# Supplementary material for: Design of a cosmetic glove stiffness compensation mechanism for toddler-sized hand prostheses
Source: PLoS One. 2017 Aug 11;12(8):e0183233. doi: 10.1371/journal.pone.0183233 (PMC5553851; doi:10.1371/journal.pone.0183233)
Supplement: S1 Dataset — (ZIP) [file pone.0183233.s001.zip]

Archive with 200 entries (196 files):
- 01 Glove measurements/
- 01 Glove measurements/PVCglove1_1.xlsx
- 01 Glove measurements/PVCglove1_2.xlsx
- 01 Glove measurements/PVCglove1_3.xlsx
- 01 Glove measurements/PVCglove1_4.xlsx
- 01 Glove measurements/PVCglove1_5.xlsx
- 01 Glove measurements/PVCglove2_1.xlsx
- 01 Glove measurements/PVCglove2_2.xlsx
- 01 Glove measurements/PVCglove2_3.xlsx
- 01 Glove measurements/PVCglove2_4.xlsx
- 01 Glove measurements/PVCglove2_5.xlsx
- 01 Glove measurements/PVCglove3_1.xlsx
- 01 Glove measurements/PVCglove3_2.xlsx
- 01 Glove measurements/PVCglove3_3.xlsx
- 01 Glove measurements/PVCglove3_4.xlsx
- 01 Glove measurements/PVCglove3_5.xlsx
- 01 Glove measurements/PVCglove4_1.xlsx
- 01 Glove measurements/PVCglove4_2.xlsx
- 01 Glove measurements/PVCglove4_3.xlsx
- 01 Glove measurements/PVCglove4_4.xlsx
- 01 Glove measurements/PVCglove4_5.xlsx
- 01 Glove measurements/PVCglove5_1.xlsx
- 01 Glove measurements/PVCglove5_2.xlsx
- 01 Glove measurements/PVCglove5_3.xlsx
- 01 Glove measurements/PVCglove5_4.xlsx
- 01 Glove measurements/PVCglove5_5.xlsx
- 01 Glove measurements/PVCglove6_1.xlsx
- 01 Glove measurements/PVCglove6_2.xlsx
- 01 Glove measurements/PVCglove6_3.xlsx
- 01 Glove measurements/PVCglove6_4.xlsx
- 01 Glove measurements/PVCglove6_5.xlsx
- 01 Glove measurements/SCTglove1_1.xlsx
- 01 Glove measurements/SCTglove1_2.xlsx
- 01 Glove measurements/SCTglove1_3.xlsx
- 01 Glove measurements/SCTglove1_4.xlsx
- 01 Glove measurements/SCTglove1_5.xlsx
- 01 Glove measurements/SCTglove2_1.xlsx
- 01 Glove measurements/SCTglove2_10.xlsx
- 01 Glove measurements/SCTglove2_2.xlsx
- 01 Glove measurements/SCTglove2_3.xlsx
- 01 Glove measurements/SCTglove2_4.xlsx
- 01 Glove measurements/SCTglove2_5.xlsx
- 01 Glove measurements/SCTglove2_6.xlsx
- 01 Glove measurements/SCTglove2_7.xlsx
- 01 Glove measurements/SCTglove2_8.xlsx
- 01 Glove measurements/SCTglove2_9.xlsx
- 01 Glove measurements/SILglove1_1.xlsx
- 01 Glove measurements/SILglove1_2.xlsx
- 01 Glove measurements/SILglove1_3.xlsx
- 01 Glove measurements/SILglove1_4.xlsx
- 01 Glove measurements/SILglove1_5.xlsx
- 01 Glove measurements/SILglove2_1.xlsx
- 01 Glove measurements/SILglove2_2.xlsx
- 01 Glove measurements/SILglove2_3.xlsx
- 01 Glove measurements/SILglove2_4.xlsx
- 01 Glove measurements/SILglove2_5.xlsx
- 02 Spring measurements/
- 02 Spring measurements/RVS10_1.xlsx
- 02 Spring measurements/RVS10_2.xlsx
- 02 Spring measurements/RVS10_3.xlsx
- 02 Spring measurements/RVS10_4.xlsx
- 02 Spring measurements/RVS10_5.xlsx
- 02 Spring measurements/RVS1_1.xlsx
- 02 Spring measurements/RVS1_2.xlsx
- 02 Spring measurements/RVS1_3.xlsx
- 02 Spring measurements/RVS1_4.xlsx
- 02 Spring measurements/RVS1_5.xlsx
- 02 Spring measurements/RVS2_1.xlsx
- 02 Spring measurements/RVS2_2.xlsx
- 02 Spring measurements/RVS2_3.xlsx
- 02 Spring measurements/RVS2_4.xlsx
- 02 Spring measurements/RVS2_5.xlsx
- 02 Spring measurements/RVS3_1.xlsx
- 02 Spring measurements/RVS3_2.xlsx
- 02 Spring measurements/RVS3_3.xlsx
- 02 Spring measurements/RVS3_4.xlsx
- 02 Spring measurements/RVS3_5.xlsx
- 02 Spring measurements/RVS4_1.xlsx
- 02 Spring measurements/RVS4_2.xlsx
- 02 Spring measurements/RVS4_3.xlsx
- 02 Spring measurements/RVS4_4.xlsx
- 02 Spring measurements/RVS4_5.xlsx
- 02 Spring measurements/RVS5_1.xlsx
- 02 Spring measurements/RVS5_2.xlsx
- 02 Spring measurements/RVS5_3.xlsx
- 02 Spring measurements/RVS5_4.xlsx
- 02 Spring measurements/RVS5_5.xlsx
- 02 Spring measurements/RVS6_1.xlsx
- 02 Spring measurements/RVS6_2.xlsx
- 02 Spring measurements/RVS6_3.xlsx
- 02 Spring measurements/RVS6_4.xlsx
- 02 Spring measurements/RVS6_5.xlsx
- 02 Spring measurements/RVS7_1.xlsx
- 02 Spring measurements/RVS7_2.xlsx
- 02 Spring measurements/RVS7_3.xlsx
- 02 Spring measurements/RVS7_4.xlsx
- 02 Spring measurements/RVS7_5.xlsx
- 02 Spring measurements/RVS8_1.xlsx
- 02 Spring measurements/RVS8_2.xlsx
- 02 Spring measurements/RVS8_3.xlsx
- 02 Spring measurements/RVS8_4.xlsx
- 02 Spring measurements/RVS8_5.xlsx
- 02 Spring measurements/RVS9_1.xlsx
- 02 Spring measurements/RVS9_2.xlsx
- 02 Spring measurements/RVS9_3.xlsx
- 02 Spring measurements/RVS9_4.xlsx
- 02 Spring measurements/RVS9_5.xlsx
- 02 Spring measurements/VST10_1.xlsx
- 02 Spring measurements/VST10_2.xlsx
- 02 Spring measurements/VST10_3.xlsx
- 02 Spring measurements/VST10_4.xlsx
- 02 Spring measurements/VST10_5.xlsx
- 02 Spring measurements/VST1_1.xlsx
- 02 Spring measurements/VST1_2.xlsx
- 02 Spring measurements/VST1_3.xlsx
- 02 Spring measurements/VST1_4.xlsx
- 02 Spring measurements/VST1_5.xlsx
- 02 Spring measurements/VST2_1.xlsx
- 02 Spring measurements/VST2_2.xlsx
- 02 Spring measurements/VST2_3.xlsx
- 02 Spring measurements/VST2_4.xlsx
- 02 Spring measurements/VST2_5.xlsx
- 02 Spring measurements/VST3_1.xlsx
- 02 Spring measurements/VST3_2.xlsx
- 02 Spring measurements/VST3_3.xlsx
- 02 Spring measurements/VST3_4.xlsx
- 02 Spring measurements/VST3_5.xlsx
- 02 Spring measurements/VST4_1.xlsx
- 02 Spring measurements/VST4_2.xlsx
- 02 Spring measurements/VST4_3.xlsx
- 02 Spring measurements/VST4_4.xlsx
- 02 Spring measurements/VST4_5.xlsx
- 02 Spring measurements/VST5_1.xlsx
- 02 Spring measurements/VST5_2.xlsx
- 02 Spring measurements/VST5_3.xlsx
- 02 Spring measurements/VST5_4.xlsx
- 02 Spring measurements/VST5_5.xlsx
- 02 Spring measurements/VST6_1.xlsx
- 02 Spring measurements/VST6_2.xlsx
- 02 Spring measurements/VST6_3.xlsx
- 02 Spring measurements/VST6_4.xlsx
- 02 Spring measurements/VST6_5.xlsx
- 02 Spring measurements/VST7_1.xlsx
- 02 Spring measurements/VST7_2.xlsx
- 02 Spring measurements/VST7_3.xlsx
- 02 Spring measurements/VST7_4.xlsx
- 02 Spring measurements/VST7_5.xlsx
- 02 Spring measurements/VST8_1.xlsx
- 02 Spring measurements/VST8_2.xlsx
- 02 Spring measurements/VST8_3.xlsx
- 02 Spring measurements/VST8_4.xlsx
- 02 Spring measurements/VST8_5.xlsx
- 02 Spring measurements/VST9_1.xlsx
- 02 Spring measurements/VST9_2.xlsx
- 02 Spring measurements/VST9_3.xlsx
- 02 Spring measurements/VST9_4.xlsx
- 02 Spring measurements/VST9_5.xlsx
- 03 Prototype measurements/
- 03 Prototype measurements/protRVS20_1.xlsx
- 03 Prototype measurements/protRVS20_2.xlsx
- 03 Prototype measurements/protRVS20_3.xlsx
- 03 Prototype measurements/protRVS20_4.xlsx
- 03 Prototype measurements/protRVS20_5.xlsx
- 03 Prototype measurements/protRVS_1.xlsx
- 03 Prototype measurements/protRVS_2.xlsx
- 03 Prototype measurements/protRVS_3.xlsx
- 03 Prototype measurements/protRVS_4.xlsx
- 03 Prototype measurements/protRVS_5.xlsx
- 03 Prototype measurements/protVST20_1.xlsx
- 03 Prototype measurements/protVST20_2.xlsx
- 03 Prototype measurements/protVST20_3.xlsx
- 03 Prototype measurements/protVST20_4.xlsx
- 03 Prototype measurements/protVST20_5.xlsx
- 03 Prototype measurements/protVST_1.xlsx
- 03 Prototype measurements/protVST_2.xlsx
- 03 Prototype measurements/protVST_3.xlsx
- 03 Prototype measurements/protVST_4.xlsx
- 03 Prototype measurements/protVST_5.xlsx
- 04 Prototype + hand measurements/
- 04 Prototype + hand measurements/RVSSIL20_1.xlsx
- 04 Prototype + hand measurements/RVSSIL20_2.xlsx
- 04 Prototype + hand measurements/RVSSIL20_3.xlsx
- 04 Prototype + hand measurements/RVSSIL20_4.xlsx
- 04 Prototype + hand measurements/RVSSIL20_5.xlsx
- 04 Prototype + hand measurements/RVSSIL_1.xlsx
- 04 Prototype + hand measurements/RVSSIL_2.xlsx
- 04 Prototype + hand measurements/RVSSIL_3.xlsx
- 04 Prototype + hand measurements/RVSSIL_4.xlsx
- 04 Prototype + hand measurements/RVSSIL_5.xlsx
- 04 Prototype + hand measurements/VSTSIL20_1.xlsx
- 04 Prototype + hand measurements/VSTSIL20_2.xlsx
- 04 Prototype + hand measurements/VSTSIL20_3.xlsx
- 04 Prototype + hand measurements/VSTSIL20_4.xlsx
- 04 Prototype + hand measurements/VSTSIL20_5.xlsx
- 04 Prototype + hand measurements/VSTSIL_1.xlsx
- 04 Prototype + hand measurements/VSTSIL_2.xlsx
- 04 Prototype + hand measurements/VSTSIL_3.xlsx
- 04 Prototype + hand measurements/VSTSIL_4.xlsx
- 04 Prototype + hand measurements/VSTSIL_5.xlsx
- Measurements_legend.txt
