# Supplementary material for: Design of a cosmetic glove stiffness compensation mechanism for toddler-sized hand prostheses
Source: PLoS One. 2017 Aug 11;12(8):e0183233. doi: 10.1371/journal.pone.0183233 (PMC5553851; doi:10.1371/journal.pone.0183233)
Supplement: S1 Dataset — (ZIP) [file pone.0183233.s001.zip › 01 Glove measurements/PVCglove1_1.xlsx]

## Sheet: test_glove1_1
LabVIEW Measurement
Writer_Version	2
Reader_Version	2
Separator	Tab
Decimal_Separator	.
Multi_Headings	No
X_Columns	No
Time_Pref	Absolute
Operator	localadmin
Date	2012-12-07
Time	00:11:09.114000
***End_of_Header***
Channels	4
Samples	10	10	10	10
Date	2012-12-07	2012-12-07	2012-12-07	2012-12-07
Time	00:11:09.114000	00:11:09.114000	00:11:09.114000	00:11:09.114000
Y_Unit_Label	mm	N	N	Pa
X_Dimension	Time	Time	Time	Time
X0	0	0	0	0
Delta_X	0.01	0.01	0.01	0.01
***End_of_Header***
X_Value	Voltage LVDT (Filtered)	Voltage Load Cell (Filtered)	Voltage Pinch Load Cell (Filtered)	Voltage Pressure (Filtered)	Comment
	129.131	0.077794	-0.520592	5.44669
	129.122	-0.187219	-0.520592	5.44669
	129.102	-0.262571	-0.520592	5.44669
	129.074	-0.105832	-0.520592	5.44669
	129	0.001507	-0.520592	5.44669
	128.922	-0.105266	-0.520592	5.44669
	128.952	-0.203349	-0.520592	5.44669
	129.065	-0.061318	-0.520592	5.44669
	129.113	0.154408	-0.520592	5.44669
	129.05	0.164315	-0.520592	5.44669
	128.978	0.087039	-0.520592	5.44669
	128.965	0.148779	-0.520592	5.44669
	129.007	0.26676	-0.520592	5.44669
	129.077	0.304471	-0.520592	5.44669
	129.099	0.279953	-0.520592	5.44669
	129.04	0.256536	-0.520592	5.44669
	129.001	0.255483	-0.512722	5.44669
	129.049	0.263372	-0.492437	5.44669
	129.112	0.267052	-0.484047	5.44669
	129.126	0.265789	-0.503059	5.44669
	129.088	0.214762	-0.5243	5.44669
	128.997	0.087666	-0.528071	5.44669
	128.916	0.035753	-0.522358	5.44669
	128.951	0.154902	-0.518666	5.44669
	129.044	0.287611	-0.519157	5.44669
	129.057	0.311038	-0.520675	5.44669
	129.026	0.275294	-0.521137	5.44669
	129.053	0.252251	-0.520791	5.44669
	129.105	0.206154	-0.520482	5.44669
	129.121	0.088872	-0.520475	5.44669
	129.111	-0.009873	-0.520583	5.44669
	129.101	-0.06919	-0.52063	5.44669
	129.1	-0.117573	-0.520611	5.44669
	129.081	-0.076852	-0.520587	5.44669
	129.025	-0.036278	-0.520583	5.44669
	129.001	-0.131137	-0.52059	5.44669
	129.054	-0.200715	-0.520595	5.44669
	129.114	-0.051012	-0.520594	5.44669
	129.125	0.206979	-0.520592	5.44669
	129.109	0.288843	-0.520592	5.44669
	129.099	0.137328	-0.520592	5.44669
	129.078	0.029862	-0.520592	5.44669
	129.024	0.134725	-0.520592	5.44669
	129.002	0.281244	-0.520592	5.44669
	129.055	0.266351	-0.520592	5.44669
	129.114	0.054287	-0.520592	5.44669
	129.103	-0.201166	-0.520592	5.44669
	129.007	-0.260016	-0.520592	5.44669
	128.915	-0.050608	-0.520592	5.44669
	128.947	0.179093	-0.520592	5.44669
	129.065	0.170856	-0.520592	5.44669
	129.137	0.081006	-0.520592	5.44669
	129.108	0.143927	-0.520592	5.44669
	129.023	0.266872	-0.520592	5.44669
	128.991	0.306243	-0.520592	5.44669
	129.05	0.280655	-0.512722	5.4507
	129.116	0.2562	-0.492437	5.46104
	129.127	0.205903	-0.484047	5.46531
	129.109	0.087363	-0.503059	5.45562
	129.098	-0.010416	-0.5243	5.4448
	129.077	-0.01969	-0.528071	5.44287
	129.025	0.058714	-0.522358	5.4498
	129.002	0.200761	-0.518666	5.46202
	129.055	0.298354	-0.519157	5.46604
	129.092	0.249999	-0.520675	5.45558
	129.045	0.090539	-0.521137	5.44452
	129.005	-0.024808	-0.520791	5.44277
	129.049	-0.026856	-0.520482	5.44584
	129.11	0.011638	-0.520475	5.44773
	129.125	-0.020963	-0.520583	5.44742
	129.11	-0.105323	-0.52063	5.44663
	129.099	-0.039721	-0.520611	5.4464
	129.1	0.179465	-0.520587	5.44659
	129.082	0.322759	-0.520583	5.44675
	129.003	0.316717	-0.52059	5.44675
	128.921	0.26513	-0.520595	5.44669
	128.95	0.196777	-0.520594	5.44667
	129.064	0.031168	-0.520592	5.44668
	129.113	-0.186072	-0.520592	5.44669
	129.028	-0.245469	-0.520592	5.44669
	128.92	-0.049878	-0.520592	5.44669
	128.941	0.174228	-0.520592	5.44669
	129.061	0.119369	-0.520592	5.44669
	129.137	-0.143383	-0.520592	5.44669
	129.132	-0.308488	-0.520592	5.44669
	129.081	-0.246867	-0.520592	5.44669
	129.014	-0.008879	-0.520592	5.44669
	128.996	0.191593	-0.520592	5.44669
	129.034	0.161211	-0.520592	5.44669
	129.037	0.072515	-0.520592	5.44669
	129.022	0.143798	-0.520592	5.44669
	129.036	0.269836	-0.520592	5.44669
	129.029	0.30753	-0.520592	5.44669
	129.018	0.230951	-0.520592	5.44669
	129.06	0.079562	-0.520592	5.44669
	129.088	-0.022594	-0.520592	5.44669
	129.042	-0.02202	-0.512722	5.44669
	129.005	0.012877	-0.492437	5.44669
	129.05	-0.022163	-0.484047	5.44669
	129.089	-0.155456	-0.503059	5.44669
	129.045	-0.215655	-0.5243	5.44669
	129.007	-0.048584	-0.528071	5.44669
	129.049	0.213314	-0.522358	5.44669
	129.11	0.339825	-0.518666	5.44669
	129.125	0.311792	-0.519157	5.44669
	129.11	0.207804	-0.520675	5.44669
	129.099	0.068343	-0.521137	5.44669
	129.1	0.030123	-0.520791	5.44669
	129.104	0.159411	-0.520482	5.44669
	129.083	0.24231	-0.520475	5.44669
	129.003	0.135099	-0.520583	5.44669
	128.898	-0.003666	-0.52063	5.44669
	128.848	-0.083069	-0.520611	5.44669
	128.881	-0.174791	-0.520587	5.44669
	128.983	-0.202058	-0.520583	5.44669
	129.091	-0.085199	-0.52059	5.44669
	129.113	0.037783	-0.520595	5.44669
	129.041	0.10714	-0.520594	5.44669
	128.996	0.200262	-0.520592	5.44669
	129.024	0.280876	-0.520592	5.44669
	129.033	0.292037	-0.520592	5.44669
	129.024	0.26972	-0.520592	5.44669
	129.061	0.256668	-0.520592	5.44669
	129.109	0.209986	-0.520592	5.44669
	129.121	0.039716	-0.520592	5.44669
	129.109	-0.187186	-0.520592	5.44669
	129.1	-0.248974	-0.512722	5.44669
	129.101	-0.100141	-0.492437	5.44669
	129.082	-0.000941	-0.484047	5.44669
	129.025	-0.059124	-0.503059	5.44669
	128.979	-0.027791	-0.5243	5.44669
	128.974	0.118802	-0.528071	5.44669
	129.011	0.13774	-0.522358	5.44669
	129.075	0.088604	-0.518666	5.44669
	129.12	0.109697	-0.519157	5.44669
	129.12	0.094473	-0.520675	5.44669
	129.105	0.074022	-0.521137	5.44669
	129.099	0.119016	-0.520791	5.44669
	129.101	0.103567	-0.520482	5.44669
	129.105	0.07452	-0.520475	5.44669
	129.083	0.165183	-0.520583	5.44669
	129.024	0.228899	-0.52063	5.44669
	129	0.127422	-0.520611	5.44669
	129.054	0.047075	-0.520587	5.44669
	129.114	0.096274	-0.520583	5.44669
	129.125	0.05447	-0.52059	5.44669
	129.109	-0.093317	-0.520595	5.44669
	129.076	-0.059842	-0.520594	5.44669
	128.998	0.167033	-0.520592	5.44669
	128.921	0.324745	-0.520592	5.44669
	128.952	0.272785	-0.520592	5.44669
	129.065	0.041471	-0.520592	5.44669
	129.113	-0.159638	-0.520592	5.44669
	129.05	-0.131896	-0.520592	5.44669
	129	0.005111	-0.520592	5.44669
	129.023	0.061174	-0.520592	5.44669
	129.009	0.03731	-0.520592	5.44669
	128.921	0.056791	-0.520592	5.44669
	128.856	0.179639	-0.520592	5.44669
	128.854	0.290181	-0.520592	5.44669
	128.876	0.254082	-0.520592	5.44669
	128.885	0.095154	-0.520592	5.44669
	128.882	0.024864	-0.520592	5.4507
	128.877	0.098481	-0.520592	5.46104
	128.876	0.112486	-0.520592	5.46531
	128.877	0.036372	-0.520592	5.45562
	128.878	-0.009327	-0.520592	5.4448
	128.878	0.046377	-0.520592	5.44287
	128.878	0.191902	-0.520592	5.44579
	128.878	0.299027	-0.520592	5.44767
	128.878	0.30262	-0.520592	5.44742
	128.878	0.267702	-0.520592	5.44664
	128.878	0.252062	-0.520592	5.44641
	128.878	0.208773	-0.520592	5.44658
	128.878	0.090036	-0.520592	5.44674
	128.878	0.038874	-0.520592	5.44675
	128.878	0.155367	-0.520592	5.44669
	128.878	0.286696	-0.520592	5.44667
	128.878	0.261299	-0.520592	5.44668
	128.878	0.050233	-0.520592	5.44669
	128.878	-0.151878	-0.520592	5.44669
	128.878	-0.082568	-0.520592	5.44669
	128.878	0.178376	-0.520592	5.44669
	128.878	0.337582	-0.520592	5.44669
	128.878	0.323321	-0.520592	5.44669
	128.855	0.262628	-0.520592	5.44669
	128.776	0.242572	-0.520592	5.44669
	128.672	0.255791	-0.520592	5.44669
	128.622	0.268464	-0.520592	5.44669
	128.633	0.219885	-0.520592	5.44669
	128.654	0.088861	-0.520592	5.44669
	128.659	0.034432	-0.520592	5.44669
	128.654	0.153924	-0.520592	5.44669
	128.65	0.287671	-0.520592	5.44669
	128.65	0.31141	-0.520592	5.44669
	128.651	0.275428	-0.520592	5.44669
	128.652	0.252175	-0.520592	5.44669
	128.652	0.255265	-0.520592	5.44669
	128.651	0.264831	-0.520592	5.44669
	128.651	0.26774	-0.520592	5.44669
	128.651	0.265559	-0.520592	5.44669
	128.651	0.263611	-0.520592	5.44669
	128.651	0.263571	-0.520592	5.44669
	128.651	0.264246	-0.520592	5.44669
	128.651	0.264543	-0.520592	5.44669
	128.629	0.264428	-0.520592	5.44669
	128.572	0.264274	-0.520592	5.44669
	128.548	0.26425	-0.520592	5.44669
	128.602	0.264295	-0.520592	5.44669
	128.662	0.264322	-0.520592	5.44669
	128.65	0.264318	-0.520592	5.44669
	128.554	0.264306	-0.520592	5.44669
	128.44	0.264303	-0.520592	5.44669
	128.392	0.264306	-0.520592	5.44669
	128.407	0.264308	-0.512722	5.44669
	128.452	0.264308	-0.492437	5.44669
	128.513	0.215117	-0.484047	5.44669
	128.531	0.088341	-0.503059	5.44669
	128.473	0.03591	-0.5243	5.44669
	128.413	0.154727	-0.528071	5.44669
	128.404	0.287482	-0.522358	5.44669
	128.421	0.311046	-0.518666	5.44669
	128.431	0.275343	-0.519157	5.44669
	128.429	0.252268	-0.520675	5.44669
	128.425	0.255334	-0.521137	5.44669
	128.424	0.264827	-0.520791	5.44669
	128.425	0.267714	-0.520482	5.44669
	128.425	0.265549	-0.520475	5.44669
	128.425	0.263617	-0.520583	5.44669
	128.425	0.263576	-0.52063	5.44669
	128.425	0.264247	-0.520611	5.44669
	128.425	0.264542	-0.520587	5.44669
	128.425	0.264427	-0.520583	5.44669
	128.425	0.264274	-0.52059	5.44669
	128.403	0.264251	-0.520595	5.44669
	128.345	0.264295	-0.520594	5.44669
	128.299	0.264322	-0.520592	5.44669
	128.296	0.215127	-0.520592	5.44669
	128.332	0.088341	-0.520592	5.44669
	128.397	0.035906	-0.520592	5.44669
	128.441	0.154726	-0.520592	5.44669
	128.441	0.287483	-0.520592	5.44669
	128.426	0.311047	-0.520592	5.44669
	128.42	0.275343	-0.520592	5.44669
	128.423	0.252268	-0.520592	5.44669
	128.426	0.255334	-0.520592	5.44669
	128.426	0.264827	-0.520592	5.44669
	128.425	0.267714	-0.512722	5.44669
	128.425	0.265549	-0.492437	5.44669
	128.425	0.263616	-0.484047	5.44669
	128.403	0.263576	-0.503059	5.44669
	128.345	0.264247	-0.5243	5.44669
	128.299	0.264542	-0.528071	5.44669
	128.296	0.264427	-0.522358	5.44669
	128.332	0.215084	-0.518666	5.44669
	128.374	0.088285	-0.519157	5.44669
	128.339	0.035898	-0.520675	5.44669
	128.235	0.154742	-0.521137	5.44669
	128.171	0.287492	-0.520791	5.44669
	128.197	0.311045	-0.520482	5.44669
	128.279	0.275339	-0.520475	5.44669
	128.311	0.252267	-0.520583	5.44669
	128.252	0.255335	-0.52063	5.44669
	128.187	0.264828	-0.520611	5.44669
	128.176	0.267714	-0.520587	5.44669
	128.194	0.265549	-0.520583	5.44669
	128.205	0.263616	-0.52059	5.44669
	128.203	0.263576	-0.520595	5.44669
	128.198	0.264247	-0.520594	5.44669
	128.197	0.264542	-0.520592	5.44669
	128.198	0.264427	-0.520592	5.44669
	128.199	0.264274	-0.520592	5.44669
	128.199	0.264251	-0.520592	5.44669
	128.199	0.264295	-0.512722	5.44669
	128.199	0.264322	-0.492437	5.44669
	128.199	0.264318	-0.484047	5.44669
	128.199	0.264306	-0.503059	5.44669
	128.199	0.264303	-0.5243	5.44669
	128.199	0.264306	-0.528071	5.44669
	128.199	0.264308	-0.522358	5.44669
	128.199	0.264308	-0.518666	5.44669
	128.199	0.264307	-0.519157	5.44669
	128.176	0.264307	-0.520675	5.44669
	128.097	0.264307	-0.521137	5.44669
	128.016	0.264307	-0.520791	5.44669
	128.046	0.264307	-0.520482	5.44669
	128.16	0.264307	-0.520475	5.44669
	128.208	0.264307	-0.520583	5.44669
	128.145	0.264307	-0.52063	5.44669
	128.095	0.264307	-0.520611	5.44669
	128.14	0.264307	-0.520587	5.44669
	128.205	0.264307	-0.520583	5.44669
	128.199	0.264307	-0.52059	5.44669
	128.104	0.264307	-0.520595	5.44669
	127.988	0.215117	-0.520594	5.44669
	127.939	0.088342	-0.520592	5.44669
	127.954	0.03591	-0.520592	5.44669
	127.977	0.154727	-0.520592	5.44669
	127.981	0.287482	-0.520592	5.44669
	127.974	0.311046	-0.520592	5.44669
	127.97	0.275343	-0.520592	5.44669
	127.971	0.252268	-0.520592	5.44669
	127.973	0.255334	-0.512722	5.44669
	127.973	0.264827	-0.492437	5.44669
	127.973	0.267714	-0.484047	5.44669
	127.972	0.265549	-0.503059	5.44669
	127.972	0.263617	-0.5243	5.44669
	127.972	0.263576	-0.528071	5.44669
	127.973	0.264247	-0.522358	5.44669
	127.973	0.215351	-0.518666	5.44669
	127.972	0.088461	-0.519157	5.44669
	127.972	0.035876	-0.520675	5.44669
	127.972	0.154671	-0.521137	5.44669
	127.973	0.28747	-0.520791	5.44669
	127.973	0.311061	-0.520482	5.44669
	127.972	0.275353	-0.520475	5.44669
	127.972	0.252267	-0.512712	5.44669
	127.972	0.25533	-0.492474	5.44669
	127.972	0.264825	-0.484067	5.44669
	127.972	0.267715	-0.503054	5.44669
	127.972	0.26555	-0.524291	5.44669
	127.972	0.263617	-0.528069	5.44669
	127.972	0.263576	-0.52236	5.44669
	127.972	0.264246	-0.518668	5.44669
	127.972	0.264542	-0.519156	5.44669
	127.972	0.264427	-0.520675	5.44669
	127.972	0.264274	-0.521137	5.44669
	127.972	0.264251	-0.520791	5.44669
	127.972	0.264295	-0.520482	5.44669
	127.972	0.264322	-0.520475	5.44669
	127.972	0.264318	-0.520583	5.44669
	127.972	0.264306	-0.52063	5.44669
	127.972	0.264303	-0.520611	5.44669
	127.95	0.264306	-0.520587	5.44669
	127.893	0.264308	-0.520583	5.44669
	127.869	0.264308	-0.52059	5.44669
	127.923	0.264307	-0.520595	5.44669
	127.961	0.264307	-0.520594	5.44669
	127.914	0.264307	-0.520592	5.44669
	127.874	0.264307	-0.520592	5.44669
	127.895	0.264307	-0.520592	5.44669
	127.877	0.264307	-0.520592	5.44669
	127.788	0.264307	-0.520592	5.44669
	127.724	0.264307	-0.520592	5.44669
	127.745	0.264307	-0.512721	5.44669
	127.824	0.264307	-0.492437	5.44669
	127.857	0.264307	-0.484047	5.44669
	127.8	0.264307	-0.503059	5.44669
	127.735	0.264307	-0.5243	5.44669
	127.746	0.264307	-0.528071	5.44669
	127.821	0.264307	-0.522358	5.44669
	127.878	0.264307	-0.518666	5.44669
	127.88	0.264307	-0.519157	5.44669
	127.839	0.264307	-0.520675	5.44669
	127.773	0.264307	-0.521137	5.44669
	127.73	0.264307	-0.520791	5.44669
	127.753	0.264307	-0.520482	5.44669
	127.825	0.264307	-0.520475	5.44669
	127.855	0.264307	-0.520583	5.44669
	127.798	0.264307	-0.52063	5.44669
	127.735	0.264307	-0.512741	5.44669
	127.724	0.264307	-0.492431	5.44669
	127.741	0.264307	-0.484038	5.44669
	127.752	0.264307	-0.503057	5.44669
	127.75	0.264307	-0.524303	5.44669
	127.746	0.264307	-0.528072	5.44669
	127.722	0.264307	-0.522358	5.44669
	127.666	0.264307	-0.518665	5.44669
	127.643	0.264307	-0.519156	5.44669
	127.697	0.264307	-0.520676	5.44669
	127.757	0.264307	-0.521138	5.44669
	127.767	0.264307	-0.520791	5.44669
	127.751	0.264307	-0.520482	5.44669
	127.741	0.264307	-0.520475	5.44669
	127.742	0.264307	-0.520583	5.44669
	127.746	0.264307	-0.52063	5.44669
	127.748	0.264307	-0.520611	5.44669
	127.724	0.264307	-0.520587	5.44669
	127.644	0.264307	-0.520583	5.44669
	127.563	0.264307	-0.52059	5.44669
	127.593	0.264307	-0.520595	5.44669
	127.685	0.264307	-0.520594	5.44669
	127.676	0.264307	-0.520592	5.44669
	127.567	0.264307	-0.520592	5.44669
	127.49	0.264307	-0.520592	5.44669
	127.492	0.264307	-0.520592	5.44669
	127.519	0.264307	-0.520592	5.44669
	127.529	0.264307	-0.520592	5.44669
	127.524	0.264307	-0.520592	5.44669
	127.518	0.264307	-0.520592	5.44669
	127.518	0.264307	-0.520592	5.44669
	127.52	0.264307	-0.520592	5.44669
	127.521	0.264307	-0.520592	5.44669
	127.52	0.264307	-0.520592	5.44669
	127.52	0.264307	-0.520592	5.44669
	127.52	0.264307	-0.520592	5.44669
	127.52	0.264307	-0.520592	5.44669
	127.52	0.264307	-0.520592	5.44669
	127.52	0.264307	-0.520592	5.44669
	127.52	0.264307	-0.520592	5.44669
	127.52	0.264307	-0.520592	5.44669
	127.52	0.264307	-0.520592	5.44669
	127.52	0.264307	-0.520592	5.44669
	127.52	0.264307	-0.520592	5.44669
	127.52	0.264307	-0.520592	5.44669
	127.52	0.264307	-0.520592	5.44669
	127.52	0.264307	-0.520592	5.44669
	127.52	0.264307	-0.520592	5.44669
	127.498	0.264307	-0.520592	5.44669
	127.418	0.264307	-0.520592	5.44669
	127.314	0.264307	-0.520592	5.44669
	127.287	0.264307	-0.520592	5.44669
	127.377	0.264307	-0.520592	5.44669
	127.48	0.264307	-0.520592	5.44669
	127.455	0.264307	-0.520592	5.44669
	127.335	0.264307	-0.520592	5.44669
	127.26	0.264307	-0.520592	5.44669
	127.266	0.264307	-0.520592	5.44669
	127.294	0.264307	-0.520592	5.44669
	127.304	0.264307	-0.520592	5.44669
	127.298	0.313497	-0.520592	5.44669
	127.292	0.440273	-0.520592	5.44669
	127.291	0.492705	-0.520592	5.44669
	127.293	0.373887	-0.520592	5.44669
	127.294	0.241132	-0.520592	5.44669
	127.294	0.217568	-0.520592	5.44669
	127.294	0.253272	-0.520592	5.44669
	127.293	0.276346	-0.520592	5.44669
	127.294	0.27328	-0.512722	5.44669
	127.294	0.263787	-0.492437	5.44669
	127.294	0.2609	-0.484047	5.44669
	127.294	0.263065	-0.503059	5.44669
	127.294	0.264998	-0.5243	5.44669
	127.294	0.314228	-0.528071	5.44669
	127.294	0.440333	-0.522358	5.44669
	127.294	0.49247	-0.518666	5.44669
	127.294	0.373767	-0.519157	5.44669
	127.271	0.241166	-0.520675	5.44669
	127.214	0.266815	-0.521137	5.44669
	127.19	0.429249	-0.520791	5.44669
	127.244	0.504728	-0.512611	5.44669
	127.304	0.382849	-0.49232	5.44669
	127.315	0.240614	-0.484038	5.44669
	127.276	0.263356	-0.503096	5.44669
	127.208	0.427996	-0.52432	5.44669
	127.186	0.505433	-0.528065	5.44669
	127.222	0.38359	-0.522349	5.44669
	127.204	0.240673	-0.518664	5.44669
	127.11	0.213928	-0.519159	5.44669
	127.043	0.25191	-0.520677	5.44669
	127.043	0.27707	-0.521137	5.44669
	127.066	0.274067	-0.52079	5.44669
	127.075	0.26386	-0.520482	5.44669
	127.071	0.260651	-0.520475	5.44669
	127.066	0.262935	-0.520583	5.44669
	127.065	0.265032	-0.52063	5.44669
	127.067	0.265099	-0.520611	5.44669
	127.068	0.264381	-0.520587	5.44669
	127.068	0.313247	-0.520583	5.44669
	127.067	0.440142	-0.52059	5.44669
	127.067	0.541929	-0.520595	5.44669
	127.067	0.549913	-0.520594	5.44669
	127.067	0.469543	-0.520592	5.44669
	127.067	0.327132	-0.520592	5.44669
	127.067	0.279276	-0.520592	5.44669
	127.067	0.405574	-0.520592	5.44669
	127.067	0.490646	-0.520592	5.44669
	127.067	0.385408	-0.520592	5.44669
	127.067	0.246697	-0.520592	5.44669
	127.067	0.215806	-0.520592	5.44669
	127.067	0.299746	-0.520592	5.44669
	127.067	0.4518	-0.520592	5.44669
	127.067	0.551619	-0.520592	5.44669
	127.067	0.59902	-0.512722	5.44669
	127.067	0.642029	-0.492437	5.44669
	127.067	0.554102	-0.484047	5.44669
	127.067	0.340304	-0.503059	5.44669
	127.067	0.207208	-0.5243	5.44669
	127.045	0.215608	-0.528071	5.44669
	126.988	0.313748	-0.522358	5.44669
	126.942	0.506934	-0.518666	5.44669
	126.938	0.725098	-0.519157	5.44669
	126.974	0.775073	-0.520675	5.44669
	127.039	0.575207	-0.521137	5.44669
	127.083	0.303468	-0.520791	5.44669
	127.061	0.233724	-0.520482	5.44669
	126.966	0.395209	-0.520475	5.44669
	126.857	0.551735	-0.520583	5.44669
	126.832	0.619239	-0.52063	5.44669
	126.903	0.650466	-0.520611	5.44669
	126.949	0.550451	-0.520587	5.44669
	126.899	0.384966	-0.520583	5.44669
	126.832	0.382575	-0.52059	5.44669
	126.818	0.445364	-0.520595	5.44669
	126.835	0.37492	-0.520594	5.44669
	126.847	0.307638	-0.520592	5.44669
	126.846	0.449619	-0.520592	5.44669
	126.841	0.703559	-0.520592	5.44669
	126.839	0.835661	-0.520592	5.44669
	126.84	0.763609	-0.520592	5.44669
	126.841	0.582215	-0.520592	5.44669
	126.841	0.515334	-0.520592	5.44669
	126.841	0.647562	-0.520592	5.44669
	126.841	0.791077	-0.512722	5.44669
	126.841	0.814383	-0.492437	5.44669
	126.841	0.774747	-0.484047	5.44669
	126.841	0.700927	-0.503059	5.44669
	126.841	0.528774	-0.5243	5.44669
	126.841	0.310734	-0.528071	5.44669
	126.841	0.253329	-0.522358	5.44669
	126.841	0.450038	-0.518666	5.44669
	126.841	0.723095	-0.519157	5.44669
	126.841	0.843703	-0.520675	5.44669
	126.841	0.760036	-0.521137	5.44669
	126.841	0.57786	-0.520791	5.44669
	126.841	0.46559	-0.520482	5.44669
	126.841	0.423722	-0.520475	5.44669
	126.841	0.387462	-0.520583	5.44669
	126.819	0.476251	-0.52063	5.44669
	126.739	0.688011	-0.520611	5.44669
	126.658	0.819947	-0.520587	5.44669
	126.666	0.762596	-0.520583	5.44669
	126.7	0.587383	-0.52059	5.44669
	126.667	0.51786	-0.520595	5.44669
	126.612	0.597593	-0.520594	5.44669
	126.596	0.613888	-0.520592	5.44669
	126.608	0.585749	-0.520592	5.44669
	126.619	0.665503	-0.520592	5.44268
	126.619	0.773516	-0.520592	5.43234
	126.615	0.800643	-0.520592	5.42806
	126.613	0.775233	-0.520592	5.43775
	126.614	0.755204	-0.520592	5.44858
	126.615	0.755888	-0.520592	5.4505
	126.615	0.763299	-0.520592	5.44759
	126.615	0.766162	-0.520592	5.44571
	126.615	0.764727	-0.520592	5.44595
	126.615	0.763108	-0.520592	5.44673
	126.615	0.76294	-0.520592	5.44696
	126.592	0.763445	-0.520592	5.44679
	126.535	0.763716	-0.520592	5.44663
	126.511	0.76365	-0.520592	5.44663
	126.543	0.763526	-0.520592	5.44668
	126.545	0.763498	-0.520592	5.44671
	126.51	0.76353	-0.520592	5.4467
	126.49	0.763554	-0.520592	5.44668
	126.516	0.763552	-0.520592	5.44668
	126.56	0.763543	-0.520592	5.44669
	126.528	0.76354	-0.520592	5.44669
	126.426	0.763542	-0.520592	5.44669
	126.361	0.763544	-0.520592	5.44669
	126.364	0.763544	-0.520592	5.44669
	126.388	0.763543	-0.520592	5.44669
	126.397	0.763543	-0.520592	5.44669
	126.392	0.763543	-0.520592	5.44669
	126.387	0.763543	-0.520592	5.44669
	126.387	0.763543	-0.520592	5.44669
	126.388	0.763543	-0.520592	5.44669
	126.389	0.763543	-0.520592	5.44669
	126.389	0.763543	-0.520592	5.44669
	126.388	0.763543	-0.520592	5.44669
	126.388	0.763543	-0.520592	5.44669
	126.388	0.763543	-0.520592	5.44669
	126.388	0.763543	-0.520592	5.44669
	126.388	0.763543	-0.520592	5.44669
	126.388	0.763543	-0.520592	5.44669
	126.388	0.763543	-0.520592	5.44669
	126.388	0.763543	-0.520592	5.44669
	126.388	0.763543	-0.520592	5.44669
	126.388	0.763543	-0.520592	5.44669
	126.388	0.763543	-0.520592	5.44669
	126.388	0.763543	-0.520592	5.44669
	126.366	0.763543	-0.520592	5.44669
	126.309	0.763543	-0.520592	5.44669
	126.285	0.812733	-0.520592	5.44669
	126.339	0.939509	-0.520592	5.44669
	126.399	0.991941	-0.520592	5.44669
	126.387	0.873123	-0.520592	5.44669
	126.291	0.789559	-0.520592	5.44669
	126.177	0.89277	-0.520592	5.44669
	126.151	1.03009	-0.520592	5.44669
	126.224	1.06113	-0.520592	5.44669
	126.27	0.977739	-0.520592	5.44669
	126.22	0.825865	-0.520592	5.44669
	126.154	0.725926	-0.520592	5.44669
	126.139	0.727601	-0.520592	5.44669
	126.156	0.762171	-0.520592	5.44669
	126.168	0.775793	-0.520592	5.44669
	126.167	0.76917	-0.520592	5.44669
	126.184	0.810737	-0.520592	5.44669
	126.24	0.936673	-0.520592	5.44669
	126.265	1.04065	-0.520592	5.44669
	126.212	1.0499	-0.520592	5.44669
	126.152	1.01846	-0.520592	5.44669
	126.141	1.05147	-0.520592	5.44669
	126.157	1.13348	-0.520592	5.44669
	126.168	1.06676	-0.520592	5.44669
	126.166	0.897125	-0.520592	5.44669
	126.162	0.930347	-0.520592	5.44669
	126.161	1.16489	-0.520592	5.44669
	126.162	1.27671	-0.520592	5.44669
	126.162	1.14583	-0.520592	5.44669
	126.163	1.03631	-0.520592	5.44669
	126.162	1.13298	-0.520592	5.44669
	126.162	1.27679	-0.520592	5.44669
	126.162	1.31287	-0.520592	5.44669
	126.162	1.27847	-0.520592	5.44669
	126.162	1.20231	-0.520592	5.44669
	126.14	1.0765	-0.520592	5.44669
	126.082	1.03407	-0.512722	5.44669
	126.059	1.15673	-0.492437	5.44669
	126.113	1.28754	-0.484047	5.44669
	126.173	1.30893	-0.503059	5.44669
	126.183	1.273	-0.5243	5.44669
	126.167	1.25061	-0.528071	5.44669
	126.157	1.25404	-0.522358	5.44669
	126.136	1.26344	-0.518666	5.44669
	126.06	1.26616	-0.519157	5.44669
	125.98	1.26396	-0.520675	5.44669
	125.987	1.26207	-0.521137	5.44669
	126.021	1.26206	-0.520791	5.44669
	125.988	1.26273	-0.520482	5.44669
	125.933	1.26301	-0.520475	5.44669
	125.917	1.26289	-0.520583	5.44669
	125.929	1.26274	-0.52063	5.44669
	125.94	1.26272	-0.520611	5.44669
	125.94	1.26277	-0.520587	5.44669
	125.936	1.26279	-0.520583	5.44669
	125.935	1.26279	-0.52059	5.44669
	125.935	1.26278	-0.520595	5.44669
	125.936	1.26277	-0.520594	5.44669
	125.936	1.26278	-0.520592	5.44669
	125.936	1.26278	-0.520592	5.44669
	125.936	1.26278	-0.520592	5.44669
	125.936	1.26278	-0.520592	5.44669
	125.936	1.31197	-0.520592	5.44669
	125.936	1.43874	-0.520592	5.44669
	125.936	1.49118	-0.520592	5.44669
	125.914	1.37236	-0.520592	5.44669
	125.834	1.28879	-0.512722	5.44669
	125.73	1.4412	-0.492437	5.44669
	125.681	1.7053	-0.484047	5.44669
	125.691	1.83795	-0.503059	5.44669
	125.712	1.81171	-0.5243	5.44669
	125.717	1.75548	-0.528071	5.44268
	125.712	1.74156	-0.522358	5.43234
	125.708	1.75576	-0.518666	5.42806
	125.708	1.76667	-0.519157	5.43775
	125.71	1.76619	-0.512805	5.44858
	125.71	1.76211	-0.492982	5.4505
	125.71	1.76057	-0.484246	5.44759
	125.709	1.76138	-0.502948	5.44571
	125.709	1.76226	-0.524183	5.44595
	125.71	1.76235	-0.528061	5.44673
	125.71	1.76207	-0.522396	5.44696
	125.71	1.76192	-0.518685	5.44679
	125.71	1.76196	-0.519151	5.44663
	125.71	1.76202	-0.520666	5.44663
	125.71	1.76204	-0.521135	5.44668
	125.71	1.76202	-0.520793	5.44671
	125.71	1.76201	-0.520483	5.4467
	125.71	1.76201	-0.520475	5.44668
	125.71	1.76202	-0.512711	5.44668
	125.71	1.76202	-0.492474	5.44669
	125.687	1.76202	-0.484067	5.44669
	125.608	1.8112	-0.503054	5.44669
	125.504	1.93798	-0.524291	5.44669
	125.477	1.99041	-0.528069	5.44669
	125.567	1.87159	-0.52236	5.44669
	125.669	1.73884	-0.518668	5.44669
	125.644	1.71528	-0.519156	5.44669
	125.525	1.75098	-0.520675	5.44669
	125.45	1.77405	-0.521137	5.44669
	125.456	1.77099	-0.520791	5.44669
	125.484	1.7615	-0.520482	5.44669
	125.493	1.75861	-0.520475	5.44669
	125.487	1.76077	-0.520583	5.44669
	125.481	1.76271	-0.52063	5.44669
	125.481	1.76275	-0.520611	5.44669
	125.483	1.81127	-0.520587	5.44669
	125.484	1.98694	-0.520583	5.44669
	125.484	2.16626	-0.52059	5.44669
	125.483	2.14922	-0.520595	5.44669
	125.483	2.07363	-0.520594	5.44669
	125.483	2.14567	-0.520592	5.44669
	125.483	2.26736	-0.520592	5.44669
	125.483	2.30297	-0.520592	5.44669
	125.483	2.27625	-0.520592	5.44669
	125.461	2.25266	-0.520592	5.44669
	125.404	2.3015	-0.520592	5.44669
	125.38	2.43653	-0.520592	5.44669
	125.434	2.54173	-0.520592	5.44669
	125.494	2.59744	-0.520592	5.44669
	125.504	2.69121	-0.520592	5.44669
	125.488	2.77695	-0.520592	5.44669
	125.456	2.79003	-0.520592	5.44669
	125.377	2.7667	-0.520592	5.44669
	125.278	2.75254	-0.520592	5.44669
	125.23	2.75494	-0.520592	5.44669
	125.239	2.76099	-0.520592	5.44669
	125.259	2.76267	-0.520592	5.44669
	125.264	2.76122	-0.520592	5.4507
	125.259	2.76002	-0.520592	5.46104
	125.255	2.80922	-0.520592	5.46531
	125.256	2.93643	-0.520592	5.45562
	125.257	3.03823	-0.520592	5.4448
	125.258	3.0953	-0.520592	5.44287
	125.257	3.19084	-0.520592	5.44579
	125.257	3.27685	-0.520592	5.44767
	125.257	3.2894	-0.520592	5.44742
	125.257	3.26576	-0.520592	5.44664
	125.257	3.25165	-0.520592	5.44641
	125.257	3.25419	-0.520592	5.44658
	125.257	3.26027	-0.520592	5.44674
	125.257	3.26192	-0.520592	5.44675
	125.257	3.26045	-0.520592	5.44669
	125.257	3.30844	-0.520592	5.44667
	125.257	3.43523	-0.520592	5.44668
	125.257	3.53729	-0.512722	5.44669
	125.257	3.59461	-0.492437	5.44669
	125.235	3.69017	-0.484047	5.44669
	125.177	3.77609	-0.503059	5.44669
	125.153	3.78861	-0.5243	5.44669
	125.185	3.76498	-0.528071	5.44669
	125.188	3.75089	-0.522358	5.44669
	125.152	3.75343	-0.518666	5.44669
	125.11	3.75951	-0.519157	5.44669
	125.056	3.81034	-0.520675	5.44669
	125.019	3.98484	-0.521137	5.44669
	125.017	4.21204	-0.520791	5.44669
	125.03	4.32163	-0.520482	5.44669
	125.035	4.2989	-0.520475	5.44669
	125.033	4.25233	-0.520583	5.44669
	125.03	4.24122	-0.52063	5.44669
	125.03	4.30235	-0.520611	5.44669
	125.03	4.43808	-0.520587	5.44669
	125.031	4.53922	-0.520583	5.44669
	125.031	4.59297	-0.51272	5.44669
	125.031	4.68737	-0.492439	5.44669
	125.031	4.77407	-0.484049	5.44669
	125.031	4.78733	-0.503059	5.44669
	125.031	4.76373	-0.5243	5.44669
	125.008	4.79858	-0.528071	5.44669
	124.951	4.97697	-0.522358	5.44669
	124.905	5.21149	-0.518666	5.44669
	124.901	5.32277	-0.519157	5.44669
	124.938	5.29813	-0.520675	5.44669
	124.98	5.25018	-0.521137	5.44669
	124.944	5.28834	-0.520791	5.44669
	124.841	5.47678	-0.520482	5.44669
	124.776	5.71433	-0.520475	5.44669
	124.781	5.82331	-0.520583	5.44669
	124.805	5.79664	-0.52063	5.44669
	124.813	5.74864	-0.520611	5.44669
	124.808	5.73833	-0.520587	5.44669
	124.803	5.8003	-0.520583	5.44669
	124.803	5.9853	-0.52059	5.44669
	124.804	6.21293	-0.520595	5.44669
	124.805	6.31899	-0.520594	5.44669
	124.805	6.2946	-0.520592	5.44669
	124.804	6.2978	-0.520592	5.44669
	124.804	6.46348	-0.520592	5.44669
	124.782	6.70396	-0.520592	5.44669
	124.725	6.82226	-0.520592	5.44669
	124.679	6.79845	-0.520592	5.44669
	124.653	6.74834	-0.520592	5.44669
	124.609	6.73612	-0.520592	5.44669
	124.593	6.74887	-0.520592	5.44669
	124.667	6.75855	-0.520592	5.44669
	124.759	6.80727	-0.520592	5.44669
	124.735	6.9796	-0.520592	5.44669
	124.62	7.20664	-0.520592	5.44669
	124.546	7.31694	-0.520592	5.44669
	124.551	7.29455	-0.520592	5.44669
	124.578	7.24789	-0.520592	5.44669
	124.588	7.2366	-0.520592	5.44669
	124.582	7.24851	-0.520592	5.44669
	124.576	7.30671	-0.520592	5.44669
	124.576	7.48222	-0.520592	5.44669
	124.578	7.70722	-0.520592	5.44669
	124.579	7.81554	-0.520592	5.44669
	124.579	7.79305	-0.520592	5.44669
	124.578	7.74704	-0.520592	5.44669
	124.578	7.73607	-0.520592	5.44669
	124.578	7.74787	-0.520592	5.44669
	124.578	7.75673	-0.520592	5.44669
	124.578	7.75624	-0.520592	5.44669
	124.578	7.75289	-0.520592	5.44669
	124.578	7.80085	-0.520592	5.44669
	124.578	7.97749	-0.520592	5.44669
	124.578	8.20661	-0.520592	5.44669
	124.578	8.31625	-0.520592	5.44669
	124.578	8.29284	-0.520592	5.44669
	124.578	8.29518	-0.520592	5.44669
	124.578	8.46014	-0.520592	5.44669
	124.578	8.70063	-0.520592	5.44669
	124.578	8.8192	-0.520592	5.44669
	124.556	8.79549	-0.520592	5.44669
	124.476	8.79452	-0.520592	5.44669
	124.395	8.90902	-0.520592	5.44669
	124.403	9.02337	-0.520592	5.44669
	124.437	9.09023	-0.520592	5.44669
	124.404	9.18541	-0.520592	5.44669
	124.349	9.26778	-0.520592	5.44669
	124.333	9.32814	-0.520592	5.44669
	124.345	9.48117	-0.520592	5.44669
	124.356	9.69625	-0.520592	5.44669
	124.356	9.80845	-0.520592	5.44669
	124.352	9.79111	-0.520592	5.44669
	124.351	9.79508	-0.520592	5.44669
	124.351	9.95857	-0.520592	5.44669
	124.352	10.1979	-0.520592	5.44669
	124.352	10.3164	-0.520592	5.44669
	124.352	10.3424	-0.520592	5.44669
	124.352	10.4683	-0.520592	5.44669
	124.352	10.6844	-0.520592	5.44669
	124.352	10.8066	-0.520592	5.44669
	124.352	10.8423	-0.520592	5.44669
	124.352	10.9711	-0.520592	5.44669
	124.352	11.1848	-0.520592	5.44669
	124.352	11.3051	-0.520592	5.44669
	124.352	11.2916	-0.520592	5.44669
	124.352	11.2943	-0.520592	5.44669
	124.352	11.4559	-0.520592	5.44669
	124.352	11.6949	-0.520592	5.44669
	124.352	11.8632	-0.520592	5.44669
	124.352	12.0162	-0.520592	5.44669
	124.352	12.1946	-0.512722	5.44669
	124.352	12.2917	-0.492437	5.44669
	124.352	12.2811	-0.484047	5.44669
	124.352	12.2441	-0.503059	5.44669
	124.352	12.2818	-0.5243	5.44669
	124.352	12.4662	-0.528071	5.44669
	124.352	12.7022	-0.522358	5.44669
	124.352	12.812	-0.518666	5.44669
	124.352	12.7862	-0.519157	5.44669
	124.352	12.7875	-0.520675	5.44669
	124.352	12.9528	-0.521137	5.44669
	124.352	13.1939	-0.520791	5.44669
	124.352	13.3617	-0.520482	5.44669
	124.352	13.4646	-0.520475	5.44669
	124.352	13.516	-0.512712	5.44669
	124.352	13.5609	-0.492474	5.44669
	124.352	13.6693	-0.484067	5.44669
	124.352	13.765	-0.503054	5.44669
	124.352	13.7771	-0.524291	5.44669
	124.33	13.7498	-0.528069	5.44669
	124.272	13.7343	-0.52236	5.44669
	124.248	13.7376	-0.518668	5.44669
	124.28	13.7445	-0.519156	5.44669
	124.26	13.7954	-0.520675	5.44669
	124.19	13.9696	-0.521137	5.44669
	124.181	14.1967	-0.520791	5.44669
	124.205	14.3555	-0.512611	5.44669
	124.196	14.5088	-0.49232	5.44669
	124.203	14.6906	-0.484038	5.44669
	124.212	14.7891	-0.503096	5.44669
	124.169	14.7778	-0.52432	5.44669
	124.119	14.7401	-0.528065	5.44669
	124.108	14.7285	-0.522349	5.44669
	124.121	14.7864	-0.518664	5.44669
	124.13	14.9701	-0.519159	5.44669
	124.129	15.1986	-0.520677	5.44669
	124.125	15.3055	-0.521137	5.44669
	124.124	15.3304	-0.52079	5.44669
	124.125	15.46	-0.520482	5.44669
	124.126	15.678	-0.520475	5.44669
	124.126	15.7997	-0.520583	5.44669
	124.126	15.7854	-0.52063	5.44669
	124.125	15.7872	-0.520611	5.44669
	124.103	15.9487	-0.520587	5.44669
	124.046	16.188	-0.520583	5.44669
	124.022	16.3072	-0.52059	5.44669
	124.076	16.3334	-0.520595	5.44669
	124.136	16.4593	-0.520594	5.44669
	124.147	16.6752	-0.520592	5.44669
	124.108	16.8466	-0.520592	5.44669
	124.018	16.9599	-0.520592	5.44669
	123.916	17.0144	-0.520592	5.44669
	123.871	17.0569	-0.520592	5.44669
	123.882	17.1632	-0.520592	5.44669
	123.903	17.2589	-0.520592	5.44669
	123.907	17.2717	-0.520592	5.44669
	123.901	17.2447	-0.520592	5.44669
	123.897	17.2291	-0.520592	5.44669
	123.898	17.2322	-0.520592	5.44669
	123.899	17.2882	-0.520592	5.44669
	123.9	17.466	-0.520592	5.44669
	123.899	17.6927	-0.520592	5.44669
	123.899	17.8009	-0.520592	5.44669
	123.899	17.7778	-0.512722	5.4507
	123.899	17.7315	-0.492437	5.46104
	123.899	17.7207	-0.484047	5.46531
	123.899	17.7818	-0.503059	5.45562
	123.899	17.9667	-0.5243	5.4448
	123.899	18.2437	-0.528071	5.44287
	123.899	18.5259	-0.522358	5.44579
	123.899	18.7299	-0.518666	5.44767
	123.899	18.7934	-0.519157	5.44742
	123.899	18.7599	-0.520675	5.44664
	123.899	18.7253	-0.521137	5.44641
	123.899	18.7722	-0.520791	5.44658
	123.899	18.9595	-0.520482	5.44674
	123.899	19.1935	-0.520475	5.44675
	123.899	19.3014	-0.520583	5.44669
	123.899	19.2755	-0.52063	5.44667
	123.899	19.2283	-0.520611	5.44668
	123.899	19.2672	-0.520587	5.44669
	123.899	19.4557	-0.520583	5.44669
	123.899	19.693	-0.52059	5.44669
	123.899	19.8018	-0.520595	5.44669
	123.899	19.7752	-0.512723	5.44669
	123.899	19.7273	-0.492437	5.44669
	123.899	19.717	-0.484047	5.44669
	123.899	19.7297	-0.503059	5.44669
	123.877	19.7387	-0.524301	5.44669
	123.797	19.7872	-0.528071	5.44669
	123.694	19.9596	-0.522358	5.44669
	123.644	20.1868	-0.518666	5.44669
	123.677	20.2971	-0.519157	5.44669
	123.755	20.3239	-0.520675	5.44669
	123.784	20.4532	-0.521137	5.44669
	123.725	20.6703	-0.520791	5.44669
	123.661	20.7918	-0.520482	5.44669
	123.65	20.8268	-0.520475	5.44669
	123.668	20.9556	-0.520583	5.44669
	123.679	21.1695	-0.52063	5.44669
	123.677	21.2899	-0.520611	5.4507
	123.673	21.3256	-0.520587	5.46104
	123.671	21.4058	-0.520583	5.46531
	123.672	21.4931	-0.52059	5.45562
	123.673	21.5608	-0.520595	5.4448
	123.673	21.666	-0.520594	5.44287
	123.673	21.7522	-0.520592	5.44579
	123.673	21.8106	-0.520592	5.44767
	123.673	21.9615	-0.520592	5.44742
	123.673	22.1763	-0.520592	5.44664
	123.673	22.2892	-0.520592	5.44641
	123.673	22.2722	-0.520592	5.44658
	123.673	22.2761	-0.520592	5.44674
	123.673	22.4394	-0.520592	5.44675
	123.673	22.6787	-0.520592	5.44669
	123.673	22.7973	-0.520592	5.44667
	123.673	22.8233	-0.520592	5.44668
	123.673	22.9493	-0.520592	5.44669
	123.673	23.1653	-0.520592	5.44669
	123.673	23.2875	-0.520592	5.44669
	123.673	23.274	-0.520592	5.44669
	123.673	23.276	-0.520592	5.44669
	123.651	23.4373	-0.520592	5.44669
	123.593	23.6764	-0.520592	5.44669
	123.569	23.7957	-0.520592	5.44669
	123.623	23.7728	-0.520592	5.44669
	123.683	23.7227	-0.520592	5.44669
	123.694	23.7594	-0.520592	5.44669
	123.656	23.9479	-0.520592	5.44669
	123.565	24.1861	-0.520592	5.44669
	123.486	24.3444	-0.520592	5.44669
	123.498	24.4936	-0.520592	5.44669
	123.533	24.6739	-0.520592	5.44669
	123.5	24.7731	-0.520592	5.44669
	123.444	24.812	-0.520592	5.44669
	123.427	24.9503	-0.520592	5.44669
	123.44	25.1669	-0.520592	5.44669
	123.451	25.2849	-0.520592	5.44669
	123.451	25.2695	-0.520592	5.44669
	123.447	25.2722	-0.520592	5.44669
	123.445	25.4345	-0.520592	5.44669
	123.446	25.6737	-0.520592	5.44669
	123.447	25.8419	-0.520592	5.44669
	123.447	25.9948	-0.520592	5.44669
	123.447	26.1731	-0.520592	5.44669
	123.447	26.3195	-0.520592	5.44669
	123.447	26.4849	-0.520592	5.44669
	123.447	26.6762	-0.512722	5.44669
	123.447	26.8236	-0.484566	5.44669
	123.447	26.9848	-0.455892	5.44669
	123.447	27.174	-0.466514	5.44669
	123.447	27.2728	-0.506767	5.44669
	123.447	27.259	-0.531779	5.44669
	123.447	27.2693	-0.529836	5.44669
	123.424	27.4833	-0.520432	5.44669
	123.367	27.8477	-0.51723	5.44669
	123.343	28.0667	-0.51924	5.44669
	123.397	28.1007	-0.521221	5.44669
	123.435	28.1468	-0.521336	5.44669
	123.388	28.2207	-0.51281	5.44669
	123.326	28.2949	-0.492209	5.44669
	123.312	28.4568	-0.483921	5.44669
	123.35	28.7199	-0.503087	5.44669
	123.396	29.0044	-0.524357	5.44669
	123.362	29.2143	-0.528085	5.44669
	123.257	29.3287	-0.522344	5.44669
	123.192	29.4206	-0.518655	5.44669
	123.196	29.4864	-0.519157	5.44669
	123.243	29.5412	-0.52068	5.44669
	123.309	29.6487	-0.521139	5.44669
	123.327	29.7897	-0.52079	5.44669
	123.268	29.9764	-0.520481	5.44669
	123.208	30.1783	-0.520475	5.44669
	123.199	30.2733	-0.520583	5.44669
	123.216	30.3026	-0.52063	5.44669
	123.226	30.4384	-0.520611	5.44669
	123.224	30.6574	-0.520587	5.44669
	123.22	30.7773	-0.520583	5.44669
	123.219	30.7618	-0.52059	5.44669
	123.22	30.7638	-0.520595	5.44669
	123.221	30.9258	-0.520594	5.44669
	123.221	31.1652	-0.520592	5.44669
	123.22	31.2843	-0.520592	5.44669
	123.22	31.2613	-0.520592	5.44669
	123.22	31.2112	-0.520592	5.44669
	123.22	31.1987	-0.520592	5.44669
	123.22	31.2605	-0.520592	5.44669
	123.22	31.397	-0.520592	5.44669
	123.22	31.4982	-0.520592	5.44669
	123.22	31.5518	-0.520592	5.44669
	123.22	31.646	-0.520592	5.44669
	123.22	31.7328	-0.520592	5.44669
	123.22	31.7461	-0.520592	5.44669
	123.22	31.7225	-0.520592	5.44669
	123.22	31.7081	-0.520592	5.44669
	123.22	31.7106	-0.520592	5.44669
	123.22	31.7167	-0.520592	5.44669
	123.198	31.7184	-0.520592	5.44669
	123.141	31.7169	-0.520592	5.44669
	123.117	31.7157	-0.520592	5.44669
	123.171	31.7157	-0.520592	5.44669
	123.231	31.7161	-0.520592	5.44669
	123.242	31.7655	-0.520592	5.44669
	123.203	31.9414	-0.520592	5.44669
	123.135	32.1697	-0.520592	5.44669
	123.09	32.2793	-0.520592	5.44669
	123.069	32.2561	-0.520592	5.44669
	123.049	32.2586	-0.520592	5.44669
	123.067	32.4235	-0.520592	5.44669
	123.106	32.6639	-0.520592	5.44669
	123.12	32.8317	-0.520592	5.44669
	123.091	32.984	-0.520592	5.44669
	123.047	33.1622	-0.520592	5.44669
	123.058	33.2595	-0.520592	5.44669
	123.081	33.2491	-0.520592	5.44669
	123.042	33.212	-0.520592	5.44669
	122.989	33.2005	-0.520592	5.44669
	122.998	33.2089	-0.520592	5.44669
	123.068	33.2166	-0.520592	5.44669
	123.102	33.2168	-0.520592	5.44669
	123.048	33.2633	-0.520592	5.44669
	122.984	33.4381	-0.520592	5.44669
	122.972	33.667	-0.520592	5.44669
	122.989	33.7771	-0.520592	5.44669
	123	33.7541	-0.520592	5.44669
	122.998	33.7071	-0.520592	5.44669
	122.994	33.696	-0.520592	5.44669
	122.992	33.7081	-0.520592	5.44669
	122.993	33.7663	-0.520592	5.44669
	122.994	33.9417	-0.520592	5.44669
	122.994	34.1667	-0.520592	5.44669
	122.994	34.275	-0.512722	5.44669
	122.994	34.2034	-0.492437	5.44669
	122.994	34.0306	-0.484047	5.44669
	122.994	33.9672	-0.503059	5.44669
	122.994	34.0978	-0.5243	5.44669
	122.994	34.2394	-0.528071	5.44669
	122.994	34.2625	-0.522358	5.44669
	122.994	34.2234	-0.518666	5.44669
	122.994	34.1991	-0.519157	5.44669
	122.994	34.2521	-0.520675	5.44669
	122.994	34.4382	-0.521137	5.44669
	122.994	34.6696	-0.520791	5.44669
	122.994	34.7768	-0.520482	5.44669
	122.994	34.7515	-0.520475	5.44669
	122.994	34.7048	-0.520583	5.44669
	122.994	34.6945	-0.52063	5.44669
	122.994	34.756	-0.520611	5.44669
	122.994	34.9408	-0.520587	5.44669
	122.994	35.1685	-0.520583	5.44669
	122.994	35.2747	-0.52059	5.44669
	122.994	35.2503	-0.520595	5.44669
	122.994	35.2535	-0.520594	5.44669
	122.994	35.37	-0.520592	5.44669
	122.994	35.4837	-0.512721	5.44669
	122.994	35.5496	-0.492437	5.44669
	122.972	35.6446	-0.484048	5.44669
	122.914	35.7272	-0.503059	5.44669
	122.868	35.7385	-0.5243	5.44669
	122.865	35.7156	-0.528071	5.44669
	122.879	35.7022	-0.522358	5.44669
	122.886	35.7048	-0.518666	5.44669
	122.884	35.7598	-0.519157	5.44669
	122.858	35.9373	-0.520675	5.44669
	122.822	36.1643	-0.513267	5.44669
	122.835	36.2727	-0.492636	5.44669
	122.855	36.2496	-0.483937	5.44669
	122.838	36.2033	-0.502942	5.44669
	122.842	36.2416	-0.524291	5.44669
	122.853	36.4295	-0.528108	5.44669
	122.812	36.716	-0.522377	5.44669
	122.762	36.9518	-0.518661	5.44669
	122.75	36.9777	-0.519148	5.44669
	122.763	36.8109	-0.520674	5.44669
	122.772	36.717	-0.52114	5.44669
	122.771	36.8821	-0.520793	5.44669
	122.768	37.1553	-0.520482	5.44669
	122.767	37.2872	-0.520475	5.44669
	122.767	37.3066	-0.520582	5.44669
	122.768	37.4251	-0.52063	5.44669
	122.768	37.6404	-0.520612	5.44669
	122.768	37.7157	-0.520587	5.44669
	122.768	37.5767	-0.520583	5.44669
	122.768	37.4768	-0.52059	5.44669
	122.768	37.5804	-0.520595	5.44669
	122.768	37.7237	-0.520594	5.44669
	122.768	37.7571	-0.520592	5.44669
	122.768	37.7217	-0.520592	5.44669
	122.768	37.6953	-0.520592	5.44669
	122.768	37.7461	-0.520592	5.44669
	122.768	37.9321	-0.520592	5.44669
	122.768	38.1641	-0.520592	5.44669
	122.768	38.3209	-0.520592	5.44669
	122.768	38.4715	-0.520592	5.44669
	122.768	38.653	-0.520592	5.44669
	122.768	38.7522	-0.520592	5.44669
	122.768	38.7414	-0.520592	5.44669
	122.768	38.7036	-0.520592	5.44669
	122.768	38.741	-0.520592	5.44669
	122.768	38.9256	-0.520592	5.44669
	122.768	39.1618	-0.512722	5.44669
	122.768	39.2715	-0.492437	5.44669
	122.768	39.2457	-0.484047	5.44669
	122.768	39.2469	-0.503059	5.44669
	122.768	39.4123	-0.5243	5.44669
	122.768	39.6534	-0.528071	5.44669
	122.768	39.772	-0.522358	5.44669
	122.768	39.7482	-0.518666	5.44669
	122.768	39.6979	-0.519157	5.44669
	122.768	39.7348	-0.520675	5.44669
	122.768	39.9236	-0.513267	5.44669
	122.746	40.1617	-0.492636	5.44669
	122.688	40.2708	-0.483937	5.44669
	122.664	40.244	-0.502942	5.44669
	122.718	40.1959	-0.524291	5.44669
	122.756	40.2348	-0.528108	5.44669
	122.709	40.3744	-0.522377	5.44669
	122.669	40.485	-0.518661	5.44669
	122.69	40.5414	-0.519148	5.44669
	122.672	40.6335	-0.520674	5.44669
	122.606	40.7675	-0.52114	5.44669
	122.599	40.9568	-0.520793	5.44669
	122.622	41.1622	-0.520482	5.44669
	122.59	41.2578	-0.520475	5.44669
	122.561	41.2369	-0.520582	5.44669
	122.604	41.1961	-0.512759	5.44669
	122.639	41.1868	-0.492456	5.44669
	122.595	41.1974	-0.484042	5.44669
	122.535	41.2052	-0.50305	5.44669
	122.521	41.2538	-0.524298	5.44669
	122.535	41.4268	-0.528073	5.44669
	122.546	41.6542	-0.52236	5.44669
	122.546	41.7643	-0.518666	5.44669
	122.542	41.7418	-0.519156	5.44669
	122.54	41.6951	-0.520675	5.44669
	122.541	41.6839	-0.521138	5.44669
	122.542	41.6958	-0.520791	5.44669
	122.542	41.754	-0.520482	5.44669
	122.542	41.9295	-0.520475	5.44669
	122.541	42.1545	-0.520583	5.44669
	122.541	42.2628	-0.52063	5.44669
	122.542	42.2403	-0.520611	5.44669
	122.542	42.2435	-0.520587	5.44669
	122.542	42.3593	-0.520583	5.44669
	122.542	42.4727	-0.52059	5.44669
	122.542	42.5387	-0.520595	5.44669
	122.542	42.6339	-0.520594	5.44669
	122.542	42.7166	-0.520592	5.44669
	122.542	42.7279	-0.520592	5.44669
	122.542	42.7049	-0.520592	5.44669
	122.542	42.6915	-0.520592	5.44669
	122.542	42.6941	-0.520592	5.44669
	122.542	42.7	-0.520592	5.44669
	122.542	42.7507	-0.520592	5.44669
	122.542	42.9252	-0.520592	5.44669
	122.542	43.1524	-0.520592	5.44669
	122.542	43.2621	-0.520592	5.44268
	122.542	43.2393	-0.520592	5.43234
	122.542	43.1927	-0.520592	5.42806
	122.542	43.1816	-0.520592	5.43775
	122.542	43.1936	-0.520592	5.44858
	122.542	43.2517	-0.520592	5.4505
	122.542	43.4272	-0.520592	5.44759
	122.542	43.6522	-0.520592	5.44571
	122.542	43.7605	-0.520592	5.44595
	122.542	43.738	-0.520592	5.44673
	122.542	43.692	-0.520592	5.44696
	122.542	43.7302	-0.520592	5.44679
	122.542	43.8688	-0.520592	5.44663
	122.519	43.9301	-0.520592	5.44663
	122.462	43.86	-0.520592	5.44668
	122.438	43.8999	-0.520592	5.44671
	122.47	44.1035	-0.520592	5.4467
	122.45	44.2494	-0.520592	5.44668
	122.379	44.25	-0.520592	5.44668
	122.371	44.2003	-0.520592	5.44669
	122.395	44.2287	-0.520592	5.44669
	122.386	44.4137	-0.520592	5.44669
	122.415	44.6533	-0.520592	5.44669
	122.481	44.7643	-0.520592	5.44669
	122.484	44.7378	-0.520592	5.44669
	122.438	44.6891	-0.520592	5.44669
	122.391	44.7277	-0.520592	5.44669
	122.339	44.9165	-0.520592	5.44669
	122.304	45.1541	-0.520592	5.44669
	122.303	45.263	-0.520592	5.44669
	122.337	45.2362	-0.520592	5.44669
	122.399	45.1883	-0.520592	5.44669
	122.421	45.2272	-0.520592	5.44268
	122.364	45.4159	-0.520592	5.43234
	122.304	45.6533	-0.520592	5.42806
	122.294	45.7622	-0.520592	5.43775
	122.31	45.7354	-0.520592	5.44858
	122.321	45.6875	-0.520592	5.4505
	122.319	45.6772	-0.520592	5.44759
	122.315	45.7392	-0.520592	5.44571
	122.314	45.9242	-0.520592	5.44595
	122.315	46.201	-0.520592	5.44673
	122.316	46.483	-0.520592	5.44696
	122.316	46.687	-0.520592	5.44679
	122.315	46.7506	-0.520592	5.44663
	122.315	46.7663	-0.520592	5.44663
	122.315	46.9077	-0.520592	5.44668
	122.315	47.1337	-0.520592	5.44671
	122.293	47.2547	-0.520592	5.4467
	122.213	47.2863	-0.520592	5.44668
	122.132	47.4139	-0.520592	5.44668
	122.162	47.6285	-0.520592	5.44669
	122.254	47.7988	-0.520592	5.44669
	122.245	47.9613	-0.520592	5.44669
	122.136	48.1429	-0.520592	5.44669
	122.06	48.2872	-0.520592	5.44669
	122.061	48.4506	-0.520592	5.44669
	122.088	48.6911	-0.520592	5.44669
	122.098	48.9658	-0.520592	5.44669
	122.093	49.1798	-0.520592	5.44669
	122.087	49.2993	-0.520592	5.44669
	122.087	49.4411	-0.520592	5.44669
	122.089	49.6813	-0.520592	5.44669
	122.09	49.9637	-0.520592	5.44669
	122.089	50.2301	-0.520592	5.44669
	122.089	50.4751	-0.520592	5.44669
	122.089	50.6676	-0.520592	5.44669
	122.089	50.7396	-0.520592	5.44669
	122.089	50.7629	-0.520592	5.44669
	122.089	50.9044	-0.520592	5.44669
	122.089	51.1771	-0.520592	5.44669
	122.089	51.4729	-0.520592	5.44669
	122.089	51.6841	-0.520592	5.44669
	122.089	51.7951	-0.520592	5.44669
	122.089	51.9342	-0.520592	5.44669
	122.067	52.1272	-0.520592	5.44669
	122.009	52.2353	-0.520592	5.44669
	121.985	52.2734	-0.520592	5.44669
	122.039	52.4082	-0.520592	5.44669
	122.099	52.6236	-0.520592	5.44669
	122.11	52.7916	-0.520592	5.44669
	122.072	52.9529	-0.520592	5.44669
	121.981	53.1348	-0.520592	5.44669
	121.879	53.2797	-0.520592	5.44669
	121.834	53.4432	-0.520592	5.44669
	121.868	53.6343	-0.520592	5.44669
	121.946	53.7822	-0.520592	5.44669
	121.974	53.9437	-0.520592	5.44669
	121.914	54.1329	-0.520592	5.44669
	121.85	54.2807	-0.520592	5.44669
	121.84	54.4429	-0.520592	5.44669
	121.858	54.6324	-0.520592	5.44669
	121.869	54.78	-0.520592	5.44669
	121.867	54.9421	-0.520592	5.44669
	121.862	55.1315	-0.520592	5.44669
	121.861	55.2793	-0.520592	5.44669
	121.84	55.4413	-0.520592	5.44669
	121.783	55.6308	-0.520592	5.44669
	121.759	55.7293	-0.520592	5.4507
	121.813	55.7646	-0.520592	5.46104
	121.873	55.9016	-0.520592	5.46531
	121.884	56.119	-0.520592	5.45562
	121.868	56.2378	-0.520592	5.4448
	121.857	56.2716	-0.520592	5.44287
	121.859	56.4008	-0.520592	5.44579
	121.863	56.6646	-0.520592	5.44767
	121.864	56.961	-0.520592	5.44742
	121.841	57.1757	-0.520592	5.44664
	121.783	57.2387	-0.520592	5.44641
	121.736	57.2503	-0.520592	5.44658
	121.711	57.3902	-0.520592	5.44674
	121.668	57.6171	-0.520592	5.44675
	121.629	57.7881	-0.520592	5.44669
	121.645	57.8974	-0.520592	5.44667
	121.736	57.9503	-0.520592	5.44668
	121.823	57.9936	-0.520592	5.44669
	121.792	58.15	-0.520592	5.44669
	121.675	58.4217	-0.520592	5.44669
	121.604	58.6626	-0.520592	5.44669
	121.61	58.7943	-0.520592	5.44669
	121.637	58.9315	-0.512722	5.44669
	121.646	59.1163	-0.492437	5.44669
	121.64	59.2709	-0.484047	5.44669
	121.635	59.4375	-0.503059	5.44669
	121.634	59.6264	-0.5243	5.44669
	121.636	59.7723	-0.528071	5.44669
	121.637	59.9338	-0.522358	5.44669
	121.637	60.1237	-0.518666	5.44669
	121.636	60.2718	-0.519157	5.44669
	121.636	60.4338	-0.520675	5.44669
	121.636	60.6723	-0.521137	5.44669
	121.636	60.9468	-0.520791	5.44669
	121.636	61.2105	-0.520482	5.44669
	121.636	61.4571	-0.520475	5.44669
	121.636	61.6513	-0.520583	5.44669
	121.636	61.7234	-0.52063	5.44669
	121.636	61.7462	-0.520611	5.44669
	121.636	61.8874	-0.520587	5.44669
	121.636	62.1602	-0.520583	5.44669
	121.636	62.4561	-0.52059	5.44669
	121.636	62.6674	-0.520595	5.44669
	121.636	62.7291	-0.520594	5.44669
	121.636	62.7414	-0.520592	5.44669
	121.636	62.882	-0.520592	5.44268
	121.636	63.109	-0.520592	5.43234
	121.614	63.2798	-0.520592	5.42806
	121.557	63.4381	-0.520592	5.43775
	121.511	63.667	-0.512722	5.44858
	121.507	63.9387	-0.492437	5.4505
	121.543	64.1555	-0.484047	5.44759
	121.608	64.2281	-0.503059	5.44571
	121.652	64.2431	-0.5243	5.44595
	121.652	64.3809	-0.528071	5.44673
	121.615	64.6549	-0.522358	5.44696
	121.529	64.9526	-0.518666	5.44679
	121.428	65.1642	-0.519157	5.44663
	121.382	65.2254	-0.520675	5.44663
	121.393	65.2374	-0.521137	5.44668
	121.413	65.378	-0.520791	5.44671
	121.417	65.6543	-0.520482	5.4467
	121.412	65.9028	-0.520475	5.44668
	121.408	65.9867	-0.520583	5.44668
	121.409	65.946	-0.52063	5.44669
	121.41	65.901	-0.520611	5.44669
	121.411	65.9954	-0.520587	5.44669
	121.41	66.3124	-0.520583	5.44669
	121.41	66.6499	-0.52059	5.44669
	121.41	66.7655	-0.520595	5.44669
	121.41	66.7569	-0.520594	5.44669
	121.41	66.8697	-0.520592	5.44669
	121.41	67.1418	-0.520592	5.44669
	121.41	67.3983	-0.520592	5.44669
	121.41	67.4872	-0.520592	5.44669
	121.41	67.4948	-0.520592	5.44669
	121.41	67.5745	-0.520592	5.44669
	121.41	67.6715	-0.520592	5.44669
	121.41	67.6943	-0.520592	5.44669
	121.41	67.6711	-0.512722	5.44669
	121.41	67.7027	-0.492437	5.44669
	121.41	67.8796	-0.484047	5.44669
	121.41	68.1146	-0.503059	5.44669
	121.41	68.2267	-0.5243	5.44669
	121.41	68.2021	-0.528071	5.44669
	121.41	68.154	-0.522358	5.44669
	121.41	68.1428	-0.518666	5.44669
	121.41	68.2045	-0.519157	5.44669
	121.41	68.3897	-0.520675	5.44669
	121.388	68.6175	-0.521137	5.44669
	121.308	68.7727	-0.520791	5.44669
	121.227	68.9243	-0.520482	5.44669
	121.257	69.1066	-0.520475	5.44669
	121.371	69.2059	-0.520583	5.44669
	121.419	69.1949	-0.52063	5.44669
	121.356	69.1569	-0.512741	5.44669
	121.306	69.1452	-0.492431	5.44669
	121.351	69.1538	-0.484038	5.44669
	121.417	69.1616	-0.503057	5.44669
	121.433	69.1618	-0.524303	5.44669
	121.395	69.1099	-0.528072	5.44669
	121.325	68.9328	-0.522358	5.44669
	121.302	68.754	-0.518665	5.44669
	121.36	68.821	-0.519156	5.44669
	121.4	69.0727	-0.520676	5.44669
	121.352	69.2288	-0.521138	5.44669
	121.311	69.2166	-0.520791	5.44669
	121.332	69.1578	-0.520482	5.44669
	121.314	69.1871	-0.520475	5.44669
	121.226	69.3756	-0.520583	5.44669
	121.161	69.6164	-0.52063	5.44669
	121.183	69.7266	-0.520611	5.44669
	121.262	69.7486	-0.520587	5.44669
	121.317	69.8758	-0.520583	5.44669
	121.317	70.143	-0.52059	5.44669
	121.276	70.4416	-0.520595	5.44669
	121.21	70.7051	-0.520594	5.44669
	121.168	70.9431	-0.520592	5.44669
	121.169	71.1829	-0.520592	5.44669
	121.183	71.4326	-0.520592	5.44669
	121.189	71.6365	-0.520592	5.44669
	121.186	71.7116	-0.520592	5.44669
	121.183	71.683	-0.520592	5.44669
	121.183	71.6463	-0.520592	5.44669
	121.184	71.6906	-0.520592	5.44669
	121.184	71.8776	-0.520592	5.44669
	121.184	72.1124	-0.520592	5.44669
	121.184	72.2207	-0.520592	5.44669
	121.184	72.1947	-0.520592	5.44669
	121.184	72.1964	-0.520592	5.44669
	121.184	72.3621	-0.520592	5.44669
	121.184	72.5539	-0.520592	5.44669
	121.184	72.5456	-0.520592	5.44669
	121.184	72.4693	-0.520592	5.44669
	121.184	72.5379	-0.520592	5.44669
	121.161	72.7076	-0.520592	5.44669
	121.104	72.9199	-0.520592	5.44669
	121.08	73.1223	-0.520592	5.44669
	121.134	73.2083	-0.520592	5.44669
	121.194	73.1846	-0.520592	5.44669
	121.205	73.146	-0.520592	5.44669
	121.166	73.1877	-0.520592	5.44669
	121.099	73.3744	-0.520592	5.44669
	121.076	73.6099	-0.520592	5.44669
	121.134	73.7186	-0.520592	5.44669
	121.174	73.6926	-0.520592	5.44669
	121.126	73.6941	-0.520592	5.44669
	121.063	73.8597	-0.520592	5.44669
	121.026	74.1007	-0.520592	5.44669
	120.985	74.2193	-0.520592	5.44669
	120.95	74.1954	-0.520592	5.44669
	120.946	74.1944	-0.520592	5.44669
	120.955	74.3581	-0.520592	5.44669
	120.961	74.5993	-0.520592	5.44669
	120.96	74.7186	-0.520592	5.44669
	120.957	74.6949	-0.520592	5.44669
	120.957	74.6445	-0.520592	5.44669
	120.957	74.6813	-0.520592	5.44669
	120.958	74.87	-0.520592	5.44669
	120.958	75.1082	-0.520592	5.44669
	120.957	75.2173	-0.520592	5.44669
	120.957	75.1905	-0.520592	5.44669
	120.957	75.1424	-0.520592	5.44669
	120.957	75.1813	-0.520592	5.44669
	120.957	75.3701	-0.520592	5.44268
	120.957	75.6075	-0.520592	5.43234
	120.957	75.7163	-0.520592	5.42806
	120.957	75.6896	-0.520592	5.43775
	120.957	75.6417	-0.520592	5.44858
	120.957	75.6806	-0.520592	5.4505
	120.957	75.8693	-0.520592	5.44759
	120.957	76.1067	-0.520592	5.44571
	120.957	76.2155	-0.520592	5.44595
	120.957	76.1888	-0.520592	5.44673
	120.957	76.1901	-0.520592	5.44696
	120.957	76.3558	-0.520592	5.44679
	120.957	76.5969	-0.520592	5.44663
	120.957	76.7155	-0.520592	5.44663
	120.957	76.6916	-0.520592	5.44668
	120.957	76.6905	-0.520592	5.44671
	120.957	76.8543	-0.520592	5.4467
	120.957	77.0954	-0.520592	5.44668
	120.957	77.2147	-0.520592	5.44668
	120.957	77.2403	-0.520592	5.44669
	120.957	77.3659	-0.520592	5.44669
	120.957	77.5819	-0.520592	5.44669
	120.957	77.7042	-0.520592	5.44669
	120.957	77.74	-0.520592	5.44669
	120.957	77.8688	-0.520592	5.44669
	120.957	78.0825	-0.520592	5.44669
	120.935	78.2027	-0.520592	5.44669
	120.878	78.2384	-0.520592	5.44669
	120.854	78.3679	-0.520592	5.44669
	120.908	78.5819	-0.520592	5.44669
	120.968	78.7513	-0.520592	5.44669
	120.979	78.9136	-0.520592	5.44669
	120.962	79.0955	-0.520592	5.44669
	120.93	79.1907	-0.520592	5.44669
	120.851	79.2273	-0.520592	5.44669
	120.752	79.3661	-0.520592	5.44669
	120.704	79.5837	-0.520592	5.44669
	120.713	79.702	-0.520592	5.44669
	120.734	79.6864	-0.520592	5.44669
	120.739	79.6397	-0.520592	5.44669
	120.733	79.6752	-0.520592	5.44669
	120.729	79.862	-0.520592	5.44669
	120.73	80.0999	-0.520592	5.44669
	120.731	80.2095	-0.520592	5.44669
	120.732	80.2322	-0.520592	5.44669
	120.731	80.3108	-0.520592	5.44669
	120.731	80.3528	-0.520592	5.44669
	120.731	80.296	-0.520592	5.44669
	120.753	80.3483	-0.520592	5.44669
	120.811	80.5524	-0.520592	5.44669
	120.835	80.6941	-0.520592	5.44669
	120.781	80.6928	-0.520592	5.44669
	120.721	80.6437	-0.520592	5.44669
	120.71	80.6731	-0.520592	5.44669
	120.726	80.8583	-0.520592	5.44669
	120.737	81.0976	-0.520592	5.44669
	120.735	81.2085	-0.520592	5.44669
	120.731	81.182	-0.520592	5.44669
	120.73	81.1334	-0.520592	5.44669
	120.731	81.1227	-0.520592	5.44669
	120.731	81.1356	-0.520592	5.44669
	120.732	81.194	-0.520592	5.44669
	120.731	81.3692	-0.520592	5.44669
	120.731	81.594	-0.520592	5.44669
	120.731	81.7024	-0.520592	5.44669
	120.731	81.68	-0.520592	5.44669
	120.731	81.634	-0.520592	5.44669
	120.731	81.623	-0.520592	5.44669
	120.731	81.6348	-0.520592	5.44669
	120.731	81.6928	-0.520592	5.44669
	120.731	81.8683	-0.520592	5.44669
	120.731	82.0934	-0.520592	5.44669
	120.731	82.2017	-0.520592	5.44669
	120.731	82.1792	-0.520592	5.44669
	120.731	82.1332	-0.520592	5.44669
	120.731	82.1222	-0.520592	5.44669
	120.731	82.1832	-0.520592	5.44669
	120.731	82.368	-0.520592	5.44669
	120.731	82.596	-0.520592	5.44669
	120.731	82.7022	-0.520592	5.44669
	120.731	82.6778	-0.520592	5.44669
	120.731	82.6317	-0.520592	5.44669
	120.731	82.6214	-0.520592	5.44669
	120.731	82.6827	-0.520592	5.44669
	120.731	82.8674	-0.520592	5.44669
	120.731	83.0952	-0.520592	5.44669
	120.731	83.2014	-0.520592	5.44669
	120.731	83.177	-0.520592	5.44669
	120.731	83.1802	-0.520592	5.44669
	120.731	83.2966	-0.520592	5.44669
	120.731	83.4103	-0.520592	5.44669
	120.731	83.4762	-0.520592	5.44669
	120.731	83.5712	-0.520592	5.44669
	120.731	83.6539	-0.520592	5.44669
	120.731	83.6652	-0.520592	5.44669
	120.731	83.6422	-0.520592	5.44669
	120.731	83.678	-0.520592	5.44669
	120.731	83.8074	-0.520592	5.44669
	120.731	83.8657	-0.520592	5.44669
	120.731	83.7976	-0.520592	5.44669
	120.731	83.7902	-0.520592	5.44669
	120.731	83.8671	-0.520592	5.44669
	120.731	83.96	-0.520592	5.44669
	120.731	84.0791	-0.520592	5.44669
	120.731	84.1622	-0.520592	5.44669
	120.731	84.1652	-0.512722	5.44669
	120.731	84.1877	-0.492437	5.44669
	120.731	84.3517	-0.484047	5.44669
	120.731	84.5847	-0.503059	5.44669
	120.731	84.7496	-0.5243	5.44669
	120.731	84.8541	-0.528071	5.44669
	120.709	84.9072	-0.522358	5.44669
	120.651	84.9523	-0.518666	5.44669
	120.628	85.0601	-0.519157	5.44669
	120.682	85.2048	-0.520675	5.44669
	120.719	85.3929	-0.521137	5.44669
	120.65	85.5941	-0.520791	5.44669
	120.531	85.6882	-0.520482	5.44669
	120.493	85.6683	-0.520475	5.44669
	120.584	85.6776	-0.512712	5.44669
	120.691	85.7951	-0.492474	5.44669
	120.667	85.907	-0.484067	5.44669
	120.547	85.9718	-0.503054	5.44669
	120.493	86.067	-0.524291	5.44669
	120.557	86.1501	-0.528069	5.44669
	120.609	86.2107	-0.52236	5.44669
	120.565	86.3144	-0.518668	5.44669
	120.499	86.3534	-0.519156	5.44669
	120.482	86.2864	-0.520675	5.44669
	120.498	86.3355	-0.521137	5.44669
	120.51	86.5418	-0.520791	5.44669
	120.51	86.6857	-0.520482	5.44669
	120.505	86.6844	-0.520475	5.44669
	120.503	86.6838	-0.520583	5.44669
	120.504	86.8397	-0.52063	5.44669
	120.505	87.0774	-0.520611	5.44669
	120.505	87.198	-0.520587	5.44669
	120.505	87.1762	-0.520583	5.44669
	120.505	87.1753	-0.52059	5.44669
	120.505	87.3383	-0.520595	5.44669
	120.505	87.5792	-0.520594	5.44669
	120.505	87.7477	-0.512721	5.44669
	120.505	87.9002	-0.492436	5.4507
	120.505	88.0783	-0.484047	5.46104
	120.505	88.2246	-0.503059	5.46531
	120.505	88.4393	-0.524301	5.45562
	120.505	88.8067	-0.528071	5.4448
	120.483	89.1332	-0.522358	5.44287
	120.425	89.2772	-0.518666	5.44579
	120.401	89.3908	-0.519157	5.44767
	120.455	89.6109	-0.520675	5.44742
	120.515	89.8948	-0.521137	5.44664
	120.526	90.169	-0.520791	5.44641
	120.488	90.4659	-0.520482	5.44658
	120.397	90.8328	-0.520475	5.44674
	120.318	91.1807	-0.520583	5.44675
	120.352	91.4403	-0.52063	5.44669
	120.445	91.6608	-0.520611	5.44667
	120.435	91.8949	-0.520587	5.44668
	120.325	92.1484	-0.520583	5.44669
	120.249	92.4052	-0.52059	5.44669
	120.273	92.6072	-0.520595	5.44669
	120.357	92.7282	-0.520594	5.44669
	120.392	92.924	-0.520592	5.44669
	120.333	93.2926	-0.520592	5.44669
	120.267	93.6263	-0.520592	5.44669
	120.255	93.7729	-0.520592	5.44669
	120.273	93.885	-0.520592	5.44669
	120.285	94.1035	-0.520592	5.44669
	120.283	94.3873	-0.520592	5.44669
	120.278	94.6129	-0.520592	5.44669
	120.277	94.7341	-0.520592	5.44669
	120.278	94.8232	-0.520592	5.44669
	120.279	94.8855	-0.520592	5.44669
	120.279	94.9398	-0.520592	5.44669
	120.279	95.0483	-0.520592	5.44669
	120.278	95.1899	-0.520592	5.44669
	120.279	95.4257	-0.520592	5.44669
	120.279	95.8034	-0.520592	5.44669
	120.279	96.1266	-0.520592	5.44669
	120.279	96.2656	-0.520592	5.44669
	120.279	96.3783	-0.520592	5.44669
	120.279	96.5997	-0.520592	5.44669
	120.279	96.8846	-0.520592	5.44669
	120.279	97.1587	-0.520592	5.44669
	120.279	97.406	-0.520592	5.44669
	120.279	97.646	-0.520592	5.44669
	120.256	97.8923	-0.520592	5.44669
	120.199	98.144	-0.520592	5.44669
	120.175	98.4449	-0.512722	5.44669
	120.207	98.8214	-0.492437	5.44669
	120.187	99.1719	-0.484047	5.44669
	120.094	99.4292	-0.503059	5.44669
	120.051	99.6478	-0.5243	5.44669
	120.108	99.882	-0.528071	5.44669
	120.154	100.136	-0.522358	5.44669
	120.11	100.442	-0.518666	5.44669
	120.046	100.82	-0.519157	5.44669
	120.03	101.169	-0.520675	5.44669
	120.045	101.426	-0.521137	5.44669
	120.057	101.595	-0.520791	5.44669
	120.057	101.703	-0.520482	5.44669
	120.052	101.856	-0.520475	5.44669
	120.051	102.055	-0.520583	5.44669
	120.052	102.211	-0.52063	5.44669
	120.053	102.422	-0.520611	5.44669
	120.053	102.784	-0.520587	5.44669
	120.052	103.11	-0.520583	5.44669
	120.052	103.255	-0.52059	5.44669
	120.052	103.37	-0.520595	5.44669
	120.052	103.541	-0.520594	5.44669
	120.052	103.648	-0.512721	5.44669
	120.052	103.645	-0.492436	5.44669
	120.052	103.656	-0.484047	5.44669
	120.052	103.769	-0.503059	5.4507
	120.052	103.878	-0.524301	5.46104
	120.03	103.943	-0.528071	5.46531
	119.973	104.04	-0.522358	5.45562
	119.949	104.172	-0.518666	5.4448
	119.98	104.359	-0.519157	5.44287
	119.983	104.614	-0.520675	5.44579
	119.97	104.886	-0.521137	5.44767
	120.008	105.143	-0.520791	5.44742
	120.057	105.388	-0.520482	5.44664
	120.047	105.583	-0.520475	5.44641
	119.978	105.657	-0.520583	5.44658
	119.923	105.679	-0.52063	5.44674
	119.919	105.869	-0.520611	5.44675
	119.937	106.269	-0.520587	5.44669
	119.923	106.617	-0.520583	5.44667
	119.863	106.759	-0.52059	5.44668
	119.813	106.864	-0.520595	5.44669
	119.808	107.081	-0.520594	5.44669
	119.823	107.367	-0.520592	5.44669
	119.831	107.643	-0.520592	5.44669
	119.829	107.891	-0.520592	5.44669
	119.825	108.13	-0.520592	5.44669
	119.825	108.425	-0.520592	5.44669
	119.826	108.804	-0.520592	5.44669
	119.826	109.157	-0.520592	5.44669
	119.826	109.415	-0.520592	5.44669
	119.826	109.633	-0.520592	5.44669
	119.826	109.866	-0.520592	5.44669
	119.826	110.121	-0.520592	5.44669
	119.826	110.427	-0.520592	5.44669
	119.826	110.805	-0.520592	5.44669
	119.826	111.154	-0.520592	5.44669
	119.826	111.46	-0.520592	5.44669
	119.826	111.805	-0.520592	5.44669
	119.826	112.141	-0.520592	5.44669
	119.826	112.453	-0.520592	5.44669
	119.826	112.805	-0.520592	5.44669
	119.826	113.142	-0.520592	5.44669
	119.826	113.402	-0.520592	5.44669
	119.826	113.627	-0.512722	5.44669
	119.826	113.863	-0.492437	5.44669
	119.826	114.115	-0.484047	5.44669
	119.826	114.371	-0.503059	5.44669
	119.826	114.622	-0.5243	5.44669
	119.826	114.871	-0.528071	5.44669
	119.826	115.07	-0.522358	5.44669
	119.826	115.143	-0.518666	5.44669
	119.826	115.165	-0.519157	5.44669
	119.804	115.305	-0.520675	5.44669
	119.724	115.529	-0.521137	5.44669
	119.643	115.649	-0.520791	5.44669
	119.651	115.632	-0.520482	5.44669
	119.685	115.633	-0.520475	5.44669
	119.652	115.796	-0.520583	5.44669
	119.597	116.035	-0.52063	5.44669
	119.603	116.155	-0.520611	5.44669
	119.695	116.131	-0.520587	5.44669
	119.787	116.13	-0.520583	5.44669
	119.757	116.294	-0.52059	5.44669
	119.639	116.535	-0.520595	5.44669
	119.567	116.704	-0.520594	5.44669
	119.595	116.856	-0.512721	5.44669
	119.68	117.034	-0.484565	5.44669
	119.713	117.18	-0.455892	5.44669
	119.653	117.346	-0.466514	5.44669
	119.587	117.537	-0.506767	5.44669
	119.576	117.635	-0.531779	5.44669
	119.594	117.621	-0.529836	5.44669
	119.606	117.631	-0.520432	5.44669
	119.604	117.747	-0.51723	5.44669
	119.599	117.858	-0.511369	5.44669
	119.598	117.923	-0.493065	5.44669
	119.599	118.067	-0.484791	5.44669
	119.6	118.326	-0.503147	5.44669
	119.6	118.566	-0.524073	5.44669
	119.6	118.702	-0.527944	5.44669
	119.6	118.841	-0.522386	5.44669
	119.6	119.075	-0.518723	5.44669
	119.6	119.355	-0.51917	5.44669
	119.6	119.574	-0.520661	5.44669
	119.6	119.644	-0.521126	5.44669
	119.6	119.658	-0.520792	5.44669
	119.6	119.795	-0.520486	5.44669
	119.6	120.021	-0.520477	5.44669
	119.6	120.192	-0.520582	5.44669
	119.6	120.302	-0.520629	5.44669
	119.6	120.355	-0.520611	5.44669
	119.6	120.398	-0.520587	5.44669
	119.6	120.505	-0.512713	5.44669
	119.6	120.601	-0.492435	5.44669
	119.6	120.614	-0.48405	5.44669
	119.6	120.586	-0.503061	5.44669
	119.6	120.571	-0.5243	5.44669
	119.6	120.623	-0.52807	5.44669
	119.6	120.806	-0.522358	5.44669
	119.6	121.036	-0.518666	5.44669
	119.6	121.144	-0.519157	5.44669
	119.6	121.12	-0.520675	5.44669
	119.6	121.073	-0.521137	5.44669
	119.6	121.062	-0.520791	5.44669
	119.6	121.075	-0.520482	5.44669
	119.6	121.083	-0.520475	5.44669
	119.6	121.132	-0.520583	5.44669
	119.6	121.305	-0.52063	5.44669
	119.577	121.581	-0.512741	5.44669
	119.52	121.867	-0.492431	5.44669
	119.474	122.122	-0.484038	5.44669
	119.47	122.361	-0.503057	5.44669
	119.484	122.604	-0.524303	5.44669
	119.469	122.855	-0.528072	5.44669
	119.41	123.058	-0.522358	5.44669
	119.36	123.182	-0.518665	5.44669
	119.356	123.329	-0.519156	5.44669
	119.371	123.521	-0.520676	5.44669
	119.379	123.675	-0.521138	5.44669
	119.377	123.839	-0.51292	5.44669
	119.373	124.076	-0.492326	5.44669
	119.372	124.349	-0.48393	5.44669
	119.373	124.613	-0.503049	5.44669
	119.374	124.86	-0.524338	5.44669
	119.374	125.054	-0.52809	5.44669
	119.373	125.126	-0.522353	5.44669
	119.373	125.1	-0.518657	5.44669
	119.373	125.065	-0.519155	5.44669
	119.373	125.11	-0.520678	5.44669
	119.373	125.296	-0.521139	5.44669
	119.373	125.53	-0.520791	5.44669
	119.373	125.639	-0.520481	5.44669
	119.373	125.613	-0.520475	5.44669
	119.373	125.566	-0.520583	5.44669
	119.373	125.555	-0.52063	5.44669
	119.373	125.568	-0.520611	5.44669
	119.373	125.577	-0.520587	5.44669
	119.373	125.576	-0.520583	5.44669
	119.373	125.572	-0.52059	5.44669
	119.373	125.571	-0.520595	5.44669
	119.373	125.621	-0.520594	5.44669
	119.351	125.798	-0.520592	5.44669
	119.294	126.076	-0.520592	5.44669
	119.27	126.361	-0.520592	5.44669
	119.324	126.566	-0.520592	5.44669
	119.384	126.678	-0.520592	5.44669
	119.395	126.82	-0.520592	5.44669
	119.378	127.063	-0.520592	5.44669
	119.346	127.346	-0.520592	5.44669
	119.29	127.612	-0.520592	5.44669
	119.27	127.857	-0.520592	5.44669
	119.325	128.098	-0.520592	5.44669
	119.385	128.346	-0.520592	5.44669
	119.394	128.549	-0.520592	5.44669
	119.378	128.624	-0.520592	5.44669
	119.346	128.645	-0.520592	5.44669
	119.29	128.784	-0.520592	5.44669
	119.248	129.008	-0.520592	5.44669
	119.246	129.178	-0.520592	5.44669
	119.259	129.337	-0.520592	5.44669
	119.243	129.517	-0.520592	5.44669
	119.205	129.613	-0.520592	5.44669
	119.236	129.65	-0.520592	5.44669
	119.313	129.838	-0.520592	5.44669
	119.32	130.232	-0.520592	5.44669
	119.271	130.578	-0.512722	5.44669
	119.222	130.721	-0.492437	5.44669
	119.17	130.877	-0.484047	5.44669
	119.136	131.221	-0.503059	5.44669
	119.135	131.608	-0.5243	5.44669
	119.146	131.892	-0.528071	5.44669
	119.151	132.108	-0.522358	5.44669
	119.149	132.381	-0.518666	5.44669
	119.147	132.759	-0.519157	5.44669
	119.146	133.12	-0.520675	5.44669
	119.147	133.381	-0.521137	5.44669
	119.147	133.548	-0.520791	5.44669
	119.147	133.653	-0.520482	5.44669
	119.147	133.806	-0.520475	5.44669
	119.147	134.056	-0.520583	5.44669
	119.147	134.338	-0.52063	5.44669
	119.147	134.552	-0.520611	5.44669
	119.147	134.669	-0.520587	5.44669
	119.147	134.809	-0.520583	5.44669
	119.147	135.001	-0.52059	5.44669
	119.147	135.108	-0.520595	5.44669
	119.147	135.146	-0.520594	5.44669
	119.147	135.281	-0.520592	5.44669
	119.147	135.497	-0.520592	5.44669
	119.147	135.616	-0.520592	5.44669
	119.147	135.65	-0.520592	5.44669
	119.147	135.78	-0.520592	5.44669
	119.147	135.994	-0.520592	5.44669
	119.147	136.164	-0.520592	5.44669
	119.147	136.326	-0.520592	5.44669
	119.147	136.508	-0.520592	5.44669
	119.147	136.603	-0.520592	5.44669
	119.147	136.639	-0.520592	5.44669
	119.147	136.778	-0.520592	5.44669
	119.147	136.996	-0.520592	5.44669
	119.147	137.114	-0.520592	5.44669
	119.147	137.148	-0.520592	5.44669
	119.147	137.277	-0.520592	5.44669
	119.147	137.492	-0.520592	5.44669
	119.147	137.661	-0.520592	5.44669
	119.147	137.824	-0.520592	5.44669
	119.147	138.055	-0.520592	5.44669
	119.147	138.326	-0.520592	5.44669
	119.147	138.591	-0.520592	5.44669
	119.147	138.839	-0.520592	5.4507
	119.147	139.034	-0.520592	5.46104
	119.125	139.105	-0.520592	5.46531
	119.067	139.128	-0.520592	5.45562
	119.044	139.269	-0.520592	5.4448
	119.097	139.493	-0.520592	5.44287
	119.158	139.613	-0.520592	5.44579
	119.168	139.595	-0.520592	5.44767
	119.152	139.597	-0.520592	5.44742
	119.142	139.759	-0.520592	5.44664
	119.143	139.999	-0.520592	5.44641
	119.147	140.118	-0.520592	5.44658
	119.149	140.095	-0.520592	5.44674
	119.148	140.094	-0.520592	5.44675
	119.125	140.257	-0.520592	5.44669
	119.067	140.498	-0.520592	5.44667
	119.044	140.618	-0.520592	5.44668
	119.075	140.594	-0.520592	5.44669
	119.078	140.593	-0.520592	5.44669
	119.042	140.756	-0.520592	5.44669
	119.023	140.998	-0.520592	5.44669
	119.026	141.166	-0.520592	5.44669
	119.035	141.318	-0.520592	5.44669
	119.059	141.496	-0.520592	5.44669
	119.092	141.594	-0.520592	5.44669
	119.079	141.632	-0.520592	5.44669
	119.037	141.771	-0.520592	5.44669
	118.998	142.038	-0.520592	5.44669
	118.97	142.331	-0.520592	5.44669
	118.99	142.544	-0.520592	5.44669
	119.011	142.656	-0.520592	5.44669
	118.969	142.796	-0.520592	5.44669
	118.914	143.037	-0.520592	5.44669
	118.902	143.321	-0.520592	5.44669
	118.915	143.539	-0.520592	5.44669
	118.925	143.607	-0.520592	5.44669
	118.925	143.62	-0.520592	5.44669
	118.921	143.759	-0.520592	5.44669
	118.92	143.984	-0.512722	5.44669
	118.92	144.156	-0.492437	5.44669
	118.921	144.314	-0.484047	5.44669
	118.921	144.543	-0.503059	5.44669
	118.921	144.815	-0.5243	5.44669
	118.921	145.081	-0.528071	5.44669
	118.921	145.329	-0.522358	5.44669
	118.921	145.524	-0.518666	5.44669
	118.921	145.644	-0.519157	5.44669
	118.921	145.794	-0.520675	5.44669
	118.921	146.037	-0.521137	5.44669
	118.921	146.317	-0.520791	5.44669
	118.921	146.582	-0.520482	5.44669
	118.943	146.778	-0.520475	5.44669
	119.001	146.844	-0.512712	5.44669
	119.024	146.913	-0.492474	5.44669
	118.971	147.182	-0.484067	5.44669
	118.91	147.509	-0.503054	5.44669
	118.9	147.637	-0.524291	5.44669
	118.916	147.588	-0.528069	5.44669
	118.926	147.574	-0.52236	5.44669
	118.925	147.74	-0.518668	5.44669
	118.921	147.988	-0.519156	5.44669
	118.919	148.158	-0.520675	5.44669
	118.92	148.308	-0.521137	5.44669
	118.921	148.485	-0.520791	5.44669
	118.921	148.582	-0.520482	5.44669
	118.921	148.573	-0.520475	5.44669
	118.921	148.585	-0.520583	5.44669
	118.899	148.749	-0.52063	5.44669
	118.841	148.986	-0.520611	5.44669
	118.817	149.152	-0.520587	5.44669
	118.849	149.305	-0.520583	5.44669
	118.852	149.484	-0.52059	5.44669
	118.839	149.582	-0.520595	5.44669
	118.876	149.571	-0.520594	5.44669
	118.926	149.583	-0.520592	5.44669
	118.916	149.797	-0.520592	5.44669
	118.846	150.21	-0.520592	5.44669
	118.791	150.555	-0.520592	5.44669
	118.788	150.691	-0.520592	5.44669
	118.805	150.794	-0.520592	5.44669
	118.792	151.013	-0.520592	5.44669
	118.731	151.3	-0.520592	5.44669
	118.681	151.527	-0.520592	5.44669
	118.677	151.647	-0.520592	5.44669
	118.692	151.785	-0.520592	5.44669
	118.7	152.023	-0.520592	5.44669
	118.698	152.306	-0.520592	5.44669
	118.694	152.574	-0.520592	5.44669
	118.693	152.819	-0.520592	5.44669
	118.694	153.011	-0.520592	5.44669
	118.695	153.132	-0.520592	5.44669
	118.695	153.282	-0.520592	5.44669
	118.695	153.476	-0.512722	5.44669
	118.694	153.581	-0.492437	5.44669
	118.695	153.617	-0.484047	5.44669
	118.695	153.752	-0.503059	5.44669
	118.695	154.018	-0.5243	5.44669
	118.695	154.362	-0.528071	5.44669
	118.695	154.751	-0.522358	5.44669
	118.695	155.092	-0.518666	5.44669
	118.695	155.39	-0.519157	5.44669
	118.695	155.735	-0.520675	5.44669
	118.695	156.074	-0.521137	5.44669
	118.695	156.386	-0.520791	5.44669
	118.695	156.788	-0.520482	5.44669
	118.672	157.251	-0.520475	5.44669
	118.615	157.613	-0.520583	5.44669
	118.591	157.845	-0.52063	5.44669
	118.645	158.05	-0.520611	5.44669
	118.705	158.287	-0.520587	5.44669
	118.693	158.547	-0.520583	5.44669
	118.62	158.855	-0.52059	5.44669
	118.563	159.232	-0.520595	5.44669
	118.539	159.53	-0.520594	5.44669
[truncated: 3,812 more rows]
