# Supplementary material for: Design of a cosmetic glove stiffness compensation mechanism for toddler-sized hand prostheses
Source: PLoS One. 2017 Aug 11;12(8):e0183233. doi: 10.1371/journal.pone.0183233 (PMC5553851; doi:10.1371/journal.pone.0183233)
Supplement: S1 Dataset — (ZIP) [file pone.0183233.s001.zip › 01 Glove measurements/PVCglove1_2.xlsx]

## Sheet: test_glove1_2
LabVIEW Measurement
Writer_Version	2
Reader_Version	2
Separator	Tab
Decimal_Separator	.
Multi_Headings	No
X_Columns	No
Time_Pref	Absolute
Operator	localadmin
Date	2012-12-07
Time	00:11:09.114000
***End_of_Header***
Channels	4
Samples	10	10	10	10
Date	2012-12-07	2012-12-07	2012-12-07	2012-12-07
Time	00:11:10.614000	00:11:10.614000	00:11:10.614000	00:11:10.614000
Y_Unit_Label	mm	N	N	Pa
X_Dimension	Time	Time	Time	Time
X0	0	0	0	0
Delta_X	0.01	0.01	0.01	0.01
***End_of_Header***
X_Value	Voltage LVDT (Filtered)	Voltage Load Cell (Filtered)	Voltage Pinch Load Cell (Filtered)	Voltage Pressure (Filtered)	Comment
	129.206	0.169497	-0.520592	5.44669
	129.288	0.152256	-0.520592	5.44669
	129.258	0.076617	-0.520592	5.44669
	129.143	0.099508	-0.520592	5.44669
	129.094	0.045275	-0.520592	5.44669
	129.157	-0.147516	-0.520592	5.44669
	129.23	-0.283829	-0.520592	5.44669
	129.243	-0.235061	-0.520592	5.44669
	129.201	-0.061887	-0.520592	5.44669
	129.153	0.009831	-0.520592	5.44669
	129.188	-0.117447	-0.520592	5.44669
	129.271	-0.260608	-0.520592	5.44669
	129.257	-0.236335	-0.520592	5.44669
	129.171	-0.070724	-0.520592	5.44669
	129.177	0.006575	-0.520592	5.44669
	129.282	-0.115671	-0.520592	5.44669
	129.336	-0.258707	-0.520592	5.44669
	129.256	-0.28536	-0.520592	5.44669
	129.126	-0.247296	-0.520592	5.44669
	129.066	-0.222135	-0.520592	5.44669
	129.103	-0.225167	-0.520592	5.44669
	129.21	-0.235386	-0.520592	5.44669
	129.297	-0.23859	-0.520592	5.44669
	129.282	-0.2363	-0.520592	5.44669
	129.22	-0.234202	-0.520592	5.44669
	129.196	-0.234137	-0.520592	5.4507
	129.23	-0.234856	-0.520592	5.46104
	129.278	-0.23518	-0.520592	5.46531
	129.246	-0.23506	-0.520592	5.45562
	129.142	-0.234895	-0.520592	5.4448
	129.076	-0.234868	-0.520592	5.44287
	129.08	-0.234915	-0.520592	5.44579
	129.104	-0.234945	-0.520592	5.44767
	129.113	-0.23494	-0.520592	5.44742
	129.13	-0.234928	-0.520592	5.44664
	129.182	-0.234924	-0.520592	5.44641
	129.206	-0.234927	-0.520592	5.44658
	129.176	-0.23493	-0.520592	5.44674
	129.174	-0.23493	-0.520592	5.44675
	129.187	-0.234929	-0.520592	5.44669
	129.149	-0.185738	-0.520592	5.44667
	129.121	-0.058963	-0.520592	5.44668
	129.167	-0.006531	-0.520592	5.44669
	129.202	-0.125349	-0.520592	5.44669
	129.158	-0.258104	-0.520592	5.44669
	129.097	-0.281667	-0.520592	5.44669
	129.105	-0.245964	-0.520592	5.44669
	129.177	-0.1737	-0.520592	5.44669
	129.212	-0.049991	-0.520592	5.44669
	129.18	-0.007051	-0.520592	5.44669
	129.173	-0.128756	-0.520592	5.44669
	129.185	-0.259346	-0.520592	5.44669
	129.148	-0.280977	-0.520592	5.44669
	129.121	-0.245234	-0.520592	5.44669
	129.167	-0.222829	-0.520592	5.44669
	129.202	-0.22619	-0.520592	5.44669
	129.157	-0.235568	-0.520592	5.44669
	129.097	-0.238302	-0.520592	5.44669
	129.105	-0.186924	-0.520592	5.44669
	129.2	-0.058261	-0.520592	5.44669
	129.292	-0.005816	-0.520592	5.44669
	129.261	-0.076109	-0.520592	5.44669
	129.143	-0.082371	-0.520592	5.44669
	129.093	-0.053386	-0.520592	5.44669
	129.157	-0.13635	-0.520592	5.44669
	129.208	-0.246009	-0.520592	5.44669
	129.186	-0.272684	-0.520592	5.44669
	129.177	-0.246499	-0.520592	5.44669
	129.184	-0.226307	-0.520592	5.44669
	129.146	-0.227197	-0.520592	5.44669
	129.099	-0.234754	-0.520592	5.44669
	129.088	-0.237603	-0.520592	5.44669
	129.099	-0.236111	-0.520592	5.44669
	129.13	-0.234473	-0.520592	5.44669
	129.187	-0.234318	-0.520592	5.44669
	129.208	-0.234835	-0.520592	5.44669
	129.175	-0.185916	-0.520592	5.44669
	129.195	-0.059071	-0.520592	5.44669
	129.289	-0.006513	-0.520592	5.44669
	129.354	-0.125303	-0.520592	5.44669
	129.332	-0.258091	-0.520592	5.44669
	129.252	-0.281678	-0.520592	5.44669
	129.219	-0.245974	-0.520592	5.44669
	129.277	-0.22289	-0.520592	5.44669
	129.32	-0.225953	-0.520592	5.44669
	129.274	-0.235447	-0.520592	5.44669
	129.21	-0.189146	-0.520592	5.44669
	129.173	-0.060206	-0.520592	5.44669
	129.131	-0.005841	-0.520592	5.44669
	129.096	-0.075428	-0.520592	5.44669
	129.092	-0.082077	-0.520592	5.44669
	129.102	-0.053504	-0.520592	5.44669
	129.107	-0.136504	-0.520592	5.44669
	129.128	-0.246032	-0.520592	5.44669
	129.183	-0.272638	-0.520592	5.44669
	129.207	-0.246472	-0.520592	5.44669
	129.153	-0.226312	-0.520592	5.44669
	129.094	-0.227209	-0.520592	5.44669
	129.083	-0.234757	-0.520592	5.44669
	129.099	-0.237601	-0.520592	5.44669
	129.132	-0.236109	-0.520592	5.44669
	129.188	-0.234473	-0.520592	5.44669
	129.207	-0.234319	-0.520592	5.44669
	129.152	-0.234835	-0.520592	5.44669
	129.093	-0.185916	-0.520592	5.44669
	129.083	-0.009881	-0.520592	5.44669
	129.099	0.169452	-0.520592	5.44669
	129.109	0.103094	-0.520592	5.44669
	129.108	-0.148511	-0.520592	5.44669
	129.104	-0.255663	-0.520592	5.44669
	129.125	-0.116747	-0.520592	5.44669
	129.205	-0.005528	-0.520592	5.44669
	129.31	-0.104334	-0.520592	5.44669
	129.337	-0.249649	-0.520592	5.44669
	129.247	-0.285595	-0.520592	5.44669
	129.144	-0.250614	-0.520592	5.44669
	129.169	-0.223442	-0.520592	5.44669
	129.267	-0.224534	-0.520592	5.44669
	129.284	-0.234657	-0.520592	5.44669
	129.232	-0.238509	-0.520592	5.44669
	129.2	-0.187335	-0.520592	5.44669
	129.205	-0.058359	-0.520592	5.44669
	129.196	-0.005711	-0.520592	5.44669
	129.142	-0.12522	-0.520592	5.44669
	129.093	-0.258341	-0.520592	5.44669
	129.109	-0.281813	-0.520592	5.44669
	129.181	-0.245941	-0.520592	5.44669
	129.212	-0.222828	-0.520592	5.44669
	129.179	-0.225939	-0.520592	5.44669
	129.195	-0.235463	-0.520592	5.44669
	129.265	-0.238348	-0.520592	5.44669
	129.252	-0.236171	-0.520592	5.44669
	129.149	-0.234234	-0.520592	5.44669
	129.099	-0.234196	-0.520592	5.44669
	129.157	-0.234869	-0.520592	5.44669
	129.229	-0.235164	-0.520592	5.44669
	129.242	-0.235049	-0.520592	5.44669
	129.201	-0.234895	-0.520592	5.44669
	129.153	-0.234872	-0.520592	5.44669
	129.188	-0.234917	-0.520592	5.44669
	129.293	-0.234944	-0.520592	5.44669
	129.337	-0.234939	-0.520592	5.44669
	129.252	-0.234928	-0.520592	5.44669
	129.124	-0.185734	-0.520592	5.44669
	129.066	-0.058962	-0.520592	5.44669
	129.082	-0.006532	-0.520592	5.44669
	129.108	-0.12535	-0.520592	5.44669
	129.114	-0.208913	-0.520592	5.44669
	129.106	-0.105702	-0.520592	5.44669
	129.102	-0.017567	-0.520592	5.44669
	129.102	-0.11331	-0.520592	5.44669
	129.104	-0.249131	-0.520592	5.44669
	129.105	-0.282187	-0.520592	5.44669
	129.104	-0.249371	-0.520592	5.44669
	129.126	-0.224132	-0.520592	5.44669
	129.184	-0.225265	-0.520592	5.44669
	129.207	-0.185527	-0.520592	5.44669
	129.176	-0.062309	-0.520592	5.44669
	129.173	-0.008008	-0.520592	5.44669
	129.186	-0.075588	-0.520592	5.44669
	129.149	-0.081374	-0.520592	5.44669
	129.099	-0.053153	-0.520592	5.44669
	129.087	-0.136607	-0.520592	5.44669
	129.121	-0.197009	-0.520592	5.44669
	129.21	-0.096707	-0.520592	5.44669
	129.313	-0.018029	-0.520592	5.44669
	129.337	-0.116701	-0.520592	5.44669
	129.245	-0.250387	-0.520592	5.44669
	129.121	-0.281508	-0.520592	5.44669
	129.067	-0.24864	-0.520592	5.44669
	129.106	-0.174877	-0.520592	5.44669
	129.211	-0.049533	-0.520592	5.44669
	129.296	-0.006441	-0.520592	5.44669
	129.282	-0.128663	-0.520592	5.44669
	129.243	-0.210334	-0.520592	5.44669
	129.276	-0.105119	-0.520592	5.44669
	129.311	-0.016818	-0.520592	5.44669
	129.27	-0.113204	-0.520592	5.44669
	129.211	-0.249352	-0.520592	5.44669
	129.174	-0.282318	-0.520592	5.44669
	129.153	-0.249347	-0.520592	5.44669
	129.176	-0.224076	-0.520592	5.44669
	129.195	-0.22525	-0.520592	5.44669
	129.174	-0.234731	-0.520592	5.44669
	129.177	-0.238286	-0.520592	5.44669
	129.188	-0.236405	-0.520592	5.44669
	129.148	-0.185164	-0.520592	5.44669
	129.12	-0.058198	-0.520592	5.44669
	129.166	-0.006415	-0.520592	5.44669
	129.225	-0.125572	-0.520592	5.44669
	129.237	-0.258239	-0.520592	5.44669
	129.2	-0.281645	-0.520592	5.44669
	129.155	-0.245907	-0.520592	5.44669
	129.167	-0.173684	-0.520592	5.44669
	129.214	-0.050004	-0.520592	5.44669
	129.255	0.042128	-0.520592	5.44669
	129.282	0.04721	-0.520592	5.44669
	129.239	-0.030944	-0.520592	5.44669
	129.137	-0.122205	-0.520592	5.44669
	129.076	-0.092444	-0.520592	5.44669
	129.082	-0.041171	-0.520592	5.44669
	129.127	-0.127646	-0.520592	5.44669
	129.192	-0.246704	-0.520592	5.44669
	129.211	-0.276068	-0.520592	5.44669
	129.152	-0.24767	-0.512722	5.44669
	129.092	-0.225594	-0.492437	5.44669
	129.083	-0.226483	-0.484047	5.44669
	129.122	-0.185517	-0.503059	5.44669
	129.212	-0.061873	-0.5243	5.44669
	129.291	-0.007828	-0.528071	5.44669
	129.279	-0.124858	-0.522358	5.44669
	129.221	-0.208247	-0.518666	5.44669
	129.198	-0.105597	-0.519157	5.44669
	129.208	-0.01776	-0.520675	5.44669
	129.22	-0.113428	-0.521137	5.44669
	129.222	-0.249112	-0.520791	5.44669
	129.196	-0.282137	-0.520482	5.44669
	129.136	-0.200167	-0.520475	5.44669
	129.09	-0.048178	-0.520583	5.44669
	129.11	0.052312	-0.52063	5.44669
	129.182	0.050828	-0.520611	5.44669
	129.212	-0.033049	-0.520587	5.44669
	129.156	-0.173563	-0.520583	5.44669
	129.093	-0.268569	-0.52059	5.44669
	129.082	-0.268865	-0.520595	5.44669
	129.099	-0.236875	-0.520594	5.44669
	129.11	-0.174442	-0.520592	5.44669
	129.131	-0.053532	-0.520592	5.44669
	129.206	-0.008271	-0.520592	5.44669
	129.286	-0.128008	-0.520592	5.44669
	129.279	-0.258599	-0.520592	5.44669
	129.223	-0.23174	-0.520592	5.44669
	129.176	-0.069514	-0.520592	5.44669
	129.127	0.005449	-0.520592	5.44669
	129.094	-0.067383	-0.520592	5.44669
	129.092	-0.082719	-0.520592	5.44669
	129.103	-0.056633	-0.520592	5.44669
	129.108	-0.088396	-0.520592	5.44669
	129.106	-0.069407	-0.520592	5.44669
	129.103	-0.04358	-0.520592	5.44669
	129.103	-0.13685	-0.520592	5.44669
	129.104	-0.249704	-0.520592	5.44669
	129.126	-0.274053	-0.520592	5.44669
	129.184	-0.196569	-0.520592	5.44669
	129.207	-0.049545	-0.520592	5.44669
	129.154	0.001271	-0.520592	5.44669
	129.093	-0.125427	-0.520592	5.44669
	129.083	-0.211719	-0.520592	5.44669
	129.099	-0.057659	-0.520592	5.44669
	129.109	0.158915	-0.520592	5.44669
	129.108	0.164902	-0.520592	5.44268
	129.104	0.036492	-0.520592	5.43234
	129.102	-0.077154	-0.520592	5.42806
	129.103	-0.137447	-0.520592	5.43775
	129.104	-0.082354	-0.520592	5.44858
	129.104	-0.03152	-0.520592	5.4505
	129.104	-0.127189	-0.520592	5.44759
	129.104	-0.249942	-0.520592	5.44571
	129.104	-0.277587	-0.520592	5.44595
	129.104	-0.247155	-0.520592	5.44673
	129.104	-0.175648	-0.520592	5.44696
	129.104	-0.001193	-0.520592	5.44679
	129.104	0.218633	-0.520592	5.44663
	129.104	0.275968	-0.520592	5.44663
	129.104	0.078595	-0.520592	5.44668
	129.104	-0.145525	-0.520592	5.44671
	129.104	-0.139229	-0.520592	5.4467
	129.104	-0.002984	-0.520592	5.44668
	129.104	0.060388	-0.520592	5.44668
	129.104	-0.009332	-0.520592	5.44669
	129.104	-0.167018	-0.520592	5.44669
	129.104	-0.274256	-0.520592	5.44669
	129.104	-0.273574	-0.520592	5.44669
	129.082	-0.236825	-0.520592	5.44669
	129.002	-0.172747	-0.520592	5.44669
	128.921	-0.05284	-0.520592	5.44669
	128.928	0.040607	-0.520592	5.44669
	128.963	0.047581	-0.520592	5.44669
	128.952	-0.030248	-0.520592	5.44669
	128.977	-0.171236	-0.520592	5.44669
	129.042	-0.26859	-0.520592	5.44669
	129.024	-0.269701	-0.520592	5.44669
	128.921	-0.237217	-0.520592	5.44669
	128.85	-0.174288	-0.520592	5.44669
	128.874	-0.053346	-0.520592	5.44669
	128.957	-0.008247	-0.520592	5.44669
	128.99	-0.128064	-0.520592	5.44669
	128.931	-0.258631	-0.520592	5.44669
	128.866	-0.280923	-0.520592	5.44669
	128.854	-0.196275	-0.520592	5.44669
	128.872	0.00221	-0.520592	5.44669
	128.884	0.178206	-0.520592	5.44669
	128.882	0.151655	-0.520592	5.44669
	128.877	0.024079	-0.520592	5.44669
	128.876	-0.077646	-0.520592	5.44669
	128.877	-0.182431	-0.520592	5.44669
	128.878	-0.207193	-0.520592	5.44669
	128.878	-0.084636	-0.520592	5.44669
	128.878	0.039844	-0.520592	5.44669
	128.878	0.058613	-0.520592	5.44669
	128.878	-0.025349	-0.520592	5.44669
	128.878	-0.173103	-0.520592	5.44669
	128.878	-0.221923	-0.520592	5.44669
	128.878	-0.094129	-0.520592	5.44669
	128.878	-0.008088	-0.520592	5.44669
	128.878	-0.064262	-0.520592	5.44669
	128.878	-0.076594	-0.520592	5.44669
	128.878	-0.005985	-0.520592	5.44669
	128.878	0.036813	-0.520592	5.44669
	128.878	0.031041	-0.520592	5.44669
	128.878	0.062823	-0.520592	5.44669
	128.878	0.135203	-0.520592	5.44669
	128.878	0.064873	-0.512722	5.44669
	128.878	-0.102845	-0.492437	5.44669
	128.878	-0.116729	-0.484047	5.44669
	128.878	-0.008771	-0.503059	5.44669
	128.878	0.099151	-0.5243	5.44669
	128.878	0.213512	-0.528071	5.44669
	128.878	0.240083	-0.522358	5.44669
	128.878	0.06569	-0.518666	5.44669
	128.878	-0.138127	-0.519157	5.44669
	128.878	-0.082345	-0.520675	5.44669
	128.878	0.124385	-0.521137	5.44669
	128.878	0.159525	-0.520791	5.44669
	128.878	0.046563	-0.520482	5.44669
	128.878	-0.071016	-0.520475	5.44669
	128.878	-0.187645	-0.520583	5.44669
	128.855	-0.211733	-0.52063	5.44669
	128.798	-0.084684	-0.520611	5.44669
	128.774	0.041438	-0.520587	5.44669
	128.828	0.059297	-0.520583	5.44669
	128.888	-0.025628	-0.52059	5.44669
	128.877	-0.124273	-0.520595	5.44669
	128.803	-0.046009	-0.520594	5.44669
	128.746	0.134375	-0.520592	5.44669
	128.722	0.150746	-0.520592	5.44669
	128.683	0.088518	-0.520592	5.44669
	128.667	0.154228	-0.520592	5.44669
	128.718	0.268518	-0.520592	5.44669
	128.752	0.254081	-0.520592	5.44669
	128.704	0.10286	-0.520592	5.44669
	128.643	-0.021097	-0.520592	5.44669
	128.63	-0.078871	-0.520592	5.44669
	128.645	-0.11764	-0.520592	5.44669
	128.656	-0.073439	-0.520592	5.44669
	128.656	0.014365	-0.520592	5.44669
	128.651	0.044224	-0.520592	5.44669
	128.65	0.026913	-0.520592	5.44669
	128.651	0.00927	-0.520592	5.44669
	128.652	-0.041123	-0.520592	5.44669
	128.652	-0.162125	-0.520592	5.44669
	128.629	-0.21171	-0.520592	5.44669
	128.572	-0.093752	-0.520592	5.44669
	128.548	0.037631	-0.520592	5.44669
	128.602	0.060925	-0.520592	5.44669
	128.662	0.025597	-0.520592	5.44669
	128.673	0.051966	-0.520592	5.44669
	128.656	0.132589	-0.520592	5.44669
	128.624	0.067637	-0.520592	5.44669
	128.568	-0.100758	-0.520592	5.44669
	128.548	-0.116837	-0.520592	5.44669
	128.603	-0.009558	-0.520592	5.44669
	128.662	0.049669	-0.520592	5.44669
	128.672	0.037704	-0.520592	5.44669
	128.656	0.061045	-0.520592	5.44669
	128.646	0.181281	-0.520592	5.44669
	128.647	0.289357	-0.520592	5.44669
	128.652	0.302343	-0.520592	5.44669
	128.653	0.221833	-0.520592	5.44669
	128.652	0.077586	-0.520592	5.44669
	128.651	0.029009	-0.520592	5.44669
	128.629	0.106469	-0.520592	5.44669
	128.572	0.065169	-0.520592	5.44669
	128.526	-0.092458	-0.520592	5.44669
	128.5	-0.063285	-0.520592	5.44669
	128.479	0.116095	-0.520592	5.44669
	128.497	0.100081	-0.520592	5.44669
	128.537	-0.130751	-0.520592	5.44669
	128.552	-0.296335	-0.520592	5.44669
	128.522	-0.295455	-0.520592	5.44669
	128.456	-0.238102	-0.520592	5.44669
	128.432	-0.165498	-0.520592	5.44669
	128.488	-0.049349	-0.520592	5.44669
	128.527	-0.009697	-0.520592	5.44669
	128.48	-0.130092	-0.520592	5.44669
	128.417	-0.258965	-0.520592	5.44669
	128.403	-0.280342	-0.520592	5.44669
	128.419	-0.195913	-0.520592	5.44669
	128.43	-0.047035	-0.520592	5.44669
	128.429	0.002089	-0.520592	5.44669
	128.425	-0.076787	-0.520592	5.44669
	128.424	-0.085465	-0.520592	5.44669
	128.424	-0.05444	-0.520592	5.44669
	128.425	-0.086502	-0.520592	5.44669
	128.425	-0.020203	-0.520592	5.44669
	128.425	0.131718	-0.520592	5.44669
	128.425	0.140453	-0.520592	5.44669
	128.425	0.03596	-0.520592	5.44669
	128.425	-0.06868	-0.520592	5.44669
	128.425	-0.182897	-0.520592	5.44669
	128.403	-0.210575	-0.520592	5.44669
	128.345	-0.036697	-0.520592	5.44669
	128.322	0.167298	-0.512722	5.44669
	128.375	0.160963	-0.492437	5.44669
	128.413	0.081054	-0.484047	5.44669
	128.344	0.147463	-0.503059	5.44669
	128.224	0.268336	-0.5243	5.44669
	128.164	0.305599	-0.528071	5.44669
	128.199	0.279865	-0.522358	5.44669
	128.304	0.256098	-0.518666	5.44669
	128.391	0.255331	-0.519157	5.44669
	128.355	0.263464	-0.520675	5.44669
	128.236	0.267144	-0.521137	5.44669
	128.165	0.216605	-0.520791	5.44669
	128.173	0.038766	-0.520482	5.44669
	128.222	-0.140746	-0.520475	5.44669
	128.288	-0.073822	-0.520583	5.44669
	128.306	0.178084	-0.52063	5.44669
	128.247	0.334351	-0.520611	5.44669
	128.186	0.322071	-0.520587	5.44669
	128.177	0.263253	-0.520583	5.44669
	128.194	0.194088	-0.52059	5.44669
	128.205	0.079899	-0.520595	5.44669
	128.203	-0.009343	-0.520594	5.44669
	128.198	-0.016589	-0.520592	5.44669
	128.197	0.059633	-0.520592	5.44669
	128.198	0.150852	-0.520592	5.44669
	128.199	0.121761	-0.520592	5.44669
	128.199	0.070784	-0.520592	5.44669
	128.199	0.157144	-0.520592	5.44669
	128.199	0.276049	-0.520592	5.44669
	128.199	0.30539	-0.520592	5.44669
	128.199	0.227846	-0.520592	5.44669
	128.199	0.029832	-0.520592	5.44669
	128.199	-0.148492	-0.520592	5.44669
	128.199	-0.073892	-0.520592	5.44669
	128.176	0.180807	-0.520592	5.44669
	128.119	0.286326	-0.520592	5.44669
	128.095	0.145626	-0.520592	5.44669
	128.149	0.034241	-0.520592	5.44669
	128.209	0.133611	-0.520592	5.44669
	128.198	0.279222	-0.520592	5.44669
	128.102	0.2659	-0.520592	5.44669
	128.01	0.054817	-0.520592	5.44669
	128.019	-0.151593	-0.520592	5.44669
	128.058	-0.084079	-0.520592	5.44669
	128.026	0.128452	-0.520592	5.44669
	127.97	0.161846	-0.520592	5.44669
	127.953	0.09528	-0.520592	5.44669
	127.965	0.153116	-0.520592	5.44669
	127.976	0.216458	-0.520592	5.44669
	127.977	0.126499	-0.520592	5.44669
	127.973	0.00192	-0.520592	5.44669
	127.971	-0.077673	-0.520592	5.44669
	127.972	-0.125326	-0.520592	5.44669
	127.973	-0.027895	-0.520592	5.44669
	127.973	0.191536	-0.520592	5.44669
	127.973	0.323612	-0.520592	5.44669
	127.972	0.312784	-0.520592	5.44669
	127.972	0.263179	-0.520592	5.44669
	127.973	0.246548	-0.520592	5.44669
	127.973	0.257261	-0.520592	5.44669
	127.973	0.267667	-0.520592	5.44669
	127.972	0.268219	-0.520592	5.44669
	127.972	0.215561	-0.520592	5.44268
	127.972	0.087137	-0.520592	5.43234
	127.972	0.035247	-0.520592	5.42806
	127.972	0.154878	-0.520592	5.43775
	127.972	0.28778	-0.520592	5.44858
	127.972	0.311117	-0.520592	5.4505
	127.972	0.275267	-0.520592	5.44759
	127.972	0.203021	-0.520592	5.44571
	127.972	0.079372	-0.520592	5.44595
	127.972	0.036451	-0.520592	5.44673
	127.972	0.158142	-0.520592	5.44696
	127.972	0.28872	-0.512722	5.44679
	127.972	0.31035	-0.492437	5.44663
	127.972	0.274611	-0.484047	5.44663
	127.972	0.203019	-0.503059	5.44668
	127.972	0.079604	-0.5243	5.44671
	127.972	0.036549	-0.528071	5.4467
	127.972	0.158101	-0.522358	5.44668
	127.972	0.239477	-0.518666	5.44668
	127.972	0.134378	-0.519157	5.44669
	127.972	0.04623	-0.520675	5.44669
	127.972	0.093448	-0.521137	5.44669
	127.972	0.102777	-0.520791	5.44669
	127.972	0.083284	-0.520482	5.44669
	127.972	0.169135	-0.520475	5.44669
	127.972	0.27663	-0.520583	5.44669
	127.972	0.301371	-0.52063	5.44669
	127.95	0.225956	-0.520611	5.44669
	127.87	0.079659	-0.520587	5.44669
	127.789	0.028412	-0.520583	5.44669
	127.819	0.154672	-0.52059	5.44669
	127.911	0.290123	-0.520595	5.44669
	127.924	0.312172	-0.520594	5.44669
	127.895	0.274875	-0.520592	5.44669
	127.922	0.251672	-0.520592	5.44669
	127.973	0.255251	-0.520592	5.44669
	127.968	0.265004	-0.520592	5.44669
	127.877	0.267818	-0.520592	5.44669
	127.764	0.26553	-0.520592	5.44669
	127.713	0.263571	-0.520592	5.44669
	127.727	0.263564	-0.520592	5.44669
	127.75	0.264258	-0.520592	5.44669
	127.755	0.26455	-0.520592	5.44669
	127.748	0.264427	-0.520592	5.44669
	127.766	0.264271	-0.520592	5.44669
	127.824	0.264249	-0.520592	5.44669
	127.872	0.215106	-0.520592	5.44669
	127.876	0.088357	-0.520592	5.44669
	127.839	0.03592	-0.520592	5.44669
	127.775	0.154726	-0.520592	5.44669
	127.731	0.287478	-0.520592	5.44669
	127.73	0.311044	-0.520592	5.44669
	127.745	0.275344	-0.520592	5.44669
	127.751	0.252269	-0.520592	5.44669
	127.749	0.255334	-0.520592	5.44669
	127.745	0.215636	-0.520592	5.44669
	127.745	0.091748	-0.520592	5.44669
	127.746	0.037152	-0.520592	5.44669
	127.747	0.154037	-0.520592	5.44669
	127.746	0.286751	-0.520592	5.44669
	127.746	0.310985	-0.520592	5.44669
	127.746	0.275577	-0.520592	5.44669
	127.746	0.252388	-0.520592	5.44669
	127.746	0.255301	-0.520592	5.44669
	127.724	0.26477	-0.520592	5.44669
	127.644	0.267702	-0.520592	5.44669
	127.563	0.265564	-0.520592	5.44669
	127.593	0.263627	-0.520592	5.44669
	127.685	0.263575	-0.520592	5.44669
	127.676	0.264242	-0.520592	5.44669
	127.589	0.26454	-0.520592	5.44669
	127.57	0.264428	-0.520592	5.44669
	127.618	0.264275	-0.520592	5.44669
	127.648	0.264251	-0.520592	5.44669
	127.645	0.264295	-0.520592	5.44669
	127.633	0.264322	-0.520592	5.44669
	127.606	0.264318	-0.520592	5.44669
	127.552	0.264306	-0.520592	5.44669
	127.53	0.215113	-0.520592	5.44669
	127.584	0.08834	-0.520592	5.44669
	127.621	0.035911	-0.520592	5.44669
	127.574	0.154728	-0.520592	5.44669
	127.512	0.287482	-0.520592	5.44669
	127.498	0.311046	-0.520592	5.44669
	127.514	0.275343	-0.520592	5.44669
	127.547	0.252268	-0.520592	5.44669
	127.604	0.255334	-0.520592	5.44669
	127.623	0.264827	-0.520592	5.44669
	127.568	0.267714	-0.520592	5.44669
	127.509	0.265549	-0.520592	5.44669
	127.499	0.263617	-0.520592	5.44669
	127.515	0.263576	-0.512722	5.44669
	127.525	0.264247	-0.492437	5.44669
	127.524	0.264542	-0.476177	5.44669
	127.52	0.264427	-0.474903	5.44669
	127.518	0.264274	-0.487755	5.44669
	127.519	0.264251	-0.510537	5.44669
	127.52	0.264295	-0.526066	5.44669
	127.52	0.264322	-0.526144	5.44669
	127.52	0.215127	-0.520922	5.44669
	127.52	0.088341	-0.518749	5.44669
	127.52	0.035906	-0.519702	5.44669
	127.52	0.154726	-0.520874	5.44669
	127.52	0.287483	-0.521027	5.44669
	127.52	0.311047	-0.520674	5.44669
	127.52	0.275343	-0.520472	5.44669
	127.498	0.252268	-0.512642	5.44669
	127.418	0.255334	-0.492446	5.44669
	127.337	0.264827	-0.48408	5.44669
	127.344	0.267714	-0.503069	5.44669
	127.379	0.265549	-0.524293	5.44669
	127.346	0.263616	-0.528064	5.44669
	127.291	0.263576	-0.522358	5.44669
	127.275	0.264247	-0.518668	5.44669
	127.287	0.264542	-0.519158	5.44669
	127.298	0.264427	-0.520675	5.44669
	127.298	0.264274	-0.521137	5.44669
	127.294	0.264251	-0.520791	5.44669
	127.292	0.264295	-0.512611	5.44669
	127.293	0.264322	-0.49232	5.44669
	127.294	0.264318	-0.484038	5.44669
	127.294	0.264306	-0.503096	5.44669
	127.294	0.264303	-0.52432	5.44669
	127.294	0.264306	-0.528065	5.44669
	127.294	0.264308	-0.522349	5.44669
	127.294	0.264308	-0.518664	5.44669
	127.294	0.264307	-0.519159	5.44669
	127.294	0.264307	-0.520677	5.44669
	127.294	0.264307	-0.521137	5.44669
	127.294	0.264307	-0.52079	5.44669
	127.294	0.264307	-0.520482	5.44669
	127.294	0.264307	-0.520475	5.44669
	127.271	0.264307	-0.520583	5.44669
	127.214	0.264307	-0.52063	5.44669
	127.19	0.264307	-0.520611	5.44669
	127.244	0.264307	-0.520587	5.44669
	127.282	0.264307	-0.520583	5.44669
	127.235	0.264307	-0.52059	5.44669
	127.195	0.264307	-0.520595	5.44669
	127.238	0.264307	-0.520594	5.44669
	127.278	0.264307	-0.520592	5.44669
	127.213	0.264307	-0.520592	5.44669
	127.095	0.264307	-0.520592	5.44669
	127.033	0.264307	-0.520592	5.44669
	127.044	0.264307	-0.520592	5.44669
	127.07	0.264307	-0.520592	5.44669
	127.077	0.264307	-0.520592	5.44669
	127.07	0.264307	-0.520592	5.44669
	127.065	0.264307	-0.520592	5.44669
	127.065	0.264307	-0.520592	5.44669
	127.067	0.264307	-0.520592	5.44669
	127.068	0.264307	-0.520592	5.44669
	127.068	0.264307	-0.520592	5.44669
	127.067	0.264307	-0.520592	5.44669
	127.067	0.264307	-0.520592	5.44669
	127.067	0.264307	-0.520592	5.44669
	127.067	0.264307	-0.520592	5.44669
	127.067	0.264307	-0.520592	5.44669
	127.067	0.264307	-0.520592	5.44669
	127.067	0.264307	-0.520592	5.44669
	127.067	0.264307	-0.520592	5.44669
	127.067	0.264307	-0.520592	5.44669
	127.067	0.264307	-0.520592	5.44669
	127.067	0.264307	-0.520592	5.44669
	127.067	0.264307	-0.520592	5.44669
	127.067	0.264307	-0.520592	5.44669
	127.067	0.264307	-0.520592	5.44669
	127.067	0.264307	-0.520592	5.44669
	127.067	0.264307	-0.520592	5.44669
	127.067	0.264307	-0.520592	5.44669
	127.067	0.264307	-0.512722	5.44669
	127.067	0.264307	-0.492437	5.44669
	127.067	0.264307	-0.484047	5.44669
	127.067	0.264307	-0.503059	5.44669
	127.067	0.264307	-0.5243	5.44669
	127.067	0.264307	-0.528071	5.44669
	127.045	0.264307	-0.522358	5.44669
	126.988	0.264307	-0.518666	5.44669
	126.942	0.264307	-0.519157	5.44669
	126.938	0.264307	-0.520675	5.44669
	126.952	0.264307	-0.521137	5.44669
	126.937	0.264307	-0.520791	5.44669
	126.877	0.264307	-0.520482	5.44669
	126.828	0.264307	-0.520475	5.44669
	126.824	0.264307	-0.520583	5.44669
	126.839	0.264307	-0.52063	5.44669
	126.846	0.264307	-0.520611	5.44669
	126.844	0.264307	-0.520587	5.44669
	126.84	0.264307	-0.512713	5.44669
	126.84	0.264307	-0.484564	5.44669
	126.841	0.313497	-0.448024	5.44669
	126.841	0.440273	-0.43836	5.44669
	126.841	0.492705	-0.470222	5.44669
	126.841	0.373887	-0.514245	5.44669
	126.841	0.241132	-0.533544	5.44669
	126.841	0.217568	-0.52791	5.44669
	126.841	0.253272	-0.518996	5.44669
	126.841	0.276346	-0.517313	5.44669
	126.841	0.27328	-0.519785	5.44669
	126.841	0.263787	-0.521419	5.44669
	126.841	0.2609	-0.521226	5.44669
	126.841	0.263065	-0.520564	5.44669
	126.841	0.264998	-0.520355	5.44669
	126.841	0.265038	-0.520503	5.44669
	126.841	0.264368	-0.520639	5.44669
	126.841	0.264073	-0.520644	5.44669
	126.819	0.264187	-0.520597	5.44669
	126.761	0.26434	-0.520576	5.44669
	126.738	0.313554	-0.520584	5.44669
	126.791	0.440285	-0.520594	5.44669
	126.829	0.49269	-0.520596	5.44669
	126.782	0.373876	-0.520593	5.44669
	126.743	0.290324	-0.520591	5.44669
	126.764	0.393538	-0.520592	5.44669
	126.745	0.48167	-0.520592	5.44669
	126.679	0.385925	-0.520593	5.44669
	126.694	0.250104	-0.520592	5.44669
	126.775	0.217049	-0.520592	5.44669
	126.766	0.249865	-0.520592	5.44669
	126.662	0.275104	-0.520592	5.44669
	126.587	0.323161	-0.520592	5.44669
	126.587	0.440484	-0.520592	5.44669
	126.613	0.538549	-0.520592	5.44669
	126.624	0.548376	-0.520592	5.44669
	126.619	0.470101	-0.520592	5.44669
	126.613	0.327912	-0.520592	5.44669
	126.613	0.230214	-0.520592	5.44669
	126.614	0.278575	-0.520592	5.44669
	126.615	0.438075	-0.520592	5.44669
	126.615	0.553437	-0.520592	5.44669
	126.615	0.604666	-0.520592	5.44669
	126.615	0.69294	-0.520592	5.44669
	126.615	0.777972	-0.520592	5.44669
	126.615	0.743517	-0.520592	5.44669
	126.615	0.545161	-0.520592	5.44669
	126.615	0.351602	-0.520592	5.44669
	126.615	0.419976	-0.520592	5.44669
	126.615	0.677489	-0.520592	5.44669
	126.615	0.7864	-0.520592	5.44669
	126.615	0.646121	-0.520592	5.44669
	126.615	0.484516	-0.520592	5.44669
	126.615	0.45653	-0.520592	5.44669
	126.615	0.549831	-0.520592	5.44669
	126.592	0.704775	-0.520592	5.44669
	126.535	0.802477	-0.520592	5.44669
	126.511	0.749583	-0.520592	5.44669
	126.565	0.538993	-0.520592	5.44669
	126.603	0.346862	-0.520592	5.44669
	126.534	0.420183	-0.520592	5.44669
	126.414	0.679261	-0.520592	5.44669
	126.354	0.836259	-0.520592	5.44669
	126.366	0.821737	-0.520592	5.44669
	126.414	0.712529	-0.520592	5.44669
	126.477	0.566073	-0.520592	5.44669
	126.495	0.526778	-0.520592	5.44669
	126.436	0.60891	-0.520592	5.44669
	126.376	0.615459	-0.520592	5.44669
	126.367	0.582385	-0.520592	5.44669
	126.384	0.663536	-0.520592	5.44669
	126.394	0.773888	-0.520592	5.44669
	126.392	0.801498	-0.520592	5.44669
	126.388	0.726268	-0.520592	5.44669
	126.387	0.579029	-0.520592	5.44669
	126.388	0.527322	-0.520592	5.44669
	126.389	0.653724	-0.520592	5.44669
	126.389	0.789398	-0.520592	5.44669
	126.388	0.81149	-0.520592	5.44669
	126.388	0.774132	-0.520592	5.44669
	126.388	0.750888	-0.520592	5.44669
	126.388	0.754471	-0.520592	5.44669
	126.388	0.76424	-0.520592	5.44669
	126.388	0.76706	-0.520592	5.44669
	126.388	0.764768	-0.520592	5.44669
	126.388	0.762806	-0.520592	5.44669
	126.388	0.762799	-0.520592	5.44669
	126.388	0.763493	-0.520592	5.44669
	126.388	0.763787	-0.520592	5.44669
	126.388	0.763663	-0.520592	5.44669
	126.388	0.763507	-0.520592	5.44669
	126.388	0.763485	-0.520592	5.44669
	126.388	0.763532	-0.520592	5.44669
	126.388	0.763559	-0.512722	5.44669
	126.366	0.763554	-0.492437	5.44669
	126.309	0.763542	-0.484047	5.44669
	126.285	0.763539	-0.503059	5.44669
	126.339	0.763542	-0.5243	5.44669
	126.399	0.763544	-0.528071	5.44669
	126.387	0.763544	-0.522358	5.44669
	126.314	0.763543	-0.518666	5.44669
	126.257	0.763543	-0.519157	5.44669
	126.233	0.763543	-0.520675	5.44669
	126.194	0.812733	-0.521137	5.44669
	126.178	0.939509	-0.520791	5.44669
	126.229	0.991941	-0.520482	5.44669
	126.263	0.873123	-0.520475	5.44669
	126.237	0.740368	-0.520583	5.44669
	126.234	0.716804	-0.52063	5.44669
	126.244	0.752508	-0.520611	5.44669
	126.206	0.775582	-0.520587	5.44669
	126.157	0.772516	-0.520583	5.44669
	126.145	0.763023	-0.52059	5.44669
	126.157	0.760136	-0.520595	5.44669
	126.188	0.762301	-0.520594	5.44669
	126.245	0.764234	-0.520592	5.44669
	126.266	0.764274	-0.520592	5.44669
	126.211	0.763604	-0.520592	5.44669
	126.151	0.763309	-0.520592	5.44669
	126.141	0.763423	-0.520592	5.44669
	126.157	0.763576	-0.520592	5.44669
	126.168	0.7636	-0.520592	5.44669
	126.166	0.812745	-0.520592	5.44669
	126.162	0.939494	-0.520592	5.44669
	126.161	0.99193	-0.520592	5.44669
	126.162	0.873124	-0.520592	5.44669
	126.162	0.740372	-0.520592	5.44669
	126.162	0.716806	-0.520592	5.44669
	126.162	0.752507	-0.520592	5.44669
	126.162	0.775581	-0.520592	5.44669
	126.162	0.772516	-0.520592	5.44669
	126.162	0.763024	-0.520592	5.44669
	126.162	0.760136	-0.520592	5.44669
	126.162	0.762301	-0.520592	5.44669
	126.162	0.764234	-0.520592	5.44669
	126.162	0.764274	-0.520592	5.44669
	126.162	0.763604	-0.520592	5.44669
	126.162	0.812499	-0.520592	5.44669
	126.162	0.988579	-0.520592	5.44669
	126.162	1.16794	-0.520592	5.44669
	126.162	1.15077	-0.520592	5.44669
	126.162	1.07512	-0.520592	5.44669
	126.162	1.14717	-0.520592	5.44669
	126.162	1.2197	-0.520592	5.44669
	126.162	1.07935	-0.520592	5.44669
	126.162	0.824225	-0.520592	5.44669
	126.162	0.691049	-0.520592	5.44669
	126.162	0.763071	-0.520592	5.44669
	126.162	0.944835	-0.520592	5.44669
	126.162	1.06107	-0.520592	5.44669
	126.14	1.05556	-0.520592	5.44669
	126.06	0.964389	-0.520592	5.44669
	125.979	0.822252	-0.520592	5.44669
	126.009	0.729158	-0.520592	5.44669
	126.101	0.779429	-0.520592	5.44669
	126.092	0.938092	-0.520592	5.44669
	125.983	1.05242	-0.520592	5.44669
	125.906	1.10352	-0.520592	5.44669
	125.908	1.1921	-0.520592	5.44669
	125.935	1.27731	-0.520592	5.44669
	125.945	1.29201	-0.520592	5.44669
	125.94	1.22036	-0.520592	5.44669
	125.957	1.07921	-0.520592	5.44669
	126.013	1.02878	-0.520592	5.44669
	126.039	1.10437	-0.520592	5.44669
	125.986	1.11213	-0.520592	5.44669
	125.926	1.08189	-0.520592	5.44669
	125.915	1.1638	-0.520592	5.44669
	125.931	1.27346	-0.520592	5.44669
	125.941	1.30051	-0.520592	5.44669
	125.94	1.27448	-0.520592	5.44669
	125.936	1.25422	-0.520592	5.44669
	125.934	1.25503	-0.520592	5.44669
	125.935	1.26257	-0.520592	5.44669
	125.936	1.26545	-0.520592	5.44669
	125.936	1.26397	-0.520592	5.44669
	125.936	1.26233	-0.520592	5.44669
	125.936	1.26217	-0.520592	5.44669
	125.936	1.26268	-0.520592	5.44669
	125.936	1.26296	-0.520592	5.44669
	125.936	1.26289	-0.520592	5.44669
	125.914	1.26276	-0.520592	5.44669
	125.834	1.26273	-0.520592	5.44669
	125.73	1.26277	-0.520592	5.44669
	125.681	1.26279	-0.520592	5.44669
	125.691	1.26279	-0.520592	5.44669
	125.712	1.26278	-0.520592	5.44669
	125.717	1.26278	-0.520592	5.44669
	125.712	1.26278	-0.520592	5.44669
	125.708	1.26278	-0.520592	5.44669
	125.708	1.26278	-0.512722	5.44669
	125.71	1.26278	-0.492437	5.44669
	125.71	1.26278	-0.484047	5.44669
	125.71	1.26278	-0.503059	5.44669
	125.709	1.26278	-0.5243	5.44669
	125.709	1.26278	-0.528071	5.44669
	125.71	1.26278	-0.522358	5.44669
	125.71	1.26278	-0.518666	5.44669
	125.71	1.26278	-0.519157	5.44669
	125.71	1.26278	-0.520675	5.44669
	125.71	1.26278	-0.513267	5.44669
	125.71	1.26278	-0.492636	5.44669
	125.71	1.26278	-0.483937	5.44669
	125.71	1.31197	-0.495071	5.44669
	125.71	1.43874	-0.496135	5.44669
	125.71	1.49118	-0.491563	5.44669
	125.71	1.42155	-0.504844	5.44669
	125.71	1.41557	-0.522369	5.44669
	125.71	1.44444	-0.526626	5.44669
	125.71	1.41051	-0.522439	5.44669
	125.71	1.42761	-0.519214	5.44669
	125.71	1.5026	-0.519357	5.44669
	125.71	1.58596	-0.520565	5.44669
	125.71	1.6526	-0.52102	5.44669
	125.71	1.61094	-0.520781	5.44669
	125.687	1.56347	-0.520519	5.44669
	125.63	1.60659	-0.520495	5.44669
	125.606	1.59996	-0.520577	5.44669
	125.66	1.57528	-0.520621	5.44669
	125.72	1.66464	-0.52061	5.44669
	125.731	1.77544	-0.520589	5.44669
	125.715	1.80033	-0.520585	5.44669
	125.704	1.77298	-0.52059	5.44669
	125.706	1.75294	-0.520594	5.44669
	125.688	1.75431	-0.520594	5.44669
	125.631	1.76201	-0.520592	5.44669
	125.584	1.76475	-0.520592	5.44669
	125.558	1.76316	-0.520592	5.44669
	125.514	1.76152	-0.520592	5.44669
	125.498	1.7614	-0.520592	5.44669
	125.55	1.76193	-0.520592	5.44669
	125.584	1.7622	-0.520592	5.44669
	125.537	1.76212	-0.520592	5.44669
	125.475	1.76199	-0.520592	5.44669
	125.462	1.76197	-0.520592	5.44669
	125.477	1.762	-0.520592	5.44669
	125.488	1.76203	-0.520592	5.44669
	125.488	1.76202	-0.520592	5.44669
	125.483	1.8112	-0.520592	5.44669
	125.482	1.93798	-0.520592	5.44669
	125.483	1.99041	-0.520592	5.44669
	125.484	1.92079	-0.520592	5.44669
	125.484	1.91481	-0.520592	5.44669
	125.483	1.94367	-0.520592	5.44669
	125.483	1.90975	-0.520592	5.44669
	125.483	1.92684	-0.520592	5.44669
	125.483	1.95265	-0.520592	5.44669
	125.483	1.86004	-0.520592	5.44669
	125.483	1.74747	-0.520592	5.44669
	125.483	1.72301	-0.520592	5.44669
	125.483	1.75115	-0.520592	5.44669
	125.483	1.77138	-0.520592	5.44669
	125.483	1.819	-0.520592	5.44669
	125.483	1.93792	-0.520592	5.44669
	125.461	2.03681	-0.520592	5.44669
	125.404	2.0956	-0.520592	5.44669
	125.38	2.19291	-0.520592	5.44669
	125.434	2.27903	-0.520592	5.44669
	125.472	2.29102	-0.520592	5.44669
	125.425	2.26708	-0.520592	5.44669
	125.362	2.25306	-0.520592	5.44669
	125.326	2.25574	-0.520592	5.44669
	125.284	2.26185	-0.520592	5.44669
	125.272	2.21427	-0.520592	5.44669
	125.325	2.086	-0.520592	5.44669
	125.358	2.08156	-0.520592	5.44669
	125.31	2.37637	-0.520592	5.44669
	125.249	2.68877	-0.520592	5.44669
	125.236	2.64612	-0.520592	5.44669
	125.251	2.35876	-0.520592	5.44669
	125.262	2.17927	-0.520592	5.44669
	125.261	2.24366	-0.520592	5.44669
	125.257	2.43873	-0.512722	5.44669
	125.255	2.56327	-0.492437	5.44669
	125.256	2.60569	-0.484047	5.44669
	125.257	2.68701	-0.503059	5.44669
	125.257	2.77226	-0.5243	5.44669
	125.257	2.78956	-0.528071	5.44669
	125.257	2.76817	-0.522358	5.44669
	125.257	2.75332	-0.518666	5.44669
	125.257	2.75475	-0.519157	5.44669
	125.257	2.76063	-0.520675	5.44669
	125.257	2.76259	-0.521137	5.44669
	125.257	2.76132	-0.520791	5.44669
	125.257	2.76009	-0.520482	5.44669
	125.257	2.80922	-0.520475	5.44669
	125.235	2.98559	-0.520583	5.44669
	125.177	3.21418	-0.52063	5.44669
	125.153	3.3237	-0.520611	5.44669
	125.207	3.30043	-0.520587	5.44669
	125.268	3.25367	-0.520583	5.44669
	125.278	3.24266	-0.52059	5.44669
	125.262	3.25472	-0.520595	5.44669
	125.252	3.26369	-0.520594	5.44669
	125.231	3.26316	-0.520592	5.44669
	125.155	3.25975	-0.520592	5.44669
	125.053	3.25851	-0.520592	5.44669
	125.002	3.25921	-0.520592	5.44669
	125.012	3.25994	-0.520592	5.44669
	125.033	3.30919	-0.520592	5.44669
	125.038	3.48492	-0.520592	5.44669
	125.033	3.71319	-0.520592	5.44669
	125.029	3.82281	-0.520592	5.44669
	125.029	3.79969	-0.520592	5.44669
	125.031	3.75296	-0.520592	5.44669
	125.031	3.74191	-0.520592	5.44268
	125.031	3.75394	-0.520592	5.43234
	125.031	3.76292	-0.520592	5.42806
	125.031	3.7624	-0.520592	5.43775
	125.031	3.80818	-0.520592	5.44858
	125.031	3.93372	-0.520592	5.4505
	125.031	3.98684	-0.520592	5.44759
	125.031	3.91794	-0.520592	5.44571
	125.031	3.96121	-0.520592	5.44595
	125.031	4.16581	-0.520592	5.44673
	125.031	4.31098	-0.520592	5.44696
	125.031	4.31091	-0.520592	5.44679
	125.031	4.26116	-0.520592	5.44663
	125.031	4.24064	-0.520592	5.44663
	125.031	4.24978	-0.520592	5.44668
	125.031	4.26091	-0.520592	5.44671
	125.031	4.31151	-0.520592	5.4467
	125.031	4.43492	-0.520592	5.44668
	125.031	4.53464	-0.520592	5.44668
	125.008	4.59218	-0.520592	5.44669
	124.951	4.68867	-0.520592	5.44669
	124.927	4.77489	-0.520592	5.44669
	124.959	4.78721	-0.512722	5.44669
	124.939	4.76339	-0.492437	5.44669
	124.846	4.74929	-0.484047	5.44669
	124.803	4.7519	-0.503059	5.44669
	124.86	4.8072	-0.5243	5.44669
	124.907	4.98479	-0.528071	5.44669
	124.862	5.2117	-0.522358	5.44669
	124.798	5.32008	-0.518666	5.44669
	124.782	5.29693	-0.519157	5.44669
	124.798	5.25063	-0.520675	5.44669
	124.81	5.23977	-0.521137	5.44669
	124.809	5.25173	-0.520791	5.44669
	124.805	5.2606	-0.520482	5.44669
	124.803	5.26007	-0.520475	5.44669
	124.804	5.30588	-0.520583	5.44669
	124.805	5.48062	-0.52063	5.44669
	124.805	5.70971	-0.520611	5.44669
	124.804	5.82001	-0.512716	5.44669
	124.804	5.7969	-0.492428	5.44669
	124.804	5.74993	-0.484045	5.44669
	124.804	5.73877	-0.503061	5.44669
	124.804	5.75084	-0.524302	5.44669
	124.804	5.75987	-0.528071	5.44669
	124.804	5.75936	-0.522357	5.44669
	124.782	5.75594	-0.518666	5.44669
	124.725	5.75469	-0.519157	5.44669
	124.679	5.80457	-0.520676	5.44669
	124.653	5.98127	-0.521137	5.44669
	124.632	6.16054	-0.520791	5.44669
	124.672	6.14311	-0.520482	5.44669
	124.748	6.06738	-0.520475	5.44669
	124.751	6.1395	-0.520583	5.44669
	124.701	6.26127	-0.52063	5.44669
	124.675	6.29688	-0.520611	5.44669
	124.681	6.27014	-0.520587	5.44669
	124.671	6.29573	-0.520583	5.44669
	124.616	6.42216	-0.52059	5.44669
	124.567	6.53204	-0.520595	5.44669
	124.561	6.59276	-0.520594	5.44669
	124.575	6.68697	-0.520592	5.44669
	124.583	6.77112	-0.520592	5.44669
	124.581	6.78337	-0.520592	5.44669
	124.578	6.76026	-0.520592	5.44669
	124.577	6.74648	-0.520592	5.44669
	124.578	6.79816	-0.520592	5.44669
	124.578	6.98007	-0.520592	5.44669
	124.578	7.21007	-0.520592	5.44669
	124.578	7.31822	-0.520592	5.44669
	124.578	7.29387	-0.520592	5.44669
	124.578	7.24715	-0.520592	5.44669
	124.578	7.23654	-0.520592	5.44669
	124.578	7.24875	-0.520592	5.44669
	124.578	7.30683	-0.520592	5.44669
	124.578	7.48218	-0.520592	5.44669
	124.578	7.70716	-0.520592	5.44669
	124.578	7.81553	-0.520592	5.44669
	124.578	7.79306	-0.520592	5.44669
	124.578	7.74705	-0.520592	5.44669
	124.578	7.73607	-0.520592	5.44669
	124.556	7.74787	-0.520592	5.44669
	124.498	7.75673	-0.520592	5.44669
	124.475	7.80543	-0.520592	5.44669
	124.528	7.97804	-0.520592	5.44669
	124.566	8.20521	-0.520592	5.4507
	124.497	8.31547	-0.520592	5.46104
	124.378	8.29301	-0.520592	5.46531
	124.317	8.29553	-0.520592	5.45562
	124.352	8.46023	-0.520592	5.4448
	124.435	8.70054	-0.520592	5.44287
	124.465	8.81913	-0.520592	5.44579
	124.404	8.79549	-0.520592	5.44767
	124.339	8.79455	-0.520592	5.44742
	124.329	8.90903	-0.520592	5.44664
	124.347	9.02337	-0.520592	5.44641
	124.358	9.09022	-0.520592	5.44658
	124.356	9.18541	-0.520592	5.44674
	124.351	9.26779	-0.520592	5.44675
	124.35	9.27895	-0.520592	5.44669
	124.351	9.25601	-0.520592	5.44667
	124.352	9.2427	-0.520592	5.44668
	124.352	9.24532	-0.520592	5.44669
	124.352	9.30034	-0.520592	5.44669
	124.352	9.47782	-0.520592	5.44669
	124.352	9.70478	-0.520592	5.44669
	124.352	9.81322	-0.512722	5.44669
	124.352	9.79008	-0.492437	5.44669
	124.352	9.74376	-0.484047	5.44669
	124.352	9.73289	-0.503059	5.44669
	124.352	9.79403	-0.5243	5.44669
	124.352	9.97888	-0.528071	5.44669
	124.352	10.2067	-0.522358	5.44669
	124.352	10.3621	-0.518666	5.44669
	124.352	10.5137	-0.519157	5.44669
	124.352	10.6961	-0.520675	5.44669
	124.352	10.7953	-0.521137	5.44669
	124.352	10.7842	-0.520791	5.44669
	124.352	10.7462	-0.520482	5.44669
	124.352	10.7838	-0.520475	5.44669
	124.352	10.9192	-0.520583	5.44669
	124.352	11.0286	-0.52063	5.44669
	124.352	11.0859	-0.520611	5.44669
	124.352	11.1789	-0.520587	5.44669
	124.352	11.3129	-0.520583	5.44669
	124.352	11.5019	-0.52059	5.44669
	124.352	11.7072	-0.520595	5.44669
	124.352	11.8028	-0.520594	5.44669
	124.352	11.782	-0.520592	5.44669
	124.352	11.7412	-0.520592	5.44669
	124.352	11.781	-0.520592	5.44669
	124.33	11.9676	-0.520592	5.44669
	124.272	12.2038	-0.520592	5.44669
	124.226	12.3129	-0.520592	5.44669
	124.2	12.2867	-0.520592	5.44669
	124.179	12.2881	-0.520592	5.44669
	124.198	12.4536	-0.520592	5.44669
	124.238	12.6947	-0.520592	5.44669
	124.275	12.8133	-0.520592	5.44669
	124.302	12.7894	-0.520592	5.44669
	124.26	12.7392	-0.512722	5.44669
	124.159	12.7761	-0.492437	5.44669
	124.121	12.9648	-0.484047	5.44669
	124.183	13.2029	-0.503059	5.44669
	124.23	13.3121	-0.5243	5.44669
	124.183	13.3344	-0.528071	5.44669
	124.118	13.4623	-0.522358	5.44669
	124.103	13.6804	-0.518666	5.44669
	124.119	13.8028	-0.519157	5.44669
	124.131	13.7887	-0.520675	5.44669
	124.13	13.7411	-0.521137	5.44669
	124.126	13.7266	-0.520791	5.44669
	124.124	13.7374	-0.520482	5.44669
	124.125	13.7471	-0.520475	5.44669
	124.126	13.7474	-0.520583	5.44669
	124.126	13.7932	-0.52063	5.44669
	124.126	13.9677	-0.520611	5.44669
	124.125	14.1966	-0.520587	5.44669
	124.125	14.307	-0.520583	5.44669
	124.126	14.2839	-0.52059	5.44669
	124.126	14.237	-0.520595	5.44669
	124.126	14.2258	-0.520594	5.44669
	124.126	14.2378	-0.520592	5.44669
	124.126	14.2469	-0.520592	5.44669
	124.126	14.2956	-0.520592	5.44669
	124.126	14.4681	-0.520592	5.44669
	124.126	14.6953	-0.520592	5.44669
	124.126	14.8055	-0.520592	5.44669
	124.126	14.7831	-0.520592	5.44669
	124.103	14.7364	-0.520592	5.44669
	124.023	14.7743	-0.520592	5.44669
	123.92	14.9622	-0.520592	5.44669
	123.893	15.1996	-0.520592	5.44669
	123.961	15.3087	-0.520592	5.44669
	124.006	15.2822	-0.520592	5.44669
	123.957	15.2342	-0.512722	5.44669
	123.891	15.2238	-0.492437	5.44669
	123.876	15.2366	-0.484047	5.44669
	123.893	15.2948	-0.503059	5.44669
	123.905	15.47	-0.5243	5.44669
	123.904	15.6949	-0.528071	5.44669
	123.899	15.8033	-0.522358	5.44669
	123.898	15.7808	-0.518666	5.44669
	123.899	15.7348	-0.519157	5.44669
	123.9	15.773	-0.520675	5.44669
	123.9	15.9608	-0.521137	5.44669
	123.899	16.198	-0.520791	5.44669
	123.899	16.3071	-0.520482	5.44669
	123.899	16.2806	-0.520475	5.44669
	123.899	16.2818	-0.520583	5.44669
	123.899	16.4474	-0.52063	5.44669
	123.899	16.6886	-0.520611	5.44669
	123.899	16.8072	-0.520587	5.44669
	123.899	16.8325	-0.520583	5.44669
	123.899	16.909	-0.52059	5.44669
	123.899	16.9984	-0.520595	5.44669
	123.899	17.0683	-0.520594	5.44669
	123.899	17.1737	-0.520592	5.44669
	123.899	17.3084	-0.520592	5.44669
	123.899	17.4932	-0.520592	5.44669
	123.877	17.6966	-0.520592	5.44669
	123.819	17.7928	-0.520592	5.44669
	123.796	17.773	-0.520592	5.44669
	123.85	17.7324	-0.520592	5.44669
	123.91	17.7228	-0.520592	5.44669
	123.92	17.7824	-0.520592	5.44669
	123.904	17.9662	-0.520592	5.44669
	123.872	18.1941	-0.520592	5.44669
	123.793	18.3007	-0.520592	5.44669
	123.694	18.2765	-0.520592	5.44669
	123.646	18.2303	-0.520592	5.44669
	123.677	18.2691	-0.520592	5.44669
	123.755	18.4572	-0.520592	5.44669
	123.784	18.6943	-0.520592	5.44669
	123.725	18.8033	-0.520592	5.44669
	123.661	18.8259	-0.520592	5.44669
	123.65	18.954	-0.520592	5.44669
	123.668	19.172	-0.520592	5.44669
	123.679	19.2944	-0.520592	5.44669
	123.677	19.2802	-0.520592	5.44669
	123.673	19.2327	-0.520592	5.44669
	123.671	19.2674	-0.520592	5.44669
	123.672	19.4542	-0.520592	5.44669
	123.673	19.6923	-0.520592	5.44669
	123.673	19.8021	-0.520592	5.44669
	123.673	19.7755	-0.520592	5.44669
	123.673	19.7273	-0.520592	5.44669
	123.673	19.7169	-0.520592	5.44669
	123.673	19.7789	-0.520592	5.44669
	123.673	19.9639	-0.520592	5.44669
	123.673	20.2408	-0.520592	5.44669
	123.673	20.4736	-0.520592	5.44669
	123.673	20.5508	-0.520592	5.44669
	123.673	20.562	-0.520592	5.44669
	123.673	20.6965	-0.520592	5.44669
	123.673	20.9214	-0.520592	5.44669
	123.673	21.0443	-0.520592	5.44669
	123.673	21.0771	-0.520592	5.44669
	123.673	21.2045	-0.520592	5.44669
	123.673	21.4186	-0.520592	5.44669
	123.673	21.5395	-0.520592	5.44669
	123.673	21.5754	-0.520592	5.44669
	123.673	21.6555	-0.520592	5.44669
	123.673	21.7426	-0.520592	5.44669
	123.673	21.7612	-0.520592	5.44669
	123.673	21.7888	-0.520592	5.44669
	123.651	21.9494	-0.520592	5.44669
	123.593	22.2283	-0.520592	5.44669
	123.547	22.5198	-0.520592	5.44669
	123.544	22.7271	-0.520592	5.44669
	123.558	22.8379	-0.520592	5.44669
	123.565	22.9784	-0.520592	5.44669
	123.563	23.172	-0.520592	5.44669
	123.537	23.2799	-0.520592	5.44669
	123.479	23.2685	-0.520592	5.44669
	123.434	23.2272	-0.520592	5.44669
	123.431	23.2635	-0.520592	5.44669
	123.445	23.4488	-0.520592	5.44669
	123.452	23.6857	-0.520592	5.44669
	123.449	23.8447	-0.520592	5.44669
	123.446	23.9946	-0.520592	5.44669
	123.445	24.1749	-0.520592	5.44669
	123.446	24.2739	-0.520592	5.44669
	123.447	24.3127	-0.520592	5.44669
	123.447	24.451	-0.520592	5.44669
	123.447	24.6676	-0.520592	5.44669
	123.447	24.7857	-0.520592	5.44669
	123.447	24.8195	-0.520592	5.44669
	123.447	24.9489	-0.520592	5.44669
	123.447	25.1636	-0.520592	5.44669
	123.447	25.2841	-0.520592	5.44669
	123.447	25.3195	-0.520592	5.44669
	123.447	25.4488	-0.520592	5.44669
	123.447	25.6629	-0.520592	5.44669
	123.447	25.8323	-0.520592	5.44669
	123.447	25.9946	-0.520592	5.44669
	123.424	26.1765	-0.520592	5.44669
	123.367	26.3209	-0.520592	5.44669
	123.321	26.4843	-0.520592	5.44669
	123.295	26.6755	-0.520592	5.44669
	123.274	26.7743	-0.520592	5.44669
	123.315	26.809	-0.520592	5.44669
	123.39	26.9458	-0.520592	5.44669
	123.371	27.1632	-0.520592	5.44669
	123.263	27.2821	-0.520592	5.44669
	123.191	27.2668	-0.520592	5.44669
	123.194	27.22	-0.520592	5.44669
	123.22	27.2554	-0.520592	5.44669
	123.23	27.4422	-0.520592	5.44669
	123.224	27.6801	-0.520592	5.44669
	123.219	27.7898	-0.520592	5.44669
	123.218	27.7633	-0.520592	5.44669
	123.22	27.7151	-0.520592	5.44669
	123.221	27.7538	-0.520592	5.44669
	123.221	27.9426	-0.520592	5.44669
	123.22	28.1801	-0.520592	5.44669
	123.22	28.2889	-0.520592	5.44669
	123.22	28.2622	-0.520592	5.44669
	123.22	28.2634	-0.520592	5.44669
	123.22	28.4291	-0.520592	5.44669
	123.22	28.6703	-0.520592	5.44669
	123.22	28.7889	-0.520592	5.44669
	123.22	28.765	-0.520592	5.44669
	123.22	28.7639	-0.520592	5.44669
	123.22	28.9276	-0.520592	5.44669
	123.22	29.1688	-0.520592	5.44669
	123.198	29.2881	-0.520592	5.44669
	123.141	29.3136	-0.520592	5.44669
	123.117	29.4392	-0.520592	5.44669
	123.148	29.6552	-0.520592	5.44669
	123.151	29.7775	-0.520592	5.44669
	123.138	29.7641	-0.520592	5.44669
	123.176	29.7169	-0.520592	5.44669
	123.203	29.7514	-0.520592	5.44669
	123.135	29.9381	-0.520592	5.44669
	123.02	30.1762	-0.520592	5.44669
	122.961	30.3352	-0.520592	5.44669
	122.994	30.4847	-0.520592	5.44669
	123.077	30.6648	-0.520592	5.44669
	123.107	30.7639	-0.520592	5.44669
	123.069	30.8028	-0.520592	5.44669
	123.061	30.8919	-0.520592	5.44669
	123.075	30.9325	-0.520592	5.44669
	123.039	30.8714	-0.520592	5.44669
	122.99	30.9224	-0.520592	5.44669
	122.977	31.1274	-0.520592	5.44669
	122.989	31.2701	-0.520592	5.44669
	122.998	31.2688	-0.520592	5.44669
	122.998	31.2194	-0.520592	5.44669
	122.994	31.2487	-0.520592	5.44669
	122.993	31.4339	-0.520592	5.44669
	122.994	31.6733	-0.520592	5.44669
	122.994	31.7841	-0.520592	5.44669
	122.994	31.7576	-0.520592	5.44669
	122.994	31.709	-0.520592	5.44669
	122.994	31.7476	-0.520592	5.44669
	122.994	31.9364	-0.520592	5.44669
	122.994	32.174	-0.520592	5.44669
	122.994	32.332	-0.520592	5.44669
	122.994	32.4813	-0.520592	5.44669
	122.994	32.7109	-0.520592	5.44669
	122.994	32.9861	-0.520592	5.44669
	122.994	33.2041	-0.520592	5.44669
	122.994	33.276	-0.520592	5.44669
	122.994	33.2902	-0.520592	5.44669
	122.994	33.3788	-0.520592	5.44669
	122.994	33.4279	-0.520592	5.44669
	122.972	33.3706	-0.520592	5.44669
	122.892	33.4201	-0.520592	5.44669
	122.811	33.6232	-0.520592	5.44669
	122.819	33.8147	-0.520592	5.44669
	122.853	33.99	-0.520592	5.44669
	122.82	34.1693	-0.520592	5.44669
	122.765	34.2589	-0.520592	5.44669
	122.749	34.2449	-0.520592	5.44669
	122.761	34.2582	-0.520592	5.44669
	122.772	34.4245	-0.520592	5.44669
	122.772	34.6616	-0.520592	5.44669
	122.768	34.7783	-0.520592	5.44669
	122.766	34.755	-0.520592	5.44669
	122.767	34.7549	-0.520592	5.44669
	122.768	34.9188	-0.520592	5.44669
	122.768	35.1597	-0.520592	5.44669
	122.768	35.2788	-0.520592	5.44669
	122.768	35.3044	-0.520592	5.44669
	122.768	35.43	-0.520592	5.44669
	122.768	35.6461	-0.520592	5.44669
	122.768	35.7684	-0.520592	5.44669
	122.768	35.755	-0.520592	5.44669
	122.768	35.757	-0.520592	5.44669
	122.768	35.8691	-0.520592	5.44669
	122.768	35.9813	-0.520592	5.44669
	122.768	36.0482	-0.520592	5.44669
	122.768	36.1441	-0.520592	5.44669
	122.768	36.2268	-0.520592	5.44669
	122.768	36.287	-0.520592	5.44669
	122.768	36.4399	-0.520592	5.44669
	122.768	36.6549	-0.520592	5.44669
	122.768	36.8164	-0.520592	5.44669
	122.768	36.975	-0.520592	5.44669
	122.768	37.2074	-0.520592	5.44669
	122.768	37.4804	-0.520592	5.44669
	122.768	37.6966	-0.520592	5.44669
	122.768	37.7684	-0.520592	5.44669
	122.768	37.7341	-0.520592	5.44669
	122.746	37.6962	-0.520592	5.44669
	122.688	37.742	-0.520592	5.44669
	122.664	37.93	-0.520592	5.44669
	122.696	38.2139	-0.520592	5.44669
	122.699	38.4978	-0.520592	5.44669
	122.663	38.7001	-0.512722	5.44669
	122.621	38.7623	-0.492437	5.44669
	122.567	38.7289	-0.484047	5.44669
	122.53	38.6947	-0.503059	5.44669
	122.528	38.7418	-0.5243	5.44669
	122.54	38.9291	-0.528071	5.44669
	122.546	39.1629	-0.522358	5.44669
	122.544	39.2708	-0.518666	5.44669
	122.541	39.2942	-0.519157	5.44669
	122.54	39.3737	-0.520675	5.44669
	122.541	39.4158	-0.521137	5.44669
	122.542	39.3587	-0.520791	5.44669
	122.542	39.4108	-0.520482	5.44669
	122.541	39.615	-0.512605	5.44669
	122.541	39.7568	-0.492427	5.44669
	122.541	39.7555	-0.484085	5.44669
	122.542	39.7064	-0.503078	5.44669
	122.542	39.6866	-0.524295	5.44669
	122.542	39.745	-0.528062	5.44669
	122.542	39.8827	-0.522356	5.44669
	122.542	39.9364	-0.518668	5.44669
	122.542	39.8634	-0.519158	5.44669
	122.542	39.9048	-0.520675	5.44669
	122.542	40.11	-0.521137	5.44669
	122.542	40.2561	-0.520791	5.44669
	122.542	40.2562	-0.520482	5.44669
	122.542	40.2062	-0.520475	5.44669
	122.542	40.2347	-0.520583	5.44669
	122.542	40.4199	-0.52063	5.44669
	122.542	40.6595	-0.520611	5.44669
	122.542	40.7705	-0.520587	5.44669
	122.542	40.7931	-0.520583	5.44669
	122.542	40.8712	-0.52059	5.44669
	122.542	40.913	-0.520595	5.44669
	122.542	40.8563	-0.520594	5.44669
	122.542	40.9087	-0.520592	5.44669
	122.542	41.1128	-0.520592	5.44669
	122.542	41.2545	-0.520592	5.44669
	122.542	41.3023	-0.520592	5.44669
	122.542	41.4292	-0.520592	5.44669
	122.542	41.6379	-0.520592	5.44669
	122.542	41.7567	-0.520592	5.44669
	122.542	41.7444	-0.520592	5.44669
	122.542	41.6989	-0.520592	5.44669
	122.519	41.6846	-0.520592	5.44669
	122.439	41.7439	-0.520592	5.44669
	122.336	41.9293	-0.520592	5.44669
	122.286	42.158	-0.520592	5.44669
	122.297	42.2644	-0.520592	5.44669
	122.318	42.2889	-0.520592	5.44669
	122.345	42.4187	-0.520592	5.44669
	122.397	42.6368	-0.520592	5.44669
	122.417	42.7585	-0.520592	5.44669
	122.363	42.7933	-0.520592	5.44669
	122.305	42.9219	-0.520592	5.44669
	122.295	43.1358	-0.520592	5.44669
	122.31	43.2563	-0.520592	5.44669
	122.321	43.2428	-0.520592	5.44669
	122.319	43.1962	-0.520592	5.44669
	122.315	43.231	-0.520592	5.44669
	122.314	43.4176	-0.520592	5.44669
	122.315	43.6555	-0.520592	5.44669
	122.316	43.7653	-0.520592	5.44669
	122.316	43.7389	-0.520592	5.44669
	122.315	43.7399	-0.520592	5.44669
	122.315	43.9053	-0.520592	5.44669
	122.293	44.1465	-0.520592	5.44669
	122.235	44.2652	-0.520592	5.44669
	122.212	44.2413	-0.520592	5.44669
	122.266	44.2402	-0.520592	5.44669
	122.326	44.4039	-0.520592	5.44669
	122.314	44.6943	-0.520592	5.44669
	122.24	44.9896	-0.520592	5.44669
	122.206	45.1943	-0.520592	5.44669
	122.261	45.2535	-0.520592	5.44669
	122.326	45.2179	-0.520592	5.44669
	122.338	45.2331	-0.520592	5.44669
	122.298	45.4078	-0.520592	5.44669
	122.207	45.6478	-0.520592	5.44669
	122.105	45.7627	-0.520592	5.44669
	122.06	45.7376	-0.520592	5.44669
	122.072	45.6882	-0.520592	5.44669
	122.092	45.7259	-0.520592	5.44669
	122.096	45.9147	-0.520592	5.44669
	122.091	46.1525	-0.520592	5.44669
	122.087	46.3107	-0.520592	5.44669
	122.087	46.4599	-0.520592	5.44669
	122.089	46.6403	-0.520592	5.44669
	122.089	46.7396	-0.512722	5.44669
	122.089	46.7784	-0.492437	5.44669
	122.089	46.9166	-0.484047	5.44669
	122.089	47.1332	-0.503059	5.44669
	122.089	47.2513	-0.5243	5.44669
	122.089	47.2851	-0.528071	5.44669
	122.089	47.4146	-0.522358	5.44669
	122.089	47.6293	-0.518666	5.44669
	122.089	47.7497	-0.519157	5.44669
	122.089	47.7359	-0.520675	5.44669
	122.089	47.7385	-0.521137	5.44669
	122.089	47.9001	-0.520791	5.44669
	122.089	48.1391	-0.520482	5.44669
	122.089	48.3074	-0.520475	5.44669
	122.089	48.4604	-0.520583	5.44669
	122.089	48.6388	-0.52063	5.44669
	122.089	48.7359	-0.520611	5.44669
	122.089	48.7745	-0.520587	5.44669
	122.067	48.9135	-0.520583	5.44669
	122.009	49.1304	-0.52059	5.44669
	121.985	49.2484	-0.520595	5.44669
	122.039	49.2328	-0.520594	5.44669
	122.077	49.2355	-0.520592	5.44669
	122.03	49.3978	-0.520592	5.44669
	121.99	49.6371	-0.520592	5.44669
	122.034	49.7561	-0.520592	5.44669
	122.073	49.733	-0.520592	5.44669
	122.008	49.7321	-0.520592	5.44669
	121.912	49.9448	-0.520592	5.44669
	121.909	50.3618	-0.520592	5.44669
	121.943	50.7095	-0.520592	5.44669
	121.915	50.7955	-0.520592	5.44669
	121.861	50.7711	-0.520592	5.44669
	121.844	50.8879	-0.520592	5.44669
	121.856	51.1181	-0.520592	5.44669
	121.866	51.2494	-0.520592	5.44669
	121.867	51.284	-0.520592	5.44669
	121.863	51.409	-0.520592	5.44669
	121.861	51.6216	-0.520592	5.44669
	121.862	51.7427	-0.520592	5.44669
	121.863	51.73	-0.520592	5.44669
	121.863	51.7327	-0.520592	5.44669
	121.863	51.8941	-0.520592	5.44669
	121.863	52.1329	-0.520592	5.44669
	121.863	52.3012	-0.520592	5.44669
	121.863	52.4543	-0.520592	5.44669
	121.863	52.6327	-0.520592	5.44669
	121.863	52.7298	-0.520592	5.44669
	121.863	52.7684	-0.520592	5.44669
	121.863	52.9073	-0.520592	5.44669
	121.863	53.1243	-0.520592	5.44669
	121.863	53.2915	-0.520592	5.44669
	121.863	53.4519	-0.520592	5.44669
	121.863	53.6337	-0.520592	5.44669
	121.863	53.7296	-0.520592	5.44669
	121.863	53.7173	-0.520592	5.44669
	121.84	53.7292	-0.520592	5.44669
	121.761	53.9434	-0.520592	5.44669
	121.657	54.3565	-0.520592	5.44669
	121.607	54.702	-0.520592	5.44669
	121.64	54.8377	-0.520592	5.44669
	121.719	54.9411	-0.520592	5.44669
	121.77	55.1106	-0.520592	5.44669
	121.768	55.2216	-0.520592	5.44669
	121.728	55.2693	-0.520592	5.44669
	121.663	55.407	-0.520592	5.44669
	121.621	55.6203	-0.520592	5.44669
	121.621	55.7863	-0.520592	5.44669
	121.636	55.9476	-0.520592	5.44669
	121.641	56.1794	-0.520592	5.44669
	121.639	56.5005	-0.520592	5.44669
	121.636	56.8431	-0.520592	5.44669
	121.635	57.0168	-0.520592	5.44669
	121.636	57.0891	-0.520592	5.44669
	121.637	57.3227	-0.520592	5.44669
	121.637	57.6337	-0.520592	5.44669
	121.636	57.7679	-0.520592	5.44669
	121.636	57.7765	-0.520592	5.44669
	121.636	57.89	-0.520592	5.44669
	121.636	58.1562	-0.520592	5.44669
	121.636	58.4592	-0.520592	5.44669
	121.636	58.725	-0.520592	5.44669
	121.636	58.9624	-0.512722	5.44669
	121.636	59.1519	-0.492437	5.44669
	121.636	59.2745	-0.484047	5.44669
	121.636	59.4263	-0.503059	5.44669
	121.636	59.6204	-0.5243	5.44669
	121.636	59.7246	-0.528071	5.44669
	121.636	59.7605	-0.522358	5.44669
	121.636	59.9451	-0.518666	5.44669
	121.636	60.3374	-0.519157	5.44669
	121.636	60.6849	-0.520675	5.44669
	121.636	60.8287	-0.521137	5.44669
	121.636	60.9348	-0.520791	5.44669
	121.636	61.1026	-0.520482	5.44669
	121.636	61.2611	-0.520475	5.44669
	121.636	61.3862	-0.520583	5.44669
	121.614	61.4502	-0.52063	5.44669
	121.557	61.4925	-0.520611	5.44669
	121.511	61.5953	-0.520587	5.44669
	121.485	61.6897	-0.520583	5.44669
	121.441	61.7523	-0.52059	5.44669
	121.402	61.902	-0.520595	5.44669
	121.397	62.1641	-0.520594	5.44669
	121.43	62.4525	-0.520592	5.44669
	121.493	62.6645	-0.520592	5.44669
	121.516	62.7291	-0.520592	5.44669
	121.459	62.7425	-0.520592	5.44669
	121.399	62.8824	-0.520592	5.44669
	121.389	63.1579	-0.520592	5.44669
	121.405	63.4555	-0.520592	5.44669
	121.416	63.6665	-0.520592	5.44669
	121.414	63.7275	-0.520592	5.44669
	121.41	63.7396	-0.520592	5.44669
	121.408	63.8804	-0.520592	5.44669
	121.41	64.1075	-0.520592	5.44669
	121.41	64.2783	-0.520592	5.44669
	121.41	64.4366	-0.520592	5.44669
	121.41	64.6655	-0.520592	5.44669
	121.41	64.9372	-0.520592	5.44669
	121.41	65.154	-0.520592	5.44669
	121.41	65.2758	-0.520592	5.44669
	121.41	65.4175	-0.520592	5.44669
	121.41	65.6077	-0.520592	5.44669
	121.41	65.7138	-0.520592	5.44669
	121.41	65.752	-0.520592	5.44669
	121.388	65.8875	-0.520592	5.44669
	121.33	66.1524	-0.520592	5.44669
	121.307	66.4471	-0.520592	5.44669
	121.36	66.6606	-0.520592	5.44669
	121.398	66.7729	-0.520592	5.4507
	121.351	66.9118	-0.520592	5.46104
	121.312	67.1534	-0.520592	5.46531
	121.333	67.4374	-0.520592	5.45562
	121.314	67.6548	-0.520592	5.4448
	121.226	67.7233	-0.520592	5.44287
	121.184	67.6871	-0.520592	5.44579
	121.24	67.6988	-0.520592	5.44767
	121.286	67.8722	-0.520592	5.44742
	121.241	68.1621	-0.520592	5.44664
	121.177	68.4537	-0.520592	5.44641
	121.161	68.6571	-0.520592	5.44658
	121.177	68.7662	-0.520592	5.44674
	121.189	68.9074	-0.520592	5.44675
	121.188	69.1019	-0.520592	5.44669
	121.184	69.2591	-0.520592	5.44667
	121.182	69.4234	-0.520592	5.44668
	121.183	69.6104	-0.520592	5.44669
	121.184	69.7071	-0.520592	5.44669
	121.184	69.6933	-0.520592	5.44669
	121.184	69.7043	-0.520592	5.44669
	121.184	69.8694	-0.520592	5.44669
	121.184	70.1069	-0.520592	5.44669
	121.184	70.2734	-0.520592	5.44669
	121.184	70.4261	-0.520592	5.44669
	121.161	70.6051	-0.520592	5.44669
	121.104	70.7025	-0.520592	5.44669
	121.08	70.741	-0.520592	5.4507
	121.134	70.929	-0.520592	5.46104
	121.172	71.2727	-0.520592	5.46531
	121.103	71.4924	-0.520592	5.45562
	121.005	71.534	-0.520592	5.4448
	121.025	71.5831	-0.520592	5.44287
	121.118	71.6554	-0.520592	5.44579
	121.114	71.6788	-0.520592	5.44767
	121.028	71.7137	-0.520592	5.44742
	121.008	71.8757	-0.520592	5.44664
	121.033	72.1033	-0.520592	5.44641
	121.006	72.2176	-0.520592	5.44658
	120.956	72.2458	-0.520592	5.44674
	120.941	72.4235	-0.520592	5.44675
	120.951	72.7666	-0.520592	5.44669
	120.961	72.9896	-0.520592	5.44667
	120.961	73.0328	-0.520592	5.44668
	120.958	73.0814	-0.520592	5.44669
	120.979	73.2022	-0.512722	5.44669
	121.037	73.3522	-0.492437	5.44669
	121.061	73.4398	-0.484047	5.44669
	121.007	73.4831	-0.503059	5.44669
	120.947	73.5779	-0.5243	5.44669
	120.936	73.6685	-0.528071	5.44669
	120.952	73.7325	-0.522358	5.44669
	120.963	73.8841	-0.518666	5.44669
	120.962	74.0973	-0.519157	5.44669
	120.957	74.2092	-0.520675	5.44669
	120.956	74.2416	-0.521137	5.44669
	120.957	74.3727	-0.520791	5.44669
	120.958	74.5885	-0.520482	5.44669
	120.958	74.7089	-0.520475	5.44669
	120.958	74.7439	-0.520583	5.44669
	120.957	74.873	-0.52063	5.44669
	120.957	75.0872	-0.520611	5.44669
	120.957	75.2075	-0.520587	5.44669
	120.958	75.1938	-0.520583	5.44669
	120.957	75.1965	-0.52059	5.44669
	120.957	75.3581	-0.520595	5.44669
	120.957	75.5971	-0.520594	5.44669
	120.957	75.7162	-0.520592	5.44669
	120.935	75.6933	-0.520592	5.44669
	120.878	75.6432	-0.520592	5.44669
	120.832	75.6799	-0.520592	5.44669
	120.806	75.8685	-0.520592	5.44669
	120.762	76.1066	-0.520592	5.44669
	120.746	76.2158	-0.520592	5.44669
	120.82	76.2382	-0.520592	5.44669
	120.934	76.366	-0.520592	5.44669
	120.99	76.5841	-0.520592	5.44669
	120.956	76.7557	-0.520592	5.44669
	120.852	76.9175	-0.520592	5.44669
	120.743	77.0984	-0.520592	5.44669
	120.7	77.1934	-0.520592	5.44669
	120.715	77.2303	-0.520592	5.44669
	120.736	77.3692	-0.520592	5.44669
	120.739	77.5868	-0.520592	5.44669
	120.733	77.7051	-0.520592	5.44669
	120.729	77.6894	-0.520592	5.44669
	120.73	77.6427	-0.520592	5.44669
	120.731	77.629	-0.520592	5.44669
	120.732	77.6891	-0.520592	5.44669
	120.754	77.8253	-0.520592	5.44669
	120.811	77.927	-0.520592	5.44669
	120.835	77.9809	-0.520592	5.44669
	120.781	78.0751	-0.520592	5.44669
	120.721	78.1617	-0.520592	5.44669
	120.71	78.2242	-0.520592	5.44669
	120.726	78.3274	-0.512722	5.44669
	120.737	78.3655	-0.492437	5.44669
	120.735	78.2983	-0.484047	5.44669
	120.731	78.3476	-0.503059	5.44669
	120.73	78.5541	-0.5243	5.44669
	120.731	78.698	-0.528071	5.44669
	120.731	78.6966	-0.522358	5.44669
	120.732	78.6468	-0.518666	5.44669
	120.731	78.6268	-0.519157	5.44669
	120.731	78.6361	-0.520675	5.44669
	120.731	78.6471	-0.521137	5.44669
	120.731	78.6976	-0.520791	5.44669
	120.731	78.8702	-0.520482	5.44669
	120.731	79.0968	-0.520475	5.44669
	120.731	79.2067	-0.520583	5.44669
	120.731	79.2336	-0.52063	5.44669
	120.731	79.363	-0.520611	5.44669
	120.731	79.5802	-0.520587	5.44669
	120.731	79.7016	-0.520583	5.44669
	120.731	79.6874	-0.52059	5.44669
	120.731	79.6402	-0.520595	5.44669
	120.731	79.675	-0.520594	5.44669
	120.731	79.8618	-0.520592	5.44669
	120.731	80.0998	-0.520592	5.44669
	120.731	80.2096	-0.520592	5.4507
	120.731	80.2323	-0.520592	5.46104
	120.731	80.3108	-0.520592	5.46531
	120.731	80.402	-0.520592	5.45562
	120.731	80.4719	-0.520592	5.4448
	120.731	80.5767	-0.520592	5.44287
	120.731	80.662	-0.520592	5.44579
	120.731	80.6709	-0.512722	5.44767
	120.731	80.6952	-0.492437	5.44742
	120.731	80.8579	-0.484047	5.44664
	120.731	81.0896	-0.503059	5.44641
	120.731	81.2053	-0.5243	5.44658
	120.731	81.1835	-0.528071	5.44674
	120.731	81.1843	-0.522358	5.44675
	120.731	81.3481	-0.518666	5.44669
	120.731	81.5886	-0.519157	5.44667
	120.731	81.7076	-0.520675	5.44668
	120.731	81.6841	-0.521137	5.44669
	120.731	81.6339	-0.520791	5.44669
	120.731	81.6215	-0.520482	5.44669
	120.731	81.6834	-0.520475	5.44669
	120.731	81.8691	-0.520583	5.44669
	120.709	82.097	-0.52063	5.44669
	120.651	82.203	-0.520611	5.44669
	120.605	82.2276	-0.520587	5.44669
	120.579	82.3576	-0.520583	5.44669
	120.558	82.5757	-0.52059	5.44669
	120.599	82.6974	-0.520595	5.44669
	120.675	82.7322	-0.520594	5.44669
	120.678	82.8607	-0.520592	5.44669
	120.627	83.0747	-0.520592	5.44669
	120.602	83.1952	-0.520592	5.44669
	120.63	83.1817	-0.520592	5.44669
	120.677	83.1843	-0.520592	5.44669
	120.646	83.3459	-0.520592	5.44669
	120.543	83.5848	-0.520592	5.44669
	120.477	83.704	-0.520592	5.44669
	120.503	83.681	-0.520592	5.44669
	120.607	83.631	-0.520592	5.44669
	120.697	83.6677	-0.520592	5.44669
	120.662	83.8563	-0.520592	5.44669
	120.543	84.0944	-0.520592	5.44669
	120.471	84.2528	-0.520592	5.44669
	120.478	84.4019	-0.520592	5.44669
	120.506	84.5822	-0.520592	5.44669
	120.515	84.6815	-0.520592	5.44669
	120.509	84.7203	-0.520592	5.44669
	120.503	84.8586	-0.520592	5.44669
	120.503	85.0752	-0.520592	5.44669
	120.505	85.1933	-0.520592	5.44669
	120.506	85.227	-0.520592	5.44669
	120.505	85.3565	-0.520592	5.44669
	120.505	85.5712	-0.520592	5.44669
	120.505	85.6916	-0.520592	5.44669
	120.505	85.6779	-0.520592	5.44669
	120.505	85.6312	-0.520592	5.44669
	120.505	85.6661	-0.520592	5.44669
	120.505	85.8526	-0.520592	5.44669
	120.505	86.0906	-0.520592	5.44669
	120.505	86.2496	-0.520592	5.44669
	120.505	86.3991	-0.520592	5.44669
	120.505	86.5793	-0.520592	5.44669
	120.505	86.6784	-0.520592	5.44669
	120.505	86.7172	-0.520592	5.44669
	120.483	86.8555	-0.520592	5.44669
	120.403	87.0721	-0.520592	5.44669
	120.322	87.1902	-0.520592	5.44669
	120.352	87.1748	-0.520592	5.44669
	120.443	87.1775	-0.520592	5.44669
	120.457	87.3397	-0.520592	5.44669
	120.405	87.579	-0.520592	5.44669
	120.353	87.698	-0.520592	5.44669
	120.3	87.7241	-0.520592	5.44669
	120.267	87.85	-0.520592	5.44669
	120.289	88.1151	-0.520592	5.44669
	120.358	88.4133	-0.520592	5.44669
	120.386	88.6282	-0.520592	5.44669
	120.33	88.7399	-0.520592	5.44669
	120.267	88.878	-0.512722	5.44669
	120.257	89.1195	-0.492437	5.44669
	120.273	89.4037	-0.484047	5.44669
	120.307	89.6212	-0.503059	5.44669
	120.363	89.7389	-0.5243	5.44669
	120.382	89.8786	-0.528071	5.44669
	120.327	90.1187	-0.522358	5.44669
	120.268	90.4017	-0.518666	5.44669
	120.258	90.6192	-0.519157	5.44669
	120.274	90.7374	-0.520675	5.44669
	120.284	90.8773	-0.521137	5.44669
	120.283	91.068	-0.520791	5.44669
	120.278	91.175	-0.520482	5.44669
	120.277	91.1641	-0.520475	5.44669
	120.278	91.1727	-0.520583	5.44669
	120.279	91.3358	-0.52063	5.44669
	120.279	91.5733	-0.520611	5.44669
	120.279	91.7405	-0.520587	5.44669
	120.278	91.8443	-0.520583	5.44669
	120.279	91.9455	-0.52059	5.44669
	120.279	92.1663	-0.520595	5.44669
	120.279	92.5521	-0.512723	5.44669
	120.279	92.8841	-0.492437	5.44669
	120.279	92.9746	-0.484047	5.44669
	120.279	92.9578	-0.503059	5.44669
	120.279	93.0761	-0.524301	5.44669
	120.279	93.3534	-0.528071	5.44669
	120.279	93.6102	-0.522358	5.44669
	120.279	93.7465	-0.518666	5.44669
	120.256	93.9292	-0.519157	5.44669
	120.199	94.2868	-0.520675	5.44669
	120.175	94.6206	-0.521137	5.44669
	120.207	94.7711	-0.520791	5.44669
	120.209	94.8849	-0.520482	5.44669
	120.196	95.0535	-0.520475	5.44669
	120.212	95.1604	-0.520583	5.44669
	120.182	95.2067	-0.52063	5.44669
	120.112	95.3453	-0.520611	5.44669
	120.131	95.5594	-0.520587	5.44669
	120.213	95.6763	-0.520583	5.44669
	120.205	95.7105	-0.52059	5.44669
	120.099	95.8406	-0.520595	5.44669
	120.024	96.1045	-0.520594	5.44669
	120.025	96.4008	-0.520592	5.44669
	120.051	96.6153	-0.520592	5.44669
	120.062	96.7274	-0.520592	5.44669
	120.057	96.8659	-0.520592	5.44669
	120.051	97.0582	-0.520592	5.44669
	120.05	97.2155	-0.520592	5.44669
	120.052	97.3806	-0.520592	5.44669
	120.053	97.5679	-0.520592	5.44669
	120.053	97.7136	-0.520592	5.44669
	120.052	97.9248	-0.520592	5.44669
	120.052	98.2909	-0.520592	5.44669
	120.052	98.6182	-0.520592	5.44669
	120.052	98.7137	-0.520592	5.44669
	120.052	98.7006	-0.520592	5.44669
	120.052	98.868	-0.520592	5.44669
	120.052	99.2706	-0.520592	5.44669
	120.052	99.6285	-0.520592	5.44669
	120.052	99.7238	-0.520592	5.44669
	120.052	99.6998	-0.520592	5.44669
	120.052	99.8626	-0.520592	5.44669
	120.052	100.267	-0.520592	5.44669
	120.052	100.677	-0.520592	5.44669
	120.052	100.948	-0.520592	5.44669
	120.03	101.103	-0.520592	5.44669
	119.973	101.15	-0.520592	5.44669
	119.926	101.176	-0.520592	5.44669
	119.901	101.328	-0.520592	5.44669
	119.857	101.604	-0.520592	5.44669
	119.841	101.897	-0.520592	5.44669
	119.915	102.155	-0.520592	5.44669
	120.007	102.393	-0.520592	5.44669
	119.983	102.635	-0.520592	5.44669
	119.89	102.885	-0.520592	5.44669
	119.874	103.089	-0.520592	5.44669
	119.902	103.213	-0.520592	5.44669
	119.876	103.36	-0.520592	5.44669
	119.825	103.552	-0.520592	5.44669
	119.809	103.706	-0.520592	5.44669
	119.819	103.869	-0.520592	5.44669
	119.829	104.107	-0.520592	5.44669
	119.83	104.38	-0.520592	5.44669
	119.826	104.644	-0.520592	5.44669
	119.825	104.891	-0.520592	5.44669
	119.825	105.134	-0.520592	5.44669
	119.826	105.382	-0.520592	5.44669
	119.826	105.584	-0.520592	5.44669
	119.826	105.708	-0.520592	5.44669
	119.826	105.856	-0.520592	5.44669
	119.826	106.097	-0.520592	5.4507
	119.826	106.378	-0.520592	5.46104
	119.826	106.643	-0.520592	5.46531
	119.826	106.888	-0.520592	5.45562
	119.826	107.081	-0.520592	5.4448
	119.826	107.203	-0.520592	5.44287
	119.826	107.353	-0.520592	5.44579
	119.826	107.546	-0.520592	5.44767
	119.826	107.7	-0.520592	5.44742
	119.826	107.863	-0.520592	5.44664
	119.826	108.051	-0.520592	5.44641
	119.826	108.198	-0.520592	5.44658
	119.826	108.36	-0.520592	5.44674
	119.826	108.55	-0.520592	5.44675
	119.826	108.698	-0.520592	5.44669
	119.826	108.86	-0.520592	5.44667
	119.826	109.049	-0.520592	5.44668
	119.826	109.148	-0.520592	5.44669
	119.826	109.183	-0.520592	5.44669
	119.826	109.32	-0.520592	5.44669
	119.826	109.537	-0.520592	5.44669
	119.826	109.656	-0.520592	5.44669
	119.826	109.641	-0.520592	5.44669
	119.826	109.643	-0.520592	5.44669
	119.826	109.805	-0.520592	5.44669
	119.826	110.045	-0.520592	5.44669
	119.826	110.164	-0.520592	5.44669
	119.826	110.141	-0.520592	5.44669
	119.826	110.14	-0.520592	5.44669
	119.826	110.303	-0.520592	5.44669
	119.826	110.544	-0.520592	5.44669
	119.826	110.663	-0.520592	5.44669
	119.826	110.689	-0.520592	5.44669
	119.826	110.815	-0.520592	5.44669
	119.826	111.031	-0.520592	5.44669
	119.826	111.153	-0.520592	5.44669
	119.804	111.189	-0.520592	5.44669
	119.746	111.318	-0.520592	5.44669
	119.7	111.531	-0.520592	5.44669
	119.674	111.652	-0.520592	5.44669
	119.653	111.687	-0.520592	5.44669
	119.694	111.817	-0.520592	5.44669
	119.77	112.08	-0.520592	5.44669
	119.75	112.376	-0.520592	5.44669
	119.665	112.591	-0.520592	5.44669
	119.65	112.654	-0.520592	5.44669
	119.699	112.666	-0.512722	5.44669
	119.729	112.805	-0.492437	5.44669
	119.702	113.032	-0.484047	5.44669
	119.632	113.203	-0.503059	5.4507
	119.605	113.362	-0.5243	5.46104
	119.662	113.541	-0.528071	5.46531
	119.702	113.686	-0.522358	5.45562
	119.655	113.851	-0.518666	5.4448
	119.592	114.042	-0.519157	5.44287
	119.578	114.19	-0.520675	5.44579
	119.593	114.302	-0.521137	5.44767
	119.605	114.315	-0.520791	5.44742
	119.604	114.185	-0.520482	5.44664
	119.6	114.111	-0.520475	5.44641
	119.598	114.272	-0.520583	5.44658
	119.599	114.536	-0.52063	5.44674
	119.6	114.665	-0.520611	5.44675
	119.6	114.638	-0.520587	5.44669
	119.6	114.632	-0.520583	5.44667
	119.6	114.794	-0.52059	5.44668
	119.6	115.086	-0.520595	5.44669
	119.6	115.382	-0.520594	5.44669
	119.6	115.587	-0.520592	5.44669
	119.6	115.646	-0.520592	5.44669
	119.6	115.659	-0.520592	5.44669
	119.6	115.801	-0.520592	5.44669
	119.6	116.029	-0.520592	5.44669
	119.6	116.199	-0.520592	5.44669
	119.6	116.357	-0.520592	5.44669
	119.6	116.586	-0.520592	5.44669
	119.6	116.858	-0.520592	5.44669
	119.6	117.075	-0.520592	5.44669
	119.6	117.147	-0.520592	5.44669
	119.6	117.113	-0.520592	5.44669
	119.6	117.075	-0.520592	5.44669
	119.6	117.071	-0.512722	5.44669
	119.6	117.083	-0.492437	5.44669
	119.6	117.139	-0.484047	5.44669
	119.6	117.313	-0.503059	5.44669
	119.6	117.539	-0.5243	5.44669
	119.6	117.648	-0.528071	5.44669
	119.577	117.674	-0.522358	5.44669
	119.52	117.804	-0.518666	5.44669
	119.496	118.071	-0.519157	5.44669
	119.55	118.368	-0.520675	5.44669
	119.61	118.582	-0.521137	5.44669
	119.621	118.645	-0.520791	5.44669
	119.605	118.656	-0.520482	5.44669
	119.594	118.845	-0.520475	5.44669
	119.573	119.248	-0.520583	5.44669
	119.52	119.648	-0.52063	5.44669
	119.475	119.916	-0.520611	5.44669
	119.471	120.121	-0.520587	5.44669
	119.484	120.346	-0.520583	5.44669
	119.469	120.552	-0.52059	5.44669
	119.41	120.686	-0.520595	5.44669
	119.36	120.837	-0.520594	5.44669
	119.356	121.076	-0.520592	5.44669
	119.371	121.403	-0.520592	5.44669
	119.379	121.795	-0.520592	5.44669
	119.377	122.094	-0.520592	5.44669
	119.373	122.217	-0.520592	5.44669
	119.372	122.333	-0.520592	5.44669
	119.373	122.511	-0.520592	5.44669
	119.374	122.671	-0.520592	5.44669
	119.374	122.842	-0.520592	5.44669
	119.373	123.08	-0.520592	5.44669
	119.373	123.351	-0.520592	5.44669
	119.373	123.565	-0.520592	5.44669
	119.373	123.636	-0.520592	5.44669
	119.373	123.602	-0.520592	5.44669
	119.373	123.565	-0.520592	5.44669
	119.373	123.611	-0.520592	5.44669
	119.373	123.799	-0.520592	5.44669
	119.373	124.033	-0.520592	5.44669
	119.351	124.141	-0.520592	5.44669
	119.294	124.164	-0.520592	5.44669
	119.27	124.293	-0.520592	5.44669
	119.324	124.56	-0.520592	5.44669
[truncated: 3,692 more rows]
