# Supplementary material for: Design of a cosmetic glove stiffness compensation mechanism for toddler-sized hand prostheses
Source: PLoS One. 2017 Aug 11;12(8):e0183233. doi: 10.1371/journal.pone.0183233 (PMC5553851; doi:10.1371/journal.pone.0183233)
Supplement: S1 Dataset — (ZIP) [file pone.0183233.s001.zip › 01 Glove measurements/PVCglove1_3.xlsx]

## Sheet: test_glove1_3
LabVIEW Measurement
Writer_Version	2
Reader_Version	2
Separator	Tab
Decimal_Separator	.
Multi_Headings	No
X_Columns	No
Time_Pref	Absolute
Operator	localadmin
Date	2012-12-07
Time	00:11:09.114000
***End_of_Header***
Channels	4
Samples	10	10	10	10
Date	2012-12-07	2012-12-07	2012-12-07	2012-12-07
Time	00:11:11.214000	00:11:11.214000	00:11:11.214000	00:11:11.214000
Y_Unit_Label	mm	N	N	Pa
X_Dimension	Time	Time	Time	Time
X0	0	0	0	0
Delta_X	0.01	0.01	0.01	0.01
***End_of_Header***
X_Value	Voltage LVDT (Filtered)	Voltage Load Cell (Filtered)	Voltage Pinch Load Cell (Filtered)	Voltage Pressure (Filtered)	Comment
	129.104	-0.219748	-0.520592	5.44658
	129.104	-0.060295	-0.520592	5.44674
	129.104	0.054239	-0.520592	5.45076
	129.104	0.055948	-0.520592	5.46104
	129.104	-0.031588	-0.520592	5.46529
	129.104	-0.174771	-0.520592	5.45561
	129.104	-0.269594	-0.520592	5.4448
	129.104	-0.268865	-0.520592	5.44288
	129.104	-0.23651	-0.520592	5.44579
	129.104	-0.223479	-0.520592	5.44767
	129.126	-0.229563	-0.520592	5.44742
	129.184	-0.23675	-0.520592	5.44664
	129.207	-0.237599	-0.520592	5.44641
	129.154	-0.2354	-0.520592	5.44658
	129.093	-0.234177	-0.520592	5.44674
	129.083	-0.234447	-0.520592	5.44675
	129.099	-0.234994	-0.520592	5.44669
	129.109	-0.235128	-0.520592	5.44667
	129.108	-0.234989	-0.520592	5.44668
	129.104	-0.234883	-0.512722	5.44669
	129.102	-0.234888	-0.492437	5.44669
	129.103	-0.234928	-0.484047	5.44669
	129.104	-0.234943	-0.503059	5.44669
	129.104	-0.234935	-0.51643	5.44669
	129.104	-0.234926	-0.499915	5.44669
	129.104	-0.185735	-0.485813	5.44669
	129.104	-0.058963	-0.501133	5.44669
	129.104	-0.006532	-0.522865	5.44669
	129.104	-0.076159	-0.528154	5.44669
	129.104	-0.082138	-0.522903	5.44669
	129.104	-0.05327	-0.518865	5.44669
	129.104	-0.087194	-0.519046	5.44669
	129.104	-0.070099	-0.520558	5.44669
	129.104	0.004893	-0.521128	5.44669
	129.104	0.039061	-0.520829	5.44669
	129.104	-0.021074	-0.520501	5.44669
	129.104	-0.164357	-0.52047	5.44669
	129.104	-0.268968	-0.520574	5.44669
	129.104	-0.223114	-0.520628	5.44669
	129.104	-0.062208	-0.520614	5.44669
	129.104	0.005444	-0.520589	5.44669
	129.104	-0.119172	-0.520583	5.44669
	129.104	-0.210581	-0.52059	5.44669
	129.126	-0.108596	-0.520594	5.44669
	129.184	-0.018186	-0.520594	5.44669
	129.207	-0.112541	-0.520592	5.44669
	129.154	-0.248588	-0.520592	5.44669
	129.093	-0.282233	-0.520592	5.44669
	129.083	-0.249583	-0.520592	5.44669
	129.121	-0.224205	-0.520592	5.44669
	129.189	-0.22522	-0.520592	5.4507
	129.212	-0.234673	-0.520592	5.46104
	129.153	-0.238272	-0.520592	5.46531
	129.092	-0.23642	-0.520592	5.45562
	129.082	-0.234365	-0.520592	5.4448
	129.099	-0.234163	-0.520592	5.44287
	129.11	-0.234808	-0.520592	5.44579
	129.108	-0.18596	-0.520592	5.44767
	129.104	-0.059099	-0.520592	5.44742
	129.102	-0.006509	-0.520592	5.44664
	129.103	-0.125291	-0.520592	5.44641
	129.104	-0.258087	-0.520592	5.44658
	129.104	-0.281681	-0.520592	5.44674
	129.104	-0.245976	-0.520592	5.44675
	129.104	-0.22289	-0.520592	5.44669
	129.104	-0.225952	-0.520592	5.44667
	129.104	-0.235447	-0.520592	5.44668
	129.104	-0.238336	-0.520592	5.44669
	129.104	-0.236172	-0.520592	5.44669
	129.104	-0.234238	-0.520592	5.44669
	129.104	-0.234198	-0.520592	5.44669
	129.104	-0.234868	-0.520592	5.44669
	129.104	-0.235163	-0.520592	5.44669
	129.104	-0.235049	-0.520592	5.44669
	129.104	-0.234896	-0.520592	5.44669
	129.104	-0.234872	-0.520592	5.44669
	129.104	-0.234917	-0.520592	5.44669
	129.104	-0.234944	-0.520592	5.44669
	129.104	-0.234939	-0.520592	5.44669
	129.104	-0.234928	-0.520592	5.44669
	129.104	-0.185734	-0.520592	5.44669
	129.104	-0.058962	-0.520592	5.44669
	129.104	-0.006532	-0.520592	5.44669
	129.104	-0.12535	-0.520592	5.44669
	129.104	-0.258104	-0.520592	5.44669
	129.104	-0.281667	-0.520592	5.44669
	129.104	-0.245964	-0.512722	5.44669
	129.104	-0.22289	-0.492437	5.44669
	129.104	-0.225956	-0.484047	5.44669
	129.104	-0.235449	-0.503059	5.44669
	129.104	-0.238336	-0.5243	5.44669
	129.104	-0.186981	-0.528071	5.44669
	129.104	-0.058273	-0.522358	5.44669
	129.104	-0.0058	-0.518666	5.44669
	129.104	-0.125288	-0.511286	5.44669
	129.104	-0.258338	-0.49252	5.44669
	129.104	-0.281787	-0.484592	5.44669
	129.104	-0.245931	-0.503258	5.44669
	129.104	-0.222833	-0.52419	5.44669
	129.104	-0.225944	-0.527954	5.44669
	129.104	-0.235464	-0.522348	5.44669
	129.104	-0.238346	-0.510833	5.44669
	129.104	-0.23617	-0.49102	5.44669
	129.104	-0.234234	-0.484125	5.44669
	129.104	-0.234197	-0.503595	5.44669
	129.104	-0.234869	-0.524497	5.44669
	129.104	-0.235164	-0.527963	5.44669
	129.104	-0.235049	-0.522243	5.44669
	129.104	-0.234895	-0.518656	5.44669
	129.104	-0.234872	-0.519193	5.44669
	129.104	-0.234917	-0.520694	5.44669
	129.104	-0.234944	-0.521132	5.44669
	129.104	-0.234939	-0.520782	5.44669
	129.104	-0.185738	-0.52048	5.44669
	129.104	-0.058959	-0.520478	5.4507
	129.104	-0.00653	-0.512714	5.46104
	129.104	-0.12535	-0.492474	5.46531
	129.104	-0.208914	-0.484066	5.45562
	129.104	-0.105702	-0.503053	5.4448
	129.104	-0.017567	-0.524291	5.44287
	129.104	-0.11331	-0.520198	5.44579
	129.104	-0.249131	-0.494205	5.44767
	129.104	-0.282187	-0.482123	5.44742
	129.104	-0.249371	-0.501623	5.44664
	129.104	-0.174942	-0.524383	5.44641
	129.104	-0.0493	-0.528616	5.44658
	129.104	-0.00632	-0.522557	5.44674
	129.104	-0.079505	-0.518556	5.44675
	129.104	-0.083615	-0.51904	5.44669
	129.104	-0.052699	-0.520666	5.44667
	129.104	-0.135621	-0.521175	5.44668
	129.104	-0.245948	-0.52081	5.44669
	129.104	-0.272917	-0.520476	5.44669
	129.104	-0.246619	-0.520466	5.44669
	129.104	-0.226274	-0.520581	5.44669
	129.104	-0.227141	-0.520632	5.44669
	129.104	-0.234742	-0.520613	5.44669
	129.104	-0.237619	-0.520587	5.44669
	129.104	-0.186932	-0.520583	5.44669
	129.104	-0.058507	-0.52059	5.44669
	129.104	-0.005916	-0.520595	5.44669
	129.104	-0.125253	-0.520594	5.44669
	129.104	-0.258282	-0.520592	5.44669
	129.104	-0.281776	-0.520592	5.44669
	129.104	-0.245946	-0.520592	5.44669
	129.104	-0.222844	-0.520592	5.44669
	129.104	-0.225943	-0.520592	5.44669
	129.104	-0.235459	-0.520592	5.44669
	129.104	-0.238345	-0.520592	5.44669
	129.104	-0.186981	-0.520592	5.44669
	129.104	-0.058269	-0.520592	5.44669
	129.104	0.043391	-0.520592	5.44669
	129.082	0.050677	-0.520592	5.44669
	129.024	-0.029941	-0.520592	5.44669
	129	-0.172207	-0.520592	5.44669
	129.054	-0.219915	-0.520592	5.44669
	129.114	-0.093606	-0.520592	5.44669
	129.125	-0.008582	-0.520592	5.44669
	129.087	-0.113845	-0.520592	5.44669
	129.019	-0.203358	-0.520592	5.44669
	128.974	-0.107463	-0.520592	5.44669
	128.975	0.028911	-0.520592	5.44669
	128.99	0.062146	-0.520592	5.44669
	128.974	-0.019983	-0.520592	5.44669
	128.914	-0.172112	-0.520592	5.44669
	128.864	-0.272605	-0.520592	5.44669
	128.86	-0.271072	-0.520592	5.44669
	128.875	-0.236364	-0.520592	5.44669
	128.883	-0.222634	-0.520592	5.44669
	128.881	-0.229261	-0.520592	5.44669
	128.877	-0.236924	-0.520592	5.44669
	128.876	-0.237779	-0.520592	5.44669
	128.877	-0.235413	-0.520592	5.44669
	128.878	-0.184928	-0.520592	5.44669
	128.878	-0.058452	-0.520592	5.44669
	128.878	-0.006605	-0.520592	5.44669
	128.878	-0.076371	-0.520592	5.44669
	128.878	-0.082201	-0.520592	5.44669
	128.878	-0.00403	-0.520592	5.44669
	128.878	0.088814	-0.520592	5.44669
	128.878	0.158299	-0.520592	5.44669
	128.878	0.065268	-0.520592	5.44669
	128.878	-0.110895	-0.520592	5.44669
	128.878	-0.120242	-0.520592	5.44669
	128.855	-0.007381	-0.520592	5.44669
	128.798	0.051791	-0.520592	5.44669
	128.774	0.037819	-0.520592	5.44669
	128.806	0.011149	-0.520592	5.44669
	128.808	-0.044212	-0.520592	5.44669
	128.773	-0.164086	-0.520592	5.44669
	128.731	-0.211434	-0.520592	5.44669
	128.677	-0.043749	-0.520592	5.44669
	128.64	0.213838	-0.520592	5.44669
	128.638	0.289135	-0.520592	5.44669
	128.65	0.085822	-0.520592	5.44669
	128.656	-0.196367	-0.520592	5.44669
	128.654	-0.318455	-0.520592	5.44669
	128.651	-0.23216	-0.520592	5.44669
	128.65	-0.048359	-0.520592	5.44669
	128.651	0.063658	-0.520592	5.44669
	128.652	0.104842	-0.520592	5.44669
	128.652	0.190096	-0.520592	5.44669
	128.651	0.228243	-0.520592	5.44669
	128.651	0.069052	-0.520592	5.44669
	128.651	-0.181701	-0.520592	5.44669
	128.651	-0.306343	-0.520592	5.44669
	128.651	-0.28149	-0.520592	5.44669
	128.651	-0.228687	-0.520592	5.44669
	128.651	-0.215708	-0.520592	5.44669
	128.651	-0.229087	-0.520592	5.44669
	128.651	-0.190122	-0.520592	5.44669
	128.651	-0.013685	-0.520592	5.44669
	128.651	0.169354	-0.520592	5.44669
	128.651	0.104406	-0.520592	5.44669
	128.651	-0.098736	-0.520592	5.44669
	128.651	-0.129109	-0.520592	5.44669
	128.651	-0.015425	-0.520592	5.44669
	128.651	0.100763	-0.520592	5.44669
	128.651	0.216552	-0.520592	5.44669
	128.651	0.289973	-0.520592	5.44669
	128.651	0.290058	-0.520592	5.44669
	128.651	0.216467	-0.520592	5.44669
	128.651	0.030514	-0.520592	5.44669
	128.629	-0.144161	-0.520592	5.44669
	128.572	-0.121511	-0.520592	5.44669
	128.548	0.003961	-0.520592	5.44669
	128.602	0.057001	-0.520592	5.44669
	128.662	0.035971	-0.520592	5.44669
	128.65	0.008523	-0.520592	5.44669
	128.554	-0.044655	-0.520592	5.44669
	128.44	-0.114148	-0.520592	5.44669
	128.414	-0.084188	-0.520592	5.44669
	128.487	0.008614	-0.520592	5.44669
	128.555	0.045634	-0.520592	5.44669
	128.563	-0.019642	-0.520592	5.44669
	128.52	-0.116903	-0.520592	5.44669
	128.451	-0.094239	-0.520592	5.44669
	128.408	0.005383	-0.520592	5.44669
	128.409	0.047853	-0.520592	5.44669
	128.425	0.031626	-0.520592	5.44669
	128.431	0.059144	-0.520592	5.44669
	128.427	0.182645	-0.520592	5.44669
	128.424	0.290604	-0.520592	5.44669
	128.424	0.253191	-0.520592	5.44669
	128.425	0.04544	-0.520592	5.44669
	128.425	-0.151004	-0.520592	5.44669
	128.425	-0.080499	-0.520592	5.44669
	128.425	0.129742	-0.520592	5.44669
	128.425	0.111923	-0.520592	5.44669
	128.403	-0.130641	-0.520592	5.44669
	128.345	-0.300497	-0.520592	5.44669
	128.322	-0.297238	-0.520592	5.44669
	128.375	-0.237369	-0.520592	5.44669
	128.436	-0.164557	-0.520592	5.44669
	128.446	-2.48277e-05	-0.520592	5.44669
	128.43	0.21518	-0.520592	5.44669
	128.397	0.323297	-0.520592	5.44669
	128.319	0.255008	-0.520592	5.44669
	128.242	0.034531	-0.520592	5.44669
	128.251	-0.156227	-0.520592	5.44669
	128.284	-0.078811	-0.520592	5.44669
	128.251	0.181496	-0.520592	5.44669
	128.196	0.337553	-0.520592	5.44669
	128.18	0.3222	-0.520592	5.44669
	128.192	0.262169	-0.520592	5.44669
	128.203	0.193588	-0.520592	5.44669
	128.203	0.030885	-0.520592	5.44669
	128.199	-0.135867	-0.520592	5.44669
	128.197	-0.068978	-0.520592	5.44669
	128.198	0.129188	-0.520592	5.44669
	128.199	0.156787	-0.520592	5.44669
	128.199	0.043709	-0.520592	5.44669
	128.199	-0.022048	-0.520592	5.44669
	128.199	0.038433	-0.520592	5.44669
	128.199	0.193095	-0.520592	5.44669
	128.199	0.30235	-0.520592	5.44669
	128.199	0.303588	-0.520592	5.44669
	128.177	0.266926	-0.520592	5.44669
	128.119	0.251393	-0.520592	5.44669
	128.095	0.257959	-0.520592	5.44669
	128.127	0.266237	-0.520592	5.44669
	128.107	0.267372	-0.520592	5.44669
	128.037	0.215714	-0.520592	5.44669
	128.028	0.087503	-0.520592	5.44669
	128.052	0.035346	-0.520592	5.44669
	128.021	0.105599	-0.520592	5.44669
	127.97	0.111743	-0.520592	5.44669
	127.955	0.082721	-0.520592	5.44669
	127.966	0.165713	-0.520592	5.44669
	127.976	0.275396	-0.520592	5.44669
	127.976	0.252881	-0.520592	5.44669
	127.973	0.099913	-0.520592	5.44669
	127.971	0.027285	-0.520592	5.44669
	127.972	0.146994	-0.520592	5.44669
	127.973	0.238117	-0.520592	5.44669
	127.973	0.137756	-0.520592	5.44669
	127.973	-0.001062	-0.520592	5.44669
	127.972	-0.033733	-0.520592	5.44669
	127.972	0.0495	-0.520592	5.44669
	127.973	0.152701	-0.520592	5.44669
	127.973	0.076946	-0.512722	5.44669
	127.973	-0.104006	-0.492437	5.44669
	127.972	-0.072316	-0.484047	5.44669
	127.972	0.165606	-0.503059	5.44669
	127.972	0.279391	-0.5243	5.44669
	127.972	0.098933	-0.528071	5.44669
	127.972	-0.138214	-0.522358	5.44669
	127.972	-0.143394	-0.518666	5.44669
	127.972	-0.056518	-0.519157	5.44669
	127.972	-0.066726	-0.520675	5.44669
	127.972	-0.011172	-0.521137	5.44669
	127.972	0.177663	-0.520791	5.44669
	127.972	0.31185	-0.520482	5.44669
	127.972	0.312787	-0.520475	5.44669
	127.972	0.267361	-0.520583	5.44669
	127.972	0.199108	-0.52063	5.44669
	127.972	0.080542	-0.520611	5.44669
	127.972	0.038332	-0.520587	5.44669
	127.972	0.158514	-0.520583	5.44669
	127.972	0.288207	-0.52059	5.44669
	127.972	0.310004	-0.512724	5.44669
	127.972	0.274648	-0.492438	5.44669
	127.972	0.252348	-0.484047	5.44669
	127.972	0.255615	-0.503058	5.44669
	127.972	0.264916	-0.5243	5.44669
	127.95	0.218461	-0.528071	5.44669
	127.893	0.040336	-0.522358	5.44669
	127.869	-0.140749	-0.518666	5.44669
	127.923	-0.074381	-0.519157	5.44669
	127.983	0.17785	-0.512805	5.44669
	127.971	0.334452	-0.492982	5.44669
	127.898	0.322197	-0.484246	5.44669
	127.864	0.21408	-0.502948	5.44669
	127.919	0.067275	-0.524183	5.44669
	127.961	0.027446	-0.528061	5.44669
	127.915	0.158669	-0.522396	5.44669
	127.875	0.292141	-0.518685	5.44669
	127.895	0.262406	-0.519151	5.44669
	127.877	0.097952	-0.520666	5.44669
	127.788	0.023078	-0.521135	5.44669
	127.724	0.145929	-0.520793	5.44268
	127.723	0.288357	-0.520483	5.43234
	127.745	0.314539	-0.520475	5.42806
	127.754	0.276495	-0.520582	5.43775
	127.75	0.251509	-0.512759	5.44858
	127.745	0.254607	-0.492456	5.4505
	127.767	0.264792	-0.484042	5.44759
	127.826	0.218768	-0.50305	5.44571
	127.85	0.089698	-0.524298	5.44595
	127.796	0.03518	-0.528073	5.44673
	127.736	0.153939	-0.52236	5.44696
	127.725	0.287411	-0.518666	5.44679
	127.741	0.311296	-0.519156	5.44663
	127.752	0.275473	-0.520675	5.44663
	127.75	0.252234	-0.521138	5.44668
	127.746	0.255274	-0.520791	5.44671
	127.745	0.264814	-0.520482	5.4467
	127.746	0.26773	-0.520475	5.44668
	127.747	0.265561	-0.520583	5.44668
	127.747	0.263616	-0.52063	5.44669
	127.724	0.263572	-0.520611	5.44669
	127.666	0.264245	-0.520587	5.44669
	127.643	0.264542	-0.520583	5.44669
	127.697	0.264428	-0.52059	5.44669
	127.757	0.264274	-0.512724	5.44669
	127.745	0.26425	-0.492438	5.44669
	127.649	0.215105	-0.484047	5.44669
	127.557	0.088357	-0.503058	5.44669
	127.567	0.03592	-0.5243	5.44669
	127.628	0.154726	-0.528071	5.44669
	127.676	0.287478	-0.522358	5.44669
	127.701	0.311044	-0.518666	5.44669
	127.676	0.226153	-0.519157	5.44669
	127.632	0.076304	-0.520675	5.44669
	127.596	0.026937	-0.521137	5.44669
	127.57	0.155247	-0.520791	5.44669
	127.59	0.241698	-0.520482	5.44669
	127.61	0.136323	-0.520475	5.44669
	127.568	0.046255	-0.520583	5.44669
	127.513	0.141958	-0.52063	5.44669
	127.501	0.278449	-0.520611	5.44669
	127.514	0.26261	-0.520587	5.44669
	127.524	0.102904	-0.520583	5.44669
	127.524	0.02508	-0.52059	5.44669
	127.52	0.145007	-0.512724	5.44669
	127.519	0.287259	-0.492438	5.44669
	127.519	0.314407	-0.484047	5.44669
	127.52	0.27683	-0.503058	5.44669
	127.52	0.251696	-0.5243	5.44669
	127.52	0.254566	-0.528071	5.44669
	127.52	0.264708	-0.522358	5.44669
	127.52	0.267937	-0.518666	5.44268
	127.52	0.265685	-0.519157	5.43234
	127.52	0.263594	-0.520675	5.42806
	127.52	0.263519	-0.521137	5.43775
	127.52	0.26423	-0.520791	5.44858
	127.498	0.215365	-0.520482	5.4505
	127.44	0.088473	-0.520475	5.44759
	127.394	0.035876	-0.520583	5.44571
	127.368	0.154667	-0.52063	5.44595
	127.325	0.238278	-0.520611	5.44673
	127.286	0.135096	-0.520587	5.44696
	127.28	0.046957	-0.520583	5.44679
	127.291	0.142688	-0.52059	5.44663
	127.297	0.278505	-0.512724	5.44663
	127.296	0.311564	-0.492438	5.44668
	127.293	0.27875	-0.476176	5.44671
	127.293	0.253511	-0.474903	5.4467
	127.293	0.254644	-0.487755	5.44668
	127.294	0.264096	-0.502667	5.44668
	127.294	0.267653	-0.497911	5.44669
	127.294	0.265784	-0.4896	5.44669
	127.294	0.214546	-0.503389	5.44669
	127.271	0.087578	-0.522457	5.44669
	127.214	0.035793	-0.52718	5.44669
	127.19	0.15495	-0.52264	5.44669
	127.244	0.287617	-0.519101	5.44669
	127.304	0.311023	-0.519238	5.44669
	127.315	0.275285	-0.520555	5.44669
	127.299	0.252252	-0.521058	5.44669
	127.288	0.255348	-0.5208	5.44669
	127.267	0.264838	-0.520514	5.44669
	127.192	0.267714	-0.520485	5.44669
	127.09	0.265545	-0.520575	5.44669
	127.039	0.263615	-0.520623	5.44669
	127.049	0.263577	-0.520611	5.44669
	127.07	0.264247	-0.520589	5.44669
	127.075	0.264542	-0.520584	5.44669
	127.07	0.264427	-0.52059	5.44669
	127.066	0.264274	-0.520594	5.44669
	127.066	0.264251	-0.520594	5.44669
	127.067	0.264295	-0.520592	5.44669
	127.068	0.264322	-0.520592	5.44669
	127.068	0.264318	-0.520592	5.44669
	127.067	0.264306	-0.520592	5.44669
	127.067	0.264303	-0.520592	5.44669
	127.067	0.264306	-0.520592	5.44669
	127.067	0.264308	-0.520592	5.44669
	127.067	0.264308	-0.520592	5.44669
	127.067	0.264307	-0.520592	5.44669
	127.067	0.264307	-0.520592	5.44669
	127.067	0.264307	-0.520592	5.44669
	127.067	0.264307	-0.520592	5.44669
	127.067	0.264307	-0.520592	5.44669
	127.067	0.264307	-0.520592	5.44669
	127.067	0.264307	-0.520592	5.44669
	127.067	0.264307	-0.520592	5.44669
	127.067	0.264307	-0.520592	5.44669
	127.067	0.264307	-0.520592	5.44669
	127.067	0.264307	-0.520592	5.44669
	127.067	0.264307	-0.520592	5.44669
	127.067	0.264307	-0.520592	5.44669
	127.067	0.264307	-0.520592	5.44669
	127.067	0.264307	-0.520592	5.44669
	127.067	0.264307	-0.520592	5.44669
	127.067	0.264307	-0.520592	5.44669
	127.045	0.264307	-0.520592	5.44669
	126.965	0.264307	-0.520592	5.44669
	126.862	0.264307	-0.520592	5.44268
	126.812	0.264307	-0.520592	5.43234
	126.845	0.264307	-0.520592	5.42806
	126.924	0.264307	-0.520592	5.43775
	126.975	0.264307	-0.520592	5.44858
	126.973	0.264307	-0.520592	5.4505
	126.932	0.264307	-0.520592	5.44759
	126.868	0.264307	-0.520592	5.44571
	126.826	0.264307	-0.520592	5.44595
	126.826	0.264307	-0.520592	5.44673
	126.84	0.264307	-0.520592	5.44696
	126.846	0.264307	-0.520592	5.44679
	126.843	0.264307	-0.520592	5.44663
	126.84	0.264307	-0.520592	5.44663
	126.84	0.264307	-0.520592	5.44668
	126.841	0.264307	-0.520592	5.44671
	126.841	0.264307	-0.520592	5.4467
	126.841	0.313497	-0.520592	5.44668
	126.841	0.440273	-0.520592	5.44668
	126.841	0.492705	-0.520592	5.44669
	126.841	0.373887	-0.520592	5.44669
	126.841	0.241132	-0.520592	5.44669
	126.841	0.217568	-0.520592	5.44669
	126.819	0.302462	-0.520592	5.44669
	126.739	0.452312	-0.520592	5.44669
	126.635	0.501677	-0.520592	5.44669
	126.586	0.422558	-0.520592	5.44669
	126.596	0.462881	-0.520592	5.44669
	126.617	0.66988	-0.520592	5.4507
	126.622	0.817095	-0.520592	5.46104
	126.617	0.817035	-0.520592	5.46531
	126.613	0.76656	-0.520592	5.45562
	126.613	0.696547	-0.520592	5.4448
	126.615	0.579038	-0.520592	5.44287
	126.615	0.537896	-0.520592	5.44579
	126.615	0.65815	-0.520592	5.44767
	126.615	0.787494	-0.520592	5.44742
	126.615	0.809118	-0.520592	5.44664
	126.592	0.773816	-0.520592	5.44641
	126.513	0.751598	-0.520592	5.44658
	126.431	0.754881	-0.520592	5.44674
	126.439	0.76416	-0.520592	5.44675
	126.474	0.76688	-0.520592	5.44669
	126.441	0.764722	-0.520592	5.44667
	126.386	0.762851	-0.520592	5.44668
	126.37	0.762834	-0.520592	5.44669
	126.382	0.763492	-0.520592	5.44669
	126.392	0.763774	-0.520592	5.44669
	126.393	0.763658	-0.520592	5.44669
	126.389	0.763509	-0.520592	5.44669
	126.387	0.763488	-0.520592	5.44669
	126.388	0.763532	-0.520592	5.44669
	126.389	0.763558	-0.520592	5.44669
	126.389	0.763553	-0.520592	5.44669
	126.389	0.763542	-0.520592	5.44669
	126.388	0.763539	-0.520592	5.44669
	126.388	0.763542	-0.520592	5.44669
	126.388	0.763544	-0.520592	5.44669
	126.388	0.763544	-0.520592	5.44669
	126.388	0.763543	-0.520592	5.44669
	126.366	0.763543	-0.520592	5.44669
	126.309	0.763543	-0.520592	5.44669
	126.285	0.763543	-0.520592	5.44669
	126.339	0.763543	-0.520592	5.44669
	126.399	0.763543	-0.520592	5.44669
	126.387	0.763543	-0.520592	5.44669
	126.291	0.763543	-0.520592	5.44669
	126.177	0.763543	-0.520592	5.44669
	126.129	0.763543	-0.520592	5.44669
	126.144	0.763543	-0.520592	5.44669
	126.189	0.763543	-0.520592	5.44669
	126.25	0.763543	-0.520592	5.44669
	126.268	0.763543	-0.520592	5.44669
	126.21	0.763543	-0.520592	5.44669
	126.15	0.763543	-0.520592	5.44669
	126.141	0.763543	-0.520592	5.44669
	126.158	0.763543	-0.520592	5.44669
	126.19	0.763543	-0.520592	5.44669
	126.246	0.763543	-0.512722	5.44669
	126.265	0.763543	-0.492437	5.44669
	126.21	0.763543	-0.484047	5.44669
	126.151	0.763543	-0.503059	5.44669
	126.141	0.763543	-0.5243	5.44669
	126.157	0.763543	-0.528071	5.44669
	126.168	0.763543	-0.522358	5.44669
	126.166	0.812733	-0.518666	5.44669
	126.162	0.988699	-0.519157	5.44669
	126.161	1.2171	-0.520675	5.44669
	126.162	1.27749	-0.521137	5.44669
	126.162	1.07835	-0.520791	5.44669
	126.14	0.8524	-0.520482	5.44669
	126.082	0.85856	-0.520475	5.44669
	126.059	0.995396	-0.520583	5.44669
	126.09	1.10825	-0.52063	5.44669
	126.093	1.16522	-0.520611	5.44669
	126.08	1.05983	-0.520587	5.44669
	126.095	0.833744	-0.520583	5.44669
	126.065	0.7509	-0.52059	5.44669
	125.974	0.940077	-0.520595	5.44669
	125.912	1.21906	-0.520594	5.44669
	125.914	1.29565	-0.520592	5.44669
	125.935	1.13445	-0.520592	5.44669
	125.944	1.02481	-0.520592	5.44669
	125.939	1.1322	-0.520592	5.44669
	125.935	1.28055	-0.520592	5.44669
	125.934	1.31472	-0.520592	5.44669
	125.936	1.27791	-0.520592	5.44669
	125.936	1.25061	-0.520592	5.44669
	125.936	1.25229	-0.520592	5.44669
	125.936	1.26271	-0.520592	5.44669
	125.936	1.26648	-0.520592	5.44669
	125.936	1.26435	-0.520592	5.44669
	125.936	1.26212	-0.520592	5.44669
	125.936	1.26195	-0.520592	5.44669
	125.936	1.26266	-0.520592	5.44669
	125.914	1.26303	-0.520592	5.44669
	125.834	1.26292	-0.520592	5.44669
	125.73	1.26275	-0.520592	5.44669
	125.681	1.26272	-0.520592	5.44669
	125.713	1.26276	-0.520592	5.44669
	125.792	1.26279	-0.520592	5.44669
	125.821	1.26279	-0.520592	5.44669
	125.762	1.26278	-0.520592	5.44669
	125.697	1.26277	-0.520592	5.44669
	125.687	1.26278	-0.520592	5.44669
	125.705	1.26278	-0.520592	5.44669
	125.716	1.26278	-0.520592	5.44669
	125.714	1.26278	-0.520592	5.44669
	125.709	1.26278	-0.520592	5.44669
	125.708	1.26278	-0.520592	5.44669
	125.709	1.26278	-0.520592	5.44669
	125.71	1.26278	-0.520592	5.44669
	125.71	1.31197	-0.520592	5.44669
	125.71	1.48794	-0.520592	5.44669
	125.709	1.71633	-0.520592	5.44669
	125.71	1.82591	-0.520592	5.44669
	125.71	1.80274	-0.520592	5.44669
	125.71	1.756	-0.520592	5.44669
	125.71	1.74496	-0.520592	5.44669
	125.71	1.757	-0.520592	5.44669
	125.71	1.76598	-0.520592	5.44669
	125.71	1.76545	-0.520592	5.44669
	125.71	1.76205	-0.520592	5.44669
	125.687	1.76081	-0.520592	5.44669
	125.608	1.7615	-0.520592	5.44669
	125.504	1.76223	-0.520592	5.44669
	125.454	1.76229	-0.512722	5.44669
	125.465	1.76205	-0.492437	5.44669
	125.486	1.76193	-0.484047	5.44669
	125.491	1.76197	-0.503059	5.44669
	125.486	1.76202	-0.5243	5.44669
	125.482	1.76204	-0.528071	5.44669
	125.482	1.81121	-0.522358	5.44669
	125.483	1.93798	-0.518666	5.44669
	125.484	1.99041	-0.519157	5.44669
	125.484	1.87159	-0.520675	5.44669
	125.483	1.73884	-0.521137	5.44669
	125.483	1.76447	-0.520791	5.44669
	125.483	1.97613	-0.520482	5.44669
	125.483	2.17842	-0.520475	5.44669
	125.483	2.10896	-0.520583	5.44669
	125.483	1.8479	-0.52063	5.44669
	125.483	1.6887	-0.520611	5.44669
	125.483	1.703	-0.520587	5.44669
	125.483	1.76371	-0.520583	5.44669
	125.483	1.78376	-0.52059	5.44669
	125.483	1.81972	-0.520595	5.44669
	125.483	1.98301	-0.520594	5.44669
	125.483	2.2108	-0.520592	5.44669
	125.461	2.32463	-0.520592	5.44669
	125.381	2.30345	-0.520592	5.44669
	125.278	2.30523	-0.520592	5.44669
	125.228	2.46917	-0.520592	5.44669
	125.239	2.66024	-0.520592	5.44669
	125.26	2.6031	-0.520592	5.44669
	125.265	2.40038	-0.520592	5.44669
	125.259	2.36741	-0.520592	5.44669
	125.255	2.47985	-0.520592	5.44669
	125.255	2.59645	-0.520592	5.44669
	125.257	2.71284	-0.520592	5.44669
	125.258	2.78638	-0.520592	5.44669
	125.257	2.78629	-0.520592	5.44669
	125.257	2.76178	-0.520592	5.44669
	125.257	2.75181	-0.520592	5.44669
	125.257	2.80557	-0.520592	5.44669
	125.257	2.93782	-0.520592	5.44669
	125.257	3.04011	-0.520592	5.44669
	125.257	3.09559	-0.520592	5.44669
	125.257	3.1903	-0.520592	5.44669
	125.257	3.27651	-0.520592	5.44669
	125.235	3.28946	-0.520592	5.44669
	125.177	3.2659	-0.520592	5.44669
	125.131	3.30088	-0.520592	5.44669
	125.105	3.47931	-0.520592	5.44669
	125.062	3.7138	-0.520592	5.44669
	125.023	3.82505	-0.520592	5.44669
	125.017	3.80042	-0.520592	5.44669
	125.028	3.75247	-0.520592	5.44669
	125.034	3.74145	-0.520592	5.44669
	125.033	3.75392	-0.520592	5.44669
	125.03	3.76307	-0.520592	5.44669
	125.03	3.81166	-0.512722	5.44669
	125.03	3.98412	-0.492437	5.44669
	125.031	4.16208	-0.484047	5.44669
	125.009	4.1456	-0.503059	5.44669
	124.951	4.07074	-0.5243	5.44669
	124.927	4.14288	-0.528071	5.44669
	124.959	4.31355	-0.522358	5.44669
	124.961	4.52499	-0.518666	5.44669
	124.948	4.7267	-0.519157	5.44669
	124.964	4.81274	-0.520675	5.44669
	124.956	4.78923	-0.521137	5.44669
	124.944	4.75073	-0.520791	5.44669
	124.964	4.74326	-0.520482	5.44669
	124.935	4.75387	-0.520475	5.44669
	124.865	4.76097	-0.520583	5.44669
	124.86	4.76018	-0.52063	5.44669
	124.885	4.75732	-0.520611	5.44669
	124.853	4.75641	-0.520587	5.44669
	124.802	4.75704	-0.520583	5.44669
	124.787	4.80682	-0.52059	5.44669
	124.798	4.98281	-0.520595	5.44669
	124.808	5.21101	-0.520594	5.44669
	124.83	5.32049	-0.520592	5.44669
	124.884	5.29735	-0.520592	5.44669
	124.907	5.25066	-0.520592	5.44669
	124.853	5.23963	-0.520592	5.44669
	124.794	5.25166	-0.520592	5.44669
	124.784	5.26062	-0.520592	5.44669
	124.799	5.2601	-0.520592	5.44669
	124.81	5.2567	-0.520592	5.44669
	124.808	5.30465	-0.520592	5.44669
	124.804	5.4813	-0.520592	5.44669
	124.803	5.71043	-0.520592	5.44669
	124.804	5.82007	-0.520592	5.44669
	124.805	5.79666	-0.520592	5.44669
	124.805	5.74981	-0.520592	5.44669
	124.804	5.7388	-0.520592	5.44669
	124.804	5.7509	-0.520592	5.44669
	124.804	5.75988	-0.520592	5.44669
	124.782	5.80854	-0.520592	5.44669
	124.725	5.98109	-0.520592	5.44669
	124.701	6.20824	-0.520592	5.44669
	124.755	6.31852	-0.520592	5.44669
	124.815	6.29608	-0.520592	5.44669
	124.803	6.2494	-0.520592	5.44669
	124.707	6.23813	-0.520592	5.44669
	124.593	6.25005	-0.520592	5.44669
	124.545	6.30824	-0.520592	5.44669
	124.56	6.48374	-0.520592	5.44669
	124.582	6.70875	-0.520592	5.44669
	124.586	6.81707	-0.520592	5.44669
	124.602	6.79457	-0.520592	5.44669
	124.656	6.79776	-0.520592	5.44669
	124.68	6.91356	-0.520592	5.44669
	124.628	6.9778	-0.520592	5.44669
	124.568	6.91702	-0.520592	5.44669
	124.557	6.95975	-0.520592	5.44669
	124.573	7.21042	-0.520592	5.44669
	124.583	7.53044	-0.520592	5.44669
	124.582	7.75941	-0.520592	5.44669
	124.578	7.81991	-0.520592	5.44669
	124.577	7.77627	-0.520592	5.44669
	124.578	7.73845	-0.520592	5.44669
	124.578	7.73843	-0.520592	5.44669
	124.556	7.75192	-0.520592	5.44669
	124.476	7.80677	-0.520592	5.44669
	124.395	7.98032	-0.520592	5.44669
	124.425	8.25488	-0.520592	5.44669
	124.539	8.54002	-0.520592	5.44669
	124.588	8.74614	-0.520592	5.44669
	124.502	8.80951	-0.520592	5.44669
	124.372	8.7752	-0.520592	5.44669
	124.313	8.78946	-0.520592	5.44669
	124.352	8.9633	-0.520592	5.44669
	124.436	9.20327	-0.520592	5.44669
	124.465	9.31846	-0.520592	5.44669
	124.404	9.34272	-0.520592	5.44669
	124.339	9.46921	-0.520592	5.44669
	124.329	9.68605	-0.520592	5.44669
	124.347	9.80843	-0.520592	5.44669
	124.358	9.79472	-0.520592	5.44669
	124.356	9.7966	-0.520592	5.44669
	124.351	10.0071	-0.520592	5.44669
	124.35	10.4222	-0.520592	5.44669
	124.351	10.7699	-0.520592	5.44669
	124.352	10.8565	-0.520592	5.44669
	124.352	10.8325	-0.520592	5.44669
	124.352	10.9492	-0.520592	5.44669
	124.352	11.1791	-0.520592	5.44669
	124.352	11.3105	-0.520592	5.44669
	124.352	11.2959	-0.520592	5.44669
	124.352	11.2942	-0.520592	5.44669
	124.352	11.4544	-0.520592	5.44669
	124.33	11.7434	-0.520592	5.44669
	124.272	12.0394	-0.520592	5.44669
	124.248	12.245	-0.520592	5.44669
	124.28	12.3042	-0.520592	5.44669
	124.283	12.3176	-0.520592	5.44669
	124.247	12.4594	-0.520592	5.44669
	124.205	12.6866	-0.520592	5.44669
	124.151	12.8078	-0.520592	5.44669
	124.114	12.8392	-0.520592	5.44669
	124.135	12.9665	-0.520592	5.44669
	124.204	13.1812	-0.520592	5.44669
	124.233	13.3023	-0.520592	5.44669
	124.2	13.3381	-0.520592	5.44669
	124.194	13.4673	-0.520592	5.44669
	124.207	13.6812	-0.520592	5.44669
	124.17	13.8013	-0.520592	5.44669
	124.121	13.7878	-0.520592	5.44669
	124.109	13.7905	-0.520592	5.44669
	124.12	13.9029	-0.520592	5.44669
	124.129	14.0643	-0.520592	5.44669
	124.129	14.2577	-0.520592	5.44669
	124.126	14.4552	-0.520592	5.44669
	124.124	14.5951	-0.520592	5.44669
	124.125	14.7018	-0.520592	5.44669
	124.126	14.8139	-0.520592	5.44669
	124.126	14.9399	-0.520592	5.44669
	124.126	15.0205	-0.520592	5.44669
	124.125	15.0694	-0.520592	5.44669
	124.103	15.1691	-0.512722	5.44669
	124.024	15.2598	-0.492437	5.44669
	123.942	15.322	-0.484047	5.44669
	123.95	15.4729	-0.503059	5.44669
	123.984	15.6864	-0.5243	5.44669
	123.952	15.7987	-0.528071	5.44669
	123.896	15.7819	-0.522358	5.44669
	123.88	15.7861	-0.518666	5.44669
	123.915	15.9495	-0.519157	5.44669
	123.983	16.1887	-0.520675	5.44669
	124.007	16.3072	-0.521137	5.44669
	123.949	16.284	-0.520791	5.44669
	123.887	16.234	-0.520482	5.44669
	123.877	16.2217	-0.520475	5.44669
	123.894	16.2343	-0.520583	5.44669
	123.905	16.244	-0.52063	5.44669
	123.903	16.2436	-0.520611	5.44669
	123.899	16.2891	-0.520587	5.44669
	123.898	16.4637	-0.520583	5.44669
	123.899	16.6928	-0.52059	5.44669
	123.9	16.8032	-0.520595	5.44669
	123.9	16.7801	-0.512723	5.44669
	123.899	16.7823	-0.492437	5.44669
	123.899	16.9471	-0.484047	5.44669
	123.899	17.2368	-0.503059	5.44669
	123.899	17.5314	-0.524301	5.44669
	123.899	17.7361	-0.528071	5.44669
	123.899	17.7955	-0.522358	5.44669
	123.899	17.8092	-0.518666	5.44669
	123.899	18.0004	-0.519157	5.44669
	123.877	18.4034	-0.520675	5.44669
	123.797	18.753	-0.521137	5.44669
	123.694	18.8939	-0.520791	5.44669
	123.644	18.998	-0.520482	5.44669
	123.655	19.166	-0.520475	5.44669
	123.676	19.3253	-0.520583	5.44669
	123.681	19.4999	-0.52063	5.44669
	123.675	19.7397	-0.520611	5.44669
	123.671	20.0102	-0.520587	5.44669
	123.671	20.2718	-0.520583	5.44669
	123.673	20.5189	-0.52059	5.44669
	123.674	20.7141	-0.520595	5.44669
	123.673	20.8356	-0.520594	5.44669
	123.673	20.9849	-0.520592	5.44669
	123.673	21.2276	-0.520592	5.44669
	123.673	21.5083	-0.520592	5.44669
	123.673	21.7239	-0.520592	5.44669
	123.673	21.7929	-0.520592	5.44669
	123.673	21.8067	-0.520592	5.44669
	123.673	21.9945	-0.520592	5.44669
	123.673	22.3961	-0.520592	5.44669
	123.673	22.7954	-0.512722	5.44669
	123.673	23.0639	-0.492437	5.44669
	123.673	23.2206	-0.484047	5.44669
	123.651	23.2695	-0.503059	5.44669
	123.571	23.2959	-0.5243	5.44669
	123.49	23.447	-0.528071	5.44669
	123.497	23.6733	-0.522358	5.44669
	123.532	23.8402	-0.518666	5.44669
	123.499	23.9971	-0.519157	5.44669
	123.444	24.1776	-0.520675	5.44669
	123.428	24.2742	-0.521137	5.44669
	123.44	24.3118	-0.520791	5.44669
	123.451	24.4997	-0.520482	5.44669
	123.451	24.8929	-0.520475	5.44669
	123.447	25.2395	-0.520583	5.44669
	123.445	25.3335	-0.52063	5.44669
	123.446	25.2637	-0.520611	5.44669
	123.447	25.2033	-0.520587	5.44669
	123.447	25.2523	-0.520583	5.44669
	123.447	25.4497	-0.52059	5.44669
	123.447	25.6872	-0.520595	5.44669
	123.447	25.7929	-0.520594	5.44669
	123.447	25.8141	-0.520592	5.44669
	123.447	25.9427	-0.520592	5.44669
	123.447	26.2107	-0.520592	5.44669
	123.447	26.5091	-0.520592	5.44669
	123.447	26.7231	-0.520592	5.44669
	123.447	26.7851	-0.520592	5.44669
	123.447	26.7474	-0.520592	5.44669
	123.447	26.7607	-0.520592	5.44669
	123.447	26.9354	-0.520592	5.44669
	123.447	27.176	-0.520592	5.44669
	123.447	27.2912	-0.520592	5.44669
	123.424	27.266	-0.512722	5.44669
	123.345	27.2657	-0.492437	5.44669
	123.241	27.4301	-0.484047	5.44669
	123.191	27.7205	-0.503059	5.44669
	123.202	28.0156	-0.5243	5.44669
	123.223	28.2202	-0.528071	5.44669
	123.228	28.2794	-0.522358	5.44669
	123.223	28.2439	-0.518666	5.44669
	123.219	28.2591	-0.519157	5.44669
	123.219	28.4338	-0.520675	5.44669
	123.22	28.6738	-0.521137	5.44669
	123.221	28.7887	-0.520791	5.44669
	123.221	28.8128	-0.520482	5.44669
	123.22	28.9394	-0.512605	5.44669
	123.22	29.1563	-0.492427	5.44669
	123.22	29.2787	-0.484085	5.44669
	123.22	29.3141	-0.503078	5.44669
	123.22	29.4428	-0.524295	5.44669
	123.22	29.6565	-0.528062	5.44669
	123.22	29.826	-0.522356	5.44669
	123.22	29.9885	-0.510798	5.44669
	123.22	30.1704	-0.491003	5.44669
	123.22	30.2656	-0.48413	5.44669
	123.22	30.253	-0.503603	5.44669
	123.22	30.265	-0.524499	5.44669
	123.22	30.4302	-0.52796	5.44669
	123.22	30.6673	-0.522241	5.44669
	123.22	30.7844	-0.518656	5.44669
	123.22	30.8105	-0.519194	5.44669
	123.198	30.937	-0.520695	5.44669
	123.118	31.1533	-0.521132	5.44669
	123.037	31.2754	-0.520782	5.44669
	123.045	31.3109	-0.52048	5.44669
	123.079	31.4397	-0.520478	5.44669
	123.069	31.6535	-0.520584	5.44669
	123.093	31.7738	-0.52063	5.44669
	123.158	31.7603	-0.520611	5.44669
	123.14	31.7138	-0.520587	5.44669
	123.037	31.6994	-0.520583	5.44669
	122.966	31.71	-0.520591	5.44669
	122.968	31.7195	-0.520595	5.44669
	122.993	31.7198	-0.520594	5.44669
	123.003	31.7657	-0.520592	5.44669
	122.998	31.9402	-0.520592	5.44669
	122.993	32.1691	-0.520592	5.44669
	122.992	32.2795	-0.512722	5.44669
	122.994	32.2564	-0.492437	5.44669
	122.995	32.2586	-0.484047	5.44669
	122.994	32.4234	-0.503059	5.44669
	122.994	32.6639	-0.5243	5.44669
	122.994	32.7825	-0.528071	5.44669
	122.994	32.808	-0.522358	5.44669
	122.994	32.9338	-0.518666	5.44669
	122.994	33.1499	-0.511286	5.44669
	122.994	33.2722	-0.49252	5.44669
	122.994	33.308	-0.484592	5.44669
	122.994	33.4367	-0.503258	5.44669
	122.994	33.6505	-0.52419	5.44669
	122.972	33.7707	-0.527954	5.44669
	122.914	33.8064	-0.522348	5.44669
	122.891	33.8867	-0.518703	5.44669
	122.922	33.974	-0.519176	5.44669
	122.925	34.0909	-0.52067	5.44669
	122.889	34.372	-0.521128	5.44669
	122.847	34.6867	-0.520789	5.44669
	122.816	34.8055	-0.520484	5.44669
	122.836	34.8064	-0.520477	5.44669
	122.858	34.9221	-0.520582	5.44669
	122.816	35.1919	-0.520629	5.44669
	122.762	35.4957	-0.520611	5.44669
	122.749	35.7113	-0.520587	5.44669
	122.762	35.772	-0.520583	5.44669
	122.772	35.7332	-0.51272	5.44669
	122.772	35.6974	-0.492439	5.44669
	122.768	35.7456	-0.484049	5.44669
	122.766	35.934	-0.503059	5.44669
	122.767	36.1679	-0.5243	5.44669
	122.768	36.3246	-0.528071	5.44669
	122.768	36.4746	-0.522358	5.44669
	122.768	36.705	-0.518666	5.44669
	122.768	36.9803	-0.519157	5.44669
	122.768	37.1981	-0.520675	5.44669
	122.768	37.319	-0.521137	5.44669
	122.768	37.46	-0.520791	5.44669
	122.768	37.6502	-0.520482	5.44669
	122.768	37.7566	-0.520475	5.44669
	122.768	37.7948	-0.520583	5.44669
	122.768	37.9304	-0.52063	5.44669
	122.768	38.146	-0.520611	5.44669
	122.768	38.3139	-0.520587	5.44669
	122.768	38.475	-0.520583	5.4507
	122.768	38.7061	-0.52059	5.46104
	122.746	38.9778	-0.520595	5.46531
	122.688	39.1937	-0.520594	5.45562
	122.664	39.3152	-0.520592	5.4448
	122.696	39.4571	-0.520592	5.44287
	122.676	39.6475	-0.520592	5.44579
	122.583	39.7536	-0.520592	5.44767
	122.518	39.7425	-0.520592	5.44742
	122.518	39.7513	-0.520592	5.44664
	122.54	39.9146	-0.520592	5.44641
	122.549	40.1521	-0.520592	5.44658
	122.545	40.3192	-0.520592	5.44674
	122.54	40.4722	-0.520592	5.44675
	122.54	40.7002	-0.520592	5.44669
	122.541	40.9734	-0.520592	5.44667
	122.542	41.1912	-0.520592	5.44668
	122.542	41.3128	-0.520592	5.44669
	122.541	41.4542	-0.520592	5.44669
	122.541	41.6443	-0.520592	5.44669
	122.541	41.7996	-0.520592	5.44669
	122.542	41.9646	-0.520592	5.44669
	122.542	42.2018	-0.520592	5.44669
	122.542	42.4747	-0.520592	5.44669
	122.519	42.689	-0.520592	5.44669
	122.462	42.8093	-0.520592	5.44669
	122.416	42.9513	-0.520592	5.44669
	122.39	43.1422	-0.520592	5.44669
	122.369	43.2976	-0.520592	5.44669
	122.387	43.4624	-0.520592	5.44669
	122.428	43.6503	-0.520592	5.44669
	122.464	43.7472	-0.520592	5.44669
	122.492	43.7823	-0.520592	5.44669
	122.45	43.9199	-0.520592	5.44669
	122.349	44.1375	-0.520592	5.44669
	122.288	44.2562	-0.520592	5.44669
	122.293	44.2408	-0.520592	5.44669
	122.316	44.2432	-0.520592	5.44669
	122.323	44.3562	-0.520592	5.44669
	122.319	44.4687	-0.520592	5.44669
	122.314	44.5353	-0.520592	5.44669
	122.313	44.631	-0.520592	5.44669
	122.315	44.7629	-0.520592	5.44669
	122.316	44.95	-0.520592	5.44669
	122.316	45.1553	-0.520592	5.44669
	122.315	45.2515	-0.520592	5.44669
	122.293	45.231	-0.520592	5.44669
	122.213	45.1901	-0.520592	5.44669
	122.132	45.2298	-0.520592	5.44669
	122.162	45.4164	-0.520592	5.44669
	122.276	45.6526	-0.520592	5.44669
	122.347	45.7617	-0.520592	5.44669
	122.341	45.7355	-0.520592	5.44669
	122.315	45.6877	-0.520592	5.44669
	122.306	45.7265	-0.520592	5.44669
	122.289	45.9151	-0.520592	5.44669
	122.237	46.2017	-0.520592	5.44669
	122.192	46.4865	-0.520592	5.44669
	122.164	46.6883	-0.520592	5.44669
	122.119	46.7499	-0.520592	5.44669
	122.081	46.7164	-0.520592	5.44669
	122.076	46.7316	-0.520592	5.44669
	122.086	46.9056	-0.520592	5.44669
	122.115	47.1453	-0.520592	5.44669
	122.171	47.3095	-0.520592	5.44669
	122.192	47.4605	-0.520592	5.44669
	122.138	47.6395	-0.520592	5.44669
	122.078	47.7868	-0.520592	5.44669
	122.068	47.9523	-0.520592	5.44669
	122.084	48.1435	-0.520592	5.44669
	122.094	48.2414	-0.520592	5.44669
	122.093	48.2759	-0.520592	5.44669
	122.089	48.4128	-0.520592	5.44669
	122.087	48.6795	-0.520592	5.44669
	122.088	48.9745	-0.520592	5.44669
	122.089	49.1875	-0.520592	5.44669
	122.089	49.2503	-0.520592	5.44669
	122.089	49.2625	-0.520592	5.44669
	122.089	49.4026	-0.520592	5.44669
	122.067	49.6786	-0.520592	5.44669
	122.009	49.9763	-0.520592	5.44669
	121.985	50.2364	-0.520592	5.44669
	122.039	50.4732	-0.520592	5.44669
	122.077	50.6646	-0.520592	5.44669
	122.03	50.7882	-0.520592	5.44669
	121.968	50.9397	-0.520592	5.44669
	121.932	51.1334	-0.520592	5.44669
	121.89	51.2866	-0.520592	5.44669
	121.877	51.4495	-0.520592	5.44669
	121.953	51.6373	-0.520592	5.44669
	122.044	51.7349	-0.520592	5.44669
	122.019	51.7703	-0.520592	5.44669
	121.904	51.9078	-0.520592	5.44669
	121.831	52.1744	-0.520592	5.44669
	121.836	52.4691	-0.520592	5.44669
	121.863	52.7313	-0.512722	5.44669
	121.872	52.9209	-0.492437	5.44669
	121.867	52.9855	-0.476177	5.44669
	121.861	53.0068	-0.474903	5.44669
	121.86	53.1501	-0.487755	5.44669
	121.862	53.4242	-0.510537	5.44669
	121.863	53.6708	-0.526066	5.44669
	121.863	53.8039	-0.526144	5.44669
	121.863	53.9398	-0.520922	5.44669
	121.862	54.1727	-0.518749	5.44669
	121.863	54.4541	-0.519702	5.44669
	121.863	54.7227	-0.520874	5.44669
	121.863	54.9689	-0.521027	5.44669
	121.863	55.2104	-0.520674	5.44669
	121.84	55.4578	-0.520472	5.44669
	121.761	55.6602	-0.520513	5.44669
	121.657	55.7355	-0.520602	5.44669
	121.607	55.7567	-0.520624	5.44669
	121.618	55.9453	-0.520602	5.44669
	121.661	56.3446	-0.520585	5.44669
	121.724	56.7427	-0.520586	5.44669
	121.742	57.0115	-0.520592	5.4507
	121.684	57.1687	-0.520595	5.46104
	121.624	57.2178	-0.520593	5.46531
	121.615	57.2441	-0.520592	5.45161
	121.632	57.395	-0.520592	5.43045
	121.642	57.6213	-0.520592	5.42425
	121.64	57.8374	-0.520592	5.43685
	121.636	58.1703	-0.520592	5.44956
	121.635	58.5792	-0.520592	5.45123
	121.636	58.8345	-0.520592	5.44754
	121.637	58.9758	-0.528463	5.44543
	121.637	59.1202	-0.548748	5.44585
	121.636	59.2567	-0.557137	5.44679
	121.636	59.4794	-0.538126	5.44702
	121.636	59.8536	-0.516884	5.44679
	121.636	60.1801	-0.513114	5.44661
	121.636	60.3217	-0.518827	5.44662
	121.636	60.4343	-0.522519	5.44668
	121.636	60.6548	-0.522028	5.45072
	121.636	60.9392	-0.520509	5.46105
	121.636	61.2136	-0.512176	5.46531
	121.614	61.4611	-0.492238	5.45562
	121.557	61.6519	-0.484158	5.4448
	121.511	61.7714	-0.503176	5.44288
	121.507	61.9706	-0.52431	5.44579
	121.543	62.3411	-0.528033	5.44767
	121.586	62.6744	-0.522339	5.44742
	121.572	62.8201	-0.518671	5.44664
	121.526	62.9321	-0.519166	5.44641
	121.486	63.1508	-0.520677	5.44658
	121.436	63.4348	-0.521135	5.44674
	121.4	63.7095	-0.520789	5.44675
	121.397	63.9574	-0.520482	5.44669
	121.409	64.1482	-0.520476	5.44667
	121.414	64.2676	-0.520583	5.44668
	121.412	64.4176	-0.52063	5.44669
	121.41	64.6613	-0.520611	5.44669
	121.409	64.9422	-0.520587	5.44669
	121.41	65.1576	-0.520583	5.44669
	121.41	65.2263	-0.52059	5.44669
	121.41	65.2402	-0.520595	5.44669
	121.41	65.3789	-0.520594	5.44669
	121.41	65.6045	-0.520592	5.44669
	121.41	65.7262	-0.520592	5.44669
	121.41	65.7583	-0.520592	5.44669
	121.41	65.8858	-0.520592	5.44669
	121.41	66.1494	-0.520592	5.44669
	121.41	66.4464	-0.520592	5.44669
	121.388	66.6614	-0.520592	5.44669
	121.33	66.7243	-0.512722	5.44669
	121.307	66.6866	-0.492437	5.44669
	121.36	66.6996	-0.484047	5.44669
	121.421	66.8742	-0.503059	5.44669
	121.431	67.164	-0.5243	5.44669
	121.415	67.4061	-0.528071	5.44669
	121.382	67.4825	-0.522358	5.44669
	121.326	67.4901	-0.518666	5.44669
	121.307	67.5742	-0.519157	5.44669
	121.34	67.6731	-0.520675	5.44669
	121.319	67.6951	-0.521137	5.44669
	121.225	67.72	-0.520791	5.44669
	121.159	67.8783	-0.520482	5.44669
	121.16	68.1079	-0.520475	5.44669
	121.183	68.2735	-0.520583	5.44669
	121.214	68.4287	-0.52063	5.44669
	121.267	68.6581	-0.520611	5.44669
	121.286	68.9312	-0.520587	5.44669
	121.232	69.1484	-0.520583	5.44669
	121.195	69.2698	-0.52059	5.44669
	121.243	69.4113	-0.520595	5.44669
	121.283	69.6015	-0.520594	5.44669
	121.239	69.7569	-0.520592	5.44669
	121.177	69.9219	-0.520592	5.44669
	121.162	70.159	-0.520592	5.44669
	121.177	70.4319	-0.520592	5.44669
	121.189	70.6462	-0.520592	5.44669
	121.188	70.7665	-0.520592	5.44669
	121.184	70.9085	-0.520592	5.44669
	121.182	71.1486	-0.520592	5.44669
	121.161	71.4308	-0.520592	5.44669
	121.104	71.648	-0.520592	5.44669
	121.081	71.7662	-0.520592	5.44669
	121.134	71.9063	-0.520592	5.44669
	121.194	72.0971	-0.520592	5.44669
	121.183	72.2532	-0.520592	5.44669
	121.087	72.4183	-0.520592	5.44669
	120.973	72.6553	-0.520592	5.44669
	120.924	72.928	-0.520592	5.44669
	120.939	73.1423	-0.520592	5.44669
	120.962	73.2627	-0.520592	5.44669
	120.988	73.4047	-0.520592	5.44669
	121.039	73.5956	-0.520592	5.44669
	121.059	73.7018	-0.520592	5.44669
	121.006	73.7398	-0.520592	5.44669
	120.947	73.9245	-0.520592	5.44669
	120.937	74.3161	-0.520592	5.44669
	120.953	74.6632	-0.520592	5.44669
	120.963	74.758	-0.520592	5.44669
	120.961	74.6883	-0.520592	5.44669
	120.957	74.6769	-0.520592	5.44669
	120.956	74.8526	-0.520592	5.44669
	120.957	75.1024	-0.520592	5.44669
	120.958	75.2211	-0.520592	5.44669
	120.958	75.2433	-0.520592	5.44669
	120.958	75.3677	-0.520592	5.44669
	120.957	75.6336	-0.520592	5.44669
	120.957	75.9326	-0.520592	5.44669
	120.957	76.1477	-0.520592	5.44669
	120.935	76.2098	-0.520592	5.44669
	120.878	76.221	-0.520592	5.44669
	120.854	76.361	-0.520592	5.44669
	120.886	76.6373	-0.520592	5.44669
	120.888	76.9351	-0.520592	5.44669
	120.853	77.146	-0.520592	5.44669
	120.833	77.256	-0.520592	5.44669
	120.837	77.3949	-0.520592	5.44669
	120.823	77.5881	-0.520592	5.44669
	120.79	77.7456	-0.520592	5.44669
	120.822	77.9105	-0.520592	5.44669
	120.898	78.1468	-0.520592	5.44669
	120.882	78.4193	-0.520592	5.44669
	120.775	78.6338	-0.520592	5.44669
	120.703	78.7052	-0.520592	5.44669
	120.705	78.6712	-0.520592	5.44669
	120.73	78.6828	-0.520592	5.44669
	120.74	78.8554	-0.520592	5.44669
	120.735	79.0958	-0.520592	5.44669
	120.73	79.2608	-0.520592	5.44669
	120.729	79.4119	-0.520592	5.44669
	120.731	79.5907	-0.512722	5.44669
	120.732	79.6886	-0.492437	5.44669
	120.732	79.7274	-0.484047	5.44669
	120.731	79.8662	-0.503059	5.44669
	120.731	80.083	-0.5243	5.44669
	120.731	80.201	-0.528071	5.44669
	120.731	80.1855	-0.522358	5.44669
	120.731	80.1881	-0.518666	5.44669
	120.731	80.3504	-0.519157	5.44669
	120.731	80.5897	-0.520675	5.44669
	120.731	80.7087	-0.521137	5.44669
	120.731	80.7348	-0.520791	5.44669
	120.731	80.8607	-0.520482	5.44669
	120.731	81.0766	-0.520475	5.44669
	120.731	81.1988	-0.520583	5.44669
	120.731	81.1854	-0.52063	5.44669
	120.731	81.1382	-0.520611	5.44669
	120.731	81.1728	-0.520587	5.44669
	120.731	81.3594	-0.520583	5.44669
	120.731	81.6467	-0.52059	5.44669
	120.731	81.9325	-0.520595	5.44669
	120.731	82.1344	-0.520594	5.44669
	120.731	82.1957	-0.520592	5.44669
	120.731	82.2113	-0.520592	5.44669
	120.731	82.3533	-0.520592	5.44669
	120.731	82.5797	-0.520592	5.44669
	120.709	82.7006	-0.520592	5.44669
	120.651	82.6829	-0.520592	5.44669
	120.628	82.6836	-0.520592	5.44669
	120.682	82.8459	-0.520592	5.44669
	120.742	83.0858	-0.520592	5.44669
	120.752	83.2051	-0.520592	5.44669
	120.736	83.1819	-0.520592	5.44669
	120.726	83.1809	-0.520592	5.44669
	120.727	83.3444	-0.520592	5.44669
	120.731	83.5854	-0.520592	5.44669
	120.71	83.7048	-0.520592	5.44669
	120.652	83.6812	-0.520592	5.44669
	120.627	83.68	-0.520592	5.44669
	120.659	83.8435	-0.520592	5.44669
	120.662	84.0847	-0.520592	5.44669
	120.627	84.204	-0.520592	5.44669
	120.585	84.2296	-0.520592	5.44669
	120.553	84.3552	-0.520592	5.44669
	120.595	84.5712	-0.520592	5.44669
	120.675	84.6935	-0.520592	5.44669
	120.657	84.7293	-0.520592	5.44669
	120.548	84.8581	-0.520592	5.44669
	120.475	85.0718	-0.520592	5.44669
	120.478	85.192	-0.520592	5.44669
	120.504	85.2277	-0.512722	5.4507
	120.514	85.3572	-0.492437	5.46104
	120.509	85.5713	-0.484047	5.46531
	120.503	85.7406	-0.503059	5.45963
	120.503	85.9029	-0.5243	5.45915
	120.505	86.0848	-0.528071	5.4615
	120.506	86.2292	-0.522358	5.45472
	120.505	86.3926	-0.518666	5.44578
	120.505	86.5838	-0.519157	5.44361
	120.505	86.6826	-0.520675	5.44574
	120.505	86.7173	-0.521137	5.44739
	120.505	86.8541	-0.520791	5.44732
	120.505	87.1207	-0.520482	5.4467
	120.505	87.4156	-0.520475	5.44647
	120.505	87.6287	-0.520583	5.44659
	120.505	87.6915	-0.52063	5.44672
	120.483	87.7036	-0.520611	5.44674
	120.425	87.8929	-0.520587	5.44669
	120.401	88.2466	-0.520583	5.44667
	120.433	88.4699	-0.52059	5.44668
	120.436	88.5095	-0.520595	5.44669
	120.423	88.5565	-0.520594	5.44669
	120.438	88.6778	-0.520592	5.44669
	120.408	88.8779	-0.520592	5.44669
	120.339	89.0924	-0.520592	5.44669
	120.335	89.237	-0.512722	5.44669
	120.36	89.3889	-0.492437	5.44669
	120.327	89.5752	-0.484047	5.44669
	120.276	89.676	-0.503059	5.44669
	120.261	89.6642	-0.5243	5.44669
	120.272	89.6745	-0.528071	5.44669
	120.282	89.8387	-0.522358	5.44669
	120.282	90.076	-0.518666	5.44669
	120.279	90.2427	-0.519157	5.44669
	120.277	90.3957	-0.520675	5.44669
	120.278	90.5746	-0.521137	5.44669
	120.279	90.7211	-0.520791	5.44669
	120.279	90.8864	-0.520482	5.44669
	120.279	91.0777	-0.520475	5.44669
	120.279	91.225	-0.520583	5.44669
	120.279	91.3862	-0.512759	5.44669
	120.279	91.6247	-0.492456	5.44669
	120.279	91.8994	-0.484042	5.44669
	120.279	92.1632	-0.495179	5.44669
	120.279	92.4098	-0.496143	5.44669
	120.279	92.6531	-0.483658	5.44669
	120.279	92.9503	-0.476671	5.44669
	120.279	93.3283	-0.485829	5.44669
	120.279	93.6808	-0.50123	5.44669
	120.279	93.9875	-0.490123	5.44669
	120.279	94.3323	-0.461989	5.44669
	120.279	94.6678	-0.467043	5.44669
	120.279	94.9792	-0.504813	5.44669
	120.279	95.332	-0.530771	5.44669
	120.279	95.6692	-0.530109	5.44669
	120.279	95.9784	-0.520904	5.44669
	120.256	96.379	-0.517331	5.44669
	120.199	96.7938	-0.519114	5.44669
	120.175	96.9802	-0.521132	5.44669
	120.229	97.0337	-0.521344	5.44669
	120.267	97.2553	-0.520715	5.44669
	120.198	97.6171	-0.520377	5.44669
	120.1	97.9814	-0.520458	5.44669
	120.098	98.2975	-0.512742	5.44669
	120.133	98.4451	-0.492493	5.44669
	120.105	98.4666	-0.484064	5.44669
	120.051	98.5822	-0.503046	5.44669
	120.034	98.8449	-0.524289	5.44669
	120.045	99.0966	-0.528071	5.44669
	120.056	99.2359	-0.522362	5.44669
	120.056	99.3726	-0.518668	5.44669
	120.053	99.5544	-0.519156	5.44669
	120.073	99.6588	-0.520675	5.44669
	120.131	99.65	-0.521137	5.44669
	120.156	99.6604	-0.520791	5.44669
	120.102	99.8235	-0.520482	5.44669
	120.042	100.11	-0.520475	5.44669
	120.031	100.452	-0.520583	5.44669
	120.047	100.834	-0.52063	5.44669
	120.058	101.123	-0.520611	5.44669
	120.056	101.246	-0.520587	5.44669
	120.052	101.364	-0.520583	5.44669
	120.051	101.545	-0.52059	5.44669
	120.052	101.704	-0.520595	5.44669
	120.053	101.874	-0.520594	5.44669
	120.053	102.112	-0.520592	5.44669
	120.052	102.383	-0.520592	5.44669
	120.052	102.597	-0.512721	5.44669
	120.03	102.717	-0.492437	5.44669
	119.973	102.86	-0.484048	5.44669
	119.949	103.1	-0.503059	5.44669
	119.98	103.382	-0.5243	5.44669
	119.961	103.599	-0.528071	5.44669
	119.89	103.717	-0.522358	5.44669
	119.904	103.857	-0.518666	5.44669
	120.008	104.048	-0.519157	5.44669
	120.058	104.204	-0.520675	5.44669
	119.977	104.369	-0.521137	5.44669
	119.848	104.606	-0.520791	5.44669
	119.788	104.879	-0.520482	5.44669
	119.826	105.143	-0.520475	5.44669
	119.91	105.39	-0.520583	5.44669
	119.939	105.584	-0.52063	5.44669
	119.878	105.656	-0.520611	5.44669
	119.813	105.679	-0.520587	5.44669
	119.803	105.82	-0.520583	5.44669
	119.821	106.093	-0.52059	5.44669
	119.832	106.389	-0.520595	5.4507
	119.83	106.649	-0.520594	5.46104
	119.826	106.887	-0.520592	5.46531
	119.824	107.128	-0.520592	5.45562
	119.825	107.378	-0.520592	5.4448
	119.826	107.582	-0.520592	5.44287
	119.826	107.706	-0.520592	5.44579
	119.826	107.853	-0.520592	5.44767
	119.826	108.045	-0.520592	5.44742
	119.826	108.199	-0.520592	5.44664
	119.826	108.412	-0.520592	5.44641
	119.826	108.776	-0.520592	5.44658
	119.826	109.101	-0.520592	5.44674
	119.826	109.246	-0.520592	5.44675
	119.826	109.361	-0.520592	5.44669
	119.826	109.581	-0.520592	5.44667
	119.826	109.864	-0.520592	5.44668
	119.826	110.138	-0.520592	5.44669
	119.826	110.386	-0.520592	5.44669
	119.826	110.626	-0.520592	5.44669
	119.826	110.873	-0.520592	5.44669
	119.826	111.075	-0.520592	5.44669
	119.826	111.2	-0.520592	5.44669
	119.826	111.348	-0.520592	5.44669
	119.826	111.589	-0.520592	5.44669
	119.826	111.869	-0.520592	5.44669
	119.826	112.086	-0.520592	5.44669
	119.826	112.204	-0.520592	5.44669
	119.826	112.344	-0.520592	5.44669
	119.826	112.535	-0.520592	5.44669
	119.826	112.691	-0.520592	5.44669
	119.826	112.807	-0.520592	5.44669
	119.804	112.868	-0.520592	5.44669
	119.746	112.913	-0.520592	5.44669
	119.722	113.017	-0.520592	5.44669
	119.776	113.112	-0.520592	5.44669
	119.837	113.174	-0.520592	5.44669
	119.847	113.323	-0.520592	5.44669
	119.831	113.536	-0.520592	5.44669
	119.798	113.649	-0.520592	5.44669
	119.742	113.681	-0.520592	5.44669
	119.723	113.812	-0.520592	5.44669
	119.756	114.077	-0.520592	5.44669
	119.757	114.374	-0.520592	5.44669
	119.721	114.588	-0.520592	5.44669
	119.701	114.7	-0.520592	5.44669
	119.705	114.838	-0.520592	5.44669
	119.692	115.08	-0.520592	5.44669
	119.636	115.364	-0.520592	5.44669
	119.588	115.631	-0.520592	5.44669
	119.583	115.875	-0.520592	5.44669
	119.597	116.067	-0.520592	5.44669
	119.605	116.189	-0.512722	5.44669
	119.603	116.339	-0.492437	5.44669
	119.599	116.533	-0.484047	5.44669
	119.598	116.687	-0.503059	5.44669
	119.599	116.85	-0.5243	5.44669
	119.6	117.037	-0.528071	5.44669
	119.6	117.184	-0.522358	5.44669
	119.6	117.346	-0.518666	5.44669
	119.6	117.536	-0.519157	5.44669
	119.6	117.635	-0.520675	5.44669
	119.6	117.67	-0.521137	5.44669
	119.6	117.807	-0.520791	5.44669
	119.6	118.073	-0.520482	5.44669
	119.6	118.368	-0.520475	5.44669
	119.6	118.581	-0.520583	5.44669
	119.6	118.693	-0.52063	5.44669
	119.6	118.832	-0.520611	5.44669
	119.6	119.025	-0.520587	5.44669
	119.6	119.182	-0.520583	5.44669
	119.6	119.347	-0.52059	5.44669
	119.6	119.534	-0.520595	5.44669
	119.6	119.68	-0.520594	5.44669
	119.6	119.842	-0.520592	5.44669
	119.6	120.032	-0.520592	5.44669
	119.6	120.18	-0.520592	5.44669
	119.6	120.342	-0.520592	5.44669
	119.6	120.581	-0.520592	5.44669
	119.577	120.855	-0.520592	5.44669
	119.52	121.07	-0.520592	5.44669
	119.496	121.189	-0.520592	5.44669
	119.55	121.38	-0.520592	5.44669
	119.588	121.747	-0.520592	5.44669
	119.519	122.131	-0.520592	5.44669
	119.399	122.406	-0.520592	5.44669
	119.339	122.619	-0.520592	5.44669
	119.351	122.846	-0.520592	5.44669
	119.376	123.049	-0.520592	5.44669
	119.383	123.181	-0.520592	5.44669
	119.376	123.332	-0.512722	5.44669
	119.371	123.572	-0.492437	5.44669
	119.372	123.851	-0.484047	5.44669
	119.373	124.116	-0.503059	5.44669
	119.374	124.361	-0.5243	5.44669
	119.374	124.555	-0.528071	5.44669
	119.373	124.676	-0.522358	5.44669
	119.373	124.826	-0.518666	5.44669
	119.373	125.02	-0.519157	5.44669
	119.373	125.174	-0.520675	5.44669
	119.373	125.337	-0.521137	5.44669
	119.373	125.524	-0.520791	5.44669
	119.373	125.671	-0.512611	5.44669
	119.373	125.833	-0.49232	5.44669
	119.373	126.023	-0.484038	5.44669
	119.373	126.171	-0.503096	5.44669
	119.373	126.333	-0.52432	5.44669
	119.373	126.522	-0.528065	5.44669
	119.351	126.67	-0.522349	5.44669
	119.294	126.881	-0.518664	5.44669
	119.248	127.247	-0.519159	5.44669
	119.244	127.574	-0.520677	5.44669
	119.28	127.718	-0.521137	5.44669
	119.323	127.882	-0.52079	5.44669
	119.287	128.228	-0.520482	5.44669
	119.184	128.613	-0.520475	5.44669
	119.119	128.945	-0.520583	5.44669
	119.123	129.288	-0.52063	5.44669
	119.147	129.614	-0.520611	5.44669
	119.156	129.922	-0.520587	5.44669
	119.151	130.277	-0.520583	5.44669
	119.146	130.616	-0.52059	5.44669
	119.145	130.877	-0.520595	5.44669
	119.147	131.1	-0.520594	5.44669
	119.148	131.336	-0.520592	5.44669
	119.147	131.589	-0.520592	5.44669
	119.147	131.845	-0.520592	5.44669
	119.147	132.096	-0.520592	5.44669
	119.147	132.393	-0.520592	5.44669
	119.147	132.768	-0.520592	5.44669
	119.147	133.119	-0.520592	5.44669
	119.147	133.377	-0.520592	5.44669
	119.147	133.547	-0.520592	5.44669
	119.147	133.654	-0.520592	5.44669
	119.147	133.856	-0.520592	5.44669
	119.147	134.232	-0.520592	5.44669
	119.147	134.616	-0.520592	5.44669
	119.147	134.887	-0.520592	5.44669
	119.147	135.05	-0.520592	5.44669
	119.147	135.15	-0.520592	5.44669
	119.147	135.302	-0.520592	5.44669
	119.147	135.504	-0.520592	5.44669
	119.147	135.611	-0.520592	5.44669
	119.147	135.646	-0.520592	5.44669
	119.147	135.779	-0.520592	5.44669
	119.147	135.995	-0.520592	5.44669
	119.147	136.115	-0.520592	5.44669
	119.147	136.15	-0.520592	5.44669
	119.147	136.279	-0.520592	5.44669
	119.147	136.493	-0.520592	5.44669
	119.147	136.663	-0.520592	5.44669
	119.147	136.825	-0.520592	5.44669
	119.147	137.007	-0.520592	5.44669
	119.147	137.102	-0.520592	5.44669
	119.147	137.139	-0.520592	5.44669
	119.125	137.277	-0.520592	5.44669
	119.067	137.495	-0.520592	5.44669
	119.044	137.663	-0.520592	5.44669
	119.097	137.823	-0.520592	5.44669
	119.158	138.005	-0.520592	5.44669
	119.168	138.15	-0.520592	5.44669
	119.152	138.313	-0.520592	5.44669
	119.142	138.554	-0.520592	5.44669
	119.143	138.779	-0.520592	5.44669
	119.147	138.866	-0.520592	5.44669
	119.149	138.884	-0.520592	5.44669
	119.148	138.969	-0.520592	5.44669
	119.147	139.113	-0.520592	5.44669
	119.147	139.31	-0.520592	5.44669
	119.147	139.514	-0.512722	5.44669
	119.125	139.656	-0.492437	5.44669
	119.045	139.81	-0.484047	5.44669
	118.942	139.999	-0.503059	5.44669
	118.892	140.149	-0.5243	5.44669
	118.925	140.312	-0.528071	5.44669
	119.003	140.501	-0.522358	5.44669
	119.032	140.649	-0.518666	5.44669
	118.973	140.81	-0.519157	5.44669
	118.909	141.049	-0.520675	5.44669
	118.92	141.324	-0.521137	5.44669
	118.996	141.538	-0.520791	5.44669
	119.053	141.609	-0.520482	5.44669
	119.055	141.624	-0.520475	5.44669
	119.036	141.762	-0.520583	5.44669
	119.027	141.988	-0.52063	5.44669
	119.008	142.158	-0.520611	5.44669
	118.955	142.317	-0.520587	5.44669
	118.91	142.497	-0.520583	5.44669
	118.905	142.593	-0.52059	5.44669
	118.918	142.63	-0.520595	5.44669
	118.925	142.769	-0.520594	5.44669
	118.924	142.987	-0.520592	5.44669
	118.92	143.105	-0.520592	5.44669
	118.92	143.138	-0.520592	5.44669
	118.921	143.268	-0.520592	5.44669
	118.921	143.483	-0.520592	5.44669
	118.921	143.603	-0.520592	5.44669
	118.921	143.638	-0.520592	5.44669
	118.921	143.768	-0.520592	5.44669
	118.921	143.982	-0.520592	5.44669
	118.921	144.102	-0.520592	5.44669
	118.921	144.138	-0.520592	5.44669
	118.921	144.267	-0.520592	5.44669
	118.921	144.481	-0.520592	5.44669
	118.921	144.601	-0.520592	5.44669
	118.921	144.588	-0.520592	5.44669
	118.921	144.59	-0.520592	5.44669
	118.921	144.752	-0.520592	5.44669
	118.921	144.991	-0.520592	5.44669
	118.921	145.159	-0.520592	5.44669
	118.921	145.312	-0.520592	5.44669
	118.921	145.491	-0.520592	5.44669
	118.921	145.588	-0.520592	5.44669
	118.921	145.626	-0.520592	5.44669
	118.921	145.765	-0.520592	5.44669
	118.921	145.982	-0.520592	5.44669
	118.921	146.149	-0.520592	5.44669
	118.921	146.31	-0.520592	5.44669
	118.921	146.492	-0.520592	5.44669
	118.921	146.637	-0.520592	5.44669
	118.921	146.8	-0.520592	5.44669
	118.921	147.041	-0.520592	5.44669
	118.921	147.315	-0.520592	5.44669
	118.921	147.529	-0.520592	5.44669
	118.921	147.6	-0.520592	5.44669
	118.921	147.615	-0.520592	5.44669
	118.921	147.753	-0.520592	5.44669
	118.921	148.028	-0.520592	5.44669
	118.921	148.374	-0.520592	5.44669
	118.921	148.762	-0.520592	5.44669
	118.921	149.1	-0.520592	5.44669
	118.899	149.349	-0.520592	5.44669
	118.819	149.519	-0.520592	5.44669
	118.738	149.63	-0.520592	5.44669
	118.768	149.833	-0.520592	5.44669
	118.882	150.208	-0.520592	5.44669
	118.953	150.542	-0.520592	5.44669
	118.925	150.686	-0.520592	5.44669
	118.841	150.797	-0.520592	5.44669
	118.786	150.967	-0.520592	5.44669
	118.765	151.124	-0.520592	5.44669
	118.728	151.298	-0.520592	5.44669
	118.711	151.537	-0.520592	5.44669
	118.761	151.808	-0.520592	5.44669
	118.795	152.07	-0.520592	5.44669
	118.748	152.317	-0.520592	5.44669
	118.687	152.562	-0.520592	5.44669
	118.696	152.81	-0.520592	5.44669
	118.768	153.061	-0.520592	5.44669
	118.803	153.311	-0.520592	5.44669
	118.748	153.512	-0.520592	5.44669
	118.684	153.683	-0.520592	5.44669
	118.672	154.007	-0.520592	5.44669
	118.689	154.428	-0.520592	5.44669
	118.7	154.692	-0.520592	5.44669
	118.699	154.881	-0.520592	5.44669
	118.694	155.199	-0.520592	5.44669
	118.693	155.562	-0.520592	5.44669
	118.694	155.846	-0.520592	5.44669
	118.695	156.071	-0.520592	5.44669
	118.695	156.298	-0.520592	5.44669
	118.695	156.548	-0.520592	5.44669
	118.694	156.854	-0.520592	5.44669
	118.695	157.234	-0.520592	5.44669
	118.695	157.584	-0.520592	5.44669
	118.695	157.889	-0.520592	5.44669
	118.695	158.234	-0.520592	5.44669
	118.672	158.57	-0.520592	5.44669
	118.593	158.882	-0.520592	5.44669
	118.489	159.234	-0.520592	5.44669
	118.439	159.571	-0.520592	5.44669
	118.472	159.881	-0.520592	5.44669
	118.551	160.232	-0.520592	5.44669
	118.58	160.569	-0.520592	5.44669
	118.52	160.879	-0.520592	5.44669
	118.456	161.28	-0.520592	5.44669
	118.446	161.744	-0.520592	5.44669
	118.463	162.106	-0.520592	5.44669
	118.474	162.339	-0.520592	5.44669
	118.473	162.494	-0.520592	5.44669
	118.468	162.604	-0.512722	5.44669
	118.467	162.763	-0.492437	5.44669
	118.468	163.014	-0.484047	5.44669
	118.469	163.294	-0.503059	5.44669
	118.469	163.507	-0.5243	5.44669
	118.468	163.624	-0.528071	5.44669
	118.468	163.765	-0.522358	5.44669
	118.468	164.006	-0.518666	5.44669
	118.468	164.338	-0.519157	5.44669
	118.468	164.731	-0.520675	5.44669
	118.468	165.029	-0.521137	5.44669
	118.468	165.151	-0.520791	5.44669
	118.468	165.267	-0.520482	5.44669
	118.468	165.495	-0.520475	5.44669
	118.468	165.782	-0.520583	5.44669
	118.468	166.054	-0.52063	5.44669
	118.468	166.3	-0.520611	5.44669
	118.468	166.491	-0.520587	5.44669
	118.468	166.611	-0.520583	5.44669
	118.468	166.81	-0.52059	5.44669
	118.468	167.181	-0.520595	5.44669
	118.468	167.514	-0.520594	5.44669
	118.468	167.66	-0.520592	5.44669
	118.468	167.772	-0.520592	5.44669
	118.468	167.941	-0.520592	5.44669
	118.468	168.098	-0.528463	5.44669
	118.468	168.271	-0.548748	5.44669
	118.468	168.511	-0.557137	5.44669
	118.468	168.783	-0.538126	5.44669
	118.446	168.995	-0.516884	5.44669
	118.389	169.115	-0.513114	5.44669
	118.365	169.258	-0.518827	5.44669
	118.419	169.498	-0.522519	5.44669
	118.456	169.78	-0.522028	5.44669
	118.387	170.047	-0.520509	5.44669
	118.29	170.292	-0.520047	5.44669
	118.31	170.533	-0.520394	5.44669
	118.403	170.781	-0.520703	5.44669
	118.42	171.033	-0.520709	5.44669
	118.37	171.284	-0.520602	5.44669
	118.339	171.534	-0.520555	5.44669
	118.343	171.832	-0.520573	5.44669
	118.334	172.208	-0.520598	5.44669
	118.28	172.559	-0.520601	5.44669
	118.231	172.817	-0.520594	5.44669
	118.225	173.036	-0.52059	5.44669
	118.261	173.27	-0.520591	5.44669
	118.327	173.524	-0.520592	5.44669
	118.349	173.83	-0.520593	5.44669
	118.291	174.208	-0.520592	5.44669
	118.23	174.557	-0.520592	5.44669
	118.22	174.813	-0.520592	5.44669
	118.237	175.032	-0.520592	5.44669
	118.248	175.267	-0.520592	5.44669
	118.246	175.521	-0.520592	5.44669
	118.242	175.778	-0.520592	5.44669
	118.24	176.029	-0.520592	5.44669
	118.241	176.277	-0.520592	5.44669
	118.242	176.525	-0.520592	5.44669
	118.242	176.775	-0.520592	5.44669
	118.242	177.025	-0.520592	5.44669
	118.242	177.275	-0.520592	5.44669
	118.242	177.475	-0.520592	5.44669
	118.242	177.598	-0.520592	5.44669
	118.242	177.746	-0.520592	5.44669
	118.242	177.987	-0.520592	5.44669
	118.242	178.268	-0.520592	5.44669
	118.242	178.484	-0.520592	5.44669
	118.242	178.602	-0.520592	5.44669
	118.242	178.792	-0.520592	5.44669
	118.242	179.159	-0.520592	5.44669
	118.242	179.543	-0.520592	5.44669
	118.242	179.818	-0.520592	5.44669
	118.242	180.032	-0.520592	5.44669
	118.242	180.258	-0.520592	5.44669
	118.242	180.461	-0.520592	5.44669
	118.242	180.593	-0.512722	5.44669
	118.242	180.794	-0.492437	5.44669
	118.242	181.16	-0.484047	5.44669
	118.22	181.491	-0.503059	5.44669
	118.162	181.588	-0.5243	5.44669
	118.138	181.574	-0.528071	5.44669
	118.192	181.741	-0.522358	5.44669
	118.252	182.143	-0.518666	5.44669
	118.263	182.502	-0.519157	5.44669
	118.247	182.646	-0.520675	5.44669
	118.237	182.749	-0.521137	5.44669
	118.216	182.964	-0.520791	5.44669
	118.162	183.25	-0.520482	5.44669
	118.14	183.478	-0.520475	5.44669
	118.193	183.55	-0.520583	5.44669
	118.23	183.561	-0.52063	5.44669
	118.183	183.697	-0.520611	5.44669
	118.121	183.972	-0.520587	5.44669
	118.107	184.27	-0.520583	5.44669
	118.123	184.531	-0.52059	5.44669
	118.134	184.768	-0.520595	5.44669
	118.133	185.008	-0.520594	5.44669
	118.107	185.259	-0.520592	5.44669
	118.048	185.463	-0.520592	5.44669
	118.002	185.587	-0.520592	5.44669
	118	185.783	-0.520592	5.44669
	118.014	186.2	-0.520592	5.44669
	118.043	186.758	-0.520592	5.44669
	118.098	187.26	-0.520592	5.44669
	118.119	187.584	-0.520592	5.44669
	118.064	187.836	-0.520592	5.44669
	118.005	188.218	-0.520592	5.44669
	117.995	188.695	-0.520592	5.44669
	118.011	189.069	-0.520592	5.44669
	118.021	189.351	-0.520592	5.44669
	118.02	189.727	-0.520592	5.44669
	118.015	190.24	-0.520592	5.44669
	118.014	190.738	-0.520592	5.44669
	118.015	191.076	-0.520592	5.44669
	118.016	191.287	-0.520592	5.44669
	118.016	191.491	-0.520592	5.44669
	118.016	191.784	-0.520592	5.44669
	118.016	192.224	-0.520592	5.44669
	118.016	192.759	-0.520592	5.44669
	118.016	193.292	-0.520592	5.44669
	118.016	193.793	-0.520592	5.44669
	118.016	194.28	-0.520592	5.44669
	118.016	194.774	-0.520592	5.44669
	118.016	195.226	-0.520592	5.44669
	118.016	195.503	-0.520592	5.44669
	118.016	195.598	-0.520592	5.44669
	118.016	195.71	-0.520592	5.44669
	118.016	195.897	-0.520592	5.44669
	118.016	196.062	-0.520592	5.44669
	118.016	196.232	-0.520592	5.44669
	118.016	196.468	-0.520592	5.44669
	118.016	196.738	-0.520592	5.44669
	118.016	196.952	-0.520592	5.44669
	118.016	197.024	-0.520592	5.44669
	118.016	196.99	-0.520592	5.44669
	118.016	197.002	-0.520592	5.44669
	118.016	197.174	-0.520592	5.44669
	118.016	197.415	-0.520592	5.44669
	118.016	197.531	-0.520592	5.44669
	118.016	197.506	-0.520592	5.44669
	118.016	197.505	-0.520592	5.44669
	118.016	197.67	-0.520592	5.44669
	118.016	197.96	-0.520592	5.44669
	118.016	198.304	-0.520592	5.44669
	118.016	198.734	-0.520592	5.44669
	118.016	199.198	-0.520592	5.44669
	118.016	199.549	-0.520592	5.44669
	118.016	199.827	-0.520592	5.44669
	117.993	200.16	-0.520592	5.44669
	117.914	200.501	-0.520592	5.44669
	117.81	200.819	-0.520592	5.44669
	117.783	201.222	-0.520592	5.44669
	117.873	201.684	-0.520592	5.44669
	117.998	202.044	-0.520592	5.44669
	118.052	202.326	-0.520592	5.44669
	118.014	202.658	-0.520592	5.44669
	117.909	202.948	-0.520592	5.44669
	117.801	203.089	-0.520592	5.44669
	117.758	203.215	-0.520592	5.44669
	117.773	203.441	-0.512722	5.44669
	117.794	203.723	-0.492437	5.44669
	117.797	203.994	-0.484047	5.44669
	117.791	204.241	-0.503059	5.44669
	117.787	204.482	-0.5243	5.44669
	117.788	204.778	-0.5202	5.44669
	117.79	205.206	-0.494203	5.44669
	117.79	205.686	-0.482121	5.44669
	117.79	206.045	-0.501623	5.44669
	117.789	206.271	-0.524384	5.44669
	117.789	206.473	-0.528616	5.44669
	117.789	206.761	-0.522557	5.44669
	117.789	207.15	-0.518555	5.44669
	117.789	207.461	-0.51904	5.44669
	117.789	207.591	-0.520666	5.44669
	117.789	207.705	-0.521175	5.44669
	117.789	207.929	-0.52081	5.44268
	117.789	208.215	-0.520476	5.43234
	117.789	208.489	-0.520466	5.42806
	117.789	208.735	-0.520581	5.43775
	117.789	208.926	-0.520632	5.44858
	117.789	209.046	-0.520613	5.4505
	117.789	209.147	-0.520587	5.44759
	117.789	209.215	-0.520583	5.44571
	117.789	209.267	-0.52059	5.44595
	117.789	209.373	-0.520595	5.44673
	117.789	209.465	-0.520594	5.44696
	117.789	209.476	-0.520592	5.44679
	117.789	209.45	-0.520592	5.44663
	117.789	209.484	-0.520592	5.44663
	117.789	209.663	-0.520592	5.44668
	117.789	209.898	-0.520592	5.44671
	117.789	210.059	-0.520592	5.4467
	117.789	210.21	-0.520592	5.44668
	117.789	210.39	-0.520592	5.44668
	117.789	210.538	-0.520592	5.44669
	117.789	210.703	-0.520592	5.44669
	117.789	210.944	-0.520592	5.44669
	117.789	211.217	-0.520592	5.44669
	117.789	211.48	-0.520592	5.44669
	117.789	211.776	-0.520592	5.44669
	117.789	212.196	-0.520592	5.44669
	117.789	212.721	-0.520592	5.44669
	117.789	213.258	-0.520592	5.44669
	117.767	213.763	-0.520592	5.44669
	117.71	214.252	-0.520592	5.44669
	117.664	214.695	-0.520592	5.44669
	117.66	215.019	-0.520592	5.44669
	117.696	215.293	-0.520592	5.44669
	117.739	215.683	-0.520592	5.44669
	117.703	216.205	-0.520592	5.44669
	117.6	216.701	-0.520592	5.44669
	117.535	217.036	-0.520592	5.44669
	117.539	217.246	-0.520592	5.44669
	117.563	217.45	-0.520592	5.44669
	117.572	217.745	-0.520592	5.44669
	117.567	218.185	-0.520592	5.44669
	117.562	218.67	-0.520592	5.44669
	117.561	219.027	-0.520592	5.44669
	117.563	219.25	-0.520592	5.44669
	117.564	219.403	-0.520592	5.44669
	117.563	219.516	-0.520592	5.44669
	117.563	219.677	-0.520592	5.44669
	117.563	219.927	-0.520592	5.44669
	117.563	220.207	-0.520592	5.44669
	117.563	220.42	-0.520592	5.44669
	117.563	220.537	-0.520592	5.44669
	117.563	220.678	-0.520592	5.44669
	117.563	220.87	-0.520592	5.44669
	117.563	220.977	-0.520592	5.44669
	117.563	221.015	-0.520592	5.44669
	117.563	221.101	-0.520592	5.44669
	117.563	221.19	-0.520592	5.44669
	117.563	221.256	-0.520592	5.44669
	117.563	221.36	-0.520592	5.44669
	117.563	221.495	-0.520592	5.44669
	117.563	221.632	-0.520592	5.44669
	117.563	221.708	-0.520592	5.44669
	117.563	221.752	-0.520592	5.44669
	117.563	221.851	-0.520592	5.44669
	117.563	221.943	-0.520592	5.44669
	117.563	221.957	-0.520592	5.44669
	117.563	221.932	-0.512722	5.44669
	117.563	221.916	-0.492437	5.44669
	117.563	221.87	-0.484047	5.44669
	117.563	221.75	-0.503059	5.44669
	117.563	221.699	-0.5243	5.44669
	117.563	221.816	-0.528071	5.44669
	117.563	221.948	-0.522358	5.44669
	117.563	221.971	-0.518666	5.44669
	117.563	221.936	-0.519157	5.44669
	117.563	221.913	-0.520675	5.44669
	117.563	221.916	-0.521137	5.44669
	117.563	221.975	-0.520791	5.44669
	117.563	222.154	-0.520482	5.44669
	117.563	222.38	-0.520475	5.44669
	117.563	222.488	-0.520583	5.44669
	117.563	222.513	-0.52063	5.44669
	117.563	222.693	-0.520611	5.44669
	117.563	223.086	-0.520587	5.44669
	117.563	223.436	-0.520583	5.44669
	117.563	223.581	-0.52059	5.44669
	117.563	223.686	-0.520595	5.44669
	117.563	223.902	-0.520594	5.44669
	117.541	224.188	-0.520592	5.44669
	117.483	224.464	-0.520592	5.44669
	117.46	224.712	-0.520592	5.44669
	117.513	224.951	-0.520592	5.44669
	117.551	225.197	-0.512722	5.44669
	117.505	225.4	-0.492437	5.44669
	117.465	225.525	-0.484047	5.44669
	117.486	225.722	-0.503059	5.44669
	117.49	226.09	-0.5243	5.44669
	117.481	226.423	-0.528071	5.44669
	117.498	226.569	-0.522358	5.44669
	117.467	226.633	-0.518666	5.44669
	117.374	226.675	-0.519157	5.44669
	117.313	226.731	-0.520675	5.44669
	117.337	226.896	-0.521137	5.44669
	117.416	227.167	-0.520791	5.44669
	117.47	227.404	-0.520482	5.44669
	117.47	227.486	-0.520475	5.44669
	117.429	227.448	-0.520583	5.44669
	117.364	227.454	-0.52063	5.44669
	117.321	227.626	-0.520611	5.44669
	117.322	227.868	-0.520587	5.44669
	117.336	227.984	-0.520583	5.44669
	117.342	228.009	-0.52059	5.44669
	117.339	228.135	-0.520595	5.44669
	117.358	228.351	-0.520594	5.44669
	117.415	228.523	-0.520592	5.44669
	117.44	228.685	-0.520592	5.44669
	117.387	228.866	-0.520592	5.44669
	117.327	229.01	-0.520592	5.44669
	117.316	229.174	-0.520592	5.44669
	117.332	229.365	-0.520592	5.44669
	117.342	229.513	-0.520592	5.44669
	117.341	229.675	-0.520592	5.44669
	117.359	229.913	-0.520592	5.44669
	117.415	230.237	-0.520592	5.44669
	117.44	230.627	-0.520592	5.44669
	117.387	230.976	-0.520592	5.44669
	117.327	231.227	-0.520592	5.44669
	117.316	231.395	-0.520592	5.44669
	117.332	231.504	-0.520592	5.44669
	117.342	231.657	-0.520592	5.44669
	117.341	231.906	-0.520592	5.44669
	117.337	232.188	-0.520592	5.44669
	117.335	232.451	-0.520592	5.44669
	117.336	232.744	-0.512722	5.4507
	117.337	233.113	-0.492437	5.46104
	117.337	233.414	-0.484047	5.46531
	117.337	233.547	-0.503059	5.45562
	117.337	233.666	-0.5243	5.4448
	117.337	233.842	-0.528071	5.44287
	117.337	234	-0.522358	5.44579
	117.337	234.171	-0.518666	5.44767
	117.337	234.41	-0.519157	5.44742
	117.337	234.632	-0.520675	5.44664
	117.337	234.718	-0.521137	5.44641
	117.337	234.737	-0.520791	5.44658
	117.337	234.822	-0.520482	5.44674
	117.337	234.918	-0.520475	5.44675
	117.337	234.987	-0.520583	5.44669
	117.337	235.139	-0.52063	5.44667
	117.337	235.351	-0.520611	5.44668
	117.337	235.462	-0.520587	5.44669
	117.337	235.494	-0.520583	5.44669
	117.337	235.626	-0.52059	5.44669
	117.337	235.842	-0.520595	5.44669
	117.337	235.962	-0.520594	5.44669
	117.337	235.948	-0.520592	5.44669
	117.337	235.95	-0.520592	5.44669
	117.337	236.112	-0.520592	5.44669
	117.315	236.351	-0.520592	5.44669
	117.257	236.519	-0.520592	5.44669
	117.233	236.672	-0.520592	5.44669
	117.287	236.851	-0.520592	5.44669
	117.347	236.948	-0.520592	5.44669
	117.358	236.986	-0.520592	5.44669
	117.342	237.125	-0.520592	5.44669
	117.331	237.392	-0.520592	5.44669
[truncated: 2,722 more rows]
