# Supplementary material for: Design of a cosmetic glove stiffness compensation mechanism for toddler-sized hand prostheses
Source: PLoS One. 2017 Aug 11;12(8):e0183233. doi: 10.1371/journal.pone.0183233 (PMC5553851; doi:10.1371/journal.pone.0183233)
Supplement: S1 Dataset — (ZIP) [file pone.0183233.s001.zip › 01 Glove measurements/PVCglove1_4.xlsx]

## Sheet: test_glove1_4
LabVIEW Measurement
Writer_Version	2
Reader_Version	2
Separator	Tab
Decimal_Separator	.
Multi_Headings	No
X_Columns	No
Time_Pref	Absolute
Operator	localadmin
Date	2012-12-07
Time	00:11:09.114000
***End_of_Header***
Channels	4
Samples	10	10	10	10
Date	2012-12-07	2012-12-07	2012-12-07	2012-12-07
Time	00:11:12.714000	00:11:12.714000	00:11:12.714000	00:11:12.714000
Y_Unit_Label	mm	N	N	Pa
X_Dimension	Time	Time	Time	Time
X0	0	0	0	0
Delta_X	0.01	0.01	0.01	0.01
***End_of_Header***
X_Value	Voltage LVDT (Filtered)	Voltage Load Cell (Filtered)	Voltage Pinch Load Cell (Filtered)	Voltage Pressure (Filtered)	Comment
	129.104	-0.006531	-0.520592	5.44669
	129.104	-0.076159	-0.520592	5.44669
	129.104	-0.082138	-0.520592	5.44669
	129.104	-0.00408	-0.520592	5.44669
	129.104	0.039581	-0.520592	5.44669
	129.104	0.031523	-0.520592	5.44669
	129.104	0.012851	-0.520592	5.44669
	129.104	-0.041261	-0.520592	5.44669
	129.104	-0.163455	-0.520592	5.44669
	129.104	-0.261409	-0.520592	5.44669
	129.104	-0.269458	-0.520592	5.44669
	129.104	-0.239668	-0.520592	5.44669
	129.104	-0.224591	-0.520592	5.44669
	129.104	-0.228907	-0.520592	5.44669
	129.104	-0.186889	-0.520592	5.44669
	129.104	-0.061586	-0.520592	5.44669
	129.104	-0.007221	-0.520592	5.44669
	129.104	-0.124706	-0.520592	5.44669
	129.104	-0.257589	-0.520592	5.44669
	129.104	-0.23249	-0.520592	5.44669
	129.104	-0.070187	-0.520592	5.44669
	129.104	0.005433	-0.520592	5.44669
	129.104	-0.11634	-0.520592	5.44669
	129.104	-0.258582	-0.520592	5.44669
	129.104	-0.28507	-0.520592	5.44669
	129.104	-0.247219	-0.520592	5.44669
	129.104	-0.222206	-0.520592	5.44669
	129.104	-0.225224	-0.520592	5.44669
	129.104	-0.235385	-0.520592	5.44669
	129.104	-0.189379	-0.520592	5.44669
	129.104	-0.060326	-0.512722	5.44669
	129.104	-0.005808	-0.492437	5.44669
	129.104	-0.075371	-0.484047	5.44669
	129.104	-0.082065	-0.503059	5.44669
	129.104	-0.053519	-0.5243	5.44669
	129.104	-0.136515	-0.528071	5.4507
	129.104	-0.19684	-0.522358	5.46104
	129.104	-0.047478	-0.518666	5.46531
	129.104	0.157892	-0.519157	5.45562
	129.104	0.111665	-0.512805	5.4448
	129.104	-0.140805	-0.492982	5.44287
	129.104	-0.30467	-0.484246	5.44579
	129.104	-0.295375	-0.502948	5.44767
	129.104	-0.235106	-0.524183	5.44742
	129.104	-0.213462	-0.528061	5.44664
	129.104	-0.225866	-0.522396	5.44641
	129.104	-0.238762	-0.518685	5.44658
	129.104	-0.239755	-0.519151	5.44674
	129.104	-0.235588	-0.520666	5.44675
	129.104	-0.233489	-0.521135	5.44669
	129.104	-0.234092	-0.520793	5.44667
	129.104	-0.23509	-0.520483	5.44668
	129.104	-0.235294	-0.520475	5.44669
	129.104	-0.235024	-0.520582	5.44669
	129.104	-0.185649	-0.52063	5.44669
	129.104	-0.058892	-0.520612	5.44669
	129.104	-0.006533	-0.520587	5.44669
	129.104	-0.125375	-0.520583	5.44669
	129.104	-0.258114	-0.52059	5.44669
	129.104	-0.281662	-0.520595	5.44669
	129.104	-0.245959	-0.520594	5.44669
	129.104	-0.222889	-0.520592	5.44669
	129.104	-0.225958	-0.520592	5.44669
	129.104	-0.235449	-0.520592	5.44669
	129.104	-0.238335	-0.520592	5.44669
	129.104	-0.236171	-0.520592	5.44669
	129.104	-0.234238	-0.520592	5.44669
	129.104	-0.234198	-0.520592	5.44669
	129.104	-0.234868	-0.520592	5.44669
	129.104	-0.235163	-0.520592	5.44669
	129.104	-0.235048	-0.520592	5.44669
	129.104	-0.234896	-0.520592	5.44669
	129.104	-0.234872	-0.520592	5.44669
	129.104	-0.234917	-0.520592	5.44669
	129.126	-0.234944	-0.520592	5.44669
	129.184	-0.234939	-0.520592	5.44669
	129.207	-0.234928	-0.520592	5.44669
	129.154	-0.234925	-0.520592	5.44669
	129.093	-0.234927	-0.520592	5.44669
	129.083	-0.23493	-0.520592	5.44669
	129.099	-0.23493	-0.520592	5.44669
	129.109	-0.234929	-0.520592	5.44669
	129.108	-0.234929	-0.520592	5.44669
	129.104	-0.234929	-0.520592	5.44669
	129.102	-0.234929	-0.520592	5.44669
	129.103	-0.234929	-0.520592	5.44669
	129.104	-0.234929	-0.520592	5.44669
	129.104	-0.234929	-0.520592	5.44669
	129.104	-0.234929	-0.520592	5.44669
	129.104	-0.234929	-0.520592	5.44669
	129.104	-0.234929	-0.520592	5.44669
	129.104	-0.234929	-0.520592	5.44669
	129.104	-0.234929	-0.520592	5.44669
	129.104	-0.234929	-0.520592	5.44669
	129.104	-0.234929	-0.520592	5.44669
	129.104	-0.234929	-0.520592	5.44669
	129.104	-0.234929	-0.520592	5.44669
	129.104	-0.234929	-0.520592	5.44669
	129.104	-0.234929	-0.520592	5.44669
	129.104	-0.234929	-0.520592	5.44669
	129.104	-0.234929	-0.520592	5.44669
	129.104	-0.234929	-0.520592	5.44669
	129.104	-0.234929	-0.520592	5.44669
	129.104	-0.234929	-0.520592	5.44669
	129.104	-0.234929	-0.520592	5.44669
	129.104	-0.234929	-0.520592	5.44669
	129.104	-0.234929	-0.520592	5.44669
	129.104	-0.234929	-0.520592	5.44669
	129.104	-0.185739	-0.520592	5.44669
	129.104	-0.058963	-0.520592	5.44669
	129.104	-0.006531	-0.520592	5.44669
	129.104	-0.125349	-0.520592	5.44669
	129.104	-0.258104	-0.520592	5.44669
	129.104	-0.281667	-0.520592	5.44669
	129.104	-0.245964	-0.520592	5.44669
	129.104	-0.22289	-0.520592	5.44669
	129.104	-0.225956	-0.520592	5.44669
	129.104	-0.235449	-0.520592	5.44669
	129.104	-0.238336	-0.520592	5.44669
	129.104	-0.236171	-0.520592	5.44669
	129.104	-0.234238	-0.520592	5.44669
	129.104	-0.234198	-0.520592	5.44669
	129.104	-0.234868	-0.520592	5.44669
	129.104	-0.235163	-0.520592	5.44669
	129.104	-0.235049	-0.520592	5.44669
	129.104	-0.234896	-0.520592	5.44669
	129.104	-0.234872	-0.520592	5.44669
	129.104	-0.234917	-0.520592	5.44669
	129.104	-0.234944	-0.520592	5.44669
	129.104	-0.234939	-0.520592	5.44669
	129.104	-0.234928	-0.520592	5.44669
	129.104	-0.234925	-0.520592	5.44669
	129.104	-0.234927	-0.520592	5.44669
	129.104	-0.23493	-0.512722	5.44669
	129.104	-0.23493	-0.492437	5.44669
	129.104	-0.234929	-0.484047	5.44669
	129.104	-0.234929	-0.503059	5.44669
	129.104	-0.234929	-0.5243	5.44669
	129.104	-0.234929	-0.528071	5.44669
	129.104	-0.234929	-0.522358	5.44669
	129.104	-0.234929	-0.518666	5.44669
	129.104	-0.234929	-0.511286	5.44669
	129.104	-0.234929	-0.49252	5.44669
	129.104	-0.234929	-0.484592	5.44669
	129.104	-0.234929	-0.503258	5.44669
	129.104	-0.234929	-0.52419	5.44669
	129.104	-0.234929	-0.527954	5.44669
	129.104	-0.234929	-0.522348	5.44669
	129.104	-0.234929	-0.518703	5.44669
	129.104	-0.234929	-0.519176	5.44669
	129.104	-0.234929	-0.52067	5.44669
	129.104	-0.234929	-0.521128	5.44669
	129.104	-0.234929	-0.520789	5.44669
	129.104	-0.234929	-0.520484	5.44669
	129.104	-0.234929	-0.520477	5.44669
	129.104	-0.234929	-0.520582	5.44669
	129.104	-0.234929	-0.520629	5.44669
	129.104	-0.234929	-0.520611	5.44669
	129.104	-0.234929	-0.520587	5.44669
	129.104	-0.234929	-0.520583	5.44669
	129.104	-0.234929	-0.52059	5.44669
	129.104	-0.234929	-0.520595	5.44669
	129.104	-0.234929	-0.520594	5.44669
	129.104	-0.234929	-0.520592	5.44669
	129.104	-0.185739	-0.520592	5.44669
	129.104	-0.058963	-0.520592	5.44669
	129.104	-0.006531	-0.520592	5.44669
	129.104	-0.125349	-0.520592	5.44669
	129.104	-0.258104	-0.520592	5.44669
	129.104	-0.281667	-0.520592	5.44669
	129.104	-0.245964	-0.520592	5.44669
	129.104	-0.22289	-0.520592	5.44669
	129.104	-0.225956	-0.520592	5.44669
	129.104	-0.235449	-0.520592	5.44669
	129.104	-0.238336	-0.520592	5.44669
	129.104	-0.236171	-0.520592	5.44669
	129.104	-0.234238	-0.520592	5.44669
	129.104	-0.234198	-0.520592	5.44669
	129.104	-0.185678	-0.520592	5.44669
	129.104	-0.059198	-0.520592	5.44669
	129.104	-0.006651	-0.520592	5.44669
	129.104	-0.076125	-0.520592	5.44669
	129.104	-0.082082	-0.520592	5.44669
	129.104	-0.053258	-0.520592	5.44669
	129.104	-0.1364	-0.520592	5.44669
	129.104	-0.246075	-0.520592	5.44669
	129.082	-0.272694	-0.520592	5.44669
	129.024	-0.24648	-0.520592	5.44669
	128.978	-0.226295	-0.520592	5.44669
	128.952	-0.227199	-0.520592	5.44669
	128.931	-0.234759	-0.520592	5.44669
	128.972	-0.188415	-0.520592	5.44669
	129.07	-0.060145	-0.520592	5.44669
	129.108	-0.006075	-0.512722	5.44669
	129.024	-0.075548	-0.492437	5.44669
	128.898	-0.082044	-0.484047	5.44669
	128.841	-0.053448	-0.503059	5.44669
	128.856	-0.136492	-0.5243	5.44669
	128.882	-0.246047	-0.528071	5.44669
	128.887	-0.223459	-0.522358	5.44669
	128.88	-0.070506	-0.518666	5.44669
	128.875	0.00209	-0.519157	5.44669
	128.876	-0.117628	-0.520675	5.44669
	128.878	-0.257933	-0.521137	5.44669
	128.878	-0.28434	-0.520791	5.44669
	128.878	-0.197954	-0.520482	5.44669
	128.878	-0.046469	-0.520475	5.44669
	128.878	0.003052	-0.520583	5.44669
	128.878	-0.125775	-0.52063	5.44669
	128.878	-0.261688	-0.520611	5.44669
	128.878	-0.283017	-0.520587	5.44669
	128.878	-0.245256	-0.520583	5.44669
	128.878	-0.172923	-0.52059	5.44669
	128.878	-0.049917	-0.520595	5.44669
	128.878	-0.007296	-0.520594	5.44669
	128.878	-0.128885	-0.520592	5.44669
	128.878	-0.259313	-0.520592	5.44669
	128.878	-0.280917	-0.520592	5.44669
	128.878	-0.24522	-0.520592	5.44669
	128.878	-0.222845	-0.520592	5.44669
	128.878	-0.226202	-0.520592	5.44669
	128.878	-0.235567	-0.520592	5.44669
	128.878	-0.238298	-0.520592	5.44669
	128.878	-0.186923	-0.520592	5.44669
	128.878	-0.009071	-0.520592	5.44669
	128.878	0.170149	-0.520592	5.44669
	128.878	0.152289	-0.520592	5.44669
	128.878	0.076399	-0.520592	5.44669
	128.878	0.099405	-0.520592	5.44669
	128.878	0.094499	-0.512722	5.44669
	128.878	0.028501	-0.492437	5.44669
	128.878	-0.055422	-0.484047	5.44669
	128.878	-0.174685	-0.503059	5.44669
	128.878	-0.261037	-0.5243	5.44669
	128.878	-0.265304	-0.528071	5.44268
	128.878	-0.238059	-0.522358	5.43234
	128.878	-0.176203	-0.518666	5.42806
	128.878	-0.004659	-0.519157	5.43775
	128.878	0.217379	-0.520675	5.44858
	128.855	0.276675	-0.521137	5.4505
	128.798	0.079337	-0.520791	5.44759
	128.774	-0.194656	-0.520482	5.44571
	128.828	-0.315433	-0.520475	5.44595
	128.888	-0.280693	-0.520583	5.44673
	128.899	-0.175933	-0.52063	5.44696
	128.86	-0.038532	-0.520611	5.44679
	128.792	-0.00145	-0.520587	5.44663
	128.77	-0.081291	-0.520583	5.44663
	128.806	-0.086094	-0.52059	5.44668
	128.81	-0.053102	-0.520595	5.44671
	128.774	-0.134908	-0.520594	5.4467
	128.731	-0.196316	-0.520592	5.44668
	128.699	-0.09702	-0.520592	5.44668
	128.719	0.030783	-0.520592	5.44669
	128.764	0.059218	-0.512722	5.44669
	128.78	0.027316	-0.492437	5.44669
	128.749	0.004102	-0.484047	5.44669
	128.682	0.005759	-0.503059	5.44669
	128.635	0.063901	-0.5243	5.44669
	128.635	0.193838	-0.528071	5.44669
	128.65	0.293603	-0.522358	5.44669
	128.657	0.299658	-0.518666	5.44669
	128.654	0.26839	-0.519157	5.44669
	128.651	0.204212	-0.520675	5.44669
	128.65	0.082315	-0.521137	5.44669
	128.651	-0.01193	-0.520791	5.44669
	128.652	-0.067721	-0.520482	5.44669
	128.652	-0.165417	-0.520475	5.44669
	128.651	-0.252776	-0.520583	5.44669
	128.651	-0.265137	-0.52063	5.44669
	128.651	-0.240925	-0.520611	5.44669
	128.651	-0.226654	-0.520587	5.44669
	128.651	-0.229324	-0.520583	5.44669
	128.651	-0.235521	-0.52059	5.44669
	128.651	-0.187979	-0.520595	5.44669
	128.651	-0.059691	-0.520594	5.44669
	128.651	0.04315	-0.520592	5.44669
	128.651	0.100271	-0.520592	5.44669
	128.651	0.146279	-0.520592	5.44669
	128.651	0.056153	-0.520592	5.44669
	128.651	-0.159632	-0.520592	5.44669
	128.651	-0.292778	-0.520592	5.44669
	128.629	-0.234504	-0.520592	5.44669
	128.572	-0.009283	-0.520592	5.44669
	128.548	0.236219	-0.520592	5.44669
	128.579	0.286218	-0.520592	5.44669
	128.582	0.125829	-0.520592	5.44669
	128.569	0.025978	-0.520592	5.44669
	128.584	0.087995	-0.520592	5.44669
	128.577	0.0585	-0.520592	5.44669
	128.565	-0.137876	-0.520592	5.44669
	128.607	-0.284491	-0.520592	5.44669
	128.636	-0.238764	-0.520592	5.44669
	128.567	-0.063203	-0.520592	5.44669
	128.473	0.010596	-0.520592	5.44669
	128.472	-0.067469	-0.520592	5.44669
	128.507	-0.035394	-0.520592	5.44669
	128.478	0.167772	-0.520592	5.44669
	128.424	0.267125	-0.520592	5.44669
	128.407	0.142208	-0.520592	5.44669
	128.418	0.039632	-0.520592	5.44669
	128.429	0.087894	-0.520592	5.44669
	128.429	0.102794	-0.520592	5.44669
	128.425	0.085265	-0.520592	5.44669
	128.424	0.120768	-0.520592	5.44669
	128.424	0.100305	-0.520592	5.44669
	128.425	0.072531	-0.520592	5.44669
	128.425	0.116319	-0.520592	5.44669
	128.425	0.102967	-0.520592	5.44669
	128.425	0.026037	-0.520592	5.44669
	128.425	-0.059464	-0.520592	5.44669
	128.425	-0.175502	-0.520592	5.44669
	128.425	-0.210752	-0.520592	5.44669
	128.425	-0.088589	-0.520592	5.44669
	128.425	0.039454	-0.520592	5.44669
	128.425	0.109044	-0.520592	5.44669
	128.425	0.151276	-0.520592	5.44669
	128.425	0.055129	-0.520592	5.44669
	128.425	-0.161837	-0.520592	5.44669
	128.425	-0.244147	-0.520592	5.44669
	128.425	-0.057989	-0.520592	5.44669
	128.425	0.170353	-0.520592	5.44669
	128.425	0.169818	-0.520592	5.44669
	128.425	0.083677	-0.520592	5.44669
	128.425	0.145415	-0.520592	5.44669
	128.403	0.266546	-0.520592	5.44669
	128.345	0.305577	-0.520592	5.44669
	128.322	0.280493	-0.520592	5.44669
	128.353	0.207178	-0.520592	5.44669
	128.356	0.030066	-0.520592	5.44669
	128.343	-0.141041	-0.520592	5.44669
	128.38	-0.070854	-0.520592	5.44669
	128.43	0.130242	-0.520592	5.44669
	128.42	0.108704	-0.520592	5.44669
	128.328	-0.132167	-0.520592	5.44669
	128.238	-0.299992	-0.520592	5.44268
	128.246	-0.247294	-0.520592	5.43234
	128.284	-0.061267	-0.520592	5.42806
	128.252	0.014439	-0.520592	5.43775
	128.197	-0.115738	-0.520592	5.44858
	128.18	-0.21234	-0.520592	5.4505
	128.192	-0.110553	-0.512722	5.44759
	128.203	0.030809	-0.492437	5.44571
	128.203	0.113229	-0.484047	5.44595
	128.199	0.205291	-0.503059	5.44673
	128.197	0.280818	-0.5243	5.44696
	128.198	0.290225	-0.528071	5.44679
	128.199	0.268981	-0.522358	5.44663
	128.199	0.207813	-0.518666	5.44663
	128.199	0.083613	-0.519157	5.44668
	128.199	0.036524	-0.520675	5.44671
	128.199	0.107475	-0.521137	5.4467
	128.199	0.11211	-0.520791	5.44668
	128.199	0.082208	-0.520482	5.44668
	128.199	0.165368	-0.520475	5.44669
	128.199	0.226244	-0.520583	5.44669
	128.199	0.126244	-0.512759	5.44669
	128.199	-0.001665	-0.492456	5.44669
	128.199	-0.029894	-0.484042	5.44669
	128.199	0.051323	-0.50305	5.44669
	128.199	0.1521	-0.524298	5.44669
	128.199	0.125237	-0.528073	5.44669
	128.199	0.022606	-0.52236	5.44669
	128.199	-0.068823	-0.518666	5.44669
	128.199	-0.129014	-0.519156	5.44669
	128.176	-0.032592	-0.520675	5.44669
	128.119	0.190878	-0.521138	5.44669
	128.095	0.275816	-0.520791	5.44669
	128.149	0.137636	-0.520482	5.44669
	128.209	0.034629	-0.520475	5.44669
	128.22	0.136613	-0.520583	5.44669
	128.204	0.280341	-0.52063	5.44669
	128.193	0.314492	-0.520611	5.44669
	128.195	0.230134	-0.520587	5.44669
	128.177	0.027555	-0.520583	5.44669
	128.121	-0.150258	-0.52059	5.44669
	128.096	-0.123013	-0.520595	5.44669
	128.149	0.005499	-0.520594	5.44669
	128.209	0.058179	-0.520592	5.44669
	128.198	0.035917	-0.520592	5.44669
	128.124	0.057272	-0.520592	5.44669
	128.068	0.131145	-0.520592	5.44669
	128.043	0.065146	-0.520592	5.44669
	128.004	-0.150478	-0.520592	5.44669
	127.989	-0.242949	-0.520592	5.44669
	128.039	-0.061524	-0.520592	5.44669
	128.073	0.217637	-0.520592	5.44669
	128.025	0.346241	-0.520592	5.44669
	127.964	0.263754	-0.520592	5.44669
	127.951	0.079231	-0.520592	5.44669
	127.967	0.014749	-0.520592	5.44669
	127.978	0.149093	-0.520592	5.44669
	127.977	0.292642	-0.520592	5.44669
	127.972	0.31521	-0.520592	5.44669
	127.971	0.275253	-0.520592	5.44669
	127.972	0.25075	-0.520592	5.44669
	127.973	0.254731	-0.520592	5.44669
	127.973	0.265113	-0.520592	5.44669
	127.973	0.268049	-0.520592	5.44669
	127.972	0.265588	-0.520592	5.44669
	127.972	0.263514	-0.520592	5.44669
	127.973	0.26352	-0.520592	5.44669
	127.973	0.264259	-0.520592	5.44669
	127.973	0.264567	-0.520592	5.44669
	127.972	0.264433	-0.520592	5.44669
	127.972	0.264267	-0.520592	5.44669
	127.972	0.215055	-0.520592	5.44669
	127.973	0.08833	-0.520592	5.44669
	127.972	-0.013264	-0.520592	5.44669
	127.972	-0.021227	-0.520592	5.44669
	127.972	0.059083	-0.520592	5.44669
	127.972	0.201461	-0.520592	5.44669
	127.972	0.298516	-0.520592	5.44669
	127.972	0.299008	-0.520592	5.44669
	127.972	0.266371	-0.520592	5.44669
	127.972	0.252788	-0.520592	5.44669
	127.972	0.258741	-0.520592	5.44669
	127.972	0.266069	-0.520592	5.44669
	127.972	0.267023	-0.520592	5.44669
	127.972	0.215628	-0.512722	5.44669
	127.972	0.08759	-0.492437	5.44669
	127.972	0.035413	-0.484047	5.44669
	127.972	0.154786	-0.503059	5.44669
	127.972	0.238493	-0.5243	5.44669
	127.972	0.135144	-0.528071	5.44669
	127.972	-0.00229	-0.522358	5.44669
	127.972	-0.082509	-0.518666	5.44669
	127.972	-0.125855	-0.519157	5.44669
	127.972	-0.075588	-0.520675	5.44669
	127.972	-0.032805	-0.521137	5.44669
	127.972	-0.080941	-0.520791	5.44669
	127.972	-0.025563	-0.520482	5.44669
	127.972	0.176687	-0.520475	5.44669
	127.972	0.316556	-0.520583	5.44669
	127.972	0.265915	-0.52063	5.44669
	127.972	0.041503	-0.520611	5.44669
	127.972	-0.157183	-0.520587	5.44669
	127.972	-0.081689	-0.520583	5.44669
	127.972	0.18063	-0.52059	5.44669
	127.972	0.338213	-0.520595	5.44669
	127.972	0.322784	-0.520594	5.44669
	127.972	0.262179	-0.520592	5.44669
	127.972	0.242575	-0.520592	5.44669
	127.972	0.255952	-0.520592	5.44669
	127.972	0.268531	-0.520592	5.44669
	127.972	0.269046	-0.520592	5.44669
	127.95	0.264791	-0.520592	5.44669
	127.893	0.262825	-0.520592	5.44669
	127.847	0.263515	-0.520592	5.44669
	127.821	0.264502	-0.520592	5.44669
	127.8	0.26467	-0.520592	5.44669
	127.84	0.26439	-0.520592	5.44669
	127.938	0.264213	-0.520592	5.44669
	127.999	0.264238	-0.520592	5.44669
	127.972	0.264312	-0.520592	5.44669
	127.87	0.215143	-0.520592	5.44669
	127.759	0.088351	-0.520592	5.44669
	127.736	0.035904	-0.520592	5.44669
	127.809	0.154722	-0.520592	5.44669
	127.877	0.287482	-0.520592	5.44669
	127.884	0.311048	-0.520592	5.44669
	127.841	0.275344	-0.520592	5.44669
	127.773	0.252268	-0.520592	5.44669
	127.729	0.255334	-0.520592	5.44669
	127.731	0.264827	-0.520592	5.44669
	127.768	0.267714	-0.520592	5.44669
	127.854	0.265549	-0.520592	5.44669
	127.932	0.263616	-0.520592	5.44669
	127.898	0.263576	-0.520592	5.44669
	127.784	0.264247	-0.520592	5.44669
	127.714	0.264542	-0.520592	5.44669
	127.72	0.264427	-0.520592	5.44669
	127.747	0.264274	-0.520592	5.44669
	127.756	0.264251	-0.520592	5.44669
	127.75	0.264295	-0.520592	5.44669
	127.744	0.264322	-0.520592	5.44669
	127.744	0.264318	-0.520592	5.44669
	127.746	0.215116	-0.520592	5.44669
	127.747	0.088337	-0.520592	5.44669
	127.747	0.035908	-0.520592	5.44669
	127.746	0.154728	-0.520592	5.44669
	127.746	0.287483	-0.520592	5.44669
	127.746	0.311046	-0.520592	5.44669
	127.746	0.226152	-0.520592	5.44669
	127.724	0.076303	-0.520592	5.44669
	127.666	0.026937	-0.520592	5.44669
	127.643	0.155247	-0.520592	5.44669
	127.697	0.290889	-0.520592	5.44669
	127.734	0.312288	-0.520592	5.44669
	127.688	0.274652	-0.520592	5.44669
	127.648	0.251537	-0.520592	5.44669
	127.669	0.255274	-0.520592	5.44669
	127.673	0.265061	-0.520592	5.44669
	127.642	0.267834	-0.520592	5.44669
	127.601	0.265516	-0.520592	5.44669
	127.546	0.26356	-0.520592	5.44669
	127.508	0.263564	-0.520592	5.44669
	127.506	0.264262	-0.520592	5.44669
	127.541	0.264552	-0.520592	5.44669
	127.604	0.264426	-0.520592	5.44669
	127.626	0.26427	-0.520592	5.44669
	127.569	0.264249	-0.520592	5.44669
	127.508	0.264296	-0.512722	5.44669
	127.499	0.264323	-0.492437	5.44669
	127.515	0.264318	-0.484047	5.44669
	127.526	0.264306	-0.503059	5.44669
	127.524	0.264303	-0.5243	5.44669
	127.52	0.215115	-0.528071	5.44669
	127.518	0.088343	-0.522358	5.44669
	127.519	0.035911	-0.518666	5.44669
	127.52	0.154727	-0.519157	5.44669
	127.52	0.287482	-0.520675	5.44669
	127.52	0.311046	-0.521137	5.44669
	127.52	0.275343	-0.520791	5.44669
	127.52	0.203078	-0.520482	5.44669
	127.52	0.079369	-0.520475	5.44669
	127.52	0.036429	-0.520583	5.44669
	127.52	0.158134	-0.52063	5.44669
	127.52	0.288724	-0.520611	5.44669
	127.52	0.310355	-0.520587	5.44669
	127.52	0.274612	-0.520583	5.44669
	127.52	0.252208	-0.52059	5.44669
	127.52	0.255569	-0.520595	5.44669
	127.52	0.264947	-0.520594	5.44669
	127.52	0.267681	-0.520592	5.44669
	127.52	0.265493	-0.520592	5.44669
	127.52	0.263605	-0.520592	5.44669
	127.52	0.214401	-0.520592	5.44268
	127.52	0.088292	-0.520592	5.43234
	127.498	0.036143	-0.520592	5.42806
	127.44	0.154843	-0.520592	5.43775
	127.416	0.287447	-0.520592	5.44858
	127.47	0.31099	-0.520592	5.4505
	127.508	0.275332	-0.520592	5.44759
	127.439	0.252283	-0.520592	5.44571
	127.319	0.255345	-0.520592	5.44595
	127.259	0.264826	-0.520592	5.44673
	127.271	0.26771	-0.520592	5.44696
	127.319	0.265548	-0.520592	5.44679
	127.383	0.263617	-0.520592	5.44663
	127.4	0.263577	-0.520592	5.44663
	127.341	0.264247	-0.520592	5.44668
	127.281	0.264541	-0.520592	5.44671
	127.272	0.264427	-0.520592	5.4467
	127.289	0.264274	-0.520592	5.44668
	127.299	0.264251	-0.520592	5.44668
	127.298	0.264295	-0.520592	5.4507
	127.293	0.264322	-0.520592	5.46104
	127.292	0.264318	-0.520592	5.46531
	127.293	0.264306	-0.520592	5.45562
	127.294	0.264303	-0.520592	5.4448
	127.294	0.264306	-0.520592	5.44287
	127.294	0.264308	-0.520592	5.44579
	127.294	0.264308	-0.520592	5.44767
	127.294	0.264307	-0.520592	5.44742
	127.294	0.215117	-0.520592	5.44664
	127.294	0.088341	-0.520592	5.44641
	127.294	0.03591	-0.520592	5.44658
	127.294	0.154727	-0.520592	5.44674
	127.271	0.287482	-0.520592	5.44675
	127.214	0.311046	-0.520592	5.44669
	127.19	0.275343	-0.520592	5.44667
	127.244	0.252268	-0.520592	5.44668
	127.304	0.255334	-0.520592	5.44669
	127.293	0.264827	-0.520592	5.44669
	127.219	0.267714	-0.520592	5.44669
	127.185	0.265549	-0.520592	5.44669
	127.24	0.263617	-0.520592	5.44669
	127.282	0.263576	-0.520592	5.44669
	127.237	0.264247	-0.520592	5.44669
	127.173	0.264542	-0.520592	5.44669
	127.136	0.264427	-0.520592	5.44669
	127.116	0.264274	-0.520592	5.44669
	127.14	0.264251	-0.520592	5.44669
	127.159	0.264295	-0.520592	5.44669
	127.115	0.264322	-0.520592	5.44669
	127.082	0.264318	-0.520592	5.44669
	127.128	0.264306	-0.520592	5.44669
	127.166	0.264303	-0.520592	5.44669
	127.122	0.264306	-0.520592	5.44669
	127.061	0.264308	-0.520592	5.44669
	127.046	0.264308	-0.520592	5.44669
	127.061	0.264307	-0.520592	5.44669
	127.072	0.264307	-0.520592	5.44669
	127.072	0.264307	-0.520592	5.44669
	127.067	0.264307	-0.520592	5.44669
	127.066	0.264307	-0.520592	5.44669
	127.067	0.264307	-0.520592	5.44669
	127.068	0.264307	-0.520592	5.44669
	127.068	0.264307	-0.520592	5.44669
	127.067	0.264307	-0.520592	5.44669
	127.067	0.264307	-0.520592	5.44669
	127.067	0.264307	-0.520592	5.44669
	127.067	0.264307	-0.520592	5.44669
	127.067	0.264307	-0.520592	5.44669
	127.067	0.264307	-0.520592	5.44669
	127.067	0.264307	-0.520592	5.44669
	127.067	0.264307	-0.520592	5.44669
	127.067	0.264307	-0.520592	5.44669
	127.067	0.264307	-0.520592	5.44669
	127.067	0.264307	-0.520592	5.44669
	127.067	0.264307	-0.520592	5.44669
	127.067	0.264307	-0.520592	5.4507
	127.067	0.264307	-0.520592	5.46104
	127.067	0.264307	-0.520592	5.46531
	127.067	0.264307	-0.520592	5.45562
	127.067	0.264307	-0.520592	5.4448
	127.045	0.264307	-0.520592	5.44287
	126.988	0.264307	-0.520592	5.44579
	126.964	0.264307	-0.520592	5.44767
	127.018	0.264307	-0.520592	5.45143
	127.056	0.264307	-0.520592	5.46099
	126.986	0.264307	-0.520592	5.46503
	126.889	0.264307	-0.520592	5.45552
	126.886	0.313497	-0.520592	5.44485
	126.944	0.440273	-0.520592	5.44294
	126.973	0.492705	-0.520592	5.44579
	126.943	0.373887	-0.520592	5.44765
	126.872	0.241132	-0.520592	5.44741
	126.823	0.217568	-0.520592	5.44665
	126.823	0.253272	-0.512722	5.44641
	126.84	0.276346	-0.492437	5.44659
	126.847	0.27328	-0.484047	5.44674
	126.844	0.312978	-0.503059	5.44674
	126.84	0.436866	-0.5243	5.44669
	126.84	0.491462	-0.528071	5.44667
	126.841	0.374578	-0.522358	5.44668
	126.841	0.241863	-0.518666	5.44669
	126.841	0.217629	-0.519157	5.44669
	126.841	0.253037	-0.520675	5.44669
	126.841	0.276226	-0.521137	5.44669
	126.841	0.273313	-0.520791	5.44669
	126.841	0.263844	-0.520482	5.44669
	126.841	0.260912	-0.520475	5.44669
	126.841	0.26305	-0.520583	5.44669
	126.841	0.264987	-0.52063	5.44669
	126.841	0.265039	-0.520611	5.44669
	126.841	0.264372	-0.520587	5.44669
	126.841	0.264074	-0.520583	5.44669
	126.841	0.264187	-0.52059	5.44669
	126.841	0.264339	-0.520595	5.44669
	126.841	0.264364	-0.520594	5.44669
	126.841	0.31351	-0.520592	5.44669
	126.841	0.489448	-0.520592	5.44669
	126.841	0.71785	-0.520592	5.44669
	126.841	0.778251	-0.520592	5.44669
	126.819	0.579114	-0.520592	5.44669
	126.739	0.353165	-0.520592	5.44669
	126.658	0.408513	-0.520592	5.44669
	126.666	0.622934	-0.520592	5.44669
	126.7	0.661451	-0.520592	5.44669
	126.667	0.59636	-0.520592	5.44669
	126.612	0.603803	-0.520592	5.44669
	126.596	0.588532	-0.520592	5.44669
	126.608	0.572913	-0.520592	5.44669
	126.619	0.669138	-0.520592	5.44669
	126.619	0.779601	-0.520592	5.44669
	126.615	0.801899	-0.520592	5.44669
	126.613	0.724406	-0.520592	5.44669
	126.614	0.578106	-0.520592	5.44669
	126.593	0.527598	-0.520592	5.44669
	126.535	0.654167	-0.520592	5.44669
	126.511	0.789486	-0.520592	5.44669
	126.565	0.811369	-0.520592	5.44669
	126.625	0.77405	-0.520592	5.44669
	126.636	0.750896	-0.520592	5.44669
	126.62	0.754504	-0.520592	5.44669
	126.609	0.764251	-0.520592	5.44669
	126.611	0.767052	-0.520592	5.44669
	126.593	0.764761	-0.520592	5.44669
	126.514	0.762806	-0.520592	5.44669
	126.432	0.762801	-0.520592	5.44669
	126.439	0.763494	-0.520592	5.44669
	126.495	0.763786	-0.520592	5.44669
	126.521	0.763662	-0.520592	5.44669
	126.489	0.763507	-0.520592	5.44669
	126.419	0.763485	-0.520592	5.44669
	126.371	0.714342	-0.520592	5.44669
	126.393	0.587593	-0.520592	5.44669
	126.49	0.535156	-0.520592	5.44669
	126.578	0.653962	-0.520592	5.44669
	126.544	0.786714	-0.520592	5.44669
	126.427	0.81028	-0.520592	5.44669
	126.355	0.77458	-0.520592	5.44669
	126.362	0.751505	-0.520592	5.44669
	126.389	0.75457	-0.520592	5.44669
	126.398	0.764062	-0.520592	5.44669
	126.392	0.76695	-0.520592	5.44669
	126.387	0.764785	-0.520592	5.44669
	126.386	0.762853	-0.520592	5.44669
	126.388	0.762812	-0.520592	5.44669
	126.389	0.763482	-0.520592	5.44669
	126.389	0.763777	-0.520592	5.44669
	126.388	0.763663	-0.520592	5.44669
	126.388	0.76351	-0.520592	5.44669
	126.388	0.763487	-0.520592	5.44669
	126.389	0.763531	-0.520592	5.44669
	126.388	0.763558	-0.520592	5.44669
	126.388	0.763554	-0.520592	5.44669
	126.388	0.763542	-0.520592	5.44669
	126.388	0.763539	-0.520592	5.44669
	126.388	0.763542	-0.520592	5.44669
	126.388	0.763544	-0.520592	5.44669
	126.388	0.763544	-0.520592	5.44669
	126.388	0.763543	-0.520592	5.44669
	126.388	0.763543	-0.520592	5.44669
	126.388	0.763543	-0.520592	5.44669
	126.388	0.763543	-0.520592	5.44669
	126.388	0.763543	-0.520592	5.44669
	126.388	0.763543	-0.520592	5.44669
	126.388	0.763543	-0.520592	5.44669
	126.388	0.763543	-0.520592	5.44669
	126.388	0.763543	-0.512722	5.44669
	126.388	0.763543	-0.492437	5.44669
	126.388	0.763543	-0.484047	5.44669
	126.388	0.763543	-0.503059	5.44669
	126.388	0.763543	-0.5243	5.44669
	126.366	0.763543	-0.528071	5.44669
	126.309	0.763543	-0.514487	5.44669
	126.285	0.763543	-0.49051	5.44669
	126.339	0.763543	-0.482612	5.44669
	126.399	0.763543	-0.503142	5.44669
	126.387	0.763543	-0.524845	5.44669
	126.291	0.763543	-0.528269	5.44669
	126.2	0.763543	-0.522248	5.44669
	126.209	0.763543	-0.518549	5.44669
	126.27	0.763543	-0.519147	5.44669
	126.318	0.763543	-0.520713	5.44669
	126.366	0.763543	-0.521157	5.44669
	126.376	0.763543	-0.520786	5.44669
	126.298	0.763543	-0.520473	5.44669
	126.184	0.763543	-0.520473	5.44669
	126.13	0.763543	-0.520585	5.44669
	126.142	0.763543	-0.520631	5.44669
	126.165	0.763543	-0.520611	5.44669
	126.171	0.763543	-0.520586	5.44669
	126.165	0.763543	-0.512712	5.44669
	126.16	0.763543	-0.492435	5.44669
	126.16	0.763543	-0.48405	5.44669
	126.162	0.763543	-0.503061	5.44669
	126.163	0.763543	-0.5243	5.44669
	126.162	0.763543	-0.52807	5.44669
	126.162	0.763543	-0.522358	5.44669
	126.162	0.763543	-0.518666	5.44669
	126.162	0.763543	-0.519157	5.44669
	126.162	0.763543	-0.520675	5.44669
	126.162	0.763543	-0.521137	5.44669
	126.162	0.763543	-0.520791	5.44669
	126.162	0.763543	-0.520482	5.44669
	126.162	0.763543	-0.520475	5.44669
	126.162	0.763543	-0.520583	5.44669
	126.162	0.763543	-0.52063	5.44669
	126.162	0.763543	-0.520611	5.44669
	126.162	0.763543	-0.520587	5.44669
	126.162	0.763543	-0.520583	5.44669
	126.162	0.763543	-0.52059	5.44669
	126.162	0.763543	-0.520595	5.44669
	126.14	0.763543	-0.520594	5.44669
	126.082	0.812733	-0.520592	5.44669
	126.059	0.939509	-0.520592	5.44669
	126.113	0.991941	-0.520592	5.44669
	126.173	0.873123	-0.520592	5.44669
	126.183	0.740368	-0.520592	5.44669
	126.145	0.765995	-0.520592	5.44669
	126.077	0.928473	-0.520592	5.44669
	126.055	1.05317	-0.520592	5.44669
	126.113	1.05806	-0.520592	5.44669
	126.152	1.01744	-0.520592	5.44669
	126.104	1.04813	-0.520592	5.44669
	126.041	1.13245	-0.520592	5.44669
	126.005	1.1167	-0.520592	5.44669
	125.963	1.02458	-0.520592	5.44669
	125.928	0.982797	-0.520592	5.44669
	125.924	1.04584	-0.520592	5.44669
	125.934	1.19304	-0.520592	5.44669
	125.939	1.29827	-0.520592	5.44669
	125.938	1.30046	-0.520592	5.44669
	125.936	1.26564	-0.520592	5.44669
	125.935	1.20134	-0.520592	5.44669
	125.936	1.08066	-0.520592	5.44669
	125.936	1.03616	-0.520592	5.44669
	125.936	1.15613	-0.520592	5.44669
	125.936	1.28655	-0.520592	5.44669
	125.936	1.30873	-0.520592	5.44669
	125.936	1.27327	-0.520592	5.44669
	125.914	1.25079	-0.520592	5.44669
	125.856	1.25402	-0.520592	5.44669
	125.832	1.26337	-0.520592	5.44669
	125.886	1.26614	-0.520592	5.44669
	125.946	1.26398	-0.520592	5.44669
	125.957	1.26209	-0.520592	5.44669
	125.941	1.26206	-0.520592	5.44669
	125.93	1.26273	-0.520592	5.44669
	125.91	1.26301	-0.520592	5.44669
	125.856	1.2629	-0.520592	5.44669
	125.834	1.26275	-0.520592	5.44669
	125.864	1.26272	-0.520592	5.44669
	125.844	1.26277	-0.520592	5.44669
	125.751	1.26279	-0.520592	5.44669
	125.708	1.26279	-0.520592	5.44669
	125.766	1.26278	-0.520592	5.44669
	125.812	1.26277	-0.520592	5.44669
	125.767	1.26278	-0.520592	5.44669
	125.703	1.26278	-0.520592	5.44669
	125.687	1.26278	-0.512722	5.44669
	125.703	1.26278	-0.492437	5.44669
	125.715	1.26278	-0.484047	5.44669
	125.714	1.26278	-0.503059	5.44669
	125.71	1.26278	-0.5243	5.44669
	125.708	1.26278	-0.528071	5.44669
	125.709	1.26278	-0.522358	5.44669
	125.71	1.26278	-0.518666	5.44669
	125.71	1.26278	-0.519157	5.44669
	125.71	1.26278	-0.520675	5.44669
	125.709	1.26278	-0.521137	5.44669
	125.71	1.26278	-0.520791	5.44669
	125.71	1.26278	-0.520482	5.44669
	125.71	1.31197	-0.520475	5.44669
	125.71	1.43874	-0.520583	5.44669
	125.71	1.54037	-0.52063	5.44669
	125.71	1.54832	-0.520611	5.44669
	125.71	1.468	-0.520587	5.44669
	125.71	1.32562	-0.520583	5.44669
	125.71	1.27776	-0.52059	5.44669
	125.71	1.40404	-0.520595	5.44669
	125.71	1.5383	-0.520594	5.44669
	125.71	1.60903	-0.520592	5.44669
	125.71	1.69872	-0.520592	5.44669
	125.71	1.77741	-0.520592	5.44669
	125.71	1.78899	-0.520592	5.44669
	125.71	1.76753	-0.520592	5.44669
	125.71	1.75469	-0.520592	5.44669
	125.687	1.75698	-0.520592	5.44669
	125.608	1.76251	-0.520592	5.44669
	125.526	1.76401	-0.520592	5.44669
	125.534	1.76268	-0.520592	5.44669
	125.568	1.76158	-0.520592	5.44669
	125.536	1.7616	-0.520592	5.44669
	125.481	1.76199	-0.520592	5.44669
	125.464	1.76215	-0.520592	5.44669
	125.477	1.76208	-0.520592	5.44669
	125.487	1.76199	-0.520592	5.44669
	125.487	1.76198	-0.520592	5.44669
	125.484	1.8112	-0.520592	5.44669
	125.482	1.93799	-0.520592	5.44669
	125.483	1.99042	-0.512722	5.44669
	125.483	1.87159	-0.492437	5.44669
	125.484	1.73884	-0.484047	5.44669
	125.483	1.71528	-0.503059	5.44669
	125.483	1.75098	-0.5243	5.44669
	125.483	1.82325	-0.528071	5.44669
	125.483	1.99614	-0.522358	5.44669
	125.483	2.21505	-0.518666	5.44669
	125.483	2.32174	-0.519157	5.44669
	125.483	2.25154	-0.520675	5.44669
	125.483	2.03077	-0.521137	5.44669
	125.483	1.79138	-0.520791	5.44669
	125.483	1.69317	-0.520482	5.44669
	125.483	1.72502	-0.520475	5.44669
	125.483	1.77135	-0.520583	5.44669
	125.483	1.77913	-0.52063	5.44669
	125.483	1.76588	-0.520611	5.44669
	125.483	1.75755	-0.520587	5.44669
	125.483	1.75877	-0.520583	5.44669
	125.461	1.76224	-0.52059	5.44669
	125.404	1.81245	-0.520595	5.44669
	125.38	1.98761	-0.520594	5.44669
	125.411	2.21531	-0.520592	5.44669
	125.414	2.32488	-0.520592	5.44669
	125.401	2.30195	-0.520592	5.44669
	125.416	2.25532	-0.520592	5.44669
	125.386	2.24424	-0.520592	5.44669
	125.295	2.25623	-0.520592	5.44669
	125.233	2.26519	-0.520592	5.44669
	125.235	2.31388	-0.520592	5.44669
	125.256	2.43725	-0.520592	5.44669
	125.265	2.53763	-0.520592	5.44669
	125.26	2.54628	-0.520592	5.44669
	125.256	2.51587	-0.520592	5.44669
	125.255	2.54952	-0.520592	5.44669
	125.257	2.63144	-0.520592	5.44669
	125.258	2.56445	-0.520592	5.44669
	125.257	2.39474	-0.520592	5.44669
	125.257	2.42802	-0.520592	5.44669
	125.257	2.66262	-0.520592	5.44669
	125.257	2.82363	-0.520592	5.44669
	125.257	2.8195	-0.520592	5.44669
	125.257	2.76241	-0.520592	5.44669
	125.257	2.74026	-0.520592	5.44669
	125.257	2.75132	-0.520592	5.44669
	125.257	2.76384	-0.520592	5.44669
	125.257	2.76515	-0.520592	5.44669
	125.257	2.76125	-0.520592	5.44669
	125.257	2.75915	-0.520592	5.44669
	125.257	2.80885	-0.520592	5.44669
	125.257	2.93658	-0.520592	5.44669
	125.257	2.98923	-0.520592	5.44669
	125.235	2.91936	-0.520592	5.44669
	125.177	2.96239	-0.520592	5.44669
	125.131	3.16723	-0.520592	5.44669
	125.105	3.31258	-0.520592	5.44669
	125.084	3.31251	-0.520592	5.44669
	125.125	3.26269	-0.520592	5.44669
	125.223	3.24215	-0.520592	5.44669
	125.283	3.2513	-0.520592	5.44669
	125.257	3.26244	-0.520592	5.44669
	125.155	3.26385	-0.520592	5.44669
	125.043	3.26049	-0.520592	5.44669
	124.998	3.25857	-0.520592	5.44669
	125.036	3.25897	-0.520592	5.44669
	125.115	3.25982	-0.520592	5.44669
	125.142	3.30922	-0.520592	5.44669
	125.082	3.48497	-0.520592	5.44669
	125.018	3.71321	-0.520592	5.44669
	125.008	3.82279	-0.520592	5.44669
	125.026	3.79968	-0.520592	5.44669
	125.037	3.75296	-0.520592	5.44669
	125.035	3.74192	-0.520592	5.44669
	125.03	3.75394	-0.520592	5.44669
	125.029	3.76291	-0.520592	5.44669
	125.03	3.7624	-0.512722	5.44669
	125.031	3.75899	-0.492437	5.44669
	125.031	3.75775	-0.484047	5.44669
	125.031	3.80763	-0.503059	5.44669
	125.031	3.98433	-0.5243	5.44669
	125.031	4.16359	-0.528071	5.44669
	125.031	4.14616	-0.514487	5.44669
	125.031	4.07044	-0.49051	5.44669
	125.031	4.14255	-0.482612	5.44669
	125.008	4.26433	-0.503142	5.44669
	124.951	4.29994	-0.524845	5.44669
	124.927	4.32239	-0.528269	5.44669
	124.959	4.47475	-0.522248	5.44669
	124.939	4.7028	-0.518549	5.44669
	124.846	4.82064	-0.519147	5.44669
	124.78	4.80104	-0.520713	5.44669
	124.781	4.75287	-0.521157	5.44669
	124.825	4.78915	-0.520786	5.44669
	124.914	4.97688	-0.520473	5.44669
	124.992	5.16561	-0.520473	5.44669
	124.956	5.09903	-0.520585	5.44669
	124.864	4.89319	-0.520631	5.44669
	124.852	4.91145	-0.520611	5.44669
	124.882	5.15264	-0.520586	5.44669
	124.855	5.32176	-0.520583	5.44669
	124.803	5.31869	-0.520591	5.44669
	124.787	5.25915	-0.520595	5.44669
	124.798	5.23561	-0.520594	5.44669
	124.808	5.24695	-0.520592	5.44669
	124.808	5.30927	-0.520592	5.44669
	124.805	5.4867	-0.520592	5.44669
	124.803	5.71105	-0.520592	5.44669
	124.804	5.81841	-0.520592	5.44669
	124.805	5.79575	-0.520592	5.44669
	124.805	5.75001	-0.520592	5.44669
	124.804	5.73921	-0.520592	5.44669
	124.804	5.751	-0.520592	5.44669
	124.804	5.75978	-0.520592	5.44669
	124.804	5.75927	-0.520592	5.44669
	124.804	5.80513	-0.520592	5.44669
	124.804	5.93069	-0.520592	5.44669
	124.804	6.03298	-0.520592	5.44669
	124.782	6.09085	-0.520592	5.44669
	124.725	6.18655	-0.520592	5.44669
	124.679	6.27233	-0.520592	5.44669
	124.653	6.28475	-0.520592	5.44669
	124.609	6.26112	-0.520592	5.44669
	124.593	6.24707	-0.520592	5.44669
	124.644	6.24963	-0.520592	5.44669
	124.679	6.30489	-0.520592	5.44669
	124.631	6.48249	-0.520592	5.44669
	124.57	6.70941	-0.520592	5.44669
	124.557	6.81779	-0.520592	5.44669
	124.572	6.79464	-0.520592	5.44669
	124.583	6.74834	-0.520592	5.44669
	124.582	6.78667	-0.520592	5.44669
	124.578	6.9254	-0.520592	5.44669
	124.577	6.98671	-0.520592	5.44669
	124.578	6.86736	-0.520592	5.44669
	124.578	6.78042	-0.520592	5.44669
	124.578	6.93159	-0.520592	5.44669
	124.578	7.19638	-0.520592	5.44669
	124.578	7.32976	-0.520592	5.44669
	124.578	7.30358	-0.520592	5.44669
	124.578	7.24711	-0.520592	5.44669
	124.578	7.23307	-0.520592	5.44669
	124.578	7.24731	-0.520592	5.44669
	124.578	7.30746	-0.520592	5.44669
	124.578	7.48296	-0.520592	5.44669
	124.578	7.70726	-0.520592	5.44669
	124.578	7.8153	-0.520592	5.44669
	124.578	7.79293	-0.520592	5.44669
	124.578	7.74708	-0.520592	5.44669
	124.578	7.73613	-0.520592	5.44669
	124.578	7.74789	-0.520592	5.44669
	124.578	7.75671	-0.520592	5.44669
	124.578	7.75623	-0.520592	5.44669
	124.578	7.75289	-0.520592	5.44669
	124.578	7.80085	-0.520592	5.44669
	124.578	7.97749	-0.520592	5.44669
	124.578	8.20661	-0.520592	5.44669
	124.556	8.31625	-0.520592	5.44669
	124.498	8.29284	-0.520592	5.44669
	124.452	8.24599	-0.520592	5.44669
	124.426	8.23498	-0.520592	5.44669
	124.405	8.24708	-0.520592	5.44669
	124.424	8.25606	-0.520592	5.44669
	124.464	8.25553	-0.520592	5.44669
	124.501	8.3013	-0.520592	5.44669
	124.528	8.47602	-0.520592	5.44669
	124.486	8.70512	-0.520592	5.44669
	124.386	8.81543	-0.520592	5.44669
	124.325	8.79232	-0.520592	5.44669
	124.329	8.74534	-0.520592	5.44669
	124.352	8.73419	-0.520592	5.44669
	124.36	8.74626	-0.520592	5.44669
	124.355	8.80448	-0.520592	5.44669
	124.35	8.97993	-0.520592	5.44669
	124.35	9.20491	-0.520592	5.44669
	124.352	9.31324	-0.520592	5.44669
	124.352	9.29076	-0.520592	5.44669
	124.352	9.24475	-0.520592	5.44669
	124.352	9.23378	-0.520592	5.44669
	124.352	9.24558	-0.520592	5.44669
	124.352	9.25443	-0.520592	5.44669
	124.352	9.25395	-0.520592	5.44669
	124.352	9.2506	-0.520592	5.44669
	124.352	9.29856	-0.520592	5.44669
	124.352	9.4752	-0.520592	5.44669
	124.352	9.65512	-0.520592	5.44669
	124.352	9.63799	-0.520592	5.44669
	124.352	9.56215	-0.520592	5.44669
	124.352	9.63411	-0.520592	5.44669
	124.352	9.75587	-0.520592	5.44669
	124.352	9.79153	-0.520592	5.44669
	124.352	9.76481	-0.520592	5.44669
	124.352	9.79039	-0.520592	5.44669
	124.352	9.966	-0.520592	5.44669
	124.352	10.2027	-0.520592	5.44669
	124.352	10.3158	-0.520592	5.44669
	124.352	10.3404	-0.520592	5.44669
	124.352	10.4186	-0.520592	5.44669
	124.352	10.5089	-0.520592	5.44669
	124.352	10.5786	-0.520592	5.44669
	124.352	10.6836	-0.520592	5.44669
	124.352	10.769	-0.520592	5.44669
	124.352	10.778	-0.520592	5.44669
	124.352	10.753	-0.520592	5.44669
	124.352	10.7396	-0.520592	5.44669
	124.352	10.7921	-0.520592	5.44669
	124.352	10.9743	-0.520592	5.44669
	124.352	11.2041	-0.520592	5.44669
	124.352	11.312	-0.520592	5.44669
	124.352	11.2877	-0.520592	5.44669
	124.352	11.241	-0.520592	5.44669
	124.352	11.2304	-0.520592	5.44669
	124.352	11.2918	-0.520592	5.44669
	124.352	11.4767	-0.520592	5.44669
	124.352	11.7045	-0.520592	5.44669
	124.352	11.8106	-0.520592	5.44669
	124.352	11.7862	-0.520592	5.44669
	124.352	11.7402	-0.520592	5.44669
	124.352	11.7299	-0.520592	5.44669
	124.352	11.7912	-0.520592	5.44669
	124.33	11.9759	-0.520592	5.44669
	124.25	12.2036	-0.520592	5.44669
	124.146	12.3099	-0.520592	5.44669
	124.119	12.2855	-0.520592	5.44669
	124.209	12.2886	-0.520592	5.44669
	124.312	12.4543	-0.520592	5.44669
	124.286	12.6948	-0.520592	5.44669
	124.167	12.8131	-0.520592	5.44669
	124.092	12.7893	-0.520592	5.44669
	124.098	12.7884	-0.520592	5.44669
	124.126	12.9521	-0.520592	5.44669
	124.136	13.1932	-0.520592	5.44669
	124.13	13.3125	-0.520592	5.44669
	124.124	13.2889	-0.520592	5.44669
	124.123	13.2877	-0.512722	5.44669
	124.125	13.4513	-0.492437	5.44669
	124.126	13.6924	-0.484047	5.44669
	124.126	13.8118	-0.503059	5.44669
	124.125	13.7881	-0.5243	5.44669
	124.125	13.7377	-0.528071	5.44669
	124.126	13.7745	-0.522358	5.44669
	124.126	13.9633	-0.518666	5.44669
	124.126	14.2014	-0.519157	5.44669
	124.103	14.3597	-0.520675	5.44669
	124.023	14.5089	-0.521137	5.44669
	123.942	14.6892	-0.520791	5.44669
	123.95	14.7884	-0.520482	5.44669
	123.984	14.7781	-0.520475	5.44669
	123.974	14.7404	-0.520583	5.44669
	123.999	14.7286	-0.52063	5.44669
	124.064	14.7371	-0.520611	5.44669
	124.046	14.7448	-0.520587	5.44669
	123.942	14.7451	-0.520583	5.44669
	123.894	14.7424	-0.52059	5.44669
	123.953	14.7904	-0.520595	5.44669
	124.002	14.9668	-0.520594	5.44669
	123.958	15.1958	-0.520592	5.44669
	123.893	15.3055	-0.520592	5.44669
	123.877	15.2822	-0.520592	5.44669
	123.892	15.2353	-0.520592	5.44669
	123.904	15.2243	-0.520592	5.44669
	123.904	15.2364	-0.520592	5.44669
	123.899	15.2454	-0.520592	5.44669
	123.898	15.294	-0.520592	5.44669
	123.899	15.4174	-0.520592	5.44669
	123.9	15.5178	-0.520592	5.44669
	123.9	15.5756	-0.520592	5.44669
	123.899	15.672	-0.520592	5.44669
	123.899	15.7581	-0.520592	5.44669
	123.899	15.7703	-0.520592	5.44669
	123.899	15.7466	-0.520592	5.44669
	123.899	15.7325	-0.520592	5.44669
	123.899	15.7843	-0.520592	5.44669
	123.899	15.9664	-0.520592	5.44669
	123.899	16.1964	-0.520592	5.44669
	123.899	16.3045	-0.520592	5.44669
	123.899	16.2801	-0.520592	5.44669
	123.899	16.2334	-0.520592	5.44669
	123.899	16.2228	-0.520592	5.44669
	123.899	16.2842	-0.520592	5.44669
	123.899	16.469	-0.520592	5.44669
	123.899	16.6968	-0.520592	5.44669
	123.899	16.803	-0.520592	5.44669
	123.899	16.8278	-0.520592	5.44669
	123.899	16.9577	-0.520592	5.44669
	123.899	17.1758	-0.520592	5.44669
	123.899	17.2975	-0.520592	5.44669
	123.899	17.283	-0.520592	5.44669
	123.877	17.2849	-0.520592	5.44669
	123.819	17.4464	-0.520592	5.44669
	123.796	17.6857	-0.520592	5.44669
	123.827	17.8049	-0.520592	5.44669
	123.83	17.7819	-0.520592	5.44669
	123.795	17.7319	-0.520592	5.44669
	123.753	17.7685	-0.520592	5.44669
	123.699	17.9571	-0.520592	5.44669
	123.661	18.1952	-0.520592	5.44669
	123.66	18.3536	-0.520592	5.44669
	123.672	18.5028	-0.520592	5.44669
	123.677	18.6831	-0.520592	5.44669
	123.675	18.7823	-0.520592	5.44669
	123.672	18.8212	-0.520592	5.44669
	123.672	18.9594	-0.520592	5.44669
	123.673	19.176	-0.520592	5.44669
	123.673	19.2941	-0.520592	5.44669
	123.673	19.2787	-0.520592	5.44669
	123.673	19.2814	-0.520592	5.44669
	123.673	19.4436	-0.520592	5.44669
	123.673	19.6829	-0.520592	5.44669
	123.673	19.8019	-0.520592	5.44669
	123.673	19.7788	-0.520592	5.44669
	123.673	19.7779	-0.520592	5.44669
	123.673	19.9415	-0.520592	5.44669
	123.673	20.1825	-0.520592	5.44669
	123.673	20.3018	-0.520592	5.44669
	123.673	20.3274	-0.520592	5.44669
	123.673	20.453	-0.520592	5.44669
	123.673	20.669	-0.520592	5.44669
	123.673	20.7913	-0.520592	5.44669
	123.651	20.8271	-0.520592	5.44669
	123.593	20.9559	-0.520592	5.44669
	123.569	21.1696	-0.520592	5.44669
	123.623	21.2898	-0.520592	5.44669
	123.683	21.3255	-0.520592	5.44669
	123.694	21.455	-0.520592	5.44669
	123.678	21.669	-0.520592	5.44669
	123.668	21.7892	-0.520592	5.44669
	123.669	21.7755	-0.520592	5.44669
	123.651	21.729	-0.520592	5.44669
	123.572	21.7639	-0.520592	5.44669
	123.468	21.9504	-0.520592	5.44669
	123.44	22.2376	-0.520592	5.44669
	123.508	22.5233	-0.520592	5.44669
	123.553	22.7253	-0.520592	5.44669
	123.504	22.7867	-0.520592	5.44669
	123.439	22.753	-0.520592	5.44669
	123.424	22.7191	-0.520592	5.44669
	123.44	22.7171	-0.520592	5.44669
	123.452	22.7776	-0.520592	5.44669
	123.451	22.959	-0.520592	5.44669
	123.447	23.1857	-0.520592	5.44669
	123.445	23.2926	-0.520592	5.44669
	123.446	23.2689	-0.520592	5.44669
	123.447	23.2229	-0.520592	5.44669
	123.447	23.2124	-0.512722	5.44669
	123.447	23.2735	-0.492437	5.44669
	123.447	23.4583	-0.484047	5.44669
	123.447	23.6861	-0.503059	5.44669
	123.447	23.7923	-0.5243	5.44268
	123.447	23.7679	-0.528071	5.43234
	123.447	23.7219	-0.522358	5.42806
	123.447	23.7608	-0.518666	5.43775
	123.447	23.9488	-0.519157	5.44858
	123.447	24.1859	-0.520675	5.4505
	123.447	24.2949	-0.521137	5.44759
	123.447	24.2683	-0.520791	5.44571
	123.447	24.2696	-0.520482	5.44595
	123.447	24.4352	-0.520475	5.44673
	123.447	24.7256	-0.520583	5.44696
	123.447	24.971	-0.52063	5.44679
	123.447	25.0487	-0.520611	5.44663
	123.447	25.0555	-0.520587	5.44663
	123.447	25.1389	-0.520583	5.44668
	123.447	25.2377	-0.52059	5.44671
	123.447	25.26	-0.520595	5.4467
	123.447	25.285	-0.520594	5.44668
	123.447	25.3941	-0.520592	5.44668
	123.447	25.4969	-0.520592	5.44669
	123.424	25.5608	-0.520592	5.44669
	123.367	25.6589	-0.520592	5.44669
	123.321	25.7435	-0.520592	5.44669
	123.317	25.7546	-0.520592	5.44669
	123.354	25.78	-0.520592	5.44669
	123.396	25.8932	-0.520592	5.44669
	123.382	25.9976	-0.520592	5.44669
	123.337	26.0607	-0.520592	5.44669
	123.318	26.1579	-0.520592	5.44669
	123.326	26.2424	-0.520592	5.44669
	123.336	26.303	-0.520592	5.44669
	123.359	26.4553	-0.520592	5.44669
	123.392	26.67	-0.520592	5.44669
	123.356	26.7823	-0.520592	5.44669
	123.257	26.8143	-0.520592	5.44669
	123.194	26.9451	-0.520592	5.44669
	123.197	27.161	-0.520592	5.44669
	123.22	27.3306	-0.520592	5.44669
	123.229	27.4924	-0.520592	5.44669
	123.224	27.674	-0.520592	5.44669
	123.219	27.7693	-0.520592	5.44669
	123.219	27.7569	-0.520592	5.44669
	123.22	27.7689	-0.520592	5.44669
	123.221	27.934	-0.520592	5.44669
	123.221	28.1711	-0.520592	5.44669
	123.22	28.2882	-0.520592	5.44669
	123.22	28.3143	-0.520592	5.44669
	123.22	28.4409	-0.520592	5.44669
	123.198	28.6571	-0.512722	5.44669
	123.141	28.8284	-0.492437	5.44669
	123.117	28.9415	-0.484047	5.44669
	123.171	28.996	-0.503059	5.44268
	123.231	29.0385	-0.5243	5.43234
	123.242	29.1449	-0.528071	5.42806
	123.203	29.2406	-0.522358	5.43775
	123.113	29.3025	-0.518666	5.44858
	123.033	29.4515	-0.519157	5.4505
	123.067	29.6643	-0.520675	5.44759
	123.16	29.777	-0.521137	5.44571
	123.151	29.7607	-0.520791	5.44595
	123.063	29.7157	-0.520482	5.44673
	123.044	29.703	-0.520475	5.44696
	123.07	29.7137	-0.520583	5.44679
	123.043	29.7719	-0.52063	5.44663
	122.993	29.9478	-0.520611	5.44663
	122.977	30.173	-0.520587	5.44668
	122.988	30.2812	-0.520583	5.44671
	122.997	30.3078	-0.52059	5.4467
	122.998	30.4378	-0.520595	5.44668
	122.994	30.6552	-0.520594	5.44668
	122.993	30.7766	-0.520592	5.44669
	122.993	30.8115	-0.512721	5.44669
	122.994	30.9402	-0.492437	5.44669
	122.994	31.1542	-0.484048	5.44669
	122.994	31.2746	-0.503059	5.44669
	122.994	31.3103	-0.5243	5.44669
	122.994	31.3905	-0.528071	5.44669
	122.994	31.4778	-0.522358	5.44669
	122.994	31.5455	-0.518666	5.44669
	122.994	31.6507	-0.519157	5.4507
	122.994	31.7861	-0.520675	5.46104
	122.994	31.9221	-0.521137	5.46531
	122.994	31.9986	-0.520791	5.45562
	122.972	32.0422	-0.520482	5.4448
	122.914	32.1412	-0.520475	5.44287
	122.891	32.2334	-0.520583	5.44579
	122.944	32.2965	-0.52063	5.44767
	123.005	32.4472	-0.520611	5.44742
	123.015	32.6604	-0.520587	5.44664
	122.977	32.7726	-0.520583	5.44641
	122.909	32.8051	-0.52059	5.44658
	122.864	32.9361	-0.520595	5.44674
	122.843	33.1519	-0.520594	5.44675
	122.801	33.2723	-0.520592	5.44669
	122.761	33.3073	-0.512721	5.44667
	122.754	33.4364	-0.492437	5.44668
	122.765	33.6506	-0.484048	5.44669
	122.771	33.7709	-0.503059	5.44669
	122.77	33.7573	-0.5243	5.44669
	122.768	33.7599	-0.528071	5.44669
	122.767	33.9215	-0.522358	5.44669
	122.767	34.2097	-0.518666	5.44669
	122.768	34.5048	-0.519157	5.44669
	122.768	34.7102	-0.520675	5.44669
	122.768	34.7698	-0.521137	5.44669
	122.768	34.7833	-0.520791	5.44669
	122.768	34.9251	-0.520482	5.44669
	122.768	35.1522	-0.520475	5.44669
	122.768	35.2734	-0.520583	5.44669
	122.768	35.3048	-0.52063	5.44669
	122.768	35.4321	-0.520611	5.44669
	122.768	35.6468	-0.520587	5.44669
	122.768	35.768	-0.520583	5.44669
	122.768	35.8037	-0.52059	5.44669
	122.768	35.9329	-0.520595	5.44669
	122.768	36.1468	-0.520594	5.44669
	122.768	36.267	-0.520592	5.44669
	122.768	36.2534	-0.520592	5.44669
	122.768	36.2069	-0.520592	5.44669
	122.768	36.2418	-0.520592	5.44669
	122.768	36.4283	-0.520592	5.44669
	122.768	36.6662	-0.520592	5.44669
	122.768	36.8252	-0.520592	5.44669
	122.768	36.9747	-0.520592	5.44669
	122.746	37.1549	-0.520592	5.44669
	122.688	37.254	-0.520592	5.44669
	122.664	37.2436	-0.520592	5.44669
	122.718	37.2552	-0.520592	5.44669
	122.778	37.4194	-0.520592	5.44669
	122.767	37.6563	-0.520592	5.44669
	122.693	37.7736	-0.520592	5.44669
	122.637	37.7507	-0.520592	5.44669
	122.634	37.7504	-0.520592	5.44669
	122.675	37.9142	-0.520592	5.44669
	122.719	38.1551	-0.520592	5.44669
	122.682	38.3234	-0.520592	5.44669
	122.578	38.4758	-0.520592	5.44669
	122.513	38.6539	-0.520592	5.44669
	122.518	38.7511	-0.520592	5.44669
	122.542	38.7406	-0.520592	5.44669
	122.55	38.7528	-0.520592	5.44669
	122.545	38.9173	-0.520592	5.44669
	122.54	39.1541	-0.520592	5.44669
	122.54	39.3205	-0.520592	5.44669
	122.541	39.4735	-0.520592	5.44669
	122.542	39.6525	-0.520592	5.44669
	122.542	39.7499	-0.520592	5.44669
	122.541	39.7392	-0.520592	5.44669
	122.541	39.702	-0.512722	5.44669
	122.541	39.6906	-0.492437	5.44669
	122.542	39.699	-0.484047	5.44669
	122.542	39.7558	-0.503059	5.44669
	122.542	39.932	-0.5243	5.44669
	122.542	40.1578	-0.528071	5.44669
	122.542	40.2662	-0.522358	5.44669
	122.542	40.2926	-0.518666	5.44669
	122.542	40.4225	-0.519157	5.44669
	122.542	40.6399	-0.520675	5.44669
	122.542	40.7614	-0.521137	5.44669
	122.542	40.747	-0.520791	5.44669
	122.542	40.6998	-0.520482	5.44669
	122.542	40.6854	-0.520475	5.44669
	122.542	40.7454	-0.520583	5.44669
	122.542	40.931	-0.52063	5.44669
	122.542	41.1596	-0.520611	5.44669
	122.542	41.2659	-0.520587	5.44669
	122.542	41.2412	-0.520583	5.44669
	122.542	41.195	-0.52059	5.44669
	122.542	41.234	-0.520595	5.44669
	122.519	41.4221	-0.520594	5.44268
	122.462	41.6592	-0.520592	5.43234
	122.438	41.7682	-0.512721	5.42806
	122.492	41.7908	-0.492437	5.43775
	122.552	41.9188	-0.484048	5.44858
	122.54	42.1369	-0.503059	5.4505
	122.444	42.3084	-0.5243	5.44759
	122.33	42.4702	-0.528071	5.44571
	122.282	42.6511	-0.522358	5.44595
	122.297	42.7462	-0.518666	5.44673
	122.319	42.783	-0.519157	5.44696
	122.324	42.922	-0.520675	5.44679
	122.317	43.1395	-0.521137	5.44663
	122.313	43.307	-0.520791	5.44663
	122.314	43.4673	-0.520482	5.44668
	122.315	43.649	-0.520475	5.44671
	122.316	43.7941	-0.520583	5.4467
	122.315	43.9578	-0.52063	5.44668
	122.315	44.1489	-0.520611	5.44668
	122.315	44.2967	-0.520587	5.44669
	122.315	44.4582	-0.520583	5.44669
	122.315	44.6474	-0.52059	5.44669
	122.315	44.746	-0.520595	5.44669
	122.315	44.7322	-0.520594	5.44669
	122.315	44.7425	-0.520592	5.44669
	122.315	44.9074	-0.520592	5.44669
	122.293	45.145	-0.520592	5.44669
	122.213	45.2624	-0.520592	5.44669
	122.11	45.2392	-0.520592	5.44669
	122.082	45.1897	-0.520592	5.44669
	122.15	45.2267	-0.520592	5.44669
	122.217	45.4152	-0.520592	5.44669
	122.226	45.6532	-0.520592	5.44669
	122.184	45.7623	-0.520592	5.44669
	122.116	45.7356	-0.520592	5.44669
	122.072	45.6875	-0.520592	5.44669
	122.073	45.7264	-0.520592	5.44669
	122.089	45.9643	-0.520592	5.44669
	122.094	46.3285	-0.520592	5.44669
	122.091	46.539	-0.520592	5.44669
	122.088	46.5694	-0.520592	5.44669
	122.088	46.6663	-0.520592	5.44669
	122.089	46.918	-0.520592	5.44669
	122.089	47.1717	-0.520592	5.44669
	122.089	47.2666	-0.520592	5.44669
	122.089	47.2778	-0.520592	5.44669
	122.089	47.406	-0.520592	5.44669
	122.089	47.6283	-0.520592	5.44669
	122.089	47.8015	-0.520592	5.44669
	122.089	47.9625	-0.520592	5.44669
	122.089	48.1425	-0.520592	5.44669
	122.089	48.2374	-0.520592	5.44669
	122.089	48.2745	-0.520592	5.44669
	122.089	48.4136	-0.520592	5.44669
	122.089	48.6312	-0.520592	5.44669
	122.089	48.7986	-0.520592	5.44669
	122.089	48.9588	-0.520592	5.44669
	122.089	49.1406	-0.520592	5.44669
	122.067	49.2857	-0.520592	5.44669
	121.987	49.4494	-0.520592	5.44669
	121.883	49.6897	-0.520592	5.44669
	121.834	49.9642	-0.520592	5.4507
	121.844	50.1782	-0.520592	5.46104
	121.865	50.2978	-0.520592	5.46531
	121.87	50.4396	-0.520592	5.45562
	121.865	50.6306	-0.520592	5.4448
	121.861	50.7862	-0.520592	5.44287
	121.861	50.951	-0.520592	5.44579
	121.863	51.1388	-0.520592	5.44767
	121.863	51.2849	-0.520592	5.44742
	121.863	51.4468	-0.520592	5.44664
	121.863	51.6368	-0.520592	5.44641
	121.863	51.7848	-0.520592	5.44658
	121.863	51.9468	-0.520592	5.44674
	121.863	52.1361	-0.520592	5.44675
	121.863	52.2838	-0.520592	5.44669
	121.863	52.4459	-0.520592	5.44667
	121.863	52.6354	-0.520592	5.44668
	121.863	52.7339	-0.520592	5.44669
	121.863	52.7692	-0.520592	5.44669
	121.863	52.9062	-0.520592	5.44669
	121.863	53.1727	-0.520592	5.44669
	121.84	53.4675	-0.520592	5.44669
	121.783	53.6806	-0.520592	5.44669
	121.759	53.7434	-0.520592	5.44669
	121.791	53.7556	-0.520592	5.44669
	121.793	53.8957	-0.520592	5.44669
	121.78	54.1717	-0.520592	5.44669
	121.818	54.4694	-0.520592	5.44669
	121.868	54.6803	-0.520592	5.44669
	121.857	54.7412	-0.520592	5.44669
	121.766	54.7041	-0.520592	5.44669
	121.675	54.7181	-0.520592	5.44669
	121.684	54.8929	-0.520592	5.44669
	121.721	55.1333	-0.520592	5.44669
	121.69	55.2975	-0.520592	5.44669
	121.634	55.4484	-0.520592	5.44669
	121.617	55.6272	-0.520592	5.44669
	121.629	55.7253	-0.520592	5.44669
	121.64	55.7642	-0.520592	5.44669
	121.64	55.9521	-0.520592	5.44669
	121.637	56.2956	-0.520592	5.44669
	121.635	56.5152	-0.520592	5.44669
	121.636	56.5569	-0.520592	5.44669
	121.637	56.606	-0.520592	5.44669
	121.637	56.7275	-0.520592	5.44669
	121.636	56.9269	-0.512722	5.44669
	121.636	57.141	-0.484566	5.44669
	121.636	57.2366	-0.455892	5.44669
	121.636	57.2127	-0.466514	5.44669
	121.636	57.2198	-0.506767	5.44669
	121.636	57.3869	-0.531779	5.44669
	121.636	57.6266	-0.529836	5.44669
	121.636	57.7441	-0.520432	5.44669
	121.636	57.7694	-0.51723	5.44669
	121.636	57.8955	-0.51924	5.44669
	121.636	58.1118	-0.521221	5.44669
	121.636	58.2833	-0.521336	5.44669
	121.636	58.3965	-0.520681	5.44669
	121.636	58.5001	-0.520365	5.44669
	121.636	58.6694	-0.520466	5.44669
	121.636	58.8773	-0.52062	5.44669
	121.636	59.0302	-0.520649	5.44669
	121.636	59.1386	-0.520606	5.44669
	121.636	59.2468	-0.520578	5.44669
	121.636	59.4197	-0.520581	5.44669
	121.636	59.6276	-0.520593	5.44669
	121.636	59.7299	-0.520596	5.44669
	121.636	59.7111	-0.520594	5.44669
	121.636	59.7179	-0.520591	5.44669
	121.614	59.8831	-0.520591	5.44669
	121.557	60.1221	-0.520592	5.44669
	121.511	60.24	-0.520593	5.44669
	121.507	60.2165	-0.520592	5.44669
	121.543	60.2159	-0.520592	5.44669
	121.586	60.3796	-0.520592	5.44669
	121.572	60.6699	-0.520592	5.44669
	121.549	60.9651	-0.520592	5.44669
	121.565	61.1698	-0.520592	5.44669
	121.562	61.2782	-0.520592	5.44669
	121.529	61.4186	-0.520592	5.44669
	121.49	61.6131	-0.520592	5.44669
	121.437	61.7214	-0.520592	5.44669
	121.398	61.7098	-0.520592	5.44669
	121.396	61.7175	-0.512722	5.44669
	121.409	61.8806	-0.492437	5.44669
	121.414	62.1675	-0.484047	5.44669
	121.412	62.4616	-0.503059	5.44669
	121.41	62.6671	-0.5243	5.44669
	121.409	62.727	-0.528071	5.44669
	121.41	62.6915	-0.522358	5.44669
	121.41	62.6572	-0.518666	5.44669
	121.41	62.705	-0.519157	5.44669
	121.41	62.8926	-0.520675	5.44669
	121.41	63.1756	-0.521137	5.44669
	121.41	63.4593	-0.520791	5.44669
	121.41	63.6618	-0.520482	5.44669
	121.41	63.7242	-0.520475	5.44669
	121.41	63.7399	-0.520583	5.44669
	121.41	63.8817	-0.52063	5.44669
	121.41	64.1571	-0.520611	5.44669
	121.41	64.454	-0.520587	5.44669
	121.41	64.6647	-0.520583	5.44669
	121.41	64.775	-0.52059	5.44669
	121.41	64.9141	-0.520595	5.44669
	121.388	65.1073	-0.512723	5.44669
	121.308	65.2155	-0.492437	5.44669
	121.227	65.2536	-0.484047	5.44669
	121.257	65.3883	-0.503059	5.44669
	121.371	65.6037	-0.524301	5.44669
	121.442	65.7717	-0.528071	5.44669
	121.414	65.933	-0.522358	5.44669
	121.308	66.115	-0.510795	5.44669
	121.195	66.2106	-0.491001	5.44669
	121.151	66.1981	-0.484131	5.44669
	121.167	66.2101	-0.503604	5.44669
	121.189	66.3751	-0.524499	5.44669
	121.192	66.6123	-0.52796	5.44669
	121.185	66.7294	-0.522241	5.44669
	121.182	66.7555	-0.518656	5.44669
	121.182	66.882	-0.519194	5.44669
	121.184	67.0983	-0.520695	5.4507
	121.184	67.2203	-0.521132	5.46104
	121.184	67.2559	-0.520782	5.46531
	121.184	67.3847	-0.52048	5.45562
	121.184	67.5985	-0.520478	5.4448
	121.184	67.7188	-0.520584	5.44287
	121.184	67.7053	-0.52063	5.44579
	121.184	67.6588	-0.520611	5.44767
	121.206	67.6936	-0.520587	5.44742
	121.264	67.8801	-0.520583	5.44664
	121.287	68.1181	-0.520591	5.44641
	121.233	68.2771	-0.520595	5.44658
	121.173	68.4266	-0.520594	5.44674
	121.163	68.656	-0.520592	5.44675
	121.179	68.931	-0.520592	5.44669
	121.189	69.1491	-0.520592	5.44667
	121.166	69.221	-0.520592	5.44668
	121.104	69.2352	-0.520592	5.44669
	121.079	69.373	-0.520592	5.44669
	121.111	69.5981	-0.520592	5.44669
	121.115	69.7691	-0.520592	5.44669
	121.102	69.9282	-0.520592	5.44669
	121.117	70.1082	-0.512722	5.44669
	121.109	70.2529	-0.492437	5.44669
	121.097	70.4171	-0.484047	5.44669
	121.139	70.6085	-0.503059	5.44669
	121.19	70.7563	-0.5243	5.44669
	121.201	70.9177	-0.528071	5.44669
	121.166	71.1069	-0.522358	5.44669
	121.077	71.2547	-0.518666	5.44669
	120.997	71.4169	-0.519157	5.44669
	121.031	71.6064	-0.520675	5.44669
	121.124	71.7049	-0.521137	5.44669
	121.114	71.6909	-0.51292	5.44669
	121.004	71.7012	-0.492326	5.44669
	120.928	71.8661	-0.48393	5.44669
	120.929	72.1038	-0.503049	5.44669
	120.956	72.2704	-0.524338	5.44669
	120.967	72.4231	-0.52809	5.44669
	120.962	72.602	-0.522353	5.44669
	120.956	72.7486	-0.518657	5.44669
	120.955	72.9139	-0.519155	5.44669
	120.957	73.1052	-0.520678	5.44669
	120.958	73.2525	-0.521139	5.44669
	120.958	73.4137	-0.520791	5.44669
	120.957	73.603	-0.520481	5.44669
	120.957	73.7017	-0.520475	5.44669
	120.957	73.7371	-0.520583	5.44669
	120.958	73.8742	-0.52063	5.44669
	120.958	74.0915	-0.520611	5.44669
	120.957	74.2595	-0.520587	5.44669
	120.957	74.4201	-0.520583	5.44669
	120.957	74.6017	-0.52059	5.44669
	120.957	74.7467	-0.520595	5.44669
	120.957	74.9104	-0.520594	5.44669
	120.957	75.1015	-0.520592	5.44669
	120.957	75.2001	-0.520592	5.44669
	120.957	75.1857	-0.520592	5.44669
	120.935	75.1465	-0.520592	5.44669
	120.878	75.1847	-0.520592	5.44669
	120.854	75.37	-0.520592	5.44669
	120.886	75.6063	-0.520592	5.44669
	120.866	75.765	-0.520592	5.44669
	120.795	75.915	-0.520592	5.44669
	120.787	76.0955	-0.520592	5.44669
	120.811	76.2437	-0.520592	5.44669
	120.78	76.4092	-0.520592	5.44669
	120.729	76.5999	-0.520592	5.44669
	120.714	76.6977	-0.520592	5.44669
	120.725	76.7323	-0.520592	5.44669
	120.757	76.8693	-0.520592	5.44669
	120.815	77.0868	-0.520592	5.44669
	120.835	77.255	-0.520592	5.44669
	120.78	77.4156	-0.520592	5.44669
	120.72	77.5971	-0.520592	5.44669
	120.71	77.6929	-0.520592	5.44669
	120.726	77.6806	-0.520592	5.44669
	120.737	77.6434	-0.520592	5.44669
	120.735	77.6816	-0.520592	5.44669
	120.731	77.8663	-0.520592	5.44669
	120.73	78.1022	-0.520592	5.44669
	120.731	78.2611	-0.520592	5.44669
	120.732	78.4112	-0.520592	5.44669
	120.732	78.5917	-0.520592	5.44669
	120.731	78.6907	-0.520592	5.44669
	120.731	78.6802	-0.520592	5.44669
	120.731	78.6917	-0.520592	5.44669
	120.731	78.8559	-0.520592	5.44669
	120.731	79.0929	-0.520592	5.44669
	120.731	79.2102	-0.520592	5.44669
	120.731	79.2364	-0.520592	5.44669
	120.731	79.363	-0.520592	5.44669
	120.731	79.5792	-0.520592	5.44669
	120.731	79.7012	-0.520592	5.44669
	120.731	79.7368	-0.520592	5.44669
	120.731	79.8656	-0.520592	5.44669
	120.731	80.0794	-0.520592	5.44669
	120.731	80.1997	-0.520592	5.44669
	120.731	80.2354	-0.520592	5.44669
	120.731	80.3649	-0.520592	5.44669
	120.731	80.5789	-0.520592	5.44669
	120.731	80.7482	-0.520592	5.44669
	120.731	80.9105	-0.520592	5.44669
	120.731	81.0924	-0.512722	5.44669
	120.731	81.1877	-0.484566	5.44669
	120.731	81.2243	-0.455892	5.44669
	120.731	81.363	-0.466514	5.44669
	120.709	81.5806	-0.506767	5.44669
	120.629	81.699	-0.531779	5.44669
	120.548	81.6833	-0.529836	5.44669
	120.578	81.6858	-0.520432	5.44669
	120.692	81.8481	-0.51723	5.44669
	120.741	82.1366	-0.51924	5.44669
	120.678	82.4316	-0.521221	5.44669
	120.627	82.6369	-0.521336	5.44669
	120.672	82.6964	-0.520681	5.44669
	120.716	82.6607	-0.520365	5.44669
	120.674	82.6758	-0.520466	5.44669
	120.635	82.8505	-0.52062	5.44669
	120.676	83.0905	-0.520649	5.44669
	120.737	83.2054	-0.512735	5.44669
	120.73	83.1804	-0.492422	5.44669
	120.636	83.1801	-0.484036	5.44669
	120.543	83.3446	-0.503059	5.44669
	120.551	83.5858	-0.524304	5.44669
	120.59	83.7048	-0.528072	5.44669
	120.559	83.7303	-0.522357	5.44669
	120.503	83.8067	-0.518665	5.44669
	120.486	83.896	-0.519157	5.44669
	120.498	83.9659	-0.520676	5.44669
	120.509	84.1205	-0.521138	5.44669
	120.509	84.3328	-0.520791	5.44669
	120.505	84.4433	-0.520482	5.44669
	120.504	84.4754	-0.520475	5.44669
	120.504	84.6069	-0.520583	5.44669
	120.505	84.8722	-0.52063	5.44669
	120.505	85.1193	-0.520611	5.44669
	120.505	85.2066	-0.512716	5.44669
	120.505	85.2169	-0.492428	5.44669
	120.505	85.3475	-0.484045	5.44669
	120.505	85.571	-0.503061	5.44669
	120.505	85.6947	-0.524302	5.44669
	120.505	85.7284	-0.528071	5.44669
	120.505	85.8558	-0.522357	5.44669
	120.505	86.0697	-0.518666	5.44669
	120.505	86.2397	-0.519157	5.44669
	120.505	86.4024	-0.520676	5.44669
	120.505	86.5842	-0.521137	5.44669
	120.505	86.6793	-0.520791	5.44669
	120.483	86.6666	-0.520482	5.44669
	120.425	86.6295	-0.520475	5.44669
	120.379	86.6679	-0.520583	5.44669
	120.375	86.8526	-0.52063	5.44669
	120.412	87.0885	-0.520611	5.44669
	120.454	87.1981	-0.520587	5.44669
	120.441	87.1723	-0.520583	5.44669
	120.417	87.1244	-0.52059	5.44669
	120.434	87.1139	-0.520595	5.44669
	120.408	87.1265	-0.520594	5.44669
	120.34	87.1355	-0.520592	5.44669
	120.357	87.1348	-0.520592	5.44669
	120.439	87.1313	-0.520592	5.44669
	120.431	87.1301	-0.520592	5.44669
	120.325	87.1308	-0.520592	5.44669
	120.251	87.1808	-0.520592	5.44669
	120.274	87.3568	-0.520592	5.44669
	120.357	87.585	-0.520592	5.44669
	120.391	87.6944	-0.520592	5.44669
	120.333	87.7205	-0.520592	5.44669
	120.267	87.8497	-0.520592	5.44669
	120.255	88.1163	-0.520592	5.44669
	120.273	88.4139	-0.520592	5.44669
	120.285	88.6281	-0.520592	5.44669
	120.283	88.6904	-0.520592	5.44669
	120.278	88.702	-0.520592	5.44669
	120.277	88.842	-0.520592	5.44669
	120.278	89.1182	-0.520592	5.44669
	120.279	89.3668	-0.520592	5.44669
	120.279	89.4509	-0.520592	5.44669
	120.279	89.4593	-0.520592	5.44669
	120.278	89.5411	-0.520592	5.44669
	120.279	89.6386	-0.520592	5.44669
	120.279	89.7101	-0.520592	5.44669
	120.279	89.8624	-0.520592	5.44669
	120.279	90.0732	-0.520592	5.44669
	120.279	90.2331	-0.520592	5.44669
	120.279	90.3926	-0.520592	5.44669
	120.279	90.5767	-0.520592	5.44669
	120.279	90.7231	-0.520592	5.44669
	120.279	90.8865	-0.512722	5.44669
	120.279	91.077	-0.492437	5.44669
	120.279	91.1755	-0.484047	5.44669
	120.279	91.1612	-0.503059	5.44669
	120.279	91.1713	-0.5243	5.44669
	120.279	91.3363	-0.528071	5.44669
	120.279	91.574	-0.522358	5.44669
	120.279	91.7406	-0.518666	5.44669
	120.279	91.8933	-0.519157	5.44669
	120.256	92.0722	-0.520675	5.44669
	120.199	92.2188	-0.521137	5.44669
	120.175	92.3841	-0.520791	5.44669
	120.229	92.6246	-0.520482	5.44669
	120.289	92.8986	-0.520475	5.44669
	120.3	93.1123	-0.520583	5.44669
	120.284	93.1828	-0.52063	5.44669
	120.273	93.1979	-0.520611	5.44669
	120.252	93.3366	-0.520587	5.44669
	120.177	93.6109	-0.520583	5.44669
	120.075	93.9084	-0.52059	5.44669
	120.024	94.169	-0.520595	5.44669
	120.056	94.4062	-0.520594	5.44669
	120.134	94.6466	-0.520592	5.44669
	120.164	94.8969	-0.520592	5.44669
	120.104	95.15	-0.520592	5.44669
	120.04	95.4009	-0.520592	5.44669
	120.03	95.6006	-0.520592	5.44669
	120.07	95.7227	-0.520592	5.44669
	120.16	95.9198	-0.520592	5.44669
	120.24	96.2885	-0.520592	5.44669
	120.205	96.6218	-0.520592	5.44669
	120.09	96.7681	-0.520592	5.44669
	120.042	96.8804	-0.520592	5.44669
	120.106	97.0498	-0.520592	5.44669
	120.157	97.2068	-0.520592	5.44669
	120.112	97.3799	-0.520592	5.44669
	120.046	97.5707	-0.520592	5.44669
	120.029	97.6659	-0.520592	5.44669
	120.045	97.6992	-0.520592	5.44669
	120.058	97.8367	-0.520592	5.44669
	120.057	98.1041	-0.520592	5.44669
	120.052	98.3991	-0.520592	5.44669
	120.051	98.6611	-0.520592	5.44669
	120.052	98.8997	-0.520592	5.44669
	120.053	99.1403	-0.520592	5.44669
	120.053	99.3901	-0.520592	5.44669
	120.052	99.5938	-0.520592	5.44669
	120.052	99.7179	-0.520592	5.44669
	120.052	99.8653	-0.520592	5.44669
	120.052	100.057	-0.520592	5.44669
	120.052	100.162	-0.520592	5.44669
	120.052	100.199	-0.520592	5.44669
	120.03	100.334	-0.520592	5.44669
	119.973	100.6	-0.520592	5.44669
	119.949	100.894	-0.520592	5.44669
	119.98	101.108	-0.520592	5.44669
	119.983	101.22	-0.520592	5.44669
	119.97	101.359	-0.520592	5.44669
	119.985	101.551	-0.520592	5.44669
	119.978	101.709	-0.520592	5.44669
	119.966	101.874	-0.512722	5.44669
	119.986	102.11	-0.492437	5.44669
	119.957	102.334	-0.484047	5.44669
	119.864	102.421	-0.503059	5.44669
	119.802	102.44	-0.5243	5.44669
	119.803	102.525	-0.528071	5.44669
	119.825	102.62	-0.522358	5.44669
	119.834	102.69	-0.518666	5.44669
	119.83	102.842	-0.519157	5.44669
	119.825	103.053	-0.520675	5.44669
	119.824	103.214	-0.521137	5.44669
	119.826	103.373	-0.520791	5.44669
	119.827	103.557	-0.520482	5.44669
	119.826	103.654	-0.520475	5.44669
	119.826	103.641	-0.520583	5.44268
	119.826	103.653	-0.52063	5.43234
	119.826	103.818	-0.520611	5.42806
	119.826	104.055	-0.520587	5.43775
	119.826	104.172	-0.520583	5.44858
	119.826	104.198	-0.52059	5.4505
	119.826	104.325	-0.520595	5.44759
	119.826	104.541	-0.512723	5.44571
	119.826	104.663	-0.492437	5.44595
	119.826	104.699	-0.484047	5.44673
	119.826	104.827	-0.503059	5.44696
	119.826	105.041	-0.51643	5.44679
	119.826	105.211	-0.499915	5.44663
	119.826	105.373	-0.477942	5.44663
	119.826	105.555	-0.472977	5.44668
	119.826	105.699	-0.48632	5.44671
	119.826	105.863	-0.51062	5.4467
	119.826	106.103	-0.526611	5.44668
	119.826	106.378	-0.518472	5.44668
	119.826	106.592	-0.492656	5.44669
	119.826	106.711	-0.482087	5.44669
	119.826	106.853	-0.502159	5.44669
	119.826	107.044	-0.52462	5.44669
	119.826	107.2	-0.528524	5.44669
	119.826	107.365	-0.522435	5.44669
	119.826	107.602	-0.518537	5.44669
	119.826	107.874	-0.519075	5.44669
	119.826	108.089	-0.520687	5.44669
	119.826	108.209	-0.521171	5.44669
	119.826	108.351	-0.520801	5.44669
	119.826	108.542	-0.520474	5.44669
	119.826	108.698	-0.520469	5.44669
	119.826	108.911	-0.520583	5.44669
	119.826	109.275	-0.520632	5.44669
	119.826	109.601	-0.520612	5.44669
	119.826	109.696	-0.520587	5.44669
	119.826	109.684	-0.520583	5.44669
	119.826	109.802	-0.52059	5.44669
	119.826	110.029	-0.520595	5.44669
	119.826	110.207	-0.512723	5.44669
	119.804	110.369	-0.492437	5.44669
	119.724	110.547	-0.484047	5.44669
	119.643	110.641	-0.503059	5.44669
	119.673	110.679	-0.524301	5.44669
	119.787	110.818	-0.528071	5.44669
	119.858	111.036	-0.522358	5.44669
	119.852	111.203	-0.518666	5.44669
	119.826	111.314	-0.519157	5.44669
	119.794	111.369	-0.520675	5.44669
	119.742	111.413	-0.521137	5.44669
	119.724	111.568	-0.520791	5.44669
	119.778	111.84	-0.520482	5.44669
	119.814	112.081	-0.520475	5.44669
	119.767	112.213	-0.520583	5.44669
	119.727	112.35	-0.52063	5.44669
	119.749	112.584	-0.520611	5.44669
	119.731	112.865	-0.520587	5.44669
	119.664	113.084	-0.520583	5.44669
	119.657	113.203	-0.52059	5.44669
	119.68	113.343	-0.520595	5.44669
	119.648	113.534	-0.520594	5.44669
	119.597	113.64	-0.520592	5.44669
	119.582	113.679	-0.520592	5.44669
	119.594	113.814	-0.520592	5.44669
	119.603	114.03	-0.520592	5.44669
	119.603	114.149	-0.520592	5.44669
	119.6	114.183	-0.520592	5.44669
	119.599	114.312	-0.520592	5.44669
	119.599	114.527	-0.520592	5.44669
	119.6	114.647	-0.520592	5.44669
	119.6	114.633	-0.520592	5.44669
	119.6	114.587	-0.520592	5.44669
	119.6	114.573	-0.520592	5.44669
	119.6	114.583	-0.520592	5.44669
	119.6	114.593	-0.520592	5.44669
	119.6	114.593	-0.520592	5.44669
	119.6	114.59	-0.520592	5.44669
	119.6	114.588	-0.520592	5.44669
	119.6	114.589	-0.520592	5.44669
	119.6	114.639	-0.520592	5.44669
	119.6	114.815	-0.520592	5.44669
	119.6	115.043	-0.520592	5.44669
	119.6	115.202	-0.520592	5.44669
	119.6	115.354	-0.520592	5.44669
	119.6	115.536	-0.520592	5.44669
	119.6	115.684	-0.520592	5.44669
	119.6	115.849	-0.520592	5.44669
	119.6	116.039	-0.520592	5.44669
	119.6	116.187	-0.520592	5.44669
	119.6	116.397	-0.520592	5.44669
	119.6	116.762	-0.520592	5.44669
	119.6	117.139	-0.520592	5.44669
	119.6	117.411	-0.520592	5.44669
	119.6	117.577	-0.520592	5.44669
	119.6	117.629	-0.520592	5.44669
	119.6	117.604	-0.520592	5.44669
	119.6	117.626	-0.520592	5.44669
	119.577	117.8	-0.520592	5.44669
	119.52	118.037	-0.520592	5.44669
	119.474	118.2	-0.520592	5.44669
	119.448	118.352	-0.520592	5.44669
	119.427	118.531	-0.520592	5.44669
	119.468	118.678	-0.520592	5.44669
	119.566	118.844	-0.520592	5.44669
	119.604	119.035	-0.520592	5.44669
	119.52	119.182	-0.520592	5.44669
	119.416	119.343	-0.520592	5.44669
	119.416	119.533	-0.520592	5.44669
	119.455	119.631	-0.520592	5.44669
	119.45	119.618	-0.520592	5.44669
	119.474	119.628	-0.520592	5.44669
	119.538	119.744	-0.520592	5.44669
	119.519	119.854	-0.520592	5.44669
	119.416	119.919	-0.520592	5.44669
	119.346	120.064	-0.520592	5.44669
	119.348	120.323	-0.520592	5.44669
	119.373	120.563	-0.520592	5.44669
	119.382	120.65	-0.520592	5.44669
	119.377	120.662	-0.520592	5.44669
	119.372	120.794	-0.520592	5.44669
	119.371	121.017	-0.520592	5.44669
	119.373	121.14	-0.520592	5.44669
	119.374	121.125	-0.520592	5.44669
	119.374	121.126	-0.520592	5.44669
	119.373	121.287	-0.520592	5.44669
	119.373	121.527	-0.520592	5.44669
	119.373	121.646	-0.520592	5.44669
	119.373	121.672	-0.520592	5.44669
	119.373	121.798	-0.520592	5.44669
	119.373	122.014	-0.520592	5.44669
	119.373	122.185	-0.520592	5.44669
	119.373	122.348	-0.520592	5.44669
	119.373	122.529	-0.520592	5.44669
	119.373	122.624	-0.520592	5.44669
	119.373	122.661	-0.520592	5.44669
	119.373	122.8	-0.520592	5.44669
	119.373	123.066	-0.520592	5.44669
	119.373	123.361	-0.520592	5.44669
	119.373	123.573	-0.520592	5.44669
	119.373	123.636	-0.520592	5.44669
	119.351	123.649	-0.520592	5.44669
	119.294	123.789	-0.520592	5.44669
	119.248	124.065	-0.520592	5.44669
	119.244	124.362	-0.520592	5.44669
	119.28	124.623	-0.520592	5.44669
	119.345	124.859	-0.520592	5.44669
	119.389	125.1	-0.520592	5.44669
	119.367	125.35	-0.520592	5.44669
	119.295	125.603	-0.520592	5.44669
	119.242	125.903	-0.520592	5.44669
	119.241	126.279	-0.520592	5.44669
	119.259	126.58	-0.520592	5.44669
	119.244	126.711	-0.520592	5.44669
	119.184	126.877	-0.520592	5.44669
	119.134	127.23	-0.520592	5.44669
	119.129	127.568	-0.520592	5.44669
	119.145	127.722	-0.520592	5.44669
	119.152	127.836	-0.520592	5.44669
	119.15	128.052	-0.520592	5.44669
	119.147	128.335	-0.520592	5.44669
	119.146	128.56	-0.520592	5.44669
	119.147	128.682	-0.520592	5.44669
	119.147	128.821	-0.520592	5.44669
	119.147	129.01	-0.520592	5.44669
	119.147	129.165	-0.520592	5.44669
	119.147	129.331	-0.520592	5.44669
	119.147	129.519	-0.520592	5.44669
	119.147	129.665	-0.520592	5.44669
	119.147	129.827	-0.520592	5.44669
	119.147	130.017	-0.520592	5.44669
	119.147	130.165	-0.520592	5.44669
	119.147	130.327	-0.520592	5.44669
	119.147	130.565	-0.520592	5.44669
[truncated: 3,442 more rows]
