# Supplementary material for: Design of a cosmetic glove stiffness compensation mechanism for toddler-sized hand prostheses
Source: PLoS One. 2017 Aug 11;12(8):e0183233. doi: 10.1371/journal.pone.0183233 (PMC5553851; doi:10.1371/journal.pone.0183233)
Supplement: S1 Dataset — (ZIP) [file pone.0183233.s001.zip › 01 Glove measurements/PVCglove1_5.xlsx]

## Sheet: test_glove1_5
LabVIEW Measurement
Writer_Version	2
Reader_Version	2
Separator	Tab
Decimal_Separator	.
Multi_Headings	No
X_Columns	No
Time_Pref	Absolute
Operator	localadmin
Date	2012-12-07
Time	00:11:09.114000
***End_of_Header***
Channels	4
Samples	10	10	10	10
Date	2012-12-07	2012-12-07	2012-12-07	2012-12-07
Time	00:11:13.114000	00:11:13.114000	00:11:13.114000	00:11:13.114000
Y_Unit_Label	mm	N	N	Pa
X_Dimension	Time	Time	Time	Time
X0	0	0	0	0
Delta_X	0.01	0.01	0.01	0.01
***End_of_Header***
X_Value	Voltage LVDT (Filtered)	Voltage Load Cell (Filtered)	Voltage Pinch Load Cell (Filtered)	Voltage Pressure (Filtered)	Comment
	129.104	-0.046924	-0.51711	5.44667
	129.103	0.002441	-0.51916	5.44668
	129.104	-0.125869	-0.52123	5.44669
	129.104	-0.26151	-0.521368	5.44669
	129.104	-0.28291	-0.520691	5.44669
	129.104	-0.245274	-0.520358	5.44669
	129.104	-0.222159	-0.520459	5.44669
	129.104	-0.225895	-0.52062	5.44669
	129.104	-0.235683	-0.520651	5.44669
	129.104	-0.238455	-0.520607	5.44669
	129.104	-0.236138	-0.520578	5.44669
	129.104	-0.234182	-0.51271	5.44669
	129.104	-0.234186	-0.492437	5.44669
	129.104	-0.185693	-0.484052	5.44669
	129.104	-0.059208	-0.50306	5.44669
	129.104	-0.00665	-0.5243	5.44669
	129.104	-0.076121	-0.52807	5.44669
	129.104	-0.08208	-0.522358	5.44669
	129.104	-0.053259	-0.518666	5.44669
	129.104	-0.1364	-0.519157	5.44669
	129.104	-0.246075	-0.520675	5.44669
	129.104	-0.272693	-0.521137	5.44669
	129.104	-0.197289	-0.520791	5.44669
	129.104	-0.05033	-0.520482	5.44669
	129.104	0.001198	-0.520475	5.44669
	129.104	-0.075989	-0.520583	5.44669
	129.104	-0.084814	-0.52063	5.44669
	129.104	-0.054451	-0.520611	5.44669
	129.104	-0.135928	-0.520587	5.44669
	129.104	-0.245454	-0.520583	5.44669
	129.104	-0.272601	-0.52059	5.44669
	129.104	-0.246662	-0.520595	5.44669
	129.104	-0.226405	-0.520594	5.44669
	129.104	-0.22718	-0.520592	5.44669
	129.104	-0.234712	-0.520592	5.44669
	129.104	-0.237592	-0.520592	5.44669
	129.104	-0.236121	-0.520592	5.44669
	129.104	-0.234482	-0.520592	5.44669
	129.104	-0.234318	-0.520592	5.44669
	129.104	-0.234832	-0.520592	5.44669
	129.104	-0.235105	-0.520592	5.44669
	129.104	-0.235037	-0.520592	5.44669
	129.104	-0.234911	-0.520592	5.44669
	129.104	-0.234883	-0.520592	5.44669
	129.104	-0.234916	-0.520592	5.44669
	129.104	-0.185749	-0.520592	5.44669
	129.104	-0.058972	-0.520592	5.44669
	129.104	0.042659	-0.520592	5.44669
	129.104	0.05062	-0.520592	5.44669
	129.104	-0.029705	-0.520592	5.44669
	129.104	-0.122898	-0.520592	5.44669
	129.104	-0.093174	-0.520592	5.44669
	129.104	-0.041231	-0.520592	5.44669
	129.104	-0.127412	-0.520592	5.44669
	129.104	-0.246584	-0.520592	5.44669
	129.104	-0.276102	-0.520592	5.44669
	129.104	-0.247726	-0.520592	5.44669
	129.104	-0.225606	-0.520592	5.44669
	129.104	-0.226467	-0.520592	5.44669
	129.104	-0.234697	-0.520592	5.44669
	129.104	-0.237839	-0.520592	5.44669
	129.104	-0.23623	-0.520592	5.44669
	129.104	-0.234439	-0.520592	5.44669
	129.104	-0.234261	-0.520592	5.44669
	129.104	-0.234823	-0.520592	5.44669
	129.104	-0.235122	-0.520592	5.44669
	129.104	-0.235047	-0.520592	5.44669
	129.104	-0.23491	-0.520592	5.44669
	129.104	-0.234879	-0.520592	5.44669
	129.104	-0.234915	-0.520592	5.44669
	129.104	-0.234941	-0.520592	5.44669
	129.104	-0.234939	-0.520592	5.44669
	129.104	-0.234929	-0.520592	5.44669
	129.104	-0.185735	-0.520592	5.44669
	129.104	-0.058962	-0.520592	5.44669
	129.104	-0.006532	-0.520592	5.44669
	129.104	-0.12535	-0.520592	5.44669
	129.104	-0.258104	-0.520592	5.44669
	129.104	-0.281667	-0.520592	5.44669
	129.104	-0.245964	-0.520592	5.44669
	129.104	-0.22289	-0.512722	5.44669
	129.104	-0.225956	-0.492437	5.44669
	129.104	-0.235449	-0.484047	5.44669
	129.104	-0.238336	-0.503059	5.44669
	129.104	-0.236171	-0.5243	5.44669
	129.104	-0.234238	-0.528071	5.44669
	129.104	-0.234198	-0.522358	5.44669
	129.104	-0.234868	-0.518666	5.44669
	129.104	-0.235163	-0.519157	5.44669
	129.104	-0.235049	-0.512805	5.44669
	129.104	-0.234896	-0.492982	5.44669
	129.104	-0.234872	-0.484246	5.44669
	129.104	-0.234917	-0.495078	5.44669
	129.104	-0.234944	-0.496028	5.44669
	129.104	-0.234939	-0.491516	5.44669
	129.104	-0.234928	-0.504862	5.44669
	129.104	-0.234925	-0.522393	5.44669
	129.104	-0.234927	-0.52663	5.44669
	129.104	-0.23493	-0.522432	5.44669
	129.104	-0.23493	-0.519209	5.44669
	129.104	-0.234929	-0.519358	5.44669
	129.104	-0.234929	-0.512696	5.44669
	129.104	-0.234929	-0.492865	5.44669
	129.104	-0.234929	-0.484236	5.44669
	129.104	-0.234929	-0.502986	5.44669
	129.104	-0.234929	-0.524203	5.44669
	129.104	-0.234929	-0.520185	5.44669
	129.104	-0.234929	-0.494231	5.44669
	129.104	-0.234929	-0.482138	5.44669
	129.104	-0.234929	-0.50162	5.44669
	129.104	-0.234929	-0.524376	5.44669
	129.104	-0.234929	-0.528614	5.44669
	129.104	-0.234929	-0.522559	5.44669
	129.104	-0.234929	-0.518557	5.44669
	129.104	-0.234929	-0.51904	5.44669
	129.104	-0.234929	-0.520665	5.44669
	129.104	-0.234929	-0.521175	5.44669
	129.104	-0.234929	-0.52081	5.44669
	129.104	-0.234929	-0.520477	5.44669
	129.104	-0.185739	-0.520466	5.44669
	129.104	-0.058963	-0.520581	5.44669
	129.104	-0.006531	-0.520632	5.44669
	129.104	-0.125349	-0.520613	5.44669
	129.104	-0.258104	-0.520587	5.44669
	129.104	-0.281667	-0.520583	5.44669
	129.104	-0.245964	-0.52059	5.44669
	129.104	-0.22289	-0.520595	5.44669
	129.104	-0.225956	-0.520594	5.44669
	129.104	-0.235449	-0.520592	5.44669
	129.104	-0.238336	-0.520592	5.44669
	129.104	-0.236171	-0.520592	5.44669
	129.104	-0.234238	-0.512722	5.44669
	129.104	-0.234198	-0.492437	5.44669
	129.104	-0.234868	-0.484047	5.44669
	129.104	-0.235163	-0.503059	5.44669
	129.104	-0.235049	-0.5243	5.44669
	129.104	-0.234896	-0.528071	5.44669
	129.104	-0.234872	-0.522358	5.44669
	129.104	-0.234917	-0.518666	5.44669
	129.104	-0.234944	-0.519157	5.44669
	129.104	-0.234939	-0.520675	5.44669
	129.104	-0.234928	-0.521137	5.44669
	129.104	-0.234925	-0.520791	5.44669
	129.104	-0.234927	-0.520482	5.44669
	129.104	-0.23493	-0.520475	5.44669
	129.104	-0.185739	-0.512712	5.44669
	129.104	-0.058963	-0.492474	5.44669
	129.104	-0.006531	-0.484067	5.44669
	129.104	-0.076158	-0.503054	5.44669
	129.104	-0.082138	-0.524291	5.44669
	129.104	-0.05327	-0.528069	5.44669
	129.104	-0.136385	-0.52236	5.44669
	129.104	-0.246065	-0.518668	5.44669
	129.104	-0.272695	-0.519156	5.44669
	129.104	-0.246484	-0.520675	5.44669
	129.104	-0.226297	-0.521137	5.44669
	129.104	-0.227198	-0.520791	5.44669
	129.104	-0.234758	-0.520482	5.44669
	129.104	-0.237605	-0.520475	5.44669
	129.104	-0.23611	-0.520583	5.44669
	129.104	-0.234473	-0.52063	5.44669
	129.104	-0.185127	-0.520611	5.44669
	129.104	-0.058869	-0.520587	5.44669
	129.104	-0.006709	-0.520583	5.44669
	129.104	-0.076266	-0.51272	5.44669
	129.104	-0.08212	-0.484568	5.44669
	129.104	-0.053224	-0.455894	5.44669
	129.104	-0.136372	-0.466514	5.44669
	129.104	-0.246076	-0.506766	5.44669
	129.104	-0.272704	-0.531779	5.44669
	129.104	-0.246484	-0.529837	5.44669
	129.104	-0.226293	-0.520432	5.44669
	129.104	-0.227197	-0.51723	5.44669
	129.104	-0.234758	-0.51924	5.44669
	129.104	-0.237606	-0.521221	5.44669
	129.104	-0.23611	-0.521336	5.44669
	129.104	-0.234472	-0.520681	5.44669
	129.104	-0.234318	-0.520365	5.44669
	129.082	-0.234835	-0.520466	5.44669
	129.024	-0.235107	-0.52062	5.44669
	129	-0.235037	-0.520649	5.44669
	129.032	-0.234911	-0.520606	5.44669
	129.012	-0.234883	-0.520578	5.44669
	128.92	-0.234916	-0.520581	5.44669
	128.876	-0.23494	-0.520593	5.44669
	128.956	-0.234938	-0.520596	5.44669
	129.082	-0.234929	-0.520594	5.44669
	129.119	-0.234926	-0.520591	5.44669
	129.046	-0.234927	-0.520591	5.44669
	128.974	-0.234929	-0.520592	5.44669
	128.943	-0.23493	-0.520593	5.44669
	128.906	-0.234929	-0.520592	5.44669
	128.872	-0.234929	-0.520592	5.44669
	128.866	-0.234929	-0.520592	5.44669
	128.875	-0.234929	-0.520592	5.44669
	128.881	-0.234929	-0.520592	5.44669
	128.88	-0.234929	-0.520592	5.44669
	128.878	-0.234929	-0.520592	5.44669
	128.877	-0.234929	-0.520592	5.44669
	128.877	-0.185739	-0.520592	5.44669
	128.878	-0.058963	-0.520592	5.44669
	128.878	-0.006531	-0.520592	5.44669
	128.878	-0.125349	-0.520592	5.44669
	128.878	-0.208913	-0.520592	5.44669
	128.878	-0.105702	-0.520592	5.44669
	128.878	-0.017567	-0.520592	5.44669
	128.878	-0.11331	-0.520592	5.44669
	128.878	-0.199941	-0.520592	5.44669
	128.878	-0.106222	-0.520592	5.44669
	128.878	-0.020974	-0.520592	5.44669
	128.878	-0.114552	-0.520592	5.44669
	128.878	-0.24844	-0.520592	5.44669
	128.878	-0.281456	-0.520592	5.44669
	128.878	-0.249311	-0.520592	5.44669
	128.878	-0.224367	-0.520592	5.44669
	128.878	-0.225385	-0.520592	5.44669
	128.878	-0.234685	-0.520592	5.44669
	128.878	-0.238219	-0.520592	5.44669
	128.878	-0.236394	-0.520592	5.44669
	128.878	-0.185183	-0.520592	5.44669
	128.878	-0.05821	-0.520592	5.4507
	128.878	-0.006413	-0.520592	5.46104
	128.878	-0.125567	-0.520592	5.46531
	128.878	-0.209047	-0.520592	5.45562
	128.878	-0.10568	-0.520592	5.4448
	128.878	-0.01751	-0.520592	5.44287
	128.878	-0.064104	-0.520592	5.44579
	128.878	-0.023988	-0.520592	5.44767
	128.878	0.122165	-0.520592	5.44742
	128.878	0.088606	-0.520592	5.44664
	128.878	-0.137723	-0.520592	5.44641
	128.878	-0.295177	-0.520592	5.44658
	128.878	-0.292493	-0.520592	5.44674
	128.878	-0.188082	-0.520592	5.44675
	128.878	-0.039428	-0.520592	5.44669
	128.878	0.051683	-0.520592	5.44667
	128.878	0.096645	-0.520592	5.44668
	128.878	0.141727	-0.520592	5.44669
	128.878	0.055536	-0.520592	5.44669
	128.878	-0.158273	-0.520592	5.44669
	128.878	-0.242799	-0.520592	5.44669
	128.9	-0.107881	-0.520592	5.44669
	128.957	-0.006386	-0.520592	5.44669
	128.981	-0.107844	-0.520592	5.44669
	128.927	-0.250815	-0.520592	5.44669
	128.867	-0.284835	-0.520592	5.44669
	128.856	-0.249882	-0.520592	5.44669
	128.873	-0.223405	-0.520592	5.44669
	128.883	-0.224779	-0.520592	5.44669
	128.882	-0.234773	-0.520592	5.44669
	128.877	-0.238471	-0.520592	5.44669
	128.876	-0.236468	-0.520592	5.44669
	128.877	-0.234314	-0.520592	5.44669
	128.878	-0.234124	-0.520592	5.44669
	128.878	-0.18562	-0.520592	5.44669
	128.878	-0.0592	-0.520592	5.44669
	128.878	-0.006672	-0.520592	5.44669
	128.878	-0.125324	-0.520592	5.44669
	128.878	-0.258043	-0.520592	5.44669
	128.878	-0.232461	-0.520592	5.44669
	128.878	-0.070013	-0.520592	5.44669
	128.878	0.005496	-0.520592	5.44669
	128.878	-0.116376	-0.520592	5.44669
	128.878	-0.258619	-0.520592	5.44669
	128.878	-0.285073	-0.520592	5.44669
	128.878	-0.247207	-0.520592	5.44669
	128.878	-0.2222	-0.512722	5.44669
	128.855	-0.176035	-0.484566	5.44669
	128.776	-0.059422	-0.455892	5.44669
	128.694	0.039018	-0.466514	5.44669
	128.724	0.049255	-0.506767	5.44669
	128.838	-0.028982	-0.531779	5.44669
	128.909	-0.12211	-0.529836	5.44669
	128.882	-0.093101	-0.520432	5.44669
	128.797	0.00771	-0.51723	5.44669
	128.765	0.097614	-0.51924	5.44669
	128.802	0.207003	-0.521221	5.44669
	128.788	0.287092	-0.521336	5.44669
	128.695	0.243055	-0.520681	5.44669
	128.65	0.091632	-0.512494	5.44669
	128.729	0.027308	-0.49231	5.44669
	128.855	0.149947	-0.484075	5.44669
	128.892	0.239346	-0.503116	5.44669
	128.798	0.08803	-0.524314	5.44669
	128.668	-0.177689	-0.528056	5.44669
	128.613	-0.262217	-0.522347	5.44669
	128.63	-0.059881	-0.518667	5.44669
	128.656	0.22518	-0.51129	5.44669
	128.661	0.348818	-0.492521	5.44669
	128.654	0.262152	-0.484592	5.44669
	128.649	0.077644	-0.503257	5.44669
	128.65	-0.034537	-0.52419	5.44669
	128.651	-0.026348	-0.527954	5.44669
	128.652	0.015308	-0.522348	5.44669
	128.652	0.029584	-0.518703	5.44669
	128.651	0.069906	-0.519176	5.44669
	128.651	0.138696	-0.52067	5.44669
	128.651	0.11301	-0.521128	5.44669
	128.651	0.022248	-0.520789	5.44669
	128.651	-0.064627	-0.520484	5.44669
	128.651	-0.176319	-0.520477	5.44669
	128.651	-0.209259	-0.520582	5.44669
	128.651	-0.038483	-0.520629	5.44669
	128.651	0.215272	-0.520611	5.44669
	128.651	0.287864	-0.520587	5.44669
	128.651	0.133971	-0.520583	5.44669
	128.651	-0.020386	-0.52059	5.44669
	128.651	-0.08968	-0.520595	5.44669
	128.651	-0.122428	-0.520594	5.44669
	128.651	-0.071604	-0.520592	5.44669
	128.651	-0.032354	-0.520592	5.44669
	128.651	-0.131359	-0.520592	5.44669
	128.651	-0.251393	-0.520592	5.44669
	128.651	-0.276712	-0.520592	5.44669
	128.651	-0.197083	-0.520592	5.44669
	128.651	-0.048815	-0.520592	5.44669
	128.651	0.05095	-0.520592	5.44669
	128.651	0.050483	-0.520592	5.44669
	128.651	-0.032709	-0.520592	5.44669
	128.651	-0.173298	-0.520592	5.44669
	128.651	-0.268579	-0.520592	5.44669
	128.651	-0.268964	-0.520592	5.44669
	128.651	-0.236912	-0.520592	5.44669
	128.651	-0.174422	-0.520592	5.44669
	128.651	-0.053511	-0.520592	5.44669
	128.651	0.040922	-0.520592	5.44669
	128.651	0.097141	-0.520592	5.44669
	128.651	0.194951	-0.520592	5.44669
	128.651	0.282204	-0.520592	5.44669
	128.629	0.24529	-0.520592	5.44669
	128.549	0.045115	-0.520592	5.44669
	128.446	-0.148332	-0.520592	5.44669
	128.396	-0.128455	-0.520592	5.44669
	128.429	0.002534	-0.520592	5.44669
	128.53	0.108062	-0.520592	5.44669
	128.616	0.164036	-0.520592	5.44669
	128.581	0.110021	-0.520592	5.44669
	128.462	0.011983	-0.520592	5.44669
	128.392	-0.067865	-0.520592	5.44669
	128.399	-0.124837	-0.520592	5.44669
	128.426	-0.080373	-0.520592	5.44669
	128.435	0.014018	-0.520592	5.44669
	128.429	0.095733	-0.520592	5.44669
	128.423	0.203973	-0.520592	5.44669
	128.423	0.237301	-0.520592	5.44669
	128.425	0.067915	-0.520592	5.44669
	128.426	-0.185396	-0.520592	5.44669
	128.425	-0.258297	-0.520592	5.44669
	128.425	-0.055499	-0.520592	5.44669
	128.425	0.225622	-0.520592	5.44669
	128.425	0.298255	-0.520592	5.44669
	128.425	0.085455	-0.520592	5.44669
	128.425	-0.199762	-0.520592	5.44669
	128.403	-0.270556	-0.520592	5.44669
	128.323	-0.055529	-0.520592	5.44669
	128.219	0.180777	-0.512722	5.44669
	128.17	0.173311	-0.492437	5.44669
	128.18	0.032245	-0.484047	5.44669
	128.202	-0.032731	-0.503059	5.44669
	128.207	-0.011159	-0.5243	5.44669
	128.201	-0.028432	-0.528071	5.44669
	128.197	-0.14954	-0.514487	5.44669
	128.197	-0.260139	-0.49051	5.44669
	128.199	-0.273872	-0.482612	5.44669
	128.199	-0.192777	-0.503142	5.44669
	128.199	0.00117	-0.524845	5.44669
	128.199	0.225718	-0.520399	5.44669
	128.199	0.327287	-0.494092	5.44669
	128.199	0.302124	-0.482004	5.44669
	128.199	0.2574	-0.501613	5.44669
	128.199	0.247915	-0.524421	5.44669
	128.199	0.259887	-0.528635	5.44669
	128.176	0.219091	-0.522551	5.44669
	128.097	0.042387	-0.518546	5.44669
	127.993	-0.189304	-0.519038	5.44669
	127.944	-0.25081	-0.520668	5.44669
	127.954	-0.050967	-0.521177	5.44669
	127.975	0.17567	-0.52081	5.44669
	127.98	0.12036	-0.520476	5.44669
	127.975	-0.14348	-0.520466	5.44669
	127.971	-0.308882	-0.520581	5.44669
	127.971	-0.246997	-0.520632	5.44669
	127.995	-0.008793	-0.520613	5.44669
	128.053	0.240865	-0.520587	5.44669
	128.076	0.28799	-0.520583	5.44669
	128.022	0.12492	-0.52059	5.44669
	127.962	0.024967	-0.520595	5.44669
	127.951	0.137085	-0.520594	5.44669
	127.968	0.283973	-0.512721	5.44669
	127.978	0.315845	-0.492436	5.44669
	127.977	0.2786	-0.484047	5.44669
	127.972	0.251927	-0.503059	5.44669
	127.971	0.254033	-0.524301	5.44669
	127.972	0.215213	-0.528071	5.44669
	127.973	0.092033	-0.522358	5.44669
	127.973	0.037422	-0.518666	5.44669
	127.973	0.154048	-0.519157	5.44669
	127.972	0.23747	-0.520675	5.44669
	127.972	0.134977	-0.521137	5.44669
	127.973	0.047194	-0.520791	5.44669
	127.973	0.142829	-0.520482	5.44669
	127.973	0.27848	-0.520475	5.44669
	127.972	0.311503	-0.520583	5.44669
	127.972	0.278734	-0.52063	5.44669
	127.972	0.253526	-0.520611	5.44669
	127.973	0.254656	-0.520587	5.44669
	127.972	0.264096	-0.520583	5.44669
	127.972	0.267649	-0.52059	5.44669
	127.972	0.265782	-0.520595	5.44669
	127.972	0.263737	-0.520594	5.44669
	127.972	0.263544	-0.520592	5.44669
	127.972	0.26419	-0.520592	5.44669
	127.972	0.264529	-0.520592	5.44669
	127.972	0.264442	-0.520592	5.44669
	127.972	0.264285	-0.520592	5.44669
	127.972	0.26425	-0.520592	5.44669
	127.972	0.264291	-0.520592	5.44669
	127.972	0.264321	-0.520592	5.44669
	127.972	0.264319	-0.520592	5.44669
	127.972	0.264307	-0.520592	5.44669
	127.972	0.264303	-0.520592	5.44669
	127.972	0.215115	-0.520592	5.44669
	127.972	0.088342	-0.520592	5.44669
	127.972	0.035911	-0.520592	5.44669
	127.972	0.154727	-0.520592	5.44669
	127.95	0.287482	-0.520592	5.44669
	127.87	0.311046	-0.520592	5.44669
	127.789	0.275343	-0.520592	5.44669
	127.797	0.203078	-0.520592	5.44669
	127.831	0.079369	-0.520592	5.44669
	127.799	0.036429	-0.520592	5.44669
	127.743	0.158134	-0.520592	5.44669
	127.75	0.288724	-0.520592	5.44669
	127.819	0.261165	-0.520592	5.44669
	127.876	0.098646	-0.520592	5.44669
	127.88	-0.02538	-0.520592	5.44669
	127.84	-0.079167	-0.520592	5.44669
	127.773	-0.116242	-0.520592	5.44669
	127.73	-0.072748	-0.520592	5.44669
	127.731	0.014158	-0.520592	5.44669
	127.746	0.093082	-0.520592	5.44669
	127.751	0.202813	-0.520592	5.44669
	127.749	0.286948	-0.520592	5.44669
	127.745	0.293674	-0.520592	5.44669
	127.745	0.268247	-0.520592	5.44669
	127.746	0.25547	-0.520592	5.44669
	127.747	0.259197	-0.520592	5.44669
	127.746	0.265307	-0.520592	5.44669
	127.746	0.266542	-0.520592	5.44268
	127.746	0.264888	-0.520592	5.43234
	127.746	0.263756	-0.520592	5.42806
	127.746	0.26387	-0.520592	5.43775
	127.724	0.26432	-0.520592	5.44858
	127.666	0.264468	-0.520592	5.4505
	127.643	0.26437	-0.520592	5.44759
	127.697	0.264276	-0.520592	5.44571
	127.757	0.264272	-0.520592	5.44595
	127.767	0.264303	-0.520592	5.44673
	127.751	0.264318	-0.520592	5.44696
	127.741	0.264313	-0.520592	5.44679
	127.742	0.264306	-0.520592	5.44663
	127.746	0.264304	-0.512722	5.44663
	127.748	0.264307	-0.492437	5.44668
	127.747	0.264308	-0.484047	5.44671
	127.746	0.264308	-0.503059	5.4467
	127.746	0.264307	-0.5243	5.44668
	127.746	0.264307	-0.528071	5.44668
	127.746	0.264307	-0.522358	5.44669
	127.746	0.264307	-0.518666	5.44669
	127.746	0.264307	-0.519157	5.44669
	127.768	0.264307	-0.520675	5.44669
	127.826	0.264307	-0.521137	5.44669
	127.85	0.264307	-0.520791	5.44669
	127.796	0.264307	-0.520482	5.44669
	127.736	0.264307	-0.520475	5.44669
	127.725	0.264307	-0.520583	5.44669
	127.741	0.264307	-0.52063	5.44669
	127.752	0.264307	-0.520611	5.44669
	127.75	0.264307	-0.520587	5.44669
	127.746	0.264307	-0.520583	5.44669
	127.745	0.215117	-0.51272	5.44669
	127.746	0.088342	-0.492439	5.44669
	127.747	-0.013281	-0.484049	5.44669
	127.747	-0.021238	-0.495188	5.44669
	127.746	0.059084	-0.496144	5.44669
	127.746	0.152276	-0.491526	5.44669
	127.746	0.122552	-0.504825	5.44669
	127.746	0.070609	-0.522374	5.44669
	127.746	0.15679	-0.526635	5.44669
	127.746	0.275963	-0.522441	5.44669
	127.746	0.30548	-0.51134	5.44669
	127.746	0.227914	-0.4912	5.44669
	127.746	0.079019	-0.48402	5.44669
	127.724	0.027448	-0.503487	5.44669
	127.644	0.154496	-0.524489	5.44669
	127.541	0.290392	-0.527998	5.44669
	127.513	0.312347	-0.52226	5.44669
	127.581	0.274853	-0.518651	5.44669
	127.626	0.251601	-0.519185	5.44669
	127.577	0.255229	-0.520693	5.44669
	127.512	0.26502	-0.521134	5.44669
	127.497	0.267832	-0.520784	5.44669
	127.513	0.26553	-0.52048	5.44669
	127.525	0.263566	-0.520477	5.44669
	127.525	0.263562	-0.520584	5.44669
	127.52	0.264258	-0.52063	5.44669
	127.518	0.264552	-0.520611	5.44669
	127.519	0.264427	-0.520587	5.44669
	127.52	0.26427	-0.520583	5.44669
	127.52	0.264249	-0.52059	5.44669
	127.52	0.264296	-0.520595	5.44669
	127.52	0.264323	-0.520594	5.44669
	127.52	0.264318	-0.512721	5.44669
	127.52	0.264306	-0.492436	5.44669
	127.498	0.264303	-0.484047	5.44669
	127.418	0.264306	-0.503059	5.44669
	127.337	0.264308	-0.51643	5.44669
	127.344	0.264308	-0.492045	5.44669
	127.379	0.264307	-0.457658	5.44669
	127.346	0.264307	-0.464588	5.44669
	127.291	0.264307	-0.505331	5.44669
	127.275	0.264307	-0.531862	5.44669
	127.287	0.264307	-0.530382	5.44669
	127.298	0.264307	-0.52063	5.44669
	127.298	0.264307	-0.51712	5.44669
	127.294	0.264307	-0.519123	5.44669
	127.292	0.264307	-0.51334	5.44669
	127.293	0.264307	-0.493218	5.44669
	127.294	0.264307	-0.484155	5.44669
	127.294	0.264307	-0.502826	5.44669
	127.294	0.264307	-0.524165	5.44669
	127.294	0.264307	-0.528097	5.44669
	127.294	0.264307	-0.522417	5.44669
	127.294	0.264307	-0.518682	5.44669
	127.294	0.264307	-0.519142	5.44669
	127.294	0.264307	-0.520664	5.44669
	127.294	0.264307	-0.521138	5.44669
	127.294	0.264307	-0.520795	5.44669
	127.294	0.264307	-0.520483	5.44669
	127.294	0.264307	-0.520475	5.44669
	127.294	0.264307	-0.520582	5.44669
	127.294	0.264307	-0.52063	5.44669
	127.294	0.264307	-0.520612	5.44669
	127.294	0.264307	-0.520587	5.44669
	127.294	0.264307	-0.520583	5.44669
	127.294	0.264307	-0.52059	5.44669
	127.294	0.264307	-0.520595	5.44669
	127.271	0.264307	-0.520594	5.44669
	127.214	0.264307	-0.520592	5.44669
	127.168	0.264307	-0.520592	5.44669
	127.164	0.264307	-0.520592	5.44669
	127.178	0.264307	-0.520592	5.44669
	127.163	0.264307	-0.520592	5.44669
	127.126	0.264307	-0.520592	5.44669
	127.134	0.264307	-0.520592	5.44669
	127.153	0.264307	-0.520592	5.44669
	127.115	0.264307	-0.520592	5.44669
	127.062	0.264307	-0.520592	5.44669
	127.049	0.264307	-0.520592	5.44669
	127.062	0.264307	-0.520592	5.44669
	127.071	0.264307	-0.520592	5.44669
	127.071	0.264307	-0.520592	5.44669
	127.067	0.264307	-0.520592	5.44669
	127.066	0.264307	-0.520592	5.44669
	127.067	0.264307	-0.520592	5.44669
	127.068	0.264307	-0.520592	5.44669
	127.068	0.264307	-0.520592	5.44669
	127.067	0.264307	-0.520592	5.44669
	127.067	0.264307	-0.520592	5.44669
	127.067	0.264307	-0.520592	5.44669
	127.067	0.264307	-0.520592	5.44669
	127.067	0.264307	-0.520592	5.44669
	127.067	0.264307	-0.520592	5.44669
	127.067	0.264307	-0.520592	5.44669
	127.067	0.313497	-0.520592	5.44669
	127.067	0.440273	-0.520592	5.44669
	127.067	0.492705	-0.520592	5.44669
	127.067	0.373887	-0.520592	5.44669
	127.067	0.241132	-0.520592	5.44669
	127.067	0.217568	-0.520592	5.44669
	127.067	0.253272	-0.520592	5.44669
	127.067	0.276346	-0.520592	5.44669
	127.067	0.27328	-0.520592	5.44669
	127.067	0.263787	-0.520592	5.44669
	127.067	0.2609	-0.520592	5.44669
	127.067	0.263065	-0.520592	5.44669
	127.067	0.264998	-0.520592	5.44669
	127.067	0.265038	-0.520592	5.44669
	127.067	0.264368	-0.520592	5.44669
	127.067	0.264073	-0.520592	5.44669
	127.067	0.264187	-0.520592	5.44669
	127.067	0.313531	-0.520592	5.44669
	127.067	0.440329	-0.520592	5.44669
	127.067	0.492716	-0.520592	5.44669
	127.067	0.373872	-0.520592	5.44669
	127.067	0.241122	-0.520592	5.44669
	127.067	0.217569	-0.520592	5.44669
	127.067	0.253276	-0.520592	5.44669
	127.067	0.276347	-0.520592	5.44669
	127.067	0.273279	-0.520592	5.44669
	127.067	0.263787	-0.520592	5.44669
	127.067	0.2609	-0.520592	5.44669
	127.067	0.263065	-0.520592	5.44669
	127.045	0.264998	-0.520592	5.44669
	126.988	0.265038	-0.520592	5.44669
	126.942	0.264368	-0.520592	5.44669
	126.916	0.313263	-0.520592	5.44669
	126.872	0.440153	-0.520592	5.44669
	126.833	0.541928	-0.520592	5.44669
	126.828	0.549909	-0.520592	5.44669
	126.838	0.518732	-0.520592	5.44669
	126.845	0.552289	-0.512722	5.44669
	126.844	0.634449	-0.492437	5.44669
	126.841	0.567586	-0.484047	5.44669
	126.84	0.348654	-0.503059	5.44669
	126.841	0.205914	-0.5243	5.44669
	126.841	0.212098	-0.528071	5.44669
	126.841	0.263548	-0.522358	5.44669
	126.841	0.282603	-0.518666	5.44669
	126.841	0.272249	-0.519157	5.44669
	126.841	0.310322	-0.520675	5.44669
	126.841	0.48531	-0.521137	5.44669
	126.841	0.668059	-0.520791	5.44669
	126.819	0.652695	-0.520482	5.44669
	126.761	0.527406	-0.520475	5.44669
	126.738	0.422662	-0.520583	5.44669
	126.769	0.3158	-0.52063	5.44669
	126.772	0.291241	-0.520611	5.44669
	126.736	0.414621	-0.520587	5.44669
	126.717	0.490184	-0.520583	5.44669
	126.72	0.381999	-0.52059	5.44669
	126.706	0.294624	-0.520595	5.44669
	126.673	0.441644	-0.520594	5.44669
	126.683	0.655653	-0.520592	5.44669
	126.701	0.613878	-0.512721	5.44669
	126.662	0.360202	-0.492437	5.44669
	126.609	0.194249	-0.484048	5.44669
	126.597	0.25229	-0.503059	5.44669
	126.609	0.489079	-0.5243	5.44669
	126.619	0.690321	-0.528071	5.44669
	126.618	0.660689	-0.522358	5.44669
	126.615	0.572033	-0.518666	5.44669
	126.613	0.643066	-0.519157	5.44669
	126.614	0.768985	-0.520675	5.44669
	126.615	0.806719	-0.521137	5.44669
	126.615	0.779388	-0.520791	5.44669
	126.615	0.754785	-0.520482	5.44669
	126.615	0.754235	-0.520475	5.44669
	126.615	0.762756	-0.520583	5.44669
	126.615	0.766522	-0.52063	5.44669
	126.615	0.76507	-0.520611	5.44669
	126.592	0.713934	-0.520587	5.44669
	126.535	0.586859	-0.520583	5.44669
	126.511	0.534994	-0.52059	5.44669
	126.543	0.654155	-0.520595	5.44669
	126.523	0.786852	-0.520594	5.44669
	126.43	0.81027	-0.520592	5.44669
	126.365	0.774526	-0.520592	5.44669
	126.365	0.751486	-0.520592	5.44669
	126.387	0.754582	-0.520592	5.44669
	126.396	0.764074	-0.520592	5.44669
	126.392	0.766951	-0.520592	5.44669
	126.387	0.764782	-0.520592	5.44669
	126.387	0.762851	-0.520592	5.44669
	126.388	0.762813	-0.520592	5.44669
	126.389	0.763483	-0.520592	5.44669
	126.389	0.763778	-0.512722	5.44669
	126.388	0.763663	-0.492437	5.44669
	126.388	0.76351	-0.484047	5.44669
	126.388	0.763487	-0.503059	5.44669
	126.388	0.763531	-0.5243	5.44669
	126.388	0.763558	-0.528071	5.44669
	126.388	0.763554	-0.522358	5.44669
	126.388	0.763542	-0.518666	5.44669
	126.388	0.763539	-0.519157	5.44669
	126.388	0.763542	-0.520675	5.44669
	126.388	0.763544	-0.521137	5.44669
	126.388	0.763544	-0.520791	5.44669
	126.388	0.763543	-0.520482	5.44669
	126.388	0.763543	-0.520475	5.44669
	126.388	0.763543	-0.520583	5.44669
	126.388	0.763543	-0.52063	5.44669
	126.388	0.763543	-0.520611	5.44669
	126.388	0.763543	-0.520587	5.44669
	126.388	0.763543	-0.520583	5.44669
	126.388	0.763543	-0.52059	5.44669
	126.388	0.763543	-0.520595	5.44669
	126.388	0.763543	-0.520594	5.44669
	126.388	0.763543	-0.520592	5.44669
	126.388	0.763543	-0.520592	5.44669
	126.388	0.763543	-0.520592	5.44669
	126.388	0.763543	-0.520592	5.44669
	126.388	0.763543	-0.520592	5.44669
	126.388	0.763543	-0.520592	5.44669
	126.388	0.763543	-0.520592	5.44669
	126.388	0.763543	-0.520592	5.44669
	126.388	0.763543	-0.520592	5.44669
	126.388	0.763543	-0.520592	5.44669
	126.388	0.763543	-0.520592	5.44669
	126.388	0.763543	-0.520592	5.44669
	126.366	0.763543	-0.520592	5.44669
	126.286	0.763543	-0.520592	5.44669
	126.183	0.763543	-0.520592	5.44669
	126.156	0.763543	-0.520592	5.44669
	126.223	0.763543	-0.520592	5.44669
	126.268	0.763543	-0.512722	5.44669
	126.22	0.763543	-0.492437	5.44669
	126.154	0.763543	-0.484047	5.44669
	126.139	0.763543	-0.503059	5.4507
	126.156	0.763543	-0.5243	5.46104
	126.168	0.763543	-0.528071	5.46531
	126.167	0.763543	-0.522358	5.45562
	126.162	0.763543	-0.518666	5.4448
	126.161	0.763543	-0.519157	5.44287
	126.161	0.763543	-0.520675	5.44579
	126.162	0.763543	-0.521137	5.44767
	126.163	0.812733	-0.520791	5.44742
	126.162	0.939509	-0.520482	5.44664
	126.162	1.04113	-0.520475	5.44641
	126.162	1.04909	-0.520583	5.44658
	126.162	1.01796	-0.52063	5.44674
	126.162	1.00235	-0.520611	5.44675
	126.162	0.95773	-0.520587	5.44669
	126.162	0.838423	-0.520583	5.44667
	126.162	0.738305	-0.52059	5.44668
	126.162	0.777514	-0.520595	5.44669
	126.162	0.934039	-0.520594	5.44669
	126.162	1.00222	-0.520592	5.44669
	126.162	0.87938	-0.520592	5.44669
	126.162	0.739337	-0.520592	5.44669
	126.162	0.714149	-0.520592	5.44669
	126.162	0.751762	-0.520592	5.44669
	126.162	0.825404	-0.520592	5.44669
	126.162	0.949011	-0.520592	5.44669
	126.162	1.04061	-0.520592	5.44669
	126.162	1.09468	-0.520592	5.44669
	126.162	1.14341	-0.520592	5.44669
	126.162	1.1047	-0.520592	5.44669
	126.162	1.06484	-0.520592	5.44669
	126.162	1.1101	-0.520592	5.44669
	126.162	1.05247	-0.520592	5.44669
	126.162	0.850305	-0.520592	5.44669
	126.162	0.711269	-0.520592	5.44669
	126.162	0.76223	-0.520592	5.44669
	126.162	0.937289	-0.520592	5.44669
	126.14	1.00902	-0.520592	5.44669
	126.082	0.881074	-0.520592	5.44669
	126.059	0.78682	-0.520592	5.44669
	126.112	0.937987	-0.520592	5.44669
	126.15	1.15618	-0.520592	5.44669
	126.104	1.16387	-0.520592	5.44669
	126.064	1.0356	-0.520592	5.44669
	126.107	0.970598	-0.520592	5.44669
	126.169	0.987611	-0.520592	5.44669
	126.161	0.968438	-0.520592	5.44669
	126.089	0.897345	-0.520592	5.44669
	126.031	0.963732	-0.520592	5.44669
	126.028	1.17853	-0.520592	5.44669
	126.047	1.31971	-0.520592	5.44669
	126.055	1.31434	-0.520592	5.44669
	126.053	1.2146	-0.520592	5.44669
	126.048	1.01966	-0.520592	5.44669
	126.07	0.850526	-0.520592	5.44669
	126.128	0.878689	-0.520592	5.44669
	126.153	1.0045	-0.520592	5.44669
	126.077	1.10492	-0.520592	5.44669
	125.959	1.20978	-0.520592	5.44669
	125.902	1.28423	-0.520592	5.44669
	125.915	1.28863	-0.520592	5.44669
	125.939	1.26567	-0.520592	5.44669
	125.945	1.25475	-0.520592	5.44669
	125.938	1.25838	-0.520592	5.44669
	125.934	1.26379	-0.520592	5.44669
	125.934	1.26476	-0.520592	5.44669
	125.936	1.26325	-0.520592	5.44669
	125.937	1.26227	-0.520592	5.44669
	125.936	1.2624	-0.520592	5.44669
	125.936	1.2628	-0.520592	5.44669
	125.936	1.26292	-0.520592	5.44669
	125.936	1.26283	-0.520592	5.44669
	125.936	1.26275	-0.520592	5.44669
	125.914	1.26275	-0.520592	5.44669
	125.856	1.26278	-0.520592	5.44669
	125.81	1.26279	-0.520592	5.44669
	125.784	1.26278	-0.520592	5.44669
	125.763	1.26278	-0.520592	5.44669
	125.804	1.26278	-0.520592	5.44669
	125.902	1.26278	-0.520592	5.44669
	125.962	1.26278	-0.520592	5.44669
	125.958	1.26278	-0.520592	5.44669
	125.913	1.26278	-0.520592	5.44669
	125.826	1.26278	-0.520592	5.44669
	125.749	1.26278	-0.520592	5.44669
	125.784	1.26278	-0.520592	5.44669
	125.876	1.26278	-0.520592	5.44669
	125.888	1.26278	-0.520592	5.44669
	125.858	1.26278	-0.520592	5.44669
	125.863	1.26278	-0.520592	5.44669
	125.835	1.26278	-0.520592	5.44669
	125.748	1.26278	-0.520592	5.44669
	125.687	1.26278	-0.520592	5.44669
	125.688	1.26278	-0.520592	5.44669
	125.731	1.26278	-0.520592	5.44669
	125.797	1.26278	-0.520592	5.44669
	125.817	1.26278	-0.520592	5.44669
	125.758	1.26278	-0.520592	5.44669
	125.697	1.26278	-0.520592	5.44669
	125.688	1.26278	-0.520592	5.44669
	125.705	1.31197	-0.520592	5.44669
	125.715	1.48794	-0.520592	5.44669
	125.714	1.66714	-0.520592	5.44669
	125.709	1.64995	-0.520592	5.44669
	125.708	1.57434	-0.520592	5.44669
	125.709	1.64642	-0.520592	5.44669
	125.71	1.71895	-0.520592	5.44669
	125.71	1.57858	-0.520592	5.44669
	125.71	1.32346	-0.520592	5.44669
	125.709	1.23947	-0.520592	5.44669
	125.71	1.43827	-0.520592	5.44669
	125.71	1.67247	-0.520592	5.44669
	125.71	1.6207	-0.520592	5.4507
	125.71	1.40484	-0.520592	5.46104
	125.71	1.41364	-0.520592	5.46531
	125.71	1.65443	-0.520592	5.45963
	125.71	1.82674	-0.520592	5.45915
	125.71	1.82515	-0.520592	5.4615
	125.71	1.71591	-0.520592	5.45472
	125.71	1.51566	-0.520592	5.44578
	125.71	1.34767	-0.520592	5.44361
	125.71	1.42739	-0.520592	5.44574
	125.71	1.68056	-0.520592	5.44739
	125.71	1.83281	-0.520592	5.44732
	125.71	1.8184	-0.520592	5.4467
	125.687	1.76012	-0.520592	5.44647
	125.63	1.74112	-0.520592	5.44659
	125.606	1.75393	-0.520592	5.44672
	125.66	1.76605	-0.520592	5.44674
	125.72	1.76658	-0.520592	5.44669
	125.708	1.76249	-0.520592	5.44667
	125.613	1.76059	-0.520592	5.44668
	125.499	1.76125	-0.520592	5.44669
	125.45	1.7622	-0.520592	5.44669
	125.465	1.76236	-0.520592	5.44669
	125.488	1.7621	-0.520592	5.44669
	125.492	1.76192	-0.520592	5.44669
	125.485	1.76195	-0.520592	5.44669
	125.481	1.76202	-0.520592	5.44669
	125.482	1.76204	-0.520592	5.44669
	125.483	1.76202	-0.520592	5.44669
	125.484	1.76201	-0.520592	5.44669
	125.484	1.76201	-0.520592	5.44669
	125.483	1.8112	-0.520592	5.44669
	125.483	1.98717	-0.520592	5.44669
	125.483	2.16638	-0.520592	5.44669
	125.483	2.14918	-0.520592	5.44669
	125.483	2.02439	-0.520592	5.44669
	125.483	1.96969	-0.520592	5.44669
	125.483	2.03898	-0.520592	5.44669
	125.483	2.1934	-0.520592	5.44669
	125.483	2.29942	-0.520592	5.44669
	125.483	2.29939	-0.520592	5.44669
	125.483	2.21416	-0.520592	5.44669
	125.483	2.07256	-0.520592	5.44669
	125.483	1.97758	-0.520592	5.44669
	125.483	1.97768	-0.520592	5.44669
	125.483	2.00983	-0.520592	5.44669
	125.483	1.9738	-0.520592	5.44669
	125.483	1.84108	-0.520592	5.44669
	125.483	1.78146	-0.520592	5.44669
	125.483	1.89939	-0.520592	5.44669
	125.483	1.98513	-0.520592	5.44669
	125.483	1.93234	-0.520592	5.44669
	125.483	1.92153	-0.520592	5.44669
	125.483	1.99158	-0.520592	5.44669
	125.483	2.0336	-0.520592	5.44669
	125.461	1.97851	-0.520592	5.44669
	125.404	1.83455	-0.520592	5.44669
	125.38	1.77705	-0.520592	5.44669
	125.434	1.94905	-0.520592	5.44669
	125.472	2.16286	-0.520592	5.44669
	125.425	2.16131	-0.520592	5.44669
	125.385	2.07991	-0.520592	5.44669
	125.428	2.144	-0.520592	5.44669
	125.49	2.26443	-0.520592	5.44669
	125.505	2.30233	-0.520592	5.44669
	125.468	2.27702	-0.520592	5.44669
	125.376	2.25321	-0.520592	5.44669
	125.296	2.25227	-0.520592	5.44669
	125.308	2.26035	-0.512722	5.44669
	125.344	2.31325	-0.492437	5.44669
	125.31	2.43872	-0.484047	5.44669
	125.254	2.48928	-0.503059	5.44669
	125.238	2.37014	-0.5243	5.44669
	125.25	2.28711	-0.528071	5.44669
	125.261	2.43985	-0.522358	5.44669
	125.261	2.7039	-0.518666	5.44669
	125.257	2.83641	-0.519157	5.44669
	125.256	2.81013	-0.520675	5.44669
	125.256	2.75393	-0.521137	5.44669
	125.257	2.74004	-0.520791	5.44669
	125.257	2.75424	-0.520482	5.44669
	125.257	2.76514	-0.520475	5.44669
	125.257	2.76465	-0.520583	5.44669
	125.257	2.76058	-0.52063	5.44669
	125.257	2.75904	-0.520611	5.44669
	125.257	2.75985	-0.520587	5.44669
	125.257	2.80992	-0.520583	5.44669
	125.257	2.93678	-0.52059	5.44669
	125.257	2.98894	-0.520595	5.44669
	125.257	2.86997	-0.520594	5.44669
	125.257	2.78644	-0.520592	5.44669
	125.235	2.88972	-0.520592	5.44669
	125.177	3.02706	-0.520592	5.44669
	125.153	3.10727	-0.520592	5.44669
	125.207	3.19983	-0.520592	5.44669
	125.268	3.27636	-0.520592	5.44669
	125.256	3.286	-0.520592	5.44669
	125.182	3.26451	-0.520592	5.44669
	125.148	3.25233	-0.520592	5.44669
	125.181	3.25492	-0.520592	5.44669
	125.166	3.26034	-0.520592	5.44669
	125.074	3.31088	-0.520592	5.44669
	125.007	3.48548	-0.520592	5.44669
	125.006	3.71283	-0.520592	5.44669
	125.029	3.82246	-0.520592	5.44669
	125.039	3.79967	-0.520592	5.44669
	125.035	3.75308	-0.520592	5.44669
	125.03	3.74197	-0.520592	5.44669
	125.029	3.75392	-0.520592	5.44669
	125.03	3.76289	-0.520592	5.44669
	125.031	3.76239	-0.520592	5.44669
	125.031	3.759	-0.520592	5.44669
	125.031	3.75776	-0.520592	5.44669
	125.031	3.75844	-0.520592	5.44669
	125.031	3.75917	-0.520592	5.44669
	125.031	3.75923	-0.520592	5.44669
	125.031	3.759	-0.520592	5.44669
	125.031	3.75888	-0.520592	5.44268
	125.031	3.75891	-0.520592	5.43234
	125.031	3.75897	-0.520592	5.42806
	125.031	3.75898	-0.520592	5.43775
	125.031	3.75896	-0.520592	5.44858
	125.031	3.75895	-0.520592	5.4505
	125.031	3.75895	-0.520592	5.44759
	125.031	3.75896	-0.520592	5.44571
	125.031	3.80815	-0.520592	5.44595
	125.031	3.98412	-0.520592	5.44673
	125.031	4.21251	-0.520592	5.44696
	125.031	4.32209	-0.520592	5.44679
	125.031	4.29892	-0.520592	5.44663
	125.031	4.25218	-0.520592	5.44663
	125.031	4.24114	-0.520592	5.44668
	125.031	4.25318	-0.520592	5.44671
	125.031	4.26215	-0.520592	5.4467
	125.031	4.31083	-0.520592	5.44668
	125.008	4.43419	-0.520592	5.44668
	124.951	4.48538	-0.520592	5.44669
	124.927	4.41645	-0.520592	5.44669
	124.959	4.46039	-0.512722	5.44669
	124.961	4.66528	-0.484566	5.44669
	124.926	4.81033	-0.455892	5.44669
	124.884	4.81011	-0.466514	5.44669
	124.83	4.76034	-0.506767	5.44669
	124.793	4.78906	-0.531779	5.44669
	124.791	4.925	-0.529836	5.44669
	124.803	4.98855	-0.520432	5.44669
	124.809	4.92033	-0.51723	5.44669
	124.807	4.96017	-0.51924	5.44669
	124.804	5.1631	-0.521221	5.44669
	124.803	5.30878	-0.521336	5.44669
	124.804	5.30952	-0.520681	5.44669
	124.805	5.25993	-0.520365	5.44669
	124.805	5.23919	-0.520466	5.44669
	124.804	5.24818	-0.52062	5.44669
	124.804	5.25932	-0.520649	5.44669
	124.804	5.2608	-0.520606	5.44669
	124.804	5.25745	-0.520578	5.44669
	124.804	5.25553	-0.520581	5.44669
	124.804	5.25591	-0.520593	5.44669
	124.804	5.25676	-0.520596	5.44669
	124.804	5.25697	-0.520594	5.44669
	124.804	5.30595	-0.520591	5.44669
	124.804	5.43256	-0.520591	5.44669
	124.804	5.485	-0.520592	5.44669
	124.804	5.36624	-0.520593	5.44669
	124.804	5.23351	-0.520592	5.44669
	124.804	5.20994	-0.520592	5.44669
	124.804	5.24563	-0.520592	5.44669
	124.804	5.31789	-0.520592	5.44669
	124.804	5.4416	-0.520592	5.44669
	124.804	5.48455	-0.520592	5.44669
	124.804	5.36284	-0.520592	5.44669
	124.804	5.28144	-0.520592	5.44669
	124.804	5.38658	-0.520592	5.44669
	124.804	5.52395	-0.520592	5.44669
	124.804	5.6035	-0.520592	5.44669
	124.804	5.69578	-0.520592	5.44669
	124.804	5.77242	-0.520592	5.44669
	124.804	5.78222	-0.520592	5.44669
	124.804	5.76074	-0.520592	5.44669
	124.804	5.74853	-0.520592	5.44669
	124.804	5.75109	-0.520592	5.44669
	124.804	5.75651	-0.520592	5.44669
	124.804	5.75787	-0.520592	5.44669
	124.804	5.75651	-0.520592	5.44669
	124.804	5.75546	-0.520592	5.44669
	124.804	5.7555	-0.520592	5.44669
	124.782	5.80508	-0.520592	5.44669
	124.725	5.9812	-0.520592	5.44669
	124.679	6.20952	-0.520592	5.44669
	124.653	6.31901	-0.520592	5.44669
	124.609	6.29583	-0.520592	5.44669
	124.593	6.24912	-0.520592	5.44669
	124.667	6.2381	-0.520592	5.44669
	124.781	6.29932	-0.520592	5.44669
	124.815	6.43506	-0.520592	5.44669
	124.746	6.48697	-0.520592	5.44669
	124.676	6.36475	-0.520592	5.44669
	124.644	6.23076	-0.520592	5.44669
	124.607	6.20788	-0.520592	5.44669
	124.572	6.24432	-0.520592	5.44669
	124.566	6.31664	-0.520592	5.44669
	124.575	6.48931	-0.520592	5.44669
	124.581	6.6589	-0.520592	5.44669
	124.58	6.58966	-0.520592	5.44669
	124.578	6.3895	-0.520592	5.44669
	124.577	6.3619	-0.520592	5.44669
	124.578	6.47569	-0.520592	5.44669
	124.578	6.59093	-0.520592	5.44669
	124.578	6.70629	-0.520592	5.4507
	124.578	6.77987	-0.520592	5.46104
	124.578	6.78017	-0.520592	5.46531
	124.578	6.7558	-0.520592	5.45562
	124.578	6.79495	-0.520592	5.4448
	124.578	6.92621	-0.520592	5.44287
	124.578	6.98411	-0.520592	5.44579
	124.578	6.91517	-0.520592	5.44767
	124.578	6.95673	-0.520592	5.44742
	124.578	7.16063	-0.520592	5.44664
	124.578	7.3061	-0.520592	5.44641
	124.578	7.30642	-0.520592	5.44658
	124.578	7.25672	-0.520592	5.44674
	124.578	7.23609	-0.520592	5.44675
	124.578	7.29435	-0.520592	5.44669
	124.578	7.43226	-0.520592	5.44667
	124.578	7.53533	-0.520592	5.44668
	124.578	7.58912	-0.520592	5.44669
	124.578	7.68285	-0.520592	5.44669
	124.556	7.76925	-0.520592	5.44669
	124.498	7.78262	-0.520592	5.44669
	124.475	7.75917	-0.520592	5.44669
	124.528	7.74486	-0.520592	5.44669
	124.589	7.74725	-0.520592	5.44669
	124.599	7.75334	-0.520592	5.44669
	124.561	7.75504	-0.520592	5.44669
	124.493	7.80278	-0.520592	5.44669
	124.471	7.97753	-0.520592	5.44669
	124.506	8.15675	-0.520592	5.44669
	124.488	8.13999	-0.520592	5.44669
	124.394	8.06456	-0.520592	5.44669
	124.328	8.13656	-0.520592	5.44669
	124.328	8.25818	-0.520592	5.44669
	124.35	8.34296	-0.520592	5.44669
	124.36	8.49223	-0.520592	5.44669
	124.356	8.64786	-0.520592	5.44669
	124.351	8.63032	-0.520592	5.44669
	124.35	8.56295	-0.520592	5.44669
	124.351	8.6878	-0.520592	5.44669
	124.352	8.98405	-0.520592	5.44669
	124.352	9.24618	-0.520592	5.44669
	124.352	9.32876	-0.520592	5.44669
	124.352	9.28254	-0.520592	5.44669
	124.352	9.23578	-0.520592	5.44669
	124.352	9.28213	-0.520592	5.44669
	124.352	9.42438	-0.520592	5.44669
	124.352	9.53351	-0.520592	5.44669
	124.352	9.5883	-0.520592	5.44669
	124.352	9.68028	-0.520592	5.44669
	124.352	9.76561	-0.520592	5.44669
	124.352	9.82834	-0.520592	5.44669
	124.352	9.93212	-0.520592	5.44669
	124.352	10.0196	-0.520592	5.44669
	124.352	10.079	-0.520592	5.44669
	124.352	10.1806	-0.520592	5.44669
	124.352	10.2683	-0.520592	5.44669
	124.352	10.3286	-0.520592	5.44669
	124.352	10.4797	-0.520592	5.44669
	124.352	10.694	-0.520592	5.44669
	124.352	10.8066	-0.520592	5.44669
	124.352	10.7897	-0.520592	5.44669
	124.352	10.7445	-0.520592	5.44669
	124.352	10.7319	-0.520592	5.44669
	124.352	10.7427	-0.520592	5.44669
	124.352	10.7518	-0.520592	5.44669
	124.352	10.7517	-0.520592	5.44669
	124.352	10.7976	-0.520592	5.44669
	124.352	10.9723	-0.520592	5.44669
	124.352	11.2013	-0.520592	5.44669
	124.352	11.3116	-0.520592	5.44669
	124.352	11.2885	-0.520592	5.44669
	124.352	11.2415	-0.520592	5.44669
	124.352	11.2304	-0.520592	5.44669
	124.352	11.2916	-0.520592	5.44669
	124.352	11.4766	-0.512722	5.44669
	124.352	11.7045	-0.492437	5.44669
	124.352	11.8107	-0.484047	5.44669
	124.352	11.7862	-0.503059	5.44669
	124.352	11.7402	-0.5243	5.44669
	124.352	11.7299	-0.528071	5.44669
	124.352	11.742	-0.522358	5.44669
	124.352	11.7507	-0.518666	5.44669
	124.352	11.7501	-0.511286	5.44669
	124.352	11.7959	-0.49252	5.44669
	124.33	11.9707	-0.484592	5.44669
	124.25	12.1998	-0.503258	5.44669
	124.169	12.3101	-0.52419	5.44669
	124.199	12.287	-0.527954	5.44669
	124.29	12.24	-0.522348	5.44669
	124.304	12.2288	-0.518703	5.44669
	124.275	12.2409	-0.519176	5.44669
	124.302	12.2499	-0.52067	5.44669
	124.331	12.2494	-0.521128	5.44669
	124.289	12.246	-0.520789	5.44669
	124.233	12.2939	-0.520484	5.44669
	124.219	12.4706	-0.520477	5.44669
	124.233	12.6997	-0.520582	5.44669
	124.221	12.8094	-0.520629	5.44669
	124.163	12.8352	-0.520611	5.44669
	124.113	12.9643	-0.520587	5.44669
	124.108	13.1817	-0.520583	5.44669
	124.123	13.3033	-0.52059	5.44669
	124.131	13.3383	-0.520595	5.44669
	124.129	13.467	-0.520594	5.44669
	124.125	13.681	-0.520592	5.44669
	124.124	13.8013	-0.520592	5.44669
	124.125	13.7878	-0.520592	5.44669
	124.104	13.7413	-0.520592	5.44669
	124.046	13.7761	-0.520592	5.44669
	124.022	13.9627	-0.520592	5.44669
	124.076	14.2006	-0.512721	5.44669
	124.114	14.3104	-0.492437	5.44669
	124.067	14.3331	-0.484047	5.44669
	124.027	14.4609	-0.503059	5.44669
	124.048	14.6788	-0.5243	5.44669
	124.03	14.8012	-0.528071	5.44669
	123.964	14.8363	-0.522358	5.44669
	123.957	14.9648	-0.518666	5.44669
	124.002	15.1786	-0.519157	5.44669
	124.027	15.299	-0.520675	5.44669
	124	15.2856	-0.521137	5.44669
	123.932	15.2882	-0.520791	5.44669
	123.883	15.4498	-0.520482	5.44669
	123.882	15.6888	-0.520475	5.44669
	123.898	15.8079	-0.520583	5.44669
	123.905	15.7849	-0.52063	5.44669
	123.902	15.7349	-0.520611	5.44669
	123.898	15.7224	-0.520587	5.44669
	123.898	15.7842	-0.520583	5.44669
	123.899	15.9699	-0.52059	5.44669
	123.9	16.1979	-0.520595	5.44669
	123.9	16.3038	-0.520594	5.44669
	123.899	16.2793	-0.520592	5.44669
	123.899	16.2333	-0.520592	5.44669
	123.899	16.223	-0.520592	5.44669
	123.899	16.2351	-0.520592	5.44669
	123.899	16.2439	-0.520592	5.44669
	123.899	16.2432	-0.520592	5.44669
	123.899	16.2398	-0.520592	5.44669
	123.899	16.2878	-0.520592	5.44669
	123.899	16.4645	-0.520592	5.44669
	123.899	16.6936	-0.520592	5.44669
	123.899	16.8033	-0.520592	5.44669
	123.899	16.7799	-0.520592	5.44669
	123.899	16.733	-0.520592	5.44669
	123.899	16.722	-0.520592	5.44669
	123.899	16.7341	-0.520592	5.44669
	123.899	16.7923	-0.520592	5.44669
	123.899	16.9677	-0.520592	5.44669
	123.899	17.1927	-0.520592	5.44669
	123.899	17.301	-0.520592	5.44669
	123.899	17.2785	-0.520592	5.44669
	123.899	17.2325	-0.520592	5.44669
	123.877	17.2216	-0.520592	5.44669
	123.797	17.2334	-0.520592	5.44669
	123.716	17.2422	-0.512722	5.44669
	123.746	17.2909	-0.492437	5.44669
	123.838	17.4635	-0.484047	5.44669
	123.851	17.6907	-0.503059	5.44669
	123.822	17.801	-0.5243	5.44669
	123.849	17.7785	-0.528071	5.44669
	123.878	17.7318	-0.522358	5.44669
	123.837	17.7697	-0.518666	5.44669
	123.78	17.9576	-0.519157	5.44669
	123.744	18.195	-0.520675	5.44669
	123.723	18.3533	-0.521137	5.44669
	123.745	18.5027	-0.520791	5.44669
	123.764	18.6831	-0.520482	5.44669
	123.721	18.7824	-0.520475	5.44669
	123.666	18.772	-0.520583	5.44669
	123.654	18.7343	-0.52063	5.44669
	123.668	18.7225	-0.520611	5.44669
	123.678	18.7802	-0.520587	5.44669
	123.677	18.9639	-0.520583	5.44669
	123.673	19.1925	-0.52059	5.44669
	123.672	19.2994	-0.520595	5.44669
	123.672	19.2751	-0.520594	5.44669
	123.673	19.2288	-0.520592	5.44669
	123.673	19.2675	-0.520592	5.44669
	123.673	19.4556	-0.520592	5.44669
	123.673	19.6928	-0.520592	5.44669
	123.673	19.8018	-0.520592	5.44669
	123.673	19.7752	-0.520592	5.44669
	123.673	19.7273	-0.528463	5.44669
	123.673	19.717	-0.548748	5.44669
	123.673	19.7789	-0.557137	5.44669
	123.673	19.9639	-0.538126	5.44669
	123.673	20.1915	-0.516884	5.44669
	123.673	20.2976	-0.513114	5.44669
	123.673	20.3224	-0.518827	5.44669
	123.673	20.4524	-0.522519	5.44669
	123.673	20.6705	-0.522028	5.44669
	123.673	20.7921	-0.520509	5.44669
	123.673	20.7777	-0.520047	5.44669
	123.673	20.7303	-0.520394	5.44669
	123.673	20.7651	-0.520703	5.44669
	123.673	20.9519	-0.520709	5.44669
	123.673	21.19	-0.520602	5.44669
	123.673	21.349	-0.520555	5.44669
	123.673	21.4984	-0.520573	5.44669
	123.673	21.6786	-0.520598	5.44669
	123.651	21.7777	-0.520601	5.44669
	123.571	21.7673	-0.520594	5.44669
	123.467	21.7297	-0.52059	5.44669
	123.44	21.7179	-0.520591	5.44268
	123.508	21.7264	-0.520592	5.43234
	123.553	21.7342	-0.520593	5.42806
	123.526	21.7836	-0.520592	5.43775
	123.518	21.9569	-0.512721	5.44858
	123.527	22.1841	-0.492437	5.4505
	123.512	22.2941	-0.484047	5.44759
	123.521	22.2715	-0.503059	5.44571
	123.534	22.2741	-0.5243	5.44595
	123.491	22.4388	-0.528071	5.44673
	123.462	22.6792	-0.522358	5.44696
	123.509	22.7977	-0.518666	5.44679
	123.545	22.7741	-0.519157	5.44663
	123.501	22.724	-0.520675	5.44663
	123.44	22.7609	-0.521137	5.44668
	123.425	22.9495	-0.520791	5.44671
	123.44	23.1876	-0.520482	5.4467
	123.452	23.2968	-0.520475	5.44668
	123.451	23.3191	-0.520583	5.44668
	123.447	23.447	-0.52063	5.44669
	123.445	23.6159	-0.520611	5.4507
	123.446	23.6115	-0.520587	5.46104
	123.447	23.545	-0.520583	5.46531
	123.447	23.6163	-0.52059	5.45562
	123.447	23.7345	-0.520595	5.4448
	123.447	23.7689	-0.520594	5.44287
	123.447	23.7429	-0.520592	5.44579
	123.447	23.7692	-0.520592	5.44767
	123.447	23.9449	-0.520592	5.44742
	123.447	24.1813	-0.520592	5.44664
	123.447	24.2943	-0.520592	5.44641
	123.447	24.2698	-0.520592	5.44658
	123.447	24.2704	-0.520592	5.44674
	123.447	24.4351	-0.520592	5.44675
	123.447	24.676	-0.520592	5.44669
	123.447	24.7949	-0.520592	5.44667
	123.447	24.7712	-0.520592	5.44668
	123.447	24.7209	-0.520592	5.44669
	123.447	24.7086	-0.520592	5.44669
	123.447	24.7705	-0.520592	5.44669
	123.447	24.9562	-0.520592	5.44669
	123.447	25.1841	-0.520592	5.44669
	123.447	25.2901	-0.520592	5.44669
	123.447	25.2655	-0.520592	5.44669
	123.447	25.2687	-0.520592	5.44669
	123.447	25.4344	-0.520592	5.44669
	123.424	25.6749	-0.520592	5.44669
	123.367	25.7932	-0.520592	5.44669
	123.321	25.7694	-0.520592	5.44669
	123.317	25.7193	-0.520592	5.44669
	123.331	25.7563	-0.520592	5.44669
	123.338	25.945	-0.520592	5.44669
	123.336	26.2323	-0.520592	5.44669
	123.311	26.5173	-0.520592	5.44669
	123.253	26.7189	-0.520592	5.44669
	123.23	26.7804	-0.520592	5.44669
	123.284	26.7961	-0.520592	5.44669
	123.322	26.9382	-0.520592	5.44669
	123.275	27.1646	-0.520592	5.44669
	123.213	27.3346	-0.520592	5.44669
	123.199	27.4928	-0.520592	5.44669
	123.214	27.6728	-0.520592	5.44669
	123.226	27.7687	-0.520592	5.44669
	123.225	27.8062	-0.520592	5.44669
	123.22	27.9451	-0.520592	5.44669
	123.219	28.1625	-0.520592	5.44669
	123.22	28.2806	-0.520592	5.44669
	123.221	28.3142	-0.520592	5.44669
	123.221	28.4435	-0.520592	5.44669
	123.22	28.6582	-0.520592	5.44669
	123.22	28.7787	-0.520592	5.44669
	123.198	28.8142	-0.520592	5.44669
	123.141	28.9435	-0.520592	5.44669
	123.117	29.1575	-0.520592	5.44669
	123.171	29.2777	-0.520592	5.44669
	123.209	29.3133	-0.520592	5.44669
	123.162	29.4427	-0.520592	5.44669
	123.122	29.6568	-0.520592	5.44669
	123.165	29.777	-0.520592	5.44669
	123.205	29.7633	-0.520592	5.44669
	123.14	29.766	-0.520592	5.44669
	123.044	29.8785	-0.520592	5.4507
	123.04	29.9907	-0.512722	5.46104
	123.097	30.0573	-0.492437	5.46531
	123.148	30.2024	-0.484047	5.45562
	123.176	30.4119	-0.503059	5.4448
	123.129	30.4754	-0.5243	5.44287
	123.026	30.3827	-0.528071	5.44579
	122.966	30.4125	-0.522358	5.44767
	122.972	30.62	-0.518666	5.44742
	122.995	30.7712	-0.519157	5.44664
	123.025	30.7726	-0.520675	5.44641
	123.077	30.7213	-0.521137	5.44658
	123.096	30.6997	-0.520791	5.44674
	123.042	30.7088	-0.520482	5.44675
	122.983	30.7696	-0.520475	5.44669
	122.973	30.9471	-0.520583	5.44667
	122.989	31.1721	-0.52063	5.44668
	122.999	31.2797	-0.520611	5.44669
	122.998	31.2569	-0.520587	5.44669
	122.994	31.211	-0.520583	5.44669
	122.993	31.2002	-0.52059	5.44669
	122.994	31.2612	-0.520595	5.44669
	122.994	31.446	-0.520594	5.44669
	122.994	31.6739	-0.520592	5.44669
	122.994	31.7801	-0.520592	5.44669
	122.994	31.7557	-0.520592	5.44669
	122.994	31.7588	-0.520592	5.44669
	122.994	31.9245	-0.520592	5.44669
	122.994	32.165	-0.520592	5.44669
	122.994	32.2833	-0.520592	5.44669
	122.994	32.3087	-0.520592	5.44669
	122.994	32.4345	-0.520592	5.44669
	122.972	32.6507	-0.520592	5.44669
	122.892	32.8222	-0.520592	5.44669
	122.811	32.9847	-0.520592	5.44669
	122.841	33.1659	-0.520592	5.44669
	122.955	33.2608	-0.520592	5.44669
	123.003	33.2975	-0.520592	5.44669
	122.918	33.4364	-0.520592	5.44669
	122.788	33.654	-0.520592	5.44669
	122.729	33.7723	-0.520592	5.44669
	122.746	33.8058	-0.520592	5.44669
	122.772	33.8859	-0.520592	5.44669
	122.778	33.9738	-0.520592	5.44669
	122.77	34.0911	-0.520592	5.44669
	122.765	34.3722	-0.520592	5.44669
	122.788	34.6866	-0.520592	5.44669
	122.848	34.8054	-0.520592	5.44669
	122.872	34.7572	-0.520592	5.44669
	122.818	34.6969	-0.520592	5.44669
	122.757	34.6892	-0.520592	5.44669
	122.746	34.7566	-0.520592	5.44669
	122.763	34.943	-0.520592	5.44669
	122.773	35.1692	-0.520592	5.44669
	122.772	35.3234	-0.520592	5.44669
	122.768	35.475	-0.520592	5.44669
	122.766	35.6578	-0.520592	5.44669
	122.767	35.7573	-0.520592	5.44669
	122.768	35.7953	-0.520592	5.44669
	122.768	35.9332	-0.520592	5.44669
	122.768	36.1499	-0.520592	5.44669
	122.768	36.2682	-0.520592	5.44669
	122.768	36.302	-0.520592	5.44669
	122.768	36.4314	-0.520592	5.44669
	122.768	36.646	-0.520592	5.44669
	122.768	36.7665	-0.520592	5.44669
	122.768	36.8019	-0.520592	5.44669
	122.746	36.9312	-0.520592	5.44669
	122.688	37.1453	-0.520592	5.44669
	122.664	37.2655	-0.520592	5.44669
	122.696	37.2519	-0.520592	5.44669
	122.699	37.2054	-0.520592	5.44669
	122.685	37.191	-0.520592	5.44669
	122.723	37.2508	-0.520592	5.44669
	122.773	37.4363	-0.520592	5.44669
	122.785	37.6649	-0.520592	5.44669
	122.751	37.7712	-0.520592	5.44669
	122.684	37.7466	-0.520592	5.44669
	122.661	37.7004	-0.520592	5.44669
	122.718	37.6901	-0.520592	5.44669
	122.757	37.7023	-0.520592	5.44669
	122.71	37.711	-0.520592	5.44669
	122.647	37.7596	-0.520592	5.44669
	122.61	37.9321	-0.520592	5.44669
	122.569	38.1594	-0.520592	5.44669
	122.534	38.2696	-0.520592	5.44669
	122.552	38.2472	-0.520592	5.44669
	122.619	38.2005	-0.520592	5.44669
	122.648	38.2384	-0.520592	5.44669
	122.593	38.4263	-0.520592	5.44669
	122.531	38.6637	-0.520592	5.44669
	122.519	38.7728	-0.520592	5.44669
	122.536	38.7463	-0.520592	5.44669
	122.547	38.6983	-0.520592	5.44669
	122.546	38.6879	-0.520592	5.44669
	122.541	38.7007	-0.520592	5.44669
	122.562	38.7097	-0.520592	5.44669
	122.621	38.7581	-0.520592	5.44669
	122.645	38.9306	-0.520592	5.44669
	122.592	39.1578	-0.520592	5.44669
	122.531	39.2681	-0.520592	5.44669
	122.52	39.2457	-0.520592	5.44669
	122.536	39.199	-0.520592	5.44669
	122.547	39.2369	-0.520592	5.44669
	122.546	39.4248	-0.520592	5.44669
	122.541	39.6622	-0.520592	5.44669
	122.54	39.7713	-0.520592	5.44669
	122.541	39.7447	-0.520592	5.44669
	122.542	39.6967	-0.520592	5.44669
	122.542	39.6864	-0.520592	5.44669
	122.542	39.6991	-0.520592	5.44669
	122.541	39.7082	-0.520592	5.44669
	122.541	39.7566	-0.520592	5.44669
	122.542	39.9291	-0.520592	5.44669
	122.542	40.1562	-0.520592	5.44669
	122.542	40.2666	-0.520592	5.44669
	122.542	40.2441	-0.520592	5.44669
	122.542	40.2466	-0.520592	5.44669
	122.542	40.4113	-0.520592	5.44669
	122.542	40.6516	-0.520592	5.44669
	122.542	40.7702	-0.520592	5.44669
	122.542	40.7466	-0.520592	5.44669
	122.542	40.6965	-0.520592	5.44669
	122.542	40.6842	-0.520592	5.44669
	122.542	40.6969	-0.520592	5.44669
	122.542	40.7066	-0.520592	5.44669
	122.542	40.7061	-0.520592	5.44669
	122.542	40.7025	-0.520592	5.44669
	122.542	40.7011	-0.520592	5.44669
	122.542	40.751	-0.520592	5.44669
	122.542	40.9278	-0.520592	5.44669
	122.542	41.1563	-0.520592	5.44669
	122.542	41.2656	-0.520592	5.44669
	122.519	41.2423	-0.520592	5.44669
	122.462	41.1956	-0.520592	5.44669
	122.438	41.1846	-0.520592	5.44669
	122.492	41.1967	-0.520592	5.44669
	122.53	41.2056	-0.520592	5.44669
	122.483	41.2543	-0.520592	5.44669
	122.421	41.4268	-0.520592	5.44669
	122.384	41.654	-0.520592	5.44669
	122.365	41.7643	-0.520592	5.44669
	122.387	41.7418	-0.520592	5.44669
	122.429	41.6951	-0.520592	5.44669
	122.465	41.6839	-0.520592	5.44669
	122.491	41.745	-0.520592	5.44669
	122.472	41.8808	-0.520592	5.44669
	122.429	41.9819	-0.520592	5.44669
	122.414	42.0357	-0.512722	5.44669
	122.422	42.1793	-0.484566	5.44669
	122.409	42.4419	-0.455892	5.44669
	122.352	42.6836	-0.466514	5.44669
	122.303	42.7696	-0.506767	5.44669
	122.298	42.7812	-0.531779	5.44669
	122.312	42.9129	-0.529836	5.44669
	122.32	43.1364	-0.520432	5.44669
	122.318	43.2597	-0.51723	5.44669
	122.315	43.2932	-0.51924	5.44669
	122.314	43.4207	-0.521221	5.44669
	122.315	43.6347	-0.521336	5.44669
	122.316	43.7555	-0.520681	5.44669
	122.293	43.7913	-0.520365	5.44268
	122.235	43.9207	-0.520466	5.43234
	122.212	44.1346	-0.52062	5.42806
	122.243	44.3039	-0.520649	5.43775
	122.246	44.5155	-0.520606	5.44858
	122.233	44.8242	-0.520578	5.4505
	122.248	45.0211	-0.520581	5.44759
	122.218	45.0656	-0.520593	5.44571
	122.127	45.1732	-0.520596	5.44595
	122.088	45.4244	-0.520594	5.44673
	122.146	45.6741	-0.520591	5.44696
	122.192	45.8167	-0.520591	5.44679
	122.146	45.9554	-0.512721	5.44663
	122.104	46.137	-0.492437	5.44663
	122.146	46.2897	-0.484048	5.44668
	122.186	46.4566	-0.503059	5.44671
	122.144	46.6464	-0.5243	5.4467
	122.083	46.7925	-0.5202	5.44668
	122.068	46.9537	-0.494203	5.44668
	122.082	47.1435	-0.482121	5.44669
	122.094	47.2424	-0.501623	5.44669
	122.093	47.2285	-0.524384	5.44669
	122.089	47.1895	-0.528616	5.44669
	122.087	47.1784	-0.522557	5.44669
	122.088	47.2368	-0.518555	5.44669
	122.089	47.4206	-0.51904	5.44669
	122.089	47.649	-0.520666	5.44669
	122.089	47.7558	-0.521175	5.44669
	122.089	47.7315	-0.52081	5.44669
	122.089	47.7344	-0.520476	5.44669
	122.089	47.9	-0.520466	5.44669
	122.089	48.1405	-0.520581	5.44669
	122.089	48.3081	-0.520632	5.44669
	122.089	48.4602	-0.520613	5.44669
	122.089	48.6877	-0.520587	5.44669
	122.089	48.961	-0.520583	5.44669
	122.089	49.179	-0.52059	5.44669
	122.067	49.2515	-0.520595	5.44669
	122.009	49.2168	-0.520594	5.44669
	121.963	49.2277	-0.520592	5.44669
	121.937	49.4002	-0.520592	5.44669
	121.894	49.6408	-0.520592	5.44669
	121.855	49.806	-0.520592	5.44669
	121.849	49.9571	-0.520592	5.44669
	121.882	50.1358	-0.520592	5.44669
	121.946	50.2829	-0.520592	5.44669
	121.969	50.4485	-0.520592	5.44669
	121.912	50.6397	-0.520592	5.44669
	121.851	50.7376	-0.520592	5.44669
	121.841	50.7229	-0.520592	5.44669
	121.858	50.6838	-0.520592	5.44669
	121.868	50.7222	-0.520592	5.44669
	121.867	50.8584	-0.520592	5.44669
	121.862	50.9678	-0.520592	5.44669
	121.861	51.0248	-0.520592	5.44669
	121.862	51.1669	-0.520592	5.44669
	121.863	51.4277	-0.520592	5.44669
	121.863	51.6691	-0.520592	5.44669
	121.863	51.7557	-0.520592	5.44669
	121.863	51.7185	-0.520592	5.44669
	121.863	51.7233	-0.520592	5.44669
	121.863	51.8942	-0.520592	5.44669
	121.863	52.1363	-0.520592	5.44669
	121.863	52.2534	-0.520592	5.44669
	121.863	52.2285	-0.520592	5.44669
	121.863	52.2276	-0.520592	5.44669
	121.863	52.3425	-0.520592	5.44669
	121.863	52.4571	-0.520592	5.44669
	121.863	52.5238	-0.520592	5.44669
	121.863	52.6189	-0.520592	5.44669
	121.84	52.7013	-0.520592	5.44669
	121.783	52.7617	-0.512722	5.44669
	121.759	52.9147	-0.492437	5.44669
	121.813	53.1298	-0.484047	5.44669
	121.873	53.2912	-0.503059	5.44669
	121.884	53.4498	-0.5243	5.44669
	121.868	53.633	-0.528071	5.44669
	121.835	53.7301	-0.522358	5.44669
	121.779	53.7178	-0.518666	5.44669
	121.759	53.7293	-0.519157	5.44669
	121.815	53.8941	-0.520675	5.44669
	121.874	54.1313	-0.521137	5.44669
	121.884	54.2485	-0.520791	5.44669
	121.867	54.2746	-0.520482	5.44669
	121.835	54.4011	-0.520475	5.44669
	121.757	54.6174	-0.520583	5.44669
	121.68	54.7886	-0.52063	5.44669
	121.689	54.951	-0.520611	5.44669
	121.722	55.1814	-0.520587	5.44669
	121.688	55.4523	-0.520583	5.44669
	121.633	55.6683	-0.52059	5.44669
	121.617	55.7408	-0.520595	5.44669
	121.63	55.7068	-0.512723	5.44669
	121.64	55.6688	-0.492437	5.44669
	121.64	55.6652	-0.484047	5.44669
	121.637	55.7265	-0.503059	5.44669
	121.635	55.9088	-0.524301	5.44669
	121.636	56.1356	-0.528071	5.44669
	121.637	56.2914	-0.522358	5.44669
	121.637	56.4435	-0.518666	5.44669
	121.636	56.626	-0.519157	5.44669
	121.636	56.7251	-0.520675	5.44669
	121.636	56.7631	-0.521137	5.44669
	121.636	56.9011	-0.520791	5.44669
	121.636	57.1178	-0.520482	5.44669
	121.636	57.2361	-0.520475	5.44669
	121.636	57.2207	-0.520583	5.44669
	121.636	57.1741	-0.52063	5.44669
	121.636	57.1604	-0.520611	5.44669
	121.636	57.1713	-0.520587	5.44669
	121.636	57.1807	-0.520583	5.44669
	121.636	57.1808	-0.52059	5.44669
	121.636	57.2267	-0.520595	5.44669
	121.636	57.4012	-0.520594	5.44669
	121.636	57.6302	-0.520592	5.44669
	121.636	57.7405	-0.520592	5.44669
	121.636	57.7174	-0.520592	5.44669
	121.636	57.6705	-0.520592	5.44669
	121.636	57.6593	-0.520592	5.44669
	121.636	57.6714	-0.520592	5.44669
	121.636	57.6804	-0.520592	5.44669
	121.636	57.6799	-0.520592	5.44669
	121.636	57.7257	-0.520592	5.44669
	121.636	57.9004	-0.520592	5.44669
	121.636	58.1295	-0.520592	5.44669
	121.636	58.289	-0.520592	5.44669
	121.636	58.4418	-0.520592	5.44669
	121.636	58.6233	-0.520592	5.44669
	121.636	58.7217	-0.520592	5.44669
	121.636	58.7598	-0.520592	5.44669
	121.636	58.898	-0.520592	5.44669
	121.636	59.1149	-0.520592	5.44669
	121.636	59.2331	-0.520592	5.44669
	121.636	59.2668	-0.520592	5.44669
	121.636	59.3962	-0.520592	5.44669
	121.636	59.6109	-0.520592	5.44669
	121.636	59.7313	-0.520592	5.44669
	121.636	59.7176	-0.520592	5.44669
	121.636	59.6709	-0.520592	5.44669
	121.614	59.6566	-0.520592	5.44669
	121.557	59.6672	-0.520592	5.44669
	121.533	59.6768	-0.520592	5.44669
	121.587	59.677	-0.520592	5.44669
	121.625	59.6737	-0.520592	5.44669
	121.555	59.7214	-0.520592	5.44669
	121.458	59.8979	-0.520592	5.44669
	121.455	60.1271	-0.520592	5.4507
	121.513	60.286	-0.512722	5.46104
	121.565	60.3894	-0.492437	5.46531
	121.592	60.3949	-0.484047	5.45562
	121.567	60.2651	-0.503059	5.4448
	121.544	60.1936	-0.5243	5.44287
	121.565	60.355	-0.528071	5.44579
	121.563	60.6186	-0.522358	5.44767
	121.53	60.7478	-0.518666	5.44742
	121.49	60.7695	-0.519157	5.44664
	121.437	60.89	-0.520675	5.44641
	121.398	61.1052	-0.513267	5.44658
	121.397	61.229	-0.492636	5.44674
	121.409	61.2657	-0.483937	5.44675
	121.414	61.3943	-0.502942	5.44669
	121.435	61.6076	-0.524291	5.44667
	121.489	61.7278	-0.528108	5.44668
	121.513	61.7636	-0.522377	5.44669
	121.459	61.8932	-0.518661	5.44669
	121.4	62.1564	-0.519148	5.44669
	121.389	62.4524	-0.520674	5.44669
	121.405	62.6672	-0.52114	5.44669
	121.415	62.7303	-0.520793	5.44669
	121.414	62.742	-0.520482	5.44669
	121.41	62.8818	-0.520475	5.44669
	121.409	63.1087	-0.520582	5.44669
	121.409	63.2797	-0.52063	5.44669
	121.41	63.4382	-0.520612	5.44669
	121.41	63.6179	-0.520587	5.44669
	121.41	63.7136	-0.520583	5.44669
	121.41	63.7019	-0.52059	5.44669
	121.41	63.665	-0.512724	5.44669
	121.41	63.6539	-0.492438	5.44669
	121.41	63.6625	-0.484047	5.44669
	121.41	63.67	-0.503058	5.44669
	121.41	63.6701	-0.5243	5.44669
	121.41	63.6675	-0.528071	5.44669
	121.41	63.6664	-0.522358	5.44669
	121.41	63.6668	-0.518666	5.44669
	121.41	63.6674	-0.519157	5.44669
	121.41	63.6675	-0.520675	5.44669
	121.41	63.6673	-0.521137	5.44669
	121.41	63.618	-0.520791	5.44669
	121.41	63.4421	-0.520482	5.44669
	121.41	63.2629	-0.520475	5.44268
	121.41	63.2801	-0.520583	5.43234
	121.41	63.3557	-0.52063	5.42806
	121.41	63.2836	-0.520611	5.43775
	121.41	63.1619	-0.520587	5.44858
	121.41	63.1263	-0.520583	5.4505
	121.41	63.153	-0.52059	5.44759
	121.41	63.2258	-0.520595	5.44571
	121.41	63.4021	-0.520594	5.44595
	121.41	63.6715	-0.520592	5.44673
	121.41	63.9534	-0.520592	5.44696
	121.41	64.1601	-0.520592	5.44679
	121.41	64.274	-0.520592	5.44663
	121.388	64.416	-0.520592	5.44663
	121.33	64.6584	-0.520592	5.44668
	121.284	64.9415	-0.520592	5.44671
	121.258	65.2075	-0.520592	5.44268
	121.215	65.452	-0.520592	5.43233
	121.176	65.6937	-0.520592	5.42806
	121.193	65.9418	-0.520592	5.43775
	121.261	66.1936	-0.520592	5.44858
	121.291	66.4447	-0.520592	5.4505
	121.236	66.6941	-0.520592	5.44759
	121.173	66.9431	-0.520592	5.4457
	121.162	67.1926	-0.520592	5.44595
	121.178	67.4423	-0.520592	5.44673
	121.189	67.6429	-0.520592	5.44696
	121.188	67.7165	-0.520592	5.44679
	121.184	67.6885	-0.520592	5.44663
	121.182	67.7018	-0.520592	5.44663
	121.183	67.8729	-0.520592	5.44668
	121.184	68.1122	-0.520592	5.44671
	121.184	68.228	-0.520592	5.4467
	121.184	68.2036	-0.520592	5.44668
	121.184	68.1541	-0.520592	5.44668
	121.184	68.1424	-0.520592	5.44669
	121.184	68.1551	-0.520592	5.44669
	121.184	68.1646	-0.520592	5.44669
	121.184	68.1149	-0.520592	5.44669
	121.184	67.9845	-0.520592	5.44669
	121.184	67.9307	-0.520592	5.44669
	121.184	68.0503	-0.520592	5.44669
	121.184	68.1838	-0.520592	5.44669
	121.184	68.2074	-0.520592	5.44669
	121.184	68.1715	-0.520592	5.44669
	121.184	68.1975	-0.520592	5.44669
	121.184	68.3765	-0.520592	5.44669
	121.184	68.6145	-0.520592	5.44669
	121.184	68.7762	-0.520592	5.44669
	121.161	68.9268	-0.520592	5.44669
	121.104	69.1065	-0.520592	5.44669
	121.08	69.205	-0.520592	5.44669
	121.134	69.2437	-0.520592	5.44669
	121.194	69.3822	-0.520592	5.44669
	121.205	69.5989	-0.520592	5.44669
	121.189	69.7662	-0.520592	5.44669
	121.178	69.9267	-0.520592	5.44669
	121.157	70.1086	-0.520592	5.4507
	121.082	70.2536	-0.520592	5.46104
	120.98	70.4173	-0.520592	5.46531
	120.929	70.6084	-0.520592	5.45562
	120.939	70.707	-0.520592	5.4448
	120.96	70.7417	-0.520592	5.44287
	120.965	70.8785	-0.520592	5.44579
	120.96	71.1451	-0.520592	5.44767
	120.956	71.4401	-0.520592	5.44742
	120.956	71.6531	-0.520592	5.44664
	120.957	71.7159	-0.520592	5.44641
	120.958	71.7281	-0.520592	5.44658
	120.958	71.819	-0.520592	5.44674
	120.957	71.9191	-0.520592	5.44675
	120.957	71.9884	-0.520592	5.44669
	120.957	72.0897	-0.520592	5.44667
	120.958	72.1737	-0.520592	5.44668
	120.957	72.1834	-0.520592	5.44669
	120.957	72.2085	-0.520592	5.44669
	120.957	72.3711	-0.520592	5.44669
	120.957	72.6026	-0.520592	5.44669
	120.957	72.7674	-0.520592	5.44669
	120.957	72.9708	-0.520592	5.44669
	120.957	73.3269	-0.520592	5.44669
	120.957	73.6527	-0.520592	5.44669
	120.957	73.7512	-0.520592	5.44669
	120.957	73.7398	-0.520592	5.44669
	120.957	73.8577	-0.512722	5.44669
	120.957	74.0836	-0.492437	5.44669
	120.957	74.262	-0.484047	5.44669
	120.957	74.424	-0.503059	5.44669
	120.957	74.6024	-0.5243	5.44669
	120.957	74.7456	-0.528071	5.44669
	120.957	74.9096	-0.522358	5.44669
	120.935	75.1016	-0.518666	5.44669
	120.855	75.2004	-0.519157	5.44669
	120.774	75.235	-0.520675	5.44669
	120.782	75.3716	-0.521137	5.44669
	120.839	75.589	-0.520791	5.44669
	120.863	75.708	-0.520482	5.44669
	120.832	75.6927	-0.520475	5.44669
	120.762	75.6951	-0.520583	5.44669
	120.736	75.8572	-0.52063	5.44669
	120.794	76.0965	-0.520611	5.44669
	120.834	76.2156	-0.520587	5.44669
	120.787	76.1925	-0.520583	5.44669
	120.723	76.1916	-0.52059	5.44669
	120.731	76.3551	-0.520595	5.44669
	120.805	76.5961	-0.520594	5.44669
	120.84	76.7154	-0.520592	5.44669
	120.785	76.741	-0.520592	5.44669
	120.721	76.8666	-0.520592	5.44669
	120.708	77.0826	-0.520592	5.44669
	120.726	77.205	-0.520592	5.44669
	120.737	77.2407	-0.520592	5.44669
	120.736	77.3695	-0.520592	5.44669
	120.731	77.5832	-0.520592	5.44669
	120.73	77.7035	-0.520592	5.44669
	120.731	77.69	-0.520592	5.44669
	120.732	77.6435	-0.520592	5.44669
	120.732	77.6292	-0.520592	5.44669
	120.731	77.6889	-0.520592	5.44669
	120.731	77.8252	-0.520592	5.44669
	120.731	77.9271	-0.520592	5.44669
	120.731	77.9809	-0.520592	5.44669
	120.731	78.0751	-0.520592	5.44669
	120.731	78.1617	-0.520592	5.44669
	120.731	78.2242	-0.520592	5.44669
	120.731	78.3274	-0.520592	5.44669
	120.731	78.4147	-0.520592	5.44669
	120.731	78.4742	-0.520592	5.44669
	120.731	78.576	-0.520592	5.44669
	120.731	78.6637	-0.520592	5.44669
	120.731	78.724	-0.520592	5.44669
	120.731	78.8751	-0.520592	5.44669
	120.731	79.0894	-0.520592	5.44669
	120.731	79.2019	-0.520592	5.44669
	120.731	79.185	-0.520592	5.44669
	120.731	79.1398	-0.520592	5.44669
	120.731	79.1764	-0.520592	5.44669
	120.731	79.3632	-0.520592	5.44669
	120.731	79.6006	-0.520592	5.44669
	120.731	79.7101	-0.520592	5.44669
	120.731	79.6837	-0.520592	5.44669
	120.731	79.6849	-0.520592	5.44669
	120.731	79.8504	-0.520592	5.44669
	120.731	80.0915	-0.520592	5.44669
	120.731	80.2594	-0.520592	5.44669
	120.731	80.4114	-0.520592	5.44669
	120.731	80.5896	-0.520592	5.44669
	120.731	80.7361	-0.520592	5.44669
	120.731	80.9017	-0.520592	5.44669
	120.731	81.093	-0.520592	5.44669
	120.731	81.1911	-0.520592	5.44669
	120.731	81.1763	-0.520592	5.44669
	120.731	81.1864	-0.520592	5.44669
	120.731	81.3515	-0.520592	5.44669
	120.731	81.5893	-0.520592	5.44669
	120.731	81.7559	-0.520592	5.44669
	120.731	81.9578	-0.520592	5.44669
	120.731	82.3126	-0.520592	5.44669
	120.709	82.6384	-0.520592	5.44669
	120.651	82.7374	-0.520592	5.44669
	120.605	82.7263	-0.520592	5.44669
	120.579	82.8932	-0.520592	5.44669
	120.536	83.295	-0.520592	5.44669
	120.497	83.6526	-0.520592	5.44669
	120.491	83.7482	-0.520592	5.44669
	120.524	83.7243	-0.520592	5.44669
	120.588	83.8871	-0.520592	5.44669
	120.611	84.2917	-0.520592	5.44669
	120.554	84.7011	-0.520592	5.44669
	120.493	84.9728	-0.520592	5.44669
	120.483	85.1764	-0.520592	5.44669
	120.5	85.3992	-0.520592	5.44669
	120.511	85.6048	-0.520592	5.44669
	120.509	85.7393	-0.512722	5.44669
	120.505	85.9396	-0.492437	5.44669
	120.503	86.3051	-0.484047	5.44669
	120.504	86.6852	-0.503059	5.44669
	120.505	86.9585	-0.5243	5.44669
	120.505	87.124	-0.528071	5.44669
	120.505	87.2241	-0.522358	5.44669
	120.482	87.375	-0.518666	5.44669
	120.403	87.5768	-0.519157	5.44669
	120.299	87.7337	-0.520675	5.44669
	120.25	87.8951	-0.521137	5.44669
	120.282	88.1303	-0.520791	5.44669
	120.361	88.4528	-0.520482	5.44669
	120.39	88.8439	-0.520475	5.44669
	120.331	89.1437	-0.520583	5.44669
	120.266	89.2683	-0.52063	5.44669
	120.256	89.3834	-0.520611	5.44669
	120.274	89.5617	-0.520587	5.44669
	120.285	89.7215	-0.520583	5.44669
	120.283	89.8926	-0.52059	5.44669
	120.278	90.1307	-0.520595	5.44669
	120.277	90.4018	-0.520594	5.44669
	120.278	90.6642	-0.520592	5.44669
	120.279	90.9607	-0.520592	5.44669
	120.279	91.3316	-0.520592	5.44669
	120.279	91.6813	-0.520592	5.44669
	120.278	91.9402	-0.520592	5.44669
	120.279	92.1598	-0.520592	5.44669
	120.279	92.3938	-0.520592	5.44669
	120.279	92.6476	-0.520592	5.44669
	120.279	92.9537	-0.520592	5.44669
	120.279	93.3317	-0.520592	5.44669
	120.279	93.681	-0.520592	5.44669
	120.279	93.9372	-0.520592	5.44669
	120.256	94.1558	-0.520592	5.44669
	120.177	94.3903	-0.520592	5.44669
	120.095	94.6447	-0.520592	5.44669
	120.103	94.9017	-0.520592	5.4507
	120.137	95.1035	-0.520592	5.46104
	120.105	95.2243	-0.520592	5.46531
	120.072	95.371	-0.520592	5.45562
	120.113	95.5636	-0.520592	5.4448
	120.171	95.6689	-0.520592	5.44287
	120.208	95.6567	-0.520592	5.44579
	120.251	95.6161	-0.520592	5.44767
	120.287	95.6037	-0.520592	5.44742
	120.291	95.613	-0.520592	5.44664
	120.281	95.6213	-0.520592	5.44641
	120.253	95.6215	-0.520592	5.44658
	120.174	95.6186	-0.520592	5.44674
	120.073	95.5682	-0.520592	5.44675
	120.024	95.3927	-0.520592	5.44669
	120.034	95.165	-0.520592	5.44667
	120.055	95.0555	-0.520592	5.44668
	120.06	95.1277	-0.520592	5.44669
	120.055	95.3502	-0.520592	5.44669
	120.051	95.5897	-0.520592	5.44669
	120.051	95.7365	-0.520592	5.44669
	120.052	95.9295	-0.520592	5.44669
	120.053	96.2876	-0.520592	5.44669
	120.053	96.6672	-0.520592	5.44669
	120.052	96.9428	-0.520592	5.44669
	120.052	97.1588	-0.520592	5.44669
	120.052	97.3853	-0.520592	5.44669
	120.052	97.5881	-0.520592	5.44669
	120.052	97.6709	-0.520592	5.44669
	120.052	97.646	-0.520592	5.44669
	120.052	97.608	-0.520592	5.44669
	120.052	97.6013	-0.520592	5.44669
	120.052	97.612	-0.520592	5.44669
	120.052	97.6189	-0.520592	5.44669
	120.052	97.6672	-0.520592	5.44669
	120.052	97.7911	-0.520592	5.44669
	120.052	97.8427	-0.520592	5.44669
	120.052	97.7245	-0.520592	5.44669
	120.052	97.5924	-0.520592	5.44669
	120.052	97.5688	-0.520592	5.44669
	120.052	97.6535	-0.520592	5.44669
	120.052	97.8524	-0.520592	5.44669
	120.052	98.0778	-0.520592	5.44669
	120.052	98.2271	-0.512722	5.44669
	120.052	98.377	-0.492437	5.44669
	120.052	98.5609	-0.484047	5.44669
	120.052	98.6613	-0.503059	5.44669
	120.052	98.6994	-0.5243	5.44669
	120.052	98.837	-0.528071	5.44669
	120.052	99.0535	-0.522358	5.44669
	120.052	99.221	-0.518666	5.44669
	120.052	99.3817	-0.519157	5.44669
	120.052	99.5635	-0.520675	5.44669
	120.052	99.6594	-0.521137	5.44669
	120.052	99.6962	-0.520791	5.44669
	120.052	99.8349	-0.520482	5.44669
	120.052	100.052	-0.520475	5.44669
	120.052	100.171	-0.520583	5.44669
	120.052	100.204	-0.52063	5.44669
	120.052	100.333	-0.520611	5.44669
	120.052	100.548	-0.520587	5.44669
	120.052	100.669	-0.520583	5.44669
	120.052	100.704	-0.52059	5.44669
	120.052	100.833	-0.520595	5.44669
	120.052	101.097	-0.520594	5.44669
	120.052	101.393	-0.520592	5.44669
	120.052	101.608	-0.520592	5.44669
	120.052	101.671	-0.520592	5.44669
	120.03	101.682	-0.520592	5.44669
	119.95	101.822	-0.520592	5.44669
	119.847	102.098	-0.520592	5.44669
	119.819	102.396	-0.520592	5.44669
	119.91	102.607	-0.520592	5.44669
	120.012	102.668	-0.520592	5.44669
	120.009	102.68	-0.520592	5.44669
	119.947	102.87	-0.520592	5.44669
	119.896	103.273	-0.520592	5.44669
	119.848	103.623	-0.520592	5.44669
	119.816	103.715	-0.520592	5.44669
	119.815	103.692	-0.520592	5.44669
	119.825	103.808	-0.520592	5.44669
	119.83	104.037	-0.520592	5.44669
	119.828	104.168	-0.520592	5.44669
	119.826	104.154	-0.520592	5.44669
	119.825	104.103	-0.520592	5.44669
	119.826	104.087	-0.520592	5.44669
	119.826	104.099	-0.520592	5.44669
	119.826	104.109	-0.520592	5.44669
	119.826	104.109	-0.520592	5.44669
	119.826	104.106	-0.520592	5.44669
	119.826	104.104	-0.520592	5.44669
	119.826	104.105	-0.520592	5.44669
	119.826	104.155	-0.520592	5.44669
	119.826	104.331	-0.520592	5.44669
	119.826	104.559	-0.520592	5.44669
	119.826	104.668	-0.520592	5.44669
	119.826	104.645	-0.520592	5.44669
	119.826	104.599	-0.520592	5.44669
	119.826	104.588	-0.520592	5.44669
	119.826	104.649	-0.520592	5.44669
	119.826	104.834	-0.520592	5.44669
	119.826	105.062	-0.520592	5.44669
	119.826	105.217	-0.520592	5.44669
[truncated: 3,782 more rows]
