# Supplementary material for: Design of a cosmetic glove stiffness compensation mechanism for toddler-sized hand prostheses
Source: PLoS One. 2017 Aug 11;12(8):e0183233. doi: 10.1371/journal.pone.0183233 (PMC5553851; doi:10.1371/journal.pone.0183233)
Supplement: S1 Dataset — (ZIP) [file pone.0183233.s001.zip › 01 Glove measurements/PVCglove2_1.xlsx]

## Sheet: test_glove2_1
LabVIEW Measurement
Writer_Version	2
Reader_Version	2
Separator	Tab
Decimal_Separator	.
Multi_Headings	No
X_Columns	No
Time_Pref	Absolute
Operator	localadmin
Date	2012-12-10
Time	00:14:05.249000
***End_of_Header***
Channels	4
Samples	10	10	10	10
Date	2012-12-10	2012-12-10	2012-12-10	2012-12-10
Time	00:14:05.249000	00:14:05.249000	00:14:05.249000	00:14:05.249000
Y_Unit_Label	mm	N	N	Pa
X_Dimension	Time	Time	Time	Time
X0	0	0	0	0
Delta_X	0.01	0.01	0.01	0.01
***End_of_Header***
X_Value	Voltage LVDT (Filtered)	Voltage Load Cell (Filtered)	Voltage Pinch Load Cell (Filtered)	Voltage Pressure (Filtered)	Comment
	129.104	0.158645	-0.520592	5.44679
	129.104	0.287969	-0.520592	5.44663
	129.104	0.309857	-0.520592	5.44663
	129.104	0.274672	-0.520592	5.44668
	129.104	0.25241	-0.520592	5.44671
	129.104	0.255632	-0.520592	5.4467
	129.104	0.264901	-0.520592	5.44668
	129.104	0.267639	-0.520592	5.44668
	129.104	0.265492	-0.520592	5.44669
	129.104	0.214429	-0.520592	5.44669
	129.104	0.087632	-0.520592	5.44669
	129.104	0.035857	-0.520592	5.44669
	129.104	0.154957	-0.520592	5.44669
	129.104	0.287597	-0.520592	5.44669
	129.104	0.311012	-0.520592	5.44669
	129.104	0.275288	-0.520592	5.44669
	129.104	0.252257	-0.520592	5.44669
	129.104	0.255349	-0.520592	5.44669
	129.104	0.264837	-0.520592	5.44669
	129.104	0.218523	-0.520592	5.44669
	129.104	0.08958	-0.520592	5.44669
	129.104	0.035218	-0.520592	5.44669
	129.104	0.153997	-0.520592	5.44669
	129.104	0.287422	-0.520592	5.44669
	129.104	0.31128	-0.520592	5.44669
	129.104	0.275462	-0.520592	5.44669
	129.104	0.203045	-0.520592	5.44669
	129.104	0.079312	-0.520592	5.44669
	129.104	0.036418	-0.520592	5.44669
	129.104	0.108959	-0.520592	5.44669
	129.104	0.112769	-0.520592	5.44669
	129.104	0.081957	-0.520592	5.44669
	129.104	0.165028	-0.520592	5.44669
	129.104	0.275381	-0.520592	5.44669
	129.104	0.302308	-0.520592	5.44669
	129.104	0.275983	-0.520592	5.44669
	129.104	0.255642	-0.520592	5.44669
	129.104	0.20733	-0.520592	5.44669
	129.104	0.088159	-0.520592	5.44669
	129.104	0.038601	-0.520592	5.44669
	129.104	0.155919	-0.520592	5.44669
	129.104	0.287025	-0.520592	5.44669
	129.104	0.310431	-0.520592	5.44669
	129.104	0.275248	-0.520592	5.44669
	129.104	0.252447	-0.520592	5.44669
	129.104	0.255443	-0.520592	5.44669
	129.104	0.264809	-0.520592	5.44669
	129.104	0.267668	-0.520592	5.44669
	129.104	0.265536	-0.520592	5.44669
	129.104	0.263628	-0.520592	5.44669
	129.104	0.263586	-0.520592	5.44669
	129.104	0.264246	-0.520592	5.44669
	129.104	0.264538	-0.520592	5.44669
	129.104	0.264426	-0.520592	5.44669
	129.104	0.264275	-0.520592	5.44669
	129.104	0.264251	-0.520592	5.44669
	129.104	0.215105	-0.520592	5.44669
	129.104	0.088356	-0.520592	5.44669
	129.104	0.03592	-0.520592	5.44669
	129.104	0.154726	-0.520592	5.44669
	129.104	0.287478	-0.520592	5.44669
	129.104	0.311044	-0.520592	5.44669
	129.104	0.275344	-0.520592	5.44669
	129.104	0.252269	-0.520592	5.44669
	129.104	0.255334	-0.520592	5.44669
	129.104	0.264827	-0.520592	5.44669
	129.104	0.267714	-0.520592	5.44669
	129.104	0.265549	-0.520592	5.44669
	129.104	0.263617	-0.520592	5.44669
	129.104	0.263576	-0.520592	5.44669
	129.104	0.264247	-0.520592	5.44268
	129.104	0.264542	-0.520592	5.43234
	129.104	0.264427	-0.520592	5.42806
	129.104	0.264274	-0.520592	5.43775
	129.104	0.21506	-0.520592	5.44858
	129.104	0.08833	-0.520592	5.4505
	129.104	0.035925	-0.520592	5.44759
	129.104	0.154738	-0.520592	5.44571
	129.104	0.287481	-0.520592	5.44595
	129.104	0.311042	-0.520592	5.44673
	129.104	0.275341	-0.520592	5.44696
	129.104	0.252269	-0.520592	5.44679
	129.104	0.255335	-0.520592	5.44663
	129.104	0.215637	-0.520592	5.44663
	129.104	0.091748	-0.520592	5.44668
	129.104	0.037152	-0.520592	5.44671
	129.104	0.154037	-0.520592	5.4467
	129.104	0.286751	-0.520592	5.44668
	129.104	0.310985	-0.520592	5.44668
	129.104	0.275577	-0.520592	5.44669
	129.104	0.252388	-0.520592	5.44669
	129.104	0.255301	-0.520592	5.44669
	129.104	0.26477	-0.520592	5.44669
	129.104	0.267702	-0.520592	5.44669
	129.104	0.265564	-0.520592	5.44669
	129.104	0.263627	-0.520592	5.44669
	129.104	0.263575	-0.520592	5.44669
	129.104	0.264242	-0.520592	5.44669
	129.104	0.26454	-0.520592	5.44669
	129.104	0.264428	-0.520592	5.44669
	129.104	0.215085	-0.520592	5.44669
	129.104	0.088285	-0.520592	5.44669
	129.104	-0.013293	-0.520592	5.44669
	129.104	-0.070414	-0.520592	5.44669
	129.104	-0.116871	-0.520592	5.44669
	129.104	-0.026932	-0.520592	5.44669
	129.104	0.188933	-0.520592	5.44669
	129.104	0.32218	-0.520592	5.44669
	129.104	0.263919	-0.520592	5.44669
	129.104	0.087859	-0.520592	5.44669
	129.104	0.018305	-0.520592	5.44669
	129.104	0.147516	-0.520592	5.44669
	129.104	0.290718	-0.520592	5.44669
	129.104	0.314964	-0.520592	5.44669
	129.104	0.275834	-0.520592	5.44669
	129.104	0.251081	-0.520592	5.44669
	129.104	0.254663	-0.520592	5.44669
	129.104	0.215777	-0.520592	5.44669
	129.104	0.092046	-0.520592	5.44669
	129.104	0.037227	-0.520592	5.44669
	129.104	0.153962	-0.520592	5.44669
	129.104	0.286693	-0.520592	5.44669
	129.104	0.310987	-0.520592	5.44669
	129.104	0.275599	-0.520592	5.44669
	129.104	0.252396	-0.520592	5.44669
	129.104	0.255297	-0.520592	5.44669
	129.104	0.264766	-0.520592	5.44669
	129.104	0.267702	-0.520592	5.44669
	129.104	0.265566	-0.520592	5.44669
	129.104	0.263628	-0.520592	5.44669
	129.104	0.263575	-0.520592	5.44669
	129.104	0.264242	-0.520592	5.44669
	129.104	0.26454	-0.520592	5.44669
	129.104	0.264428	-0.520592	5.44669
	129.104	0.264275	-0.520592	5.44669
	129.104	0.264251	-0.520592	5.44669
	129.104	0.264295	-0.520592	5.44669
	129.104	0.264322	-0.520592	5.44669
	129.104	0.264318	-0.520592	5.44669
	129.104	0.264306	-0.520592	5.44669
	129.104	0.264303	-0.520592	5.44669
	129.104	0.215115	-0.520592	5.44669
	129.104	0.088342	-0.520592	5.44669
	129.104	-0.01328	-0.520592	5.44669
	129.104	-0.021238	-0.520592	5.44669
	129.104	0.059084	-0.520592	5.44669
	129.104	0.201466	-0.520592	5.44669
	129.104	0.298518	-0.520592	5.44669
	129.104	0.299007	-0.520592	5.44669
	129.104	0.26637	-0.520592	5.44669
	129.104	0.252788	-0.520592	5.44669
	129.104	0.258741	-0.520592	5.44669
	129.104	0.266069	-0.520592	5.44669
	129.104	0.267023	-0.520592	5.44669
	129.104	0.215628	-0.520592	5.44669
	129.104	0.08759	-0.520592	5.44669
	129.104	0.035413	-0.520592	5.44669
	129.104	0.154786	-0.520592	5.44669
	129.104	0.287683	-0.520592	5.44669
	129.104	0.311109	-0.520592	5.44669
	129.104	0.275298	-0.520592	5.44669
	129.104	0.252227	-0.520592	5.44669
	129.104	0.255333	-0.520592	5.44669
	129.104	0.264841	-0.520592	5.44669
	129.104	0.26772	-0.520592	5.44669
	129.104	0.265547	-0.520592	5.44669
	129.104	0.263613	-0.520592	5.44669
	129.104	0.263576	-0.520592	5.44669
	129.104	0.264247	-0.520592	5.44669
	129.104	0.264542	-0.520592	5.44669
	129.104	0.264427	-0.520592	5.44669
	129.104	0.264274	-0.520592	5.44669
	129.104	0.264251	-0.520592	5.44669
	129.104	0.264295	-0.520592	5.44669
	129.104	0.264322	-0.520592	5.44669
	129.104	0.264318	-0.520592	5.44669
	129.104	0.264306	-0.520592	5.44669
	129.104	0.264303	-0.520592	5.44669
	129.104	0.264306	-0.520592	5.44669
	129.104	0.264308	-0.520592	5.44669
	129.104	0.264308	-0.520592	5.44669
	129.104	0.264307	-0.520592	5.44669
	129.104	0.264307	-0.520592	5.44669
	129.104	0.264307	-0.520592	5.44669
	129.104	0.264307	-0.520592	5.44669
	129.104	0.264307	-0.520592	5.44669
	129.104	0.264307	-0.520592	5.44669
	129.104	0.215117	-0.520592	5.44669
	129.104	0.088342	-0.520592	5.44669
	129.104	0.03591	-0.520592	5.44669
	129.104	0.154727	-0.520592	5.44669
	129.104	0.287482	-0.520592	5.44669
	129.104	0.311046	-0.520592	5.44669
	129.104	0.275343	-0.520592	5.44669
	129.104	0.252268	-0.520592	5.44669
	129.104	0.255334	-0.520592	5.44669
	129.104	0.264827	-0.520592	5.44669
	129.104	0.267714	-0.520592	5.44669
	129.104	0.265549	-0.520592	5.44669
	129.104	0.263617	-0.520592	5.44669
	129.104	0.263576	-0.520592	5.44669
	129.104	0.264247	-0.520592	5.44669
	129.104	0.264542	-0.520592	5.44669
	129.104	0.264427	-0.520592	5.44669
	129.104	0.264274	-0.520592	5.44669
	129.104	0.264251	-0.520592	5.44669
	129.104	0.264295	-0.520592	5.44669
	129.104	0.264322	-0.520592	5.44669
	129.104	0.215127	-0.520592	5.44669
	129.104	0.03915	-0.520592	5.44669
	129.104	-0.14006	-0.520592	5.44669
	129.104	-0.073672	-0.520592	5.44669
	129.104	0.177903	-0.520592	5.44669
	129.104	0.334221	-0.520592	5.44669
	129.104	0.322081	-0.520592	5.44669
	129.104	0.263304	-0.520592	5.44669
	129.104	0.243295	-0.520592	5.44669
	129.104	0.255854	-0.520592	5.44669
	129.104	0.268234	-0.520592	5.44669
	129.104	0.268956	-0.520592	5.44669
	129.104	0.215668	-0.520592	5.44669
	129.104	0.08692	-0.520592	5.44669
	129.104	0.035118	-0.520592	5.44669
	129.104	0.154901	-0.520592	5.44669
	129.104	0.287836	-0.520592	5.44669
	129.104	0.311132	-0.520592	5.44669
	129.104	0.226063	-0.520592	5.4507
	129.104	0.076234	-0.520592	5.46104
	129.104	0.02694	-0.520592	5.46531
	129.104	0.155273	-0.520592	5.45562
	129.104	0.290898	-0.520592	5.4448
	129.104	0.312283	-0.520592	5.44287
	129.104	0.274647	-0.520592	5.44579
	129.104	0.251537	-0.520592	5.44767
	129.104	0.255276	-0.520592	5.44742
	129.082	0.265062	-0.520592	5.44664
	129.024	0.267833	-0.520592	5.44641
	129	0.265516	-0.520592	5.44658
	129.054	0.26356	-0.520592	5.44674
	129.114	0.263565	-0.520592	5.44675
	129.125	0.264262	-0.520592	5.44669
	129.109	0.264552	-0.520592	5.44667
	129.098	0.264426	-0.520592	5.44668
	129.1	0.26427	-0.520592	5.44669
	129.104	0.264249	-0.520592	5.44669
	129.105	0.264296	-0.520592	5.44669
	129.105	0.264323	-0.520592	5.44669
	129.104	0.264318	-0.520592	5.44669
	129.104	0.264306	-0.520592	5.44669
	129.104	0.264303	-0.520592	5.44669
	129.104	0.264306	-0.520592	5.44669
	129.104	0.264308	-0.520592	5.44669
	129.104	0.264308	-0.520592	5.44669
	129.104	0.264307	-0.520592	5.44669
	129.104	0.264307	-0.520592	5.44669
	129.082	0.264307	-0.520592	5.44268
	129.002	0.264307	-0.520592	5.43234
	128.898	0.264307	-0.520592	5.42806
	128.849	0.264307	-0.520592	5.43775
	128.859	0.264307	-0.520592	5.44858
	128.88	0.264307	-0.520592	5.4505
	128.885	0.264307	-0.520592	5.44759
	128.88	0.264307	-0.520592	5.44571
	128.876	0.264307	-0.520592	5.44595
	128.876	0.264307	-0.520592	5.44673
	128.878	0.264307	-0.520592	5.44696
	128.878	0.264307	-0.520592	5.44679
	128.878	0.264307	-0.520592	5.44663
	128.878	0.264307	-0.520592	5.44663
	128.878	0.264307	-0.520592	5.44668
	128.878	0.264307	-0.520592	5.44671
	128.878	0.264307	-0.520592	5.4467
	128.878	0.264307	-0.520592	5.44668
	128.878	0.264307	-0.520592	5.44668
	128.878	0.264307	-0.520592	5.44669
	128.878	0.264307	-0.520592	5.44669
	128.878	0.264307	-0.520592	5.44669
	128.855	0.264307	-0.520592	5.44669
	128.798	0.264307	-0.520592	5.44669
	128.752	0.264307	-0.520592	5.44669
	128.726	0.264307	-0.520592	5.44669
	128.683	0.264307	-0.520592	5.44669
	128.666	0.264307	-0.520592	5.44669
	128.718	0.264307	-0.520592	5.44669
	128.752	0.264307	-0.520592	5.44669
	128.705	0.264307	-0.520592	5.4507
	128.643	0.264307	-0.520592	5.46104
	128.63	0.264307	-0.520592	5.46531
	128.645	0.264307	-0.520592	5.45562
	128.657	0.264307	-0.520592	5.4448
	128.656	0.264307	-0.520592	5.44287
	128.651	0.264307	-0.520592	5.44579
	128.65	0.264307	-0.520592	5.44767
	128.651	0.264307	-0.520592	5.45143
	128.652	0.264307	-0.520592	5.46099
	128.629	0.264307	-0.520592	5.46503
	128.572	0.264307	-0.520592	5.45552
	128.525	0.264307	-0.520592	5.44485
	128.5	0.264307	-0.520592	5.44294
	128.456	0.264307	-0.520592	5.44579
	128.417	0.264307	-0.520592	5.44765
	128.412	0.264307	-0.520592	5.44741
	128.422	0.264307	-0.520592	5.44665
	128.429	0.264307	-0.520592	5.44641
	128.428	0.264307	-0.520592	5.44659
	128.403	0.264307	-0.520592	5.44674
	128.344	0.264307	-0.520592	5.44674
	128.321	0.264307	-0.520592	5.44669
	128.376	0.264307	-0.520592	5.45068
	128.413	0.264307	-0.520592	5.46103
	128.344	0.264307	-0.520592	5.46531
	128.224	0.264307	-0.520592	5.45563
	128.164	0.264307	-0.520592	5.4448
	128.176	0.313497	-0.520592	5.44287
	128.202	0.440273	-0.520592	5.44579
	128.208	0.492705	-0.520592	5.44767
	128.202	0.373887	-0.520592	5.44742
	128.197	0.241132	-0.520592	5.44664
	128.197	0.217568	-0.520592	5.44641
	128.199	0.253272	-0.520592	5.44658
	128.199	0.276346	-0.520592	5.44674
	128.199	0.27328	-0.520592	5.44675
	128.199	0.263787	-0.520592	5.44669
	128.199	0.2609	-0.520592	5.44667
	128.199	0.263065	-0.520592	5.44668
	128.199	0.264998	-0.520592	5.44669
	128.177	0.265038	-0.520592	5.44669
	128.119	0.264368	-0.520592	5.44669
	128.095	0.313263	-0.520592	5.44669
	128.149	0.440153	-0.520592	5.44669
	128.209	0.541928	-0.520592	5.44669
	128.22	0.549909	-0.520592	5.44669
	128.204	0.469542	-0.520592	5.44669
	128.171	0.327133	-0.520592	5.44669
	128.093	0.230086	-0.520592	5.44669
	127.993	0.229608	-0.520592	5.44669
	127.945	0.262248	-0.520592	5.44669
	127.955	0.275828	-0.520592	5.44669
	127.975	0.269872	-0.520592	5.44669
	127.98	0.262544	-0.520592	5.44669
	127.975	0.261591	-0.520592	5.44669
	127.971	0.312986	-0.520592	5.44669
	127.971	0.490214	-0.520592	5.44669
	127.972	0.718357	-0.520592	5.44669
	127.973	0.778191	-0.520592	5.44669
	127.973	0.578909	-0.520592	5.44669
	127.972	0.353101	-0.520592	5.44669
	127.972	0.359369	-0.520592	5.44669
	127.972	0.447011	-0.520592	5.44669
	127.973	0.383864	-0.520592	5.44669
	127.973	0.26161	-0.520592	5.44669
	127.972	0.222608	-0.520592	5.44669
	127.972	0.248105	-0.520592	5.44669
	127.972	0.272391	-0.520592	5.44669
	127.973	0.27346	-0.520592	5.44669
	127.972	0.265269	-0.520592	5.44669
	127.972	0.261457	-0.520592	5.44669
	127.972	0.262772	-0.520592	5.44669
	127.972	0.264677	-0.520592	5.44669
	127.95	0.265008	-0.520592	5.44669
	127.893	0.313659	-0.520592	5.44669
	127.847	0.440091	-0.520592	5.44669
	127.843	0.492571	-0.520592	5.44669
	127.879	0.373896	-0.520592	5.44669
	127.922	0.241183	-0.520592	5.44669
	127.886	0.217587	-0.520592	5.44669
	127.805	0.253261	-0.520592	5.44669
	127.798	0.325525	-0.520592	5.44669
	127.848	0.449245	-0.520592	5.44669
	127.876	0.492188	-0.520592	5.44669
	127.87	0.370482	-0.520592	5.44669
	127.858	0.23989	-0.520592	5.44669
	127.833	0.218258	-0.520592	5.44669
	127.778	0.254002	-0.520592	5.44669
	127.735	0.276407	-0.520592	5.44669
	127.731	0.273046	-0.520592	5.44669
	127.744	0.263668	-0.520592	5.44669
	127.751	0.260933	-0.520592	5.44669
	127.749	0.312312	-0.520592	5.44669
	127.746	0.440975	-0.520592	5.44669
	127.745	0.49342	-0.520592	5.44669
	127.724	0.423127	-0.520592	5.44669
	127.644	0.466055	-0.520592	5.44669
	127.563	0.671006	-0.520592	5.44669
	127.571	0.816439	-0.520592	5.44669
	127.627	0.81636	-0.520592	5.44669
	127.652	0.766511	-0.520592	5.44669
	127.621	0.696766	-0.520592	5.44669
	127.551	0.579148	-0.520592	5.44669
	127.503	0.488674	-0.520592	5.44669
	127.503	0.432942	-0.520592	5.44669
	127.519	0.38312	-0.520592	5.44669
	127.526	0.421965	-0.520592	5.44669
	127.523	0.511455	-0.520592	5.44669
	127.519	0.543923	-0.520592	5.44669
	127.519	0.477916	-0.520592	5.44669
	127.52	0.381967	-0.520592	5.44669
	127.52	0.454631	-0.520592	5.44669
	127.52	0.63171	-0.520592	5.44669
	127.52	0.599496	-0.520592	5.44669
	127.52	0.362731	-0.520592	5.44669
	127.52	0.200427	-0.520592	5.44669
	127.52	0.253979	-0.520592	5.44669
	127.52	0.487592	-0.520592	5.44669
	127.498	0.738288	-0.520592	5.44669
	127.44	0.836671	-0.520592	5.44669
	127.394	0.751682	-0.520592	5.44669
	127.368	0.576859	-0.520592	5.44669
	127.325	0.46814	-0.520592	5.44669
	127.286	0.474336	-0.520592	5.44669
	127.28	0.513927	-0.520592	5.44669
	127.291	0.528047	-0.520592	5.44669
	127.297	0.569037	-0.520592	5.44669
	127.296	0.687353	-0.520592	5.44669
	127.293	0.788345	-0.520592	5.44669
	127.293	0.799046	-0.520592	5.44669
	127.293	0.769286	-0.520592	5.44669
	127.294	0.75328	-0.520592	5.44669
	127.272	0.708005	-0.520592	5.44669
	127.214	0.588565	-0.520592	5.44669
	127.168	0.537816	-0.520592	5.44669
	127.164	0.60554	-0.520592	5.44669
	127.178	0.610125	-0.520592	5.44669
	127.163	0.581349	-0.520592	5.44669
	127.104	0.664998	-0.520592	5.44669
	127.054	0.774869	-0.520592	5.44669
	127.05	0.801389	-0.520592	5.44669
	127.065	0.775064	-0.520592	5.44669
	127.073	0.754868	-0.520592	5.44669
	127.07	0.755807	-0.520592	5.44669
	127.067	0.763385	-0.520592	5.44669
	127.066	0.766226	-0.520592	5.44669
	127.067	0.764723	-0.520592	5.44669
	127.068	0.763084	-0.520592	5.44669
	127.068	0.762931	-0.520592	5.44669
	127.067	0.76345	-0.520592	5.44669
	127.067	0.763722	-0.520592	5.44669
	127.067	0.763651	-0.520592	5.44669
	127.067	0.763525	-0.520592	5.44669
	127.067	0.763497	-0.520592	5.44669
	127.067	0.76353	-0.520592	5.44669
	127.045	0.763554	-0.520592	5.44669
	126.988	0.763552	-0.520592	5.44669
	126.964	0.763543	-0.520592	5.44669
	127.018	0.76354	-0.520592	5.44669
	127.056	0.763542	-0.520592	5.44669
	126.986	0.763544	-0.520592	5.44669
	126.867	0.763544	-0.520592	5.44669
	126.807	0.763543	-0.520592	5.44669
	126.819	0.763543	-0.520592	5.44669
	126.844	0.763543	-0.520592	5.44669
	126.85	0.812733	-0.520592	5.44669
	126.844	0.939509	-0.520592	5.44669
	126.839	0.991941	-0.520592	5.44669
	126.839	0.873123	-0.520592	5.44669
	126.841	0.740368	-0.520592	5.44669
	126.842	0.716804	-0.520592	5.44669
	126.841	0.752508	-0.520592	5.44669
	126.841	0.775582	-0.520592	5.44669
	126.819	0.772516	-0.520592	5.44669
	126.761	0.763023	-0.520592	5.44669
	126.738	0.760136	-0.520592	5.44669
	126.791	0.762301	-0.520592	5.44669
	126.829	0.764234	-0.520592	5.44669
	126.76	0.813464	-0.520592	5.44669
	126.64	0.939569	-0.520592	5.44669
	126.58	0.991706	-0.520592	5.44669
	126.592	0.873003	-0.520592	5.44669
	126.618	0.740401	-0.520592	5.44669
	126.624	0.716861	-0.520592	5.44669
	126.618	0.752519	-0.520592	5.44669
	126.613	0.775567	-0.520592	5.44669
	126.613	0.821696	-0.520592	5.44669
	126.615	0.98818	-0.520592	5.44669
	126.615	1.21369	-0.520592	5.44669
	126.615	1.32543	-0.520592	5.44669
	126.592	1.30419	-0.520592	5.44669
	126.535	1.2083	-0.520592	5.44669
	126.511	1.02063	-0.520592	5.44669
	126.543	0.853169	-0.520592	5.44669
	126.546	0.879452	-0.520592	5.44669
	126.51	1.00388	-0.520592	5.44669
	126.468	1.10438	-0.520592	5.44669
	126.414	1.20978	-0.520592	5.44669
	126.377	1.28442	-0.520592	5.44669
	126.398	1.28871	-0.520592	5.44669
	126.467	1.26564	-0.520592	5.44669
	126.496	1.25471	-0.520592	5.44669
	126.44	1.20919	-0.520592	5.44669
	126.377	1.08784	-0.520592	5.44669
	126.366	1.03638	-0.520592	5.44669
	126.383	1.15367	-0.520592	5.44669
	126.394	1.28544	-0.520592	5.44669
	126.393	1.30914	-0.520592	5.44669
	126.388	1.27384	-0.520592	5.44669
	126.387	1.25089	-0.520592	5.44669
	126.388	1.20467	-0.512722	5.44669
	126.389	1.0873	-0.492437	5.44669
	126.389	1.03776	-0.484047	5.44669
	126.388	1.15444	-0.503059	5.44669
	126.388	1.28527	-0.5243	5.44669
	126.388	1.30879	-0.528071	5.44669
	126.388	1.27375	-0.522358	5.44669
	126.366	1.25097	-0.518666	5.44669
	126.309	1.25393	-0.519157	5.44669
	126.285	1.26327	-0.520675	5.44669
	126.339	1.26613	-0.521137	5.44669
	126.377	1.26401	-0.520791	5.44669
	126.308	1.2621	-0.520482	5.44669
	126.188	1.26206	-0.520475	5.44669
	126.128	1.26272	-0.520583	5.44669
	126.14	1.26301	-0.52063	5.44669
	126.165	1.2629	-0.520611	5.44669
	126.171	1.26275	-0.520587	5.44669
	126.165	1.26272	-0.520583	5.44669
	126.16	1.26277	-0.52059	5.44669
	126.16	1.26279	-0.520595	5.44669
	126.162	1.26279	-0.520594	5.44669
	126.163	1.26278	-0.520592	5.44669
	126.162	1.26277	-0.520592	5.44669
	126.162	1.26278	-0.520592	5.44669
	126.162	1.26278	-0.520592	5.44669
	126.162	1.26278	-0.520592	5.44669
	126.162	1.26278	-0.520592	5.44669
	126.162	1.26278	-0.520592	5.44669
	126.162	1.26278	-0.520592	5.44669
	126.162	1.26278	-0.520592	5.44669
	126.162	1.26278	-0.520592	5.44669
	126.162	1.26278	-0.520592	5.44669
	126.162	1.26278	-0.520592	5.44669
	126.162	1.26278	-0.520592	5.44669
	126.162	1.26278	-0.520592	5.44669
	126.162	1.26278	-0.520592	5.44669
	126.162	1.26278	-0.520592	5.44669
	126.162	1.26278	-0.520592	5.44669
	126.162	1.26278	-0.520592	5.44669
	126.162	1.26278	-0.520592	5.44669
	126.162	1.26278	-0.520592	5.44669
	126.14	1.26278	-0.512722	5.44669
	126.082	1.26278	-0.492437	5.44669
	126.036	1.26278	-0.484047	5.44669
	126.01	1.26278	-0.503059	5.44669
	125.967	1.26278	-0.5243	5.44669
	125.928	1.26278	-0.528071	5.44669
	125.922	1.31197	-0.522358	5.44669
	125.933	1.43874	-0.518666	5.44669
	125.94	1.49118	-0.519157	5.44669
	125.938	1.37236	-0.520675	5.44669
	125.913	1.2396	-0.521137	5.44669
	125.833	1.21604	-0.520791	5.44669
	125.73	1.30093	-0.520482	5.44669
	125.681	1.49997	-0.520475	5.44669
	125.691	1.67612	-0.520583	5.44669
	125.712	1.64943	-0.52063	5.44268
	125.717	1.57093	-0.520611	5.43234
	125.712	1.64518	-0.520587	5.42806
	125.708	1.76883	-0.520583	5.43775
	125.708	1.80447	-0.52059	5.44858
	125.71	1.77707	-0.520595	5.4505
	125.71	1.75318	-0.520594	5.44759
	125.688	1.75296	-0.520592	5.44571
	125.607	1.76136	-0.520592	5.44595
	125.504	1.76496	-0.520592	5.44673
	125.454	1.76348	-0.520592	5.44696
	125.465	1.76158	-0.520592	5.44679
	125.486	1.76131	-0.520592	5.44663
	125.491	1.76188	-0.520592	5.44663
	125.486	1.76221	-0.520592	5.44668
	125.481	1.76215	-0.520592	5.44671
	125.482	1.762	-0.520592	5.4467
	125.483	1.76196	-0.520592	5.44668
	125.484	1.81119	-0.520592	5.44668
	125.484	1.98718	-0.520592	5.44669
	125.483	2.21558	-0.520592	5.44669
	125.483	2.32515	-0.520592	5.44669
	125.483	2.25278	-0.520592	5.44669
	125.483	2.07927	-0.520592	5.44669
	125.483	1.96661	-0.520592	5.44669
	125.483	1.97069	-0.520592	5.44669
	125.483	2.05999	-0.520592	5.44669
	125.461	2.20185	-0.520592	5.44669
	125.404	2.29549	-0.520592	5.44669
	125.357	2.29474	-0.520592	5.44669
	125.332	2.2628	-0.520592	5.44669
	125.311	2.24994	-0.520592	5.44669
	125.351	2.25596	-0.520592	5.44669
	125.427	2.26305	-0.520592	5.44669
	125.43	2.26389	-0.520592	5.44669
	125.38	2.26172	-0.520592	5.44669
	125.331	2.3097	-0.520592	5.44669
	125.28	2.43674	-0.520592	5.44669
	125.246	2.48971	-0.520592	5.44669
	125.245	2.37103	-0.520592	5.44669
	125.256	2.23814	-0.520592	5.44669
	125.261	2.26366	-0.520592	5.44669
	125.259	2.47533	-0.520592	5.44669
	125.256	2.72684	-0.520592	5.44669
	125.256	2.83337	-0.520592	5.44669
	125.257	2.8007	-0.520592	5.44669
	125.257	2.75106	-0.520592	5.44669
	125.257	2.74219	-0.520592	5.44669
	125.257	2.75616	-0.520592	5.44669
	125.235	2.76518	-0.520592	5.44669
	125.177	2.81318	-0.520592	5.44669
	125.131	2.93625	-0.520592	5.44669
	125.105	3.03675	-0.520592	5.44669
	125.062	3.04555	-0.520592	5.44669
	125.023	3.01517	-0.520592	5.44669
	125.017	3.04877	-0.520592	5.44669
	125.028	3.17985	-0.520592	5.44669
	125.034	3.28883	-0.520592	5.44669
	125.033	3.29834	-0.520592	5.44669
	125.03	3.26524	-0.520592	5.44669
	125.03	3.24826	-0.520592	5.44669
	125.03	3.25295	-0.520592	5.44669
	125.031	3.26096	-0.520592	5.44669
	125.031	3.26265	-0.520592	5.44669
	125.031	3.26051	-0.520592	5.44669
	125.031	3.25901	-0.520592	5.44669
	125.031	3.25915	-0.520592	5.44669
	125.031	3.25973	-0.520592	5.44669
	125.008	3.30912	-0.520592	5.44669
	124.929	3.48496	-0.520592	5.44669
	124.825	3.71324	-0.520592	5.44669
	124.775	3.82281	-0.520592	5.44669
	124.786	3.79968	-0.520592	5.44669
	124.807	3.75296	-0.520592	5.44669
	124.812	3.74192	-0.520592	5.44669
	124.807	3.75394	-0.520592	5.44669
	124.803	3.76292	-0.520592	5.44669
	124.803	3.7624	-0.520592	5.44669
	124.804	3.75899	-0.520592	5.44669
	124.805	3.75775	-0.520592	5.44669
	124.782	3.80763	-0.520592	5.44669
	124.702	3.98433	-0.520592	5.44669
	124.599	4.21279	-0.520592	5.44669
	124.549	4.32213	-0.520592	5.44669
	124.56	4.29884	-0.520592	5.44669
	124.581	4.25213	-0.520592	5.44669
	124.586	4.24115	-0.520592	5.44669
	124.58	4.2532	-0.520592	5.44669
	124.576	4.26216	-0.520592	5.44669
	124.577	4.26163	-0.520592	5.44669
	124.578	4.25822	-0.520592	5.44669
	124.579	4.25699	-0.520592	5.44669
	124.578	4.25768	-0.520592	5.44669
	124.578	4.25841	-0.520592	5.44669
	124.578	4.30766	-0.520592	5.4507
	124.578	4.48339	-0.520592	5.46104
	124.578	4.71167	-0.520592	5.46531
	124.578	4.77209	-0.520592	5.45562
	124.578	4.6222	-0.520592	5.4448
	124.556	4.52304	-0.520592	5.44287
	124.476	4.6308	-0.520592	5.44579
	124.395	4.82478	-0.520592	5.44767
	124.403	4.98409	-0.520592	5.44742
	124.459	5.0003	-0.520592	5.44664
	124.484	4.9042	-0.520592	5.44641
	124.453	4.94923	-0.520592	5.44658
	124.383	5.16425	-0.520592	5.44674
	124.335	5.31315	-0.520592	5.44675
	124.335	5.31094	-0.520592	5.44669
	124.351	5.25897	-0.520592	5.44667
	124.358	5.23828	-0.520592	5.44668
	124.355	5.29733	-0.520592	5.44669
	124.351	5.43559	-0.520592	5.44669
	124.35	5.53853	-0.520592	5.44669
	124.352	5.59214	-0.520592	5.44669
	124.352	5.68584	-0.520592	5.44669
	124.352	5.77229	-0.520592	5.44669
	124.352	5.7857	-0.520592	5.44669
	124.352	5.76224	-0.520592	5.44669
	124.352	5.74792	-0.520592	5.44669
	124.352	5.79949	-0.520592	5.44669
	124.352	5.98155	-0.520592	5.44669
	124.352	6.21165	-0.520592	5.44669
	124.352	6.36897	-0.520592	5.44669
	124.352	6.52055	-0.520592	5.44669
	124.352	6.70221	-0.520592	5.44669
	124.352	6.80119	-0.520592	5.44669
	124.352	6.79024	-0.520592	5.44669
	124.352	6.80158	-0.520592	5.44669
	124.352	6.96589	-0.520592	5.44669
	124.352	7.20291	-0.520592	5.44669
	124.352	7.36944	-0.520592	5.44669
	124.33	7.52242	-0.520592	5.44669
	124.272	7.7014	-0.520592	5.44669
	124.226	7.79876	-0.520592	5.44669
	124.2	7.78807	-0.520592	5.44669
	124.157	7.80011	-0.520592	5.44669
	124.118	7.96462	-0.520592	5.44669
	124.112	8.20147	-0.520592	5.44669
	124.123	8.31867	-0.520592	5.44669
	124.129	8.34488	-0.520592	5.44669
	124.128	8.47147	-0.520592	5.4507
	124.125	8.68767	-0.520592	5.46104
	124.125	8.80973	-0.520592	5.46531
	124.125	8.74694	-0.520592	5.45562
	124.103	8.52381	-0.520592	5.4448
	124.046	8.2316	-0.520592	5.44287
	124.022	8.00594	-0.520592	5.44579
	124.054	8.03555	-0.520592	5.44767
	124.034	8.42652	-0.520592	5.44742
	123.941	9.02053	-0.520592	5.44664
	123.875	9.54451	-0.520592	5.44641
	123.875	9.86439	-0.520592	5.44658
	123.898	10.1074	-0.520592	5.44674
	123.907	10.4374	-0.520592	5.44273
	123.903	10.7894	-0.520592	5.43234
	123.898	11.0638	-0.520592	5.42804
	123.897	11.2891	-0.520592	5.43774
	123.899	11.52	-0.520592	5.44858
	123.9	11.7704	-0.528463	5.4505
	123.9	12.0762	-0.548748	5.44759
	123.899	12.5045	-0.557137	5.4457
	123.877	13.0303	-0.538126	5.44595
	123.797	13.5147	-0.516884	5.44673
	123.694	13.8919	-0.513114	5.44696
	123.644	14.2791	-0.518827	5.44679
	123.655	14.7152	-0.522519	5.44663
	123.676	15.0708	-0.522028	5.44663
	123.681	15.3107	-0.520509	5.44668
	123.675	15.5697	-0.520047	5.44671
	123.671	15.9823	-0.520394	5.4467
	123.671	16.5183	-0.520703	5.44668
	123.673	17.0126	-0.520709	5.44668
	123.674	17.341	-0.520602	5.44669
	123.673	17.549	-0.520555	5.44669
	123.651	17.7552	-0.520573	5.44669
	123.571	18.0017	-0.520598	5.44669
	123.467	18.2655	-0.520601	5.44669
	123.418	18.5222	-0.520594	5.44669
	123.428	18.7697	-0.528461	5.44669
	123.449	19.0651	-0.548746	5.44669
	123.454	19.4409	-0.557137	5.44669
	123.449	19.7438	-0.538126	5.44669
	123.445	19.8753	-0.516884	5.44669
	123.445	19.9921	-0.513114	5.44669
	123.447	20.2179	-0.518826	5.44669
	123.447	20.5523	-0.522519	5.44669
	123.447	20.9518	-0.522028	5.44669
	123.447	21.3	-0.520509	5.44669
	123.447	21.5481	-0.520047	5.44669
	123.447	21.7637	-0.520394	5.44669
	123.447	21.9999	-0.520703	5.44669
	123.447	22.256	-0.520709	5.44669
	123.424	22.5131	-0.520602	5.44669
	123.367	22.7636	-0.520555	5.44669
	123.321	23.0109	-0.520573	5.44669
	123.295	23.21	-0.520598	5.44669
	123.252	23.3332	-0.520601	5.44669
	123.213	23.4817	-0.520594	5.44669
	123.207	23.6743	-0.52059	5.44669
	123.218	23.8282	-0.520591	5.44669
	123.224	23.9917	-0.520592	5.44669
	123.223	24.1796	-0.520593	5.44669
	123.22	24.3261	-0.520592	5.44669
	123.219	24.4882	-0.520592	5.44669
	123.22	24.7273	-0.520592	5.44669
	123.221	25.002	-0.520592	5.44669
	123.221	25.2164	-0.520592	5.44669
	123.22	25.2869	-0.520592	5.44669
	123.22	25.2527	-0.520592	5.44669
	123.22	25.2153	-0.520592	5.44669
	123.22	25.2612	-0.520592	5.44669
	123.22	25.4492	-0.520592	5.44669
	123.22	25.6838	-0.520592	5.44669
	123.22	25.7917	-0.520592	5.44669
	123.22	25.7656	-0.520592	5.44669
	123.22	25.7675	-0.520592	5.44669
	123.22	25.9332	-0.520592	5.44669
	123.22	26.2233	-0.520592	5.44669
	123.198	26.5178	-0.520592	5.44669
	123.141	26.7715	-0.520592	5.44669
	123.095	27.0068	-0.520592	5.44669
	123.091	27.1998	-0.520592	5.44669
	123.105	27.2754	-0.520592	5.44669
	123.09	27.2509	-0.520592	5.44669
	123.03	27.2157	-0.520592	5.44669
	122.981	27.2592	-0.520592	5.44669
	122.977	27.4453	-0.520592	5.44669
	122.992	27.7292	-0.520592	5.44669
	122.999	28.0138	-0.520592	5.44669
	122.997	28.2164	-0.520592	5.44669
	122.994	28.3276	-0.520592	5.44669
	122.993	28.47	-0.520592	5.44669
	122.994	28.6642	-0.520592	5.44669
	122.994	28.7718	-0.520592	5.44669
	122.994	28.8091	-0.520592	5.44669
	122.994	28.9438	-0.520592	5.44669
	122.994	29.2086	-0.520592	5.44669
	122.972	29.5036	-0.520592	5.44669
	122.892	29.7172	-0.520592	5.44669
	122.789	29.7803	-0.520592	5.44669
	122.739	29.7432	-0.520592	5.44669
	122.749	29.7072	-0.520592	5.44669
	122.771	29.7548	-0.520592	5.44669
	122.776	29.943	-0.520592	5.44669
	122.77	30.2262	-0.520592	5.44669
	122.766	30.5098	-0.520592	5.44669
	122.766	30.7122	-0.520592	5.44669
	122.768	30.7745	-0.520592	5.44669
	122.768	30.7903	-0.520592	5.44669
	122.768	30.9321	-0.520592	5.44669
	122.768	31.1584	-0.520592	5.44669
	122.768	31.3284	-0.520592	5.44669
	122.768	31.4867	-0.520592	5.44669
	122.768	31.6667	-0.520592	5.44669
	122.768	31.7625	-0.520592	5.44669
	122.768	31.7509	-0.520592	5.44669
	122.768	31.7631	-0.520592	5.44669
	122.768	31.928	-0.520592	5.44669
	122.768	32.2141	-0.520592	5.44669
	122.768	32.5072	-0.520592	5.44669
	122.768	32.7125	-0.520592	5.44669
	122.768	32.7727	-0.520592	5.44669
	122.768	32.7866	-0.520592	5.44669
	122.768	32.9283	-0.520592	5.44669
	122.768	33.1552	-0.520592	5.44669
	122.768	33.3256	-0.520592	5.44669
	122.768	33.4838	-0.520592	5.44669
	122.768	33.6636	-0.520592	5.44669
	122.768	33.7594	-0.520592	5.44669
	122.768	33.7478	-0.520592	5.44669
	122.746	33.76	-0.520592	5.44669
	122.688	33.9249	-0.520592	5.44669
	122.642	34.2111	-0.520592	5.44669
	122.638	34.5041	-0.520592	5.44669
	122.652	34.7095	-0.520592	5.44669
	122.637	34.8189	-0.520592	5.44669
	122.578	34.9595	-0.520592	5.44669
	122.528	35.1536	-0.520592	5.44669
	122.524	35.2618	-0.520592	5.44669
	122.539	35.2994	-0.520592	5.44669
	122.547	35.434	-0.520592	5.44669
	122.545	35.6495	-0.520592	5.44669
	122.541	35.7684	-0.520592	5.44669
	122.54	35.7537	-0.520592	5.44669
	122.541	35.7564	-0.520592	5.44669
	122.542	35.9185	-0.520592	5.44669
	122.542	36.1576	-0.520592	5.44669
	122.542	36.3258	-0.520592	5.44669
	122.541	36.4788	-0.520592	5.44669
	122.541	36.6571	-0.520592	5.44669
	122.542	36.8034	-0.520592	5.44669
	122.542	36.9688	-0.520592	5.44669
	122.542	37.1602	-0.520592	5.44669
	122.542	37.2583	-0.520592	5.44669
	122.542	37.2928	-0.520592	5.44669
	122.542	37.3804	-0.520592	5.44669
	122.542	37.4712	-0.520592	5.44669
	122.542	37.5377	-0.520592	5.44669
	122.542	37.6412	-0.520592	5.44669
	122.542	37.7271	-0.520592	5.44669
	122.542	37.786	-0.520592	5.44669
	122.542	37.9372	-0.528463	5.44669
	122.542	38.152	-0.548748	5.44669
	122.542	38.2648	-0.557137	5.44669
	122.519	38.2969	-0.538126	5.44669
	122.439	38.4276	-0.516884	5.44669
	122.336	38.6434	-0.513114	5.44669
	122.286	38.813	-0.518827	5.44669
	122.297	38.9749	-0.522519	5.44669
	122.318	39.1564	-0.522028	5.44669
	122.323	39.3009	-0.520509	5.44669
	122.317	39.4644	-0.520047	5.44669
	122.313	39.6557	-0.520394	5.44669
	122.314	39.7544	-0.520703	5.44669
	122.315	39.7891	-0.520709	5.44669
	122.316	39.9259	-0.520602	5.44669
	122.315	40.1925	-0.520555	5.44669
	122.315	40.4874	-0.520573	5.44669
	122.315	40.7497	-0.520598	5.44669
	122.315	40.9884	-0.520601	5.44669
	122.315	41.229	-0.520594	5.44669
	122.315	41.4787	-0.52059	5.44669
	122.293	41.6824	-0.520591	5.44669
	122.235	41.8065	-0.520592	5.44669
	122.189	42.0031	-0.520593	5.44669
	122.163	42.3708	-0.520592	5.44669
	122.12	42.7039	-0.520592	5.44669
	122.081	42.8506	-0.520592	5.44669
	122.075	43.0122	-0.520592	5.44669
	122.086	43.3575	-0.520592	5.44669
	122.093	43.7429	-0.520592	5.44669
	122.091	44.0255	-0.520592	5.44669
	122.089	44.2424	-0.520592	5.44669
	122.088	44.5159	-0.520592	5.44669
	122.089	44.8935	-0.520592	5.44669
	122.089	45.2542	-0.520592	5.44669
	122.089	45.5153	-0.520592	5.44669
	122.089	45.7319	-0.520592	5.44669
	122.089	46.0131	-0.520592	5.44669
	122.067	46.3938	-0.520592	5.44669
	122.009	46.7532	-0.520592	5.44669
	121.963	47.0126	-0.520592	5.44669
	121.96	47.229	-0.520592	5.44669
	121.974	47.5106	-0.520592	5.44669
	121.958	47.9409	-0.520592	5.44669
	121.899	48.427	-0.520592	5.44669
	121.849	48.7879	-0.520592	5.44669
	121.845	49.0122	-0.520592	5.44669
	121.86	49.2136	-0.520592	5.44669
	121.868	49.4523	-0.520592	5.44669
	121.866	49.7145	-0.520592	5.44669
	121.862	50.0225	-0.520592	5.44669
	121.861	50.4474	-0.520592	5.44669
	121.862	50.9219	-0.520592	5.44669
	121.863	51.2799	-0.520592	5.44669
	121.863	51.507	-0.520592	5.44669
	121.84	51.7107	-0.520592	5.44669
	121.76	51.9493	-0.520592	5.44669
	121.657	52.2107	-0.520592	5.44669
	121.607	52.4692	-0.520592	5.44669
	121.618	52.7183	-0.520592	5.44669
	121.639	52.9646	-0.520592	5.44669
	121.644	53.213	-0.520592	5.44669
	121.639	53.4633	-0.520592	5.44669
	121.635	53.7136	-0.520592	5.44669
	121.635	53.9633	-0.520592	5.4507
	121.636	54.2127	-0.520592	5.46104
	121.637	54.4622	-0.520592	5.46531
	121.637	54.7118	-0.520592	5.45562
	121.636	54.9615	-0.520592	5.4448
	121.636	55.1619	-0.520592	5.44287
	121.636	55.2848	-0.520592	5.44579
	121.636	55.4328	-0.520592	5.44767
	121.636	55.6252	-0.520592	5.44742
	121.636	55.7792	-0.520592	5.44664
	121.636	55.9428	-0.520592	5.44641
	121.636	56.1307	-0.520592	5.44658
	121.614	56.2772	-0.520592	5.44674
	121.557	56.4393	-0.520592	5.44675
	121.533	56.6292	-0.520592	5.44669
	121.587	56.7771	-0.520592	5.44667
	121.647	56.9391	-0.520592	5.44668
	121.658	57.1777	-0.520592	5.44669
	121.641	57.4521	-0.520592	5.44669
	121.631	57.6666	-0.520592	5.44669
	121.632	57.7373	-0.520592	5.44669
	121.637	57.7523	-0.520592	5.44669
	121.638	57.8907	-0.520592	5.44669
	121.637	58.1651	-0.520592	5.44669
	121.636	58.4627	-0.520592	5.44669
	121.636	58.6741	-0.520592	5.44669
	121.614	58.7353	-0.520592	5.44669
	121.557	58.7473	-0.520592	5.44669
	121.533	58.888	-0.520592	5.44669
	121.564	59.1643	-0.520592	5.44669
	121.567	59.4619	-0.520592	5.44669
	121.532	59.7218	-0.520592	5.44669
	121.49	59.9587	-0.520592	5.44669
	121.436	60.15	-0.520592	5.44669
	121.398	60.2737	-0.520592	5.44669
	121.397	60.4744	-0.520592	5.44669
	121.409	60.844	-0.520592	5.44669
	121.414	61.2256	-0.520592	5.44669
	121.412	61.4981	-0.520592	5.44669
	121.409	61.7119	-0.520592	5.44669
	121.409	61.9879	-0.520592	5.44669
	121.41	62.3675	-0.520592	5.44669
	121.41	62.7282	-0.520592	5.44669
	121.41	62.9886	-0.520592	5.44669
	121.41	63.2049	-0.520592	5.44669
	121.41	63.437	-0.520592	5.44669
	121.388	63.642	-0.520592	5.44669
	121.33	63.773	-0.520592	5.44669
	121.284	63.9227	-0.520592	5.44669
	121.281	64.1623	-0.520592	5.44669
	121.295	64.3923	-0.520592	5.44669
	121.302	64.4817	-0.520592	5.44669
	121.322	64.5481	-0.520592	5.44669
	121.354	64.8077	-0.520592	5.44669
	121.319	65.1313	-0.520592	5.44669
	121.22	65.3107	-0.520592	5.44669
	121.157	65.44	-0.528463	5.44669
	121.161	65.6539	-0.548748	5.44669
	121.184	65.9789	-0.557137	5.44669
	121.192	66.3787	-0.538126	5.44669
	121.187	66.6812	-0.516884	5.44669
	121.182	66.8038	-0.513114	5.44669
	121.182	66.9171	-0.518827	5.44669
	121.184	67.1446	-0.522519	5.44669
	121.184	67.4318	-0.522028	5.44669
	121.162	67.7047	-0.520509	5.44669
	121.104	67.9508	-0.520047	5.44669
	121.08	68.1906	-0.520394	5.44669
	121.112	68.4373	-0.520703	5.44669
	121.115	68.6893	-0.520709	5.44669
	121.101	68.9408	-0.520602	5.44669
	121.139	69.1905	-0.520555	5.44669
	121.189	69.4394	-0.520573	5.44669
	121.179	69.6887	-0.520598	5.44669
	121.109	69.9877	-0.520601	5.44669
	121.054	70.3642	-0.520594	5.44669
	121.029	70.6663	-0.52059	5.44669
	120.989	70.797	-0.520591	5.44669
	120.951	70.9139	-0.520592	5.44669
	120.945	71.1399	-0.520593	5.44669
	120.955	71.4253	-0.520592	5.44669
	120.961	71.6488	-0.520592	5.44669
	120.96	71.7685	-0.520592	5.44669
	120.957	71.907	-0.520592	5.44669
	120.957	72.0966	-0.520592	5.44669
	120.957	72.2528	-0.520592	5.44669
	120.958	72.3691	-0.520592	5.44669
	120.958	72.4303	-0.520592	5.44669
	120.957	72.5237	-0.520592	5.44669
	120.957	72.8043	-0.520592	5.44669
	120.957	73.1271	-0.520592	5.44669
	120.957	73.2495	-0.520592	5.44669
	120.957	73.249	-0.520592	5.44669
	120.957	73.3628	-0.520592	5.44669
	120.957	73.6324	-0.520592	5.44669
	120.957	73.9367	-0.520592	5.44669
	120.957	74.2019	-0.520592	5.44669
	120.935	74.4385	-0.520592	5.44669
	120.878	74.6279	-0.520592	5.44669
	120.832	74.7508	-0.520592	5.44669
	120.806	74.9027	-0.520592	5.44669
	120.785	75.0968	-0.520592	5.44669
	120.825	75.2009	-0.520592	5.44669
	120.901	75.2368	-0.520592	5.44669
	120.882	75.3722	-0.520592	5.44669
	120.774	75.5886	-0.520592	5.44669
	120.702	75.7568	-0.520592	5.44669
	120.705	75.9178	-0.520592	5.44669
	120.731	76.0996	-0.520592	5.44669
	120.74	76.2444	-0.520592	5.44669
	120.735	76.408	-0.520592	5.44669
	120.73	76.6484	-0.520592	5.44669
	120.729	76.923	-0.520592	5.44669
	120.731	77.1861	-0.520592	5.44669
	120.732	77.4325	-0.520592	5.44669
	120.732	77.6267	-0.520592	5.44669
	120.731	77.6989	-0.520592	5.44669
	120.731	77.7218	-0.520592	5.44669
	120.731	77.863	-0.520592	5.44669
	120.731	78.1357	-0.520592	5.44669
	120.731	78.4316	-0.520592	5.44669
	120.731	78.6429	-0.520592	5.44669
	120.731	78.7538	-0.528463	5.44669
	120.731	78.8929	-0.548748	5.44669
	120.731	79.0859	-0.557137	5.44669
	120.731	79.1941	-0.538126	5.44669
	120.731	79.2321	-0.516884	5.44669
	120.731	79.3669	-0.513114	5.44669
	120.731	79.5823	-0.518827	5.44669
	120.731	79.7012	-0.522519	5.44669
	120.731	79.6865	-0.522028	5.44669
	120.731	79.64	-0.520509	5.44669
	120.731	79.6753	-0.520047	5.44669
	120.731	79.862	-0.520394	5.44669
	120.731	80.149	-0.520703	5.44669
	120.731	80.4347	-0.520709	5.44669
	120.709	80.6366	-0.520602	5.44669
	120.651	80.698	-0.520555	5.44669
	120.628	80.7136	-0.520573	5.44669
	120.682	80.8556	-0.528468	5.44669
	120.742	81.082	-0.548757	5.44669
	120.752	81.2521	-0.557139	5.44669
	120.714	81.4103	-0.538123	5.44669
	120.624	81.5902	-0.516882	5.44669
	120.522	81.6861	-0.513114	5.44669
	120.498	81.7237	-0.518827	5.44669
	120.568	81.9118	-0.522519	5.44669
	120.612	82.3051	-0.522028	5.44669
	120.562	82.6517	-0.520509	5.44669
	120.496	82.7948	-0.520047	5.44669
	120.482	82.901	-0.520394	5.44669
	120.498	83.0689	-0.520703	5.44669
	120.51	83.2276	-0.520709	5.44669
	120.509	83.4018	-0.520602	5.44669
	120.505	83.5925	-0.520555	5.44669
	120.503	83.7364	-0.520573	5.44669
	120.504	83.8964	-0.520598	5.44669
	120.505	84.1356	-0.520601	5.44669
	120.505	84.411	-0.520594	5.44669
	120.505	84.6749	-0.52059	5.44669
	120.505	84.9213	-0.520591	5.44669
	120.505	85.1645	-0.520592	5.44669
	120.505	85.4126	-0.520593	5.44669
	120.505	85.6146	-0.520592	5.44669
	120.505	85.7387	-0.520592	5.44669
	120.505	85.8866	-0.520592	5.44669
	120.505	86.177	-0.520592	5.44669
	120.505	86.6336	-0.520592	5.44669
	120.483	87.0781	-0.520592	5.44669
	120.403	87.306	-0.520592	5.44669
	120.299	87.4234	-0.520592	5.44669
	120.25	87.5676	-0.520592	5.44669
	120.26	87.7125	-0.520592	5.44669
	120.281	87.9388	-0.520592	5.44669
	120.286	88.3115	-0.520592	5.44669
	120.281	88.6361	-0.520592	5.44669
	120.277	88.7774	-0.520592	5.44669
	120.277	88.8906	-0.520592	5.44669
	120.279	89.1114	-0.520592	5.44669
	120.279	89.3958	-0.520592	5.44669
	120.279	89.67	-0.520592	5.44669
	120.279	89.9175	-0.520592	5.44669
	120.278	90.1575	-0.520592	5.44669
	120.279	90.453	-0.520592	5.44669
	120.279	90.8315	-0.520592	5.44669
	120.279	91.1847	-0.520592	5.44669
	120.279	91.4424	-0.520592	5.44669
	120.279	91.611	-0.520592	5.44669
	120.256	91.718	-0.520592	5.44669
	120.199	91.9198	-0.520592	5.44669
	120.175	92.2959	-0.520592	5.44669
	120.229	92.6306	-0.520592	5.44669
	120.289	92.7749	-0.520592	5.44669
	120.277	92.8858	-0.520592	5.44268
	120.204	93.1045	-0.520592	5.43234
	120.147	93.3889	-0.520592	5.42806
	120.123	93.6146	-0.520592	5.43775
	120.084	93.7357	-0.520592	5.44858
	120.046	93.8739	-0.520592	5.4505
	120.062	94.1121	-0.520592	5.44759
	120.129	94.3949	-0.520592	5.44571
	120.159	94.6622	-0.520592	5.44595
	120.104	94.9566	-0.520592	5.44673
	120.042	95.3248	-0.520592	5.44696
	120.03	95.625	-0.520592	5.44679
	120.047	95.758	-0.520592	5.44663
	120.058	95.8764	-0.520592	5.44663
	120.057	96.1023	-0.520592	5.44668
	120.052	96.3871	-0.520592	5.44671
	120.051	96.6595	-0.520592	5.4467
	120.052	96.9062	-0.520592	5.44668
	120.053	97.1465	-0.520592	5.44668
	120.053	97.3932	-0.520592	5.44669
	120.052	97.5957	-0.520592	5.44669
	120.052	97.7205	-0.520592	5.44669
	120.052	97.8685	-0.520592	5.44669
	120.052	98.0604	-0.520592	5.44669
	120.052	98.214	-0.520592	5.44669
	120.052	98.3778	-0.520592	5.44669
	120.052	98.615	-0.520592	5.44669
	120.052	98.9375	-0.520592	5.44669
	120.052	99.2788	-0.520592	5.44669
	120.052	99.4515	-0.520592	5.44669
	120.052	99.5237	-0.520592	5.44669
	120.052	99.7578	-0.520592	5.44669
	120.03	100.069	-0.520592	5.44669
	119.95	100.203	-0.520592	5.44669
	119.869	100.212	-0.520592	5.44669
	119.877	100.374	-0.520592	5.44669
	119.911	100.767	-0.520592	5.44669
	119.878	101.172	-0.520592	5.44268
	119.823	101.446	-0.520592	5.43234
	119.807	101.603	-0.520592	5.42806
	119.819	101.699	-0.520592	5.43775
	119.83	101.901	-0.520592	5.44858
	119.83	102.28	-0.520592	5.4505
	119.826	102.666	-0.520592	5.44759
	119.825	102.936	-0.520592	5.44571
	119.825	103.148	-0.520592	5.44595
	119.826	103.374	-0.520592	5.44673
	119.826	103.628	-0.520592	5.44696
	119.826	103.887	-0.520592	5.44679
	119.826	104.14	-0.520592	5.44663
	119.826	104.387	-0.520592	5.44663
	119.826	104.635	-0.520592	5.44668
	119.826	104.934	-0.520592	5.44671
	119.826	105.311	-0.520592	5.4467
	119.826	105.613	-0.520592	5.44668
	119.826	105.744	-0.520592	5.44668
	119.826	105.86	-0.520592	5.44669
	119.826	106.086	-0.520592	5.44669
	119.826	106.372	-0.520592	5.44669
	119.826	106.644	-0.520592	5.44669
	119.826	106.891	-0.520592	5.44669
	119.826	107.131	-0.520592	5.44669
	119.826	107.378	-0.520592	5.44669
	119.826	107.58	-0.520592	5.44669
	119.826	107.705	-0.520592	5.44669
	119.826	107.853	-0.520592	5.44669
	119.826	108.045	-0.520592	5.44669
	119.826	108.199	-0.520592	5.44669
	119.826	108.412	-0.520592	5.44669
	119.826	108.776	-0.520592	5.44669
	119.826	109.101	-0.520592	5.44669
	119.826	109.197	-0.520592	5.44669
	119.826	109.185	-0.520592	5.44669
	119.826	109.303	-0.520592	5.44669
	119.826	109.579	-0.520592	5.44669
	119.826	109.884	-0.520592	5.44669
	119.804	110.147	-0.520592	5.44669
	119.746	110.432	-0.520592	5.44669
	119.7	110.847	-0.520592	5.44669
	119.674	111.325	-0.520592	5.44669
	119.653	111.689	-0.520592	5.44669
	119.694	111.917	-0.520592	5.44669
	119.77	112.119	-0.520592	5.44669
	119.772	112.356	-0.520592	5.44669
	119.722	112.618	-0.520592	5.44669
	119.674	112.877	-0.520592	5.44669
	119.645	113.126	-0.520592	5.44669
	119.691	113.372	-0.520592	5.44669
	119.771	113.571	-0.520592	5.44669
	119.752	113.695	-0.520592	5.44669
	119.643	113.844	-0.520592	5.44669
	119.57	114.085	-0.520592	5.44669
	119.573	114.366	-0.520592	5.44669
	119.599	114.582	-0.520592	5.44669
	119.609	114.651	-0.520592	5.44669
	119.604	114.665	-0.520592	5.44669
	119.598	114.803	-0.520592	5.44669
	119.598	115.029	-0.520592	5.44669
	119.599	115.151	-0.520592	5.44669
	119.6	115.134	-0.520592	5.44669
	119.6	115.134	-0.520592	5.44268
	119.6	115.296	-0.520592	5.43234
	119.6	115.536	-0.520592	5.42806
	119.6	115.705	-0.520592	5.43775
	119.6	115.857	-0.520592	5.44858
	119.6	116.085	-0.520592	5.4505
	119.6	116.358	-0.520592	5.44759
	119.6	116.625	-0.520592	5.44571
	119.6	116.923	-0.520592	5.44595
	119.6	117.292	-0.520592	5.44673
	119.6	117.592	-0.520592	5.44696
	119.6	117.724	-0.520592	5.44679
	119.577	117.842	-0.520592	5.44663
	119.498	118.019	-0.520592	5.44663
	119.416	118.178	-0.520592	5.44668
	119.447	118.348	-0.520592	5.44671
	119.561	118.587	-0.520592	5.4467
	119.631	118.858	-0.520592	5.44668
	119.604	119.072	-0.520592	5.44668
	119.497	119.192	-0.520592	5.44669
	119.385	119.334	-0.520592	5.44669
	119.341	119.525	-0.520592	5.44669
	119.357	119.632	-0.520592	5.44669
	119.401	119.669	-0.520592	5.44669
	119.461	119.805	-0.520592	5.44669
	119.479	120.07	-0.520592	5.44669
	119.421	120.365	-0.520592	5.44669
	119.361	120.578	-0.520592	5.44669
	119.352	120.69	-0.520592	5.44669
	119.369	120.829	-0.520592	5.44669
	119.379	121.022	-0.520592	5.44669
	119.377	121.13	-0.520592	5.44669
	119.395	121.168	-0.520592	5.44669
	119.452	121.303	-0.520592	5.44669
	119.476	121.518	-0.520592	5.44669
	119.423	121.637	-0.520592	5.44669
	119.363	121.622	-0.520592	5.44669
	119.352	121.576	-0.520592	5.44669
	119.368	121.611	-0.520592	5.44669
	119.379	121.798	-0.520592	5.44669
	119.378	122.085	-0.520592	5.44669
	119.373	122.371	-0.520592	5.44669
	119.372	122.572	-0.520592	5.44669
	119.373	122.634	-0.520592	5.44669
	119.374	122.6	-0.520592	5.44669
	119.374	122.615	-0.520592	5.44669
	119.373	122.789	-0.520592	5.44669
	119.373	123.029	-0.520592	5.44669
	119.373	123.144	-0.520592	5.44669
	119.373	123.119	-0.520592	5.44669
	119.373	123.119	-0.520592	5.44669
	119.373	123.283	-0.520592	5.44669
	119.373	123.525	-0.520592	5.44669
	119.351	123.644	-0.520592	5.44669
	119.294	123.669	-0.520592	5.44669
	119.27	123.795	-0.520592	5.44669
	119.301	124.011	-0.520592	5.44669
	119.304	124.133	-0.520592	5.44669
	119.291	124.12	-0.520592	5.44669
	119.306	124.073	-0.520592	5.44669
	119.299	124.107	-0.520592	5.44669
	119.265	124.244	-0.520592	5.44669
	119.227	124.307	-0.520592	5.44669
	119.174	124.188	-0.520592	5.44669
	119.158	124.101	-0.520592	5.44669
	119.236	124.252	-0.520592	5.44669
	119.351	124.517	-0.520592	5.44669
	119.407	124.65	-0.520592	5.44669
	119.394	124.624	-0.520592	5.44669
	119.348	124.568	-0.520592	5.44669
	119.263	124.554	-0.520592	5.44669
	119.165	124.568	-0.520592	5.44669
	119.12	124.579	-0.520592	5.44669
	119.13	124.578	-0.520592	5.44669
	119.15	124.574	-0.520592	5.44669
	119.154	124.573	-0.520592	5.44669
	119.149	124.524	-0.520592	5.44669
	119.145	124.398	-0.520592	5.44669
	119.146	124.297	-0.520592	5.44669
	119.169	124.239	-0.520592	5.44669
	119.227	124.193	-0.520592	5.44669
	119.251	124.234	-0.520592	5.44669
	119.197	124.274	-0.520592	5.44669
	119.137	124.178	-0.520592	5.44669
	119.126	124.06	-0.520592	5.44669
	119.142	124.034	-0.520592	5.44669
	119.153	124.063	-0.520592	5.44669
	119.151	124.085	-0.520592	5.44669
	119.147	124.083	-0.520592	5.44669
	119.146	124.075	-0.520592	5.44669
	119.147	124.072	-0.520592	5.44669
	119.147	124.074	-0.520592	5.44669
	119.147	124.125	-0.520592	5.44669
	119.147	124.301	-0.520592	5.44669
	119.147	124.528	-0.520592	5.44669
	119.147	124.687	-0.520592	5.44669
	119.147	124.84	-0.520592	5.44669
	119.147	125.071	-0.520592	5.44669
	119.147	125.345	-0.520592	5.44669
	119.147	125.563	-0.520592	5.44669
	119.147	125.634	-0.520592	5.44669
	119.147	125.649	-0.520592	5.44669
	119.147	125.787	-0.520592	5.44669
	119.147	126.012	-0.520592	5.44669
	119.147	126.183	-0.520592	5.44669
	119.147	126.342	-0.520592	5.44669
	119.147	126.522	-0.520592	5.44669
	119.147	126.617	-0.520592	5.44669
	119.147	126.606	-0.520592	5.44669
	119.147	126.618	-0.520592	5.44669
	119.147	126.783	-0.520592	5.44669
	119.147	127.069	-0.520592	5.44669
	119.147	127.362	-0.520592	5.44669
	119.147	127.567	-0.520592	5.44669
	119.147	127.628	-0.520592	5.44669
	119.147	127.592	-0.520592	5.44669
	119.147	127.558	-0.520592	5.44669
	119.147	127.606	-0.520592	5.44669
	119.147	127.793	-0.520592	5.44669
	119.147	128.027	-0.520592	5.44669
	119.147	128.135	-0.520592	5.44669
	119.147	128.109	-0.520592	5.44669
	119.147	128.062	-0.520592	5.44669
	119.147	128.101	-0.520592	5.44669
	119.147	128.24	-0.520592	5.44669
	119.147	128.301	-0.520592	5.44669
	119.147	128.231	-0.520592	5.44669
	119.147	128.271	-0.520592	5.44669
	119.147	128.474	-0.520592	5.44669
	119.147	128.62	-0.520592	5.44669
	119.147	128.572	-0.520592	5.44669
	119.147	128.395	-0.520592	5.44669
	119.147	128.273	-0.520592	5.44669
	119.147	128.225	-0.520592	5.44669
	119.147	128.14	-0.520592	5.44669
	119.147	128.056	-0.520592	5.44669
	119.147	128.04	-0.520592	5.44669
	119.147	128.062	-0.520592	5.44669
	119.147	128.076	-0.520592	5.44669
	119.147	128.074	-0.520592	5.44669
	119.147	128.068	-0.520592	5.44669
	119.147	128.067	-0.520592	5.44669
	119.147	128.068	-0.520592	5.44669
	119.147	128.069	-0.520592	5.44669
	119.147	128.118	-0.520592	5.44669
	119.147	128.294	-0.520592	5.44669
	119.147	128.522	-0.520592	5.44669
	119.147	128.632	-0.520592	5.44669
	119.147	128.609	-0.520592	5.44669
	119.147	128.611	-0.520592	5.44669
	119.147	128.776	-0.520592	5.44669
	119.147	129.016	-0.520592	5.44669
	119.147	129.184	-0.520592	5.44669
	119.147	129.337	-0.520592	5.44669
	119.147	129.515	-0.520592	5.44669
	119.147	129.612	-0.520592	5.44669
	119.147	129.651	-0.520592	5.44669
	119.147	129.79	-0.520592	5.44669
	119.125	130.056	-0.520592	5.44669
	119.067	130.35	-0.520592	5.44669
	119.044	130.563	-0.520592	5.44669
	119.075	130.675	-0.520592	5.44669
	119.078	130.814	-0.520592	5.44669
	119.043	131.007	-0.520592	5.44669
	119	131.164	-0.520592	5.44669
	118.947	131.329	-0.520592	5.44669
	118.909	131.516	-0.520592	5.44669
	118.908	131.662	-0.520592	5.44669
	118.942	131.873	-0.520592	5.44669
	119.005	132.239	-0.520592	5.44669
	119.027	132.566	-0.520592	5.44669
	118.97	132.711	-0.520592	5.44669
	118.909	132.825	-0.520592	5.44669
	118.899	133.044	-0.520592	5.44669
	118.916	133.328	-0.520592	5.44669
	118.927	133.603	-0.520592	5.44669
	118.925	133.85	-0.520592	5.44669
	118.921	134.09	-0.520592	5.44669
	118.919	134.337	-0.520592	5.44669
	118.92	134.588	-0.520592	5.44669
	118.921	134.84	-0.520592	5.44669
	118.921	135.09	-0.520592	5.44669
	118.921	135.339	-0.520592	5.44669
	118.921	135.588	-0.520592	5.44669
	118.921	135.838	-0.520592	5.44669
	118.921	136.087	-0.520592	5.44669
	118.921	136.337	-0.520592	5.44669
	118.921	136.587	-0.520592	5.44669
	118.921	136.885	-0.520592	5.44669
	118.921	137.262	-0.520592	5.44669
	118.921	137.613	-0.520592	5.44669
	118.921	137.92	-0.520592	5.44669
	118.921	138.314	-0.520592	5.44669
	118.921	138.777	-0.520592	5.44669
	118.921	139.14	-0.520592	5.44669
	118.921	139.374	-0.520592	5.44669
	118.921	139.53	-0.520592	5.44669
	118.921	139.639	-0.520592	5.44669
	118.921	139.847	-0.520592	5.44669
	118.921	140.274	-0.520592	5.44669
	118.899	140.783	-0.520592	5.44669
	118.819	141.155	-0.520592	5.44669
	118.715	141.424	-0.520592	5.44669
	118.688	141.796	-0.520592	5.44669
	118.756	142.312	-0.520592	5.44669
	118.801	142.861	-0.520592	5.44669
	118.752	143.375	-0.520592	5.44669
	118.686	143.863	-0.520592	5.44669
	118.672	144.352	-0.520592	5.44669
	118.688	144.851	-0.520592	5.44669
	118.7	145.354	-0.520592	5.44669
	118.699	145.855	-0.520592	5.44669
	118.695	146.353	-0.520592	5.44669
	118.693	146.802	-0.520592	5.44669
	118.694	147.126	-0.520592	5.44669
	118.695	147.397	-0.520592	5.44669
	118.695	147.737	-0.520592	5.44669
	118.695	148.084	-0.520592	5.44669
	118.694	148.401	-0.520592	5.44669
	118.695	148.753	-0.520592	5.44669
	118.695	149.087	-0.520592	5.44669
	118.695	149.347	-0.520592	5.44669
	118.695	149.572	-0.520592	5.44669
	118.695	149.808	-0.520592	5.44669
	118.695	150.011	-0.520592	5.44669
	118.695	150.14	-0.520592	5.44669
	118.672	150.29	-0.520592	5.44669
	118.615	150.53	-0.520592	5.44669
	118.569	150.81	-0.520592	5.44669
	118.565	151.075	-0.520592	5.44669
	118.602	151.32	-0.520592	5.44669
	118.644	151.513	-0.520592	5.44669
	118.608	151.585	-0.520592	5.44669
	118.505	151.609	-0.520592	5.44669
	118.44	151.799	-0.520592	5.44669
	118.445	152.248	-0.520592	5.44669
	118.468	152.772	-0.520592	5.44669
	118.477	153.142	-0.520592	5.44669
	118.472	153.406	-0.520592	5.44669
	118.467	153.776	-0.520592	5.44669
	118.466	154.243	-0.520592	5.44669
	118.468	154.618	-0.520592	5.44669
	118.469	154.904	-0.520592	5.44669
	118.469	155.232	-0.520592	5.44669
	118.468	155.568	-0.520592	5.44669
	118.468	155.886	-0.520592	5.44669
	118.468	156.29	-0.520592	5.44669
	118.468	156.802	-0.520592	5.44669
	118.468	157.338	-0.520592	5.44669
	118.468	157.799	-0.520592	5.44669
	118.468	158.114	-0.520592	5.44669
	118.468	158.377	-0.520592	5.44669
	118.468	158.718	-0.520592	5.44669
	118.468	159.067	-0.520592	5.44669
	118.468	159.336	-0.520592	5.44669
	118.468	159.56	-0.520592	5.44669
	118.468	159.842	-0.520592	5.44669
	118.446	160.269	-0.520592	5.44669
	118.389	160.754	-0.520592	5.44669
	118.365	161.116	-0.520592	5.44669
	118.419	161.34	-0.520592	5.44669
	118.479	161.493	-0.520592	5.44669
	118.489	161.654	-0.520592	5.44669
	118.473	161.99	-0.520592	5.44669
	118.463	162.42	-0.520592	5.44669
	118.442	162.683	-0.520592	5.44669
	118.366	162.869	-0.520592	5.44669
	118.264	163.185	-0.520592	5.44669
	118.214	163.5	-0.520592	5.44669
	118.223	163.658	-0.520592	5.44669
	118.244	163.831	-0.520592	5.44669
	118.25	164.177	-0.520592	5.44669
	118.244	164.558	-0.520592	5.44669
	118.24	164.889	-0.520592	5.44669
	118.24	165.233	-0.520592	5.44669
	118.242	165.51	-0.520592	5.44669
	118.243	165.642	-0.520592	5.44669
	118.242	165.818	-0.520592	5.44669
	118.242	166.174	-0.520592	5.44669
	118.242	166.559	-0.520592	5.44669
	118.242	166.838	-0.520592	5.44669
	118.242	167.053	-0.520592	5.44669
	118.242	167.278	-0.520592	5.44669
	118.242	167.53	-0.528463	5.44669
	118.242	167.789	-0.548748	5.44669
	118.242	168.042	-0.557137	5.44669
	118.242	168.339	-0.538126	5.44669
	118.242	168.713	-0.516884	5.44669
	118.242	169.064	-0.513114	5.44669
	118.242	169.322	-0.518827	5.44669
	118.242	169.541	-0.522519	5.44669
	118.242	169.775	-0.522028	5.44669
	118.242	170.029	-0.520509	5.44669
	118.242	170.286	-0.520047	5.44669
	118.242	170.537	-0.520394	5.44669
	118.242	170.785	-0.520703	5.44669
	118.242	171.033	-0.520709	5.44669
	118.242	171.332	-0.520602	5.44669
	118.242	171.709	-0.520555	5.44669
	118.242	172.06	-0.520573	5.44669
	118.242	172.367	-0.520598	5.44669
	118.242	172.712	-0.520601	5.44669
	118.242	173.048	-0.520594	5.44669
	118.242	173.31	-0.52059	5.44669
	118.242	173.536	-0.520591	5.44669
	118.242	173.772	-0.520592	5.44669
	118.242	174.024	-0.520593	5.44669
	118.22	174.279	-0.520592	5.44669
	118.162	174.482	-0.520592	5.44669
	118.138	174.554	-0.520592	5.44669
	118.17	174.574	-0.520592	5.44669
	118.173	174.714	-0.520592	5.44669
	118.16	174.938	-0.520592	5.44669
	118.197	175.108	-0.520592	5.44669
	118.225	175.267	-0.520592	5.44669
	118.157	175.496	-0.520592	5.44669
	118.064	175.768	-0.520592	5.44669
	118.063	176.034	-0.520592	5.44669
	118.097	176.331	-0.528463	5.44669
	118.068	176.751	-0.548748	5.44669
	118.014	177.226	-0.557137	5.44669
	117.997	177.538	-0.530255	5.44669
	118.009	177.639	-0.488729	5.44669
	118.019	177.789	-0.476569	5.44669
	118.02	178.146	-0.501293	5.44669
	118.016	178.54	-0.526227	5.44669
	118.014	178.872	-0.529506	5.44669
	118.015	179.212	-0.522275	5.44669
	118.016	179.488	-0.518121	5.44669
	118.038	179.62	-0.518958	5.44669
	118.096	179.747	-0.520786	5.44669
	118.119	179.977	-0.521254	5.44669
	118.065	180.309	-0.520801	5.44669
	118.005	180.707	-0.520444	5.44669
	117.995	181.006	-0.520456	5.44669
	118.011	181.128	-0.520588	5.44669
	118.021	181.242	-0.520639	5.44669
	118.02	181.47	-0.520613	5.44669
	118.015	181.806	-0.520585	5.44669
	118.014	182.255	-0.520582	5.44669
	118.015	182.778	-0.520591	5.44669
	118.016	183.255	-0.520595	5.44669
	118.016	183.58	-0.520594	5.44669
	118.016	183.842	-0.520592	5.44669
	118.016	184.228	-0.520591	5.44669
	118.016	184.702	-0.520592	5.44669
	118.016	185.025	-0.520592	5.44669
	118.016	185.131	-0.520592	5.44669
	118.016	185.231	-0.520592	5.44669
	118.016	185.409	-0.520592	5.44669
	118.016	185.525	-0.520592	5.44669
	118.016	185.523	-0.520592	5.44669
	118.016	185.531	-0.520592	5.44669
	118.016	185.692	-0.520592	5.44669
	118.016	185.879	-0.528463	5.44669
	118.016	185.821	-0.548748	5.44669
	117.993	185.571	-0.557137	5.44669
	117.936	185.411	-0.538126	5.44669
	117.912	185.422	-0.516884	5.44669
	117.966	185.481	-0.513114	5.44669
	118.004	185.502	-0.518827	5.44669
	117.957	185.49	-0.530389	5.44669
	117.917	185.477	-0.550183	5.44669
	117.961	185.427	-0.557054	5.44669
	118.022	185.255	-0.537581	5.44669
	118.037	185.078	-0.516685	5.44669
	118.022	185.193	-0.513224	5.4507
	118.011	185.669	-0.518943	5.46104
	118.011	186.229	-0.522528	5.46531
	117.993	186.604	-0.52199	5.45562
	117.915	186.808	-0.52049	5.4448
	117.811	186.996	-0.520052	5.44287
	117.782	187.285	-0.520403	5.44579
	117.85	187.729	-0.520705	5.44767
	117.896	188.267	-0.520707	5.44742
	117.869	188.8	-0.5206	5.44664
	117.861	189.251	-0.520555	5.44641
	117.87	189.611	-0.520574	5.44658
	117.832	190.053	-0.520598	5.44674
	117.784	190.673	-0.520601	5.44675
	117.773	191.258	-0.520594	5.44669
	117.784	191.606	-0.52059	5.44667
	117.793	191.791	-0.520591	5.44668
	117.793	191.981	-0.520592	5.44669
	117.789	192.278	-0.520593	5.44669
	117.788	192.724	-0.520592	5.44669
	117.789	193.211	-0.520592	5.44669
	117.79	193.518	-0.520592	5.44669
	117.79	193.613	-0.520592	5.44669
	117.789	193.713	-0.520592	5.44669
	117.789	193.945	-0.520592	5.44669
	117.789	194.239	-0.520592	5.44669
	117.789	194.464	-0.520592	5.44669
	117.789	194.532	-0.520592	5.44669
	117.789	194.542	-0.520592	5.44669
	117.789	194.68	-0.520592	5.44669
	117.789	194.906	-0.520592	5.44669
	117.789	195.029	-0.520592	5.44669
	117.789	195.061	-0.520592	5.44669
	117.789	195.188	-0.520592	5.44669
	117.789	195.402	-0.520592	5.44669
	117.789	195.523	-0.520592	5.44669
	117.789	195.559	-0.520592	5.44669
	117.789	195.688	-0.520592	5.44669
	117.789	195.952	-0.520592	5.44669
	117.789	196.297	-0.520592	5.44669
	117.789	196.737	-0.520592	5.44669
	117.789	197.204	-0.520592	5.44669
	117.789	197.554	-0.520592	5.44669
	117.789	197.829	-0.520592	5.44669
	117.767	198.211	-0.520592	5.44669
	117.687	198.729	-0.520592	5.44669
	117.584	199.227	-0.520592	5.44669
	117.534	199.563	-0.520592	5.44669
	117.545	199.822	-0.520592	5.44669
	117.566	200.202	-0.520592	5.44669
	117.571	200.725	-0.520592	5.44669
	117.565	201.274	-0.520592	5.44669
	117.561	201.786	-0.520592	5.44669
	117.562	202.223	-0.520592	5.44669
	117.563	202.537	-0.520592	5.44669
	117.564	202.808	-0.520592	5.44669
	117.563	203.201	-0.520592	5.44669
	117.563	203.725	-0.520592	5.44669
	117.563	204.27	-0.520592	5.44669
	117.563	204.78	-0.520592	5.44669
	117.563	205.218	-0.520592	5.44669
	117.563	205.532	-0.520592	5.44669
	117.563	205.755	-0.520592	5.44669
	117.563	205.972	-0.520592	5.44669
	117.563	206.267	-0.520592	5.44669
	117.563	206.654	-0.520592	5.44669
	117.563	206.961	-0.520592	5.44669
	117.563	207.091	-0.520592	5.44669
	117.563	207.205	-0.520592	5.44669
	117.563	207.381	-0.520592	5.44669
	117.541	207.54	-0.520592	5.44669
	117.483	207.712	-0.520592	5.44669
	117.46	207.901	-0.520592	5.44669
	117.513	207.996	-0.520592	5.44669
	117.574	208.03	-0.520592	5.44669
	117.584	208.168	-0.520592	5.44669
	117.568	208.386	-0.520592	5.44669
	117.558	208.554	-0.520592	5.44669
	117.559	208.715	-0.520592	5.44669
	117.541	208.896	-0.520592	5.44669
	117.485	209.041	-0.520592	5.44669
	117.438	209.205	-0.520592	5.44669
	117.411	209.396	-0.520592	5.44669
	117.368	209.544	-0.520592	5.44669
	117.329	209.754	-0.520592	5.44669
	117.323	210.12	-0.520592	5.44669
	117.334	210.496	-0.520592	5.44669
	117.34	210.768	-0.520592	5.44669
	117.362	210.983	-0.520592	5.44669
	117.416	211.211	-0.520592	5.44669
	117.439	211.463	-0.520592	5.44669
	117.386	211.722	-0.520592	5.44669
	117.327	211.974	-0.520592	5.44669
	117.316	212.271	-0.520592	5.44669
	117.332	212.695	-0.520592	5.44669
	117.342	213.173	-0.520592	5.44669
	117.341	213.533	-0.520592	5.44669
	117.337	213.809	-0.520592	5.44669
	117.335	214.138	-0.520592	5.44669
	117.336	214.478	-0.520592	5.44669
	117.337	214.748	-0.520592	5.44669
	117.337	214.975	-0.520592	5.44669
	117.337	215.209	-0.520592	5.44669
	117.337	215.46	-0.520592	5.44669
	117.337	215.715	-0.520592	5.44669
	117.337	215.918	-0.520592	5.44669
	117.337	216.04	-0.520592	5.44669
	117.337	216.236	-0.520592	5.44669
	117.337	216.555	-0.520592	5.44669
	117.337	216.762	-0.520592	5.44669
	117.337	216.807	-0.520592	5.44669
	117.337	216.911	-0.520592	5.44669
	117.337	217.16	-0.520592	5.44669
	117.337	217.411	-0.520592	5.44669
	117.337	217.505	-0.520592	5.44669
	117.337	217.517	-0.520592	5.44669
	117.337	217.597	-0.520592	5.44669
	117.337	217.692	-0.520592	5.44669
	117.337	217.763	-0.520592	5.44669
	117.337	217.818	-0.520592	5.44669
	117.337	217.726	-0.520592	5.44669
	117.337	217.507	-0.520592	5.44669
	117.337	217.373	-0.520592	5.44669
	117.337	217.383	-0.520592	5.44669
	117.337	217.433	-0.520592	5.44669
	117.337	217.45	-0.520592	5.44669
	117.337	217.39	-0.520592	5.44669
	117.337	217.253	-0.520592	5.44669
	117.337	217.2	-0.520592	5.44669
	117.337	217.322	-0.520592	5.44669
	117.337	217.407	-0.520592	5.44669
	117.337	217.254	-0.520592	5.44669
	117.337	217.038	-0.520592	5.44669
	117.337	217.082	-0.520592	5.44669
	117.337	217.336	-0.520592	5.44669
	117.337	217.502	-0.520592	5.44669
	117.337	217.542	-0.520592	5.44669
	117.337	217.608	-0.520592	5.44669
	117.337	217.639	-0.520592	5.44669
	117.337	217.532	-0.520592	5.44669
	117.337	217.462	-0.520592	5.44669
	117.337	217.615	-0.520592	5.44669
	117.337	217.875	-0.520592	5.44669
	117.337	218.055	-0.520592	5.44669
	117.337	218.254	-0.520592	5.44669
	117.337	218.604	-0.520592	5.44669
	117.337	218.977	-0.520592	5.44669
	117.337	219.302	-0.520592	5.44669
	117.337	219.697	-0.520592	5.44669
	117.337	220.202	-0.520592	5.44669
	117.337	220.739	-0.520592	5.44669
	117.315	221.251	-0.520592	5.44669
	117.235	221.743	-0.520592	5.44669
	117.131	222.234	-0.520592	5.44669
	117.082	222.733	-0.520592	5.44669
	117.092	223.234	-0.520592	5.44669
	117.113	223.784	-0.520592	5.44669
	117.118	224.41	-0.520592	5.44669
	117.113	224.961	-0.520592	5.44669
	117.131	225.341	-0.520592	5.44669
	117.189	225.757	-0.520592	5.44669
	117.214	226.409	-0.520592	5.44669
	117.161	227.123	-0.520592	5.44669
	117.1	227.579	-0.520592	5.44669
	117.089	227.823	-0.520592	5.44669
	117.105	228.157	-0.520592	5.44669
	117.116	228.665	-0.520592	5.44669
	117.115	229.176	-0.520592	5.44669
	117.11	229.521	-0.520592	5.44669
	117.109	229.731	-0.520592	5.44669
	117.11	229.931	-0.520592	5.44669
	117.111	230.175	-0.520592	5.44669
	117.111	230.44	-0.520592	5.44669
	117.111	230.698	-0.520592	5.44669
	117.11	230.945	-0.520592	5.44669
	117.11	231.191	-0.520592	5.44669
	117.111	231.391	-0.520592	5.44669
	117.111	231.515	-0.520592	5.44669
	117.111	231.713	-0.520592	5.44669
	117.111	232.081	-0.520592	5.44669
	117.111	232.463	-0.520592	5.44669
	117.111	232.736	-0.520592	5.44669
	117.111	232.901	-0.520592	5.44669
	117.111	233.001	-0.520592	5.44669
	117.111	233.152	-0.520592	5.44669
	117.111	233.403	-0.520592	5.44669
	117.111	233.736	-0.520592	5.44669
	117.111	234.126	-0.520592	5.44669
	117.111	234.47	-0.520592	5.44669
	117.111	234.72	-0.520592	5.44669
	117.111	234.938	-0.520592	5.44669
	117.111	235.174	-0.520592	5.44669
	117.111	235.43	-0.520592	5.44669
	117.111	235.736	-0.520592	5.44268
	117.111	236.113	-0.520592	5.43234
	117.111	236.462	-0.520592	5.42806
	117.111	236.768	-0.520592	5.43775
	117.111	237.162	-0.520592	5.44858
	117.111	237.675	-0.520592	5.4505
	117.111	238.214	-0.520592	5.44759
	117.111	238.726	-0.520592	5.44571
	117.111	239.166	-0.520592	5.44595
	117.111	239.481	-0.520592	5.44673
	117.088	239.752	-0.520592	5.44696
	117.031	240.096	-0.520592	5.44679
	116.985	240.443	-0.520592	5.44663
	116.981	240.76	-0.520592	5.44663
	116.995	241.111	-0.520592	5.44668
	117.002	241.446	-0.528463	5.44671
	117	241.754	-0.548748	5.4467
	116.975	242.106	-0.557137	5.44668
	116.916	242.444	-0.538126	5.44668
	116.894	242.705	-0.516884	5.44669
	116.948	242.929	-0.513114	5.44669
	117.008	243.214	-0.518827	5.44669
	117.041	243.593	-0.530389	5.44669
	117.06	244	-0.550183	5.44669
	117.016	244.435	-0.557054	5.44669
	116.917	244.881	-0.537581	5.44669
	116.858	245.272	-0.516685	5.44669
	116.862	245.679	-0.513224	5.44669
	116.885	246.217	-0.518943	5.44669
	116.892	246.869	-0.522528	5.44669
	116.887	247.485	-0.52199	5.44669
	116.883	248.038	-0.52049	5.44669
	116.882	248.626	-0.520052	5.44669
	116.884	249.21	-0.520403	5.44669
	116.885	249.723	-0.520705	5.44669
	116.885	250.151	-0.520707	5.44669
	116.884	250.46	-0.5206	5.44669
	116.884	250.733	-0.520555	5.44669
	116.862	251.079	-0.520574	5.44669
	116.805	251.428	-0.520598	5.44669
	116.781	251.744	-0.520601	5.44669
	116.812	252.143	-0.520594	5.44669
	116.793	252.604	-0.52059	5.44669
	116.722	252.966	-0.520591	5.44669
	116.714	253.248	-0.520592	5.44669
	116.738	253.58	-0.520593	5.44669
	116.729	253.919	-0.520592	5.44669
	116.735	254.187	-0.520592	5.44669
	116.744	254.414	-0.520592	5.44669
	116.701	254.648	-0.520592	5.44669
	116.651	254.899	-0.520592	5.44669
	116.64	255.155	-0.520592	5.44669
	116.653	255.358	-0.520592	5.44669
	116.662	255.479	-0.520592	5.44669
	116.661	255.675	-0.520592	5.44669
	116.658	256.044	-0.520592	5.44669
	116.657	256.426	-0.520592	5.44669
	116.657	256.651	-0.520592	5.44669
	116.658	256.688	-0.528463	5.44669
	116.658	256.686	-0.548748	5.44669
	116.658	256.83	-0.557137	5.44669
	116.658	257.112	-0.538126	5.44669
	116.658	257.362	-0.516884	5.44669
	116.658	257.444	-0.513114	5.44669
	116.658	257.402	-0.518827	5.44669
	116.658	257.358	-0.522519	5.44669
	116.658	257.403	-0.522028	5.44669
	116.658	257.594	-0.520509	5.44669
	116.658	257.829	-0.520047	5.44669
	116.658	257.937	-0.520394	5.44669
	116.658	257.91	-0.520703	5.44669
	116.658	257.863	-0.520709	5.44669
	116.658	257.853	-0.520602	5.44669
	116.658	257.865	-0.520555	5.44669
	116.658	257.874	-0.520573	5.44669
	116.658	257.824	-0.520598	5.44669
	116.658	257.645	-0.520601	5.44669
	116.658	257.415	-0.520594	5.44669
	116.658	257.306	-0.52059	5.44669
	116.658	257.33	-0.520591	5.44669
	116.658	257.377	-0.520592	5.44669
	116.658	257.388	-0.520593	5.44669
	116.658	257.376	-0.520592	5.44669
	116.658	257.367	-0.520592	5.44669
	116.658	257.367	-0.520592	5.44669
	116.658	257.371	-0.520592	5.44669
	116.658	257.323	-0.520592	5.44669
	116.658	257.146	-0.520592	5.44669
	116.658	256.966	-0.520592	5.44669
	116.658	257.033	-0.520592	5.44669
	116.658	257.284	-0.520592	5.44669
	116.658	257.441	-0.520592	5.44669
	116.658	257.379	-0.520592	5.44669
	116.658	257.145	-0.520592	5.44669
	116.658	256.896	-0.520592	5.44669
	116.658	256.799	-0.520592	5.44669
	116.658	256.835	-0.520592	5.44669
	116.658	256.882	-0.520592	5.44669
	116.658	256.889	-0.520592	5.44669
	116.658	256.875	-0.520592	5.44669
	116.658	256.916	-0.520592	5.44669
	116.658	257.044	-0.520592	5.44669
	116.658	257.1	-0.520592	5.44669
	116.658	256.982	-0.520592	5.44669
	116.658	256.849	-0.520592	5.44669
	116.658	256.825	-0.520592	5.44669
	116.658	256.86	-0.520592	5.44669
	116.658	256.884	-0.520592	5.44669
	116.658	256.881	-0.520592	5.44669
	116.658	256.871	-0.520592	5.44669
	116.658	256.868	-0.520592	5.44669
	116.658	256.87	-0.520592	5.44669
	116.658	256.872	-0.520592	5.44669
	116.658	256.872	-0.520592	5.44669
	116.658	256.872	-0.520592	5.44669
	116.658	256.871	-0.520592	5.44669
	116.658	256.871	-0.528463	5.44669
	116.658	256.872	-0.548748	5.44669
	116.658	256.872	-0.557137	5.44669
	116.658	256.822	-0.538126	5.44669
	116.658	256.646	-0.516884	5.44669
	116.658	256.418	-0.513114	5.44669
	116.658	256.308	-0.518827	5.44669
	116.658	256.332	-0.522519	5.44669
	116.658	256.378	-0.522028	5.44669
	116.658	256.389	-0.520509	5.44669
	116.658	256.377	-0.520047	5.44669
	116.658	256.418	-0.520394	5.44669
	116.658	256.545	-0.520703	5.44669
	116.658	256.601	-0.520709	5.44669
	116.658	256.483	-0.520602	5.44669
	116.658	256.35	-0.520555	5.44669
	116.658	256.325	-0.520573	5.44669
	116.658	256.361	-0.520598	5.44669
	116.658	256.384	-0.520601	5.44669
	116.658	256.381	-0.520594	5.44669
	116.658	256.372	-0.52059	5.44669
	116.658	256.369	-0.520591	5.44669
	116.658	256.371	-0.528463	5.44669
	116.658	256.373	-0.548748	5.44669
	116.658	256.324	-0.557137	5.44669
	116.658	256.196	-0.538126	5.44669
	116.658	256.144	-0.516884	5.44669
	116.658	256.263	-0.513114	5.44669
	116.658	256.396	-0.518827	5.44669
	116.658	256.419	-0.522519	5.44669
	116.658	256.383	-0.522028	5.44669
	116.658	256.311	-0.520509	5.44669
	116.658	256.187	-0.520047	5.44669
	116.658	256.095	-0.520394	5.44669
	116.658	256.09	-0.528574	5.44669
	116.658	256.119	-0.556735	5.44669
	116.658	256.133	-0.585302	5.44669
	116.658	256.128	-0.574633	5.44669
	116.658	256.121	-0.534398	5.44669
	116.658	256.12	-0.509411	5.44669
	116.658	256.073	-0.511357	5.44669
	116.658	255.947	-0.528625	5.44669
	116.658	255.846	-0.552107	5.44669
	116.658	255.837	-0.558488	5.44669
	116.658	255.868	-0.537498	5.44669
	116.658	255.884	-0.516141	5.44669
	116.658	255.879	-0.513026	5.44669
	116.658	255.872	-0.519054	5.44669
	116.658	255.87	-0.522645	5.44669
	116.658	255.872	-0.529871	5.44669
	116.658	255.874	-0.548608	5.44669
	116.658	255.874	-0.556578	5.44669
	116.658	255.873	-0.537941	5.44669
	116.658	255.873	-0.517006	5.44669
	116.658	255.873	-0.51323	5.44669
	116.658	255.873	-0.518832	5.44669
	116.658	255.873	-0.52248	5.44669
	116.658	255.873	-0.52201	5.44669
	116.658	255.873	-0.520515	5.44669
	116.658	255.873	-0.520056	5.44669
	116.658	255.873	-0.520395	5.44669
	116.658	255.873	-0.5207	5.44669
	116.658	255.873	-0.520708	5.44669
	116.658	255.824	-0.520602	5.44669
	116.658	255.697	-0.520555	5.44669
	116.658	255.645	-0.520573	5.44669
	116.658	255.764	-0.520597	5.44669
	116.658	255.896	-0.520601	5.44669
	116.658	255.92	-0.520594	5.44669
	116.658	255.884	-0.52059	5.44669
	116.658	255.861	-0.520591	5.44669
	116.658	255.864	-0.520592	5.44669
	116.658	255.874	-0.520593	5.44669
	116.658	255.827	-0.520592	5.44669
	116.658	255.698	-0.520592	5.44669
	116.658	255.595	-0.520592	5.44669
	116.658	255.538	-0.520592	5.44669
	116.658	255.492	-0.528463	5.44669
	116.658	255.582	-0.548748	5.44669
	116.658	255.749	-0.557137	5.44669
	116.658	255.706	-0.538126	5.44669
	116.658	255.468	-0.516884	5.44669
	116.658	255.309	-0.513114	5.44669
	116.658	255.316	-0.518827	5.44669
	116.658	255.373	-0.522519	5.44669
	116.658	255.394	-0.522028	5.44669
	116.658	255.383	-0.520509	5.44669
	116.658	255.37	-0.520047	5.44669
	116.658	255.369	-0.520394	5.44669
	116.658	255.373	-0.528574	5.44669
	116.658	255.375	-0.548865	5.44669
[truncated: 2,202 more rows]
