# Supplementary material for: Design of a cosmetic glove stiffness compensation mechanism for toddler-sized hand prostheses
Source: PLoS One. 2017 Aug 11;12(8):e0183233. doi: 10.1371/journal.pone.0183233 (PMC5553851; doi:10.1371/journal.pone.0183233)
Supplement: S1 Dataset — (ZIP) [file pone.0183233.s001.zip › 01 Glove measurements/PVCglove2_2.xlsx]

## Sheet: test_glove2_2
LabVIEW Measurement
Writer_Version	2
Reader_Version	2
Separator	Tab
Decimal_Separator	.
Multi_Headings	No
X_Columns	No
Time_Pref	Absolute
Operator	localadmin
Date	2012-12-10
Time	00:14:05.249000
***End_of_Header***
Channels	4
Samples	10	10	10	10
Date	2012-12-10	2012-12-10	2012-12-10	2012-12-10
Time	00:14:06.749000	00:14:06.749000	00:14:06.749000	00:14:06.749000
Y_Unit_Label	mm	N	N	Pa
X_Dimension	Time	Time	Time	Time
X0	0	0	0	0
Delta_X	0.01	0.01	0.01	0.01
***End_of_Header***
X_Value	Voltage LVDT (Filtered)	Voltage Load Cell (Filtered)	Voltage Pinch Load Cell (Filtered)	Voltage Pressure (Filtered)	Comment
	129.104	0.214436	-0.512722	5.44669
	129.082	0.087606	-0.492437	5.44669
	129.024	0.035843	-0.484047	5.44669
	129	0.154961	-0.503059	5.44669
	129.054	0.287603	-0.5243	5.44669
	129.114	0.261823	-0.528071	5.44669
	129.125	0.05013	-0.522358	5.44669
	129.109	-0.152107	-0.518666	5.44669
	129.098	-0.082628	-0.519157	5.44669
	129.1	0.129242	-0.520675	5.44669
	129.104	0.161661	-0.521137	5.44669
	129.105	0.094922	-0.520791	5.44669
	129.105	0.153032	-0.520482	5.44669
	129.081	0.26574	-0.520475	5.44669
	129.024	0.302533	-0.520583	5.44669
	129	0.230313	-0.52063	5.44669
	129.032	0.081071	-0.520611	5.44669
	129.035	-0.021735	-0.520587	5.44669
	129.022	-0.071387	-0.520583	5.44669
	129.059	-0.163468	-0.52059	5.4507
	129.109	-0.250656	-0.520595	5.46104
	129.121	-0.264942	-0.520594	5.46531
	129.109	-0.192406	-0.520592	5.45562
	129.1	-0.001848	-0.520592	5.4448
	129.078	0.224322	-0.520592	5.44287
	129.024	0.278585	-0.520592	5.44579
	129.002	0.126859	-0.520592	5.44767
	129.055	0.029123	-0.520592	5.44742
	129.114	0.088946	-0.520592	5.44664
	129.103	0.106971	-0.520592	5.44641
	129.029	0.08664	-0.520592	5.44658
	128.995	0.11986	-0.520592	5.44674
	129.05	0.099436	-0.520592	5.44675
	129.115	0.072489	-0.520592	5.44669
	129.127	0.165801	-0.520592	5.44667
	129.11	0.27907	-0.520592	5.44668
	129.098	0.303579	-0.520592	5.44669
	129.1	0.226014	-0.520592	5.44669
	129.104	0.078899	-0.520592	5.44669
	129.106	0.028073	-0.520592	5.44669
	129.105	0.10561	-0.520592	5.44669
	129.081	0.114332	-0.520592	5.44669
	129.024	0.034611	-0.520592	5.44669
	129	-0.01072	-0.520592	5.44669
	129.054	0.046419	-0.520592	5.44669
	129.115	0.192415	-0.520592	5.44669
	129.125	0.299227	-0.520592	5.44669
	129.109	0.302521	-0.520592	5.44669
	129.098	0.26759	-0.520592	5.44669
	129.1	0.25205	-0.520592	5.44669
	129.104	0.257998	-0.520592	5.44669
	129.105	0.26602	-0.520592	5.44669
	129.082	0.267267	-0.520592	5.44669
	129.002	0.264938	-0.520592	5.44669
	128.92	0.263519	-0.520592	5.44669
	128.951	0.263753	-0.520592	5.44669
	129.065	0.264355	-0.520592	5.44669
	129.136	0.264524	-0.520592	5.44669
	129.13	0.264381	-0.520592	5.44669
	129.103	0.264261	-0.520592	5.44669
	129.094	0.264262	-0.512722	5.44669
	129.1	0.215114	-0.492437	5.44669
	129.106	0.039166	-0.484047	5.44669
	129.106	-0.140049	-0.503059	5.44669
	129.104	-0.073673	-0.5243	5.44669
	129.103	0.128708	-0.528071	5.44669
	129.104	0.158254	-0.522358	5.44669
	129.082	0.093685	-0.518666	5.44669
	129.024	0.104534	-0.519157	5.44669
	129	0.090505	-0.520675	5.44669
	129.054	0.074195	-0.521137	5.44669
	129.114	0.169689	-0.520791	5.44669
	129.125	0.280092	-0.520482	5.44669
	129.109	0.302625	-0.520475	5.44669
	129.099	0.274441	-0.520583	5.44669
	129.1	0.254884	-0.52063	5.44669
	129.104	0.20756	-0.520611	5.44669
	129.105	0.088525	-0.520587	5.44669
	129.105	0.038672	-0.520583	5.44669
	129.104	0.155819	-0.52059	5.44669
	129.104	0.237767	-0.520595	5.44669
	129.104	0.085282	-0.520594	5.44669
	129.104	-0.178279	-0.520592	5.44669
	129.104	-0.261487	-0.520592	5.44669
	129.104	-0.059365	-0.520592	5.44669
	129.104	0.175946	-0.520592	5.44669
	129.104	0.123461	-0.520592	5.44669
	129.104	-0.093089	-0.520592	5.44669
	129.104	-0.084325	-0.520592	5.44669
	129.104	0.156688	-0.520592	5.44669
	129.104	0.279923	-0.520592	5.44669
	129.104	0.151516	-0.520592	5.44669
	129.104	-0.010207	-0.520592	5.44669
	129.104	-0.042462	-0.520592	5.44669
	129.104	0.049094	-0.520592	5.44669
	129.104	0.204824	-0.520592	5.44669
	129.104	0.254285	-0.520592	5.44669
	129.104	0.123924	-0.520592	5.44669
	129.104	0.03658	-0.520592	5.44669
	129.104	0.142311	-0.520592	5.44669
	129.104	0.232845	-0.520592	5.44669
	129.104	0.137211	-0.520592	5.44669
	129.104	0.049773	-0.520592	5.44669
	129.104	0.143116	-0.520592	5.44669
	129.104	0.228493	-0.520592	5.44669
	129.104	0.135102	-0.520592	5.44669
	129.104	0.001247	-0.520592	5.44669
	129.104	-0.031822	-0.520592	5.44669
	129.104	0.04948	-0.520592	5.44669
	129.104	0.201204	-0.520592	5.44669
	129.104	0.252631	-0.520592	5.44669
	129.104	0.124518	-0.520592	5.44669
	129.104	0.037417	-0.520592	5.44669
	129.104	0.14245	-0.520592	5.44669
	129.104	0.232606	-0.520592	5.44669
	129.104	0.137061	-0.520592	5.44669
	129.104	0.049796	-0.520592	5.44669
	129.104	0.143178	-0.520592	5.44669
	129.104	0.277701	-0.520592	5.44669
	129.104	0.311053	-0.520592	5.44669
	129.104	0.278822	-0.520592	5.44669
	129.104	0.253723	-0.520592	5.44669
	129.104	0.254707	-0.520592	5.44669
	129.104	0.264047	-0.520592	5.44669
	129.104	0.26761	-0.520592	5.44669
	129.104	0.265783	-0.520592	5.44669
	129.104	0.214561	-0.520592	5.44669
	129.104	0.087584	-0.520592	5.44669
	129.104	0.03579	-0.520592	5.44669
	129.104	0.105756	-0.520592	5.44669
	129.104	0.111651	-0.520592	5.44669
	129.104	0.033436	-0.520592	5.44669
	129.104	-0.010259	-0.520592	5.44669
	129.104	-0.002161	-0.520592	5.44669
	129.104	0.016541	-0.520592	5.44669
	129.104	0.021461	-0.520592	5.44669
	129.104	0.016868	-0.520592	5.44669
	129.104	0.062385	-0.520592	5.44669
	129.104	0.189254	-0.520592	5.44669
	129.104	0.292221	-0.520592	5.44669
	129.104	0.300709	-0.520592	5.44669
	129.104	0.269321	-0.520592	5.44669
	129.104	0.253419	-0.520592	5.44669
	129.104	0.208766	-0.520592	5.44669
	129.104	0.04036	-0.520592	5.44669
	129.104	-0.137292	-0.520592	5.44669
	129.104	-0.072943	-0.520592	5.44669
	129.104	0.177225	-0.520592	5.44669
	129.104	0.333678	-0.520592	5.44669
	129.104	0.322095	-0.520592	5.44669
	129.104	0.263502	-0.520592	5.44669
	129.104	0.243374	-0.520592	5.44669
	129.104	0.255816	-0.520592	5.44669
	129.104	0.219	-0.520592	5.44669
	129.104	0.092986	-0.520592	5.44669
	129.104	0.036475	-0.520592	5.44669
	129.104	0.153313	-0.520592	5.44268
	129.104	0.286689	-0.520592	5.43234
	129.104	0.311216	-0.520592	5.42806
	129.104	0.226506	-0.520592	5.43775
	129.104	0.0272	-0.520592	5.44858
	129.104	-0.149118	-0.520592	5.4505
	129.104	-0.073219	-0.520592	5.44759
	129.104	0.181312	-0.520592	5.44571
	129.104	0.335488	-0.520592	5.44595
	129.104	0.3214	-0.520592	5.44673
	129.104	0.262568	-0.520592	5.44696
	129.082	0.243229	-0.520592	5.44679
	129.024	0.256088	-0.520592	5.44663
	129	0.268355	-0.520592	5.44663
	129.054	0.268924	-0.520592	5.44668
	129.114	0.264802	-0.520592	5.44671
	129.125	0.262873	-0.520592	5.4467
	129.109	0.263531	-0.520592	5.44668
	129.098	0.264492	-0.520592	5.44668
	129.1	0.26466	-0.520592	5.44669
	129.104	0.215199	-0.520592	5.44669
	129.105	0.03906	-0.520592	5.44669
	129.105	-0.140123	-0.520592	5.44669
	129.104	-0.122856	-0.520592	5.44669
	129.104	-0.047228	-0.520592	5.44669
	129.104	-0.070133	-0.520592	5.44669
	129.104	-0.015901	-0.520592	5.44669
	129.104	0.176893	-0.520592	5.44669
	129.104	0.264018	-0.520592	5.44669
	129.104	0.137665	-0.520592	5.44669
	129.104	0.038834	-0.520592	5.44669
	129.104	0.138364	-0.520592	5.44669
	129.104	0.27958	-0.520592	5.44669
	129.104	0.313551	-0.520592	5.44669
	129.104	0.2792	-0.520592	5.44669
	129.104	0.252994	-0.520592	5.44669
	129.104	0.254267	-0.520592	5.44669
	129.104	0.264122	-0.520592	5.44669
	129.104	0.267798	-0.520592	5.44669
	129.104	0.265835	-0.520592	5.44669
	129.104	0.263706	-0.520592	5.44669
	129.104	0.263512	-0.520592	5.44669
	129.104	0.264188	-0.520592	5.44669
	129.104	0.26454	-0.520592	5.44669
	129.104	0.264447	-0.520592	5.44669
	129.104	0.264283	-0.520592	5.44669
	129.104	0.215057	-0.520592	5.44669
	129.104	0.088325	-0.520592	5.44669
	129.104	0.035924	-0.520592	5.44669
	129.104	0.105549	-0.520592	5.44669
	129.104	0.111516	-0.520592	5.44669
	129.104	0.082644	-0.520592	5.44669
	129.104	0.165761	-0.520592	5.44669
	129.104	0.275444	-0.520592	5.44669
	129.104	0.302074	-0.520592	5.44669
	129.104	0.275863	-0.520592	5.44669
	129.104	0.255675	-0.520592	5.44669
	129.104	0.207386	-0.520592	5.44669
	129.104	0.03898	-0.520592	5.44669
	129.104	-0.13738	-0.520592	5.44669
	129.104	-0.072489	-0.520592	5.44669
	129.104	0.177446	-0.520592	5.44669
	129.104	0.333609	-0.520592	5.44669
	129.104	0.321988	-0.520592	5.44669
	129.104	0.263482	-0.520592	5.44669
	129.104	0.194213	-0.520592	5.44669
	129.104	0.03068	-0.520592	5.44669
	129.104	-0.185366	-0.520592	5.44669
	129.104	-0.245	-0.520592	5.44669
	129.104	-0.049933	-0.520592	5.44669
	129.104	0.223228	-0.520592	5.44669
	129.104	0.344465	-0.520592	5.44669
	129.104	0.310213	-0.520592	5.44669
	129.104	0.254684	-0.520592	5.44669
	129.104	0.243902	-0.520592	5.44669
	129.104	0.259172	-0.520592	5.44669
	129.082	0.269408	-0.520592	5.44669
	129.002	0.268269	-0.520592	5.44669
	128.921	0.264153	-0.520592	5.44669
	128.951	0.262835	-0.520592	5.44669
	129.065	0.214555	-0.520592	5.44669
	129.113	0.08863	-0.520592	5.44669
	129.028	-0.01296	-0.520592	5.44669
	128.898	-0.021206	-0.520592	5.44669
	128.861	0.058984	-0.520592	5.44669
	128.935	0.201412	-0.520592	5.44669
	128.986	0.298531	-0.520592	5.44669
	128.937	0.299031	-0.520592	5.44669
	128.87	0.266376	-0.520592	5.44669
	128.854	0.252782	-0.520592	5.44669
	128.871	0.258737	-0.520592	5.44669
	128.883	0.266069	-0.520592	5.44669
	128.882	0.267025	-0.520592	5.44669
	128.878	0.264819	-0.520592	5.44669
	128.876	0.263556	-0.520592	5.44669
	128.877	0.26381	-0.520592	5.44669
	128.878	0.264366	-0.520592	5.44669
	128.878	0.264508	-0.520592	5.44669
	128.878	0.26437	-0.520592	5.44669
	128.878	0.264262	-0.520592	5.44669
	128.878	0.264266	-0.520592	5.44669
	128.878	0.264306	-0.520592	5.44669
	128.878	0.264321	-0.520592	5.44669
	128.878	0.264314	-0.520592	5.44669
	128.878	0.264305	-0.520592	5.44669
	128.878	0.264304	-0.520592	5.44669
	128.878	0.264307	-0.520592	5.44669
	128.878	0.264308	-0.520592	5.44669
	128.878	0.264308	-0.520592	5.44669
	128.855	0.264307	-0.520592	5.44669
	128.776	0.264307	-0.520592	5.44669
	128.694	0.264307	-0.520592	5.44669
	128.702	0.264307	-0.520592	5.44669
	128.736	0.264307	-0.520592	5.44669
	128.704	0.264307	-0.520592	5.44669
	128.649	0.264307	-0.520592	5.44669
	128.632	0.264307	-0.520592	5.44669
	128.645	0.264307	-0.520592	5.44669
	128.655	0.264307	-0.520592	5.44268
	128.655	0.264307	-0.520592	5.43234
	128.652	0.264307	-0.520592	5.42806
	128.65	0.264307	-0.520592	5.43775
	128.651	0.264307	-0.520592	5.44858
	128.652	0.264307	-0.520592	5.4505
	128.652	0.264307	-0.520592	5.44759
	128.651	0.264307	-0.520592	5.44571
	128.651	0.264307	-0.520592	5.44595
	128.629	0.264307	-0.520592	5.44673
	128.572	0.264307	-0.520592	5.44696
	128.526	0.264307	-0.520592	5.44679
	128.5	0.264307	-0.520592	5.44663
	128.456	0.264307	-0.520592	5.44663
	128.417	0.264307	-0.520592	5.44668
	128.412	0.264307	-0.520592	5.44671
	128.422	0.264307	-0.520592	5.4467
	128.429	0.264307	-0.520592	5.44668
	128.428	0.264307	-0.520592	5.44668
	128.425	0.264307	-0.520592	5.44669
	128.424	0.264307	-0.520592	5.44669
	128.402	0.264307	-0.520592	5.44669
	128.346	0.264307	-0.520592	5.44669
	128.299	0.264307	-0.520592	5.44669
	128.296	0.264307	-0.520592	5.44669
	128.332	0.264307	-0.520592	5.44669
	128.374	0.264307	-0.520592	5.44669
	128.339	0.264307	-0.520592	5.44669
	128.235	0.264307	-0.520592	5.44669
	128.171	0.264307	-0.520592	5.44669
	128.175	0.264307	-0.520592	5.44669
	128.199	0.264307	-0.520592	5.4507
	128.207	0.264307	-0.520592	5.46104
	128.202	0.264307	-0.520592	5.46531
	128.197	0.264307	-0.520592	5.45562
	128.197	0.264307	-0.520592	5.4448
	128.199	0.264307	-0.520592	5.44689
	128.199	0.264307	-0.520592	5.46014
	128.199	0.264307	-0.520592	5.46629
	128.199	0.264307	-0.520592	5.45635
	128.199	0.264307	-0.520592	5.44475
	128.199	0.264307	-0.520592	5.4426
	128.199	0.264307	-0.520592	5.44569
	128.199	0.264307	-0.520592	5.44773
	128.199	0.264307	-0.520592	5.44748
	128.199	0.264307	-0.520592	5.44665
	128.199	0.264307	-0.520592	5.44639
	128.176	0.264307	-0.520592	5.44658
	128.119	0.264307	-0.520592	5.44675
	128.073	0.264307	-0.520592	5.44675
	128.047	0.264307	-0.520592	5.44669
	128.004	0.264307	-0.520592	5.44667
	127.965	0.264307	-0.520592	5.44668
	127.959	0.264307	-0.520592	5.44669
	127.97	0.264307	-0.520592	5.44669
	127.976	0.264307	-0.520592	5.44669
	127.975	0.264307	-0.520592	5.44669
	127.972	0.313497	-0.520592	5.44669
	127.972	0.440273	-0.520592	5.44669
	127.972	0.492705	-0.520592	5.44669
	127.973	0.373887	-0.520592	5.44669
	127.973	0.241132	-0.520592	5.44669
	127.973	0.217568	-0.520592	5.44669
	127.972	0.302462	-0.520592	5.44669
	127.972	0.452312	-0.520592	5.44669
	127.973	0.501677	-0.520592	5.44669
	127.973	0.373367	-0.520592	5.44669
	127.973	0.286916	-0.520592	5.44669
	127.972	0.392292	-0.520592	5.44669
	127.972	0.53155	-0.520592	5.44669
	127.972	0.562622	-0.520592	5.44669
	127.972	0.527754	-0.520592	5.44669
	127.972	0.50236	-0.520592	5.4507
	127.972	0.454968	-0.520592	5.46104
	127.972	0.337978	-0.520592	5.46531
	127.95	0.239817	-0.520592	5.45562
	127.893	0.22983	-0.520592	5.4448
	127.847	0.258883	-0.520592	5.44287
	127.821	0.274339	-0.520592	5.44579
	127.777	0.319635	-0.520592	5.44767
	127.738	0.488469	-0.520592	5.44742
	127.733	0.666072	-0.520592	5.44664
	127.743	0.60155	-0.520592	5.44641
	127.75	0.351328	-0.520592	5.44658
	127.749	0.244103	-0.520592	5.44674
	127.746	0.431687	-0.520592	5.44675
	127.745	0.669488	-0.520592	5.44669
	127.746	0.623219	-0.520592	5.44667
	127.746	0.359199	-0.520592	5.44668
	127.746	0.239699	-0.520592	5.44669
	127.746	0.377855	-0.520592	5.44669
	127.746	0.493144	-0.520592	5.44669
	127.746	0.396313	-0.520592	5.44669
	127.746	0.299569	-0.520592	5.44669
	127.746	0.389437	-0.520592	5.44669
	127.746	0.476667	-0.520592	5.44669
	127.746	0.385287	-0.520592	5.44669
	127.746	0.251616	-0.520592	5.44669
	127.746	0.217909	-0.520592	5.44669
	127.746	0.298878	-0.520592	5.44669
	127.746	0.45069	-0.520592	5.44669
	127.746	0.502272	-0.520592	5.44669
	127.724	0.423383	-0.520592	5.44669
	127.666	0.463016	-0.520592	5.44669
	127.643	0.620452	-0.520592	5.44669
	127.697	0.640983	-0.520592	5.44669
	127.734	0.53947	-0.520592	5.44669
	127.688	0.431886	-0.520592	5.44669
	127.625	0.364567	-0.520592	5.44669
	127.589	0.46375	-0.520592	5.44669
	127.547	0.690912	-0.520592	5.44669
	127.512	0.776415	-0.520592	5.44669
	127.508	0.587969	-0.520592	5.44669
	127.518	0.357535	-0.520592	5.44669
	127.523	0.407197	-0.520592	5.44669
	127.522	0.67002	-0.520592	5.44669
	127.52	0.837003	-0.520592	5.44669
	127.519	0.825333	-0.520592	5.44669
	127.52	0.713771	-0.520592	5.44669
	127.52	0.516125	-0.520592	5.44669
	127.498	0.350053	-0.520592	5.44669
	127.418	0.380464	-0.520592	5.44669
	127.314	0.506129	-0.520592	5.44669
	127.265	0.605682	-0.520592	5.4507
	127.275	0.710236	-0.520592	5.46104
	127.296	0.784865	-0.520592	5.46531
	127.301	0.789448	-0.520592	5.45562
	127.296	0.766502	-0.520592	5.4448
	127.292	0.755525	-0.520592	5.44287
	127.292	0.759125	-0.520592	5.44579
	127.294	0.764541	-0.520592	5.44767
	127.294	0.716341	-0.520592	5.44742
	127.272	0.588056	-0.520592	5.44664
	127.214	0.534639	-0.520592	5.44641
	127.168	0.653581	-0.520592	5.44658
	127.142	0.737548	-0.520592	5.44674
	127.099	0.63446	-0.520592	5.44675
	127.06	0.546234	-0.520592	5.44669
	127.054	0.641895	-0.520592	5.44667
	127.065	0.777714	-0.520592	5.44668
	127.071	0.810799	-0.520592	5.44669
	127.07	0.777995	-0.520592	5.44669
	127.067	0.752752	-0.520592	5.44669
	127.066	0.753878	-0.520592	5.44669
	127.067	0.76333	-0.520592	5.44669
	127.068	0.766889	-0.520592	5.44669
	127.068	0.76502	-0.520592	5.44669
	127.067	0.762973	-0.520592	5.44669
	127.067	0.762779	-0.520592	5.44669
	127.067	0.763426	-0.520592	5.44669
	127.067	0.763766	-0.520592	5.44669
	127.067	0.763678	-0.520592	5.44669
	127.067	0.763521	-0.520592	5.44669
	127.067	0.763486	-0.520592	5.44669
	127.067	0.763527	-0.520592	5.44669
	127.067	0.763557	-0.520592	5.44669
	127.045	0.763555	-0.520592	5.44669
	126.965	0.763543	-0.520592	5.44669
	126.862	0.763539	-0.520592	5.44669
	126.812	0.763541	-0.520592	5.44669
	126.823	0.763544	-0.520592	5.44669
	126.844	0.763544	-0.520592	5.44669
	126.849	0.763543	-0.520592	5.44669
	126.843	0.763543	-0.520592	5.44669
	126.839	0.763543	-0.520592	5.44669
	126.839	0.763543	-0.520592	5.44669
	126.841	0.763543	-0.520592	5.44669
	126.842	0.763543	-0.520592	5.44669
	126.841	0.763543	-0.520592	5.44669
	126.819	0.763543	-0.520592	5.44669
	126.761	0.763543	-0.520592	5.44669
	126.715	0.763543	-0.520592	5.44669
	126.689	0.763543	-0.520592	5.44669
	126.646	0.763543	-0.520592	5.44669
	126.607	0.763543	-0.520592	5.44669
	126.601	0.763543	-0.520592	5.44669
	126.612	0.812733	-0.520592	5.44669
	126.618	0.939509	-0.520592	5.44669
	126.617	0.991941	-0.520592	5.44669
	126.592	0.873123	-0.520592	5.44669
	126.534	0.789559	-0.520592	5.44669
	126.511	0.89277	-0.520592	5.44669
	126.565	1.03009	-0.520592	5.44669
	126.625	1.06113	-0.520592	5.44669
	126.636	0.977739	-0.520592	5.44669
	126.597	0.875055	-0.520592	5.44669
	126.507	0.951082	-0.520592	5.44669
	126.405	1.13196	-0.520592	5.44669
	126.36	1.10015	-0.520592	5.44669
	126.372	0.862198	-0.520592	5.44669
	126.392	0.748447	-0.520592	5.44669
	126.396	0.928928	-0.520592	5.44669
	126.39	1.21526	-0.520592	5.44669
	126.387	1.34721	-0.520592	5.44669
	126.387	1.31276	-0.520592	5.44669
	126.388	1.20415	-0.520592	5.44669
	126.389	1.06504	-0.520592	5.44669
	126.389	1.0286	-0.520592	5.44669
	126.388	1.10933	-0.520592	5.44669
	126.388	1.11427	-0.520592	5.44669
	126.388	1.08102	-0.520592	5.44669
	126.388	1.16267	-0.520592	5.44669
	126.388	1.2733	-0.520592	5.44669
	126.388	1.30084	-0.520592	5.44669
	126.388	1.27468	-0.520592	5.44669
	126.388	1.25419	-0.520592	5.44669
	126.366	1.25494	-0.520592	5.44669
	126.309	1.26255	-0.520592	5.44669
	126.285	1.26547	-0.520592	5.44669
	126.316	1.26399	-0.520592	5.44669
	126.297	1.26233	-0.520592	5.44669
	126.204	1.26216	-0.520592	5.44669
	126.138	1.26268	-0.520592	5.44669
	126.138	1.26296	-0.520592	5.44669
	126.161	1.26289	-0.520592	5.44669
	126.17	1.26276	-0.520592	5.44669
	126.166	1.26273	-0.520592	5.44669
	126.161	1.26277	-0.520592	5.44669
	126.16	1.26279	-0.520592	5.44669
	126.162	1.26279	-0.520592	5.44669
	126.163	1.26278	-0.520592	5.44669
	126.163	1.26278	-0.520592	5.44669
	126.162	1.26278	-0.520592	5.44669
	126.162	1.26278	-0.520592	5.44669
	126.162	1.26278	-0.520592	5.44669
	126.162	1.26278	-0.520592	5.44669
	126.162	1.26278	-0.520592	5.44669
	126.162	1.26278	-0.520592	5.44669
	126.14	1.26278	-0.520592	5.44669
	126.082	1.26278	-0.520592	5.44669
	126.059	1.26278	-0.520592	5.44669
	126.113	1.26278	-0.520592	5.44669
	126.15	1.26278	-0.520592	5.44669
	126.081	1.26278	-0.520592	5.44669
	125.962	1.26278	-0.520592	5.44669
	125.901	1.26278	-0.520592	5.44669
	125.913	1.26278	-0.520592	5.44669
	125.939	1.26278	-0.520592	5.44669
	125.945	1.26278	-0.520592	5.44669
	125.939	1.26278	-0.520592	5.44669
	125.934	1.26278	-0.520592	5.44669
	125.956	1.26278	-0.520592	5.44669
	126.016	1.26278	-0.520592	5.44669
	126.04	1.26278	-0.520592	5.44669
	125.986	1.26278	-0.520592	5.44669
	125.925	1.26278	-0.520592	5.44669
	125.915	1.26278	-0.520592	5.44669
	125.931	1.26278	-0.520592	5.44669
	125.941	1.26278	-0.520592	5.44669
	125.94	1.31197	-0.520592	5.44669
	125.936	1.43874	-0.520592	5.44669
	125.934	1.54037	-0.520592	5.44669
	125.935	1.54832	-0.520592	5.44669
	125.936	1.51719	-0.520592	5.44669
	125.914	1.55078	-0.520592	5.44669
	125.856	1.68212	-0.520592	5.44669
	125.81	1.74202	-0.520592	5.44669
	125.784	1.62471	-0.520592	5.44669
	125.741	1.48993	-0.520592	5.44669
	125.702	1.46498	-0.520592	5.44669
	125.696	1.50083	-0.520592	5.44669
	125.707	1.52445	-0.520592	5.44669
	125.713	1.57076	-0.520592	5.44669
	125.712	1.68792	-0.520592	5.44669
	125.709	1.73735	-0.520592	5.44669
	125.709	1.62069	-0.520592	5.44669
	125.687	1.5391	-0.520592	5.44669
	125.63	1.64237	-0.520592	5.44669
	125.606	1.77902	-0.520592	5.44669
	125.66	1.80974	-0.520592	5.44669
	125.72	1.77566	-0.520592	5.44669
	125.708	1.75072	-0.520592	5.44669
	125.635	1.75242	-0.520592	5.44669
	125.578	1.76201	-0.520592	5.44669
	125.554	1.76542	-0.520592	5.44669
	125.515	1.76344	-0.520592	5.44669
	125.477	1.7614	-0.520592	5.44669
	125.47	1.76125	-0.520592	5.44669
	125.48	1.76191	-0.520592	5.44669
	125.487	1.76224	-0.520592	5.44669
	125.486	1.76215	-0.520592	5.44669
	125.483	1.76199	-0.520592	5.44669
	125.482	1.76196	-0.520592	5.44669
	125.483	1.762	-0.520592	5.44669
	125.483	1.81122	-0.520592	5.44669
	125.483	1.98718	-0.520592	5.44669
	125.461	2.21557	-0.520592	5.44669
	125.381	2.32514	-0.520592	5.44669
	125.3	2.30197	-0.520592	5.44669
	125.33	2.25524	-0.520592	5.44669
	125.422	2.2442	-0.520592	5.44669
	125.413	2.25624	-0.520592	5.44669
	125.304	2.26521	-0.520592	5.44669
	125.228	2.31388	-0.520592	5.44669
	125.229	2.43725	-0.520592	5.44669
	125.256	2.48844	-0.520592	5.44669
	125.267	2.37031	-0.520592	5.44669
	125.261	2.28748	-0.520592	5.44669
	125.255	2.43994	-0.520592	5.44669
	125.255	2.70381	-0.520592	5.44669
	125.257	2.83634	-0.520592	5.44669
	125.235	2.81013	-0.520592	5.44669
	125.178	2.75396	-0.520592	5.44669
	125.153	2.74005	-0.520592	5.44669
	125.185	2.75424	-0.520592	5.44669
	125.165	2.76513	-0.520592	5.44669
	125.073	2.76465	-0.520592	5.44669
	125.007	2.76058	-0.520592	5.44669
	125.007	2.75904	-0.520592	5.44669
	125.029	2.75985	-0.520592	5.44669
	125.039	2.80992	-0.520592	5.44669
	125.035	2.98597	-0.520592	5.44669
	125.029	3.1649	-0.520592	5.44669
	125.029	3.14756	-0.520592	5.44669
	125.008	3.07199	-0.520592	5.44669
	124.951	3.14414	-0.520592	5.44669
	124.928	3.26587	-0.520592	5.44669
	124.959	3.30146	-0.520592	5.44669
	124.939	3.27471	-0.520592	5.44669
	124.846	3.25112	-0.520592	5.44669
	124.78	3.25078	-0.520592	5.44669
	124.781	3.25904	-0.520592	5.44669
	124.803	3.3118	-0.520592	5.44669
	124.812	3.48633	-0.520592	5.44669
	124.808	3.71286	-0.520592	5.44669
	124.803	3.82216	-0.520592	5.44669
	124.803	3.79954	-0.520592	5.44669
	124.804	3.75313	-0.520592	5.44669
	124.805	3.74204	-0.520592	5.44669
	124.805	3.75393	-0.520592	5.44669
	124.804	3.76287	-0.520592	5.44669
	124.804	3.76238	-0.520592	5.44669
	124.804	3.759	-0.520592	5.44669
	124.782	3.75776	-0.520592	5.44669
	124.702	3.75844	-0.520592	5.44669
	124.621	3.75917	-0.520592	5.44669
	124.629	3.75923	-0.520592	5.44669
	124.663	3.759	-0.520592	5.44669
	124.631	3.75888	-0.520592	5.44669
	124.575	3.75891	-0.520592	5.44669
	124.559	3.80816	-0.520592	5.44669
	124.571	3.98414	-0.520592	5.44669
	124.582	4.21252	-0.520592	5.44669
	124.582	4.32209	-0.520592	5.44669
	124.578	4.29891	-0.520592	5.44669
	124.577	4.25218	-0.520592	5.44669
	124.577	4.24115	-0.520592	5.44669
	124.578	4.25318	-0.520592	5.44669
	124.578	4.26215	-0.520592	5.44669
	124.556	4.31083	-0.520592	5.44669
	124.476	4.48338	-0.520592	5.44669
	124.395	4.71054	-0.520592	5.44669
	124.403	4.82081	-0.520592	5.44669
	124.437	4.79837	-0.520592	5.44669
	124.404	4.75169	-0.520592	5.44669
	124.349	4.78961	-0.520592	5.44669
	124.333	4.97749	-0.520592	5.44669
	124.345	5.2149	-0.520592	5.44669
	124.356	5.32401	-0.520592	5.44669
	124.356	5.29744	-0.520592	5.44669
	124.352	5.29864	-0.520592	5.44669
	124.351	5.46425	-0.520592	5.44669
	124.351	5.70542	-0.520592	5.44669
	124.352	5.82403	-0.520592	5.44669
	124.352	5.80011	-0.520592	5.44669
	124.352	5.79903	-0.520592	5.44669
	124.352	5.91356	-0.520592	5.44669
	124.352	6.02797	-0.520592	5.44669
	124.352	6.09483	-0.520592	5.44669
	124.352	6.19	-0.520592	5.44669
	124.352	6.32156	-0.520592	5.44669
	124.352	6.50869	-0.520592	5.44669
	124.33	6.71415	-0.520592	5.44669
	124.272	6.81042	-0.520592	5.44669
	124.226	6.83905	-0.520592	5.44669
	124.2	6.97411	-0.520592	5.44669
	124.157	7.19299	-0.520592	5.44669
	124.118	7.31317	-0.520592	5.44669
	124.112	7.29782	-0.520592	5.44669
	124.123	7.2506	-0.520592	5.44669
	124.129	7.28577	-0.520592	5.44669
	124.128	7.47269	-0.520592	5.44669
	124.125	7.71067	-0.520592	5.44669
	124.125	7.82037	-0.520592	5.44669
	124.125	7.84303	-0.520592	5.44669
	124.103	7.97081	-0.520592	5.44669
	124.046	8.18876	-0.520592	5.44669
	124.022	8.31114	-0.520592	5.44669
	124.054	8.34624	-0.520592	5.44669
	124.034	8.47472	-0.520592	5.44669
	123.941	8.68854	-0.520592	5.44669
	123.875	8.75975	-0.520592	5.44669
	123.875	8.57033	-0.520592	5.44669
	123.898	8.29542	-0.520592	5.44669
	123.907	8.17145	-0.520592	5.44669
	123.903	8.25436	-0.520592	5.44669
	123.898	8.5358	-0.520592	5.44268
	123.897	8.95145	-0.520592	5.43234
	123.899	9.32329	-0.520592	5.42806
	123.9	9.62441	-0.520592	5.43775
	123.9	9.95994	-0.520592	5.44858
	123.899	10.2935	-0.520592	5.4505
	123.899	10.5582	-0.520592	5.44759
	123.899	10.786	-0.520592	5.44571
	123.877	11.0214	-0.520592	5.44595
	123.797	11.2728	-0.520592	5.44673
	123.716	11.5775	-0.520592	5.44696
	123.724	12.0048	-0.520592	5.44679
	123.758	12.5307	-0.520592	5.44663
	123.725	13.0155	-0.520592	5.44663
	123.67	13.2944	-0.520592	5.44668
	123.654	13.3788	-0.520592	5.44671
	123.666	13.4848	-0.520592	5.4467
	123.677	13.7229	-0.520592	5.44668
	123.677	14.0171	-0.520592	5.44668
	123.673	14.24	-0.520592	5.44669
	123.672	14.3564	-0.520592	5.44669
	123.672	14.4937	-0.520592	5.44669
	123.673	14.684	-0.520592	5.44669
	123.673	14.8408	-0.520592	5.44669
	123.673	15.0064	-0.520592	5.44669
	123.673	15.2433	-0.520592	5.44669
	123.673	15.5158	-0.520592	5.44669
	123.673	15.7301	-0.520592	5.44669
	123.673	15.8506	-0.520592	5.44669
	123.651	15.9926	-0.520592	5.44669
	123.593	16.2327	-0.520592	5.44669
	123.547	16.5148	-0.520592	5.44669
	123.521	16.732	-0.520592	5.44669
	123.478	16.8503	-0.520592	5.44669
	123.439	16.9904	-0.520592	5.44669
	123.433	17.2304	-0.520592	5.44669
	123.444	17.5132	-0.520592	5.44669
	123.45	17.7307	-0.520592	5.44669
	123.449	17.8489	-0.520592	5.44669
	123.446	18.038	-0.520592	5.44669
	123.446	18.4048	-0.520592	5.44669
	123.446	18.7401	-0.520592	5.44669
	123.447	18.8388	-0.520592	5.44669
	123.447	18.8242	-0.520592	5.44669
	123.447	18.9406	-0.520592	5.44669
	123.447	19.2162	-0.520592	5.44669
	123.447	19.5222	-0.520592	5.44669
	123.447	19.7367	-0.520592	5.44669
	123.424	19.7961	-0.520592	5.44669
	123.345	19.8064	-0.520592	5.44669
	123.241	19.9469	-0.520592	5.44669
	123.214	20.2238	-0.520592	5.44669
	123.282	20.5217	-0.520592	5.44669
	123.327	20.7815	-0.520592	5.44669
	123.278	21.0182	-0.520592	5.44669
	123.212	21.2096	-0.520592	5.44669
	123.197	21.3332	-0.520592	5.44669
	123.214	21.4848	-0.520592	5.44669
	123.226	21.7277	-0.520592	5.44669
	123.225	22.0076	-0.520592	5.44669
	123.22	22.2721	-0.520592	5.44669
	123.219	22.5171	-0.520592	5.44669
	123.22	22.7595	-0.520592	5.44669
	123.221	23.0078	-0.520592	5.44669
	123.221	23.2594	-0.520592	5.44669
	123.22	23.5103	-0.520592	5.44669
	123.198	23.7598	-0.520592	5.44669
	123.118	24.0089	-0.520592	5.44669
	123.015	24.2583	-0.520592	5.44669
	122.965	24.508	-0.520592	5.44669
	122.976	24.7578	-0.520592	5.44669
	122.997	25.0074	-0.520592	5.44669
	123.002	25.257	-0.520592	5.44669
	122.996	25.5066	-0.520592	5.44669
	122.992	25.707	-0.520592	5.44669
	122.993	25.8299	-0.520592	5.44669
	122.994	25.9779	-0.520592	5.44669
	122.995	26.2195	-0.520592	5.44669
	122.972	26.5003	-0.520592	5.44669
	122.914	26.7655	-0.520592	5.44669
	122.89	27.0105	-0.520592	5.44669
	122.944	27.2035	-0.520592	5.44669
	122.982	27.2756	-0.520592	5.44669
	122.913	27.2989	-0.520592	5.44669
	122.794	27.4403	-0.520592	5.44669
	122.756	27.713	-0.520592	5.44669
	122.825	28.0088	-0.520592	5.44669
	122.874	28.2692	-0.520592	5.44669
	122.827	28.5069	-0.520592	5.44669
	122.76	28.7477	-0.520592	5.44669
	122.745	28.9978	-0.520592	5.44669
	122.761	29.2508	-0.520592	5.44669
	122.773	29.5017	-0.520592	5.44669
	122.773	29.7014	-0.520592	5.44669
	122.768	29.8235	-0.520592	5.44669
	122.766	29.9715	-0.520592	5.44669
	122.767	30.1642	-0.520592	5.44669
	122.768	30.3183	-0.520592	5.44669
	122.768	30.4818	-0.520592	5.44669
	122.768	30.6697	-0.520592	5.44669
	122.768	30.8162	-0.520592	5.44669
	122.768	30.9783	-0.520592	5.44669
	122.768	31.2174	-0.520592	5.44669
	122.746	31.4921	-0.520592	5.44669
	122.688	31.7065	-0.520592	5.44268
	122.664	31.8262	-0.520592	5.43234
	122.696	31.9679	-0.520592	5.42806
	122.676	32.2081	-0.520592	5.43775
	122.583	32.4904	-0.520592	5.44858
	122.518	32.7568	-0.520592	5.4505
	122.518	33.0018	-0.520592	5.44759
	122.54	33.2435	-0.520592	5.44169
	122.549	33.4915	-0.520592	5.43161
	122.545	33.694	-0.520592	5.4281
	122.54	33.7691	-0.520592	5.43803
	122.54	33.7902	-0.520592	5.44868
	122.541	33.9789	-0.520592	5.45044
	122.542	34.3782	-0.520592	5.44753
	122.542	34.7763	-0.520592	5.4457
	122.541	35.0451	-0.520592	5.44597
	122.541	35.2515	-0.520592	5.44674
	122.541	35.4765	-0.520592	5.44696
	122.542	35.682	-0.520592	5.44678
	122.542	35.7666	-0.520592	5.44663
	122.542	35.7905	-0.520592	5.44663
	122.542	35.9279	-0.520592	5.44668
	122.542	36.1494	-0.520592	5.44671
	122.542	36.2698	-0.520592	5.4467
	122.519	36.3029	-0.520592	5.44668
	122.439	36.4804	-0.520592	5.44668
	122.336	36.8708	-0.520592	5.44669
	122.286	37.2199	-0.520592	5.44669
	122.297	37.316	-0.520592	5.44669
	122.318	37.2953	-0.520592	5.44669
	122.323	37.4101	-0.520592	5.44669
	122.317	37.6381	-0.520592	5.44669
	122.313	37.7693	-0.520592	5.44669
	122.314	37.7553	-0.520592	5.44669
	122.315	37.7047	-0.520592	5.44669
	122.316	37.7872	-0.520592	5.44669
	122.315	38.1505	-0.520592	5.44669
	122.315	38.5685	-0.520592	5.44669
	122.293	38.7104	-0.520592	5.44669
	122.235	38.7349	-0.520592	5.44669
	122.212	38.8602	-0.520592	5.44669
	122.266	39.0286	-0.520592	5.44669
	122.326	39.1727	-0.520592	5.44669
	122.314	39.2903	-0.520592	5.44669
	122.24	39.4545	-0.520592	5.44669
	122.206	39.6553	-0.520592	5.44669
	122.239	39.7578	-0.520592	5.44669
	122.224	39.7907	-0.520592	5.44669
	122.132	39.9253	-0.520592	5.44669
	122.066	40.1917	-0.520592	5.44669
	122.065	40.4873	-0.520592	5.44669
	122.087	40.7499	-0.528463	5.44669
	122.097	40.9886	-0.548748	5.44669
	122.093	41.229	-0.557137	5.44669
	122.088	41.4294	-0.538126	5.44669
	122.087	41.5064	-0.516884	5.44669
	122.089	41.5782	-0.513114	5.44669
	122.089	41.8444	-0.518827	5.44669
	122.089	42.2181	-0.522519	5.44669
	122.089	42.5223	-0.522028	5.44669
	122.089	42.7028	-0.520509	5.44669
	122.089	42.7981	-0.520047	5.44669
	122.089	42.9417	-0.520394	5.44669
	122.089	43.1913	-0.520703	5.44669
	122.089	43.477	-0.520709	5.44669
	122.067	43.6922	-0.520602	5.44669
	122.009	43.8084	-0.520555	5.44669
	121.963	43.9484	-0.520573	5.44669
	121.96	44.189	-0.520598	5.44669
	121.996	44.4722	-0.520601	5.44669
	122.038	44.7388	-0.520594	5.44669
	122.002	44.9836	-0.52059	5.44669
	121.899	45.2251	-0.520591	5.44669
	121.835	45.4731	-0.520592	5.44669
	121.839	45.6757	-0.520593	5.44669
	121.863	45.8	-0.520592	5.44669
	121.871	45.9971	-0.520592	5.44669
	121.866	46.3649	-0.520592	5.44669
	121.861	46.7471	-0.520592	5.44669
	121.861	47.0204	-0.520592	5.44669
	121.862	47.1852	-0.520592	5.44669
	121.863	47.285	-0.520592	5.44669
	121.863	47.436	-0.520592	5.44669
	121.863	47.6872	-0.520592	5.44669
	121.862	47.9708	-0.520592	5.44669
	121.863	48.2339	-0.520592	5.44669
	121.863	48.477	-0.520592	5.44669
	121.84	48.7191	-0.520592	5.44669
	121.783	48.9679	-0.520592	5.44669
	121.737	49.1706	-0.520592	5.44669
	121.711	49.2947	-0.520592	5.44669
	121.668	49.4424	-0.520592	5.44669
	121.651	49.6835	-0.520592	5.44669
	121.703	49.9641	-0.520592	5.44669
	121.737	50.1803	-0.520592	5.44669
	121.69	50.2987	-0.520592	5.44669
	121.628	50.4392	-0.520592	5.44669
	121.615	50.6793	-0.520592	5.44669
	121.63	50.9621	-0.520592	5.44669
	121.641	51.1795	-0.520592	5.44669
	121.641	51.2977	-0.520592	5.44669
	121.636	51.4376	-0.520592	5.44669
	121.635	51.6284	-0.520592	5.44669
	121.636	51.7845	-0.520592	5.44669
	121.637	51.9496	-0.520592	5.44669
	121.637	52.1866	-0.520592	5.44669
	121.636	52.4593	-0.520592	5.44669
	121.636	52.7228	-0.520592	5.44669
	121.636	52.97	-0.520592	5.44669
	121.636	53.1645	-0.520592	5.44669
	121.636	53.2857	-0.520592	5.44669
	121.636	53.4351	-0.520592	5.44669
	121.636	53.6779	-0.520592	5.44669
	121.636	53.9587	-0.520592	5.44669
	121.636	54.2235	-0.520592	5.44669
	121.636	54.4684	-0.520592	5.44669
	121.636	54.7106	-0.520592	5.44669
	121.636	55.008	-0.520592	5.44669
	121.614	55.3864	-0.520592	5.44669
	121.557	55.6898	-0.520592	5.44669
	121.511	55.8205	-0.520592	5.44669
	121.485	55.986	-0.520592	5.44669
	121.441	56.3878	-0.520592	5.44669
	121.402	56.9017	-0.520592	5.44669
	121.397	57.2348	-0.520592	5.44669
	121.407	57.3315	-0.520592	5.44669
	121.414	57.4724	-0.520592	5.44669
	121.413	57.8761	-0.520592	5.44669
	121.41	58.4486	-0.520592	5.44669
	121.409	58.9611	-0.520592	5.44669
	121.41	59.2349	-0.520592	5.44669
	121.41	59.3074	-0.520592	5.44669
	121.41	59.4102	-0.520592	5.44669
	121.41	59.6511	-0.520592	5.44669
	121.41	59.9477	-0.520592	5.44669
	121.41	60.1706	-0.520592	5.44669
	121.41	60.2862	-0.520592	5.44669
	121.41	60.4231	-0.520592	5.44669
	121.41	60.6135	-0.520592	5.44669
	121.41	60.7214	-0.520592	5.44669
	121.41	60.7602	-0.520592	5.44669
	121.41	60.8955	-0.520592	5.44669
	121.41	61.16	-0.520592	5.44669
	121.41	61.4546	-0.520592	5.44669
	121.41	61.6682	-0.520592	5.44669
	121.41	61.7314	-0.520592	5.44669
	121.41	61.6943	-0.520592	5.44669
	121.388	61.7075	-0.520592	5.44669
	121.308	61.9311	-0.520592	5.44669
	121.204	62.3476	-0.520592	5.44669
	121.155	62.6913	-0.520592	5.44669
	121.165	62.8249	-0.520592	5.44669
	121.186	62.9773	-0.520592	5.44669
	121.191	63.3234	-0.520592	5.44669
	121.186	63.6632	-0.520592	5.44669
	121.182	63.8203	-0.520592	5.44669
	121.182	63.9839	-0.520592	5.44669
	121.184	64.3756	-0.520592	5.44669
	121.184	64.8858	-0.520592	5.44669
	121.162	65.2703	-0.520592	5.4507
	121.104	65.4959	-0.520592	5.46104
	121.08	65.6402	-0.520592	5.46531
	121.112	65.7976	-0.520592	5.45562
	121.115	66.1354	-0.520592	5.4448
	121.079	66.5673	-0.520592	5.44287
	121.037	66.8305	-0.520592	5.44579
	120.983	66.9669	-0.520592	5.44767
	120.946	67.1557	-0.520592	5.44742
	120.944	67.4187	-0.520592	5.44664
	120.956	67.6461	-0.520592	5.44641
	120.962	67.7755	-0.520592	5.44658
	120.96	67.9166	-0.520592	5.44674
	120.957	68.1531	-0.520592	5.44675
	120.956	68.4341	-0.520592	5.44669
	120.957	68.7013	-0.520592	5.44667
	120.958	68.947	-0.520592	5.44668
	120.958	69.1888	-0.520592	5.44669
	120.957	69.4365	-0.520592	5.44669
	120.957	69.6881	-0.520592	5.44669
	120.935	69.9392	-0.520592	5.44669
	120.878	70.1888	-0.520592	5.44669
	120.854	70.4378	-0.520592	5.44669
	120.908	70.6872	-0.520592	5.44669
	120.968	70.937	-0.520592	5.44669
	120.979	71.1867	-0.520592	5.44669
	120.962	71.4363	-0.520592	5.44669
	120.952	71.6859	-0.520592	5.44669
	120.931	71.9847	-0.520592	5.44669
	120.856	72.3611	-0.520592	5.44669
	120.753	72.7123	-0.520592	5.44669
	120.703	72.9699	-0.520592	5.44669
	120.712	73.1884	-0.520592	5.44669
	120.734	73.4716	-0.520592	5.44669
	120.739	73.9018	-0.520592	5.44669
	120.734	74.3872	-0.520592	5.44669
	120.729	74.748	-0.520592	5.44669
	120.73	74.9724	-0.520592	5.44669
	120.731	75.1739	-0.520592	5.44669
	120.732	75.4126	-0.528463	5.44669
	120.731	75.6748	-0.548748	5.44669
	120.731	75.9336	-0.549266	5.44669
	120.731	76.1825	-0.50997	5.44669
	120.731	76.4778	-0.480339	5.44669
	120.731	76.853	-0.49558	5.44669
	120.731	77.2049	-0.522535	5.44669
	120.731	77.4633	-0.529997	5.44669
	120.731	77.6818	-0.523794	5.44669
	120.731	77.9156	-0.518583	5.44669
	120.731	78.1696	-0.518611	5.44669
	120.731	78.4268	-0.520477	5.44669
	120.731	78.6288	-0.521248	5.44669
	120.709	78.7004	-0.520908	5.44669
	120.651	78.7202	-0.520491	5.44669
	120.628	78.8604	-0.520438	5.44669
	120.682	79.0845	-0.520563	5.44669
	120.742	79.2051	-0.520635	5.44669
	120.73	79.1881	-0.52062	5.44669
	120.656	79.1892	-0.520589	5.44669
	120.6	79.3514	-0.520581	5.44669
	120.575	79.5911	-0.520589	5.44669
	120.559	79.7104	-0.520595	5.44669
	120.578	79.6872	-0.520595	5.44669
	120.618	79.637	-0.520592	5.44669
	120.631	79.6246	-0.520591	5.44669
	120.601	79.6372	-0.520592	5.44669
	120.536	79.6962	-0.520592	5.44669
	120.489	79.8717	-0.520592	5.44669
	120.488	80.0965	-0.520592	5.44669
	120.504	80.2539	-0.520592	5.44669
	120.51	80.4566	-0.520592	5.44669
	120.508	80.815	-0.520592	5.44669
	120.504	81.0928	-0.520592	5.44669
	120.504	81.0642	-0.520592	5.44669
	120.505	80.9507	-0.520592	5.44669
	120.505	81.0605	-0.520592	5.44669
	120.505	81.3668	-0.520592	5.44669
	120.505	81.6878	-0.520592	5.44669
	120.483	81.9959	-0.520592	5.44669
	120.425	82.3508	-0.520592	5.44669
	120.401	82.6898	-0.520592	5.44669
	120.455	82.9498	-0.520592	5.44669
	120.493	83.1245	-0.520592	5.44669
	120.424	83.2331	-0.520592	5.44669
	120.327	83.4335	-0.520592	5.44669
	120.324	83.8084	-0.520592	5.44669
	120.36	84.1431	-0.520592	5.44669
	120.331	84.2879	-0.520592	5.44669
	120.277	84.399	-0.520592	5.44669
	120.26	84.5684	-0.520592	5.44669
	120.294	84.6767	-0.520592	5.44669
	120.362	84.674	-0.520592	5.44669
	120.386	84.6363	-0.520592	5.44669
	120.329	84.6218	-0.520592	5.44669
	120.267	84.6784	-0.520592	5.44669
	120.257	84.9118	-0.520592	5.44669
	120.274	85.317	-0.520592	5.44669
	120.284	85.6524	-0.520592	5.44669
	120.283	85.7866	-0.520592	5.44669
	120.278	85.9422	-0.520592	5.44669
	120.277	86.2894	-0.520592	5.44669
	120.278	86.6777	-0.520592	5.44669
	120.279	86.9609	-0.520592	5.44669
	120.279	87.1769	-0.520592	5.44669
	120.279	87.4008	-0.520592	5.44669
	120.278	87.6024	-0.520592	5.44669
	120.279	87.7349	-0.520592	5.44669
	120.279	87.9357	-0.520592	5.44669
	120.279	88.3514	-0.520592	5.44669
	120.279	88.8585	-0.520592	5.44669
	120.279	89.2331	-0.520592	5.44669
	120.279	89.4556	-0.520592	5.44669
	120.256	89.6514	-0.520592	5.44669
	120.199	89.9376	-0.520592	5.44669
	120.153	90.377	-0.520592	5.44669
	120.127	90.8654	-0.520592	5.44669
	120.084	91.224	-0.520592	5.4507
	120.045	91.4957	-0.520592	5.46104
	120.039	91.8731	-0.520592	5.46531
	120.05	92.3901	-0.520592	5.45562
	120.056	92.8889	-0.520592	5.4448
	120.055	93.226	-0.520592	5.44287
	120.052	93.4361	-0.520592	5.44579
	120.051	93.64	-0.520592	5.44767
	120.052	93.934	-0.520592	5.44742
	120.053	94.3739	-0.520592	5.44664
	120.053	94.8596	-0.520592	5.44641
	120.052	95.2169	-0.520592	5.44658
	120.052	95.4891	-0.520592	5.44674
	120.052	95.8671	-0.520592	5.44675
	120.052	96.335	-0.520592	5.44669
	120.052	96.7069	-0.520592	5.44667
	120.052	96.9915	-0.520592	5.44668
	120.052	97.3203	-0.520592	5.44669
	120.052	97.6078	-0.520592	5.44669
	120.03	97.7495	-0.520592	5.44669
	119.95	97.8761	-0.520592	5.44669
	119.847	98.1023	-0.520592	5.44669
	119.797	98.3843	-0.520592	5.44669
	119.808	98.6555	-0.512722	5.44669
	119.829	98.9026	-0.492437	5.44669
	119.834	99.1435	-0.484047	5.44669
	119.828	99.3904	-0.503059	5.44669
	119.824	99.5927	-0.5243	5.44669
	119.824	99.6682	-0.528071	5.44669
	119.826	99.6403	-0.522358	5.44669
	119.827	99.6529	-0.518666	5.44669
	119.826	99.8238	-0.519157	5.44669
	119.826	100.112	-0.520675	5.44669
	119.826	100.404	-0.521137	5.44669
	119.826	100.608	-0.520791	5.44669
	119.826	100.718	-0.520482	5.44669
	119.826	100.859	-0.520475	5.44669
	119.826	101.053	-0.520583	5.44669
	119.826	101.21	-0.52063	5.44669
	119.826	101.374	-0.520611	5.44669
	119.826	101.562	-0.520587	5.44669
	119.826	101.658	-0.520583	5.44669
	119.826	101.694	-0.52059	5.44669
	119.826	101.831	-0.520595	5.44669
	119.826	102.098	-0.520594	5.44669
	119.826	102.393	-0.520592	5.44669
	119.826	102.606	-0.520592	5.44669
	119.826	102.718	-0.520592	5.44669
	119.826	102.857	-0.520592	5.44669
	119.826	103.098	-0.520592	5.44669
	119.826	103.382	-0.520592	5.44669
	119.826	103.649	-0.520592	5.44669
	119.826	103.893	-0.520592	5.44669
	119.826	104.135	-0.520592	5.44669
	119.826	104.383	-0.520592	5.44669
	119.826	104.635	-0.520592	5.44669
	119.826	104.886	-0.520592	5.44669
	119.826	105.135	-0.520592	5.44669
	119.826	105.384	-0.520592	5.44669
	119.826	105.585	-0.520592	5.44669
	119.826	105.708	-0.520592	5.44669
	119.826	105.905	-0.520592	5.44669
	119.826	106.224	-0.528463	5.44669
	119.826	106.43	-0.548748	5.44669
	119.826	106.524	-0.557137	5.44669
	119.826	106.756	-0.538126	5.44669
	119.826	107.058	-0.516884	5.44669
	119.826	107.238	-0.513114	5.44669
	119.804	107.376	-0.518827	5.44669
	119.746	107.543	-0.522519	5.44669
	119.722	107.691	-0.522028	5.44669
	119.754	107.86	-0.520509	5.44669
	119.734	108.053	-0.520047	5.44669
	119.642	108.15	-0.520394	5.44669
	119.576	108.184	-0.520703	5.44669
	119.598	108.321	-0.520709	5.44268
	119.678	108.539	-0.520602	5.43234
	119.711	108.707	-0.520555	5.42806
	119.653	108.867	-0.520573	5.43775
	119.588	109.049	-0.520598	5.44858
	119.577	109.194	-0.520601	5.4505
	119.594	109.358	-0.520594	5.44759
	119.606	109.549	-0.52059	5.44571
	119.604	109.647	-0.520591	5.44595
	119.599	109.633	-0.520592	5.44673
	119.598	109.643	-0.520593	5.44696
	119.599	109.808	-0.520592	5.44679
	119.6	110.095	-0.520592	5.44663
	119.6	110.388	-0.520592	5.44663
	119.6	110.643	-0.520592	5.44668
	119.6	110.879	-0.520592	5.44671
	119.6	111.121	-0.520592	5.4467
	119.6	111.372	-0.520592	5.44668
	119.6	111.576	-0.520592	5.44668
	119.6	111.7	-0.520592	5.44669
	119.6	111.847	-0.520592	5.44669
	119.6	112.039	-0.520592	5.44669
	119.6	112.193	-0.520592	5.44669
	119.6	112.356	-0.520592	5.44669
	119.6	112.594	-0.520592	5.44669
	119.6	112.867	-0.520592	5.44669
	119.6	113.032	-0.520592	5.44669
	119.6	112.977	-0.520592	5.44669
	119.6	112.89	-0.520592	5.44669
	119.6	112.971	-0.520592	5.44669
	119.6	113.101	-0.520592	5.44669
	119.6	113.185	-0.520592	5.44669
	119.6	113.332	-0.520592	5.44669
	119.6	113.536	-0.520592	5.44669
	119.6	113.695	-0.520592	5.44669
	119.6	113.905	-0.520592	5.44669
	119.6	114.267	-0.520592	5.44669
	119.577	114.641	-0.520592	5.44669
	119.498	114.914	-0.520592	5.44669
	119.416	115.13	-0.520592	5.44669
	119.424	115.358	-0.520592	5.44669
	119.481	115.61	-0.520592	5.44669
	119.506	115.918	-0.520592	5.44669
	119.474	116.346	-0.520592	5.44669
	119.404	116.822	-0.520592	5.44669
	119.356	117.18	-0.520592	5.44669
	119.356	117.455	-0.520592	5.44669
	119.372	117.786	-0.520592	5.44669
	119.379	118.126	-0.520592	5.44669
	119.376	118.395	-0.520592	5.44669
	119.373	118.574	-0.520592	5.44669
	119.372	118.631	-0.520592	5.44669
	119.373	118.654	-0.520592	5.44669
	119.374	118.8	-0.520592	5.44669
	119.374	119.075	-0.520592	5.44669
	119.373	119.37	-0.520592	5.44669
	119.373	119.58	-0.520592	5.44669
	119.373	119.691	-0.520592	5.44669
	119.373	119.781	-0.520592	5.44669
	119.373	119.847	-0.520592	5.44669
	119.373	119.903	-0.520592	5.44669
	119.373	120.011	-0.520592	5.44669
	119.373	120.151	-0.520592	5.44669
	119.373	120.338	-0.520592	5.44669
	119.373	120.589	-0.520592	5.44669
	119.373	120.86	-0.520592	5.44669
	119.351	121.069	-0.520592	5.44669
	119.271	121.187	-0.520592	5.44669
	119.19	121.38	-0.520592	5.44669
	119.198	121.748	-0.520592	5.44669
	119.232	122.132	-0.520592	5.44669
	119.2	122.406	-0.520592	5.44669
	119.144	122.619	-0.520592	5.44669
	119.128	122.846	-0.520592	5.44669
	119.163	123.098	-0.520592	5.44669
	119.231	123.407	-0.520592	5.44669
	119.255	123.786	-0.520592	5.44669
	119.197	124.135	-0.520592	5.44669
	119.135	124.391	-0.520592	5.44669
	119.125	124.56	-0.520592	5.44669
	119.142	124.668	-0.520592	5.44669
	119.153	124.821	-0.520592	5.44669
	119.151	125.02	-0.520592	5.44669
	119.147	125.176	-0.520592	5.44669
	119.146	125.337	-0.520592	5.44669
	119.147	125.524	-0.520592	5.44669
	119.147	125.671	-0.520592	5.44669
	119.147	125.882	-0.520592	5.44669
	119.147	126.248	-0.520592	5.44669
	119.147	126.575	-0.520592	5.44669
	119.147	126.72	-0.520592	5.44669
	119.147	126.883	-0.520592	5.44669
	119.147	127.23	-0.520592	5.44669
	119.147	127.566	-0.520592	5.44669
	119.147	127.672	-0.520592	5.44669
	119.147	127.66	-0.520592	5.44669
	119.147	127.775	-0.520592	5.44669
	119.125	128	-0.520592	5.44669
	119.067	128.179	-0.520592	5.44669
	119.044	128.342	-0.520592	5.44669
	119.097	128.52	-0.520592	5.44669
	119.135	128.614	-0.520592	5.44669
	119.089	128.651	-0.520592	5.44669
	119.049	128.791	-0.520592	5.44669
	119.092	129.058	-0.520592	5.44669
	119.131	129.302	-0.520592	5.44669
	119.067	129.388	-0.520592	5.44669
	118.948	129.399	-0.520592	5.44669
	118.887	129.53	-0.520592	5.44669
	118.898	129.803	-0.520592	5.44669
	118.923	130.102	-0.520592	5.44669
	118.93	130.413	-0.520592	5.44669
	118.924	130.777	-0.520592	5.44669
	118.919	131.119	-0.520592	5.44669
	118.919	131.377	-0.520592	5.44669
	118.921	131.55	-0.520592	5.44669
	118.922	131.658	-0.520592	5.44669
	118.921	131.859	-0.520592	5.44669
	118.921	132.235	-0.520592	5.44669
	118.921	132.618	-0.520592	5.44669
	118.921	132.89	-0.520592	5.44669
	118.921	133.102	-0.520592	5.44669
	118.921	133.329	-0.520592	5.44669
	118.921	133.533	-0.520592	5.44669
	118.921	133.666	-0.520592	5.44669
	118.921	133.816	-0.520592	5.44669
	118.921	134.006	-0.520592	5.44669
	118.921	134.159	-0.520592	5.44669
	118.921	134.322	-0.520592	5.44669
	118.921	134.511	-0.520592	5.44669
	118.921	134.658	-0.520592	5.44669
	118.921	134.869	-0.520592	5.44669
	118.921	135.234	-0.520592	5.44669
	118.921	135.611	-0.520592	5.44669
	118.921	135.931	-0.520592	5.44669
	118.921	136.323	-0.520592	5.44669
	118.921	136.779	-0.520592	5.44669
	118.921	137.141	-0.520592	5.44669
	118.921	137.426	-0.520592	5.44669
	118.921	137.807	-0.520592	5.44669
	118.921	138.322	-0.520592	5.44669
	118.921	138.818	-0.520592	5.44669
	118.899	139.155	-0.520592	5.44669
	118.819	139.415	-0.520592	5.44669
	118.715	139.746	-0.520592	5.44669
	118.666	140.092	-0.520592	5.44669
	118.676	140.413	-0.520592	5.44669
	118.72	140.815	-0.520592	5.44669
	118.804	141.276	-0.520592	5.44669
	118.88	141.636	-0.520592	5.44669
	118.846	141.869	-0.520592	5.44669
	118.732	142.075	-0.520592	5.44669
	118.663	142.312	-0.520592	5.44669
	118.669	142.572	-0.520592	5.44669
	118.695	142.83	-0.520592	5.44669
	118.704	143.08	-0.520592	5.44669
	118.698	143.376	-0.520592	5.44669
	118.693	143.751	-0.520592	5.44669
	118.692	144.103	-0.520592	5.44669
	118.694	144.361	-0.520592	5.44669
	118.695	144.579	-0.520592	5.44669
	118.695	144.813	-0.520592	5.44669
	118.694	145.067	-0.520592	5.44669
	118.694	145.324	-0.520592	5.44669
	118.695	145.526	-0.520592	5.44669
	118.695	145.598	-0.520592	5.44669
	118.695	145.618	-0.520592	5.44669
	118.695	145.807	-0.520592	5.44669
	118.695	146.207	-0.520592	5.44669
	118.695	146.556	-0.520592	5.44669
	118.695	146.698	-0.520592	5.44669
	118.695	146.803	-0.520592	5.44669
	118.695	146.971	-0.512722	5.44669
	118.695	147.13	-0.492437	5.44268
	118.672	147.304	-0.484047	5.43234
	118.593	147.544	-0.503059	5.42806
	118.489	147.864	-0.5243	5.43775
	118.462	148.252	-0.528071	5.44858
	118.552	148.601	-0.522358	5.4505
	118.677	148.853	-0.518666	5.44759
	118.709	149.07	-0.519157	5.44571
	118.613	149.355	-0.520675	5.44595
	118.484	149.737	-0.521137	5.44673
	118.43	150.046	-0.520791	5.44696
	118.448	150.227	-0.520482	5.44679
	118.473	150.518	-0.520475	5.44663
	118.478	150.971	-0.520583	5.44663
	118.47	151.366	-0.52063	5.44668
	118.466	151.616	-0.520611	5.44671
	118.466	151.816	-0.520587	5.4467
	118.468	152.045	-0.520583	5.44668
	118.469	152.353	-0.52059	5.44668
	118.469	152.741	-0.520595	5.44669
	118.468	153.093	-0.520594	5.44669
	118.468	153.348	-0.520592	5.44669
	118.468	153.564	-0.520592	5.44669
	118.468	153.799	-0.520592	5.44669
	118.468	154.054	-0.520592	5.44669
	118.468	154.36	-0.520592	5.44669
	118.468	154.738	-0.520592	5.44669
	118.468	155.038	-0.520592	5.44669
	118.468	155.167	-0.520592	5.44669
	118.468	155.284	-0.520592	5.44669
	118.468	155.511	-0.520592	5.44669
	118.468	155.796	-0.520592	5.44669
	118.468	156.069	-0.520592	5.44669
	118.468	156.365	-0.520592	5.44669
	118.468	156.731	-0.520592	5.44669
	118.468	157.08	-0.520592	5.44669
	118.468	157.34	-0.520592	5.44669
	118.468	157.56	-0.520592	5.44669
	118.468	157.794	-0.520592	5.44669
	118.446	158.048	-0.520592	5.44669
	118.389	158.304	-0.520592	5.44669
	118.342	158.556	-0.520592	5.44669
	118.339	158.803	-0.520592	5.44669
	118.375	159.052	-0.520592	5.44669
	118.44	159.301	-0.520592	5.44669
	118.461	159.551	-0.520592	5.44669
	118.382	159.801	-0.520592	5.44669
	118.286	160.051	-0.520592	5.44669
	118.288	160.349	-0.520592	5.44669
	118.347	160.726	-0.520592	5.44669
	118.375	161.077	-0.520592	5.44669
	118.344	161.335	-0.520592	5.44669
	118.273	161.553	-0.520592	5.44669
	118.224	161.787	-0.520592	5.44669
	118.224	162.041	-0.520592	5.44669
	118.241	162.348	-0.520592	5.44669
	118.27	162.775	-0.520592	5.44669
	118.325	163.251	-0.520592	5.44669
	118.345	163.609	-0.520592	5.44669
	118.29	163.884	-0.520592	5.44669
	118.231	164.215	-0.520592	5.44669
	118.221	164.555	-0.520592	5.44669
	118.237	164.874	-0.520592	5.44669
	118.247	165.228	-0.520592	5.44669
	118.246	165.514	-0.520592	5.44669
	118.242	165.646	-0.520592	5.44669
	118.24	165.818	-0.520592	5.44669
	118.241	166.173	-0.520592	5.44669
	118.242	166.559	-0.520592	5.44669
	118.242	166.838	-0.520592	5.44669
	118.242	167.004	-0.520592	5.44669
	118.242	167.102	-0.520592	5.44669
	118.242	167.252	-0.520592	5.44669
	118.242	167.503	-0.520592	5.44669
	118.242	167.837	-0.520592	5.44669
	118.242	168.227	-0.520592	5.44669
	118.242	168.571	-0.520592	5.44669
	118.242	168.821	-0.520592	5.44669
	118.242	169.039	-0.520592	5.44669
	118.242	169.275	-0.520592	5.44669
	118.242	169.531	-0.520592	5.44669
	118.242	169.837	-0.520592	5.44669
	118.242	170.214	-0.520592	5.44669
	118.242	170.563	-0.520592	5.44669
	118.242	170.869	-0.520592	5.44669
	118.242	171.214	-0.520592	5.44669
	118.242	171.55	-0.520592	5.44669
	118.242	171.862	-0.520592	5.44669
	118.242	172.214	-0.520592	5.44669
	118.22	172.551	-0.520592	5.44669
	118.162	172.861	-0.520592	5.44669
	118.138	173.212	-0.520592	5.44669
	118.192	173.549	-0.520592	5.44669
	118.23	173.859	-0.520592	5.44669
	118.161	174.211	-0.520592	5.44669
	118.041	174.548	-0.520592	5.44669
	117.981	174.858	-0.520592	5.44669
	117.993	175.258	-0.520592	5.44669
	118.019	175.722	-0.520592	5.44669
	118.025	176.085	-0.520592	5.44669
	118.019	176.366	-0.520592	5.44669
	118.014	176.747	-0.520592	5.44669
	118.014	177.261	-0.520592	5.44669
	118.016	177.758	-0.520592	5.44669
	118.016	178.095	-0.520592	5.44669
	118.016	178.355	-0.520592	5.44669
	118.016	178.686	-0.520592	5.44669
	118.016	179.033	-0.520592	5.44669
	118.016	179.304	-0.520592	5.44669
	118.016	179.531	-0.520592	5.44669
	118.016	179.812	-0.520592	5.44669
	118.016	180.189	-0.520592	5.44669
	118.016	180.547	-0.520592	5.44669
	118.016	180.807	-0.520592	5.44669
	118.016	181.024	-0.520592	5.44669
	118.016	181.257	-0.520592	5.44669
	118.016	181.462	-0.520592	5.44669
	118.016	181.543	-0.520592	5.44669
	118.016	181.616	-0.520592	5.44669
	118.016	181.929	-0.520592	5.44669
	117.993	182.38	-0.520592	5.44669
	117.936	182.61	-0.520592	5.44669
	117.912	182.571	-0.520592	5.44669
	117.966	182.476	-0.520592	5.44669
	118.026	182.451	-0.520592	5.44669
	118.037	182.474	-0.520592	5.44669
	118.021	182.493	-0.520592	5.44669
	118.01	182.493	-0.520592	5.44669
	118.012	182.437	-0.520592	5.44669
	118.016	182.258	-0.520592	5.44669
	118.017	182.031	-0.520592	5.44669
	118.016	181.923	-0.520592	5.44669
	118.015	181.897	-0.520592	5.44669
	118.015	181.816	-0.520592	5.44669
	118.016	181.775	-0.520592	5.44669
	118.016	181.832	-0.520592	5.44669
	118.016	181.78	-0.520592	5.44669
	118.016	181.576	-0.520592	5.44669
	118.016	181.434	-0.520592	5.44669
	118.016	181.435	-0.520592	5.44669
	118.016	181.485	-0.520592	5.44669
	118.016	181.554	-0.520592	5.44669
	118.016	181.72	-0.520592	5.44669
	118.016	181.987	-0.520592	5.44669
	118.016	182.271	-0.520592	5.44669
	118.016	182.529	-0.520592	5.44669
	118.016	182.77	-0.520592	5.44669
	118.016	183.013	-0.520592	5.44669
	118.016	183.312	-0.520592	5.44669
	118.016	183.691	-0.520592	5.44669
	117.993	184.043	-0.520592	5.44669
	117.936	184.349	-0.520592	5.44669
	117.912	184.694	-0.520592	5.44669
	117.944	185.029	-0.520592	5.44669
	117.924	185.341	-0.520592	5.44669
	117.831	185.743	-0.520592	5.44669
	117.765	186.256	-0.520592	5.44669
	117.765	186.794	-0.520592	5.44669
	117.788	187.304	-0.520592	5.44669
	117.797	187.794	-0.520592	5.44669
	117.793	188.236	-0.520592	5.44669
	117.788	188.56	-0.520592	5.44669
	117.788	188.833	-0.520592	5.44669
	117.789	189.175	-0.520592	5.44669
	117.79	189.521	-0.520592	5.44669
	117.79	189.788	-0.520592	5.44669
	117.789	190.013	-0.520592	5.44669
	117.789	190.246	-0.520592	5.44669
	117.789	190.498	-0.520592	5.44669
	117.789	190.705	-0.520592	5.44669
	117.789	190.781	-0.520592	5.44669
	117.789	190.8	-0.520592	5.44669
	117.789	190.939	-0.520592	5.44669
	117.789	191.212	-0.520592	5.44669
	117.789	191.459	-0.520592	5.44669
	117.789	191.593	-0.520592	5.44669
	117.789	191.729	-0.520592	5.44669
	117.789	191.962	-0.520592	5.44669
	117.789	192.243	-0.520592	5.44669
	117.789	192.512	-0.520592	5.44669
	117.789	192.758	-0.520592	5.44669
	117.767	193	-0.520592	5.44669
	117.71	193.296	-0.520592	5.44669
	117.686	193.674	-0.520592	5.44669
	117.717	194.027	-0.520592	5.44669
	117.72	194.334	-0.520592	5.44669
	117.707	194.728	-0.520592	5.44669
	117.722	195.19	-0.520592	5.44669
	117.692	195.554	-0.520592	5.44669
	117.601	195.837	-0.520592	5.44669
	117.539	196.168	-0.520592	5.44669
	117.563	196.507	-0.520592	5.44669
	117.642	196.775	-0.520592	5.44669
	117.674	197.002	-0.520592	5.44669
	117.616	197.236	-0.520592	5.44669
	117.551	197.487	-0.520592	5.44669
	117.54	197.792	-0.520592	5.44669
	117.558	198.171	-0.520592	5.44669
	117.591	198.521	-0.520592	5.44669
	117.647	198.777	-0.520592	5.44669
	117.666	198.995	-0.520592	5.44669
	117.611	199.23	-0.520592	5.44669
	117.552	199.484	-0.520592	5.44669
	117.542	199.741	-0.520592	5.44669
	117.558	199.992	-0.520592	5.44669
	117.591	200.289	-0.520592	5.44669
	117.647	200.664	-0.520592	5.44669
	117.666	201.015	-0.520592	5.44669
	117.611	201.274	-0.520592	5.44669
	117.552	201.443	-0.520592	5.44669
	117.542	201.55	-0.520592	5.44669
	117.558	201.703	-0.520592	5.44669
	117.569	201.952	-0.520592	5.44669
	117.567	202.234	-0.520592	5.44669
	117.563	202.448	-0.520592	5.44669
	117.562	202.516	-0.520592	5.44669
	117.563	202.53	-0.520592	5.44669
	117.563	202.669	-0.520592	5.44669
	117.563	202.895	-0.520592	5.44669
	117.563	203.065	-0.520592	5.44669
	117.563	203.224	-0.520592	5.44669
	117.563	203.404	-0.520592	5.44669
	117.563	203.549	-0.520592	5.44669
	117.563	203.713	-0.520592	5.44669
	117.563	203.905	-0.520592	5.44669
	117.563	204.003	-0.520592	5.44669
	117.563	204.038	-0.520592	5.44669
	117.563	204.174	-0.520592	5.44669
	117.563	204.441	-0.520592	5.44669
	117.541	204.785	-0.520592	5.44669
	117.483	205.174	-0.520592	5.44669
	117.46	205.465	-0.520592	5.44669
	117.491	205.587	-0.520592	5.44669
	117.472	205.753	-0.520592	5.44669
	117.379	206.109	-0.520592	5.44669
	117.335	206.498	-0.520592	5.44669
	117.393	206.827	-0.520592	5.44669
	117.439	207.218	-0.520592	5.44669
	117.417	207.67	-0.520592	5.44669
	117.41	208.081	-0.520592	5.44669
	117.418	208.493	-0.520592	5.44669
	117.38	208.928	-0.520592	5.44669
	117.331	209.274	-0.520592	5.44669
	117.32	209.51	-0.520592	5.44669
	117.332	209.771	-0.520592	5.44669
	117.363	210.186	-0.520592	5.44669
	117.42	210.673	-0.520592	5.44669
	117.44	211.04	-0.520592	5.44669
	117.385	211.266	-0.520592	5.44669
	117.326	211.466	-0.520592	5.44669
	117.316	211.753	-0.520592	5.44669
	117.332	212.142	-0.520592	5.44669
	117.342	212.503	-0.520592	5.44669
	117.341	212.76	-0.520592	5.44268
	117.359	212.975	-0.520592	5.43234
	117.415	213.207	-0.520592	5.42806
	117.44	213.462	-0.520592	5.43775
	117.387	213.769	-0.520592	5.44858
	117.327	214.147	-0.520592	5.4505
	117.316	214.496	-0.520592	5.44759
	117.332	214.752	-0.520592	5.44571
	117.342	214.971	-0.520592	5.44595
	117.341	215.205	-0.520592	5.44673
	117.337	215.46	-0.520592	5.44696
	117.335	215.717	-0.520592	5.44679
	117.336	215.919	-0.520592	5.44663
	117.337	216.039	-0.520592	5.44663
	117.337	216.186	-0.520592	5.44668
	117.337	216.379	-0.520592	5.44671
	117.337	216.484	-0.520592	5.4467
	117.337	216.472	-0.520592	5.44668
	117.337	216.48	-0.520592	5.44668
	117.337	216.595	-0.520592	5.44669
	117.337	216.706	-0.520592	5.44669
	117.337	216.771	-0.520592	5.44669
	117.337	216.867	-0.520592	5.44669
	117.337	216.95	-0.520592	5.44669
	117.337	217.011	-0.520592	5.44669
	117.315	217.163	-0.520592	5.44669
	117.235	217.378	-0.520592	5.44669
	117.154	217.491	-0.520592	5.44669
	117.184	217.473	-0.520592	5.44669
	117.298	217.526	-0.520592	5.44669
	117.369	217.866	-0.520592	5.44669
	117.363	218.383	-0.520592	5.44669
	117.336	218.836	-0.520592	5.44669
	117.327	219.194	-0.528463	5.44669
	117.333	219.484	-0.548748	5.44669
	117.339	219.723	-0.557137	5.44669
	117.339	219.956	-0.538126	5.44669
	117.337	220.251	-0.516884	5.44669
	117.336	220.633	-0.513114	5.44669
	117.314	220.987	-0.518827	5.44669
	117.257	221.293	-0.522519	5.44669
	117.233	221.637	-0.522028	5.44669
	117.287	221.923	-0.520509	5.44669
	117.347	222.01	-0.520047	5.44669
	117.358	222.008	-0.520394	5.44669
	117.342	222.084	-0.520703	5.44669
	117.309	222.184	-0.520709	5.44669
	117.253	222.258	-0.520602	5.44669
	117.211	222.312	-0.520555	5.44669
	117.209	222.269	-0.520573	5.44669
	117.222	222.176	-0.520598	5.44669
	117.206	222.143	-0.520601	5.44669
	117.146	222.112	-0.520594	5.44669
	117.097	221.955	-0.52059	5.44669
	117.093	221.777	-0.520591	5.44669
	117.13	221.739	-0.520592	5.44669
	117.195	221.685	-0.520593	5.44669
	117.217	221.512	-0.520592	5.44669
	117.16	221.384	-0.520592	5.44669
	117.121	221.38	-0.520592	5.44669
	117.169	221.422	-0.520592	5.44669
	117.209	221.441	-0.520592	5.44669
	117.188	221.433	-0.520592	5.44669
	117.184	221.424	-0.520592	5.44669
	117.193	221.422	-0.520592	5.44669
	117.154	221.425	-0.520592	5.44669
	117.105	221.427	-0.520592	5.44669
	117.094	221.427	-0.520592	5.44669
	117.106	221.475	-0.520592	5.44669
	117.137	221.7	-0.520592	5.44669
	117.194	222.104	-0.520592	5.44669
	117.214	222.492	-0.520592	5.44669
	117.159	222.803	-0.520592	5.44669
	117.1	223.138	-0.520592	5.44669
	117.09	223.467	-0.520592	5.44669
	117.106	223.78	-0.520592	5.44669
	117.116	224.135	-0.520592	5.44669
	117.115	224.522	-0.520592	5.44669
	117.11	224.958	-0.520592	5.44669
	117.109	225.41	-0.520592	5.44669
	117.11	225.804	-0.520592	5.44669
	117.111	226.161	-0.520592	5.44669
	117.111	226.472	-0.520592	5.44669
	117.111	226.72	-0.520592	5.44669
	117.11	226.9	-0.520592	5.44669
	117.11	226.965	-0.520592	5.44669
	117.111	226.991	-0.520592	5.44669
	117.111	227.135	-0.520592	5.44669
	117.111	227.359	-0.520592	5.44669
	117.111	227.478	-0.520592	5.44669
	117.111	227.461	-0.520592	5.44669
	117.111	227.413	-0.520592	5.44669
	117.111	227.449	-0.520592	5.44669
	117.111	227.636	-0.520592	5.44669
	117.111	227.874	-0.520592	5.44669
	117.111	227.983	-0.520592	5.44669
	117.111	227.957	-0.520592	5.44669
	117.111	227.909	-0.520592	5.44669
	117.111	227.898	-0.520592	5.44669
	117.111	227.911	-0.520592	5.44669
	117.111	227.969	-0.520592	5.44669
	117.111	228.145	-0.520592	5.44669
	117.111	228.369	-0.520592	5.44669
	117.111	228.527	-0.520592	5.44669
	117.111	228.681	-0.520592	5.44669
	117.111	228.863	-0.520592	5.44669
	117.111	229.011	-0.520592	5.44669
	117.111	229.175	-0.520592	5.44669
	117.111	229.415	-0.520592	5.4507
	117.111	229.738	-0.520592	5.46104
	117.111	230.177	-0.520592	5.46531
	117.111	230.652	-0.520592	5.45562
	117.111	231.005	-0.520592	5.4448
	117.111	231.23	-0.520592	5.44287
	117.111	231.386	-0.520592	5.44579
	117.111	231.499	-0.520592	5.44767
	117.111	231.708	-0.520592	5.44742
	117.111	232.085	-0.520592	5.44664
	117.111	232.466	-0.520592	5.44641
	117.111	232.736	-0.520592	5.44658
	117.111	232.9	-0.520592	5.44674
	117.111	233	-0.520592	5.44675
	117.111	233.152	-0.520592	5.44669
	117.111	233.403	-0.520592	5.44667
	117.111	233.687	-0.520592	5.44668
	117.111	233.95	-0.520592	5.44669
	117.111	234.242	-0.520592	5.44669
	117.111	234.611	-0.520592	5.44669
	117.111	234.961	-0.520592	5.44669
	117.111	235.221	-0.520592	5.44669
	117.111	235.441	-0.520592	5.44669
	117.111	235.724	-0.520592	5.44669
	117.111	236.153	-0.520592	5.44669
	117.111	236.639	-0.520592	5.44669
	117.111	236.95	-0.520592	5.44669
	117.111	236.999	-0.520592	5.44669
	117.111	236.923	-0.520592	5.44669
	117.111	236.876	-0.520592	5.44669
	117.111	236.933	-0.520592	5.44669
	117.111	237.08	-0.520592	5.44669
	117.111	237.187	-0.520592	5.44669
	117.088	237.239	-0.520592	5.44669
	117.031	237.331	-0.520592	5.44268
	117.007	237.417	-0.520592	5.43234
	117.061	237.431	-0.520592	5.42806
	117.121	237.408	-0.520592	5.43775
	117.132	237.443	-0.520592	5.44858
	117.116	237.621	-0.520592	5.4505
	117.083	237.905	-0.520592	5.44759
	117.004	238.192	-0.520592	5.44571
	116.905	238.445	-0.520592	5.44595
	116.879	238.682	-0.520592	5.44673
	116.946	238.926	-0.520592	5.44696
	116.99	239.226	-0.520592	5.44679
	116.964	239.606	-0.520592	5.44663
	116.956	239.957	-0.520592	5.44663
	116.987	240.263	-0.520592	5.44668
	117.029	240.657	-0.520592	5.44671
	117.062	241.12	-0.520592	5.4467
	117.021	241.484	-0.520592	5.44668
	116.918	241.767	-0.520592	5.44668
	116.856	242.098	-0.520592	5.44669
	116.861	242.436	-0.520592	5.44669
	116.885	242.754	-0.520592	5.44669
	116.893	243.108	-0.520592	5.44669
	116.888	243.395	-0.520592	5.44669
	116.883	243.527	-0.520592	5.44669
	116.882	243.65	-0.528463	5.44669
	116.884	243.878	-0.548748	5.44669
	116.885	244.162	-0.565008	5.44669
	116.885	244.384	-0.566281	5.4507
	116.884	244.504	-0.553429	5.46104
	116.884	244.692	-0.530647	5.46531
	116.884	245.058	-0.515118	5.45562
	116.884	245.393	-0.51504	5.4448
	116.884	245.541	-0.520262	5.44287
	116.884	245.604	-0.530306	5.44579
	116.884	245.646	-0.549638	5.44767
	116.884	245.751	-0.556855	5.44742
	116.884	245.993	-0.537691	5.44664
	116.884	246.239	-0.516802	5.44641
	116.884	246.482	-0.513234	5.44658
	116.884	246.777	-0.518906	5.44674
	116.884	247.007	-0.522509	5.44675
	116.884	247.177	-0.521996	5.44669
	116.884	247.44	-0.520499	5.44667
	116.884	247.878	-0.527925	5.44668
	116.862	248.373	-0.548556	5.44669
	116.804	248.735	-0.557248	5.44669
	116.781	248.957	-0.53824	5.44669
	116.835	249.206	-0.516893	5.44669
	116.872	249.621	-0.513077	5.44669
	116.803	250.161	-0.518808	5.44669
	116.684	250.706	-0.522524	5.44669
	116.624	251.16	-0.522037	5.44669
	116.635	251.469	-0.520511	5.44669
	116.661	251.732	-0.520045	5.44669
	116.667	252.124	-0.520392	5.44669
	116.661	252.6	-0.520703	5.44669
	116.656	252.971	-0.52071	5.44669
	116.678	253.203	-0.520602	5.44669
	116.738	253.404	-0.520555	5.44669
	116.762	253.64	-0.520573	5.44669
	116.708	253.852	-0.520598	5.44669
	116.647	253.984	-0.520601	5.44669
	116.637	254.132	-0.520594	5.44669
	116.653	254.321	-0.52059	5.44669
	116.663	254.474	-0.520591	5.44669
	116.662	254.638	-0.520592	5.44669
	116.658	254.827	-0.520593	5.44669
	116.656	254.924	-0.520593	5.44669
	116.657	254.959	-0.520592	5.44669
	116.658	255.047	-0.520592	5.44669
	116.658	255.138	-0.520592	5.44669
	116.658	255.205	-0.520592	5.44669
	116.658	255.308	-0.520592	5.44669
	116.658	255.394	-0.520592	5.44669
	116.658	255.404	-0.520592	5.44669
	116.658	255.428	-0.520592	5.44669
	116.658	255.59	-0.520592	5.44669
	116.658	255.822	-0.520592	5.44669
	116.658	255.987	-0.520592	5.44669
	116.658	256.141	-0.520592	5.44669
	116.658	256.371	-0.520592	5.44669
	116.658	256.693	-0.520592	5.44669
	116.658	257.086	-0.520592	5.44669
	116.658	257.436	-0.520592	5.44669
	116.658	257.736	-0.520592	5.44669
	116.658	258.079	-0.520592	5.44669
	116.658	258.416	-0.520592	5.44669
	116.658	258.68	-0.520592	5.44669
	116.658	258.857	-0.520592	5.44669
	116.658	258.916	-0.520592	5.44669
	116.658	258.939	-0.520592	5.44669
	116.658	259.086	-0.520592	5.44669
	116.658	259.36	-0.520592	5.44669
	116.658	259.655	-0.520592	5.44669
	116.658	259.914	-0.520592	5.44669
	116.658	260.152	-0.520592	5.44669
	116.658	260.393	-0.520592	5.44669
	116.658	260.643	-0.520592	5.44669
	116.658	260.847	-0.520592	5.44669
	116.658	260.922	-0.520592	5.44669
	116.658	260.942	-0.520592	5.44669
	116.658	261.082	-0.520592	5.44669
	116.658	261.305	-0.520592	5.44669
	116.658	261.426	-0.520592	5.44669
	116.658	261.458	-0.520592	5.44669
	116.658	261.586	-0.520592	5.44669
	116.658	261.801	-0.520592	5.44669
	116.658	261.971	-0.520592	5.44669
	116.658	262.133	-0.520592	5.44669
	116.658	262.315	-0.520592	5.44669
	116.658	262.41	-0.520592	5.44669
	116.658	262.398	-0.520592	5.44669
	116.658	262.41	-0.520592	5.44669
	116.658	262.575	-0.520592	5.44669
	116.658	262.812	-0.528463	5.44669
	116.658	262.929	-0.556619	5.44669
	116.658	262.906	-0.585293	5.44669
	116.658	262.906	-0.574671	5.44669
	116.658	263.07	-0.534418	5.44669
	116.636	263.311	-0.509406	5.44669
	116.578	263.479	-0.511348	5.44669
	116.554	263.631	-0.520753	5.44669
	116.608	263.858	-0.523954	5.44669
	116.646	264.132	-0.521945	5.44669
	116.577	264.35	-0.519964	5.44669
	116.48	264.471	-0.519848	5.44669
	116.499	264.613	-0.520504	5.44669
	116.615	264.803	-0.52082	5.44669
	116.69	264.958	-0.520719	5.44669
	116.663	265.123	-0.520564	5.44669
	116.578	265.311	-0.520536	5.44669
	116.545	265.457	-0.520578	5.44268
	116.604	265.619	-0.520607	5.43234
	116.648	265.858	-0.528474	5.42806
	116.602	266.133	-0.548747	5.43775
	116.56	266.397	-0.557133	5.44858
	116.602	266.643	-0.538124	5.4505
	116.664	266.837	-0.516885	5.44759
	116.679	266.959	-0.513115	5.44571
	116.642	267.108	-0.518827	5.44595
	116.551	267.302	-0.522518	5.44673
	116.47	267.407	-0.522028	5.44696
	116.482	267.394	-0.520509	5.44679
	116.518	267.353	-0.520047	5.44663
	116.485	267.341	-0.520394	5.44663
	116.429	267.399	-0.520703	5.44668
	116.412	267.584	-0.520709	5.44671
	116.425	267.812	-0.520602	5.4467
	116.436	267.919	-0.520555	5.44668
	116.436	267.894	-0.520573	5.44668
	116.432	267.897	-0.520598	5.44669
	116.43	268.063	-0.520601	5.44669
	116.453	268.304	-0.520594	5.44669
	116.512	268.422	-0.52059	5.44669
	116.536	268.398	-0.520591	5.44669
	116.481	268.397	-0.520592	5.44669
	116.443	268.561	-0.520593	5.44669
	116.49	268.802	-0.520592	5.44669
	116.53	268.921	-0.520592	5.44669
	116.487	268.898	-0.520592	5.44669
	116.425	268.896	-0.520592	5.44669
	116.433	269.06	-0.520592	5.44669
	116.505	269.301	-0.520592	5.44669
	116.562	269.421	-0.520592	5.44669
	116.565	269.397	-0.520592	5.44669
	116.525	269.347	-0.520592	5.44669
	116.459	269.334	-0.520592	5.44669
	116.438	269.347	-0.520592	5.44669
	116.496	269.357	-0.520592	5.44669
	116.535	269.356	-0.520592	5.44669
	116.487	269.353	-0.520592	5.44669
	116.424	269.351	-0.528463	5.44669
	116.41	269.352	-0.548748	5.44669
	116.448	269.353	-0.557137	5.44669
	116.517	269.353	-0.538126	5.44669
	116.562	269.353	-0.516884	5.44669
	116.583	269.352	-0.513114	5.44669
	116.603	269.352	-0.518827	5.44669
	116.563	269.352	-0.522519	5.44669
	116.488	269.353	-0.522028	5.44669
	116.486	269.352	-0.520509	5.44669
	116.513	269.352	-0.520047	5.44669
	116.481	269.303	-0.528264	5.44669
	116.429	269.177	-0.548858	5.44669
	116.414	269.124	-0.557254	5.44669
	116.425	269.243	-0.538135	5.44669
	116.435	269.376	-0.516847	5.44669
	116.435	269.35	-0.513095	5.44669
	116.432	269.138	-0.518832	5.44669
	116.43	268.887	-0.522528	5.44669
	116.431	268.78	-0.52203	5.44669
	116.432	268.813	-0.520507	5.44669
	116.432	268.912	-0.520045	5.44669
	116.432	269.048	-0.520394	5.44669
	116.432	269.086	-0.520703	5.44669
	116.432	268.958	-0.520709	5.44669
	116.432	268.827	-0.520602	5.44669
	116.432	268.807	-0.520555	5.44669
	116.454	268.844	-0.520573	5.44669
	116.511	268.866	-0.520598	5.44669
	116.535	268.862	-0.520601	5.44669
	116.481	268.852	-0.520594	5.44669
	116.421	268.85	-0.52059	5.44669
	116.41	268.852	-0.520591	5.44669
	116.427	268.854	-0.520592	5.44669
	116.437	268.854	-0.520593	5.44669
	116.436	268.804	-0.520592	5.44669
	116.431	268.628	-0.520592	5.44669
	116.43	268.449	-0.520592	5.44669
	116.431	268.515	-0.520592	5.44669
	116.432	268.767	-0.520592	5.44669
	116.432	268.923	-0.520592	5.44669
	116.432	268.911	-0.520592	5.44669
	116.432	268.852	-0.520592	5.44669
	116.432	268.783	-0.520592	5.44669
	116.432	268.62	-0.520592	5.44669
	116.432	268.404	-0.520592	5.44669
	116.432	268.295	-0.520592	5.44669
	116.432	268.314	-0.520592	5.44669
	116.432	268.359	-0.520592	5.44669
	116.432	268.419	-0.520592	5.44669
	116.432	268.535	-0.520592	5.44669
	116.432	268.579	-0.520592	5.44669
	116.432	268.46	-0.520592	5.44669
	116.432	268.331	-0.520592	5.44669
	116.432	268.308	-0.520592	5.44669
	116.432	268.344	-0.520592	5.44669
	116.432	268.366	-0.520592	5.44669
	116.432	268.363	-0.520592	5.44669
	116.432	268.353	-0.520592	5.44669
	116.432	268.351	-0.520592	5.44669
	116.432	268.353	-0.520592	5.44268
	116.432	268.355	-0.520592	5.43234
	116.432	268.355	-0.520592	5.42806
	116.432	268.354	-0.520592	5.43775
	116.432	268.354	-0.520592	5.44858
	116.432	268.354	-0.520592	5.4505
	116.454	268.354	-0.520592	5.44759
	116.511	268.354	-0.520592	5.44571
	116.535	268.354	-0.520592	5.44595
	116.481	268.354	-0.520592	5.44673
	116.421	268.305	-0.520592	5.44696
	116.41	268.178	-0.520592	5.44679
	116.427	268.076	-0.520592	5.44663
	116.437	268.068	-0.528463	5.44663
	116.436	268.149	-0.548748	5.44668
	116.431	268.291	-0.557137	5.44671
	116.43	268.388	-0.538126	5.4467
	116.431	268.389	-0.516884	5.44668
	116.432	268.356	-0.513114	5.44668
	116.454	268.293	-0.518827	5.44669
	116.511	268.123	-0.522519	5.44669
	116.535	267.902	-0.522028	5.44669
	116.504	267.794	-0.520509	5.44669
	116.501	267.815	-0.520047	5.44669
	116.514	267.86	-0.520394	5.44669
	116.476	267.921	-0.528574	5.44669
	116.427	268.085	-0.548865	5.44669
	116.415	268.305	-0.557147	5.44669
	116.426	268.415	-0.538088	5.44669
	116.436	268.444	-0.524736	5.44669
	116.435	268.624	-0.541275	5.44669
	116.432	269.016	-0.55538	5.44669
	116.43	269.415	-0.540054	5.44669
	116.431	269.735	-0.518317	5.44669
	116.432	270.118	-0.513029	5.44669
	116.432	270.621	-0.518282	5.44669
	116.432	271.111	-0.530191	5.44669
	116.432	271.499	-0.550294	5.44669
	116.432	271.889	-0.557171	5.44669
	116.432	272.322	-0.53759	5.44669
	116.454	272.725	-0.516648	5.44669
	116.511	273.141	-0.513205	5.44669
	116.535	273.629	-0.518949	5.44669
	116.481	274.102	-0.522537	5.44669
	116.421	274.39	-0.521992	5.44669
	116.41	274.433	-0.520488	5.44669
	116.427	274.412	-0.520051	5.44669
	116.437	274.497	-0.520403	5.44669
	116.436	274.557	-0.520705	5.44669
	116.431	274.505	-0.520707	5.44669
	116.43	274.504	-0.5206	5.44669
	116.431	274.529	-0.520555	5.44669
	116.432	274.442	-0.520574	5.44669
	116.432	274.332	-0.520598	5.44669
[truncated: 1,892 more rows]
