# Supplementary material for: Design of a cosmetic glove stiffness compensation mechanism for toddler-sized hand prostheses
Source: PLoS One. 2017 Aug 11;12(8):e0183233. doi: 10.1371/journal.pone.0183233 (PMC5553851; doi:10.1371/journal.pone.0183233)
Supplement: S1 Dataset — (ZIP) [file pone.0183233.s001.zip › 01 Glove measurements/PVCglove2_3.xlsx]

## Sheet: test_glove2_3
LabVIEW Measurement
Writer_Version	2
Reader_Version	2
Separator	Tab
Decimal_Separator	.
Multi_Headings	No
X_Columns	No
Time_Pref	Absolute
Operator	localadmin
Date	2012-12-10
Time	00:14:05.249000
***End_of_Header***
Channels	4
Samples	10	10	10	10
Date	2012-12-10	2012-12-10	2012-12-10	2012-12-10
Time	00:14:07.749000	00:14:07.749000	00:14:07.749000	00:14:07.749000
Y_Unit_Label	mm	N	N	Pa
X_Dimension	Time	Time	Time	Time
X0	0	0	0	0
Delta_X	0.01	0.01	0.01	0.01
***End_of_Header***
X_Value	Voltage LVDT (Filtered)	Voltage Load Cell (Filtered)	Voltage Pinch Load Cell (Filtered)	Voltage Pressure (Filtered)	Comment
	129.082	0.145593	-0.520509	5.44669
	129.024	0.279127	-0.520047	5.44669
	129	0.310792	-0.520394	5.44669
	129.054	0.278206	-0.520703	5.44669
	129.114	0.204367	-0.520709	5.44669
	129.125	0.078891	-0.520602	5.44669
	129.109	0.035771	-0.520555	5.44669
	129.098	0.158028	-0.520573	5.44669
	129.1	0.288914	-0.520598	5.44669
	129.104	0.310472	-0.520601	5.44669
	129.105	0.274594	-0.520594	5.44669
	129.105	0.252158	-0.52059	5.44669
	129.104	0.255555	-0.520591	5.44669
	129.104	0.264958	-0.520592	5.44669
	129.104	0.267691	-0.520593	5.44669
	129.104	0.216303	-0.520592	5.44669
	129.104	0.038445	-0.520592	5.44669
	129.104	-0.140773	-0.520592	5.44669
	129.104	-0.07372	-0.520592	5.44669
	129.104	0.128946	-0.520592	5.44669
	129.104	0.158371	-0.520592	5.44669
	129.104	0.093649	-0.520592	5.44669
	129.104	0.153668	-0.520592	5.44669
	129.104	0.217269	-0.520592	5.44669
	129.104	0.126642	-0.520592	5.44669
	129.104	0.050882	-0.520592	5.44669
	129.104	0.147336	-0.520592	5.44669
	129.104	0.279057	-0.520592	5.44669
	129.104	0.310143	-0.520592	5.44669
	129.104	0.277959	-0.520592	5.44669
	129.104	0.253685	-0.520592	5.44669
	129.104	0.254998	-0.520592	5.44669
	129.104	0.264182	-0.520592	5.44669
	129.104	0.218373	-0.520592	5.44669
	129.104	0.08975	-0.520592	5.44669
	129.104	0.035342	-0.520592	5.44669
	129.104	0.153989	-0.520592	5.44669
	129.104	0.287374	-0.520592	5.44669
	129.104	0.311263	-0.520592	5.44669
	129.104	0.275472	-0.520592	5.44669
	129.104	0.252245	-0.520592	5.44669
	129.104	0.255279	-0.520592	5.44669
	129.104	0.264812	-0.520592	5.44669
	129.104	0.267727	-0.520592	5.44669
	129.104	0.26556	-0.520592	5.44669
	129.104	0.263616	-0.520592	5.44669
	129.104	0.263572	-0.520592	5.44669
	129.104	0.264245	-0.520592	5.44669
	129.104	0.264542	-0.520592	5.44669
	129.104	0.264428	-0.520592	5.44669
	129.104	0.264274	-0.520592	5.44669
	129.104	0.26425	-0.520592	5.44268
	129.104	0.264295	-0.520592	5.43234
	129.104	0.215132	-0.520592	5.42806
	129.104	0.088352	-0.520592	5.43775
	129.104	0.035909	-0.520592	5.44858
	129.104	0.154723	-0.520592	5.4505
	129.104	0.287481	-0.520592	5.44759
	129.104	0.261856	-0.520592	5.44571
	129.104	0.099378	-0.520592	5.44595
	129.104	0.023871	-0.520592	5.44673
	129.104	0.096564	-0.520592	5.44696
	129.104	0.112036	-0.520592	5.44679
	129.104	0.086055	-0.520592	5.44663
	129.104	0.167005	-0.520592	5.44663
	129.104	0.274752	-0.520592	5.44668
	129.104	0.301342	-0.520592	5.44671
	129.104	0.226611	-0.520592	5.4467
	129.104	0.030754	-0.520592	5.44668
	129.104	-0.147667	-0.520592	5.44668
	129.082	-0.073874	-0.520592	5.44669
	129.024	0.131331	-0.520592	5.44669
	129	0.159425	-0.520592	5.44669
	129.054	0.093243	-0.520592	5.44669
	129.114	0.153123	-0.520592	5.44669
	129.125	0.217185	-0.520592	5.44669
	129.109	0.126801	-0.520592	5.44669
	129.098	0.001788	-0.520592	5.44669
	129.1	-0.077836	-0.520592	5.44669
	129.104	-0.125347	-0.520592	5.44669
	129.105	-0.027846	-0.520592	5.44669
	129.105	0.191564	-0.520592	5.44669
	129.104	0.323607	-0.520592	5.44669
	129.104	0.263582	-0.520592	5.44669
	129.104	0.087211	-0.520592	5.44669
	129.104	0.018153	-0.520592	5.44669
	129.104	0.147683	-0.520592	5.44669
	129.104	0.290841	-0.520592	5.44669
	129.104	0.314957	-0.520592	5.44669
	129.104	0.275787	-0.520592	5.44669
	129.104	0.251064	-0.520592	5.44669
	129.104	0.254672	-0.520592	5.44669
	129.104	0.264978	-0.520592	5.44669
	129.104	0.268012	-0.520592	5.44669
	129.104	0.265621	-0.520592	5.44669
	129.104	0.26354	-0.520592	5.44669
	129.104	0.263519	-0.520592	5.44669
	129.104	0.26425	-0.520592	5.44669
	129.104	0.264563	-0.520592	5.44669
	129.104	0.215245	-0.520592	5.44669
	129.104	0.088304	-0.520592	5.44669
	129.104	0.035849	-0.520592	5.44669
	129.104	0.154715	-0.520592	5.44669
	129.104	0.287499	-0.520592	5.44669
	129.104	0.311057	-0.520592	5.44669
	129.104	0.275342	-0.520592	5.44669
	129.104	0.252264	-0.520592	5.44669
	129.104	0.206143	-0.520592	5.44669
	129.104	0.088862	-0.520592	5.44669
	129.104	-0.009873	-0.520592	5.44669
	129.104	-0.019996	-0.520592	5.44669
	129.104	0.058393	-0.520592	5.44669
	129.104	0.200735	-0.520592	5.44669
	129.082	0.249267	-0.520592	5.44669
	129.024	0.074086	-0.520592	5.44669
	129	-0.187064	-0.520592	5.44669
	129.054	-0.261188	-0.520592	5.44669
	129.114	-0.056118	-0.520592	5.44669
	129.125	0.226391	-0.520592	5.44669
	129.109	0.347987	-0.520592	5.44669
	129.098	0.310564	-0.520592	5.44669
	129.1	0.253579	-0.520592	5.44669
	129.104	0.194124	-0.520592	5.44669
	129.105	0.083353	-0.520592	5.44669
	129.105	0.04128	-0.520592	5.44669
	129.104	0.109559	-0.520592	5.44669
	129.104	0.111292	-0.520592	5.44669
	129.104	0.081125	-0.520592	5.44669
	129.104	0.116014	-0.520592	5.44669
	129.104	0.099785	-0.520592	5.44669
	129.104	0.074003	-0.520592	5.44669
	129.104	0.11712	-0.520592	5.44669
	129.104	0.10278	-0.520592	5.44669
	129.104	0.025674	-0.520592	5.44669
	129.104	-0.010359	-0.520592	5.44669
	129.104	0.000556	-0.520592	5.44669
	129.104	-0.031476	-0.520592	5.44669
	129.104	-0.154979	-0.520592	5.44669
	129.104	-0.212145	-0.520592	5.44669
	129.104	-0.096474	-0.520592	5.44669
	129.104	0.036645	-0.520592	5.44669
	129.104	0.06148	-0.520592	5.44669
	129.104	0.02618	-0.520592	5.44669
	129.104	0.052013	-0.520592	5.44669
	129.104	0.181592	-0.520592	5.44669
	129.104	0.292698	-0.520592	5.44669
	129.104	0.303632	-0.520592	5.44669
	129.104	0.270376	-0.520592	5.44669
	129.104	0.252822	-0.520592	5.44669
	129.104	0.208141	-0.520592	5.44669
	129.104	0.040311	-0.520592	5.44669
	129.104	-0.137091	-0.520592	5.44669
	129.104	-0.072841	-0.520592	5.44669
	129.104	0.177196	-0.520592	5.44669
	129.104	0.33363	-0.520592	5.44669
	129.104	0.322085	-0.520592	5.44669
	129.104	0.214325	-0.520592	5.44669
	129.104	0.067417	-0.520592	5.44669
	129.104	0.027418	-0.520592	5.44669
	129.104	0.158607	-0.520592	5.44669
	129.104	0.292125	-0.520592	5.44669
	129.104	0.311612	-0.520592	5.44669
	129.104	0.273929	-0.520592	5.44669
	129.104	0.251475	-0.520592	5.44669
	129.104	0.255505	-0.520592	5.44669
	129.104	0.26518	-0.520592	5.44669
	129.104	0.267801	-0.520592	5.44669
	129.104	0.21627	-0.520592	5.44669
	129.104	0.087583	-0.520592	5.44669
	129.104	0.035182	-0.520592	5.44669
	129.104	0.105502	-0.520592	5.44669
	129.104	0.11176	-0.520592	5.44669
	129.104	0.082763	-0.520592	5.44669
	129.104	0.165724	-0.520592	5.44669
	129.104	0.275386	-0.520592	5.44669
	129.104	0.302063	-0.520592	5.44669
	129.104	0.275878	-0.520592	5.44669
	129.104	0.255685	-0.520592	5.44669
	129.104	0.256575	-0.520592	5.44669
	129.104	0.264132	-0.520592	5.44669
	129.104	0.266982	-0.520592	5.44669
	129.104	0.26549	-0.520592	5.44669
	129.104	0.263852	-0.520592	5.44669
	129.104	0.263696	-0.520592	5.44669
	129.104	0.264213	-0.520592	5.44669
	129.104	0.215295	-0.520592	5.44669
	129.104	0.08845	-0.520592	5.44669
	129.104	0.035892	-0.520592	5.44669
	129.104	0.154681	-0.520592	5.44669
	129.104	0.287469	-0.520592	5.44669
	129.104	0.311057	-0.520592	5.44669
	129.104	0.275352	-0.520592	5.44669
	129.104	0.252268	-0.520592	5.44669
	129.104	0.206141	-0.520592	5.44669
	129.104	0.03967	-0.520592	5.44669
	129.104	-0.136648	-0.520592	5.44669
	129.104	-0.072427	-0.520592	5.44669
	129.104	0.128021	-0.520592	5.44669
	129.104	0.157524	-0.520592	5.44669
	129.104	0.093623	-0.520592	5.44669
	129.104	0.153958	-0.520592	5.44669
	129.104	0.26659	-0.520592	5.44669
	129.104	0.30256	-0.520592	5.44669
	129.082	0.279213	-0.520592	5.44669
	129.024	0.256905	-0.520592	5.44669
	129	0.255901	-0.520592	5.44669
	129.054	0.263416	-0.520592	5.44669
	129.114	0.266922	-0.520592	5.44669
	129.125	0.265719	-0.520592	5.44669
	129.109	0.263969	-0.520592	5.44669
	129.076	0.263664	-0.520592	5.44669
	128.998	0.264158	-0.520592	5.44669
	128.899	0.264473	-0.520592	5.44669
	128.873	0.26443	-0.520592	5.44669
	128.962	0.264299	-0.520592	5.44669
	129.063	0.26426	-0.520592	5.44669
	129.038	0.26429	-0.520592	5.44669
	128.941	0.264317	-0.520592	5.44669
	128.924	0.264317	-0.520592	5.44669
	128.953	0.264308	-0.520592	5.44669
	128.928	0.264304	-0.520592	5.44669
	128.9	0.264306	-0.520592	5.44669
	128.94	0.264308	-0.520592	5.44669
	128.974	0.215118	-0.520592	5.44669
	128.931	0.088342	-0.520592	5.44669
	128.871	0.035909	-0.520592	5.44669
	128.857	0.154727	-0.520592	5.44669
	128.871	0.287482	-0.520592	5.44669
	128.882	0.311046	-0.520592	5.44669
	128.882	0.275343	-0.520592	5.44669
	128.878	0.203078	-0.520592	5.44669
	128.876	0.079369	-0.520592	5.44669
	128.877	0.036429	-0.520592	5.44669
	128.878	0.158134	-0.520592	5.44669
	128.878	0.288724	-0.520592	5.44669
	128.878	0.310355	-0.520592	5.44669
	128.878	0.274612	-0.520592	5.44669
	128.878	0.252208	-0.520592	5.44669
	128.878	0.255569	-0.520592	5.44669
	128.878	0.264947	-0.520592	5.44669
	128.878	0.267681	-0.520592	5.44669
	128.878	0.265493	-0.512722	5.44669
	128.878	0.263605	-0.492437	5.44669
	128.878	0.263591	-0.484047	5.44669
	128.878	0.264257	-0.503059	5.44669
	128.878	0.264541	-0.5243	5.44669
	128.878	0.264423	-0.528071	5.44669
	128.878	0.264273	-0.522358	5.44669
	128.878	0.264252	-0.518666	5.44669
	128.878	0.264296	-0.519157	5.44669
	128.878	0.264322	-0.520675	5.44669
	128.855	0.264317	-0.521137	5.44669
	128.776	0.264306	-0.520791	5.44669
	128.694	0.264303	-0.520482	5.44669
	128.702	0.264306	-0.520475	5.44669
	128.736	0.264308	-0.520583	5.44669
	128.704	0.264308	-0.52063	5.44669
	128.671	0.264307	-0.520611	5.44669
	128.712	0.264307	-0.520587	5.44669
	128.748	0.264307	-0.520583	5.44669
	128.705	0.264307	-0.52059	5.44669
	128.645	0.264307	-0.520595	5.44669
	128.63	0.264307	-0.520594	5.44669
	128.645	0.264307	-0.520592	5.44669
	128.656	0.264307	-0.520592	5.44669
	128.656	0.264307	-0.520592	5.44669
	128.651	0.264307	-0.520592	5.44669
	128.65	0.264307	-0.520592	5.44669
	128.651	0.264307	-0.520592	5.44669
	128.652	0.264307	-0.520592	5.44669
	128.652	0.264307	-0.520592	5.44669
	128.651	0.264307	-0.520592	5.44669
	128.651	0.264307	-0.520592	5.44669
	128.651	0.264307	-0.520592	5.44669
	128.651	0.264307	-0.520592	5.44669
	128.651	0.264307	-0.520592	5.44669
	128.651	0.264307	-0.520592	5.44669
	128.651	0.264307	-0.520592	5.44669
	128.651	0.264307	-0.520592	5.44669
	128.651	0.264307	-0.520592	5.44669
	128.651	0.264307	-0.520592	5.44669
	128.651	0.264307	-0.520592	5.44669
	128.629	0.264307	-0.520592	5.44669
	128.549	0.264307	-0.520592	5.44669
	128.446	0.264307	-0.520592	5.44669
	128.396	0.264307	-0.520592	5.44669
	128.407	0.264307	-0.520592	5.44669
	128.428	0.264307	-0.520592	5.44669
	128.433	0.264307	-0.520592	5.44669
	128.427	0.264307	-0.520592	5.44669
	128.423	0.264307	-0.520592	5.44669
	128.424	0.264307	-0.520592	5.44669
	128.425	0.264307	-0.520592	5.44669
	128.426	0.264307	-0.520592	5.44669
	128.425	0.264307	-0.520592	5.44669
	128.425	0.264307	-0.520592	5.44669
	128.425	0.264307	-0.520592	5.44669
	128.425	0.264307	-0.520592	5.44669
	128.403	0.264307	-0.520592	5.44669
	128.323	0.264307	-0.520592	5.44669
	128.242	0.264307	-0.520592	5.44669
	128.25	0.264307	-0.520592	5.44669
	128.306	0.264307	-0.520592	5.44669
	128.353	0.264307	-0.520592	5.44669
	128.379	0.264307	-0.520592	5.44669
	128.333	0.264307	-0.520592	5.44669
	128.231	0.264307	-0.520592	5.44669
	128.193	0.264307	-0.520592	5.44669
	128.256	0.264307	-0.520592	5.44669
	128.325	0.264307	-0.520592	5.44669
	128.336	0.264307	-0.520592	5.44669
	128.295	0.264307	-0.520592	5.44669
	128.226	0.264307	-0.520592	5.44669
	128.181	0.264307	-0.520592	5.44669
	128.183	0.264307	-0.520592	5.44669
	128.198	0.264307	-0.520592	5.44669
	128.204	0.264307	-0.520592	5.44669
	128.201	0.313497	-0.520592	5.44669
	128.198	0.440273	-0.520592	5.44669
	128.198	0.492705	-0.520592	5.44669
	128.199	0.373887	-0.520592	5.44669
	128.199	0.241132	-0.520592	5.44669
	128.199	0.217568	-0.520592	5.44669
	128.199	0.253272	-0.520592	5.44669
	128.199	0.276346	-0.520592	5.44669
	128.199	0.27328	-0.520592	5.44669
	128.199	0.263787	-0.520592	5.44669
	128.199	0.2609	-0.520592	5.44669
	128.199	0.263065	-0.520592	5.44669
	128.199	0.264998	-0.520592	5.44669
	128.199	0.265038	-0.520592	5.44669
	128.199	0.264368	-0.520592	5.44669
	128.199	0.264073	-0.520592	5.44669
	128.199	0.313378	-0.520592	5.44669
	128.199	0.440306	-0.520592	5.44669
	128.199	0.492761	-0.520592	5.44669
	128.199	0.373899	-0.520592	5.44669
	128.199	0.241117	-0.520592	5.44669
	128.199	0.217558	-0.520592	5.44669
	128.199	0.253273	-0.520592	5.44669
	128.199	0.27635	-0.520592	5.44669
	128.199	0.273281	-0.520592	5.44669
	128.176	0.263787	-0.520592	5.44669
	128.119	0.260899	-0.520592	5.44669
	128.095	0.263065	-0.520592	5.44669
	128.149	0.264998	-0.520592	5.44669
	128.209	0.265038	-0.520592	5.44669
	128.198	0.264368	-0.520592	5.44669
	128.124	0.313263	-0.520592	5.44669
	128.09	0.440153	-0.520592	5.44669
	128.123	0.492738	-0.520592	5.44669
	128.107	0.373943	-0.520592	5.44669
	128.016	0.241144	-0.520592	5.44669
	127.949	0.266744	-0.512722	5.44669
	127.948	0.429227	-0.492437	5.44669
	127.971	0.504744	-0.484047	5.44669
	127.98	0.432054	-0.503059	5.44669
	127.976	0.41658	-0.5243	5.44669
	127.971	0.491749	-0.528071	5.44669
	127.971	0.586764	-0.522358	5.44669
	127.972	0.658225	-0.518666	5.44669
	127.973	0.56525	-0.519157	5.44669
	127.973	0.339218	-0.520675	5.44669
	127.972	0.202791	-0.521137	5.44669
	127.972	0.214144	-0.520791	5.44669
	127.972	0.314705	-0.520482	5.44669
	127.973	0.458665	-0.520475	5.44669
	127.973	0.499988	-0.520583	5.44669
	127.972	0.370402	-0.52063	5.4507
	127.972	0.286274	-0.520611	5.46104
	127.972	0.393077	-0.520587	5.46531
	127.972	0.482917	-0.520583	5.45562
	127.973	0.386611	-0.52059	5.4448
	127.972	0.249949	-0.520595	5.44287
	127.972	0.21674	-0.520594	5.44579
	127.972	0.249791	-0.520592	5.44767
	127.972	0.275183	-0.520592	5.44742
	127.972	0.27403	-0.520592	5.44664
	127.972	0.264515	-0.520592	5.44641
	127.95	0.310129	-0.520592	5.44658
	127.893	0.438788	-0.520592	5.44674
	127.869	0.54247	-0.520592	5.44675
	127.923	0.550621	-0.520592	5.44669
	127.961	0.469647	-0.520592	5.44667
	127.892	0.326924	-0.520592	5.44668
	127.772	0.279151	-0.520592	5.44669
	127.734	0.454786	-0.520592	5.44669
	127.826	0.666665	-0.520592	5.44669
	127.955	0.61382	-0.520592	5.44669
	127.988	0.356264	-0.520592	5.44669
	127.914	0.19262	-0.520592	5.44669
	127.842	0.203817	-0.520592	5.44669
	127.811	0.313993	-0.520592	5.44669
	127.775	0.462037	-0.520592	5.44669
	127.741	0.550844	-0.520592	5.44669
	127.735	0.545866	-0.520592	5.44669
	127.743	0.51387	-0.520592	5.44669
	127.749	0.55169	-0.520592	5.44669
	127.748	0.635926	-0.520592	5.44669
	127.746	0.617608	-0.520592	5.44669
	127.745	0.524442	-0.520592	5.44669
	127.746	0.433942	-0.520592	5.44669
	127.746	0.321586	-0.520592	5.44669
	127.724	0.289656	-0.520592	5.44669
	127.666	0.411901	-0.520592	5.44669
	127.643	0.489608	-0.520592	5.44669
	127.697	0.431914	-0.520592	5.44669
	127.757	0.421908	-0.520592	5.44669
	127.745	0.444841	-0.520592	5.44669
	127.671	0.409861	-0.520592	5.44669
	127.615	0.428623	-0.520592	5.44669
	127.613	0.455499	-0.520592	5.44669
	127.631	0.362749	-0.520592	5.44669
	127.617	0.24974	-0.520592	5.44669
	127.557	0.225141	-0.520592	5.44669
	127.506	0.253385	-0.520592	5.44669
	127.502	0.273702	-0.520592	5.44669
	127.517	0.321323	-0.520592	5.44669
	127.525	0.489402	-0.520592	5.44669
	127.523	0.665864	-0.520592	5.44669
	127.519	0.601131	-0.520592	5.44669
	127.519	0.400417	-0.520592	5.44669
	127.52	0.420175	-0.520592	5.44669
	127.52	0.660165	-0.520592	5.44669
	127.52	0.779064	-0.520592	5.44669
	127.52	0.600014	-0.520592	5.44669
	127.52	0.361639	-0.520592	5.44669
	127.52	0.404635	-0.520592	5.44669
	127.52	0.667488	-0.520592	5.44669
	127.52	0.836853	-0.520592	5.44669
	127.52	0.82617	-0.520592	5.44669
	127.52	0.714175	-0.520592	5.44669
	127.52	0.565187	-0.520592	5.44669
	127.52	0.525822	-0.520592	5.44669
	127.52	0.658015	-0.520592	5.44669
	127.498	0.791729	-0.520592	5.44669
	127.418	0.81094	-0.520592	5.44669
	127.314	0.723883	-0.520592	5.44669
	127.265	0.525484	-0.520592	5.44669
	127.297	0.30119	-0.520592	5.44669
	127.376	0.2505	-0.520592	5.44669
	127.405	0.452245	-0.520592	5.44669
	127.346	0.725025	-0.520592	5.44669
	127.281	0.843727	-0.520592	5.44669
	127.271	0.80855	-0.520592	5.44669
	127.289	0.704343	-0.520592	5.44669
	127.3	0.567331	-0.520592	5.44669
	127.298	0.481024	-0.520592	5.44669
	127.293	0.483127	-0.520592	5.44669
	127.292	0.513031	-0.520592	5.44669
	127.293	0.524547	-0.520592	5.44669
	127.294	0.5187	-0.520592	5.44669
	127.294	0.46296	-0.520592	5.44669
	127.294	0.38471	-0.520592	5.44669
	127.294	0.461102	-0.520592	5.44669
	127.294	0.682636	-0.520592	5.44669
	127.294	0.823079	-0.520592	5.44669
	127.294	0.815008	-0.520592	5.44669
	127.294	0.763585	-0.520592	5.44669
	127.294	0.745211	-0.520592	5.44669
	127.294	0.755841	-0.520592	5.44669
	127.294	0.766832	-0.520592	5.44268
	127.294	0.767658	-0.520592	5.43234
	127.294	0.764098	-0.520592	5.42806
	127.271	0.762313	-0.520592	5.43775
	127.214	0.762831	-0.520592	5.44858
	127.19	0.763682	-0.520592	5.4505
	127.222	0.714664	-0.520592	5.44759
	127.202	0.587659	-0.520592	5.44571
	127.109	0.535069	-0.520592	5.44595
	127.043	0.653902	-0.520592	5.44673
	127.043	0.78672	-0.520592	5.44696
	127.066	0.810304	-0.520592	5.44679
	127.075	0.774587	-0.520592	5.44663
	127.071	0.7515	-0.520592	5.44663
	127.066	0.754565	-0.520592	5.44668
	127.065	0.764062	-0.520592	5.44671
	127.067	0.766951	-0.520592	5.4467
	127.068	0.764786	-0.520592	5.44668
	127.068	0.762852	-0.520592	5.44668
	127.067	0.762812	-0.520592	5.44669
	127.067	0.763482	-0.520592	5.44669
	127.067	0.763778	-0.520592	5.44669
	127.067	0.763663	-0.520592	5.44669
	127.067	0.76351	-0.520592	5.44669
	127.067	0.763487	-0.520592	5.44669
	127.067	0.763531	-0.520592	5.44669
	127.067	0.763558	-0.520592	5.44669
	127.067	0.714363	-0.520592	5.44669
	127.067	0.587577	-0.520592	5.44669
	127.067	0.535141	-0.520592	5.44669
	127.067	0.653962	-0.520592	5.44669
	127.067	0.786719	-0.520592	5.44669
	127.067	0.810283	-0.520592	5.44669
	127.045	0.774579	-0.520592	5.44669
	126.988	0.751504	-0.520592	5.44669
	126.964	0.75457	-0.520592	5.44669
	127.018	0.764063	-0.520592	5.44669
	127.078	0.76695	-0.520592	5.44669
	127.089	0.764785	-0.520592	5.44669
	127.05	0.762852	-0.520592	5.44669
	126.96	0.762812	-0.520592	5.44669
	126.858	0.763482	-0.520592	5.44669
	126.812	0.763777	-0.520592	5.44669
	126.824	0.763663	-0.520592	5.44669
	126.844	0.76351	-0.520592	5.44669
	126.848	0.763487	-0.520592	5.44669
	126.843	0.763531	-0.520592	5.44669
	126.839	0.763558	-0.520592	5.44669
	126.84	0.763554	-0.520592	5.44669
	126.841	0.763542	-0.520592	5.44669
	126.842	0.763539	-0.520592	5.44669
	126.841	0.763542	-0.520592	5.44669
	126.841	0.763544	-0.520592	5.44669
	126.841	0.763544	-0.520592	5.44669
	126.841	0.763543	-0.520592	5.44669
	126.841	0.763543	-0.520592	5.44669
	126.841	0.763543	-0.520592	5.44669
	126.819	0.812733	-0.520592	5.44669
	126.739	0.988699	-0.520592	5.44669
	126.658	1.16791	-0.520592	5.44669
	126.688	1.10152	-0.520592	5.44669
	126.78	0.849948	-0.520592	5.44669
	126.771	0.69363	-0.520592	5.44669
	126.662	0.705769	-0.520592	5.44669
	126.585	0.764546	-0.520592	5.44669
	126.587	0.784555	-0.520592	5.44669
	126.636	0.771996	-0.520592	5.44669
	126.704	0.808807	-0.520592	5.44669
	126.723	0.93486	-0.520592	5.44669
	126.663	1.04058	-0.520592	5.44669
	126.602	1.05051	-0.520592	5.44669
	126.593	1.01875	-0.520592	5.44669
	126.61	1.05137	-0.520592	5.44669
	126.621	1.13334	-0.520592	5.44669
	126.619	1.11592	-0.520592	5.44669
	126.614	1.02394	-0.520592	5.44669
	126.613	0.933615	-0.520592	5.44669
	126.614	0.870102	-0.520592	5.44669
	126.593	0.96474	-0.520592	5.44669
	126.535	1.18864	-0.520592	5.44669
	126.511	1.2744	-0.520592	5.44669
	126.565	1.13641	-0.520592	5.44669
	126.603	1.03319	-0.520592	5.44669
	126.534	1.08583	-0.528463	5.44669
	126.414	1.0536	-0.548748	5.44669
	126.354	0.908601	-0.557137	5.44669
	126.366	0.93984	-0.538126	5.44669
	126.391	1.16479	-0.516884	5.44669
	126.398	1.32249	-0.513114	5.44669
	126.391	1.3204	-0.518827	5.44669
	126.386	1.21615	-0.522519	5.44669
	126.387	1.06735	-0.522028	5.44669
	126.388	1.02531	-0.520509	5.44669
	126.389	1.15632	-0.520047	5.44669
	126.389	1.29048	-0.520394	5.44669
	126.388	1.31031	-0.520703	5.44669
	126.388	1.27253	-0.520709	5.44669
	126.388	1.24992	-0.520602	5.44669
	126.389	1.25392	-0.520555	5.44669
	126.388	1.26364	-0.520573	5.44669
	126.388	1.26629	-0.520598	5.44669
	126.388	1.21475	-0.520601	5.44669
	126.388	1.08605	-0.520594	5.44669
	126.388	1.03365	-0.52059	5.44669
	126.388	1.15316	-0.520591	5.44669
	126.388	1.2862	-0.520592	5.44669
	126.388	1.30963	-0.520593	5.44669
	126.388	1.27378	-0.520592	5.44669
	126.388	1.25068	-0.520592	5.44669
	126.388	1.2538	-0.520592	5.44669
	126.388	1.26331	-0.520592	5.44669
	126.366	1.2662	-0.520592	5.44669
	126.309	1.26402	-0.520592	5.44669
	126.263	1.26208	-0.520592	5.44669
	126.237	1.26205	-0.520592	5.44669
	126.193	1.26272	-0.520592	5.44669
	126.154	1.26301	-0.520592	5.44669
	126.171	1.2629	-0.520592	5.44669
	126.239	1.26275	-0.520592	5.44669
	126.292	1.26272	-0.520592	5.44669
	126.294	1.26277	-0.520592	5.44669
	126.255	1.26279	-0.520592	5.44669
	126.19	1.26279	-0.520592	5.44669
	126.146	1.26278	-0.520592	5.44669
	126.147	1.26277	-0.520592	5.44669
	126.161	1.21359	-0.520592	5.44669
	126.167	1.08681	-0.520592	5.44669
	126.165	1.03438	-0.520592	5.44669
	126.161	1.1532	-0.520592	5.44669
	126.161	1.28595	-0.520592	5.44669
	126.162	1.30952	-0.520592	5.44669
	126.163	1.27381	-0.520592	5.44669
	126.162	1.25074	-0.520592	5.44669
	126.162	1.25381	-0.520592	5.44669
	126.162	1.2633	-0.520592	5.44669
	126.162	1.26619	-0.520592	5.44669
	126.162	1.26402	-0.520592	5.44669
	126.162	1.26209	-0.520592	5.44669
	126.162	1.26205	-0.520592	5.44669
	126.162	1.26272	-0.520592	5.44669
	126.162	1.26301	-0.520592	5.44669
	126.162	1.2629	-0.520592	5.44669
	126.162	1.26275	-0.520592	5.44669
	126.162	1.26272	-0.520592	5.44669
	126.14	1.26277	-0.520592	5.44669
	126.06	1.26279	-0.520592	5.44669
	125.957	1.26279	-0.520592	5.44669
	125.907	1.26278	-0.520592	5.44669
	125.94	1.26277	-0.520592	5.44669
	126.041	1.26278	-0.520592	5.44669
	126.127	1.26278	-0.520592	5.44669
	126.091	1.26278	-0.520592	5.44669
	125.973	1.26278	-0.520592	5.44669
	125.903	1.31197	-0.520592	5.44669
	125.91	1.43874	-0.520592	5.44669
	125.937	1.49118	-0.520592	5.44669
	125.946	1.37236	-0.520592	5.44669
	125.94	1.2396	-0.520592	5.44669
	125.934	1.26523	-0.520592	5.44669
	125.934	1.42771	-0.520592	5.44669
	125.936	1.55241	-0.520592	5.44669
	125.937	1.5573	-0.520592	5.44669
	125.936	1.46748	-0.520592	5.44669
	125.936	1.32221	-0.520592	5.44669
	125.913	1.22733	-0.520592	5.44669
	125.856	1.22877	-0.520592	5.44669
	125.832	1.31064	-0.520592	5.44669
	125.886	1.49951	-0.520592	5.44669
	125.924	1.67247	-0.520592	5.44669
	125.855	1.59888	-0.520592	5.44669
	125.735	1.39569	-0.520592	5.44669
	125.675	1.36838	-0.520592	5.44669
	125.687	1.48336	-0.520592	5.44669
	125.713	1.599	-0.520592	5.44669
	125.719	1.7141	-0.520592	5.44669
	125.712	1.78743	-0.520592	5.44669
	125.707	1.78772	-0.520592	5.44669
	125.708	1.76344	-0.520592	5.44669
	125.71	1.70423	-0.520592	5.44669
	125.71	1.58194	-0.520592	5.44669
	125.71	1.53495	-0.520592	5.44669
	125.709	1.65445	-0.520592	5.44669
	125.709	1.78556	-0.520592	5.44669
	125.71	1.80819	-0.520592	5.44669
	125.71	1.77268	-0.520592	5.44669
	125.71	1.75002	-0.520592	5.44669
	125.71	1.75319	-0.520592	5.44669
	125.71	1.76258	-0.520592	5.44669
	125.71	1.76539	-0.520592	5.44669
	125.71	1.76323	-0.520592	5.44669
	125.71	1.76132	-0.520592	5.44669
	125.71	1.7613	-0.520592	5.44669
	125.71	1.76196	-0.520592	5.44669
	125.71	1.76225	-0.520592	5.44669
	125.71	1.76213	-0.520592	5.44669
	125.687	1.76198	-0.520592	5.44669
	125.608	1.76196	-0.520592	5.44669
	125.504	1.762	-0.520592	5.44669
	125.477	1.76203	-0.520592	5.44669
	125.545	1.76202	-0.520592	5.44669
	125.59	1.76201	-0.520592	5.44669
	125.541	1.76201	-0.520592	5.44669
	125.475	1.76201	-0.520592	5.44669
	125.46	1.76202	-0.520592	5.44669
	125.477	1.76202	-0.520592	5.44669
	125.489	1.76202	-0.520592	5.44669
	125.488	1.76202	-0.520592	5.44669
	125.483	1.76202	-0.520592	5.44669
	125.482	1.76202	-0.520592	5.44669
	125.483	1.76202	-0.520592	5.44669
	125.484	1.76202	-0.520592	5.44669
	125.484	1.76202	-0.520592	5.44669
	125.483	1.76202	-0.520592	5.44669
	125.483	1.8112	-0.520592	5.44669
	125.483	1.93798	-0.520592	5.44669
	125.483	2.0396	-0.520592	5.44669
	125.483	2.09675	-0.520592	5.44669
	125.483	2.19239	-0.520592	5.44669
	125.483	2.22922	-0.520592	5.44669
	125.483	2.11497	-0.520592	5.44669
	125.461	2.03888	-0.520592	5.44669
	125.381	2.0944	-0.520592	5.44669
	125.278	2.05374	-0.520592	5.44669
	125.25	1.90418	-0.520592	5.44669
	125.341	1.93651	-0.520592	5.44669
	125.443	2.16353	-0.520592	5.44669
	125.418	2.32171	-0.520592	5.44669
	125.298	2.31909	-0.520592	5.44669
	125.224	2.26363	-0.520592	5.44669
	125.229	2.24164	-0.520592	5.44669
	125.257	2.25218	-0.520592	5.44669
	125.267	2.26442	-0.520592	5.44669
	125.261	2.2658	-0.520592	5.44669
	125.255	2.26203	-0.520592	5.44669
	125.255	2.25996	-0.520592	5.44669
	125.257	2.26043	-0.520592	5.44669
	125.258	2.26137	-0.520592	5.44669
	125.257	2.31078	-0.520592	5.44669
	125.257	2.48651	-0.520592	5.44669
	125.257	2.71473	-0.520592	5.44669
	125.257	2.77513	-0.520592	5.44669
	125.257	2.62524	-0.520592	5.44669
	125.257	2.5261	-0.520592	5.44669
	125.257	2.63387	-0.520592	5.44669
	125.235	2.77865	-0.520592	5.44669
	125.177	2.81118	-0.520592	5.44669
	125.153	2.77496	-0.520592	5.44669
	125.185	2.74848	-0.520592	5.44669
	125.165	2.75031	-0.520592	5.44669
	125.095	2.76049	-0.520592	5.44669
	125.087	2.76411	-0.520592	5.44669
	125.11	2.762	-0.520592	5.44669
	125.079	2.75983	-0.520592	5.44669
	125.028	2.75968	-0.520592	5.44669
	125.013	2.80957	-0.520592	5.44669
	125.024	2.98589	-0.520592	5.44669
	125.034	3.16499	-0.520592	5.44669
	125.034	3.09844	-0.520592	5.44669
	125.031	2.89602	-0.520592	5.44669
	125.03	2.86652	-0.520592	5.44669
	125.03	2.98032	-0.520592	5.44669
	125.031	3.09624	-0.520592	5.44669
	125.009	3.21188	-0.520592	5.44669
	124.929	3.28533	-0.520592	5.44669
	124.825	3.28548	-0.520592	5.44669
	124.775	3.2611	-0.520592	5.44669
	124.786	3.25109	-0.520592	5.44669
	124.807	3.3048	-0.520592	5.44669
	124.812	3.48622	-0.520592	5.44669
	124.807	3.7153	-0.520592	5.44669
	124.803	3.82323	-0.520592	5.44669
	124.803	3.79912	-0.520592	5.44669
	124.804	3.75258	-0.520592	5.44669
	124.805	3.74195	-0.520592	5.44669
	124.805	3.7541	-0.520592	5.44669
	124.804	3.76296	-0.520592	5.44669
	124.804	3.76236	-0.520592	5.44669
	124.804	3.75896	-0.520592	5.44669
	124.804	3.75775	-0.520592	5.44669
	124.804	3.75845	-0.520592	5.44669
	124.804	3.75918	-0.520592	5.44669
	124.804	3.75923	-0.520592	5.44669
	124.804	3.759	-0.520592	5.44669
	124.782	3.75888	-0.520592	5.44669
	124.725	3.75891	-0.520592	5.44669
	124.701	3.75897	-0.520592	5.44669
	124.732	3.75898	-0.520592	5.44268
	124.713	3.75896	-0.520592	5.43234
	124.62	3.75895	-0.520592	5.42806
	124.576	3.75895	-0.520592	5.43775
	124.634	3.75896	-0.520592	5.44858
	124.68	3.80815	-0.520592	5.4505
	124.636	3.93492	-0.520592	5.44759
	124.571	4.03655	-0.520592	5.44571
	124.556	4.0445	-0.520592	5.44595
	124.571	3.96418	-0.520592	5.44673
	124.583	3.87099	-0.520592	5.44696
	124.583	3.9499	-0.520592	5.44679
	124.578	4.17781	-0.520592	5.44663
	124.577	4.32003	-0.520592	5.44663
	124.577	4.31044	-0.520592	5.44668
	124.578	4.25774	-0.520592	5.44671
	124.578	4.23938	-0.520592	5.4467
	124.578	4.25047	-0.520592	5.44668
	124.578	4.26164	-0.520592	5.44668
	124.578	4.26239	-0.520592	5.44669
	124.578	4.25873	-0.520592	5.44669
	124.578	4.25693	-0.512722	5.44669
	124.578	4.25748	-0.492437	5.44669
	124.578	4.25834	-0.484047	5.44669
	124.556	4.25851	-0.503059	5.44669
	124.498	4.30746	-0.5243	5.44669
	124.452	4.48327	-0.528071	5.44669
	124.426	4.71169	-0.522358	5.44669
	124.405	4.82133	-0.518666	5.44669
	124.424	4.79818	-0.519157	5.44669
	124.442	4.75142	-0.520675	5.44669
	124.399	4.74038	-0.521137	5.44669
	124.345	4.75241	-0.520791	5.44669
	124.355	4.76139	-0.520482	5.44669
	124.426	4.76087	-0.520475	5.44669
	124.46	4.80666	-0.520583	5.44669
	124.405	4.98138	-0.52063	5.44669
	124.341	5.21047	-0.520611	5.44669
	124.329	5.32078	-0.520587	5.44669
	124.346	5.29766	-0.520583	5.44669
	124.358	5.29988	-0.52059	5.44669
	124.356	5.4155	-0.520595	5.44669
	124.352	5.52919	-0.520594	5.44669
	124.35	5.59537	-0.520592	5.44669
	124.351	5.69051	-0.520592	5.44669
	124.352	5.7731	-0.520592	5.44669
	124.352	5.78438	-0.520592	5.44669
	124.352	5.7614	-0.520592	5.44669
	124.352	5.79723	-0.520592	5.44669
	124.352	5.9758	-0.520592	5.44669
	124.352	6.21005	-0.520592	5.44669
	124.352	6.32115	-0.520592	5.44669
	124.352	6.29654	-0.520592	5.44669
	124.352	6.29784	-0.520592	5.44669
	124.352	6.41362	-0.520592	5.44669
	124.33	6.5277	-0.520592	5.44669
	124.25	6.59398	-0.520592	5.44669
	124.169	6.68902	-0.520592	5.44669
	124.176	6.77154	-0.520592	5.44669
	124.211	6.78282	-0.520592	5.44669
	124.178	6.75987	-0.520592	5.44669
	124.123	6.79571	-0.520592	5.44669
	124.107	6.97428	-0.520592	5.44669
	124.119	7.20852	-0.520592	5.44669
	124.129	7.31962	-0.520592	5.44669
	124.13	7.29501	-0.520592	5.44669
	124.126	7.24713	-0.520592	5.44669
	124.124	7.23612	-0.520592	5.44669
	124.125	7.29777	-0.520592	5.44669
	124.126	7.48287	-0.520592	5.44669
	124.126	7.71067	-0.520592	5.44669
	124.126	7.81675	-0.520592	5.44669
	124.125	7.79233	-0.520592	5.44669
	124.125	7.74631	-0.520592	5.44669
	124.126	7.73602	-0.520592	5.44669
	124.126	7.7973	-0.520592	5.44669
	124.126	7.93281	-0.520592	5.44669
	124.126	8.03379	-0.520592	5.44669
	124.126	8.08757	-0.520592	5.44669
	124.126	8.18203	-0.520592	5.44669
	124.126	8.26874	-0.520592	5.44669
	124.103	8.33118	-0.520592	5.44669
	124.046	8.48353	-0.520592	5.44669
	124.022	8.69759	-0.520592	5.44669
	124.054	8.8096	-0.520592	5.44669
	124.034	8.74336	-0.520592	5.44669
	123.941	8.47316	-0.520592	5.44669
	123.875	8.0563	-0.520592	5.44669
	123.875	7.72915	-0.520592	5.44669
	123.898	7.65172	-0.520592	5.44669
	123.907	7.72156	-0.520592	5.44669
	123.903	7.82529	-0.520592	5.44268
	123.898	7.99893	-0.520592	5.43234
	123.897	8.2561	-0.520592	5.42806
	123.899	8.5831	-0.520592	5.43775
	123.9	8.96831	-0.520592	5.44858
	123.9	9.26398	-0.520592	5.4505
	123.899	9.38897	-0.520592	5.44759
	123.899	9.50566	-0.520592	5.44571
	123.899	9.68452	-0.520592	5.44595
	123.899	9.84396	-0.520592	5.44673
	123.899	10.0147	-0.520592	5.44696
	123.899	10.2036	-0.520592	5.44679
	123.899	10.3481	-0.520592	5.44663
	123.899	10.5089	-0.520592	5.44663
	123.877	10.7482	-0.520592	5.44668
	123.82	11.0234	-0.520592	5.44671
	123.796	11.238	-0.520592	5.4467
	123.85	11.3576	-0.520592	5.44668
	123.887	11.4992	-0.520592	5.44668
	123.841	11.6902	-0.520592	5.44669
	123.778	11.7966	-0.520592	5.44669
	123.742	11.8346	-0.520592	5.4507
	123.7	11.97	-0.520592	5.46104
	123.665	12.1857	-0.520592	5.46531
	123.661	12.3536	-0.520592	5.45562
	123.671	12.5147	-0.520592	5.4448
	123.676	12.6967	-0.520592	5.44287
	123.675	12.8415	-0.520592	5.44579
	123.673	13.0051	-0.520592	5.44767
	123.672	13.1962	-0.520592	5.44742
	123.673	13.3441	-0.520592	5.44664
	123.673	13.5056	-0.520592	5.44641
	123.673	13.6948	-0.520592	5.44658
	123.673	13.7934	-0.520592	5.44674
	123.673	13.7796	-0.520592	5.44675
	123.673	13.7899	-0.520592	5.44669
	123.673	13.9548	-0.520592	5.44667
	123.673	14.2416	-0.520592	5.44668
	123.673	14.5349	-0.520592	5.44669
	123.673	14.7402	-0.520592	5.44669
	123.673	14.8002	-0.520592	5.44669
	123.673	14.7648	-0.520592	5.44669
	123.673	14.7306	-0.520592	5.44669
	123.673	14.7784	-0.520592	5.44669
	123.673	14.966	-0.520592	5.44669
	123.673	15.1997	-0.520592	5.44669
	123.673	15.3566	-0.520592	5.44669
	123.673	15.5067	-0.520592	5.44669
	123.651	15.6879	-0.520592	5.44669
	123.593	15.7872	-0.520592	5.44669
	123.569	15.8258	-0.520592	5.44669
	123.601	15.9639	-0.520592	5.44669
	123.581	16.1806	-0.520592	5.44669
	123.489	16.2987	-0.520592	5.44669
	123.423	16.3325	-0.520592	5.44669
	123.423	16.4619	-0.520592	5.44669
	123.445	16.7258	-0.520592	5.44669
	123.455	17.0222	-0.520592	5.44669
	123.45	17.2368	-0.520592	5.44669
	123.445	17.2998	-0.520592	5.44669
	123.445	17.3115	-0.520592	5.44669
	123.446	17.4513	-0.520592	5.44669
	123.447	17.6782	-0.520592	5.44669
	123.447	17.8001	-0.520592	5.44669
	123.447	17.8317	-0.520592	5.44669
	123.447	17.959	-0.520592	5.4507
	123.447	18.2227	-0.520592	5.46104
	123.447	18.5198	-0.520592	5.46531
	123.447	18.7348	-0.520592	5.45562
	123.447	18.8468	-0.520592	5.4448
	123.447	18.9851	-0.520592	5.44287
	123.447	19.1773	-0.520592	5.44579
	123.447	19.3347	-0.520592	5.44767
	123.447	19.4998	-0.520592	5.44742
	123.424	19.6871	-0.520592	5.44664
	123.367	19.7836	-0.520592	5.44641
	123.321	19.8188	-0.520592	5.44658
	123.295	19.9566	-0.520592	5.44674
	123.252	20.1742	-0.520592	5.44675
	123.213	20.3421	-0.520592	5.44669
	123.207	20.5026	-0.520592	5.44667
	123.218	20.6842	-0.520592	5.44668
	123.224	20.8292	-0.520592	5.44669
	123.223	20.9929	-0.520592	5.44669
	123.22	21.2332	-0.520592	5.44669
	123.219	21.5078	-0.520592	5.44669
	123.22	21.7217	-0.520592	5.44669
	123.221	21.7921	-0.520592	5.44669
	123.221	21.758	-0.520592	5.44669
	123.22	21.7698	-0.520592	5.44669
	123.22	21.9918	-0.520592	5.44669
	123.22	22.3589	-0.520592	5.44669
	123.22	22.5763	-0.520592	5.44669
	123.22	22.6086	-0.520592	5.44669
	123.22	22.6546	-0.520592	5.44669
	123.22	22.729	-0.520592	5.44669
	123.22	22.8035	-0.520592	5.44669
	123.22	22.9653	-0.520592	5.44669
	123.22	23.179	-0.520592	5.44669
	123.198	23.2876	-0.520592	5.44669
	123.118	23.2692	-0.520592	5.44669
	123.015	23.274	-0.520592	5.44669
	122.987	23.4382	-0.520592	5.44669
	123.055	23.6775	-0.520592	5.44669
	123.1	23.7958	-0.520592	5.44669
	123.051	23.8216	-0.520592	5.44669
	122.986	23.9477	-0.520592	5.44669
	122.971	24.1638	-0.520592	5.44669
	122.988	24.286	-0.520592	5.44669
	123	24.3217	-0.520592	5.44669
	122.999	24.4505	-0.520592	5.44669
	122.994	24.6642	-0.520592	5.44669
	122.992	24.8337	-0.520592	5.44669
	122.993	24.9961	-0.520592	5.44669
	122.994	25.1781	-0.520592	5.44669
	122.994	25.2733	-0.520592	5.44669
	122.994	25.3098	-0.520592	5.44669
	122.994	25.4486	-0.520592	5.44669
	122.994	25.6662	-0.520592	5.44669
	122.994	25.7845	-0.520592	5.44669
	122.994	25.8181	-0.520592	5.44669
	122.994	25.9473	-0.520592	5.44669
	122.994	26.2112	-0.520592	5.44669
	122.972	26.5077	-0.520592	5.44669
	122.892	26.7715	-0.520592	5.44669
	122.789	27.0104	-0.520592	5.44669
	122.739	27.2013	-0.520592	5.44669
	122.749	27.2748	-0.520592	5.44669
	122.771	27.2993	-0.520592	5.44669
	122.776	27.4408	-0.520592	5.44669
	122.77	27.6638	-0.520592	5.44669
	122.766	27.7835	-0.520592	5.44669
	122.766	27.8156	-0.520592	5.44669
	122.768	27.9438	-0.520592	5.44669
	122.768	28.1586	-0.520592	5.44669
	122.768	28.2795	-0.520592	5.44669
	122.768	28.3151	-0.520592	5.44669
	122.768	28.4443	-0.520592	5.44669
	122.768	28.6583	-0.520592	5.44669
	122.768	28.8276	-0.520592	5.44669
	122.768	28.99	-0.520592	5.44669
	122.768	29.1719	-0.520592	5.44669
	122.768	29.3163	-0.520592	5.44669
	122.768	29.4797	-0.520592	5.44669
	122.768	29.6709	-0.520592	5.44669
	122.768	29.7697	-0.520592	5.44669
	122.768	29.7553	-0.520592	5.44669
	122.768	29.7652	-0.520592	5.44669
	122.768	29.9794	-0.520592	5.44669
	122.768	30.3931	-0.520592	5.44669
	122.768	30.7389	-0.520592	5.44669
	122.768	30.8253	-0.520592	5.44669
	122.768	30.7526	-0.520592	5.44669
	122.768	30.7428	-0.520592	5.44669
	122.768	30.9203	-0.520592	5.44669
	122.746	31.1704	-0.520592	5.44669
	122.666	31.2885	-0.520592	5.44669
	122.562	31.3104	-0.520592	5.44669
	122.535	31.4348	-0.520592	5.44669
	122.603	31.6517	-0.520592	5.44669
	122.648	31.7748	-0.520592	5.44669
	122.599	31.7614	-0.520592	5.44669
	122.533	31.7631	-0.520592	5.44669
	122.519	31.9243	-0.520592	5.44669
	122.535	32.1634	-0.520592	5.44669
	122.547	32.2827	-0.520592	5.44669
	122.546	32.309	-0.520592	5.44669
	122.542	32.4349	-0.520592	5.44669
	122.54	32.6507	-0.520592	5.44669
	122.541	32.7729	-0.520592	5.44669
	122.542	32.8087	-0.520592	5.44669
	122.542	32.9375	-0.520592	5.44669
	122.542	33.1512	-0.520592	5.44669
	122.541	33.2715	-0.520592	5.44669
	122.541	33.258	-0.520592	5.44669
	122.542	33.2607	-0.520592	5.44669
	122.542	33.4223	-0.520592	5.44669
	122.542	33.6613	-0.520592	5.44669
	122.542	33.7804	-0.520592	5.44669
	122.542	33.7574	-0.520592	5.44669
	122.542	33.7074	-0.520592	5.44669
	122.542	33.7441	-0.520592	5.44669
	122.542	33.9327	-0.520592	5.44669
	122.542	34.1708	-0.520592	5.44669
	122.519	34.3292	-0.520592	5.44669
	122.462	34.4783	-0.520592	5.44669
	122.438	34.6586	-0.520592	5.44669
	122.492	34.7579	-0.520592	5.44669
	122.552	34.7475	-0.520592	5.44669
	122.563	34.759	-0.520592	5.44669
	122.547	34.9232	-0.520592	5.44669
	122.514	35.1601	-0.520592	5.44669
	122.458	35.2774	-0.520592	5.44669
	122.438	35.2545	-0.520592	5.44669
	122.493	35.2543	-0.520592	5.44669
	122.53	35.418	-0.520592	5.44669
	122.46	35.6589	-0.520592	5.44669
	122.341	35.778	-0.520592	5.44669
	122.281	35.7544	-0.520592	5.44669
	122.315	35.7041	-0.520592	5.44669
	122.398	35.7409	-0.520592	5.44669
	122.428	35.9788	-0.520592	5.44669
	122.368	36.3929	-0.520592	5.44669
	122.303	36.7305	-0.520592	5.44669
	122.292	36.8624	-0.520592	5.44268
	122.31	36.9671	-0.520592	5.43234
	122.321	37.1384	-0.520592	5.42806
	122.32	37.2498	-0.520592	5.43775
	122.315	37.2477	-0.520592	5.44858
	122.314	37.2584	-0.520592	5.4505
	122.315	37.4193	-0.520592	5.44759
	122.316	37.6551	-0.520592	5.44571
	122.293	37.8223	-0.520592	5.44595
	122.213	37.976	-0.520592	5.44673
	122.11	38.1551	-0.520592	5.44696
	122.082	38.3014	-0.520592	5.44679
	122.173	38.4665	-0.520592	5.44663
	122.275	38.6578	-0.520592	5.44663
	122.272	38.8052	-0.520592	5.44668
	122.232	38.9664	-0.520592	5.44671
	122.239	39.1557	-0.520592	5.4467
	122.214	39.2544	-0.520592	5.44668
	122.129	39.2899	-0.520592	5.44668
	122.067	39.4269	-0.520592	5.44669
	122.067	39.6442	-0.520592	5.44669
	122.088	39.8122	-0.520592	5.44669
	122.096	39.9728	-0.520592	5.44669
	122.092	40.1545	-0.520592	5.44669
	122.088	40.2994	-0.520592	5.44669
	122.087	40.4631	-0.520592	5.44669
	122.089	40.6542	-0.520592	5.44669
	122.089	40.802	-0.520592	5.44669
	122.089	40.9635	-0.520592	5.44669
	122.089	41.2019	-0.520592	5.44669
	122.089	41.4765	-0.520592	5.44669
	122.089	41.6911	-0.520592	5.44669
	122.089	41.7618	-0.520592	5.44669
	122.089	41.7767	-0.520592	5.44669
	122.089	41.9644	-0.520592	5.44669
	122.089	42.3655	-0.520592	5.44669
	122.067	42.7155	-0.520592	5.44669
	121.987	42.8573	-0.520592	5.44669
	121.883	42.9617	-0.520592	5.44669
	121.856	43.1294	-0.520592	5.44669
	121.924	43.2886	-0.520592	5.44669
	121.969	43.4631	-0.520592	5.44669
	121.92	43.703	-0.520592	5.44669
	121.854	43.9735	-0.520592	5.44669
	121.84	44.2351	-0.520592	5.44669
	121.856	44.4823	-0.520592	5.44669
	121.868	44.7266	-0.520592	5.44669
	121.867	44.9749	-0.520592	5.44669
	121.863	45.1766	-0.520592	5.44669
	121.861	45.3005	-0.520592	5.44669
	121.862	45.4976	-0.520592	5.44669
	121.841	45.8165	-0.520592	5.44669
	121.783	45.9736	-0.520592	5.44669
	121.759	45.9408	-0.520592	5.44669
	121.813	46.1196	-0.520592	5.44669
	121.873	46.5406	-0.520592	5.44669
	121.884	46.8047	-0.520592	5.44669
	121.845	46.8389	-0.520592	5.44669
	121.777	46.9185	-0.520592	5.44669
	121.755	47.1124	-0.520592	5.44669
	121.813	47.2419	-0.520592	5.44669
	121.875	47.2886	-0.520592	5.44669
	121.862	47.4193	-0.520592	5.44669
	121.765	47.63	-0.520592	5.44669
	121.674	47.7975	-0.520592	5.44669
	121.705	47.9602	-0.520592	5.44669
	121.802	48.1922	-0.520592	5.44669
	121.794	48.4636	-0.520592	5.44669
	121.706	48.6792	-0.520592	5.44669
	121.686	48.7514	-0.520592	5.44669
	121.712	48.7666	-0.520592	5.44669
	121.685	48.9046	-0.520592	5.44669
	121.635	49.1295	-0.520592	5.44669
	121.62	49.3004	-0.520592	5.44669
	121.63	49.4595	-0.520592	5.44669
	121.64	49.6395	-0.520592	5.44669
	121.64	49.7843	-0.520592	5.44669
	121.637	49.9977	-0.520592	5.44669
	121.635	50.365	-0.520592	5.44669
	121.636	50.692	-0.520592	5.44669
	121.636	50.787	-0.520592	5.44669
	121.637	50.7738	-0.520592	5.44669
	121.636	50.9413	-0.520592	5.44669
	121.636	51.344	-0.520592	5.44669
	121.636	51.7019	-0.520592	5.44669
	121.636	51.7972	-0.520592	5.44669
	121.636	51.7731	-0.520592	5.44669
	121.636	51.8867	-0.520592	5.44669
	121.636	52.1646	-0.520592	5.44669
	121.636	52.4725	-0.520592	5.44669
	121.636	52.7362	-0.520592	5.44669
	121.636	52.9709	-0.520592	5.44669
	121.636	53.2093	-0.520592	5.44669
	121.636	53.4595	-0.520592	5.44669
	121.636	53.6642	-0.520592	5.44669
	121.636	53.7886	-0.520592	5.44669
	121.636	53.9357	-0.520592	5.44669
	121.636	54.1765	-0.520592	5.44669
	121.614	54.4571	-0.520592	5.44669
	121.557	54.7226	-0.520592	5.44669
	121.533	54.9678	-0.520592	5.44669
	121.587	55.21	-0.520592	5.44669
	121.647	55.458	-0.520592	5.44669
	121.635	55.6604	-0.520592	5.44669
	121.539	55.7847	-0.520592	5.44669
	121.425	55.9325	-0.520592	5.44669
	121.377	56.1245	-0.520592	5.44669
	121.392	56.2291	-0.520592	5.44669
	121.414	56.266	-0.520592	5.44669
	121.418	56.4016	-0.520592	5.44669
	121.412	56.6669	-0.520592	5.44669
	121.408	56.9617	-0.520592	5.44669
	121.408	57.1752	-0.520592	5.44669
	121.41	57.2382	-0.520592	5.44669
	121.411	57.2503	-0.520592	5.44669
	121.41	57.3903	-0.520592	5.44669
	121.41	57.6172	-0.520592	5.44669
	121.41	57.7389	-0.520592	5.44669
	121.41	57.7706	-0.520592	5.44669
	121.41	57.8979	-0.520592	5.44669
	121.41	58.1616	-0.520592	5.44669
	121.41	58.4587	-0.520592	5.44669
	121.41	58.7229	-0.520592	5.44669
	121.388	58.9617	-0.520592	5.44669
	121.33	59.1524	-0.520592	5.44669
	121.307	59.275	-0.520592	5.44669
	121.338	59.4263	-0.520592	5.44669
	121.319	59.6695	-0.520592	5.44669
	121.248	59.9497	-0.520592	5.44669
	121.262	60.1649	-0.520592	5.44669
	121.343	60.2831	-0.520592	5.44669
	121.336	60.4238	-0.520592	5.44669
	121.231	60.6641	-0.520592	5.44669
	121.156	60.9469	-0.520592	5.44669
	121.156	61.1642	-0.520592	5.44669
	121.182	61.2332	-0.520592	5.44669
	121.193	61.2464	-0.520592	5.44669
	121.188	61.3847	-0.520592	5.44669
	121.182	61.6597	-0.520592	5.44669
	121.182	61.9083	-0.520592	5.44669
	121.183	61.9929	-0.520592	5.44669
	121.184	62.0015	-0.520592	5.44669
	121.184	62.0832	-0.520592	5.44669
	121.184	62.1806	-0.520592	5.44669
	121.184	62.2029	-0.520592	5.44669
	121.184	62.2285	-0.520592	5.44669
	121.184	62.3869	-0.520592	5.44669
	121.184	62.6164	-0.520592	5.44669
	121.184	62.7327	-0.520592	5.44669
	121.184	62.7119	-0.520592	5.44669
	121.184	62.713	-0.520592	5.44669
	121.184	62.8765	-0.520592	5.44669
	121.184	63.166	-0.520592	5.44669
	121.184	63.461	-0.520592	5.44669
	121.184	63.6659	-0.520592	5.44669
	121.184	63.7253	-0.520592	5.44669
	121.184	63.7389	-0.520592	5.44669
	121.184	63.8808	-0.520592	5.44669
	121.184	64.1571	-0.520592	5.44669
	121.184	64.4543	-0.520592	5.44268
	121.184	64.6648	-0.520592	5.43234
	121.184	64.7258	-0.520592	5.42806
	121.184	64.7381	-0.520592	5.43775
	121.161	64.8789	-0.520592	5.44858
	121.082	65.1552	-0.520592	5.4505
	120.978	65.4527	-0.520592	5.44759
	120.929	65.6634	-0.520592	5.44571
	120.939	65.7243	-0.520592	5.44595
	120.96	65.7365	-0.520592	5.44673
	120.965	65.8773	-0.520592	5.44696
	120.96	66.1044	-0.520592	5.44679
	120.956	66.2752	-0.520592	5.44663
	120.956	66.4335	-0.520592	5.44663
	120.957	66.6132	-0.520592	5.44668
	120.958	66.7582	-0.520592	5.44671
	120.958	66.9225	-0.520592	5.4467
	120.957	67.114	-0.520592	5.44668
	120.957	67.2617	-0.520592	5.44668
	120.957	67.423	-0.520592	5.44669
	120.958	67.6122	-0.520592	5.44669
	120.957	67.7109	-0.520592	5.44669
	120.957	67.7463	-0.520592	5.44669
	120.957	67.8833	-0.520592	5.44669
	120.957	68.1006	-0.520592	5.44669
	120.957	68.2686	-0.520592	5.44669
	120.957	68.4292	-0.520592	5.44669
	120.957	68.6601	-0.520592	5.44669
	120.957	68.9318	-0.520592	5.44669
	120.957	69.1479	-0.520592	5.44669
	120.957	69.2694	-0.520592	5.44669
	120.957	69.3621	-0.520592	5.44669
	120.957	69.4257	-0.520592	5.44669
	120.957	69.4793	-0.520592	5.44669
	120.935	69.5871	-0.520592	5.44669
	120.878	69.7286	-0.520592	5.44669
	120.854	69.9155	-0.520592	5.44669
	120.886	70.1664	-0.520592	5.44669
	120.866	70.4372	-0.520592	5.44669
	120.773	70.695	-0.520592	5.44669
	120.707	70.9404	-0.520592	5.44669
	120.707	71.1362	-0.520592	5.44669
	120.73	71.2586	-0.520592	5.44669
	120.739	71.408	-0.520592	5.44669
	120.735	71.6013	-0.520592	5.44669
	120.73	71.7059	-0.520592	5.44669
	120.729	71.6932	-0.520592	5.44669
	120.731	71.7018	-0.520592	5.44669
	120.732	71.8656	-0.520592	5.44669
	120.732	72.1033	-0.520592	5.44669
	120.731	72.2704	-0.520592	5.44669
	120.731	72.4233	-0.520592	5.44669
	120.731	72.6513	-0.520592	5.44669
	120.731	72.8753	-0.520592	5.44669
	120.731	72.9663	-0.520592	5.44669
	120.731	72.9863	-0.520592	5.44669
	120.731	73.0705	-0.520592	5.44669
	120.731	73.2142	-0.520592	5.44669
	120.731	73.3611	-0.520592	5.44669
	120.731	73.4392	-0.520592	5.44669
	120.731	73.4797	-0.520592	5.44669
	120.731	73.6259	-0.520592	5.44669
	120.731	73.8452	-0.520592	5.44669
	120.731	73.9124	-0.520592	5.44669
	120.731	73.8177	-0.520592	5.44669
	120.731	73.8455	-0.520592	5.44669
	120.731	74.1019	-0.520592	5.44669
	120.731	74.4297	-0.520592	5.44669
	120.731	74.6599	-0.520592	5.44669
	120.731	74.7181	-0.520592	5.44669
	120.731	74.7223	-0.520592	5.44669
	120.731	74.8607	-0.520592	5.44669
	120.731	75.0897	-0.520592	5.44669
	120.731	75.2129	-0.512722	5.44669
	120.731	75.2444	-0.492437	5.44669
	120.731	75.3711	-0.484047	5.44669
	120.731	75.5854	-0.503059	5.44669
	120.731	75.7559	-0.5243	5.44669
	120.731	75.9186	-0.528071	5.44669
	120.731	76.1002	-0.522358	5.44669
	120.731	76.2444	-0.518666	5.44669
	120.709	76.457	-0.519157	5.44669
	120.651	76.8242	-0.520675	5.44669
	120.605	77.2006	-0.521137	5.44669
	120.579	77.4717	-0.520791	5.44669
	120.536	77.6377	-0.520482	5.44669
	120.519	77.7387	-0.520475	5.44669
	120.571	77.8899	-0.520583	5.44669
	120.606	78.1406	-0.52063	5.44669
	120.558	78.4241	-0.520611	5.44669
	120.497	78.638	-0.520587	5.44669
	120.483	78.7544	-0.520583	5.44669
	120.499	78.8949	-0.52059	5.44669
	120.532	79.0865	-0.520595	5.44669
	120.589	79.2428	-0.520594	5.44669
	120.631	79.4077	-0.520592	5.44669
	120.633	79.5953	-0.520592	5.44669
	120.597	79.6921	-0.520592	5.44669
	120.534	79.7272	-0.520592	5.44268
	120.49	79.8649	-0.520592	5.43234
	120.489	80.0825	-0.520592	5.42806
	120.504	80.2504	-0.520592	5.43775
	120.51	80.4109	-0.520592	5.44858
	120.507	80.5925	-0.520592	5.4505
	120.504	80.6883	-0.520592	5.44759
	120.504	80.676	-0.520592	5.44571
	120.505	80.6388	-0.520592	5.44595
	120.505	80.677	-0.520592	5.44673
	120.505	80.8617	-0.520592	5.44696
	120.505	81.0976	-0.520592	5.44679
	120.505	81.2073	-0.520592	5.44663
	120.505	81.1815	-0.520592	5.44663
	120.483	81.1336	-0.520592	5.44668
	120.425	81.123	-0.520592	5.44671
	120.401	81.1848	-0.520592	5.4467
	120.455	81.4191	-0.520592	5.44668
	120.515	81.8227	-0.520592	5.44668
	120.504	82.2064	-0.520592	5.44669
	120.408	82.4675	-0.520592	5.44669
	120.294	82.6759	-0.520592	5.44669
	120.246	82.9045	-0.520592	5.44669
	120.26	83.1599	-0.520592	5.44669
	120.283	83.4195	-0.520592	5.44669
	120.287	83.6712	-0.520592	5.44669
	120.281	83.9182	-0.520592	5.44669
	120.276	84.1167	-0.520592	5.44669
	120.277	84.2397	-0.520592	5.44268
	120.279	84.4377	-0.520592	5.43234
	120.279	84.8063	-0.520592	5.42806
	120.279	85.1394	-0.520592	5.43775
	120.278	85.2856	-0.520592	5.44858
	120.278	85.3979	-0.520592	5.4505
	120.279	85.5674	-0.520592	5.44759
	120.279	85.6752	-0.520592	5.44571
	120.279	85.7215	-0.520592	5.44595
	120.279	85.8599	-0.520592	5.44673
	120.279	86.0738	-0.520592	5.44696
	120.279	86.24	-0.520592	5.44679
	120.279	86.401	-0.520592	5.44663
	120.279	86.5835	-0.520592	5.44663
	120.279	86.7287	-0.520592	5.44668
	120.279	86.8921	-0.520592	5.44671
	120.279	87.1323	-0.520592	5.4467
	120.279	87.4069	-0.520592	5.44668
	120.279	87.6209	-0.520592	5.44668
	120.279	87.7405	-0.520592	5.44669
	120.256	87.9315	-0.520592	5.44669
	120.199	88.2985	-0.520592	5.44669
	120.175	88.6824	-0.520592	5.44669
	120.229	88.9568	-0.520592	5.44669
	120.267	89.1707	-0.520592	5.44669
	120.198	89.3967	-0.520592	5.44669
	120.078	89.6985	-0.520592	5.44669
	120.04	90.1336	-0.520592	5.44669
	120.11	90.6146	-0.520592	5.44669
	120.159	90.9717	-0.520592	5.44669
	120.111	91.1961	-0.520592	5.44669
	120.045	91.399	-0.520592	5.44669
	120.029	91.6382	-0.520592	5.44669
	120.045	91.9494	-0.520592	5.44669
	120.058	92.3838	-0.520592	5.44669
	120.057	92.8612	-0.520592	5.44669
	120.052	93.2169	-0.520592	5.44669
	120.051	93.4422	-0.520592	5.44669
	120.052	93.6458	-0.520592	5.44669
	120.053	93.9343	-0.520592	5.44669
	120.053	94.3227	-0.520592	5.44669
	120.052	94.6827	-0.520592	5.44669
	120.052	94.9397	-0.520592	5.44669
	120.052	95.1548	-0.520592	5.44669
	120.052	95.3876	-0.520592	5.44669
	120.03	95.6425	-0.520592	5.44669
	119.973	95.9495	-0.520592	5.44669
	119.949	96.3274	-0.512722	5.44669
	119.98	96.6764	-0.492437	5.44669
	119.961	96.9325	-0.484047	5.44669
	119.868	97.1512	-0.503059	5.44669
	119.824	97.435	-0.5243	5.44669
	119.882	97.8161	-0.528071	5.44669
	119.928	98.1747	-0.522358	5.44669
	119.884	98.4828	-0.518666	5.44669
	119.819	98.8261	-0.519157	5.44669
	119.804	99.1604	-0.520675	5.44669
	119.819	99.4227	-0.521137	5.44669
	119.831	99.6492	-0.520791	5.44669
	119.831	99.934	-0.520482	5.44669
	119.826	100.313	-0.520475	5.44669
	119.824	100.67	-0.520583	5.44669
	119.825	100.978	-0.52063	5.44669
	119.826	101.322	-0.520611	5.44669
	119.826	101.608	-0.520587	5.44669
	119.826	101.743	-0.520583	5.44669
	119.826	101.868	-0.52059	5.44669
	119.826	102.095	-0.520595	5.44669
	119.826	102.379	-0.520594	5.44669
	119.826	102.65	-0.520592	5.44669
	119.826	102.946	-0.520592	5.44669
	119.826	103.313	-0.520592	5.44669
	119.826	103.613	-0.520592	5.44669
	119.826	103.696	-0.520592	5.44669
	119.826	103.688	-0.520592	5.44669
	119.826	103.813	-0.520592	5.44669
	119.826	104.089	-0.520592	5.44669
	119.826	104.393	-0.520592	5.44669
	119.826	104.606	-0.520592	5.44669
	119.826	104.715	-0.520592	5.44669
	119.826	104.853	-0.520592	5.44669
	119.804	105.046	-0.520592	5.44669
	119.746	105.204	-0.520592	5.44669
	119.7	105.369	-0.520592	5.44669
	119.697	105.556	-0.520592	5.44669
	119.733	105.652	-0.520592	5.44669
	119.798	105.638	-0.520592	5.44669
	119.842	105.649	-0.520592	5.44669
	119.842	105.765	-0.520592	5.44669
	119.827	105.876	-0.520592	5.4507
	119.799	105.99	-0.520592	5.46104
	119.744	106.262	-0.520592	5.46531
	119.723	106.622	-0.520592	5.45562
	119.755	106.919	-0.520592	5.4448
	119.757	107.101	-0.520592	5.44287
	119.743	107.2	-0.520592	5.44579
	119.759	107.344	-0.520592	5.44767
	119.751	107.593	-0.520592	5.44742
	119.717	107.878	-0.520592	5.44664
	119.68	108.093	-0.520592	5.45042
	119.627	108.21	-0.520592	5.46094
	119.588	108.399	-0.520592	5.46537
	119.586	108.766	-0.520592	5.45568
	119.598	109.102	-0.520592	5.4448
	119.604	109.25	-0.520592	5.44286
	119.602	109.362	-0.520592	5.44578
	119.599	109.531	-0.520592	5.44767
	119.599	109.638	-0.520592	5.44742
	119.599	109.636	-0.520592	5.44665
	119.6	109.647	-0.520592	5.44641
	119.6	109.809	-0.520592	5.44658
	119.6	110.045	-0.520592	5.44674
	119.6	110.212	-0.520592	5.44675
	119.6	110.365	-0.520592	5.44669
	119.6	110.544	-0.520592	5.44667
	119.6	110.691	-0.520592	5.44668
	119.6	110.856	-0.520592	5.44669
	119.6	111.047	-0.520592	5.44669
	119.6	111.194	-0.520592	5.44669
	119.6	111.356	-0.520592	5.44669
	119.6	111.545	-0.520592	5.44669
	119.6	111.693	-0.520592	5.44669
	119.6	111.855	-0.520592	5.44669
	119.6	112.094	-0.520592	5.44669
	119.6	112.368	-0.520592	5.44669
	119.6	112.632	-0.520592	5.44669
	119.6	112.878	-0.520592	5.44669
	119.6	113.073	-0.520592	5.4507
	119.6	113.194	-0.520592	5.46104
	119.6	113.343	-0.520592	5.46531
	119.577	113.586	-0.520592	5.45562
	119.498	113.867	-0.520592	5.4448
	119.416	114.083	-0.520592	5.44287
	119.424	114.201	-0.520592	5.44579
	119.459	114.341	-0.520592	5.44767
	119.426	114.582	-0.520592	5.44742
	119.393	114.864	-0.520592	5.44664
	119.434	115.131	-0.520592	5.44641
	119.47	115.376	-0.520592	5.44658
	119.427	115.617	-0.520592	5.44674
	119.367	115.865	-0.520592	5.44675
	119.353	116.068	-0.520592	5.44669
	119.367	116.192	-0.520592	5.44667
	119.378	116.389	-0.520592	5.44668
	119.378	116.757	-0.520592	5.44669
	119.374	117.09	-0.520592	5.44669
	119.372	117.237	-0.520592	5.44669
	119.373	117.349	-0.520592	5.44669
	119.374	117.519	-0.520592	5.44669
	119.374	117.676	-0.512722	5.44669
	119.373	117.898	-0.492437	5.44669
	119.373	118.265	-0.484047	5.44669
	119.373	118.637	-0.503059	5.44669
	119.373	118.907	-0.5243	5.44669
	119.351	119.074	-0.528071	5.44669
	119.294	119.176	-0.522358	5.44669
	119.27	119.327	-0.518666	5.44669
	119.324	119.577	-0.519157	5.44669
	119.384	119.861	-0.520675	5.44669
	119.372	120.075	-0.521137	5.44669
	119.276	120.191	-0.520791	5.44669
	119.185	120.332	-0.520482	5.44669
	119.194	120.572	-0.520475	5.44669
	119.255	120.855	-0.520583	5.44669
	119.281	121.073	-0.52063	5.44669
	119.248	121.191	-0.520611	5.44669
	119.178	121.331	-0.520587	5.44669
	119.13	121.521	-0.520583	5.44669
	119.13	121.678	-0.52059	5.44669
	119.146	121.843	-0.520595	5.44669
	119.153	122.03	-0.520594	5.44669
	119.15	122.176	-0.520592	5.44669
	119.146	122.338	-0.520592	5.44669
	119.146	122.528	-0.520592	5.44669
	119.147	122.676	-0.520592	5.44669
	119.148	122.838	-0.520592	5.44669
	119.147	123.028	-0.520592	5.44669
	119.147	123.126	-0.520592	5.44669
	119.147	123.161	-0.520592	5.44669
	119.147	123.298	-0.520592	5.44669
	119.147	123.516	-0.520592	5.44669
	119.147	123.635	-0.520592	5.44669
	119.147	123.619	-0.520592	5.44669
	119.147	123.622	-0.520592	5.44669
	119.147	123.784	-0.520592	5.44669
	119.147	124.072	-0.520592	5.44669
	119.147	124.367	-0.520592	5.44669
	119.147	124.573	-0.520592	5.44669
	119.147	124.681	-0.520592	5.44669
	119.147	124.822	-0.520592	5.44669
	119.147	125.016	-0.520592	5.44669
	119.147	125.173	-0.520592	5.44669
	119.147	125.338	-0.520592	5.44669
	119.147	125.525	-0.520592	5.44669
	119.147	125.622	-0.520592	5.44669
	119.147	125.657	-0.520592	5.44669
	119.147	125.795	-0.520592	5.44669
	119.147	126.061	-0.520592	5.44669
	119.147	126.356	-0.520592	5.44669
	119.147	126.569	-0.520592	5.44669
	119.147	126.632	-0.520592	5.44669
	119.147	126.644	-0.520592	5.44669
	119.147	126.784	-0.520592	5.44669
	119.147	127.011	-0.520592	5.44669
	119.147	127.182	-0.520592	5.44268
	119.125	127.34	-0.520592	5.43234
	119.067	127.52	-0.520592	5.42806
	119.044	127.616	-0.520592	5.43775
	119.097	127.653	-0.520592	5.44858
	119.158	127.792	-0.520592	5.4505
	119.146	128.059	-0.520592	5.44759
	119.05	128.353	-0.520592	5.44571
	118.936	128.615	-0.520592	5.44595
	118.888	128.854	-0.520592	5.44673
	118.903	129.045	-0.520592	5.44696
	118.925	129.168	-0.520592	5.44679
	118.929	129.32	-0.520592	5.44663
	118.923	129.562	-0.520592	5.44663
	118.919	129.892	-0.520592	5.44668
	118.919	130.283	-0.520592	5.44671
	118.921	130.63	-0.520592	5.4467
	118.921	130.929	-0.520592	5.44668
	118.921	131.273	-0.520592	5.44668
	118.921	131.611	-0.520592	5.44669
	118.921	131.874	-0.520592	5.44669
	118.921	132.1	-0.520592	5.44669
	118.921	132.384	-0.520592	5.44669
	118.921	132.763	-0.520592	5.44669
	118.921	133.12	-0.520592	5.44669
	118.921	133.429	-0.520592	5.44669
	118.921	133.822	-0.520592	5.44268
	118.921	134.283	-0.520592	5.43234
	118.921	134.647	-0.520592	5.42806
	118.921	134.881	-0.520592	5.43775
	118.921	135.086	-0.520592	5.44858
	118.921	135.371	-0.520592	5.4505
	118.921	135.758	-0.520592	5.44759
	118.921	136.119	-0.520592	5.44571
	118.921	136.426	-0.520592	5.44595
	118.921	136.768	-0.520592	5.44272
	118.921	137.053	-0.520592	5.43262
	118.921	137.189	-0.520592	5.42816
	118.921	137.314	-0.520592	5.43769
	118.921	137.591	-0.520592	5.44852
	118.921	138.05	-0.520592	5.45049
	118.921	138.5	-0.520592	5.44761
	118.921	138.729	-0.520592	5.44571
	118.899	138.845	-0.520592	5.44595
	118.819	139.038	-0.520592	5.44672
	118.738	139.309	-0.520592	5.44696
	118.745	139.588	-0.520592	5.44679
	118.78	139.892	-0.520592	5.44663
	118.747	140.259	-0.520592	5.44663
	118.692	140.655	-0.520592	5.44668
	118.676	141.089	-0.520592	5.44671
	118.688	141.489	-0.520592	5.4467
	118.698	141.706	-0.520592	5.44668
	118.699	141.885	-0.520592	5.44668
	118.695	142.213	-0.520592	5.44669
	118.693	142.586	-0.520592	5.44669
	118.694	142.869	-0.520592	5.44669
	118.695	143.091	-0.520592	5.44669
	118.695	143.317	-0.520592	5.44669
	118.695	143.567	-0.520592	5.44669
	118.694	143.776	-0.520592	5.44669
	118.695	143.853	-0.520592	5.44669
	118.695	143.873	-0.520592	5.44669
	118.695	144.011	-0.520592	5.44669
	118.695	144.283	-0.520592	5.44669
	118.695	144.58	-0.520592	5.44669
	118.695	144.792	-0.520592	5.44669
	118.695	144.854	-0.520592	5.44669
	118.695	144.866	-0.520592	5.44669
	118.695	145.006	-0.520592	5.44669
	118.695	145.282	-0.520592	5.44669
	118.695	145.58	-0.520592	5.44669
	118.672	145.84	-0.520592	5.44669
	118.593	146.077	-0.520592	5.44669
	118.489	146.317	-0.520592	5.44669
	118.439	146.568	-0.520592	5.44669
	118.45	146.87	-0.520592	5.44669
	118.471	147.248	-0.520592	5.44669
	118.498	147.549	-0.520592	5.44669
	118.55	147.679	-0.520592	5.44669
	118.57	147.796	-0.520592	5.44669
	118.516	148.022	-0.520592	5.44669
	118.458	148.357	-0.520592	5.44669
	118.448	148.805	-0.520592	5.44669
	118.464	149.28	-0.520592	5.44669
	118.474	149.63	-0.520592	5.44669
	118.472	149.903	-0.520592	5.44669
	118.49	150.284	-0.520592	5.44669
	118.569	150.753	-0.520592	5.44669
	118.651	151.124	-0.520592	5.44669
	118.622	151.359	-0.520592	5.44669
	118.508	151.512	-0.520592	5.44669
	118.437	151.62	-0.520592	5.44669
	118.442	151.779	-0.520592	5.44669
	118.469	152.03	-0.520592	5.44669
	118.478	152.361	-0.520592	5.44669
	118.472	152.749	-0.520592	5.44669
	118.466	153.094	-0.520592	5.44669
	118.466	153.345	-0.520592	5.44669
	118.468	153.563	-0.520592	5.44669
	118.469	153.848	-0.520592	5.44669
	118.469	154.23	-0.520592	5.44669
	118.468	154.54	-0.520592	5.44669
	118.468	154.671	-0.520592	5.44669
	118.468	154.786	-0.520592	5.44669
	118.468	155.011	-0.520592	5.44669
	118.468	155.296	-0.520592	5.44669
	118.468	155.52	-0.520592	5.44669
	118.468	155.64	-0.520592	5.44669
	118.468	155.779	-0.520592	5.44669
	118.468	155.968	-0.520592	5.44669
	118.468	156.075	-0.520592	5.44669
	118.468	156.114	-0.520592	5.44669
	118.468	156.2	-0.520592	5.44669
	118.468	156.289	-0.520592	5.44669
	118.468	156.355	-0.520592	5.44669
	118.468	156.459	-0.520592	5.44669
	118.468	156.545	-0.520592	5.44669
	118.468	156.555	-0.520592	5.44669
	118.468	156.53	-0.520592	5.44669
	118.468	156.517	-0.520592	5.44669
	118.468	156.52	-0.520592	5.44669
	118.468	156.575	-0.520592	5.44669
	118.468	156.753	-0.520592	5.44669
	118.468	156.979	-0.520592	5.44669
	118.468	157.088	-0.520592	5.44669
	118.468	157.065	-0.520592	5.44669
	118.468	157.068	-0.520592	5.44669
	118.468	157.233	-0.520592	5.44669
	118.468	157.473	-0.520592	5.44669
	118.468	157.591	-0.520592	5.44669
	118.468	157.568	-0.520592	5.44669
	118.468	157.567	-0.520592	5.44669
	118.446	157.731	-0.520592	5.44669
	118.389	158.021	-0.520592	5.44669
	118.365	158.316	-0.520592	5.44669
	118.419	158.521	-0.520592	5.44669
	118.456	158.58	-0.520592	5.44669
	118.41	158.594	-0.520592	5.44669
	118.37	158.736	-0.520592	5.44669
	118.391	158.963	-0.520592	5.44669
	118.373	159.133	-0.520592	5.44669
	118.284	159.291	-0.520592	5.44669
	118.242	159.471	-0.520592	5.44669
	118.298	159.567	-0.520592	5.44669
	118.366	159.555	-0.520592	5.44669
	118.379	159.518	-0.520592	5.44669
	118.361	159.556	-0.520592	5.44669
	118.349	159.741	-0.520592	5.44669
	118.328	159.977	-0.520592	5.44669
	118.276	160.087	-0.520592	5.44669
	118.231	160.061	-0.520592	5.44669
	118.226	160.013	-0.520592	5.44669
	118.239	160.051	-0.528463	5.44669
	118.269	160.191	-0.548748	5.44669
	118.325	160.302	-0.557137	5.44669
	118.345	160.358	-0.538126	5.44669
	118.29	160.45	-0.516884	5.44669
	118.231	160.535	-0.513114	5.44669
	118.221	160.548	-0.518827	5.44669
	118.237	160.525	-0.522519	5.44669
	118.247	160.511	-0.522028	5.44669
	118.246	160.514	-0.520509	5.44669
	118.242	160.52	-0.520047	5.44669
	118.24	160.57	-0.520394	5.44669
	118.241	160.696	-0.520703	5.44669
	118.242	160.796	-0.520709	5.44669
	118.242	160.853	-0.520602	5.44669
	118.242	160.9	-0.520555	5.44669
	118.242	160.86	-0.520573	5.44669
	118.242	160.82	-0.520598	5.44669
	118.242	160.866	-0.520601	5.44669
	118.242	160.857	-0.520594	5.44669
	118.242	160.831	-0.52059	5.44669
	118.242	160.92	-0.520591	5.44669
	118.242	161.032	-0.520592	5.44669
	118.242	161.057	-0.520593	5.44669
	118.242	161.029	-0.520592	5.44669
	118.242	161.058	-0.520592	5.44669
	118.242	161.236	-0.520592	5.44669
	118.242	161.472	-0.520592	5.44669
	118.242	161.584	-0.520592	5.44669
	118.242	161.559	-0.520592	5.44669
	118.242	161.56	-0.520592	5.44669
	118.242	161.725	-0.520592	5.44669
	118.242	161.966	-0.520592	5.44669
	118.242	162.134	-0.520592	5.44669
	118.242	162.286	-0.520592	5.44669
	118.242	162.464	-0.520592	5.44669
	118.242	162.611	-0.520592	5.44669
	118.242	162.776	-0.520592	5.44669
	118.242	162.968	-0.520592	5.44669
	118.242	163.115	-0.520592	5.44669
	118.242	163.276	-0.520592	5.44669
	118.242	163.515	-0.520592	5.44669
	118.242	163.789	-0.520592	5.44669
	118.242	164.004	-0.520592	5.44669
	118.242	164.124	-0.520592	5.44669
	118.242	164.315	-0.520592	5.44669
	118.242	164.682	-0.520592	5.44669
	118.242	165.065	-0.520592	5.44669
	118.242	165.34	-0.520592	5.44669
	118.242	165.505	-0.520592	5.44669
	118.242	165.555	-0.520592	5.44669
	118.242	165.579	-0.520592	5.44669
	118.242	165.778	-0.520592	5.44669
	118.242	166.18	-0.520592	5.44669
	118.242	166.527	-0.520592	5.44669
	118.242	166.667	-0.520592	5.44669
	118.242	166.821	-0.520592	5.44669
	118.242	167.165	-0.520592	5.44669
	118.242	167.504	-0.520592	5.44669
	118.242	167.661	-0.520592	5.44669
	118.242	167.776	-0.520592	5.44669
	118.242	167.992	-0.520592	5.44669
	118.242	168.273	-0.520592	5.44669
	118.242	168.548	-0.520592	5.44669
	118.242	168.797	-0.520592	5.44669
	118.242	168.988	-0.520592	5.44669
	118.242	169.107	-0.520592	5.44669
	118.242	169.257	-0.520592	5.44669
	118.242	169.501	-0.520592	5.44669
	118.242	169.782	-0.520592	5.44669
	118.22	170.046	-0.520592	5.44669
	118.162	170.291	-0.520592	5.44669
	118.138	170.533	-0.520592	5.44669
	118.17	170.782	-0.520592	5.44669
	118.15	171.033	-0.520592	5.44669
	118.08	171.284	-0.520592	5.44669
	118.071	171.484	-0.520592	5.44669
	118.095	171.607	-0.520592	5.44669
	118.064	171.755	-0.520592	5.44669
	118.013	171.996	-0.520592	5.44669
	117.998	172.277	-0.520592	5.44669
	118.009	172.542	-0.520592	5.44669
	118.019	172.837	-0.520592	5.44669
	118.019	173.255	-0.520592	5.44669
	118.016	173.731	-0.520592	5.44669
	118.014	174.092	-0.520592	5.44669
	118.015	174.369	-0.520592	5.44669
	118.016	174.748	-0.520592	5.44669
	118.016	175.215	-0.520592	5.44669
	118.016	175.586	-0.520592	5.44669
	118.016	175.821	-0.520592	5.44669
	118.016	175.974	-0.520592	5.4507
	118.016	176.034	-0.520592	5.46104
	118.016	176.066	-0.520592	5.46531
	118.016	176.265	-0.520592	5.45562
	118.016	176.664	-0.520592	5.4448
	118.016	177.01	-0.520592	5.44287
	118.016	177.15	-0.520592	5.44579
	118.016	177.256	-0.520592	5.44767
	118.016	177.424	-0.520592	5.44742
	118.016	177.534	-0.520592	5.44664
	118.016	177.582	-0.520592	5.44641
	118.016	177.72	-0.520592	5.44658
	118.016	177.982	-0.520592	5.44674
	118.016	178.226	-0.520592	5.44675
	118.016	178.313	-0.520592	5.44669
	118.016	178.324	-0.520592	5.44667
	118.016	178.406	-0.520592	5.44668
	118.016	178.503	-0.520592	5.44669
	118.016	178.525	-0.520592	5.44669
	118.016	178.501	-0.520592	5.44669
	118.016	178.484	-0.520592	5.44669
	118.016	178.534	-0.520592	5.44669
	118.016	178.717	-0.520592	5.44669
	118.016	178.947	-0.520592	5.44669
	118.016	179.056	-0.520592	5.44669
	118.016	179.08	-0.520592	5.44669
	118.016	179.209	-0.520592	5.44669
	118.016	179.427	-0.520592	5.44669
	118.016	179.549	-0.520592	5.44669
	118.016	179.584	-0.520592	5.44669
	118.016	179.713	-0.520592	5.44669
	118.016	179.976	-0.520592	5.44669
	118.016	180.272	-0.520592	5.44669
	118.016	180.536	-0.520592	5.44669
	118.016	180.824	-0.520592	5.44669
	118.016	181.191	-0.520592	5.44669
	118.016	181.444	-0.520592	5.44669
	118.016	181.402	-0.520592	5.44669
	118.016	181.292	-0.520592	5.44669
	118.016	181.408	-0.520592	5.44669
	118.016	181.716	-0.520592	5.44669
	118.016	182.035	-0.520592	5.44669
	118.016	182.293	-0.520592	5.44669
	118.016	182.472	-0.520592	5.44669
	118.016	182.533	-0.520592	5.44669
	118.016	182.508	-0.520592	5.44669
	118.016	182.477	-0.520592	5.44669
	117.993	182.474	-0.520592	5.44669
	117.936	182.483	-0.520592	5.44669
	117.912	182.489	-0.520592	5.44669
	117.966	182.487	-0.520592	5.44669
	118.026	182.485	-0.520592	5.44669
	118.037	182.534	-0.520592	5.44669
	118.021	182.661	-0.520592	5.44669
	117.988	182.763	-0.520592	5.44669
	117.932	182.771	-0.520592	5.44669
	117.912	182.74	-0.520592	5.44669
	117.945	182.773	-0.520592	5.44669
	117.947	182.905	-0.520592	5.44669
	117.911	183.014	-0.520592	5.44669
	117.869	183.073	-0.520592	5.44669
	117.815	183.215	-0.520592	5.44669
	117.778	183.427	-0.520592	5.44669
	117.799	183.541	-0.520592	5.44669
	117.868	183.575	-0.520592	5.44669
	117.897	183.706	-0.520592	5.44669
	117.841	183.97	-0.520592	5.44669
	117.778	184.266	-0.520592	5.44669
	117.767	184.53	-0.520592	5.44669
	117.784	184.769	-0.520592	5.44669
	117.795	185.009	-0.520592	5.44669
	117.794	185.259	-0.520592	5.44669
	117.789	185.462	-0.520592	5.44669
	117.788	185.587	-0.520592	5.44669
	117.789	185.783	-0.520592	5.44669
	117.79	186.151	-0.520592	5.44669
	117.79	186.484	-0.520592	5.44669
	117.789	186.631	-0.520592	5.44669
	117.789	186.743	-0.520592	5.44669
	117.789	186.961	-0.520592	5.44669
	117.789	187.294	-0.520592	5.44669
	117.789	187.696	-0.520592	5.44669
	117.789	187.996	-0.520592	5.44669
	117.789	188.117	-0.520592	5.44669
	117.789	188.28	-0.520592	5.44669
	117.789	188.635	-0.520592	5.44669
	117.789	189.024	-0.520592	5.44669
	117.789	189.305	-0.520592	5.44669
	117.789	189.47	-0.520592	5.44669
	117.789	189.568	-0.520592	5.44669
	117.789	189.717	-0.520592	5.44669
	117.789	189.969	-0.520592	5.44669
	117.789	190.302	-0.520592	5.44669
	117.789	190.692	-0.520592	5.44669
	117.789	191.037	-0.520592	5.44669
	117.789	191.287	-0.520592	5.44669
	117.789	191.455	-0.520592	5.44669
	117.789	191.565	-0.520592	5.44669
	117.789	191.719	-0.520592	5.44669
	117.789	191.918	-0.520592	5.44669
	117.789	192.073	-0.520592	5.44669
	117.789	192.284	-0.520592	5.44669
	117.789	192.647	-0.520592	5.44669
	117.789	192.973	-0.520592	5.44669
	117.789	193.069	-0.520592	5.44669
	117.767	193.007	-0.520592	5.44669
	117.71	192.999	-0.520592	5.44669
	117.686	193.173	-0.520592	5.44669
	117.74	193.421	-0.520592	5.44669
	117.8	193.539	-0.520592	5.44669
	117.811	193.562	-0.520592	5.44669
	117.794	193.687	-0.520592	5.44669
	117.762	193.903	-0.520592	5.44669
	117.683	194.076	-0.520592	5.44669
	117.584	194.238	-0.520592	5.44669
	117.536	194.468	-0.520592	5.44669
	117.568	194.739	-0.520592	5.44669
	117.645	195.004	-0.520592	5.44669
	117.696	195.253	-0.520592	5.44669
	117.695	195.447	-0.520592	5.44669
	117.654	195.568	-0.520592	5.44669
	117.59	195.717	-0.520592	5.44669
	117.548	195.911	-0.520592	5.44669
	117.57	196.065	-0.520592	5.44669
	117.642	196.277	-0.520592	5.44669
	117.672	196.641	-0.520592	5.44669
	117.637	197.016	-0.520592	5.44669
	117.654	197.337	-0.520592	5.44669
	117.724	197.68	-0.520592	5.44669
	117.711	198.009	-0.520592	5.44669
	117.608	198.319	-0.520592	5.44669
	117.536	198.673	-0.520592	5.44669
	117.537	199.011	-0.520592	5.44669
	117.562	199.272	-0.520592	5.44669
	117.572	199.496	-0.520592	5.44669
	117.567	199.78	-0.520592	5.44669
	117.562	200.209	-0.520592	5.44669
	117.561	200.693	-0.520592	5.44669
	117.563	201.054	-0.520592	5.44669
	117.564	201.328	-0.520592	5.44669
	117.563	201.657	-0.520592	5.44669
	117.563	201.997	-0.520592	5.44669
	117.563	202.267	-0.520592	5.44669
	117.563	202.495	-0.520592	5.44669
	117.563	202.777	-0.520592	5.44669
	117.563	203.155	-0.520592	5.44669
	117.563	203.512	-0.520592	5.44669
	117.563	203.772	-0.520592	5.44669
	117.563	203.989	-0.520592	5.44669
	117.563	204.271	-0.520592	5.44669
	117.563	204.652	-0.520592	5.44669
	117.563	205.011	-0.520592	5.44669
	117.563	205.27	-0.520592	5.44669
	117.563	205.487	-0.520592	5.44669
	117.563	205.719	-0.520592	5.44669
	117.563	205.974	-0.520592	5.44669
	117.541	206.231	-0.520592	5.44669
	117.483	206.433	-0.520592	5.44669
	117.46	206.554	-0.520592	5.44669
	117.491	206.75	-0.520592	5.44669
	117.472	207.118	-0.520592	5.44669
	117.401	207.452	-0.520592	5.44669
	117.393	207.599	-0.520592	5.44669
	117.416	207.711	-0.520592	5.44669
	117.385	207.929	-0.520592	5.44669
	117.357	208.262	-0.520592	5.44669
	117.399	208.664	-0.520592	5.44669
	117.434	209.013	-0.520592	5.44669
	117.39	209.261	-0.520592	5.44669
	117.33	209.427	-0.520592	5.44669
	117.316	209.536	-0.520592	5.44669
	117.331	209.691	-0.520592	5.44669
	117.364	209.891	-0.520592	5.44669
	117.421	210.046	-0.520592	5.44669
	117.463	210.207	-0.520592	5.44669
	117.465	210.394	-0.520592	5.44669
	117.429	210.491	-0.520592	5.44669
	117.366	210.527	-0.520592	5.44669
	117.322	210.665	-0.520592	5.44669
	117.321	210.882	-0.520592	5.44669
	117.336	211.05	-0.520592	5.44669
	117.342	211.211	-0.520592	5.44669
	117.339	211.442	-0.520592	5.44669
	117.336	211.713	-0.528463	5.44669
	117.336	211.929	-0.548748	5.44669
	117.337	212.051	-0.557137	5.44669
	117.337	212.193	-0.538126	5.44669
	117.337	212.432	-0.524755	5.44669
	117.337	212.714	-0.541269	5.44669
	117.337	212.932	-0.555371	5.44669
	117.337	213.05	-0.540052	5.44669
	117.337	213.19	-0.51832	5.44669
	117.337	213.381	-0.513031	5.44669
	117.337	213.537	-0.518281	5.44669
	117.337	213.702	-0.52232	5.44669
	117.337	213.939	-0.522138	5.44669
	117.337	214.212	-0.520626	5.44669
	117.337	214.426	-0.520057	5.44669
	117.337	214.546	-0.520356	5.44669
	117.337	214.689	-0.520684	5.44669
	117.337	214.879	-0.520715	5.44669
	117.337	214.986	-0.520611	5.44669
	117.337	214.974	-0.520557	5.44669
[truncated: 2,502 more rows]
