# Supplementary material for: Design of a cosmetic glove stiffness compensation mechanism for toddler-sized hand prostheses
Source: PLoS One. 2017 Aug 11;12(8):e0183233. doi: 10.1371/journal.pone.0183233 (PMC5553851; doi:10.1371/journal.pone.0183233)
Supplement: S1 Dataset — (ZIP) [file pone.0183233.s001.zip › 01 Glove measurements/PVCglove2_4.xlsx]

## Sheet: test_glove2_4
LabVIEW Measurement
Writer_Version	2
Reader_Version	2
Separator	Tab
Decimal_Separator	.
Multi_Headings	No
X_Columns	No
Time_Pref	Absolute
Operator	localadmin
Date	2012-12-10
Time	00:14:05.249000
***End_of_Header***
Channels	4
Samples	10	10	10	10
Date	2012-12-10	2012-12-10	2012-12-10	2012-12-10
Time	00:14:07.049000	00:14:07.049000	00:14:07.049000	00:14:07.049000
Y_Unit_Label	mm	N	N	Pa
X_Dimension	Time	Time	Time	Time
X0	0	0	0	0
Delta_X	0.01	0.01	0.01	0.01
***End_of_Header***
X_Value	Voltage LVDT (Filtered)	Voltage Load Cell (Filtered)	Voltage Pinch Load Cell (Filtered)	Voltage Pressure (Filtered)	Comment
	129.104	0.278509	-0.520592	5.44669
	129.104	0.311566	-0.520592	5.44669
	129.104	0.27875	-0.520592	5.44669
	129.104	0.25351	-0.520592	5.44669
	129.104	0.205453	-0.520592	5.44669
	129.104	0.08813	-0.520592	5.44669
	129.104	0.039256	-0.520592	5.44669
	129.104	0.156204	-0.520592	5.44669
	129.104	0.286911	-0.520592	5.44669
	129.104	0.310282	-0.520592	5.44669
	129.104	0.226035	-0.520592	5.44669
	129.104	0.027335	-0.520592	5.44669
	129.104	-0.148894	-0.520592	5.44669
	129.104	-0.073173	-0.520592	5.44669
	129.104	0.181251	-0.520592	5.44669
	129.104	0.335447	-0.520592	5.44669
	129.104	0.321404	-0.520592	5.44669
	129.104	0.262584	-0.520592	5.44669
	129.104	0.243235	-0.520592	5.44669
	129.104	0.256084	-0.520592	5.44669
	129.104	0.268352	-0.520592	5.44669
	129.104	0.268924	-0.520592	5.44669
	129.104	0.264803	-0.520592	5.44669
	129.104	0.262874	-0.520592	5.44669
	129.104	0.263531	-0.520592	5.44669
	129.104	0.264491	-0.520592	5.44669
	129.104	0.26466	-0.520592	5.44669
	129.104	0.26439	-0.520592	5.44669
	129.104	0.264216	-0.520592	5.44669
	129.104	0.26424	-0.520592	5.44669
	129.082	0.215121	-0.520592	5.44669
	129.024	0.039177	-0.520592	5.44669
	129	-0.140047	-0.520592	5.44669
	129.054	-0.073675	-0.520592	5.44669
	129.114	0.177897	-0.520592	5.44669
	129.125	0.33422	-0.520592	5.44669
	129.109	0.322083	-0.520592	5.44669
	129.098	0.263305	-0.520592	5.44669
	129.1	0.243295	-0.520592	5.44669
	129.104	0.255854	-0.520592	5.44669
	129.105	0.268234	-0.520592	5.44669
	129.105	0.268956	-0.520592	5.44669
	129.104	0.215669	-0.520592	5.44669
	129.104	0.08692	-0.520592	5.44669
	129.104	0.035118	-0.520592	5.44669
	129.104	0.154901	-0.520592	5.44669
	129.104	0.287836	-0.520592	5.44669
	129.104	0.311132	-0.520592	5.44669
	129.104	0.275253	-0.520592	5.44669
	129.104	0.2522	-0.520592	5.44669
	129.104	0.255338	-0.520592	5.44669
	129.104	0.264852	-0.520592	5.44669
	129.104	0.267724	-0.520592	5.44669
	129.082	0.265544	-0.520592	5.44669
	129.024	0.263611	-0.520592	5.44669
	129	0.263576	-0.520592	5.44669
	129.054	0.264248	-0.520592	5.44669
	129.114	0.264542	-0.520592	5.44669
	129.125	0.264427	-0.520592	5.44669
	129.087	0.264274	-0.520592	5.44669
	129.019	0.264251	-0.520592	5.44669
	128.996	0.264295	-0.520592	5.44669
	129.055	0.264322	-0.520592	5.44669
	129.116	0.264318	-0.520592	5.44669
	129.126	0.264306	-0.520592	5.44669
	129.109	0.264303	-0.520592	5.44669
	129.098	0.215115	-0.520592	5.44669
	129.1	0.088343	-0.520592	5.44669
	129.104	0.035911	-0.520592	5.44669
	129.106	0.154727	-0.520592	5.44669
	129.105	0.287482	-0.520592	5.44669
	129.104	0.311046	-0.520592	5.44669
	129.104	0.226152	-0.520592	5.44669
	129.104	0.027112	-0.520592	5.44669
	129.104	-0.198219	-0.520592	5.44669
	129.104	-0.249116	-0.520592	5.44669
	129.104	-0.096279	-0.520592	5.44669
	129.104	0.049917	-0.520592	5.44669
	129.104	0.116168	-0.520592	5.44669
	129.104	0.199732	-0.520592	5.44669
	129.104	0.277445	-0.520592	5.44669
	129.104	0.290788	-0.520592	5.44669
	129.104	0.270416	-0.520592	5.44669
	129.104	0.208214	-0.520592	5.44669
	129.104	0.083271	-0.520592	5.44669
	129.104	0.036238	-0.520592	5.44669
	129.104	0.156667	-0.520592	5.44669
	129.104	0.288178	-0.520592	5.44669
	129.104	0.310648	-0.520592	5.44669
	129.104	0.225738	-0.520592	5.44669
	129.104	0.076271	-0.520592	5.44669
	129.104	0.027071	-0.520592	5.44669
	129.104	0.155314	-0.520592	5.44669
	129.104	0.290869	-0.520592	5.44669
	129.082	0.312256	-0.520592	5.44669
	129.024	0.274646	-0.520592	5.44669
	129	0.202356	-0.520592	5.44669
	129.054	0.079314	-0.520592	5.44669
	129.114	-0.012527	-0.520592	5.44669
	129.125	-0.066904	-0.520592	5.44669
	129.109	-0.115673	-0.520592	5.44669
	129.098	-0.027678	-0.520592	5.44669
	129.1	0.188195	-0.520592	5.44669
	129.104	0.322136	-0.520592	5.44669
	129.105	0.313353	-0.520592	5.44669
	129.105	0.263942	-0.520592	5.44669
	129.104	0.246665	-0.520592	5.44669
	129.104	0.257038	-0.520592	5.44669
	129.104	0.267532	-0.520592	5.44669
	129.104	0.268241	-0.520592	5.44669
	129.104	0.264809	-0.520592	5.44669
	129.104	0.263119	-0.520592	5.44669
	129.104	0.263631	-0.520592	5.44669
	129.104	0.264446	-0.520592	5.44669
	129.104	0.264606	-0.520592	5.44669
	129.104	0.215192	-0.520592	5.44669
	129.104	0.088267	-0.520592	5.44669
	129.104	0.035852	-0.520592	5.44669
	129.104	0.154729	-0.520592	5.44669
	129.104	0.287503	-0.520592	5.44669
	129.104	0.311054	-0.520592	5.44669
	129.104	0.275339	-0.520592	5.44669
	129.104	0.203073	-0.520592	5.44669
	129.104	0.079368	-0.520592	5.44669
	129.104	0.036431	-0.520592	5.44669
	129.104	0.158135	-0.520592	5.44669
	129.104	0.288724	-0.520592	5.44669
	129.104	0.310355	-0.520592	5.44669
	129.104	0.274612	-0.520592	5.44669
	129.104	0.252208	-0.520592	5.44669
	129.104	0.255569	-0.520592	5.44669
	129.104	0.264947	-0.520592	5.44669
	129.104	0.267681	-0.520592	5.44669
	129.104	0.216303	-0.520592	5.44669
	129.104	0.087639	-0.520592	5.44669
	129.104	0.035194	-0.520592	5.44669
	129.104	0.154677	-0.520592	5.44669
	129.104	0.287715	-0.520592	5.44669
	129.104	0.311161	-0.520592	5.44669
	129.104	0.275308	-0.520592	5.44669
	129.104	0.252213	-0.520592	5.44669
	129.104	0.255323	-0.520592	5.44669
	129.104	0.264842	-0.520592	5.44669
	129.104	0.267724	-0.520592	5.44669
	129.104	0.265548	-0.520592	5.44669
	129.104	0.214422	-0.520592	5.44669
	129.104	0.087609	-0.520592	5.44669
	129.104	-0.01334	-0.520592	5.44669
	129.104	-0.021003	-0.520592	5.44669
	129.104	0.059204	-0.520592	5.44669
	129.104	0.201432	-0.520592	5.44669
	129.104	0.249271	-0.520592	5.44669
	129.104	0.12303	-0.520592	5.44669
	129.104	0.037988	-0.520592	5.44669
	129.104	0.143219	-0.520592	5.44669
	129.104	0.281915	-0.520592	5.44669
	129.082	0.312804	-0.520592	5.44669
	129.024	0.228867	-0.520592	5.44669
	129	0.027625	-0.520592	5.44669
	129.054	-0.149779	-0.520592	5.44669
	129.114	-0.122837	-0.520592	5.44669
	129.125	0.005402	-0.520592	5.44669
	129.109	0.107266	-0.520592	5.44669
	129.098	0.211874	-0.520592	5.44669
	129.1	0.285703	-0.520592	5.44669
	129.104	0.289932	-0.520592	5.44669
	129.105	0.267123	-0.520592	5.44669
	129.105	0.207138	-0.520592	5.44669
	129.104	0.083991	-0.520592	5.44669
	129.104	0.036922	-0.520592	5.44669
	129.104	0.156698	-0.520592	5.44669
	129.104	0.287947	-0.520592	5.44669
	129.104	0.31054	-0.520592	5.44669
	129.104	0.274966	-0.520592	5.44669
	129.104	0.2031	-0.520592	5.44669
	129.104	0.079512	-0.520592	5.44669
	129.104	0.036482	-0.520592	5.44669
	129.104	0.158105	-0.520592	5.44669
	129.104	0.239503	-0.520592	5.44669
	129.104	0.134387	-0.520592	5.44669
	129.104	0.046224	-0.520592	5.44669
	129.104	0.142633	-0.520592	5.44669
	129.104	0.278742	-0.520592	5.44669
	129.104	0.311683	-0.520592	5.44669
	129.104	0.278716	-0.520592	5.44669
	129.082	0.253455	-0.520592	5.44669
	129.002	0.254632	-0.520592	5.44669
	128.898	0.264111	-0.520592	5.44669
	128.849	0.267664	-0.520592	5.44669
	128.859	0.265783	-0.520592	5.44669
	128.88	0.263732	-0.520592	5.44669
	128.885	0.263542	-0.520592	5.44669
	128.88	0.264191	-0.520592	5.44669
	128.876	0.264531	-0.520592	5.44669
	128.876	0.264442	-0.520592	5.44669
	128.878	0.264284	-0.520592	5.44669
	128.878	0.26425	-0.520592	5.44669
	128.878	0.264291	-0.520592	5.44669
	128.878	0.264321	-0.520592	5.44669
	128.878	0.264319	-0.520592	5.44669
	128.878	0.264307	-0.520592	5.44669
	128.878	0.264303	-0.520592	5.44669
	128.878	0.264305	-0.520592	5.44669
	128.878	0.264308	-0.520592	5.44669
	128.878	0.264308	-0.520592	5.44669
	128.878	0.264307	-0.520592	5.44669
	128.878	0.264307	-0.520592	5.44669
	128.878	0.264307	-0.520592	5.44669
	128.878	0.264307	-0.520592	5.44669
	128.878	0.264307	-0.520592	5.44669
	128.878	0.264307	-0.520592	5.44669
	128.878	0.264307	-0.520592	5.44669
	128.878	0.264307	-0.520592	5.44669
	128.878	0.264307	-0.520592	5.44669
	128.855	0.264307	-0.520592	5.44669
	128.776	0.264307	-0.520592	5.44669
	128.672	0.264307	-0.520592	5.44669
	128.645	0.264307	-0.520592	5.44669
	128.735	0.264307	-0.520592	5.44669
	128.837	0.264307	-0.520592	5.44669
	128.812	0.264307	-0.520592	5.44669
	128.693	0.264307	-0.520592	5.44669
	128.618	0.264307	-0.520592	5.44669
	128.624	0.264307	-0.520592	5.44669
	128.652	0.264307	-0.520592	5.44669
	128.661	0.264307	-0.520592	5.44669
	128.655	0.264307	-0.520592	5.44669
	128.649	0.264307	-0.520592	5.44669
	128.649	0.264307	-0.520592	5.44669
	128.651	0.264307	-0.520592	5.44669
	128.652	0.264307	-0.520592	5.44669
	128.652	0.264307	-0.520592	5.44669
	128.651	0.264307	-0.520592	5.44669
	128.629	0.264307	-0.520592	5.44669
	128.572	0.264307	-0.520592	5.44669
	128.548	0.264307	-0.520592	5.44669
	128.602	0.264307	-0.520592	5.44669
	128.662	0.264307	-0.520592	5.44669
	128.673	0.264307	-0.520592	5.44669
	128.634	0.264307	-0.520592	5.44669
	128.566	0.264307	-0.520592	5.44669
	128.544	0.264307	-0.520592	5.44669
	128.58	0.264307	-0.520592	5.44669
	128.584	0.264307	-0.520592	5.44669
	128.547	0.264307	-0.520592	5.44669
	128.504	0.264307	-0.520592	5.44669
	128.451	0.264307	-0.520592	5.44669
	128.413	0.264307	-0.520592	5.44669
	128.412	0.264307	-0.520592	5.44669
	128.424	0.264307	-0.520592	5.44669
	128.429	0.264307	-0.520592	5.44669
	128.427	0.264307	-0.520592	5.44669
	128.424	0.264307	-0.520592	5.44669
	128.424	0.264307	-0.520592	5.44669
	128.425	0.264307	-0.520592	5.44669
	128.425	0.264307	-0.520592	5.44669
	128.425	0.264307	-0.520592	5.44669
	128.403	0.264307	-0.520592	5.44669
	128.345	0.264307	-0.520592	5.44669
	128.322	0.264307	-0.520592	5.44669
	128.375	0.264307	-0.520592	5.44669
	128.436	0.264307	-0.520592	5.44669
	128.424	0.264307	-0.520592	5.44669
	128.328	0.264307	-0.520592	5.44669
	128.236	0.264307	-0.520592	5.44669
	128.246	0.264307	-0.520592	5.44669
	128.284	0.264307	-0.520592	5.44669
	128.253	0.264307	-0.520592	5.44669
	128.197	0.264307	-0.520592	5.44669
	128.18	0.264307	-0.520592	5.44669
	128.192	0.264307	-0.520592	5.44669
	128.203	0.313497	-0.520592	5.44669
	128.203	0.440273	-0.520592	5.44669
	128.199	0.492705	-0.520592	5.44669
	128.197	0.373887	-0.520592	5.44669
	128.198	0.241132	-0.520592	5.44669
	128.199	0.217568	-0.520592	5.44669
	128.199	0.253272	-0.520592	5.44669
	128.199	0.276346	-0.520592	5.44669
	128.199	0.27328	-0.520592	5.44669
	128.199	0.263787	-0.520592	5.44669
	128.199	0.2609	-0.520592	5.44669
	128.199	0.263065	-0.520592	5.44669
	128.199	0.264998	-0.520592	5.44669
	128.199	0.265038	-0.520592	5.44669
	128.199	0.264368	-0.520592	5.44669
	128.199	0.264073	-0.520592	5.44669
	128.176	0.264187	-0.520592	5.44669
	128.119	0.26434	-0.520592	5.44669
	128.095	0.264364	-0.520592	5.44669
	128.149	0.264319	-0.520592	5.44669
	128.187	0.264292	-0.520592	5.44669
	128.118	0.264297	-0.520592	5.44669
	127.998	0.313498	-0.520592	5.44669
	127.938	0.440277	-0.520592	5.44669
	127.95	0.492706	-0.520592	5.44669
	127.975	0.373886	-0.520592	5.44669
	127.982	0.241131	-0.520592	5.44669
	127.975	0.217568	-0.520592	5.44669
	127.97	0.253272	-0.520592	5.44669
	127.971	0.276346	-0.520592	5.44669
	127.972	0.27328	-0.520592	5.44669
	127.973	0.263787	-0.520592	5.44669
	127.973	0.310091	-0.520592	5.44669
	127.972	0.488221	-0.520592	5.44669
	127.972	0.669361	-0.520592	5.44669
	127.972	0.603015	-0.520592	5.44669
	127.973	0.350773	-0.520592	5.44669
	127.973	0.194159	-0.520592	5.44669
	127.972	0.206413	-0.520592	5.44669
	127.972	0.265344	-0.520592	5.44669
	127.972	0.285375	-0.520592	5.44669
	127.973	0.321962	-0.520592	5.44669
	127.973	0.436331	-0.520592	5.44669
	127.972	0.488045	-0.520592	5.44669
	127.972	0.373336	-0.520592	5.44669
	127.972	0.242558	-0.520592	5.44669
	127.972	0.218361	-0.520592	5.44669
	127.972	0.253097	-0.520592	5.44669
	127.972	0.275991	-0.520592	5.44669
	127.972	0.273193	-0.520592	5.44669
	127.95	0.263877	-0.520592	5.44669
	127.893	0.260969	-0.520592	5.44669
	127.869	0.263062	-0.520592	5.44669
	127.923	0.264972	-0.520592	5.44669
	127.983	0.265028	-0.520592	5.44669
	127.971	0.313563	-0.528463	5.44669
	127.898	0.489234	-0.548748	5.44669
	127.864	0.668551	-0.557137	5.44669
	127.919	0.602316	-0.538126	5.44669
	127.983	0.350768	-0.516884	5.44669
	127.995	0.194406	-0.513114	5.44669
	127.956	0.206518	-0.518827	5.44669
	127.865	0.2653	-0.522519	5.44669
	127.785	0.33451	-0.522028	5.44669
	127.797	0.44873	-0.520509	5.44669
	127.855	0.48878	-0.520047	5.44669
	127.879	0.369237	-0.520394	5.44669
	127.869	0.24058	-0.520703	5.44669
	127.879	0.26818	-0.520709	5.44669
	127.912	0.430029	-0.520602	5.44669
	127.882	0.50457	-0.520555	5.44669
	127.784	0.431696	-0.520573	5.44669
	127.72	0.416492	-0.520598	5.44669
	127.723	0.442649	-0.520601	5.44669
	127.746	0.410868	-0.520594	5.44669
	127.754	0.479014	-0.52059	5.44669
	127.75	0.631609	-0.520591	5.44669
	127.745	0.639971	-0.520592	5.44669
	127.744	0.584271	-0.520593	5.44669
	127.746	0.606373	-0.520592	5.44669
	127.747	0.593905	-0.520592	5.44669
	127.747	0.52506	-0.520592	5.44669
	127.746	0.442632	-0.520592	5.44669
	127.746	0.374198	-0.520592	5.44669
	127.746	0.463966	-0.520592	5.44669
	127.746	0.638389	-0.520592	5.44669
	127.746	0.598977	-0.520592	5.44669
	127.746	0.36014	-0.520592	5.44669
	127.746	0.199526	-0.520592	5.44669
	127.724	0.254523	-0.520592	5.44669
	127.666	0.48814	-0.520592	5.44669
	127.62	0.689134	-0.520592	5.44669
	127.594	0.660525	-0.520592	5.44669
	127.573	0.523196	-0.520592	5.44669
	127.592	0.418116	-0.520592	5.44669
	127.61	0.364582	-0.520592	5.44669
	127.567	0.419461	-0.520592	5.44669
	127.513	0.467803	-0.520592	5.44669
	127.501	0.420357	-0.520592	5.44669
	127.515	0.424859	-0.520592	5.44669
	127.524	0.450192	-0.520592	5.44669
	127.524	0.361864	-0.520592	5.44669
	127.52	0.251256	-0.520592	5.44669
	127.519	0.27528	-0.520592	5.44669
	127.519	0.4784	-0.520592	5.44669
	127.52	0.726859	-0.520592	5.44669
	127.52	0.83515	-0.520592	5.44669
	127.52	0.804297	-0.520592	5.44669
	127.52	0.7548	-0.520592	5.44669
	127.52	0.696148	-0.520592	5.44669
	127.52	0.583051	-0.520592	5.44669
	127.498	0.539719	-0.520592	5.44669
	127.418	0.657488	-0.520592	5.44669
	127.337	0.786568	-0.520592	5.44669
	127.344	0.759776	-0.520592	5.44669
	127.379	0.598115	-0.520592	5.44669
	127.346	0.523366	-0.520592	5.44669
	127.291	0.645276	-0.520592	5.44669
	127.275	0.738075	-0.520592	5.44669
	127.287	0.637633	-0.520592	5.44669
	127.298	0.547376	-0.520592	5.44669
	127.298	0.592055	-0.520592	5.44669
	127.294	0.55188	-0.520592	5.44669
	127.292	0.406383	-0.520592	5.44669
	127.293	0.440237	-0.520592	5.44669
	127.294	0.666457	-0.520592	5.44669
	127.294	0.82376	-0.520592	5.44669
	127.294	0.821051	-0.520592	5.44669
	127.271	0.765875	-0.520592	5.44669
	127.192	0.744023	-0.520592	5.44669
	127.088	0.754529	-0.520592	5.44669
	127.061	0.766705	-0.520592	5.44669
	127.129	0.768071	-0.520592	5.44669
	127.174	0.764316	-0.520592	5.44669
	127.125	0.762257	-0.520592	5.44669
	127.059	0.76273	-0.520592	5.44669
	127.044	0.76366	-0.520592	5.44669
	127.061	0.763881	-0.520592	5.44669
	127.073	0.763643	-0.520592	5.44669
	127.072	0.763465	-0.520592	5.44669
	127.067	0.763475	-0.520592	5.44669
	127.066	0.763542	-0.520592	5.44669
	127.067	0.763567	-0.520592	5.44669
	127.068	0.763553	-0.520592	5.44669
	127.068	0.763539	-0.520592	5.44669
	127.067	0.763538	-0.520592	5.44669
	127.067	0.763542	-0.520592	5.44669
	127.067	0.763545	-0.520592	5.44669
	127.067	0.763544	-0.520592	5.44669
	127.067	0.763543	-0.520592	5.44669
	127.067	0.763543	-0.520592	5.44669
	127.067	0.763543	-0.520592	5.44669
	127.067	0.763543	-0.520592	5.44669
	127.067	0.763543	-0.520592	5.44669
	127.067	0.763543	-0.520592	5.44669
	127.067	0.763543	-0.520592	5.44669
	127.067	0.763543	-0.520592	5.44669
	127.067	0.763543	-0.520592	5.44669
	127.067	0.763543	-0.520592	5.44669
	127.045	0.763543	-0.520592	5.44669
	126.965	0.763543	-0.520592	5.44669
	126.862	0.763543	-0.520592	5.44669
	126.812	0.763543	-0.520592	5.44669
	126.845	0.763543	-0.520592	5.44669
	126.924	0.763543	-0.520592	5.44669
	126.952	0.763543	-0.520592	5.44669
	126.893	0.763543	-0.520592	5.44669
	126.829	0.763543	-0.520592	5.44669
	126.818	0.763543	-0.520592	5.44669
	126.836	0.763543	-0.520592	5.44669
	126.847	0.763543	-0.520592	5.44669
	126.845	0.763543	-0.520592	5.44669
	126.841	0.763543	-0.520592	5.44669
	126.839	0.763543	-0.520592	5.44669
	126.84	0.763543	-0.520592	5.44669
	126.841	0.763543	-0.520592	5.44669
	126.841	0.763543	-0.520592	5.44669
	126.841	0.763543	-0.520592	5.44669
	126.841	0.763543	-0.520592	5.44669
	126.841	0.763543	-0.520592	5.44669
	126.841	0.763543	-0.520592	5.44669
	126.841	0.763543	-0.520592	5.44669
	126.841	0.763543	-0.520592	5.44669
	126.841	0.763543	-0.520592	5.44669
	126.841	0.763543	-0.520592	5.44669
	126.841	0.763543	-0.520592	5.44669
	126.819	0.763543	-0.520592	5.44669
	126.761	0.812733	-0.520592	5.44669
	126.738	0.939509	-0.520592	5.44669
	126.769	0.991941	-0.520592	5.44669
	126.749	0.873123	-0.520592	5.44669
	126.657	0.740368	-0.520592	5.44669
	126.591	0.716804	-0.520592	5.44669
	126.591	0.752508	-0.520592	5.44669
	126.613	0.775582	-0.520592	5.44669
	126.623	0.772516	-0.520592	5.44669
	126.619	0.812214	-0.520592	5.44669
	126.614	0.936102	-0.520592	5.44669
	126.613	0.990698	-0.520592	5.44669
	126.614	0.873814	-0.520592	5.44669
	126.615	0.790289	-0.520592	5.44669
	126.615	0.892831	-0.520592	5.44669
	126.615	0.980671	-0.520592	5.44669
	126.592	0.934232	-0.520592	5.44669
	126.535	0.97453	-0.520592	5.44669
	126.511	1.16989	-0.520592	5.44669
	126.543	1.26306	-0.520592	5.44669
	126.545	1.08913	-0.520592	5.44669
	126.532	0.812862	-0.520592	5.44669
	126.548	0.731996	-0.520592	5.44669
	126.518	0.939622	-0.520592	5.44669
	126.426	1.17641	-0.520592	5.44669
	126.365	1.12258	-0.520592	5.44669
	126.366	0.855758	-0.520592	5.44669
	126.388	0.737768	-0.520592	5.44669
	126.396	0.926744	-0.520592	5.44669
	126.392	1.21814	-0.520592	5.44669
	126.387	1.34919	-0.520592	5.44669
	126.387	1.31257	-0.520592	5.44669
	126.388	1.25256	-0.520592	5.44669
	126.389	1.24074	-0.520592	5.44669
	126.389	1.25717	-0.520592	5.44669
	126.388	1.26826	-0.520592	5.44669
	126.388	1.26707	-0.520592	5.44669
	126.388	1.26263	-0.520592	5.44669
	126.388	1.26119	-0.520592	5.44669
	126.388	1.26217	-0.520592	5.44669
	126.388	1.26309	-0.520592	5.44669
	126.388	1.26313	-0.520592	5.44669
	126.388	1.26281	-0.520592	5.44669
	126.388	1.26267	-0.520592	5.44669
	126.388	1.26272	-0.520592	5.44669
	126.388	1.26279	-0.520592	5.44669
	126.366	1.26281	-0.520592	5.44669
	126.286	1.26279	-0.520592	5.44669
	126.205	1.26277	-0.520592	5.44669
	126.235	1.26277	-0.520592	5.44669
	126.327	1.26278	-0.520592	5.44669
	126.318	1.26278	-0.520592	5.44669
	126.209	1.26278	-0.520592	5.44669
	126.133	1.26278	-0.520592	5.44669
	126.134	1.26278	-0.520592	5.44669
	126.161	1.26278	-0.520592	5.44669
	126.172	1.26278	-0.512722	5.44669
	126.167	1.26278	-0.492437	5.44669
	126.161	1.26278	-0.484047	5.44669
	126.16	1.26278	-0.503059	5.44669
	126.162	1.26278	-0.5243	5.44669
	126.163	1.26278	-0.528071	5.44669
	126.163	1.26278	-0.522358	5.44669
	126.162	1.26278	-0.518666	5.44669
	126.162	1.26278	-0.519157	5.44669
	126.162	1.26278	-0.520675	5.44669
	126.162	1.26278	-0.521137	5.44669
	126.162	1.26278	-0.51292	5.44669
	126.162	1.26278	-0.492326	5.44669
	126.162	1.26278	-0.48393	5.44669
	126.162	1.26278	-0.503049	5.44669
	126.162	1.26278	-0.524338	5.44669
	126.162	1.26278	-0.52809	5.44669
	126.162	1.26278	-0.522353	5.44669
	126.162	1.26278	-0.518657	5.44669
	126.162	1.26278	-0.519155	5.44669
	126.162	1.26278	-0.520678	5.44669
	126.14	1.26278	-0.521139	5.44669
	126.082	1.26278	-0.520791	5.44669
	126.059	1.26278	-0.520481	5.44669
	126.112	1.26278	-0.520475	5.44669
	126.15	1.26278	-0.520583	5.44669
	126.104	1.26278	-0.52063	5.44669
	126.041	1.26278	-0.520611	5.44669
	126.005	1.26278	-0.520587	5.44669
	125.985	1.26278	-0.520583	5.44669
	126.008	1.31197	-0.52059	5.44669
	126.05	1.43874	-0.520595	5.44669
	126.063	1.49118	-0.520594	5.44669
	126.032	1.37236	-0.520592	5.44669
	125.967	1.2396	-0.520592	5.44669
	125.92	1.21604	-0.520592	5.44669
	125.919	1.25174	-0.520592	5.44669
	125.935	1.27482	-0.520592	5.44669
	125.941	1.27175	-0.520592	5.44669
	125.939	1.31145	-0.520592	5.44669
	125.935	1.43534	-0.520592	5.44669
	125.935	1.48993	-0.520592	5.44669
	125.936	1.37305	-0.520592	5.44669
	125.936	1.24033	-0.520592	5.44669
	125.936	1.26529	-0.520592	5.44669
	125.936	1.47666	-0.520592	5.44669
	125.936	1.67906	-0.520592	5.44669
	125.936	1.65895	-0.520592	5.44669
	125.936	1.52469	-0.520592	5.44669
	125.936	1.46706	-0.520592	5.44669
	125.936	1.48929	-0.520592	5.44669
	125.914	1.46968	-0.520592	5.44669
	125.856	1.39655	-0.520592	5.44669
	125.81	1.41305	-0.520592	5.44669
	125.784	1.50151	-0.520592	5.44669
	125.741	1.54149	-0.520592	5.44669
	125.702	1.52819	-0.520592	5.44669
	125.696	1.55782	-0.520592	5.44669
	125.707	1.68116	-0.520592	5.44669
	125.736	1.78831	-0.520592	5.44669
	125.792	1.75061	-0.520592	5.44669
	125.813	1.59222	-0.520592	5.44669
	125.758	1.52272	-0.520592	5.44669
	125.699	1.64567	-0.520592	5.44669
	125.689	1.78623	-0.520592	5.44669
	125.705	1.81159	-0.520592	5.44669
	125.715	1.77387	-0.520592	5.44669
	125.714	1.74931	-0.520592	5.44669
	125.709	1.75247	-0.520592	5.44669
	125.708	1.76253	-0.520592	5.44669
	125.709	1.76562	-0.520592	5.44669
	125.71	1.76334	-0.520592	5.44669
	125.71	1.76129	-0.520592	5.44669
	125.687	1.76124	-0.520592	5.44669
	125.63	1.76195	-0.520592	5.44669
	125.606	1.76226	-0.520592	5.44669
	125.66	1.76214	-0.520592	5.44669
	125.698	1.76198	-0.520592	5.44669
	125.629	1.76195	-0.520592	5.44669
	125.509	1.762	-0.520592	5.44669
	125.449	1.76203	-0.520592	5.44669
	125.461	1.76203	-0.520592	5.44669
	125.486	1.76201	-0.520592	5.44669
	125.493	1.76201	-0.520592	5.44669
	125.486	1.76201	-0.520592	5.44669
	125.481	1.76202	-0.520592	5.44669
	125.481	1.76202	-0.520592	5.44669
	125.483	1.76202	-0.520592	5.44669
	125.484	1.76202	-0.520592	5.44669
	125.484	1.76202	-0.520592	5.44669
	125.483	1.76202	-0.520592	5.44669
	125.483	1.76202	-0.520592	5.44669
	125.483	1.8112	-0.520592	5.44669
	125.483	1.93798	-0.520592	5.44669
	125.483	2.0396	-0.520592	5.44669
	125.483	2.09675	-0.520592	5.44669
	125.483	2.19239	-0.520592	5.44669
	125.483	2.27841	-0.520592	5.44669
	125.483	2.24175	-0.520592	5.44669
	125.483	2.09131	-0.520592	5.44669
	125.483	1.97558	-0.520592	5.44669
	125.461	1.97017	-0.520592	5.44669
	125.381	2.05658	-0.520592	5.44669
	125.3	2.20061	-0.520592	5.44669
	125.308	2.29618	-0.520592	5.44669
	125.342	2.29547	-0.520592	5.44669
	125.309	2.26286	-0.520592	5.44669
	125.254	2.24971	-0.520592	5.44669
	125.238	2.25584	-0.520592	5.44669
	125.25	2.26308	-0.520592	5.44669
	125.261	2.26394	-0.520592	5.44669
	125.261	2.26173	-0.520592	5.44669
	125.257	2.26049	-0.520592	5.44669
	125.256	2.26077	-0.520592	5.44669
	125.256	2.31051	-0.520592	5.44669
	125.257	2.48661	-0.520592	5.44669
	125.257	2.71487	-0.520592	5.44669
	125.257	2.82434	-0.520592	5.44669
	125.257	2.80117	-0.520592	5.44669
	125.257	2.75447	-0.520592	5.44669
	125.257	2.74345	-0.520592	5.44669
	125.235	2.75548	-0.520592	5.44669
	125.155	2.76444	-0.520592	5.44669
	125.074	2.76392	-0.520592	5.44669
	125.104	2.76052	-0.520592	5.44669
	125.218	2.75928	-0.520592	5.44669
	125.266	2.75997	-0.520592	5.44669
	125.181	2.7607	-0.520592	5.44669
	125.051	2.76076	-0.520592	5.44669
	124.992	2.76053	-0.520592	5.44669
	125.031	2.76041	-0.520592	5.44669
	125.115	2.76044	-0.520592	5.44669
	125.144	2.80969	-0.520592	5.44669
	125.083	2.93647	-0.520592	5.44669
	125.018	2.98889	-0.520592	5.44669
	125.008	2.87006	-0.520592	5.44669
	125.026	2.73731	-0.520592	5.44669
	125.037	2.76294	-0.520592	5.44669
	125.035	2.97461	-0.520592	5.44669
	125.03	3.17689	-0.520592	5.44669
	125.029	3.15663	-0.520592	5.44669
	125.03	3.02234	-0.520592	5.44669
	125.031	2.96475	-0.520592	5.44669
	125.031	3.03621	-0.520592	5.44669
	125.031	3.19256	-0.520592	5.44669
	125.008	3.29862	-0.520592	5.44669
	124.951	3.29792	-0.520592	5.44669
	124.927	3.26159	-0.520592	5.44669
	124.981	3.24688	-0.520592	5.44669
	125.041	3.25367	-0.520592	5.44669
	125.03	3.26175	-0.520592	5.44669
	124.934	3.26272	-0.520592	5.44669
	124.842	3.26026	-0.520592	5.44669
	124.851	3.25888	-0.520592	5.44669
	124.89	3.25918	-0.520592	5.44669
	124.858	3.25979	-0.520592	5.44669
	124.802	3.25995	-0.520592	5.44669
	124.785	3.30898	-0.520592	5.44669
	124.797	3.48483	-0.520592	5.44669
	124.808	3.71323	-0.520592	5.44669
	124.809	3.82286	-0.520592	5.44669
	124.805	3.7997	-0.520592	5.44669
	124.803	3.75295	-0.520592	5.44669
	124.804	3.7419	-0.520592	5.44669
	124.805	3.75394	-0.520592	5.44669
	124.805	3.76292	-0.520592	5.44669
	124.804	3.7624	-0.520592	5.44669
	124.804	3.75899	-0.520592	5.44669
	124.804	3.80694	-0.520592	5.44669
	124.782	3.93441	-0.520592	5.44669
	124.702	3.98757	-0.520592	5.44669
	124.599	3.86881	-0.520592	5.44669
	124.549	3.73582	-0.520592	5.44669
	124.582	3.71214	-0.520592	5.44669
	124.661	3.74788	-0.520592	5.44669
	124.689	3.77101	-0.520592	5.44669
	124.63	3.81714	-0.520592	5.44669
	124.566	3.93441	-0.520592	5.44669
	124.555	4.03313	-0.520592	5.44669
	124.573	4.09245	-0.520592	5.44669
	124.584	4.19003	-0.520592	5.44669
	124.582	4.27609	-0.520592	5.44669
	124.578	4.28794	-0.520592	5.44669
	124.576	4.26398	-0.520592	5.44669
	124.578	4.25	-0.520592	5.44669
	124.578	4.2527	-0.520592	5.44669
	124.578	4.2588	-0.520592	5.44669
	124.578	4.26041	-0.520592	5.44669
	124.578	4.2589	-0.520592	5.44669
	124.578	4.25771	-0.520592	5.44669
	124.578	4.25774	-0.520592	5.44669
	124.578	4.25818	-0.520592	5.44669
	124.578	4.25835	-0.520592	5.44669
	124.578	4.30746	-0.520592	5.44669
	124.578	4.48332	-0.520592	5.44669
	124.578	4.71171	-0.520592	5.44669
	124.556	4.82132	-0.520592	5.44669
	124.476	4.79816	-0.520592	5.44669
	124.373	4.75142	-0.520592	5.44669
	124.345	4.74038	-0.520592	5.44669
	124.413	4.75242	-0.520592	5.44669
	124.458	4.76139	-0.520592	5.44669
	124.409	4.76087	-0.520592	5.44669
	124.344	4.75746	-0.520592	5.44669
	124.329	4.80541	-0.520592	5.44669
	124.345	4.98207	-0.520592	5.44669
	124.357	5.2112	-0.520592	5.44669
	124.356	5.32084	-0.520592	5.44669
	124.352	5.29743	-0.520592	5.44669
	124.35	5.25057	-0.520592	5.44669
	124.351	5.23957	-0.520592	5.44669
	124.352	5.30085	-0.520592	5.44669
	124.352	5.4858	-0.520592	5.44669
	124.352	5.71367	-0.520592	5.44669
	124.352	5.81983	-0.520592	5.44669
	124.352	5.79541	-0.520592	5.44669
	124.352	5.74937	-0.520592	5.44669
	124.352	5.73907	-0.520592	5.44669
	124.352	5.75116	-0.520592	5.44669
	124.352	5.7599	-0.520592	5.44669
	124.352	5.75926	-0.520592	5.44669
	124.352	5.80508	-0.520592	5.44669
	124.352	5.97986	-0.520592	5.44669
	124.352	6.20896	-0.520592	5.44669
	124.352	6.31925	-0.520592	5.44669
	124.352	6.29613	-0.520592	5.44669
	124.352	6.29835	-0.520592	5.44669
	124.352	6.46316	-0.520592	5.44669
	124.352	6.70363	-0.520592	5.44669
	124.352	6.82224	-0.520592	5.44669
	124.352	6.79856	-0.520592	5.44669
	124.33	6.7484	-0.520592	5.44669
	124.272	6.7853	-0.520592	5.44669
	124.226	6.92481	-0.520592	5.44669
	124.222	6.98695	-0.520592	5.44669
	124.237	6.91686	-0.520592	5.44669
	124.244	6.95643	-0.520592	5.44669
	124.264	7.1599	-0.520592	5.44669
	124.296	7.30591	-0.520592	5.44669
	124.261	7.30659	-0.520592	5.44669
	124.162	7.25686	-0.520592	5.44669
	124.099	7.23608	-0.520592	5.44669
	124.102	7.29429	-0.520592	5.44669
	124.125	7.48143	-0.520592	5.44669
	124.134	7.7113	-0.520592	5.44669
	124.129	7.81753	-0.520592	5.44669
	124.124	7.79243	-0.520592	5.44669
	124.124	7.79526	-0.520592	5.44669
	124.125	7.96104	-0.520592	5.44669
	124.104	8.20169	-0.520592	5.44669
	124.046	8.32004	-0.520592	5.44669
	124.022	8.29618	-0.520592	5.44669
	124.053	8.29523	-0.520592	5.44669
	124.034	8.40978	-0.520592	5.44669
	123.941	8.47497	-0.520592	5.44669
	123.875	8.31665	-0.520592	5.44669
	123.875	8.00746	-0.520592	5.44669
	123.898	7.80105	-0.520592	5.44669
	123.907	7.90178	-0.520592	5.44669
	123.903	8.22634	-0.520592	5.44669
	123.898	8.55635	-0.520592	5.44669
	123.897	8.81237	-0.520592	5.44669
	123.899	9.036	-0.520592	5.44669
	123.9	9.22325	-0.520592	5.44669
	123.9	9.34981	-0.520592	5.44669
	123.899	9.50405	-0.520592	5.44669
	123.899	9.69781	-0.520592	5.44669
	123.899	9.80092	-0.520592	5.44669
	123.899	9.83658	-0.520592	5.44669
	123.899	10.0214	-0.520592	5.44669
	123.899	10.4139	-0.520592	5.44669
	123.899	10.7613	-0.528463	5.44669
	123.899	10.9051	-0.548748	5.44669
	123.899	10.962	-0.557137	5.44669
	123.899	11.003	-0.538126	5.44669
	123.877	11.0599	-0.516884	5.44669
	123.797	11.1771	-0.513114	5.44669
	123.716	11.2722	-0.518827	5.44669
	123.724	11.3301	-0.522519	5.44669
	123.78	11.4775	-0.522028	5.44669
	123.805	11.6912	-0.520509	5.44669
	123.774	11.8539	-0.520047	5.44669
	123.704	12.0137	-0.520394	5.44669
	123.678	12.1968	-0.520703	5.44669
	123.735	12.3427	-0.520709	5.44669
	123.776	12.5062	-0.520602	5.44669
	123.728	12.697	-0.520555	5.44669
	123.665	12.8447	-0.520573	5.44669
	123.651	13.0063	-0.520598	5.44669
	123.667	13.1956	-0.520601	5.44669
	123.678	13.3434	-0.520594	5.44669
	123.677	13.5055	-0.52059	5.44669
	123.673	13.695	-0.520591	5.44669
	123.671	13.7935	-0.520592	5.44669
	123.672	13.7796	-0.520593	5.44669
	123.673	13.7898	-0.520592	5.44669
	123.673	14.0039	-0.520592	5.44669
	123.673	14.4176	-0.520592	5.44669
	123.673	14.7633	-0.520592	5.44669
	123.673	14.8497	-0.520592	5.44669
	123.651	14.8262	-0.520592	5.44669
	123.593	14.9433	-0.520592	5.44669
	123.547	15.1732	-0.520592	5.44669
	123.544	15.3044	-0.520592	5.44669
	123.558	15.3389	-0.520592	5.44669
	123.542	15.464	-0.520592	5.44669
	123.483	15.6766	-0.520592	5.44669
	123.433	15.7977	-0.520592	5.44669
	123.429	15.8342	-0.520592	5.44669
	123.444	15.9637	-0.520592	5.44669
	123.452	16.1775	-0.520592	5.44669
	123.45	16.2975	-0.520592	5.44669
	123.446	16.3331	-0.520592	5.44669
	123.445	16.4626	-0.520592	5.44669
	123.446	16.6767	-0.520592	5.44669
	123.447	16.7968	-0.520592	5.44669
	123.447	16.8324	-0.520592	5.44669
	123.447	16.9618	-0.520592	5.44669
	123.447	17.1759	-0.520592	5.44669
	123.447	17.2961	-0.520592	5.44669
	123.447	17.2824	-0.520592	5.44669
	123.447	17.2851	-0.520592	5.44669
	123.447	17.4467	-0.520592	5.44669
	123.447	17.6857	-0.520592	5.44669
	123.447	17.8048	-0.520592	5.44669
	123.447	17.8311	-0.520592	5.44669
	123.447	17.957	-0.520592	5.44669
	123.447	18.2221	-0.520592	5.44669
	123.424	18.5203	-0.520592	5.44669
	123.367	18.7352	-0.520592	5.44669
	123.343	18.7976	-0.520592	5.44669
	123.397	18.7598	-0.520592	5.44669
	123.457	18.7729	-0.520592	5.44669
	123.468	18.9475	-0.520592	5.44669
	123.452	19.1882	-0.520592	5.44669
	123.441	19.3526	-0.520592	5.44669
	123.443	19.5034	-0.520592	5.44669
	123.425	19.6822	-0.520592	5.44669
	123.368	19.7803	-0.520592	5.44669
	123.321	19.77	-0.520592	5.44669
	123.295	19.7819	-0.520592	5.44669
	123.274	19.9463	-0.520592	5.44669
	123.292	20.2323	-0.520592	5.44669
	123.311	20.5255	-0.520592	5.44669
	123.267	20.7801	-0.520592	5.44669
	123.214	21.0163	-0.520592	5.44669
	123.202	21.2093	-0.520592	5.44669
	123.215	21.2846	-0.520592	5.44669
	123.225	21.3092	-0.520592	5.44669
	123.224	21.45	-0.520592	5.44669
	123.22	21.722	-0.520592	5.44669
	123.219	22.0177	-0.520592	5.44669
	123.22	22.2292	-0.520592	5.44669
	123.221	22.291	-0.520592	5.44669
	123.221	22.3034	-0.520592	5.44669
	123.22	22.4439	-0.520592	5.44669
	123.22	22.6708	-0.520592	5.44669
	123.22	22.7924	-0.520592	5.44669
	123.22	22.824	-0.520592	5.44669
	123.22	22.9513	-0.520592	5.44669
	123.198	23.2151	-0.520592	5.44669
	123.118	23.5122	-0.520592	5.44669
	123.015	23.7272	-0.520592	5.44669
	122.965	23.79	-0.520592	5.44669
	122.976	23.8015	-0.520592	5.44669
	122.997	23.9413	-0.520592	5.44669
	123.002	24.1683	-0.520592	5.44669
	122.996	24.3393	-0.520592	5.44669
	122.992	24.4978	-0.520592	5.44669
	122.993	24.6775	-0.520592	5.44669
	122.994	24.7732	-0.520592	5.44669
	122.995	24.8107	-0.520592	5.44669
	122.972	24.9497	-0.520592	5.44669
	122.914	25.1671	-0.520592	5.44669
	122.89	25.3344	-0.520592	5.44669
	122.944	25.4947	-0.520592	5.44669
	123.005	25.6765	-0.520592	5.44669
	122.993	25.8216	-0.520592	5.44669
	122.919	25.9853	-0.520592	5.44669
	122.885	26.1764	-0.520592	5.44669
	122.918	26.3242	-0.520592	5.44669
	122.925	26.4857	-0.520592	5.44669
	122.891	26.6749	-0.520592	5.44669
	122.848	26.7735	-0.520592	5.44669
	122.793	26.7597	-0.520592	5.44669
	122.756	26.77	-0.520592	5.44669
	122.755	26.9349	-0.520592	5.44669
	122.767	27.1725	-0.520592	5.44669
	122.772	27.2899	-0.520592	5.44669
	122.77	27.2667	-0.520592	5.44669
	122.767	27.2664	-0.520592	5.44669
	122.767	27.4302	-0.520592	5.44669
	122.768	27.6711	-0.520592	5.44669
	122.768	27.7903	-0.520592	5.44669
	122.768	27.7667	-0.520592	5.44669
	122.768	27.7655	-0.520592	5.44669
	122.768	27.9291	-0.520592	5.44669
	122.768	28.1703	-0.520592	5.44669
	122.768	28.2896	-0.520592	5.44669
	122.768	28.3152	-0.520592	5.44669
	122.768	28.4407	-0.520592	5.44669
	122.768	28.6567	-0.520592	5.44669
	122.768	28.8283	-0.520592	5.44669
	122.768	28.9908	-0.520592	5.44669
	122.768	29.172	-0.520592	5.44669
	122.768	29.2669	-0.528463	5.44669
	122.768	29.3036	-0.548748	5.44669
	122.768	29.4425	-0.557137	5.44669
	122.768	29.6602	-0.538126	5.44669
	122.768	29.7784	-0.516884	5.44669
	122.768	29.8119	-0.513114	5.44669
	122.746	29.9412	-0.518827	5.44669
	122.688	30.2051	-0.522519	5.44669
	122.642	30.5016	-0.522028	5.44669
	122.616	30.7162	-0.520509	5.44669
	122.573	30.7792	-0.520047	5.44669
	122.534	30.7908	-0.520394	5.44669
	122.528	30.9307	-0.520703	5.44669
	122.539	31.2068	-0.520709	5.44669
	122.545	31.5046	-0.520602	5.44669
	122.544	31.7155	-0.520555	5.44669
	122.541	31.7763	-0.520573	5.44669
	122.541	31.7885	-0.520598	5.44669
	122.541	31.9293	-0.520601	5.44669
	122.542	32.1564	-0.520594	5.44669
	122.542	32.278	-0.52059	5.44669
	122.542	32.3095	-0.520591	5.44669
	122.541	32.4368	-0.520592	5.44669
	122.541	32.6513	-0.520593	5.44669
	122.542	32.7725	-0.520592	5.44669
	122.542	32.8083	-0.520592	5.44669
	122.542	32.9375	-0.520592	5.44669
	122.542	33.1514	-0.520592	5.44669
	122.542	33.2715	-0.520592	5.44669
	122.542	33.258	-0.520592	5.44669
	122.542	33.2115	-0.520592	5.44669
	122.542	33.1972	-0.520592	5.44669
	122.542	33.2569	-0.520592	5.44669
	122.542	33.4424	-0.520592	5.44669
	122.542	33.671	-0.520592	5.44669
	122.542	33.7773	-0.520592	5.44669
	122.542	33.7527	-0.520592	5.44669
	122.542	33.7557	-0.520592	5.44669
	122.542	33.9214	-0.520592	5.44669
	122.519	34.1619	-0.520592	5.44669
	122.462	34.2803	-0.520592	5.44669
	122.438	34.2564	-0.520592	5.44669
	122.492	34.2555	-0.520592	5.44669
	122.552	34.4193	-0.520592	5.44669
	122.563	34.6604	-0.520592	5.44669
	122.547	34.8289	-0.520592	5.44669
	122.514	34.9812	-0.520592	5.44669
	122.435	35.1592	-0.520592	5.44669
	122.336	35.2564	-0.520592	5.44669
	122.288	35.246	-0.520592	5.44669
	122.32	35.2582	-0.520592	5.44669
	122.397	35.4227	-0.520592	5.44669
	122.426	35.6594	-0.520592	5.44669
	122.389	35.7766	-0.520592	5.44669
	122.383	35.7537	-0.520592	5.44669
	122.396	35.7535	-0.520592	5.44669
	122.36	35.9173	-0.520592	5.44669
	122.311	36.1581	-0.520592	5.44669
	122.298	36.2773	-0.520592	5.44669
	122.31	36.3029	-0.520592	5.44669
	122.319	36.4285	-0.520592	5.44669
	122.319	36.6445	-0.520592	5.44669
	122.315	36.816	-0.520592	5.44669
	122.314	36.9786	-0.520592	5.44669
	122.315	37.1598	-0.520592	5.44669
	122.315	37.2547	-0.520592	5.44669
	122.315	37.2422	-0.520592	5.44669
	122.293	37.2543	-0.520592	5.44669
	122.213	37.4195	-0.520592	5.44669
	122.11	37.6566	-0.520592	5.44669
	122.06	37.7737	-0.520592	5.44669
	122.07	37.7998	-0.520592	5.44669
	122.114	37.9263	-0.520592	5.44669
	122.176	38.1426	-0.520592	5.44669
	122.195	38.3139	-0.520592	5.44669
	122.137	38.4762	-0.520592	5.44669
	122.077	38.7066	-0.520592	5.44669
	122.068	38.9776	-0.520592	5.44669
	122.084	39.1935	-0.520592	5.44669
	122.095	39.266	-0.520592	5.44669
	122.093	39.2812	-0.520592	5.44669
	122.089	39.4192	-0.520592	5.44669
	122.087	39.644	-0.520592	5.44669
	122.088	39.7657	-0.520592	5.44669
	122.089	39.7488	-0.520592	5.44669
	122.089	39.7496	-0.520592	5.44669
	122.089	39.9116	-0.520592	5.44669
	122.089	40.1514	-0.520592	5.44669
	122.089	40.3199	-0.520592	5.44669
	122.089	40.4728	-0.520592	5.44669
	122.089	40.7002	-0.520592	5.44669
	122.089	40.9732	-0.520592	5.44669
	122.089	41.1911	-0.520592	5.44669
	122.089	41.3129	-0.520592	5.44669
	122.089	41.4542	-0.520592	5.44669
	122.089	41.6935	-0.520592	5.44669
	122.089	41.9756	-0.520592	5.44669
	122.089	42.2422	-0.520592	5.44669
	122.089	42.4874	-0.520592	5.44669
	122.067	42.6799	-0.520592	5.44669
	122.009	42.801	-0.520592	5.44669
	121.963	42.9511	-0.520592	5.44669
	121.937	43.1942	-0.520592	5.44669
	121.894	43.4749	-0.520592	5.44669
	121.855	43.6903	-0.520592	5.44669
	121.849	43.8084	-0.520592	5.44669
	121.86	43.9982	-0.520592	5.44669
	121.866	44.3653	-0.520592	5.44669
	121.865	44.7497	-0.520592	5.44669
	121.862	45.0242	-0.520592	5.44669
	121.862	45.1888	-0.520592	5.44669
	121.862	45.288	-0.520592	5.44669
	121.863	45.4389	-0.520592	5.44669
	121.863	45.641	-0.520592	5.44669
	121.863	45.7979	-0.520592	5.44669
	121.863	45.9594	-0.520592	5.44669
	121.863	46.1945	-0.520592	5.44669
	121.863	46.4677	-0.520592	5.44669
	121.84	46.7321	-0.520592	5.44669
	121.761	46.9795	-0.520592	5.44669
	121.679	47.1737	-0.520592	5.4507
	121.687	47.2948	-0.520592	5.46104
	121.744	47.4442	-0.520592	5.46531
	121.769	47.6379	-0.520592	5.45562
	121.737	47.7919	-0.520592	5.4448
	121.667	47.9551	-0.520592	5.44287
	121.619	48.192	-0.520592	5.44579
	121.619	48.4653	-0.520592	5.44767
	121.658	48.7292	-0.520592	5.44742
	121.722	48.9762	-0.520592	5.44664
	121.743	49.1706	-0.520592	5.44641
	121.685	49.2917	-0.520592	5.44658
	121.624	49.4412	-0.520592	5.44674
	121.615	49.6841	-0.520592	5.44675
	121.632	49.9648	-0.520592	5.44669
	121.642	50.2296	-0.520592	5.44667
	121.64	50.4745	-0.520592	5.44668
	121.636	50.6675	-0.520592	5.44669
	121.635	50.7889	-0.520592	5.44669
	121.636	50.9882	-0.520592	5.44669
	121.637	51.358	-0.520592	5.44669
	121.637	51.691	-0.520592	5.44669
	121.636	51.7876	-0.520592	5.44669
	121.636	51.7238	-0.520592	5.44669
	121.636	51.7141	-0.520592	5.44669
	121.636	51.9376	-0.520592	5.44669
	121.636	52.3623	-0.520592	5.44669
	121.636	52.7586	-0.520592	5.44669
	121.636	53.0175	-0.520592	5.44669
	121.636	53.2206	-0.520592	5.44669
	121.636	53.4476	-0.520592	5.44669
	121.614	53.7043	-0.520592	5.44669
	121.534	53.965	-0.520592	5.44669
	121.431	54.2167	-0.520592	5.44669
	121.381	54.4633	-0.520592	5.44669
	121.392	54.7109	-0.520592	5.44669
	121.413	54.9607	-0.520592	5.44669
	121.418	55.2112	-0.520592	5.44669
	121.412	55.461	-0.520592	5.44669
	121.408	55.6613	-0.520592	5.44669
	121.408	55.7839	-0.520592	5.44669
	121.41	55.9811	-0.520592	5.44669
	121.411	56.3496	-0.520592	5.44669
	121.41	56.6828	-0.520592	5.44669
	121.41	56.8292	-0.520592	5.44669
	121.41	56.9415	-0.528463	5.44669
	121.41	57.1601	-0.548748	5.44669
	121.41	57.4439	-0.557137	5.44669
	121.41	57.7186	-0.538126	5.44669
	121.41	58.0158	-0.516884	5.44669
	121.41	58.3825	-0.513114	5.44669
	121.41	58.6811	-0.518827	5.44669
	121.388	58.8139	-0.522519	5.44669
	121.33	58.9328	-0.522028	5.44669
	121.307	59.1098	-0.520509	5.44669
	121.338	59.2677	-0.520047	5.44669
	121.341	59.4385	-0.520394	5.44669
	121.328	59.6772	-0.520703	5.44669
	121.343	59.9486	-0.520709	5.44669
	121.313	60.1618	-0.520602	5.44669
	121.244	60.233	-0.520555	5.44669
	121.24	60.1994	-0.520573	5.44669
	121.265	60.2112	-0.520598	5.44669
	121.233	60.3838	-0.520601	5.44669
	121.181	60.6241	-0.520594	5.44669
	121.166	60.789	-0.52059	5.44669
	121.178	60.9402	-0.520591	5.44669
	121.187	61.119	-0.520592	5.44669
	121.188	61.2169	-0.520593	5.44669
	121.184	61.2065	-0.520592	5.44669
	121.183	61.2185	-0.520592	5.44669
	121.205	61.3828	-0.520592	5.44669
	121.264	61.6197	-0.520592	5.44669
	121.288	61.7369	-0.520592	5.44669
	121.233	61.7631	-0.520592	5.44669
	121.173	61.8897	-0.520592	5.44669
	121.163	62.1551	-0.520592	5.44669
	121.179	62.4531	-0.520592	5.44669
	121.189	62.6679	-0.520592	5.44669
	121.188	62.7795	-0.520592	5.44669
	121.184	62.9669	-0.520592	5.44669
	121.182	63.3352	-0.520592	5.44669
	121.161	63.6718	-0.520592	5.44669
	121.104	63.8197	-0.520592	5.44669
	121.081	63.9314	-0.520592	5.44669
	121.134	64.1492	-0.520592	5.44669
	121.194	64.4821	-0.520592	5.44669
	121.205	64.8838	-0.520592	5.44669
	121.166	65.1843	-0.520592	5.44669
	121.099	65.3055	-0.520592	5.44669
	121.054	65.468	-0.520592	5.44669
	121.032	65.872	-0.520592	5.44669
	120.99	66.3878	-0.520592	5.44669
	120.95	66.7211	-0.528463	5.44669
	120.944	66.817	-0.548748	5.44669
	120.954	66.9576	-0.557137	5.44669
	120.961	67.3122	-0.538126	5.44669
	120.96	67.6598	-0.516884	5.44669
	120.957	67.8171	-0.513114	5.44669
	120.956	67.9289	-0.518827	5.44669
	120.957	68.1434	-0.522519	5.44669
	120.935	68.4748	-0.522028	5.44669
	120.878	68.8771	-0.520509	5.44669
	120.854	69.1784	-0.520047	5.44669
	120.908	69.2997	-0.520394	5.44669
	120.968	69.4128	-0.520703	5.44669
	120.979	69.6407	-0.520709	5.44669
	120.94	69.9281	-0.520602	5.44669
	120.85	70.201	-0.520555	5.44669
	120.77	70.4961	-0.520573	5.44669
	120.782	70.8627	-0.520598	5.44669
	120.818	71.1619	-0.520601	5.44669
	120.784	71.295	-0.520594	5.44669
	120.728	71.4139	-0.52059	5.44669
	120.712	71.5907	-0.520591	5.44669
	120.724	71.6994	-0.520592	5.44669
	120.735	71.7434	-0.520593	5.44669
	120.735	71.8805	-0.520592	5.44669
	120.731	72.1439	-0.520592	5.44669
	120.73	72.4374	-0.520592	5.44669
	120.731	72.7002	-0.520592	5.44669
	120.731	72.9397	-0.520592	5.44669
	120.732	73.1312	-0.520592	5.44669
	120.731	73.2539	-0.520592	5.44669
	120.731	73.405	-0.520592	5.44669
	120.731	73.5988	-0.520592	5.44669
	120.731	73.7523	-0.520592	5.44669
	120.731	73.9152	-0.520592	5.44669
	120.731	74.1521	-0.520592	5.44669
	120.731	74.4256	-0.520592	5.4507
	120.731	74.6895	-0.520592	5.46104
	120.731	74.8873	-0.520592	5.46531
	120.731	74.9548	-0.520592	5.45562
	120.731	74.9744	-0.520592	5.4448
	120.731	75.0667	-0.520592	5.44287
	120.731	75.214	-0.520592	5.44579
	120.731	75.4087	-0.520592	5.44767
	120.731	75.6609	-0.520592	5.44742
	120.731	75.8803	-0.520592	5.44664
	120.731	75.9607	-0.520592	5.44641
	120.731	75.9779	-0.520592	5.44658
	120.709	76.1139	-0.520592	5.44674
	120.651	76.3864	-0.520592	5.44675
	120.628	76.6349	-0.520592	5.44669
	120.682	76.7694	-0.520592	5.44667
	120.742	76.9052	-0.520592	5.44668
	120.73	77.0884	-0.520592	5.44669
	120.656	77.2428	-0.520592	5.44669
	120.622	77.4099	-0.520592	5.44669
	120.655	77.5991	-0.520592	5.44669
	120.64	77.7449	-0.520592	5.44669
	120.548	77.9063	-0.520592	5.44669
	120.481	78.1453	-0.520592	5.44669
	120.481	78.4202	-0.520592	5.44669
	120.503	78.6347	-0.520592	5.44669
	120.513	78.7052	-0.520592	5.44669
	120.509	78.6709	-0.520592	5.44669
	120.504	78.6827	-0.520592	5.44669
	120.525	78.8554	-0.520592	5.44669
	120.584	79.0959	-0.520592	5.44669
	120.609	79.2116	-0.520592	5.44669
	120.555	79.1868	-0.520592	5.44669
	120.494	79.1371	-0.520592	5.44669
	120.506	79.1255	-0.520592	5.44669
	120.58	79.1383	-0.520592	5.44669
	120.614	79.1478	-0.520592	5.44669
	120.559	79.1472	-0.520592	5.44669
	120.494	79.1928	-0.520592	5.44669
	120.482	79.3675	-0.520592	5.44669
	120.499	79.5966	-0.520592	5.44669
	120.511	79.7069	-0.520592	5.44669
	120.509	79.6838	-0.520592	5.44669
	120.505	79.6368	-0.520592	5.44669
	120.503	79.6749	-0.520592	5.44669
	120.504	79.8629	-0.520592	5.44669
	120.505	80.1003	-0.520592	5.44669
	120.505	80.2586	-0.520592	5.44669
	120.505	80.408	-0.520592	5.44669
	120.505	80.6376	-0.520592	5.44669
	120.483	80.9128	-0.520592	5.44669
	120.425	81.1308	-0.520592	5.44669
	120.379	81.2518	-0.520592	5.44669
	120.353	81.3928	-0.520592	5.44669
	120.31	81.583	-0.520592	5.44669
	120.293	81.6893	-0.520592	5.44669
	120.345	81.7276	-0.520592	5.44669
	120.402	81.9123	-0.520592	5.44669
	120.434	82.3039	-0.520592	5.44669
	120.454	82.651	-0.520592	5.44669
	120.41	82.7457	-0.520592	5.44669
	120.312	82.6761	-0.520592	5.44669
	120.252	82.6155	-0.520592	5.44669
	120.257	82.6152	-0.520592	5.44669
	120.279	82.6859	-0.520592	5.44669
	120.287	82.8709	-0.520592	5.44669
	120.282	83.0955	-0.520592	5.44669
	120.277	83.2003	-0.520592	5.44669
	120.277	83.1764	-0.520592	5.44669
	120.278	83.1803	-0.520592	5.44669
	120.279	83.3461	-0.520592	5.44669
	120.279	83.5863	-0.520592	5.44669
	120.279	83.7045	-0.520592	5.44669
	120.278	83.6807	-0.520592	5.44669
	120.279	83.6307	-0.520592	5.44669
	120.279	83.6185	-0.520592	5.44669
	120.279	83.6804	-0.520592	5.44669
	120.279	83.866	-0.520592	5.44669
	120.279	84.094	-0.520592	5.44669
	120.279	84.1999	-0.520592	5.44669
	120.279	84.2246	-0.520592	5.44669
	120.279	84.3545	-0.520592	5.44669
	120.279	84.6219	-0.520592	5.44669
	120.279	84.9195	-0.520592	5.44669
	120.279	85.1335	-0.520592	5.44669
	120.279	85.2448	-0.520592	5.44669
	120.279	85.3832	-0.520592	5.44669
	120.279	85.5757	-0.520592	5.44669
	120.279	85.684	-0.520592	5.44669
	120.279	85.7222	-0.520592	5.44669
	120.279	85.8571	-0.520592	5.44669
	120.279	86.1216	-0.520592	5.44669
	120.279	86.4164	-0.520592	5.44669
	120.279	86.6301	-0.520592	5.44669
	120.279	86.7424	-0.520592	5.44669
	120.256	86.8813	-0.520592	5.44669
	120.199	87.1228	-0.520592	5.44669
	120.175	87.4068	-0.520592	5.44669
	120.229	87.6242	-0.520592	5.44669
	120.267	87.7419	-0.520592	5.44669
	120.22	87.8817	-0.520592	5.44669
	120.18	88.1218	-0.520592	5.44669
	120.201	88.4048	-0.520592	5.44669
	120.183	88.6715	-0.520592	5.44669
	120.117	88.9164	-0.520592	5.44669
	120.11	89.1579	-0.520592	5.44669
	120.132	89.4058	-0.520592	5.44669
	120.1	89.6084	-0.520592	5.44669
	120.049	89.7328	-0.520592	5.44669
	120.035	89.8806	-0.520592	5.44669
	120.068	90.1217	-0.520592	5.44669
	120.158	90.4022	-0.520592	5.44669
	120.239	90.6676	-0.520592	5.44669
	120.206	90.9128	-0.520592	5.44669
	120.09	91.1549	-0.520592	5.44669
	120.02	91.403	-0.520592	5.44669
	120.026	91.6054	-0.520592	5.44669
	120.053	91.6805	-0.520592	5.44669
	120.062	91.7016	-0.520592	5.44669
	120.056	91.8902	-0.520592	5.44669
	120.05	92.2896	-0.520592	5.44669
	120.05	92.6385	-0.520592	5.44669
	120.052	92.7805	-0.520592	5.44669
	120.053	92.9345	-0.520592	5.44669
	120.053	93.2783	-0.520592	5.44669
	120.052	93.6166	-0.520592	5.44669
	120.052	93.7739	-0.520592	5.44669
	120.052	93.8889	-0.520592	5.44669
	120.052	94.1048	-0.520592	5.44669
	120.052	94.3865	-0.520592	5.44669
	120.052	94.6121	-0.520592	5.44669
	120.052	94.734	-0.520592	5.44669
	120.052	94.8727	-0.520592	5.44669
	120.052	95.1108	-0.520592	5.44669
	120.03	95.3933	-0.520592	5.44669
	119.973	95.6114	-0.520592	5.44669
	119.926	95.7299	-0.520592	5.44669
	119.923	95.8698	-0.520592	5.44669
	119.937	96.1096	-0.520592	5.44669
	119.944	96.3924	-0.520592	5.44669
	119.964	96.6592	-0.520592	5.44669
	119.996	96.9533	-0.520592	5.44669
	119.962	97.3217	-0.520592	5.44669
	119.863	97.622	-0.520592	5.44669
	119.8	97.755	-0.520592	5.44669
	119.825	97.9225	-0.520592	5.44669
	119.906	98.2752	-0.520592	5.44669
	119.938	98.6124	-0.520592	5.44669
	119.879	98.7661	-0.520592	5.44669
	119.814	98.9292	-0.520592	5.44669
	119.803	99.2726	-0.520592	5.44669
	119.821	99.6075	-0.520592	5.44669
	119.832	99.7635	-0.520592	5.44669
	119.83	99.8792	-0.520592	5.44669
	119.826	100.096	-0.520592	5.44669
	119.824	100.378	-0.520592	5.44669
	119.825	100.603	-0.520592	5.44669
	119.826	100.725	-0.520592	5.44669
	119.826	100.913	-0.520592	5.44669
	119.826	101.278	-0.520592	5.44669
	119.826	101.662	-0.520592	5.44669
	119.826	101.937	-0.520592	5.44669
	119.826	102.151	-0.520592	5.44669
	119.826	102.377	-0.520592	5.44669
	119.826	102.58	-0.520592	5.44669
	119.826	102.713	-0.520592	5.44669
	119.826	102.864	-0.520592	5.44669
	119.826	103.103	-0.520592	5.44669
	119.826	103.382	-0.520592	5.44669
	119.826	103.598	-0.520592	5.44669
	119.826	103.668	-0.520592	5.44669
	119.826	103.633	-0.520592	5.44669
	119.826	103.644	-0.520592	5.44669
	119.826	103.817	-0.520592	5.44669
	119.826	104.058	-0.520592	5.44669
	119.826	104.223	-0.520592	5.44669
	119.826	104.374	-0.520592	5.44669
	119.804	104.602	-0.520592	5.44669
	119.746	104.876	-0.512722	5.44669
	119.722	105.094	-0.492437	5.44669
	119.776	105.166	-0.484047	5.44669
	119.837	105.18	-0.503059	5.44669
	119.847	105.318	-0.5243	5.44669
	119.831	105.592	-0.528071	5.44669
	119.821	105.89	-0.522358	5.44669
	119.8	106.151	-0.518666	5.44669
	119.746	106.437	-0.519157	5.44669
	119.702	106.804	-0.520675	5.44669
	119.675	107.156	-0.521137	5.44669
	119.631	107.417	-0.520791	5.44669
	119.592	107.637	-0.520482	5.44669
	119.586	107.87	-0.520475	5.44669
	119.597	108.124	-0.520583	5.44669
	119.603	108.43	-0.52063	5.44669
	119.602	108.808	-0.520611	5.44669
	119.599	109.108	-0.520587	5.44669
	119.599	109.238	-0.520583	5.44669
	119.599	109.355	-0.52059	5.44669
	119.6	109.532	-0.520595	5.44669
	119.6	109.641	-0.520594	5.44669
	119.6	109.686	-0.520592	5.44669
	119.6	109.872	-0.520592	5.44669
	119.6	110.262	-0.520592	5.44669
	119.6	110.657	-0.520592	5.44669
	119.6	110.928	-0.520592	5.44669
	119.6	111.136	-0.520592	5.44669
	119.6	111.361	-0.520592	5.44669
	119.6	111.615	-0.520592	5.44669
	119.6	111.875	-0.520592	5.44669
	119.6	112.128	-0.520592	5.44669
	119.6	112.375	-0.520592	5.44669
	119.6	112.622	-0.520592	5.44669
	119.6	112.872	-0.520592	5.44669
	119.6	113.122	-0.520592	5.44669
	119.6	113.372	-0.520592	5.44669
	119.577	113.622	-0.520592	5.44669
	119.498	113.871	-0.520592	5.44669
	119.416	114.121	-0.520592	5.44669
	119.424	114.42	-0.520592	5.44669
	119.459	114.796	-0.520592	5.44669
	119.426	115.147	-0.520592	5.44669
	119.371	115.405	-0.520592	5.44669
	119.355	115.574	-0.520592	5.44669
	119.367	115.682	-0.520592	5.44669
	119.377	115.883	-0.520592	5.44669
	119.377	116.259	-0.520592	5.44669
	119.374	116.643	-0.520592	5.44669
	119.372	116.914	-0.520592	5.44669
	119.373	117.127	-0.520592	5.44669
	119.374	117.353	-0.520592	5.44669
	119.374	117.557	-0.520592	5.44669
	119.374	117.69	-0.520592	5.44669
	119.373	117.841	-0.520592	5.44669
	119.373	118.08	-0.520592	5.44669
	119.373	118.359	-0.520592	5.44669
	119.373	118.575	-0.520592	5.44669
	119.373	118.694	-0.520592	5.44669
	119.373	118.835	-0.520592	5.44669
	119.373	119.026	-0.520592	5.44669
	119.373	119.181	-0.520592	5.44669
	119.373	119.346	-0.520592	5.44669
	119.373	119.534	-0.520592	5.44669
	119.373	119.68	-0.520592	5.44669
	119.351	119.842	-0.520592	5.44669
	119.271	120.081	-0.520592	5.44669
	119.168	120.356	-0.520592	5.44669
	119.118	120.62	-0.520592	5.44669
	119.129	120.866	-0.520592	5.44669
	119.15	121.06	-0.520592	5.44669
	119.155	121.182	-0.520592	5.44669
	119.149	121.331	-0.520592	5.44669
	119.145	121.574	-0.520592	5.44669
	119.146	121.855	-0.520592	5.44669
	119.147	122.12	-0.520592	5.44669
	119.148	122.364	-0.520592	5.44669
	119.147	122.557	-0.520592	5.44669
	119.147	122.63	-0.520592	5.44669
	119.147	122.653	-0.520592	5.44669
	119.147	122.844	-0.520592	5.44669
	119.147	123.243	-0.520592	5.44669
	119.147	123.591	-0.520592	5.44669
	119.147	123.733	-0.520592	5.44669
	119.147	123.838	-0.520592	5.44669
	119.147	124.006	-0.520592	5.44669
	119.147	124.165	-0.520592	5.44669
	119.147	124.389	-0.520592	5.44669
	119.147	124.755	-0.520592	5.44669
	119.147	125.078	-0.520592	5.44669
	119.147	125.221	-0.520592	5.44669
	119.147	125.335	-0.520592	5.44669
	119.147	125.556	-0.520592	5.44669
	119.147	125.889	-0.520592	5.44669
	119.147	126.29	-0.520592	5.44669
	119.147	126.639	-0.520592	5.44669
	119.147	126.887	-0.520592	5.44669
	119.125	127.053	-0.520592	5.44669
	119.045	127.163	-0.520592	5.44669
	118.964	127.317	-0.520592	5.44669
	118.994	127.566	-0.520592	5.44669
	119.086	127.848	-0.520592	5.44268
	119.077	128.062	-0.520592	5.43234
	118.99	128.179	-0.520592	5.42806
	118.993	128.319	-0.520592	5.43775
	119.076	128.511	-0.520592	5.44858
	119.095	128.667	-0.520592	5.4505
	119.049	128.832	-0.520592	5.44759
	118.997	129.02	-0.520592	5.44571
	118.943	129.166	-0.520592	5.44595
	118.931	129.328	-0.520592	5.44673
	118.989	129.567	-0.520592	5.44696
	119.024	129.891	-0.520592	5.44679
	118.997	130.281	-0.520592	5.44663
	118.992	130.629	-0.520592	5.44663
	119.003	130.881	-0.520592	5.44668
	118.965	131.097	-0.520592	5.45072
	118.916	131.333	-0.520592	5.46105
	118.904	131.589	-0.520592	5.46531
	118.916	131.895	-0.520592	5.45562
	118.925	132.321	-0.520592	5.4448
	118.924	132.797	-0.520592	5.44288
	118.921	133.155	-0.520592	5.44579
	118.92	133.431	-0.520592	5.44767
	118.92	133.761	-0.520592	5.44742
	118.921	134.102	-0.520592	5.44664
	118.921	134.42	-0.520592	5.44641
	118.921	134.824	-0.520592	5.44658
	118.921	135.285	-0.520592	5.44674
	118.921	135.646	-0.520592	5.44675
	118.899	135.928	-0.520592	5.44669
	118.841	136.309	-0.520592	5.44667
	118.817	136.824	-0.520592	5.44668
	118.849	137.419	-0.520592	5.44669
	118.852	138.058	-0.520592	5.44669
	118.816	138.599	-0.520592	5.44669
	118.796	138.97	-0.520592	5.44669
	118.822	139.336	-0.520592	5.44669
	118.866	139.815	-0.520592	5.44669
	118.835	140.352	-0.520592	5.44669
	118.755	140.874	-0.520592	5.44669
	118.747	141.32	-0.520592	5.44669
	118.774	141.633	-0.520592	5.44669
	118.744	141.902	-0.520592	5.44669
	118.693	142.294	-0.520592	5.44669
	118.677	142.769	-0.520592	5.44669
	118.688	143.188	-0.520592	5.44669
	118.698	143.645	-0.520592	5.44669
	118.698	144.251	-0.520592	5.44669
	118.695	144.874	-0.520592	5.44669
	118.693	145.348	-0.520592	5.44669
	118.694	145.688	-0.520592	5.44669
	118.672	146.064	-0.520592	5.44669
	118.615	146.558	-0.520592	5.44669
	118.569	147.097	-0.520592	5.44669
	118.543	147.565	-0.520592	5.44669
	118.522	147.931	-0.520592	5.44669
	118.54	148.27	-0.520592	5.44669
	118.581	148.584	-0.520592	5.44669
	118.595	148.889	-0.520592	5.44669
	118.565	149.345	-0.520592	5.44669
	118.499	150.039	-0.520592	5.44669
	118.453	150.756	-0.520592	5.44669
	118.452	151.198	-0.520592	5.44669
	118.467	151.436	-0.520592	5.44669
	118.474	151.722	-0.520592	5.44669
	118.471	152.058	-0.520592	5.44669
	118.467	152.39	-0.520592	5.44669
	118.467	152.801	-0.520592	5.44669
	118.468	153.261	-0.520592	5.44669
	118.469	153.618	-0.520592	5.44669
	118.469	153.899	-0.520592	5.44669
	118.468	154.232	-0.520592	5.44669
	118.468	154.571	-0.520592	5.44669
	118.468	154.889	-0.520592	5.44669
	118.468	155.243	-0.520592	5.44669
	118.468	155.578	-0.520592	5.44669
	118.468	155.886	-0.520592	5.44669
	118.468	156.238	-0.520592	5.44669
	118.468	156.575	-0.520592	5.44669
	118.468	156.836	-0.520592	5.44669
	118.468	157.061	-0.520592	5.44669
	118.468	157.296	-0.520592	5.44669
	118.468	157.549	-0.520592	5.44669
	118.446	157.854	-0.520592	5.44669
	118.389	158.232	-0.520592	5.44669
	118.365	158.582	-0.520592	5.44669
	118.396	158.887	-0.520592	5.44669
	118.377	159.232	-0.520592	5.44669
	118.284	159.519	-0.520592	5.44669
	118.218	159.655	-0.520592	5.44669
	118.218	159.828	-0.520592	5.44669
	118.241	160.183	-0.520592	5.44669
	118.25	160.568	-0.520592	5.44669
	118.246	160.896	-0.520592	5.44669
	118.241	161.238	-0.520592	5.44669
	118.24	161.565	-0.520592	5.44669
	118.242	161.874	-0.520592	5.44669
	118.243	162.228	-0.520592	5.44669
	118.242	162.567	-0.520592	5.44669
	118.242	162.828	-0.520592	5.44669
	118.242	163.051	-0.520592	5.44669
	118.242	163.336	-0.520592	5.44669
	118.242	163.716	-0.520592	5.44669
	118.242	164.073	-0.520592	5.44669
	118.242	164.332	-0.520592	5.44669
	118.242	164.549	-0.520592	5.44669
	118.242	164.831	-0.520592	5.44669
	118.242	165.212	-0.520592	5.44669
	118.242	165.522	-0.520592	5.44669
	118.242	165.655	-0.520592	5.44669
	118.242	165.769	-0.520592	5.44669
	118.242	165.994	-0.520592	5.44669
	118.242	166.329	-0.520592	5.44669
	118.242	166.729	-0.520592	5.44669
	118.242	167.077	-0.520592	5.44669
	118.242	167.325	-0.520592	5.44669
	118.242	167.541	-0.520592	5.44669
	118.242	167.777	-0.520592	5.44669
	118.242	168.033	-0.520592	5.44669
	118.242	168.339	-0.520592	5.44669
	118.242	168.716	-0.520592	5.44669
	118.242	169.065	-0.520592	5.44669
	118.242	169.322	-0.520592	5.44669
	118.242	169.54	-0.520592	5.44669
	118.242	169.775	-0.520592	5.44669
	118.242	169.98	-0.520592	5.44669
	118.22	170.11	-0.520592	5.44669
	118.14	170.26	-0.520592	5.44669
	118.059	170.499	-0.520592	5.44669
	118.066	170.73	-0.520592	5.44669
	118.123	170.819	-0.520592	5.44669
	118.17	170.836	-0.520592	5.44669
	118.196	170.969	-0.520592	5.44669
	118.15	171.24	-0.520592	5.44669
	118.07	171.538	-0.520592	5.44669
	118.09	171.8	-0.520592	5.44669
	118.177	172.038	-0.520592	5.44669
	118.17	172.278	-0.520592	5.44669
	118.063	172.479	-0.520592	5.44669
	117.987	172.605	-0.520592	5.44669
	117.988	172.804	-0.520592	5.44669
	118.014	173.171	-0.520592	5.44669
	118.025	173.553	-0.520592	5.44669
	118.02	173.875	-0.520592	5.44669
	118.014	174.216	-0.520592	5.44669
	118.014	174.545	-0.520592	5.44669
	118.038	174.805	-0.520592	5.44669
	118.096	174.984	-0.520592	5.44669
	118.12	175.094	-0.520592	5.44669
	118.065	175.244	-0.520592	5.44669
	118.005	175.442	-0.520592	5.44669
	117.994	175.598	-0.520592	5.44669
	118.011	175.76	-0.520592	5.44669
	118.021	175.947	-0.520592	5.44669
	118.02	176.044	-0.520592	5.44669
	118.015	176.031	-0.520592	5.44669
	118.014	175.992	-0.520592	5.44669
	118.015	176.031	-0.520592	5.44669
	118.016	176.216	-0.520592	5.44669
	118.016	176.452	-0.520592	5.44669
	118.016	176.561	-0.520592	5.44669
	118.016	176.536	-0.520592	5.44669
	118.016	176.537	-0.512722	5.44669
	118.016	176.702	-0.492437	5.44669
	118.016	176.943	-0.484047	5.44669
	118.016	177.062	-0.503059	5.44669
	118.016	177.038	-0.5243	5.44669
	118.016	176.988	-0.528071	5.44669
	118.016	176.976	-0.522358	5.44669
	118.016	177.037	-0.518666	5.44669
	118.016	177.223	-0.519157	5.44669
	118.016	177.5	-0.520675	5.44669
	118.016	177.831	-0.521137	5.44669
	118.016	178.26	-0.520791	5.44669
	118.016	178.778	-0.520482	5.44669
	118.016	179.258	-0.520475	5.44669
	118.016	179.587	-0.520583	5.44669
	118.016	179.85	-0.52063	5.44669
	118.016	180.283	-0.520611	5.44669
	118.016	180.933	-0.520587	5.44669
	118.016	181.534	-0.520583	5.44669
	118.016	181.926	-0.52059	5.4507
	118.016	182.23	-0.520595	5.46104
	118.016	182.521	-0.520594	5.46531
	118.016	182.779	-0.520592	5.45562
	117.993	183.019	-0.520592	5.4448
	117.936	183.262	-0.520592	5.44287
	117.912	183.463	-0.520592	5.44579
	117.966	183.588	-0.520592	5.44767
	118.026	183.737	-0.520592	5.44742
	118.015	183.978	-0.520592	5.44664
	117.941	184.308	-0.520592	5.44641
	117.884	184.7	-0.520592	5.44658
	117.86	185.047	-0.520592	5.44674
	117.821	185.346	-0.520592	5.44675
	117.783	185.739	-0.520592	5.44669
	117.777	186.253	-0.520592	5.44667
	117.786	186.794	-0.520592	5.44668
	117.793	187.305	-0.520592	5.44669
	117.792	187.794	-0.520592	5.44669
	117.789	188.285	-0.520592	5.44669
	117.788	188.784	-0.520592	5.44669
	117.789	189.287	-0.520592	5.44669
	117.79	189.738	-0.520592	5.44669
	117.79	190.061	-0.520592	5.44669
	117.789	190.331	-0.520592	5.44669
	117.789	190.671	-0.520592	5.44669
	117.789	191.067	-0.520592	5.44669
	117.789	191.512	-0.520592	5.44669
	117.789	191.965	-0.520592	5.44669
	117.789	192.307	-0.520592	5.44669
	117.789	192.535	-0.520592	5.44669
	117.789	192.794	-0.520592	5.44669
	117.789	193.162	-0.520592	5.44669
	117.789	193.474	-0.520592	5.44669
	117.789	193.613	-0.520592	5.44669
	117.767	193.778	-0.520592	5.44669
	117.71	194.177	-0.520592	5.44669
	117.686	194.739	-0.520592	5.44669
	117.74	195.249	-0.520592	5.44669
	117.778	195.525	-0.520592	5.44669
	117.731	195.6	-0.520592	5.44669
	117.691	195.702	-0.520592	5.44669
	117.734	195.943	-0.520592	5.44669
	117.774	196.288	-0.520592	5.44669
	117.709	196.687	-0.520592	5.44669
	117.59	197.031	-0.520592	5.44669
	117.529	197.278	-0.520592	5.44669
	117.54	197.494	-0.520592	5.44669
	117.566	197.78	-0.520592	5.44669
	117.572	198.163	-0.520592	5.44669
	117.566	198.522	-0.520592	5.44669
	117.561	198.78	-0.520592	5.44669
	117.561	198.996	-0.520592	5.44669
	117.563	199.229	-0.520592	5.44669
	117.564	199.434	-0.520592	5.44669
	117.563	199.565	-0.520592	5.44669
	117.563	199.715	-0.520592	5.44669
	117.563	199.954	-0.520592	5.44669
	117.563	200.283	-0.520592	5.44669
	117.563	200.724	-0.520592	5.44669
	117.563	201.198	-0.520592	5.44669
	117.563	201.55	-0.520592	5.44669
	117.563	201.824	-0.520592	5.44669
	117.563	202.156	-0.520592	5.44669
	117.563	202.497	-0.520592	5.44669
	117.563	202.816	-0.520592	5.44669
	117.563	203.219	-0.520592	5.44669
	117.563	203.73	-0.520592	5.44669
	117.563	204.217	-0.520592	5.44669
	117.541	204.601	-0.520592	5.44669
	117.483	205.039	-0.520592	5.44669
	117.46	205.649	-0.520592	5.44669
	117.491	206.281	-0.520592	5.44669
	117.472	206.757	-0.520592	5.44669
	117.379	207.046	-0.520592	5.44669
	117.335	207.293	-0.520592	5.44669
	117.393	207.686	-0.520592	5.44669
	117.461	208.217	-0.520592	5.44669
	117.474	208.766	-0.520592	5.44669
	117.434	209.275	-0.520592	5.44669
	117.364	209.711	-0.520592	5.44669
	117.319	210.025	-0.520592	5.44669
	117.321	210.248	-0.520592	5.44669
	117.336	210.465	-0.520592	5.44669
	117.342	210.711	-0.520592	5.44669
	117.339	210.971	-0.520592	5.44669
	117.336	211.226	-0.520592	5.44669
	117.336	211.474	-0.520592	5.4507
	117.337	211.721	-0.520592	5.46104
	117.337	211.921	-0.520592	5.46531
	117.337	212.045	-0.520592	5.45562
	117.337	212.193	-0.520592	5.4448
	117.337	212.435	-0.520592	5.44287
	117.337	212.715	-0.520592	5.44579
	117.337	212.98	-0.520592	5.44767
	117.337	213.226	-0.520592	5.44742
	117.337	213.419	-0.520592	5.44664
	117.337	213.491	-0.520592	5.44641
	117.337	213.465	-0.520592	5.44658
	117.337	213.479	-0.520592	5.44674
	117.337	213.65	-0.520592	5.44675
	117.337	213.938	-0.520592	5.44669
	117.337	214.23	-0.520592	5.44667
	117.337	214.434	-0.520592	5.44668
	117.337	214.494	-0.520592	5.44669
	117.337	214.459	-0.520592	5.44669
	117.337	214.425	-0.520592	5.44669
	117.337	214.473	-0.520592	5.44669
	117.337	214.66	-0.520592	5.44669
	117.337	214.894	-0.520592	5.44669
	117.337	215.051	-0.520592	5.44669
	117.337	215.201	-0.520592	5.44669
	117.337	215.382	-0.520592	5.44669
	117.337	215.531	-0.520592	5.44669
	117.337	215.696	-0.520592	5.44669
	117.337	215.936	-0.520592	5.44669
	117.337	216.259	-0.520592	5.44669
	117.337	216.649	-0.520592	5.44669
	117.337	216.997	-0.520592	5.44669
	117.337	217.298	-0.520592	5.44669
	117.337	217.691	-0.520592	5.44669
	117.337	218.204	-0.520592	5.44669
	117.337	218.695	-0.520592	5.44669
	117.337	219.031	-0.520592	5.44669
	117.337	219.243	-0.520592	5.44669
	117.337	219.448	-0.520592	5.44669
	117.315	219.693	-0.520592	5.44669
	117.257	219.956	-0.520592	5.44669
	117.211	220.213	-0.520592	5.44669
	117.185	220.461	-0.520592	5.44669
	117.164	220.707	-0.520592	5.44669
	117.183	220.907	-0.520592	5.44669
	117.223	221.031	-0.520592	5.44669
	117.237	221.179	-0.520592	5.44669
	117.23	221.372	-0.520592	5.44669
	117.221	221.476	-0.520592	5.44669
	117.198	221.513	-0.520592	5.44669
	117.143	221.698	-0.520592	5.44669
	117.099	222.09	-0.520592	5.44669
	117.095	222.437	-0.520592	5.44669
	117.108	222.581	-0.520592	5.44669
	117.115	222.687	-0.520592	5.44669
	117.113	222.855	-0.520592	5.44669
	117.11	223.014	-0.528463	5.44669
	117.109	223.188	-0.548748	5.44669
	117.11	223.428	-0.557137	5.44669
	117.111	223.698	-0.538126	5.44669
	117.111	223.96	-0.516884	5.44669
	117.111	224.207	-0.513114	5.44669
	117.11	224.452	-0.518827	5.44669
	117.11	224.7	-0.522519	5.44669
	117.111	224.951	-0.522028	5.44669
	117.111	225.201	-0.520509	5.44669
	117.111	225.451	-0.520047	5.44669
	117.111	225.749	-0.520394	5.44669
	117.111	226.126	-0.520703	5.44669
	117.111	226.477	-0.520709	5.44669
	117.111	226.784	-0.520602	5.44669
	117.111	227.129	-0.520555	5.44669
	117.111	227.465	-0.520573	5.44669
	117.111	227.727	-0.520598	5.44669
	117.111	227.953	-0.520601	5.44669
	117.111	228.188	-0.520594	5.44669
	117.111	228.391	-0.52059	5.44669
	117.111	228.52	-0.520591	5.44669
	117.111	228.67	-0.520592	5.44669
	117.111	228.91	-0.520593	5.44669
	117.111	229.19	-0.520592	5.44669
	117.111	229.455	-0.520592	5.44669
	117.111	229.7	-0.520592	5.44669
	117.111	229.943	-0.520592	5.44669
	117.111	230.24	-0.520592	5.44669
	117.111	230.667	-0.520592	5.44669
	117.111	231.147	-0.520592	5.44669
	117.111	231.506	-0.520592	5.44669
	117.111	231.732	-0.520592	5.44669
	117.111	231.934	-0.520592	5.44669
	117.111	232.173	-0.520592	5.44669
	117.111	232.435	-0.520592	5.44669
	117.111	232.743	-0.520592	5.44669
	117.111	233.168	-0.520592	5.44669
	117.111	233.642	-0.520592	5.44669
	117.111	233.951	-0.520592	5.44669
	117.111	234.002	-0.520592	5.44669
	117.111	233.977	-0.520592	5.44669
	117.111	234.107	-0.520592	5.44669
	117.111	234.391	-0.520592	5.44669
	117.111	234.696	-0.520592	5.44669
	117.111	234.907	-0.520592	5.44669
	117.111	234.966	-0.520592	5.44669
	117.111	234.977	-0.520592	5.44669
	117.111	235.118	-0.520592	5.44669
	117.111	235.395	-0.520592	5.44669
	117.111	235.692	-0.520592	5.44669
	117.111	235.952	-0.520592	5.44669
	117.111	236.238	-0.520592	5.44669
	117.111	236.655	-0.520592	5.44669
	117.111	237.133	-0.520592	5.44669
	117.111	237.447	-0.520592	5.44669
	117.111	237.597	-0.520592	5.44669
	117.111	237.874	-0.520592	5.44669
	117.111	238.332	-0.520592	5.44669
	117.111	238.783	-0.520592	5.44669
	117.088	239.211	-0.520592	5.44669
	117.008	239.686	-0.520592	5.44669
	116.905	240.199	-0.520592	5.44669
	116.878	240.713	-0.520592	5.44669
	116.946	241.213	-0.520592	5.44669
	116.99	241.707	-0.520592	5.44669
	116.942	242.204	-0.520592	5.44669
	116.876	242.704	-0.520592	5.44669
	116.861	243.155	-0.520592	5.44669
	116.878	243.479	-0.520592	5.44669
	116.89	243.749	-0.520592	5.44669
	116.889	244.09	-0.520592	5.44669
	116.884	244.436	-0.520592	5.44669
	116.883	244.705	-0.520592	5.44669
	116.884	244.88	-0.520592	5.44669
	116.885	244.937	-0.520592	5.44669
	116.885	244.96	-0.520592	5.44669
	116.884	245.107	-0.520592	5.44669
	116.884	245.382	-0.520592	5.44669
	116.884	245.677	-0.520592	5.44669
	116.884	245.936	-0.520592	5.44669
	116.884	246.173	-0.520592	5.44669
	116.884	246.365	-0.520592	5.44669
	116.884	246.489	-0.520592	5.44669
	116.884	246.64	-0.520592	5.44669
	116.884	246.883	-0.520592	5.44669
	116.884	247.163	-0.520592	5.44669
	116.884	247.378	-0.520592	5.44669
	116.884	247.447	-0.520592	5.44669
	116.884	247.461	-0.520592	5.44669
	116.884	247.649	-0.520592	5.44669
	116.862	248.051	-0.520592	5.44669
	116.804	248.401	-0.520592	5.44669
	116.781	248.543	-0.520592	5.44669
	116.835	248.647	-0.520592	5.44669
	116.895	248.815	-0.520592	5.44669
	116.883	248.974	-0.520592	5.44669
	116.809	249.148	-0.520592	5.44669
	116.753	249.388	-0.520592	5.44669
	116.751	249.708	-0.520592	5.44669
	116.791	250.145	-0.520592	5.44669
	116.835	250.621	-0.520592	5.44669
	116.798	250.975	-0.520592	5.44669
	116.694	251.2	-0.520592	5.44669
	116.63	251.404	-0.520592	5.44669
	116.634	251.693	-0.520592	5.44669
	116.658	252.131	-0.520592	5.44669
	116.667	252.666	-0.520592	5.44669
	116.661	253.152	-0.520592	5.44669
	116.656	253.526	-0.520592	5.44669
	116.656	253.911	-0.520592	5.44669
	116.658	254.348	-0.520592	5.44669
	116.659	254.753	-0.520592	5.44669
	116.658	255.12	-0.520592	5.44669
	116.658	255.431	-0.520592	5.44669
	116.658	255.725	-0.520592	5.44669
	116.658	256.128	-0.520592	5.44669
	116.658	256.599	-0.520592	5.44669
	116.658	256.963	-0.520592	5.44669
	116.658	257.194	-0.520592	5.44669
	116.658	257.397	-0.520592	5.44669
	116.658	257.634	-0.520592	5.44669
	116.658	257.895	-0.520592	5.44669
	116.658	258.105	-0.520592	5.44669
	116.658	258.179	-0.520592	5.44669
	116.658	258.246	-0.520592	5.44669
	116.658	258.511	-0.520592	5.44669
	116.658	258.837	-0.520592	5.44669
	116.658	259.015	-0.520592	5.44669
	116.658	259.143	-0.520592	5.44669
	116.658	259.308	-0.520592	5.44669
	116.658	259.457	-0.520592	5.44669
	116.658	259.678	-0.528463	5.44669
	116.658	260.047	-0.548748	5.44669
	116.658	260.421	-0.557137	5.44669
	116.658	260.691	-0.538126	5.44669
	116.658	260.906	-0.524755	5.44669
	116.658	261.184	-0.541269	5.44669
	116.658	261.563	-0.555371	5.44669
	116.658	261.874	-0.547923	5.44669
	116.658	262.008	-0.546475	5.44669
	116.658	262.122	-0.549576	5.44669
	116.658	262.347	-0.535815	5.44669
	116.636	262.632	-0.518612	5.44669
	116.578	262.905	-0.51466	5.44669
	116.554	263.152	-0.51886	5.44669
	116.608	263.343	-0.521983	5.44669
	116.668	263.463	-0.521792	5.44669
	116.657	263.613	-0.5206	5.44669
	116.583	263.857	-0.520169	5.44669
	116.549	264.187	-0.520412	5.44669
	116.604	264.578	-0.520667	5.44669
	116.669	264.924	-0.520688	5.44669
	116.681	265.174	-0.520606	5.44669
	116.664	265.342	-0.520564	5.44669
	116.63	265.501	-0.520576	5.44669
	116.574	265.831	-0.520595	5.44669
	116.555	266.259	-0.520599	5.44669
	116.588	266.523	-0.520594	5.44669
	116.567	266.662	-0.520591	5.44669
	116.473	266.851	-0.520591	5.44669
	116.407	267.113	-0.520592	5.44669
	116.43	267.34	-0.520593	5.44669
	116.51	267.47	-0.520592	5.44669
	116.543	267.611	-0.520592	5.44669
	116.485	267.848	-0.520592	5.44669
	116.42	268.128	-0.520592	5.44669
	116.409	268.396	-0.520592	5.44669
	116.449	268.641	-0.520592	5.44669
	116.517	268.883	-0.520592	5.44669
	116.54	269.131	-0.520592	5.44669
	116.481	269.333	-0.520592	5.44669
	116.419	269.458	-0.520592	5.44669
	116.41	269.655	-0.520592	5.44669
	116.427	270.023	-0.520592	5.44669
	116.437	270.405	-0.520592	5.44669
	116.436	270.727	-0.520592	5.44669
	116.431	271.068	-0.520592	5.44669
	116.43	271.396	-0.520592	5.44669
	116.431	271.706	-0.520592	5.44669
	116.432	272.061	-0.520592	5.44669
	116.432	272.399	-0.520592	5.44669
	116.432	272.659	-0.520592	5.44669
	116.432	272.883	-0.520592	5.44669
	116.432	273.168	-0.520592	5.44669
	116.432	273.597	-0.520592	5.44669
	116.432	274.081	-0.520592	5.44669
	116.432	274.393	-0.520592	5.44669
	116.432	274.442	-0.520592	5.44669
	116.432	274.415	-0.520592	5.44669
	116.432	274.544	-0.520592	5.44669
	116.432	274.78	-0.520592	5.44669
	116.432	274.91	-0.520592	5.44669
	116.432	274.892	-0.520592	5.44669
	116.432	274.841	-0.520592	5.44669
	116.432	274.826	-0.520592	5.44669
	116.432	274.788	-0.520592	5.44669
	116.432	274.623	-0.520592	5.44669
	116.432	274.394	-0.520592	5.44669
	116.432	274.281	-0.520592	5.44669
	116.432	274.352	-0.520592	5.44669
	116.432	274.526	-0.520592	5.44669
	116.432	274.59	-0.528463	5.44669
	116.432	274.46	-0.548748	5.44669
	116.432	274.318	-0.557137	5.44669
	116.432	274.295	-0.538126	5.44669
	116.432	274.383	-0.516884	5.44669
[truncated: 2,212 more rows]
