# Supplementary material for: Design of a cosmetic glove stiffness compensation mechanism for toddler-sized hand prostheses
Source: PLoS One. 2017 Aug 11;12(8):e0183233. doi: 10.1371/journal.pone.0183233 (PMC5553851; doi:10.1371/journal.pone.0183233)
Supplement: S1 Dataset — (ZIP) [file pone.0183233.s001.zip › 01 Glove measurements/PVCglove2_5.xlsx]

## Sheet: test_glove2_5
LabVIEW Measurement
Writer_Version	2
Reader_Version	2
Separator	Tab
Decimal_Separator	.
Multi_Headings	No
X_Columns	No
Time_Pref	Absolute
Operator	localadmin
Date	2012-12-10
Time	00:14:05.249000
***End_of_Header***
Channels	4
Samples	10	10	10	10
Date	2012-12-10	2012-12-10	2012-12-10	2012-12-10
Time	00:14:08.149000	00:14:08.149000	00:14:08.149000	00:14:08.149000
Y_Unit_Label	mm	N	N	Pa
X_Dimension	Time	Time	Time	Time
X0	0	0	0	0
Delta_X	0.01	0.01	0.01	0.01
***End_of_Header***
X_Value	Voltage LVDT (Filtered)	Voltage Load Cell (Filtered)	Voltage Pinch Load Cell (Filtered)	Voltage Pressure (Filtered)	Comment
	129.104	0.219044	-0.520592	5.44669
	129.104	0.088829	-0.520592	5.44669
	129.104	0.034718	-0.520592	5.44669
	129.104	0.104864	-0.520592	5.44669
	129.104	0.111658	-0.520592	5.44669
	129.104	0.082947	-0.520592	5.44669
	129.104	0.116647	-0.520592	5.44669
	129.104	0.099403	-0.520592	5.44669
	129.104	0.073618	-0.520592	5.44669
	129.104	0.166285	-0.520592	5.44669
	129.104	0.278871	-0.520592	5.44669
	129.104	0.303323	-0.520592	5.44669
	129.104	0.275168	-0.520592	5.44669
	129.104	0.25494	-0.520592	5.44669
	129.104	0.256516	-0.520592	5.44669
	129.104	0.215182	-0.528463	5.44669
	129.104	0.091138	-0.548748	5.44669
	129.104	0.037058	-0.557137	5.44669
	129.104	0.154214	-0.538126	5.44669
	129.104	0.286859	-0.516884	5.44669
	129.104	0.310967	-0.513114	5.44669
	129.104	0.275531	-0.518827	5.44669
	129.104	0.252375	-0.522519	5.44669
	129.104	0.255312	-0.522028	5.44669
	129.104	0.26478	-0.520509	5.44669
	129.104	0.218512	-0.520047	5.44669
	129.104	0.089596	-0.520394	5.44669
	129.104	0.035228	-0.520703	5.44669
	129.104	0.153996	-0.520709	5.44669
	129.104	0.287418	-0.520602	5.44669
	129.104	0.311279	-0.520555	5.44669
	129.104	0.275463	-0.520573	5.44669
	129.104	0.252236	-0.520598	5.44669
	129.104	0.255278	-0.520601	5.44669
	129.104	0.215624	-0.520594	5.44669
	129.104	0.091763	-0.52059	5.44669
	129.104	0.037162	-0.520591	5.44669
	129.104	0.104845	-0.520592	5.44669
	129.104	0.110781	-0.520593	5.44669
	129.104	0.082586	-0.520592	5.44669
	129.104	0.165998	-0.520592	5.44669
	129.104	0.226373	-0.520592	5.44669
	129.104	0.126074	-0.520592	5.44669
	129.104	0.047408	-0.520592	5.44669
	129.104	0.146083	-0.520592	5.44669
	129.104	0.279767	-0.520592	5.44669
	129.104	0.261695	-0.520592	5.44669
	129.104	0.102052	-0.520592	5.44669
	129.104	0.025048	-0.520592	5.44669
	129.104	0.145297	-0.520592	5.44669
	129.104	0.287391	-0.520592	5.44669
	129.104	0.31436	-0.520592	5.44669
	129.104	0.227573	-0.520592	5.44669
	129.104	0.07572	-0.520592	5.44669
	129.104	0.026188	-0.520592	5.44669
	129.104	0.10595	-0.520592	5.44669
	129.104	0.115145	-0.520592	5.44669
	129.104	0.084021	-0.520592	5.44669
	129.104	0.165048	-0.520592	5.44669
	129.104	0.274656	-0.520592	5.44669
	129.104	0.301997	-0.520592	5.44669
	129.104	0.276111	-0.520592	5.44669
	129.104	0.206616	-0.520592	5.44669
	129.104	0.080578	-0.520592	5.44669
	129.104	0.035678	-0.520592	5.44669
	129.104	0.15739	-0.520592	5.44669
	129.104	0.288679	-0.520592	5.44669
	129.104	0.261411	-0.520592	5.44669
	129.104	0.098765	-0.520592	5.44669
	129.104	0.023773	-0.520592	5.44669
	129.104	0.145931	-0.520592	5.44669
	129.104	0.28811	-0.520592	5.44669
	129.104	0.314435	-0.520592	5.44669
	129.104	0.276539	-0.520592	5.44669
	129.104	0.202374	-0.520592	5.44669
	129.104	0.078649	-0.520592	5.44669
	129.104	0.036378	-0.520592	5.44669
	129.104	0.109178	-0.520592	5.44669
	129.104	0.112875	-0.512722	5.44669
	129.104	0.081923	-0.492437	5.44669
	129.104	0.164976	-0.484047	5.44669
	129.104	0.275371	-0.503059	5.44669
	129.104	0.302323	-0.5243	5.44669
	129.104	0.226802	-0.528071	5.44669
	129.104	0.079675	-0.522358	5.44669
	129.104	0.028119	-0.518666	5.44268
	129.104	0.105353	-0.519157	5.43234
	129.104	0.114208	-0.520675	5.42806
	129.104	0.083841	-0.521137	5.43775
	129.104	0.165306	-0.520791	5.44858
	129.104	0.274827	-0.520482	5.4505
	129.104	0.252787	-0.520475	5.44759
	129.104	0.100076	-0.520583	5.44571
	129.104	-0.021804	-0.52063	5.44595
	129.104	-0.078177	-0.520611	5.44673
	129.104	-0.117098	-0.520587	5.44696
	129.104	-0.024269	-0.520583	5.44679
	129.104	0.19013	-0.52059	5.44663
	129.104	0.321735	-0.520595	5.44663
	129.104	0.312497	-0.520594	5.44668
	129.104	0.214536	-0.520592	5.44671
	129.104	0.070913	-0.520592	5.4467
	129.104	0.028807	-0.520592	5.44668
	129.104	0.108756	-0.520592	5.44668
	129.104	0.115389	-0.520592	5.44669
	129.104	0.083126	-0.520592	5.44669
	129.104	0.164587	-0.520592	5.44669
	129.104	0.27478	-0.520592	5.44669
	129.104	0.302214	-0.520592	5.44669
	129.104	0.276157	-0.520592	5.44669
	129.104	0.255748	-0.520592	5.44669
	129.104	0.256503	-0.520592	5.44669
	129.104	0.264079	-0.520592	5.44669
	129.104	0.266986	-0.520592	5.44669
	129.104	0.26551	-0.520592	5.44669
	129.104	0.263859	-0.520592	5.44669
	129.104	0.263692	-0.520592	5.44669
	129.104	0.264209	-0.520592	5.44669
	129.104	0.264485	-0.520592	5.44669
	129.104	0.215226	-0.520592	5.44669
	129.104	0.088324	-0.520592	5.44669
	129.104	-0.013327	-0.520592	5.44669
	129.104	-0.021251	-0.520592	5.44669
	129.104	0.009905	-0.520592	5.44669
	129.104	-0.023681	-0.520592	5.44669
	129.104	-0.155036	-0.520592	5.44669
	129.104	-0.214939	-0.520592	5.44669
	129.104	-0.048434	-0.520592	5.44669
	129.104	0.213122	-0.520592	5.44669
	129.104	0.339691	-0.520592	5.44669
	129.104	0.311804	-0.520592	5.44669
	129.104	0.257047	-0.520592	5.44669
	129.104	0.244326	-0.520592	5.44669
	129.104	0.25851	-0.520592	5.44669
	129.104	0.268979	-0.520592	5.44669
	129.104	0.268325	-0.520592	5.44669
	129.104	0.264329	-0.520592	5.44669
	129.104	0.262888	-0.520592	5.44669
	129.104	0.263705	-0.520592	5.44669
	129.104	0.264559	-0.520592	5.44669
	129.104	0.264627	-0.520592	5.44669
	129.104	0.264351	-0.520592	5.44669
	129.104	0.264212	-0.520592	5.44669
	129.104	0.264252	-0.520592	5.44669
	129.104	0.264318	-0.520592	5.44669
	129.104	0.264331	-0.520592	5.44669
	129.104	0.264314	-0.520592	5.44669
	129.104	0.264301	-0.520592	5.44669
	129.104	0.264302	-0.520592	5.44669
	129.104	0.264307	-0.520592	5.44669
	129.104	0.264309	-0.520592	5.44669
	129.104	0.264308	-0.520592	5.44669
	129.104	0.264307	-0.520592	5.44669
	129.104	0.264307	-0.520592	5.44669
	129.104	0.264307	-0.520592	5.44669
	129.104	0.264307	-0.520592	5.44669
	129.104	0.264307	-0.520592	5.44669
	129.104	0.264307	-0.520592	5.44669
	129.104	0.215117	-0.520592	5.44669
	129.104	0.088342	-0.520592	5.44669
	129.104	0.03591	-0.520592	5.44669
	129.104	0.154727	-0.520592	5.44669
	129.104	0.287482	-0.520592	5.44669
	129.104	0.311046	-0.520592	5.44669
	129.104	0.275343	-0.520592	5.44669
	129.104	0.203078	-0.520592	5.44669
	129.104	0.079369	-0.520592	5.44669
	129.104	0.036429	-0.520592	5.44669
	129.104	0.158134	-0.520592	5.44669
	129.104	0.288724	-0.520592	5.44669
	129.104	0.310355	-0.520592	5.44669
	129.104	0.274612	-0.520592	5.44669
	129.104	0.252208	-0.520592	5.44669
	129.104	0.255569	-0.520592	5.44669
	129.104	0.264947	-0.520592	5.44669
	129.104	0.267681	-0.520592	5.44669
	129.104	0.265493	-0.520592	5.44669
	129.104	0.263605	-0.520592	5.44669
	129.104	0.263591	-0.520592	5.44669
	129.104	0.264257	-0.520592	5.44669
	129.104	0.264541	-0.520592	5.44669
	129.104	0.264423	-0.520592	5.44669
	129.104	0.215082	-0.520592	5.44669
	129.104	0.088286	-0.520592	5.44669
	129.104	0.035899	-0.520592	5.44669
	129.104	0.154742	-0.520592	5.44669
	129.104	0.238302	-0.520592	5.44669
	129.104	0.085889	-0.520592	5.44669
	129.104	-0.129024	-0.520592	5.44669
	129.104	-0.08571	-0.520592	5.44669
	129.104	0.16893	-0.520592	5.44669
	129.104	0.334741	-0.520592	5.44669
	129.104	0.325488	-0.520592	5.44669
	129.104	0.264546	-0.520592	5.44669
	129.104	0.193414	-0.520592	5.44669
	129.104	0.079158	-0.520592	5.44669
	129.104	0.039776	-0.520592	5.44669
	129.104	0.159611	-0.520592	5.44669
	129.104	0.288153	-0.520592	5.44669
	129.104	0.260401	-0.520592	5.44669
	129.104	0.098529	-0.520592	5.44669
	129.104	0.024033	-0.520592	5.44669
	129.104	0.146124	-0.520592	5.44669
	129.104	0.288099	-0.520592	5.44669
	129.104	0.314362	-0.528463	5.44669
	129.104	0.276512	-0.548748	5.44669
	129.104	0.251579	-0.557137	5.44669
	129.104	0.25463	-0.538126	5.44669
	129.104	0.264777	-0.516884	5.44669
	129.104	0.218753	-0.513114	5.44669
	129.104	0.040507	-0.518827	5.44669
	129.104	-0.14078	-0.522519	5.44669
	129.104	-0.074456	-0.522028	5.44669
	129.104	0.177831	-0.520509	5.44669
	129.104	0.33447	-0.512176	5.44669
	129.104	0.322211	-0.492238	5.44669
	129.104	0.26327	-0.484158	5.44669
	129.104	0.194045	-0.503176	5.44669
	129.104	0.079875	-0.52431	5.44669
	129.104	-0.009338	-0.528033	5.44669
	129.104	-0.016578	-0.522339	5.44669
	129.104	0.010445	-0.518671	5.44669
	129.104	-0.025116	-0.519166	5.44669
	129.104	-0.155829	-0.520677	5.44669
	129.104	-0.214761	-0.521135	5.44669
	129.104	-0.048078	-0.520789	5.44669
	129.104	0.164018	-0.520482	5.44669
	129.104	0.163635	-0.520476	5.44669
	129.104	0.083338	-0.520583	5.44669
	129.104	0.147471	-0.52063	5.44669
	129.104	0.267527	-0.520611	5.44669
	129.082	0.305258	-0.520587	5.44669
	129.024	0.28001	-0.520583	5.44669
	129	0.25628	-0.52059	5.44669
	129.054	0.255356	-0.520595	5.44669
	129.114	0.26341	-0.520594	5.44669
	129.125	0.267113	-0.520592	5.44669
	129.087	0.265801	-0.520592	5.44669
	129.019	0.263936	-0.520592	5.44669
	128.974	0.26362	-0.520592	5.44669
	128.975	0.264152	-0.520592	5.44669
	129.012	0.264486	-0.520592	5.44669
	129.054	0.264437	-0.520592	5.44669
	129.017	0.264298	-0.520592	5.44669
	128.914	0.264257	-0.520592	5.44669
	128.85	0.264289	-0.520592	5.44669
	128.854	0.264318	-0.520592	5.44669
	128.878	0.264318	-0.520592	5.44268
	128.886	0.264308	-0.520592	5.43234
	128.881	0.264304	-0.520592	5.42806
	128.876	0.264305	-0.520592	5.43775
	128.876	0.264308	-0.520592	5.44858
	128.877	0.264308	-0.520592	5.4505
	128.878	0.264307	-0.520592	5.44759
	128.878	0.264307	-0.520592	5.44571
	128.878	0.264307	-0.512722	5.44595
	128.878	0.264307	-0.492437	5.44673
	128.878	0.264307	-0.484047	5.44696
	128.878	0.264307	-0.503059	5.44679
	128.878	0.264307	-0.5243	5.44663
	128.878	0.264307	-0.528071	5.44663
	128.878	0.264307	-0.522358	5.44668
	128.878	0.264307	-0.518666	5.44671
	128.878	0.264307	-0.519157	5.4467
	128.878	0.264307	-0.520675	5.44668
	128.878	0.264307	-0.521137	5.44668
	128.878	0.264307	-0.520791	5.44669
	128.878	0.264307	-0.520482	5.44669
	128.878	0.264307	-0.520475	5.44669
	128.878	0.264307	-0.520583	5.44669
	128.878	0.264307	-0.52063	5.44669
	128.878	0.264307	-0.520611	5.44669
	128.878	0.264307	-0.520587	5.44669
	128.878	0.264307	-0.520583	5.44669
	128.878	0.264307	-0.52059	5.44669
	128.878	0.264307	-0.520595	5.44669
	128.878	0.264307	-0.520594	5.44669
	128.878	0.264307	-0.520592	5.44669
	128.878	0.264307	-0.520592	5.44669
	128.855	0.264307	-0.520592	5.44669
	128.798	0.264307	-0.520592	5.44669
	128.752	0.264307	-0.520592	5.44669
	128.748	0.264307	-0.520592	5.44669
	128.785	0.264307	-0.520592	5.44669
	128.827	0.264307	-0.520592	5.44669
	128.791	0.264307	-0.520592	5.44669
	128.688	0.264307	-0.520592	5.44669
	128.623	0.264307	-0.520592	5.44669
	128.628	0.264307	-0.520592	5.44669
	128.652	0.264307	-0.520592	5.44669
	128.66	0.264307	-0.520592	5.44669
	128.655	0.264307	-0.520592	5.44669
	128.65	0.264307	-0.520592	5.44669
	128.649	0.264307	-0.520592	5.44669
	128.651	0.264307	-0.520592	5.44669
	128.652	0.264307	-0.520592	5.44669
	128.652	0.264307	-0.520592	5.44669
	128.651	0.264307	-0.520592	5.44669
	128.651	0.264307	-0.520592	5.44669
	128.651	0.264307	-0.520592	5.44669
	128.651	0.264307	-0.520592	5.44669
	128.651	0.264307	-0.520592	5.44669
	128.651	0.264307	-0.520592	5.44669
	128.651	0.264307	-0.520592	5.44669
	128.651	0.264307	-0.520592	5.44669
	128.651	0.264307	-0.520592	5.44669
	128.651	0.264307	-0.520592	5.44669
	128.651	0.264307	-0.520592	5.44669
	128.629	0.264307	-0.520592	5.44669
	128.572	0.264307	-0.520592	5.44669
	128.548	0.264307	-0.520592	5.44669
	128.579	0.264307	-0.520592	5.44669
	128.56	0.264307	-0.520592	5.44669
	128.467	0.264307	-0.520592	5.44669
	128.401	0.264307	-0.520592	5.44669
	128.401	0.264307	-0.520592	5.44669
	128.424	0.264307	-0.520592	5.44669
	128.433	0.264307	-0.520592	5.44669
	128.429	0.264307	-0.520592	5.44669
	128.424	0.264307	-0.520592	5.44669
	128.423	0.264307	-0.520592	5.44669
	128.425	0.264307	-0.520592	5.44669
	128.426	0.264307	-0.520592	5.44669
	128.425	0.264307	-0.520592	5.44669
	128.425	0.264307	-0.520592	5.44669
	128.425	0.264307	-0.520592	5.44669
	128.425	0.264307	-0.520592	5.44669
	128.425	0.264307	-0.520592	5.44669
	128.425	0.264307	-0.520592	5.44669
	128.425	0.264307	-0.520592	5.44669
	128.425	0.264307	-0.520592	5.44669
	128.425	0.264307	-0.520592	5.44669
	128.425	0.264307	-0.520592	5.44669
	128.425	0.264307	-0.520592	5.44669
	128.425	0.264307	-0.520592	5.44669
	128.425	0.264307	-0.520592	5.44669
	128.403	0.264307	-0.520592	5.44669
	128.345	0.264307	-0.520592	5.44669
	128.322	0.264307	-0.520592	5.44669
	128.353	0.264307	-0.520592	5.44669
	128.334	0.264307	-0.520592	5.44669
	128.241	0.264307	-0.520592	5.44669
	128.175	0.264307	-0.520592	5.44669
	128.175	0.264307	-0.520592	5.44669
	128.197	0.264307	-0.520592	5.44669
	128.207	0.264307	-0.520592	5.44669
	128.203	0.264307	-0.520592	5.44669
	128.198	0.264307	-0.520592	5.44669
	128.197	0.264307	-0.520592	5.44669
	128.198	0.264307	-0.520592	5.44669
	128.199	0.313497	-0.520592	5.44669
	128.199	0.440273	-0.520592	5.44669
	128.199	0.492705	-0.520592	5.44669
	128.199	0.373887	-0.520592	5.44669
	128.199	0.241132	-0.520592	5.44669
	128.199	0.217568	-0.520592	5.44669
	128.199	0.253272	-0.520592	5.44669
	128.199	0.276346	-0.520592	5.44669
	128.199	0.27328	-0.520592	5.44669
	128.199	0.263787	-0.520592	5.44669
	128.199	0.310091	-0.520592	5.44669
	128.199	0.43903	-0.520592	5.44669
	128.199	0.493395	-0.520592	5.44669
	128.199	0.374618	-0.520592	5.44669
	128.199	0.241193	-0.520592	5.44669
	128.199	0.217334	-0.520592	5.44669
	128.199	0.253152	-0.520592	5.44669
	128.199	0.276379	-0.520592	5.44669
	128.199	0.273336	-0.520592	5.44669
	128.199	0.31299	-0.520592	5.44669
	128.199	0.436851	-0.520592	5.44669
	128.176	0.491452	-0.520592	5.44669
	128.097	0.374579	-0.520592	5.44669
	128.016	0.241867	-0.520592	5.44669
	128.023	0.217631	-0.520592	5.44669
	128.058	0.253036	-0.520592	5.44669
	128.025	0.276225	-0.520592	5.44669
	127.992	0.273313	-0.520592	5.44669
	128.033	0.263844	-0.520592	5.44669
	128.069	0.260912	-0.520592	5.44669
	128.026	0.26305	-0.520592	5.44669
	127.966	0.314177	-0.520592	5.44669
	127.952	0.441004	-0.520592	5.44669
	127.966	0.492769	-0.520592	5.44669
	127.977	0.373654	-0.520592	5.44669
	127.977	0.241012	-0.520592	5.44669
	127.973	0.266791	-0.520592	5.44669
	127.971	0.429293	-0.520592	5.44669
	127.972	0.504756	-0.520592	5.44669
	127.973	0.382845	-0.520592	5.44669
	127.973	0.240602	-0.520592	5.44669
	127.973	0.263353	-0.520592	5.44669
	127.972	0.477189	-0.520592	5.44669
	127.972	0.730591	-0.520592	5.44669
	127.973	0.787953	-0.520592	5.44669
	127.973	0.57865	-0.520592	5.44669
	127.973	0.300332	-0.520592	5.44669
	127.972	0.181996	-0.520592	5.44669
	127.972	0.219296	-0.520592	5.44669
	127.972	0.27507	-0.520592	5.44669
	127.973	0.284872	-0.520592	5.44669
	127.972	0.269104	-0.520592	5.44669
	127.972	0.259008	-0.520592	5.44669
	127.972	0.260383	-0.520592	5.44669
	127.972	0.313737	-0.520592	5.44669
	127.972	0.441768	-0.520592	5.44669
	127.972	0.493246	-0.520592	5.44669
	127.972	0.373582	-0.520592	5.44669
	127.972	0.240812	-0.520592	5.44669
	127.972	0.217543	-0.520592	5.44669
	127.972	0.253375	-0.520592	5.44669
	127.972	0.276398	-0.520592	5.44669
	127.972	0.273265	-0.520592	5.44669
	127.972	0.263763	-0.520592	5.44669
	127.972	0.260895	-0.520592	5.44669
	127.972	0.263072	-0.520592	5.44669
	127.95	0.265002	-0.520592	5.44669
	127.893	0.265038	-0.520592	5.44669
	127.869	0.264366	-0.520592	5.44669
	127.923	0.264072	-0.520592	5.44669
	127.983	0.264188	-0.520592	5.44669
	127.971	0.313531	-0.520592	5.44669
	127.875	0.440329	-0.520592	5.44669
	127.761	0.492716	-0.520592	5.44669
	127.735	0.373872	-0.520592	5.44669
	127.808	0.241122	-0.520592	5.44669
	127.854	0.26676	-0.520592	5.44669
	127.804	0.429241	-0.520592	5.44669
	127.76	0.553935	-0.520592	5.44669
	127.803	0.558824	-0.528463	5.44669
	127.843	0.469009	-0.548748	5.44669
	127.801	0.323742	-0.557137	5.44669
	127.74	0.278045	-0.538126	5.44669
	127.747	0.406264	-0.516884	5.44669
	127.819	0.540563	-0.513114	5.44669
	127.854	0.561432	-0.518827	5.44669
	127.8	0.524052	-0.522519	5.44669
	127.736	0.550423	-0.522028	5.4507
	127.724	0.631777	-0.520509	5.46104
	127.741	0.56713	-0.520047	5.46531
	127.752	0.349413	-0.520394	5.45562
	127.751	0.206394	-0.520703	5.4448
	127.746	0.212029	-0.520709	5.44287
	127.745	0.312539	-0.520602	5.44579
	127.746	0.507699	-0.520555	5.44767
	127.747	0.676658	-0.520573	5.44742
	127.747	0.59915	-0.520598	5.44664
	127.746	0.39575	-0.520601	5.44641
	127.746	0.369734	-0.520594	5.44658
	127.746	0.485335	-0.52059	5.44674
	127.746	0.600777	-0.520591	5.44675
	127.746	0.666382	-0.520592	5.44669
	127.746	0.612877	-0.520593	5.44667
	127.746	0.56082	-0.520592	5.45069
	127.746	0.655412	-0.520592	5.46104
	127.724	0.778149	-0.520592	5.46532
	127.666	0.75698	-0.520592	5.45562
	127.62	0.599935	-0.520592	5.4448
	127.617	0.525122	-0.520592	5.44287
	127.631	0.596174	-0.520592	5.44579
	127.616	0.561522	-0.520592	5.44767
	127.556	0.359768	-0.520592	5.44742
	127.507	0.261923	-0.520592	5.44664
	127.502	0.38697	-0.520592	5.44641
	127.517	0.489064	-0.520592	5.44658
	127.525	0.391364	-0.520592	5.44674
	127.523	0.298946	-0.520592	5.44675
	127.519	0.440125	-0.520592	5.44669
	127.519	0.653481	-0.520592	5.44667
	127.52	0.662698	-0.520592	5.44668
	127.52	0.585975	-0.520592	5.44669
	127.52	0.599002	-0.520592	5.44669
	127.52	0.590211	-0.520592	5.44669
	127.52	0.526132	-0.520592	5.44669
	127.52	0.444394	-0.520592	5.44669
	127.52	0.325364	-0.520592	5.44669
	127.52	0.238333	-0.520592	5.44669
	127.52	0.233699	-0.520592	5.44669
	127.52	0.261032	-0.520592	5.44669
	127.52	0.323055	-0.520592	5.44669
	127.52	0.445448	-0.520592	5.44669
	127.52	0.491476	-0.520592	5.44669
	127.52	0.420724	-0.520592	5.44669
	127.52	0.465739	-0.520592	5.44669
	127.498	0.671728	-0.520592	5.44669
	127.418	0.816854	-0.520592	5.44669
	127.314	0.816277	-0.520592	5.44669
	127.265	0.766328	-0.520592	5.44669
	127.275	0.696719	-0.520592	5.44669
	127.319	0.579193	-0.520592	5.44669
	127.381	0.48871	-0.520592	5.44669
	127.399	0.482131	-0.520592	5.44669
	127.341	0.559073	-0.520592	5.44669
	127.282	0.650357	-0.520592	5.44669
	127.272	0.621037	-0.520592	5.44669
	127.289	0.569941	-0.520592	5.44669
	127.299	0.656333	-0.512722	5.44669
	127.298	0.726103	-0.492437	5.44669
	127.293	0.628681	-0.484047	5.44669
	127.292	0.54788	-0.503059	5.44669
	127.293	0.644639	-0.5243	5.44669
	127.294	0.729088	-0.528071	5.44669
	127.294	0.634094	-0.522358	5.44669
	127.294	0.549088	-0.518666	5.44669
	127.294	0.643221	-0.519157	5.44669
	127.294	0.728065	-0.520675	5.44669
	127.294	0.63417	-0.521137	5.44669
	127.294	0.549483	-0.520791	5.44669
	127.294	0.643359	-0.520482	5.44669
	127.294	0.777173	-0.520475	5.44669
	127.294	0.810052	-0.520583	5.44669
	127.271	0.777875	-0.52063	5.44669
	127.214	0.752967	-0.520611	5.44669
	127.19	0.704821	-0.520587	5.44669
	127.244	0.587343	-0.520583	5.44669
	127.304	0.538435	-0.52059	5.44669
	127.315	0.655424	-0.512724	5.44669
	127.299	0.786161	-0.492438	5.44669
	127.288	0.809529	-0.484047	5.44669
	127.267	0.774461	-0.503058	5.44669
	127.192	0.751723	-0.5243	5.44669
	127.112	0.754704	-0.528071	5.44669
	127.119	0.764041	-0.522358	5.44669
	127.174	0.766893	-0.518666	5.44669
	127.221	0.764769	-0.511286	5.44669
	127.248	0.762866	-0.49252	5.44669
	127.202	0.762824	-0.484592	5.44669
	127.1	0.763482	-0.503258	5.44669
	127.04	0.763773	-0.52419	5.44669
	127.045	0.763661	-0.527954	5.44669
	127.068	0.71432	-0.522348	5.44669
	127.076	0.587522	-0.518703	5.44669
	127.071	0.535134	-0.519176	5.44669
	127.066	0.653978	-0.52067	5.44669
	127.066	0.786728	-0.521128	5.44669
	127.067	0.810281	-0.520789	5.44669
	127.068	0.774575	-0.520484	5.44669
	127.068	0.751503	-0.520477	5.44669
	127.067	0.754571	-0.520582	5.44669
	127.067	0.764064	-0.520629	5.44669
	127.067	0.76695	-0.520611	5.44669
	127.067	0.764785	-0.520587	5.44669
	127.067	0.762852	-0.520583	5.44669
	127.067	0.762812	-0.52059	5.44669
	127.067	0.763483	-0.520595	5.44669
	127.067	0.763777	-0.520594	5.44268
	127.067	0.763663	-0.520592	5.43234
	127.067	0.76351	-0.520592	5.42806
	127.067	0.763487	-0.520592	5.43775
	127.067	0.763531	-0.520592	5.44858
	127.067	0.763558	-0.520592	5.4505
	127.045	0.812744	-0.520592	5.44759
	126.988	0.939508	-0.520592	5.44571
	126.964	0.991936	-0.520592	5.44595
	127.018	0.873122	-0.520592	5.44673
	127.078	0.740369	-0.520592	5.44696
	127.066	0.716805	-0.520592	5.44679
	126.97	0.752508	-0.520592	5.44663
	126.879	0.775582	-0.520592	5.44663
	126.91	0.772516	-0.520592	5.44668
	127.006	0.763023	-0.520592	5.44671
	126.999	0.760136	-0.520592	5.4467
	126.889	0.762301	-0.520592	5.44668
	126.834	0.764234	-0.520592	5.44668
	126.892	0.764274	-0.520592	5.44669
	126.943	0.812794	-0.520592	5.44669
	126.9	0.939274	-0.520592	5.44669
	126.835	0.991821	-0.520592	5.44669
	126.818	0.873156	-0.520592	5.44669
	126.834	0.740425	-0.520592	5.44669
	126.846	0.716816	-0.520592	5.44669
	126.846	0.752492	-0.520592	5.44669
	126.841	0.775571	-0.520592	5.44669
	126.839	0.772517	-0.520592	5.44669
	126.84	0.763028	-0.520592	5.44669
	126.841	0.760138	-0.520592	5.44669
	126.841	0.7623	-0.520592	5.44669
	126.841	0.764233	-0.520592	5.44669
	126.841	0.764274	-0.520592	5.44669
	126.841	0.763604	-0.520592	5.44669
	126.841	0.763309	-0.512722	5.44669
	126.841	0.763423	-0.492437	5.44669
	126.841	0.763576	-0.484047	5.44669
	126.841	0.7636	-0.503059	5.44669
	126.841	0.763555	-0.5243	5.44669
	126.841	0.763528	-0.528071	5.44669
	126.819	0.763533	-0.522358	5.44669
	126.761	0.763544	-0.518666	5.44669
	126.715	0.763547	-0.519157	5.44669
	126.712	0.763545	-0.520675	5.44669
	126.748	0.763542	-0.521137	5.44669
	126.813	0.763542	-0.520791	5.44669
	126.857	0.763543	-0.520482	5.44669
	126.834	0.763543	-0.520475	5.44669
	126.74	0.763543	-0.520583	5.44669
	126.63	0.763543	-0.52063	5.44669
	126.606	0.763543	-0.520611	5.44669
	126.677	0.763543	-0.520587	5.44669
	126.722	0.763543	-0.520583	5.44669
	126.695	0.763543	-0.52059	5.44669
	126.686	0.763543	-0.520595	5.44669
	126.695	0.763543	-0.520594	5.44669
	126.658	0.763543	-0.520592	5.44669
	126.632	0.763543	-0.520592	5.44669
	126.678	0.763543	-0.520592	5.44669
	126.713	0.763543	-0.520592	5.44669
	126.668	0.763543	-0.520592	5.44669
	126.608	0.763543	-0.520592	5.44669
	126.594	0.763543	-0.520592	5.44669
	126.609	0.812733	-0.520592	5.44669
	126.62	0.939509	-0.520592	5.44669
	126.619	0.991941	-0.520592	5.44669
	126.615	0.922313	-0.520592	5.44669
	126.613	0.916334	-0.520592	5.44669
	126.592	0.945202	-0.520592	5.44669
	126.535	0.911278	-0.520592	5.44669
	126.512	0.928373	-0.520592	5.44669
	126.565	0.954175	-0.520592	5.44669
	126.625	0.861568	-0.520592	5.44669
	126.636	0.749	-0.520592	5.44669
	126.62	0.724535	-0.520592	5.44669
	126.609	0.801869	-0.520592	5.44669
	126.611	0.948872	-0.520592	5.44669
	126.615	0.999732	-0.520592	5.44669
	126.616	0.92225	-0.520592	5.44669
	126.615	0.962728	-0.520592	5.44669
	126.614	1.12002	-0.520592	5.44669
	126.592	1.14019	-0.520592	5.44669
	126.513	1.03858	-0.520592	5.44669
	126.409	0.980269	-0.520592	5.44669
	126.382	0.990606	-0.520592	5.44669
	126.45	1.01545	-0.520592	5.44669
	126.495	1.07133	-0.520592	5.44669
	126.446	1.19208	-0.520592	5.44669
	126.38	1.2396	-0.520592	5.44669
	126.365	1.12087	-0.520592	5.44669
	126.382	0.989899	-0.520592	5.44669
	126.394	0.91786	-0.520592	5.44669
	126.393	0.826454	-0.520592	5.44669
	126.388	0.747512	-0.520592	5.44669
	126.387	0.736442	-0.520592	5.44669
	126.388	0.807393	-0.520592	5.44669
	126.389	0.996145	-0.520592	5.44669
	126.389	1.22212	-0.520592	5.44669
	126.389	1.32614	-0.520592	5.44669
	126.388	1.2523	-0.520592	5.44669
	126.388	1.08015	-0.520592	5.44669
	126.388	0.968582	-0.520592	5.44669
	126.388	0.972638	-0.520592	5.44669
	126.388	1.06153	-0.520592	5.44669
	126.388	1.20324	-0.520592	5.44669
	126.388	1.29696	-0.520592	5.44669
	126.388	1.29629	-0.520592	5.44669
	126.388	1.26436	-0.528463	5.44669
	126.388	1.25148	-0.548748	5.44669
	126.388	1.25748	-0.557137	5.44669
	126.388	1.26457	-0.538126	5.44669
	126.388	1.26541	-0.516884	5.44669
	126.388	1.26324	-0.513114	5.44669
	126.388	1.26204	-0.518827	5.44669
	126.388	1.2623	-0.522519	5.44669
	126.388	1.26284	-0.522028	5.44669
	126.366	1.26297	-0.520509	5.44669
	126.309	1.26284	-0.520047	5.44669
	126.285	1.26273	-0.520394	5.44669
	126.316	1.26274	-0.520703	5.44669
	126.319	1.26278	-0.520709	5.44669
	126.306	1.26279	-0.520602	5.44669
	126.321	1.26279	-0.520555	5.44669
	126.291	1.21359	-0.520573	5.44669
	126.2	1.08681	-0.520598	5.44669
	126.138	1.03438	-0.520601	5.44669
	126.14	1.1532	-0.520594	5.44669
	126.161	1.28595	-0.52059	5.44669
	126.17	1.30952	-0.520591	5.44669
	126.166	1.27381	-0.520592	5.44669
	126.161	1.25074	-0.520593	5.44669
	126.16	1.25381	-0.520592	5.44669
	126.162	1.2633	-0.520592	5.44669
	126.163	1.26619	-0.520592	5.44669
	126.162	1.26402	-0.520592	5.44669
	126.162	1.26209	-0.520592	5.44669
	126.162	1.26205	-0.520592	5.44669
	126.162	1.26272	-0.520592	5.44669
	126.162	1.26301	-0.520592	5.44669
	126.162	1.2629	-0.520592	5.44669
	126.162	1.26275	-0.520592	5.44669
	126.162	1.26272	-0.520592	5.44669
	126.162	1.26277	-0.520592	5.44669
	126.162	1.26279	-0.520592	5.44669
	126.162	1.26279	-0.520592	5.44669
	126.162	1.26278	-0.520592	5.44669
	126.162	1.26277	-0.520592	5.44669
	126.162	1.26278	-0.520592	5.44669
	126.162	1.26278	-0.520592	5.44669
	126.14	1.26278	-0.520592	5.44669
	126.082	1.26278	-0.520592	5.44669
	126.059	1.26278	-0.520592	5.44669
	126.112	1.26278	-0.520592	5.44669
	126.173	1.26278	-0.520592	5.44669
	126.183	1.26278	-0.520592	5.44669
	126.167	1.26278	-0.520592	5.44669
	126.134	1.26278	-0.520592	5.44669
	126.056	1.26278	-0.520592	5.44669
	125.979	1.26278	-0.520592	5.44669
	126.011	1.26278	-0.520592	5.44669
	126.124	1.26278	-0.520592	5.44669
	126.171	1.26278	-0.520592	5.44669
	126.086	1.26278	-0.520592	5.44669
	125.956	1.26278	-0.520592	5.44669
	125.897	1.26278	-0.520592	5.44669
	125.914	1.26278	-0.520592	5.44669
	125.94	1.26278	-0.520592	5.44669
	125.946	1.26278	-0.520592	5.44669
	125.938	1.26278	-0.520592	5.44669
	125.933	1.26278	-0.520592	5.44669
	125.934	1.26278	-0.520592	5.44669
	125.936	1.26278	-0.520592	5.44669
	125.937	1.26278	-0.520592	5.44669
	125.936	1.26278	-0.520592	5.44669
	125.936	1.26278	-0.520592	5.44669
	125.936	1.26278	-0.520592	5.44669
	125.936	1.26278	-0.520592	5.44669
	125.914	1.26278	-0.520592	5.44669
	125.856	1.31197	-0.520592	5.44669
	125.832	1.48794	-0.520592	5.44669
	125.886	1.66714	-0.520592	5.44669
	125.946	1.60076	-0.520592	5.44669
	125.957	1.39837	-0.520592	5.44669
	125.941	1.36883	-0.520592	5.44669
	125.908	1.4334	-0.520592	5.44669
	125.83	1.42255	-0.520592	5.44669
	125.731	1.48577	-0.520592	5.44669
	125.682	1.67805	-0.520592	5.44669
	125.692	1.76176	-0.520592	5.44669
	125.712	1.63416	-0.520592	5.44669
	125.717	1.48683	-0.520592	5.44669
	125.712	1.46032	-0.520592	5.44669
	125.708	1.49997	-0.520592	5.44669
	125.708	1.52575	-0.520592	5.44669
	125.71	1.5716	-0.520592	5.44669
	125.71	1.68781	-0.520592	5.44669
	125.71	1.78619	-0.520592	5.44669
	125.709	1.79655	-0.520592	5.44669
	125.709	1.76757	-0.520592	5.44669
	125.71	1.75202	-0.520592	5.44669
	125.71	1.75584	-0.520592	5.44669
	125.71	1.76298	-0.520592	5.44669
	125.71	1.76461	-0.520592	5.44669
	125.71	1.76276	-0.520592	5.44669
	125.71	1.71221	-0.520592	5.44669
	125.71	1.58553	-0.520592	5.44669
	125.71	1.53362	-0.520592	5.44669
	125.71	1.65262	-0.520592	5.44669
	125.71	1.78527	-0.520592	5.44669
	125.71	1.80872	-0.520592	5.44669
	125.71	1.77301	-0.520592	5.44669
	125.71	1.74997	-0.520592	5.44669
	125.71	1.75306	-0.520592	5.44669
	125.687	1.76254	-0.520592	5.44669
	125.63	1.76542	-0.520592	5.44669
	125.606	1.76325	-0.520592	5.44669
	125.66	1.76132	-0.520592	5.44669
	125.72	1.76128	-0.520592	5.44669
	125.731	1.76195	-0.520592	5.44669
	125.692	1.76225	-0.520592	5.44669
	125.624	1.76214	-0.520592	5.44669
	125.58	1.76198	-0.520592	5.44669
	125.58	1.76196	-0.520592	5.44669
	125.618	1.762	-0.520592	5.44669
	125.682	1.76203	-0.520592	5.44669
	125.702	1.76203	-0.520592	5.44669
	125.623	1.76201	-0.520592	5.44669
	125.505	1.76201	-0.520592	5.44669
	125.449	1.76201	-0.520592	5.44669
	125.462	1.76202	-0.520592	5.44669
	125.487	1.76202	-0.520592	5.44669
	125.492	1.76202	-0.520592	5.44669
	125.486	1.76202	-0.520592	5.44669
	125.481	1.76202	-0.520592	5.44669
	125.482	1.76202	-0.520592	5.44669
	125.483	1.76202	-0.520592	5.44669
	125.484	1.76202	-0.520592	5.44669
	125.484	1.76202	-0.520592	5.44669
	125.483	1.76202	-0.520592	5.44669
	125.483	1.76202	-0.520592	5.44669
	125.483	1.76202	-0.520592	5.44669
	125.483	1.76202	-0.520592	5.44669
	125.483	1.76202	-0.520592	5.44669
	125.483	1.76202	-0.520592	5.44669
	125.483	1.76202	-0.520592	5.44669
	125.483	1.76202	-0.520592	5.44669
	125.483	1.76202	-0.520592	5.44669
	125.483	1.76202	-0.520592	5.44669
	125.483	1.76202	-0.520592	5.44669
	125.483	1.76202	-0.520592	5.44669
	125.483	1.8112	-0.520592	5.44669
	125.483	1.93798	-0.520592	5.44669
	125.483	2.0396	-0.520592	5.44669
	125.483	2.04756	-0.520592	5.44669
	125.483	2.01643	-0.520592	5.44669
	125.483	2.00082	-0.520592	5.44669
	125.483	1.9562	-0.520592	5.44669
	125.483	1.83689	-0.520592	5.44669
	125.483	1.78597	-0.520592	5.44669
	125.483	1.90276	-0.520592	5.44669
	125.483	1.98494	-0.520592	5.44669
	125.483	1.93106	-0.520592	5.44669
	125.483	1.92106	-0.520592	5.44669
	125.461	1.94264	-0.520592	5.44669
	125.404	1.8579	-0.520592	5.44669
	125.38	1.79932	-0.528463	5.44669
	125.411	1.95004	-0.548748	5.44669
	125.414	2.15535	-0.557137	5.44669
	125.379	2.15781	-0.538126	5.44669
	125.337	2.03193	-0.516884	5.44669
	125.283	1.96978	-0.513114	5.44669
	125.267	2.03633	-0.518827	5.44669
	125.324	2.19226	-0.522519	5.44669
	125.359	2.29988	-0.522028	5.44669
	125.311	2.2508	-0.520509	5.44669
	125.249	2.08747	-0.520047	5.44669
	125.235	2.01995	-0.520394	5.44669
	125.251	2.14548	-0.520703	5.44669
	125.262	2.28642	-0.520709	5.44669
	125.261	2.31102	-0.520602	5.44669
	125.257	2.27285	-0.520555	5.44669
	125.255	2.24837	-0.520573	5.44669
	125.256	2.25172	-0.520598	5.44669
	125.257	2.26184	-0.520601	5.44669
	125.257	2.26488	-0.520594	5.44669
	125.257	2.26256	-0.52059	5.44669
	125.257	2.26051	-0.520591	5.44669
	125.257	2.26047	-0.520592	5.44669
	125.257	2.26119	-0.520593	5.44669
	125.257	2.31069	-0.520592	5.44669
	125.257	2.43734	-0.520592	5.44669
	125.257	2.5388	-0.520592	5.44669
	125.257	2.59593	-0.520592	5.44669
	125.257	2.69162	-0.520592	5.44669
	125.257	2.77766	-0.520592	5.44669
	125.257	2.79019	-0.520592	5.44669
	125.257	2.76651	-0.520592	5.44669
	125.257	2.7524	-0.520592	5.44669
	125.235	2.75495	-0.520592	5.44669
	125.177	2.76104	-0.520592	5.44669
	125.153	2.76269	-0.520592	5.44669
	125.185	2.76121	-0.520592	5.44669
	125.188	2.76001	-0.520592	5.44669
	125.175	2.76003	-0.520592	5.44669
	125.19	2.76046	-0.520592	5.44669
	125.16	2.76064	-0.520592	5.44669
	125.069	2.76056	-0.520592	5.44669
	125.007	2.76046	-0.520592	5.44669
	125.008	2.76045	-0.520592	5.44669
	125.03	2.76048	-0.520592	5.44669
	125.038	2.7605	-0.520592	5.44669
	125.034	2.76049	-0.520592	5.44669
	125.029	2.76049	-0.520592	5.44669
	125.029	2.76048	-0.520592	5.44669
	125.03	2.80968	-0.520592	5.44669
	125.009	2.93645	-0.520592	5.44669
	124.951	2.98888	-0.520592	5.44669
	124.927	2.91926	-0.520592	5.44669
	124.981	2.96247	-0.520592	5.44669
	125.019	3.1673	-0.520592	5.44669
	124.972	3.31258	-0.520592	5.44669
	124.932	3.31248	-0.520592	5.44669
	124.976	3.26268	-0.520592	5.44669
	125.037	3.24215	-0.520592	5.44669
	125.052	3.2513	-0.520592	5.44669
	125.037	3.26244	-0.520592	5.44669
	125.004	3.26385	-0.520592	5.44669
	124.924	3.26049	-0.520592	5.44669
	124.825	3.25857	-0.520592	5.44669
	124.777	3.25897	-0.520592	5.44669
	124.809	3.25982	-0.520592	5.44669
	124.887	3.26003	-0.520592	5.44669
	124.915	3.25982	-0.520592	5.44669
	124.856	3.25965	-0.520592	5.44669
	124.792	3.25966	-0.520592	5.44669
	124.782	3.25972	-0.520592	5.44669
	124.799	3.25974	-0.520592	5.44669
	124.81	3.25973	-0.520592	5.44669
	124.809	3.25972	-0.520592	5.44669
	124.804	3.25972	-0.520592	5.44669
	124.803	3.25972	-0.520592	5.44669
	124.804	3.25972	-0.520592	5.44669
	124.805	3.25972	-0.520592	5.44669
	124.805	3.30891	-0.520592	5.44669
	124.804	3.48488	-0.520592	5.44669
	124.804	3.66409	-0.520592	5.44669
	124.804	3.64689	-0.520592	5.44669
	124.804	3.57128	-0.520592	5.44669
	124.804	3.64336	-0.520592	5.44669
	124.804	3.76508	-0.520592	5.44669
	124.804	3.80069	-0.520592	5.44669
	124.804	3.77395	-0.520592	5.44669
	124.804	3.75036	-0.520592	5.44669
	124.782	3.75002	-0.520592	5.44669
	124.725	3.75827	-0.520592	5.44669
	124.701	3.76185	-0.520592	5.44669
	124.755	3.76041	-0.520592	5.44669
	124.815	3.75854	-0.520592	5.44669
	124.826	3.75827	-0.520592	5.44669
	124.809	3.75882	-0.520592	5.44669
	124.777	3.75915	-0.520592	5.44669
	124.698	3.75909	-0.520592	5.44669
	124.599	3.75895	-0.520592	5.44669
	124.551	3.75891	-0.520592	5.44669
	124.56	3.75894	-0.520592	5.44669
	124.603	3.75897	-0.520592	5.44669
	124.665	3.80816	-0.520592	5.44669
	124.706	3.93492	-0.520592	5.44669
	124.706	3.98735	-0.520592	5.44669
	124.67	3.86854	-0.520592	5.44669
	124.607	3.78498	-0.520592	5.44669
	124.563	3.93738	-0.520592	5.44669
	124.563	4.20148	-0.520592	5.44669
	124.577	4.33413	-0.520592	5.44669
	124.583	4.30789	-0.520592	5.44669
	124.581	4.25166	-0.520592	5.44669
	124.577	4.23774	-0.520592	5.44669
	124.577	4.25194	-0.520592	5.44669
	124.578	4.26285	-0.520592	5.44669
	124.578	4.26237	-0.520592	5.44669
	124.578	4.25829	-0.520592	5.44669
	124.578	4.25675	-0.520592	5.44669
	124.578	4.25756	-0.520592	5.44669
	124.578	4.25844	-0.520592	5.44669
	124.578	4.25852	-0.520592	5.44669
	124.578	4.30744	-0.520592	5.44669
	124.578	4.48325	-0.520592	5.44669
	124.578	4.71169	-0.520592	5.44669
	124.578	4.82134	-0.520592	5.44669
	124.556	4.79818	-0.520592	5.44669
	124.498	4.75142	-0.520592	5.44669
	124.475	4.74037	-0.520592	5.44669
	124.506	4.75241	-0.520592	5.44669
	124.487	4.76139	-0.520592	5.44669
	124.416	4.76087	-0.520592	5.44669
	124.43	4.75746	-0.520592	5.44669
	124.534	4.75622	-0.520592	5.44669
	124.583	4.8061	-0.520592	5.44669
	124.502	4.93361	-0.520592	5.44669
	124.374	4.9861	-0.520592	5.44669
	124.314	4.91624	-0.520592	5.44669
	124.329	4.95933	-0.520592	5.44669
	124.356	5.1642	-0.520592	5.44669
	124.362	5.30954	-0.520592	5.44669
	124.354	5.30945	-0.520592	5.44669
	124.349	5.25963	-0.520592	5.44669
	124.35	5.23909	-0.520592	5.4507
	124.352	5.24824	-0.520592	5.46104
	124.353	5.30858	-0.520592	5.46531
	124.352	5.48595	-0.520592	5.45562
	124.352	5.66179	-0.520592	5.4448
	124.352	5.64269	-0.520592	5.44287
	124.352	5.56747	-0.520592	5.44579
	124.352	5.6404	-0.520592	5.44767
	124.352	5.76233	-0.520592	5.44742
	124.352	5.79772	-0.520592	5.44664
	124.352	5.77083	-0.520592	5.44641
	124.352	5.74724	-0.520592	5.44658
	124.352	5.74696	-0.520592	5.44674
	124.352	5.75523	-0.520592	5.44675
	124.352	5.7588	-0.520592	5.44669
	124.352	5.75735	-0.520592	5.44667
	124.352	5.80467	-0.520592	5.44668
	124.352	5.98037	-0.520592	5.44669
	124.352	6.20932	-0.520592	5.44669
	124.352	6.31922	-0.520592	5.44669
	124.352	6.29599	-0.520592	5.44669
	124.352	6.24911	-0.520592	5.44669
	124.352	6.28723	-0.520592	5.44669
	124.352	6.47527	-0.520592	5.44669
	124.352	6.71266	-0.520592	5.44669
	124.352	6.82172	-0.520592	5.44669
	124.352	6.79513	-0.520592	5.44669
	124.352	6.79634	-0.520592	5.44669
	124.352	6.96196	-0.520592	5.44669
	124.352	7.15394	-0.520592	5.44669
	124.352	7.09659	-0.520592	5.44669
	124.352	6.89345	-0.520592	5.44669
	124.33	6.90957	-0.520592	5.44669
	124.25	7.1489	-0.520592	5.44669
	124.169	7.318	-0.520592	5.44669
	124.176	7.31558	-0.520592	5.44669
	124.211	7.25633	-0.520592	5.44669
	124.178	7.28186	-0.520592	5.44669
	124.145	7.46902	-0.520592	5.44669
	124.209	7.71052	-0.520592	5.44669
	124.302	7.82162	-0.520592	5.44669
	124.283	7.79441	-0.520592	5.44669
	124.169	7.74545	-0.520592	5.44669
	124.094	7.73492	-0.520592	5.44669
	124.098	7.74796	-0.520592	5.44669
	124.125	7.75717	-0.520592	5.44669
	124.135	7.7564	-0.520592	5.44669
	124.13	7.80199	-0.520592	5.44669
	124.124	7.97672	-0.520592	5.44669
	124.123	8.20588	-0.520592	5.44669
	124.125	8.31622	-0.520592	5.44669
	124.126	8.29309	-0.520592	5.44669
	124.126	8.2461	-0.520592	5.44669
	124.103	8.23494	-0.520592	5.44669
	124.046	8.19783	-0.520592	5.44669
	124.022	8.0309	-0.520592	5.44669
	124.054	7.80199	-0.520592	5.44669
	124.034	7.68899	-0.520592	5.44669
	123.963	7.7601	-0.520592	5.44669
	123.977	7.93431	-0.520592	5.44669
	124.081	8.0477	-0.520592	5.44669
	124.131	8.14206	-0.520592	5.44669
	124.05	8.40446	-0.520592	5.44669
	123.921	8.71927	-0.520592	5.44669
	123.861	8.89401	-0.520592	5.44669
	123.877	9.02444	-0.520592	5.44669
	123.903	9.19131	-0.520592	5.44669
	123.909	9.29166	-0.520592	5.44669
	123.902	9.33573	-0.520592	5.44669
	123.897	9.47581	-0.520592	5.44669
	123.897	9.6913	-0.520592	5.44669
	123.899	9.80828	-0.520592	5.44669
	123.9	9.7928	-0.520592	5.44669
	123.9	9.79584	-0.520592	5.44669
	123.899	9.95829	-0.520592	5.44669
	123.899	10.1975	-0.520592	5.44669
	123.899	10.3656	-0.520592	5.44669
	123.899	10.5184	-0.520592	5.44669
	123.899	10.6968	-0.520592	5.44669
	123.899	10.8431	-0.520592	5.44669
	123.899	11.0086	-0.520592	5.44669
	123.899	11.1999	-0.520592	5.44669
	123.877	11.2981	-0.520592	5.44669
	123.82	11.2833	-0.520592	5.44669
	123.773	11.2442	-0.520592	5.44669
	123.77	11.2825	-0.520592	5.44669
	123.784	11.4679	-0.520592	5.44669
	123.791	11.7041	-0.520592	5.44669
	123.789	11.8136	-0.520592	5.44669
	123.763	11.7876	-0.520592	5.44669
	123.727	11.7397	-0.520592	5.44669
	123.74	11.7784	-0.520592	5.44669
	123.761	11.967	-0.520592	5.44669
	123.721	12.2537	-0.520592	5.44669
	123.667	12.4893	-0.520592	5.44669
	123.655	12.5642	-0.520592	5.44669
	123.667	12.5734	-0.520592	5.44669
	123.677	12.6588	-0.520592	5.44669
	123.677	12.7576	-0.520592	5.44669
	123.673	12.8283	-0.520592	5.44669
	123.672	12.9799	-0.520592	5.44669
	123.672	13.1906	-0.520592	5.44669
	123.673	13.3016	-0.520592	5.44669
	123.673	13.3344	-0.520592	5.44669
	123.673	13.466	-0.520592	5.44669
	123.673	13.6819	-0.520592	5.44669
	123.673	13.8021	-0.520592	5.44669
	123.673	13.7878	-0.520592	5.44669
	123.673	13.7902	-0.520592	5.44669
	123.673	13.952	-0.520592	5.44669
	123.673	14.1911	-0.520592	5.44669
	123.673	14.3102	-0.520592	5.44669
	123.651	14.3364	-0.520592	5.44669
	123.593	14.4624	-0.520592	5.44669
	123.569	14.6783	-0.520592	5.44669
	123.623	14.8004	-0.520592	5.44669
	123.683	14.787	-0.520592	5.44669
	123.694	14.789	-0.520592	5.44669
	123.678	14.9503	-0.520592	5.44669
	123.645	15.1894	-0.520592	5.44669
	123.589	15.3087	-0.520592	5.44669
	123.57	15.335	-0.520592	5.44669
	123.625	15.4609	-0.520592	5.44669
	123.684	15.6767	-0.520592	5.44669
	123.672	15.7989	-0.520592	5.44669
	123.576	15.7855	-0.520592	5.44669
	123.462	15.7383	-0.520592	5.44669
	123.414	15.7729	-0.520592	5.44669
	123.429	15.9595	-0.520592	5.44669
	123.451	16.1976	-0.520592	5.44669
	123.455	16.3074	-0.520592	5.44669
	123.449	16.2809	-0.520592	5.44669
	123.445	16.2819	-0.520592	5.44669
	123.445	16.4474	-0.520592	5.44669
	123.447	16.6886	-0.520592	5.44669
	123.447	16.8564	-0.520592	5.44669
	123.447	17.0085	-0.520592	5.44669
	123.447	17.1866	-0.520592	5.44669
	123.447	17.2839	-0.520592	5.44669
	123.447	17.2735	-0.520592	5.44669
	123.447	17.2857	-0.520592	5.44669
	123.447	17.4502	-0.520592	5.44669
	123.447	17.6869	-0.520592	5.44669
	123.447	17.8041	-0.520592	5.44669
	123.447	17.7812	-0.520592	5.44669
	123.447	17.781	-0.520592	5.44669
	123.447	17.9448	-0.520592	5.44669
	123.447	18.1856	-0.520592	5.44669
	123.447	18.354	-0.520592	5.44669
	123.447	18.5063	-0.520592	5.44669
	123.447	18.6844	-0.520592	5.44669
	123.447	18.7816	-0.520592	5.44669
	123.447	18.8204	-0.520592	5.44669
	123.447	18.9594	-0.520592	5.44669
	123.424	19.1763	-0.520592	5.44669
	123.345	19.2942	-0.520592	5.44669
	123.241	19.3279	-0.520592	5.44669
	123.191	19.4573	-0.520592	5.44669
	123.202	19.672	-0.520592	5.44669
	123.223	19.7925	-0.520592	5.44669
	123.25	19.7787	-0.520592	5.44669
	123.302	19.7321	-0.520592	5.44669
	123.322	19.7177	-0.520592	5.44669
	123.268	19.7775	-0.520592	5.44669
	123.21	19.963	-0.520592	5.44669
	123.2	20.1917	-0.520592	5.44669
	123.216	20.3471	-0.520592	5.44669
	123.226	20.4493	-0.520592	5.44669
	123.224	20.5047	-0.520592	5.44669
	123.22	20.5516	-0.520592	5.44669
	123.219	20.6594	-0.520592	5.44669
	123.22	20.7542	-0.520592	5.44669
	123.221	20.8152	-0.520592	5.44669
	123.221	20.9641	-0.520592	5.44669
	123.22	21.1773	-0.520592	5.44669
	123.22	21.2901	-0.520592	5.44669
	123.22	21.2737	-0.520592	5.44669
	123.22	21.2287	-0.520592	5.44669
	123.22	21.2159	-0.520592	5.44669
	123.22	21.2758	-0.520592	5.44669
	123.22	21.4608	-0.520592	5.44669
	123.22	21.6892	-0.520592	5.44669
	123.22	21.7956	-0.520592	5.44669
	123.22	21.771	-0.520592	5.44669
	123.22	21.7249	-0.520592	5.44669
	123.22	21.7638	-0.520592	5.44669
	123.22	21.9027	-0.520592	5.44669
	123.22	22.0131	-0.520592	5.44669
	123.22	22.0696	-0.520592	5.44669
	123.22	22.1618	-0.520592	5.44669
	123.22	22.2958	-0.520592	5.44669
	123.22	22.485	-0.520592	5.44669
	123.198	22.6905	-0.520592	5.44669
	123.141	22.8352	-0.520592	5.44669
	123.095	22.9903	-0.520592	5.44669
	123.069	23.1779	-0.520592	5.44669
	123.025	23.2782	-0.520592	5.44669
	122.986	23.3148	-0.520592	5.44669
	123.003	23.4518	-0.520592	5.44669
	123.071	23.6687	-0.520592	5.44669
	123.101	23.7873	-0.520592	5.44669
	123.046	23.772	-0.520592	5.44669
	122.983	23.7746	-0.520592	5.44669
	122.972	23.9367	-0.520592	5.44669
	122.989	24.176	-0.520592	5.44669
	123	24.3442	-0.520592	5.44669
	122.998	24.4971	-0.520592	5.44669
	122.994	24.6754	-0.520592	5.44669
	122.992	24.8217	-0.520592	5.44669
	122.993	24.9872	-0.520592	5.44669
	122.994	25.1785	-0.520592	5.44669
	122.994	25.2767	-0.520592	5.44669
	122.972	25.3111	-0.520592	5.44669
	122.914	25.4479	-0.520592	5.44669
	122.891	25.6655	-0.520592	5.44669
	122.922	25.7845	-0.520592	5.44669
	122.903	25.8183	-0.520592	5.44669
	122.81	25.9474	-0.520592	5.44669
	122.744	26.2112	-0.520592	5.44669
	122.744	26.5076	-0.520592	5.44669
	122.766	26.7223	-0.520592	5.44669
	122.776	26.7853	-0.520592	5.44669
	122.772	26.7969	-0.520592	5.44669
	122.767	26.9368	-0.520592	5.44669
	122.766	27.1637	-0.520592	5.44669
	122.767	27.2855	-0.520592	5.44669
	122.768	27.268	-0.520592	5.44669
	122.768	27.2193	-0.520592	5.44669
	122.768	27.2546	-0.520592	5.44669
	122.768	27.4421	-0.520592	5.44669
	122.768	27.6803	-0.520592	5.44669
	122.768	27.7899	-0.520592	5.44669
	122.768	27.8124	-0.520592	5.44669
	122.768	27.9402	-0.520592	5.44669
	122.768	28.1582	-0.520592	5.44669
	122.768	28.2806	-0.520592	5.44669
	122.768	28.3157	-0.520592	5.44669
	122.768	28.395	-0.520592	5.44669
	122.768	28.482	-0.520592	5.44669
	122.768	28.55	-0.520592	5.44669
	122.768	28.6553	-0.520592	5.44669
	122.768	28.7908	-0.520592	5.44669
	122.768	28.9759	-0.520592	5.44669
	122.768	29.1792	-0.520592	5.44669
	122.768	29.2752	-0.520592	5.44669
	122.768	29.3045	-0.520592	5.44669
	122.768	29.44	-0.520592	5.44669
	122.768	29.6588	-0.520592	5.44669
	122.768	29.7788	-0.520592	5.44669
	122.768	29.7634	-0.520592	5.44669
	122.768	29.7162	-0.520592	5.44669
	122.768	29.7514	-0.520592	5.44669
	122.768	29.9383	-0.520592	5.44669
	122.768	30.1763	-0.520592	5.44669
	122.768	30.3352	-0.520592	5.44669
	122.768	30.4846	-0.520592	5.44669
	122.746	30.6648	-0.520592	5.44669
	122.666	30.764	-0.520592	5.44669
	122.585	30.8028	-0.520592	5.44669
	122.592	30.9411	-0.520592	5.44669
	122.627	31.1577	-0.520592	5.44669
	122.594	31.325	-0.520592	5.44669
	122.539	31.4855	-0.520592	5.44669
	122.523	31.6674	-0.520592	5.44669
	122.557	31.7633	-0.520592	5.44669
	122.625	31.751	-0.520592	5.44669
	122.649	31.7136	-0.520592	5.44669
	122.591	31.7027	-0.520592	5.44669
	122.53	31.7114	-0.520592	5.44669
	122.52	31.719	-0.520592	5.44669
	122.537	31.7682	-0.520592	5.44669
	122.547	31.9415	-0.520592	5.44669
	122.546	32.1688	-0.520592	5.44669
	122.541	32.2788	-0.520592	5.44669
	122.54	32.2563	-0.520592	5.44669
	122.541	32.2588	-0.520592	5.44669
	122.542	32.4236	-0.520592	5.44669
	122.542	32.6639	-0.520592	5.44669
	122.542	32.7825	-0.520592	5.44669
	122.541	32.808	-0.520592	5.44669
	122.541	32.9338	-0.520592	5.44669
	122.542	33.1499	-0.520592	5.44669
	122.542	33.2722	-0.520592	5.44669
	122.542	33.2588	-0.520592	5.44669
	122.542	33.2608	-0.520592	5.44669
	122.542	33.4221	-0.520592	5.44669
	122.542	33.6611	-0.520592	5.44669
	122.542	33.7804	-0.520592	5.44669
	122.542	33.8067	-0.520592	5.44669
	122.542	33.9818	-0.520592	5.44669
	122.542	34.3244	-0.520592	5.44669
	122.542	34.5482	-0.520592	5.44669
	122.542	34.6411	-0.520592	5.44669
	122.519	34.8656	-0.520592	5.44669
	122.462	35.1653	-0.520592	5.44669
	122.416	35.3473	-0.520592	5.44669
	122.39	35.4861	-0.520592	5.44669
	122.346	35.6539	-0.520592	5.44669
	122.307	35.7517	-0.512722	5.44669
	122.302	35.7944	-0.492437	5.44669
	122.312	35.9348	-0.484047	5.44669
	122.319	36.2001	-0.503059	5.44669
	122.318	36.4932	-0.5243	5.44669
	122.315	36.7059	-0.528071	5.44669
	122.314	36.7692	-0.522358	5.44669
	122.315	36.7817	-0.518666	5.44669
	122.315	36.9218	-0.519157	5.44669
	122.315	37.1485	-0.520675	5.44669
	122.315	37.3194	-0.521137	5.44669
	122.315	37.4779	-0.520791	5.44669
	122.293	37.6576	-0.520482	5.44669
	122.235	37.7533	-0.520475	5.44669
	122.212	37.7417	-0.520583	5.44669
	122.243	37.7047	-0.52063	5.44669
	122.246	37.6937	-0.520611	5.44669
	122.211	37.7514	-0.520587	5.44669
	122.168	37.9349	-0.520583	5.44669
	122.115	38.2126	-0.52059	5.44669
	122.077	38.4955	-0.520595	5.44669
	122.098	38.6996	-0.520594	5.44669
	122.168	38.7629	-0.520592	5.44669
	122.197	38.7293	-0.520592	5.44669
	122.141	38.6947	-0.520592	5.44669
	122.078	38.7416	-0.520592	5.44669
	122.067	38.929	-0.520592	5.44669
	122.084	39.163	-0.520592	5.44669
	122.095	39.2708	-0.520592	5.44669
	122.093	39.2942	-0.520592	5.44669
	122.089	39.4229	-0.520592	5.44669
	122.087	39.641	-0.520592	5.44669
	122.088	39.8123	-0.520592	5.44669
	122.089	39.974	-0.520592	5.44669
	122.089	40.1549	-0.520592	5.44669
	122.089	40.25	-0.520592	5.44669
	122.089	40.2868	-0.520592	5.44669
	122.089	40.4258	-0.520592	5.44669
	122.089	40.6925	-0.520592	5.44669
	122.089	40.9868	-0.520592	5.44669
	122.089	41.1995	-0.520592	5.44669
	122.089	41.3116	-0.520592	5.44669
	122.089	41.4507	-0.520592	5.44669
	122.089	41.6433	-0.520592	5.44669
	122.067	41.8004	-0.520592	5.44669
	122.009	42.0145	-0.520592	5.44669
	121.963	42.3778	-0.520592	5.44669
	121.937	42.7028	-0.520592	5.44669
	121.916	42.7984	-0.520592	5.44669
	121.935	42.7862	-0.520592	5.44669
	121.953	42.9047	-0.520592	5.44669
	121.91	43.1312	-0.520592	5.44669
	121.856	43.3096	-0.520592	5.44669
	121.844	43.4713	-0.520592	5.44669
	121.857	43.6989	-0.520592	5.44669
	121.867	44.0181	-0.520592	5.44669
	121.866	44.4106	-0.520592	5.44669
	121.863	44.7121	-0.520592	5.44669
	121.861	44.7878	-0.520592	5.44669
	121.862	44.7263	-0.520592	5.44669
	121.863	44.7252	-0.520592	5.44669
	121.863	44.9514	-0.520592	5.44669
	121.863	45.3742	-0.520592	5.44669
	121.863	45.7195	-0.520592	5.44669
	121.863	45.8024	-0.520592	5.44669
	121.863	45.7776	-0.520592	5.44669
	121.863	45.8954	-0.520592	5.44669
	121.863	46.126	-0.520592	5.44669
	121.863	46.3065	-0.520592	5.44669
	121.863	46.4676	-0.520592	5.44669
	121.863	46.645	-0.520592	5.44669
	121.863	46.788	-0.520592	5.44669
	121.863	46.9524	-0.520592	5.44669
	121.84	47.1445	-0.520592	5.44669
	121.761	47.2433	-0.512722	5.44669
	121.679	47.2777	-0.492437	5.44669
	121.709	47.4143	-0.484047	5.44669
	121.801	47.6318	-0.503059	5.44669
	121.792	47.7508	-0.5243	5.44669
	121.683	47.7355	-0.528071	5.44669
	121.629	47.7379	-0.522358	5.44669
	121.688	47.9	-0.518666	5.44669
	121.739	48.1393	-0.519157	5.44669
	121.718	48.2583	-0.520675	5.44669
	121.71	48.2845	-0.521137	5.44669
	121.717	48.4104	-0.520791	5.44669
	121.679	48.6263	-0.520482	5.44669
	121.631	48.7977	-0.520475	5.44669
	121.62	48.9602	-0.520583	5.44669
	121.632	49.1415	-0.52063	5.44669
	121.64	49.2364	-0.520611	5.44669
	121.64	49.273	-0.520587	5.44669
	121.636	49.412	-0.520583	5.44669
	121.635	49.6296	-0.52059	5.44669
	121.636	49.7971	-0.520595	5.44669
	121.637	49.9573	-0.520594	5.44669
	121.637	50.1882	-0.520592	5.44669
	121.636	50.4601	-0.520592	5.44669
	121.636	50.6762	-0.520592	5.44669
	121.636	50.7485	-0.520592	5.44669
	121.636	50.7636	-0.520592	5.44669
	121.636	50.9015	-0.520592	5.44669
	121.636	51.1756	-0.520592	5.44669
	121.636	51.4733	-0.520592	5.44669
	121.636	51.6848	-0.520592	5.44669
	121.636	51.7952	-0.520592	5.44669
	121.636	51.934	-0.520592	5.44669
	121.636	52.1271	-0.520592	5.44669
	121.636	52.2845	-0.520592	5.44669
	121.636	52.4494	-0.520592	5.44669
	121.636	52.6858	-0.520592	5.44268
	121.636	52.9583	-0.520592	5.43234
	121.636	53.222	-0.520592	5.42806
	121.636	53.4693	-0.520592	5.43775
	121.636	53.6638	-0.520592	5.44858
	121.636	53.7357	-0.520592	5.4505
	121.614	53.7584	-0.520592	5.44759
	121.534	53.8996	-0.520592	5.44571
	121.431	54.1232	-0.520592	5.44595
	121.381	54.2923	-0.520592	5.44673
	121.392	54.5004	-0.520592	5.44696
	121.413	54.8569	-0.520592	5.44679
	121.418	55.1812	-0.520592	5.44663
	121.412	55.2789	-0.520592	5.44663
	121.408	55.2678	-0.520592	5.45069
	121.408	55.386	-0.520592	5.46105
	121.41	55.612	-0.520592	5.46532
	121.411	55.7411	-0.520592	5.45562
	121.41	55.7762	-0.520592	5.44479
	121.41	55.9023	-0.520592	5.44287
	121.41	56.1643	-0.520592	5.44579
	121.41	56.4611	-0.520592	5.44767
	121.41	56.6766	-0.520592	5.44742
	121.41	56.7889	-0.520592	5.44664
	121.41	56.878	-0.520592	5.44641
	121.41	56.9433	-0.520592	5.44658
	121.41	56.999	-0.520592	5.44674
	121.41	57.1069	-0.520592	5.44675
	121.41	57.1987	-0.520592	5.44669
	121.41	57.2092	-0.520592	5.44667
	121.41	57.1827	-0.520592	5.44668
	121.41	57.2173	-0.520592	5.44669
	121.41	57.3966	-0.520592	5.44669
	121.41	57.6316	-0.520592	5.44669
	121.41	57.7427	-0.520592	5.44669
	121.41	57.7179	-0.520592	5.44669
	121.41	57.7191	-0.520592	5.44669
	121.41	57.8841	-0.520592	5.44669
	121.41	58.1742	-0.520592	5.44669
	121.41	58.4689	-0.520592	5.44669
	121.41	58.6735	-0.520592	5.44669
	121.41	58.782	-0.520592	5.44669
	121.388	58.9225	-0.520592	5.44669
	121.33	59.1169	-0.520592	5.44669
	121.307	59.2744	-0.520592	5.44669
	121.36	59.4387	-0.520592	5.44669
	121.398	59.6257	-0.520592	5.44669
	121.329	59.7224	-0.520592	5.44669
	121.209	59.7086	-0.520592	5.44669
	121.149	59.7195	-0.520592	5.44669
	121.161	59.8847	-0.520592	5.44669
	121.187	60.1714	-0.520592	5.44669
	121.193	60.5138	-0.520592	5.44669
	121.187	60.895	-0.520592	5.44669
	121.204	61.1835	-0.520592	5.44669
	121.262	61.2577	-0.520592	5.44669
	121.287	61.2495	-0.520592	5.44669
	121.234	61.3773	-0.520592	5.44669
	121.174	61.6063	-0.520592	5.44669
	121.162	61.7824	-0.520592	5.44669
	121.179	61.9423	-0.520592	5.44669
	121.189	62.17	-0.520592	5.44669
	121.188	62.4406	-0.520592	5.44669
	121.184	62.6574	-0.520592	5.44669
	121.182	62.7796	-0.520592	5.44669
	121.183	62.9215	-0.520592	5.44669
	121.184	63.1116	-0.520592	5.44669
	121.184	63.2668	-0.520592	5.44669
	121.162	63.4317	-0.520592	5.44669
	121.104	63.6197	-0.520592	5.44669
	121.058	63.7658	-0.520592	5.44669
	121.054	63.9277	-0.520592	5.44669
	121.068	64.1177	-0.520592	5.44669
	121.053	64.2657	-0.520592	5.44669
	121.016	64.4277	-0.520592	5.44669
	121.046	64.617	-0.520592	5.44669
	121.146	64.7155	-0.520592	5.44669
	121.188	64.7508	-0.520592	5.44669
	121.128	64.8879	-0.520592	5.44669
	121.081	65.1544	-0.520592	5.44669
	121.104	65.4492	-0.520592	5.44669
	121.089	65.6622	-0.520592	5.44669
	121.001	65.7743	-0.520592	5.44669
	120.935	65.9132	-0.520592	5.44669
	120.934	66.155	-0.520592	5.44669
	120.956	66.4389	-0.520592	5.44669
	120.965	66.6563	-0.520592	5.44669
	120.961	66.7248	-0.520592	5.44669
	120.956	66.7378	-0.520592	5.44669
	120.956	66.8763	-0.520592	5.44669
	120.957	67.1513	-0.520592	5.44669
	120.958	67.4492	-0.520592	5.44669
	120.958	67.6605	-0.520592	5.44669
	120.957	67.7707	-0.520592	5.44669
	120.957	67.9587	-0.520592	5.44669
	120.957	68.3278	-0.520592	5.44669
	120.958	68.6645	-0.520592	5.44669
	120.958	68.7629	-0.520592	5.44669
	120.957	68.7477	-0.520592	5.44669
	120.957	68.8639	-0.520592	5.44669
	120.935	69.1398	-0.520592	5.44669
	120.878	69.4458	-0.520592	5.44669
	120.854	69.6603	-0.520592	5.44669
	120.908	69.7197	-0.520592	5.44669
	120.968	69.6808	-0.520592	5.44669
	120.956	69.6945	-0.520592	5.44669
	120.86	69.8698	-0.520592	5.44669
	120.746	70.1597	-0.520592	5.44669
	120.698	70.4507	-0.520592	5.44669
	120.713	70.6538	-0.520592	5.44669
	120.735	70.7138	-0.520592	5.44669
	120.739	70.7284	-0.520592	5.44669
	120.733	70.8705	-0.520592	5.44669
	120.729	71.0973	-0.520592	5.44669
	120.73	71.2675	-0.520592	5.44669
	120.731	71.4257	-0.520592	5.44669
	120.732	71.6055	-0.520592	5.44669
	120.731	71.7014	-0.520592	5.44669
	120.731	71.6898	-0.520592	5.44669
	120.731	71.702	-0.520592	5.44669
	120.731	71.8668	-0.520592	5.44669
	120.731	72.1038	-0.520592	5.44669
	120.731	72.2209	-0.520592	5.44669
	120.731	72.1979	-0.520592	5.44669
	120.731	72.1977	-0.520592	5.44669
	120.731	72.3615	-0.520592	5.44669
	120.731	72.6024	-0.520592	5.44669
	120.731	72.7707	-0.520592	5.44669
	120.731	72.8739	-0.520592	5.44669
	120.731	72.9252	-0.520592	5.44669
	120.731	72.9699	-0.520592	5.44669
	120.731	73.0783	-0.520592	5.44669
	120.731	73.1741	-0.520592	5.44669
	120.731	73.2354	-0.520592	5.44669
	120.731	73.384	-0.520592	5.44669
	120.731	73.5969	-0.520592	5.44669
	120.731	73.759	-0.520592	5.44669
	120.731	73.9678	-0.520592	5.44669
	120.731	74.3272	-0.520592	5.44669
	120.731	74.6524	-0.520592	5.44669
	120.731	74.7495	-0.520592	5.44669
	120.731	74.6886	-0.520592	5.44669
	120.731	74.68	-0.520592	5.44669
	120.731	74.8538	-0.520592	5.44669
	120.709	75.1018	-0.520592	5.44669
	120.651	75.2696	-0.520592	5.44669
	120.628	75.4192	-0.520592	5.44669
	120.659	75.6455	-0.520592	5.44669
	120.662	75.9193	-0.520592	5.44669
	120.649	76.1378	-0.520592	5.44669
	120.664	76.2596	-0.520592	5.44669
	120.656	76.4008	-0.520592	5.44669
	120.645	76.6399	-0.520592	5.44669
	120.687	76.922	-0.520592	5.44669
	120.715	77.1395	-0.520592	5.44669
	120.647	77.2088	-0.520592	5.44669
	120.553	77.222	-0.520592	5.44669
	120.551	77.3603	-0.520592	5.44669
	120.586	77.586	-0.520592	5.44669
	120.557	77.7571	-0.520592	5.44669
	120.503	77.916	-0.520592	5.44669
	120.487	78.1451	-0.520592	5.44669
	120.498	78.4166	-0.520592	5.44669
	120.509	78.6333	-0.520592	5.44669
	120.509	78.7551	-0.520592	5.44669
	120.505	78.8969	-0.520592	5.44669
	120.504	79.0871	-0.520592	5.44669
	120.504	79.1932	-0.520592	5.44669
	120.505	79.1821	-0.520592	5.44669
	120.505	79.1417	-0.520592	5.44669
	120.505	79.1291	-0.520592	5.44669
	120.505	79.1381	-0.520592	5.44669
	120.505	79.1957	-0.520592	5.44669
	120.505	79.3719	-0.520592	5.44669
	120.505	79.5974	-0.520592	5.44669
	120.505	79.7057	-0.520592	5.44669
	120.505	79.683	-0.520592	5.44669
	120.505	79.6861	-0.520592	5.44669
	120.505	79.8512	-0.520592	5.44669
	120.505	80.1406	-0.520592	5.44669
	120.505	80.435	-0.520592	5.44669
	120.505	80.6397	-0.520592	5.44669
	120.505	80.7484	-0.520592	5.44669
	120.505	80.8889	-0.520592	5.44669
	120.483	81.0833	-0.520592	5.44669
	120.425	81.2407	-0.520592	5.44669
	120.401	81.4051	-0.520592	5.44669
	120.455	81.5921	-0.520592	5.44669
	120.493	81.738	-0.520592	5.44669
	120.424	81.9493	-0.520592	5.44669
	120.327	82.3154	-0.520592	5.44669
	120.324	82.6426	-0.520592	5.44669
	120.36	82.7381	-0.520592	5.44669
	120.331	82.7251	-0.520592	5.44669
	120.277	82.8432	-0.520592	5.44669
	120.26	83.1191	-0.520592	5.44669
	120.271	83.4245	-0.520592	5.44669
	120.282	83.6879	-0.520592	5.44669
	120.283	83.9234	-0.520592	5.44669
	120.279	84.113	-0.520592	5.44669
	120.277	84.2363	-0.520592	5.44669
	120.278	84.3884	-0.520592	5.44669
	120.279	84.5824	-0.520592	5.44669
	120.279	84.7355	-0.520592	5.44669
	120.279	84.8983	-0.520592	5.44669
	120.279	85.1353	-0.520592	5.44669
	120.279	85.4088	-0.520592	5.44669
	120.279	85.6235	-0.520592	5.44669
	120.279	85.6946	-0.520592	5.44669
	120.279	85.7096	-0.520592	5.44669
	120.279	85.848	-0.520592	5.44669
	120.279	86.1223	-0.520592	5.44669
	120.279	86.4199	-0.520592	5.44669
	120.279	86.6805	-0.520592	5.44669
	120.279	86.9176	-0.520592	5.44669
	120.279	87.1581	-0.520592	5.44669
	120.279	87.4083	-0.520592	5.44669
	120.279	87.6123	-0.520592	5.44669
	120.279	87.7364	-0.520592	5.44669
	120.256	87.8836	-0.520592	5.44669
	120.177	88.1245	-0.520592	5.44669
	120.073	88.4052	-0.520592	5.44669
	120.023	88.6707	-0.520592	5.44669
	120.056	88.9159	-0.520592	5.44669
	120.135	89.158	-0.520592	5.44669
	120.164	89.406	-0.520592	5.44669
	120.104	89.6577	-0.520592	5.44669
	120.04	89.9087	-0.520592	5.44669
	120.03	90.1582	-0.520592	5.44669
	120.047	90.4564	-0.520592	5.44669
	120.058	90.8326	-0.520592	5.44669
	120.057	91.1348	-0.520592	5.44669
	120.052	91.2657	-0.520592	5.44669
	120.051	91.3826	-0.520592	5.44669
	120.052	91.6086	-0.520592	5.44669
	120.053	91.8939	-0.520592	5.44669
	120.053	92.1666	-0.520592	5.44669
	120.052	92.4624	-0.520592	5.44669
	120.052	92.8293	-0.520592	5.44669
	120.052	93.1776	-0.520592	5.44669
	120.052	93.4374	-0.520592	5.44669
	120.052	93.6578	-0.520592	5.44669
	120.052	93.8918	-0.520592	5.44669
	120.052	94.1453	-0.520592	5.44669
	120.052	94.4021	-0.520592	5.44669
	120.052	94.6534	-0.520592	5.44669
	120.052	94.9011	-0.520592	5.44669
	120.052	95.1494	-0.520592	5.44669
	120.03	95.3991	-0.520592	5.44669
	119.973	95.6	-0.520592	5.44669
	119.926	95.6739	-0.520592	5.44669
	119.923	95.6458	-0.520592	5.44669
	119.937	95.659	-0.520592	5.44669
	119.922	95.8793	-0.520592	5.44669
	119.862	96.2945	-0.520592	5.44669
	119.813	96.6388	-0.520592	5.44669
	119.808	96.7731	-0.520592	5.44669
	119.824	96.8764	-0.520592	5.44669
	119.831	97.0463	-0.520592	5.44669
	119.829	97.2068	-0.520592	5.44669
	119.825	97.3811	-0.520592	5.44669
	119.825	97.6204	-0.520592	5.44669
	119.826	97.8908	-0.520592	5.44669
	119.826	98.1525	-0.520592	5.44669
	119.826	98.3998	-0.520592	5.44669
	119.826	98.5949	-0.520592	5.44669
	119.826	98.7164	-0.520592	5.44669
	119.826	98.8657	-0.520592	5.44669
	119.826	99.1084	-0.520592	5.44669
	119.826	99.3891	-0.520592	5.44669
	119.826	99.6048	-0.520592	5.44669
	119.826	99.7229	-0.520592	5.44669
	119.826	99.8635	-0.520592	5.44669
	119.826	100.055	-0.520592	5.44669
	119.826	100.211	-0.520592	5.44669
	119.826	100.375	-0.520592	5.44669
	119.826	100.612	-0.520592	5.44669
	119.826	100.885	-0.520592	5.44669
	119.826	101.149	-0.520592	5.44669
	119.826	101.396	-0.520592	5.44669
	119.826	101.59	-0.520592	5.44669
	119.826	101.662	-0.520592	5.44669
	119.826	101.685	-0.520592	5.44669
	119.826	101.826	-0.520592	5.44669
	119.826	102.099	-0.520592	5.44669
	119.826	102.395	-0.520592	5.44669
	119.826	102.606	-0.520592	5.44669
	119.826	102.668	-0.520592	5.44669
	119.826	102.68	-0.520592	5.44669
	119.826	102.821	-0.520592	5.44669
	119.826	103.048	-0.520592	5.44669
	119.826	103.169	-0.520592	5.44669
	119.826	103.201	-0.520592	5.44669
	119.826	103.328	-0.520592	5.44669
	119.826	103.592	-0.520592	5.44669
	119.826	103.889	-0.520592	5.44669
	119.826	104.104	-0.520592	5.44669
	119.826	104.216	-0.520592	5.44669
	119.826	104.354	-0.520592	5.44669
	119.826	104.547	-0.520592	5.44669
	119.826	104.704	-0.520592	5.44669
	119.804	104.869	-0.520592	5.44669
	119.724	105.056	-0.520592	5.44669
	119.643	105.202	-0.520592	5.44669
	119.651	105.413	-0.520592	5.44669
	119.707	105.779	-0.520592	5.44669
	119.754	106.156	-0.520592	5.44669
	119.78	106.427	-0.520592	5.44669
	119.756	106.643	-0.520592	5.44669
	119.712	106.92	-0.520592	5.44669
	119.698	107.299	-0.520592	5.44669
	119.707	107.61	-0.520592	5.44669
	119.716	107.744	-0.520592	5.44669
	119.716	107.908	-0.520592	5.44669
	119.691	108.259	-0.520592	5.44669
	119.632	108.596	-0.520592	5.44669
	119.586	108.751	-0.520592	5.44669
	119.584	108.865	-0.520592	5.44669
	119.598	109.032	-0.520592	5.44669
	119.605	109.188	-0.520592	5.44669
	119.602	109.361	-0.520592	5.44669
	119.599	109.552	-0.520592	5.44669
	119.598	109.697	-0.520592	5.44669
	119.599	109.857	-0.520592	5.44669
	119.6	110.096	-0.520592	5.44669
	119.6	110.371	-0.520592	5.44268
	119.6	110.635	-0.520592	5.43234
	119.6	110.931	-0.520592	5.42806
	119.6	111.301	-0.520592	5.43775
	119.6	111.601	-0.520592	5.44858
	119.6	111.734	-0.520592	5.4505
	119.6	111.852	-0.520592	5.44759
	119.6	112.078	-0.520592	5.44571
	119.6	112.363	-0.520592	5.44595
	119.6	112.586	-0.520592	5.44673
	119.6	112.706	-0.520592	5.44696
	119.577	112.844	-0.520592	5.44679
	119.52	113.034	-0.520592	5.44663
	119.496	113.141	-0.520592	5.44663
	119.55	113.13	-0.520592	5.44668
	119.588	113.139	-0.520592	5.44671
	119.541	113.302	-0.520592	5.4467
	119.501	113.54	-0.520592	5.44668
	119.545	113.707	-0.520592	5.44668
	119.584	113.86	-0.520592	5.44669
	119.519	114.088	-0.520592	5.44669
	119.401	114.361	-0.520592	5.44669
	119.34	114.579	-0.520592	5.44669
	119.351	114.701	-0.520592	5.44669
	119.376	114.842	-0.520592	5.44669
	119.383	115.032	-0.520592	5.44669
	119.376	115.187	-0.520592	5.44669
	119.371	115.352	-0.520592	5.44669
	119.372	115.54	-0.520592	5.44669
	119.373	115.686	-0.520592	5.44669
	119.374	115.848	-0.520592	5.44669
	119.374	116.038	-0.520592	5.44669
	119.373	116.186	-0.520592	5.44669
	119.373	116.348	-0.520592	5.44669
	119.373	116.538	-0.520592	5.44669
	119.373	116.636	-0.520592	5.44669
	119.373	116.671	-0.520592	5.44669
	119.373	116.808	-0.520592	5.44669
	119.373	117.075	-0.520592	5.44669
	119.351	117.37	-0.520592	5.44669
	119.294	117.583	-0.520592	5.44669
	119.27	117.646	-0.520592	5.44669
	119.324	117.609	-0.520592	5.44669
	119.384	117.622	-0.520592	5.44669
	119.395	117.846	-0.520592	5.44669
	119.378	118.262	-0.520592	5.44669
	119.368	118.606	-0.520592	5.44669
	119.347	118.739	-0.520592	5.44669
	119.294	118.843	-0.520592	5.44669
	119.271	119.013	-0.520592	5.44669
	119.324	119.173	-0.520592	5.44669
	119.361	119.348	-0.520592	5.44669
	119.292	119.538	-0.520592	5.44669
	119.173	119.681	-0.520592	5.44669
	119.113	119.841	-0.520592	5.44669
	119.125	120.081	-0.520592	5.44669
	119.15	120.356	-0.520592	5.44669
	119.156	120.62	-0.520592	5.44669
	119.15	120.866	-0.520592	5.44669
	119.145	121.109	-0.520592	5.44669
	119.145	121.358	-0.520592	5.44669
	119.147	121.56	-0.520592	5.44669
	119.148	121.684	-0.520592	5.44669
	119.147	121.832	-0.520592	5.44669
	119.147	122.024	-0.520592	5.44669
	119.147	122.177	-0.520592	5.44669
	119.147	122.341	-0.520592	5.44669
	119.147	122.529	-0.520592	5.44669
	119.147	122.676	-0.520592	5.44669
	119.147	122.838	-0.520592	5.44669
	119.147	123.077	-0.520592	5.44669
	119.147	123.351	-0.520592	5.44669
	119.147	123.566	-0.520592	5.44669
	119.147	123.636	-0.520592	5.44669
	119.147	123.651	-0.520592	5.44669
	119.147	123.79	-0.520592	5.44669
	119.147	124.015	-0.520592	5.44669
	119.147	124.186	-0.520592	5.44669
	119.147	124.345	-0.520592	5.44669
	119.147	124.525	-0.520592	5.44669
	119.147	124.62	-0.520592	5.44669
	119.147	124.658	-0.520592	5.44669
	119.147	124.797	-0.520592	5.44669
	119.147	125.014	-0.520592	5.44669
	119.147	125.132	-0.520592	5.44669
	119.147	125.117	-0.520592	5.44669
	119.147	125.07	-0.520592	5.44669
	119.147	125.056	-0.520592	5.44669
	119.147	125.117	-0.520592	5.44669
	119.147	125.302	-0.520592	5.44669
	119.147	125.53	-0.520592	5.44669
	119.147	125.637	-0.520592	5.4507
	119.147	125.612	-0.520592	5.46104
	119.147	125.566	-0.520592	5.46531
	119.147	125.556	-0.520592	5.45562
	119.147	125.617	-0.520592	5.4448
	119.147	125.802	-0.520592	5.44287
	119.147	126.029	-0.520592	5.44579
	119.147	126.136	-0.520592	5.44767
	119.147	126.16	-0.520592	5.44742
	119.147	126.29	-0.520592	5.44664
	119.147	126.508	-0.520592	5.44641
	119.147	126.63	-0.520592	5.44658
	119.147	126.616	-0.520592	5.44674
	119.147	126.568	-0.520592	5.44675
	119.125	126.603	-0.520592	5.44669
	119.067	126.79	-0.520592	5.44667
	119.044	127.028	-0.520592	5.44668
	119.075	127.138	-0.520592	5.44669
	119.078	127.16	-0.520592	5.44669
	119.043	127.288	-0.520592	5.44669
	119	127.506	-0.520592	5.44669
	118.947	127.629	-0.520592	5.44669
	118.909	127.664	-0.520592	5.44669
	118.908	127.792	-0.520592	5.44669
	118.92	128.055	-0.520592	5.44669
	118.925	128.351	-0.520592	5.44669
	118.923	128.566	-0.520592	5.44669
	118.92	128.679	-0.520592	5.44669
	118.92	128.817	-0.520592	5.44669
	118.921	129.009	-0.520592	5.44669
	118.921	129.117	-0.520592	5.44669
	118.921	129.156	-0.520592	5.44669
	118.921	129.291	-0.520592	5.44669
	118.921	129.506	-0.520592	5.44669
	118.921	129.625	-0.520592	5.44669
	118.921	129.61	-0.520592	5.44669
	118.921	129.564	-0.520592	5.44669
	118.921	129.55	-0.520592	5.44669
	118.921	129.56	-0.520592	5.44669
	118.921	129.57	-0.520592	5.44669
	118.921	129.57	-0.520592	5.44669
	118.921	129.567	-0.520592	5.44669
	118.921	129.565	-0.520592	5.44669
	118.921	129.566	-0.520592	5.44669
	118.921	129.616	-0.520592	5.44669
	118.921	129.792	-0.520592	5.44669
	118.921	130.02	-0.520592	5.44669
	118.921	130.129	-0.520592	5.44669
	118.921	130.156	-0.520592	5.44669
	118.921	130.285	-0.520592	5.44669
	118.921	130.502	-0.520592	5.44669
	118.921	130.624	-0.520592	5.44669
	118.921	130.659	-0.520592	5.44669
	118.921	130.787	-0.520592	5.44669
	118.921	131.001	-0.520592	5.44669
	118.921	131.171	-0.520592	5.44669
	118.921	131.333	-0.520592	5.44669
	118.921	131.515	-0.520592	5.44669
	118.921	131.611	-0.520592	5.44669
	118.921	131.647	-0.520592	5.44669
	118.921	131.786	-0.520592	5.44669
	118.921	132.003	-0.520592	5.44669
	118.921	132.171	-0.520592	5.44669
	118.921	132.331	-0.520592	5.44669
	118.921	132.562	-0.520592	5.44669
	118.921	132.883	-0.520592	5.44669
	118.921	133.275	-0.520592	5.44669
	118.921	133.576	-0.520592	5.44669
	118.921	133.701	-0.520592	5.44669
	118.921	133.865	-0.520592	5.44669
	118.921	134.219	-0.520592	5.44669
	118.921	134.558	-0.520592	5.44669
	118.921	134.712	-0.520592	5.44669
	118.921	134.825	-0.520592	5.44669
	118.921	134.992	-0.520592	5.44669
	118.921	135.148	-0.520592	5.44669
	118.899	135.371	-0.520592	5.44669
	118.841	135.738	-0.520592	5.44669
	118.817	136.111	-0.520592	5.44669
	118.871	136.38	-0.520592	5.44669
	118.931	136.596	-0.520592	5.44669
	118.92	136.825	-0.520592	5.44669
	118.846	137.028	-0.520592	5.44669
	118.812	137.16	-0.520592	5.44669
	118.867	137.311	-0.520592	5.44669
	118.909	137.55	-0.520592	5.44669
	118.864	137.829	-0.520592	5.44669
	118.823	138.045	-0.520592	5.44669
	118.865	138.164	-0.520592	5.44669
	118.905	138.305	-0.520592	5.44669
	118.84	138.496	-0.520592	5.44669
	118.722	138.602	-0.520592	5.44669
	118.683	138.641	-0.520592	5.44669
	118.751	138.776	-0.520592	5.44669
	118.823	138.992	-0.520592	5.44669
	118.833	139.16	-0.520592	5.44669
	118.791	139.321	-0.520592	5.44669
	118.721	139.552	-0.520592	5.44669
	118.677	139.873	-0.520592	5.44669
	118.679	140.314	-0.520592	5.44669
	118.694	140.84	-0.520592	5.44669
	118.7	141.319	-0.520592	5.44669
	118.697	141.645	-0.520592	5.44669
	118.694	141.858	-0.520592	5.44669
	118.693	142.066	-0.520592	5.44669
	118.694	142.312	-0.520592	5.44669
	118.695	142.526	-0.520592	5.44669
	118.695	142.656	-0.520592	5.44669
	118.695	142.802	-0.520592	5.44669
	118.694	142.991	-0.520592	5.44669
	118.695	143.144	-0.520592	5.44669
	118.695	143.358	-0.520592	5.44669
	118.695	143.722	-0.520592	5.44669
	118.695	144.097	-0.520592	5.44669
	118.672	144.418	-0.520592	5.44669
	118.615	144.761	-0.520592	5.44669
	118.591	145.09	-0.520592	5.44669
	118.645	145.351	-0.520592	5.44669
	118.683	145.578	-0.520592	5.44669
	118.636	145.815	-0.520592	5.44669
	118.596	146.067	-0.520592	5.44669
	118.617	146.322	-0.520592	5.44669
	118.621	146.573	-0.520592	5.44669
	118.612	146.822	-0.520592	5.44669
	118.651	147.07	-0.520592	5.44669
	118.678	147.32	-0.520592	5.44669
	118.609	147.521	-0.520592	5.44669
	118.494	147.644	-0.520592	5.44669
	118.435	147.791	-0.520592	5.44669
	118.446	147.984	-0.520592	5.44669
	118.471	148.089	-0.520592	5.44669
	118.477	148.125	-0.520592	5.44669
	118.471	148.31	-0.520592	5.44669
	118.466	148.702	-0.520592	5.44669
	118.489	149.05	-0.520592	5.44669
	118.548	149.144	-0.520592	5.44669
	118.572	149.124	-0.520592	5.44669
	118.518	149.239	-0.520592	5.44268
	118.458	149.467	-0.520592	5.43234
	118.447	149.598	-0.520592	5.42806
	118.486	149.584	-0.520592	5.43775
	118.554	149.583	-0.520592	5.44858
	118.576	149.743	-0.520592	5.4505
	118.518	149.983	-0.520592	5.44759
	118.456	150.103	-0.520592	5.44571
	118.447	150.129	-0.520592	5.44595
	118.464	150.255	-0.520592	5.44673
	118.474	150.47	-0.520592	5.44696
	118.472	150.593	-0.520592	5.44679
	118.468	150.579	-0.520592	5.44663
	118.467	150.581	-0.520592	5.44663
	118.468	150.743	-0.520592	5.44668
	118.469	150.982	-0.520592	5.44671
	118.469	151.15	-0.520592	5.4467
	118.468	151.303	-0.520592	5.44668
	118.468	151.481	-0.520592	5.44668
	118.468	151.628	-0.520592	5.44669
	118.468	151.793	-0.520592	5.44669
	118.468	151.984	-0.520592	5.44669
	118.468	152.132	-0.520592	5.44669
	118.468	152.293	-0.520592	5.44669
	118.468	152.482	-0.520592	5.44669
	118.468	152.581	-0.520592	5.44669
	118.468	152.616	-0.520592	5.44669
	118.468	152.753	-0.520592	5.44669
	118.468	153.02	-0.520592	5.44669
	118.468	153.266	-0.520592	5.44669
	118.468	153.303	-0.520592	5.44669
	118.468	153.186	-0.520592	5.44669
	118.468	153.265	-0.520592	5.44669
	118.468	153.656	-0.520592	5.44669
	118.468	154.04	-0.520592	5.44669
	118.468	154.149	-0.520592	5.44669
	118.468	154.122	-0.520592	5.44669
	118.468	154.229	-0.520592	5.44669
	118.468	154.456	-0.520592	5.44669
	118.468	154.59	-0.520592	5.44669
	118.468	154.626	-0.520592	5.44669
	118.468	154.752	-0.520592	5.44669
	118.468	154.964	-0.520592	5.44669
	118.468	155.084	-0.520592	5.44669
	118.468	155.121	-0.520592	5.44669
	118.468	155.3	-0.520592	5.44669
	118.468	155.69	-0.520592	5.44669
	118.468	156.087	-0.520592	5.44669
	118.446	156.359	-0.520592	5.44669
	118.389	156.518	-0.520592	5.44669
	118.365	156.616	-0.520592	5.44669
	118.396	156.768	-0.520592	5.44669
	118.399	157.02	-0.520592	5.44669
	118.364	157.304	-0.520592	5.44669
	118.322	157.567	-0.520592	5.44669
	118.29	157.81	-0.520592	5.44669
	118.332	158.052	-0.520592	5.44669
	118.412	158.301	-0.520592	5.44669
	118.416	158.553	-0.520592	5.44669
	118.387	158.803	-0.520592	5.44669
	118.396	159.053	-0.520592	5.44669
	118.368	159.302	-0.520592	5.44669
	118.281	159.502	-0.520592	5.44669
	118.242	159.625	-0.520592	5.44669
	118.3	159.773	-0.520592	5.44669
[truncated: 2,822 more rows]
