# Supplementary material for: Design of a cosmetic glove stiffness compensation mechanism for toddler-sized hand prostheses
Source: PLoS One. 2017 Aug 11;12(8):e0183233. doi: 10.1371/journal.pone.0183233 (PMC5553851; doi:10.1371/journal.pone.0183233)
Supplement: S1 Dataset — (ZIP) [file pone.0183233.s001.zip › 01 Glove measurements/PVCglove3_1.xlsx]

## Sheet: test_glove3_1
LabVIEW Measurement
Writer_Version	2
Reader_Version	2
Separator	Tab
Decimal_Separator	.
Multi_Headings	No
X_Columns	No
Time_Pref	Absolute
Operator	localadmin
Date	2012-12-10
Time	00:14:20.795000
***End_of_Header***
Channels	4
Samples	10	10	10	10
Date	2012-12-10	2012-12-10	2012-12-10	2012-12-10
Time	00:14:20.795000	00:14:20.795000	00:14:20.795000	00:14:20.795000
Y_Unit_Label	mm	N	N	Pa
X_Dimension	Time	Time	Time	Time
X0	0	0	0	0
Delta_X	0.01	0.01	0.01	0.01
***End_of_Header***
X_Value	Voltage LVDT (Filtered)	Voltage Load Cell (Filtered)	Voltage Pinch Load Cell (Filtered)	Voltage Pressure (Filtered)	Comment
	129.104	0.264307	-0.520592	5.44669
	129.104	0.264307	-0.520592	5.44669
	129.104	0.264307	-0.520592	5.44669
	129.104	0.264307	-0.520592	5.44669
	129.104	0.215117	-0.520592	5.44669
	129.104	0.088342	-0.520592	5.44669
	129.104	0.03591	-0.520592	5.44669
	129.104	0.154727	-0.520592	5.44669
	129.104	0.287482	-0.520592	5.44669
	129.104	0.311046	-0.520592	5.44669
	129.104	0.275343	-0.520592	5.44669
	129.104	0.252268	-0.520592	5.44669
	129.104	0.255334	-0.520592	5.44669
	129.104	0.264827	-0.520592	5.44669
	129.104	0.267714	-0.520592	5.44669
	129.104	0.265549	-0.520592	5.44669
	129.104	0.263617	-0.520592	5.44669
	129.104	0.263576	-0.520592	5.44669
	129.104	0.264247	-0.520592	5.44669
	129.104	0.264542	-0.520592	5.44669
	129.104	0.264427	-0.520592	5.44669
	129.104	0.264274	-0.520592	5.44669
	129.104	0.264251	-0.520592	5.44669
	129.104	0.264295	-0.520592	5.44669
	129.104	0.264322	-0.520592	5.44669
	129.104	0.264318	-0.520592	5.44669
	129.104	0.264306	-0.520592	5.44669
	129.104	0.264303	-0.520592	5.44669
	129.104	0.264306	-0.520592	5.44669
	129.104	0.264308	-0.520592	5.44669
	129.104	0.264308	-0.520592	5.44669
	129.104	0.264307	-0.520592	5.44669
	129.104	0.264307	-0.520592	5.44669
	129.104	0.264307	-0.520592	5.44669
	129.104	0.264307	-0.520592	5.44669
	129.104	0.264307	-0.520592	5.44669
	129.104	0.264307	-0.520592	5.44669
	129.104	0.264307	-0.520592	5.44669
	129.104	0.264307	-0.520592	5.44669
	129.104	0.264307	-0.520592	5.44669
	129.104	0.264307	-0.520592	5.44669
	129.104	0.264307	-0.520592	5.44669
	129.104	0.264307	-0.520592	5.44669
	129.104	0.264307	-0.520592	5.44669
	129.104	0.215117	-0.520592	5.44669
	129.104	0.088342	-0.520592	5.44669
	129.104	0.03591	-0.520592	5.44669
	129.104	0.154727	-0.520592	5.44669
	129.104	0.287482	-0.520592	5.44669
	129.104	0.311046	-0.520592	5.44669
	129.104	0.275343	-0.520592	5.44669
	129.104	0.252268	-0.520592	5.44669
	129.104	0.255334	-0.520592	5.44669
	129.104	0.264827	-0.520592	5.44669
	129.104	0.267714	-0.520592	5.44669
	129.104	0.265549	-0.520592	5.44669
	129.104	0.263617	-0.520592	5.44669
	129.104	0.263576	-0.520592	5.44268
	129.104	0.264247	-0.520592	5.43234
	129.104	0.264542	-0.520592	5.42806
	129.104	0.264427	-0.520592	5.43775
	129.104	0.264274	-0.520592	5.44858
	129.104	0.264251	-0.520592	5.4505
	129.104	0.264295	-0.520592	5.44759
	129.104	0.264322	-0.520592	5.44571
	129.104	0.264318	-0.520592	5.44595
	129.104	0.264306	-0.520592	5.44673
	129.104	0.264303	-0.520592	5.44696
	129.104	0.215115	-0.520592	5.44679
	129.104	0.088343	-0.520592	5.44663
	129.104	0.035911	-0.520592	5.44663
	129.104	0.154727	-0.520592	5.44668
	129.104	0.287482	-0.520592	5.44671
	129.104	0.311046	-0.520592	5.4467
	129.104	0.275343	-0.520592	5.44668
	129.104	0.252268	-0.520592	5.44668
	129.104	0.255334	-0.520592	5.44669
	129.104	0.264827	-0.520592	5.44669
	129.104	0.267714	-0.520592	5.44669
	129.104	0.265549	-0.520592	5.44669
	129.104	0.263617	-0.520592	5.44669
	129.104	0.263576	-0.520592	5.44669
	129.104	0.264247	-0.520592	5.44669
	129.104	0.264542	-0.520592	5.44669
	129.104	0.264427	-0.520592	5.44669
	129.104	0.264274	-0.520592	5.44669
	129.104	0.264251	-0.520592	5.44669
	129.104	0.264295	-0.520592	5.44669
	129.104	0.264322	-0.520592	5.44669
	129.104	0.264318	-0.520592	5.44669
	129.104	0.264306	-0.520592	5.44669
	129.104	0.264303	-0.520592	5.44669
	129.104	0.264306	-0.520592	5.44669
	129.104	0.264308	-0.520592	5.44669
	129.104	0.264308	-0.520592	5.44669
	129.126	0.264307	-0.520592	5.44669
	129.184	0.264307	-0.520592	5.44669
	129.207	0.264307	-0.520592	5.44669
	129.154	0.264307	-0.520592	5.44669
	129.093	0.264307	-0.520592	5.44669
	129.083	0.264307	-0.520592	5.44669
	129.099	0.264307	-0.520592	5.44669
	129.109	0.264307	-0.520592	5.44669
	129.108	0.264307	-0.520592	5.44669
	129.104	0.264307	-0.520592	5.44669
	129.102	0.264307	-0.520592	5.44669
	129.103	0.264307	-0.520592	5.44669
	129.104	0.264307	-0.520592	5.44669
	129.104	0.264307	-0.520592	5.44669
	129.104	0.264307	-0.520592	5.44669
	129.104	0.264307	-0.520592	5.44669
	129.104	0.215117	-0.520592	5.44669
	129.104	0.088342	-0.520592	5.44669
	129.104	0.03591	-0.520592	5.44669
	129.104	0.154727	-0.520592	5.44669
	129.104	0.287482	-0.520592	5.44669
	129.104	0.311046	-0.520592	5.44669
	129.104	0.275343	-0.520592	5.44669
	129.104	0.252268	-0.520592	5.44669
	129.104	0.255334	-0.520592	5.44669
	129.104	0.264827	-0.520592	5.44669
	129.104	0.267714	-0.520592	5.44669
	129.104	0.265549	-0.520592	5.44669
	129.104	0.263617	-0.520592	5.44669
	129.104	0.263576	-0.520592	5.44669
	129.104	0.264247	-0.520592	5.44669
	129.104	0.264542	-0.520592	5.44669
	129.104	0.264427	-0.520592	5.44669
	129.104	0.264274	-0.520592	5.44669
	129.104	0.264251	-0.520592	5.44669
	129.104	0.264295	-0.520592	5.44669
	129.104	0.264322	-0.520592	5.44669
	129.104	0.264318	-0.520592	5.44669
	129.104	0.264306	-0.520592	5.44669
	129.104	0.264303	-0.520592	5.44669
	129.104	0.264306	-0.520592	5.44669
	129.104	0.264308	-0.520592	5.44669
	129.104	0.264308	-0.520592	5.44669
	129.104	0.264307	-0.520592	5.44669
	129.104	0.264307	-0.520592	5.44669
	129.104	0.264307	-0.520592	5.44669
	129.104	0.264307	-0.520592	5.44669
	129.104	0.264307	-0.520592	5.44669
	129.104	0.264307	-0.520592	5.44669
	129.104	0.264307	-0.520592	5.44669
	129.104	0.264307	-0.520592	5.44669
	129.104	0.264307	-0.520592	5.44669
	129.104	0.264307	-0.520592	5.44669
	129.104	0.264307	-0.520592	5.44669
	129.104	0.264307	-0.520592	5.44669
	129.104	0.264307	-0.520592	5.44669
	129.104	0.264307	-0.520592	5.44669
	129.104	0.264307	-0.520592	5.44669
	129.104	0.264307	-0.520592	5.44669
	129.104	0.264307	-0.520592	5.44669
	129.104	0.264307	-0.520592	5.44669
	129.104	0.264307	-0.520592	5.44669
	129.104	0.264307	-0.520592	5.44669
	129.104	0.264307	-0.520592	5.44669
	129.104	0.264307	-0.520592	5.44669
	129.104	0.264307	-0.520592	5.44669
	129.104	0.264307	-0.520592	5.44669
	129.104	0.264307	-0.520592	5.44669
	129.104	0.264307	-0.520592	5.44669
	129.104	0.264307	-0.520592	5.44669
	129.104	0.264307	-0.520592	5.44669
	129.104	0.264307	-0.520592	5.44669
	129.104	0.264307	-0.520592	5.44669
	129.104	0.264307	-0.520592	5.44669
	129.104	0.215117	-0.520592	5.44669
	129.104	0.088342	-0.520592	5.44669
	129.104	0.03591	-0.520592	5.44669
	129.104	0.154727	-0.520592	5.44669
	129.104	0.287482	-0.520592	5.44669
	129.104	0.261855	-0.520592	5.44669
	129.104	0.099377	-0.520592	5.44669
	129.104	0.023871	-0.520592	5.44669
	129.104	0.145755	-0.520592	5.44669
	129.104	0.288002	-0.520592	5.44669
	129.104	0.314453	-0.520592	5.44669
	129.104	0.276585	-0.520592	5.44669
	129.104	0.251578	-0.520592	5.44669
	129.104	0.254604	-0.520592	5.44669
	129.104	0.264766	-0.520592	5.44669
	129.104	0.267948	-0.520592	5.44669
	129.104	0.265669	-0.520592	5.44669
	129.104	0.263583	-0.520592	5.44669
	129.104	0.26352	-0.520592	5.44669
	129.104	0.215044	-0.520592	5.44669
	129.104	0.088591	-0.520592	5.44669
	129.104	0.03604	-0.520592	5.44669
	129.104	0.154693	-0.520592	5.44669
	129.104	0.287421	-0.520592	5.44669
	129.104	0.311033	-0.520592	5.44669
	129.104	0.275359	-0.520592	5.44669
	129.104	0.25228	-0.520592	5.44669
	129.104	0.255333	-0.520592	5.44669
	129.104	0.264822	-0.520592	5.44669
	129.104	0.267712	-0.520592	5.44669
	129.104	0.26555	-0.520592	5.44669
	129.104	0.263617	-0.520592	5.44669
	129.104	0.263576	-0.520592	5.44669
	129.104	0.264246	-0.520592	5.44669
	129.104	0.264541	-0.520592	5.44669
	129.104	0.264427	-0.520592	5.44669
	129.104	0.264274	-0.520592	5.44669
	129.104	0.264251	-0.520592	5.44669
	129.104	0.264295	-0.520592	5.44669
	129.104	0.264322	-0.520592	5.44669
	129.104	0.264318	-0.520592	5.44669
	129.104	0.264306	-0.520592	5.44669
	129.104	0.264303	-0.520592	5.44669
	129.104	0.264306	-0.520592	5.44669
	129.104	0.264308	-0.520592	5.44669
	129.104	0.264308	-0.520592	5.4507
	129.104	0.264307	-0.520592	5.46104
	129.104	0.264307	-0.520592	5.46531
	129.104	0.264307	-0.520592	5.45562
	129.104	0.264307	-0.520592	5.4448
	129.104	0.264307	-0.520592	5.44287
	129.104	0.264307	-0.520592	5.44579
	129.104	0.264307	-0.520592	5.44767
	129.104	0.264307	-0.520592	5.44742
	129.104	0.264307	-0.520592	5.45066
	129.104	0.264307	-0.520592	5.46076
	129.104	0.264307	-0.520592	5.46521
	129.104	0.264307	-0.520592	5.45568
	129.104	0.264307	-0.520592	5.44486
	129.104	0.264307	-0.520592	5.44288
	129.104	0.264307	-0.520592	5.44577
	129.104	0.264307	-0.520592	5.44766
	129.104	0.264307	-0.520592	5.44742
	129.104	0.264307	-0.520592	5.44665
	129.104	0.264307	-0.520592	5.44641
	129.104	0.264307	-0.520592	5.44658
	129.104	0.264307	-0.520592	5.44674
	129.104	0.264307	-0.520592	5.44675
	129.104	0.264307	-0.520592	5.44669
	129.104	0.264307	-0.520592	5.44667
	129.104	0.264307	-0.520592	5.44668
	129.104	0.264307	-0.520592	5.44669
	129.104	0.264307	-0.520592	5.44669
	129.104	0.264307	-0.520592	5.44669
	129.104	0.264307	-0.520592	5.44669
	129.104	0.264307	-0.520592	5.44669
	129.104	0.264307	-0.520592	5.44669
	129.104	0.264307	-0.520592	5.44669
	129.104	0.264307	-0.520592	5.44669
	129.104	0.264307	-0.520592	5.44669
	129.104	0.264307	-0.520592	5.44669
	129.104	0.264307	-0.520592	5.44669
	129.104	0.215117	-0.520592	5.44669
	129.082	0.088342	-0.520592	5.44669
	129.002	0.03591	-0.520592	5.44669
	128.898	0.154727	-0.520592	5.44669
	128.849	0.287482	-0.520592	5.44669
	128.859	0.311046	-0.520592	5.44669
	128.88	0.275343	-0.520592	5.44669
	128.885	0.252268	-0.520592	5.44669
	128.88	0.255334	-0.520592	5.44669
	128.876	0.264827	-0.520592	5.44669
	128.876	0.267714	-0.520592	5.44669
	128.878	0.265549	-0.520592	5.44669
	128.878	0.263617	-0.520592	5.44669
	128.878	0.263576	-0.520592	5.44669
	128.878	0.264247	-0.520592	5.44669
	128.878	0.264542	-0.520592	5.44669
	128.878	0.264427	-0.520592	5.44669
	128.878	0.264274	-0.520592	5.44669
	128.878	0.264251	-0.520592	5.44669
	128.878	0.264295	-0.520592	5.44669
	128.878	0.264322	-0.520592	5.44669
	128.855	0.264318	-0.520592	5.44669
	128.776	0.264306	-0.520592	5.44669
	128.672	0.264303	-0.520592	5.44669
	128.622	0.264306	-0.520592	5.44669
	128.633	0.264308	-0.520592	5.44669
	128.654	0.264308	-0.520592	5.44669
	128.681	0.264307	-0.520592	5.44669
	128.733	0.264307	-0.520592	5.44669
	128.753	0.264307	-0.520592	5.44669
	128.699	0.264307	-0.520592	5.44669
	128.641	0.264307	-0.520592	5.44669
	128.631	0.313497	-0.520592	5.44669
	128.647	0.440273	-0.520592	5.44669
	128.657	0.492705	-0.520592	5.44669
	128.655	0.373887	-0.520592	5.44268
	128.651	0.241132	-0.520592	5.43234
	128.65	0.217568	-0.520592	5.42806
	128.651	0.253272	-0.520592	5.43775
	128.652	0.276346	-0.520592	5.44858
	128.652	0.27328	-0.520592	5.4505
	128.651	0.263787	-0.520592	5.44759
	128.651	0.2609	-0.520592	5.44571
	128.651	0.263065	-0.520592	5.44595
	128.651	0.264998	-0.520592	5.44673
	128.651	0.265038	-0.520592	5.44696
	128.651	0.264368	-0.520592	5.44679
	128.651	0.313263	-0.520592	5.44663
	128.629	0.440153	-0.520592	5.44663
	128.572	0.492738	-0.520592	5.45069
	128.526	0.373943	-0.520592	5.46105
	128.5	0.241144	-0.528463	5.46532
	128.456	0.217553	-0.548748	5.45562
	128.417	0.253261	-0.557137	5.44479
	128.412	0.276347	-0.538126	5.44287
	128.422	0.273284	-0.516884	5.44579
	128.429	0.263789	-0.513114	5.44767
	128.428	0.260899	-0.518827	5.44742
	128.425	0.263064	-0.522519	5.44664
	128.424	0.264998	-0.522028	5.44641
	128.425	0.265038	-0.520509	5.44658
	128.425	0.264368	-0.520047	5.44674
	128.425	0.264073	-0.520394	5.44675
	128.425	0.264187	-0.520703	5.44669
	128.425	0.26434	-0.520709	5.44667
	128.425	0.264364	-0.520602	5.44668
	128.403	0.264319	-0.520555	5.44669
	128.345	0.264292	-0.520573	5.44669
	128.299	0.264297	-0.520598	5.44669
	128.273	0.313498	-0.520601	5.44669
	128.23	0.440277	-0.520594	5.44669
	128.191	0.492706	-0.52059	5.44669
	128.208	0.373886	-0.520591	5.44669
	128.276	0.241131	-0.520592	5.44669
	128.306	0.217568	-0.520593	5.44669
	128.251	0.253272	-0.520592	5.44669
	128.188	0.276346	-0.520592	5.44669
	128.177	0.27328	-0.520592	5.44669
	128.193	0.263787	-0.520592	5.44669
	128.204	0.2609	-0.520592	5.44669
	128.203	0.263065	-0.520592	5.44669
	128.199	0.264998	-0.520592	5.44669
	128.197	0.265038	-0.520592	5.44669
	128.198	0.313558	-0.520592	5.44669
	128.199	0.440038	-0.520592	5.44669
	128.199	0.541775	-0.520592	5.44669
	128.199	0.549886	-0.520592	5.44669
	128.199	0.518777	-0.520592	5.44669
	128.199	0.552316	-0.520592	5.44669
	128.199	0.634445	-0.520592	5.44669
	128.199	0.616765	-0.520592	5.44669
	128.199	0.524616	-0.520592	5.44669
	128.176	0.434315	-0.520592	5.44669
	128.119	0.37087	-0.520592	5.44669
	128.095	0.465529	-0.520592	5.44669
	128.149	0.689416	-0.520592	5.44669
	128.187	0.775156	-0.520592	5.44669
	128.14	0.587974	-0.520592	5.44669
	128.1	0.308794	-0.520592	5.44669
	128.121	0.182228	-0.520592	5.44669
	128.125	0.216385	-0.520592	5.44669
	128.094	0.322959	-0.520592	5.44669
	128.054	0.461327	-0.520592	5.44669
	127.999	0.498169	-0.520592	5.44669
	127.96	0.417884	-0.520592	5.44669
	127.959	0.462171	-0.520592	5.44669
	127.971	0.671243	-0.520592	5.44669
	127.977	0.768729	-0.520592	5.44669
	127.975	0.64093	-0.520592	5.44669
	127.972	0.488621	-0.520592	5.44669
	127.971	0.410904	-0.520592	5.44669
	127.972	0.373899	-0.520592	5.44669
	127.973	0.475125	-0.520592	5.44669
	127.973	0.69236	-0.520592	5.44669
	127.972	0.772978	-0.512722	5.44669
	127.972	0.586015	-0.492437	5.44669
	127.972	0.308748	-0.484047	5.44669
	127.973	0.182905	-0.503059	5.44669
	127.973	0.265875	-0.5243	5.44669
	127.972	0.44962	-0.528071	5.44669
	127.972	0.513604	-0.522358	5.44669
	127.972	0.379327	-0.518666	5.44669
	127.972	0.285174	-0.519157	5.44669
	127.972	0.438634	-0.520675	5.44669
	127.972	0.657751	-0.521137	5.44669
	127.972	0.615826	-0.520791	5.44669
	127.972	0.409463	-0.520482	5.44669
	127.972	0.418742	-0.520475	5.44669
	127.972	0.60716	-0.520583	5.44669
	127.972	0.60201	-0.52063	5.44669
	127.972	0.421707	-0.520611	5.44669
	127.972	0.379599	-0.520587	5.44669
	127.972	0.431051	-0.520583	5.44669
	127.972	0.369982	-0.52059	5.44669
	127.972	0.310657	-0.520595	5.44669
	127.972	0.452638	-0.520594	5.44669
	127.95	0.703751	-0.520592	5.44669
	127.893	0.785478	-0.520592	5.44669
	127.869	0.58716	-0.520592	5.44669
	127.901	0.353968	-0.520592	5.44669
	127.881	0.356799	-0.520592	5.44669
	127.788	0.445626	-0.520592	5.44669
	127.722	0.384198	-0.520592	5.44669
	127.745	0.262242	-0.520592	5.44669
	127.825	0.271945	-0.520592	5.44669
	127.858	0.473098	-0.520592	5.44669
	127.8	0.725824	-0.520592	5.44669
	127.734	0.78741	-0.520592	5.44669
	127.723	0.629307	-0.520592	5.44669
	127.741	0.526296	-0.520592	5.44669
	127.752	0.586176	-0.520592	5.44669
	127.751	0.6061	-0.520592	5.44669
	127.746	0.586544	-0.520592	5.44669
	127.745	0.668604	-0.520592	5.44669
	127.746	0.774533	-0.520592	5.44669
	127.724	0.799966	-0.520592	5.44669
	127.667	0.774588	-0.520592	5.44669
	127.62	0.755175	-0.520592	5.44669
	127.617	0.706914	-0.520592	5.44669
	127.631	0.538245	-0.520592	5.44669
	127.616	0.361764	-0.520592	5.44669
	127.556	0.377508	-0.520592	5.44669
	127.507	0.500728	-0.520592	5.44669
	127.502	0.60447	-0.520592	5.44669
	127.517	0.711649	-0.520592	5.44669
	127.525	0.785887	-0.520592	5.44669
	127.523	0.789374	-0.520592	5.44669
	127.519	0.766108	-0.520592	5.44669
	127.519	0.706196	-0.520592	5.44669
	127.52	0.583242	-0.520592	5.44669
	127.52	0.536227	-0.520592	5.44669
	127.52	0.655957	-0.520592	5.44669
	127.52	0.737978	-0.520592	5.44669
	127.52	0.633796	-0.520592	5.44669
	127.498	0.545803	-0.520592	5.44669
	127.418	0.641951	-0.520592	5.44669
	127.314	0.777891	-0.520592	5.44669
	127.265	0.810853	-0.520592	5.44669
	127.275	0.777955	-0.520592	5.44669
	127.296	0.752715	-0.520592	5.44669
	127.301	0.753877	-0.520592	5.44669
	127.296	0.763342	-0.520592	5.44669
	127.292	0.766894	-0.520592	5.44669
	127.292	0.715828	-0.520592	5.44669
	127.294	0.587004	-0.520592	5.44669
	127.294	0.534381	-0.520592	5.44669
	127.294	0.653847	-0.520592	5.44669
	127.294	0.786941	-0.520592	5.44669
	127.294	0.810417	-0.520592	5.44669
	127.294	0.774556	-0.520592	5.44669
	127.294	0.751447	-0.520592	5.44669
	127.294	0.754554	-0.520592	5.44669
	127.294	0.764077	-0.520592	5.44669
	127.294	0.766961	-0.520592	5.44669
	127.294	0.764785	-0.520592	5.44669
	127.294	0.762848	-0.520592	5.44669
	127.271	0.762811	-0.520592	5.44669
	127.192	0.763483	-0.520592	5.44669
	127.088	0.763778	-0.520592	5.44669
	127.038	0.763663	-0.520592	5.44669
	127.049	0.76351	-0.520592	5.44669
	127.07	0.763487	-0.520592	5.44669
	127.075	0.763531	-0.520592	5.44669
	127.07	0.763558	-0.520592	5.44669
	127.066	0.763554	-0.520592	5.44669
	127.066	0.763542	-0.520592	5.44669
	127.067	0.763539	-0.520592	5.44669
	127.068	0.763542	-0.520592	5.44669
	127.068	0.763544	-0.520592	5.44669
	127.067	0.763544	-0.520592	5.44669
	127.067	0.763543	-0.520592	5.44669
	127.067	0.763543	-0.520592	5.44669
	127.067	0.763543	-0.520592	5.44669
	127.067	0.763543	-0.520592	5.44669
	127.067	0.763543	-0.520592	5.44669
	127.067	0.763543	-0.520592	5.44669
	127.067	0.763543	-0.520592	5.44669
	127.067	0.763543	-0.520592	5.44669
	127.067	0.763543	-0.520592	5.44669
	127.067	0.763543	-0.520592	5.44669
	127.067	0.763543	-0.520592	5.44669
	127.067	0.763543	-0.520592	5.44669
	127.067	0.763543	-0.520592	5.44669
	127.067	0.763543	-0.520592	5.44669
	127.067	0.763543	-0.520592	5.44669
	127.045	0.763543	-0.512722	5.44669
	126.965	0.763543	-0.492437	5.44669
	126.884	0.763543	-0.484047	5.44669
	126.892	0.763543	-0.503059	5.44669
	126.926	0.763543	-0.5243	5.44669
	126.893	0.763543	-0.528071	5.44669
	126.838	0.812733	-0.522358	5.44669
	126.822	0.939509	-0.518666	5.44669
	126.834	0.991941	-0.519157	5.44669
	126.845	0.873123	-0.520675	5.44669
	126.845	0.789559	-0.521137	5.44669
	126.841	0.89277	-0.520791	5.44669
	126.84	1.03009	-0.520482	5.44669
	126.84	1.11032	-0.520475	5.44669
	126.841	1.1537	-0.520583	5.44669
	126.841	1.05426	-0.52063	5.44669
	126.841	0.835506	-0.520611	5.44669
	126.841	0.753617	-0.520587	5.44669
	126.841	0.891398	-0.520583	5.44669
	126.841	0.993155	-0.52059	5.44669
	126.841	0.890788	-0.520595	5.44669
	126.841	0.796535	-0.520594	5.4507
	126.819	0.889414	-0.520592	5.46104
	126.739	1.02621	-0.520592	5.46531
	126.635	1.10988	-0.520592	5.45562
	126.608	1.20409	-0.520592	5.4448
	126.676	1.23088	-0.520592	5.44287
	126.743	1.06375	-0.520592	5.44579
	126.752	0.8629	-0.520592	5.44767
	126.71	0.917343	-0.520592	5.44742
	126.641	1.17165	-0.520592	5.44664
	126.598	1.28417	-0.520592	5.44641
	126.599	1.09736	-0.520592	5.44658
	126.614	0.808805	-0.520592	5.44674
	126.62	0.678181	-0.520592	5.44675
	126.617	0.763161	-0.520592	5.44669
	126.614	0.998636	-0.520592	5.44667
	126.614	1.23894	-0.520592	5.44668
	126.615	1.3323	-0.520592	5.44669
	126.615	1.2981	-0.520592	5.44669
	126.593	1.2525	-0.520592	5.44669
	126.513	1.24586	-0.520592	5.44669
	126.409	1.25934	-0.520592	5.44669
	126.359	1.21816	-0.520592	5.44669
	126.37	1.08995	-0.520592	5.44669
	126.391	1.03407	-0.520592	5.44669
	126.396	1.15195	-0.528463	5.44669
	126.391	1.28554	-0.548748	5.44669
	126.387	1.30979	-0.557137	5.44669
	126.387	1.27407	-0.538126	5.44669
	126.388	1.25075	-0.516884	5.44669
	126.389	1.25372	-0.513114	5.44669
	126.389	1.26326	-0.518827	5.44669
	126.388	1.2662	-0.522519	5.44669
	126.388	1.26404	-0.522028	5.44669
	126.388	1.26209	-0.520509	5.44669
	126.388	1.26204	-0.520047	5.44669
	126.388	1.26272	-0.520394	5.44669
	126.388	1.26301	-0.520703	5.44669
	126.388	1.2629	-0.520709	5.44669
	126.388	1.26275	-0.520602	5.44669
	126.388	1.26272	-0.520555	5.44669
	126.388	1.26277	-0.520573	5.44669
	126.388	1.26279	-0.520598	5.44669
	126.388	1.26279	-0.520601	5.44669
	126.388	1.26278	-0.520594	5.44669
	126.388	1.26277	-0.52059	5.44669
	126.388	1.26278	-0.520591	5.44669
	126.388	1.26278	-0.520592	5.44669
	126.388	1.26278	-0.520593	5.44669
	126.388	1.26278	-0.520592	5.44669
	126.388	1.26278	-0.520592	5.44669
	126.388	1.26278	-0.520592	5.44669
	126.388	1.26278	-0.520592	5.44669
	126.388	1.26278	-0.520592	5.44669
	126.366	1.26278	-0.520592	5.44669
	126.286	1.26278	-0.520592	5.44669
	126.183	1.26278	-0.520592	5.44669
	126.133	1.26278	-0.520592	5.44669
	126.144	1.31197	-0.520592	5.44669
	126.165	1.43874	-0.520592	5.44669
	126.17	1.49118	-0.520592	5.44669
	126.164	1.42155	-0.520592	5.44669
	126.16	1.41557	-0.520592	5.44669
	126.161	1.44444	-0.520592	5.44669
	126.162	1.36132	-0.520592	5.44669
	126.163	1.25164	-0.520592	5.44669
	126.162	1.2742	-0.520592	5.44669
	126.162	1.47638	-0.520592	5.44669
	126.162	1.72496	-0.520592	5.44669
	126.162	1.78445	-0.520592	5.44669
	126.162	1.57775	-0.520592	5.44669
	126.162	1.34896	-0.520592	5.44669
	126.162	1.4058	-0.520592	5.44669
	126.162	1.67105	-0.520592	5.44669
	126.14	1.8365	-0.520592	5.44669
	126.082	1.82332	-0.520592	5.44669
	126.059	1.76087	-0.520592	5.44669
	126.09	1.73969	-0.520592	5.44669
	126.093	1.75306	-0.520592	5.44268
	126.08	1.7662	-0.520592	5.42833
	126.095	1.76695	-0.520592	5.41371
	126.065	1.76259	-0.520592	5.41913
	125.996	1.7605	-0.520592	5.43964
	125.992	1.76118	-0.520592	5.45239
	126.017	1.7622	-0.520592	5.4514
	125.985	1.76239	-0.520592	5.4466
	125.955	1.76211	-0.520592	5.44497
	125.998	1.76192	-0.520592	5.446
	126.033	1.76194	-0.520592	5.44701
	125.989	1.76202	-0.520592	5.44707
	125.929	1.76204	-0.520592	5.44673
	125.915	1.76202	-0.520592	5.44657
	125.93	1.76201	-0.520592	5.44662
	125.941	1.76201	-0.520592	5.4467
	125.94	1.76201	-0.520592	5.44672
	125.936	1.76202	-0.520592	5.44669
	125.934	1.76202	-0.520592	5.44668
	125.935	1.76202	-0.520592	5.44668
	125.936	1.76202	-0.520592	5.44669
	125.936	1.76202	-0.520592	5.44669
	125.914	1.76202	-0.520592	5.44669
	125.834	1.76202	-0.520592	5.44669
	125.753	1.76202	-0.520592	5.44669
	125.76	1.8112	-0.520592	5.44669
	125.795	1.93798	-0.520592	5.44669
	125.762	1.99041	-0.520592	5.44669
	125.707	1.87159	-0.520592	5.44669
	125.691	1.73884	-0.520592	5.44669
	125.703	1.76447	-0.520592	5.44669
	125.713	1.97613	-0.520592	5.44669
	125.714	2.22761	-0.520592	5.44669
	125.71	2.33412	-0.520592	5.44669
	125.708	2.30145	-0.520592	5.44669
	125.709	2.25183	-0.520592	5.44669
	125.71	2.24296	-0.520592	5.44669
	125.71	2.25693	-0.520592	5.44669
	125.71	2.26594	-0.520592	5.44669
	125.71	2.26475	-0.520592	5.44669
	125.71	2.26105	-0.520592	5.44669
	125.71	2.25992	-0.520592	5.44669
	125.71	2.26077	-0.520592	5.44669
	125.71	2.26152	-0.520592	5.44669
	125.71	2.26154	-0.520592	5.44669
	125.687	2.26127	-0.520592	5.44669
	125.63	2.26116	-0.520592	5.44669
	125.584	2.2612	-0.520592	5.44669
	125.558	2.26126	-0.520592	5.44669
	125.515	2.26127	-0.520592	5.44669
	125.476	2.26126	-0.520592	5.44669
	125.47	2.31044	-0.520592	5.44669
	125.481	2.43721	-0.520592	5.44669
	125.487	2.48965	-0.520592	5.44669
	125.486	2.42002	-0.520592	5.44669
	125.483	2.46323	-0.520592	5.44669
	125.482	2.66806	-0.520592	5.44669
	125.483	2.81335	-0.520592	5.44669
	125.484	2.81325	-0.520592	5.44669
	125.484	2.76344	-0.520592	5.44669
	125.483	2.74292	-0.520592	5.44669
	125.483	2.75207	-0.520592	5.44669
	125.483	2.76321	-0.520592	5.44669
	125.483	2.76462	-0.520592	5.44669
	125.483	2.76125	-0.520592	5.44669
	125.483	2.75934	-0.520592	5.44669
	125.483	2.75973	-0.520592	5.44669
	125.483	2.76058	-0.520592	5.44669
	125.461	2.76079	-0.520592	5.44669
	125.404	2.76058	-0.520592	5.44669
	125.38	2.76042	-0.520592	5.44669
	125.411	2.80961	-0.520592	5.44669
	125.414	2.93645	-0.520592	5.44669
	125.401	3.0381	-0.520592	5.44669
	125.416	3.09523	-0.520592	5.44669
	125.386	3.19086	-0.520592	5.44669
	125.295	3.27688	-0.520592	5.44268
	125.233	3.28941	-0.520592	5.43234
	125.235	3.26575	-0.520592	5.42806
	125.256	3.25164	-0.520592	5.43775
	125.265	3.25419	-0.520592	5.44858
	125.26	3.26028	-0.520592	5.4505
	125.256	3.26192	-0.520592	5.44759
	125.255	3.26045	-0.520592	5.44571
	125.257	3.25924	-0.520592	5.44595
	125.258	3.25927	-0.520592	5.44673
	125.257	3.2597	-0.520592	5.44696
	125.257	3.30907	-0.520592	5.44679
	125.257	3.48495	-0.520592	5.44663
	125.257	3.71325	-0.520592	5.44663
	125.257	3.82282	-0.520592	5.44668
	125.257	3.79968	-0.520592	5.44671
	125.257	3.75295	-0.520592	5.4467
	125.257	3.74191	-0.520592	5.44668
	125.257	3.75394	-0.520592	5.44668
	125.235	3.76292	-0.520592	5.44669
	125.177	3.7624	-0.520592	5.44669
	125.131	3.75899	-0.520592	5.44669
	125.105	3.80694	-0.520592	5.44669
	125.062	3.9836	-0.520592	5.44669
	125.023	4.21272	-0.520592	5.44669
	125.017	4.32236	-0.520592	5.44669
	125.028	4.29896	-0.520592	5.44669
	125.034	4.2521	-0.520592	5.44669
	125.033	4.24109	-0.520592	5.44669
	125.03	4.25319	-0.520592	5.44669
	125.03	4.26218	-0.520592	5.44669
	125.03	4.31083	-0.520592	5.44669
	125.031	4.48338	-0.520592	5.44669
	125.031	4.71054	-0.520592	5.44669
	125.031	4.82081	-0.520592	5.44669
	125.031	4.79837	-0.520592	5.44669
	125.031	4.75169	-0.520592	5.44669
	125.031	4.78961	-0.520592	5.44669
	125.031	4.97749	-0.520592	5.44669
	125.031	5.2149	-0.520592	5.44669
	125.031	5.32401	-0.520592	5.44669
	125.008	5.29744	-0.520592	5.44669
	124.951	5.29864	-0.520592	5.44669
	124.905	5.46425	-0.520592	5.44669
	124.901	5.70542	-0.520592	5.44669
	124.915	5.82403	-0.520592	5.44669
	124.9	5.80011	-0.520592	5.44669
	124.863	5.74984	-0.520592	5.44669
	124.871	5.73759	-0.520592	5.44669
	124.89	5.75038	-0.520592	5.44669
	124.852	5.7601	-0.520592	5.44669
	124.799	5.75962	-0.520592	5.44669
	124.786	5.75597	-0.520592	5.44669
	124.799	5.75461	-0.520592	5.44669
	124.809	5.75534	-0.520592	5.44669
	124.808	5.75613	-0.520592	5.44669
	124.805	5.7562	-0.520592	5.44669
	124.803	5.80514	-0.520592	5.44669
	124.804	5.98097	-0.520592	5.44669
	124.805	6.2094	-0.520592	5.44669
	124.782	6.36824	-0.520592	5.44669
	124.725	6.52104	-0.520592	5.44669
	124.701	6.70268	-0.520592	5.44669
	124.755	6.80122	-0.520592	5.44669
	124.793	6.79008	-0.520592	5.44669
	124.724	6.80151	-0.520592	5.44669
	124.604	6.96592	-0.520592	5.44669
	124.544	7.20295	-0.520592	5.44669
	124.556	7.32026	-0.520592	5.44669
	124.603	7.29725	-0.520592	5.44669
	124.667	7.29703	-0.520592	5.44669
	124.684	7.46078	-0.520592	5.44669
	124.626	7.70167	-0.520592	5.44669
	124.588	7.82083	-0.520592	5.44669
	124.637	7.84642	-0.520592	5.44669
	124.677	7.97207	-0.520592	5.44669
	124.634	8.18808	-0.520592	5.44669
	124.572	8.3596	-0.520592	5.44669
	124.557	8.52214	-0.520592	5.44268
	124.572	8.75254	-0.520592	5.43234
	124.583	9.0234	-0.520592	5.42806
	124.583	9.23929	-0.520592	5.43775
	124.556	9.31183	-0.520592	5.44858
	124.497	9.32708	-0.520592	5.4505
	124.474	9.46501	-0.520592	5.44759
	124.529	9.68985	-0.520592	5.44571
	124.589	9.81151	-0.520592	5.44595
	124.599	9.84386	-0.520592	5.44673
	124.583	9.97144	-0.520592	5.44696
	124.55	10.2351	-0.520592	5.44679
	124.472	10.532	-0.520592	5.44663
	124.373	10.747	-0.520592	5.44663
	124.324	10.8098	-0.520592	5.44668
	124.334	10.8214	-0.520592	5.44671
	124.354	10.9612	-0.520592	5.4467
	124.359	11.1881	-0.520592	5.44668
	124.354	11.31	-0.520592	5.44668
	124.35	11.3417	-0.520592	5.44669
	124.35	11.4689	-0.520592	5.44669
	124.352	11.6834	-0.520592	5.44669
	124.352	11.8046	-0.520592	5.44669
	124.352	11.8404	-0.520592	5.44669
	124.352	11.9204	-0.520592	5.44669
	124.352	12.0075	-0.520592	5.44669
	124.352	12.0752	-0.520592	5.44669
	124.352	12.1805	-0.520592	5.44669
	124.352	12.3159	-0.520592	5.44669
	124.352	12.5011	-0.520592	5.44669
	124.352	12.7044	-0.520592	5.44669
	124.352	12.8004	-0.520592	5.44669
	124.352	12.8297	-0.520592	5.44669
	124.352	12.9652	-0.520592	5.44669
	124.352	13.184	-0.520592	5.44669
	124.352	13.304	-0.520592	5.44669
	124.352	13.2886	-0.520592	5.44669
	124.352	13.2414	-0.520592	5.44669
	124.352	13.2274	-0.520592	5.44669
	124.352	13.2876	-0.520592	5.44669
	124.33	13.4731	-0.520592	5.44669
	124.25	13.7016	-0.520592	5.44669
	124.169	13.8078	-0.520592	5.44669
	124.176	13.7832	-0.520592	5.44669
	124.211	13.7371	-0.520592	5.44669
	124.178	13.7268	-0.520592	5.44669
	124.123	13.7389	-0.520592	5.44669
	124.129	13.7477	-0.520592	5.44669
	124.221	13.747	-0.520592	5.44669
	124.335	13.7437	-0.520592	5.44669
	124.363	13.7425	-0.520592	5.44669
	124.269	13.7432	-0.520592	5.44669
	124.142	13.7931	-0.520592	5.44669
	124.088	13.9691	-0.520592	5.44669
	124.105	14.1973	-0.520592	5.44669
	124.153	14.3067	-0.520592	5.44669
	124.215	14.2836	-0.520592	5.44669
	124.231	14.2369	-0.520592	5.44669
	124.173	14.2259	-0.520592	5.44669
	124.113	14.2871	-0.520592	5.44669
	124.127	14.472	-0.520592	5.44669
	124.201	14.6999	-0.520592	5.44669
	124.235	14.8061	-0.520592	5.44669
	124.179	14.7817	-0.520592	5.44669
	124.115	14.7356	-0.520592	5.44669
	124.103	14.7253	-0.520592	5.44669
	124.12	14.7374	-0.520592	5.44669
	124.131	14.7461	-0.520592	5.44669
	124.13	14.7455	-0.520592	5.44669
	124.125	14.7913	-0.520592	5.44669
	124.124	14.9661	-0.520592	5.44669
	124.103	15.1952	-0.520592	5.44669
	124.046	15.3055	-0.520592	5.44669
	124.022	15.2824	-0.520592	5.44669
	124.076	15.2354	-0.520592	5.44669
	124.114	15.2243	-0.520592	5.44669
	124.045	15.2363	-0.520592	5.44669
	123.947	15.2945	-0.520592	5.44669
	123.945	15.47	-0.520592	5.44669
	123.98	15.695	-0.520592	5.44669
	123.974	15.8033	-0.520592	5.44669
	123.978	15.7808	-0.520592	5.44669
	123.984	15.7348	-0.520592	5.44669
	123.964	15.773	-0.520592	5.44669
	123.972	15.9608	-0.520592	5.44669
	123.986	16.1981	-0.520592	5.44669
	123.944	16.3071	-0.520592	5.44669
	123.893	16.2806	-0.520592	5.44669
	123.881	16.2327	-0.520592	5.44669
	123.894	16.2715	-0.520592	5.44669
	123.903	16.411	-0.520592	5.44669
	123.903	16.5217	-0.520592	5.44669
	123.899	16.5781	-0.520592	5.44669
	123.898	16.7194	-0.520592	5.44669
	123.899	16.9802	-0.520592	5.44669
	123.899	17.2218	-0.520592	5.44669
	123.9	17.3085	-0.520592	5.44669
	123.899	17.2713	-0.520592	5.44669
	123.899	17.276	-0.520592	5.44669
	123.899	17.4469	-0.520592	5.44669
	123.899	17.689	-0.520592	5.44669
	123.899	17.8062	-0.520592	5.44669
	123.877	17.8305	-0.520592	5.44669
	123.797	18.0055	-0.520592	5.44669
	123.694	18.398	-0.520592	5.44669
	123.644	18.7489	-0.520592	5.44669
	123.655	18.8449	-0.520592	5.44669
	123.676	18.7744	-0.520592	5.44669
	123.681	18.713	-0.520592	5.44669
	123.675	18.7619	-0.520592	5.44669
	123.671	18.9596	-0.520592	5.44669
	123.671	19.1972	-0.520592	5.44669
	123.673	19.3521	-0.520592	5.44669
	123.674	19.5	-0.520592	5.44669
	123.673	19.681	-0.520592	5.44669
	123.673	19.781	-0.520592	5.44669
	123.673	19.7707	-0.520592	5.44669
	123.673	19.7328	-0.520592	5.44669
	123.673	19.7701	-0.520592	5.44669
	123.673	19.9546	-0.520592	5.44669
	123.673	20.1908	-0.520592	5.44669
	123.673	20.3006	-0.520592	5.44669
	123.673	20.3239	-0.520592	5.44669
	123.673	20.452	-0.520592	5.44669
	123.673	20.6698	-0.520592	5.44669
	123.673	20.8412	-0.520592	5.44669
	123.673	21.003	-0.520592	5.44669
	123.673	21.184	-0.520592	5.44669
	123.673	21.3282	-0.520592	5.44669
	123.673	21.4918	-0.520592	5.44669
	123.651	21.6832	-0.520592	5.44669
	123.571	21.782	-0.520592	5.44669
	123.49	21.8167	-0.520592	5.44669
	123.497	21.9534	-0.520592	5.44669
	123.532	22.22	-0.520592	5.44669
	123.499	22.5149	-0.520592	5.44669
	123.444	22.728	-0.520592	5.44669
	123.428	22.84	-0.520592	5.44669
	123.44	22.9789	-0.520592	5.44669
	123.451	23.1715	-0.520592	5.44669
	123.451	23.2795	-0.520592	5.44669
	123.447	23.3177	-0.520592	5.44669
	123.445	23.4525	-0.520592	5.44669
	123.446	23.6679	-0.520592	5.44669
	123.447	23.7867	-0.520592	5.44669
	123.447	23.772	-0.520592	5.44669
	123.447	23.7748	-0.520592	5.44669
	123.447	23.9368	-0.520592	5.44669
	123.447	24.1759	-0.520592	5.44669
	123.447	24.295	-0.520592	5.44669
	123.447	24.2719	-0.520592	5.44669
	123.447	24.2219	-0.520592	5.44669
	123.447	24.2586	-0.520592	5.44669
	123.447	24.4472	-0.520592	5.44669
	123.424	24.6853	-0.520592	5.44669
	123.367	24.8437	-0.520592	5.44669
	123.321	24.9928	-0.520592	5.44669
	123.295	25.1731	-0.520592	5.44669
	123.274	25.2724	-0.520592	5.44669
	123.292	25.262	-0.520592	5.44669
	123.333	25.2243	-0.520592	5.44669
	123.369	25.2617	-0.520592	5.44669
	123.397	25.4462	-0.520592	5.44669
	123.355	25.6824	-0.520592	5.44669
	123.254	25.8414	-0.520592	5.44669
	123.193	25.9423	-0.520592	5.44669
	123.198	25.996	-0.520592	5.44669
	123.221	26.0425	-0.520592	5.44669
	123.229	26.2	-0.520592	5.44669
	123.224	26.4711	-0.520592	5.44669
	123.219	26.7605	-0.520592	5.44669
	123.219	27.0189	-0.520592	5.44669
	123.22	27.2088	-0.520592	5.44669
	123.221	27.2749	-0.520592	5.44669
	123.221	27.2475	-0.520592	5.44669
	123.22	27.2145	-0.520592	5.44669
	123.22	27.2599	-0.520592	5.44669
	123.22	27.4461	-0.520592	5.44669
	123.22	27.6801	-0.520592	5.44669
	123.22	27.7884	-0.512722	5.44669
	123.198	27.8119	-0.492437	5.44669
	123.141	27.9405	-0.484047	5.44669
	123.095	28.1585	-0.503059	5.44669
	123.091	28.2806	-0.5243	5.44669
	123.105	28.2664	-0.528071	5.44669
	123.09	28.2189	-0.522358	5.44669
	123.053	28.2536	-0.518666	5.44669
	123.061	28.4404	-0.519157	5.44669
	123.08	28.7277	-0.520675	5.44669
	123.041	29.0135	-0.521137	5.4507
	122.989	29.2153	-0.520791	5.46104
	122.976	29.3259	-0.520482	5.46531
	122.989	29.4682	-0.520475	5.45562
	122.998	29.6627	-0.520583	5.4448
	122.998	29.7703	-0.52063	5.44287
	122.994	29.7584	-0.520611	5.44579
	122.993	29.7171	-0.520587	5.44767
	122.994	29.7044	-0.520583	5.44742
	122.994	29.7629	-0.52059	5.44664
	122.994	29.9474	-0.520595	5.44641
	122.994	30.2252	-0.520594	5.44658
	122.994	30.5078	-0.520592	5.44674
	122.994	30.7117	-0.520592	5.44675
	122.972	30.7751	-0.528463	5.44669
	122.892	30.7907	-0.548748	5.44667
	122.811	30.9321	-0.557137	5.44668
	122.819	31.1582	-0.538126	5.44669
	122.853	31.3284	-0.516884	5.44669
	122.82	31.4868	-0.513114	5.44669
	122.765	31.6667	-0.518827	5.44669
	122.749	31.8117	-0.522519	5.4507
	122.761	31.976	-0.522028	5.46104
	122.772	32.2166	-0.520509	5.46531
	122.772	32.4911	-0.520047	5.45562
	122.768	32.7049	-0.520394	5.4448
	122.766	32.7753	-0.520703	5.44287
	122.767	32.7904	-0.520709	5.44579
	122.768	32.929	-0.520602	5.44767
	122.768	33.2034	-0.520555	5.44742
	122.768	33.5009	-0.520573	5.44664
	122.768	33.7123	-0.520598	5.44641
	122.768	33.7734	-0.520601	5.44658
	122.768	33.7855	-0.520594	5.44674
	122.768	33.9262	-0.52059	5.44675
	122.768	34.1533	-0.520591	5.44669
	122.768	34.3241	-0.520592	5.44667
	122.768	34.4824	-0.520593	5.44668
	122.768	34.7113	-0.520592	5.44669
	122.768	34.983	-0.520592	5.44669
	122.768	35.1998	-0.520592	5.44669
	122.746	35.2724	-0.520592	5.44669
	122.688	35.2874	-0.520592	5.44669
	122.664	35.4252	-0.520592	5.44669
	122.696	35.6501	-0.520592	5.44669
	122.699	35.7718	-0.520592	5.44669
	122.663	35.755	-0.520592	5.44669
	122.621	35.7558	-0.520592	5.44669
	122.59	35.9177	-0.520592	5.44669
	122.609	36.1575	-0.520592	5.44669
	122.632	36.326	-0.520592	5.44669
	122.59	36.4789	-0.520592	5.44669
	122.535	36.6571	-0.520592	5.44669
	122.523	36.8034	-0.520592	5.44669
	122.536	36.9688	-0.520592	5.44669
	122.546	37.1602	-0.520592	5.44669
	122.545	37.3075	-0.520592	5.44669
	122.542	37.4687	-0.520592	5.44669
	122.54	37.658	-0.520592	5.44669
	122.541	37.7567	-0.520592	5.44669
	122.542	37.743	-0.520592	5.44669
	122.542	37.704	-0.520592	5.44669
	122.542	37.6929	-0.520592	5.44669
	122.541	37.7513	-0.520592	5.44669
	122.541	37.9351	-0.520592	5.44669
	122.542	38.2127	-0.520592	5.44669
	122.542	38.4463	-0.520592	5.44669
	122.542	38.5236	-0.520592	5.44669
	122.542	38.5345	-0.520592	5.44669
	122.542	38.6197	-0.520592	5.44669
	122.542	38.767	-0.520592	5.44669
	122.542	38.9643	-0.520592	5.44669
	122.542	39.1684	-0.520592	5.44669
	122.542	39.3097	-0.520592	5.44669
	122.519	39.4639	-0.520592	5.44669
	122.439	39.6523	-0.520592	5.44669
	122.336	39.7532	-0.520592	5.44669
	122.286	39.7407	-0.520592	5.44669
	122.319	39.7506	-0.520592	5.44669
	122.398	39.915	-0.520592	5.44669
	122.426	40.2016	-0.520592	5.44669
	122.367	40.4952	-0.520592	5.44669
	122.303	40.7005	-0.520592	5.44669
	122.292	40.8097	-0.520592	5.44669
	122.31	40.9503	-0.520592	5.44669
	122.321	41.1936	-0.520592	5.4507
	122.32	41.4778	-0.520592	5.46104
	122.293	41.7438	-0.520592	5.46531
	122.234	41.988	-0.520592	5.45562
	122.189	42.1803	-0.520592	5.4448
	122.186	42.3017	-0.520592	5.44287
	122.2	42.4519	-0.520592	5.44579
	122.185	42.6459	-0.520592	5.44767
	122.125	42.7505	-0.520592	5.44742
	122.076	42.7867	-0.520592	5.44664
	122.071	42.922	-0.520592	5.44641
	122.086	43.1382	-0.520592	5.44658
	122.094	43.3064	-0.520592	5.44674
	122.092	43.4675	-0.520592	5.44675
	122.088	43.6493	-0.520592	5.44669
	122.088	43.7941	-0.520592	5.44667
	122.089	43.9085	-0.520592	5.44668
	122.089	43.9729	-0.520592	5.44669
	122.089	44.0683	-0.520592	5.44669
	122.089	44.2994	-0.520592	5.44669
	122.089	44.4946	-0.520592	5.44669
	122.089	44.5644	-0.520592	5.44669
	122.089	44.6829	-0.520592	5.44669
	122.089	44.9296	-0.520592	5.44669
	122.089	45.1736	-0.520592	5.44669
	122.089	45.3153	-0.520592	5.44669
	122.067	45.4558	-0.520592	5.44669
	122.009	45.6383	-0.520592	5.44669
	121.985	45.7416	-0.520592	5.44669
	122.039	45.7814	-0.520592	5.44669
	122.099	45.9186	-0.520592	5.44669
	122.11	46.1836	-0.520592	5.44669
	122.094	46.4777	-0.520592	5.44669
	122.061	46.691	-0.520592	5.44669
	121.983	46.8034	-0.520592	5.44669
	121.884	46.9424	-0.520592	5.44669
	121.835	47.1348	-0.520592	5.44669
	121.845	47.292	-0.520592	5.44669
	121.865	47.4569	-0.520592	5.44669
	121.87	47.6442	-0.520592	5.44669
	121.865	47.79	-0.520592	5.44669
	121.861	47.952	-0.520592	5.44669
	121.861	48.1422	-0.520592	5.44669
	121.863	48.2902	-0.520592	5.44669
	121.863	48.4521	-0.520592	5.44669
	121.863	48.6906	-0.520592	5.44669
	121.863	48.9651	-0.520592	5.44669
	121.863	49.1796	-0.520592	5.44669
	121.863	49.2995	-0.520592	5.44669
	121.84	49.4412	-0.520592	5.44669
	121.783	49.6813	-0.520592	5.44669
	121.759	49.9636	-0.520592	5.44669
	121.813	50.2301	-0.520592	5.44669
	121.873	50.4751	-0.520592	5.44669
	121.862	50.7168	-0.520592	5.44669
	121.788	50.9647	-0.520592	5.44669
	121.754	51.1673	-0.520592	5.44669
	121.787	51.2916	-0.520592	5.44669
	121.771	51.4395	-0.520592	5.44669
	121.68	51.6313	-0.520592	5.44669
	121.613	51.7359	-0.520592	5.44669
	121.612	51.7729	-0.520592	5.44669
	121.635	51.9085	-0.520592	5.44669
	121.644	52.1738	-0.520592	5.44669
	121.64	52.4686	-0.520592	5.44669
	121.635	52.6821	-0.520592	5.44669
	121.634	52.7943	-0.520592	5.44669
	121.636	52.9332	-0.520592	5.44669
	121.637	53.1256	-0.520592	5.44669
	121.637	53.2828	-0.520592	5.44669
	121.636	53.4478	-0.520592	5.44669
	121.636	53.6351	-0.520592	5.44669
	121.636	53.7317	-0.520592	5.44669
	121.636	53.7669	-0.520592	5.44669
	121.636	53.9538	-0.520592	5.44669
	121.636	54.3474	-0.520592	5.44669
	121.636	54.6945	-0.520592	5.44669
	121.636	54.8378	-0.520592	5.44669
	121.636	54.9438	-0.520592	5.44669
	121.636	55.1609	-0.520592	5.44669
	121.636	55.4463	-0.520592	5.44669
	121.636	55.673	-0.520592	5.44669
	121.636	55.7449	-0.520592	5.44669
	121.636	55.7069	-0.520592	5.44669
	121.636	55.6673	-0.512722	5.44669
	121.636	55.7138	-0.492437	5.44669
	121.636	55.9027	-0.484047	5.44669
	121.614	56.1867	-0.503059	5.44669
	121.557	56.4703	-0.5243	5.44669
	121.533	56.6725	-0.528071	5.44669
	121.587	56.7347	-0.522358	5.44669
	121.647	56.7505	-0.518666	5.44669
	121.658	56.8924	-0.519157	5.44669
	121.641	57.1187	-0.520675	5.44669
	121.609	57.2887	-0.521137	5.44669
	121.53	57.447	-0.520791	5.44669
	121.431	57.6761	-0.520482	5.44669
	121.383	57.948	-0.520475	5.44669
	121.392	58.2139	-0.520583	5.44669
	121.412	58.4624	-0.52063	5.44669
	121.417	58.6566	-0.520611	5.44669
	121.412	58.7772	-0.520587	5.44669
	121.408	58.9265	-0.520583	5.44669
	121.409	59.1695	-0.52059	5.44669
	121.41	59.4995	-0.520595	5.44669
	121.411	59.8911	-0.520594	5.44669
	121.41	60.2375	-0.520592	5.44669
	121.41	60.4877	-0.520592	5.44669
	121.41	60.7048	-0.520592	5.44669
	121.41	60.99	-0.520592	5.44669
	121.41	61.3724	-0.520592	5.44669
	121.388	61.6817	-0.520592	5.44669
	121.33	61.7643	-0.520592	5.44669
	121.284	61.7522	-0.520592	5.44669
	121.281	61.8753	-0.520592	5.44669
	121.295	62.153	-0.520592	5.44669
	121.28	62.4573	-0.520592	5.44669
	121.22	62.6705	-0.520592	5.44669
	121.171	62.7791	-0.520592	5.44669
	121.166	62.9166	-0.520592	5.44669
	121.181	63.1098	-0.520592	5.44669
	121.189	63.2185	-0.520592	5.44669
	121.187	63.2076	-0.520592	5.44669
	121.183	63.1663	-0.520592	5.44669
	121.182	63.1532	-0.520592	5.44669
	121.183	63.2116	-0.520592	5.44669
	121.184	63.3961	-0.520592	5.44669
	121.184	63.6248	-0.520592	5.44669
	121.184	63.7315	-0.520592	5.44669
	121.184	63.7562	-0.520592	5.44669
	121.184	63.8859	-0.520592	5.44669
	121.184	64.1531	-0.520592	5.44669
	121.184	64.4508	-0.520592	5.44669
	121.184	64.6648	-0.520592	5.44669
	121.184	64.7762	-0.520592	5.44669
	121.184	64.9637	-0.520592	5.44669
	121.184	65.3322	-0.520592	5.44669
	121.184	65.6688	-0.520592	5.44669
	121.184	65.8167	-0.520592	5.44669
	121.161	65.9775	-0.520592	5.44669
	121.104	66.3221	-0.520592	5.44669
	121.08	66.6583	-0.520592	5.44669
	121.112	66.8144	-0.520592	5.44669
	121.092	66.9297	-0.520592	5.44669
	120.999	67.0969	-0.520592	5.44669
	120.934	67.252	-0.520592	5.44669
	120.934	67.425	-0.512722	5.44669
	120.956	67.6165	-0.492437	5.44669
	120.965	67.8103	-0.484047	5.44669
	120.961	68.1463	-0.503059	5.44669
	120.956	68.5645	-0.5243	5.44669
	120.956	68.7734	-0.528071	5.44669
	120.957	68.7857	-0.522358	5.44669
	120.958	68.925	-0.518666	5.44669
	120.958	69.3071	-0.519157	5.44669
	120.957	69.7156	-0.520675	5.44669
	120.957	70.044	-0.521137	5.44669
	120.957	70.3779	-0.520791	5.44669
	120.958	70.7011	-0.520482	5.44669
	120.958	71.0113	-0.520475	5.44669
	120.957	71.3679	-0.520583	5.44669
	120.957	71.7071	-0.52063	5.44669
	120.957	71.9667	-0.520611	5.44669
	120.957	72.1904	-0.520587	5.44669
	120.935	72.475	-0.520583	5.44669
	120.855	72.8547	-0.52059	5.44268
	120.752	73.1632	-0.520595	5.43234
	120.725	73.2955	-0.520594	5.42806
	120.792	73.4107	-0.520592	5.43775
	120.837	73.6356	-0.520592	5.44858
	120.789	73.9702	-0.520592	5.4505
	120.723	74.4193	-0.520592	5.44759
	120.708	74.8944	-0.520592	5.44571
	120.725	75.244	-0.520592	5.44595
	120.737	75.4675	-0.520592	5.44673
	120.736	75.6233	-0.520592	5.44696
	120.731	75.7371	-0.520592	5.44679
	120.73	75.9464	-0.520592	5.44663
	120.73	76.3231	-0.520592	5.44663
	120.731	76.6555	-0.520592	5.44668
	120.732	76.7986	-0.520592	5.44671
	120.731	76.9098	-0.520592	5.4467
	120.731	77.0799	-0.520592	5.44668
	120.731	77.2376	-0.520592	5.44668
	120.731	77.4107	-0.520592	5.44669
	120.731	77.6013	-0.520592	5.44669
	120.731	77.6963	-0.520592	5.44669
	120.731	77.6806	-0.520592	5.44669
	120.731	77.6913	-0.520592	5.44669
	120.731	77.8571	-0.520592	5.44669
	120.731	78.0949	-0.520592	5.44669
	120.731	78.2613	-0.520592	5.44669
	120.731	78.4139	-0.520592	5.44669
	120.731	78.5928	-0.520592	5.44669
	120.731	78.7394	-0.520592	5.44669
	120.731	78.9048	-0.520592	5.44669
	120.731	79.096	-0.520592	5.44669
	120.709	79.1941	-0.520592	5.44669
	120.651	79.2286	-0.520592	5.44669
	120.605	79.3654	-0.520592	5.44669
	120.579	79.6322	-0.520592	5.44669
	120.558	79.9271	-0.520592	5.44669
	120.577	80.1893	-0.520592	5.44669
	120.595	80.4281	-0.520592	5.44669
	120.552	80.6686	-0.520592	5.44669
	120.498	80.9183	-0.520592	5.44669
	120.486	81.1712	-0.520592	5.44669
	120.5	81.4222	-0.520592	5.44669
	120.509	81.622	-0.520592	5.44669
	120.509	81.7441	-0.520592	5.44669
	120.505	81.9412	-0.520592	5.44669
	120.504	82.3098	-0.520592	5.44669
	120.504	82.6923	-0.520592	5.44669
	120.505	83.0147	-0.520592	5.44669
	120.505	83.3553	-0.520592	5.44669
	120.483	83.6835	-0.520592	5.44669
	120.425	83.9441	-0.520592	5.44669
	120.379	84.1721	-0.520592	5.44669
	120.375	84.409	-0.520592	5.44669
	120.39	84.661	-0.520592	5.44669
	120.374	84.9654	-0.520592	5.44669
	120.315	85.3432	-0.520592	5.44669
	120.265	85.6931	-0.520592	5.44669
	120.283	85.9988	-0.520592	5.44669
	120.356	86.3441	-0.520592	5.44669
	120.387	86.6801	-0.520592	5.44669
	120.331	86.9916	-0.520592	5.44669
	120.268	87.3443	-0.520592	5.44669
	120.256	87.6813	-0.520592	5.44669
	120.273	87.9906	-0.520592	5.44669
	120.284	88.3912	-0.520592	5.44669
	120.283	88.8553	-0.520592	5.44669
	120.278	89.2176	-0.520592	5.44669
	120.255	89.4994	-0.520592	5.44669
	120.198	89.8798	-0.520592	5.44669
	120.175	90.3452	-0.520592	5.44669
	120.229	90.7152	-0.520592	5.44669
	120.267	90.9507	-0.520592	5.44669
	120.22	91.1535	-0.520592	5.44669
	120.158	91.3889	-0.520592	5.44669
	120.121	91.6492	-0.520592	5.44669
	120.079	91.9576	-0.520592	5.44669
	120.045	92.3342	-0.520592	5.44669
	120.04	92.6821	-0.520592	5.44669
	120.05	92.9382	-0.520592	5.44669
	120.056	93.1573	-0.520592	5.44669
	120.054	93.392	-0.520592	5.44669
	120.052	93.5971	-0.520592	5.44669
	120.051	93.7272	-0.520592	5.44669
	120.052	93.8766	-0.520592	5.44669
	120.053	94.1163	-0.520592	5.44669
	120.052	94.4449	-0.520592	5.44669
	120.052	94.837	-0.520592	5.44669
	120.052	95.1842	-0.520592	5.44669
	120.052	95.4345	-0.520592	5.44669
	120.052	95.6022	-0.520592	5.44669
	120.052	95.7113	-0.520592	5.44669
	120.052	95.9145	-0.520592	5.44669
	120.03	96.2903	-0.520592	5.44669
	119.95	96.6736	-0.520592	5.44669
	119.869	96.9446	-0.520592	5.44669
	119.899	97.108	-0.520592	5.44669
	119.991	97.2081	-0.520592	5.44669
	119.982	97.3597	-0.520592	5.44669
	119.873	97.611	-0.520592	5.44669
	119.797	97.9437	-0.520592	5.44669
	119.798	98.3334	-0.520592	5.44669
	119.825	98.6781	-0.520592	5.44669
	119.836	98.9282	-0.520592	5.44268
	119.83	99.1459	-0.520592	5.43234
	119.824	99.3822	-0.520592	5.42806
	119.824	99.6377	-0.520592	5.43775
	119.826	99.9437	-0.520592	5.44858
	119.827	100.321	-0.520592	5.4505
	119.826	100.67	-0.520592	5.44759
	119.826	100.926	-0.520592	5.44571
	119.826	101.145	-0.520592	5.44595
	119.826	101.429	-0.520592	5.44673
	119.826	101.81	-0.520592	5.44696
	119.826	102.169	-0.520592	5.44679
	119.826	102.428	-0.520592	5.44663
	119.826	102.644	-0.520592	5.44663
	119.826	102.926	-0.520592	5.44668
	119.826	103.307	-0.520592	5.44671
	119.826	103.666	-0.520592	5.4467
	119.826	103.925	-0.520592	5.44668
	119.826	104.093	-0.520592	5.44668
	119.826	104.198	-0.520592	5.44669
	119.826	104.4	-0.520592	5.44669
	119.826	104.777	-0.520592	5.44669
	119.826	105.161	-0.520592	5.44669
	119.804	105.432	-0.520592	5.44669
	119.746	105.693	-0.520592	5.44669
	119.722	106.145	-0.520592	5.44669
	119.754	106.803	-0.520592	5.44669
	119.757	107.449	-0.520592	5.44669
	119.744	107.964	-0.520592	5.44669
	119.759	108.419	-0.520592	5.44669
	119.751	108.895	-0.520592	5.44669
	119.717	109.4	-0.520592	5.44669
	119.702	109.91	-0.520592	5.44669
	119.707	110.412	-0.520592	5.44669
	119.692	110.859	-0.520592	5.44669
	119.658	111.18	-0.520592	5.44669
	119.667	111.451	-0.520592	5.44669
	119.686	111.792	-0.520592	5.44669
	119.647	112.139	-0.520592	5.44669
	119.594	112.456	-0.520592	5.44669
	119.582	112.808	-0.520592	5.44669
	119.594	113.142	-0.520592	5.44669
	119.604	113.451	-0.520592	5.44669
	119.603	113.852	-0.520592	5.44268
	119.6	114.317	-0.520592	5.43234
	119.598	114.63	-0.520592	5.42806
	119.599	114.735	-0.520592	5.43775
	119.6	114.887	-0.520592	5.44858
	119.6	115.292	-0.520592	5.4505
	119.6	115.812	-0.520592	5.44759
	119.6	116.196	-0.520592	5.44571
	119.6	116.467	-0.520592	5.44595
	119.6	116.835	-0.520592	5.44673
	119.6	117.349	-0.520592	5.44696
	119.6	117.898	-0.520592	5.44679
	119.6	118.414	-0.520592	5.44663
	119.6	118.901	-0.520592	5.44663
	119.577	119.39	-0.520592	5.44668
	119.498	119.84	-0.528463	5.44671
	119.394	120.167	-0.548748	5.4467
	119.367	120.439	-0.557137	5.44668
	119.435	120.779	-0.538126	5.44668
	119.48	121.125	-0.516884	5.44669
	119.431	121.442	-0.513114	5.44669
	119.388	121.843	-0.518827	5.44669
	119.43	122.354	-0.522519	5.44669
	119.47	122.891	-0.522028	5.44669
	119.429	123.352	-0.520509	5.44669
	119.368	123.667	-0.520047	5.44669
	119.352	123.93	-0.520394	5.44669
	119.367	124.319	-0.520703	5.44669
	119.378	124.844	-0.520709	5.44669
	119.378	125.392	-0.520602	5.44669
	119.374	125.852	-0.520555	5.44669
	119.372	126.163	-0.520573	5.44669
	119.373	126.425	-0.520598	5.44669
	119.374	126.766	-0.520601	5.44669
	119.374	127.116	-0.520594	5.44669
	119.373	127.385	-0.52059	5.44669
	119.373	127.609	-0.520591	5.44669
	119.373	127.891	-0.520592	5.44669
	119.373	128.318	-0.520593	5.44669
	119.373	128.852	-0.520592	5.44669
	119.351	129.34	-0.520592	5.44669
	119.294	129.667	-0.520592	5.44669
	119.248	129.926	-0.520592	5.44669
	119.244	130.26	-0.520592	5.44669
	119.258	130.608	-0.520592	5.44669
	119.243	130.879	-0.520592	5.44669
	119.183	131.105	-0.520592	5.44669
	119.134	131.337	-0.520592	5.44669
	119.13	131.587	-0.520592	5.44669
	119.145	131.893	-0.520592	5.44669
	119.152	132.272	-0.520592	5.44669
	119.15	132.572	-0.520592	5.44669
	119.147	132.702	-0.520592	5.44669
	119.146	132.819	-0.520592	5.44669
	119.147	132.996	-0.520592	5.44669
	119.147	133.155	-0.520592	5.44669
	119.147	133.326	-0.520592	5.44669
	119.147	133.515	-0.520592	5.44669
	119.147	133.659	-0.520592	5.44669
	119.147	133.82	-0.520592	5.44669
	119.147	134.059	-0.520592	5.44669
	119.147	134.335	-0.520592	5.44669
	119.147	134.598	-0.520592	5.44669
	119.147	134.894	-0.520592	5.44669
	119.147	135.264	-0.520592	5.44669
	119.147	135.614	-0.520592	5.44669
	119.147	135.873	-0.520592	5.44669
	119.147	136.043	-0.520592	5.44669
	119.147	136.151	-0.520592	5.44669
	119.147	136.352	-0.520592	5.44669
	119.147	136.777	-0.520592	5.44669
	119.147	137.288	-0.520592	5.44669
	119.147	137.66	-0.520592	5.44669
	119.147	137.93	-0.520592	5.44669
	119.147	138.252	-0.520592	5.44669
	119.147	138.592	-0.520592	5.44669
	119.125	138.864	-0.520592	5.44669
	119.067	139.092	-0.520592	5.44669
	119.044	139.326	-0.520592	5.44669
	119.075	139.527	-0.520592	5.44669
	119.056	139.655	-0.520592	5.44669
	118.963	139.855	-0.520592	5.44669
	118.919	140.222	-0.520592	5.44669
	118.977	140.554	-0.520592	5.44669
	119.023	140.7	-0.520592	5.44669
	118.978	140.862	-0.520592	5.44669
	118.914	141.208	-0.520592	5.44669
	118.898	141.593	-0.520592	5.44669
	118.914	141.876	-0.520592	5.44669
	118.926	142.043	-0.520592	5.44669
	118.925	142.141	-0.520592	5.4507
	118.921	142.339	-0.520592	5.46104
	118.919	142.717	-0.520592	5.46531
	118.92	143.054	-0.520592	5.45562
	118.921	143.199	-0.520592	5.4448
	118.921	143.309	-0.520592	5.44287
	118.921	143.527	-0.520592	5.44579
	118.921	143.812	-0.520592	5.44767
	118.921	144.136	-0.520592	5.44742
	118.921	144.56	-0.520592	5.44664
	118.921	145.028	-0.520592	5.44641
	118.921	145.384	-0.520592	5.44658
	118.921	145.563	-0.520592	5.44674
	118.921	145.641	-0.520592	5.44675
	118.921	145.778	-0.520592	5.44669
	118.921	146.031	-0.520592	5.44667
	118.921	146.321	-0.520592	5.44668
	118.921	146.585	-0.520592	5.44669
	118.921	146.827	-0.520592	5.44669
	118.899	147.019	-0.520592	5.44669
	118.841	147.141	-0.520592	5.44669
	118.817	147.292	-0.520592	5.44669
	118.871	147.535	-0.520592	5.44669
	118.909	147.815	-0.520592	5.44669
	118.84	148.08	-0.520592	5.44669
	118.72	148.325	-0.520592	5.44669
	118.66	148.567	-0.520592	5.44669
	118.672	148.815	-0.520592	5.44669
	118.72	149.018	-0.520592	5.44669
	118.784	149.093	-0.520592	5.44669
	118.801	149.114	-0.520592	5.44669
	118.764	149.253	-0.520592	5.44669
	118.762	149.477	-0.520592	5.44669
	118.799	149.646	-0.520592	5.44669
	118.82	149.855	-0.520592	5.44669
	118.793	150.26	-0.520592	5.44669
	118.727	150.76	-0.520592	5.44669
	118.679	151.136	-0.520592	5.44669
	118.677	151.361	-0.520592	5.44669
	118.693	151.607	-0.520592	5.44669
	118.7	152.019	-0.520592	5.44669
	118.697	152.511	-0.520592	5.44669
	118.694	152.929	-0.520592	5.44669
	118.693	153.331	-0.520592	5.44669
	118.694	153.808	-0.520592	5.44669
	118.673	154.281	-0.520592	5.44669
	118.615	154.622	-0.520592	5.44669
	118.591	154.892	-0.520592	5.44669
	118.623	155.275	-0.520592	5.44669
	118.625	155.795	-0.520592	5.44669
	118.59	156.342	-0.520592	5.44669
	118.548	156.854	-0.520592	5.44669
	118.516	157.292	-0.520592	5.44669
	118.536	157.557	-0.520592	5.44669
	118.581	157.701	-0.520592	5.44669
	118.619	158.042	-0.520592	5.44669
	118.645	158.684	-0.520592	5.44669
	118.602	159.362	-0.520592	5.44669
	118.502	159.895	-0.520592	5.44669
	118.441	160.347	-0.520592	5.44669
	118.446	160.765	-0.520592	5.44669
	118.469	161.092	-0.520592	5.44669
	118.476	161.425	-0.520592	5.44669
	118.472	161.946	-0.520592	5.44669
	118.467	162.518	-0.520592	5.44669
	118.466	162.942	-0.520592	5.44669
	118.468	163.319	-0.520592	5.44669
	118.469	163.784	-0.520592	5.44669
	118.469	164.31	-0.520592	5.44669
	118.468	164.833	-0.520592	5.44669
	118.468	165.332	-0.520592	5.44669
	118.468	165.823	-0.520592	5.44669
	118.468	166.319	-0.520592	5.44268
	118.468	166.82	-0.520592	5.43234
	118.468	167.272	-0.520592	5.42806
	118.468	167.595	-0.520592	5.43775
	118.468	167.866	-0.520592	5.44858
	118.468	168.255	-0.520592	5.4505
	118.468	168.777	-0.520592	5.44759
	118.468	169.323	-0.520592	5.44571
	118.468	169.834	-0.520592	5.44595
	118.468	170.321	-0.520592	5.44673
	118.468	170.762	-0.520592	5.44696
	118.468	171.086	-0.520592	5.44679
	118.446	171.36	-0.520592	5.44663
	118.366	171.702	-0.520592	5.44663
	118.263	172.047	-0.520592	5.44668
	118.235	172.413	-0.520592	5.44671
	118.326	172.941	-0.520592	5.4467
	118.428	173.455	-0.520592	5.44668
	118.403	173.746	-0.520592	5.44668
	118.306	174.023	-0.520592	5.44669
	118.288	174.432	-0.520592	5.44669
	118.318	174.864	-0.520592	5.44669
	118.314	175.251	-0.520592	5.44669
	118.321	175.561	-0.520592	5.44669
	118.328	175.798	-0.520592	5.44669
	118.285	176.023	-0.520592	5.44669
	118.235	176.316	-0.520592	5.44669
	118.225	176.699	-0.520592	5.44669
	118.237	177.055	-0.520592	5.44669
	118.246	177.361	-0.520592	5.44669
	118.245	177.754	-0.520592	5.44669
	118.242	178.216	-0.520592	5.44669
	118.241	178.58	-0.520592	5.44669
	118.241	178.863	-0.520592	5.44669
	118.242	179.244	-0.520592	5.44669
	118.242	179.758	-0.520592	5.44669
	118.242	180.254	-0.520592	5.44669
	118.242	180.591	-0.520592	5.44669
	118.242	180.852	-0.520592	5.44669
	118.242	181.232	-0.520592	5.44669
	118.242	181.754	-0.520592	5.44669
	118.242	182.303	-0.520592	5.44669
	118.242	182.815	-0.520592	5.44669
	118.242	183.302	-0.520592	5.44669
	118.242	183.791	-0.520592	5.44669
	118.242	184.242	-0.520592	5.44669
	118.242	184.568	-0.520592	5.44669
	118.242	184.841	-0.520592	5.44669
	118.242	185.18	-0.520592	5.44669
	118.242	185.526	-0.520592	5.44669
	118.242	185.844	-0.520592	5.44669
	118.242	186.245	-0.520592	5.44669
	118.242	186.706	-0.520592	5.44669
	118.242	187.067	-0.520592	5.44669
	118.242	187.3	-0.520592	5.44669
	118.242	187.505	-0.520592	5.44669
	118.242	187.742	-0.520592	5.44669
	118.242	188.002	-0.520592	5.44669
	118.242	188.31	-0.520592	5.44669
	118.242	188.736	-0.520592	5.44669
	118.242	189.21	-0.520592	5.44669
	118.242	189.568	-0.520592	5.44669
	118.242	189.795	-0.520592	5.44669
	118.242	189.999	-0.520592	5.44669
	118.242	190.287	-0.520592	5.44669
	118.22	190.724	-0.520592	5.44669
	118.14	191.211	-0.520592	5.44268
	118.059	191.57	-0.520592	5.43234
	118.066	191.842	-0.520592	5.42806
	118.101	192.171	-0.520592	5.43775
	118.068	192.511	-0.520592	5.44858
	118.013	192.782	-0.520592	5.4505
	117.997	193.009	-0.520592	5.4516
	118.009	193.243	-0.520592	5.46005
	118.02	193.542	-0.520592	5.46458
	118.02	193.974	-0.520592	5.45566
	118.016	194.454	-0.520592	5.44508
	118.014	194.812	-0.520592	5.44298
	118.015	195.038	-0.520592	5.44573
	118.016	195.24	-0.520592	5.44761
	118.016	195.479	-0.520592	5.44741
	118.016	195.741	-0.520592	5.44666
	118.016	196	-0.520592	5.44642
	118.016	196.298	-0.520592	5.44658
	118.016	196.72	-0.520592	5.44674
	118.016	197.197	-0.520592	5.44674
	118.016	197.557	-0.512722	5.44669
	118.016	197.833	-0.492437	5.44667
	118.016	198.212	-0.484047	5.44668
	118.016	198.728	-0.503059	5.44669
	118.016	199.226	-0.5243	5.44669
	118.016	199.563	-0.528071	5.44669
	118.016	199.822	-0.522358	5.44669
	118.016	200.203	-0.518666	5.44669
	118.016	200.725	-0.519157	5.44669
	118.016	201.225	-0.520675	5.44669
	118.016	201.561	-0.521137	5.44669
	118.016	201.819	-0.520791	5.44669
	118.016	202.199	-0.520482	5.44669
	118.016	202.673	-0.520475	5.44669
	118.016	203.046	-0.520583	5.44669
	118.016	203.28	-0.52063	5.44669
	118.016	203.481	-0.520611	5.44669
	118.016	203.667	-0.520587	5.44669
	118.016	203.703	-0.520583	5.44669
	118.016	203.558	-0.52059	5.44669
	118.016	203.421	-0.520595	5.44669
	118.016	203.404	-0.520594	5.44669
	118.016	203.445	-0.520592	5.44669
	118.016	203.418	-0.520592	5.44669
	118.016	203.237	-0.520592	5.44669
	118.016	202.999	-0.520592	5.44669
	118.016	202.887	-0.520592	5.44669
	118.016	202.912	-0.520592	5.44669
	118.016	202.961	-0.520592	5.44669
	118.016	202.972	-0.520592	5.44669
	118.016	202.959	-0.520592	5.44669
	118.016	202.901	-0.520592	5.44669
	118.016	202.725	-0.520592	5.44669
	118.016	202.501	-0.520592	5.44669
	118.016	202.392	-0.520592	5.44669
	118.016	202.464	-0.520592	5.44669
	118.016	202.637	-0.520592	5.44669
	118.016	202.7	-0.520592	5.44669
	118.016	202.569	-0.520592	5.44669
	118.016	202.428	-0.520592	5.44669
	118.016	202.405	-0.520592	5.44669
	118.016	202.444	-0.520592	5.44669
	118.016	202.468	-0.520592	5.44669
	118.016	202.464	-0.520592	5.44669
	117.993	202.454	-0.520592	5.44669
	117.936	202.451	-0.520592	5.4507
	117.912	202.454	-0.520592	5.46104
	117.966	202.406	-0.520592	5.46531
	118.026	202.28	-0.520592	5.45562
	118.037	202.177	-0.520592	5.4448
	118.021	202.12	-0.520592	5.44287
	117.988	202.024	-0.520592	5.44579
	117.932	201.939	-0.520592	5.44767
	117.912	201.926	-0.520592	5.44742
	117.968	201.95	-0.520592	5.44664
	118.027	201.964	-0.520592	5.44641
	118.037	201.961	-0.520592	5.44658
	118.02	201.955	-0.520592	5.44674
	118.01	201.953	-0.520592	5.44675
	118.012	201.955	-0.520592	5.44669
	118.016	201.956	-0.520592	5.44667
	118.017	201.956	-0.520592	5.44668
	118.016	201.956	-0.520592	5.44669
	118.015	201.906	-0.520592	5.44669
	118.015	201.78	-0.520592	5.44669
	117.993	201.776	-0.520592	5.44669
	117.936	202.071	-0.520592	5.44669
	117.912	202.482	-0.520592	5.44669
	117.966	202.84	-0.520592	5.44669
	118.026	203.235	-0.520592	5.44669
	118.037	203.777	-0.520592	5.44669
	117.998	204.485	-0.520592	5.44669
	117.93	205.277	-0.520592	5.44669
	117.908	206.106	-0.520592	5.44669
	117.966	207.028	-0.520592	5.44669
	118.005	208.042	-0.520592	5.44669
	117.935	209.023	-0.520592	5.44669
	117.815	209.853	-0.520592	5.44669
	117.755	210.566	-0.520592	5.44669
	117.767	211.224	-0.520592	5.44669
	117.792	211.841	-0.520592	5.44669
	117.799	212.502	-0.520592	5.44669
	117.792	213.2	-0.520592	5.44268
	117.787	213.852	-0.520592	5.43234
	117.788	214.512	-0.520592	5.42806
	117.789	215.198	-0.520592	5.43775
	117.79	215.795	-0.520592	5.44858
	117.79	216.281	-0.520592	5.4505
	117.789	216.693	-0.520592	5.44759
	117.789	217.005	-0.520592	5.44571
	117.789	217.285	-0.520592	5.44595
	117.789	217.633	-0.520592	5.44673
	117.789	217.98	-0.520592	5.44696
	117.789	218.245	-0.520592	5.44679
	117.789	218.42	-0.520592	5.44663
	117.789	218.526	-0.520592	5.44663
	117.789	218.677	-0.520592	5.44668
	117.789	218.925	-0.520592	5.44671
	117.789	219.208	-0.520592	5.4467
	117.789	219.471	-0.520592	5.44668
	117.789	219.715	-0.520592	5.44668
	117.789	219.957	-0.520592	5.44669
	117.789	220.206	-0.520592	5.44669
	117.789	220.458	-0.520592	5.44669
	117.767	220.758	-0.520592	5.4507
	117.71	221.183	-0.520592	5.46103
	117.686	221.71	-0.520592	5.46531
	117.717	222.245	-0.520592	5.45562
	117.72	222.749	-0.520592	5.4448
	117.685	223.237	-0.520592	5.44287
	117.643	223.73	-0.520592	5.44579
	117.589	224.182	-0.520592	5.44767
	117.551	224.557	-0.520592	5.44742
	117.55	224.955	-0.520592	5.44664
	117.562	225.446	-0.520592	5.44641
	117.567	226.025	-0.520592	5.44658
	117.565	226.666	-0.520592	5.44674
	117.563	227.263	-0.520592	5.44675
	117.562	227.714	-0.520592	5.44669
	117.563	228.053	-0.520592	5.44667
	117.563	228.487	-0.520592	5.44668
	117.563	229.111	-0.520592	5.44669
	117.563	229.75	-0.520592	5.44669
	117.563	230.274	-0.520592	5.44669
	117.563	230.735	-0.520592	5.44669
	117.563	231.21	-0.520592	5.44669
	117.563	231.712	-0.520592	5.44669
	117.563	232.222	-0.520592	5.44669
	117.541	232.724	-0.520592	5.44669
	117.483	233.27	-0.520592	5.44669
	117.46	233.943	-0.520592	5.44669
	117.513	234.671	-0.520592	5.44669
	117.574	235.28	-0.520592	5.44669
	117.584	235.757	-0.520592	5.44669
	117.568	236.209	-0.520592	5.44669
	117.535	236.697	-0.520592	5.44669
	117.457	237.208	-0.520592	5.44669
	117.358	237.717	-0.520592	5.44669
	117.309	238.166	-0.520592	5.44669
	117.319	238.437	-0.520592	5.44669
	117.339	238.531	-0.520592	5.44669
	117.344	238.643	-0.520592	5.44669
	117.339	238.881	-0.520592	5.44669
	117.335	239.172	-0.520592	5.44669
	117.335	239.395	-0.520592	5.44669
	117.337	239.511	-0.520592	5.44669
	117.337	239.649	-0.520592	5.44669
	117.337	239.84	-0.520592	5.44669
	117.337	239.996	-0.520592	5.44669
	117.337	240.162	-0.520592	5.44669
	117.337	240.3	-0.520592	5.44669
	117.337	240.319	-0.520592	5.44669
	117.337	240.38	-0.520592	5.44669
	117.337	240.512	-0.520592	5.44669
	117.337	240.565	-0.520592	5.44669
	117.337	240.641	-0.520592	5.44669
	117.337	240.818	-0.520592	5.44669
	117.337	240.94	-0.520592	5.44669
	117.337	240.94	-0.520592	5.44669
	117.337	240.948	-0.520592	5.44669
	117.337	241.107	-0.520592	5.44669
	117.337	241.343	-0.520592	5.44669
	117.337	241.461	-0.520592	5.44669
	117.337	241.489	-0.520592	5.44669
	117.337	241.615	-0.520592	5.44669
	117.337	241.831	-0.520592	5.44669
	117.337	241.953	-0.520592	5.44669
	117.337	241.939	-0.520592	5.44669
	117.337	241.941	-0.520592	5.44669
	117.337	242.103	-0.520592	5.44669
	117.337	242.342	-0.520592	5.44669
	117.337	242.461	-0.520592	5.44669
	117.337	242.438	-0.520592	5.44669
	117.337	242.388	-0.520592	5.44669
	117.337	242.376	-0.520592	5.44669
	117.337	242.437	-0.520592	5.44669
	117.337	242.623	-0.520592	5.44669
	117.337	242.851	-0.528463	5.44669
	117.337	242.957	-0.548748	5.44669
	117.337	242.932	-0.557137	5.44669
	117.337	242.886	-0.538126	5.44669
	117.337	242.876	-0.516884	5.44669
	117.337	242.937	-0.513114	5.44669
	117.337	243.073	-0.518827	5.44669
	117.337	243.174	-0.522519	5.44669
	117.337	243.228	-0.522028	5.44669
	117.337	243.322	-0.520509	5.44669
	117.337	243.409	-0.520047	5.44669
	117.337	243.422	-0.520394	5.44669
	117.337	243.448	-0.520703	5.44669
	117.337	243.609	-0.520709	5.44669
	117.337	243.889	-0.520602	5.44669
	117.337	244.23	-0.520555	5.44669
	117.337	244.613	-0.520573	5.44669
	117.337	244.903	-0.520598	5.44669
	117.315	245.026	-0.520601	5.44669
	117.257	245.144	-0.520594	5.44669
	117.233	245.324	-0.52059	5.44669
	117.287	245.484	-0.520591	5.44669
	117.347	245.654	-0.520592	5.44669
	117.358	245.892	-0.520593	5.44669
	117.32	246.163	-0.520592	5.44669
	117.229	246.426	-0.528463	5.44669
	117.149	246.673	-0.548748	5.44669
	117.162	246.868	-0.557137	5.44669
	117.219	246.989	-0.538126	5.44669
	117.243	247.139	-0.516884	5.44669
	117.211	247.332	-0.513114	5.44669
	117.163	247.437	-0.518827	5.44669
	117.195	247.473	-0.522519	5.44669
	117.299	247.609	-0.522028	5.44669
	117.343	247.825	-0.520509	5.44669
	117.281	247.944	-0.520047	5.44669
	117.211	247.929	-0.520394	5.44669
	117.176	247.932	-0.520703	5.44669
	117.138	248.094	-0.520709	5.44669
	117.127	248.333	-0.520602	5.44669
	117.179	248.501	-0.520555	5.44669
	117.234	248.654	-0.520573	5.44669
	117.265	248.832	-0.520598	5.44669
	117.285	248.929	-0.520601	5.44669
	117.265	248.968	-0.520594	5.44669
	117.224	249.107	-0.52059	5.44669
	117.188	249.324	-0.520591	5.44669
	117.138	249.442	-0.520592	5.44669
	117.123	249.426	-0.520593	5.44669
	117.177	249.429	-0.520592	5.44669
	117.212	249.591	-0.520592	5.44669
	117.164	249.88	-0.520592	5.4507
	117.102	250.175	-0.520592	5.46104
	117.111	250.38	-0.520592	5.46531
	117.207	250.489	-0.520592	5.45562
	117.299	250.629	-0.520592	5.4448
	117.268	250.823	-0.520592	5.44287
	117.15	250.932	-0.520592	5.44579
	117.077	250.969	-0.520592	5.44767
	117.084	251.104	-0.520592	5.44742
	117.111	251.319	-0.520592	5.44664
	117.12	251.488	-0.520592	5.44641
	117.114	251.649	-0.520592	5.44658
	117.109	251.88	-0.520592	5.44674
	117.108	252.201	-0.520592	5.44675
	117.11	252.593	-0.520592	5.44669
	117.111	252.893	-0.520592	5.44667
	117.111	253.018	-0.520592	5.44668
	117.11	253.133	-0.520592	5.44669
	117.11	253.311	-0.520592	5.44669
	117.11	253.471	-0.520592	5.44669
	117.111	253.642	-0.520592	5.44669
	117.111	253.88	-0.520592	5.44669
	117.111	254.151	-0.520592	5.44669
	117.111	254.364	-0.520592	5.44669
	117.111	254.485	-0.520592	5.44669
	117.111	254.627	-0.520592	5.44669
	117.111	254.818	-0.520592	5.44669
	117.111	254.925	-0.520592	5.44669
	117.111	254.913	-0.520592	5.44669
	117.111	254.873	-0.520592	5.44669
	117.111	254.909	-0.520592	5.44669
	117.111	255.094	-0.520592	5.44669
	117.111	255.38	-0.520592	5.44669
	117.111	255.617	-0.520592	5.44669
	117.111	255.692	-0.520592	5.44669
	117.111	255.702	-0.520592	5.44669
	117.111	255.836	-0.520592	5.44669
	117.111	256.111	-0.528463	5.44669
	117.111	256.361	-0.548748	5.44669
	117.111	256.446	-0.557137	5.44669
	117.111	256.454	-0.538126	5.44669
	117.111	256.585	-0.516884	5.44669
	117.111	256.809	-0.513114	5.44669
	117.111	256.933	-0.518827	5.44669
	117.111	256.966	-0.522519	5.44669
	117.111	257.094	-0.522028	5.44669
	117.111	257.357	-0.520509	5.44669
	117.111	257.654	-0.520047	5.44669
	117.111	257.869	-0.520394	5.44669
	117.111	257.932	-0.520703	5.44669
	117.111	257.894	-0.520709	5.44669
	117.111	257.907	-0.520602	5.44669
	117.111	258.082	-0.520555	5.44669
	117.111	258.322	-0.520573	5.44669
	117.111	258.437	-0.520598	5.44669
	117.111	258.363	-0.520601	5.44669
	117.111	258.187	-0.520594	5.44669
	117.111	258.074	-0.52059	5.44669
	117.111	258.078	-0.520591	5.44669
	117.111	258.119	-0.520592	5.44669
	117.111	258.036	-0.520593	5.44669
	117.111	257.774	-0.520592	5.44669
	117.111	257.611	-0.520592	5.44669
	117.111	257.721	-0.520592	5.44669
	117.111	257.888	-0.520592	5.44669
	117.111	257.929	-0.520592	5.44669
	117.111	257.839	-0.520592	5.44669
	117.111	257.632	-0.520592	5.44669
	117.111	257.405	-0.520592	5.44669
	117.111	257.307	-0.520592	5.44669
	117.111	257.334	-0.520592	5.44669
	117.111	257.379	-0.520592	5.44669
	117.111	257.387	-0.520592	5.44669
	117.111	257.375	-0.520592	5.44669
	117.111	257.367	-0.520592	5.44669
	117.111	257.368	-0.520592	5.44669
	117.111	257.371	-0.520592	5.44669
	117.111	257.421	-0.520592	5.44669
	117.111	257.596	-0.520592	5.44669
	117.111	257.873	-0.520592	5.44669
	117.111	258.159	-0.520592	5.44669
	117.111	258.414	-0.520592	5.44669
	117.111	258.702	-0.520592	5.44669
	117.111	259.121	-0.520592	5.44669
	117.111	259.649	-0.520592	5.4507
	117.111	260.187	-0.520592	5.46104
	117.111	260.692	-0.520592	5.46531
	117.111	261.229	-0.520592	5.45562
	117.111	261.897	-0.520592	5.4448
	117.111	262.626	-0.520592	5.44287
	117.111	263.189	-0.520592	5.44579
	117.111	263.49	-0.520592	5.44767
	117.111	263.664	-0.520592	5.44742
	117.111	263.817	-0.520592	5.44664
	117.111	263.898	-0.520592	5.44641
	117.111	263.89	-0.520592	5.44658
	117.111	263.81	-0.520592	5.44674
	117.111	263.625	-0.520592	5.44675
	117.111	263.403	-0.520592	5.44669
	117.111	263.3	-0.520592	5.44667
	117.111	263.323	-0.520592	5.44668
	117.111	263.368	-0.520592	5.44669
	117.111	263.378	-0.520592	5.44669
	117.111	263.366	-0.520592	5.44669
	117.111	263.358	-0.520592	5.44669
	117.111	263.358	-0.520592	5.44669
	117.111	263.312	-0.528463	5.44669
	117.111	263.138	-0.548748	5.44669
	117.111	262.909	-0.557137	5.44669
	117.111	262.798	-0.538126	5.44669
	117.111	262.821	-0.516884	5.44669
	117.111	262.868	-0.513114	5.44669
	117.111	262.88	-0.518827	5.44669
	117.111	262.867	-0.522519	5.44669
	117.111	262.858	-0.522028	5.44669
	117.111	262.859	-0.520509	5.44669
	117.111	262.862	-0.520047	5.44669
	117.111	262.864	-0.520394	5.44669
	117.111	262.863	-0.520703	5.44669
	117.088	262.862	-0.520709	5.44669
	117.031	262.862	-0.520602	5.44669
	117.007	262.862	-0.520555	5.44669
	117.061	262.863	-0.520573	5.44669
	117.121	262.862	-0.520598	5.44669
	117.132	262.961	-0.520601	5.44669
	117.116	263.362	-0.520594	5.44669
	117.083	264.093	-0.52059	5.44669
	117.027	264.991	-0.520591	5.44669
	116.985	265.961	-0.520592	5.44669
	116.96	267.02	-0.520593	5.44669
	116.916	268.158	-0.520592	5.44669
	116.876	269.259	-0.520592	5.44669
	116.87	270.311	-0.520592	5.44669
	116.881	271.403	-0.520592	5.44669
	116.888	272.438	-0.520592	5.44669
	116.887	273.274	-0.520592	5.44669
	116.884	273.972	-0.520592	5.44669
	116.883	274.67	-0.520592	5.44669
	116.884	275.368	-0.520592	5.44669
	116.884	275.958	-0.520592	5.44669
	116.884	276.486	-0.520592	5.44669
	116.884	277.073	-0.520592	5.44669
	116.862	277.665	-0.520592	5.44669
	116.804	278.183	-0.520592	5.44669
	116.781	278.609	-0.520592	5.44669
	116.835	278.916	-0.520592	5.44669
	116.895	279.14	-0.520592	5.44669
	116.905	279.36	-0.520592	5.44669
	116.889	279.607	-0.520592	5.44669
	116.879	279.816	-0.520592	5.44669
	116.858	279.944	-0.520592	5.44669
	116.782	280.14	-0.520592	5.44669
	116.68	280.506	-0.520592	5.44669
	116.652	280.888	-0.520592	5.44669
	116.719	281.211	-0.520592	5.44669
	116.786	281.552	-0.520592	5.44669
	116.795	281.88	-0.520592	5.44669
	116.753	282.141	-0.520592	5.44669
	116.685	282.369	-0.520592	5.44669
	116.641	282.655	-0.520592	5.44669
	116.642	283.083	-0.520592	5.44669
	116.658	283.616	-0.520592	5.44669
	116.663	284.152	-0.520592	5.44669
	116.683	284.655	-0.520592	5.44669
	116.737	285.093	-0.520592	5.44669
	116.76	285.361	-0.520592	5.44669
	116.707	285.457	-0.520592	5.44669
	116.648	285.622	-0.520592	5.44669
	116.637	286.035	-0.520592	5.44669
	116.653	286.603	-0.520592	5.44669
	116.663	287.111	-0.520592	5.44669
	116.662	287.433	-0.520592	5.44669
	116.658	287.683	-0.520592	5.44669
	116.656	288.064	-0.520592	5.44669
	116.657	288.541	-0.520592	5.44669
	116.658	288.867	-0.520592	5.44669
	116.658	288.973	-0.520592	5.44669
	116.658	289.072	-0.520592	5.44669
	116.658	289.25	-0.520592	5.44669
	116.658	289.415	-0.520592	5.44669
	116.658	289.589	-0.528463	5.44669
	116.658	289.777	-0.548748	5.44669
	116.658	289.871	-0.557137	5.44669
	116.658	289.855	-0.538126	5.44669
	116.658	289.818	-0.516884	5.44669
	116.658	289.807	-0.513114	5.44669
	116.658	289.817	-0.518827	5.44669
	116.658	289.824	-0.522519	5.44669
[truncated: 1,862 more rows]
