# Supplementary material for: Design of a cosmetic glove stiffness compensation mechanism for toddler-sized hand prostheses
Source: PLoS One. 2017 Aug 11;12(8):e0183233. doi: 10.1371/journal.pone.0183233 (PMC5553851; doi:10.1371/journal.pone.0183233)
Supplement: S1 Dataset — (ZIP) [file pone.0183233.s001.zip › 01 Glove measurements/PVCglove3_2.xlsx]

## Sheet: test_glove3_2
LabVIEW Measurement
Writer_Version	2
Reader_Version	2
Separator	Tab
Decimal_Separator	.
Multi_Headings	No
X_Columns	No
Time_Pref	Absolute
Operator	localadmin
Date	2012-12-10
Time	00:14:20.795000
***End_of_Header***
Channels	4
Samples	10	10	10	10
Date	2012-12-10	2012-12-10	2012-12-10	2012-12-10
Time	00:14:21.395000	00:14:21.395000	00:14:21.395000	00:14:21.395000
Y_Unit_Label	mm	N	N	Pa
X_Dimension	Time	Time	Time	Time
X0	0	0	0	0
Delta_X	0.01	0.01	0.01	0.01
***End_of_Header***
X_Value	Voltage LVDT (Filtered)	Voltage Load Cell (Filtered)	Voltage Pinch Load Cell (Filtered)	Voltage Pressure (Filtered)	Comment
	129.104	0.267834	-0.520592	5.44669
	129.104	0.265516	-0.520592	5.44669
	129.104	0.26356	-0.520592	5.44669
	129.104	0.263564	-0.520592	5.44669
	129.104	0.215071	-0.520592	5.44669
	129.104	0.088587	-0.520592	5.44669
	129.104	-0.013162	-0.520592	5.44669
	129.104	-0.021276	-0.520592	5.44669
	129.104	0.059027	-0.520592	5.44669
	129.104	0.201455	-0.520592	5.44268
	129.104	0.298533	-0.520592	5.43234
	129.104	0.299017	-0.520592	5.42806
	129.104	0.266369	-0.520592	5.43775
	129.104	0.252784	-0.520592	5.44858
	129.104	0.25874	-0.520592	5.4505
	129.104	0.26607	-0.520592	5.44759
	129.104	0.267024	-0.520592	5.44571
	129.104	0.264819	-0.520592	5.44595
	129.104	0.263556	-0.520592	5.44673
	129.104	0.263811	-0.520592	5.44696
	129.104	0.264366	-0.520592	5.44679
	129.104	0.264508	-0.520592	5.44663
	129.104	0.26437	-0.520592	5.44663
	129.104	0.264262	-0.520592	5.44668
	129.104	0.264266	-0.520592	5.44671
	129.104	0.264306	-0.520592	5.4467
	129.104	0.264321	-0.520592	5.44668
	129.104	0.264314	-0.520592	5.44668
	129.104	0.264305	-0.520592	5.44669
	129.104	0.264304	-0.520592	5.44669
	129.104	0.264307	-0.520592	5.44669
	129.104	0.264308	-0.520592	5.44669
	129.104	0.264308	-0.520592	5.44669
	129.104	0.264307	-0.520592	5.44669
	129.104	0.264307	-0.520592	5.44669
	129.104	0.264307	-0.520592	5.44669
	129.104	0.264307	-0.520592	5.44669
	129.104	0.264307	-0.520592	5.44669
	129.104	0.264307	-0.520592	5.44669
	129.104	0.264307	-0.520592	5.44669
	129.104	0.215117	-0.520592	5.44669
	129.104	0.039151	-0.520592	5.44669
	129.104	-0.140056	-0.520592	5.44669
	129.104	-0.07367	-0.520592	5.44669
	129.104	0.177902	-0.520592	5.44669
	129.104	0.334221	-0.520592	5.44669
	129.104	0.322081	-0.520592	5.44669
	129.104	0.263304	-0.520592	5.44669
	129.104	0.243295	-0.520592	5.44669
	129.104	0.255854	-0.520592	5.44669
	129.104	0.268234	-0.520592	5.44669
	129.104	0.268956	-0.520592	5.44669
	129.104	0.264859	-0.520592	5.44669
	129.104	0.262886	-0.520592	5.44669
	129.104	0.263516	-0.520592	5.44669
	129.104	0.264481	-0.520592	5.44669
	129.104	0.264661	-0.520592	5.44669
	129.104	0.264394	-0.520592	5.44669
	129.104	0.264218	-0.520592	5.44669
	129.104	0.264239	-0.520592	5.44669
	129.104	0.26431	-0.520592	5.44669
	129.104	0.264333	-0.520592	5.44669
	129.104	0.264317	-0.520592	5.44669
	129.104	0.264302	-0.520592	5.44669
	129.104	0.264302	-0.520592	5.44669
	129.104	0.264307	-0.520592	5.44669
	129.104	0.264309	-0.520592	5.44669
	129.104	0.264308	-0.520592	5.44669
	129.104	0.264307	-0.520592	5.44669
	129.104	0.264307	-0.520592	5.44669
	129.104	0.264307	-0.520592	5.44669
	129.104	0.264307	-0.520592	5.44669
	129.104	0.264307	-0.520592	5.44669
	129.104	0.264307	-0.520592	5.44669
	129.104	0.264307	-0.520592	5.44669
	129.104	0.264307	-0.520592	5.44669
	129.104	0.264307	-0.520592	5.44669
	129.104	0.264307	-0.520592	5.44669
	129.104	0.264307	-0.520592	5.44669
	129.104	0.264307	-0.520592	5.44669
	129.104	0.264307	-0.520592	5.44669
	129.104	0.215117	-0.520592	5.44669
	129.104	0.088342	-0.520592	5.44669
	129.104	0.03591	-0.520592	5.44669
	129.104	0.154727	-0.520592	5.44669
	129.104	0.238292	-0.520592	5.44669
	129.104	0.13508	-0.520592	5.44669
	129.104	0.046945	-0.520592	5.44669
	129.104	0.142688	-0.520592	5.44669
	129.104	0.278509	-0.520592	5.44669
	129.104	0.311565	-0.520592	5.44669
	129.104	0.27875	-0.520592	5.44669
	129.104	0.20432	-0.520592	5.44669
	129.104	0.078678	-0.520592	5.44669
	129.082	0.035699	-0.520592	5.44669
	129.024	0.158073	-0.520592	5.44669
	129	0.288959	-0.520592	5.44669
	129.054	0.310475	-0.520592	5.44669
	129.114	0.274579	-0.520592	5.44669
	129.125	0.252151	-0.520592	5.44669
	129.109	0.255557	-0.520592	5.44669
	129.098	0.215771	-0.520592	5.44669
	129.1	0.091726	-0.520592	5.44669
	129.104	0.037094	-0.520592	5.44669
	129.105	0.154021	-0.520592	5.44669
	129.105	0.286765	-0.520592	5.44669
	129.104	0.310997	-0.520592	5.44669
	129.104	0.275577	-0.520592	5.44669
	129.104	0.252384	-0.520592	5.44669
	129.104	0.2553	-0.520592	5.44669
	129.104	0.264771	-0.520592	5.44669
	129.104	0.267703	-0.520592	5.44669
	129.104	0.265565	-0.520592	5.44669
	129.104	0.214436	-0.520592	5.44669
	129.104	0.08761	-0.520592	5.44669
	129.104	0.035845	-0.520592	5.44669
	129.104	0.15496	-0.520592	5.44669
	129.104	0.287603	-0.520592	5.44669
	129.104	0.311013	-0.520592	5.44669
	129.104	0.275286	-0.520592	5.44669
	129.104	0.252256	-0.520592	5.44669
	129.104	0.255349	-0.520592	5.44669
	129.104	0.264837	-0.520592	5.44669
	129.104	0.218523	-0.520592	5.44669
	129.104	0.08958	-0.520592	5.44669
	129.104	0.035218	-0.520592	5.44669
	129.104	0.153997	-0.520592	5.44669
	129.104	0.287422	-0.520592	5.44669
	129.104	0.31128	-0.520592	5.44669
	129.104	0.275462	-0.520592	5.44669
	129.104	0.252235	-0.520592	5.44669
	129.104	0.255278	-0.520592	5.44669
	129.104	0.264815	-0.520592	5.44669
	129.104	0.267729	-0.520592	5.44669
	129.104	0.26556	-0.520592	5.44669
	129.104	0.263616	-0.520592	5.44669
	129.104	0.263572	-0.520592	5.44669
	129.104	0.264245	-0.520592	5.44669
	129.104	0.264542	-0.520592	5.44669
	129.104	0.264428	-0.520592	5.44669
	129.104	0.264274	-0.520592	5.44669
	129.104	0.26425	-0.520592	5.44669
	129.104	0.264295	-0.520592	5.44669
	129.104	0.264322	-0.520592	5.44669
	129.104	0.264318	-0.520592	5.44669
	129.104	0.264306	-0.520592	5.44669
	129.104	0.264303	-0.520592	5.44669
	129.104	0.264306	-0.520592	5.44669
	129.104	0.264308	-0.520592	5.44669
	129.104	0.264308	-0.520592	5.44669
	129.104	0.264307	-0.520592	5.44669
	129.104	0.264307	-0.520592	5.44669
	129.104	0.264307	-0.520592	5.44669
	129.104	0.264307	-0.520592	5.44669
	129.104	0.264307	-0.520592	5.44669
	129.104	0.264307	-0.520592	5.44669
	129.104	0.264307	-0.520592	5.44669
	129.104	0.215117	-0.520592	5.44669
	129.104	0.088342	-0.520592	5.44669
	129.104	0.03591	-0.520592	5.44669
	129.104	0.154727	-0.520592	5.44669
	129.104	0.287482	-0.520592	5.44669
	129.104	0.311046	-0.520592	5.44669
	129.104	0.275343	-0.520592	5.44669
	129.104	0.252268	-0.520592	5.44669
	129.104	0.255334	-0.520592	5.44669
	129.104	0.215637	-0.520592	5.44669
	129.104	0.091748	-0.520592	5.44669
	129.104	-0.012038	-0.520592	5.44669
	129.104	-0.021929	-0.520592	5.44669
	129.104	0.058354	-0.520592	5.44669
	129.104	0.201405	-0.520592	5.44669
	129.104	0.298752	-0.520592	5.44669
	129.104	0.299127	-0.520592	5.44669
	129.104	0.266337	-0.520592	5.44669
	129.104	0.252731	-0.520592	5.44669
	129.104	0.258729	-0.520592	5.44669
	129.104	0.266084	-0.520592	5.44669
	129.104	0.267034	-0.520592	5.44669
	129.104	0.264818	-0.520592	5.44669
	129.104	0.214361	-0.520592	5.44669
	129.104	0.087844	-0.520592	5.44669
	129.104	0.03597	-0.520592	5.44669
	129.104	0.154929	-0.520592	5.44669
	129.104	0.287545	-0.520592	5.44669
	129.104	0.311	-0.520592	5.44669
	129.104	0.275301	-0.520592	5.44669
	129.104	0.252267	-0.520592	5.44669
	129.104	0.255349	-0.520592	5.44669
	129.104	0.264833	-0.520592	5.44669
	129.104	0.267712	-0.520592	5.44669
	129.082	0.265546	-0.520592	5.44669
	129.024	0.263616	-0.520592	5.4507
	128.978	0.263577	-0.520592	5.46104
	128.952	0.264247	-0.520592	5.46531
	128.909	0.215351	-0.520592	5.45562
	128.87	0.088461	-0.520592	5.4448
	128.864	0.035876	-0.520592	5.44287
	128.875	0.154671	-0.520592	5.44579
	128.881	0.28747	-0.520592	5.44767
	128.88	0.311061	-0.520592	5.44341
	128.877	0.275353	-0.520592	5.43229
	128.877	0.252267	-0.520592	5.42778
	128.877	0.25533	-0.520592	5.43765
	128.878	0.264825	-0.520592	5.44863
	128.878	0.267715	-0.520592	5.45056
	128.878	0.26555	-0.520592	5.44759
	128.878	0.263617	-0.520592	5.44569
	128.878	0.263576	-0.520592	5.44595
	128.878	0.264246	-0.520592	5.44673
	128.878	0.264542	-0.520592	5.44697
	128.878	0.264427	-0.520592	5.44679
	128.878	0.215084	-0.520592	5.44663
	128.855	0.088285	-0.520592	5.44663
	128.776	0.035898	-0.520592	5.44668
	128.672	0.154742	-0.520592	5.44671
	128.622	0.287492	-0.520592	5.4467
	128.655	0.311045	-0.520592	5.44668
	128.734	0.275339	-0.520592	5.44668
	128.763	0.252267	-0.520592	5.44669
	128.703	0.255335	-0.520592	5.44669
	128.639	0.264828	-0.520592	5.44669
	128.629	0.267714	-0.520592	5.44669
	128.646	0.265549	-0.520592	5.44669
	128.657	0.263616	-0.520592	5.44669
	128.656	0.263576	-0.520592	5.44669
	128.651	0.264247	-0.520592	5.44669
	128.65	0.264542	-0.520592	5.44669
	128.651	0.264427	-0.520592	5.44669
	128.629	0.264274	-0.520592	5.44669
	128.572	0.264251	-0.520592	5.44669
	128.548	0.264295	-0.520592	5.44669
	128.579	0.264322	-0.520592	5.44669
	128.56	0.264318	-0.520592	5.44669
	128.467	0.264306	-0.520592	5.44669
	128.401	0.264303	-0.520592	5.44669
	128.401	0.264306	-0.520592	5.44669
	128.424	0.264308	-0.520592	5.44669
	128.433	0.264308	-0.520592	5.44669
	128.429	0.264307	-0.520592	5.44669
	128.424	0.264307	-0.520592	5.44669
	128.423	0.264307	-0.520592	5.44669
	128.425	0.264307	-0.520592	5.44669
	128.426	0.264307	-0.520592	5.44669
	128.425	0.264307	-0.520592	5.44669
	128.425	0.264307	-0.520592	5.44669
	128.425	0.264307	-0.520592	5.44669
	128.425	0.264307	-0.520592	5.44669
	128.425	0.264307	-0.520592	5.44669
	128.403	0.264307	-0.520592	5.44669
	128.323	0.264307	-0.520592	5.44669
	128.219	0.264307	-0.520592	5.44669
	128.17	0.264307	-0.520592	5.44669
	128.18	0.264307	-0.520592	5.44669
	128.202	0.264307	-0.520592	5.44669
	128.207	0.264307	-0.520592	5.44669
	128.201	0.313497	-0.520592	5.44669
	128.197	0.440273	-0.520592	5.44669
	128.197	0.541895	-0.520592	5.44669
	128.199	0.549853	-0.520592	5.44669
	128.199	0.46953	-0.520592	5.44669
	128.199	0.327148	-0.520592	5.44669
	128.199	0.230097	-0.520592	5.44669
	128.199	0.229607	-0.520592	5.44669
	128.199	0.262244	-0.520592	5.44669
	128.199	0.275826	-0.520592	5.44669
	128.177	0.269873	-0.520592	5.44669
	128.119	0.262545	-0.520592	5.44669
	128.073	0.261591	-0.520592	5.44669
	128.047	0.263796	-0.520592	5.44669
	128.004	0.314249	-0.520592	5.44669
	127.965	0.489959	-0.520592	5.44669
	127.959	0.668611	-0.520592	5.44669
	127.97	0.602083	-0.520592	5.44669
	127.976	0.399839	-0.520592	5.44669
	127.975	0.370404	-0.520592	5.44669
	127.972	0.434972	-0.520592	5.44669
	127.972	0.374892	-0.520592	5.44669
	127.972	0.26213	-0.520592	5.44669
	127.973	0.226015	-0.520592	5.44669
	127.973	0.249347	-0.520592	5.44669
	127.973	0.2717	-0.520592	5.44669
	127.972	0.272729	-0.520592	5.44669
	127.972	0.314398	-0.520592	5.44669
	127.973	0.486847	-0.520592	5.44669
	127.973	0.716445	-0.520592	5.44669
	127.973	0.778587	-0.520592	5.44669
	127.972	0.628944	-0.520592	5.44669
	127.972	0.52928	-0.520592	5.44669
	127.972	0.636745	-0.520592	5.44669
	127.972	0.732392	-0.520592	5.44669
	127.972	0.589093	-0.520592	5.44669
	127.972	0.324512	-0.520592	5.44669
	127.972	0.188421	-0.520592	5.44669
	127.972	0.262584	-0.520592	5.44669
	127.972	0.44628	-0.520592	5.44669
	127.95	0.513375	-0.520592	5.44669
	127.893	0.380419	-0.520592	5.44669
	127.869	0.236522	-0.520592	5.44669
	127.923	0.213316	-0.520592	5.44669
	127.961	0.302319	-0.520592	5.44669
	127.892	0.453763	-0.520592	5.44669
	127.772	0.551526	-0.520592	5.44669
	127.712	0.598283	-0.520592	5.44669
	127.724	0.641754	-0.520592	5.44669
	127.749	0.603439	-0.520592	5.44669
	127.755	0.516429	-0.520592	5.44669
	127.749	0.484811	-0.520592	5.44669
	127.744	0.501103	-0.520592	5.44669
	127.744	0.518944	-0.520592	5.44669
	127.746	0.569782	-0.520592	5.44669
	127.747	0.6909	-0.520592	5.44669
	127.746	0.789566	-0.520592	5.44669
	127.746	0.798296	-0.520592	5.44669
	127.746	0.768538	-0.520592	5.44669
	127.746	0.704043	-0.520592	5.44669
	127.724	0.581476	-0.520592	5.44669
	127.644	0.536253	-0.520592	5.44669
	127.541	0.656596	-0.520592	5.44669
	127.491	0.738237	-0.512722	5.44669
	127.501	0.633677	-0.492437	5.44669
	127.523	0.496471	-0.484047	5.44669
	127.528	0.465968	-0.503059	5.44669
	127.522	0.549536	-0.5243	5.44669
	127.518	0.652107	-0.528071	5.44669
	127.518	0.575969	-0.522358	5.44669
	127.52	0.34589	-0.518666	5.44669
	127.52	0.201777	-0.519157	5.44669
	127.52	0.260538	-0.520675	5.44669
	127.498	0.48986	-0.521137	5.44669
	127.418	0.736907	-0.520791	5.44669
	127.314	0.835286	-0.520482	5.44669
	127.265	0.800783	-0.520475	5.44669
	127.275	0.75328	-0.520583	5.44669
	127.296	0.74595	-0.52063	5.44669
	127.301	0.759813	-0.520611	5.44669
	127.296	0.768233	-0.520587	5.44669
	127.292	0.766833	-0.520583	5.44669
	127.292	0.763254	-0.52059	5.44669
	127.294	0.762253	-0.520595	5.44669
	127.294	0.763105	-0.520594	5.44669
	127.294	0.763818	-0.520592	5.44669
	127.294	0.714624	-0.520592	5.44669
	127.294	0.587593	-0.520592	5.44669
	127.271	0.535056	-0.520592	5.44669
	127.192	0.65392	-0.520592	5.44669
	127.11	0.786732	-0.520592	5.44669
	127.118	0.810303	-0.520592	5.44669
	127.175	0.774583	-0.520592	5.44669
	127.199	0.751498	-0.520592	5.44669
	127.168	0.754567	-0.520592	5.44669
	127.098	0.764063	-0.520592	5.44669
	127.05	0.766951	-0.520592	5.44669
	127.05	0.764786	-0.520592	5.44669
	127.066	0.762852	-0.520592	5.44669
	127.073	0.762812	-0.520592	5.44669
	127.07	0.763482	-0.520592	5.44669
	127.066	0.763778	-0.520592	5.44669
	127.066	0.763663	-0.520592	5.44669
	127.067	0.76351	-0.520592	5.44669
	127.068	0.763487	-0.520592	5.44669
	127.068	0.763531	-0.520592	5.44669
	127.067	0.763558	-0.520592	5.44669
	127.067	0.763554	-0.520592	5.44669
	127.067	0.763542	-0.520592	5.44669
	127.067	0.763539	-0.520592	5.44669
	127.067	0.763542	-0.520592	5.44669
	127.045	0.763544	-0.520592	5.4507
	126.965	0.763544	-0.520592	5.46104
	126.862	0.763543	-0.520592	5.46531
	126.812	0.763543	-0.520592	5.45562
	126.823	0.763543	-0.520592	5.4448
	126.844	0.763543	-0.520592	5.44287
	126.849	0.763543	-0.520592	5.44579
	126.843	0.763543	-0.520592	5.44767
	126.839	0.763543	-0.520592	5.44742
	126.839	0.763543	-0.520592	5.44664
	126.841	0.763543	-0.520592	5.44641
	126.819	0.763543	-0.520592	5.44658
	126.762	0.763543	-0.520592	5.44674
	126.737	0.763543	-0.520592	5.44675
	126.791	0.763543	-0.520592	5.44669
	126.852	0.812733	-0.520592	5.44667
	126.862	0.939509	-0.520592	5.44668
	126.824	0.991941	-0.520592	5.44669
	126.756	0.873123	-0.520592	5.44669
	126.733	0.740368	-0.520592	5.44669
	126.769	0.716804	-0.520592	5.44669
	126.751	0.752508	-0.520592	5.44669
	126.657	0.824772	-0.520592	5.44669
	126.59	0.997672	-0.520592	5.44669
	126.591	1.16739	-0.520592	5.44669
	126.613	1.09811	-0.520592	5.44669
	126.623	0.897896	-0.520592	5.44669
	126.619	0.870286	-0.520592	5.44669
	126.614	0.934897	-0.520592	5.44669
	126.613	0.874187	-0.520592	5.44669
	126.614	0.810336	-0.520592	5.44669
	126.615	0.901103	-0.520592	5.44669
	126.615	1.0262	-0.520592	5.44669
	126.615	1.10573	-0.520592	5.44669
	126.615	1.20236	-0.520592	5.44669
	126.615	1.23163	-0.520592	5.44669
	126.615	1.11387	-0.520592	5.44669
	126.615	1.03899	-0.520592	5.44669
	126.592	1.14546	-0.520592	5.44669
	126.535	1.28107	-0.520592	5.44669
	126.489	1.31022	-0.520592	5.44669
	126.463	1.22666	-0.520592	5.44669
	126.442	1.07538	-0.520592	5.44669
	126.46	1.02494	-0.520592	5.44669
	126.479	1.15331	-0.520592	5.44669
	126.435	1.28936	-0.520592	5.44669
	126.382	1.3109	-0.520592	5.44669
	126.37	1.27319	-0.520592	5.44669
	126.383	1.24998	-0.520592	5.44669
	126.393	1.25371	-0.520592	5.44669
	126.392	1.26353	-0.520592	5.44669
	126.388	1.26632	-0.520592	5.44669
	126.387	1.26399	-0.520592	5.44669
	126.388	1.26203	-0.520592	5.44669
	126.389	1.26203	-0.520592	5.44669
	126.389	1.26273	-0.520592	5.44669
	126.388	1.26303	-0.520592	5.44669
	126.388	1.2629	-0.520592	5.44669
	126.388	1.26274	-0.520592	5.44669
	126.388	1.26272	-0.520592	5.44669
	126.388	1.26277	-0.520592	5.44669
	126.388	1.26279	-0.520592	5.44669
	126.388	1.26279	-0.520592	5.44669
	126.388	1.26278	-0.520592	5.44669
	126.388	1.26277	-0.520592	5.44669
	126.388	1.26278	-0.520592	5.44669
	126.388	1.26278	-0.520592	5.44669
	126.366	1.26278	-0.520592	5.44669
	126.286	1.26278	-0.520592	5.44669
	126.183	1.26278	-0.520592	5.44669
	126.156	1.26278	-0.520592	5.44669
	126.223	1.26278	-0.520592	5.44669
	126.268	1.26278	-0.520592	5.44669
	126.22	1.26278	-0.520592	5.44669
	126.154	1.26278	-0.520592	5.44669
	126.139	1.26278	-0.520592	5.44669
	126.156	1.26278	-0.520592	5.44669
	126.168	1.26278	-0.520592	5.44669
	126.167	1.26278	-0.520592	5.44669
	126.162	1.26278	-0.520592	5.44669
	126.161	1.26278	-0.520592	5.44669
	126.161	1.26278	-0.520592	5.44669
	126.162	1.26278	-0.520592	5.44669
	126.163	1.26278	-0.520592	5.44669
	126.162	1.26278	-0.520592	5.44669
	126.162	1.26278	-0.520592	5.44669
	126.162	1.26278	-0.520592	5.44669
	126.162	1.26278	-0.520592	5.44669
	126.162	1.26278	-0.520592	5.44669
	126.14	1.26278	-0.520592	5.44669
	126.082	1.26278	-0.520592	5.44669
	126.059	1.26278	-0.520592	5.44669
	126.113	1.26278	-0.520592	5.44669
	126.173	1.31197	-0.520592	5.44669
	126.161	1.43874	-0.520592	5.44669
	126.087	1.54037	-0.520592	5.44669
	126.031	1.59752	-0.520592	5.44669
	126.006	1.64397	-0.520592	5.44669
	125.967	1.60321	-0.520592	5.44669
	125.93	1.5633	-0.520592	5.44669
	125.923	1.65846	-0.520592	5.44669
	125.933	1.77711	-0.520592	5.44669
	125.939	1.80322	-0.520592	5.44669
	125.938	1.7736	-0.520592	5.44669
	125.936	1.75217	-0.520592	5.44669
	125.935	1.75377	-0.520592	5.44669
	125.936	1.76206	-0.520592	5.44669
	125.936	1.76496	-0.520592	5.44669
	125.936	1.76324	-0.520592	5.44669
	125.914	1.76148	-0.520592	5.44669
	125.834	1.76136	-0.520592	5.44669
	125.73	1.76193	-0.520592	5.44669
	125.681	1.76221	-0.520592	5.44669
	125.691	1.76213	-0.520592	5.44669
	125.712	1.76199	-0.520592	5.44669
	125.717	1.76197	-0.520592	5.44669
	125.712	1.762	-0.520592	5.44669
	125.708	1.76203	-0.520592	5.44669
	125.708	1.76202	-0.520592	5.44669
	125.71	1.8112	-0.520592	5.44669
	125.71	1.93798	-0.520592	5.44669
	125.71	1.99041	-0.520592	5.44669
	125.709	1.8716	-0.520592	5.44669
	125.709	1.78803	-0.520592	5.44669
	125.71	1.94043	-0.520592	5.44669
	125.71	2.20453	-0.520592	5.44669
	125.687	2.33719	-0.520592	5.44669
	125.608	2.31095	-0.520592	5.44669
	125.504	2.25472	-0.520592	5.44669
	125.454	2.24079	-0.520592	5.44669
	125.465	2.255	-0.520592	5.44669
	125.486	2.2659	-0.520592	5.44669
	125.491	2.26542	-0.520592	5.44669
	125.486	2.26134	-0.520592	5.44669
	125.482	2.309	-0.520592	5.44669
	125.482	2.43658	-0.520592	5.44669
	125.483	2.53909	-0.520592	5.44669
	125.484	2.59632	-0.520592	5.44669
	125.484	2.69168	-0.520592	5.44669
	125.483	2.77755	-0.520592	5.44669
	125.483	2.79012	-0.520592	5.44669
	125.483	2.76652	-0.520592	5.44669
	125.483	2.75243	-0.520592	5.44669
	125.461	2.75496	-0.520592	5.44669
	125.404	2.76103	-0.520592	5.44669
	125.357	2.76268	-0.520592	5.44669
	125.354	2.76121	-0.520592	5.44669
	125.39	2.76001	-0.520592	5.44669
	125.433	2.76003	-0.520592	5.44669
	125.397	2.80965	-0.520592	5.44669
	125.293	2.93661	-0.520592	5.44669
	125.229	2.98896	-0.520592	5.44669
	125.233	2.87004	-0.520592	5.44669
	125.257	2.78647	-0.520592	5.44669
	125.266	2.9389	-0.520592	5.44669
	125.261	3.20302	-0.520592	5.44669
	125.255	3.33567	-0.520592	5.44669
	125.255	3.30942	-0.520592	5.44669
	125.257	3.25318	-0.520592	5.44669
	125.258	3.23926	-0.520592	5.44669
	125.257	3.25347	-0.520592	5.44669
	125.257	3.26437	-0.520592	5.44669
	125.257	3.26389	-0.520592	5.44669
	125.257	3.25982	-0.520592	5.44669
	125.257	3.25828	-0.520592	5.44669
	125.235	3.30828	-0.520592	5.44669
	125.177	3.43593	-0.520592	5.44669
	125.153	3.48845	-0.520592	5.44669
	125.185	3.41854	-0.520592	5.44669
	125.165	3.46161	-0.520592	5.44669
	125.095	3.66648	-0.520592	5.44669
	125.087	3.81183	-0.520592	5.44669
	125.11	3.81175	-0.520592	5.44669
	125.079	3.76192	-0.520592	5.44669
	125.028	3.74138	-0.520592	5.44669
	125.013	3.75053	-0.520592	5.44669
	125.024	3.76168	-0.520592	5.44669
	125.034	3.76309	-0.520592	5.44669
	125.034	3.75972	-0.520592	5.44669
	125.031	3.75781	-0.520592	5.44669
	125.03	3.8074	-0.520592	5.44669
	125.03	3.93502	-0.520592	5.44669
	125.031	4.03685	-0.520592	5.44669
	125.031	4.09379	-0.520592	5.44669
	125.031	4.18927	-0.520592	5.44669
	125.031	4.27529	-0.520592	5.44669
	125.031	4.28788	-0.520592	5.44669
	125.031	4.26424	-0.520592	5.44669
	125.031	4.29932	-0.520592	5.44669
	125.031	4.47781	-0.520592	5.44669
	125.008	4.7123	-0.520592	5.44669
	124.929	4.82353	-0.520592	5.44669
	124.825	4.79888	-0.520592	5.44669
	124.775	4.80013	-0.520592	5.44669
	124.786	4.96508	-0.520592	5.44669
	124.807	5.20595	-0.520592	5.44669
	124.812	5.37387	-0.520592	5.44669
	124.807	5.52606	-0.520592	5.44669
	124.803	5.70421	-0.520592	5.44669
	124.803	5.8015	-0.520592	5.44669
	124.804	5.79109	-0.520592	5.44669
	124.783	5.75407	-0.520592	5.44669
	124.725	5.74257	-0.520592	5.44669
	124.701	5.75096	-0.520592	5.44669
	124.732	5.75857	-0.520592	5.44669
	124.713	5.75878	-0.520592	5.44669
	124.642	5.75616	-0.520592	5.44669
	124.634	5.75499	-0.520592	5.44669
	124.68	5.80462	-0.520592	5.44669
	124.706	5.98118	-0.520592	5.44669
	124.701	6.20968	-0.512722	5.44669
	124.69	6.31908	-0.492437	5.44669
	124.665	6.34499	-0.484047	5.44669
	124.61	6.47424	-0.503059	5.44669
	124.566	6.74083	-0.5243	5.44669
	124.563	7.03843	-0.528071	5.44669
	124.576	7.25262	-0.522358	5.44669
	124.583	7.31493	-0.518666	5.44669
	124.581	7.27731	-0.519157	5.44669
	124.578	7.29056	-0.520675	5.44669
	124.577	7.46516	-0.521137	5.44669
	124.578	7.7058	-0.520791	5.44669
	124.578	7.82101	-0.520482	5.44669
	124.578	7.79584	-0.520475	5.4507
	124.556	7.74627	-0.520583	5.46104
	124.498	7.78394	-0.52063	5.46531
	124.452	7.97275	-0.520611	5.45562
	124.449	8.21063	-0.520587	5.4448
	124.463	8.36881	-0.520583	5.44287
	124.448	8.51798	-0.52059	5.44579
	124.388	8.69834	-0.520595	5.44767
	124.339	8.84681	-0.520594	5.44742
	124.334	9.01241	-0.520592	5.44664
	124.349	9.20311	-0.520592	5.44641
	124.357	9.30088	-0.520592	5.44658
	124.355	9.28621	-0.520592	5.44674
	124.351	9.29643	-0.520592	5.44675
	124.351	9.46159	-0.528463	5.44669
	124.351	9.74855	-0.548748	5.44667
	124.352	10.0419	-0.557137	5.44668
	124.352	10.247	-0.538126	5.44669
	124.352	10.3071	-0.516884	5.44669
	124.352	10.2717	-0.513114	5.44669
	124.352	10.2867	-0.518827	5.44669
	124.352	10.4612	-0.522519	5.44669
	124.352	10.7012	-0.522028	5.44669
	124.352	10.8654	-0.520509	5.44669
	124.352	11.0163	-0.520047	5.44669
	124.352	11.1953	-0.520394	5.44669
	124.352	11.2934	-0.520703	5.44669
	124.352	11.283	-0.520709	5.44669
	124.352	11.2457	-0.520602	5.44669
	124.352	11.2833	-0.520555	5.44669
	124.352	11.4677	-0.520573	5.44669
	124.352	11.7037	-0.520598	5.44669
	124.352	11.8135	-0.520601	5.44669
	124.352	11.7877	-0.520594	5.44669
	124.352	11.7398	-0.52059	5.44669
	124.352	11.7292	-0.520591	5.44669
	124.352	11.7418	-0.520592	5.44669
	124.352	11.8001	-0.520593	5.44669
	124.352	11.9754	-0.520592	5.44669
	124.33	12.2003	-0.520592	5.44669
	124.25	12.3086	-0.520592	5.44669
	124.146	12.2862	-0.520592	5.44669
	124.097	12.2402	-0.520592	5.44669
	124.107	12.2292	-0.520592	5.44669
	124.128	12.241	-0.520592	5.44669
	124.133	12.299	-0.520592	5.44669
	124.128	12.4253	-0.520592	5.44669
	124.124	12.5236	-0.520592	5.44669
	124.124	12.5795	-0.520592	5.44669
	124.126	12.725	-0.520592	5.44669
	124.126	12.9385	-0.520592	5.44669
	124.126	13.0036	-0.520592	5.44669
	124.125	12.91	-0.520592	5.44669
	124.125	12.939	-0.520592	5.44669
	124.126	13.1464	-0.520592	5.44669
	124.126	13.2979	-0.520592	5.44669
	124.126	13.3486	-0.520592	5.44669
	124.126	13.4241	-0.520592	5.44669
	124.126	13.504	-0.520592	5.44669
	124.126	13.5703	-0.520592	5.44669
	124.126	13.6775	-0.520592	5.44669
	124.103	13.7651	-0.520592	5.44669
	124.023	13.7742	-0.520592	5.44669
	123.92	13.7485	-0.520592	5.44669
	123.893	13.7348	-0.520592	5.44669
	123.961	13.7874	-0.520592	5.44669
	124.028	13.9697	-0.520592	5.44669
	124.059	14.1995	-0.520592	5.44669
	124.074	14.3075	-0.520592	5.44669
	124.029	14.3323	-0.520592	5.44669
	123.932	14.4616	-0.520592	5.44669
	123.873	14.6794	-0.520592	5.44669
	123.878	14.8012	-0.520592	5.44669
	123.9	14.8361	-0.520592	5.44669
	123.907	14.9647	-0.520592	5.44669
	123.902	15.1786	-0.520592	5.44669
	123.898	15.2991	-0.520592	5.44669
	123.898	15.2856	-0.520592	5.44669
	123.899	15.2882	-0.520592	5.44669
	123.9	15.4498	-0.520592	5.44669
	123.9	15.6888	-0.520592	5.44669
	123.899	15.8571	-0.520592	5.44669
	123.899	15.9609	-0.520592	5.44669
	123.899	16.0125	-0.520592	5.44669
	123.899	16.0572	-0.520592	5.44669
	123.899	16.1654	-0.520592	5.44669
	123.877	16.3595	-0.520592	5.44669
	123.797	16.7236	-0.520592	5.44669
	123.694	17.1531	-0.520592	5.44669
	123.644	17.3568	-0.520592	5.44669
	123.655	17.3137	-0.520592	5.44669
	123.676	17.2763	-0.520592	5.44669
	123.681	17.4319	-0.520592	5.44669
	123.675	17.6826	-0.520592	5.44669
	123.671	17.858	-0.520592	5.44669
	123.671	18.059	-0.520592	5.44669
	123.673	18.4103	-0.520592	5.44669
	123.674	18.735	-0.520592	5.44669
	123.673	18.8839	-0.520592	5.44669
	123.673	19.0003	-0.520592	5.44669
	123.673	19.1705	-0.520592	5.44669
	123.673	19.3264	-0.520592	5.44669
	123.673	19.4987	-0.520592	5.44669
	123.673	19.6896	-0.520592	5.44669
	123.651	19.7851	-0.520592	5.44669
	123.593	19.8185	-0.520592	5.44669
	123.547	19.9559	-0.520592	5.44669
	123.521	20.1741	-0.520592	5.44669
	123.478	20.2931	-0.520592	5.44669
	123.439	20.3267	-0.520592	5.44669
	123.433	20.4558	-0.520592	5.44669
	123.444	20.7196	-0.520592	5.44669
	123.45	21.016	-0.512722	5.44669
	123.449	21.28	-0.492437	5.44669
	123.446	21.5189	-0.484047	5.44669
	123.446	21.7097	-0.503059	5.44669
	123.446	21.7832	-0.5243	5.44669
	123.447	21.8077	-0.528071	5.44669
	123.447	21.9492	-0.522358	5.44669
	123.447	22.2214	-0.518666	5.44669
	123.447	22.517	-0.519157	5.44669
	123.447	22.7284	-0.520675	5.44669
	123.447	22.8394	-0.521137	5.44669
	123.447	22.9785	-0.520791	5.44669
	123.424	23.1715	-0.520482	5.44669
	123.367	23.2796	-0.520475	5.44669
	123.321	23.3177	-0.520583	5.44669
	123.295	23.4525	-0.52063	5.44669
	123.274	23.6679	-0.520611	5.44669
	123.315	23.8359	-0.520587	5.44669
	123.39	23.9972	-0.520583	5.44669
	123.371	24.1791	-0.52059	5.44669
	123.263	24.2748	-0.520595	5.44669
	123.191	24.2623	-0.520594	5.44669
	123.194	24.2742	-0.520592	5.44669
	123.22	24.4885	-0.520592	5.44669
	123.23	24.8524	-0.520592	5.44669
	123.224	25.0712	-0.520592	5.44669
	123.219	25.1052	-0.520592	5.44669
	123.218	25.1514	-0.520592	5.44669
	123.22	25.2745	-0.520592	5.44669
	123.221	25.4755	-0.520592	5.44669
	123.221	25.6898	-0.520592	5.44669
	123.22	25.7848	-0.520592	5.44669
	123.198	25.8098	-0.520592	5.44669
	123.141	25.9438	-0.520592	5.44669
	123.117	26.1635	-0.520592	5.44669
	123.171	26.3336	-0.520592	5.44669
	123.209	26.4942	-0.520592	5.44669
	123.14	26.7243	-0.520592	5.44669
	123.02	26.9957	-0.520592	5.44669
	122.96	27.212	-0.520592	5.44669
	122.972	27.2845	-0.520592	5.44669
	122.997	27.2996	-0.520592	5.44669
	123.003	27.4375	-0.520592	5.44669
	122.997	27.6623	-0.520592	5.44669
	122.992	27.784	-0.520592	5.44669
	122.992	27.7672	-0.520592	5.44669
	122.994	27.768	-0.520592	5.44669
	122.995	27.93	-0.520592	5.44669
	122.994	28.1698	-0.520592	5.44669
	122.972	28.3383	-0.520592	5.44669
	122.892	28.4911	-0.520592	5.44669
	122.811	28.6693	-0.520592	5.44669
	122.841	28.8156	-0.520592	5.44669
	122.955	28.981	-0.520592	5.44669
	123.003	29.1724	-0.520592	5.44669
	122.918	29.2706	-0.520592	5.44669
	122.81	29.305	-0.520592	5.44669
	122.809	29.4418	-0.520592	5.44669
	122.849	29.6594	-0.520592	5.44669
	122.844	29.7784	-0.520592	5.44669
	122.847	29.8122	-0.520592	5.44669
	122.853	29.9413	-0.520592	5.44669
	122.81	30.2051	-0.520592	5.44669
	122.761	30.5015	-0.520592	5.44669
	122.751	30.7162	-0.520592	5.44669
	122.763	30.8284	-0.520592	5.44669
	122.772	30.9668	-0.520592	5.44669
	122.771	31.1591	-0.520592	5.44669
	122.768	31.3163	-0.520592	5.44669
	122.767	31.4814	-0.520592	5.44669
	122.767	31.6687	-0.520592	5.44669
	122.768	31.8145	-0.520592	5.44669
	122.768	31.9765	-0.520592	5.44669
	122.768	32.1666	-0.520592	5.44669
	122.768	32.3146	-0.520592	5.44669
	122.768	32.4766	-0.520592	5.44669
	122.768	32.6659	-0.520592	5.44669
	122.768	32.8136	-0.520592	5.44669
	122.768	32.9757	-0.520592	5.44669
	122.746	33.1652	-0.520592	5.44669
	122.666	33.2637	-0.520592	5.44669
	122.585	33.299	-0.520592	5.44669
	122.592	33.436	-0.520592	5.44669
	122.627	33.6533	-0.520592	5.44669
	122.594	33.7722	-0.520592	5.44669
	122.539	33.806	-0.520592	5.44669
	122.523	33.9352	-0.520592	5.44669
	122.535	34.1498	-0.520592	5.44669
	122.545	34.3194	-0.520592	5.44669
	122.546	34.4817	-0.520592	5.44669
	122.542	34.6635	-0.520592	5.44669
	122.54	34.7587	-0.520592	5.44669
	122.541	34.7953	-0.520592	5.44669
	122.542	34.8849	-0.520592	5.44669
	122.542	34.9757	-0.520592	5.44669
	122.542	35.0908	-0.520592	5.44669
	122.541	35.3699	-0.520592	5.44669
	122.541	35.6844	-0.520592	5.44669
	122.542	35.8038	-0.520592	5.44669
	122.542	35.7559	-0.520592	5.44669
	122.542	35.7447	-0.520592	5.44669
	122.542	35.9128	-0.520592	5.44669
	122.542	36.1594	-0.520592	5.44669
	122.542	36.3286	-0.520592	5.44669
	122.542	36.4793	-0.520592	5.44669
	122.542	36.6563	-0.520592	5.44669
	122.542	36.8029	-0.520592	5.44669
	122.542	36.9689	-0.520592	5.44669
	122.519	37.2096	-0.520592	5.44669
	122.439	37.4836	-0.520592	5.44669
	122.336	37.6971	-0.520592	5.44669
	122.309	37.8167	-0.520592	5.44669
	122.377	37.9587	-0.520592	5.44669
	122.421	38.1498	-0.520592	5.44669
	122.373	38.3053	-0.520592	5.44669
	122.307	38.4701	-0.520592	5.44669
	122.292	38.6579	-0.520592	5.44669
	122.309	38.804	-0.520592	5.44669
	122.321	38.9659	-0.520592	5.44669
	122.32	39.1559	-0.520592	5.44669
	122.315	39.3039	-0.520592	5.44669
	122.314	39.4659	-0.520592	5.44669
	122.292	39.6552	-0.520592	5.44669
	122.236	39.8029	-0.520592	5.44669
	122.212	39.965	-0.520592	5.44669
	122.266	40.1545	-0.520592	5.44669
	122.303	40.253	-0.520592	5.44669
	122.257	40.2883	-0.520592	5.44669
	122.194	40.4253	-0.520592	5.44669
	122.18	40.6427	-0.520592	5.44669
	122.196	40.8107	-0.520592	5.44669
	122.185	40.9713	-0.520592	5.44669
	122.127	41.2021	-0.520592	5.44669
	122.076	41.4738	-0.520592	5.44669
	122.071	41.7391	-0.520592	5.44669
	122.086	41.9874	-0.520592	5.44669
	122.094	42.2309	-0.520592	5.44669
	122.092	42.4784	-0.520592	5.44669
	122.088	42.7293	-0.520592	5.44669
	122.088	42.9802	-0.520592	5.44669
	122.089	43.2299	-0.520592	5.44669
	122.089	43.4791	-0.520592	5.44669
	122.089	43.7285	-0.520592	5.44669
	122.089	43.9782	-0.520592	5.44669
	122.089	44.2279	-0.520592	5.44669
	122.067	44.4776	-0.520592	5.44669
	121.987	44.7272	-0.520592	5.44669
	121.883	45.026	-0.520592	5.44669
	121.834	45.4024	-0.520592	5.44669
	121.844	45.7536	-0.520592	5.44669
	121.865	46.0112	-0.520592	5.44669
	121.87	46.2297	-0.520592	5.44669
	121.865	46.4637	-0.520592	5.44669
	121.861	46.7179	-0.520592	5.44669
	121.861	46.975	-0.520592	5.44669
	121.863	47.2261	-0.520592	5.44669
	121.863	47.4737	-0.520592	5.44669
	121.863	47.6727	-0.520592	5.44669
	121.863	47.7957	-0.520592	5.44669
	121.863	47.9934	-0.520592	5.44669
	121.863	48.4112	-0.520592	5.44669
	121.84	48.9203	-0.520592	5.44669
	121.783	49.2458	-0.520592	5.44669
	121.737	49.2917	-0.520592	5.44669
	121.733	49.2587	-0.520592	5.44669
	121.747	49.3862	-0.520592	5.44669
	121.732	49.6731	-0.520592	5.44669
	121.673	49.9798	-0.520592	5.44669
	121.623	50.2398	-0.520592	5.44669
	121.619	50.4734	-0.520592	5.44669
	121.634	50.7126	-0.520592	5.44669
	121.642	50.9636	-0.520592	5.44669
	121.639	51.1683	-0.520592	5.44669
	121.636	51.2924	-0.520592	5.44669
	121.635	51.4394	-0.520592	5.44669
	121.636	51.631	-0.520592	5.44669
	121.637	51.785	-0.520592	5.44669
	121.637	51.9981	-0.520592	5.44669
	121.636	52.3621	-0.520592	5.44669
	121.636	52.7369	-0.520592	5.44669
	121.636	53.0085	-0.520592	5.44669
	121.636	53.2245	-0.520592	5.44669
	121.636	53.4524	-0.520592	5.44669
	121.636	53.6558	-0.520592	5.44669
	121.636	53.7384	-0.520592	5.44669
	121.636	53.7623	-0.520592	5.44669
	121.636	53.9495	-0.520592	5.44669
	121.636	54.3964	-0.520592	5.44669
	121.614	54.9211	-0.520592	5.44669
	121.557	55.292	-0.520592	5.44669
	121.533	55.5067	-0.520592	5.44669
	121.564	55.6513	-0.520592	5.44669
	121.567	55.7635	-0.520592	5.44669
	121.554	55.9761	-0.520592	5.44669
	121.569	56.3548	-0.520592	5.44669
	121.539	56.736	-0.520592	5.44669
	121.448	57.0542	-0.520592	5.44669
	121.386	57.4428	-0.520592	5.44669
	121.388	57.8986	-0.520592	5.44669
	121.409	58.2618	-0.520592	5.44669
	121.418	58.4977	-0.520592	5.44669
	121.414	58.7032	-0.520592	5.44669
	121.409	58.9395	-0.520592	5.44669
	121.408	59.1992	-0.520592	5.44669
	121.41	59.4579	-0.520592	5.44669
	121.411	59.6585	-0.520592	5.44669
	121.41	59.7782	-0.520592	5.44669
	121.41	59.9248	-0.520592	5.44669
	121.388	60.1178	-0.520592	5.44669
	121.33	60.2725	-0.520592	5.44669
	121.307	60.4362	-0.520592	5.44669
	121.338	60.6731	-0.520592	5.44669
	121.341	60.9462	-0.520592	5.44669
	121.328	61.1608	-0.520592	5.44669
	121.365	61.232	-0.520592	5.44669
	121.393	61.2471	-0.520592	5.44669
	121.325	61.3855	-0.520592	5.44669
	121.21	61.6105	-0.520592	5.44669
	121.151	61.7321	-0.520592	5.44669
	121.162	61.7644	-0.520592	5.44669
	121.186	61.8428	-0.520592	5.44669
	121.193	61.9304	-0.520592	5.44669
	121.187	61.999	-0.520592	5.44669
	121.182	62.1536	-0.520592	5.44669
	121.182	62.4156	-0.520592	5.44669
	121.184	62.6531	-0.520592	5.44669
	121.184	62.7375	-0.520592	5.44669
	121.184	62.75	-0.520592	5.44669
	121.184	62.8826	-0.520592	5.44669
	121.184	63.1553	-0.520592	5.44669
	121.184	63.4543	-0.520592	5.44669
	121.184	63.6669	-0.520592	5.44669
	121.184	63.7281	-0.520592	5.44268
	121.184	63.6905	-0.520592	5.43234
	121.184	63.7042	-0.520592	5.42806
	121.184	63.879	-0.520592	5.43775
	121.184	64.1195	-0.520592	5.44858
	121.161	64.2838	-0.520592	5.4505
	121.082	64.4346	-0.520592	5.44759
	121	64.6627	-0.520592	5.44571
	121.008	64.9367	-0.520592	5.44595
	121.043	65.1548	-0.520592	5.44673
	121.032	65.2271	-0.520592	5.44696
	121.057	65.1923	-0.520592	5.44679
	121.144	65.2032	-0.520592	5.44663
	121.184	65.3758	-0.520592	5.44663
	121.104	65.6164	-0.520592	5.44668
	120.98	65.7323	-0.528463	5.44671
	120.943	65.7567	-0.548748	5.4467
	121.015	65.9321	-0.557137	5.44668
	121.065	66.3248	-0.538126	5.44668
	121.017	66.6756	-0.516884	5.44669
	120.95	66.7715	-0.513114	5.44669
	120.934	66.7502	-0.518827	5.44669
	120.951	66.8648	-0.522519	5.44669
	120.963	67.1421	-0.522028	5.44669
	120.962	67.4494	-0.520509	5.44669
	120.958	67.6638	-0.520047	5.44669
	120.956	67.7228	-0.520394	5.44669
	120.957	67.7329	-0.520703	5.44669
	120.958	67.9227	-0.520709	5.44669
	120.958	68.2772	-0.520602	5.44669
	120.958	68.5008	-0.520555	5.44669
	120.957	68.5894	-0.512702	5.44669
	120.957	68.7629	-0.492442	5.44669
	120.957	68.9367	-0.484056	5.44669
	120.958	69.018	-0.503061	5.44669
	120.957	69.149	-0.524298	5.44669
	120.957	69.3968	-0.528069	5.44669
	120.935	69.6368	-0.522358	5.44669
	120.855	69.7765	-0.518667	5.44669
	120.752	69.9175	-0.519157	5.44669
	120.702	70.1502	-0.520675	5.44669
	120.713	70.4297	-0.521137	5.44669
	120.734	70.6976	-0.520791	5.44669
	120.739	70.9442	-0.520482	5.44669
	120.733	71.1861	-0.520475	5.44669
	120.729	71.4335	-0.520583	5.44669
	120.73	71.6358	-0.52063	5.44669
	120.731	71.711	-0.520611	5.44669
	120.732	71.7322	-0.520587	5.44669
	120.731	71.8717	-0.520583	5.44669
	120.731	72.1442	-0.52059	5.44669
	120.731	72.4407	-0.520595	5.44669
	120.731	72.7015	-0.520594	5.44669
	120.731	72.9391	-0.520592	5.44669
	120.731	73.1797	-0.520592	5.44669
	120.731	73.4298	-0.520592	5.44669
	120.731	73.6828	-0.520592	5.44669
	120.731	73.9337	-0.520592	5.44669
	120.731	74.1334	-0.520592	5.44669
	120.731	74.2555	-0.520592	5.44669
	120.731	74.4035	-0.520592	5.44669
	120.731	74.5962	-0.520592	5.44669
	120.731	74.7503	-0.520592	5.44669
	120.731	74.9138	-0.520592	5.44669
	120.731	75.1017	-0.520592	5.44669
	120.731	75.2482	-0.520592	5.44669
	120.731	75.4103	-0.520592	5.44669
	120.731	75.6002	-0.520592	5.44669
	120.731	75.7481	-0.520592	5.44669
	120.731	75.9101	-0.520592	5.44669
	120.731	76.0994	-0.520592	5.44669
	120.731	76.2471	-0.520592	5.44669
	120.731	76.4092	-0.520592	5.44669
	120.731	76.5987	-0.520592	5.44669
	120.731	76.7464	-0.520592	5.44669
	120.731	76.9085	-0.520592	5.44669
	120.709	77.0979	-0.520592	5.44669
	120.651	77.1965	-0.520592	5.44669
	120.605	77.2317	-0.520592	5.44669
	120.602	77.3688	-0.520592	5.44669
	120.616	77.6353	-0.520592	5.44669
	120.601	77.9301	-0.520592	5.44669
	120.563	78.1923	-0.520592	5.44669
	120.571	78.4311	-0.520592	5.44669
	120.591	78.6717	-0.520592	5.44669
	120.552	78.9214	-0.520592	5.44669
	120.5	79.1251	-0.520592	5.44669
	120.487	79.2492	-0.520592	5.44669
	120.499	79.3966	-0.520592	5.44669
	120.509	79.6376	-0.520592	5.44669
	120.486	79.9674	-0.520592	5.44669
	120.425	80.3596	-0.520592	5.44669
	120.4	80.7064	-0.520592	5.44669
	120.455	80.9565	-0.520592	5.44669
	120.516	81.1734	-0.520592	5.44669
	120.526	81.4587	-0.520592	5.44669
	120.51	81.841	-0.520592	5.44669
	120.477	82.1996	-0.520592	5.44669
	120.421	82.5073	-0.520592	5.44669
	120.379	82.8504	-0.520592	5.44669
	120.355	83.1847	-0.520592	5.44669
	120.31	83.4471	-0.520592	5.44669
	120.271	83.7228	-0.520592	5.44669
	120.265	84.1345	-0.520592	5.44669
	120.276	84.6149	-0.520592	5.44669
	120.282	85.0293	-0.520592	5.44669
	120.281	85.3841	-0.520592	5.44669
	120.278	85.6872	-0.520592	5.44669
	120.278	85.9817	-0.520592	5.44669
	120.278	86.339	-0.520592	5.44669
	120.279	86.6841	-0.520592	5.44669
	120.279	86.9951	-0.520592	5.44669
	120.279	87.3443	-0.520592	5.44669
	120.279	87.6309	-0.520592	5.44669
	120.279	87.765	-0.520592	5.44669
	120.279	87.9378	-0.520592	5.44669
	120.279	88.2924	-0.520592	5.44669
	120.279	88.6776	-0.520592	5.44669
	120.256	88.957	-0.520592	5.44669
	120.199	89.1724	-0.520592	5.44669
	120.153	89.3974	-0.520592	5.44669
	120.127	89.6489	-0.520592	5.44669
	120.084	89.9081	-0.520592	5.44669
	120.045	90.161	-0.520592	5.44669
	120.039	90.4087	-0.520592	5.44669
	120.05	90.6563	-0.520592	5.44669
	120.056	90.9057	-0.520592	5.44669
	120.055	91.156	-0.520592	5.44669
	120.052	91.406	-0.520592	5.44669
	120.051	91.6555	-0.520592	5.44669
	120.052	91.9541	-0.520592	5.44669
	120.053	92.3305	-0.520592	5.44669
	120.053	92.6818	-0.520592	5.44669
	120.052	92.9886	-0.520592	5.44669
	120.052	93.3338	-0.520592	5.44669
	120.052	93.6694	-0.520592	5.44669
	120.052	93.9316	-0.520592	5.44669
	120.052	94.1575	-0.520592	5.44669
	120.03	94.3931	-0.520592	5.44669
	119.973	94.6452	-0.520592	5.44669
	119.926	94.9009	-0.520592	5.44669
	119.923	95.1522	-0.520592	5.44669
	119.959	95.4003	-0.520592	5.44669
	120.002	95.6488	-0.520592	5.44669
	119.966	95.8984	-0.520592	5.44669
	119.862	96.1484	-0.520592	5.44669
	119.798	96.3982	-0.520592	5.44669
	119.802	96.5986	-0.520592	5.44669
	119.826	96.7213	-0.520592	5.44669
	119.835	96.8693	-0.520592	5.44268
	119.83	97.111	-0.520592	5.43234
	119.824	97.3918	-0.520592	5.42806
	119.824	97.657	-0.520592	5.43775
	119.826	97.9512	-0.520592	5.44858
	119.827	98.3693	-0.520592	5.4505
	119.826	98.8458	-0.520592	5.44759
	119.826	99.2071	-0.520592	5.44571
	119.826	99.4349	-0.520592	5.44595
	119.826	99.6376	-0.520592	5.44673
	119.826	99.8757	-0.520592	5.44696
	119.826	100.137	-0.520592	5.44679
	119.826	100.445	-0.520592	5.44663
	119.826	100.821	-0.520592	5.44663
	119.826	101.169	-0.520592	5.44668
	119.826	101.425	-0.520592	5.44671
	119.826	101.644	-0.520592	5.4467
	119.826	101.928	-0.520592	5.44668
	119.826	102.309	-0.520592	5.44668
	119.826	102.619	-0.520592	5.44669
	119.804	102.751	-0.520592	5.44669
	119.746	102.915	-0.520592	5.44669
	119.722	103.266	-0.520592	5.44669
	119.776	103.604	-0.520592	5.44669
	119.837	103.759	-0.520592	5.44669
	119.847	103.873	-0.520592	5.44669
	119.831	104.04	-0.520592	5.44669
	119.821	104.195	-0.520592	5.44669
	119.822	104.369	-0.520592	5.44669
	119.826	104.609	-0.520592	5.44669
	119.828	104.881	-0.520592	5.44669
	119.804	105.093	-0.520592	5.44669
	119.724	105.213	-0.520592	5.44669
	119.62	105.356	-0.520592	5.44669
	119.571	105.596	-0.520592	5.44669
	119.581	105.927	-0.528463	5.44669
	119.603	106.37	-0.548748	5.44669
	119.607	106.843	-0.557137	5.44669
	119.602	107.194	-0.538126	5.44669
	119.598	107.419	-0.516884	5.44669
	119.598	107.575	-0.513114	5.44669
	119.622	107.688	-0.518827	5.44669
	119.702	107.897	-0.522519	5.44669
	119.783	108.274	-0.522028	5.44669
	119.753	108.656	-0.520509	5.44268
	119.639	108.975	-0.520047	5.43234
	119.568	109.364	-0.520394	5.42806
	119.574	109.819	-0.520703	5.43775
	119.6	110.182	-0.520709	5.44858
	119.609	110.467	-0.520602	5.4505
	119.604	110.849	-0.520555	5.44759
	119.598	111.314	-0.520573	5.44571
	119.598	111.634	-0.520598	5.44595
	119.599	111.742	-0.520601	5.44673
	119.6	111.893	-0.520594	5.44696
	119.6	112.247	-0.52059	5.44679
	119.6	112.591	-0.520591	5.44663
	119.6	112.747	-0.520592	5.44663
	119.6	112.909	-0.520593	5.44668
	119.6	113.251	-0.520592	5.44671
	119.6	113.586	-0.520592	5.4467
	119.6	113.742	-0.520592	5.44668
	119.6	113.858	-0.520592	5.44668
	119.6	114.025	-0.520592	5.44669
	119.6	114.18	-0.520592	5.44669
	119.6	114.353	-0.520592	5.44669
	119.6	114.594	-0.520592	5.44669
	119.6	114.865	-0.520592	5.44669
	119.6	115.078	-0.520592	5.44669
	119.6	115.198	-0.520592	5.44669
	119.6	115.34	-0.520592	5.44669
	119.6	115.581	-0.520592	5.44669
	119.577	115.863	-0.520592	5.44669
	119.52	116.129	-0.520592	5.44669
	119.474	116.423	-0.520592	5.44669
	119.448	116.792	-0.520592	5.44669
	119.427	117.141	-0.520592	5.44669
	119.445	117.45	-0.520592	5.44669
	119.464	117.846	-0.520592	5.44669
	119.42	118.358	-0.520592	5.44669
	119.367	118.897	-0.520592	5.44669
	119.355	119.359	-0.520592	5.44669
	119.368	119.673	-0.520592	5.44669
	119.378	119.936	-0.520592	5.44669
	119.377	120.325	-0.520592	5.44669
	119.373	120.851	-0.520592	5.44669
	119.372	121.349	-0.520592	5.44669
	119.373	121.682	-0.520592	5.44669
	119.374	121.891	-0.520592	5.44669
	119.374	122.096	-0.520592	5.44669
	119.373	122.391	-0.520592	5.44669
	119.373	122.781	-0.520592	5.44669
	119.373	123.091	-0.520592	5.44669
	119.373	123.22	-0.520592	5.44669
	119.373	123.382	-0.520592	5.44669
	119.373	123.734	-0.520592	5.44669
	119.373	124.122	-0.520592	5.44669
	119.373	124.404	-0.520592	5.44669
	119.351	124.619	-0.520592	5.44669
	119.294	124.843	-0.520592	5.44669
	119.248	125.094	-0.520592	5.44669
	119.222	125.354	-0.520592	5.44669
	119.201	125.607	-0.520592	5.44669
	119.241	125.904	-0.520592	5.44669
	119.317	126.278	-0.520592	5.44669
	119.298	126.629	-0.520592	5.44669
	119.19	126.936	-0.520592	5.44669
	119.14	127.282	-0.520592	5.44669
	119.2	127.618	-0.520592	5.44669
	119.25	127.88	-0.520592	5.44669
	119.206	128.106	-0.520592	5.44669
	119.141	128.341	-0.520592	5.44669
	119.124	128.593	-0.520592	5.44669
	119.14	128.849	-0.520592	5.44669
	119.152	129.1	-0.520592	5.44669
	119.152	129.348	-0.520592	5.44669
	119.147	129.548	-0.520592	5.44669
	119.146	129.67	-0.520592	5.44669
	119.146	129.819	-0.520592	5.44669
	119.147	130.061	-0.520592	5.44669
	119.148	130.341	-0.520592	5.44669
	119.147	130.557	-0.520592	5.44669
	119.147	130.626	-0.520592	5.44669
	119.147	130.64	-0.520592	5.44669
	119.147	130.779	-0.520592	5.44669
	119.147	131.054	-0.520592	5.44669
	119.147	131.351	-0.520592	5.44669
	119.147	131.563	-0.520592	5.44669
	119.147	131.673	-0.520592	5.44669
	119.147	131.812	-0.520592	5.44669
	119.147	132.005	-0.520592	5.44669
	119.147	132.162	-0.520592	5.44669
	119.147	132.327	-0.520592	5.44669
	119.147	132.564	-0.520592	5.44669
	119.147	132.885	-0.520592	5.44669
	119.147	133.276	-0.520592	5.44669
	119.147	133.575	-0.520592	5.44268
	119.147	133.651	-0.520592	5.43234
	119.147	133.639	-0.520592	5.42806
	119.147	133.815	-0.520592	5.43775
	119.147	134.22	-0.520592	5.44858
	119.147	134.576	-0.520592	5.4505
	119.125	134.719	-0.520592	5.44759
	119.067	134.822	-0.520592	5.44571
	119.044	134.988	-0.520592	5.44595
	119.097	135.098	-0.520592	5.44673
	119.135	135.147	-0.520592	5.44696
	119.089	135.285	-0.520592	5.44679
	119.049	135.498	-0.520592	5.44663
	119.07	135.664	-0.520592	5.44663
	119.052	135.825	-0.520592	5.44668
	118.963	136.057	-0.520592	5.44671
	118.898	136.329	-0.520592	5.4467
	118.92	136.545	-0.520592	5.44668
	118.999	136.666	-0.520592	5.44668
	119.032	136.808	-0.520592	5.44669
	118.997	136.999	-0.520592	5.44669
	118.989	137.105	-0.512722	5.44669
	119.001	137.094	-0.492437	5.44669
	118.965	137.102	-0.484047	5.44669
	118.916	137.266	-0.503059	5.44669
	118.904	137.503	-0.5243	5.44669
	118.916	137.621	-0.528071	5.44669
	118.925	137.647	-0.522358	5.44669
	118.924	137.774	-0.518666	5.44669
	118.921	137.99	-0.519157	5.44669
	118.92	138.161	-0.520675	5.44669
	118.92	138.323	-0.521137	5.44669
	118.921	138.455	-0.520791	5.44669
	118.921	138.424	-0.520482	5.44669
	118.921	138.359	-0.520475	5.44669
	118.921	138.44	-0.520583	5.44669
	118.921	138.612	-0.52063	5.44669
	118.921	138.82	-0.520611	5.44669
	118.921	139.02	-0.520587	5.44669
	118.921	139.156	-0.520583	5.44669
	118.921	139.309	-0.52059	5.44669
	118.921	139.548	-0.520595	5.44669
	118.921	139.875	-0.520594	5.44669
	118.921	140.316	-0.520592	5.44669
	118.921	140.79	-0.520592	5.44669
	118.921	141.093	-0.520592	5.44669
	118.921	141.192	-0.520592	5.44669
	118.921	141.295	-0.520592	5.44669
	118.921	141.527	-0.520592	5.44669
	118.921	141.868	-0.520592	5.44669
	118.921	142.269	-0.520592	5.44669
	118.921	142.615	-0.520592	5.44669
	118.921	142.862	-0.520592	5.44669
	118.921	143.028	-0.520592	5.44669
	118.921	143.138	-0.520592	5.44669
	118.921	143.293	-0.520592	5.44669
	118.899	143.542	-0.520592	5.44669
	118.841	143.823	-0.520592	5.44669
	118.795	144.086	-0.520592	5.44669
	118.791	144.379	-0.520592	5.44669
	118.828	144.749	-0.520592	5.44669
	118.892	145.099	-0.520592	5.44669
	118.914	145.359	-0.520592	5.44669
	118.835	145.529	-0.520592	5.44669
	118.716	145.587	-0.520592	5.44669
	118.683	145.612	-0.520592	5.44669
	118.753	145.76	-0.520592	5.44669
	118.802	146.034	-0.520592	5.44669
	118.753	146.378	-0.520592	5.44669
	118.687	146.813	-0.520592	5.44669
	118.671	147.279	-0.520592	5.44669
	118.688	147.63	-0.520592	5.44669
	118.7	147.906	-0.520592	5.44669
	118.699	148.239	-0.520592	5.44669
	118.695	148.58	-0.520592	5.44669
	118.693	148.898	-0.520592	5.44669
	118.672	149.252	-0.520592	5.44669
	118.615	149.587	-0.520592	5.44669
	118.591	149.895	-0.520592	5.44669
	118.645	150.247	-0.520592	5.44669
	118.705	150.585	-0.520592	5.44669
	118.716	150.895	-0.520592	5.44669
	118.677	151.246	-0.520592	5.44669
	118.609	151.583	-0.520592	5.44669
	118.565	151.893	-0.520592	5.44669
	118.565	152.294	-0.520592	5.44669
	118.581	152.807	-0.520592	5.44669
	118.565	153.296	-0.520592	5.44669
	118.526	153.679	-0.520592	5.44669
	118.534	154.068	-0.520592	5.4507
	118.554	154.502	-0.520592	5.46104
	118.516	154.905	-0.520592	5.46531
	118.485	155.321	-0.520592	5.45562
	118.53	155.809	-0.520592	5.4448
	118.566	156.332	-0.520592	5.44287
	118.522	156.844	-0.520592	5.44579
	118.461	157.292	-0.520592	5.44767
	118.447	157.658	-0.520592	5.44742
	118.462	158.104	-0.520592	5.44664
	118.473	158.723	-0.520592	5.44641
	118.473	159.307	-0.520592	5.44658
	118.468	159.654	-0.520592	5.44674
	118.467	159.938	-0.520592	5.44675
	118.468	160.431	-0.520592	5.44669
	118.469	161.058	-0.520592	5.44667
	118.469	161.671	-0.520592	5.44668
	118.468	162.28	-0.520592	5.44669
	118.468	162.851	-0.520592	5.44669
	118.468	163.302	-0.520592	5.44669
	118.468	163.652	-0.520592	5.44669
	118.468	164.088	-0.520592	5.44669
	118.446	164.711	-0.520592	5.44669
	118.389	165.348	-0.520592	5.44669
	118.365	165.871	-0.520592	5.44669
	118.419	166.333	-0.520592	5.44669
	118.479	166.809	-0.520592	5.44669
	118.489	167.311	-0.520592	5.44669
	118.451	167.869	-0.520592	5.44669
	118.383	168.548	-0.520592	5.44669
	118.338	169.273	-0.520592	5.44669
	118.339	169.88	-0.520592	5.44669
	118.355	170.405	-0.520592	5.44669
	118.338	170.985	-0.520592	5.44669
	118.278	171.575	-0.520592	5.44669
	118.228	172.143	-0.520592	5.44669
	118.224	172.747	-0.520592	5.44669
	118.24	173.332	-0.520592	5.44669
	118.247	173.84	-0.520592	5.44669
	118.245	174.315	-0.520592	5.44669
	118.241	174.8	-0.520592	5.44669
	118.241	175.303	-0.520592	5.44669
	118.242	175.857	-0.520592	5.44669
	118.242	176.534	-0.520592	5.44669
	118.242	177.26	-0.520592	5.44669
	118.242	177.868	-0.520592	5.44669
	118.242	178.393	-0.520592	5.44669
	118.242	178.973	-0.520592	5.44669
	118.242	179.514	-0.520592	5.44669
	118.242	179.955	-0.520592	5.44669
	118.242	180.506	-0.520592	5.44669
	118.242	181.21	-0.520592	5.44669
	118.242	181.851	-0.520592	5.44669
	118.242	182.349	-0.520592	5.44669
	118.242	182.799	-0.520592	5.44669
	118.242	183.279	-0.520592	5.44669
	118.242	183.787	-0.520592	5.44669
	118.242	184.297	-0.520592	5.44669
	118.242	184.798	-0.520592	5.44669
	118.242	185.244	-0.520592	5.44669
	118.22	185.566	-0.520592	5.44669
	118.14	185.837	-0.520592	5.44669
	118.036	186.228	-0.520592	5.44669
	118.009	186.701	-0.520592	5.44669
	118.077	187.071	-0.520592	5.44669
	118.122	187.353	-0.528463	5.44669
	118.073	187.73	-0.548748	5.44669
	118.007	188.244	-0.557137	5.44669
	117.993	188.79	-0.538126	5.44669
	118.009	189.304	-0.516884	5.44669
	118.021	189.792	-0.513114	5.44669
	118.02	190.282	-0.518827	5.44669
	118.016	190.781	-0.522519	5.44669
	118.014	191.283	-0.522028	5.44669
	118.015	191.735	-0.520509	5.44669
	118.016	192.058	-0.520047	5.44669
	118.016	192.377	-0.520394	5.44669
	118.016	192.893	-0.520703	5.44669
	118.016	193.468	-0.520709	5.44669
	118.016	193.896	-0.520602	5.44669
	118.016	194.322	-0.520555	5.44669
	118.016	194.962	-0.520573	5.44669
	118.016	195.716	-0.520598	5.44669
	118.016	196.349	-0.520601	5.44669
	118.016	196.825	-0.520594	5.44669
	118.016	197.318	-0.52059	5.44669
	118.016	197.979	-0.520591	5.44669
	118.016	198.72	-0.520592	5.44669
	118.016	199.34	-0.520593	5.44669
	118.016	199.816	-0.520592	5.44669
	118.016	200.264	-0.520592	5.44669
	118.016	200.702	-0.512721	5.44669
	118.016	201.038	-0.492437	5.44669
	117.993	201.269	-0.484047	5.44669
	117.914	201.433	-0.503059	5.44669
	117.81	201.498	-0.532171	5.44669
	117.783	201.48	-0.556226	5.44669
	117.873	201.451	-0.558903	5.44669
	117.975	201.446	-0.536199	5.44669
	117.973	201.454	-0.515448	5.44669
	117.933	201.459	-0.513197	5.44669
	117.962	201.458	-0.519372	5.44669
	118.017	201.456	-0.522717	5.44669
	118.035	201.456	-0.521917	5.44669
	118.001	201.456	-0.520392	5.44669
	117.91	201.407	-0.520037	5.44669
	117.828	201.231	-0.520431	5.44669
	117.862	201.052	-0.520722	5.44669
	117.956	201.118	-0.520704	5.44669
	117.946	201.37	-0.520593	5.44669
	117.836	201.576	-0.520553	5.44669
	117.782	201.789	-0.520576	5.44669
	117.863	202.134	-0.520599	5.44669
	117.972	202.55	-0.520601	5.44669
	117.952	203.051	-0.520594	5.44669
	117.833	203.675	-0.52059	5.44669
	117.756	204.291	-0.520591	5.44669
	117.783	204.804	-0.520593	5.44669
	117.869	205.27	-0.520593	5.44669
	117.903	205.799	-0.520592	5.44669
	117.843	206.479	-0.520592	5.44669
	117.777	207.264	-0.520592	5.44669
	117.766	208.051	-0.520592	5.44669
	117.784	208.802	-0.520592	5.44669
	117.796	209.588	-0.520592	5.44669
	117.794	210.457	-0.520592	5.44669
	117.789	211.26	-0.520592	5.44669
	117.788	211.844	-0.520592	5.44669
	117.789	212.285	-0.520592	5.44669
	117.767	212.781	-0.520592	5.44669
	117.71	213.455	-0.520592	5.44669
	117.686	214.201	-0.520592	5.44669
	117.74	214.769	-0.520592	5.44669
	117.8	215.066	-0.520592	5.44669
	117.811	215.286	-0.520592	5.44669
	117.794	215.664	-0.520592	5.44669
	117.784	216.15	-0.520592	5.44669
	117.785	216.53	-0.520592	5.44669
	117.79	216.811	-0.520592	5.44669
	117.769	217.136	-0.520592	5.44669
	117.71	217.423	-0.520592	5.44669
	117.663	217.566	-0.520592	5.44669
	117.66	217.742	-0.520592	5.44669
	117.674	218.144	-0.520592	5.44669
	117.659	218.654	-0.520592	5.44669
	117.599	219.035	-0.520592	5.44669
	117.572	219.259	-0.520592	5.44669
	117.625	219.453	-0.520592	5.44669
	117.664	219.689	-0.520592	5.44669
	117.64	219.953	-0.520592	5.44669
	117.635	220.262	-0.520592	5.44669
	117.645	220.638	-0.520592	5.44669
	117.606	220.986	-0.520592	5.44669
	117.558	221.242	-0.520592	5.44669
	117.546	221.461	-0.520592	5.44669
	117.558	221.696	-0.520592	5.44669
	117.567	221.95	-0.520592	5.44669
	117.567	222.207	-0.520592	5.44669
	117.563	222.458	-0.520592	5.44669
	117.562	222.755	-0.520592	5.44669
	117.563	223.13	-0.520592	5.44669
	117.563	223.481	-0.520592	5.44669
	117.563	223.788	-0.520592	5.44669
	117.563	224.134	-0.520592	5.44669
	117.563	224.469	-0.520592	5.44669
	117.563	224.781	-0.520592	5.44669
	117.563	225.133	-0.520592	5.44669
	117.563	225.47	-0.520592	5.44669
	117.563	225.731	-0.520592	5.44669
	117.563	225.955	-0.520592	5.44669
	117.563	226.24	-0.520592	5.44669
	117.563	226.619	-0.520592	5.44669
	117.563	226.977	-0.520592	5.4507
	117.563	227.236	-0.520592	5.46104
	117.563	227.404	-0.520592	5.46531
	117.563	227.51	-0.520592	5.45562
	117.541	227.662	-0.520592	5.4448
	117.483	227.912	-0.520592	5.44287
	117.437	228.194	-0.520592	5.44579
	117.434	228.408	-0.520592	5.44767
	117.448	228.476	-0.520592	5.44742
	117.433	228.441	-0.520592	5.44664
	117.395	228.404	-0.520592	5.44641
	117.426	228.401	-0.520592	5.44658
	117.503	228.413	-0.520592	5.44674
	117.488	228.419	-0.520592	5.44675
	117.403	228.418	-0.520592	5.44669
	117.41	228.415	-0.520592	5.44667
	117.516	228.414	-0.520592	5.44668
	117.591	228.415	-0.520592	5.44669
	117.591	228.366	-0.520592	5.44669
	117.565	228.19	-0.520592	5.44669
	117.554	227.962	-0.520592	5.44669
	117.559	227.852	-0.520592	5.44669
	117.565	227.875	-0.520592	5.44669
	117.565	227.922	-0.520592	5.44669
	117.564	227.933	-0.520592	5.44669
	117.563	227.921	-0.520592	5.44669
	117.563	227.863	-0.520592	5.44669
	117.563	227.736	-0.520592	5.44669
	117.563	227.638	-0.520592	5.44669
	117.541	227.632	-0.520592	5.44669
	117.483	227.662	-0.520592	5.44669
	117.437	227.677	-0.520592	5.44669
	117.434	227.721	-0.520592	5.44669
	117.448	227.89	-0.520592	5.44669
	117.433	228.216	-0.520592	5.44669
	117.395	228.63	-0.520592	5.44669
	117.403	228.987	-0.520592	5.44669
	117.423	229.283	-0.520592	5.44669
	117.384	229.72	-0.520592	5.44669
	117.332	230.359	-0.520592	5.44669
	117.319	230.954	-0.520592	5.44669
	117.331	231.348	-0.520592	5.44669
	117.341	231.704	-0.520592	5.44669
	117.341	232.171	-0.520592	5.44669
	117.359	232.706	-0.520592	5.44669
	117.415	233.231	-0.520592	5.44669
	117.44	233.729	-0.520592	5.44669
	117.387	234.218	-0.520592	5.44669
	117.327	234.714	-0.520592	5.44669
	117.316	235.264	-0.520592	5.44669
	117.332	235.942	-0.520592	5.44669
	117.342	236.669	-0.520592	5.44669
	117.341	237.228	-0.520592	5.44669
	117.337	237.577	-0.520592	5.44669
	117.335	237.928	-0.520592	5.44669
	117.336	238.359	-0.520592	5.44669
	117.337	238.775	-0.520592	5.44669
	117.337	239.148	-0.520592	5.44669
	117.337	239.458	-0.520592	5.44669
	117.337	239.749	-0.520592	5.44669
	117.337	240.103	-0.520592	5.44669
	117.337	240.398	-0.520592	5.44669
	117.337	240.534	-0.520592	5.44669
	117.337	240.705	-0.520592	5.44669
	117.337	241.058	-0.520592	5.44669
	117.337	241.394	-0.520592	5.44669
	117.337	241.498	-0.520592	5.44669
	117.337	241.485	-0.520592	5.44669
	117.337	241.601	-0.520592	5.44669
	117.337	241.826	-0.520592	5.44669
	117.337	242.005	-0.520592	5.44669
	117.315	242.167	-0.520592	5.44669
	117.235	242.346	-0.520592	5.44669
	117.131	242.489	-0.520592	5.44669
	117.104	242.702	-0.520592	5.44669
	117.172	243.07	-0.520592	5.44669
	117.217	243.446	-0.520592	5.44669
	117.168	243.717	-0.520592	5.44669
	117.125	243.932	-0.520592	5.44669
	117.167	244.16	-0.520592	5.44669
	117.23	244.413	-0.520592	5.44669
	117.245	244.721	-0.520592	5.44669
	117.208	245.1	-0.520592	5.44669
	117.161	245.449	-0.520592	5.44669
	117.173	245.754	-0.520592	5.44669
	117.198	246.149	-0.520592	5.44669
	117.16	246.661	-0.520592	5.44669
	117.106	247.152	-0.520592	5.44669
	117.092	247.487	-0.520592	5.44669
	117.105	247.748	-0.520592	5.44669
	117.115	248.13	-0.520592	5.44669
	117.114	248.603	-0.520592	5.44669
	117.111	248.976	-0.520592	5.44669
	117.109	249.259	-0.520592	5.44669
	117.11	249.587	-0.520592	5.44669
	117.111	249.924	-0.520592	5.44669
	117.111	250.242	-0.520592	5.44669
	117.111	250.597	-0.520592	5.44669
	117.11	250.932	-0.520592	5.44669
	117.11	251.24	-0.520592	5.44669
	117.111	251.641	-0.520592	5.44669
	117.111	252.105	-0.520592	5.44669
	117.111	252.468	-0.520592	5.44669
	117.111	252.701	-0.520592	5.44669
	117.111	252.905	-0.520592	5.44669
	117.111	253.191	-0.520592	5.44669
	117.111	253.578	-0.520592	5.44669
	117.111	253.939	-0.520592	5.44669
	117.111	254.196	-0.520592	5.44669
	117.111	254.362	-0.520592	5.44669
	117.111	254.419	-0.520592	5.44669
	117.111	254.396	-0.520592	5.44669
	117.111	254.368	-0.520592	5.44669
	117.111	254.365	-0.520592	5.44669
	117.111	254.374	-0.520592	5.44669
	117.111	254.378	-0.520592	5.44669
	117.111	254.377	-0.520592	5.44669
	117.111	254.375	-0.520592	5.44669
	117.111	254.375	-0.520592	5.44669
	117.111	254.326	-0.520592	5.44669
	117.111	254.15	-0.520592	5.44669
	117.111	253.922	-0.520592	5.44669
	117.111	253.812	-0.520592	5.44669
	117.111	253.835	-0.520592	5.44669
	117.111	253.882	-0.520592	5.44669
	117.111	253.893	-0.520592	5.44669
	117.111	253.832	-0.520592	5.44669
	117.111	253.647	-0.520592	5.44669
	117.111	253.419	-0.520592	5.44669
	117.111	253.313	-0.520592	5.44669
	117.111	253.337	-0.520592	5.44669
	117.111	253.383	-0.520592	5.44669
	117.111	253.394	-0.520592	5.44669
	117.111	253.382	-0.520592	5.44669
	117.111	253.373	-0.520592	5.44669
	117.111	253.374	-0.520592	5.44669
	117.111	253.377	-0.520592	5.44669
	117.111	253.378	-0.520592	5.44669
	117.111	253.328	-0.520592	5.44669
	117.111	253.201	-0.520592	5.44669
	117.111	253.148	-0.520592	5.44669
	117.111	253.267	-0.520592	5.44669
	117.111	253.351	-0.520592	5.44669
	117.111	253.248	-0.520592	5.44669
	117.111	253.11	-0.520592	5.44669
	117.111	253.03	-0.520592	5.44669
	117.111	252.938	-0.520592	5.44669
	117.111	252.861	-0.520592	5.44669
	117.111	252.851	-0.520592	5.44669
	117.111	252.873	-0.520592	5.44669
	117.111	252.885	-0.520592	5.44669
	117.111	252.883	-0.520592	5.44669
	117.111	252.828	-0.520592	5.44669
	117.111	252.7	-0.520592	5.44669
	117.111	252.649	-0.520592	5.44669
	117.111	252.769	-0.520592	5.44669
	117.111	252.852	-0.528463	5.44669
	117.111	252.748	-0.548748	5.44669
	117.111	252.66	-0.557137	5.44669
	117.111	252.756	-0.538126	5.44669
	117.111	252.892	-0.516884	5.44669
	117.111	252.925	-0.513114	5.44669
	117.111	252.892	-0.526697	5.44669
	117.111	252.916	-0.550674	5.44669
	117.111	253.142	-0.558573	5.44669
	117.111	253.605	-0.538043	5.44669
	117.111	254.172	-0.516339	5.44669
	117.111	254.71	-0.512915	5.44669
	117.111	255.251	-0.518937	5.44669
	117.111	255.958	-0.522636	5.44669
	117.111	256.857	-0.522038	5.44669
	117.111	257.698	-0.520472	5.44669
	117.111	258.287	-0.520028	5.44669
	117.088	258.766	-0.520399	5.44669
	117.031	259.333	-0.520712	5.44669
	117.007	259.836	-0.520711	5.44669
	117.061	260.012	-0.5206	5.44669
	117.121	259.983	-0.520553	5.44669
	117.132	260.068	-0.520573	5.44669
	117.093	260.336	-0.520598	5.44669
	117.025	260.65	-0.520602	5.44669
	117.003	260.87	-0.520594	5.44669
	117.039	260.979	-0.52059	5.44669
	117.043	261.163	-0.520591	5.44669
	117.029	261.531	-0.520592	5.44669
	117.043	261.918	-0.520593	5.44669
	117.013	262.242	-0.520592	5.44669
	116.922	262.631	-0.520592	5.44669
	116.883	263.085	-0.520592	5.44669
	116.942	263.447	-0.520592	5.44669
	116.987	263.732	-0.520592	5.44669
	116.942	264.114	-0.520592	5.44669
	116.877	264.628	-0.520592	5.44669
	116.862	265.124	-0.520592	5.44669
	116.877	265.511	-0.520592	5.44669
	116.889	265.947	-0.520592	5.44669
	116.889	266.555	-0.520592	5.44669
	116.884	267.187	-0.520592	5.44669
	116.883	267.713	-0.520592	5.44669
	116.884	268.178	-0.520592	5.44669
	116.885	268.654	-0.520592	5.44669
	116.885	269.106	-0.520592	5.44669
	116.884	269.439	-0.520592	5.44669
	116.862	269.713	-0.520592	5.44669
	116.804	270.1	-0.520592	5.44669
	116.781	270.621	-0.520592	5.44669
	116.835	271.118	-0.528463	5.44669
	116.895	271.403	-0.548748	5.44669
	116.905	271.487	-0.557137	5.44669
	116.889	271.639	-0.538126	5.44669
	116.879	272.052	-0.524755	5.44669
	116.88	272.624	-0.541269	5.44669
	116.884	273.183	-0.555371	5.44669
	116.886	273.68	-0.540052	5.44669
	116.885	274.109	-0.51832	5.44669
	116.884	274.423	-0.513031	5.44669
	116.862	274.698	-0.518281	5.44669
	116.782	275.093	-0.52232	5.44669
	116.679	275.616	-0.522138	5.44669
	116.629	276.209	-0.520626	5.44669
	116.639	276.846	-0.520057	5.44669
	116.661	277.385	-0.520356	5.44669
	116.666	277.757	-0.520684	5.44669
	116.66	278.075	-0.520715	5.44669
	116.656	278.378	-0.520611	5.44669
	116.656	278.686	-0.520557	5.44669
	116.658	279.049	-0.520571	5.44669
	116.658	279.391	-0.520596	5.44669
	116.658	279.699	-0.520601	5.44669
	116.658	280.097	-0.520595	5.44669
	116.658	280.561	-0.52059	5.44669
	116.658	280.924	-0.52059	5.44669
	116.658	281.157	-0.520592	5.44669
	116.658	281.361	-0.520593	5.44669
	116.658	281.647	-0.520593	5.44669
	116.658	282.084	-0.520592	5.44669
	116.658	282.62	-0.520592	5.44669
	116.658	283.106	-0.520592	5.44669
	116.658	283.431	-0.520592	5.44669
	116.658	283.69	-0.520592	5.44669
	116.658	284.074	-0.520592	5.44669
	116.658	284.549	-0.520592	5.44669
	116.658	284.922	-0.528463	5.44669
	116.658	285.155	-0.548748	5.44669
	116.658	285.356	-0.557137	5.44669
	116.658	285.64	-0.538126	5.44669
	116.658	286.028	-0.516884	5.44669
	116.658	286.389	-0.513114	5.44669
	116.658	286.696	-0.518827	5.44669
	116.658	287.038	-0.522519	5.44669
	116.658	287.372	-0.522028	5.44669
	116.658	287.684	-0.520509	5.44669
	116.658	288.086	-0.520047	5.44669
	116.658	288.6	-0.520394	5.44669
	116.658	289.088	-0.528574	5.44669
	116.658	289.422	-0.548865	5.44669
	116.658	289.684	-0.557147	5.44669
	116.636	290.016	-0.538088	5.44669
	116.578	290.363	-0.516865	5.44669
	116.554	290.683	-0.513119	5.44669
	116.586	291.036	-0.518836	5.44669
	116.589	291.37	-0.52252	5.44669
	116.576	291.629	-0.522026	5.44669
	116.613	291.805	-0.520507	5.44669
	116.663	291.914	-0.520047	5.44669
	116.675	292.016	-0.520394	5.44669
	116.663	292.088	-0.520703	5.44669
	116.654	292.142	-0.520709	5.44669
	116.654	292.197	-0.520602	5.44669
	116.658	292.113	-0.520555	5.44669
	116.659	291.846	-0.520573	5.44669
	116.658	291.584	-0.520598	5.44669
	116.635	291.54	-0.520601	5.44669
	116.578	291.709	-0.520594	5.44669
	116.554	291.859	-0.52059	5.44669
	116.608	291.872	-0.520591	5.44669
	116.668	291.777	-0.520592	5.44669
	116.679	291.577	-0.520593	5.44669
	116.663	291.355	-0.520592	5.44669
	116.652	291.257	-0.520592	5.44669
	116.654	291.282	-0.520592	5.44669
	116.636	291.326	-0.520592	5.44669
	116.557	291.335	-0.520592	5.44669
	116.453	291.372	-0.520592	5.44669
	116.402	291.491	-0.520592	5.44669
	116.413	291.544	-0.520592	5.44669
	116.434	291.478	-0.520592	5.44669
	116.439	291.522	-0.520592	5.44669
	116.456	291.775	-0.520592	5.44669
	116.532	292.145	-0.520592	5.44669
	116.613	292.549	-0.520592	5.44669
	116.585	292.887	-0.520592	5.44669
	116.471	293.129	-0.520592	5.44268
	116.423	293.346	-0.520592	5.43234
	116.485	293.634	-0.520592	5.42806
	116.536	294.017	-0.520592	5.43775
	116.491	294.375	-0.520592	5.44858
	116.425	294.682	-0.520592	5.4505
	116.409	295.025	-0.520592	5.44759
	116.425	295.36	-0.520592	5.44571
	116.437	295.721	-0.520592	5.44595
	116.436	296.25	-0.520592	5.44673
	116.432	296.816	-0.520592	5.44696
	116.43	297.234	-0.520592	5.44679
	116.431	297.563	-0.520592	5.44663
	116.432	297.853	-0.520592	5.44663
	116.432	298.103	-0.520592	5.44668
	116.432	298.34	-0.520592	5.44671
	116.432	298.633	-0.520592	5.4467
	116.432	299.012	-0.520592	5.44668
	116.432	299.317	-0.520592	5.44668
	116.432	299.399	-0.520592	5.44669
	116.432	299.388	-0.520592	5.44669
	116.432	299.512	-0.520592	5.44669
	116.432	299.74	-0.520592	5.44669
	116.432	299.918	-0.520592	5.44669
	116.432	300.029	-0.520592	5.44669
	116.432	300.031	-0.520592	5.44669
	116.432	299.947	-0.520592	5.44669
	116.432	299.952	-0.520592	5.44669
	116.432	299.991	-0.520592	5.44669
	116.432	299.957	-0.520592	5.44669
	116.432	299.971	-0.520592	5.44669
	116.432	299.995	-0.520592	5.44669
	116.432	299.903	-0.520592	5.44669
	116.432	299.792	-0.520592	5.44669
	116.432	299.767	-0.520592	5.44669
	116.432	299.795	-0.520592	5.44669
	116.432	299.815	-0.520592	5.44669
	116.432	299.814	-0.520592	5.44669
	116.432	299.806	-0.520592	5.44669
	116.432	299.803	-0.520592	5.44669
	116.432	299.756	-0.520592	5.44669
	116.432	299.581	-0.520592	5.44669
	116.432	299.353	-0.528463	5.44669
	116.432	299.243	-0.548748	5.44669
	116.432	299.266	-0.557137	5.44669
	116.432	299.313	-0.538126	5.44669
	116.432	299.324	-0.516884	5.44669
	116.432	299.312	-0.513114	5.44669
	116.432	299.303	-0.518827	5.44669
	116.432	299.303	-0.522519	5.44669
	116.432	299.307	-0.522028	5.44669
	116.432	299.308	-0.520509	5.44669
	116.432	299.307	-0.520047	5.44669
	116.432	299.306	-0.520394	5.44669
	116.432	299.306	-0.520703	5.44669
	116.432	299.257	-0.520709	5.44669
	116.432	299.131	-0.520602	5.44669
	116.432	299.029	-0.520555	5.44669
	116.432	299.021	-0.520573	5.44669
	116.432	299.052	-0.520598	5.44669
	116.432	299.019	-0.520601	5.44669
	116.432	298.887	-0.520594	5.44669
	116.432	298.778	-0.52059	5.44669
	116.432	298.769	-0.520591	5.44669
	116.432	298.802	-0.520592	5.44669
	116.432	298.819	-0.520593	5.44669
	116.432	298.814	-0.520592	5.44669
	116.432	298.806	-0.520592	5.44669
	116.432	298.804	-0.520592	5.44669
	116.432	298.807	-0.520592	5.44669
	116.432	298.808	-0.520592	5.44669
	116.432	298.808	-0.520592	5.44669
	116.432	298.807	-0.528463	5.44669
	116.432	298.807	-0.548748	5.44669
	116.432	298.807	-0.557137	5.44669
	116.432	298.807	-0.538126	5.44669
	116.432	298.807	-0.516884	5.44669
	116.432	298.807	-0.513114	5.44669
	116.432	298.807	-0.518827	5.44669
	116.432	298.807	-0.522519	5.44669
	116.432	298.807	-0.522028	5.44669
	116.432	298.807	-0.520509	5.44669
	116.432	298.807	-0.520047	5.44669
	116.432	298.807	-0.520394	5.44669
	116.432	298.807	-0.520703	5.44669
	116.432	298.758	-0.520709	5.44669
	116.432	298.631	-0.520602	5.44669
	116.432	298.53	-0.520555	5.44669
	116.432	298.473	-0.520573	5.44669
	116.432	298.426	-0.520598	5.44669
	116.432	298.467	-0.520601	5.44669
	116.432	298.507	-0.520594	5.44669
	116.432	298.461	-0.52059	5.44669
	116.432	298.469	-0.520591	5.44669
	116.432	298.495	-0.520592	5.44669
	116.432	298.406	-0.520593	5.44669
	116.432	298.295	-0.520592	5.44669
	116.432	298.27	-0.520592	5.44669
	116.432	298.297	-0.520592	5.44669
	116.432	298.317	-0.520592	5.44669
	116.432	298.316	-0.520592	5.44669
	116.432	298.308	-0.520592	5.44669
	116.432	298.305	-0.520592	5.44669
	116.432	298.307	-0.520592	5.44669
	116.432	298.309	-0.520592	5.44669
	116.432	298.309	-0.520592	5.44669
	116.432	298.308	-0.520592	5.44268
	116.432	298.308	-0.520592	5.43234
	116.432	298.308	-0.520592	5.42806
	116.432	298.308	-0.520592	5.43775
	116.432	298.308	-0.528463	5.44858
	116.432	298.308	-0.556619	5.4505
	116.432	298.308	-0.585293	5.44759
	116.432	298.308	-0.574671	5.44571
	116.432	298.308	-0.534418	5.44595
	116.432	298.308	-0.509406	5.44673
	116.432	298.308	-0.511348	5.44696
	116.432	298.308	-0.520753	5.44679
	116.432	298.308	-0.523954	5.44663
	116.432	298.308	-0.521945	5.44663
	116.432	298.308	-0.519964	5.44668
	116.432	298.308	-0.519848	5.44671
	116.432	298.308	-0.520504	5.4467
	116.432	298.308	-0.52082	5.44668
	116.432	298.308	-0.520719	5.44668
	116.432	298.308	-0.520564	5.44669
	116.432	298.308	-0.520536	5.44669
	116.432	298.308	-0.520578	5.44669
	116.432	298.308	-0.520607	5.44669
	116.432	298.308	-0.520603	5.44669
	116.432	298.308	-0.520592	5.44669
	116.432	298.308	-0.520588	5.44669
	116.432	298.308	-0.520591	5.44669
	116.432	298.308	-0.520593	5.44669
	116.432	298.308	-0.520593	5.44669
	116.432	298.308	-0.520592	5.44669
	116.432	298.308	-0.520592	5.44669
	116.432	298.308	-0.520592	5.44669
	116.432	298.308	-0.520592	5.44669
	116.432	298.308	-0.520592	5.44669
	116.432	298.308	-0.520592	5.44669
	116.432	298.259	-0.520592	5.44669
	116.432	298.083	-0.520592	5.44669
	116.432	297.904	-0.520592	5.44669
	116.432	297.921	-0.520592	5.44669
	116.432	297.997	-0.520592	5.44669
	116.432	297.925	-0.520592	5.44669
	116.432	297.803	-0.520592	5.44669
	116.432	297.718	-0.520592	5.44669
	116.432	297.618	-0.520592	5.44669
	116.432	297.54	-0.520592	5.44669
	116.432	297.483	-0.520592	5.44669
	116.432	297.379	-0.520592	5.44669
	116.432	297.24	-0.520592	5.44669
	116.432	297.004	-0.520592	5.44669
	116.432	296.576	-0.520592	5.44669
	116.432	296.027	-0.520592	5.44669
	116.432	295.484	-0.520592	5.44669
	116.432	294.886	-0.520592	5.44669
	116.432	294.051	-0.520592	5.44669
	116.432	293.052	-0.520592	5.44669
	116.432	292.106	-0.520592	5.44669
	116.432	291.147	-0.520592	5.44669
	116.454	290.051	-0.520592	5.44669
	116.534	288.982	-0.520592	5.44669
	116.615	288.085	-0.520592	5.44669
	116.585	287.267	-0.520592	5.44669
	116.471	286.474	-0.520592	5.44669
	116.422	285.671	-0.520592	5.44669
	116.508	284.758	-0.520592	5.44669
	116.638	283.788	-0.520592	5.44669
	116.696	282.928	-0.520592	5.44669
	116.68	282.15	-0.520592	5.44669
	116.653	281.32	-0.520592	5.44669
	116.648	280.481	-0.520592	5.44669
	116.655	279.713	-0.520592	5.44669
	116.66	279.036	-0.520592	5.44669
	116.66	278.43	-0.520592	5.44669
	116.658	277.781	-0.520592	5.44669
	116.657	277.034	-0.520592	5.44669
	116.658	276.252	-0.520592	5.44669
	116.658	275.489	-0.520592	5.44669
	116.658	274.746	-0.520592	5.44669
	116.658	274.004	-0.520592	5.44669
	116.658	273.257	-0.520592	5.44669
	116.658	272.555	-0.520592	5.44669
	116.658	271.931	-0.520592	5.44669
	116.658	271.284	-0.528463	5.44669
	116.658	270.593	-0.548748	5.44669
	116.658	269.989	-0.565008	5.44669
	116.658	269.502	-0.574152	5.44669
	116.658	268.994	-0.581585	5.44669
	116.658	268.331	-0.567192	5.44669
	116.658	267.594	-0.532652	5.44669
	116.658	266.977	-0.511332	5.44669
	116.658	266.452	-0.512784	5.44669
	116.658	265.826	-0.52067	5.44669
	116.658	265.111	-0.523409	5.44669
	116.658	264.44	-0.521746	5.44669
	116.658	263.779	-0.527945	5.44669
	116.658	263.098	-0.548121	5.44669
	116.68	262.504	-0.557059	5.44669
	116.738	262.017	-0.538316	5.44669
	116.761	261.506	-0.516992	5.44669
	116.73	260.842	-0.513091	5.44669
	116.749	260.105	-0.518779	5.44669
[truncated: 1,722 more rows]
