# Supplementary material for: Design of a cosmetic glove stiffness compensation mechanism for toddler-sized hand prostheses
Source: PLoS One. 2017 Aug 11;12(8):e0183233. doi: 10.1371/journal.pone.0183233 (PMC5553851; doi:10.1371/journal.pone.0183233)
Supplement: S1 Dataset — (ZIP) [file pone.0183233.s001.zip › 01 Glove measurements/PVCglove3_3.xlsx]

## Sheet: test_glove3_3
LabVIEW Measurement
Writer_Version	2
Reader_Version	2
Separator	Tab
Decimal_Separator	.
Multi_Headings	No
X_Columns	No
Time_Pref	Absolute
Operator	localadmin
Date	2012-12-10
Time	00:14:20.795000
***End_of_Header***
Channels	4
Samples	10	10	10	10
Date	2012-12-10	2012-12-10	2012-12-10	2012-12-10
Time	00:14:22.595000	00:14:22.595000	00:14:22.595000	00:14:22.595000
Y_Unit_Label	mm	N	N	Pa
X_Dimension	Time	Time	Time	Time
X0	0	0	0	0
Delta_X	0.01	0.01	0.01	0.01
***End_of_Header***
X_Value	Voltage LVDT (Filtered)	Voltage Load Cell (Filtered)	Voltage Pinch Load Cell (Filtered)	Voltage Pressure (Filtered)	Comment
	129.098	0.252194	-0.520592	5.44669
	129.11	0.255337	-0.520592	5.44669
	129.108	0.264854	-0.520592	5.44669
	129.104	0.218534	-0.520592	5.44669
	129.102	0.089579	-0.520592	5.44669
	129.126	0.035213	-0.520592	5.44669
	129.206	0.153996	-0.520592	5.44669
	129.288	0.287423	-0.520592	5.44669
	129.257	0.311281	-0.520592	5.44669
	129.143	0.275462	-0.520592	5.44669
	129.072	0.252235	-0.512722	5.44669
	129.078	0.255278	-0.492437	5.44669
	129.104	0.264815	-0.484047	5.44669
	129.113	0.267729	-0.503059	5.44669
	129.108	0.26556	-0.5243	5.44669
	129.124	0.263616	-0.528071	5.44669
	129.204	0.263572	-0.522358	5.44669
	129.287	0.264245	-0.518666	5.44669
	129.258	0.264542	-0.519157	5.44669
	129.143	0.264428	-0.520675	5.44669
	129.072	0.264274	-0.521137	5.44669
	129.078	0.26425	-0.520791	5.44669
	129.104	0.264295	-0.520482	5.44669
	129.114	0.215132	-0.520475	5.44669
	129.13	0.088352	-0.520583	5.44669
	129.204	0.035909	-0.52063	5.44669
	129.285	0.154723	-0.520611	5.44669
	129.257	0.287481	-0.520587	5.44669
	129.144	0.261856	-0.520583	5.44669
	129.073	0.099378	-0.52059	5.44669
	129.078	0.023871	-0.520595	5.44669
	129.104	0.145754	-0.520594	5.44669
	129.113	0.288001	-0.520592	5.44669
	129.108	0.314453	-0.520592	5.44669
	129.102	0.276585	-0.520592	5.44669
	129.102	0.251578	-0.520592	5.44669
	129.104	0.254604	-0.520592	5.44669
	129.105	0.264766	-0.520592	5.44669
	129.104	0.267948	-0.520592	5.44669
	129.104	0.265669	-0.520592	5.44669
	129.104	0.263583	-0.520592	5.44669
	129.104	0.21433	-0.520592	5.44669
	129.104	0.088269	-0.520592	5.44669
	129.104	0.036159	-0.520592	5.44669
	129.104	0.154858	-0.520592	5.44669
	129.104	0.287448	-0.520592	5.44669
	129.104	0.310985	-0.520592	5.44669
	129.104	0.275329	-0.520592	5.44669
	129.104	0.252284	-0.520592	5.44669
	129.104	0.255346	-0.520592	5.44669
	129.104	0.264826	-0.520592	5.44669
	129.104	0.26771	-0.520592	5.44669
	129.104	0.265548	-0.520592	5.44669
	129.104	0.263617	-0.520592	5.44669
	129.104	0.263577	-0.520592	5.44669
	129.104	0.264247	-0.520592	5.44669
	129.104	0.264541	-0.520592	5.44669
	129.104	0.264427	-0.520592	5.44669
	129.104	0.264274	-0.520592	5.44669
	129.104	0.264251	-0.520592	5.44669
	129.104	0.264295	-0.520592	5.44669
	129.104	0.264322	-0.520592	5.44669
	129.126	0.264318	-0.520592	5.44669
	129.184	0.264306	-0.520592	5.44669
	129.23	0.264303	-0.520592	5.44669
	129.256	0.264306	-0.520592	5.44669
	129.277	0.264308	-0.512722	5.44669
	129.236	0.215118	-0.492437	5.44669
	129.138	0.088342	-0.484047	5.44669
	129.078	0.035909	-0.503059	5.44669
	129.082	0.105537	-0.5243	5.44669
	129.104	0.111516	-0.528071	5.44669
	129.112	0.082648	-0.522358	5.44669
	129.13	0.165763	-0.518666	5.44669
	129.182	0.226253	-0.519157	5.44669
	129.206	0.126108	-0.520675	5.44669
	129.153	0.047465	-0.521137	5.44669
	129.094	0.146095	-0.520791	5.44669
	129.083	0.279751	-0.520482	5.44669
	129.099	0.310875	-0.520475	5.44669
	129.132	0.278019	-0.520583	5.44669
	129.188	0.25345	-0.52063	5.44669
	129.207	0.254878	-0.520611	5.44669
	129.152	0.264216	-0.520587	5.44669
	129.093	0.26762	-0.520583	5.44669
	129.083	0.265727	-0.52059	5.44669
	129.122	0.263724	-0.520595	5.44669
	129.189	0.263558	-0.520594	5.44669
	129.211	0.264201	-0.520592	5.44669
	129.153	0.264529	-0.520592	5.44669
	129.092	0.264438	-0.520592	5.44669
	129.082	0.264283	-0.520592	5.44669
	129.099	0.264251	-0.520592	5.44669
	129.11	0.264292	-0.520592	5.44669
	129.108	0.264321	-0.520592	5.44669
	129.126	0.215128	-0.520592	5.44669
	129.182	0.088341	-0.520592	5.44669
	129.207	0.035906	-0.520592	5.44669
	129.154	0.154726	-0.520592	5.44669
	129.094	0.287483	-0.520592	5.44669
	129.083	0.311047	-0.520592	5.44669
	129.099	0.275343	-0.520592	5.44669
	129.109	0.252268	-0.520592	5.44669
	129.108	0.255334	-0.520592	5.44669
	129.104	0.264827	-0.520592	5.44669
	129.102	0.218524	-0.520592	5.44669
	129.103	0.089584	-0.520592	5.44669
	129.104	0.035219	-0.520592	5.44669
	129.104	0.153996	-0.520592	5.44669
	129.104	0.287421	-0.520592	5.44669
	129.104	0.31128	-0.520592	5.44669
	129.104	0.275462	-0.520592	5.44669
	129.104	0.203045	-0.520592	5.44669
	129.104	0.079312	-0.520592	5.44669
	129.104	0.036417	-0.520592	5.44669
	129.104	0.158149	-0.512722	5.44669
	129.104	0.288735	-0.492437	5.44669
	129.104	0.310354	-0.484047	5.4507
	129.126	0.274608	-0.503059	5.46104
	129.184	0.252206	-0.5243	5.46531
	129.207	0.25557	-0.528071	5.45562
	129.154	0.264947	-0.522358	5.4448
	129.116	0.267681	-0.518666	5.44287
	129.163	0.265493	-0.519157	5.44579
	129.202	0.263605	-0.520675	5.44767
	129.159	0.263591	-0.521137	5.44742
	129.098	0.264257	-0.520791	5.44664
	129.083	0.264541	-0.520482	5.44641
	129.12	0.264423	-0.520475	5.44658
	129.189	0.215082	-0.520583	5.44674
	129.212	0.039096	-0.52063	5.44675
	129.154	-0.140067	-0.520611	5.44669
	129.092	-0.073655	-0.520587	5.44667
	129.082	0.177912	-0.520583	5.44668
	129.122	0.334219	-0.52059	5.44669
	129.19	0.322077	-0.520595	5.44669
	129.212	0.263302	-0.520594	5.44669
	129.153	0.243296	-0.520592	5.44669
	129.092	0.255855	-0.520592	5.44669
	129.082	0.268234	-0.520592	5.44669
	129.099	0.268956	-0.520592	5.44669
	129.11	0.264859	-0.520592	5.44669
	129.108	0.213695	-0.520592	5.44669
	129.104	0.08755	-0.520592	5.44669
	129.102	0.036083	-0.520592	5.44669
	129.103	0.155081	-0.520592	5.44669
	129.127	0.287568	-0.520592	5.44669
	129.206	0.310956	-0.520592	5.44669
	129.31	0.275274	-0.520592	5.44669
	129.337	0.252271	-0.520592	5.44669
	129.247	0.25536	-0.520592	5.44669
	129.122	0.264836	-0.520592	5.44669
	129.067	0.267709	-0.520592	5.44669
	129.106	0.265544	-0.520592	5.44669
	129.188	0.263616	-0.520592	5.44669
	129.217	0.263578	-0.520592	5.44669
	129.156	0.264247	-0.520592	5.44669
	129.091	0.264541	-0.520592	5.44669
	129.081	0.264426	-0.520592	5.44669
	129.099	0.215084	-0.520592	5.44669
	129.11	0.088285	-0.520592	5.44669
	129.108	0.035898	-0.520592	5.44669
	129.104	0.154742	-0.520592	5.44669
	129.102	0.287492	-0.520592	5.44669
	129.103	0.311045	-0.520592	5.44669
	129.127	0.275339	-0.520592	5.44669
	129.184	0.252267	-0.520592	5.44669
	129.208	0.255335	-0.520592	5.44669
	129.154	0.264828	-0.520592	5.44669
	129.093	0.267714	-0.520592	5.44669
	129.083	0.265549	-0.520592	5.44669
	129.099	0.263616	-0.520592	5.44669
	129.109	0.263576	-0.520592	5.44669
	129.108	0.264247	-0.520592	5.44669
	129.126	0.264542	-0.520592	5.44669
	129.182	0.264427	-0.520592	5.44669
	129.207	0.264274	-0.520592	5.44669
	129.154	0.264251	-0.520592	5.44669
	129.094	0.264295	-0.520592	5.44669
	129.083	0.264322	-0.520592	5.44669
	129.099	0.264318	-0.520592	5.44669
	129.132	0.264306	-0.520592	5.44669
	129.188	0.215113	-0.520592	5.44669
	129.207	0.08834	-0.520592	5.44669
	129.152	0.035911	-0.520592	5.44669
	129.093	0.154728	-0.520592	5.44669
	129.083	0.287482	-0.520592	5.44669
	129.099	0.311046	-0.520592	5.44669
	129.109	0.275343	-0.520592	5.44669
	129.108	0.252268	-0.520592	5.44669
	129.104	0.255334	-0.520592	5.44669
	129.102	0.264827	-0.520592	5.44669
	129.103	0.267714	-0.520592	5.44669
	129.104	0.265549	-0.520592	5.44669
	129.104	0.263617	-0.520592	5.44669
	129.104	0.263576	-0.520592	5.44669
	129.104	0.215056	-0.520592	5.44669
	129.104	0.088576	-0.520592	5.44669
	129.104	0.036029	-0.520592	5.44669
	129.104	0.154694	-0.520592	5.44669
	129.104	0.287425	-0.520592	5.44669
	129.104	0.311034	-0.520592	5.44669
	129.104	0.275358	-0.520592	5.44669
	129.104	0.252279	-0.520592	5.44669
	129.104	0.255333	-0.520592	5.44669
	129.104	0.264823	-0.520592	5.44669
	129.104	0.267713	-0.520592	5.44669
	129.104	0.26555	-0.520592	5.44669
	129.082	0.263617	-0.520592	5.44669
	129.002	0.263576	-0.520592	5.44669
	128.898	0.264246	-0.520592	5.44669
	128.849	0.264541	-0.520592	5.44669
	128.859	0.264427	-0.520592	5.44669
	128.88	0.264274	-0.520592	5.44669
	128.885	0.264251	-0.520592	5.44669
	128.88	0.264295	-0.520592	5.44669
	128.876	0.264322	-0.520592	5.44669
	128.876	0.264318	-0.520592	5.44669
	128.878	0.264306	-0.520592	5.44669
	128.878	0.264303	-0.520592	5.44669
	128.878	0.264306	-0.520592	5.44669
	128.878	0.264308	-0.520592	5.44669
	128.878	0.264308	-0.520592	5.44669
	128.878	0.264307	-0.520592	5.44669
	128.878	0.264307	-0.520592	5.44669
	128.878	0.264307	-0.520592	5.44669
	128.878	0.264307	-0.520592	5.44669
	128.878	0.264307	-0.520592	5.44669
	128.878	0.264307	-0.520592	5.44669
	128.878	0.264307	-0.520592	5.44669
	128.878	0.264307	-0.520592	5.44669
	128.878	0.264307	-0.520592	5.44669
	128.878	0.264307	-0.520592	5.44669
	128.878	0.264307	-0.520592	5.44669
	128.878	0.264307	-0.520592	5.44669
	128.878	0.264307	-0.520592	5.44669
	128.878	0.264307	-0.520592	5.44669
	128.855	0.264307	-0.520592	5.44669
	128.776	0.264307	-0.520592	5.44669
	128.672	0.264307	-0.520592	5.44669
	128.622	0.264307	-0.520592	5.44669
	128.655	0.264307	-0.520592	5.44669
	128.734	0.264307	-0.520592	5.44669
	128.763	0.264307	-0.520592	5.44669
	128.703	0.264307	-0.520592	5.44669
	128.639	0.313497	-0.520592	5.44669
	128.629	0.440273	-0.520592	5.44669
	128.646	0.492705	-0.520592	5.44669
	128.657	0.373887	-0.520592	5.44669
	128.656	0.241132	-0.520592	5.44669
	128.651	0.217568	-0.520592	5.44669
	128.65	0.253272	-0.520592	5.44669
	128.651	0.276346	-0.520592	5.44669
	128.652	0.27328	-0.520592	5.44669
	128.652	0.263787	-0.520592	5.44669
	128.651	0.2609	-0.520592	5.44669
	128.651	0.263065	-0.520592	5.44669
	128.651	0.264998	-0.520592	5.44669
	128.651	0.265038	-0.520592	5.44669
	128.651	0.264368	-0.520592	5.44669
	128.629	0.264073	-0.520592	5.44669
	128.549	0.264187	-0.520592	5.44669
	128.446	0.26434	-0.520592	5.44669
	128.418	0.264364	-0.520592	5.44669
	128.509	0.264319	-0.520592	5.44669
	128.611	0.264292	-0.520592	5.44669
	128.586	0.264297	-0.520592	5.44669
	128.467	0.264308	-0.520592	5.44669
	128.392	0.264311	-0.520592	5.44669
	128.397	0.264309	-0.520592	5.44669
	128.426	0.264306	-0.520592	5.44669
	128.435	0.264306	-0.520592	5.44669
	128.429	0.264307	-0.520592	5.44669
	128.423	0.264307	-0.520592	5.44669
	128.423	0.264307	-0.520592	5.44669
	128.425	0.264307	-0.520592	5.44669
	128.426	0.264307	-0.520592	5.44669
	128.425	0.264307	-0.520592	5.44669
	128.425	0.264307	-0.520592	5.44669
	128.425	0.264307	-0.520592	5.44669
	128.425	0.264307	-0.520592	5.44669
	128.403	0.264307	-0.520592	5.44669
	128.345	0.264307	-0.520592	5.44669
	128.322	0.264307	-0.520592	5.44268
	128.375	0.264307	-0.520592	5.43234
	128.436	0.264307	-0.520592	5.42806
	128.424	0.264307	-0.520592	5.43775
	128.328	0.264307	-0.520592	5.45259
	128.214	0.264307	-0.520592	5.46485
	128.166	0.264307	-0.520592	5.46621
	128.181	0.264307	-0.520592	5.45464
	128.203	0.264307	-0.520592	5.44407
	128.207	0.264307	-0.520592	5.44292
	128.223	0.264307	-0.520592	5.44606
	128.276	0.264307	-0.520592	5.44777
	128.301	0.264307	-0.520592	5.44736
	128.249	0.264307	-0.520592	5.44658
	128.189	0.264307	-0.520592	5.4464
	128.178	0.264307	-0.520592	5.4466
	128.194	0.264307	-0.520592	5.44675
	128.204	0.264307	-0.520592	5.44674
	128.203	0.264307	-0.520592	5.44669
	128.199	0.264307	-0.520592	5.44667
	128.197	0.264307	-0.520592	5.44668
	128.198	0.264307	-0.520592	5.44669
	128.177	0.264307	-0.520592	5.44669
	128.119	0.264307	-0.520592	5.44669
	128.095	0.264307	-0.520592	5.44669
	128.127	0.264307	-0.520592	5.44669
	128.129	0.264307	-0.520592	5.44669
	128.116	0.264307	-0.520592	5.44669
	128.132	0.264307	-0.520592	5.44669
	128.102	0.264307	-0.520592	5.44669
	128.01	0.264307	-0.520592	5.44669
	127.971	0.264307	-0.520592	5.44669
	128.03	0.264307	-0.520592	5.44669
	128.075	0.264307	-0.520592	5.44669
	128.03	0.264307	-0.520592	5.44669
	127.965	0.264307	-0.520592	5.44669
	127.95	0.264307	-0.520592	5.44669
	127.966	0.264307	-0.520592	5.44669
	127.978	0.264307	-0.520592	5.44669
	127.977	0.264307	-0.520592	5.44669
	127.973	0.264307	-0.520592	5.44669
	127.971	0.264307	-0.520592	5.44669
	127.972	0.264307	-0.520592	5.44669
	127.973	0.264307	-0.520592	5.44669
	127.973	0.264307	-0.520592	5.44669
	127.973	0.264307	-0.520592	5.44669
	127.972	0.264307	-0.520592	5.44669
	127.972	0.264307	-0.520592	5.44669
	127.973	0.264307	-0.520592	5.44669
	127.973	0.313497	-0.520592	5.44669
	127.973	0.440273	-0.520592	5.44669
	127.972	0.492705	-0.520592	5.44669
	127.972	0.373887	-0.520592	5.44669
	127.972	0.241132	-0.520592	5.44669
	127.973	0.217568	-0.520592	5.44669
	127.972	0.302462	-0.520592	5.44669
	127.972	0.501502	-0.520592	5.44669
	127.972	0.726833	-0.520592	5.44669
	127.972	0.826921	-0.520592	5.44669
	127.95	0.800859	-0.520592	5.44669
	127.893	0.707094	-0.520592	5.44669
	127.869	0.522026	-0.520592	5.4507
	127.923	0.305708	-0.520592	5.46104
	127.983	0.253621	-0.520592	5.46531
	127.994	0.402756	-0.520592	5.45562
	127.955	0.498634	-0.520592	5.4448
	127.887	0.389763	-0.520592	5.44287
	127.843	0.245683	-0.520592	5.44579
	127.843	0.213833	-0.520592	5.44767
	127.859	0.25009	-0.520592	5.44742
	127.843	0.276341	-0.520592	5.44664
	127.782	0.274409	-0.520592	5.44641
	127.733	0.313452	-0.520592	5.44658
	127.729	0.436663	-0.520592	5.44674
	127.744	0.491209	-0.520592	5.44675
	127.751	0.423734	-0.520592	5.44669
	127.749	0.467095	-0.520592	5.44667
	127.746	0.622036	-0.520592	5.44668
	127.745	0.591006	-0.520592	5.44669
	127.746	0.411803	-0.520592	5.44669
	127.747	0.37936	-0.520592	5.44669
	127.746	0.434472	-0.520592	5.44669
	127.746	0.420689	-0.520592	5.44669
	127.746	0.436852	-0.520592	5.44669
	127.746	0.455098	-0.520592	5.44669
	127.746	0.359656	-0.520592	5.44669
	127.746	0.297778	-0.520592	5.44669
	127.746	0.401723	-0.520592	5.44669
	127.746	0.531641	-0.520592	5.44669
	127.724	0.559308	-0.520592	5.44669
	127.644	0.477143	-0.520592	5.44669
	127.563	0.326977	-0.520592	5.44669
	127.571	0.27651	-0.520592	5.44669
	127.605	0.453661	-0.520592	5.44669
	127.572	0.716323	-0.520592	5.44669
	127.517	0.839572	-0.520592	5.44669
	127.501	0.809901	-0.520592	5.44669
	127.513	0.706386	-0.520592	5.44669
	127.524	0.567706	-0.520592	5.44669
	127.524	0.529645	-0.520592	5.44669
	127.52	0.609531	-0.520592	5.44669
	127.519	0.6147	-0.520592	5.44669
	127.519	0.532656	-0.520592	5.44669
	127.52	0.438424	-0.520592	5.44669
	127.52	0.320545	-0.520592	5.44669
	127.52	0.287627	-0.520592	5.44669
	127.52	0.460612	-0.520592	5.44669
	127.52	0.715284	-0.520592	5.44669
	127.52	0.787476	-0.520592	5.44669
	127.498	0.633088	-0.520592	5.44669
	127.418	0.527857	-0.520592	5.44669
	127.314	0.634677	-0.520592	5.44669
	127.265	0.781221	-0.520592	5.44669
	127.275	0.814833	-0.520592	5.44669
	127.296	0.778439	-0.520592	5.44669
	127.301	0.751503	-0.520592	5.44669
	127.296	0.753198	-0.520592	5.44669
	127.292	0.763488	-0.520592	5.44669
	127.292	0.718007	-0.520592	5.44669
	127.294	0.589128	-0.528463	5.44669
	127.294	0.534496	-0.548748	5.44669
	127.294	0.60395	-0.557137	5.44669
	127.294	0.610639	-0.538126	5.44669
	127.294	0.582129	-0.516884	5.44669
	127.294	0.665142	-0.513114	5.44669
	127.294	0.774652	-0.518827	5.44669
	127.294	0.801247	-0.522519	5.44669
	127.294	0.775082	-0.522028	5.44669
	127.294	0.754926	-0.520509	5.44669
	127.294	0.755825	-0.520047	5.44669
	127.294	0.763372	-0.520394	5.44669
	127.294	0.766215	-0.520703	5.44669
	127.271	0.764723	-0.520709	5.44669
	127.214	0.763088	-0.520602	5.44669
	127.19	0.762933	-0.520555	5.44669
	127.222	0.763449	-0.520573	5.44669
	127.202	0.763721	-0.520598	5.44669
	127.109	0.763651	-0.520601	5.44669
	127.043	0.763525	-0.520594	5.44669
	127.043	0.763497	-0.52059	5.44669
	127.066	0.76353	-0.520591	5.44669
	127.075	0.763554	-0.520592	5.44669
	127.071	0.763552	-0.520593	5.44669
	127.066	0.763543	-0.520592	5.44669
	127.065	0.76354	-0.520592	5.44669
	127.067	0.763542	-0.520592	5.44669
	127.068	0.763544	-0.520592	5.44669
	127.068	0.763544	-0.520592	5.44669
	127.067	0.763543	-0.520592	5.44669
	127.067	0.763543	-0.520592	5.44669
	127.067	0.763543	-0.520592	5.44669
	127.067	0.763543	-0.520592	5.44669
	127.067	0.763543	-0.520592	5.44669
	127.067	0.763543	-0.520592	5.44669
	127.067	0.763543	-0.520592	5.44669
	127.067	0.763543	-0.520592	5.44669
	127.067	0.763543	-0.520592	5.44669
	127.045	0.763543	-0.520592	5.44669
	126.965	0.763543	-0.520592	5.44669
	126.862	0.763543	-0.528463	5.44669
	126.834	0.763543	-0.548748	5.44669
	126.902	0.763543	-0.557137	5.44669
	126.947	0.763543	-0.538126	5.44669
	126.898	0.763543	-0.516884	5.44669
	126.833	0.763543	-0.513114	5.44669
	126.818	0.763543	-0.518827	5.44669
	126.834	0.763543	-0.522519	5.44669
	126.846	0.763543	-0.522028	5.44669
	126.846	0.812733	-0.520509	5.44669
	126.841	0.939509	-0.520047	5.44669
	126.839	1.04113	-0.520394	5.44669
	126.84	1.04909	-0.520703	5.4507
	126.841	0.968766	-0.520709	5.46104
	126.841	0.826384	-0.520602	5.46531
	126.841	0.729333	-0.520555	5.45562
	126.819	0.728843	-0.520573	5.4448
	126.761	0.76148	-0.520598	5.44287
	126.738	0.775062	-0.520601	5.44579
	126.791	0.769109	-0.520594	5.44767
	126.829	0.761781	-0.52059	5.44742
	126.76	0.760827	-0.520591	5.44664
	126.64	0.763032	-0.520592	5.44641
	126.603	0.813485	-0.520593	5.44658
	126.672	0.940005	-0.520592	5.44674
	126.721	1.04107	-0.520592	5.44675
	126.674	1.04889	-0.520592	5.44669
	126.607	1.01789	-0.520592	5.44667
	126.591	1.00239	-0.520592	5.44668
	126.608	0.957772	-0.520592	5.44669
	126.62	0.838425	-0.520592	5.44669
	126.619	0.738291	-0.520592	5.44669
	126.615	0.777508	-0.520592	5.44669
	126.613	0.934041	-0.520592	5.44669
	126.614	1.00222	-0.520592	5.44669
	126.615	0.92857	-0.520592	5.44669
	126.615	0.915302	-0.520592	5.44669
	126.615	0.991736	-0.520592	5.44669
	126.592	1.0865	-0.520592	5.44669
	126.513	1.20659	-0.520592	5.44669
	126.431	1.24025	-0.520592	5.44669
	126.439	1.11598	-0.520592	5.44669
	126.474	0.987618	-0.520592	5.44669
	126.441	0.967834	-0.520592	5.44669
	126.386	1.05275	-0.520592	5.44669
	126.37	1.20126	-0.520592	5.44669
	126.382	1.29925	-0.520592	5.44669
	126.392	1.24876	-0.520592	5.44669
	126.393	1.08827	-0.520592	5.44669
	126.389	1.02244	-0.520592	5.44669
	126.387	1.14767	-0.520592	5.44669
	126.388	1.28788	-0.520592	5.44669
	126.389	1.31229	-0.520592	5.44669
	126.389	1.27429	-0.520592	5.44669
	126.389	1.24995	-0.520592	5.44669
	126.388	1.25331	-0.520592	5.44669
	126.388	1.26337	-0.520592	5.44669
	126.388	1.26639	-0.520592	5.44669
	126.388	1.26408	-0.520592	5.44669
	126.388	1.26204	-0.520592	5.44669
	126.388	1.26201	-0.520592	5.44669
	126.388	1.26272	-0.520592	5.44669
	126.388	1.26303	-0.520592	5.44669
	126.388	1.2629	-0.520592	5.44669
	126.388	1.26274	-0.520592	5.44669
	126.388	1.26272	-0.520592	5.44669
	126.388	1.26277	-0.520592	5.44669
	126.366	1.26279	-0.520592	5.44669
	126.286	1.26279	-0.520592	5.44669
	126.205	1.26278	-0.520592	5.44669
	126.213	1.26277	-0.520592	5.44669
	126.27	1.26278	-0.520592	5.44669
	126.294	1.26278	-0.520592	5.44669
	126.263	1.26278	-0.520592	5.44669
	126.193	1.26278	-0.520592	5.44669
	126.145	1.26278	-0.520592	5.44669
	126.145	1.26278	-0.520592	5.44669
	126.161	1.26278	-0.520592	5.44669
	126.168	1.26278	-0.520592	5.44669
	126.165	1.26278	-0.520592	5.44669
	126.161	1.26278	-0.520592	5.44669
	126.161	1.26278	-0.520592	5.44669
	126.162	1.26278	-0.520592	5.44669
	126.163	1.26278	-0.520592	5.44669
	126.162	1.26278	-0.520592	5.44669
	126.162	1.26278	-0.520592	5.44669
	126.162	1.26278	-0.520592	5.44669
	126.162	1.26278	-0.520592	5.44669
	126.162	1.26278	-0.520592	5.44669
	126.162	1.26278	-0.520592	5.44669
	126.162	1.26278	-0.520592	5.4507
	126.162	1.26278	-0.520592	5.46104
	126.162	1.26278	-0.520592	5.46531
	126.162	1.26278	-0.520592	5.45562
	126.162	1.26278	-0.520592	5.4448
	126.162	1.26278	-0.520592	5.44287
	126.162	1.31197	-0.520592	5.44579
	126.14	1.43874	-0.520592	5.44767
	126.082	1.49118	-0.520592	5.44742
	126.036	1.37236	-0.520592	5.44664
	126.01	1.2396	-0.520592	5.44641
	125.967	1.21604	-0.520592	5.44658
	125.95	1.25174	-0.520592	5.44674
	126.024	1.27482	-0.520592	5.44675
	126.116	1.32094	-0.520592	5.44669
	126.093	1.43823	-0.520592	5.44667
	126	1.48777	-0.520592	5.44668
	126.006	1.37112	-0.520592	5.44669
	126.092	1.28948	-0.520592	5.44669
	126.089	1.39274	-0.520592	5.44669
	125.985	1.52939	-0.520592	5.44669
	125.908	1.60932	-0.520592	5.44669
	125.908	1.70201	-0.520592	5.44669
	125.934	1.7295	-0.520592	5.44669
	125.945	1.61239	-0.520592	5.44669
	125.94	1.53841	-0.520592	5.44669
	125.934	1.64503	-0.520592	5.44669
	125.934	1.73119	-0.520592	5.44669
	125.935	1.6334	-0.520592	5.44669
	125.936	1.54662	-0.520592	5.44669
	125.936	1.641	-0.520592	5.44669
	125.936	1.77577	-0.520592	5.44669
	125.936	1.80887	-0.520592	5.44669
	125.914	1.77645	-0.520592	5.44669
	125.856	1.75136	-0.520592	5.44669
	125.81	1.75241	-0.520592	5.44669
	125.784	1.76178	-0.520592	5.44669
	125.741	1.76533	-0.520592	5.44669
	125.702	1.76349	-0.520592	5.44669
	125.696	1.76145	-0.520592	5.44669
	125.707	1.76126	-0.520592	5.44669
	125.713	1.7619	-0.520592	5.44669
	125.712	1.76223	-0.520592	5.44669
	125.709	1.76215	-0.520592	5.44669
	125.709	1.76199	-0.520592	5.44669
	125.709	1.81115	-0.520592	5.44669
	125.71	1.93796	-0.520592	5.44669
	125.687	1.99043	-0.520592	5.44669
	125.63	1.87161	-0.520592	5.44669
	125.606	1.73884	-0.520592	5.44669
	125.66	1.71527	-0.520592	5.44669
	125.72	1.80017	-0.520592	5.44669
	125.708	1.95002	-0.520592	5.44669
	125.635	2.04858	-0.520592	5.44669
	125.578	2.09623	-0.520592	5.44669
	125.554	2.18899	-0.520592	5.44669
	125.515	2.27717	-0.520592	5.44669
	125.477	2.29163	-0.520592	5.44669
	125.47	2.26801	-0.520592	5.44669
	125.48	2.25323	-0.520592	5.44669
	125.487	2.25548	-0.520592	5.44669
	125.486	2.26168	-0.520592	5.44669
	125.483	2.26348	-0.520592	5.44669
	125.482	2.26203	-0.520592	5.44669
	125.483	2.26078	-0.520592	5.44669
	125.483	2.26078	-0.520592	5.44669
	125.483	2.31041	-0.520592	5.44669
	125.483	2.48656	-0.520592	5.44669
	125.483	2.71488	-0.520592	5.4507
	125.483	2.82436	-0.520592	5.46104
	125.483	2.80117	-0.520592	5.46531
	125.461	2.75446	-0.520592	5.45562
	125.381	2.74344	-0.520592	5.4448
	125.3	2.75548	-0.520592	5.44287
	125.33	2.76445	-0.520592	5.44579
	125.422	2.76392	-0.520592	5.44767
	125.435	2.76052	-0.520592	5.44742
	125.384	2.75928	-0.520592	5.44664
	125.331	2.75997	-0.520592	5.44641
	125.279	2.7607	-0.520592	5.44658
	125.245	2.76076	-0.520592	5.44674
	125.245	2.76053	-0.520592	5.44675
	125.256	2.76041	-0.520592	5.44669
	125.261	2.76044	-0.520592	5.44667
	125.259	2.7605	-0.520592	5.44668
	125.256	2.76051	-0.520592	5.44669
	125.256	2.76049	-0.520592	5.44669
	125.257	2.76048	-0.520592	5.44669
	125.257	2.80967	-0.520592	5.44669
	125.257	2.98564	-0.520592	5.44669
	125.257	3.21404	-0.520592	5.44669
	125.257	3.32362	-0.520592	5.44669
	125.235	3.25126	-0.520592	5.44669
	125.177	3.07774	-0.520592	5.44669
	125.153	3.01427	-0.520592	5.44669
	125.185	3.14513	-0.520592	5.44669
	125.188	3.28686	-0.520592	5.44669
	125.152	3.3099	-0.520592	5.44669
	125.11	3.27079	-0.520592	5.44669
	125.056	3.24648	-0.520592	5.44669
	125.019	3.25023	-0.520592	5.44669
	125.017	3.26045	-0.520592	5.44669
	125.03	3.31259	-0.520592	5.44669
	125.035	3.43697	-0.520592	5.44669
	125.033	3.48735	-0.520592	5.44669
	125.03	3.41771	-0.520592	5.44669
	125.03	3.46165	-0.520592	5.44669
	125.03	3.66679	-0.520592	5.44669
	125.031	3.81195	-0.520592	5.44669
	125.009	3.81168	-0.520592	5.44669
	124.951	3.76186	-0.520592	5.44669
	124.927	3.74138	-0.520592	5.44669
	124.959	3.75056	-0.520592	5.44669
	124.939	3.81088	-0.520592	5.44669
	124.846	3.93905	-0.520592	5.44669
	124.78	4.03731	-0.520592	5.44669
	124.781	4.09255	-0.520592	5.44669
	124.803	4.18859	-0.520592	5.44669
	124.812	4.32464	-0.520592	5.44669
	124.808	4.51334	-0.520592	5.44669
	124.803	4.71787	-0.520592	5.44669
	124.803	4.81318	-0.520592	5.44669
	124.804	4.84175	-0.520592	5.44669
	124.805	4.97712	-0.520592	5.44669
	124.805	5.19615	-0.520592	5.44669
	124.804	5.31628	-0.520592	5.44669
	124.804	5.30087	-0.520592	5.44669
	124.782	5.25363	-0.520592	5.44669
	124.702	5.28882	-0.520592	5.44669
	124.599	5.47576	-0.520592	5.44669
	124.549	5.71373	-0.520592	5.44669
	124.56	5.82343	-0.520592	5.44669
	124.581	5.7969	-0.520592	5.44669
	124.586	5.74871	-0.520592	5.44669
	124.58	5.73826	-0.520592	5.44669
	124.576	5.75106	-0.520592	5.44669
	124.577	5.76014	-0.520592	5.44669
	124.578	5.7594	-0.520592	5.44669
	124.579	5.75586	-0.520592	5.44669
	124.578	5.75464	-0.520592	5.44669
	124.578	5.80458	-0.520592	5.44669
	124.556	5.98129	-0.520592	5.44669
	124.498	6.20974	-0.520592	5.44669
	124.452	6.36826	-0.520592	5.44669
	124.449	6.52093	-0.520592	5.44669
	124.485	6.70263	-0.520592	5.44669
	124.527	6.85042	-0.520592	5.44669
	124.492	7.01526	-0.520592	5.44669
	124.388	7.25507	-0.520592	5.44669
	124.324	7.47986	-0.520592	5.44669
	124.35	7.56694	-0.520592	5.44669
	124.454	7.58508	-0.520592	5.44669
	124.544	7.66986	-0.520592	5.44669
	124.509	7.76524	-0.520592	5.44669
	124.389	7.78556	-0.520592	5.44669
	124.318	7.81102	-0.520592	5.44669
	124.325	7.97009	-0.520592	5.44669
	124.353	8.24907	-0.520592	5.44669
	124.362	8.54122	-0.520592	5.44669
	124.356	8.74871	-0.520592	5.44669
	124.35	8.81015	-0.520592	5.44669
	124.35	8.77455	-0.520592	5.44669
	124.352	8.78896	-0.520592	5.44669
	124.353	8.96332	-0.520592	5.44669
	124.352	9.20346	-0.520592	5.44669
	124.352	9.36772	-0.520592	5.44669
	124.352	9.51864	-0.520592	5.44669
	124.352	9.69757	-0.520592	5.44669
	124.352	9.79563	-0.520592	5.44669
	124.352	9.78527	-0.520592	5.44669
	124.352	9.74799	-0.520592	5.44669
	124.352	9.73637	-0.520592	5.44669
	124.33	9.79399	-0.520592	5.44669
	124.272	9.97762	-0.520592	5.44669
	124.248	10.2062	-0.520592	5.44669
	124.302	10.3132	-0.520592	5.44669
	124.362	10.2888	-0.520592	5.44669
	124.373	10.2917	-0.520592	5.44669
	124.335	10.4573	-0.520592	5.44669
	124.267	10.6978	-0.520592	5.44669
	124.244	10.8162	-0.520592	5.44669
	124.28	10.8416	-0.520592	5.44669
	124.284	10.9182	-0.520592	5.44669
	124.248	11.0076	-0.520592	5.44669
	124.205	11.0775	-0.520592	5.44669
	124.173	11.1828	-0.520592	5.44669
	124.193	11.2684	-0.520592	5.4507
	124.216	11.2773	-0.520592	5.46104
	124.174	11.2522	-0.520592	5.46531
	124.119	11.288	-0.520592	5.45562
	124.107	11.4673	-0.520592	5.4448
	124.12	11.7511	-0.520592	5.44287
	124.13	11.9888	-0.520592	5.44579
	124.129	12.0165	-0.520592	5.44767
	124.126	11.899	-0.520592	5.44742
	124.124	11.9312	-0.520592	5.44664
	124.125	12.0993	-0.520592	5.45042
	124.126	12.127	-0.520592	5.46094
	124.126	12.0738	-0.520592	5.46537
	124.126	12.1394	-0.520592	5.45568
	124.125	12.2503	-0.520592	5.4448
	124.103	12.2838	-0.520592	5.44286
	124.024	12.2599	-0.520592	5.44578
	123.942	12.2383	-0.520592	5.44767
	123.95	12.2378	-0.520592	5.44742
	124.007	12.2453	-0.520592	5.44665
	124.031	12.2978	-0.520592	5.44641
	124	12.4725	-0.520592	5.44658
	123.93	12.6992	-0.520592	5.44674
	123.904	12.8085	-0.520592	5.44675
	123.962	12.835	-0.520592	5.44669
	124.002	12.9645	-0.520592	5.44667
	123.955	13.1818	-0.520592	5.44668
	123.892	13.3033	-0.520592	5.44669
	123.877	13.3383	-0.520592	5.44669
	123.893	13.467	-0.520592	5.44669
	123.904	13.681	-0.520592	5.44669
	123.904	13.8014	-0.520592	5.44669
	123.899	13.837	-0.520592	5.44669
	123.898	13.9665	-0.520592	5.44669
	123.899	14.1805	-0.520592	5.44669
	123.9	14.3006	-0.520592	5.44669
	123.9	14.3362	-0.520592	5.44669
	123.899	14.4657	-0.520592	5.44669
	123.899	14.6797	-0.520592	5.44669
	123.899	14.8491	-0.520592	5.44669
	123.877	15.0114	-0.520592	5.44669
	123.797	15.1933	-0.520592	5.44669
	123.716	15.2885	-0.520592	5.44669
	123.746	15.2759	-0.520592	5.44669
	123.838	15.2879	-0.520592	5.44669
	123.829	15.4531	-0.520592	5.44669
	123.72	15.6902	-0.520592	5.44669
	123.644	15.8073	-0.520592	5.44669
	123.645	15.8334	-0.520592	5.44669
	123.672	15.96	-0.520592	5.44669
	123.682	16.1762	-0.520592	5.44669
	123.677	16.2983	-0.520592	5.44669
	123.671	16.3339	-0.520592	5.44669
	123.671	16.4627	-0.520592	5.44669
	123.673	16.6764	-0.520592	5.44669
	123.674	16.7967	-0.520592	5.44669
	123.673	16.8324	-0.520592	5.44669
	123.673	16.9619	-0.520592	5.44669
	123.673	17.1759	-0.520592	5.44669
	123.673	17.296	-0.520592	5.44669
	123.673	17.2824	-0.520592	5.44669
	123.673	17.2851	-0.520592	5.44669
	123.673	17.4467	-0.520592	5.44669
	123.673	17.6857	-0.520592	5.44669
	123.673	17.8048	-0.520592	5.44669
	123.673	17.7819	-0.520592	5.44669
	123.673	17.7319	-0.520592	5.44669
	123.651	17.7194	-0.520592	5.44669
	123.593	17.7812	-0.520592	5.44669
	123.569	17.9668	-0.520592	5.44669
	123.623	18.1948	-0.520592	5.44669
	123.661	18.35	-0.520592	5.44669
	123.614	18.5014	-0.520592	5.44669
	123.552	18.6838	-0.520592	5.44669
	123.516	18.7831	-0.520592	5.44669
	123.496	18.8212	-0.520592	5.44669
	123.519	18.9592	-0.520592	5.44669
	123.561	19.1759	-0.520592	5.44669
	123.574	19.3433	-0.520592	5.44669
	123.543	19.5039	-0.520592	5.44669
	123.477	19.6858	-0.520592	5.44669
	123.431	19.7816	-0.520592	5.44669
	123.43	19.7693	-0.520592	5.44669
	123.445	19.732	-0.520592	5.44669
	123.452	19.7702	-0.520592	5.44669
	123.449	19.9549	-0.520592	5.44669
	123.446	20.1909	-0.520592	5.44669
	123.445	20.3497	-0.520592	5.44669
	123.446	20.4998	-0.520592	5.44669
	123.447	20.6804	-0.520592	5.44669
	123.447	20.7794	-0.520592	5.44669
	123.447	20.818	-0.520592	5.44669
	123.447	20.9563	-0.520592	5.44669
	123.447	21.173	-0.520592	5.44669
	123.447	21.3403	-0.520592	5.44669
	123.447	21.4516	-0.520592	5.44669
	123.447	21.5067	-0.520592	5.44669
	123.424	21.5502	-0.520592	5.44669
	123.367	21.6567	-0.520592	5.44669
	123.343	21.7521	-0.520592	5.44669
	123.397	21.7647	-0.520592	5.44669
	123.457	21.7377	-0.520592	5.44669
	123.468	21.7714	-0.520592	5.44669
	123.429	21.9505	-0.520592	5.44669
	123.339	22.1857	-0.520592	5.44669
	123.237	22.2971	-0.520592	5.44669
	123.192	22.3214	-0.520592	5.44669
	123.203	22.4493	-0.520592	5.44669
	123.224	22.6667	-0.520592	5.44669
	123.228	22.7888	-0.520592	5.4507
	123.222	22.7748	-0.520592	5.46104
	123.219	22.7766	-0.520592	5.46531
	123.219	22.938	-0.520592	5.45562
	123.22	23.1772	-0.520592	5.4448
	123.221	23.2965	-0.520592	5.44287
	123.221	23.3227	-0.520592	5.44579
	123.22	23.4486	-0.520592	5.44767
	123.22	23.6645	-0.512722	5.44742
	123.22	23.8359	-0.492437	5.44664
	123.22	23.9984	-0.484047	5.44641
	123.22	24.2288	-0.503059	5.44658
	123.22	24.4997	-0.5243	5.44674
	123.22	24.7648	-0.528071	5.44675
	123.198	25.0133	-0.522358	5.44669
	123.141	25.2078	-0.518666	5.44667
	123.095	25.3285	-0.519157	5.44668
	123.069	25.4777	-0.520675	5.44669
	123.025	25.7207	-0.521137	5.44669
	122.986	26.0015	-0.520791	5.44669
	122.981	26.2663	-0.520482	5.44669
	122.991	26.462	-0.520475	5.44669
	122.998	26.5282	-0.520583	5.44669
	122.997	26.548	-0.52063	5.44669
	122.994	26.6901	-0.520611	5.44669
	122.993	26.9642	-0.520587	5.44669
	122.994	27.2113	-0.520583	5.44669
	122.994	27.3446	-0.52059	5.44669
	122.994	27.4804	-0.520595	5.44669
	122.994	27.664	-0.520594	5.44669
	122.972	27.7694	-0.520592	5.44669
	122.914	27.8096	-0.520592	5.44669
	122.868	27.9955	-0.520592	5.44669
	122.842	28.3869	-0.520592	5.44669
	122.799	28.7335	-0.520592	5.44669
	122.76	28.8773	-0.520592	5.44669
	122.754	28.9837	-0.520592	5.44669
	122.765	29.2008	-0.520592	5.44669
	122.771	29.486	-0.520592	5.44669
	122.77	29.7127	-0.520592	5.44669
	122.768	29.7846	-0.520592	5.44669
	122.767	29.7958	-0.520592	5.44669
	122.767	29.9322	-0.520592	5.44669
	122.768	30.1579	-0.520592	5.44669
	122.768	30.3296	-0.520592	5.44669
	122.768	30.4888	-0.520592	5.44669
	122.768	30.7178	-0.520592	5.44669
	122.768	30.9892	-0.520592	5.44669
	122.768	31.2058	-0.520592	5.44669
	122.768	31.3277	-0.520592	5.44669
	122.768	31.4695	-0.520592	5.44669
	122.746	31.7089	-0.520592	5.44669
	122.666	31.9909	-0.520592	5.44669
	122.562	32.2575	-0.520592	5.44669
	122.513	32.5026	-0.520592	5.44669
	122.523	32.6952	-0.520592	5.44669
	122.544	32.8163	-0.520592	5.44669
	122.549	32.9664	-0.520592	5.44669
	122.544	33.2095	-0.520592	5.44669
	122.54	33.4901	-0.520592	5.44669
	122.54	33.7056	-0.520592	5.44669
	122.541	33.7745	-0.520592	5.44669
	122.542	33.7883	-0.520592	5.44669
	122.542	33.927	-0.520592	5.44669
	122.541	34.2018	-0.520592	5.44669
	122.541	34.4995	-0.520592	5.44669
	122.541	34.7108	-0.520592	5.44669
	122.542	34.7719	-0.520592	5.44669
	122.542	34.784	-0.520592	5.44669
	122.542	34.9247	-0.520592	5.44669
	122.519	35.201	-0.520592	5.44669
	122.462	35.4986	-0.520592	5.44669
	122.438	35.7093	-0.520592	5.44669
	122.492	35.7702	-0.520592	5.44669
	122.53	35.7332	-0.520592	5.44669
	122.461	35.7472	-0.520592	5.44669
	122.341	35.9711	-0.520592	5.44669
	122.281	36.3875	-0.520592	5.44669
	122.293	36.7309	-0.520592	5.44669
	122.34	36.8646	-0.520592	5.44669
	122.404	36.9678	-0.520592	5.44669
	122.422	37.1872	-0.520592	5.44669
	122.363	37.4745	-0.520592	5.44669
	122.303	37.7013	-0.520592	5.44669
	122.294	37.8217	-0.520592	5.44669
	122.311	37.9593	-0.520592	5.44669
	122.299	38.1483	-0.520592	5.44669
	122.217	38.3045	-0.520592	5.44669
	122.132	38.4703	-0.520592	5.44669
	122.16	38.6583	-0.520592	5.44669
	122.253	38.7549	-0.520592	5.44669
	122.245	38.7898	-0.520592	5.44669
	122.136	38.9274	-0.520592	5.44669
	122.082	39.1451	-0.520592	5.44669
	122.141	39.2639	-0.520592	5.44669
	122.191	39.2484	-0.520592	5.44669
	122.148	39.2016	-0.520592	5.44669
	122.083	39.237	-0.520592	5.44268
	122.066	39.4239	-0.520592	5.43234
	122.082	39.6618	-0.520592	5.42806
	122.094	39.7714	-0.520592	5.43775
	122.094	39.7449	-0.520592	5.44858
	122.089	39.746	-0.520592	5.4505
	122.087	39.9115	-0.520592	5.44759
	122.088	40.1527	-0.520592	5.44571
	122.089	40.3205	-0.520592	5.44595
	122.089	40.4726	-0.520592	5.44673
	122.089	40.6507	-0.520592	5.44696
	122.089	40.7972	-0.520592	5.44679
	122.089	40.9628	-0.520592	5.44663
	122.089	41.1542	-0.520592	5.44663
	122.089	41.3014	-0.520592	5.44668
	122.089	41.4626	-0.520592	5.44671
	122.089	41.701	-0.520592	5.4467
	122.089	41.9758	-0.520592	5.44668
	122.089	42.1904	-0.520592	5.44668
	122.067	42.3102	-0.520592	5.44669
	122.009	42.4519	-0.520592	5.44669
	121.985	42.692	-0.520592	5.44669
	122.039	42.9743	-0.520592	5.44669
	122.077	43.1916	-0.520592	5.44669
	122.008	43.2606	-0.520592	5.44669
	121.911	43.2739	-0.520592	5.44669
	121.908	43.4123	-0.520592	5.44669
	121.944	43.638	-0.520592	5.44669
	121.915	43.7599	-0.520592	5.44669
	121.861	43.792	-0.520592	5.44669
	121.844	43.9194	-0.520592	5.44669
	121.856	44.1338	-0.520592	5.44669
	121.866	44.3041	-0.520592	5.44669
	121.867	44.4666	-0.520592	5.44669
	121.863	44.6483	-0.520592	5.44669
	121.861	44.7434	-0.520592	5.44669
	121.862	44.78	-0.520592	5.44669
	121.863	44.9188	-0.520592	5.44669
	121.863	45.1364	-0.520592	5.44669
	121.863	45.2547	-0.520592	5.44669
	121.863	45.2883	-0.520592	5.44669
	121.863	45.4175	-0.520592	5.44669
	121.863	45.6322	-0.520592	5.44669
	121.863	45.7527	-0.520592	5.44669
	121.863	45.7882	-0.520592	5.44669
	121.863	45.9667	-0.520592	5.44669
	121.863	46.3567	-0.520592	5.44669
	121.863	46.7053	-0.520592	5.44669
	121.84	46.8504	-0.520592	5.44669
	121.783	46.9567	-0.520592	5.44669
	121.759	47.124	-0.520592	5.44669
	121.813	47.2332	-0.520592	5.44669
	121.851	47.2808	-0.520592	5.44669
	121.804	47.4192	-0.520592	5.44669
	121.742	47.6327	-0.520592	5.44669
	121.705	47.7495	-0.520592	5.44669
	121.663	47.7838	-0.520592	5.44669
	121.629	47.9631	-0.520592	5.44669
	121.624	48.3539	-0.520592	5.44669
	121.634	48.7025	-0.520592	5.44669
	121.64	48.8474	-0.520592	5.44669
	121.639	48.9536	-0.520592	5.44669
	121.636	49.1209	-0.520592	5.44669
	121.635	49.2301	-0.520592	5.44669
	121.636	49.2777	-0.520592	5.44669
	121.637	49.4161	-0.520592	5.44669
	121.637	49.6789	-0.520592	5.44669
	121.636	49.9716	-0.520592	5.44669
	121.636	50.2343	-0.520592	5.44669
	121.636	50.474	-0.520592	5.44669
	121.636	50.7148	-0.520592	5.44669
	121.636	50.9643	-0.520592	5.44669
	121.636	51.1678	-0.520592	5.44669
	121.636	51.2428	-0.520592	5.44669
	121.636	51.2635	-0.520592	5.44669
	121.636	51.4028	-0.520592	5.44669
	121.636	51.6263	-0.520592	5.44669
	121.636	51.7469	-0.520592	5.44669
	121.614	51.7301	-0.520592	5.44669
	121.557	51.7313	-0.520592	5.44669
	121.533	51.8934	-0.520592	5.44669
	121.587	52.1331	-0.520592	5.44669
	121.647	52.3016	-0.520592	5.44669
	121.635	52.4544	-0.520592	5.44669
	121.562	52.6326	-0.528463	5.44669
	121.527	52.7789	-0.548748	5.44669
	121.56	52.9444	-0.557137	5.44669
	121.567	53.1358	-0.538126	5.44669
	121.533	53.2339	-0.516884	5.44669
	121.49	53.2683	-0.513114	5.44669
	121.458	53.4051	-0.518827	5.44669
	121.5	53.6227	-0.522519	5.44669
	121.58	53.7417	-0.522028	5.44669
	121.562	53.7755	-0.520509	5.44669
	121.454	53.9047	-0.520047	5.44669
	121.381	54.1684	-0.520394	5.44669
	121.383	54.4648	-0.520703	5.44669
	121.409	54.6796	-0.520709	5.44669
	121.442	54.7917	-0.520602	5.44669
	121.494	54.9301	-0.520555	5.44669
	121.512	55.1224	-0.520573	5.44669
	121.458	55.2305	-0.520598	5.44669
	121.399	55.2196	-0.520601	5.44669
	121.389	55.2277	-0.520594	5.44669
	121.405	55.3907	-0.52059	5.44669
	121.415	55.6282	-0.520591	5.44669
	121.414	55.7463	-0.520592	5.44669
	121.41	55.7234	-0.520593	5.44669
	121.409	55.723	-0.520592	5.44669
	121.41	55.8866	-0.520592	5.44669
	121.41	56.1275	-0.520592	5.44669
	121.41	56.2467	-0.520592	5.44669
	121.41	56.2723	-0.520592	5.44669
	121.41	56.398	-0.520592	5.44669
	121.41	56.614	-0.520592	5.44669
	121.41	56.7855	-0.520592	5.44669
	121.41	56.8988	-0.520592	5.44669
	121.41	56.9533	-0.520592	5.44669
	121.41	56.9957	-0.520592	5.44669
	121.41	57.1512	-0.520592	5.44669
	121.41	57.4229	-0.520592	5.44669
	121.41	57.6641	-0.520592	5.44669
	121.41	57.7467	-0.520592	5.44669
	121.41	57.7079	-0.520592	5.44669
	121.41	57.6643	-0.520592	5.44669
	121.41	57.6601	-0.520592	5.44669
	121.41	57.6739	-0.520592	5.44669
	121.41	57.7304	-0.520592	5.44669
	121.41	57.9045	-0.520592	5.44669
	121.388	58.1295	-0.520592	5.44669
	121.308	58.2875	-0.520592	5.44669
	121.204	58.4412	-0.520592	5.44669
	121.155	58.6235	-0.520592	5.44669
	121.165	58.722	-0.520592	5.44669
	121.209	58.7598	-0.520592	5.44669
	121.271	58.8979	-0.520592	5.44669
	121.29	59.1148	-0.528463	5.44669
	121.232	59.2331	-0.548748	5.44669
	121.172	59.2176	-0.557137	5.44669
	121.163	59.2202	-0.538126	5.44669
	121.179	59.3825	-0.516884	5.44669
	121.189	59.6218	-0.513114	5.44669
	121.188	59.7408	-0.518827	5.44669
	121.183	59.7669	-0.522519	5.44669
	121.182	59.8928	-0.522028	5.44669
	121.183	60.1087	-0.520509	5.44669
	121.184	60.2801	-0.520047	5.44669
	121.184	60.4918	-0.520394	5.44669
	121.184	60.849	-0.520703	5.44669
	121.184	61.1723	-0.520709	5.44669
	121.184	61.3186	-0.520602	5.44669
	121.184	61.4343	-0.520555	5.44669
	121.184	61.6052	-0.520573	5.44669
	121.184	61.7617	-0.512727	5.44669
	121.161	61.9832	-0.492446	5.44669
	121.082	62.3498	-0.484049	5.44669
	121	62.6736	-0.503056	5.44669
	121.031	62.8167	-0.524299	5.44669
	121.122	62.931	-0.528071	5.44669
	121.113	63.1515	-0.522359	5.44669
	121.004	63.4355	-0.518666	5.44669
	120.928	63.7096	-0.519156	5.44669
	120.929	63.9572	-0.520675	5.44669
	120.956	64.1481	-0.521137	5.44669
	120.967	64.2676	-0.520791	5.44669
	120.962	64.4176	-0.520482	5.44669
	120.956	64.6121	-0.520475	5.44669
	120.955	64.7662	-0.520583	5.44669
	120.957	64.9292	-0.52063	5.44669
	120.958	65.1659	-0.520611	5.44669
	120.958	65.4393	-0.520587	5.44669
	120.957	65.654	-0.520583	5.44669
	120.957	65.7743	-0.52059	5.44669
	120.957	65.9654	-0.520595	5.44669
	120.935	66.3321	-0.520594	5.44669
	120.878	66.716	-0.520592	5.44669
	120.854	66.9904	-0.520592	5.44669
	120.885	67.2043	-0.520592	5.44669
	120.866	67.4304	-0.520592	5.44669
	120.795	67.6337	-0.520592	5.44669
	120.809	67.7661	-0.520592	5.44669
	120.913	67.9171	-0.520592	5.44669
	120.963	68.1566	-0.520592	5.44669
	120.882	68.4354	-0.520592	5.44669
	120.753	68.7006	-0.520592	5.44669
	120.693	68.9955	-0.520592	5.44669
	120.709	69.3647	-0.520592	5.44669
	120.735	69.7635	-0.520592	5.44669
	120.741	70.1989	-0.520592	5.44669
	120.734	70.6472	-0.520592	5.44669
	120.729	71.0399	-0.520592	5.44669
	120.729	71.3971	-0.520592	5.44669
	120.731	71.7089	-0.520592	5.44669
	120.732	71.9571	-0.520592	5.44669
	120.731	72.1365	-0.520592	5.44669
	120.731	72.2513	-0.520592	5.44669
	120.731	72.4527	-0.520592	5.44669
	120.731	72.8257	-0.520592	5.44669
	120.731	73.2085	-0.520592	5.44669
	120.731	73.4802	-0.520592	5.44669
	120.731	73.6442	-0.520592	5.44669
	120.731	73.695	-0.520592	5.44669
	120.731	73.7196	-0.520592	5.44669
	120.731	73.8692	-0.520592	5.44669
	120.731	74.0956	-0.520592	5.44669
	120.731	74.2138	-0.520592	5.44669
	120.731	74.1949	-0.520592	5.44669
	120.731	74.1469	-0.520592	5.44669
	120.731	74.183	-0.520592	5.44669
	120.731	74.3706	-0.520592	5.44669
	120.731	74.6085	-0.520592	5.44669
	120.731	74.718	-0.520592	5.44669
	120.731	74.6914	-0.520592	5.44669
	120.731	74.6924	-0.520592	5.44669
	120.731	74.858	-0.520592	5.44669
	120.731	75.0992	-0.520592	5.44669
	120.731	75.267	-0.520592	5.44669
	120.709	75.4191	-0.520592	5.44669
	120.651	75.5972	-0.520592	5.44669
	120.628	75.7437	-0.520592	5.44669
	120.682	75.9093	-0.520592	5.44669
	120.719	76.1499	-0.520592	5.44669
	120.673	76.4731	-0.520592	5.44669
	120.61	76.8627	-0.520592	5.44669
	120.574	77.2107	-0.520592	5.44669
	120.532	77.4622	-0.520592	5.44669
	120.497	77.6301	-0.520592	5.44669
	120.493	77.7389	-0.520592	5.44669
	120.503	77.9419	-0.520592	5.44669
	120.508	78.3177	-0.520592	5.44669
	120.507	78.7011	-0.520592	5.44669
	120.505	78.9721	-0.520592	5.44669
	120.504	79.1847	-0.520592	5.44669
	120.482	79.4115	-0.520592	5.44669
	120.425	79.6648	-0.520592	5.44669
	120.402	79.924	-0.520592	5.44669
	120.455	80.1272	-0.520592	5.44669
	120.493	80.2478	-0.520592	5.44669
	120.424	80.443	-0.520592	5.44669
	120.327	80.8115	-0.520592	5.44669
	120.324	81.1945	-0.520592	5.44669
	120.36	81.468	-0.520592	5.44669
	120.354	81.6818	-0.520592	5.44669
	120.357	81.9574	-0.520592	5.44669
	120.364	82.3368	-0.520592	5.44669
	120.321	82.6976	-0.520592	5.44669
	120.272	82.9581	-0.520592	5.44669
	120.261	83.1744	-0.520592	5.44669
	120.274	83.4556	-0.520592	5.44669
	120.283	83.8366	-0.520592	5.44669
	120.282	84.1959	-0.520592	5.44669
	120.279	84.5045	-0.520592	5.44669
	120.277	84.8968	-0.520592	5.44669
	120.278	85.3577	-0.520592	5.44669
	120.279	85.7216	-0.520592	5.44669
	120.279	86.0053	-0.520592	5.44669
	120.279	86.3366	-0.520592	5.44669
	120.279	86.7239	-0.520592	5.44669
	120.279	87.1188	-0.520592	5.44669
	120.256	87.3988	-0.520592	5.44669
	120.177	87.5632	-0.520592	5.44669
	120.073	87.8574	-0.520592	5.44669
	120.023	88.318	-0.520592	5.44669
	120.034	88.715	-0.520592	5.44669
	120.055	88.9632	-0.520592	5.44669
	120.06	89.1617	-0.520592	5.44669
	120.055	89.3907	-0.520592	5.44669
	120.051	89.6499	-0.520592	5.44669
	120.051	89.9109	-0.520592	5.44669
	120.052	90.1618	-0.520592	5.44669
	120.053	90.408	-0.520592	5.44669
	120.053	90.6557	-0.520592	5.44669
	120.052	90.9057	-0.520592	5.44669
	120.052	91.1562	-0.520592	5.44669
	120.052	91.4552	-0.520592	5.44669
	120.052	91.8314	-0.520592	5.44669
	120.052	92.1333	-0.520592	5.44669
	120.052	92.2641	-0.520592	5.44669
	120.052	92.381	-0.520592	5.44669
	120.03	92.6071	-0.520592	5.44669
	119.95	92.8924	-0.520592	5.44669
	119.869	93.1651	-0.520592	5.44669
	119.877	93.4116	-0.520592	5.44669
	119.911	93.6026	-0.520592	5.44669
	119.878	93.7225	-0.520592	5.44669
	119.823	93.8727	-0.520592	5.44669
	119.807	94.1163	-0.520592	5.44669
	119.819	94.3971	-0.520592	5.44669
	119.83	94.6124	-0.520592	5.44669
	119.83	94.7304	-0.520592	5.44669
	119.826	94.8711	-0.520592	5.44669
	119.825	95.0622	-0.520592	5.4507
	119.825	95.2182	-0.520592	5.46104
	119.826	95.3831	-0.520592	5.46531
	119.826	95.6201	-0.520592	5.45562
	119.826	95.8928	-0.520592	5.4448
	119.826	96.1072	-0.520592	5.43886
	119.826	96.2276	-0.520592	5.43144
	119.826	96.3696	-0.520592	5.42904
	119.826	96.6096	-0.520592	5.43848
	119.826	96.8918	-0.520592	5.44853
	119.826	97.109	-0.520592	5.45022
	119.826	97.2273	-0.520592	5.44749
	119.826	97.3674	-0.520592	5.44576
	119.826	97.6074	-0.520592	5.44601
	119.826	97.8902	-0.520592	5.44673
	119.826	98.1077	-0.520592	5.44695
	119.826	98.2259	-0.520592	5.44678
	119.826	98.3658	-0.520592	5.44663
	119.826	98.5566	-0.520592	5.44663
	119.826	98.7127	-0.520592	5.44668
	119.826	98.8778	-0.520592	5.4467
	119.826	99.0656	-0.520592	5.4467
	119.826	99.1623	-0.520592	5.44668
	119.826	99.1482	-0.520592	5.44668
	119.826	99.1099	-0.520592	5.44669
	119.826	99.1483	-0.520592	5.44669
	119.826	99.3335	-0.520592	5.44669
	119.826	99.5695	-0.520592	5.44669
	119.826	99.6791	-0.520592	5.44669
	119.826	99.6532	-0.520592	5.44669
	119.826	99.6053	-0.520592	5.44669
	119.826	99.5947	-0.520592	5.44669
	119.826	99.6074	-0.520592	5.44669
	119.826	99.6165	-0.520592	5.44669
	119.826	99.6157	-0.520592	5.44669
	119.826	99.6122	-0.520592	5.44669
	119.826	99.6602	-0.520592	5.44669
	119.826	99.8369	-0.520592	5.44669
	119.826	100.066	-0.520592	5.44669
	119.826	100.176	-0.520592	5.44669
	119.826	100.152	-0.520592	5.44669
	119.826	100.105	-0.520592	5.44268
	119.826	100.094	-0.520592	5.43234
	119.826	100.106	-0.520592	5.42806
	119.826	100.165	-0.520592	5.43775
	119.804	100.34	-0.520592	5.44858
	119.746	100.614	-0.520592	5.4505
	119.7	100.899	-0.520592	5.44759
	119.697	101.104	-0.520592	5.44571
	119.733	101.168	-0.520592	5.44595
	119.775	101.183	-0.520592	5.44673
	119.739	101.324	-0.520592	5.44696
	119.636	101.55	-0.520592	5.44679
	119.572	101.721	-0.520592	5.44663
	119.576	101.928	-0.520592	5.44663
	119.6	102.284	-0.520592	5.44668
	119.608	102.658	-0.520592	5.44671
	119.603	102.981	-0.520592	5.4467
	119.598	103.325	-0.520592	5.44668
	119.598	103.654	-0.520592	5.44668
	119.599	103.914	-0.520592	5.44669
	119.6	104.141	-0.520592	5.44669
	119.6	104.427	-0.520592	5.44669
	119.6	104.856	-0.520592	5.44669
	119.6	105.388	-0.520592	5.44669
	119.6	105.876	-0.520592	5.44669
	119.6	106.203	-0.520592	5.44669
	119.6	106.412	-0.520592	5.44669
	119.6	106.62	-0.520592	5.44669
	119.6	106.866	-0.520592	5.44669
	119.6	107.08	-0.520592	5.44669
	119.6	107.21	-0.520592	5.44669
	119.6	107.356	-0.520592	5.44669
	119.6	107.545	-0.520592	5.44669
	119.6	107.699	-0.520592	5.44669
	119.6	107.863	-0.520592	5.44669
	119.6	108.052	-0.520592	5.44669
	119.6	108.149	-0.520592	5.44669
	119.6	108.135	-0.520592	5.44669
	119.6	108.096	-0.520592	5.44669
	119.6	108.085	-0.520592	5.44669
	119.6	108.095	-0.520592	5.44669
	119.6	108.102	-0.520592	5.44669
	119.6	108.102	-0.520592	5.44669
	119.6	108.099	-0.520592	5.44669
	119.6	108.147	-0.520592	5.44669
	119.6	108.275	-0.520592	5.44669
	119.6	108.328	-0.520592	5.44669
	119.6	108.258	-0.520592	5.4507
	119.6	108.252	-0.520592	5.46104
	119.6	108.281	-0.520592	5.46531
	119.6	108.247	-0.520592	5.45562
	119.6	108.313	-0.520592	5.4448
	119.6	108.515	-0.520592	5.44287
	119.6	108.7	-0.520592	5.44579
	119.6	108.922	-0.520592	5.44767
	119.6	109.279	-0.520592	5.44742
	119.6	109.598	-0.520592	5.44664
	119.6	109.743	-0.520592	5.44641
	119.6	109.909	-0.520592	5.44658
	119.6	110.257	-0.520592	5.44674
	119.6	110.641	-0.520592	5.44675
	119.6	110.972	-0.520592	5.44669
	119.6	111.316	-0.520592	5.44667
	119.6	111.642	-0.520592	5.44668
	119.577	111.901	-0.520592	5.44669
	119.498	112.129	-0.520592	5.44669
	119.394	112.415	-0.520592	5.44669
	119.344	112.794	-0.520592	5.44669
	119.355	113.151	-0.520592	5.44669
	119.398	113.41	-0.520592	5.44669
	119.483	113.627	-0.520592	5.44669
	119.581	113.86	-0.520592	5.44669
	119.605	114.114	-0.520592	5.44669
	119.515	114.372	-0.520592	5.44669
	119.391	114.623	-0.520592	5.44669
	119.337	114.871	-0.520592	5.44669
	119.353	115.119	-0.520592	5.44669
	119.378	115.368	-0.520592	5.44669
	119.383	115.619	-0.520592	5.44669
	119.376	115.868	-0.520592	5.44669
	119.371	116.118	-0.520592	5.44669
	119.372	116.367	-0.520592	5.44669
	119.374	116.568	-0.520592	5.44669
	119.374	116.642	-0.520592	5.44669
	119.374	116.663	-0.520592	5.44669
	119.373	116.803	-0.520592	5.44669
	119.373	117.076	-0.520592	5.44669
	119.373	117.372	-0.520592	5.44669
	119.373	117.583	-0.520592	5.44669
	119.373	117.694	-0.520592	5.44669
	119.373	117.833	-0.520592	5.44669
	119.373	118.075	-0.520592	5.44669
	119.373	118.36	-0.520592	5.44669
	119.373	118.577	-0.520592	5.44669
	119.373	118.694	-0.520592	5.44669
	119.373	118.834	-0.520592	5.44669
	119.373	119.025	-0.520592	5.4507
	119.373	119.181	-0.520592	5.46104
	119.373	119.347	-0.520592	5.46531
	119.373	119.583	-0.520592	5.45562
	119.373	119.856	-0.520592	5.4448
	119.373	120.07	-0.520592	5.44287
	119.351	120.191	-0.520592	5.44579
	119.294	120.333	-0.520592	5.44767
	119.27	120.573	-0.520592	5.44742
	119.324	120.855	-0.520592	5.44664
	119.384	121.072	-0.520592	5.44641
	119.372	121.191	-0.520592	5.44658
	119.299	121.331	-0.520592	5.44674
	119.264	121.522	-0.520592	5.44675
	119.32	121.678	-0.520592	5.44669
	119.384	121.843	-0.520592	5.44667
	119.374	122.08	-0.520592	5.44668
	119.299	122.352	-0.520592	5.44669
	119.242	122.567	-0.520592	5.44669
	119.217	122.687	-0.520592	5.44669
	119.179	122.829	-0.520592	5.44669
	119.141	123.02	-0.520592	5.44669
	119.134	123.126	-0.520592	5.44669
	119.144	123.115	-0.520592	5.44669
	119.15	123.124	-0.520592	5.44669
	119.172	123.287	-0.520592	5.44669
	119.227	123.524	-0.520592	5.44669
	119.25	123.642	-0.520592	5.44669
	119.196	123.669	-0.520592	5.44669
	119.137	123.795	-0.520592	5.44669
	119.126	124.06	-0.520592	5.44669
	119.142	124.358	-0.520592	5.44669
	119.153	124.573	-0.520592	5.44669
	119.151	124.685	-0.520592	5.44669
	119.147	124.823	-0.520592	5.44669
	119.146	125.015	-0.520592	5.44669
	119.147	125.173	-0.520592	5.44669
	119.147	125.338	-0.520592	5.44669
	119.147	125.525	-0.520592	5.44669
	119.147	125.671	-0.520592	5.44669
	119.147	125.882	-0.520592	5.44669
	119.147	126.248	-0.520592	5.44669
	119.147	126.575	-0.520592	5.44669
	119.147	126.72	-0.520592	5.44669
	119.147	126.834	-0.520592	5.44669
	119.147	127.054	-0.520592	5.44669
	119.147	127.337	-0.520592	5.44669
	119.147	127.612	-0.520592	5.44669
	119.147	127.859	-0.520592	5.44669
	119.147	128.05	-0.520592	5.44669
	119.147	128.17	-0.520592	5.44669
	119.147	128.369	-0.520592	5.44669
	119.147	128.739	-0.520592	5.44669
	119.147	129.122	-0.520592	5.44669
	119.147	129.394	-0.520592	5.44669
	119.147	129.559	-0.520592	5.44669
	119.147	129.659	-0.520592	5.44669
	119.147	129.859	-0.520592	5.44669
	119.147	130.237	-0.520592	5.44669
	119.147	130.573	-0.520592	5.4507
	119.147	130.717	-0.520592	5.46104
	119.147	130.828	-0.520592	5.46531
	119.147	131.046	-0.520592	5.45562
	119.147	131.331	-0.520592	5.4448
	119.125	131.557	-0.520592	5.44287
	119.067	131.678	-0.520592	5.44579
	119.044	131.816	-0.520592	5.44767
	119.075	132.054	-0.520592	5.44742
	119.078	132.337	-0.520592	5.44664
	119.043	132.555	-0.520592	5.44641
	119.023	132.624	-0.520592	5.44658
	119.026	132.588	-0.520592	5.44674
	119.013	132.599	-0.520592	5.44675
	118.957	132.773	-0.520592	5.44669
	118.931	133.014	-0.520592	5.44667
	118.984	133.178	-0.520592	5.44668
	119.022	133.329	-0.520592	5.44669
	118.998	133.508	-0.520592	5.44669
	118.993	133.606	-0.520592	5.44669
	119.003	133.596	-0.520592	5.44669
	118.964	133.608	-0.520592	5.44669
	118.915	133.772	-0.520592	5.44669
	118.904	134.009	-0.520592	5.44669
	118.916	134.175	-0.520592	5.44669
	118.925	134.328	-0.520592	5.44669
	118.924	134.507	-0.520592	5.44669
	118.921	134.654	-0.520592	5.44669
	118.92	134.819	-0.520592	5.44669
	118.92	135.06	-0.520592	5.44669
	118.921	135.334	-0.520592	5.44669
	118.921	135.547	-0.520592	5.44669
	118.921	135.667	-0.520592	5.44669
	118.921	135.76	-0.520592	5.44669
	118.921	135.824	-0.520592	5.44669
	118.921	135.878	-0.520592	5.44669
	118.921	136.035	-0.520592	5.44669
	118.921	136.352	-0.520592	5.44669
	118.921	136.767	-0.520592	5.44669
	118.921	137.128	-0.520592	5.44669
	118.921	137.376	-0.520592	5.44669
	118.921	137.537	-0.520592	5.44669
	118.921	137.596	-0.520592	5.44669
	118.921	137.624	-0.520592	5.44669
	118.921	137.822	-0.520592	5.44669
	118.921	138.223	-0.520592	5.44669
	118.921	138.618	-0.520592	5.4507
	118.921	138.934	-0.520592	5.46104
	118.921	139.268	-0.520592	5.46531
	118.899	139.546	-0.520592	5.45562
	118.841	139.682	-0.520592	5.4448
	118.817	139.81	-0.520592	5.44287
	118.849	140.038	-0.520592	5.44579
	118.852	140.321	-0.520592	5.44767
	118.839	140.592	-0.520592	5.44742
	118.876	140.838	-0.520592	5.44664
	118.926	141.03	-0.520592	5.44641
	118.938	141.15	-0.520592	5.44658
	118.926	141.3	-0.520592	5.44674
	118.917	141.494	-0.520592	5.44675
	118.895	141.648	-0.520592	5.44669
	118.841	141.811	-0.520592	5.44667
	118.819	142.048	-0.520592	5.44668
	118.849	142.322	-0.520592	5.44669
	118.829	142.536	-0.520592	5.44669
	118.758	142.607	-0.520592	5.44669
	118.75	142.573	-0.520592	5.44669
	118.774	142.536	-0.520592	5.44669
	118.743	142.532	-0.520592	5.44669
	118.714	142.544	-0.520592	5.44669
	118.757	142.551	-0.520592	5.44669
	118.792	142.549	-0.520592	5.44669
	118.748	142.546	-0.520592	5.44669
	118.688	142.595	-0.520592	5.44669
	118.674	142.771	-0.520592	5.44669
	118.711	143	-0.520592	5.44669
	118.779	143.159	-0.520592	5.44669
	118.802	143.361	-0.520592	5.44669
	118.744	143.718	-0.520592	5.44669
	118.683	144.095	-0.520592	5.44669
	118.673	144.418	-0.520592	5.44669
	118.69	144.811	-0.520592	5.44669
	118.7	145.316	-0.520592	5.44669
	118.699	145.853	-0.520592	5.44669
	118.672	146.366	-0.520592	5.44669
	118.591	146.858	-0.520592	5.44669
	118.488	147.349	-0.520592	5.44669
	118.462	147.847	-0.520592	5.44669
	118.53	148.349	-0.520592	5.44669
	118.597	148.85	-0.520592	5.44669
	118.605	149.348	-0.520592	5.44669
	118.586	149.847	-0.520592	5.44669
	118.575	150.346	-0.520592	5.44669
	118.577	150.846	-0.520592	5.44669
	118.582	151.345	-0.520592	5.44669
	118.561	151.893	-0.520592	5.44669
	118.502	152.569	-0.520592	5.44669
	118.455	153.296	-0.520592	5.44669
	118.452	153.905	-0.520592	5.44669
	118.466	154.381	-0.520592	5.44669
	118.473	154.883	-0.520592	5.44669
	118.471	155.547	-0.520592	5.44669
	118.468	156.287	-0.520592	5.44669
	118.467	156.954	-0.520592	5.44669
	118.468	157.605	-0.520592	5.44669
	118.469	158.283	-0.520592	5.44669
	118.469	158.928	-0.520592	5.44669
	118.468	159.593	-0.520592	5.44669
	118.468	160.284	-0.520592	5.44669
	118.468	160.93	-0.520592	5.44669
	118.468	161.591	-0.520592	5.44669
	118.468	162.279	-0.520592	5.44669
	118.446	162.877	-0.520592	5.44669
	118.366	163.412	-0.520592	5.44669
	118.285	164.048	-0.520592	5.44669
	118.315	164.765	-0.520592	5.44669
	118.407	165.432	-0.520592	5.44669
	118.42	166.042	-0.520592	5.44669
	118.369	166.597	-0.520592	5.44669
	118.316	167.09	-0.520592	5.44669
	118.264	167.569	-0.520592	5.44669
	118.23	168.111	-0.520592	5.44669
	118.253	168.742	-0.520592	5.44669
	118.321	169.347	-0.520592	5.44669
	118.349	169.854	-0.520592	5.44669
	118.294	170.321	-0.520592	5.44669
	118.231	170.804	-0.520592	5.44669
	118.22	171.308	-0.520592	5.44669
	118.237	171.815	-0.520592	5.44669
	118.248	172.316	-0.520592	5.44669
	118.246	172.813	-0.520592	5.44669
	118.242	173.311	-0.520592	5.44669
	118.24	173.859	-0.520592	5.44669
	118.241	174.486	-0.520592	5.44669
	118.242	175.038	-0.520592	5.44669
	118.242	175.418	-0.520592	5.44669
	118.242	175.833	-0.520592	5.44669
	118.242	176.436	-0.520592	5.44669
	118.242	177.023	-0.520592	5.44669
	118.242	177.476	-0.520592	5.44669
	118.242	177.966	-0.520592	5.44669
	118.242	178.485	-0.520592	5.44669
	118.242	178.898	-0.520592	5.44669
	118.242	179.241	-0.520592	5.44669
	118.242	179.588	-0.520592	5.44669
	118.242	180.061	-0.520592	5.44669
	118.242	180.65	-0.520592	5.44669
	118.242	181.105	-0.520592	5.44669
	118.242	181.392	-0.520592	5.44669
	118.242	181.743	-0.520592	5.44669
	118.242	182.244	-0.520592	5.44669
	118.242	182.745	-0.520592	5.44669
	118.242	183.089	-0.520592	5.44669
	118.242	183.35	-0.520592	5.44669
	118.22	183.728	-0.520592	5.44669
	118.14	184.25	-0.520592	5.44669
	118.036	184.75	-0.520592	5.44669
	118.009	185.086	-0.520592	5.44669
	118.077	185.344	-0.520592	5.44669
	118.122	185.724	-0.520592	5.44669
	118.073	186.198	-0.520592	5.44669
	118.007	186.571	-0.520592	5.44669
	117.993	186.855	-0.520592	5.44669
	118.009	187.182	-0.520592	5.44669
	118.021	187.519	-0.520592	5.44669
	118.02	187.837	-0.520592	5.44669
	118.016	188.241	-0.520592	5.44669
	118.014	188.753	-0.520592	5.44669
	118.015	189.24	-0.520592	5.44669
	118.016	189.574	-0.520592	5.44669
	118.016	189.836	-0.520592	5.44669
	118.016	190.169	-0.520592	5.44669
	118.016	190.516	-0.520592	5.44669
	118.016	190.836	-0.520592	5.44669
	118.016	191.189	-0.520592	5.44669
	118.016	191.523	-0.520592	5.44669
	118.016	191.781	-0.520592	5.44669
	118.016	191.957	-0.520592	5.44669
	118.016	192.018	-0.520592	5.44669
	118.016	192.042	-0.520592	5.44669
	118.016	192.188	-0.520592	5.44669
	118.016	192.413	-0.520592	5.44669
	118.016	192.532	-0.520592	5.44669
	118.016	192.563	-0.520592	5.44669
	118.016	192.642	-0.520592	5.44669
	118.016	192.73	-0.520592	5.44669
	118.016	192.799	-0.520592	5.44669
	118.016	192.855	-0.520592	5.44669
	118.016	192.814	-0.520592	5.44669
	118.016	192.722	-0.520592	5.44669
	118.016	192.639	-0.520592	5.44669
	118.016	192.53	-0.520592	5.44669
	118.016	192.448	-0.520592	5.44669
	118.016	192.441	-0.520592	5.44669
	118.016	192.466	-0.520592	5.44669
	118.016	192.479	-0.520592	5.44669
	118.016	192.475	-0.520592	5.44669
	118.016	192.469	-0.520592	5.44669
	118.016	192.468	-0.520592	5.44669
	118.016	192.47	-0.520592	5.44669
	118.016	192.471	-0.520592	5.44669
	118.016	192.421	-0.520592	5.44669
	118.016	192.245	-0.520592	5.44669
	118.016	192.016	-0.520592	5.44669
	118.016	191.907	-0.520592	5.44669
	118.016	191.93	-0.520592	5.44669
	118.016	191.977	-0.520592	5.44669
	118.016	191.988	-0.520592	5.44669
	118.016	191.976	-0.520592	5.44669
	118.016	192.016	-0.520592	5.44669
	118.016	192.193	-0.520592	5.44669
	118.016	192.474	-0.520592	5.44669
	118.016	192.76	-0.520592	5.44669
	118.016	193.014	-0.520592	5.44669
	118.016	193.252	-0.520592	5.44669
	118.016	193.545	-0.520592	5.44669
	118.016	194.021	-0.520592	5.44669
	118.016	194.678	-0.520592	5.44669
	118.016	195.315	-0.520592	5.44669
	118.016	195.827	-0.520592	5.44669
	118.016	196.283	-0.520592	5.44669
	118.016	196.761	-0.520592	5.44669
	117.993	197.266	-0.520592	5.44669
	117.936	197.726	-0.520592	5.44669
	117.912	198.052	-0.520592	5.44669
	117.966	198.32	-0.520592	5.44669
	118.026	198.609	-0.520592	5.44669
	118.037	198.731	-0.520592	5.44669
	117.998	198.595	-0.520592	5.44669
	117.93	198.433	-0.520592	5.44669
	117.908	198.403	-0.520592	5.44669
	117.944	198.447	-0.520592	5.44669
	117.948	198.476	-0.520592	5.44669
	117.934	198.423	-0.520592	5.44669
	117.948	198.284	-0.520592	5.44669
	117.941	198.179	-0.520592	5.44669
	117.929	198.174	-0.520592	5.44669
	117.971	198.207	-0.520592	5.44669
	118	198.174	-0.520592	5.44669
	117.954	198.042	-0.520592	5.44669
	117.917	197.932	-0.520592	5.44669
	117.962	197.923	-0.520592	5.44669
	118.023	197.956	-0.520592	5.44669
	118.037	197.973	-0.520592	5.44669
	118.022	197.969	-0.520592	5.44669
	117.988	198.01	-0.520592	5.44669
	117.932	198.184	-0.520592	5.44669
	117.89	198.415	-0.520592	5.44669
	117.888	198.526	-0.520592	5.44669
	117.923	198.502	-0.520592	5.44669
	117.987	198.455	-0.520592	5.44669
	118.031	198.493	-0.520592	5.44669
	118.031	198.681	-0.520592	5.44669
	117.994	198.919	-0.520592	5.44669
	117.908	199.077	-0.520592	5.44669
	117.808	199.226	-0.520592	5.44669
	117.761	199.456	-0.520592	5.44669
	117.772	199.731	-0.520592	5.44669
	117.792	199.998	-0.520592	5.44669
	117.819	200.295	-0.520592	5.44669
	117.871	200.665	-0.520592	5.44669
	117.913	201.013	-0.520592	5.44669
	117.94	201.322	-0.520592	5.44669
	117.962	201.718	-0.520592	5.44669
	117.922	202.18	-0.520592	5.44669
	117.824	202.543	-0.520592	5.44669
	117.763	202.826	-0.520592	5.44669
	117.767	203.207	-0.520592	5.44669
	117.79	203.721	-0.520592	5.44669
	117.797	204.218	-0.520592	5.44669
	117.793	204.555	-0.520592	5.44669
	117.788	204.766	-0.520592	5.44669
	117.81	204.97	-0.520592	5.44669
	117.869	205.215	-0.520592	5.44669
	117.893	205.429	-0.520592	5.44669
	117.839	205.51	-0.520592	5.44669
	117.779	205.53	-0.520592	5.44669
	117.768	205.666	-0.520592	5.44669
	117.784	205.889	-0.520592	5.44669
	117.795	206.01	-0.520592	5.44669
	117.793	205.994	-0.520592	5.44669
	117.789	205.946	-0.520592	5.44669
	117.788	205.932	-0.520592	5.44669
	117.789	205.943	-0.520592	5.44669
	117.79	205.904	-0.520592	5.44669
	117.79	205.777	-0.520592	5.44669
	117.789	205.672	-0.520592	5.44669
	117.789	205.614	-0.520592	5.44669
	117.789	205.519	-0.520592	5.44669
	117.789	205.433	-0.520592	5.44669
	117.789	205.421	-0.520592	5.44669
	117.789	205.444	-0.520592	5.44669
	117.789	205.458	-0.520592	5.44669
	117.789	205.456	-0.520592	5.44669
	117.789	205.45	-0.520592	5.44669
	117.789	205.448	-0.520592	5.44669
	117.789	205.45	-0.520592	5.44669
	117.789	205.5	-0.520592	5.44669
	117.789	205.725	-0.520592	5.44669
	117.789	206.129	-0.520592	5.44268
	117.789	206.467	-0.520592	5.43234
	117.789	206.602	-0.520592	5.42806
	117.789	206.709	-0.520592	5.43775
	117.789	206.928	-0.520592	5.44858
	117.789	207.264	-0.520592	5.4505
	117.789	207.716	-0.520592	5.44759
	117.789	208.191	-0.520592	5.44571
	117.789	208.54	-0.520592	5.44595
	117.789	208.812	-0.520592	5.44673
	117.789	209.243	-0.520592	5.44696
	117.789	209.888	-0.520592	5.44679
	117.789	210.488	-0.520592	5.44663
	117.789	210.881	-0.520592	5.44663
	117.789	211.236	-0.520592	5.44668
	117.789	211.702	-0.520592	5.44671
	117.789	212.237	-0.520592	5.4467
	117.789	212.714	-0.520592	5.44668
	117.767	213.035	-0.520592	5.44668
	117.71	213.296	-0.520592	5.44669
	117.686	213.682	-0.520592	5.44669
	117.74	214.157	-0.520592	5.44669
	117.778	214.529	-0.520592	5.44669
	117.731	214.811	-0.520592	5.44669
	117.691	215.139	-0.520592	5.44669
	117.712	215.476	-0.520592	5.44669
	117.694	215.745	-0.520592	5.44669
	117.605	215.974	-0.520592	5.44669
	117.563	216.208	-0.520592	5.44669
	117.62	216.458	-0.520592	5.44669
	117.665	216.714	-0.520592	5.44669
	117.62	216.966	-0.520592	5.44669
	117.556	217.214	-0.520592	5.44669
	117.541	217.413	-0.520592	5.44669
	117.556	217.536	-0.520592	5.44669
	117.568	217.734	-0.520592	5.44669
	117.568	218.053	-0.520592	5.44669
	117.563	218.259	-0.520592	5.44669
	117.562	218.304	-0.520592	5.44669
	117.562	218.408	-0.520592	5.44669
	117.563	218.658	-0.520592	5.44669
	117.563	218.958	-0.520592	5.44669
	117.563	219.228	-0.520592	5.44669
	117.563	219.419	-0.520592	5.44669
	117.563	219.531	-0.520592	5.44669
	117.563	219.726	-0.520592	5.44669
	117.563	220.098	-0.520592	5.44669
	117.563	220.433	-0.520592	5.44669
	117.563	220.579	-0.520592	5.44669
	117.563	220.691	-0.520592	5.44669
	117.563	220.909	-0.520592	5.44669
	117.563	221.193	-0.520592	5.44669
	117.563	221.419	-0.520592	5.44669
	117.563	221.54	-0.520592	5.44669
	117.563	221.728	-0.520592	5.44669
	117.563	222.093	-0.520592	5.44669
	117.563	222.428	-0.520592	5.44669
	117.563	222.576	-0.520592	5.44669
	117.563	222.689	-0.520592	5.44669
	117.563	222.857	-0.520592	5.44669
	117.563	223.014	-0.520592	5.44669
	117.563	223.187	-0.520592	5.44669
	117.563	223.427	-0.520592	5.44669
	117.541	223.699	-0.520592	5.44669
	117.483	223.911	-0.520592	5.44669
	117.437	224.031	-0.520592	5.44669
	117.434	224.174	-0.520592	5.44669
	117.448	224.414	-0.520592	5.44669
	117.455	224.746	-0.520592	5.44669
	117.475	225.139	-0.520592	5.44669
	117.507	225.436	-0.520592	5.44669
	117.495	225.559	-0.520592	5.44669
	117.453	225.674	-0.520592	5.44669
	117.436	225.902	-0.520592	5.44669
	117.465	226.189	-0.520592	5.44669
	117.509	226.462	-0.520592	5.44669
	117.499	226.708	-0.520592	5.44669
	117.477	226.898	-0.520592	5.44669
	117.492	227.018	-0.520592	5.44669
	117.466	227.169	-0.520592	5.44669
	117.376	227.363	-0.520592	5.44669
	117.314	227.517	-0.520592	5.44669
	117.314	227.68	-0.520592	5.44669
	117.336	227.868	-0.520592	5.44669
	117.344	228.014	-0.520592	5.44669
	117.34	228.177	-0.520592	5.44669
	117.336	228.416	-0.520592	5.44669
	117.335	228.69	-0.520592	5.44669
	117.337	228.905	-0.520592	5.44669
	117.337	228.975	-0.520592	5.44669
	117.359	228.99	-0.520592	5.44669
	117.417	229.178	-0.520592	5.44669
	117.44	229.579	-0.520592	5.44669
	117.386	229.978	-0.520592	5.44669
	117.326	230.247	-0.520592	5.44669
	117.316	230.453	-0.520592	5.44669
	117.332	230.678	-0.520592	5.44669
	117.342	230.932	-0.520592	5.44669
	117.341	231.242	-0.520592	5.44669
	117.337	231.621	-0.520592	5.44669
	117.335	231.921	-0.520592	5.44669
	117.336	232.049	-0.520592	5.44669
	117.337	232.215	-0.520592	5.44669
	117.337	232.569	-0.520592	5.44669
	117.337	232.956	-0.520592	5.44669
	117.337	233.237	-0.520592	5.44669
	117.337	233.452	-0.520592	5.44669
	117.337	233.677	-0.520592	5.44669
	117.337	233.928	-0.520592	5.44669
	117.337	234.187	-0.520592	5.44669
	117.337	234.391	-0.520592	5.44669
	117.337	234.512	-0.520592	5.44669
	117.337	234.658	-0.520592	5.44669
	117.337	234.85	-0.520592	5.44669
	117.337	234.956	-0.520592	5.44669
	117.337	234.944	-0.520592	5.44669
	117.337	234.903	-0.520592	5.44669
	117.337	234.94	-0.520592	5.44669
	117.337	235.125	-0.520592	5.44669
	117.337	235.362	-0.520592	5.44669
	117.337	235.471	-0.520592	5.44669
	117.337	235.445	-0.520592	5.44669
	117.337	235.397	-0.520592	5.44669
	117.337	235.387	-0.520592	5.44669
	117.337	235.4	-0.520592	5.44669
	117.337	235.409	-0.520592	5.44669
	117.337	235.408	-0.520592	5.44669
	117.337	235.404	-0.520592	5.44669
	117.337	235.403	-0.520592	5.44669
	117.337	235.453	-0.520592	5.44669
	117.337	235.63	-0.520592	5.44669
	117.337	235.858	-0.520592	5.44669
	117.337	235.968	-0.520592	5.44669
	117.337	235.944	-0.520592	5.44669
	117.337	235.947	-0.520592	5.44669
	117.337	236.112	-0.520592	5.44669
	117.337	236.401	-0.520592	5.44669
	117.337	236.696	-0.520592	5.44669
	117.337	236.95	-0.520592	5.44669
	117.337	237.185	-0.520592	5.44669
	117.337	237.378	-0.520592	5.44669
	117.337	237.503	-0.520592	5.44669
	117.337	237.654	-0.520592	5.4507
	117.337	237.897	-0.520592	5.46104
	117.315	238.177	-0.520592	5.46531
	117.257	238.441	-0.520592	5.45562
	117.233	238.686	-0.520592	5.4448
	117.287	238.88	-0.520592	5.44287
	117.325	239.001	-0.520592	5.44579
	117.256	239.151	-0.520592	5.44767
	117.159	239.345	-0.520592	5.44742
	117.178	239.449	-0.520592	5.44664
	117.294	239.486	-0.520592	5.44641
	117.369	239.621	-0.520592	5.44658
	117.342	239.886	-0.520592	5.44674
	117.235	240.181	-0.520592	5.44675
	117.144	240.395	-0.520592	5.44669
	117.157	240.458	-0.520592	5.44667
	117.22	240.47	-0.520592	5.44668
	117.267	240.561	-0.520592	5.44669
	117.314	240.612	-0.520592	5.44669
	117.324	240.554	-0.520592	5.44669
	117.246	240.603	-0.520592	5.44669
	117.132	240.806	-0.520592	5.44669
	117.1	240.948	-0.520592	5.44669
	117.17	240.948	-0.520592	5.44669
	117.24	240.899	-0.520592	5.44669
	117.271	240.879	-0.520592	5.44669
	117.308	240.888	-0.520592	5.44669
	117.32	240.899	-0.520592	5.44669
	117.246	240.949	-0.520592	5.44669
	117.134	241.073	-0.520592	5.44669
	117.101	241.123	-0.520592	5.4507
	117.17	241.005	-0.520592	5.46104
	117.217	240.873	-0.520592	5.46531
	117.191	240.85	-0.520592	5.45562
	117.205	240.885	-0.520592	5.4448
	117.271	240.957	-0.520592	5.44287
	117.257	241.081	-0.520592	5.44579
	117.155	241.173	-0.520592	5.44767
	117.084	241.178	-0.520592	5.44742
	117.107	241.1	-0.520592	5.44664
	117.211	240.96	-0.520592	5.44641
	117.303	240.863	-0.520592	5.44658
	117.268	240.861	-0.520592	5.44674
	117.148	240.943	-0.520592	5.44675
	117.077	241.133	-0.520592	5.44669
	117.084	241.355	-0.520592	5.44667
	117.112	241.457	-0.520592	5.44668
	117.12	241.433	-0.520592	5.44669
	117.137	241.389	-0.520592	5.44669
	117.188	241.33	-0.520592	5.44669
	117.212	241.215	-0.520592	5.44669
	117.16	241.171	-0.520592	5.44669
	117.101	241.289	-0.520592	5.44669
	117.09	241.369	-0.520592	5.44669
	117.105	241.216	-0.520592	5.44669
	117.116	240.952	-0.520592	5.44669
	117.115	240.82	-0.520592	5.44669
	117.11	240.896	-0.520592	5.44669
	117.109	241.128	-0.520592	5.44669
	117.11	241.37	-0.520592	5.44669
	117.111	241.465	-0.520592	5.44669
	117.111	241.431	-0.520592	5.44669
	117.111	241.385	-0.520592	5.44669
	117.11	241.378	-0.520592	5.44669
	117.11	241.392	-0.520592	5.44669
	117.111	241.4	-0.520592	5.44669
	117.111	241.398	-0.528463	5.44669
	117.111	241.444	-0.548748	5.44669
	117.111	241.619	-0.557137	5.44669
	117.111	241.848	-0.538126	5.44669
	117.111	241.959	-0.516884	5.44669
	117.111	241.985	-0.513114	5.44669
	117.111	242.114	-0.518827	5.44669
	117.111	242.331	-0.522519	5.44669
	117.111	242.502	-0.522028	5.44669
	117.111	242.664	-0.520509	5.44669
	117.111	242.845	-0.520047	5.44669
	117.111	242.94	-0.520394	5.44669
	117.111	242.927	-0.520703	5.44669
	117.111	242.94	-0.520709	5.44669
	117.111	243.105	-0.520602	5.44669
	117.111	243.342	-0.520555	5.44669
	117.111	243.508	-0.520573	5.44669
	117.111	243.661	-0.520598	5.44669
	117.111	243.84	-0.520601	5.44669
	117.111	243.987	-0.520594	5.44669
	117.111	244.152	-0.52059	5.44669
	117.111	244.392	-0.520591	5.44669
	117.111	244.666	-0.520592	5.44669
	117.111	244.929	-0.528464	5.44669
	117.111	245.176	-0.548748	5.44669
	117.111	245.37	-0.557137	5.44669
	117.111	245.491	-0.538126	5.44669
	117.111	245.641	-0.516884	5.44669
	117.111	245.884	-0.513114	5.44669
	117.111	246.165	-0.518827	5.44669
	117.111	246.429	-0.522519	5.44669
	117.111	246.674	-0.522028	5.44669
	117.111	246.916	-0.520509	5.44669
	117.111	247.165	-0.520047	5.44669
	117.111	247.367	-0.520394	5.44669
	117.111	247.491	-0.520703	5.44669
	117.111	247.639	-0.520709	5.44669
	117.111	247.831	-0.520602	5.44669
	117.111	247.985	-0.520555	5.44669
	117.111	248.198	-0.520573	5.44669
	117.111	248.562	-0.520598	5.44669
	117.111	248.887	-0.520601	5.44669
	117.111	248.983	-0.520594	5.44669
	117.111	248.971	-0.52059	5.44669
	117.111	249.089	-0.520591	5.44669
	117.111	249.316	-0.528463	5.44669
	117.111	249.445	-0.548748	5.44669
	117.111	249.431	-0.557137	5.44669
	117.111	249.43	-0.538126	5.44669
	117.111	249.59	-0.516884	5.44669
	117.111	249.83	-0.513114	5.44669
	117.111	249.999	-0.518827	5.44669
	117.111	250.152	-0.522519	5.44669
	117.111	250.33	-0.522028	5.44669
	117.111	250.427	-0.520509	5.44669
	117.111	250.417	-0.520047	5.44669
	117.111	250.38	-0.520394	5.44669
	117.111	250.368	-0.520703	5.44669
	117.111	250.426	-0.520709	5.44669
	117.111	250.609	-0.520602	5.44669
[truncated: 2,532 more rows]
