# Supplementary material for: Design of a cosmetic glove stiffness compensation mechanism for toddler-sized hand prostheses
Source: PLoS One. 2017 Aug 11;12(8):e0183233. doi: 10.1371/journal.pone.0183233 (PMC5553851; doi:10.1371/journal.pone.0183233)
Supplement: S1 Dataset — (ZIP) [file pone.0183233.s001.zip › 01 Glove measurements/PVCglove3_4.xlsx]

## Sheet: test_glove3_4
LabVIEW Measurement
Writer_Version	2
Reader_Version	2
Separator	Tab
Decimal_Separator	.
Multi_Headings	No
X_Columns	No
Time_Pref	Absolute
Operator	localadmin
Date	2012-12-10
Time	00:14:20.795000
***End_of_Header***
Channels	4
Samples	10	10	10	10
Date	2012-12-10	2012-12-10	2012-12-10	2012-12-10
Time	00:14:23.195000	00:14:23.195000	00:14:23.195000	00:14:23.195000
Y_Unit_Label	mm	N	N	Pa
X_Dimension	Time	Time	Time	Time
X0	0	0	0	0
Delta_X	0.01	0.01	0.01	0.01
***End_of_Header***
X_Value	Voltage LVDT (Filtered)	Voltage Load Cell (Filtered)	Voltage Pinch Load Cell (Filtered)	Voltage Pressure (Filtered)	Comment
	129.104	0.037916	-0.522358	5.44669
	129.104	0.143196	-0.518666	5.44669
	129.104	0.281931	-0.519157	5.44669
	129.104	0.312818	-0.520675	5.44669
	129.104	0.278058	-0.521137	5.44669
	129.104	0.252775	-0.520791	5.44669
	129.104	0.205391	-0.520482	5.44669
	129.104	0.088366	-0.520475	5.44669
	129.104	0.039376	-0.520583	5.44669
	129.104	0.156171	-0.52063	5.44669
	129.104	0.286854	-0.520611	5.44669
	129.104	0.31027	-0.520587	5.44669
	129.104	0.275241	-0.520583	5.44669
	129.104	0.252501	-0.52059	5.44669
	129.104	0.255468	-0.520595	5.44669
	129.104	0.2648	-0.520594	5.44669
	129.104	0.267655	-0.520592	5.44669
	129.104	0.216344	-0.520592	5.44669
	129.104	0.087666	-0.520592	5.44669
	129.104	-0.014	-0.520592	5.44669
	129.104	-0.021299	-0.520592	5.44669
	129.104	0.059315	-0.520592	5.44669
	129.104	0.201584	-0.520592	5.44669
	129.104	0.298485	-0.520592	5.44669
	129.104	0.298951	-0.520592	5.44669
	129.104	0.266358	-0.520592	5.44669
	129.104	0.203612	-0.520592	5.44669
	129.104	0.082786	-0.520592	5.44669
	129.104	0.037671	-0.520592	5.44669
	129.104	0.108249	-0.520592	5.44669
	129.104	0.112026	-0.520592	5.44669
	129.104	0.081898	-0.520592	5.44669
	129.104	0.165267	-0.520592	5.44669
	129.104	0.275502	-0.520592	5.44669
	129.104	0.302274	-0.520592	5.44669
	129.104	0.275926	-0.520592	5.44669
	129.104	0.25563	-0.520592	5.44669
	129.104	0.256535	-0.520592	5.44669
	129.104	0.264135	-0.520592	5.44669
	129.104	0.266997	-0.520592	5.44669
	129.104	0.216305	-0.520592	5.44669
	129.104	0.087883	-0.520592	5.44669
	129.104	0.035295	-0.520592	5.44669
	129.104	0.154633	-0.520592	5.44669
	129.104	0.287661	-0.520592	5.44669
	129.104	0.261964	-0.520592	5.44669
	129.104	0.099359	-0.520592	5.44669
	129.104	0.023825	-0.520592	5.44669
	129.104	0.145742	-0.520592	5.44669
	129.104	0.288013	-0.520592	5.44669
	129.104	0.314462	-0.520592	5.44669
	129.104	0.276585	-0.520592	5.44669
	129.104	0.251574	-0.520592	5.44669
	129.104	0.205412	-0.520592	5.44669
	129.104	0.088801	-0.520592	5.44669
	129.104	0.039552	-0.520592	5.44669
	129.104	0.156089	-0.520592	5.44669
	129.104	0.237568	-0.520592	5.44669
	129.104	0.134293	-0.520592	5.4507
	129.104	0.046873	-0.520592	5.46104
	129.104	0.142938	-0.520592	5.46531
	129.104	0.278639	-0.520592	5.45562
	129.104	0.311531	-0.520592	5.4448
	129.104	0.229499	-0.520592	5.44287
	129.104	0.028341	-0.520592	5.44579
	129.104	-0.149703	-0.520592	5.44767
	129.104	-0.07387	-0.520592	5.44742
	129.104	0.181247	-0.520592	5.44664
	129.104	0.335693	-0.520592	5.44641
	129.104	0.321509	-0.520592	5.44658
	129.104	0.262541	-0.520592	5.44674
	129.104	0.243179	-0.520592	5.44675
	129.104	0.256077	-0.520592	5.44669
	129.104	0.268368	-0.520592	5.44667
	129.104	0.268933	-0.520592	5.44668
	129.104	0.215611	-0.520592	5.44669
	129.104	0.086904	-0.520592	5.44669
	129.104	0.035132	-0.520592	5.44669
	129.104	0.154912	-0.520592	5.44669
	129.104	0.287836	-0.520592	5.44669
	129.104	0.311128	-0.520592	5.44669
	129.104	0.275251	-0.520592	5.44669
	129.104	0.252201	-0.520592	5.44669
	129.104	0.255339	-0.520592	5.44669
	129.104	0.264853	-0.520592	5.44669
	129.104	0.218533	-0.520592	5.44669
	129.104	0.089579	-0.520592	5.44669
	129.104	0.035213	-0.520592	5.44669
	129.104	0.153996	-0.520592	5.44669
	129.104	0.287423	-0.520592	5.44669
	129.104	0.311281	-0.520592	5.44669
	129.104	0.275462	-0.528463	5.44669
	129.104	0.252235	-0.548748	5.44669
	129.104	0.255278	-0.557137	5.44669
	129.104	0.264815	-0.538126	5.44669
	129.104	0.267729	-0.516884	5.44669
	129.104	0.26556	-0.513114	5.44669
	129.104	0.263616	-0.518827	5.44669
	129.104	0.263572	-0.522519	5.44669
	129.104	0.264245	-0.522028	5.44669
	129.104	0.264542	-0.520509	5.44669
	129.104	0.264428	-0.520047	5.44669
	129.104	0.264274	-0.520394	5.44669
	129.104	0.26425	-0.520703	5.44669
	129.104	0.264295	-0.520709	5.44669
	129.104	0.264322	-0.520602	5.44669
	129.104	0.264318	-0.520555	5.44669
	129.104	0.264306	-0.520573	5.44669
	129.104	0.264303	-0.520598	5.44669
	129.104	0.215115	-0.520601	5.44669
	129.104	0.088343	-0.520594	5.44669
	129.104	0.035911	-0.52059	5.44669
	129.104	0.154727	-0.520591	5.44669
	129.104	0.287482	-0.520592	5.44669
	129.104	0.311046	-0.520593	5.44669
	129.104	0.275343	-0.520592	5.44669
	129.104	0.252268	-0.520592	5.44669
	129.104	0.255334	-0.520592	5.44669
	129.104	0.264827	-0.520592	5.44669
	129.104	0.267714	-0.520592	5.44669
	129.104	0.265549	-0.520592	5.44669
	129.104	0.263617	-0.520592	5.44669
	129.104	0.214386	-0.520592	5.44669
	129.104	0.088281	-0.520592	5.44669
	129.104	0.036144	-0.520592	5.44669
	129.104	0.154847	-0.520592	5.44669
	129.104	0.287449	-0.520592	5.44669
	129.104	0.310989	-0.520592	5.44669
	129.104	0.275331	-0.520592	5.44669
	129.104	0.252283	-0.520592	5.44669
	129.104	0.255345	-0.520592	5.44669
	129.104	0.264826	-0.520592	5.44669
	129.104	0.21852	-0.520592	5.44669
	129.104	0.089582	-0.520592	5.44669
	129.104	0.03522	-0.520592	5.44669
	129.104	0.153997	-0.520592	5.44669
	129.104	0.287421	-0.520592	5.44669
	129.104	0.31128	-0.520592	5.44669
	129.104	0.275462	-0.520592	5.44669
	129.104	0.252235	-0.520592	5.44669
	129.104	0.255278	-0.520592	5.44669
	129.104	0.264815	-0.520592	5.44669
	129.104	0.267729	-0.520592	5.44669
	129.104	0.21637	-0.520592	5.44669
	129.104	0.08765	-0.520592	5.44669
	129.104	0.035175	-0.520592	5.44669
	129.104	0.154665	-0.520592	5.44669
	129.104	0.287717	-0.520592	5.44669
	129.104	0.311166	-0.520592	5.44669
	129.104	0.27531	-0.520592	5.44669
	129.104	0.252212	-0.520592	5.44669
	129.104	0.255322	-0.520592	5.44669
	129.104	0.264842	-0.520592	5.44268
	129.104	0.218534	-0.520592	5.43234
	129.104	0.089583	-0.520592	5.42806
	129.104	-0.013975	-0.520592	5.43775
	129.104	-0.071161	-0.520592	5.44858
	129.104	-0.116941	-0.520592	5.4505
	129.104	-0.026696	-0.520592	5.44759
	129.104	0.189057	-0.520592	5.44571
	129.104	0.322148	-0.520592	5.44595
	129.104	0.313052	-0.520592	5.44673
	129.104	0.263812	-0.520592	5.44696
	129.104	0.246717	-0.520592	5.44679
	129.104	0.257107	-0.520592	5.44663
	129.104	0.267542	-0.520592	5.44663
	129.104	0.268221	-0.520592	5.44668
	129.104	0.215606	-0.520592	5.44671
	129.104	0.087155	-0.520592	5.4467
	129.104	0.035239	-0.520592	5.44668
	129.104	0.154868	-0.520592	5.44668
	129.104	0.287779	-0.520592	5.44669
	129.104	0.31112	-0.520592	5.44669
	129.104	0.275268	-0.520592	5.44669
	129.104	0.252211	-0.520592	5.44669
	129.104	0.255337	-0.520592	5.44669
	129.104	0.264848	-0.520592	5.44669
	129.104	0.267722	-0.520592	5.44669
	129.104	0.265545	-0.520592	5.44669
	129.104	0.263612	-0.520592	5.44669
	129.104	0.263576	-0.520592	5.44669
	129.104	0.264248	-0.520592	5.44669
	129.082	0.264542	-0.520592	5.44669
	129.024	0.264427	-0.520592	5.44669
	129	0.264274	-0.520592	5.44669
	129.054	0.264251	-0.520592	5.44669
	129.114	0.264295	-0.512722	5.44669
	129.125	0.264322	-0.492437	5.44669
	129.109	0.264318	-0.484047	5.44669
	129.098	0.264306	-0.503059	5.44669
	129.1	0.264303	-0.5243	5.44669
	129.104	0.264306	-0.528071	5.44669
	129.083	0.264308	-0.522358	5.44669
	129.002	0.264308	-0.518666	5.44669
	128.898	0.264307	-0.519157	5.44669
	128.848	0.264307	-0.520675	5.44669
	128.859	0.264307	-0.521137	5.44669
	128.88	0.264307	-0.520791	5.44669
	128.885	0.264307	-0.520482	5.44669
	128.88	0.264307	-0.520475	5.44669
	128.876	0.264307	-0.520583	5.44669
	128.876	0.264307	-0.52063	5.44669
	128.878	0.264307	-0.520611	5.44669
	128.878	0.264307	-0.520587	5.44669
	128.878	0.264307	-0.520583	5.44669
	128.878	0.264307	-0.52059	5.44669
	128.878	0.264307	-0.520595	5.44669
	128.878	0.264307	-0.520594	5.44669
	128.878	0.264307	-0.520592	5.44669
	128.878	0.264307	-0.520592	5.44669
	128.878	0.264307	-0.520592	5.44669
	128.878	0.264307	-0.520592	5.44669
	128.878	0.264307	-0.520592	5.4507
	128.878	0.264307	-0.520592	5.46104
	128.878	0.264307	-0.520592	5.46531
	128.878	0.264307	-0.520592	5.45562
	128.878	0.264307	-0.520592	5.4448
	128.855	0.264307	-0.520592	5.44287
	128.798	0.264307	-0.520592	5.44579
	128.774	0.264307	-0.520592	5.44767
	128.806	0.264307	-0.520592	5.44742
	128.786	0.264307	-0.520592	5.44664
	128.716	0.264307	-0.520592	5.44641
	128.707	0.264307	-0.520592	5.44658
	128.731	0.264307	-0.520592	5.44674
	128.7	0.264307	-0.520592	5.44675
	128.649	0.264307	-0.520592	5.44669
	128.634	0.264307	-0.512722	5.44667
	128.645	0.264307	-0.492437	5.44668
	128.655	0.264307	-0.484047	5.44669
	128.655	0.264307	-0.503059	5.44669
	128.652	0.264307	-0.5243	5.44669
	128.65	0.264307	-0.528071	5.44669
	128.651	0.264307	-0.522358	5.44669
	128.652	0.264307	-0.518666	5.44669
	128.652	0.264307	-0.519157	5.44669
	128.651	0.264307	-0.520675	5.44669
	128.651	0.264307	-0.521137	5.44669
	128.651	0.264307	-0.520791	5.44669
	128.651	0.264307	-0.520482	5.44669
	128.629	0.264307	-0.520475	5.44669
	128.572	0.264307	-0.520583	5.44669
	128.526	0.264307	-0.52063	5.44669
	128.5	0.264307	-0.520611	5.44669
	128.456	0.264307	-0.520587	5.44669
	128.417	0.264307	-0.520583	5.44669
	128.412	0.264307	-0.52059	5.44669
	128.422	0.264307	-0.520595	5.44669
	128.429	0.264307	-0.520594	5.44669
	128.428	0.264307	-0.520592	5.44669
	128.425	0.313497	-0.520592	5.44669
	128.424	0.440273	-0.520592	5.44669
	128.425	0.492705	-0.520592	5.44669
	128.425	0.373887	-0.520592	5.44669
	128.425	0.241132	-0.520592	5.44669
	128.425	0.217568	-0.520592	5.44669
	128.425	0.253272	-0.520592	5.44669
	128.425	0.276346	-0.520592	5.44669
	128.425	0.27328	-0.520592	5.44669
	128.403	0.263787	-0.520592	5.44669
	128.323	0.2609	-0.520592	5.44669
	128.242	0.263065	-0.520592	5.44669
	128.25	0.264998	-0.520592	5.44669
	128.284	0.265038	-0.520592	5.44669
	128.251	0.264368	-0.520592	5.44669
	128.196	0.264073	-0.520592	5.44669
	128.18	0.264187	-0.520592	5.44669
	128.192	0.26434	-0.520592	5.44669
	128.203	0.264364	-0.520592	5.44669
	128.203	0.264319	-0.520592	5.44669
	128.199	0.264292	-0.520592	5.44669
	128.197	0.264297	-0.520592	5.44669
	128.198	0.264308	-0.520592	5.44669
	128.199	0.264311	-0.520592	5.44669
	128.199	0.264309	-0.520592	5.44669
	128.199	0.264306	-0.520592	5.44669
	128.199	0.264306	-0.520592	5.44669
	128.199	0.264307	-0.520592	5.44669
	128.199	0.264307	-0.520592	5.44669
	128.199	0.264307	-0.520592	5.44669
	128.199	0.264307	-0.520592	5.44669
	128.199	0.264307	-0.520592	5.44669
	128.199	0.264307	-0.520592	5.44669
	128.199	0.264307	-0.520592	5.44669
	128.176	0.264307	-0.520592	5.44669
	128.119	0.264307	-0.520592	5.44268
	128.073	0.264307	-0.520592	5.43234
	128.047	0.264307	-0.520592	5.42806
	128.004	0.264307	-0.520592	5.43775
	127.987	0.264307	-0.520592	5.44858
	128.039	0.264307	-0.520592	5.4505
	128.073	0.264307	-0.520592	5.44759
	128.026	0.264307	-0.520592	5.44571
	127.965	0.264307	-0.520592	5.44595
	127.951	0.264307	-0.520592	5.44673
	127.966	0.264307	-0.520592	5.44696
	127.978	0.264307	-0.520592	5.44679
	127.977	0.264307	-0.520592	5.44663
	127.972	0.264307	-0.520592	5.44663
	127.971	0.264307	-0.520592	5.44668
	127.972	0.264307	-0.520592	5.44671
	127.973	0.264307	-0.520592	5.4467
	127.973	0.264307	-0.520592	5.44668
	127.973	0.264307	-0.520592	5.44668
	127.972	0.313497	-0.520592	5.44669
	127.972	0.440273	-0.520592	5.44669
	127.973	0.541895	-0.520592	5.44669
	127.973	0.549853	-0.520592	5.44669
	127.973	0.46953	-0.520592	5.44669
	127.972	0.327148	-0.520592	5.44669
	127.972	0.230097	-0.520592	5.44669
	127.972	0.229607	-0.520592	5.44669
	127.973	0.262244	-0.520592	5.44669
	127.972	0.275826	-0.520592	5.44669
	127.972	0.269873	-0.520592	5.44669
	127.972	0.311736	-0.520592	5.44669
	127.972	0.437556	-0.520592	5.44669
	127.972	0.541384	-0.520592	5.44669
	127.972	0.550604	-0.520592	5.44669
	127.972	0.470026	-0.520592	5.44669
	127.972	0.327089	-0.520592	5.44669
	127.972	0.229896	-0.520592	5.44669
	127.972	0.229544	-0.520592	5.44669
	127.972	0.262289	-0.520592	5.44669
	127.95	0.275868	-0.520592	5.44669
	127.87	0.269874	-0.520592	5.44669
	127.767	0.262531	-0.520592	5.44669
	127.717	0.310775	-0.520592	5.44669
	127.75	0.439764	-0.520592	5.44669
	127.829	0.493459	-0.512722	5.44669
	127.857	0.423574	-0.492437	5.44669
	127.798	0.417038	-0.484047	5.44669
	127.734	0.494954	-0.503059	5.44669
	127.723	0.538754	-0.5243	5.44669
	127.741	0.530804	-0.528071	5.44669
	127.775	0.561318	-0.522358	5.44669
	127.83	0.633941	-0.518666	5.44669
	127.849	0.564164	-0.519157	5.44669
	127.794	0.347401	-0.520675	5.44669
	127.735	0.255796	-0.521137	5.44669
	127.725	0.388798	-0.520791	5.44669
	127.742	0.492007	-0.520482	5.44669
	127.729	0.441137	-0.520475	5.44669
	127.67	0.424919	-0.520583	5.44669
	127.62	0.492014	-0.52063	5.44669
	127.615	0.534721	-0.520611	5.44669
	127.653	0.48097	-0.520587	5.44669
	127.696	0.337326	-0.520583	5.44669
	127.682	0.230295	-0.52059	5.44669
	127.636	0.226073	-0.520595	5.44669
	127.618	0.260694	-0.520594	5.44669
	127.626	0.276433	-0.520592	5.44669
	127.613	0.319869	-0.520592	5.44669
	127.557	0.487823	-0.520592	5.44669
	127.508	0.714909	-0.520592	5.44669
	127.503	0.777597	-0.520592	5.44669
	127.517	0.629076	-0.520592	5.44669
	127.525	0.480496	-0.520592	5.44669
	127.523	0.411713	-0.520592	5.44669
	127.519	0.377126	-0.520592	5.44669
	127.519	0.426999	-0.520592	5.44669
	127.52	0.466503	-0.520592	5.44669
	127.52	0.417134	-0.520592	5.44669
	127.52	0.473161	-0.520592	5.44669
	127.52	0.676121	-0.520592	5.44669
	127.52	0.816057	-0.520592	5.44669
	127.52	0.814382	-0.520592	5.44669
	127.52	0.765818	-0.520592	5.44669
	127.52	0.74637	-0.520592	5.44669
	127.52	0.706342	-0.520592	5.44669
	127.498	0.541135	-0.520592	5.44669
	127.44	0.363178	-0.520592	5.44669
	127.416	0.377073	-0.520592	5.44669
	127.47	0.500044	-0.520592	5.44669
	127.53	0.604338	-0.520592	5.44669
	127.519	0.711837	-0.520592	5.44669
	127.423	0.786012	-0.520592	5.44669
	127.309	0.78936	-0.520592	5.44669
	127.261	0.766057	-0.520592	5.44669
	127.275	0.75537	-0.520592	5.44669
	127.298	0.759218	-0.520592	5.44669
	127.302	0.715445	-0.520592	5.44669
	127.296	0.589572	-0.520592	5.44669
	127.291	0.486402	-0.520592	5.44669
	127.292	0.477476	-0.520592	5.44669
	127.294	0.557943	-0.520592	5.44669
	127.294	0.700729	-0.520592	5.44669
	127.294	0.748709	-0.520592	5.44669
	127.294	0.622329	-0.520592	5.44669
	127.293	0.537178	-0.520592	5.44669
	127.294	0.642413	-0.520592	5.44669
	127.294	0.78115	-0.520592	5.44669
	127.294	0.812054	-0.520592	5.44669
	127.294	0.7773	-0.520592	5.44669
	127.294	0.752014	-0.520592	5.44669
	127.294	0.753817	-0.520592	5.44669
	127.294	0.763566	-0.520592	5.44669
	127.294	0.76701	-0.520592	5.44669
	127.294	0.764987	-0.520592	5.44669
	127.294	0.762916	-0.520592	5.44669
	127.294	0.762767	-0.520592	5.44669
	127.294	0.763441	-0.520592	5.44669
	127.271	0.763776	-0.520592	5.44669
	127.214	0.763677	-0.520592	5.44669
	127.168	0.763516	-0.520592	5.44669
	127.164	0.714294	-0.520592	5.44669
	127.178	0.587562	-0.520592	5.44669
	127.185	0.53516	-0.520592	5.44669
	127.183	0.653975	-0.520592	5.44669
	127.158	0.786718	-0.520592	5.44669
	127.099	0.810278	-0.520592	5.44669
	127.054	0.774577	-0.520592	5.44669
	127.051	0.751505	-0.520592	5.44669
	127.065	0.754571	-0.520592	5.44669
	127.072	0.764063	-0.520592	5.44669
	127.07	0.76695	-0.520592	5.44669
	127.067	0.764785	-0.520592	5.44669
	127.066	0.762853	-0.520592	5.44669
	127.067	0.762812	-0.520592	5.4507
	127.068	0.763482	-0.520592	5.46104
	127.068	0.763777	-0.520592	5.46531
	127.067	0.763663	-0.520592	5.45562
	127.067	0.76351	-0.520592	5.4448
	127.067	0.763487	-0.520592	5.44287
	127.067	0.763531	-0.520592	5.44579
	127.067	0.763558	-0.520592	5.44767
	127.067	0.763554	-0.520592	5.44742
	127.067	0.763542	-0.520592	5.44664
	127.067	0.763539	-0.520592	5.44641
	127.067	0.763542	-0.520592	5.44658
	127.067	0.763544	-0.520592	5.44674
	127.067	0.763544	-0.520592	5.44675
	127.067	0.763543	-0.520592	5.44669
	127.067	0.763543	-0.520592	5.44667
	127.067	0.763543	-0.520592	5.44668
	127.067	0.763543	-0.520592	5.44669
	127.067	0.763543	-0.520592	5.44669
	127.067	0.763543	-0.520592	5.44669
	127.067	0.812733	-0.520592	5.44669
	127.067	0.939509	-0.520592	5.44669
	127.067	0.991941	-0.520592	5.44669
	127.067	0.873123	-0.520592	5.44669
	127.067	0.740368	-0.520592	5.44669
	127.045	0.716804	-0.520592	5.44669
	126.988	0.752508	-0.520592	5.44669
	126.942	0.775582	-0.520592	5.44669
	126.938	0.772516	-0.520592	5.44669
	126.952	0.763023	-0.520592	5.44669
	126.937	0.760136	-0.520592	5.44669
	126.877	0.762301	-0.520592	5.44669
	126.828	0.764234	-0.520592	5.44669
	126.824	0.764274	-0.520592	5.44669
	126.839	0.763604	-0.520592	5.44669
	126.846	0.763309	-0.520592	5.44669
	126.844	0.763423	-0.520592	5.44669
	126.84	0.763576	-0.520592	5.44669
	126.84	0.7636	-0.520592	5.44669
	126.841	0.763555	-0.520592	5.44669
	126.841	0.763528	-0.520592	5.44669
	126.841	0.763533	-0.520592	5.44669
	126.841	0.763544	-0.520592	5.44669
	126.841	0.763547	-0.520592	5.44669
	126.841	0.763544	-0.520592	5.44669
	126.841	0.812733	-0.520592	5.44669
	126.841	0.939508	-0.520592	5.44669
	126.819	0.991941	-0.520592	5.44669
	126.761	0.873123	-0.520592	5.44669
	126.738	0.740368	-0.520592	5.44669
	126.791	0.716804	-0.520592	5.44669
	126.852	0.752507	-0.520592	5.44669
	126.84	0.775582	-0.520592	5.44669
	126.744	0.772516	-0.520592	5.44669
	126.652	0.812214	-0.520592	5.44669
	126.684	0.936102	-0.520592	5.44669
	126.78	0.990698	-0.520592	5.44669
	126.772	0.873814	-0.520592	5.44669
	126.662	0.741099	-0.520592	5.44669
	126.585	0.716865	-0.520592	5.44669
	126.586	0.752273	-0.520592	5.44669
	126.614	0.775462	-0.520592	5.44669
	126.624	0.772549	-0.520592	5.44669
	126.619	0.76308	-0.520592	5.44669
	126.613	0.809338	-0.520592	5.44669
	126.613	0.938251	-0.520592	5.44669
	126.614	0.992621	-0.520592	5.44669
	126.615	0.923045	-0.520592	5.44669
	126.615	0.965589	-0.520592	5.44669
	126.615	1.17013	-0.520592	5.44669
	126.592	1.31552	-0.520592	5.44669
	126.535	1.26638	-0.520592	5.44669
	126.489	1.08983	-0.520592	5.44669
	126.485	1.01682	-0.512722	5.44669
	126.499	1.14477	-0.492437	5.44669
	126.506	1.28866	-0.484047	5.44669
	126.504	1.31365	-0.503059	5.44669
	126.479	1.27458	-0.5243	5.44669
	126.421	1.24959	-0.528071	5.44669
	126.375	1.25305	-0.522358	5.44669
	126.372	1.26339	-0.518666	5.44669
	126.387	1.26649	-0.519157	5.44669
	126.393	1.26412	-0.520675	5.44669
	126.391	1.26202	-0.521137	5.44669
	126.388	1.26198	-0.520791	5.44669
	126.387	1.21353	-0.520482	5.44669
	126.388	1.08707	-0.520475	5.44669
	126.389	0.985321	-0.520583	5.44669
	126.389	0.977197	-0.52063	5.44669
	126.388	1.0575	-0.520611	5.44669
	126.388	1.15074	-0.520587	5.44669
	126.388	1.12104	-0.520583	5.44669
	126.388	1.06909	-0.52059	5.44669
	126.388	1.15526	-0.520595	5.44669
	126.388	1.27443	-0.520594	5.44669
	126.388	1.30395	-0.520592	5.44669
	126.388	1.27558	-0.520592	5.44669
	126.388	1.25346	-0.520592	5.44669
	126.388	1.25432	-0.520592	5.44669
	126.388	1.26255	-0.520592	5.44669
	126.388	1.26569	-0.520592	5.44669
	126.388	1.26408	-0.520592	5.44669
	126.388	1.26229	-0.520592	5.44669
	126.388	1.26211	-0.520592	5.44669
	126.388	1.26267	-0.520592	5.44669
	126.388	1.26297	-0.520592	5.44669
	126.388	1.2629	-0.520592	5.44669
	126.388	1.26276	-0.520592	5.44669
	126.388	1.26273	-0.520592	5.44669
	126.388	1.26276	-0.520592	5.44669
	126.366	1.26279	-0.520592	5.44669
	126.309	1.26279	-0.520592	5.44669
	126.263	1.26278	-0.520592	5.44669
	126.259	1.26277	-0.520592	5.44669
	126.273	1.26278	-0.520592	5.44669
	126.258	1.26278	-0.520592	5.44669
	126.198	1.26278	-0.520592	5.44669
	126.149	1.26278	-0.520592	5.44669
	126.145	1.26278	-0.520592	5.44669
	126.16	1.26278	-0.520592	5.44669
	126.167	1.26278	-0.520592	5.44669
	126.165	1.26278	-0.520592	5.44669
	126.162	1.26278	-0.520592	5.44669
	126.161	1.26278	-0.520592	5.44669
	126.162	1.26278	-0.520592	5.44669
	126.162	1.26278	-0.520592	5.44669
	126.162	1.26278	-0.520592	5.44669
	126.162	1.26278	-0.520592	5.44669
	126.162	1.26278	-0.520592	5.44669
	126.162	1.26278	-0.520592	5.44669
	126.162	1.26278	-0.520592	5.44669
	126.162	1.26278	-0.520592	5.44669
	126.162	1.26278	-0.520592	5.44669
	126.162	1.26278	-0.520592	5.44669
	126.162	1.26278	-0.520592	5.44669
	126.162	1.26278	-0.520592	5.44669
	126.162	1.26278	-0.520592	5.44669
	126.14	1.26278	-0.520592	5.44669
	126.082	1.26278	-0.520592	5.44669
	126.059	1.26278	-0.520592	5.44669
	126.113	1.26278	-0.520592	5.44669
	126.173	1.26278	-0.520592	5.44669
	126.183	1.26278	-0.520592	5.44669
	126.167	1.26278	-0.520592	5.44669
	126.157	1.26278	-0.520592	5.44669
	126.158	1.26278	-0.520592	5.44669
	126.14	1.26278	-0.520592	5.44669
	126.084	1.26278	-0.520592	5.44669
	126.037	1.26278	-0.520592	5.44669
	126.01	1.26278	-0.520592	5.44669
	125.967	1.31197	-0.520592	5.44669
	125.928	1.48794	-0.520592	5.44669
	125.923	1.66714	-0.520592	5.44669
	125.933	1.60076	-0.520592	5.44669
	125.94	1.39837	-0.520592	5.44669
	125.938	1.36883	-0.520592	5.44669
	125.936	1.4334	-0.520592	5.44669
	125.935	1.42255	-0.520592	5.44669
	125.936	1.48577	-0.520592	5.44669
	125.936	1.62886	-0.520592	5.44669
	125.936	1.63498	-0.520592	5.44669
	125.936	1.58173	-0.520592	5.44669
	125.936	1.65484	-0.520592	5.44669
	125.914	1.76904	-0.520592	5.44669
	125.834	1.80113	-0.520592	5.44669
	125.73	1.7756	-0.520592	5.44669
	125.681	1.75375	-0.520592	5.44669
	125.691	1.75372	-0.520592	5.44669
	125.712	1.76148	-0.520592	5.44669
	125.717	1.76474	-0.520592	5.44669
	125.712	1.76335	-0.520592	5.44669
	125.708	1.76161	-0.520592	5.44669
	125.708	1.76137	-0.520592	5.44669
	125.71	1.76189	-0.520592	5.44669
	125.71	1.76219	-0.520592	5.44669
	125.71	1.76213	-0.520592	5.44669
	125.709	1.762	-0.520592	5.44669
	125.709	1.76197	-0.520592	5.44669
	125.71	1.762	-0.520592	5.44669
	125.71	1.76203	-0.520592	5.44669
	125.71	1.76202	-0.520592	5.44669
	125.687	1.76202	-0.520592	5.44669
	125.63	1.76201	-0.520592	5.44669
	125.606	1.76201	-0.520592	5.44669
	125.66	1.76202	-0.520592	5.44669
	125.72	1.76202	-0.520592	5.44669
	125.731	1.76202	-0.520592	5.44669
	125.692	1.8112	-0.520592	5.44669
	125.624	1.98717	-0.520592	5.44669
	125.58	2.21557	-0.520592	5.44669
	125.558	2.27596	-0.520592	5.44669
	125.516	2.07682	-0.520592	5.44669
	125.476	1.80168	-0.520592	5.44669
	125.47	1.68107	-0.520592	5.44669
	125.48	1.76547	-0.520592	5.44669
	125.509	1.99715	-0.520592	5.44669
	125.566	2.23606	-0.520592	5.44669
	125.587	2.33019	-0.520592	5.44669
	125.532	2.2968	-0.520592	5.44669
	125.472	2.25128	-0.520592	5.44669
	125.462	2.24438	-0.520592	5.44669
	125.479	2.25772	-0.520592	5.44669
	125.489	2.26577	-0.520592	5.44669
	125.487	2.2644	-0.520592	5.44669
	125.483	2.26096	-0.520592	5.44669
	125.482	2.26001	-0.520592	5.44669
	125.483	2.26083	-0.520592	5.44669
	125.484	2.26152	-0.520592	5.44669
	125.484	2.26151	-0.520592	5.44669
	125.483	2.26126	-0.520592	5.44669
	125.483	2.26117	-0.520592	5.44669
	125.483	2.26121	-0.520592	5.44669
	125.483	2.26126	-0.520592	5.44669
	125.483	2.26127	-0.520592	5.44669
	125.483	2.26125	-0.520592	5.44669
	125.483	2.26125	-0.520592	5.44669
	125.483	2.26125	-0.520592	5.44669
	125.483	2.26125	-0.520592	5.44669
	125.483	2.26125	-0.520592	5.44669
	125.483	2.26125	-0.520592	5.44669
	125.483	2.31044	-0.520592	5.44669
	125.483	2.43722	-0.520592	5.44669
	125.483	2.53884	-0.520592	5.44669
	125.483	2.5468	-0.520592	5.44669
	125.483	2.51566	-0.520592	5.44669
	125.483	2.54925	-0.520592	5.44669
	125.483	2.68059	-0.520592	5.44669
	125.483	2.78968	-0.520592	5.44669
	125.483	2.79915	-0.520592	5.44669
	125.483	2.76599	-0.520592	5.44669
	125.483	2.749	-0.520592	5.44669
	125.483	2.75371	-0.520592	5.44669
	125.483	2.76173	-0.520592	5.44669
	125.483	2.76342	-0.520592	5.44669
	125.483	2.76127	-0.520592	5.44669
	125.461	2.75977	-0.520592	5.44669
	125.404	2.75991	-0.520592	5.44669
	125.38	2.7605	-0.520592	5.44669
	125.411	2.7607	-0.520592	5.44669
	125.414	2.76057	-0.520592	5.44669
	125.401	2.76045	-0.520592	5.44669
	125.416	2.76044	-0.520592	5.44669
	125.386	2.76048	-0.520592	5.44669
	125.295	2.7605	-0.520592	5.44669
	125.233	2.7605	-0.520592	5.44669
	125.235	2.76049	-0.520592	5.44669
	125.256	2.76048	-0.520592	5.44669
	125.265	2.76049	-0.520592	5.44669
	125.26	2.80968	-0.520592	5.44669
	125.256	2.93645	-0.520592	5.44669
	125.255	2.98888	-0.520592	5.44669
	125.257	2.87007	-0.520592	5.44669
	125.258	2.73731	-0.520592	5.44669
	125.257	2.71375	-0.520592	5.44669
	125.257	2.74945	-0.520592	5.44669
	125.257	2.82172	-0.520592	5.44669
	125.257	2.99462	-0.520592	5.44669
	125.257	3.21352	-0.520592	5.44669
	125.257	3.32021	-0.520592	5.44669
	125.257	3.2992	-0.520592	5.44669
	125.257	3.2544	-0.520592	5.44669
	125.257	3.2434	-0.520592	5.44669
	125.257	3.25477	-0.520592	5.44669
	125.235	3.26345	-0.520592	5.44669
	125.155	3.26304	-0.520592	5.44669
	125.051	3.25979	-0.520592	5.44669
	125.024	3.25857	-0.520592	5.44669
	125.092	3.25922	-0.520592	5.44669
	125.137	3.25992	-0.520592	5.44669
	125.088	3.30918	-0.520592	5.44669
	125.022	3.48492	-0.520592	5.44669
	125.008	3.66401	-0.520592	5.44669
	125.024	3.64684	-0.520592	5.44669
	125.036	3.57129	-0.520592	5.44669
	125.035	3.64338	-0.520592	5.44669
	125.031	3.76509	-0.520592	5.44669
	125.029	3.80068	-0.520592	5.44669
	125.03	3.77395	-0.520592	5.44669
	125.031	3.75036	-0.520592	5.44669
	125.031	3.75002	-0.520592	5.44669
	125.031	3.75827	-0.520592	5.44669
	125.031	3.76185	-0.520592	5.44669
	125.031	3.76041	-0.520592	5.44669
	125.031	3.75854	-0.520592	5.44669
	125.031	3.75827	-0.520592	5.44669
	125.031	3.75882	-0.520592	5.44669
	125.031	3.80834	-0.520592	5.44669
	125.031	3.93505	-0.520592	5.44268
	125.031	4.03653	-0.520592	5.43234
	125.031	4.04445	-0.520592	5.42806
	125.031	4.01335	-0.520592	5.43775
	125.031	4.04697	-0.520592	5.44858
	125.031	4.17831	-0.520592	5.4505
	125.008	4.28739	-0.520592	5.44759
	124.951	4.29685	-0.520592	5.44571
	124.927	4.2637	-0.520592	5.44595
	124.959	4.24671	-0.520592	5.44673
	124.939	4.25142	-0.520592	5.44696
	124.846	4.25944	-0.520592	5.44679
	124.78	4.31031	-0.520592	5.44663
	124.781	4.43494	-0.520592	5.44663
	124.803	4.48588	-0.520592	5.44668
	124.812	4.41639	-0.520592	5.44671
	124.808	4.46019	-0.520592	5.4467
	124.803	4.66522	-0.520592	5.44668
	124.803	4.81038	-0.520592	5.44668
	124.804	4.81015	-0.520592	5.44669
	124.805	4.80953	-0.520592	5.44669
	124.805	4.96501	-0.520592	5.44669
	124.804	5.20258	-0.520592	5.44669
	124.804	5.32329	-0.520592	5.44669
	124.804	5.30152	-0.520592	5.44669
	124.804	5.25141	-0.520592	5.44669
	124.804	5.23847	-0.520592	5.44669
	124.804	5.2509	-0.520592	5.44669
	124.804	5.26072	-0.520592	5.44669
	124.804	5.26041	-0.520592	5.44669
	124.782	5.2568	-0.520592	5.44669
	124.725	5.25539	-0.520592	5.44669
	124.679	5.30528	-0.520592	5.44669
	124.675	5.48203	-0.520592	5.44669
	124.711	5.71052	-0.520592	5.44669
	124.754	5.81985	-0.520592	5.44669
	124.74	5.74735	-0.520592	5.44669
	124.694	5.57387	-0.520592	5.44669
	124.654	5.51046	-0.520592	5.44669
	124.604	5.64133	-0.520592	5.44669
	124.568	5.78304	-0.520592	5.44669
	124.565	5.80608	-0.520592	5.44669
	124.577	5.76697	-0.520592	5.44669
	124.582	5.74266	-0.520592	5.44669
	124.58	5.74641	-0.520592	5.44669
	124.578	5.75664	-0.520592	5.44669
	124.577	5.75958	-0.520592	5.44669
	124.578	5.75718	-0.520592	5.44669
	124.578	5.75513	-0.520592	5.44669
	124.578	5.75512	-0.520592	5.44669
	124.578	5.75585	-0.520592	5.44669
	124.578	5.75616	-0.520592	5.44669
	124.578	5.75603	-0.520592	5.44669
	124.578	5.75586	-0.520592	5.44669
	124.578	5.75584	-0.520592	5.44669
	124.578	5.80508	-0.520592	5.44669
	124.578	5.98107	-0.520592	5.44669
	124.578	6.20947	-0.520592	5.44669
	124.578	6.31904	-0.520592	5.44268
	124.556	6.34505	-0.520592	5.43234
	124.498	6.47428	-0.520592	5.42806
	124.452	6.69164	-0.520592	5.43775
	124.426	6.81326	-0.520592	5.45259
	124.405	6.79906	-0.520592	5.46485
	124.424	6.80099	-0.520592	5.46621
	124.442	6.96251	-0.520592	5.45464
	124.399	7.20171	-0.520592	5.44407
	124.345	7.37014	-0.520592	5.44292
	124.333	7.47395	-0.520592	5.44606
	124.347	7.52549	-0.520592	5.44777
	124.356	7.57012	-0.520592	5.44736
	124.356	7.67838	-0.520592	5.44658
	124.352	7.77413	-0.520592	5.4464
	124.351	7.78626	-0.520592	5.4466
	124.351	7.80815	-0.520592	5.44675
	124.352	7.91945	-0.520592	5.44674
	124.352	8.02433	-0.520592	5.44669
	124.352	8.08835	-0.520592	5.44667
	124.352	8.23491	-0.520592	5.44668
	124.352	8.49517	-0.520592	5.44669
	124.352	8.73476	-0.520592	5.44669
	124.352	8.86992	-0.520592	5.44669
	124.352	8.95991	-0.520592	5.44669
	124.352	8.96834	-0.520592	5.44669
	124.352	8.84448	-0.520592	5.44669
	124.352	8.77449	-0.520592	5.44669
	124.352	8.93438	-0.520592	5.44669
	124.352	9.19679	-0.520592	5.44669
	124.352	9.32608	-0.520592	5.44669
	124.352	9.34822	-0.520592	5.44669
	124.352	9.41962	-0.520592	5.44669
	124.352	9.50797	-0.520592	5.44669
	124.352	9.57928	-0.520592	5.44669
	124.352	9.68559	-0.520592	5.44669
	124.352	9.77103	-0.520592	5.44669
	124.352	9.77953	-0.520592	5.44669
	124.352	9.75438	-0.520592	5.44669
	124.352	9.74109	-0.520592	5.44669
	124.352	9.74451	-0.520592	5.44669
	124.352	9.79986	-0.520592	5.44669
	124.352	9.97719	-0.520592	5.44669
	124.352	10.204	-0.520592	5.44669
	124.352	10.3124	-0.520592	5.44669
	124.352	10.3385	-0.520592	5.44669
	124.352	10.4682	-0.520592	5.44669
	124.33	10.6857	-0.520592	5.44669
	124.272	10.8072	-0.520592	5.44669
	124.248	10.7929	-0.520592	5.44669
	124.28	10.7457	-0.520592	5.44669
	124.26	10.7312	-0.520592	5.44669
	124.167	10.7421	-0.520592	5.44669
	124.102	10.8009	-0.520592	5.44669
	124.124	10.9771	-0.520592	5.44669
	124.204	11.2021	-0.520592	5.44669
	124.237	11.3102	-0.520592	5.44669
	124.179	11.2876	-0.520592	5.44669
	124.114	11.2416	-0.520592	5.44669
	124.102	11.2307	-0.520592	5.44669
	124.12	11.2917	-0.520592	5.44669
	124.132	11.4765	-0.520592	5.44669
	124.13	11.7044	-0.520592	5.44669
	124.125	11.8107	-0.520592	5.44669
	124.124	11.7863	-0.520592	5.44669
	124.125	11.7402	-0.520592	5.44669
	124.126	11.7791	-0.520592	5.44669
	124.104	11.9671	-0.520592	5.44669
	124.046	12.1551	-0.520592	5.44669
	124.022	12.1373	-0.520592	5.44669
	124.054	12.0583	-0.520592	5.44669
	124.056	12.1292	-0.520592	5.44669
	124.021	12.2516	-0.520592	5.44669
	124.001	12.2879	-0.520592	5.44669
	124.027	12.2612	-0.520592	5.44669
	124.093	12.2866	-0.520592	5.44669
	124.119	12.4621	-0.520592	5.44669
	124.041	12.6988	-0.520592	5.44669
	123.921	12.812	-0.520592	5.44669
	123.865	12.7874	-0.520592	5.44669
	123.878	12.788	-0.520592	5.44669
	123.903	12.9034	-0.520592	5.44669
	123.908	13.0176	-0.520592	5.44669
	123.902	13.0841	-0.520592	5.44669
	123.897	13.1792	-0.520592	5.44669
	123.897	13.3108	-0.520592	5.44669
	123.899	13.4488	-0.520592	5.44669
	123.9	13.4783	-0.520592	5.44669
	123.9	13.3954	-0.520592	5.44669
	123.899	13.4412	-0.520592	5.44669
	123.899	13.6518	-0.520592	5.44669
	123.899	13.7987	-0.520592	5.44669
	123.899	13.7971	-0.520592	5.44669
	123.899	13.7462	-0.520592	5.44669
	123.899	13.7257	-0.520592	5.44669
	123.899	13.7844	-0.520592	5.44669
	123.899	13.9717	-0.520592	5.44669
	123.899	14.2014	-0.520592	5.44669
	123.899	14.3567	-0.520592	5.44669
	123.899	14.5076	-0.520592	5.44669
	123.899	14.6897	-0.520592	5.44669
	123.899	14.7891	-0.520592	5.44669
	123.899	14.8274	-0.520592	5.44669
	123.899	14.9653	-0.520592	5.44669
	123.899	15.182	-0.520592	5.44669
	123.877	15.3002	-0.520592	5.44669
	123.797	15.2849	-0.520592	5.44669
	123.694	15.2383	-0.520592	5.44669
	123.644	15.2246	-0.520592	5.44669
	123.655	15.2846	-0.520592	5.44669
	123.676	15.47	-0.520592	5.44669
	123.681	15.6985	-0.520592	5.44669
	123.675	15.8048	-0.520592	5.44669
	123.671	15.8294	-0.520592	5.44669
	123.671	15.9592	-0.520592	5.44669
	123.673	16.1281	-0.520592	5.44669
	123.674	16.1231	-0.520592	5.44669
	123.673	16.0562	-0.520592	5.44669
	123.673	16.1276	-0.520592	5.44669
	123.673	16.2952	-0.520592	5.44669
	123.673	16.5055	-0.520592	5.44669
	123.673	16.7079	-0.520592	5.44669
	123.673	16.7946	-0.520592	5.44669
	123.673	16.7711	-0.520592	5.44268
	123.673	16.7324	-0.520592	5.43234
	123.673	16.774	-0.520592	5.42806
	123.673	16.9606	-0.520592	5.43775
	123.673	17.1962	-0.520592	5.44858
	123.673	17.305	-0.520592	5.4505
	123.673	17.2789	-0.520592	5.44759
	123.673	17.2313	-0.520592	5.44571
	123.673	17.2701	-0.520592	5.44595
	123.673	17.4587	-0.520592	5.44673
	123.673	17.6961	-0.520592	5.44696
	123.673	17.8049	-0.520592	5.44679
	123.651	17.7783	-0.520592	5.44663
	123.571	17.7303	-0.520592	5.44663
	123.49	17.72	-0.520592	5.44668
	123.497	17.782	-0.520592	5.44671
	123.532	17.967	-0.520592	5.4467
	123.499	18.1946	-0.520592	5.44668
	123.444	18.3498	-0.520592	5.44668
	123.428	18.5014	-0.520592	5.44669
	123.462	18.6838	-0.520592	5.44669
	123.53	18.7831	-0.520592	5.44669
	123.554	18.8212	-0.520592	5.44669
	123.497	18.91	-0.520592	5.44669
	123.435	18.9999	-0.520592	5.44669
	123.425	19.0657	-0.520592	5.44669
	123.442	19.1692	-0.520592	5.44669
	123.452	19.3046	-0.520592	5.44669
	123.451	19.4904	-0.520592	5.44669
	123.446	19.6939	-0.520592	5.4507
	123.445	19.7898	-0.520592	5.46104
	123.446	19.7698	-0.520592	5.46531
	123.447	19.7785	-0.520592	5.45562
	123.447	19.9449	-0.520592	5.4448
	123.447	20.1837	-0.520592	5.44287
	123.447	20.3503	-0.520592	5.44579
	123.447	20.5026	-0.520592	5.44767
	123.447	20.6813	-0.520592	5.44742
	123.447	20.828	-0.512722	5.44664
	123.424	20.9934	-0.492437	5.44641
	123.345	21.2339	-0.484047	5.44658
	123.241	21.5079	-0.503059	5.44674
	123.191	21.7215	-0.5243	5.44675
	123.224	21.792	-0.528071	5.44669
	123.325	21.758	-0.522358	5.44667
	123.411	21.7207	-0.518666	5.44668
	123.376	21.7666	-0.519157	5.44669
	123.258	21.9546	-0.520675	5.44669
	123.187	22.1891	-0.521137	5.44669
	123.194	22.3462	-0.520791	5.44669
	123.221	22.4961	-0.520482	5.44669
	123.23	22.7264	-0.520475	5.44669
	123.224	23.0016	-0.520583	5.44669
	123.218	23.2194	-0.52063	5.44669
	123.218	23.2912	-0.520611	5.44669
	123.22	23.2563	-0.520587	5.44669
	123.221	23.2673	-0.520583	5.44669
	123.221	23.44	-0.52059	5.44669
	123.22	23.6806	-0.520595	5.44669
	123.22	23.7965	-0.520594	5.44669
	123.22	23.7716	-0.520592	5.44669
	123.22	23.7711	-0.520592	5.44669
	123.22	23.9354	-0.520592	5.44669
	123.198	24.1766	-0.520592	5.44669
	123.141	24.2958	-0.520592	5.44669
	123.117	24.3212	-0.520592	5.44669
	123.171	24.4468	-0.520592	5.44669
	123.209	24.712	-0.520592	5.44669
	123.14	25.0104	-0.520592	5.44669
	123.02	25.2253	-0.520592	5.44669
	122.96	25.2877	-0.520592	5.44669
	122.972	25.2498	-0.520592	5.44669
	122.997	25.263	-0.520592	5.44669
	123.003	25.4376	-0.520592	5.44669
	122.997	25.6783	-0.520592	5.44669
	122.992	25.7935	-0.520592	5.44669
	122.992	25.8175	-0.520592	5.44669
	122.994	25.9931	-0.520592	5.44669
	122.995	26.386	-0.520592	5.44669
	122.994	26.7368	-0.520592	5.44669
	122.994	26.8327	-0.520592	5.44669
	122.994	26.7622	-0.520592	5.44669
	122.994	26.75	-0.520592	5.44669
	122.994	26.9256	-0.520592	5.44669
	122.972	27.1758	-0.520592	5.44669
	122.892	27.2946	-0.520592	5.44669
	122.788	27.2675	-0.520592	5.44669
	122.739	27.2159	-0.520592	5.44669
	122.749	27.2534	-0.520592	5.44669
	122.771	27.4428	-0.520592	5.4507
	122.776	27.6811	-0.520592	5.46104
	122.77	27.79	-0.520592	5.46531
	122.788	27.8122	-0.520592	5.45562
	122.846	27.9401	-0.520592	5.4448
	122.871	28.1582	-0.520592	5.44287
	122.818	28.2806	-0.520592	5.44579
	122.758	28.3157	-0.520592	5.44767
	122.747	28.395	-0.520592	5.44742
	122.763	28.482	-0.520592	5.44664
	122.773	28.55	-0.520592	5.44641
	122.772	28.6554	-0.520592	5.44658
	122.768	28.7416	-0.520592	5.44674
	122.766	28.7999	-0.520592	5.44675
	122.767	28.9508	-0.520592	5.44669
	122.768	29.1656	-0.520592	5.44667
	122.768	29.2785	-0.520592	5.44668
	122.768	29.3107	-0.520592	5.44669
	122.768	29.4414	-0.520592	5.44669
	122.768	29.6571	-0.520592	5.44669
	122.768	29.7776	-0.520592	5.44669
	122.768	29.7635	-0.520592	5.44669
	122.768	29.7167	-0.520592	5.44669
	122.768	29.7024	-0.520592	5.44669
	122.768	29.7623	-0.520592	5.44669
	122.768	29.9478	-0.520592	5.44669
	122.768	30.1764	-0.520592	5.44669
	122.768	30.2827	-0.520592	5.44669
	122.768	30.3072	-0.520592	5.44669
	122.768	30.437	-0.520592	5.44669
	122.768	30.6551	-0.520592	5.44669
	122.768	30.7769	-0.520592	5.44669
	122.768	30.7624	-0.520592	5.44669
	122.746	30.7151	-0.520592	5.44669
	122.688	30.7498	-0.520592	5.44669
	122.642	30.9366	-0.520592	5.44669
	122.616	31.1747	-0.520592	5.44669
	122.595	31.2845	-0.520592	5.44669
	122.636	31.3072	-0.520592	5.44669
	122.711	31.3857	-0.520592	5.44669
	122.692	31.4769	-0.520592	5.44669
	122.584	31.4976	-0.520592	5.44669
	122.512	31.4756	-0.520592	5.44669
	122.537	31.5084	-0.520592	5.44669
	122.621	31.6362	-0.520592	5.44669
	122.654	31.7441	-0.520592	5.44669
	122.595	31.7543	-0.520592	5.44669
	122.529	31.7711	-0.520592	5.44669
	122.518	31.9301	-0.520592	5.44669
	122.536	32.163	-0.520592	5.44669
	122.548	32.3297	-0.520592	5.44669
	122.546	32.435	-0.520592	5.44669
	122.541	32.4878	-0.520592	5.44669
	122.54	32.5324	-0.520592	5.44669
	122.541	32.6894	-0.520592	5.44669
	122.542	32.9609	-0.520592	5.44669
	122.542	33.2015	-0.520592	5.44669
	122.542	33.2839	-0.520592	5.44669
	122.541	33.2453	-0.520592	5.44669
	122.541	33.251	-0.520592	5.44669
	122.542	33.4227	-0.520592	5.44669
	122.542	33.6649	-0.520592	5.44669
	122.542	33.7817	-0.520592	5.44669
	122.542	33.8059	-0.520592	5.44669
	122.542	33.9318	-0.520592	5.44669
	122.542	34.1484	-0.520592	5.44669
	122.542	34.2709	-0.520592	5.44669
	122.542	34.3065	-0.520592	5.44669
	122.542	34.4352	-0.520592	5.44669
	122.542	34.6489	-0.520592	5.44669
	122.542	34.7692	-0.520592	5.44669
	122.542	34.8049	-0.520592	5.44669
	122.519	34.9344	-0.520592	5.44669
	122.462	35.1484	-0.520592	5.44669
	122.416	35.2685	-0.520592	5.44669
	122.39	35.2549	-0.520592	5.44669
	122.346	35.2084	-0.520592	5.44669
	122.307	35.2433	-0.520592	5.44669
	122.302	35.4298	-0.520592	5.44669
	122.312	35.6677	-0.520592	5.44669
	122.319	35.7776	-0.520592	5.44669
	122.318	35.7511	-0.520592	5.44669
	122.337	35.7521	-0.520592	5.44669
	122.394	35.9176	-0.520592	5.44669
	122.418	36.1588	-0.520592	5.44669
	122.365	36.3266	-0.520592	5.44669
	122.305	36.4295	-0.520592	5.44669
	122.294	36.4316	-0.520592	5.44669
	122.31	36.3498	-0.520592	5.44669
	122.321	36.4058	-0.520592	5.44669
	122.297	36.6695	-0.520592	5.44669
	122.235	36.9903	-0.520592	5.44669
	122.21	37.2149	-0.520592	5.44669
	122.265	37.2733	-0.520592	5.44669
	122.326	37.2304	-0.520592	5.44669
	122.337	37.1936	-0.528463	5.44669
	122.32	37.2429	-0.548748	5.44669
	122.31	37.4321	-0.557137	5.44669
	122.311	37.666	-0.538126	5.44669
	122.293	37.7731	-0.516884	5.44669
	122.215	37.747	-0.513114	5.44669
	122.133	37.7491	-0.518827	5.44669
	122.139	37.8657	-0.522519	5.44669
	122.174	37.9799	-0.522028	5.44669
	122.141	38.0459	-0.520509	5.44669
	122.086	38.19	-0.520047	5.44669
	122.092	38.4485	-0.520394	5.44669
	122.162	38.6882	-0.520703	5.44669
	122.196	38.8241	-0.520709	5.44669
	122.143	38.9635	-0.520602	5.44669
	122.079	39.1478	-0.520555	5.44669
	122.066	39.2521	-0.520573	5.44669
	122.083	39.2917	-0.520598	5.44669
	122.095	39.4285	-0.520601	5.44669
	122.093	39.6442	-0.520594	5.44669
	122.089	39.7624	-0.52059	5.44669
	122.087	39.7474	-0.520591	5.44669
	122.088	39.701	-0.520592	5.44669
	122.089	39.7364	-0.520593	5.44669
	122.089	39.9231	-0.520592	5.44669
	122.089	40.1609	-0.520592	5.44669
	122.089	40.2706	-0.520592	5.44669
	122.089	40.2442	-0.520592	5.44669
	122.089	40.2452	-0.520592	5.44669
	122.089	40.4107	-0.520592	5.44669
	122.089	40.6519	-0.520592	5.44669
	122.089	40.7706	-0.520592	5.44669
	122.089	40.7958	-0.520592	5.44669
	122.089	40.9215	-0.520592	5.44669
	122.089	41.1377	-0.520592	5.44669
	122.089	41.26	-0.520592	5.44669
	122.089	41.2466	-0.520592	5.44669
	122.089	41.2486	-0.520592	5.44669
	122.067	41.4098	-0.520592	5.44669
	122.009	41.6489	-0.520592	5.44669
	121.985	41.8174	-0.520592	5.44669
	122.017	41.9704	-0.520592	5.44669
	121.997	42.1979	-0.520592	5.44669
	121.927	42.471	-0.520592	5.44669
	121.918	42.6888	-0.520592	5.44669
	121.942	42.8106	-0.520592	5.44669
	121.911	42.9519	-0.520592	5.44669
	121.86	43.142	-0.520592	5.44669
	121.845	43.2481	-0.520592	5.44669
	121.856	43.2372	-0.520592	5.44669
	121.866	43.1968	-0.520592	5.44669
	121.866	43.2333	-0.520592	5.44669
	121.863	43.4183	-0.520592	5.44669
	121.861	43.655	-0.520592	5.44669
	121.862	43.7649	-0.520592	5.44669
	121.863	43.788	-0.520592	5.44669
	121.863	43.916	-0.512722	5.44669
	121.863	44.1338	-0.492437	5.44669
	121.863	44.3053	-0.484047	5.44669
	121.863	44.4672	-0.503059	5.44669
	121.863	44.6481	-0.5243	5.44669
	121.863	44.7923	-0.528071	5.44669
	121.863	44.9559	-0.522358	5.44669
	121.863	45.1473	-0.518666	5.44669
	121.863	45.2461	-0.519157	5.44669
	121.863	45.2316	-0.520675	5.44669
	121.863	45.2415	-0.521137	5.44669
	121.863	45.4065	-0.520791	5.44669
	121.84	45.6443	-0.520482	5.44669
	121.783	45.8109	-0.520475	5.44669
	121.737	45.9636	-0.520583	5.44669
	121.711	46.1425	-0.52063	5.44669
	121.668	46.2399	-0.520611	5.44669
	121.629	46.2784	-0.520587	5.44669
	121.645	46.4173	-0.520583	5.44669
	121.713	46.6342	-0.52059	5.44669
	121.744	46.8014	-0.520595	5.44669
	121.689	46.9618	-0.520594	5.44669
	121.626	47.1437	-0.520592	5.44669
	121.614	47.2396	-0.520592	5.44669
	121.631	47.2273	-0.520592	5.44669
	121.642	47.2391	-0.520592	5.44669
	121.641	47.4042	-0.520592	5.44669
	121.636	47.6413	-0.520592	5.44669
	121.635	47.7584	-0.520592	5.44669
	121.636	47.7845	-0.520592	5.44669
	121.637	47.9111	-0.520592	5.44669
	121.637	48.1273	-0.520592	5.44669
	121.636	48.2494	-0.520592	5.44669
	121.636	48.285	-0.520592	5.44669
	121.636	48.463	-0.520592	5.44669
	121.636	48.8527	-0.520592	5.44669
	121.636	49.2014	-0.520592	5.44669
	121.636	49.2975	-0.520592	5.44669
	121.636	49.277	-0.520592	5.44669
	121.636	49.3918	-0.520592	5.44669
	121.636	49.6198	-0.520592	5.44669
	121.636	49.8001	-0.520592	5.44669
	121.636	49.9621	-0.520592	5.44669
	121.636	50.14	-0.520592	5.44669
	121.636	50.2828	-0.520592	5.44669
	121.636	50.447	-0.520592	5.44669
	121.636	50.639	-0.520592	5.44669
	121.636	50.7871	-0.520592	5.44669
	121.636	50.9484	-0.520592	5.44669
	121.636	51.1866	-0.520592	5.44669
	121.636	51.4612	-0.520592	5.44669
	121.636	51.6758	-0.520592	5.44669
	121.636	51.7465	-0.520592	5.44669
	121.614	51.7615	-0.520592	5.44669
	121.534	51.8999	-0.520592	5.44669
	121.453	52.1251	-0.520592	5.44669
	121.483	52.2467	-0.520592	5.44669
	121.575	52.2789	-0.520592	5.44669
	121.566	52.4065	-0.520592	5.44669
	121.457	52.6209	-0.520592	5.44669
	121.403	52.7911	-0.520592	5.44669
	121.462	52.9536	-0.520592	5.44669
	121.512	53.1353	-0.520592	5.44669
	121.492	53.2304	-0.520592	5.44669
	121.484	53.267	-0.520592	5.44669
	121.491	53.4058	-0.520592	5.44669
	121.453	53.6234	-0.520592	5.44669
	121.405	53.7418	-0.520592	5.44669
	121.394	53.7753	-0.520592	5.44669
	121.405	53.9045	-0.520592	5.44669
	121.414	54.1192	-0.520592	5.44669
	121.413	54.2889	-0.520592	5.44669
	121.41	54.4512	-0.520592	5.44669
	121.409	54.6329	-0.520592	5.44669
	121.41	54.7773	-0.520592	5.44669
	121.41	54.9407	-0.520592	5.44669
	121.41	55.1811	-0.520592	5.44669
	121.41	55.4067	-0.520592	5.44669
	121.41	55.4939	-0.520592	5.44669
	121.41	55.5118	-0.520592	5.44669
	121.41	55.5964	-0.520592	5.44669
	121.41	55.6918	-0.520592	5.44669
	121.388	55.7614	-0.520592	5.44669
	121.33	55.9137	-0.520592	5.44669
	121.307	56.1251	-0.520592	5.44669
	121.36	56.2853	-0.520592	5.44669
	121.421	56.4447	-0.520592	5.44669
	121.431	56.6778	-0.520592	5.44669
	121.415	56.9509	-0.520592	5.44669
	121.405	57.1668	-0.520592	5.44669
	121.406	57.2385	-0.520592	5.44669
	121.388	57.2043	-0.520592	5.44669
	121.332	57.2156	-0.520592	5.44669
	121.285	57.3882	-0.520592	5.44669
	121.28	57.6287	-0.520592	5.44669
	121.294	57.7445	-0.520592	5.44669
	121.279	57.7689	-0.520592	5.44669
	121.22	57.8951	-0.520592	5.44669
	121.171	58.1611	-0.520592	5.44669
	121.166	58.4594	-0.520592	5.44669
	121.181	58.6742	-0.520592	5.44669
	121.189	58.7364	-0.520592	5.44669
	121.187	58.7478	-0.520592	5.44669
	121.183	58.8878	-0.520592	5.44669
	121.182	59.1148	-0.520592	5.44669
	121.183	59.2367	-0.520592	5.44669
	121.184	59.2192	-0.520592	5.44669
	121.184	59.2196	-0.520592	5.44669
	121.184	59.3817	-0.520592	5.44669
	121.184	59.6216	-0.520592	5.44669
	121.184	59.741	-0.520592	5.44669
	121.184	59.767	-0.520592	5.44669
	121.184	59.8928	-0.520592	5.44669
	121.184	60.1087	-0.520592	5.44669
	121.184	60.2801	-0.520592	5.44669
	121.184	60.4426	-0.520592	5.44669
	121.184	60.6731	-0.520592	5.44669
	121.161	60.9439	-0.520592	5.44669
	121.082	61.1598	-0.520592	5.44669
	120.978	61.2816	-0.520592	5.44669
	120.951	61.4236	-0.520592	5.44669
	121.019	61.6139	-0.520592	5.44669
	121.064	61.7692	-0.520592	5.44669
	121.015	61.934	-0.520592	5.44669
	120.949	62.1712	-0.520592	5.44669
	120.934	62.4441	-0.520592	5.44669
	120.951	62.7076	-0.520592	5.44669
	120.963	62.9547	-0.520592	5.44669
	120.962	63.1492	-0.520592	5.44669
	120.957	63.2212	-0.520592	5.44669
	120.956	63.2439	-0.520592	5.44669
	120.957	63.3851	-0.520592	5.44669
	120.958	63.6087	-0.520592	5.44669
	120.958	63.7778	-0.520592	5.44669
	120.958	63.9367	-0.520592	5.44669
	120.957	64.1172	-0.520592	5.44669
	120.957	64.2623	-0.520592	5.44669
	120.957	64.4264	-0.512722	5.44669
	120.958	64.6177	-0.500308	5.44669
	120.957	64.7162	-0.512203	5.44669
	120.957	64.7509	-0.539604	5.44669
	120.957	64.8876	-0.541834	5.44669
	120.957	65.1543	-0.524363	5.44669
	120.957	65.4492	-0.51488	5.44669
	120.957	65.6623	-0.5169	5.44669
	120.957	65.7743	-0.521083	5.44669
	120.935	65.9132	-0.522111	5.44669
	120.878	66.1058	-0.521054	5.44669
	120.832	66.263	-0.520246	5.44669
	120.828	66.4279	-0.520283	5.44669
	120.864	66.6644	-0.520586	5.44669
	120.907	66.937	-0.5207	5.44669
	120.893	67.2006	-0.520639	5.44669
	120.847	67.4479	-0.520574	5.44669
	120.807	67.6423	-0.520568	5.44669
	120.779	67.7635	-0.520589	5.44669
	120.801	67.9129	-0.520599	5.44669
	120.822	68.1066	-0.520597	5.44669
	120.802	68.2606	-0.520592	5.44669
	120.804	68.4729	-0.52059	5.44669
	120.816	68.8366	-0.520592	5.44669
	120.775	69.2116	-0.520593	5.44669
	120.725	69.4834	-0.520593	5.44669
	120.714	69.6993	-0.520592	5.44669
	120.726	69.9272	-0.520592	5.44669
	120.735	70.1797	-0.520592	5.44669
	120.735	70.4383	-0.520592	5.44669
	120.731	70.6906	-0.520592	5.44669
	120.73	70.9382	-0.520592	5.44669
	120.731	71.1368	-0.520592	5.44669
	120.731	71.2596	-0.520592	5.44669
	120.731	71.4083	-0.520592	5.44669
	120.731	71.601	-0.520592	5.44669
	120.731	71.7057	-0.520592	5.44669
	120.731	71.7424	-0.520592	5.44669
	120.731	71.8778	-0.520592	5.44669
	120.731	72.094	-0.520592	5.44669
	120.731	72.2621	-0.520592	5.44669
	120.731	72.4231	-0.520592	5.44669
	120.731	72.6049	-0.520592	5.44669
	120.731	72.7498	-0.520592	5.44669
	120.731	72.9134	-0.512722	5.44669
	120.731	73.1045	-0.492437	5.44669
	120.731	73.2032	-0.484047	5.44669
	120.731	73.1887	-0.503059	5.44669
	120.731	73.1987	-0.5243	5.44669
	120.731	73.3637	-0.528071	5.44669
	120.731	73.6015	-0.522358	5.44669
	120.731	73.7189	-0.518666	5.44669
	120.731	73.7449	-0.519157	5.44669
	120.731	73.8713	-0.520675	5.44669
	120.731	74.1367	-0.521137	5.44669
	120.709	74.4348	-0.520791	5.44669
	120.629	74.6496	-0.520482	5.44669
	120.548	74.7612	-0.520475	5.44669
	120.578	74.8994	-0.520583	5.44669
	120.692	75.0917	-0.52063	5.44669
	120.741	75.1999	-0.520611	5.44669
	120.655	75.1891	-0.520587	5.44669
	120.525	75.148	-0.520583	5.44669
	120.466	75.1841	-0.52059	5.44669
	120.483	75.3693	-0.520595	5.44669
	120.509	75.6062	-0.520594	5.44669
	120.515	75.7652	-0.520592	5.44669
	120.507	75.9151	-0.520592	5.44669
	120.525	76.0955	-0.520592	5.44669
	120.583	76.2437	-0.520592	5.44669
	120.608	76.4092	-0.520592	5.44669
	120.555	76.5999	-0.520592	5.44669
	120.495	76.6977	-0.520592	5.44669
	120.484	76.6831	-0.520592	5.44669
	120.5	76.6933	-0.520592	5.44669
	120.51	76.8584	-0.520592	5.44669
	120.509	77.0962	-0.520592	5.44669
	120.505	77.2136	-0.520592	5.44669
	120.503	77.1903	-0.520592	5.44669
	120.504	77.1408	-0.520592	5.44669
	120.505	77.1778	-0.520592	5.44669
	120.505	77.3663	-0.520592	5.44669
	120.505	77.6043	-0.520592	5.44669
	120.505	77.7134	-0.520592	5.44669
	120.505	77.6867	-0.520592	5.44669
	120.505	77.6878	-0.520592	5.44669
	120.505	77.9026	-0.520592	5.44669
	120.505	78.3198	-0.520592	5.44669
	120.505	78.716	-0.520592	5.44669
	120.483	78.9776	-0.520592	5.44669
	120.425	79.1818	-0.520592	5.44669
	120.379	79.4083	-0.520592	5.44669
	120.353	79.6645	-0.520592	5.44669
	120.31	79.925	-0.520592	5.44669
	120.271	80.1277	-0.520592	5.44669
	120.265	80.2476	-0.520592	5.44669
	120.276	80.3936	-0.520592	5.44669
	120.282	80.5863	-0.520592	5.44669
	120.281	80.741	-0.520592	5.44669
	120.278	80.9049	-0.520592	5.44669
	120.278	81.1418	-0.520592	5.44669
	120.278	81.3657	-0.520592	5.44669
	120.279	81.4535	-0.520592	5.44669
	120.279	81.4722	-0.520592	5.44669
	120.279	81.6062	-0.520592	5.44669
	120.279	81.8773	-0.520592	5.44669
	120.279	82.126	-0.520592	5.44669
	120.279	82.261	-0.520592	5.44669
	120.279	82.397	-0.520592	5.44669
	120.279	82.58	-0.520592	5.44669
	120.279	82.7344	-0.520592	5.44669
	120.279	82.9506	-0.520592	5.44669
	120.279	83.3158	-0.520592	5.44669
	120.279	83.6409	-0.520592	5.44669
	120.279	83.7358	-0.520592	5.44669
	120.279	83.6741	-0.520592	5.44669
	120.279	83.6659	-0.520592	5.44669
	120.279	83.8401	-0.520592	5.44669
	120.256	84.1374	-0.520592	5.44669
	120.177	84.4319	-0.520592	5.44669
	120.073	84.683	-0.520592	5.44669
	120.046	84.9173	-0.520592	5.44669
	120.114	85.1107	-0.520592	5.44669
	120.159	85.2361	-0.520592	5.44669
	120.11	85.3876	-0.520592	5.44669
	120.044	85.6299	-0.520592	5.44669
	120.052	85.9096	-0.520592	5.44669
	120.126	86.125	-0.520592	5.44669
	120.161	86.2434	-0.520592	5.44669
	120.107	86.3842	-0.520592	5.44669
	120.042	86.6244	-0.520592	5.44669
	120.029	86.9071	-0.520592	5.44669
	120.047	87.1245	-0.520592	5.44669
	120.058	87.1934	-0.520592	5.44669
	120.057	87.2067	-0.520592	5.44669
	120.052	87.345	-0.520592	5.44669
	120.051	87.5708	-0.520592	5.44669
	120.052	87.6926	-0.520592	5.44669
	120.053	87.7248	-0.520592	5.44669
	120.053	87.9014	-0.520592	5.44669
	120.052	88.2918	-0.520592	5.44669
	120.052	88.6412	-0.520592	5.44669
	120.052	88.7866	-0.520592	5.44669
	120.052	88.8926	-0.520592	5.44669
	120.052	89.0598	-0.520592	5.44669
	120.052	89.1689	-0.520592	5.44669
	120.052	89.2166	-0.520592	5.44669
	120.052	89.4042	-0.520592	5.44669
	120.052	89.7937	-0.520592	5.44669
	120.052	90.1389	-0.520592	5.44669
	120.052	90.2827	-0.520592	5.44669
	120.052	90.3897	-0.520592	5.44669
	120.052	90.607	-0.520592	5.44669
	120.052	90.8921	-0.520592	5.44669
	120.03	91.1187	-0.520592	5.44669
	119.973	91.2398	-0.520592	5.44669
	119.926	91.3778	-0.520592	5.44669
	119.901	91.5667	-0.520592	5.44669
	119.857	91.7227	-0.520592	5.44669
	119.818	91.8884	-0.520592	5.44669
	119.813	92.0765	-0.520592	5.44669
	119.823	92.2223	-0.520592	5.44669
	119.83	92.3841	-0.520592	5.44669
	119.829	92.5741	-0.520592	5.44669
	119.826	92.673	-0.520592	5.44669
	119.825	92.7082	-0.520592	5.44669
	119.826	92.8451	-0.520592	5.44669
	119.826	93.1116	-0.520592	5.44669
	119.826	93.4064	-0.520592	5.44669
	119.826	93.6687	-0.520592	5.44669
	119.826	93.9074	-0.520592	5.44669
	119.826	94.0988	-0.520592	5.44669
	119.826	94.2217	-0.520592	5.44669
	119.826	94.4222	-0.520592	5.44669
	119.826	94.7919	-0.520592	5.44669
	119.826	95.1245	-0.520592	5.44669
	119.826	95.2702	-0.520592	5.44669
	119.826	95.3824	-0.520592	5.44669
	119.826	95.552	-0.520592	5.44669
	119.826	95.7092	-0.520592	5.44669
	119.826	95.8823	-0.520592	5.44669
	119.826	96.073	-0.520592	5.44669
	119.826	96.2173	-0.520592	5.44669
	119.826	96.3775	-0.520592	5.44669
	119.826	96.6166	-0.520592	5.44669
	119.826	96.8919	-0.520592	5.44669
	119.826	97.1066	-0.520592	5.44669
	119.826	97.2262	-0.520592	5.44669
	119.826	97.3678	-0.520592	5.44669
	119.826	97.5587	-0.520592	5.44669
	119.826	97.7143	-0.520592	5.44669
	119.826	97.8792	-0.520592	5.44669
	119.826	98.067	-0.520592	5.44669
	119.826	98.213	-0.520592	5.44669
	119.826	98.375	-0.520592	5.44669
	119.826	98.565	-0.520592	5.44669
	119.826	98.713	-0.520592	5.44669
	119.826	98.8749	-0.520592	5.44669
	119.826	99.1135	-0.520592	5.44669
	119.826	99.3879	-0.520592	5.44669
	119.826	99.6025	-0.520592	5.44669
	119.826	99.7223	-0.520592	5.44669
	119.826	99.8641	-0.520592	5.4507
	119.804	100.104	-0.520592	5.46104
	119.746	100.436	-0.520592	5.46531
	119.722	100.829	-0.520592	5.45562
	119.754	101.176	-0.520592	5.4448
	119.757	101.425	-0.520592	5.44287
	119.721	101.593	-0.520592	5.44579
	119.679	101.702	-0.520592	5.44767
	119.625	101.905	-0.520592	5.44742
	119.61	102.281	-0.520592	5.44664
	119.666	102.664	-0.520592	5.44641
	119.702	102.935	-0.520592	5.44658
	119.654	103.148	-0.520592	5.44674
	119.591	103.375	-0.520592	5.44675
	119.578	103.628	-0.520592	5.44669
	119.594	103.887	-0.520592	5.44667
	119.605	104.14	-0.512722	5.44668
	119.604	104.436	-0.492437	5.44669
	119.6	104.762	-0.484047	5.44669
	119.598	104.937	-0.503059	5.44669
	119.599	104.967	-0.5243	5.44669
	119.6	105.027	-0.528071	5.44669
	119.6	105.157	-0.522358	5.44669
	119.6	105.356	-0.518666	5.44669
	119.6	105.567	-0.519157	5.44669
	119.6	105.661	-0.520675	5.44669
	119.6	105.638	-0.521137	5.44669
	119.6	105.597	-0.520791	5.44669
	119.6	105.637	-0.520482	5.44669
	119.6	105.824	-0.520475	5.44669
	119.6	106.06	-0.520583	5.44669
	119.6	106.218	-0.52063	5.44669
	119.6	106.368	-0.520611	5.44669
	119.6	106.598	-0.520587	5.44669
	119.6	106.873	-0.520583	5.44669
	119.6	107.14	-0.52059	5.44669
	119.6	107.388	-0.520595	5.44669
	119.6	107.631	-0.520594	5.44669
	119.6	107.927	-0.520592	5.44669
	119.6	108.305	-0.520592	5.44669
	119.6	108.658	-0.520592	5.44669
	119.6	108.965	-0.520592	5.44669
	119.6	109.359	-0.520592	5.44669
	119.6	109.87	-0.520592	5.44669
	119.6	110.41	-0.520592	5.44669
	119.6	110.921	-0.520592	5.44669
	119.577	111.411	-0.520592	5.44669
	119.498	111.902	-0.520592	5.44669
	119.394	112.401	-0.520592	5.44669
	119.344	112.903	-0.520592	5.44669
	119.355	113.404	-0.520592	5.44669
	119.376	113.903	-0.520592	5.44669
	119.381	114.401	-0.520592	5.44669
	119.376	114.9	-0.520592	5.44669
	119.372	115.351	-0.520592	5.44669
	119.372	115.723	-0.520592	5.44669
	119.373	116.17	-0.520592	5.44669
	119.374	116.788	-0.520592	5.44669
	119.374	117.42	-0.520592	5.44669
	119.373	117.894	-0.520592	5.44669
	119.373	118.181	-0.520592	5.44669
	119.373	118.429	-0.520592	5.44669
	119.373	118.822	-0.520592	5.44669
	119.373	119.304	-0.520592	5.44669
	119.373	119.677	-0.520592	5.44669
	119.373	119.957	-0.520592	5.44669
	119.373	120.284	-0.520592	5.44669
	119.351	120.621	-0.520592	5.44669
	119.294	120.94	-0.520592	5.44669
	119.248	121.295	-0.520592	5.44669
	119.244	121.63	-0.520592	5.44669
	119.258	121.889	-0.520592	5.44669
	119.243	122.114	-0.520592	5.44669
	119.183	122.35	-0.520592	5.44669
	119.156	122.603	-0.520592	5.44669
	119.232	122.858	-0.520592	5.44669
	119.328	123.06	-0.520592	5.44669
	119.306	123.182	-0.520592	5.44669
	119.189	123.328	-0.520592	5.44669
	119.115	123.57	-0.520592	5.44669
	119.12	123.851	-0.520592	5.44669
	119.147	124.117	-0.520592	5.44669
	119.157	124.362	-0.520592	5.44669
	119.151	124.604	-0.520592	5.44669
	119.145	124.852	-0.520592	5.44669
	119.145	125.054	-0.520592	5.44669
	119.147	125.129	-0.520592	5.44669
	119.148	125.15	-0.520592	5.44669
	119.148	125.29	-0.520592	5.44669
	119.147	125.562	-0.520592	5.44669
	119.147	125.859	-0.520592	5.44669
	119.147	126.12	-0.520592	5.44669
	119.147	126.357	-0.520592	5.44669
	119.147	126.598	-0.520592	5.44669
	119.147	126.897	-0.520592	5.44669
	119.147	127.277	-0.520592	5.44669
	119.147	127.58	-0.520592	5.44669
	119.147	127.661	-0.520592	5.44669
	119.147	127.651	-0.520592	5.44669
	119.147	127.824	-0.520592	5.44669
	119.147	128.229	-0.520592	5.44669
	119.147	128.634	-0.520592	5.44669
	119.147	128.953	-0.520592	5.44669
	119.147	129.235	-0.520592	5.44669
	119.147	129.385	-0.520592	5.44669
	119.147	129.419	-0.520592	5.44669
	119.147	129.49	-0.520592	5.44669
	119.147	129.624	-0.520592	5.44669
	119.147	129.82	-0.520592	5.44669
	119.147	130.029	-0.520592	5.44669
	119.147	130.172	-0.520592	5.44669
	119.147	130.326	-0.520592	5.44669
	119.147	130.513	-0.520592	5.44669
	119.147	130.614	-0.520592	5.44669
	119.147	130.651	-0.520592	5.44669
	119.125	130.788	-0.520592	5.44669
	119.045	131.004	-0.520592	5.44669
	118.942	131.123	-0.520592	5.44669
	118.914	131.157	-0.520592	5.44669
	119.004	131.237	-0.520592	5.44669
	119.129	131.325	-0.520592	5.44669
	119.184	131.393	-0.520592	5.44669
	119.168	131.547	-0.520592	5.44669
	119.143	131.809	-0.520592	5.44669
	119.116	132.047	-0.520592	5.44669
	119.065	132.181	-0.520592	5.44669
	119.024	132.369	-0.520592	5.44669
	118.997	132.73	-0.520592	5.44669
	118.952	133.063	-0.520592	5.44669
	118.912	133.212	-0.520592	5.44669
	118.907	133.326	-0.520592	5.44669
	118.918	133.544	-0.520592	5.44669
	118.925	133.876	-0.520592	5.44669
	118.923	134.277	-0.520592	5.44669
	118.921	134.627	-0.520592	5.44669
	118.92	134.875	-0.520592	5.44669
	118.921	135.09	-0.520592	5.44669
	118.921	135.326	-0.520592	5.44669
	118.921	135.582	-0.520592	5.44669
	118.921	135.84	-0.520592	5.44669
	118.921	136.09	-0.520592	5.44669
	118.921	136.337	-0.520592	5.44669
	118.921	136.586	-0.520592	5.44669
	118.921	136.836	-0.520592	5.44669
	118.921	137.037	-0.520592	5.44669
	118.921	137.16	-0.520592	5.44669
	118.921	137.308	-0.520592	5.44669
	118.921	137.5	-0.520592	5.44669
	118.921	137.654	-0.520592	5.44669
	118.921	137.818	-0.520592	5.44669
	118.921	138.055	-0.520592	5.44669
	118.921	138.328	-0.520592	5.44669
	118.921	138.592	-0.520592	5.44669
	118.921	138.839	-0.520592	5.44669
	118.899	139.082	-0.520592	5.44669
	118.841	139.33	-0.520592	5.44669
	118.817	139.581	-0.520592	5.44669
	118.871	139.881	-0.520592	5.44669
	118.931	140.307	-0.520592	5.44669
	118.942	140.834	-0.520592	5.44669
	118.926	141.319	-0.520592	5.44669
	118.915	141.648	-0.520592	5.44669
	118.894	141.908	-0.520592	5.44669
	118.819	142.291	-0.520592	5.44669
	118.739	142.766	-0.520592	5.44669
	118.746	143.138	-0.520592	5.44669
	118.779	143.372	-0.520592	5.44669
	118.747	143.523	-0.520592	5.4507
	118.692	143.632	-0.520592	5.46104
	118.676	143.841	-0.520592	5.46531
	118.688	144.219	-0.520592	5.45562
	118.698	144.601	-0.520592	5.4448
	118.699	144.871	-0.520592	5.44287
	118.695	145.083	-0.520592	5.44579
	118.693	145.311	-0.520592	5.44767
	118.694	145.515	-0.528463	5.44742
	118.695	145.696	-0.548748	5.44664
	118.695	146.023	-0.557137	5.44641
	118.695	146.442	-0.538126	5.44658
	118.672	146.703	-0.516884	5.44674
	118.615	146.844	-0.513114	5.44675
	118.569	147.035	-0.526697	5.44669
	118.543	147.347	-0.550674	5.44667
	118.522	147.749	-0.558573	5.44668
	118.563	148.106	-0.538043	5.44669
	118.66	148.407	-0.516339	5.44669
	118.721	148.747	-0.512915	5.44669
	118.694	149.083	-0.518937	5.44669
	118.615	149.396	-0.522636	5.44669
	118.583	149.749	-0.522038	5.44669
	118.619	150.086	-0.520472	5.44669
	118.604	150.395	-0.520028	5.44669
	118.512	150.746	-0.520399	5.44669
	118.445	151.084	-0.520712	5.44669
	118.444	151.394	-0.520711	5.44669
	118.467	151.794	-0.5206	5.44669
	118.476	152.307	-0.520553	5.44669
	118.472	152.846	-0.520573	5.44669
	118.467	153.307	-0.520598	5.44669
	118.466	153.621	-0.520602	5.44669
	118.468	153.884	-0.520594	5.44669
	118.469	154.224	-0.52059	5.44669
	118.469	154.573	-0.520591	5.44669
	118.468	154.892	-0.520592	5.44669
	118.468	155.243	-0.520593	5.44669
	118.468	155.577	-0.520592	5.44669
	118.468	155.886	-0.520592	5.44669
	118.468	156.287	-0.520592	5.44669
	118.468	156.752	-0.520592	5.44669
	118.468	157.114	-0.520592	5.44669
	118.468	157.396	-0.520592	5.44669
	118.468	157.776	-0.520592	5.44669
	118.468	158.29	-0.520592	5.44669
	118.468	158.787	-0.520592	5.44669
	118.468	159.124	-0.520592	5.44669
	118.468	159.335	-0.520592	5.44669
	118.468	159.539	-0.520592	5.44669
	118.446	159.833	-0.520592	5.44669
	118.389	160.224	-0.520592	5.44669
	118.365	160.583	-0.520592	5.44669
	118.419	160.838	-0.512722	5.44669
	118.479	161.053	-0.492437	5.44669
	118.489	161.336	-0.484047	5.44669
	118.473	161.767	-0.503059	5.44669
	118.463	162.253	-0.5243	5.44669
	118.442	162.614	-0.528071	5.44669
	118.366	162.887	-0.522358	5.44669
	118.264	163.215	-0.518666	5.44669
	118.214	163.556	-0.519157	5.44669
	118.246	163.875	-0.520675	5.44669
	118.324	164.279	-0.521137	5.44669
	118.376	164.79	-0.520791	5.44669
	118.374	165.277	-0.520482	5.44669
	118.333	165.611	-0.520475	5.44669
	118.269	165.873	-0.520583	5.44669
	118.226	166.255	-0.52063	5.44669
	118.249	166.778	-0.520611	5.44669
	118.321	167.277	-0.520587	5.44669
	118.351	167.613	-0.520583	5.44669
	118.294	167.871	-0.52059	5.44669
	118.231	168.251	-0.520595	5.44669
	118.22	168.774	-0.520594	5.44669
	118.237	169.323	-0.520592	5.44669
	118.248	169.835	-0.520592	5.44669
	118.246	170.321	-0.520592	5.44669
	118.242	170.811	-0.520592	5.44669
	118.24	171.311	-0.520592	5.44669
	118.241	171.813	-0.520592	5.44669
	118.242	172.314	-0.520592	5.44669
	118.242	172.813	-0.520592	5.44669
	118.242	173.311	-0.520592	5.44669
	118.242	173.81	-0.520592	5.44669
	118.242	174.31	-0.520592	5.44669
	118.242	174.809	-0.520592	5.44669
	118.242	175.259	-0.520592	5.44669
	118.242	175.582	-0.520592	5.44669
	118.242	175.853	-0.520592	5.44669
	118.242	176.243	-0.520592	5.44669
	118.242	176.716	-0.520592	5.44669
	118.242	177.086	-0.520592	5.44669
	118.242	177.368	-0.520592	5.44669
	118.242	177.746	-0.520592	5.44669
	118.242	178.259	-0.520592	5.44669
	118.242	178.756	-0.520592	5.44669
	118.242	179.094	-0.520592	5.44669
	118.242	179.305	-0.520592	5.44669
	118.242	179.46	-0.520592	5.44669
	118.242	179.577	-0.520592	5.44669
	118.242	179.789	-0.520592	5.44669
	118.22	180.165	-0.520592	5.44669
	118.162	180.546	-0.520592	5.44669
	118.138	180.864	-0.520592	5.44669
	118.192	181.204	-0.520592	5.44669
	118.252	181.533	-0.520592	5.44669
	118.263	181.795	-0.520592	5.44669
	118.247	182.023	-0.520592	5.44669
	118.237	182.259	-0.520592	5.44669
	118.216	182.511	-0.520592	5.44669
	118.14	182.766	-0.520592	5.44669
	118.038	183.018	-0.520592	5.44669
	117.987	183.315	-0.520592	5.44669
	117.997	183.69	-0.520592	5.44669
	118.018	184.042	-0.520592	5.44669
	118.023	184.3	-0.520592	5.44669
	118.018	184.518	-0.520592	5.44669
	118.014	184.801	-0.520592	5.44669
	118.014	185.231	-0.520592	5.44669
	118.016	185.717	-0.520592	5.44669
	118.016	186.078	-0.520592	5.44669
	118.016	186.302	-0.520592	5.44669
	118.016	186.503	-0.520592	5.44669
	118.016	186.742	-0.520592	5.44669
	118.016	187.004	-0.520592	5.44669
	118.016	187.263	-0.520592	5.44669
	118.016	187.512	-0.520592	5.44669
	118.016	187.758	-0.520592	5.44669
	118.016	188.007	-0.520592	5.44669
	118.016	188.257	-0.520592	5.44669
	118.016	188.458	-0.520592	5.44669
	118.016	188.581	-0.520592	5.44669
	118.016	188.68	-0.520592	5.44669
	118.016	188.745	-0.520592	5.44669
	118.016	188.798	-0.520592	5.44669
	118.016	188.904	-0.520592	5.44669
	118.016	188.947	-0.520592	5.44669
	118.016	188.832	-0.520592	5.44669
	118.016	188.753	-0.520592	5.44669
	118.016	188.857	-0.520592	5.44669
	118.016	188.993	-0.520592	5.44669
	118.016	189.023	-0.520592	5.44669
	118.016	188.989	-0.520592	5.44669
	118.016	189.013	-0.520592	5.44669
	118.016	189.191	-0.520592	5.44669
	118.016	189.429	-0.520592	5.44669
	118.016	189.591	-0.520592	5.44669
	118.016	189.742	-0.520592	5.44669
	118.016	189.971	-0.520592	5.44669
	118.016	190.344	-0.520592	5.44669
	118.016	190.913	-0.520592	5.44669
	118.016	191.492	-0.520592	5.44669
	118.016	191.901	-0.520592	5.44669
	118.016	192.27	-0.520592	5.44669
	118.016	192.687	-0.520592	5.44669
	118.016	193.041	-0.520592	5.44669
	118.016	193.337	-0.520592	5.44669
	118.016	193.725	-0.520592	5.44669
	118.016	194.239	-0.520592	5.44669
	118.016	194.732	-0.520592	5.44669
	118.016	195.068	-0.520592	5.44669
	118.016	195.329	-0.520592	5.44669
	117.993	195.661	-0.520592	5.44669
	117.936	195.958	-0.520592	5.44669
	117.912	196.102	-0.520592	5.44669
	117.966	196.276	-0.520592	5.44669
	118.004	196.627	-0.520592	5.44669
	117.957	196.961	-0.520592	5.44669
	117.917	197.115	-0.520592	5.44669
	117.961	197.229	-0.520592	5.44669
	118	197.397	-0.520592	5.44669
	117.957	197.504	-0.520592	5.44669
	117.896	197.501	-0.520592	5.44669
	117.881	197.513	-0.520592	5.44669
	117.896	197.674	-0.520592	5.44669
	117.907	197.959	-0.520592	5.44669
	117.907	198.253	-0.520592	5.44669
	117.903	198.508	-0.520592	5.44669
	117.923	198.794	-0.520592	5.44669
	117.959	199.162	-0.520592	5.44669
	117.927	199.515	-0.520592	5.44669
	117.827	199.776	-0.520592	5.44669
	117.763	199.996	-0.520592	5.44669
	117.788	200.278	-0.520592	5.44669
	117.869	200.707	-0.520592	5.44669
	117.901	201.193	-0.520592	5.44669
	117.843	201.505	-0.520592	5.44669
	117.8	201.553	-0.520592	5.44669
	117.846	201.477	-0.520592	5.44669
	117.888	201.479	-0.520592	5.44669
	117.845	201.663	-0.520592	5.44669
	117.783	201.912	-0.520592	5.44669
	117.768	202.027	-0.528463	5.44669
	117.783	201.999	-0.548748	5.44669
	117.794	201.948	-0.557137	5.44669
	117.794	201.937	-0.538126	5.44669
	117.79	201.951	-0.516884	5.44669
	117.788	202.009	-0.513114	5.44669
	117.789	202.135	-0.518827	5.44669
	117.79	202.184	-0.522519	5.44669
	117.79	202.064	-0.522028	5.44669
	117.789	201.932	-0.520509	5.44669
	117.789	201.958	-0.520047	5.44669
	117.789	202.17	-0.520394	5.44669
	117.789	202.47	-0.520703	5.44669
	117.789	202.753	-0.520709	5.44669
	117.789	202.949	-0.520602	5.44669
	117.789	203.058	-0.520555	5.44669
	117.789	203.251	-0.520573	5.44669
	117.789	203.672	-0.520598	5.44669
	117.789	204.233	-0.520601	5.44669
	117.789	204.784	-0.520594	5.44669
	117.789	205.233	-0.52059	5.44669
	117.789	205.587	-0.520591	5.44669
	117.789	205.977	-0.520592	5.44669
	117.789	206.422	-0.520593	5.44669
	117.789	206.83	-0.520592	5.44669
	117.789	207.195	-0.520592	5.44669
	117.789	207.504	-0.520592	5.44669
	117.789	207.798	-0.520592	5.44669
	117.789	208.153	-0.520592	5.44669
	117.789	208.497	-0.520592	5.44669
	117.789	208.808	-0.520592	5.44669
	117.789	209.158	-0.520592	5.44669
	117.789	209.445	-0.520592	5.44669
	117.789	209.579	-0.520592	5.44669
	117.789	209.751	-0.520592	5.44669
	117.789	210.106	-0.520592	5.44669
	117.789	210.491	-0.520592	5.44669
	117.789	210.771	-0.520592	5.44669
	117.789	210.986	-0.520592	5.44669
	117.789	211.211	-0.520592	5.44669
	117.767	211.413	-0.520592	5.44669
	117.687	211.496	-0.520592	5.44669
	117.606	211.472	-0.520592	5.44669
	117.636	211.483	-0.520592	5.44669
	117.728	211.652	-0.520592	5.44669
	117.741	211.891	-0.520592	5.44669
	117.69	212.057	-0.520592	5.44669
	117.66	212.258	-0.520592	5.44669
	117.687	212.613	-0.520592	5.44669
	117.735	212.939	-0.520592	5.44669
	117.727	213.087	-0.520592	5.44669
	117.704	213.203	-0.520592	5.44669
	117.741	213.422	-0.520592	5.44669
	117.772	213.754	-0.520592	5.44669
	117.706	214.204	-0.520592	5.44669
	117.59	214.681	-0.520592	5.44669
	117.53	215.031	-0.520592	5.44669
	117.541	215.254	-0.520592	5.44669
	117.566	215.458	-0.520592	5.44669
	117.572	215.699	-0.520592	5.44669
	117.566	215.961	-0.520592	5.44669
	117.561	216.268	-0.520592	5.44669
	117.561	216.644	-0.520592	5.44669
	117.563	216.991	-0.520592	5.44669
	117.564	217.248	-0.520592	5.44669
	117.563	217.467	-0.520592	5.44669
	117.563	217.751	-0.520592	5.44669
	117.563	218.132	-0.520592	5.44669
	117.563	218.491	-0.520592	5.44669
	117.563	218.749	-0.520592	5.44669
	117.563	218.917	-0.520592	5.44669
	117.563	219.023	-0.520592	5.44669
	117.563	219.175	-0.520592	5.44669
	117.563	219.376	-0.520592	5.44669
	117.563	219.532	-0.520592	5.44669
	117.563	219.693	-0.520592	5.44669
	117.563	219.929	-0.520592	5.44669
	117.563	220.202	-0.520592	5.44669
	117.563	220.466	-0.520592	5.44669
	117.563	220.714	-0.520592	5.44669
	117.563	220.957	-0.520592	5.44669
	117.563	221.205	-0.520592	5.44669
	117.563	221.456	-0.520592	5.44669
	117.563	221.707	-0.520592	5.44268
	117.563	221.956	-0.520592	5.43234
	117.563	222.206	-0.520592	5.42806
	117.563	222.455	-0.520592	5.43775
	117.563	222.705	-0.520592	5.44858
	117.563	222.905	-0.520592	5.4505
	117.563	223.028	-0.520592	5.44759
	117.563	223.225	-0.520592	5.44571
	117.563	223.594	-0.520592	5.44595
	117.563	223.976	-0.520592	5.44673
	117.563	224.298	-0.520592	5.44696
	117.541	224.59	-0.520592	5.44679
	117.483	224.742	-0.520592	5.44663
	117.437	224.774	-0.520592	5.44663
	117.434	224.893	-0.520592	5.44668
	117.47	225.153	-0.520592	5.44671
	117.535	225.452	-0.520592	5.4467
	117.556	225.718	-0.520592	5.44668
	117.477	225.957	-0.520592	5.44668
	117.358	226.196	-0.520592	5.44669
	117.303	226.445	-0.520592	5.44669
	117.316	226.698	-0.520592	5.44669
	117.34	226.949	-0.520592	5.44669
	117.346	227.199	-0.520592	5.44669
	117.339	227.447	-0.520592	5.44669
	117.335	227.697	-0.520592	5.44669
	117.335	227.947	-0.520592	5.44669
	117.337	228.246	-0.520592	5.44669
	117.337	228.671	-0.520592	5.44669
	117.337	229.149	-0.520592	5.44669
	117.337	229.508	-0.520592	5.44669
	117.337	229.784	-0.520592	5.44669
	117.359	230.114	-0.520592	5.44669
	117.439	230.454	-0.520592	5.44669
	117.52	230.773	-0.520592	5.44669
	117.49	231.127	-0.520592	5.44669
	117.376	231.413	-0.520592	5.44669
	117.305	231.545	-0.520592	5.44669
	117.311	231.668	-0.520592	5.44669
	117.337	231.847	-0.520592	5.44669
	117.346	232.004	-0.520592	5.44669
	117.341	232.174	-0.520592	5.44669
	117.335	232.363	-0.520592	5.44669
	117.335	232.508	-0.520592	5.44669
	117.337	232.669	-0.520592	5.44669
	117.337	232.859	-0.520592	5.44669
	117.337	233.007	-0.520592	5.44669
	117.337	233.17	-0.520592	5.44669
	117.337	233.359	-0.520592	5.44669
	117.337	233.457	-0.520592	5.44669
	117.337	233.493	-0.520592	5.44669
	117.337	233.63	-0.520592	5.44669
	117.337	233.896	-0.520592	5.44669
	117.337	234.191	-0.520592	5.44669
	117.337	234.453	-0.520592	5.44669
	117.337	234.692	-0.520592	5.44669
	117.337	234.933	-0.520592	5.44669
	117.337	235.182	-0.520592	5.44669
	117.337	235.435	-0.520592	5.44669
	117.315	235.735	-0.520592	5.44669
	117.257	236.16	-0.520592	5.44669
	117.233	236.687	-0.520592	5.44669
	117.287	237.222	-0.520592	5.44669
	117.347	237.726	-0.520592	5.44669
	117.336	238.215	-0.520592	5.44669
	117.262	238.708	-0.520592	5.44669
	117.206	239.159	-0.520592	5.44669
	117.203	239.485	-0.520592	5.44669
	117.244	239.806	-0.520592	5.44669
	117.288	240.321	-0.520592	5.44669
[truncated: 2,592 more rows]
