# Supplementary material for: Design of a cosmetic glove stiffness compensation mechanism for toddler-sized hand prostheses
Source: PLoS One. 2017 Aug 11;12(8):e0183233. doi: 10.1371/journal.pone.0183233 (PMC5553851; doi:10.1371/journal.pone.0183233)
Supplement: S1 Dataset — (ZIP) [file pone.0183233.s001.zip › 01 Glove measurements/PVCglove3_5.xlsx]

## Sheet: test_glove3_5
LabVIEW Measurement
Writer_Version	2
Reader_Version	2
Separator	Tab
Decimal_Separator	.
Multi_Headings	No
X_Columns	No
Time_Pref	Absolute
Operator	localadmin
Date	2012-12-10
Time	00:14:20.795000
***End_of_Header***
Channels	4
Samples	10	10	10	10
Date	2012-12-10	2012-12-10	2012-12-10	2012-12-10
Time	00:14:23.695000	00:14:23.695000	00:14:23.695000	00:14:23.695000
Y_Unit_Label	mm	N	N	Pa
X_Dimension	Time	Time	Time	Time
X0	0	0	0	0
Delta_X	0.01	0.01	0.01	0.01
***End_of_Header***
X_Value	Voltage LVDT (Filtered)	Voltage Load Cell (Filtered)	Voltage Pinch Load Cell (Filtered)	Voltage Pressure (Filtered)	Comment
	129.191	0.263601	-0.520592	5.44669
	129.171	0.26359	-0.520592	5.44669
	129.177	0.264258	-0.520592	5.44669
	129.212	0.264541	-0.520592	5.44669
	129.228	0.264423	-0.520592	5.44669
	129.201	0.264272	-0.520592	5.44669
	129.158	0.264251	-0.520592	5.44669
	129.168	0.264296	-0.520592	5.44669
	129.19	0.264322	-0.520592	5.44669
	129.152	0.264317	-0.512722	5.44669
	129.099	0.215116	-0.492437	5.44669
	129.086	0.088338	-0.484047	5.44669
	129.098	0.035908	-0.503059	5.44669
	129.108	0.154728	-0.5243	5.44669
	129.108	0.238292	-0.528071	5.44669
	129.104	0.13508	-0.522358	5.44669
	129.103	0.046945	-0.518666	5.44669
	129.103	0.142688	-0.519157	5.44669
	129.104	0.278509	-0.520675	5.44669
	129.104	0.311566	-0.521137	5.44669
	129.104	0.27875	-0.520791	5.44669
	129.104	0.25351	-0.520482	5.44669
	129.104	0.254644	-0.520475	5.44669
	129.104	0.214906	-0.520583	5.44669
	129.104	0.091688	-0.52063	5.44669
	129.104	0.037386	-0.520611	5.44669
	129.104	0.154156	-0.520587	5.44669
	129.104	0.286718	-0.520583	5.44669
	129.104	0.310929	-0.52059	5.44669
	129.104	0.275565	-0.520595	5.44669
	129.104	0.203213	-0.520594	5.44669
	129.104	0.079346	-0.520592	5.44669
	129.104	-0.012818	-0.520592	5.44669
	129.104	-0.017847	-0.520592	5.44669
	129.126	0.01115	-0.520592	5.44669
	129.184	0.024821	-0.520592	5.44669
	129.207	0.069389	-0.520592	5.44669
	129.154	0.189362	-0.520592	5.44669
	129.093	0.289777	-0.520592	5.44669
	129.105	0.299647	-0.520592	5.44669
	129.179	0.269745	-0.520592	5.44669
	129.213	0.253974	-0.520592	5.44669
	129.158	0.258038	-0.520592	5.44669
	129.116	0.265353	-0.520592	5.44669
	129.161	0.266973	-0.520592	5.44669
	129.224	0.215862	-0.520592	5.44669
	129.239	0.038516	-0.520592	5.44669
	129.224	-0.140587	-0.520592	5.44669
	129.234	-0.073667	-0.520592	5.44669
	129.27	0.178092	-0.520592	5.44669
	129.241	0.334299	-0.520592	5.44669
	129.143	0.322047	-0.520592	5.44669
	129.078	0.263261	-0.520592	5.44669
	129.08	0.24329	-0.520592	5.44669
	129.103	0.255867	-0.520592	5.44669
	129.134	0.268241	-0.520592	5.44669
	129.187	0.219764	-0.520592	5.44669
	129.228	0.08889	-0.520592	5.44669
	129.232	0.034487	-0.520592	5.44669
	129.219	0.153937	-0.520592	5.44669
	129.213	0.287656	-0.520592	5.44669
	129.192	0.3114	-0.520592	5.44669
	129.138	0.275429	-0.520592	5.44669
	129.115	0.252179	-0.520592	5.44669
	129.168	0.206076	-0.520592	5.44669
	129.205	0.039674	-0.520592	5.44669
	129.158	-0.136623	-0.520592	5.44669
	129.096	-0.072418	-0.520592	5.44669
	129.082	0.177206	-0.520592	5.44669
	129.12	0.333484	-0.520592	5.44669
	129.211	0.32202	-0.520592	5.44669
	129.292	0.26354	-0.520592	5.44669
	129.257	0.243416	-0.520592	5.44669
	129.164	0.255821	-0.520592	5.44669
	129.151	0.268177	-0.520592	5.44669
	129.204	0.268944	-0.520592	5.44669
	129.234	0.264874	-0.520592	5.44669
	129.207	0.262896	-0.520592	5.44669
	129.158	0.263515	-0.520592	5.44669
	129.189	0.264477	-0.520592	5.44669
	129.292	0.26466	-0.520592	5.44669
	129.336	0.215204	-0.520592	5.44669
	129.253	0.039063	-0.520592	5.44669
	129.147	-0.140124	-0.520592	5.44669
	129.146	-0.073667	-0.520592	5.44669
	129.185	0.177928	-0.520592	5.44669
	129.158	0.33423	-0.520592	5.44669
	129.103	0.322076	-0.520592	5.44669
	129.085	0.263298	-0.520592	5.44669
	129.097	0.243295	-0.520592	5.44669
	129.108	0.255856	-0.520592	5.44669
	129.13	0.268235	-0.520592	5.44669
	129.184	0.268956	-0.520592	5.44669
	129.229	0.215668	-0.520592	5.44669
	129.255	0.08692	-0.520592	5.44669
	129.299	0.035118	-0.520592	5.44669
	129.316	0.154901	-0.520592	5.44669
	129.264	0.287836	-0.520592	5.44669
	129.229	0.311132	-0.520592	5.44669
	129.255	0.275253	-0.520592	5.44669
	129.236	0.2522	-0.520592	5.44669
	129.146	0.255338	-0.520592	5.44669
	129.081	0.264852	-0.520592	5.44669
	129.08	0.267724	-0.520592	5.44669
	129.102	0.216354	-0.520592	5.44669
	129.134	0.087645	-0.520592	5.44669
	129.188	0.035178	-0.520592	5.44669
	129.206	0.105478	-0.520592	5.44669
	129.152	0.111752	-0.520592	5.44669
	129.093	0.082768	-0.520592	5.44669
	129.083	0.116539	-0.520592	5.44669
	129.099	0.099421	-0.520592	5.44669
	129.109	0.073664	-0.520592	5.44669
	129.108	0.166298	-0.520592	5.44669
	129.126	0.27886	-0.520592	5.44669
	129.182	0.303314	-0.520592	5.44669
	129.207	0.275168	-0.520592	5.44669
	129.154	0.254943	-0.520592	5.44669
	129.094	0.207327	-0.520592	5.44669
	129.083	0.039216	-0.520592	5.44669
	129.099	-0.13726	-0.520592	5.44669
	129.109	-0.072522	-0.520592	5.44669
	129.108	0.177389	-0.520592	5.44669
	129.104	0.333598	-0.520592	5.44669
	129.102	0.322003	-0.520592	5.44669
	129.103	0.263492	-0.520592	5.44669
	129.127	0.194212	-0.520592	5.44669
	129.184	0.079866	-0.520592	5.44669
	129.208	0.039789	-0.520592	5.44669
	129.154	0.159364	-0.520592	5.44669
	129.093	0.288045	-0.520592	5.44669
	129.083	0.309634	-0.520592	5.44669
	129.099	0.225361	-0.520592	5.44669
	129.109	0.076473	-0.520592	5.44669
	129.13	0.02729	-0.520592	5.44669
	129.183	0.155334	-0.520592	5.44669
	129.206	0.2908	-0.520592	5.44669
	129.153	0.31222	-0.520592	5.44669
	129.094	0.274655	-0.520592	5.44669
	129.083	0.251563	-0.520592	5.44669
	129.099	0.255283	-0.520592	5.44669
	129.109	0.265056	-0.520592	5.44669
	129.108	0.267828	-0.520592	5.44669
	129.104	0.265516	-0.520592	5.44669
	129.125	0.214372	-0.520592	5.44669
	129.183	0.0876	-0.520592	5.44669
	129.208	0.035864	-0.520592	5.44669
	129.176	0.154972	-0.520592	5.44669
	129.173	0.23841	-0.520592	5.44669
	129.186	0.135043	-0.528463	5.44669
	129.171	0.046887	-0.548748	5.44669
	129.179	0.142677	-0.557137	5.44669
	129.19	0.278525	-0.538126	5.44669
	129.148	0.262386	-0.516884	5.44669
	129.097	0.102783	-0.513114	5.44669
	129.086	0.025109	-0.518827	5.44669
	129.099	0.145063	-0.522519	5.44669
	129.108	0.287272	-0.522028	5.44669
	129.107	0.314393	-0.520509	5.44669
	129.104	0.276819	-0.520047	5.44669
	129.103	0.251697	-0.520394	5.44669
	129.103	0.25457	-0.520703	5.44669
	129.104	0.26471	-0.520709	5.44669
	129.127	0.218746	-0.520602	5.44669
	129.184	0.089719	-0.520555	5.44669
	129.207	0.035196	-0.520573	5.44669
	129.154	0.153939	-0.520598	5.44669
	129.093	0.287405	-0.520601	5.44669
	129.083	0.311294	-0.520594	5.44669
	129.121	0.275474	-0.52059	5.44669
	129.189	0.252235	-0.520591	5.44669
	129.212	0.255274	-0.520592	5.44669
	129.153	0.264813	-0.520593	5.44669
	129.092	0.26773	-0.520592	5.44669
	129.082	0.265561	-0.520592	5.44669
	129.099	0.263616	-0.520592	5.44669
	129.11	0.263572	-0.520592	5.44669
	129.108	0.264245	-0.528463	5.44669
	129.104	0.264542	-0.548748	5.44669
	129.102	0.264428	-0.557137	5.44669
	129.103	0.264274	-0.538126	5.44669
	129.104	0.26425	-0.516884	5.44669
	129.104	0.264295	-0.513114	5.44669
	129.104	0.264322	-0.518827	5.44669
	129.104	0.264318	-0.522519	5.44669
	129.104	0.264306	-0.522028	5.44669
	129.104	0.264303	-0.520509	5.44669
	129.104	0.264306	-0.520047	5.44669
	129.104	0.264308	-0.520394	5.44669
	129.104	0.264308	-0.520703	5.44669
	129.104	0.264307	-0.520709	5.44669
	129.104	0.264307	-0.520602	5.44669
	129.104	0.264307	-0.520555	5.44669
	129.104	0.264307	-0.520573	5.44669
	129.082	0.215117	-0.520598	5.44669
	129.002	0.088342	-0.520601	5.44669
	128.898	0.03591	-0.520594	5.44669
	128.871	0.154727	-0.52059	5.44669
	128.939	0.287482	-0.520591	5.44669
	128.984	0.311046	-0.520592	5.44669
	128.935	0.275343	-0.520593	5.44669
	128.869	0.252268	-0.520592	5.44669
	128.855	0.255334	-0.520592	5.44669
	128.871	0.264827	-0.520592	5.44669
	128.883	0.267714	-0.520592	5.44669
	128.882	0.265549	-0.520592	5.44669
	128.878	0.263617	-0.520592	5.44669
	128.876	0.263576	-0.520592	5.44669
	128.877	0.264247	-0.520592	5.44669
	128.878	0.264542	-0.520592	5.44669
	128.878	0.264427	-0.520592	5.44669
	128.878	0.264274	-0.520592	5.44669
	128.878	0.264251	-0.520592	5.44669
	128.878	0.264295	-0.520592	5.44669
	128.878	0.264322	-0.520592	5.44669
	128.878	0.264318	-0.520592	5.44669
	128.878	0.264306	-0.520592	5.44669
	128.878	0.264303	-0.520592	5.44669
	128.878	0.264306	-0.520592	5.44669
	128.878	0.264308	-0.520592	5.44669
	128.878	0.264308	-0.520592	5.44669
	128.878	0.264307	-0.520592	5.44669
	128.878	0.264307	-0.520592	5.44669
	128.855	0.264307	-0.520592	5.44669
	128.776	0.264307	-0.520592	5.44669
	128.672	0.264307	-0.520592	5.44669
	128.645	0.264307	-0.520592	5.44669
	128.713	0.264307	-0.520592	5.44669
	128.758	0.264307	-0.520592	5.44669
	128.709	0.264307	-0.520592	5.44669
	128.643	0.264307	-0.520592	5.44669
	128.628	0.264307	-0.520592	5.44669
	128.667	0.264307	-0.520592	5.44669
	128.737	0.264307	-0.520592	5.44669
	128.76	0.264307	-0.520592	5.44669
	128.701	0.264307	-0.520592	5.44669
	128.639	0.264307	-0.520592	5.44669
	128.629	0.264307	-0.520592	5.44669
	128.647	0.264307	-0.528463	5.44669
	128.657	0.264307	-0.548748	5.44669
	128.655	0.264307	-0.557137	5.44669
	128.651	0.215117	-0.538126	5.44669
	128.65	0.088342	-0.516884	5.44669
	128.651	0.03591	-0.513114	5.44669
	128.652	0.154727	-0.518827	5.44669
	128.652	0.287482	-0.522519	5.44669
	128.651	0.311046	-0.522028	5.44669
	128.629	0.275343	-0.520509	5.44669
	128.572	0.252268	-0.520047	5.44669
	128.548	0.255334	-0.520394	5.44669
	128.579	0.264827	-0.520703	5.44669
	128.582	0.267714	-0.520709	5.44669
	128.569	0.265549	-0.520602	5.44669
	128.584	0.263617	-0.520555	5.44669
	128.554	0.263576	-0.520573	5.44669
	128.463	0.264247	-0.520598	5.44669
	128.401	0.264542	-0.520601	5.44669
	128.425	0.264427	-0.520594	5.44669
	128.504	0.264274	-0.52059	5.44669
	128.559	0.264251	-0.520591	5.44669
	128.558	0.264295	-0.520592	5.44669
	128.517	0.264322	-0.520593	5.44669
	128.452	0.264318	-0.520592	5.44669
	128.409	0.264306	-0.520592	5.44669
	128.41	0.264303	-0.520592	5.44669
	128.424	0.264306	-0.520592	5.44268
	128.43	0.264308	-0.520592	5.43234
	128.427	0.264308	-0.520592	5.42806
	128.424	0.264307	-0.520592	5.43775
	128.424	0.264307	-0.520592	5.44858
	128.425	0.264307	-0.520592	5.4505
	128.425	0.264307	-0.520592	5.44759
	128.425	0.264307	-0.520592	5.44571
	128.425	0.264307	-0.520592	5.44595
	128.425	0.264307	-0.520592	5.44673
	128.425	0.264307	-0.520592	5.44696
	128.425	0.264307	-0.520592	5.44679
	128.425	0.264307	-0.520592	5.44663
	128.425	0.264307	-0.520592	5.44663
	128.425	0.264307	-0.520592	5.44668
	128.403	0.264307	-0.520592	5.44671
	128.345	0.264307	-0.520592	5.4467
	128.322	0.264307	-0.520592	5.44668
	128.375	0.264307	-0.520592	5.44668
	128.413	0.264307	-0.520592	5.44669
	128.344	0.264307	-0.520592	5.44669
	128.247	0.264307	-0.520592	5.44669
	128.244	0.264307	-0.520592	5.44669
	128.28	0.264307	-0.520592	5.44669
	128.251	0.264307	-0.520592	5.44669
	128.198	0.264307	-0.520592	5.44669
	128.18	0.264307	-0.520592	5.44669
	128.192	0.264307	-0.520592	5.44669
	128.202	0.264307	-0.520592	5.44669
	128.203	0.264307	-0.520592	5.44669
	128.199	0.313497	-0.520592	5.44669
	128.198	0.440273	-0.520592	5.44669
	128.198	0.492705	-0.520592	5.44669
	128.199	0.373887	-0.520592	5.44669
	128.199	0.241132	-0.520592	5.44669
	128.199	0.217568	-0.520592	5.44669
	128.199	0.253272	-0.520592	5.44669
	128.199	0.276346	-0.520592	5.44669
	128.199	0.27328	-0.520592	5.44669
	128.199	0.263787	-0.520592	5.4507
	128.199	0.2609	-0.520592	5.46104
	128.199	0.263065	-0.520592	5.46531
	128.199	0.264998	-0.520592	5.45562
	128.199	0.265038	-0.520592	5.4448
	128.199	0.264368	-0.520592	5.44287
	128.199	0.264073	-0.520592	5.44579
	128.176	0.264187	-0.520592	5.44767
	128.119	0.26434	-0.520592	5.44742
	128.073	0.264364	-0.520592	5.44664
	128.047	0.264319	-0.520592	5.44641
	128.026	0.264292	-0.520592	5.44658
	128.044	0.264297	-0.520592	5.44674
	128.063	0.264308	-0.520592	5.44675
	128.019	0.264311	-0.520592	5.44669
	127.966	0.264309	-0.520592	5.44667
	127.954	0.264306	-0.520592	5.44668
	127.967	0.264306	-0.520592	5.44669
	127.977	0.264307	-0.520592	5.44669
	127.976	0.264307	-0.520592	5.44669
	127.972	0.264307	-0.520592	5.44669
	127.971	0.264307	-0.520592	5.44669
	127.972	0.264307	-0.520592	5.44669
	127.973	0.264307	-0.520592	5.44669
	127.973	0.264307	-0.520592	5.44669
	127.973	0.264307	-0.520592	5.44669
	127.972	0.264307	-0.520592	5.44669
	127.972	0.264307	-0.520592	5.44669
	127.973	0.313497	-0.512722	5.44669
	127.973	0.440273	-0.492437	5.44669
	127.973	0.492705	-0.484047	5.44669
	127.972	0.373887	-0.503059	5.44669
	127.972	0.241132	-0.5243	5.44669
	127.972	0.217568	-0.528071	5.44669
	127.972	0.253272	-0.522358	5.44669
	127.972	0.276346	-0.518666	5.44669
	127.972	0.27328	-0.519157	5.44669
	127.972	0.263787	-0.520675	5.44669
	127.972	0.2609	-0.521137	5.44669
	127.972	0.312255	-0.520791	5.44669
	127.972	0.440963	-0.520482	5.44669
	127.972	0.542626	-0.520475	5.44669
	127.972	0.549913	-0.520583	5.44669
	127.972	0.469295	-0.52063	5.44669
	127.972	0.327029	-0.520611	5.44669
	127.972	0.27932	-0.520587	5.44669
	127.972	0.405629	-0.520583	5.44669
	127.972	0.490654	-0.52059	5.44669
	127.972	0.385391	-0.520595	5.44669
	127.972	0.246688	-0.520594	5.44669
	127.95	0.215808	-0.520592	5.44669
	127.87	0.25056	-0.520592	5.44669
	127.767	0.275836	-0.520592	5.44669
	127.717	0.323221	-0.520592	5.44669
	127.728	0.440249	-0.520592	5.44669
	127.749	0.489239	-0.520592	5.44669
	127.754	0.372444	-0.520592	5.44669
	127.771	0.29095	-0.520592	5.44669
	127.824	0.39431	-0.520592	5.44669
	127.848	0.481771	-0.520592	5.44669
	127.796	0.434883	-0.520592	5.44669
	127.736	0.425937	-0.520592	5.44669
	127.725	0.445473	-0.520592	5.44669
	127.741	0.359503	-0.520592	5.44669
	127.752	0.251944	-0.520592	5.44669
	127.75	0.227217	-0.520592	5.44669
	127.746	0.253471	-0.520592	5.44669
	127.745	0.273	-0.520592	5.44669
	127.746	0.271808	-0.520592	5.44669
	127.747	0.26436	-0.520592	5.44669
	127.724	0.310854	-0.520592	5.44669
	127.666	0.439147	-0.520592	5.44669
	127.643	0.493173	-0.520592	5.44669
	127.696	0.423674	-0.520592	5.44669
	127.757	0.417181	-0.520592	5.44669
	127.767	0.445789	-0.520592	5.44669
	127.751	0.362748	-0.520592	5.44669
	127.741	0.253191	-0.520592	5.44669
	127.742	0.275777	-0.520592	5.44669
	127.724	0.47792	-0.520592	5.44669
	127.646	0.677291	-0.520592	5.44669
	127.541	0.659197	-0.520592	5.44669
	127.491	0.526849	-0.520592	5.44669
	127.501	0.420118	-0.520592	5.44669
	127.523	0.314932	-0.520592	5.44669
	127.528	0.242591	-0.520592	5.44669
	127.522	0.239191	-0.520592	5.44669
	127.518	0.311009	-0.520592	5.44669
	127.518	0.497398	-0.520592	5.44669
	127.52	0.672886	-0.520592	5.44669
	127.52	0.650422	-0.520592	5.44669
	127.52	0.524738	-0.520592	5.44669
	127.52	0.422353	-0.520592	5.44669
	127.52	0.316619	-0.520592	5.44669
	127.52	0.242503	-0.520592	5.44669
	127.52	0.287745	-0.520592	5.44669
	127.52	0.437549	-0.520592	5.44669
	127.52	0.500767	-0.520592	5.44669
	127.52	0.42743	-0.520592	5.44669
	127.52	0.416057	-0.520592	5.44669
	127.52	0.493173	-0.520592	5.44669
	127.52	0.587547	-0.520592	5.44669
	127.52	0.658046	-0.520592	5.44669
	127.52	0.564897	-0.520592	5.44669
	127.52	0.339133	-0.520592	5.44669
	127.52	0.202881	-0.520592	5.44669
	127.52	0.263402	-0.520592	5.44669
	127.52	0.441476	-0.520592	5.44669
	127.52	0.511071	-0.520592	5.44669
	127.52	0.381161	-0.520592	5.44669
	127.52	0.286842	-0.520592	5.44669
	127.52	0.438681	-0.520592	5.44669
	127.52	0.706369	-0.520592	5.44669
	127.52	0.840725	-0.520592	5.44669
	127.52	0.813922	-0.520592	5.44669
	127.52	0.756851	-0.520592	5.44669
	127.498	0.742776	-0.520592	5.44669
	127.418	0.708024	-0.520592	5.44669
	127.314	0.543117	-0.520592	5.44669
	127.265	0.36341	-0.520592	5.44669
	127.275	0.376466	-0.520592	5.44669
	127.296	0.499707	-0.520592	5.44669
	127.301	0.604413	-0.520592	5.44669
	127.296	0.711988	-0.520592	5.44669
	127.292	0.786049	-0.520592	5.44669
	127.292	0.789321	-0.520592	5.44669
	127.294	0.766028	-0.520592	5.44669
	127.294	0.755372	-0.520592	5.44669
	127.294	0.759229	-0.520592	5.44669
	127.294	0.76464	-0.520592	5.44669
	127.294	0.765535	-0.520592	5.44669
	127.294	0.763988	-0.520592	5.44669
	127.294	0.763021	-0.520592	5.44669
	127.294	0.763166	-0.520592	5.44669
	127.294	0.714381	-0.520592	5.44268
	127.294	0.587723	-0.520592	5.43234
	127.294	0.535197	-0.520592	5.42806
	127.294	0.653933	-0.520592	5.43775
	127.294	0.786687	-0.520592	5.44858
	127.294	0.81028	-0.520592	5.4505
	127.294	0.774589	-0.520592	5.44759
	127.294	0.751509	-0.520592	5.44571
	127.294	0.754569	-0.520592	5.44595
	127.294	0.71487	-0.520592	5.44673
	127.294	0.590984	-0.520592	5.44696
	127.271	0.536388	-0.520592	5.44679
	127.192	0.653273	-0.520592	5.44663
	127.088	0.785987	-0.520592	5.44663
	127.038	0.810221	-0.520592	5.44668
	127.049	0.725623	-0.520592	5.44671
	127.07	0.575658	-0.520592	5.4467
	127.075	0.476949	-0.520592	5.44668
	127.07	0.478461	-0.520592	5.44668
	127.066	0.561715	-0.520592	5.4507
	127.066	0.701959	-0.520592	5.46104
	127.067	0.797073	-0.520592	5.46531
	127.068	0.797511	-0.520592	5.45562
	127.068	0.765541	-0.520592	5.4448
	127.067	0.703067	-0.520592	5.44287
	127.067	0.532942	-0.520592	5.44579
	127.067	0.36091	-0.520592	5.44767
	127.067	0.428226	-0.520592	5.44742
	127.067	0.677637	-0.520592	5.44664
	127.067	0.83272	-0.520592	5.44641
	127.067	0.771641	-0.520592	5.44658
	127.067	0.586632	-0.520592	5.44674
	127.067	0.514331	-0.520592	5.44675
	127.067	0.645572	-0.520592	5.44669
	127.067	0.7906	-0.520592	5.44667
	127.067	0.81489	-0.520592	5.44668
	127.067	0.775129	-0.520592	5.44669
	127.067	0.750097	-0.520592	5.44669
	127.067	0.753785	-0.520592	5.44669
	127.067	0.764234	-0.520592	5.44669
	127.067	0.767301	-0.520592	5.44669
	127.067	0.764871	-0.520592	5.44669
	127.067	0.762764	-0.520592	5.44669
	127.067	0.762745	-0.520592	5.44669
	127.067	0.763486	-0.520592	5.44669
	127.067	0.763803	-0.520592	5.44669
	127.067	0.763672	-0.520592	5.44669
	127.067	0.763505	-0.520592	5.44669
	127.067	0.763481	-0.520592	5.44669
	127.067	0.763531	-0.520592	5.44669
	127.067	0.76356	-0.520592	5.44669
	127.067	0.763555	-0.520592	5.44669
	127.045	0.763542	-0.520592	5.44669
	126.988	0.763539	-0.520592	5.44669
	126.942	0.763542	-0.520592	5.44669
	126.916	0.763544	-0.520592	5.44669
	126.895	0.763544	-0.520592	5.44669
	126.913	0.763543	-0.520592	5.44669
	126.953	0.763543	-0.520592	5.44669
	126.99	0.763543	-0.520592	5.44669
	127.017	0.763543	-0.520592	5.44669
	126.976	0.763543	-0.520592	5.44669
	126.875	0.763543	-0.520592	5.44669
	126.814	0.763543	-0.520592	5.44669
	126.819	0.763543	-0.520592	5.44669
	126.841	0.763543	-0.520592	5.44669
	126.849	0.763543	-0.520592	5.44669
	126.844	0.763543	-0.520592	5.44669
	126.84	0.763543	-0.520592	5.44669
	126.839	0.763543	-0.520592	5.44669
	126.841	0.763543	-0.520592	5.44669
	126.842	0.763543	-0.520592	5.44669
	126.841	0.812733	-0.520592	5.44669
	126.841	0.939509	-0.520592	5.44669
	126.841	0.991941	-0.520592	5.44669
	126.841	0.922313	-0.520592	5.44669
	126.841	0.916334	-0.520592	5.44669
	126.841	0.945202	-0.520592	5.44669
	126.841	0.862087	-0.520592	5.44669
	126.841	0.752407	-0.520592	5.44669
	126.841	0.725777	-0.520592	5.44669
	126.841	0.751988	-0.520592	5.44669
	126.841	0.772175	-0.520592	5.44669
	126.841	0.771274	-0.520592	5.44669
	126.819	0.763714	-0.520592	5.44669
	126.739	0.760867	-0.520592	5.44669
	126.635	0.762362	-0.520592	5.44669
	126.586	0.763999	-0.520592	5.44669
	126.619	0.764154	-0.520592	5.44669
	126.697	0.763637	-0.520592	5.44669
	126.726	0.763365	-0.520592	5.44669
	126.667	0.763435	-0.520592	5.44669
	126.625	0.763561	-0.520592	5.44669
	126.672	0.812779	-0.520592	5.44669
	126.713	0.939521	-0.520592	5.44669
	126.67	0.99193	-0.520592	5.44669
	126.609	0.873114	-0.520592	5.44669
	126.593	0.789559	-0.520592	5.44669
	126.608	0.892773	-0.512722	5.44669
	126.62	0.980906	-0.492437	5.44669
	126.619	0.934352	-0.484047	5.44669
	126.615	0.925306	-0.503059	5.44669
	126.613	0.944682	-0.5243	5.44669
	126.614	0.907871	-0.528071	5.44669
	126.593	0.976321	-0.522358	5.44669
	126.535	1.13083	-0.518666	5.44669
	126.511	1.0907	-0.519157	5.44669
	126.543	0.858641	-0.520675	5.44669
	126.523	0.701126	-0.521137	5.44669
	126.453	0.75501	-0.520791	5.44669
	126.467	0.937869	-0.520482	5.44669
	126.57	1.01183	-0.520475	5.44669
	126.62	0.931234	-0.520583	5.44669
	126.539	0.913003	-0.52063	5.44669
	126.41	0.940636	-0.520611	5.44669
	126.351	0.861359	-0.520587	5.44669
	126.366	0.802915	-0.520583	5.44669
	126.393	0.902554	-0.52059	5.44669
	126.398	1.02945	-0.520595	5.44669
	126.391	1.05738	-0.520594	5.44669
	126.386	1.02559	-0.520592	5.44669
	126.387	1.0026	-0.520592	5.44669
	126.388	1.00431	-0.520592	5.44669
	126.389	1.0624	-0.520592	5.44669
	126.389	1.1431	-0.520592	5.44669
	126.388	1.11609	-0.520592	5.44669
	126.388	1.02054	-0.520592	5.44669
	126.388	0.932132	-0.520592	5.44669
	126.389	0.821498	-0.520592	5.44669
	126.388	0.789547	-0.520592	5.44669
	126.388	0.911171	-0.520592	5.44669
	126.388	1.03782	-0.520592	5.44669
	126.388	1.10701	-0.520592	5.44669
	126.388	1.19877	-0.520592	5.44669
	126.388	1.27886	-0.520592	5.44669
	126.388	1.29029	-0.520592	5.44669
	126.388	1.26827	-0.520592	5.44669
	126.388	1.25525	-0.520592	5.44669
	126.388	1.25767	-0.520592	5.44669
	126.388	1.26331	-0.520592	5.44669
	126.388	1.26482	-0.520592	5.44669
	126.388	1.26344	-0.520592	5.44669
	126.388	1.26233	-0.520592	5.44669
	126.388	1.26235	-0.520592	5.44669
	126.388	1.26276	-0.520592	5.44669
	126.388	1.26292	-0.520592	5.44669
	126.388	1.26284	-0.520592	5.44669
	126.366	1.26276	-0.520592	5.44268
	126.309	1.26275	-0.520592	5.43234
	126.285	1.26277	-0.520592	5.42806
	126.316	1.26279	-0.520592	5.43775
	126.319	1.26279	-0.520592	5.44858
	126.306	1.26278	-0.520592	5.4505
	126.344	1.26278	-0.520592	5.44759
	126.394	1.26278	-0.520592	5.44571
	126.406	1.26278	-0.520592	5.44595
	126.394	1.26278	-0.520592	5.44673
	126.362	1.26278	-0.520592	5.44696
	126.283	1.26278	-0.520592	5.44679
	126.183	1.26278	-0.520592	5.44663
	126.134	1.26278	-0.520592	5.44663
	126.144	1.26278	-0.520592	5.44668
	126.165	1.26278	-0.520592	5.44671
	126.17	1.26278	-0.520592	5.4467
	126.164	1.26278	-0.520592	5.44668
	126.16	1.26278	-0.520592	5.44668
	126.161	1.26278	-0.520592	5.44669
	126.162	1.26278	-0.520592	5.44669
	126.163	1.21359	-0.520592	5.44669
	126.162	1.08681	-0.520592	5.44669
	126.162	1.03438	-0.520592	5.44669
	126.162	1.1532	-0.520592	5.44669
	126.162	1.28595	-0.520592	5.44669
	126.162	1.30952	-0.520592	5.44669
	126.162	1.323	-0.520592	5.44669
	126.162	1.42671	-0.520592	5.44669
	126.162	1.4822	-0.520592	5.44669
	126.162	1.37288	-0.520592	5.44669
	126.162	1.24301	-0.520592	5.44669
	126.162	1.21728	-0.520592	5.44669
	126.162	1.25105	-0.520592	5.44669
	126.162	1.27409	-0.520592	5.44669
	126.162	1.27169	-0.520592	5.44669
	126.162	1.26249	-0.520592	5.44669
	126.162	1.30868	-0.520592	5.44669
	126.162	1.43747	-0.520592	5.44669
	126.162	1.49181	-0.520592	5.44669
	126.162	1.37308	-0.520592	5.44669
	126.162	1.23968	-0.520592	5.44669
	126.14	1.21582	-0.520592	5.44669
	126.082	1.25162	-0.520592	5.44669
	126.059	1.27485	-0.512722	5.44669
	126.112	1.27181	-0.492437	5.44669
	126.173	1.26227	-0.484047	5.44669
	126.183	1.25936	-0.503059	5.44669
	126.145	1.26153	-0.5243	5.44669
	126.055	1.26347	-0.528071	5.44669
	125.953	1.26351	-0.522358	5.44669
	125.907	1.26284	-0.518666	5.44669
	125.919	1.26254	-0.519157	5.44669
	125.939	1.26266	-0.520675	5.44669
	125.943	1.26281	-0.521137	5.44669
	125.938	1.26284	-0.520791	5.44669
	125.934	1.26279	-0.520482	5.44669
	125.934	1.26276	-0.520475	5.44669
	125.936	1.31196	-0.520583	5.44669
	125.936	1.48794	-0.52063	5.44669
	125.936	1.71634	-0.520611	5.44669
	125.936	1.77672	-0.520587	5.44669
	125.936	1.62677	-0.520583	5.44669
	125.914	1.47841	-0.52059	5.44669
	125.856	1.45942	-0.520595	5.44669
	125.832	1.55178	-0.520594	5.4507
	125.864	1.70313	-0.520592	5.46104
	125.844	1.79967	-0.520592	5.46531
	125.751	1.79675	-0.520592	5.45562
	125.686	1.76287	-0.520592	5.4448
	125.686	1.74998	-0.520592	5.44287
	125.708	1.70747	-0.520592	5.44579
	125.718	1.58808	-0.520592	5.44767
	125.713	1.53637	-0.520592	5.44742
	125.708	1.65287	-0.520592	5.44664
	125.708	1.78439	-0.520592	5.44641
	125.709	1.80827	-0.520592	5.44658
	125.71	1.77313	-0.520592	5.44674
	125.71	1.75018	-0.520592	5.44675
	125.71	1.7531	-0.520592	5.44669
	125.709	1.76249	-0.520592	5.44667
	125.71	1.76538	-0.520592	5.44668
	125.71	1.76326	-0.520592	5.44669
	125.71	1.76134	-0.520592	5.44669
	125.71	1.76129	-0.520592	5.44669
	125.71	1.76195	-0.520592	5.44669
	125.71	1.76225	-0.520592	5.44669
	125.71	1.76213	-0.520592	5.44669
	125.71	1.76198	-0.520592	5.44669
	125.687	1.76196	-0.520592	5.44669
	125.608	1.762	-0.520592	5.44669
	125.526	1.76203	-0.520592	5.44669
	125.534	1.76202	-0.520592	5.44669
	125.568	1.76201	-0.520592	5.44669
	125.536	1.8112	-0.520592	5.44669
	125.481	1.98717	-0.520592	5.44669
	125.464	2.16638	-0.520592	5.44669
	125.477	2.14918	-0.520592	5.44669
	125.487	2.07358	-0.520592	5.44669
	125.487	2.14566	-0.520592	5.44669
	125.484	2.26737	-0.520592	5.44669
	125.482	2.30298	-0.520592	5.44669
	125.483	2.27625	-0.520592	5.44669
	125.483	2.25265	-0.520592	5.44669
	125.484	2.25231	-0.520592	5.44669
	125.483	2.26056	-0.520592	5.44669
	125.483	2.26414	-0.520592	5.44669
	125.483	2.26271	-0.520592	5.44669
	125.483	2.26083	-0.520592	5.44669
	125.483	2.21137	-0.520592	5.44669
	125.483	2.08514	-0.520592	5.44669
	125.483	2.03304	-0.520592	5.44669
	125.483	2.1518	-0.520592	5.44669
	125.483	2.28441	-0.520592	5.44669
	125.483	2.30794	-0.520592	5.44669
	125.483	2.27227	-0.520592	5.44669
	125.483	2.29841	-0.520592	5.44669
	125.483	2.47744	-0.520592	5.44669
	125.483	2.71532	-0.520592	5.44669
	125.483	2.82779	-0.520592	5.44669
	125.483	2.80245	-0.520592	5.44669
	125.461	2.70459	-0.520592	5.44669
	125.404	2.51755	-0.520592	5.44669
	125.38	2.30186	-0.520592	5.44669
	125.434	2.25074	-0.520592	5.44669
	125.494	2.44924	-0.520592	5.44669
	125.482	2.72082	-0.520592	5.44669
	125.386	2.84017	-0.520592	5.44669
	125.272	2.80569	-0.520592	5.44669
	125.224	2.75074	-0.520592	5.44669
	125.239	2.74028	-0.520592	5.44669
	125.261	2.75548	-0.520592	5.44669
	125.265	2.76557	-0.520592	5.44669
	125.259	2.7644	-0.520592	5.44669
	125.255	2.76032	-0.520592	5.44669
	125.255	2.75903	-0.520592	5.44669
	125.257	2.75994	-0.520592	5.44669
	125.258	2.76078	-0.520592	5.44669
	125.257	2.7608	-0.520592	5.44669
	125.257	2.76052	-0.520592	5.44669
	125.257	2.76039	-0.520592	5.44669
	125.257	2.76043	-0.520592	5.44669
	125.257	2.7605	-0.520592	5.44669
	125.257	2.76051	-0.520592	5.44669
	125.257	2.76049	-0.520592	5.44669
	125.257	2.76048	-0.520592	5.44669
	125.257	2.80967	-0.520592	5.44669
	125.257	2.98564	-0.520592	5.44669
	125.257	3.21404	-0.520592	5.44669
	125.235	3.32362	-0.520592	5.44669
	125.155	3.30044	-0.520592	5.44669
	125.051	3.25371	-0.520592	5.44669
	125.024	3.24267	-0.520592	5.44669
	125.092	3.25471	-0.520592	5.44669
	125.137	3.26368	-0.520592	5.44669
	125.11	3.26316	-0.520592	5.44669
	125.102	3.25976	-0.520592	5.44669
	125.111	3.25851	-0.520592	5.44669
	125.074	3.25921	-0.520592	5.44669
	125.026	3.25994	-0.520592	5.44669
	125.014	3.26	-0.520592	5.44669
	125.026	3.25976	-0.520592	5.44669
	125.035	3.25964	-0.520592	5.44669
	125.034	3.30887	-0.520592	5.44669
	125.031	3.48489	-0.520592	5.44669
	125.03	3.7133	-0.520592	5.44669
	125.03	3.82286	-0.520592	5.44669
	125.031	3.79968	-0.520592	5.44669
	125.031	3.75294	-0.520592	5.44669
	125.031	3.74191	-0.520592	5.44669
	125.031	3.75395	-0.520592	5.44669
	125.031	3.76292	-0.520592	5.44669
	125.031	3.7624	-0.520592	5.44669
	125.031	3.75899	-0.520592	5.44669
	125.031	3.75775	-0.520592	5.44669
	125.031	3.75844	-0.520592	5.44669
	125.031	3.75917	-0.520592	5.44669
	125.031	3.80842	-0.520592	5.44669
	125.008	3.98415	-0.520592	5.44669
	124.951	4.21243	-0.520592	5.44669
	124.905	4.27285	-0.520592	5.44669
	124.901	4.12296	-0.520592	5.44669
	124.938	4.0238	-0.520592	5.44669
	124.98	4.13157	-0.520592	5.44669
	124.944	4.27635	-0.520592	5.44669
	124.863	4.30889	-0.520592	5.44669
	124.856	4.27267	-0.520592	5.44669
	124.884	4.24619	-0.520592	5.44669
	124.854	4.24801	-0.520592	5.44669
	124.802	4.30739	-0.520592	5.44669
	124.787	4.48697	-0.520592	5.44669
	124.798	4.71326	-0.520592	5.44669
	124.808	4.82068	-0.520592	5.44669
	124.808	4.79734	-0.520592	5.44669
	124.805	4.75131	-0.520592	5.44669
	124.803	4.78981	-0.520592	5.44669
	124.804	4.92852	-0.520592	5.44669
	124.805	5.03895	-0.520592	5.44669
	124.805	5.09555	-0.520592	5.44669
	124.804	5.18783	-0.520592	5.44669
	124.804	5.27263	-0.520592	5.44669
	124.804	5.28585	-0.520592	5.44669
	124.782	5.2629	-0.520592	5.44669
	124.702	5.24886	-0.520592	5.44669
	124.599	5.25117	-0.520592	5.44669
	124.549	5.25714	-0.520592	5.44669
	124.56	5.25882	-0.520592	5.44669
	124.581	5.30659	-0.520592	5.44669
	124.586	5.48137	-0.520592	5.44669
	124.58	5.70977	-0.520592	5.44669
	124.576	5.81977	-0.520592	5.44669
	124.577	5.79678	-0.520592	5.44669
	124.578	5.74996	-0.520592	5.44669
	124.579	5.73883	-0.520592	5.44669
	124.578	5.75085	-0.520592	5.44669
	124.578	5.75986	-0.520592	5.44669
	124.578	5.75935	-0.520592	5.44669
	124.578	5.75594	-0.520592	5.44669
	124.578	5.75469	-0.520592	5.44669
	124.578	5.75538	-0.520592	5.44669
	124.578	5.75611	-0.520592	5.44669
	124.578	5.75618	-0.520592	5.44669
	124.578	5.75594	-0.520592	5.44669
	124.578	5.75582	-0.520592	5.44669
	124.578	5.75586	-0.520592	5.44669
	124.578	5.75591	-0.520592	5.44669
	124.556	5.75592	-0.520592	5.44669
	124.498	5.75591	-0.520592	5.44669
	124.475	5.7559	-0.520592	5.44669
	124.506	5.80509	-0.520592	5.44669
	124.509	5.98106	-0.520592	5.44669
	124.496	6.20946	-0.520592	5.44669
	124.533	6.31904	-0.520592	5.44669
	124.583	6.29586	-0.520592	5.44669
	124.573	6.29831	-0.520592	5.44669
	124.504	6.46324	-0.520592	5.44669
	124.471	6.70368	-0.520592	5.44669
	124.525	6.82223	-0.520592	5.44669
	124.566	6.79854	-0.520592	5.44669
	124.498	6.74839	-0.520592	5.44669
	124.378	6.73611	-0.520592	5.44669
	124.317	6.79803	-0.520592	5.44669
	124.329	6.9837	-0.520592	5.44669
	124.355	7.21164	-0.520592	5.44669
	124.361	7.31758	-0.520592	5.44669
	124.355	7.29304	-0.520592	5.44669
	124.35	7.24703	-0.520592	5.44669
	124.35	7.28597	-0.520592	5.44669
	124.352	7.47405	-0.520592	5.44669
	124.353	7.71117	-0.520592	5.44669
	124.374	7.8201	-0.520592	5.44669
	124.431	7.79355	-0.520592	5.44669
	124.455	7.74563	-0.520592	5.44669
	124.401	7.7353	-0.520592	5.44669
	124.341	7.74805	-0.520592	5.44669
	124.331	7.75707	-0.520592	5.44669
	124.347	7.80551	-0.520592	5.44669
	124.357	7.97795	-0.520592	5.44669
	124.356	8.20514	-0.520592	5.44669
	124.352	8.31547	-0.520592	5.44669
	124.35	8.29304	-0.520592	5.44669
	124.351	8.29553	-0.520592	5.44669
	124.352	8.46022	-0.520592	5.44669
	124.352	8.70054	-0.520592	5.44669
	124.352	8.81913	-0.520592	5.44669
	124.352	8.79549	-0.520592	5.44669
	124.352	8.79455	-0.520592	5.44669
	124.352	8.95822	-0.520592	5.44669
	124.352	9.19933	-0.520592	5.44669
	124.352	9.31862	-0.520592	5.44669
	124.352	9.29499	-0.520592	5.44669
	124.352	9.24461	-0.520592	5.44669
	124.352	9.2814	-0.520592	5.44669
	124.352	9.47013	-0.520592	5.44669
	124.352	9.70829	-0.520592	5.44669
	124.352	9.81742	-0.520592	5.44669
	124.352	9.83978	-0.520592	5.44669
	124.352	9.91845	-0.520592	5.44669
	124.33	9.96057	-0.520592	5.44669
	124.272	9.90377	-0.520592	5.44669
	124.248	9.95603	-0.520592	5.44669
	124.28	10.1601	-0.520592	5.44669
	124.26	10.3018	-0.520592	5.44669
	124.167	10.3005	-0.520592	5.44669
	124.102	10.2515	-0.520592	5.44669
	124.124	10.2809	-0.520592	5.44669
	124.226	10.466	-0.520592	5.44268
	124.317	10.7053	-0.520592	5.43234
	124.283	10.8162	-0.520592	5.42806
	124.186	10.7897	-0.520592	5.43775
	124.172	10.7411	-0.520592	5.44858
	124.203	10.7797	-0.520592	5.4505
	124.176	10.9193	-0.520592	5.44759
	124.125	11.0301	-0.520592	5.44571
	124.108	11.0865	-0.520592	5.44595
	124.119	11.1786	-0.520592	5.44673
	124.129	11.2634	-0.520592	5.44696
	124.129	11.2767	-0.520592	5.44679
	124.126	11.3029	-0.520592	5.44663
	124.124	11.4157	-0.520592	5.44663
	124.125	11.4704	-0.520592	5.44668
	124.103	11.4067	-0.520592	5.44671
	124.046	11.4516	-0.520592	5.4467
	124	11.655	-0.520592	5.44668
	123.996	11.7991	-0.520592	5.44668
	124.032	11.799	-0.520592	5.44669
	124.097	11.7497	-0.520592	5.44669
	124.119	11.7293	-0.520592	5.44669
	124.039	11.7384	-0.520592	5.44669
	123.943	11.7494	-0.520592	5.44669
	123.945	11.7508	-0.520592	5.44669
	123.982	11.7967	-0.520592	5.44669
	123.952	11.9708	-0.520592	5.44669
	123.898	12.1995	-0.520592	5.44669
	123.881	12.31	-0.520592	5.44669
	123.892	12.3362	-0.520592	5.44669
	123.925	12.416	-0.520592	5.44669
	123.983	12.4572	-0.512722	5.44669
	124.003	12.3505	-0.492437	5.44669
	123.948	12.2759	-0.484047	5.44669
	123.888	12.4278	-0.503059	5.44669
	123.878	12.6885	-0.5243	5.44669
	123.895	12.8199	-0.528071	5.44669
	123.905	12.7944	-0.522358	5.44669
	123.903	12.7881	-0.518666	5.44669
	123.899	12.9502	-0.519157	5.44669
	123.898	13.1925	-0.520675	5.44669
	123.899	13.3621	-0.521137	5.44669
	123.9	13.4653	-0.520791	5.44669
	123.9	13.5161	-0.520482	5.44669
	123.899	13.5607	-0.520475	5.44669
	123.899	13.6692	-0.520583	5.44669
	123.899	13.765	-0.52063	5.44669
	123.899	13.7771	-0.520611	5.44669
	123.899	13.7498	-0.520587	5.44669
	123.899	13.7343	-0.520583	5.44669
	123.877	13.7868	-0.52059	5.44669
	123.797	14.0188	-0.520595	5.44669
	123.716	14.3757	-0.520594	5.44669
	123.746	14.536	-0.520592	5.44669
	123.838	14.4418	-0.520592	5.44669
	123.851	14.4384	-0.520592	5.44669
	123.8	14.6327	-0.520592	5.44669
	123.747	14.7902	-0.520592	5.44669
	123.695	14.8481	-0.520592	5.44669
	123.661	14.9737	-0.520592	5.44669
	123.661	15.1781	-0.520592	5.44669
	123.672	15.2956	-0.520592	5.44669
	123.677	15.2843	-0.520592	5.44669
	123.697	15.2397	-0.520592	5.44669
	123.752	15.2254	-0.520592	5.44669
	123.776	15.2353	-0.520592	5.44669
	123.722	15.2937	-0.520592	5.44669
	123.663	15.47	-0.520592	5.44669
	123.652	15.6953	-0.520592	5.44669
	123.668	15.8034	-0.520592	5.44669
	123.678	15.7808	-0.520592	5.44669
	123.677	15.7348	-0.520592	5.44669
	123.673	15.773	-0.520592	5.44669
	123.671	15.9116	-0.520592	5.44669
	123.672	16.0221	-0.520592	5.44669
	123.673	16.0787	-0.520592	5.44669
	123.673	16.171	-0.520592	5.44669
	123.673	16.2558	-0.520592	5.44669
	123.673	16.269	-0.520592	5.44669
	123.673	16.2953	-0.520592	5.44669
	123.673	16.4572	-0.520592	5.44669
	123.673	16.6879	-0.520592	5.44669
	123.673	16.8035	-0.520592	5.44669
	123.673	16.782	-0.520592	5.44669
	123.673	16.7338	-0.520592	5.44669
	123.673	16.7708	-0.520592	5.44669
	123.673	16.9588	-0.520592	5.44669
	123.673	17.1966	-0.520592	5.44669
	123.673	17.3058	-0.520592	5.44669
	123.673	17.2792	-0.520592	5.44669
	123.651	17.2311	-0.520592	5.44669
	123.593	17.2699	-0.520592	5.44669
	123.569	17.4587	-0.520592	5.44669
	123.601	17.6961	-0.520592	5.44669
	123.581	17.8049	-0.520592	5.44669
	123.489	17.8274	-0.520592	5.44669
	123.423	17.9554	-0.520592	5.44669
	123.423	18.1736	-0.520592	5.44669
	123.445	18.2959	-0.520592	5.44669
	123.455	18.331	-0.520592	5.44669
	123.45	18.4594	-0.520592	5.44669
	123.445	18.6733	-0.520592	5.44669
	123.445	18.7937	-0.520592	5.44669
	123.446	18.8294	-0.520592	5.44669
	123.447	18.9589	-0.520592	5.44669
	123.447	19.1729	-0.520592	5.44669
	123.447	19.293	-0.520592	5.44669
	123.447	19.2794	-0.520592	5.44669
	123.447	19.2821	-0.520592	5.44669
	123.447	19.4437	-0.520592	5.44669
	123.447	19.6827	-0.520592	5.44669
	123.447	19.8018	-0.520592	5.44669
	123.447	19.7788	-0.520592	5.44669
	123.447	19.778	-0.520592	5.44669
	123.447	19.9415	-0.520592	5.44669
	123.447	20.1825	-0.520592	5.44669
	123.447	20.3018	-0.520592	5.44669
	123.447	20.3274	-0.512722	5.44669
	123.447	20.453	-0.492437	5.44669
	123.424	20.669	-0.484047	5.44669
	123.367	20.7913	-0.503059	5.44669
	123.343	20.8271	-0.5243	5.44669
	123.375	20.9559	-0.528071	5.44669
	123.377	21.1696	-0.522358	5.44669
	123.342	21.339	-0.518666	5.44669
	123.3	21.5015	-0.519157	5.44669
	123.246	21.6834	-0.520675	5.44669
	123.209	21.7786	-0.521137	5.44669
	123.207	21.766	-0.520791	5.44669
	123.219	21.7288	-0.520482	5.44669
	123.225	21.718	-0.520475	5.44669
	123.223	21.7759	-0.520583	5.44669
	123.22	21.9594	-0.52063	5.44669
	123.219	22.1879	-0.520611	5.44669
	123.22	22.2948	-0.520587	5.44669
	123.221	22.3197	-0.520583	5.44669
	123.221	22.4494	-0.52059	5.44669
	123.22	22.6673	-0.520595	5.44669
	123.22	22.789	-0.520594	5.44669
	123.22	22.7747	-0.520592	5.44669
	123.22	22.7765	-0.520592	5.44669
	123.22	22.8888	-0.520592	5.44669
	123.22	22.9521	-0.520592	5.44669
	123.22	22.8922	-0.520592	5.44669
	123.22	22.9356	-0.520592	5.44669
	123.22	23.137	-0.520592	5.44669
	123.22	23.2809	-0.520592	5.44669
	123.22	23.3305	-0.520592	5.44669
	123.22	23.4574	-0.520592	5.44669
	123.22	23.6654	-0.520592	5.44669
	123.22	23.7839	-0.520592	5.44669
	123.22	23.7718	-0.520592	5.44669
	123.198	23.7265	-0.520592	5.44669
	123.141	23.7613	-0.520592	5.44669
	123.117	23.9474	-0.520592	5.44669
	123.148	24.1852	-0.520592	5.44669
	123.129	24.2951	-0.520592	5.44669
	123.036	24.3179	-0.520592	5.44669
	122.97	24.4457	-0.520592	5.44669
	122.97	24.6635	-0.520592	5.44669
	122.993	24.8351	-0.520592	5.44669
	123.002	24.997	-0.520592	5.44669
	122.998	25.1779	-0.520592	5.44669
	122.993	25.2729	-0.520592	5.44669
	122.992	25.2606	-0.520592	5.44669
	122.994	25.2727	-0.520592	5.44669
	122.995	25.4379	-0.520592	5.44669
	122.994	25.675	-0.520592	5.44669
	122.994	25.792	-0.520592	5.44669
	122.994	25.7689	-0.520592	5.44669
	122.994	25.7687	-0.520592	5.44669
	122.972	25.9325	-0.520592	5.44669
	122.914	26.1734	-0.520592	5.44669
	122.891	26.2926	-0.520592	5.44669
	122.944	26.3181	-0.520592	5.44669
	123.005	26.4438	-0.520592	5.44669
	122.993	26.6598	-0.520592	5.44669
	122.919	26.8313	-0.520592	5.44669
	122.885	26.9939	-0.520592	5.44669
	122.94	27.1751	-0.520592	5.44669
	122.983	27.27	-0.520592	5.44669
	122.915	27.2575	-0.520592	5.44669
	122.794	27.2696	-0.520592	5.44669
	122.733	27.4348	-0.520592	5.44669
	122.745	27.6719	-0.520592	5.44669
	122.771	27.789	-0.520592	5.44669
	122.777	27.7658	-0.520592	5.44669
	122.771	27.7165	-0.520592	5.44669
	122.766	27.7043	-0.520592	5.44669
	122.766	27.766	-0.520592	5.44669
	122.768	27.9515	-0.520592	5.44669
	122.768	28.1795	-0.520592	5.44669
	122.768	28.3347	-0.520592	5.44669
	122.768	28.4369	-0.520592	5.44669
	122.768	28.4925	-0.520592	5.44669
	122.768	28.5394	-0.520592	5.44669
	122.768	28.6472	-0.520592	5.44669
	122.768	28.7419	-0.520592	5.44669
	122.768	28.803	-0.520592	5.44669
	122.768	28.9519	-0.520592	5.44669
	122.768	29.165	-0.520592	5.44669
	122.768	29.3271	-0.520592	5.44669
	122.768	29.4866	-0.520592	5.44669
	122.768	29.67	-0.520592	5.44669
	122.768	29.7668	-0.520592	5.44669
	122.768	29.7544	-0.520592	5.44669
	122.768	29.7167	-0.520592	5.44669
	122.768	29.7056	-0.520592	5.44669
	122.768	29.7144	-0.520592	5.44669
	122.768	29.7712	-0.520592	5.44669
	122.768	29.9473	-0.520592	5.44669
	122.768	30.173	-0.520592	5.44669
	122.768	30.3306	-0.520592	5.44669
	122.768	30.4839	-0.520592	5.44669
	122.768	30.6661	-0.520592	5.44669
	122.746	30.7648	-0.520592	5.44669
	122.688	30.7535	-0.520592	5.44669
	122.664	30.7156	-0.520592	5.44669
	122.696	30.704	-0.520592	5.44669
	122.699	30.7619	-0.520592	5.44669
	122.663	30.9456	-0.520592	5.44669
	122.643	31.2234	-0.520592	5.44669
	122.647	31.5062	-0.520592	5.44669
	122.633	31.7103	-0.520592	5.44669
	122.578	31.7736	-0.520592	5.44669
	122.53	31.74	-0.520592	5.44669
	122.525	31.7054	-0.520592	5.44669
	122.539	31.7031	-0.520592	5.44669
	122.546	31.7145	-0.520592	5.44669
	122.545	31.7693	-0.520592	5.44669
	122.541	31.9436	-0.520592	5.44669
	122.54	32.1693	-0.520592	5.44669
	122.541	32.2783	-0.520592	5.44669
	122.542	32.3051	-0.520592	5.44669
	122.542	32.4348	-0.520592	5.44669
	122.542	32.6521	-0.520592	5.44669
	122.541	32.8227	-0.520592	5.44669
	122.541	32.9844	-0.520592	5.44669
	122.542	33.1656	-0.520592	5.44669
	122.542	33.2608	-0.520592	5.44669
	122.542	33.2484	-0.520592	5.44669
	122.542	33.2113	-0.520592	5.44669
	122.542	33.2497	-0.528463	5.44669
	122.542	33.4343	-0.548748	5.44669
	122.542	33.6702	-0.557137	5.44669
	122.542	33.829	-0.538126	5.44669
	122.542	33.9792	-0.516884	5.44669
	122.542	34.1597	-0.513114	5.44669
	122.519	34.2587	-0.518827	5.44669
	122.462	34.2974	-0.522519	5.44669
	122.416	34.4357	-0.522028	5.44669
	122.412	34.6523	-0.520509	5.44669
	122.426	34.7704	-0.520047	5.44669
	122.411	34.755	-0.520394	5.44669
	122.351	34.7085	-0.520703	5.44669
	122.324	34.744	-0.520709	5.44669
	122.377	34.9308	-0.520602	5.44669
	122.416	35.1686	-0.520555	5.44669
	122.392	35.2783	-0.520573	5.44669
	122.388	35.2518	-0.520598	5.44669
	122.397	35.2036	-0.520601	5.44669
	122.359	35.2424	-0.520594	5.44669
	122.31	35.4311	-0.52059	5.44669
	122.298	35.6686	-0.520591	5.44669
	122.31	35.7775	-0.520592	5.44669
	122.319	35.7507	-0.520593	5.44669
	122.319	35.7028	-0.520592	5.44669
	122.315	35.6925	-0.520592	5.44669
	122.314	35.7053	-0.520592	5.44669
	122.315	35.7635	-0.520592	5.44669
	122.315	35.9387	-0.520592	5.44669
	122.315	36.1636	-0.520592	5.44669
	122.315	36.2719	-0.520592	5.44669
	122.315	36.2495	-0.520592	5.44669
	122.315	36.2035	-0.520592	5.44669
	122.315	36.2417	-0.520592	5.44669
	122.315	36.4295	-0.520592	5.44669
	122.315	36.6667	-0.520592	5.44669
	122.315	36.825	-0.520592	5.44669
	122.315	36.9745	-0.520592	5.44669
	122.315	37.1549	-0.520592	5.44669
	122.315	37.2541	-0.520592	5.44669
	122.293	37.2437	-0.520592	5.44669
	122.213	37.2552	-0.520592	5.44669
	122.11	37.4194	-0.520592	5.44669
	122.06	37.6563	-0.520592	5.44669
	122.07	37.7736	-0.520592	5.44669
	122.092	37.7998	-0.520592	5.44669
	122.097	37.9264	-0.520592	5.44669
	122.091	38.1426	-0.520592	5.44669
	122.087	38.3138	-0.520592	5.44669
	122.087	38.4762	-0.520592	5.44669
	122.089	38.6574	-0.520592	5.44669
	122.089	38.8016	-0.520592	5.44669
	122.089	38.9651	-0.520592	5.44669
	122.089	39.1564	-0.520592	5.44669
	122.089	39.2552	-0.520592	5.44669
	122.089	39.2899	-0.520592	5.44669
	122.089	39.4266	-0.520592	5.44669
	122.089	39.6441	-0.520592	5.44669
	122.089	39.763	-0.520592	5.44669
	122.089	39.7477	-0.520592	5.44669
	122.089	39.7009	-0.520592	5.44669
	122.089	39.7363	-0.520592	5.44669
	122.089	39.9231	-0.520592	5.44669
	122.089	40.161	-0.520592	5.44669
	122.089	40.3199	-0.520592	5.44669
	122.089	40.4693	-0.520592	5.44669
	122.089	40.6496	-0.520592	5.44669
	122.089	40.7487	-0.520592	5.44669
	122.089	40.7875	-0.520592	5.44669
	122.089	40.9258	-0.520592	5.44669
	122.089	41.1424	-0.520592	5.44669
	122.089	41.2605	-0.520592	5.44669
	122.067	41.2451	-0.520592	5.44669
	122.009	41.2478	-0.520592	5.44669
	121.963	41.41	-0.520592	5.44669
	121.937	41.6493	-0.520592	5.44669
	121.894	41.7683	-0.520592	5.44669
	121.855	41.7452	-0.520592	5.44268
	121.871	41.7443	-0.520592	5.43234
	121.94	41.9078	-0.520592	5.42806
	121.97	42.198	-0.520592	5.43775
	121.915	42.4933	-0.520592	5.44858
	121.852	42.6981	-0.520592	5.4505
	121.84	42.7573	-0.520592	5.44759
	121.857	42.7709	-0.520592	5.44571
	121.868	42.9129	-0.520592	5.44595
	121.867	43.1892	-0.520592	5.44673
	121.862	43.4864	-0.520592	5.44696
	121.861	43.6969	-0.520592	5.44679
	121.862	43.7579	-0.520592	5.44663
	121.863	43.7702	-0.520592	5.44663
	121.863	43.8618	-0.520592	5.44668
	121.863	43.9621	-0.520592	5.44671
	121.863	44.0804	-0.520592	5.4467
	121.863	44.3576	-0.520592	5.44668
	121.863	44.67	-0.520592	5.44668
	121.863	44.8385	-0.520592	5.44669
	121.863	44.9672	-0.520592	5.44669
	121.84	45.1847	-0.520592	5.44669
	121.761	45.4623	-0.520592	5.44669
	121.679	45.6856	-0.520592	5.44669
	121.709	45.7588	-0.520592	5.44669
	121.801	45.7717	-0.520592	5.44669
	121.815	45.9084	-0.520592	5.44669
	121.763	46.1828	-0.520592	5.44669
	121.71	46.4318	-0.520592	5.44669
	121.658	46.5167	-0.520592	5.44669
	121.625	46.5253	-0.520592	5.44669
	121.625	46.6561	-0.520592	5.44669
	121.636	46.9294	-0.520592	5.44669
	121.64	47.1802	-0.520592	5.44669
	121.638	47.2661	-0.520592	5.44669
	121.636	47.2254	-0.520592	5.44669
	121.635	47.2289	-0.520592	5.44669
	121.636	47.4005	-0.520592	5.44669
	121.637	47.6926	-0.520592	5.44669
	121.637	47.9366	-0.520592	5.44669
	121.636	48.0131	-0.520592	5.44669
	121.636	48.0199	-0.520592	5.44669
	121.636	48.1038	-0.520592	5.44669
	121.636	48.2027	-0.520592	5.44669
	121.636	48.2741	-0.520592	5.44669
	121.636	48.475	-0.520592	5.44669
	121.636	48.8124	-0.520592	5.44669
	121.636	49.0248	-0.520592	5.44669
	121.636	49.0656	-0.520592	5.44669
	121.636	49.1662	-0.520592	5.44669
	121.636	49.4157	-0.520592	5.44669
	121.636	49.6672	-0.520592	5.44669
	121.636	49.8112	-0.520592	5.44669
	121.636	49.9498	-0.520592	5.44669
	121.636	50.1801	-0.520592	5.44669
	121.614	50.4593	-0.520592	5.44669
	121.557	50.728	-0.520592	5.44669
	121.533	50.975	-0.520592	5.44669
	121.587	51.2168	-0.520592	5.44669
	121.625	51.464	-0.520592	5.44669
	121.578	51.7154	-0.520592	5.44669
	121.538	51.9175	-0.520592	5.44669
	121.581	51.9912	-0.520592	5.44669
	121.62	52.0118	-0.512722	5.44669
	121.556	52.1516	-0.492437	5.44669
	121.46	52.4737	-0.484047	5.44669
	121.456	52.8969	-0.503059	5.44669
	121.491	53.2592	-0.5243	5.44669
	121.462	53.5047	-0.528071	5.44669
	121.409	53.665	-0.522358	5.44669
	121.392	53.7236	-0.518666	5.44669
	121.403	53.7036	-0.519157	5.44669
	121.414	53.7256	-0.520675	5.44669
	121.414	53.8976	-0.521137	5.44669
	121.41	54.1832	-0.520791	5.44669
	121.409	54.4736	-0.520482	5.44669
	121.409	54.7271	-0.520475	5.44669
	121.41	54.9639	-0.520583	5.44669
	121.41	55.1575	-0.52063	5.44669
	121.41	55.2329	-0.520611	5.44669
	121.41	55.2572	-0.520587	5.44669
	121.41	55.398	-0.520583	5.44669
	121.41	55.6208	-0.52059	5.44669
	121.388	55.7406	-0.520595	5.44669
	121.33	55.7729	-0.520594	5.44669
	121.307	55.9011	-0.520592	5.44669
	121.36	56.1158	-0.520592	5.44669
	121.421	56.2367	-0.520592	5.44669
	121.431	56.2723	-0.520592	5.44669
	121.415	56.4507	-0.520592	5.4507
	121.405	56.8406	-0.520592	5.46104
	121.406	57.1892	-0.520592	5.46531
	121.41	57.3344	-0.520592	5.45562
	121.389	57.4407	-0.520592	5.4448
	121.331	57.608	-0.520592	5.44287
	121.284	57.7663	-0.520592	5.44579
	121.258	57.9407	-0.520592	5.44767
	121.215	58.1807	-0.520592	5.44742
	121.176	58.4514	-0.520592	5.44664
	121.17	58.6638	-0.520592	5.44641
	121.181	58.735	-0.520592	5.44658
	121.187	58.7509	-0.520592	5.44674
	121.186	58.8896	-0.520592	5.44675
	121.206	59.1145	-0.520592	5.44669
	121.263	59.2851	-0.520592	5.44667
	121.287	59.4441	-0.520592	5.44668
	121.234	59.6241	-0.520592	5.44669
	121.173	59.7198	-0.520592	5.44669
	121.163	59.7572	-0.520592	5.44669
	121.179	59.847	-0.520592	5.44669
	121.189	59.9376	-0.520592	5.44669
	121.188	60.0034	-0.520592	5.44669
	121.184	60.1557	-0.520592	5.44669
	121.182	60.4178	-0.520592	5.44669
	121.183	60.6561	-0.520592	5.44669
	121.184	60.79	-0.520592	5.44669
	121.184	60.9292	-0.520592	5.44669
	121.161	61.114	-0.520592	5.44669
	121.082	61.2679	-0.520592	5.44669
	121	61.4342	-0.520592	5.44669
	121.031	61.6233	-0.520592	5.44669
	121.145	61.7693	-0.520592	5.44669
	121.193	61.9308	-0.520592	5.44669
	121.108	62.1206	-0.520592	5.44669
	121	62.2687	-0.520592	5.44669
	120.999	62.4307	-0.520592	5.44669
	121.039	62.6201	-0.520592	5.44669
	121.012	62.7186	-0.520592	5.44669
	120.957	62.7539	-0.520592	5.44669
	120.939	62.8909	-0.520592	5.44669
	120.95	63.1083	-0.520592	5.44669
	120.961	63.2763	-0.520592	5.44669
	120.962	63.4369	-0.520592	5.4507
	120.958	63.6185	-0.520592	5.46104
	120.956	63.7143	-0.520592	5.46531
	120.957	63.7512	-0.520592	5.45562
	120.958	63.8899	-0.520592	5.4448
	120.958	64.1074	-0.520592	5.44287
	120.958	64.2748	-0.520592	5.44579
	120.957	64.4352	-0.520592	5.44767
	120.957	64.6169	-0.520592	5.44742
	120.957	64.7128	-0.520592	5.44664
	120.957	64.7005	-0.520592	5.44641
	120.957	64.7124	-0.520592	5.44658
	120.957	64.8774	-0.520592	5.44674
	120.957	65.1145	-0.520592	5.44675
	120.957	65.2809	-0.520592	5.44669
	120.957	65.4337	-0.520592	5.44667
	120.957	65.6127	-0.520592	5.44668
	120.957	65.7101	-0.520592	5.44669
	120.957	65.6995	-0.520592	5.44669
	120.957	65.7115	-0.520592	5.44669
	120.957	65.9252	-0.520592	5.44669
	120.957	66.338	-0.520592	5.44669
	120.957	66.6836	-0.520592	5.44669
	120.935	66.8194	-0.520592	5.44669
	120.878	66.9228	-0.520592	5.44669
	120.832	67.0923	-0.520592	5.44669
	120.806	67.2525	-0.520592	5.44669
	120.762	67.4269	-0.520592	5.44669
	120.723	67.6663	-0.520592	5.44669
	120.718	67.9859	-0.520592	5.44669
	120.728	68.3743	-0.520592	5.44669
	120.735	68.674	-0.520592	5.44669
	120.734	68.7995	-0.520592	5.44669
	120.731	68.915	-0.512722	5.44669
	120.73	69.1424	-0.492437	5.44669
	120.731	69.4287	-0.484047	5.44669
	120.731	69.6522	-0.503059	5.44669
	120.731	69.7716	-0.5243	5.44669
	120.731	69.91	-0.528071	5.44669
	120.731	70.1488	-0.522358	5.44669
	120.731	70.4318	-0.518666	5.44669
	120.731	70.6498	-0.519157	5.44669
	120.731	70.7681	-0.520675	5.44669
	120.731	70.9079	-0.521137	5.44669
	120.731	71.0986	-0.520791	5.44669
	120.731	71.2055	-0.520482	5.44669
	120.731	71.2439	-0.520475	5.44669
	120.731	71.3792	-0.520583	5.44669
	120.731	71.5948	-0.52063	5.44669
	120.731	71.7134	-0.520611	5.44669
	120.731	71.6987	-0.520587	5.44669
	120.731	71.6522	-0.520583	5.44669
	120.731	71.6383	-0.52059	5.44669
	120.731	71.649	-0.520595	5.44669
	120.731	71.6585	-0.520594	5.44669
	120.731	71.7078	-0.520592	5.44669
	120.731	71.8805	-0.520592	5.44669
	120.731	72.1074	-0.520592	5.4507
	120.731	72.2176	-0.520592	5.46104
	120.731	72.2444	-0.520592	5.46531
	120.731	72.3737	-0.520592	5.45562
	120.731	72.5908	-0.520592	5.4448
	120.731	72.7615	-0.520592	5.44287
	120.731	72.9233	-0.520592	5.44579
	120.731	73.1045	-0.520592	5.44767
	120.731	73.1997	-0.520592	5.44742
	120.731	73.1873	-0.520592	5.44664
	120.731	73.1502	-0.520592	5.44641
	120.731	73.1885	-0.520592	5.44658
	120.731	73.3732	-0.520592	5.44674
	120.731	73.6091	-0.520592	5.44675
	120.709	73.7187	-0.520592	5.44669
	120.651	73.6929	-0.520592	5.44667
	120.628	73.6942	-0.520592	5.44668
	120.682	73.8596	-0.520592	5.44669
	120.719	74.1007	-0.520592	5.44669
	120.673	74.2193	-0.520592	5.44669
	120.633	74.2446	-0.520592	5.44669
	120.676	74.3703	-0.520592	5.44669
	120.738	74.5865	-0.520592	5.44669
	120.73	74.7088	-0.520592	5.44669
	120.658	74.7446	-0.520592	5.44669
	120.6	74.8733	-0.520592	5.44669
	120.575	75.087	-0.520592	5.44669
	120.536	75.2073	-0.520592	5.44669
	120.499	75.1938	-0.520592	5.44669
	120.492	75.1473	-0.520592	5.44669
	120.502	75.1822	-0.520592	5.44669
	120.508	75.3687	-0.520592	5.44669
	120.507	75.6066	-0.520592	5.44669
	120.505	75.7164	-0.520592	5.44669
	120.504	75.69	-0.520592	5.44669
	120.505	75.691	-0.520592	5.44669
	120.505	75.8564	-0.520592	5.44669
	120.505	76.0976	-0.520592	5.44669
	120.505	76.2163	-0.520592	5.44669
	120.505	76.2416	-0.520592	5.44669
	120.505	76.3673	-0.520592	5.44669
	120.505	76.5834	-0.520592	5.44669
	120.505	76.755	-0.520592	5.44669
	120.505	76.9175	-0.520592	5.44669
	120.505	77.0987	-0.520592	5.44669
	120.505	77.1936	-0.520592	5.44669
	120.505	77.1811	-0.520592	5.44669
	120.505	77.1932	-0.520592	5.44669
	120.505	77.3584	-0.520592	5.44669
	120.505	77.5955	-0.520592	5.44669
	120.505	77.7618	-0.520592	5.44669
	120.505	77.9146	-0.520592	5.44669
	120.505	78.0936	-0.520592	5.44669
	120.483	78.2402	-0.520592	5.44669
	120.403	78.4055	-0.520592	5.44268
	120.322	78.6459	-0.520592	5.43234
	120.329	78.8708	-0.520592	5.42806
	120.386	78.9577	-0.520592	5.43775
	120.411	78.9758	-0.520592	5.44858
	120.379	79.1098	-0.520592	5.4505
	120.309	79.3811	-0.520592	5.44759
	120.261	79.6299	-0.520592	5.44571
	120.261	79.7649	-0.520592	5.44595
	120.278	79.9008	-0.520592	5.44673
	120.284	80.133	-0.520592	5.44696
	120.281	80.4633	-0.520592	5.44679
	120.278	80.8588	-0.520592	5.44663
	120.277	81.1576	-0.520592	5.44663
	120.278	81.2311	-0.520592	5.44668
	120.279	81.1697	-0.520592	5.44671
	120.279	81.1693	-0.520592	5.4467
	120.279	81.3467	-0.520592	5.44668
	120.279	81.5934	-0.520592	5.44668
	120.279	81.7101	-0.520592	5.44669
	120.279	81.7326	-0.520592	5.44669
	120.279	81.8087	-0.520592	5.44669
	120.279	81.8988	-0.520592	5.44669
	120.279	82.0184	-0.520592	5.44669
	120.279	82.2997	-0.520592	5.44669
	120.279	82.6134	-0.520592	5.44669
	120.279	82.781	-0.520592	5.44669
	120.279	82.9088	-0.520592	5.44669
	120.279	83.0771	-0.520592	5.44669
	120.279	83.2282	-0.520592	5.44669
	120.279	83.3992	-0.520592	5.44669
	120.279	83.5912	-0.520592	5.44669
	120.279	83.6876	-0.520592	5.44669
	120.279	83.6719	-0.520592	5.44669
	120.279	83.6822	-0.520592	5.44669
	120.256	83.8477	-0.520592	5.44669
	120.199	84.0857	-0.520592	5.44669
	120.175	84.2521	-0.520592	5.44669
	120.229	84.4048	-0.520592	5.44669
	120.289	84.5836	-0.520592	5.44669
	120.3	84.7302	-0.520592	5.44669
	120.261	84.8956	-0.520592	5.44669
	120.171	85.136	-0.520592	5.44669
	120.091	85.4101	-0.520592	5.44669
	120.126	85.6238	-0.520592	5.44669
	120.219	85.7434	-0.520592	5.44669
	120.209	85.9346	-0.520592	5.44669
	120.099	86.3016	-0.520592	5.44669
	120.023	86.6363	-0.520592	5.44669
	120.024	86.7347	-0.520592	5.44669
	120.051	86.7201	-0.520592	5.44669
	120.062	86.8367	-0.520592	5.44669
	120.057	87.1124	-0.520592	5.44669
	120.051	87.4183	-0.520592	5.44669
	120.05	87.6328	-0.520592	5.44669
	120.052	87.7414	-0.520592	5.44669
	120.053	87.9276	-0.520592	5.44669
	120.053	88.2965	-0.520592	5.44669
	120.052	88.683	-0.520592	5.44669
	120.052	88.9577	-0.520592	5.44669
	120.052	89.1708	-0.520592	5.44669
	120.052	89.3965	-0.520592	5.44669
	120.052	89.6491	-0.520592	5.44669
	120.03	89.9577	-0.520592	5.44669
	119.95	90.3371	-0.520592	5.44669
	119.847	90.6861	-0.520592	5.44669
	119.819	90.9417	-0.520592	5.44669
	119.91	91.1601	-0.520592	5.44669
	120.012	91.444	-0.520592	5.44669
	119.987	91.8253	-0.520592	5.44669
	119.867	92.1839	-0.520592	5.44669
	119.793	92.4428	-0.520592	5.44669
	119.798	92.6593	-0.520592	5.44669
	119.826	92.8919	-0.520592	5.44669
	119.858	93.1463	-0.520592	5.44669
	119.91	93.4039	-0.520592	5.44669
	119.928	93.6552	-0.520592	5.44669
	119.873	93.9519	-0.520592	5.44669
	119.815	94.3268	-0.520592	5.44669
	119.806	94.6782	-0.520592	5.44669
	119.821	94.9363	-0.520592	5.44669
	119.831	95.155	-0.520592	5.44669
	119.83	95.3889	-0.520592	5.44669
	119.826	95.5938	-0.520592	5.44669
	119.825	95.7241	-0.520592	5.44669
	119.825	95.8736	-0.520592	5.44669
	119.826	96.0641	-0.520592	5.44669
	119.826	96.2167	-0.520592	5.44669
	119.826	96.3804	-0.520592	5.44669
	119.826	96.618	-0.520592	5.44669
	119.826	96.8915	-0.520592	5.44669
	119.826	97.1059	-0.520592	5.44669
	119.826	97.1769	-0.520592	5.44669
	119.826	97.192	-0.520592	5.44669
	119.826	97.3305	-0.520592	5.44669
	119.826	97.5556	-0.520592	5.44669
	119.826	97.7263	-0.520592	5.44669
	119.826	97.8853	-0.520592	5.44669
	119.826	98.1145	-0.520592	5.44669
	119.826	98.3861	-0.520592	5.44669
	119.826	98.6028	-0.520592	5.44669
	119.826	98.7245	-0.520592	5.44669
	119.826	98.8663	-0.520592	5.44669
	119.826	99.1057	-0.520592	5.44669
	119.826	99.3878	-0.520592	5.44669
	119.826	99.6051	-0.520592	5.44669
	119.826	99.7235	-0.520592	5.44669
	119.826	99.8636	-0.520592	5.44669
	119.826	100.104	-0.520592	5.44669
	119.804	100.436	-0.520592	5.44669
	119.746	100.829	-0.520592	5.44669
	119.7	101.176	-0.520592	5.44669
	119.674	101.425	-0.520592	5.44669
	119.631	101.642	-0.520592	5.44669
	119.592	101.927	-0.520592	5.44669
	119.586	102.359	-0.520592	5.44669
	119.597	102.795	-0.520592	5.44669
	119.603	102.979	-0.520592	5.44669
	119.602	102.975	-0.520592	5.44669
	119.599	103.067	-0.520592	5.44669
	119.599	103.378	-0.520592	5.44669
	119.599	103.863	-0.520592	5.44669
	119.6	104.361	-0.520592	5.44669
	119.6	104.708	-0.520592	5.44669
	119.6	104.922	-0.520592	5.44669
	119.6	105.124	-0.520592	5.44669
	119.6	105.367	-0.520592	5.44669
	119.6	105.581	-0.520592	5.44669
	119.6	105.712	-0.520592	5.44669
	119.6	105.859	-0.520592	5.44669
	119.6	106.097	-0.520592	5.44669
	119.6	106.377	-0.520592	5.44268
	119.6	106.594	-0.520592	5.43234
	119.6	106.713	-0.520592	5.42806
	119.6	106.853	-0.520592	5.43775
	119.6	107.044	-0.520592	5.44858
	119.6	107.2	-0.520592	5.4505
	119.6	107.365	-0.520592	5.44759
	119.6	107.602	-0.520592	5.44571
	119.6	107.924	-0.520592	5.44595
	119.6	108.314	-0.520592	5.44673
	119.6	108.663	-0.520592	5.44696
	119.6	108.964	-0.520592	5.44679
	119.6	109.307	-0.520592	5.44663
	119.6	109.644	-0.520592	5.44663
	119.6	109.957	-0.520592	5.44668
	119.6	110.359	-0.520592	5.44671
	119.577	110.822	-0.520592	5.4467
	119.52	111.184	-0.520592	5.44668
	119.496	111.466	-0.520592	5.44668
	119.55	111.797	-0.520592	5.44669
	119.588	112.136	-0.520592	5.44669
	119.519	112.453	-0.520592	5.44669
	119.399	112.808	-0.520592	5.44669
	119.339	113.143	-0.520592	5.44669
	119.351	113.402	-0.520592	5.44669
	119.376	113.627	-0.520592	5.44669
	119.383	113.912	-0.520592	5.44669
	119.376	114.341	-0.520592	5.44669
	119.371	114.825	-0.520592	5.44669
	119.372	115.186	-0.520592	5.44669
	119.373	115.41	-0.520592	5.44669
	119.374	115.563	-0.520592	5.44669
	119.374	115.675	-0.520592	5.44669
	119.373	115.884	-0.520592	5.44669
	119.373	116.262	-0.520592	5.44669
	119.373	116.644	-0.520592	5.44669
	119.373	116.914	-0.520592	5.44669
	119.373	117.126	-0.520592	5.44669
	119.373	117.353	-0.520592	5.44669
	119.373	117.558	-0.520592	5.44669
	119.373	117.69	-0.520592	5.44669
	119.373	117.841	-0.528463	5.44669
	119.373	118.08	-0.548748	5.44669
	119.373	118.408	-0.557137	5.44669
	119.373	118.8	-0.538126	5.44669
	119.373	119.147	-0.516884	5.44669
	119.373	119.398	-0.513114	5.44669
	119.373	119.566	-0.518827	5.44669
	119.373	119.675	-0.522519	5.44669
	119.351	119.829	-0.522028	5.44669
	119.271	120.028	-0.520509	5.44669
	119.19	120.183	-0.520047	5.44669
	119.22	120.394	-0.520394	5.44669
	119.312	120.757	-0.520703	5.44669
	119.325	121.083	-0.520709	5.44669
	119.274	121.228	-0.520602	5.44669
	119.221	121.342	-0.520555	5.44669
	119.169	121.562	-0.520573	5.44669
	119.136	121.846	-0.520598	5.44669
	119.135	122.12	-0.520601	5.44669
	119.169	122.368	-0.520594	5.44669
	119.231	122.559	-0.52059	5.44669
	119.253	122.678	-0.520591	5.44669
	119.219	122.828	-0.520592	5.44669
	119.215	123.072	-0.520593	5.44669
	119.252	123.353	-0.520592	5.44669
	119.272	123.617	-0.520592	5.44669
	119.246	123.862	-0.520592	5.44669
	119.18	124.055	-0.520592	5.44669
	119.131	124.127	-0.520592	5.44669
	119.13	124.151	-0.520592	5.44669
	119.146	124.341	-0.520592	5.44669
	119.153	124.741	-0.520592	5.44669
	119.15	125.138	-0.520592	5.44669
	119.146	125.357	-0.520592	5.44669
	119.146	125.388	-0.520592	5.44669
	119.147	125.385	-0.520592	5.44669
	119.148	125.53	-0.520592	5.44669
	119.147	125.813	-0.520592	5.44669
	119.147	126.113	-0.520592	5.44669
	119.147	126.371	-0.520592	5.44669
	119.147	126.557	-0.520592	5.44669
	119.147	126.671	-0.520592	5.44669
	119.147	126.82	-0.520592	5.44669
	119.147	127.016	-0.520592	5.44669
	119.147	127.122	-0.520592	5.44669
	119.147	127.109	-0.520592	5.44669
	119.147	127.117	-0.520592	5.44669
	119.147	127.281	-0.520592	5.44669
	119.147	127.518	-0.520592	5.44669
	119.147	127.636	-0.520592	5.44669
	119.147	127.613	-0.520592	5.44669
	119.147	127.564	-0.520592	5.44669
	119.147	127.601	-0.520592	5.44669
	119.147	127.789	-0.520592	5.44669
	119.147	128.027	-0.520592	5.44669
	119.147	128.185	-0.520592	5.44669
	119.147	128.335	-0.520592	5.44669
	119.147	128.515	-0.520592	5.44669
	119.147	128.614	-0.520592	5.44669
	119.147	128.604	-0.520592	5.44669
	119.147	128.615	-0.520592	5.44669
	119.147	128.78	-0.520592	5.44669
	119.147	129.016	-0.520592	5.44669
	119.147	129.183	-0.520592	5.44669
	119.147	129.336	-0.520592	5.44669
	119.147	129.564	-0.520592	5.44669
	119.125	129.837	-0.520592	5.44669
	119.045	130.104	-0.520592	5.44669
	118.964	130.353	-0.520592	5.44669
	118.994	130.547	-0.520592	5.44669
	119.086	130.667	-0.520592	5.44669
	119.099	130.866	-0.520592	5.44669
	119.07	131.235	-0.520592	5.44669
	119.097	131.569	-0.520592	5.44669
	119.126	131.715	-0.520592	5.44669
	119.085	131.876	-0.520592	5.44669
	119.028	132.221	-0.520592	5.44669
	118.992	132.607	-0.520592	5.44669
	118.948	132.939	-0.520592	5.44669
	118.913	133.282	-0.520592	5.44669
	118.909	133.608	-0.520592	5.44669
	118.919	133.867	-0.520592	5.44669
	118.924	134.095	-0.520592	5.44669
	118.923	134.333	-0.520592	5.44669
	118.921	134.585	-0.520592	5.44669
	118.92	134.84	-0.520592	5.44669
	118.921	135.042	-0.520592	5.44669
	118.921	135.163	-0.520592	5.44669
	118.921	135.31	-0.520592	5.44669
	118.921	135.503	-0.520592	5.44669
	118.921	135.608	-0.520592	5.44669
	118.921	135.645	-0.520592	5.44669
	118.921	135.731	-0.520592	5.44669
	118.921	135.82	-0.520592	5.44669
	118.921	135.887	-0.520592	5.44669
	118.921	135.991	-0.520592	5.44669
	118.921	136.077	-0.520592	5.44669
	118.921	136.136	-0.520592	5.44669
	118.921	136.287	-0.520592	5.44669
	118.921	136.501	-0.520592	5.44669
	118.921	136.614	-0.520592	5.44669
	118.921	136.597	-0.520592	5.44669
	118.921	136.601	-0.520592	5.44669
	118.921	136.764	-0.520592	5.44669
	118.921	137.004	-0.520592	5.44669
	118.921	137.122	-0.520592	5.44669
	118.921	137.099	-0.520592	5.44669
	118.921	137.098	-0.520592	5.44669
	118.921	137.262	-0.520592	5.44669
	118.921	137.552	-0.520592	5.44669
	118.921	137.847	-0.520592	5.44669
	118.921	138.101	-0.520592	5.44669
	118.921	138.337	-0.520592	5.44669
	118.921	138.529	-0.520592	5.44669
	118.921	138.654	-0.520592	5.44669
	118.921	138.806	-0.520592	5.44669
	118.921	139.048	-0.520592	5.44669
	118.921	139.328	-0.520592	5.44669
	118.921	139.543	-0.520592	5.44669
	118.921	139.612	-0.520592	5.44669
	118.921	139.626	-0.520592	5.44669
	118.921	139.814	-0.520592	5.44669
	118.921	140.216	-0.520592	5.44669
	118.921	140.615	-0.520592	5.44669
	118.899	140.884	-0.520592	5.44669
	118.841	141.04	-0.520592	5.44669
	118.795	141.089	-0.520592	5.44669
	118.791	141.116	-0.520592	5.44669
	118.828	141.267	-0.520592	5.44669
	118.87	141.542	-0.520592	5.44669
	118.834	141.836	-0.520592	5.44669
	118.731	142.094	-0.520592	5.44669
	118.667	142.381	-0.520592	5.44669
	118.671	142.749	-0.520592	5.44669
	118.695	143.052	-0.520592	5.44669
	118.703	143.137	-0.520592	5.44669
	118.698	143.079	-0.520592	5.44669
	118.693	143.076	-0.520592	5.44669
	118.693	143.3	-0.520592	5.44669
	118.694	143.674	-0.520592	5.44669
	118.695	143.893	-0.520592	5.44669
	118.695	143.924	-0.520592	5.44669
	118.694	144.018	-0.520592	5.44669
	118.694	144.268	-0.520592	5.44669
	118.695	144.571	-0.520592	5.44669
	118.695	144.843	-0.520592	5.44669
	118.695	145.083	-0.520592	5.44669
	118.695	145.32	-0.520592	5.44669
	118.695	145.568	-0.520592	5.44669
	118.695	145.871	-0.520592	5.44669
	118.695	146.249	-0.520592	5.44669
	118.695	146.6	-0.520592	5.44669
	118.695	146.906	-0.520592	5.44669
	118.695	147.251	-0.520592	5.44669
	118.695	147.538	-0.520592	5.44669
	118.695	147.624	-0.520592	5.44669
	118.672	147.622	-0.520592	5.44669
	118.593	147.747	-0.520592	5.44669
	118.489	148.023	-0.520592	5.44669
	118.439	148.325	-0.520592	5.44669
	118.45	148.587	-0.520592	5.44669
	118.471	148.824	-0.520592	5.44669
	118.476	149.063	-0.520592	5.44669
	118.471	149.313	-0.520592	5.44669
	118.466	149.567	-0.520592	5.44669
	118.467	149.867	-0.520592	5.44669
	118.468	150.292	-0.520592	5.44669
	118.491	150.769	-0.520592	5.44669
	118.548	151.128	-0.520592	5.44669
	118.572	151.355	-0.520592	5.44669
	118.518	151.558	-0.520592	5.44669
	118.458	151.845	-0.520592	5.44669
	118.447	152.283	-0.520592	5.44669
	118.463	152.77	-0.520592	5.44669
	118.474	153.129	-0.520592	5.44669
	118.472	153.401	-0.520592	5.44669
	118.468	153.779	-0.520592	5.44669
	118.467	154.295	-0.520592	5.44669
	118.468	154.843	-0.520592	5.44669
	118.469	155.356	-0.520592	5.44669
	118.469	155.795	-0.520592	5.44669
	118.468	156.108	-0.520592	5.44669
	118.468	156.379	-0.520592	5.44669
	118.468	156.772	-0.520592	5.44669
	118.468	157.247	-0.520592	5.44669
	118.468	157.666	-0.520592	5.44669
	118.468	158.123	-0.520592	5.44669
	118.468	158.729	-0.520592	5.44669
	118.468	159.303	-0.520592	5.44669
	118.446	159.699	-0.520592	5.44669
	118.389	160.114	-0.520592	5.44669
	118.365	160.71	-0.520592	5.44669
	118.419	161.295	-0.520592	5.44669
	118.479	161.7	-0.520592	5.44669
	118.489	162.065	-0.520592	5.44669
	118.451	162.482	-0.520592	5.44669
	118.361	162.837	-0.520592	5.44669
	118.281	163.084	-0.520592	5.44669
	118.293	163.297	-0.520592	5.44669
	118.351	163.532	-0.520592	5.44669
	118.397	163.838	-0.520592	5.44669
	118.422	164.272	-0.520592	5.44669
	118.376	164.8	-0.520592	5.44669
	118.274	165.283	-0.520592	5.44669
	118.237	165.61	-0.520592	5.44669
	118.3	165.87	-0.520592	5.44669
	118.346	166.254	-0.520592	5.44669
	118.3	166.778	-0.520592	5.44669
	118.235	167.278	-0.520592	5.44669
	118.219	167.613	-0.520592	5.44669
	118.235	167.871	-0.520592	5.44669
	118.247	168.251	-0.520592	5.44669
	118.247	168.774	-0.520592	5.44669
	118.242	169.323	-0.520592	5.44669
	118.24	169.835	-0.520592	5.44669
	118.241	170.321	-0.520592	5.44669
	118.242	170.811	-0.520592	5.44669
	118.242	171.36	-0.520592	5.44669
	118.242	172.039	-0.520592	5.44669
	118.242	172.768	-0.520592	5.44669
	118.242	173.327	-0.520592	5.44669
	118.242	173.675	-0.520592	5.44669
	118.242	174.075	-0.520592	5.44669
	118.242	174.682	-0.520592	5.44669
	118.242	175.326	-0.520592	5.44669
	118.242	175.858	-0.520592	5.44669
	118.242	176.321	-0.520592	5.44669
	118.242	176.745	-0.520592	5.44669
	118.242	177.07	-0.520592	5.44669
	118.242	177.4	-0.520592	5.44669
	118.242	177.92	-0.520592	5.44669
	118.242	178.493	-0.520592	5.44669
	118.242	178.918	-0.520592	5.44669
	118.242	179.246	-0.520592	5.44669
	118.242	179.534	-0.520592	5.44669
	118.242	179.832	-0.520592	5.44669
	118.242	180.196	-0.520592	5.44669
	118.242	180.494	-0.520592	5.44669
	118.242	180.627	-0.520592	5.44669
	118.22	180.747	-0.520592	5.44669
	118.162	180.973	-0.520592	5.44669
	118.138	181.257	-0.520592	5.44669
	118.192	181.48	-0.520592	5.44669
	118.23	181.551	-0.520592	5.44669
	118.161	181.563	-0.520592	5.44669
	118.041	181.7	-0.520592	5.44669
	118.004	181.975	-0.520592	5.44669
	118.095	182.273	-0.520592	5.44669
	118.224	182.485	-0.520592	5.44669
	118.258	182.595	-0.520592	5.44669
	118.161	182.734	-0.520592	5.44669
	118.054	182.976	-0.520592	5.44669
	118.057	183.26	-0.520592	5.44669
	118.098	183.527	-0.520592	5.44669
	118.071	183.771	-0.520592	5.44669
	118.015	184.013	-0.520592	5.44669
	117.997	184.31	-0.520592	5.44669
	118.03	184.738	-0.520592	5.44669
	118.099	185.266	-0.520592	5.44669
	118.123	185.801	-0.520592	5.44669
	118.066	186.305	-0.520592	5.44669
	118.004	186.744	-0.520592	5.44669
	117.994	187.061	-0.520592	5.44669
	118.011	187.333	-0.520592	5.44669
	118.021	187.775	-0.520592	5.44669
	118.02	188.425	-0.520592	5.44669
	118.015	189.022	-0.520592	5.44669
	118.014	189.413	-0.520592	5.44669
	118.015	189.768	-0.520592	5.44669
	118.016	190.185	-0.520592	5.44669
	118.016	190.545	-0.520592	5.44669
	118.016	190.842	-0.520592	5.44669
	118.016	191.181	-0.520592	5.44669
	118.016	191.517	-0.520592	5.44669
	118.016	191.782	-0.520592	5.44669
	118.016	192.009	-0.520592	5.44669
	118.016	192.293	-0.520592	5.44669
	118.016	192.671	-0.520592	5.44669
	118.016	193.029	-0.520592	5.44669
	118.016	193.288	-0.520592	5.44669
	118.016	193.505	-0.520592	5.44669
	118.016	193.787	-0.520592	5.44669
	118.016	194.168	-0.520592	5.44669
	118.016	194.527	-0.520592	5.44669
	118.016	194.836	-0.520592	5.44669
	118.016	195.228	-0.520592	5.44669
	118.016	195.738	-0.520592	5.44669
	118.016	196.327	-0.520592	5.44669
	118.016	196.966	-0.520592	5.44669
	117.993	197.558	-0.520592	5.44669
	117.936	198.057	-0.520592	5.44669
	117.912	198.475	-0.520592	5.44669
	117.966	198.835	-0.520592	5.44669
	118.026	199.189	-0.520592	5.44669
	118.015	199.511	-0.520592	5.44669
	117.919	199.814	-0.520592	5.44669
	117.805	200.217	-0.520592	5.44669
	117.756	200.685	-0.520592	5.44669
	117.771	201.048	-0.520592	5.44669
	117.794	201.279	-0.520592	5.44669
	117.798	201.532	-0.520592	5.44669
	117.791	201.945	-0.520592	5.44669
	117.787	202.435	-0.520592	5.44669
	117.788	202.803	-0.520592	5.44669
	117.789	203.029	-0.520592	5.44669
	117.79	203.229	-0.520592	5.44669
	117.79	203.466	-0.520592	5.44669
	117.789	203.777	-0.520592	5.44669
	117.789	204.213	-0.520592	5.44669
	117.789	204.74	-0.520592	5.44669
	117.789	205.222	-0.520592	5.44669
	117.789	205.598	-0.520592	5.44669
	117.789	206.034	-0.520592	5.44669
	117.789	206.598	-0.520592	5.44669
	117.789	207.006	-0.520592	5.44669
	117.789	207.127	-0.520592	5.44669
	117.789	207.253	-0.520592	5.44669
	117.789	207.593	-0.520592	5.44669
	117.789	207.989	-0.520592	5.44669
	117.789	208.278	-0.520592	5.44669
	117.789	208.493	-0.520592	5.44669
	117.789	208.764	-0.520592	5.44669
	117.789	209.141	-0.520592	5.44669
	117.789	209.502	-0.520592	5.44669
	117.789	209.764	-0.520592	5.44669
	117.767	209.932	-0.520592	5.44669
	117.71	209.987	-0.520592	5.44669
	117.686	210.013	-0.520592	5.44669
	117.74	210.161	-0.520592	5.44669
	117.8	210.387	-0.520592	5.44669
	117.811	210.505	-0.520592	5.44669
	117.794	210.486	-0.520592	5.44669
	117.784	210.438	-0.520592	5.44669
	117.785	210.425	-0.520592	5.44669
	117.79	210.486	-0.520592	5.44669
	117.791	210.622	-0.520592	5.44669
	117.79	210.675	-0.520592	5.44669
	117.789	210.552	-0.520592	5.44669
	117.789	210.418	-0.520592	5.44669
	117.767	210.395	-0.520592	5.44669
	117.71	210.432	-0.520592	5.44669
	117.686	210.455	-0.520592	5.44669
	117.74	210.452	-0.520592	5.44669
	117.8	210.442	-0.520592	5.44669
	117.811	210.439	-0.520592	5.44669
	117.794	210.491	-0.520592	5.44669
	117.784	210.669	-0.520592	5.44669
	117.763	210.897	-0.520592	5.44669
	117.71	211.006	-0.520592	5.44669
	117.687	211.032	-0.520592	5.44669
	117.74	211.161	-0.520592	5.44669
	117.777	211.378	-0.520592	5.44669
	117.73	211.549	-0.520592	5.44669
	117.669	211.711	-0.520592	5.44669
	117.632	211.892	-0.520592	5.44669
	117.613	212.036	-0.520592	5.44669
	117.635	212.249	-0.520592	5.44669
	117.655	212.616	-0.520592	5.44669
	117.611	212.993	-0.520592	5.44669
	117.556	213.313	-0.520592	5.44669
	117.566	213.704	-0.520592	5.44669
	117.638	214.16	-0.520592	5.44669
	117.671	214.523	-0.520592	5.44669
	117.617	214.758	-0.520592	5.44669
	117.575	214.964	-0.520592	5.44669
	117.62	215.2	-0.520592	5.44669
	117.661	215.411	-0.520592	5.44669
	117.618	215.543	-0.520592	5.44669
	117.557	215.74	-0.520592	5.44669
	117.542	216.105	-0.520592	5.44669
	117.579	216.486	-0.520592	5.44669
	117.648	216.76	-0.520592	5.44669
	117.671	216.926	-0.520592	5.44669
[truncated: 2,772 more rows]
