# Supplementary material for: Design of a cosmetic glove stiffness compensation mechanism for toddler-sized hand prostheses
Source: PLoS One. 2017 Aug 11;12(8):e0183233. doi: 10.1371/journal.pone.0183233 (PMC5553851; doi:10.1371/journal.pone.0183233)
Supplement: S1 Dataset — (ZIP) [file pone.0183233.s001.zip › 01 Glove measurements/PVCglove4_1.xlsx]

## Sheet: test_glove4_1
LabVIEW Measurement
Writer_Version	2
Reader_Version	2
Separator	Tab
Decimal_Separator	.
Multi_Headings	No
X_Columns	No
Time_Pref	Absolute
Operator	localadmin
Date	2012-12-10
Time	00:14:20.795000
***End_of_Header***
Channels	4
Samples	10	10	10	10
Date	2012-12-10	2012-12-10	2012-12-10	2012-12-10
Time	00:14:42.295000	00:14:42.295000	00:14:42.295000	00:14:42.295000
Y_Unit_Label	mm	N	N	Pa
X_Dimension	Time	Time	Time	Time
X0	0	0	0	0
Delta_X	0.01	0.01	0.01	0.01
***End_of_Header***
X_Value	Voltage LVDT (Filtered)	Voltage Load Cell (Filtered)	Voltage Pinch Load Cell (Filtered)	Voltage Pressure (Filtered)	Comment
	129.022	0.269836	-0.600473	5.44669
	129.056	0.303834	-0.600473	5.44669
	129.014	0.278593	-0.600473	5.44669
	128.912	0.256193	-0.600473	5.44669
	128.872	0.255823	-0.592602	5.44669
	128.957	0.263636	-0.572317	5.44669
	129.084	0.267042	-0.563928	5.44669
	129.119	0.216501	-0.582939	5.44669
	129.024	0.038759	-0.604181	5.44669
	128.894	-0.189902	-0.607951	5.4507
	128.861	-0.249771	-0.602239	5.46104
	128.959	-0.050319	-0.598547	5.46531
	129.088	0.224763	-0.599037	5.45562
	129.143	0.345245	-0.600556	5.4448
	129.125	0.260804	-0.601018	5.44287
	129.099	0.078349	-0.600672	5.44579
	129.094	0.015428	-0.600362	5.44767
	129.102	0.149691	-0.600356	5.44742
	129.084	0.292651	-0.600463	5.44664
	129.026	0.315001	-0.60051	5.44641
	129	0.275162	-0.600492	5.44658
	129.031	0.250787	-0.600468	5.44674
	129.034	0.254778	-0.600464	5.44675
	128.999	0.26512	-0.600471	5.44669
	128.957	0.268035	-0.600475	5.44667
	128.903	0.265579	-0.600475	5.44668
	128.866	0.263515	-0.600473	5.44669
	128.864	0.263523	-0.600472	5.44669
	128.876	0.21507	-0.600473	5.44669
	128.882	0.03941	-0.600473	5.44669
	128.88	-0.139931	-0.600473	5.44669
	128.899	-0.1229	-0.600473	5.44669
	128.956	-0.047315	-0.600473	5.44669
	128.981	-0.070154	-0.600473	5.44669
	128.928	-0.065069	-0.600473	5.44669
	128.89	0.000944	-0.600473	5.44669
	128.959	0.08481	-0.600473	5.44669
	129.056	0.204044	-0.600473	5.44669
	129.059	0.241213	-0.600473	5.44669
	129.001	0.118719	-0.592602	5.44669
	128.972	0.039045	-0.572317	5.44669
	129.002	0.096003	-0.563928	5.44669
	129.073	0.106401	-0.582939	5.44669
	129.122	0.083893	-0.604181	5.44669
	129.122	0.168102	-0.607951	5.44669
	129.105	0.27598	-0.602239	5.44669
	129.098	0.252276	-0.598547	5.44669
	129.101	0.099452	-0.599037	5.44669
	129.105	0.027307	-0.600556	5.44669
	129.083	0.147167	-0.601018	5.44669
	129.024	0.287372	-0.600672	5.44669
	129	0.313687	-0.600362	5.44669
	129.032	0.227298	-0.600356	5.44669
	129.012	0.075844	-0.600463	5.44669
	128.92	0.026338	-0.60051	5.44669
	128.854	0.105969	-0.600492	5.44669
	128.854	0.065909	-0.600468	5.44669
	128.876	-0.14116	-0.600464	5.44669
	128.886	-0.239309	-0.600471	5.44669
	128.881	-0.06331	-0.600475	5.44669
	128.876	0.215595	-0.600475	5.44669
	128.898	0.346021	-0.600473	5.44669
	128.957	0.313578	-0.600472	5.44669
	129.004	0.25554	-0.600473	5.44669
	129.03	0.193875	-0.600473	5.44669
	129.05	0.082551	-0.600473	5.44669
	129.01	-0.008157	-0.600473	5.44669
	128.912	-0.066225	-0.600473	5.44669
	128.874	-0.116941	-0.600473	5.44669
	128.958	-0.028451	-0.600473	5.44669
	129.061	0.139132	-0.600473	5.44669
	129.061	0.097308	-0.600473	5.44669
	129	-0.090917	-0.600473	5.44669
	128.948	-0.123303	-0.600473	5.44669
	128.922	-0.015771	-0.600473	5.44669
	128.947	0.049364	-0.600473	5.44669
	128.97	0.039784	-0.600473	5.44669
	128.926	0.062025	-0.600473	5.44669
	128.893	0.180952	-0.600473	5.44669
	128.938	0.288871	-0.600473	5.44669
	128.998	0.302257	-0.600473	5.44669
	129.012	0.27116	-0.600473	5.44669
	128.975	0.253639	-0.600473	5.44669
	128.928	0.257395	-0.600473	5.44669
	128.963	0.216012	-0.600473	5.44669
	129.067	0.041983	-0.600473	5.44669
	129.132	-0.139188	-0.600473	5.44669
	129.106	-0.074313	-0.600473	5.44669
	129.024	0.128134	-0.600473	5.44669
	128.97	0.158242	-0.600473	5.44669
	128.971	0.093884	-0.600473	5.44669
	128.99	0.104622	-0.600473	5.44669
	128.975	0.090471	-0.592602	5.44669
	128.936	0.07415	-0.572317	5.44669
	128.966	0.169682	-0.563928	5.44669
	129.043	0.230915	-0.582939	5.44669
	129.051	0.126667	-0.604181	5.44669
	129.024	-0.003148	-0.607951	5.44669
	129.032	-0.030665	-0.602239	5.44669
	129.004	0.002336	-0.598547	5.44669
	128.938	0.025684	-0.599037	5.44669
	128.957	0.072883	-0.600556	5.44669
	129.039	0.190519	-0.601018	5.44669
	129.03	0.23983	-0.600672	5.44669
	128.924	0.122953	-0.600362	5.44669
	128.872	-0.007879	-0.600356	5.44669
	128.952	-0.080518	-0.600463	5.44669
	129.082	-0.123035	-0.60051	5.44669
	129.12	-0.025924	-0.600492	5.44669
	129.025	0.191547	-0.600468	5.44669
	128.894	0.322916	-0.600464	5.44669
	128.839	0.312489	-0.600471	5.44669
	128.879	0.263303	-0.600475	5.44669
	128.963	0.197514	-0.600475	5.44669
	129.013	0.032126	-0.600473	5.44669
	129.009	-0.185933	-0.600472	5.44669
	128.968	-0.294942	-0.600473	5.44669
	128.904	-0.226012	-0.600473	5.44669
	128.885	-0.004949	-0.600473	5.44669
	128.965	0.235017	-0.600473	5.44669
	129.083	0.333365	-0.600473	5.44669
	129.116	0.301366	-0.600473	5.44669
	129.045	0.254922	-0.600473	5.44669
	128.975	0.247147	-0.600473	5.44669
	128.943	0.211256	-0.600473	5.44669
	128.906	0.043632	-0.600473	5.44669
	128.894	-0.185997	-0.600473	5.44669
	128.968	-0.249868	-0.600473	5.44669
	129.058	-0.100938	-0.600473	5.44669
	129.034	-0.000957	-0.600473	5.44669
	128.941	-0.058847	-0.600473	5.44669
	128.948	-0.027669	-0.600473	5.44669
	129.056	0.118755	-0.600473	5.44669
	129.111	0.137677	-0.600473	5.44669
	129.052	0.088595	-0.600473	5.44669
	128.979	0.109715	-0.600473	5.44669
	128.943	0.094484	-0.600473	5.44669
	128.927	0.07402	-0.600473	5.44669
	128.951	0.119011	-0.600473	5.44669
	128.97	0.103566	-0.600473	5.44669
	128.925	0.074521	-0.600473	5.44669
	128.87	0.115993	-0.600473	5.44669
	128.859	0.102123	-0.600473	5.44669
	128.872	0.07499	-0.600473	5.44669
	128.905	0.165892	-0.600473	5.44669
	128.961	0.278219	-0.600473	5.44669
	128.981	0.254	-0.600473	5.44669
	128.926	0.050188	-0.600473	5.44669
	128.867	-0.198493	-0.600473	5.44669
	128.857	-0.257439	-0.600473	5.44669
	128.895	-0.050479	-0.600473	5.44669
	128.985	0.178231	-0.600473	5.44669
	129.087	0.170449	-0.600473	5.44669
	129.11	0.031952	-0.600473	5.44669
	129.019	-0.031837	-0.600473	5.44669
	128.895	0.038511	-0.600473	5.44669
	128.841	0.196607	-0.600473	5.44669
	128.88	0.303794	-0.592602	5.44669
	128.984	0.253754	-0.572317	5.44669
	129.07	0.040988	-0.563928	5.44669
	129.033	-0.153069	-0.582939	5.44669
	128.937	-0.128972	-0.604181	5.44669
	128.924	0.004001	-0.607951	5.44669
	128.977	0.05967	-0.602239	5.44669
	129.008	-0.012116	-0.598547	5.44669
	129.003	-0.118738	-0.599037	5.44669
	128.99	-0.048492	-0.600556	5.4507
	128.986	0.180558	-0.601018	5.46104
	128.989	0.277144	-0.600672	5.46531
	128.97	0.09267	-0.600362	5.45562
	128.912	-0.14004	-0.600356	5.4448
	128.887	-0.092742	-0.600463	5.44287
	128.941	0.169899	-0.60051	5.44579
	128.979	0.288456	-0.600492	5.44767
	128.932	0.150395	-0.600468	5.44742
	128.892	0.035481	-0.600464	5.44664
	128.936	0.132435	-0.600471	5.44641
	128.997	0.278288	-0.600475	5.44658
	129.035	0.315117	-0.600475	5.44674
	129.077	0.280316	-0.600473	5.44675
	129.112	0.203714	-0.600472	5.44669
	129.116	0.077868	-0.600473	5.44667
	129.084	0.035575	-0.600473	5.44668
	129.021	0.15831	-0.600473	5.44669
	128.976	0.289102	-0.600473	5.44669
	128.953	0.261261	-0.600473	5.44669
	128.91	0.098552	-0.600473	5.44669
	128.87	0.023737	-0.600473	5.44669
	128.886	0.096801	-0.600473	5.44669
	128.955	0.062993	-0.600473	5.44669
	128.985	-0.089933	-0.600473	5.44669
	128.952	-0.061454	-0.600473	5.44669
	128.969	0.165155	-0.600473	5.44669
	129.061	0.275341	-0.600473	5.44669
	129.128	0.146587	-0.600473	5.44669
	129.106	0.038548	-0.600473	5.44669
	129.003	0.085883	-0.600473	5.44669
	128.913	0.102338	-0.600473	5.44669
	128.925	0.085788	-0.600473	5.44669
	128.964	0.17034	-0.600473	5.44669
	128.932	0.276244	-0.600473	5.4507
	128.875	0.300782	-0.600473	5.46104
	128.858	0.225846	-0.600473	5.46531
	128.871	0.079823	-0.600473	5.45562
	128.882	0.02852	-0.600473	5.4448
	128.882	0.154659	-0.600473	5.44287
	128.878	0.29008	-0.600473	5.44579
	128.876	0.262968	-0.600473	5.44767
	128.877	0.09892	-0.600473	5.44742
	128.878	0.023284	-0.600473	5.44664
	128.878	0.145671	-0.600473	5.44641
	128.878	0.288175	-0.600473	5.44658
	128.878	0.265365	-0.600473	5.44674
	128.878	0.100601	-0.600473	5.44675
	128.878	0.023136	-0.600473	5.44669
	128.878	0.095822	-0.600473	5.44667
	128.878	0.111986	-0.600473	5.44668
	128.878	0.086298	-0.600473	5.44669
	128.878	0.167125	-0.600473	5.44669
	128.878	0.274716	-0.600473	5.44669
	128.878	0.301285	-0.600473	5.44669
	128.878	0.275791	-0.600473	5.44669
	128.878	0.255925	-0.600473	5.44669
	128.878	0.256707	-0.600473	5.44669
	128.855	0.264102	-0.600473	5.44669
	128.776	0.266922	-0.600473	5.44669
	128.672	0.265476	-0.600473	5.44669
	128.622	0.263867	-0.600473	5.44669
	128.633	0.214517	-0.600473	5.44669
	128.654	0.088247	-0.600473	5.44669
	128.659	0.036083	-0.600473	5.44669
	128.654	0.154834	-0.600473	5.44669
	128.65	0.287465	-0.600473	5.44669
	128.65	0.311001	-0.600473	5.44669
	128.651	0.27533	-0.600473	5.44669
	128.652	0.252279	-0.600473	5.44669
	128.652	0.255343	-0.600473	5.44669
	128.651	0.264827	-0.600473	5.44669
	128.651	0.267711	-0.600473	5.44669
	128.651	0.265548	-0.600473	5.44669
	128.629	0.263617	-0.600473	5.44669
	128.549	0.214387	-0.600473	5.44669
	128.468	0.088281	-0.600473	5.44669
	128.476	0.036144	-0.600473	5.44669
	128.51	0.154847	-0.600473	5.44669
	128.477	0.287449	-0.600473	5.44669
	128.422	0.310989	-0.600473	5.44669
	128.428	0.275331	-0.600473	5.44669
	128.498	0.252283	-0.600473	5.44669
	128.533	0.255345	-0.600473	5.44669
	128.479	0.264826	-0.600473	5.44669
	128.415	0.26771	-0.600473	5.44669
	128.403	0.216358	-0.600473	5.44669
	128.397	0.087652	-0.600473	5.44669
	128.351	0.03518	-0.600473	5.44669
	128.304	0.154667	-0.600473	5.44669
	128.273	0.287716	-0.600473	5.44669
	128.228	0.261975	-0.600473	5.44669
	128.19	0.099344	-0.600473	5.44669
	128.186	0.023814	-0.600473	5.44669
	128.196	0.096552	-0.600473	5.44669
	128.202	0.112051	-0.600473	5.44669
	128.201	0.086066	-0.600473	5.44669
	128.176	0.117814	-0.600473	5.44669
	128.118	0.098783	-0.600473	5.44669
	128.095	0.072943	-0.600473	5.44669
	128.149	0.166223	-0.600473	5.44669
	128.209	0.279085	-0.600473	5.44669
	128.198	0.303435	-0.600473	5.44669
	128.124	0.275138	-0.600473	5.44669
	128.067	0.254888	-0.600473	5.44669
	128.043	0.256504	-0.600473	5.44669
	128.004	0.264386	-0.600473	5.44669
	127.966	0.267113	-0.600473	5.44669
	127.96	0.265455	-0.600473	5.44669
	127.969	0.2146	-0.600473	5.44669
	127.976	0.087717	-0.600473	5.44669
	127.975	0.035832	-0.600473	5.44669
	127.972	0.154917	-0.600473	5.44669
	127.972	0.287589	-0.600473	5.44669
	127.972	0.311023	-0.600473	5.44669
	127.973	0.275295	-0.600473	5.44669
	127.973	0.252256	-0.600473	5.44669
	127.973	0.255346	-0.600473	5.44669
	127.972	0.264836	-0.600473	5.44669
	127.972	0.267714	-0.600473	5.44669
	127.973	0.265546	-0.600473	5.44669
	127.973	0.263615	-0.600473	5.44669
	127.973	0.263577	-0.600473	5.44669
	127.972	0.215057	-0.600473	5.44669
	127.972	0.088576	-0.600473	5.44669
	127.972	0.036029	-0.600473	5.44669
	127.95	0.154694	-0.600473	5.44669
	127.87	0.287426	-0.600473	5.44669
	127.789	0.311034	-0.600473	5.44669
	127.797	0.275358	-0.600473	5.44669
	127.831	0.252279	-0.600473	5.44669
	127.799	0.255333	-0.600473	5.44669
	127.743	0.264823	-0.600473	5.44669
	127.727	0.267713	-0.600473	5.44669
	127.739	0.26555	-0.600473	5.44669
	127.75	0.263617	-0.600473	5.44669
	127.75	0.263576	-0.600473	5.44669
	127.747	0.264246	-0.600473	5.44669
	127.745	0.264541	-0.600473	5.44669
	127.746	0.264427	-0.600473	5.44669
	127.724	0.264274	-0.600473	5.44669
	127.644	0.264251	-0.600473	5.44669
	127.541	0.264295	-0.600473	5.44669
	127.491	0.264322	-0.600473	5.44669
	127.501	0.264318	-0.600473	5.44669
	127.523	0.264306	-0.600473	5.44669
	127.528	0.264303	-0.600473	5.44669
	127.522	0.264306	-0.600473	5.44669
	127.518	0.264308	-0.600473	5.44669
	127.518	0.264308	-0.600473	5.44669
	127.52	0.264307	-0.600473	5.44669
	127.52	0.264307	-0.600473	5.44669
	127.52	0.264307	-0.600473	5.44669
	127.52	0.264307	-0.600473	5.44669
	127.52	0.264307	-0.600473	5.44669
	127.52	0.264307	-0.600473	5.44669
	127.498	0.215117	-0.600473	5.44669
	127.44	0.088342	-0.600473	5.44669
	127.394	0.03591	-0.600473	5.44669
	127.368	0.154727	-0.600473	5.44669
	127.325	0.287482	-0.600473	5.44669
	127.286	0.311046	-0.600473	5.44669
	127.28	0.275343	-0.600473	5.44669
	127.291	0.252268	-0.600473	5.44669
	127.297	0.255334	-0.600473	5.44669
	127.296	0.264827	-0.600473	5.44669
	127.293	0.267714	-0.600473	5.44669
	127.27	0.265549	-0.600473	5.44669
	127.191	0.263617	-0.592602	5.44669
	127.088	0.263576	-0.572317	5.44669
	127.039	0.264247	-0.563928	5.44669
	127.049	0.264542	-0.582939	5.44669
	127.07	0.264427	-0.59631	5.44669
	127.075	0.264274	-0.579796	5.44669
	127.07	0.264251	-0.565694	5.44669
	127.066	0.264295	-0.581013	5.44669
	127.066	0.264322	-0.602745	5.44669
	127.067	0.264318	-0.608035	5.44669
	127.068	0.264306	-0.602784	5.44669
	127.068	0.264303	-0.598745	5.44669
	127.067	0.264306	-0.598927	5.44669
	127.067	0.264308	-0.600439	5.44669
	127.067	0.264308	-0.601008	5.44669
	127.045	0.264307	-0.600709	5.44669
	126.965	0.264307	-0.600382	5.44669
	126.862	0.264307	-0.600351	5.44669
	126.812	0.264307	-0.600454	5.44669
	126.823	0.264307	-0.600508	5.44669
	126.844	0.264307	-0.600494	5.44669
	126.849	0.264307	-0.600469	5.44669
	126.843	0.264307	-0.600464	5.44669
	126.839	0.264307	-0.60047	5.44669
	126.839	0.264307	-0.600475	5.44669
	126.841	0.264307	-0.600475	5.44669
	126.819	0.264307	-0.600473	5.44669
	126.762	0.264307	-0.600472	5.44669
	126.715	0.264307	-0.600473	5.44669
	126.689	0.264307	-0.600473	5.44669
	126.646	0.264307	-0.600473	5.44669
	126.607	0.264307	-0.600473	5.44669
	126.601	0.264307	-0.600473	5.44669
	126.612	0.264307	-0.600473	5.44669
	126.618	0.264307	-0.600473	5.44669
	126.617	0.264307	-0.600473	5.44669
	126.615	0.264307	-0.600473	5.44669
	126.614	0.264307	-0.600473	5.44669
	126.614	0.264307	-0.600473	5.44669
	126.593	0.264307	-0.600473	5.44669
	126.513	0.264307	-0.600473	5.44669
	126.409	0.264307	-0.600473	5.44669
	126.359	0.264307	-0.600473	5.44669
	126.37	0.264307	-0.600473	5.44669
	126.391	0.264307	-0.600473	5.44669
	126.396	0.264307	-0.600473	5.44669
	126.391	0.264307	-0.600473	5.44669
	126.387	0.264307	-0.600473	5.44669
	126.387	0.264307	-0.600473	5.44669
	126.388	0.313497	-0.600473	5.44669
	126.389	0.440273	-0.600473	5.44669
	126.389	0.492705	-0.600473	5.44669
	126.388	0.373887	-0.600473	5.44669
	126.388	0.241132	-0.600473	5.44669
	126.388	0.217568	-0.600473	5.44669
	126.388	0.253272	-0.600473	5.44669
	126.388	0.276346	-0.600473	5.44669
	126.388	0.27328	-0.600473	5.44669
	126.388	0.312978	-0.600473	5.44669
	126.388	0.436866	-0.600473	5.44669
	126.388	0.491462	-0.600473	5.44669
	126.388	0.374578	-0.600473	5.44669
	126.366	0.241863	-0.600473	5.44669
	126.286	0.217629	-0.600473	5.44669
	126.183	0.253037	-0.608344	5.44669
	126.133	0.276226	-0.628628	5.44669
	126.144	0.273313	-0.637018	5.44669
	126.165	0.263844	-0.618006	5.44669
	126.17	0.260912	-0.596765	5.44669
	126.164	0.26305	-0.592994	5.44669
	126.16	0.264987	-0.598707	5.44669
	126.161	0.265039	-0.602399	5.44669
	126.162	0.313562	-0.601909	5.44669
	126.163	0.48923	-0.60039	5.44669
	126.14	0.66855	-0.599928	5.44669
	126.082	0.602317	-0.600274	5.44669
	126.059	0.350769	-0.600583	5.44669
	126.112	0.243596	-0.60059	5.44669
	126.173	0.382483	-0.600483	5.44669
	126.183	0.493697	-0.600435	5.44669
	126.145	0.3949	-0.600454	5.44669
	126.055	0.29878	-0.600478	5.44669
	125.953	0.438799	-0.600482	5.44669
	125.907	0.702175	-0.592604	5.44669
	125.919	0.838927	-0.572315	5.44669
	125.939	0.81466	-0.563926	5.44669
	125.943	0.708609	-0.58294	5.44669
	125.938	0.517755	-0.604182	5.44669
	125.934	0.303381	-0.607952	5.44669
	125.934	0.254164	-0.602239	5.44669
	125.936	0.453001	-0.598546	5.44669
	125.936	0.674849	-0.599037	5.44669
	125.936	0.61789	-0.600556	5.44669
	125.936	0.355062	-0.601018	5.44669
	125.936	0.23986	-0.600672	5.44669
	125.914	0.379393	-0.600362	5.44669
	125.834	0.493731	-0.600356	5.44669
	125.753	0.445202	-0.600463	5.44669
	125.783	0.475199	-0.60051	5.44669
	125.897	0.666991	-0.592621	5.44669
	125.945	0.762317	-0.572312	5.44669
	125.86	0.590566	-0.563919	5.44669
	125.73	0.314443	-0.582938	5.44669
	125.671	0.232863	-0.604183	5.44669
	125.687	0.440138	-0.607953	5.44669
	125.714	0.726221	-0.602238	5.44669
	125.719	0.848532	-0.598546	5.44669
	125.712	0.760947	-0.599037	5.44669
	125.707	0.576525	-0.600556	5.44669
	125.708	0.513898	-0.601018	5.44669
	125.71	0.648983	-0.600672	5.44669
	125.71	0.742993	-0.600362	5.44669
	125.71	0.638375	-0.600356	5.44669
	125.709	0.496748	-0.600463	5.44669
	125.709	0.415224	-0.60051	5.44669
	125.71	0.372821	-0.600492	5.44669
	125.71	0.473138	-0.600468	5.44669
	125.71	0.691911	-0.600464	5.44669
	125.687	0.822687	-0.600471	5.44669
	125.608	0.811548	-0.600475	5.44669
	125.504	0.762275	-0.600475	5.44669
	125.454	0.745893	-0.600473	5.44669
	125.465	0.756592	-0.600472	5.44669
	125.486	0.766904	-0.600473	5.44669
	125.491	0.767421	-0.600473	5.44669
	125.486	0.763973	-0.600473	5.44669
	125.482	0.762345	-0.600473	5.44669
	125.482	0.762888	-0.600473	5.44669
	125.483	0.763695	-0.600473	5.44669
	125.484	0.763839	-0.600473	5.44669
	125.461	0.763613	-0.600473	5.44669
	125.381	0.763467	-0.600473	5.44669
	125.278	0.763486	-0.600473	5.44669
	125.228	0.763546	-0.600473	5.44669
	125.239	0.763565	-0.600473	5.44669
	125.26	0.763551	-0.600473	5.44669
	125.265	0.763539	-0.600473	5.44669
	125.259	0.763538	-0.600473	5.44669
	125.255	0.763543	-0.600473	5.44669
	125.255	0.763545	-0.600473	5.44669
	125.235	0.763544	-0.600473	5.44669
	125.155	0.812733	-0.592602	5.44669
	125.052	0.939508	-0.572317	5.44669
	125.002	0.991941	-0.563928	5.44669
	125.012	0.873123	-0.582939	5.44669
	125.033	0.789559	-0.604181	5.44669
	125.038	0.94196	-0.607951	5.44669
	125.033	1.20606	-0.602239	5.44669
	125.029	1.28953	-0.598547	5.44669
	125.029	1.13651	-0.599037	5.44669
	125.031	0.978655	-0.600556	5.44669
	125.031	0.956775	-0.601018	5.44669
	125.031	1.0513	-0.600672	5.44669
	125.031	1.20459	-0.600362	5.44669
	125.008	1.30116	-0.600356	5.44669
	124.929	1.34676	-0.600463	5.44669
	124.825	1.43936	-0.60051	5.44669
	124.775	1.47902	-0.600492	5.44669
	124.786	1.36704	-0.600468	5.44669
	124.807	1.2417	-0.600464	5.44669
	124.812	1.268	-0.600471	5.44669
	124.784	1.42812	-0.600475	5.44669
	124.723	1.50241	-0.600475	5.44669
	124.699	1.38085	-0.600473	5.44669
	124.755	1.28836	-0.600472	5.44669
	124.793	1.38881	-0.600473	5.44669
	124.724	1.47896	-0.600473	5.44669
	124.626	1.43423	-0.600473	5.44669
	124.623	1.47442	-0.600473	5.44669
	124.659	1.66914	-0.600473	5.44669
	124.631	1.81125	-0.600473	5.44669
	124.577	1.81342	-0.600473	5.44669
	124.56	1.76569	-0.600473	5.44669
	124.571	1.74523	-0.600473	5.44669
	124.582	1.75367	-0.600473	5.44669
	124.582	1.76448	-0.600473	5.44669
	124.579	1.76602	-0.600473	5.44669
	124.577	1.812	-0.600473	5.44669
	124.577	1.93689	-0.592602	5.44669
	124.578	1.98967	-0.572317	5.44669
	124.556	1.87167	-0.563928	5.44669
	124.476	1.73914	-0.582939	5.44669
	124.395	1.76456	-0.604181	5.44669
	124.403	1.97607	-0.607951	5.44669
	124.437	2.22755	-0.602239	5.44669
	124.404	2.33412	-0.598547	5.44669
	124.349	2.30147	-0.599037	5.44669
	124.333	2.25184	-0.600556	5.44669
	124.345	2.24295	-0.601018	5.44669
	124.356	2.30611	-0.600672	5.44669
	124.356	2.44191	-0.600362	5.44669
	124.352	2.49315	-0.600356	5.44669
	124.351	2.41982	-0.600463	5.44669
	124.351	2.4619	-0.60051	5.44669
	124.352	2.66758	-0.600492	5.44669
	124.352	2.81362	-0.600468	5.44669
	124.352	2.81353	-0.600464	5.44669
	124.352	2.76347	-0.600471	5.44669
	124.352	2.74282	-0.600475	5.44669
	124.352	2.75202	-0.600475	5.44669
	124.352	2.76322	-0.600473	5.44669
	124.352	2.81383	-0.600472	5.44669
	124.352	2.98641	-0.600473	5.44669
	124.352	3.21289	-0.600473	5.44669
	124.352	3.32286	-0.600473	5.44669
	124.33	3.30054	-0.600473	5.44669
	124.25	3.25401	-0.600473	5.44669
	124.146	3.24277	-0.600473	5.44669
	124.097	3.25464	-0.600473	5.44669
	124.107	3.31281	-0.600473	5.44669
	124.128	3.48832	-0.600473	5.44669
	124.133	3.71333	-0.592602	5.44669
	124.128	3.82166	-0.572317	5.44669
	124.124	3.79916	-0.563928	5.44669
	124.102	3.80234	-0.582939	5.44669
	124.023	3.96733	-0.604181	5.44669
	123.921	4.20754	-0.607951	5.44669
	123.871	4.37516	-0.602239	5.44669
	123.881	4.52747	-0.598547	5.44669
	123.924	4.70577	-0.599037	5.44669
	123.987	4.80309	-0.600556	5.44669
	124.005	4.84182	-0.601018	5.44669
	123.947	4.98074	-0.600672	5.44669
	123.887	5.24683	-0.600362	5.44669
	123.878	5.54078	-0.600356	5.44669
	123.895	5.80281	-0.600463	5.44669
	123.905	6.04181	-0.60051	5.44669
	123.881	6.28257	-0.600492	5.44669
	123.797	6.53225	-0.600468	5.44669
	123.692	6.78504	-0.600464	5.44669
	123.643	7.08516	-0.600471	5.44669
	123.655	7.46097	-0.600475	5.44669
	123.676	7.76231	-0.600475	5.44669
	123.681	7.89302	-0.600473	5.44669
	123.675	8.05929	-0.600472	5.44669
	123.671	8.41224	-0.600473	5.44669
	123.671	8.84835	-0.600473	5.44669
	123.673	9.3541	-0.600473	5.44669
	123.674	9.92468	-0.600473	5.44669
	123.673	10.3604	-0.600473	5.44669
	123.673	10.6457	-0.592602	5.44669
	123.673	11.003	-0.572317	5.44669
	123.673	11.507	-0.563928	5.44669
	123.651	12.0568	-0.582939	5.44669
	123.571	12.5752	-0.604181	5.44669
	123.467	13.0645	-0.607951	5.44669
	123.418	13.5527	-0.602239	5.44669
	123.428	14.0509	-0.598547	5.44669
	123.449	14.5536	-0.599037	5.44669
	123.454	15.0547	-0.600556	5.44669
	123.449	15.5043	-0.601018	5.44669
	123.445	15.8267	-0.600672	5.44669
	123.445	16.1465	-0.600362	5.44669
	123.447	16.7124	-0.600356	5.44669
	123.447	17.4141	-0.600463	5.44669
	123.447	17.8937	-0.60051	5.44669
	123.424	18.1524	-0.600492	5.44669
	123.367	18.434	-0.600468	5.44669
	123.343	18.7605	-0.592593	5.44669
	123.375	19.0906	-0.572316	5.44669
	123.355	19.4545	-0.56393	5.44669
	123.262	19.7404	-0.582941	5.44669
	123.196	19.9182	-0.604181	5.44669
	123.196	20.2158	-0.607951	5.44669
	123.219	20.673	-0.602238	5.44669
	123.228	21.0674	-0.598547	5.44669
	123.224	21.3157	-0.599037	5.44669
	123.219	21.5152	-0.600556	5.44669
	123.219	21.7446	-0.601018	5.44669
	123.22	22.0528	-0.600672	5.44669
	123.199	22.4895	-0.600362	5.44669
	123.119	22.9689	-0.600356	5.44669
	123.015	23.3246	-0.600463	5.44669
	122.965	23.5492	-0.60051	5.44669
	122.976	23.7525	-0.600492	5.44669
	122.997	23.9919	-0.600468	5.44669
	123.002	24.2046	-0.600464	5.44669
	122.996	24.3362	-0.600471	5.44669
	122.992	24.5327	-0.600475	5.44669
	122.993	24.8977	-0.600475	5.44669
	122.994	25.2297	-0.600473	5.44669
	122.995	25.3277	-0.600472	5.44669
	122.994	25.3139	-0.600473	5.44669
	122.994	25.4309	-0.600473	5.44669
	122.972	25.7065	-0.600473	5.44669
	122.914	26.0123	-0.600473	5.44669
	122.868	26.2758	-0.600473	5.44669
	122.842	26.5113	-0.600473	5.44669
	122.799	26.7008	-0.600473	5.44669
	122.782	26.8242	-0.600473	5.44669
	122.834	26.9762	-0.600473	5.44669
	122.869	27.1702	-0.600473	5.44669
	122.821	27.3234	-0.600473	5.44669
	122.76	27.4861	-0.600473	5.44669
	122.746	27.7231	-0.600473	5.44669
	122.762	27.9967	-0.600473	5.44669
	122.773	28.2114	-0.600473	5.44669
	122.772	28.3316	-0.600473	5.44669
	122.768	28.4735	-0.600473	5.44669
	122.766	28.7135	-0.600473	5.44669
	122.767	29.0449	-0.600473	5.44669
	122.768	29.4381	-0.600473	5.44669
	122.768	29.7356	-0.600473	5.44669
	122.768	29.8585	-0.600473	5.44669
	122.768	29.9736	-0.600473	5.44669
	122.768	30.2018	-0.600473	5.44669
	122.746	30.4886	-0.600473	5.44669
	122.688	30.712	-0.600473	5.44669
	122.642	30.8312	-0.600473	5.44669
	122.638	30.9695	-0.600473	5.44669
	122.652	31.2084	-0.600473	5.44669
	122.637	31.4914	-0.600473	5.44669
	122.578	31.7586	-0.600473	5.44669
	122.528	32.0036	-0.600473	5.44669
	122.524	32.1959	-0.600473	5.44669
	122.539	32.3169	-0.600473	5.44669
	122.547	32.4671	-0.600473	5.44669
	122.545	32.7103	-0.600473	5.44669
	122.541	32.9909	-0.600473	5.44669
	122.54	33.2064	-0.600473	5.44669
	122.541	33.3244	-0.600473	5.44669
	122.542	33.4651	-0.600473	5.44669
	122.542	33.7054	-0.600473	5.44669
	122.542	33.9881	-0.600473	5.44669
	122.541	34.2547	-0.600473	5.44669
	122.541	34.4996	-0.600473	5.44669
	122.542	34.692	-0.600473	5.44669
	122.542	34.8132	-0.600473	5.44669
	122.519	34.9633	-0.600473	5.44669
	122.462	35.1573	-0.600473	5.44669
	122.438	35.3111	-0.600473	5.44669
	122.47	35.4741	-0.600473	5.44669
	122.45	35.6618	-0.600473	5.44669
	122.357	35.8085	-0.600473	5.44669
	122.314	35.9707	-0.600473	5.44669
	122.371	36.2098	-0.600473	5.44669
	122.417	36.4844	-0.600473	5.44669
	122.373	36.748	-0.600473	5.44669
	122.309	36.9945	-0.600473	5.44669
	122.293	37.2379	-0.600473	5.44669
	122.308	37.486	-0.600473	5.44669
	122.32	37.688	-0.600473	5.44669
	122.32	37.812	-0.600473	5.4507
	122.315	37.96	-0.600473	5.46104
	122.314	38.2012	-0.600473	5.46531
	122.292	38.5309	-0.600473	5.45562
	122.213	38.923	-0.600473	5.4448
	122.11	39.2698	-0.600473	5.44287
	122.06	39.5199	-0.600473	5.44579
	122.07	39.6877	-0.600473	5.44767
	122.092	39.7969	-0.600473	5.44742
	122.097	39.9509	-0.600473	5.44664
	122.091	40.1999	-0.600473	5.44641
	122.087	40.5308	-0.600473	5.44658
	122.087	40.9206	-0.600473	5.44674
	122.089	41.266	-0.600473	5.44675
	122.089	41.5163	-0.600473	5.44669
	122.089	41.6847	-0.600473	5.44667
	122.089	41.7941	-0.600473	5.44668
	122.089	41.9479	-0.600473	5.44669
	122.089	42.1968	-0.600473	5.44669
	122.089	42.5277	-0.600473	5.44669
	122.089	42.9175	-0.600473	5.44669
	122.089	43.2629	-0.600473	5.44669
	122.089	43.5625	-0.600473	5.44669
	122.067	43.9068	-0.600473	5.44669
	121.987	44.2446	-0.600473	5.44669
	121.906	44.508	-0.600473	5.44669
	121.913	44.7337	-0.600473	5.44669
	121.948	45.0178	-0.600473	5.44669
	121.915	45.3966	-0.600473	5.44669
	121.86	45.7541	-0.600473	5.44669
	121.844	46.0626	-0.600473	5.44669
	121.856	46.4556	-0.600473	5.44669
	121.867	46.9168	-0.600473	5.44669
	121.867	47.3297	-0.600473	5.44669
	121.863	47.74	-0.600473	5.44669
	121.839	48.173	-0.600473	5.44669
	121.76	48.5683	-0.600473	5.44669
	121.68	48.9812	-0.600473	5.44669
	121.687	49.4708	-0.600473	5.44669
	121.744	49.9458	-0.600473	5.44669
	121.768	50.2827	-0.600473	5.44669
	121.737	50.5503	-0.600473	5.44669
	121.667	50.9338	-0.600473	5.44669
	121.619	51.4055	-0.600473	5.44669
	121.619	51.7771	-0.600473	5.44669
	121.635	52.011	-0.600473	5.44669
	121.642	52.2126	-0.600473	5.44669
	121.639	52.4972	-0.600473	5.44669
	121.635	52.8847	-0.600473	5.44669
	121.635	53.2457	-0.600473	5.44669
	121.636	53.5034	-0.600473	5.44669
	121.637	53.7185	-0.600473	5.44669
	121.637	54.0002	-0.600473	5.44669
	121.636	54.3818	-0.600473	5.44669
	121.636	54.7413	-0.600473	5.44669
	121.636	55.0004	-0.600473	5.44669
	121.614	55.2167	-0.600473	5.44669
	121.557	55.4492	-0.600473	5.44669
	121.533	55.7035	-0.600473	5.44669
	121.564	56.0104	-0.600473	5.44669
	121.567	56.4377	-0.600473	5.44669
	121.532	56.9136	-0.600473	5.44669
	121.49	57.2712	-0.600473	5.44669
	121.436	57.547	-0.600473	5.44669
	121.398	57.9265	-0.600473	5.44669
	121.397	58.3936	-0.600473	5.44669
	121.409	58.7647	-0.600473	5.44669
	121.414	59.0492	-0.600473	5.44669
	121.412	59.3783	-0.600473	5.44669
	121.409	59.7152	-0.600473	5.44669
	121.409	59.9836	-0.600473	5.44669
	121.41	60.2117	-0.600473	5.44669
	121.41	60.4951	-0.600473	5.44669
	121.41	60.8727	-0.592602	5.44669
	121.41	61.23	-0.572317	5.44669
	121.41	61.4896	-0.563928	5.44669
	121.41	61.7069	-0.582939	5.44669
	121.41	61.9396	-0.604181	5.44669
	121.388	62.1937	-0.607951	5.44669
	121.33	62.4512	-0.602239	5.44669
	121.284	62.7025	-0.598547	5.44669
	121.281	62.9993	-0.599037	5.44669
	121.295	63.3742	-0.600556	5.44669
	121.28	63.7255	-0.601018	5.44669
	121.22	64.0329	-0.600672	5.44669
	121.171	64.4275	-0.600362	5.44669
	121.166	64.939	-0.600356	5.44669
	121.181	65.4294	-0.600463	5.44669
	121.189	65.7649	-0.60051	5.44669
	121.165	66.0265	-0.600492	5.44669
	121.103	66.4079	-0.600468	5.44669
	121.057	66.881	-0.600464	5.44669
	121.032	67.2539	-0.600471	5.44669
	120.989	67.537	-0.600475	5.44669
	120.95	67.8649	-0.600475	5.44669
	120.944	68.2017	-0.592602	5.4507
	120.955	68.4706	-0.572317	5.46104
	120.961	68.6989	-0.563928	5.46531
	120.96	68.9822	-0.58294	5.45562
	120.957	69.3597	-0.604181	5.4448
	120.956	69.717	-0.607951	5.44287
	120.957	70.0258	-0.602239	5.44579
	120.958	70.3698	-0.598547	5.44767
	120.958	70.7042	-0.599037	5.44742
	120.957	70.9663	-0.600556	5.44664
	120.957	71.1926	-0.601018	5.44641
	120.957	71.4284	-0.600672	5.44658
	120.957	71.6313	-0.600362	5.44674
	120.957	71.7601	-0.600356	5.44675
	120.957	71.9589	-0.600463	5.44669
	120.957	72.3259	-0.60051	5.44667
	120.935	72.6579	-0.600492	5.44668
	120.855	72.8043	-0.600468	5.44669
	120.774	72.917	-0.600464	5.44669
	120.782	73.1358	-0.600471	5.44669
	120.839	73.4195	-0.600475	5.44669
	120.863	73.645	-0.600475	5.44669
	120.832	73.7661	-0.600473	5.44669
	120.762	73.9045	-0.600472	5.44669
	120.714	74.0936	-0.600473	5.44669
	120.714	74.2495	-0.600473	5.44669
	120.73	74.4152	-0.600473	5.44669
	120.737	74.6032	-0.600473	5.44669
	120.734	74.7491	-0.600473	5.44669
	120.73	74.9108	-0.600473	5.44669
	120.73	75.1008	-0.600473	5.44669
	120.731	75.1997	-0.600473	5.44669
	120.732	75.2349	-0.600473	5.44669
	120.731	75.3718	-0.600473	5.44669
	120.731	75.5891	-0.600473	5.44669
	120.731	75.708	-0.600473	5.44669
	120.731	75.7418	-0.600473	5.44669
	120.731	75.8711	-0.600473	5.44669
	120.731	76.1348	-0.600473	5.44669
	120.731	76.4312	-0.600473	5.44669
	120.731	76.6459	-0.600473	5.44669
	120.731	76.7581	-0.600473	5.44669
	120.731	76.8965	-0.600473	5.44669
	120.731	77.138	-0.600473	5.44669
	120.731	77.422	-0.600473	5.44669
	120.731	77.6887	-0.600473	5.44669
	120.731	77.9332	-0.600473	5.44669
	120.731	78.1746	-0.600473	5.44669
	120.731	78.4226	-0.600473	5.44669
	120.731	78.6253	-0.600473	5.44669
	120.731	78.7496	-0.600473	5.44669
	120.731	78.9466	-0.600473	5.44669
	120.731	79.3145	-0.600473	5.44669
	120.731	79.6474	-0.600473	5.44669
	120.731	79.7448	-0.600473	5.44669
	120.731	79.7304	-0.600473	5.44669
	120.731	79.8474	-0.600473	5.44669
	120.709	80.1232	-0.600473	5.44669
	120.629	80.4291	-0.600473	5.44669
	120.526	80.6926	-0.600473	5.44669
	120.476	80.928	-0.600473	5.44669
	120.509	81.1667	-0.600473	5.44669
	120.587	81.4168	-0.600473	5.44669
	120.616	81.6213	-0.600473	5.44669
	120.557	81.7457	-0.600473	5.44669
	120.493	81.8929	-0.600473	5.44669
	120.482	82.1337	-0.600473	5.44669
	120.5	82.4144	-0.600473	5.44669
	120.511	82.6307	-0.600473	5.44669
	120.509	82.7491	-0.600473	5.44669
	120.505	82.8896	-0.600473	5.44669
	120.503	83.1297	-0.600473	5.44669
	120.504	83.4124	-0.600473	5.44669
	120.505	83.679	-0.600473	5.44669
	120.505	83.924	-0.600473	5.44669
	120.483	84.1656	-0.600473	5.44669
	120.403	84.4135	-0.592602	5.44669
	120.322	84.6653	-0.572317	5.44669
	120.352	84.9164	-0.563928	5.44669
	120.443	85.1659	-0.582939	5.44669
	120.435	85.4149	-0.604181	5.4507
	120.348	85.6643	-0.607951	5.46104
	120.351	85.914	-0.594368	5.46531
	120.434	86.1638	-0.570391	5.45562
	120.431	86.4134	-0.562492	5.4448
	120.327	86.663	-0.583023	5.44287
	120.251	86.9618	-0.604726	5.44579
	120.251	87.3874	-0.60815	5.44767
	120.277	87.8654	-0.602128	5.44742
	120.288	88.2246	-0.59843	5.45066
	120.283	88.5002	-0.599028	5.46076
	120.277	88.8791	-0.600594	5.46521
	120.276	89.3952	-0.601037	5.45568
	120.278	89.9424	-0.600666	5.44486
	120.279	90.4554	-0.600353	5.44288
	120.279	90.9433	-0.600354	5.44577
	120.279	91.3837	-0.600466	5.44766
	120.256	91.707	-0.600512	5.44742
	120.199	91.9813	-0.600492	5.44665
	120.175	92.3724	-0.600467	5.44641
	120.207	92.8942	-0.600464	5.44658
	120.209	93.3902	-0.600471	5.44674
	120.174	93.7244	-0.600475	5.44675
	120.132	93.9834	-0.600475	5.44669
	120.078	94.3642	-0.600473	5.44667
	120.04	94.8871	-0.600472	5.44668
	120.039	95.3873	-0.600473	5.44669
	120.051	95.7228	-0.600473	5.44669
	120.057	95.9809	-0.600473	5.44669
	120.055	96.3609	-0.600473	5.44669
	120.052	96.8346	-0.600473	5.44669
	120.051	97.2082	-0.600473	5.44669
	120.052	97.4422	-0.600473	5.44669
	120.053	97.6432	-0.600473	5.44669
	120.053	97.9274	-0.600473	5.44669
	120.052	98.3643	-0.600473	5.44669
	120.03	98.8522	-0.600473	5.44669
	119.973	99.2115	-0.600473	5.44669
	119.927	99.4345	-0.600473	5.44669
	119.901	99.5867	-0.600473	5.44669
	119.88	99.6991	-0.600473	5.44669
	119.898	99.9091	-0.600473	5.44669
	119.916	100.287	-0.600473	5.44669
	119.873	100.668	-0.600473	5.44669
	119.819	100.938	-0.600473	5.44669
	119.807	101.151	-0.600473	5.44669
	119.821	101.427	-0.600473	5.44669
	119.83	101.807	-0.600473	5.44669
	119.83	102.168	-0.600473	5.44669
	119.826	102.477	-0.600473	5.44669
	119.825	102.82	-0.600473	5.44669
	119.825	103.154	-0.600473	5.44669
	119.826	103.416	-0.600473	5.44669
	119.826	103.594	-0.600473	5.44669
	119.826	103.703	-0.600473	5.44669
	119.826	103.853	-0.600473	5.44669
	119.826	104.101	-0.600473	5.44669
	119.826	104.432	-0.600473	5.44669
	119.826	104.872	-0.600473	5.44669
	119.826	105.344	-0.600473	5.44669
	119.826	105.696	-0.600473	5.44669
	119.826	105.971	-0.600473	5.44669
	119.826	106.352	-0.600473	5.44669
	119.826	106.82	-0.600473	5.44669
	119.826	107.191	-0.600473	5.44669
	119.826	107.475	-0.600473	5.44669
	119.826	107.804	-0.600473	5.44669
	119.826	108.141	-0.600473	5.44669
	119.826	108.459	-0.600473	5.44669
	119.826	108.814	-0.600473	5.44669
	119.826	109.149	-0.600473	5.44669
	119.826	109.457	-0.600473	5.44669
	119.826	109.809	-0.600473	5.44669
	119.826	110.146	-0.600473	5.44669
	119.826	110.456	-0.600473	5.44669
	119.826	110.808	-0.600473	5.44669
	119.826	111.145	-0.600473	5.44669
	119.804	111.406	-0.600473	5.44669
	119.724	111.63	-0.600473	5.44669
	119.62	111.866	-0.600473	5.44669
	119.571	112.118	-0.600473	5.44669
	119.581	112.424	-0.600473	5.44669
	119.602	112.851	-0.600473	5.44669
	119.607	113.327	-0.600473	5.44669
	119.602	113.734	-0.600473	5.44669
	119.598	114.137	-0.600473	5.44669
	119.598	114.568	-0.600473	5.44669
	119.6	114.917	-0.600473	5.44669
	119.6	115.155	-0.600473	5.44669
	119.6	115.416	-0.600473	5.44669
	119.6	115.781	-0.600473	5.44669
	119.6	116.092	-0.600473	5.44669
	119.6	116.23	-0.600473	5.44669
	119.6	116.396	-0.600473	5.44669
	119.6	116.796	-0.600473	5.44669
	119.6	117.308	-0.600473	5.44669
	119.6	117.691	-0.600473	5.44669
	119.577	117.964	-0.600473	5.44669
	119.52	118.334	-0.600473	5.44669
	119.496	118.798	-0.600473	5.44669
	119.55	119.171	-0.600473	5.44669
	119.61	119.457	-0.600473	5.44669
	119.599	119.836	-0.600473	5.44669
	119.503	120.348	-0.600473	5.44669
	119.411	120.844	-0.600473	5.44669
	119.42	121.182	-0.600473	5.44669
	119.481	121.393	-0.600473	5.44669
	119.507	121.548	-0.600473	5.44669
	119.475	121.666	-0.600473	5.44669
	119.404	121.828	-0.600473	5.44669
	119.378	122.028	-0.600473	5.44669
	119.436	122.181	-0.600473	5.44669
	119.476	122.292	-0.600473	5.44669
	119.429	122.303	-0.600473	5.44669
	119.366	122.222	-0.600473	5.44669
	119.351	122.275	-0.600473	5.44669
	119.367	122.488	-0.600473	5.44669
	119.379	122.633	-0.600473	5.44669
	119.378	122.63	-0.600473	5.44669
	119.373	122.579	-0.600473	5.44669
	119.372	122.559	-0.600473	5.44669
	119.373	122.569	-0.600473	5.44669
	119.374	122.629	-0.600473	5.44669
	119.374	122.806	-0.600473	5.44669
	119.373	123.031	-0.600473	5.44669
	119.373	123.188	-0.600473	5.44669
	119.373	123.341	-0.600473	5.44669
	119.373	123.573	-0.600473	5.44669
	119.373	123.848	-0.600473	5.44669
	119.373	124.114	-0.600473	5.44669
	119.373	124.411	-0.600473	5.44669
	119.373	124.781	-0.600473	5.44669
	119.373	125.13	-0.600473	5.44669
	119.373	125.389	-0.600473	5.44669
	119.373	125.609	-0.600473	5.44669
	119.351	125.892	-0.600473	5.44669
	119.271	126.272	-0.600473	5.44669
	119.168	126.631	-0.600473	5.44669
	119.118	126.89	-0.600473	5.44669
	119.129	127.107	-0.600473	5.44669
	119.15	127.388	-0.600473	5.44669
	119.155	127.819	-0.600473	5.44669
	119.149	128.305	-0.600473	5.44669
	119.145	128.666	-0.600473	5.44669
	119.146	128.939	-0.600473	5.44669
	119.147	129.267	-0.600473	5.44669
	119.148	129.608	-0.600473	5.44669
	119.147	129.878	-0.592602	5.44669
	119.147	130.105	-0.572317	5.44669
	119.147	130.339	-0.563928	5.44669
	119.147	130.59	-0.582939	5.44669
	119.147	130.895	-0.604181	5.44669
	119.147	131.273	-0.607951	5.44669
	119.147	131.623	-0.602239	5.44669
	119.147	131.879	-0.598547	5.4507
	119.147	132.049	-0.599037	5.46104
	119.147	132.156	-0.600556	5.46531
	119.147	132.309	-0.601018	5.45562
	119.147	132.558	-0.600672	5.4448
	119.147	132.84	-0.600362	5.44287
	119.147	133.103	-0.600356	5.44579
	119.147	133.347	-0.600463	5.44767
	119.147	133.589	-0.60051	5.44742
	119.125	133.838	-0.600492	5.44664
	119.067	134.041	-0.600468	5.44641
	119.044	134.165	-0.600464	5.44658
	119.075	134.313	-0.600471	5.44674
	119.078	134.554	-0.600475	5.44675
	119.065	134.834	-0.600475	5.44669
	119.102	135.05	-0.600473	5.44667
	119.152	135.169	-0.600472	5.44668
	119.142	135.309	-0.600473	5.44669
	119.073	135.549	-0.600473	5.44669
	119.017	135.832	-0.600473	5.44669
	118.992	136.05	-0.600473	5.44669
	118.952	136.168	-0.600473	5.44669
	118.914	136.308	-0.600473	5.44669
	118.908	136.499	-0.600473	5.44669
	118.918	136.605	-0.600473	5.44669
	118.924	136.595	-0.600473	5.44669
	118.923	136.603	-0.600473	5.44669
	118.921	136.766	-0.600473	5.44669
	118.92	137.004	-0.600473	5.44669
	118.921	137.171	-0.600473	5.44669
	118.921	137.275	-0.600473	5.44669
	118.921	137.327	-0.600473	5.44669
	118.921	137.421	-0.600473	5.44669
	118.921	137.705	-0.600473	5.44669
	118.921	138.078	-0.600473	5.44669
	118.921	138.376	-0.600473	5.44669
	118.921	138.603	-0.600473	5.44669
	118.921	138.826	-0.600473	5.44669
	118.921	139.024	-0.600473	5.44669
	118.921	139.155	-0.600473	5.44669
	118.921	139.307	-0.600473	5.44669
	118.921	139.548	-0.600473	5.44669
	118.921	139.876	-0.600473	5.44669
	118.921	140.267	-0.600473	5.44669
	118.921	140.614	-0.600473	5.44669
	118.921	140.914	-0.600473	5.44669
	118.921	141.258	-0.600473	5.44669
	118.921	141.595	-0.600473	5.44669
	118.921	141.859	-0.600473	5.44669
	118.921	142.085	-0.600473	5.44669
	118.921	142.32	-0.600473	5.44669
	118.921	142.523	-0.600473	5.44669
	118.921	142.652	-0.600473	5.44669
	118.899	142.801	-0.600473	5.44669
	118.841	143.041	-0.600473	5.44669
	118.795	143.37	-0.600473	5.44669
	118.769	143.762	-0.592602	5.44669
	118.726	144.06	-0.572317	5.44669
	118.709	144.184	-0.563928	5.44669
	118.761	144.299	-0.582939	5.44669
	118.795	144.527	-0.604181	5.44669
	118.748	144.814	-0.607951	5.44669
	118.687	145.037	-0.602239	5.44669
	118.673	145.156	-0.598547	5.44669
	118.689	145.295	-0.599037	5.44669
	118.7	145.533	-0.600556	5.44669
	118.699	145.866	-0.601018	5.44669
	118.695	146.26	-0.600672	5.44669
	118.693	146.557	-0.600362	5.44669
	118.694	146.68	-0.600356	5.44669
	118.695	146.795	-0.600463	5.44669
	118.717	147.023	-0.60051	5.44669
	118.774	147.359	-0.600492	5.44669
	118.798	147.808	-0.600468	5.44669
	118.744	148.331	-0.600464	5.44669
	118.684	148.857	-0.600471	5.44669
	118.673	149.358	-0.600475	5.44669
	118.69	149.849	-0.600475	5.44669
	118.7	150.343	-0.600473	5.44669
	118.699	150.844	-0.600472	5.44669
	118.672	151.345	-0.600473	5.44669
	118.591	151.894	-0.600473	5.44669
	118.511	152.52	-0.600473	5.44669
	118.542	153.071	-0.600473	5.44669
	118.656	153.402	-0.600473	5.44669
	118.704	153.642	-0.600473	5.44669
	118.619	154.065	-0.600473	5.44669
	118.488	154.67	-0.600473	5.44669
	118.43	155.149	-0.600473	5.44669
	118.446	155.391	-0.600473	5.44669
	118.473	155.559	-0.600473	5.44669
	118.478	155.828	-0.600473	5.44669
	118.471	156.269	-0.600473	5.44669
	118.466	156.814	-0.600473	5.44669
	118.466	157.302	-0.600473	5.44669
	118.468	157.624	-0.600473	5.44669
	118.469	157.881	-0.600473	5.44669
	118.469	158.265	-0.600473	5.44669
	118.468	158.79	-0.600473	5.44669
	118.468	159.339	-0.600473	5.44669
	118.468	159.801	-0.600473	5.44669
	118.468	160.111	-0.600473	5.44669
	118.468	160.373	-0.600473	5.44669
	118.446	160.763	-0.600473	5.44669
	118.389	161.289	-0.600473	5.44669
	118.365	161.836	-0.600473	5.44669
	118.419	162.346	-0.600473	5.44669
	118.479	162.783	-0.600473	5.44669
	118.489	163.097	-0.600473	5.44669
	118.473	163.369	-0.600473	5.44669
	118.463	163.713	-0.600473	5.44669
	118.464	164.06	-0.600473	5.44669
	118.446	164.377	-0.600473	5.44669
	118.368	164.777	-0.600473	5.44669
	118.286	165.238	-0.600473	5.44669
	118.315	165.6	-0.600473	5.44669
	118.406	165.882	-0.600473	5.44669
	118.398	166.214	-0.600473	5.44669
	118.311	166.553	-0.600473	5.44669
	118.292	166.87	-0.600473	5.44669
	118.318	167.273	-0.600473	5.44669
	118.291	167.736	-0.600473	5.44669
	118.241	168.096	-0.600473	5.44669
	118.225	168.378	-0.600473	5.44669
	118.258	168.759	-0.600473	5.44669
	118.325	169.225	-0.600473	5.44669
	118.349	169.644	-0.600473	5.44669
	118.292	170.055	-0.600473	5.44669
	118.23	170.437	-0.600473	5.44669
	118.22	170.704	-0.600473	5.44669
	118.237	171.016	-0.600473	5.44669
	118.248	171.449	-0.600473	5.44669
	118.246	171.878	-0.600473	5.44669
	118.242	172.304	-0.600473	5.44669
	118.24	172.788	-0.600473	5.44669
	118.241	173.255	-0.600473	5.44669
	118.242	173.591	-0.600473	5.44669
	118.242	173.861	-0.600473	5.44669
	118.242	174.197	-0.600473	5.44669
	118.242	174.541	-0.600473	5.44669
	118.242	174.86	-0.600473	5.44669
	118.242	175.213	-0.600473	5.44669
	118.242	175.547	-0.600473	5.44669
	118.242	175.855	-0.600473	5.44669
	118.242	176.256	-0.600473	5.44669
	118.242	176.721	-0.600473	5.44669
	118.242	177.083	-0.600473	5.44669
	118.242	177.414	-0.600473	5.44669
	118.242	177.921	-0.600473	5.44669
	118.242	178.488	-0.600473	5.44669
	118.242	178.916	-0.600473	5.44669
	118.242	179.247	-0.600473	5.44669
	118.242	179.535	-0.600473	5.44669
	118.242	179.833	-0.600473	5.44669
	118.242	180.196	-0.600473	5.44669
	118.22	180.543	-0.600473	5.44669
	118.14	180.852	-0.600473	5.44669
	118.059	181.2	-0.600473	5.44669
	118.089	181.585	-0.600473	5.44669
	118.181	182.022	-0.600473	5.44669
	118.172	182.476	-0.600473	5.44669
	118.063	182.822	-0.600473	5.44669
	117.986	183.051	-0.600473	5.44669
	117.988	183.26	-0.600473	5.44669
	118.015	183.5	-0.600473	5.44669
	118.025	183.809	-0.600473	5.44669
	118.02	184.243	-0.600473	5.44669
	118.014	184.72	-0.600473	5.44669
	118.013	185.076	-0.600473	5.44669
	118.015	185.351	-0.600473	5.44669
	118.016	185.73	-0.600473	5.44669
	118.016	186.247	-0.600473	5.44669
	118.016	186.794	-0.600473	5.44669
	118.016	187.307	-0.600473	5.44669
	118.016	187.795	-0.600473	5.44669
	118.016	188.285	-0.600473	5.44669
	118.016	188.833	-0.600473	5.44669
	118.016	189.512	-0.600473	5.44669
	118.016	190.241	-0.600473	5.44669
	118.016	190.849	-0.600473	5.44669
	118.016	191.275	-0.600473	5.44669
	118.016	191.65	-0.600473	5.44669
	118.016	192.213	-0.600473	5.44669
	117.993	192.895	-0.600473	5.44669
	117.914	193.467	-0.600473	5.44669
	117.81	194.032	-0.600473	5.44669
	117.76	194.697	-0.600473	5.44669
	117.793	195.317	-0.600473	5.44669
	117.872	195.771	-0.600473	5.44669
	117.901	196.055	-0.600473	5.44669
	117.841	196.308	-0.600473	5.44669
	117.777	196.704	-0.600473	5.44669
	117.767	197.187	-0.600473	5.44669
	117.784	197.509	-0.600473	5.44669
	117.795	197.612	-0.600473	5.44669
	117.794	197.76	-0.600473	5.44669
	117.789	198.115	-0.600473	5.44669
	117.788	198.46	-0.600473	5.44669
	117.789	198.616	-0.600473	5.44669
	117.79	198.728	-0.600473	5.44669
	117.79	198.943	-0.600473	5.44669
	117.789	199.226	-0.600473	5.44669
	117.789	199.452	-0.600473	5.44669
	117.789	199.525	-0.600473	5.44669
	117.789	199.536	-0.600473	5.44669
	117.789	199.673	-0.600473	5.44669
	117.789	199.947	-0.600473	5.44669
	117.789	200.246	-0.600473	5.44669
	117.789	200.507	-0.600473	5.44669
	117.789	200.744	-0.600473	5.44669
	117.767	200.935	-0.600473	5.44669
	117.71	201.058	-0.600473	5.44669
	117.686	201.21	-0.600473	5.44669
	117.74	201.403	-0.600473	5.44669
	117.8	201.557	-0.600473	5.44669
	117.788	201.769	-0.600473	5.44669
	117.715	202.132	-0.600473	5.44669
	117.68	202.458	-0.600473	5.44669
	117.736	202.603	-0.600473	5.44669
	117.8	202.718	-0.600473	5.44669
	117.812	202.938	-0.600473	5.4507
	117.773	203.221	-0.600473	5.46104
	117.704	203.446	-0.600473	5.46531
	117.659	203.567	-0.600473	5.45562
	117.638	203.706	-0.600473	5.4448
	117.596	203.944	-0.600473	5.44287
	117.578	204.227	-0.600473	5.44579
	117.629	204.494	-0.600473	5.44767
	117.664	204.739	-0.600473	5.44742
	117.616	204.981	-0.600473	5.44664
	117.578	205.229	-0.600473	5.44641
	117.621	205.48	-0.600473	5.44658
	117.661	205.731	-0.600473	5.44674
	117.618	205.981	-0.600473	5.44675
	117.557	206.279	-0.600473	5.44669
	117.542	206.655	-0.600473	5.44667
	117.557	207.007	-0.600473	5.44668
	117.568	207.264	-0.600473	5.44669
	117.567	207.483	-0.600473	5.44669
	117.563	207.766	-0.600473	5.44669
	117.562	208.196	-0.600473	5.44669
	117.562	208.682	-0.600473	5.44669
	117.563	209.042	-0.600473	5.44669
	117.563	209.316	-0.600473	5.44669
	117.563	209.644	-0.600473	5.44669
	117.563	209.935	-0.600473	5.44669
	117.563	210.079	-0.600473	5.44669
	117.541	210.205	-0.600473	5.44669
	117.483	210.43	-0.600473	5.44669
	117.46	210.712	-0.600473	5.44669
	117.513	210.934	-0.600473	5.44669
	117.574	211.006	-0.600473	5.44669
	117.584	211.018	-0.600473	5.44669
	117.568	211.155	-0.600473	5.44669
	117.558	211.381	-0.600473	5.44669
	117.559	211.503	-0.600473	5.44669
	117.563	211.486	-0.600473	5.44669
	117.565	211.438	-0.600473	5.44669
	117.564	211.424	-0.600473	5.44669
	117.563	211.484	-0.600473	5.44669
	117.563	211.621	-0.600473	5.44669
	117.563	211.722	-0.600473	5.44669
	117.541	211.776	-0.600473	5.44669
	117.483	211.919	-0.600473	5.44669
	117.46	212.182	-0.600473	5.44669
	117.513	212.424	-0.600473	5.44669
	117.574	212.51	-0.600473	5.44669
	117.584	212.521	-0.600473	5.44669
	117.568	212.653	-0.600473	5.44669
	117.558	212.926	-0.600473	5.44669
	117.537	213.225	-0.600473	5.44669
	117.484	213.438	-0.600473	5.44669
	117.461	213.499	-0.600473	5.44669
	117.492	213.461	-0.600473	5.44669
	117.471	213.475	-0.600473	5.44669
	117.378	213.699	-0.600473	5.44669
	117.313	214.115	-0.600473	5.44669
	117.335	214.459	-0.600473	5.44669
	117.438	214.543	-0.592602	5.44669
	117.528	214.52	-0.572317	5.44669
	117.516	214.638	-0.563928	5.44669
	117.455	214.868	-0.582939	5.44669
	117.407	214.999	-0.604181	5.44669
	117.36	215.033	-0.607951	5.44669
	117.327	215.158	-0.602239	5.44669
	117.325	215.371	-0.598547	5.44669
	117.336	215.492	-0.599037	5.44669
	117.34	215.529	-0.600556	5.44669
	117.339	215.609	-0.601018	5.44669
	117.336	215.647	-0.600672	5.4507
	117.336	215.588	-0.600362	5.46104
	117.337	215.64	-0.600356	5.46531
	117.337	215.845	-0.600463	5.45562
	117.337	215.987	-0.60051	5.4448
	117.337	216.035	-0.600492	5.44287
	117.337	216.162	-0.600468	5.44579
	117.337	216.42	-0.600464	5.44767
	117.337	216.665	-0.600471	5.44742
	117.337	216.755	-0.600475	5.44664
	117.337	216.766	-0.600475	5.44641
	117.337	216.848	-0.600473	5.44658
	117.337	216.944	-0.600472	5.44674
	117.337	217.015	-0.600473	5.44675
	117.337	217.167	-0.600473	5.44669
	117.337	217.428	-0.600473	5.44667
	117.337	217.714	-0.600473	5.44668
	117.337	217.926	-0.600473	5.44669
	117.337	218.041	-0.600473	5.44669
	117.337	218.181	-0.600473	5.44669
	117.337	218.373	-0.600473	5.44669
	117.337	218.53	-0.600473	5.44669
	117.337	218.695	-0.600473	5.44669
	117.337	218.931	-0.600473	5.44669
	117.337	219.204	-0.600473	5.44669
	117.337	219.418	-0.600473	5.44669
	117.337	219.49	-0.600473	5.44669
	117.337	219.505	-0.600473	5.44669
	117.337	219.643	-0.600473	5.44669
	117.337	219.918	-0.600473	5.44669
	117.337	220.215	-0.600473	5.44669
	117.337	220.427	-0.600473	5.44669
	117.337	220.488	-0.600473	5.44669
	117.337	220.5	-0.600473	5.44669
	117.337	220.64	-0.600473	5.44669
	117.337	220.917	-0.600473	5.44669
	117.337	221.214	-0.600473	5.44669
	117.337	221.425	-0.600473	5.44669
	117.337	221.486	-0.600473	5.44669
	117.337	221.498	-0.600473	5.44669
	117.337	221.639	-0.600473	5.44669
	117.337	221.866	-0.600473	5.44669
	117.337	221.988	-0.600473	5.44669
	117.315	221.97	-0.600473	5.44669
	117.257	221.921	-0.600473	5.44669
	117.233	221.957	-0.600473	5.44669
	117.287	222.144	-0.600473	5.44669
	117.325	222.382	-0.600473	5.44669
	117.278	222.492	-0.600473	5.44669
	117.238	222.465	-0.600473	5.44669
	117.282	222.417	-0.600473	5.44669
	117.343	222.407	-0.600473	5.44669
	117.336	222.419	-0.600473	5.44669
	117.264	222.429	-0.600473	5.44669
	117.228	222.477	-0.600473	5.44669
	117.283	222.649	-0.600473	5.44669
	117.325	222.877	-0.600473	5.44669
	117.28	222.987	-0.600473	5.44669
	117.239	222.965	-0.600473	5.44669
	117.281	222.967	-0.600473	5.44669
	117.321	223.082	-0.600473	5.44669
	117.278	223.196	-0.600473	5.44669
	117.24	223.262	-0.600473	5.44669
	117.26	223.357	-0.600473	5.44669
	117.263	223.489	-0.600473	5.44669
	117.254	223.676	-0.600473	5.4507
	117.271	223.931	-0.600473	5.46104
	117.263	224.203	-0.600473	5.46531
	117.228	224.46	-0.600473	5.45562
	117.19	224.705	-0.600473	5.4448
	117.138	224.95	-0.600473	5.44287
	117.099	225.199	-0.600473	5.44579
	117.097	225.45	-0.600473	5.44767
	117.109	225.75	-0.600473	5.44742
	117.115	226.126	-0.600473	5.44664
	117.113	226.428	-0.600473	5.44641
	117.11	226.558	-0.600473	5.44658
	117.109	226.675	-0.600473	5.44674
	117.11	226.902	-0.600473	5.44675
	117.111	227.187	-0.600473	5.44669
	117.111	227.46	-0.600473	5.44667
	117.111	227.755	-0.600473	5.44668
	117.11	228.122	-0.600473	5.44669
	117.111	228.421	-0.600473	5.44669
	117.111	228.554	-0.600473	5.44669
	117.111	228.673	-0.600473	5.44669
	117.111	228.899	-0.600473	5.44669
	117.111	229.184	-0.600473	5.44669
	117.111	229.407	-0.600473	5.44669
	117.111	229.527	-0.600473	5.44669
	117.111	229.666	-0.600473	5.44669
	117.111	229.855	-0.600473	5.44669
	117.111	230.011	-0.600473	5.44669
	117.111	230.177	-0.600473	5.44669
	117.111	230.414	-0.600473	5.44669
	117.111	230.687	-0.600473	5.44669
	117.111	230.95	-0.600473	5.44669
	117.111	231.197	-0.600473	5.44669
	117.111	231.392	-0.600473	5.44669
	117.111	231.513	-0.600473	5.44669
	117.111	231.712	-0.600473	5.44669
	117.111	232.081	-0.600473	5.44669
	117.111	232.414	-0.600473	5.44669
	117.111	232.511	-0.600473	5.44669
	117.111	232.447	-0.600473	5.44669
	117.111	232.388	-0.600473	5.44669
	117.111	232.387	-0.600473	5.44669
	117.111	232.407	-0.600473	5.44669
	117.111	232.416	-0.600473	5.44669
	117.111	232.413	-0.600473	5.44669
	117.111	232.408	-0.600473	5.44669
	117.111	232.407	-0.600473	5.44669
	117.111	232.409	-0.600473	5.44669
	117.111	232.459	-0.600473	5.44669
	117.111	232.585	-0.600473	5.44669
	117.111	232.637	-0.600473	5.44669
	117.111	232.568	-0.600473	5.44669
	117.111	232.611	-0.600473	5.44669
	117.111	232.865	-0.600473	5.44669
	117.111	233.186	-0.600473	5.44669
	117.111	233.464	-0.600473	5.44669
	117.111	233.749	-0.600473	5.44669
	117.111	234.109	-0.600473	5.44669
	117.111	234.459	-0.600473	5.44669
	117.111	234.721	-0.600473	5.44669
	117.111	234.943	-0.600473	5.44669
	117.111	235.225	-0.600473	5.44669
	117.111	235.654	-0.600473	5.44669
	117.111	236.139	-0.600473	5.44669
	117.088	236.5	-0.600473	5.44669
	117.031	236.774	-0.600473	5.44669
	117.007	237.152	-0.600473	5.44669
	117.061	237.619	-0.600473	5.44669
	117.121	237.99	-0.600473	5.44669
	117.132	238.275	-0.600473	5.44268
	117.116	238.653	-0.600473	5.43234
	117.105	239.166	-0.600473	5.42806
	117.106	239.712	-0.600473	5.43775
	117.088	240.226	-0.600473	5.44858
	117.032	240.665	-0.600473	5.4505
	116.985	240.979	-0.600473	5.44759
	116.958	241.249	-0.608344	5.44571
	116.915	241.642	-0.628628	5.44595
	116.876	242.166	-0.637018	5.44673
	116.871	242.663	-0.618006	5.44696
	116.882	242.996	-0.596765	5.44679
	116.888	243.206	-0.592994	5.44663
	116.909	243.41	-0.598707	5.44663
	116.964	243.656	-0.602399	5.44668
	116.987	243.871	-0.609779	5.44671
	116.934	243.952	-0.628545	5.4467
	116.874	243.922	-0.636473	5.44668
	116.863	243.882	-0.617808	5.44668
	116.879	243.926	-0.596875	5.44669
	116.89	244.114	-0.593111	5.44669
	116.888	244.349	-0.598717	5.44669
	116.884	244.457	-0.602362	5.44669
	116.905	244.48	-0.601889	5.44669
	116.963	244.658	-0.600395	5.44669
	116.988	245.15	-0.599937	5.44669
	116.934	245.853	-0.600276	5.44669
	116.874	246.503	-0.600581	5.44669
	116.863	247.053	-0.608459	5.44669
	116.879	247.677	-0.628638	5.44669
	116.89	248.432	-0.636981	5.44669
	116.888	249.226	-0.617987	5.44669
	116.884	249.991	-0.59677	5.44669
	116.883	250.681	-0.593003	5.44669
	116.884	251.245	-0.598709	5.44669
	116.885	251.715	-0.602397	5.44669
	116.885	252.231	-0.609778	5.44669
	116.884	252.903	-0.628545	5.44669
	116.862	253.641	-0.644344	5.44669
	116.782	254.255	-0.645963	5.44669
	116.679	254.73	-0.63342	5.44669
	116.629	255.13	-0.610645	5.44669
	116.639	255.442	-0.595009	5.44669
	116.683	255.676	-0.594883	5.44669
	116.745	255.9	-0.600124	5.44669
	116.764	256.144	-0.602321	5.44669
	116.706	256.351	-0.601372	5.44669
	116.646	256.479	-0.600193	5.44669
	116.637	256.578	-0.600036	5.44669
	116.653	256.641	-0.600389	5.44669
	116.664	256.693	-0.600593	5.44669
	116.662	256.8	-0.600553	5.44669
	116.658	256.893	-0.608334	5.44669
	116.656	256.904	-0.628596	5.44669
	116.68	256.927	-0.637008	5.44669
	116.738	257.088	-0.618014	5.44669
	116.762	257.319	-0.596771	5.44669
	116.708	257.485	-0.592995	5.44669
	116.647	257.639	-0.598705	5.44669
	116.637	257.819	-0.602398	5.44669
	116.653	257.966	-0.601909	5.44669
	116.663	258.13	-0.60039	5.44669
	116.662	258.371	-0.599928	5.44669
	116.658	258.645	-0.608145	5.44669
	116.656	258.859	-0.628739	5.44669
	116.657	258.978	-0.637135	5.44669
	116.658	259.12	-0.618016	5.44669
	116.658	259.311	-0.596727	5.44669
	116.658	259.418	-0.592975	5.44669
	116.658	259.456	-0.598712	5.44669
	116.658	259.64	-0.610279	5.44669
	116.658	260.032	-0.630066	5.44669
	116.658	260.428	-0.636932	5.44669
	116.658	260.699	-0.61746	5.44669
	116.658	260.907	-0.596566	5.44669
	116.658	261.132	-0.593106	5.44669
	116.658	261.337	-0.598824	5.44669
	116.658	261.47	-0.602409	5.44669
	116.658	261.621	-0.601871	5.44669
	116.658	261.86	-0.600371	5.44669
	116.658	262.139	-0.599933	5.44669
	116.658	262.404	-0.600283	5.44669
	116.658	262.65	-0.600585	5.44669
	116.658	262.843	-0.600587	5.44669
	116.658	262.964	-0.600481	5.44669
	116.658	263.163	-0.600436	5.44669
	116.658	263.533	-0.600454	5.44669
	116.658	263.915	-0.600478	5.44669
	116.658	264.188	-0.600482	5.44669
	116.658	264.402	-0.600475	5.44669
	116.658	264.628	-0.60047	5.44669
	116.658	264.832	-0.600471	5.44669
	116.658	264.915	-0.600473	5.44669
	116.658	264.939	-0.600474	5.44669
	116.658	265.028	-0.600473	5.44669
	116.658	265.074	-0.600473	5.44669
	116.658	265.015	-0.600473	5.44669
	116.658	265.065	-0.600473	5.44669
	116.658	265.269	-0.600473	5.44669
	116.658	265.411	-0.600473	5.44669
	116.658	265.46	-0.600473	5.44669
	116.658	265.586	-0.608344	5.44669
	116.658	265.844	-0.628628	5.44669
	116.658	266.139	-0.637018	5.44669
	116.658	266.404	-0.618006	5.44669
	116.658	266.644	-0.596765	5.44669
	116.636	266.835	-0.592994	5.44669
	116.578	266.957	-0.598707	5.44669
	116.554	267.108	-0.602399	5.44669
	116.608	267.352	-0.601909	5.44669
	116.668	267.681	-0.60826	5.44669
	116.679	268.121	-0.628083	5.44669
	116.663	268.644	-0.636819	5.44669
	116.652	269.123	-0.618117	5.44669
	116.654	269.449	-0.596882	5.44669
	116.658	269.662	-0.593004	5.44669
	116.659	269.871	-0.59867	5.44669
	116.659	270.117	-0.60238	5.4507
	116.658	270.38	-0.601914	5.46104
	116.635	270.636	-0.600399	5.46531
	116.578	270.884	-0.59993	5.45562
	116.532	271.13	-0.600272	5.4448
	116.506	271.33	-0.600582	5.44287
	116.463	271.454	-0.608461	5.44579
	116.424	271.602	-0.628639	5.44767
	116.418	271.795	-0.636981	5.44742
	116.429	271.899	-0.617987	5.44664
	116.458	271.936	-0.59677	5.44641
	116.536	272.071	-0.593003	5.44658
	116.615	272.288	-0.598709	5.44674
	116.606	272.407	-0.602397	5.44675
	116.573	272.392	-0.601907	5.44669
	116.583	272.345	-0.60039	5.44667
	116.559	272.331	-0.599928	5.44668
	116.471	272.391	-0.600274	5.44669
	116.432	272.527	-0.600583	5.4507
	116.511	272.629	-0.60059	5.46104
	116.614	272.683	-0.600483	5.46531
	116.592	272.777	-0.600435	5.45562
	116.474	272.864	-0.600454	5.4448
	116.399	272.877	-0.600478	5.44287
	116.404	272.903	-0.600482	5.44579
	116.432	273.064	-0.600475	5.44767
	116.442	273.295	-0.60047	5.44742
	116.436	273.411	-0.600471	5.44664
	116.43	273.389	-0.600473	5.44641
	116.429	273.341	-0.600474	5.44658
	116.431	273.378	-0.600473	5.44674
	116.432	273.517	-0.600473	5.44675
	116.432	273.628	-0.600473	5.44669
	116.454	273.636	-0.600473	5.44667
	116.511	273.601	-0.600473	5.44668
	116.557	273.584	-0.600473	5.44669
	116.561	273.589	-0.600473	5.44669
	116.525	273.696	-0.600473	5.44669
	116.46	274	-0.600473	5.44669
	116.416	274.328	-0.600473	5.44669
	116.416	274.444	-0.600473	5.44669
	116.431	274.39	-0.600473	5.44669
	116.437	274.328	-0.600473	5.44669
	116.434	274.322	-0.600473	5.44669
	116.431	274.341	-0.600473	5.44669
	116.43	274.401	-0.600473	5.44669
	116.454	274.574	-0.600473	5.44669
	116.512	274.798	-0.600473	5.44669
	116.535	274.955	-0.600473	5.44669
	116.481	275.109	-0.608344	5.44669
	116.421	275.292	-0.628628	5.44669
	116.41	275.391	-0.637018	5.44669
	116.427	275.379	-0.618006	5.44669
	116.437	275.341	-0.596765	5.44669
	116.436	275.33	-0.592994	5.44669
	116.431	275.338	-0.598707	5.44669
	116.43	275.395	-0.602399	5.44669
	116.431	275.571	-0.601909	5.44669
	116.432	275.797	-0.60039	5.44669
	116.432	275.856	-0.599928	5.44669
	116.432	275.707	-0.600274	5.44669
	116.432	275.608	-0.600583	5.44669
	116.432	275.667	-0.60059	5.44669
	116.432	275.636	-0.600483	5.44669
	116.432	275.44	-0.600435	5.44669
	116.454	275.294	-0.600454	5.44669
	116.511	275.291	-0.600478	5.44669
	116.535	275.339	-0.600482	5.44669
	116.481	275.36	-0.600475	5.44669
	116.421	275.352	-0.60047	5.44669
	116.41	275.341	-0.600471	5.44669
	116.427	275.339	-0.600473	5.44669
	116.437	275.342	-0.600474	5.44669
	116.436	275.344	-0.600473	5.44669
	116.431	275.344	-0.600473	5.44669
	116.43	275.343	-0.600473	5.44669
	116.431	275.343	-0.600473	5.44669
	116.432	275.343	-0.600473	5.44669
	116.432	275.343	-0.608344	5.44669
	116.432	275.343	-0.628628	5.44669
	116.432	275.343	-0.637018	5.44669
	116.432	275.343	-0.618006	5.44669
	116.432	275.343	-0.596765	5.44669
	116.432	275.294	-0.592994	5.44669
	116.432	275.118	-0.598707	5.44669
	116.432	274.89	-0.602399	5.44669
	116.454	274.829	-0.601909	5.44669
	116.511	275.029	-0.60039	5.44669
	116.535	275.304	-0.599928	5.44669
	116.481	275.473	-0.600274	5.44669
	116.421	275.614	-0.600583	5.44669
	116.41	275.836	-0.60059	5.44669
	116.427	276.16	-0.600483	5.44669
	116.437	276.606	-0.600435	5.44669
	116.436	277.084	-0.600454	5.44669
	116.431	277.435	-0.600478	5.44669
	116.43	277.708	-0.600482	5.44669
	116.431	278.039	-0.600475	5.44669
	116.432	278.332	-0.60047	5.44669
	116.432	278.475	-0.600471	5.44669
	116.432	278.649	-0.608344	5.44669
	116.432	279.001	-0.628629	5.44669
	116.432	279.336	-0.637018	5.44669
	116.432	279.488	-0.618006	5.44669
	116.432	279.554	-0.596765	5.44669
	116.432	279.595	-0.592994	5.44669
	116.432	279.649	-0.598707	5.44669
	116.432	279.765	-0.602399	5.44669
	116.432	279.811	-0.601909	5.44669
	116.432	279.694	-0.60039	5.4507
	116.432	279.613	-0.599928	5.46104
	116.432	279.668	-0.600274	5.46531
	116.432	279.629	-0.600583	5.45562
	116.432	279.431	-0.60059	5.4448
	116.432	279.287	-0.600483	5.44287
	116.409	279.285	-0.600435	5.44579
	116.352	279.334	-0.600454	5.44767
	116.328	279.354	-0.600478	5.44742
	116.382	279.346	-0.600482	5.44664
	116.442	279.384	-0.600475	5.44641
	116.453	279.509	-0.60047	5.44658
	116.437	279.614	-0.600471	5.44674
	116.426	279.673	-0.600473	5.44675
	116.428	279.818	-0.600474	5.44669
	116.432	280.128	-0.600473	5.44667
	116.433	280.545	-0.600473	5.44668
	116.432	280.859	-0.600473	5.44669
	116.431	280.981	-0.600473	5.44669
	116.431	281.089	-0.600473	5.44669
	116.432	281.315	-0.600473	5.44669
	116.432	281.653	-0.600473	5.44669
	116.432	282.053	-0.600473	5.44669
	116.432	282.401	-0.600473	5.44669
	116.409	282.698	-0.600473	5.44669
	116.352	283.089	-0.600473	5.44669
	116.328	283.554	-0.600473	5.44669
	116.382	283.92	-0.600473	5.44669
	116.442	284.203	-0.600473	5.44669
	116.453	284.533	-0.600473	5.44669
	116.414	284.871	-0.600473	5.44669
	116.324	285.139	-0.600473	5.44669
	116.244	285.318	-0.600473	5.44669
	116.279	285.425	-0.600473	5.44669
	116.372	285.575	-0.600473	5.44669
	116.362	285.822	-0.600473	5.44669
	116.274	286.105	-0.600473	5.44669
	116.278	286.32	-0.600473	5.44669
	116.383	286.437	-0.600473	5.44669
	116.437	286.577	-0.600473	5.44669
	116.358	286.769	-0.600473	5.44669
	116.228	286.876	-0.600473	5.44669
	116.189	286.865	-0.600473	5.44669
	116.284	286.873	-0.600473	5.44669
	116.393	287.036	-0.600473	5.44669
	116.368	287.274	-0.600473	5.44669
	116.247	287.392	-0.600473	5.44669
	116.171	287.369	-0.600473	5.44669
	116.177	287.319	-0.600473	5.44669
	116.206	287.356	-0.600473	5.44669
	116.216	287.545	-0.600473	5.44669
	116.209	287.783	-0.600473	5.44669
	116.203	287.892	-0.600473	5.44669
	116.203	287.914	-0.600473	5.44669
	116.227	288.042	-0.600473	5.44669
	116.286	288.26	-0.600473	5.44669
	116.309	288.383	-0.600473	5.44669
	116.255	288.418	-0.600473	5.44669
	116.195	288.546	-0.600473	5.44669
	116.184	288.76	-0.600473	5.44669
	116.2	288.88	-0.600473	5.44669
	116.211	288.867	-0.600473	5.44669
	116.209	288.82	-0.600473	5.44669
	116.205	288.855	-0.600473	5.44669
	116.204	289.042	-0.600473	5.44669
	116.205	289.329	-0.608344	5.44669
	116.206	289.565	-0.628628	5.44669
	116.206	289.641	-0.637018	5.44669
	116.205	289.649	-0.618006	5.44669
	116.205	289.735	-0.596765	5.44669
	116.205	289.833	-0.592994	5.44669
	116.205	289.904	-0.598707	5.44669
	116.205	290.056	-0.61027	5.44669
	116.205	290.267	-0.630064	5.44669
	116.205	290.427	-0.636935	5.44669
	116.205	290.586	-0.617461	5.44669
	116.205	290.82	-0.596566	5.44669
	116.205	291.093	-0.600976	5.44669
	116.205	291.308	-0.62698	5.44669
	116.205	291.38	-0.638954	5.44669
	116.205	291.395	-0.619404	5.44669
	116.205	291.533	-0.596662	5.44669
	116.205	291.807	-0.592455	5.44669
	116.205	292.105	-0.598517	5.44669
	116.205	292.317	-0.602512	5.44669
	116.205	292.427	-0.602023	5.44669
	116.205	292.517	-0.600398	5.44669
	116.205	292.534	-0.59989	5.44669
	116.205	292.463	-0.600256	5.44669
	116.205	292.518	-0.600589	5.44669
	116.205	292.728	-0.600599	5.44669
	116.205	292.872	-0.600484	5.44669
	116.205	292.869	-0.600433	5.44669
	116.205	292.819	-0.600452	5.44669
	116.205	292.848	-0.600478	5.44669
	116.205	292.984	-0.600483	5.44669
	116.205	293.097	-0.600475	5.44669
	116.205	293.155	-0.60047	5.44669
	116.205	293.248	-0.600471	5.44669
	116.205	293.332	-0.600473	5.44669
	116.205	293.345	-0.600474	5.44669
	116.205	293.42	-0.600473	5.44669
	116.205	293.758	-0.600473	5.44669
	116.205	294.267	-0.600473	5.44669
	116.205	294.717	-0.600473	5.44669
	116.205	295.077	-0.600473	5.44669
	116.205	295.32	-0.600473	5.44669
	116.205	295.432	-0.600473	5.44669
	116.205	295.562	-0.600473	5.44669
	116.205	295.8	-0.600473	5.44669
	116.205	296.037	-0.600473	5.44669
	116.205	296.08	-0.600473	5.44669
	116.205	295.921	-0.600473	5.44669
	116.205	295.774	-0.600473	5.44669
	116.205	295.759	-0.600473	5.44669
	116.205	295.804	-0.600473	5.44669
	116.205	295.827	-0.600473	5.44669
	116.205	295.821	-0.600473	5.44669
	116.205	295.81	-0.600473	5.44669
	116.205	295.759	-0.600473	5.44669
	116.205	295.635	-0.600473	5.44669
	116.205	295.585	-0.600473	5.44669
	116.205	295.703	-0.600473	5.44669
	116.205	295.835	-0.600473	5.44669
	116.205	295.858	-0.600473	5.44669
	116.205	295.823	-0.600473	5.44669
	116.205	295.849	-0.600473	5.44669
	116.205	296.028	-0.600473	5.44669
	116.205	296.266	-0.608344	5.44669
	116.205	296.428	-0.628628	5.44669
	116.205	296.578	-0.637018	5.44669
	116.205	296.758	-0.618006	5.44669
	116.205	296.857	-0.596765	5.44669
	116.205	296.846	-0.592994	5.44669
	116.205	296.809	-0.598707	5.44669
	116.205	296.797	-0.602399	5.44669
	116.205	296.756	-0.601909	5.44669
	116.205	296.588	-0.60039	5.44669
	116.205	296.409	-0.599928	5.44669
	116.205	296.473	-0.600274	5.44669
	116.205	296.723	-0.600583	5.44669
	116.205	296.831	-0.60059	5.44669
	116.205	296.643	-0.600483	5.44669
	116.205	296.356	-0.600435	5.44669
	116.205	296.226	-0.600454	5.44669
	116.205	296.262	-0.600478	5.44669
	116.205	296.321	-0.600482	5.44669
	116.205	296.333	-0.600475	5.44669
	116.205	296.317	-0.60047	5.44669
	116.205	296.306	-0.600471	5.44669
	116.205	296.307	-0.600473	5.44669
	116.205	296.311	-0.600474	5.44669
	116.205	296.313	-0.600473	5.44669
	116.205	296.312	-0.600473	5.44669
	116.205	296.262	-0.600473	5.44669
	116.205	296.135	-0.600473	5.44669
	116.205	296.034	-0.600473	5.44669
	116.205	295.977	-0.600473	5.44669
	116.205	295.93	-0.600473	5.44669
	116.205	296.02	-0.600473	5.44669
	116.205	296.187	-0.600473	5.44669
	116.205	296.144	-0.600473	5.44669
	116.205	295.906	-0.600473	5.44669
	116.205	295.748	-0.600473	5.44669
	116.205	295.754	-0.600473	5.44669
	116.205	295.811	-0.600473	5.44669
	116.205	295.832	-0.600473	5.44669
	116.205	295.821	-0.600473	5.44669
	116.205	295.809	-0.600473	5.44669
	116.205	295.807	-0.600473	5.44669
	116.205	295.811	-0.600473	5.44669
	116.205	295.813	-0.600473	5.44669
	116.205	295.813	-0.600473	5.44669
	116.205	295.812	-0.600473	5.44669
	116.205	295.812	-0.600473	5.44669
	116.205	295.812	-0.600473	5.44669
	116.205	295.812	-0.600473	5.44669
	116.205	295.812	-0.600473	5.44669
	116.205	295.763	-0.600473	5.44669
	116.205	295.587	-0.600473	5.44669
	116.205	295.358	-0.600473	5.44669
	116.205	295.249	-0.600473	5.44669
	116.205	295.321	-0.600473	5.4507
	116.205	295.495	-0.600473	5.46104
	116.205	295.607	-0.600473	5.46531
	116.205	295.653	-0.600473	5.45562
	116.205	295.69	-0.600473	5.4448
	116.205	295.601	-0.600473	5.44287
	116.205	295.388	-0.600473	5.44579
	116.205	295.256	-0.608344	5.44767
	116.205	295.264	-0.628628	5.44742
	116.205	295.313	-0.637018	5.44664
	116.205	295.33	-0.618006	5.44641
	116.205	295.32	-0.596765	5.44658
	116.205	295.31	-0.592994	5.44674
	116.205	295.309	-0.598707	5.44675
	116.205	295.312	-0.602399	5.44669
	116.205	295.314	-0.601909	5.44667
	116.205	295.313	-0.60039	5.44668
	116.205	295.313	-0.599928	5.44669
	116.205	295.312	-0.600274	5.44669
	116.205	295.313	-0.600583	5.44669
	116.205	295.313	-0.60059	5.44669
	116.205	295.313	-0.600483	5.44669
	116.205	295.313	-0.600435	5.44669
	116.205	295.313	-0.600454	5.44669
	116.205	295.313	-0.600478	5.44669
	116.205	295.313	-0.600482	5.44669
	116.205	295.313	-0.608346	5.44669
	116.205	295.313	-0.628626	5.44669
	116.205	295.313	-0.637016	5.44669
	116.205	295.313	-0.618006	5.44669
	116.205	295.313	-0.596765	5.44669
	116.205	295.313	-0.592995	5.44669
	116.205	295.313	-0.598707	5.44268
	116.205	295.313	-0.61027	5.43234
	116.205	295.313	-0.630064	5.42806
	116.205	295.313	-0.636935	5.43775
	116.205	295.313	-0.617461	5.44858
	116.205	295.313	-0.596566	5.4505
	116.205	295.313	-0.593105	5.44759
	116.205	295.313	-0.598824	5.44571
	116.205	295.313	-0.602409	5.44595
	116.205	295.313	-0.601871	5.44673
	116.205	295.313	-0.600371	5.44696
	116.205	295.313	-0.599933	5.44679
	116.205	295.313	-0.600283	5.44663
	116.205	295.313	-0.600585	5.44663
	116.205	295.313	-0.600587	5.44668
	116.205	295.264	-0.600481	5.44671
	116.205	295.137	-0.600436	5.4467
	116.205	295.084	-0.600454	5.44668
	116.205	295.154	-0.600478	5.44668
	116.205	295.16	-0.600482	5.44669
	116.205	295.131	-0.600475	5.44669
	116.205	295.165	-0.60047	5.44669
	116.205	295.148	-0.600471	5.44669
	116.205	295.122	-0.600473	5.44669
	116.205	295.215	-0.608344	5.44669
	116.205	295.278	-0.628629	5.44669
	116.205	295.127	-0.637018	5.44669
	116.205	294.87	-0.618006	5.44669
	116.205	294.74	-0.596765	5.44669
	116.205	294.765	-0.600865	5.44669
	116.205	294.82	-0.626863	5.44669
	116.205	294.833	-0.638944	5.44669
	116.205	294.82	-0.619442	5.44669
	116.205	294.809	-0.596682	5.44669
	116.205	294.809	-0.592449	5.44669
	116.205	294.813	-0.598508	5.44669
	116.205	294.815	-0.60251	5.44669
	116.205	294.814	-0.602026	5.44669
	116.205	294.813	-0.600399	5.44669
	116.205	294.813	-0.607761	5.44669
	116.205	294.813	-0.62841	5.44669
	116.205	294.814	-0.637134	5.44669
	116.205	294.814	-0.618132	5.44669
	116.205	294.814	-0.596776	5.44669
	116.205	294.813	-0.592955	5.44669
	116.205	294.814	-0.598686	5.44669
	116.205	294.814	-0.602405	5.44669
	116.205	294.814	-0.601918	5.44669
	116.205	294.814	-0.600392	5.44669
	116.205	294.814	-0.599925	5.44669
	116.205	294.814	-0.600272	5.44669
	116.205	294.814	-0.600584	5.44669
	116.205	294.814	-0.600591	5.44669
	116.205	294.814	-0.600483	5.44669
	116.205	294.814	-0.600435	5.44669
	116.205	294.814	-0.600454	5.44669
	116.205	294.764	-0.600478	5.44669
	116.205	294.638	-0.600482	5.44669
	116.205	294.585	-0.600475	5.44669
	116.205	294.704	-0.60047	5.44669
	116.205	294.837	-0.600471	5.44669
	116.205	294.811	-0.600473	5.44669
	116.205	294.599	-0.600474	5.44669
	116.205	294.397	-0.600473	5.44669
	116.205	294.467	-0.608343	5.44669
	116.205	294.728	-0.628628	5.44268
	116.205	294.887	-0.637018	5.43234
	116.205	294.873	-0.618006	5.42806
	116.205	294.812	-0.596765	5.43775
	116.205	294.743	-0.592994	5.44858
	116.205	294.629	-0.598707	5.4505
	116.205	294.54	-0.602399	5.44759
	116.205	294.533	-0.601909	5.44571
	116.205	294.56	-0.60039	5.44595
	116.205	294.524	-0.599928	5.44673
	116.205	294.393	-0.608145	5.44696
	116.205	294.285	-0.628739	5.44679
	116.205	294.325	-0.637135	5.44663
	116.205	294.485	-0.618016	5.44663
	116.205	294.554	-0.596727	5.44668
	116.205	294.431	-0.592975	5.44671
	116.205	294.339	-0.598712	5.4467
	116.205	294.49	-0.602408	5.44668
	116.205	294.707	-0.60191	5.44668
	116.205	294.665	-0.600387	5.44669
	116.205	294.41	-0.599926	5.44669
	116.205	294.244	-0.600274	5.44669
	116.205	294.253	-0.600584	5.44669
	116.205	294.314	-0.60059	5.44669
	116.205	294.336	-0.600482	5.44669
	116.205	294.324	-0.600435	5.44669
	116.205	294.31	-0.600454	5.44669
	116.205	294.309	-0.600478	5.44669
	116.205	294.314	-0.600482	5.44669
	116.205	294.316	-0.600475	5.44669
	116.205	294.315	-0.60047	5.44669
	116.205	294.314	-0.608342	5.44669
	116.205	294.314	-0.628629	5.44669
	116.205	294.314	-0.637018	5.44669
	116.205	294.314	-0.618007	5.44669
	116.205	294.314	-0.596765	5.44669
	116.205	294.314	-0.592994	5.44669
	116.205	294.314	-0.598707	5.44669
	116.205	294.314	-0.602399	5.44669
	116.205	294.314	-0.601909	5.44669
	116.205	294.314	-0.60039	5.44669
	116.205	294.314	-0.599928	5.44669
	116.205	294.314	-0.600274	5.44669
	116.205	294.314	-0.600583	5.44669
	116.205	294.314	-0.60059	5.44669
[truncated: 1,632 more rows]
