# Supplementary material for: Design of a cosmetic glove stiffness compensation mechanism for toddler-sized hand prostheses
Source: PLoS One. 2017 Aug 11;12(8):e0183233. doi: 10.1371/journal.pone.0183233 (PMC5553851; doi:10.1371/journal.pone.0183233)
Supplement: S1 Dataset — (ZIP) [file pone.0183233.s001.zip › 01 Glove measurements/PVCglove4_2.xlsx]

## Sheet: test_glove4_2
LabVIEW Measurement
Writer_Version	2
Reader_Version	2
Separator	Tab
Decimal_Separator	.
Multi_Headings	No
X_Columns	No
Time_Pref	Absolute
Operator	localadmin
Date	2012-12-10
Time	00:14:20.795000
***End_of_Header***
Channels	4
Samples	10	10	10	10
Date	2012-12-10	2012-12-10	2012-12-10	2012-12-10
Time	00:14:43.595000	00:14:43.595000	00:14:43.595000	00:14:43.595000
Y_Unit_Label	mm	N	N	Pa
X_Dimension	Time	Time	Time	Time
X0	0	0	0	0
Delta_X	0.01	0.01	0.01	0.01
***End_of_Header***
X_Value	Voltage LVDT (Filtered)	Voltage Load Cell (Filtered)	Voltage Pinch Load Cell (Filtered)	Voltage Pressure (Filtered)	Comment
	129.104	0.028922	-0.600473	5.44669
	129.104	0.155698	-0.600473	5.44669
	129.104	0.290372	-0.600473	5.44669
	129.104	0.311911	-0.600473	5.44669
	129.104	0.274678	-0.600473	5.44669
	129.104	0.251682	-0.600473	5.44669
	129.104	0.255325	-0.600473	5.44669
	129.104	0.265031	-0.600473	5.44669
	129.104	0.267803	-0.600473	5.44669
	129.104	0.265514	-0.600473	5.44669
	129.104	0.21438	-0.600473	5.44669
	129.104	0.087604	-0.600473	5.44669
	129.104	0.035863	-0.600473	5.44669
	129.104	0.15497	-0.600473	5.44669
	129.104	0.2876	-0.592602	5.44669
	129.104	0.311009	-0.572317	5.44669
	129.104	0.275285	-0.563928	5.44669
	129.104	0.203067	-0.582939	5.44669
	129.104	0.079385	-0.604181	5.44669
	129.104	0.03644	-0.607951	5.44669
	129.104	0.158133	-0.602239	5.44669
	129.104	0.28872	-0.598547	5.44669
	129.104	0.310354	-0.599037	5.44669
	129.126	0.274613	-0.600556	5.44669
	129.184	0.252208	-0.601018	5.44669
	129.207	0.255569	-0.600672	5.44669
	129.154	0.264946	-0.600362	5.44669
	129.093	0.21849	-0.600356	5.44669
	129.083	0.089527	-0.600463	5.44669
	129.099	0.035207	-0.60051	5.44669
	129.109	0.154012	-0.600492	5.44669
	129.108	0.287432	-0.600468	5.44669
	129.104	0.262089	-0.600464	5.44669
	129.102	0.050302	-0.600471	5.44669
	129.103	-0.152129	-0.600475	5.44669
	129.104	-0.082699	-0.600475	5.44669
	129.104	0.178411	-0.600473	5.44669
	129.104	0.337643	-0.600472	5.44669
	129.104	0.323334	-0.600473	5.44669
	129.104	0.262612	-0.600473	5.44669
	129.104	0.242561	-0.600473	5.44669
	129.104	0.255792	-0.600473	5.44669
	129.104	0.219279	-0.600473	5.44669
	129.104	0.093111	-0.600473	5.44669
	129.104	0.036428	-0.600473	5.44669
	129.104	0.153249	-0.600473	5.44669
	129.104	0.286678	-0.600473	5.44669
	129.104	0.311235	-0.600473	5.44669
	129.104	0.275707	-0.600473	5.44669
	129.104	0.252354	-0.600473	5.44669
	129.104	0.255241	-0.600473	5.44669
	129.104	0.264757	-0.600473	5.44669
	129.104	0.267718	-0.600473	5.44669
	129.104	0.216386	-0.600473	5.44669
	129.104	0.087661	-0.600473	5.44669
	129.104	0.035173	-0.600473	5.44669
	129.104	0.154661	-0.600473	5.44669
	129.104	0.287716	-0.600473	5.44669
	129.104	0.311167	-0.600473	5.4507
	129.104	0.22612	-0.600473	5.46104
	129.104	0.076246	-0.600473	5.46531
	129.104	-0.022266	-0.600473	5.45562
	129.104	-0.020704	-0.600473	5.4448
	129.104	0.062502	-0.600473	5.44287
	129.104	0.153517	-0.600473	5.44579
	129.104	0.072667	-0.600473	5.44767
	129.104	-0.155279	-0.600473	5.44742
	129.104	-0.247633	-0.600473	5.44664
	129.104	-0.061779	-0.600473	5.44641
	129.104	0.219195	-0.600473	5.44658
	129.104	0.346985	-0.600473	5.44674
	129.104	0.312702	-0.600473	5.44675
	129.104	0.254831	-0.600473	5.44669
	129.104	0.243079	-0.600473	5.44667
	129.104	0.258775	-0.600473	5.44668
	129.104	0.269534	-0.600473	5.44669
	129.104	0.268463	-0.600473	5.44669
	129.104	0.26419	-0.600473	5.44669
	129.104	0.262781	-0.600473	5.44669
	129.104	0.26371	-0.600473	5.44669
	129.104	0.264599	-0.600473	5.44669
	129.104	0.264642	-0.600473	5.44669
	129.104	0.215153	-0.600473	5.44669
	129.104	0.039048	-0.600473	5.44669
	129.104	-0.140112	-0.600473	5.44669
	129.104	-0.073657	-0.600473	5.44669
	129.104	0.177928	-0.600473	5.44669
	129.104	0.334227	-0.592602	5.44669
	129.104	0.322075	-0.572317	5.44669
	129.104	0.263299	-0.563928	5.44669
	129.104	0.243296	-0.582939	5.44669
	129.104	0.255856	-0.604181	5.44669
	129.104	0.268234	-0.607951	5.44669
	129.104	0.268956	-0.602239	5.44669
	129.104	0.264858	-0.598547	5.44669
	129.104	0.213695	-0.599037	5.44669
	129.104	0.03836	-0.600556	5.44669
	129.104	-0.139882	-0.601018	5.44669
	129.104	-0.073316	-0.600672	5.44669
	129.104	0.128798	-0.600362	5.44669
	129.104	0.158165	-0.600356	5.44669
	129.104	0.093616	-0.600463	5.44669
	129.104	0.153727	-0.60051	5.44669
	129.104	0.217306	-0.600492	5.44669
	129.104	0.126637	-0.592597	5.44669
	129.104	0.050867	-0.572308	5.44669
	129.104	0.147332	-0.563926	5.44669
	129.104	0.27906	-0.582942	5.44669
	129.104	0.310146	-0.604183	5.44669
	129.104	0.277959	-0.607951	5.44669
	129.104	0.204494	-0.602238	5.44669
	129.104	0.029842	-0.598546	5.44669
	129.104	-0.140181	-0.599037	5.4507
	129.104	-0.070414	-0.600556	5.46104
	129.104	0.17931	-0.601018	5.46531
	129.104	0.333653	-0.600672	5.45562
	129.104	0.321343	-0.600362	5.4448
	129.104	0.214006	-0.600356	5.44287
	129.104	0.067547	-0.600463	5.44579
	129.104	0.027586	-0.60051	5.44767
	129.104	0.158631	-0.600492	5.44742
	129.104	0.292075	-0.600468	5.44664
	129.104	0.262392	-0.600464	5.44641
	129.104	0.048779	-0.600471	5.44658
	129.104	-0.152875	-0.600475	5.44674
	129.104	-0.082469	-0.600475	5.44675
	129.104	0.178772	-0.600473	5.44669
	129.104	0.288522	-0.600472	5.44667
	129.104	0.098079	-0.600473	5.44668
	129.126	-0.141817	-0.592602	5.44669
	129.184	-0.095409	-0.572318	5.44669
	129.207	0.120223	-0.563928	5.44669
	129.154	0.162425	-0.582939	5.44669
	129.093	0.098448	-0.604181	5.44669
	129.083	0.154237	-0.607951	5.44669
	129.099	0.264992	-0.602239	5.44669
	129.109	0.301791	-0.598547	5.44669
	129.108	0.279459	-0.599037	5.44669
	129.104	0.257282	-0.600556	5.44669
	129.102	0.255971	-0.601018	5.44669
	129.103	0.263312	-0.592801	5.44669
	129.104	0.266853	-0.572207	5.44669
	129.104	0.265727	-0.563811	5.44669
	129.104	0.263997	-0.58293	5.44669
	129.104	0.263672	-0.604218	5.44669
	129.104	0.264152	-0.607971	5.44669
	129.104	0.264468	-0.602233	5.44669
	129.104	0.215239	-0.598538	5.44669
	129.104	0.039146	-0.599035	5.44669
	129.104	-0.140102	-0.600558	5.44669
	129.104	-0.073687	-0.60102	5.44669
	129.104	0.128721	-0.600672	5.44669
	129.104	0.158265	-0.600362	5.44669
	129.104	0.044494	-0.600356	5.44669
	129.104	-0.022245	-0.600463	5.44669
	129.104	-0.011119	-0.600511	5.44669
	129.104	0.017048	-0.600492	5.44669
	129.104	0.074047	-0.600468	5.44669
	129.104	0.144886	-0.600464	5.44669
	129.104	0.114131	-0.600471	5.44669
	129.104	0.069707	-0.600475	5.44669
	129.104	0.159405	-0.600475	5.44669
	129.104	0.277379	-0.600473	5.44669
	129.104	0.305143	-0.600472	5.44669
	129.104	0.27646	-0.600473	5.4507
	129.104	0.254834	-0.592602	5.46104
	129.104	0.256012	-0.572318	5.46531
	129.104	0.264199	-0.563928	5.45562
	129.104	0.26721	-0.582939	5.4448
	129.104	0.265562	-0.604181	5.44287
	129.104	0.263801	-0.607951	5.44579
	129.104	0.263649	-0.602239	5.44767
	129.104	0.215021	-0.598547	5.44742
	129.104	0.088535	-0.599037	5.44664
	129.104	0.036025	-0.600556	5.44641
	129.104	0.154707	-0.601018	5.44658
	129.104	0.287432	-0.600672	5.44674
	129.104	0.261842	-0.600362	5.44675
	129.104	0.050199	-0.600356	5.44669
	129.104	-0.201275	-0.600463	5.44667
	129.104	-0.307799	-0.60051	5.44668
	129.104	-0.225945	-0.600492	5.44669
	129.104	-0.000351	-0.600468	5.44669
	129.104	0.236919	-0.600464	5.44669
	129.104	0.332527	-0.600471	5.44669
	129.104	0.251149	-0.600475	5.44669
	129.104	0.078824	-0.600475	5.44669
	129.104	0.019059	-0.600473	5.44669
	129.104	0.151043	-0.600472	5.44669
	129.104	0.291927	-0.600473	5.44669
	129.104	0.314217	-0.600473	5.44669
	129.104	0.275091	-0.600473	5.44669
	129.104	0.251036	-0.600473	5.44669
	129.104	0.205717	-0.600473	5.44669
	129.104	0.089121	-0.600473	5.44669
	129.104	-0.009613	-0.600473	5.44669
	129.104	-0.019979	-0.600473	5.44669
	129.104	0.058308	-0.600473	5.44669
	129.104	0.200693	-0.600473	5.44669
	129.104	0.29847	-0.600473	5.44669
	129.104	0.250071	-0.600473	5.44669
	129.104	0.090528	-0.600473	5.44669
	129.104	0.024352	-0.600473	5.44669
	129.104	0.099911	-0.600473	5.44669
	129.104	0.113267	-0.600473	5.44669
	129.104	0.085381	-0.600473	5.44669
	129.104	0.166285	-0.600473	5.44669
	129.104	0.27469	-0.600473	5.44669
	129.104	0.301572	-0.600473	5.44669
	129.104	0.27592	-0.600473	5.44669
	129.104	0.255877	-0.600473	5.44669
	129.104	0.256641	-0.600473	5.44669
	129.104	0.264091	-0.600473	5.44669
	129.104	0.266941	-0.600473	5.44669
	129.104	0.265487	-0.600473	5.44669
	129.104	0.263865	-0.600473	5.44669
	129.104	0.263703	-0.600473	5.44669
	129.104	0.264211	-0.600473	5.44669
	129.104	0.264482	-0.600473	5.44669
	129.104	0.215224	-0.600473	5.44669
	129.104	0.088324	-0.600473	5.44669
	129.104	0.035864	-0.600473	5.44669
	129.104	0.154714	-0.600473	5.44669
	129.104	0.287493	-0.600473	5.44669
	129.104	0.261865	-0.600473	5.44669
	129.104	0.099377	-0.600473	5.44669
	129.104	0.023868	-0.600473	5.44669
	129.104	0.145753	-0.600473	5.44669
	129.104	0.288002	-0.600473	5.44669
	129.104	0.314453	-0.600473	5.44669
	129.104	0.276585	-0.600473	5.44669
	129.104	0.251577	-0.600473	5.44669
	129.104	0.254603	-0.600473	5.44669
	129.104	0.215576	-0.600473	5.44669
	129.104	0.042793	-0.600473	5.44669
	129.104	-0.187884	-0.600473	5.44669
	129.104	-0.25036	-0.600473	5.44669
	129.082	-0.051283	-0.600473	5.44669
	129.024	0.224568	-0.600473	5.44669
	129	0.345506	-0.600473	5.44669
	129.032	0.310173	-0.600473	5.44669
	129.012	0.254297	-0.592602	5.44669
	128.942	0.243755	-0.572317	5.44669
	128.933	0.259248	-0.563928	5.44669
	128.957	0.269492	-0.582939	5.44669
	128.926	0.268277	-0.604181	5.44669
	128.875	0.214937	-0.607951	5.44669
	128.86	0.086855	-0.602239	5.44669
	128.871	0.035351	-0.598547	5.44669
	128.881	0.155022	-0.599037	5.44669
	128.881	0.287804	-0.600556	5.44669
	128.878	0.261886	-0.601018	5.44669
	128.876	0.099275	-0.600672	5.44669
	128.877	0.023817	-0.600362	5.44669
	128.878	0.145768	-0.600356	5.44669
	128.878	0.288026	-0.600463	5.44669
	128.878	0.314458	-0.60051	5.44669
	128.878	0.276578	-0.600492	5.44669
	128.878	0.202383	-0.600468	5.44669
	128.878	0.078638	-0.600464	5.44669
	128.878	0.036371	-0.600471	5.44669
	128.878	0.158369	-0.600475	5.44669
	128.855	0.288843	-0.600475	5.44669
	128.798	0.310322	-0.600473	5.44669
	128.752	0.274555	-0.600472	5.44669
	128.748	0.252196	-0.600473	5.44669
	128.762	0.255584	-0.600473	5.44669
	128.747	0.264957	-0.600473	5.44669
	128.688	0.26768	-0.600473	5.44669
	128.66	0.216298	-0.600473	5.44669
	128.714	0.038447	-0.600473	5.44669
	128.752	-0.140771	-0.600473	5.44669
	128.706	-0.073719	-0.600473	5.44669
	128.644	0.178136	-0.600473	5.44669
	128.63	0.334336	-0.600473	5.44669
	128.645	0.322047	-0.600473	5.44669
	128.656	0.214058	-0.600473	5.44669
	128.656	0.018129	-0.600473	5.44669
	128.651	-0.148494	-0.600473	5.44669
	128.65	-0.069734	-0.600473	5.44669
	128.651	0.18255	-0.600473	5.44669
	128.652	0.334768	-0.600473	5.44669
	128.629	0.320659	-0.600473	5.44669
	128.549	0.262513	-0.600473	5.44669
	128.446	0.24347	-0.600473	5.44669
	128.396	0.256208	-0.600473	5.44669
	128.407	0.26832	-0.600473	5.44669
	128.428	0.268866	-0.600473	5.44669
	128.433	0.26479	-0.600473	5.44669
	128.427	0.262889	-0.600473	5.44669
	128.423	0.263541	-0.600473	5.44669
	128.424	0.26449	-0.600473	5.44669
	128.425	0.264656	-0.600473	5.44669
	128.426	0.264388	-0.600473	5.44669
	128.425	0.264217	-0.600473	5.44669
	128.425	0.21505	-0.600473	5.44669
	128.425	0.088346	-0.600473	5.44669
	128.425	0.035935	-0.600473	5.44669
	128.425	0.154736	-0.600473	5.44669
	128.425	0.287477	-0.600473	5.44669
	128.403	0.31104	-0.600473	5.44669
	128.345	0.275342	-0.600473	5.44669
	128.299	0.25227	-0.600473	5.44669
	128.273	0.255335	-0.600473	5.44669
	128.252	0.264827	-0.600473	5.44669
	128.271	0.267714	-0.600473	5.44669
	128.289	0.265549	-0.600473	5.44669
	128.246	0.263617	-0.600473	5.44669
	128.192	0.263576	-0.600473	5.44669
	128.18	0.264247	-0.600473	5.44669
	128.194	0.264541	-0.600473	5.44669
	128.203	0.264427	-0.600473	5.44669
	128.203	0.264274	-0.600473	5.44669
	128.199	0.264251	-0.600473	5.44669
	128.197	0.264295	-0.600473	5.44669
	128.198	0.264322	-0.600473	5.44669
	128.199	0.264318	-0.600473	5.44669
	128.177	0.264306	-0.600473	5.44669
	128.119	0.264303	-0.600473	5.44669
	128.095	0.264306	-0.600473	5.44669
	128.149	0.264308	-0.600473	5.44669
	128.209	0.264308	-0.600473	5.44669
	128.198	0.264307	-0.600473	5.44669
	128.102	0.264307	-0.600473	5.44669
	127.988	0.264307	-0.600473	5.44669
	127.939	0.264307	-0.600473	5.44669
	127.977	0.264307	-0.600473	5.44669
	128.057	0.264307	-0.600473	5.44669
	128.084	0.264307	-0.600473	5.44669
	128.024	0.264307	-0.600473	5.44669
	127.96	0.264307	-0.600473	5.44669
	127.95	0.264307	-0.600473	5.44669
	127.968	0.264307	-0.600473	5.44669
	127.979	0.264307	-0.600473	5.44669
	127.977	0.264307	-0.600473	5.44669
	127.972	0.264307	-0.600473	5.44669
	127.971	0.264307	-0.600473	5.44669
	127.972	0.264307	-0.600473	5.44669
	127.973	0.264307	-0.600473	5.44669
	127.973	0.264307	-0.600473	5.44669
	127.973	0.264307	-0.600473	5.44669
	127.972	0.264307	-0.600473	5.44669
	127.972	0.264307	-0.600473	5.44669
	127.973	0.264307	-0.600473	5.44669
	127.973	0.215117	-0.600473	5.44669
	127.973	0.088342	-0.600473	5.44669
	127.972	0.03591	-0.600473	5.44669
	127.972	0.154727	-0.600473	5.44669
	127.972	0.287482	-0.600473	5.4507
	127.973	0.311046	-0.600473	5.46104
	127.95	0.275343	-0.600473	5.46531
	127.893	0.252268	-0.600473	5.45562
	127.869	0.255334	-0.600473	5.4448
	127.901	0.264827	-0.600473	5.44287
	127.881	0.267714	-0.600473	5.44579
	127.788	0.265549	-0.600473	5.44767
	127.722	0.263617	-0.600473	5.44742
	127.722	0.263576	-0.600473	5.44664
	127.745	0.264247	-0.600473	5.44641
	127.754	0.264542	-0.592602	5.44658
	127.75	0.264427	-0.572317	5.44674
	127.745	0.264274	-0.563928	5.44675
	127.744	0.264251	-0.582939	5.44669
	127.746	0.264295	-0.604181	5.44667
	127.747	0.264322	-0.607951	5.44668
	127.747	0.264318	-0.602239	5.44669
	127.746	0.264306	-0.598547	5.44669
	127.724	0.264303	-0.599037	5.4507
	127.666	0.264306	-0.600556	5.46103
	127.62	0.264308	-0.601018	5.46531
	127.617	0.264308	-0.600672	5.45562
	127.653	0.264307	-0.600362	5.4448
	127.718	0.264307	-0.600356	5.44287
	127.739	0.264307	-0.600463	5.44579
	127.66	0.264307	-0.60051	5.44767
	127.564	0.264307	-0.600492	5.44742
	127.565	0.264307	-0.600468	5.44664
	127.602	0.264307	-0.600464	5.44641
	127.573	0.264307	-0.600471	5.44658
	127.518	0.264307	-0.600475	5.44674
	127.501	0.264307	-0.600475	5.44675
	127.513	0.264307	-0.600473	5.44669
	127.524	0.264307	-0.600472	5.44667
	127.524	0.264307	-0.600473	5.44668
	127.52	0.264307	-0.600473	5.44669
	127.519	0.264307	-0.600473	5.44669
	127.519	0.264307	-0.600473	5.44669
	127.52	0.264307	-0.600473	5.44669
	127.52	0.264307	-0.600473	5.44669
	127.52	0.264307	-0.600473	5.44669
	127.52	0.264307	-0.600473	5.4507
	127.498	0.264307	-0.600473	5.46104
	127.418	0.264307	-0.600473	5.46531
	127.314	0.264307	-0.600473	5.45562
	127.265	0.264307	-0.600473	5.4448
	127.275	0.264307	-0.600473	5.44287
	127.296	0.264307	-0.600473	5.44579
	127.301	0.264307	-0.600473	5.44767
	127.296	0.264307	-0.600473	5.44742
	127.292	0.264307	-0.600473	5.44664
	127.292	0.264307	-0.600473	5.44641
	127.294	0.264307	-0.600473	5.44658
	127.294	0.264307	-0.600473	5.44674
	127.294	0.264307	-0.600473	5.44675
	127.271	0.264307	-0.600473	5.44669
	127.191	0.264307	-0.600473	5.44667
	127.088	0.264307	-0.600473	5.44668
	127.038	0.264307	-0.600473	5.44669
	127.049	0.264307	-0.600473	5.44669
	127.07	0.264307	-0.600473	5.44669
	127.075	0.264307	-0.600473	5.44669
	127.07	0.264307	-0.600473	5.44669
	127.066	0.264307	-0.600473	5.44669
	127.066	0.264307	-0.600473	5.44669
	127.067	0.264307	-0.600473	5.44669
	127.068	0.264307	-0.600473	5.44669
	127.068	0.264307	-0.600473	5.44669
	127.067	0.264307	-0.600473	5.44669
	127.067	0.264307	-0.600473	5.44669
	127.067	0.264307	-0.600473	5.44669
	127.067	0.264307	-0.600473	5.44669
	127.067	0.264307	-0.600473	5.44669
	127.045	0.264307	-0.600473	5.44669
	126.965	0.264307	-0.600473	5.44669
	126.862	0.264307	-0.600473	5.44669
	126.834	0.264307	-0.600473	5.44669
	126.902	0.264307	-0.600473	5.44669
	126.947	0.264307	-0.600473	5.44669
	126.898	0.264307	-0.600473	5.44669
	126.833	0.264307	-0.600473	5.44669
	126.818	0.264307	-0.600473	5.44669
	126.834	0.264307	-0.600473	5.44669
	126.846	0.264307	-0.600473	5.44669
	126.846	0.264307	-0.600473	5.44669
	126.841	0.264307	-0.600473	5.44669
	126.839	0.264307	-0.600473	5.44669
	126.818	0.264307	-0.600473	5.44669
	126.762	0.313497	-0.600473	5.44669
	126.738	0.440273	-0.600473	5.44669
	126.791	0.492705	-0.600473	5.44669
	126.829	0.373887	-0.600473	5.44669
	126.76	0.241132	-0.600473	5.44669
	126.64	0.217568	-0.600473	5.44669
	126.58	0.253272	-0.600473	5.44669
	126.592	0.276346	-0.600473	5.44669
	126.618	0.27328	-0.600473	5.44669
	126.624	0.263787	-0.600473	5.44669
	126.618	0.2609	-0.600473	5.44669
	126.613	0.263065	-0.600473	5.44669
	126.613	0.264998	-0.600473	5.44669
	126.592	0.265038	-0.600473	5.44669
	126.513	0.264368	-0.592602	5.44669
	126.409	0.264073	-0.564447	5.44669
	126.359	0.264187	-0.535772	5.44669
	126.37	0.26434	-0.546395	5.44669
	126.413	0.264364	-0.586648	5.44669
	126.476	0.264319	-0.611659	5.44669
	126.494	0.264292	-0.609717	5.44669
	126.436	0.264297	-0.592442	5.44669
	126.376	0.264308	-0.568955	5.44669
	126.367	0.264311	-0.562575	5.44669
	126.384	0.264309	-0.583568	5.44669
	126.394	0.313497	-0.604925	5.44669
	126.392	0.440272	-0.60804	5.44268
	126.388	0.492705	-0.59414	5.43234
	126.387	0.423078	-0.570264	5.42806
	126.388	0.417098	-0.56252	5.43775
	126.389	0.445966	-0.583079	5.44858
	126.389	0.362851	-0.60474	5.4505
	126.388	0.253171	-0.608136	5.44759
	126.366	0.226541	-0.602117	5.44571
	126.309	0.301942	-0.59843	5.44595
	126.263	0.448905	-0.599032	5.44673
	126.237	0.500435	-0.600595	5.44696
	126.193	0.374058	-0.601036	5.44679
	126.154	0.238456	-0.600665	5.44663
	126.149	0.216387	-0.600353	5.44663
	126.159	0.253728	-0.600354	5.44668
	126.166	0.326147	-0.600466	5.44671
	126.165	0.49853	-0.600512	5.4467
	126.162	0.667973	-0.600492	5.44668
	126.161	0.59877	-0.592596	5.44668
	126.162	0.398678	-0.572308	5.44669
	126.162	0.371096	-0.563926	5.44669
	126.162	0.484864	-0.582942	5.44669
	126.162	0.550906	-0.604183	5.44669
	126.162	0.539488	-0.607951	5.44669
	126.162	0.511447	-0.602238	5.44669
	126.162	0.454604	-0.598546	5.44669
	126.162	0.383786	-0.599037	5.44669
	126.162	0.463685	-0.600556	5.44669
	126.162	0.684047	-0.601018	5.44669
	126.162	0.822752	-0.600672	5.44669
	126.162	0.81437	-0.600362	5.44669
	126.14	0.763434	-0.600356	5.44669
	126.06	0.696185	-0.600463	5.44669
	125.957	0.579998	-0.60051	5.44669
	125.907	0.538427	-0.600492	5.44669
	125.917	0.658032	-0.600468	5.44669
	125.939	0.738065	-0.600464	5.44669
	125.944	0.633095	-0.600471	5.44669
	125.938	0.496288	-0.600475	5.44669
	125.934	0.466099	-0.600475	5.44669
	125.934	0.500466	-0.600473	5.44669
	125.936	0.525335	-0.600472	5.44669
	125.936	0.572686	-0.600473	5.44669
	125.936	0.689845	-0.600473	5.44669
	125.936	0.738902	-0.600473	5.44669
	125.936	0.572898	-0.600473	5.44669
	125.936	0.364598	-0.600473	5.44669
	125.914	0.415519	-0.600473	5.44669
	125.856	0.670996	-0.600473	5.44669
	125.832	0.834454	-0.600473	5.44669
	125.886	0.823918	-0.600473	5.44669
	125.946	0.763275	-0.600473	5.44669
	125.935	0.741915	-0.600473	5.44669
	125.839	0.754571	-0.600473	5.44669
	125.725	0.767471	-0.600473	5.44669
	125.677	0.768377	-0.600473	5.44669
	125.691	0.764172	-0.600473	5.44669
	125.714	0.762088	-0.600473	5.44669
	125.718	0.76271	-0.600473	5.44669
	125.712	0.763711	-0.600473	5.44669
	125.707	0.76391	-0.600473	5.44669
	125.708	0.763637	-0.600473	5.44669
	125.71	0.763452	-0.600473	5.44669
	125.71	0.763472	-0.600473	5.44669
	125.71	0.763546	-0.600473	5.4507
	125.709	0.76357	-0.600473	5.46104
	125.709	0.763553	-0.600473	5.46531
	125.687	0.763538	-0.600473	5.45562
	125.63	0.763537	-0.600473	5.4448
	125.606	0.763543	-0.600473	5.44287
	125.638	0.763545	-0.600473	5.44579
	125.618	0.763544	-0.600473	5.44767
	125.525	0.763543	-0.600473	5.44742
	125.459	0.763543	-0.600473	5.44664
	125.459	0.763543	-0.600473	5.44641
	125.482	0.763543	-0.600473	5.44658
	125.491	0.763543	-0.600473	5.44674
	125.487	0.763543	-0.600473	5.44675
	125.482	0.763543	-0.600473	5.44669
	125.481	0.763543	-0.600473	5.44667
	125.483	0.763543	-0.600473	5.44668
	125.484	0.763543	-0.600473	5.44669
	125.484	0.763543	-0.600473	5.44669
	125.483	0.812733	-0.600473	5.44669
	125.461	0.939509	-0.600473	5.44669
	125.381	0.991941	-0.600473	5.44669
	125.3	0.873123	-0.600473	5.44669
	125.308	0.740368	-0.600473	5.44669
	125.342	0.716804	-0.600473	5.44669
	125.309	0.752508	-0.600473	5.44669
	125.254	0.775582	-0.600473	5.44669
	125.238	0.772516	-0.600473	5.44669
	125.25	0.812214	-0.600473	5.44669
	125.261	0.985292	-0.600473	5.44669
	125.261	1.21585	-0.600473	5.44669
	125.257	1.32737	-0.600473	5.44669
	125.256	1.30423	-0.600473	5.44669
	125.256	1.25682	-0.600473	5.44669
	125.257	1.24549	-0.600473	5.44669
	125.257	1.25765	-0.600473	5.44669
	125.257	1.26677	-0.600473	5.44669
	125.257	1.26628	-0.600473	5.44669
	125.257	1.26282	-0.600473	5.44669
	125.257	1.26155	-0.600473	5.44669
	125.257	1.26225	-0.600473	5.44669
	125.235	1.26299	-0.600473	5.44669
	125.177	1.26306	-0.600473	5.44669
	125.131	1.26282	-0.592602	5.44669
	125.105	1.2627	-0.564447	5.44669
	125.062	1.26273	-0.535772	5.44669
	125.023	1.26279	-0.546395	5.44669
	125.017	1.2628	-0.586648	5.44669
	125.05	1.26279	-0.611659	5.44669
	125.114	1.26277	-0.609717	5.44669
	125.137	1.26277	-0.600312	5.44669
	125.08	1.26278	-0.597111	5.44669
	125.019	1.26278	-0.59912	5.44669
	125.009	1.26278	-0.601101	5.44669
	125.026	1.26278	-0.601217	5.44669
	125.036	1.26278	-0.600561	5.44669
	125.035	1.26278	-0.600245	5.44669
	125.03	1.31197	-0.600346	5.44669
	125.007	1.48794	-0.600501	5.44669
	124.928	1.66714	-0.60053	5.44669
	124.825	1.64995	-0.600487	5.44669
	124.776	1.57434	-0.600459	5.44669
	124.786	1.64642	-0.600462	5.44669
	124.807	1.76814	-0.600473	5.44669
	124.812	1.80374	-0.600477	5.44669
	124.807	1.77701	-0.600474	5.44669
	124.803	1.75342	-0.600472	5.44669
	124.803	1.75308	-0.600472	5.44669
	124.804	1.76133	-0.600473	5.44669
	124.805	1.7649	-0.600473	5.44669
	124.782	1.76347	-0.600473	5.44669
	124.725	1.81079	-0.600473	5.44669
	124.701	1.98648	-0.600473	5.44669
	124.732	2.21543	-0.600473	5.44669
	124.713	2.32533	-0.600473	5.44669
	124.642	2.3021	-0.600473	5.44669
	124.656	2.20603	-0.600473	5.44669
	124.737	2.06818	-0.600473	5.44669
	124.73	2.02782	-0.600473	5.44268
	124.625	2.15564	-0.600473	5.43234
	124.55	2.28788	-0.600473	5.42806
	124.551	2.35721	-0.600473	5.43775
	124.577	2.44704	-0.600473	5.44858
	124.587	2.47709	-0.600473	5.4505
	124.582	2.41126	-0.600473	5.44759
	124.577	2.41484	-0.600473	5.44571
	124.576	2.49555	-0.600473	5.44595
	124.578	2.58611	-0.600473	5.44673
	124.579	2.70293	-0.600473	5.44696
	124.556	2.7859	-0.600473	5.44679
	124.498	2.78961	-0.600473	5.44663
	124.474	2.76334	-0.600473	5.44663
	124.506	2.80047	-0.600473	5.44668
	124.509	2.93157	-0.600473	5.44671
	124.496	2.99011	-0.600473	5.4467
	124.533	2.87231	-0.600473	5.44267
	124.561	2.73782	-0.600473	5.43233
	124.515	2.76235	-0.600473	5.42806
	124.458	2.97418	-0.600473	5.43775
	124.422	3.22611	-0.600473	5.44858
	124.38	3.33276	-0.600473	5.4505
	124.344	3.29998	-0.600473	5.44759
	124.34	3.25027	-0.600473	5.44571
	124.35	3.24139	-0.600473	5.44595
	124.355	3.2554	-0.600473	5.44673
	124.354	3.31361	-0.600473	5.44696
	124.352	3.48839	-0.600473	5.44679
	124.351	3.71307	-0.600473	5.44663
	124.352	3.82152	-0.600473	5.44663
	124.352	3.7992	-0.600473	5.44668
	124.352	3.75321	-0.592602	5.44671
	124.352	3.74219	-0.572317	5.4467
	124.352	3.75397	-0.563928	5.44668
	124.352	3.81202	-0.582939	5.44668
	124.352	3.93832	-0.604181	5.44669
	124.352	4.03659	-0.607951	5.44669
	124.352	4.09251	-0.602239	5.44669
	124.352	4.18882	-0.598547	5.44669
	124.352	4.27556	-0.599037	5.44669
	124.352	4.28815	-0.600556	5.4507
	124.352	4.26426	-0.601018	5.46104
	124.352	4.25004	-0.600672	5.46531
	124.352	4.25261	-0.600362	5.45562
	124.352	4.30795	-0.600356	5.4448
	124.352	4.43638	-0.600463	5.44287
	124.352	4.53651	-0.60051	5.44579
	124.352	4.59245	-0.600492	5.44767
	124.352	4.68811	-0.600468	5.44742
	124.33	4.77457	-0.600464	5.44664
	124.25	4.78727	-0.5926	5.44641
	124.169	4.76353	-0.57232	5.44658
	124.176	4.74933	-0.56393	5.44674
	124.211	4.80105	-0.582939	5.44675
	124.178	4.93394	-0.60418	5.44669
	124.145	5.03723	-0.607951	5.44667
	124.186	5.0929	-0.602239	5.44668
	124.222	5.18733	-0.598547	5.44669
	124.179	5.27337	-0.599037	5.44669
	124.119	5.28633	-0.600556	5.44669
	124.105	5.26284	-0.601018	5.44669
	124.119	5.24866	-0.600672	5.44669
	124.13	5.25111	-0.600362	5.44669
	124.13	5.25718	-0.600356	5.44669
	124.126	5.30805	-0.600463	5.44669
	124.124	5.48256	-0.60051	5.44669
	124.125	5.70975	-0.600492	5.44669
	124.126	5.81934	-0.600468	5.44669
	124.126	5.7966	-0.600464	5.44669
	124.126	5.75004	-0.600471	5.44669
	124.125	5.73892	-0.600475	5.44669
	124.125	5.75087	-0.600475	5.44669
	124.103	5.75983	-0.600473	5.44669
	124.046	5.75934	-0.600472	5.44669
	124.022	5.75595	-0.600473	5.44669
	124.076	5.7547	-0.600473	5.44669
	124.114	5.75538	-0.600473	5.44669
	124.067	5.8053	-0.600473	5.44669
	124.027	5.98133	-0.600473	5.44669
	124.048	6.16031	-0.600473	5.44669
	124.03	6.14299	-0.600473	5.44669
	123.941	6.06742	-0.600473	5.44669
	123.877	6.13955	-0.600473	5.44669
	123.876	6.26128	-0.600473	5.44669
	123.898	6.29687	-0.600473	5.44669
	123.907	6.31932	-0.600473	5.44669
	123.903	6.47169	-0.600473	5.44669
	123.898	6.69975	-0.600473	5.44669
	123.897	6.81758	-0.600473	5.44669
	123.899	6.79799	-0.600473	5.44669
	123.9	6.74981	-0.600473	5.44669
	123.9	6.73691	-0.600473	5.44669
	123.899	6.74867	-0.600473	5.44669
	123.899	6.75819	-0.600473	5.44669
	123.899	6.80719	-0.600473	5.44669
	123.899	6.97969	-0.600473	5.44669
	123.899	7.20671	-0.600473	5.44669
	123.899	7.31694	-0.600473	5.44669
	123.899	7.29453	-0.600473	5.44669
	123.899	7.29707	-0.600473	5.44669
	123.899	7.46176	-0.600473	5.44669
	123.899	7.70207	-0.600473	5.44669
	123.899	7.82065	-0.600473	5.44669
	123.899	7.79702	-0.600473	5.44669
	123.899	7.74688	-0.600473	5.44669
	123.899	7.73459	-0.600473	5.44669
	123.877	7.7965	-0.600473	5.44669
	123.819	7.98217	-0.600473	5.44669
	123.796	8.2593	-0.600473	5.44669
	123.827	8.54121	-0.600473	5.44669
	123.83	8.74507	-0.600473	5.44669
	123.795	8.85782	-0.600473	5.44669
	123.753	9.00037	-0.600473	5.44669
	123.699	9.19414	-0.600473	5.44669
	123.683	9.3506	-0.600473	5.44669
	123.74	9.51477	-0.600473	5.44669
	123.775	9.70203	-0.600473	5.44669
	123.727	9.84807	-0.600473	5.44268
	123.665	10.0102	-0.600473	5.43234
	123.651	10.2495	-0.600473	5.42806
	123.667	10.5242	-0.600473	5.43775
	123.678	10.7878	-0.600473	5.44858
	123.677	11.0342	-0.600473	5.4505
	123.673	11.2776	-0.600473	5.44759
	123.671	11.5257	-0.600473	5.44571
	123.672	11.7277	-0.600473	5.44595
	123.673	11.8518	-0.600473	5.44673
	123.673	11.9997	-0.600473	5.44696
	123.673	12.2409	-0.600473	5.44679
	123.673	12.5215	-0.600473	5.44663
	123.673	12.7868	-0.600473	5.44663
	123.673	13.032	-0.600473	5.44668
	123.673	13.2741	-0.600473	5.44671
	123.673	13.5222	-0.600473	5.4467
	123.673	13.7738	-0.600473	5.44668
	123.673	14.0248	-0.600473	5.44668
	123.673	14.2743	-0.600473	5.44669
	123.651	14.5234	-0.600473	5.44669
	123.593	14.7728	-0.600473	5.44669
	123.569	15.0225	-0.600473	5.44669
	123.601	15.2723	-0.600473	5.44669
	123.581	15.5219	-0.600473	5.44669
	123.489	15.7715	-0.600473	5.44669
	123.423	16.0703	-0.600473	5.44669
	123.423	16.4959	-0.600473	5.44669
	123.445	16.9739	-0.600473	5.44669
	123.455	17.2839	-0.600473	5.44669
	123.45	17.3836	-0.600473	5.44669
	123.445	17.534	-0.600473	5.44669
	123.445	17.8914	-0.600473	5.44669
	123.446	18.2858	-0.600473	5.44669
	123.447	18.6172	-0.600473	5.44669
	123.447	18.9573	-0.592602	5.44669
	123.447	19.2821	-0.572317	5.44669
	123.447	19.5415	-0.563928	5.44669
	123.447	19.7702	-0.582939	5.44669
	123.447	20.0078	-0.604181	5.44669
	123.447	20.2107	-0.607951	5.44669
	123.447	20.2896	-0.602239	5.44669
	123.447	20.3122	-0.598547	5.44669
	123.447	20.5001	-0.599037	5.44669
	123.447	20.8986	-0.600556	5.44669
	123.447	21.2475	-0.601018	5.44669
	123.424	21.3405	-0.600672	5.44669
	123.367	21.3187	-0.600362	5.44669
	123.343	21.4341	-0.600356	5.44669
	123.397	21.6627	-0.600463	5.44669
	123.435	21.794	-0.60051	5.44669
	123.366	21.7798	-0.600492	5.44669
	123.246	21.7783	-0.600468	5.44669
	123.186	21.9384	-0.600464	5.44669
	123.198	22.2274	-0.600471	5.44669
	123.223	22.5234	-0.600475	5.44669
	123.23	22.7289	-0.600475	5.44669
	123.223	22.7882	-0.600473	5.44669
	123.218	22.8015	-0.600472	5.44669
	123.218	22.9434	-0.600473	5.44669
	123.22	23.1706	-0.600473	5.44669
	123.221	23.2918	-0.592602	5.44669
	123.221	23.3231	-0.572317	5.44669
	123.22	23.4505	-0.563928	5.44669
	123.22	23.6651	-0.582939	5.44669
	123.22	23.7863	-0.604181	5.44669
	123.22	23.822	-0.607951	5.44669
	123.22	23.9512	-0.602239	5.44669
	123.22	24.1651	-0.598547	5.44669
	123.22	24.2853	-0.599037	5.44669
	123.22	24.3209	-0.600556	5.44669
	123.22	24.4504	-0.601018	5.44669
	123.22	24.6645	-0.600672	5.44669
	123.198	24.8338	-0.600362	5.44669
	123.118	24.9961	-0.600356	5.44669
	123.015	25.2272	-0.600463	5.44669
	122.965	25.4984	-0.60051	5.44669
	122.976	25.7634	-0.600492	5.44669
	122.997	26.0117	-0.600468	5.44669
	123.002	26.2554	-0.600464	5.44669
	122.996	26.5521	-0.600471	5.44669
	122.992	26.9298	-0.600475	5.44669
	122.993	27.2823	-0.600475	5.44669
	122.994	27.5399	-0.600473	5.44669
	122.995	27.758	-0.600472	5.44669
	122.994	28.041	-0.600473	5.44669
	122.994	28.422	-0.600473	5.44669
	122.972	28.7316	-0.600473	5.44669
	122.892	28.864	-0.600473	5.44669
	122.811	28.9788	-0.600473	5.44669
	122.819	29.2034	-0.600473	5.44669
	122.853	29.4889	-0.600473	5.44669
	122.82	29.713	-0.600473	5.44669
	122.765	29.8329	-0.600473	5.44669
	122.749	29.9713	-0.600473	5.44669
	122.761	30.2099	-0.600473	5.44669
	122.772	30.4929	-0.600473	5.44669
	122.772	30.7109	-0.600473	5.44669
	122.768	30.8292	-0.600473	5.44669
	122.766	31.0182	-0.600473	5.44669
	122.767	31.3849	-0.600473	5.44669
	122.768	31.7202	-0.592602	5.44669
	122.768	31.8189	-0.572317	5.44669
	122.768	31.7551	-0.563928	5.44669
	122.768	31.7447	-0.582939	5.44669
	122.768	31.9188	-0.604181	5.44669
	122.768	32.2168	-0.607951	5.44669
	122.768	32.5116	-0.602239	5.44669
	122.768	32.7134	-0.598547	5.44669
	122.768	32.8207	-0.599037	5.44669
	122.768	32.9617	-0.600556	5.44669
	122.768	33.1568	-0.601018	5.44669
	122.768	33.2651	-0.600672	5.44669
	122.768	33.3025	-0.600362	5.44669
	122.768	33.437	-0.600356	5.44669
	122.768	33.6525	-0.600463	5.44669
	122.768	33.8207	-0.60051	5.44669
	122.768	33.982	-0.600492	5.44669
	122.746	34.2131	-0.600468	5.44669
	122.688	34.4846	-0.600464	5.44669
	122.642	34.7006	-0.600471	5.44669
	122.616	34.7729	-0.600475	5.44669
	122.573	34.788	-0.600475	5.44669
	122.534	34.926	-0.600473	5.44669
	122.528	35.2001	-0.600472	5.44669
	122.539	35.4977	-0.600473	5.44669
	122.545	35.7093	-0.600473	5.44669
	122.544	35.7704	-0.600473	5.44669
	122.541	35.7825	-0.600473	5.44669
	122.541	35.9723	-0.600473	5.44669
	122.541	36.3754	-0.600473	5.44669
	122.542	36.7254	-0.600473	5.44669
	122.542	36.8174	-0.600473	5.44669
	122.542	36.7947	-0.600473	5.44669
	122.541	36.9101	-0.600473	5.44669
	122.541	37.1882	-0.600473	5.44669
	122.542	37.4955	-0.600473	5.44669
	122.542	37.7589	-0.600473	5.44669
	122.542	37.9937	-0.600473	5.44669
	122.542	38.183	-0.600473	5.44669
	122.542	38.3065	-0.600473	5.44669
	122.519	38.4587	-0.600473	5.44669
	122.439	38.6527	-0.600473	5.44669
	122.358	38.8058	-0.600473	5.44669
	122.366	38.9685	-0.600473	5.44669
	122.423	39.1564	-0.600473	5.44669
	122.447	39.3032	-0.600473	5.44669
	122.416	39.4654	-0.600473	5.44669
	122.346	39.6553	-0.600473	5.44669
	122.298	39.7539	-0.600473	5.44669
	122.298	39.7891	-0.600473	5.44669
	122.314	39.926	-0.600473	5.44669
	122.321	40.1434	-0.600473	5.44669
	122.318	40.3114	-0.600473	5.44669
	122.314	40.4721	-0.600473	5.44669
	122.314	40.6537	-0.600473	5.44669
	122.315	40.7986	-0.600473	5.44669
	122.316	40.9623	-0.600473	5.44669
	122.315	41.1534	-0.600473	5.44669
	122.315	41.3013	-0.600473	5.44669
	122.315	41.4628	-0.600473	5.44669
	122.315	41.652	-0.600473	5.44669
	122.315	41.7506	-0.600473	5.44669
	122.315	41.786	-0.600473	5.44669
	122.293	41.9723	-0.600473	5.44669
	122.235	42.3655	-0.600473	5.44669
	122.212	42.7127	-0.600473	5.44669
	122.243	42.8561	-0.600473	5.44669
	122.224	42.9622	-0.600473	5.44669
	122.131	43.1792	-0.600473	5.44669
	122.065	43.4646	-0.600473	5.44669
	122.065	43.6913	-0.600473	5.44669
	122.088	43.8125	-0.600473	5.44669
	122.097	43.9504	-0.600473	5.44669
	122.093	44.1884	-0.592602	5.44669
	122.088	44.4712	-0.572317	5.44669
	122.087	44.6894	-0.563928	5.44669
	122.089	44.8079	-0.582939	5.44669
	122.089	44.9477	-0.604181	5.44669
	122.089	45.1383	-0.607951	5.44669
	122.089	45.2944	-0.602239	5.44669
	122.089	45.4596	-0.598547	5.44669
	122.089	45.6474	-0.599037	5.44669
	122.089	45.7933	-0.600556	5.44669
	122.089	45.9552	-0.601018	5.44669
	122.089	46.1944	-0.600672	5.44669
	122.089	46.4692	-0.600362	5.44669
	122.067	46.7328	-0.600356	5.44669
	122.009	46.9792	-0.600463	5.44669
	121.985	47.2226	-0.60051	5.44669
	122.017	47.4707	-0.600492	5.44669
	122.02	47.7219	-0.600468	5.44669
	121.984	48.0219	-0.600464	5.44669
	121.942	48.3982	-0.600471	5.44669
	121.888	48.749	-0.600475	5.44669
	121.851	49.0064	-0.600475	5.44669
	121.849	49.225	-0.600473	5.44669
	121.861	49.4591	-0.600472	5.44669
	121.867	49.7133	-0.600473	5.44669
	121.865	50.0196	-0.600473	5.44669
	121.862	50.3974	-0.600473	5.44669
	121.862	50.7467	-0.600473	5.44669
	121.862	51.0521	-0.600473	5.44669
	121.863	51.3975	-0.600473	5.44669
	121.863	51.6845	-0.600473	5.44669
	121.863	51.82	-0.600473	5.44669
	121.863	51.9442	-0.600473	5.44669
	121.863	52.1717	-0.600473	5.44669
	121.84	52.5041	-0.600473	5.44669
	121.783	52.9023	-0.600473	5.44669
	121.737	53.2014	-0.600473	5.44669
	121.711	53.3233	-0.600473	5.44669
	121.668	53.4374	-0.600473	5.44669
	121.629	53.6163	-0.600473	5.44669
	121.623	53.7767	-0.600473	5.44669
	121.634	53.997	-0.600473	5.44669
	121.64	54.3617	-0.600473	5.44669
	121.639	54.7343	-0.600473	5.44669
	121.636	55.0047	-0.600473	5.44669
	121.635	55.2209	-0.600473	5.44669
	121.636	55.4494	-0.600473	5.44669
	121.637	55.6529	-0.600473	5.44669
	121.637	55.7846	-0.600473	5.44669
	121.636	55.9352	-0.600473	5.44669
	121.636	56.1748	-0.600473	5.44669
	121.636	56.4538	-0.600473	5.44669
	121.636	56.6698	-0.600473	5.44669
	121.636	56.7395	-0.600473	5.44669
	121.636	56.7535	-0.600473	5.44669
	121.636	56.8919	-0.600473	5.44669
	121.636	57.1174	-0.600473	5.44669
	121.636	57.2392	-0.600473	5.44669
	121.636	57.2713	-0.600473	5.44669
	121.636	57.3988	-0.600473	5.44669
	121.636	57.6624	-0.600473	5.44669
	121.636	57.9594	-0.600473	5.44669
	121.636	58.2236	-0.600473	5.44669
	121.636	58.4624	-0.600473	5.44669
	121.636	58.6531	-0.600473	5.44669
	121.636	58.7758	-0.600473	5.44669
	121.614	58.9271	-0.600473	5.44669
	121.557	59.1703	-0.600473	5.44669
	121.511	59.4012	-0.600473	5.44669
	121.507	59.4897	-0.600473	5.44669
	121.543	59.5063	-0.600473	5.44669
	121.586	59.6391	-0.600473	5.44669
	121.55	59.9105	-0.600473	5.44669
	121.446	60.1596	-0.600473	5.44669
	121.404	60.2949	-0.600473	5.44669
	121.466	60.4307	-0.600473	5.44669
	121.514	60.6628	-0.600473	5.44669
	121.468	60.9439	-0.600473	5.44669
	121.403	61.2127	-0.600473	5.44669
	121.387	61.4591	-0.600473	5.44669
	121.403	61.7005	-0.600473	5.44669
	121.415	61.9479	-0.600473	5.44669
	121.415	62.1994	-0.600473	5.44669
	121.41	62.4507	-0.600473	5.44669
	121.408	62.7003	-0.600473	5.44669
	121.409	62.9985	-0.592602	5.44669
	121.41	63.3747	-0.572317	5.44669
	121.41	63.6768	-0.563928	5.44669
	121.41	63.7586	-0.582939	5.44669
	121.41	63.7487	-0.604181	5.44669
	121.41	63.873	-0.607951	5.44669
	121.41	64.1012	-0.602239	5.44669
	121.41	64.2783	-0.598547	5.44669
	121.41	64.488	-0.599037	5.44669
	121.41	64.8424	-0.592685	5.44669
	121.41	65.1652	-0.572863	5.44669
	121.41	65.3123	-0.564127	5.44669
	121.388	65.4285	-0.582829	5.44669
	121.33	65.6485	-0.604064	5.44669
	121.307	65.9807	-0.607942	5.44669
	121.36	66.3814	-0.602276	5.44669
	121.421	66.6817	-0.598566	5.44669
	121.409	66.8031	-0.599032	5.44669
	121.313	66.9659	-0.600547	5.44669
	121.199	67.3206	-0.601016	5.44669
	121.151	67.6604	-0.600674	5.44669
	121.166	67.8144	-0.600364	5.44669
	121.188	67.9275	-0.600356	5.44669
	121.192	68.1438	-0.600463	5.44669
	121.186	68.4263	-0.60051	5.44669
	121.182	68.7013	-0.600492	5.44669
	121.182	68.9498	-0.600468	5.44669
	121.184	69.19	-0.600464	5.44669
	121.184	69.436	-0.600471	5.44669
	121.184	69.6875	-0.600475	5.44669
	121.184	69.9392	-0.600475	5.44669
	121.184	70.189	-0.600473	5.44669
	121.184	70.4379	-0.600472	5.44669
	121.184	70.6872	-0.600473	5.44669
	121.161	70.9369	-0.600473	5.44669
	121.104	71.1867	-0.600473	5.44669
	121.08	71.4363	-0.600473	5.44669
	121.134	71.6367	-0.600473	5.44669
	121.194	71.7595	-0.600473	5.44669
	121.205	71.9075	-0.600473	5.44669
	121.166	72.1	-0.600473	5.44669
	121.099	72.2048	-0.600473	5.44669
	121.054	72.2416	-0.600473	5.44669
	121.032	72.4263	-0.600473	5.44669
	120.99	72.8184	-0.600473	5.44669
	120.95	73.1657	-0.600473	5.44669
	120.944	73.3095	-0.600473	5.44669
	120.954	73.4157	-0.600473	5.44669
	120.961	73.5835	-0.600473	5.44669
	120.96	73.742	-0.600473	5.44669
	120.957	73.9163	-0.600473	5.44669
	120.956	74.1563	-0.600473	5.44669
	120.957	74.4269	-0.600473	5.44669
	120.958	74.6394	-0.600473	5.44669
	120.958	74.7597	-0.600473	5.44669
	120.957	74.9024	-0.600473	5.44669
	120.957	75.0935	-0.600473	5.44669
	120.957	75.1996	-0.600473	5.44669
	120.957	75.2375	-0.600473	5.44669
	120.957	75.3729	-0.600473	5.44669
	120.957	75.5887	-0.600473	5.44669
	120.957	75.7566	-0.600473	5.44669
	120.935	75.9177	-0.600473	5.44669
	120.855	76.0996	-0.600473	5.44669
	120.774	76.2445	-0.600473	5.44669
	120.782	76.408	-0.600473	5.44669
	120.816	76.5991	-0.600473	5.44669
	120.784	76.747	-0.600473	5.44669
	120.751	76.9086	-0.600473	5.44669
	120.792	77.1469	-0.600473	5.44669
	120.828	77.4215	-0.600473	5.44669
	120.785	77.6853	-0.600473	5.44669
	120.725	77.9319	-0.600473	5.44669
	120.71	78.1753	-0.600473	5.44669
	120.725	78.4233	-0.600473	5.44669
	120.736	78.6253	-0.600473	5.44669
	120.735	78.7494	-0.600473	5.44669
	120.731	78.8973	-0.600473	5.44669
	120.73	79.0893	-0.600473	5.44669
	120.731	79.2431	-0.600473	5.44669
	120.731	79.4068	-0.600473	5.44669
	120.732	79.644	-0.600473	5.44669
	120.731	79.9173	-0.600473	5.44669
	120.731	80.1318	-0.600473	5.44669
	120.731	80.2029	-0.600473	5.44669
	120.731	80.1689	-0.600473	5.44669
	120.731	80.1805	-0.600473	5.44669
	120.731	80.3531	-0.600473	5.44669
	120.731	80.6427	-0.600473	5.44669
	120.731	80.9345	-0.600473	5.44669
	120.731	81.138	-0.600473	5.44669
	120.731	81.2472	-0.592602	5.44669
	120.731	81.3391	-0.572317	5.44669
	120.731	81.4068	-0.563928	5.44669
	120.731	81.4624	-0.582939	5.44669
	120.731	81.6187	-0.604181	5.44669
	120.731	81.9353	-0.607951	5.44669
	120.731	82.3503	-0.602239	5.44669
	120.731	82.662	-0.598547	5.44669
	120.731	82.7338	-0.599037	5.44669
	120.731	82.7164	-0.600556	5.44669
	120.731	82.8411	-0.601018	5.44669
	120.731	83.1213	-0.600672	5.44669
	120.731	83.4262	-0.600362	5.44669
	120.731	83.6386	-0.600356	5.44669
	120.709	83.7468	-0.600463	5.44669
	120.629	83.8844	-0.60051	5.44669
	120.526	84.1269	-0.600492	5.44669
	120.476	84.4117	-0.600468	5.44669
	120.486	84.6291	-0.600464	5.44669
	120.508	84.7465	-0.600471	5.44669
	120.535	84.8862	-0.600475	5.44669
	120.587	85.1263	-0.600475	5.44669
	120.607	85.4094	-0.600473	5.44669
	120.553	85.6761	-0.600472	5.44669
	120.494	85.921	-0.600473	5.44669
	120.484	86.1625	-0.600473	5.44669
	120.5	86.4104	-0.600473	5.44669
	120.51	86.6622	-0.600473	5.44669
	120.509	86.9625	-0.600473	5.44669
	120.505	87.3388	-0.600473	5.44669
	120.481	87.6894	-0.600473	5.44669
	120.425	87.996	-0.600473	5.44669
	120.402	88.3414	-0.600473	5.44669
	120.433	88.6771	-0.600473	5.44669
	120.413	88.9393	-0.600473	5.44669
	120.32	89.1652	-0.600473	5.44669
	120.255	89.4007	-0.592602	5.44669
	120.277	89.6529	-0.572317	5.44669
	120.357	89.9086	-0.563928	5.44669
	120.39	90.1598	-0.582939	5.44669
	120.332	90.408	-0.604181	5.44669
	120.267	90.6072	-0.607951	5.44669
	120.256	90.7301	-0.602239	5.44669
	120.273	90.8785	-0.598547	5.44669
	120.285	91.0711	-0.599037	5.44669
	120.283	91.225	-0.600556	5.44669
	120.278	91.3885	-0.601018	5.44669
	120.277	91.6256	-0.600672	5.44669
	120.278	91.9481	-0.600362	5.44669
	120.279	92.3878	-0.600356	5.44669
	120.279	92.8633	-0.600463	5.44669
	120.279	93.2164	-0.60051	5.44669
	120.278	93.4412	-0.600492	5.44669
	120.279	93.6455	-0.600468	5.44669
	120.279	93.9345	-0.600464	5.44669
	120.279	94.3229	-0.600471	5.44669
	120.279	94.7319	-0.600475	5.44669
	120.279	95.1647	-0.600475	5.44669
	120.279	95.5591	-0.600473	5.44669
	120.256	95.824	-0.600472	5.44669
	120.177	96.13	-0.600473	5.44669
	120.073	96.5615	-0.600473	5.44669
	120.023	96.9916	-0.600473	5.44669
	120.034	97.3702	-0.600473	5.44669
	120.055	97.6776	-0.600473	5.44669
	120.06	97.9655	-0.600473	5.44669
	120.055	98.3677	-0.600473	5.44669
	120.051	98.84	-0.600473	5.44669
	120.051	99.2052	-0.600473	5.44669
	120.052	99.4854	-0.600473	5.44669
	120.053	99.864	-0.600473	5.44669
	120.053	100.329	-0.600473	5.44669
	120.052	100.7	-0.600473	5.44669
	120.052	100.985	-0.592602	5.44669
	120.052	101.314	-0.572317	5.44669
	120.052	101.651	-0.563928	5.44669
	120.052	101.919	-0.582939	5.44669
	120.052	102.147	-0.604181	5.44669
	120.052	102.382	-0.607951	5.44669
	120.03	102.633	-0.602239	5.44669
	119.973	102.888	-0.598547	5.44669
	119.949	103.091	-0.599037	5.44669
	119.98	103.212	-0.600556	5.44669
	119.983	103.359	-0.601018	5.44669
	119.948	103.551	-0.600672	5.44669
	119.928	103.657	-0.600362	5.44669
	119.932	103.694	-0.600356	5.44669
	119.918	103.829	-0.600463	5.44669
	119.885	104.094	-0.60051	5.44669
	119.894	104.389	-0.600492	5.44669
	119.913	104.603	-0.600468	5.44669
	119.873	104.715	-0.600464	5.44669
	119.82	104.854	-0.600471	5.44669
	119.808	105.095	-0.600475	5.44669
	119.821	105.379	-0.600475	5.44669
	119.83	105.646	-0.600473	5.44669
	119.83	105.841	-0.600472	5.44669
	119.826	105.907	-0.600473	5.44669
	119.825	105.975	-0.600473	5.44669
	119.825	106.244	-0.600473	5.44669
	119.826	106.62	-0.600473	5.44669
	119.826	106.925	-0.600473	5.44669
	119.826	107.104	-0.600473	5.44669
	119.826	107.199	-0.600473	5.44669
	119.826	107.343	-0.600473	5.44669
	119.826	107.593	-0.600473	5.44669
	119.826	107.878	-0.600473	5.44669
	119.826	108.094	-0.600473	5.44669
	119.826	108.21	-0.600473	5.44669
	119.826	108.35	-0.600473	5.44669
	119.826	108.541	-0.600473	5.44669
	119.826	108.698	-0.600473	5.44669
	119.826	108.863	-0.600473	5.44669
	119.826	109.05	-0.600473	5.44669
	119.826	109.147	-0.600473	5.44669
	119.826	109.182	-0.600473	5.44669
	119.826	109.32	-0.600473	5.44669
	119.826	109.537	-0.600473	5.44669
	119.826	109.656	-0.600473	5.44669
	119.826	109.69	-0.600473	5.44669
	119.826	109.819	-0.600473	5.44669
	119.826	110.083	-0.600473	5.44669
	119.826	110.379	-0.600473	5.44669
	119.826	110.594	-0.600473	5.44669
	119.826	110.706	-0.600473	5.44669
	119.826	110.845	-0.600473	5.44669
	119.826	111.086	-0.600473	5.44669
	119.826	111.37	-0.600473	5.44669
	119.826	111.637	-0.600473	5.44669
	119.826	111.881	-0.600473	5.44669
	119.804	112.123	-0.600473	5.44669
	119.746	112.371	-0.600473	5.44669
	119.722	112.622	-0.600473	5.44669
	119.776	112.874	-0.600473	5.44669
	119.814	113.123	-0.600473	5.44669
	119.767	113.372	-0.600473	5.44669
	119.727	113.622	-0.600473	5.44669
	119.749	113.871	-0.600473	5.44669
	119.753	114.072	-0.600473	5.44669
	119.722	114.195	-0.600473	5.44669
	119.703	114.343	-0.600473	5.44669
	119.706	114.535	-0.600473	5.44669
	119.691	114.64	-0.600473	5.44669
	119.658	114.677	-0.600473	5.44669
	119.668	114.861	-0.600473	5.44669
	119.686	115.204	-0.600473	5.44669
	119.647	115.425	-0.600473	5.44669
	119.616	115.467	-0.600473	5.44669
	119.661	115.516	-0.600473	5.44669
	119.698	115.588	-0.600473	5.44669
	119.654	115.661	-0.600473	5.44669
	119.593	115.822	-0.600473	5.44669
	119.579	116.037	-0.600473	5.44669
	119.593	116.195	-0.600473	5.44669
	119.605	116.352	-0.600473	5.44669
	119.604	116.536	-0.600473	5.44669
	119.6	116.634	-0.600473	5.44669
	119.598	116.622	-0.600473	5.44669
	119.599	116.633	-0.600473	5.44669
	119.6	116.798	-0.600473	5.44669
	119.6	117.035	-0.600473	5.44669
	119.6	117.201	-0.600473	5.44669
	119.6	117.354	-0.600473	5.44669
	119.6	117.533	-0.600473	5.44669
	119.6	117.68	-0.600473	5.44669
	119.6	117.845	-0.600473	5.44669
	119.6	118.086	-0.600473	5.44669
	119.6	118.36	-0.600473	5.44669
	119.6	118.623	-0.600473	5.44669
	119.6	118.869	-0.600473	5.44669
	119.6	119.113	-0.600473	5.44669
	119.6	119.361	-0.600473	5.44669
	119.6	119.612	-0.600473	5.44669
	119.6	119.912	-0.600473	5.44669
	119.6	120.337	-0.600473	5.44669
	119.6	120.815	-0.600473	5.44669
	119.577	121.174	-0.600473	5.44669
	119.498	121.401	-0.600473	5.44669
	119.394	121.604	-0.600473	5.44669
	119.344	121.842	-0.600473	5.44669
	119.355	122.104	-0.600473	5.44669
	119.376	122.362	-0.600473	5.44669
	119.381	122.611	-0.600473	5.44669
	119.376	122.858	-0.600473	5.44669
	119.372	123.106	-0.600473	5.44669
	119.372	123.356	-0.600473	5.44669
	119.373	123.557	-0.600473	5.44669
	119.374	123.631	-0.600473	5.44669
	119.374	123.603	-0.592602	5.44669
	119.373	123.567	-0.572317	5.44669
	119.373	123.611	-0.563928	5.44669
	119.373	123.798	-0.582939	5.44669
	119.373	124.033	-0.604181	5.44669
	119.373	124.141	-0.607951	5.44669
	119.373	124.164	-0.602239	5.44669
	119.373	124.293	-0.598547	5.44669
	119.373	124.56	-0.599037	5.44669
	119.373	124.858	-0.600556	5.44669
	119.351	125.122	-0.601018	5.44669
	119.294	125.36	-0.600672	5.44669
	119.248	125.6	-0.600362	5.44669
	119.244	125.849	-0.600356	5.44669
	119.258	126.102	-0.600463	5.44669
	119.265	126.353	-0.60051	5.44669
	119.285	126.602	-0.600492	5.44669
	119.339	126.9	-0.600468	5.44669
	119.385	127.326	-0.600464	5.44669
	119.367	127.804	-0.600471	5.44669
	119.274	128.164	-0.600475	5.44669
	119.163	128.439	-0.600475	5.44669
	119.115	128.769	-0.600473	5.44669
	119.129	129.109	-0.600472	5.44669
	119.151	129.379	-0.600473	5.44669
	119.155	129.606	-0.600473	5.44669
	119.149	129.889	-0.600473	5.44669
	119.145	130.266	-0.600473	5.44669
	119.146	130.624	-0.600473	5.44669
	119.147	130.933	-0.600473	5.44669
	119.148	131.277	-0.600473	5.44669
	119.147	131.611	-0.600473	5.44669
	119.147	131.922	-0.600473	5.44669
	119.147	132.325	-0.600473	5.44669
	119.147	132.789	-0.600473	5.44669
	119.147	133.15	-0.600473	5.44669
	119.147	133.383	-0.600473	5.44669
	119.147	133.587	-0.600473	5.44669
	119.147	133.874	-0.600473	5.44669
	119.147	134.31	-0.600473	5.44669
	119.147	134.797	-0.600473	5.44669
	119.147	135.107	-0.600473	5.44669
	119.147	135.203	-0.600473	5.44669
	119.147	135.303	-0.600473	5.44669
	119.147	135.485	-0.600473	5.44669
	119.125	135.603	-0.600473	5.44669
	119.067	135.649	-0.600473	5.44669
	119.021	135.784	-0.600473	5.44669
	119.018	135.996	-0.600473	5.44669
	119.054	136.114	-0.600473	5.44669
	119.119	136.1	-0.600473	5.44669
	119.14	136.103	-0.600473	5.44669
	119.061	136.265	-0.600473	5.44669
	118.942	136.504	-0.600473	5.44669
	118.887	136.623	-0.600473	5.44669
	118.9	136.6	-0.600473	5.44669
	118.924	136.55	-0.600473	5.44669
	118.952	136.587	-0.600473	5.44669
	119.003	136.775	-0.600473	5.44669
	119.022	137.013	-0.600473	5.44669
	118.969	137.123	-0.600473	5.44669
	118.91	137.096	-0.600473	5.44669
	118.9	137.048	-0.600473	5.44669
	118.916	137.087	-0.600473	5.44669
	118.926	137.275	-0.600473	5.44669
	118.925	137.513	-0.600473	5.44669
	118.921	137.671	-0.600473	5.44669
	118.919	137.82	-0.600473	5.44669
	118.92	138.05	-0.600473	5.44669
	118.921	138.325	-0.600473	5.44669
	118.921	138.543	-0.600473	5.44669
	118.921	138.615	-0.600473	5.44669
	118.921	138.629	-0.600473	5.44268
	118.921	138.767	-0.600473	5.43234
	118.921	139.041	-0.600473	5.42806
	118.921	139.339	-0.600473	5.43775
	118.921	139.6	-0.600473	5.44858
	118.921	139.837	-0.600473	5.4505
	118.921	140.077	-0.600473	5.44759
	118.921	140.377	-0.600473	5.44571
	118.921	140.806	-0.600473	5.44595
	118.921	141.285	-0.600473	5.44673
	118.921	141.643	-0.600473	5.44696
	118.921	141.918	-0.600473	5.44679
	118.921	142.248	-0.600473	5.44663
	118.921	142.588	-0.600473	5.44663
	118.921	142.907	-0.600473	5.44668
	118.899	143.261	-0.600473	5.44671
	118.841	143.547	-0.600473	5.4467
	118.817	143.679	-0.600473	5.44668
	118.849	143.802	-0.600473	5.44668
	118.852	144.031	-0.600473	5.44669
	118.839	144.315	-0.600473	5.44669
	118.854	144.586	-0.600473	5.44669
	118.846	144.832	-0.600473	5.44669
	118.812	145.073	-0.600473	5.44669
	118.797	145.32	-0.600473	5.44669
	118.802	145.522	-0.600473	5.44669
	118.787	145.598	-0.600473	5.44669
	118.731	145.619	-0.600473	5.44669
	118.705	145.759	-0.600473	5.44669
	118.757	146.031	-0.600473	5.44669
	118.795	146.328	-0.600473	5.44669
	118.749	146.539	-0.600473	5.44669
	118.687	146.601	-0.600473	5.44669
	118.673	146.613	-0.600473	5.44669
	118.688	146.754	-0.600473	5.44669
	118.7	147.03	-0.600473	5.44669
	118.699	147.327	-0.600473	5.44669
	118.695	147.587	-0.600473	5.44669
	118.693	147.824	-0.600473	5.44669
	118.716	148.016	-0.600473	5.44669
	118.797	148.139	-0.600473	5.44669
	118.878	148.291	-0.600473	5.44669
	118.848	148.534	-0.600473	5.44669
	118.734	148.814	-0.600473	5.44669
	118.663	149.029	-0.600473	5.44669
	118.668	149.098	-0.600473	5.44669
	118.695	149.063	-0.600473	5.44669
	118.704	149.025	-0.600473	5.44669
	118.698	149.023	-0.600473	5.44669
	118.693	149.035	-0.600473	5.44669
	118.692	149.09	-0.600473	5.44669
	118.694	149.264	-0.600473	5.44669
	118.695	149.49	-0.600473	5.44669
	118.695	149.648	-0.600473	5.44669
	118.694	149.801	-0.600473	5.44669
	118.694	150.033	-0.600473	5.44669
	118.695	150.356	-0.600473	5.44669
	118.695	150.799	-0.600473	5.44669
	118.695	151.275	-0.600473	5.44669
	118.695	151.627	-0.600473	5.44669
	118.695	151.852	-0.600473	5.44669
	118.672	152.105	-0.600473	5.44669
	118.615	152.521	-0.600473	5.44669
	118.591	153.011	-0.600473	5.4507
	118.645	153.379	-0.600473	5.46104
	118.683	153.555	-0.600473	5.46531
	118.614	153.628	-0.600473	5.45562
	118.494	153.813	-0.600473	5.4448
	118.434	154.194	-0.600473	5.44287
	118.468	154.537	-0.600473	5.44579
	118.573	154.683	-0.600473	5.44767
	118.661	154.792	-0.600473	5.44742
	118.647	155.009	-0.600473	5.44664
	118.585	155.294	-0.600473	5.44641
	118.538	155.52	-0.600473	5.44658
	118.492	155.592	-0.600473	5.44674
	118.459	155.603	-0.600473	5.44675
	118.457	155.74	-0.600473	5.44669
	118.467	156.015	-0.600473	5.44667
	118.472	156.313	-0.600473	5.44668
	118.47	156.525	-0.600473	5.44669
	118.468	156.635	-0.600473	5.44669
	118.467	156.773	-0.600473	5.44669
	118.468	157.016	-0.600473	5.44669
	118.468	157.3	-0.600473	5.44669
	118.468	157.517	-0.600473	5.4507
	118.468	157.586	-0.600473	5.46104
	118.468	157.599	-0.600473	5.46531
	118.468	157.737	-0.600473	5.45562
	118.468	158.012	-0.600473	5.4448
	118.468	158.31	-0.600473	5.44287
	118.468	158.521	-0.600473	5.44579
	118.468	158.632	-0.600473	5.44767
	118.468	158.77	-0.592602	5.44742
	118.468	159.013	-0.572317	5.44664
	118.468	159.297	-0.563928	5.44641
	118.468	159.514	-0.582939	5.44658
	118.468	159.583	-0.604181	5.44674
	118.468	159.596	-0.607951	5.44675
	118.468	159.734	-0.602239	5.44669
	118.468	159.96	-0.598547	5.44667
	118.468	160.082	-0.599037	5.44668
	118.468	160.114	-0.600556	5.44669
	118.468	160.241	-0.601018	5.44669
	118.468	160.505	-0.600672	5.44669
	118.468	160.851	-0.592492	5.44669
	118.468	161.242	-0.5722	5.44669
	118.468	161.533	-0.563918	5.44669
	118.468	161.655	-0.582977	5.44669
	118.468	161.82	-0.6042	5.44669
	118.468	162.177	-0.607946	5.44669
	118.468	162.565	-0.60223	5.44669
	118.468	162.845	-0.598545	5.44669
	118.468	163.06	-0.59904	5.44669
	118.468	163.284	-0.600558	5.44669
	118.468	163.536	-0.601018	5.44669
	118.468	163.795	-0.600671	5.44669
	118.468	164.048	-0.600362	5.44669
	118.468	164.345	-0.600356	5.44669
	118.468	164.768	-0.600463	5.44669
	118.468	165.246	-0.60051	5.44669
	118.446	165.606	-0.600492	5.44669
	118.389	165.882	-0.600468	5.44669
	118.365	166.212	-0.600464	5.44669
	118.419	166.502	-0.600471	5.44669
	118.456	166.645	-0.600475	5.44669
	118.387	166.771	-0.600475	5.44669
	118.268	166.997	-0.600473	5.44669
	118.208	167.279	-0.600472	5.44669
	118.219	167.55	-0.600473	5.44669
	118.245	167.797	-0.600473	5.44669
	118.274	167.989	-0.600473	5.44669
	118.325	168.109	-0.600473	5.44669
	118.343	168.308	-0.600473	5.44669
	118.29	168.728	-0.600473	5.44669
	118.231	169.237	-0.600473	5.44669
	118.221	169.611	-0.600473	5.44669
	118.237	169.882	-0.600473	5.44669
	118.247	170.253	-0.600473	5.44669
	118.246	170.719	-0.600473	5.44669
	118.242	171.092	-0.600473	5.44669
	118.24	171.378	-0.600473	5.44669
	118.241	171.707	-0.600473	5.44669
	118.242	172.092	-0.600473	5.44669
	118.242	172.537	-0.600473	5.44669
	118.242	172.993	-0.600473	5.44669
	118.242	173.386	-0.600473	5.44669
	118.242	173.79	-0.600473	5.44669
	118.242	174.276	-0.600473	5.44669
	118.242	174.753	-0.600473	5.44669
	118.242	175.092	-0.600473	5.44669
	118.242	175.311	-0.600473	5.44669
	118.242	175.518	-0.600473	5.44669
	118.242	175.81	-0.600473	5.44669
	118.242	176.248	-0.600473	5.44669
	118.242	176.734	-0.600473	5.44669
	118.242	177.092	-0.600473	5.44669
	118.242	177.315	-0.600473	5.44669
	118.242	177.517	-0.600473	5.44669
	118.242	177.805	-0.600473	5.44669
	118.242	178.244	-0.600473	5.44669
	118.242	178.731	-0.600473	5.44669
	118.242	179.089	-0.600473	5.44669
	118.242	179.312	-0.600473	5.44669
	118.242	179.464	-0.600473	5.44669
	118.242	179.577	-0.600473	5.44669
	118.242	179.738	-0.600473	5.44669
	118.242	179.988	-0.600473	5.44669
	118.242	180.268	-0.600473	5.44669
	118.242	180.481	-0.600473	5.44669
	118.22	180.598	-0.600473	5.44669
	118.14	180.739	-0.600473	5.44669
	118.059	180.98	-0.600473	5.44669
	118.089	181.263	-0.600473	5.44669
	118.181	181.48	-0.600473	5.44669
	118.172	181.598	-0.600473	5.44669
	118.063	181.738	-0.600473	5.44669
	117.986	181.929	-0.600473	5.44669
	117.988	182.085	-0.600473	5.44669
	118.015	182.299	-0.600473	5.44669
	118.025	182.712	-0.600473	5.44669
	118.02	183.213	-0.600473	5.44669
	118.014	183.587	-0.600473	5.44669
	118.013	183.811	-0.600473	5.44669
	118.015	183.958	-0.600473	5.44669
	118.016	184.068	-0.600473	5.44669
	118.016	184.279	-0.600473	5.44669
	118.016	184.658	-0.600473	5.44669
	118.016	185.04	-0.600473	5.44669
	118.016	185.358	-0.600473	5.44669
	118.016	185.697	-0.600473	5.44669
	118.016	186.026	-0.600473	5.44669
	118.016	186.337	-0.600473	5.44669
	118.016	186.692	-0.600473	5.44669
	118.016	186.981	-0.600473	5.44669
	118.016	187.114	-0.600473	5.44669
	118.016	187.286	-0.600473	5.44669
	118.016	187.64	-0.600473	5.44669
	118.016	188.025	-0.600473	5.44669
	117.993	188.305	-0.600473	5.44669
	117.936	188.471	-0.600473	5.44669
	117.912	188.52	-0.600473	5.44669
	117.966	188.494	-0.600473	5.44669
	118.026	188.468	-0.600473	5.44669
	118.037	188.466	-0.600473	5.44669
	118.021	188.524	-0.600473	5.44669
	118.01	188.704	-0.600473	5.44669
	118.012	188.932	-0.600473	5.44669
	118.016	189.039	-0.600473	5.44669
	118.017	189.015	-0.600473	5.44669
	118.016	189.018	-0.600473	5.44669
	118.015	189.184	-0.600473	5.44669
	118.015	189.424	-0.600473	5.44669
	118.016	189.592	-0.600473	5.44669
	118.016	189.744	-0.600473	5.44669
	118.016	189.971	-0.600473	5.44669
	118.016	190.294	-0.600473	5.44669
	117.993	190.688	-0.600473	5.44669
	117.914	191.038	-0.600473	5.44669
	117.832	191.289	-0.600473	5.44669
	117.863	191.505	-0.600473	5.44669
	117.977	191.79	-0.600473	5.44669
	118.047	192.172	-0.600473	5.44669
	118.02	192.531	-0.600473	5.44669
	117.913	192.789	-0.600473	5.44669
	117.823	193.006	-0.600473	5.44669
	117.859	193.238	-0.600473	5.44669
	117.956	193.444	-0.600473	5.44669
	117.947	193.525	-0.600473	5.44669
	117.859	193.548	-0.600473	5.44669
	117.839	193.735	-0.600473	5.44669
	117.865	194.133	-0.600473	5.44669
	117.838	194.482	-0.600473	5.44669
	117.789	194.625	-0.600473	5.44669
	117.795	194.73	-0.600473	5.44669
	117.863	194.897	-0.600473	5.44669
	117.918	195.056	-0.600473	5.44669
	117.923	195.231	-0.600473	5.44669
	117.883	195.471	-0.600473	5.44669
	117.817	195.741	-0.600473	5.44669
	117.773	196.003	-0.600473	5.44669
	117.774	196.299	-0.600473	5.44669
	117.789	196.67	-0.600473	5.44669
	117.795	196.971	-0.600473	5.44669
	117.792	197.103	-0.600473	5.44669
	117.789	197.221	-0.600473	5.44669
	117.788	197.398	-0.600473	5.44669
	117.789	197.556	-0.600473	5.44669
	117.79	197.727	-0.600473	5.44669
	117.79	197.966	-0.600473	5.44669
	117.789	198.237	-0.600473	5.44669
	117.789	198.499	-0.600473	5.44669
	117.789	198.746	-0.600473	5.44669
	117.789	198.941	-0.600473	5.44669
	117.789	199.014	-0.600473	5.44669
	117.789	199.036	-0.600473	5.44669
	117.789	199.177	-0.600473	5.44669
	117.789	199.352	-0.600473	5.44669
	117.789	199.345	-0.600473	5.44669
	117.789	199.275	-0.600473	5.44669
	117.789	199.346	-0.600473	5.44669
	117.789	199.465	-0.600473	5.44669
	117.789	199.5	-0.600473	5.44669
	117.789	199.523	-0.600473	5.44669
	117.789	199.676	-0.600473	5.44669
	117.789	199.904	-0.600473	5.44669
	117.789	200.071	-0.600473	5.44669
	117.789	200.277	-0.600473	5.44669
	117.789	200.682	-0.600473	5.44669
	117.789	201.183	-0.600473	5.44669
	117.789	201.559	-0.600473	5.44669
	117.789	201.833	-0.600473	5.44669
	117.789	202.206	-0.600473	5.44669
	117.789	202.67	-0.600473	5.44669
	117.789	202.994	-0.600473	5.44669
	117.789	203.104	-0.600473	5.44669
	117.789	203.205	-0.600473	5.44669
	117.767	203.431	-0.600473	5.44669
	117.71	203.772	-0.600473	5.44669
	117.664	204.223	-0.600473	5.44669
	117.638	204.697	-0.600473	5.44669
	117.594	204.996	-0.600473	5.44669
	117.555	205.092	-0.600473	5.44669
	117.55	205.245	-0.600473	5.44669
	117.56	205.605	-0.600473	5.44669
	117.567	205.999	-0.600473	5.44669
	117.566	206.281	-0.600473	5.44669
	117.563	206.445	-0.600473	5.44669
	117.562	206.541	-0.600473	5.44669
	117.563	206.691	-0.600473	5.44669
	117.563	206.894	-0.600473	5.44669
	117.563	207.051	-0.600473	5.44669
	117.563	207.213	-0.600473	5.44669
	117.563	207.399	-0.600473	5.44669
	117.563	207.496	-0.600473	5.44669
	117.563	207.483	-0.600473	5.44669
	117.563	207.444	-0.600473	5.44669
	117.563	207.483	-0.600473	5.44669
	117.563	207.668	-0.600473	5.44669
	117.563	207.904	-0.600473	5.44669
	117.563	208.013	-0.600473	5.44669
	117.563	207.987	-0.600473	5.44669
	117.563	207.939	-0.600473	5.44669
	117.563	207.929	-0.600473	5.44669
	117.563	207.991	-0.600473	5.44669
	117.563	208.176	-0.600473	5.44669
	117.563	208.404	-0.600473	5.44669
	117.563	208.559	-0.600473	5.44669
	117.563	208.71	-0.600473	5.44669
	117.563	208.893	-0.600473	5.44669
	117.563	209.041	-0.600473	5.44669
	117.563	209.206	-0.600473	5.44669
	117.563	209.446	-0.600473	5.44669
	117.563	209.769	-0.600473	5.44669
	117.541	210.159	-0.600473	5.44669
	117.483	210.458	-0.600473	5.44669
	117.46	210.582	-0.600473	5.44669
	117.491	210.698	-0.600473	5.44669
	117.494	210.925	-0.600473	5.44669
	117.481	211.212	-0.600473	5.44669
	117.518	211.435	-0.600473	5.44669
	117.546	211.505	-0.600473	5.44669
	117.5	211.517	-0.600473	5.44669
	117.465	211.654	-0.600473	5.44669
	117.487	211.929	-0.600473	5.44669
	117.49	212.277	-0.600473	5.44669
	117.481	212.664	-0.600473	5.44669
	117.497	212.954	-0.600473	5.44669
	117.467	213.075	-0.600473	5.44669
	117.374	213.193	-0.600473	5.44669
	117.313	213.422	-0.600473	5.44669
	117.314	213.709	-0.600473	5.44669
	117.358	213.932	-0.600473	5.44669
	117.424	214.001	-0.600473	5.44669
	117.444	214.013	-0.600473	5.44669
	117.385	214.15	-0.592602	5.44669
	117.325	214.376	-0.572317	5.44669
	117.338	214.499	-0.563928	5.44669
	117.412	214.531	-0.582939	5.44669
	117.446	214.658	-0.604181	5.44669
	117.413	214.873	-0.607951	5.44669
	117.406	215.043	-0.602239	5.44669
	117.418	215.205	-0.598547	5.44669
	117.381	215.387	-0.599037	5.44669
	117.332	215.482	-0.600556	5.44669
	117.32	215.469	-0.601018	5.44669
	117.332	215.482	-0.600672	5.44669
	117.341	215.647	-0.600362	5.44669
	117.34	215.884	-0.600356	5.44669
	117.337	216.05	-0.600463	5.44669
	117.336	216.203	-0.60051	5.44669
	117.336	216.382	-0.600492	5.44669
	117.337	216.529	-0.600468	5.44669
	117.337	216.694	-0.600464	5.44669
	117.337	216.885	-0.600471	5.44669
	117.337	216.983	-0.600475	5.44669
	117.337	217.018	-0.600475	5.44669
	117.337	217.155	-0.600473	5.44669
	117.337	217.372	-0.600472	5.44669
	117.337	217.54	-0.600473	5.44669
	117.337	217.701	-0.600473	5.4507
	117.337	217.882	-0.600473	5.46104
	117.337	217.978	-0.600473	5.46531
	117.337	218.015	-0.600473	5.45562
	117.337	218.154	-0.600473	5.4448
	117.337	218.371	-0.600473	5.44287
	117.337	218.539	-0.600473	5.44579
	117.337	218.699	-0.600473	5.44767
	117.337	218.881	-0.592602	5.44742
	117.337	219.026	-0.572317	5.44664
	117.337	219.19	-0.563928	5.44641
	117.337	219.381	-0.582939	5.44658
	117.337	219.529	-0.604181	5.44674
	117.337	219.69	-0.607951	5.44675
	117.337	219.928	-0.602239	5.44669
	117.337	220.203	-0.598547	5.44667
	117.337	220.418	-0.599037	5.44668
	117.337	220.488	-0.600556	5.44669
	117.337	220.454	-0.601018	5.44669
	117.337	220.466	-0.600672	5.44669
	117.315	220.638	-0.600362	5.44669
	117.257	220.879	-0.600356	5.44669
	117.211	220.995	-0.600463	5.44669
	117.207	221.019	-0.60051	5.44669
	117.244	221.145	-0.600492	5.44669
	117.308	221.362	-0.600468	5.44669
	117.352	221.484	-0.600464	5.44669
	117.353	221.471	-0.600471	5.44669
	117.338	221.423	-0.600475	5.44669
	117.332	221.458	-0.600475	5.44669
	117.312	221.645	-0.600473	5.44669
	117.258	221.883	-0.600472	5.44669
	117.235	221.993	-0.600473	5.44669
	117.265	221.966	-0.600473	5.44669
	117.245	221.918	-0.600473	5.44669
	117.174	221.907	-0.600473	5.44669
	117.166	221.969	-0.600473	5.44669
	117.19	222.154	-0.600473	5.44669
	117.159	222.382	-0.600473	5.44669
	117.108	222.488	-0.600473	5.44669
	117.115	222.464	-0.600473	5.44669
	117.206	222.467	-0.600473	5.44669
	117.297	222.633	-0.600473	5.44669
	117.267	222.873	-0.600473	5.44669
	117.15	222.991	-0.600473	5.44669
	117.1	223.017	-0.600473	5.44669
	117.163	223.143	-0.600473	5.44669
	117.215	223.359	-0.600473	5.44669
	117.17	223.481	-0.600473	5.44669
	117.104	223.517	-0.600473	5.44669
	117.087	223.695	-0.600473	5.44669
	117.103	224.085	-0.600473	5.44669
	117.116	224.482	-0.600473	5.44669
	117.115	224.754	-0.600473	5.44669
	117.111	224.962	-0.600473	5.44669
	117.109	225.187	-0.600473	5.44669
	117.11	225.392	-0.600473	5.44669
	117.111	225.574	-0.600473	5.44669
	117.111	225.901	-0.600473	5.44669
	117.111	226.369	-0.600473	5.44669
	117.11	226.757	-0.600473	5.44669
	117.11	226.95	-0.600473	5.44669
	117.111	227.022	-0.600473	5.44669
	117.111	227.152	-0.600473	5.44669
	117.111	227.404	-0.600473	5.44669
	117.111	227.696	-0.600473	5.44669
	117.111	227.962	-0.600473	5.44669
	117.111	228.203	-0.600473	5.44669
	117.111	228.444	-0.600473	5.44669
	117.111	228.692	-0.600473	5.44669
	117.111	228.895	-0.600473	5.44669
	117.111	229.02	-0.600473	5.44669
	117.111	229.167	-0.600473	5.44669
	117.111	229.359	-0.600473	5.44669
	117.111	229.464	-0.600473	5.44669
	117.111	229.452	-0.600473	5.44669
	117.111	229.411	-0.600473	5.44669
	117.111	229.399	-0.600473	5.44669
	117.111	229.458	-0.600473	5.44669
	117.111	229.642	-0.600473	5.44669
	117.111	229.87	-0.600473	5.44669
	117.111	229.977	-0.600473	5.44669
	117.111	230.002	-0.600473	5.44669
	117.111	230.131	-0.600473	5.44669
	117.111	230.349	-0.600473	5.44669
	117.111	230.52	-0.600473	5.44669
	117.111	230.682	-0.600473	5.44669
	117.111	230.863	-0.600473	5.44669
	117.111	231.007	-0.600473	5.44669
	117.111	231.171	-0.600473	5.44669
	117.111	231.362	-0.600473	5.44669
	117.111	231.51	-0.600473	5.44669
	117.111	231.672	-0.600473	5.44669
	117.111	231.91	-0.600473	5.4507
	117.111	232.185	-0.600473	5.46104
	117.111	232.399	-0.600473	5.46531
	117.111	232.47	-0.600473	5.45562
	117.111	232.436	-0.600473	5.4448
	117.111	232.398	-0.600473	5.44287
	117.111	232.395	-0.600473	5.44579
	117.111	232.407	-0.600473	5.44767
	117.111	232.413	-0.600473	5.44742
	117.111	232.362	-0.600473	5.44664
	117.111	232.183	-0.600473	5.44641
	117.111	231.954	-0.600473	5.44658
	117.111	231.846	-0.600473	5.44674
	117.111	231.869	-0.600473	5.44675
	117.111	231.916	-0.600473	5.44669
	117.111	231.927	-0.600473	5.44667
	117.111	231.915	-0.600473	5.44668
	117.111	231.906	-0.600473	5.44669
	117.111	231.906	-0.600473	5.44669
	117.111	231.91	-0.600473	5.44669
	117.111	231.911	-0.600473	5.44669
	117.111	231.861	-0.600473	5.44669
	117.111	231.684	-0.600473	5.44669
	117.111	231.456	-0.600473	5.44669
	117.111	231.347	-0.600473	5.44669
	117.111	231.37	-0.600473	5.44669
	117.111	231.417	-0.600473	5.44669
	117.111	231.428	-0.600473	5.44669
	117.111	231.416	-0.600473	5.44669
	117.111	231.456	-0.600473	5.44669
	117.111	231.583	-0.600473	5.44669
	117.111	231.639	-0.600473	5.44669
	117.111	231.571	-0.600473	5.44669
	117.111	231.613	-0.600473	5.44669
	117.111	231.817	-0.600473	5.44669
	117.111	232.012	-0.600473	5.44669
	117.111	232.237	-0.600473	5.44669
	117.111	232.641	-0.600473	5.44669
	117.111	233.134	-0.600473	5.44669
	117.111	233.556	-0.600473	5.44669
	117.111	234.008	-0.600473	5.44669
	117.111	234.611	-0.600473	5.44669
	117.111	235.185	-0.600473	5.44669
	117.111	235.534	-0.600473	5.44669
	117.111	235.822	-0.600473	5.44669
	117.111	236.316	-0.600473	5.44669
	117.111	236.893	-0.600473	5.44669
	117.111	237.378	-0.600473	5.44669
	117.111	237.935	-0.600473	5.44669
	117.111	238.625	-0.600473	5.44669
	117.088	239.259	-0.600473	5.44669
	117.008	239.709	-0.600473	5.44669
	116.927	239.987	-0.600473	5.44669
	116.957	240.238	-0.600473	5.44669
	117.049	240.636	-0.600473	5.44669
	117.04	241.12	-0.600473	5.44669
	116.931	241.491	-0.600473	5.44669
	116.855	241.77	-0.600473	5.44669
	116.856	242.097	-0.600473	5.44669
	116.883	242.385	-0.600473	5.44669
	116.894	242.577	-0.600473	5.44669
	116.889	242.88	-0.600473	5.44669
	116.883	243.285	-0.600473	5.44669
	116.882	243.55	-0.600473	5.44669
	116.884	243.696	-0.600473	5.44669
	116.885	243.889	-0.600473	5.44669
	116.885	244.15	-0.600473	5.44669
	116.884	244.424	-0.600473	5.44669
	116.884	244.68	-0.600473	5.44669
	116.884	244.924	-0.600473	5.44669
	116.884	245.168	-0.600473	5.44669
	116.884	245.369	-0.600473	5.44669
	116.884	245.494	-0.600473	5.44669
	116.884	245.642	-0.600473	5.44669
	116.884	245.884	-0.600473	5.44669
	116.884	246.213	-0.600473	5.44669
	116.884	246.605	-0.600473	5.44669
	116.884	246.952	-0.600473	5.4507
	116.884	247.202	-0.600473	5.46104
	116.884	247.419	-0.600473	5.46531
	116.884	247.704	-0.600473	5.45562
	116.884	248.087	-0.600473	5.4448
	116.884	248.445	-0.600473	5.44287
	116.884	248.753	-0.600473	5.44579
	116.862	249.145	-0.600473	5.44767
	116.804	249.655	-0.600473	5.44742
	116.758	250.195	-0.600473	5.44664
	116.755	250.658	-0.600473	5.44641
	116.791	250.972	-0.600473	5.44658
	116.833	251.235	-0.600473	5.44674
	116.798	251.624	-0.600473	5.44675
	116.694	252.15	-0.600473	5.44669
	116.63	252.697	-0.600473	5.44667
	116.634	253.157	-0.600473	5.44668
	116.68	253.468	-0.600473	5.44669
	116.746	253.73	-0.600473	5.44669
	116.765	254.12	-0.600473	5.44669
	116.706	254.646	-0.600473	5.44669
	116.646	255.144	-0.600473	5.44669
	116.637	255.428	-0.600473	5.44669
	116.654	255.511	-0.600473	5.44669
	116.664	255.614	-0.600473	5.44669
	116.662	255.802	-0.600473	5.44669
	116.658	255.921	-0.600473	5.44669
	116.679	255.916	-0.600473	5.44669
	116.737	255.923	-0.600473	5.44669
	116.762	256.083	-0.600473	5.44669
	116.708	256.369	-0.600473	5.44669
	116.647	256.664	-0.600473	5.44669
	116.637	256.87	-0.600473	5.44669
	116.653	256.979	-0.600473	5.44669
	116.663	257.119	-0.600473	5.44669
	116.662	257.314	-0.600473	5.44669
	116.658	257.422	-0.600473	5.44669
	116.656	257.41	-0.600473	5.44669
	116.657	257.418	-0.600473	5.44669
	116.658	257.581	-0.600473	5.44669
	116.658	257.819	-0.600473	5.44669
	116.658	257.937	-0.600473	5.44669
	116.658	257.914	-0.600473	5.44669
	116.658	257.864	-0.600473	5.44669
	116.658	257.852	-0.608344	5.44669
	116.658	257.914	-0.628628	5.44669
	116.658	258.099	-0.637018	5.44669
	116.658	258.327	-0.618006	5.44669
	116.658	258.482	-0.596765	5.44669
	116.658	258.634	-0.592994	5.44669
	116.658	258.865	-0.598707	5.44669
	116.658	259.19	-0.602399	5.44669
	116.658	259.583	-0.601909	5.44669
	116.658	259.932	-0.60039	5.44669
	116.658	260.183	-0.599928	5.44669
	116.658	260.399	-0.600274	5.44669
	116.658	260.684	-0.600583	5.44669
	116.658	261.067	-0.60059	5.44669
	116.658	261.376	-0.600483	5.44669
	116.658	261.508	-0.600435	5.44669
	116.658	261.672	-0.600454	5.44669
	116.658	262.023	-0.600478	5.44669
	116.658	262.41	-0.600482	5.44669
	116.658	262.741	-0.600475	5.44669
	116.658	263.083	-0.60047	5.44669
	116.658	263.36	-0.600471	5.44669
	116.658	263.443	-0.600473	5.44669
	116.658	263.443	-0.600474	5.44669
	116.658	263.571	-0.600473	5.44669
	116.658	263.846	-0.600473	5.44669
	116.658	264.148	-0.600473	5.44669
	116.658	264.361	-0.600473	5.44669
	116.658	264.47	-0.600473	5.44669
	116.658	264.608	-0.600473	5.44669
	116.658	264.801	-0.600473	5.44669
	116.658	264.91	-0.600473	5.44669
	116.658	264.899	-0.600473	5.44669
	116.658	264.907	-0.600473	5.44669
	116.658	265.07	-0.600473	5.44669
	116.636	265.307	-0.600473	5.44669
	116.556	265.475	-0.600473	5.44669
	116.475	265.677	-0.600473	5.44669
	116.505	266.032	-0.600473	5.44669
	116.619	266.406	-0.600473	5.44669
	116.667	266.681	-0.600473	5.44669
	116.604	266.899	-0.600473	5.44669
	116.554	267.175	-0.600473	5.44669
	116.576	267.554	-0.600473	5.44669
	116.563	267.914	-0.600473	5.44669
	116.498	268.224	-0.600473	5.44669
	116.512	268.616	-0.600473	5.44669
	116.591	269.077	-0.600473	5.44669
	116.583	269.391	-0.600473	5.44669
	116.478	269.499	-0.600473	5.44669
	116.426	269.651	-0.600473	5.44669
	116.484	270.006	-0.600473	5.44669
	116.556	270.399	-0.600473	5.44669
	116.57	270.731	-0.600473	5.44669
	116.529	271.071	-0.600473	5.44669
	116.459	271.396	-0.600473	5.44669
	116.414	271.656	-0.600473	5.44669
	116.416	271.884	-0.600473	5.44669
	116.431	272.171	-0.600473	5.44669
	116.437	272.55	-0.600473	5.44669
	116.434	272.907	-0.600473	5.44669
	116.453	273.215	-0.600473	5.44669
	116.51	273.608	-0.600473	5.44669
	116.535	274.069	-0.600473	5.44669
	116.482	274.433	-0.600473	5.44669
	116.421	274.667	-0.600473	5.44669
	116.41	274.872	-0.600473	5.44669
	116.427	275.108	-0.600473	5.44669
	116.437	275.319	-0.600473	5.44669
	116.436	275.451	-0.600473	5.44669
	116.431	275.599	-0.600473	5.44669
[truncated: 2,082 more rows]
