# Supplementary material for: Design of a cosmetic glove stiffness compensation mechanism for toddler-sized hand prostheses
Source: PLoS One. 2017 Aug 11;12(8):e0183233. doi: 10.1371/journal.pone.0183233 (PMC5553851; doi:10.1371/journal.pone.0183233)
Supplement: S1 Dataset — (ZIP) [file pone.0183233.s001.zip › 01 Glove measurements/PVCglove4_3.xlsx]

## Sheet: test_glove4_3
LabVIEW Measurement
Writer_Version	2
Reader_Version	2
Separator	Tab
Decimal_Separator	.
Multi_Headings	No
X_Columns	No
Time_Pref	Absolute
Operator	localadmin
Date	2012-12-10
Time	00:14:20.795000
***End_of_Header***
Channels	4
Samples	10	10	10	10
Date	2012-12-10	2012-12-10	2012-12-10	2012-12-10
Time	00:14:44.695000	00:14:44.695000	00:14:44.695000	00:14:44.695000
Y_Unit_Label	mm	N	N	Pa
X_Dimension	Time	Time	Time	Time
X0	0	0	0	0
Delta_X	0.01	0.01	0.01	0.01
***End_of_Header***
X_Value	Voltage LVDT (Filtered)	Voltage Load Cell (Filtered)	Voltage Pinch Load Cell (Filtered)	Voltage Pressure (Filtered)	Comment
	129.104	0.110786	-0.600473	5.44669
	129.104	-0.128757	-0.600473	5.44669
	129.104	-0.250114	-0.600473	5.44669
	129.104	-0.072252	-0.600473	5.44669
	129.104	0.215689	-0.600473	5.44669
	129.104	0.349239	-0.600473	5.44669
	129.104	0.314892	-0.600473	5.44669
	129.104	0.254947	-0.600473	5.44669
	129.104	0.242349	-0.600473	5.44669
	129.104	0.258428	-0.600473	5.44669
	129.104	0.269648	-0.600473	5.44669
	129.104	0.268634	-0.600473	5.44669
	129.104	0.215031	-0.600473	5.44669
	129.104	0.086768	-0.600473	5.44669
	129.104	0.035281	-0.600473	5.44669
	129.104	0.105833	-0.600473	5.44669
	129.104	0.111864	-0.600473	5.44669
	129.104	0.082689	-0.600473	5.44669
	129.104	0.116466	-0.600473	5.44669
	129.104	0.050228	-0.600473	5.44669
	129.104	-0.102277	-0.600473	5.44669
	129.104	-0.062088	-0.600473	5.44669
	129.104	0.169276	-0.600473	5.44669
	129.104	0.277293	-0.600473	5.44669
	129.104	0.14594	-0.600473	5.44669
	129.104	0.037583	-0.600473	5.44669
	129.104	0.085709	-0.600473	5.44669
	129.104	0.053417	-0.600473	5.44669
	129.104	-0.090002	-0.600473	5.44669
	129.104	-0.05808	-0.600473	5.44669
	129.104	0.166593	-0.600473	5.4507
	129.104	0.323934	-0.600473	5.46104
	129.104	0.272601	-0.600473	5.46531
	129.104	0.090873	-0.600473	5.45562
	129.104	-0.032709	-0.600473	5.4448
	129.104	-0.079475	-0.600473	5.44287
	129.104	-0.162956	-0.600473	5.44579
	129.104	-0.247567	-0.600473	5.44767
	129.104	-0.214639	-0.600473	5.44742
	129.104	-0.017073	-0.600473	5.44664
	129.104	0.225889	-0.600473	5.44641
	129.104	0.28466	-0.600473	5.44658
	129.104	0.128848	-0.600473	5.44674
	129.104	0.027796	-0.600473	5.44675
	129.104	0.136874	-0.600473	5.44669
	129.104	0.282879	-0.600473	5.44667
	129.104	0.266272	-0.600473	5.44668
	129.104	0.102863	-0.600473	5.44669
	129.104	0.023761	-0.600473	5.44669
	129.104	0.14447	-0.600473	5.44669
	129.104	0.287502	-0.600473	5.44669
	129.104	0.3147	-0.600473	5.44669
	129.104	0.276866	-0.600473	5.44669
	129.104	0.202417	-0.600473	5.44669
	129.104	0.078551	-0.600473	5.44669
	129.104	0.036321	-0.600473	5.44669
	129.104	0.15838	-0.600473	5.44669
	129.104	0.288865	-0.600473	5.44669
	129.104	0.310327	-0.600473	5.44669
	129.104	0.27455	-0.600473	5.44669
	129.104	0.203001	-0.600473	5.44669
	129.104	0.079619	-0.600473	5.44669
	129.104	-0.012629	-0.600473	5.44669
	129.104	-0.017865	-0.600473	5.44669
	129.104	0.060266	-0.600473	5.44669
	129.104	0.200762	-0.600473	5.44669
	129.104	0.297803	-0.600473	5.44669
	129.104	0.298958	-0.600473	5.44669
	129.104	0.266603	-0.592602	5.44669
	129.104	0.252903	-0.572317	5.44669
	129.104	0.258706	-0.563928	5.44669
	129.104	0.266014	-0.582939	5.44669
	129.104	0.267012	-0.604181	5.44669
	129.104	0.264834	-0.607951	5.44669
	129.104	0.263566	-0.602239	5.44669
	129.104	0.26381	-0.598547	5.44669
	129.104	0.264362	-0.599037	5.44669
	129.104	0.264507	-0.600556	5.44669
	129.104	0.264371	-0.601018	5.44669
	129.104	0.264263	-0.600672	5.44268
	129.104	0.264266	-0.592492	5.43234
	129.104	0.215115	-0.5722	5.42806
	129.104	0.088356	-0.563918	5.43775
	129.104	0.035916	-0.582977	5.44858
	129.104	0.154725	-0.6042	5.4505
	129.104	0.287479	-0.607946	5.44759
	129.104	0.311045	-0.60223	5.44571
	129.104	0.275344	-0.598545	5.44595
	129.104	0.252269	-0.59904	5.44673
	129.104	0.255334	-0.600558	5.44696
	129.104	0.264827	-0.601018	5.44679
	129.104	0.267714	-0.600671	5.44663
	129.104	0.265549	-0.600362	5.44663
	129.104	0.263617	-0.600356	5.44668
	129.104	0.263576	-0.600463	5.44671
	129.104	0.264247	-0.60051	5.4467
	129.104	0.215351	-0.600492	5.44668
	129.104	0.088461	-0.600468	5.44668
	129.104	0.035876	-0.600464	5.44669
	129.104	0.154671	-0.600471	5.44669
	129.104	0.28747	-0.600475	5.44669
	129.104	0.311061	-0.600475	5.44669
	129.104	0.275353	-0.600473	5.44669
	129.104	0.252267	-0.600472	5.44669
	129.104	0.25533	-0.600473	5.44669
	129.104	0.264825	-0.592602	5.44669
	129.104	0.267715	-0.572318	5.44669
	129.104	0.26555	-0.563928	5.44669
	129.104	0.263617	-0.582939	5.44669
	129.104	0.263576	-0.604181	5.44669
	129.104	0.264246	-0.607951	5.44669
	129.104	0.264542	-0.602239	5.44669
	129.104	0.264427	-0.598547	5.44669
	129.104	0.264274	-0.599037	5.44669
	129.104	0.264251	-0.600556	5.44669
	129.104	0.215105	-0.601018	5.44669
	129.104	0.088357	-0.600672	5.44669
	129.104	0.03592	-0.600362	5.44669
	129.104	0.154726	-0.600356	5.44669
	129.104	0.238287	-0.600463	5.44669
	129.104	0.085889	-0.60051	5.44669
	129.104	-0.129019	-0.600492	5.44669
	129.104	-0.085708	-0.600468	5.44669
	129.104	0.119739	-0.600464	5.44669
	129.104	0.109584	-0.600471	5.44669
	129.104	-0.078875	-0.600475	5.44669
	129.104	-0.073431	-0.600475	5.44669
	129.104	0.1562	-0.600473	5.44669
	129.104	0.325037	-0.600472	5.44669
	129.104	0.325947	-0.600473	5.44669
	129.104	0.268187	-0.600473	5.44669
	129.104	0.243967	-0.600473	5.44669
	129.104	0.254399	-0.600473	5.44669
	129.104	0.267386	-0.600473	5.44669
	129.104	0.269118	-0.600473	5.44669
	129.104	0.265228	-0.600473	5.44669
	129.104	0.262983	-0.600473	5.44669
	129.104	0.214235	-0.600473	5.44669
	129.104	0.039253	-0.600473	5.44669
	129.104	-0.1397	-0.600473	5.44669
	129.104	-0.073557	-0.600473	5.44669
	129.104	0.128633	-0.600473	5.44669
	129.104	0.158182	-0.600473	5.44669
	129.104	0.093681	-0.600473	5.44669
	129.104	0.153749	-0.600473	5.44669
	129.104	0.266482	-0.600473	5.44669
	129.104	0.302589	-0.600473	5.44669
	129.104	0.279263	-0.600473	5.44669
	129.104	0.256916	-0.600473	5.44669
	129.104	0.255888	-0.600473	5.44669
	129.104	0.263406	-0.600473	5.44669
	129.104	0.266922	-0.600473	5.44669
	129.104	0.265723	-0.600473	5.44669
	129.104	0.26397	-0.600473	5.44669
	129.104	0.263663	-0.600473	5.44669
	129.104	0.264157	-0.600473	5.44669
	129.104	0.215283	-0.592602	5.44669
	129.104	0.088465	-0.572317	5.44669
	129.104	0.035902	-0.563928	5.44669
	129.104	0.15468	-0.582939	5.44669
	129.104	0.238275	-0.604181	5.44669
	129.104	0.13509	-0.607951	5.44669
	129.104	0.046955	-0.602239	5.44669
	129.104	0.142689	-0.598547	5.4507
	129.104	0.278506	-0.599037	5.46104
	129.104	0.311564	-0.600556	5.46531
	129.104	0.27875	-0.601018	5.45562
	129.104	0.253511	-0.592801	5.4448
	129.104	0.254644	-0.572207	5.44287
	129.104	0.264096	-0.563811	5.44579
	129.104	0.267653	-0.58293	5.44767
	129.104	0.265784	-0.604218	5.44742
	129.104	0.263736	-0.607971	5.44664
	129.104	0.263543	-0.602233	5.44641
	129.104	0.26419	-0.598538	5.44658
	129.104	0.215339	-0.599035	5.44674
	129.104	0.088476	-0.600558	5.44675
	129.104	0.035887	-0.60102	5.44669
	129.104	0.10548	-0.600672	5.44667
	129.104	0.1115	-0.600362	5.44668
	129.104	0.082662	-0.600356	5.44669
	129.104	0.165774	-0.600463	5.44669
	129.104	0.226253	-0.600511	5.44669
	129.104	0.076913	-0.600492	5.44669
	129.104	-0.128502	-0.600468	5.44669
	129.104	-0.082302	-0.600464	5.44669
	129.104	0.170172	-0.600471	5.44669
	129.104	0.33405	-0.600475	5.44669
	129.104	0.324757	-0.600475	5.44669
	129.104	0.264485	-0.600473	5.44669
	129.104	0.242839	-0.600472	5.44669
	129.104	0.255243	-0.600473	5.44669
	129.104	0.26814	-0.600473	5.44669
	129.104	0.269134	-0.600473	5.44669
	129.104	0.215776	-0.600473	5.44669
	129.104	0.037712	-0.600473	5.44669
	129.104	-0.140893	-0.600473	5.44669
	129.104	-0.073509	-0.600473	5.44669
	129.104	0.178267	-0.600473	5.44669
	129.104	0.334316	-0.600473	5.44669
	129.104	0.272801	-0.600473	5.44669
	129.104	0.087267	-0.600473	5.44669
	129.104	0.0149	-0.600473	5.44669
	129.104	0.1463	-0.600473	5.44669
	129.104	0.291419	-0.600473	5.44669
	129.104	0.31569	-0.600473	5.44669
	129.082	0.275889	-0.600473	5.44669
	129.024	0.250846	-0.600473	5.44669
	129	0.254545	-0.600473	5.44669
	129.054	0.215811	-0.600473	5.44669
	129.114	0.092102	-0.600473	5.44669
	129.125	0.037238	-0.600473	5.44669
	129.109	0.153947	-0.600473	5.44669
	129.076	0.237493	-0.600473	5.44669
	128.998	0.135023	-0.600473	5.44669
	128.899	-0.001985	-0.600473	5.44669
	128.85	-0.033148	-0.600473	5.44669
	128.86	0.050073	-0.600473	5.44669
	128.88	0.201924	-0.600473	5.44669
	128.885	0.252722	-0.600473	5.44669
	128.88	0.07511	-0.600473	5.44669
	128.876	-0.138672	-0.600473	5.44669
	128.876	-0.085921	-0.600473	5.44669
	128.878	0.123081	-0.600473	5.44669
	128.878	0.16025	-0.600473	5.44669
	128.878	0.096521	-0.600473	5.44669
	128.878	0.154203	-0.600473	5.44669
	128.878	0.265663	-0.600473	5.44669
	128.878	0.302084	-0.600473	5.44669
	128.878	0.279343	-0.600473	5.44669
	128.878	0.207939	-0.600473	5.44669
	128.878	0.079983	-0.600473	5.44669
	128.878	0.034959	-0.600473	5.44669
	128.878	0.1573	-0.600473	5.44669
	128.878	0.288897	-0.600473	5.44669
	128.878	0.310724	-0.600473	5.44669
	128.878	0.225515	-0.600473	5.44669
	128.878	0.07615	-0.600473	5.44669
	128.878	0.0271	-0.600473	5.44669
	128.878	0.155369	-0.600473	5.44669
	128.878	0.290882	-0.600473	5.44669
	128.878	0.312242	-0.600473	5.44669
	128.855	0.274635	-0.600473	5.44669
	128.776	0.251547	-0.600473	5.44669
	128.672	0.255284	-0.600473	5.44669
	128.645	0.265062	-0.600473	5.44669
	128.713	0.267831	-0.600473	5.44669
	128.758	0.265515	-0.600473	5.44669
	128.709	0.263561	-0.600473	5.44669
	128.665	0.263565	-0.600473	5.44669
	128.708	0.264262	-0.600473	5.44669
	128.748	0.215362	-0.600473	5.44669
	128.706	0.08846	-0.600473	5.44669
	128.645	0.035872	-0.600473	5.44669
	128.63	0.154669	-0.600473	5.44669
	128.645	0.287471	-0.600473	5.44669
	128.656	0.261871	-0.600473	5.44669
	128.656	0.099388	-0.600473	5.44669
	128.652	0.02387	-0.600473	5.44669
	128.65	0.14575	-0.600473	5.44669
	128.651	0.288	-0.600473	5.44669
	128.652	0.314454	-0.600473	5.44669
	128.652	0.276586	-0.600473	5.44669
	128.651	0.251578	-0.600473	5.44669
	128.651	0.254603	-0.600473	5.44669
	128.651	0.264766	-0.600473	5.44669
	128.629	0.267948	-0.600473	5.44669
	128.572	0.265669	-0.600473	5.44669
	128.526	0.263583	-0.592602	5.44669
	128.5	0.26352	-0.572317	5.44669
	128.456	0.264235	-0.563928	5.44669
	128.417	0.264557	-0.582939	5.44669
	128.412	0.264437	-0.604181	5.44669
	128.422	0.264273	-0.607951	5.44669
	128.429	0.264247	-0.602239	5.44669
	128.428	0.264294	-0.598547	5.44669
	128.425	0.264323	-0.599037	5.44669
	128.424	0.264319	-0.600556	5.44669
	128.425	0.264306	-0.601018	5.44669
	128.425	0.264303	-0.600672	5.44669
	128.425	0.264306	-0.600362	5.44669
	128.425	0.264308	-0.600356	5.44669
	128.425	0.264308	-0.600463	5.44669
	128.425	0.264307	-0.60051	5.44669
	128.425	0.264307	-0.600492	5.44669
	128.425	0.264307	-0.600468	5.44669
	128.425	0.264307	-0.600464	5.44669
	128.425	0.264307	-0.600471	5.44669
	128.425	0.215117	-0.592605	5.44669
	128.425	0.088342	-0.572319	5.44669
	128.403	0.03591	-0.563928	5.44669
	128.345	0.154727	-0.582939	5.44669
	128.299	0.287482	-0.604181	5.44669
	128.273	0.311046	-0.607951	5.44669
	128.23	0.275343	-0.602239	5.44669
	128.191	0.252268	-0.598547	5.44669
	128.208	0.255334	-0.599037	5.44669
	128.276	0.264827	-0.600556	5.44669
	128.306	0.267714	-0.601018	5.44669
	128.251	0.265549	-0.600672	5.44669
	128.188	0.263617	-0.600362	5.44669
	128.177	0.263576	-0.600356	5.44669
	128.193	0.264247	-0.600463	5.44669
	128.204	0.264542	-0.60051	5.44669
	128.203	0.264427	-0.600492	5.4507
	128.199	0.264274	-0.600468	5.46104
	128.197	0.264251	-0.600464	5.46531
	128.198	0.264295	-0.600471	5.45562
	128.199	0.264322	-0.600475	5.4448
	128.199	0.215127	-0.600475	5.44287
	128.199	0.03915	-0.600473	5.44579
	128.199	-0.18925	-0.592602	5.44767
	128.199	-0.249637	-0.572317	5.44742
	128.199	-0.050495	-0.563928	5.44664
	128.199	0.224642	-0.58294	5.44641
	128.199	0.345256	-0.604181	5.44658
	128.199	0.310042	-0.607951	5.44674
	128.199	0.254331	-0.602239	5.44675
	128.199	0.243815	-0.598547	5.44669
	128.199	0.259261	-0.599037	5.44667
	128.199	0.269476	-0.600556	5.44668
	128.199	0.268266	-0.601018	5.44669
	128.199	0.214938	-0.600672	5.44669
	128.199	0.08686	-0.600362	5.44669
	128.199	0.035353	-0.600356	5.44669
	128.176	0.155021	-0.600463	5.44669
	128.119	0.287803	-0.60051	5.44669
	128.073	0.311076	-0.600492	5.44669
	128.047	0.275241	-0.600468	5.44669
	128.004	0.252215	-0.600464	5.44669
	127.965	0.255348	-0.600471	5.44669
	127.981	0.264852	-0.600475	5.44669
	128.05	0.267719	-0.600475	5.44669
	128.08	0.265543	-0.600473	5.44669
	128.025	0.214422	-0.600472	5.44669
	127.962	0.087611	-0.600473	5.44669
	127.95	0.035851	-0.600473	5.44669
	127.967	0.154962	-0.600473	5.44669
	127.978	0.287601	-0.600473	5.44669
	127.977	0.311012	-0.600473	5.44669
	127.972	0.275286	-0.600473	5.44669
	127.971	0.252257	-0.600473	5.44669
	127.972	0.25535	-0.600473	5.44669
	127.973	0.264837	-0.600473	5.44669
	127.973	0.267713	-0.600473	5.44669
	127.973	0.265545	-0.600473	5.44669
	127.972	0.214425	-0.600473	5.44669
	127.972	0.087612	-0.600473	5.44669
	127.973	0.03585	-0.600473	5.44669
	127.973	0.154962	-0.600473	5.44669
	127.973	0.287601	-0.600473	5.44669
	127.972	0.261822	-0.600473	5.44669
	127.972	0.099321	-0.600473	5.44669
	127.972	0.023859	-0.592602	5.44669
	127.973	0.14577	-0.572317	5.44669
	127.972	0.288012	-0.563928	5.44669
	127.972	0.314452	-0.582939	5.44669
	127.972	0.276581	-0.604181	5.44669
	127.972	0.251576	-0.607951	5.44669
	127.972	0.254604	-0.602239	5.44669
	127.972	0.264767	-0.598547	5.44669
	127.972	0.267948	-0.599037	5.44669
	127.972	0.265669	-0.600556	5.44669
	127.972	0.214393	-0.601018	5.44669
	127.972	0.087554	-0.600672	5.44669
	127.972	0.035837	-0.600362	5.44669
	127.972	0.154977	-0.600356	5.44669
	127.972	0.287612	-0.600463	5.44669
	127.972	0.311012	-0.60051	5.44669
	127.972	0.275282	-0.600492	5.44669
	127.972	0.252255	-0.592597	5.44669
	127.95	0.25535	-0.572308	5.44669
	127.87	0.264838	-0.563926	5.44669
	127.789	0.267713	-0.582942	5.44669
	127.797	0.265545	-0.604183	5.44669
	127.831	0.263615	-0.607951	5.44669
	127.821	0.263577	-0.602238	5.44669
	127.845	0.264247	-0.598546	5.44669
	127.911	0.264542	-0.599037	5.44669
	127.915	0.264427	-0.600556	5.44669
	127.869	0.264274	-0.601018	5.44669
	127.822	0.264251	-0.600672	5.44669
	127.77	0.264295	-0.600362	5.44669
	127.735	0.264322	-0.600356	5.44669
	127.734	0.264318	-0.600463	5.44669
	127.745	0.264306	-0.60051	5.44669
	127.75	0.264303	-0.600492	5.44669
	127.748	0.264306	-0.600468	5.44669
	127.746	0.264308	-0.600464	5.44669
	127.745	0.264308	-0.600471	5.44669
	127.746	0.264307	-0.600475	5.44669
	127.746	0.264307	-0.592604	5.44669
	127.746	0.264307	-0.572317	5.44669
	127.746	0.264307	-0.563927	5.44669
	127.746	0.264307	-0.582939	5.44669
	127.746	0.264307	-0.604181	5.4507
	127.746	0.264307	-0.607951	5.46104
	127.746	0.264307	-0.602239	5.46531
	127.724	0.264307	-0.598547	5.45562
	127.666	0.264307	-0.599037	5.4448
	127.62	0.264307	-0.600556	5.44287
	127.617	0.264307	-0.601018	5.44579
	127.631	0.264307	-0.600672	5.44767
	127.616	0.264307	-0.600362	5.44742
	127.556	0.264307	-0.600356	5.44664
	127.507	0.264307	-0.600463	5.44641
	127.502	0.215117	-0.60051	5.44658
	127.517	0.088342	-0.600492	5.44674
	127.525	0.03591	-0.600468	5.44675
	127.523	0.154727	-0.600464	5.44669
	127.519	0.287482	-0.600471	5.44667
	127.519	0.311046	-0.600475	5.44668
	127.52	0.275343	-0.600475	5.44669
	127.52	0.252268	-0.600473	5.44669
	127.52	0.255334	-0.600472	5.44669
	127.52	0.264827	-0.592602	5.44669
	127.52	0.267714	-0.572318	5.44669
	127.52	0.265549	-0.563928	5.44669
	127.52	0.263617	-0.582939	5.44669
	127.52	0.263576	-0.604181	5.44669
	127.52	0.264247	-0.607951	5.44669
	127.52	0.264542	-0.594368	5.44669
	127.52	0.264427	-0.570391	5.44669
	127.52	0.264274	-0.562492	5.44669
	127.52	0.264251	-0.583023	5.44669
	127.52	0.264295	-0.596855	5.44669
	127.498	0.264322	-0.579995	5.44669
	127.418	0.264318	-0.565583	5.44669
	127.314	0.264306	-0.580896	5.44669
	127.265	0.264303	-0.602736	5.44669
	127.275	0.264306	-0.608072	5.44669
	127.296	0.264308	-0.602803	5.44669
	127.301	0.264308	-0.59874	5.44669
	127.296	0.264307	-0.598918	5.44669
	127.292	0.264307	-0.600437	5.44669
	127.292	0.264307	-0.601011	5.44669
	127.294	0.264307	-0.600711	5.44669
	127.294	0.264307	-0.600381	5.44669
	127.294	0.264307	-0.592479	5.44669
	127.294	0.264307	-0.564428	5.44669
	127.294	0.264307	-0.535808	5.44669
	127.294	0.264307	-0.546416	5.44669
	127.294	0.264307	-0.586644	5.44669
	127.294	0.264307	-0.603779	5.44669
	127.294	0.264307	-0.581559	5.44669
	127.294	0.264307	-0.56377	5.44669
	127.294	0.264307	-0.579579	5.44669
	127.294	0.264307	-0.602828	5.44669
	127.294	0.264307	-0.600708	5.44669
	127.294	0.264307	-0.574827	5.44669
	127.271	0.264307	-0.56209	5.44669
	127.192	0.264307	-0.581276	5.44669
	127.088	0.264307	-0.604138	5.44669
	127.061	0.264307	-0.608524	5.44669
	127.129	0.264307	-0.602494	5.44669
	127.174	0.264307	-0.59845	5.44669
	127.125	0.264307	-0.598906	5.44669
	127.059	0.264307	-0.600535	5.44669
	127.044	0.264307	-0.593185	5.44669
	127.061	0.264307	-0.572539	5.44669
	127.073	0.264307	-0.563814	5.44669
	127.072	0.264307	-0.582813	5.44669
	127.067	0.264307	-0.604169	5.44669
	127.066	0.264307	-0.607991	5.44669
	127.067	0.264307	-0.60226	5.44669
	127.068	0.264307	-0.590671	5.44669
	127.068	0.264307	-0.570872	5.44669
	127.067	0.264307	-0.564009	5.44669
	127.067	0.264307	-0.583487	5.44669
	127.067	0.264307	-0.604382	5.44669
	127.067	0.264307	-0.607841	5.44669
	127.067	0.264307	-0.602121	5.44669
	127.045	0.264307	-0.598537	5.44669
	126.988	0.264307	-0.599075	5.44669
	126.964	0.264307	-0.600575	5.44669
	127.018	0.264307	-0.601013	5.44669
	127.078	0.264307	-0.600663	5.44669
	127.089	0.264307	-0.60036	5.44669
	127.072	0.264307	-0.600358	5.44669
	127.062	0.264307	-0.600465	5.44669
	127.041	0.264307	-0.60051	5.44669
	126.966	0.264307	-0.600491	5.44669
	126.863	0.264307	-0.600467	5.44669
	126.835	0.264307	-0.600464	5.44669
	126.924	0.264307	-0.600471	5.44669
	127.027	0.264307	-0.600475	5.44669
	127.002	0.264307	-0.600475	5.44669
	126.883	0.264307	-0.600473	5.44669
	126.808	0.264307	-0.600472	5.44669
	126.813	0.264307	-0.600473	5.44669
	126.841	0.264307	-0.600473	5.44669
	126.851	0.264307	-0.600473	5.44669
	126.845	0.264307	-0.600473	5.44669
	126.839	0.264307	-0.600473	5.44669
	126.839	0.264307	-0.600473	5.4507
	126.841	0.264307	-0.600473	5.46104
	126.842	0.264307	-0.600473	5.46531
	126.841	0.264307	-0.600473	5.45562
	126.841	0.264307	-0.600473	5.4448
	126.841	0.264307	-0.600473	5.44287
	126.841	0.264307	-0.600473	5.44579
	126.841	0.264307	-0.600473	5.44767
	126.841	0.264307	-0.600473	5.44742
	126.841	0.264307	-0.600473	5.44664
	126.819	0.264307	-0.600473	5.44641
	126.739	0.264307	-0.600473	5.44658
	126.658	0.264307	-0.600473	5.44674
	126.688	0.264307	-0.600473	5.44675
	126.802	0.264307	-0.600473	5.44669
	126.85	0.264307	-0.600473	5.44667
	126.765	0.264307	-0.600473	5.44668
	126.635	0.264307	-0.600473	5.44669
	126.576	0.264307	-0.600473	5.44669
	126.592	0.264307	-0.600473	5.44669
	126.619	0.264307	-0.600473	5.44669
	126.625	0.264307	-0.600473	5.44669
	126.617	0.264307	-0.600473	5.44669
	126.612	0.264307	-0.600473	5.44669
	126.613	0.264307	-0.600473	5.44669
	126.615	0.264307	-0.600473	5.44669
	126.615	0.264307	-0.600473	5.44669
	126.615	0.264307	-0.600473	5.44669
	126.615	0.264307	-0.600473	5.44669
	126.615	0.264307	-0.600473	5.44669
	126.615	0.264307	-0.600473	5.44669
	126.615	0.264307	-0.600473	5.44669
	126.615	0.264307	-0.600473	5.44669
	126.615	0.264307	-0.600473	5.44669
	126.615	0.264307	-0.600473	5.44669
	126.615	0.264307	-0.600473	5.44669
	126.615	0.264307	-0.600473	5.44669
	126.615	0.264307	-0.600473	5.44669
	126.592	0.264307	-0.600473	5.44669
	126.513	0.264307	-0.600473	5.44669
	126.431	0.264307	-0.600473	5.44669
	126.439	0.264307	-0.600473	5.44669
	126.496	0.264307	-0.600473	5.44669
	126.543	0.264307	-0.600473	5.44669
	126.569	0.264307	-0.600473	5.44669
	126.523	0.264307	-0.600473	5.44669
	126.421	0.264307	-0.600473	5.44669
	126.361	0.264307	-0.600473	5.44669
	126.366	0.264307	-0.600473	5.44669
	126.389	0.264307	-0.600473	5.44669
	126.397	0.264307	-0.600473	5.44669
	126.392	0.264307	-0.600473	5.44669
	126.387	0.264307	-0.600473	5.44669
	126.387	0.313497	-0.600473	5.44669
	126.388	0.440273	-0.600473	5.44669
	126.389	0.492705	-0.600473	5.44669
	126.389	0.373887	-0.600473	5.44669
	126.388	0.241132	-0.600473	5.44669
	126.388	0.217568	-0.600473	5.44669
	126.388	0.253272	-0.600473	5.44669
	126.388	0.276346	-0.600473	5.44669
	126.388	0.27328	-0.600473	5.44669
	126.388	0.263787	-0.600473	5.44669
	126.388	0.2609	-0.600473	5.44669
	126.388	0.263065	-0.600473	5.44669
	126.388	0.264998	-0.600473	5.44669
	126.388	0.265038	-0.600473	5.44669
	126.388	0.264368	-0.600473	5.44669
	126.388	0.264073	-0.600473	5.44669
	126.388	0.264187	-0.600473	5.44669
	126.388	0.26434	-0.600473	5.44669
	126.388	0.264364	-0.600473	5.44669
	126.388	0.264319	-0.600473	5.44669
	126.388	0.264292	-0.600473	5.44669
	126.388	0.264297	-0.600473	5.44669
	126.366	0.264308	-0.600473	5.44669
	126.309	0.264311	-0.600473	5.44669
	126.285	0.264309	-0.600473	5.44669
	126.316	0.264306	-0.600473	5.44669
	126.297	0.264306	-0.600473	5.44669
	126.204	0.264307	-0.600473	5.44669
	126.138	0.264307	-0.600473	5.44669
	126.138	0.264307	-0.600473	5.44669
	126.161	0.264307	-0.600473	5.44669
	126.17	0.264307	-0.600473	5.44669
	126.166	0.264307	-0.600473	5.44669
	126.161	0.313497	-0.600473	5.44669
	126.16	0.440273	-0.600473	5.44669
	126.162	0.492705	-0.600473	5.44669
	126.163	0.373887	-0.600473	5.44669
	126.163	0.241132	-0.600473	5.44669
	126.162	0.217568	-0.600473	5.44669
	126.162	0.302462	-0.600473	5.44669
	126.162	0.452312	-0.600473	5.44669
	126.162	0.501677	-0.600473	5.44669
	126.162	0.373367	-0.600473	5.44669
	126.162	0.286916	-0.600473	5.44669
	126.162	0.392292	-0.600473	5.44669
	126.162	0.48236	-0.600473	5.44669
	126.162	0.435847	-0.600473	5.44669
	126.162	0.475322	-0.600473	5.44669
	126.162	0.621177	-0.600473	5.44669
	126.162	0.636913	-0.600473	5.44669
	126.162	0.537508	-0.600473	5.44669
	126.162	0.432511	-0.600473	5.44669
	126.162	0.316336	-0.600473	5.44669
	126.162	0.287965	-0.600473	5.44669
	126.14	0.413059	-0.600473	5.44669
	126.082	0.490694	-0.600473	5.44669
	126.036	0.382768	-0.600473	5.44669
	126.01	0.245575	-0.600473	5.44669
	125.967	0.216274	-0.600473	5.44669
	125.928	0.300341	-0.600473	5.44669
	125.922	0.451883	-0.600473	5.44669
	125.933	0.502252	-0.600473	5.44669
	125.94	0.37376	-0.600473	5.44669
	125.938	0.237686	-0.600473	5.44669
	125.936	0.21617	-0.600473	5.44669
	125.935	0.253911	-0.600473	5.44669
	125.936	0.326301	-0.600473	5.44669
	125.936	0.449339	-0.600473	5.44669
	125.936	0.491952	-0.592602	5.44669
	125.936	0.41954	-0.572317	5.44669
	125.914	0.415884	-0.563928	5.44669
	125.834	0.446715	-0.582939	5.44669
	125.753	0.363597	-0.604181	5.44669
	125.76	0.253217	-0.607951	5.44669
	125.795	0.226296	-0.602239	5.44669
	125.762	0.301823	-0.598547	5.44669
	125.707	0.448942	-0.591166	5.44669
	125.691	0.500493	-0.572401	5.44669
	125.703	0.374069	-0.564473	5.44669
	125.713	0.287631	-0.583138	5.44669
	125.714	0.392342	-0.60407	5.44669
	125.71	0.482127	-0.607834	5.44669
	125.708	0.386541	-0.602229	5.44669
	125.709	0.299391	-0.598584	5.44669
	125.71	0.392835	-0.599056	5.44669
	125.71	0.527344	-0.600551	5.44669
	125.71	0.609858	-0.601009	5.44669
	125.71	0.704395	-0.60067	5.44669
	125.71	0.780926	-0.600365	5.44669
	125.71	0.789873	-0.600358	5.44669
	125.71	0.76808	-0.600463	5.44669
	125.687	0.756035	-0.60051	5.44669
	125.608	0.758778	-0.600492	5.44669
	125.504	0.764215	-0.600468	5.44669
	125.454	0.765518	-0.600464	5.44669
	125.465	0.764132	-0.600471	5.44669
	125.486	0.763088	-0.600475	5.44669
	125.491	0.763143	-0.600475	5.44669
	125.486	0.763537	-0.600473	5.44669
	125.482	0.763683	-0.600472	5.44669
	125.482	0.763604	-0.600473	5.44669
	125.483	0.763519	-0.600473	5.44669
	125.484	0.763511	-0.600473	5.44669
	125.484	0.763538	-0.600473	5.44669
	125.483	0.763552	-0.600473	5.44669
	125.483	0.763549	-0.600473	5.44669
	125.483	0.763542	-0.600473	5.44669
	125.483	0.763541	-0.600473	5.44669
	125.483	0.714352	-0.600473	5.44669
	125.483	0.587578	-0.600473	5.44669
	125.483	0.535146	-0.600473	5.44669
	125.461	0.653963	-0.600473	5.44669
	125.404	0.786718	-0.600473	5.44669
	125.357	0.810282	-0.600473	5.44669
	125.332	0.774579	-0.600473	5.44669
	125.288	0.751504	-0.600473	5.44669
	125.249	0.75457	-0.600473	5.44669
	125.244	0.764063	-0.600473	5.44669
	125.254	0.76695	-0.600473	5.44669
	125.261	0.764785	-0.600473	5.44669
	125.26	0.762852	-0.600473	5.44669
	125.257	0.762812	-0.600473	5.44669
	125.256	0.763482	-0.600473	5.44669
	125.257	0.763777	-0.600473	5.44669
	125.257	0.763663	-0.600473	5.44669
	125.257	0.76351	-0.600473	5.44669
	125.257	0.763487	-0.600473	5.44669
	125.257	0.763531	-0.600473	5.44669
	125.257	0.763558	-0.600473	5.44669
	125.257	0.763554	-0.600473	5.44669
	125.257	0.763542	-0.600473	5.44669
	125.257	0.763539	-0.600473	5.44669
	125.235	0.763542	-0.600473	5.44669
	125.177	0.763544	-0.600473	5.44669
	125.131	0.763544	-0.600473	5.44669
	125.105	0.763543	-0.600473	5.44669
	125.062	0.763543	-0.600473	5.44669
	125.023	0.763543	-0.600473	5.44669
	125.017	0.763543	-0.600473	5.44669
	125.028	0.763543	-0.600473	5.44669
	125.034	0.763543	-0.600473	5.44669
	125.033	0.763543	-0.600473	5.44669
	125.03	0.812733	-0.600473	5.44669
	125.03	0.988699	-0.600473	5.44669
	125.03	1.16791	-0.600473	5.44669
	125.031	1.15071	-0.600473	5.44669
	125.031	1.0751	-0.600473	5.44669
	125.031	1.14718	-0.600473	5.44669
	125.031	1.2689	-0.600473	5.44669
	125.031	1.30451	-0.600473	5.44669
	125.031	1.22858	-0.600473	5.44669
	125.031	1.02903	-0.600473	5.44669
	125.008	0.849477	-0.600473	5.44669
	124.951	0.924113	-0.600473	5.44669
	124.927	1.17926	-0.600473	5.44669
	124.981	1.33415	-0.600473	5.44669
	125.041	1.32014	-0.600473	5.44669
	125.03	1.26108	-0.600473	5.44669
	124.934	1.24163	-0.600473	5.44268
	124.82	1.25451	-0.600473	5.43234
	124.771	1.26683	-0.600473	5.42806
	124.786	1.26742	-0.600473	5.43775
	124.809	1.26328	-0.600473	5.44858
	124.813	1.26134	-0.600473	5.4505
	124.806	1.262	-0.600473	5.44759
	124.802	1.26296	-0.600473	5.44571
	124.803	1.26313	-0.600473	5.44595
	124.805	1.26286	-0.600473	5.44673
	124.805	1.26269	-0.600473	5.44696
	124.805	1.26271	-0.600473	5.44679
	124.804	1.26278	-0.600473	5.44663
	124.782	1.2628	-0.600473	5.44663
	124.725	1.26279	-0.600473	5.44668
	124.701	1.26277	-0.600473	5.44671
	124.732	1.26277	-0.600473	5.4467
	124.735	1.26278	-0.600473	5.44668
	124.722	1.31197	-0.600473	5.44668
	124.737	1.48794	-0.600473	5.4507
	124.707	1.66714	-0.600473	5.46104
	124.616	1.60076	-0.600473	5.46531
	124.554	1.39837	-0.600473	5.45562
	124.556	1.36883	-0.600473	5.4448
	124.577	1.48259	-0.600473	5.44287
	124.586	1.54933	-0.600473	5.44579
	124.582	1.5382	-0.600473	5.44767
	124.577	1.55923	-0.600473	5.44742
	124.576	1.62901	-0.600473	5.44664
	124.578	1.6106	-0.600473	5.44641
	124.579	1.57173	-0.600473	5.44658
	124.578	1.65936	-0.600473	5.44674
	124.578	1.77449	-0.600473	5.44675
	124.578	1.80181	-0.600473	5.44669
	124.578	1.77394	-0.592602	5.44667
	124.578	1.75282	-0.572317	5.44668
	124.578	1.75392	-0.563928	5.44669
	124.578	1.76189	-0.582939	5.44669
	124.556	1.76484	-0.604181	5.44669
	124.498	1.76324	-0.607951	5.44669
	124.475	1.76153	-0.602239	5.44669
	124.506	1.76137	-0.598547	5.44669
	124.509	1.76192	-0.599037	5.44669
	124.496	1.7622	-0.600556	5.44669
	124.533	1.76213	-0.601018	5.44669
	124.561	1.76199	-0.600672	5.44669
	124.493	1.76197	-0.600362	5.44669
	124.378	1.762	-0.600356	5.44669
	124.319	1.76203	-0.600463	5.44669
	124.33	1.76202	-0.60051	5.44669
	124.354	1.8112	-0.600492	5.44669
	124.361	1.93798	-0.600468	5.44669
	124.355	2.0396	-0.600464	5.44669
	124.35	2.09675	-0.600471	5.44669
	124.35	2.19239	-0.600475	5.44669
	124.352	2.27841	-0.600475	5.44669
	124.352	2.29094	-0.600473	5.44669
	124.352	2.26727	-0.600472	5.44669
	124.352	2.25317	-0.600473	5.44669
	124.352	2.25572	-0.592602	5.44669
	124.352	2.31099	-0.572318	5.44669
	124.352	2.43941	-0.563928	5.44669
	124.352	2.53956	-0.582939	5.44669
	124.352	2.59551	-0.604181	5.44669
	124.352	2.69117	-0.607951	5.44669
	124.352	2.77762	-0.602239	5.44669
	124.352	2.79033	-0.598547	5.44669
	124.352	2.76658	-0.591166	5.44669
	124.352	2.75238	-0.572401	5.44669
	124.352	2.75492	-0.564473	5.44669
	124.352	2.76103	-0.583138	5.44669
	124.352	2.76269	-0.60407	5.44669
	124.352	2.76122	-0.607834	5.44669
	124.352	2.76001	-0.602229	5.44669
	124.33	2.76003	-0.598584	5.44669
	124.25	2.76046	-0.599056	5.44669
	124.169	2.76064	-0.600551	5.44669
	124.176	2.80975	-0.601009	5.44669
	124.211	2.98562	-0.60067	5.44669
	124.178	3.214	-0.600365	5.44669
	124.123	3.32361	-0.600358	5.44669
	124.107	3.30045	-0.600463	5.44669
	124.119	3.25371	-0.60051	5.44669
	124.129	3.24267	-0.600492	5.44669
	124.13	3.25471	-0.600468	5.44669
	124.126	3.26368	-0.600464	5.44669
	124.124	3.26316	-0.600471	5.44669
	124.125	3.25976	-0.600475	5.44669
	124.126	3.25851	-0.592604	5.44669
	124.126	3.30839	-0.572317	5.44669
	124.126	3.48509	-0.563927	5.44669
	124.125	3.71355	-0.582939	5.44669
	124.103	3.82289	-0.604181	5.44669
	124.046	3.7996	-0.607951	5.44669
	124	3.7529	-0.602239	5.44669
	123.974	3.74192	-0.598547	5.44669
	123.953	3.75397	-0.599037	5.44669
	123.971	3.81211	-0.600556	5.44669
	123.989	3.98755	-0.601018	5.44669
	123.946	4.21254	-0.600672	5.44669
	123.892	4.32088	-0.600362	5.44669
	123.881	4.34759	-0.600356	5.44669
	123.894	4.42836	-0.600463	5.44669
	123.904	4.519	-0.60051	5.44669
	123.903	4.58796	-0.600492	5.44669
	123.899	4.69245	-0.600468	5.44669
	123.898	4.82717	-0.600464	5.44669
	123.899	5.01232	-0.600471	5.44669
	123.9	5.21582	-0.600475	5.44669
	123.9	5.31197	-0.600475	5.44669
	123.899	5.29206	-0.600473	5.44669
	123.899	5.30066	-0.600472	5.44669
	123.899	5.46701	-0.600473	5.44669
	123.899	5.75504	-0.600473	5.44669
	123.877	6.04839	-0.600473	5.44669
	123.82	6.25317	-0.600473	5.44669
	123.773	6.31305	-0.600473	5.44669
	123.77	6.32695	-0.600473	5.44669
	123.784	6.46881	-0.592602	5.44669
	123.769	6.69578	-0.572317	5.44669
	123.709	6.81694	-0.563928	5.44669
	123.66	6.84832	-0.582939	5.44669
	123.655	7.02487	-0.604181	5.44669
	123.67	7.41551	-0.607951	5.44669
	123.678	7.76506	-0.602239	5.44669
	123.676	7.91039	-0.598547	5.44669
	123.672	7.96722	-0.599037	5.44669
	123.672	8.00759	-0.600556	5.44669
	123.673	8.0643	-0.601018	5.44669
	123.673	8.23077	-0.600672	5.44669
	123.673	8.50198	-0.600362	5.44669
	123.673	8.78828	-0.600356	5.44669
	123.673	9.04527	-0.592592	5.44669
	123.673	9.23571	-0.572355	5.44669
	123.651	9.35173	-0.563947	5.44669
	123.593	9.54962	-0.582934	5.44669
	123.569	9.92077	-0.604172	5.44669
	123.623	10.304	-0.607949	5.44669
	123.683	10.5766	-0.602241	5.44669
	123.672	10.79	-0.598548	5.44669
	123.598	11.0165	-0.599037	5.44669
	123.542	11.2202	-0.600555	5.44669
	123.517	11.3034	-0.601018	5.44669
	123.478	11.3275	-0.600672	5.44669
	123.44	11.4653	-0.600363	5.44669
	123.434	11.7362	-0.600356	5.44669
	123.444	12.0817	-0.600463	5.44669
	123.45	12.4698	-0.60051	5.44669
	123.449	12.8093	-0.600492	5.44669
	123.447	13.0578	-0.600468	5.44669
	123.446	13.2766	-0.600464	5.44669
	123.446	13.514	-0.600471	5.44669
	123.447	13.7203	-0.600475	5.44669
	123.447	13.8499	-0.600475	5.44669
	123.447	14.0479	-0.600473	5.44669
	123.447	14.4142	-0.600472	5.44669
	123.447	14.7955	-0.600473	5.44669
	123.447	15.0689	-0.600473	5.44669
	123.447	15.2342	-0.600473	5.44669
	123.447	15.334	-0.600473	5.44669
	123.447	15.485	-0.600473	5.44669
	123.447	15.736	-0.600473	5.44669
	123.447	16.0197	-0.600473	5.44669
	123.424	16.2336	-0.600473	5.44669
	123.367	16.3007	-0.600473	5.44669
	123.321	16.3144	-0.600473	5.44669
	123.317	16.4536	-0.600473	5.44669
	123.331	16.7288	-0.600473	5.44669
	123.316	17.0264	-0.600473	5.44669
	123.257	17.2375	-0.600473	5.44669
	123.207	17.3478	-0.600473	5.44669
	123.203	17.4867	-0.600473	5.44669
	123.218	17.729	-0.600473	5.44669
	123.226	18.0133	-0.600473	5.44669
	123.223	18.2797	-0.600473	5.44669
	123.22	18.524	-0.600473	5.44669
	123.219	18.7162	-0.600473	5.44669
	123.22	18.8375	-0.600473	5.44669
	123.221	18.9878	-0.600473	5.44669
	123.221	19.231	-0.600473	5.44669
	123.22	19.5115	-0.600473	5.44669
	123.22	19.727	-0.600473	5.44669
	123.22	19.845	-0.600473	5.44669
	123.22	19.9857	-0.600473	5.44669
	123.22	20.1768	-0.600473	5.44669
	123.198	20.3328	-0.600473	5.44669
	123.141	20.4977	-0.600473	5.44669
	123.095	20.6855	-0.600473	5.44669
	123.091	20.8314	-0.600473	5.44669
	123.127	20.9934	-0.600473	5.44669
	123.17	21.2326	-0.600473	5.44669
	123.156	21.5074	-0.600473	5.44669
	123.11	21.7218	-0.600473	5.44669
	123.07	21.7923	-0.600473	5.44669
	123.02	21.8072	-0.600473	5.44669
	122.984	21.9458	-0.600473	5.44669
	122.981	22.2201	-0.600473	5.44669
	122.993	22.5177	-0.600473	5.44669
	122.998	22.7783	-0.600473	5.44669
	122.996	23.0154	-0.600473	5.44669
	122.994	23.2067	-0.600473	5.44669
	122.971	23.3302	-0.600473	5.44669
	122.914	23.4817	-0.600473	5.44669
	122.891	23.7246	-0.600473	5.44669
	122.922	24.0046	-0.600473	5.44669
	122.903	24.2199	-0.600473	5.44669
	122.81	24.2889	-0.600473	5.44669
	122.744	24.3029	-0.600473	5.44669
	122.744	24.4908	-0.600473	5.44669
	122.766	24.8923	-0.600473	5.44669
	122.776	25.2424	-0.600473	5.44669
	122.772	25.3349	-0.600473	5.44669
	122.767	25.3124	-0.600473	5.44669
	122.788	25.4277	-0.600473	5.44669
	122.847	25.6565	-0.600473	5.44669
	122.872	25.7879	-0.600473	5.44669
	122.818	25.8229	-0.600473	5.44669
	122.757	25.9974	-0.600473	5.44669
	122.746	26.3858	-0.600473	5.44669
	122.763	26.7352	-0.600473	5.44669
	122.773	26.8812	-0.600473	5.44669
	122.772	26.9384	-0.600473	5.44669
	122.768	26.9787	-0.600473	5.44669
	122.766	27.0352	-0.600473	5.44669
	122.767	27.1525	-0.600473	5.44669
	122.768	27.2478	-0.600473	5.44669
	122.768	27.3057	-0.600473	5.44669
	122.768	27.4531	-0.600473	5.44669
	122.768	27.6667	-0.600473	5.44669
	122.768	27.7803	-0.600473	5.44669
	122.746	27.8132	-0.600473	5.44669
	122.688	27.944	-0.600473	5.44669
	122.664	28.2087	-0.600473	5.44669
	122.718	28.505	-0.600473	5.44669
	122.756	28.7193	-0.600473	5.44669
	122.687	28.8313	-0.600473	5.44669
	122.59	28.9698	-0.600473	5.44669
	122.587	29.1621	-0.600473	5.44669
	122.645	29.3194	-0.600473	5.44669
	122.674	29.4845	-0.600473	5.44669
	122.644	29.6718	-0.600473	5.44669
	122.573	29.7684	-0.600473	5.44669
	122.524	29.8036	-0.600473	5.44669
	122.524	29.9905	-0.600473	5.44669
	122.541	30.3841	-0.600473	5.44669
	122.547	30.7312	-0.600473	5.44669
	122.544	30.8745	-0.600473	5.44669
	122.541	30.9805	-0.600473	5.44669
	122.54	31.1484	-0.600473	5.44669
	122.541	31.307	-0.600473	5.44669
	122.542	31.4813	-0.600473	5.44669
	122.542	31.672	-0.600473	5.44669
	122.541	31.7667	-0.600473	5.44669
	122.541	31.7999	-0.600473	5.44669
	122.541	31.9375	-0.592602	5.44669
	122.542	32.205	-0.572317	5.44669
	122.542	32.5492	-0.563928	5.44669
	122.542	32.9379	-0.582939	5.44669
	122.542	33.229	-0.604181	5.44669
	122.542	33.3016	-0.607951	5.44669
	122.542	33.2918	-0.602239	5.44669
	122.519	33.4195	-0.598547	5.44669
	122.462	33.649	-0.599037	5.44669
	122.438	33.8254	-0.600556	5.44669
	122.492	33.9852	-0.601018	5.44669
	122.53	34.2127	-0.600672	5.44669
	122.461	34.4834	-0.600362	5.44669
	122.341	34.7002	-0.600356	5.44669
	122.281	34.7732	-0.600463	5.44669
	122.293	34.7883	-0.60051	5.44669
	122.318	34.926	-0.600492	5.44669
	122.324	35.1508	-0.600468	5.44669
	122.318	35.3217	-0.600464	5.44669
	122.313	35.4809	-0.600471	5.44669
	122.313	35.6609	-0.600475	5.44669
	122.315	35.8057	-0.600475	5.44669
	122.316	35.9698	-0.600473	5.44669
	122.293	36.1613	-0.600472	5.44669
	122.235	36.309	-0.600473	5.44669
	122.189	36.5196	-0.600473	5.44669
	122.163	36.8847	-0.600473	5.44669
	122.12	37.261	-0.600473	5.44669
	122.081	37.5327	-0.600473	5.44669
	122.075	37.6991	-0.600473	5.44669
	122.086	37.8	-0.600473	5.44669
	122.093	37.951	-0.600473	5.44669
	122.091	38.2017	-0.600473	5.44669
	122.089	38.4852	-0.600473	5.44669
	122.088	38.7483	-0.592602	5.44669
	122.089	38.9915	-0.572317	5.44669
	122.089	39.1845	-0.563928	5.44669
	122.089	39.3064	-0.582939	5.44669
	122.089	39.4567	-0.604181	5.44669
	122.089	39.6505	-0.607951	5.44669
	122.089	39.8042	-0.602239	5.44669
	122.089	39.9672	-0.598547	5.44669
	122.089	40.2041	-0.599037	5.44669
	122.089	40.5268	-0.600556	5.44669
	122.067	40.9174	-0.601018	5.44669
	122.009	41.2661	-0.600672	5.44669
	121.985	41.5175	-0.600362	5.44669
	122.017	41.7343	-0.600356	5.44669
	122.02	41.9698	-0.600463	5.44669
	122.007	42.2252	-0.60051	5.44669
	122.044	42.4823	-0.600492	5.44669
	122.072	42.733	-0.600468	5.44669
	122.004	42.9804	-0.600464	5.44669
	121.889	43.2287	-0.600471	5.44669
	121.83	43.4786	-0.600475	5.44669
	121.841	43.7287	-0.600475	5.44669
	121.865	43.9785	-0.600473	5.44669
	121.872	44.1788	-0.600472	5.44669
	121.865	44.3015	-0.600473	5.44669
	121.861	44.4987	-0.600473	5.44669
	121.861	44.8672	-0.592602	5.44669
	121.863	45.2496	-0.572317	5.44669
	121.863	45.5228	-0.563928	5.44669
	121.863	45.7367	-0.582939	5.44669
	121.863	45.9632	-0.604181	5.44669
	121.862	46.2159	-0.607951	5.44669
	121.84	46.475	-0.602239	5.44669
	121.783	46.6783	-0.598547	5.44669
	121.759	46.799	-0.599037	5.44669
	121.791	46.9451	-0.600556	5.44669
	121.793	47.1867	-0.601018	5.44669
	121.758	47.4681	-0.600672	5.44669
	121.716	47.7336	-0.600362	5.44669
	121.662	47.9786	-0.600356	5.44669
	121.625	48.2206	-0.600463	5.44669
	121.623	48.4686	-0.60051	5.44669
	121.635	48.6711	-0.600492	5.44669
	121.641	48.7954	-0.600468	5.44669
	121.639	48.9432	-0.600464	5.44669
	121.636	49.1843	-0.600471	5.44669
	121.635	49.4649	-0.600475	5.44669
	121.636	49.6811	-0.600475	5.44669
	121.637	49.7995	-0.600473	5.44669
	121.637	49.94	-0.600472	5.44669
	121.636	50.1801	-0.600473	5.44669
	121.636	50.4629	-0.600473	5.44669
	121.636	50.6803	-0.600473	5.44669
	121.636	50.7984	-0.600473	5.44669
	121.636	50.9384	-0.600473	5.44669
	121.636	51.1292	-0.600473	5.44669
	121.636	51.2853	-0.600473	5.44669
	121.636	51.4504	-0.600473	5.44669
	121.636	51.6382	-0.600473	5.44669
	121.636	51.7841	-0.600473	5.44669
	121.636	51.9952	-0.600473	5.44669
	121.636	52.3612	-0.600473	5.44669
	121.636	52.6884	-0.600473	5.44669
	121.636	52.8332	-0.600473	5.44669
	121.636	52.9469	-0.600473	5.44669
	121.636	53.1175	-0.600473	5.44669
	121.614	53.2745	-0.600473	5.44669
	121.534	53.4472	-0.600473	5.44669
	121.453	53.687	-0.600473	5.44669
	121.483	53.9582	-0.600473	5.44669
	121.575	54.2201	-0.600473	5.44669
	121.566	54.4671	-0.600473	5.44669
	121.457	54.7113	-0.600473	5.44669
	121.403	54.9595	-0.600473	5.44669
	121.462	55.2105	-0.600473	5.44669
	121.512	55.4612	-0.600473	5.44669
	121.469	55.6616	-0.600473	5.44669
	121.404	55.784	-0.600473	5.44669
	121.387	55.9319	-0.600473	5.44669
	121.403	56.1736	-0.600473	5.44669
	121.415	56.4544	-0.600473	5.44669
	121.415	56.7197	-0.600473	5.44669
	121.41	56.9647	-0.600473	5.44669
	121.408	57.2068	-0.600473	5.44669
	121.409	57.4549	-0.600473	5.44669
	121.41	57.7066	-0.600473	5.44669
	121.41	57.9576	-0.600473	5.44669
	121.41	58.2071	-0.600473	5.44669
	121.41	58.4561	-0.600473	5.44669
	121.41	58.7056	-0.600473	5.44669
	121.41	58.9553	-0.600473	5.44669
	121.41	59.205	-0.600473	5.44669
	121.388	59.4547	-0.600473	5.44669
	121.308	59.7042	-0.600473	5.44669
	121.227	60.003	-0.600473	5.44669
	121.235	60.3794	-0.600473	5.44669
	121.269	60.7307	-0.600473	5.44669
	121.236	60.9883	-0.600473	5.44669
	121.203	61.1576	-0.600473	5.44669
	121.245	61.2648	-0.600473	5.44669
	121.28	61.4174	-0.600473	5.44669
	121.237	61.6173	-0.600473	5.44669
	121.177	61.7728	-0.600473	5.44669
	121.163	61.9344	-0.600473	5.44669
	121.177	62.1701	-0.600473	5.44669
	121.189	62.4435	-0.600473	5.44669
	121.188	62.6586	-0.600473	5.44669
	121.184	62.7298	-0.600473	5.44669
	121.182	62.6957	-0.600473	5.44669
	121.183	62.7072	-0.600473	5.44669
	121.184	62.8798	-0.600473	5.44669
	121.184	63.1203	-0.600473	5.44669
	121.184	63.2361	-0.600473	5.44669
	121.184	63.2112	-0.600473	5.44669
	121.184	63.1616	-0.600473	5.44669
	121.184	63.1991	-0.600473	5.44669
	121.184	63.3879	-0.600473	5.44669
	121.184	63.6258	-0.600473	5.44669
	121.184	63.7348	-0.600473	5.44669
	121.184	63.708	-0.600473	5.44669
	121.184	63.7092	-0.600473	5.44669
	121.184	63.8748	-0.600473	5.44669
	121.184	64.1652	-0.600473	5.44669
	121.161	64.4598	-0.600473	5.44669
	121.104	64.6643	-0.600473	5.44669
	121.08	64.7728	-0.600473	5.44669
	121.112	64.9133	-0.600473	5.44669
	121.092	65.1078	-0.600473	5.44669
	120.999	65.2652	-0.600473	5.44669
	120.934	65.4788	-0.600473	5.44669
	120.934	65.8417	-0.600473	5.44669
	120.956	66.1668	-0.600473	5.44669
	120.965	66.3117	-0.600473	5.44669
	120.961	66.4263	-0.600473	5.44669
	120.956	66.6463	-0.600473	5.44669
	120.956	66.93	-0.600473	5.44669
	120.957	67.2041	-0.600473	5.44669
	120.958	67.4518	-0.600473	5.44669
	120.958	67.6428	-0.600473	5.44669
	120.957	67.7623	-0.600473	5.44669
	120.957	67.9123	-0.600473	5.44669
	120.957	68.1559	-0.600473	5.44669
	120.958	68.4368	-0.600473	5.44669
	120.958	68.7014	-0.600473	5.44669
	120.957	68.9461	-0.600473	5.44669
	120.957	69.1392	-0.600473	5.44669
	120.957	69.2607	-0.600473	5.44669
	120.935	69.4107	-0.600473	5.44669
	120.855	69.6537	-0.600473	5.44669
	120.774	69.9343	-0.600473	5.44669
	120.804	70.199	-0.600473	5.44669
	120.918	70.4439	-0.600473	5.44669
	120.989	70.6369	-0.600473	5.44669
	120.961	70.7584	-0.600473	5.44669
	120.855	70.9576	-0.600473	5.44669
	120.742	71.3274	-0.600473	5.44669
	120.698	71.7096	-0.600473	5.44669
	120.715	71.9822	-0.600473	5.44669
	120.736	72.196	-0.600473	5.44669
	120.739	72.4226	-0.600473	5.44669
	120.733	72.6754	-0.600473	5.44669
	120.729	72.9837	-0.600473	5.44669
	120.73	73.363	-0.600473	5.44669
	120.731	73.712	-0.600473	5.44669
	120.732	74.0169	-0.600473	5.44669
	120.731	74.3621	-0.600473	5.44669
	120.731	74.6492	-0.600473	5.44669
	120.731	74.7849	-0.600473	5.44669
	120.731	74.9091	-0.600473	5.44669
	120.731	75.1365	-0.600473	5.44669
	120.731	75.4198	-0.600473	5.44669
	120.731	75.6911	-0.600473	5.44669
	120.731	75.9379	-0.600473	5.44669
	120.731	76.1293	-0.600473	5.44669
	120.731	76.2495	-0.600473	5.44669
	120.731	76.4487	-0.600473	5.44669
	120.731	76.819	-0.600473	5.44669
	120.731	77.1522	-0.600473	5.44669
	120.731	77.2488	-0.600473	5.44669
	120.709	77.234	-0.600473	5.44669
	120.651	77.3511	-0.600473	5.44669
	120.628	77.6271	-0.600473	5.44669
	120.682	77.9329	-0.600473	5.44669
	120.719	78.1473	-0.600473	5.44669
	120.673	78.2559	-0.600473	5.44669
	120.633	78.393	-0.600473	5.44669
	120.654	78.5859	-0.600473	5.44669
	120.636	78.744	-0.600473	5.44669
	120.547	78.9091	-0.600473	5.44669
	120.482	79.0962	-0.600473	5.44669
	120.482	79.2418	-0.600473	5.44669
	120.503	79.4038	-0.600473	5.44669
	120.513	79.6432	-0.600473	5.44669
	120.509	79.918	-0.600473	5.44669
	120.504	80.1324	-0.600473	5.44669
	120.503	80.2521	-0.600473	5.44669
	120.505	80.443	-0.600473	5.44669
	120.505	80.8099	-0.600473	5.44669
	120.483	81.1939	-0.600473	5.44669
	120.425	81.4683	-0.600473	5.44669
	120.401	81.6821	-0.600473	5.44669
	120.455	81.9574	-0.600473	5.44669
	120.493	82.3367	-0.600473	5.44669
	120.446	82.6975	-0.600473	5.44669
	120.384	83.0073	-0.600473	5.44669
	120.348	83.3504	-0.600473	5.44669
	120.306	83.6349	-0.600473	5.44669
	120.271	83.721	-0.600473	5.44669
	120.267	83.7192	-0.600473	5.44669
	120.276	83.8454	-0.600473	5.44669
	120.282	84.1207	-0.600473	5.44669
	120.281	84.423	-0.600473	5.44669
	120.278	84.6852	-0.600473	5.44669
	120.278	84.9214	-0.600473	5.44669
	120.278	85.1609	-0.600473	5.44669
	120.279	85.411	-0.600473	5.44669
	120.279	85.6153	-0.600473	5.44669
	120.279	85.7395	-0.600473	5.44669
	120.279	85.9359	-0.600473	5.44669
	120.279	86.3036	-0.600473	5.44669
	120.279	86.6859	-0.600473	5.44669
	120.279	86.9593	-0.600473	5.44669
	120.279	87.1242	-0.600473	5.44669
	120.279	87.2239	-0.600473	5.44669
	120.279	87.3749	-0.600473	5.44669
	120.279	87.626	-0.600473	5.44669
	120.279	87.9097	-0.600473	5.44669
	120.279	88.1728	-0.600473	5.44669
	120.279	88.4159	-0.600473	5.44669
	120.279	88.6088	-0.600473	5.44669
	120.279	88.7308	-0.600473	5.44669
	120.279	88.8811	-0.600473	5.44669
	120.256	89.124	-0.600473	5.44669
	120.177	89.4045	-0.600473	5.44669
	120.095	89.6199	-0.600473	5.44669
	120.103	89.7381	-0.600473	5.44669
	120.16	89.9279	-0.600473	5.44669
	120.184	90.295	-0.592602	5.44669
	120.153	90.6302	-0.572317	5.44669
	120.083	90.7779	-0.563928	5.44669
	120.057	90.8901	-0.582939	5.44669
	120.115	91.0589	-0.604181	5.4507
	120.155	91.2158	-0.607951	5.46104
	120.108	91.4382	-0.602239	5.46531
	120.045	91.8051	-0.598547	5.45562
	120.03	92.1778	-0.599037	5.4448
	120.046	92.4475	-0.600556	5.44287
	120.058	92.6634	-0.601018	5.44579
	120.057	92.9412	-0.600672	5.44767
	120.052	93.3208	-0.600362	5.44742
	120.051	93.6809	-0.600356	5.44664
	120.052	93.941	-0.600463	5.44641
	120.053	94.1082	-0.60051	5.44658
	120.053	94.2137	-0.600492	5.44674
	120.052	94.3663	-0.600468	5.44675
	120.052	94.616	-0.600464	5.44669
	120.052	94.9477	-0.600471	5.44667
	120.052	95.3376	-0.600475	5.44668
	120.052	95.6335	-0.600475	5.44669
	120.052	95.757	-0.600473	5.44669
	120.03	95.8729	-0.600472	5.44669
	119.95	96.1012	-0.600473	5.44669
	119.869	96.3878	-0.600473	5.44669
	119.899	96.6602	-0.600473	5.44669
	119.991	96.9062	-0.600473	5.44669
	120.004	97.1462	-0.600473	5.44669
	119.953	97.3931	-0.600473	5.44669
	119.9	97.5958	-0.600473	5.44669
	119.87	97.7206	-0.600473	5.44669
	119.894	97.9177	-0.600473	5.44669
	119.918	98.2855	-0.600473	5.44669
	119.875	98.6676	-0.600473	5.44669
	119.819	98.9409	-0.600473	5.44669
	119.807	99.155	-0.600473	5.44669
	119.82	99.3815	-0.600473	5.44669
	119.831	99.6342	-0.600473	5.44669
	119.83	99.8932	-0.600473	5.44669
	119.826	100.146	-0.600473	5.44669
	119.825	100.393	-0.600473	5.4507
	119.825	100.641	-0.600473	5.46104
	119.826	100.94	-0.600473	5.46531
	119.826	101.317	-0.600473	5.45562
	119.826	101.619	-0.600473	5.4448
	119.826	101.75	-0.600473	5.44287
	119.826	101.866	-0.600473	5.44579
	119.826	102.093	-0.600473	5.44767
	119.826	102.378	-0.600473	5.44742
	119.826	102.651	-0.600473	5.44664
	119.826	102.946	-0.600473	5.44641
	119.826	103.313	-0.600473	5.44658
	119.826	103.612	-0.600473	5.44674
	119.826	103.745	-0.600473	5.45076
	119.826	103.864	-0.600473	5.46104
	119.826	104.09	-0.600473	5.46529
	119.826	104.424	-0.600473	5.45561
	119.826	104.823	-0.600473	5.4448
	119.826	105.122	-0.600473	5.44288
	119.826	105.244	-0.600473	5.44579
	119.826	105.358	-0.600473	5.44767
	119.826	105.586	-0.600473	5.44742
	119.826	105.922	-0.600473	5.44664
	119.826	106.322	-0.600473	5.44641
	119.826	106.669	-0.600473	5.44658
	119.826	106.917	-0.600473	5.44674
	119.826	107.133	-0.600473	5.44675
	119.826	107.369	-0.600473	5.44669
	119.826	107.625	-0.600473	5.44667
	119.826	107.932	-0.600473	5.44668
	119.826	108.309	-0.600473	5.44669
	119.826	108.658	-0.600473	5.44669
	119.804	108.963	-0.600473	5.44669
	119.724	109.309	-0.600473	5.44669
	119.643	109.645	-0.600473	5.44669
	119.651	109.957	-0.600473	5.44669
	119.707	110.309	-0.600473	5.44669
	119.732	110.597	-0.600473	5.44669
	119.7	110.73	-0.600473	5.44669
	119.63	110.853	-0.600473	5.44669
	119.582	111.032	-0.600473	5.44669
	119.582	111.238	-0.600473	5.44669
	119.621	111.584	-0.600473	5.44669
	119.685	112.002	-0.600473	5.44669
	119.706	112.207	-0.600473	5.44669
	119.649	112.218	-0.600473	5.44669
	119.588	112.309	-0.600473	5.44669
	119.578	112.516	-0.600473	5.44669
	119.595	112.647	-0.600473	5.44669
	119.605	112.64	-0.600473	5.44669
	119.604	112.593	-0.600473	5.44669
	119.599	112.576	-0.600473	5.44669
	119.598	112.585	-0.600473	5.44669
	119.599	112.595	-0.600473	5.44669
	119.6	112.596	-0.600473	5.44669
	119.6	112.593	-0.600473	5.44669
	119.6	112.591	-0.600473	5.44669
	119.6	112.641	-0.600473	5.44669
	119.6	112.818	-0.600473	5.44669
	119.6	113.046	-0.600473	5.44669
	119.6	113.205	-0.600473	5.44669
	119.6	113.357	-0.600473	5.44669
	119.6	113.588	-0.600473	5.44669
	119.6	113.863	-0.600473	5.44669
	119.6	114.129	-0.600473	5.44669
	119.6	114.426	-0.600473	5.44669
	119.6	114.796	-0.600473	5.44669
	119.6	115.096	-0.600473	5.44669
	119.6	115.228	-0.600473	5.44669
	119.6	115.346	-0.600473	5.44669
	119.6	115.523	-0.600473	5.44669
	119.6	115.681	-0.600473	5.44669
	119.6	115.852	-0.600473	5.44669
	119.6	116.042	-0.600473	5.44669
	119.577	116.186	-0.600473	5.44669
	119.52	116.347	-0.600473	5.44669
	119.496	116.537	-0.600473	5.44669
	119.55	116.636	-0.600473	5.44669
	119.61	116.672	-0.600473	5.44669
	119.621	116.808	-0.600473	5.44669
	119.582	117.026	-0.600473	5.44669
	119.515	117.194	-0.600473	5.44669
	119.492	117.354	-0.600473	5.44669
	119.528	117.536	-0.600473	5.44669
	119.51	117.681	-0.600473	5.44669
	119.416	117.894	-0.600473	5.44669
	119.371	118.261	-0.600473	5.44669
	119.429	118.588	-0.600473	5.44669
	119.498	118.683	-0.600473	5.44669
	119.511	118.67	-0.600473	5.44669
	119.47	118.788	-0.600473	5.44669
	119.401	119.015	-0.600473	5.44669
	119.356	119.194	-0.600473	5.44669
	119.357	119.355	-0.600473	5.44669
	119.373	119.534	-0.600473	5.44669
	119.379	119.628	-0.600473	5.44669
	119.376	119.616	-0.600473	5.44669
	119.372	119.579	-0.600473	5.44669
	119.372	119.569	-0.600473	5.44669
	119.373	119.626	-0.600473	5.44669
	119.374	119.81	-0.600473	5.44669
	119.374	120.038	-0.600473	5.44669
	119.373	120.145	-0.600473	5.44669
	119.373	120.17	-0.600473	5.44669
	119.373	120.3	-0.600473	5.44669
	119.373	120.518	-0.600473	5.44669
	119.373	120.688	-0.600473	5.44669
	119.373	120.85	-0.600473	5.44669
	119.373	121.031	-0.600473	5.44669
	119.373	121.126	-0.600473	5.4507
	119.373	121.114	-0.600473	5.46104
	119.373	121.126	-0.600473	5.46531
	119.373	121.291	-0.600473	5.45562
	119.373	121.528	-0.600473	5.4448
	119.373	121.695	-0.600473	5.44287
	119.351	121.847	-0.600473	5.44579
	119.294	122.076	-0.600473	5.44767
	119.27	122.349	-0.600473	5.44742
	119.324	122.567	-0.600473	5.44664
	119.384	122.688	-0.600473	5.44641
	119.372	122.879	-0.600473	5.44658
	119.276	123.245	-0.600473	5.44674
	119.185	123.579	-0.600473	5.44675
	119.216	123.678	-0.600473	5.44669
	119.312	123.664	-0.600473	5.44667
	119.305	123.78	-0.600473	5.44668
	119.217	124.007	-0.600473	5.44669
	119.197	124.137	-0.600473	5.44669
	119.222	124.172	-0.600473	5.44669
	119.196	124.298	-0.600473	5.44669
	119.146	124.51	-0.600473	5.44669
	119.13	124.68	-0.600473	5.44669
	119.141	124.844	-0.600473	5.44669
	119.15	125.075	-0.592602	5.44669
	119.151	125.296	-0.572317	5.44669
	119.148	125.385	-0.563928	5.44669
	119.146	125.405	-0.582939	5.44669
	119.147	125.49	-0.604181	5.44669
	119.147	125.585	-0.607951	5.44669
	119.147	125.605	-0.602239	5.44669
	119.147	125.631	-0.598547	5.44669
	119.147	125.79	-0.599037	5.44669
	119.147	126.069	-0.600556	5.44669
	119.147	126.361	-0.601018	5.44669
	119.147	126.568	-0.600672	5.44268
	119.147	126.63	-0.600362	5.43234
	119.147	126.643	-0.600356	5.42806
	119.147	126.785	-0.600463	5.43775
	119.147	127.011	-0.60051	5.44858
	119.147	127.182	-0.600492	5.4505
	119.147	127.34	-0.600468	5.44759
	119.147	127.52	-0.600464	5.44571
	119.147	127.616	-0.600471	5.44595
	119.147	127.653	-0.600475	5.44673
	119.147	127.792	-0.600475	5.44696
	119.147	128.059	-0.600473	5.44679
	119.147	128.353	-0.600472	5.44663
	119.147	128.566	-0.600473	5.44663
	119.147	128.678	-0.600473	5.44668
	119.147	128.817	-0.600473	5.44671
	119.147	129.01	-0.600473	5.4467
	119.147	129.118	-0.600473	5.44668
	119.147	129.156	-0.600473	5.44668
	119.147	129.291	-0.600473	5.44669
	119.147	129.506	-0.600473	5.44669
	119.147	129.674	-0.600473	5.44669
	119.147	129.786	-0.600473	5.44669
	119.147	129.841	-0.600473	5.44669
	119.147	129.934	-0.600473	5.44669
	119.147	130.216	-0.600473	5.44669
	119.147	130.54	-0.600473	5.44669
	119.147	130.662	-0.600473	5.44669
	119.147	130.612	-0.600473	5.44669
	119.147	130.599	-0.600473	5.44669
	119.147	130.767	-0.600473	5.44669
	119.147	131.063	-0.600473	5.44669
	119.125	131.31	-0.600473	5.44669
	119.045	131.387	-0.600473	5.44669
	118.964	131.392	-0.600473	5.44669
	118.972	131.476	-0.600473	5.44669
	119.006	131.624	-0.600473	5.44669
	118.973	131.823	-0.600473	5.44669
	118.918	132.027	-0.592602	5.44669
	118.924	132.118	-0.572317	5.44669
	118.994	132.146	-0.563928	5.44669
	119.051	132.282	-0.582939	5.44669
	119.054	132.502	-0.604181	5.44669
	119.014	132.622	-0.607951	5.44669
	118.948	132.655	-0.602239	5.44669
	118.905	132.784	-0.598547	5.44669
	118.928	132.998	-0.599037	5.44669
	119	133.119	-0.600556	5.44669
	119.03	133.155	-0.601018	5.44669
	118.973	133.284	-0.600672	5.44669
	118.909	133.498	-0.600362	5.44669
	118.898	133.618	-0.600356	5.44669
	118.916	133.604	-0.600463	5.44669
	118.927	133.558	-0.60051	5.44669
	118.925	133.593	-0.600492	5.44669
	118.921	133.779	-0.600468	5.44669
	118.919	134.017	-0.600464	5.44669
	118.92	134.176	-0.600471	5.44669
	118.921	134.326	-0.600475	5.44669
	118.921	134.555	-0.600475	5.44669
	118.921	134.83	-0.600473	5.44669
	118.921	135.048	-0.600472	5.44669
	118.921	135.12	-0.600473	5.44669
	118.921	135.134	-0.600473	5.44669
	118.921	135.272	-0.600473	5.44669
	118.921	135.546	-0.600473	5.44669
	118.921	135.844	-0.600473	5.44669
	118.921	136.056	-0.600473	5.44669
	118.921	136.166	-0.600473	5.44669
	118.921	136.305	-0.600473	5.44669
	118.921	136.498	-0.600473	5.44669
	118.921	136.655	-0.600473	5.44669
	118.921	136.82	-0.600473	5.44669
	118.899	137.057	-0.600473	5.44669
	118.841	137.329	-0.600473	5.44669
	118.817	137.593	-0.600473	5.44669
	118.871	137.84	-0.600473	5.44669
	118.931	138.084	-0.600473	5.44669
	118.942	138.332	-0.600473	5.44669
	118.926	138.534	-0.600473	5.44669
	118.893	138.608	-0.600473	5.44669
	118.837	138.63	-0.600473	5.44669
	118.795	138.769	-0.600473	5.44669
	118.771	138.993	-0.600473	5.44669
	118.749	139.113	-0.600473	5.44669
	118.766	139.146	-0.600473	5.44669
	118.784	139.274	-0.600473	5.44669
	118.741	139.537	-0.600473	5.44669
	118.688	139.834	-0.600473	5.44669
	118.676	140.098	-0.600473	5.44669
	118.689	140.386	-0.600473	5.44669
	118.721	140.753	-0.600473	5.44669
	118.778	141.104	-0.600473	5.44669
	118.798	141.414	-0.600473	5.44669
	118.743	141.81	-0.600473	5.44669
	118.684	142.272	-0.600473	5.44669
	118.674	142.635	-0.600473	5.44669
	118.69	142.918	-0.600473	5.44669
	118.7	143.249	-0.600473	5.44669
	118.699	143.588	-0.600473	5.44669
	118.694	143.954	-0.600473	5.44669
	118.693	144.484	-0.600473	5.44669
	118.694	145.049	-0.600473	5.44669
	118.695	145.417	-0.600473	5.44669
	118.695	145.618	-0.600473	5.44669
	118.695	145.808	-0.600473	5.44669
	118.694	146.05	-0.600473	5.44669
	118.695	146.317	-0.600473	5.44669
	118.695	146.578	-0.600473	5.44669
	118.695	146.874	-0.600473	5.44669
	118.695	147.246	-0.600473	5.44669
	118.695	147.547	-0.600473	5.44669
	118.695	147.679	-0.600473	5.44669
	118.695	147.846	-0.600473	5.44669
	118.672	148.199	-0.600473	5.44669
	118.615	148.585	-0.600473	5.44669
	118.591	148.915	-0.600473	5.44669
	118.645	149.257	-0.600473	5.44669
	118.683	149.583	-0.600473	5.44669
	118.614	149.892	-0.600473	5.44669
	118.516	150.296	-0.600473	5.44669
	118.514	150.811	-0.600473	5.44669
	118.549	151.349	-0.600473	5.44669
	118.521	151.858	-0.600473	5.44669
	118.467	152.348	-0.600473	5.44669
	118.472	152.84	-0.600473	5.44669
	118.541	153.388	-0.592602	5.44669
	118.575	154.017	-0.572317	5.44669
	118.522	154.619	-0.563928	5.44669
	118.458	155.126	-0.582939	5.44669
	118.446	155.593	-0.604181	5.44669
	118.463	156.126	-0.607951	5.44669
	118.474	156.757	-0.602239	5.44669
	118.473	157.365	-0.598547	5.44669
	118.468	157.874	-0.599037	5.44669
	118.467	158.389	-0.600556	5.44669
	118.468	158.998	-0.601018	5.44669
	118.469	159.554	-0.600672	5.44669
	118.469	159.992	-0.600362	5.44669
	118.468	160.536	-0.600356	5.44669
	118.468	161.189	-0.600463	5.44669
	118.468	161.705	-0.60051	5.44669
	118.446	162.152	-0.600492	5.44669
	118.389	162.721	-0.600468	5.44669
	118.342	163.332	-0.600464	5.44669
	118.317	163.913	-0.600471	5.44669
	118.273	164.515	-0.600475	5.44669
	118.234	165.045	-0.600475	5.44669
	118.251	165.425	-0.600473	5.44669
	118.319	165.75	-0.600472	5.44669
	118.349	166.053	-0.600473	5.44669
	118.294	166.358	-0.600473	5.44669
	118.231	166.769	-0.600473	5.44669
	118.22	167.239	-0.600473	5.44669
	118.237	167.6	-0.600473	5.44669
	118.248	167.879	-0.600473	5.44669
	118.246	168.21	-0.600473	5.44669
	118.242	168.549	-0.600473	5.44669
	118.24	168.818	-0.600473	5.44669
	118.241	169.045	-0.600473	5.44669
	118.242	169.279	-0.600473	5.44669
	118.242	169.53	-0.600473	5.44669
	118.242	169.835	-0.600473	5.44669
	118.242	170.214	-0.600473	5.44669
	118.242	170.563	-0.592602	5.44669
	118.242	170.869	-0.572317	5.44669
	118.242	171.214	-0.563928	5.44669
	118.242	171.55	-0.582939	5.44669
	118.242	171.862	-0.604181	5.44669
	118.242	172.264	-0.607951	5.44669
	118.242	172.777	-0.602239	5.44669
	118.242	173.265	-0.598547	5.44669
	118.242	173.599	-0.599037	5.44669
	118.242	173.861	-0.600556	5.44669
	118.242	174.243	-0.601018	5.44669
	118.242	174.716	-0.600672	5.44669
	118.242	175.089	-0.600362	5.44669
	118.242	175.372	-0.600356	5.44669
	118.242	175.7	-0.600463	5.44669
	118.22	176.037	-0.60051	5.44669
	118.14	176.355	-0.600492	5.44669
	118.059	176.759	-0.600468	5.44669
	118.089	177.222	-0.600464	5.44669
	118.203	177.631	-0.600471	5.44669
	118.274	178.039	-0.600475	5.44669
	118.246	178.424	-0.600475	5.44669
	118.162	178.644	-0.600473	5.44669
	118.107	178.829	-0.600472	5.44669
	118.086	179.159	-0.600473	5.44669
	118.049	179.481	-0.600473	5.44669
	118.032	179.636	-0.600473	5.44669
	118.105	179.756	-0.600473	5.44669
	118.196	179.975	-0.600473	5.44669
	118.172	180.256	-0.600473	5.44669
	118.057	180.53	-0.600473	5.44669
	117.984	180.778	-0.600473	5.44669
	117.989	181.019	-0.600473	5.44669
	118.016	181.265	-0.600473	5.44669
	118.025	181.467	-0.600473	5.44669
	118.02	181.592	-0.600473	5.44669
	118.014	181.74	-0.600473	5.44669
	118.014	181.932	-0.600473	5.44669
	118.015	182.086	-0.600473	5.4507
	118.016	182.249	-0.600473	5.46104
	118.016	182.487	-0.600473	5.46531
	118.016	182.76	-0.600473	5.45562
	118.016	183.024	-0.600473	5.4448
	118.016	183.271	-0.600473	5.44287
	118.016	183.465	-0.600473	5.44579
	118.016	183.586	-0.600473	5.44767
	118.016	183.736	-0.600473	5.44742
	118.016	183.979	-0.600473	5.44664
	118.016	184.308	-0.600473	5.44641
	118.016	184.7	-0.600473	5.44658
	118.016	185.047	-0.600473	5.44674
	118.016	185.346	-0.600473	5.44675
	118.016	185.739	-0.600473	5.44669
	118.016	186.203	-0.600473	5.44667
	118.016	186.569	-0.600473	5.44668
	118.016	186.753	-0.600473	5.44669
	118.016	186.781	-0.600473	5.44669
	118.016	186.789	-0.600473	5.44669
	118.016	186.891	-0.600473	5.44669
	118.016	186.997	-0.592602	5.44669
	118.016	187.015	-0.572317	5.44669
	118.016	187.036	-0.563928	5.44669
	118.016	187.194	-0.582939	5.44669
	118.016	187.425	-0.604181	5.44669
	118.016	187.591	-0.607951	5.44669
	117.993	187.746	-0.602239	5.44669
	117.936	187.975	-0.598547	5.44669
	117.912	188.298	-0.599037	5.44669
	117.966	188.691	-0.600556	5.44669
	118.026	189.041	-0.601018	5.44669
	118.015	189.292	-0.600672	5.44669
	117.941	189.557	-0.600362	5.44669
	117.907	189.969	-0.600356	5.44669
	117.94	190.453	-0.600463	5.44669
	117.924	190.819	-0.60051	5.44669
	117.833	191.047	-0.600492	5.44669
	117.766	191.247	-0.600468	5.44669
	117.765	191.436	-0.600464	5.44669
	117.788	191.521	-0.600471	5.44669
	117.797	191.503	-0.600475	5.44669
	117.793	191.467	-0.600475	5.44669
	117.788	191.458	-0.600473	5.44669
	117.788	191.468	-0.600472	5.44669
	117.789	191.475	-0.600473	5.44669
	117.79	191.474	-0.600473	5.44669
	117.79	191.472	-0.600473	5.44669
	117.789	191.471	-0.600473	5.44669
	117.812	191.471	-0.608344	5.44669
	117.869	191.472	-0.628628	5.44669
	117.893	191.472	-0.637018	5.44669
	117.839	191.472	-0.618006	5.44669
	117.779	191.472	-0.596765	5.44669
	117.768	191.472	-0.592994	5.44669
	117.784	191.472	-0.598707	5.44669
	117.795	191.521	-0.602399	5.44669
	117.793	191.697	-0.601909	5.44669
	117.789	191.974	-0.60039	5.44669
	117.788	192.309	-0.599928	5.44669
	117.789	192.74	-0.600274	5.44669
	117.79	193.256	-0.592713	5.44669
	117.79	193.736	-0.564564	5.44669
	117.789	194.065	-0.535782	5.44669
	117.789	194.328	-0.546357	5.44669
	117.789	194.712	-0.586628	5.44669
	117.789	195.235	-0.611665	5.44669
	117.789	195.734	-0.609726	5.44669
	117.789	196.069	-0.600314	5.44669
	117.789	196.278	-0.597108	5.44669
	117.789	196.482	-0.591248	5.44669
	117.789	196.728	-0.572946	5.44669
	117.789	196.992	-0.564673	5.4507
	117.789	197.249	-0.583028	5.46104
	117.789	197.447	-0.603953	5.46531
	117.789	197.567	-0.607825	5.45562
	117.789	197.714	-0.602266	5.4448
	117.767	197.907	-0.598603	5.44287
	117.71	198.013	-0.599051	5.44579
	117.686	198	-0.600542	5.44767
	117.74	197.959	-0.601007	5.44742
	117.8	197.996	-0.600672	5.45066
	117.811	198.182	-0.600366	5.46076
	117.794	198.418	-0.600357	5.46521
	117.762	198.528	-0.600462	5.45568
	117.706	198.551	-0.60051	5.44486
	117.686	198.679	-0.600492	5.44288
	117.719	198.897	-0.600468	5.44577
	117.721	199.019	-0.600464	5.44766
	117.707	199.054	-0.600471	5.44742
	117.744	199.183	-0.600475	5.44665
	117.772	199.397	-0.600475	5.44641
	117.705	199.517	-0.600473	5.44658
	117.611	199.504	-0.600472	5.44674
	117.61	199.457	-0.600473	5.44675
	117.645	199.492	-0.600473	5.44669
	117.615	199.728	-0.600473	5.44667
	117.562	200.142	-0.600473	5.44668
	117.545	200.48	-0.600473	5.44669
	117.556	200.612	-0.600473	5.44669
	117.567	200.717	-0.600473	5.44669
	117.567	200.888	-0.600473	5.44669
	117.564	201.048	-0.600473	5.44669
	117.562	201.222	-0.600473	5.44669
	117.562	201.412	-0.600473	5.44669
	117.563	201.556	-0.600473	5.44669
	117.563	201.716	-0.600473	5.44669
	117.563	201.955	-0.600473	5.44669
	117.563	202.231	-0.600473	5.44669
	117.563	202.445	-0.600473	5.44669
	117.563	202.565	-0.600473	5.44669
	117.563	202.707	-0.600473	5.44669
	117.563	202.898	-0.600473	5.44669
	117.563	203.004	-0.600473	5.44669
	117.563	203.042	-0.600473	5.44669
	117.563	203.177	-0.600473	5.44669
	117.563	203.393	-0.600473	5.44669
	117.563	203.561	-0.600473	5.44669
	117.563	203.722	-0.600473	5.44669
	117.563	203.904	-0.600473	5.44669
	117.563	204	-0.600473	5.44669
	117.563	204.036	-0.600473	5.44669
	117.563	204.175	-0.600473	5.44669
	117.563	204.442	-0.600473	5.44669
	117.563	204.736	-0.600473	5.44669
	117.563	204.949	-0.600473	5.44669
	117.563	205.061	-0.600473	5.44669
	117.563	205.2	-0.600473	5.44669
	117.563	205.393	-0.600473	5.44669
	117.563	205.501	-0.600473	5.44669
	117.563	205.49	-0.600473	5.44669
	117.563	205.448	-0.600473	5.44669
	117.563	205.436	-0.600473	5.44669
	117.563	205.494	-0.600473	5.44669
	117.563	205.678	-0.600473	5.44669
	117.563	205.907	-0.600473	5.44669
	117.563	206.014	-0.600473	5.44669
	117.563	205.989	-0.600473	5.44669
	117.563	205.943	-0.600473	5.44669
	117.563	205.982	-0.600473	5.44669
	117.563	206.17	-0.600473	5.44669
	117.541	206.407	-0.600473	5.44669
	117.461	206.565	-0.600473	5.44669
	117.38	206.715	-0.600473	5.44669
	117.41	206.944	-0.600473	5.44669
	117.524	207.219	-0.600473	5.44669
	117.573	207.487	-0.600473	5.44669
	117.487	207.784	-0.600473	5.44669
	117.357	208.202	-0.600473	5.44669
	117.298	208.678	-0.600473	5.44669
	117.337	209.039	-0.600473	5.44669
	117.421	209.267	-0.600473	5.44669
	117.45	209.47	-0.600473	5.44669
	117.389	209.757	-0.600473	5.44669
	117.324	210.194	-0.600473	5.44669
	117.314	210.73	-0.600473	5.44669
	117.332	211.216	-0.600473	5.44669
	117.343	211.541	-0.600473	5.44669
	117.341	211.75	-0.600473	5.44669
	117.336	212.008	-0.600473	5.44669
	117.335	212.48	-0.600473	5.44669
	117.336	213.098	-0.600473	5.44669
	117.337	213.516	-0.600473	5.44669
	117.337	213.671	-0.600473	5.44669
	117.337	213.914	-0.600473	5.44669
	117.337	214.357	-0.600473	5.44669
	117.337	214.765	-0.600473	5.44669
	117.337	214.974	-0.600473	5.44669
	117.337	215.047	-0.600473	5.44669
	117.337	215.171	-0.600473	5.44669
	117.337	215.371	-0.600473	5.44669
	117.337	215.537	-0.600473	5.44669
	117.337	215.703	-0.600473	5.44669
	117.337	215.887	-0.600473	5.44669
	117.337	215.982	-0.600473	5.44669
	117.337	215.969	-0.600473	5.44669
	117.337	215.98	-0.600473	5.44669
	117.337	216.146	-0.600473	5.44669
	117.337	216.383	-0.600473	5.44669
	117.337	216.549	-0.600473	5.44669
	117.337	216.702	-0.600473	5.44669
	117.337	216.881	-0.600473	5.44669
	117.337	216.979	-0.600473	5.44669
	117.337	216.968	-0.600473	5.44669
	117.337	216.98	-0.600473	5.44669
	117.337	217.144	-0.600473	5.44669
	117.337	217.381	-0.600473	5.44669
	117.337	217.499	-0.600473	5.44669
	117.337	217.476	-0.600473	5.44669
	117.337	217.426	-0.600473	5.44669
	117.337	217.463	-0.600473	5.44669
	117.337	217.652	-0.600473	5.44669
	117.337	217.89	-0.600473	5.44669
	117.337	218.048	-0.600473	5.44669
	117.337	218.197	-0.600473	5.44669
	117.315	218.377	-0.600473	5.44669
	117.257	218.477	-0.600473	5.44669
	117.211	218.516	-0.600473	5.44669
	117.185	218.654	-0.600473	5.44669
	117.142	218.87	-0.600473	5.44669
	117.125	219.038	-0.600473	5.44669
	117.177	219.198	-0.600473	5.44669
	117.211	219.429	-0.600473	5.44669
	117.164	219.701	-0.600473	5.44669
	117.103	219.966	-0.600473	5.44669
	117.111	220.215	-0.600473	5.44669
	117.207	220.458	-0.600473	5.44669
	117.299	220.706	-0.600473	5.44669
	117.268	220.907	-0.600473	5.44669
	117.15	220.982	-0.600473	5.44669
	117.077	220.954	-0.600473	5.44669
	117.084	220.967	-0.600473	5.44669
	117.111	221.138	-0.600473	5.44669
	117.12	221.378	-0.600473	5.44669
	117.114	221.493	-0.600473	5.44669
	117.109	221.469	-0.600473	5.44669
	117.108	221.42	-0.600473	5.44669
	117.133	221.457	-0.600473	5.44669
	117.191	221.646	-0.600473	5.44669
	117.214	221.884	-0.600473	5.44669
	117.182	221.993	-0.600473	5.44669
	117.18	221.966	-0.600473	5.44669
	117.193	221.918	-0.600473	5.44669
	117.155	221.907	-0.600473	5.44669
	117.106	221.969	-0.600473	5.44669
	117.093	222.154	-0.600473	5.44669
	117.105	222.382	-0.600473	5.44669
	117.114	222.537	-0.600473	5.44669
	117.114	222.689	-0.600473	5.44669
	117.111	222.921	-0.600473	5.44669
	117.109	223.147	-0.600473	5.44669
	117.11	223.237	-0.600473	5.44669
	117.111	223.256	-0.600473	5.44669
	117.111	223.34	-0.600473	5.44669
	117.111	223.484	-0.600473	5.44669
	117.11	223.73	-0.600473	5.44669
	117.11	224.11	-0.600473	5.44669
	117.111	224.481	-0.600473	5.44669
	117.111	224.745	-0.600473	5.44669
	117.111	224.959	-0.600473	5.44669
	117.111	225.189	-0.600473	5.44669
	117.111	225.443	-0.600473	5.44669
	117.111	225.701	-0.600473	5.44669
	117.111	225.953	-0.600473	5.44669
	117.111	226.2	-0.600473	5.44669
	117.111	226.448	-0.600473	5.44669
	117.111	226.747	-0.600473	5.44669
	117.111	227.124	-0.600473	5.44669
	117.111	227.427	-0.600473	5.44669
	117.111	227.557	-0.600473	5.44669
	117.111	227.674	-0.600473	5.44669
	117.111	227.851	-0.600473	5.44669
	117.111	227.96	-0.600473	5.44669
	117.111	227.955	-0.600473	5.44669
	117.111	227.965	-0.600473	5.44669
	117.111	228.127	-0.600473	5.44669
	117.111	228.363	-0.600473	5.44669
	117.111	228.531	-0.600473	5.44669
	117.111	228.635	-0.600473	5.44669
	117.111	228.687	-0.600473	5.44669
	117.111	228.732	-0.600473	5.44669
	117.111	228.84	-0.600473	5.44669
	117.111	228.936	-0.600473	5.44669
	117.111	228.997	-0.600473	5.44669
	117.111	229.146	-0.600473	5.44669
	117.111	229.359	-0.600473	5.44669
	117.111	229.57	-0.600473	5.44669
	117.111	229.905	-0.600473	5.44669
	117.111	230.366	-0.600473	5.44669
	117.111	230.749	-0.600473	5.44669
	117.111	230.991	-0.600473	5.44669
	117.111	231.192	-0.600473	5.44669
	117.111	231.375	-0.600473	5.44669
	117.111	231.459	-0.600473	5.44669
	117.111	231.49	-0.600473	5.44669
	117.111	231.631	-0.600473	5.44669
	117.111	231.851	-0.600473	5.44669
	117.111	231.921	-0.600473	5.44669
	117.111	231.728	-0.600473	5.44669
	117.111	231.453	-0.600473	5.44669
	117.111	231.33	-0.600473	5.44669
	117.111	231.413	-0.600473	5.44669
	117.111	231.596	-0.600473	5.44669
	117.111	231.66	-0.600473	5.44669
	117.111	231.525	-0.600473	5.44669
	117.111	231.382	-0.600473	5.44669
	117.111	231.36	-0.600473	5.44669
	117.111	231.4	-0.600473	5.44669
	117.111	231.424	-0.600473	5.44669
	117.111	231.42	-0.600473	5.44669
	117.111	231.41	-0.600473	5.44669
	117.111	231.407	-0.600473	5.44669
	117.111	231.409	-0.600473	5.44669
	117.111	231.411	-0.600473	5.44669
	117.111	231.411	-0.600473	5.44669
	117.111	231.46	-0.600473	5.44669
	117.111	231.635	-0.600473	5.44669
	117.111	231.864	-0.600473	5.44669
	117.111	231.974	-0.600473	5.44669
	117.111	231.951	-0.600473	5.44669
	117.111	231.953	-0.600473	5.44669
	117.111	232.118	-0.600473	5.44669
	117.111	232.408	-0.600473	5.44669
	117.111	232.702	-0.600473	5.44669
	117.111	232.907	-0.600473	5.44669
	117.111	233.015	-0.600473	5.44669
	117.111	233.156	-0.600473	5.44669
	117.111	233.399	-0.600473	5.44669
	117.111	233.733	-0.600473	5.44669
	117.111	234.175	-0.600473	5.44669
	117.111	234.647	-0.600473	5.44669
	117.111	234.949	-0.600473	5.44669
	117.111	234.998	-0.600473	5.44669
	117.111	234.975	-0.600473	5.44669
	117.111	235.155	-0.600473	5.44669
	117.111	235.566	-0.600473	5.44669
	117.111	235.972	-0.600473	5.44669
	117.088	236.24	-0.600473	5.44669
	117.008	236.394	-0.600473	5.44669
	116.905	236.442	-0.600473	5.44669
	116.878	236.42	-0.600473	5.44669
	116.968	236.396	-0.600473	5.44669
	117.093	236.394	-0.600473	5.44669
	117.147	236.402	-0.600473	5.44669
	117.131	236.406	-0.600473	5.44669
	117.084	236.405	-0.600473	5.44669
	117.021	236.353	-0.600473	5.44669
	117.005	236.226	-0.600473	5.44669
	117.063	236.174	-0.600473	5.44669
	117.101	236.294	-0.600473	5.44669
	117.03	236.426	-0.600473	5.44669
	116.909	236.499	-0.600473	5.44669
	116.85	236.639	-0.600473	5.44669
	116.884	236.894	-0.600473	5.44669
	116.989	237.182	-0.600473	5.44669
	117.077	237.397	-0.600473	5.44669
	117.04	237.463	-0.600473	5.44669
	116.944	237.525	-0.600473	5.44669
	116.93	237.84	-0.600473	5.44669
	116.984	238.344	-0.600473	5.44669
	117.037	238.751	-0.600473	5.44669
	117.067	238.939	-0.600473	5.44669
	117.02	238.953	-0.600473	5.44669
	116.916	238.954	-0.600473	5.44669
	116.856	239.107	-0.600473	5.44669
	116.884	239.343	-0.600473	5.44669
	116.965	239.464	-0.600473	5.44669
	116.996	239.492	-0.600473	5.44669
	116.937	239.668	-0.600473	5.44669
	116.872	240.108	-0.600473	5.44669
	116.861	240.684	-0.600473	5.44669
	116.879	241.233	-0.600473	5.44669
	116.89	241.726	-0.600473	5.44669
	116.889	242.205	-0.600473	5.44669
	116.884	242.698	-0.600473	5.44669
	116.883	243.202	-0.600473	5.44669
	116.884	243.705	-0.600473	5.44669
	116.885	244.204	-0.600473	5.44669
	116.885	244.653	-0.600473	5.44669
	116.884	244.926	-0.600473	5.44669
	116.884	245.022	-0.600473	5.44669
[truncated: 2,612 more rows]
