# Supplementary material for: Design of a cosmetic glove stiffness compensation mechanism for toddler-sized hand prostheses
Source: PLoS One. 2017 Aug 11;12(8):e0183233. doi: 10.1371/journal.pone.0183233 (PMC5553851; doi:10.1371/journal.pone.0183233)
Supplement: S1 Dataset — (ZIP) [file pone.0183233.s001.zip › 01 Glove measurements/PVCglove4_4.xlsx]

## Sheet: test_glove4_4
LabVIEW Measurement
Writer_Version	2
Reader_Version	2
Separator	Tab
Decimal_Separator	.
Multi_Headings	No
X_Columns	No
Time_Pref	Absolute
Operator	localadmin
Date	2012-12-10
Time	00:14:20.795000
***End_of_Header***
Channels	4
Samples	10	10	10	10
Date	2012-12-10	2012-12-10	2012-12-10	2012-12-10
Time	00:14:45.695000	00:14:45.695000	00:14:45.695000	00:14:45.695000
Y_Unit_Label	mm	N	N	Pa
X_Dimension	Time	Time	Time	Time
X0	0	0	0	0
Delta_X	0.01	0.01	0.01	0.01
***End_of_Header***
X_Value	Voltage LVDT (Filtered)	Voltage Load Cell (Filtered)	Voltage Pinch Load Cell (Filtered)	Voltage Pressure (Filtered)	Comment
	129.104	0.255825	-0.600473	5.44669
	129.104	0.2682	-0.600473	5.44669
	129.104	0.268952	-0.592602	5.44669
	129.104	0.264869	-0.564447	5.44669
	129.104	0.262891	-0.535772	5.44669
	129.104	0.263514	-0.546395	5.44669
	129.104	0.264478	-0.586648	5.44669
	129.104	0.264661	-0.603789	5.44669
	129.104	0.264394	-0.581562	5.44669
	129.104	0.264218	-0.563767	5.44669
	129.104	0.264239	-0.579577	5.44669
	129.104	0.26431	-0.602828	5.44669
	129.104	0.264333	-0.60858	5.44669
	129.104	0.264317	-0.602983	5.44669
	129.104	0.215112	-0.598635	5.44669
	129.104	0.039146	-0.59881	5.44669
	129.104	-0.140056	-0.600429	5.44669
	129.104	-0.073668	-0.601046	5.44669
	129.104	0.177903	-0.600728	5.44669
	129.104	0.28503	-0.600376	5.44669
	129.104	0.146115	-0.600342	5.44669
	129.104	0.034906	-0.600452	5.44669
	129.104	0.133716	-0.600511	5.44669
	129.104	0.279029	-0.600496	5.44669
	129.104	0.314972	-0.600469	5.44669
	129.104	0.230801	-0.600463	5.44669
	129.104	0.076854	-0.60047	5.44669
	129.104	-0.023675	-0.600475	5.44669
	129.104	-0.0707	-0.600475	5.44669
	129.104	-0.113301	-0.600473	5.44669
	129.104	-0.025335	-0.600472	5.44669
	129.104	0.139143	-0.600473	5.44669
	129.104	0.096205	-0.600473	5.44669
	129.104	-0.091383	-0.600473	5.44669
	129.104	-0.073916	-0.600473	5.44669
	129.104	0.111252	-0.600473	5.44669
	129.104	0.151021	-0.600473	5.44669
	129.104	0.047668	-0.600473	5.44669
	129.104	-0.018341	-0.600473	5.44669
	129.104	-0.010612	-0.600473	5.44669
	129.104	0.015873	-0.600473	5.44669
	129.104	0.073375	-0.600473	5.44669
	129.104	0.194212	-0.600473	5.44669
	129.104	0.290392	-0.600473	5.44669
	129.104	0.298181	-0.600473	5.44669
	129.104	0.268912	-0.600473	5.44669
	129.104	0.254146	-0.600473	5.44669
	129.104	0.258407	-0.600473	5.44669
	129.104	0.216256	-0.600473	5.44669
	129.104	0.090916	-0.600473	5.44669
	129.104	-0.012607	-0.600473	5.44669
	129.104	-0.021871	-0.600473	5.44669
	129.104	0.05858	-0.600473	5.44669
	129.104	0.20148	-0.600473	5.44669
	129.104	0.298703	-0.600473	5.44669
	129.104	0.29908	-0.600473	5.44669
	129.104	0.266335	-0.600473	5.44669
	129.104	0.252747	-0.600473	5.44669
	129.104	0.258737	-0.600473	5.44669
	129.104	0.266082	-0.600473	5.44669
	129.104	0.26703	-0.600473	5.44669
	129.104	0.264817	-0.600473	5.44669
	129.104	0.214362	-0.600473	5.44669
	129.104	0.087844	-0.600473	5.44669
	129.104	0.03597	-0.600473	5.44669
	129.104	0.154929	-0.600473	5.44669
	129.104	0.287545	-0.600473	5.44669
	129.104	0.311001	-0.600473	5.44669
	129.104	0.275301	-0.600473	5.44669
	129.104	0.203077	-0.600473	5.44669
	129.104	0.079383	-0.600473	5.44669
	129.104	0.036436	-0.600473	5.44669
	129.104	0.158132	-0.600473	5.44669
	129.104	0.288721	-0.600473	5.44669
	129.104	0.310355	-0.592602	5.44669
	129.104	0.274613	-0.572317	5.44669
	129.104	0.252208	-0.563928	5.44669
	129.104	0.206378	-0.582939	5.44669
	129.104	0.088981	-0.604181	5.44669
	129.104	0.039283	-0.607951	5.44669
	129.104	0.155913	-0.602239	5.44669
	129.104	0.237589	-0.598547	5.44669
	129.104	0.134365	-0.599037	5.44669
	129.104	0.046895	-0.600556	5.44669
	129.104	0.093731	-0.601018	5.44669
	129.104	0.053469	-0.592801	5.44669
	129.104	-0.092832	-0.572207	5.44669
	129.104	-0.059283	-0.563811	5.44669
	129.104	0.167094	-0.58293	5.44669
	129.104	0.324572	-0.604218	5.44669
	129.104	0.32188	-0.607971	5.44669
	129.104	0.217459	-0.594363	5.44669
	129.104	0.068802	-0.570382	5.44669
	129.104	0.026884	-0.56249	5.44669
	129.104	0.157891	-0.583025	5.44669
	129.104	0.242824	-0.604728	5.44669
	129.104	0.135854	-0.60815	5.44669
	129.104	0.045658	-0.602127	5.44669
	129.104	0.141874	-0.598429	5.44669
	129.104	0.278626	-0.599028	5.44669
	129.104	0.311904	-0.600594	5.44669
	129.104	0.27885	-0.601037	5.44669
	129.104	0.253432	-0.600666	5.44669
	129.104	0.254575	-0.600353	5.44669
	129.104	0.264095	-0.600354	5.44669
	129.104	0.267677	-0.600466	5.44669
	129.104	0.265794	-0.600512	5.44669
	129.104	0.263732	-0.600492	5.44669
	129.104	0.263538	-0.600467	5.4507
	129.104	0.264189	-0.600464	5.46104
	129.104	0.264531	-0.600471	5.46531
	129.104	0.215253	-0.600475	5.45562
	129.104	0.088319	-0.600475	5.4448
	129.104	-0.013338	-0.600473	5.44287
	129.104	-0.021254	-0.600472	5.44579
	129.104	0.059098	-0.600473	5.44767
	129.104	0.201477	-0.600473	5.44742
	129.104	0.298517	-0.600473	5.44664
	129.104	0.299003	-0.600473	5.44641
	129.104	0.266368	-0.600473	5.44658
	129.104	0.252789	-0.600473	5.44674
	129.104	0.258742	-0.600473	5.44675
	129.104	0.266069	-0.600473	5.44669
	129.104	0.267023	-0.600473	5.44667
	129.104	0.215628	-0.600473	5.44668
	129.104	0.0384	-0.600473	5.44669
	129.104	-0.140552	-0.592602	5.44669
	129.104	-0.122801	-0.572317	5.44669
	129.104	0.002138	-0.563928	5.44669
	129.104	0.056696	-0.582939	5.44669
	129.104	0.036491	-0.59631	5.44669
	129.104	0.05804	-0.579796	5.44669
	129.104	0.180453	-0.565694	5.44669
	129.104	0.240888	-0.581013	5.44669
	129.104	0.077784	-0.602745	5.44669
	129.104	-0.133346	-0.608035	5.44669
	129.104	-0.084641	-0.602784	5.44669
	129.104	0.170914	-0.598745	5.44669
	129.104	0.335192	-0.598927	5.44669
	129.104	0.275782	-0.592568	5.44669
	129.104	0.088204	-0.572853	5.44669
	129.104	0.014233	-0.564164	5.44669
	129.104	0.145688	-0.582848	5.44669
	129.104	0.291399	-0.604059	5.44669
	129.104	0.315899	-0.607933	5.44669
	129.104	0.275983	-0.602274	5.44669
	129.104	0.250811	-0.598568	5.44669
	129.104	0.254497	-0.599034	5.44669
	129.104	0.264994	-0.600547	5.44669
	129.104	0.218891	-0.601015	5.44669
	129.104	0.089679	-0.600674	5.44669
	129.104	0.035128	-0.600364	5.44669
	129.104	0.153925	-0.592485	5.44669
	129.104	0.287424	-0.572307	5.44669
	129.104	0.262116	-0.563965	5.44669
	129.104	0.050317	-0.582959	5.44669
	129.104	-0.201323	-0.604176	5.44669
	129.104	-0.258671	-0.600072	5.44669
	129.104	-0.099179	-0.574081	5.44669
	129.104	0.052099	-0.554133	5.44669
	129.104	0.118112	-0.55335	5.44669
	129.104	0.199771	-0.567719	5.44669
	129.104	0.27677	-0.590962	5.44669
	129.104	0.241301	-0.606145	5.44669
	129.104	0.094566	-0.605915	5.44669
	129.104	0.02916	-0.600686	5.44669
	129.104	0.14968	-0.59862	5.44669
	129.104	0.287766	-0.59962	5.44669
	129.126	0.312959	-0.600774	5.44669
	129.184	0.276043	-0.600902	5.44669
	129.207	0.251882	-0.600546	5.44669
	129.154	0.205733	-0.600351	5.44669
	129.093	0.088827	-0.600396	5.44669
	129.083	0.039448	-0.600484	5.44669
	129.099	0.156037	-0.600505	5.44669
	129.109	0.286773	-0.600482	5.44669
	129.108	0.261093	-0.600465	5.44669
	129.104	0.09931	-0.600466	5.44669
	129.102	-0.025077	-0.600473	5.44669
	129.103	-0.079276	-0.600475	5.44669
	129.104	-0.116395	-0.600474	5.44669
	129.104	-0.023584	-0.600472	5.44669
	129.104	0.190167	-0.600472	5.44669
	129.104	0.321507	-0.600473	5.44669
	129.104	0.312389	-0.600473	5.4507
	129.104	0.214572	-0.600473	5.46104
	129.104	0.070967	-0.600473	5.46531
	129.104	0.028817	-0.600473	5.45562
	129.104	0.157931	-0.600473	5.4448
	129.104	0.291345	-0.600473	5.44287
	129.104	0.311525	-0.600473	5.44579
	129.104	0.27417	-0.600473	5.44767
	129.104	0.251607	-0.600473	5.44742
	129.104	0.255474	-0.600473	5.44664
	129.104	0.26512	-0.600473	5.44641
	129.104	0.218597	-0.600473	5.44658
	129.104	0.04032	-0.600473	5.44674
	129.104	-0.140803	-0.600473	5.44675
	129.104	-0.074399	-0.600473	5.44669
	129.126	0.128672	-0.600473	5.44667
	129.184	0.158497	-0.600473	5.44668
	129.207	0.044609	-0.600473	5.44669
	129.154	-0.022279	-0.600473	5.44669
	129.093	0.038016	-0.600473	5.44669
	129.083	0.193002	-0.600473	5.44669
	129.099	0.25327	-0.600473	5.44669
	129.109	0.127701	-0.600473	5.44669
	129.108	-0.010668	-0.600473	5.44669
	129.104	-0.083373	-0.600473	5.44669
	129.102	-0.17243	-0.600473	5.44669
	129.103	-0.250151	-0.600473	5.44669
	129.104	-0.212354	-0.600473	5.44669
	129.104	-0.064388	-0.600473	5.44669
	129.104	0.000707	-0.600473	5.44669
	129.104	-0.071191	-0.600473	5.44669
	129.104	-0.082629	-0.600473	5.44669
	129.104	-0.006051	-0.600473	5.44669
	129.104	0.03893	-0.592602	5.44669
	129.104	0.031951	-0.572317	5.44669
	129.104	0.062452	-0.563928	5.44669
	129.104	0.183914	-0.582939	5.44669
	129.104	0.28996	-0.604181	5.44669
	129.104	0.30166	-0.607951	5.44669
	129.104	0.270523	-0.602239	5.44669
	129.104	0.253584	-0.598547	5.44669
	129.104	0.208408	-0.599037	5.4507
	129.104	0.089342	-0.600556	5.46104
	129.104	0.038713	-0.601018	5.46531
	129.104	0.106356	-0.600672	5.45562
	129.104	0.110863	-0.600362	5.4448
	129.104	0.082084	-0.600356	5.44287
	129.104	0.165759	-0.600463	5.44579
	129.104	0.275642	-0.60051	5.44366
	129.104	0.302158	-0.600492	5.43307
	129.104	0.275827	-0.600468	5.42802
	129.104	0.25563	-0.600464	5.43747
	129.104	0.20738	-0.600471	5.44848
	129.104	0.088184	-0.592605	5.45055
	129.082	0.038593	-0.572319	5.44765
	129.024	0.155907	-0.563928	5.44571
	129	0.287022	-0.582939	5.44594
	129.054	0.261243	-0.604181	5.44672
	129.092	0.099284	-0.607951	5.44697
	129.023	0.024049	-0.602239	5.44679
	128.903	0.096672	-0.598547	5.44663
	128.866	0.062827	-0.599037	5.45064
	128.935	-0.089956	-0.600556	5.46103
	128.984	-0.061405	-0.601018	5.46533
	128.937	0.115993	-0.600672	5.45563
	128.892	0.148561	-0.600362	5.44479
	128.934	0.094143	-0.600356	5.44287
	128.974	0.108172	-0.600463	5.44579
	128.933	0.042675	-0.60051	5.44767
	128.872	-0.102493	-0.600492	5.44742
	128.857	-0.059495	-0.600468	5.44664
	128.871	0.17044	-0.600464	5.44641
	128.882	0.326049	-0.600471	5.44658
	128.882	0.272119	-0.600475	5.44674
	128.878	0.08992	-0.600475	5.44675
	128.876	-0.032937	-0.600473	5.44669
	128.877	-0.030041	-0.600472	5.44667
	128.878	0.062383	-0.600473	5.44668
	128.878	0.156786	-0.600473	5.44669
	128.878	0.123269	-0.600473	5.44669
	128.878	0.069306	-0.600473	5.44669
	128.878	0.15599	-0.600473	5.44669
	128.878	0.276091	-0.600473	5.44669
	128.878	0.305818	-0.600473	5.44669
	128.878	0.277201	-0.592602	5.44669
	128.878	0.254905	-0.572317	5.44669
	128.878	0.255778	-0.563928	5.44669
	128.878	0.264076	-0.582939	5.44669
	128.878	0.267242	-0.604181	5.44669
	128.878	0.265619	-0.607951	5.44669
	128.878	0.263813	-0.602239	5.44669
	128.878	0.263634	-0.598547	5.44669
	128.878	0.264201	-0.599037	5.44669
	128.878	0.264502	-0.600556	5.44669
	128.878	0.264426	-0.601018	5.44669
	128.878	0.264288	-0.600672	5.44669
	128.878	0.264257	-0.600362	5.44669
	128.878	0.215103	-0.600356	5.44669
	128.878	0.088354	-0.600463	5.44669
	128.878	-0.013271	-0.60051	5.44669
	128.878	-0.021238	-0.600492	5.44669
	128.878	0.059081	-0.600468	5.44669
	128.878	0.201464	-0.600464	5.44669
	128.878	0.298518	-0.600471	5.44669
	128.878	0.299008	-0.600475	5.44669
	128.878	0.26637	-0.600475	5.44669
	128.878	0.252788	-0.600473	5.44669
	128.878	0.258741	-0.600472	5.44669
	128.878	0.266069	-0.600473	5.44669
	128.855	0.267023	-0.600473	5.44669
	128.798	0.264819	-0.600473	5.44669
	128.752	0.263556	-0.600473	5.44669
	128.748	0.263811	-0.600473	5.44669
	128.785	0.264366	-0.600473	5.44669
	128.827	0.264508	-0.600473	5.44669
	128.791	0.26437	-0.600473	5.44669
	128.688	0.264262	-0.600473	5.44669
	128.623	0.264266	-0.600473	5.44669
	128.628	0.264306	-0.600473	5.44669
	128.652	0.264321	-0.600473	5.44669
	128.66	0.264314	-0.600473	5.44669
	128.655	0.264305	-0.600473	5.44669
	128.65	0.264304	-0.600473	5.44669
	128.649	0.215116	-0.600473	5.44669
	128.651	0.088343	-0.600473	5.44669
	128.652	0.03591	-0.600473	5.44669
	128.652	0.154727	-0.600473	5.44669
	128.651	0.238291	-0.600473	5.44669
	128.651	0.13508	-0.600473	5.44669
	128.651	-0.002245	-0.600473	5.44669
	128.651	-0.033277	-0.600473	5.44669
	128.651	0.050112	-0.600473	5.44669
	128.651	0.201986	-0.600473	5.44669
	128.651	0.301924	-0.600473	5.44669
	128.651	0.300249	-0.600473	5.44669
	128.651	0.265679	-0.600473	5.44669
	128.651	0.252057	-0.600473	5.44669
	128.651	0.258681	-0.600473	5.44669
	128.651	0.266303	-0.600473	5.44669
	128.651	0.217953	-0.600473	5.44669
	128.651	0.08882	-0.600473	5.44669
	128.651	0.035102	-0.600473	5.44669
	128.651	0.154219	-0.600473	5.44669
	128.651	0.287556	-0.600473	5.44669
	128.651	0.262067	-0.600473	5.44669
	128.651	0.09944	-0.600473	5.44669
	128.651	0.023822	-0.600473	5.44669
	128.629	0.096521	-0.600473	5.44669
	128.572	0.112036	-0.600473	5.44669
	128.548	0.08607	-0.600473	5.44669
	128.602	0.167011	-0.600473	5.44669
	128.662	0.27475	-0.600473	5.44669
	128.673	0.252149	-0.600473	5.44669
	128.656	0.050645	-0.600473	5.44669
	128.624	-0.148453	-0.600473	5.44669
	128.545	-0.08128	-0.600473	5.44669
	128.468	0.177698	-0.600473	5.44669
	128.477	0.28765	-0.600473	5.44669
	128.511	0.098095	-0.600473	5.44669
	128.477	-0.1415	-0.600473	5.44669
	128.422	-0.095282	-0.600473	5.44669
	128.406	0.169354	-0.600473	5.44669
	128.418	0.338321	-0.592602	5.44669
	128.429	0.326837	-0.572317	5.44669
	128.429	0.263838	-0.563928	5.44669
	128.425	0.241829	-0.582939	5.44669
	128.424	0.25505	-0.604181	5.44669
	128.424	0.268418	-0.607951	5.44669
	128.425	0.269319	-0.602239	5.44669
	128.425	0.264945	-0.590676	5.44669
	128.425	0.262793	-0.570882	5.44669
	128.425	0.263446	-0.564011	5.44669
	128.425	0.264485	-0.583485	5.44669
	128.425	0.264688	-0.60438	5.44669
	128.425	0.215213	-0.607841	5.44669
	128.425	0.088247	-0.602122	5.44669
	128.425	0.035836	-0.598537	5.44669
	128.425	0.10554	-0.599075	5.44669
	128.425	0.111544	-0.600575	5.44669
	128.425	0.033469	-0.601013	5.44669
	128.425	-0.010208	-0.600663	5.44669
	128.425	0.04704	-0.60036	5.44669
	128.425	0.192493	-0.600358	5.44669
	128.425	0.299039	-0.600465	5.44669
	128.425	0.302415	-0.60051	5.44669
	128.425	0.267612	-0.600491	5.44669
	128.425	0.252097	-0.600467	5.44669
	128.425	0.25801	-0.600464	5.44669
	128.425	0.266009	-0.600471	5.44669
	128.425	0.218067	-0.600475	5.44669
	128.425	0.088973	-0.600475	5.44669
	128.425	0.035125	-0.600473	5.44669
	128.425	0.154174	-0.600472	5.44669
	128.403	0.287529	-0.600473	5.44669
	128.323	0.262072	-0.600473	5.44669
	128.219	0.099451	-0.600473	5.44669
	128.192	0.023825	-0.600473	5.44669
	128.282	0.145709	-0.592602	5.44669
	128.407	0.287999	-0.572317	5.44669
	128.439	0.314468	-0.563928	5.44669
	128.366	0.276592	-0.582939	5.44669
	128.295	0.251575	-0.604181	5.44669
	128.264	0.2546	-0.607951	5.44669
	128.228	0.264766	-0.602239	5.44669
	128.216	0.267949	-0.598547	5.44669
	128.267	0.26567	-0.599037	5.44669
	128.322	0.263583	-0.600556	5.44669
	128.331	0.26352	-0.593147	5.44669
	128.294	0.264235	-0.572516	5.44669
	128.227	0.264557	-0.563817	5.44669
	128.182	0.264437	-0.582823	5.44669
	128.183	0.264273	-0.604171	5.44669
	128.198	0.264247	-0.607989	5.44669
	128.204	0.264294	-0.602258	5.44669
	128.201	0.264323	-0.598541	5.44669
	128.198	0.264319	-0.599028	5.44669
	128.198	0.264306	-0.600554	5.44669
	128.199	0.264303	-0.60102	5.44669
	128.199	0.264306	-0.600673	5.44669
	128.199	0.264308	-0.600362	5.44669
	128.199	0.215118	-0.600355	5.44669
	128.199	0.088342	-0.600463	5.44669
	128.199	-0.013281	-0.600511	5.44669
	128.199	-0.021238	-0.600492	5.44669
	128.199	0.059084	-0.600468	5.44669
	128.199	0.201466	-0.600464	5.44669
	128.199	0.298518	-0.600471	5.44669
	128.199	0.299007	-0.600475	5.44669
	128.199	0.26637	-0.600475	5.44669
	128.199	0.252788	-0.600473	5.44669
	128.199	0.258741	-0.600472	5.44669
	128.199	0.216879	-0.600473	5.44669
	128.199	0.091058	-0.600473	5.44669
	128.199	0.036421	-0.600473	5.44669
	128.199	0.153976	-0.600473	5.44669
	128.199	0.237795	-0.600473	5.44669
	128.199	0.135139	-0.600473	5.44669
	128.199	0.047146	-0.592602	5.44669
	128.176	0.142752	-0.572317	5.44669
	128.097	0.278464	-0.556057	5.44669
	127.993	0.311524	-0.554784	5.44669
	127.944	0.278748	-0.567636	5.44669
	127.954	0.253525	-0.590418	5.44669
	127.975	0.25465	-0.605947	5.44669
	127.98	0.264094	-0.606025	5.44669
	127.975	0.21846	-0.600803	5.44669
	127.971	0.089818	-0.59863	5.44669
	127.971	0.03534	-0.599582	5.44669
	127.972	0.153964	-0.600755	5.44669
	127.973	0.287365	-0.600907	5.44669
	127.973	0.311268	-0.600555	5.44669
	127.972	0.275477	-0.592482	5.44669
	127.972	0.252246	-0.572238	5.44669
	127.972	0.255277	-0.563937	5.44669
	127.973	0.264811	-0.582972	5.44669
	127.973	0.267728	-0.604191	5.44669
	127.972	0.265561	-0.607944	5.44669
	127.972	0.263616	-0.602232	5.44669
	127.972	0.263572	-0.598546	5.44669
	127.973	0.215055	-0.599039	5.44669
	127.973	0.088577	-0.600557	5.44669
	127.972	0.03603	-0.601018	5.44669
	127.972	0.154694	-0.600671	5.44669
	127.972	0.287425	-0.600362	5.44669
	127.972	0.311034	-0.600356	5.44669
	127.972	0.226168	-0.600463	5.44669
	127.972	0.076313	-0.60051	5.44669
	127.972	0.026936	-0.600492	5.44669
	127.972	0.155243	-0.600468	5.44669
	127.972	0.290887	-0.600464	5.44669
	127.972	0.312289	-0.600471	5.44669
	127.972	0.274653	-0.600475	5.44669
	127.972	0.251537	-0.600475	5.44669
	127.972	0.255273	-0.600473	5.44669
	127.972	0.265061	-0.600472	5.44669
	127.972	0.267834	-0.600473	5.44669
	127.972	0.265516	-0.600473	5.44669
	127.972	0.26356	-0.600473	5.44669
	127.972	0.263564	-0.600473	5.44669
	127.972	0.264262	-0.600473	5.44669
	127.972	0.264552	-0.600473	5.44669
	127.972	0.264426	-0.600473	5.44669
	127.972	0.26427	-0.600473	5.44669
	127.972	0.264249	-0.600473	5.44669
	127.972	0.264296	-0.600473	5.44669
	127.972	0.264323	-0.600473	5.44669
	127.972	0.264318	-0.600473	5.44669
	127.972	0.264306	-0.600473	5.44669
	127.95	0.264303	-0.600473	5.44669
	127.893	0.264306	-0.600473	5.44669
	127.869	0.264308	-0.600473	5.44669
	127.923	0.264308	-0.600473	5.44669
	127.961	0.264307	-0.600473	5.44669
	127.892	0.264307	-0.600473	5.44669
	127.794	0.264307	-0.600473	5.44669
	127.792	0.264307	-0.600473	5.44669
	127.827	0.264307	-0.600473	5.44669
	127.799	0.264307	-0.600473	5.44669
	127.745	0.264307	-0.600473	5.44669
	127.728	0.264307	-0.600473	5.44669
	127.739	0.264307	-0.600473	5.44669
	127.75	0.264307	-0.600473	5.44669
	127.75	0.264307	-0.600473	5.44669
	127.747	0.264307	-0.600473	5.44669
	127.745	0.264307	-0.600473	5.44669
	127.746	0.264307	-0.600473	5.44669
	127.746	0.264307	-0.600473	5.4507
	127.747	0.264307	-0.600473	5.46104
	127.746	0.264307	-0.600473	5.46531
	127.746	0.264307	-0.600473	5.45562
	127.746	0.264307	-0.600473	5.4448
	127.746	0.264307	-0.600473	5.44287
	127.746	0.264307	-0.592602	5.44579
	127.746	0.264307	-0.572317	5.44767
	127.746	0.264307	-0.563928	5.44742
	127.724	0.264307	-0.582939	5.44664
	127.666	0.264307	-0.604181	5.44641
	127.62	0.264307	-0.607951	5.44658
	127.594	0.264307	-0.602239	5.44674
	127.551	0.264307	-0.598547	5.44675
	127.512	0.264307	-0.599037	5.44669
	127.506	0.264307	-0.592685	5.44667
	127.517	0.264307	-0.572863	5.44668
	127.524	0.264307	-0.564127	5.44669
	127.522	0.264307	-0.582829	5.44669
	127.52	0.264307	-0.604064	5.44669
	127.519	0.264307	-0.607942	5.44669
	127.52	0.264307	-0.602276	5.44669
	127.52	0.264307	-0.598566	5.44669
	127.52	0.264307	-0.599032	5.44669
	127.52	0.264307	-0.600547	5.44669
	127.52	0.264307	-0.601016	5.44669
	127.52	0.264307	-0.600674	5.44669
	127.52	0.264307	-0.600364	5.44669
	127.52	0.264307	-0.600356	5.44669
	127.52	0.264307	-0.600463	5.44669
	127.52	0.264307	-0.60051	5.44669
	127.52	0.264307	-0.600492	5.44669
	127.52	0.264307	-0.600468	5.44669
	127.52	0.264307	-0.600464	5.44669
	127.52	0.264307	-0.600471	5.44669
	127.52	0.264307	-0.600475	5.44669
	127.52	0.264307	-0.600475	5.44669
	127.52	0.264307	-0.600473	5.44669
	127.52	0.264307	-0.600472	5.44669
	127.52	0.264307	-0.600473	5.44669
	127.52	0.264307	-0.600473	5.44669
	127.498	0.264307	-0.592602	5.44669
	127.418	0.264307	-0.572317	5.44669
	127.314	0.264307	-0.563928	5.44669
	127.265	0.264307	-0.582939	5.44669
	127.275	0.264307	-0.604181	5.44669
	127.296	0.264307	-0.607951	5.44669
	127.301	0.264307	-0.602239	5.44669
	127.296	0.264307	-0.598547	5.44669
	127.292	0.264307	-0.599037	5.44669
	127.292	0.264307	-0.600556	5.44669
	127.294	0.264307	-0.601018	5.44669
	127.294	0.264307	-0.600672	5.44669
	127.294	0.264307	-0.600362	5.44669
	127.294	0.264307	-0.600356	5.44669
	127.294	0.215117	-0.600463	5.44669
	127.294	0.088342	-0.60051	5.44669
	127.294	0.03591	-0.600492	5.44669
	127.294	0.154727	-0.600468	5.44669
	127.271	0.287482	-0.600464	5.44669
	127.214	0.311046	-0.600471	5.44669
	127.19	0.275343	-0.600475	5.44669
	127.244	0.252268	-0.600475	5.44669
	127.304	0.255334	-0.600473	5.44669
	127.315	0.264827	-0.600472	5.44669
	127.299	0.267714	-0.600473	5.44669
	127.288	0.265549	-0.600473	5.44669
	127.267	0.263617	-0.600473	5.44669
	127.192	0.263576	-0.600473	5.44669
	127.112	0.264247	-0.600473	5.44669
	127.119	0.264542	-0.600473	5.44669
	127.152	0.264427	-0.600473	5.44669
	127.119	0.264274	-0.600473	5.44669
	127.065	0.264251	-0.600473	5.44669
	127.071	0.264295	-0.600473	5.44669
	127.14	0.264322	-0.600473	5.44669
	127.175	0.264318	-0.600473	5.44669
	127.121	0.264306	-0.600473	5.44669
	127.057	0.264303	-0.600473	5.44669
	127.045	0.264306	-0.600473	5.44669
	127.062	0.264308	-0.600473	5.44669
	127.073	0.264308	-0.600473	5.44669
	127.072	0.264307	-0.600473	5.44669
	127.067	0.264307	-0.600473	5.44669
	127.066	0.264307	-0.600473	5.44669
	127.067	0.264307	-0.600473	5.44669
	127.068	0.264307	-0.600473	5.44669
	127.068	0.264307	-0.600473	5.44669
	127.067	0.264307	-0.600473	5.44669
	127.067	0.264307	-0.600473	5.44669
	127.067	0.264307	-0.600473	5.44669
	127.067	0.264307	-0.600473	5.44669
	127.067	0.264307	-0.600473	5.44669
	127.067	0.264307	-0.600473	5.44669
	127.067	0.264307	-0.600473	5.44669
	127.067	0.264307	-0.600473	5.44669
	127.067	0.264307	-0.600473	5.44669
	127.067	0.264307	-0.600473	5.44669
	127.067	0.264307	-0.600473	5.44669
	127.067	0.264307	-0.600473	5.44669
	127.067	0.264307	-0.600473	5.44669
	127.067	0.264307	-0.600473	5.44669
	127.067	0.264307	-0.600473	5.44669
	127.067	0.264307	-0.600473	5.44669
	127.067	0.264307	-0.600473	5.44669
	127.067	0.264307	-0.600473	5.44669
	127.067	0.264307	-0.600473	5.44669
	127.067	0.264307	-0.600473	5.44669
	127.067	0.264307	-0.600473	5.44669
	127.067	0.264307	-0.600473	5.44669
	127.067	0.264307	-0.600473	5.44669
	127.067	0.264307	-0.600473	5.44669
	127.067	0.264307	-0.600473	5.44669
	127.067	0.264307	-0.600473	5.4507
	127.067	0.264307	-0.600473	5.46104
	127.067	0.264307	-0.600473	5.46531
	127.045	0.264307	-0.600473	5.45562
	126.988	0.264307	-0.600473	5.4448
	126.964	0.264307	-0.600473	5.44287
	127.018	0.264307	-0.600473	5.44579
	127.078	0.264307	-0.600473	5.44767
	127.066	0.264307	-0.600473	5.44742
	126.97	0.264307	-0.600473	5.44664
	126.856	0.264307	-0.600473	5.44641
	126.83	0.264307	-0.600473	5.44658
	126.903	0.264307	-0.600473	5.44674
	126.949	0.264307	-0.600473	5.44675
	126.899	0.264307	-0.600473	5.44669
	126.832	0.264307	-0.600473	5.44667
	126.818	0.264307	-0.600473	5.44668
	126.834	0.264307	-0.600473	5.44669
	126.847	0.264307	-0.600473	5.44669
	126.846	0.264307	-0.600473	5.44669
	126.841	0.264307	-0.600473	5.44669
	126.839	0.264307	-0.600473	5.44669
	126.84	0.264307	-0.592602	5.44669
	126.841	0.264307	-0.572317	5.44669
	126.841	0.264307	-0.563928	5.44669
	126.841	0.264307	-0.582939	5.44669
	126.841	0.264307	-0.604181	5.44669
	126.841	0.264307	-0.607951	5.44669
	126.841	0.264307	-0.602239	5.44669
	126.841	0.264307	-0.598547	5.44669
	126.841	0.264307	-0.599037	5.44669
	126.841	0.264307	-0.600556	5.44669
	126.841	0.264307	-0.601018	5.44669
	126.841	0.264307	-0.600672	5.44669
	126.841	0.264307	-0.600362	5.44669
	126.841	0.264307	-0.600356	5.44669
	126.841	0.264307	-0.600463	5.44669
	126.841	0.264307	-0.60051	5.44669
	126.841	0.264307	-0.600492	5.44669
	126.819	0.264307	-0.600468	5.44669
	126.739	0.264307	-0.600464	5.44669
	126.635	0.264307	-0.600471	5.44669
	126.586	0.264307	-0.600475	5.44669
	126.596	0.264307	-0.600475	5.44669
	126.64	0.264307	-0.600473	5.44669
	126.702	0.264307	-0.600472	5.44669
	126.743	0.264307	-0.600473	5.44669
	126.742	0.264307	-0.600473	5.44669
	126.706	0.264307	-0.600473	5.44669
	126.643	0.264307	-0.600473	5.44669
	126.6	0.264307	-0.600473	5.44669
	126.599	0.264307	-0.600473	5.44669
	126.614	0.264307	-0.600473	5.44669
	126.62	0.264307	-0.600473	5.44669
	126.617	0.264307	-0.600473	5.44669
	126.614	0.264307	-0.600473	5.44669
	126.614	0.264307	-0.600473	5.44669
	126.615	0.264307	-0.600473	5.44669
	126.615	0.264307	-0.600473	5.44669
	126.615	0.264307	-0.600473	5.44669
	126.615	0.264307	-0.600473	5.44669
	126.615	0.313497	-0.600473	5.44669
	126.615	0.440273	-0.600473	5.44669
	126.615	0.492705	-0.600473	5.44669
	126.615	0.373887	-0.600473	5.44669
	126.615	0.241132	-0.600473	5.44669
	126.615	0.217568	-0.600473	5.44669
	126.615	0.253272	-0.600473	5.44669
	126.592	0.276346	-0.600473	5.44669
	126.535	0.27328	-0.600473	5.44669
	126.489	0.263787	-0.600473	5.44669
	126.463	0.2609	-0.600473	5.44669
	126.442	0.263065	-0.600473	5.44669
	126.483	0.264998	-0.600473	5.44669
	126.581	0.265038	-0.600473	5.44669
	126.619	0.264368	-0.600473	5.44669
	126.535	0.264073	-0.600473	5.44669
	126.431	0.264187	-0.600473	5.44669
	126.454	0.26434	-0.600473	5.44669
	126.55	0.264364	-0.600473	5.44669
	126.568	0.264319	-0.600473	5.44669
	126.539	0.264292	-0.600473	5.44669
	126.543	0.264297	-0.600473	5.44669
	126.513	0.264308	-0.600473	5.44669
	126.426	0.264311	-0.600473	5.44669
	126.366	0.264309	-0.600473	5.44669
	126.367	0.264306	-0.600473	5.44669
	126.387	0.264306	-0.600473	5.44669
	126.396	0.264307	-0.600473	5.44669
	126.392	0.264307	-0.600473	5.44669
	126.387	0.264307	-0.600473	5.44669
	126.387	0.264307	-0.600473	5.44669
	126.388	0.264307	-0.600473	5.44669
	126.389	0.264307	-0.600473	5.44669
	126.389	0.264307	-0.600473	5.44669
	126.388	0.264307	-0.600473	5.44669
	126.388	0.264307	-0.600473	5.44669
	126.388	0.264307	-0.600473	5.44669
	126.388	0.264307	-0.600473	5.44669
	126.388	0.313497	-0.600473	5.44669
	126.388	0.440273	-0.600473	5.44669
	126.388	0.492705	-0.600473	5.44669
	126.388	0.423077	-0.600473	5.44669
	126.388	0.417098	-0.600473	5.44669
	126.388	0.445966	-0.600473	5.44669
	126.388	0.362851	-0.600473	5.44669
	126.388	0.253171	-0.600473	5.44669
	126.388	0.226541	-0.600473	5.44669
	126.388	0.252752	-0.600473	5.44669
	126.388	0.272939	-0.600473	5.44669
	126.388	0.272038	-0.600473	5.44669
	126.388	0.264478	-0.592602	5.44669
	126.388	0.261631	-0.564447	5.44669
	126.388	0.263126	-0.535772	5.44669
	126.388	0.264763	-0.546395	5.44669
	126.388	0.264918	-0.586648	5.44669
	126.388	0.264401	-0.611659	5.44669
	126.388	0.264129	-0.609717	5.44669
	126.366	0.264199	-0.600312	5.44669
	126.309	0.264325	-0.58924	5.44669
	126.285	0.264353	-0.570965	5.44669
	126.339	0.26432	-0.564556	5.44669
	126.399	0.264296	-0.583683	5.44669
	126.41	0.264298	-0.604269	5.44669
	126.393	0.264307	-0.607724	5.44669
	126.361	0.26431	-0.602112	5.44669
	126.282	0.264308	-0.598574	5.44669
	126.205	0.264307	-0.599094	5.44669
	126.237	0.264306	-0.60057	5.44669
	126.35	0.264307	-0.601004	5.4507
	126.398	0.264307	-0.600661	5.46104
	126.312	0.313498	-0.600363	5.46531
	126.182	0.440273	-0.60036	5.45562
	126.124	0.492705	-0.600465	5.4448
	126.14	0.373887	-0.60051	5.44287
	126.167	0.241132	-0.600491	5.44579
	126.172	0.217569	-0.600468	5.44767
	126.165	0.253272	-0.600464	5.44742
	126.16	0.276346	-0.600471	5.44664
	126.16	0.27328	-0.600475	5.44641
	126.162	0.263787	-0.600475	5.44658
	126.163	0.2609	-0.600473	5.44674
	126.162	0.263065	-0.600472	5.44675
	126.162	0.264998	-0.600473	5.44669
	126.162	0.265038	-0.600473	5.44667
	126.162	0.264368	-0.600473	5.44668
	126.162	0.264073	-0.600473	5.44669
	126.162	0.264187	-0.600473	5.44669
	126.162	0.26434	-0.600473	5.44669
	126.162	0.264364	-0.600473	5.44669
	126.162	0.264319	-0.600473	5.44669
	126.162	0.264292	-0.592602	5.44669
	126.162	0.264297	-0.572317	5.44669
	126.162	0.264308	-0.563928	5.44669
	126.162	0.264311	-0.582939	5.44669
	126.162	0.264309	-0.604181	5.44669
	126.162	0.264306	-0.607951	5.44669
	126.162	0.264306	-0.594368	5.44669
	126.162	0.264307	-0.570391	5.44669
	126.162	0.264307	-0.562492	5.44669
	126.162	0.264307	-0.583023	5.44669
	126.162	0.313497	-0.604726	5.44669
	126.162	0.440273	-0.60815	5.44669
	126.162	0.492705	-0.602128	5.44669
	126.162	0.373887	-0.59843	5.44669
	126.162	0.241132	-0.599028	5.44669
	126.162	0.217568	-0.600594	5.44669
	126.162	0.253272	-0.593166	5.44669
	126.162	0.276346	-0.572511	5.44669
	126.162	0.27328	-0.563808	5.44669
	126.162	0.263787	-0.582821	5.44669
	126.162	0.2609	-0.604174	5.44669
	126.162	0.312255	-0.607991	5.44669
	126.162	0.440963	-0.602258	5.44669
	126.14	0.493435	-0.598541	5.44669
	126.082	0.373948	-0.599028	5.44669
	126.059	0.240898	-0.600554	5.44669
	126.112	0.266639	-0.601021	5.44669
	126.173	0.42927	-0.592803	5.44669
	126.183	0.5048	-0.572207	5.44669
	126.167	0.382872	-0.56381	5.44669
	126.157	0.240598	-0.58293	5.44669
	126.158	0.214151	-0.604219	5.44669
	126.14	0.25203	-0.607971	5.44669
	126.084	0.277041	-0.602233	5.44669
	126.059	0.323202	-0.598538	5.44669
	126.09	0.439813	-0.599035	5.44669
	126.07	0.489063	-0.600558	5.44669
	125.978	0.421715	-0.60102	5.44669
	125.912	0.417822	-0.600672	5.44669
	125.912	0.446753	-0.600362	5.44669
	125.935	0.362924	-0.600356	5.44669
	125.944	0.252922	-0.600463	5.44669
	125.94	0.275601	-0.600511	5.44669
	125.935	0.428752	-0.600492	5.44669
	125.934	0.501397	-0.600468	5.44669
	125.936	0.381631	-0.600464	5.44669
	125.936	0.241287	-0.600471	5.44669
	125.936	0.214881	-0.592605	5.44669
	125.936	0.252091	-0.572319	5.44669
	125.936	0.276807	-0.563928	5.44669
	125.936	0.323083	-0.582939	5.44669
	125.936	0.439846	-0.604181	5.44669
	125.936	0.538309	-0.607951	5.44669
	125.936	0.548502	-0.602239	5.44669
	125.936	0.519429	-0.598547	5.44669
	125.936	0.503891	-0.599037	5.44669
	125.914	0.507758	-0.600556	5.44669
	125.834	0.514907	-0.601018	5.44669
	125.73	0.516528	-0.600672	5.44669
	125.681	0.514666	-0.600362	5.44669
	125.691	0.51331	-0.600356	5.44669
	125.712	0.562594	-0.600463	5.44669
	125.717	0.640701	-0.60051	5.44669
	125.712	0.566542	-0.600492	5.44669
	125.708	0.345995	-0.600468	5.44669
	125.708	0.205172	-0.600464	5.44669
	125.71	0.212732	-0.600471	5.44669
	125.71	0.313268	-0.600475	5.44669
	125.71	0.507755	-0.600475	5.44669
	125.709	0.725613	-0.600473	5.44669
	125.709	0.774997	-0.600472	5.44669
	125.71	0.624182	-0.600473	5.44669
	125.71	0.528561	-0.600473	5.44669
	125.71	0.638137	-0.600473	5.44669
	125.71	0.78242	-0.600473	5.44669
	125.71	0.814106	-0.600473	5.44669
	125.71	0.777708	-0.600473	5.44669
	125.71	0.751456	-0.600473	5.44669
	125.71	0.704247	-0.600473	5.44669
	125.71	0.53845	-0.600473	5.44669
	125.71	0.313608	-0.600473	5.44669
	125.71	0.251093	-0.600473	5.44669
	125.71	0.44808	-0.600473	5.44669
	125.71	0.673879	-0.600473	5.44669
	125.71	0.668423	-0.600473	5.44669
	125.71	0.531934	-0.600473	5.44669
	125.71	0.46816	-0.600473	5.44669
	125.71	0.5378	-0.600473	5.44669
	125.71	0.646404	-0.600473	5.44669
	125.71	0.577751	-0.600473	5.44669
	125.71	0.348663	-0.600473	5.44669
	125.687	0.251496	-0.600473	5.44669
	125.63	0.435739	-0.600473	5.44669
	125.606	0.717749	-0.600473	5.44669
	125.66	0.797355	-0.600473	5.44669
	125.698	0.636351	-0.600473	5.44669
	125.629	0.525712	-0.600473	5.44669
	125.531	0.632619	-0.600473	5.44669
	125.529	0.781122	-0.600473	5.44669
	125.564	0.815523	-0.600473	5.44669
	125.536	0.778763	-0.600473	5.44669
	125.482	0.751394	-0.600473	5.44669
	125.465	0.753037	-0.600473	5.44669
	125.476	0.76346	-0.600473	5.44669
	125.487	0.767242	-0.600473	5.44669
	125.487	0.765122	-0.600473	5.44669
	125.484	0.76289	-0.600473	5.44669
	125.482	0.762708	-0.600473	5.44669
	125.483	0.763426	-0.600473	5.44669
	125.483	0.7146	-0.600473	5.44669
	125.484	0.587723	-0.600473	5.44669
	125.483	0.535119	-0.600473	5.44669
	125.483	0.6539	-0.600473	5.44669
	125.483	0.786701	-0.600473	5.44669
	125.483	0.810297	-0.600473	5.44669
	125.483	0.774591	-0.600473	5.44669
	125.483	0.702314	-0.600473	5.44669
	125.483	0.5786	-0.600473	5.44669
	125.483	0.535663	-0.600473	5.44669
	125.483	0.657371	-0.600473	5.44669
	125.483	0.787961	-0.600473	5.44669
	125.483	0.809591	-0.600473	5.44669
	125.483	0.773848	-0.600473	5.44669
	125.483	0.751443	-0.600473	5.44669
	125.483	0.754805	-0.600473	5.44669
	125.483	0.764183	-0.600473	5.44669
	125.483	0.766917	-0.600473	5.44669
	125.483	0.764729	-0.600473	5.44669
	125.483	0.762841	-0.600473	5.44669
	125.483	0.762827	-0.600473	5.44669
	125.483	0.763493	-0.600473	5.44669
	125.483	0.763777	-0.600473	5.44669
	125.483	0.763659	-0.600473	5.44669
	125.483	0.763509	-0.600473	5.44669
	125.483	0.763488	-0.600473	5.44669
	125.483	0.763532	-0.600473	5.44669
	125.461	0.763558	-0.600473	5.44669
	125.381	0.763553	-0.592602	5.44669
	125.3	0.763542	-0.572317	5.44669
	125.308	0.763539	-0.563928	5.44669
	125.342	0.763542	-0.582939	5.44669
	125.309	0.763544	-0.604181	5.44669
	125.254	0.763544	-0.607951	5.44669
	125.238	0.763543	-0.602239	5.44669
	125.25	0.763543	-0.598547	5.44669
	125.261	0.763543	-0.599037	5.44669
	125.261	0.763543	-0.600556	5.44669
	125.257	0.763543	-0.593147	5.44669
	125.256	0.763543	-0.572516	5.44669
	125.256	0.763543	-0.563817	5.44669
	125.257	0.763543	-0.582823	5.44669
	125.257	0.763543	-0.604171	5.44669
	125.257	0.763543	-0.607989	5.44669
	125.257	0.763543	-0.602258	5.44669
	125.257	0.763543	-0.598541	5.44669
	125.257	0.763543	-0.599028	5.44669
	125.257	0.763543	-0.600554	5.44669
	125.257	0.763543	-0.60102	5.44669
	125.257	0.763543	-0.600673	5.44669
	125.257	0.763543	-0.600362	5.44669
	125.257	0.763543	-0.600355	5.44669
	125.257	0.763543	-0.600463	5.44669
	125.257	0.763543	-0.600511	5.44669
	125.257	0.763543	-0.600492	5.44669
	125.257	0.812733	-0.600468	5.44669
	125.235	0.939509	-0.600464	5.44669
	125.155	0.991941	-0.600471	5.44669
	125.051	0.873123	-0.600475	5.44669
	125.002	0.740368	-0.600475	5.44669
	125.012	0.716804	-0.600473	5.44669
	125.033	0.752508	-0.600472	5.44669
	125.038	0.775582	-0.600473	5.44669
	125.055	0.772516	-0.600473	5.44669
	125.109	0.812214	-0.592602	5.44669
	125.133	0.936102	-0.572317	5.44669
	125.08	0.990698	-0.563928	5.44669
	125.021	0.923004	-0.582939	5.44669
	125.01	0.917065	-0.604181	5.44669
	125.026	0.994453	-0.607951	5.44669
	125.036	1.08701	-0.602239	5.44669
	125.035	1.15665	-0.598547	5.44669
	125.031	1.06379	-0.599037	5.44669
	125.029	0.838449	-0.600556	5.44669
	125.03	0.751464	-0.601018	5.44669
	125.031	0.88945	-0.600672	5.44669
	125.031	0.993104	-0.600362	5.44669
	125.031	0.94065	-0.600356	5.44669
	125.031	0.9728	-0.600463	5.44669
	125.031	1.1177	-0.60051	5.44669
	125.031	1.13564	-0.600492	5.44669
	125.031	1.08668	-0.600468	5.44669
	125.031	1.1574	-0.600464	5.44669
	125.031	1.26907	-0.600471	5.44669
	125.031	1.30094	-0.600475	5.44669
	125.008	1.27622	-0.600475	5.44669
	124.951	1.2548	-0.600473	5.44669
	124.927	1.25465	-0.600472	5.44669
	124.981	1.26221	-0.600473	5.44669
	125.041	1.26543	-0.600473	5.44669
	125.052	1.26409	-0.600473	5.44669
	125.013	1.26239	-0.600473	5.44669
	124.923	1.26215	-0.600473	5.44669
	124.843	1.26265	-0.600473	5.44669
	124.878	1.26295	-0.600473	5.44669
	124.971	1.2629	-0.600473	5.44669
	124.961	1.26277	-0.600473	5.44669
	124.873	1.21354	-0.600473	5.44669
	124.854	1.0868	-0.600473	5.44669
	124.88	1.03439	-0.600473	5.44669
	124.853	1.15321	-0.600473	5.44669
	124.803	1.28595	-0.600473	5.44669
	124.788	1.30951	-0.600473	5.44669
	124.798	1.27381	-0.600473	5.44669
	124.808	1.25074	-0.600473	5.44669
	124.808	1.25381	-0.600473	5.44669
	124.805	1.2633	-0.600473	5.44669
	124.803	1.26619	-0.600473	5.44669
	124.804	1.26402	-0.600473	5.44669
	124.805	1.26209	-0.600473	5.44669
	124.805	1.26205	-0.600473	5.44669
	124.804	1.26272	-0.600473	5.44669
	124.804	1.26301	-0.600473	5.44669
	124.804	1.2629	-0.600473	5.44669
	124.804	1.26275	-0.600473	5.44669
	124.804	1.26272	-0.600473	5.44669
	124.804	1.26277	-0.600473	5.44669
	124.804	1.26279	-0.600473	5.44669
	124.804	1.26279	-0.600473	5.44669
	124.804	1.26278	-0.600473	5.44669
	124.804	1.26277	-0.600473	5.44669
	124.804	1.26278	-0.600473	5.44669
	124.804	1.26278	-0.600473	5.44669
	124.804	1.26278	-0.600473	5.44669
	124.804	1.26278	-0.600473	5.44669
	124.804	1.31197	-0.600473	5.44669
	124.782	1.43874	-0.600473	5.44669
	124.725	1.49118	-0.600473	5.44669
	124.701	1.37236	-0.600473	5.44669
	124.755	1.2396	-0.600473	5.44669
	124.815	1.21604	-0.592602	5.44669
	124.826	1.25174	-0.572317	5.44669
	124.809	1.27482	-0.563928	5.44669
	124.777	1.27175	-0.582939	5.44669
	124.698	1.26226	-0.604181	5.44669
	124.621	1.25937	-0.607951	5.44669
	124.653	1.26154	-0.602239	5.44669
	124.744	1.26347	-0.598547	5.44669
	124.734	1.3127	-0.599037	5.44669
	124.625	1.4388	-0.600556	5.44669
	124.549	1.54013	-0.601018	5.44669
	124.55	1.54821	-0.600672	5.44669
	124.577	1.51723	-0.600362	5.44669
	124.588	1.55083	-0.600356	5.44669
	124.582	1.68213	-0.600463	5.44669
	124.577	1.74201	-0.60051	5.44669
	124.576	1.6247	-0.600492	5.44669
	124.578	1.53912	-0.600468	5.44669
	124.579	1.64095	-0.600464	5.44669
	124.579	1.77842	-0.600471	5.44669
	124.578	1.81	-0.600475	5.44669
	124.578	1.77598	-0.600475	5.44669
	124.578	1.75076	-0.600473	5.44669
	124.578	1.75233	-0.600472	5.44669
	124.578	1.76196	-0.600473	5.44669
	124.578	1.76543	-0.600473	5.44669
	124.578	1.76347	-0.600473	5.44669
	124.578	1.71222	-0.600473	5.44669
	124.578	1.58528	-0.600473	5.44669
	124.578	1.53351	-0.600473	5.44669
	124.578	1.65266	-0.600473	5.44669
	124.578	1.78532	-0.600473	5.44669
	124.556	1.80873	-0.600473	5.44669
	124.476	1.77299	-0.600473	5.44669
	124.373	1.74996	-0.600473	5.44669
	124.345	1.75306	-0.600473	5.44669
	124.413	1.76255	-0.600473	5.44669
	124.458	1.76542	-0.600473	5.44669
	124.409	1.76325	-0.600473	5.44669
	124.344	1.81051	-0.600473	5.44669
	124.329	1.93725	-0.600473	5.44669
	124.345	1.99035	-0.600473	5.44669
	124.357	1.87183	-0.600473	5.44669
	124.356	1.73896	-0.600473	5.44669
	124.352	1.76443	-0.600473	5.44669
	124.35	1.92689	-0.600473	5.44669
	124.351	2.00244	-0.600473	5.44669
	124.352	1.92977	-0.600473	5.44669
	124.352	1.96349	-0.600473	5.44669
	124.352	2.16542	-0.600473	5.44669
	124.352	2.31287	-0.600473	5.44669
	124.352	2.3147	-0.600473	5.44669
	124.352	2.26494	-0.600473	5.44669
	124.352	2.24374	-0.600473	5.44669
	124.352	2.2526	-0.600473	5.44669
	124.352	2.26385	-0.600473	5.44669
	124.352	2.26541	-0.600473	5.44669
	124.352	2.26207	-0.600473	5.44669
	124.352	2.26011	-0.600473	5.44669
	124.352	2.26048	-0.600473	5.44669
	124.352	2.26133	-0.600473	5.44669
	124.352	2.26156	-0.600473	5.44669
	124.352	2.26135	-0.600473	5.44669
	124.352	2.26118	-0.600473	5.44669
	124.352	2.26119	-0.600473	5.44669
	124.352	2.26125	-0.600473	5.44669
	124.352	2.31046	-0.600473	5.44669
	124.352	2.48642	-0.600473	5.44669
	124.352	2.7148	-0.600473	5.44669
	124.352	2.82438	-0.600473	5.44669
	124.352	2.75202	-0.600473	5.44669
	124.352	2.57851	-0.600473	5.44669
	124.352	2.51504	-0.600473	5.44669
	124.352	2.64589	-0.600473	5.44669
	124.352	2.78762	-0.600473	5.44669
	124.352	2.81067	-0.600473	5.44669
	124.352	2.77156	-0.600473	5.44669
	124.352	2.74724	-0.600473	5.44669
	124.352	2.751	-0.600473	5.44669
	124.33	2.76122	-0.600473	5.44669
	124.272	2.76417	-0.600473	5.44669
	124.226	2.76177	-0.600473	5.44669
	124.222	2.75971	-0.600473	5.44669
	124.259	2.75971	-0.600473	5.44669
	124.301	2.76044	-0.600473	5.44669
	124.265	2.80993	-0.600473	5.44669
	124.162	2.93658	-0.600473	5.44669
	124.098	2.98885	-0.600473	5.44669
	124.102	2.9192	-0.600473	5.44669
	124.126	2.91327	-0.600473	5.44669
	124.134	2.99135	-0.600473	5.44669
	124.129	3.0842	-0.600473	5.44669
	124.124	3.2029	-0.600473	5.44669
	124.124	3.28585	-0.600473	5.44669
	124.125	3.28889	-0.600473	5.44669
	124.126	3.26234	-0.600473	5.44669
	124.126	3.2504	-0.600473	5.44669
	124.125	3.25488	-0.600473	5.44669
	124.125	3.26101	-0.600473	5.44669
	124.126	3.26198	-0.600473	5.44669
	124.103	3.3094	-0.592602	5.44669
	124.046	3.48428	-0.572317	5.44669
	124	3.71285	-0.563928	5.44669
	123.996	3.82289	-0.582939	5.44669
	124.01	3.79985	-0.604181	5.44669
	123.995	3.753	-0.607951	5.44669
	123.935	3.79106	-0.594368	5.44669
	123.886	3.97907	-0.570391	5.44669
	123.882	4.16728	-0.562492	5.44669
	123.897	4.10039	-0.583023	5.44669
	123.904	3.89459	-0.604726	5.44669
	123.902	3.91299	-0.60815	5.44669
	123.899	4.15422	-0.602128	5.44669
	123.898	4.32331	-0.590559	5.44669
	123.899	4.36939	-0.570872	5.44669
	123.9	4.48583	-0.564049	5.44669
	123.9	4.69069	-0.583504	5.44669
	123.899	4.81162	-0.604374	5.44669
	123.899	4.85076	-0.599961	5.44669
	123.899	4.98145	-0.573964	5.44669
	123.899	5.19476	-0.561994	5.44669
	123.899	5.31416	-0.581543	5.44669
	123.899	5.34966	-0.604283	5.44669
	123.877	5.47937	-0.60849	5.44669
	123.819	5.69357	-0.602428	5.44669
	123.796	5.81369	-0.598434	5.44669
	123.85	5.84917	-0.598923	5.44669
	123.887	5.92943	-0.600548	5.44669
	123.818	6.01674	-0.601055	5.44669
	123.699	6.08448	-0.60069	5.44669
	123.639	6.18965	-0.600357	5.44669
	123.65	6.32509	-0.600347	5.44669
	123.676	6.51029	-0.600461	5.44669
	123.682	6.71357	-0.600513	5.44669
	123.676	6.8096	-0.600494	5.44669
	123.671	6.78972	-0.600467	5.44669
	123.671	6.79838	-0.600463	5.44669
	123.673	6.96474	-0.600471	5.44669
	123.674	7.20357	-0.600475	5.44669
	123.673	7.32094	-0.600475	5.44669
	123.673	7.29732	-0.600473	5.44669
	123.673	7.29682	-0.600472	5.44669
	123.673	7.46067	-0.600473	5.44669
	123.673	7.7017	-0.600473	5.44669
	123.673	7.82089	-0.600473	5.44669
	123.673	7.79725	-0.600473	5.44669
	123.673	7.7469	-0.600473	5.44669
	123.673	7.73452	-0.600473	5.44669
	123.673	7.79646	-0.600473	5.44669
	123.673	7.98218	-0.600473	5.44669
	123.673	8.21013	-0.600473	5.44669
	123.673	8.31606	-0.600473	5.44669
	123.651	8.29151	-0.600473	5.44669
	123.593	8.29469	-0.600473	5.44669
	123.569	8.46041	-0.600473	5.44669
	123.623	8.75011	-0.600473	5.44669
	123.683	9.04438	-0.600473	5.44669
	123.694	9.24895	-0.600473	5.44669
	123.678	9.30842	-0.592602	5.44669
	123.668	9.32221	-0.572317	5.44669
	123.647	9.41499	-0.563928	5.44669
	123.593	9.51527	-0.582939	5.44669
	123.571	9.58399	-0.604181	5.44669
	123.624	9.68496	-0.607951	5.44669
	123.683	9.7691	-0.602239	5.44669
	123.694	9.82814	-0.598547	5.44669
	123.678	9.97998	-0.599037	5.44669
	123.668	10.195	-0.592685	5.44669
	123.647	10.3076	-0.572863	5.44669
	123.593	10.3397	-0.564127	5.44669
	123.571	10.4704	-0.582829	5.44669
	123.602	10.6862	-0.604064	5.44669
	123.581	10.8558	-0.607942	5.44669
	123.488	11.0177	-0.602276	5.44669
	123.423	11.1992	-0.598566	5.44669
	123.423	11.2945	-0.599032	5.44669
	123.445	11.3313	-0.600547	5.44669
	123.455	11.4701	-0.601016	5.44669
	123.45	11.6876	-0.600674	5.44669
	123.445	11.8551	-0.600364	5.44669
	123.445	12.0154	-0.600356	5.44669
	123.446	12.2463	-0.592592	5.44669
	123.447	12.5182	-0.572355	5.44669
	123.447	12.7835	-0.563947	5.44669
	123.447	13.0317	-0.582934	5.44669
	123.447	13.2752	-0.604172	5.44669
	123.447	13.5227	-0.607949	5.44669
	123.447	13.7245	-0.602241	5.44669
	123.447	13.7994	-0.598548	5.44669
	123.447	13.8207	-0.599037	5.44669
	123.447	13.9603	-0.600555	5.4507
	123.447	14.2329	-0.601018	5.46104
	123.447	14.5293	-0.600672	5.46531
	123.447	14.7409	-0.600363	5.45562
	123.447	14.8517	-0.600356	5.4448
	123.447	14.9907	-0.600463	5.44287
	123.447	15.2329	-0.60051	5.44579
	123.447	15.517	-0.600492	5.44767
	123.447	15.7343	-0.600468	5.44742
	123.447	15.8027	-0.600464	5.44664
	123.447	15.7665	-0.600471	5.44641
	123.447	15.7782	-0.600475	5.44658
	123.447	15.9517	-0.592604	5.44674
	123.424	16.1924	-0.572317	5.44675
	123.367	16.3572	-0.563927	5.44669
	123.343	16.5082	-0.582939	5.44667
	123.375	16.7361	-0.604181	5.44668
	123.355	17.01	-0.607951	5.44669
	123.262	17.2281	-0.602239	5.44669
	123.196	17.3004	-0.598547	5.44669
	123.196	17.2656	-0.599037	5.44669
	123.219	17.2765	-0.600556	5.44669
	123.228	17.4491	-0.601018	5.44669
	123.224	17.6898	-0.600672	5.44669
	123.219	17.8549	-0.600362	5.44669
	123.219	18.006	-0.600356	5.44669
	123.22	18.1847	-0.600463	5.44669
	123.221	18.2826	-0.60051	5.44669
	123.221	18.3214	-0.600492	5.44669
	123.22	18.4602	-0.600468	5.44669
	123.22	18.677	-0.600464	5.44669
	123.22	18.795	-0.600471	5.44669
	123.22	18.8286	-0.600475	5.44669
	123.22	18.9581	-0.600475	5.44669
	123.22	19.1728	-0.600473	5.44669
	123.22	19.3424	-0.592602	5.44669
	123.198	19.4554	-0.572317	5.44669
	123.141	19.5104	-0.563928	5.44669
	123.117	19.5532	-0.58294	5.44669
	123.148	19.6595	-0.604181	5.44669
	123.129	19.7551	-0.607951	5.44669
	123.058	19.7678	-0.594368	5.44669
	123.072	19.79	-0.570391	5.44669
	123.153	19.9504	-0.562492	5.44669
	123.168	20.1819	-0.583023	5.44669
	123.143	20.3475	-0.604726	5.44669
	123.15	20.4529	-0.60815	5.44669
	123.12	20.5061	-0.602128	5.44669
	123.032	20.5509	-0.59843	5.44669
	122.994	20.6586	-0.599028	5.44669
	123.052	20.7541	-0.600594	5.44669
	123.097	20.8155	-0.601037	5.44669
	123.051	20.9151	-0.600666	5.44669
	122.987	21.0013	-0.600353	5.44669
	122.972	21.0616	-0.600354	5.44669
	122.987	21.1641	-0.600466	5.44669
	122.999	21.2519	-0.600512	5.44669
	122.999	21.2627	-0.600492	5.44669
	122.994	21.2377	-0.600467	5.44669
	122.993	21.2236	-0.600464	5.44669
	122.993	21.2267	-0.600471	5.44669
	122.994	21.2329	-0.600475	5.44669
	122.994	21.2837	-0.600475	5.44669
	122.994	21.4089	-0.600473	5.44669
	122.994	21.5093	-0.600472	5.44669
	122.994	21.5665	-0.600473	5.44669
	122.994	21.6626	-0.600473	5.44669
	122.994	21.7488	-0.600473	5.44669
	122.994	21.8104	-0.600473	5.44669
	122.994	21.9626	-0.600473	5.44669
	122.994	22.1769	-0.600473	5.44669
	122.994	22.289	-0.600473	5.44669
	122.994	22.272	-0.600473	5.44669
	122.994	22.2761	-0.600473	5.44669
	122.994	22.4395	-0.600473	5.44669
	122.994	22.6787	-0.600473	5.44669
	122.994	22.8465	-0.600473	5.44669
	122.994	22.9992	-0.600473	5.44669
	122.972	23.1776	-0.600473	5.44669
	122.892	23.3241	-0.600473	5.44669
	122.811	23.4403	-0.600473	5.44669
	122.819	23.5049	-0.600473	5.44669
	122.853	23.5506	-0.600473	5.44669
	122.82	23.6546	-0.600473	5.44669
	122.765	23.7482	-0.600473	5.44669
	122.749	23.761	-0.600473	5.44669
	122.761	23.7839	-0.600473	5.44669
	122.794	23.9446	-0.600473	5.44669
	122.852	24.1759	-0.600473	5.44669
	122.872	24.2922	-0.600473	5.44669
	122.816	24.2708	-0.600473	5.44669
	122.757	24.2716	-0.600473	5.44669
	122.747	24.386	-0.600473	5.44669
	122.763	24.4997	-0.600473	5.44669
	122.773	24.5663	-0.600473	5.44669
	122.794	24.6616	-0.600473	5.44669
	122.847	24.7441	-0.592602	5.44669
	122.87	24.8045	-0.572317	5.44669
	122.817	24.9083	-0.563928	5.4507
	122.758	24.9966	-0.582939	5.46104
	122.747	25.0564	-0.604181	5.46531
	122.763	25.1578	-0.607951	5.45562
	122.773	25.2454	-0.602239	5.44078
	122.772	25.2565	-0.598547	5.42853
	122.768	25.2317	-0.599037	5.42716
	122.766	25.2176	-0.600556	5.43873
	122.767	25.2697	-0.601018	5.44931
	122.768	25.452	-0.600672	5.45045
	122.768	25.6819	-0.600362	5.44731
	122.768	25.7899	-0.600356	5.4456
	122.768	25.7656	-0.600463	5.44601
	122.768	25.7681	-0.60051	5.44679
	122.768	25.9334	-0.600492	5.44697
	122.768	26.174	-0.600468	5.44677
	122.768	26.2925	-0.600464	5.44662
	122.768	26.3179	-0.600471	5.44663
	122.768	26.4437	-0.600475	5.44669
	122.768	26.6599	-0.600475	5.44671
	122.768	26.7822	-0.600473	5.4467
	122.768	26.8179	-0.600472	5.44668
	122.768	26.9467	-0.600473	5.44668
	122.768	27.1604	-0.600473	5.44669
	122.768	27.2806	-0.600473	5.44669
	122.768	27.2672	-0.600473	5.44669
	122.768	27.2699	-0.600473	5.44669
	122.768	27.4315	-0.600473	5.44669
	122.768	27.6704	-0.600473	5.44669
	122.768	27.7895	-0.600473	5.44669
	122.768	27.7666	-0.600473	5.44669
	122.768	27.7658	-0.600473	5.44669
	122.768	27.8801	-0.600473	5.44669
	122.746	27.9943	-0.600473	5.44669
	122.688	28.0611	-0.600473	5.44669
	122.664	28.1564	-0.600473	5.44669
	122.718	28.2388	-0.600473	5.44669
	122.778	28.2499	-0.600473	5.44669
	122.789	28.2762	-0.600473	5.44669
	122.751	28.4388	-0.600473	5.44669
	122.66	28.6698	-0.600473	5.44268
	122.558	28.7853	-0.600473	5.43234
	122.513	28.7636	-0.600473	5.42806
	122.525	28.7154	-0.600473	5.43775
	122.545	28.7032	-0.600473	5.44858
	122.549	28.7645	-0.600473	5.4505
	122.543	28.9007	-0.600473	5.44759
	122.54	29.0019	-0.600473	5.44571
	122.54	29.0556	-0.592602	5.44595
	122.542	29.1499	-0.572317	5.44673
	122.542	29.2366	-0.563928	5.44696
	122.542	29.2991	-0.582939	5.44679
	122.541	29.4515	-0.604181	5.44663
	122.564	29.6655	-0.607951	5.44663
	122.621	29.7775	-0.602239	5.44668
	122.645	29.7605	-0.598547	5.44671
	122.591	29.7154	-0.599037	5.4467
	122.531	29.7029	-0.600556	5.44668
	122.52	29.7137	-0.601018	5.44668
	122.537	29.7719	-0.600672	5.44669
	122.547	29.9478	-0.600362	5.44669
	122.546	30.173	-0.600356	5.44669
	122.541	30.2812	-0.600463	5.44669
	122.54	30.2586	-0.60051	5.44669
	122.541	30.2618	-0.600492	5.44669
	122.542	30.4268	-0.600468	5.44669
	122.542	30.6671	-0.600464	5.44669
	122.542	30.8347	-0.600471	5.44669
	122.541	30.987	-0.600475	5.44669
	122.541	31.1653	-0.600475	5.44669
	122.542	31.2626	-0.600473	5.44669
	122.542	31.3013	-0.600472	5.44669
	122.542	31.4402	-0.600473	5.44268
	122.519	31.6571	-0.600473	5.43234
	122.462	31.7751	-0.600473	5.42806
	122.438	31.7596	-0.600473	5.43775
	122.492	31.7622	-0.600473	5.44858
	122.552	31.9245	-0.600473	5.4505
	122.563	32.1638	-0.600473	5.44759
	122.524	32.2828	-0.600473	5.44571
	122.456	32.2597	-0.600473	5.44595
	122.412	32.2588	-0.600473	5.44673
	122.412	32.4224	-0.592602	5.44696
	122.428	32.6634	-0.572317	5.44679
	122.412	32.7827	-0.563928	5.44663
	122.351	32.8083	-0.582939	5.44663
	122.302	32.9339	-0.604181	5.44668
	122.298	33.1991	-0.607951	5.44671
	122.313	33.4482	-0.602239	5.4467
	122.32	33.5364	-0.598547	5.44668
	122.318	33.5463	-0.599037	5.44668
	122.315	33.6273	-0.600556	5.44669
	122.314	33.7732	-0.601018	5.44669
	122.315	33.9222	-0.600672	5.44669
	122.316	34.0004	-0.600362	5.44669
	122.315	34.0401	-0.600356	5.44669
	122.315	34.1368	-0.600463	5.44669
	122.315	34.2786	-0.60051	5.44669
	122.315	34.4696	-0.600492	5.44669
	122.315	34.6729	-0.600468	5.44669
	122.315	34.767	-0.600464	5.44669
	122.315	34.7954	-0.600471	5.44669
	122.315	34.9312	-0.600475	5.44669
	122.315	35.1504	-0.600475	5.44669
	122.293	35.2705	-0.600473	5.44669
	122.235	35.255	-0.600472	5.44669
	122.212	35.2569	-0.600473	5.44669
	122.243	35.4189	-0.600473	5.44669
	122.224	35.6583	-0.600473	5.44669
	122.153	35.7775	-0.600473	5.44669
	122.167	35.8036	-0.600473	5.44669
	122.271	35.9295	-0.600473	5.44669
	122.321	36.1454	-0.600473	5.44669
	122.24	36.3168	-0.600473	5.44669
	122.111	36.4793	-0.600473	5.44669
	122.073	36.6606	-0.592602	5.44669
	122.146	36.8047	-0.572317	5.44669
	122.197	36.9681	-0.563928	5.44669
	122.148	37.1595	-0.582939	5.44669
	122.081	37.2583	-0.604181	5.44669
	122.065	37.293	-0.607951	5.44669
	122.082	37.4297	-0.602239	5.44669
	122.094	37.6471	-0.598547	5.44669
	122.094	37.7661	-0.599037	5.44669
	122.089	37.8	-0.600556	5.44669
	122.087	37.9291	-0.601018	5.44669
	122.088	38.1929	-0.600672	5.44669
	122.089	38.4893	-0.600362	5.44669
	122.089	38.704	-0.600356	5.44669
	122.089	38.8161	-0.600463	5.44669
	122.089	38.9546	-0.60051	5.44669
	122.089	39.1468	-0.600492	5.44669
	122.089	39.3041	-0.600468	5.44669
	122.089	39.4692	-0.600464	5.44669
	122.089	39.7057	-0.600471	5.44669
	122.089	39.9782	-0.600475	5.44669
	122.089	40.1927	-0.600475	5.44669
	122.089	40.264	-0.600473	5.44669
	122.089	40.3284	-0.600472	5.44669
	122.089	40.6428	-0.600473	5.44669
	122.089	41.0962	-0.600473	5.44669
	122.089	41.3273	-0.600473	5.44669
	122.089	41.3364	-0.600473	5.44669
	122.067	41.4173	-0.600473	5.44669
	121.987	41.6699	-0.600473	5.44669
	121.883	41.9789	-0.600473	5.44669
	121.834	42.2028	-0.600473	5.44669
	121.844	42.3143	-0.600473	5.44669
	121.865	42.4492	-0.600473	5.44669
	121.87	42.6894	-0.600473	5.44669
	121.865	42.9742	-0.600473	5.44669
	121.861	43.1925	-0.600473	5.44669
	121.861	43.261	-0.600473	5.44669
	121.863	43.2738	-0.600473	5.44669
	121.863	43.3629	-0.600473	5.44669
	121.863	43.462	-0.600473	5.44669
	121.863	43.5315	-0.600473	5.44669
	121.863	43.6333	-0.600473	5.44669
	121.863	43.7666	-0.592602	5.4507
	121.863	43.9522	-0.572317	5.46104
	121.863	44.1563	-0.563928	5.46531
	121.863	44.3018	-0.582939	5.45562
	121.863	44.4577	-0.604181	5.4448
	121.863	44.6454	-0.607951	5.44287
	121.84	44.7453	-0.602239	5.44579
	121.783	44.7819	-0.598547	5.44767
	121.759	44.9189	-0.599037	5.44742
	121.813	45.1358	-0.600556	5.44664
	121.873	45.3036	-0.601018	5.44641
	121.884	45.4643	-0.600672	5.44658
	121.845	45.6461	-0.600362	5.44674
	121.755	45.791	-0.600356	5.44675
	121.675	45.9547	-0.600463	5.44669
	121.687	46.1458	-0.60051	5.44667
	121.745	46.2936	-0.600492	5.44668
	121.769	46.4551	-0.600468	5.44669
	121.737	46.6444	-0.600464	5.44669
	121.667	46.7921	-0.600471	5.44669
	121.619	46.9543	-0.600475	5.44669
	121.619	47.193	-0.600475	5.44669
	121.635	47.4675	-0.600473	5.44669
	121.642	47.6819	-0.600472	5.44669
	121.639	47.7526	-0.600473	5.44669
	121.635	47.7675	-0.600473	5.44669
	121.635	47.906	-0.600473	5.44669
	121.636	48.1804	-0.600473	5.44669
	121.637	48.478	-0.600473	5.44669
	121.637	48.6894	-0.600473	5.44669
	121.636	48.7997	-0.600473	5.44669
	121.636	48.9386	-0.592602	5.44669
	121.636	49.1808	-0.572317	5.44669
	121.636	49.4651	-0.563928	5.44669
	121.636	49.6824	-0.582939	5.44669
	121.636	49.7999	-0.604181	5.44669
	121.636	49.9397	-0.607951	5.44669
	121.636	50.1798	-0.602239	5.44669
	121.636	50.4628	-0.598547	5.44669
	121.636	50.7296	-0.599037	5.44669
	121.636	50.9744	-0.600556	5.44669
	121.636	51.216	-0.601018	5.44669
	121.636	51.4639	-0.600672	5.44669
	121.636	51.6665	-0.600362	5.44669
	121.614	51.7416	-0.600356	5.44669
	121.557	51.7627	-0.600463	5.44669
	121.511	51.9022	-0.60051	5.44669
	121.507	52.1256	-0.600492	5.44669
	121.543	52.2953	-0.600468	5.44669
	121.586	52.4544	-0.600464	5.44669
	121.572	52.6841	-0.600471	5.44669
	121.526	52.9558	-0.600475	5.44669
	121.486	53.2215	-0.600475	5.44669
	121.436	53.47	-0.600473	5.44669
	121.4	53.6642	-0.600472	5.44669
	121.397	53.7849	-0.600473	5.44669
	121.409	53.9341	-0.600473	5.44669
	121.414	54.1771	-0.600473	5.44669
	121.435	54.458	-0.600473	5.44669
	121.489	54.6736	-0.600473	5.44669
	121.513	54.7916	-0.600473	5.44669
	121.459	54.9322	-0.600473	5.44669
	121.4	55.1233	-0.600473	5.44669
	121.389	55.2301	-0.600473	5.44669
	121.405	55.2683	-0.600473	5.44669
	121.415	55.4036	-0.600473	5.44669
	121.414	55.6192	-0.600473	5.44669
	121.41	55.7379	-0.600473	5.44669
	121.409	55.7723	-0.600473	5.44669
	121.409	55.9018	-0.600473	5.44669
	121.41	56.1163	-0.600473	5.44669
	121.41	56.2858	-0.600473	5.44669
	121.41	56.448	-0.600473	5.44669
	121.41	56.6298	-0.600473	5.44669
	121.41	56.7251	-0.600473	5.44268
	121.41	56.7617	-0.592602	5.43234
	121.41	56.9005	-0.572317	5.42806
	121.41	57.1181	-0.563928	5.43775
	121.41	57.2364	-0.582939	5.44858
	121.41	57.2207	-0.604181	5.4505
	121.41	57.2232	-0.607951	5.44759
	121.41	57.3855	-0.602239	5.44571
	121.41	57.6248	-0.598547	5.44595
	121.41	57.7438	-0.591166	5.44673
	121.41	57.7207	-0.572401	5.44696
	121.388	57.7199	-0.564473	5.44679
	121.33	57.8834	-0.583138	5.44663
	121.284	58.1736	-0.60407	5.44663
	121.281	58.4689	-0.607834	5.44668
	121.295	58.6737	-0.602229	5.44671
	121.28	58.7329	-0.598584	5.4467
	121.242	58.6973	-0.591186	5.44668
	121.25	58.6633	-0.572395	5.44668
	121.27	58.7112	-0.564464	5.44669
	121.231	58.8988	-0.583136	5.44669
	121.178	59.1325	-0.604073	5.44669
	121.166	59.2402	-0.607836	5.44669
	121.178	59.2143	-0.602229	5.44669
	121.188	59.1671	-0.598583	5.44669
	121.187	59.2061	-0.599056	5.44669
	121.184	59.3946	-0.600551	5.44669
	121.182	59.6319	-0.601009	5.44669
	121.183	59.7407	-0.60067	5.44669
	121.184	59.7633	-0.600365	5.44669
	121.184	59.8913	-0.600358	5.44669
	121.184	60.1586	-0.600463	5.44669
	121.184	60.4569	-0.60051	5.44669
	121.184	60.6711	-0.600492	5.44669
	121.184	60.7332	-0.600468	5.44669
	121.184	60.7447	-0.600464	5.44669
	121.184	60.8847	-0.600471	5.44669
	121.184	61.1118	-0.600475	5.44669
	121.184	61.2337	-0.600475	5.44669
	121.184	61.2161	-0.600473	5.44669
	121.184	61.2165	-0.600472	5.44669
	121.184	61.3786	-0.600473	5.44669
	121.184	61.6186	-0.600473	5.44669
	121.184	61.738	-0.600473	5.44669
	121.161	61.7148	-0.600473	5.4507
	121.082	61.7137	-0.600473	5.46104
	121	61.8772	-0.600473	5.46531
	121.031	62.1675	-0.600473	5.45562
	121.122	62.4136	-0.600473	5.4448
	121.136	62.4916	-0.600473	5.44287
	121.106	62.4984	-0.600473	5.44579
	121.134	62.5816	-0.600473	5.44767
	121.185	62.6804	-0.600473	5.44742
	121.201	62.7519	-0.600473	5.44664
	121.191	62.9037	-0.600473	5.44641
	121.158	63.1144	-0.600473	5.44658
	121.1	63.2251	-0.600473	5.44674
	121.058	63.2579	-0.600473	5.44675
	121.033	63.3896	-0.600473	5.44669
	120.989	63.6056	-0.600473	5.44667
	120.972	63.7257	-0.600473	5.44668
	121.023	63.7114	-0.600473	5.44669
	121.081	63.6646	-0.600473	5.44669
	121.091	63.6504	-0.600473	5.44669
	121.053	63.6611	-0.600473	5.44669
	120.986	63.7199	-0.600473	5.44669
	120.941	63.896	-0.600473	5.44669
	120.964	64.1211	-0.600473	5.44669
	121.037	64.2784	-0.600473	5.44669
	121.066	64.3826	-0.600473	5.44669
	121.01	64.4382	-0.600473	5.44669
	120.946	64.4845	-0.600473	5.44669
	120.935	64.6411	-0.600473	5.44669
	120.952	64.9119	-0.600473	5.44669
	120.963	65.1524	-0.600473	5.4507
	120.962	65.2349	-0.600473	5.46104
	120.957	65.2456	-0.600473	5.46531
	120.956	65.3781	-0.600473	5.45562
	120.957	65.6022	-0.600473	5.4448
	120.958	65.7748	-0.600473	5.44287
	120.958	65.9348	-0.600473	5.44579
	120.958	66.1146	-0.600473	5.44767
	120.957	66.259	-0.600473	5.44742
	120.957	66.4231	-0.600473	5.44664
	120.957	66.6638	-0.600473	5.44641
	120.958	66.9384	-0.600473	5.44658
	120.957	67.1522	-0.600473	5.44674
	120.957	67.2226	-0.600473	5.44675
	120.957	67.1884	-0.600473	5.44669
	120.957	67.2003	-0.600473	5.44667
	120.957	67.3731	-0.600473	5.44668
	120.957	67.6134	-0.600473	5.44669
	120.957	67.7292	-0.600473	5.44669
	120.957	67.7043	-0.600473	5.44669
	120.935	67.6547	-0.600473	5.44669
	120.878	67.6922	-0.600473	5.44669
	120.832	67.881	-0.600473	5.44669
	120.806	68.1189	-0.600473	5.44669
	120.762	68.2279	-0.600473	5.44669
	120.723	68.2503	-0.600473	5.44669
	120.74	68.3783	-0.600473	5.44669
	120.808	68.5964	-0.600473	5.44669
	120.861	68.7187	-0.600473	5.44669
	120.863	68.7538	-0.600473	5.44669
	120.824	68.8823	-0.600473	5.44669
	120.781	69.0961	-0.600473	5.44669
	120.817	69.2165	-0.600473	5.44669
	120.921	69.203	-0.592602	5.44669
	120.963	69.2057	-0.572317	5.44669
	120.879	69.3673	-0.563928	5.44669
	120.752	69.6062	-0.582939	5.44669
	120.694	69.7254	-0.604181	5.44669
	120.709	69.7516	-0.607951	5.44669
	120.735	69.8284	-0.602239	5.44669
	120.763	69.9175	-0.598547	5.44669
	120.813	70.0364	-0.599037	5.44669
	120.832	70.2686	-0.600556	5.44669
	120.779	70.4558	-0.601018	5.44669
	120.721	70.4727	-0.600672	5.44669
	120.711	70.4165	-0.600362	5.44669
	120.726	70.4367	-0.600356	5.44669
	120.737	70.5714	-0.600463	5.44669
	120.735	70.7358	-0.60051	5.4507
	120.731	70.9226	-0.600492	5.46104
	120.73	71.1163	-0.600468	5.46531
	120.731	71.2077	-0.600464	5.45562
	120.731	71.2385	-0.600471	5.4448
	120.732	71.3762	-0.600475	5.44287
	120.731	71.5954	-0.600475	5.44579
	120.731	71.7148	-0.600473	5.44767
	120.731	71.699	-0.600472	5.44742
	120.731	71.701	-0.600473	5.44664
	120.731	71.8632	-0.600473	5.44641
	120.731	72.1026	-0.600473	5.44658
	120.731	72.2217	-0.600473	5.44674
	120.731	72.2478	-0.600473	5.44675
	120.731	72.3737	-0.600473	5.44669
	120.731	72.6388	-0.592602	5.44667
	120.731	72.937	-0.572317	5.44668
	120.731	73.1519	-0.563928	5.44669
	120.731	73.2144	-0.582939	5.44669
	120.731	73.2257	-0.604181	5.44669
	120.731	73.3656	-0.607951	5.44669
	120.731	73.5926	-0.602239	5.44669
	120.731	73.7145	-0.598547	5.44669
	120.731	73.697	-0.591166	5.44669
	120.731	73.6483	-0.572401	5.44669
	120.731	73.6836	-0.564473	5.44669
	120.731	73.8711	-0.583138	5.44669
	120.731	74.1093	-0.60407	5.44669
	120.709	74.2188	-0.607834	5.44669
	120.651	74.2414	-0.602229	5.44669
	120.628	74.3691	-0.598584	5.44669
	120.682	74.5871	-0.599056	5.44669
	120.742	74.7587	-0.600551	5.44669
	120.752	74.8714	-0.601009	5.44669
	120.736	74.9255	-0.60067	5.44669
	120.726	74.9681	-0.600365	5.44669
	120.705	75.1238	-0.600358	5.44669
	120.652	75.3955	-0.600463	5.44669
	120.629	75.6366	-0.60051	5.44669
	120.682	75.7192	-0.600492	5.44669
	120.741	75.7296	-0.600468	5.44669
	120.752	75.8619	-0.600464	5.44669
	120.736	76.0862	-0.600471	5.44669
	120.704	76.2095	-0.600475	5.44669
	120.647	76.2428	-0.600475	5.44669
	120.606	76.3702	-0.600473	5.44669
	120.603	76.5842	-0.600472	5.44669
	120.616	76.7543	-0.600473	5.44669
	120.6	76.9169	-0.600473	5.44669
	120.541	77.0987	-0.600473	5.44669
	120.492	77.243	-0.600473	5.44669
	120.487	77.4063	-0.600473	5.44669
	120.502	77.5975	-0.600473	5.44669
	120.51	77.7455	-0.600473	5.44669
	120.508	77.9071	-0.600473	5.44669
	120.504	78.1454	-0.600473	5.44669
	120.504	78.42	-0.600473	5.44669
	120.505	78.6838	-0.600473	5.44669
	120.505	78.9304	-0.600473	5.44669
	120.505	79.1737	-0.600473	5.44669
	120.505	79.4218	-0.600473	5.44669
	120.505	79.6238	-0.600473	5.44669
	120.505	79.6987	-0.600473	5.44669
	120.505	79.7198	-0.600473	5.44669
	120.483	79.8594	-0.600473	5.44669
	120.425	80.132	-0.600473	5.44669
	120.401	80.4285	-0.600473	5.44669
	120.455	80.6892	-0.600473	5.44669
	120.515	80.9268	-0.600473	5.44669
	120.526	81.1182	-0.600473	5.44669
	120.488	81.1924	-0.600473	5.44669
	120.397	81.217	-0.600473	5.44669
	120.295	81.3583	-0.600473	5.44669
	120.25	81.5812	-0.600473	5.44669
	120.262	81.7501	-0.600473	5.44669
	120.282	81.9091	-0.600473	5.44669
	120.286	82.1389	-0.600473	5.44669
	120.281	82.4108	-0.600473	5.44669
	120.277	82.6765	-0.600473	5.44669
	120.277	82.9249	-0.600473	5.44669
	120.279	83.1191	-0.600473	5.44669
	120.279	83.2398	-0.600473	5.44669
	120.279	83.3891	-0.600473	5.44669
	120.279	83.5829	-0.600473	5.44669
	120.278	83.7369	-0.600473	5.44669
	120.279	83.9001	-0.600473	5.44669
	120.279	84.0878	-0.600473	5.44669
	120.279	84.2344	-0.600473	5.44669
	120.279	84.3966	-0.600473	5.44669
	120.279	84.6357	-0.600473	5.44669
	120.279	84.9103	-0.600473	5.44669
	120.279	85.1247	-0.600473	5.44669
	120.279	85.2444	-0.600473	5.44669
	120.279	85.3862	-0.600473	5.44669
	120.279	85.5771	-0.600473	5.44669
	120.279	85.7327	-0.600473	5.44669
	120.279	85.8975	-0.600473	5.44669
	120.279	86.0853	-0.600473	5.44669
	120.279	86.2314	-0.600473	5.44669
	120.279	86.3933	-0.600473	5.44669
	120.279	86.5833	-0.600473	5.44669
	120.279	86.6821	-0.600473	5.44669
	120.279	86.6681	-0.600473	5.44669
	120.279	86.6783	-0.600473	5.44669
	120.256	86.8431	-0.600473	5.44669
	120.199	87.0808	-0.600473	5.44669
	120.175	87.1983	-0.592602	5.44669
	120.229	87.2243	-0.572317	5.44669
	120.289	87.3507	-0.563928	5.44669
	120.3	87.5669	-0.582939	5.44669
	120.284	87.689	-0.604181	5.44669
	120.273	87.6754	-0.607951	5.44669
	120.252	87.6774	-0.602239	5.44669
	120.199	87.8388	-0.598547	5.44669
	120.177	88.0779	-0.599037	5.44669
	120.229	88.2463	-0.600556	5.44669
	120.289	88.3994	-0.601018	5.44669
	120.299	88.6269	-0.600672	5.44669
	120.261	88.8999	-0.600362	5.44669
	120.171	89.1177	-0.600356	5.44669
	120.069	89.1903	-0.600463	5.44669
	120.024	89.2049	-0.60051	5.44669
	120.035	89.3425	-0.600492	5.44669
	120.056	89.5675	-0.600468	5.44669
	120.06	89.7385	-0.600464	5.44669
	120.054	89.8976	-0.600471	5.44669
	120.05	90.1268	-0.600475	5.44669
	120.051	90.3983	-0.600475	5.44669
	120.052	90.6642	-0.600473	5.44669
	120.053	90.9127	-0.600472	5.44669
	120.053	91.1069	-0.600473	5.44669
	120.052	91.1784	-0.600473	5.44669
	120.052	91.2009	-0.600473	5.44669
	120.052	91.3422	-0.600473	5.44669
	120.052	91.6151	-0.600473	5.44669
	120.052	91.911	-0.600473	5.44669
	120.052	92.1223	-0.600473	5.44669
	120.052	92.2332	-0.600473	5.44669
	120.052	92.3723	-0.592602	5.44669
	120.052	92.6145	-0.572317	5.44669
	120.052	92.8986	-0.563928	5.44669
	120.052	93.1651	-0.582939	5.44669
	120.052	93.4094	-0.604181	5.44669
	120.052	93.6017	-0.607951	5.4507
	120.052	93.6737	-0.602239	5.46104
	120.052	93.6972	-0.598547	5.46531
	120.052	93.888	-0.599037	5.45562
	120.03	94.2873	-0.592685	5.4448
	119.95	94.6355	-0.572863	5.44287
	119.847	94.728	-0.564127	5.44579
	119.819	94.7062	-0.582829	5.44767
	119.91	94.8218	-0.604064	5.44742
	120.034	95.0504	-0.607942	5.44664
	120.067	95.2309	-0.602276	5.44641
	119.971	95.3926	-0.598566	5.44658
	119.842	95.6195	-0.599032	5.44674
	119.788	95.8892	-0.600547	5.44675
	119.805	96.1058	-0.601016	5.44669
	119.831	96.2283	-0.600674	5.44667
	119.836	96.3704	-0.600364	5.44668
	119.828	96.6097	-0.600356	5.44669
	119.824	96.8916	-0.600463	5.44669
	119.824	97.1089	-0.60051	5.44669
	119.826	97.2273	-0.600492	5.44669
	119.827	97.3674	-0.600468	5.44669
	119.826	97.6074	-0.600464	5.44669
	119.826	97.8902	-0.600471	5.44669
	119.826	98.1569	-0.600475	5.44669
	119.826	98.4018	-0.600475	5.44669
	119.826	98.6434	-0.600473	5.44669
	119.826	98.8913	-0.600472	5.44669
	119.826	99.0939	-0.600473	5.44669
	119.826	99.2182	-0.600473	5.44669
	119.826	99.3661	-0.600473	5.44669
	119.826	99.6072	-0.600473	5.44669
	119.826	99.8877	-0.600473	5.44669
	119.826	100.104	-0.600473	5.44669
	119.826	100.222	-0.600473	5.44669
	119.826	100.363	-0.600473	5.44669
	119.826	100.603	-0.600473	5.44669
	119.826	100.935	-0.600473	5.44669
	119.826	101.328	-0.600473	5.44669
	119.826	101.675	-0.600473	5.44669
	119.826	101.924	-0.600473	5.44669
	119.826	102.141	-0.600473	5.44669
	119.826	102.377	-0.600473	5.44669
	119.826	102.633	-0.600473	5.44669
	119.826	102.89	-0.600473	5.44669
	119.826	103.14	-0.600473	5.44669
	119.826	103.388	-0.600473	5.44669
	119.826	103.636	-0.600473	5.44669
	119.826	103.886	-0.600473	5.44669
	119.826	104.136	-0.600473	5.44669
	119.826	104.386	-0.600473	5.44669
	119.826	104.636	-0.600473	5.44669
	119.826	104.885	-0.600473	5.44669
	119.826	105.085	-0.600473	5.44268
	119.826	105.208	-0.600473	5.43234
	119.826	105.356	-0.600473	5.42806
	119.804	105.549	-0.600473	5.43775
	119.746	105.703	-0.600473	5.44858
	119.722	105.866	-0.592602	5.4505
	119.776	106.103	-0.572317	5.44759
	119.837	106.377	-0.563928	5.44571
	119.847	106.641	-0.582939	5.44595
	119.831	106.838	-0.604181	5.44673
	119.821	106.906	-0.607951	5.44696
	119.822	106.926	-0.602239	5.44679
	119.826	107.018	-0.598547	5.44663
	119.828	107.116	-0.599037	5.44663
	119.827	107.135	-0.600556	5.44668
	119.826	107.109	-0.601018	5.44671
	119.826	107.092	-0.600672	5.45071
	119.804	107.094	-0.600362	5.46103
	119.724	107.15	-0.592485	5.46531
	119.643	107.328	-0.572308	5.45562
	119.673	107.555	-0.563965	5.4448
	119.787	107.663	-0.582959	5.44288
	119.858	107.64	-0.604176	5.44579
	119.83	107.594	-0.607942	5.44767
	119.724	107.583	-0.602237	5.44742
	119.611	107.595	-0.598549	5.44664
	119.589	107.653	-0.599039	5.44641
	119.685	107.779	-0.600556	5.44658
	119.788	107.878	-0.593147	5.44674
	119.761	107.934	-0.572516	5.44675
	119.641	108.03	-0.563818	5.44669
	119.566	108.117	-0.582823	5.44667
	119.594	108.129	-0.604171	5.44668
	119.702	108.105	-0.607989	5.44669
	119.793	108.14	-0.602258	5.44669
	119.757	108.319	-0.598541	5.44669
	119.637	108.603	-0.599028	5.44669
	119.566	108.89	-0.600554	5.44669
	119.573	109.143	-0.60102	5.44669
	119.601	109.38	-0.600673	5.44669
	119.61	109.575	-0.600362	5.44669
	119.603	109.65	-0.600355	5.44669
	119.598	109.674	-0.600463	5.44669
	119.598	109.864	-0.600511	5.44669
	119.6	110.312	-0.600492	5.44669
	119.6	110.836	-0.600468	5.44669
	119.6	111.206	-0.600464	5.44669
	119.6	111.421	-0.600471	5.44669
	119.6	111.566	-0.600475	5.44669
	119.6	111.678	-0.600475	5.44669
	119.6	111.841	-0.600473	5.44669
	119.6	112.044	-0.600472	5.44669
	119.6	112.148	-0.600473	5.44669
	119.6	112.131	-0.600473	5.44669
	119.6	112.139	-0.600473	5.44669
	119.6	112.303	-0.600473	5.44669
	119.6	112.542	-0.600473	5.44669
	119.6	112.66	-0.600473	5.44669
	119.6	112.636	-0.600473	5.44669
	119.6	112.587	-0.600473	5.44669
	119.6	112.574	-0.600473	5.44669
	119.6	112.587	-0.592602	5.44669
	119.6	112.597	-0.572317	5.44669
	119.6	112.645	-0.563928	5.44669
	119.6	112.768	-0.582939	5.44669
	119.577	112.869	-0.604181	5.44669
	119.52	112.927	-0.607951	5.44669
	119.496	113.023	-0.602239	5.44669
	119.55	113.109	-0.598547	5.44669
	119.61	113.121	-0.599037	5.44669
	119.621	113.098	-0.600556	5.44669
	119.605	113.133	-0.601018	5.44669
	119.594	113.311	-0.600672	5.44669
	119.596	113.546	-0.600362	5.44669
	119.6	113.657	-0.600356	5.44669
	119.601	113.682	-0.600463	5.44669
	119.6	113.81	-0.60051	5.44669
	119.599	114.076	-0.600492	5.44669
	119.599	114.374	-0.600468	5.44669
	119.577	114.638	-0.600464	5.44669
	119.498	114.876	-0.600471	5.44669
	119.416	115.116	-0.600475	5.44669
	119.447	115.365	-0.600475	5.44669
	119.561	115.569	-0.600473	5.44669
	119.631	115.644	-0.600472	5.44669
	119.604	115.665	-0.600473	5.44669
	119.497	115.804	-0.600473	5.44669
	119.385	116.028	-0.600473	5.44669
	119.363	116.148	-0.600473	5.44669
	119.459	116.132	-0.600473	5.44669
	119.562	116.084	-0.600473	5.44669
	119.535	116.119	-0.600473	5.44669
	119.414	116.306	-0.600473	5.44669
	119.34	116.544	-0.600473	5.44669
	119.346	116.703	-0.600473	5.44669
	119.374	116.803	-0.600473	5.44669
	119.384	116.857	-0.600473	5.44669
	119.377	116.903	-0.600473	5.44669
	119.372	117.012	-0.600473	5.44669
	119.371	117.107	-0.600473	5.44669
	119.373	117.119	-0.600473	5.44669
	119.374	117.091	-0.600473	5.44669
	119.374	117.076	-0.600473	5.44669
	119.373	117.079	-0.600473	5.44669
	119.373	117.086	-0.600473	5.44669
	119.373	117.088	-0.600473	5.44669
	119.373	117.135	-0.600473	5.44669
	119.373	117.31	-0.600473	5.44669
	119.373	117.539	-0.600473	5.44669
	119.373	117.649	-0.600473	5.44669
	119.373	117.675	-0.600473	5.44669
	119.373	117.804	-0.600473	5.44669
	119.373	118.07	-0.600473	5.44669
	119.373	118.368	-0.600473	5.44669
	119.373	118.631	-0.600473	5.44669
	119.373	118.87	-0.600473	5.44669
	119.373	119.11	-0.600473	5.44669
	119.373	119.359	-0.600473	5.44669
	119.373	119.563	-0.600473	5.44669
	119.373	119.638	-0.600473	5.44669
	119.373	119.659	-0.600473	5.44669
	119.373	119.798	-0.600473	5.44669
	119.373	120.071	-0.592602	5.44669
	119.373	120.367	-0.572317	5.44669
	119.351	120.579	-0.563928	5.44669
	119.294	120.69	-0.582939	5.44669
	119.27	120.829	-0.604181	5.44669
	119.324	121.022	-0.607951	5.44669
	119.362	121.13	-0.602239	5.44669
	119.315	121.119	-0.598547	5.44669
	119.275	121.127	-0.599037	5.44669
	119.318	121.29	-0.592685	5.44669
	119.38	121.577	-0.572863	5.44669
	119.395	121.871	-0.564127	5.44669
	119.358	122.076	-0.582829	5.44669
	119.266	122.136	-0.604064	5.44669
	119.186	122.15	-0.607942	5.44669
	119.22	122.291	-0.602276	5.44669
	119.313	122.518	-0.598566	5.44669
	119.304	122.64	-0.599032	5.44669
	119.194	122.671	-0.600547	5.44669
	119.117	122.798	-0.601016	5.44669
	119.119	123.013	-0.600674	5.44669
	119.146	123.134	-0.600364	5.44669
	119.157	123.17	-0.600356	5.44669
	119.152	123.299	-0.600463	5.44669
	119.146	123.513	-0.60051	5.44669
[truncated: 3,792 more rows]
