# Supplementary material for: Design of a cosmetic glove stiffness compensation mechanism for toddler-sized hand prostheses
Source: PLoS One. 2017 Aug 11;12(8):e0183233. doi: 10.1371/journal.pone.0183233 (PMC5553851; doi:10.1371/journal.pone.0183233)
Supplement: S1 Dataset — (ZIP) [file pone.0183233.s001.zip › 01 Glove measurements/PVCglove4_5.xlsx]

## Sheet: test_glove4_5
LabVIEW Measurement
Writer_Version	2
Reader_Version	2
Separator	Tab
Decimal_Separator	.
Multi_Headings	No
X_Columns	No
Time_Pref	Absolute
Operator	localadmin
Date	2012-12-10
Time	00:14:20.795000
***End_of_Header***
Channels	4
Samples	10	10	10	10
Date	2012-12-10	2012-12-10	2012-12-10	2012-12-10
Time	00:14:46.895000	00:14:46.895000	00:14:46.895000	00:14:46.895000
Y_Unit_Label	mm	N	N	Pa
X_Dimension	Time	Time	Time	Time
X0	0	0	0	0
Delta_X	0.01	0.01	0.01	0.01
***End_of_Header***
X_Value	Voltage LVDT (Filtered)	Voltage Load Cell (Filtered)	Voltage Pinch Load Cell (Filtered)	Voltage Pressure (Filtered)	Comment
	129.104	0.265727	-0.600473	5.44669
	129.104	0.21453	-0.600473	5.44669
	129.104	0.087591	-0.600473	5.44669
	129.104	-0.013386	-0.600473	5.44669
	129.104	-0.021016	-0.600473	5.44669
	129.104	0.059215	-0.600473	5.44669
	129.104	0.201442	-0.600473	5.44669
	129.104	0.298461	-0.600473	5.44669
	129.104	0.298992	-0.600473	5.44669
	129.104	0.266384	-0.600473	5.44669
	129.104	0.252799	-0.600473	5.44669
	129.104	0.258741	-0.600473	5.44669
	129.104	0.216875	-0.600473	5.44669
	129.104	0.091056	-0.600473	5.44669
	129.104	0.036422	-0.600473	5.44669
	129.104	0.153977	-0.600473	5.44669
	129.104	0.286986	-0.600473	5.44669
	129.104	0.311105	-0.600473	5.44669
	129.104	0.226353	-0.600473	5.44669
	129.104	0.027176	-0.600473	5.44669
	129.104	-0.198264	-0.600473	5.44669
	129.104	-0.298348	-0.600473	5.44669
	129.104	-0.223056	-0.600473	5.44669
	129.104	-0.051691	-0.600473	5.44669
	129.104	0.009836	-0.600473	5.44669
	129.104	-0.071879	-0.600473	5.44669
	129.104	-0.036972	-0.600473	5.44669
	129.104	0.16868	-0.600473	5.44669
	129.104	0.317256	-0.600473	5.44669
	129.104	0.318245	-0.600473	5.44669
	129.104	0.218535	-0.600473	5.44669
	129.104	0.070545	-0.600473	5.44669
	129.104	0.027232	-0.600473	5.44669
	129.104	0.108226	-0.600473	5.44669
	129.104	0.115727	-0.600473	5.44669
	129.104	0.083456	-0.600473	5.44669
	129.104	0.164604	-0.600473	5.44669
	129.104	0.274671	-0.600473	5.44669
	129.104	0.302161	-0.600473	5.44669
	129.104	0.226984	-0.600473	5.44669
	129.104	0.030618	-0.600473	5.44669
	129.104	-0.197046	-0.600473	5.44669
	129.104	-0.249871	-0.600473	5.44669
	129.104	-0.047822	-0.600473	5.44669
	129.104	0.225844	-0.600473	5.44669
	129.104	0.34481	-0.600473	5.44669
	129.104	0.309428	-0.600473	5.44669
	129.104	0.254232	-0.600473	5.44669
	129.104	0.243992	-0.600473	5.44669
	129.104	0.25937	-0.600473	5.44669
	129.104	0.220268	-0.600473	5.44669
	129.104	0.092254	-0.600473	5.44669
	129.104	0.035717	-0.600473	5.44669
	129.104	0.104066	-0.600473	5.44669
	129.104	0.110969	-0.600473	5.44669
	129.104	0.082942	-0.600473	5.44669
	129.104	0.16608	-0.600473	5.44669
	129.104	0.226281	-0.600473	5.44669
	129.104	0.126007	-0.600473	5.44669
	129.104	0.047412	-0.600473	5.44669
	129.104	0.146109	-0.592602	5.44669
	129.104	0.230586	-0.572317	5.44669
	129.104	0.134915	-0.563928	5.44669
	129.104	0.000424	-0.582939	5.44669
	129.104	-0.0321	-0.604181	5.44669
	129.104	0.049656	-0.600081	5.44669
	129.104	0.201376	-0.574083	5.44669
	129.104	0.252641	-0.562002	5.44669
	129.104	0.124461	-0.581504	5.44669
	129.104	0.037389	-0.604264	5.44669
	129.104	0.142459	-0.600626	5.44669
	129.104	0.28181	-0.574282	5.44669
	129.104	0.313029	-0.561891	5.44669
	129.104	0.228999	-0.581387	5.44669
	129.104	0.0276	-0.604254	5.44669
	129.104	-0.149836	-0.608534	5.44669
	129.104	-0.073662	-0.602457	5.44669
	129.104	0.132191	-0.598431	5.44669
	129.104	0.15971	-0.598911	5.44669
	129.104	0.043866	-0.600544	5.44669
	129.104	-0.023021	-0.601058	5.44669
	129.104	-0.011221	-0.600692	5.44669
	129.104	0.017281	-0.600357	5.44669
	129.104	0.074181	-0.600346	5.44669
	129.104	0.194049	-0.600461	5.44669
	129.126	0.290037	-0.600513	5.44669
	129.184	0.2489	-0.600494	5.44669
	129.207	0.043844	-0.600467	5.44669
	129.154	-0.199338	-0.600463	5.44669
	129.093	-0.304729	-0.600471	5.44669
	129.083	-0.225348	-0.600475	5.44669
	129.099	-0.050383	-0.600475	5.44669
	129.109	0.011199	-0.600473	5.44669
	129.108	-0.120963	-0.600472	5.44669
	129.104	-0.213377	-0.600473	5.44669
	129.102	-0.05994	-0.592602	5.44669
	129.103	0.20774	-0.572318	5.44669
	129.104	0.341525	-0.563928	5.44669
	129.104	0.314486	-0.582939	5.44669
	129.104	0.208328	-0.604181	5.44669
	129.104	0.018415	-0.607951	5.44669
	129.104	-0.146337	-0.602239	5.44669
	129.104	-0.068932	-0.598547	5.44669
	129.104	0.182119	-0.599037	5.44669
	129.104	0.334303	-0.600556	5.44669
	129.104	0.320617	-0.601018	5.44669
	129.104	0.213471	-0.600672	5.44669
	129.104	0.018391	-0.600362	5.44669
	129.104	-0.197366	-0.600356	5.44669
	129.104	-0.245659	-0.600463	5.44669
	129.104	-0.045944	-0.60051	5.44669
	129.104	0.225134	-0.600492	5.44669
	129.104	0.343845	-0.600468	5.44669
	129.104	0.260086	-0.600464	5.44669
	129.104	0.078546	-0.600471	5.44669
	129.104	0.015766	-0.600475	5.44669
	129.104	0.149763	-0.600475	5.44669
	129.104	0.243371	-0.600473	5.44669
	129.104	0.138972	-0.600472	5.44669
	129.104	0.04677	-0.600473	5.44669
	129.104	0.141232	-0.600473	5.44669
	129.104	0.277961	-0.600473	5.44669
	129.104	0.262664	-0.600473	5.44669
	129.104	0.1031	-0.600473	5.44669
	129.104	0.025143	-0.600473	5.44669
	129.104	0.095774	-0.600473	5.44669
	129.104	0.062063	-0.600473	5.44669
	129.104	-0.089958	-0.600473	5.44669
	129.104	-0.110324	-0.600473	5.44669
	129.104	-0.059858	-0.600473	5.44669
	129.104	-0.079886	-0.600473	5.44669
	129.104	-0.015498	-0.600473	5.44669
	129.104	0.180528	-0.600473	5.44669
	129.104	0.314588	-0.600473	5.44669
	129.104	0.312916	-0.600473	5.44669
	129.104	0.217251	-0.600473	5.44669
	129.104	0.071902	-0.600473	5.44669
	129.104	0.028256	-0.600473	5.44669
	129.104	0.108173	-0.592602	5.44669
	129.104	0.115341	-0.572317	5.44669
	129.104	0.083313	-0.563928	5.44669
	129.104	0.115492	-0.582939	5.44669
	129.104	0.098788	-0.604181	5.44669
	129.104	0.073771	-0.607951	5.44669
	129.104	0.166567	-0.602239	5.44669
	129.104	0.278935	-0.598547	5.44669
	129.104	0.30325	-0.591166	5.44669
	129.104	0.275114	-0.572401	5.44669
	129.104	0.254943	-0.564473	5.44669
	129.104	0.256536	-0.583138	5.44669
	129.104	0.264379	-0.60407	5.44669
	129.104	0.267099	-0.607834	5.44669
	129.104	0.265451	-0.602229	5.44669
	129.104	0.263794	-0.598584	5.44669
	129.104	0.263686	-0.599056	5.44669
	129.104	0.264229	-0.600551	5.44669
	129.104	0.264495	-0.601009	5.44669
	129.104	0.264414	-0.592799	5.44669
	129.104	0.215095	-0.572209	5.44669
	129.104	0.088294	-0.563813	5.44669
	129.104	0.035898	-0.58293	5.44669
	129.104	0.105549	-0.604218	5.44669
	129.104	0.111526	-0.60797	5.44669
	129.104	0.082648	-0.602233	5.44669
	129.104	0.165759	-0.598538	5.44669
	129.104	0.275442	-0.599035	5.44669
	129.104	0.252883	-0.600558	5.44669
	129.104	0.099898	-0.60102	5.44669
	129.104	-0.021913	-0.600672	5.44669
	129.104	-0.028969	-0.600362	5.44669
	129.104	0.058913	-0.600356	5.44669
	129.104	0.154952	-0.600463	5.44669
	129.082	0.123734	-0.600511	5.44669
	129.024	0.070153	-0.600492	5.44669
	128.978	0.156179	-0.600468	5.44669
	128.952	0.275869	-0.600464	5.44669
	128.909	0.305658	-0.600471	5.44669
	128.87	0.277212	-0.600475	5.44669
	128.864	0.254966	-0.600475	5.44669
	128.875	0.2558	-0.600473	5.44669
	128.881	0.214872	-0.600472	5.44669
	128.88	0.091263	-0.600473	5.44669
	128.877	0.03722	-0.600473	5.44669
	128.877	0.154238	-0.600473	5.44669
	128.877	0.237621	-0.600473	5.44669
	128.878	0.134973	-0.600473	5.44669
	128.878	0.047139	-0.600473	5.44669
	128.878	0.093617	-0.600473	5.44669
	128.878	0.102525	-0.600473	5.44669
	128.878	0.083118	-0.600473	5.44669
	128.878	0.169155	-0.600473	5.44669
	128.878	0.276697	-0.600473	5.44669
	128.878	0.301392	-0.600473	5.44669
	128.878	0.275132	-0.600473	5.44669
	128.878	0.255611	-0.600473	5.44669
	128.878	0.207619	-0.600473	5.44669
	128.878	0.088291	-0.600473	5.44669
	128.878	0.038553	-0.600473	5.44669
	128.855	0.155853	-0.600473	5.44669
	128.798	0.287014	-0.600473	5.44669
	128.774	0.31045	-0.600473	5.44669
	128.828	0.275259	-0.600473	5.44669
	128.888	0.203255	-0.600473	5.44669
	128.899	0.079473	-0.600473	5.44669
	128.883	0.03641	-0.600473	5.44669
	128.872	0.158089	-0.600473	5.44669
	128.874	0.239522	-0.600473	5.44669
	128.856	0.08521	-0.600473	5.44669
	128.799	-0.129742	-0.600473	5.44669
	128.752	-0.08577	-0.600473	5.44669
	128.726	0.16916	-0.600473	5.44669
	128.682	0.334859	-0.600473	5.44669
	128.644	0.325456	-0.600473	5.44669
	128.638	0.26449	-0.600473	5.44669
	128.649	0.242593	-0.600473	5.44669
	128.655	0.255138	-0.600473	5.44669
	128.654	0.218993	-0.600473	5.44669
	128.651	0.093224	-0.600473	5.44669
	128.65	0.036577	-0.600473	5.44669
	128.651	0.153271	-0.600473	5.44669
	128.652	0.286635	-0.600473	5.44669
	128.652	0.311209	-0.600473	5.44669
	128.651	0.275712	-0.600473	5.44669
	128.651	0.252365	-0.592602	5.44669
	128.651	0.255244	-0.572317	5.44669
	128.651	0.264754	-0.563928	5.44669
	128.651	0.218526	-0.582939	5.44669
	128.629	0.08961	-0.604181	5.44669
	128.572	0.035229	-0.607951	5.44669
	128.526	0.153991	-0.602239	5.44669
	128.5	0.287415	-0.598547	5.44669
	128.479	0.31128	-0.599037	5.44669
	128.497	0.275464	-0.600556	5.44669
	128.515	0.252236	-0.601018	5.44669
	128.472	0.255278	-0.600672	5.44669
	128.418	0.264815	-0.600362	5.44669
	128.406	0.267729	-0.600356	5.44669
	128.42	0.26556	-0.600463	5.44669
	128.43	0.263616	-0.59264	5.44669
	128.429	0.263572	-0.572337	5.44669
	128.425	0.264245	-0.563923	5.44669
	128.424	0.264542	-0.58293	5.44669
	128.425	0.264428	-0.604179	5.44669
	128.425	0.264274	-0.607954	5.44669
	128.425	0.26425	-0.60224	5.44669
	128.425	0.264295	-0.598546	5.44669
	128.425	0.264322	-0.599037	5.44669
	128.425	0.264318	-0.600556	5.44669
	128.425	0.264306	-0.601018	5.44669
	128.425	0.215113	-0.600672	5.44669
	128.425	0.03915	-0.600362	5.44669
	128.425	-0.140055	-0.600356	5.44669
	128.425	-0.073669	-0.600463	5.44669
	128.425	0.177902	-0.60051	5.44669
	128.425	0.33422	-0.600492	5.44669
	128.425	0.272891	-0.600468	5.44669
	128.425	0.087338	-0.600464	5.44669
	128.425	0.014898	-0.600471	5.44669
	128.425	0.097084	-0.600475	5.44669
	128.403	0.115443	-0.600475	5.44669
	128.323	0.087297	-0.600473	5.44669
	128.219	0.166314	-0.600472	5.44669
	128.17	0.274022	-0.600473	5.44669
	128.203	0.301282	-0.600473	5.44669
	128.304	0.276036	-0.600473	5.44669
	128.412	0.256029	-0.600473	5.44669
	128.434	0.256663	-0.600473	5.44669
	128.34	0.264047	-0.600473	5.44669
	128.238	0.266915	-0.600473	5.44669
	128.242	0.216302	-0.600473	5.44669
	128.304	0.087911	-0.600473	5.44669
	128.355	-0.013882	-0.600473	5.44669
	128.381	-0.021337	-0.600473	5.44669
	128.333	0.010067	-0.600473	5.44669
	128.231	0.025608	-0.600473	5.44669
	128.171	0.070104	-0.600473	5.44669
	128.177	0.189382	-0.600473	5.44669
	128.2	0.289532	-0.600473	5.44669
	128.207	0.299537	-0.600473	5.44669
	128.202	0.269786	-0.600473	5.44669
	128.197	0.25403	-0.600473	5.44669
	128.197	0.258047	-0.600473	5.44669
	128.199	0.265337	-0.600473	5.44669
	128.199	0.266963	-0.600473	5.44669
	128.199	0.265054	-0.600473	5.44669
	128.199	0.263676	-0.600473	5.44669
	128.199	0.263777	-0.600473	5.44669
	128.199	0.26431	-0.600473	5.44669
	128.199	0.264497	-0.592602	5.44669
	128.199	0.264386	-0.572317	5.44669
	128.199	0.264273	-0.563928	5.44669
	128.199	0.264265	-0.582939	5.44669
	128.199	0.264302	-0.604181	5.44669
	128.199	0.26432	-0.607951	5.44669
	128.199	0.264314	-0.602239	5.44669
	128.199	0.215115	-0.598547	5.44669
	128.199	0.088338	-0.599037	5.44669
	128.199	0.035909	-0.600556	5.44669
	128.199	0.154728	-0.601018	5.44669
	128.199	0.287483	-0.600672	5.44669
	128.199	0.311046	-0.600362	5.44669
	128.199	0.275342	-0.600356	5.44669
	128.176	0.252268	-0.600463	5.44669
	128.119	0.255334	-0.60051	5.44669
	128.095	0.264827	-0.600492	5.44669
	128.149	0.267714	-0.600468	5.44669
	128.209	0.265549	-0.600464	5.44669
	128.22	0.263616	-0.600471	5.44669
	128.181	0.263576	-0.600475	5.44669
	128.114	0.264247	-0.600475	5.44669
	128.069	0.264542	-0.600473	5.44669
	128.047	0.264427	-0.592602	5.44669
	128.005	0.264274	-0.572317	5.44669
	127.965	0.264251	-0.563928	5.44669
	127.959	0.264295	-0.58294	5.44669
	127.969	0.264322	-0.604181	5.44669
	127.976	0.264318	-0.607951	5.44669
	127.975	0.215116	-0.602239	5.44669
	127.972	0.088337	-0.598547	5.44669
	127.971	-0.013282	-0.599037	5.44669
	127.972	-0.021237	-0.600556	5.44669
	127.973	0.059085	-0.601018	5.44669
	127.973	0.201466	-0.600672	5.44669
	127.973	0.298517	-0.600362	5.44669
	127.972	0.299007	-0.600356	5.44669
	127.972	0.26637	-0.600463	5.44669
	127.973	0.252788	-0.60051	5.44669
	127.973	0.258741	-0.592621	5.44669
	127.973	0.266069	-0.572312	5.44669
	127.972	0.267023	-0.563919	5.44669
	127.972	0.264819	-0.582938	5.44669
	127.972	0.263556	-0.604183	5.44669
	127.972	0.263811	-0.600082	5.44669
	127.972	0.264366	-0.574083	5.44669
	127.972	0.264508	-0.562001	5.44669
	127.972	0.26437	-0.581504	5.44669
	127.972	0.264262	-0.604264	5.44669
	127.972	0.264266	-0.608497	5.44669
	127.972	0.264306	-0.602437	5.44669
	127.972	0.264321	-0.598436	5.44669
	127.972	0.264314	-0.59105	5.44669
	127.972	0.264305	-0.572391	5.44669
	127.972	0.215114	-0.564511	5.44669
	127.972	0.088341	-0.583157	5.44669
	127.972	0.035911	-0.604065	5.44669
	127.972	0.105538	-0.607825	5.44669
	127.972	0.111516	-0.602227	5.44669
	127.972	0.082648	-0.598587	5.44669
	127.972	0.165763	-0.599058	5.44669
	127.972	0.275443	-0.59268	5.44669
	127.95	0.302073	-0.572853	5.44669
	127.87	0.275862	-0.564125	5.44669
	127.789	0.255675	-0.582832	5.44669
	127.797	0.256577	-0.604066	5.44669
	127.831	0.264136	-0.607942	5.44669
	127.799	0.266983	-0.602275	5.44669
	127.743	0.265489	-0.598566	5.44669
	127.727	0.263851	-0.599032	5.44669
	127.739	0.263696	-0.600547	5.44669
	127.75	0.264213	-0.601016	5.44669
	127.75	0.264485	-0.600674	5.44669
	127.747	0.264415	-0.600364	5.44669
	127.745	0.264289	-0.600356	5.44669
	127.746	0.264261	-0.592592	5.44669
	127.746	0.264294	-0.572355	5.44669
	127.724	0.264318	-0.563947	5.44669
	127.667	0.264316	-0.582934	5.44669
	127.62	0.264307	-0.604172	5.44669
	127.617	0.264304	-0.607949	5.44669
	127.653	0.264306	-0.602241	5.44669
	127.695	0.264308	-0.598548	5.44669
	127.66	0.264308	-0.599037	5.44669
	127.579	0.264307	-0.600555	5.44669
	127.572	0.264307	-0.601018	5.44669
	127.6	0.264307	-0.600672	5.44669
	127.57	0.215117	-0.600363	5.44669
	127.54	0.088342	-0.600356	5.44669
	127.582	-0.013281	-0.600463	5.44669
	127.617	-0.021238	-0.60051	5.44669
	127.573	0.059084	-0.600492	5.44669
	127.513	0.201466	-0.600468	5.44669
	127.499	0.298518	-0.600464	5.44669
	127.514	0.299007	-0.600471	5.44669
	127.525	0.26637	-0.600475	5.44669
	127.524	0.252788	-0.592604	5.44669
	127.52	0.258741	-0.572317	5.44669
	127.518	0.266069	-0.563927	5.44669
	127.519	0.267023	-0.582939	5.44669
	127.52	0.264819	-0.604181	5.44669
	127.52	0.263556	-0.607951	5.44669
	127.52	0.263811	-0.602239	5.44669
	127.52	0.264366	-0.598547	5.44669
	127.52	0.264508	-0.591166	5.44669
	127.52	0.26437	-0.572401	5.44669
	127.52	0.264262	-0.564473	5.44669
	127.52	0.264266	-0.583138	5.44669
	127.52	0.264306	-0.60407	5.44669
	127.52	0.264321	-0.607834	5.44669
	127.498	0.264314	-0.594358	5.44669
	127.44	0.264305	-0.570429	5.44669
	127.416	0.264304	-0.562511	5.44669
	127.47	0.264307	-0.583017	5.44669
	127.53	0.264308	-0.604717	5.44669
	127.519	0.264308	-0.608148	5.44669
	127.423	0.264307	-0.602131	5.44669
	127.309	0.215117	-0.598431	5.44669
	127.261	0.088342	-0.599027	5.44669
	127.275	0.03591	-0.600593	5.44669
	127.32	0.105537	-0.601037	5.44669
	127.404	0.111516	-0.600666	5.44669
	127.479	0.082648	-0.600353	5.44669
	127.445	0.165763	-0.600354	5.44669
	127.331	0.226253	-0.600466	5.44669
	127.262	0.126108	-0.600512	5.44669
	127.268	0.047465	-0.600492	5.44669
	127.294	0.146095	-0.600467	5.44669
	127.303	0.279751	-0.600464	5.44669
	127.297	0.310875	-0.600471	5.44669
	127.292	0.278019	-0.600475	5.44669
	127.292	0.25345	-0.600475	5.44669
	127.293	0.254878	-0.600473	5.44669
	127.294	0.264216	-0.600472	5.44669
	127.294	0.26762	-0.600473	5.44669
	127.294	0.265727	-0.600473	5.44669
	127.293	0.263724	-0.600473	5.44669
	127.294	0.263558	-0.600473	5.44669
	127.294	0.264201	-0.600473	5.44669
	127.294	0.264529	-0.600473	5.44669
	127.294	0.264438	-0.592602	5.44669
	127.294	0.264283	-0.572317	5.44669
	127.294	0.264251	-0.563928	5.44669
	127.271	0.264292	-0.582939	5.44669
	127.192	0.264321	-0.604181	5.44669
	127.088	0.264318	-0.607951	5.44669
	127.038	0.264307	-0.602239	5.44669
	127.049	0.264303	-0.598547	5.44669
	127.07	0.264306	-0.599037	5.44669
	127.075	0.264308	-0.600556	5.44669
	127.07	0.264308	-0.601018	5.44669
	127.066	0.264307	-0.600672	5.44669
	127.066	0.264307	-0.600362	5.44669
	127.067	0.264307	-0.600356	5.44669
	127.068	0.264307	-0.600463	5.44669
	127.068	0.264307	-0.60051	5.44669
	127.067	0.264307	-0.600492	5.44669
	127.067	0.264307	-0.600468	5.44669
	127.067	0.264307	-0.600464	5.44669
	127.067	0.264307	-0.600471	5.44669
	127.067	0.264307	-0.600475	5.44669
	127.067	0.264307	-0.600475	5.44669
	127.067	0.264307	-0.600473	5.44669
	127.067	0.264307	-0.600472	5.44669
	127.067	0.264307	-0.600473	5.44669
	127.067	0.264307	-0.600473	5.44669
	127.067	0.264307	-0.600473	5.44669
	127.067	0.264307	-0.600473	5.44669
	127.067	0.264307	-0.600473	5.44669
	127.067	0.264307	-0.600473	5.44669
	127.067	0.264307	-0.600473	5.44669
	127.067	0.264307	-0.600473	5.44669
	127.067	0.264307	-0.600473	5.44669
	127.067	0.264307	-0.592602	5.44669
	127.045	0.264307	-0.572317	5.44669
	126.988	0.264307	-0.563928	5.44669
	126.964	0.264307	-0.582939	5.44669
	126.995	0.264307	-0.604181	5.44669
	126.976	0.264307	-0.607951	5.44669
	126.905	0.264307	-0.594368	5.44669
	126.897	0.264307	-0.56252	5.44669
	126.921	0.264307	-0.534337	5.44669
	126.889	0.264307	-0.546478	5.44669
	126.861	0.264307	-0.587193	5.44669
	126.903	0.264307	-0.611858	5.44669
	126.938	0.264307	-0.609607	5.44268
	126.894	0.264307	-0.600195	5.43234
	126.834	0.264307	-0.597101	5.42806
	126.82	0.264307	-0.599158	5.43775
	126.835	0.264307	-0.60112	5.44858
	126.846	0.264307	-0.601211	5.4505
	126.845	0.264307	-0.600552	5.44759
	126.841	0.264307	-0.592373	5.44571
	126.84	0.264307	-0.572193	5.44595
	126.84	0.264307	-0.563957	5.44673
	126.841	0.264307	-0.582996	5.44696
	126.841	0.264307	-0.604194	5.44679
	126.841	0.264307	-0.607937	5.44663
	126.841	0.264307	-0.602228	5.44663
	126.841	0.264307	-0.598547	5.44668
	126.841	0.264307	-0.599041	5.44671
	126.841	0.264307	-0.600558	5.45071
	126.819	0.264307	-0.601017	5.46103
	126.739	0.264307	-0.600671	5.46531
	126.658	0.264307	-0.600362	5.45562
	126.666	0.264307	-0.600356	5.4448
	126.7	0.264307	-0.600463	5.44288
	126.667	0.264307	-0.60051	5.44579
	126.612	0.264307	-0.600492	5.44767
	126.596	0.264307	-0.600468	5.44742
	126.608	0.264307	-0.600464	5.44664
	126.619	0.264307	-0.600471	5.44641
	126.619	0.264307	-0.600475	5.44658
	126.615	0.264307	-0.600475	5.44674
	126.613	0.264307	-0.592602	5.44675
	126.614	0.264307	-0.572317	5.44669
	126.615	0.264307	-0.563928	5.44667
	126.615	0.264307	-0.58294	5.44668
	126.615	0.264307	-0.604181	5.44669
	126.615	0.264307	-0.607951	5.44669
	126.615	0.264307	-0.602239	5.44669
	126.615	0.264307	-0.598547	5.44669
	126.615	0.264307	-0.599037	5.44669
	126.615	0.264307	-0.600556	5.44669
	126.615	0.264307	-0.601018	5.44669
	126.615	0.264307	-0.600672	5.44669
	126.592	0.264307	-0.600362	5.44669
	126.513	0.264307	-0.592485	5.44669
	126.431	0.264307	-0.572308	5.44669
	126.462	0.264307	-0.563965	5.44669
	126.553	0.313497	-0.575088	5.44669
	126.567	0.440273	-0.57602	5.44669
	126.515	0.492705	-0.571397	5.44669
	126.463	0.373887	-0.584703	5.44669
	126.41	0.241132	-0.602257	5.44669
	126.399	0.217568	-0.606517	5.44669
	126.457	0.253272	-0.602322	5.44669
	126.491	0.276346	-0.599091	5.44669
	126.442	0.27328	-0.599236	5.44669
	126.38	0.263787	-0.600446	5.44669
	126.367	0.2609	-0.600901	5.44669
	126.383	0.263065	-0.600662	5.44669
	126.394	0.264998	-0.6004	5.44669
	126.393	0.265038	-0.600375	5.44669
	126.388	0.264368	-0.600458	5.44669
	126.387	0.264073	-0.600501	5.44669
	126.388	0.264187	-0.60049	5.44669
	126.389	0.26434	-0.60047	5.44669
	126.389	0.264364	-0.600466	5.44669
	126.389	0.264319	-0.600471	5.44669
	126.388	0.264292	-0.600475	5.44669
	126.388	0.264297	-0.600474	5.44669
	126.388	0.264308	-0.600473	5.44669
	126.388	0.313502	-0.600472	5.44669
	126.388	0.440274	-0.600473	5.44669
	126.388	0.492704	-0.600473	5.44669
	126.388	0.373886	-0.600473	5.44669
	126.388	0.241132	-0.600473	5.44669
	126.388	0.217569	-0.600473	5.44669
	126.388	0.253272	-0.600473	5.44669
	126.388	0.276346	-0.600473	5.44669
	126.388	0.27328	-0.600473	5.44669
	126.388	0.263787	-0.600473	5.44669
	126.388	0.2609	-0.600473	5.44669
	126.388	0.263065	-0.600473	5.44669
	126.388	0.264998	-0.600473	5.44669
	126.388	0.265038	-0.600473	5.44669
	126.388	0.264368	-0.600473	5.44669
	126.366	0.264073	-0.600473	5.44669
	126.309	0.264187	-0.600473	5.44669
	126.285	0.26434	-0.600473	5.44669
	126.339	0.264364	-0.600473	5.44669
	126.377	0.264319	-0.600473	5.44669
	126.308	0.264292	-0.600473	5.44669
	126.188	0.264297	-0.600473	5.44669
	126.128	0.264308	-0.592602	5.44669
	126.14	0.264311	-0.572317	5.44669
	126.187	0.264309	-0.563928	5.44669
	126.251	0.264306	-0.582939	5.44669
	126.291	0.264306	-0.604181	5.44669
	126.289	0.264307	-0.607951	5.44669
	126.253	0.264307	-0.602239	5.44669
	126.191	0.264307	-0.598547	5.44669
	126.147	0.264307	-0.591166	5.44669
	126.147	0.264307	-0.572401	5.44669
	126.161	0.313497	-0.564473	5.44669
	126.167	0.440273	-0.583138	5.44669
	126.165	0.492705	-0.5962	5.44669
	126.161	0.373887	-0.579679	5.44669
	126.161	0.241132	-0.565684	5.44669
	126.162	0.217568	-0.581051	5.44669
	126.162	0.302462	-0.602764	5.44669
	126.162	0.452312	-0.608029	5.44669
	126.162	0.501677	-0.602775	5.44669
	126.162	0.373367	-0.598743	5.44669
	126.162	0.237726	-0.598929	5.44669
	126.162	0.216326	-0.600441	5.44669
	126.14	0.253962	-0.601008	5.44669
	126.082	0.277077	-0.600708	5.44669
	126.059	0.273341	-0.600381	5.44669
	126.112	0.312743	-0.600351	5.44669
	126.173	0.436746	-0.600454	5.44669
	126.183	0.491496	-0.600509	5.44669
	126.167	0.374634	-0.600494	5.4507
	126.157	0.241875	-0.600469	5.46104
	126.136	0.217614	-0.600464	5.46531
	126.083	0.253027	-0.60047	5.45562
	126.038	0.276227	-0.600475	5.4448
	126.011	0.273317	-0.600475	5.44287
	125.967	0.263845	-0.600473	5.44579
	125.928	0.260911	-0.600472	5.44767
	125.922	0.263049	-0.600473	5.44742
	125.933	0.314177	-0.600473	5.44664
	125.94	0.490195	-0.600473	5.44641
	125.938	0.668735	-0.600473	5.44658
	125.936	0.651242	-0.600473	5.44674
	125.935	0.526557	-0.600473	5.44675
	125.936	0.422823	-0.600473	5.44669
	125.936	0.316169	-0.600473	5.44667
	125.914	0.291338	-0.600473	5.44668
	125.834	0.414531	-0.600473	5.44669
	125.73	0.490112	-0.600473	5.44669
	125.703	0.382	-0.600473	5.44669
	125.771	0.24546	-0.600473	5.44669
	125.816	0.216499	-0.600473	5.44669
	125.789	0.300476	-0.600473	5.44669
	125.781	0.50105	-0.600473	5.44669
	125.812	0.72735	-0.600473	5.44669
	125.855	0.827298	-0.600473	5.44669
	125.91	0.800833	-0.600473	5.44669
	125.926	0.75614	-0.600473	5.44669
	125.87	0.69794	-0.600473	5.44669
	125.811	0.534135	-0.600473	5.44669
	125.78	0.314041	-0.600473	5.44669
	125.739	0.252808	-0.600473	5.44669
	125.702	0.448644	-0.600473	5.44669
	125.697	0.722696	-0.592602	5.44669
	125.707	0.794842	-0.572317	5.44669
	125.713	0.63354	-0.563928	5.44669
	125.712	0.525428	-0.582939	5.44669
	125.709	0.633499	-0.604181	5.44669
	125.709	0.781591	-0.607951	5.44669
	125.709	0.766217	-0.602239	5.44669
	125.71	0.602582	-0.598547	5.44669
	125.71	0.473757	-0.599037	5.44669
	125.71	0.418357	-0.600556	5.44669
	125.71	0.333122	-0.601018	5.44669
	125.71	0.250845	-0.600672	5.44669
	125.71	0.236184	-0.600362	5.44669
	125.71	0.257625	-0.600356	5.44669
	125.71	0.320745	-0.600463	5.44669
	125.71	0.445691	-0.60051	5.44669
	125.71	0.54159	-0.600492	5.44669
	125.71	0.596989	-0.600468	5.44669
	125.71	0.693934	-0.600464	5.44669
	125.71	0.781117	-0.600471	5.44669
	125.71	0.744481	-0.600475	5.44669
	125.71	0.544447	-0.600475	5.44669
	125.71	0.35096	-0.600473	5.44669
	125.71	0.419961	-0.592602	5.44669
	125.71	0.677711	-0.572317	5.44669
	125.71	0.786498	-0.563928	5.44669
	125.71	0.646083	-0.58294	5.44669
	125.71	0.533655	-0.604181	5.44669
	125.71	0.632488	-0.607951	5.44669
	125.71	0.778244	-0.602239	5.44669
	125.687	0.765174	-0.598547	5.44669
	125.608	0.603335	-0.599037	5.44669
	125.504	0.523633	-0.592685	5.44669
	125.454	0.643533	-0.572863	5.44669
	125.465	0.78644	-0.564127	5.44669
	125.486	0.813873	-0.582829	5.44669
	125.491	0.776182	-0.604064	5.44669
	125.486	0.750899	-0.607942	5.44669
	125.482	0.753747	-0.594405	5.44669
	125.482	0.763933	-0.56254	5.44669
	125.483	0.767188	-0.534331	5.44669
	125.484	0.764931	-0.546469	5.44669
	125.484	0.762829	-0.587191	5.44669
	125.483	0.762751	-0.611861	5.44669
	125.483	0.763465	-0.609608	5.44669
	125.483	0.763792	-0.600195	5.44669
	125.483	0.763675	-0.597101	5.44669
	125.483	0.76351	-0.599158	5.44669
	125.483	0.763482	-0.60112	5.44669
	125.483	0.714339	-0.601212	5.44669
	125.483	0.587593	-0.600552	5.44669
	125.483	0.535157	-0.600244	5.44669
	125.483	0.653962	-0.600349	5.44669
	125.483	0.786713	-0.600502	5.44669
	125.461	0.81028	-0.600529	5.44669
	125.404	0.77458	-0.600486	5.44669
	125.38	0.751505	-0.600458	5.44669
	125.434	0.75457	-0.600462	5.44669
	125.472	0.764062	-0.600474	5.44669
	125.402	0.76695	-0.600477	5.44669
	125.283	0.764785	-0.600474	5.44669
	125.245	0.762853	-0.600472	5.44669
	125.314	0.762812	-0.600472	5.44669
	125.386	0.763482	-0.600473	5.44669
	125.396	0.763777	-0.600473	5.44669
	125.353	0.763663	-0.600473	5.44669
	125.283	0.76351	-0.600473	5.44669
	125.24	0.763487	-0.600473	5.44669
	125.241	0.763531	-0.600473	5.44669
	125.257	0.763558	-0.600473	5.44669
	125.263	0.763554	-0.600473	5.44669
	125.259	0.763542	-0.600473	5.44669
	125.256	0.763539	-0.600473	5.44669
	125.256	0.763542	-0.600473	5.44669
	125.257	0.763544	-0.600473	5.44669
	125.257	0.763544	-0.600473	5.44669
	125.257	0.763543	-0.600473	5.44669
	125.257	0.763543	-0.600473	5.44669
	125.235	0.763543	-0.600473	5.44669
	125.177	0.763543	-0.600473	5.44669
	125.154	0.763543	-0.600473	5.44669
	125.207	0.763543	-0.600473	5.44669
	125.245	0.763543	-0.600473	5.44669
	125.176	0.763543	-0.600473	5.44669
	125.079	0.763543	-0.600473	5.44669
	125.098	0.812733	-0.600473	5.44669
	125.214	0.939509	-0.600473	5.44669
	125.267	0.991941	-0.600473	5.44669
	125.183	0.922313	-0.600473	5.44669
	125.052	0.965524	-0.600473	5.44669
	124.992	1.17036	-0.600473	5.44669
	125.008	1.26645	-0.600473	5.44669
	125.035	1.09038	-0.600473	5.44669
	125.041	0.861373	-0.600473	5.44669
	125.033	0.85804	-0.600473	5.44669
	125.028	0.942798	-0.600473	5.44669
	125.029	0.931047	-0.600473	5.44669
	125.031	0.986707	-0.600473	5.44669
	125.031	1.12695	-0.600473	5.44669
	125.031	1.08538	-0.600473	5.44669
	125.031	0.906985	-0.600473	5.44669
	125.031	0.927818	-0.600473	5.44669
	125.031	1.11113	-0.600473	5.44669
	125.008	1.14892	-0.600473	5.44669
	124.951	1.09459	-0.600473	5.44669
	124.927	1.15599	-0.600473	5.44669
	124.981	1.26567	-0.600473	5.44669
	125.041	1.30002	-0.600473	5.44669
	125.03	1.27705	-0.600473	5.44669
	124.956	1.25547	-0.600473	5.44669
	124.922	1.25464	-0.600473	5.44669
	124.977	1.26197	-0.600473	5.44669
	125.019	1.26533	-0.600473	5.44669
	124.974	1.26414	-0.600473	5.44669
	124.91	1.26244	-0.600473	5.44669
	124.896	1.26215	-0.600473	5.44669
	124.933	1.26264	-0.600473	5.44669
	124.98	1.26294	-0.600473	5.44669
	124.946	1.2629	-0.600473	5.44669
	124.864	1.26277	-0.600473	5.4507
	124.856	1.26273	-0.600473	5.46104
	124.884	1.26276	-0.592602	5.46531
	124.854	1.26279	-0.572317	5.45562
	124.803	1.26279	-0.563928	5.4448
	124.787	1.26278	-0.582939	5.44287
	124.798	1.26278	-0.604181	5.44579
	124.808	1.26278	-0.600081	5.44767
	124.808	1.26278	-0.574083	5.44742
	124.805	1.26278	-0.562002	5.44664
	124.803	1.26278	-0.581504	5.44641
	124.804	1.26278	-0.604264	5.44658
	124.805	1.26278	-0.608496	5.44674
	124.805	1.26278	-0.602437	5.44675
	124.804	1.26278	-0.598436	5.44669
	124.804	1.26278	-0.59892	5.44667
	124.804	1.26278	-0.600546	5.44668
	124.804	1.26278	-0.601056	5.44669
	124.804	1.26278	-0.600691	5.44669
	124.804	1.26278	-0.600357	5.44669
	124.782	1.26278	-0.600347	5.44669
	124.725	1.26278	-0.600461	5.44669
	124.701	1.26278	-0.600513	5.44669
	124.755	1.26278	-0.600494	5.44669
	124.815	1.26278	-0.600467	5.44669
	124.826	1.26278	-0.600463	5.44669
	124.809	1.26278	-0.600471	5.44669
	124.799	1.26278	-0.600475	5.44669
	124.778	1.26278	-0.600475	5.44669
	124.725	1.26278	-0.600473	5.44669
	124.68	1.26278	-0.600472	5.44669
	124.653	1.26278	-0.600473	5.44669
	124.609	1.26278	-0.600473	5.44669
	124.57	1.26278	-0.600473	5.44669
	124.565	1.26278	-0.600473	5.44669
	124.576	1.31197	-0.600473	5.44669
	124.582	1.48794	-0.600473	5.44669
	124.581	1.71633	-0.600473	5.44669
	124.578	1.77672	-0.600473	5.44669
	124.577	1.62677	-0.600473	5.44669
	124.578	1.5276	-0.592602	5.44669
	124.578	1.63538	-0.572317	5.44669
	124.578	1.78018	-0.563928	5.44669
	124.578	1.81271	-0.582939	5.44669
	124.578	1.77649	-0.604181	5.44669
	124.578	1.75001	-0.607951	5.44669
	124.578	1.75183	-0.602239	5.44669
	124.578	1.76202	-0.598547	5.44669
	124.578	1.76563	-0.599037	5.44669
	124.578	1.76353	-0.600556	5.44669
	124.556	1.76136	-0.601018	5.44669
	124.476	1.7612	-0.600672	5.44669
	124.373	1.76191	-0.600362	5.44669
	124.323	1.76226	-0.600356	5.44669
	124.356	1.76215	-0.600463	5.44669
	124.434	1.76199	-0.60051	5.44669
	124.463	1.76195	-0.600492	5.44669
	124.404	1.762	-0.600468	5.44669
	124.34	1.76203	-0.600464	5.44669
	124.329	1.76203	-0.600471	5.44669
	124.347	1.76202	-0.600475	5.44669
	124.358	1.76201	-0.600475	5.44669
	124.356	1.8112	-0.600473	5.44669
	124.352	1.98717	-0.600472	5.44669
	124.35	2.16638	-0.600473	5.44669
	124.351	2.14918	-0.600473	5.44669
	124.352	2.07358	-0.600473	5.44669
	124.352	2.09646	-0.600473	5.44669
	124.352	2.04222	-0.600473	5.44669
	124.352	1.89861	-0.600473	5.44669
	124.352	1.93827	-0.600473	5.44669
	124.352	2.16625	-0.600473	5.44669
	124.352	2.32222	-0.600473	5.44669
	124.352	2.31834	-0.600473	5.44669
	124.352	2.26314	-0.600473	5.44669
	124.352	2.24169	-0.600473	5.44669
	124.352	2.25238	-0.600473	5.44669
	124.352	2.26449	-0.600473	5.44669
	124.352	2.26576	-0.600473	5.44669
	124.352	2.31118	-0.600473	5.44669
	124.352	2.43592	-0.600473	5.44669
	124.352	2.48884	-0.600473	5.44669
	124.352	2.37095	-0.600473	5.44669
	124.352	2.23841	-0.600473	5.44669
	124.352	2.21461	-0.600473	5.44669
	124.352	2.25014	-0.600473	5.44669
	124.352	2.27322	-0.600473	5.44669
	124.352	2.31941	-0.600473	5.44669
	124.352	2.48591	-0.592602	5.44669
	124.352	2.71141	-0.572317	5.44669
	124.352	2.77395	-0.563928	5.44669
	124.352	2.62593	-0.582939	5.44669
	124.352	2.5268	-0.604181	5.44669
	124.352	2.63392	-0.607951	5.44669
	124.352	2.77841	-0.594368	5.44669
	124.33	2.81107	-0.570391	5.44669
	124.25	2.775	-0.562492	5.44669
	124.169	2.74854	-0.583023	5.44669
	124.199	2.75032	-0.604726	5.44669
	124.29	2.76047	-0.60815	5.44669
	124.281	2.81329	-0.602128	5.44669
	124.172	2.93797	-0.59843	5.44669
	124.118	2.98824	-0.599028	5.44669
	124.177	2.86926	-0.600594	5.44669
	124.228	2.78639	-0.601037	5.44669
	124.207	2.88996	-0.600666	5.44669
	124.199	3.02718	-0.600353	5.44669
	124.206	3.10723	-0.600354	5.44669
	124.168	3.19978	-0.600466	5.44669
	124.12	3.27635	-0.600512	5.44669
	124.109	3.28602	-0.600492	5.44669
	124.121	3.26451	-0.600467	5.44669
	124.107	3.25233	-0.600464	5.44669
	124.049	3.25492	-0.600471	5.44669
	124.022	3.26033	-0.600475	5.44669
	124.052	3.26169	-0.600475	5.44669
	124.056	3.30952	-0.600473	5.44669
	124.043	3.48443	-0.600472	5.44669
	124.081	3.71287	-0.600473	5.44669
	124.131	3.82285	-0.600473	5.44669
	124.143	3.79982	-0.600473	5.44669
	124.108	3.753	-0.600473	5.44669
	124.02	3.74188	-0.600473	5.44669
	123.916	3.75391	-0.600473	5.44669
	123.893	3.76291	-0.600473	5.44669
	123.962	3.76241	-0.600473	5.44669
	124.006	3.759	-0.600473	5.44669
	123.956	3.75775	-0.600473	5.44669
	123.891	3.75844	-0.600473	5.44669
	123.876	3.75917	-0.600473	5.44669
	123.893	3.80842	-0.600473	5.44669
	123.905	3.98415	-0.600473	5.44669
	123.904	4.26162	-0.600473	5.44669
	123.899	4.49801	-0.600473	5.44669
	123.898	4.57651	-0.600473	5.44669
	123.899	4.58694	-0.600473	5.44669
	123.9	4.67153	-0.600473	5.44669
	123.9	4.76957	-0.600473	5.44669
	123.899	4.79107	-0.600473	5.44669
	123.899	4.81608	-0.592602	5.44669
	123.899	4.97454	-0.572317	5.44669
	123.899	5.20424	-0.563928	5.44669
	123.899	5.3206	-0.582939	5.44669
	123.899	5.34899	-0.604181	5.44669
	123.899	5.4768	-0.607951	5.44669
	123.877	5.69273	-0.602239	5.44669
	123.819	5.81425	-0.598547	5.44669
	123.773	5.84971	-0.599037	5.44669
	123.748	5.97865	-0.600556	5.44669
	123.704	6.24172	-0.601018	5.44669
	123.665	6.53795	-0.600672	5.44669
	123.66	6.75282	-0.600362	5.44669
	123.67	6.86509	-0.600356	5.44669
	123.677	7.00352	-0.600463	5.44669
	123.675	7.19574	-0.60051	5.44669
	123.673	7.35301	-0.600492	5.44669
	123.672	7.51808	-0.600468	5.44669
	123.673	7.70542	-0.600464	5.44669
	123.673	7.80198	-0.600471	5.44669
	123.673	7.83719	-0.600475	5.44669
	123.673	7.9749	-0.600475	5.44669
	123.673	8.19255	-0.600473	5.44669
	123.673	8.36046	-0.600472	5.44669
	123.673	8.5701	-0.600473	5.44669
	123.673	8.92768	-0.600473	5.44669
	123.651	9.25189	-0.600473	5.44669
	123.593	9.39839	-0.600473	5.44669
	123.569	9.51391	-0.600473	5.44669
	123.601	9.68463	-0.600473	5.44669
	123.604	9.84107	-0.600473	5.44669
	123.591	10.0626	-0.600473	5.44669
	123.606	10.4293	-0.600473	5.44669
	123.598	10.8023	-0.600473	5.44669
	123.564	11.0721	-0.600473	5.44669
	123.526	11.288	-0.600473	5.44669
	123.474	11.5165	-0.600473	5.44669
	123.435	11.7202	-0.600473	5.44669
	123.433	11.8519	-0.600473	5.44669
	123.445	12.0516	-0.600473	5.44669
	123.451	12.418	-0.600473	5.44669
	123.449	12.7986	-0.600473	5.44669
	123.446	13.0717	-0.600473	5.44669
	123.446	13.2863	-0.600473	5.44669
	123.446	13.5131	-0.600473	5.44669
	123.447	13.7657	-0.600473	5.44669
	123.447	14.0246	-0.600473	5.44669
	123.447	14.2771	-0.600473	5.44669
	123.447	14.5246	-0.600473	5.44669
	123.447	14.7723	-0.600473	5.44669
	123.447	15.0219	-0.592602	5.44669
	123.447	15.223	-0.572317	5.44669
	123.447	15.2969	-0.563928	5.44669
	123.447	15.318	-0.582939	5.44669
	123.447	15.4579	-0.604181	5.44669
	123.447	15.6815	-0.607951	5.44669
	123.447	15.8019	-0.602239	5.44669
	123.424	15.8342	-0.598547	5.44669
	123.345	15.9622	-0.599037	5.44669
	123.241	16.1768	-0.600556	5.44669
	123.214	16.2977	-0.601018	5.44669
	123.304	16.3334	-0.600672	5.44669
	123.406	16.4627	-0.600362	5.44669
	123.381	16.7258	-0.600356	5.44669
	123.262	17.0219	-0.600463	5.44669
	123.187	17.2367	-0.60051	5.44669
	123.193	17.349	-0.592621	5.44669
	123.221	17.4875	-0.572312	5.44669
	123.23	17.6797	-0.563919	5.44669
	123.224	17.7878	-0.582938	5.44669
	123.219	17.8261	-0.604183	5.44669
	123.218	17.961	-0.607953	5.44669
	123.22	18.1764	-0.602238	5.44669
	123.221	18.3443	-0.598546	5.44669
	123.221	18.5056	-0.599037	5.44669
	123.22	18.6875	-0.600556	5.44669
	123.22	18.7832	-0.601018	5.44669
	123.22	18.8199	-0.600672	5.44669
	123.22	18.9586	-0.600362	5.44669
	123.22	19.1761	-0.600356	5.44669
	123.22	19.3436	-0.600463	5.44669
	123.22	19.504	-0.60051	5.44669
	123.198	19.6857	-0.600492	5.44669
	123.141	19.7816	-0.600468	5.44669
	123.117	19.8185	-0.600464	5.44669
	123.148	19.9571	-0.600471	5.44669
	123.151	20.1746	-0.600475	5.44669
	123.116	20.2929	-0.600475	5.44669
	123.096	20.2773	-0.592602	5.44669
	123.1	20.2798	-0.572317	5.44669
	123.086	20.4421	-0.563928	5.44669
	123.031	20.6814	-0.58294	5.44669
	122.982	20.8004	-0.604181	5.44669
	122.977	20.7773	-0.607951	5.44669
	122.991	20.7272	-0.602239	5.44669
	122.999	20.764	-0.598547	5.44669
	122.997	20.9525	-0.591166	5.44669
	122.994	21.1907	-0.572401	5.44669
	122.993	21.349	-0.564473	5.44669
	122.994	21.449	-0.583138	5.44669
	122.994	21.4533	-0.60407	5.44669
	122.994	21.3242	-0.607834	5.44669
	122.994	21.2534	-0.602229	5.44669
	122.994	21.4149	-0.598584	5.44669
	122.994	21.6782	-0.599056	5.44669
	122.994	21.8073	-0.600551	5.44669
	122.994	21.7799	-0.601009	5.44669
	122.994	21.7244	-0.60067	5.44669
	122.994	21.7604	-0.600365	5.44669
	122.994	21.9506	-0.600358	5.44669
	122.994	22.1897	-0.600463	5.44669
	122.994	22.3479	-0.60051	5.44669
	122.994	22.4966	-0.600492	5.44669
	122.972	22.6768	-0.600468	5.44669
	122.914	22.7762	-0.600464	5.44669
	122.891	22.8151	-0.600471	5.44669
	122.944	22.9533	-0.592605	5.44669
	123.005	23.1699	-0.572319	5.44669
	123.015	23.3372	-0.563928	5.44669
	122.977	23.4977	-0.582939	5.44669
	122.887	23.6796	-0.604181	5.44669
	122.784	23.7755	-0.607951	5.44669
	122.739	23.8124	-0.602239	5.44669
	122.751	23.951	-0.598547	5.44669
	122.771	24.1685	-0.599037	5.44669
	122.775	24.2868	-0.600556	5.44669
	122.77	24.3203	-0.601018	5.44669
	122.766	24.4496	-0.600672	5.44669
	122.766	24.7135	-0.600362	5.44669
	122.768	25.01	-0.600356	5.44669
	122.768	25.2246	-0.600463	5.44669
	122.768	25.3368	-0.60051	5.44669
	122.768	25.4752	-0.600492	5.44669
	122.768	25.7167	-0.600468	5.44669
	122.768	26.0007	-0.600464	5.44669
	122.768	26.2182	-0.600471	5.44669
	122.768	26.3359	-0.600475	5.44669
	122.768	26.4757	-0.600475	5.44669
	122.768	26.6665	-0.600473	5.44669
	122.768	26.7736	-0.600472	5.44669
	122.768	26.7627	-0.600473	5.44669
	122.768	26.7713	-0.600473	5.44669
	122.768	26.9343	-0.600473	5.44669
	122.746	27.221	-0.600473	5.44669
	122.666	27.515	-0.600473	5.44669
	122.585	27.7697	-0.600473	5.44669
	122.615	28.0056	-0.600473	5.44669
	122.729	28.1985	-0.592602	5.44669
	122.777	28.2739	-0.572317	5.44669
	122.692	28.2985	-0.563928	5.44669
	122.562	28.4885	-0.582939	5.44669
	122.503	28.8872	-0.604181	5.44669
	122.519	29.2354	-0.607951	5.44669
	122.546	29.3772	-0.602239	5.44669
	122.551	29.4823	-0.598547	5.44669
	122.544	29.6995	-0.599037	5.44669
	122.539	29.9853	-0.600556	5.44669
	122.54	30.2613	-0.601018	5.44669
	122.542	30.5091	-0.600672	5.44669
	122.542	30.6994	-0.600362	5.44669
	122.542	30.8186	-0.600356	5.44669
	122.541	31.0179	-0.592592	5.44669
	122.541	31.3885	-0.572355	5.44669
	122.541	31.7218	-0.563947	5.44669
	122.542	31.8183	-0.582934	5.44669
	122.542	31.8035	-0.604172	5.44669
	122.542	31.9206	-0.607949	5.44669
	122.542	32.1474	-0.602241	5.44669
	122.542	32.3265	-0.598548	5.44669
	122.519	32.5376	-0.599037	5.44669
	122.462	32.8918	-0.600555	5.44669
	122.416	33.2632	-0.601018	5.44669
	122.39	33.5369	-0.600672	5.44669
	122.346	33.7057	-0.600363	5.44669
	122.307	33.7578	-0.600356	5.44669
	122.302	33.7813	-0.600463	5.44669
	122.312	33.93	-0.60051	5.44669
	122.319	34.2056	-0.600492	5.44669
	122.318	34.5	-0.600468	5.44669
	122.315	34.7589	-0.600464	5.44669
	122.314	34.9964	-0.600471	5.44669
	122.315	35.2377	-0.600475	5.44669
	122.315	35.4881	-0.600475	5.44669
	122.293	35.6918	-0.600473	5.44669
	122.235	35.7666	-0.600472	5.44669
	122.189	35.7871	-0.600473	5.44669
	122.163	35.9264	-0.600473	5.44669
	122.12	36.1992	-0.592602	5.44669
	122.081	36.4958	-0.572317	5.44669
	122.075	36.7565	-0.563928	5.44669
	122.086	36.9941	-0.582939	5.44669
	122.093	37.2347	-0.604181	5.44669
	122.091	37.4848	-0.607951	5.44669
	122.089	37.6886	-0.602239	5.44669
	122.088	37.7635	-0.598547	5.44669
	122.089	37.7841	-0.599037	5.44669
	122.089	37.9234	-0.592685	5.44669
	122.089	38.1961	-0.572863	5.44669
	122.089	38.5419	-0.564127	5.44669
	122.089	38.8802	-0.582829	5.44669
	122.089	39.0434	-0.604064	5.44669
	122.089	39.0636	-0.607942	5.44669
	122.089	39.173	-0.602276	5.44669
	122.089	39.4336	-0.598566	5.44669
	122.067	39.6866	-0.599032	5.44669
	122.009	39.8273	-0.600547	5.44669
	121.963	40.0132	-0.601016	5.44669
	121.96	40.3706	-0.600674	5.44669
	121.974	40.7523	-0.600364	5.44669
	121.958	41.0291	-0.600356	5.44669
	121.899	41.2448	-0.600463	5.44669
	121.849	41.4708	-0.60051	5.44669
	121.845	41.7226	-0.600492	5.44669
	121.86	41.9816	-0.600468	5.44669
	121.868	42.2343	-0.600464	5.44669
	121.866	42.4819	-0.600471	5.44669
	121.862	42.7296	-0.600475	5.44669
	121.861	42.9791	-0.600475	5.44669
	121.862	43.1802	-0.600473	5.44669
	121.863	43.3033	-0.600472	5.44669
	121.863	43.4512	-0.600473	5.44669
	121.863	43.6435	-0.600473	5.44669
	121.863	43.7483	-0.600473	5.44669
	121.863	43.7852	-0.600473	5.44669
	121.863	43.9699	-0.600473	5.44669
	121.863	44.362	-0.600473	5.44669
	121.863	44.7092	-0.600473	5.44669
	121.863	44.8531	-0.600473	5.44669
	121.863	44.9593	-0.600473	5.44669
	121.863	45.127	-0.600473	5.44669
	121.863	45.2856	-0.600473	5.44669
	121.84	45.4599	-0.600473	5.44669
	121.783	45.6506	-0.600473	5.44669
	121.737	45.7945	-0.600473	5.44669
	121.711	45.9545	-0.600473	5.44669
	121.668	46.1937	-0.600473	5.44669
	121.629	46.4691	-0.600473	5.44669
	121.623	46.733	-0.600473	5.44669
	121.634	46.9794	-0.600473	5.44268
	121.662	47.1734	-0.600473	5.43234
	121.719	47.2947	-0.600473	5.42806
	121.74	47.4443	-0.600473	5.43775
	121.685	47.638	-0.600473	5.44858
	121.626	47.7919	-0.600473	5.4505
	121.615	47.955	-0.600473	5.44759
	121.632	48.192	-0.600473	5.44571
	121.642	48.4653	-0.600473	5.44595
	121.64	48.7292	-0.600473	5.44673
	121.636	48.9762	-0.600473	5.44696
	121.635	49.1705	-0.600473	5.44679
	121.636	49.2917	-0.600473	5.44663
	121.637	49.4412	-0.600473	5.44663
	121.637	49.6349	-0.600473	5.44668
	121.636	49.7888	-0.600473	5.44671
	121.636	49.952	-0.600473	5.4467
	121.636	50.1397	-0.600473	5.44668
	121.636	50.2863	-0.600473	5.44668
	121.636	50.4485	-0.600473	5.44669
	121.636	50.6384	-0.600473	5.44669
	121.636	50.7863	-0.600473	5.44669
	121.636	50.9482	-0.600473	5.44669
	121.636	51.1868	-0.600473	5.44669
	121.636	51.4613	-0.600473	5.44669
	121.636	51.6758	-0.600473	5.44669
	121.636	51.7465	-0.600473	5.44669
	121.636	51.7614	-0.600473	5.44669
	121.636	51.8999	-0.600473	5.44669
	121.636	52.1743	-0.600473	5.44669
	121.614	52.4719	-0.600473	5.44669
	121.557	52.6833	-0.600473	5.44669
	121.533	52.7936	-0.600473	5.44669
	121.587	52.9325	-0.600473	5.44669
	121.647	53.1747	-0.600473	5.44669
	121.635	53.459	-0.600473	5.44669
	121.539	53.6763	-0.600473	5.44669
	121.425	53.7938	-0.600473	5.44669
	121.377	53.9336	-0.600473	5.44669
	121.392	54.1737	-0.600473	5.44669
	121.414	54.4567	-0.600473	5.44669
	121.418	54.6743	-0.600473	5.44669
	121.412	54.7924	-0.600473	5.44669
	121.408	54.9323	-0.600473	5.44669
	121.408	55.1722	-0.600473	5.44669
	121.41	55.4552	-0.600473	5.44669
	121.411	55.6727	-0.600473	5.44669
	121.41	55.7416	-0.600473	5.4507
	121.41	55.7056	-0.600473	5.46104
	121.41	55.7172	-0.600473	5.46531
	121.41	55.8905	-0.600473	5.45562
	121.41	56.1312	-0.600473	5.4448
	121.41	56.2961	-0.600473	5.44287
	121.41	56.4471	-0.600473	5.44579
	121.41	56.6258	-0.600473	5.44767
	121.41	56.7237	-0.600473	5.44742
	121.41	56.7626	-0.592602	5.44664
	121.41	56.9013	-0.572317	5.44641
	121.41	57.1181	-0.563928	5.44658
	121.41	57.2361	-0.582939	5.44674
	121.41	57.2206	-0.604181	5.44675
	121.41	57.2233	-0.607951	5.44669
	121.388	57.3856	-0.602239	5.44667
	121.33	57.6248	-0.598547	5.44668
	121.307	57.7438	-0.599037	5.44669
	121.36	57.7207	-0.600556	5.44669
	121.398	57.7199	-0.601018	5.44669
	121.329	57.8834	-0.600672	5.44669
	121.232	58.1736	-0.600362	5.44669
	121.229	58.4689	-0.600356	5.44669
	121.265	58.6737	-0.600463	5.44669
	121.236	58.7821	-0.60051	5.44669
	121.183	58.9225	-0.600492	5.44669
	121.165	59.1169	-0.600468	5.44669
	121.177	59.2252	-0.600464	5.44669
	121.187	59.2136	-0.600471	5.44669
	121.188	59.2214	-0.600475	5.44669
	121.184	59.3844	-0.600475	5.44268
	121.205	59.6222	-0.600473	5.43635
	121.263	59.7403	-0.600472	5.44241
	121.287	59.7173	-0.600473	5.45638
	121.234	59.6677	-0.600473	5.45751
	121.173	59.7045	-0.600473	5.44861
	121.163	59.893	-0.600473	5.44377
	121.179	60.131	-0.600473	5.4448
	121.189	60.2402	-0.600473	5.44694
	121.188	60.2626	-0.600473	5.44746
	121.184	60.3905	-0.592602	5.44692
	121.182	60.6086	-0.572317	5.44651
	121.183	60.731	-0.563928	5.44653
	121.184	60.7168	-0.582939	5.44668
	121.184	60.7185	-0.604181	5.44674
	121.184	60.8799	-0.607951	5.44671
	121.184	61.1191	-0.602239	5.44668
	121.184	61.2384	-0.598547	5.44667
	121.184	61.2647	-0.599037	5.44669
	121.184	61.3905	-0.600556	5.44669
	121.184	61.6064	-0.601018	5.44669
	121.184	61.7286	-0.600672	5.44669
	121.184	61.7152	-0.600362	5.44669
	121.184	61.7172	-0.600356	5.44669
	121.184	61.8785	-0.600463	5.44669
	121.184	62.1668	-0.60051	5.44669
	121.161	62.462	-0.600492	5.44669
	121.082	62.6675	-0.600468	5.44669
	121	62.727	-0.600464	5.44669
	121.031	62.7405	-0.600471	5.44669
	121.122	62.8823	-0.600475	5.44669
	121.136	63.1094	-0.592604	5.44669
	121.106	63.2798	-0.572317	5.44669
	121.111	63.438	-0.563927	5.44669
	121.083	63.6177	-0.582939	5.44669
	121.018	63.7136	-0.604181	5.44669
	121.037	63.7512	-0.607951	5.44669
	121.119	63.8901	-0.602239	5.44669
	121.11	64.1075	-0.598547	5.44669
	121.004	64.2748	-0.599037	5.44669
	120.952	64.4351	-0.600556	5.44669
	121.01	64.6169	-0.601018	5.44669
	121.06	64.762	-0.600672	5.44669
	121.016	64.9257	-0.600362	5.44669
	120.951	65.1168	-0.600356	5.44669
	120.935	65.2154	-0.600463	5.44669
	120.95	65.2009	-0.60051	5.44669
	120.963	65.211	-0.600492	5.44669
	120.962	65.3759	-0.600468	5.44669
	120.958	65.6137	-0.600464	5.44669
	120.956	65.7311	-0.600471	5.44669
	120.957	65.7079	-0.600475	5.44669
	120.958	65.6584	-0.600475	5.44669
	120.958	65.6954	-0.600473	5.44669
	120.958	65.8839	-0.600472	5.44669
	120.957	66.1711	-0.600473	5.44268
	120.957	66.4562	-0.600473	5.43234
	120.957	66.6578	-0.600473	5.42806
	120.935	66.7685	-0.600473	5.43775
	120.878	66.911	-0.600473	5.44858
	120.854	67.1054	-0.600473	5.4505
	120.908	67.2622	-0.600473	5.44759
	120.968	67.4263	-0.600473	5.44571
	120.979	67.6134	-0.600473	5.44595
	120.962	67.7102	-0.600473	5.44673
	120.952	67.7456	-0.600473	5.44696
	120.953	67.8833	-0.600473	5.44679
	120.958	68.1501	-0.600473	5.44663
	120.959	68.4447	-0.600473	5.44663
	120.936	68.6576	-0.600473	5.44668
	120.855	68.7696	-0.600473	5.44671
	120.752	68.9086	-0.592602	5.45071
	120.702	69.1012	-0.572317	5.46103
	120.713	69.2584	-0.563928	5.46531
	120.756	69.4233	-0.582939	5.45562
	120.819	69.6598	-0.604181	5.4448
	120.837	69.9324	-0.607951	5.44288
	120.779	70.196	-0.602239	5.44579
	120.719	70.4433	-0.598547	5.44767
	120.71	70.6378	-0.599037	5.44742
	120.727	70.7589	-0.600556	5.44664
	120.737	70.9084	-0.601018	5.44641
	120.735	71.1512	-0.600672	5.44658
	120.731	71.4319	-0.600362	5.44674
	120.73	71.6476	-0.600356	5.44675
	120.731	71.7165	-0.600463	5.44669
	120.732	71.7303	-0.60051	5.44667
	120.732	71.8689	-0.600492	5.44668
	120.731	72.1437	-0.600468	5.44669
	120.731	72.4415	-0.600464	5.44669
	120.731	72.702	-0.600471	5.44669
	120.731	72.939	-0.600475	5.44669
	120.731	73.1303	-0.600475	5.44669
	120.731	73.2538	-0.600473	5.44669
	120.731	73.4053	-0.600472	5.44669
	120.731	73.6482	-0.600473	5.44669
	120.731	73.9774	-0.600473	5.44669
	120.731	74.3686	-0.600473	5.44669
	120.709	74.6661	-0.600473	5.44669
	120.651	74.7896	-0.600473	5.44669
	120.628	74.9051	-0.600473	5.44669
	120.682	75.1332	-0.600473	5.44669
	120.742	75.4198	-0.600473	5.44669
	120.752	75.6923	-0.600473	5.44669
	120.736	75.9384	-0.600473	5.44669
	120.726	76.1783	-0.600473	5.44669
	120.727	76.4252	-0.600473	5.44669
	120.709	76.6771	-0.600473	5.44669
	120.631	76.9778	-0.600473	5.44669
	120.526	77.3542	-0.600473	5.44669
	120.476	77.6556	-0.600473	5.44669
	120.486	77.7861	-0.600473	5.44669
	120.508	77.9031	-0.600473	5.44669
	120.513	78.1293	-0.600473	5.44669
	120.507	78.4146	-0.600473	5.44669
	120.503	78.6873	-0.600473	5.44669
	120.503	78.9338	-0.600473	5.44669
	120.505	79.1247	-0.600473	5.44669
	120.505	79.1955	-0.600473	5.44669
	120.505	79.1697	-0.600473	5.44669
	120.505	79.1849	-0.600473	5.44669
	120.505	79.3561	-0.600473	5.44669
	120.505	79.5946	-0.600473	5.44669
	120.505	79.7594	-0.592602	5.44669
	120.505	79.911	-0.572317	5.44669
	120.483	80.1393	-0.563928	5.44669
	120.425	80.4131	-0.582939	5.44669
	120.401	80.6802	-0.604181	5.44669
	120.455	80.9285	-0.607951	5.44669
	120.515	81.1713	-0.602239	5.44669
	120.504	81.4678	-0.598547	5.44669
	120.408	81.8948	-0.599037	5.44669
	120.294	82.3742	-0.600556	5.44669
	120.246	82.7335	-0.601018	5.44669
	120.26	83.0087	-0.600672	5.44669
	120.283	83.3381	-0.600362	5.44669
	120.287	83.6784	-0.600356	5.44669
	120.281	83.9973	-0.600463	5.44669
	120.276	84.4008	-0.60051	5.44669
	120.277	84.9118	-0.600492	5.44669
	120.279	85.3989	-0.600468	5.44669
	120.279	85.7332	-0.600464	5.44669
	120.279	85.9954	-0.600471	5.44669
	120.278	86.3776	-0.600475	5.44669
	120.278	86.8999	-0.600475	5.44669
	120.279	87.3993	-0.600473	5.44669
	120.279	87.7839	-0.600472	5.44669
	120.279	88.1691	-0.600473	5.44669
	120.256	88.6016	-0.600473	5.44669
	120.199	89.0056	-0.600473	5.44669
	120.153	89.3732	-0.600473	5.44669
	120.127	89.6853	-0.600473	5.44669
	120.084	89.9791	-0.600473	5.44669
	120.067	90.3329	-0.600473	5.44669
	120.119	90.6767	-0.600473	5.44669
	120.153	90.9393	-0.592602	5.44669
	120.106	91.1625	-0.572317	5.44669
	120.044	91.4459	-0.563928	5.44669
	120.031	91.8253	-0.582939	5.44669
	120.046	92.1832	-0.604181	5.44669
	120.057	92.4426	-0.607951	5.44669
	120.057	92.6594	-0.602239	5.44669
	120.052	92.8921	-0.598547	5.44669
	120.051	93.1463	-0.599037	5.44669
	120.052	93.4039	-0.600556	5.44669
	120.053	93.6552	-0.601018	5.44669
	120.053	93.9519	-0.600672	5.44669
	120.052	94.3268	-0.592492	5.44669
	120.052	94.6782	-0.5722	5.44669
	120.052	94.9363	-0.563918	5.44669
	120.052	95.155	-0.582977	5.44669
	120.03	95.3889	-0.6042	5.44669
	119.973	95.643	-0.607946	5.44669
	119.949	95.9	-0.60223	5.4507
	119.98	96.102	-0.598545	5.46104
	119.983	96.2228	-0.59904	5.46531
	119.948	96.4186	-0.600558	5.45562
	119.906	96.7872	-0.601018	5.4448
	119.852	97.1701	-0.600671	5.44287
	119.814	97.4435	-0.600362	5.44579
	119.813	97.6573	-0.600356	5.44767
	119.825	97.9329	-0.600463	5.44742
	119.83	98.3616	-0.60051	5.44664
	119.828	98.8491	-0.600492	5.44641
	119.825	99.2112	-0.600468	5.44658
	119.825	99.4355	-0.600464	5.44674
	119.826	99.6364	-0.600471	5.44675
	119.826	99.9241	-0.600475	5.44669
	119.826	100.313	-0.600475	5.44667
	119.826	100.674	-0.600473	5.44668
	119.826	100.98	-0.600472	5.44669
	119.826	101.371	-0.600473	5.44669
	119.826	101.832	-0.600473	5.44669
	119.826	102.196	-0.600473	5.44669
	119.826	102.48	-0.600473	5.44669
	119.826	102.812	-0.600473	5.44669
	119.826	103.149	-0.600473	5.44669
	119.826	103.418	-0.600473	5.44669
	119.826	103.645	-0.600473	5.44669
	119.826	103.928	-0.600473	5.44669
	119.826	104.306	-0.600473	5.44669
	119.826	104.664	-0.600473	5.44669
	119.826	104.923	-0.600473	5.44669
	119.826	105.14	-0.600473	5.44669
	119.826	105.422	-0.600473	5.44669
	119.826	105.803	-0.600473	5.44669
	119.826	106.162	-0.600473	5.44669
	119.826	106.471	-0.600473	5.44669
	119.826	106.814	-0.600473	5.44669
	119.804	107.148	-0.600473	5.44669
	119.746	107.41	-0.592602	5.44669
	119.7	107.637	-0.572317	5.44669
	119.674	107.922	-0.563928	5.44669
	119.653	108.301	-0.582939	5.44669
	119.694	108.609	-0.604181	5.44669
	119.792	108.741	-0.607951	5.44669
	119.852	108.857	-0.594368	5.44669
	119.848	109.081	-0.570391	5.44669
	119.826	109.367	-0.562492	5.44669
	119.818	109.591	-0.583023	5.44669
	119.823	109.661	-0.604726	5.44669
	119.805	109.673	-0.60815	5.44669
	119.726	109.81	-0.602128	5.44669
	119.621	110.036	-0.59843	5.44669
	119.57	110.207	-0.599028	5.44669
	119.581	110.367	-0.600594	5.44669
	119.603	110.595	-0.601037	5.44669
	119.608	110.867	-0.600666	5.44669
	119.602	111.084	-0.592483	5.44669
	119.598	111.205	-0.572199	5.44669
	119.598	111.347	-0.563921	5.44669
	119.6	111.537	-0.582979	5.44669
	119.6	111.693	-0.6042	5.44669
	119.6	111.858	-0.607945	5.44669
	119.6	112.095	-0.602229	5.44669
	119.6	112.368	-0.598545	5.44669
	119.6	112.582	-0.59904	5.44669
	119.6	112.653	-0.600558	5.44669
	119.6	112.668	-0.601018	5.44669
	119.6	112.807	-0.600671	5.44669
	119.6	113.032	-0.600362	5.44669
	119.6	113.153	-0.600356	5.44669
	119.6	113.186	-0.600463	5.44669
	119.6	113.313	-0.60051	5.44669
	119.6	113.528	-0.600492	5.44669
	119.6	113.649	-0.600468	5.44669
	119.6	113.684	-0.600464	5.44669
	119.6	113.814	-0.600471	5.44669
	119.6	114.077	-0.600475	5.44669
	119.6	114.373	-0.600475	5.44669
	119.6	114.637	-0.600473	5.44669
	119.6	114.876	-0.600472	5.44669
	119.6	115.116	-0.600473	5.44669
	119.6	115.365	-0.600473	5.44669
	119.577	115.569	-0.600473	5.44669
	119.52	115.644	-0.600473	5.44669
	119.496	115.665	-0.600473	5.4507
	119.528	115.804	-0.600473	5.46104
	119.53	116.028	-0.600473	5.46531
	119.517	116.148	-0.600473	5.45562
	119.555	116.181	-0.600473	5.4448
	119.582	116.309	-0.600473	5.44287
	119.537	116.572	-0.600473	5.44579
	119.479	116.82	-0.600473	5.44767
	119.466	116.908	-0.600473	5.44742
	119.503	116.919	-0.600473	5.44664
	119.549	117	-0.600473	5.44641
	119.514	117.096	-0.600473	5.44658
	119.41	117.119	-0.600473	5.44674
	119.345	117.144	-0.600473	5.44675
	119.349	117.303	-0.600473	5.44669
	119.374	117.532	-0.600473	5.44667
	119.382	117.649	-0.600473	5.44668
	119.377	117.628	-0.600473	5.44669
	119.372	117.629	-0.592602	5.44669
	119.372	117.743	-0.572317	5.44669
	119.373	117.808	-0.563928	5.44669
	119.374	117.747	-0.582939	5.44669
	119.374	117.79	-0.604181	5.44669
	119.373	118.041	-0.607951	5.44669
	119.373	118.312	-0.602239	5.44669
	119.373	118.414	-0.598547	5.44669
	119.373	118.422	-0.599037	5.44669
	119.373	118.497	-0.600556	5.44669
	119.373	118.641	-0.601018	5.44669
	119.373	118.841	-0.600672	5.44669
	119.373	119.047	-0.600362	5.44669
	119.373	119.188	-0.600356	5.44669
	119.373	119.342	-0.600463	5.44669
	119.373	119.53	-0.60051	5.44669
	119.373	119.631	-0.600492	5.44669
	119.373	119.668	-0.600468	5.44669
	119.373	119.804	-0.600464	5.44669
	119.373	120.021	-0.600471	5.44669
	119.373	120.189	-0.600475	5.44669
	119.373	120.35	-0.600475	5.44669
	119.373	120.531	-0.600473	5.44669
	119.351	120.676	-0.600472	5.44669
	119.294	120.84	-0.600473	5.44669
	119.248	121.031	-0.600473	5.44669
	119.222	121.13	-0.600473	5.44669
	119.201	121.115	-0.600473	5.44669
	119.219	121.076	-0.600473	5.44669
	119.26	121.114	-0.600473	5.44669
	119.274	121.3	-0.600473	5.44669
	119.244	121.536	-0.600473	5.44669
	119.178	121.646	-0.600473	5.44669
	119.154	121.62	-0.600473	5.44669
	119.232	121.621	-0.600473	5.44669
	119.351	121.786	-0.600473	5.44669
	119.408	122.027	-0.600473	5.44669
	119.372	122.195	-0.600473	5.44669
	119.268	122.347	-0.600473	5.44669
	119.159	122.525	-0.600473	5.44669
	119.138	122.623	-0.600473	5.44669
	119.211	122.662	-0.600473	5.44669
	119.255	122.8	-0.600473	5.44669
	119.205	123.017	-0.600473	5.44669
	119.138	123.135	-0.600473	5.44669
	119.124	123.12	-0.600473	5.44669
	119.141	123.073	-0.600473	5.44669
	119.153	123.109	-0.600473	5.44268
	119.152	123.296	-0.600473	5.43234
	119.147	123.583	-0.600473	5.42806
	119.145	123.868	-0.600473	5.43775
	119.146	124.07	-0.600473	5.44858
	119.147	124.132	-0.600473	5.4505
	119.148	124.098	-0.600473	5.44759
	119.147	124.113	-0.600473	5.44571
	119.147	124.287	-0.600473	5.44595
	119.147	124.527	-0.600473	5.44673
	119.147	124.642	-0.600473	5.44696
	119.147	124.666	-0.592602	5.44679
	119.147	124.793	-0.572317	5.44663
	119.147	125.01	-0.563928	5.44663
	119.147	125.132	-0.582939	5.44668
	119.147	125.167	-0.604181	5.44671
	119.147	125.296	-0.607951	5.4467
	119.147	125.51	-0.602239	5.44668
	119.147	125.63	-0.598547	5.44668
	119.147	125.617	-0.599037	5.44669
	119.147	125.619	-0.600556	5.44669
	119.147	125.781	-0.601018	5.44669
	119.147	126.069	-0.600672	5.44669
	119.147	126.364	-0.600362	5.44669
	119.147	126.57	-0.600356	5.44669
	119.147	126.678	-0.600463	5.44669
	119.147	126.819	-0.60051	5.44669
	119.147	127.013	-0.600492	5.44669
	119.147	127.17	-0.600468	5.44669
	119.147	127.335	-0.600464	5.44669
	119.147	127.522	-0.600471	5.44669
	119.147	127.618	-0.600475	5.44669
	119.147	127.654	-0.600475	5.44669
	119.147	127.792	-0.600473	5.44669
	119.147	128.009	-0.600472	5.44669
	119.147	128.177	-0.600473	5.44669
	119.147	128.338	-0.600473	5.44669
	119.147	128.519	-0.600473	5.44669
	119.147	128.664	-0.600473	5.44669
	119.147	128.828	-0.600473	5.44669
	119.147	129.019	-0.600473	5.44669
	119.147	129.118	-0.600473	5.44669
	119.147	129.152	-0.592602	5.44669
	119.147	129.289	-0.572317	5.44669
	119.125	129.507	-0.563928	5.44669
	119.067	129.626	-0.582939	5.44669
	119.044	129.61	-0.604181	5.44669
	119.097	129.563	-0.607951	5.44669
	119.135	129.599	-0.602239	5.44669
	119.066	129.786	-0.598547	5.44669
	118.947	130.073	-0.599037	5.44669
	118.886	130.358	-0.600556	5.44669
	118.898	130.56	-0.601018	5.44669
	118.924	130.622	-0.600672	5.44669
	118.952	130.637	-0.600362	5.44669
	119.003	130.779	-0.600356	5.44669
	119.022	131.006	-0.600463	5.44669
	118.991	131.127	-0.60051	5.44669
	118.99	131.109	-0.600492	5.44669
	119.004	131.109	-0.600468	5.44669
	118.966	131.272	-0.600464	5.44669
	118.916	131.512	-0.600471	5.44669
	118.904	131.68	-0.600475	5.44669
	118.916	131.833	-0.600475	5.44669
	118.925	132.011	-0.600473	5.4507
	118.924	132.108	-0.600472	5.46104
	118.921	132.147	-0.600473	5.46531
	118.92	132.286	-0.600473	5.45562
	118.92	132.552	-0.600473	5.4448
	118.921	132.846	-0.600473	5.44287
	118.921	133.059	-0.600473	5.44579
	118.921	133.171	-0.600473	5.44767
	118.921	133.31	-0.600473	5.44742
	118.921	133.552	-0.600473	5.44664
	118.921	133.836	-0.600473	5.44641
	118.921	134.053	-0.600473	5.44658
	118.921	134.171	-0.600473	5.44674
	118.921	134.311	-0.600473	5.44675
	118.921	134.551	-0.600473	5.44669
	118.921	134.834	-0.600473	5.44667
	118.921	135.051	-0.600473	5.44668
	118.921	135.169	-0.600473	5.44669
	118.921	135.309	-0.600473	5.44669
	118.921	135.549	-0.600473	5.44669
	118.921	135.832	-0.600473	5.44669
	118.921	136.099	-0.600473	5.44669
	118.921	136.344	-0.600473	5.44669
	118.921	136.585	-0.600473	5.44669
	118.921	136.833	-0.600473	5.44669
	118.921	137.036	-0.600473	5.44669
	118.921	137.111	-0.600473	5.44669
	118.921	137.132	-0.600473	5.44669
	118.921	137.272	-0.600473	5.44669
	118.921	137.495	-0.600473	5.44669
	118.921	137.615	-0.600473	5.44669
	118.921	137.648	-0.600473	5.44669
	118.899	137.825	-0.600473	5.44669
	118.841	138.216	-0.600473	5.44669
	118.795	138.614	-0.600473	5.44669
	118.769	138.886	-0.600473	5.44669
	118.726	139.045	-0.600473	5.44669
	118.709	139.142	-0.600473	5.44669
	118.761	139.344	-0.600473	5.44669
	118.795	139.772	-0.600473	5.44669
	118.748	140.333	-0.600473	5.44669
	118.687	140.882	-0.600473	5.44669
	118.673	141.33	-0.600473	5.44669
	118.689	141.586	-0.600473	5.44669
	118.7	141.624	-0.600473	5.44669
	118.699	141.662	-0.600473	5.44669
	118.695	141.978	-0.600473	5.44669
	118.693	142.49	-0.600473	5.44669
	118.694	142.901	-0.600473	5.44669
	118.695	143.136	-0.600473	5.44669
	118.695	143.325	-0.600473	5.44669
	118.695	143.554	-0.600473	5.44669
	118.694	143.817	-0.600473	5.44669
	118.695	144.079	-0.600473	5.44669
	118.695	144.379	-0.600473	5.44669
	118.695	144.751	-0.600473	5.44669
	118.695	145.1	-0.600473	5.44669
	118.695	145.358	-0.600473	5.44669
	118.695	145.578	-0.600473	5.44669
	118.695	145.91	-0.600473	5.44669
	118.695	146.467	-0.600473	5.44669
	118.695	147.054	-0.600473	5.44669
	118.695	147.423	-0.600473	5.44669
	118.695	147.616	-0.600473	5.44669
	118.672	147.851	-0.600473	5.44669
	118.593	148.221	-0.592602	5.44669
	118.489	148.592	-0.572317	5.44669
	118.462	148.91	-0.563928	5.44669
	118.552	149.302	-0.582939	5.44669
	118.654	149.808	-0.604181	5.44669
	118.651	150.347	-0.607951	5.44669
	118.589	150.86	-0.602239	5.44669
	118.538	151.351	-0.598547	5.44669
	118.49	151.792	-0.599037	5.44669
	118.458	152.164	-0.600556	5.4507
	118.457	152.614	-0.601018	5.46104
	118.467	153.184	-0.600672	5.46531
	118.472	153.689	-0.600362	5.45562
	118.47	154.159	-0.600356	5.4448
	118.468	154.692	-0.600463	5.44287
	118.467	155.125	-0.60051	5.44579
	118.468	155.471	-0.600492	5.44767
	118.469	155.962	-0.600468	5.44742
	118.468	156.516	-0.600464	5.44664
	118.468	156.944	-0.600471	5.44641
	118.468	157.329	-0.600475	5.44658
	118.468	157.796	-0.600475	5.44674
	118.468	158.32	-0.600473	5.44675
	118.468	158.842	-0.600472	5.44669
	118.468	159.341	-0.600473	5.44667
	118.468	159.833	-0.600473	5.44668
	118.468	160.328	-0.600473	5.44669
	118.468	160.78	-0.600473	5.44669
	118.446	161.105	-0.600473	5.44669
	118.389	161.327	-0.600473	5.44669
	118.342	161.54	-0.600473	5.44669
	118.317	161.834	-0.600473	5.44669
	118.273	162.27	-0.600473	5.44669
	118.234	162.754	-0.600473	5.44669
	118.229	163.112	-0.600473	5.44669
	118.239	163.385	-0.600473	5.44669
	118.268	163.714	-0.592602	5.44669
	118.324	164.055	-0.572317	5.44669
	118.345	164.375	-0.563928	5.44669
	118.291	164.778	-0.582939	5.44669
	118.231	165.24	-0.604181	5.44669
	118.221	165.649	-0.607951	5.44669
	118.237	166.058	-0.602239	5.44669
	118.247	166.491	-0.598547	5.44669
	118.246	166.887	-0.599037	5.44669
	118.242	167.3	-0.600556	5.44669
	118.24	167.79	-0.601018	5.44669
	118.241	168.265	-0.600672	5.44669
	118.242	168.602	-0.600362	5.44669
	118.242	168.869	-0.600356	5.44669
	118.242	169.253	-0.600463	5.44669
	118.242	169.774	-0.60051	5.44669
	118.242	170.321	-0.600492	5.44669
	118.242	170.783	-0.600468	5.44669
	118.242	171.095	-0.600464	5.44669
	118.242	171.356	-0.600471	5.44669
	118.242	171.697	-0.600475	5.44669
	118.242	172.047	-0.600475	5.44669
	118.242	172.366	-0.600473	5.44669
	118.242	172.717	-0.600472	5.44669
	118.242	173.05	-0.600473	5.44669
	118.242	173.31	-0.600473	5.44669
	118.242	173.535	-0.600473	5.44669
	118.242	173.821	-0.600473	5.44669
	118.242	174.2	-0.600473	5.44669
	118.242	174.508	-0.600473	5.44669
	118.242	174.64	-0.600473	5.44669
	118.242	174.756	-0.600473	5.44669
	118.242	174.981	-0.600473	5.44669
	118.242	175.266	-0.600473	5.44669
	118.242	175.539	-0.600473	5.44669
	118.22	175.786	-0.600473	5.44669
	118.14	176.026	-0.600473	5.44669
	118.036	176.272	-0.600473	5.44268
	118.009	176.524	-0.600473	5.43234
	118.099	176.776	-0.600473	5.42806
	118.202	177.025	-0.592602	5.43775
	118.177	177.274	-0.572317	5.44858
	118.057	177.475	-0.563928	5.4505
	117.982	177.597	-0.582939	5.44759
	118.01	177.746	-0.604181	5.44571
	118.096	177.987	-0.607951	5.44595
	118.129	178.268	-0.602239	5.44673
	118.069	178.484	-0.598547	5.44696
	118.003	178.553	-0.599037	5.44679
	117.992	178.518	-0.600556	5.44663
	118.01	178.48	-0.601018	5.44663
	118.022	178.527	-0.600672	5.44668
	118.02	178.715	-0.600362	5.44671
	118.015	178.949	-0.600356	5.4467
	118.014	179.106	-0.600463	5.44668
	118.015	179.256	-0.60051	5.44668
	118.016	179.437	-0.600492	5.44669
	118.016	179.586	-0.600468	5.44669
	118.016	179.751	-0.600464	5.44669
	118.016	179.991	-0.600471	5.44669
	118.016	180.314	-0.600475	5.44669
	118.016	180.753	-0.600475	5.44669
	118.016	181.228	-0.600473	5.44669
	118.016	181.581	-0.600472	5.44669
	118.016	181.806	-0.600473	5.44669
	118.016	182.01	-0.600473	5.44669
	118.016	182.349	-0.600473	5.44669
	118.016	182.913	-0.592602	5.44669
	118.016	183.452	-0.572317	5.44669
	118.016	183.692	-0.563928	5.44669
	118.016	183.782	-0.582939	5.44669
	118.016	183.96	-0.604181	5.44669
	118.016	184.235	-0.607951	5.44669
	118.016	184.52	-0.602239	5.44669
	118.016	184.776	-0.598547	5.44669
	117.993	185.015	-0.599037	5.44669
	117.936	185.308	-0.600556	5.44669
	117.912	185.685	-0.601018	5.44669
	117.966	185.99	-0.600672	5.44669
	118.026	186.121	-0.600362	5.44669
	118.037	186.238	-0.600356	5.44669
	118.021	186.414	-0.600463	5.44669
	118.01	186.523	-0.60051	5.44669
	118.012	186.519	-0.600492	5.44669
	118.016	186.529	-0.600468	5.44669
	118.017	186.691	-0.600464	5.44669
	117.994	186.927	-0.600471	5.44669
	117.913	187.094	-0.600475	5.44669
	117.832	187.198	-0.600475	5.44669
	117.862	187.251	-0.600473	5.44669
	117.954	187.345	-0.600472	5.44669
	117.945	187.629	-0.600473	5.44669
	117.859	187.953	-0.600473	5.44669
	117.84	188.123	-0.600473	5.44669
	117.865	188.298	-0.600473	5.44669
	117.838	188.64	-0.600473	5.44669
	117.788	189.02	-0.600473	5.44669
	117.773	189.301	-0.600473	5.44669
	117.783	189.569	-0.600473	5.44669
	117.793	189.97	-0.600473	5.44669
	117.793	190.449	-0.600473	5.44669
	117.812	190.817	-0.600473	5.44669
	117.868	191.047	-0.600473	5.44669
	117.892	191.248	-0.600473	5.44669
	117.839	191.485	-0.600473	5.44669
	117.779	191.746	-0.600473	5.44669
	117.768	192.006	-0.600473	5.44669
	117.784	192.255	-0.600473	5.44669
	117.795	192.501	-0.600473	5.44669
	117.793	192.749	-0.600473	5.44669
	117.789	192.95	-0.600473	5.44669
	117.788	193.025	-0.600473	5.44669
	117.789	193.046	-0.600473	5.44669
	117.79	193.186	-0.600473	5.44669
	117.79	193.409	-0.600473	5.44669
	117.789	193.53	-0.600473	5.44669
	117.789	193.513	-0.600473	5.44669
	117.789	193.514	-0.600473	5.44669
	117.789	193.676	-0.600473	5.44669
	117.789	193.965	-0.600473	5.44669
	117.789	194.261	-0.600473	5.44669
	117.789	194.466	-0.600473	5.44669
	117.789	194.525	-0.600473	5.44669
	117.789	194.49	-0.600473	5.44669
	117.789	194.455	-0.600473	5.44669
	117.789	194.503	-0.600473	5.44669
	117.789	194.691	-0.600473	5.44669
	117.789	194.925	-0.600473	5.44669
	117.789	195.082	-0.600473	5.44669
	117.789	195.232	-0.600473	5.44669
	117.789	195.413	-0.600473	5.44669
	117.789	195.561	-0.592602	5.44669
	117.789	195.727	-0.572317	5.44669
	117.789	195.917	-0.563928	5.44669
	117.789	196.064	-0.582939	5.44669
	117.789	196.275	-0.604181	5.44669
	117.789	196.64	-0.607951	5.44669
	117.789	196.967	-0.602239	5.44669
	117.767	197.112	-0.598547	5.44669
	117.687	197.226	-0.599037	5.44669
	117.584	197.446	-0.600556	5.44669
	117.556	197.779	-0.601018	5.44669
	117.624	198.229	-0.600672	5.44669
	117.669	198.705	-0.600362	5.44669
	117.621	199.055	-0.600356	5.44669
	117.555	199.278	-0.600463	5.44669
	117.562	199.434	-0.60051	5.44669
	117.636	199.548	-0.600492	5.44669
	117.672	199.708	-0.600468	5.44669
	117.617	199.958	-0.600464	5.44669
	117.553	200.238	-0.600471	5.44669
	117.54	200.499	-0.600475	5.44669
	117.557	200.743	-0.600475	5.4507
	117.569	200.986	-0.600473	5.46104
	117.568	201.235	-0.600472	5.46531
	117.563	201.438	-0.600473	5.45562
	117.561	201.562	-0.600473	5.4448
	117.562	201.759	-0.600473	5.44287
	117.563	202.126	-0.600473	5.44579
	117.563	202.46	-0.600473	5.44767
	117.563	202.606	-0.600473	5.44742
	117.563	202.718	-0.600473	5.44664
	117.563	202.937	-0.600473	5.44641
	117.563	203.221	-0.600473	5.44658
	117.563	203.446	-0.600473	5.44674
	117.563	203.518	-0.600473	5.44675
	117.563	203.53	-0.600473	5.44669
	117.563	203.667	-0.600473	5.44667
	117.563	203.892	-0.600473	5.44668
	117.563	204.015	-0.600473	5.44669
	117.563	204.047	-0.600473	5.44669
	117.563	204.174	-0.600473	5.44669
	117.563	204.389	-0.600473	5.44669
	117.563	204.51	-0.600473	5.44669
	117.563	204.496	-0.600473	5.44669
	117.563	204.499	-0.592602	5.4507
	117.563	204.66	-0.572317	5.46104
	117.563	204.948	-0.563928	5.46531
	117.563	205.243	-0.582939	5.45562
	117.563	205.449	-0.604181	5.4448
	117.563	205.558	-0.607951	5.44287
	117.563	205.698	-0.602239	5.44579
	117.563	205.941	-0.598547	5.44767
	117.563	206.226	-0.599037	5.44742
	117.563	206.443	-0.600556	5.44664
	117.541	206.56	-0.601018	5.44641
	117.461	206.749	-0.600672	5.44658
	117.358	207.116	-0.600362	5.44674
	117.308	207.451	-0.600356	5.44675
	117.318	207.599	-0.600463	5.44669
	117.34	207.711	-0.60051	5.44667
	117.345	207.929	-0.600492	5.44668
	117.339	208.213	-0.600468	5.44669
	117.335	208.439	-0.600464	5.44669
	117.335	208.56	-0.600471	5.44669
	117.337	208.698	-0.600475	5.44669
	117.337	208.887	-0.600475	5.44669
	117.337	209.043	-0.600473	5.44669
	117.337	209.209	-0.600472	5.44669
	117.337	209.446	-0.600473	5.44669
	117.337	209.719	-0.600473	5.44669
	117.337	209.933	-0.600473	5.44669
	117.337	210.004	-0.600473	5.44669
	117.337	210.019	-0.600473	5.44669
	117.337	210.158	-0.600473	5.44669
	117.337	210.383	-0.600473	5.44669
	117.337	210.554	-0.592602	5.44669
	117.337	210.713	-0.572317	5.44669
	117.337	210.942	-0.563928	5.44669
	117.337	211.213	-0.582939	5.44669
	117.337	211.43	-0.604181	5.44669
	117.337	211.552	-0.607951	5.44669
	117.337	211.694	-0.602239	5.44669
	117.337	211.933	-0.598547	5.44669
	117.337	212.215	-0.599037	5.44669
	117.337	212.432	-0.600556	5.44669
	117.337	212.551	-0.601018	5.44669
	117.337	212.691	-0.600672	5.44669
	117.337	212.931	-0.600362	5.44669
	117.337	213.214	-0.600356	5.44669
	117.337	213.431	-0.600463	5.44669
	117.337	213.549	-0.60051	5.44669
	117.337	213.739	-0.600492	5.44669
	117.337	214.105	-0.600468	5.44669
	117.337	214.441	-0.600464	5.44669
	117.337	214.588	-0.600471	5.44669
	117.337	214.701	-0.600475	5.44669
	117.337	214.919	-0.600475	5.44669
	117.315	215.202	-0.600473	5.44669
	117.257	215.428	-0.600472	5.44669
	117.233	215.5	-0.600473	5.44669
	117.287	215.462	-0.600473	5.44669
	117.347	215.472	-0.600473	5.44669
	117.358	215.645	-0.600473	5.44669
	117.342	215.887	-0.600473	5.44669
	117.331	216.003	-0.600473	5.44669
	117.333	216.027	-0.600473	5.44669
	117.315	216.104	-0.600473	5.44669
	117.259	216.144	-0.600473	5.44669
	117.234	216.088	-0.600473	5.44669
	117.287	216.14	-0.600473	5.44669
	117.347	216.345	-0.600473	5.44669
	117.358	216.486	-0.600473	5.44669
	117.342	216.485	-0.600473	5.44669
	117.331	216.485	-0.600473	5.44669
	117.333	216.641	-0.600473	5.44669
	117.337	216.879	-0.600473	5.44669
	117.316	216.999	-0.600473	5.44669
	117.258	216.977	-0.600473	5.44669
	117.233	216.977	-0.592602	5.44669
	117.287	217.14	-0.572317	5.44669
	117.347	217.43	-0.563928	5.44669
	117.358	217.725	-0.582939	5.44669
	117.32	217.979	-0.604181	5.44669
	117.252	218.214	-0.607951	5.44669
	117.229	218.456	-0.602239	5.44669
	117.265	218.708	-0.598547	5.44669
	117.247	218.961	-0.599037	5.44669
	117.153	219.261	-0.600556	5.44669
	117.086	219.636	-0.601018	5.44669
	117.086	219.987	-0.600672	5.44669
	117.109	220.244	-0.600362	5.44669
	117.141	220.463	-0.600356	5.44669
	117.194	220.746	-0.600463	5.44669
	117.235	221.127	-0.60051	5.44669
	117.238	221.437	-0.600492	5.44669
	117.203	221.569	-0.600468	5.44669
	117.14	221.733	-0.600464	5.44669
	117.095	222.084	-0.600471	5.44669
	117.095	222.472	-0.600475	5.44669
	117.109	222.753	-0.600475	5.44669
	117.116	222.968	-0.600473	5.44669
	117.113	223.193	-0.600472	5.44669
	117.11	223.395	-0.600473	5.44669
	117.109	223.527	-0.600473	5.44669
	117.11	223.728	-0.600473	5.44669
	117.111	224.094	-0.600473	5.44669
	117.111	224.425	-0.600473	5.44669
	117.111	224.572	-0.600473	5.44669
	117.11	224.734	-0.600473	5.44669
	117.11	225.08	-0.600473	5.44669
	117.111	225.465	-0.600473	5.44669
	117.111	225.797	-0.600473	5.44669
	117.111	226.14	-0.600473	5.44669
	117.111	226.466	-0.600473	5.44669
	117.111	226.725	-0.600473	5.44669
	117.111	226.953	-0.600473	5.44669
	117.111	227.19	-0.600473	5.44669
	117.111	227.394	-0.600473	5.44669
	117.111	227.473	-0.600473	5.44669
	117.111	227.495	-0.600473	5.44669
	117.111	227.585	-0.600473	5.44669
	117.111	227.631	-0.600473	5.44669
	117.111	227.572	-0.600473	5.44669
	117.111	227.622	-0.600473	5.44669
[truncated: 2,822 more rows]
