# Supplementary material for: Design of a cosmetic glove stiffness compensation mechanism for toddler-sized hand prostheses
Source: PLoS One. 2017 Aug 11;12(8):e0183233. doi: 10.1371/journal.pone.0183233 (PMC5553851; doi:10.1371/journal.pone.0183233)
Supplement: S1 Dataset — (ZIP) [file pone.0183233.s001.zip › 01 Glove measurements/PVCglove5_1.xlsx]

## Sheet: test_glove5_1
LabVIEW Measurement
Writer_Version	2
Reader_Version	2
Separator	Tab
Decimal_Separator	.
Multi_Headings	No
X_Columns	No
Time_Pref	Absolute
Operator	localadmin
Date	2012-12-10
Time	00:14:20.795000
***End_of_Header***
Channels	4
Samples	10	10	10	10
Date	2012-12-10	2012-12-10	2012-12-10	2012-12-10
Time	00:15:08.495000	00:15:08.495000	00:15:08.495000	00:15:08.495000
Y_Unit_Label	mm	N	N	Pa
X_Dimension	Time	Time	Time	Time
X0	0	0	0	0
Delta_X	0.01	0.01	0.01	0.01
***End_of_Header***
X_Value	Voltage LVDT (Filtered)	Voltage Load Cell (Filtered)	Voltage Pinch Load Cell (Filtered)	Voltage Pressure (Filtered)	Comment
	129.126	0.264318	-0.442638	5.4448
	129.184	0.264316	-0.442147	5.44287
	129.207	0.264307	-0.440629	5.44579
	129.154	0.264304	-0.440167	5.44767
	129.093	0.264306	-0.440513	5.44742
	129.083	0.264308	-0.440822	5.44664
	129.099	0.264308	-0.440829	5.44641
	129.109	0.264307	-0.440721	5.44658
	129.108	0.264307	-0.440674	5.44674
	129.104	0.264307	-0.440693	5.44675
	129.102	0.264307	-0.440717	5.44669
	129.103	0.215117	-0.440721	5.44667
	129.104	0.088342	-0.440714	5.44668
	129.104	0.03591	-0.440709	5.44669
	129.104	0.154727	-0.44071	5.44669
	129.104	0.287482	-0.440712	5.44669
	129.104	0.311046	-0.440712	5.44669
	129.104	0.275343	-0.440712	5.44669
	129.104	0.252268	-0.440712	5.44669
	129.104	0.255334	-0.440712	5.44669
	129.104	0.264827	-0.440712	5.44669
	129.104	0.267714	-0.440712	5.44669
	129.104	0.265549	-0.440712	5.44669
	129.104	0.263617	-0.440712	5.44669
	129.104	0.263576	-0.440712	5.44669
	129.104	0.264247	-0.440712	5.44669
	129.104	0.264542	-0.448582	5.4507
	129.104	0.264427	-0.468867	5.46104
	129.104	0.264274	-0.477257	5.46531
	129.104	0.264251	-0.458245	5.45562
	129.104	0.264295	-0.437004	5.4448
	129.104	0.264322	-0.433233	5.44287
	129.104	0.264318	-0.446817	5.44579
	129.104	0.264306	-0.470793	5.44767
	129.104	0.264303	-0.478692	5.44742
	129.104	0.264306	-0.458162	5.44664
	129.104	0.264308	-0.436458	5.44641
	129.104	0.264308	-0.440905	5.44658
	129.104	0.264307	-0.467212	5.44674
	129.104	0.264307	-0.4793	5.44675
	129.104	0.264307	-0.467561	5.44669
	129.104	0.264307	-0.465038	5.44667
	129.104	0.264307	-0.469214	5.44668
	129.104	0.264307	-0.456286	5.44669
	129.104	0.264307	-0.439049	5.44669
	129.104	0.264307	-0.442658	5.44669
	129.104	0.264307	-0.467026	5.44669
	129.104	0.264307	-0.478599	5.44669
	129.104	0.264307	-0.459463	5.44669
	129.104	0.264307	-0.444908	5.44669
	129.104	0.264307	-0.46097	5.44669
	129.104	0.264307	-0.475304	5.44669
	129.104	0.264307	-0.460242	5.44669
	129.104	0.264307	-0.438535	5.44669
	129.104	0.264307	-0.433165	5.44669
	129.104	0.264307	-0.438373	5.44669
	129.104	0.264307	-0.442422	5.44669
	129.104	0.264307	-0.442261	5.44669
	129.104	0.215117	-0.440753	5.44669
	129.104	0.088342	-0.440178	5.44669
	129.104	0.03591	-0.440474	5.44669
	129.104	0.154727	-0.440802	5.44669
	129.104	0.287482	-0.440834	5.44669
	129.104	0.311046	-0.440731	5.44669
	129.104	0.275343	-0.440676	5.44669
	129.104	0.252268	-0.44069	5.44669
	129.104	0.255334	-0.440715	5.44669
	129.104	0.264827	-0.440721	5.44669
	129.104	0.267714	-0.440714	5.44669
	129.104	0.265549	-0.440709	5.44669
	129.104	0.263617	-0.44071	5.44669
	129.104	0.263576	-0.440712	5.44669
	129.104	0.264247	-0.440712	5.44669
	129.104	0.264542	-0.440712	5.44669
	129.104	0.264427	-0.440712	5.44669
	129.104	0.264274	-0.440712	5.44669
	129.104	0.264251	-0.440712	5.4507
	129.104	0.264295	-0.440712	5.46104
	129.104	0.264322	-0.440712	5.46531
	129.104	0.264318	-0.440712	5.45562
	129.104	0.264306	-0.440712	5.4448
	129.104	0.264303	-0.440712	5.44287
	129.104	0.264306	-0.440712	5.44579
	129.104	0.264308	-0.440712	5.44767
	129.104	0.264308	-0.440712	5.44742
	129.104	0.264307	-0.440712	5.44664
	129.104	0.215117	-0.440712	5.44641
	129.104	0.088341	-0.440712	5.44658
	129.104	0.03591	-0.440712	5.44674
	129.126	0.154727	-0.440712	5.44675
	129.184	0.287482	-0.440712	5.44669
	129.207	0.311046	-0.440712	5.44667
	129.154	0.275343	-0.440712	5.44668
	129.093	0.252268	-0.440712	5.44669
	129.105	0.255334	-0.440712	5.44669
	129.179	0.264827	-0.440712	5.44669
	129.213	0.267714	-0.440712	5.44669
	129.158	0.265549	-0.440712	5.44669
	129.093	0.263617	-0.440712	5.44669
	129.081	0.263576	-0.440712	5.44669
	129.098	0.264247	-0.440712	5.44669
	129.11	0.264542	-0.440712	5.44669
	129.131	0.264427	-0.440712	5.44669
	129.184	0.215084	-0.440712	5.44669
	129.206	0.088285	-0.440712	5.44669
	129.153	0.035898	-0.440712	5.44669
	129.094	0.154742	-0.440712	5.44669
	129.083	0.287492	-0.440712	5.44669
	129.099	0.311045	-0.440712	5.44669
	129.109	0.275339	-0.440712	5.44669
	129.108	0.252267	-0.440712	5.44669
	129.104	0.255335	-0.440712	5.44669
	129.102	0.264828	-0.440712	5.44669
	129.103	0.267714	-0.440712	5.44669
	129.104	0.265549	-0.440712	5.44669
	129.104	0.263616	-0.440712	5.44669
	129.104	0.263576	-0.440712	5.44669
	129.104	0.264247	-0.440712	5.44669
	129.104	0.264542	-0.440712	5.44669
	129.104	0.264427	-0.440712	5.44669
	129.104	0.264274	-0.440712	5.44669
	129.104	0.264251	-0.440712	5.44669
	129.104	0.264295	-0.440712	5.44669
	129.104	0.264322	-0.440712	5.44669
	129.104	0.264318	-0.440712	5.44669
	129.104	0.264306	-0.440712	5.44669
	129.104	0.264303	-0.440712	5.44669
	129.104	0.264306	-0.440712	5.44669
	129.104	0.264308	-0.440712	5.44669
	129.104	0.264308	-0.440712	5.44669
	129.104	0.264307	-0.440712	5.44669
	129.104	0.264307	-0.440712	5.44669
	129.104	0.264307	-0.440712	5.44669
	129.104	0.264307	-0.440712	5.44669
	129.104	0.264307	-0.440712	5.44669
	129.104	0.264307	-0.440712	5.44669
	129.104	0.264307	-0.440712	5.44669
	129.104	0.264307	-0.440712	5.44669
	129.104	0.264307	-0.440712	5.44669
	129.104	0.264307	-0.440712	5.44669
	129.104	0.264307	-0.440712	5.44669
	129.104	0.264307	-0.440712	5.44669
	129.104	0.264307	-0.440712	5.44669
	129.104	0.264307	-0.440712	5.44669
	129.104	0.264307	-0.440712	5.44669
	129.104	0.264307	-0.440712	5.44669
	129.104	0.264307	-0.440712	5.44669
	129.104	0.264307	-0.440712	5.44669
	129.104	0.264307	-0.440712	5.44669
	129.104	0.264307	-0.440712	5.44669
	129.104	0.264307	-0.440712	5.44669
	129.104	0.264307	-0.440712	5.44669
	129.104	0.264307	-0.440712	5.44669
	129.104	0.264307	-0.440712	5.44669
	129.104	0.264307	-0.440712	5.44669
	129.126	0.264307	-0.440712	5.44669
	129.184	0.264307	-0.440712	5.44669
	129.207	0.264307	-0.440712	5.44669
	129.154	0.264307	-0.440712	5.44669
	129.093	0.264307	-0.440712	5.44669
	129.083	0.264307	-0.440712	5.44669
	129.099	0.264307	-0.440712	5.44669
	129.109	0.264307	-0.440712	5.44669
	129.108	0.264307	-0.440712	5.44669
	129.104	0.264307	-0.440712	5.44669
	129.125	0.264307	-0.440712	5.44669
	129.183	0.264307	-0.448582	5.44669
	129.208	0.264307	-0.468867	5.44669
	129.154	0.264307	-0.477257	5.44669
	129.093	0.264307	-0.466116	5.44669
	129.083	0.264307	-0.465159	5.44669
	129.099	0.264307	-0.469778	5.44669
	129.109	0.264307	-0.456479	5.44669
	129.108	0.264307	-0.43893	5.44669
	129.104	0.264307	-0.434669	5.44669
	129.102	0.264307	-0.438863	5.44669
	129.103	0.264307	-0.442093	5.44669
	129.104	0.264307	-0.441949	5.44669
	129.104	0.264307	-0.440739	5.44669
	129.104	0.264307	-0.440283	5.44669
	129.104	0.264307	-0.440523	5.44669
	129.104	0.264307	-0.440785	5.44669
	129.126	0.264307	-0.440809	5.44669
	129.184	0.264307	-0.440727	5.44669
	129.207	0.264307	-0.440683	5.44669
	129.154	0.264307	-0.440694	5.44669
	129.093	0.264307	-0.440715	5.44669
	129.083	0.264307	-0.440719	5.44669
	129.099	0.264307	-0.440714	5.44669
	129.109	0.264307	-0.44071	5.44669
	129.108	0.264307	-0.44071	5.44669
	129.104	0.264307	-0.440712	5.44669
	129.102	0.264307	-0.440712	5.44669
	129.103	0.264307	-0.440712	5.44669
	129.104	0.264307	-0.440712	5.44669
	129.104	0.264307	-0.440712	5.44669
	129.104	0.264307	-0.440712	5.44669
	129.104	0.264307	-0.440712	5.44669
	129.104	0.264307	-0.440712	5.44669
	129.104	0.264307	-0.440712	5.44669
	129.104	0.264307	-0.440712	5.44669
	129.104	0.264307	-0.440712	5.44669
	129.104	0.264307	-0.440712	5.44669
	129.104	0.264307	-0.440712	5.44669
	129.104	0.264307	-0.440712	5.44669
	129.104	0.264307	-0.440712	5.44669
	129.104	0.264307	-0.440712	5.44669
	129.104	0.264307	-0.440712	5.44669
	129.104	0.264307	-0.440712	5.44669
	129.104	0.264307	-0.440712	5.44669
	129.104	0.215117	-0.440712	5.44669
	129.104	0.088342	-0.440712	5.44669
	129.104	0.03591	-0.440712	5.44669
	129.104	0.154727	-0.440712	5.44669
	129.082	0.287482	-0.440712	5.44669
	129.024	0.311046	-0.440712	5.44669
	128.978	0.275343	-0.440712	5.44669
	128.952	0.252268	-0.440712	5.44669
	128.909	0.255334	-0.440712	5.44669
	128.87	0.264827	-0.440712	5.44669
	128.864	0.267714	-0.440712	5.44669
	128.875	0.265549	-0.440712	5.44669
	128.881	0.263617	-0.440712	5.44669
	128.88	0.263576	-0.440712	5.44669
	128.877	0.264247	-0.440712	5.44669
	128.877	0.264542	-0.440712	5.44669
	128.877	0.264427	-0.440712	5.44669
	128.878	0.264274	-0.440712	5.44669
	128.878	0.264251	-0.440712	5.44669
	128.878	0.264295	-0.440712	5.44669
	128.878	0.264322	-0.440712	5.44669
	128.878	0.264318	-0.440712	5.44669
	128.878	0.264306	-0.440712	5.44669
	128.878	0.264303	-0.440712	5.44268
	128.878	0.264306	-0.440712	5.43234
	128.878	0.264308	-0.440712	5.42806
	128.878	0.264308	-0.448582	5.43775
	128.878	0.264307	-0.468867	5.44858
	128.878	0.264307	-0.477257	5.4505
	128.878	0.264307	-0.458245	5.44759
	128.878	0.264307	-0.437004	5.44571
	128.878	0.264307	-0.433233	5.44595
	128.855	0.264307	-0.438946	5.44673
	128.798	0.264307	-0.442638	5.44696
	128.774	0.264307	-0.450018	5.44679
	128.806	0.264307	-0.468784	5.44663
	128.786	0.264307	-0.476711	5.44663
	128.716	0.264307	-0.458046	5.44668
	128.707	0.264307	-0.437114	5.44671
	128.731	0.264307	-0.441221	5.4467
	128.7	0.264307	-0.467111	5.44668
	128.649	0.264307	-0.479145	5.44668
	128.634	0.264307	-0.459662	5.44669
	128.667	0.264307	-0.436926	5.44669
	128.735	0.264307	-0.432697	5.44669
	128.759	0.264307	-0.438749	5.44669
	128.701	0.264307	-0.442746	5.44669
	128.64	0.264307	-0.442263	5.4507
	128.63	0.264307	-0.440638	5.46104
	128.647	0.264307	-0.44013	5.46531
	128.657	0.264307	-0.440494	5.45562
	128.655	0.264307	-0.440827	5.4448
	128.651	0.264307	-0.440837	5.44287
	128.65	0.264307	-0.440723	5.44579
	128.629	0.264307	-0.440672	5.44767
	128.55	0.264307	-0.448562	5.44742
	128.446	0.264307	-0.468873	5.44664
	128.418	0.264307	-0.477266	5.44641
	128.486	0.264307	-0.458247	5.44658
	128.531	0.264307	-0.437001	5.44674
	128.505	0.264307	-0.433231	5.44675
	128.497	0.264307	-0.438946	5.44669
	128.506	0.264307	-0.442639	5.44667
	128.468	0.264307	-0.442148	5.44668
	128.42	0.264307	-0.440628	5.44669
	128.409	0.264307	-0.440166	5.44669
	128.42	0.264307	-0.440513	5.44669
	128.429	0.264307	-0.440822	5.44669
	128.428	0.264307	-0.440829	5.44669
	128.425	0.264307	-0.440721	5.44669
	128.424	0.264307	-0.440674	5.44669
	128.425	0.264307	-0.440692	5.44669
	128.425	0.264307	-0.448588	5.44669
	128.425	0.264307	-0.468876	5.44669
	128.403	0.264307	-0.477258	5.44669
	128.345	0.264307	-0.458243	5.44669
	128.299	0.264307	-0.437002	5.44669
	128.296	0.264307	-0.433233	5.44669
	128.31	0.264307	-0.438947	5.44669
	128.295	0.264307	-0.442638	5.44669
	128.235	0.264307	-0.442147	5.44669
	128.186	0.264307	-0.440628	5.44669
	128.204	0.264307	-0.440167	5.44669
	128.276	0.264307	-0.440513	5.44669
	128.308	0.264307	-0.440822	5.44669
	128.252	0.264307	-0.440829	5.44669
	128.188	0.264307	-0.440721	5.44669
	128.176	0.264307	-0.440674	5.44669
	128.193	0.264307	-0.440693	5.44669
	128.205	0.264307	-0.440717	5.44669
	128.203	0.264307	-0.440721	5.44669
	128.199	0.264307	-0.440714	5.44669
	128.197	0.264307	-0.440709	5.44669
	128.198	0.264307	-0.44071	5.44669
	128.199	0.264307	-0.440712	5.44669
	128.199	0.264307	-0.440712	5.44669
	128.199	0.264307	-0.440712	5.44669
	128.199	0.264307	-0.440712	5.44669
	128.199	0.264307	-0.440712	5.44669
	128.199	0.264307	-0.440712	5.44669
	128.199	0.264307	-0.440712	5.44669
	128.199	0.264307	-0.440712	5.44669
	128.199	0.264307	-0.440712	5.44669
	128.199	0.264307	-0.440712	5.44669
	128.199	0.264307	-0.440712	5.44669
	128.199	0.313497	-0.448582	5.44669
	128.199	0.440273	-0.468867	5.44669
	128.199	0.492705	-0.477257	5.44669
	128.199	0.373887	-0.458245	5.44669
	128.199	0.241132	-0.437004	5.44669
	128.199	0.217568	-0.433233	5.44669
	128.199	0.253272	-0.438946	5.44669
	128.199	0.276346	-0.442638	5.44669
	128.199	0.27328	-0.442147	5.44669
	128.199	0.263787	-0.440629	5.44669
	128.199	0.2609	-0.440167	5.44669
	128.176	0.263065	-0.440513	5.44669
	128.097	0.264998	-0.440822	5.44669
	128.016	0.265038	-0.440829	5.44669
	128.023	0.264368	-0.440721	5.44669
	128.058	0.264073	-0.440674	5.44669
	128.025	0.264187	-0.440693	5.44669
	127.97	0.26434	-0.440717	5.44669
	127.954	0.264364	-0.440721	5.44669
	127.966	0.264319	-0.440714	5.44669
	127.976	0.264292	-0.440709	5.44669
	127.977	0.264297	-0.44071	5.44669
	127.973	0.264308	-0.440712	5.44669
	127.971	0.264311	-0.440712	5.44669
	127.972	0.264309	-0.440712	5.44669
	127.973	0.264306	-0.440712	5.44669
	127.973	0.264306	-0.440712	5.44669
	127.973	0.264307	-0.440712	5.44669
	127.972	0.264307	-0.440712	5.44669
	127.972	0.264307	-0.440712	5.44669
	127.973	0.264307	-0.440712	5.44669
	127.973	0.264307	-0.440712	5.44669
	127.973	0.264307	-0.440712	5.44669
	127.972	0.264307	-0.440712	5.44669
	127.972	0.264307	-0.440712	5.44669
	127.972	0.264307	-0.440712	5.44669
	127.972	0.264307	-0.440712	5.44669
	127.972	0.264307	-0.440712	5.44669
	127.972	0.264307	-0.440712	5.44669
	127.972	0.264307	-0.440712	5.44669
	127.972	0.264307	-0.440712	5.44669
	127.972	0.264307	-0.440712	5.44669
	127.972	0.264307	-0.440712	5.44669
	127.972	0.264307	-0.440712	5.44669
	127.972	0.264307	-0.440712	5.44669
	127.972	0.264307	-0.440712	5.44669
	127.972	0.264307	-0.440712	5.44669
	127.95	0.264307	-0.440712	5.44669
	127.893	0.264307	-0.440712	5.44669
	127.847	0.264307	-0.448582	5.44669
	127.843	0.264307	-0.468867	5.44669
	127.857	0.264307	-0.477257	5.44669
	127.842	0.264307	-0.466116	5.44669
	127.782	0.264307	-0.465159	5.44669
	127.733	0.264307	-0.469778	5.44669
	127.729	0.264307	-0.456479	5.44669
	127.744	0.264307	-0.43893	5.44669
	127.751	0.264307	-0.434669	5.44669
	127.749	0.264307	-0.438863	5.44669
	127.746	0.264307	-0.442093	5.44669
	127.745	0.264307	-0.441949	5.44669
	127.746	0.264307	-0.440739	5.44669
	127.747	0.264307	-0.440283	5.44669
	127.746	0.264307	-0.440523	5.44669
	127.724	0.264307	-0.440785	5.44669
	127.666	0.264307	-0.440809	5.44669
	127.62	0.264307	-0.440727	5.44669
	127.594	0.264307	-0.440683	5.44669
	127.551	0.264307	-0.440694	5.44669
	127.512	0.264307	-0.440715	5.44669
	127.506	0.264307	-0.440719	5.44669
	127.517	0.264307	-0.440714	5.44669
	127.524	0.264307	-0.44071	5.44669
	127.522	0.264307	-0.44071	5.44669
	127.52	0.264307	-0.440712	5.44669
	127.519	0.264307	-0.440712	5.44669
	127.52	0.264307	-0.440712	5.44669
	127.52	0.264307	-0.440712	5.44669
	127.498	0.264307	-0.440712	5.44669
	127.418	0.264307	-0.440712	5.44669
	127.314	0.264307	-0.440712	5.44268
	127.265	0.264307	-0.440712	5.43234
	127.275	0.264307	-0.440712	5.42806
	127.296	0.264307	-0.440712	5.43775
	127.301	0.264307	-0.440712	5.44858
	127.296	0.264307	-0.440712	5.4505
	127.292	0.264307	-0.440712	5.44759
	127.292	0.264307	-0.440712	5.44571
	127.294	0.264307	-0.440712	5.44595
	127.294	0.264307	-0.440712	5.44673
	127.294	0.264307	-0.440712	5.44696
	127.271	0.264307	-0.440712	5.44679
	127.214	0.264307	-0.440712	5.44663
	127.19	0.313497	-0.440712	5.44663
	127.244	0.440273	-0.440712	5.44668
	127.282	0.492705	-0.440712	5.44671
	127.235	0.373887	-0.440712	5.4467
	127.195	0.241132	-0.440712	5.44668
	127.216	0.217568	-0.440712	5.44668
	127.198	0.253272	-0.440712	5.44669
	127.109	0.276346	-0.440712	5.44669
	127.045	0.27328	-0.440712	5.44669
	127.044	0.263787	-0.440712	5.44669
	127.066	0.2609	-0.440712	5.44669
	127.075	0.263065	-0.440712	5.44669
	127.071	0.264998	-0.440712	5.44669
	127.066	0.265038	-0.440712	5.44669
	127.066	0.264368	-0.440712	5.44669
	127.067	0.264073	-0.440712	5.44669
	127.068	0.264187	-0.440712	5.44669
	127.068	0.26434	-0.440712	5.44669
	127.067	0.264364	-0.440712	5.44669
	127.067	0.264319	-0.440712	5.44669
	127.067	0.264292	-0.440712	5.44669
	127.067	0.264297	-0.440712	5.44669
	127.067	0.264308	-0.440712	5.44669
	127.067	0.264311	-0.440712	5.44669
	127.067	0.264309	-0.440712	5.44669
	127.067	0.264306	-0.440712	5.44669
	127.067	0.264306	-0.440712	5.44669
	127.045	0.264307	-0.440712	5.44669
	126.965	0.264307	-0.440712	5.44669
	126.862	0.264307	-0.440712	5.44669
	126.812	0.264307	-0.440712	5.44669
	126.823	0.264307	-0.440712	5.44669
	126.844	0.264307	-0.440712	5.44669
	126.849	0.264307	-0.440712	5.44669
	126.843	0.264307	-0.440712	5.44669
	126.839	0.264307	-0.440712	5.44669
	126.839	0.264307	-0.440712	5.44669
	126.841	0.264307	-0.440712	5.44669
	126.842	0.313497	-0.440712	5.44669
	126.841	0.440273	-0.440712	5.44669
	126.841	0.492705	-0.440712	5.44669
	126.841	0.373887	-0.440712	5.44669
	126.841	0.241132	-0.440712	5.44669
	126.819	0.217568	-0.440712	5.44669
	126.761	0.253272	-0.440712	5.44669
	126.715	0.276346	-0.440712	5.44669
	126.689	0.27328	-0.440712	5.44669
	126.668	0.263787	-0.440712	5.44669
	126.687	0.2609	-0.440712	5.44669
	126.705	0.263065	-0.440712	5.44669
	126.684	0.264998	-0.440712	5.44669
	126.688	0.314228	-0.440712	5.44669
	126.7	0.440333	-0.440712	5.44669
	126.659	0.49247	-0.440712	5.44669
	126.609	0.373767	-0.440712	5.44669
	126.597	0.241166	-0.440712	5.44669
	126.61	0.217625	-0.440712	5.44669
	126.619	0.253283	-0.440712	5.44669
	126.618	0.276331	-0.440712	5.44669
	126.615	0.273269	-0.440712	5.44669
	126.614	0.263788	-0.440712	5.44669
	126.614	0.260904	-0.440712	5.44669
	126.593	0.263066	-0.440712	5.44669
	126.513	0.264997	-0.440712	5.44669
	126.432	0.265037	-0.440712	5.44669
	126.439	0.264368	-0.440712	5.44669
	126.473	0.264073	-0.440712	5.4507
	126.441	0.264188	-0.440712	5.46104
	126.386	0.26434	-0.448582	5.46531
	126.37	0.264364	-0.468867	5.45562
	126.382	0.313509	-0.477257	5.4448
	126.392	0.440258	-0.458245	5.44287
	126.393	0.492694	-0.437004	5.44579
	126.389	0.373888	-0.433233	5.44767
	126.387	0.290327	-0.438946	5.44742
	126.388	0.393535	-0.442638	5.44664
	126.389	0.530858	-0.442147	5.44641
	126.389	0.611081	-0.440629	5.44658
	126.389	0.703658	-0.440167	5.44674
	126.388	0.730992	-0.440513	5.44675
	126.388	0.564667	-0.440822	5.44669
	126.388	0.363961	-0.440829	5.44667
	126.388	0.368987	-0.440721	5.44668
	126.388	0.496371	-0.440674	5.44669
	126.388	0.605673	-0.440693	5.44669
	126.388	0.664511	-0.440717	5.44669
	126.388	0.561163	-0.440721	5.44669
	126.388	0.335272	-0.440714	5.44669
	126.388	0.202591	-0.440709	5.44669
	126.366	0.264653	-0.44071	5.44669
	126.309	0.442104	-0.440712	5.44669
	126.285	0.560079	-0.440712	5.44669
	126.339	0.556827	-0.440712	5.44669
	126.377	0.515179	-0.440712	5.44669
	126.33	0.548342	-0.440712	5.44669
	126.29	0.634059	-0.440712	5.44669
	126.333	0.618015	-0.440712	5.44669
	126.395	0.574467	-0.440712	5.44669
	126.41	0.659303	-0.440712	5.44669
	126.373	0.725738	-0.440712	5.44669
	126.304	0.578282	-0.440712	5.44669
	126.258	0.371538	-0.440712	5.44669
	126.237	0.367323	-0.440712	5.44669
	126.195	0.49298	-0.440712	5.44669
	126.155	0.555654	-0.440712	5.44669
	126.148	0.489403	-0.440712	5.44669
	126.159	0.333419	-0.440712	5.44669
	126.166	0.225661	-0.440712	5.44669
	126.165	0.225521	-0.440712	5.44669
	126.162	0.262109	-0.440712	5.44669
	126.161	0.326413	-0.440712	5.44669
	126.162	0.446471	-0.440712	5.44669
	126.162	0.539902	-0.440712	5.44669
	126.162	0.596005	-0.440712	5.44669
	126.162	0.644931	-0.440712	5.44669
	126.162	0.556389	-0.440712	5.44669
	126.162	0.389421	-0.440712	5.44669
	126.162	0.431521	-0.440712	5.44669
	126.162	0.619643	-0.440712	5.44669
	126.162	0.651888	-0.440712	5.44669
	126.162	0.544333	-0.440712	5.44669
	126.162	0.479239	-0.440712	5.44669
	126.162	0.538034	-0.440712	5.44669
	126.14	0.691755	-0.440712	5.44669
	126.082	0.752025	-0.440712	5.44669
	126.059	0.577717	-0.440712	5.44669
	126.112	0.361952	-0.440712	5.44669
	126.173	0.412698	-0.440712	5.44669
	126.161	0.670755	-0.440712	5.44669
	126.065	0.835356	-0.440712	5.44669
	125.951	0.775191	-0.440712	5.44669
	125.903	0.587183	-0.440712	5.44669
	125.918	0.5133	-0.440712	5.44669
	125.94	0.644944	-0.440712	5.44669
	125.944	0.790704	-0.440712	5.44669
	125.938	0.815157	-0.440712	5.44669
	125.934	0.775204	-0.440712	5.44669
	125.912	0.750033	-0.440712	5.44669
	125.856	0.704542	-0.440712	5.44669
	125.833	0.588269	-0.440712	5.44669
	125.886	0.538922	-0.440712	5.44669
	125.924	0.655299	-0.440712	5.44669
	125.855	0.736745	-0.440712	5.44669
	125.735	0.633513	-0.440712	5.44669
	125.675	0.496933	-0.440712	5.44669
	125.687	0.46622	-0.440712	5.44669
	125.713	0.549478	-0.440712	5.44669
	125.719	0.701183	-0.440712	5.44669
	125.712	0.801098	-0.440712	5.44669
	125.707	0.799473	-0.440712	5.44669
	125.708	0.764932	-0.440712	5.44669
	125.71	0.751305	-0.440712	5.44669
	125.71	0.708725	-0.440712	5.44669
	125.71	0.589569	-0.440712	5.44669
	125.709	0.53798	-0.440712	5.44669
	125.709	0.654442	-0.448582	5.44669
	125.71	0.785911	-0.468867	5.44669
	125.687	0.809773	-0.477257	5.44669
	125.63	0.774653	-0.458245	5.44669
	125.584	0.751716	-0.437004	5.44669
	125.558	0.754633	-0.433233	5.44669
	125.515	0.764014	-0.438946	5.44669
	125.476	0.717717	-0.442638	5.44669
	125.47	0.588819	-0.442147	5.44669
	125.481	0.53447	-0.440629	5.44669
	125.487	0.653239	-0.440167	5.44669
	125.486	0.786655	-0.440513	5.44669
	125.483	0.810513	-0.440822	5.44669
	125.482	0.774698	-0.440829	5.44669
	125.483	0.751472	-0.440721	5.44669
	125.484	0.754515	-0.440674	5.44669
	125.484	0.764051	-0.448563	5.44669
	125.483	0.766965	-0.468872	5.44669
	125.483	0.764796	-0.477266	5.44669
	125.461	0.762852	-0.458247	5.44669
	125.381	0.762808	-0.437001	5.44669
	125.278	0.763481	-0.433232	5.44669
	125.228	0.763778	-0.438946	5.44669
	125.239	0.763664	-0.450509	5.44669
	125.26	0.76351	-0.470303	5.44669
	125.265	0.763486	-0.477173	5.44669
	125.259	0.763531	-0.465571	5.44669
	125.255	0.763558	-0.46496	5.44669
	125.255	0.812744	-0.469889	5.44669
	125.257	0.939508	-0.456596	5.44669
	125.258	0.991936	-0.43894	5.44669
	125.257	0.873122	-0.434631	5.44669
	125.257	0.740369	-0.438844	5.44669
	125.257	0.716805	-0.442098	5.44669
	125.257	0.801698	-0.441958	5.44669
	125.257	0.951547	-0.440741	5.44669
	125.257	1.00091	-0.440281	5.44669
	125.257	0.872603	-0.440521	5.44669
	125.257	0.736962	-0.440785	5.44669
	125.235	0.715562	-0.44081	5.44669
	125.155	0.802388	-0.440727	5.44669
	125.051	0.952278	-0.440683	5.44669
	125.002	1.05016	-0.440694	5.44669
	125.035	1.04833	-0.440715	5.44669
	125.113	1.01443	-0.440719	5.44669
	125.142	1.05033	-0.440714	5.44669
	125.083	1.13444	-0.44071	5.44669
	125.018	1.06756	-0.44071	5.44669
	125.008	0.847931	-0.440712	5.44669
	125.026	0.754094	-0.440712	5.44669
	125.037	0.936372	-0.440712	5.44669
	125.035	1.21637	-0.440712	5.44669
	125.03	1.34503	-0.440712	5.44669
	125.029	1.31145	-0.440712	5.44669
	125.03	1.25357	-0.440712	5.44669
	125.031	1.24156	-0.440712	5.44669
	125.031	1.25716	-0.440712	5.44669
	125.031	1.26796	-0.440712	5.44669
	125.008	1.21776	-0.440712	5.44669
	124.929	1.08672	-0.440712	5.44669
	124.825	1.03286	-0.440712	5.44669
	124.775	1.1526	-0.440712	5.44669
	124.786	1.28624	-0.440712	5.44669
	124.807	1.30985	-0.440712	5.44669
	124.812	1.27385	-0.440712	5.44669
	124.807	1.25064	-0.440712	5.44669
	124.803	1.25375	-0.440712	5.44669
	124.803	1.26331	-0.440712	5.44669
	124.804	1.26621	-0.440712	5.44669
	124.805	1.26403	-0.440712	5.44669
	124.805	1.26208	-0.440712	5.44669
	124.804	1.26204	-0.440712	5.44669
	124.804	1.26272	-0.440712	5.44669
	124.804	1.26301	-0.440712	5.44669
	124.804	1.2629	-0.440712	5.44669
	124.804	1.26275	-0.440712	5.44669
	124.782	1.26272	-0.448582	5.44669
	124.702	1.26277	-0.468867	5.44669
	124.599	1.26279	-0.477257	5.44669
	124.549	1.26279	-0.458245	5.44669
	124.56	1.26278	-0.437004	5.44669
	124.581	1.26277	-0.441104	5.44669
	124.586	1.26278	-0.467101	5.44669
	124.58	1.31197	-0.479183	5.44669
	124.576	1.48794	-0.459681	5.44669
	124.577	1.71633	-0.43692	5.44669
	124.578	1.77672	-0.432688	5.44669
	124.579	1.57758	-0.438747	5.44669
	124.578	1.35164	-0.442748	5.44669
	124.578	1.3578	-0.442264	5.44669
	124.578	1.49463	-0.440638	5.44669
	124.578	1.60749	-0.440129	5.44669
	124.578	1.66446	-0.440494	5.44669
	124.578	1.55906	-0.440827	5.44669
	124.578	1.38217	-0.440838	5.44669
	124.578	1.4261	-0.440723	5.44669
	124.578	1.66771	-0.440672	5.44669
	124.578	1.82788	-0.440691	5.44669
	124.578	1.8209	-0.440717	5.44669
	124.578	1.76292	-0.440721	5.44669
	124.556	1.74141	-0.440714	5.44669
	124.476	1.75305	-0.440709	5.44669
	124.373	1.76558	-0.44071	5.44669
	124.323	1.7667	-0.440712	5.44669
	124.333	1.76271	-0.440712	5.44669
	124.355	1.76064	-0.440712	5.44669
	124.36	1.76119	-0.440712	5.44669
	124.354	1.76216	-0.440712	5.44669
	124.35	1.76237	-0.440712	5.44669
	124.35	1.76211	-0.440712	5.44669
	124.352	1.76193	-0.440712	5.44669
	124.352	1.76195	-0.440712	5.44669
	124.352	1.76202	-0.440712	5.44669
	124.352	1.81123	-0.440712	5.44669
	124.352	1.98718	-0.440712	5.44669
	124.352	2.16637	-0.440712	5.44669
	124.352	2.14918	-0.440712	5.44669
	124.352	2.07357	-0.440712	5.44669
	124.352	2.14566	-0.440712	5.44669
	124.352	2.26737	-0.440712	5.44669
	124.352	2.30298	-0.440712	5.44669
	124.352	2.27625	-0.440712	5.44669
	124.352	2.25265	-0.440712	5.44669
	124.352	2.25231	-0.440712	5.44669
	124.352	2.26056	-0.440712	5.44669
	124.33	2.31333	-0.448582	5.44669
	124.272	2.48786	-0.468867	5.44669
	124.226	2.71439	-0.477257	5.44669
	124.2	2.82369	-0.458245	5.44669
	124.179	2.80107	-0.437004	5.4507
	124.198	2.75466	-0.433233	5.46104
	124.216	2.74356	-0.446817	5.46531
	124.172	2.75546	-0.470793	5.45562
	124.119	2.7644	-0.478692	5.4448
	124.107	2.76391	-0.458162	5.44287
	124.12	2.76053	-0.436458	5.44579
	124.13	2.80848	-0.433034	5.44767
	124.129	2.98513	-0.439056	5.44742
	124.126	3.21425	-0.442755	5.44664
	124.124	3.32389	-0.442157	5.44641
	124.103	3.30049	-0.440591	5.44658
	124.046	3.25363	-0.440147	5.44674
	124	3.24262	-0.440518	5.44675
	123.996	3.25472	-0.440831	5.44669
	124.01	3.2637	-0.44083	5.44667
	123.995	3.26317	-0.440719	5.44668
	123.935	3.25975	-0.440672	5.44669
	123.886	3.3077	-0.440693	5.44669
	123.882	3.48436	-0.440718	5.44669
	123.897	3.71349	-0.440721	5.44669
	123.904	3.82313	-0.440713	5.44669
	123.902	3.79972	-0.440709	5.44669
	123.899	3.75286	-0.44071	5.44669
	123.898	3.79105	-0.440712	5.44669
	123.899	3.97911	-0.440712	5.44669
	123.9	4.21649	-0.440712	5.44669
	123.9	4.32554	-0.440712	5.44669
	123.899	4.29895	-0.440712	5.44669
	123.899	4.30016	-0.440712	5.44669
	123.899	4.46578	-0.440712	5.44669
	123.899	4.70695	-0.440712	5.44669
	123.877	4.82556	-0.440712	5.44669
	123.797	4.80163	-0.440712	5.44669
	123.694	4.80056	-0.440712	5.44669
	123.644	5.01347	-0.440712	5.44669
	123.655	5.43062	-0.440712	5.44669
	123.676	5.77831	-0.440712	5.44669
	123.681	5.86424	-0.440712	5.44669
	123.675	5.83987	-0.440712	5.44669
	123.671	6.00589	-0.440712	5.44669
	123.671	6.41198	-0.440712	5.44669
	123.673	6.77176	-0.440712	5.44669
	123.674	6.91588	-0.440712	5.44669
	123.673	7.01775	-0.440712	5.44669
	123.673	7.23279	-0.440712	5.44669
	123.673	7.51882	-0.440712	5.44669
	123.673	7.74654	-0.440712	5.44669
	123.673	7.86783	-0.440712	5.44669
	123.651	8.05466	-0.440712	5.44669
	123.571	8.4193	-0.440712	5.44669
	123.467	8.80377	-0.440712	5.44669
	123.418	9.12837	-0.440712	5.44669
	123.428	9.46924	-0.440712	5.44669
	123.449	9.7967	-0.440712	5.44669
	123.454	10.1062	-0.440712	5.44669
	123.449	10.5102	-0.440712	5.44669
	123.445	10.9757	-0.440712	5.44669
	123.445	11.3373	-0.440712	5.44669
	123.447	11.6184	-0.440712	5.44669
	123.447	11.9987	-0.440712	5.44669
	123.447	12.5135	-0.440712	5.44669
	123.424	13.0105	-0.440712	5.44669
	123.367	13.3475	-0.448582	5.44669
	123.343	13.6074	-0.468867	5.44669
	123.397	13.9876	-0.477257	5.44669
	123.457	14.5099	-0.458245	5.44669
	123.446	15.0592	-0.437004	5.44669
	123.35	15.5217	-0.433233	5.44669
	123.236	15.8816	-0.438946	5.44669
	123.187	16.3187	-0.442638	5.44669
	123.202	16.8879	-0.442147	5.44669
	123.225	17.3476	-0.440629	5.44669
	123.229	17.6434	-0.440167	5.44669
	123.222	17.9966	-0.440513	5.44669
	123.218	18.4952	-0.440822	5.44669
	123.219	19.0441	-0.440829	5.44669
	123.22	19.5641	-0.440721	5.44669
	123.221	20.0543	-0.440674	5.44669
	123.221	20.5424	-0.440693	5.44669
	123.22	21.0402	-0.440717	5.44669
	123.198	21.5428	-0.440721	5.44669
	123.118	22.0439	-0.440714	5.44669
	123.015	22.4936	-0.440709	5.44669
	122.965	22.816	-0.44071	5.44669
	122.976	23.0866	-0.440712	5.44669
	122.997	23.4273	-0.440712	5.44669
	123.002	23.7247	-0.440712	5.44669
	122.974	23.8663	-0.440712	5.44669
	122.913	24.0386	-0.440712	5.44669
	122.889	24.4393	-0.440712	5.44669
	122.944	24.9503	-0.440712	5.44669
	123.005	25.2827	-0.440712	5.44669
	123.016	25.38	-0.440712	5.44669
	122.999	25.4723	-0.440712	5.44669
	122.989	25.7	-0.440712	5.44669
	122.968	25.9948	-0.440712	5.44669
	122.915	26.2708	-0.440712	5.44669
	122.892	26.5154	-0.440712	5.44669
	122.945	26.7044	-0.440712	5.44669
	123.004	26.8242	-0.440712	5.44669
	123.015	26.975	-0.440712	5.44669
	122.977	27.2189	-0.440712	5.44669
	122.887	27.4996	-0.440712	5.44669
	122.784	27.7148	-0.440712	5.44669
	122.739	27.8327	-0.440712	5.44669
	122.751	27.9734	-0.440712	5.44669
	122.771	28.2138	-0.440712	5.44669
	122.775	28.4966	-0.440712	5.44669
	122.77	28.7631	-0.440712	5.44669
	122.766	29.008	-0.440712	5.44669
	122.766	29.2004	-0.440712	5.44669
	122.768	29.3216	-0.440712	5.44669
	122.768	29.4717	-0.440712	5.44669
	122.768	29.6657	-0.440712	5.44669
	122.768	29.8195	-0.440712	5.44669
	122.768	29.9825	-0.440712	5.44669
	122.768	30.2194	-0.440712	5.44669
	122.768	30.4928	-0.440712	5.44669
	122.768	30.7075	-0.440712	5.44669
	122.768	30.8278	-0.440712	5.44669
	122.768	30.9697	-0.440712	5.44669
	122.768	31.1605	-0.440712	5.44669
	122.768	31.3159	-0.440712	5.44669
	122.768	31.4807	-0.440712	5.44669
	122.768	31.6686	-0.440712	5.44669
	122.768	31.7655	-0.440712	5.44669
	122.746	31.8006	-0.440712	5.44669
	122.666	31.9382	-0.440712	5.44669
	122.562	32.205	-0.440712	5.44669
	122.535	32.5489	-0.440712	5.44669
	122.625	32.9378	-0.448582	5.44669
	122.728	33.229	-0.468867	5.44669
	122.702	33.3016	-0.477257	5.44669
	122.583	33.2918	-0.458245	5.44669
	122.508	33.4195	-0.437004	5.44669
	122.514	33.6981	-0.433233	5.4507
	122.542	34.0014	-0.438946	5.46104
	122.552	34.2628	-0.442638	5.46531
	122.546	34.4983	-0.442147	5.45562
	122.54	34.6886	-0.440629	5.4448
	122.539	34.8122	-0.440167	5.44287
	122.541	34.9641	-0.440513	5.44579
	122.542	35.2072	-0.440822	5.44767
	122.542	35.4871	-0.440829	5.44742
	122.541	35.7023	-0.440721	5.44664
	122.541	35.8205	-0.440674	5.44641
	122.541	35.9613	-0.440693	5.44658
	122.542	36.2016	-0.440717	5.44674
	122.542	36.4843	-0.440721	5.44675
	122.542	36.7509	-0.440714	5.44669
	122.542	37.0449	-0.440709	5.44667
	122.542	37.4133	-0.44071	5.44668
	122.519	37.7137	-0.440712	5.44669
	122.439	37.8467	-0.440712	5.44669
	122.336	37.965	-0.440712	5.44669
	122.286	38.1909	-0.440712	5.44669
	122.297	38.4757	-0.440712	5.44669
	122.318	38.7482	-0.440712	5.44669
	122.323	38.9948	-0.440712	5.44669
	122.317	39.1859	-0.440712	5.44669
	122.313	39.2567	-0.440712	5.44669
	122.314	39.28	-0.440712	5.44669
	122.315	39.422	-0.440712	5.44669
	122.293	39.6456	-0.440712	5.44669
	122.236	39.8145	-0.440712	5.44669
	122.189	39.9733	-0.440712	5.44669
	122.186	40.203	-0.440712	5.44669
	122.222	40.4749	-0.440712	5.44669
	122.287	40.7407	-0.440712	5.44669
	122.308	40.9891	-0.440712	5.44669
	122.229	41.2325	-0.440712	5.44669
	122.111	41.4799	-0.440712	5.44669
	122.055	41.7308	-0.440712	5.44669
	122.068	42.031	-0.440712	5.44669
	122.092	42.4074	-0.440712	5.44669
	122.098	42.7583	-0.440712	5.44669
	122.091	43.0156	-0.440712	5.44669
	122.087	43.185	-0.440712	5.44669
	122.087	43.2923	-0.440712	5.44669
	122.089	43.4449	-0.440712	5.44669
	122.09	43.694	-0.440712	5.44669
	122.089	43.9762	-0.440712	5.44669
	122.089	44.2394	-0.440712	5.44669
	122.089	44.4831	-0.440712	5.44669
	122.089	44.7254	-0.448582	5.44669
	122.089	44.9741	-0.468867	5.44669
	122.089	45.1767	-0.477257	5.44669
	122.089	45.3008	-0.458245	5.44669
	122.067	45.4977	-0.437004	5.44669
	122.009	45.8656	-0.433233	5.44669
	121.985	46.2478	-0.438946	5.44669
	122.017	46.5704	-0.442638	5.44669
	121.997	46.9112	-0.442147	5.44669
	121.905	47.2393	-0.440629	5.44669
	121.839	47.4999	-0.440167	5.44669
	121.839	47.7279	-0.448384	5.44669
	121.861	48.014	-0.468978	5.44669
	121.871	48.442	-0.477374	5.44669
	121.866	48.9255	-0.458255	5.44669
	121.861	49.2862	-0.436966	5.44669
	121.861	49.5605	-0.433214	5.44669
	121.862	49.889	-0.438951	5.44669
	121.841	50.2293	-0.450518	5.44669
	121.783	50.5485	-0.470305	5.44669
	121.759	50.9029	-0.477171	5.44669
	121.813	51.2379	-0.457698	5.44669
	121.851	51.4965	-0.436805	5.44669
	121.782	51.7212	-0.441215	5.44669
	121.662	52.0067	-0.467219	5.44669
	121.624	52.4355	-0.479192	5.44669
	121.694	52.9197	-0.459643	5.44669
	121.743	53.2803	-0.436901	5.44669
	121.695	53.5052	-0.432693	5.44669
	121.629	53.7069	-0.438756	5.44669
	121.613	53.9947	-0.44275	5.44669
	121.629	54.3836	-0.442262	5.44669
	121.642	54.744	-0.440637	5.44669
	121.641	55.0009	-0.440129	5.44669
	121.636	55.2159	-0.440494	5.44669
	121.635	55.4487	-0.440828	5.44669
	121.636	55.7036	-0.440837	5.44669
	121.637	55.9614	-0.440723	5.44669
	121.637	56.2126	-0.440672	5.44669
	121.636	56.5091	-0.440691	5.44669
	121.636	56.884	-0.440717	5.44669
	121.636	57.2355	-0.440721	5.44669
	121.636	57.5428	-0.440714	5.44669
	121.636	57.9375	-0.440709	5.44669
	121.636	58.3997	-0.44071	5.44669
	121.614	58.7634	-0.440712	5.44669
	121.557	59.0465	-0.440712	5.44669
	121.533	59.3777	-0.440712	5.44669
	121.587	59.7159	-0.440712	5.44669
	121.647	59.9841	-0.440712	5.44669
	121.635	60.2609	-0.448582	5.44669
	121.539	60.6709	-0.468867	5.44669
	121.448	61.1503	-0.477257	5.44669
	121.457	61.5648	-0.458245	5.44669
	121.495	61.9201	-0.437004	5.44669
	121.464	62.2233	-0.433233	5.44669
	121.408	62.5177	-0.438946	5.44669
	121.391	62.8749	-0.442638	5.44669
	121.403	63.22	-0.442147	5.44669
	121.414	63.4818	-0.440629	5.44669
	121.414	63.7043	-0.440167	5.44669
	121.41	63.9384	-0.440513	5.44669
	121.409	64.1913	-0.440822	5.44669
	121.409	64.4969	-0.440829	5.44669
	121.41	64.875	-0.440721	5.44669
	121.41	65.2246	-0.440674	5.44669
	121.41	65.53	-0.440693	5.44669
	121.41	65.8753	-0.440717	5.44669
	121.41	66.2115	-0.440721	5.44669
	121.388	66.523	-0.440714	5.44669
	121.308	66.8756	-0.440709	5.44669
	121.227	67.1635	-0.44071	5.44669
	121.235	67.2968	-0.448583	5.44669
	121.269	67.4198	-0.468868	5.44669
	121.236	67.6475	-0.477257	5.44669
	121.181	67.9313	-0.458245	5.44669
	121.165	68.2028	-0.437003	5.44669
	121.177	68.4986	-0.433233	5.44669
	121.188	68.8659	-0.438946	5.44669
	121.188	69.2144	-0.450509	5.44669
	121.184	69.4741	-0.470303	5.44669
	121.182	69.6452	-0.477173	5.44669
	121.183	69.7525	-0.4577	5.44669
	121.184	69.9536	-0.436805	5.44669
	121.162	70.3292	-0.433344	5.44669
	121.104	70.7132	-0.439063	5.44669
	121.08	70.9845	-0.442648	5.44669
	121.134	71.1479	-0.44211	5.44669
	121.194	71.2478	-0.440609	5.44669
	121.205	71.3993	-0.440172	5.44669
	121.189	71.6015	-0.440522	5.44669
	121.178	71.7091	-0.440824	5.44669
	121.18	71.7436	-0.440826	5.44669
	121.162	71.9263	-0.44072	5.44669
	121.083	72.3184	-0.440674	5.44669
	121.001	72.7156	-0.440693	5.44669
	121.008	72.9865	-0.440717	5.44669
	121.042	73.1942	-0.440721	5.4507
	121.01	73.419	-0.440713	5.46505
	120.955	73.6731	-0.440709	5.47966
	120.939	73.9826	-0.44071	5.47425
	120.951	74.3619	-0.440712	5.45373
	120.961	74.7106	-0.440712	5.44099
	120.962	74.966	-0.440712	5.44198
	120.958	75.1845	-0.440712	5.44677
	120.956	75.4193	-0.440712	5.4484
	120.957	75.6738	-0.440712	5.44738
	120.958	75.9308	-0.440712	5.44637
	120.958	76.1817	-0.440712	5.44631
	120.958	76.4785	-0.440712	5.44664
	120.957	76.8535	-0.440712	5.4468
	120.957	77.205	-0.440712	5.44675
	120.957	77.4631	-0.440712	5.44667
	120.935	77.6817	-0.440712	5.44666
	120.878	77.9648	-0.440712	5.44668
	120.832	78.3457	-0.440712	5.44669
	120.828	78.7044	-0.440712	5.44669
	120.842	79.0127	-0.448582	5.44669
	120.827	79.3559	-0.468867	5.44668
	120.767	79.641	-0.477257	5.44669
	120.718	79.7765	-0.458245	5.44669
	120.714	79.9506	-0.437004	5.44669
	120.729	80.3051	-0.433233	5.44669
	120.736	80.6899	-0.438946	5.44669
	120.734	80.969	-0.442638	5.44669
	120.731	81.1846	-0.442147	5.44669
	120.73	81.4097	-0.440629	5.44669
	120.731	81.6612	-0.440167	5.44669
	120.732	81.9203	-0.440513	5.44669
	120.731	82.1732	-0.440822	5.44669
	120.731	82.4209	-0.440829	5.44669
	120.731	82.6685	-0.440721	5.44669
	120.731	82.9672	-0.440674	5.44669
	120.731	83.3442	-0.440693	5.44669
	120.731	83.6466	-0.440717	5.44669
	120.731	83.7773	-0.440721	5.44669
	120.731	83.894	-0.440714	5.44669
	120.731	84.12	-0.440709	5.44669
	120.731	84.4054	-0.44071	5.44669
	120.731	84.6781	-0.440712	5.44669
	120.731	84.9246	-0.440712	5.44669
	120.731	85.1648	-0.440712	5.44669
	120.731	85.4115	-0.440712	5.44669
	120.709	85.6141	-0.440712	5.44669
	120.651	85.7389	-0.440712	5.44669
	120.628	85.9361	-0.440712	5.44669
	120.682	86.3038	-0.440712	5.44669
	120.742	86.6859	-0.440712	5.44669
	120.73	86.9592	-0.440712	5.44669
	120.634	87.1733	-0.440712	5.44669
	120.52	87.3999	-0.440712	5.44669
	120.472	87.6525	-0.440712	5.44669
	120.509	87.9608	-0.440712	5.44669
	120.589	88.3401	-0.440712	5.44669
	120.617	88.6891	-0.440712	5.44669
	120.557	88.9448	-0.440712	5.44669
	120.492	89.1632	-0.440712	5.44669
	120.482	89.3979	-0.440712	5.44669
	120.5	89.7016	-0.440712	5.44669
	120.511	90.1345	-0.440712	5.44669
	120.509	90.5647	-0.440712	5.44669
	120.505	90.7951	-0.440712	5.44669
	120.503	90.9677	-0.440712	5.44669
	120.482	91.2896	-0.440712	5.44669
	120.425	91.6615	-0.440712	5.44669
	120.402	91.9961	-0.440712	5.44669
	120.433	92.3456	-0.440712	5.44669
	120.413	92.6731	-0.440712	5.44669
	120.32	92.9304	-0.440712	5.44669
	120.255	93.1572	-0.440712	5.44669
	120.255	93.3948	-0.440712	5.44669
	120.277	93.6475	-0.440712	5.44669
	120.287	93.9519	-0.440712	5.44669
	120.282	94.3295	-0.440712	5.44669
	120.277	94.6793	-0.440712	5.44669
	120.277	94.985	-0.440712	5.44669
	120.278	95.3795	-0.440712	5.44669
	120.279	95.8424	-0.440712	5.44669
	120.279	96.2555	-0.440712	5.44669
	120.279	96.6653	-0.440712	5.44669
	120.278	97.0979	-0.440712	5.44669
	120.279	97.4933	-0.440712	5.44669
	120.279	97.8572	-0.440712	5.44669
	120.279	98.1708	-0.440712	5.44669
	120.279	98.4666	-0.440712	5.44669
	120.279	98.8206	-0.440712	5.44669
	120.279	99.1639	-0.440712	5.44669
	120.256	99.4261	-0.440712	5.44669
	120.177	99.6493	-0.440712	5.44669
	120.073	99.9329	-0.440712	5.44669
	120.046	100.362	-0.440712	5.44669
	120.114	100.846	-0.440712	5.44669
	120.159	101.207	-0.440712	5.44669
	120.11	101.432	-0.440712	5.44669
	120.044	101.634	-0.440712	5.44669
	120.029	101.921	-0.440712	5.44669
	120.046	102.359	-0.440712	5.44669
	120.058	102.896	-0.440712	5.44669
	120.057	103.381	-0.440712	5.44669
	120.052	103.706	-0.440712	5.44669
	120.051	103.964	-0.440712	5.44669
	120.052	104.299	-0.440712	5.44669
	120.053	104.648	-0.440712	5.44669
	120.053	104.919	-0.440712	5.44669
	120.052	105.144	-0.448582	5.44669
	120.052	105.376	-0.468867	5.44669
	120.03	105.627	-0.477257	5.44669
	119.973	105.933	-0.458245	5.44669
	119.927	106.361	-0.437004	5.44669
	119.923	106.837	-0.433233	5.44669
	119.959	107.195	-0.438946	5.44669
	120.002	107.421	-0.442638	5.44669
	119.966	107.625	-0.442147	5.44669
	119.862	107.864	-0.440629	5.44669
	119.82	108.125	-0.440167	5.44669
	119.882	108.384	-0.440513	5.44669
	119.93	108.633	-0.440822	5.44669
	119.884	108.928	-0.440829	5.44669
	119.819	109.303	-0.440721	5.44669
	119.803	109.606	-0.440674	5.44669
	119.819	109.688	-0.440693	5.44669
	119.831	109.728	-0.440717	5.4507
	119.831	110.028	-0.440721	5.46104
	119.826	110.534	-0.440714	5.46531
	119.824	110.947	-0.440709	5.45562
	119.825	111.186	-0.448581	5.4448
	119.826	111.375	-0.468867	5.44287
	119.826	111.554	-0.477257	5.44579
	119.826	111.689	-0.466116	5.44767
	119.826	111.9	-0.465159	5.44742
	119.826	112.269	-0.469778	5.44664
	119.826	112.647	-0.456479	5.44641
	119.826	112.918	-0.43893	5.44658
	119.826	113.133	-0.434669	5.44674
	119.826	113.409	-0.438863	5.44675
	119.826	113.789	-0.449964	5.44669
	119.826	114.15	-0.477975	5.44667
	119.826	114.459	-0.505439	5.44668
	119.826	114.851	-0.494362	5.44669
	119.826	115.312	-0.454348	5.44669
	119.826	115.676	-0.429598	5.44669
	119.826	115.959	-0.431565	5.44669
	119.826	116.34	-0.440887	5.44669
	119.826	116.854	-0.444045	5.44669
	119.826	117.351	-0.442047	5.44669
	119.826	117.688	-0.447957	5.44669
	119.826	117.948	-0.468131	5.44669
	119.826	118.328	-0.47717	5.44669
	119.826	118.85	-0.458471	5.44669
	119.804	119.35	-0.437129	5.44669
	119.746	119.686	-0.433205	5.44669
	119.7	119.895	-0.43889	5.44669
	119.674	120.148	-0.442624	5.44669
	119.631	120.569	-0.442162	5.44669
	119.592	121.062	-0.440639	5.44669
	119.586	121.429	-0.440166	5.44669
	119.597	121.653	-0.440509	5.44669
	119.603	121.902	-0.440821	5.44669
	119.602	122.316	-0.440829	5.44669
	119.599	122.807	-0.440722	5.44669
	119.599	123.175	-0.440674	5.44669
	119.599	123.45	-0.440692	5.44669
	119.6	123.776	-0.440717	5.44669
	119.6	124.115	-0.440721	5.44669
	119.6	124.386	-0.440714	5.44669
	119.6	124.614	-0.440709	5.44669
	119.6	124.897	-0.44071	5.44669
	119.6	125.274	-0.440712	5.44669
	119.6	125.582	-0.440712	5.44669
	119.6	125.715	-0.440712	5.44669
	119.6	125.831	-0.440712	5.44669
	119.6	126.056	-0.440712	5.44669
	119.6	126.341	-0.448582	5.44669
	119.6	126.565	-0.468867	5.44669
	119.6	126.685	-0.477257	5.44669
	119.6	126.823	-0.458245	5.44669
	119.6	127.062	-0.437004	5.44669
	119.6	127.345	-0.433233	5.44669
	119.6	127.563	-0.438946	5.44669
	119.6	127.681	-0.442638	5.44669
	119.6	127.821	-0.442147	5.44669
	119.577	128.011	-0.440629	5.44669
	119.498	128.168	-0.440167	5.44669
	119.394	128.333	-0.440513	5.44669
	119.344	128.57	-0.440822	5.44669
	119.355	128.892	-0.440829	5.44669
	119.398	129.282	-0.440721	5.44669
	119.461	129.631	-0.440674	5.44669
	119.479	129.833	-0.440693	5.44669
	119.421	129.874	-0.440717	5.44669
	119.384	129.881	-0.440721	5.44669
	119.432	129.978	-0.440714	5.44669
	119.473	130.131	-0.440709	5.44669
	119.429	130.376	-0.44071	5.44669
	119.367	130.753	-0.440712	5.44669
	119.352	131.073	-0.440712	5.44669
	119.367	131.162	-0.448583	5.44669
	119.378	131.148	-0.468867	5.44669
	119.378	131.269	-0.477256	5.44669
	119.374	131.497	-0.458245	5.44669
	119.372	131.626	-0.437004	5.44669
	119.373	131.611	-0.433233	5.44669
	119.374	131.61	-0.438946	5.44669
	119.374	131.77	-0.442638	5.44669
	119.373	132.01	-0.442147	5.44669
	119.373	132.13	-0.440629	5.44669
	119.373	132.156	-0.440167	5.44669
	119.373	132.282	-0.440513	5.44669
	119.373	132.498	-0.440822	5.44669
	119.373	132.62	-0.440829	5.44669
	119.373	132.656	-0.440721	5.44669
	119.373	132.785	-0.440674	5.44669
	119.373	132.998	-0.440693	5.44669
	119.373	133.168	-0.440717	5.44669
	119.373	133.33	-0.440721	5.44669
	119.373	133.512	-0.440714	5.44669
	119.373	133.607	-0.440709	5.44669
	119.351	133.644	-0.44071	5.44669
	119.294	133.783	-0.440712	5.44669
	119.27	134.05	-0.440712	5.44669
	119.324	134.344	-0.440712	5.44669
	119.384	134.606	-0.440712	5.44669
	119.395	134.845	-0.440712	5.44669
	119.356	135.036	-0.440712	5.44669
	119.288	135.159	-0.440712	5.44669
	119.244	135.31	-0.440712	5.44669
	119.244	135.553	-0.440712	5.44669
	119.282	135.883	-0.440712	5.44669
	119.323	136.274	-0.440712	5.44669
	119.287	136.621	-0.440712	5.44669
	119.183	136.871	-0.440712	5.44669
	119.119	137.088	-0.440712	5.44669
	119.124	137.373	-0.440712	5.44669
	119.147	137.755	-0.440712	5.44669
	119.156	138.114	-0.440712	5.44669
	119.151	138.373	-0.440712	5.44669
	119.146	138.589	-0.440712	5.44669
	119.145	138.822	-0.440712	5.44669
	119.147	139.076	-0.440712	5.44669
	119.148	139.383	-0.440712	5.44669
	119.147	139.761	-0.440712	5.44669
	119.147	140.11	-0.440712	5.44669
	119.147	140.366	-0.440712	5.44669
	119.147	140.585	-0.440712	5.44669
	119.147	140.868	-0.440712	5.44669
	119.147	141.25	-0.440712	5.44669
	119.147	141.559	-0.440712	5.44669
	119.147	141.642	-0.440712	5.44669
	119.147	141.63	-0.440712	5.44669
	119.147	141.802	-0.440712	5.44669
	119.147	142.256	-0.440712	5.44669
	119.147	142.789	-0.440712	5.44669
	119.147	143.111	-0.440712	5.44669
	119.147	143.197	-0.440712	5.44669
	119.147	143.288	-0.440712	5.44669
	119.147	143.47	-0.440712	5.44669
	119.147	143.591	-0.440712	5.44669
	119.147	143.638	-0.440712	5.44669
	119.147	143.821	-0.440712	5.44669
	119.147	144.209	-0.440712	5.44669
	119.147	144.555	-0.440712	5.44669
	119.147	144.7	-0.440712	5.44669
	119.125	144.856	-0.440712	5.44669
	119.067	145.151	-0.440712	5.44669
	119.044	145.361	-0.440712	5.44669
	119.097	145.466	-0.440712	5.44669
	119.135	145.749	-0.440712	5.44669
	119.089	146.225	-0.440712	5.44669
	119.026	146.582	-0.440712	5.44669
	119.012	146.702	-0.440712	5.44669
	119.028	146.844	-0.440712	5.44669
	119.017	147.191	-0.440712	5.44669
	118.959	147.584	-0.440712	5.44669
	118.908	147.869	-0.440712	5.44669
	118.903	148.085	-0.448582	5.44669
	118.918	148.307	-0.468867	5.44669
	118.926	148.558	-0.477257	5.44669
	118.924	148.867	-0.458245	5.44669
	118.92	149.247	-0.437004	5.44669
	118.92	149.547	-0.433233	5.44669
	118.92	149.676	-0.438946	5.44669
	118.921	149.842	-0.442638	5.44669
	118.921	150.195	-0.442147	5.44669
	118.921	150.582	-0.440629	5.44669
	118.921	150.863	-0.440167	5.44669
	118.921	151.078	-0.440513	5.44669
	118.921	151.303	-0.440822	5.44669
	118.921	151.505	-0.448699	5.44669
	118.921	151.637	-0.468877	5.44669
	118.921	151.838	-0.477219	5.44669
	118.921	152.204	-0.458226	5.44669
	118.921	152.585	-0.44488	5.44669
	118.921	152.858	-0.461398	5.44669
	118.921	153.023	-0.475493	5.44669
	118.921	153.123	-0.460169	5.44669
	118.921	153.274	-0.438438	5.44669
	118.921	153.525	-0.43315	5.44669
	118.921	153.858	-0.438401	5.44669
	118.921	154.248	-0.442439	5.44669
	118.921	154.543	-0.442258	5.44669
	118.921	154.667	-0.440745	5.44669
	118.921	154.783	-0.440176	5.44669
	118.921	154.962	-0.440475	5.44669
	118.921	155.122	-0.440803	5.44669
	118.921	155.292	-0.440834	5.44669
	118.921	155.481	-0.44073	5.44669
	118.921	155.626	-0.440676	5.44669
	118.899	155.787	-0.44069	5.44669
	118.841	156.026	-0.440715	5.44669
	118.795	156.35	-0.440721	5.44669
	118.769	156.741	-0.440714	5.44669
	118.748	157.04	-0.440709	5.44669
	118.767	157.164	-0.44071	5.44669
	118.785	157.279	-0.440712	5.44669
	118.742	157.507	-0.440712	5.44669
	118.688	157.794	-0.440712	5.44669
	118.676	158.066	-0.440712	5.44669
	118.689	158.362	-0.440712	5.44669
	118.699	158.777	-0.448582	5.44669
	118.698	159.253	-0.468867	5.44669
	118.695	159.565	-0.477257	5.44669
	118.693	159.667	-0.458245	5.44669
	118.694	159.817	-0.437004	5.44669
	118.695	160.272	-0.433233	5.44669
	118.695	160.969	-0.438946	5.44669
	118.672	161.581	-0.442638	5.44669
	118.615	161.962	-0.442147	5.44669
	118.591	162.306	-0.448499	5.44669
	118.623	162.773	-0.476193	5.44669
	118.625	163.312	-0.505213	5.44669
	118.59	163.839	-0.4949	5.44669
	118.548	164.336	-0.454654	5.44669
	118.494	164.775	-0.429535	5.44669
	118.456	165.094	-0.43143	5.44669
	118.455	165.368	-0.440853	5.44669
	118.467	165.76	-0.444079	5.44669
	118.472	166.282	-0.442073	5.44669
	118.47	166.827	-0.440085	5.44669
	118.468	167.288	-0.439965	5.44669
	118.467	167.599	-0.440622	5.44669
	118.468	167.861	-0.440939	5.44669
	118.469	168.202	-0.440839	5.44669
	118.468	168.552	-0.440684	5.44669
	118.468	168.822	-0.440655	5.44669
	118.468	169.046	-0.440698	5.44669
	118.468	169.327	-0.440726	5.44669
	118.468	169.705	-0.440723	5.44669
	118.468	170.064	-0.440711	5.44669
	118.468	170.323	-0.440708	5.44669
	118.468	170.54	-0.44071	5.44669
	118.468	170.773	-0.440712	5.44669
	118.446	171.027	-0.440713	5.44669
	118.366	171.334	-0.440712	5.44669
	118.285	171.712	-0.440711	5.44669
	118.315	172.061	-0.440712	5.44669
	118.429	172.317	-0.440712	5.44669
	118.478	172.536	-0.440712	5.44669
	118.392	172.82	-0.448582	5.44669
	118.285	173.25	-0.468867	5.44669
	118.283	173.735	-0.477257	5.44669
	118.323	174.096	-0.458245	5.44669
	118.296	174.369	-0.437004	5.44669
	118.241	174.698	-0.433233	5.44669
	118.223	174.989	-0.438946	5.44669
	118.235	175.132	-0.442638	5.44669
	118.246	175.258	-0.442147	5.44669
	118.246	175.484	-0.440629	5.44669
	118.242	175.766	-0.440167	5.44669
	118.241	176.037	-0.440513	5.44669
	118.241	176.333	-0.440822	5.44669
	118.242	176.701	-0.440829	5.44669
	118.242	177	-0.440721	5.44669
	118.242	177.133	-0.440674	5.44669
	118.242	177.301	-0.440693	5.44669
	118.242	177.703	-0.440717	5.44669
	118.242	178.216	-0.440721	5.44669
	118.242	178.598	-0.440714	5.44669
	118.242	178.822	-0.440709	5.44669
	118.242	179.015	-0.44071	5.44669
	118.242	179.3	-0.440712	5.44669
	118.242	179.691	-0.440712	5.44669
	118.242	180.053	-0.440712	5.44669
	118.242	180.31	-0.448582	5.44669
	118.242	180.524	-0.468867	5.44669
	118.242	180.757	-0.477257	5.44669
	118.242	181.012	-0.458245	5.44669
	118.242	181.27	-0.437004	5.44669
	118.242	181.521	-0.433233	5.44669
	118.242	181.817	-0.438946	5.44669
	118.22	182.241	-0.442638	5.44669
	118.162	182.769	-0.442147	5.44669
	118.138	183.255	-0.440629	5.44669
	118.192	183.584	-0.440167	5.44669
	118.23	183.844	-0.440513	5.44669
	118.161	184.227	-0.440822	5.44669
	118.041	184.75	-0.440829	5.44669
	117.981	185.299	-0.440721	5.44669
	117.993	185.81	-0.440674	5.44669
	118.019	186.248	-0.440693	5.44669
	118.025	186.561	-0.440717	5.44669
	118.019	186.833	-0.440721	5.44669
	118.014	187.177	-0.440714	5.44669
	118.014	187.525	-0.440709	5.44669
	118.016	187.841	-0.44071	5.44669
	118.016	188.241	-0.440712	5.44669
	118.016	188.702	-0.440712	5.44669
	118.016	189.064	-0.440712	5.44669
	118.016	189.297	-0.440712	5.44669
	118.016	189.551	-0.440712	5.44669
	118.016	189.964	-0.440712	5.44669
	118.016	190.453	-0.440712	5.44669
	118.016	190.821	-0.440712	5.44669
	118.016	191.047	-0.440712	5.44669
	118.016	191.296	-0.440712	5.44669
	118.016	191.71	-0.440712	5.44669
	118.016	192.249	-0.440712	5.44669
	118.016	192.745	-0.440712	5.44669
	118.016	193.073	-0.440712	5.44669
	118.016	193.28	-0.440712	5.44669
	118.016	193.535	-0.440712	5.44669
	118.016	193.958	-0.440712	5.44669
	118.016	194.45	-0.440712	5.44669
	118.016	194.816	-0.440712	5.44669
	118.016	195.041	-0.440712	5.44669
	118.016	195.289	-0.440712	5.44669
	118.016	195.654	-0.440712	5.44669
	117.993	195.969	-0.440712	5.44669
	117.936	196.06	-0.440712	5.44669
	117.89	196.099	-0.440712	5.44669
	117.864	196.396	-0.440712	5.44669
	117.843	196.851	-0.440712	5.44669
	117.884	197.089	-0.440712	5.44669
	117.982	197.051	-0.440712	5.44669
	118.02	197.004	-0.440712	5.44669
	117.936	197.153	-0.440712	5.44669
	117.832	197.405	-0.440712	5.44669
	117.855	197.534	-0.440712	5.44669
	117.951	197.56	-0.440712	5.44669
	117.947	197.682	-0.440712	5.44669
	117.838	197.946	-0.440712	5.44669
	117.76	198.245	-0.440712	5.44669
	117.761	198.51	-0.440712	5.44669
	117.788	198.748	-0.448582	5.44669
	117.799	198.988	-0.468867	5.44669
	117.794	199.237	-0.477257	5.44669
	117.788	199.441	-0.458245	5.44669
	117.787	199.565	-0.437004	5.44669
	117.789	199.713	-0.433233	5.44669
	117.79	199.953	-0.438946	5.44669
	117.79	200.283	-0.442638	5.44669
	117.789	200.675	-0.442147	5.44669
	117.789	201.022	-0.440629	5.44669
	117.789	201.272	-0.440167	5.44669
	117.789	201.44	-0.440513	5.44669
	117.789	201.5	-0.440822	5.44669
	117.789	201.527	-0.440829	5.44669
	117.789	201.675	-0.440721	5.44669
	117.789	201.899	-0.440674	5.44669
	117.789	202.017	-0.440693	5.44669
	117.789	201.999	-0.440717	5.44669
	117.789	201.952	-0.440721	5.44669
	117.789	201.988	-0.440714	5.44669
	117.789	202.175	-0.440709	5.44669
	117.789	202.462	-0.44071	5.44669
	117.789	202.748	-0.440712	5.44669
	117.789	202.949	-0.440712	5.44669
	117.789	203.06	-0.440712	5.44669
	117.789	203.202	-0.440712	5.44669
	117.789	203.397	-0.440712	5.44669
	117.789	203.554	-0.440712	5.44669
	117.789	203.718	-0.440712	5.44669
	117.789	203.954	-0.440712	5.44669
	117.789	204.227	-0.440712	5.44669
	117.789	204.491	-0.440712	5.44669
	117.789	204.787	-0.440712	5.44669
	117.789	205.157	-0.440712	5.44669
	117.789	205.507	-0.440712	5.44669
	117.789	205.815	-0.440712	5.44669
	117.789	206.162	-0.440712	5.44669
	117.789	206.497	-0.440712	5.44669
	117.789	206.759	-0.440712	5.44669
	117.789	206.985	-0.440712	5.44669
	117.789	207.22	-0.440712	5.44669
	117.789	207.473	-0.440712	5.44669
	117.789	207.728	-0.440712	5.44669
	117.789	207.98	-0.440712	5.44669
	117.767	208.228	-0.440712	5.44669
	117.687	208.427	-0.448582	5.44669
	117.584	208.55	-0.468867	5.44669
	117.534	208.698	-0.477257	5.44669
	117.567	208.94	-0.458245	5.44669
	117.668	209.221	-0.437004	5.44669
	117.776	209.437	-0.433233	5.44669
	117.821	209.506	-0.438946	5.44669
	117.806	209.519	-0.442638	5.44669
	117.785	209.658	-0.442147	5.44669
	117.782	209.884	-0.440629	5.44669
	117.765	210.005	-0.440167	5.44669
	117.689	209.988	-0.440513	5.44669
	117.585	209.989	-0.440822	5.44669
	117.534	210.151	-0.440829	5.44669
	117.544	210.391	-0.440721	5.44669
	117.588	210.559	-0.440674	5.44669
	117.673	210.712	-0.440693	5.44669
	117.749	210.94	-0.440717	5.44669
	117.715	211.213	-0.440721	5.44669
	117.601	211.48	-0.440714	5.44669
	117.531	211.728	-0.440709	5.44669
	117.537	211.971	-0.44071	5.44669
	117.564	212.268	-0.440712	5.44669
	117.573	212.645	-0.440712	5.44669
	117.567	212.998	-0.440712	5.44669
	117.561	213.256	-0.440712	5.44669
	117.561	213.474	-0.440712	5.44669
	117.563	213.708	-0.440712	5.44669
	117.564	213.962	-0.440712	5.44669
	117.563	214.219	-0.440712	5.44669
	117.563	214.47	-0.440712	5.44669
	117.563	214.718	-0.440712	5.44669
	117.563	214.917	-0.440712	5.44669
	117.563	215.04	-0.440712	5.44669
	117.563	215.188	-0.440712	5.44669
	117.563	215.43	-0.440712	5.44669
	117.563	215.711	-0.440712	5.44669
	117.563	215.976	-0.448582	5.44669
	117.563	216.221	-0.468867	5.44669
	117.563	216.463	-0.485127	5.44669
	117.563	216.711	-0.486401	5.44669
	117.563	216.963	-0.473548	5.44669
	117.563	217.214	-0.450767	5.44669
	117.563	217.463	-0.435238	5.44669
	117.563	217.712	-0.435159	5.44669
	117.563	217.962	-0.440382	5.44669
	117.563	218.212	-0.442555	5.44669
	117.563	218.412	-0.441602	5.44669
	117.563	218.535	-0.44043	5.44669
	117.541	218.683	-0.440277	5.44669
	117.483	218.925	-0.44063	5.44669
	117.46	219.205	-0.440832	5.44669
	117.513	219.471	-0.440791	5.44669
	117.574	219.716	-0.440702	5.44669
	117.562	219.958	-0.440679	5.44669
	117.466	220.206	-0.440702	5.44669
	117.352	220.458	-0.440719	5.44669
	117.304	220.709	-0.440718	5.44669
	117.319	220.958	-0.440712	5.44669
	117.341	221.207	-0.440709	5.44669
	117.345	221.407	-0.440711	5.44669
	117.339	221.53	-0.440712	5.44669
	117.335	221.728	-0.440712	5.44669
	117.335	222.096	-0.440712	5.44669
	117.337	222.429	-0.440712	5.4507
	117.337	222.576	-0.440712	5.46104
	117.337	222.688	-0.440712	5.46531
	117.337	222.906	-0.448582	5.45562
	117.337	223.19	-0.468867	5.4448
	117.337	223.416	-0.477257	5.44287
	117.337	223.488	-0.458245	5.44579
	117.337	223.499	-0.437004	5.44767
	117.337	223.636	-0.433233	5.44742
	117.337	223.862	-0.438946	5.44664
	117.337	223.984	-0.442638	5.44641
	117.337	224.016	-0.442147	5.44658
	117.337	224.144	-0.440629	5.44674
	117.337	224.407	-0.440167	5.44675
	117.337	224.704	-0.440513	5.44669
	117.337	224.919	-0.440822	5.44667
	117.337	224.982	-0.440829	5.44668
	117.337	224.944	-0.440721	5.44669
	117.337	224.957	-0.440674	5.44669
	117.337	225.132	-0.440693	5.44669
	117.337	225.373	-0.440717	5.44669
	117.337	225.488	-0.448591	5.44669
	117.337	225.512	-0.468869	5.44669
	117.337	225.638	-0.477254	5.44669
	117.337	225.855	-0.458243	5.44669
	117.337	225.978	-0.437004	5.44669
	117.337	226.013	-0.441105	5.44669
	117.337	226.142	-0.467102	5.44669
	117.337	226.355	-0.479183	5.44669
	117.337	226.476	-0.459681	5.44669
	117.337	226.462	-0.43692	5.44669
	117.337	226.465	-0.432688	5.44669
	117.337	226.627	-0.438747	5.44669
	117.337	226.915	-0.442748	5.44669
	117.337	227.21	-0.442264	5.44669
	117.337	227.415	-0.440638	5.44669
	117.337	227.475	-0.440129	5.44669
	117.315	227.488	-0.440494	5.44669
	117.257	227.63	-0.440827	5.44669
	117.233	227.906	-0.440838	5.44669
	117.287	228.253	-0.440723	5.44669
	117.347	228.639	-0.440672	5.44669
	117.358	228.929	-0.440691	5.44669
	117.32	229.051	-0.440717	5.44669
	117.252	229.168	-0.440721	5.44669
	117.229	229.398	-0.440714	5.44669
	117.265	229.684	-0.440709	5.44669
	117.269	229.956	-0.44071	5.44669
	117.255	230.202	-0.440712	5.44669
	117.292	230.393	-0.440712	5.44669
	117.319	230.464	-0.440712	5.44669
	117.252	230.487	-0.440712	5.44669
	117.137	230.629	-0.440712	5.44669
	117.078	230.853	-0.448582	5.44669
	117.089	231.022	-0.468867	5.44669
	117.113	231.181	-0.477257	5.44669
	117.119	231.361	-0.458245	5.44669
	117.113	231.457	-0.437004	5.44669
	117.109	231.445	-0.433233	5.44669
	117.109	231.408	-0.438946	5.44669
	117.11	231.348	-0.442638	5.44669
	117.111	231.23	-0.442147	5.44669
	117.111	231.185	-0.440629	5.44669
	117.11	231.304	-0.440167	5.44669
	117.11	231.434	-0.448384	5.44669
	117.133	231.456	-0.468978	5.44669
	117.19	231.421	-0.477374	5.44669
	117.214	231.399	-0.458255	5.44669
	117.16	231.402	-0.436966	5.44669
	117.1	231.411	-0.433214	5.44669
	117.089	231.414	-0.438951	5.44669
	117.106	231.412	-0.442647	5.44669
	117.116	231.459	-0.442149	5.44669
	117.115	231.635	-0.440626	5.44669
	117.11	231.913	-0.440165	5.44669
	117.109	232.199	-0.440513	5.44669
	117.11	232.453	-0.440823	5.44669
	117.111	232.692	-0.440829	5.44669
	117.111	232.935	-0.440721	5.44669
	117.111	233.186	-0.440674	5.44669
	117.11	233.389	-0.440692	5.44669
	117.11	233.464	-0.440717	5.44669
	117.111	233.484	-0.440721	5.44669
	117.111	233.624	-0.440714	5.44669
	117.111	233.897	-0.440709	5.44669
	117.111	234.193	-0.44071	5.44669
	117.111	234.454	-0.440712	5.44669
	117.111	234.691	-0.440712	5.44669
	117.111	234.883	-0.440712	5.44669
	117.111	235.006	-0.440712	5.44669
	117.111	235.158	-0.440712	5.44669
	117.111	235.401	-0.440712	5.44669
	117.111	235.681	-0.440712	5.44669
	117.111	235.896	-0.440712	5.44669
	117.111	236.014	-0.440712	5.44669
	117.111	236.155	-0.440712	5.44669
	117.111	236.395	-0.440712	5.44669
	117.111	236.678	-0.440712	5.44669
	117.111	236.895	-0.440712	5.44669
	117.111	236.964	-0.440712	5.44669
	117.111	236.928	-0.448582	5.44669
	117.111	236.94	-0.476738	5.44669
	117.111	237.113	-0.513283	5.44669
	117.111	237.354	-0.522945	5.44669
	117.111	237.47	-0.491082	5.44669
	117.111	237.445	-0.447059	5.44669
	117.111	237.395	-0.427759	5.44669
	117.111	237.432	-0.433394	5.44669
	117.111	237.621	-0.442308	5.44669
	117.111	237.908	-0.44399	5.44669
	117.111	238.193	-0.441519	5.44669
	117.111	238.395	-0.439885	5.44669
	117.111	238.456	-0.440078	5.44669
	117.111	238.423	-0.44074	5.44669
	117.111	238.438	-0.440949	5.44669
	117.111	238.612	-0.440801	5.44669
	117.111	238.852	-0.440665	5.44669
	117.111	239.016	-0.44066	5.44669
	117.111	239.167	-0.440707	5.44669
	117.111	239.346	-0.440728	5.44669
	117.111	239.493	-0.44072	5.44669
	117.111	239.659	-0.44858	5.44669
	117.111	239.899	-0.468863	5.44669
	117.111	240.173	-0.477256	5.44669
	117.111	240.436	-0.458246	5.44669
	117.111	240.683	-0.444875	5.44669
	117.111	240.926	-0.461389	5.44669
	117.111	241.224	-0.475491	5.44669
	117.088	241.601	-0.460171	5.44669
	117.031	241.954	-0.438439	5.44669
	116.985	242.261	-0.43315	5.44669
	116.981	242.655	-0.438401	5.44669
	117.018	243.117	-0.45031	5.44669
	117.082	243.481	-0.470413	5.44669
	117.104	243.715	-0.47729	5.44669
	117.024	243.919	-0.46558	5.44669
	116.906	244.205	-0.464923	5.44669
	116.85	244.592	-0.469869	5.44669
	116.863	244.952	-0.456602	5.44669
	116.888	245.259	-0.438949	5.44669
	116.893	245.601	-0.434633	5.44669
	116.887	245.935	-0.438841	5.44669
	116.882	246.198	-0.442096	5.44669
	116.882	246.425	-0.441958	5.44669
	116.884	246.709	-0.440742	5.44669
	116.885	247.088	-0.440281	5.44669
	116.885	247.396	-0.440521	5.44669
	116.884	247.529	-0.440785	5.44669
	116.884	247.693	-0.44081	5.44669
	116.884	248.094	-0.440727	5.44669
	116.884	248.608	-0.440683	5.44669
	116.884	248.991	-0.440694	5.44669
	116.884	249.214	-0.440715	5.44669
	116.884	249.407	-0.440719	5.44669
	116.884	249.692	-0.440714	5.44669
	116.884	250.083	-0.448581	5.44669
	116.884	250.445	-0.476736	5.44669
	116.884	250.751	-0.513283	5.44669
	116.884	251.092	-0.522946	5.44669
	116.884	251.427	-0.491082	5.44669
	116.884	251.739	-0.447058	5.44669
	116.862	252.092	-0.427759	5.44669
	116.804	252.43	-0.433394	5.44669
	116.781	252.739	-0.442308	5.44669
	116.835	253.09	-0.443991	5.44669
	116.872	253.427	-0.441519	5.44669
	116.826	253.688	-0.439885	5.44669
	116.786	253.913	-0.440078	5.44669
	116.807	254.197	-0.44074	5.44669
	116.789	254.577	-0.440949	5.44669
	116.722	254.934	-0.440801	5.44669
	116.715	255.193	-0.440665	5.44669
	116.738	255.41	-0.44066	5.44669
	116.728	255.643	-0.440707	5.44669
	116.735	255.897	-0.440728	5.44669
	116.744	256.204	-0.44072	5.44669
	116.701	256.582	-0.440709	5.44669
	116.651	256.931	-0.440708	5.44669
	116.64	257.187	-0.440711	5.44669
	116.653	257.406	-0.440713	5.44669
	116.662	257.69	-0.440712	5.44669
	116.661	258.071	-0.440712	5.44669
	116.658	258.429	-0.440711	5.44669
	116.657	258.738	-0.448582	5.44669
	116.657	259.081	-0.468867	5.44669
	116.658	259.415	-0.477257	5.44669
	116.658	259.727	-0.458245	5.44669
	116.658	260.129	-0.437004	5.44669
	116.658	260.642	-0.433233	5.44669
	116.658	261.18	-0.438946	5.44669
	116.658	261.69	-0.442638	5.44669
	116.658	262.18	-0.450018	5.44669
	116.658	262.672	-0.468784	5.44669
	116.658	263.122	-0.476711	5.44669
	116.658	263.448	-0.458046	5.44669
	116.658	263.67	-0.437114	5.44669
	116.658	263.933	-0.43335	5.44669
	116.658	264.353	-0.438956	5.44669
	116.636	264.842	-0.4426	5.44669
	116.578	265.257	-0.442128	5.44669
	116.532	265.658	-0.448505	5.44669
	116.506	266.136	-0.468331	5.4507
	116.485	266.61	-0.47706	5.46104
	116.504	266.951	-0.458353	5.46531
	116.522	267.22	-0.44499	5.45562
	116.479	267.603	-0.461399	5.4448
	116.447	268.123	-0.475454	5.44287
	116.493	268.621	-0.460152	5.44579
	116.53	268.957	-0.438444	5.44767
	116.486	269.216	-0.433159	5.44742
	116.425	269.596	-0.438403	5.44664
	116.41	270.119	-0.442437	5.44641
	116.425	270.619	-0.442256	5.44658
	116.437	270.955	-0.440746	5.44674
	116.436	271.213	-0.440177	5.44675
	116.432	271.593	-0.440476	5.44669
	116.43	272.116	-0.440803	5.44667
	116.431	272.665	-0.440834	5.44668
	116.432	273.177	-0.44073	5.44669
	116.432	273.614	-0.440676	5.44669
	116.432	273.928	-0.44069	5.44669
	116.432	274.199	-0.440715	5.4507
	116.432	274.543	-0.440721	5.46103
	116.432	274.891	-0.440714	5.46531
	116.432	275.208	-0.440709	5.45562
	116.432	275.558	-0.44071	5.4448
	116.432	275.893	-0.440712	5.44287
	116.432	276.202	-0.440712	5.44579
	116.432	276.554	-0.440712	5.44767
	116.432	276.892	-0.440712	5.44742
	116.432	277.152	-0.440712	5.44664
	116.432	277.327	-0.440712	5.44641
	116.432	277.436	-0.440712	5.44658
	116.432	277.587	-0.440712	5.44674
	116.432	277.786	-0.440712	5.44675
	116.432	277.892	-0.440712	5.44669
	116.432	277.878	-0.440712	5.44667
	116.432	277.886	-0.440712	5.44668
	116.432	278.05	-0.440712	5.44669
	116.432	278.288	-0.440712	5.44669
	116.432	278.406	-0.440712	5.44669
	116.432	278.383	-0.440712	5.44669
	116.432	278.333	-0.440712	5.44669
	116.432	278.321	-0.440712	5.44669
	116.432	278.382	-0.440712	5.44669
	116.432	278.568	-0.448582	5.44669
	116.432	278.747	-0.468867	5.44669
	116.432	278.726	-0.477257	5.44669
	116.432	278.649	-0.466116	5.44669
	116.432	278.722	-0.465159	5.44669
	116.432	278.844	-0.469778	5.44669
	116.409	278.929	-0.456479	5.44669
	116.352	279.078	-0.43893	5.44669
	116.328	279.283	-0.434669	5.44669
	116.382	279.392	-0.446733	5.44669
	116.42	279.426	-0.470248	5.44669
	116.373	279.559	-0.478493	5.44669
	116.333	279.824	-0.458272	5.44669
	116.354	280.169	-0.436575	5.44669
	116.336	280.608	-0.433044	5.44669
	116.27	281.076	-0.44689	5.44669
	116.263	281.425	-0.470891	5.44669
	116.308	281.701	-0.478707	5.44669
	116.333	282.083	-0.458133	5.44669
	116.306	282.601	-0.436441	5.44669
	116.238	283.147	-0.433037	5.44669
	116.189	283.66	-0.439064	5.44669
	116.188	284.147	-0.442757	5.44669
	116.204	284.637	-0.442155	5.44669
	116.211	285.137	-0.44059	5.44669
	116.208	285.639	-0.448018	5.44669
	116.205	286.091	-0.468674	5.44669
	116.204	286.413	-0.477376	5.44669
	116.205	286.683	-0.458364	5.44669
	116.206	287.073	-0.437011	5.44669
	116.206	287.546	-0.433194	5.44669
	116.205	287.966	-0.438927	5.44669
	116.205	288.374	-0.442644	5.44669
	116.205	288.755	-0.442157	5.44669
	116.205	288.974	-0.44063	5.44669
	116.205	289.11	-0.440164	5.44669
	116.205	289.265	-0.448382	5.44669
	116.205	289.408	-0.476849	5.44669
	116.205	289.531	-0.5134	5.44669
	116.205	289.6	-0.530826	5.44669
	116.205	289.645	-0.5192	5.44669
	116.205	289.747	-0.483584	5.44669
	116.205	289.89	-0.445298	5.44669
	116.205	290.029	-0.437565	5.44669
	116.205	290.105	-0.462987	5.44669
	116.205	290.147	-0.478767	5.44669
	116.205	290.246	-0.460977	5.44669
	116.205	290.338	-0.437612	5.44669
	116.205	290.352	-0.432517	5.44669
	116.205	290.376	-0.43843	5.44669
	116.205	290.537	-0.450547	5.44669
	116.205	290.817	-0.470502	5.44669
	116.205	291.109	-0.477243	5.44669
	116.205	291.365	-0.457658	5.44669
	116.205	291.603	-0.436762	5.44669
	116.205	291.796	-0.433341	5.44669
	116.205	291.92	-0.439077	5.44669
	116.205	292.071	-0.442654	5.44669
	116.205	292.313	-0.442108	5.44669
	116.205	292.593	-0.440606	5.44669
	116.205	292.858	-0.448042	5.44669
	116.205	293.103	-0.468678	5.44669
	116.205	293.296	-0.47737	5.44669
	116.205	293.368	-0.45836	5.44669
	116.205	293.392	-0.444882	5.44669
	116.205	293.533	-0.461351	5.44669
	116.205	293.757	-0.475472	5.44669
	116.205	293.926	-0.460177	5.44669
	116.205	294.084	-0.438448	5.44669
	116.205	294.265	-0.441023	5.44669
	116.205	294.41	-0.466554	5.44669
	116.205	294.574	-0.478982	5.44669
	116.205	294.765	-0.459791	5.44669
	116.205	294.864	-0.437038	5.44669
	116.205	294.899	-0.432698	5.44669
	116.205	295.035	-0.438709	5.44669
	116.205	295.253	-0.442729	5.44669
	116.205	295.372	-0.44227	5.44669
	116.205	295.357	-0.440647	5.44669
	116.205	295.31	-0.440131	5.44669
	116.205	295.296	-0.440491	5.44669
	116.205	295.307	-0.440826	5.44669
	116.205	295.316	-0.440838	5.44669
	116.205	295.316	-0.440724	5.44669
	116.205	295.313	-0.440672	5.44669
	116.205	295.312	-0.440691	5.44669
	116.205	295.312	-0.440717	5.44669
	116.205	295.362	-0.440721	5.44669
	116.205	295.538	-0.440714	5.44669
	116.205	295.766	-0.440709	5.44669
	116.205	295.876	-0.44071	5.44669
	116.183	295.853	-0.448583	5.44669
	116.126	295.806	-0.468868	5.44669
	116.102	295.844	-0.477257	5.44669
	116.156	296.032	-0.458245	5.44669
	116.216	296.27	-0.437003	5.44669
	116.227	296.428	-0.433233	5.44669
	116.21	296.577	-0.438946	5.44669
	116.2	296.807	-0.442638	5.44669
	116.201	297.082	-0.442147	5.44669
	116.206	297.3	-0.440628	5.44669
	116.207	297.421	-0.440167	5.44669
	116.206	297.611	-0.448384	5.44669
	116.183	298.027	-0.468978	5.44669
	116.125	298.537	-0.477374	5.44669
	116.102	298.913	-0.466125	5.44669
	116.156	299.135	-0.465122	5.44669
	116.216	299.33	-0.469759	5.44669
	116.227	299.616	-0.456485	5.44669
	116.21	300.056	-0.438939	5.44669
	116.2	300.545	-0.434671	5.44669
	116.201	300.854	-0.43886	5.44669
	116.206	300.9	-0.442091	5.44669
	116.207	300.824	-0.441949	5.44669
	116.184	300.778	-0.44074	5.44669
	116.103	300.786	-0.440284	5.44669
	116.022	300.806	-0.440522	5.44669
	116.052	300.812	-0.440785	5.44669
	116.166	300.807	-0.440809	5.44669
	116.215	300.803	-0.440727	5.44669
	116.129	300.803	-0.440683	5.44669
	116.022	300.804	-0.440694	5.44669
	116.02	300.805	-0.440715	5.44669
	116.083	300.755	-0.440719	5.44669
	116.135	300.628	-0.440714	5.44669
	116.162	300.527	-0.44071	5.44669
	116.136	300.47	-0.44071	5.44669
	116.113	300.374	-0.448582	5.44669
	116.134	300.288	-0.468868	5.44669
	116.133	300.275	-0.477257	5.44669
	116.121	300.299	-0.458245	5.44669
	116.161	300.313	-0.437003	5.44669
	116.189	300.311	-0.433233	5.44669
	116.143	300.305	-0.438946	5.44669
	116.085	300.303	-0.442638	5.44669
	116.05	300.304	-0.442147	5.44669
	116.029	300.355	-0.440628	5.44669
	116.051	300.531	-0.440167	5.44669
	116.07	300.759	-0.440513	5.44669
	116.049	300.868	-0.440822	5.44669
	116.074	300.894	-0.440829	5.44669
	116.166	301.024	-0.440721	5.44669
	116.229	301.29	-0.440674	5.44669
	116.228	301.588	-0.440693	5.44669
	116.184	301.851	-0.440717	5.44669
	116.118	302.089	-0.448591	5.44669
	116.076	302.28	-0.468869	5.44669
	116.077	302.354	-0.477254	5.44669
	116.092	302.378	-0.458243	5.4507
	116.075	302.52	-0.437004	5.46104
	116.015	302.743	-0.441105	5.46531
	115.966	302.912	-0.467102	5.45562
	115.962	303.071	-0.479183	5.4448
	115.977	303.251	-0.459681	5.44287
	116.007	303.347	-0.43692	5.44579
	116.062	303.335	-0.440559	5.44767
	116.104	303.298	-0.466903	5.44742
	116.129	303.287	-0.487164	5.44664
	116.152	303.296	-0.487953	5.44641
	116.111	303.303	-0.481346	5.44658
	116.013	303.303	-0.47834	5.44674
	115.953	303.301	-0.471565	5.44675
	115.979	303.3	-0.452809	5.44669
	116.059	303.3	-0.436799	5.44667
	116.091	303.301	-0.435088	5.44668
	116.032	303.301	-0.439797	5.44669
	115.967	303.301	-0.450206	5.44669
	115.956	303.251	-0.469874	5.44669
	115.996	303.075	-0.477101	5.44669
	116.065	302.847	-0.457822	5.44669
	116.087	302.737	-0.436882	5.44669
	116.028	302.81	-0.433332	5.44669
	115.967	302.983	-0.439031	5.44669
	115.957	303.047	-0.442638	5.44669
	115.974	302.916	-0.442117	5.44669
	115.985	302.774	-0.440616	5.44669
	115.983	302.751	-0.440172	5.44669
	115.979	302.79	-0.44052	5.44669
	116	302.815	-0.440823	5.44669
	116.058	302.811	-0.448697	5.44669
	116.083	302.801	-0.468876	5.44669
	116.029	302.798	-0.477219	5.44669
	115.969	302.8	-0.458226	5.44669
	115.958	302.802	-0.44488	5.44669
	115.974	302.802	-0.469268	5.44669
	116.007	302.801	-0.503648	5.44669
	116.063	302.801	-0.504585	5.44669
	116.082	302.801	-0.484127	5.44669
	116.027	302.801	-0.465987	5.44669
	115.99	302.801	-0.448456	5.44669
	116.038	302.801	-0.436966	5.44669
	116.078	302.801	-0.436706	5.44669
	116.034	302.801	-0.440415	5.44669
	115.995	302.801	-0.442019	5.44669
	116.037	302.801	-0.441366	5.44669
	116.076	302.801	-0.440521	5.44669
	116.034	302.801	-0.440399	5.44669
	115.973	302.801	-0.440649	5.44669
	115.958	302.752	-0.448667	5.44669
	115.995	302.625	-0.468925	5.44669
	116.064	302.524	-0.477251	5.44669
	116.087	302.467	-0.466093	5.44669
	116.029	302.42	-0.465151	5.44669
	115.967	302.461	-0.469783	5.44669
	115.957	302.501	-0.456484	5.44669
[truncated: 1,982 more rows]
