# Supplementary material for: Design of a cosmetic glove stiffness compensation mechanism for toddler-sized hand prostheses
Source: PLoS One. 2017 Aug 11;12(8):e0183233. doi: 10.1371/journal.pone.0183233 (PMC5553851; doi:10.1371/journal.pone.0183233)
Supplement: S1 Dataset — (ZIP) [file pone.0183233.s001.zip › 01 Glove measurements/PVCglove5_2.xlsx]

## Sheet: test_glove5_2
LabVIEW Measurement
Writer_Version	2
Reader_Version	2
Separator	Tab
Decimal_Separator	.
Multi_Headings	No
X_Columns	No
Time_Pref	Absolute
Operator	localadmin
Date	2012-12-10
Time	00:14:20.795000
***End_of_Header***
Channels	4
Samples	10	10	10	10
Date	2012-12-10	2012-12-10	2012-12-10	2012-12-10
Time	00:15:09.895000	00:15:09.895000	00:15:09.895000	00:15:09.895000
Y_Unit_Label	mm	N	N	Pa
X_Dimension	Time	Time	Time	Time
X0	0	0	0	0
Delta_X	0.01	0.01	0.01	0.01
***End_of_Header***
X_Value	Voltage LVDT (Filtered)	Voltage Load Cell (Filtered)	Voltage Pinch Load Cell (Filtered)	Voltage Pressure (Filtered)	Comment
	129.083	0.264307	-0.440829	5.44669
	129.099	0.264307	-0.440721	5.44669
	129.109	0.264307	-0.440674	5.44669
	129.108	0.264307	-0.440692	5.44669
	129.104	0.264307	-0.440717	5.44669
	129.102	0.264307	-0.440721	5.44669
	129.103	0.264307	-0.440714	5.44669
	129.104	0.264307	-0.440709	5.44669
	129.104	0.264307	-0.44071	5.44669
	129.104	0.264307	-0.440712	5.44669
	129.104	0.264307	-0.440712	5.44669
	129.104	0.264307	-0.440712	5.44669
	129.104	0.264307	-0.440712	5.44669
	129.104	0.264307	-0.440712	5.44669
	129.104	0.264307	-0.440712	5.44669
	129.104	0.264307	-0.440712	5.44669
	129.104	0.264307	-0.440712	5.44669
	129.104	0.264307	-0.440712	5.44669
	129.104	0.264307	-0.440712	5.44669
	129.104	0.264307	-0.440712	5.44669
	129.104	0.264307	-0.440712	5.44669
	129.104	0.264307	-0.440712	5.44669
	129.104	0.264307	-0.448582	5.44669
	129.104	0.264307	-0.468867	5.44669
	129.104	0.264307	-0.477257	5.44669
	129.104	0.264307	-0.458245	5.44669
	129.104	0.264307	-0.437004	5.44669
	129.104	0.264307	-0.433233	5.44669
	129.104	0.264307	-0.438946	5.44669
	129.104	0.264307	-0.442638	5.44669
	129.104	0.264307	-0.442147	5.44669
	129.104	0.264307	-0.440629	5.44669
	129.104	0.264307	-0.440167	5.44669
	129.104	0.264307	-0.440513	5.44669
	129.104	0.264307	-0.440822	5.44669
	129.104	0.264307	-0.440829	5.44669
	129.104	0.264307	-0.440721	5.44669
	129.104	0.264307	-0.440674	5.44669
	129.104	0.215117	-0.440693	5.44669
	129.104	0.088342	-0.440717	5.44669
	129.104	0.03591	-0.440721	5.44669
	129.104	0.154727	-0.440714	5.44669
	129.104	0.287482	-0.440709	5.44669
	129.104	0.311046	-0.44071	5.44669
	129.104	0.275343	-0.440712	5.44669
	129.104	0.252268	-0.440712	5.44669
	129.104	0.255334	-0.440712	5.44669
	129.104	0.264827	-0.440712	5.44669
	129.104	0.267714	-0.440712	5.44669
	129.104	0.265549	-0.440712	5.44669
	129.104	0.263617	-0.440712	5.44669
	129.104	0.263576	-0.440712	5.44669
	129.104	0.264247	-0.440712	5.44669
	129.104	0.264542	-0.440712	5.44669
	129.104	0.264427	-0.440712	5.44669
	129.104	0.264274	-0.440712	5.44669
	129.104	0.264251	-0.440712	5.44669
	129.104	0.264295	-0.440712	5.44669
	129.104	0.264322	-0.440712	5.44669
	129.104	0.264318	-0.440712	5.44669
	129.104	0.264306	-0.440712	5.44669
	129.104	0.264303	-0.440712	5.44669
	129.104	0.264306	-0.440712	5.44669
	129.104	0.264308	-0.440712	5.44669
	129.104	0.264308	-0.440712	5.44669
	129.104	0.264307	-0.440712	5.44669
	129.104	0.264307	-0.440712	5.44669
	129.104	0.264307	-0.440712	5.44669
	129.104	0.264307	-0.440712	5.44669
	129.104	0.264307	-0.440712	5.44669
	129.104	0.264307	-0.440712	5.44669
	129.104	0.264307	-0.440712	5.44669
	129.104	0.264307	-0.440712	5.44669
	129.104	0.264307	-0.440712	5.44669
	129.104	0.264307	-0.440712	5.44669
	129.104	0.264307	-0.440712	5.44669
	129.104	0.264307	-0.440712	5.44669
	129.104	0.264307	-0.440712	5.44669
	129.104	0.264307	-0.440712	5.44669
	129.104	0.264307	-0.440712	5.44669
	129.104	0.264307	-0.440712	5.44669
	129.104	0.264307	-0.440712	5.44669
	129.104	0.264307	-0.440712	5.44669
	129.104	0.264307	-0.440712	5.44669
	129.104	0.264307	-0.440712	5.44669
	129.104	0.264307	-0.440712	5.44669
	129.104	0.264307	-0.440712	5.44669
	129.104	0.264307	-0.440712	5.44669
	129.104	0.264307	-0.440712	5.44669
	129.104	0.264307	-0.440712	5.44669
	129.104	0.264307	-0.440712	5.44669
	129.104	0.264307	-0.440712	5.44669
	129.104	0.264307	-0.440712	5.44669
	129.104	0.264307	-0.440712	5.44669
	129.104	0.264307	-0.440712	5.44669
	129.104	0.264307	-0.440712	5.44669
	129.104	0.264307	-0.440712	5.44669
	129.104	0.264307	-0.440712	5.44669
	129.104	0.264307	-0.440712	5.44669
	129.104	0.264307	-0.440712	5.44669
	129.104	0.264307	-0.440712	5.44669
	129.104	0.264307	-0.440712	5.44669
	129.104	0.264307	-0.440712	5.44669
	129.104	0.264307	-0.440712	5.44669
	129.104	0.264307	-0.440712	5.44669
	129.104	0.264307	-0.440712	5.44669
	129.104	0.264307	-0.440712	5.44669
	129.104	0.264307	-0.440712	5.44669
	129.104	0.264307	-0.440712	5.44669
	129.104	0.215117	-0.440712	5.44669
	129.104	0.088342	-0.440712	5.44669
	129.104	0.03591	-0.440712	5.44669
	129.104	0.154727	-0.440712	5.44669
	129.104	0.287482	-0.440712	5.44669
	129.104	0.311046	-0.440712	5.44669
	129.104	0.275343	-0.440712	5.44669
	129.104	0.252268	-0.440712	5.44669
	129.104	0.255334	-0.440712	5.44669
	129.104	0.264827	-0.440712	5.44669
	129.104	0.267714	-0.440712	5.44669
	129.104	0.265549	-0.440712	5.44669
	129.126	0.263617	-0.440712	5.44669
	129.184	0.263576	-0.440712	5.44669
	129.207	0.264247	-0.440712	5.44669
	129.154	0.264542	-0.440712	5.44669
	129.093	0.264427	-0.440712	5.44669
	129.083	0.264274	-0.440712	5.44669
	129.099	0.264251	-0.440712	5.44669
	129.109	0.264295	-0.440712	5.44669
	129.108	0.264322	-0.448582	5.44669
	129.104	0.264318	-0.468867	5.44669
	129.102	0.264306	-0.477257	5.44669
	129.103	0.264303	-0.458245	5.44669
	129.104	0.264306	-0.437004	5.44669
	129.104	0.264308	-0.433233	5.44669
	129.104	0.264308	-0.438946	5.44669
	129.104	0.264307	-0.442638	5.44669
	129.104	0.264307	-0.442147	5.44669
	129.104	0.264307	-0.440629	5.44669
	129.104	0.264307	-0.440167	5.44669
	129.104	0.264307	-0.440513	5.44669
	129.104	0.264307	-0.440822	5.44669
	129.104	0.264307	-0.440829	5.44669
	129.104	0.264307	-0.440721	5.44669
	129.104	0.264307	-0.448545	5.44669
	129.104	0.264307	-0.468848	5.44669
	129.104	0.264307	-0.477262	5.44669
	129.104	0.264307	-0.458254	5.44669
	129.104	0.264307	-0.437005	5.44669
	129.104	0.264307	-0.433231	5.44669
	129.104	0.264307	-0.438944	5.44669
	129.104	0.264307	-0.442638	5.44669
	129.104	0.264307	-0.442148	5.44669
	129.104	0.264307	-0.440629	5.44669
	129.104	0.264307	-0.440166	5.44669
	129.126	0.264307	-0.440513	5.44669
	129.184	0.264307	-0.440822	5.44669
	129.207	0.264307	-0.440829	5.44669
	129.154	0.264307	-0.440721	5.44669
	129.093	0.264307	-0.440674	5.44669
	129.083	0.264307	-0.440692	5.44669
	129.099	0.264307	-0.440717	5.44669
	129.109	0.264307	-0.440721	5.44669
	129.108	0.264307	-0.440714	5.4507
	129.104	0.264307	-0.440709	5.46104
	129.102	0.264307	-0.44071	5.46531
	129.103	0.264307	-0.440712	5.45562
	129.104	0.264307	-0.440712	5.4448
	129.104	0.264307	-0.440712	5.44287
	129.104	0.264307	-0.440712	5.44579
	129.082	0.264307	-0.440712	5.44767
	129.024	0.264307	-0.440712	5.44742
	129	0.264307	-0.440712	5.44664
	129.032	0.215117	-0.440712	5.44641
	129.035	0.088342	-0.440712	5.44658
	128.999	0.03591	-0.440712	5.44674
	128.98	0.154727	-0.440712	5.44675
	128.983	0.238292	-0.440712	5.44669
	128.969	0.13508	-0.440712	5.44667
	128.914	0.046945	-0.440712	5.44668
	128.866	0.142688	-0.440712	5.44669
	128.861	0.278509	-0.440712	5.44669
	128.875	0.311565	-0.440712	5.4507
	128.883	0.27875	-0.440712	5.46103
	128.881	0.25351	-0.440712	5.46932
	128.877	0.254644	-0.440712	5.46997
	128.876	0.264096	-0.440712	5.46342
	128.877	0.267653	-0.440712	5.45181
	128.878	0.265784	-0.440712	5.4439
	128.878	0.263736	-0.440712	5.44386
	128.878	0.263543	-0.440712	5.44652
	128.878	0.26419	-0.440712	5.44763
	128.878	0.26453	-0.440712	5.44714
	128.878	0.264442	-0.440712	5.44654
	128.878	0.264285	-0.440712	5.44646
	128.878	0.26425	-0.440712	5.44665
	128.878	0.264291	-0.440712	5.44675
	128.878	0.264321	-0.440712	5.44673
	128.878	0.264319	-0.440712	5.44668
	128.878	0.264307	-0.440712	5.44667
	128.878	0.264303	-0.440712	5.44668
	128.855	0.264305	-0.440712	5.44669
	128.798	0.264308	-0.440712	5.44669
	128.752	0.264308	-0.440712	5.44669
	128.726	0.264307	-0.440712	5.44669
	128.683	0.264307	-0.440712	5.44669
	128.644	0.264307	-0.440712	5.44669
	128.638	0.264307	-0.440712	5.44669
	128.649	0.264307	-0.440712	5.44669
	128.655	0.264307	-0.440712	5.44669
	128.654	0.264307	-0.440712	5.44669
	128.651	0.264307	-0.440712	5.44669
	128.673	0.264307	-0.440712	5.44669
	128.731	0.264307	-0.440712	5.44669
	128.755	0.264307	-0.440712	5.44669
	128.701	0.264307	-0.440712	5.44669
	128.641	0.264307	-0.440712	5.44669
	128.63	0.264307	-0.440712	5.44669
	128.646	0.264307	-0.440712	5.44669
	128.657	0.264307	-0.440712	5.44669
	128.655	0.264307	-0.440712	5.44669
	128.651	0.264307	-0.440712	5.44669
	128.65	0.264307	-0.440712	5.44669
	128.651	0.264307	-0.440712	5.44669
	128.652	0.264307	-0.440712	5.44669
	128.652	0.264307	-0.440712	5.44669
	128.651	0.264307	-0.440712	5.44669
	128.629	0.264307	-0.440712	5.44669
	128.549	0.264307	-0.440712	5.44669
	128.446	0.264307	-0.440712	5.44669
	128.396	0.264307	-0.440712	5.44669
	128.407	0.264307	-0.440712	5.44669
	128.428	0.264307	-0.440712	5.44669
	128.433	0.264307	-0.440712	5.44669
	128.427	0.264307	-0.440712	5.44669
	128.423	0.264307	-0.440712	5.44669
	128.424	0.264307	-0.440712	5.44669
	128.425	0.264307	-0.448582	5.44669
	128.426	0.264307	-0.468867	5.44669
	128.425	0.264307	-0.477257	5.44669
	128.403	0.264307	-0.458245	5.44669
	128.323	0.264307	-0.437004	5.44669
	128.219	0.264307	-0.433233	5.44669
	128.17	0.264307	-0.438946	5.44669
	128.18	0.264307	-0.442638	5.44669
	128.202	0.264307	-0.442147	5.44669
	128.207	0.264307	-0.440629	5.44669
	128.201	0.264307	-0.440167	5.44669
	128.197	0.264307	-0.440513	5.44669
	128.197	0.264307	-0.440822	5.44669
	128.199	0.264307	-0.440829	5.44669
	128.199	0.264307	-0.440721	5.44669
	128.199	0.264307	-0.440674	5.44669
	128.199	0.264307	-0.440693	5.44669
	128.199	0.264307	-0.440717	5.44669
	128.199	0.264307	-0.440721	5.44669
	128.199	0.264307	-0.440714	5.44669
	128.199	0.264307	-0.440709	5.44669
	128.199	0.264307	-0.44071	5.44669
	128.199	0.264307	-0.440712	5.44669
	128.199	0.264307	-0.440712	5.44669
	128.176	0.264307	-0.440712	5.44669
	128.119	0.264307	-0.440712	5.44669
	128.095	0.264307	-0.440712	5.44669
	128.149	0.264307	-0.440712	5.4507
	128.187	0.264307	-0.440712	5.46104
	128.118	0.264307	-0.440712	5.46531
	127.998	0.264307	-0.440712	5.45562
	127.938	0.264307	-0.440712	5.4448
	127.972	0.264307	-0.440712	5.44287
	128.078	0.264307	-0.440712	5.44579
	128.165	0.264307	-0.440712	5.44767
	128.129	0.264307	-0.440712	5.44742
	128.01	0.264307	-0.448582	5.44664
	127.939	0.264307	-0.468867	5.44641
	127.946	0.264307	-0.477257	5.44658
	127.974	0.264307	-0.458245	5.44674
	127.982	0.264307	-0.437004	5.44675
	127.976	0.264307	-0.433233	5.44669
	127.971	0.264307	-0.438946	5.44667
	127.97	0.264307	-0.442638	5.44668
	127.972	0.264307	-0.442147	5.44669
	127.973	0.264307	-0.440629	5.4507
	127.973	0.264307	-0.440167	5.46104
	127.972	0.264307	-0.440513	5.46531
	127.972	0.264307	-0.440822	5.45562
	127.972	0.215117	-0.440829	5.4448
	127.973	0.088342	-0.440721	5.44287
	127.973	0.03591	-0.440674	5.44579
	127.972	0.154727	-0.440693	5.44767
	127.972	0.287482	-0.440717	5.44742
	127.972	0.311046	-0.440721	5.44664
	127.973	0.275343	-0.440714	5.44641
	127.973	0.252268	-0.440709	5.44658
	127.972	0.255334	-0.44071	5.44674
	127.972	0.264827	-0.440712	5.44675
	127.972	0.267714	-0.440712	5.44669
	127.972	0.265549	-0.440712	5.44667
	127.972	0.263617	-0.440712	5.44668
	127.972	0.263576	-0.440712	5.44669
	127.972	0.264247	-0.440712	5.44669
	127.972	0.264542	-0.440712	5.44669
	127.972	0.264427	-0.440712	5.44669
	127.972	0.264274	-0.440712	5.44669
	127.972	0.264251	-0.448582	5.44669
	127.972	0.264295	-0.468867	5.44669
	127.972	0.264322	-0.477257	5.44669
	127.972	0.264318	-0.458245	5.44669
	127.95	0.264306	-0.437004	5.44669
	127.87	0.264303	-0.433233	5.44669
	127.767	0.264306	-0.438946	5.44669
	127.717	0.264308	-0.442638	5.44669
	127.728	0.264308	-0.442147	5.44669
	127.749	0.264307	-0.440629	5.44669
	127.754	0.264307	-0.440167	5.44669
	127.748	0.264307	-0.440513	5.44669
	127.744	0.264307	-0.448693	5.44669
	127.745	0.264307	-0.468984	5.44669
	127.746	0.264307	-0.477266	5.44669
	127.747	0.264307	-0.458208	5.44669
	127.746	0.264307	-0.436984	5.44669
	127.746	0.264307	-0.433239	5.44669
	127.746	0.264307	-0.438955	5.44669
	127.746	0.264307	-0.44264	5.44669
	127.746	0.264307	-0.442145	5.44669
	127.746	0.264307	-0.440627	5.44669
	127.746	0.264307	-0.440167	5.44669
	127.746	0.264307	-0.440514	5.44669
	127.746	0.264307	-0.440822	5.44669
	127.724	0.264307	-0.440828	5.44669
	127.666	0.264307	-0.440721	5.44669
	127.643	0.264307	-0.440674	5.44669
	127.674	0.264307	-0.440693	5.44268
	127.655	0.264307	-0.440717	5.43234
	127.562	0.264307	-0.440721	5.42806
	127.496	0.264307	-0.440714	5.43775
	127.496	0.264307	-0.440709	5.44858
	127.519	0.264307	-0.44071	5.4505
	127.528	0.264307	-0.440712	5.44759
	127.524	0.264307	-0.440712	5.44571
	127.519	0.264307	-0.440712	5.44595
	127.518	0.264307	-0.440712	5.44673
	127.52	0.264307	-0.440712	5.44696
	127.52	0.264307	-0.440712	5.44679
	127.52	0.264307	-0.440712	5.44663
	127.52	0.264307	-0.440712	5.44663
	127.52	0.264307	-0.440712	5.44668
	127.52	0.264307	-0.440712	5.44671
	127.52	0.264307	-0.440712	5.4467
	127.52	0.264307	-0.440712	5.44668
	127.52	0.264307	-0.440712	5.44668
	127.52	0.264307	-0.440712	5.44669
	127.52	0.264307	-0.440712	5.44669
	127.52	0.264307	-0.440712	5.44669
	127.52	0.264307	-0.440712	5.44669
	127.498	0.264307	-0.440712	5.44669
	127.44	0.264307	-0.440712	5.44669
	127.416	0.264307	-0.440712	5.44669
	127.47	0.264307	-0.440712	5.44669
	127.53	0.264307	-0.440712	5.44669
	127.541	0.264307	-0.440712	5.44669
	127.525	0.264307	-0.440712	5.44669
	127.492	0.264307	-0.440712	5.44669
	127.414	0.264307	-0.440712	5.44669
	127.337	0.264307	-0.440712	5.44669
	127.346	0.264307	-0.440712	5.44669
	127.379	0.264307	-0.440712	5.44669
	127.346	0.264307	-0.440712	5.44669
	127.291	0.264307	-0.440712	5.44669
	127.275	0.264307	-0.440712	5.44669
	127.287	0.264307	-0.440712	5.44669
	127.298	0.264307	-0.440712	5.44669
	127.298	0.264307	-0.440712	5.44669
	127.294	0.264307	-0.440712	5.44669
	127.292	0.264307	-0.440712	5.44669
	127.293	0.264307	-0.448582	5.44669
	127.294	0.264307	-0.468867	5.44669
	127.294	0.264307	-0.477257	5.44669
	127.294	0.264307	-0.458245	5.44669
	127.294	0.264307	-0.437004	5.44669
	127.294	0.264307	-0.433233	5.44669
	127.294	0.264307	-0.438946	5.44669
	127.294	0.264307	-0.442638	5.44669
	127.294	0.264307	-0.442147	5.44669
	127.294	0.264307	-0.440629	5.44669
	127.294	0.264307	-0.440167	5.44669
	127.294	0.264307	-0.440513	5.44669
	127.271	0.264307	-0.440822	5.44669
	127.214	0.264307	-0.440829	5.44669
	127.168	0.264307	-0.440721	5.44669
	127.142	0.264307	-0.440674	5.44669
	127.099	0.264307	-0.440693	5.44669
	127.06	0.264307	-0.440717	5.44669
	127.054	0.264307	-0.440721	5.44669
	127.065	0.264307	-0.440714	5.44669
	127.071	0.264307	-0.440709	5.44669
	127.07	0.264307	-0.44071	5.44669
	127.067	0.264307	-0.448583	5.44669
	127.066	0.264307	-0.468868	5.44669
	127.067	0.264307	-0.477257	5.44669
	127.068	0.264307	-0.458245	5.44669
	127.068	0.264307	-0.437003	5.44669
	127.067	0.264307	-0.433233	5.44669
	127.067	0.264307	-0.438946	5.44669
	127.067	0.264307	-0.442638	5.44669
	127.067	0.264307	-0.450018	5.44669
	127.067	0.264307	-0.468784	5.44669
	127.067	0.264307	-0.476711	5.44669
	127.067	0.264307	-0.458046	5.44669
	127.067	0.264307	-0.437114	5.44669
	127.067	0.264307	-0.43335	5.44669
	127.067	0.264307	-0.438956	5.44669
	127.067	0.264307	-0.4426	5.44669
	127.067	0.264307	-0.442128	5.44669
	127.067	0.313497	-0.440634	5.44669
	127.067	0.440273	-0.440176	5.44669
	127.067	0.492705	-0.440515	5.44669
	127.045	0.373887	-0.44082	5.44669
	126.965	0.241132	-0.440827	5.44669
	126.862	0.217568	-0.440722	5.44669
	126.812	0.253272	-0.440675	5.44669
	126.823	0.276346	-0.440693	5.44669
	126.844	0.32247	-0.440717	5.44669
	126.849	0.439753	-0.440721	5.44669
	126.843	0.489298	-0.440714	5.44669
	126.839	0.372645	-0.44858	5.44669
	126.839	0.241823	-0.468865	5.44669
	126.841	0.218299	-0.477257	5.44669
	126.842	0.253332	-0.458246	5.44669
	126.841	0.276112	-0.437004	5.44669
	126.841	0.27316	-0.433233	5.44669
	126.841	0.263821	-0.438946	5.44669
	126.819	0.260957	-0.442638	5.44669
	126.761	0.263077	-0.442147	5.44669
	126.738	0.264983	-0.440629	5.44669
	126.769	0.265027	-0.440167	5.44669
	126.772	0.264369	-0.440513	5.44669
	126.759	0.264077	-0.440822	5.44669
	126.774	0.264189	-0.440829	5.44669
	126.766	0.264339	-0.440721	5.44669
	126.732	0.264363	-0.440674	5.44669
	126.695	0.264319	-0.440692	5.44669
	126.642	0.264292	-0.440717	5.44669
	126.603	0.264297	-0.440721	5.44669
	126.601	0.264308	-0.440714	5.44669
	126.613	0.264311	-0.440709	5.44669
	126.619	0.264309	-0.44071	5.44669
	126.617	0.264306	-0.440712	5.44669
	126.614	0.264306	-0.440712	5.44669
	126.614	0.264307	-0.440712	5.44669
	126.615	0.264307	-0.440712	5.44669
	126.615	0.264307	-0.440712	5.44669
	126.615	0.264307	-0.440712	5.44669
	126.615	0.264307	-0.440712	5.44268
	126.615	0.264307	-0.440712	5.43234
	126.615	0.313497	-0.440712	5.42806
	126.592	0.440273	-0.440712	5.43775
	126.513	0.492705	-0.440712	5.44858
	126.431	0.423077	-0.440712	5.4505
	126.462	0.417098	-0.440712	5.44759
	126.553	0.445966	-0.440712	5.44571
	126.544	0.412042	-0.440712	5.44595
	126.435	0.429137	-0.440712	5.44673
	126.359	0.454939	-0.440712	5.44696
	126.36	0.362332	-0.440712	5.44679
	126.41	0.249764	-0.440712	5.44663
	126.478	0.225299	-0.440712	5.44663
	126.496	0.253443	-0.440712	5.44668
	126.437	0.27367	-0.440712	5.44671
	126.376	0.272098	-0.440712	5.4467
	126.367	0.264244	-0.440712	5.44668
	126.384	0.261511	-0.440712	5.44668
	126.394	0.312349	-0.440712	5.44669
	126.392	0.440785	-0.440712	5.44669
	126.388	0.493328	-0.440712	5.44669
	126.387	0.373966	-0.440712	5.44669
	126.388	0.240944	-0.440712	5.44669
	126.389	0.217462	-0.440712	5.44669
	126.389	0.253294	-0.440712	5.44669
	126.388	0.276393	-0.440712	5.44669
	126.388	0.273292	-0.440712	5.44669
	126.388	0.263776	-0.440712	5.44669
	126.388	0.310081	-0.440712	5.44669
	126.388	0.488221	-0.440712	5.44669
	126.388	0.669364	-0.440712	5.44669
	126.388	0.652207	-0.440712	5.44669
	126.388	0.575928	-0.440712	5.44669
	126.388	0.647712	-0.440712	5.44669
	126.388	0.720356	-0.440712	5.44669
	126.388	0.580146	-0.440712	5.44669
	126.388	0.325042	-0.440712	5.44669
	126.388	0.241013	-0.440712	5.44669
	126.388	0.439786	-0.440712	5.44669
	126.388	0.723177	-0.440712	5.44669
	126.388	0.847382	-0.440712	5.44669
	126.388	0.761547	-0.440712	5.44669
	126.388	0.577186	-0.440712	5.44669
	126.388	0.464771	-0.440712	5.44669
	126.388	0.423619	-0.440712	5.44669
	126.388	0.38771	-0.440712	5.44669
	126.388	0.427201	-0.440712	5.44669
	126.388	0.462826	-0.440712	5.44669
	126.388	0.366331	-0.440712	5.44669
	126.388	0.248637	-0.440712	5.44669
	126.366	0.223406	-0.440712	5.44669
	126.309	0.25305	-0.440712	5.44669
	126.263	0.323369	-0.440712	5.44669
	126.237	0.497607	-0.440712	5.44669
	126.193	0.668574	-0.440712	5.44669
	126.177	0.59935	-0.440712	5.44669
	126.228	0.349517	-0.440712	5.44669
	126.263	0.194936	-0.440712	5.44669
	126.216	0.207185	-0.440712	5.44669
	126.154	0.265391	-0.440712	5.44669
	126.141	0.334311	-0.440712	5.44669
	126.156	0.448614	-0.440712	5.44669
	126.167	0.537992	-0.440712	5.44669
	126.166	0.545253	-0.440712	5.44669
	126.162	0.518181	-0.440712	5.44669
	126.161	0.553713	-0.440712	5.44669
	126.162	0.684432	-0.440712	5.44669
	126.162	0.792567	-0.440712	5.44669
	126.163	0.801852	-0.440712	5.44669
	126.162	0.768961	-0.440712	5.44669
	126.162	0.702956	-0.440712	5.44669
	126.162	0.53168	-0.440712	5.44669
	126.162	0.31123	-0.448582	5.44669
	126.162	0.252504	-0.468867	5.44669
	126.162	0.400325	-0.477257	5.44669
	126.162	0.498013	-0.458245	5.44669
	126.162	0.439557	-0.437004	5.44669
	126.162	0.471313	-0.433233	5.44669
	126.14	0.66737	-0.438946	5.44669
	126.06	0.813048	-0.442638	5.44669
	125.957	0.816232	-0.442147	5.44669
	125.907	0.767663	-0.440629	5.44669
	125.917	0.697294	-0.440167	5.44669
	125.961	0.578959	-0.440513	5.44669
	126.023	0.488408	-0.440822	5.44669
	126.042	0.482088	-0.440829	5.44669
	125.984	0.559162	-0.440721	5.44669
	125.924	0.6996	-0.440674	5.44669
	125.915	0.796993	-0.440693	5.44669
	125.931	0.798316	-0.440717	5.44669
	125.942	0.765907	-0.440721	5.44669
	125.94	0.752124	-0.440714	5.44669
	125.913	0.708722	-0.440709	5.44669
	125.855	0.589277	-0.44071	5.44669
	125.832	0.488668	-0.440712	5.44669
	125.864	0.47853	-0.440712	5.44669
	125.867	0.557579	-0.440712	5.44669
	125.831	0.700202	-0.440712	5.44669
	125.789	0.797808	-0.440712	5.44669
	125.758	0.798443	-0.440712	5.44669
	125.778	0.765671	-0.440712	5.44669
	125.822	0.75198	-0.440712	5.44669
	125.838	0.708745	-0.440712	5.44669
	125.807	0.589338	-0.440712	5.44669
	125.74	0.537876	-0.440712	5.44669
	125.694	0.654481	-0.440712	5.44669
	125.693	0.785964	-0.440712	5.44669
	125.708	0.760592	-0.440712	5.44669
	125.715	0.598672	-0.440712	5.44669
	125.712	0.523309	-0.440712	5.44669
	125.709	0.645054	-0.440712	5.44669
	125.708	0.787192	-0.440712	5.44669
	125.709	0.813647	-0.440712	5.44669
	125.71	0.77582	-0.440712	5.44669
	125.71	0.750828	-0.440712	5.44669
	125.71	0.704656	-0.440712	5.44669
	125.709	0.588034	-0.440712	5.44669
	125.71	0.538784	-0.440712	5.44669
	125.71	0.655325	-0.440712	5.44669
	125.71	0.736805	-0.440712	5.44669
	125.71	0.63353	-0.440712	5.44669
	125.71	0.496918	-0.440712	5.44669
	125.687	0.466208	-0.440712	5.44669
	125.63	0.549478	-0.440712	5.44669
	125.606	0.701187	-0.440712	5.44669
	125.66	0.8011	-0.440712	5.44669
	125.72	0.799472	-0.440712	5.44669
	125.708	0.764931	-0.440712	5.44669
	125.635	0.751304	-0.440712	5.44669
	125.601	0.708725	-0.440712	5.44669
	125.634	0.589569	-0.440712	5.44669
	125.641	0.53798	-0.440712	5.44669
	125.606	0.654442	-0.440712	5.44669
	125.563	0.785911	-0.440712	5.44669
	125.509	0.809774	-0.440712	5.44669
	125.471	0.774653	-0.440712	5.44669
	125.47	0.751716	-0.440712	5.44669
	125.482	0.754633	-0.440712	5.44669
	125.488	0.764014	-0.440712	5.44669
	125.485	0.766907	-0.440712	5.44669
	125.483	0.764785	-0.440712	5.44669
	125.482	0.762867	-0.440712	5.44669
	125.483	0.762819	-0.448582	5.44669
	125.484	0.76348	-0.468867	5.44669
	125.483	0.763774	-0.477257	5.44669
	125.483	0.763662	-0.458245	5.44669
	125.483	0.714321	-0.437004	5.44669
	125.483	0.587522	-0.433233	5.44669
	125.483	0.535134	-0.438946	5.44669
	125.483	0.653978	-0.442638	5.44669
	125.483	0.786728	-0.442147	5.44669
	125.483	0.810281	-0.440629	5.44669
	125.483	0.774575	-0.440167	5.44669
	125.461	0.751503	-0.440513	5.44669
	125.404	0.754571	-0.440822	5.44669
	125.357	0.764064	-0.440829	5.44669
	125.332	0.76695	-0.440721	5.44669
	125.311	0.764785	-0.440674	5.44669
	125.351	0.762852	-0.440693	5.44669
	125.427	0.762812	-0.440717	5.44669
	125.407	0.763483	-0.440721	5.44669
	125.3	0.763777	-0.440714	5.44669
	125.228	0.763663	-0.440709	5.44669
	125.231	0.76351	-0.44071	5.44669
	125.256	0.763487	-0.440712	5.44669
	125.266	0.763531	-0.440712	5.44669
	125.261	0.763558	-0.440712	5.44669
	125.255	0.763554	-0.440712	5.44669
	125.255	0.763542	-0.440712	5.44669
	125.257	0.763539	-0.440712	5.44669
	125.258	0.763542	-0.440712	5.44669
	125.257	0.763544	-0.440712	5.4507
	125.257	0.763544	-0.440712	5.46104
	125.257	0.763543	-0.440712	5.46531
	125.257	0.763543	-0.440712	5.45562
	125.257	0.763543	-0.440712	5.4448
	125.257	0.763543	-0.448582	5.44287
	125.257	0.763543	-0.468867	5.44579
	125.257	0.763543	-0.477257	5.44767
	125.235	0.763543	-0.458245	5.44742
	125.177	0.763543	-0.437004	5.44664
	125.131	0.763543	-0.433233	5.44641
	125.105	0.763543	-0.438946	5.44658
	125.084	0.763543	-0.442638	5.44674
	125.103	0.812733	-0.442147	5.44675
	125.121	0.939509	-0.440629	5.44669
	125.1	0.991941	-0.440167	5.44667
	125.104	0.873123	-0.440513	5.44668
	125.116	0.789559	-0.440822	5.44669
	125.075	0.94196	-0.440829	5.44669
	125.025	1.20606	-0.440721	5.44669
	125.013	1.33872	-0.440674	5.44669
	125.026	1.31247	-0.440693	5.44669
	125.035	1.25624	-0.440717	5.44669
	125.034	1.24232	-0.440721	5.44669
	125.031	1.25652	-0.440714	5.44669
	125.029	1.26743	-0.440709	5.44669
	125.03	1.21776	-0.44071	5.44669
	125.031	1.08691	-0.440712	5.44669
	125.009	1.03294	-0.440712	5.44669
	124.951	1.15256	-0.440712	5.44669
	124.927	1.2862	-0.440712	5.44669
	124.981	1.30985	-0.440712	5.44669
	125.019	1.27387	-0.440712	5.44669
	124.972	1.25064	-0.440712	5.44669
	124.91	1.25375	-0.440712	5.44669
	124.874	1.26331	-0.440712	5.44669
	124.832	1.26621	-0.440712	5.44669
	124.797	1.26403	-0.440712	5.44669
	124.793	1.26208	-0.440712	5.44669
	124.802	1.26204	-0.440712	5.44669
	124.808	1.26272	-0.440712	5.44669
	124.807	1.26301	-0.440712	5.44669
	124.804	1.2629	-0.440712	5.44669
	124.804	1.26275	-0.440712	5.44669
	124.804	1.26272	-0.440712	5.44669
	124.805	1.26277	-0.440712	5.44669
	124.805	1.26279	-0.440712	5.44669
	124.804	1.26279	-0.440712	5.44669
	124.782	1.26278	-0.440712	5.44669
	124.725	1.26277	-0.440712	5.44669
	124.679	1.26278	-0.448582	5.44669
	124.675	1.26278	-0.468867	5.44669
	124.689	1.26278	-0.477257	5.44669
	124.696	1.26278	-0.458245	5.44669
	124.694	1.26278	-0.437004	5.44669
	124.668	1.26278	-0.433233	5.44669
	124.61	1.26278	-0.438946	5.44669
	124.565	1.26278	-0.442638	5.44669
	124.562	1.26278	-0.442147	5.44669
	124.576	1.31197	-0.440629	5.44669
	124.583	1.43874	-0.440167	5.44669
	124.581	1.54037	-0.440513	5.44669
	124.578	1.59752	-0.440822	5.44669
	124.577	1.69316	-0.440829	5.44669
	124.578	1.72998	-0.440721	5.44669
	124.578	1.56655	-0.440674	5.44669
	124.578	1.36367	-0.440693	5.44669
	124.578	1.36677	-0.440717	5.44669
	124.578	1.44492	-0.440721	5.44669
	124.578	1.37893	-0.440714	5.44669
	124.578	1.30804	-0.440709	5.44669
	124.578	1.44693	-0.44071	5.44669
	124.578	1.65167	-0.440712	5.44669
	124.578	1.65809	-0.440712	5.44669
	124.578	1.58326	-0.440712	5.44669
	124.578	1.64726	-0.440712	5.44669
	124.578	1.76532	-0.440712	5.44669
	124.556	1.80226	-0.440712	5.44669
	124.498	1.77739	-0.440712	5.44669
	124.475	1.7541	-0.440712	5.44669
	124.528	1.75323	-0.440712	5.44669
	124.566	1.76115	-0.440712	5.44669
	124.497	1.76477	-0.440712	5.44669
	124.378	1.76348	-0.440712	5.44669
	124.317	1.76165	-0.440712	5.44669
	124.352	1.76134	-0.440712	5.44669
	124.457	1.76186	-0.440712	5.44669
	124.544	1.76219	-0.440712	5.44669
	124.508	1.76214	-0.440712	5.44669
	124.389	1.76201	-0.440712	5.44669
	124.318	1.76197	-0.440712	5.44669
	124.326	1.762	-0.440712	5.44669
	124.353	1.76202	-0.440712	5.4507
	124.362	1.76202	-0.440712	5.46104
	124.356	1.76202	-0.440712	5.46531
	124.35	1.76201	-0.440712	5.45562
	124.35	1.76201	-0.440712	5.4448
	124.352	1.81121	-0.440712	5.44287
	124.353	1.93798	-0.440712	5.44579
	124.352	2.0396	-0.440712	5.44767
	124.352	2.04756	-0.440712	5.44742
	124.352	2.01643	-0.440712	5.44664
	124.352	2.05001	-0.440712	5.44641
	124.352	2.18136	-0.440712	5.44658
	124.352	2.29045	-0.440712	5.44674
	124.352	2.29991	-0.440712	5.44675
	124.352	2.26675	-0.440712	5.44669
	124.352	2.24977	-0.440712	5.44667
	124.352	2.25448	-0.440712	5.44668
	124.352	2.26249	-0.440712	5.44669
	124.352	2.26418	-0.440712	5.44669
	124.352	2.26204	-0.440712	5.44669
	124.352	2.26054	-0.440712	5.44669
	124.352	2.30986	-0.440712	5.44669
	124.352	2.43723	-0.440712	5.44669
	124.33	2.53905	-0.440712	5.44669
	124.272	2.59607	-0.440712	5.44669
	124.248	2.69159	-0.440712	5.44669
	124.28	2.7776	-0.440712	5.44669
	124.26	2.79017	-0.440712	5.44669
	124.167	2.76652	-0.440712	5.44669
	124.102	2.75242	-0.440712	5.44669
	124.102	2.75495	-0.440712	5.44669
	124.124	2.76104	-0.448582	5.44669
	124.134	2.76268	-0.468867	5.44669
	124.129	2.76121	-0.477257	5.44669
	124.124	2.76001	-0.458245	5.44669
	124.124	2.76003	-0.437004	5.44669
	124.125	2.76046	-0.433233	5.44669
	124.126	2.76064	-0.438946	5.44669
	124.126	2.76056	-0.442638	5.44669
	124.126	2.80965	-0.442147	5.44669
	124.125	2.98561	-0.440629	5.44669
	124.126	3.21403	-0.440167	5.44669
	124.126	3.32363	-0.440513	5.44669
	124.126	3.30045	-0.440822	5.44669
	124.126	3.25371	-0.440829	5.44669
	124.103	3.24267	-0.440721	5.44669
	124.023	3.25471	-0.440674	5.44669
	123.92	3.26368	-0.440693	5.44669
	123.87	3.26316	-0.440717	5.44669
	123.881	3.30895	-0.440721	5.44669
	123.902	3.48367	-0.440714	5.44669
	123.907	3.71276	-0.440709	5.44669
	123.902	3.82307	-0.44071	5.44669
	123.897	3.79996	-0.440712	5.44669
	123.898	3.75298	-0.440712	5.44669
	123.899	3.79102	-0.440712	5.44669
	123.9	3.97905	-0.440712	5.44669
	123.899	4.21648	-0.440712	5.44669
	123.899	4.27636	-0.440712	5.44669
	123.899	4.12299	-0.440712	5.44669
	123.899	4.02257	-0.440712	5.44669
	123.899	4.13104	-0.440712	5.44669
	123.899	4.27657	-0.440712	5.44669
	123.877	4.30917	-0.440712	5.44669
	123.797	4.3219	-0.440712	5.44669
	123.716	4.47126	-0.440712	5.44669
	123.724	4.75071	-0.440712	5.44669
	123.758	5.04649	-0.440712	5.44669
	123.748	5.25535	-0.440712	5.44669
	123.772	5.31607	-0.440712	5.44669
	123.86	5.27968	-0.440712	5.44669
	123.921	5.29401	-0.440712	5.44669
	123.899	5.46862	-0.440712	5.44669
	123.799	5.70889	-0.440712	5.44669
	123.686	5.82393	-0.440712	5.44669
	123.64	5.79883	-0.440712	5.44669
	123.656	5.79853	-0.440712	5.44669
	123.677	5.963	-0.440712	5.44669
	123.681	6.20421	-0.440712	5.44669
	123.675	6.32326	-0.440712	5.44669
	123.671	6.34868	-0.440712	5.44669
	123.671	6.4743	-0.440712	5.44669
	123.673	6.69036	-0.440712	5.44669
	123.674	6.86191	-0.440712	5.44669
	123.673	7.02444	-0.440712	5.44669
	123.673	7.20564	-0.440712	5.44669
	123.673	7.30053	-0.440712	5.44669
	123.673	7.33722	-0.440712	5.44669
	123.673	7.47614	-0.440712	5.44669
	123.673	7.69377	-0.440712	5.44669
	123.673	7.86125	-0.440712	5.44669
	123.673	8.02152	-0.440712	5.44669
	123.673	8.20322	-0.440712	5.44669
	123.673	8.34831	-0.440712	5.44669
	123.673	8.56121	-0.440712	5.44669
	123.651	8.87909	-0.440712	5.44669
	123.593	9.07933	-0.440712	5.44669
	123.569	9.12202	-0.440712	5.44669
	123.601	9.22767	-0.440712	5.44669
	123.581	9.47868	-0.440712	5.44669
	123.489	9.72899	-0.440712	5.44669
	123.423	9.82274	-0.440712	5.44669
	123.423	9.78541	-0.440712	5.44669
	123.445	9.7876	-0.440712	5.44669
	123.455	10.0067	-0.440712	5.44669
	123.45	10.4252	-0.440712	5.44669
	123.445	10.8205	-0.440712	5.44669
	123.445	11.0812	-0.440712	5.44669
	123.446	11.2361	-0.440712	5.44669
	123.447	11.3362	-0.440712	5.44669
	123.447	11.4909	-0.440712	5.44669
	123.447	11.6943	-0.440712	5.44669
	123.447	11.8012	-0.440712	5.44669
	123.447	11.8351	-0.440712	5.44669
	123.447	12.0178	-0.440712	5.44669
	123.447	12.4101	-0.440712	5.4507
	123.447	12.8073	-0.440712	5.46104
	123.447	13.0782	-0.440712	5.46531
	123.447	13.2859	-0.440712	5.45562
	123.447	13.5106	-0.440712	5.4448
	123.447	13.7156	-0.440712	5.44287
	123.447	13.8492	-0.440712	5.44579
	123.447	14.0493	-0.440712	5.44767
	123.424	14.4151	-0.440712	5.44742
	123.367	14.7953	-0.440712	5.44664
	123.343	15.0686	-0.440712	5.44641
	123.375	15.2832	-0.440712	5.44658
	123.355	15.5593	-0.440712	5.44674
	123.285	15.9386	-0.440712	5.44675
	123.276	16.2992	-0.440712	5.44669
	123.3	16.6088	-0.440712	5.44667
	123.269	16.9519	-0.440712	5.45069
	123.218	17.2857	-0.440712	5.46104
	123.203	17.5478	-0.440712	5.46532
	123.214	17.7744	-0.440712	5.45562
	123.224	18.0594	-0.440712	5.4448
	123.224	18.4874	-0.440712	5.44287
	123.221	18.9714	-0.440712	5.44579
	123.219	19.3322	-0.440712	5.44767
	123.22	19.5572	-0.440712	5.44742
	123.221	19.7589	-0.440712	5.44664
	123.221	20.0467	-0.440712	5.44641
	123.198	20.4847	-0.440712	5.44658
	123.141	20.9719	-0.440712	5.44674
	123.117	21.3305	-0.440712	5.44675
	123.148	21.5534	-0.440712	5.44669
	123.129	21.7059	-0.440712	5.44667
	123.036	21.8184	-0.440712	5.44668
	122.97	21.9792	-0.440712	5.44669
	122.97	22.2299	-0.440712	5.44669
	122.993	22.5098	-0.440712	5.44669
	123.002	22.7224	-0.440712	5.44669
	122.998	22.7902	-0.440712	5.44669
	122.993	22.8047	-0.440712	5.44669
	122.992	22.944	-0.440712	5.44669
	122.994	23.2189	-0.440712	5.44669
	122.995	23.5164	-0.440712	5.44669
	122.994	23.7276	-0.440712	5.44669
	122.994	23.7887	-0.440712	5.44669
	122.994	23.8008	-0.440712	5.44669
	122.994	23.9415	-0.440712	5.44669
	122.994	24.2178	-0.440712	5.44669
	122.994	24.5154	-0.440712	5.44669
	122.994	24.7753	-0.440712	5.44669
	122.994	25.0121	-0.440712	5.44669
	122.994	25.2035	-0.440712	5.44669
	122.994	25.3271	-0.440712	5.44669
	122.972	25.4787	-0.440712	5.44669
	122.892	25.7215	-0.440712	5.44669
	122.811	26.0015	-0.440712	5.44669
	122.841	26.266	-0.440712	5.44669
	122.955	26.511	-0.440712	5.44669
	123.026	26.7534	-0.440712	5.44669
	122.998	27.0016	-0.440712	5.44669
	122.892	27.2041	-0.440712	5.44669
	122.779	27.279	-0.440712	5.44669
	122.735	27.3001	-0.440712	5.44669
	122.751	27.4396	-0.440712	5.44669
	122.773	27.7122	-0.440712	5.44669
	122.776	28.0087	-0.440712	5.44669
	122.769	28.2203	-0.440712	5.44669
	122.766	28.2819	-0.440712	5.44669
	122.766	28.2449	-0.440712	5.44669
	122.768	28.2587	-0.440712	5.44669
	122.768	28.4333	-0.440712	5.44669
	122.768	28.6737	-0.440712	5.44669
	122.768	28.838	-0.440712	5.44669
	122.768	28.9889	-0.440712	5.44669
	122.768	29.1677	-0.440712	5.44669
	122.768	29.2658	-0.440712	5.44669
	122.768	29.2555	-0.440712	5.44669
	122.768	29.2674	-0.440712	5.44669
	122.768	29.4317	-0.440712	5.44669
	122.768	29.6686	-0.440712	5.44669
	122.768	29.7858	-0.440712	5.44669
	122.768	29.7628	-0.440712	5.44669
	122.768	29.7135	-0.440712	5.44669
	122.768	29.7013	-0.440712	5.44669
	122.768	29.7629	-0.440712	5.44669
	122.768	29.9485	-0.440712	5.44669
	122.768	30.1764	-0.440712	5.44669
	122.746	30.2824	-0.440712	5.44669
	122.688	30.3071	-0.440712	5.44669
	122.664	30.3879	-0.440712	5.44669
	122.718	30.4792	-0.440712	5.44669
	122.778	30.5485	-0.440712	5.44669
	122.767	30.702	-0.440712	5.44669
	122.693	30.9634	-0.448582	5.44669
	122.659	31.2009	-0.468867	5.44669
	122.714	31.2857	-0.477257	5.44669
	122.756	31.2983	-0.458245	5.44669
	122.688	31.4308	-0.437004	5.44669
	122.59	31.6543	-0.433233	5.44669
	122.587	31.8265	-0.438946	5.44669
	122.644	31.9867	-0.442638	5.44669
	122.674	32.1666	-0.442147	5.44669
	122.644	32.2618	-0.440629	5.44669
	122.573	32.2991	-0.440167	5.44669
	122.524	32.4873	-0.440513	5.44669
	122.524	32.8808	-0.440822	5.44669
	122.541	33.2274	-0.448699	5.44669
	122.547	33.3213	-0.468877	5.44669
	122.544	33.3006	-0.477219	5.44669
	122.541	33.4162	-0.458226	5.44669
	122.54	33.6444	-0.437009	5.44669
	122.541	33.8247	-0.433242	5.44669
	122.542	34.0357	-0.438948	5.44669
	122.542	34.3895	-0.442636	5.44669
	122.541	34.7116	-0.442146	5.44669
	122.541	34.8094	-0.440629	5.44669
	122.541	34.7991	-0.440167	5.44669
	122.542	34.9176	-0.440513	5.44669
	122.542	35.1434	-0.440822	5.44669
	122.519	35.3216	-0.440828	5.44669
	122.439	35.4835	-0.440721	5.44669
	122.358	35.662	-0.440674	5.44669
	122.366	35.8052	-0.440693	5.44669
	122.423	35.9693	-0.440717	5.44669
	122.447	36.1612	-0.440721	5.44669
	122.416	36.26	-0.440714	5.44669
	122.346	36.2945	-0.440709	5.44669
	122.32	36.4312	-0.44071	5.44669
	122.4	36.6978	-0.440712	5.44669
	122.52	36.9928	-0.440712	5.44669
	122.554	37.2059	-0.448583	5.44669
	122.461	37.2686	-0.468867	5.44669
	122.332	37.2808	-0.477256	5.44669
	122.277	37.4209	-0.458245	5.44669
	122.294	37.6478	-0.437004	5.44669
	122.32	37.8187	-0.433233	5.44669
	122.325	37.9771	-0.438946	5.4507
	122.317	38.206	-0.442638	5.46104
	122.313	38.4777	-0.442147	5.46531
	122.291	38.6945	-0.440629	5.45562
	122.236	38.7671	-0.440167	5.4448
	122.212	38.782	-0.440513	5.44287
	122.266	38.9198	-0.440822	5.44579
	122.326	39.1939	-0.440829	5.44767
	122.336	39.4916	-0.440721	5.44742
	122.298	39.7032	-0.440674	5.44664
	122.208	39.7643	-0.440693	5.44641
	122.128	39.7272	-0.440717	5.44658
	122.14	39.741	-0.440721	5.44674
	122.198	39.9157	-0.440714	5.44675
	122.244	40.1562	-0.440709	5.44669
	122.269	40.2713	-0.44071	5.44667
	122.223	40.2953	-0.440712	5.44668
	122.121	40.471	-0.440712	5.44669
	122.061	40.8638	-0.440712	5.44669
	122.067	41.2638	-0.440712	5.44669
	122.09	41.5357	-0.440712	5.44669
	122.097	41.6936	-0.440712	5.44669
	122.092	41.7417	-0.440712	5.44669
	122.087	41.7675	-0.440712	5.44669
	122.087	41.9184	-0.440712	5.44669
	122.089	42.1942	-0.440712	5.44669
	122.089	42.4879	-0.440712	5.44669
	122.089	42.6972	-0.440712	5.44669
	122.089	42.8081	-0.440712	5.44669
	122.089	42.9479	-0.440712	5.44669
	122.089	43.1412	-0.440712	5.44669
	122.089	43.2984	-0.440712	5.44669
	122.089	43.4631	-0.440712	5.44669
	122.089	43.6503	-0.440712	5.44669
	122.089	43.7469	-0.440712	5.44669
	122.089	43.7822	-0.440712	5.44669
	122.089	43.9199	-0.440712	5.44669
	122.089	44.1867	-0.440712	5.44669
	122.067	44.5306	-0.440712	5.44669
	121.987	44.9194	-0.440712	5.44669
	121.883	45.2598	-0.440712	5.44669
	121.834	45.5084	-0.440712	5.44669
	121.844	45.6778	-0.440712	5.44669
	121.865	45.7883	-0.440712	5.44669
	121.87	45.9914	-0.440712	5.44669
	121.865	46.3667	-0.440712	5.44669
	121.861	46.7498	-0.440712	5.44669
	121.861	47.0209	-0.440712	5.44669
	121.863	47.2337	-0.440712	5.44669
	121.863	47.4605	-0.440712	5.44669
	121.863	47.6645	-0.440712	5.44669
	121.863	47.7969	-0.440712	5.44669
	121.863	47.9969	-0.440712	5.44669
	121.863	48.4122	-0.440712	5.44669
	121.863	48.9195	-0.440712	5.44669
	121.863	49.2451	-0.440712	5.44669
	121.863	49.2917	-0.440712	5.44669
	121.84	49.259	-0.440712	5.44669
	121.783	49.3863	-0.440712	5.44669
	121.737	49.6239	-0.440712	5.44669
	121.733	49.8038	-0.440712	5.44669
	121.77	50.0114	-0.440712	5.44669
	121.812	50.3638	-0.440712	5.44669
	121.798	50.6866	-0.440712	5.44669
	121.775	50.7852	-0.440712	5.44669
	121.792	50.7749	-0.440712	5.44669
	121.766	50.8932	-0.440712	5.44669
	121.676	51.1681	-0.440712	5.44669
	121.613	51.4731	-0.440712	5.44669
	121.614	51.6874	-0.440712	5.44669
	121.658	51.7472	-0.440712	5.44669
	121.724	51.7576	-0.440712	5.44669
	121.743	51.9473	-0.440712	5.44669
	121.685	52.3508	-0.448582	5.44669
	121.624	52.7503	-0.468867	5.44268
	121.615	53.0182	-0.477257	5.43234
	121.632	53.2237	-0.458245	5.42806
	121.642	53.4487	-0.437004	5.43775
	121.64	53.6545	-0.433233	5.44858
	121.636	53.7392	-0.438946	5.4505
	121.635	53.7631	-0.442638	5.44759
	121.636	53.9495	-0.442147	5.44571
	121.637	54.347	-0.440629	5.44595
	121.637	54.7451	-0.440167	5.44673
	121.636	55.0145	-0.440513	5.44696
	121.636	55.2212	-0.440822	5.44679
	121.636	55.4461	-0.440829	5.44663
	121.636	55.7006	-0.440721	5.44663
	121.636	55.9611	-0.440674	5.44668
	121.636	56.2135	-0.440693	5.44671
	121.636	56.4605	-0.440717	5.4467
	121.636	56.708	-0.440721	5.44668
	121.636	56.9576	-0.440714	5.44668
	121.636	57.208	-0.440709	5.44669
	121.614	57.458	-0.44071	5.44669
	121.534	57.7074	-0.440712	5.4507
	121.453	58.0061	-0.440712	5.46104
	121.483	58.3824	-0.440712	5.46531
	121.597	58.7337	-0.440712	5.45562
	121.646	58.9913	-0.448582	5.4448
	121.56	59.2098	-0.468867	5.44287
	121.43	59.4438	-0.477257	5.44579
	121.372	59.698	-0.458245	5.44767
	121.388	59.9551	-0.437004	5.44742
	121.415	60.2062	-0.433233	5.44664
	121.42	60.503	-0.438946	5.44641
	121.413	60.878	-0.442638	5.44658
	121.408	61.2294	-0.442147	5.44674
	121.408	61.4875	-0.440629	5.44675
	121.41	61.7062	-0.440167	5.44669
	121.411	61.9401	-0.440513	5.44667
	121.41	62.1941	-0.440822	5.44668
	121.41	62.4512	-0.440829	5.44669
	121.41	62.7024	-0.440721	5.44669
	121.41	62.9992	-0.440674	5.44669
	121.41	63.3742	-0.440693	5.44669
	121.41	63.6764	-0.440717	5.44669
	121.388	63.8077	-0.440721	5.44669
	121.33	63.9248	-0.440714	5.44669
	121.307	64.1015	-0.440709	5.44669
	121.36	64.2599	-0.44071	5.44669
	121.398	64.431	-0.440712	5.44669
	121.329	64.6696	-0.440712	5.44669
	121.209	64.9409	-0.440712	5.44669
	121.149	65.2033	-0.440712	5.44669
	121.161	65.4505	-0.440712	5.44669
	121.187	65.6945	-0.440712	5.44669
	121.193	65.9919	-0.440712	5.44669
	121.187	66.3696	-0.440712	5.44669
	121.204	66.722	-0.440712	5.44669
	121.262	66.9795	-0.440712	5.44669
	121.287	67.1976	-0.440712	5.44669
	121.234	67.4314	-0.440712	5.44669
	121.174	67.6857	-0.440712	5.44669
	121.162	67.9429	-0.440712	5.44669
	121.179	68.194	-0.440712	5.44669
	121.189	68.4908	-0.440712	5.44669
	121.188	68.8658	-0.440712	5.44669
	121.184	69.2172	-0.440712	5.44669
	121.182	69.4753	-0.440712	5.44669
	121.183	69.694	-0.440712	5.44669
	121.162	69.9278	-0.440712	5.44669
	121.082	70.1819	-0.440712	5.44669
	120.978	70.439	-0.440712	5.44669
	120.951	70.6902	-0.440712	5.44669
	121.019	70.987	-0.440712	5.44669
	121.064	71.362	-0.440712	5.44669
	121.015	71.6642	-0.440712	5.44669
	120.949	71.7955	-0.440712	5.44669
	120.934	71.9125	-0.440712	5.44669
	120.951	72.1385	-0.440712	5.44669
	120.963	72.4237	-0.440712	5.44669
	120.962	72.6964	-0.440712	5.44669
	120.957	72.943	-0.440712	5.44669
	120.956	73.1339	-0.440712	5.44669
	120.957	73.2539	-0.440712	5.44669
	120.958	73.404	-0.440712	5.44669
	120.958	73.5984	-0.440712	5.44669
	120.958	73.7032	-0.440712	5.44669
	120.957	73.7394	-0.440712	5.44669
	120.957	73.9238	-0.440712	5.44669
	120.957	74.316	-0.440712	5.44669
	120.958	74.6634	-0.440712	5.44669
	120.957	74.7581	-0.440712	5.44669
	120.957	74.7375	-0.440712	5.44669
	120.957	74.8528	-0.440712	5.44669
	120.935	75.0809	-0.440712	5.44669
	120.878	75.2612	-0.440712	5.44669
	120.854	75.4231	-0.440712	5.44669
	120.908	75.601	-0.440712	5.44669
	120.968	75.7438	-0.440712	5.44669
	120.956	75.908	-0.440712	5.44669
	120.86	76.1493	-0.440712	5.44669
	120.769	76.4241	-0.440712	5.44669
	120.778	76.687	-0.440712	5.44669
	120.816	76.9332	-0.440712	5.44669
	120.785	77.1766	-0.440712	5.44669
	120.729	77.4249	-0.440712	5.44669
	120.712	77.6269	-0.448582	5.44268
	120.746	77.7509	-0.468867	5.43234
	120.815	77.948	-0.477257	5.42806
	120.839	78.316	-0.458245	5.43775
	120.781	78.6982	-0.437004	5.44858
	120.719	78.9715	-0.433233	5.4505
	120.709	79.1855	-0.438946	5.44759
	120.726	79.4121	-0.442638	5.44571
	120.737	79.6155	-0.442147	5.44595
	120.735	79.7478	-0.440629	5.44673
	120.731	79.9479	-0.440167	5.44696
	120.73	80.3142	-0.440513	5.44679
	120.731	80.6946	-0.440822	5.44663
	120.732	80.9678	-0.440829	5.44663
	120.732	81.1824	-0.440721	5.44668
	120.731	81.4092	-0.440674	5.44671
	120.731	81.6618	-0.440693	5.4467
	120.731	81.9699	-0.440717	5.44668
	120.731	82.3492	-0.440721	5.44668
	120.731	82.6983	-0.440714	5.44669
	120.731	82.954	-0.440709	5.44669
	120.731	83.1232	-0.44071	5.44669
	120.731	83.1819	-0.440712	5.44669
	120.731	83.208	-0.440712	5.44669
	120.731	83.3554	-0.440712	5.44669
	120.731	83.6295	-0.440712	5.44669
	120.731	83.9239	-0.440712	5.44669
	120.731	84.134	-0.440712	5.44669
	120.709	84.1958	-0.440712	5.44669
	120.651	84.2086	-0.448582	5.44669
	120.628	84.3493	-0.468867	5.44669
	120.682	84.5762	-0.477257	5.44669
	120.719	84.7469	-0.458245	5.44669
	120.65	84.9052	-0.437004	5.44669
	120.531	85.1341	-0.433233	5.44669
	120.493	85.4059	-0.438946	5.44669
	120.584	85.6227	-0.442638	5.44669
	120.691	85.6953	-0.442147	5.44669
	120.667	85.7102	-0.440629	5.44669
	120.569	85.848	-0.440167	5.44669
	120.551	86.1221	-0.440513	5.44669
	120.58	86.4198	-0.440822	5.44669
	120.555	86.6313	-0.440829	5.44669
	120.505	86.6925	-0.440721	5.44669
	120.488	86.7046	-0.448545	5.44669
	120.498	86.8452	-0.468848	5.44669
	120.508	87.0723	-0.477262	5.44669
	120.509	87.1939	-0.458254	5.44669
	120.505	87.2255	-0.437005	5.44669
	120.504	87.3527	-0.433231	5.44669
	120.504	87.5673	-0.446815	5.44669
	120.505	87.7376	-0.470794	5.44669
	120.505	87.9002	-0.478693	5.44669
	120.505	88.0818	-0.458162	5.44669
	120.505	88.2261	-0.436458	5.44669
	120.505	88.3895	-0.433034	5.44669
	120.505	88.5807	-0.439056	5.44669
	120.505	88.7287	-0.442755	5.44669
	120.483	88.8903	-0.442157	5.44669
	120.403	89.0794	-0.440591	5.44669
	120.322	89.2272	-0.440147	5.44669
	120.352	89.3894	-0.440518	5.44669
	120.443	89.5789	-0.440831	5.44669
	120.435	89.6774	-0.44083	5.44669
	120.325	89.7126	-0.440719	5.44669
	120.271	89.8988	-0.440672	5.44669
	120.33	90.2922	-0.440693	5.44669
	120.381	90.6394	-0.440718	5.44669
	120.338	90.7828	-0.448592	5.44669
	120.272	90.8888	-0.468869	5.44669
	120.256	91.0567	-0.477254	5.44669
	120.271	91.2153	-0.458243	5.44669
	120.306	91.3896	-0.437004	5.44669
	120.363	91.5803	-0.433234	5.44669
	120.382	91.7242	-0.438946	5.44669
	120.327	91.8842	-0.442638	5.44669
	120.267	92.1234	-0.442147	5.44669
	120.258	92.3988	-0.440628	5.44669
	120.274	92.6627	-0.440167	5.44669
	120.284	92.9583	-0.440513	5.44669
	120.283	93.3282	-0.440822	5.44669
	120.278	93.6287	-0.440829	5.44669
	120.277	93.7612	-0.440721	5.44669
	120.278	93.8793	-0.440674	5.44669
	120.279	94.0561	-0.440693	5.44669
	120.279	94.2141	-0.440717	5.44669
	120.279	94.385	-0.440721	5.44669
	120.278	94.6237	-0.440714	5.44669
	120.279	94.8951	-0.440709	5.44669
	120.279	95.1574	-0.44071	5.44669
	120.279	95.4046	-0.440712	5.44669
	120.279	95.6487	-0.440712	5.44669
	120.279	95.8968	-0.440712	5.44669
	120.279	96.0986	-0.440712	5.44669
	120.279	96.1734	-0.440712	5.44669
	120.256	96.1946	-0.440712	5.44669
	120.199	96.3834	-0.440712	5.44669
	120.175	96.7828	-0.440712	5.44669
	120.207	97.1809	-0.440712	5.44669
	120.187	97.4496	-0.440712	5.44669
	120.117	97.656	-0.440712	5.44669
	120.108	97.881	-0.440712	5.44669
	120.132	98.1357	-0.440712	5.44669
	120.101	98.3962	-0.440712	5.44669
	120.05	98.6486	-0.440712	5.44669
	120.035	98.9447	-0.440712	5.44669
	120.046	99.319	-0.440712	5.44669
	120.056	99.6211	-0.440712	5.44669
	120.056	99.7527	-0.440712	5.44669
	120.053	99.8698	-0.440712	5.44669
	120.051	100.047	-0.440712	5.44669
	120.052	100.205	-0.440712	5.44669
	120.052	100.425	-0.440712	5.44669
	120.053	100.791	-0.440712	5.44669
	120.052	101.114	-0.440712	5.44669
	120.052	101.258	-0.440712	5.44669
	120.052	101.372	-0.440712	5.44669
	120.052	101.593	-0.440712	5.44669
	120.052	101.926	-0.440712	5.44669
	120.052	102.327	-0.440712	5.44669
	120.052	102.627	-0.440712	5.44669
	120.052	102.748	-0.440712	5.44669
	120.052	102.862	-0.440712	5.44669
	120.052	103.09	-0.440712	5.44669
	120.052	103.377	-0.440712	5.44669
	120.052	103.601	-0.440712	5.44669
	120.052	103.671	-0.440712	5.44669
	120.052	103.682	-0.440712	5.44669
	120.052	103.819	-0.440712	5.44669
	120.052	104.045	-0.440712	5.44669
	120.052	104.217	-0.440712	5.44669
	120.052	104.376	-0.440712	5.44669
	120.03	104.605	-0.440712	5.44669
	119.95	104.876	-0.440712	5.44669
	119.847	105.093	-0.440712	5.44669
	119.797	105.215	-0.440712	5.44669
	119.83	105.406	-0.440712	5.44669
	119.909	105.772	-0.440712	5.44669
	119.937	106.155	-0.440712	5.44669
	119.878	106.43	-0.440712	5.44669
	119.814	106.595	-0.440712	5.44669
	119.803	106.694	-0.440712	5.44669
	119.821	106.894	-0.440712	5.44669
	119.832	107.272	-0.440712	5.44669
	119.83	107.657	-0.440712	5.44669
	119.826	107.929	-0.440712	5.44669
	119.824	108.14	-0.440712	5.44669
	119.825	108.367	-0.440712	5.44669
	119.826	108.571	-0.440712	5.44669
	119.826	108.704	-0.440712	5.44669
	119.826	108.904	-0.440712	5.44669
	119.826	109.27	-0.440712	5.44669
	119.826	109.65	-0.440712	5.44669
	119.826	109.923	-0.440712	5.44669
	119.826	110.138	-0.440712	5.44669
	119.826	110.365	-0.440712	5.44669
	119.826	110.617	-0.440712	5.44669
	119.826	110.876	-0.440712	5.44669
	119.826	111.129	-0.440712	5.44669
	119.826	111.376	-0.440712	5.44669
	119.826	111.624	-0.440712	5.44669
	119.826	111.874	-0.440712	5.44669
	119.826	112.124	-0.440712	5.44669
	119.826	112.423	-0.440712	5.44669
	119.826	112.799	-0.440712	5.44669
	119.826	113.15	-0.440712	5.44669
	119.826	113.408	-0.440712	5.44669
	119.826	113.627	-0.440712	5.44669
	119.826	113.861	-0.440712	5.44669
	119.826	114.115	-0.448582	5.44669
	119.826	114.421	-0.468867	5.44669
	119.826	114.799	-0.477257	5.44669
	119.826	115.148	-0.466116	5.44669
	119.826	115.404	-0.465159	5.44669
	119.826	115.574	-0.469778	5.44669
	119.826	115.682	-0.456479	5.44669
	119.826	115.883	-0.43893	5.44669
	119.804	116.259	-0.434669	5.44669
	119.724	116.643	-0.438863	5.44669
	119.643	116.914	-0.442093	5.44669
	119.673	117.127	-0.441949	5.44669
	119.765	117.403	-0.440739	5.44669
	119.778	117.783	-0.440283	5.44669
	119.726	118.144	-0.440523	5.44669
	119.696	118.404	-0.440785	5.44669
	119.701	118.62	-0.440809	5.44669
	119.692	118.901	-0.440727	5.44669
	119.638	119.282	-0.440683	5.44669
	119.589	119.593	-0.440694	5.44669
	119.582	119.725	-0.440715	5.44669
	119.597	119.84	-0.440719	5.44669
	119.605	120.064	-0.440714	5.44669
	119.603	120.35	-0.44071	5.44669
	119.599	120.623	-0.44071	5.44669
	119.621	120.87	-0.440712	5.44669
	119.679	121.061	-0.440712	5.44669
	119.704	121.18	-0.440712	5.44669
	119.65	121.38	-0.440712	5.44669
	119.589	121.75	-0.440712	5.44669
	119.578	122.133	-0.440712	5.44669
	119.595	122.405	-0.440712	5.44669
	119.605	122.619	-0.440712	5.44669
	119.604	122.845	-0.440712	5.44669
	119.599	123.098	-0.440712	5.44669
	119.598	123.357	-0.440712	5.44669
	119.599	123.61	-0.440712	5.44669
	119.6	123.857	-0.440712	5.44669
	119.578	124.105	-0.440712	5.44669
	119.52	124.355	-0.440712	5.44669
	119.496	124.605	-0.440712	5.44669
	119.55	124.904	-0.440712	5.44669
	119.588	125.28	-0.440712	5.44669
	119.541	125.582	-0.440712	5.44669
	119.501	125.664	-0.440712	5.44669
	119.545	125.654	-0.440712	5.44669
	119.606	125.828	-0.440712	5.44669
	119.599	126.232	-0.440712	5.44669
	119.527	126.637	-0.440712	5.44669
	119.469	126.907	-0.440712	5.44669
	119.444	127.062	-0.440712	5.44669
	119.405	127.159	-0.440712	5.44669
	119.367	127.313	-0.440712	5.44669
	119.361	127.516	-0.440712	5.44669
	119.37	127.624	-0.440712	5.44669
	119.377	127.658	-0.440712	5.44669
	119.376	127.841	-0.440712	5.44669
	119.373	128.233	-0.440712	5.44669
	119.373	128.63	-0.440712	5.44669
	119.373	128.901	-0.440712	5.44669
	119.374	129.059	-0.440712	5.44669
	119.374	129.157	-0.440712	5.44669
	119.373	129.359	-0.440712	5.44669
	119.373	129.738	-0.440712	5.44669
	119.373	130.074	-0.448582	5.44669
	119.373	130.218	-0.468867	5.44669
	119.373	130.328	-0.477257	5.44669
	119.373	130.547	-0.458245	5.44669
	119.373	130.832	-0.437004	5.44669
	119.373	131.107	-0.433233	5.44669
	119.373	131.354	-0.438946	5.44669
	119.373	131.545	-0.442638	5.44669
	119.351	131.664	-0.442147	5.44669
	119.294	131.814	-0.440629	5.44669
	119.27	132.058	-0.440167	5.44669
	119.324	132.339	-0.440513	5.44669
	119.384	132.604	-0.440822	5.44669
	119.372	132.848	-0.440829	5.44669
	119.276	133.091	-0.440721	5.44669
	119.185	133.339	-0.440674	5.44669
	119.194	133.591	-0.440693	5.44669
	119.232	133.841	-0.440717	5.44669
	119.201	134.091	-0.440721	5.44669
	119.145	134.389	-0.440714	5.44669
	119.15	134.765	-0.440709	5.44669
	119.242	135.068	-0.44071	5.44669
	119.334	135.198	-0.440712	5.44669
	119.305	135.365	-0.440712	5.44669
	119.187	135.717	-0.440712	5.44669
	119.114	136.104	-0.440712	5.44669
	119.12	136.385	-0.440712	5.44669
	119.148	136.6	-0.440712	5.44669
	119.157	136.825	-0.440712	5.44669
	119.151	137.076	-0.440712	5.44669
	119.145	137.385	-0.448582	5.44669
	119.145	137.814	-0.468867	5.44669
	119.147	138.29	-0.477257	5.44669
	119.148	138.598	-0.458245	5.44669
	119.148	138.697	-0.437004	5.44669
	119.147	138.799	-0.433233	5.44669
	119.147	139.03	-0.438946	5.44669
	119.147	139.323	-0.442638	5.44669
	119.147	139.548	-0.442147	5.44669
	119.147	139.665	-0.440629	5.44669
	119.147	139.852	-0.440167	5.44669
	119.147	140.217	-0.440513	5.44669
	119.147	140.553	-0.440822	5.44669
	119.147	140.702	-0.440829	5.44669
	119.147	140.814	-0.440721	5.44669
	119.147	141.032	-0.440674	5.44669
	119.147	141.315	-0.440693	5.44669
	119.147	141.541	-0.440717	5.44669
	119.147	141.662	-0.440721	5.44669
	119.147	141.85	-0.440714	5.44669
	119.147	142.215	-0.440709	5.44669
	119.147	142.55	-0.44071	5.44669
	119.147	142.698	-0.440712	5.44669
	119.147	142.811	-0.440712	5.44669
	119.147	142.98	-0.440712	5.44669
	119.147	143.136	-0.440712	5.44669
	119.125	143.309	-0.440712	5.44669
	119.067	143.55	-0.440712	5.44669
	119.021	143.821	-0.440712	5.44669
	118.995	144.083	-0.440712	5.44669
	118.952	144.33	-0.440712	5.44669
	118.935	144.574	-0.440712	5.44669
	119.009	144.822	-0.440712	5.44669
	119.101	145.073	-0.440712	5.44669
	119.1	145.324	-0.440712	5.44669
	119.042	145.524	-0.440712	5.44669
	119.015	145.646	-0.440712	5.44669
	119.023	145.794	-0.440712	5.44669
	119.036	146.036	-0.440712	5.44669
	119.039	146.317	-0.448582	5.44669
	119.013	146.582	-0.468867	5.4507
	118.953	146.827	-0.477257	5.46104
	118.907	147.02	-0.458245	5.46531
	118.905	147.141	-0.437004	5.45562
	118.919	147.291	-0.433233	5.4448
	118.926	147.485	-0.438946	5.44287
	118.924	147.59	-0.442638	5.44579
	118.92	147.626	-0.442147	5.44767
	118.92	147.712	-0.448499	5.44742
	118.921	147.802	-0.468322	5.44664
	118.921	147.868	-0.477058	5.44641
	118.921	147.972	-0.458356	5.44658
	118.921	148.058	-0.43712	5.44674
	118.921	148.068	-0.433243	5.44675
	118.921	148.043	-0.438908	5.44669
	118.921	148.079	-0.45049	5.44667
	118.921	148.258	-0.470308	5.44668
	118.921	148.492	-0.477182	5.44669
	118.921	148.604	-0.457702	5.44669
	118.921	148.628	-0.436802	5.44669
	118.921	148.756	-0.433342	5.44669
	118.921	149.023	-0.439063	5.44669
	118.921	149.321	-0.442648	5.44669
	118.921	149.633	-0.44211	5.44669
	118.921	150.048	-0.440609	5.44669
	118.921	150.516	-0.440172	5.44669
	118.921	150.875	-0.440522	5.44669
	118.921	151.105	-0.440824	5.44669
	118.921	151.309	-0.440826	5.44669
	118.921	151.547	-0.44072	5.44669
	118.921	151.857	-0.440674	5.44669
	118.921	152.243	-0.440693	5.44669
	118.921	152.544	-0.440717	5.44669
	118.921	152.672	-0.440721	5.44669
	118.921	152.787	-0.440713	5.44669
	118.921	152.965	-0.440709	5.44669
	118.921	153.124	-0.44071	5.44669
	118.899	153.295	-0.440712	5.44669
	118.841	153.485	-0.440712	5.44669
	118.817	153.58	-0.440712	5.44669
	118.871	153.564	-0.440712	5.44669
	118.909	153.526	-0.440712	5.44669
	118.862	153.516	-0.440712	5.44669
	118.8	153.525	-0.440712	5.44669
	118.764	153.533	-0.440712	5.44669
	118.722	153.533	-0.440712	5.44669
	118.687	153.579	-0.440712	5.44669
	118.705	153.705	-0.440712	5.44669
	118.772	153.807	-0.440712	5.44669
	118.801	153.914	-0.440712	5.44669
	118.746	154.186	-0.440712	5.44669
	118.684	154.5	-0.440712	5.44669
	118.672	154.671	-0.440712	5.44669
	118.689	154.8	-0.448582	5.44669
	118.7	155.017	-0.468867	5.44669
	118.699	155.294	-0.477257	5.44669
	118.694	155.517	-0.466116	5.44669
	118.693	155.64	-0.465159	5.44669
	118.694	155.78	-0.469778	5.44669
	118.695	156.018	-0.456479	5.44669
	118.695	156.349	-0.43893	5.44669
	118.695	156.743	-0.44254	5.44669
	118.694	157.09	-0.467018	5.44669
	118.695	157.34	-0.478638	5.44669
	118.672	157.507	-0.459482	5.44669
	118.615	157.567	-0.437031	5.44669
	118.591	157.644	-0.432805	5.44669
	118.623	157.967	-0.438757	5.44669
	118.603	158.469	-0.442711	5.44669
	118.51	158.873	-0.442245	5.44669
	118.467	159.109	-0.440644	5.44669
	118.524	159.3	-0.440138	5.44669
	118.57	159.53	-0.448366	5.44669
	118.526	159.793	-0.468981	5.44669
	118.484	160.055	-0.477381	5.44669
	118.526	160.305	-0.458257	5.44669
	118.587	160.55	-0.436964	5.44669
	118.603	160.798	-0.433213	5.44669
	118.566	160.999	-0.438951	5.44669
	118.497	161.123	-0.442648	5.44669
	118.451	161.271	-0.442149	5.44669
	118.452	161.513	-0.440626	5.44669
	118.468	161.842	-0.440165	5.44669
	118.474	162.234	-0.440513	5.44669
	118.471	162.581	-0.440823	5.44669
	118.467	162.831	-0.440829	5.44669
	118.467	163.048	-0.440721	5.44669
	118.468	163.333	-0.440674	5.44669
	118.469	163.716	-0.440692	5.44669
	118.469	164.074	-0.440717	5.44669
	118.468	164.333	-0.440721	5.44669
	118.468	164.549	-0.440714	5.44669
	118.468	164.831	-0.440709	5.44669
	118.468	165.212	-0.44071	5.44669
	118.468	165.572	-0.440712	5.44669
	118.468	165.88	-0.440712	5.44669
	118.468	166.272	-0.440712	5.44669
	118.468	166.733	-0.448582	5.44669
	118.468	167.097	-0.468867	5.44669
	118.446	167.332	-0.477257	5.44669
	118.366	167.536	-0.458245	5.44669
	118.285	167.773	-0.444874	5.44669
	118.315	168.033	-0.461389	5.44669
	118.407	168.291	-0.475491	5.44669
	118.42	168.541	-0.460171	5.44669
	118.369	168.788	-0.438439	5.44669
	118.338	168.987	-0.43315	5.44669
	118.343	169.11	-0.438401	5.44669
	118.334	169.259	-0.442439	5.44669
	118.28	169.5	-0.442258	5.44669
	118.231	169.781	-0.440745	5.44669
	118.247	169.997	-0.440176	5.44669
	118.319	170.115	-0.440475	5.44669
	118.35	170.256	-0.440803	5.44669
	118.295	170.447	-0.440834	5.44669
	118.231	170.603	-0.44073	5.44669
	118.22	170.768	-0.440676	5.44669
	118.237	170.956	-0.44069	5.44669
	118.248	171.101	-0.440715	5.44669
	118.246	171.263	-0.440721	5.44669
	118.242	171.503	-0.440714	5.44669
	118.24	171.777	-0.440709	5.44669
	118.241	171.992	-0.44071	5.44669
	118.242	172.112	-0.440712	5.44669
	118.242	172.253	-0.440712	5.44669
	118.242	172.493	-0.440712	5.44669
	118.242	172.776	-0.440712	5.44669
	118.242	172.993	-0.440712	5.44669
	118.242	173.111	-0.440712	5.44669
	118.242	173.251	-0.440712	5.44669
	118.242	173.442	-0.440712	5.44669
	118.242	173.598	-0.440712	5.44669
	118.242	173.812	-0.440712	5.44669
	118.242	174.176	-0.440712	5.44669
	118.242	174.501	-0.440712	5.44669
	118.242	174.646	-0.440712	5.44669
	118.242	174.76	-0.440712	5.44669
	118.242	174.98	-0.440712	5.44669
	118.242	175.264	-0.440712	5.44669
	118.242	175.538	-0.440712	5.44669
	118.242	175.835	-0.440712	5.44669
	118.242	176.202	-0.440712	5.44669
	118.242	176.55	-0.440712	5.44669
	118.242	176.859	-0.440712	5.44669
	118.242	177.255	-0.440712	5.44669
	118.242	177.718	-0.440712	5.44669
	118.242	178.081	-0.440712	5.44669
	118.242	178.364	-0.448582	5.44669
	118.242	178.744	-0.468867	5.44669
	118.22	179.209	-0.477257	5.44669
	118.162	179.579	-0.466116	5.44669
	118.116	179.864	-0.465159	5.44669
	118.113	180.243	-0.469778	5.44669
	118.127	180.706	-0.456479	5.44669
	118.111	181.076	-0.43893	5.44669
	118.052	181.312	-0.434669	5.44669
	118.025	181.565	-0.438863	5.44669
	118.1	181.976	-0.442093	5.44669
	118.196	182.464	-0.441949	5.44669
	118.174	182.833	-0.440739	5.44669
	118.058	183.06	-0.440283	5.44669
	117.983	183.259	-0.440523	5.44669
	117.988	183.497	-0.440785	5.44669
	118.016	183.759	-0.440809	5.44669
	118.026	184.018	-0.440727	5.44669
	118.02	184.267	-0.440683	5.44669
	118.014	184.513	-0.440694	5.44669
	118.013	184.762	-0.440715	5.44669
	118.015	185.012	-0.440719	5.44669
	118.016	185.262	-0.440714	5.44669
	118.016	185.463	-0.44071	5.44669
	118.016	185.585	-0.44071	5.44669
	118.016	185.782	-0.448582	5.44669
	118.016	186.151	-0.468868	5.44669
	118.016	186.484	-0.477257	5.44669
	118.016	186.631	-0.458245	5.44669
	118.016	186.792	-0.437003	5.44669
	118.016	187.137	-0.433233	5.44669
	118.016	187.523	-0.438946	5.44669
	118.016	187.855	-0.442638	5.44669
	118.016	188.198	-0.442147	5.44669
	118.016	188.524	-0.440628	5.44669
	118.016	188.832	-0.440167	5.44669
	118.016	189.236	-0.440513	5.44669
	118.016	189.702	-0.440822	5.44669
	118.016	190.064	-0.440829	5.44669
	118.016	190.345	-0.440721	5.44669
	118.016	190.725	-0.440674	5.44669
	118.016	191.24	-0.440693	5.44669
	118.016	191.737	-0.440717	5.44669
	118.016	192.074	-0.440721	5.44669
	118.016	192.334	-0.440714	5.44669
	118.016	192.665	-0.440709	5.4507
	118.016	193.011	-0.44071	5.46104
	118.016	193.283	-0.440712	5.46531
	118.016	193.509	-0.440712	5.45562
	117.993	193.791	-0.440712	5.4448
	117.936	194.217	-0.440712	5.44689
	117.89	194.702	-0.440712	5.46014
	117.886	195.063	-0.448582	5.46629
	117.9	195.338	-0.468867	5.45635
	117.907	195.666	-0.477257	5.44475
	117.905	196.006	-0.466116	5.4426
	117.88	196.325	-0.465159	5.44569
	117.844	196.68	-0.469778	5.44773
	117.856	197.015	-0.456479	5.44748
	117.877	197.323	-0.446801	5.44665
	117.837	197.674	-0.462824	5.44639
	117.784	198.012	-0.475408	5.44658
	117.771	198.322	-0.459626	5.44675
	117.784	198.723	-0.43824	5.44675
	117.794	199.186	-0.433261	5.44669
	117.793	199.499	-0.438518	5.44667
	117.789	199.605	-0.442449	5.44668
	117.788	199.757	-0.44222	5.44669
	117.789	200.162	-0.440726	5.44669
	117.79	200.682	-0.440182	5.44669
	117.79	201.017	-0.440484	5.44669
	117.789	201.112	-0.440805	5.44669
	117.789	201.203	-0.440831	5.44669
	117.789	201.43	-0.440729	5.44669
	117.789	201.726	-0.440676	5.44669
	117.789	202.002	-0.448561	5.44669
	117.789	202.247	-0.468871	5.44669
	117.789	202.435	-0.477266	5.44669
	117.789	202.555	-0.458247	5.44669
	117.789	202.706	-0.437001	5.44669
	117.789	202.95	-0.433231	5.44669
	117.789	203.231	-0.438946	5.44669
	117.789	203.446	-0.442639	5.44669
	117.789	203.515	-0.442148	5.44669
	117.789	203.529	-0.440628	5.44669
	117.789	203.667	-0.440166	5.44669
	117.789	203.942	-0.440513	5.44669
	117.789	204.24	-0.440822	5.44669
	117.789	204.5	-0.440829	5.44669
	117.789	204.737	-0.440721	5.44669
	117.789	204.978	-0.440674	5.44669
	117.789	205.277	-0.440692	5.44669
	117.767	205.657	-0.440717	5.44669
	117.687	206.01	-0.440721	5.44669
	117.606	206.266	-0.440714	5.44669
	117.636	206.484	-0.440709	5.44669
	117.75	206.767	-0.44071	5.4507
	117.799	207.149	-0.440712	5.46104
	117.714	207.507	-0.440712	5.46531
	117.606	207.816	-0.440712	5.45562
	117.604	208.159	-0.440712	5.4448
	117.644	208.493	-0.440712	5.44287
	117.617	208.755	-0.440712	5.44579
	117.562	208.982	-0.440712	5.44767
	117.544	209.267	-0.440712	5.44742
	117.556	209.695	-0.440712	5.44664
	117.567	210.179	-0.440712	5.44641
	117.567	210.54	-0.440712	5.44658
	117.564	210.814	-0.440712	5.44674
	117.562	211.142	-0.440712	5.44675
	117.562	211.482	-0.440712	5.44669
	117.563	211.752	-0.440712	5.44667
	117.563	211.931	-0.440712	5.44668
	117.563	212.038	-0.440712	5.44669
	117.541	212.236	-0.440712	5.44669
	117.483	212.61	-0.440712	5.44669
	117.46	212.946	-0.440712	5.44669
	117.513	213.042	-0.440712	5.44669
	117.574	213.026	-0.440712	5.44669
	117.584	213.143	-0.440712	5.44669
	117.568	213.37	-0.448582	5.44669
	117.558	213.549	-0.468867	5.44669
	117.559	213.711	-0.477257	5.44669
	117.563	213.938	-0.458245	5.44669
	117.565	214.208	-0.437004	5.44669
	117.564	214.474	-0.433233	5.44669
	117.541	214.723	-0.438946	5.44669
	117.461	214.918	-0.442638	5.44669
	117.38	215.038	-0.442147	5.44669
	117.388	215.187	-0.440629	5.44669
	117.444	215.43	-0.448037	5.44669
	117.491	215.711	-0.468668	5.44669
	117.54	215.976	-0.477367	5.44669
	117.573	216.221	-0.458362	5.44669
	117.552	216.463	-0.437013	5.44669
	117.462	216.711	-0.433196	5.44669
	117.354	216.914	-0.438927	5.44669
	117.328	217.038	-0.442643	5.44669
	117.399	217.186	-0.442156	5.44669
	117.444	217.427	-0.44063	5.44669
	117.417	217.707	-0.440164	5.44669
	117.408	217.924	-0.440511	5.44669
	117.417	218.042	-0.440822	5.44669
	117.38	218.183	-0.440829	5.44669
	117.332	218.373	-0.440722	5.44669
	117.32	218.529	-0.440674	5.44669
	117.332	218.694	-0.440692	5.44669
	117.341	218.882	-0.440717	5.44669
	117.34	219.028	-0.440721	5.44669
	117.337	219.19	-0.440714	5.44669
	117.336	219.429	-0.440709	5.44669
	117.336	219.704	-0.44071	5.4507
	117.337	219.918	-0.440712	5.46104
	117.337	219.989	-0.440712	5.46531
	117.337	220.004	-0.440712	5.45562
	117.337	220.142	-0.440712	5.4448
	117.337	220.417	-0.440712	5.44287
	117.337	220.714	-0.440712	5.44579
	117.337	220.926	-0.440712	5.44767
	117.337	220.987	-0.440712	5.44742
	117.337	220.95	-0.440712	5.44664
	117.337	220.964	-0.440712	5.44641
	117.337	221.138	-0.440712	5.44658
	117.337	221.379	-0.440712	5.44674
	117.337	221.494	-0.440712	5.44675
	117.337	221.469	-0.448582	5.44669
	117.337	221.468	-0.468867	5.44667
	117.337	221.633	-0.477257	5.44668
	117.337	221.874	-0.458245	5.44669
	117.337	221.993	-0.437004	5.44669
	117.337	221.969	-0.441104	5.44669
	117.337	221.919	-0.467101	5.44669
	117.337	221.907	-0.479183	5.44669
	117.337	221.969	-0.459681	5.44669
	117.337	222.154	-0.43692	5.44669
	117.337	222.382	-0.432688	5.44669
	117.337	222.488	-0.438747	5.44669
	117.337	222.464	-0.442748	5.44669
	117.337	222.418	-0.442264	5.44669
	117.337	222.407	-0.440638	5.44669
	117.337	222.469	-0.440129	5.44669
	117.337	222.653	-0.440494	5.44669
	117.337	222.881	-0.440827	5.44669
	117.337	222.987	-0.440838	5.44669
	117.337	223.012	-0.440723	5.44669
	117.337	223.142	-0.440672	5.44669
	117.337	223.36	-0.440691	5.44669
	117.337	223.482	-0.440717	5.44669
	117.337	223.467	-0.440721	5.44669
	117.337	223.469	-0.440714	5.44669
	117.337	223.631	-0.440709	5.44669
	117.337	223.87	-0.44071	5.44669
	117.337	223.989	-0.440712	5.44669
	117.337	224.016	-0.440712	5.44669
	117.337	224.141	-0.448583	5.44669
	117.337	224.357	-0.468867	5.44669
	117.337	224.529	-0.477256	5.44669
	117.337	224.691	-0.458245	5.44669
	117.337	224.873	-0.437004	5.44669
	117.337	225.017	-0.441104	5.44669
	117.337	225.18	-0.467101	5.44669
	117.337	225.371	-0.479183	5.44669
	117.337	225.47	-0.459681	5.44669
	117.315	225.505	-0.43692	5.44669
	117.257	225.691	-0.432688	5.44669
	117.233	226.084	-0.438747	5.44669
	117.287	226.432	-0.442748	5.44669
	117.325	226.526	-0.450135	5.44669
	117.278	226.505	-0.476664	5.44669
	117.238	226.62	-0.504829	5.44669
	117.282	226.849	-0.494572	5.44669
	117.321	227.029	-0.462524	5.44669
	117.256	227.191	-0.457807	5.44669
	117.138	227.369	-0.468024	5.44669
	117.077	227.512	-0.458366	5.44669
	117.088	227.676	-0.440345	5.44669
	117.135	227.917	-0.434591	5.44669
	117.222	228.143	-0.438327	5.44669
	117.297	228.23	-0.441896	5.44669
	117.262	228.247	-0.442057	5.44669
	117.148	228.381	-0.440854	5.44669
	117.079	228.653	-0.440293	5.44669
	117.085	228.901	-0.440486	5.44669
	117.111	229.036	-0.440766	5.44669
	117.12	229.172	-0.440815	5.44669
	117.114	229.355	-0.440736	5.44669
	117.109	229.461	-0.440685	5.44669
	117.108	229.452	-0.440692	5.44669
	117.11	229.462	-0.440713	5.44669
	117.111	229.625	-0.440719	5.44669
	117.111	229.911	-0.440714	5.44669
	117.11	230.205	-0.44071	5.44669
	117.11	230.41	-0.44071	5.44669
	117.11	230.47	-0.440712	5.44669
	117.111	230.435	-0.440712	5.44669
	117.111	230.401	-0.440712	5.44669
	117.111	230.399	-0.440712	5.44669
	117.111	230.411	-0.440712	5.44669
	117.111	230.465	-0.440712	5.44669
	117.111	230.639	-0.440712	5.44669
	117.111	230.816	-0.440712	5.44669
	117.111	230.798	-0.440712	5.44669
	117.111	230.723	-0.440712	5.44669
	117.111	230.796	-0.440712	5.44669
	117.111	230.918	-0.440712	5.44669
	117.111	230.953	-0.440712	5.44669
	117.111	230.926	-0.440712	5.44669
	117.111	230.903	-0.440712	5.44669
	117.111	230.952	-0.440712	5.44669
	117.111	231.136	-0.440712	5.44669
	117.111	231.368	-0.440712	5.44669
	117.111	231.525	-0.440712	5.44669
	117.111	231.676	-0.440712	5.44669
	117.111	231.907	-0.440712	5.44669
	117.111	232.182	-0.440712	5.44669
	117.111	232.448	-0.440712	5.44669
	117.111	232.696	-0.440712	5.44669
	117.111	232.939	-0.440712	5.44669
	117.111	233.186	-0.440712	5.44669
	117.111	233.437	-0.440712	5.44669
	117.111	233.688	-0.440712	5.44669
	117.111	233.938	-0.440712	5.44669
	117.111	234.236	-0.440712	5.44669
	117.111	234.613	-0.440712	5.44669
	117.111	234.964	-0.440712	5.44669
	117.111	235.222	-0.440712	5.44669
	117.111	235.44	-0.440712	5.44669
	117.111	235.723	-0.440712	5.44669
	117.111	236.104	-0.440712	5.44669
	117.111	236.463	-0.440712	5.44669
	117.111	236.722	-0.440712	5.44669
	117.111	236.889	-0.440712	5.44669
	117.111	236.995	-0.440712	5.44669
	117.111	237.148	-0.440712	5.44669
	117.111	237.348	-0.440712	5.44669
	117.111	237.455	-0.440712	5.44669
	117.111	237.44	-0.440712	5.44669
	117.111	237.398	-0.440712	5.44669
	117.111	237.386	-0.440712	5.44669
	117.111	237.396	-0.440712	5.44669
	117.111	237.405	-0.440712	5.44669
	117.111	237.405	-0.440712	5.44669
	117.111	237.402	-0.440712	5.44669
	117.111	237.4	-0.440712	5.44669
	117.111	237.401	-0.440712	5.44669
	117.111	237.402	-0.440712	5.44669
	117.111	237.402	-0.440712	5.44669
	117.111	237.401	-0.440712	5.44669
	117.111	237.401	-0.440712	5.44669
	117.111	237.401	-0.440712	5.44669
	117.111	237.401	-0.440712	5.44669
	117.111	237.451	-0.440712	5.44669
	117.111	237.627	-0.440712	5.44669
	117.111	237.855	-0.440712	5.44669
	117.111	237.965	-0.440712	5.44669
	117.111	237.991	-0.440712	5.44669
	117.111	238.169	-0.448582	5.44669
	117.111	238.562	-0.468867	5.44669
	117.088	238.961	-0.485127	5.44669
	117.008	239.282	-0.486401	5.44669
	116.927	239.665	-0.473548	5.44669
	116.957	240.167	-0.450767	5.44669
	117.071	240.658	-0.435238	5.44669
	117.142	240.997	-0.435159	5.44669
	117.114	241.21	-0.440382	5.44669
	117.008	241.415	-0.442555	5.44669
	116.895	241.708	-0.441602	5.44669
	116.851	242.098	-0.44043	5.44669
	116.89	242.408	-0.440277	5.44669
	116.969	242.488	-0.44063	5.44669
	116.996	242.426	-0.448703	5.44669
	116.958	242.373	-0.468947	5.44669
	116.951	242.374	-0.477247	5.44669
	116.965	242.393	-0.466084	5.44669
	116.951	242.45	-0.465149	5.44669
	116.96	242.622	-0.469785	5.44669
	116.971	242.797	-0.456486	5.44669
	116.929	242.779	-0.43893	5.44669
	116.878	242.754	-0.434667	5.44669
	116.867	242.954	-0.438862	5.44669
	116.879	243.177	-0.442093	5.44669
	116.888	243.269	-0.441949	5.44669
	116.888	243.338	-0.440739	5.44669
	116.884	243.45	-0.440283	5.44669
	116.883	243.638	-0.440523	5.44669
	116.906	243.851	-0.440785	5.44669
	116.964	243.999	-0.440809	5.44669
	116.988	244.202	-0.440727	5.44669
	116.934	244.564	-0.440683	5.44669
	116.874	244.942	-0.440694	5.44669
	116.863	245.215	-0.440715	5.44669
	116.879	245.431	-0.440719	5.44669
	116.89	245.658	-0.440714	5.44669
	116.888	245.861	-0.44071	5.44669
	116.884	245.993	-0.44071	5.44669
	116.883	246.144	-0.440712	5.44669
	116.884	246.384	-0.440712	5.44669
	116.885	246.663	-0.440712	5.44669
	116.885	246.928	-0.440712	5.44669
	116.884	247.124	-0.440712	5.44669
	116.884	247.191	-0.440712	5.44669
	116.884	247.21	-0.440712	5.44669
	116.884	247.352	-0.440712	5.44669
	116.884	247.626	-0.440712	5.44669
	116.884	247.923	-0.440712	5.44669
	116.884	248.183	-0.440712	5.44669
	116.884	248.42	-0.440712	5.44669
	116.884	248.71	-0.440712	5.44669
	116.884	249.087	-0.440712	5.44669
	116.884	249.442	-0.440712	5.44669
	116.884	249.701	-0.440712	5.44669
	116.862	249.918	-0.440712	5.44669
	116.782	250.201	-0.440712	5.44669
	116.701	250.631	-0.440712	5.44669
	116.709	251.117	-0.440712	5.44669
	116.765	251.478	-0.440712	5.44669
	116.79	251.751	-0.440712	5.44669
	116.781	252.079	-0.440712	5.44669
	116.791	252.42	-0.440712	5.44669
	116.846	252.739	-0.440712	5.44669
	116.896	253.093	-0.440712	5.44669
	116.879	253.428	-0.440712	5.44669
	116.785	253.687	-0.440712	5.44669
	116.674	253.912	-0.440712	5.44669
	116.626	254.148	-0.440712	5.44669
	116.64	254.401	-0.440712	5.44669
	116.662	254.657	-0.440712	5.44669
	116.666	254.908	-0.440712	5.44669
	116.66	255.156	-0.440712	5.44669
	116.656	255.355	-0.440712	5.44669
	116.679	255.478	-0.440712	5.44669
	116.738	255.626	-0.440712	5.44669
	116.762	255.868	-0.440712	5.44669
	116.708	256.149	-0.440712	5.44669
	116.647	256.365	-0.440712	5.44669
	116.637	256.483	-0.440712	5.44669
	116.653	256.624	-0.440712	5.44669
	116.663	256.815	-0.440712	5.44669
	116.662	256.971	-0.448582	5.44669
	116.658	257.136	-0.476738	5.44669
	116.656	257.323	-0.505412	5.44669
	116.657	257.469	-0.49479	5.44669
	116.658	257.631	-0.454537	5.44669
[truncated: 2,342 more rows]
