# Supplementary material for: Design of a cosmetic glove stiffness compensation mechanism for toddler-sized hand prostheses
Source: PLoS One. 2017 Aug 11;12(8):e0183233. doi: 10.1371/journal.pone.0183233 (PMC5553851; doi:10.1371/journal.pone.0183233)
Supplement: S1 Dataset — (ZIP) [file pone.0183233.s001.zip › 01 Glove measurements/PVCglove5_3.xlsx]

## Sheet: test_glove5_3
LabVIEW Measurement
Writer_Version	2
Reader_Version	2
Separator	Tab
Decimal_Separator	.
Multi_Headings	No
X_Columns	No
Time_Pref	Absolute
Operator	localadmin
Date	2012-12-10
Time	00:14:20.795000
***End_of_Header***
Channels	4
Samples	10	10	10	10
Date	2012-12-10	2012-12-10	2012-12-10	2012-12-10
Time	00:15:10.495000	00:15:10.495000	00:15:10.495000	00:15:10.495000
Y_Unit_Label	mm	N	N	Pa
X_Dimension	Time	Time	Time	Time
X0	0	0	0	0
Delta_X	0.01	0.01	0.01	0.01
***End_of_Header***
X_Value	Voltage LVDT (Filtered)	Voltage Load Cell (Filtered)	Voltage Pinch Load Cell (Filtered)	Voltage Pressure (Filtered)	Comment
	129.102	0.264307	-0.440712	5.44669
	129.106	0.215117	-0.440712	5.44669
	129.106	0.088342	-0.440712	5.44669
	129.104	0.03591	-0.440712	5.44669
	129.103	0.154727	-0.440712	5.44669
	129.104	0.287482	-0.440712	5.44669
	129.104	0.311046	-0.440712	5.44669
	129.104	0.275343	-0.440712	5.44669
	129.104	0.252268	-0.440712	5.4507
	129.104	0.255334	-0.440712	5.46104
	129.104	0.264827	-0.440712	5.46531
	129.104	0.267714	-0.440712	5.45562
	129.082	0.265549	-0.440712	5.44078
	129.024	0.263617	-0.440712	5.42853
	129	0.263576	-0.440712	5.42716
	129.032	0.264247	-0.440712	5.43873
	129.012	0.264542	-0.440712	5.44931
	128.942	0.264427	-0.440712	5.45045
	128.933	0.264274	-0.440712	5.44731
	128.957	0.264251	-0.440712	5.4456
	128.948	0.264295	-0.440712	5.44601
	128.977	0.264322	-0.440712	5.44679
	129.066	0.264318	-0.440712	5.44697
	129.127	0.264306	-0.440712	5.44677
	129.126	0.264303	-0.440712	5.44662
	129.105	0.264306	-0.440712	5.44663
	129.097	0.264308	-0.440712	5.44669
	129.1	0.264308	-0.440712	5.44671
	129.105	0.264307	-0.440712	5.4467
	129.106	0.264307	-0.440712	5.44668
	129.082	0.264307	-0.440712	5.44668
	129.024	0.264307	-0.440712	5.44669
	128.978	0.264307	-0.440712	5.44669
	128.975	0.264307	-0.440712	5.44669
	128.989	0.264307	-0.440712	5.44669
	128.996	0.264307	-0.440712	5.44669
	129.016	0.264307	-0.440712	5.44669
	129.048	0.264307	-0.440712	5.44669
	129.036	0.264307	-0.440712	5.44669
	128.994	0.264307	-0.440712	5.44669
	128.977	0.264307	-0.440712	5.44669
	129.006	0.264307	-0.440712	5.44669
	129.05	0.215117	-0.440712	5.44669
	129.018	0.088342	-0.440712	5.44669
	128.938	0.03591	-0.440712	5.44669
	128.93	0.154727	-0.440712	5.44669
	128.98	0.287482	-0.440712	5.44669
	129.029	0.311046	-0.440712	5.44669
	129.081	0.275343	-0.440712	5.44669
	129.115	0.252268	-0.440712	5.4507
	129.094	0.255334	-0.440712	5.46104
	129.025	0.264827	-0.440712	5.46531
	128.974	0.267714	-0.440712	5.45562
	128.973	0.265549	-0.440712	5.4448
	129.012	0.263617	-0.440712	5.44287
	129.076	0.263576	-0.440712	5.44579
	129.097	0.264247	-0.440712	5.44767
	129.017	0.264542	-0.440712	5.44742
	128.921	0.264427	-0.440712	5.44664
	128.946	0.264274	-0.440712	5.44641
	129.062	0.264251	-0.440712	5.44658
	129.114	0.264295	-0.440712	5.44674
	129.052	0.264322	-0.440712	5.44675
	129	0.215127	-0.440712	5.44669
	129.044	0.088341	-0.440712	5.44667
	129.11	0.035906	-0.440712	5.44668
	129.127	0.154726	-0.440712	5.44669
	129.111	0.287483	-0.440712	5.44669
	129.099	0.311047	-0.440712	5.44669
	129.099	0.275343	-0.440712	5.44669
	129.104	0.252268	-0.440712	5.44669
	129.083	0.255334	-0.440712	5.44669
	129.025	0.264827	-0.440712	5.44669
	129	0.267714	-0.440712	5.44669
	129.054	0.265549	-0.440712	5.44669
	129.092	0.263616	-0.440712	5.44669
	129.045	0.214386	-0.440712	5.44669
	128.983	0.088281	-0.440712	5.44669
	128.969	0.036144	-0.440712	5.44669
	129.007	0.154847	-0.440712	5.44669
	129.053	0.287449	-0.440712	5.44669
	129.019	0.310989	-0.440712	5.44669
	128.937	0.275331	-0.440712	5.44669
	128.929	0.252283	-0.440712	5.44669
	128.979	0.255345	-0.440712	5.44669
	129.007	0.264826	-0.440712	5.44669
	129.002	0.26771	-0.440712	5.44669
	129.012	0.265548	-0.440712	5.44669
	129.066	0.263617	-0.440712	5.44669
	129.115	0.263577	-0.440712	5.44669
	129.121	0.264247	-0.440712	5.44669
	129.107	0.264541	-0.440712	5.44669
	129.077	0.264427	-0.440712	5.44669
	129.021	0.264274	-0.440712	5.44669
	128.979	0.264251	-0.440712	5.44669
	128.954	0.264295	-0.440712	5.44669
	128.909	0.264322	-0.440712	5.44669
	128.892	0.264318	-0.440712	5.44669
	128.966	0.264306	-0.440712	5.44669
	129.058	0.264303	-0.440712	5.44669
	129.057	0.264306	-0.448582	5.44669
	129.021	0.264308	-0.468867	5.44669
	129.051	0.264308	-0.477257	5.44669
	129.083	0.264307	-0.458245	5.44669
	129.02	0.264307	-0.437004	5.44669
	128.905	0.264307	-0.433233	5.44669
	128.845	0.264307	-0.438946	5.44669
	128.877	0.264307	-0.442638	5.44669
	128.982	0.264307	-0.442147	5.44669
	129.092	0.264307	-0.440629	5.44669
	129.136	0.264307	-0.440167	5.44669
	129.098	0.264307	-0.440513	5.44669
	129.02	0.264307	-0.440822	5.44669
	128.993	0.264307	-0.440829	5.44669
	129.053	0.264307	-0.440721	5.44669
	129.117	0.264307	-0.440674	5.44669
	129.127	0.264307	-0.440693	5.44669
	129.087	0.264307	-0.440717	5.44669
	129.018	0.264307	-0.440721	5.44669
	128.974	0.264307	-0.440714	5.44669
	128.975	0.264307	-0.440709	5.44669
	129.013	0.264307	-0.44071	5.44669
	129.054	0.264307	-0.440712	5.44669
	129.039	0.264307	-0.440712	5.44669
	128.994	0.264307	-0.440712	5.44669
	128.975	0.264307	-0.440712	5.44669
	129.006	0.264307	-0.440712	5.44669
	129.073	0.264307	-0.440712	5.44669
	129.12	0.264307	-0.440712	5.44669
	129.121	0.264307	-0.440712	5.44669
	129.105	0.264307	-0.440712	5.44669
	129.098	0.215117	-0.440712	5.44669
	129.101	0.088342	-0.440712	5.44669
	129.082	0.03591	-0.440712	5.44669
	129.026	0.154727	-0.440712	5.44669
	129.001	0.287482	-0.440712	5.44669
	129.054	0.311046	-0.440712	5.44669
	129.114	0.275343	-0.440712	5.44669
	129.125	0.252268	-0.440712	5.44669
	129.087	0.255334	-0.440712	5.44669
	129.019	0.264827	-0.440712	5.44669
	128.996	0.267714	-0.440712	5.44669
	129.054	0.265549	-0.440712	5.44669
	129.116	0.263617	-0.440712	5.44669
	129.126	0.263576	-0.440712	5.44669
	129.086	0.264247	-0.440712	5.44669
	129.018	0.264542	-0.440712	5.44669
	128.974	0.264427	-0.440712	5.44669
	128.975	0.264274	-0.440712	5.44669
	128.99	0.264251	-0.440712	5.44669
	128.996	0.264295	-0.440712	5.44669
	129.016	0.264322	-0.440712	5.44669
	129.07	0.264318	-0.440712	5.44669
	129.093	0.264306	-0.440712	5.44669
	129.04	0.264303	-0.440712	5.44669
	128.981	0.264306	-0.440712	5.44669
	128.97	0.264308	-0.440712	5.44669
	129.008	0.264308	-0.440712	5.44669
	129.076	0.264307	-0.440712	5.44669
	129.098	0.264307	-0.440712	5.44669
	129.04	0.264307	-0.440712	5.44669
	128.979	0.264307	-0.440712	5.44669
	128.969	0.264307	-0.440712	5.44669
	129.008	0.264307	-0.440712	5.44669
	129.076	0.264307	-0.440712	5.44669
	129.121	0.264307	-0.440712	5.44669
	129.12	0.264307	-0.440712	5.44669
	129.105	0.264307	-0.440712	5.44669
	129.076	0.264307	-0.440712	5.44669
	128.999	0.264307	-0.440712	5.44669
	128.922	0.264307	-0.440712	5.44669
	128.952	0.264307	-0.440712	5.44669
	129.065	0.264307	-0.440712	5.44669
	129.135	0.264307	-0.440712	5.44669
	129.108	0.264307	-0.440712	5.44669
	129.024	0.264307	-0.440712	5.44669
	128.991	0.264307	-0.440712	5.44669
	129.05	0.215117	-0.440712	5.44669
	129.094	0.088342	-0.440712	5.44669
	129.047	0.03591	-0.440712	5.44669
	128.983	0.154727	-0.440712	5.44669
	128.946	0.287482	-0.440712	5.44669
	128.904	0.311046	-0.440712	5.44669
	128.87	0.275343	-0.440712	5.44669
	128.888	0.252268	-0.440712	5.44669
	128.955	0.255334	-0.440712	5.44669
	128.984	0.264827	-0.440712	5.44669
	128.952	0.267714	-0.440712	5.44669
	128.947	0.216359	-0.440712	5.44669
	128.959	0.087651	-0.440712	5.44669
	128.922	0.035179	-0.440712	5.44669
	128.873	0.154667	-0.440712	5.44669
	128.861	0.287716	-0.440712	5.44669
	128.872	0.311166	-0.440712	5.44669
	128.882	0.27531	-0.440712	5.44669
	128.881	0.252212	-0.440712	5.44669
	128.878	0.255323	-0.440712	5.44669
	128.876	0.264842	-0.440712	5.44669
	128.877	0.267725	-0.440712	5.44669
	128.878	0.265548	-0.440712	5.44669
	128.878	0.263612	-0.440712	5.44669
	128.878	0.263575	-0.440712	5.44669
	128.878	0.264247	-0.440712	5.44669
	128.878	0.264542	-0.440712	5.44669
	128.878	0.264427	-0.440712	5.44669
	128.878	0.264274	-0.440712	5.44669
	128.878	0.264251	-0.440712	5.44669
	128.878	0.264295	-0.440712	5.44669
	128.878	0.264322	-0.440712	5.44669
	128.878	0.264318	-0.440712	5.44669
	128.878	0.264306	-0.440712	5.44669
	128.878	0.264303	-0.440712	5.44669
	128.878	0.264306	-0.440712	5.44669
	128.878	0.264308	-0.440712	5.44669
	128.878	0.264308	-0.440712	5.44669
	128.878	0.264307	-0.440712	5.44669
	128.878	0.264307	-0.440712	5.44669
	128.878	0.264307	-0.440712	5.44669
	128.855	0.264307	-0.440712	5.44669
	128.798	0.264307	-0.440712	5.44669
	128.774	0.264307	-0.440712	5.44669
	128.828	0.264307	-0.440712	5.44669
	128.866	0.264307	-0.440712	5.44669
	128.819	0.264307	-0.440712	5.44669
	128.779	0.264307	-0.440712	5.44669
	128.8	0.264307	-0.440712	5.44669
	128.782	0.264307	-0.440712	5.44669
	128.716	0.264307	-0.440712	5.44669
	128.709	0.264307	-0.440712	5.44669
	128.754	0.264307	-0.440712	5.44669
	128.779	0.264307	-0.440712	5.44669
	128.752	0.264307	-0.440712	5.44669
	128.684	0.264307	-0.440712	5.44669
	128.635	0.264307	-0.440712	5.44669
	128.634	0.264307	-0.440712	5.44669
	128.65	0.264307	-0.440712	5.44669
	128.657	0.264307	-0.440712	5.44669
	128.654	0.264307	-0.440712	5.44669
	128.651	0.264307	-0.440712	5.44669
	128.65	0.264307	-0.440712	5.44669
	128.651	0.264307	-0.440712	5.44669
	128.652	0.264307	-0.440712	5.44669
	128.652	0.264307	-0.440712	5.44669
	128.651	0.264307	-0.440712	5.44669
	128.651	0.264307	-0.440712	5.44669
	128.651	0.264307	-0.440712	5.44669
	128.651	0.264307	-0.440712	5.44669
	128.651	0.264307	-0.440712	5.44669
	128.651	0.264307	-0.440712	5.44669
	128.629	0.264307	-0.440712	5.44669
	128.572	0.264307	-0.440712	5.44669
	128.548	0.264307	-0.440712	5.44669
	128.602	0.264307	-0.440712	5.44669
	128.64	0.264307	-0.440712	5.44669
	128.57	0.264307	-0.440712	5.44669
	128.451	0.264307	-0.440712	5.44669
	128.391	0.264307	-0.440712	5.44669
	128.403	0.264307	-0.440712	5.44669
	128.428	0.264307	-0.440712	5.44669
	128.434	0.264307	-0.440712	5.44669
	128.428	0.264307	-0.440712	5.44669
	128.423	0.264307	-0.440712	5.44669
	128.423	0.264307	-0.440712	5.44669
	128.425	0.264307	-0.440712	5.44669
	128.426	0.264307	-0.440712	5.44669
	128.425	0.264307	-0.440712	5.44669
	128.425	0.264307	-0.440712	5.44669
	128.425	0.264307	-0.440712	5.44669
	128.425	0.264307	-0.440712	5.44669
	128.425	0.264307	-0.440712	5.44669
	128.403	0.264307	-0.440712	5.44669
	128.323	0.264307	-0.440712	5.44669
	128.242	0.264307	-0.440712	5.44669
	128.272	0.264307	-0.440712	5.44669
	128.386	0.264307	-0.440712	5.44669
	128.457	0.264307	-0.440712	5.44669
	128.451	0.264307	-0.440712	5.44669
	128.425	0.264307	-0.440712	5.44669
	128.416	0.264307	-0.440712	5.44669
	128.399	0.264307	-0.440712	5.44669
	128.347	0.264307	-0.440712	5.44669
	128.324	0.264307	-0.440712	5.44669
	128.353	0.264307	-0.440712	5.44669
	128.333	0.264307	-0.440712	5.44669
	128.24	0.264307	-0.440712	5.44669
	128.175	0.264307	-0.440712	5.44669
	128.175	0.264307	-0.440712	5.44669
	128.197	0.264307	-0.440712	5.44669
	128.207	0.264307	-0.440712	5.44669
	128.203	0.264307	-0.440712	5.44669
	128.198	0.264307	-0.440712	5.44669
	128.197	0.264307	-0.440712	5.44669
	128.198	0.264307	-0.440712	5.44669
	128.199	0.264307	-0.440712	5.44669
	128.199	0.264307	-0.440712	5.44669
	128.199	0.264307	-0.440712	5.44669
	128.199	0.264307	-0.440712	5.44669
	128.199	0.264307	-0.440712	5.44669
	128.199	0.264307	-0.440712	5.44669
	128.199	0.264307	-0.440712	5.44669
	128.199	0.264307	-0.440712	5.44669
	128.199	0.264307	-0.440712	5.44669
	128.199	0.264307	-0.440712	5.44669
	128.199	0.264307	-0.440712	5.44669
	128.199	0.264307	-0.440712	5.44669
	128.199	0.264307	-0.440712	5.44669
	128.199	0.264307	-0.440712	5.44669
	128.199	0.264307	-0.440712	5.44669
	128.199	0.264307	-0.440712	5.44669
	128.199	0.264307	-0.440712	5.44669
	128.199	0.264307	-0.440712	5.44669
	128.199	0.264307	-0.440712	5.44669
	128.199	0.264307	-0.440712	5.44669
	128.176	0.264307	-0.440712	5.44669
	128.119	0.264307	-0.448582	5.44669
	128.095	0.264307	-0.468867	5.44669
	128.127	0.264307	-0.477257	5.44669
	128.107	0.264307	-0.458245	5.44669
	128.014	0.264307	-0.437004	5.44669
	127.949	0.264307	-0.433233	5.44669
	127.949	0.264307	-0.438946	5.44669
	127.971	0.264307	-0.442638	5.44669
	127.98	0.264307	-0.442147	5.44669
	127.976	0.264307	-0.440629	5.44669
	127.971	0.264307	-0.440167	5.44669
	127.971	0.264307	-0.440513	5.44669
	127.972	0.264307	-0.440822	5.44669
	127.973	0.264307	-0.440829	5.44669
	127.973	0.264307	-0.440721	5.44669
	127.972	0.264307	-0.440674	5.44669
	127.972	0.264307	-0.440693	5.44669
	127.972	0.264307	-0.440717	5.44669
	127.973	0.264307	-0.440721	5.44669
	127.973	0.264307	-0.440714	5.44669
	127.972	0.264307	-0.440709	5.44669
	127.972	0.264307	-0.44071	5.44669
	127.972	0.215117	-0.440712	5.44669
	127.972	0.088342	-0.440712	5.44669
	127.973	0.03591	-0.440712	5.44669
	127.972	0.154727	-0.440712	5.44669
	127.972	0.287482	-0.440712	5.44669
	127.972	0.311046	-0.440712	5.44669
	127.972	0.275343	-0.440712	5.44669
	127.972	0.252268	-0.440712	5.44669
	127.972	0.255334	-0.440712	5.44669
	127.972	0.264827	-0.440712	5.44669
	127.972	0.267714	-0.440712	5.44669
	127.972	0.265549	-0.440712	5.44669
	127.972	0.263617	-0.440712	5.4507
	127.972	0.263576	-0.440712	5.46104
	127.95	0.264247	-0.440712	5.46531
	127.893	0.264542	-0.440712	5.45562
	127.869	0.264427	-0.440712	5.4448
	127.923	0.264274	-0.440712	5.44287
	127.983	0.264251	-0.440712	5.44579
	127.994	0.264295	-0.440712	5.44767
	127.978	0.264322	-0.440712	5.44742
	127.967	0.264318	-0.440712	5.44664
	127.968	0.264306	-0.440712	5.44641
	127.973	0.264303	-0.448582	5.44658
	127.952	0.264306	-0.468867	5.44674
	127.893	0.264308	-0.477257	5.44675
	127.846	0.264308	-0.458245	5.44669
	127.843	0.264307	-0.437004	5.44667
	127.857	0.264307	-0.433233	5.44668
	127.842	0.264307	-0.438946	5.44669
	127.782	0.264307	-0.442638	5.4507
	127.733	0.264307	-0.442147	5.46104
	127.729	0.264307	-0.440629	5.46531
	127.744	0.264307	-0.440167	5.45562
	127.751	0.264307	-0.440513	5.4448
	127.749	0.264307	-0.440822	5.44287
	127.746	0.264307	-0.440829	5.44579
	127.745	0.264307	-0.440721	5.44767
	127.746	0.264307	-0.440674	5.44742
	127.747	0.264307	-0.440693	5.44664
	127.746	0.264307	-0.440717	5.44641
	127.746	0.264307	-0.440721	5.44658
	127.746	0.264307	-0.440714	5.44674
	127.746	0.264307	-0.440709	5.44675
	127.746	0.264307	-0.44071	5.44669
	127.746	0.264307	-0.440712	5.44667
	127.746	0.264307	-0.440712	5.44668
	127.746	0.264307	-0.440712	5.44669
	127.746	0.264307	-0.440712	5.44669
	127.746	0.264307	-0.440712	5.44669
	127.724	0.264307	-0.440712	5.44669
	127.644	0.264307	-0.440712	5.44669
	127.541	0.264307	-0.440712	5.44669
	127.491	0.264307	-0.440712	5.44669
	127.501	0.264307	-0.440712	5.44669
	127.545	0.264307	-0.440712	5.44669
	127.607	0.264307	-0.440712	5.44669
	127.626	0.264307	-0.440712	5.44669
	127.568	0.264307	-0.440712	5.44669
	127.508	0.264307	-0.440712	5.44669
	127.499	0.264307	-0.440712	5.44669
	127.515	0.264307	-0.448582	5.44669
	127.526	0.264307	-0.468867	5.44669
	127.524	0.264307	-0.477257	5.44669
	127.52	0.264307	-0.458245	5.44669
	127.518	0.264307	-0.437004	5.44669
	127.519	0.264307	-0.433233	5.44669
	127.52	0.264307	-0.438946	5.44669
	127.52	0.264307	-0.442638	5.44669
	127.52	0.264307	-0.442147	5.4507
	127.52	0.264307	-0.440629	5.46104
	127.52	0.264307	-0.440167	5.46531
	127.52	0.264307	-0.440513	5.45562
	127.52	0.264307	-0.440822	5.4448
	127.52	0.264307	-0.440829	5.44287
	127.52	0.264307	-0.440721	5.44579
	127.52	0.264307	-0.440674	5.44767
	127.52	0.264307	-0.440693	5.44742
	127.52	0.264307	-0.440717	5.44664
	127.52	0.264307	-0.440721	5.44641
	127.52	0.264307	-0.440714	5.44658
	127.52	0.264307	-0.440709	5.44674
	127.498	0.264307	-0.44071	5.44675
	127.44	0.264307	-0.440712	5.44669
	127.394	0.264307	-0.440712	5.44667
	127.368	0.264307	-0.440712	5.44668
	127.347	0.264307	-0.440712	5.44669
	127.366	0.264307	-0.440712	5.44669
	127.384	0.264307	-0.440712	5.44669
	127.341	0.264307	-0.448582	5.44669
	127.287	0.264307	-0.468867	5.44669
	127.275	0.264307	-0.477257	5.44669
	127.288	0.264307	-0.458245	5.44669
	127.298	0.264307	-0.437004	5.44669
	127.297	0.264307	-0.433233	5.44669
	127.294	0.264307	-0.438946	5.44669
	127.292	0.264307	-0.442638	5.44669
	127.293	0.264307	-0.442147	5.44669
	127.294	0.264307	-0.440629	5.44669
	127.294	0.264307	-0.440167	5.44669
	127.294	0.264307	-0.440513	5.44669
	127.294	0.264307	-0.440822	5.44669
	127.294	0.264307	-0.440829	5.44669
	127.294	0.264307	-0.440721	5.44669
	127.294	0.264307	-0.440674	5.44669
	127.294	0.264307	-0.440693	5.44669
	127.294	0.264307	-0.440717	5.44669
	127.294	0.264307	-0.440721	5.44669
	127.294	0.264307	-0.440714	5.44669
	127.294	0.264307	-0.440709	5.44669
	127.294	0.264307	-0.44071	5.44669
	127.294	0.264307	-0.440712	5.44669
	127.294	0.264307	-0.440712	5.44669
	127.294	0.264307	-0.440712	5.44669
	127.294	0.264307	-0.440712	5.44669
	127.294	0.264307	-0.440712	5.44669
	127.294	0.264307	-0.440712	5.44669
	127.294	0.264307	-0.440712	5.44669
	127.294	0.264307	-0.440712	5.44669
	127.294	0.264307	-0.440712	5.44669
	127.271	0.264307	-0.440712	5.44669
	127.192	0.264307	-0.440712	5.44669
	127.088	0.264307	-0.440712	5.44669
	127.061	0.264307	-0.440712	5.44669
	127.129	0.264307	-0.440712	5.44669
	127.196	0.264307	-0.440712	5.44669
	127.204	0.264307	-0.440712	5.44669
	127.185	0.264307	-0.440712	5.44669
	127.174	0.264307	-0.440712	5.44669
	127.154	0.313497	-0.440712	5.44669
	127.101	0.440273	-0.440712	5.44669
	127.056	0.492705	-0.440712	5.44669
	127.052	0.373887	-0.440712	5.44669
	127.065	0.241132	-0.440712	5.44669
	127.072	0.217568	-0.440712	5.44669
	127.07	0.253272	-0.440712	5.44669
	127.067	0.276346	-0.440712	5.44669
	127.066	0.27328	-0.440712	5.44669
	127.067	0.263787	-0.440712	5.44669
	127.068	0.2609	-0.440712	5.44669
	127.068	0.263065	-0.440712	5.44669
	127.067	0.264998	-0.440712	5.44669
	127.067	0.265038	-0.440712	5.44669
	127.067	0.264368	-0.440712	5.44669
	127.067	0.264073	-0.440712	5.44669
	127.067	0.264187	-0.440712	5.44669
	127.067	0.26434	-0.440712	5.44669
	127.067	0.264364	-0.440712	5.44669
	127.067	0.264319	-0.440712	5.44669
	127.067	0.264292	-0.440712	5.44669
	127.067	0.264297	-0.440712	5.44669
	127.067	0.264308	-0.440712	5.44669
	127.067	0.264311	-0.440712	5.44669
	127.067	0.264309	-0.440712	5.44669
	127.067	0.264306	-0.440712	5.44669
	127.067	0.264306	-0.440712	5.44669
	127.067	0.264307	-0.440712	5.44669
	127.067	0.264307	-0.440712	5.44669
	127.067	0.264307	-0.440712	5.44669
	127.045	0.264307	-0.440712	5.44669
	126.988	0.264307	-0.440712	5.44669
	126.964	0.264307	-0.440712	5.44669
	127.018	0.264307	-0.440712	5.44669
	127.078	0.264307	-0.440712	5.44669
	127.066	0.264307	-0.440712	5.44669
	126.993	0.264307	-0.440712	5.44669
	126.936	0.264307	-0.440712	5.44669
	126.912	0.264307	-0.440712	5.44669
	126.872	0.264307	-0.440712	5.44669
	126.835	0.264307	-0.440712	5.44669
	126.828	0.264307	-0.440712	5.44669
	126.86	0.264307	-0.440712	5.44669
	126.924	0.264307	-0.440712	5.44669
	126.947	0.264307	-0.440712	5.44669
	126.891	0.264307	-0.440712	5.44669
	126.83	0.264307	-0.440712	5.44669
	126.82	0.264307	-0.440712	5.44669
	126.836	0.264307	-0.440712	5.44669
	126.847	0.264307	-0.440712	5.44669
	126.845	0.264307	-0.440712	5.44669
	126.841	0.264307	-0.440712	5.44669
	126.839	0.264307	-0.440712	5.44669
	126.84	0.264307	-0.440712	5.44669
	126.841	0.264307	-0.440712	5.44669
	126.841	0.264307	-0.440712	5.44268
	126.841	0.264307	-0.440712	5.43234
	126.841	0.264307	-0.440712	5.42806
	126.841	0.264307	-0.440712	5.43775
	126.841	0.264307	-0.440712	5.44858
	126.841	0.264307	-0.440712	5.4505
	126.841	0.264307	-0.440712	5.44759
	126.841	0.264307	-0.440712	5.44571
	126.841	0.264307	-0.440712	5.44595
	126.841	0.264307	-0.440712	5.44673
	126.841	0.264307	-0.440712	5.44696
	126.819	0.264307	-0.440712	5.44679
	126.739	0.264307	-0.440712	5.44663
	126.635	0.264307	-0.440712	5.44663
	126.608	0.264307	-0.440712	5.44668
	126.676	0.264307	-0.440712	5.44671
	126.743	0.264307	-0.440712	5.4467
	126.752	0.264307	-0.440712	5.44668
	126.71	0.264307	-0.440712	5.44668
	126.641	0.264307	-0.440712	5.44669
	126.598	0.264307	-0.440712	5.44669
	126.599	0.264307	-0.440712	5.44669
	126.614	0.264307	-0.440712	5.44669
	126.62	0.264307	-0.440712	5.44669
	126.617	0.264307	-0.440712	5.44669
	126.614	0.264307	-0.440712	5.44669
	126.614	0.264307	-0.440712	5.44669
	126.615	0.264307	-0.440712	5.44669
	126.615	0.313497	-0.440712	5.44669
	126.593	0.440273	-0.440712	5.44669
	126.513	0.541895	-0.440712	5.44669
	126.431	0.549853	-0.440712	5.44669
	126.439	0.46953	-0.440712	5.44669
	126.474	0.327148	-0.440712	5.44669
	126.441	0.230097	-0.440712	5.44669
	126.408	0.229607	-0.440712	5.44669
	126.449	0.262244	-0.440712	5.44669
	126.485	0.275826	-0.440712	5.44669
	126.442	0.269873	-0.440712	5.44669
	126.382	0.262545	-0.440712	5.44669
	126.39	0.310781	-0.440712	5.44669
	126.462	0.488952	-0.440712	5.44669
	126.497	0.718612	-0.448582	5.44669
	126.442	0.827937	-0.468867	5.44669
	126.378	0.804206	-0.477257	5.44669
	126.366	0.708135	-0.458245	5.44669
	126.383	0.521272	-0.437004	5.44669
	126.394	0.305022	-0.433233	5.44669
	126.393	0.204411	-0.438946	5.44669
	126.388	0.227026	-0.442638	5.44669
	126.387	0.319533	-0.442147	5.44669
	126.388	0.456109	-0.440629	5.44669
	126.389	0.497202	-0.440167	5.44669
	126.389	0.370143	-0.440513	5.44669
	126.388	0.237966	-0.440822	5.44669
	126.388	0.217573	-0.440829	5.44669
	126.388	0.254399	-0.440721	5.44669
	126.388	0.326007	-0.440674	5.44669
	126.388	0.498232	-0.440693	5.44669
	126.388	0.667898	-0.440717	5.44669
	126.388	0.598844	-0.440721	5.44669
	126.388	0.349546	-0.440714	5.44669
	126.388	0.195128	-0.440709	5.44669
	126.388	0.207255	-0.44071	5.44669
	126.388	0.265352	-0.440712	5.44669
	126.388	0.285079	-0.440712	5.44669
	126.388	0.272645	-0.440712	5.44669
	126.388	0.260418	-0.440712	5.44669
	126.388	0.308905	-0.440712	5.44669
	126.388	0.439732	-0.440712	5.44669
	126.388	0.49411	-0.440712	5.44669
	126.388	0.374668	-0.440712	5.44669
	126.388	0.24096	-0.440712	5.44669
	126.388	0.266409	-0.440712	5.44669
	126.388	0.478342	-0.440712	5.44669
	126.388	0.729988	-0.440712	5.44669
	126.388	0.836481	-0.440712	5.44669
	126.388	0.754552	-0.440712	5.44669
	126.388	0.528939	-0.440712	5.44669
	126.366	0.291686	-0.440712	5.44669
	126.286	0.245283	-0.440712	5.44669
	126.183	0.404246	-0.440712	5.44669
	126.133	0.551412	-0.440712	5.44669
	126.144	0.615892	-0.440712	5.44669
	126.187	0.649179	-0.440712	5.44669
	126.25	0.551101	-0.440712	5.44669
	126.268	0.385696	-0.440712	5.44669
	126.21	0.38265	-0.440712	5.44669
	126.15	0.445136	-0.440712	5.44669
	126.141	0.374797	-0.440712	5.44669
	126.158	0.307668	-0.440712	5.44669
	126.168	0.449675	-0.440712	5.44669
	126.166	0.654382	-0.440712	5.44669
	126.162	0.610491	-0.440712	5.44669
	126.161	0.408426	-0.440712	5.44669
	126.162	0.420204	-0.440712	5.44669
	126.163	0.657331	-0.440712	5.44669
	126.162	0.827057	-0.440712	5.44669
	126.162	0.825676	-0.440712	5.44669
	126.162	0.71745	-0.440712	5.44669
	126.162	0.517544	-0.440712	5.44669
	126.162	0.30015	-0.440712	5.44669
	126.162	0.203696	-0.440712	5.44669
	126.162	0.228458	-0.440712	5.44669
	126.162	0.320387	-0.440712	5.44669
	126.162	0.455958	-0.440712	5.44669
	126.162	0.496835	-0.440712	5.44669
	126.162	0.370043	-0.440712	5.44669
	126.162	0.238055	-0.440712	5.44669
	126.162	0.217646	-0.440712	5.44669
	126.162	0.303588	-0.440712	5.44669
	126.162	0.452756	-0.440712	5.44669
	126.162	0.550653	-0.440712	5.44669
	126.162	0.598275	-0.440712	5.44669
	126.162	0.691251	-0.440712	5.44669
	126.162	0.730346	-0.440712	5.44669
	126.162	0.617997	-0.440712	5.44669
	126.162	0.541889	-0.440712	5.44669
	126.162	0.645926	-0.440712	5.44669
	126.162	0.780946	-0.440712	5.44669
	126.162	0.81072	-0.440712	5.44669
	126.14	0.776813	-0.440712	5.44669
	126.06	0.752284	-0.440712	5.44669
	125.957	0.754103	-0.440712	5.44669
	125.929	0.76359	-0.440712	5.44669
	125.997	0.766918	-0.440712	5.44669
	126.042	0.76494	-0.440712	5.44669
	125.993	0.762929	-0.440712	5.44669
	125.95	0.762789	-0.440712	5.44669
	125.993	0.763446	-0.440712	5.44669
	126.033	0.76377	-0.440712	5.44669
	125.991	0.763673	-0.440712	5.44669
	125.93	0.763517	-0.440712	5.44669
	125.915	0.763486	-0.440712	5.44669
	125.929	0.763529	-0.440712	5.44669
	125.941	0.714367	-0.440712	5.44669
	125.94	0.587589	-0.440712	5.44669
	125.936	0.535145	-0.440712	5.44669
	125.934	0.653959	-0.440712	5.44669
	125.935	0.786716	-0.440712	5.44669
	125.936	0.810283	-0.440712	5.44669
	125.936	0.77458	-0.440712	5.44669
	125.936	0.751504	-0.440712	5.44669
	125.936	0.75457	-0.440712	5.44669
	125.936	0.764063	-0.440712	5.44669
	125.936	0.71776	-0.440712	5.44669
	125.936	0.58882	-0.440712	5.44669
	125.936	0.534455	-0.440712	5.44669
	125.936	0.653232	-0.440712	5.44669
	125.936	0.786657	-0.440712	5.44669
	125.936	0.810516	-0.440712	5.44669
	125.914	0.774698	-0.440712	5.44669
	125.834	0.751471	-0.440712	5.44669
	125.73	0.754514	-0.440712	5.44669
	125.681	0.764051	-0.440712	5.44669
	125.691	0.766965	-0.440712	5.44669
	125.712	0.764796	-0.440712	5.44669
	125.717	0.713661	-0.440712	5.44669
	125.712	0.586843	-0.440712	5.44669
	125.708	0.535084	-0.440712	5.44669
	125.708	0.654198	-0.440712	5.44669
	125.71	0.786838	-0.440712	5.44669
	125.71	0.761058	-0.440712	5.44669
	125.71	0.598556	-0.440712	5.44669
	125.709	0.523095	-0.440712	5.44669
	125.709	0.645006	-0.440712	5.44669
	125.71	0.787248	-0.440712	5.44669
	125.71	0.813688	-0.440712	5.44669
	125.71	0.775817	-0.440712	5.44669
	125.71	0.750812	-0.440712	5.44669
	125.71	0.75384	-0.440712	5.44669
	125.71	0.714813	-0.440712	5.44669
	125.71	0.591219	-0.440712	5.44669
	125.71	0.536507	-0.440712	5.44669
	125.71	0.653239	-0.440712	5.44669
	125.71	0.73674	-0.440712	5.44669
	125.71	0.634244	-0.440712	5.44669
	125.687	0.546431	-0.440712	5.44669
	125.63	0.642055	-0.440712	5.44669
	125.584	0.777711	-0.440712	5.44669
	125.58	0.810741	-0.440712	5.44669
	125.617	0.777972	-0.440712	5.44669
	125.659	0.752762	-0.440712	5.44669
	125.645	0.753891	-0.448582	5.44669
	125.599	0.763331	-0.468867	5.44669
	125.559	0.766885	-0.477257	5.44669
	125.509	0.765018	-0.458245	5.44669
	125.473	0.762973	-0.437004	5.44669
	125.471	0.76278	-0.433233	5.44669
	125.482	0.763426	-0.438946	5.44669
	125.487	0.763765	-0.442638	5.44669
	125.485	0.763678	-0.442147	5.44669
	125.483	0.763521	-0.440629	5.44669
	125.482	0.763486	-0.440167	5.44669
	125.483	0.763527	-0.440513	5.44669
	125.484	0.763557	-0.440822	5.44669
	125.483	0.763555	-0.440829	5.44669
	125.483	0.763543	-0.440721	5.44669
	125.483	0.763539	-0.440674	5.44669
	125.483	0.763541	-0.440693	5.44669
	125.483	0.763544	-0.440717	5.44669
	125.483	0.763544	-0.440721	5.44669
	125.483	0.763543	-0.440714	5.44669
	125.483	0.714353	-0.440709	5.44669
	125.483	0.587577	-0.44071	5.44669
	125.483	0.535146	-0.440712	5.44669
	125.483	0.653963	-0.440712	5.44669
	125.483	0.786718	-0.440712	5.44669
	125.483	0.810282	-0.440712	5.44669
	125.483	0.774579	-0.440712	5.44669
	125.483	0.751504	-0.440712	5.44669
	125.483	0.75457	-0.440712	5.44669
	125.483	0.764063	-0.440712	5.44669
	125.483	0.76695	-0.440712	5.44669
	125.483	0.764785	-0.440712	5.44669
	125.461	0.762852	-0.440712	5.44669
	125.404	0.762812	-0.440712	5.44669
	125.38	0.763482	-0.440712	5.44669
	125.411	0.763777	-0.440712	5.44669
	125.392	0.763663	-0.440712	5.44669
	125.299	0.76351	-0.440712	5.44268
	125.233	0.763487	-0.440712	5.43234
	125.233	0.763531	-0.440712	5.42806
	125.256	0.763558	-0.440712	5.43775
	125.265	0.763554	-0.440712	5.44858
	125.261	0.763542	-0.440712	5.4505
	125.256	0.763539	-0.440712	5.44759
	125.255	0.763542	-0.440712	5.44571
	125.257	0.763544	-0.440712	5.44595
	125.258	0.812734	-0.440712	5.44673
	125.257	0.939509	-0.440712	5.44696
	125.257	0.99194	-0.440712	5.44679
	125.257	0.873123	-0.440712	5.44663
	125.257	0.740368	-0.440712	5.44663
	125.257	0.716805	-0.440712	5.44668
	125.257	0.752508	-0.440712	5.44671
	125.257	0.775582	-0.440712	5.4467
	125.257	0.772516	-0.440712	5.44668
	125.257	0.763023	-0.440712	5.44668
	125.257	0.760136	-0.440712	5.4507
	125.257	0.762301	-0.440712	5.46104
	125.257	0.764234	-0.440712	5.46531
	125.235	0.813464	-0.440712	5.45562
	125.177	0.939569	-0.440712	5.4448
	125.153	0.991706	-0.440712	5.44287
	125.207	0.873003	-0.440712	5.44579
	125.245	0.789592	-0.440712	5.44767
	125.176	0.892826	-0.440712	5.44742
	125.079	0.980917	-0.440712	5.44664
	125.076	0.885147	-0.440712	5.44641
	125.134	0.749331	-0.440712	5.44658
	125.163	0.716286	-0.440712	5.44674
	125.133	0.798295	-0.440712	5.44675
	125.062	0.950307	-0.440712	5.44669
	125.013	1.05079	-0.440712	5.44667
	125.013	1.0493	-0.440712	5.44668
	125.03	0.96542	-0.440712	5.44669
	125.037	0.824908	-0.440712	5.44669
	125.034	0.779094	-0.440712	5.44669
	125.03	0.905573	-0.440712	5.44669
	125.029	1.03919	-0.440712	5.44669
	125.03	1.10957	-0.440712	5.44669
	125.031	1.19935	-0.440712	5.44669
	125.031	1.22901	-0.440712	5.44669
	125.031	1.11384	-0.440712	5.44669
	125.031	0.990719	-0.440712	5.44669
	125.031	0.969892	-0.440712	5.44669
	125.031	1.05251	-0.440712	5.44669
	125.031	1.15124	-0.440712	5.44669
	125.031	1.12302	-0.440712	5.44669
	125.031	1.02055	-0.440712	5.44669
	125.031	0.978863	-0.440712	5.44669
	125.031	1.04562	-0.440712	5.44669
	125.031	1.19435	-0.440712	5.44669
	125.031	1.2497	-0.448582	5.44669
	125.031	1.1243	-0.468867	5.44669
	125.031	1.03693	-0.477257	5.44669
	125.031	1.1409	-0.458245	5.44669
	125.031	1.27989	-0.437004	5.44669
	125.031	1.31135	-0.433233	5.44669
	125.008	1.27674	-0.438946	5.44669
	124.951	1.25131	-0.442638	5.44669
	124.927	1.25301	-0.442147	5.44669
	124.959	1.26276	-0.440629	5.44669
	124.939	1.26624	-0.440167	5.44669
	124.846	1.26424	-0.440513	5.44669
	124.78	1.26216	-0.440822	5.44669
	124.781	1.262	-0.440829	5.44669
	124.803	1.26267	-0.440721	5.44669
	124.812	1.26301	-0.440674	5.44669
	124.808	1.26291	-0.440693	5.44669
	124.803	1.26275	-0.440717	5.44669
	124.803	1.26272	-0.440721	5.44669
	124.804	1.26276	-0.440714	5.44669
	124.805	1.26279	-0.440709	5.44669
	124.805	1.26279	-0.44071	5.44669
	124.804	1.26278	-0.440712	5.44669
	124.804	1.26277	-0.440712	5.44669
	124.804	1.26278	-0.440712	5.44669
	124.804	1.26278	-0.440712	5.44669
	124.804	1.26278	-0.440712	5.44669
	124.804	1.26278	-0.440712	5.44669
	124.804	1.26278	-0.440712	5.44669
	124.804	1.26278	-0.440712	5.44669
	124.782	1.26278	-0.440712	5.44669
	124.725	1.26278	-0.440712	5.44669
	124.701	1.26278	-0.440712	5.44669
	124.755	1.26278	-0.440712	5.44669
	124.815	1.26278	-0.440712	5.44669
	124.826	1.26278	-0.440712	5.44669
	124.787	1.26278	-0.440712	5.44669
	124.719	1.26278	-0.440712	5.44669
	124.697	1.26278	-0.440712	5.44669
	124.755	1.26278	-0.440712	5.44669
	124.816	1.26278	-0.440712	5.44669
	124.826	1.26278	-0.440712	5.44669
	124.809	1.26278	-0.440712	5.44669
	124.776	1.26278	-0.440712	5.44669
	124.721	1.26278	-0.440712	5.44669
	124.679	1.26278	-0.440712	5.44669
	124.654	1.31197	-0.440712	5.44669
	124.61	1.43874	-0.440712	5.44669
	124.57	1.49118	-0.440712	5.44669
	124.564	1.37236	-0.440712	5.44669
	124.575	1.28879	-0.440712	5.44669
	124.582	1.39201	-0.440712	5.44669
	124.581	1.52933	-0.440712	5.44669
	124.578	1.60955	-0.440712	5.44669
	124.577	1.65294	-0.440712	5.44669
	124.578	1.60269	-0.440712	5.44669
	124.578	1.5599	-0.440712	5.44669
	124.578	1.60803	-0.440712	5.44669
	124.578	1.60184	-0.440712	5.44669
	124.578	1.57555	-0.440712	5.44669
	124.578	1.66408	-0.440712	5.44669
	124.578	1.77511	-0.440712	5.44669
	124.556	1.80038	-0.440712	5.44669
	124.498	1.72393	-0.440712	5.44669
	124.475	1.57702	-0.440712	5.44669
	124.528	1.52588	-0.440712	5.44669
	124.589	1.60321	-0.440712	5.44669
	124.599	1.61196	-0.440712	5.44669
	124.583	1.58151	-0.440712	5.44669
	124.573	1.66298	-0.440712	5.44669
	124.574	1.77253	-0.440712	5.44669
	124.578	1.7997	-0.440712	5.44669
	124.58	1.77375	-0.440712	5.44669
	124.579	1.75349	-0.440712	5.44669
	124.556	1.75426	-0.440712	5.44669
	124.476	1.7618	-0.440712	5.44669
	124.373	1.76468	-0.440712	5.44669
	124.345	1.76321	-0.440712	5.44669
	124.435	1.76157	-0.440712	5.44669
	124.538	1.7614	-0.440712	5.44669
	124.513	1.76192	-0.440712	5.44669
	124.393	1.76219	-0.440712	5.44669
	124.318	1.76212	-0.440712	5.44669
	124.324	1.762	-0.440712	5.44669
	124.352	1.76197	-0.440712	5.44669
	124.362	1.762	-0.440712	5.44669
	124.356	1.76203	-0.440712	5.44669
	124.35	1.76202	-0.440712	5.44669
	124.35	1.76202	-0.440712	5.44669
	124.352	1.76201	-0.448582	5.44669
	124.353	1.76201	-0.468867	5.44669
	124.352	1.76202	-0.477257	5.44669
	124.352	1.76202	-0.458245	5.44669
	124.352	1.76202	-0.437004	5.44669
	124.352	1.76202	-0.433233	5.44669
	124.352	1.8112	-0.438946	5.4507
	124.352	1.98717	-0.442638	5.46104
	124.352	2.21557	-0.442147	5.46531
	124.352	2.32515	-0.440629	5.45562
	124.352	2.30197	-0.440167	5.4448
	124.352	2.20604	-0.440513	5.44287
	124.352	2.01904	-0.440822	5.44579
	124.352	1.85187	-0.440829	5.44767
	124.352	1.92723	-0.440721	5.44742
	124.352	2.17829	-0.440674	5.44664
	124.352	2.3312	-0.440693	5.44641
	124.352	2.31782	-0.440717	5.44658
	124.352	2.25973	-0.440721	5.44674
	124.352	2.24045	-0.440714	5.44675
	124.352	2.25307	-0.440709	5.44669
	124.352	2.26522	-0.44071	5.44667
	124.352	2.26582	-0.440712	5.44668
	124.352	2.26175	-0.440712	5.44669
	124.352	2.25984	-0.440712	5.44669
	124.352	2.26048	-0.440712	5.44669
	124.352	2.26143	-0.440712	5.44669
	124.352	2.2616	-0.440712	5.44669
	124.352	2.26133	-0.440712	5.44669
	124.352	2.26116	-0.440712	5.44669
	124.352	2.26118	-0.440712	5.44669
	124.352	2.31045	-0.440712	5.44669
	124.352	2.48643	-0.440712	5.44669
	124.352	2.71481	-0.440712	5.44669
	124.352	2.77519	-0.440712	5.44669
	124.33	2.62524	-0.440712	5.44669
	124.272	2.47688	-0.440712	5.44669
	124.248	2.45789	-0.440712	5.44669
	124.302	2.55025	-0.440712	5.44669
	124.362	2.7016	-0.440712	5.44669
	124.373	2.79814	-0.440712	5.44669
	124.335	2.79522	-0.440712	5.44669
	124.244	2.76134	-0.440712	5.44669
	124.142	2.74845	-0.440712	5.4507
	124.097	2.75513	-0.440712	5.46104
	124.109	2.76252	-0.440712	5.46531
	124.129	2.76324	-0.440712	5.45562
	124.133	2.76092	-0.440712	5.4448
	124.127	2.75969	-0.440712	5.44287
	124.124	2.76	-0.440712	5.44579
	124.124	2.76057	-0.440712	5.44767
	124.126	2.76069	-0.440712	5.44742
	124.126	2.80973	-0.440712	5.44664
	124.126	2.98559	-0.440712	5.44641
	124.125	3.16481	-0.440712	5.44658
	124.125	3.14765	-0.440712	5.44674
	124.126	3.07206	-0.440712	5.44675
	124.126	3.14413	-0.440712	5.44669
	124.126	3.26584	-0.440712	5.44667
	124.103	3.30145	-0.440712	5.44668
	124.046	3.27472	-0.440712	5.44669
	124.022	3.25113	-0.440712	5.44669
	124.076	3.25078	-0.440712	5.44669
	124.114	3.25903	-0.440712	5.44669
	124.067	3.26261	-0.448582	5.44669
	124.005	3.31037	-0.468867	5.44669
	123.991	3.43527	-0.477257	5.44669
	124.028	3.53662	-0.458245	5.44669
	124.097	3.59432	-0.437004	5.44669
	124.143	3.69029	-0.433233	5.44669
	124.12	3.77625	-0.446817	5.44669
	124.024	3.78863	-0.470793	5.44669
	123.914	3.76493	-0.478692	5.44669
	123.868	3.75086	-0.458162	5.44669
	123.882	3.75344	-0.436458	5.44669
	123.903	3.75952	-0.433034	5.44669
	123.907	3.76116	-0.439056	5.44669
	123.901	3.75968	-0.442755	5.44669
	123.897	3.75848	-0.442157	5.44669
	123.898	3.7585	-0.440591	5.44669
	123.899	3.75894	-0.440147	5.44669
	123.9	3.8083	-0.440518	5.44669
	123.899	3.98419	-0.440831	5.44669
	123.899	4.21249	-0.44083	5.44669
	123.899	4.32206	-0.440719	5.44669
	123.899	4.29891	-0.440672	5.44669
	123.899	4.25219	-0.440693	5.44669
	123.899	4.24115	-0.440718	5.44669
	123.899	4.25318	-0.440721	5.44669
	123.899	4.26215	-0.440713	5.44669
	123.899	4.26163	-0.440709	5.44669
	123.899	4.30742	-0.448581	5.44669
	123.899	4.43295	-0.468867	5.44669
	123.899	4.48607	-0.477257	5.44669
	123.899	4.36799	-0.458245	5.44669
	123.899	4.28448	-0.437003	5.44669
	123.899	4.43665	-0.433233	5.44669
	123.899	4.70063	-0.438946	5.44669
	123.899	4.83332	-0.442638	5.44669
	123.899	4.80713	-0.442147	5.44669
	123.899	4.75092	-0.440628	5.44669
	123.877	4.73698	-0.440167	5.44669
	123.819	4.80036	-0.440513	5.44669
	123.796	4.98723	-0.440822	5.44669
	123.85	5.21516	-0.440829	5.44669
	123.91	5.32066	-0.440721	5.44669
	123.898	5.29595	-0.440674	5.44669
	123.825	5.25001	-0.440693	5.44669
	123.768	5.23986	-0.440717	5.44669
	123.743	5.25198	-0.448591	5.44669
	123.727	5.26068	-0.468869	5.44669
	123.746	5.3092	-0.477254	5.44669
	123.786	5.4818	-0.458243	5.44669
	123.799	5.70902	-0.437004	5.44669
	123.769	5.81931	-0.433234	5.44669
	123.704	5.79685	-0.438946	5.44669
	123.657	5.79934	-0.442638	5.44669
	123.656	5.96404	-0.442147	5.44669
	123.672	6.20436	-0.440628	5.44669
	123.678	6.32295	-0.440167	5.44669
	123.676	6.29931	-0.440513	5.44669
	123.672	6.29837	-0.440822	5.44669
	123.672	6.46204	-0.440829	5.44669
	123.673	6.70316	-0.440721	5.44669
	123.673	6.82244	-0.440674	5.44669
	123.673	6.848	-0.440693	5.44669
	123.673	6.97359	-0.440717	5.44669
	123.673	7.18959	-0.440721	5.44669
	123.673	7.31193	-0.440714	5.44669
	123.673	7.29851	-0.440709	5.44669
	123.673	7.30052	-0.44071	5.44669
	123.673	7.46179	-0.440712	5.44669
	123.673	7.70086	-0.440712	5.44669
	123.673	7.82013	-0.440712	5.44669
	123.673	7.79723	-0.440712	5.44669
	123.673	7.74716	-0.440712	5.44669
	123.673	7.73463	-0.440712	5.44669
	123.673	7.74723	-0.440712	5.44669
	123.673	7.75697	-0.440712	5.44669
	123.673	7.80576	-0.440712	5.44669
	123.673	7.9781	-0.440712	5.44669
	123.673	8.25431	-0.440712	5.44669
	123.673	8.49137	-0.440712	5.44669
	123.673	8.57061	-0.440712	5.44669
	123.673	8.5811	-0.440712	5.44669
	123.673	8.66545	-0.440712	5.44669
	123.673	8.81257	-0.440712	5.44669
	123.673	9.01007	-0.440712	5.44669
	123.651	9.21434	-0.440712	5.44669
	123.571	9.30643	-0.440712	5.44669
	123.467	9.28454	-0.440712	5.44669
	123.418	9.24457	-0.440712	5.44669
	123.451	9.2851	-0.440712	5.44669
	123.529	9.4717	-0.440712	5.44669
	123.558	9.70763	-0.440712	5.44669
	123.499	9.86578	-0.440712	5.44669
	123.434	10.0156	-0.440712	5.44669
	123.424	10.1963	-0.440712	5.44669
	123.442	10.3446	-0.440712	5.44669
	123.453	10.5101	-0.440712	5.44669
	123.451	10.7008	-0.440712	5.44669
	123.446	10.8478	-0.448582	5.44669
	123.445	11.0091	-0.468867	5.44669
	123.446	11.1985	-0.485127	5.44669
	123.447	11.2973	-0.486401	5.44669
	123.447	11.2835	-0.473548	5.44669
	123.447	11.2937	-0.450767	5.44669
	123.447	11.4586	-0.435238	5.44669
	123.447	11.7454	-0.435159	5.44669
	123.447	12.0388	-0.440382	5.44669
	123.447	12.244	-0.442555	5.44669
	123.447	12.3532	-0.441602	5.44669
	123.447	12.543	-0.44043	5.44669
	123.447	12.9132	-0.440277	5.44669
	123.447	13.2497	-0.44063	5.44669
	123.447	13.3477	-0.440832	5.44669
	123.447	13.3324	-0.440791	5.44669
	123.447	13.4487	-0.440702	5.44669
	123.447	13.6754	-0.440679	5.44669
	123.447	13.8547	-0.440702	5.44669
	123.447	14.0167	-0.440719	5.44669
	123.447	14.2441	-0.440718	5.44669
	123.447	14.5139	-0.440712	5.44669
	123.447	14.7304	-0.440709	5.44669
	123.447	14.8528	-0.440711	5.44669
	123.424	14.9949	-0.440712	5.44669
	123.367	15.185	-0.440712	5.44669
	123.343	15.291	-0.440712	5.44669
	123.397	15.2799	-0.440712	5.44669
	123.457	15.2887	-0.440712	5.44669
	123.468	15.452	-0.440712	5.44669
	123.452	15.6895	-0.440712	5.44669
	123.441	15.8074	-0.440712	5.44669
	123.443	15.8337	-0.440712	5.44669
	123.447	15.9601	-0.440712	5.44669
	123.448	16.2253	-0.440712	5.44669
	123.425	16.4742	-0.440712	5.44669
	123.367	16.5623	-0.440712	5.44669
	123.321	16.5723	-0.440712	5.44669
	123.317	16.6533	-0.440712	5.44669
	123.331	16.7992	-0.440712	5.44669
	123.316	16.9973	-0.440712	5.44669
	123.279	17.2023	-0.440712	5.44669
	123.309	17.2945	-0.440712	5.44669
	123.386	17.3215	-0.440712	5.44669
	123.371	17.4574	-0.440712	5.44669
	123.287	17.6772	-0.440712	5.44669
	123.272	17.8466	-0.440712	5.44669
	123.297	18.007	-0.440712	5.44669
	123.269	18.2372	-0.440712	5.44669
	123.219	18.5088	-0.440712	5.44669
	123.203	18.725	-0.440712	5.44669
	123.214	18.8466	-0.440712	5.44669
	123.224	18.9885	-0.440712	5.44669
	123.224	19.228	-0.440712	5.44669
	123.221	19.5592	-0.440712	5.44669
	123.219	19.9525	-0.440712	5.44669
	123.22	20.2501	-0.440712	5.44669
	123.221	20.373	-0.440712	5.44669
	123.221	20.4882	-0.440712	5.44669
	123.22	20.6671	-0.440712	5.44669
	123.22	20.778	-0.440712	5.44669
	123.198	20.8221	-0.440712	5.44669
	123.141	20.9585	-0.440712	5.44669
	123.117	21.1724	-0.440712	5.44669
	123.171	21.3393	-0.440712	5.44669
	123.231	21.5006	-0.440712	5.44669
	123.219	21.6829	-0.440712	5.44669
	123.123	21.7788	-0.440712	5.44669
	123.032	21.7662	-0.440712	5.44669
	123.041	21.7288	-0.440712	5.44669
	123.102	21.7179	-0.440712	5.44669
	123.128	21.7267	-0.440712	5.44669
	123.095	21.7835	-0.440712	5.44669
	123.025	21.9595	-0.440712	5.44669
	122.976	22.1852	-0.440712	5.44669
	122.977	22.3428	-0.440712	5.44669
	122.993	22.4961	-0.440712	5.44669
	123	22.6784	-0.440712	5.44669
	122.997	22.777	-0.440712	5.44669
	122.993	22.7657	-0.440712	5.44669
	122.993	22.777	-0.440712	5.44669
	122.994	22.9414	-0.440712	5.44669
	122.994	23.1785	-0.440712	5.44669
	122.994	23.2958	-0.440712	5.44669
	122.994	23.322	-0.440712	5.44669
	122.994	23.4485	-0.440712	5.44669
	122.994	23.6647	-0.440712	5.44669
	122.994	23.836	-0.440712	5.44669
	122.994	23.9492	-0.440712	5.44669
	122.994	24.0036	-0.440712	5.44669
	122.994	24.0462	-0.440712	5.44669
	122.994	24.1525	-0.440712	5.44669
	122.994	24.2482	-0.440712	5.44669
	122.972	24.3102	-0.440712	5.44669
	122.914	24.4591	-0.440712	5.44669
	122.891	24.7211	-0.440712	5.44669
	122.944	25.0098	-0.440712	5.44669
	123.005	25.2219	-0.440712	5.44669
	123.015	25.2865	-0.440712	5.44669
	122.977	25.2506	-0.440712	5.44669
	122.887	25.2637	-0.440712	5.44669
	122.784	25.4377	-0.440712	5.44669
	122.739	25.6781	-0.440712	5.44669
	122.751	25.8426	-0.440712	5.44669
	122.771	25.9935	-0.440712	5.44669
	122.775	26.1724	-0.440712	5.44669
	122.77	26.2704	-0.440712	5.44669
	122.766	26.26	-0.440712	5.44669
	122.766	26.2228	-0.440712	5.44669
	122.768	26.2604	-0.440712	5.44669
	122.768	26.4447	-0.448582	5.44669
	122.768	26.6808	-0.468867	5.44669
	122.768	26.8398	-0.477257	5.44669
	122.768	26.99	-0.458245	5.44669
	122.768	27.1704	-0.437004	5.44669
	122.768	27.2694	-0.433233	5.44669
	122.768	27.2589	-0.438946	5.44669
	122.768	27.2704	-0.442638	5.44669
	122.768	27.4346	-0.442147	5.44669
	122.768	27.6716	-0.448499	5.44669
	122.768	27.7889	-0.468322	5.44669
	122.768	27.7659	-0.477058	5.44669
	122.768	27.7165	-0.458356	5.44669
	122.768	27.7535	-0.43712	5.44669
	122.768	27.9419	-0.433243	5.44669
	122.768	28.1799	-0.438908	5.44669
	122.768	28.2891	-0.442619	5.44669
	122.768	28.2623	-0.442153	5.44669
	122.768	28.2634	-0.440638	5.44669
	122.768	28.4291	-0.440168	5.44669
	122.768	28.6703	-0.44051	5.44669
	122.768	28.7889	-0.44082	5.44669
	122.768	28.8142	-0.440829	5.44669
	122.768	28.9398	-0.440722	5.44669
	122.768	29.156	-0.440674	5.44669
	122.768	29.2784	-0.440692	5.44669
	122.768	29.3141	-0.440717	5.44669
	122.768	29.4429	-0.440721	5.44669
	122.768	29.6566	-0.440714	5.44669
	122.768	29.7768	-0.440709	5.44669
	122.768	29.7633	-0.44071	5.44669
	122.768	29.7661	-0.440712	5.44669
	122.768	29.8785	-0.440712	5.44669
	122.768	29.9906	-0.440712	5.44669
	122.768	30.0573	-0.440712	5.44669
	122.746	30.2024	-0.440712	5.44669
	122.666	30.4611	-0.440712	5.44669
	122.562	30.7006	-0.440712	5.44669
	122.513	30.787	-0.440712	5.44669
	122.523	30.7997	-0.440712	5.44669
	122.567	30.9316	-0.440712	5.44669
	122.651	31.1548	-0.440712	5.44669
	122.727	31.2779	-0.440712	5.44669
	122.715	31.3115	-0.440712	5.44669
	122.681	31.439	-0.440712	5.44669
	122.693	31.653	-0.440712	5.44669
	122.669	31.7738	-0.440712	5.44669
	122.581	31.7605	-0.440712	5.44669
	122.519	31.7139	-0.440712	5.44669
	122.519	31.7486	-0.440712	5.44669
	122.54	31.9351	-0.440712	5.44669
	122.549	32.1731	-0.440712	5.44669
	122.545	32.3321	-0.440712	5.44669
	122.54	32.4816	-0.440712	5.44669
	122.54	32.6618	-0.440712	5.44669
	122.541	32.7609	-0.440712	5.44669
	122.542	32.7997	-0.440712	5.44669
	122.542	32.938	-0.440712	5.44669
	122.541	33.1546	-0.440712	5.44669
	122.541	33.2727	-0.440712	5.44669
	122.541	33.2573	-0.440712	5.44669
	122.542	33.2108	-0.440712	5.44669
	122.542	33.1971	-0.440712	5.44669
	122.542	33.2571	-0.440712	5.44669
	122.542	33.4425	-0.440712	5.44669
	122.542	33.671	-0.440712	5.44669
	122.542	33.8265	-0.440712	5.44669
	122.542	33.9778	-0.440712	5.44669
	122.542	34.1601	-0.440712	5.44669
	122.542	34.3086	-0.440712	5.44669
	122.542	34.4735	-0.440712	5.44669
	122.542	34.6639	-0.440712	5.44669
	122.542	34.7618	-0.440712	5.44669
	122.542	34.7473	-0.440712	5.44669
	122.542	34.7575	-0.440712	5.44669
	122.519	34.9226	-0.440712	5.44669
	122.462	35.1604	-0.440712	5.44669
	122.416	35.2777	-0.440712	5.44669
	122.412	35.2545	-0.440712	5.44669
	122.426	35.205	-0.440712	5.44669
	122.411	35.242	-0.440712	5.44669
	122.351	35.4305	-0.440712	5.44669
	122.324	35.6685	-0.448582	5.44669
	122.377	35.7776	-0.468867	5.44669
	122.439	35.7509	-0.477257	5.44669
	122.45	35.7028	-0.458245	5.44669
	122.411	35.7416	-0.437004	5.44669
	122.343	35.9304	-0.433233	5.44669
	122.298	36.1679	-0.438946	5.44669
	122.299	36.2767	-0.442638	5.44669
	122.315	36.2992	-0.442147	5.44669
	122.321	36.4272	-0.440629	5.44669
	122.318	36.6453	-0.440167	5.44669
	122.314	36.7677	-0.440513	5.44669
	122.314	36.8027	-0.440822	5.44669
	122.315	36.9311	-0.440829	5.44669
	122.316	37.145	-0.440721	5.44669
	122.315	37.2654	-0.440674	5.44669
	122.315	37.2519	-0.440693	5.44669
	122.315	37.2546	-0.440717	5.44669
	122.315	37.4162	-0.440721	5.44669
	122.315	37.6551	-0.440714	5.44669
	122.315	37.7743	-0.440709	5.44669
	122.315	37.8005	-0.44071	5.44669
	122.315	37.9265	-0.440712	5.44669
	122.315	38.1424	-0.440712	5.44669
	122.315	38.3137	-0.440712	5.44669
	122.293	38.4762	-0.440712	5.44669
	122.235	38.6575	-0.440712	5.44669
	122.189	38.8016	-0.440712	5.44669
	122.163	38.9651	-0.440712	5.44669
	122.12	39.1564	-0.440712	5.44669
	122.081	39.3044	-0.440712	5.44669
	122.075	39.4659	-0.440712	5.44669
	122.086	39.655	-0.440712	5.44669
	122.093	39.7536	-0.448582	5.44669
	122.091	39.7399	-0.468867	5.44669
	122.089	39.7502	-0.477257	5.44669
	122.088	39.915	-0.458245	5.44669
	122.089	40.1527	-0.437004	5.44669
	122.089	40.3192	-0.433233	5.44669
	122.089	40.472	-0.446817	5.44669
	122.089	40.7001	-0.470793	5.44669
	122.089	40.9734	-0.478692	5.44669
	122.089	41.1912	-0.458162	5.44669
	122.089	41.2636	-0.436458	5.44669
	122.089	41.229	-0.433034	5.44669
	122.089	41.2399	-0.439056	5.44669
	122.089	41.4124	-0.442755	5.44669
	122.089	41.6531	-0.442157	5.44669
	122.089	41.8182	-0.440591	5.44669
	122.089	41.9693	-0.440147	5.44669
	122.089	42.1972	-0.440518	5.44669
	122.089	42.471	-0.440831	5.44669
	122.089	42.6891	-0.44083	5.44669
	122.089	42.7615	-0.440719	5.44669
	122.089	42.7759	-0.440672	5.44669
	122.067	42.9135	-0.440693	5.44669
	122.009	43.1385	-0.440718	5.44669
	121.985	43.2604	-0.440721	5.44669
	122.017	43.2927	-0.440713	5.44669
	121.997	43.4203	-0.440709	5.44669
	121.927	43.6347	-0.44071	5.44669
	121.918	43.7556	-0.440712	5.44669
	121.965	43.7422	-0.440712	5.44669
	122.013	43.7447	-0.440712	5.44669
	122.043	43.9062	-0.448582	5.44669
	121.998	44.1944	-0.468867	5.44669
	121.896	44.4895	-0.477257	5.44669
	121.835	44.695	-0.458245	5.44669
	121.84	44.8037	-0.444874	5.44669
	121.886	44.944	-0.461389	5.44669
	121.951	45.1382	-0.475491	5.44669
	121.969	45.2465	-0.460171	5.44669
	121.911	45.2842	-0.438439	5.44669
	121.85	45.4187	-0.43315	5.44669
	121.841	45.6342	-0.438401	5.44669
	121.858	45.7531	-0.442439	5.44669
	121.868	45.7877	-0.442258	5.44669
	121.867	45.9171	-0.440745	5.44669
	121.862	46.1316	-0.440176	5.44669
	121.861	46.3011	-0.440475	5.44669
	121.862	46.4633	-0.440803	5.44669
	121.863	46.6451	-0.440834	5.44669
	121.863	46.7896	-0.44073	5.44669
	121.863	46.953	-0.440676	5.44669
	121.863	47.1442	-0.44069	5.44669
	121.863	47.2429	-0.440715	5.44669
	121.863	47.2285	-0.440721	5.44669
	121.863	47.2385	-0.440714	5.44669
	121.863	47.4034	-0.440709	5.44669
	121.863	47.6412	-0.44071	5.44669
	121.863	47.7587	-0.440712	5.44669
	121.863	47.7846	-0.440712	5.44669
	121.863	47.911	-0.440712	5.44669
	121.84	48.1764	-0.440712	5.44669
	121.783	48.4745	-0.440712	5.44669
	121.759	48.7385	-0.440712	5.44669
	121.813	48.9769	-0.440712	5.44669
	121.873	49.1675	-0.440712	5.44669
	121.862	49.241	-0.440712	5.44669
	121.788	49.2657	-0.440712	5.44268
	121.731	49.4072	-0.440712	5.43234
	121.707	49.6302	-0.440712	5.42806
	121.668	49.7498	-0.440712	5.43775
	121.63	49.782	-0.440712	5.44858
	121.623	49.9102	-0.440712	5.4505
	121.633	50.1742	-0.440712	5.44759
	121.64	50.471	-0.440712	5.44571
	121.639	50.6858	-0.440712	5.44595
	121.636	50.7978	-0.448582	5.44673
	121.635	50.9362	-0.468867	5.44696
	121.636	51.1777	-0.477257	5.44679
	121.637	51.4618	-0.458245	5.44663
	121.637	51.6793	-0.437004	5.44663
	121.636	51.797	-0.441104	5.44668
	121.636	51.9367	-0.467101	5.44671
	121.636	52.1276	-0.479183	5.4467
	121.636	52.2838	-0.459681	5.44668
	121.636	52.4489	-0.43692	5.44668
	121.636	52.6858	-0.432688	5.44669
	121.636	52.9585	-0.438747	5.44669
	121.636	53.1728	-0.442748	5.44669
	121.636	53.2933	-0.442264	5.44669
	121.636	53.4353	-0.440638	5.44669
	121.636	53.6261	-0.440129	5.44669
	121.636	53.7816	-0.440494	5.4507
	121.636	53.8971	-0.440827	5.46104
	121.636	53.9583	-0.440838	5.46531
	121.636	54.0519	-0.440723	5.45562
	121.636	54.3326	-0.440672	5.4448
	121.636	54.7046	-0.440691	5.44287
	121.636	55.0029	-0.440717	5.44579
	121.636	55.1816	-0.440721	5.44767
	121.636	55.2291	-0.440714	5.44742
	121.636	55.2471	-0.440709	5.44664
	121.636	55.3951	-0.44071	5.44641
	121.636	55.6232	-0.440712	5.44658
	121.636	55.7426	-0.440712	5.44674
	121.636	55.7237	-0.440712	5.44675
	121.636	55.6752	-0.440712	5.44669
	121.636	55.6619	-0.440712	5.44667
	121.636	55.7229	-0.440712	5.44668
	121.636	55.9084	-0.440712	5.44669
	121.636	56.1367	-0.440712	5.44669
	121.636	56.292	-0.440712	5.44669
	121.636	56.4926	-0.440712	5.44669
	121.636	56.8508	-0.440712	5.44669
	121.636	57.1786	-0.440712	5.44669
	121.614	57.2771	-0.440712	5.44669
	121.557	57.2651	-0.440712	5.44669
	121.533	57.3827	-0.440712	5.44669
	121.587	57.6087	-0.448582	5.44669
	121.625	57.7873	-0.468867	5.44669
	121.555	57.9492	-0.477257	5.44669
	121.436	58.1769	-0.458245	5.44669
	121.376	58.4468	-0.437004	5.44669
	121.388	58.7124	-0.433233	5.44669
	121.413	58.9615	-0.438946	5.44669
	121.419	59.156	-0.442638	5.44669
	121.413	59.2766	-0.442147	5.44669
	121.408	59.4257	-0.440629	5.44669
	121.408	59.6195	-0.440167	5.44669
	121.41	59.7736	-0.440513	5.44669
	121.411	59.9368	-0.440822	5.44669
	121.41	60.1245	-0.440829	5.44669
	121.41	60.271	-0.440721	5.44669
	121.41	60.4332	-0.440674	5.44669
	121.41	60.6232	-0.440693	5.44669
	121.41	60.7218	-0.440717	5.44669
	121.41	60.7078	-0.440721	5.44669
	121.41	60.718	-0.440714	5.44669
	121.41	60.8829	-0.440709	5.44669
	121.41	61.1206	-0.44071	5.44669
	121.41	61.238	-0.440712	5.44669
	121.41	61.264	-0.440712	5.44669
	121.41	61.3904	-0.440712	5.44669
	121.41	61.6066	-0.440712	5.44669
	121.41	61.7287	-0.440712	5.44669
	121.41	61.7152	-0.440712	5.44669
	121.41	61.668	-0.440712	5.44669
	121.41	61.7025	-0.440712	5.44669
	121.41	61.8892	-0.440712	5.44669
	121.41	62.1273	-0.440712	5.44669
	121.41	62.2371	-0.440712	5.44669
	121.41	62.2106	-0.440712	5.44669
	121.41	62.2116	-0.440712	5.44669
	121.41	62.3771	-0.440712	5.44669
	121.388	62.6183	-0.440712	5.44669
	121.33	62.7861	-0.440712	5.44669
	121.284	62.9382	-0.440712	5.44669
	121.281	63.1163	-0.440712	5.44669
	121.317	63.2136	-0.440712	5.44669
	121.382	63.2032	-0.440712	5.44669
	121.426	63.1662	-0.440712	5.44669
	121.426	63.1547	-0.440712	5.44669
	121.411	63.1631	-0.440712	5.44669
	121.405	63.2199	-0.440712	5.44669
	121.408	63.3961	-0.440712	5.44669
	121.389	63.6218	-0.440712	5.44669
	121.309	63.7303	-0.440712	5.44669
	121.227	63.7075	-0.440712	5.44669
	121.234	63.6614	-0.440712	5.44669
	121.291	63.6996	-0.440712	5.44669
	121.338	63.8875	-0.440712	5.4507
	121.364	64.1247	-0.440712	5.46104
	121.34	64.2338	-0.440712	5.46531
	121.296	64.2565	-0.440712	5.45562
	121.259	64.3845	-0.440712	5.4448
	121.211	64.6025	-0.440712	5.44287
	121.174	64.7248	-0.440712	5.44579
	121.171	64.7599	-0.440712	5.44767
	121.182	64.8884	-0.440712	5.44742
	121.188	65.1022	-0.440712	5.44664
	121.186	65.2226	-0.440712	5.44641
	121.183	65.2583	-0.440712	5.44658
	121.183	65.3878	-0.440712	5.44674
	121.184	65.651	-0.440712	5.44675
	121.184	65.9471	-0.440712	5.44669
	121.184	66.1619	-0.440712	5.44667
	121.184	66.2249	-0.440712	5.44668
	121.184	66.2366	-0.440712	5.44669
	121.184	66.3764	-0.440712	5.44669
	121.184	66.6033	-0.440712	5.44669
	121.184	66.7252	-0.440712	5.44669
	121.184	66.7077	-0.440712	5.44669
	121.184	66.659	-0.440712	5.44669
	121.184	66.6943	-0.440712	5.44669
	121.184	66.8326	-0.440712	5.44669
	121.184	66.8948	-0.440712	5.44669
	121.184	66.8252	-0.448582	5.44669
	121.161	66.8649	-0.468867	5.44669
	121.104	67.0683	-0.477257	5.44669
	121.08	67.2634	-0.458245	5.44669
	121.134	67.44	-0.437004	5.44669
	121.194	67.6187	-0.433233	5.44669
	121.183	67.7075	-0.438946	5.44669
	121.087	67.6934	-0.442638	5.44669
	120.995	67.707	-0.442147	5.44669
	121.027	67.8734	-0.440629	5.44669
	121.145	68.1105	-0.440167	5.44669
	121.217	68.2763	-0.440513	5.44669
	121.211	68.429	-0.440822	5.44669
	121.183	68.6081	-0.440829	5.44669
	121.152	68.7548	-0.440721	5.44669
	121.078	68.8709	-0.440674	5.44669
	120.98	68.9353	-0.440693	5.44669
	120.931	68.981	-0.440717	5.44669
	120.939	69.0851	-0.440721	5.44669
	120.96	69.2279	-0.440714	5.44669
	120.965	69.4166	-0.440709	5.44669
	120.982	69.6187	-0.44071	5.44669
	121.036	69.713	-0.440712	5.44669
	121.059	69.742	-0.440712	5.44669
	121.007	69.8779	-0.440712	5.44669
	120.947	70.097	-0.440712	5.44669
	120.937	70.217	-0.440712	5.44669
	120.952	70.2507	-0.440712	5.44669
	120.963	70.3794	-0.440712	5.44669
	120.962	70.5939	-0.440712	5.44669
	120.98	70.7144	-0.440712	5.44669
	121.036	70.75	-0.440712	5.44669
	121.06	70.8793	-0.440712	5.44669
	121.007	71.0933	-0.440712	5.44669
	120.947	71.2627	-0.440712	5.44669
	120.936	71.4251	-0.440712	5.44669
	120.952	71.607	-0.440712	5.44669
	120.963	71.7022	-0.440712	5.44669
	120.962	71.6896	-0.440712	5.44669
	120.957	71.6524	-0.440712	5.44669
	120.956	71.6416	-0.440712	5.44669
	120.957	71.6503	-0.440712	5.44669
	120.958	71.707	-0.440712	5.44669
	120.958	71.8831	-0.440712	5.44669
	120.958	72.1088	-0.440712	5.44669
	120.957	72.2664	-0.440712	5.44669
	120.957	72.4197	-0.440712	5.44669
	120.957	72.602	-0.440712	5.44669
	120.958	72.7498	-0.440712	5.44669
	120.957	72.9144	-0.440712	5.44669
	120.957	73.105	-0.440712	5.44669
	120.957	73.203	-0.440712	5.44669
	120.957	73.2377	-0.440712	5.44669
	120.957	73.3747	-0.440712	5.44669
	120.957	73.5922	-0.440712	5.44669
	120.957	73.7603	-0.440712	5.44669
	120.957	73.9209	-0.440712	5.44669
	120.935	74.1517	-0.440712	5.44669
	120.878	74.4234	-0.440712	5.44669
	120.832	74.6395	-0.440712	5.44669
	120.828	74.761	-0.440712	5.44669
	120.842	74.8537	-0.440712	5.44669
	120.827	74.9173	-0.440712	5.44669
	120.767	74.9709	-0.440712	5.44669
	120.718	75.1279	-0.440712	5.44669
	120.714	75.3962	-0.440712	5.44669
	120.729	75.6355	-0.440712	5.44669
	120.759	75.7184	-0.440712	5.44669
	120.814	75.7297	-0.440712	5.44669
	120.834	75.8622	-0.440712	5.44669
	120.78	76.0862	-0.440712	5.44669
	120.743	76.2095	-0.440712	5.44669
	120.79	76.2428	-0.440712	5.44669
	120.83	76.3702	-0.440712	5.44669
	120.786	76.6334	-0.448582	5.44669
	120.725	76.9302	-0.468867	5.44669
	120.71	77.1453	-0.477257	5.44669
	120.725	77.2574	-0.458245	5.44669
	120.736	77.3957	-0.437004	5.44669
	120.736	77.588	-0.433233	5.44669
	120.731	77.7453	-0.438946	5.44669
	120.73	77.9104	-0.442638	5.44669
	120.731	78.0977	-0.442147	5.44669
	120.731	78.2434	-0.440629	5.44669
	120.732	78.4054	-0.440167	5.44669
	120.731	78.5956	-0.440513	5.44669
	120.731	78.6944	-0.440822	5.44669
	120.731	78.7296	-0.440829	5.44669
	120.731	78.8664	-0.440721	5.44669
	120.731	79.0838	-0.440674	5.44669
	120.731	79.2026	-0.440693	5.44669
	120.731	79.2365	-0.448588	5.44669
	120.731	79.3657	-0.468876	5.44669
	120.731	79.5803	-0.477258	5.44669
	120.731	79.7007	-0.458243	5.44669
	120.731	79.7362	-0.437002	5.44669
	120.731	79.8164	-0.433233	5.44669
	120.731	79.9036	-0.438947	5.44669
	120.731	80.0206	-0.442638	5.44669
	120.731	80.3017	-0.442147	5.44669
	120.731	80.6164	-0.440628	5.44669
	120.731	80.7844	-0.440167	5.44669
	120.731	80.912	-0.440513	5.44669
	120.731	81.0802	-0.440822	5.44669
	120.731	81.182	-0.440829	5.44669
	120.731	81.2263	-0.440721	5.44669
	120.731	81.3659	-0.440674	5.44669
	120.731	81.5811	-0.440693	5.44669
	120.731	81.7473	-0.440717	5.44669
	120.731	81.9079	-0.440721	5.44669
	120.731	82.1394	-0.440714	5.44669
	120.731	82.4114	-0.440709	5.44669
	120.731	82.6766	-0.44071	5.44669
	120.709	82.9247	-0.440712	5.44669
	120.651	83.119	-0.448583	5.44669
	120.628	83.2398	-0.468867	5.44669
	120.659	83.3891	-0.477256	5.44669
	120.64	83.5829	-0.458245	5.44669
	120.547	83.6877	-0.437004	5.44669
	120.481	83.6749	-0.433233	5.44669
	120.481	83.6834	-0.438946	5.44669
	120.526	83.8472	-0.442638	5.44669
	120.593	84.1342	-0.442147	5.44669
	120.635	84.428	-0.440629	5.44669
	120.633	84.6334	-0.440167	5.44669
	120.596	84.6933	-0.440513	5.44669
	120.533	84.6578	-0.440822	5.44669
	120.512	84.6728	-0.440829	5.44669
	120.569	84.8474	-0.440721	5.44669
	120.607	85.0874	-0.440674	5.44669
	120.56	85.2516	-0.440693	5.44669
	120.497	85.4025	-0.440717	5.44669
	120.483	85.5814	-0.440721	5.44669
	120.499	85.6795	-0.440714	5.44669
	120.51	85.6691	-0.440709	5.44669
	120.509	85.6319	-0.44071	5.44669
	120.505	85.6202	-0.440712	5.44669
	120.503	85.6779	-0.440712	5.44669
	120.504	85.8615	-0.440712	5.44669
	120.505	86.1393	-0.440712	5.44669
	120.505	86.4714	-0.440712	5.44669
	120.505	86.8514	-0.440712	5.44669
	120.505	87.1923	-0.440712	5.44669
	120.483	87.4442	-0.440712	5.44669
	120.403	87.664	-0.440712	5.44669
	120.299	87.9006	-0.440712	5.44669
	120.25	88.1554	-0.440712	5.44669
	120.26	88.461	-0.440712	5.44669
	120.281	88.8876	-0.440712	5.44669
	120.309	89.4128	-0.440712	5.44669
	120.361	89.8976	-0.440712	5.44669
	120.38	90.2259	-0.440712	5.44669
	120.327	90.4864	-0.440712	5.44669
	120.268	90.8208	-0.440712	5.44669
	120.258	91.1683	-0.440712	5.44669
	120.274	91.4393	-0.440712	5.44669
	120.284	91.6648	-0.440712	5.44669
	120.283	91.9461	-0.440712	5.44669
	120.278	92.3238	-0.440712	5.44669
	120.277	92.6818	-0.440712	5.44669
	120.278	92.9418	-0.440712	5.44669
	120.279	93.1588	-0.440712	5.44669
	120.279	93.3914	-0.448582	5.44669
	120.279	93.6455	-0.468867	5.44669
	120.278	93.9031	-0.477257	5.44669
	120.279	94.1052	-0.458245	5.44669
	120.279	94.226	-0.437004	5.44669
	120.279	94.4217	-0.433233	5.44669
	120.279	94.741	-0.438946	5.44669
	120.279	94.948	-0.442638	5.44669
	120.279	95.0422	-0.442147	5.44669
	120.279	95.2732	-0.440629	5.44669
	120.279	95.5752	-0.440167	5.44669
	120.256	95.7066	-0.440513	5.44669
	120.177	95.7173	-0.440822	5.44669
	120.073	95.8326	-0.440829	5.44669
	120.023	96.0988	-0.440721	5.44669
	120.034	96.4504	-0.440674	5.44669
	120.055	96.8427	-0.440693	5.44669
	120.082	97.1326	-0.440717	5.44669
	120.134	97.2034	-0.440721	5.44669
	120.154	97.1934	-0.440714	5.44669
	120.123	97.3215	-0.440709	5.44669
	120.144	97.6005	-0.44071	5.44669
	120.215	97.9037	-0.440712	5.44669
	120.201	98.1158	-0.440712	5.44669
	120.097	98.2245	-0.440712	5.4507
	120.025	98.3624	-0.440712	5.46104
	120.026	98.5556	-0.440712	5.46531
	120.051	98.7135	-0.440712	5.45562
	120.061	98.8785	-0.440712	5.4448
	120.056	99.0656	-0.440712	5.44287
	120.051	99.2113	-0.440712	5.44579
	120.05	99.3241	-0.440712	5.44767
	120.052	99.3875	-0.440712	5.44742
	120.053	99.4339	-0.440712	5.44664
	120.053	99.5387	-0.440712	5.44641
	120.052	99.6816	-0.440712	5.44658
	120.052	99.9192	-0.440712	5.44674
	120.052	100.297	-0.440712	5.44675
	120.052	100.62	-0.448582	5.44669
	120.052	100.759	-0.468867	5.44667
	120.052	100.871	-0.477257	5.44668
	120.052	101.044	-0.458245	5.44669
	120.052	101.153	-0.437004	5.44669
	120.052	101.198	-0.433233	5.44669
	120.052	101.336	-0.438946	5.44669
	120.052	101.599	-0.442638	5.44669
	120.052	101.892	-0.442147	5.44669
	120.052	102.155	-0.440629	5.44669
	120.052	102.395	-0.440167	5.44669
	120.052	102.635	-0.440513	5.44669
	120.052	102.885	-0.440822	5.44669
	120.03	103.138	-0.440829	5.44669
	119.973	103.388	-0.440721	5.44669
	119.949	103.588	-0.440674	5.44669
	120.003	103.661	-0.440693	5.44669
	120.041	103.682	-0.440717	5.44669
	119.971	103.872	-0.440721	5.44669
	119.852	104.272	-0.440714	5.44669
	119.792	104.67	-0.440709	5.44669
	119.803	104.938	-0.44071	5.44669
	119.851	105.095	-0.440712	5.44669
	119.937	105.194	-0.440712	5.44669
	120.012	105.347	-0.440712	5.44669
	119.977	105.55	-0.440712	5.44669
	119.863	105.707	-0.440712	5.44669
	119.794	105.917	-0.440712	5.44669
	119.8	106.279	-0.440712	5.44669
	119.827	106.604	-0.440712	5.44669
	119.835	106.75	-0.440712	5.44669
	119.83	106.865	-0.440712	5.44669
	119.824	107.035	-0.440712	5.44669
	119.824	107.192	-0.440712	5.44669
	119.826	107.365	-0.448582	5.44669
	119.827	107.604	-0.468867	5.44669
	119.826	107.876	-0.477257	5.44669
	119.826	108.088	-0.458245	5.44669
	119.826	108.159	-0.437004	5.44669
	119.826	108.175	-0.433233	5.44669
	119.826	108.314	-0.438946	5.44669
	119.826	108.539	-0.442638	5.44669
	119.826	108.709	-0.442147	5.44669
	119.826	108.868	-0.440629	5.44669
	119.826	109.098	-0.440167	5.44669
	119.826	109.369	-0.440513	5.44669
	119.826	109.635	-0.440822	5.44669
	119.826	109.884	-0.440829	5.44669
	119.826	110.078	-0.440721	5.44669
	119.826	110.199	-0.440674	5.44669
	119.826	110.348	-0.440693	5.44669
	119.826	110.542	-0.440717	5.44669
	119.826	110.696	-0.440721	5.44669
	119.826	110.908	-0.440714	5.44669
	119.826	111.272	-0.440709	5.44669
	119.826	111.597	-0.44071	5.44669
	119.826	111.742	-0.440712	5.44669
	119.826	111.906	-0.440712	5.44669
	119.826	112.253	-0.440712	5.44669
	119.826	112.589	-0.440712	5.44669
	119.826	112.744	-0.440712	5.44669
	119.826	112.859	-0.440712	5.44669
	119.826	113.076	-0.440712	5.44669
	119.826	113.358	-0.440712	5.44669
	119.826	113.632	-0.440712	5.44669
	119.804	113.881	-0.440712	5.44669
	119.746	114.121	-0.440712	5.44669
	119.7	114.367	-0.440712	5.44669
	119.697	114.619	-0.440712	5.44669
	119.733	114.87	-0.440712	5.44669
	119.798	115.071	-0.440712	5.44669
	119.842	115.193	-0.440712	5.44669
	119.842	115.341	-0.440712	5.44669
	119.827	115.533	-0.440712	5.44669
	119.799	115.638	-0.440712	5.44669
	119.721	115.675	-0.440712	5.44669
	119.644	115.811	-0.440712	5.44669
	119.674	116.027	-0.440712	5.44669
	119.765	116.146	-0.440712	5.44669
	119.755	116.131	-0.440712	5.44669
	119.646	116.084	-0.440712	5.44669
	119.57	116.119	-0.448582	5.44669
	119.572	116.257	-0.468867	5.44669
	119.599	116.368	-0.485127	5.44669
	119.609	116.425	-0.486401	5.44669
	119.604	116.518	-0.473548	5.44669
	119.598	116.651	-0.450767	5.44669
	119.598	116.841	-0.435238	5.44669
	119.599	117.095	-0.435159	5.44669
	119.6	117.367	-0.440382	5.44669
	119.6	117.574	-0.442555	5.44669
	119.6	117.692	-0.441602	5.44669
	119.6	117.836	-0.44043	5.44669
	119.622	118.077	-0.440277	5.44669
	119.68	118.359	-0.44063	5.44669
	119.703	118.625	-0.440832	5.44669
	119.649	118.87	-0.440791	5.44669
	119.589	119.063	-0.440702	5.44669
	119.579	119.135	-0.440679	5.44669
	119.595	119.158	-0.440702	5.44669
	119.605	119.3	-0.440719	5.44669
	119.604	119.523	-0.440718	5.44669
	119.599	119.643	-0.440712	5.44669
	119.598	119.626	-0.440709	5.44669
	119.599	119.578	-0.440711	5.44669
	119.6	119.564	-0.440712	5.44669
	119.6	119.625	-0.440712	5.44669
	119.6	119.811	-0.440712	5.44669
	119.6	120.039	-0.440712	5.44669
	119.6	120.145	-0.440712	5.44669
	119.6	120.17	-0.440712	5.44669
	119.6	120.299	-0.440712	5.44669
	119.6	120.567	-0.440712	5.44669
	119.6	120.864	-0.440712	5.44669
	119.6	121.078	-0.440712	5.44669
	119.6	121.19	-0.440712	5.44669
	119.6	121.328	-0.440712	5.44669
	119.6	121.57	-0.440712	5.44669
	119.577	121.903	-0.448582	5.44669
	119.52	122.297	-0.468867	5.44669
	119.496	122.594	-0.477257	5.44669
	119.55	122.716	-0.458245	5.44669
	119.61	122.881	-0.437004	5.44669
	119.621	123.236	-0.433233	5.44669
	119.605	123.575	-0.438946	5.44669
	119.572	123.729	-0.442638	5.44669
	119.494	123.891	-0.442147	5.44669
	119.394	124.234	-0.440629	5.44669
	119.346	124.618	-0.440167	5.44669
	119.356	124.901	-0.440513	5.44669
	119.398	125.119	-0.440822	5.44669
	119.461	125.343	-0.440829	5.44669
	119.479	125.545	-0.440721	5.44669
	119.421	125.677	-0.440674	5.44669
	119.361	125.828	-0.440693	5.44669
	119.352	126.068	-0.448588	5.44669
	119.369	126.347	-0.468876	5.44669
	119.379	126.612	-0.477258	5.44669
	119.377	126.858	-0.458243	5.44669
	119.373	127.1	-0.437002	5.44669
	119.372	127.348	-0.433233	5.44669
	119.373	127.6	-0.438947	5.44669
	119.374	127.851	-0.442638	5.44669
	119.374	128.1	-0.442147	5.44669
	119.373	128.349	-0.440628	5.44669
	119.373	128.549	-0.440167	5.44669
	119.373	128.672	-0.440513	5.44669
	119.373	128.82	-0.440822	5.44669
	119.373	129.062	-0.440829	5.44669
	119.373	129.343	-0.440721	5.44669
	119.373	129.608	-0.440674	5.4507
	119.373	129.853	-0.440693	5.46104
	119.373	130.095	-0.440717	5.46531
	119.373	130.343	-0.440721	5.45562
	119.373	130.546	-0.440714	5.4448
	119.351	130.67	-0.440709	5.44287
	119.294	130.818	-0.44071	5.44579
	119.27	131.059	-0.440712	5.44767
	119.301	131.389	-0.440712	5.44742
	119.304	131.781	-0.440712	5.44664
	119.291	132.079	-0.440712	5.44641
	119.329	132.202	-0.440712	5.44658
	119.356	132.317	-0.440712	5.44674
	119.288	132.545	-0.440712	5.44675
	119.173	132.881	-0.440712	5.44669
	119.114	133.28	-0.440712	5.44667
	119.147	133.579	-0.440712	5.44668
	119.23	133.7	-0.440712	5.44669
	119.282	133.814	-0.440712	5.44669
	119.279	134.042	-0.440712	5.44669
	119.238	134.33	-0.440712	5.44669
	119.174	134.602	-0.440712	5.44669
	119.132	134.848	-0.440712	5.44669
	119.132	135.039	-0.440712	5.44669
	119.146	135.159	-0.440712	5.44669
	119.152	135.309	-0.440712	5.44669
	119.15	135.504	-0.440712	5.44669
	119.146	135.658	-0.440712	5.44669
	119.146	135.821	-0.440712	5.44669
	119.147	136.008	-0.440712	5.44669
	119.147	136.106	-0.440712	5.44669
	119.147	136.141	-0.440712	5.44669
	119.147	136.279	-0.440712	5.44669
	119.147	136.496	-0.440712	5.44669
	119.147	136.615	-0.440712	5.44669
	119.147	136.599	-0.440712	5.44669
	119.147	136.602	-0.440712	5.44669
	119.147	136.764	-0.440712	5.44669
	119.147	137.003	-0.440712	5.44669
	119.147	137.122	-0.440712	5.44669
	119.147	137.099	-0.440712	5.44669
	119.147	137.098	-0.440712	5.44669
	119.147	137.262	-0.440712	5.44669
	119.147	137.503	-0.440712	5.44669
	119.147	137.671	-0.440712	5.44669
	119.147	137.824	-0.440712	5.44669
	119.147	138.002	-0.440712	5.44669
	119.147	138.099	-0.440712	5.44669
	119.147	138.138	-0.440712	5.44669
	119.147	138.326	-0.440712	5.44669
	119.147	138.719	-0.440712	5.44669
	119.147	139.065	-0.440712	5.44669
	119.147	139.208	-0.440712	5.44669
	119.147	139.315	-0.440712	5.44669
	119.147	139.532	-0.440712	5.44669
	119.147	139.817	-0.440712	5.44669
	119.147	140.093	-0.440712	5.44669
	119.147	140.341	-0.440712	5.44669
	119.147	140.58	-0.440712	5.44669
	119.147	140.827	-0.440712	5.44669
	119.147	141.078	-0.440712	5.44669
	119.147	141.33	-0.440712	5.44669
	119.147	141.531	-0.440712	5.44669
	119.147	141.604	-0.440712	5.44669
	119.147	141.624	-0.440712	5.44669
	119.125	141.765	-0.440712	5.44669
	119.045	142.037	-0.440712	5.44669
	118.964	142.334	-0.440712	5.44669
	118.972	142.545	-0.440712	5.44669
	119.028	142.607	-0.440712	5.44669
	119.075	142.619	-0.440712	5.44669
	119.124	142.76	-0.440712	5.44669
	119.157	142.987	-0.440712	5.44669
	119.137	143.108	-0.440712	5.44669
	119.069	143.14	-0.440712	5.44669
	119.018	143.218	-0.440712	5.44669
	119.016	143.306	-0.440712	5.44669
	119.055	143.374	-0.440712	5.44669
	119.097	143.48	-0.440712	5.44669
	119.061	143.566	-0.440712	5.44669
	118.957	143.575	-0.440712	5.44669
	118.915	143.55	-0.440712	5.44669
	118.999	143.536	-0.440712	5.44669
	119.104	143.589	-0.440712	5.44669
	119.083	143.771	-0.440712	5.44669
	118.964	144.001	-0.440712	5.44669
	118.888	144.109	-0.440712	5.44669
	118.893	144.134	-0.440712	5.44669
	118.921	144.263	-0.440712	5.44669
	118.931	144.53	-0.440712	5.44669
	118.925	144.828	-0.440712	5.44669
	118.919	145.042	-0.440712	5.44669
	118.919	145.153	-0.440712	5.44669
	118.921	145.292	-0.440712	5.44669
	118.922	145.484	-0.440712	5.44669
	118.921	145.592	-0.440712	5.44669
	118.921	145.581	-0.440712	5.44669
	118.921	145.589	-0.440712	5.44669
	118.921	145.802	-0.440712	5.44669
	118.921	146.215	-0.440712	5.44669
	118.921	146.562	-0.440712	5.44669
	118.921	146.648	-0.440712	5.44669
	118.921	146.625	-0.440712	5.44669
	118.921	146.742	-0.440712	5.44669
	118.921	146.971	-0.440712	5.44669
	118.921	147.152	-0.440712	5.44669
	118.921	147.313	-0.440712	5.44669
	118.921	147.491	-0.440712	5.44669
	118.921	147.634	-0.448582	5.44669
	118.921	147.798	-0.468867	5.44669
	118.921	147.99	-0.477257	5.44669
	118.921	148.138	-0.458245	5.44669
	118.921	148.349	-0.437004	5.44669
	118.921	148.714	-0.433233	5.4507
	118.921	149.09	-0.438946	5.46104
	118.921	149.362	-0.442638	5.46531
	118.921	149.528	-0.442147	5.45562
	118.921	149.629	-0.440629	5.4448
	118.921	149.78	-0.440167	5.44287
	118.921	150.031	-0.440513	5.44579
	118.921	150.314	-0.440822	5.44767
	118.921	150.528	-0.440829	5.44742
	118.921	150.644	-0.440721	5.44664
	118.921	150.785	-0.440674	5.44641
	118.921	150.977	-0.440693	5.44658
	118.899	151.133	-0.440717	5.44674
	118.841	151.298	-0.440721	5.44675
	118.795	151.485	-0.440714	5.44669
	118.769	151.582	-0.440709	5.44667
	118.726	151.617	-0.44071	5.44668
	118.709	151.755	-0.440712	5.44669
	118.783	152.022	-0.440712	5.44669
	118.897	152.316	-0.440712	5.44669
	118.931	152.578	-0.440712	5.44669
	118.84	152.817	-0.440712	5.44669
	118.712	153.058	-0.440712	5.4507
	118.657	153.308	-0.440712	5.46104
	118.674	153.56	-0.440712	5.46531
	118.699	153.861	-0.440712	5.45562
	118.704	154.236	-0.440712	5.4448
	118.697	154.587	-0.440712	5.44287
	118.692	154.894	-0.440712	5.44579
	118.693	155.239	-0.440712	5.44767
	118.695	155.526	-0.440712	5.44742
	118.695	155.661	-0.440712	5.44664
	118.695	155.785	-0.440712	5.44641
	118.694	156.013	-0.440712	5.44658
	118.694	156.345	-0.440712	5.44674
	118.695	156.793	-0.440712	5.44675
	118.695	157.268	-0.440712	5.44669
	118.672	157.569	-0.440712	5.44667
	118.593	157.666	-0.440712	5.44668
	118.489	157.769	-0.440712	5.44669
	118.439	158.001	-0.440712	5.44669
	118.45	158.294	-0.440712	5.44669
	118.471	158.568	-0.440712	5.44669
	118.476	158.812	-0.440712	5.44669
	118.471	159.051	-0.440712	5.44669
	118.466	159.298	-0.440712	5.44669
	118.467	159.501	-0.440712	5.44669
	118.468	159.626	-0.440712	5.44669
	118.469	159.774	-0.440712	5.44268
	118.469	160.015	-0.440712	5.43234
	118.468	160.295	-0.440712	5.42806
[truncated: 2,922 more rows]
