# Supplementary material for: Design of a cosmetic glove stiffness compensation mechanism for toddler-sized hand prostheses
Source: PLoS One. 2017 Aug 11;12(8):e0183233. doi: 10.1371/journal.pone.0183233 (PMC5553851; doi:10.1371/journal.pone.0183233)
Supplement: S1 Dataset — (ZIP) [file pone.0183233.s001.zip › 01 Glove measurements/PVCglove5_4.xlsx]

## Sheet: test_glove5_4
LabVIEW Measurement
Writer_Version	2
Reader_Version	2
Separator	Tab
Decimal_Separator	.
Multi_Headings	No
X_Columns	No
Time_Pref	Absolute
Operator	localadmin
Date	2012-12-10
Time	00:14:20.795000
***End_of_Header***
Channels	4
Samples	10	10	10	10
Date	2012-12-10	2012-12-10	2012-12-10	2012-12-10
Time	00:15:11.695000	00:15:11.695000	00:15:11.695000	00:15:11.695000
Y_Unit_Label	mm	N	N	Pa
X_Dimension	Time	Time	Time	Time
X0	0	0	0	0
Delta_X	0.01	0.01	0.01	0.01
***End_of_Header***
X_Value	Voltage LVDT (Filtered)	Voltage Load Cell (Filtered)	Voltage Pinch Load Cell (Filtered)	Voltage Pressure (Filtered)	Comment
	129.104	0.264307	-0.440712	5.44673
	129.104	0.264307	-0.440712	5.44696
	129.104	0.264307	-0.440712	5.44679
	129.104	0.264307	-0.440712	5.44663
	129.104	0.264307	-0.440712	5.44663
	129.126	0.264307	-0.440712	5.44668
	129.184	0.264307	-0.440712	5.44671
	129.207	0.264307	-0.440712	5.4467
	129.154	0.264307	-0.440712	5.44668
	129.093	0.264307	-0.440712	5.44668
	129.083	0.264307	-0.440712	5.44669
	129.099	0.264307	-0.440712	5.44669
	129.132	0.264307	-0.440712	5.44669
	129.188	0.264307	-0.440712	5.44669
	129.207	0.264307	-0.440712	5.44669
	129.152	0.264307	-0.440712	5.44669
	129.115	0.264307	-0.440712	5.44669
	129.163	0.264307	-0.440712	5.44669
	129.203	0.264307	-0.440712	5.44669
	129.159	0.264307	-0.440712	5.44669
	129.097	0.264307	-0.440712	5.44669
	129.082	0.264307	-0.440712	5.44669
	129.097	0.264307	-0.440712	5.44669
	129.109	0.264307	-0.440712	5.44669
	129.108	0.264307	-0.440712	5.44669
	129.104	0.264307	-0.440712	5.44669
	129.125	0.264307	-0.440712	5.44669
	129.183	0.264307	-0.440712	5.44669
	129.208	0.264307	-0.440712	5.44669
	129.154	0.264307	-0.440712	5.44669
	129.094	0.264307	-0.440712	5.44669
	129.083	0.264307	-0.440712	5.44669
	129.099	0.264307	-0.440712	5.44669
	129.132	0.264307	-0.440712	5.44669
	129.21	0.264307	-0.440712	5.44669
	129.309	0.264307	-0.440712	5.44669
	129.335	0.264307	-0.440712	5.44669
	129.246	0.264307	-0.440712	5.44669
	129.122	0.264307	-0.440712	5.44669
	129.068	0.264307	-0.440712	5.44669
	129.083	0.264307	-0.440712	5.44669
	129.108	0.264307	-0.440712	5.44669
	129.113	0.215117	-0.440712	5.44669
	129.106	0.088342	-0.440712	5.44669
	129.102	0.03591	-0.440712	5.44669
	129.102	0.154727	-0.440712	5.44669
	129.126	0.287482	-0.440712	5.44669
	129.184	0.311046	-0.440712	5.44669
	129.208	0.275343	-0.440712	5.44669
	129.153	0.252268	-0.440712	5.44669
	129.093	0.255334	-0.440712	5.44669
	129.083	0.264827	-0.440712	5.44669
	129.099	0.267714	-0.440712	5.44669
	129.109	0.265549	-0.440712	5.44669
	129.108	0.263617	-0.440712	5.44669
	129.104	0.263576	-0.440712	5.44669
	129.102	0.264247	-0.440712	5.44669
	129.103	0.264542	-0.440712	5.44669
	129.104	0.264427	-0.440712	5.44669
	129.104	0.264274	-0.440712	5.44669
	129.104	0.264251	-0.440712	5.44669
	129.104	0.215105	-0.440712	5.44669
	129.104	0.088357	-0.440712	5.44669
	129.104	0.03592	-0.440712	5.44669
	129.104	0.154726	-0.440712	5.44669
	129.104	0.238287	-0.440712	5.44669
	129.104	0.135079	-0.440712	5.44669
	129.104	0.046946	-0.440712	5.44669
	129.104	0.142689	-0.440712	5.44669
	129.104	0.278509	-0.440712	5.44669
	129.104	0.311565	-0.440712	5.44669
	129.104	0.278749	-0.440712	5.44669
	129.104	0.253511	-0.440712	5.44669
	129.104	0.254644	-0.440712	5.44669
	129.104	0.264096	-0.440712	5.44669
	129.126	0.267653	-0.440712	5.44669
	129.184	0.265784	-0.440712	5.44669
	129.207	0.263736	-0.440712	5.44669
	129.176	0.263543	-0.440712	5.44669
	129.173	0.26419	-0.440712	5.44669
	129.209	0.26453	-0.440712	5.44669
	129.228	0.264442	-0.440712	5.44669
	129.225	0.264285	-0.440712	5.44669
	129.216	0.26425	-0.440712	5.44669
	129.192	0.264291	-0.440712	5.44669
	129.136	0.264321	-0.440712	5.44669
	129.092	0.264319	-0.440712	5.44669
	129.088	0.264307	-0.440712	5.44669
	129.102	0.264303	-0.440712	5.44669
	129.109	0.264305	-0.440712	5.44669
	129.107	0.264308	-0.440712	5.44669
	129.103	0.264308	-0.440712	5.44669
	129.103	0.264307	-0.448582	5.44669
	129.104	0.264307	-0.468867	5.44669
	129.127	0.264307	-0.477257	5.44669
	129.184	0.264307	-0.458245	5.44669
	129.207	0.264307	-0.437004	5.44669
	129.154	0.264307	-0.433233	5.44669
	129.093	0.264307	-0.438946	5.44669
	129.083	0.264307	-0.442638	5.44669
	129.099	0.264307	-0.442147	5.44669
	129.109	0.264307	-0.440629	5.44669
	129.108	0.264307	-0.440167	5.44669
	129.104	0.264307	-0.440513	5.44669
	129.102	0.264307	-0.440822	5.44669
	129.103	0.264307	-0.440829	5.44669
	129.104	0.264307	-0.440721	5.44669
	129.127	0.264307	-0.440674	5.44669
	129.184	0.264307	-0.440693	5.44669
	129.23	0.264307	-0.440717	5.44669
	129.256	0.264307	-0.440721	5.44669
	129.277	0.264307	-0.440714	5.44669
	129.236	0.264307	-0.440709	5.44669
	129.138	0.215117	-0.44071	5.44669
	129.078	0.088342	-0.440712	5.44669
	129.082	0.03591	-0.440712	5.44669
	129.104	0.154727	-0.440712	5.44669
	129.112	0.287482	-0.440712	5.44669
	129.107	0.311046	-0.440712	5.44669
	129.102	0.275343	-0.440712	5.44669
	129.124	0.252268	-0.440712	5.44669
	129.206	0.255334	-0.440712	5.44669
	129.288	0.264827	-0.440712	5.44669
	129.257	0.267714	-0.440712	5.44669
	129.143	0.265549	-0.440712	5.44669
	129.094	0.263617	-0.440712	5.44669
	129.157	0.263576	-0.440712	5.44669
	129.208	0.264247	-0.440712	5.44669
	129.163	0.264542	-0.440712	5.44669
	129.097	0.264427	-0.440712	5.44669
	129.081	0.264274	-0.440712	5.44669
	129.097	0.264251	-0.440712	5.44669
	129.109	0.264295	-0.440712	5.44669
	129.109	0.215132	-0.440712	5.44669
	129.104	0.088352	-0.440712	5.44669
	129.102	0.035909	-0.440712	5.44669
	129.103	0.154723	-0.440712	5.44669
	129.104	0.287481	-0.440712	5.44669
	129.104	0.311047	-0.440712	5.44669
	129.104	0.275344	-0.440712	5.44669
	129.126	0.252268	-0.440712	5.44669
	129.184	0.255334	-0.440712	5.44669
	129.207	0.264827	-0.440712	5.44669
	129.154	0.267714	-0.440712	5.44669
	129.093	0.265549	-0.448582	5.44669
	129.083	0.263617	-0.468867	5.44669
	129.099	0.263576	-0.485127	5.44669
	129.109	0.264247	-0.486401	5.44669
	129.108	0.264542	-0.473548	5.44669
	129.104	0.264427	-0.450767	5.44669
	129.102	0.264274	-0.435238	5.44669
	129.103	0.264251	-0.435159	5.44669
	129.104	0.264295	-0.440382	5.44669
	129.104	0.264322	-0.450426	5.44669
	129.104	0.264318	-0.469758	5.44669
	129.104	0.264306	-0.476975	5.44669
	129.104	0.264303	-0.45781	5.44669
	129.104	0.264306	-0.436922	5.44669
	129.104	0.264308	-0.433353	5.44669
	129.104	0.264308	-0.439025	5.44669
	129.104	0.264307	-0.442628	5.44669
	129.126	0.264307	-0.442115	5.44669
	129.184	0.264307	-0.440618	5.44669
	129.207	0.264307	-0.440174	5.44669
	129.154	0.264307	-0.44052	5.44669
	129.116	0.264307	-0.440822	5.44669
	129.163	0.264307	-0.440826	5.44669
	129.225	0.264307	-0.44072	5.44669
	129.239	0.264307	-0.440675	5.44669
	129.201	0.264307	-0.440693	5.44669
	129.132	0.264307	-0.448588	5.44669
	129.087	0.264307	-0.468876	5.44669
	129.088	0.264307	-0.485129	5.44669
	129.126	0.264307	-0.486398	5.44669
	129.189	0.264307	-0.473547	5.44669
	129.21	0.264307	-0.450767	5.44669
	129.153	0.264307	-0.435238	5.44669
	129.092	0.264307	-0.43516	5.44669
	129.083	0.264307	-0.440381	5.44669
	129.122	0.264307	-0.442555	5.44669
	129.189	0.264307	-0.441602	5.44669
	129.212	0.264307	-0.44043	5.44669
	129.153	0.264307	-0.440277	5.44669
	129.092	0.264307	-0.44063	5.44669
	129.105	0.264307	-0.440832	5.44669
	129.201	0.264307	-0.440791	5.44669
	129.293	0.264307	-0.440702	5.44669
	129.261	0.264307	-0.440679	5.44669
	129.143	0.215117	-0.440702	5.44669
	129.071	0.088342	-0.440719	5.44669
	129.077	0.03591	-0.440718	5.44669
	129.105	0.154727	-0.440712	5.44669
	129.114	0.287482	-0.440709	5.44669
	129.108	0.311046	-0.440711	5.44669
	129.102	0.275343	-0.440712	5.44669
	129.102	0.252268	-0.440712	5.44669
	129.104	0.255334	-0.440712	5.44669
	129.105	0.264827	-0.440712	5.44669
	129.104	0.267714	-0.440712	5.44669
	129.104	0.265549	-0.440712	5.44669
	129.104	0.263617	-0.440712	5.44669
	129.104	0.263576	-0.440712	5.44669
	129.082	0.264247	-0.440712	5.44669
	129.024	0.215351	-0.440712	5.44669
	129	0.088461	-0.440712	5.44669
	129.054	0.035876	-0.440712	5.44669
	129.114	0.154671	-0.440712	5.44669
	129.103	0.28747	-0.440712	5.44669
	129.007	0.311061	-0.440712	5.44669
	128.915	0.275353	-0.440712	5.44669
	128.924	0.252267	-0.440712	5.44669
	128.963	0.25533	-0.440712	5.44669
	128.932	0.264825	-0.440712	5.44669
	128.875	0.267715	-0.440712	5.44669
	128.858	0.26555	-0.440712	5.44669
	128.871	0.263617	-0.440712	5.44669
	128.882	0.263576	-0.440712	5.44669
	128.882	0.264246	-0.440712	5.44669
	128.878	0.264542	-0.440712	5.44669
	128.876	0.264427	-0.440712	5.44669
	128.877	0.264274	-0.440712	5.44669
	128.878	0.264251	-0.440712	5.44669
	128.878	0.264295	-0.440712	5.44669
	128.878	0.264322	-0.440712	5.44669
	128.878	0.264318	-0.440712	5.44669
	128.878	0.264306	-0.440712	5.44669
	128.878	0.264303	-0.440712	5.44669
	128.878	0.264306	-0.440712	5.44669
	128.878	0.264308	-0.440712	5.44669
	128.878	0.264308	-0.440712	5.44669
	128.878	0.264307	-0.440712	5.44669
	128.878	0.264307	-0.440712	5.44669
	128.878	0.264307	-0.440712	5.44669
	128.878	0.264307	-0.440712	5.44669
	128.878	0.264307	-0.440712	5.44669
	128.878	0.264307	-0.440712	5.44669
	128.878	0.264307	-0.440712	5.44669
	128.878	0.264307	-0.440712	5.44669
	128.878	0.264307	-0.440712	5.44669
	128.878	0.264307	-0.440712	5.44669
	128.878	0.264307	-0.440712	5.44669
	128.855	0.264307	-0.440712	5.44669
	128.798	0.264307	-0.440712	5.44669
	128.752	0.264307	-0.440712	5.44669
	128.726	0.264307	-0.440712	5.44669
	128.705	0.264307	-0.440712	5.44669
	128.723	0.264307	-0.440712	5.44669
	128.764	0.264307	-0.440712	5.44669
	128.8	0.264307	-0.440712	5.44669
	128.85	0.264307	-0.440712	5.44669
	128.888	0.264307	-0.440712	5.44669
	128.869	0.264307	-0.440712	5.44669
	128.777	0.264307	-0.440712	5.44669
	128.69	0.264307	-0.440712	5.44669
	128.7	0.264307	-0.440712	5.44669
	128.737	0.264307	-0.440712	5.44669
	128.705	0.264307	-0.440712	5.44669
	128.649	0.264307	-0.440712	5.44669
	128.632	0.264307	-0.440712	5.44669
	128.644	0.264307	-0.440712	5.44669
	128.655	0.264307	-0.440712	5.44669
	128.655	0.264307	-0.440712	5.44669
	128.652	0.264307	-0.440712	5.44669
	128.65	0.264307	-0.440712	5.44669
	128.651	0.264307	-0.440712	5.44669
	128.652	0.264307	-0.440712	5.44669
	128.652	0.264307	-0.440712	5.44669
	128.651	0.264307	-0.440712	5.44669
	128.651	0.264307	-0.440712	5.44669
	128.651	0.264307	-0.440712	5.44669
	128.651	0.264307	-0.440712	5.44669
	128.651	0.264307	-0.440712	5.44669
	128.651	0.264307	-0.440712	5.44669
	128.651	0.264307	-0.440712	5.44669
	128.651	0.264307	-0.440712	5.44669
	128.651	0.264307	-0.440712	5.44669
	128.629	0.264307	-0.440712	5.44669
	128.572	0.264307	-0.440712	5.44669
	128.548	0.264307	-0.440712	5.44669
	128.579	0.264307	-0.440712	5.44669
	128.56	0.264307	-0.440712	5.44669
	128.467	0.264307	-0.440712	5.44669
	128.401	0.264307	-0.440712	5.44669
	128.423	0.264307	-0.440712	5.44669
	128.504	0.264307	-0.440712	5.44669
	128.559	0.264307	-0.440712	5.44669
	128.558	0.215117	-0.440712	5.44669
	128.517	0.088342	-0.440712	5.44669
	128.452	0.03591	-0.440712	5.44669
	128.409	0.154727	-0.448582	5.44669
	128.41	0.287482	-0.468867	5.44669
	128.424	0.311046	-0.477257	5.44669
	128.43	0.275343	-0.458245	5.44669
	128.427	0.252268	-0.437004	5.44669
	128.424	0.255334	-0.433233	5.44669
	128.424	0.264827	-0.438946	5.44669
	128.425	0.267714	-0.442638	5.44669
	128.425	0.265549	-0.442147	5.44669
	128.425	0.263617	-0.440629	5.44669
	128.425	0.263576	-0.440167	5.44669
	128.425	0.264247	-0.448384	5.44669
	128.425	0.264542	-0.468978	5.44669
	128.425	0.264427	-0.477374	5.44669
	128.425	0.264274	-0.458255	5.44669
	128.425	0.264251	-0.436966	5.44669
	128.425	0.264295	-0.433214	5.44669
	128.425	0.264322	-0.438951	5.44669
	128.425	0.264318	-0.442647	5.44669
	128.425	0.264306	-0.442149	5.44669
	128.425	0.264303	-0.440626	5.44669
	128.425	0.264306	-0.440165	5.44669
	128.403	0.264308	-0.440513	5.44669
	128.345	0.264308	-0.440823	5.44669
	128.322	0.264307	-0.440829	5.44669
	128.375	0.264307	-0.440721	5.44669
	128.436	0.264307	-0.440674	5.44669
	128.446	0.264307	-0.440692	5.44669
	128.43	0.264307	-0.440717	5.44669
	128.42	0.264307	-0.440721	5.44669
	128.399	0.264307	-0.440714	5.44669
	128.323	0.264307	-0.440709	5.44669
	128.221	0.264307	-0.44071	5.44669
	128.193	0.264307	-0.440712	5.44669
	128.26	0.264307	-0.440712	5.44669
	128.305	0.264307	-0.440712	5.44669
	128.278	0.264307	-0.440712	5.44669
	128.27	0.264307	-0.440712	5.44669
	128.302	0.264307	-0.440712	5.44669
	128.322	0.264307	-0.440712	5.44669
	128.297	0.264307	-0.440712	5.44669
	128.232	0.264307	-0.440712	5.44669
	128.183	0.264307	-0.440712	5.44669
	128.181	0.264307	-0.440712	5.44669
	128.197	0.264307	-0.440712	5.44669
	128.204	0.264307	-0.440712	5.44669
	128.202	0.264307	-0.440712	5.44669
	128.198	0.264307	-0.440712	5.44669
	128.197	0.264307	-0.440712	5.44669
	128.198	0.264307	-0.440712	5.44669
	128.199	0.264307	-0.448582	5.44669
	128.199	0.264307	-0.468867	5.44669
	128.199	0.264307	-0.477257	5.44669
	128.199	0.264307	-0.458245	5.44669
	128.199	0.264307	-0.437004	5.44669
	128.199	0.264307	-0.433233	5.44669
	128.199	0.264307	-0.438946	5.44669
	128.199	0.264307	-0.442638	5.44669
	128.199	0.264307	-0.442147	5.44669
	128.199	0.264307	-0.440629	5.44669
	128.199	0.264307	-0.440167	5.44669
	128.199	0.264307	-0.440513	5.44669
	128.199	0.264307	-0.440822	5.44669
	128.199	0.264307	-0.440829	5.44669
	128.199	0.264307	-0.440721	5.44669
	128.199	0.264307	-0.440674	5.44669
	128.199	0.264307	-0.440693	5.44669
	128.199	0.264307	-0.440717	5.44669
	128.199	0.264307	-0.440721	5.44669
	128.199	0.264307	-0.440714	5.44669
	128.199	0.264307	-0.440709	5.44669
	128.199	0.264307	-0.44071	5.44669
	128.199	0.264307	-0.440712	5.44669
	128.199	0.264307	-0.440712	5.44669
	128.199	0.264307	-0.440712	5.44669
	128.176	0.264307	-0.440712	5.44669
	128.097	0.264307	-0.440712	5.44669
	128.016	0.264307	-0.440712	5.44669
	128.046	0.264307	-0.440712	5.44669
	128.137	0.264307	-0.440712	5.44669
	128.128	0.264307	-0.440712	5.44669
	128.042	0.264307	-0.440712	5.44669
	128.023	0.264307	-0.440712	5.44669
	128.048	0.264307	-0.440712	5.44669
	128.021	0.264307	-0.440712	5.44669
	127.972	0.264307	-0.440712	5.44669
	127.978	0.264307	-0.440712	5.44669
	128.068	0.264307	-0.440712	5.44669
	128.159	0.264307	-0.440712	5.44669
	128.129	0.264307	-0.440712	5.44669
	128.012	0.264307	-0.440712	5.44669
	127.94	0.264307	-0.440712	5.44669
	127.946	0.264307	-0.440712	5.44669
	127.973	0.264307	-0.440712	5.44669
	127.982	0.264307	-0.440712	5.44669
	127.976	0.264307	-0.440712	5.44669
	127.971	0.264307	-0.440712	5.44669
	127.97	0.264307	-0.440712	5.44669
	127.972	0.264307	-0.440712	5.44669
	127.973	0.264307	-0.440712	5.44669
	127.973	0.264307	-0.440712	5.44669
	127.972	0.264307	-0.440712	5.44669
	127.972	0.264307	-0.440712	5.44669
	127.972	0.264307	-0.440712	5.44669
	127.973	0.264307	-0.440712	5.44669
	127.973	0.264307	-0.440712	5.44669
	127.972	0.264307	-0.440712	5.44669
	127.972	0.264307	-0.440712	5.44669
	127.972	0.264307	-0.440712	5.44669
	127.973	0.264307	-0.440712	5.44669
	127.973	0.264307	-0.440712	5.44669
	127.972	0.264307	-0.440712	5.44669
	127.972	0.264307	-0.440712	5.44669
	127.972	0.264307	-0.440712	5.44669
	127.972	0.264307	-0.440712	5.44669
	127.972	0.264307	-0.440712	5.44669
	127.972	0.264307	-0.440712	5.44669
	127.972	0.264307	-0.440712	5.44669
	127.972	0.264307	-0.440712	5.44669
	127.972	0.264307	-0.440712	5.44669
	127.972	0.264307	-0.440712	5.44669
	127.972	0.264307	-0.440712	5.44669
	127.972	0.264307	-0.440712	5.44669
	127.972	0.264307	-0.448582	5.44669
	127.972	0.264307	-0.468867	5.44669
	127.972	0.264307	-0.477257	5.44669
	127.972	0.264307	-0.458245	5.44669
	127.972	0.264307	-0.437004	5.44669
	127.972	0.264307	-0.433233	5.44669
	127.972	0.264307	-0.438946	5.44669
	127.972	0.264307	-0.442638	5.44669
	127.972	0.264307	-0.442147	5.44669
	127.972	0.264307	-0.440629	5.44669
	127.95	0.264307	-0.440167	5.44669
	127.893	0.264307	-0.440513	5.44669
	127.847	0.264307	-0.440822	5.44669
	127.843	0.264307	-0.440829	5.44669
	127.879	0.264307	-0.440721	5.44669
	127.922	0.264307	-0.440674	5.44669
	127.886	0.264307	-0.440693	5.44669
	127.805	0.264307	-0.440717	5.44669
	127.798	0.264307	-0.440721	5.44669
	127.848	0.264307	-0.440714	5.44669
	127.876	0.264307	-0.440709	5.44669
	127.848	0.264307	-0.44071	5.44669
	127.8	0.264307	-0.440712	5.44669
	127.809	0.264307	-0.440712	5.44669
	127.854	0.264307	-0.440712	5.44669
	127.897	0.264307	-0.440712	5.44669
	127.925	0.264307	-0.440712	5.44669
	127.881	0.264307	-0.440712	5.44669
	127.78	0.264307	-0.440712	5.44669
	127.719	0.264307	-0.440712	5.44669
	127.724	0.264307	-0.440712	5.44669
	127.747	0.264307	-0.440712	5.44669
	127.777	0.264307	-0.440712	5.44669
	127.829	0.264307	-0.440712	5.44669
	127.848	0.264307	-0.440712	5.44669
	127.794	0.264307	-0.440712	5.44669
	127.736	0.264307	-0.440712	5.44669
	127.726	0.264307	-0.440712	5.44669
	127.742	0.264307	-0.440712	5.44669
	127.752	0.264307	-0.448582	5.44669
	127.75	0.264307	-0.468867	5.44669
	127.746	0.264307	-0.477257	5.44669
	127.745	0.264307	-0.458245	5.44669
	127.746	0.264307	-0.437004	5.44669
	127.747	0.264307	-0.433233	5.44669
	127.747	0.264307	-0.438946	5.44669
	127.746	0.264307	-0.442638	5.44669
	127.746	0.264307	-0.442147	5.44669
	127.746	0.264307	-0.440629	5.44669
	127.746	0.264307	-0.440167	5.44669
	127.746	0.264307	-0.440513	5.44669
	127.746	0.264307	-0.440822	5.44669
	127.746	0.264307	-0.440829	5.44669
	127.746	0.264307	-0.440721	5.4507
	127.746	0.264307	-0.440674	5.46104
	127.746	0.264307	-0.440693	5.46531
	127.746	0.264307	-0.440717	5.45562
	127.746	0.264307	-0.440721	5.4448
	127.746	0.264307	-0.440714	5.44287
	127.746	0.264307	-0.440709	5.44579
	127.746	0.264307	-0.44071	5.44767
	127.746	0.264307	-0.440712	5.44742
	127.746	0.264307	-0.440712	5.44664
	127.746	0.264307	-0.440712	5.44641
	127.746	0.264307	-0.440712	5.44658
	127.746	0.264307	-0.440712	5.44674
	127.724	0.264307	-0.440712	5.44675
	127.666	0.264307	-0.440712	5.44669
	127.643	0.264307	-0.440712	5.44667
	127.674	0.264307	-0.440712	5.44668
	127.655	0.264307	-0.440712	5.44669
	127.562	0.264307	-0.440712	5.44669
	127.496	0.264307	-0.440712	5.44669
	127.496	0.264307	-0.440712	5.44669
	127.519	0.264307	-0.440712	5.44669
	127.528	0.264307	-0.440712	5.44669
	127.524	0.264307	-0.440712	5.44669
	127.519	0.264307	-0.440712	5.44669
	127.518	0.264307	-0.440712	5.44669
	127.52	0.264307	-0.440712	5.44669
	127.52	0.264307	-0.440712	5.44669
	127.52	0.264307	-0.440712	5.44669
	127.52	0.264307	-0.440712	5.44669
	127.52	0.264307	-0.440712	5.44669
	127.52	0.264307	-0.440712	5.44669
	127.52	0.264307	-0.440712	5.44669
	127.52	0.264307	-0.440712	5.44669
	127.52	0.264307	-0.440712	5.44669
	127.52	0.264307	-0.440712	5.44669
	127.52	0.264307	-0.440712	5.44669
	127.52	0.264307	-0.440712	5.44669
	127.52	0.264307	-0.440712	5.44669
	127.52	0.264307	-0.440712	5.44669
	127.52	0.264307	-0.440712	5.44669
	127.52	0.264307	-0.440712	5.44669
	127.52	0.264307	-0.440712	5.44669
	127.52	0.264307	-0.440712	5.44669
	127.52	0.264307	-0.440712	5.44669
	127.52	0.264307	-0.440712	5.44669
	127.52	0.264307	-0.440712	5.44669
	127.52	0.264307	-0.440712	5.44669
	127.52	0.264307	-0.440712	5.44669
	127.52	0.264307	-0.440712	5.44669
	127.52	0.264307	-0.440712	5.44669
	127.52	0.264307	-0.440712	5.44669
	127.52	0.264307	-0.440712	5.44669
	127.52	0.264307	-0.440712	5.44669
	127.52	0.264307	-0.440712	5.44669
	127.52	0.264307	-0.440712	5.44669
	127.52	0.264307	-0.440712	5.44669
	127.52	0.264307	-0.440712	5.44669
	127.52	0.264307	-0.440712	5.44669
	127.498	0.264307	-0.440712	5.44669
	127.418	0.264307	-0.440712	5.44669
	127.337	0.264307	-0.440712	5.44669
	127.367	0.264307	-0.440712	5.44669
	127.481	0.264307	-0.440712	5.44669
	127.529	0.264307	-0.440712	5.44669
	127.466	0.264307	-0.440712	5.44669
	127.394	0.264307	-0.440712	5.44669
	127.359	0.264307	-0.440712	5.44669
	127.321	0.264307	-0.440712	5.44669
	127.288	0.264307	-0.440712	5.44669
	127.282	0.264307	-0.440712	5.44669
	127.291	0.264307	-0.440712	5.44669
	127.297	0.264307	-0.440712	5.44669
	127.296	0.264307	-0.448582	5.44669
	127.293	0.264307	-0.468867	5.44669
	127.293	0.264307	-0.477257	5.44669
	127.293	0.264307	-0.458245	5.44669
	127.294	0.264307	-0.437004	5.44669
	127.294	0.264307	-0.433233	5.44669
	127.294	0.264307	-0.438946	5.44669
	127.294	0.264307	-0.442638	5.44669
	127.294	0.264307	-0.450018	5.44669
	127.294	0.264307	-0.468784	5.44669
	127.294	0.264307	-0.476711	5.44669
	127.294	0.264307	-0.458046	5.44669
	127.294	0.264307	-0.437114	5.44669
	127.294	0.264307	-0.43335	5.44669
	127.294	0.264307	-0.438956	5.44669
	127.294	0.264307	-0.4426	5.44669
	127.294	0.264307	-0.442128	5.44669
	127.294	0.264307	-0.440634	5.44669
	127.294	0.264307	-0.440176	5.44669
	127.294	0.264307	-0.440515	5.44669
	127.271	0.264307	-0.44082	5.44669
	127.214	0.264307	-0.440827	5.44669
	127.19	0.264307	-0.440722	5.44669
	127.222	0.264307	-0.440675	5.44669
	127.224	0.264307	-0.440693	5.44669
	127.211	0.264307	-0.440717	5.44669
	127.227	0.264307	-0.448591	5.44669
	127.219	0.264307	-0.468869	5.44669
	127.207	0.264307	-0.477254	5.44669
	127.227	0.264307	-0.458243	5.44669
	127.198	0.264307	-0.437004	5.44669
	127.106	0.264307	-0.433234	5.44669
	127.043	0.264307	-0.438946	5.44669
	127.045	0.264307	-0.442638	5.44669
	127.067	0.264307	-0.442147	5.44669
	127.075	0.264307	-0.440628	5.44669
	127.071	0.264307	-0.440167	5.44669
	127.066	0.264307	-0.440513	5.44669
	127.066	0.264307	-0.440822	5.44669
	127.067	0.264307	-0.440829	5.44669
	127.068	0.264307	-0.440721	5.44669
	127.068	0.264307	-0.440674	5.44669
	127.067	0.264307	-0.440693	5.44669
	127.067	0.264307	-0.440717	5.44669
	127.067	0.313497	-0.440721	5.44669
	127.067	0.440273	-0.440714	5.44669
	127.067	0.492705	-0.440709	5.44669
	127.067	0.373887	-0.44071	5.44669
	127.067	0.241132	-0.440712	5.44669
	127.067	0.217568	-0.440712	5.44669
	127.067	0.253272	-0.440712	5.44669
	127.067	0.276346	-0.440712	5.44669
	127.067	0.27328	-0.440712	5.44669
	127.067	0.263787	-0.440712	5.44669
	127.067	0.2609	-0.440712	5.44669
	127.067	0.263065	-0.440712	5.44669
	127.067	0.264998	-0.440712	5.44669
	127.067	0.265038	-0.440712	5.44669
	127.067	0.264368	-0.440712	5.44669
	127.067	0.264073	-0.440712	5.44669
	127.067	0.264187	-0.440712	5.44669
	127.067	0.26434	-0.440712	5.44669
	127.067	0.264364	-0.440712	5.44669
	127.067	0.264319	-0.440712	5.44669
	127.067	0.264292	-0.440712	5.44669
	127.067	0.264297	-0.440712	5.44669
	127.067	0.264308	-0.440712	5.44669
	127.067	0.264311	-0.440712	5.44669
	127.067	0.264309	-0.440712	5.44669
	127.067	0.264306	-0.440712	5.44669
	127.067	0.264306	-0.440712	5.44669
	127.067	0.264307	-0.440712	5.44669
	127.067	0.264307	-0.440712	5.44669
	127.045	0.264307	-0.440712	5.44669
	126.988	0.264307	-0.440712	5.44669
	126.964	0.264307	-0.440712	5.44669
	127.018	0.264307	-0.440712	5.44669
	127.056	0.264307	-0.440712	5.44669
	127.009	0.264307	-0.440712	5.44669
	126.969	0.264307	-0.440712	5.44669
	127.012	0.264307	-0.440712	5.44669
	127.074	0.264307	-0.440712	5.44669
	127.066	0.264307	-0.440712	5.44669
	126.972	0.264307	-0.440712	5.44669
	126.857	0.264307	-0.440712	5.44669
	126.808	0.264307	-0.440712	5.44669
	126.822	0.264307	-0.440712	5.44669
	126.845	0.264307	-0.440712	5.44669
	126.849	0.264307	-0.440712	5.44669
	126.843	0.264307	-0.440712	5.44669
	126.839	0.264307	-0.440712	5.44669
	126.839	0.264307	-0.440712	5.44669
	126.841	0.264307	-0.440712	5.44669
	126.842	0.264307	-0.440712	5.44669
	126.841	0.264307	-0.448582	5.44669
	126.841	0.264307	-0.468867	5.44669
	126.841	0.264307	-0.477257	5.44669
	126.841	0.313497	-0.458245	5.44669
	126.841	0.489463	-0.437004	5.44669
	126.841	0.66867	-0.433233	5.44669
	126.841	0.602285	-0.438946	5.44669
	126.841	0.350712	-0.442638	5.44669
	126.841	0.194394	-0.442147	5.44669
	126.841	0.206533	-0.440629	5.44669
	126.841	0.26531	-0.440167	5.44669
	126.841	0.285319	-0.440513	5.44669
	126.841	0.27276	-0.440822	5.44669
	126.841	0.260381	-0.440829	5.44669
	126.841	0.259658	-0.440721	5.44669
	126.841	0.312946	-0.440674	5.44669
	126.841	0.441694	-0.440693	5.44669
	126.841	0.493496	-0.440717	5.44669
	126.841	0.373713	-0.440721	5.44669
	126.819	0.240778	-0.440714	5.44669
	126.761	0.217482	-0.440709	5.44669
	126.715	0.253361	-0.44071	5.44669
	126.712	0.276414	-0.440712	5.44669
	126.748	0.273277	-0.440712	5.44669
	126.79	0.263762	-0.448583	5.44669
	126.777	0.260891	-0.468867	5.44669
	126.731	0.26307	-0.477256	5.44669
	126.69	0.265003	-0.458245	5.44669
	126.641	0.265038	-0.437004	5.44669
	126.604	0.313556	-0.433233	5.44669
	126.602	0.440037	-0.438946	5.4507
	126.613	0.492585	-0.442638	5.46104
	126.619	0.423111	-0.442147	5.46531
	126.639	0.417154	-0.440629	5.45562
	126.694	0.445978	-0.440167	5.4448
	126.717	0.362836	-0.440513	5.44287
	126.664	0.253161	-0.440822	5.44579
	126.604	0.275733	-0.440829	5.44767
	126.594	0.428722	-0.440721	5.44742
	126.61	0.501338	-0.440674	5.44664
	126.62	0.381617	-0.440693	5.44641
	126.619	0.290493	-0.440717	5.44658
	126.615	0.390858	-0.440721	5.44674
	126.613	0.480488	-0.440714	5.44675
	126.614	0.386382	-0.440709	5.44669
	126.615	0.250716	-0.44071	5.44667
	126.615	0.217143	-0.440712	5.44668
	126.615	0.249687	-0.440712	5.44669
	126.615	0.274996	-0.440712	5.44669
	126.615	0.273989	-0.440712	5.44669
	126.615	0.264564	-0.440712	5.44669
	126.615	0.260974	-0.440712	5.44669
	126.615	0.26282	-0.440712	5.44669
	126.615	0.264869	-0.440712	5.44669
	126.615	0.265071	-0.440712	5.44669
	126.615	0.264427	-0.440712	5.44669
	126.615	0.264086	-0.440712	5.44669
	126.615	0.264172	-0.440712	5.44669
	126.615	0.264329	-0.440712	5.44669
	126.615	0.264364	-0.440712	5.44669
	126.615	0.313514	-0.440712	5.44669
	126.592	0.440259	-0.440712	5.44669
	126.535	0.492693	-0.440712	5.44669
	126.511	0.373887	-0.440712	5.44669
	126.565	0.241136	-0.440712	5.44669
	126.603	0.26676	-0.440712	5.44669
	126.556	0.478427	-0.440712	5.44669
	126.494	0.680708	-0.440712	5.44669
	126.48	0.611257	-0.440712	5.44669
	126.518	0.350193	-0.440712	5.44669
	126.564	0.190987	-0.440712	5.44669
	126.53	0.205291	-0.440712	5.44669
	126.425	0.266001	-0.440712	5.44669
	126.36	0.28605	-0.440712	5.44669
	126.364	0.272821	-0.440712	5.44669
	126.411	0.309337	-0.440712	5.44669
	126.477	0.435504	-0.440712	5.44669
	126.496	0.492186	-0.440712	5.44669
	126.437	0.375365	-0.440712	5.44669
	126.376	0.241936	-0.440712	5.44669
	126.367	0.26657	-0.440712	5.44669
	126.384	0.428872	-0.440712	5.44669
	126.394	0.504658	-0.440712	5.44669
	126.392	0.432144	-0.440712	5.44669
	126.388	0.465838	-0.440712	5.44669
	126.387	0.618521	-0.440712	5.44669
	126.388	0.58998	-0.440712	5.44669
	126.389	0.412622	-0.440712	5.44669
	126.389	0.380068	-0.440712	5.44669
	126.388	0.483667	-0.440712	5.44669
	126.388	0.547215	-0.440712	5.44669
	126.388	0.538368	-0.440712	5.44669
	126.388	0.51229	-0.440712	5.44669
	126.388	0.455355	-0.440712	5.44669
	126.388	0.383801	-0.440712	5.44669
	126.388	0.463424	-0.440712	5.44669
	126.388	0.634742	-0.440712	5.44669
	126.388	0.59764	-0.440712	5.44669
	126.388	0.360876	-0.440712	5.44669
	126.388	0.2495	-0.440712	5.44669
	126.388	0.381365	-0.440712	5.44669
	126.388	0.540321	-0.440712	5.44669
	126.388	0.570188	-0.448582	5.44669
	126.388	0.478616	-0.468867	5.44669
	126.388	0.372918	-0.477257	5.44669
	126.388	0.4014	-0.458245	5.44669
	126.388	0.506458	-0.437004	5.44669
	126.388	0.549138	-0.433233	5.44669
	126.388	0.481876	-0.438946	5.44669
	126.388	0.332581	-0.442638	5.44669
	126.388	0.277176	-0.442147	5.44669
	126.388	0.402758	-0.440629	5.44669
	126.388	0.490213	-0.440167	5.44669
	126.388	0.386227	-0.440513	5.44669
	126.388	0.247195	-0.440822	5.44669
	126.388	0.215723	-0.440829	5.44669
	126.388	0.299534	-0.440721	5.44669
	126.388	0.451741	-0.440674	5.44669
	126.366	0.55167	-0.440693	5.44669
	126.286	0.599062	-0.440717	5.44669
	126.205	0.642029	-0.440721	5.44669
	126.235	0.554087	-0.440714	5.44669
	126.349	0.340298	-0.440709	5.44669
	126.398	0.207211	-0.44071	5.44669
	126.313	0.264801	-0.440712	5.44669
	126.182	0.489714	-0.440712	5.44669
	126.146	0.68614	-0.440712	5.44669
	126.22	0.658712	-0.440712	5.44669
	126.27	0.572691	-0.440712	5.44669
	126.222	0.594854	-0.440712	5.44669
	126.154	0.544005	-0.440712	5.44669
	126.139	0.402081	-0.440712	5.44669
	126.155	0.392043	-0.440712	5.44669
	126.168	0.443247	-0.440712	5.44669
	126.167	0.370668	-0.440712	5.44669
	126.162	0.30661	-0.440712	5.44669
	126.16	0.450699	-0.440712	5.44669
	126.161	0.704378	-0.440712	5.44669
	126.162	0.786429	-0.440712	5.44669
	126.163	0.587336	-0.440712	5.44669
	126.162	0.304513	-0.440712	5.44669
	126.162	0.229851	-0.440712	5.44669
	126.162	0.442406	-0.440712	5.44669
	126.162	0.679052	-0.440712	5.44669
	126.162	0.623416	-0.440712	5.44669
	126.162	0.405073	-0.440712	5.44669
	126.162	0.365015	-0.440712	5.44669
	126.162	0.480045	-0.440712	5.44669
	126.162	0.551048	-0.440712	5.44669
	126.162	0.541261	-0.440712	5.44669
	126.162	0.512139	-0.440712	5.44669
	126.162	0.503454	-0.440712	5.44669
	126.162	0.510173	-0.440712	5.4507
	126.162	0.516075	-0.440712	5.46104
	126.162	0.516159	-0.440712	5.46531
	126.162	0.514097	-0.440712	5.45562
	126.162	0.513203	-0.440712	5.4448
	126.162	0.513562	-0.440712	5.44287
	126.162	0.51403	-0.440712	5.44579
	126.162	0.514098	-0.440712	5.44767
	126.162	0.51396	-0.440712	5.44742
	126.162	0.464688	-0.440712	5.44664
	126.162	0.337927	-0.440712	5.44641
	126.162	0.285531	-0.440712	5.44658
	126.162	0.404358	-0.440712	5.44674
	126.162	0.487914	-0.440712	5.44675
	126.162	0.433886	-0.440712	5.44669
	126.162	0.472526	-0.440712	5.44667
	126.162	0.669894	-0.440712	5.44668
	126.162	0.764483	-0.440712	5.44669
	126.162	0.639631	-0.440712	5.44669
	126.162	0.538777	-0.440712	5.44669
	126.14	0.636926	-0.440712	5.44669
	126.082	0.729092	-0.440712	5.44669
	126.059	0.587647	-0.440712	5.44669
	126.112	0.37427	-0.440712	5.44669
	126.15	0.414329	-0.440712	5.44669
	126.081	0.66706	-0.440712	5.44669
	125.984	0.833228	-0.440712	5.44669
	125.981	0.775613	-0.440712	5.44669
	126.039	0.588116	-0.440712	5.44669
	126.091	0.46435	-0.440712	5.44669
	126.14	0.419558	-0.440712	5.44669
	126.173	0.386159	-0.440712	5.44669
	126.151	0.477185	-0.440712	5.44669
	126.083	0.688866	-0.440712	5.44669
	126.033	0.819973	-0.440712	5.44669
	126.009	0.762303	-0.440712	5.44669
	125.968	0.587251	-0.440712	5.44669
	125.929	0.517909	-0.440712	5.44669
	125.923	0.646851	-0.440712	5.44669
	125.933	0.740674	-0.440712	5.44669
	125.939	0.638162	-0.440712	5.44669
	125.938	0.546674	-0.440712	5.44669
	125.936	0.640764	-0.440712	5.44669
	125.935	0.777084	-0.440712	5.44669
	125.936	0.810937	-0.440712	5.44669
	125.936	0.778277	-0.440712	5.44669
	125.936	0.75282	-0.440712	5.44669
	125.936	0.753807	-0.440712	5.44669
	125.936	0.714085	-0.440712	5.44669
	125.936	0.590926	-0.440712	5.44669
	125.936	0.487453	-0.440712	5.44669
	125.936	0.428245	-0.440712	5.44669
	125.936	0.381587	-0.440712	5.44669
	125.936	0.472183	-0.440712	5.44669
	125.936	0.639205	-0.440712	5.44669
	125.936	0.645588	-0.440712	5.44669
	125.936	0.583925	-0.440712	5.44669
	125.914	0.653422	-0.440712	5.44669
	125.856	0.769097	-0.440712	5.44669
	125.832	0.803085	-0.440712	5.44669
	125.864	0.777826	-0.440712	5.44669
	125.867	0.755422	-0.440712	5.44669
	125.854	0.755057	-0.440712	5.44669
	125.891	0.762874	-0.440712	5.44669
	125.941	0.766279	-0.440712	5.44669
	125.953	0.764927	-0.440712	5.44669
	125.941	0.71396	-0.440712	5.44669
	125.932	0.586921	-0.440712	5.44669
	125.91	0.53501	-0.440712	5.44669
	125.856	0.65414	-0.440712	5.44669
	125.811	0.78684	-0.440712	5.44669
	125.785	0.81027	-0.440712	5.44669
	125.741	0.72534	-0.440712	5.44669
	125.702	0.575523	-0.440712	5.44669
	125.718	0.526183	-0.440712	5.44669
	125.787	0.654493	-0.440712	5.44669
	125.817	0.790125	-0.440712	5.44669
	125.762	0.811521	-0.440712	5.44669
	125.699	0.773886	-0.440712	5.44669
	125.687	0.701584	-0.440712	5.44669
	125.704	0.578545	-0.440712	5.44669
	125.715	0.48671	-0.440712	5.44669
	125.714	0.481524	-0.440712	5.44669
	125.709	0.559529	-0.440712	5.44669
	125.73	0.699955	-0.440712	5.44669
	125.789	0.797011	-0.440712	5.44669
	125.813	0.798197	-0.440712	5.44669
	125.76	0.765851	-0.440712	5.44669
	125.699	0.752143	-0.440712	5.44669
	125.688	0.70875	-0.440712	5.44669
	125.705	0.589282	-0.440712	5.44669
	125.715	0.537851	-0.440712	5.44669
	125.714	0.654491	-0.440712	5.44669
	125.709	0.785977	-0.440712	5.44669
	125.708	0.760594	-0.440712	5.44669
	125.709	0.598668	-0.440712	5.44669
	125.71	0.523307	-0.440712	5.44669
	125.71	0.645055	-0.440712	5.44669
	125.71	0.787193	-0.440712	5.44669
	125.709	0.813647	-0.440712	5.44669
	125.71	0.726629	-0.440712	5.44669
	125.71	0.574862	-0.440712	5.44669
	125.71	0.476258	-0.440712	5.44669
	125.71	0.478454	-0.440712	5.44669
	125.71	0.561958	-0.440712	5.44669
	125.71	0.702063	-0.440712	5.44669
	125.71	0.797031	-0.440712	5.44669
	125.687	0.797456	-0.440712	5.44669
	125.63	0.765533	-0.440712	5.44669
	125.606	0.752273	-0.440712	5.44669
	125.638	0.758107	-0.448582	5.44669
	125.618	0.765271	-0.468867	5.44669
	125.525	0.766199	-0.477257	5.44669
	125.459	0.764041	-0.458245	5.44669
	125.459	0.762808	-0.437004	5.44669
	125.482	0.763058	-0.433233	5.44669
	125.491	0.763601	-0.446817	5.44669
	125.487	0.76374	-0.470793	5.44669
	125.482	0.763605	-0.478692	5.44669
	125.481	0.763499	-0.458162	5.44669
	125.483	0.763503	-0.436458	5.44669
	125.484	0.763542	-0.433034	5.44669
	125.484	0.763557	-0.439056	5.44669
	125.483	0.763549	-0.442755	5.44669
	125.483	0.763541	-0.442157	5.44669
	125.483	0.76354	-0.440591	5.44669
	125.483	0.763543	-0.440147	5.44669
	125.483	0.763544	-0.440518	5.44669
	125.483	0.763544	-0.440831	5.44669
	125.483	0.763543	-0.44083	5.44669
	125.483	0.763543	-0.440719	5.44669
	125.483	0.763543	-0.440672	5.44669
	125.483	0.763543	-0.440693	5.44669
	125.483	0.763543	-0.440718	5.44669
	125.483	0.763543	-0.440721	5.44669
	125.483	0.763543	-0.440713	5.44669
	125.483	0.763543	-0.440709	5.44669
	125.483	0.763543	-0.44071	5.44669
	125.483	0.763543	-0.440712	5.44669
	125.483	0.763543	-0.440712	5.44669
	125.483	0.763543	-0.440712	5.44669
	125.483	0.763543	-0.440712	5.44669
	125.483	0.763543	-0.440712	5.44669
	125.483	0.763543	-0.440712	5.44669
	125.483	0.763543	-0.440712	5.44669
	125.483	0.763543	-0.440712	5.44669
	125.483	0.763543	-0.440712	5.44669
	125.483	0.763543	-0.440712	5.44669
	125.483	0.763543	-0.440712	5.44669
	125.483	0.763543	-0.440712	5.44669
	125.483	0.763543	-0.440712	5.44669
	125.483	0.763543	-0.440712	5.44669
	125.483	0.763543	-0.440712	5.44669
	125.483	0.763543	-0.440712	5.44669
	125.483	0.763543	-0.440712	5.44669
	125.483	0.763543	-0.440712	5.44669
	125.483	0.763543	-0.440712	5.44669
	125.461	0.763543	-0.440712	5.44669
	125.381	0.763543	-0.440712	5.44669
	125.278	0.763543	-0.440712	5.44669
	125.228	0.763543	-0.440712	5.44669
	125.239	0.763543	-0.440712	5.44669
	125.26	0.763543	-0.440712	5.44669
	125.287	0.763543	-0.440712	5.44669
	125.361	0.763543	-0.440712	5.44669
	125.438	0.763543	-0.440712	5.44669
	125.409	0.763543	-0.440712	5.44669
	125.318	0.763543	-0.440712	5.44669
	125.306	0.763543	-0.440712	5.44669
	125.335	0.763543	-0.440712	5.44669
	125.307	0.763543	-0.440712	5.44669
	125.278	0.763543	-0.440712	5.44669
	125.319	0.763543	-0.440712	5.44669
	125.354	0.763543	-0.440712	5.44669
	125.31	0.763543	-0.440712	5.44669
	125.25	0.763543	-0.440712	5.44669
	125.236	0.763543	-0.440712	5.44669
	125.251	0.763543	-0.440712	5.44669
	125.262	0.763543	-0.448582	5.44669
	125.261	0.763543	-0.468867	5.44669
	125.257	0.763543	-0.477257	5.44669
	125.256	0.763543	-0.458245	5.44669
	125.256	0.763543	-0.437004	5.44669
	125.257	0.763543	-0.433233	5.44669
	125.257	0.763543	-0.438946	5.44669
	125.257	0.763543	-0.442638	5.44669
	125.257	0.763543	-0.442147	5.44669
	125.257	0.763543	-0.440629	5.44669
	125.257	0.763543	-0.440167	5.44669
	125.257	0.763543	-0.440513	5.44669
	125.257	0.763543	-0.440822	5.44669
	125.257	0.763543	-0.440829	5.44669
	125.257	0.763543	-0.440721	5.44669
	125.257	0.763543	-0.440674	5.44669
	125.257	0.763543	-0.440693	5.44669
	125.257	0.763543	-0.440717	5.44669
	125.257	0.763543	-0.440721	5.44669
	125.257	0.763543	-0.440714	5.44669
	125.257	0.763543	-0.440709	5.44669
	125.257	0.763543	-0.44071	5.44669
	125.257	0.763543	-0.440712	5.44669
	125.257	0.763543	-0.440712	5.44669
	125.257	0.763543	-0.440712	5.44669
	125.235	0.763543	-0.440712	5.44669
	125.177	0.763543	-0.440712	5.44669
	125.153	0.763543	-0.440712	5.44669
	125.185	0.763543	-0.440712	5.44669
	125.188	0.812733	-0.440712	5.44669
	125.152	0.939509	-0.440712	5.44669
	125.11	0.991941	-0.440712	5.44669
	125.056	0.873123	-0.448582	5.44669
	125.019	0.740368	-0.468867	5.44669
	125.017	0.765995	-0.477257	5.44669
	125.03	0.977663	-0.458245	5.44669
	125.035	1.22914	-0.437004	5.44669
	125.033	1.33565	-0.433233	5.44669
	125.03	1.30298	-0.438946	5.44669
	125.03	1.20417	-0.442638	5.44669
	125.03	1.01933	-0.442147	5.44669
	125.031	0.804904	-0.440629	5.44669
	125.031	0.753527	-0.440167	5.44669
	125.031	0.951477	-0.440513	5.44669
	125.031	1.22291	-0.440822	5.44669
	125.031	1.3424	-0.440829	5.44669
	125.031	1.25884	-0.440721	5.44669
	125.031	1.07711	-0.440674	5.44669
	125.031	1.01418	-0.440693	5.44669
	125.031	1.14818	-0.448588	5.44669
	125.031	1.29103	-0.476747	5.44669
	125.031	1.31343	-0.505414	5.44669
	125.031	1.27365	-0.494788	5.44669
	125.031	1.24928	-0.454535	5.44669
	125.031	1.25325	-0.429525	5.44669
	125.031	1.26359	-0.431468	5.44669
	125.031	1.2665	-0.440872	5.44669
	125.031	1.26405	-0.444073	5.44669
	125.031	1.26199	-0.442064	5.44669
	125.031	1.262	-0.440083	5.44669
	125.031	1.26273	-0.439968	5.44669
	125.008	1.26304	-0.440623	5.44669
	124.929	1.2629	-0.440939	5.44669
	124.847	1.26274	-0.440838	5.44669
	124.855	1.26272	-0.440684	5.44669
	124.889	1.26277	-0.440655	5.44669
	124.879	1.21361	-0.440698	5.44669
	124.904	1.08682	-0.440726	5.44669
	124.969	1.03438	-0.440723	5.44669
	124.973	1.15319	-0.440711	5.44669
	124.927	1.28595	-0.440708	5.44669
	124.88	1.30952	-0.44071	5.44669
	124.851	1.22463	-0.440712	5.44669
	124.873	1.07478	-0.440713	5.44669
	124.896	1.02541	-0.448582	5.44669
	124.853	1.15372	-0.468867	5.44669
	124.798	1.28936	-0.477256	5.44669
	124.785	1.31076	-0.458245	5.44669
	124.799	1.27312	-0.437004	5.44669
	124.809	1.25001	-0.433233	5.44669
	124.808	1.25375	-0.438946	5.44669
	124.804	1.21434	-0.442638	5.44669
	124.803	1.09034	-0.442147	5.44669
	124.804	1.03559	-0.440629	5.44669
	124.805	1.15245	-0.440167	5.44669
	124.805	1.28521	-0.440513	5.44669
	124.804	1.30947	-0.440822	5.44669
	124.804	1.27406	-0.440829	5.44669
	124.804	1.25086	-0.440721	5.44669
	124.804	1.25377	-0.440674	5.44669
	124.804	1.26324	-0.440693	5.44669
	124.804	1.26618	-0.440717	5.44669
	124.804	1.26404	-0.440721	5.44669
	124.804	1.2621	-0.440714	5.44669
	124.782	1.26205	-0.440709	5.44669
	124.702	1.26271	-0.44071	5.44669
	124.599	1.26301	-0.440712	5.44669
	124.549	1.2629	-0.440712	5.44669
	124.56	1.26275	-0.440712	5.44669
	124.603	1.26272	-0.440712	5.44669
	124.666	1.26277	-0.440712	5.44669
	124.684	1.26279	-0.440712	5.44669
	124.626	1.26279	-0.440712	5.4507
	124.566	1.26278	-0.440712	5.46104
	124.557	1.26277	-0.440712	5.46531
	124.574	1.26278	-0.440712	5.45562
	124.584	1.26278	-0.440712	5.4448
	124.582	1.26278	-0.440712	5.44287
	124.578	1.26278	-0.440712	5.44579
	124.577	1.26278	-0.440712	5.44767
	124.578	1.26278	-0.440712	5.44742
	124.578	1.26278	-0.440712	5.44664
	124.578	1.26278	-0.440712	5.44641
	124.578	1.31197	-0.440712	5.44658
	124.578	1.48794	-0.440712	5.44674
	124.578	1.71633	-0.440712	5.44675
	124.578	1.82591	-0.440712	5.44669
	124.578	1.80274	-0.448582	5.44667
	124.578	1.756	-0.468867	5.44668
	124.578	1.74496	-0.477257	5.44669
	124.578	1.757	-0.458245	5.44669
	124.578	1.76598	-0.437004	5.44669
	124.578	1.76545	-0.433233	5.44669
	124.578	1.71286	-0.438946	5.44669
	124.578	1.58484	-0.442638	5.44669
	124.578	1.5331	-0.442147	5.44669
	124.578	1.65265	-0.440629	5.44669
	124.578	1.78546	-0.440167	5.44669
	124.578	1.80879	-0.440513	5.44669
	124.578	1.77297	-0.440822	5.44669
	124.578	1.74993	-0.440829	5.44669
	124.578	1.75305	-0.440721	5.44669
	124.578	1.76256	-0.440674	5.44669
	124.556	1.76543	-0.440693	5.44669
	124.476	1.76325	-0.448588	5.44669
	124.395	1.76132	-0.468876	5.44669
	124.425	1.76128	-0.477258	5.44669
	124.539	1.76196	-0.458243	5.44669
	124.61	1.76225	-0.437002	5.44669
	124.604	1.76213	-0.433233	5.44669
	124.578	1.76198	-0.438947	5.44669
	124.569	1.76196	-0.442638	5.44669
	124.552	1.762	-0.442147	5.44669
	124.478	1.76203	-0.440628	5.44669
	124.397	1.76203	-0.440167	5.44669
	124.425	1.76201	-0.440513	5.44669
	124.516	1.76201	-0.440822	5.44669
	124.53	1.76201	-0.440829	5.44669
	124.501	1.76202	-0.440721	5.44669
	124.506	1.76202	-0.440674	5.44669
	124.477	1.76202	-0.440693	5.44669
	124.39	1.76202	-0.440717	5.44669
	124.33	1.76202	-0.440721	5.44669
	124.33	1.76202	-0.440714	5.44669
	124.351	1.76202	-0.440709	5.44669
	124.359	1.76202	-0.44071	5.44669
	124.355	1.76202	-0.440712	5.44669
	124.351	1.76202	-0.440712	5.44669
	124.35	1.76202	-0.440712	5.44669
	124.352	1.76202	-0.440712	5.44669
	124.352	1.8112	-0.440712	5.44669
	124.352	1.93798	-0.440712	5.44669
	124.352	1.99041	-0.440712	5.44669
	124.352	1.87159	-0.440712	5.44669
	124.352	1.78803	-0.440712	5.44669
	124.352	1.89124	-0.440712	5.44669
	124.352	1.97938	-0.440712	5.44669
	124.352	1.93282	-0.440712	5.44669
	124.352	1.97297	-0.440712	5.44669
	124.352	2.11912	-0.440712	5.44669
	124.352	2.13474	-0.440712	5.44669
	124.352	2.03518	-0.440712	5.44669
	124.352	1.97935	-0.440712	5.44669
	124.352	1.99	-0.440712	5.44669
	124.352	2.01409	-0.440712	5.44669
	124.352	2.06955	-0.440712	5.44669
	124.352	2.19038	-0.440712	5.44669
	124.352	2.28729	-0.440712	5.44669
	124.352	2.24619	-0.440712	5.44669
	124.352	2.09001	-0.440712	5.44669
	124.352	2.02265	-0.440712	5.44669
	124.352	2.14571	-0.440712	5.44669
	124.352	2.28555	-0.440712	5.44669
	124.352	2.31058	-0.440712	5.44669
	124.352	2.27297	-0.440712	5.44669
	124.352	2.24858	-0.440712	5.44669
	124.352	2.25177	-0.440712	5.44669
	124.352	2.31097	-0.440712	5.44669
	124.352	2.44081	-0.440712	5.44669
	124.352	2.49096	-0.440712	5.44669
	124.352	2.41929	-0.440712	5.44669
	124.352	2.46246	-0.440712	5.44669
	124.352	2.668	-0.440712	5.44669
	124.352	2.8136	-0.440712	5.44669
	124.352	2.81338	-0.440712	5.44669
	124.352	2.76341	-0.440712	5.44669
	124.352	2.74286	-0.440712	5.44669
	124.352	2.75205	-0.440712	5.44669
	124.352	2.76322	-0.440712	5.44669
	124.352	2.76463	-0.440712	5.44669
	124.352	2.76125	-0.440712	5.44669
	124.352	2.75933	-0.440712	5.44669
	124.352	2.75973	-0.440712	5.44669
	124.352	2.76058	-0.440712	5.44669
	124.352	2.76079	-0.440712	5.44669
	124.33	2.76058	-0.440712	5.44669
	124.272	2.76042	-0.440712	5.44669
	124.226	2.76042	-0.440712	5.44669
	124.222	2.76049	-0.440712	5.44669
	124.237	2.76051	-0.440712	5.44669
	124.221	2.7605	-0.440712	5.44669
	124.162	2.76048	-0.440712	5.44669
	124.112	2.76048	-0.440712	5.44669
	124.108	2.76049	-0.440712	5.44669
	124.123	2.76049	-0.440712	5.44669
	124.131	2.76049	-0.440712	5.44669
	124.129	2.76049	-0.440712	5.44669
	124.125	2.76049	-0.440712	5.44669
	124.124	2.76049	-0.440712	5.44669
	124.125	2.76049	-0.440712	5.44669
	124.126	2.80968	-0.440712	5.44669
	124.126	2.98564	-0.440712	5.44669
	124.126	3.16485	-0.440712	5.44669
	124.125	3.14765	-0.440712	5.44669
	124.126	3.07205	-0.440712	5.44669
	124.126	3.14413	-0.440712	5.44669
	124.126	3.26585	-0.440712	5.44669
	124.126	3.30145	-0.440712	5.44669
	124.126	3.27472	-0.440712	5.44669
	124.126	3.25112	-0.440712	5.44669
	124.126	3.25078	-0.440712	5.44669
	124.126	3.25903	-0.440712	5.44669
	124.126	3.26261	-0.448582	5.44669
	124.126	3.26118	-0.468867	5.44669
	124.126	3.25931	-0.477257	5.44669
	124.126	3.25903	-0.458245	5.44669
	124.103	3.25958	-0.437004	5.44669
	124.046	3.25991	-0.433233	5.44669
	124.022	3.25985	-0.438946	5.44669
	124.054	3.25971	-0.442638	5.44669
	124.056	3.25967	-0.442147	5.44669
	124.043	3.3089	-0.440629	5.44669
	124.081	3.4357	-0.440167	5.44669
	124.131	3.53732	-0.440513	5.44669
	124.143	3.59446	-0.448693	5.44669
	124.108	3.6901	-0.468984	5.44669
	124.02	3.77612	-0.477266	5.44669
	123.916	3.78865	-0.458208	5.44669
	123.893	3.76498	-0.436984	5.44669
	123.962	3.75088	-0.433239	5.44669
	124.006	3.75343	-0.438955	5.44669
	123.979	3.75951	-0.44264	5.44669
	123.971	3.76116	-0.442145	5.44669
	123.98	3.75968	-0.440627	5.44669
	123.942	3.75848	-0.440167	5.44669
	123.894	3.7585	-0.440514	5.44669
	123.883	3.75894	-0.440822	5.44669
	123.894	3.8083	-0.440828	5.44669
	123.903	3.935	-0.440721	5.44669
	123.903	4.03652	-0.440674	5.44669
	123.899	4.09366	-0.440693	5.44669
	123.898	4.18933	-0.440717	5.44669
	123.899	4.27536	-0.440721	5.44669
	123.899	4.28789	-0.440714	5.44669
	123.9	4.26422	-0.440709	5.44669
	123.899	4.25011	-0.44071	5.44669
	123.899	4.25266	-0.440712	5.44669
	123.899	4.30794	-0.440712	5.44669
	123.899	4.48555	-0.440712	5.44669
	123.899	4.66328	-0.440712	5.44669
	123.899	4.64488	-0.440712	5.44669
	123.899	4.5693	-0.440712	5.44669
	123.899	4.64181	-0.440712	5.44669
	123.899	4.76371	-0.440712	5.44669
	123.899	4.79923	-0.440712	5.44669
	123.899	4.7724	-0.448582	5.44669
	123.899	4.7488	-0.468867	5.44669
	123.899	4.79767	-0.477257	5.44669
	123.899	4.98191	-0.458245	5.44669
	123.899	5.21388	-0.437004	5.44669
	123.877	5.32202	-0.433233	5.44669
	123.819	5.34616	-0.438946	5.44669
	123.796	5.42592	-0.442638	5.44669
	123.827	5.51706	-0.442147	5.44669
	123.808	5.58658	-0.440629	5.44669
	123.737	5.69113	-0.440167	5.44669
	123.729	5.77649	-0.440513	5.44669
	123.753	5.78557	-0.440822	5.44669
	123.721	5.7607	-0.440829	5.44669
	123.67	5.74732	-0.440721	5.44669
	123.656	5.79978	-0.440674	5.44669
	123.667	5.98189	-0.440693	5.44669
	123.677	6.21169	-0.440717	5.44669
	123.677	6.31968	-0.440721	5.44669
	123.673	6.29534	-0.440714	5.4507
	123.672	6.29786	-0.440709	5.46104
	123.672	6.46324	-0.44071	5.46531
	123.673	6.70384	-0.440712	5.45562
	123.673	6.8223	-0.440712	5.4448
	123.673	6.79851	-0.440712	5.44287
	123.673	6.74836	-0.440712	5.44579
	123.673	6.7853	-0.440712	5.44767
	123.673	6.97401	-0.440712	5.44742
	123.673	7.21211	-0.440712	5.44664
	123.673	7.32122	-0.440712	5.44641
	123.673	7.34359	-0.440712	5.44658
	123.673	7.47146	-0.440712	5.44674
	123.673	7.68955	-0.440712	5.44675
	123.673	7.81195	-0.440712	5.44669
	123.673	7.79782	-0.440712	5.44667
	123.673	7.75031	-0.440712	5.44668
	123.673	7.78493	-0.440712	5.44669
	123.673	7.97173	-0.440712	5.44669
	123.673	8.20985	-0.440712	5.44669
	123.673	8.31965	-0.440712	5.44669
	123.673	8.29312	-0.440712	5.44669
	123.673	8.29408	-0.440712	5.44669
	123.673	8.45958	-0.440712	5.44669
	123.673	8.70079	-0.440712	5.44669
	123.673	8.81946	-0.440712	5.44669
	123.673	8.84473	-0.440712	5.4507
	123.673	8.97042	-0.440712	5.46104
	123.673	9.18656	-0.440712	5.46531
	123.673	9.30893	-0.440712	5.45562
	123.651	9.29547	-0.440712	5.4448
	123.593	9.29745	-0.440712	5.44287
	123.547	9.45873	-0.440712	5.44579
	123.521	9.6978	-0.440712	5.44767
	123.478	9.86627	-0.440712	5.44742
	123.439	10.0193	-0.440712	5.44664
	123.456	10.2468	-0.440712	5.44641
	123.546	10.5199	-0.440712	5.44658
	123.634	10.7377	-0.440712	5.44674
	123.602	10.8595	-0.440712	5.44675
	123.486	11.0008	-0.440712	5.44669
	123.414	11.1909	-0.440712	5.44667
	123.42	11.297	-0.440712	5.44668
	123.447	11.2861	-0.440712	5.44669
	123.456	11.2949	-0.440712	5.44669
	123.451	11.4581	-0.440712	5.44669
	123.445	11.7448	-0.448582	5.44669
	123.445	12.0387	-0.468867	5.44669
	123.446	12.2933	-0.477257	5.44669
	123.447	12.5293	-0.458245	5.44669
	123.447	12.7222	-0.437004	5.44669
	123.447	12.8467	-0.433233	5.44669
	123.447	12.9981	-0.438946	5.44669
	123.447	13.1914	-0.442638	5.44669
	123.447	13.3445	-0.450018	5.44669
	123.447	13.5075	-0.468784	5.44669
	123.447	13.6954	-0.476711	5.44669
	123.447	13.793	-0.458046	5.44669
	123.447	13.8284	-0.437114	5.44669
	123.447	13.9658	-0.43335	5.44669
	123.447	14.2325	-0.438956	5.44669
	123.447	14.5272	-0.4426	5.44669
	123.447	14.7401	-0.442128	5.44669
	123.447	14.8522	-0.440634	5.44669
	123.447	14.9912	-0.440176	5.44669
	123.447	15.1837	-0.440515	5.44669
	123.424	15.2917	-0.44082	5.44669
	123.367	15.3299	-0.440827	5.44669
	123.321	15.4647	-0.440722	5.44669
	123.317	15.6802	-0.440675	5.44669
	123.354	15.8481	-0.440693	5.44669
	123.396	16.0094	-0.440717	5.44669
	123.36	16.2405	-0.440721	5.44669
	123.257	16.5122	-0.440714	5.44669
	123.215	16.7773	-0.440709	5.44669
	123.276	17.0256	-0.44071	5.44669
	123.324	17.2199	-0.440712	5.44669
	123.279	17.3407	-0.440712	5.44669
	123.236	17.49	-0.440712	5.44669
	123.277	17.6837	-0.440712	5.44669
	123.339	17.8378	-0.440712	5.44669
	123.355	18.0009	-0.440712	5.44669
	123.318	18.1886	-0.440712	5.44669
	123.249	18.3352	-0.440712	5.44669
	123.203	18.4974	-0.440712	5.44669
	123.204	18.6873	-0.440712	5.44669
	123.22	18.786	-0.440712	5.44669
	123.248	18.772	-0.440712	5.44669
	123.303	18.7822	-0.440712	5.44669
	123.323	18.9471	-0.440712	5.44669
	123.269	19.1848	-0.440712	5.44669
	123.21	19.3022	-0.440712	5.44669
	123.2	19.279	-0.440712	5.44669
	123.216	19.2294	-0.440712	5.44669
	123.226	19.2664	-0.440712	5.44669
	123.224	19.4549	-0.440712	5.44669
	123.22	19.6929	-0.440712	5.44669
	123.219	19.8021	-0.440712	5.44669
	123.22	19.7753	-0.440712	5.44669
	123.221	19.7272	-0.440712	5.44669
	123.221	19.7169	-0.440712	5.44669
	123.22	19.7789	-0.440712	5.44669
	123.198	19.9639	-0.440712	5.44669
	123.141	20.1915	-0.440712	5.44669
	123.117	20.2976	-0.440712	5.44669
	123.171	20.2732	-0.440712	5.44669
	123.231	20.2764	-0.440712	5.44669
	123.242	20.4421	-0.440712	5.44669
	123.203	20.6826	-0.440712	5.44669
	123.135	20.8009	-0.440712	5.44669
	123.113	20.8262	-0.440712	5.44669
	123.171	20.9521	-0.440712	5.44669
	123.21	21.1683	-0.440712	5.44669
	123.14	21.2906	-0.440712	5.44669
	123.042	21.2771	-0.440712	5.44669
	123.061	21.2299	-0.440712	5.44669
	123.155	21.2152	-0.440712	5.44669
	123.173	21.2751	-0.440712	5.44669
	123.122	21.4608	-0.440712	5.44669
	123.069	21.6894	-0.440712	5.44669
	123.015	21.7957	-0.440712	5.44669
	122.982	21.771	-0.440712	5.44669
	122.982	21.7248	-0.440712	5.44669
	122.994	21.7146	-0.440712	5.44669
	122.998	21.7267	-0.448582	5.44669
	122.996	21.7355	-0.468867	5.44669
	122.993	21.784	-0.477257	5.44669
	122.993	21.9566	-0.458245	5.44669
	122.994	22.1838	-0.437004	5.44669
	122.994	22.3433	-0.433233	5.44669
	122.994	22.4968	-0.438946	5.44669
	122.994	22.6785	-0.442638	5.44669
	122.994	22.7768	-0.442147	5.44669
	122.994	22.7656	-0.440629	5.44669
	122.994	22.777	-0.440167	5.44669
	122.994	22.9415	-0.440513	5.44669
	122.994	23.1785	-0.440822	5.44669
	122.994	23.345	-0.440829	5.44669
	122.994	23.498	-0.440721	5.44669
	122.994	23.6769	-0.440674	5.44669
	122.994	23.7743	-0.440693	5.44669
	122.994	23.7636	-0.448588	5.44669
	122.972	23.7265	-0.468876	5.44669
	122.892	23.7642	-0.477258	5.44669
	122.811	23.9486	-0.458243	5.44669
	122.841	24.1846	-0.437002	5.44669
	122.955	24.2944	-0.433233	5.44669
	123.026	24.3178	-0.438947	5.44669
	123.02	24.4459	-0.442638	5.44669
	122.994	24.6637	-0.442147	5.44669
	122.962	24.8351	-0.440628	5.44669
	122.911	24.9969	-0.440167	5.44669
	122.892	25.1779	-0.440513	5.44669
	122.924	25.3221	-0.440822	5.44669
	122.925	25.4365	-0.440829	5.44669
	122.889	25.5011	-0.440721	5.44669
	122.869	25.5475	-0.440674	5.44669
	122.873	25.701	-0.440693	5.44669
	122.86	25.9704	-0.440717	5.44669
	122.827	26.2114	-0.440721	5.44669
	122.836	26.2947	-0.440714	5.44669
	122.854	26.2563	-0.440709	5.44669
	122.815	26.2618	-0.44071	5.44669
	122.762	26.4334	-0.440712	5.44669
	122.75	26.7247	-0.440712	5.44669
	122.762	27.0176	-0.440712	5.44669
	122.772	27.221	-0.440712	5.44669
	122.772	27.2805	-0.440712	5.44669
	122.768	27.2455	-0.440712	5.44669
	122.767	27.2117	-0.440712	5.44669
	122.767	27.2594	-0.440712	5.44669
	122.768	27.4469	-0.440712	5.44669
	122.768	27.7298	-0.440712	5.44669
	122.768	28.0135	-0.440712	5.44669
	122.768	28.216	-0.448582	5.44669
	122.768	28.2784	-0.468867	5.44669
	122.768	28.2942	-0.477257	5.44669
	122.768	28.4359	-0.458245	5.44669
	122.768	28.6622	-0.437004	5.44669
	122.768	28.7831	-0.433233	5.44669
	122.768	28.7654	-0.438946	5.44669
	122.768	28.7661	-0.442638	5.44669
	122.768	28.9284	-0.442147	5.44669
	122.768	29.2175	-0.440629	5.44669
	122.768	29.5128	-0.440167	5.44669
	122.746	29.718	-0.440513	5.44669
	122.666	29.7773	-0.440822	5.44669
	122.585	29.7417	-0.440829	5.44669
	122.615	29.7076	-0.440721	5.44669
	122.706	29.7063	-0.440674	5.44669
	122.72	29.7671	-0.440693	5.44669
	122.69	29.9484	-0.440717	5.44669
	122.718	30.2241	-0.440721	5.44669
	122.746	30.507	-0.440714	5.44669
	122.683	30.7117	-0.440709	5.44669
	122.569	30.7754	-0.44071	5.44669
	122.509	30.7416	-0.440712	5.44669
	122.519	30.756	-0.440712	5.44669
	122.544	30.9298	-0.440712	5.44669
	122.55	31.1696	-0.440712	5.44669
	122.567	31.2848	-0.440712	5.44669
	122.619	31.2599	-0.440712	5.44669
	122.643	31.2596	-0.440712	5.44669
	122.591	31.424	-0.440712	5.44669
	122.532	31.6652	-0.440712	5.44669
	122.521	31.7843	-0.440712	5.44669
	122.536	31.7605	-0.440712	5.44669
	122.547	31.7102	-0.440712	5.44669
	122.546	31.747	-0.440712	5.44669
	122.541	31.8866	-0.440712	5.44669
	122.54	31.9488	-0.440712	5.44669
	122.541	31.8787	-0.440712	5.44669
	122.542	31.9182	-0.440712	5.44669
	122.542	32.1217	-0.440712	5.44669
	122.542	32.2677	-0.440712	5.44669
	122.541	32.2684	-0.440712	5.44669
	122.541	32.2187	-0.440712	5.44669
	122.542	32.2471	-0.440712	5.44669
	122.542	32.4321	-0.440712	5.44669
	122.542	32.6716	-0.440712	5.44669
	122.542	32.7827	-0.440712	5.44669
	122.542	32.7562	-0.440712	5.44669
	122.542	32.7075	-0.440712	5.44669
	122.542	32.746	-0.440712	5.44669
	122.542	32.9349	-0.440712	5.44669
	122.542	33.1725	-0.440712	5.44669
	122.542	33.2813	-0.440712	5.44669
	122.542	33.2546	-0.440712	5.44669
	122.519	33.2066	-0.440712	5.44669
	122.462	33.2455	-0.440712	5.44669
	122.438	33.4343	-0.440712	5.44669
	122.492	33.6717	-0.440712	5.44669
	122.552	33.7805	-0.440712	5.44669
	122.563	33.7538	-0.440712	5.44669
	122.547	33.7058	-0.440712	5.44669
	122.536	33.7447	-0.440712	5.44669
	122.537	33.9335	-0.440712	5.44669
	122.542	34.1709	-0.440712	5.44669
	122.543	34.2797	-0.440712	5.44669
	122.542	34.253	-0.440712	5.44669
	122.541	34.2051	-0.440712	5.44669
	122.541	34.244	-0.440712	5.44669
	122.541	34.4327	-0.440712	5.44669
	122.542	34.6701	-0.440712	5.44669
	122.542	34.779	-0.440712	5.44669
	122.541	34.7523	-0.440712	5.44669
	122.541	34.7043	-0.440712	5.44669
	122.519	34.694	-0.440712	5.44669
	122.439	34.7068	-0.440712	5.44669
	122.336	34.7158	-0.440712	5.44669
	122.286	34.7643	-0.440712	5.44669
	122.319	34.9367	-0.440712	5.44669
	122.42	35.1639	-0.440712	5.44669
	122.506	35.2742	-0.440712	5.44669
	122.471	35.2518	-0.440712	5.44669
	122.375	35.2543	-0.440712	5.44669
	122.362	35.419	-0.440712	5.44669
	122.393	35.6593	-0.440712	5.44669
	122.366	35.7779	-0.440712	5.44669
	122.337	35.7542	-0.440712	5.44669
	122.378	35.7041	-0.440712	5.44669
	122.412	35.741	-0.440712	5.44669
	122.368	35.9297	-0.440712	5.44669
	122.309	36.217	-0.440712	5.44669
	122.294	36.5021	-0.448582	5.44669
	122.309	36.7036	-0.468867	5.44669
	122.32	36.8143	-0.477257	5.44669
	122.319	36.9568	-0.458245	5.44669
	122.315	37.2005	-0.437004	5.44669
	122.314	37.484	-0.433233	5.44669
	122.315	37.7005	-0.438946	5.44669
	122.315	37.7688	-0.442638	5.44669
	122.316	37.7329	-0.442147	5.44669
	122.293	37.6955	-0.440629	5.44669
	122.213	37.6929	-0.440167	5.44669
	122.132	37.7544	-0.448384	5.44669
	122.14	37.9364	-0.468978	5.44669
	122.174	38.2122	-0.477374	5.44669
	122.141	38.4948	-0.458255	5.44669
	122.086	38.6994	-0.436966	5.44669
	122.07	38.8123	-0.433214	5.44669
	122.082	38.9546	-0.438951	5.44669
	122.093	39.1482	-0.442647	5.44669
	122.093	39.2555	-0.442149	5.44669
	122.112	39.2438	-0.440626	5.44669
	122.167	39.2518	-0.440165	5.44669
	122.192	39.4151	-0.440513	5.44669
	122.139	39.6528	-0.440823	5.44669
	122.079	39.7708	-0.440829	5.44669
	122.068	39.7479	-0.440721	5.44669
	122.084	39.7474	-0.440674	5.44669
	122.094	39.911	-0.440692	5.44669
	122.093	40.2012	-0.440717	5.44669
	122.089	40.4471	-0.440721	5.44669
	122.087	40.5252	-0.440714	5.44669
	122.088	40.532	-0.440709	5.44669
	122.089	40.6152	-0.44071	5.44669
	122.089	40.7632	-0.440712	5.44669
	122.089	40.9614	-0.440712	5.44669
	122.089	41.2149	-0.440712	5.44669
	122.089	41.4827	-0.440712	5.44669
	122.089	41.6891	-0.440712	5.44669
	122.089	41.7588	-0.440712	5.44669
	122.089	41.7762	-0.440712	5.44669
	122.089	41.916	-0.440712	5.44669
	122.089	42.1901	-0.440712	5.44669
	122.089	42.4871	-0.440712	5.44669
	122.089	42.6983	-0.440712	5.44669
	122.089	42.8088	-0.440712	5.44669
	122.089	42.9478	-0.440712	5.44669
	122.067	43.1409	-0.440712	5.44669
	122.009	43.2491	-0.440712	5.44669
	121.985	43.2872	-0.440712	5.44669
	122.017	43.4219	-0.440712	5.44669
	122.02	43.6373	-0.440712	5.44669
	122.007	43.8054	-0.440712	5.44669
	122.022	43.9666	-0.440712	5.44669
	121.992	44.1486	-0.440712	5.44669
	121.9	44.2934	-0.440712	5.44669
	121.839	44.4077	-0.440712	5.44669
	121.84	44.4721	-0.440712	5.44669
	121.862	44.5675	-0.440712	5.44669
	121.87	44.8479	-0.440712	5.44669
	121.866	45.219	-0.440712	5.44669
	121.861	45.5171	-0.440712	5.44669
	121.861	45.696	-0.440712	5.44669
	121.862	45.7436	-0.440712	5.44669
	121.863	45.7125	-0.440712	5.44669
	121.863	45.7828	-0.440712	5.44669
	121.863	46.1344	-0.440712	5.44669
	121.863	46.6011	-0.440712	5.44669
	121.863	46.8245	-0.440712	5.44669
	121.863	46.7764	-0.440712	5.44669
	121.863	46.7299	-0.440712	5.44669
	121.863	46.8835	-0.440712	5.44669
	121.863	47.1366	-0.448582	5.44669
	121.863	47.3137	-0.468867	5.44669
	121.863	47.4654	-0.477257	5.44669
	121.863	47.6401	-0.458245	5.44669
	121.863	47.7853	-0.437004	5.44669
	121.863	47.9515	-0.433233	5.44669
	121.863	48.1437	-0.438946	5.44669
	121.863	48.2418	-0.442638	5.44669
	121.84	48.276	-0.442147	5.44669
	121.783	48.4127	-0.440629	5.44669
	121.759	48.6795	-0.440167	5.44669
	121.791	48.9745	-0.440513	5.44669
	121.793	49.1875	-0.440822	5.44669
	121.758	49.2503	-0.440829	5.44669
	121.716	49.2133	-0.440721	5.44669
	121.662	49.2266	-0.440674	5.44669
	121.625	49.3518	-0.440693	5.44669
	121.623	49.4656	-0.440717	5.44669
	121.657	49.5284	-0.440721	5.44669
	121.72	49.6713	-0.440714	5.44669
	121.742	49.9304	-0.440709	5.44669
	121.685	50.1709	-0.44071	5.44669
	121.625	50.2576	-0.440712	5.44669
	121.615	50.2208	-0.440712	5.44669
	121.632	50.2257	-0.440712	5.44669
	121.642	50.3965	-0.440712	5.44669
	121.64	50.6386	-0.440712	5.44669
	121.636	50.7557	-0.440712	5.44669
	121.635	50.78	-0.440712	5.44669
	121.636	50.9059	-0.440712	5.44669
	121.637	51.1224	-0.440712	5.44669
	121.637	51.2449	-0.440712	5.44669
	121.636	51.2805	-0.440712	5.44669
	121.636	51.4092	-0.440712	5.44669
	121.636	51.6229	-0.440712	5.44669
	121.636	51.7432	-0.440712	5.44669
	121.636	51.7297	-0.440712	5.44669
	121.636	51.7325	-0.440712	5.44669
	121.636	51.894	-0.440712	5.44669
	121.636	52.133	-0.440712	5.44669
	121.636	52.2521	-0.440712	5.44669
	121.636	52.2784	-0.440712	5.44669
	121.636	52.4043	-0.440712	5.44669
	121.636	52.6694	-0.440712	5.44669
	121.636	52.9675	-0.440712	5.44669
	121.636	53.2317	-0.440712	5.44669
	121.636	53.4701	-0.440712	5.44669
	121.636	53.6606	-0.440712	5.44669
	121.636	53.7341	-0.440712	5.44669
	121.636	53.7588	-0.440712	5.44669
	121.636	53.9003	-0.440712	5.44669
	121.636	54.1233	-0.440712	5.44669
	121.636	54.2921	-0.440712	5.44669
	121.636	54.4511	-0.440712	5.44669
	121.636	54.6809	-0.448582	5.44669
	121.636	54.9528	-0.468867	5.44669
	121.636	55.1694	-0.477257	5.44669
	121.636	55.291	-0.458245	5.44669
	121.636	55.4327	-0.444874	5.44669
	121.614	55.623	-0.461389	5.44669
	121.557	55.7783	-0.475491	5.44669
	121.511	55.9432	-0.460171	5.44669
	121.485	56.1312	-0.438439	5.44669
	121.441	56.2773	-0.43315	5.44669
	121.425	56.4392	-0.438401	5.44669
	121.476	56.6783	-0.442439	5.44669
	121.511	56.9531	-0.442258	5.44669
	121.463	57.1675	-0.440745	5.4507
	121.424	57.2872	-0.440176	5.46104
	121.468	57.429	-0.440475	5.46531
	121.508	57.6691	-0.440803	5.45562
	121.465	57.9514	-0.440834	5.4448
	121.404	58.2179	-0.44073	5.44287
	121.389	58.4629	-0.440676	5.44579
	121.404	58.6554	-0.44069	5.44767
	121.415	58.7765	-0.440715	5.44742
	121.414	58.9266	-0.440721	5.44664
	121.41	59.1698	-0.440714	5.44641
	121.409	59.4504	-0.440709	5.44658
	121.409	59.6659	-0.44071	5.44674
	121.41	59.7839	-0.440712	5.44675
	121.41	59.9738	-0.440712	5.44669
	121.41	60.3408	-0.440712	5.44667
	121.41	60.676	-0.440712	5.44668
	121.41	60.7746	-0.440712	5.44669
	121.41	60.76	-0.440712	5.44669
	121.41	60.8764	-0.440712	5.44669
	121.41	61.1521	-0.440712	5.44669
	121.41	61.458	-0.440712	5.44669
	121.41	61.6725	-0.440712	5.44669
	121.41	61.7319	-0.440712	5.44669
	121.41	61.693	-0.440712	5.44669
	121.41	61.7068	-0.440712	5.44669
	121.41	61.882	-0.440712	5.44669
	121.41	62.1228	-0.440712	5.44669
	121.41	62.2378	-0.440712	5.44669
	121.41	62.2125	-0.440712	5.44669
	121.41	62.1629	-0.440712	5.44669
	121.388	62.1515	-0.440712	5.44669
	121.33	62.1643	-0.440712	5.44669
	121.284	62.223	-0.440712	5.44669
	121.281	62.3984	-0.440712	5.44669
	121.317	62.6231	-0.448582	5.44669
	121.382	62.7314	-0.468867	5.44669
	121.426	62.709	-0.477257	5.44669
	121.403	62.663	-0.458245	5.44669
	121.331	62.7012	-0.437004	5.44669
	121.279	62.889	-0.433233	5.44669
	121.256	63.1754	-0.438946	5.44669
	121.216	63.4605	-0.442638	5.44669
	121.2	63.6624	-0.442147	5.44669
	121.25	63.724	-0.440629	5.44669
	121.284	63.6904	-0.440167	5.44669
	121.237	63.7056	-0.440513	5.44669
	121.176	63.8796	-0.440822	5.44669
	121.162	64.1685	-0.440829	5.44669
	121.178	64.5087	-0.448592	5.44669
	121.189	64.8881	-0.46883	5.44669
	121.188	65.1767	-0.477237	5.44669
	121.184	65.3008	-0.45825	5.44669
	121.182	65.4196	-0.437013	5.44669
	121.183	65.5997	-0.433235	5.44669
	121.184	65.7589	-0.438943	5.44669
	121.184	65.9783	-0.442636	5.44669
	121.184	66.343	-0.442147	5.44669
	121.184	66.6668	-0.440629	5.44669
	121.161	66.7613	-0.440167	5.44669
	121.104	66.7491	-0.440513	5.44669
	121.08	66.9171	-0.440822	5.44669
	121.134	67.3198	-0.440829	5.44669
	121.194	67.6774	-0.440721	5.44669
	121.205	67.8218	-0.440674	5.44669
	121.189	67.9246	-0.440692	5.44669
	121.156	68.1399	-0.440717	5.44669
	121.078	68.4257	-0.440721	5.44669
	120.978	68.6533	-0.440714	5.44669
	120.952	68.7254	-0.440709	5.44669
	121.019	68.7363	-0.44071	5.44669
	121.063	68.8726	-0.440712	5.44669
	121.015	69.1474	-0.440712	5.44669
	120.972	69.446	-0.448583	5.44669
	121.014	69.6577	-0.468867	5.44669
	121.054	69.7186	-0.477256	5.44669
	121.013	69.7304	-0.458245	5.44669
	120.952	69.8711	-0.437004	5.44669
	120.936	70.0983	-0.433233	5.44669
	120.951	70.2691	-0.438946	5.44669
	120.962	70.4274	-0.442638	5.44669
	120.962	70.6563	-0.442147	5.44669
	120.958	70.928	-0.440629	5.44669
	120.956	71.1448	-0.440167	5.44669
	120.957	71.2666	-0.440513	5.44669
	120.958	71.4083	-0.440822	5.44669
	120.958	71.5986	-0.440829	5.44669
	120.958	71.7046	-0.440721	5.44669
	120.957	71.7428	-0.440674	5.44669
	120.957	71.8784	-0.440693	5.44669
	120.957	72.1433	-0.440717	5.44669
	120.958	72.4379	-0.448591	5.44669
	120.957	72.7006	-0.468869	5.44669
	120.957	72.9397	-0.477254	5.44669
	120.957	73.131	-0.458243	5.44669
	120.957	73.2538	-0.437004	5.44669
	120.957	73.405	-0.433234	5.44669
	120.957	73.648	-0.438946	5.44669
	120.957	73.9282	-0.442638	5.44669
	120.935	74.1927	-0.442147	5.44669
	120.878	74.4377	-0.440628	5.44669
	120.832	74.68	-0.440167	5.44669
	120.806	74.9283	-0.440513	5.44669
	120.785	75.1307	-0.440822	5.44669
	120.825	75.2057	-0.440829	5.44669
	120.901	75.1776	-0.440721	5.44669
	120.904	75.1903	-0.440674	5.44669
	120.854	75.3613	-0.440693	5.44669
	120.806	75.6006	-0.440717	5.44669
	120.754	75.7657	-0.440721	5.44669
	120.72	75.9173	-0.440714	5.44669
	120.719	76.0962	-0.440709	5.44669
	120.73	76.194	-0.44071	5.44669
	120.735	76.1836	-0.440712	5.44669
	120.733	76.1955	-0.440712	5.44669
	120.731	76.3599	-0.440712	5.44669
	120.73	76.5968	-0.440712	5.44669
	120.731	76.7632	-0.440712	5.44669
	120.731	76.9162	-0.440712	5.44669
	120.731	77.0952	-0.440712	5.44669
	120.731	77.1926	-0.440712	5.44669
	120.731	77.1819	-0.440712	5.44669
	120.731	77.1447	-0.440712	5.44669
	120.731	77.1824	-0.440712	5.44669
	120.731	77.3669	-0.440712	5.44669
	120.731	77.6029	-0.440712	5.44669
	120.731	77.7127	-0.440712	5.44669
	120.731	77.736	-0.440712	5.44669
	120.731	77.8641	-0.440712	5.44669
	120.731	78.0819	-0.440712	5.44669
	120.731	78.2533	-0.440712	5.44669
	120.731	78.4152	-0.440712	5.44669
	120.731	78.5961	-0.440712	5.44669
	120.731	78.6912	-0.440712	5.44669
	120.731	78.6788	-0.440712	5.44669
	120.731	78.691	-0.440712	5.44669
	120.731	78.8561	-0.440712	5.44669
	120.731	79.0932	-0.440712	5.44669
	120.731	79.2103	-0.440712	5.44669
	120.731	79.2363	-0.440712	5.44669
	120.731	79.3629	-0.440712	5.44669
	120.731	79.5792	-0.440712	5.44669
	120.731	79.7013	-0.440712	5.44669
	120.731	79.7368	-0.440712	5.44669
	120.731	79.8656	-0.440712	5.44669
	120.731	80.0794	-0.440712	5.44669
	120.731	80.1997	-0.440712	5.44669
	120.731	80.1862	-0.448582	5.44669
	120.731	80.1889	-0.468867	5.44669
	120.731	80.3505	-0.477257	5.44669
	120.731	80.6386	-0.458245	5.44669
	120.731	80.9337	-0.437004	5.44669
	120.731	81.1392	-0.433233	5.44669
	120.731	81.2479	-0.438946	5.44669
	120.709	81.3882	-0.442638	5.44669
	120.629	81.5825	-0.442147	5.44669
	120.548	81.6907	-0.440629	5.44669
	120.556	81.7284	-0.440167	5.44669
	120.612	81.863	-0.440513	5.44669
	120.637	82.1276	-0.440822	5.44669
	120.628	82.4225	-0.440829	5.44669
	120.638	82.6362	-0.440721	5.44669
	120.693	82.7485	-0.440674	5.44669
	120.721	82.8382	-0.440693	5.44669
	120.647	82.9038	-0.440717	5.44669
	120.529	82.9594	-0.448591	5.44669
	120.471	83.1164	-0.468869	5.44669
	120.483	83.384	-0.477254	5.44669
	120.508	83.623	-0.458243	5.44669
	120.536	83.7061	-0.437004	5.44669
	120.61	83.6683	-0.433234	5.44669
	120.686	83.6741	-0.438946	5.44669
	120.656	83.8456	-0.442638	5.44669
	120.544	84.0876	-0.442147	5.44669
	120.474	84.2537	-0.440628	5.44669
	120.501	84.4047	-0.440167	5.44669
	120.585	84.583	-0.440513	5.44669
	120.618	84.73	-0.440822	5.44669
	120.558	84.8957	-0.440829	5.44669
	120.493	85.087	-0.440721	5.44669
	120.482	85.2341	-0.440674	5.44669
	120.5	85.3953	-0.440693	5.44669
	120.511	85.5846	-0.440717	5.44669
	120.509	85.6834	-0.440721	5.44669
	120.505	85.6696	-0.440714	5.44669
	120.503	85.6799	-0.440709	5.44669
	120.504	85.8939	-0.44071	5.44669
	120.505	86.3075	-0.448583	5.44669
	120.505	86.7025	-0.468868	5.44669
	120.505	86.9649	-0.477257	5.44669
	120.482	87.1206	-0.458245	5.44669
	120.403	87.2204	-0.437003	5.44669
	120.299	87.3747	-0.433233	5.44669
	120.272	87.6272	-0.438946	5.44669
	120.362	87.9594	-0.442638	5.44669
	120.487	88.2993	-0.442147	5.44669
	120.519	88.468	-0.440628	5.44669
	120.424	88.5391	-0.440167	5.44669
	120.295	88.7741	-0.440513	5.44669
	120.24	89.086	-0.440822	5.44669
	120.258	89.2201	-0.440829	5.44669
	120.284	89.2284	-0.440721	5.44669
	120.288	89.3417	-0.448545	5.44669
	120.281	89.608	-0.468848	5.44669
	120.276	89.9111	-0.477262	5.44669
	120.277	90.1277	-0.458254	5.44669
	120.279	90.2383	-0.437005	5.44669
	120.279	90.3754	-0.433231	5.44669
	120.279	90.6168	-0.438944	5.44669
	120.278	90.9014	-0.442638	5.44669
	120.278	91.1191	-0.442148	5.44669
	120.279	91.2367	-0.440629	5.44669
	120.279	91.3763	-0.440166	5.44669
	120.279	91.5672	-0.440513	5.44669
	120.279	91.7234	-0.440822	5.44669
	120.279	91.9378	-0.440829	5.44669
	120.279	92.3015	-0.440721	5.44669
	120.279	92.6757	-0.440674	5.44669
	120.279	92.9472	-0.440692	5.44669
	120.279	93.1141	-0.440717	5.44669
	120.279	93.2154	-0.440721	5.44669
	120.279	93.3663	-0.440714	5.44669
	120.279	93.5677	-0.440709	5.44669
	120.279	93.7243	-0.44071	5.44669
	120.279	93.8859	-0.440712	5.44669
	120.279	94.072	-0.440712	5.44669
	120.279	94.2185	-0.440712	5.44669
	120.279	94.3812	-0.440712	5.44669
	120.279	94.5714	-0.440712	5.44669
	120.256	94.7192	-0.440712	5.44669
	120.177	94.881	-0.440712	5.44669
	120.073	95.1195	-0.440712	5.4507
	120.046	95.3941	-0.440712	5.46104
	120.114	95.6086	-0.440712	5.46531
	120.159	95.7284	-0.440712	5.45562
	120.11	95.8702	-0.440712	5.4448
	120.044	96.1103	-0.440712	5.44287
	120.052	96.3926	-0.440712	5.44579
	120.126	96.6098	-0.440712	5.44767
	120.161	96.7281	-0.440712	5.44742
	120.107	96.8681	-0.440712	5.44664
	120.042	97.1081	-0.440712	5.44641
	120.029	97.391	-0.440712	5.44658
	120.047	97.6085	-0.440712	5.44674
	120.058	97.6774	-0.440712	5.44675
	120.057	97.6906	-0.440712	5.44669
	120.052	97.829	-0.440712	5.44667
	120.051	98.1039	-0.440712	5.44668
	120.052	98.4018	-0.440712	5.44669
	120.053	98.6131	-0.440712	5.44669
	120.053	98.7233	-0.440712	5.44669
	120.052	98.9113	-0.440712	5.44669
	120.052	99.2804	-0.440712	5.44669
	120.052	99.6171	-0.440712	5.44669
	120.052	99.7648	-0.448582	5.44669
	120.052	99.8763	-0.468867	5.44669
	120.052	100.045	-0.477257	5.44669
	120.052	100.202	-0.458245	5.44669
	120.052	100.375	-0.444874	5.44669
	120.052	100.615	-0.461389	5.44669
	120.052	100.886	-0.475491	5.44669
	120.052	101.148	-0.460171	5.44669
	120.052	101.395	-0.438439	5.44669
	120.052	101.639	-0.43315	5.44669
	120.052	101.888	-0.438401	5.44669
	120.03	102.09	-0.442439	5.44669
	119.973	102.213	-0.442258	5.44669
	119.949	102.361	-0.440745	5.44669
	120.003	102.553	-0.440176	5.44669
	120.063	102.707	-0.440475	5.44669
	120.073	102.871	-0.440803	5.44669
	120.035	103.108	-0.440834	5.44669
	119.945	103.381	-0.44073	5.44669
	119.865	103.596	-0.440676	5.44669
	119.877	103.667	-0.44069	5.44669
	119.913	103.633	-0.440715	5.44669
	119.901	103.645	-0.440721	5.44669
	119.925	103.817	-0.440714	5.44669
	119.99	104.058	-0.440709	5.44669
	119.972	104.173	-0.44071	5.44669
	119.869	104.198	-0.440712	5.44669
	119.798	104.324	-0.440712	5.44669
	119.8	104.59	-0.440712	5.44669
	119.825	104.888	-0.440712	5.44669
	119.835	105.103	-0.440712	5.44669
	119.83	105.165	-0.440712	5.44669
	119.825	105.177	-0.440712	5.44669
	119.824	105.317	-0.440712	5.44669
	119.826	105.544	-0.440712	5.44669
	119.827	105.666	-0.440712	5.44669
	119.826	105.697	-0.440712	5.44669
	119.826	105.825	-0.440712	5.44669
	119.826	106.088	-0.440712	5.44669
	119.826	106.385	-0.440712	5.44669
	119.826	106.6	-0.440712	5.44669
	119.826	106.712	-0.440712	5.44669
	119.826	106.851	-0.440712	5.44669
	119.826	107.043	-0.440712	5.44669
	119.826	107.2	-0.440712	5.44669
	119.826	107.365	-0.440712	5.44669
	119.826	107.602	-0.440712	5.44669
	119.826	107.924	-0.440712	5.44669
	119.826	108.314	-0.440712	5.44669
	119.826	108.663	-0.440712	5.44669
	119.826	108.914	-0.440712	5.44669
	119.826	109.131	-0.440712	5.44669
	119.826	109.367	-0.440712	5.44669
	119.826	109.573	-0.440712	5.44669
	119.826	109.703	-0.440712	5.44669
	119.826	109.852	-0.440712	5.44669
	119.826	110.092	-0.440712	5.44669
	119.826	110.371	-0.440712	5.44669
	119.826	110.637	-0.440712	5.44669
	119.826	110.882	-0.440712	5.44669
	119.826	111.125	-0.440712	5.44669
	119.826	111.373	-0.440712	5.44669
	119.826	111.624	-0.448582	5.44669
	119.826	111.875	-0.468867	5.44669
	119.826	112.075	-0.477257	5.44669
	119.826	112.198	-0.458245	5.44669
[truncated: 4,172 more rows]
