# Supplementary material for: Design of a cosmetic glove stiffness compensation mechanism for toddler-sized hand prostheses
Source: PLoS One. 2017 Aug 11;12(8):e0183233. doi: 10.1371/journal.pone.0183233 (PMC5553851; doi:10.1371/journal.pone.0183233)
Supplement: S1 Dataset — (ZIP) [file pone.0183233.s001.zip › 01 Glove measurements/PVCglove5_5.xlsx]

## Sheet: test_glove5_5
LabVIEW Measurement
Writer_Version	2
Reader_Version	2
Separator	Tab
Decimal_Separator	.
Multi_Headings	No
X_Columns	No
Time_Pref	Absolute
Operator	localadmin
Date	2012-12-10
Time	00:14:20.795000
***End_of_Header***
Channels	4
Samples	10	10	10	10
Date	2012-12-10	2012-12-10	2012-12-10	2012-12-10
Time	00:15:12.495000	00:15:12.495000	00:15:12.495000	00:15:12.495000
Y_Unit_Label	mm	N	N	Pa
X_Dimension	Time	Time	Time	Time
X0	0	0	0	0
Delta_X	0.01	0.01	0.01	0.01
***End_of_Header***
X_Value	Voltage LVDT (Filtered)	Voltage Load Cell (Filtered)	Voltage Pinch Load Cell (Filtered)	Voltage Pressure (Filtered)	Comment
	129.33	0.267948	-0.440712	5.44669
	129.33	0.265669	-0.440712	5.44669
	129.33	0.263583	-0.440712	5.44669
	129.33	0.26352	-0.440712	5.44669
	129.33	0.264235	-0.440712	5.44669
	129.33	0.264557	-0.440712	5.44669
	129.33	0.264437	-0.440712	5.44669
	129.33	0.264273	-0.440712	5.44669
	129.33	0.264247	-0.440712	5.44669
	129.33	0.264294	-0.440712	5.44669
	129.33	0.215133	-0.440712	5.44669
	129.33	0.088353	-0.440712	5.44669
	129.33	0.035909	-0.440712	5.44669
	129.308	0.154723	-0.440712	5.44669
	129.25	0.28748	-0.440712	5.44669
	129.227	0.311047	-0.440712	5.44669
	129.281	0.275344	-0.440712	5.44669
	129.341	0.252268	-0.440712	5.44669
	129.351	0.255334	-0.440712	5.44669
	129.335	0.264827	-0.440712	5.44669
	129.302	0.267714	-0.440712	5.44669
	129.246	0.265549	-0.440712	5.44669
	129.227	0.263617	-0.440712	5.44669
	129.282	0.263576	-0.440712	5.44669
	129.341	0.264247	-0.440712	5.44669
	129.351	0.264542	-0.440712	5.44669
	129.335	0.264427	-0.440712	5.44669
	129.325	0.264274	-0.440712	5.44669
	129.326	0.264251	-0.440712	5.44669
	129.331	0.264295	-0.440712	5.44669
	129.332	0.264322	-0.440712	5.44669
	129.331	0.264318	-0.440712	5.44669
	129.33	0.264306	-0.440712	5.44669
	129.33	0.264303	-0.440712	5.44669
	129.33	0.215115	-0.440712	5.4507
	129.33	0.088343	-0.440712	5.46104
	129.33	0.035911	-0.440712	5.46531
	129.33	0.154727	-0.440712	5.45562
	129.33	0.287482	-0.440712	5.44881
	129.308	0.311046	-0.440712	5.45722
	129.25	0.275343	-0.440712	5.46441
	129.227	0.252268	-0.440712	5.4566
	129.281	0.255334	-0.440712	5.44553
	129.341	0.264827	-0.440712	5.44283
	129.351	0.267714	-0.440712	5.44551
	129.335	0.265549	-0.440712	5.44757
	129.325	0.263617	-0.440712	5.44747
	129.326	0.263576	-0.440712	5.4467
	129.33	0.264247	-0.440712	5.44641
	129.332	0.264542	-0.440712	5.44657
	129.331	0.264427	-0.440712	5.44673
	129.33	0.264274	-0.440712	5.44675
	129.33	0.264251	-0.440712	5.4467
	129.308	0.264295	-0.440712	5.44667
	129.251	0.264322	-0.440712	5.44668
	129.227	0.264318	-0.440712	5.44669
	129.281	0.264306	-0.440712	5.44669
	129.341	0.264303	-0.440712	5.44669
	129.351	0.264306	-0.440712	5.44669
	129.335	0.264308	-0.440712	5.44669
	129.325	0.264308	-0.440712	5.44669
	129.326	0.264307	-0.440712	5.44669
	129.33	0.264307	-0.440712	5.44669
	129.332	0.264307	-0.440712	5.44669
	129.331	0.215117	-0.440712	5.44669
	129.33	0.088342	-0.440712	5.44669
	129.33	0.03591	-0.440712	5.44669
	129.33	0.154727	-0.440712	5.44669
	129.33	0.287482	-0.440712	5.44669
	129.33	0.311046	-0.440712	5.44669
	129.33	0.275343	-0.440712	5.44669
	129.33	0.252268	-0.440712	5.44669
	129.33	0.255334	-0.440712	5.44669
	129.33	0.264827	-0.440712	5.44669
	129.33	0.267714	-0.440712	5.44669
	129.33	0.265549	-0.440712	5.44669
	129.33	0.263617	-0.440712	5.44669
	129.308	0.263576	-0.440712	5.44669
	129.25	0.264247	-0.440712	5.44669
	129.227	0.264542	-0.440712	5.44268
	129.281	0.264427	-0.440712	5.43234
	129.341	0.264274	-0.440712	5.42806
	129.351	0.264251	-0.440712	5.43775
	129.335	0.264295	-0.440712	5.44858
	129.325	0.264322	-0.440712	5.4505
	129.326	0.264318	-0.440712	5.44759
	129.33	0.264306	-0.440712	5.44571
	129.332	0.264303	-0.440712	5.44595
	129.309	0.264306	-0.440712	5.44673
	129.25	0.264308	-0.440712	5.44696
	129.226	0.264308	-0.440712	5.44679
	129.281	0.264307	-0.440712	5.44663
	129.341	0.264307	-0.440712	5.44663
	129.351	0.264307	-0.440712	5.44668
	129.335	0.264307	-0.440712	5.44671
	129.325	0.264307	-0.440712	5.4467
	129.326	0.264307	-0.440712	5.44668
	129.33	0.264307	-0.440712	5.44668
	129.332	0.264307	-0.440712	5.44669
	129.331	0.264307	-0.440712	5.44669
	129.33	0.264307	-0.440712	5.44669
	129.33	0.264307	-0.440712	5.44669
	129.33	0.264307	-0.440712	5.44669
	129.33	0.264307	-0.440712	5.44669
	129.33	0.264307	-0.440712	5.44669
	129.33	0.264307	-0.440712	5.44669
	129.33	0.264307	-0.440712	5.44669
	129.33	0.264307	-0.440712	5.44669
	129.33	0.215117	-0.440712	5.44669
	129.33	0.088342	-0.440712	5.44669
	129.33	0.03591	-0.440712	5.44669
	129.33	0.105537	-0.440712	5.44669
	129.308	0.111516	-0.440712	5.44268
	129.25	0.082648	-0.440712	5.43234
	129.227	0.165763	-0.440712	5.42806
	129.281	0.275443	-0.440712	5.43775
	129.341	0.302073	-0.440712	5.44858
	129.351	0.275862	-0.440712	5.4505
	129.335	0.255675	-0.440712	5.44759
	129.325	0.256577	-0.440712	5.44571
	129.326	0.264136	-0.440712	5.44595
	129.33	0.266983	-0.440712	5.44673
	129.332	0.265489	-0.440712	5.44696
	129.331	0.263851	-0.440712	5.44679
	129.33	0.263696	-0.440712	5.44663
	129.33	0.264213	-0.440712	5.44663
	129.33	0.264485	-0.440712	5.44668
	129.33	0.264415	-0.440712	5.44671
	129.33	0.264289	-0.440712	5.4467
	129.33	0.264261	-0.440712	5.44668
	129.33	0.264294	-0.440712	5.44668
	129.33	0.264318	-0.440712	5.44669
	129.33	0.264316	-0.440712	5.44669
	129.33	0.264307	-0.440712	5.44669
	129.33	0.264304	-0.440712	5.44669
	129.33	0.264306	-0.440712	5.44669
	129.33	0.264308	-0.440712	5.44669
	129.33	0.264308	-0.440712	5.44669
	129.33	0.264307	-0.440712	5.44669
	129.33	0.264307	-0.440712	5.44669
	129.33	0.264307	-0.440712	5.44669
	129.33	0.264307	-0.440712	5.44669
	129.33	0.264307	-0.440712	5.44669
	129.33	0.264307	-0.440712	5.44669
	129.33	0.264307	-0.440712	5.44669
	129.308	0.264307	-0.440712	5.44669
	129.25	0.264307	-0.440712	5.44669
	129.227	0.264307	-0.440712	5.44669
	129.281	0.215117	-0.440712	5.44669
	129.341	0.088342	-0.440712	5.44669
	129.351	0.03591	-0.440712	5.44669
	129.335	0.154727	-0.440712	5.44669
	129.325	0.287482	-0.440712	5.44669
	129.326	0.311046	-0.440712	5.44669
	129.33	0.275343	-0.440712	5.44669
	129.332	0.252268	-0.448582	5.44669
	129.331	0.255334	-0.468867	5.44669
	129.33	0.264827	-0.477257	5.44669
	129.33	0.267714	-0.458245	5.44669
	129.33	0.265549	-0.437004	5.44669
	129.33	0.263617	-0.433233	5.44669
	129.33	0.263576	-0.438946	5.44669
	129.33	0.264247	-0.442638	5.44669
	129.33	0.264542	-0.442147	5.44669
	129.33	0.264427	-0.440629	5.44669
	129.33	0.264274	-0.440167	5.44669
	129.33	0.264251	-0.440513	5.44669
	129.33	0.264295	-0.440822	5.44669
	129.33	0.264322	-0.440829	5.44268
	129.33	0.264318	-0.440721	5.43234
	129.33	0.264306	-0.440674	5.42806
	129.33	0.264303	-0.440693	5.43775
	129.33	0.264306	-0.440717	5.44858
	129.33	0.264308	-0.440721	5.4505
	129.33	0.264308	-0.440714	5.44759
	129.33	0.264307	-0.440709	5.44571
	129.33	0.264307	-0.44071	5.44595
	129.33	0.264307	-0.440712	5.44673
	129.33	0.264307	-0.448583	5.44696
	129.33	0.264307	-0.468867	5.44679
	129.33	0.264307	-0.477256	5.44663
	129.33	0.264307	-0.458245	5.44663
	129.33	0.264307	-0.437004	5.44668
	129.33	0.264307	-0.433233	5.44671
	129.33	0.264307	-0.438946	5.4467
	129.33	0.264307	-0.442638	5.44668
	129.33	0.264307	-0.442147	5.44668
	129.33	0.264307	-0.440629	5.44669
	129.33	0.264307	-0.440167	5.44669
	129.33	0.264307	-0.440513	5.44669
	129.33	0.264307	-0.440822	5.44669
	129.33	0.264307	-0.440829	5.44669
	129.33	0.264307	-0.440721	5.44669
	129.33	0.264307	-0.440674	5.44669
	129.33	0.264307	-0.440693	5.44669
	129.33	0.264307	-0.440717	5.44669
	129.33	0.264307	-0.440721	5.44669
	129.33	0.215117	-0.440714	5.44669
	129.33	0.088342	-0.440709	5.44669
	129.33	0.03591	-0.44071	5.44669
	129.33	0.154727	-0.440712	5.44669
	129.33	0.287482	-0.440712	5.44669
	129.33	0.311046	-0.440712	5.44669
	129.33	0.275343	-0.440712	5.44669
	129.33	0.252268	-0.440712	5.44669
	129.33	0.255334	-0.440712	5.44669
	129.33	0.264827	-0.440712	5.44669
	129.33	0.267714	-0.440712	5.44669
	129.33	0.265549	-0.440712	5.44669
	129.33	0.263617	-0.440712	5.44669
	129.33	0.263576	-0.440712	5.44669
	129.33	0.264247	-0.440712	5.44669
	129.33	0.264542	-0.440712	5.44669
	129.308	0.264427	-0.440712	5.44669
	129.228	0.264274	-0.440712	5.44669
	129.147	0.264251	-0.440712	5.44669
	129.177	0.264295	-0.440712	5.44669
	129.269	0.264322	-0.440712	5.44669
	129.26	0.264318	-0.440712	5.44669
	129.151	0.264306	-0.440712	5.44669
	129.075	0.264303	-0.440712	5.44669
	129.076	0.264306	-0.440712	5.44669
	129.103	0.264308	-0.440712	5.44669
	129.113	0.264308	-0.440712	5.44669
	129.108	0.264307	-0.440712	5.44669
	129.102	0.264307	-0.440712	5.44669
	129.102	0.264307	-0.440712	5.44669
	129.104	0.264307	-0.440712	5.44669
	129.105	0.264307	-0.440712	5.44669
	129.104	0.264307	-0.448582	5.44669
	129.104	0.264307	-0.468867	5.44669
	129.104	0.264307	-0.477257	5.44669
	129.104	0.264307	-0.458245	5.44669
	129.104	0.264307	-0.437004	5.44669
	129.104	0.264307	-0.433233	5.44669
	129.104	0.264307	-0.438946	5.44669
	129.104	0.264307	-0.442638	5.44669
	129.104	0.264307	-0.442147	5.44669
	129.104	0.264307	-0.440629	5.44669
	129.104	0.264307	-0.440167	5.44669
	129.104	0.264307	-0.440513	5.44669
	129.082	0.264307	-0.440822	5.44669
	129.002	0.264307	-0.448699	5.44669
	128.921	0.264307	-0.468877	5.44669
	128.928	0.264307	-0.477219	5.44669
	128.963	0.264307	-0.458226	5.44669
	128.93	0.264307	-0.437009	5.44669
	128.875	0.264307	-0.433242	5.44669
	128.859	0.264307	-0.438948	5.44669
	128.871	0.264307	-0.442636	5.44669
	128.882	0.264307	-0.442146	5.44669
	128.882	0.215117	-0.440629	5.44669
	128.878	0.088342	-0.440167	5.44669
	128.876	0.03591	-0.440513	5.44669
	128.877	0.154727	-0.440822	5.44669
	128.878	0.287482	-0.440828	5.44669
	128.878	0.311046	-0.440721	5.44669
	128.878	0.275343	-0.440674	5.44669
	128.878	0.252268	-0.440693	5.44669
	128.878	0.255334	-0.440717	5.44669
	128.878	0.264827	-0.440721	5.44669
	128.878	0.267714	-0.440714	5.44669
	128.878	0.265549	-0.440709	5.44669
	128.878	0.263617	-0.44071	5.44669
	128.878	0.263576	-0.440712	5.44669
	128.878	0.264247	-0.440712	5.44669
	128.878	0.264542	-0.440712	5.44669
	128.878	0.264427	-0.440712	5.44669
	128.878	0.264274	-0.440712	5.44669
	128.878	0.264251	-0.440712	5.44669
	128.878	0.264295	-0.440712	5.44669
	128.878	0.264322	-0.440712	5.44669
	128.878	0.264318	-0.440712	5.44669
	128.878	0.264306	-0.440712	5.44669
	128.878	0.264303	-0.440712	5.44669
	128.878	0.264306	-0.440712	5.44669
	128.878	0.264308	-0.440712	5.44669
	128.878	0.264308	-0.440712	5.44669
	128.878	0.215117	-0.440712	5.44669
	128.878	0.088341	-0.440712	5.44669
	128.878	0.03591	-0.440712	5.44669
	128.878	0.154727	-0.440712	5.44669
	128.878	0.287482	-0.440712	5.44669
	128.878	0.311046	-0.440712	5.44669
	128.878	0.275343	-0.440712	5.44669
	128.855	0.252268	-0.440712	5.44669
	128.776	0.255334	-0.440712	5.44669
	128.694	0.264827	-0.440712	5.44669
	128.724	0.267714	-0.440712	5.44669
	128.838	0.265549	-0.440712	5.4507
	128.887	0.263617	-0.440712	5.46104
	128.802	0.263576	-0.440712	5.46531
	128.672	0.264247	-0.440712	5.45562
	128.613	0.264542	-0.440712	5.4448
	128.629	0.215237	-0.440712	5.44287
	128.678	0.088308	-0.440712	5.44579
	128.741	0.035853	-0.440712	5.44767
	128.757	0.154715	-0.440712	5.44742
	128.699	0.287497	-0.440712	5.44664
	128.639	0.311056	-0.440712	5.44641
	128.63	0.275342	-0.440712	5.44658
	128.647	0.252264	-0.440712	5.44674
	128.657	0.255333	-0.440712	5.44675
	128.655	0.264828	-0.440712	5.44669
	128.651	0.267715	-0.440712	5.44667
	128.65	0.265549	-0.440712	5.44668
	128.651	0.263616	-0.440712	5.44669
	128.652	0.263576	-0.440712	5.44669
	128.652	0.264247	-0.440712	5.44669
	128.651	0.264542	-0.440712	5.44669
	128.651	0.264427	-0.440712	5.44669
	128.651	0.264274	-0.440712	5.44669
	128.651	0.264251	-0.440712	5.44669
	128.651	0.264295	-0.440712	5.44669
	128.651	0.264322	-0.440712	5.44669
	128.651	0.264318	-0.440712	5.44669
	128.629	0.264306	-0.440712	5.44669
	128.549	0.264303	-0.440712	5.44669
	128.446	0.264306	-0.440712	5.44669
	128.418	0.264308	-0.440712	5.44669
	128.486	0.264308	-0.440712	5.44669
	128.531	0.264307	-0.440712	5.44669
	128.482	0.264307	-0.440712	5.44669
	128.417	0.264307	-0.440712	5.44669
	128.402	0.264307	-0.440712	5.44669
	128.419	0.264307	-0.440712	5.44669
	128.453	0.264307	-0.440712	5.44669
	128.509	0.264307	-0.440712	5.44669
	128.529	0.264307	-0.440712	5.44669
	128.473	0.264307	-0.440712	5.44669
	128.392	0.264307	-0.440712	5.44669
	128.324	0.264307	-0.440712	5.44669
	128.317	0.264307	-0.440712	5.4507
	128.381	0.264307	-0.440712	5.46104
	128.44	0.264307	-0.440712	5.46531
	128.446	0.264307	-0.440712	5.45562
	128.429	0.264307	-0.440712	5.4448
	128.419	0.264307	-0.440712	5.44287
	128.421	0.264307	-0.440712	5.44579
	128.426	0.264307	-0.440712	5.44767
	128.427	0.264307	-0.440712	5.44742
	128.426	0.264307	-0.440712	5.44664
	128.425	0.264307	-0.440712	5.44641
	128.425	0.264307	-0.448582	5.44658
	128.425	0.264307	-0.468867	5.44674
	128.403	0.264307	-0.477257	5.44675
	128.345	0.264307	-0.458245	5.44669
	128.299	0.264307	-0.437004	5.44667
	128.273	0.264307	-0.433233	5.44668
	128.23	0.264307	-0.438946	5.4507
	128.213	0.264307	-0.442638	5.46104
	128.265	0.264307	-0.442147	5.46531
	128.322	0.264307	-0.440629	5.45562
	128.354	0.264307	-0.440167	5.4448
	128.374	0.264307	-0.440513	5.44287
	128.331	0.264307	-0.440822	5.44579
	128.232	0.264307	-0.440829	5.44767
	128.172	0.264307	-0.440721	5.44742
	128.177	0.264307	-0.440674	5.44664
	128.199	0.264307	-0.440693	5.44641
	128.207	0.264307	-0.440717	5.44658
	128.202	0.264307	-0.440721	5.44674
	128.197	0.264307	-0.448584	5.44675
	128.197	0.264307	-0.468865	5.44669
	128.199	0.264307	-0.477255	5.44667
	128.199	0.264307	-0.458245	5.44668
	128.199	0.264307	-0.437004	5.44669
	128.199	0.264307	-0.433233	5.44669
	128.199	0.264307	-0.438946	5.44669
	128.199	0.264307	-0.442638	5.44669
	128.199	0.264307	-0.442147	5.44669
	128.199	0.264307	-0.440629	5.44669
	128.199	0.264307	-0.440167	5.44669
	128.199	0.264307	-0.440513	5.44669
	128.199	0.264307	-0.440822	5.44669
	128.199	0.264307	-0.440829	5.44669
	128.199	0.264307	-0.440721	5.44669
	128.199	0.264307	-0.440674	5.44669
	128.199	0.264307	-0.440693	5.44669
	128.176	0.264307	-0.440717	5.44669
	128.119	0.264307	-0.440721	5.44669
	128.095	0.264307	-0.440714	5.44669
	128.149	0.264307	-0.440709	5.44669
	128.209	0.264307	-0.44071	5.44669
	128.22	0.215117	-0.440712	5.44669
	128.204	0.088342	-0.440712	5.44669
	128.193	0.03591	-0.440712	5.44669
	128.172	0.154727	-0.440712	5.44669
	128.097	0.287482	-0.440712	5.44669
	128.017	0.311046	-0.440712	5.44669
	128.024	0.275343	-0.440712	5.44669
	128.057	0.252268	-0.440712	5.44669
	128.047	0.255334	-0.440712	5.44669
	128.072	0.264827	-0.440712	5.44669
	128.137	0.267714	-0.440712	5.44669
	128.119	0.265549	-0.440712	5.44669
	128.016	0.263617	-0.440712	5.44669
	127.945	0.263576	-0.440712	5.44669
	127.947	0.264247	-0.440712	5.44669
	127.972	0.264542	-0.440712	5.44669
	127.981	0.264427	-0.440712	5.44669
	127.977	0.264274	-0.440712	5.44669
	127.971	0.264251	-0.440712	5.44669
	127.97	0.264295	-0.440712	5.44669
	127.972	0.264322	-0.440712	5.44669
	127.973	0.264318	-0.440712	5.44669
	127.973	0.264306	-0.440712	5.44669
	127.972	0.264303	-0.440712	5.44669
	127.972	0.264306	-0.440712	5.44669
	127.972	0.264308	-0.440712	5.44669
	127.973	0.264308	-0.440712	5.44669
	127.973	0.264307	-0.440712	5.44669
	127.972	0.264307	-0.448582	5.44669
	127.972	0.264307	-0.468867	5.44669
	127.972	0.264307	-0.477257	5.44669
	127.973	0.264307	-0.458245	5.44669
	127.973	0.264307	-0.444874	5.44669
	127.972	0.264307	-0.461389	5.44669
	127.972	0.264307	-0.475491	5.44669
	127.972	0.264307	-0.460171	5.44669
	127.972	0.264307	-0.438439	5.44669
	127.972	0.264307	-0.43315	5.44669
	127.972	0.264307	-0.446272	5.44669
	127.972	0.264307	-0.470595	5.44669
	127.972	0.264307	-0.478803	5.44669
	127.972	0.264307	-0.458279	5.44669
	127.972	0.264307	-0.436468	5.44669
	127.972	0.264307	-0.432997	5.44669
	127.972	0.264307	-0.439037	5.44669
	127.972	0.264307	-0.44276	5.44669
	127.95	0.264307	-0.442166	5.44669
	127.893	0.264307	-0.440593	5.44669
	127.869	0.264307	-0.440145	5.44669
	127.923	0.264307	-0.440517	5.44669
	127.961	0.264307	-0.440831	5.44669
	127.892	0.264307	-0.440831	5.44669
	127.772	0.264307	-0.440719	5.44669
	127.712	0.264307	-0.440672	5.44669
	127.746	0.264307	-0.440693	5.44669
	127.851	0.264307	-0.440718	5.44669
	127.939	0.264307	-0.440721	5.44669
	127.902	0.264307	-0.440713	5.44669
	127.783	0.264307	-0.440709	5.44669
	127.713	0.264307	-0.44071	5.44669
	127.72	0.264307	-0.440712	5.44669
	127.747	0.264307	-0.440712	5.44669
	127.756	0.264307	-0.440712	5.44669
	127.75	0.264307	-0.440712	5.44669
	127.744	0.264307	-0.440712	5.44669
	127.744	0.264307	-0.440712	5.44669
	127.746	0.264307	-0.440712	5.44669
	127.747	0.264307	-0.440712	5.44669
	127.747	0.264307	-0.440712	5.44669
	127.746	0.264307	-0.440712	5.44669
	127.746	0.264307	-0.448582	5.44669
	127.746	0.264307	-0.468867	5.44669
	127.746	0.264307	-0.477257	5.44669
	127.746	0.264307	-0.458245	5.44669
	127.746	0.264307	-0.437004	5.44669
	127.746	0.264307	-0.433233	5.44669
	127.746	0.264307	-0.438946	5.44669
	127.746	0.264307	-0.442638	5.44669
	127.746	0.264307	-0.442147	5.44669
	127.724	0.264307	-0.440629	5.44669
	127.666	0.264307	-0.440167	5.44669
	127.643	0.264307	-0.440513	5.44669
	127.674	0.264307	-0.440822	5.44669
	127.655	0.264307	-0.440829	5.44669
	127.584	0.264307	-0.440721	5.44669
	127.576	0.264307	-0.440674	5.44669
	127.6	0.264307	-0.440693	5.44669
	127.568	0.264307	-0.440717	5.44669
	127.517	0.264307	-0.440721	5.44669
	127.503	0.264307	-0.440714	5.44669
	127.514	0.264307	-0.440709	5.44669
	127.524	0.264307	-0.44071	5.44669
	127.524	0.264307	-0.440712	5.44669
	127.52	0.264307	-0.440712	5.44669
	127.519	0.264307	-0.440712	5.44669
	127.519	0.264307	-0.440712	5.44669
	127.52	0.264307	-0.440712	5.44669
	127.52	0.264307	-0.440712	5.44669
	127.52	0.264307	-0.440712	5.44669
	127.52	0.264307	-0.440712	5.44669
	127.52	0.264307	-0.440712	5.44669
	127.52	0.264307	-0.440712	5.44669
	127.52	0.264307	-0.440712	5.44669
	127.52	0.264307	-0.440712	5.44669
	127.52	0.264307	-0.440712	5.44669
	127.52	0.264307	-0.440712	5.44669
	127.52	0.264307	-0.440712	5.44669
	127.52	0.264307	-0.440712	5.44669
	127.52	0.264307	-0.440712	5.44669
	127.52	0.264307	-0.440712	5.44669
	127.52	0.264307	-0.440712	5.44669
	127.52	0.264307	-0.440712	5.44669
	127.498	0.264307	-0.440712	5.44669
	127.44	0.264307	-0.440712	5.44669
	127.416	0.264307	-0.440712	5.44669
	127.47	0.264307	-0.440712	5.44669
	127.53	0.264307	-0.440712	5.44669
	127.541	0.264307	-0.440712	5.44669
	127.525	0.264307	-0.440712	5.44669
	127.514	0.264307	-0.440712	5.44669
	127.494	0.264307	-0.440712	5.44669
	127.418	0.264307	-0.440712	5.44669
	127.316	0.264307	-0.440712	5.44669
	127.265	0.264307	-0.440712	5.44669
	127.275	0.264307	-0.440712	5.44669
	127.296	0.264307	-0.440712	5.44669
	127.301	0.264307	-0.440712	5.44669
	127.296	0.264307	-0.440712	5.44669
	127.292	0.264307	-0.440712	5.44669
	127.292	0.264307	-0.440712	5.44669
	127.294	0.264307	-0.440712	5.44669
	127.294	0.264307	-0.440712	5.44669
	127.294	0.264307	-0.440712	5.44669
	127.294	0.264307	-0.440712	5.44669
	127.294	0.264307	-0.440712	5.44669
	127.294	0.264307	-0.440712	5.44669
	127.294	0.264307	-0.440712	5.44669
	127.294	0.264307	-0.440712	5.44669
	127.294	0.264307	-0.440712	5.44669
	127.294	0.264307	-0.440712	5.44669
	127.294	0.264307	-0.440712	5.44669
	127.294	0.264307	-0.440712	5.44669
	127.294	0.264307	-0.440712	5.44669
	127.294	0.264307	-0.440712	5.44669
	127.294	0.264307	-0.440712	5.44669
	127.294	0.264307	-0.440712	5.44669
	127.294	0.264307	-0.440712	5.44669
	127.294	0.264307	-0.440712	5.44669
	127.294	0.264307	-0.440712	5.44669
	127.271	0.264307	-0.440712	5.44669
	127.214	0.264307	-0.440712	5.44669
	127.168	0.264307	-0.440712	5.44669
	127.142	0.264307	-0.440712	5.44669
	127.099	0.264307	-0.440712	5.44669
	127.06	0.264307	-0.440712	5.44669
	127.076	0.264307	-0.440712	5.44669
	127.167	0.264307	-0.440712	5.44669
	127.254	0.264307	-0.440712	5.44669
	127.245	0.264307	-0.448582	5.44669
	127.208	0.264307	-0.468867	5.44669
	127.218	0.264307	-0.477257	5.44669
	127.194	0.264307	-0.458245	5.44669
	127.107	0.264307	-0.437004	5.44669
	127.045	0.264307	-0.433233	5.44669
	127.045	0.264307	-0.438946	5.44669
	127.066	0.264307	-0.442638	5.44669
	127.075	0.264307	-0.442147	5.44669
	127.071	0.264307	-0.440629	5.44669
	127.066	0.264307	-0.440167	5.44669
	127.066	0.264307	-0.440513	5.44669
	127.067	0.264307	-0.440822	5.44669
	127.068	0.264307	-0.440829	5.44669
	127.068	0.264307	-0.440721	5.44669
	127.067	0.264307	-0.440674	5.44669
	127.067	0.264307	-0.440693	5.44669
	127.067	0.264307	-0.440717	5.44669
	127.067	0.264307	-0.440721	5.44669
	127.067	0.264307	-0.440714	5.44669
	127.067	0.264307	-0.440709	5.44669
	127.067	0.264307	-0.44071	5.44669
	127.067	0.264307	-0.440712	5.44669
	127.067	0.264307	-0.440712	5.44669
	127.067	0.264307	-0.440712	5.44669
	127.067	0.264307	-0.440712	5.44669
	127.067	0.264307	-0.440712	5.44669
	127.067	0.264307	-0.440712	5.44669
	127.067	0.264307	-0.448582	5.44669
	127.067	0.264307	-0.468867	5.44669
	127.067	0.264307	-0.477257	5.44669
	127.067	0.264307	-0.458245	5.44669
	127.067	0.264307	-0.437004	5.44669
	127.067	0.264307	-0.433233	5.44669
	127.067	0.264307	-0.438946	5.44669
	127.067	0.264307	-0.442638	5.44669
	127.045	0.264307	-0.442147	5.44669
	126.988	0.264307	-0.440629	5.44669
	126.942	0.264307	-0.440167	5.44669
	126.916	0.264307	-0.440513	5.44669
	126.872	0.264307	-0.440822	5.44669
	126.833	0.264307	-0.440829	5.44669
	126.828	0.264307	-0.440721	5.44669
	126.838	0.264307	-0.440674	5.44669
	126.845	0.264307	-0.440693	5.44669
	126.844	0.264307	-0.440717	5.44669
	126.841	0.264307	-0.440721	5.44669
	126.84	0.264307	-0.448584	5.44669
	126.841	0.264307	-0.468865	5.44669
	126.841	0.264307	-0.477255	5.44669
	126.841	0.264307	-0.458245	5.44669
	126.841	0.264307	-0.437004	5.44669
	126.841	0.264307	-0.433233	5.44669
	126.841	0.264307	-0.438946	5.44669
	126.841	0.264307	-0.442638	5.44669
	126.841	0.313497	-0.442147	5.44669
	126.841	0.440273	-0.440629	5.44669
	126.819	0.492705	-0.440167	5.44669
	126.761	0.373887	-0.440513	5.44669
	126.738	0.241132	-0.440822	5.44669
	126.769	0.217568	-0.440829	5.44669
	126.772	0.302462	-0.440721	5.44669
	126.759	0.501502	-0.440674	5.44669
	126.796	0.677643	-0.440693	5.44669
	126.824	0.601765	-0.440717	5.44669
	126.756	0.347305	-0.448591	5.44669
	126.641	0.193151	-0.468869	5.44669
	126.604	0.207224	-0.477254	5.44669
	126.673	0.266041	-0.458243	5.44669
	126.721	0.285379	-0.437004	5.44669
	126.696	0.272526	-0.433234	5.44669
	126.687	0.260261	-0.438946	5.44669
	126.695	0.259691	-0.442638	5.44669
	126.658	0.263812	-0.442147	5.44669
	126.61	0.26574	-0.440628	5.44669
	126.598	0.265083	-0.440167	5.44669
	126.61	0.264123	-0.440513	5.44669
	126.619	0.263954	-0.440822	5.44669
	126.618	0.264225	-0.440829	5.44669
	126.615	0.264398	-0.440721	5.44669
	126.614	0.264375	-0.440674	5.44669
	126.614	0.313493	-0.440693	5.44669
	126.615	0.489437	-0.440717	5.44669
	126.615	0.668661	-0.440721	5.44669
	126.615	0.65148	-0.440714	5.44669
	126.615	0.526683	-0.440709	5.44669
	126.615	0.422792	-0.44071	5.44669
	126.615	0.365301	-0.440712	5.44669
	126.615	0.467291	-0.440712	5.44669
	126.615	0.642943	-0.440712	5.44669
	126.615	0.599702	-0.440712	5.4507
	126.615	0.358825	-0.440712	5.46104
	126.615	0.198717	-0.440712	5.46531
	126.592	0.205462	-0.440712	5.45562
	126.535	0.263325	-0.440712	5.4448
	126.511	0.284868	-0.440712	5.44287
	126.565	0.273277	-0.440712	5.44579
	126.625	0.260757	-0.440712	5.44767
	126.636	0.259632	-0.440712	5.44742
	126.62	0.263611	-0.440712	5.44664
	126.609	0.265677	-0.440712	5.44641
	126.611	0.265129	-0.440712	5.44658
	126.615	0.264164	-0.440712	5.44674
	126.594	0.263955	-0.440712	5.44675
	126.536	0.264211	-0.440712	5.44669
	126.511	0.313582	-0.440712	5.44667
	126.542	0.489533	-0.440712	5.44668
	126.523	0.668669	-0.440712	5.44669
	126.43	0.602259	-0.440712	5.44669
	126.365	0.399892	-0.440712	5.44669
	126.365	0.370364	-0.440712	5.44669
	126.387	0.484126	-0.440712	5.44669
	126.396	0.550857	-0.440712	5.44669
	126.392	0.49054	-0.440712	5.44669
	126.387	0.3356	-0.440712	5.44669
	126.387	0.22617	-0.440712	5.44669
	126.388	0.224959	-0.440712	5.44669
	126.389	0.261693	-0.440712	5.44669
	126.389	0.326438	-0.440712	5.44669
	126.388	0.49582	-0.440712	5.44669
	126.388	0.666735	-0.440712	5.44669
	126.388	0.648405	-0.440712	5.44669
	126.388	0.52608	-0.440712	5.44669
	126.388	0.423632	-0.448582	5.44669
	126.388	0.316678	-0.468867	5.44669
	126.388	0.291264	-0.477257	5.44669
	126.388	0.414319	-0.458245	5.44669
	126.388	0.53924	-0.437004	5.44669
	126.388	0.558015	-0.433233	5.44669
	126.388	0.4739	-0.438946	5.44669
	126.388	0.326079	-0.442638	5.44669
	126.388	0.228096	-0.442147	5.44669
	126.388	0.229149	-0.440629	5.44669
	126.388	0.262764	-0.440167	5.44669
	126.388	0.276207	-0.440513	5.44669
	126.388	0.319038	-0.440822	5.44669
	126.388	0.487555	-0.448699	5.44669
	126.366	0.665902	-0.468877	5.44669
	126.309	0.650993	-0.477219	5.44669
	126.285	0.52746	-0.458226	5.44669
	126.339	0.42329	-0.437009	5.44669
	126.399	0.365234	-0.433242	5.44669
	126.387	0.417895	-0.438948	5.44669
	126.314	0.516106	-0.442636	5.44669
	126.279	0.596508	-0.442146	5.44669
	126.312	0.65365	-0.440629	5.44669
	126.297	0.55987	-0.440167	5.44669
	126.206	0.387781	-0.440513	5.44669
	126.139	0.429597	-0.440822	5.44669
	126.138	0.61942	-0.440828	5.44669
	126.16	0.603288	-0.440721	5.44669
	126.192	0.368694	-0.440674	5.44669
	126.246	0.201578	-0.440693	5.44669
	126.265	0.203152	-0.440717	5.44669
	126.21	0.261341	-0.440721	5.44669
	126.151	0.284858	-0.440714	5.44669
	126.141	0.273978	-0.440709	5.44669
	126.158	0.261055	-0.44071	5.44669
	126.168	0.308698	-0.440712	5.44669
	126.166	0.488609	-0.440712	5.44669
	126.162	0.670018	-0.440712	5.44669
	126.161	0.603153	-0.440712	5.44669
	126.162	0.350597	-0.440712	5.44669
	126.162	0.243227	-0.440712	5.44669
	126.162	0.38239	-0.440712	5.44669
	126.162	0.493789	-0.440712	5.44669
	126.162	0.444162	-0.440712	5.44669
	126.162	0.474743	-0.440712	5.44669
	126.162	0.66717	-0.440712	5.44669
	126.162	0.762554	-0.440712	5.44669
	126.162	0.639792	-0.440712	5.44669
	126.162	0.539529	-0.440712	5.44669
	126.162	0.637184	-0.440712	5.44669
	126.162	0.778123	-0.440712	5.44669
	126.162	0.812644	-0.440712	5.44669
	126.14	0.778623	-0.440712	5.44669
	126.06	0.703168	-0.440712	5.44669
	125.979	0.577525	-0.440712	5.44669
	126.009	0.485719	-0.440712	5.44669
	126.101	0.481472	-0.440712	5.44669
	126.092	0.510669	-0.440712	5.44669
	125.983	0.474956	-0.440712	5.44669
	125.906	0.343406	-0.440712	5.44669
	125.908	0.284177	-0.440712	5.44669
	125.935	0.451034	-0.440712	5.44669
	125.945	0.712498	-0.440712	5.44669
	125.94	0.838903	-0.440712	5.44669
	125.934	0.76179	-0.440712	5.44669
	125.934	0.580301	-0.440712	5.44669
	125.936	0.515179	-0.440712	5.4507
	125.937	0.648178	-0.440712	5.46104
	125.936	0.7422	-0.440712	5.46531
	125.936	0.638329	-0.440712	5.45562
	125.936	0.546201	-0.440712	5.4448
	125.936	0.640506	-0.440712	5.44287
	125.936	0.777144	-0.440712	5.44579
	125.936	0.811054	-0.440712	5.44767
	125.936	0.778305	-0.440712	5.44742
	125.936	0.752791	-0.440712	5.44664
	125.936	0.753785	-0.440712	5.44641
	125.914	0.763276	-0.440712	5.44658
	125.856	0.71771	-0.440712	5.44674
	125.832	0.539888	-0.440712	5.44675
	125.886	0.309425	-0.440712	5.44669
	125.924	0.24883	-0.440712	5.44667
	125.855	0.448619	-0.440712	5.44668
	125.735	0.724099	-0.440712	5.44669
	125.675	0.844629	-0.440712	5.44669
	125.687	0.809256	-0.440712	5.44669
	125.713	0.753509	-0.440712	5.44669
	125.719	0.743035	-0.440712	5.44669
	125.712	0.758511	-0.440712	5.44669
	125.707	0.768723	-0.440712	5.44669
	125.708	0.718311	-0.440712	5.44669
	125.71	0.587394	-0.440712	5.44669
	125.71	0.533662	-0.440712	5.44669
	125.71	0.604217	-0.440712	5.44669
	125.709	0.611047	-0.440712	5.44669
	125.709	0.582205	-0.440712	5.44669
	125.71	0.615838	-0.440712	5.44669
	125.71	0.598612	-0.448582	5.44669
	125.71	0.523668	-0.468867	5.44669
	125.71	0.489567	-0.477257	5.44669
	125.71	0.549713	-0.458245	5.44669
	125.71	0.692977	-0.437004	5.44669
	125.71	0.748386	-0.433233	5.44669
	125.71	0.624949	-0.438946	5.44669
	125.687	0.53839	-0.442638	5.44669
	125.608	0.64199	-0.442147	5.44669
	125.526	0.780541	-0.440629	5.44669
	125.556	0.811949	-0.440167	5.44669
	125.67	0.777472	-0.440513	5.44669
	125.741	0.752123	-0.440822	5.44669
	125.736	0.753801	-0.440829	5.44669
	125.687	0.763521	-0.440721	5.44669
	125.598	0.766996	-0.440674	5.44669
	125.5	0.764997	-0.440693	5.44669
	125.478	0.762925	-0.440717	5.44669
	125.547	0.762767	-0.440721	5.44669
	125.59	0.763438	-0.440714	5.44669
	125.54	0.763775	-0.440709	5.44669
	125.475	0.763678	-0.44071	5.44669
	125.46	0.763517	-0.440712	5.44669
	125.477	0.763484	-0.440712	5.44669
	125.489	0.763528	-0.440712	5.44669
	125.488	0.763558	-0.440712	5.44669
	125.483	0.763555	-0.440712	5.44669
	125.482	0.763543	-0.440712	5.44669
	125.483	0.763539	-0.440712	5.44669
	125.484	0.763541	-0.440712	5.44669
	125.484	0.763544	-0.440712	5.44669
	125.483	0.763544	-0.440712	5.44669
	125.483	0.763543	-0.440712	5.44669
	125.483	0.763543	-0.440712	5.44669
	125.483	0.763543	-0.440712	5.44669
	125.483	0.763543	-0.440712	5.44669
	125.483	0.763543	-0.440712	5.44669
	125.483	0.763543	-0.440712	5.44669
	125.483	0.763543	-0.440712	5.44669
	125.483	0.763543	-0.440712	5.44669
	125.483	0.763543	-0.440712	5.44669
	125.483	0.763543	-0.440712	5.44669
	125.483	0.763543	-0.440712	5.44669
	125.483	0.763543	-0.440712	5.44669
	125.483	0.763543	-0.440712	5.44669
	125.483	0.763543	-0.440712	5.44669
	125.483	0.763543	-0.440712	5.44669
	125.483	0.763543	-0.440712	5.44669
	125.461	0.763543	-0.440712	5.44669
	125.404	0.763543	-0.440712	5.44669
	125.38	0.763543	-0.440712	5.44669
	125.434	0.763543	-0.448582	5.44669
	125.494	0.763543	-0.468867	5.44669
	125.504	0.763543	-0.477257	5.44669
	125.488	0.763543	-0.458245	5.44669
	125.456	0.763543	-0.437004	5.44669
	125.399	0.763543	-0.433233	5.44669
	125.358	0.763543	-0.438946	5.44669
	125.333	0.763543	-0.442638	5.44669
	125.289	0.763543	-0.442147	5.44669
	125.249	0.763543	-0.440629	5.44669
	125.243	0.763543	-0.440167	5.44669
	125.254	0.763543	-0.440513	5.4507
	125.261	0.763543	-0.440822	5.46104
	125.26	0.763543	-0.440829	5.46531
	125.257	0.763543	-0.440721	5.45562
	125.256	0.763543	-0.440674	5.4448
	125.257	0.763543	-0.440693	5.44287
	125.257	0.763543	-0.440717	5.44579
	125.257	0.763543	-0.440721	5.44767
	125.257	0.763543	-0.440714	5.44742
	125.257	0.763543	-0.440709	5.44664
	125.257	0.763543	-0.44071	5.44641
	125.257	0.763543	-0.440712	5.44658
	125.257	0.763543	-0.440712	5.44674
	125.257	0.763543	-0.440712	5.44675
	125.257	0.763543	-0.440712	5.44669
	125.257	0.812733	-0.440712	5.44667
	125.257	0.939509	-0.440712	5.44668
	125.257	0.991941	-0.440712	5.44669
	125.257	0.873123	-0.440712	5.44669
	125.257	0.789559	-0.440712	5.44669
	125.257	0.89277	-0.440712	5.44669
	125.235	0.980905	-0.440712	5.44669
	125.155	0.934352	-0.440712	5.44669
	125.051	0.925307	-0.440712	5.44669
	125.024	0.944682	-0.440712	5.44669
	125.092	0.858681	-0.440712	5.44669
	125.137	0.751165	-0.440712	5.44669
	125.088	0.726468	-0.440712	5.44669
	125.022	0.752719	-0.440712	5.44669
	125.008	0.821426	-0.440712	5.44669
	125.024	0.947005	-0.440712	5.44669
	125.036	0.991992	-0.440712	5.44669
	125.035	0.87048	-0.440712	5.44669
	125.031	0.788433	-0.440712	5.44669
	125.029	0.942428	-0.440712	5.44669
	125.03	1.20666	-0.440712	5.44669
	125.031	1.3388	-0.440712	5.44669
	125.031	1.26311	-0.440712	5.44669
	125.031	1.08017	-0.440712	5.44669
	125.031	1.01394	-0.440712	5.44669
	125.031	1.14699	-0.440712	5.44669
	125.031	1.29062	-0.440712	5.44669
	125.031	1.26449	-0.440712	5.44669
	125.031	1.09793	-0.440712	5.44669
	125.031	1.0209	-0.440712	5.44669
	125.031	1.14359	-0.440712	5.44669
	125.031	1.28672	-0.440712	5.44669
	125.031	1.31325	-0.440712	5.44669
	125.008	1.27511	-0.440712	5.44669
	124.929	1.24995	-0.440712	5.44669
	124.825	1.25302	-0.448582	5.44669
	124.798	1.26325	-0.468867	5.44669
	124.866	1.26645	-0.477257	5.44669
	124.933	1.26415	-0.458245	5.44669
	124.942	1.26205	-0.437004	5.44669
	124.9	1.26199	-0.433233	5.44669
	124.831	1.26271	-0.438946	5.44669
	124.81	1.26303	-0.442638	5.44669
	124.868	1.26291	-0.442147	5.44669
	124.908	1.26275	-0.440629	5.44669
	124.86	1.26272	-0.440167	5.44669
	124.796	1.26277	-0.440513	5.44669
	124.782	1.26279	-0.440822	5.44669
	124.798	1.26279	-0.440829	5.44669
	124.81	1.26278	-0.440721	5.44669
	124.809	1.26277	-0.440674	5.44669
	124.804	1.26278	-0.440693	5.44669
	124.803	1.26278	-0.440717	5.44669
	124.804	1.26278	-0.440721	5.44669
	124.805	1.26278	-0.440714	5.44669
	124.805	1.26278	-0.440709	5.44669
	124.804	1.26278	-0.44071	5.44669
	124.804	1.26278	-0.440712	5.44669
	124.804	1.26278	-0.440712	5.44669
	124.804	1.26278	-0.440712	5.44669
	124.804	1.26278	-0.440712	5.44669
	124.804	1.26278	-0.440712	5.44669
	124.782	1.26278	-0.440712	5.44669
	124.702	1.26278	-0.440712	5.44669
	124.621	1.26278	-0.440712	5.44669
	124.651	1.26278	-0.440712	5.44669
	124.765	1.26278	-0.440712	5.44669
	124.814	1.26278	-0.440712	5.44669
	124.729	1.26278	-0.440712	5.44669
	124.598	1.26278	-0.440712	5.44669
	124.54	1.26278	-0.448582	5.44669
	124.556	1.31197	-0.468867	5.44669
	124.583	1.43874	-0.477257	5.44669
	124.588	1.49118	-0.458245	5.44669
	124.581	1.42155	-0.437004	5.44669
	124.576	1.41557	-0.433233	5.44669
	124.576	1.49363	-0.438946	5.44669
	124.578	1.58648	-0.442638	5.44669
	124.579	1.7052	-0.442147	5.44669
	124.578	1.78815	-0.440629	5.44669
	124.578	1.79118	-0.440167	5.44669
	124.578	1.76463	-0.440513	5.44669
	124.578	1.75269	-0.440822	5.44669
	124.578	1.75717	-0.440829	5.44669
	124.578	1.7633	-0.440721	5.44669
	124.578	1.76427	-0.440674	5.44669
	124.578	1.7625	-0.440693	5.44669
	124.578	1.76142	-0.440717	5.44669
	124.556	1.76159	-0.440721	5.44669
	124.476	1.76205	-0.440714	5.44669
	124.395	1.76218	-0.440709	5.44669
	124.425	1.76207	-0.44071	5.44669
	124.517	1.76198	-0.440712	5.44669
	124.53	1.76198	-0.440712	5.44669
	124.501	1.76201	-0.440712	5.44669
	124.506	1.76203	-0.440712	5.44669
	124.477	1.81121	-0.440712	5.44669
	124.412	1.93798	-0.440712	5.44669
	124.409	1.99041	-0.440712	5.44669
	124.434	1.87159	-0.440712	5.44669
	124.4	1.73884	-0.440712	5.44669
	124.349	1.71528	-0.440712	5.44669
	124.334	1.75098	-0.440712	5.44669
	124.346	1.77405	-0.440712	5.44669
	124.356	1.77099	-0.440712	5.44669
	124.356	1.7615	-0.440712	5.44669
	124.352	1.8078	-0.440712	5.44669
	124.351	1.98593	-0.440712	5.44669
	124.351	2.16707	-0.440712	5.44669
	124.352	2.14991	-0.440712	5.44669
	124.352	2.02445	-0.440712	5.44669
	124.352	1.92027	-0.440712	5.44669
	124.352	1.86289	-0.440712	5.44669
	124.352	1.96503	-0.440712	5.44669
	124.352	2.1899	-0.440712	5.44669
	124.352	2.32258	-0.440712	5.44669
	124.352	2.31007	-0.440712	5.44669
	124.352	2.25955	-0.440712	5.44669
	124.352	2.24313	-0.440712	5.44669
	124.352	2.25426	-0.440712	5.44669
	124.352	2.26476	-0.440712	5.44669
	124.352	2.26521	-0.440712	5.44669
	124.352	2.26166	-0.440712	5.44669
	124.352	2.26002	-0.440712	5.44669
	124.352	2.26059	-0.440712	5.44669
	124.352	2.26141	-0.440712	5.44669
	124.352	2.26155	-0.440712	5.44669
	124.352	2.31051	-0.440712	5.44669
	124.352	2.43714	-0.440712	5.44669
	124.352	2.48959	-0.440712	5.44669
	124.352	2.37084	-0.440712	5.44669
	124.352	2.2381	-0.440712	5.44669
	124.352	2.21452	-0.440712	5.44669
	124.352	2.25021	-0.440712	5.44669
	124.352	2.32247	-0.440712	5.44669
	124.352	2.49538	-0.440712	5.44669
	124.352	2.71429	-0.440712	5.44669
	124.352	2.82098	-0.440712	5.44669
	124.352	2.79997	-0.440712	5.44669
	124.33	2.75516	-0.440712	5.44669
	124.272	2.74417	-0.440712	5.44669
	124.226	2.75554	-0.440712	5.44669
	124.2	2.76421	-0.440712	5.44669
	124.179	2.76381	-0.440712	5.44669
	124.22	2.76055	-0.440712	5.44669
	124.295	2.75934	-0.440712	5.44669
	124.298	2.75998	-0.440712	5.44669
	124.248	2.76068	-0.440712	5.44669
	124.222	2.76075	-0.440712	5.44669
	124.229	2.76053	-0.440712	5.44669
	124.218	2.76041	-0.440712	5.44669
	124.163	2.76044	-0.440712	5.44669
	124.114	2.7605	-0.440712	5.44669
	124.108	2.76051	-0.448582	5.44669
	124.123	2.80968	-0.468867	5.44669
	124.13	2.98564	-0.477257	5.44669
	124.129	3.21404	-0.458245	5.44669
	124.125	3.32362	-0.437004	5.44669
	124.124	3.30045	-0.433233	5.44669
	124.125	3.25371	-0.438946	5.44669
	124.126	3.24267	-0.442638	5.44669
	124.126	3.25471	-0.442147	5.44669
	124.126	3.26368	-0.440629	5.44669
	124.125	3.26316	-0.440167	5.44669
	124.126	3.25976	-0.440513	5.44669
	124.126	3.25851	-0.440822	5.44669
	124.103	3.30839	-0.440829	5.44669
	124.023	3.48509	-0.440721	5.44669
	123.942	3.71355	-0.440674	5.44669
	123.95	3.82289	-0.440693	5.44669
	123.984	3.7996	-0.440717	5.44669
	123.952	3.7529	-0.440721	5.44669
	123.896	3.74192	-0.440714	5.44669
	123.88	3.75397	-0.440709	5.44669
	123.892	3.76292	-0.448581	5.44669
	123.903	3.76239	-0.468867	5.44669
	123.903	3.75899	-0.477257	5.44669
	123.9	3.75775	-0.458245	5.44669
	123.898	3.80763	-0.437003	5.44669
	123.899	3.98433	-0.433233	5.44669
	123.899	4.21279	-0.438946	5.44669
	123.9	4.32213	-0.442638	5.44669
	123.899	4.29884	-0.442147	5.44669
	123.899	4.25213	-0.440628	5.44669
	123.899	4.29034	-0.440167	5.44669
	123.899	4.42917	-0.440513	5.44669
	123.899	4.53975	-0.440822	5.44669
	123.899	4.59637	-0.440829	5.44669
	123.899	4.6886	-0.440721	5.44669
	123.899	4.77338	-0.440674	5.44669
	123.899	4.7866	-0.440693	5.44669
	123.899	4.76367	-0.440717	5.44669
	123.899	4.79882	-0.440721	5.44669
	123.899	4.97709	-0.440714	5.44669
	123.899	5.21146	-0.440709	5.44669
	123.899	5.32271	-0.44071	5.44669
	123.899	5.29812	-0.440712	5.44669
	123.899	5.25019	-0.440712	5.44669
	123.899	5.23916	-0.440712	5.44669
	123.899	5.25163	-0.440712	5.44669
	123.899	5.26078	-0.440712	5.44669
	123.899	5.26018	-0.440712	5.44669
	123.899	5.25668	-0.440712	5.44669
	123.899	5.30461	-0.440712	5.44669
	123.899	5.43211	-0.440712	5.44669
	123.899	5.48529	-0.440712	5.44669
	123.899	5.36653	-0.440712	5.44669
	123.899	5.28272	-0.440712	5.44669
	123.899	5.435	-0.440712	5.44669
	123.899	5.69914	-0.440712	5.44669
	123.899	5.83185	-0.440712	5.44669
	123.899	5.80562	-0.440712	5.44669
	123.877	5.74937	-0.440712	5.44669
	123.819	5.73544	-0.440712	5.44669
	123.773	5.79883	-0.440712	5.44669
	123.748	5.98571	-0.440712	5.44669
	123.704	6.21363	-0.440712	5.44669
	123.665	6.31913	-0.440712	5.44669
	123.66	6.29442	-0.440712	5.44669
	123.67	6.24848	-0.440712	5.44669
	123.677	6.28752	-0.440712	5.44669
	123.675	6.47561	-0.440712	5.44669
	123.673	6.7127	-0.440712	5.44669
	123.672	6.82162	-0.440712	5.44669
	123.673	6.79507	-0.440712	5.44669
	123.673	6.79635	-0.440712	5.44669
	123.673	6.96199	-0.440712	5.44669
	123.673	7.20313	-0.440712	5.44669
	123.673	7.32174	-0.440712	5.44669
	123.673	7.29781	-0.440712	5.44669
	123.673	7.24755	-0.440712	5.44669
	123.673	7.28449	-0.440712	5.44669
	123.673	7.47325	-0.440712	5.44669
	123.673	7.71136	-0.440712	5.44669
	123.673	7.82046	-0.440712	5.44669
	123.673	7.79364	-0.440712	5.44669
	123.673	7.74554	-0.440712	5.44669
	123.673	7.78442	-0.440712	5.44669
	123.673	7.97321	-0.440712	5.44669
	123.673	8.21065	-0.440712	5.44669
	123.673	8.31946	-0.440712	5.44669
	123.673	8.34194	-0.440712	5.44669
	123.673	8.46996	-0.440712	5.44669
	123.673	8.73727	-0.440712	5.44669
	123.673	9.03559	-0.440712	5.44669
	123.673	9.24983	-0.440712	5.44669
	123.673	9.31191	-0.440712	5.44669
	123.651	9.27417	-0.440712	5.44669
	123.593	9.28746	-0.440712	5.44669
	123.547	9.46211	-0.440712	5.44669
	123.544	9.70277	-0.440712	5.44669
	123.558	9.86715	-0.448582	5.44669
	123.542	10.0671	-0.468867	5.44669
	123.505	10.3727	-0.477257	5.44669
	123.513	10.5724	-0.458245	5.44669
	123.533	10.6192	-0.437004	5.44669
	123.494	10.7268	-0.433233	5.44669
	123.441	10.9772	-0.438946	5.44669
	123.429	11.2265	-0.442638	5.44669
	123.441	11.3693	-0.442147	5.44669
	123.451	11.5082	-0.440629	5.44669
	123.45	11.6898	-0.440167	5.44669
	123.447	11.8424	-0.448384	5.44669
	123.445	12.0093	-0.468978	5.44669
	123.446	12.2483	-0.477374	5.44669
	123.447	12.5212	-0.458255	5.44669
	123.447	12.784	-0.436966	5.44669
	123.447	13.0309	-0.433214	5.44669
	123.447	13.2747	-0.438951	5.44669
	123.447	13.5228	-0.442647	5.44669
	123.447	13.7739	-0.442149	5.44669
	123.447	14.0246	-0.440626	5.44669
	123.447	14.2742	-0.440165	5.44669
	123.447	14.5234	-0.440513	5.44669
	123.447	14.7729	-0.440823	5.44669
	123.447	15.0226	-0.440829	5.44669
	123.447	15.2723	-0.440721	5.44669
	123.447	15.5219	-0.440674	5.44669
	123.447	15.7715	-0.440692	5.44669
	123.447	16.0211	-0.440717	5.44669
	123.447	16.2215	-0.440721	5.44669
	123.447	16.3444	-0.440714	5.44669
	123.424	16.4924	-0.440709	5.44669
	123.345	16.734	-0.44071	5.44669
	123.241	17.0148	-0.440712	5.44669
	123.191	17.2308	-0.440712	5.44669
	123.224	17.2999	-0.440712	5.44669
	123.303	17.3136	-0.440712	5.44669
	123.332	17.4522	-0.440712	5.44669
	123.272	17.6778	-0.440712	5.44669
	123.208	17.7996	-0.440712	5.44669
	123.198	17.8317	-0.440712	5.44669
	123.215	17.9591	-0.440712	5.44669
	123.226	18.1736	-0.440712	5.44669
	123.225	18.3438	-0.440712	5.44669
	123.22	18.5064	-0.440712	5.44669
	123.219	18.688	-0.440712	5.44669
	123.22	18.8323	-0.440712	5.44669
	123.221	18.9957	-0.440712	5.44669
	123.221	19.1869	-0.440712	5.44669
	123.22	19.2857	-0.440712	5.44669
	123.22	19.2713	-0.440712	5.44669
	123.22	19.2321	-0.440712	5.44669
	123.22	19.2703	-0.440712	5.44669
	123.22	19.4556	-0.440712	5.44669
	123.22	19.6919	-0.440712	5.44669
	123.22	19.8014	-0.440712	5.44669
	123.22	19.8246	-0.440712	5.44669
	123.22	19.9527	-0.440712	5.44669
	123.22	20.1705	-0.440712	5.44669
	123.198	20.2928	-0.440712	5.44669
	123.118	20.3279	-0.440712	5.44669
	123.037	20.4564	-0.440712	5.44669
	123.045	20.6702	-0.448582	5.44669
	123.079	20.8398	-0.468867	5.44669
	123.069	21.0023	-0.477257	5.44669
	123.071	21.2334	-0.458245	5.44669
	123.079	21.5045	-0.437004	5.44669
	123.037	21.7203	-0.433233	5.44669
	122.987	21.8419	-0.438946	5.44669
	122.977	21.9839	-0.442638	5.44669
	122.989	22.1743	-0.442147	5.44669
	122.998	22.3295	-0.440629	5.44669
	122.998	22.4944	-0.440167	5.44669
	122.994	22.6824	-0.440513	5.44669
	122.993	22.7793	-0.440822	5.44669
	122.994	22.8144	-0.440829	5.44669
	122.994	22.952	-0.440721	5.44669
	122.994	23.1696	-0.440674	5.44669
	122.994	23.2883	-0.440693	5.44669
	122.994	23.322	-0.440717	5.44669
	122.994	23.4512	-0.440721	5.44669
	122.994	23.6658	-0.440714	5.44669
	122.994	23.7863	-0.440709	5.44669
	122.994	23.7726	-0.44071	5.44669
	122.994	23.7752	-0.440712	5.44669
	122.994	23.9368	-0.440712	5.44669
	122.972	24.225	-0.440712	5.44669
	122.914	24.5201	-0.440712	5.44669
	122.891	24.7255	-0.440712	5.44669
	122.922	24.8343	-0.440712	5.44669
	122.925	24.9745	-0.440712	5.44669
	122.889	25.1688	-0.440712	5.44669
	122.847	25.2771	-0.440712	5.44669
	122.794	25.3147	-0.440712	5.44669
	122.778	25.4493	-0.440712	5.44669
	122.834	25.6648	-0.440712	5.44669
	122.87	25.7837	-0.440712	5.44669
	122.822	25.8182	-0.440712	5.44669
	122.759	25.9477	-0.440712	5.44669
	122.746	26.1621	-0.440712	5.44669
	122.762	26.3316	-0.440712	5.44669
	122.773	26.4939	-0.440712	5.44669
	122.772	26.6757	-0.440712	5.44669
	122.768	26.8201	-0.440712	5.44669
	122.766	26.9343	-0.440712	5.44669
	122.767	26.9988	-0.440712	5.44669
	122.768	27.0451	-0.440712	5.44669
	122.768	27.1495	-0.440712	5.44669
	122.768	27.2922	-0.440712	5.44669
	122.768	27.4807	-0.440712	5.44669
	122.768	27.6828	-0.440712	5.44669
	122.768	27.8264	-0.440712	5.44669
	122.768	27.9822	-0.440712	5.44669
	122.768	28.1705	-0.440712	5.44669
	122.768	28.2708	-0.440712	5.44669
	122.768	28.3072	-0.440712	5.44669
	122.768	28.4441	-0.440712	5.44669
	122.768	28.661	-0.440712	5.44669
	122.768	28.8288	-0.440712	5.44669
	122.768	28.9896	-0.448582	5.44669
	122.768	29.2205	-0.468867	5.44669
	122.768	29.443	-0.477257	5.44669
	122.768	29.5323	-0.458245	5.44669
	122.746	29.5522	-0.437004	5.44669
	122.688	29.6369	-0.433233	5.44669
	122.664	29.7316	-0.438946	5.44669
	122.696	29.7517	-0.442638	5.44669
	122.699	29.7773	-0.442147	5.44669
	122.663	29.9365	-0.440629	5.44669
	122.621	30.1663	-0.440167	5.44669
	122.59	30.2825	-0.440513	5.44669
	122.609	30.3107	-0.440822	5.44669
	122.654	30.4385	-0.440829	5.44669
	122.67	30.6545	-0.440721	5.44669
	122.639	30.7761	-0.440674	5.44669
	122.572	30.7623	-0.440693	5.44669
	122.525	30.7645	-0.440717	5.44669
	122.525	30.9259	-0.440721	5.44669
	122.54	31.165	-0.440714	5.44669
	122.547	31.2842	-0.440709	5.44669
	122.544	31.3105	-0.44071	5.44669
	122.541	31.4364	-0.440712	5.44669
	122.54	31.6523	-0.440712	5.44669
	122.541	31.7745	-0.440712	5.44669
	122.542	31.761	-0.448582	5.44669
	122.542	31.7139	-0.468867	5.44669
	122.541	31.7484	-0.477257	5.44669
	122.541	31.935	-0.458245	5.44669
	122.541	32.1731	-0.437004	5.44669
	122.542	32.283	-0.433233	5.44669
	122.542	32.2565	-0.438946	5.44669
	122.542	32.2574	-0.442638	5.44669
	122.542	32.4229	-0.442147	5.44669
	122.542	32.6641	-0.440629	5.44669
	122.542	32.832	-0.440167	5.44669
	122.542	32.984	-0.440513	5.44669
	122.542	33.1621	-0.440822	5.44669
	122.542	33.2595	-0.440829	5.44669
	122.542	33.2491	-0.440721	5.44669
	122.542	33.2612	-0.440674	5.44669
	122.542	33.4257	-0.440693	5.44669
	122.542	33.6625	-0.440717	5.44669
	122.542	33.8289	-0.440721	5.44669
	122.542	33.9327	-0.440714	5.44669
	122.542	33.9849	-0.440709	5.44669
	122.519	34.0791	-0.44071	5.44669
	122.462	34.3632	-0.440712	5.44669
	122.438	34.6872	-0.440712	5.44669
	122.47	34.8088	-0.440712	5.44669
	122.45	34.7584	-0.440712	5.44669
	122.357	34.6962	-0.440712	5.44669
	122.314	34.7376	-0.440712	5.44669
	122.393	34.9325	-0.440712	5.44669
	122.497	35.1716	-0.440712	5.44669
	122.476	35.2789	-0.440712	5.44669
	122.358	35.3002	-0.440712	5.44669
	122.282	35.4282	-0.440712	5.44669
	122.287	35.6468	-0.440712	5.44669
	122.315	35.7693	-0.440712	5.44669
	122.325	35.7551	-0.440712	5.44669
	122.319	35.7567	-0.440712	5.44669
	122.313	35.9673	-0.440712	5.44669
	122.313	36.3825	-0.440712	5.44669
	122.315	36.7302	-0.440712	5.44669
	122.294	36.866	-0.440712	5.44669
	122.236	36.9687	-0.440712	5.44669
	122.212	37.1378	-0.440712	5.44669
	122.243	37.2982	-0.440712	5.44669
	122.224	37.4728	-0.440712	5.44669
	122.153	37.663	-0.440712	5.44669
	122.145	37.7574	-0.448582	5.44669
	122.191	37.7415	-0.468867	5.44669
	122.217	37.7524	-0.477257	5.44669
	122.212	37.9182	-0.458245	5.44669
	122.201	38.2053	-0.437004	5.44669
	122.176	38.4984	-0.433233	5.44669
	122.121	38.7034	-0.438946	5.44669
	122.077	38.8127	-0.442638	5.44669
	122.073	38.9533	-0.442147	5.44669
	122.087	39.1476	-0.440629	5.44669
	122.094	39.2557	-0.440167	5.44669
	122.092	39.2933	-0.440513	5.44669
	122.088	39.4279	-0.448693	5.44669
	122.088	39.6434	-0.468984	5.44669
	122.089	39.7623	-0.477266	5.44669
	122.089	39.7968	-0.458208	5.44669
	122.089	39.9263	-0.436984	5.44669
	122.089	40.1407	-0.433239	5.44669
	122.089	40.261	-0.438955	5.44669
	122.089	40.2473	-0.44264	5.44669
	122.089	40.2007	-0.442145	5.44669
	122.089	40.2356	-0.440627	5.44669
	122.089	40.373	-0.440167	5.44669
	122.089	40.435	-0.440514	5.44669
	122.089	40.3656	-0.440822	5.44669
	122.089	40.4055	-0.440828	5.44669
	122.089	40.658	-0.440721	5.44669
	122.089	40.9798	-0.440674	5.44669
	122.089	41.2089	-0.440693	5.44669
	122.089	41.2688	-0.448588	5.44669
	122.067	41.2741	-0.468876	5.44669
	122.009	41.4123	-0.477258	5.44669
	121.963	41.6408	-0.458243	5.4507
	121.937	41.8131	-0.437002	5.46104
	121.916	41.9715	-0.433233	5.46531
	121.957	42.1999	-0.438947	5.45562
	122.055	42.4714	-0.442638	5.4448
	122.093	42.6883	-0.442147	5.44287
	122.031	42.761	-0.440628	5.44579
	121.963	42.776	-0.440167	5.44767
	121.929	42.9137	-0.440513	5.44742
	121.891	43.1386	-0.440822	5.44664
	121.856	43.2603	-0.440829	5.44641
	121.851	43.2927	-0.440721	5.44658
	121.86	43.4203	-0.448545	5.44674
	121.888	43.6347	-0.468848	5.44675
	121.945	43.8048	-0.477262	5.44669
	121.966	43.9674	-0.458254	5.44667
	121.911	44.1983	-0.437005	5.44668
	121.852	44.4693	-0.433231	5.44669
	121.842	44.6851	-0.438944	5.44669
	121.858	44.7576	-0.442638	5.44669
	121.868	44.7236	-0.442148	5.44669
	121.867	44.6856	-0.440629	5.44669
	121.862	44.7313	-0.440166	5.44669
	121.861	44.9193	-0.440513	5.44669
	121.862	45.154	-0.440822	5.44669
	121.863	45.262	-0.440829	5.44669
	121.863	45.2358	-0.440721	5.44669
	121.863	45.2376	-0.440674	5.44669
	121.863	45.3542	-0.440692	5.44669
	121.863	45.4684	-0.440717	5.44669
	121.863	45.5345	-0.440721	5.44669
	121.863	45.6786	-0.440714	5.44669
	121.863	45.9371	-0.440709	5.44669
	121.863	46.1768	-0.44071	5.44669
	121.863	46.3126	-0.440712	5.44669
	121.863	46.452	-0.440712	5.44669
	121.863	46.6363	-0.440712	5.44669
	121.84	46.7899	-0.440712	5.44669
	121.783	46.9562	-0.440712	5.44669
	121.759	47.1454	-0.440712	5.44669
	121.791	47.2915	-0.440712	5.44669
	121.793	47.4529	-0.448582	5.44669
	121.78	47.6428	-0.468867	5.44669
	121.818	47.7908	-0.477257	5.44669
	121.868	47.9529	-0.458245	5.44669
	121.857	48.1915	-0.437004	5.44669
	121.766	48.5151	-0.433233	5.44669
	121.653	48.9055	-0.438946	5.44669
	121.604	49.2046	-0.442638	5.44669
	121.64	49.28	-0.442147	5.44669
	121.72	49.2193	-0.440629	5.44669
	121.748	49.1693	-0.440167	5.44669
	121.688	49.2195	-0.440513	5.44669
	121.624	49.4137	-0.440822	5.44669
	121.614	49.6986	-0.440829	5.44669
	121.631	49.9807	-0.440721	5.44669
	121.642	50.2311	-0.440674	5.44669
	121.641	50.4694	-0.440693	5.44669
	121.636	50.6649	-0.440717	5.44669
	121.635	50.7404	-0.440721	5.44669
	121.636	50.7642	-0.440714	5.44669
	121.637	50.9047	-0.440709	5.44669
	121.637	51.1767	-0.44071	5.44669
	121.636	51.4726	-0.440712	5.44669
	121.636	51.6842	-0.440712	5.44669
	121.636	51.7951	-0.440712	5.44669
	121.636	51.9342	-0.440712	5.44669
	121.636	52.1764	-0.440712	5.44669
	121.636	52.4605	-0.440712	5.44669
	121.636	52.7269	-0.440712	5.44669
	121.636	52.9713	-0.440712	5.44669
	121.636	53.2127	-0.440712	5.44669
	121.636	53.4608	-0.440712	5.44669
	121.636	53.7127	-0.440712	5.44669
	121.636	53.9638	-0.440712	5.44669
	121.636	54.2132	-0.440712	5.44669
	121.636	54.4622	-0.440712	5.44669
	121.636	54.7117	-0.440712	5.44669
	121.636	55.0106	-0.440712	5.44669
	121.636	55.3871	-0.440712	5.44669
	121.614	55.6892	-0.440712	5.44669
	121.534	55.8199	-0.440712	5.44669
	121.431	55.9368	-0.440712	5.44669
	121.381	56.1137	-0.440712	5.44669
	121.392	56.2722	-0.440712	5.44669
	121.413	56.4433	-0.440712	5.44669
	121.418	56.6819	-0.440712	5.44669
	121.412	56.9531	-0.440712	5.44669
	121.408	57.1663	-0.440712	5.44669
	121.408	57.2867	-0.440712	5.44669
	121.41	57.4292	-0.440712	5.44669
	121.411	57.6202	-0.440712	5.44669
	121.41	57.7755	-0.440712	5.44669
	121.41	57.9894	-0.440712	5.44669
	121.41	58.3532	-0.440712	5.44669
	121.41	58.7277	-0.440712	5.44669
	121.41	58.9501	-0.440712	5.44669
	121.41	58.9901	-0.440712	5.44669
	121.41	59.0389	-0.440712	5.44669
	121.41	59.3087	-0.440712	5.44669
	121.41	59.6428	-0.440712	5.44669
	121.41	59.823	-0.440712	5.44669
	121.41	59.9489	-0.440712	5.44669
	121.41	60.1119	-0.440712	5.44669
	121.41	60.2615	-0.440712	5.44669
	121.41	60.4829	-0.440712	5.44669
	121.41	60.8519	-0.440712	5.44669
	121.41	61.1767	-0.440712	5.44669
	121.41	61.2702	-0.440712	5.44669
	121.41	61.2572	-0.440712	5.44669
	121.41	61.376	-0.440712	5.44669
	121.41	61.603	-0.440712	5.44669
	121.41	61.7815	-0.440712	5.44669
	121.41	61.9431	-0.440712	5.44669
	121.41	62.1706	-0.440712	5.44669
	121.388	62.4406	-0.440712	5.44669
	121.33	62.7064	-0.448582	5.44669
	121.284	62.9554	-0.468867	5.44669
	121.258	63.1499	-0.477257	5.44669
	121.215	63.2704	-0.458245	5.44669
	121.176	63.4196	-0.437004	5.44669
	121.17	63.6134	-0.433233	5.44669
	121.181	63.7183	-0.438946	5.44669
	121.187	63.7547	-0.442638	5.44669
	121.186	63.9391	-0.442147	5.44669
	121.184	64.2821	-0.440629	5.44669
	121.183	64.5027	-0.440167	5.44669
	121.183	64.545	-0.440513	5.44669
	121.184	64.594	-0.440822	5.44669
	121.184	64.7153	-0.440829	5.44669
	121.184	64.9146	-0.440721	5.44669
	121.184	65.1288	-0.440674	5.44669
	121.184	65.2244	-0.440693	5.44669
	121.184	65.2496	-0.440717	5.44669
	121.184	65.3835	-0.440721	5.44669
	121.184	65.6031	-0.440714	5.44669
	121.184	65.7732	-0.440709	5.44669
	121.184	65.9339	-0.44071	5.44669
	121.184	66.1148	-0.440712	5.44669
	121.184	66.2594	-0.440712	5.44669
	121.184	66.4232	-0.440712	5.44669
	121.161	66.6145	-0.440712	5.44669
	121.104	66.7624	-0.440712	5.44669
	121.058	66.9238	-0.440712	5.44669
	121.054	67.113	-0.440712	5.44669
	121.091	67.2116	-0.440712	5.44669
	121.155	67.1978	-0.440712	5.44669
	121.177	67.2081	-0.440712	5.44669
	121.097	67.373	-0.440712	5.44669
	120.979	67.6106	-0.440712	5.44669
	120.923	67.728	-0.440712	5.44669
	120.936	67.7048	-0.440712	5.44669
	120.961	67.7045	-0.440712	5.44669
	120.966	67.8683	-0.440712	5.44669
	120.96	68.1092	-0.440712	5.44669
	120.955	68.2284	-0.440712	5.44669
	120.956	68.254	-0.440712	5.44669
	120.957	68.3796	-0.440712	5.44669
	120.958	68.5956	-0.440712	5.44669
	120.958	68.7671	-0.448582	5.44669
	120.957	68.9297	-0.468867	5.44669
	120.957	69.1109	-0.477257	5.44669
	120.957	69.2058	-0.458245	5.44669
	120.958	69.2425	-0.437004	5.44669
	120.958	69.3814	-0.433233	5.44669
	120.957	69.599	-0.438946	5.44669
	120.957	69.7173	-0.442638	5.44669
	120.957	69.7508	-0.442147	5.44669
	120.957	69.9293	-0.440629	5.44669
	120.957	70.32	-0.440167	5.44669
	120.957	70.718	-0.440513	5.44669
	120.957	70.9899	-0.440822	5.44669
	120.957	71.1484	-0.440829	5.44669
	120.957	71.2461	-0.440721	5.44669
	120.957	71.3985	-0.440674	5.44669
	120.957	71.6017	-0.440693	5.44669
	120.957	71.7587	-0.440717	5.44669
	120.957	71.9197	-0.440721	5.44669
	120.957	72.1546	-0.440714	5.44669
	120.957	72.4279	-0.440709	5.44669
	120.957	72.6924	-0.44071	5.44669
	120.957	72.9398	-0.440712	5.44669
	120.957	73.134	-0.440712	5.44669
	120.957	73.255	-0.440712	5.44669
	120.935	73.4045	-0.440712	5.44669
	120.878	73.6474	-0.440712	5.44669
	120.832	73.9281	-0.440712	5.44669
	120.828	74.1437	-0.440712	5.44669
	120.842	74.2618	-0.440712	5.44669
	120.827	74.4024	-0.440712	5.44669
	120.767	74.5935	-0.440712	5.44669
	120.718	74.7495	-0.440712	5.44669
	120.714	74.9145	-0.440712	5.44669
	120.729	75.1022	-0.440712	5.44669
	120.736	75.2482	-0.440712	5.44669
	120.734	75.4101	-0.440712	5.44669
	120.731	75.6001	-0.440712	5.44669
	120.73	75.6989	-0.440712	5.44669
	120.731	75.6849	-0.440712	5.44669
	120.732	75.6951	-0.440712	5.44669
	120.731	75.86	-0.440712	5.44669
	120.731	76.0976	-0.440712	5.44669
	120.731	76.2151	-0.440712	5.44669
	120.731	76.1919	-0.440712	5.44669
	120.731	76.1423	-0.440712	5.44669
	120.731	76.1793	-0.440712	5.44669
	120.731	76.3678	-0.440712	5.44669
	120.731	76.6058	-0.440712	5.44669
	120.731	76.715	-0.440712	5.44669
	120.731	76.7374	-0.440712	5.44669
	120.731	76.9145	-0.440712	5.44669
	120.731	77.3085	-0.440712	5.44669
	120.731	77.6593	-0.440712	5.44669
	120.731	77.7548	-0.440712	5.44669
	120.731	77.6841	-0.440712	5.44669
	120.731	77.672	-0.440712	5.44669
	120.731	77.8969	-0.440712	5.44669
	120.731	78.323	-0.440712	5.44669
	120.731	78.6702	-0.440712	5.44669
	120.731	78.7527	-0.440712	5.44669
	120.731	78.6779	-0.440712	5.44669
	120.731	78.6687	-0.440712	5.44669
	120.731	78.8471	-0.440712	5.44669
	120.731	79.1465	-0.440712	5.44669
	120.731	79.4404	-0.440712	5.44669
	120.731	79.6413	-0.440712	5.44669
	120.731	79.6994	-0.440712	5.44669
	120.731	79.7139	-0.440712	5.44669
	120.731	79.8567	-0.440712	5.44669
	120.731	80.133	-0.440712	5.44669
	120.731	80.4299	-0.440712	5.44669
	120.731	80.6403	-0.440712	5.44669
	120.731	80.7505	-0.440712	5.44669
	120.731	80.8896	-0.440712	5.44669
	120.731	81.0829	-0.440712	5.44669
	120.709	81.2403	-0.440712	5.44669
	120.651	81.4051	-0.440712	5.44669
	120.605	81.5922	-0.440712	5.44669
	120.602	81.738	-0.440712	5.44669
	120.616	81.9001	-0.440712	5.44669
	120.601	82.1394	-0.440712	5.44669
	120.541	82.4142	-0.440712	5.44669
	120.514	82.6286	-0.440712	5.44669
	120.567	82.7483	-0.440712	5.44669
	120.606	82.89	-0.440712	5.44669
	120.56	83.1301	-0.440712	5.44669
	120.497	83.4125	-0.440712	5.44669
	120.483	83.6297	-0.440712	5.44669
	120.499	83.7479	-0.440712	5.44669
	120.51	83.888	-0.440712	5.44669
	120.509	84.128	-0.440712	5.44669
	120.505	84.4108	-0.440712	5.44669
	120.503	84.6284	-0.440712	5.44669
	120.504	84.7465	-0.440712	5.44669
	120.505	84.8865	-0.440712	5.44669
	120.505	85.0772	-0.440712	5.44669
	120.505	85.2333	-0.440712	5.44669
	120.505	85.3984	-0.440712	5.44669
	120.505	85.5862	-0.440712	5.44669
	120.505	85.6829	-0.440712	5.44669
	120.505	85.7181	-0.440712	5.44669
	120.505	85.8065	-0.440712	5.44669
	120.505	85.8974	-0.440712	5.44669
	120.505	86.0129	-0.440712	5.44669
	120.505	86.2922	-0.440712	5.44669
	120.505	86.6065	-0.440712	5.44669
	120.505	86.7751	-0.440712	5.44669
	120.505	86.9031	-0.440712	5.44669
	120.505	87.0711	-0.440712	5.44669
	120.483	87.1728	-0.440712	5.44669
	120.403	87.217	-0.440712	5.44669
	120.299	87.3567	-0.448582	5.44669
	120.272	87.572	-0.468867	5.44669
	120.34	87.7382	-0.477257	5.44669
	120.385	87.8988	-0.458245	5.44669
	120.336	88.0811	-0.437004	5.44669
	120.27	88.1771	-0.433233	5.44669
	120.256	88.2139	-0.438946	5.44669
	120.272	88.3524	-0.442638	5.44669
	120.284	88.5699	-0.442147	5.44669
	120.283	88.7374	-0.440629	5.44669
	120.279	88.8486	-0.440167	5.44669
	120.277	88.9035	-0.440513	5.44669
	120.278	88.947	-0.440822	5.44669
	120.279	89.0535	-0.440829	5.44669
	120.279	89.1982	-0.440721	5.44669
	120.279	89.3867	-0.440674	5.44669
	120.278	89.6373	-0.440693	5.44669
	120.279	89.9074	-0.440717	5.44669
	120.279	90.1649	-0.440721	5.44669
	120.279	90.4105	-0.440714	5.44669
	120.279	90.6557	-0.440709	5.44669
	120.279	90.9048	-0.44071	5.44669
	120.279	91.1066	-0.440712	5.44669
	120.279	91.2302	-0.440712	5.44669
	120.279	91.4272	-0.440712	5.44669
	120.279	91.7953	-0.440712	5.44669
	120.279	92.1776	-0.440712	5.44669
	120.279	92.5001	-0.440712	5.44669
	120.279	92.8408	-0.440712	5.44669
	120.256	93.169	-0.440712	5.44669
	120.199	93.4296	-0.440712	5.44669
	120.175	93.6084	-0.440712	5.44669
	120.229	93.7185	-0.440712	5.44669
	120.267	93.8689	-0.440712	5.44669
	120.22	94.1161	-0.440712	5.44669
	120.18	94.3983	-0.440712	5.44669
	120.201	94.6622	-0.440712	5.44669
	120.183	94.9062	-0.440712	5.44669
	120.094	95.1484	-0.440712	5.44669
	120.03	95.3969	-0.440712	5.44669
	120.029	95.6487	-0.440712	5.44669
	120.051	95.8996	-0.440712	5.44669
	120.06	96.149	-0.440712	5.44669
	120.056	96.398	-0.440712	5.44669
	120.051	96.5983	-0.440712	5.44669
	120.05	96.7213	-0.440712	5.44669
	120.052	96.8694	-0.440712	5.44669
	120.053	97.0619	-0.440712	5.44669
	120.053	97.1666	-0.440712	5.44669
	120.052	97.2034	-0.440712	5.44669
	120.052	97.3389	-0.440712	5.44669
	120.052	97.555	-0.440712	5.44669
	120.052	97.7231	-0.440712	5.44669
	120.052	97.8842	-0.440712	5.44669
	120.052	98.1152	-0.440712	5.44669
	120.052	98.3868	-0.440712	5.44669
	120.052	98.652	-0.440712	5.44669
	120.052	98.9003	-0.440712	5.44669
	120.052	99.0946	-0.440712	5.44669
	120.052	99.2154	-0.440712	5.44669
	120.052	99.3647	-0.440712	5.44669
	120.052	99.6076	-0.440712	5.44669
	120.052	99.8884	-0.440712	5.44669
	120.052	100.104	-0.440712	5.44669
	120.052	100.222	-0.440712	5.44669
	120.052	100.412	-0.448582	5.44669
	120.052	100.779	-0.468867	5.44669
	120.052	101.114	-0.477257	5.44669
	120.052	101.262	-0.458245	5.44669
	120.03	101.374	-0.437004	5.44669
	119.973	101.543	-0.433233	5.44669
	119.949	101.7	-0.438946	5.44669
	119.98	101.873	-0.442638	5.44669
	119.961	102.113	-0.442147	5.44669
	119.868	102.384	-0.440629	5.44669
	119.802	102.646	-0.440167	5.44669
	119.824	102.893	-0.440513	5.44669
	119.927	103.088	-0.440822	5.44669
	120.017	103.209	-0.440829	5.44669
	119.983	103.359	-0.440721	5.44669
	119.864	103.552	-0.440674	5.44669
	119.792	103.706	-0.440693	5.44669
	119.799	103.869	-0.440717	5.44669
	119.827	104.106	-0.440721	5.44669
	119.836	104.38	-0.440714	5.44669
	119.83	104.644	-0.440709	5.44669
	119.824	104.891	-0.44071	5.44669
	119.824	105.134	-0.440712	5.44669
	119.826	105.431	-0.440712	5.44669
	119.827	105.809	-0.440712	5.44669
	119.826	106.112	-0.440712	5.44669
	119.826	106.243	-0.440712	5.44669
	119.826	106.36	-0.440712	5.44669
	119.826	106.586	-0.440712	5.44669
	119.826	106.871	-0.440712	5.44669
	119.826	107.144	-0.440712	5.44669
	119.826	107.39	-0.440712	5.44669
	119.826	107.581	-0.440712	5.44669
	119.826	107.701	-0.440712	5.44669
	119.826	107.851	-0.440712	5.44669
	119.826	108.095	-0.440712	5.44669
	119.826	108.376	-0.440712	5.44669
	119.826	108.64	-0.440712	5.44669
	119.826	108.934	-0.440712	5.44669
	119.826	109.303	-0.440712	5.44669
	119.826	109.604	-0.440712	5.44669
	119.826	109.737	-0.440712	5.44669
	119.826	109.904	-0.440712	5.44669
	119.826	110.257	-0.440712	5.44669
	119.826	110.643	-0.440712	5.44669
	119.826	110.973	-0.440712	5.44669
	119.826	111.315	-0.440712	5.44669
	119.826	111.592	-0.440712	5.44669
	119.804	111.725	-0.440712	5.44669
	119.746	111.9	-0.440712	5.44669
	119.722	112.257	-0.448582	5.44669
	119.776	112.642	-0.468867	5.44669
	119.837	112.92	-0.477257	5.44669
	119.825	113.135	-0.458245	5.44669
	119.751	113.361	-0.437004	5.44669
	119.717	113.612	-0.433233	5.44669
	119.772	113.871	-0.438946	5.44669
	119.837	114.124	-0.442638	5.44669
	119.826	114.372	-0.442147	5.44669
	119.73	114.62	-0.440629	5.44669
	119.615	114.869	-0.440167	5.44669
	119.589	115.119	-0.440513	5.44669
	119.661	115.369	-0.440822	5.44669
	119.708	115.57	-0.440829	5.44669
	119.68	115.643	-0.440721	5.44669
	119.671	115.664	-0.440674	5.44669
	119.68	115.804	-0.440693	5.44669
	119.643	116.077	-0.440717	5.44669
	119.595	116.374	-0.440721	5.44669
	119.583	116.585	-0.440714	5.44669
	119.595	116.647	-0.440709	5.44669
	119.604	116.659	-0.44071	5.44669
	119.603	116.799	-0.440712	5.44669
	119.6	117.076	-0.440712	5.44669
	119.599	117.373	-0.440712	5.44669
	119.599	117.584	-0.440712	5.44669
	119.6	117.645	-0.440712	5.44669
	119.6	117.608	-0.440712	5.44669
	119.6	117.622	-0.440712	5.44669
	119.6	117.797	-0.440712	5.44669
	119.6	118.086	-0.440712	5.44669
	119.6	118.377	-0.440712	5.44669
	119.6	118.58	-0.440712	5.44669
	119.6	118.69	-0.440712	5.44669
	119.6	118.831	-0.440712	5.44669
	119.6	119.026	-0.440712	5.44669
	119.6	119.134	-0.440712	5.44669
	119.6	119.171	-0.440712	5.44669
	119.6	119.306	-0.440712	5.44669
	119.6	119.521	-0.440712	5.44669
	119.6	119.64	-0.440712	5.44669
	119.6	119.675	-0.440712	5.44669
	119.6	119.755	-0.448582	5.44669
	119.6	119.793	-0.468867	5.44669
	119.6	119.734	-0.477257	5.44669
	119.6	119.787	-0.458245	5.44669
	119.6	119.992	-0.437004	5.44669
	119.6	120.134	-0.433233	5.44669
	119.6	120.182	-0.438946	5.44669
	119.6	120.259	-0.442638	5.44669
	119.6	120.341	-0.442147	5.44669
	119.6	120.408	-0.440629	5.44669
	119.6	120.514	-0.440167	5.44669
	119.6	120.601	-0.440513	5.44669
	119.6	120.66	-0.440822	5.44669
	119.6	120.81	-0.440829	5.44669
	119.6	121.025	-0.440721	5.44669
	119.6	121.187	-0.440674	5.44669
	119.6	121.346	-0.440693	5.44669
	119.6	121.578	-0.440717	5.44669
	119.6	121.851	-0.440721	5.44669
	119.6	122.117	-0.440714	5.44669
	119.577	122.364	-0.440709	5.44669
	119.52	122.559	-0.44071	5.44669
	119.474	122.679	-0.440712	5.44669
	119.448	122.829	-0.440712	5.44669
	119.427	123.072	-0.440712	5.44669
	119.468	123.353	-0.440712	5.44669
	119.543	123.568	-0.440712	5.44669
	119.524	123.686	-0.440712	5.44669
	119.416	123.876	-0.440712	5.44669
	119.344	124.243	-0.440712	5.44669
	119.347	124.627	-0.440712	5.44669
	119.395	124.902	-0.440712	5.44669
	119.462	125.116	-0.440712	5.44669
	119.481	125.342	-0.440712	5.44669
	119.422	125.594	-0.440712	5.44669
	119.361	125.853	-0.440712	5.44669
	119.352	126.106	-0.440712	5.44669
	119.369	126.403	-0.440712	5.44669
	119.379	126.777	-0.440712	5.44669
	119.377	127.079	-0.440712	5.44669
	119.373	127.211	-0.440712	5.44669
	119.372	127.328	-0.440712	5.44669
	119.373	127.505	-0.440712	5.44669
	119.374	127.614	-0.440712	5.44669
	119.374	127.658	-0.440712	5.44669
	119.373	127.795	-0.440712	5.44669
	119.373	128.009	-0.440712	5.44669
	119.373	128.176	-0.440712	5.44669
	119.373	128.288	-0.440712	5.44669
	119.373	128.343	-0.440712	5.44669
	119.373	128.387	-0.440712	5.44669
	119.373	128.542	-0.440712	5.44669
	119.373	128.814	-0.440712	5.44669
	119.373	129.055	-0.440712	5.44669
	119.373	129.187	-0.440712	5.44669
	119.373	129.324	-0.440712	5.44669
	119.373	129.509	-0.440712	5.44669
	119.373	129.663	-0.440712	5.44669
	119.351	129.83	-0.440712	5.44669
	119.294	130.019	-0.440712	5.44669
	119.27	130.165	-0.440712	5.44669
	119.324	130.326	-0.440712	5.44669
	119.384	130.516	-0.440712	5.44669
	119.395	130.664	-0.440712	5.44669
	119.378	130.826	-0.440712	5.44669
	119.346	131.065	-0.440712	5.44669
	119.267	131.339	-0.440712	5.44669
	119.168	131.554	-0.440712	5.44669
	119.142	131.673	-0.440712	5.44669
	119.209	131.815	-0.440712	5.44669
	119.275	132.006	-0.440712	5.44669
	119.306	132.162	-0.440712	5.44669
	119.322	132.326	-0.440712	5.44669
	119.277	132.563	-0.440712	5.44669
	119.18	132.836	-0.440712	5.44669
	119.121	133.1	-0.440712	5.44669
	119.126	133.347	-0.440712	5.44669
	119.148	133.541	-0.440712	5.44669
	119.155	133.663	-0.440712	5.44669
	119.15	133.861	-0.440712	5.44669
	119.146	134.231	-0.440712	5.44669
	119.145	134.564	-0.440712	5.44669
	119.147	134.71	-0.440712	5.44669
	119.148	134.822	-0.440712	5.44669
	119.147	134.992	-0.440712	5.44669
	119.147	135.1	-0.440712	5.44669
	119.147	135.146	-0.440712	5.44669
	119.147	135.284	-0.440712	5.44669
	119.147	135.498	-0.440712	5.44669
	119.147	135.615	-0.440712	5.44669
	119.147	135.649	-0.440712	5.44669
	119.147	135.779	-0.440712	5.44669
	119.147	135.994	-0.440712	5.44669
	119.147	136.164	-0.440712	5.44669
	119.147	136.326	-0.440712	5.44669
	119.147	136.557	-0.440712	5.4507
	119.147	136.828	-0.440712	5.46104
	119.147	137.044	-0.440712	5.46531
	119.147	137.116	-0.440712	5.45562
	119.147	137.131	-0.440712	5.4448
	119.147	137.269	-0.440712	5.44287
	119.147	137.494	-0.440712	5.44579
	119.147	137.665	-0.440712	5.44767
	119.147	137.824	-0.440712	5.44742
	119.147	138.004	-0.440712	5.44664
	119.147	138.149	-0.440712	5.44641
	119.147	138.313	-0.440712	5.44658
	119.147	138.554	-0.440712	5.44674
	119.147	138.828	-0.440712	5.44675
	119.147	139.042	-0.440712	5.44669
	119.147	139.113	-0.440712	5.44667
	119.147	139.128	-0.440712	5.44668
	119.125	139.266	-0.440712	5.44669
	119.067	139.541	-0.440712	5.44669
	119.044	139.838	-0.440712	5.44669
	119.075	140.05	-0.440712	5.44669
	119.056	140.111	-0.440712	5.44669
	118.985	140.123	-0.440712	5.44669
	118.977	140.263	-0.440712	5.44669
	119	140.491	-0.440712	5.44669
	118.991	140.661	-0.440712	5.44669
	119.02	140.82	-0.440712	5.44669
	119.109	141.049	-0.440712	5.44669
	119.17	141.32	-0.440712	5.44669
	119.147	141.537	-0.448582	5.44669
	119.046	141.61	-0.468867	5.44669
	118.956	141.575	-0.477257	5.44669
	118.99	141.537	-0.458245	5.44669
	119.087	141.534	-0.437004	5.44669
	119.079	141.546	-0.433233	5.44669
	118.968	141.552	-0.438946	5.44669
	118.891	141.6	-0.442638	5.44669
	118.893	141.724	-0.442147	5.44669
	118.92	141.825	-0.440629	5.44669
	118.953	141.883	-0.440167	5.44669
	119.005	141.979	-0.440513	5.44669
	119.023	142.065	-0.440822	5.44669
	118.968	142.126	-0.440829	5.44669
	118.91	142.278	-0.440721	5.44669
	118.9	142.493	-0.440674	5.44669
	118.916	142.654	-0.440693	5.44669
	118.926	142.813	-0.440717	5.44669
	118.925	142.996	-0.440721	5.44669
	118.921	143.093	-0.440714	5.44669
	118.919	143.13	-0.440709	5.44669
	118.92	143.268	-0.44071	5.44669
	118.921	143.486	-0.440712	5.44669
	118.921	143.653	-0.440712	5.44669
	118.921	143.814	-0.440712	5.44669
	118.921	143.995	-0.440712	5.44669
	118.921	144.091	-0.440712	5.44669
	118.921	144.079	-0.440712	5.44669
	118.921	144.042	-0.440712	5.44669
	118.921	144.031	-0.440712	5.44669
	118.921	144.089	-0.440712	5.44669
	118.921	144.272	-0.440712	5.44669
	118.921	144.55	-0.440712	5.44669
	118.921	144.833	-0.440712	5.44669
	118.921	145.037	-0.440712	5.44669
	118.921	145.149	-0.448582	5.44669
	118.921	145.292	-0.468867	5.44669
	118.921	145.485	-0.477257	5.44669
	118.921	145.642	-0.458245	5.44669
	118.921	145.855	-0.437004	5.44669
	118.921	146.219	-0.433233	5.44669
	118.921	146.544	-0.438946	5.44669
	118.921	146.689	-0.442638	5.44669
	118.921	146.803	-0.442147	5.44669
	118.921	147.023	-0.440629	5.44669
	118.921	147.307	-0.440167	5.44669
	118.921	147.532	-0.440513	5.44669
	118.921	147.604	-0.440822	5.44669
	118.921	147.615	-0.440829	5.44669
	118.899	147.801	-0.440721	5.44669
	118.841	148.252	-0.440674	5.44669
	118.795	148.779	-0.440693	5.44669
	118.769	149.149	-0.440717	5.44669
	118.726	149.363	-0.440721	5.44669
	118.709	149.507	-0.440714	5.44669
	118.783	149.62	-0.440709	5.44669
	118.897	149.833	-0.44071	5.44669
	118.931	150.26	-0.440712	5.44669
	118.84	150.768	-0.448583	5.44669
	118.712	151.09	-0.468867	5.44669
	118.657	151.184	-0.477256	5.44669
	118.674	151.278	-0.458245	5.44669
	118.699	151.459	-0.437004	5.44669
	118.704	151.578	-0.433233	5.44669
	118.697	151.625	-0.438946	5.44669
	118.692	151.809	-0.442638	5.44669
	118.693	152.197	-0.450018	5.44268
	118.695	152.543	-0.468784	5.43234
	118.695	152.638	-0.476711	5.42806
	118.695	152.619	-0.458046	5.43775
	118.694	152.734	-0.437114	5.44858
	118.694	152.962	-0.43335	5.4505
	118.695	153.142	-0.438956	5.44759
	118.695	153.304	-0.4426	5.44571
	118.695	153.482	-0.442128	5.44595
	118.695	153.575	-0.440634	5.44673
	118.695	153.564	-0.440176	5.44696
	118.695	153.577	-0.440515	5.44679
	118.695	153.742	-0.44082	5.44663
	118.695	153.979	-0.440827	5.44663
	118.695	154.145	-0.440722	5.44668
	118.695	154.298	-0.440675	5.44671
	118.695	154.477	-0.440693	5.4467
	118.695	154.623	-0.440717	5.44668
	118.695	154.789	-0.440721	5.44668
	118.695	154.98	-0.440714	5.44669
	118.672	155.127	-0.440709	5.44669
	118.615	155.288	-0.44071	5.44669
	118.569	155.478	-0.440712	5.44669
	118.543	155.576	-0.440712	5.44669
	118.522	155.563	-0.440712	5.44669
	118.54	155.573	-0.440712	5.44669
	118.581	155.738	-0.440712	5.44669
	118.595	156.025	-0.440712	5.44669
	118.587	156.318	-0.440712	5.44669
	118.601	156.523	-0.440712	5.44669
	118.636	156.632	-0.440712	5.44669
	118.605	156.773	-0.440712	5.44669
	118.506	157.016	-0.440712	5.44669
	118.464	157.301	-0.448582	5.44669
	118.525	157.517	-0.468867	5.44669
	118.571	157.635	-0.477257	5.44669
	118.526	157.824	-0.458245	5.44669
	118.461	158.191	-0.437004	5.44669
	118.446	158.575	-0.433233	5.44669
	118.461	158.85	-0.438946	5.44669
	118.473	159.064	-0.442638	5.44669
	118.473	159.29	-0.442147	5.44669
	118.468	159.493	-0.440629	5.44669
	118.467	159.626	-0.440167	5.44669
	118.468	159.777	-0.440513	5.44669
	118.469	159.967	-0.440822	5.44669
	118.469	160.119	-0.440829	5.44669
	118.468	160.332	-0.440721	5.44669
[truncated: 3,832 more rows]
