# Supplementary material for: Design of a cosmetic glove stiffness compensation mechanism for toddler-sized hand prostheses
Source: PLoS One. 2017 Aug 11;12(8):e0183233. doi: 10.1371/journal.pone.0183233 (PMC5553851; doi:10.1371/journal.pone.0183233)
Supplement: S1 Dataset — (ZIP) [file pone.0183233.s001.zip › 01 Glove measurements/PVCglove6_1.xlsx]

## Sheet: test_glove6_1
LabVIEW Measurement
Writer_Version	2
Reader_Version	2
Separator	Tab
Decimal_Separator	.
Multi_Headings	No
X_Columns	No
Time_Pref	Absolute
Operator	localadmin
Date	2012-12-10
Time	00:14:20.795000
***End_of_Header***
Channels	4
Samples	10	10	10	10
Date	2012-12-10	2012-12-10	2012-12-10	2012-12-10
Time	00:15:35.695000	00:15:35.695000	00:15:35.695000	00:15:35.695000
Y_Unit_Label	mm	N	N	Pa
X_Dimension	Time	Time	Time	Time
X0	0	0	0	0
Delta_X	0.01	0.01	0.01	0.01
***End_of_Header***
X_Value	Voltage LVDT (Filtered)	Voltage Load Cell (Filtered)	Voltage Pinch Load Cell (Filtered)	Voltage Pressure (Filtered)	Comment
	129.109	0.264827	-0.503329	5.44664
	129.108	0.267714	-0.522462	5.44641
	129.104	0.265549	-0.527203	5.44658
	129.102	0.263617	-0.522648	5.44674
	129.103	0.263576	-0.511225	5.44675
	129.104	0.264247	-0.491078	5.44669
	129.104	0.264542	-0.48401	5.44667
	129.104	0.264427	-0.503526	5.44668
	129.104	0.264274	-0.516639	5.44669
	129.104	0.264251	-0.499837	5.44669
	129.104	0.264295	-0.485706	5.44669
	129.126	0.264322	-0.493245	5.44669
	129.184	0.264318	-0.486869	5.44669
	129.207	0.264306	-0.455602	5.44669
	129.154	0.264303	-0.432796	5.44669
	129.116	0.264306	-0.440331	5.44669
	129.163	0.264308	-0.476152	5.44669
	129.202	0.264308	-0.515979	5.44669
	129.159	0.264307	-0.532155	5.44669
	129.098	0.264307	-0.526711	5.44669
	129.083	0.264307	-0.511117	5.44669
	129.097	0.264307	-0.489581	5.44669
	129.109	0.264307	-0.475549	5.44669
	129.108	0.215117	-0.467785	5.44669
	129.104	0.039151	-0.452267	5.44669
	129.102	-0.140056	-0.445795	5.44669
	129.103	-0.07367	-0.471779	5.44669
	129.104	0.177902	-0.512247	5.44669
	129.104	0.334221	-0.524282	5.44669
	129.104	0.322081	-0.499882	5.44669
	129.104	0.263304	-0.482999	5.44669
	129.104	0.243295	-0.499964	5.44669
	129.104	0.255854	-0.515505	5.44669
	129.104	0.268234	-0.500627	5.44669
	129.104	0.268956	-0.478569	5.44669
	129.104	0.264859	-0.472987	5.44669
	129.104	0.262886	-0.47823	5.44669
	129.126	0.263516	-0.48237	5.44669
	129.206	0.215291	-0.490104	5.44669
	129.287	0.088696	-0.508859	5.44669
	129.279	0.035996	-0.524527	5.44669
	129.223	0.154638	-0.526096	5.44669
	129.198	0.287414	-0.521449	5.44669
	129.207	0.311049	-0.518987	5.44669
	129.197	0.275368	-0.519614	5.44669
	129.142	0.252278	-0.520753	5.44669
	129.092	0.206139	-0.521007	5.44669
	129.086	0.088856	-0.512838	5.44669
	129.101	0.039316	-0.492338	5.44669
	129.109	0.106781	-0.483965	5.44669
	129.107	0.110827	-0.503059	5.44669
	129.104	0.081917	-0.516459	5.44669
	129.103	0.165702	-0.499927	5.44669
	129.104	0.275677	-0.485808	5.44669
	129.104	0.302193	-0.493255	5.44669
	129.104	0.275829	-0.486838	5.44669
	129.104	0.255619	-0.455585	5.44669
	129.104	0.256565	-0.44067	5.44669
	129.104	0.264151	-0.468494	5.44669
	129.104	0.266994	-0.512699	5.44669
	129.104	0.265488	-0.533511	5.44669
	129.104	0.263847	-0.528446	5.44669
	129.104	0.263695	-0.519232	5.44669
	129.104	0.264214	-0.517222	5.44669
	129.104	0.264486	-0.511792	5.44669
	129.104	0.264415	-0.493245	5.44669
	129.104	0.264289	-0.484716	5.44669
	129.104	0.264261	-0.495181	5.44669
	129.104	0.215104	-0.495904	5.44669
	129.104	0.088353	-0.491427	5.44669
	129.104	0.035919	-0.504869	5.44669
	129.104	0.154727	-0.522428	5.44669
	129.104	0.287479	-0.526642	5.44669
	129.126	0.311044	-0.514554	5.44669
	129.184	0.275343	-0.491046	5.44669
	129.207	0.252269	-0.482812	5.44669
	129.154	0.255334	-0.495165	5.44669
	129.116	0.215636	-0.488703	5.44669
	129.163	0.091748	-0.455688	5.44669
	129.202	0.037152	-0.44005	5.44669
	129.159	0.104846	-0.468198	5.44669
	129.098	0.110786	-0.512795	5.44669
	129.083	0.082588	-0.533656	5.44669
	129.12	0.165997	-0.528473	5.44669
	129.189	0.275563	-0.519192	5.44669
	129.212	0.30204	-0.517196	5.44669
	129.154	0.275806	-0.519666	5.44669
	129.092	0.255663	-0.513541	5.44669
	129.104	0.256592	-0.493109	5.44669
	129.179	0.264147	-0.484038	5.44669
	129.213	0.266982	-0.502816	5.44669
	129.18	0.265485	-0.524202	5.44669
	129.173	0.263849	-0.520245	5.44669
	129.185	0.263697	-0.486386	5.44669
	129.148	0.264214	-0.453972	5.44669
	129.122	0.264485	-0.465062	5.44669
	129.167	0.264415	-0.506841	5.44669
	129.202	0.264289	-0.532326	5.44669
	129.18	0.264261	-0.530039	5.44669
	129.199	0.264294	-0.512452	5.44669
	129.288	0.264318	-0.481086	5.44669
	129.331	0.264316	-0.446658	5.44669
	129.252	0.264307	-0.439024	5.44669
	129.126	0.264304	-0.470985	5.44669
	129.09	0.264306	-0.514328	5.44669
	129.161	0.264308	-0.533308	5.44669
	129.211	0.264308	-0.527782	5.44669
	129.163	0.264307	-0.519026	5.44669
	129.096	0.264307	-0.509501	5.44669
	129.08	0.264307	-0.491643	5.44669
	129.097	0.264307	-0.484859	5.44669
	129.132	0.264307	-0.503681	5.44669
	129.188	0.264307	-0.524272	5.44669
	129.208	0.264307	-0.527838	5.44669
	129.152	0.264307	-0.52227	5.44669
	129.093	0.264307	-0.518712	5.44669
	129.083	0.264307	-0.519207	5.44669
	129.099	0.264307	-0.52068	5.44669
	129.109	0.264307	-0.521121	5.44669
	129.108	0.264307	-0.520783	5.44669
	129.104	0.264307	-0.512613	5.44669
	129.102	0.264307	-0.492324	5.44669
	129.103	0.264307	-0.484039	5.44669
	129.104	0.264307	-0.503095	5.44669
	129.104	0.264307	-0.524319	5.44669
	129.104	0.264307	-0.528065	5.44669
	129.104	0.215117	-0.522349	5.44669
	129.104	0.088342	-0.510793	5.44669
	129.104	0.03591	-0.491003	5.44669
	129.104	0.154727	-0.484132	5.44669
	129.104	0.238292	-0.503604	5.44669
	129.104	0.13508	-0.524498	5.44669
	129.104	0.046945	-0.52796	5.44669
	129.126	0.142688	-0.522241	5.44669
	129.184	0.278509	-0.510786	5.44669
	129.207	0.311565	-0.491039	5.44669
	129.154	0.27875	-0.48415	5.44669
	129.093	0.25351	-0.503599	5.44669
	129.083	0.254644	-0.52449	5.44669
	129.099	0.264096	-0.520088	5.44669
	129.109	0.267653	-0.494088	5.44669
	129.108	0.265784	-0.482113	5.44669
	129.104	0.263736	-0.501661	5.44669
	129.102	0.263543	-0.524402	5.44669
	129.103	0.26419	-0.52861	5.44669
	129.104	0.26453	-0.514677	5.44669
	129.104	0.264442	-0.482527	5.44669
	129.104	0.264285	-0.446471	5.44669
	129.104	0.26425	-0.430563	5.44669
	129.104	0.264291	-0.434778	5.44669
	129.104	0.264321	-0.449762	5.44669
	129.104	0.264319	-0.47935	5.44669
	129.104	0.264307	-0.513959	5.44669
	129.104	0.264303	-0.530171	5.44669
	129.104	0.264305	-0.518727	5.44669
	129.104	0.264308	-0.49149	5.44669
	129.104	0.264308	-0.473636	5.44669
	129.104	0.264307	-0.474175	5.44669
	129.104	0.264307	-0.480482	5.44669
	129.104	0.264307	-0.482891	5.44669
	129.104	0.264307	-0.489522	5.44669
	129.104	0.264307	-0.50843	5.44669
	129.104	0.264307	-0.516684	5.44669
	129.104	0.264307	-0.498104	5.44669
	129.104	0.264307	-0.484963	5.44669
	129.104	0.264307	-0.50142	5.44669
	129.104	0.264307	-0.523287	5.44669
	129.104	0.264307	-0.528229	5.44669
	129.126	0.264307	-0.522784	5.44268
	129.184	0.264307	-0.518788	5.43234
	129.207	0.264307	-0.511186	5.42806
	129.176	0.264307	-0.492434	5.43775
	129.173	0.264307	-0.484592	5.44858
	129.186	0.264307	-0.503288	5.4505
	129.149	0.215117	-0.524203	5.44759
	129.099	0.088342	-0.527948	5.44571
	129.087	0.03591	-0.522342	5.44595
	129.099	0.154727	-0.518703	5.44673
	129.108	0.287482	-0.519178	5.44696
	129.107	0.311046	-0.520671	5.44679
	129.104	0.275343	-0.521128	5.44663
	129.103	0.252268	-0.520789	5.44663
	129.103	0.255334	-0.520484	5.44668
	129.104	0.215637	-0.520477	5.44671
	129.104	0.091748	-0.512712	5.4467
	129.104	0.037152	-0.492474	5.44668
	129.126	0.154037	-0.484066	5.44668
	129.184	0.286751	-0.495183	5.44669
	129.207	0.310985	-0.496136	5.44669
	129.154	0.275577	-0.491524	5.44669
	129.093	0.252388	-0.504827	5.44669
	129.083	0.255301	-0.522376	5.44669
	129.099	0.26477	-0.518764	5.44669
	129.109	0.267702	-0.494285	5.44669
	129.108	0.265564	-0.482666	5.44669
	129.104	0.263627	-0.501822	5.44669
	129.102	0.263575	-0.524273	5.44669
	129.103	0.264242	-0.520628	5.44669
	129.104	0.26454	-0.494392	5.44669
	129.104	0.264428	-0.474177	5.44669
	129.104	0.264275	-0.465499	5.44669
	129.104	0.264251	-0.459668	5.44669
	129.104	0.264295	-0.474566	5.44669
	129.082	0.264322	-0.508749	5.44669
	129.024	0.264318	-0.529739	5.44669
	128.978	0.264306	-0.528277	5.44669
	128.952	0.264303	-0.520503	5.44669
	128.909	0.264306	-0.517815	5.44669
	128.87	0.264308	-0.511588	5.44669
	128.864	0.264308	-0.492949	5.44669
	128.875	0.264307	-0.476794	5.44669
	128.881	0.264307	-0.47498	5.44669
	128.88	0.264307	-0.487568	5.44669
	128.877	0.264307	-0.510432	5.44669
	128.877	0.264307	-0.526088	5.44669
	128.877	0.264307	-0.526191	5.44669
	128.878	0.264307	-0.520934	5.44669
	128.856	0.264307	-0.518737	5.44669
	128.798	0.264307	-0.519693	5.44669
	128.774	0.264307	-0.520875	5.44669
	128.828	0.264307	-0.52103	5.44669
	128.888	0.264307	-0.520675	5.44669
	128.877	0.264307	-0.520471	5.44669
	128.781	0.264307	-0.512641	5.44669
	128.667	0.264307	-0.492446	5.44669
	128.618	0.264307	-0.476209	5.44669
	128.633	0.264307	-0.467043	5.44669
	128.656	0.264307	-0.459593	5.44669
	128.66	0.264307	-0.473986	5.44669
	128.653	0.264307	-0.500662	5.44669
	128.649	0.264307	-0.493829	5.44669
	128.65	0.264307	-0.455831	5.44669
	128.651	0.264307	-0.438281	5.44669
	128.652	0.264307	-0.459534	5.44669
	128.652	0.264307	-0.484936	5.44669
	128.629	0.264307	-0.497518	5.44669
	128.571	0.264307	-0.511004	5.44669
	128.548	0.264307	-0.522783	5.44669
	128.579	0.264307	-0.516731	5.44669
	128.56	0.264307	-0.485417	5.44669
	128.467	0.264307	-0.454815	5.44669
	128.401	0.264307	-0.465759	5.44669
	128.401	0.264307	-0.498963	5.44669
	128.424	0.264307	-0.503919	5.44669
	128.433	0.264307	-0.493392	5.44669
	128.429	0.264307	-0.502835	5.44669
	128.402	0.264307	-0.520876	5.44669
	128.343	0.264307	-0.526715	5.44669
	128.321	0.264307	-0.523007	5.44669
	128.354	0.264307	-0.51942	5.44669
	128.356	0.264307	-0.519242	5.44669
	128.32	0.264307	-0.520443	5.44669
	128.301	0.264307	-0.52101	5.44669
	128.304	0.264307	-0.512949	5.44669
	128.291	0.264307	-0.492384	5.44669
	128.235	0.264307	-0.476073	5.44669
	128.187	0.264307	-0.474879	5.44669
	128.182	0.264307	-0.487782	5.44669
	128.196	0.264307	-0.510557	5.44669
	128.204	0.264307	-0.526065	5.44669
	128.202	0.264307	-0.526137	5.44669
	128.198	0.264307	-0.513049	5.44669
	128.198	0.264307	-0.490595	5.44669
	128.198	0.264307	-0.483158	5.44669
	128.199	0.264307	-0.503341	5.44669
	128.199	0.264307	-0.524734	5.44669
	128.199	0.264307	-0.528152	5.4507
	128.199	0.264307	-0.522238	5.46104
	128.199	0.264307	-0.518587	5.46531
	128.199	0.264307	-0.519166	5.45562
	128.199	0.264307	-0.520708	5.4448
	128.199	0.264307	-0.521147	5.44287
	128.199	0.264307	-0.512913	5.44579
	128.199	0.264307	-0.49232	5.44767
	128.199	0.264307	-0.48393	5.44742
	128.176	0.264307	-0.503051	5.44664
	128.097	0.264307	-0.524339	5.44641
	128.016	0.264307	-0.52809	5.44658
	128.023	0.264307	-0.522352	5.44674
	128.058	0.264307	-0.518657	5.44675
	128.025	0.264307	-0.519155	5.44669
	127.97	0.264307	-0.520678	5.44667
	127.954	0.264307	-0.521139	5.44668
	127.966	0.264307	-0.520791	5.44669
	127.976	0.264307	-0.520481	5.44669
	127.977	0.264307	-0.520475	5.44669
	127.973	0.264307	-0.520583	5.44669
	127.971	0.264307	-0.52063	5.44669
	127.972	0.264307	-0.512741	5.44669
	127.973	0.264307	-0.492431	5.44669
	127.973	0.264307	-0.484038	5.44669
	127.973	0.264307	-0.503057	5.44669
	127.972	0.264307	-0.516432	5.44669
	127.972	0.264307	-0.499917	5.44669
	127.973	0.264307	-0.477942	5.44669
	127.973	0.264307	-0.472976	5.44669
	127.973	0.264307	-0.48632	5.44669
	127.972	0.264307	-0.510621	5.44669
	127.972	0.264307	-0.526611	5.44669
	127.972	0.264307	-0.526343	5.44669
	127.972	0.264307	-0.520812	5.44669
	127.972	0.264307	-0.518632	5.44669
	127.972	0.264307	-0.519692	5.44669
	127.972	0.264307	-0.520912	5.44669
	127.972	0.264307	-0.521046	5.44669
	127.972	0.264307	-0.520669	5.44669
	127.972	0.264307	-0.520463	5.44669
	127.972	0.264307	-0.520511	5.44669
	127.95	0.264307	-0.520604	5.44669
	127.893	0.264307	-0.520626	5.44669
	127.847	0.264307	-0.520602	5.44669
	127.821	0.264307	-0.520584	5.44669
	127.777	0.264307	-0.520585	5.44669
	127.761	0.264307	-0.520592	5.44669
	127.813	0.264307	-0.512724	5.44669
	127.847	0.264307	-0.492438	5.44669
	127.8	0.264307	-0.484047	5.44669
	127.738	0.264307	-0.503058	5.44669
	127.725	0.264307	-0.5243	5.44669
	127.74	0.264307	-0.528071	5.44669
	127.751	0.264307	-0.514487	5.44669
	127.75	0.264307	-0.49051	5.44669
	127.746	0.264307	-0.474741	5.44669
	127.745	0.264307	-0.467116	5.44669
	127.746	0.264307	-0.460145	5.44669
	127.746	0.264307	-0.474191	5.44669
	127.747	0.264307	-0.500551	5.44669
	127.746	0.264307	-0.50158	5.44669
	127.746	0.264307	-0.491846	5.44669
	127.724	0.264307	-0.495148	5.44669
	127.644	0.264307	-0.493347	5.44669
	127.541	0.264307	-0.490367	5.44669
	127.491	0.264307	-0.505333	5.44669
	127.501	0.264307	-0.522999	5.44669
	127.523	0.264307	-0.526716	5.44669
	127.528	0.264307	-0.522253	5.44669
	127.522	0.264307	-0.519103	5.44669
	127.518	0.264307	-0.519377	5.44669
	127.518	0.264307	-0.512742	5.44669
	127.52	0.264307	-0.492877	5.44669
	127.52	0.264307	-0.484225	5.44669
	127.52	0.264307	-0.502977	5.44669
	127.52	0.264307	-0.516332	5.44669
	127.52	0.264307	-0.499904	5.44669
	127.52	0.264307	-0.477972	5.44669
	127.52	0.264307	-0.472994	5.44669
	127.52	0.264307	-0.478445	5.44669
	127.52	0.264307	-0.482458	5.44669
	127.52	0.264307	-0.490065	5.44669
	127.52	0.264307	-0.508812	5.44669
	127.498	0.264307	-0.524521	5.44669
	127.44	0.264307	-0.526111	5.44669
	127.394	0.264307	-0.521457	5.44669
	127.368	0.264307	-0.511114	5.44669
	127.325	0.264307	-0.483584	5.44669
	127.286	0.264307	-0.448181	5.44669
	127.28	0.264307	-0.438774	5.44669
	127.291	0.264307	-0.470339	5.44669
	127.297	0.264307	-0.506276	5.44669
	127.296	0.264307	-0.497435	5.44669
	127.293	0.264307	-0.455339	5.44669
	127.293	0.264307	-0.436792	5.44669
	127.293	0.264307	-0.459085	5.44669
	127.294	0.264307	-0.485277	5.44669
	127.294	0.264307	-0.49782	5.44669
	127.294	0.264307	-0.511009	5.44669
	127.271	0.264307	-0.522677	5.44669
	127.214	0.264307	-0.524556	5.44669
	127.168	0.264307	-0.513591	5.44669
	127.142	0.264307	-0.491384	5.44669
	127.099	0.264307	-0.483296	5.44669
	127.06	0.264307	-0.503118	5.44669
	127.054	0.264307	-0.524592	5.44669
	127.065	0.264307	-0.528172	5.44669
	127.071	0.313497	-0.514426	5.44669
	127.07	0.440273	-0.490449	5.44669
	127.067	0.492705	-0.474737	5.44669
	127.066	0.373887	-0.475007	5.44669
	127.067	0.241132	-0.48831	5.44669
	127.068	0.217568	-0.510733	5.44669
	127.068	0.253272	-0.525951	5.44669
	127.067	0.276346	-0.518156	5.44669
	127.067	0.27328	-0.492758	5.44669
	127.067	0.263787	-0.474372	5.44669
	127.067	0.2609	-0.474032	5.44669
	127.067	0.263065	-0.488032	5.44669
	127.067	0.264998	-0.510963	5.44669
	127.045	0.265038	-0.526146	5.44669
	126.988	0.264368	-0.518156	5.44669
	126.942	0.264073	-0.492689	5.44669
	126.916	0.264187	-0.474343	5.44669
	126.872	0.26434	-0.474044	5.44669
	126.833	0.264364	-0.488047	5.44669
	126.828	0.264319	-0.503094	5.44669
	126.838	0.264292	-0.490115	5.44669
	126.845	0.264297	-0.461324	5.44669
	126.844	0.264308	-0.466767	5.44669
	126.841	0.313502	-0.504934	5.44669
	126.84	0.440274	-0.53092	5.44669
	126.841	0.492704	-0.530128	5.44669
	126.841	0.373886	-0.520859	5.44669
	126.841	0.241132	-0.509435	5.44669
	126.841	0.217569	-0.490964	5.44669
	126.841	0.253272	-0.484598	5.44669
	126.841	0.276346	-0.503813	5.44669
	126.841	0.32247	-0.52442	5.44669
	126.819	0.439753	-0.527853	5.44669
	126.739	0.489298	-0.514353	5.44669
	126.635	0.372645	-0.490532	5.44669
	126.586	0.241823	-0.482668	5.44669
	126.596	0.218299	-0.495287	5.44669
	126.617	0.253332	-0.496677	5.44669
	126.622	0.276112	-0.491713	5.44669
	126.617	0.27316	-0.504714	5.44669
	126.613	0.263821	-0.51439	5.44669
	126.613	0.260957	-0.498472	5.44669
	126.592	0.263077	-0.485933	5.44669
	126.536	0.264983	-0.493825	5.44669
	126.511	0.265027	-0.494903	5.44669
	126.543	0.264369	-0.49149	5.44669
	126.523	0.264077	-0.505251	5.44669
	126.43	0.264189	-0.514695	5.44669
	126.365	0.264339	-0.498408	5.44669
	126.365	0.264363	-0.485798	5.44669
	126.387	0.264319	-0.501662	5.44669
	126.396	0.313483	-0.523092	5.44669
	126.392	0.440262	-0.528061	5.44669
	126.387	0.492706	-0.522783	5.44669
	126.387	0.373891	-0.518848	5.44669
	126.388	0.290324	-0.519081	5.44669
	126.389	0.393533	-0.520579	5.44669
	126.389	0.530859	-0.513253	5.44669
	126.388	0.561891	-0.492664	5.44669
	126.388	0.478503	-0.483954	5.44669
	126.388	0.326629	-0.495068	5.44669
	126.388	0.22669	-0.496128	5.44669
	126.388	0.228365	-0.491561	5.44669
	126.388	0.262935	-0.504846	5.44669
	126.388	0.276557	-0.514499	5.44669
	126.388	0.269934	-0.49847	5.44669
	126.388	0.262311	-0.485894	5.44669
	126.388	0.261471	-0.493809	5.44669
	126.388	0.263829	-0.487039	5.44669
	126.388	0.265115	-0.463343	5.44669
	126.388	0.314006	-0.468707	5.44669
	126.388	0.489389	-0.505029	5.44669
	126.388	0.668458	-0.5224	5.44669
	126.366	0.602222	-0.501667	5.44669
	126.309	0.350761	-0.476546	5.44669
	126.285	0.194436	-0.471769	5.44669
	126.316	0.206533	-0.478439	5.44669
	126.297	0.265295	-0.48289	5.44669
	126.204	0.285312	-0.490248	5.44669
	126.138	0.272763	-0.500864	5.44669
	126.138	0.260384	-0.496268	5.44669
	126.161	0.259659	-0.489552	5.44669
	126.17	0.263755	-0.496082	5.44669
	126.166	0.265728	-0.494555	5.44669
	126.161	0.265099	-0.48267	5.44669
	126.16	0.313324	-0.476822	5.44669
	126.162	0.489109	-0.478372	5.44669
	126.163	0.717774	-0.481065	5.44669
	126.163	0.82753	-0.481636	5.44669
	126.162	0.804334	-0.480918	5.4507
	126.162	0.757524	-0.488284	5.46104
	126.162	0.697275	-0.508613	5.46531
	126.162	0.533365	-0.525071	5.45562
	126.162	0.313955	-0.526411	5.4448
	126.162	0.203856	-0.521388	5.44287
	126.162	0.223619	-0.518849	5.44579
	126.162	0.269113	-0.519578	5.44767
	126.162	0.28084	-0.520787	5.44742
	126.162	0.269533	-0.521034	5.44664
	126.162	0.260621	-0.520708	5.44641
	126.162	0.310096	-0.520484	5.44658
	126.162	0.440158	-0.512635	5.44674
	126.14	0.493866	-0.492439	5.44675
	126.06	0.374414	-0.484079	5.4507
	125.979	0.24094	-0.495201	5.46102
	126.009	0.266491	-0.496139	5.4653
	126.123	0.429193	-0.491519	5.45563
	126.194	0.50482	-0.504824	5.4448
	126.166	0.432098	-0.522376	5.44288
	126.06	0.465761	-0.526636	5.44578
	125.947	0.667695	-0.522441	5.44767
	125.903	0.815157	-0.51134	5.44742
	125.919	0.76781	-0.4912	5.44664
	125.941	0.591269	-0.48402	5.44641
	125.944	0.517635	-0.503487	5.44658
	125.938	0.645308	-0.516619	5.44674
	125.934	0.789315	-0.499842	5.44675
	125.934	0.765256	-0.477845	5.44669
	125.936	0.599434	-0.472962	5.44667
	125.936	0.47278	-0.478478	5.44668
	125.914	0.419067	-0.482482	5.44669
	125.856	0.333767	-0.482193	5.44669
	125.832	0.250863	-0.480647	5.44669
	125.864	0.235962	-0.487973	5.44669
	125.844	0.257526	-0.508579	5.44669
	125.751	0.320782	-0.525167	5.44669
	125.686	0.445742	-0.526464	5.44669
	125.686	0.541598	-0.521376	5.44669
	125.708	0.596975	-0.510955	5.44669
	125.718	0.644735	-0.483546	5.44669
	125.713	0.605153	-0.448222	5.44669
	125.708	0.516087	-0.438805	5.44669
	125.708	0.434868	-0.470338	5.44669
	125.709	0.374134	-0.514135	5.44669
	125.71	0.466699	-0.533457	5.44669
	125.71	0.688747	-0.527913	5.44669
	125.71	0.82365	-0.519028	5.44669
	125.709	0.813076	-0.509455	5.44669
	125.71	0.713382	-0.491623	5.44669
	125.71	0.569509	-0.484867	5.44669
	125.687	0.527914	-0.503691	5.44669
	125.608	0.657355	-0.524274	5.44669
	125.504	0.790709	-0.527835	5.44669
	125.454	0.810748	-0.514398	5.44669
	125.465	0.773355	-0.490557	5.44669
	125.486	0.750826	-0.482663	5.44669
	125.491	0.705531	-0.503147	5.44669
	125.486	0.588401	-0.524829	5.44669
	125.482	0.489436	-0.528261	5.44669
	125.482	0.479163	-0.52225	5.44669
	125.483	0.557571	-0.518553	5.44669
	125.484	0.699974	-0.519148	5.44669
	125.484	0.797715	-0.512841	5.44669
	125.483	0.798485	-0.48513	5.44669
	125.483	0.765721	-0.448215	5.44669
	125.483	0.751986	-0.438239	5.44669
	125.483	0.75792	-0.470103	5.44669
	125.483	0.765295	-0.514238	5.44669
	125.483	0.766275	-0.533584	5.44669
	125.483	0.764065	-0.527929	5.44268
	125.483	0.762791	-0.51899	5.43234
	125.483	0.763042	-0.509433	5.42806
	125.483	0.763601	-0.491628	5.43775
	125.461	0.763745	-0.484877	5.44858
	125.404	0.763607	-0.495823	5.4505
	125.357	0.763498	-0.496116	5.44759
	125.332	0.763501	-0.491288	5.44571
	125.288	0.763542	-0.504735	5.44595
	125.249	0.763557	-0.522421	5.44673
	125.244	0.76355	-0.518816	5.44696
	125.254	0.763541	-0.494291	5.44679
	125.261	0.76354	-0.474779	5.44663
	125.26	0.763543	-0.465787	5.44663
	125.257	0.763544	-0.459575	5.44668
	125.256	0.763544	-0.474425	5.44671
	125.257	0.812733	-0.508723	5.4467
	125.257	0.939508	-0.529778	5.44668
	125.257	0.991941	-0.528302	5.44668
	125.257	0.873123	-0.5205	5.44669
	125.257	0.740368	-0.517804	5.44669
	125.257	0.716804	-0.511585	5.44669
	125.257	0.752508	-0.492952	5.44669
	125.257	0.824772	-0.484667	5.44669
	125.257	0.948481	-0.503135	5.44669
	125.235	0.991421	-0.524112	5.44669
	125.177	0.869716	-0.527965	5.44669
	125.153	0.739126	-0.51451	5.44669
	125.185	0.717495	-0.490558	5.44669
	125.165	0.753238	-0.482623	5.44669
	125.073	0.775643	-0.50313	5.44669
	125.007	0.772281	-0.524836	5.44669
	125.007	0.762904	-0.52827	5.44669
	125.029	0.760169	-0.522251	5.44669
	125.039	0.762357	-0.51068	5.44669
	125.035	0.764246	-0.490991	5.44669
	125.029	0.764259	-0.484167	5.44669
	125.029	0.763593	-0.503623	5.44669
	125.03	0.76331	-0.524494	5.44669
	125.031	0.763428	-0.520081	5.44669
	125.031	0.763578	-0.486213	5.44669
	125.031	0.763599	-0.453958	5.44669
	125.031	0.763554	-0.465117	5.44669
	125.031	0.812718	-0.498998	5.44669
	125.031	0.939498	-0.504162	5.44669
	125.031	0.991942	-0.493481	5.44669
	125.031	0.873127	-0.494915	5.44669
	125.031	0.74037	-0.492669	5.4507
	125.031	0.765994	-0.482295	5.46104
	125.031	0.928472	-0.477335	5.46531
	125.031	1.00398	-0.478721	5.45562
	125.008	0.882096	-0.481029	5.4448
	124.951	0.739849	-0.489368	5.44287
	124.927	0.713398	-0.509028	5.44579
	124.959	0.800456	-0.524859	5.44767
	124.939	1.00143	-0.526175	5.44742
	124.869	1.2268	-0.521364	5.44664
	124.86	1.27703	-0.518923	5.44641
	124.884	1.07471	-0.511747	5.44658
	124.853	0.851038	-0.492622	5.44674
	124.802	0.908474	-0.484471	5.44675
	124.787	1.17215	-0.503171	5.44669
	124.798	1.33672	-0.524197	5.44667
	124.808	1.32374	-0.527987	5.44668
	124.808	1.21249	-0.52236	5.44669
	124.805	1.01544	-0.510826	5.44669
	124.803	0.849505	-0.491013	5.44669
	124.804	0.879764	-0.476254	5.44669
	124.805	1.00531	-0.475442	5.44669
	124.805	1.10487	-0.480083	5.44669
	124.804	1.20947	-0.482273	5.44669
	124.804	1.23493	-0.481535	5.44669
	124.804	1.06353	-0.480446	5.44669
	124.804	0.861372	-0.480252	5.44669
	124.804	0.91678	-0.480558	5.4507
	124.804	1.17196	-0.480755	5.46104
	124.804	1.33369	-0.480729	5.46531
	124.804	1.32254	-0.488518	5.45562
	124.804	1.26225	-0.508778	5.4448
	124.782	1.24126	-0.525057	5.44287
	124.702	1.25394	-0.526347	5.44579
	124.599	1.26673	-0.521366	5.44767
	124.549	1.26757	-0.510992	5.44742
	124.56	1.26338	-0.491436	5.44664
	124.581	1.26133	-0.484243	5.44641
	124.586	1.26196	-0.495626	5.44658
	124.58	1.26295	-0.488388	5.44674
	124.576	1.26314	-0.463262	5.44675
	124.577	1.26287	-0.460323	5.44669
	124.578	1.26269	-0.476688	5.44667
	124.579	1.26271	-0.49383	5.44668
	124.578	1.26278	-0.512399	5.44669
	124.578	1.2628	-0.524679	5.44669
	124.578	1.26279	-0.524901	5.44669
	124.578	1.26277	-0.513024	5.44669
	124.578	1.26277	-0.491024	5.44669
	124.578	1.26278	-0.475476	5.44669
	124.578	1.26278	-0.467241	5.44669
	124.578	1.26278	-0.459936	5.44669
	124.578	1.26278	-0.466188	5.44669
	124.556	1.26278	-0.480286	5.44669
	124.476	1.26278	-0.485375	5.44669
	124.395	1.31197	-0.474848	5.44669
	124.403	1.43874	-0.459547	5.44669
	124.437	1.49118	-0.471184	5.44669
	124.404	1.37236	-0.499503	5.44669
	124.349	1.2396	-0.50221	5.44669
	124.333	1.21604	-0.484612	5.44669
	124.345	1.30093	-0.474906	5.44669
	124.356	1.45078	-0.476879	5.44669
	124.356	1.50015	-0.48112	5.44669
	124.352	1.42103	-0.490061	5.44669
	124.351	1.46135	-0.501415	5.44669
	124.351	1.61916	-0.488695	5.44669
	124.352	1.6396	-0.453455	5.44669
	124.352	1.58711	-0.439117	5.44669
	124.352	1.60626	-0.468601	5.44669
	124.352	1.59142	-0.513295	5.44669
	124.352	1.57182	-0.533723	5.44669
	124.352	1.66622	-0.528323	5.44669
	124.352	1.77734	-0.511235	5.44669
	124.352	1.80056	-0.489057	5.44669
	124.352	1.72322	-0.483159	5.44669
	124.352	1.57665	-0.503888	5.44669
	124.352	1.52598	-0.524963	5.44669
	124.352	1.65257	-0.528054	5.44669
	124.352	1.78796	-0.514245	5.44669
	124.352	1.80987	-0.490415	5.44669
	124.352	1.77253	-0.482658	5.44669
	124.33	1.74936	-0.495325	5.44669
	124.25	1.75297	-0.488825	5.44669
	124.146	1.76272	-0.463553	5.44669
	124.097	1.76553	-0.46816	5.44669
	124.107	1.76323	-0.496855	5.44669
	124.128	1.76128	-0.502182	5.44669
	124.133	1.76127	-0.493413	5.44669
	124.128	1.81116	-0.495591	5.44669
	124.124	1.93822	-0.492976	5.44669
	124.124	2.03972	-0.482183	5.44669
	124.126	2.09671	-0.469308	5.44669
	124.126	2.19234	-0.45841	5.44669
	124.126	2.2784	-0.472684	5.44669
	124.103	2.29095	-0.508407	5.44669
	124.023	2.26728	-0.530265	5.44669
	123.92	2.25317	-0.520747	5.44669
	123.87	2.25571	-0.492304	5.44669
	123.903	2.31099	-0.48113	5.44669
	123.982	2.43941	-0.501883	5.44669
	124.011	2.53956	-0.516974	5.44669
	123.951	2.59551	-0.500561	5.44669
	123.887	2.69117	-0.48589	5.44669
	123.877	2.77762	-0.500935	5.44669
	123.894	2.79033	-0.522755	5.44669
	123.905	2.76658	-0.528178	5.44669
	123.904	2.75238	-0.522952	5.44669
	123.899	2.75492	-0.518877	5.44669
	123.898	2.76103	-0.511163	5.44669
	123.899	2.81189	-0.492394	5.44669
	123.9	2.98637	-0.484583	5.44669
	123.9	3.21356	-0.503299	5.44669
	123.899	3.32316	-0.52421	5.44669
	123.877	3.30042	-0.520077	5.44669
	123.797	3.25386	-0.494183	5.44669
	123.694	3.29193	-0.482157	5.44669
	123.644	3.43065	-0.501645	5.44669
	123.655	3.54123	-0.516509	5.44669
	123.676	3.59789	-0.500451	5.44669
	123.681	3.69014	-0.486009	5.44669
	123.675	3.77492	-0.501024	5.44669
	123.671	3.78813	-0.52275	5.44669
	123.671	3.76519	-0.528144	5.44669
	123.673	3.80034	-0.52294	5.44669
	123.674	3.97862	-0.511013	5.44669
	123.673	4.21298	-0.483015	5.44669
	123.673	4.32424	-0.447978	5.44669
	123.673	4.34884	-0.438892	5.44669
	123.673	4.47688	-0.46259	5.44669
	123.673	4.69424	-0.486	5.44669
	123.673	4.81629	-0.496877	5.44669
	123.673	4.80226	-0.510357	5.4507
	123.673	4.80412	-0.52274	5.46104
	123.673	4.96554	-0.524814	5.46531
	123.673	5.20473	-0.521547	5.45562
	123.673	5.37319	-0.519484	5.4448
	123.673	5.52621	-0.519787	5.44287
	123.673	5.70452	-0.520649	5.44579
	123.651	5.80158	-0.520902	5.44767
	123.571	5.8402	-0.520702	5.44742
	123.467	5.97917	-0.520528	5.44664
	123.44	6.19613	-0.512656	5.44641
	123.53	6.31412	-0.492432	5.44658
	123.633	6.34773	-0.484069	5.44674
	123.608	6.47715	-0.50307	5.44675
	123.488	6.69189	-0.524297	5.44669
	123.413	6.86153	-0.528066	5.44667
	123.419	7.02374	-0.522357	5.44668
	123.447	7.25467	-0.510797	5.44669
	123.457	7.52587	-0.491002	5.44669
	123.451	7.74171	-0.48413	5.44669
	123.445	7.8633	-0.503604	5.44669
	123.444	8.00528	-0.524499	5.44669
	123.446	8.24487	-0.52796	5.44669
	123.447	8.52689	-0.522241	5.44669
	123.447	8.79338	-0.518656	5.44669
	123.447	9.0877	-0.519194	5.44669
	123.447	9.40702	-0.520695	5.44669
	123.424	9.58058	-0.513261	5.44669
	123.345	9.66104	-0.492627	5.44669
	123.241	9.8982	-0.483935	5.44669
	123.214	10.2569	-0.495074	5.44669
	123.282	10.5652	-0.496137	5.44669
	123.327	10.802	-0.491563	5.44669
	123.278	11.0256	-0.504843	5.44669
	123.212	11.2689	-0.522369	5.44669
	123.197	11.5251	-0.526626	5.44669
	123.214	11.7798	-0.522439	5.44669
	123.226	12.0291	-0.519214	5.44669
	123.225	12.2769	-0.519357	5.44669
	123.22	12.575	-0.512694	5.44669
	123.219	12.9517	-0.492864	5.44669
	123.22	13.3034	-0.484236	5.44669
	123.221	13.561	-0.502986	5.44669
	123.221	13.7794	-0.516332	5.44669
	123.22	14.0625	-0.49203	5.44669
	123.22	14.4435	-0.457686	5.44669
	123.22	14.8022	-0.456734	5.44669
	123.22	15.1105	-0.469302	5.44669
	123.22	15.4537	-0.467154	5.44669
	123.198	15.788	-0.476301	5.44669
	123.118	16.0994	-0.506807	5.44669
	123.015	16.5019	-0.528308	5.44669
	122.965	16.966	-0.528367	5.44669
	122.976	17.3276	-0.52105	5.44669
	122.997	17.56	-0.518011	5.44669
	123.002	17.8138	-0.519347	5.44669
	122.996	18.2269	-0.520988	5.44669
	122.992	18.7157	-0.5212	5.44669
	122.993	19.0839	-0.520706	5.44669
	122.994	19.3103	-0.520424	5.44669
	122.995	19.5099	-0.51261	5.44669
	122.994	19.7472	-0.49245	5.44669
	122.994	20.0586	-0.484092	5.44669
	122.972	20.4447	-0.495202	5.44669
	122.892	20.7955	-0.496135	5.44669
	122.789	21.0987	-0.491517	5.44669
	122.761	21.4426	-0.496954	5.44669
	122.829	21.7789	-0.494222	5.44669
	122.874	22.091	-0.490092	5.44669
	122.847	22.4438	-0.504907	5.44669
	122.839	22.7807	-0.522918	5.44669
	122.848	23.0899	-0.518963	5.44669
	122.811	23.4413	-0.486305	5.44669
	122.763	23.7786	-0.454394	5.44669
	122.751	24.0885	-0.457397	5.44669
	122.763	24.44	-0.478622	5.44669
	122.772	24.7772	-0.487811	5.44669
	122.771	25.0869	-0.484331	5.44669
	122.768	25.4384	-0.487513	5.44669
	122.767	25.7756	-0.507076	5.44669
	122.767	26.0854	-0.524701	5.44669
	122.768	26.4369	-0.526803	5.44669
	122.768	26.7741	-0.513813	5.44669
	122.768	27.0839	-0.490678	5.44669
	122.768	27.4354	-0.482922	5.44669
	122.768	27.7726	-0.503212	5.44669
	122.768	28.0823	-0.524765	5.44669
	122.768	28.483	-0.528211	5.44669
	122.746	28.947	-0.522252	5.44669
	122.688	29.3092	-0.518572	5.44669
	122.642	29.5911	-0.519155	5.44669
	122.616	29.9715	-0.520708	5.44669
	122.595	30.4369	-0.521152	5.44669
	122.613	30.8069	-0.512915	5.44669
	122.632	31.0916	-0.492319	5.44669
	122.588	31.4212	-0.483929	5.44669
	122.535	31.7581	-0.503051	5.44669
	122.523	32.0756	-0.524339	5.44669
	122.536	32.4796	-0.52809	5.44669
	122.546	32.9422	-0.522352	5.44669
	122.545	33.3027	-0.518657	5.44669
	122.541	33.5351	-0.519155	5.44669
	122.54	33.7401	-0.520678	5.44669
	122.541	34.0266	-0.521139	5.44669
	122.542	34.463	-0.51292	5.44669
	122.542	34.9991	-0.492326	5.44669
	122.542	35.4849	-0.48393	5.44669
	122.541	35.8098	-0.503049	5.44669
	122.541	36.0193	-0.524338	5.44669
	122.542	36.2274	-0.52809	5.44669
	122.542	36.5233	-0.522353	5.44669
	122.542	36.9625	-0.518657	5.44669
	122.542	37.4473	-0.519155	5.44669
	122.542	37.7553	-0.520678	5.44669
	122.542	37.8517	-0.521139	5.44669
	122.519	38.0015	-0.520791	5.44669
	122.462	38.3598	-0.520481	5.44669
	122.416	38.7548	-0.520475	5.44669
	122.39	39.0861	-0.512712	5.44669
	122.346	39.426	-0.492474	5.44669
	122.307	39.7507	-0.484067	5.44669
	122.302	40.0593	-0.503054	5.44669
	122.312	40.464	-0.524291	5.44669
	122.319	40.9792	-0.528069	5.44669
	122.318	41.4677	-0.52236	5.44669
	122.315	41.8502	-0.518668	5.44669
	122.314	42.2384	-0.511286	5.44669
	122.315	42.6729	-0.492519	5.44669
	122.315	43.0767	-0.476722	5.44669
	122.315	43.4927	-0.475102	5.44669
	122.315	43.9313	-0.487645	5.44669
	122.293	44.2777	-0.50255	5.44669
	122.235	44.562	-0.497901	5.44669
	122.212	44.949	-0.489637	5.44669
	122.266	45.4164	-0.503408	5.44669
	122.303	45.7848	-0.522452	5.44669
	122.234	46.0682	-0.5193	5.44669
	122.115	46.4469	-0.494483	5.44669
	122.055	46.9603	-0.482558	5.44669
	122.066	47.5064	-0.493836	5.44669
	122.092	48.0199	-0.488237	5.44669
	122.098	48.5084	-0.455965	5.44669
	122.092	48.9981	-0.440332	5.44669
	122.087	49.448	-0.468218	5.44669
	122.087	49.7745	-0.512703	5.44669
	122.089	50.0468	-0.533611	5.44669
	122.09	50.4359	-0.528486	5.44669
	122.089	50.9084	-0.519214	5.44669
	122.089	51.2783	-0.509329	5.44669
	122.089	51.5604	-0.491504	5.44669
	122.067	51.8889	-0.484862	5.44669
	122.009	52.2264	-0.503732	5.44669
	121.985	52.5444	-0.524292	5.44669
	122.017	52.9485	-0.527828	5.44669
	121.997	53.411	-0.522259	5.44669
	121.927	53.7713	-0.518711	5.44669
	121.918	54.053	-0.51921	5.44669
	121.942	54.4339	-0.512811	5.44669
	121.911	54.9488	-0.492966	5.44669
	121.86	55.4456	-0.484237	5.44669
	121.845	55.7333	-0.50295	5.44669
	121.856	55.8173	-0.516317	5.44669
	121.866	55.9691	-0.499907	5.44669
	121.866	56.3819	-0.48585	5.44669
	121.863	56.9052	-0.501151	5.44669
	121.861	57.2876	-0.522859	5.44669
	121.862	57.5077	-0.528145	5.44669
	121.863	57.6996	-0.522901	5.44669
	121.863	57.9359	-0.518867	5.44669
	121.863	58.2004	-0.519048	5.44669
	121.863	58.4611	-0.520558	5.44669
	121.863	58.71	-0.521127	5.44669
	121.84	58.9554	-0.520828	5.44669
	121.761	59.2035	-0.51263	5.44669
	121.657	59.454	-0.484444	5.44669
	121.63	59.7045	-0.455873	5.44669
	121.698	59.9542	-0.46655	5.44669
	121.765	60.1543	-0.506789	5.44669
	121.774	60.277	-0.531775	5.44669
	121.754	60.4251	-0.529827	5.44669
	121.743	60.6176	-0.512558	5.44669
	121.723	60.7716	-0.489077	5.44669
	121.67	60.9352	-0.474826	5.44669
	121.625	61.1231	-0.475532	5.44669
	121.621	61.2204	-0.488499	5.44669
	121.634	61.2557	-0.510625	5.44669
	121.641	61.3932	-0.525839	5.44669
	121.639	61.6107	-0.526018	5.44669
	121.636	61.7295	-0.52095	5.44669
	121.635	61.714	-0.518806	5.44669
	121.636	61.7164	-0.519716	5.44669
	121.637	61.8786	-0.512989	5.44669
	121.637	62.1179	-0.49286	5.44669
	121.636	62.2861	-0.476259	5.44669
	121.636	62.439	-0.474787	5.44669
	121.636	62.6174	-0.479807	5.44669
	121.636	62.7637	-0.48239	5.44669
	121.636	62.9291	-0.481682	5.44669
	121.636	63.1697	-0.480466	5.44669
	121.636	63.4438	-0.488079	5.44669
	121.636	63.6574	-0.508688	5.44669
	121.636	63.7278	-0.525175	5.44669
	121.636	63.743	-0.518558	5.44669
	121.636	63.8817	-0.493202	5.44669
	121.636	64.156	-0.474415	5.44669
	121.636	64.5027	-0.473892	5.44669
	121.636	64.8901	-0.487958	5.44669
	121.636	65.1796	-0.503111	5.44669
	121.636	65.3013	-0.498025	5.44669
	121.636	65.468	-0.489489	5.44669
	121.636	65.8735	-0.503302	5.44669
	121.636	66.3885	-0.52246	5.44669
	121.636	66.77	-0.519341	5.44669
	121.636	67.0418	-0.494497	5.44669
	121.636	67.3619	-0.482549	5.44669
	121.636	67.6503	-0.501698	5.44669
	121.636	67.7954	-0.516392	5.44669
	121.636	67.9724	-0.492512	5.44669
	121.636	68.3738	-0.457867	5.44669
	121.614	68.8835	-0.464509	5.44669
	121.534	69.2642	-0.497353	5.44669
	121.431	69.4884	-0.495819	5.44669
	121.381	69.6827	-0.465712	5.44669
	121.392	69.9676	-0.466571	5.44669
	121.413	70.358	-0.503291	5.44669
	121.418	70.72	-0.522431	5.44669
	121.412	71.0263	-0.502297	5.44669
	121.408	71.3675	-0.476799	5.44669
	121.408	71.6525	-0.47165	5.44669
	121.41	71.7886	-0.48617	5.44669
	121.411	71.963	-0.511029	5.44669
	121.41	72.3666	-0.526836	5.44669
	121.41	72.878	-0.526292	5.44669
	121.41	73.2588	-0.51284	5.44669
	121.41	73.5315	-0.490453	5.44669
	121.41	73.9015	-0.483173	5.44669
	121.41	74.3658	-0.503398	5.44669
	121.41	74.6899	-0.516882	5.44669
	121.41	74.8003	-0.492114	5.44669
	121.41	74.9011	-0.449655	5.44669
	121.41	75.1277	-0.428482	5.44669
	121.388	75.4189	-0.440644	5.44669
	121.33	75.6447	-0.477818	5.44669
	121.307	75.7634	-0.516566	5.44669
	121.338	75.9006	-0.531809	5.44669
	121.341	76.1392	-0.526357	5.44669
	121.328	76.4225	-0.518962	5.44669
	121.365	76.6899	-0.517851	5.44669
	121.393	76.9349	-0.512151	5.44669
	121.325	77.1271	-0.493172	5.44669
	121.21	77.2482	-0.484558	5.44669
	121.151	77.3983	-0.503011	5.44669
	121.162	77.5923	-0.524099	5.44669
	121.186	77.7462	-0.528003	5.44669
	121.193	77.9092	-0.522401	5.44669
	121.187	78.0969	-0.518708	5.44669
	121.182	78.2435	-0.519159	5.44669
	121.182	78.4057	-0.520661	5.44669
	121.184	78.6449	-0.521131	5.44669
	121.184	78.9195	-0.520793	5.44669
	121.184	79.183	-0.520485	5.44669
	121.184	79.4296	-0.520476	5.44669
	121.184	79.6729	-0.520582	5.44669
	121.184	79.921	-0.512758	5.44669
	121.184	80.123	-0.492456	5.44669
	121.184	80.2963	-0.476172	5.44669
	121.161	80.6202	-0.474894	5.44669
	121.104	81.0898	-0.487754	5.44669
	121.08	81.4799	-0.502669	5.44669
	121.134	81.7221	-0.497912	5.44669
	121.194	81.9205	-0.489599	5.44669
	121.205	82.1516	-0.503388	5.44669
	121.166	82.4609	-0.522457	5.44669
	121.099	82.8483	-0.51931	5.44669
	121.054	83.2004	-0.494485	5.44669
	121.032	83.5036	-0.482556	5.44669
	120.99	83.8471	-0.501705	5.44669
	120.95	84.1833	-0.524263	5.44669
	120.944	84.4462	-0.528536	5.44669
	120.954	84.6724	-0.522566	5.44669
	120.961	84.9569	-0.518588	5.44669
	120.96	85.3356	-0.51905	5.44669
	120.957	85.6438	-0.520659	5.44669
	120.956	85.7763	-0.513298	5.44669
	120.957	85.9409	-0.492654	5.44669
	120.958	86.3417	-0.483934	5.44669
	120.958	86.8554	-0.495063	5.44669
	120.957	87.1889	-0.488262	5.44669
	120.957	87.2857	-0.46341	5.44669
	120.957	87.4266	-0.4683	5.44669
	120.957	87.781	-0.504835	5.44669
	120.957	88.1776	-0.530334	5.44669
	120.957	88.4617	-0.529918	5.44669
	120.957	88.6751	-0.520979	5.44669
	120.935	88.8976	-0.517431	5.44669
	120.878	89.1487	-0.519129	5.44669
	120.832	89.4087	-0.521103	5.44669
	120.806	89.6621	-0.521326	5.44669
	120.762	89.9096	-0.520718	5.44669
	120.746	90.157	-0.520384	5.44669
	120.797	90.4064	-0.52046	5.44669
	120.832	90.6076	-0.51274	5.44669
	120.807	90.7308	-0.492492	5.44669
	120.825	90.8787	-0.484064	5.44669
	120.893	91.1202	-0.503046	5.44669
	120.878	91.4009	-0.524289	5.44669
	120.775	91.6169	-0.5202	5.44669
	120.704	91.6861	-0.486336	5.44669
	120.705	91.6506	-0.453967	5.44669
	120.73	91.6624	-0.465078	5.44669
	120.74	91.8356	-0.498979	5.44669
	120.735	92.1253	-0.496298	5.44669
	120.73	92.417	-0.465335	5.44669
	120.729	92.6696	-0.466243	5.44669
	120.731	92.9547	-0.503288	5.44669
	120.732	93.3243	-0.530417	5.44669
	120.732	93.6283	-0.530502	5.44669
	120.731	93.7624	-0.513324	5.44669
	120.731	93.8799	-0.489158	5.44669
	120.731	94.1051	-0.474588	5.44669
	120.731	94.3898	-0.475403	5.44669
	120.731	94.6626	-0.48853	5.44669
	120.731	94.9585	-0.502813	5.44669
	120.731	95.3255	-0.497697	5.44669
	120.731	95.6246	-0.489458	5.44669
	120.731	95.7084	-0.503406	5.44669
	120.731	95.7004	-0.522515	5.44669
	120.731	95.8741	-0.527198	5.44669
	120.731	96.2775	-0.522627	5.44669
	120.731	96.6827	-0.519089	5.44669
	120.731	97.0021	-0.519238	5.44669
	120.731	97.3335	-0.520559	5.44669
	120.731	97.6588	-0.513189	5.44669
	120.731	97.9707	-0.492644	5.44669
	120.731	98.3274	-0.483968	5.44669
	120.731	98.6167	-0.502952	5.44669
	120.731	98.7493	-0.524284	5.44669
	120.731	98.9206	-0.520231	5.44669
	120.731	99.275	-0.494221	5.44669
	120.709	99.6607	-0.482118	5.44669
	120.651	99.9403	-0.501615	5.44669
	120.605	100.156	-0.524381	5.44669
	120.579	100.43	-0.528618	5.44669
	120.536	100.808	-0.522558	5.44669
	120.497	101.169	-0.518555	5.44669
	120.491	101.479	-0.519039	5.44669
	120.502	101.871	-0.512795	5.44669
	120.509	102.381	-0.493019	5.44669
	120.507	102.921	-0.476395	5.44669
	120.505	103.384	-0.474788	5.44669
	120.504	103.698	-0.487629	5.44669
	120.505	103.96	-0.510526	5.44669
	120.483	104.35	-0.526106	5.44669
	120.403	104.875	-0.526165	5.44669
	120.322	105.422	-0.513046	5.44669
	120.352	105.932	-0.482713	5.44669
	120.443	106.369	-0.447128	5.44669
	120.435	106.733	-0.438643	5.44669
	120.326	107.131	-0.470658	5.44669
	120.249	107.577	-0.514327	5.44669
	120.251	107.981	-0.525553	5.44669
	120.277	108.345	-0.499675	5.44669
	120.288	108.655	-0.482461	5.44669
	120.283	108.949	-0.499812	5.44669
	120.277	109.353	-0.523503	5.44669
	120.276	109.824	-0.528891	5.44669
	120.278	110.188	-0.522985	5.44669
	120.279	110.468	-0.518637	5.44669
	120.279	110.847	-0.518922	5.44669
	120.279	111.313	-0.520587	5.44669
	120.278	111.683	-0.521184	5.44669
	120.279	111.968	-0.520842	5.44669
	120.279	112.347	-0.520487	5.44669
	120.279	112.859	-0.512589	5.44669
	120.279	113.356	-0.492419	5.44669
	120.256	113.694	-0.476216	5.44669
	120.177	113.954	-0.474926	5.44669
	120.073	114.334	-0.487751	5.44669
	120.023	114.856	-0.510527	5.44669
	120.034	115.356	-0.518193	5.44669
	120.055	115.692	-0.497991	5.44669
	120.06	115.95	-0.476509	5.44669
	120.055	116.33	-0.47306	5.44669
	120.051	116.853	-0.478993	5.44669
	120.051	117.354	-0.482663	5.44669
	120.052	117.689	-0.489956	5.44669
	120.053	117.947	-0.508693	5.44669
	120.053	118.278	-0.52451	5.44669
	120.052	118.625	-0.526148	5.44669
	120.052	118.946	-0.521477	5.44669
	120.052	119.299	-0.51898	5.44669
	120.052	119.584	-0.511731	5.44669
	120.052	119.715	-0.492595	5.44669
	120.052	119.839	-0.484466	5.44669
	120.052	120.067	-0.495307	5.44669
	120.052	120.401	-0.496046	5.44669
	120.052	120.848	-0.483571	5.44669
	120.052	121.323	-0.476669	5.44669
	120.052	121.624	-0.485859	5.44669
	120.052	121.721	-0.509114	5.44669
	120.052	121.873	-0.526144	5.44669
	120.052	122.232	-0.526683	5.44669
	120.052	122.627	-0.52112	5.44669
	120.052	122.958	-0.51077	5.44669
	120.03	123.297	-0.48356	5.44669
	119.95	123.622	-0.456164	5.44669
	119.869	123.882	-0.466986	5.44669
	119.877	124.111	-0.506868	5.44669
	119.911	124.348	-0.531653	5.44669
	119.878	124.6	-0.521877	5.44669
	119.846	124.855	-0.492284	5.44669
	119.887	125.106	-0.48072	5.44669
	119.923	125.354	-0.493847	5.44669
	119.88	125.603	-0.496766	5.44669
	119.82	125.902	-0.492262	5.44669
	119.805	126.279	-0.497042	5.44669
	119.82	126.63	-0.493994	5.44669
	119.831	126.937	-0.482094	5.44669
	119.83	127.282	-0.468909	5.44669
	119.826	127.568	-0.458275	5.44669
	119.825	127.704	-0.472769	5.44669
	119.825	127.828	-0.508491	5.44669
	119.826	128.056	-0.53027	5.44669
	119.826	128.339	-0.52072	5.44669
	119.826	128.61	-0.49229	5.44669
	119.826	128.906	-0.481134	5.44669
	119.826	129.274	-0.501889	5.44669
	119.826	129.622	-0.524846	5.44669
	119.826	129.931	-0.528715	5.44669
	119.826	130.327	-0.514563	5.44669
	119.826	130.79	-0.490313	5.44669
	119.826	131.153	-0.482502	5.44669
	119.826	131.386	-0.503166	5.44669
	119.826	131.542	-0.524895	5.44669
	119.826	131.652	-0.528281	5.44669
	119.826	131.859	-0.522235	5.44669
	119.826	132.237	-0.51854	5.44669
	119.826	132.619	-0.519147	5.44669
	119.826	132.889	-0.520716	5.44669
	119.826	133.102	-0.521158	5.44669
	119.826	133.329	-0.520785	5.44669
	119.804	133.533	-0.520472	5.44669
	119.746	133.666	-0.520473	5.44669
	119.722	133.816	-0.520585	5.44669
	119.776	134.056	-0.520632	5.44669
	119.837	134.334	-0.520611	5.44669
	119.847	134.6	-0.520586	5.44669
	119.809	134.845	-0.520583	5.44669
	119.741	135.039	-0.520591	5.44669
	119.718	135.16	-0.520595	5.44669
	119.777	135.31	-0.520594	5.44669
	119.816	135.553	-0.520592	5.44669
	119.746	135.833	-0.520592	5.44669
	119.625	136.098	-0.520592	5.44669
	119.565	136.392	-0.512722	5.44669
	119.599	136.761	-0.484566	5.44669
	119.683	137.111	-0.455892	5.44669
	119.713	137.371	-0.466514	5.44669
	119.652	137.591	-0.506767	5.44669
	119.587	137.874	-0.531779	5.44669
	119.577	138.254	-0.529836	5.44669
	119.595	138.613	-0.520432	5.44669
	119.606	138.872	-0.51723	5.44669
	119.604	139.088	-0.51924	5.44669
	119.599	139.37	-0.521221	5.44669
	119.598	139.751	-0.521336	5.44669
	119.599	140.061	-0.520681	5.44669
	119.6	140.194	-0.520365	5.44669
	119.6	140.308	-0.520466	5.44669
	119.6	140.533	-0.52062	5.44669
	119.6	140.818	-0.512778	5.44669
	119.6	141.092	-0.492451	5.44669
	119.6	141.339	-0.484033	5.44669
	119.6	141.529	-0.503048	5.44669
	119.6	141.6	-0.524301	5.44669
	119.6	141.623	-0.528075	5.44669
	119.6	141.815	-0.514489	5.44669
	119.6	142.214	-0.482639	5.44669
	119.6	142.562	-0.454455	5.44669
	119.6	142.704	-0.458726	5.44669
	119.6	142.809	-0.479157	5.44669
	119.577	142.977	-0.495433	5.44669
	119.52	143.136	-0.512193	5.44669
	119.474	143.31	-0.524023	5.44669
	119.47	143.55	-0.524699	5.44669
	119.507	143.87	-0.521043	5.44669
	119.571	144.307	-0.519313	5.44669
	119.593	144.783	-0.519895	5.44669
	119.513	145.137	-0.520755	5.44669
	119.395	145.411	-0.520908	5.44669
	119.339	145.791	-0.520667	5.44669
	119.352	146.259	-0.520511	5.44669
	119.377	146.68	-0.520532	5.44669
	119.382	147.091	-0.520596	5.44669
	119.376	147.472	-0.512744	5.44669
	119.371	147.69	-0.492445	5.44669
	119.372	147.875	-0.484043	5.44669
	119.373	148.256	-0.503054	5.44669
	119.374	148.803	-0.5243	5.44669
	119.374	149.313	-0.528072	5.44669
	119.373	149.644	-0.522359	5.44669
	119.373	149.848	-0.518666	5.44669
	119.373	150.051	-0.511285	5.44669
	119.373	150.347	-0.49252	5.44669
	119.373	150.739	-0.476722	5.44669
	119.351	151.098	-0.475102	5.44669
	119.294	151.353	-0.487645	5.44669
	119.248	151.568	-0.51042	5.44669
	119.244	151.801	-0.526056	5.44669
	119.28	152.056	-0.526182	5.44669
	119.345	152.314	-0.520942	5.44669
	119.389	152.565	-0.518744	5.44669
	119.367	152.812	-0.511822	5.44669
	119.295	153.061	-0.492717	5.44669
	119.265	153.31	-0.484484	5.44669
	119.321	153.561	-0.503142	5.44669
	119.362	153.81	-0.52418	5.44669
	119.294	154.06	-0.527991	5.44669
	119.173	154.359	-0.522367	5.44669
	119.112	154.735	-0.510828	5.44669
	119.124	155.086	-0.491011	5.44669
	119.15	155.344	-0.484123	5.44669
	119.157	155.562	-0.503597	5.44669
	119.15	155.796	-0.524499	5.44669
	119.145	156.051	-0.527962	5.44669
	119.145	156.308	-0.522242	5.44669
	119.147	156.559	-0.518656	5.44669
	119.148	156.806	-0.519194	5.44669
	119.147	157.055	-0.512824	5.44669
	119.147	157.304	-0.492977	5.44669
	119.147	157.555	-0.484237	5.44669
	119.147	157.804	-0.502946	5.44669
	119.147	158.005	-0.524186	5.44669
	119.147	158.127	-0.528063	5.44669
	119.147	158.325	-0.522395	5.44669
	119.147	158.693	-0.518684	5.44669
	119.147	159.075	-0.519151	5.44669
	119.147	159.349	-0.520667	5.44669
	119.147	159.513	-0.521136	5.44669
	119.147	159.613	-0.520793	5.44669
	119.147	159.813	-0.520483	5.44669
	119.147	160.191	-0.520475	5.44669
	119.147	160.576	-0.520582	5.44669
	119.147	160.848	-0.52063	5.44669
	119.147	161.059	-0.520612	5.44669
	119.147	161.286	-0.520587	5.44669
	119.147	161.539	-0.520583	5.44669
	119.147	161.848	-0.52059	5.44669
	119.147	162.227	-0.512724	5.44669
	119.147	162.576	-0.492438	5.44669
	119.125	162.832	-0.476176	5.44669
	119.045	163.001	-0.474903	5.44669
	118.942	163.109	-0.479885	5.44669
	118.892	163.311	-0.474511	5.44669
	118.902	163.687	-0.461366	5.44669
	118.924	164.07	-0.472066	5.44669
	118.929	164.391	-0.507097	5.44669
	118.923	164.73	-0.529936	5.44669
	118.919	165.009	-0.528946	5.44669
	118.919	165.144	-0.520714	5.44669
	118.921	165.27	-0.517665	5.44669
	118.921	165.45	-0.519322	5.44669
	118.921	165.606	-0.5211	5.44669
	118.921	165.824	-0.521257	5.44669
	118.921	166.19	-0.512819	5.44669
	118.921	166.514	-0.484371	5.44669
	118.921	166.658	-0.455775	5.44669
	118.921	166.772	-0.466535	5.44669
	118.921	166.943	-0.506817	5.44669
	118.921	167.101	-0.531792	5.44669
	118.921	167.273	-0.521954	5.44669
	118.921	167.464	-0.484396	5.44669
	118.921	167.608	-0.444659	5.44669
	118.921	167.817	-0.43701	5.44669
	118.921	168.183	-0.470852	5.44669
	118.921	168.56	-0.514989	5.44669
	118.921	168.832	-0.533632	5.44669
	118.921	169.047	-0.527683	5.44669
	118.899	169.324	-0.51887	5.44669
	118.841	169.753	-0.517341	5.44669
	118.817	170.24	-0.519841	5.44669
	118.871	170.602	-0.521433	5.44669
	118.909	170.875	-0.521211	5.44669
	118.84	171.252	-0.520553	5.44669
	118.743	171.818	-0.520356	5.44669
	118.74	172.541	-0.512637	5.44669
	118.776	173.283	-0.492485	5.44669
	118.747	173.881	-0.484098	5.44669
	118.693	174.298	-0.503063	5.44669
	118.676	174.623	-0.524284	5.44669
	118.687	175.013	-0.528062	5.44669
	118.698	175.469	-0.52236	5.44669
	118.699	175.881	-0.510799	5.44669
	118.695	176.293	-0.491002	5.44669
	118.693	176.776	-0.476259	5.44669
	118.694	177.298	-0.475448	5.44669
	118.672	177.812	-0.487954	5.44669
	118.615	178.309	-0.510427	5.44669
	118.591	178.803	-0.525949	5.44669
	118.623	179.3	-0.526135	5.44669
	118.603	179.801	-0.52096	5.44669
	118.51	180.301	-0.518768	5.44669
	118.444	180.8	-0.519696	5.44669
	118.444	181.299	-0.520865	5.44669
	118.467	181.798	-0.513154	5.44669
	118.476	182.248	-0.492521	5.44669
	118.472	182.572	-0.476058	5.44669
	118.467	182.842	-0.474824	5.44669
	118.466	183.183	-0.487764	5.44669
	118.468	183.529	-0.510569	5.44669
	118.469	183.847	-0.518206	5.44669
	118.469	184.248	-0.497982	5.44669
	118.468	184.709	-0.484371	5.44669
	118.468	185.07	-0.501215	5.44669
	118.468	185.352	-0.523412	5.44669
	118.468	185.684	-0.528354	5.44669
	118.468	186.023	-0.522792	5.44268
	118.468	186.34	-0.518747	5.43234
	118.468	186.694	-0.519036	5.42806
	118.468	187.03	-0.512725	5.43775
	118.468	187.338	-0.492991	5.44858
	118.468	187.69	-0.484278	5.4505
	118.468	188.027	-0.495088	5.44759
	118.468	188.337	-0.496021	5.44571
	118.468	188.689	-0.49151	5.44595
	118.468	189.026	-0.496991	5.44673
	118.446	189.336	-0.49424	5.44696
	118.389	189.687	-0.490086	5.44679
	118.365	190.024	-0.504898	5.44663
	118.419	190.334	-0.522917	5.44663
	118.479	190.735	-0.526836	5.44668
	118.467	191.199	-0.522333	5.44671
	118.371	191.561	-0.511223	5.4467
	118.28	191.794	-0.483319	5.44668
	118.289	191.998	-0.448031	5.44668
	118.327	192.284	-0.438806	5.44669
	118.296	192.671	-0.462535	5.44669
	118.24	193.032	-0.478137	5.44669
	118.223	193.289	-0.468744	5.44669
	118.235	193.504	-0.473819	5.44669
	118.246	193.737	-0.505201	5.44669
	118.246	194.041	-0.528517	5.44669
	118.242	194.475	-0.529026	5.44669
	118.241	194.955	-0.521251	5.44669
	118.241	195.361	-0.517862	5.44669
	118.242	195.762	-0.511342	5.44669
	118.242	196.242	-0.492829	5.44669
	118.242	196.767	-0.484702	5.44669
	118.242	197.234	-0.503194	5.44669
	118.242	197.604	-0.524124	5.44669
	118.242	197.995	-0.527949	5.44669
	118.242	198.435	-0.52237	5.44669
	118.242	198.84	-0.518714	5.44669
	118.242	199.255	-0.519173	5.44669
	118.242	199.742	-0.512794	5.44669
	118.242	200.215	-0.492972	5.44669
	118.242	200.601	-0.484246	5.44669
	118.242	200.996	-0.502952	5.44669
	118.242	201.482	-0.524185	5.44268
	118.242	202.06	-0.52806	5.43234
	118.22	202.653	-0.522395	5.42806
	118.14	203.075	-0.518685	5.43775
	118.036	203.346	-0.519151	5.44858
	118.009	203.752	-0.520667	5.4505
	118.077	204.387	-0.521135	5.44759
	118.122	204.992	-0.520793	5.44571
	118.073	205.342	-0.512613	5.44595
	118.007	205.521	-0.49232	5.44673
	117.993	205.757	-0.484037	5.44696
	118.009	206.182	-0.503096	5.44679
	118.021	206.682	-0.52432	5.44663
	118.02	207.001	-0.528066	5.44663
	118.016	207.097	-0.522349	5.44668
	118.014	207.193	-0.518664	5.44671
	118.015	207.374	-0.519159	5.4467
	118.016	207.492	-0.512806	5.44668
	118.016	207.49	-0.492982	5.44668
	118.016	207.449	-0.476375	5.44669
	118.016	207.433	-0.474793	5.44669
	118.016	207.49	-0.487639	5.44669
	118.016	207.675	-0.510528	5.44669
	118.016	207.904	-0.526104	5.44669
	118.016	208.06	-0.526164	5.44669
	118.016	208.261	-0.513046	5.44669
	118.016	208.619	-0.490585	5.44669
	118.016	208.995	-0.475284	5.44669
	118.016	209.319	-0.475188	5.44669
	118.016	209.712	-0.488192	5.44669
	118.016	210.167	-0.510619	5.44669
	118.016	210.529	-0.525945	5.44669
	118.016	210.813	-0.526065	5.44669
	118.016	211.146	-0.520932	5.44669
	118.016	211.484	-0.510911	5.44669
	118.016	211.752	-0.491556	5.44669
	118.016	211.93	-0.484322	5.44669
	118.016	212.037	-0.503487	5.44669
	118.016	212.187	-0.524382	5.44669
	118.016	212.385	-0.527953	5.44669
	118.016	212.541	-0.52228	5.44669
	118.016	212.704	-0.518675	5.44669
	118.016	212.89	-0.511318	5.44669
	118.016	213.037	-0.49253	5.44669
	118.016	213.199	-0.484585	5.44669
	118.016	213.389	-0.503251	5.44669
	118.016	213.488	-0.52419	5.44669
	118.016	213.474	-0.527956	5.44669
	118.016	213.435	-0.522349	5.44669
	118.016	213.424	-0.518703	5.44669
	118.016	213.433	-0.519175	5.44669
	118.016	213.441	-0.512799	5.44669
	117.993	213.441	-0.492973	5.44669
	117.936	213.438	-0.484244	5.44669
	117.89	213.437	-0.49508	5.44669
	117.886	213.438	-0.49603	5.44669
	117.923	213.438	-0.491516	5.44669
	117.987	213.438	-0.504861	5.44669
	118.031	213.438	-0.522393	5.44669
	118.009	213.438	-0.52663	5.44669
	117.915	213.487	-0.522432	5.44669
	117.827	213.663	-0.519209	5.44669
	117.86	213.892	-0.519358	5.44669
	117.955	214.001	-0.520567	5.44669
	117.947	214.027	-0.52102	5.44669
	117.837	214.156	-0.51291	5.44669
	117.76	214.423	-0.492364	5.44669
	117.761	214.721	-0.48395	5.44669
	117.788	214.984	-0.503044	5.44669
	117.799	215.271	-0.524329	5.44669
	117.794	215.687	-0.528088	5.44669
	117.788	216.165	-0.522355	5.44669
	117.787	216.577	-0.518659	5.44669
	117.789	216.981	-0.519155	5.44669
	117.79	217.412	-0.512806	5.44669
	117.79	217.808	-0.492983	5.44669
	117.789	218.173	-0.484246	5.44669
	117.789	218.487	-0.502948	5.44669
	117.789	218.782	-0.524183	5.44669
	117.789	219.136	-0.528061	5.44669
	117.789	219.48	-0.522396	5.44669
	117.789	219.791	-0.518685	5.44669
	117.789	220.141	-0.519151	5.44669
	117.789	220.428	-0.520666	5.44669
	117.789	220.611	-0.521135	5.44669
	117.789	220.911	-0.520793	5.44669
	117.789	221.318	-0.520483	5.44669
	117.789	221.535	-0.520475	5.44669
	117.789	221.555	-0.520582	5.44669
	117.789	221.645	-0.52063	5.44669
	117.789	221.898	-0.520612	5.44669
	117.789	222.203	-0.520587	5.44669
	117.789	222.475	-0.520583	5.44669
	117.789	222.714	-0.52059	5.44669
	117.789	222.902	-0.520595	5.44669
	117.789	223.023	-0.520594	5.44669
	117.789	223.175	-0.520592	5.44669
	117.789	223.419	-0.520592	5.44669
	117.789	223.699	-0.520592	5.44669
	117.789	223.964	-0.520592	5.44669
	117.789	224.208	-0.520592	5.44669
	117.789	224.402	-0.520592	5.44669
	117.789	224.523	-0.520592	5.44669
	117.767	224.722	-0.520592	5.44669
	117.71	225.092	-0.520592	5.44669
	117.664	225.474	-0.520592	5.44669
	117.638	225.796	-0.520592	5.44669
	117.594	226.137	-0.520592	5.44669
	117.555	226.465	-0.520592	5.44669
	117.55	226.775	-0.520592	5.44669
	117.56	227.179	-0.520592	5.44669
	117.567	227.644	-0.520592	5.44669
	117.566	228.006	-0.520592	5.44669
	117.563	228.287	-0.520592	5.44669
	117.562	228.667	-0.512722	5.44669
	117.563	229.133	-0.492437	5.44669
	117.563	229.552	-0.476177	5.44669
	117.563	229.964	-0.474903	5.44669
	117.563	230.395	-0.487755	5.44669
	117.563	230.74	-0.510537	5.44669
	117.563	230.977	-0.526066	5.44669
	117.563	231.189	-0.526144	5.44669
	117.563	231.428	-0.520922	5.44669
	117.563	231.686	-0.518749	5.44669
	117.563	231.894	-0.519702	5.44669
	117.563	232.017	-0.513003	5.44669
	117.563	232.212	-0.492871	5.44669
	117.563	232.579	-0.484129	5.44669
	117.563	232.962	-0.502939	5.44669
	117.563	233.236	-0.524221	5.44669
	117.563	233.4	-0.52808	5.44669
	117.563	233.5	-0.52239	5.44669
	117.541	233.7	-0.518676	5.44669
	117.483	234.127	-0.519149	5.44669
	117.46	234.639	-0.520669	5.44669
	117.513	235.012	-0.521137	5.44669
	117.574	235.232	-0.512923	5.44669
	117.562	235.427	-0.492327	5.44669
	117.466	235.665	-0.476059	5.44669
	117.352	235.929	-0.474893	5.44669
	117.304	236.238	-0.487793	5.44669
	117.341	236.663	-0.510557	5.44669
	117.421	237.186	-0.526061	5.44669
	117.449	237.671	-0.526135	5.44669
	117.388	238	-0.52092	5.44669
	117.324	238.26	-0.518752	5.4507
	117.314	238.644	-0.519703	5.46104
	117.332	239.167	-0.520874	5.46531
	117.343	239.716	-0.521026	5.45562
	117.341	240.178	-0.512803	5.4448
	117.336	240.488	-0.492317	5.44287
	117.335	240.75	-0.483968	5.44579
	117.336	241.091	-0.503068	5.44767
	117.337	241.441	-0.516462	5.44742
	117.337	241.76	-0.499925	5.44664
	117.337	242.16	-0.485806	5.44641
	117.337	242.669	-0.501126	5.44658
	117.337	243.157	-0.514994	5.44674
	117.337	243.492	-0.500001	5.44675
	117.337	243.754	-0.486359	5.44669
	117.337	244.087	-0.501331	5.44667
	117.337	244.433	-0.522754	5.44668
	117.337	244.753	-0.528037	5.44669
	117.337	245.106	-0.522894	5.44669
	117.337	245.44	-0.518902	5.44669
	117.337	245.699	-0.519065	5.44669
	117.337	245.924	-0.520553	5.44669
	117.337	246.16	-0.521119	5.44669
	117.337	246.413	-0.520827	5.44669
	117.337	246.669	-0.512633	5.44669
	117.337	246.871	-0.492316	5.44669
	117.337	246.992	-0.484028	5.44669
	117.337	247.139	-0.503094	5.44669
	117.337	247.331	-0.524322	5.44669
	117.337	247.437	-0.528067	5.44669
	117.337	247.474	-0.522349	5.44669
	117.315	247.609	-0.518663	5.44669
	117.257	247.825	-0.519159	5.44669
	117.233	247.944	-0.512807	5.44669
	117.287	247.978	-0.492982	5.44669
	117.347	248.108	-0.484245	5.44669
	117.358	248.322	-0.502948	5.44669
	117.342	248.442	-0.524184	5.44669
	117.331	248.429	-0.528061	5.44669
	117.333	248.382	-0.522396	5.44669
	117.337	248.417	-0.518685	5.44669
	117.316	248.604	-0.519151	5.44268
	117.235	248.842	-0.520666	5.43234
	117.131	248.951	-0.521136	5.42806
	117.081	248.974	-0.520793	5.43775
	117.114	249.102	-0.520483	5.44858
	117.215	249.32	-0.520475	5.4505
	117.302	249.491	-0.520582	5.44759
	117.266	249.653	-0.52063	5.44571
	117.148	249.883	-0.520612	5.44595
	117.1	250.154	-0.520587	5.44673
	117.164	250.37	-0.520583	5.44696
	117.237	250.492	-0.52059	5.44679
	117.272	250.634	-0.520595	5.44663
	117.287	250.824	-0.520594	5.44663
	117.241	250.98	-0.520592	5.44668
	117.143	251.095	-0.520592	5.44671
	117.084	251.156	-0.520592	5.4467
	117.089	251.201	-0.520592	5.44668
	117.111	251.306	-0.520592	5.44668
	117.118	251.4	-0.520592	5.44669
	117.114	251.413	-0.520592	5.44669
	117.109	251.386	-0.520592	5.44669
	117.109	251.42	-0.520592	5.44669
	117.11	251.55	-0.520592	5.44669
	117.111	251.609	-0.520592	5.44669
	117.133	251.541	-0.520592	5.44669
	117.19	251.583	-0.520592	5.44669
	117.214	251.786	-0.520592	5.44669
	117.16	251.882	-0.520592	5.44669
	117.1	251.756	-0.520592	5.44669
	117.089	251.654	-0.520592	5.44669
	117.128	251.801	-0.520592	5.44669
	117.196	252.119	-0.520592	5.44669
	117.218	252.382	-0.520592	5.44669
	117.16	252.507	-0.520592	5.44669
	117.098	252.633	-0.520592	5.44669
	117.089	252.865	-0.520592	5.44669
	117.106	253.149	-0.520592	5.44669
	117.116	253.37	-0.520592	5.44669
	117.115	253.49	-0.520592	5.44669
	117.11	253.629	-0.520592	5.44669
	117.109	253.868	-0.520592	5.44669
	117.11	254.151	-0.520592	5.44669
	117.111	254.369	-0.520592	5.44669
	117.111	254.487	-0.520592	5.44669
	117.111	254.627	-0.520592	5.44669
	117.11	254.867	-0.520592	5.44669
	117.11	255.15	-0.520592	5.44669
	117.111	255.416	-0.520592	5.44669
	117.111	255.661	-0.520592	5.44669
	117.111	255.903	-0.520592	5.44669
	117.111	256.151	-0.520592	5.44669
	117.111	256.402	-0.520592	5.44669
	117.111	256.654	-0.520592	5.44669
	117.111	256.854	-0.520592	5.44669
	117.111	256.976	-0.520592	5.44669
	117.111	257.173	-0.520592	5.44669
	117.111	257.542	-0.520592	5.44669
	117.111	257.924	-0.520592	5.44669
	117.111	258.197	-0.520592	5.44669
	117.111	258.411	-0.520592	5.44669
	117.111	258.687	-0.520592	5.44669
	117.111	259.066	-0.520592	5.44669
	117.111	259.427	-0.520592	5.44669
	117.111	259.688	-0.520592	5.44669
	117.111	259.855	-0.520592	5.44669
	117.111	259.911	-0.520592	5.44669
	117.111	259.937	-0.520592	5.44669
	117.111	260.085	-0.520592	5.44669
	117.111	260.31	-0.520592	5.44669
	117.111	260.428	-0.520592	5.44669
	117.111	260.41	-0.520592	5.44669
	117.111	260.362	-0.520592	5.44669
	117.111	260.349	-0.520592	5.44669
	117.111	260.36	-0.520592	5.44669
	117.111	260.37	-0.520592	5.44669
	117.111	260.419	-0.520592	5.44669
	117.111	260.592	-0.520592	5.44669
	117.111	260.819	-0.520592	5.44669
	117.111	260.929	-0.520592	5.44669
	117.111	260.906	-0.520592	5.44669
	117.111	260.86	-0.520592	5.44669
	117.111	260.898	-0.520592	5.44669
	117.111	261.086	-0.520592	5.44669
	117.111	261.323	-0.512722	5.44669
	117.111	261.432	-0.492437	5.44669
	117.111	261.405	-0.484047	5.44669
	117.111	261.357	-0.503059	5.44669
	117.111	261.396	-0.5243	5.44669
	117.111	261.585	-0.528071	5.44669
	117.111	261.872	-0.522358	5.44669
	117.111	262.156	-0.518666	5.44669
	117.111	262.407	-0.519157	5.44669
	117.111	262.694	-0.520675	5.44669
	117.111	263.065	-0.521137	5.44669
	117.111	263.418	-0.520791	5.44669
	117.111	263.728	-0.520482	5.44669
	117.111	264.123	-0.520475	5.44669
	117.088	264.634	-0.520583	5.44669
	117.031	265.124	-0.52063	5.44669
	117.007	265.459	-0.520611	5.44669
	117.039	265.721	-0.520587	5.44669
	117.041	266.053	-0.520583	5.44669
	117.028	266.399	-0.52059	5.44669
	117.066	266.671	-0.520595	5.44669
	117.116	266.847	-0.520594	5.44669
	117.128	266.953	-0.520592	5.44669
	117.116	267.102	-0.520592	5.44669
	117.084	267.301	-0.520592	5.44669
	117.005	267.458	-0.520592	5.44669
	116.905	267.62	-0.520592	5.44669
	116.856	267.856	-0.520592	5.44669
	116.889	268.178	-0.520592	5.44669
	116.967	268.569	-0.520592	5.44669
	116.995	268.918	-0.520592	5.44669
	116.936	269.218	-0.520592	5.44669
	116.872	269.611	-0.520592	5.44669
	116.862	270.075	-0.520592	5.44669
	116.879	270.44	-0.520592	5.44669
	116.913	270.674	-0.520592	5.44669
	116.968	270.878	-0.520592	5.44669
	116.987	271.114	-0.520592	5.44669
	116.932	271.424	-0.520592	5.44669
	116.873	271.908	-0.520592	5.44669
	116.863	272.513	-0.520592	5.44669
	116.88	272.97	-0.520592	5.44669
	116.89	273.252	-0.520592	5.44669
	116.888	273.551	-0.520592	5.44669
	116.884	273.877	-0.520592	5.44669
	116.883	274.151	-0.520592	5.44669
	116.884	274.386	-0.520592	5.44669
	116.885	274.621	-0.520592	5.44669
	116.885	274.869	-0.520592	5.44669
	116.862	275.124	-0.520592	5.44669
	116.782	275.376	-0.520592	5.44669
	116.701	275.625	-0.520592	5.44669
	116.731	275.824	-0.520592	5.44669
	116.845	275.996	-0.512722	5.44669
	116.894	276.32	-0.492437	5.44669
	116.831	276.79	-0.484047	5.44669
	116.758	277.181	-0.503059	5.44669
	116.723	277.373	-0.5243	5.44669
	116.685	277.396	-0.528071	5.44669
	116.652	277.448	-0.522358	5.44669
	116.647	277.774	-0.518666	5.4507
	116.655	278.286	-0.519157	5.46104
	116.661	278.693	-0.520675	5.46531
	116.66	278.878	-0.521137	5.45562
	116.658	278.94	-0.520791	5.4448
	116.657	279.069	-0.520482	5.44287
	116.658	279.324	-0.520475	5.44579
	116.658	279.617	-0.520583	5.44767
	116.658	279.834	-0.52063	5.44742
	116.658	279.948	-0.520611	5.44664
	116.658	280.086	-0.520587	5.44641
	116.658	280.327	-0.520583	5.44658
	116.658	280.611	-0.52059	5.44674
	116.658	280.828	-0.520595	5.44675
	116.658	280.946	-0.520594	5.44669
	116.658	281.086	-0.512721	5.44667
	116.658	281.326	-0.492436	5.44668
	116.658	281.56	-0.484047	5.44669
	116.658	281.651	-0.503059	5.44669
	116.658	281.667	-0.524301	5.44669
	116.658	281.75	-0.528071	5.44669
	116.658	281.894	-0.514487	5.44669
	116.658	282.091	-0.49051	5.44669
	116.658	282.296	-0.482612	5.44669
	116.658	282.389	-0.503142	5.44669
	116.658	282.416	-0.524845	5.44669
	116.658	282.552	-0.528269	5.44669
	116.658	282.771	-0.522248	5.44669
	116.658	282.941	-0.518549	5.44669
	116.658	283.101	-0.519147	5.44669
	116.658	283.332	-0.520713	5.44669
	116.658	283.603	-0.521157	5.44669
	116.658	283.868	-0.520786	5.44669
	116.658	284.117	-0.520473	5.44669
	116.658	284.36	-0.520473	5.44669
	116.658	284.608	-0.520585	5.44669
	116.658	284.859	-0.520631	5.44669
	116.658	285.159	-0.520611	5.44669
	116.658	285.585	-0.520586	5.44669
	116.658	286.062	-0.520583	5.44669
	116.658	286.421	-0.520591	5.44669
	116.658	286.648	-0.520595	5.44669
	116.658	286.851	-0.520594	5.44669
	116.658	287.089	-0.520592	5.44669
	116.658	287.351	-0.520592	5.44669
	116.658	287.609	-0.520592	5.44669
	116.658	287.859	-0.520592	5.44669
	116.636	288.154	-0.520592	5.44669
	116.578	288.529	-0.520592	5.44669
	116.554	288.881	-0.520592	5.44669
	116.586	289.188	-0.520592	5.44669
	116.589	289.583	-0.520592	5.44669
	116.576	290.045	-0.520592	5.44669
	116.591	290.409	-0.520592	5.44669
	116.583	290.692	-0.520592	5.44669
	116.572	291.023	-0.520592	5.44669
	116.614	291.361	-0.520592	5.44669
	116.665	291.679	-0.520592	5.44669
	116.653	292.082	-0.520592	5.44669
	116.561	292.545	-0.520592	5.44669
	116.47	292.905	-0.520592	5.44669
	116.479	293.138	-0.520592	5.44669
	116.517	293.343	-0.512722	5.44669
	116.485	293.629	-0.492437	5.44669
	116.429	294.016	-0.484047	5.44669
	116.413	294.377	-0.495188	5.44669
	116.425	294.683	-0.496145	5.44669
	116.436	295.025	-0.491526	5.44669
	116.436	295.31	-0.504825	5.44669
	116.432	295.397	-0.522374	5.44669
	116.43	295.346	-0.526635	5.44669
	116.431	295.346	-0.522441	5.44669
	116.432	295.519	-0.519211	5.44669
	116.432	295.813	-0.519355	5.44669
	116.432	296.107	-0.520565	5.44669
	116.432	296.309	-0.52102	5.44669
	116.432	296.368	-0.520781	5.44669
	116.432	296.383	-0.520519	5.44669
	116.432	296.525	-0.520494	5.44669
	116.432	296.801	-0.520577	5.44669
	116.432	297.147	-0.520621	5.44669
	116.432	297.534	-0.52061	5.44669
	116.432	297.823	-0.512719	5.44669
	116.432	297.945	-0.492429	5.44669
	116.432	298.063	-0.484045	5.44669
	116.432	298.292	-0.503061	5.44669
	116.432	298.579	-0.524302	5.44669
	116.432	298.802	-0.528071	5.44669
	116.432	298.921	-0.522358	5.44669
	116.432	299.059	-0.510795	5.44669
	116.432	299.249	-0.491001	5.44669
	116.432	299.405	-0.484131	5.44669
	116.432	299.571	-0.503604	5.44669
	116.432	299.759	-0.524499	5.44669
	116.432	299.904	-0.52796	5.44669
	116.432	300.066	-0.522241	5.44669
	116.432	300.256	-0.518656	5.44669
	116.432	300.355	-0.519194	5.44669
	116.432	300.39	-0.520695	5.44669
	116.432	300.527	-0.521132	5.44669
	116.432	300.745	-0.520782	5.44669
	116.432	300.863	-0.52048	5.44669
	116.432	300.897	-0.520478	5.44669
	116.432	301.026	-0.520584	5.44669
	116.432	301.241	-0.52063	5.44669
	116.432	301.361	-0.520611	5.44669
	116.432	301.348	-0.520587	5.44669
	116.432	301.301	-0.520583	5.44669
	116.432	301.287	-0.520591	5.44669
	116.432	301.297	-0.520595	5.44669
	116.432	301.307	-0.520594	5.44669
	116.432	301.307	-0.520592	5.44669
	116.432	301.304	-0.520592	5.44669
	116.432	301.302	-0.520592	5.44669
	116.432	301.303	-0.520592	5.44669
	116.432	301.304	-0.512722	5.44669
	116.432	301.304	-0.492437	5.44669
	116.432	301.254	-0.484047	5.44669
	116.432	301.078	-0.503059	5.44669
	116.432	300.85	-0.51643	5.44669
	116.432	300.74	-0.499915	5.44669
	116.432	300.764	-0.485813	5.44669
	116.432	300.81	-0.501133	5.44669
	116.432	300.821	-0.522865	5.44669
	116.432	300.76	-0.528154	5.44669
	116.432	300.624	-0.522903	5.44669
	116.409	300.573	-0.518865	5.44669
	116.352	300.646	-0.519046	5.44669
	116.306	300.604	-0.520558	5.44669
	116.302	300.398	-0.521128	5.44669
	116.339	300.252	-0.520829	5.44669
	116.381	300.252	-0.520501	5.44669
	116.367	300.302	-0.52047	5.44669
	116.344	300.323	-0.512703	5.44669
	116.383	300.314	-0.492472	5.44669
	116.437	300.302	-0.484069	5.44669
	116.45	300.252	-0.503055	5.44669
	116.437	300.079	-0.524291	5.44669
	116.427	299.853	-0.528068	5.44669
	116.428	299.743	-0.52236	5.44669
	116.432	299.765	-0.510797	5.44669
	116.433	299.812	-0.491001	5.44669
	116.432	299.823	-0.48413	5.44669
	116.431	299.811	-0.495733	5.44669
	116.431	299.802	-0.496344	5.44669
	116.432	299.802	-0.491415	5.44669
	116.409	299.806	-0.504708	5.44669
	116.352	299.856	-0.522364	5.44669
	116.306	300.032	-0.526673	5.44669
	116.302	300.308	-0.52246	5.44669
	116.339	300.643	-0.519206	5.44669
	116.381	301.025	-0.519346	5.44669
	116.367	301.365	-0.520563	5.44669
	116.344	301.666	-0.521023	5.44669
	116.361	302.061	-0.520783	5.44669
	116.335	302.526	-0.520519	5.44669
	116.245	302.842	-0.520494	5.44669
	116.182	302.948	-0.520577	5.44669
	116.183	303.05	-0.520621	5.44669
	116.204	303.279	-0.52061	5.44669
	116.213	303.521	-0.520589	5.44669
	116.231	303.62	-0.520585	5.44669
	116.284	303.636	-0.52059	5.44669
	116.307	303.717	-0.520594	5.44669
	116.277	303.761	-0.520594	5.44669
	116.297	303.607	-0.520592	5.44669
	116.368	303.356	-0.512721	5.44669
	116.354	303.229	-0.492437	5.44669
	116.25	303.253	-0.484047	5.44669
	116.178	303.307	-0.503059	5.44669
	116.179	303.32	-0.5243	5.44669
	116.204	303.257	-0.528071	5.44669
	116.214	303.071	-0.522358	5.44669
	116.209	302.843	-0.518666	5.44669
	116.226	302.737	-0.519157	5.44669
	116.283	302.762	-0.520675	5.44669
	116.331	302.808	-0.521137	5.44669
	116.335	302.818	-0.520791	5.44669
	116.299	302.806	-0.520482	5.44669
	116.234	302.797	-0.520475	5.44669
	116.19	302.798	-0.520583	5.44669
	116.19	302.801	-0.52063	5.44669
	116.204	302.802	-0.520611	5.44669
	116.233	302.802	-0.520587	5.44669
	116.288	302.752	-0.520583	5.44669
	116.308	302.625	-0.52059	5.44669
	116.276	302.573	-0.520595	5.44669
	116.274	302.692	-0.520594	5.44669
	116.288	302.825	-0.520592	5.44669
	116.25	302.897	-0.520592	5.44669
	116.2	303.037	-0.520592	5.44669
	116.188	303.292	-0.520592	5.44669
	116.2	303.581	-0.520592	5.44669
	116.209	303.845	-0.520592	5.44669
	116.209	304.135	-0.520592	5.44669
	116.205	304.503	-0.520592	5.44669
	116.204	304.854	-0.520592	5.44669
	116.205	305.114	-0.520592	5.44669
	116.206	305.334	-0.520592	5.44669
	116.206	305.617	-0.520592	5.44669
	116.205	305.997	-0.520592	5.44669
	116.205	306.356	-0.520592	5.44669
	116.205	306.664	-0.520592	5.44669
	116.205	307.057	-0.520592	5.44669
	116.205	307.518	-0.512722	5.44669
	116.205	307.882	-0.492437	5.44669
	116.205	308.116	-0.484047	5.44669
	116.205	308.321	-0.503059	5.44669
	116.205	308.606	-0.5243	5.44669
	116.205	308.993	-0.528071	5.44669
	116.205	309.304	-0.522358	5.44669
	116.205	309.435	-0.518666	5.44669
	116.205	309.549	-0.519157	5.44669
	116.205	309.724	-0.520675	5.44669
	116.205	309.834	-0.521137	5.44669
	116.205	309.83	-0.51292	5.44669
	116.205	309.742	-0.484456	5.44669
	116.205	309.552	-0.455775	5.44669
	116.205	309.38	-0.466504	5.44669
	116.205	309.406	-0.506804	5.44669
	116.205	309.482	-0.531798	5.44669
	116.205	309.407	-0.529831	5.44669
	116.205	309.284	-0.520423	5.44669
	116.205	309.249	-0.517228	5.44669
	116.205	309.276	-0.519242	5.44669
	116.205	309.251	-0.521222	5.44669
	116.205	309.124	-0.521336	5.44669
	116.205	309.014	-0.52068	5.44669
	116.205	308.954	-0.520365	5.44669
	116.205	308.86	-0.520466	5.44669
	116.205	308.775	-0.52062	5.44669
	116.205	308.763	-0.520649	5.44669
	116.205	308.786	-0.520606	5.44669
	116.205	308.8	-0.520578	5.44669
	116.205	308.798	-0.520581	5.44669
	116.205	308.792	-0.520593	5.44669
	116.205	308.79	-0.520596	5.44669
	116.205	308.791	-0.512723	5.44669
	116.205	308.793	-0.492436	5.44669
	116.205	308.793	-0.484046	5.44669
	116.205	308.792	-0.503059	5.44669
	116.205	308.792	-0.524301	5.44669
	116.205	308.792	-0.528071	5.44669
	116.205	308.792	-0.522358	5.44669
	116.205	308.841	-0.518666	5.44669
	116.205	309.017	-0.519157	5.44669
	116.205	309.295	-0.520675	5.44669
	116.205	309.63	-0.521137	5.44669
	116.205	310.06	-0.520791	5.44669
	116.205	310.576	-0.520482	5.44669
	116.205	311.154	-0.520475	5.44669
	116.205	311.836	-0.520583	5.44669
	116.205	312.555	-0.52063	5.44669
	116.205	313.159	-0.520611	5.44669
	116.205	313.635	-0.520587	5.44669
	116.205	314.041	-0.520583	5.44669
	116.205	314.354	-0.52059	5.44669
	116.205	314.587	-0.520595	5.44669
	116.205	314.76	-0.520594	5.44669
	116.205	314.828	-0.520592	5.44669
	116.205	314.808	-0.520592	5.44669
	116.205	314.777	-0.520592	5.44669
	116.205	314.722	-0.520592	5.44669
	116.205	314.604	-0.520592	5.44669
	116.205	314.508	-0.520592	5.44669
	116.205	314.45	-0.520592	5.44669
	116.205	314.352	-0.520592	5.44669
	116.205	314.266	-0.520592	5.44669
	116.205	314.254	-0.520592	5.44669
	116.205	314.278	-0.512722	5.44669
	116.205	314.292	-0.492437	5.44669
	116.205	314.289	-0.484047	5.44669
	116.205	314.283	-0.503059	5.44669
	116.205	314.281	-0.5243	5.44669
	116.205	314.332	-0.528071	5.44669
	116.205	314.509	-0.522358	5.44669
	116.205	314.787	-0.518666	5.44669
	116.205	315.121	-0.519157	5.44669
[truncated: 1,962 more rows]
