# Supplementary material for: Design of a cosmetic glove stiffness compensation mechanism for toddler-sized hand prostheses
Source: PLoS One. 2017 Aug 11;12(8):e0183233. doi: 10.1371/journal.pone.0183233 (PMC5553851; doi:10.1371/journal.pone.0183233)
Supplement: S1 Dataset — (ZIP) [file pone.0183233.s001.zip › 01 Glove measurements/PVCglove6_2.xlsx]

## Sheet: test_glove6_2
LabVIEW Measurement
Writer_Version	2
Reader_Version	2
Separator	Tab
Decimal_Separator	.
Multi_Headings	No
X_Columns	No
Time_Pref	Absolute
Operator	localadmin
Date	2012-12-10
Time	00:14:20.795000
***End_of_Header***
Channels	4
Samples	10	10	10	10
Date	2012-12-10	2012-12-10	2012-12-10	2012-12-10
Time	00:15:36.195000	00:15:36.195000	00:15:36.195000	00:15:36.195000
Y_Unit_Label	mm	N	N	Pa
X_Dimension	Time	Time	Time	Time
X0	0	0	0	0
Delta_X	0.01	0.01	0.01	0.01
***End_of_Header***
X_Value	Voltage LVDT (Filtered)	Voltage Load Cell (Filtered)	Voltage Pinch Load Cell (Filtered)	Voltage Pressure (Filtered)	Comment
	129.104	0.263617	-0.525254	5.44669
	129.104	0.263577	-0.513334	5.44669
	129.104	0.264247	-0.491028	5.44669
	129.104	0.264541	-0.483239	5.44669
	129.104	0.264427	-0.503221	5.44669
	129.104	0.215084	-0.524656	5.44669
	129.104	0.088285	-0.520291	5.44669
	129.104	0.035898	-0.486244	5.44669
	129.104	0.154742	-0.453896	5.44669
	129.104	0.287492	-0.465081	5.44669
	129.104	0.311045	-0.506876	5.44669
	129.104	0.226148	-0.532334	5.44669
	129.104	0.076301	-0.52216	5.44669
	129.104	0.026938	-0.484289	5.44669
	129.104	0.155248	-0.452412	5.44669
	129.104	0.290889	-0.465153	5.44669
	129.104	0.312288	-0.507434	5.44669
	129.104	0.274652	-0.532542	5.44669
	129.104	0.251537	-0.529919	5.44669
	129.104	0.255274	-0.512324	5.44669
	129.104	0.265061	-0.488946	5.44669
	129.104	0.267834	-0.474854	5.44669
	129.104	0.216326	-0.47559	5.44669
	129.104	0.087595	-0.488513	5.44669
	129.104	0.035167	-0.510611	5.44669
	129.104	0.105491	-0.525828	5.44669
	129.104	0.062571	-0.526018	5.44669
	129.104	-0.093198	-0.520954	5.44669
	129.104	-0.062672	-0.518807	5.44669
	129.104	0.165805	-0.519715	5.44669
	129.104	0.325237	-0.520859	5.44669
	129.104	0.273427	-0.521016	5.44669
	129.104	0.090756	-0.520675	5.44669
	129.104	0.016139	-0.512606	5.44669
	129.104	0.145579	-0.492359	5.44669
	129.104	0.290676	-0.476185	5.44669
	129.104	0.315635	-0.474935	5.44669
	129.104	0.27613	-0.487766	5.44669
	129.104	0.250967	-0.51053	5.44669
	129.104	0.254509	-0.52606	5.44669
	129.104	0.264944	-0.526144	5.44669
	129.104	0.268056	-0.520925	5.44669
	129.104	0.265651	-0.51875	5.44669
	129.104	0.263537	-0.511831	5.44669
	129.104	0.263507	-0.492718	5.44669
	129.104	0.215055	-0.484482	5.44669
	129.104	0.0886	-0.503141	5.44669
	129.104	0.03604	-0.52418	5.44669
	129.104	0.15469	-0.527991	5.44669
	129.104	0.23823	-0.522367	5.44669
	129.104	0.135068	-0.510827	5.44669
	129.104	0.046962	-0.48314	5.44669
	129.104	0.1427	-0.455968	5.44669
	129.104	0.278508	-0.467052	5.44669
	129.104	0.311561	-0.506966	5.44669
	129.104	0.278748	-0.531671	5.4507
	129.104	0.253511	-0.529721	5.46104
	129.104	0.254645	-0.520422	5.46531
	129.104	0.264096	-0.517267	5.45562
	129.104	0.267653	-0.511388	5.4448
	129.104	0.265784	-0.49306	5.44287
	129.104	0.263736	-0.484782	5.44579
	129.104	0.263543	-0.495274	5.44767
	129.104	0.26419	-0.488049	5.44742
	129.104	0.26453	-0.455375	5.44664
	129.104	0.264442	-0.440152	5.44641
	129.104	0.215094	-0.460481	5.44658
	129.104	0.039094	-0.484668	5.44674
	129.104	-0.140072	-0.497069	5.44675
	129.104	-0.073657	-0.510911	5.44669
	129.104	0.177913	-0.522903	5.44667
	129.104	0.33422	-0.524685	5.44668
	129.104	0.272887	-0.513564	5.44669
	129.104	0.087337	-0.483456	5.44669
	129.104	0.014899	-0.447255	5.44669
	129.104	0.097085	-0.438432	5.44669
	129.104	0.115443	-0.462654	5.44669
	129.104	0.038107	-0.486191	5.44669
	129.104	-0.009651	-0.489063	5.44669
	129.104	0.045624	-0.482158	5.44669
	129.104	0.191702	-0.486156	5.44669
	129.104	0.250021	-0.499409	5.44669
	129.104	0.126802	-0.497113	5.44669
	129.104	0.039301	-0.490423	5.44669
	129.104	0.142428	-0.504017	5.44669
	129.104	0.281117	-0.514557	5.44669
	129.104	0.31275	-0.498789	5.44669
	129.104	0.229129	-0.486007	5.44669
	129.104	0.076943	-0.501614	5.44669
	129.104	0.026147	-0.522997	5.44669
	129.104	0.154689	-0.528038	5.44669
	129.104	0.290935	-0.514937	5.44669
	129.104	0.312506	-0.48284	5.44669
	129.104	0.274727	-0.446509	5.44669
	129.104	0.251491	-0.438339	5.44669
	129.104	0.206038	-0.470751	5.44669
	129.104	0.089093	-0.514474	5.44669
	129.104	0.039451	-0.533452	5.44669
	129.104	0.155944	-0.52779	5.44669
	129.104	0.286733	-0.518979	5.44669
	129.104	0.261109	-0.517349	5.44669
	129.104	0.099331	-0.519806	5.44669
	129.104	0.024117	-0.521416	5.44669
	129.104	0.145874	-0.521217	5.44669
	129.104	0.287964	-0.51269	5.44669
	129.104	0.314395	-0.492202	5.44669
	129.104	0.276574	-0.476089	5.44669
	129.104	0.251594	-0.47495	5.44669
	129.104	0.254614	-0.487806	5.44669
	129.104	0.264765	-0.510542	5.44669
	129.104	0.267944	-0.52605	5.44669
	129.104	0.265668	-0.526136	5.44669
	129.104	0.263584	-0.520925	5.44669
	129.104	0.263521	-0.510882	5.44669
	129.104	0.264235	-0.491547	5.44268
	129.104	0.264556	-0.476458	5.43234
	129.104	0.264437	-0.475337	5.42806
	129.104	0.264273	-0.487837	5.43775
	129.104	0.264247	-0.502547	5.44858
	129.104	0.264294	-0.497831	5.4505
	129.104	0.264323	-0.489609	5.44759
	129.104	0.264319	-0.503421	5.44571
	129.104	0.264306	-0.514597	5.44595
	129.104	0.264303	-0.499017	5.44673
	129.104	0.264306	-0.478218	5.44696
	129.104	0.264308	-0.465541	5.44679
	129.104	0.264308	-0.458248	5.44663
	129.104	0.215117	-0.473956	5.44663
	129.104	0.088341	-0.501127	5.44668
	129.104	0.035909	-0.494034	5.44671
	129.104	0.105537	-0.463622	5.4467
	129.104	0.111516	-0.46633	5.44668
	129.104	0.082648	-0.496063	5.44668
	129.104	0.165763	-0.5025	5.44669
	129.104	0.226253	-0.493828	5.44669
	129.104	0.126108	-0.495651	5.44669
	129.104	0.047465	-0.484983	5.44669
	129.104	0.146095	-0.461826	5.44669
	129.104	0.279751	-0.468802	5.44669
	129.104	0.310875	-0.497738	5.44669
	129.104	0.278019	-0.494453	5.44669
	129.104	0.25345	-0.465003	5.44669
	129.104	0.254878	-0.458889	5.44669
	129.104	0.264216	-0.475467	5.44669
	129.104	0.26762	-0.485957	5.44669
	129.104	0.265727	-0.484676	5.44669
	129.104	0.263724	-0.488316	5.44669
	129.104	0.263558	-0.507289	5.44669
	129.104	0.264201	-0.524505	5.44669
	129.104	0.264529	-0.526645	5.44669
	129.104	0.264438	-0.513816	5.44669
	129.104	0.264283	-0.490736	5.44669
	129.104	0.264251	-0.482945	5.44669
	129.104	0.264292	-0.503201	5.44669
	129.104	0.264321	-0.524752	5.44669
	129.104	0.264318	-0.528209	5.44669
	129.104	0.264307	-0.514385	5.44669
	129.104	0.264303	-0.490418	5.44669
	129.104	0.264306	-0.474739	5.44669
	129.104	0.264308	-0.475018	5.44669
	129.104	0.264308	-0.488315	5.44669
	129.104	0.264307	-0.510731	5.44669
	129.104	0.264307	-0.525948	5.44669
	129.104	0.264307	-0.526026	5.44669
	129.104	0.264307	-0.520915	5.44669
	129.104	0.264307	-0.510917	5.44669
	129.104	0.264307	-0.491565	5.44669
	129.104	0.264307	-0.484323	5.44669
	129.104	0.264307	-0.495614	5.44669
	129.104	0.264307	-0.496225	5.44669
	129.104	0.264307	-0.483537	5.44669
	129.104	0.264307	-0.476591	5.44669
	129.104	0.264307	-0.477968	5.44669
	129.104	0.264307	-0.480978	5.44669
	129.104	0.264307	-0.481744	5.44669
	129.104	0.264307	-0.480994	5.44669
	129.104	0.264307	-0.488278	5.44669
	129.104	0.264307	-0.500713	5.44669
	129.104	0.215117	-0.496905	5.44669
	129.104	0.088342	-0.489873	5.44669
	129.104	0.03591	-0.503861	5.44669
	129.104	0.154727	-0.522558	5.44669
	129.104	0.287482	-0.527055	5.44669
	129.104	0.311046	-0.522552	5.44669
	129.104	0.275343	-0.511238	5.44669
	129.104	0.252268	-0.491118	5.44669
	129.104	0.255334	-0.484022	5.44669
	129.104	0.264827	-0.495646	5.44669
	129.104	0.267714	-0.496346	5.44669
	129.104	0.265549	-0.483576	5.44669
	129.104	0.263617	-0.476565	5.44669
	129.104	0.263576	-0.477943	5.44669
	129.104	0.264247	-0.480977	5.44669
	129.104	0.264542	-0.481752	5.44669
	129.104	0.264427	-0.480997	5.44669
	129.104	0.264274	-0.488276	5.44669
	129.104	0.264251	-0.508582	5.44669
	129.104	0.264295	-0.51719	5.44669
	129.104	0.264322	-0.498263	5.44669
	129.104	0.264318	-0.48485	5.44669
	129.104	0.264306	-0.493445	5.44669
	129.104	0.264303	-0.487258	5.44669
	129.104	0.264306	-0.463564	5.44669
	129.104	0.264308	-0.468722	5.44669
	129.104	0.264308	-0.497086	5.44669
	129.104	0.264307	-0.502079	5.44669
	129.104	0.264307	-0.493288	5.44669
	129.104	0.264307	-0.503446	5.44669
	129.082	0.264307	-0.521169	5.44669
	129.002	0.264307	-0.52662	5.44669
	128.898	0.264307	-0.522863	5.44669
	128.849	0.215117	-0.519393	5.44669
	128.859	0.088342	-0.519282	5.44669
	128.88	0.03591	-0.520469	5.44669
	128.885	0.154727	-0.521007	5.44669
	128.88	0.287482	-0.512939	5.44669
	128.876	0.311046	-0.492381	5.44669
	128.876	0.275343	-0.483947	5.44669
	128.878	0.252268	-0.503037	5.44669
	128.878	0.255334	-0.524327	5.44669
	128.878	0.264827	-0.520219	5.44669
	128.878	0.267714	-0.48633	5.44669
	128.878	0.265549	-0.446087	5.44669
	128.878	0.263617	-0.43692	5.44669
	128.878	0.263576	-0.470307	5.44669
	128.878	0.264247	-0.514792	5.44669
	128.878	0.264542	-0.533743	5.44669
	128.878	0.264427	-0.527799	5.44669
	128.878	0.264274	-0.511008	5.44669
	128.878	0.264251	-0.481278	5.44669
	128.878	0.264295	-0.447251	5.44669
	128.878	0.264322	-0.439205	5.44669
	128.878	0.264318	-0.47085	5.44669
	128.878	0.264306	-0.506337	5.44669
	128.878	0.264303	-0.497279	5.44669
	128.855	0.264306	-0.463123	5.44669
	128.798	0.264308	-0.457096	5.44669
	128.774	0.264308	-0.475384	5.44669
	128.828	0.264307	-0.48656	5.44669
	128.888	0.264307	-0.477087	5.44669
	128.877	0.264307	-0.460064	5.44669
	128.803	0.264307	-0.470604	5.44669
	128.746	0.264307	-0.506947	5.44669
	128.744	0.264307	-0.530392	5.44669
	128.763	0.264307	-0.529191	5.44669
	128.771	0.264307	-0.520654	5.44669
	128.768	0.264307	-0.509682	5.44669
	128.741	0.264307	-0.49114	5.44669
	128.683	0.264307	-0.476714	5.44669
	128.638	0.264307	-0.475589	5.44669
	128.635	0.264307	-0.479981	5.44669
	128.649	0.264307	-0.482178	5.44669
	128.656	0.264307	-0.489402	5.44669
	128.654	0.264307	-0.508633	5.44669
	128.651	0.264307	-0.516811	5.44669
	128.65	0.264307	-0.498086	5.44669
	128.651	0.264307	-0.48491	5.44669
	128.629	0.264307	-0.501404	5.44669
	128.572	0.264307	-0.5233	5.44669
	128.548	0.264307	-0.528239	5.44669
	128.602	0.264307	-0.514914	5.44669
	128.64	0.264307	-0.482758	5.44669
	128.593	0.264307	-0.454354	5.44669
	128.553	0.264307	-0.458642	5.44669
	128.574	0.264307	-0.479157	5.44669
	128.556	0.264307	-0.487592	5.44669
	128.467	0.264307	-0.48405	5.44669
	128.403	0.264307	-0.487472	5.44669
	128.402	0.264307	-0.499288	5.44669
	128.423	0.264307	-0.496595	5.44669
	128.433	0.264307	-0.490249	5.44669
	128.429	0.264307	-0.504129	5.44669
	128.424	0.264307	-0.522536	5.44669
	128.423	0.264307	-0.52695	5.44669
	128.425	0.264307	-0.522516	5.44669
	128.426	0.264307	-0.51913	5.44669
	128.425	0.264307	-0.519295	5.44669
	128.425	0.264307	-0.512698	5.44669
	128.425	0.264307	-0.492888	5.44669
	128.425	0.264307	-0.484245	5.44669
	128.425	0.264307	-0.502981	5.44669
	128.425	0.264307	-0.524198	5.44669
	128.425	0.264307	-0.528055	5.44669
	128.425	0.264307	-0.522388	5.44669
	128.425	0.264307	-0.510813	5.44669
	128.425	0.264307	-0.490998	5.44669
	128.403	0.264307	-0.484123	5.44669
	128.345	0.264307	-0.503602	5.44669
	128.322	0.264307	-0.51663	5.44669
	128.375	0.264307	-0.499806	5.44669
	128.413	0.264307	-0.485696	5.44669
	128.344	0.264307	-0.501122	5.44669
	128.247	0.264307	-0.515031	5.44669
	128.244	0.264307	-0.500018	5.44669
	128.28	0.264307	-0.486353	5.44669
	128.251	0.264307	-0.501322	5.44669
	128.198	0.264307	-0.514882	5.44669
	128.18	0.264307	-0.499884	5.44669
	128.192	0.264307	-0.48635	5.44669
	128.202	0.264307	-0.501369	5.44669
	128.203	0.264307	-0.514902	5.44669
	128.199	0.264307	-0.499876	5.44669
	128.198	0.264307	-0.48634	5.44669
	128.198	0.264307	-0.501367	5.44669
	128.199	0.264307	-0.514905	5.44669
	128.199	0.264307	-0.499878	5.44669
	128.199	0.264307	-0.486339	5.44669
	128.199	0.264307	-0.501366	5.44669
	128.199	0.264307	-0.514905	5.44669
	128.199	0.264307	-0.499878	5.44669
	128.199	0.264307	-0.486339	5.44669
	128.199	0.264307	-0.501366	5.44669
	128.199	0.264307	-0.522775	5.44669
	128.176	0.264307	-0.528033	5.44669
	128.119	0.264307	-0.522884	5.44669
	128.095	0.264307	-0.5189	5.44669
	128.149	0.264307	-0.519067	5.44669
	128.187	0.264307	-0.520555	5.44669
	128.118	0.264307	-0.513248	5.44669
	127.998	0.264307	-0.492671	5.44669
	127.938	0.264307	-0.476087	5.44669
	127.95	0.264307	-0.474783	5.44669
	127.975	0.264307	-0.487737	5.44669
	127.982	0.215117	-0.502702	5.44669
	127.975	0.088342	-0.497932	5.44669
	127.97	0.03591	-0.489596	5.44669
	127.971	0.154727	-0.50338	5.44669
	127.972	0.287482	-0.514584	5.44669
	127.973	0.311046	-0.499027	5.44669
	127.973	0.275343	-0.478226	5.44669
	127.972	0.252268	-0.473412	5.44669
	127.972	0.255334	-0.486401	5.44669
	127.972	0.264827	-0.5105	5.44669
	127.973	0.267714	-0.526532	5.44669
	127.973	0.265549	-0.518482	5.44669
	127.972	0.263617	-0.492689	5.44669
	127.972	0.263576	-0.474227	5.44669
	127.972	0.264247	-0.466125	5.44669
	127.973	0.264542	-0.452042	5.44669
	127.973	0.264427	-0.44629	5.44669
	127.972	0.264274	-0.472067	5.44669
	127.972	0.264251	-0.50432	5.44669
	127.972	0.264295	-0.503872	5.44669
	127.972	0.264322	-0.49146	5.44669
	127.972	0.264318	-0.502042	5.44669
	127.972	0.264306	-0.52123	5.44669
	127.972	0.264303	-0.527145	5.44669
	127.972	0.264306	-0.515191	5.44669
	127.972	0.264308	-0.483263	5.44669
	127.972	0.264308	-0.454467	5.44669
	127.972	0.264307	-0.46638	5.44669
	127.972	0.264307	-0.507217	5.44669
	127.972	0.264307	-0.532015	5.44268
	127.972	0.264307	-0.529775	5.43234
	127.972	0.264307	-0.512451	5.42806
	127.972	0.264307	-0.48118	5.43775
	127.972	0.264307	-0.446697	5.44858
	127.972	0.264307	-0.431137	5.4505
	127.972	0.264307	-0.434938	5.44759
	127.972	0.264307	-0.449625	5.44571
	127.95	0.264307	-0.479236	5.44595
	127.87	0.264307	-0.51396	5.44673
	127.767	0.264307	-0.530212	5.44696
	127.717	0.264307	-0.526614	5.44679
	127.728	0.264307	-0.511767	5.44663
	127.749	0.264307	-0.489887	5.44663
	127.754	0.264307	-0.483317	5.44668
	127.748	0.264307	-0.503659	5.44671
	127.744	0.264307	-0.516941	5.4467
	127.745	0.264307	-0.499916	5.44668
	127.746	0.264307	-0.485632	5.44668
	127.747	0.264307	-0.501056	5.44669
	127.746	0.264307	-0.522897	5.44669
	127.746	0.264307	-0.528195	5.44669
	127.746	0.264307	-0.522909	5.44669
	127.746	0.264307	-0.518853	5.44669
	127.724	0.264307	-0.519039	5.44669
	127.644	0.264307	-0.52056	5.44669
	127.541	0.264307	-0.521131	5.44669
	127.491	0.264307	-0.520829	5.44669
	127.501	0.264307	-0.5205	5.44669
	127.523	0.264307	-0.520469	5.44669
	127.55	0.264307	-0.520574	5.44669
	127.602	0.264307	-0.512757	5.44669
	127.622	0.264307	-0.492458	5.44669
	127.568	0.264307	-0.484044	5.44669
	127.509	0.264307	-0.50305	5.44669
	127.499	0.264307	-0.524298	5.44669
	127.515	0.264307	-0.528073	5.44669
	127.525	0.264307	-0.52236	5.44669
	127.524	0.264307	-0.510795	5.44669
	127.52	0.264307	-0.48313	5.44669
	127.518	0.264307	-0.455975	5.44669
	127.519	0.264307	-0.467059	5.44669
	127.52	0.264307	-0.499095	5.44669
	127.52	0.264307	-0.503513	5.44669
	127.52	0.264307	-0.493175	5.44669
	127.498	0.264307	-0.502889	5.44669
	127.44	0.264307	-0.520976	5.44669
	127.416	0.264307	-0.526737	5.44669
	127.448	0.264307	-0.522981	5.44669
	127.451	0.264307	-0.51153	5.44669
	127.415	0.264307	-0.483217	5.44669
	127.373	0.264307	-0.45575	5.44669
	127.319	0.264307	-0.466934	5.44669
	127.282	0.264307	-0.506993	5.44669
	127.28	0.264307	-0.531724	5.44669
	127.292	0.264307	-0.529733	5.44669
	127.298	0.264307	-0.520408	5.44669
	127.296	0.264307	-0.509386	5.44669
	127.293	0.264307	-0.491104	5.44669
	127.293	0.264307	-0.484674	5.44669
	127.293	0.264307	-0.495924	5.44669
	127.294	0.264307	-0.49623	5.44669
	127.294	0.264307	-0.4913	5.44669
	127.294	0.264307	-0.5047	5.44669
	127.294	0.264307	-0.514531	5.44669
	127.294	0.264307	-0.498536	5.44669
	127.294	0.264307	-0.48591	5.44669
	127.294	0.264307	-0.501663	5.44669
	127.294	0.264307	-0.523053	5.44669
	127.294	0.264307	-0.528044	5.44669
	127.294	0.264307	-0.52279	5.44669
	127.271	0.264307	-0.518857	5.44669
	127.192	0.264307	-0.519083	5.44669
	127.088	0.264307	-0.520577	5.44669
	127.038	0.264307	-0.521122	5.44669
	127.049	0.264307	-0.512949	5.44669
	127.07	0.264307	-0.484473	5.44669
	127.075	0.264307	-0.455772	5.44669
	127.07	0.264307	-0.466497	5.44669
	127.066	0.264307	-0.506802	5.44669
	127.066	0.264307	-0.5318	5.44669
	127.067	0.264307	-0.529833	5.44669
	127.068	0.264307	-0.520423	5.44669
	127.068	0.264307	-0.517228	5.44669
	127.067	0.264307	-0.519242	5.44669
	127.067	0.264307	-0.513352	5.44669
	127.067	0.264307	-0.493181	5.44669
	127.067	0.264307	-0.484135	5.44669
	127.067	0.264307	-0.502831	5.44669
	127.067	0.264307	-0.524174	5.44669
	127.045	0.264307	-0.520228	5.44669
	126.988	0.264307	-0.494259	5.44669
	126.964	0.264307	-0.482135	5.44669
	127.018	0.264307	-0.493738	5.44669
	127.078	0.264307	-0.496217	5.44669
	127.066	0.264307	-0.492071	5.44669
	126.993	0.264307	-0.505027	5.44669
	126.936	0.264307	-0.514394	5.44669
	126.912	0.264307	-0.498362	5.44669
	126.872	0.264307	-0.485886	5.44669
	126.835	0.264307	-0.501715	5.44669
	126.828	0.264307	-0.523083	5.44669
	126.838	0.264307	-0.528038	5.44669
	126.844	0.264307	-0.514906	5.44669
	126.844	0.264307	-0.490698	5.44669
	126.841	0.264307	-0.482541	5.44669
	126.84	0.264307	-0.503046	5.44669
	126.841	0.264307	-0.51696	5.44669
	126.841	0.264307	-0.492271	5.44669
	126.841	0.264307	-0.457564	5.44669
	126.841	0.264307	-0.464468	5.44669
	126.841	0.264307	-0.505314	5.44669
	126.819	0.264307	-0.531897	5.44669
	126.761	0.264307	-0.530402	5.44669
	126.715	0.264307	-0.520627	5.44669
	126.689	0.264307	-0.50924	5.44669
	126.646	0.264307	-0.490965	5.44669
	126.607	0.264307	-0.484668	5.44669
	126.601	0.264307	-0.495971	5.44669
	126.612	0.264307	-0.496252	5.44669
	126.618	0.264307	-0.483422	5.44669
	126.617	0.264307	-0.476533	5.44669
	126.615	0.264307	-0.485855	5.44669
	126.614	0.264307	-0.50129	5.44669
	126.614	0.264307	-0.490139	5.44669
	126.615	0.264307	-0.454104	5.44669
	126.615	0.264307	-0.438876	5.44669
	126.615	0.313497	-0.460398	5.44669
	126.615	0.489463	-0.485087	5.44669
	126.592	0.66867	-0.497274	5.44669
	126.513	0.602285	-0.510848	5.44669
	126.409	0.350712	-0.522804	5.44669
	126.36	0.194394	-0.516796	5.44669
	126.37	0.255723	-0.493307	5.44669
	126.391	0.441276	-0.482956	5.44669
	126.396	0.513716	-0.49442	5.44669
	126.391	0.38234	-0.496211	5.44669
	126.387	0.237206	-0.483956	5.44669
	126.387	0.212919	-0.476771	5.44669
	126.388	0.25272	-0.477894	5.44669
	126.389	0.277768	-0.480883	5.44669
	126.389	0.274071	-0.489601	5.44669
	126.388	0.263614	-0.509177	5.4507
	126.388	0.260546	-0.524839	5.46104
	126.388	0.312169	-0.526114	5.46531
	126.388	0.441053	-0.521346	5.45562
	126.388	0.493504	-0.518937	5.4448
	126.388	0.373944	-0.51963	5.44287
	126.388	0.240872	-0.520777	5.44579
	126.388	0.217439	-0.513141	5.44767
	126.388	0.25331	-0.492547	5.44742
	126.388	0.276408	-0.476074	5.44664
	126.388	0.273292	-0.46695	5.44641
	126.388	0.263771	-0.459602	5.44658
	126.388	0.260889	-0.474023	5.44674
	126.388	0.263066	-0.500674	5.44675
	126.388	0.265002	-0.501691	5.44669
	126.388	0.265039	-0.483979	5.44667
	126.388	0.264367	-0.466955	5.44668
	126.388	0.264072	-0.456785	5.44669
	126.388	0.264187	-0.464969	5.44669
	126.388	0.313531	-0.480895	5.44669
	126.366	0.440329	-0.493934	5.44669
	126.286	0.492716	-0.503075	5.44669
	126.183	0.373872	-0.488007	5.44669
	126.133	0.241122	-0.460446	5.44669
	126.144	0.217569	-0.467148	5.44669
	126.165	0.253276	-0.497535	5.44669
	126.17	0.276347	-0.502827	5.44669
	126.164	0.273279	-0.485571	5.44669
	126.16	0.312977	-0.467218	5.44669
	126.161	0.436866	-0.45633	5.44669
	126.162	0.491463	-0.464685	5.44669
	126.163	0.423768	-0.480937	5.44669
	126.162	0.417829	-0.494053	5.44669
	126.162	0.446027	-0.50311	5.44669
	126.162	0.362617	-0.49585	5.44669
	126.162	0.253052	-0.488578	5.44669
	126.14	0.226574	-0.503693	5.44669
	126.082	0.252808	-0.522948	5.44669
	126.059	0.322141	-0.519407	5.44669
	126.09	0.497178	-0.48648	5.44669
	126.071	0.718021	-0.45431	5.44669
	125.978	0.775575	-0.457299	5.44669
	125.912	0.627123	-0.478611	5.44669
	125.934	0.480397	-0.495711	5.44669
	126.014	0.461556	-0.512503	5.44669
	126.047	0.50421	-0.524054	5.44669
	125.989	0.479328	-0.524602	5.44669
	125.924	0.347533	-0.520991	5.44669
	125.913	0.284352	-0.511456	5.44669
	125.931	0.40045	-0.491763	5.44669
	125.942	0.486696	-0.484215	5.44669
	125.94	0.385575	-0.503368	5.44669
	125.936	0.248171	-0.52437	5.44669
	125.934	0.216364	-0.52799	5.44669
	125.935	0.299455	-0.522299	5.44669
	125.914	0.451481	-0.51867	5.44669
	125.856	0.551588	-0.519179	5.44669
	125.81	0.54993	-0.520683	5.44669
	125.806	0.466117	-0.513262	5.44669
	125.843	0.325691	-0.48476	5.44669
	125.907	0.27989	-0.455781	5.44669
	125.951	0.406343	-0.458528	5.44669
	125.929	0.539941	-0.470732	5.44669
	125.857	0.561143	-0.467116	5.44669
	125.827	0.474962	-0.467906	5.44669
	125.861	0.374602	-0.478446	5.44669
	125.845	0.403404	-0.491863	5.44669
	125.753	0.457509	-0.510949	5.44669
	125.686	0.421752	-0.524771	5.44669
	125.685	0.429102	-0.525454	5.44669
	125.708	0.500663	-0.521094	5.44669
	125.718	0.536858	-0.519066	5.44669
	125.713	0.527981	-0.519774	5.44669
	125.708	0.56081	-0.520792	5.44669
	125.708	0.683922	-0.520967	5.44669
	125.709	0.740641	-0.512808	5.44669
	125.688	0.624922	-0.49234	5.44669
	125.608	0.491942	-0.483976	5.44669
	125.504	0.417991	-0.503064	5.44669
	125.454	0.326499	-0.516457	5.44669
	125.465	0.2482	-0.499925	5.44669
	125.486	0.28662	-0.485808	5.44669
	125.513	0.435053	-0.493256	5.44669
	125.565	0.500121	-0.494709	5.4507
	125.585	0.378857	-0.491611	5.46104
	125.531	0.289769	-0.505371	5.46531
	125.473	0.440726	-0.522573	5.45562
	125.463	0.706185	-0.518653	5.4448
	125.479	0.839921	-0.486298	5.44287
	125.489	0.764461	-0.454501	5.44579
	125.487	0.581057	-0.465315	5.44767
	125.483	0.514547	-0.506759	5.44742
	125.482	0.647644	-0.524331	5.44664
	125.483	0.791391	-0.501861	5.44641
	125.484	0.814485	-0.483812	5.44658
	125.484	0.774678	-0.499602	5.44674
	125.483	0.750052	-0.515064	5.44675
	125.483	0.753927	-0.500572	5.44669
	125.461	0.764309	-0.478703	5.44667
	125.404	0.767282	-0.473062	5.44668
	125.38	0.764837	-0.486085	5.44669
	125.434	0.762756	-0.502621	5.44669
	125.494	0.762754	-0.498485	5.44669
	125.504	0.763492	-0.489856	5.44669
	125.466	0.763802	-0.495422	5.44669
	125.376	0.76367	-0.49417	5.44669
	125.274	0.714314	-0.490614	5.44669
	125.228	0.587516	-0.505145	5.44669
	125.24	0.535134	-0.522832	5.44669
	125.26	0.65398	-0.526713	5.44669
	125.264	0.786729	-0.522311	5.44669
	125.259	0.76109	-0.519129	5.44669
	125.255	0.598609	-0.519367	5.44669
	125.256	0.523105	-0.520599	5.44669
	125.257	0.644991	-0.521031	5.44669
	125.258	0.787239	-0.512903	5.44669
	125.257	0.813689	-0.492357	5.44669
	125.257	0.775821	-0.48395	5.44669
	125.257	0.750813	-0.503046	5.44669
	125.257	0.75384	-0.52433	5.44669
	125.257	0.764002	-0.528088	5.44669
	125.257	0.767184	-0.522355	5.44669
	125.257	0.764905	-0.518659	5.44669
	125.257	0.762819	-0.511284	5.44669
	125.257	0.762756	-0.492522	5.44669
	125.235	0.763471	-0.484594	5.44669
	125.155	0.763793	-0.503258	5.44669
	125.051	0.763673	-0.524189	5.44669
	125.002	0.763509	-0.527954	5.44669
	125.012	0.763483	-0.522348	5.44669
	125.033	0.76353	-0.518704	5.44669
	125.038	0.763559	-0.519176	5.44669
	125.033	0.763555	-0.512799	5.44669
	125.029	0.763542	-0.492973	5.44669
	125.029	0.763539	-0.476374	5.44669
	125.031	0.763542	-0.474795	5.44669
	125.031	0.763544	-0.48764	5.44669
	125.031	0.763544	-0.510527	5.44669
	125.031	0.763543	-0.526103	5.44669
	125.031	0.763543	-0.518293	5.44669
	125.008	0.763543	-0.492762	5.44669
	124.951	0.763543	-0.482195	5.44669
	124.927	0.763543	-0.502166	5.44669
	124.981	0.763543	-0.524585	5.44669
	125.041	0.763543	-0.528507	5.44669
	125.052	0.763543	-0.514569	5.44669
	125.013	0.763543	-0.49039	5.44669
	124.923	0.763543	-0.482532	5.44669
	124.821	0.763543	-0.503152	5.44669
	124.776	0.763543	-0.524878	5.44669
	124.788	0.763543	-0.52828	5.44669
	124.808	0.763543	-0.51437	5.44669
	124.812	0.763543	-0.490387	5.44669
	124.806	0.763543	-0.482602	5.44669
	124.803	0.763543	-0.503182	5.44669
	124.803	0.763543	-0.524866	5.44669
	124.804	0.763543	-0.528264	5.44669
	124.805	0.763543	-0.514367	5.44669
	124.805	0.763543	-0.482521	5.44669
	124.782	0.763543	-0.454449	5.44669
	124.702	0.812733	-0.466636	5.44669
	124.621	0.988699	-0.49946	5.44669
	124.629	1.2171	-0.503816	5.44669
	124.686	1.32668	-0.493172	5.44669
	124.71	1.3035	-0.50278	5.44669
	124.679	1.25676	-0.520931	5.44669
	124.609	1.19654	-0.526757	5.44669
	124.561	1.0818	-0.523005	5.44669
	124.561	0.989151	-0.519404	5.44669
	124.577	0.980674	-0.519236	5.44669
	124.584	1.05759	-0.520446	5.44669
	124.581	1.19873	-0.521013	5.44669
	124.577	1.29647	-0.520821	5.44669
	124.577	1.29769	-0.520538	5.44669
	124.578	1.26511	-0.520489	5.44669
	124.579	1.2513	-0.520568	5.44669
	124.578	1.25713	-0.520619	5.44669
	124.578	1.26449	-0.512741	5.44669
	124.578	1.2655	-0.484565	5.44669
	124.578	1.26331	-0.448014	5.44669
	124.578	1.26203	-0.438356	5.44669
	124.578	1.26228	-0.470224	5.44669
	124.556	1.26283	-0.514247	5.44669
	124.476	1.26298	-0.525674	5.44669
	124.395	1.26284	-0.491883	5.44669
	124.425	1.26273	-0.454295	5.44669
	124.539	1.26274	-0.463235	5.44669
	124.588	1.26278	-0.50596	5.44669
	124.502	1.26279	-0.532606	5.44669
	124.372	1.26279	-0.53047	5.44669
	124.313	1.26278	-0.520403	5.44669
	124.33	1.26278	-0.516993	5.44669
	124.356	1.26278	-0.51128	5.44669
	124.362	1.26278	-0.493112	5.44669
	124.354	1.26278	-0.484843	5.44669
	124.349	1.26278	-0.503152	5.44669
	124.35	1.26278	-0.524057	5.44669
	124.352	1.26278	-0.527936	5.44669
	124.353	1.26278	-0.522388	5.44669
	124.352	1.26278	-0.518727	5.44669
	124.352	1.26278	-0.519171	5.44669
	124.352	1.26278	-0.512789	5.44669
	124.352	1.26278	-0.485099	5.44669
	124.352	1.26278	-0.456091	5.44669
	124.352	1.26278	-0.458537	5.44669
	124.352	1.26278	-0.470625	5.44669
	124.352	1.26278	-0.459197	5.44669
	124.352	1.31197	-0.447639	5.44669
	124.352	1.48794	-0.470081	5.44669
	124.352	1.66714	-0.503008	5.44669
	124.352	1.64995	-0.504028	5.44669
	124.352	1.57434	-0.491992	5.44669
	124.352	1.59723	-0.494338	5.44669
	124.352	1.59217	-0.492956	5.44669
	124.352	1.57534	-0.490491	5.44669
	124.352	1.66743	-0.505524	5.44669
	124.352	1.77659	-0.523035	5.44669
	124.33	1.79981	-0.518792	5.44669
	124.25	1.77236	-0.486192	5.44669
	124.146	1.75286	-0.454407	5.44669
	124.097	1.7545	-0.465313	5.44669
	124.107	1.76212	-0.506791	5.44669
	124.128	1.76473	-0.532216	5.44669
	124.133	1.76312	-0.530011	5.44669
	124.128	1.76151	-0.520349	5.44669
	124.124	1.76141	-0.517134	5.44669
	124.124	1.76194	-0.511358	5.44669
	124.126	1.7622	-0.493095	5.44669
	124.126	1.76212	-0.484808	5.44669
	124.126	1.76199	-0.503143	5.44669
	124.125	1.76197	-0.524066	5.44669
	124.125	1.762	-0.527942	5.44669
	124.126	1.76203	-0.522388	5.44669
	124.126	1.81121	-0.518724	5.44669
	124.103	1.98717	-0.51917	5.44669
	124.046	2.21556	-0.51279	5.44669
	124	2.32515	-0.492971	5.44669
	123.974	2.25278	-0.484247	5.44669
	123.93	2.07927	-0.502953	5.44669
	123.891	2.0158	-0.524185	5.44669
	123.886	2.14666	-0.52806	5.44669
	123.897	2.28839	-0.522395	5.44669
	123.903	2.36062	-0.518685	5.44669
	123.902	2.49748	-0.519152	5.44669
	123.899	2.65237	-0.520667	5.44669
	123.898	2.63893	-0.521135	5.44669
	123.899	2.57354	-0.520793	5.44669
	123.899	2.64857	-0.520483	5.44669
	123.899	2.76789	-0.520475	5.44669
	123.899	2.80144	-0.520582	5.44669
	123.899	2.7747	-0.52063	5.44669
	123.899	2.75184	-0.520612	5.44669
	123.877	2.7518	-0.520587	5.44669
	123.797	2.80911	-0.512713	5.44669
	123.694	2.98849	-0.492435	5.44669
	123.644	3.21543	-0.48405	5.44669
	123.655	3.32319	-0.49519	5.44669
	123.676	3.29977	-0.496145	5.44669
	123.681	3.30277	-0.491525	5.44669
	123.675	3.46801	-0.496954	5.44669
	123.671	3.70839	-0.494219	5.44669
	123.671	3.8268	-0.49009	5.44669
	123.673	3.80307	-0.504908	5.44669
	123.674	3.75296	-0.522919	5.44669
	123.673	3.74071	-0.518963	5.44669
	123.673	3.75344	-0.494175	5.44669
	123.673	3.81232	-0.474679	5.44669
	123.673	3.98782	-0.465786	5.44669
	123.673	4.21258	-0.451739	5.44669
	123.673	4.3208	-0.446284	5.44669
	123.673	4.29835	-0.464301	5.44669
	123.673	4.30159	-0.484082	5.44669
	123.673	4.46659	-0.495464	5.44669
	123.673	4.70678	-0.510447	5.44669
	123.673	4.8252	-0.515409	5.44669
	123.651	4.85073	-0.496852	5.44669
	123.571	4.97661	-0.484892	5.44669
	123.467	5.19275	-0.501835	5.44669
	123.418	5.31504	-0.515616	5.44669
	123.428	5.35075	-0.500009	5.44669
	123.449	5.47952	-0.486142	5.44669
	123.454	5.69324	-0.501237	5.44669
	123.449	5.86269	-0.522792	5.44669
	123.445	6.02518	-0.528086	5.44669
	123.445	6.2071	-0.522901	5.44669
	123.447	6.30231	-0.511017	5.44669
	123.447	6.33887	-0.490901	5.44669
	123.447	6.47763	-0.48401	5.44669
	123.447	6.69524	-0.503589	5.44669
	123.447	6.86276	-0.524536	5.44669
	123.447	7.02306	-0.527981	5.44669
	123.447	7.25395	-0.514366	5.44669
	123.447	7.52581	-0.490492	5.44669
	123.447	7.74194	-0.482647	5.44669
	123.447	7.86342	-0.503163	5.44669
	123.447	8.00525	-0.524842	5.44669
	123.447	8.24482	-0.52826	5.44669
	123.447	8.52688	-0.514374	5.44669
	123.447	8.7934	-0.482525	5.44669
	123.447	9.03852	-0.454448	5.44669
	123.447	9.28024	-0.458764	5.44669
	123.447	9.52815	-0.479175	5.44669
	123.424	9.73067	-0.495427	5.44669
	123.345	9.85499	-0.504313	5.44669
	123.241	10.0521	-0.495866	5.44669
	123.191	10.4199	-0.488157	5.44669
	123.202	10.8021	-0.503511	5.44669
	123.223	11.0754	-0.523021	5.44669
	123.228	11.2402	-0.527373	5.44669
	123.223	11.34	-0.52252	5.44669
	123.219	11.5402	-0.518982	5.44669
	123.219	11.9181	-0.519231	5.44669
	123.22	12.2542	-0.520594	5.44669
	123.221	12.3985	-0.521077	5.44669
	123.221	12.558	-0.520795	5.44669
	123.22	12.9033	-0.520505	5.44669
	123.22	13.2894	-0.520484	5.44669
	123.198	13.5724	-0.520578	5.44669
	123.141	13.7891	-0.520625	5.44669
	123.095	14.0133	-0.520611	5.44669
	123.091	14.2149	-0.520589	5.44669
	123.127	14.3472	-0.520584	5.44669
	123.192	14.4988	-0.52059	5.44669
	123.236	14.7386	-0.520594	5.44669
	123.214	15.0173	-0.520594	5.44669
	123.142	15.2331	-0.512721	5.44669
	123.112	15.352	-0.492436	5.44669
	123.168	15.4929	-0.484047	5.44669
	123.209	15.6838	-0.503059	5.44669
	123.141	15.7904	-0.524301	5.44669
	123.02	15.8286	-0.528071	5.44669
	122.959	15.964	-0.522358	5.44669
	122.971	16.1796	-0.510795	5.44669
	122.997	16.3475	-0.491001	5.44669
	123.003	16.5086	-0.484131	5.44669
	122.997	16.6906	-0.495733	5.44669
	122.992	16.8354	-0.496344	5.44669
	122.992	16.999	-0.491415	5.44669
	122.994	17.1901	-0.504708	5.44669
	122.995	17.3379	-0.514494	5.44669
	122.994	17.4995	-0.498517	5.44669
	122.994	17.6887	-0.485915	5.44669
	122.994	17.8365	-0.501672	5.44669
	122.994	18.0478	-0.523054	5.44669
	122.994	18.4133	-0.528041	5.44669
	122.994	18.7894	-0.522789	5.44669
	122.994	19.061	-0.518857	5.44669
	122.994	19.2273	-0.519083	5.44669
	122.994	19.3283	-0.520577	5.44669
	122.994	19.4793	-0.521122	5.44669
	122.994	19.6808	-0.52082	5.44669
	122.994	19.7883	-0.512628	5.44669
	122.972	19.823	-0.492317	5.44669
	122.914	20.0059	-0.48403	5.44669
	122.891	20.3979	-0.503094	5.44669
	122.944	20.795	-0.524321	5.44669
	123.005	21.066	-0.528067	5.4507
	122.993	21.2737	-0.522349	5.46104
	122.897	21.4984	-0.510793	5.46531
	122.783	21.7034	-0.491003	5.45562
	122.735	21.837	-0.484132	5.4448
	122.75	22.037	-0.503604	5.44287
	122.772	22.4029	-0.524498	5.44579
	122.776	22.7831	-0.52796	5.44767
	122.77	23.0563	-0.51437	5.44742
	122.766	23.2218	-0.490501	5.44664
	122.766	23.2727	-0.482649	5.44641
	122.768	23.2969	-0.503161	5.44658
	122.768	23.4462	-0.52484	5.44674
	122.768	23.7219	-0.52826	5.44675
	122.768	24.0161	-0.522246	5.44669
	122.768	24.2257	-0.518551	5.44667
	122.768	24.3364	-0.519149	5.44668
	122.768	24.5253	-0.512842	5.44669
	122.768	24.8946	-0.493	5.44669
	122.768	25.2802	-0.484241	5.44669
	122.768	25.5545	-0.502939	5.44669
	122.768	25.7677	-0.524182	5.44669
	122.768	26.0427	-0.520193	5.44669
	122.768	26.4222	-0.486371	5.44669
	122.768	26.7831	-0.453985	5.44669
	122.768	27.0437	-0.465072	5.44669
	122.768	27.26	-0.506841	5.44669
	122.746	27.492	-0.532322	5.44669
	122.666	27.7462	-0.530038	5.44669
	122.585	28.0531	-0.520323	5.44669
	122.615	28.4805	-0.517113	5.44669
	122.729	28.9564	-0.519229	5.44669
	122.799	29.314	-0.513387	5.44669
	122.772	29.5406	-0.4932	5.44669
	122.665	29.7441	-0.47626	5.44669
	122.553	29.9829	-0.466796	5.44669
	122.509	30.2444	-0.459471	5.44669
	122.525	30.5029	-0.474023	5.44669
	122.546	30.752	-0.508591	5.44669
	122.549	30.9982	-0.529866	5.44669
	122.543	31.2466	-0.520515	5.44669
	122.539	31.4969	-0.492348	5.44669
	122.54	31.7472	-0.481231	5.44669
	122.542	31.9969	-0.501909	5.44669
	122.542	32.1971	-0.52482	5.44669
	122.542	32.3198	-0.528697	5.44669
	122.541	32.5171	-0.514565	5.44669
	122.541	32.8855	-0.49032	5.44669
	122.542	33.2187	-0.482504	5.44669
	122.542	33.3651	-0.503165	5.44669
	122.542	33.5266	-0.517022	5.44669
	122.542	33.872	-0.492255	5.44669
	122.542	34.2082	-0.457535	5.44669
	122.542	34.3641	-0.464462	5.44669
	122.542	34.4793	-0.505322	5.44669
	122.542	34.6465	-0.524032	5.44669
	122.542	34.8016	-0.502247	5.44669
	122.542	34.9747	-0.48408	5.44669
	122.542	35.2153	-0.491706	5.44669
	122.542	35.4868	-0.494673	5.44669
	122.542	35.6992	-0.492147	5.44669
	122.542	35.8193	-0.497737	5.44669
	122.542	35.9619	-0.494326	5.44669
	122.542	36.2022	-0.489857	5.44669
	122.542	36.5336	-0.496901	5.44669
	122.542	36.9266	-0.49479	5.44669
	122.542	37.2732	-0.490348	5.44669
	122.519	37.5229	-0.504813	5.44669
	122.439	37.7398	-0.522788	5.44669
	122.336	38.0251	-0.526812	5.44669
	122.286	38.4567	-0.514498	5.44669
	122.297	38.9421	-0.490962	5.44669
	122.318	39.3022	-0.482797	5.44669
	122.323	39.5264	-0.495188	5.44669
	122.317	39.728	-0.496589	5.44669
	122.313	40.0161	-0.483841	5.4507
	122.314	40.4051	-0.476589	5.46104
	122.315	40.7654	-0.485729	5.46531
	122.316	41.0223	-0.509088	5.45562
	122.293	41.2865	-0.526179	5.4448
	122.235	41.7444	-0.526707	5.44287
	122.212	42.3545	-0.521118	5.44579
	122.266	42.8235	-0.518631	5.44767
	122.303	43.1087	-0.519583	5.44742
	122.234	43.4541	-0.520866	5.44664
	122.115	43.904	-0.521066	5.44641
	122.055	44.28	-0.520693	5.44658
	122.066	44.5727	-0.520466	5.44674
	122.092	44.9527	-0.512633	5.44675
	122.098	45.4141	-0.492444	5.44669
	122.092	45.7334	-0.484082	5.44667
	122.087	45.7937	-0.4952	5.44668
	122.087	45.769	-0.496137	5.44669
	122.089	45.944	-0.483648	5.44669
	122.09	46.354	-0.476669	5.44669
	122.089	46.7614	-0.485832	5.44669
	122.089	47.0303	-0.501232	5.44669
	122.089	47.2335	-0.490123	5.44669
	122.089	47.4571	-0.461989	5.44669
	122.089	47.6631	-0.467043	5.44669
	122.089	47.7976	-0.504813	5.44669
	122.089	47.9976	-0.530771	5.44669
	122.089	48.4123	-0.530109	5.44669
	122.089	48.9192	-0.520904	5.44669
	122.089	49.2449	-0.517331	5.44669
	122.089	49.3409	-0.511244	5.44669
	122.067	49.435	-0.492977	5.44669
	122.009	49.6639	-0.476928	5.44669
	121.963	50.0078	-0.475026	5.44669
	121.937	50.4101	-0.48754	5.44669
	121.894	50.7562	-0.510403	5.44669
	121.855	51.0024	-0.526087	5.4507
	121.849	51.2179	-0.526201	5.46104
	121.86	51.4547	-0.520939	5.46531
	121.866	51.7111	-0.518736	5.45562
	121.865	52.0174	-0.51969	5.4448
	121.862	52.3944	-0.520874	5.44287
	121.862	52.7433	-0.521031	5.44579
	121.862	53.0489	-0.520676	5.44767
	121.863	53.3944	-0.520471	5.44742
	121.863	53.7307	-0.520512	5.44664
	121.863	54.0421	-0.520602	5.44641
	121.863	54.3947	-0.520625	5.44658
	121.863	54.6825	-0.512732	5.44674
	121.863	54.8159	-0.49243	5.44675
	121.863	54.9389	-0.484041	5.44669
	121.863	55.1666	-0.503059	5.44667
	121.863	55.4504	-0.524303	5.44668
	121.863	55.7219	-0.528072	5.44669
	121.863	55.9685	-0.522358	5.44669
	121.863	56.209	-0.518665	5.44669
	121.863	56.456	-0.519156	5.44669
	121.863	56.7077	-0.520676	5.44669
	121.84	56.9591	-0.513267	5.44669
	121.783	57.2088	-0.492636	5.44669
	121.737	57.4577	-0.483937	5.44669
	121.711	57.7071	-0.502942	5.44669
	121.668	58.006	-0.524291	5.44669
	121.629	58.3825	-0.520238	5.44669
	121.623	58.7338	-0.494222	5.44669
	121.634	58.9913	-0.474245	5.44669
	121.64	59.2098	-0.473459	5.44669
	121.639	59.4438	-0.487837	5.44669
	121.636	59.698	-0.511085	5.44669
	121.635	60.0043	-0.526267	5.44669
	121.636	60.4314	-0.526034	5.44669
	121.637	60.9074	-0.512934	5.44669
	121.637	61.2652	-0.490584	5.44669
	121.636	61.4918	-0.483194	5.44669
	121.636	61.6952	-0.495489	5.44669
	121.636	61.9831	-0.496574	5.44669
	121.636	62.3715	-0.491599	5.44669
	121.636	62.6824	-0.504702	5.44669
	121.636	62.8126	-0.522297	5.44669
	121.636	62.9753	-0.526646	5.44669
	121.636	63.3269	-0.522473	5.44669
	121.636	63.7146	-0.519221	5.44669
	121.636	63.9959	-0.519348	5.44669
	121.636	64.2114	-0.520558	5.44669
	121.636	64.4357	-0.52102	5.44669
	121.636	64.6869	-0.512913	5.44669
	121.636	64.9462	-0.492365	5.44669
	121.636	65.1993	-0.483949	5.44669
	121.614	65.4469	-0.503043	5.44669
	121.534	65.6945	-0.524329	5.44669
	121.431	65.9931	-0.528088	5.44669
	121.381	66.3702	-0.522355	5.44669
	121.414	66.6726	-0.518659	5.44669
	121.493	66.8033	-0.519154	5.44669
	121.521	66.9692	-0.520677	5.44669
	121.462	67.322	-0.521139	5.44669
	121.398	67.6597	-0.520791	5.44669
	121.387	67.8137	-0.512611	5.44669
	121.405	67.9274	-0.49232	5.44669
	121.416	68.144	-0.484038	5.44669
	121.414	68.4756	-0.503096	5.44669
	121.41	68.8773	-0.52432	5.44669
	121.408	69.2274	-0.528065	5.44669
	121.409	69.4755	-0.522349	5.44669
	121.41	69.6412	-0.518664	5.44669
	121.41	69.7503	-0.511288	5.44669
	121.41	69.9541	-0.484651	5.44669
	121.41	70.3302	-0.456437	5.44669
	121.41	70.6643	-0.466712	5.44669
	121.41	70.8083	-0.506656	5.44669
	121.41	70.9193	-0.523791	5.44669
	121.41	71.1382	-0.501671	5.44669
	121.41	71.4226	-0.483924	5.44669
	121.41	71.6975	-0.491845	5.44669
	121.41	71.896	-0.494787	5.44669
	121.41	71.96	-0.484274	5.44669
	121.41	71.9777	-0.477411	5.44669
	121.41	72.1198	-0.48592	5.44669
	121.41	72.3947	-0.501005	5.44669
	121.41	72.642	-0.497867	5.44669
	121.41	72.726	-0.490172	5.44669
	121.41	72.7348	-0.495773	5.44669
	121.41	72.866	-0.494205	5.44669
	121.41	73.0903	-0.482633	5.44669
	121.41	73.2633	-0.47693	5.44669
	121.388	73.4235	-0.486302	5.44669
	121.33	73.6032	-0.501336	5.44669
	121.307	73.7475	-0.489999	5.44669
	121.338	73.9116	-0.4619	5.44669
	121.341	74.1523	-0.459179	5.44669
	121.305	74.427	-0.476692	5.44669
	121.263	74.6408	-0.494238	5.44669
	121.21	74.7603	-0.512568	5.44669
	121.172	74.9021	-0.524605	5.44669
	121.171	75.0932	-0.524809	5.44669
	121.183	75.2488	-0.513012	5.44669
	121.188	75.4135	-0.491051	5.44669
	121.186	75.6014	-0.483363	5.44669
	121.183	75.7474	-0.503264	5.44669
	121.183	75.9094	-0.516759	5.44669
	121.184	76.1486	-0.49998	5.44669
	121.184	76.4233	-0.485723	5.44669
	121.184	76.6869	-0.501072	5.44669
	121.184	76.9826	-0.522871	5.44669
	121.184	77.3527	-0.520307	5.44669
	121.184	77.6532	-0.486885	5.44669
	121.184	77.7856	-0.454159	5.44669
	121.184	77.9037	-0.464963	5.44669
	121.184	78.1297	-0.498862	5.44669
	121.184	78.4146	-0.50416	5.44669
	121.184	78.6871	-0.493529	5.44669
	121.161	78.9337	-0.502807	5.44669
	121.104	79.1248	-0.520816	5.44669
	121.058	79.2447	-0.526699	5.44669
	121.054	79.3949	-0.515151	5.44669
	121.091	79.5892	-0.491276	5.44669
	121.133	79.7433	-0.482696	5.44669
	121.097	79.9062	-0.502905	5.44669
	120.994	80.0938	-0.524716	5.44669
	120.929	80.2404	-0.520429	5.44669
	120.934	80.4027	-0.494151	5.44669
	120.958	80.6418	-0.482018	5.44669
	120.966	80.9164	-0.501598	5.44669
	120.961	81.1308	-0.52441	5.44669
	120.956	81.2505	-0.520765	5.44669
	120.978	81.3923	-0.48653	5.44669
	121.037	81.5832	-0.445977	5.44669
	121.062	81.7388	-0.436803	5.44669
	121.007	81.9036	-0.470297	5.44669
	120.947	82.0914	-0.51483	5.44669
	120.936	82.2375	-0.533763	5.44669
	120.952	82.3994	-0.527794	5.44669
	120.963	82.6386	-0.510999	5.44669
	120.962	82.8642	-0.489146	5.44669
	120.957	82.9518	-0.48328	5.44669
	120.956	82.9699	-0.503907	5.44669
	120.957	83.1037	-0.524928	5.44669
	120.958	83.3749	-0.528032	5.44669
	120.958	83.6237	-0.522119	5.44669
	120.958	83.7096	-0.518579	5.44669
	120.957	83.7187	-0.511335	5.44669
	120.957	83.8493	-0.492571	5.44669
	120.957	84.1225	-0.484597	5.44669
	120.958	84.4223	-0.503241	5.44669
	120.957	84.6843	-0.516311	5.44669
	120.957	84.9212	-0.499801	5.44669
	120.957	85.1611	-0.485807	5.44669
	120.957	85.4112	-0.501171	5.44669
	120.957	85.6644	-0.522883	5.44669
	120.957	85.9154	-0.520277	5.44669
	120.957	86.1151	-0.494739	5.44669
	120.935	86.2372	-0.482318	5.44669
	120.878	86.3851	-0.501515	5.44669
	120.854	86.627	-0.524268	5.44669
	120.886	86.9079	-0.528606	5.44669
	120.866	87.1239	-0.522594	5.44669
	120.773	87.2421	-0.518574	5.44669
	120.707	87.3826	-0.519034	5.44669
	120.707	87.5736	-0.520657	5.44669
	120.73	87.7296	-0.521173	5.44669
	120.739	87.8946	-0.520813	5.44669
	120.735	88.1315	-0.512607	5.44669
	120.73	88.4043	-0.492311	5.44669
	120.729	88.6186	-0.484035	5.44669
	120.731	88.739	-0.503099	5.44669
	120.732	88.8811	-0.524321	5.44669
	120.732	89.0719	-0.520195	5.44669
	120.731	89.2273	-0.494193	5.44669
	120.731	89.3921	-0.482119	5.44669
	120.731	89.6292	-0.501626	5.44669
	120.731	89.902	-0.524385	5.44669
	120.731	90.1164	-0.528616	5.44669
	120.731	90.1876	-0.522556	5.44669
	120.731	90.2028	-0.510684	5.44669
	120.731	90.3904	-0.490884	5.44669
	120.731	90.7914	-0.484121	5.44669
	120.731	91.1414	-0.503641	5.44669
	120.731	91.234	-0.524518	5.44669
	120.731	91.2116	-0.527955	5.44669
	120.731	91.3269	-0.522232	5.44669
	120.731	91.5557	-0.518654	5.44669
	120.731	91.7362	-0.519197	5.44669
	120.731	91.898	-0.512826	5.44669
	120.731	92.1249	-0.492976	5.44669
	120.731	92.3945	-0.484236	5.44669
	120.731	92.6604	-0.495076	5.44669
	120.731	92.9588	-0.496031	5.44669
	120.731	93.3293	-0.483647	5.44669
	120.731	93.6782	-0.476706	5.44669
	120.731	93.9369	-0.485848	5.44669
	120.731	94.1567	-0.509096	5.44669
	120.731	94.3908	-0.52614	5.44669
	120.731	94.6446	-0.526688	5.44669
	120.709	94.9507	-0.521124	5.44669
	120.651	95.3286	-0.51864	5.44669
	120.628	95.6779	-0.519585	5.44669
	120.682	95.9833	-0.520864	5.44669
	120.719	96.3287	-0.513193	5.44669
	120.673	96.6649	-0.492538	5.44669
	120.633	96.9272	-0.476051	5.44669
	120.654	97.153	-0.474815	5.44669
	120.636	97.3884	-0.487763	5.44669
	120.547	97.5914	-0.510572	5.44669
	120.505	97.7204	-0.526078	5.44669
	120.561	97.87	-0.526137	5.44669
	120.607	98.061	-0.520915	5.44669
	120.562	98.2138	-0.518749	5.44669
	120.498	98.3774	-0.519704	5.44669
	120.483	98.5657	-0.520875	5.44669
	120.498	98.6632	-0.521027	5.44669
	120.51	98.6985	-0.520674	5.44669
	120.509	98.8359	-0.512601	5.44669
	120.505	99.1026	-0.484487	5.44669
	120.503	99.3973	-0.455901	5.44669
	120.504	99.6595	-0.466546	5.44669
	120.505	99.8982	-0.506777	5.44669
	120.505	100.09	-0.531772	5.44669
	120.505	100.213	-0.52983	5.44669
	120.505	100.413	-0.520432	5.44669
	120.505	100.832	-0.517233	5.44669
	120.505	101.341	-0.519241	5.44669
	120.505	101.715	-0.52122	5.44669
	120.483	101.986	-0.513465	5.44669
	120.403	102.357	-0.484654	5.44669
	120.299	102.823	-0.455665	5.44669
	120.25	103.196	-0.458517	5.44669
	120.26	103.482	-0.478639	5.44669
	120.281	103.86	-0.48742	5.44669
	120.286	104.372	-0.484161	5.44669
	120.281	104.918	-0.487581	5.44669
	120.277	105.432	-0.499294	5.44669
	120.277	105.921	-0.496559	5.44669
	120.279	106.41	-0.490232	5.44669
	120.279	106.909	-0.504134	5.44669
	120.279	107.461	-0.522545	5.44669
	120.279	108.138	-0.526952	5.44669
	120.278	108.865	-0.522513	5.44669
	120.256	109.424	-0.519129	5.44669
	120.199	109.724	-0.519295	5.44669
	120.175	109.948	-0.512698	5.44669
	120.207	110.376	-0.492888	5.44669
	120.209	111.037	-0.484245	5.44669
	120.174	111.644	-0.502981	5.44669
	120.132	112.035	-0.524198	5.44669
	120.1	112.386	-0.520185	5.44669
	120.12	112.852	-0.494233	5.44669
	120.143	113.388	-0.482139	5.44669
	120.101	113.914	-0.50162	5.44669
	120.046	114.412	-0.524376	5.44669
	120.033	114.901	-0.528614	5.44669
	120.047	115.347	-0.522559	5.44669
	120.057	115.672	-0.518557	5.44669
	120.056	115.945	-0.51904	5.44669
	120.052	116.335	-0.512794	5.44669
	120.051	116.808	-0.485148	5.44669
	120.052	117.177	-0.45611	5.44669
	120.053	117.459	-0.466398	5.44669
	120.053	117.837	-0.506641	5.44669
	120.052	118.302	-0.531767	5.44669
	120.052	118.672	-0.529876	5.44669
	120.03	118.908	-0.520453	5.44669
	119.973	119.111	-0.517225	5.44669
	119.927	119.395	-0.51923	5.44669
	119.901	119.782	-0.521218	5.44669
	119.88	120.143	-0.513468	5.44669
	119.898	120.45	-0.484656	5.44669
	119.916	120.792	-0.455664	5.44669
	119.873	121.126	-0.466387	5.44669
	119.819	121.389	-0.498924	5.44669
	119.807	121.616	-0.495809	5.44669
	119.821	121.901	-0.46515	5.44669
	119.83	122.328	-0.466339	5.44669
	119.83	122.812	-0.503394	5.44669
	119.826	123.173	-0.522556	5.44669
	119.825	123.398	-0.494443	5.44669
	119.825	123.6	-0.456477	5.44669
	119.826	123.888	-0.463239	5.44669
	119.826	124.277	-0.505186	5.44669
	119.826	124.637	-0.52441	5.44669
	119.826	124.943	-0.502453	5.44669
	119.826	125.285	-0.484032	5.44669
	119.826	125.619	-0.491613	5.44669
	119.826	125.931	-0.494651	5.44669
	119.826	126.334	-0.492171	5.44669
	119.826	126.798	-0.505626	5.44669
	119.826	127.159	-0.52248	5.44669
	119.826	127.392	-0.518524	5.44669
	119.826	127.596	-0.486277	5.44669
	119.826	127.883	-0.454538	5.44669
	119.826	128.319	-0.465338	5.44669
	119.826	128.806	-0.506755	5.44669
	119.826	129.165	-0.532192	5.44669
	119.826	129.389	-0.530014	5.44669
	119.826	129.59	-0.520359	5.44669
	119.826	129.829	-0.517137	5.44669
	119.826	130.141	-0.519226	5.44669
	119.826	130.576	-0.521248	5.44669
	119.826	131.004	-0.521352	5.44669
	119.826	131.232	-0.512807	5.44669
	119.826	131.356	-0.492202	5.44669
	119.804	131.552	-0.476048	5.44669
	119.746	131.871	-0.474933	5.44669
	119.7	132.275	-0.487814	5.44669
	119.697	132.631	-0.510551	5.44669
	119.733	132.88	-0.526051	5.44669
	119.798	133.094	-0.526133	5.44669
	119.819	133.329	-0.520923	5.44669
	119.74	133.585	-0.510883	5.44669
	119.621	133.843	-0.491548	5.44669
	119.588	134.093	-0.484328	5.44669
	119.659	134.341	-0.495622	5.44669
	119.707	134.54	-0.496227	5.44669
	119.681	134.663	-0.491406	5.44669
	119.671	134.811	-0.504745	5.44669
	119.68	135.004	-0.522383	5.44669
	119.643	135.158	-0.518796	5.44669
	119.595	135.321	-0.494296	5.44669
	119.583	135.558	-0.482659	5.44669
	119.595	135.832	-0.501815	5.44669
	119.604	136.046	-0.524273	5.44669
	119.603	136.167	-0.528501	5.44669
	119.6	136.308	-0.522548	5.44669
	119.599	136.548	-0.510722	5.44669
	119.599	136.831	-0.490903	5.44669
	119.6	137.048	-0.484115	5.44669
	119.6	137.166	-0.503633	5.44669
	119.6	137.306	-0.524516	5.44669
	119.6	137.546	-0.527957	5.44669
	119.6	137.829	-0.522234	5.44669
	119.6	138.096	-0.518654	5.44669
	119.6	138.341	-0.519196	5.44669
	119.6	138.582	-0.520696	5.44669
	119.6	138.83	-0.521132	5.44669
	119.6	139.082	-0.520781	5.44669
	119.577	139.333	-0.52048	5.44669
	119.52	139.583	-0.520478	5.44669
	119.496	139.832	-0.520584	5.44669
	119.55	140.032	-0.52063	5.44669
	119.588	140.155	-0.520611	5.44669
	119.541	140.303	-0.520587	5.44669
	119.501	140.545	-0.520583	5.44669
	119.522	140.825	-0.520591	5.44669
	119.504	141.091	-0.520595	5.44669
	119.416	141.336	-0.520594	5.44669
	119.351	141.578	-0.520592	5.44669
	119.35	141.826	-0.520592	5.44669
	119.372	142.077	-0.520592	5.44669
	119.403	142.328	-0.520592	5.44669
	119.457	142.578	-0.520592	5.44669
	119.476	142.827	-0.520592	5.44669
	119.421	143.027	-0.520592	5.44669
	119.363	143.15	-0.520592	5.44669
	119.353	143.298	-0.520592	5.44669
	119.369	143.491	-0.512722	5.44669
	119.379	143.645	-0.492437	5.44669
	119.377	143.808	-0.484047	5.44669
	119.373	144.045	-0.495188	5.44669
	119.372	144.319	-0.496145	5.44669
	119.373	144.582	-0.491526	5.44669
	119.374	144.83	-0.504825	5.44669
	119.374	145.024	-0.522374	5.44669
	119.373	145.145	-0.518764	5.44669
	119.373	145.295	-0.494286	5.44669
	119.373	145.537	-0.482666	5.44669
	119.373	145.818	-0.501822	5.44669
	119.373	146.083	-0.524273	5.44669
	119.351	146.377	-0.528499	5.44669
	119.294	146.746	-0.522547	5.44669
	119.27	147.047	-0.518593	5.44669
	119.324	147.179	-0.511188	5.44669
	119.384	147.298	-0.484634	5.44669
	119.395	147.524	-0.456465	5.44669
	119.378	147.808	-0.458859	5.44669
	119.368	148.081	-0.478498	5.44669
	119.347	148.328	-0.49511	5.44669
	119.294	148.568	-0.504421	5.44669
	119.271	148.864	-0.496024	5.44669
	119.302	149.242	-0.488184	5.44669
	119.282	149.595	-0.503467	5.44669
	119.189	149.853	-0.522993	5.44669
	119.123	150.071	-0.527377	5.44669
	119.146	150.305	-0.522532	5.44669
	119.226	150.559	-0.518985	5.44669
	119.259	150.865	-0.519229	5.44669
	119.201	151.243	-0.520592	5.44669
	119.135	151.543	-0.521077	5.44669
	119.124	151.673	-0.520795	5.44669
	119.142	151.839	-0.520505	5.44669
	119.153	152.241	-0.520484	5.44669
	119.152	152.755	-0.520578	5.44669
	119.147	153.088	-0.512754	5.44669
	119.145	153.185	-0.492456	5.44669
	119.147	153.326	-0.484044	5.44669
	119.147	153.729	-0.503051	5.44669
	119.148	154.253	-0.524298	5.44669
	119.147	154.638	-0.528073	5.44669
	119.147	154.86	-0.514489	5.44669
	119.147	155.002	-0.49051	5.44669
	119.147	155.111	-0.47474	5.44669
	119.147	155.323	-0.467116	5.44669
	119.147	155.702	-0.460145	5.44669
	119.147	156.084	-0.466321	5.44669
	119.147	156.353	-0.472396	5.44669
	119.147	156.566	-0.457164	5.44669
	119.147	156.842	-0.446157	5.44669
	119.147	157.223	-0.470182	5.44669
	119.147	157.583	-0.511448	5.44669
	119.147	157.843	-0.532386	5.44669
	119.147	158.06	-0.528419	5.44669
	119.147	158.292	-0.519621	5.44669
	119.147	158.497	-0.517394	5.44669
	119.147	158.628	-0.519597	5.44669
	119.147	158.778	-0.521312	5.44669
	119.147	159.017	-0.521247	5.44669
	119.125	159.296	-0.51274	5.44669
	119.067	159.512	-0.484341	5.44669
	119.021	159.582	-0.44792	5.44669
	118.995	159.645	-0.438396	5.44669
	118.952	159.96	-0.470274	5.4507
	118.913	160.463	-0.506383	5.46104
	118.907	160.87	-0.505374	5.46531
	118.918	161.107	-0.491356	5.45562
	118.925	161.347	-0.501464	5.4448
	118.923	161.752	-0.521025	5.44287
	118.921	162.243	-0.527264	5.44579
	118.92	162.615	-0.515313	5.44767
	118.921	162.842	-0.491143	5.44742
	118.921	163.041	-0.482583	5.44664
	118.921	163.277	-0.502905	5.44641
	118.921	163.49	-0.524756	5.44658
	118.921	163.623	-0.528316	5.44674
	118.921	163.771	-0.522299	5.44675
	118.921	163.96	-0.518554	5.44669
	118.921	164.063	-0.51126	5.44667
	118.921	164.1	-0.484678	5.44668
	118.921	164.237	-0.456458	5.44669
	118.921	164.502	-0.466711	5.44669
	118.921	164.797	-0.506648	5.44669
	118.921	165.059	-0.531659	5.44669
	118.921	165.298	-0.529828	5.44669
	118.921	165.539	-0.520471	5.44669
	118.921	165.788	-0.51725	5.44669
	118.921	166.041	-0.519234	5.44669
	118.921	166.341	-0.521211	5.44669
	118.921	166.766	-0.513464	5.44669
	118.921	167.244	-0.492528	5.44669
	118.921	167.603	-0.483822	5.44669
	118.921	167.879	-0.502932	5.44669
	118.921	168.208	-0.524327	5.44669
	118.921	168.549	-0.520256	5.44669
	118.921	168.867	-0.494217	5.44669
	118.921	169.271	-0.482107	5.44669
	118.899	169.782	-0.501612	5.44669
	118.819	170.318	-0.524384	5.44669
	118.715	170.828	-0.52862	5.44669
	118.666	171.319	-0.522558	5.44669
	118.698	171.811	-0.518555	5.44669
	118.777	172.359	-0.511168	5.44669
	118.806	173.037	-0.49251	5.44669
	118.747	173.766	-0.48463	5.44669
	118.682	174.374	-0.503277	5.44669
	118.672	174.8	-0.524185	5.44669
	118.667	175.077	-0.520074	5.44669
	118.621	175.337	-0.48632	5.44669
	118.573	175.739	-0.454006	5.44669
	118.543	176.27	-0.465099	5.44669
	118.498	176.815	-0.506845	5.44669
	118.482	177.273	-0.524444	5.44669
	118.535	177.632	-0.501878	5.44669
	118.569	178.071	-0.483779	5.44669
	118.522	178.641	-0.499582	5.44669
	118.46	179.1	-0.522938	5.44669
	118.447	179.396	-0.528736	5.44669
	118.462	179.7	-0.523121	5.44669
	118.473	180.022	-0.518749	5.44669
	118.473	180.343	-0.51892	5.44669
	118.468	180.753	-0.520547	5.44268
	118.467	181.267	-0.521168	5.43234
	118.468	181.802	-0.520849	5.42806
	118.469	182.261	-0.520495	5.43775
	118.469	182.576	-0.52046	5.44858
	118.468	182.84	-0.520571	5.4505
	118.468	183.18	-0.51276	5.44759
	118.468	183.529	-0.49246	5.44571
	118.468	183.848	-0.484044	5.44595
	118.446	184.248	-0.503049	5.44673
	118.389	184.758	-0.524298	5.44696
	118.342	185.246	-0.528073	5.44679
	118.339	185.581	-0.52236	5.44663
	118.375	185.843	-0.518666	5.44663
	118.44	186.225	-0.519156	5.44267
	118.484	186.747	-0.520675	5.43236
	118.462	187.246	-0.521138	5.42807
	118.389	187.582	-0.520791	5.43775
	118.337	187.84	-0.520482	5.44857
	118.336	188.22	-0.520475	5.4505
	118.376	188.694	-0.512712	5.44759
	118.419	189.068	-0.492474	5.44571
	118.382	189.351	-0.484067	5.44595
	118.278	189.728	-0.503054	5.44673
	118.214	190.24	-0.524291	5.44696
	118.218	190.738	-0.520198	5.44679
	118.242	191.076	-0.494205	5.44663
	118.251	191.336	-0.482123	5.44663
	118.245	191.716	-0.501623	5.44668
	118.24	192.238	-0.516512	5.44671
	118.24	192.787	-0.492589	5.4467
	118.242	193.299	-0.457857	5.44668
	118.243	193.736	-0.456607	5.44668
	118.242	194.05	-0.477059	5.44669
	118.242	194.321	-0.495307	5.44669
	118.242	194.714	-0.505015	5.44669
	118.242	195.189	-0.496202	5.44669
	118.242	195.558	-0.488048	5.44669
	118.242	195.839	-0.503346	5.44669
	118.242	196.168	-0.522991	5.44669
	118.242	196.505	-0.527419	5.44669
	118.242	196.824	-0.52255	5.44669
	118.242	197.179	-0.518978	5.44669
	118.242	197.465	-0.519219	5.44669
	118.242	197.597	-0.520591	5.44669
	118.242	197.72	-0.513209	5.44669
	118.242	197.948	-0.492642	5.44669
	118.242	198.232	-0.476089	5.44669
	118.242	198.503	-0.474794	5.44669
	118.242	198.75	-0.487741	5.44669
	118.242	198.941	-0.502699	5.44669
	118.242	199.012	-0.49793	5.44669
	118.242	198.986	-0.489596	5.44669
	118.242	199.002	-0.503381	5.44669
	118.242	199.173	-0.522455	5.44669
	118.242	199.411	-0.527182	5.44669
	118.242	199.527	-0.522642	5.44669
	118.22	199.503	-0.519101	5.44669
	118.162	199.453	-0.519238	5.44669
	118.138	199.491	-0.520555	5.44669
	118.192	199.679	-0.521058	5.44669
	118.252	199.966	-0.520801	5.44669
	118.241	200.251	-0.520514	5.44669
	118.145	200.502	-0.520485	5.44669
	118.053	200.74	-0.520575	5.44669
	118.062	200.935	-0.520623	5.44669
	118.123	201.01	-0.51274	5.44669
	118.172	201.034	-0.484563	5.44669
	118.197	201.175	-0.455884	5.4507
	118.15	201.398	-0.466512	5.46104
	118.07	201.567	-0.506769	5.46531
	118.068	201.726	-0.53178	5.45562
	118.097	201.906	-0.529836	5.4448
	118.066	202.051	-0.51256	5.44287
	118.013	202.216	-0.489075	5.44579
	117.998	202.407	-0.482695	5.44767
	118.009	202.505	-0.503687	5.44742
	118.019	202.54	-0.525044	5.44664
	118.02	202.677	-0.528159	5.44641
	118.038	202.894	-0.522131	5.44658
	118.094	203.062	-0.510669	5.44674
	118.119	203.223	-0.491029	5.44675
	118.066	203.405	-0.484187	5.44669
	118.005	203.5	-0.503618	5.44667
	117.995	203.537	-0.524485	5.44668
	118.011	203.725	-0.520079	5.44669
	118.021	204.119	-0.486215	5.44669
	118.02	204.465	-0.45396	5.44669
	118.015	204.608	-0.465117	5.44669
	118.014	204.764	-0.506868	5.44669
	118.015	205.108	-0.532318	5.44669
	118.016	205.495	-0.530026	5.44669
	118.016	205.828	-0.52032	5.44669
	118.016	206.171	-0.517116	5.44669
	118.016	206.497	-0.519232	5.44669
	118.016	206.755	-0.521258	5.44669
	118.016	206.934	-0.521355	5.44669
	118.016	207.045	-0.520675	5.44669
	118.016	207.245	-0.520356	5.44669
	118.016	207.619	-0.520464	5.44669
	118.016	207.953	-0.520622	5.44669
	118.016	208.098	-0.520651	5.44669
	118.016	208.21	-0.512735	5.44669
	118.016	208.428	-0.492422	5.44669
	117.993	208.762	-0.484036	5.44669
	117.936	209.163	-0.495189	5.44669
	117.89	209.513	-0.496149	5.44669
	117.886	209.761	-0.491527	5.44669
	117.923	209.976	-0.504824	5.44669
	117.987	210.212	-0.514502	5.44669
	118.031	210.419	-0.498479	5.44669
	118.031	210.549	-0.485897	5.44669
	117.994	210.698	-0.493807	5.44669
	117.931	210.937	-0.494908	5.44669
	117.91	211.217	-0.483628	5.44669
	117.967	211.433	-0.477097	5.44669
	118.027	211.503	-0.486018	5.44669
	118.037	211.467	-0.509029	5.44669
	118.02	211.43	-0.518181	5.44669
	118.01	211.427	-0.498519	5.44669
	117.989	211.439	-0.484605	5.44669
	117.936	211.445	-0.493252	5.44669
	117.914	211.444	-0.487264	5.44669
	117.944	211.49	-0.463635	5.44669
	117.946	211.616	-0.46875	5.44669
	117.911	211.718	-0.497073	5.44669
	117.869	211.776	-0.502064	5.44669
	117.838	211.872	-0.493286	5.44669
	117.857	212.007	-0.50345	5.44669
	117.88	212.195	-0.521172	5.44669
	117.838	212.449	-0.52662	5.44669
	117.783	212.721	-0.522862	5.44669
	117.77	212.978	-0.519393	5.44669
	117.784	213.222	-0.519282	5.44669
	117.794	213.418	-0.52047	5.44669
	117.793	213.541	-0.521007	5.44669
	117.812	213.74	-0.520809	5.44669
	117.868	214.109	-0.512665	5.44669
	117.892	214.491	-0.492336	5.44669
	117.839	214.764	-0.484025	5.44669
	117.779	214.978	-0.503085	5.44669
	117.768	215.204	-0.524319	5.44669
	117.784	215.408	-0.528069	5.44669
	117.795	215.54	-0.522351	5.44669
	117.793	215.691	-0.518663	5.44669
	117.789	215.881	-0.511287	5.44669
	117.788	215.984	-0.492521	5.44669
	117.789	216.021	-0.476722	5.44669
	117.79	216.157	-0.475102	5.44669
	117.79	216.373	-0.479774	5.44669
	117.789	216.492	-0.482265	5.44669
	117.789	216.477	-0.489512	5.44669
	117.789	216.431	-0.508649	5.44669
	117.789	216.466	-0.516779	5.44669
	117.789	216.653	-0.498067	5.44669
	117.789	216.89	-0.484914	5.44669
	117.789	217	-0.501413	5.44669
	117.789	216.974	-0.515431	5.44669
	117.789	216.926	-0.500082	5.44669
	117.789	216.915	-0.486238	5.44669
	117.789	216.977	-0.501251	5.44669
	117.789	217.162	-0.522763	5.44669
	117.789	217.39	-0.528069	5.44669
	117.789	217.496	-0.522904	5.44669
	117.789	217.521	-0.511024	5.44669
	117.789	217.651	-0.490903	5.44669
	117.789	217.869	-0.484008	5.44669
	117.789	217.99	-0.503588	5.44669
	117.789	218.025	-0.524536	5.44669
	117.789	218.154	-0.520111	5.44669
	117.789	218.368	-0.494081	5.44669
	117.789	218.488	-0.482102	5.44669
	117.789	218.475	-0.501658	5.44669
	117.767	218.477	-0.524405	5.44669
	117.71	218.639	-0.528612	5.44669
	117.686	218.878	-0.522548	5.44669
	117.74	218.997	-0.518553	5.44669
	117.8	218.974	-0.519042	5.44669
	117.811	218.973	-0.520668	5.44669
	117.794	219.137	-0.521175	5.44669
	117.784	219.378	-0.52081	5.44669
	117.785	219.546	-0.520476	5.44669
	117.79	219.698	-0.520466	5.44669
	117.791	219.877	-0.520581	5.44669
	117.79	219.974	-0.512761	5.44669
	117.789	220.012	-0.492458	5.44669
	117.767	220.151	-0.484042	5.44669
	117.687	220.418	-0.503049	5.44669
	117.606	220.711	-0.524298	5.44669
	117.636	220.973	-0.528073	5.44669
	117.728	221.213	-0.52236	5.44669
	117.719	221.404	-0.518666	5.44669
	117.632	221.478	-0.519156	5.44669
	117.636	221.502	-0.520675	5.44669
	117.718	221.644	-0.513267	5.44669
	117.737	221.867	-0.492636	5.44669
	117.692	222.035	-0.483937	5.44669
	117.662	222.194	-0.502942	5.44669
	117.665	222.424	-0.524291	5.44669
	117.677	222.745	-0.528108	5.44669
	117.703	223.138	-0.522377	5.44669
	117.735	223.439	-0.51079	5.44669
	117.699	223.514	-0.490992	5.44669
	117.599	223.502	-0.484129	5.44669
	117.536	223.628	-0.495736	5.44669
	117.54	223.857	-0.496345	5.44669
	117.585	224.034	-0.491415	5.44669
	117.651	224.244	-0.504707	5.44669
	117.67	224.598	-0.522364	5.44669
	117.634	224.921	-0.526673	5.44669
	117.631	225.019	-0.52246	5.44669
	117.645	225.008	-0.511335	5.44669
	117.608	225.126	-0.491191	5.44669
	117.558	225.401	-0.484018	5.44669
	117.546	225.706	-0.503489	5.44669
	117.558	225.97	-0.524491	5.44669
	117.567	226.206	-0.527998	5.44669
	117.567	226.395	-0.52226	5.44669
	117.563	226.519	-0.518651	5.44669
	117.562	226.671	-0.519185	5.44669
	117.563	226.914	-0.520693	5.44669
	117.563	227.194	-0.521135	5.44669
	117.563	227.409	-0.520784	5.44669
	117.563	227.527	-0.52048	5.44669
	117.563	227.619	-0.520477	5.44669
	117.563	227.683	-0.512713	5.44669
	117.563	227.737	-0.492474	5.44669
	117.563	227.894	-0.484066	5.44669
	117.563	228.162	-0.503053	5.44669
	117.563	228.451	-0.524291	5.44669
	117.563	228.71	-0.528069	5.44669
	117.563	228.9	-0.52236	5.44669
	117.563	229.016	-0.518668	5.44669
	117.563	229.164	-0.519156	5.44669
	117.563	229.359	-0.520675	5.44669
	117.563	229.465	-0.521137	5.44669
	117.563	229.501	-0.520791	5.44669
	117.563	229.685	-0.520482	5.44669
	117.563	230.077	-0.520475	5.44669
	117.563	230.474	-0.520583	5.44669
	117.563	230.745	-0.52063	5.44669
	117.563	230.953	-0.520611	5.44669
	117.563	231.178	-0.520587	5.44669
	117.563	231.432	-0.520583	5.44669
	117.563	231.692	-0.52059	5.44669
	117.563	231.945	-0.512724	5.44669
	117.563	232.241	-0.492438	5.44669
	117.563	232.615	-0.484047	5.44669
	117.563	232.917	-0.503058	5.44669
	117.563	233.049	-0.5243	5.44669
	117.563	233.166	-0.5202	5.44669
	117.541	233.343	-0.494203	5.44669
	117.461	233.501	-0.482121	5.44669
	117.38	233.672	-0.501623	5.44669
	117.41	233.911	-0.524384	5.44669
	117.524	234.182	-0.528616	5.44669
	117.595	234.444	-0.522557	5.44669
	117.567	234.691	-0.518555	5.44669
	117.461	234.886	-0.511169	5.44669
	117.348	234.959	-0.49251	5.44669
	117.326	234.981	-0.48463	5.44669
	117.4	235.122	-0.503277	5.44669
	117.445	235.346	-0.524185	5.44669
	117.394	235.466	-0.527945	5.44669
	117.328	235.449	-0.522346	5.44669
	117.313	235.401	-0.518706	5.44669
	117.33	235.436	-0.519177	5.44669
	117.342	235.624	-0.52067	5.44669
	117.341	235.862	-0.521128	5.44669
	117.337	236.02	-0.520789	5.44669
	117.357	236.17	-0.520484	5.44669
	117.438	236.35	-0.520477	5.44669
	117.52	236.498	-0.520582	5.44669
	117.49	236.713	-0.520629	5.44669
	117.376	237.08	-0.520611	5.44669
	117.305	237.406	-0.520587	5.44669
	117.311	237.501	-0.520583	5.44669
	117.337	237.488	-0.52059	5.44669
	117.346	237.606	-0.520595	5.44669
	117.341	237.833	-0.520594	5.44669
	117.335	238.012	-0.520592	5.44669
	117.335	238.173	-0.520592	5.44669
	117.337	238.352	-0.520592	5.44669
	117.337	238.495	-0.520592	5.44669
	117.337	238.659	-0.520592	5.44669
	117.337	238.851	-0.512722	5.44669
	117.337	238.95	-0.492437	5.44669
	117.337	238.935	-0.484047	5.44669
	117.337	238.847	-0.503059	5.44669
	117.337	238.709	-0.5243	5.44669
	117.337	238.666	-0.528071	5.4507
	117.337	238.793	-0.522358	5.46104
	117.337	238.925	-0.518666	5.46531
	117.337	238.946	-0.519157	5.45562
	117.337	238.909	-0.520675	5.4448
	117.337	238.936	-0.521137	5.44287
	117.337	239.115	-0.520791	5.44579
	117.337	239.353	-0.520482	5.44767
	117.337	239.515	-0.520475	5.44742
	117.337	239.665	-0.520583	5.44664
	117.337	239.845	-0.52063	5.44641
	117.337	239.993	-0.520611	5.44658
	117.337	240.158	-0.520587	5.44674
	117.337	240.349	-0.520583	5.44675
	117.337	240.447	-0.52059	5.44669
	117.337	240.433	-0.520595	5.44667
	117.337	240.443	-0.512723	5.44668
	117.337	240.608	-0.484566	5.44669
	117.337	240.846	-0.455891	5.44669
	117.337	241.012	-0.466514	5.44669
	117.337	241.165	-0.498896	5.44669
	117.337	241.393	-0.503623	5.44669
	117.337	241.666	-0.493292	5.44669
	117.337	241.884	-0.502898	5.44669
	117.315	242.006	-0.520938	5.44669
	117.257	242.147	-0.518847	5.44669
	117.233	242.386	-0.494831	5.44669
	117.287	242.668	-0.482865	5.44669
	117.347	242.935	-0.501711	5.44669
	117.358	243.18	-0.524156	5.44669
	117.342	243.422	-0.528489	5.44669
	117.331	243.67	-0.522585	5.44669
	117.333	243.922	-0.518612	5.44669
	117.337	244.173	-0.519053	5.44669
	117.338	244.422	-0.520651	5.44669
	117.337	244.671	-0.521164	5.44669
	117.314	244.921	-0.520811	5.44669
	117.257	245.17	-0.520481	5.44669
	117.211	245.42	-0.520468	5.44669
	117.207	245.67	-0.52058	5.44669
	117.244	245.968	-0.520631	5.44669
	117.286	246.394	-0.520613	5.44669
	117.273	246.872	-0.520587	5.44669
	117.249	247.231	-0.520583	5.44669
	117.266	247.408	-0.512719	5.44669
	117.24	247.534	-0.492439	5.44669
	117.15	247.847	-0.484049	5.44669
	117.11	248.28	-0.503059	5.44669
	117.19	248.552	-0.5243	5.44669
	117.293	248.692	-0.52807	5.44669
	117.271	248.879	-0.522358	5.44669
	117.153	249.14	-0.518666	5.44669
	117.078	249.416	-0.519157	5.44669
	117.083	249.722	-0.520675	5.44669
	117.111	250.092	-0.521137	5.44669
	117.121	250.438	-0.520791	5.44669
	117.115	250.745	-0.520482	5.44669
	117.109	251.092	-0.520475	5.44669
	117.108	251.429	-0.520583	5.44669
	117.11	251.74	-0.52063	5.44669
	117.111	252.141	-0.520611	5.44669
	117.111	252.605	-0.520587	5.44669
	117.11	252.967	-0.520583	5.44669
	117.11	253.249	-0.52059	5.44669
	117.11	253.58	-0.512724	5.44669
	117.111	253.919	-0.492438	5.44669
	117.111	254.236	-0.484047	5.44669
	117.111	254.591	-0.503058	5.44669
	117.111	254.877	-0.5243	5.44669
	117.111	255.009	-0.528071	5.44669
	117.111	255.132	-0.522358	5.44669
	117.111	255.36	-0.518666	5.44669
	117.111	255.644	-0.519157	5.44669
	117.111	255.916	-0.520675	5.44669
	117.111	256.162	-0.521137	5.44669
	117.111	256.403	-0.520791	5.44669
	117.111	256.65	-0.520482	5.44669
	117.111	256.901	-0.520475	5.44669
	117.111	257.153	-0.520583	5.44669
	117.111	257.353	-0.52063	5.44669
	117.111	257.475	-0.520611	5.44669
	117.111	257.672	-0.520587	5.44669
	117.111	258.041	-0.520583	5.44669
	117.111	258.423	-0.52059	5.44669
	117.111	258.697	-0.520595	5.44669
	117.111	258.861	-0.520594	5.44669
	117.111	258.961	-0.520592	5.44669
	117.111	259.112	-0.520592	5.44669
	117.111	259.363	-0.520592	5.44669
	117.111	259.647	-0.520592	5.44669
	117.111	259.861	-0.520592	5.44669
	117.111	259.977	-0.520592	5.44669
	117.111	260.167	-0.520592	5.44669
	117.111	260.534	-0.520592	5.44669
	117.111	260.919	-0.520592	5.44669
	117.111	261.193	-0.520592	5.44669
	117.111	261.407	-0.520592	5.44669
	117.111	261.682	-0.520592	5.44669
	117.111	262.062	-0.520592	5.44669
	117.111	262.422	-0.512722	5.44669
	117.088	262.683	-0.484566	5.44669
	117.008	262.85	-0.455892	5.44669
	116.927	262.955	-0.466514	5.44669
	116.935	263.108	-0.506767	5.44669
	116.969	263.309	-0.531779	5.44669
	116.959	263.464	-0.529836	5.44669
	116.984	263.626	-0.520432	5.44669
	117.049	263.812	-0.51723	5.44669
	117.031	263.91	-0.51924	5.44669
	116.927	263.896	-0.521221	5.44669
	116.879	263.907	-0.513465	5.44669
	116.938	264.072	-0.492525	5.44669
	117.009	264.359	-0.475949	5.44669
	117.023	264.652	-0.474777	5.44669
	116.981	264.857	-0.487783	5.44669
	116.934	264.967	-0.510594	5.44669
	116.969	265.107	-0.52608	5.44669
	117.051	265.351	-0.52613	5.44669
	117.037	265.684	-0.520911	5.44669
	116.929	266.077	-0.51875	5.44669
	116.855	266.422	-0.519706	5.44669
	116.857	266.721	-0.520876	5.44669
	116.883	267.065	-0.521026	5.44669
	116.894	267.403	-0.520673	5.44669
	116.888	267.716	-0.520472	5.44669
	116.883	268.117	-0.520513	5.44669
	116.882	268.63	-0.520602	5.44669
	116.884	269.118	-0.520624	5.44669
	116.885	269.453	-0.520602	5.44669
	116.885	269.714	-0.520585	5.44669
	116.884	270.047	-0.520586	5.44669
	116.884	270.393	-0.520592	5.44669
	116.884	270.665	-0.520595	5.44669
	116.884	270.89	-0.520593	5.44669
	116.884	271.123	-0.520592	5.44669
	116.884	271.374	-0.520592	5.44669
	116.884	271.679	-0.520592	5.44669
	116.884	272.107	-0.520592	5.44669
	116.884	272.584	-0.520592	5.44669
	116.884	272.892	-0.520592	5.44669
	116.862	272.992	-0.520592	5.44669
	116.804	273.094	-0.520592	5.44669
	116.781	273.324	-0.520592	5.44669
	116.835	273.666	-0.520592	5.4507
	116.895	274.067	-0.520592	5.46104
	116.883	274.413	-0.520592	5.46531
	116.787	274.709	-0.520592	5.45562
	116.695	275.052	-0.520592	5.4448
	116.727	275.39	-0.520592	5.44287
	116.823	275.654	-0.520592	5.44579
	116.815	275.831	-0.520592	5.44767
	116.705	275.939	-0.520592	5.44742
	116.628	276.089	-0.520592	5.44664
	116.63	276.337	-0.520592	5.44641
	116.657	276.62	-0.512722	5.44658
	116.668	276.883	-0.492437	5.44674
	116.662	277.127	-0.484047	5.44675
	116.656	277.32	-0.503059	5.44669
	116.656	277.393	-0.5243	5.44667
	116.658	277.416	-0.528071	5.44668
	116.659	277.558	-0.522358	5.44669
	116.658	277.83	-0.518666	5.44669
	116.658	278.126	-0.519157	5.44669
	116.658	278.337	-0.520675	5.44669
	116.658	278.399	-0.521137	5.44669
	116.658	278.411	-0.520791	5.44669
	116.658	278.552	-0.512611	5.44669
	116.658	278.779	-0.49232	5.44669
	116.658	278.901	-0.484038	5.44669
	116.658	278.932	-0.503096	5.44669
	116.658	279.059	-0.52432	5.44669
	116.658	279.274	-0.528065	5.44669
	116.658	279.444	-0.522349	5.44669
	116.658	279.656	-0.518664	5.44669
	116.658	280.014	-0.519159	5.44669
	116.658	280.337	-0.520677	5.44669
	116.658	280.483	-0.521137	5.44669
	116.658	280.599	-0.52079	5.44669
	116.658	280.77	-0.520482	5.44669
	116.658	280.926	-0.520475	5.44669
	116.658	281.099	-0.520583	5.44669
	116.658	281.289	-0.52063	5.44669
	116.658	281.434	-0.520611	5.44669
	116.658	281.594	-0.520587	5.44669
	116.658	281.833	-0.520583	5.44669
	116.658	282.108	-0.52059	5.44669
	116.658	282.323	-0.520595	5.44669
	116.658	282.394	-0.520594	5.44669
	116.658	282.408	-0.520592	5.44669
	116.658	282.547	-0.520592	5.44669
	116.658	282.821	-0.520592	5.44669
	116.658	283.119	-0.520592	5.44669
	116.658	283.379	-0.520592	5.44669
	116.658	283.617	-0.520592	5.44669
	116.658	283.808	-0.512721	5.44669
	116.658	283.882	-0.492437	5.44669
	116.658	283.858	-0.484047	5.44669
	116.658	283.872	-0.503059	5.44669
	116.658	284.043	-0.5243	5.44669
	116.658	284.281	-0.528071	5.44669
	116.658	284.446	-0.522358	5.44669
	116.658	284.598	-0.518666	5.44669
	116.658	284.777	-0.519157	5.44669
	116.658	284.875	-0.520675	5.44669
	116.658	284.864	-0.521137	5.44669
	116.658	284.876	-0.520791	5.44669
	116.658	285.041	-0.520482	5.44669
	116.658	285.277	-0.520475	5.44669
	116.658	285.395	-0.520583	5.44669
	116.658	285.372	-0.52063	5.44669
	116.658	285.322	-0.520611	5.44669
	116.658	285.359	-0.520587	5.44669
	116.658	285.548	-0.520583	5.44669
	116.658	285.786	-0.52059	5.44669
	116.658	285.895	-0.520595	5.44669
	116.658	285.868	-0.520594	5.44669
	116.658	285.82	-0.520592	5.44669
	116.636	285.859	-0.520592	5.44669
	116.578	286.048	-0.520592	5.44669
	116.554	286.334	-0.520592	5.44669
	116.586	286.619	-0.520592	5.44669
	116.589	286.821	-0.520592	5.44669
	116.576	286.932	-0.520592	5.44669
	116.591	287.074	-0.520592	5.4507
	116.583	287.269	-0.520592	5.46104
	116.549	287.425	-0.520592	5.46531
	116.534	287.639	-0.520592	5.45562
	116.561	288.002	-0.520592	5.4448
	116.604	288.327	-0.520592	5.44287
	116.571	288.472	-0.520592	5.44579
	116.469	288.586	-0.520592	5.44767
	116.404	288.757	-0.520592	5.44742
	116.43	288.865	-0.520592	5.44664
	116.511	288.911	-0.520592	5.44641
	116.544	289.049	-0.520592	5.44658
	116.507	289.263	-0.520592	5.44674
	116.499	289.38	-0.520592	5.44675
	116.512	289.365	-0.520592	5.44669
	116.498	289.319	-0.520592	5.44667
	116.507	289.305	-0.520592	5.44668
	116.518	289.316	-0.520592	5.44669
	116.476	289.375	-0.520592	5.44669
	116.425	289.551	-0.520592	5.44669
	116.414	289.776	-0.520592	5.44669
	116.427	289.933	-0.520592	5.44669
	116.436	290.086	-0.520592	5.44669
	116.457	290.269	-0.520592	5.44669
[truncated: 2,182 more rows]
