# Supplementary material for: Design of a cosmetic glove stiffness compensation mechanism for toddler-sized hand prostheses
Source: PLoS One. 2017 Aug 11;12(8):e0183233. doi: 10.1371/journal.pone.0183233 (PMC5553851; doi:10.1371/journal.pone.0183233)
Supplement: S1 Dataset — (ZIP) [file pone.0183233.s001.zip › 01 Glove measurements/PVCglove6_3.xlsx]

## Sheet: test_glove6_3
LabVIEW Measurement
Writer_Version	2
Reader_Version	2
Separator	Tab
Decimal_Separator	.
Multi_Headings	No
X_Columns	No
Time_Pref	Absolute
Operator	localadmin
Date	2012-12-10
Time	00:14:20.795000
***End_of_Header***
Channels	4
Samples	10	10	10	10
Date	2012-12-10	2012-12-10	2012-12-10	2012-12-10
Time	00:15:37.895000	00:15:37.895000	00:15:37.895000	00:15:37.895000
Y_Unit_Label	mm	N	N	Pa
X_Dimension	Time	Time	Time	Time
X0	0	0	0	0
Delta_X	0.01	0.01	0.01	0.01
***End_of_Header***
X_Value	Voltage LVDT (Filtered)	Voltage Load Cell (Filtered)	Voltage Pinch Load Cell (Filtered)	Voltage Pressure (Filtered)	Comment
	129.104	0.264307	-0.521226	5.44669
	129.104	0.264307	-0.520568	5.44669
	129.104	0.264307	-0.520357	5.44669
	129.104	0.264307	-0.512632	5.44669
	129.104	0.264307	-0.492483	5.44669
	129.104	0.264307	-0.484099	5.44669
	129.104	0.264307	-0.503064	5.44669
	129.104	0.264307	-0.524284	5.44669
	129.104	0.264307	-0.520191	5.44669
	129.104	0.264307	-0.494205	5.44669
	129.104	0.264307	-0.474254	5.44669
	129.104	0.264307	-0.473469	5.44669
	129.104	0.264307	-0.479967	5.44669
	129.104	0.264307	-0.482926	5.44669
	129.104	0.264307	-0.481849	5.44669
	129.104	0.264307	-0.480345	5.44669
	129.104	0.264307	-0.480098	5.44669
	129.104	0.264307	-0.472658	5.44669
	129.104	0.264307	-0.460513	5.44669
	129.104	0.264307	-0.472367	5.44669
	129.104	0.264307	-0.499656	5.44669
	129.104	0.264307	-0.501853	5.44669
	129.104	0.264307	-0.484408	5.44669
	129.104	0.264307	-0.474948	5.44669
	129.104	0.264307	-0.484839	5.44669
	129.104	0.264307	-0.509299	5.44669
	129.104	0.215117	-0.526584	5.44669
	129.104	0.088342	-0.518931	5.44669
	129.104	0.03591	-0.484987	5.44669
	129.104	0.154727	-0.453853	5.44669
	129.104	0.287482	-0.465509	5.44669
	129.104	0.311046	-0.4992	5.44669
	129.104	0.275343	-0.504108	5.44669
	129.104	0.252268	-0.493387	5.44669
	129.104	0.255334	-0.502766	5.44669
	129.104	0.264827	-0.520849	5.44669
	129.104	0.267714	-0.526728	5.44669
	129.104	0.265549	-0.515151	5.44669
	129.104	0.214426	-0.483395	5.44669
	129.104	0.087611	-0.446666	5.44669
	129.104	0.035849	-0.438207	5.44669
	129.104	0.105771	-0.47064	5.44669
	129.104	0.111636	-0.514474	5.44669
	129.104	0.082615	-0.533492	5.44669
	129.104	0.165706	-0.519936	5.44669
	129.104	0.275431	-0.490816	5.44669
	129.104	0.302088	-0.472924	5.44669
	129.104	0.275873	-0.474116	5.44669
	129.104	0.255674	-0.488581	5.44669
	129.104	0.207382	-0.503292	5.44669
	129.104	0.088169	-0.497879	5.44669
	129.104	0.038587	-0.489364	5.44669
	129.104	0.15591	-0.503301	5.44669
	129.104	0.287026	-0.514634	5.44669
	129.104	0.310434	-0.499075	5.44669
	129.104	0.275249	-0.4861	5.44669
	129.104	0.252446	-0.501551	5.44669
	129.104	0.255442	-0.522938	5.44669
	129.104	0.264809	-0.528036	5.44669
	129.104	0.267668	-0.522828	5.44669
	129.104	0.265537	-0.511004	5.44669
	129.104	0.214437	-0.483051	5.44669
	129.104	0.08762	-0.455867	5.44669
	129.104	0.035849	-0.467042	5.44669
	129.104	0.154958	-0.499126	5.44669
	129.104	0.2876	-0.503532	5.44669
	129.104	0.311013	-0.493172	5.44669
	129.104	0.275287	-0.49501	5.44669
	129.104	0.252256	-0.492818	5.44669
	129.104	0.255349	-0.490194	5.44669
	129.104	0.264837	-0.497578	5.44669
	129.104	0.267713	-0.494953	5.44669
	129.104	0.265545	-0.482305	5.44669
	129.104	0.214425	-0.476527	5.44669
	129.104	0.087612	-0.486249	5.44669
	129.104	0.03585	-0.509328	5.44669
	129.104	0.154962	-0.526095	5.44669
	129.104	0.287601	-0.526586	5.44669
	129.104	0.311012	-0.521097	5.44669
	129.104	0.275286	-0.510795	5.44669
	129.104	0.252256	-0.491449	5.44669
	129.104	0.25535	-0.476448	5.44669
	129.104	0.264837	-0.475368	5.44669
	129.104	0.267713	-0.487854	5.44669
	129.104	0.216355	-0.510413	5.44669
	129.104	0.08765	-0.525979	5.44669
	129.104	0.03518	-0.518281	5.44669
	129.104	0.154668	-0.492801	5.44669
	129.104	0.287716	-0.482216	5.44669
	129.104	0.311165	-0.502161	5.44669
	129.104	0.275309	-0.524575	5.44669
	129.104	0.252212	-0.520634	5.44669
	129.104	0.255323	-0.486416	5.44669
	129.104	0.215652	-0.453847	5.44669
	129.104	0.042569	-0.464998	5.44669
	129.104	-0.138815	-0.506859	5.44669
	129.104	-0.074365	-0.524485	5.44669
	129.104	0.12798	-0.494019	5.44669
	129.104	0.158195	-0.447743	5.44669
	129.104	0.044729	-0.434873	5.44669
	129.104	-0.022122	-0.46886	5.44669
	129.104	0.038039	-0.507043	5.44669
	129.104	0.192956	-0.506153	5.44669
	129.104	0.302432	-0.491448	5.44669
	129.104	0.303671	-0.501226	5.44669
	129.104	0.266932	-0.513022	5.44669
	129.104	0.251366	-0.491267	5.44268
	129.104	0.257946	-0.458543	5.43234
	129.104	0.266241	-0.465235	5.42806
	129.104	0.267378	-0.505288	5.43775
	129.104	0.264906	-0.531614	5.44858
	129.104	0.263466	-0.522422	5.4505
	129.104	0.263742	-0.492526	5.44759
	129.104	0.264369	-0.472757	5.44571
	129.104	0.264534	-0.465567	5.44595
	129.104	0.26438	-0.460201	5.44673
	129.104	0.215067	-0.474765	5.44696
	129.104	0.088295	-0.508643	5.44679
	129.104	0.035908	-0.521753	5.44663
	129.104	0.154743	-0.50011	5.44663
	129.104	0.287489	-0.483995	5.44668
	129.104	0.311043	-0.5003	5.44671
	129.104	0.275339	-0.523162	5.4467
	129.104	0.252268	-0.528574	5.44668
	129.104	0.255335	-0.522973	5.44668
	129.104	0.264827	-0.518745	5.44669
	129.104	0.267714	-0.518971	5.44669
	129.104	0.265549	-0.512699	5.44669
	129.104	0.263616	-0.493004	5.44669
	129.104	0.263576	-0.484293	5.44669
	129.104	0.264247	-0.495089	5.44669
	129.104	0.264542	-0.496016	5.44669
	129.104	0.264427	-0.491507	5.44669
	129.104	0.264274	-0.496992	5.44669
	129.104	0.264251	-0.48637	5.44669
	129.104	0.264295	-0.461931	5.44669
	129.104	0.264322	-0.468353	5.44669
	129.104	0.264318	-0.505383	5.44669
	129.104	0.215116	-0.530544	5.44669
	129.104	0.039147	-0.52194	5.44669
	129.104	-0.140057	-0.492704	5.44669
	129.104	-0.073669	-0.473003	5.44669
	129.104	0.177903	-0.473478	5.44669
	129.104	0.334221	-0.488286	5.44669
	129.104	0.272891	-0.511266	5.44669
	129.104	0.087338	-0.526183	5.44669
	129.104	0.014898	-0.525934	5.44669
	129.104	0.097084	-0.520793	5.44669
	129.104	0.115443	-0.510899	5.44669
	129.104	0.087297	-0.491601	5.44669
	129.104	0.166314	-0.484345	5.44669
	129.104	0.274022	-0.503481	5.44669
	129.104	0.301282	-0.524371	5.44669
	129.104	0.276036	-0.527951	5.44669
	129.104	0.256029	-0.522282	5.44669
	129.104	0.256663	-0.518677	5.44669
	129.104	0.264047	-0.511317	5.44669
	129.104	0.266915	-0.492529	5.44669
	129.104	0.265492	-0.484585	5.44669
	129.104	0.263877	-0.495381	5.44669
	129.104	0.263706	-0.496034	5.44669
	129.104	0.264208	-0.48354	5.44669
	129.104	0.26448	-0.47666	5.44669
	129.104	0.264414	-0.485866	5.44669
	129.104	0.264291	-0.50912	5.44669
	129.104	0.264262	-0.526144	5.44669
	129.104	0.264294	-0.526681	5.44669
	129.104	0.264318	-0.521119	5.44669
	129.104	0.264316	-0.518641	5.44669
	129.104	0.264307	-0.519586	5.44669
	129.104	0.264304	-0.520864	5.44669
	129.104	0.264306	-0.521064	5.44669
	129.104	0.264308	-0.520693	5.44669
	129.104	0.264308	-0.512596	5.44669
	129.104	0.264307	-0.484478	5.44669
	129.104	0.264307	-0.455899	5.44669
	129.104	0.264307	-0.466549	5.44268
	129.104	0.264307	-0.506779	5.43234
	129.104	0.264307	-0.531771	5.42806
	129.104	0.264307	-0.529829	5.43775
	129.104	0.264307	-0.520431	5.44858
	129.104	0.264307	-0.517233	5.4505
	129.104	0.264307	-0.519241	5.44759
	129.104	0.264307	-0.52122	5.44571
	129.104	0.264307	-0.521336	5.44595
	129.104	0.264307	-0.51281	5.44673
	129.104	0.264307	-0.492209	5.44696
	129.104	0.264307	-0.483921	5.44679
	129.104	0.264307	-0.495216	5.44663
	129.104	0.264307	-0.488331	5.44663
	129.104	0.215117	-0.455513	5.44668
	129.082	0.088342	-0.432239	5.44671
	129.002	0.03591	-0.440129	5.4467
	128.921	0.154727	-0.476265	5.44668
	128.928	0.287482	-0.516098	5.44668
	128.963	0.311046	-0.532165	5.44669
	128.93	0.275343	-0.526672	5.44669
	128.875	0.252268	-0.518968	5.44669
	128.859	0.255334	-0.517742	5.44669
	128.871	0.264827	-0.512103	5.44669
	128.882	0.267714	-0.48532	5.44669
	128.882	0.265549	-0.456427	5.44669
	128.878	0.263617	-0.46647	5.44669
	128.876	0.263576	-0.498688	5.44669
	128.877	0.264247	-0.503551	5.44669
	128.878	0.264542	-0.493336	5.44669
	128.878	0.264427	-0.502942	5.44669
	128.878	0.264274	-0.51307	5.44669
	128.878	0.264251	-0.498548	5.44669
	128.878	0.264295	-0.478564	5.44669
	128.878	0.264322	-0.473723	5.44669
	128.878	0.264318	-0.486411	5.44669
	128.878	0.264306	-0.510394	5.44669
	128.878	0.215113	-0.526484	5.44669
	128.878	0.08834	-0.52637	5.44669
	128.855	0.035911	-0.512998	5.44669
	128.798	0.154728	-0.48262	5.44669
	128.752	0.287482	-0.454977	5.44669
	128.726	0.311046	-0.466822	5.44669
	128.705	0.275343	-0.507221	5.44669
	128.723	0.252268	-0.531859	5.44669
	128.741	0.255334	-0.529709	5.44669
	128.698	0.264827	-0.512479	5.44669
	128.645	0.267714	-0.489086	5.44669
	128.633	0.265549	-0.482729	5.44669
	128.646	0.263617	-0.503697	5.44669
	128.656	0.263576	-0.525037	5.44669
	128.655	0.264247	-0.520281	5.44669
	128.651	0.264542	-0.493975	5.44669
	128.65	0.264427	-0.481997	5.44669
	128.651	0.264274	-0.493781	5.44669
	128.629	0.21506	-0.488414	5.44669
	128.572	0.08833	-0.463929	5.44669
	128.548	0.035925	-0.468464	5.44669
	128.579	0.154738	-0.504719	5.44669
	128.582	0.287481	-0.530227	5.44669
	128.569	0.311042	-0.529914	5.44669
	128.584	0.275341	-0.521016	5.44669
	128.554	0.252269	-0.509577	5.44669
	128.463	0.255335	-0.490968	5.44669
	128.401	0.264827	-0.476679	5.44669
	128.403	0.267714	-0.475636	5.44669
	128.424	0.265549	-0.487884	5.44669
	128.433	0.263617	-0.510331	5.44669
	128.429	0.263576	-0.525934	5.44669
	128.424	0.264247	-0.526163	5.44669
	128.423	0.264542	-0.520977	5.44669
	128.425	0.264427	-0.518766	5.44669
	128.426	0.264274	-0.511818	5.44669
	128.425	0.264251	-0.484837	5.44669
	128.425	0.264295	-0.456326	5.44669
	128.425	0.264322	-0.4666	5.44669
	128.425	0.264318	-0.506648	5.44669
	128.425	0.264306	-0.531699	5.44669
	128.425	0.264303	-0.529845	5.44669
	128.403	0.264306	-0.520464	5.44669
	128.345	0.264308	-0.517241	5.44669
	128.322	0.264308	-0.511362	5.44669
	128.375	0.264307	-0.493058	5.44669
	128.413	0.264307	-0.47692	5.44669
	128.344	0.264307	-0.467123	5.44669
	128.247	0.264307	-0.459374	5.44669
	128.244	0.264307	-0.473865	5.44669
	128.28	0.264307	-0.50856	5.44669
	128.251	0.264307	-0.529909	5.44669
	128.198	0.264307	-0.528415	5.44669
	128.18	0.264307	-0.51263	5.44669
	128.192	0.264307	-0.489609	5.44669
	128.202	0.264307	-0.482894	5.44669
	128.203	0.264307	-0.503581	5.44669
	128.199	0.264307	-0.517058	5.44669
	128.198	0.264307	-0.492122	5.4507
	128.198	0.264307	-0.449596	5.46104
	128.199	0.264307	-0.436325	5.46531
	128.177	0.264307	-0.460938	5.45562
	128.119	0.264307	-0.486221	5.4448
	128.095	0.264307	-0.497557	5.44287
	128.149	0.264307	-0.510564	5.44579
	128.209	0.264307	-0.522584	5.44767
	128.22	0.264307	-0.524675	5.44742
	128.182	0.264307	-0.513674	5.44664
	128.114	0.264307	-0.491376	5.44641
	128.069	0.264307	-0.483264	5.44658
	128.07	0.264307	-0.495237	5.44674
	128.085	0.264307	-0.496444	5.44675
	128.069	0.264307	-0.491634	5.44669
	128.008	0.264307	-0.496893	5.44667
	127.959	0.264307	-0.486284	5.44668
	127.977	0.264307	-0.46193	5.44669
	128.05	0.264307	-0.460513	5.44669
	128.081	0.264307	-0.477241	5.4507
	128.025	0.264307	-0.493994	5.46103
	127.961	0.264307	-0.512271	5.46531
	127.95	0.264307	-0.524567	5.45562
	127.967	0.264307	-0.524899	5.4448
	127.978	0.264307	-0.520933	5.44287
	127.977	0.264307	-0.519196	5.44579
	127.972	0.264307	-0.519885	5.44767
	127.971	0.264307	-0.520792	5.44742
	127.972	0.264307	-0.513057	5.44664
	127.973	0.264307	-0.492506	5.44641
	127.973	0.264307	-0.483957	5.44658
	127.973	0.264307	-0.495126	5.44674
	127.972	0.264307	-0.48828	5.44675
	127.972	0.264307	-0.463395	5.44669
	127.973	0.264307	-0.460417	5.44667
	127.973	0.264307	-0.47668	5.44668
	127.973	0.264307	-0.493793	5.44669
	127.972	0.264307	-0.512386	5.44669
	127.972	0.264307	-0.524687	5.44669
	127.972	0.264307	-0.524908	5.4507
	127.973	0.264307	-0.513024	5.46103
	127.95	0.264307	-0.491021	5.46531
	127.893	0.264307	-0.475475	5.45562
	127.847	0.264307	-0.475112	5.4448
	127.821	0.264307	-0.488092	5.44287
	127.777	0.264307	-0.510604	5.44579
	127.761	0.264307	-0.518104	5.44767
	127.813	0.264307	-0.490056	5.44742
	127.847	0.264307	-0.456229	5.44664
	127.8	0.264307	-0.456825	5.44641
	127.738	0.264307	-0.477729	5.44658
	127.725	0.264307	-0.48764	5.44674
	127.74	0.264307	-0.484577	5.44675
	127.751	0.264307	-0.487677	5.44669
	127.75	0.264307	-0.507057	5.44667
	127.746	0.264307	-0.524635	5.44668
	127.745	0.264307	-0.526782	5.44669
	127.723	0.264307	-0.521698	5.44669
	127.644	0.264307	-0.510977	5.44669
	127.541	0.264307	-0.491312	5.44669
	127.491	0.264307	-0.484196	5.44669
	127.501	0.264307	-0.49565	5.44669
	127.523	0.264307	-0.496286	5.44669
	127.528	0.264307	-0.48355	5.44669
	127.522	0.264307	-0.468704	5.44669
	127.518	0.264307	-0.457672	5.44669
	127.518	0.264307	-0.472589	5.44669
	127.52	0.264307	-0.50863	5.44669
	127.52	0.264307	-0.522521	5.44669
	127.52	0.264307	-0.492566	5.44669
	127.52	0.264307	-0.455703	5.44669
	127.52	0.264307	-0.463582	5.44669
	127.52	0.264307	-0.505605	5.44669
	127.52	0.264307	-0.524463	5.44669
	127.498	0.264307	-0.502327	5.44669
	127.44	0.264307	-0.476089	5.44669
	127.416	0.264307	-0.471343	5.44669
	127.448	0.264307	-0.486294	5.44669
	127.428	0.264307	-0.51119	5.44669
	127.336	0.264307	-0.526859	5.44669
	127.27	0.264307	-0.526244	5.44669
	127.27	0.264307	-0.520682	5.44669
	127.292	0.264307	-0.518613	5.44669
	127.302	0.264307	-0.51973	5.44669
	127.297	0.264307	-0.520934	5.44669
	127.292	0.264307	-0.521042	5.44669
	127.292	0.264307	-0.520659	5.44669
	127.293	0.264307	-0.52046	5.44669
	127.294	0.264307	-0.520513	5.44669
	127.294	0.264307	-0.520606	5.44669
	127.294	0.264307	-0.512755	5.44669
	127.293	0.264307	-0.492446	5.44669
	127.294	0.264307	-0.484039	5.44669
	127.294	0.264307	-0.503052	5.44669
	127.271	0.264307	-0.51643	5.44669
	127.192	0.264307	-0.499918	5.44669
	127.11	0.264307	-0.485814	5.44669
	127.14	0.264307	-0.501132	5.44669
	127.232	0.264307	-0.514993	5.44669
	127.223	0.264307	-0.499998	5.44669
	127.114	0.264307	-0.478488	5.44669
	127.038	0.264307	-0.473176	5.44669
	127.039	0.264307	-0.486209	5.44669
	127.066	0.264307	-0.510503	5.44669
	127.077	0.264307	-0.526602	5.44669
	127.072	0.264307	-0.526381	5.44669
	127.066	0.264307	-0.520831	5.44669
	127.065	0.264307	-0.518627	5.44669
	127.067	0.264307	-0.511812	5.44669
	127.068	0.264307	-0.492754	5.44669
	127.068	0.264307	-0.476633	5.44669
	127.067	0.264307	-0.474982	5.44669
	127.067	0.264307	-0.487626	5.44669
	127.067	0.264307	-0.502585	5.44669
	127.067	0.264307	-0.490052	5.44669
	127.067	0.264307	-0.453607	5.44669
	127.067	0.264307	-0.438699	5.44669
	127.067	0.264307	-0.468371	5.44669
	127.067	0.264307	-0.505477	5.44669
	127.067	0.264307	-0.505671	5.44669
	127.067	0.264307	-0.483932	5.44669
	127.067	0.264307	-0.465519	5.44669
	127.067	0.264307	-0.44833	5.44669
	127.045	0.264307	-0.44495	5.44669
	126.988	0.264307	-0.472824	5.44669
	126.942	0.264307	-0.512985	5.44669
	126.916	0.264307	-0.53209	5.44669
	126.872	0.264307	-0.527749	5.44669
	126.833	0.264307	-0.519445	5.44669
	126.828	0.264307	-0.509688	5.44669
	126.838	0.264307	-0.483702	5.44669
	126.845	0.264307	-0.456608	5.44669
	126.844	0.264307	-0.467121	5.44669
	126.841	0.264307	-0.506767	5.44669
	126.84	0.264307	-0.523692	5.44669
	126.841	0.264307	-0.501591	5.44669
	126.841	0.264307	-0.483926	5.44669
	126.841	0.264307	-0.499745	5.44669
	126.841	0.264307	-0.522954	5.44669
	126.841	0.264307	-0.528684	5.44669
	126.841	0.264307	-0.515223	5.44669
	126.841	0.264307	-0.48273	5.44669
	126.841	0.264307	-0.454232	5.44669
	126.841	0.264307	-0.458601	5.44669
	126.841	0.264307	-0.479183	5.44669
	126.841	0.264307	-0.495489	5.44669
	126.819	0.264307	-0.512206	5.44669
	126.761	0.264307	-0.524009	5.44669
	126.738	0.264307	-0.524688	5.44669
	126.769	0.264307	-0.521043	5.44669
	126.772	0.264307	-0.511447	5.44669
	126.759	0.264307	-0.491741	5.44669
	126.774	0.264307	-0.476338	5.44669
	126.744	0.264307	-0.475218	5.44669
	126.653	0.264307	-0.48783	5.44669
	126.591	0.264307	-0.510457	5.44669
	126.592	0.264307	-0.526006	5.44669
	126.614	0.264307	-0.526148	5.44669
	126.622	0.264307	-0.513074	5.44669
	126.618	0.264307	-0.490602	5.44669
	126.613	0.264307	-0.483152	5.44669
	126.613	0.264307	-0.495465	5.44669
	126.614	0.264307	-0.488708	5.44669
	126.615	0.264307	-0.455583	5.44669
	126.615	0.264307	-0.440005	5.44669
	126.615	0.264307	-0.468216	5.44669
	126.615	0.264307	-0.504948	5.44669
	126.592	0.264307	-0.505504	5.44669
	126.535	0.264307	-0.48405	5.44669
	126.489	0.264307	-0.465628	5.44669
	126.463	0.313497	-0.456204	5.44669
	126.442	0.440273	-0.473068	5.44669
	126.483	0.541895	-0.509352	5.44669
	126.558	0.549853	-0.522654	5.44669
	126.539	0.51872	-0.500235	5.44669
	126.431	0.503114	-0.483727	5.44669
	126.359	0.458494	-0.492273	5.44669
	126.362	0.388378	-0.495036	5.44669
	126.388	0.415035	-0.492097	5.44669
	126.398	0.457485	-0.505458	5.44669
	126.393	0.368417	-0.514565	5.44669
	126.387	0.251409	-0.49041	5.44669
	126.386	0.223825	-0.457635	5.44669
	126.388	0.25224	-0.457289	5.44669
	126.389	0.322881	-0.477423	5.44669
	126.389	0.4485	-0.487347	5.44669
	126.388	0.492816	-0.484563	5.44669
	126.388	0.37101	-0.487775	5.44669
	126.388	0.239887	-0.507103	5.44669
	126.366	0.21807	-0.524619	5.44669
	126.309	0.253924	-0.526759	5.44669
	126.263	0.325631	-0.521694	5.44669
	126.237	0.498244	-0.518854	5.44669
	126.216	0.717227	-0.519471	5.44669
	126.234	0.774864	-0.52074	5.44669
	126.252	0.577917	-0.521053	5.44669
	126.209	0.304678	-0.520732	5.44669
	126.155	0.233267	-0.512617	5.44669
	126.143	0.443779	-0.484472	5.44669
	126.157	0.678412	-0.45589	5.44669
	126.167	0.62266	-0.458676	5.44669
	126.166	0.355793	-0.470755	5.44669
	126.162	0.238471	-0.467073	5.44669
	126.161	0.427741	-0.475751	5.44669
	126.162	0.719028	-0.506605	5.44669
	126.162	0.849924	-0.528419	5.44669
	126.162	0.764086	-0.520615	5.44669
	126.162	0.577346	-0.492904	5.44669
	126.162	0.513125	-0.481429	5.44669
	126.162	0.599177	-0.501794	5.44669
	126.162	0.567044	-0.524701	5.44669
	126.162	0.361013	-0.528688	5.44669
	126.162	0.260482	-0.522474	5.44669
	126.14	0.385924	-0.518495	5.44669
	126.06	0.489138	-0.519044	5.44669
	125.979	0.391767	-0.520689	5.44669
	126.009	0.299089	-0.521183	5.44669
	126.101	0.390852	-0.520805	5.44669
	126.092	0.47743	-0.512601	5.44669
	125.983	0.385104	-0.49231	5.44669
	125.929	0.300458	-0.484037	5.44669
	125.988	0.393793	-0.5031	5.44669
	126.038	0.478175	-0.524321	5.44669
	125.995	0.433561	-0.520194	5.44669
	125.93	0.426661	-0.486322	5.44669
	125.913	0.446246	-0.446093	5.44669
	125.929	0.35957	-0.436925	5.44669
	125.941	0.251697	-0.470307	5.44669
	125.918	0.22709	-0.51479	5.44669
	125.856	0.253506	-0.525872	5.44669
	125.831	0.32225	-0.499644	5.44669
	125.863	0.447786	-0.482334	5.44669
	125.845	0.541932	-0.49977	5.44669
	125.752	0.547198	-0.52353	5.44669
	125.686	0.468405	-0.528917	5.44669
	125.686	0.327621	-0.515115	5.44669
	125.708	0.230695	-0.490473	5.44669
	125.74	0.22969	-0.482373	5.44669
	125.793	0.262066	-0.495185	5.44669
	125.812	0.275723	-0.488868	5.44669
	125.757	0.319083	-0.45575	5.44669
	125.699	0.487746	-0.440018	5.44669
	125.689	0.665966	-0.468162	5.44669
	125.705	0.650952	-0.512792	5.44669
	125.715	0.57661	-0.533668	5.44669
	125.714	0.648444	-0.528478	5.44669
	125.709	0.76961	-0.51919	5.44669
	125.708	0.805069	-0.517193	5.44669
	125.709	0.729284	-0.519665	5.44669
	125.71	0.529833	-0.521412	5.44669
	125.71	0.301092	-0.521265	5.44669
	125.687	0.199722	-0.520583	5.44669
	125.63	0.226459	-0.520349	5.44669
	125.584	0.320962	-0.520494	5.44669
	125.558	0.5061	-0.520637	5.44669
	125.515	0.722185	-0.520646	5.44669
	125.476	0.82334	-0.520599	5.44669
	125.492	0.801011	-0.520576	5.44669
	125.56	0.757621	-0.520583	5.44669
	125.59	0.747688	-0.512724	5.44669
	125.535	0.758998	-0.492441	5.44669
	125.473	0.718083	-0.476178	5.44669
	125.461	0.590756	-0.474902	5.44669
	125.478	0.535151	-0.487755	5.44669
	125.489	0.652836	-0.510537	5.44669
	125.488	0.786244	-0.526066	5.44669
	125.483	0.810484	-0.526145	5.44669
	125.482	0.774832	-0.520922	5.44669
	125.483	0.702348	-0.518749	5.44669
	125.484	0.578529	-0.519702	5.44669
	125.484	0.535621	-0.520874	5.44669
	125.483	0.657379	-0.513156	5.44669
	125.483	0.787979	-0.492519	5.44669
	125.483	0.809596	-0.483927	5.44669
	125.461	0.773843	-0.502979	5.44669
	125.381	0.75144	-0.52431	5.44669
	125.3	0.754805	-0.528103	5.44669
	125.33	0.764184	-0.522368	5.44669
	125.422	0.766917	-0.518659	5.44669
	125.435	0.764729	-0.51915	5.44669
	125.384	0.76284	-0.520675	5.44669
	125.331	0.762827	-0.52114	5.44669
	125.279	0.763493	-0.512921	5.44669
	125.245	0.763777	-0.484455	5.44669
	125.245	0.763659	-0.455774	5.44669
	125.256	0.763509	-0.466504	5.44669
	125.261	0.763488	-0.506805	5.44669
	125.259	0.714342	-0.531798	5.44669
	125.256	0.587593	-0.529831	5.44669
	125.256	0.535156	-0.520423	5.44669
	125.257	0.653962	-0.509358	5.44669
	125.257	0.786714	-0.483216	5.44669
	125.257	0.81028	-0.456522	5.44669
	125.257	0.77458	-0.459387	5.44669
	125.257	0.751505	-0.470828	5.44669
	125.257	0.75457	-0.466851	5.44669
	125.257	0.764063	-0.475632	5.44669
	125.257	0.76695	-0.506634	5.44669
	125.257	0.764785	-0.528474	5.44669
	125.257	0.762853	-0.520627	5.44669
	125.235	0.762812	-0.49289	5.44669
	125.177	0.763482	-0.473548	5.44669
	125.131	0.763777	-0.47364	5.44669
	125.105	0.763663	-0.48816	5.44669
	125.062	0.76351	-0.511156	5.44669
	125.023	0.763487	-0.526181	5.44669
	125.017	0.763531	-0.525973	5.44669
	125.05	0.763558	-0.520809	5.44669
	125.114	0.763554	-0.518763	5.44669
	125.137	0.763542	-0.519748	5.44669
	125.08	0.763539	-0.520889	5.44669
	125.019	0.763542	-0.513146	5.44669
	125.009	0.763544	-0.492509	5.44669
	125.026	0.763544	-0.483927	5.44669
	125.036	0.763543	-0.495112	5.44669
	125.035	0.763543	-0.488285	5.44669
	125.03	0.763543	-0.463402	5.44669
	125.029	0.763543	-0.468289	5.44669
	125.03	0.763543	-0.504833	5.44669
	125.031	0.763543	-0.522466	5.44669
	125.031	0.763543	-0.493893	5.44669
	125.031	0.812733	-0.456279	5.44669
	125.031	0.939509	-0.463352	5.44669
	125.031	0.991941	-0.505304	5.44669
	125.031	0.873123	-0.524419	5.44669
	125.031	0.740368	-0.502415	5.44669
	125.008	0.716804	-0.484013	5.44669
	124.929	0.752508	-0.491618	5.44669
	124.847	0.775582	-0.49466	5.44669
	124.878	0.772516	-0.492173	5.44669
	124.969	0.763023	-0.505623	5.44669
	124.983	0.760136	-0.522479	5.44669
	124.931	0.762301	-0.526395	5.44669
	124.879	0.764234	-0.522303	5.44669
	124.826	0.813464	-0.519239	5.44669
	124.793	0.939569	-0.519416	5.44669
	124.793	1.0409	-0.52058	5.44669
	124.804	1.09816	-0.521005	5.44669
	124.808	1.14477	-0.512899	5.44669
	124.806	1.10403	-0.492364	5.44669
	124.804	1.06408	-0.483954	5.44669
	124.804	1.15921	-0.503046	5.44669
	124.804	1.27786	-0.524328	5.44669
	124.805	1.30399	-0.520216	5.44669
	124.782	1.27437	-0.486329	5.44669
	124.725	1.20375	-0.453959	5.44669
	124.701	1.07856	-0.465076	5.44669
	124.755	1.03442	-0.498981	5.44669
	124.815	1.15615	-0.50417	5.44669
	124.826	1.28717	-0.49349	5.44669
	124.787	1.30898	-0.502787	5.44669
	124.719	1.27316	-0.512951	5.44669
	124.697	1.25066	-0.498553	5.44669
	124.755	1.25401	-0.486479	5.44669
	124.816	1.26341	-0.501896	5.4507
	124.826	1.26616	-0.522948	5.46104
	124.787	1.26397	-0.527917	5.46531
	124.697	1.26208	-0.514904	5.45562
	124.595	1.26206	-0.482869	5.4448
	124.55	1.26273	-0.446533	5.44287
	124.561	1.26301	-0.438338	5.44579
	124.581	1.2629	-0.470742	5.44767
	124.586	1.26275	-0.5066	5.44742
	124.58	1.26272	-0.497428	5.44664
	124.576	1.26277	-0.463092	5.44641
	124.577	1.26279	-0.45703	5.44658
	124.578	1.26279	-0.475367	5.44674
	124.556	1.26278	-0.486576	5.44675
	124.499	1.26277	-0.484971	5.44669
	124.475	1.26278	-0.480349	5.44667
	124.528	1.26278	-0.478989	5.44668
	124.566	1.26278	-0.487934	5.44669
	124.52	1.26278	-0.509152	5.44669
	124.48	1.26278	-0.525421	5.44669
	124.501	1.26278	-0.518496	5.44669
	124.483	1.26278	-0.493089	5.44669
	124.394	1.26278	-0.48226	5.44669
	124.329	1.26278	-0.502077	5.44669
	124.328	1.26278	-0.524524	5.44669
	124.35	1.26278	-0.528513	5.44669
	124.359	1.26278	-0.522464	5.44669
	124.356	1.26278	-0.518553	5.44669
	124.351	1.26278	-0.511201	5.44669
	124.35	1.26278	-0.492525	5.44669
	124.351	1.26278	-0.484625	5.44669
	124.352	1.26278	-0.495399	5.44669
	124.352	1.31197	-0.496028	5.44669
	124.352	1.43874	-0.491402	5.44669
	124.352	1.54037	-0.504814	5.44669
	124.352	1.54832	-0.522414	5.44669
	124.352	1.51719	-0.526655	5.44669
	124.352	1.50159	-0.522436	5.44669
	124.352	1.45697	-0.511331	5.44669
	124.352	1.38685	-0.491198	5.44669
	124.352	1.41351	-0.484023	5.44669
	124.33	1.50515	-0.503489	5.44669
	124.272	1.59204	-0.516619	5.44669
	124.248	1.70344	-0.499842	5.44669
	124.302	1.78543	-0.485715	5.44669
	124.362	1.79067	-0.501118	5.44669
	124.351	1.76538	-0.515023	5.44669
	124.277	1.75319	-0.500016	5.44669
	124.221	1.75711	-0.478485	5.44669
	124.218	1.7631	-0.465298	5.44669
	124.259	1.76421	-0.450181	5.44669
	124.303	1.76255	-0.445805	5.44669
	124.288	1.76146	-0.472525	5.44669
	124.241	1.76159	-0.512555	5.44669
	124.201	1.76204	-0.532017	5.44669
	124.152	1.76217	-0.527871	5.44669
	124.115	1.76207	-0.519523	5.44669
	124.113	1.76198	-0.517548	5.44669
	124.124	1.76198	-0.519696	5.44669
	124.129	1.76201	-0.521299	5.44669
	124.128	1.76203	-0.521207	5.44268
	124.125	1.81121	-0.512728	5.43234
	124.125	1.93798	-0.492221	5.42806
	124.125	2.0396	-0.476084	5.43775
	124.126	2.09675	-0.474941	5.44858
	124.103	2.19239	-0.487804	5.4505
	124.046	2.22922	-0.510544	5.44759
	124	2.06578	-0.518181	5.44571
	123.974	1.86291	-0.49798	5.44595
	123.93	1.91519	-0.484379	5.44673
	123.891	2.16931	-0.493349	5.44696
	123.886	2.33172	-0.495255	5.44679
	123.919	2.32122	-0.491807	5.44663
	123.983	2.26097	-0.497388	5.44663
	124.005	2.28895	-0.4943	5.44668
	123.949	2.4775	-0.48997	5.44671
	123.888	2.71871	-0.504828	5.4467
	123.878	2.82919	-0.515058	5.44668
	123.894	2.75264	-0.49871	5.44668
	123.905	2.57706	-0.485796	5.44669
	123.903	2.51421	-0.501554	5.44669
	123.899	2.64606	-0.523047	5.44669
	123.898	2.78799	-0.52021	5.44669
	123.899	2.81076	-0.486781	5.44669
	123.9	2.77147	-0.44628	5.44669
	123.9	2.74717	-0.43684	5.44669
	123.899	2.751	-0.470205	5.44669
	123.899	2.81044	-0.514778	5.44669
	123.877	2.98933	-0.525903	5.44669
	123.82	3.16613	-0.499661	5.44669
	123.773	3.14688	-0.47446	5.44669
	123.748	3.07127	-0.463737	5.44669
	123.726	3.14408	-0.450957	5.44669
	123.745	3.2661	-0.446685	5.44669
	123.763	3.30157	-0.472617	5.44669
	123.72	3.27468	-0.512281	5.44669
	123.666	3.30025	-0.523999	5.44669
	123.654	3.47593	-0.499751	5.44669
	123.668	3.7126	-0.475174	5.44669
	123.677	3.82576	-0.464004	5.44669
	123.677	3.80113	-0.458686	5.44669
	123.673	3.75252	-0.474686	5.44669
	123.672	3.7904	-0.501277	5.44669
	123.672	3.92977	-0.501708	5.44669
	123.673	4.04069	-0.491642	5.44669
	123.673	4.09726	-0.502888	5.44669
	123.673	4.18936	-0.52152	5.44669
	123.673	4.27409	-0.519095	5.44669
	123.673	4.28735	-0.494728	5.44669
	123.673	4.31363	-0.474863	5.44669
	123.673	4.47556	-0.473538	5.44669
	123.673	4.75544	-0.48765	5.44669
	123.673	4.99776	-0.503108	5.44669
	123.673	5.07789	-0.498133	5.44669
	123.651	5.08688	-0.481665	5.44669
	123.593	5.21949	-0.475128	5.44669
	123.569	5.49352	-0.485891	5.44669
	123.601	5.74384	-0.509675	5.44669
	123.604	5.82941	-0.518497	5.44669
	123.568	5.78865	-0.498422	5.44669
	123.526	5.79231	-0.476581	5.44669
	123.472	5.96401	-0.472937	5.44669
	123.435	6.25604	-0.478916	5.44669
	123.433	6.54916	-0.482675	5.44669
	123.445	6.75242	-0.489988	5.44669
	123.451	6.86094	-0.500832	5.44669
	123.449	7.00192	-0.496347	5.44669
	123.446	7.19654	-0.481726	5.44669
	123.446	7.35391	-0.475788	5.44669
	123.446	7.51817	-0.486146	5.44669
	123.447	7.70514	-0.509547	5.44669
	123.447	7.85102	-0.526224	5.44669
	123.447	8.01319	-0.518691	5.44669
	123.447	8.20336	-0.492886	5.44669
	123.447	8.35133	-0.474235	5.44669
	123.447	8.51323	-0.473929	5.44669
	123.447	8.75175	-0.488037	5.44669
	123.447	9.02623	-0.503131	5.44669
	123.447	9.24076	-0.490134	5.44669
	123.424	9.36063	-0.461318	5.44669
	123.345	9.50236	-0.466758	5.44669
	123.263	9.74245	-0.497062	5.44669
	123.271	10.0248	-0.494896	5.44669
	123.305	10.2912	-0.457559	5.44669
	123.273	10.5854	-0.438625	5.44669
	123.218	10.9539	-0.459064	5.44669
	123.201	11.2542	-0.484617	5.44669
	123.214	11.3872	-0.497551	5.44669
	123.224	11.5055	-0.511131	5.44669
	123.224	11.6822	-0.522824	5.44669
	123.221	11.8402	-0.516703	5.44669
	123.219	12.0111	-0.48539	5.44669
	123.22	12.2498	-0.454814	5.44669
	123.221	12.5704	-0.465768	5.44669
	123.221	12.9595	-0.506838	5.44669
	123.22	13.3083	-0.532073	5.44669
	123.22	13.5603	-0.522064	5.44669
	123.22	13.7281	-0.492213	5.44669
	123.22	13.8367	-0.472753	5.44669
	123.22	13.9904	-0.473548	5.44669
	123.22	14.2395	-0.488404	5.44669
	123.22	14.5213	-0.511291	5.44669
	123.22	14.7844	-0.526151	5.44669
	123.198	15.0281	-0.525912	5.44669
	123.141	15.2213	-0.520795	5.44669
	123.117	15.3432	-0.518778	5.44669
	123.148	15.4934	-0.519759	5.44669
	123.151	15.6871	-0.520888	5.44669
	123.116	15.8408	-0.521012	5.44669
	123.074	16.0039	-0.520663	5.44669
	123.02	16.1916	-0.520473	5.44669
	122.982	16.3383	-0.520517	5.44669
	122.981	16.5497	-0.512733	5.44669
	122.993	16.9156	-0.484597	5.44669
	122.998	17.2426	-0.455901	5.44669
	122.996	17.3382	-0.466507	5.44669
	122.994	17.3252	-0.506761	5.44669
	122.993	17.4433	-0.523908	5.44669
	122.994	17.7192	-0.501683	5.44669
	122.994	18.0738	-0.483888	5.44669
	122.994	18.4639	-0.499696	5.44669
	122.994	18.801	-0.522947	5.44669
	122.994	19.0478	-0.528699	5.44669
	122.994	19.2176	-0.523102	5.44669
	122.994	19.3289	-0.510884	5.44669
	122.994	19.483	-0.482903	5.44669
	122.994	19.6821	-0.447978	5.44669
	122.994	19.7875	-0.438931	5.44669
	122.994	19.8222	-0.470477	5.44669
	122.994	19.9566	-0.514149	5.44669
	122.972	20.173	-0.525543	5.44669
	122.914	20.3416	-0.499734	5.44669
	122.868	20.5028	-0.482489	5.44669
	122.842	20.7337	-0.499803	5.44669
	122.821	21.0052	-0.523489	5.44669
	122.84	21.2212	-0.528888	5.44669
	122.858	21.3427	-0.522989	5.44669
	122.815	21.4846	-0.510769	5.44669
	122.761	21.7242	-0.490766	5.44669
	122.749	22.0554	-0.484041	5.44669
	122.763	22.4487	-0.50365	5.44669
	122.772	22.7463	-0.52455	5.44669
	122.772	22.8692	-0.520094	5.44669
	122.768	22.9843	-0.486199	5.44669
	122.766	23.1633	-0.446077	5.44669
	122.767	23.3233	-0.436962	5.44669
	122.768	23.4943	-0.470328	5.44669
	122.768	23.6831	-0.514786	5.44669
	122.768	23.8274	-0.533733	5.44669
	122.768	23.9882	-0.519926	5.44669
	122.768	24.2276	-0.490726	5.44669
	122.768	24.5028	-0.480761	5.44669
	122.768	24.7174	-0.494418	5.44669
	122.768	24.837	-0.49699	5.44669
	122.768	24.9786	-0.492154	5.44669
	122.768	25.1695	-0.504787	5.44669
	122.768	25.3251	-0.522135	5.44669
	122.768	25.49	-0.526548	5.44669
	122.768	25.6778	-0.52249	5.44669
	122.768	25.8238	-0.519262	5.44669
	122.768	26.035	-0.51936	5.44669
	122.768	26.4009	-0.520548	5.44669
	122.768	26.7281	-0.521012	5.44669
	122.768	26.8729	-0.520784	5.44268
	122.768	27.0358	-0.520523	5.43234
	122.768	27.3824	-0.520495	5.42806
	122.768	27.7186	-0.520576	5.43775
	122.768	27.8741	-0.52062	5.44858
	122.768	28.0383	-0.52061	5.4505
	122.768	28.4307	-0.52059	5.44759
	122.746	28.9903	-0.520585	5.44571
	122.666	29.5013	-0.512719	5.44595
	122.562	29.7792	-0.492438	5.44673
	122.513	29.8539	-0.484049	5.44696
	122.523	30.0054	-0.503059	5.44679
	122.544	30.3721	-0.5243	5.44663
	122.572	30.7208	-0.528071	5.44663
	122.624	30.8744	-0.522358	5.44668
	122.643	31.0333	-0.518666	5.44671
	122.59	31.3751	-0.511286	5.4467
	122.531	31.7107	-0.49252	5.44668
	122.521	31.8676	-0.476722	5.44668
	122.537	31.9835	-0.475102	5.44669
	122.547	32.249	-0.487645	5.44669
	122.545	32.7066	-0.51042	5.44669
	122.541	33.1604	-0.526056	5.44669
	122.54	33.3918	-0.526182	5.44669
	122.541	33.5074	-0.520941	5.44669
	122.542	33.6987	-0.518744	5.44669
	122.542	34.0195	-0.511822	5.44669
	122.542	34.4255	-0.492717	5.44669
	122.541	34.7814	-0.476614	5.44669
	122.541	35.0303	-0.467116	5.44669
	122.542	35.1944	-0.451609	5.44669
	122.542	35.3025	-0.445757	5.44669
	122.542	35.4573	-0.471997	5.44669
	122.542	35.707	-0.512351	5.44669
	122.542	35.9887	-0.524248	5.44669
	122.542	36.2515	-0.499831	5.44669
	122.542	36.5444	-0.48299	5.44669
	122.542	36.9628	-0.492108	5.44669
	122.542	37.4399	-0.487358	5.44669
	122.519	37.7521	-0.464081	5.44669
	122.439	37.8038	-0.468903	5.44669
	122.336	37.778	-0.496978	5.44669
	122.309	37.9065	-0.494099	5.44669
	122.399	38.1912	-0.457254	5.44669
	122.501	38.4966	-0.438781	5.44669
	122.476	38.7569	-0.467108	5.44669
	122.379	38.991	-0.504919	5.44669
	122.384	39.2304	-0.498015	5.44669
	122.471	39.4812	-0.456065	5.44669
	122.469	39.6858	-0.43689	5.44669
	122.364	39.8099	-0.466739	5.44669
	122.288	39.957	-0.513307	5.44669
	122.287	40.1978	-0.534389	5.44669
	122.313	40.4785	-0.528598	5.44669
	122.324	40.7441	-0.518984	5.44669
	122.32	40.9892	-0.509193	5.44669
	122.314	41.2313	-0.491529	5.44669
	122.313	41.5286	-0.484921	5.44669
	122.315	41.9562	-0.503747	5.44669
	122.316	42.4356	-0.524278	5.44669
	122.316	42.7947	-0.527817	5.44669
	122.293	43.0206	-0.52226	5.44669
	122.213	43.2232	-0.518715	5.44669
	122.132	43.5111	-0.519212	5.44669
	122.14	43.8997	-0.520681	5.44669
	122.174	44.2599	-0.513249	5.44669
	122.141	44.5661	-0.492626	5.44669
	122.086	44.9079	-0.483939	5.44669
	122.07	45.2423	-0.502946	5.44669
	122.082	45.5544	-0.524292	5.44669
	122.093	45.957	-0.528107	5.44669
	122.093	46.4702	-0.522376	5.44669
	122.089	46.9585	-0.518661	5.44669
	122.088	47.2925	-0.519148	5.44669
	122.088	47.505	-0.520674	5.44669
	122.089	47.7111	-0.52114	5.44669
	122.089	48.0051	-0.520793	5.44669
	122.089	48.4442	-0.512611	5.44669
	122.067	48.9296	-0.492319	5.44669
	122.009	49.2871	-0.476167	5.44669
	121.963	49.5102	-0.474941	5.44669
	121.96	49.7123	-0.479904	5.44669
	121.996	49.9517	-0.474506	5.44669
	122.06	50.214	-0.461357	5.44669
	122.104	50.5218	-0.472064	5.44669
	122.105	50.8974	-0.507099	5.44669
	122.09	51.2451	-0.529937	5.44669
	122.061	51.5015	-0.528946	5.44669
	121.984	51.7208	-0.520713	5.44669
	121.884	51.9555	-0.509794	5.44669
	121.835	52.2097	-0.491166	5.44669
	121.844	52.5158	-0.484556	5.44669
	121.865	52.8936	-0.503723	5.44669
	121.87	53.1936	-0.524398	5.44669
	121.865	53.3231	-0.527875	5.44669
	121.861	53.4401	-0.514371	5.44669
	121.861	53.6667	-0.490531	5.44669
	121.863	54.0014	-0.482662	5.44669
	121.863	54.4007	-0.503156	5.44669
	121.863	54.7488	-0.516963	5.44669
	121.863	55.0461	-0.500104	5.44669
	121.863	55.3885	-0.485703	5.44669
	121.863	55.6771	-0.501019	5.44669
	121.863	55.8144	-0.522856	5.44669
	121.84	55.9879	-0.528191	5.44669
	121.761	56.3908	-0.522922	5.44669
	121.657	56.9022	-0.510989	5.44669
	121.607	57.2832	-0.483011	5.44268
	121.618	57.5561	-0.455856	5.43234
	121.639	57.926	-0.459181	5.42806
	121.644	58.3902	-0.478849	5.43775
	121.639	58.7143	-0.487272	5.44858
	121.635	58.8247	-0.484025	5.4505
	121.635	58.9255	-0.487576	5.44759
	121.636	59.1521	-0.507211	5.44571
	121.637	59.4926	-0.524735	5.44595
	121.637	59.8943	-0.526769	5.44673
	121.636	60.2906	-0.521657	5.44696
	121.636	60.7133	-0.510964	5.44679
	121.636	61.108	-0.48345	5.44663
	121.636	61.3274	-0.456049	5.44663
	121.636	61.4589	-0.466976	5.44668
	121.636	61.6613	-0.499034	5.44671
	121.636	61.9809	-0.503517	5.4467
	121.636	62.4318	-0.493198	5.44668
	121.636	62.913	-0.502897	5.44668
	121.636	63.2645	-0.520971	5.44669
	121.636	63.4866	-0.526732	5.44669
	121.636	63.6904	-0.51511	5.44669
	121.636	63.9801	-0.491247	5.44669
	121.636	64.369	-0.482699	5.44669
	121.636	64.7287	-0.502917	5.44669
	121.614	65.0346	-0.52472	5.44669
	121.557	65.3765	-0.528297	5.44669
	121.511	65.7602	-0.522304	5.44669
	121.507	66.1991	-0.518563	5.44669
	121.521	66.6541	-0.519133	5.44669
	121.528	66.9992	-0.512831	5.44669
	121.526	67.228	-0.493002	5.44669
	121.5	67.4369	-0.484245	5.44669
	121.442	67.6771	-0.502941	5.44669
	121.397	67.9865	-0.524181	5.44669
	121.394	68.4199	-0.528063	5.44669
	121.408	68.8974	-0.522397	5.44669
	121.415	69.2536	-0.518685	5.44669
	121.413	69.479	-0.519151	5.44669
	121.409	69.6825	-0.520666	5.44669
	121.409	69.9709	-0.521136	5.44669
	121.41	70.4086	-0.512923	5.44669
	121.41	70.9446	-0.492328	5.44669
	121.41	71.4299	-0.48393	5.44669
	121.41	71.7054	-0.495178	5.44669
	121.41	71.7883	-0.496182	5.44669
	121.41	71.944	-0.483674	5.44669
	121.41	72.3096	-0.476664	5.44669
	121.41	72.7055	-0.48582	5.44669
	121.41	72.9854	-0.5091	5.44669
	121.41	73.1481	-0.526152	5.44669
	121.41	73.2447	-0.518821	5.44669
	121.41	73.3951	-0.492965	5.44669
	121.388	73.6471	-0.482093	5.44669
	121.308	73.9314	-0.502051	5.44669
	121.227	74.1452	-0.524573	5.44669
	121.257	74.2121	-0.528543	5.44669
	121.349	74.2257	-0.514588	5.44669
	121.362	74.4142	-0.482514	5.44669
	121.31	74.8161	-0.454368	5.44669
	121.258	75.1662	-0.458734	5.44669
	121.205	75.2585	-0.479191	5.44669
	121.172	75.1868	-0.495444	5.44669
	121.172	75.1753	-0.512185	5.44669
	121.183	75.3517	-0.524016	5.44669
	121.188	75.6019	-0.524699	5.44669
	121.208	75.7205	-0.513175	5.44669
	121.263	75.7425	-0.491159	5.44669
	121.286	75.8669	-0.48335	5.44669
	121.233	76.0836	-0.503221	5.44669
	121.174	76.2559	-0.524616	5.44669
	121.163	76.4185	-0.528145	5.44669
	121.179	76.6487	-0.522277	5.44669
	121.189	76.9194	-0.518606	5.44669
	121.188	77.1845	-0.511289	5.44669
	121.184	77.4331	-0.492543	5.44669
	121.182	77.6767	-0.484601	5.44669
	121.183	77.9242	-0.503253	5.44669
	121.184	78.1259	-0.524185	5.44669
	121.184	78.25	-0.520083	5.44669
	121.161	78.3981	-0.494194	5.44669
	121.104	78.5902	-0.474289	5.44669
	121.08	78.7439	-0.473487	5.44669
	121.134	78.9076	-0.487833	5.44669
	121.172	79.1448	-0.511073	5.44669
	121.103	79.4181	-0.526263	5.44669
	120.983	79.6818	-0.526036	5.44669
	120.945	79.9288	-0.512936	5.44669
	121.037	80.1724	-0.482713	5.44669
	121.144	80.4203	-0.455038	5.44669
	121.142	80.6714	-0.458944	5.44669
	121.079	80.9714	-0.479041	5.44669
	121.027	81.3478	-0.495307	5.44669
	120.979	81.6986	-0.512181	5.44669
	120.947	82.0052	-0.524063	5.44669
	120.946	82.3505	-0.52472	5.44669
	120.957	82.6371	-0.521038	5.44669
	120.961	82.7725	-0.511433	5.44669
	120.959	82.8968	-0.491738	5.44669
	120.957	83.1243	-0.484212	5.44669
	120.957	83.4076	-0.503376	5.44669
	120.957	83.6297	-0.524375	5.44669
	120.958	83.7005	-0.520118	5.44669
	120.958	83.7127	-0.486271	5.44669
	120.957	83.8501	-0.453969	5.44669
	120.957	84.0757	-0.465101	5.44669
	120.957	84.2471	-0.498988	5.44669
	120.957	84.4062	-0.496293	5.44669
	120.957	84.6352	-0.46533	5.44669
	120.957	84.9067	-0.466243	5.44669
	120.957	85.1725	-0.495419	5.44669
	120.957	85.4211	-0.502262	5.44669
	120.935	85.6154	-0.493957	5.44669
	120.878	85.736	-0.503661	5.44669
	120.854	85.8852	-0.521021	5.44669
	120.908	86.1282	-0.526482	5.44669
	120.968	86.4091	-0.514987	5.44669
	120.956	86.6247	-0.491285	5.44669
	120.86	86.7427	-0.482758	5.44669
	120.746	86.9325	-0.495058	5.44669
	120.698	87.2995	-0.488678	5.44669
	120.713	87.6348	-0.463586	5.44669
	120.735	87.7825	-0.468227	5.44669
	120.739	87.8947	-0.496871	5.44669
	120.733	88.0635	-0.502165	5.44669
	120.729	88.2204	-0.48553	5.44669
	120.73	88.4428	-0.467436	5.44669
	120.731	88.8097	-0.456435	5.44669
	120.732	89.1332	-0.472522	5.44669
	120.754	89.2269	-0.509041	5.44669
	120.811	89.2144	-0.530588	5.44669
	120.835	89.3335	-0.520657	5.44669
	120.781	89.5603	-0.48428	5.44669
	120.721	89.7387	-0.452943	5.44669
	120.71	89.9495	-0.465379	5.44669
	120.726	90.3038	-0.50734	5.44669
	120.737	90.6262	-0.532422	5.44669
	120.735	90.7732	-0.522032	5.44669
	120.731	90.8895	-0.492075	5.44669
	120.73	91.0604	-0.480578	5.44669
	120.731	91.2166	-0.501733	5.44669
	120.731	91.3888	-0.524978	5.44669
	120.732	91.5795	-0.528826	5.44669
	120.731	91.7242	-0.514563	5.44669
	120.731	91.8845	-0.482403	5.44669
	120.731	92.1235	-0.45433	5.44669
	120.731	92.448	-0.466629	5.44669
	120.731	92.8386	-0.50737	5.44669
	120.731	93.1375	-0.531991	5.44669
	120.731	93.2619	-0.529711	5.44669
	120.731	93.3772	-0.512433	5.44669
	120.731	93.5557	-0.489066	5.44669
	120.731	93.6662	-0.482737	5.44669
	120.731	93.7105	-0.503708	5.44669
	120.731	93.847	-0.525038	5.44669
	120.731	94.0609	-0.528149	5.44669
	120.731	94.2277	-0.522129	5.44669
	120.731	94.389	-0.518542	5.44669
	120.731	94.6206	-0.511315	5.44669
	120.731	94.8924	-0.492576	5.44669
	120.731	95.1574	-0.484606	5.44669
	120.709	95.4056	-0.503243	5.44669
	120.629	95.5999	-0.524179	5.44669
	120.526	95.7207	-0.520084	5.44669
	120.498	95.87	-0.494197	5.44669
	120.588	96.113	-0.48216	5.44669
	120.691	96.443	-0.501641	5.44669
	120.666	96.8837	-0.516507	5.44669
	120.569	97.357	-0.500451	5.44669
	120.551	97.6596	-0.48601	5.44669
	120.581	97.7578	-0.493154	5.44669
	120.555	97.9103	-0.494594	5.44669
	120.504	98.2691	-0.491599	5.44669
	120.488	98.6633	-0.505407	5.44669
	120.498	98.9941	-0.522592	5.44669
	120.508	99.3341	-0.526519	5.44669
	120.509	99.6098	-0.522315	5.44669
	120.505	99.7426	-0.511329	5.44669
	120.504	99.9188	-0.49124	5.44669
	120.504	100.324	-0.47617	5.44669
	120.505	100.885	-0.475326	5.44669
	120.505	101.392	-0.487935	5.44669
	120.505	101.717	-0.502591	5.44669
	120.505	101.968	-0.489945	5.44669
	120.483	102.349	-0.461431	5.44669
	120.403	102.875	-0.466872	5.44669
	120.299	103.376	-0.50494	5.44669
	120.25	103.711	-0.530885	5.44669
	120.26	103.969	-0.530111	5.44669
	120.281	104.348	-0.520864	5.44669
	120.286	104.871	-0.517314	5.44669
	120.281	105.372	-0.51125	5.44669
	120.277	105.708	-0.492986	5.44669
	120.277	105.966	-0.4848	5.44669
	120.279	106.296	-0.503179	5.44669
	120.279	106.643	-0.524083	5.44669
	120.279	106.965	-0.527937	5.44669
	120.279	107.317	-0.522379	5.44669
	120.278	107.651	-0.518722	5.44669
	120.279	107.959	-0.519173	5.44669
	120.279	108.36	-0.520662	5.44669
	120.279	108.874	-0.521126	5.44669
	120.279	109.363	-0.51292	5.44669
	120.279	109.697	-0.48446	5.44669
	120.279	109.959	-0.455777	5.44669
	120.256	110.341	-0.466504	5.44669
	120.177	110.814	-0.498933	5.44669
	120.095	111.187	-0.503642	5.44669
	120.125	111.47	-0.485416	5.44669
	120.217	111.847	-0.466863	5.44669
	120.208	112.31	-0.456236	5.44669
	120.099	112.681	-0.472642	5.44669
	120.045	112.966	-0.509163	5.44669
	120.126	113.296	-0.530596	5.44669
	120.234	113.633	-0.528488	5.44669
	120.215	113.901	-0.520287	5.44669
	120.096	114.129	-0.517649	5.44669
	120.019	114.363	-0.519466	5.44669
	120.024	114.614	-0.513296	5.44669
	120.052	114.87	-0.493078	5.44669
	120.062	115.122	-0.476241	5.44669
	120.057	115.37	-0.474703	5.44669
	120.05	115.618	-0.487649	5.44669
	120.05	115.868	-0.510564	5.44669
	120.052	116.118	-0.518245	5.44669
	120.053	116.368	-0.498	5.44669
	120.053	116.617	-0.484365	5.44669
	120.052	116.916	-0.501206	5.44669
	120.052	117.292	-0.52341	5.44669
	120.052	117.644	-0.528356	5.44669
	120.052	117.901	-0.514923	5.44669
	120.052	118.12	-0.482721	5.44669
	120.052	118.354	-0.446464	5.4507
	120.03	118.608	-0.438362	5.46104
	119.973	118.914	-0.470777	5.46531
	119.926	119.292	-0.514476	5.45562
	119.901	119.641	-0.525573	5.4448
	119.88	119.897	-0.49963	5.44287
	119.898	120.116	-0.482435	5.44579
	119.916	120.351	-0.499817	5.44767
	119.873	120.605	-0.515644	5.44742
	119.841	120.911	-0.500738	5.44664
	119.887	121.289	-0.486437	5.44641
	119.924	121.589	-0.501101	5.44658
	119.88	121.718	-0.52263	5.44674
	119.819	121.885	-0.520196	5.44675
	119.805	122.238	-0.486924	5.44669
	119.82	122.625	-0.454215	5.44667
	119.831	122.906	-0.457102	5.44668
	119.83	123.121	-0.478562	5.44669
	119.826	123.345	-0.495761	5.44669
	119.825	123.597	-0.504671	5.44669
	119.825	123.905	-0.495897	5.44669
	119.826	124.334	-0.488042	5.44669
	119.826	124.81	-0.503452	5.44669
	119.826	125.167	-0.523037	5.44669
	119.826	125.394	-0.51953	5.44669
	119.826	125.597	-0.494371	5.44669
	119.826	125.885	-0.48243	5.44669
	119.826	126.274	-0.501693	5.44669
	119.826	126.634	-0.524303	5.44669
	119.826	126.891	-0.528557	5.44669
	119.826	127.106	-0.522561	5.44669
	119.826	127.339	-0.518578	5.44669
	119.826	127.544	-0.519048	5.44669
	119.826	127.725	-0.520661	5.44669
	119.826	128.05	-0.52117	5.44669
	119.826	128.469	-0.52081	5.44669
	119.826	128.731	-0.520478	5.44669
	119.826	128.871	-0.520467	5.44669
	119.826	129.062	-0.52058	5.44669
	119.826	129.325	-0.520632	5.44669
	119.826	129.551	-0.520613	5.44669
	119.826	129.68	-0.520587	5.44669
	119.826	129.822	-0.520583	5.44669
	119.826	130.058	-0.52059	5.44669
	119.826	130.389	-0.512724	5.44669
	119.826	130.832	-0.484568	5.44669
	119.826	131.306	-0.455892	5.44669
	119.826	131.657	-0.466513	5.44669
	119.826	131.931	-0.506767	5.44669
	119.804	132.263	-0.531779	5.44669
	119.724	132.604	-0.529837	5.44669
	119.643	132.923	-0.520432	5.44669
	119.651	133.277	-0.51723	5.44669
	119.685	133.612	-0.51924	5.44669
	119.652	133.92	-0.521221	5.44669
	119.597	134.271	-0.521336	5.44669
	119.581	134.609	-0.520681	5.44669
	119.593	134.919	-0.520365	5.44669
	119.604	135.27	-0.520466	5.44669
	119.604	135.607	-0.512749	5.44669
	119.6	135.868	-0.492493	5.44669
	119.598	136.093	-0.484061	5.44669
	119.599	136.378	-0.503045	5.44669
	119.6	136.757	-0.524289	5.44669
	119.6	137.065	-0.520201	5.44669
	119.6	137.198	-0.486336	5.44669
	119.6	137.313	-0.453967	5.44669
	119.6	137.538	-0.465077	5.44669
	119.6	137.872	-0.506849	5.44669
	119.6	138.272	-0.532324	5.44669
	119.6	138.571	-0.530036	5.44669
	119.6	138.693	-0.520321	5.44669
	119.6	138.807	-0.517113	5.44669
	119.6	138.986	-0.51923	5.44669
	119.6	139.097	-0.521258	5.44669
	119.6	139.092	-0.521355	5.44669
	119.6	139.102	-0.520675	5.44669
	119.6	139.263	-0.512485	5.44669
	119.6	139.549	-0.492308	5.44669
	119.6	139.843	-0.484078	5.44669
	119.6	140.049	-0.503117	5.44669
	119.6	140.158	-0.524314	5.44669
	119.577	140.347	-0.528056	5.44669
	119.498	140.717	-0.522347	5.44669
	119.394	141.103	-0.510796	5.44669
	119.344	141.377	-0.491005	5.44669
	119.377	141.541	-0.484132	5.44669
	119.456	141.64	-0.503603	5.44669
	119.485	141.841	-0.524498	5.44669
	119.425	142.219	-0.52796	5.44669
	119.361	142.604	-0.514371	5.44669
	119.351	142.875	-0.48263	5.44669
	119.368	143.038	-0.454494	5.44669
	119.379	143.138	-0.466616	5.44669
	119.378	143.338	-0.499436	5.44669
	119.373	143.717	-0.495942	5.44669
	119.372	144.102	-0.465024	5.44669
	119.373	144.373	-0.466239	5.44669
	119.374	144.585	-0.503397	5.44669
	119.374	144.811	-0.530464	5.44669
	119.373	145.015	-0.530483	5.44669
	119.373	145.148	-0.513299	5.44669
	119.373	145.299	-0.481283	5.44669
	119.373	145.538	-0.45431	5.44669
	119.373	145.866	-0.467018	5.44669
	119.373	146.258	-0.50754	5.44669
	119.373	146.556	-0.531924	5.44669
	119.351	146.68	-0.529622	5.44669
	119.294	146.795	-0.520291	5.44669
	119.27	147.023	-0.517247	5.44669
	119.324	147.31	-0.519297	5.44669
	119.384	147.582	-0.521238	5.44669
	119.395	147.828	-0.521323	5.44669
	119.356	148.068	-0.520669	5.44669
	119.288	148.315	-0.520364	5.44669
	119.244	148.518	-0.52047	5.44669
	119.244	148.643	-0.520622	5.44669
	119.282	148.791	-0.520648	5.44669
	119.346	149.032	-0.520605	5.44669
	119.366	149.312	-0.520578	5.44669
	119.287	149.528	-0.520582	5.44669
	119.191	149.647	-0.512722	5.44669
	119.193	149.787	-0.48457	5.44669
	119.23	150.027	-0.455893	5.44669
	119.2	150.31	-0.466513	5.44669
	119.146	150.527	-0.506766	5.44669
	119.128	150.646	-0.531779	5.44669
	119.14	150.786	-0.529837	5.44669
	119.151	150.976	-0.520432	5.44669
	119.151	151.132	-0.50936	5.44669
	119.148	151.298	-0.483213	5.44669
	119.146	151.485	-0.448649	5.44669
	119.146	151.631	-0.431232	5.44669
	119.147	151.793	-0.442155	5.44669
	119.147	152.032	-0.477473	5.4507
	119.147	152.356	-0.515885	5.46104
	119.147	152.747	-0.523775	5.46531
	119.147	153.046	-0.490505	5.45562
	119.147	153.17	-0.446522	5.4448
	119.147	153.286	-0.43561	5.44287
	119.147	153.464	-0.469602	5.44579
	119.147	153.624	-0.507092	5.44767
	119.147	153.844	-0.498039	5.44742
	119.147	154.209	-0.463173	5.44664
	119.147	154.582	-0.464717	5.44641
	119.147	154.852	-0.503417	5.44658
	119.147	155.019	-0.531013	5.44674
	119.147	155.071	-0.530706	5.44675
	119.147	155.096	-0.521068	5.44669
	119.147	155.245	-0.517188	5.44667
	119.147	155.471	-0.511125	5.44668
	119.147	155.638	-0.492978	5.44669
	119.147	155.796	-0.484841	5.44669
	119.147	156.025	-0.503199	5.44669
	119.147	156.298	-0.524077	5.44669
	119.147	156.564	-0.520057	5.44669
	119.147	156.812	-0.494222	5.44669
	119.147	157.006	-0.48218	5.44669
	119.147	157.127	-0.501641	5.44669
	119.147	157.276	-0.52437	5.44669
	119.147	157.519	-0.528604	5.44669
	119.147	157.8	-0.522557	5.44669
	119.147	158.015	-0.510689	5.44669
	119.125	158.133	-0.490886	5.44669
	119.067	158.323	-0.476249	5.44669
	119.021	158.69	-0.475485	5.44669
	119.018	159.026	-0.487973	5.44669
	119.032	159.173	-0.510422	5.44669
	119.017	159.285	-0.52594	5.44669
	118.957	159.454	-0.526133	5.44669
	118.908	159.611	-0.520962	5.44669
	118.903	159.784	-0.51877	5.44669
	118.918	160.024	-0.519696	5.44669
	118.926	160.296	-0.520865	5.44669
	118.924	160.557	-0.513154	5.44669
	118.943	160.804	-0.492521	5.44669
	118.999	161.049	-0.476058	5.44669
	119.024	161.297	-0.474824	5.44669
	118.971	161.499	-0.487764	5.44669
	118.911	161.622	-0.510569	5.44669
	118.9	161.77	-0.526076	5.44669
	118.916	162.012	-0.526137	5.44669
	118.926	162.292	-0.520916	5.44669
	118.925	162.558	-0.518749	5.44669
	118.921	162.803	-0.519704	5.44669
	118.919	163.045	-0.520875	5.44669
	118.92	163.293	-0.513156	5.44669
	118.921	163.495	-0.492518	5.44669
	118.921	163.62	-0.483927	5.44669
	118.921	163.768	-0.50298	5.44669
	118.921	163.959	-0.516439	5.44669
	118.921	164.113	-0.499947	5.44669
	118.921	164.326	-0.485823	5.44669
	118.921	164.739	-0.501125	5.44669
	118.921	165.241	-0.522858	5.44669
	118.921	165.614	-0.528154	5.44669
	118.921	165.887	-0.522905	5.44669
	118.921	166.211	-0.518866	5.44669
	118.921	166.549	-0.511175	5.44669
	118.921	166.821	-0.492402	5.44669
	118.921	167.049	-0.484583	5.44669
	118.921	167.283	-0.495425	5.44669
	118.921	167.533	-0.496054	5.44669
	118.921	167.789	-0.491404	5.44669
	118.921	168.041	-0.504806	5.44669
	118.921	168.338	-0.52241	5.44669
	118.899	168.713	-0.526657	5.44669
	118.819	169.064	-0.522438	5.44669
	118.738	169.372	-0.511331	5.44669
	118.745	169.766	-0.491197	5.44669
	118.78	170.278	-0.484022	5.44669
	118.747	170.768	-0.495618	5.44669
	118.692	171.104	-0.496334	5.44669
	118.676	171.365	-0.491452	5.44669
	118.688	171.698	-0.504727	5.44669
	118.698	172.044	-0.522359	5.44669
	118.699	172.364	-0.526664	5.44669
	118.673	172.766	-0.522458	5.44669
	118.613	173.276	-0.511337	5.44669
	118.59	173.763	-0.491192	5.44669
	118.645	174.098	-0.484018	5.44669
	118.705	174.36	-0.503489	5.44669
	118.694	174.693	-0.524491	5.44669
	118.62	175.039	-0.527998	5.44669
	118.563	175.31	-0.52226	5.44669
	118.561	175.536	-0.51078	5.44669
	118.602	175.818	-0.483159	5.44669
	118.668	176.245	-0.455992	5.44669
	118.688	176.779	-0.467056	5.44669
	118.608	177.267	-0.499088	5.44669
	118.49	177.594	-0.503511	5.44669
	118.434	177.852	-0.493176	5.44669
	118.447	178.236	-0.50289	5.44669
	118.472	178.76	-0.520976	5.4507
	118.477	179.259	-0.526737	5.46104
	118.471	179.594	-0.51511	5.46531
	118.466	179.852	-0.491245	5.45562
	118.466	180.232	-0.474827	5.4448
	118.468	180.706	-0.474762	5.44287
	118.469	181.08	-0.488176	5.44579
	118.469	181.363	-0.510764	5.44767
	118.468	181.74	-0.518141	5.44742
	118.468	182.253	-0.490015	5.44664
	118.468	182.75	-0.448327	5.44641
	118.468	183.088	-0.428671	5.44658
	118.468	183.348	-0.441196	5.44674
	118.468	183.728	-0.477981	5.44675
	118.468	184.25	-0.516438	5.44669
	118.468	184.799	-0.531697	5.44667
	118.468	185.311	-0.526356	5.44668
	118.468	185.798	-0.519001	5.44669
	118.468	186.238	-0.517868	5.44669
	118.446	186.562	-0.520015	5.44669
	118.366	186.836	-0.521319	5.44669
	118.263	187.178	-0.521102	5.44669
	118.235	187.524	-0.520547	5.44669
	118.326	187.841	-0.520392	5.44669
	118.428	188.241	-0.520525	5.44669
	118.403	188.752	-0.520635	5.44669
	118.306	189.24	-0.520634	5.44669
	118.288	189.575	-0.512724	5.44669
	118.318	189.837	-0.484552	5.44669
	118.292	190.169	-0.455885	5.44669
	118.242	190.516	-0.466516	5.44669
	118.225	190.836	-0.50677	5.44669
	118.235	191.189	-0.531779	5.44669
	118.245	191.523	-0.521965	5.44669
	118.246	191.831	-0.484405	5.44669
	118.242	192.232	-0.45253	5.44669
	118.241	192.746	-0.457291	5.44669
	118.241	193.235	-0.47924	5.44669
	118.242	193.569	-0.495978	5.44669
	118.242	193.83	-0.512391	5.44669
	118.242	194.212	-0.523912	5.44669
	118.242	194.735	-0.516711	5.44669
	118.242	195.234	-0.492878	5.44669
	118.242	195.57	-0.474935	5.44669
	118.242	195.779	-0.474225	5.44669
	118.242	195.983	-0.487913	5.44669
	118.242	196.277	-0.510844	5.44669
	118.242	196.717	-0.526139	5.44669
	118.242	197.203	-0.526066	5.44669
	118.242	197.56	-0.520864	5.44669
	118.242	197.832	-0.510882	5.44669
	118.242	198.161	-0.491568	5.44669
	118.242	198.453	-0.484337	5.44669
	118.242	198.597	-0.503489	5.44669
	118.242	198.772	-0.524377	5.44669
	118.242	199.124	-0.520079	5.44669
	118.242	199.507	-0.486254	5.44669
	118.22	199.787	-0.453976	5.44669
	118.162	199.954	-0.45724	5.44669
	118.138	200.101	-0.478704	5.44669
	118.192	200.427	-0.495772	5.44669
	118.23	200.906	-0.512495	5.44669
	118.161	201.3	-0.524029	5.44669
	118.041	201.589	-0.524594	5.44669
	118.004	201.962	-0.520997	5.44669
	118.073	202.421	-0.519331	5.44669
	118.122	202.841	-0.519919	5.44669
	118.075	203.205	-0.520758	5.44669
	118.008	203.51	-0.520901	5.44669
	117.992	203.753	-0.520663	5.44669
	118.009	203.982	-0.520512	5.44669
	118.021	204.275	-0.520534	5.44669
	118.02	204.705	-0.520596	5.44669
	118.016	205.187	-0.520615	5.44669
	118.014	205.596	-0.5206	5.44669
	118.015	205.997	-0.520588	5.44669
	118.016	206.427	-0.512717	5.44669
	118.016	206.825	-0.492436	5.44669
	118.016	207.191	-0.484049	5.44669
	118.016	207.504	-0.50306	5.44669
	118.016	207.799	-0.516429	5.44669
	118.016	208.153	-0.492044	5.44669
	118.016	208.447	-0.457658	5.44669
	118.016	208.583	-0.456717	5.44669
	118.016	208.704	-0.469305	5.44669
	118.016	208.882	-0.467162	5.44669
	118.016	209.039	-0.476303	5.44669
	118.016	209.209	-0.506805	5.44669
	118.016	209.399	-0.528306	5.44669
	118.016	209.494	-0.528367	5.44669
	118.016	209.528	-0.51318	5.44669
	118.016	209.666	-0.481985	5.44669
	117.993	209.933	-0.454647	5.44669
	117.936	210.228	-0.466909	5.44669
	117.912	210.49	-0.507375	5.44669
	117.966	210.729	-0.531893	5.44669
	118.026	210.92	-0.529668	5.44669
	118.037	211.043	-0.51245	5.44669
	118.021	211.194	-0.489088	5.44669
	117.988	211.437	-0.48274	5.44669
	117.91	211.717	-0.503701	5.44669
	117.81	211.982	-0.525034	5.44669
	117.762	212.276	-0.52815	5.44669
	117.772	212.645	-0.51426	5.44669
	117.814	212.995	-0.490387	5.44669
	117.877	213.255	-0.47477	5.44669
	117.895	213.474	-0.475043	5.44669
	117.837	213.708	-0.488314	5.44669
	117.8	213.962	-0.510722	5.44669
	117.848	214.219	-0.525945	5.44669
	117.888	214.421	-0.518157	5.44669
	117.845	214.542	-0.48489	5.44669
	117.783	214.738	-0.454088	5.44669
	117.768	215.106	-0.465642	5.44669
	117.783	215.44	-0.507043	5.44669
	117.794	215.586	-0.532204	5.44669
	117.794	215.699	-0.529917	5.44669
	117.789	215.917	-0.520314	5.44669
	117.788	216.25	-0.517153	5.44669
	117.789	216.652	-0.519249	5.44669
	117.79	217.001	-0.513381	5.44669
	117.79	217.249	-0.493191	5.44669
	117.789	217.464	-0.484129	5.44669
	117.789	217.749	-0.502825	5.44669
	117.789	218.132	-0.524174	5.44669
	117.789	218.491	-0.528101	5.44669
	117.789	218.75	-0.522416	5.44669
	117.789	218.966	-0.518679	5.44669
	117.789	219.199	-0.519142	5.44669
	117.789	219.453	-0.520664	5.44669
	117.789	219.76	-0.521138	5.44669
	117.789	220.138	-0.512924	5.44669
	117.789	220.487	-0.492328	5.44669
	117.767	220.792	-0.48393	5.44669
	117.71	221.138	-0.503048	5.44669
	117.686	221.474	-0.524338	5.44669
	117.74	221.736	-0.52809	5.44669
	117.8	221.962	-0.514482	5.44669
	117.811	222.197	-0.490501	5.44669
	117.794	222.45	-0.48261	5.44669
	117.784	222.705	-0.503144	5.44669
	117.763	222.907	-0.524847	5.44669
	117.71	223.029	-0.528269	5.44669
	117.665	223.176	-0.522247	5.44669
	117.638	223.417	-0.518549	5.44669
	117.616	223.698	-0.519147	5.44669
	117.657	223.964	-0.520713	5.44669
	117.733	224.258	-0.521157	5.44669
	117.714	224.627	-0.520786	5.44669
	117.606	224.927	-0.512602	5.44669
	117.534	225.06	-0.492318	5.44669
	117.559	225.178	-0.476169	5.44669
	117.642	225.404	-0.474943	5.44669
	117.676	225.738	-0.487774	5.44669
	117.639	226.138	-0.510531	5.44669
	117.631	226.486	-0.526057	5.44669
	117.643	226.783	-0.526143	5.44669
	117.607	227.126	-0.520925	5.44669
	117.559	227.463	-0.518751	5.44669
	117.546	227.728	-0.519701	5.44669
	117.558	227.904	-0.520874	5.44669
	117.567	228.012	-0.521027	5.4507
	117.567	228.212	-0.520674	5.46104
	117.563	228.636	-0.520472	5.46531
	117.562	229.147	-0.512642	5.45562
	117.563	229.52	-0.492446	5.4448
	117.563	229.79	-0.48408	5.44287
	117.563	230.112	-0.503069	5.44579
	117.563	230.451	-0.524293	5.44767
	117.563	230.772	-0.528064	5.44742
	117.563	231.128	-0.522358	5.44664
	117.563	231.413	-0.518668	5.44641
	117.563	231.545	-0.519158	5.44658
	117.563	231.717	-0.520675	5.44674
	117.541	232.121	-0.513266	5.44675
	117.483	232.634	-0.492635	5.44669
	117.437	233.015	-0.483937	5.44667
	117.411	233.238	-0.502942	5.44668
	117.39	233.432	-0.524291	5.44669
	117.431	233.717	-0.520237	5.44669
	117.507	234.107	-0.486351	5.44669
	117.487	234.42	-0.45396	5.44669
	117.38	234.551	-0.465069	5.44669
	117.308	234.713	-0.506848	5.44669
	117.31	235.064	-0.532326	5.44669
	117.359	235.452	-0.530037	5.44669
	117.426	235.733	-0.520321	5.44669
	117.444	235.949	-0.517113	5.44669
	117.385	236.173	-0.51923	5.44669
	117.347	236.424	-0.521258	5.44669
	117.395	236.683	-0.521355	5.44669
	117.436	236.936	-0.520675	5.44669
	117.392	237.184	-0.520356	5.44669
	117.353	237.432	-0.520464	5.44669
	117.417	237.681	-0.520622	5.44669
	117.514	237.931	-0.520651	5.44669
	117.495	238.181	-0.520606	5.44669
	117.38	238.431	-0.512707	5.44669
	117.305	238.68	-0.492426	5.44669
	117.309	238.881	-0.484048	5.44669
	117.337	238.954	-0.503063	5.44669
	117.347	238.976	-0.524302	5.44669
	117.341	239.116	-0.52807	5.44669
	117.335	239.339	-0.522357	5.44669
	117.335	239.509	-0.518666	5.44669
	117.337	239.668	-0.519157	5.44669
	117.337	239.898	-0.520676	5.44669
	117.337	240.218	-0.521137	5.44669
	117.337	240.611	-0.520791	5.44669
	117.337	240.961	-0.512611	5.44669
	117.337	241.212	-0.49232	5.44669
	117.337	241.429	-0.484038	5.44669
	117.337	241.664	-0.503096	5.44669
	117.337	241.92	-0.52432	5.44669
	117.337	242.177	-0.528065	5.44669
	117.337	242.427	-0.522349	5.44669
	117.337	242.724	-0.518664	5.44669
	117.337	243.099	-0.519159	5.44669
	117.337	243.401	-0.520677	5.44669
	117.337	243.533	-0.521137	5.44669
	117.337	243.65	-0.52079	5.44669
	117.337	243.826	-0.520482	5.44669
	117.315	243.985	-0.520475	5.44669
	117.257	244.156	-0.520583	5.44669
	117.233	244.395	-0.52063	5.44669
	117.287	244.715	-0.520611	5.44669
	117.347	245.104	-0.512716	5.44669
	117.358	245.404	-0.492428	5.44669
	117.342	245.529	-0.476175	5.44669
	117.331	245.694	-0.474906	5.44669
	117.333	246.048	-0.487757	5.44669
	117.315	246.436	-0.510537	5.44669
	117.259	246.716	-0.526065	5.44669
	117.234	246.882	-0.526144	5.44669
	117.287	246.98	-0.520922	5.44669
	117.347	247.13	-0.518749	5.44669
	117.336	247.332	-0.519702	5.44669
	117.24	247.44	-0.520874	5.44669
	117.126	247.426	-0.521027	5.44669
	117.1	247.432	-0.520674	5.44669
	117.194	247.596	-0.520472	5.44669
	117.298	247.834	-0.512642	5.44669
	117.294	248.002	-0.492446	5.44669
	117.231	248.154	-0.48408	5.44669
	117.203	248.333	-0.503069	5.44669
	117.212	248.43	-0.524293	5.44669
	117.204	248.469	-0.528064	5.44669
	117.149	248.608	-0.522358	5.44669
	117.099	248.874	-0.518668	5.44669
	117.093	249.168	-0.519158	5.44669
	117.107	249.43	-0.520675	5.44669
	117.115	249.669	-0.521137	5.44669
	117.114	249.91	-0.520791	5.44669
	117.11	250.209	-0.520482	5.44669
	117.109	250.588	-0.520475	5.44669
	117.11	250.941	-0.520583	5.44669
	117.111	251.247	-0.512759	5.44669
	117.111	251.591	-0.492456	5.44669
	117.111	251.927	-0.484042	5.44669
	117.11	252.239	-0.50305	5.44669
	117.11	252.591	-0.524298	5.44669
	117.111	252.879	-0.528073	5.44669
	117.111	253.013	-0.52236	5.44669
	117.111	253.136	-0.518666	5.44669
	117.111	253.363	-0.519156	5.44669
	117.111	253.696	-0.520675	5.44669
	117.111	254.095	-0.521138	5.44669
	117.111	254.443	-0.520791	5.44669
	117.111	254.691	-0.512611	5.44669
	117.111	254.907	-0.49232	5.44669
	117.111	255.143	-0.476167	5.44669
	117.111	255.399	-0.474941	5.44669
	117.111	255.705	-0.487775	5.44669
	117.111	256.132	-0.502661	5.44669
	117.111	256.657	-0.497902	5.44669
	117.111	257.191	-0.489598	5.44669
	117.111	257.695	-0.495521	5.44669
	117.111	258.184	-0.494303	5.44669
	117.111	258.677	-0.490635	5.44669
	117.111	259.177	-0.505106	5.44669
	117.111	259.679	-0.522808	5.44669
	117.111	260.13	-0.526717	5.44669
	117.111	260.453	-0.522321	5.44669
	117.111	260.723	-0.519132	5.44669
	117.111	261.113	-0.519365	5.44669
	117.088	261.635	-0.520597	5.44669
	117.008	262.181	-0.521031	5.44669
	116.927	262.692	-0.520774	5.44669
	116.957	263.179	-0.520513	5.44669
	117.049	263.669	-0.520494	5.44669
	117.062	264.169	-0.52058	5.44669
	117.011	264.671	-0.520622	5.44669
	116.981	265.172	-0.520609	5.44669
	117.008	265.67	-0.520589	5.44669
	117.056	266.169	-0.520585	5.44669
	117.026	266.668	-0.52059	5.44669
	116.923	267.168	-0.520594	5.44669
	116.856	267.667	-0.520594	5.44669
	116.86	268.117	-0.520592	5.44669
	116.884	268.44	-0.520592	5.44669
	116.893	268.711	-0.520592	5.44669
	116.888	269.101	-0.520592	5.44669
	116.883	269.623	-0.512722	5.44669
	116.882	270.12	-0.492437	5.44669
	116.884	270.405	-0.484047	5.44669
	116.885	270.488	-0.503059	5.44669
	116.885	270.64	-0.5243	5.44669
	116.884	271.004	-0.5202	5.44669
	116.884	271.401	-0.494203	5.44669
	116.884	271.682	-0.482121	5.44669
	116.884	271.894	-0.501623	5.44669
	116.884	272.117	-0.524384	5.44669
	116.884	272.319	-0.528616	5.44669
	116.862	272.453	-0.514686	5.44669
	116.804	272.604	-0.4904	5.44669
	116.758	272.844	-0.482495	5.44669
	116.755	273.122	-0.503132	5.44669
	116.791	273.387	-0.524883	5.44669
	116.856	273.633	-0.528289	5.44669
	116.877	273.875	-0.522242	5.44669
	116.82	274.123	-0.51854	5.44669
	116.759	274.375	-0.519145	5.44669
	116.75	274.626	-0.512845	5.44669
	116.766	274.875	-0.493003	5.44669
	116.777	275.125	-0.484241	5.44669
	116.797	275.374	-0.502939	5.44669
	116.828	275.624	-0.516311	5.44669
	116.816	275.824	-0.499908	5.44669
	116.796	275.947	-0.485852	5.44669
	116.815	276.095	-0.501152	5.44669
	116.788	276.337	-0.522859	5.44669
	116.697	276.667	-0.528145	5.44669
	116.634	277.059	-0.522901	5.44669
	116.635	277.356	-0.510997	5.44669
	116.679	277.479	-0.490892	5.44669
	116.745	277.595	-0.484013	5.44669
	116.765	277.823	-0.503594	5.44669
	116.706	278.11	-0.524536	5.44669
	116.646	278.382	-0.52798	5.44669
	116.636	278.628	-0.522236	5.44669
	116.653	278.868	-0.518647	5.44669
	116.664	279.115	-0.519192	5.44669
	116.662	279.318	-0.520697	5.44669
	116.658	279.442	-0.521134	5.44669
	116.656	279.64	-0.520782	5.44669
	116.657	280.057	-0.512608	5.44669
	116.658	280.615	-0.492322	5.44669
	116.658	281.116	-0.476169	5.44669
	116.658	281.44	-0.46707	5.44669
	116.658	281.693	-0.459618	5.44669
	116.658	282.025	-0.473987	5.44669
	116.658	282.375	-0.508524	5.44669
	116.658	282.697	-0.529851	5.44669
	116.658	283.098	-0.528403	5.44669
	116.658	283.558	-0.520517	5.44669
	116.658	283.918	-0.517775	5.44669
	116.658	284.151	-0.519438	5.44669
	116.658	284.357	-0.52111	5.44669
	116.658	284.643	-0.521219	5.44669
	116.658	285.03	-0.520671	5.44669
	116.658	285.341	-0.520402	5.44669
	116.658	285.423	-0.520485	5.44669
	116.658	285.36	-0.520615	5.44669
	116.658	285.357	-0.52064	5.44669
	116.658	285.533	-0.520604	5.44669
	116.658	285.83	-0.52058	5.44669
	116.658	286.123	-0.520583	5.44669
	116.658	286.325	-0.520593	5.44669
	116.658	286.433	-0.520596	5.44669
	116.658	286.574	-0.520594	5.44669
	116.636	286.769	-0.520592	5.44669
	116.578	286.926	-0.520592	5.44669
	116.554	287.09	-0.520592	5.44669
	116.608	287.277	-0.520593	5.44669
	116.668	287.374	-0.520592	5.44669
	116.657	287.409	-0.520592	5.44669
	116.583	287.547	-0.520592	5.44669
	116.549	287.765	-0.520592	5.44669
	116.604	287.933	-0.520592	5.44669
	116.646	288.093	-0.520592	5.44669
	116.601	288.275	-0.520592	5.44669
	116.56	288.42	-0.520592	5.44669
	116.603	288.583	-0.520592	5.44669
	116.664	288.774	-0.520592	5.44669
	116.657	288.922	-0.520592	5.44669
	116.585	289.084	-0.520592	5.44669
	116.527	289.273	-0.520592	5.44669
	116.502	289.372	-0.520592	5.44669
	116.485	289.407	-0.520592	5.44669
	116.505	289.593	-0.520592	5.44669
	116.522	289.987	-0.520592	5.44669
	116.478	290.334	-0.520592	5.44669
	116.424	290.477	-0.520592	5.44669
	116.413	290.583	-0.520592	5.44669
	116.427	290.751	-0.512722	5.44669
	116.436	290.91	-0.492437	5.44669
	116.435	291.084	-0.484047	5.44669
	116.432	291.275	-0.503059	5.44669
	116.43	291.369	-0.5243	5.44669
	116.431	291.403	-0.5202	5.44669
	116.432	291.54	-0.494203	5.44669
	116.432	291.808	-0.482121	5.44669
	116.432	292.103	-0.501623	5.44669
	116.432	292.365	-0.524384	5.44669
	116.432	292.603	-0.528616	5.44669
	116.432	292.844	-0.522557	5.4507
	116.432	293.094	-0.518555	5.46104
	116.432	293.297	-0.51904	5.46531
	116.432	293.421	-0.520666	5.45562
	116.432	293.569	-0.513304	5.4448
	116.432	293.81	-0.484784	5.44287
	116.432	294.09	-0.455776	5.44579
	116.432	294.356	-0.466388	5.44767
	116.432	294.601	-0.506755	5.44742
	116.432	294.843	-0.531819	5.44664
	116.432	295.091	-0.529857	5.44641
	116.432	295.294	-0.520426	5.44658
	116.432	295.369	-0.517221	5.44674
	116.432	295.39	-0.519238	5.44675
	116.432	295.529	-0.521223	5.44669
	116.432	295.753	-0.521338	5.44667
	116.432	295.922	-0.52068	5.44668
	116.432	296.082	-0.520364	5.44669
	116.432	296.262	-0.520465	5.44669
	116.432	296.358	-0.52062	5.44669
	116.432	296.395	-0.520649	5.44669
	116.432	296.534	-0.520606	5.44669
	116.432	296.751	-0.520578	5.44669
	116.432	296.87	-0.520581	5.44669
	116.432	296.854	-0.520593	5.44669
	116.432	296.856	-0.520596	5.44669
	116.432	297.019	-0.520594	5.44669
	116.432	297.307	-0.520591	5.44669
	116.409	297.602	-0.520591	5.44669
	116.352	297.857	-0.520592	5.44669
	116.328	298.092	-0.520593	5.44669
	116.382	298.334	-0.520592	5.44669
	116.442	298.586	-0.520592	5.44669
	116.453	298.839	-0.520592	5.44669
	116.437	299.089	-0.520592	5.44669
	116.426	299.338	-0.512722	5.44669
	116.428	299.636	-0.492437	5.44669
	116.432	300.012	-0.484047	5.44669
	116.433	300.364	-0.495188	5.44669
	116.41	300.622	-0.496145	5.44669
	116.329	300.84	-0.491526	5.44669
	116.226	301.074	-0.504825	5.44669
	116.199	301.328	-0.522374	5.44669
	116.267	301.585	-0.526635	5.44669
	116.334	301.836	-0.522441	5.44669
	116.343	302.084	-0.519211	5.44669
	116.323	302.332	-0.511485	5.44669
	116.312	302.582	-0.492409	5.44669
	116.314	302.832	-0.484476	5.44669
	116.319	303.082	-0.503248	5.44669
	116.298	303.331	-0.524227	5.44669
	116.239	303.63	-0.527973	5.44669
	116.192	304.007	-0.522343	5.44669
	116.189	304.358	-0.518694	5.44669
	116.203	304.615	-0.519174	5.44669
	116.21	304.834	-0.520673	5.44669
	116.208	305.068	-0.52113	5.44669
	116.205	305.322	-0.520789	5.44669
	116.204	305.628	-0.520484	5.44669
	116.205	306.006	-0.512606	5.44669
	116.206	306.355	-0.492427	5.44669
	116.206	306.661	-0.484084	5.44669
	116.205	307.006	-0.495207	5.44669
	116.205	307.342	-0.49614	5.44669
	116.205	307.654	-0.483646	5.44669
	116.205	308.007	-0.476667	5.44669
	116.205	308.344	-0.485832	5.44669
	116.205	308.653	-0.509103	5.44669
	116.205	309.004	-0.526149	5.44669
	116.205	309.342	-0.526689	5.44669
	116.205	309.651	-0.521121	5.44669
	116.205	310.052	-0.518639	5.44669
	116.205	310.565	-0.519585	5.44669
	116.205	311.054	-0.520864	5.44669
	116.205	311.339	-0.521064	5.44669
	116.205	311.425	-0.520693	5.44669
	116.205	311.578	-0.520467	5.44669
	116.205	311.991	-0.520504	5.44669
	116.205	312.514	-0.5206	5.44669
	116.205	312.896	-0.520627	5.44669
	116.205	313.116	-0.520604	5.44669
	116.205	313.358	-0.520585	5.44669
	116.205	313.77	-0.520585	5.44669
	116.205	314.263	-0.520592	5.44669
	116.205	314.682	-0.520595	5.44669
	116.205	315.035	-0.520593	5.44669
	116.205	315.335	-0.520592	5.44669
	116.205	315.58	-0.520592	5.44669
	116.205	315.811	-0.520592	5.44669
	116.205	316.055	-0.520592	5.44669
	116.205	316.309	-0.520592	5.44669
	116.205	316.562	-0.520592	5.44669
	116.205	316.763	-0.520592	5.44669
	116.205	316.885	-0.520592	5.44669
	116.205	317.032	-0.520592	5.44669
	116.205	317.225	-0.512722	5.44669
	116.205	317.33	-0.492437	5.44669
	116.205	317.317	-0.484047	5.44669
	116.205	317.277	-0.503059	5.44669
	116.205	317.314	-0.5243	5.44669
	116.205	317.499	-0.528071	5.44669
	116.205	317.736	-0.522358	5.44669
	116.205	317.895	-0.518666	5.44669
	116.205	318.045	-0.519157	5.44669
	116.205	318.225	-0.520675	5.44669
	116.205	318.373	-0.521137	5.44669
	116.205	318.539	-0.520791	5.44669
	116.183	318.729	-0.520482	5.44669
	116.126	318.876	-0.520475	5.44669
	116.102	319.038	-0.520583	5.44669
	116.156	319.276	-0.52063	5.44669
	116.194	319.551	-0.520611	5.44669
	116.147	319.815	-0.520587	5.44669
	116.085	320.061	-0.520583	5.44669
	116.07	320.256	-0.52059	5.44669
	116.108	320.377	-0.520595	5.44669
	116.155	320.526	-0.520594	5.44669
	116.12	320.72	-0.520592	5.44669
	116.038	320.874	-0.520592	5.44669
	116.053	321.037	-0.520592	5.44669
	116.138	321.225	-0.520592	5.44669
	116.155	321.371	-0.520592	5.44669
	116.107	321.534	-0.520592	5.44669
	116.077	321.724	-0.520592	5.44669
	116.081	321.871	-0.520592	5.44669
	116.071	322.033	-0.520592	5.44669
	116.039	322.223	-0.520592	5.44669
	116.048	322.37	-0.520592	5.44669
	116.065	322.533	-0.520592	5.44669
	116.026	322.722	-0.520592	5.44669
	115.996	322.87	-0.520592	5.44669
	116.063	323.032	-0.520592	5.44669
	116.179	323.221	-0.520592	5.44669
	116.216	323.369	-0.520592	5.44669
	116.125	323.531	-0.520592	5.44669
	115.997	323.77	-0.520592	5.44669
	115.941	324.044	-0.520592	5.44669
	115.958	324.308	-0.520592	5.44669
	115.984	324.554	-0.520592	5.44669
	115.989	324.798	-0.520592	5.44669
	116.004	325.046	-0.520592	5.44669
	116.056	325.248	-0.520592	5.44669
	116.081	325.372	-0.520592	5.44669
	116.029	325.569	-0.520592	5.44669
	115.969	325.937	-0.520592	5.44669
	115.958	326.27	-0.520592	5.44669
	115.974	326.417	-0.520592	5.44669
	115.984	326.529	-0.520592	5.44669
	115.983	326.698	-0.520592	5.44669
	115.979	326.806	-0.520592	5.44669
	115.978	326.852	-0.520592	5.44669
	115.979	326.991	-0.520592	5.44669
	115.979	327.205	-0.520592	5.44669
[truncated: 1,932 more rows]
