# Supplementary material for: Design of a cosmetic glove stiffness compensation mechanism for toddler-sized hand prostheses
Source: PLoS One. 2017 Aug 11;12(8):e0183233. doi: 10.1371/journal.pone.0183233 (PMC5553851; doi:10.1371/journal.pone.0183233)
Supplement: S1 Dataset — (ZIP) [file pone.0183233.s001.zip › 01 Glove measurements/PVCglove6_4.xlsx]

## Sheet: test_glove6_4
LabVIEW Measurement
Writer_Version	2
Reader_Version	2
Separator	Tab
Decimal_Separator	.
Multi_Headings	No
X_Columns	No
Time_Pref	Absolute
Operator	localadmin
Date	2012-12-10
Time	00:14:20.795000
***End_of_Header***
Channels	4
Samples	10	10	10	10
Date	2012-12-10	2012-12-10	2012-12-10	2012-12-10
Time	00:15:38.895000	00:15:38.895000	00:15:38.895000	00:15:38.895000
Y_Unit_Label	mm	N	N	Pa
X_Dimension	Time	Time	Time	Time
X0	0	0	0	0
Delta_X	0.01	0.01	0.01	0.01
***End_of_Header***
X_Value	Voltage LVDT (Filtered)	Voltage Load Cell (Filtered)	Voltage Pinch Load Cell (Filtered)	Voltage Pressure (Filtered)	Comment
	129.104	0.099929	-0.521113	5.44669
	129.104	-0.026741	-0.513487	5.44669
	129.104	-0.031002	-0.492572	5.44669
	129.104	0.059778	-0.483832	5.44669
	129.104	0.205227	-0.49505	5.44669
	129.104	0.299846	-0.488293	5.44669
	129.104	0.249036	-0.463427	5.44669
	129.104	0.089605	-0.468297	5.44669
	129.104	0.024333	-0.504828	5.44669
	129.104	0.149421	-0.530332	5.44669
	129.104	0.289373	-0.529919	5.44669
	129.104	0.313724	-0.520981	5.44669
	129.104	0.275792	-0.50956	5.44669
	129.104	0.251505	-0.490973	5.44669
	129.104	0.254855	-0.484558	5.44669
	129.104	0.264897	-0.503793	5.44669
	129.104	0.267914	-0.516556	5.44669
	129.104	0.265608	-0.491836	5.44669
	129.104	0.26357	-0.457526	5.44669
	129.126	0.263536	-0.464606	5.44669
	129.184	0.264246	-0.505386	5.44669
	129.207	0.264556	-0.531878	5.44669
	129.176	0.264433	-0.530369	5.44669
	129.196	0.264271	-0.520619	5.44669
	129.266	0.264247	-0.51712	5.44669
	129.252	0.264295	-0.511256	5.44669
	129.171	0.215133	-0.485186	5.44669
	129.156	0.088353	-0.448802	5.44669
	129.181	0.035909	-0.438465	5.44669
	129.153	0.154723	-0.462118	5.44669
	129.102	0.28748	-0.478084	5.44669
	129.087	0.311047	-0.461	5.44669
	129.098	0.275344	-0.445735	5.44669
	129.107	0.252268	-0.468641	5.44669
	129.108	0.255334	-0.510952	5.44669
	129.104	0.264827	-0.532726	5.44669
	129.103	0.267714	-0.528738	5.44669
	129.103	0.265549	-0.519634	5.44669
	129.104	0.263617	-0.509416	5.44669
	129.104	0.214386	-0.483521	5.44669
	129.126	0.088281	-0.456629	5.44669
	129.184	0.036144	-0.467194	5.44669
	129.207	0.154847	-0.50679	5.44669
	129.154	0.287449	-0.531547	5.44669
	129.093	0.310989	-0.529731	5.44669
	129.083	0.275331	-0.52047	5.44669
	129.099	0.252283	-0.509413	5.44669
	129.109	0.255345	-0.491093	5.44669
	129.108	0.264826	-0.48466	5.44669
	129.104	0.26771	-0.503793	5.44669
	129.102	0.265548	-0.52439	5.44669
	129.103	0.263617	-0.527847	5.44669
	129.104	0.263577	-0.522233	5.44669
	129.104	0.264247	-0.510822	5.44669
	129.104	0.264541	-0.491057	5.44669
	129.104	0.264427	-0.484144	5.44669
	129.104	0.264274	-0.50359	5.44669
	129.104	0.264251	-0.524488	5.44669
	129.104	0.264295	-0.52009	5.44669
	129.104	0.264322	-0.49409	5.44669
	129.104	0.264318	-0.482113	5.44669
	129.104	0.264306	-0.493789	5.44669
	129.104	0.264303	-0.496246	5.44669
	129.104	0.264306	-0.484195	5.44669
	129.104	0.264308	-0.468988	5.44669
	129.104	0.264308	-0.457561	5.44669
	129.104	0.264307	-0.472442	5.44669
	129.104	0.264307	-0.508608	5.44669
	129.104	0.264307	-0.530435	5.44669
	129.104	0.264307	-0.528618	5.44669
	129.104	0.264307	-0.520399	5.44669
	129.104	0.215117	-0.51765	5.44669
	129.104	0.088342	-0.519427	5.44669
	129.104	0.03591	-0.513279	5.44669
	129.104	0.154727	-0.493085	5.44669
	129.104	0.287482	-0.48412	5.44669
	129.104	0.311046	-0.502859	5.44669
	129.104	0.275343	-0.51632	5.44669
	129.104	0.252268	-0.49994	5.44669
	129.104	0.255334	-0.485863	5.44669
	129.104	0.264827	-0.501144	5.44669
	129.104	0.218524	-0.522852	5.44669
	129.104	0.089584	-0.528144	5.44669
	129.126	-0.013971	-0.522904	5.44669
	129.184	-0.021969	-0.518868	5.44669
	129.207	0.059024	-0.519047	5.44669
	129.154	0.15251	-0.520558	5.44669
	129.093	0.122672	-0.513256	5.44669
	129.083	0.021386	-0.492673	5.44669
	129.099	-0.068422	-0.476086	5.44669
	129.109	-0.128412	-0.474781	5.44669
	129.108	-0.032482	-0.487737	5.44669
	129.104	0.19071	-0.510573	5.44669
	129.102	0.324897	-0.518217	5.44669
	129.126	0.313616	-0.490115	5.44669
	129.184	0.263071	-0.456213	5.44669
	129.208	0.246207	-0.464668	5.44669
	129.154	0.257156	-0.498008	5.44669
	129.116	0.267744	-0.503907	5.44669
	129.162	0.219098	-0.493726	5.44669
	129.202	0.088787	-0.495109	5.44669
	129.159	0.034681	-0.492662	5.44669
	129.098	0.104864	-0.490094	5.44669
	129.083	0.062481	-0.505462	5.44669
	129.097	-0.142204	-0.515279	5.44669
	129.109	-0.238528	-0.498578	5.44669
	129.108	-0.062612	-0.477791	5.44669
	129.104	0.21561	-0.473389	5.44669
	129.102	0.345779	-0.486546	5.44669
	129.103	0.313471	-0.510569	5.44669
	129.104	0.255581	-0.526509	5.44669
	129.104	0.24312	-0.526319	5.44669
	129.104	0.209335	-0.520838	5.44669
	129.104	0.044259	-0.510781	5.44669
	129.104	-0.135862	-0.491535	5.44669
	129.104	-0.073729	-0.484359	5.44669
	129.104	0.176387	-0.50351	5.44669
	129.104	0.333607	-0.516508	5.44669
	129.104	0.322363	-0.499788	5.44669
	129.104	0.26364	-0.485732	5.44669
	129.104	0.243336	-0.493273	5.44669
	129.104	0.206561	-0.486872	5.44669
	129.104	0.092211	-0.463464	5.44669
	129.104	0.040571	-0.468817	5.44669
	129.104	0.155304	-0.505033	5.44669
	129.104	0.286067	-0.530233	5.44669
	129.126	0.310248	-0.529805	5.44669
	129.184	0.275512	-0.520968	5.44669
	129.207	0.252623	-0.517466	5.44669
	129.154	0.255423	-0.511277	5.44669
	129.093	0.264738	-0.492943	5.44669
	129.083	0.267645	-0.476902	5.44669
	129.099	0.265552	-0.475027	5.44669
	129.109	0.263642	-0.479679	5.44669
	129.108	0.214396	-0.482252	5.44669
	129.104	0.088276	-0.481669	5.44669
	129.102	0.036138	-0.48051	5.44669
	129.103	0.154846	-0.488102	5.44669
	129.127	0.287451	-0.508682	5.44669
	129.184	0.31099	-0.525165	5.44669
	129.208	0.275331	-0.526426	5.44669
	129.154	0.252283	-0.521361	5.44669
	129.093	0.255345	-0.518833	5.44669
	129.105	0.215636	-0.519581	5.44669
	129.201	0.091744	-0.512923	5.44669
	129.293	0.03715	-0.492881	5.44669
	129.261	0.154037	-0.484162	5.44669
	129.143	0.286752	-0.502949	5.44669
	129.071	0.310985	-0.524214	5.44669
	129.077	0.275577	-0.528074	5.44669
	129.105	0.252388	-0.52239	5.44669
	129.114	0.255301	-0.510808	5.44669
	129.108	0.26477	-0.483124	5.44669
	129.102	0.267702	-0.455968	5.44669
	129.102	0.265564	-0.467058	5.44669
	129.104	0.263627	-0.506968	5.44669
	129.105	0.263575	-0.523799	5.44669
	129.104	0.264242	-0.501564	5.44669
	129.104	0.26454	-0.483877	5.44669
	129.104	0.264428	-0.491864	5.44669
	129.104	0.264275	-0.494812	5.44669
	129.104	0.264251	-0.492149	5.44669
	129.104	0.215105	-0.505559	5.44669
	129.104	0.088357	-0.51459	5.44669
	129.104	-0.01327	-0.498255	5.44669
	129.104	-0.021239	-0.485771	5.44669
	129.104	0.05908	-0.501705	5.44669
	129.104	0.201464	-0.523119	5.44669
	129.104	0.298518	-0.528057	5.44669
	129.104	0.299008	-0.514901	5.44669
	129.104	0.26637	-0.490689	5.44669
	129.104	0.252788	-0.482539	5.44669
	129.104	0.258741	-0.495178	5.44669
	129.104	0.266069	-0.496676	5.44669
	129.104	0.267023	-0.491752	5.44669
	129.104	0.215628	-0.50473	5.44669
	129.104	0.08759	-0.514383	5.44669
	129.104	0.035413	-0.498463	5.44669
	129.104	0.154786	-0.485932	5.44669
	129.104	0.287683	-0.501699	5.44669
	129.104	0.311109	-0.515189	5.44669
	129.104	0.275298	-0.499879	5.44669
	129.104	0.252227	-0.486239	5.44669
	129.126	0.255333	-0.501324	5.44669
	129.184	0.215651	-0.522793	5.44669
	129.207	0.091755	-0.520185	5.44669
	129.154	0.03715	-0.494732	5.44669
	129.093	0.154033	-0.482348	5.44669
	129.083	0.286751	-0.50153	5.44669
	129.099	0.310986	-0.524264	5.44669
	129.109	0.275578	-0.528599	5.44669
	129.13	0.252388	-0.514721	5.44669
	129.183	0.255301	-0.48255	5.44669
	129.206	0.26477	-0.454335	5.44669
	129.153	0.267702	-0.458708	5.44669
	129.094	0.265565	-0.471321	5.44669
	129.083	0.263627	-0.467299	5.44669
	129.099	0.263575	-0.467773	5.44669
	129.109	0.264242	-0.478325	5.44669
	129.108	0.26454	-0.49186	5.44669
	129.104	0.264428	-0.51099	5.44669
	129.102	0.264275	-0.516918	5.44669
	129.103	0.264251	-0.497292	5.44669
	129.104	0.264295	-0.484539	5.44669
	129.104	0.264322	-0.501531	5.44669
	129.104	0.264318	-0.523484	5.44669
	129.104	0.264306	-0.528272	5.44669
	129.104	0.264303	-0.522732	5.44669
	129.104	0.264306	-0.518751	5.44669
	129.104	0.264308	-0.519059	5.44669
	129.104	0.264308	-0.520604	5.44669
	129.104	0.264307	-0.521142	5.44669
	129.104	0.264307	-0.520818	5.44669
	129.104	0.264307	-0.520491	5.44669
	129.104	0.264307	-0.512599	5.44669
	129.104	0.264307	-0.484551	5.44669
	129.104	0.264307	-0.455929	5.44669
	129.104	0.264307	-0.458664	5.44669
	129.104	0.215117	-0.470736	5.44669
	129.082	0.088342	-0.459198	5.44669
	129.024	0.03591	-0.4476	5.44669
	128.978	0.154727	-0.462193	5.44669
	128.952	0.287482	-0.48273	5.44669
	128.909	0.311046	-0.495647	5.44669
	128.87	0.275343	-0.511004	5.44669
	128.887	0.252268	-0.523448	5.44669
	128.955	0.255334	-0.52488	5.44669
	128.985	0.264827	-0.513453	5.44669
	128.93	0.267714	-0.48334	5.44669
	128.867	0.265549	-0.455117	5.44669
	128.855	0.263617	-0.458754	5.44669
	128.872	0.263576	-0.471063	5.44669
	128.883	0.264247	-0.467174	5.44669
	128.882	0.264542	-0.475684	5.44669
	128.877	0.264427	-0.506541	5.44669
	128.876	0.264274	-0.528416	5.44669
	128.877	0.264251	-0.520636	5.44669
	128.878	0.264295	-0.485044	5.44669
	128.878	0.264322	-0.445399	5.44669
	128.878	0.215127	-0.437089	5.44669
	128.878	0.088341	-0.470622	5.44669
	128.878	-0.013285	-0.514864	5.44669
	128.878	-0.02124	-0.533662	5.44669
	128.878	0.059085	-0.527739	5.44669
	128.878	0.201467	-0.511012	5.44669
	128.878	0.298518	-0.489171	5.44669
	128.878	0.299007	-0.483286	5.44669
	128.878	0.26637	-0.5039	5.44669
	128.878	0.252788	-0.524924	5.44669
	128.878	0.258741	-0.528033	5.44669
	128.878	0.266069	-0.522121	5.44669
	128.878	0.267023	-0.51858	5.44669
	128.878	0.264819	-0.519205	5.44669
	128.878	0.263556	-0.520726	5.44669
	128.878	0.263811	-0.521141	5.44669
	128.878	0.264366	-0.520775	5.44669
	128.878	0.215318	-0.520473	5.44669
	128.878	0.039215	-0.520478	5.44669
	128.878	-0.140101	-0.520587	5.44669
	128.878	-0.073712	-0.51276	5.44669
	128.878	0.177901	-0.492455	5.44669
	128.878	0.334235	-0.484041	5.44669
	128.878	0.322088	-0.50305	5.44669
	128.878	0.263301	-0.524299	5.44669
	128.878	0.243292	-0.528073	5.44669
	128.878	0.255854	-0.52236	5.44669
	128.878	0.268235	-0.518666	5.44669
	128.855	0.268957	-0.519156	5.44669
	128.798	0.264859	-0.512804	5.44669
	128.774	0.262885	-0.492982	5.44669
	128.828	0.263516	-0.484246	5.44669
	128.866	0.264481	-0.502948	5.44669
	128.819	0.264661	-0.524183	5.44669
	128.779	0.264394	-0.52019	5.44669
	128.8	0.264218	-0.49424	5.44669
	128.804	0.264239	-0.48214	5.44669
	128.773	0.26431	-0.501618	5.44669
	128.732	0.264333	-0.516504	5.44669
	128.678	0.264317	-0.500458	5.44669
	128.639	0.264302	-0.478144	5.44669
	128.638	0.264302	-0.472868	5.44669
	128.65	0.215116	-0.486203	5.44669
	128.656	0.088343	-0.502739	5.44669
	128.654	0.035911	-0.490622	5.44669
	128.651	0.154727	-0.453791	5.44669
	128.65	0.287482	-0.430702	5.44669
	128.651	0.311046	-0.432227	5.44669
	128.652	0.275343	-0.440772	5.44669
	128.652	0.252268	-0.451633	5.44669
	128.651	0.255334	-0.477995	5.44669
	128.651	0.264827	-0.504855	5.44669
	128.651	0.267714	-0.50198	5.44669
	128.651	0.265549	-0.482606	5.44669
	128.651	0.263617	-0.474146	5.44669
	128.651	0.263576	-0.477273	5.44669
	128.651	0.264247	-0.481556	5.44669
	128.651	0.264542	-0.490103	5.44669
	128.651	0.264427	-0.501278	5.44669
	128.651	0.264274	-0.496493	5.44669
	128.651	0.264251	-0.489499	5.44669
	128.651	0.264295	-0.503851	5.44669
	128.651	0.264322	-0.522686	5.44669
	128.629	0.264318	-0.519241	5.44669
	128.572	0.264306	-0.494374	5.44669
	128.548	0.264303	-0.482534	5.44669
	128.579	0.264306	-0.501735	5.44669
	128.582	0.264308	-0.524284	5.44669
	128.547	0.264308	-0.528534	5.4507
	128.527	0.264307	-0.514687	5.46104
	128.553	0.264307	-0.49043	5.46531
	128.619	0.264307	-0.474636	5.45562
	128.645	0.264307	-0.467101	5.4448
	128.589	0.264307	-0.452305	5.44287
	128.527	0.264307	-0.446054	5.44579
	128.494	0.264307	-0.471874	5.44767
	128.453	0.264307	-0.512194	5.44742
	128.44	0.264307	-0.532097	5.44664
	128.493	0.264307	-0.520162	5.44641
	128.526	0.264307	-0.483536	5.44658
	128.478	0.264307	-0.452806	5.44674
	128.417	0.264307	-0.465586	5.44675
	128.404	0.264307	-0.507475	5.44669
	128.419	0.264307	-0.532405	5.44667
	128.43	0.264307	-0.529847	5.44668
	128.429	0.264307	-0.520214	5.44669
	128.425	0.264307	-0.517135	5.44669
	128.424	0.264307	-0.511407	5.44669
	128.424	0.264307	-0.493115	5.44669
	128.425	0.264307	-0.484799	5.44669
	128.425	0.264307	-0.503133	5.44669
	128.425	0.264307	-0.524064	5.44669
	128.425	0.264307	-0.527946	5.44669
	128.425	0.264307	-0.514519	5.44669
	128.425	0.264307	-0.490568	5.44669
	128.425	0.264307	-0.474754	5.44669
	128.403	0.264307	-0.474971	5.44669
	128.345	0.264307	-0.48829	5.44669
	128.322	0.264307	-0.510737	5.44669
	128.375	0.264307	-0.52596	5.44669
	128.436	0.264307	-0.518158	5.44669
	128.424	0.264307	-0.492756	5.44669
	128.328	0.264307	-0.482241	5.44669
	128.236	0.264307	-0.502187	5.44669
	128.268	0.264307	-0.524577	5.44669
	128.364	0.264307	-0.528496	5.44669
	128.356	0.264307	-0.514567	5.4507
	128.269	0.264307	-0.490393	5.46104
	128.271	0.264307	-0.482534	5.46531
	128.354	0.264307	-0.503151	5.45562
	128.351	0.264307	-0.517006	5.4448
	128.248	0.264307	-0.492253	5.44287
	128.172	0.264307	-0.449669	5.44579
	128.171	0.264307	-0.436309	5.44767
	128.197	0.264307	-0.468776	5.44742
	128.208	0.264307	-0.514368	5.44664
	128.203	0.264307	-0.53411	5.44641
	128.197	0.264307	-0.520233	5.44658
	128.197	0.264307	-0.48285	5.44674
	128.198	0.264307	-0.452494	5.44675
	128.199	0.264307	-0.457829	5.44669
	128.199	0.264307	-0.479478	5.44667
	128.199	0.264307	-0.495886	5.44668
	128.199	0.264307	-0.512268	5.44669
	128.221	0.264307	-0.523893	5.44669
	128.279	0.264307	-0.524618	5.44669
	128.302	0.264307	-0.521055	5.44669
	128.248	0.264307	-0.519347	5.44669
	128.188	0.264307	-0.519905	5.44669
	128.178	0.264307	-0.520747	5.44669
	128.194	0.264307	-0.520901	5.44669
	128.182	0.264307	-0.520667	5.44669
	128.123	0.264307	-0.520514	5.44669
	128.095	0.264307	-0.520533	5.44669
	128.148	0.264307	-0.512725	5.44669
	128.209	0.264307	-0.492459	5.44669
	128.22	0.264307	-0.484056	5.44669
	128.204	0.264307	-0.503054	5.44669
	128.171	0.264307	-0.524296	5.44669
	128.115	0.264307	-0.52807	5.44669
	128.095	0.264307	-0.52236	5.44669
	128.151	0.264307	-0.518667	5.44669
	128.21	0.264307	-0.511286	5.44669
	128.197	0.264307	-0.49252	5.44669
	128.101	0.264307	-0.476722	5.44669
	127.988	0.264307	-0.475102	5.44669
	127.94	0.264307	-0.487645	5.44669
	127.954	0.264307	-0.51042	5.44669
	127.999	0.264307	-0.526056	5.44669
	128.061	0.264307	-0.518311	5.44669
	128.078	0.264307	-0.492786	5.44669
	128.02	0.264307	-0.482199	5.44669
	127.96	0.264307	-0.502159	5.44669
	127.951	0.264307	-0.51671	5.44669
	127.968	0.264307	-0.492482	5.44669
	127.978	0.264307	-0.457741	5.44669
	127.976	0.264307	-0.464467	5.44669
	127.972	0.264307	-0.505251	5.44669
	127.971	0.264307	-0.531871	5.44669
	127.972	0.264307	-0.522543	5.44669
	127.973	0.264307	-0.492485	5.44669
	127.973	0.264307	-0.480568	5.44669
	127.973	0.264307	-0.501583	5.44669
	127.972	0.264307	-0.517048	5.44669
	127.972	0.264307	-0.492828	5.44669
	127.973	0.264307	-0.449895	5.44669
	127.973	0.264307	-0.436199	5.44669
	127.973	0.264307	-0.46865	5.44669
	127.972	0.264307	-0.514354	5.44669
	127.972	0.264307	-0.534149	5.44669
	127.972	0.264307	-0.528125	5.44669
	127.973	0.264307	-0.518871	5.44669
	127.972	0.264307	-0.509314	5.44669
	127.972	0.264307	-0.49162	5.44669
	127.972	0.264307	-0.477045	5.44669
	127.972	0.264307	-0.475558	5.44669
	127.972	0.264307	-0.487721	5.44669
	127.972	0.264307	-0.51029	5.44669
	127.972	0.264307	-0.518104	5.44669
	127.972	0.264307	-0.498039	5.44669
	127.972	0.264307	-0.47656	5.44669
	127.95	0.264307	-0.473065	5.44669
	127.893	0.264307	-0.486848	5.44669
	127.869	0.264307	-0.50294	5.44669
	127.923	0.264307	-0.498348	5.44669
	127.983	0.264307	-0.489685	5.44669
	127.994	0.264307	-0.50327	5.44669
	127.978	0.264307	-0.522377	5.44669
	127.967	0.264307	-0.527189	5.44669
	127.946	0.264307	-0.514801	5.44669
	127.893	0.264307	-0.490956	5.44669
	127.871	0.264307	-0.474816	5.44669
	127.901	0.264307	-0.47486	5.44669
	127.881	0.264307	-0.488221	5.44669
	127.788	0.264307	-0.510748	5.44669
	127.722	0.264307	-0.525989	5.44669
	127.722	0.264307	-0.518167	5.44669
	127.745	0.264307	-0.492749	5.44669
	127.754	0.264307	-0.482235	5.44669
	127.75	0.264307	-0.502187	5.44669
	127.767	0.264307	-0.516709	5.44669
	127.824	0.264307	-0.500342	5.44669
	127.849	0.264307	-0.485893	5.44669
	127.796	0.264307	-0.501014	5.44669
	127.736	0.264307	-0.522787	5.44669
	127.725	0.264307	-0.528163	5.44669
	127.741	0.264307	-0.522935	5.44669
	127.752	0.264307	-0.518875	5.44669
	127.75	0.264307	-0.519039	5.44669
	127.746	0.264307	-0.520552	5.44669
	127.745	0.264307	-0.521127	5.44669
	127.746	0.264307	-0.520831	5.44669
	127.747	0.264307	-0.512631	5.44669
	127.724	0.264307	-0.492314	5.44669
	127.644	0.264307	-0.484028	5.44669
	127.563	0.264307	-0.495224	5.44669
	127.571	0.264307	-0.488296	5.44669
	127.605	0.264307	-0.455496	5.44669
	127.572	0.264307	-0.440115	5.44669
	127.517	0.264307	-0.468293	5.44669
	127.501	0.264307	-0.512812	5.44669
	127.513	0.264307	-0.53363	5.44669
	127.524	0.264307	-0.528455	5.44669
	127.524	0.264307	-0.519194	5.44669
	127.52	0.264307	-0.517203	5.44669
	127.519	0.264307	-0.519668	5.44669
	127.519	0.264307	-0.52141	5.44669
	127.52	0.264307	-0.521263	5.44669
	127.52	0.264307	-0.520583	5.44669
	127.52	0.264307	-0.52035	5.44669
	127.52	0.264307	-0.520494	5.44669
	127.52	0.264307	-0.520637	5.44669
	127.52	0.264307	-0.520646	5.44669
	127.52	0.264307	-0.520599	5.44669
	127.52	0.264307	-0.520576	5.44669
	127.52	0.264307	-0.520583	5.44669
	127.498	0.264307	-0.520594	5.44669
	127.44	0.264307	-0.520596	5.44669
	127.394	0.264307	-0.512723	5.44669
	127.39	0.264307	-0.492436	5.44669
	127.405	0.264307	-0.476176	5.44669
	127.389	0.264307	-0.474903	5.44669
	127.33	0.264307	-0.487756	5.44669
	127.28	0.264307	-0.510537	5.44669
	127.276	0.264307	-0.518195	5.44669
	127.291	0.264307	-0.497989	5.44669
	127.299	0.264307	-0.476507	5.44669
	127.297	0.264307	-0.46519	5.44669
	127.293	0.264307	-0.458709	5.44669
	127.292	0.264307	-0.466404	5.44669
	127.293	0.264307	-0.472941	5.44669
	127.294	0.264307	-0.465234	5.44669
	127.294	0.264307	-0.474202	5.44669
	127.294	0.264307	-0.50661	5.44669
	127.294	0.264307	-0.528971	5.44669
	127.294	0.264307	-0.528715	5.44669
	127.294	0.264307	-0.52096	5.44669
	127.294	0.264307	-0.51785	5.44669
	127.294	0.264307	-0.519312	5.44669
	127.294	0.264307	-0.51316	5.44669
	127.294	0.264307	-0.493075	5.44669
	127.294	0.264307	-0.484159	5.44669
	127.294	0.264307	-0.495008	5.44669
	127.294	0.264307	-0.49603	5.44669
	127.294	0.264307	-0.491542	5.44669
	127.294	0.264307	-0.504872	5.44669
	127.271	0.264307	-0.522388	5.44669
	127.214	0.264307	-0.518753	5.44669
	127.19	0.264307	-0.494276	5.44669
	127.244	0.264307	-0.482666	5.44669
	127.304	0.264307	-0.501825	5.44669
	127.315	0.264307	-0.524274	5.44669
	127.299	0.264307	-0.528498	5.44669
	127.266	0.264307	-0.514676	5.44669
	127.188	0.264307	-0.482567	5.44669
	127.088	0.264307	-0.454359	5.44669
	127.04	0.264307	-0.466582	5.44669
	127.049	0.264307	-0.507341	5.44669
	127.092	0.264307	-0.531995	5.44669
	127.154	0.264307	-0.521852	5.44669
	127.173	0.264307	-0.492152	5.44669
	127.115	0.264307	-0.480674	5.44669
	127.055	0.264307	-0.501746	5.44669
	127.046	0.264307	-0.524949	5.44669
	127.063	0.264307	-0.528809	5.44669
	127.073	0.264307	-0.522437	5.44669
	127.071	0.264307	-0.518436	5.44669
	127.067	0.264307	-0.519032	5.44669
	127.066	0.264307	-0.520705	5.44669
	127.067	0.264307	-0.521194	5.44669
	127.068	0.264307	-0.512933	5.44669
	127.068	0.264307	-0.492312	5.44669
	127.067	0.264307	-0.48392	5.44669
	127.067	0.264307	-0.50305	5.44669
	127.067	0.264307	-0.524342	5.44669
	127.067	0.264307	-0.528091	5.44669
	127.067	0.264307	-0.514481	5.44669
	127.067	0.264307	-0.490501	5.44669
	127.067	0.264307	-0.48261	5.44669
	127.067	0.264307	-0.503145	5.44669
	127.067	0.264307	-0.524847	5.44669
	127.067	0.264307	-0.528269	5.44669
	127.067	0.264307	-0.514376	5.44669
	127.067	0.264307	-0.490393	5.44669
	127.067	0.264307	-0.474731	5.44669
	127.067	0.264307	-0.475024	5.44669
	127.067	0.264307	-0.48832	5.44669
	127.067	0.264307	-0.510731	5.44669
	127.067	0.264307	-0.525947	5.44669
	127.067	0.264307	-0.526026	5.44669
	127.067	0.264307	-0.513044	5.44669
	127.067	0.264307	-0.490633	5.44669
	127.045	0.264307	-0.483176	5.44669
	126.988	0.264307	-0.503335	5.44669
	126.964	0.264307	-0.524726	5.44669
	126.995	0.264307	-0.528151	5.44669
	126.998	0.264307	-0.52224	5.44669
	126.985	0.264307	-0.518588	5.44669
	127.023	0.264307	-0.519166	5.44669
	127.072	0.264307	-0.520707	5.44669
	127.084	0.264307	-0.521147	5.44669
	127.073	0.264307	-0.512913	5.44669
	127.041	0.264307	-0.49232	5.44669
	126.962	0.264307	-0.48393	5.44669
	126.862	0.264307	-0.503051	5.44669
	126.813	0.264307	-0.524339	5.44669
	126.823	0.264307	-0.52809	5.44669
	126.844	0.264307	-0.522352	5.44669
	126.848	0.264307	-0.510786	5.44669
	126.843	0.264307	-0.490999	5.44669
	126.839	0.264307	-0.476262	5.44669
	126.84	0.264307	-0.47545	5.44669
	126.841	0.264307	-0.487954	5.44669
	126.842	0.264307	-0.502555	5.44669
	126.841	0.264307	-0.497793	5.44669
	126.841	0.264307	-0.481719	5.44669
	126.841	0.264307	-0.475271	5.44669
	126.841	0.264307	-0.485931	5.44669
	126.841	0.264307	-0.501771	5.44669
	126.841	0.264307	-0.498183	5.44669
	126.841	0.313497	-0.482162	5.44669
	126.819	0.440273	-0.467447	5.44669
	126.739	0.492705	-0.457638	5.44669
	126.635	0.373887	-0.473022	5.44669
	126.608	0.241132	-0.500953	5.44669
	126.698	0.217568	-0.502164	5.44669
	126.823	0.253272	-0.491948	5.44669
	126.855	0.276346	-0.494983	5.44669
	126.782	0.27328	-0.485371	5.44669
	126.711	0.263787	-0.462226	5.44669
	126.702	0.2609	-0.460961	5.44669
	126.746	0.263065	-0.469453	5.44669
	126.793	0.264998	-0.465714	5.44669
	126.756	0.265038	-0.475644	5.44669
	126.651	0.264368	-0.507044	5.44669
	126.586	0.264073	-0.528641	5.44669
	126.591	0.264187	-0.528422	5.44669
	126.615	0.26434	-0.520955	5.4507
	126.623	0.264364	-0.510081	5.46104
	126.618	0.264319	-0.491201	5.46531
	126.613	0.264292	-0.476597	5.45562
	126.613	0.264297	-0.475519	5.4448
	126.615	0.264308	-0.479993	5.44287
	126.615	0.264311	-0.482208	5.44579
	126.615	0.264309	-0.48941	5.44767
	126.615	0.264306	-0.508626	5.44742
	126.615	0.264306	-0.524676	5.44664
	126.615	0.264307	-0.526241	5.44641
	126.615	0.264307	-0.521457	5.44658
	126.615	0.264307	-0.518939	5.44273
	126.615	0.264307	-0.519591	5.4324
	126.615	0.313497	-0.52076	5.42807
	126.592	0.440273	-0.521019	5.43773
	126.513	0.492705	-0.520711	5.44857
	126.431	0.373887	-0.52049	5.4505
	126.462	0.241132	-0.520507	5.44759
	126.576	0.217568	-0.520593	5.44571
	126.646	0.253272	-0.512752	5.44595
	126.619	0.276346	-0.484579	5.44673
	126.512	0.27328	-0.455886	5.44696
	126.4	0.263787	-0.466507	5.44679
	126.356	0.310091	-0.506766	5.44663
	126.372	0.43903	-0.531781	5.44663
	126.393	0.493395	-0.529838	5.44668
	126.419	0.374618	-0.520431	5.44671
	126.47	0.241193	-0.51723	5.4467
	126.49	0.217334	-0.511369	5.44668
	126.437	0.253152	-0.493065	5.44668
	126.378	0.276379	-0.484791	5.44669
	126.368	0.273336	-0.503147	5.44669
	126.384	0.263799	-0.516202	5.44669
	126.394	0.260885	-0.491918	5.44669
	126.392	0.263054	-0.449815	5.44669
	126.388	0.264999	-0.436489	5.44669
	126.387	0.265042	-0.460929	5.44669
	126.388	0.264369	-0.486159	5.44669
	126.389	0.264072	-0.489663	5.44669
	126.389	0.264187	-0.47455	5.44669
	126.388	0.26434	-0.457897	5.44669
	126.388	0.264364	-0.470598	5.44669
	126.388	0.264319	-0.507715	5.44669
	126.388	0.264292	-0.522845	5.44669
	126.388	0.264297	-0.500898	5.44669
	126.388	0.264308	-0.483936	5.44669
	126.388	0.264311	-0.492125	5.44669
	126.388	0.264309	-0.4949	5.44669
	126.388	0.264306	-0.492093	5.44669
	126.388	0.264306	-0.497634	5.4507
	126.388	0.264307	-0.494302	5.46104
	126.388	0.264307	-0.482013	5.46531
	126.388	0.313498	-0.468765	5.45562
	126.388	0.440273	-0.450373	5.4448
	126.388	0.492705	-0.444652	5.44287
	126.366	0.373887	-0.464103	5.44579
	126.286	0.241132	-0.484579	5.44767
	126.205	0.217569	-0.495743	5.44742
	126.213	0.302462	-0.502517	5.44664
	126.247	0.452312	-0.487129	5.44641
	126.215	0.550868	-0.460277	5.44658
	126.159	0.549333	-0.46739	5.44674
	126.143	0.466123	-0.497696	5.44675
	126.155	0.375096	-0.502808	5.44669
	126.166	0.406753	-0.493376	5.44667
	126.166	0.458736	-0.503224	5.44668
	126.185	0.421075	-0.521044	5.44669
	126.241	0.428383	-0.526647	5.44669
	126.265	0.451412	-0.515048	5.44669
	126.212	0.361123	-0.483381	5.44669
	126.152	0.250512	-0.446696	5.44669
	126.141	0.275232	-0.438225	5.44669
	126.157	0.429454	-0.470637	5.44669
	126.168	0.501823	-0.506596	5.44669
	126.166	0.381559	-0.505334	5.44669
	126.162	0.241106	-0.491264	5.44669
	126.161	0.214831	-0.50144	5.44669
	126.162	0.301324	-0.521048	5.44669
	126.162	0.452808	-0.519412	5.44669
	126.163	0.55148	-0.495028	5.44669
	126.162	0.549413	-0.482747	5.44669
	126.162	0.515129	-0.501592	5.44669
	126.162	0.550956	-0.524148	5.44669
	126.162	0.684362	-0.528528	5.44669
	126.162	0.744328	-0.514733	5.44669
	126.162	0.62631	-0.490451	5.44669
	126.162	0.491212	-0.474629	5.44669
	126.162	0.417193	-0.46709	5.44669
	126.162	0.326423	-0.460174	5.44669
	126.162	0.297642	-0.466342	5.44669
	126.162	0.413528	-0.480265	5.44669
	126.162	0.487451	-0.485312	5.44669
	126.162	0.381242	-0.474829	5.44669
	126.162	0.246088	-0.459562	5.44669
	126.14	0.217031	-0.471196	5.44669
	126.082	0.251285	-0.499503	5.44669
	126.036	0.275705	-0.502205	5.44669
	126.033	0.273717	-0.492481	5.44669
	126.047	0.264199	-0.503063	5.44669
	126.032	0.310107	-0.521295	5.44669
	125.972	0.488082	-0.526809	5.44669
	125.923	0.718487	-0.522898	5.44669
	125.918	0.779003	-0.51147	5.44669
	125.933	0.579203	-0.491092	5.44669
	125.941	0.303745	-0.476058	5.44669
	125.939	0.23242	-0.475332	5.44669
	125.935	0.443755	-0.487977	5.44669
	125.935	0.727894	-0.510478	5.44669
	125.936	0.798756	-0.518092	5.44669
	125.936	0.633332	-0.497967	5.44669
	125.936	0.474759	-0.484405	5.44669
	125.936	0.456988	-0.501235	5.44669
	125.936	0.504301	-0.515537	5.44669
	125.936	0.48099	-0.492319	5.44669
	125.914	0.348197	-0.450219	5.44669
	125.856	0.234849	-0.428645	5.44669
	125.81	0.273308	-0.440512	5.44669
	125.784	0.434222	-0.477704	5.44669
	125.763	0.553695	-0.516565	5.44669
	125.782	0.556954	-0.531849	5.44669
	125.8	0.517501	-0.526374	5.44669
	125.757	0.54927	-0.511084	5.44669
	125.703	0.682812	-0.489687	5.44669
	125.691	0.793468	-0.483476	5.44669
	125.704	0.802805	-0.503797	5.44669
	125.714	0.76904	-0.524813	5.44669
	125.713	0.70265	-0.528023	5.44669
	125.71	0.531524	-0.522156	5.44669
	125.708	0.360464	-0.518598	5.44669
	125.709	0.379352	-0.5192	5.44669
	125.71	0.452773	-0.520718	5.44669
	125.71	0.428366	-0.52114	5.44669
	125.71	0.433564	-0.512906	5.44669
	125.709	0.500182	-0.49232	5.44669
	125.71	0.584261	-0.476062	5.44669
	125.71	0.703369	-0.474897	5.44669
	125.71	0.789601	-0.487794	5.44669
	125.71	0.793872	-0.502685	5.44669
	125.71	0.766672	-0.490034	5.44669
	125.71	0.754024	-0.461435	5.44669
	125.71	0.758436	-0.466842	5.44669
	125.71	0.764786	-0.497056	5.44669
	125.71	0.765879	-0.502734	5.44669
	125.687	0.714889	-0.493573	5.44669
	125.63	0.586972	-0.495462	5.44669
	125.584	0.534701	-0.492865	5.44669
	125.58	0.653992	-0.490053	5.44669
	125.594	0.786888	-0.505374	5.44669
	125.579	0.810343	-0.523127	5.44669
	125.542	0.774544	-0.526755	5.44669
	125.55	0.751468	-0.514353	5.44669
	125.569	0.705377	-0.490922	5.44669
	125.53	0.588109	-0.482832	5.44669
	125.478	0.489368	-0.503088	5.44669
	125.465	0.479238	-0.524745	5.44669
	125.478	0.508437	-0.528246	5.44669
	125.487	0.524005	-0.522274	5.44669
	125.487	0.569296	-0.518568	5.44669
	125.483	0.688898	-0.519146	5.44669
	125.482	0.7889	-0.512835	5.44669
	125.483	0.798729	-0.485128	5.44669
	125.484	0.768956	-0.456087	5.44669
	125.484	0.753254	-0.466396	5.44669
	125.483	0.757302	-0.506648	5.44669
	125.483	0.764585	-0.531771	5.44669
	125.483	0.766198	-0.529875	5.44669
	125.483	0.764285	-0.51258	5.44669
	125.483	0.71372	-0.481198	5.44669
	125.483	0.537859	-0.45453	5.44669
	125.483	0.359184	-0.45927	5.44669
	125.483	0.425755	-0.479358	5.44669
	125.483	0.677216	-0.495324	5.44669
	125.461	0.833422	-0.512075	5.44669
	125.404	0.821275	-0.516142	5.44669
	125.38	0.762534	-0.496581	5.44669
	125.411	0.742544	-0.484517	5.44669
	125.392	0.705907	-0.493904	5.44669
	125.299	0.591503	-0.487568	5.44669
	125.233	0.539791	-0.463531	5.44669
	125.233	0.654514	-0.468598	5.44669
	125.256	0.785297	-0.504917	5.44669
	125.265	0.809491	-0.530262	5.44669
	125.283	0.774752	-0.529859	5.44669
	125.336	0.751858	-0.52098	5.44669
	125.359	0.754657	-0.517452	5.44669
	125.329	0.763973	-0.511267	5.44669
	125.327	0.766882	-0.492943	5.44669
	125.34	0.764789	-0.484777	5.44669
	125.302	0.762878	-0.503184	5.44669
	125.252	0.762822	-0.524094	5.44669
	125.24	0.763477	-0.52794	5.44669
	125.252	0.763772	-0.522377	5.44669
	125.261	0.763662	-0.51085	5.44669
	125.261	0.763512	-0.491017	5.44669
	125.257	0.763488	-0.484118	5.44669
	125.256	0.763531	-0.503593	5.44669
	125.256	0.763558	-0.524499	5.44669
	125.257	0.763554	-0.527964	5.44669
	125.257	0.763542	-0.522243	5.44669
	125.257	0.763539	-0.510785	5.44669
	125.257	0.763542	-0.491038	5.44669
	125.257	0.763544	-0.476279	5.44669
	125.257	0.763544	-0.467573	5.44669
	125.257	0.763543	-0.45979	5.44669
	125.257	0.763543	-0.47388	5.44669
	125.257	0.763543	-0.508418	5.44669
	125.257	0.763543	-0.529845	5.44669
	125.257	0.763543	-0.528438	5.44669
	125.257	0.763543	-0.520533	5.44669
	125.257	0.763543	-0.509899	5.44669
	125.257	0.763543	-0.491274	5.44669
	125.257	0.763543	-0.484563	5.44669
	125.257	0.763543	-0.503688	5.44669
	125.257	0.763543	-0.524381	5.44669
	125.257	0.763543	-0.527881	5.44669
	125.235	0.763543	-0.52225	5.44669
	125.155	0.763543	-0.518688	5.44669
	125.051	0.763543	-0.519204	5.44669
	125.002	0.763543	-0.520688	5.44669
	125.012	0.763543	-0.521125	5.44669
	125.033	0.763543	-0.520782	5.44669
	125.038	0.763543	-0.512611	5.44669
	125.033	0.763543	-0.484453	5.44669
	125.029	0.763543	-0.455883	5.44669
	125.029	0.763543	-0.45868	5.44669
	125.031	0.763543	-0.470759	5.44669
	125.031	0.763543	-0.467073	5.44669
	125.031	0.763543	-0.467879	5.44669
	125.031	0.763543	-0.478449	5.44669
	125.031	0.763543	-0.491874	5.44669
	125.031	0.763543	-0.510952	5.44669
	125.031	0.763543	-0.516897	5.44669
	125.031	0.763543	-0.497296	5.44669
	125.031	0.763543	-0.484549	5.44669
	125.031	0.763543	-0.501534	5.44669
	125.031	0.763543	-0.523482	5.44669
	125.031	0.763543	-0.52827	5.44669
	125.031	0.763543	-0.522732	5.44669
	125.031	0.763543	-0.518752	5.44669
	125.031	0.763543	-0.51906	5.44669
	125.031	0.763543	-0.512734	5.44669
	125.008	0.812733	-0.492987	5.44669
	124.929	0.939509	-0.476403	5.44669
	124.825	0.991941	-0.466932	5.44669
	124.775	0.873123	-0.459477	5.44669
	124.786	0.789559	-0.473977	5.44669
	124.807	0.94196	-0.500699	5.44669
	124.812	1.15687	-0.493847	5.44669
	124.807	1.11356	-0.463696	5.44669
	124.803	0.858921	-0.466427	5.44669
	124.803	0.69311	-0.503948	5.44669
	124.804	0.702362	-0.530627	5.44669
	124.805	0.812495	-0.522485	5.44669
	124.805	0.961211	-0.492903	5.44669
	124.804	1.05032	-0.480763	5.44669
	124.804	1.09441	-0.501516	5.44669
	124.804	1.18904	-0.524821	5.44669
	124.804	1.23008	-0.528837	5.44669
	124.804	1.11796	-0.522494	5.44669
	124.804	1.04125	-0.51058	5.44669
	124.804	1.09577	-0.490863	5.44669
	124.804	1.10409	-0.484149	5.44669
	124.804	1.08158	-0.503661	5.44669
	124.804	1.11733	-0.524516	5.44669
	124.804	1.04956	-0.527947	5.44669
	124.804	0.895702	-0.514359	5.44669
	124.782	0.935873	-0.490501	5.44669
	124.702	1.11852	-0.474782	5.44669
	124.599	1.14915	-0.475007	5.44669
	124.571	1.09206	-0.480424	5.44669
	124.639	1.15485	-0.482571	5.44669
	124.684	1.26609	-0.489409	5.44669
	124.636	1.3006	-0.508497	5.44669
	124.57	1.27714	-0.524623	5.44669
	124.555	1.2553	-0.526265	5.44669
	124.572	1.25453	-0.513615	5.44669
	124.584	1.26198	-0.490787	5.44669
	124.583	1.26537	-0.483037	5.44669
	124.578	1.26415	-0.503222	5.44669
	124.576	1.26243	-0.524728	5.44669
	124.577	1.26215	-0.520321	5.44669
	124.578	1.26264	-0.494101	5.44669
	124.579	1.26294	-0.482036	5.44669
	124.578	1.2629	-0.501623	5.44669
	124.578	1.26277	-0.524414	5.44669
	124.578	1.26273	-0.520758	5.4507
	124.578	1.26276	-0.494396	5.46104
	124.578	1.26279	-0.474133	5.46531
	124.578	1.26279	-0.465479	5.45562
	124.578	1.26278	-0.451805	5.4448
	124.578	1.26278	-0.446421	5.44287
	124.578	1.26278	-0.464335	5.44579
	124.578	1.26278	-0.476177	5.44767
	124.578	1.26278	-0.467282	5.44742
	124.578	1.26278	-0.466033	5.44664
	124.578	1.26278	-0.4776	5.44641
	124.556	1.26278	-0.492175	5.44658
	124.476	1.26278	-0.51138	5.44674
	124.373	1.26278	-0.52484	5.44675
	124.323	1.26278	-0.52533	5.44669
	124.333	1.26278	-0.521017	5.44667
	124.355	1.26278	-0.519078	5.44668
	124.36	1.26278	-0.511935	5.44669
	124.354	1.26278	-0.492645	5.44669
	124.35	1.26278	-0.484414	5.44669
	124.35	1.26278	-0.503138	5.44669
	124.352	1.26278	-0.516333	5.44669
	124.352	1.26278	-0.491976	5.44669
	124.352	1.26278	-0.457663	5.44669
	124.352	1.26278	-0.464615	5.44669
	124.352	1.26278	-0.505341	5.44669
	124.352	1.26278	-0.531856	5.44669
	124.352	1.26278	-0.530376	5.44669
	124.352	1.26278	-0.52063	5.44669
	124.352	1.31197	-0.509251	5.44669
	124.352	1.48794	-0.490968	5.44669
	124.352	1.66714	-0.484666	5.44669
	124.352	1.60076	-0.495969	5.44669
	124.352	1.39837	-0.496252	5.44669
	124.352	1.41802	-0.491293	5.44669
	124.352	1.60937	-0.496818	5.44669
	124.352	1.65095	-0.494244	5.44669
	124.352	1.59535	-0.482278	5.44669
	124.352	1.65487	-0.476768	5.44669
	124.352	1.76421	-0.48636	5.44669
	124.352	1.79909	-0.509289	5.44669
	124.352	1.77646	-0.526039	5.44669
	124.352	1.75484	-0.526577	5.44669
	124.352	1.75387	-0.521113	5.44669
	124.352	1.76115	-0.518675	5.44669
	124.352	1.76455	-0.519603	5.44669
	124.352	1.76338	-0.520859	5.44669
	124.352	1.76169	-0.521056	5.44669
	124.352	1.76139	-0.520692	5.44669
	124.352	1.76187	-0.520469	5.44669
	124.352	1.76218	-0.520505	5.44669
	124.352	1.76213	-0.5206	5.44669
	124.352	1.76201	-0.520626	5.44669
	124.33	1.76197	-0.512733	5.44669
	124.272	1.762	-0.49243	5.44669
	124.248	1.76202	-0.476169	5.44669
	124.302	1.76202	-0.474903	5.44669
	124.34	1.76202	-0.479887	5.44669
	124.293	1.76201	-0.482383	5.44669
	124.253	1.76201	-0.489521	5.44669
	124.274	1.76202	-0.50861	5.44669
	124.256	1.76202	-0.52463	5.44669
	124.168	1.76202	-0.526228	5.44669
	124.125	1.76202	-0.521468	5.44669
	124.182	1.76202	-0.511077	5.44669
	124.227	1.76202	-0.491436	5.44669
	124.183	1.76202	-0.476342	5.44669
	124.119	1.8112	-0.475328	5.44669
	124.103	1.93798	-0.487875	5.44669
	124.119	1.99041	-0.510436	5.44669
	124.131	1.87159	-0.525981	5.4507
	124.13	1.73884	-0.526145	5.46104
	124.126	1.71528	-0.520953	5.46531
	124.124	1.75098	-0.518762	5.45562
	124.125	1.77405	-0.519696	5.4448
	124.126	1.77099	-0.520867	5.44287
	124.126	1.81069	-0.521026	5.44579
	124.126	1.93457	-0.520676	5.44767
	124.125	2.03836	-0.520473	5.44742
	124.125	2.09744	-0.520513	5.44664
	124.126	2.14393	-0.520601	5.44641
	124.126	2.1025	-0.512754	5.44658
	124.126	2.06231	-0.492447	5.44674
	124.126	2.15757	-0.48404	5.44675
	124.103	2.27638	-0.503052	5.44669
	124.023	2.30251	-0.5243	5.44667
	123.92	2.27285	-0.528073	5.44668
	123.893	2.2514	-0.522359	5.44669
	123.961	2.25299	-0.518666	5.44669
	124.006	2.26129	-0.519156	5.44669
	123.957	2.2642	-0.520675	5.44669
	123.913	2.26247	-0.521138	5.44669
	123.956	2.26071	-0.51292	5.44669
	123.996	2.26059	-0.492326	5.44669
	123.954	2.31036	-0.48393	5.44669
	123.893	2.48661	-0.503049	5.44669
	123.878	2.71492	-0.524338	5.44669
	123.893	2.82436	-0.52809	5.44669
	123.904	2.80116	-0.522353	5.44669
	123.904	2.75446	-0.510786	5.44669
	123.899	2.74345	-0.490999	5.44669
	123.898	2.75548	-0.484133	5.44669
	123.899	2.76445	-0.495735	5.44669
	123.9	2.76392	-0.496343	5.44669
	123.9	2.76052	-0.491415	5.44669
	123.899	2.75928	-0.496837	5.44669
	123.899	2.75997	-0.494209	5.44669
	123.899	2.7607	-0.490128	5.44669
	123.899	2.76076	-0.504927	5.44669
	123.899	2.76053	-0.522914	5.44669
	123.899	2.76041	-0.526825	5.44669
	123.877	2.80963	-0.514458	5.44669
	123.819	2.98565	-0.490941	5.44669
	123.796	3.21406	-0.482802	5.44669
	123.85	3.32363	-0.503069	5.44669
	123.91	3.25125	-0.524747	5.44669
	123.898	3.07774	-0.520384	5.44669
	123.825	3.01427	-0.494121	5.44669
	123.768	3.14513	-0.482022	5.44669
	123.743	3.33605	-0.501611	5.44669
	123.704	3.48587	-0.516543	5.44669
	123.689	3.49919	-0.492607	5.44669
	123.74	3.35606	-0.457853	5.44669
	123.773	3.27625	-0.46447	5.44669
	123.726	3.38968	-0.505212	5.44669
	123.665	3.52996	-0.531854	5.44669
	123.652	3.60778	-0.530421	5.44669
	123.667	3.6983	-0.52065	5.44669
	123.678	3.77482	-0.517114	5.44669
	123.677	3.78519	-0.519114	5.44669
	123.673	3.76399	-0.521209	5.44669
	123.671	3.80089	-0.513505	5.44669
	123.672	3.93008	-0.484675	5.44669
	123.673	4.0371	-0.455659	5.44669
	123.673	4.04646	-0.466378	5.44669
	123.673	4.01399	-0.506793	5.44669
	123.673	4.04652	-0.531838	5.44669
	123.673	4.1779	-0.529852	5.44669
	123.673	4.28738	-0.520417	5.44669
	123.673	4.34618	-0.517219	5.44669
	123.673	4.43973	-0.511369	5.44669
	123.673	4.47508	-0.493069	5.44669
	123.673	4.41016	-0.484793	5.44669
	123.673	4.46141	-0.495276	5.44669
	123.673	4.66795	-0.488046	5.44669
	123.673	4.81108	-0.455373	5.44669
	123.673	4.80948	-0.440152	5.44669
	123.673	4.75981	-0.468353	5.44669
	123.673	4.73987	-0.504953	5.44669
	123.673	4.74922	-0.497587	5.44669
	123.673	4.80942	-0.463744	5.44669
	123.673	4.98668	-0.465117	5.44669
	123.673	5.2117	-0.503382	5.44669
	123.673	5.31941	-0.530856	5.44669
	123.651	5.34584	-0.530653	5.44669
	123.593	5.47591	-0.513231	5.44669
	123.569	5.69347	-0.489065	5.44669
	123.623	5.81488	-0.482453	5.44669
	123.661	5.80051	-0.503589	5.44669
	123.592	5.75326	-0.525089	5.44669
	123.472	5.73888	-0.520342	5.44669
	123.435	5.7497	-0.486111	5.44669
	123.504	5.80854	-0.453823	5.44669
	123.553	5.98471	-0.457226	5.44669
	123.506	6.20976	-0.478753	5.44669
	123.439	6.31787	-0.495797	5.44669
	123.423	6.29526	-0.512489	5.44669
	123.44	6.29848	-0.524017	5.44669
	123.474	6.46352	-0.524592	5.44669
	123.531	6.70374	-0.521	5.44669
	123.55	6.82216	-0.519334	5.44669
	123.495	6.84767	-0.519919	5.44669
	123.435	6.97355	-0.512887	5.44669
	123.426	7.18969	-0.492745	5.44669
	123.442	7.31198	-0.476247	5.44669
	123.452	7.34769	-0.474823	5.44669
	123.451	7.47646	-0.487697	5.44669
	123.446	7.69018	-0.510541	5.44669
	123.445	7.81044	-0.526089	5.44669
	123.446	7.79696	-0.526152	5.44669
	123.447	7.79968	-0.520918	5.44669
	123.447	7.96128	-0.518744	5.44669
	123.447	8.24941	-0.519701	5.44669
	123.447	8.54449	-0.513005	5.44669
	123.447	8.74996	-0.492872	5.44669
	123.447	8.85871	-0.484129	5.44669
	123.447	8.999	-0.502938	5.44669
	123.447	9.19325	-0.524221	5.44669
	123.447	9.35071	-0.52808	5.44669
	123.447	9.51514	-0.51452	5.44669
	123.447	9.70214	-0.490521	5.44669
	123.424	9.84798	-0.474734	5.44669
	123.367	10.0101	-0.47498	5.44669
	123.343	10.2003	-0.48043	5.44669
	123.375	10.3483	-0.482583	5.44669
	123.355	10.5102	-0.489412	5.44669
	123.262	10.6995	-0.508494	5.44669
	123.196	10.798	-0.52462	5.44669
	123.196	10.8333	-0.526265	5.44669
	123.219	10.9704	-0.521487	5.44669
	123.228	11.2369	-0.518943	5.44669
	123.224	11.5317	-0.511711	5.44669
	123.219	11.7448	-0.484729	5.44669
	123.219	11.8076	-0.456319	5.44669
	123.22	11.8198	-0.458764	5.44669
	123.221	11.9599	-0.47064	5.44669
	123.221	12.1867	-0.466993	5.44669
	123.22	12.3576	-0.475758	5.44669
	123.22	12.5161	-0.506637	5.44669
	123.22	12.745	-0.52843	5.44669
	123.22	13.0167	-0.528478	5.44669
	123.22	13.2334	-0.521053	5.44669
	123.22	13.3552	-0.517973	5.44669
	123.22	13.497	-0.51933	5.44669
	123.22	13.6872	-0.520994	5.44669
	123.22	13.7933	-0.521209	5.44669
	123.22	13.8314	-0.520708	5.44669
	123.22	13.967	-0.512551	5.44669
	123.22	14.1827	-0.484453	5.44669
	123.22	14.3506	-0.455905	5.44669
	123.22	14.5117	-0.46656	5.44669
	123.22	14.6936	-0.498911	5.44669
	123.198	14.7893	-0.503613	5.44669
	123.141	14.8261	-0.493282	5.44669
	123.117	15.0139	-0.502898	5.44669
	123.148	15.4074	-0.520942	5.44669
	123.151	15.7541	-0.52672	5.44669
	123.138	15.8972	-0.522986	5.44669
	123.176	16.0033	-0.519409	5.44669
	123.225	16.1713	-0.519245	5.44669
	123.215	16.3299	-0.520448	5.44669
	123.124	16.5042	-0.521011	5.44669
	123.011	16.7441	-0.512948	5.44669
	122.984	17.0148	-0.492383	5.44669
	123.055	17.2764	-0.483944	5.44669
	123.102	17.5235	-0.503035	5.44669
	123.052	17.7186	-0.524327	5.44669
	122.986	17.791	-0.52809	5.44669
	122.971	17.8627	-0.522357	5.44669
	122.987	18.1797	-0.518658	5.44669
	123	18.6317	-0.519154	5.44669
	122.999	18.8613	-0.520677	5.44669
	122.994	18.8702	-0.521139	5.44669
	122.992	18.9516	-0.520791	5.44669
	122.993	19.2044	-0.512611	5.44669
	122.994	19.5133	-0.49232	5.44669
	122.994	19.7372	-0.476167	5.44669
	122.994	19.7995	-0.46707	5.44669
	122.994	19.8076	-0.451748	5.44669
	122.994	19.9462	-0.445832	5.44669
	122.994	20.2231	-0.471979	5.44669
	122.994	20.5216	-0.512317	5.44669
	122.972	20.7818	-0.532111	5.44669
	122.892	21.0183	-0.527995	5.44669
	122.789	21.2588	-0.519541	5.44669
	122.761	21.5091	-0.517512	5.44669
	122.829	21.7132	-0.511803	5.44669
	122.896	21.8372	-0.493147	5.44669
	122.905	21.9845	-0.484671	5.44669
	122.885	22.1762	-0.495197	5.44669
	122.874	22.3301	-0.495927	5.44669
	122.854	22.5432	-0.483561	5.44669
	122.802	22.9071	-0.476707	5.44669
	122.757	23.282	-0.485879	5.44669
	122.752	23.5536	-0.509109	5.44669
	122.765	23.7696	-0.526135	5.44669
	122.772	23.9975	-0.526681	5.44669
	122.771	24.2501	-0.521123	5.44669
	122.767	24.5086	-0.518642	5.44669
	122.767	24.7609	-0.519586	5.44669
	122.767	25.0085	-0.520864	5.44669
	122.768	25.2071	-0.521064	5.44669
	122.768	25.3299	-0.520693	5.44669
	122.768	25.5277	-0.520467	5.44669
	122.768	25.8965	-0.512633	5.44268
	122.768	26.2787	-0.492444	5.43234
	122.768	26.5518	-0.476211	5.42806
	122.768	26.7657	-0.467044	5.43775
	122.768	26.9922	-0.459593	5.44858
	122.768	27.1958	-0.473985	5.4505
	122.768	27.3281	-0.508532	5.44759
	122.768	27.5282	-0.529855	5.44571
	122.768	27.8944	-0.528402	5.44595
	122.768	28.2257	-0.520515	5.44673
	122.768	28.372	-0.517775	5.44696
	122.768	28.5342	-0.519438	5.44679
	122.768	28.929	-0.52111	5.44663
	122.768	29.4411	-0.521219	5.44663
	122.768	29.7761	-0.520671	5.44668
	122.768	29.8249	-0.512532	5.44671
	122.768	29.7898	-0.492329	5.4467
	122.768	29.9645	-0.48407	5.44668
	122.746	30.3781	-0.503106	5.44668
	122.688	30.7379	-0.524312	5.44669
	122.642	30.8794	-0.528059	5.44669
	122.638	31.0293	-0.522349	5.44669
	122.675	31.3716	-0.518666	5.44669
	122.717	31.7107	-0.51916	5.44669
	122.681	31.8197	-0.520677	5.44669
	122.578	31.808	-0.521137	5.44669
	122.513	31.9712	-0.52079	5.44669
	122.518	32.3716	-0.520482	5.44669
	122.542	32.73	-0.520476	5.44669
	122.55	32.8755	-0.520583	5.44669
	122.545	32.9785	-0.52063	5.44669
	122.54	33.1935	-0.520611	5.44669
	122.54	33.4791	-0.520587	5.44669
	122.541	33.7559	-0.520583	5.44669
	122.542	34.004	-0.52059	5.44669
	122.542	34.2433	-0.520595	5.44669
	122.541	34.4892	-0.520594	5.44669
	122.541	34.6917	-0.520592	5.44669
	122.541	34.8167	-0.520592	5.44669
	122.542	34.9649	-0.520592	5.44669
	122.542	35.2059	-0.520592	5.44669
	122.542	35.4863	-0.520592	5.44669
	122.542	35.7024	-0.512722	5.44669
	122.542	35.8208	-0.492437	5.44669
	122.542	35.9614	-0.484047	5.44669
	122.542	36.2015	-0.495188	5.44669
	122.542	36.4843	-0.496145	5.44669
	122.542	36.7017	-0.491526	5.44669
	122.542	36.8198	-0.504825	5.44669
	122.542	36.9598	-0.514503	5.44669
	122.542	37.1998	-0.49848	5.44669
	122.542	37.4827	-0.478026	5.44669
	122.519	37.7494	-0.473522	5.44669
	122.462	37.9943	-0.486519	5.44669
	122.438	38.1867	-0.51051	5.44669
	122.47	38.3078	-0.526494	5.44669
	122.45	38.458	-0.526333	5.44669
	122.379	38.7011	-0.520849	5.44669
	122.393	38.9817	-0.518651	5.44669
	122.475	39.2464	-0.511816	5.44669
	122.489	39.4912	-0.492747	5.44669
	122.442	39.6843	-0.476628	5.44669
	122.391	39.7566	-0.467112	5.44669
	122.337	39.7306	-0.459472	5.44669
	122.303	39.7452	-0.46604	5.44669
	122.303	39.9163	-0.472518	5.44669
	122.315	40.2041	-0.457315	5.44669
	122.297	40.5449	-0.446177	5.44669
	122.237	40.925	-0.470137	5.44669
	122.211	41.2628	-0.511422	5.44669
	122.242	41.5134	-0.532391	5.44669
	122.246	41.7338	-0.52056	5.44669
	122.211	41.971	-0.483598	5.44669
	122.169	42.2259	-0.44482	5.44669
	122.115	42.4822	-0.42949	5.44669
	122.099	42.7327	-0.442786	5.44669
	122.155	42.9803	-0.470486	5.44669
	122.191	43.1796	-0.480004	5.44669
	122.143	43.3027	-0.466693	5.44669
	122.081	43.4512	-0.472295	5.44669
	122.067	43.6929	-0.505292	5.44669
	122.083	44.0228	-0.529097	5.44669
	122.094	44.4147	-0.529236	5.44669
	122.093	44.7613	-0.521133	5.44669
	122.089	45.0607	-0.509867	5.44669
	122.087	45.4044	-0.491047	5.44669
	122.088	45.6929	-0.48448	5.44669
	122.089	45.8296	-0.495863	5.44669
	122.089	45.9538	-0.496274	5.44669
	122.089	46.1808	-0.483469	5.44669
	122.089	46.464	-0.468675	5.44669
	122.089	46.6862	-0.449817	5.44669
	122.089	46.8062	-0.43658	5.44669
	122.089	46.9945	-0.443931	5.44669
	122.089	47.3602	-0.476308	5.44669
	122.089	47.6954	-0.514764	5.44669
	122.089	47.8436	-0.531591	5.44669
	122.089	47.956	-0.526906	5.44669
	122.089	48.1739	-0.51927	5.44669
	122.089	48.4574	-0.509914	5.44669
	122.089	48.7323	-0.49173	5.44669
	122.067	49.0295	-0.484749	5.44669
	122.009	49.3471	-0.495733	5.44669
	121.963	49.5189	-0.496124	5.44669
	121.937	49.5501	-0.491323	5.44669
	121.894	49.661	-0.504747	5.44669
	121.855	49.9676	-0.514543	5.44669
	121.849	50.3946	-0.498524	5.44669
	121.86	50.7148	-0.485901	5.44669
	121.866	50.8352	-0.501664	5.44669
	121.865	50.9412	-0.523056	5.44669
	121.862	51.1664	-0.528045	5.44669
	121.862	51.4553	-0.52279	5.44669
	121.862	51.6805	-0.518856	5.44669
	121.863	51.7998	-0.511212	5.44669
	121.863	51.9375	-0.492422	5.44669
	121.863	52.1761	-0.484578	5.44669
	121.863	52.4592	-0.503286	5.44669
	121.863	52.7265	-0.524207	5.44669
	121.863	52.9716	-0.527951	5.44669
	121.863	53.1638	-0.522341	5.44669
	121.863	53.2848	-0.518701	5.44669
	121.863	53.435	-0.519178	5.44669
	121.863	53.629	-0.512801	5.44669
	121.863	53.7829	-0.492973	5.44669
	121.863	53.9459	-0.476373	5.44669
	121.863	54.1827	-0.474795	5.44669
	121.863	54.4562	-0.48764	5.44669
	121.863	54.72	-0.510528	5.44669
	121.863	54.9671	-0.526103	5.44669
	121.84	55.1614	-0.518293	5.44669
	121.783	55.2826	-0.484891	5.44669
	121.759	55.432	-0.45404	5.44669
	121.813	55.6257	-0.465621	5.44669
	121.873	55.7797	-0.507051	5.44669
	121.862	55.9428	-0.532215	5.44669
	121.788	56.1306	-0.529918	5.44669
	121.731	56.2771	-0.51244	5.44669
	121.707	56.4885	-0.488995	5.44669
	121.668	56.8544	-0.482704	5.44669
	121.63	57.1815	-0.503719	5.44669
	121.646	57.2771	-0.525054	5.44669
	121.713	57.2641	-0.520281	5.44669
	121.743	57.3822	-0.493968	5.44669
	121.688	57.6581	-0.481994	5.44669
	121.626	57.9635	-0.501653	5.44669
	121.614	58.1776	-0.524441	5.44669
	121.631	58.2864	-0.528629	5.44669
	121.642	58.4236	-0.522542	5.44669
	121.641	58.6165	-0.518544	5.44669
	121.636	58.7745	-0.51904	5.44669
	121.635	58.9397	-0.52067	5.44669
	121.636	59.176	-0.521176	5.44669
	121.637	59.4484	-0.520809	5.44669
	121.637	59.712	-0.520476	5.44669
	121.636	59.9593	-0.512596	5.44669
	121.636	60.1538	-0.492425	5.44669
	121.636	60.275	-0.484087	5.44669
	121.636	60.4736	-0.50308	5.44669
	121.636	60.8432	-0.524295	5.44669
	121.636	61.2256	-0.52019	5.44669
	121.636	61.4983	-0.4942	5.44669
	121.636	61.6629	-0.482124	5.44669
	121.636	61.7627	-0.493754	5.44669
	121.636	61.9139	-0.496228	5.44669
	121.636	62.1651	-0.484199	5.44669
	121.636	62.4487	-0.468997	5.44669
	121.636	62.6625	-0.457563	5.44669
	121.636	62.7789	-0.464569	5.44669
	121.636	62.9685	-0.480451	5.44669
	121.636	63.3361	-0.49389	5.44669
	121.636	63.6716	-0.511085	5.44669
	121.636	63.8193	-0.524107	5.44669
	121.636	63.9313	-0.517257	5.44669
	121.636	64.1493	-0.493037	5.44669
	121.614	64.433	-0.482679	5.44669
	121.557	64.6587	-0.502271	5.44669
	121.533	64.78	-0.524457	5.44669
	121.587	64.9675	-0.528416	5.44669
	121.625	65.3325	-0.522447	5.44669
	121.578	65.7168	-0.518581	5.44669
	121.516	65.992	-0.519089	5.44669
	121.479	66.2061	-0.512807	5.44669
	121.437	66.432	-0.493007	5.44669
	121.425	66.6843	-0.476385	5.44669
	121.478	66.9436	-0.474788	5.44669
	121.511	67.1962	-0.487633	5.44669
	121.463	67.4437	-0.510527	5.44669
	121.402	67.6913	-0.526105	5.44669
	121.389	67.9409	-0.526165	5.44669
	121.404	68.142	-0.520917	5.44669
	121.415	68.2651	-0.510869	5.44669
	121.414	68.4622	-0.483673	5.44669
	121.41	68.8305	-0.456176	5.44669
	121.409	69.2128	-0.46695	5.44669
	121.409	69.4861	-0.498978	5.44669
	121.41	69.7	-0.503502	5.44669
	121.41	69.9266	-0.485341	5.44669
	121.41	70.13	-0.474752	5.44669
	121.41	70.2624	-0.484426	5.44669
	121.41	70.4133	-0.509195	5.44669
	121.41	70.6527	-0.518816	5.44669
	121.41	70.9316	-0.498726	5.44669
	121.41	71.1968	-0.484465	5.44669
	121.41	71.4425	-0.500991	5.44669
	121.41	71.6357	-0.515413	5.44669
	121.41	71.7078	-0.500225	5.44669
	121.41	71.6817	-0.486304	5.44669
	121.388	71.6963	-0.501228	5.44669
	121.33	71.9165	-0.52273	5.44669
	121.284	72.3804	-0.528064	5.44669
	121.258	72.9004	-0.522913	5.44669
	121.215	73.2141	-0.518901	5.44669
	121.176	73.2511	-0.519058	5.44669
	121.17	73.1695	-0.52055	5.44669
	121.181	73.1736	-0.52112	5.44669
	121.187	73.36	-0.520828	5.44669
	121.186	73.6581	-0.512633	5.44669
	121.184	73.9977	-0.492316	5.44669
	121.183	74.3736	-0.484028	5.44669
	121.183	74.6609	-0.503094	5.44669
	121.184	74.7857	-0.516451	5.44669
	121.184	74.9053	-0.499912	5.44669
	121.184	75.0854	-0.477933	5.44669
	121.184	75.1952	-0.472975	5.44669
	121.184	75.2385	-0.478451	5.44669
	121.184	75.4241	-0.482467	5.44669
	121.184	75.7651	-0.490066	5.44669
	121.184	75.9845	-0.508809	5.44669
	121.184	76.0269	-0.52452	5.44669
	121.184	76.1257	-0.526111	5.44669
	121.184	76.3739	-0.513587	5.44669
	121.184	76.6255	-0.49083	5.44669
	121.184	76.7207	-0.483065	5.44669
	121.184	76.7328	-0.503219	5.44669
	121.184	76.8613	-0.524716	5.44669
	121.184	77.0833	-0.528188	5.44669
	121.184	77.2563	-0.522259	5.44669
	121.184	77.4174	-0.518583	5.44669
	121.184	77.5974	-0.519157	5.44669
	121.184	77.7415	-0.520705	5.44669
	121.161	77.9054	-0.52115	5.44669
	121.104	78.1462	-0.520786	5.44669
	121.058	78.4208	-0.520475	5.44669
	121.032	78.6347	-0.520474	5.44669
	121.011	78.7542	-0.520585	5.44669
	121.052	78.896	-0.51276	5.44669
	121.127	79.0871	-0.484585	5.44669
	121.108	79.2427	-0.455886	5.44669
	121	79.4074	-0.458634	5.44669
	120.928	79.5953	-0.47861	5.44669
	120.931	79.6921	-0.495236	5.44669
	120.957	79.7273	-0.512305	5.44669
	120.967	79.9141	-0.52414	5.44669
	120.962	80.3076	-0.524708	5.44669
	120.956	80.6548	-0.513135	5.44669
	120.955	80.7981	-0.491139	5.44669
	120.957	80.9041	-0.475485	5.44669
	120.958	81.1211	-0.475075	5.44669
	120.958	81.4066	-0.488073	5.44669
	120.957	81.6333	-0.510609	5.44669
	120.957	81.7544	-0.518113	5.44669
	120.957	81.8923	-0.497929	5.44669
	120.958	82.1304	-0.484382	5.44669
	120.958	82.4132	-0.501239	5.44669
	120.957	82.6314	-0.523418	5.44669
	120.957	82.7498	-0.520477	5.44669
	120.957	82.8896	-0.486761	5.44669
	120.957	83.1294	-0.446176	5.44669
	120.957	83.4123	-0.428933	5.44669
	120.957	83.6299	-0.442071	5.44669
	120.957	83.7481	-0.478255	5.44669
	120.957	83.888	-0.516242	5.44669
	120.957	84.1279	-0.523647	5.44669
	120.957	84.4108	-0.498195	5.44669
	120.957	84.6284	-0.474647	5.44669
	120.957	84.6973	-0.472207	5.44669
	120.957	84.7105	-0.487168	5.44669
	120.935	84.8488	-0.51125	5.44669
	120.855	85.0746	-0.518702	5.44669
	120.774	85.2457	-0.497948	5.44669
	120.804	85.4046	-0.48418	5.44669
	120.918	85.6336	-0.501148	5.44669
	120.967	85.9052	-0.523451	5.44669
	120.904	86.1218	-0.528394	5.44669
	120.831	86.2436	-0.522795	5.44669
	120.819	86.3854	-0.518734	5.44669
	120.861	86.5757	-0.51903	5.44669
	120.908	86.7309	-0.520598	5.44669
	120.873	86.8958	-0.52115	5.44669
	120.768	87.133	-0.520824	5.44669
	120.703	87.4059	-0.520491	5.44669
	120.707	87.6202	-0.520468	5.44669
	120.731	87.7406	-0.520576	5.44669
	120.74	87.8826	-0.52063	5.44669
	120.735	88.1226	-0.520614	5.44669
	120.73	88.454	-0.520588	5.44669
	120.729	88.8472	-0.512712	5.44669
	120.731	89.1446	-0.492434	5.44669
	120.732	89.2183	-0.48405	5.44669
	120.732	89.2068	-0.49519	5.44669
	120.731	89.3333	-0.496145	5.44669
	120.731	89.6121	-0.491525	5.44669
	120.731	89.9158	-0.504824	5.44669
	120.731	90.1774	-0.522374	5.44669
	120.731	90.4128	-0.526635	5.44669
	120.731	90.603	-0.522441	5.44669
	120.731	90.7266	-0.51134	5.44669
	120.731	90.8785	-0.4912	5.44669
	120.731	91.0724	-0.48402	5.44669
	120.731	91.2255	-0.503487	5.44669
	120.731	91.3883	-0.524489	5.44669
	120.731	91.5762	-0.527998	5.44669
	120.731	91.6737	-0.52226	5.44669
	120.731	91.7092	-0.518651	5.44669
	120.731	91.8467	-0.519185	5.44669
	120.731	92.0641	-0.520693	5.44669
	120.731	92.1828	-0.521134	5.44669
	120.731	92.2166	-0.520784	5.44669
	120.731	92.3458	-0.52048	5.44669
	120.731	92.6096	-0.512606	5.44669
	120.731	92.8568	-0.484558	5.44669
	120.731	92.9448	-0.455929	5.44669
	120.731	92.9553	-0.466533	5.44669
	120.731	93.0365	-0.498891	5.44669
	120.731	93.1824	-0.503614	5.44669
	120.731	93.3804	-0.485419	5.44669
	120.731	93.6346	-0.474745	5.44669
	120.731	93.9027	-0.484395	5.44669
	120.731	94.109	-0.501314	5.44669
	120.731	94.2277	-0.498538	5.44669
	120.709	94.3719	-0.490343	5.44669
	120.651	94.6134	-0.495607	5.44669
	120.628	94.8463	-0.494074	5.44669
	120.659	94.9361	-0.490509	5.44669
	120.662	94.9525	-0.497264	5.44669
	120.649	95.0848	-0.486839	5.44669
	120.687	95.356	-0.46203	5.44669
	120.714	95.6053	-0.468228	5.44669
	120.646	95.6915	-0.505295	5.44669
	120.553	95.7005	-0.530552	5.44669
	120.552	95.831	-0.529845	5.44669
	120.586	96.1041	-0.520872	5.44669
	120.557	96.404	-0.509541	5.44669
	120.503	96.6168	-0.491004	5.44669
	120.487	96.7269	-0.484578	5.44669
	120.498	96.8652	-0.49592	5.44669
	120.509	97.0581	-0.496263	5.44669
	120.509	97.2157	-0.491315	5.44669
	120.505	97.3807	-0.504695	5.44669
	120.504	97.5679	-0.514524	5.44669
	120.504	97.7136	-0.490664	5.44669
	120.505	97.8756	-0.457756	5.44669
	120.505	98.115	-0.46512	5.44669
	120.505	98.3898	-0.505519	5.44669
	120.505	98.6041	-0.523881	5.44669
	120.505	98.7238	-0.502113	5.44669
	120.483	98.8655	-0.476207	5.44669
	120.425	99.1057	-0.471468	5.44669
	120.401	99.388	-0.478434	5.44669
	120.455	99.6053	-0.482995	5.44669
	120.515	99.6743	-0.490294	5.44669
	120.526	99.6384	-0.508717	5.44669
	120.51	99.65	-0.5244	5.44669
	120.499	99.8233	-0.526094	5.44669
	120.501	100.064	-0.521493	5.44669
	120.505	100.229	-0.519006	5.44669
	120.506	100.38	-0.511736	5.44669
	120.505	100.559	-0.492587	5.44669
	120.505	100.706	-0.484461	5.44669
	120.482	100.871	-0.503178	5.44669
	120.425	101.062	-0.524204	5.44669
	120.379	101.21	-0.527988	5.44669
	120.376	101.371	-0.522358	5.44669
	120.412	101.56	-0.518695	5.44669
	120.454	101.708	-0.519169	5.44669
	120.418	101.87	-0.52067	5.44669
	120.315	102.109	-0.521131	5.44669
	120.251	102.383	-0.52079	5.44669
	120.255	102.647	-0.520484	5.44669
	120.279	102.894	-0.520476	5.44669
	120.287	103.137	-0.520582	5.44669
	120.282	103.385	-0.520629	5.44669
	120.277	103.587	-0.520611	5.44669
	120.277	103.662	-0.520587	5.44669
	120.278	103.683	-0.520583	5.44669
	120.279	103.872	-0.52059	5.44669
	120.279	104.271	-0.512724	5.44669
	120.279	104.669	-0.492438	5.44669
	120.278	104.938	-0.484047	5.44669
	120.279	105.145	-0.503058	5.44669
	120.279	105.37	-0.516429	5.44669
	120.279	105.575	-0.499915	5.44669
	120.279	105.709	-0.485813	5.44669
	120.279	105.86	-0.501133	5.44669
	120.279	106.098	-0.522865	5.44669
	120.279	106.377	-0.528154	5.44669
	120.279	106.593	-0.522903	5.44669
	120.279	106.712	-0.518865	5.44669
	120.279	106.853	-0.511175	5.44669
	120.279	107.044	-0.492403	5.44669
	120.279	107.151	-0.476712	5.44669
	120.279	107.189	-0.47514	5.44669
	120.279	107.324	-0.487664	5.44669
	120.279	107.589	-0.510415	5.44669
	120.279	107.884	-0.526047	5.44669
	120.279	108.146	-0.52618	5.44669
	120.279	108.435	-0.520944	5.44669
	120.256	108.802	-0.510875	5.44669
	120.199	109.153	-0.491537	5.44669
	120.175	109.463	-0.484327	5.44669
	120.207	109.81	-0.503496	5.44669
	120.187	110.145	-0.516513	5.44669
	120.094	110.455	-0.499795	5.44669
	120.028	110.808	-0.485733	5.44669
	120.028	111.145	-0.493271	5.44669
	120.051	111.406	-0.494742	5.44669
	120.083	111.63	-0.483749	5.44669
	120.136	111.866	-0.477207	5.44669
	120.155	112.118	-0.486021	5.44669
	120.1	112.374	-0.508991	5.44669
	120.041	112.626	-0.526035	5.44669
	120.032	112.874	-0.526681	5.44669
	120.048	113.122	-0.521158	5.44669
	120.058	113.372	-0.510787	5.44669
	120.056	113.622	-0.483553	5.44669
	120.052	113.872	-0.456155	5.44669
	120.051	114.121	-0.459114	5.44669
	120.052	114.371	-0.478715	5.44669
	120.053	114.62	-0.487239	5.44669
	120.053	114.87	-0.484059	5.44669
	120.052	115.119	-0.487602	5.44669
	120.052	115.369	-0.50721	5.44669
	120.052	115.569	-0.524726	5.44669
	120.052	115.692	-0.526765	5.44669
	120.052	115.84	-0.521659	5.44669
	120.052	116.082	-0.510966	5.44669
	120.052	116.363	-0.48345	5.44669
	120.052	116.628	-0.456048	5.44669
	120.052	116.873	-0.466976	5.44669
	120.052	117.115	-0.506905	5.44669
	120.052	117.363	-0.531672	5.44669
	120.03	117.566	-0.529743	5.44669
	119.973	117.69	-0.52043	5.44669
	119.949	117.887	-0.517263	5.44669
	119.98	118.304	-0.519254	5.44669
	119.961	118.813	-0.521215	5.44669
	119.868	119.139	-0.521329	5.44669
	119.824	119.234	-0.520679	5.44669
	119.904	119.328	-0.512496	5.44669
	120.008	119.557	-0.492311	5.44669
	119.987	119.852	-0.476204	5.44669
	119.869	120.127	-0.474959	5.44669
	119.793	120.372	-0.487769	5.44669
	119.798	120.61	-0.502652	5.44669
	119.826	120.857	-0.4979	5.44669
	119.836	121.109	-0.4896	5.44669
	119.83	121.361	-0.495522	5.44669
	119.824	121.61	-0.494303	5.44669
	119.824	121.859	-0.490634	5.44669
	119.826	122.108	-0.505106	5.44669
	119.827	122.407	-0.514938	5.44669
	119.826	122.784	-0.498562	5.44669
	119.826	123.086	-0.477905	5.44669
	119.826	123.217	-0.473443	5.44669
	119.826	123.334	-0.486528	5.44669
	119.826	123.56	-0.510542	5.44669
	119.826	123.845	-0.526504	5.44669
	119.826	124.118	-0.518456	5.44669
	119.826	124.364	-0.492687	5.44669
	119.826	124.604	-0.482106	5.44669
	119.826	124.851	-0.502156	5.44669
	119.826	125.103	-0.516741	5.44669
	119.826	125.354	-0.500367	5.44669
	119.826	125.604	-0.485892	5.44669
	119.826	125.902	-0.493134	5.44669
	119.826	126.278	-0.494628	5.44669
	119.826	126.63	-0.48375	5.4507
	119.826	126.937	-0.477248	5.46104
	119.826	127.282	-0.478167	5.46531
	119.826	127.618	-0.480828	5.45562
	119.826	127.88	-0.489481	5.4448
	119.826	128.106	-0.509146	5.44287
	119.826	128.39	-0.524869	5.44579
	119.826	128.769	-0.526137	5.44767
	119.826	129.127	-0.521345	5.44742
	119.826	129.386	-0.518929	5.44664
	119.826	129.603	-0.519627	5.44641
	119.826	129.836	-0.520779	5.44658
	119.826	130.09	-0.521014	5.44674
	119.826	130.397	-0.520702	5.44675
	119.804	130.775	-0.520489	5.44669
	119.746	131.124	-0.512639	5.44667
	119.722	131.38	-0.492439	5.44668
	119.776	131.549	-0.476207	5.44669
	119.814	131.657	-0.474915	5.44669
	119.745	131.859	-0.48775	5.44669
	119.625	132.235	-0.50266	5.44669
	119.565	132.569	-0.49791	5.44669
	119.6	132.714	-0.481731	5.4507
	119.682	132.825	-0.467364	5.46104
	119.713	133.043	-0.457757	5.46531
	119.652	133.328	-0.473101	5.45562
	119.587	133.554	-0.500944	5.4448
	119.577	133.675	-0.502132	5.44287
	119.595	133.813	-0.491938	5.44579
	119.606	134.002	-0.502861	5.44767
	119.604	134.158	-0.521404	5.44742
	119.599	134.323	-0.526926	5.44664
	119.598	134.561	-0.515037	5.44641
	119.599	134.833	-0.491148	5.44658
	119.6	135.097	-0.474812	5.44674
	119.6	135.344	-0.47479	5.44675
	119.6	135.538	-0.488193	5.44669
	119.6	135.66	-0.510761	5.44667
	119.6	135.809	-0.526004	5.44668
	119.6	136.003	-0.526039	5.44669
	119.6	136.157	-0.5209	5.44669
	119.6	136.369	-0.518777	5.44669
	119.6	136.733	-0.519721	5.44669
	119.6	137.108	-0.520872	5.44669
	119.6	137.379	-0.513148	5.44669
	119.6	137.595	-0.492516	5.44669
	119.6	137.873	-0.483929	5.44669
	119.6	138.252	-0.502981	5.44669
	119.577	138.612	-0.516439	5.44669
	119.52	138.872	-0.499947	5.44669
	119.496	139.089	-0.485823	5.44669
	119.55	139.321	-0.501125	5.44669
	119.61	139.526	-0.514987	5.44669
	119.599	139.657	-0.499998	5.44669
	119.525	139.807	-0.48636	5.44669
	119.491	140.046	-0.501332	5.44669
	119.546	140.325	-0.522754	5.44669
	119.61	140.591	-0.528036	5.44669
	119.622	140.836	-0.522893	5.44669
	119.583	141.079	-0.518902	5.44669
	119.492	141.327	-0.519065	5.44669
	119.39	141.529	-0.520553	5.44669
	119.345	141.653	-0.521119	5.44669
	119.357	141.801	-0.520827	5.44669
	119.377	142.042	-0.520503	5.44669
	119.381	142.323	-0.520472	5.44669
	119.375	142.588	-0.520573	5.44669
	119.372	142.833	-0.520627	5.44669
	119.372	143.026	-0.520614	5.44669
	119.373	143.098	-0.520589	5.44669
	119.374	143.122	-0.520583	5.44669
	119.374	143.263	-0.52059	5.44669
	119.373	143.487	-0.520594	5.44669
	119.373	143.656	-0.520594	5.44669
	119.373	143.814	-0.520592	5.44669
	119.373	144.044	-0.520592	5.44669
	119.373	144.365	-0.520592	5.44669
	119.373	144.758	-0.512722	5.44669
	119.373	145.059	-0.484566	5.44669
	119.373	145.183	-0.455892	5.44669
	119.373	145.298	-0.458643	5.44669
	119.351	145.525	-0.478611	5.44669
	119.294	145.861	-0.495234	5.44669
	119.27	146.31	-0.512303	5.44669
	119.324	146.784	-0.52414	5.44669
	119.362	147.134	-0.516838	5.44669
	119.315	147.357	-0.49285	5.44669
	119.275	147.563	-0.482749	5.44669
	119.318	147.803	-0.502367	5.44669
	119.358	148.065	-0.516601	5.44669
	119.293	148.323	-0.500233	5.44669
	119.197	148.571	-0.485885	5.44669
	119.193	148.818	-0.493179	5.44669
	119.228	149.066	-0.494649	5.44669
	119.199	149.317	-0.491613	5.44669
	119.146	149.518	-0.505393	5.44669
	119.129	149.641	-0.522581	5.44669
	119.14	149.838	-0.518649	5.44669
	119.151	150.206	-0.494164	5.44669
	119.151	150.588	-0.482656	5.44669
	119.148	150.862	-0.501861	5.44669
	119.146	151.026	-0.524293	5.44669
	119.146	151.077	-0.520623	5.44669
	119.147	151.101	-0.486511	5.44669
	119.147	151.251	-0.453891	5.44669
	119.147	151.477	-0.464983	5.44669
	119.147	151.595	-0.506837	5.44669
	119.147	151.626	-0.524482	5.44669
	119.147	151.754	-0.501896	5.44669
	119.147	151.969	-0.483773	5.44669
	119.147	152.139	-0.499573	5.44669
	119.147	152.302	-0.522936	5.44669
	119.147	152.483	-0.520868	5.44669
	119.147	152.578	-0.494967	5.44669
	119.147	152.566	-0.482204	5.44669
	119.147	152.529	-0.501386	5.44669
	119.147	152.567	-0.524255	5.44669
	119.147	152.752	-0.528646	5.44669
	119.147	152.988	-0.514745	5.44669
	119.147	153.097	-0.490414	5.44669
	119.147	153.071	-0.48248	5.44669
	119.147	153.073	-0.49525	5.44669
	119.147	153.189	-0.496728	5.44669
	119.147	153.303	-0.491748	5.44669
	119.147	153.369	-0.50471	5.44669
	119.147	153.464	-0.522247	5.44669
	119.147	153.547	-0.526623	5.44669
	119.147	153.558	-0.522481	5.44669
	119.147	153.535	-0.519232	5.44669
	119.147	153.571	-0.511479	5.44669
	119.147	153.75	-0.4924	5.44669
	119.147	153.984	-0.484473	5.44669
	119.147	154.144	-0.50325	5.44669
	119.147	154.296	-0.524229	5.44669
	119.147	154.525	-0.527973	5.44669
	119.147	154.751	-0.522342	5.44669
	119.147	154.841	-0.510823	5.44669
	119.147	154.861	-0.491018	5.44669
	119.147	154.945	-0.476257	5.44669
	119.147	155.089	-0.475441	5.44669
	119.147	155.285	-0.487952	5.44669
	119.147	155.539	-0.510429	5.44669
	119.147	155.808	-0.525951	5.44669
	119.147	156.015	-0.518264	5.44669
	119.147	156.133	-0.492804	5.44669
	119.125	156.277	-0.482223	5.44669
	119.045	156.469	-0.502163	5.44669
	118.942	156.625	-0.524573	5.44669
	118.914	156.838	-0.520633	5.44669
	119.004	157.202	-0.494287	5.44669
	119.129	157.527	-0.474132	5.44669
	119.162	157.623	-0.473388	5.44669
	119.088	157.61	-0.487847	5.44669
	119.017	157.729	-0.511114	5.44669
	118.986	158.005	-0.526275	5.44669
	118.972	158.31	-0.526027	5.44669
	118.995	158.524	-0.520799	5.44669
	119.035	158.584	-0.518739	5.44669
	119.047	158.594	-0.511871	5.44669
	119.017	158.784	-0.492739	5.44669
	118.952	159.187	-0.484476	5.44669
	118.905	159.538	-0.503131	5.44669
	118.904	159.63	-0.524178	5.44669
	118.92	159.557	-0.520123	5.44669
	118.926	159.546	-0.494214	5.44669
	118.924	159.723	-0.482153	5.44669
	118.92	160.022	-0.501633	5.44669
	118.92	160.317	-0.524376	5.44669
	118.921	160.518	-0.528609	5.44669
	118.921	160.625	-0.522557	5.44669
	118.921	160.766	-0.510687	5.44669
	118.921	160.961	-0.483014	5.44669
	118.921	161.07	-0.455965	5.44669
	118.921	161.107	-0.467096	5.44669
	118.921	161.241	-0.506985	5.44669
	118.921	161.457	-0.531663	5.44669
	118.921	161.576	-0.529711	5.44669
	118.921	161.61	-0.52042	5.44669
	118.921	161.74	-0.51727	5.44669
	118.921	161.954	-0.519261	5.44669
	118.921	162.124	-0.521215	5.44669
	118.921	162.286	-0.521326	5.44669
	118.921	162.468	-0.520678	5.44669
	118.921	162.612	-0.512497	5.44669
	118.921	162.776	-0.492312	5.44669
	118.921	162.967	-0.484075	5.44669
	118.921	163.115	-0.503115	5.44669
	118.921	163.276	-0.524314	5.44669
	118.921	163.466	-0.528057	5.44669
	118.921	163.613	-0.522347	5.44669
	118.921	163.776	-0.518667	5.44669
	118.921	163.965	-0.519161	5.44669
	118.921	164.113	-0.520677	5.44669
	118.921	164.324	-0.521137	5.44669
	118.921	164.689	-0.52079	5.44669
	118.921	165.016	-0.520482	5.44669
	118.921	165.112	-0.520476	5.44669
	118.921	165.099	-0.512712	5.44669
	118.921	165.217	-0.492474	5.44669
	118.921	165.444	-0.484066	5.44669
	118.921	165.573	-0.503054	5.44669
	118.921	165.608	-0.524291	5.44669
	118.921	165.734	-0.528069	5.44669
	118.921	165.996	-0.52236	5.44669
	118.921	166.293	-0.518668	5.44669
	118.921	166.509	-0.519156	5.44669
	118.899	166.621	-0.520675	5.44669
	118.819	166.808	-0.513266	5.44669
	118.715	167.176	-0.492636	5.44669
	118.688	167.513	-0.483937	5.44669
	118.756	167.612	-0.495071	5.44669
	118.801	167.597	-0.496135	5.44669
	118.752	167.762	-0.491563	5.44669
	118.686	168.164	-0.504844	5.44669
	118.672	168.572	-0.522369	5.44669
	118.688	168.844	-0.526626	5.44669
	118.7	169.048	-0.522439	5.44669
	118.699	169.271	-0.519214	5.44669
	118.695	169.477	-0.519357	5.44669
	118.693	169.611	-0.512694	5.44669
	118.694	169.762	-0.492864	5.44669
	118.695	170.001	-0.484236	5.44669
	118.695	170.279	-0.502986	5.44669
	118.695	170.495	-0.524203	5.44669
	118.694	170.614	-0.528056	5.44669
	118.695	170.755	-0.522386	5.44669
	118.695	170.995	-0.518683	5.44669
	118.695	171.327	-0.519154	5.44669
	118.695	171.72	-0.520668	5.44669
	118.695	172.067	-0.521135	5.44669
	118.695	172.317	-0.520793	5.44669
	118.695	172.533	-0.520483	5.44669
	118.695	172.77	-0.512605	5.44669
	118.695	173.025	-0.484556	5.44669
	118.672	173.282	-0.448058	5.44669
	118.593	173.533	-0.430507	5.44669
	118.489	173.829	-0.434191	5.44669
	118.439	174.204	-0.449536	5.44669
	118.472	174.556	-0.479464	5.44669
	118.551	174.814	-0.514087	5.44669
	118.58	174.984	-0.530184	5.44669
	118.52	175.091	-0.526558	5.44669
	118.456	175.243	-0.519624	5.44669
	118.446	175.492	-0.518057	5.44669
	118.463	175.775	-0.519873	5.44669
	118.474	175.989	-0.521192	5.44669
	118.495	176.105	-0.513228	5.44669
	118.548	176.246	-0.484565	5.44669
	118.57	176.438	-0.455711	5.44669
	118.517	176.594	-0.458568	5.44669
	118.458	176.759	-0.478644	5.44669
	118.447	176.946	-0.495274	5.44669
	118.463	177.092	-0.512308	5.44669
	118.474	177.254	-0.516257	5.44669
	118.472	177.493	-0.496546	5.44669
	118.468	177.768	-0.484462	5.44669
	118.467	178.032	-0.493893	5.44669
	118.468	178.327	-0.495454	5.44669
	118.469	178.747	-0.483826	5.44669
	118.469	179.223	-0.469115	5.44669
	118.468	179.535	-0.457746	5.44669
	118.468	179.636	-0.472474	5.44669
	118.468	179.786	-0.508556	5.44669
	118.468	180.143	-0.530402	5.44669
	118.468	180.537	-0.520752	5.44669
	118.468	180.869	-0.492257	5.44669
	118.468	181.209	-0.481109	5.44669
	118.468	181.534	-0.50189	5.44669
	118.468	181.793	-0.524855	5.44669
	118.468	182.022	-0.528718	5.44669
	118.468	182.309	-0.514561	5.44669
	118.468	182.688	-0.482441	5.44669
	118.468	183.044	-0.454346	5.44669
	118.468	183.303	-0.466622	5.44669
	118.468	183.471	-0.507361	5.44669
	118.468	183.577	-0.531989	5.44669
	118.468	183.73	-0.529713	5.44669
	118.468	183.979	-0.520305	5.44669
	118.468	184.311	-0.517221	5.44669
	118.468	184.701	-0.51141	5.44669
	118.468	184.997	-0.493086	5.44669
	118.468	185.071	-0.484785	5.44669
	118.468	185.06	-0.503137	5.44669
	118.468	185.236	-0.5162	5.44669
	118.468	185.641	-0.499791	5.44669
	118.468	186.047	-0.485843	5.44669
	118.468	186.365	-0.501189	5.44669
	118.446	186.696	-0.522878	5.44669
	118.366	186.973	-0.528139	5.44669
	118.285	187.06	-0.522892	5.44669
	118.293	187.061	-0.518865	5.44669
	118.327	187.238	-0.51905	5.44669
	118.294	187.639	-0.52056	5.44669
	118.239	188.042	-0.521127	5.44669
	118.223	188.312	-0.512957	5.44669
	118.235	188.518	-0.484475	5.44669
	118.246	188.791	-0.45577	5.44669
	118.246	189.172	-0.458625	5.44669
	118.242	189.486	-0.478647	5.44669
	118.241	189.619	-0.495255	5.44669
	118.241	189.783	-0.512299	5.44669
	118.242	190.182	-0.524131	5.44669
	118.242	190.696	-0.524706	5.44669
	118.242	191.079	-0.521008	5.44669
	118.242	191.303	-0.519296	5.44669
	118.242	191.447	-0.5199	5.44669
	118.242	191.605	-0.520763	5.44669
	118.242	191.943	-0.52091	5.44669
	118.242	192.424	-0.512794	5.44669
	118.242	192.863	-0.492354	5.44669
	118.242	193.277	-0.483987	5.44669
	118.242	193.702	-0.503063	5.44669
	118.242	194.044	-0.524324	5.44669
	118.242	194.331	-0.528079	5.44669
	118.242	194.671	-0.522353	5.44669
	118.242	195.012	-0.518661	5.44669
	118.242	195.278	-0.519156	5.44669
	118.242	195.504	-0.520677	5.44669
	118.242	195.738	-0.513267	5.44669
	118.242	195.99	-0.492635	5.44669
	118.242	196.246	-0.483936	5.44669
	118.242	196.497	-0.495071	5.44669
	118.22	196.745	-0.496135	5.44669
	118.162	196.944	-0.491563	5.44669
	118.138	197.067	-0.504844	5.44669
	118.192	197.216	-0.522369	5.44669
	118.252	197.408	-0.526626	5.44669
	118.263	197.513	-0.522439	5.44669
	118.225	197.501	-0.519214	5.44669
	118.157	197.509	-0.519357	5.44669
	118.134	197.722	-0.520565	5.44669
	118.17	198.136	-0.52102	5.44669
	118.174	198.482	-0.520781	5.44669
	118.16	198.618	-0.512649	5.44669
	118.197	198.721	-0.484468	5.44669
	118.224	198.94	-0.455877	5.44669
	118.157	199.227	-0.466542	5.44669
	118.042	199.454	-0.506784	5.44669
	118.005	199.574	-0.531776	5.44669
	118.073	199.712	-0.521958	5.44669
	118.122	199.95	-0.492274	5.44669
	118.074	200.233	-0.480687	5.44669
	118.008	200.5	-0.501708	5.44669
	117.993	200.795	-0.524929	5.44669
	118.009	201.163	-0.528814	5.44669
[truncated: 3,022 more rows]
