# Supplementary material for: Design of a cosmetic glove stiffness compensation mechanism for toddler-sized hand prostheses
Source: PLoS One. 2017 Aug 11;12(8):e0183233. doi: 10.1371/journal.pone.0183233 (PMC5553851; doi:10.1371/journal.pone.0183233)
Supplement: S1 Dataset — (ZIP) [file pone.0183233.s001.zip › 01 Glove measurements/PVCglove6_5.xlsx]

## Sheet: test_glove6_5
LabVIEW Measurement
Writer_Version	2
Reader_Version	2
Separator	Tab
Decimal_Separator	.
Multi_Headings	No
X_Columns	No
Time_Pref	Absolute
Operator	localadmin
Date	2012-12-10
Time	00:14:20.795000
***End_of_Header***
Channels	4
Samples	10	10	10	10
Date	2012-12-10	2012-12-10	2012-12-10	2012-12-10
Time	00:15:39.395000	00:15:39.395000	00:15:39.395000	00:15:39.395000
Y_Unit_Label	mm	N	N	Pa
X_Dimension	Time	Time	Time	Time
X0	0	0	0	0
Delta_X	0.01	0.01	0.01	0.01
***End_of_Header***
X_Value	Voltage LVDT (Filtered)	Voltage Load Cell (Filtered)	Voltage Pinch Load Cell (Filtered)	Voltage Pressure (Filtered)	Comment
	129.104	0.093731	-0.482312	5.44669
	129.104	0.102678	-0.50155	5.44669
	129.104	0.083141	-0.524285	5.44669
	129.104	0.169111	-0.52073	5.44669
	129.104	0.27667	-0.49443	5.44669
	129.104	0.301397	-0.482028	5.44669
	129.104	0.275143	-0.501503	5.44669
	129.104	0.255614	-0.524366	5.44669
	129.104	0.256807	-0.528651	5.44669
	129.104	0.264254	-0.514707	5.44268
	129.104	0.266951	-0.490396	5.43234
	129.104	0.265433	-0.482486	5.42806
	129.104	0.263839	-0.50313	5.43775
	129.104	0.263711	-0.524885	5.44858
	129.104	0.264224	-0.52042	5.4505
	129.104	0.264484	-0.486216	5.44759
	129.104	0.215221	-0.453839	5.44571
	129.104	0.088322	-0.465066	5.44595
	129.104	0.035865	-0.50689	5.44673
	129.104	0.154715	-0.524474	5.44696
	129.104	0.287493	-0.501874	5.44679
	129.104	0.311055	-0.483767	5.44663
	129.104	0.275343	-0.499578	5.44663
	129.104	0.252265	-0.522941	5.44668
	129.104	0.255333	-0.520868	5.44671
	129.104	0.264827	-0.494965	5.4467
	129.104	0.267715	-0.482203	5.44668
	129.104	0.265549	-0.501386	5.44668
	129.104	0.263616	-0.524255	5.44669
	129.104	0.263576	-0.528646	5.44669
	129.104	0.264247	-0.522615	5.44669
	129.104	0.264542	-0.510698	5.44669
	129.104	0.264427	-0.490869	5.44669
	129.104	0.264274	-0.476239	5.44669
	129.104	0.264251	-0.475487	5.44669
	129.104	0.215105	-0.487978	5.44669
	129.104	0.088357	-0.502552	5.44669
	129.104	0.03592	-0.489913	5.44669
	129.104	0.154726	-0.461432	5.44669
	129.104	0.287478	-0.466884	5.44669
	129.104	0.311044	-0.504945	5.44669
	129.104	0.275344	-0.530883	5.44669
	129.104	0.252269	-0.522238	5.44669
	129.104	0.255334	-0.492709	5.44669
	129.104	0.264827	-0.48077	5.4507
	129.104	0.267714	-0.493717	5.46104
	129.104	0.265549	-0.496694	5.46531
	129.104	0.263617	-0.492278	5.45562
	129.104	0.263576	-0.497074	5.4448
	129.104	0.264247	-0.486131	5.44287
	129.104	0.264542	-0.45393	5.44579
	129.104	0.215237	-0.440229	5.44767
	129.104	0.088308	-0.468897	5.44742
	129.104	0.035853	-0.513025	5.44664
	129.104	0.154715	-0.533504	5.44641
	129.104	0.238307	-0.528327	5.44658
	129.104	0.135091	-0.519185	5.44674
	129.104	0.046944	-0.517244	5.44675
	129.104	0.142684	-0.519689	5.44669
	129.104	0.278508	-0.521404	5.44667
	129.104	0.311566	-0.521253	5.44668
	129.104	0.27875	-0.520581	5.44669
	129.104	0.20432	-0.520353	5.44669
	129.104	0.078678	-0.520496	5.44669
	129.104	0.035698	-0.520637	5.44669
	129.104	0.158073	-0.520645	5.44669
	129.104	0.288959	-0.520599	5.44669
	129.104	0.310475	-0.520576	5.44669
	129.104	0.274579	-0.512713	5.44669
	129.104	0.252151	-0.492439	5.44669
	129.104	0.255557	-0.484051	5.44669
	129.104	0.264962	-0.50306	5.44669
	129.104	0.267691	-0.524299	5.44669
	129.104	0.265492	-0.52807	5.44669
	129.104	0.263601	-0.514487	5.44669
	129.104	0.26359	-0.490511	5.44669
	129.104	0.264258	-0.482612	5.44669
	129.104	0.264541	-0.495271	5.44669
	129.104	0.264423	-0.49669	5.44669
	129.104	0.215082	-0.491725	5.44669
	129.104	0.039096	-0.504714	5.44669
	129.104	-0.140067	-0.522257	5.44669
	129.104	-0.073655	-0.526625	5.44669
	129.104	0.177912	-0.522479	5.44669
	129.104	0.334219	-0.51136	5.44669
	129.104	0.322077	-0.483324	5.44669
	129.104	0.263302	-0.455855	5.44669
	129.104	0.243296	-0.46694	5.44669
	129.104	0.255855	-0.506958	5.44669
	129.104	0.268234	-0.531708	5.44669
	129.104	0.268956	-0.521868	5.44669
	129.104	0.215668	-0.492261	5.44669
	129.104	0.08692	-0.480714	5.44669
	129.104	0.035118	-0.501724	5.44669
	129.104	0.154901	-0.524926	5.44669
	129.104	0.287836	-0.528807	5.44669
	129.104	0.311132	-0.514573	5.44669
	129.104	0.275253	-0.490285	5.44669
	129.104	0.2522	-0.482487	5.44669
	129.104	0.255338	-0.50317	5.44669
	129.104	0.264852	-0.524902	5.44669
	129.104	0.267724	-0.528283	5.44669
	129.104	0.265544	-0.522233	5.44669
	129.104	0.263611	-0.518538	5.44669
	129.104	0.263576	-0.519147	5.44669
	129.104	0.264248	-0.520717	5.44669
	129.104	0.264542	-0.521158	5.44669
	129.104	0.264427	-0.520785	5.44669
	129.104	0.264274	-0.512601	5.44669
	129.104	0.21506	-0.484447	5.44669
	129.104	0.08833	-0.455885	5.44669
	129.104	0.035925	-0.466553	5.44669
	129.104	0.154738	-0.506786	5.44669
	129.104	0.287481	-0.531773	5.44669
	129.104	0.311042	-0.529827	5.44669
	129.104	0.275341	-0.52043	5.44669
	129.104	0.252269	-0.517233	5.44669
	129.104	0.255335	-0.519241	5.44669
	129.104	0.264827	-0.51335	5.44669
	129.104	0.267714	-0.49318	5.44669
	129.104	0.265549	-0.484135	5.44669
	129.104	0.263617	-0.502832	5.44669
	129.104	0.263576	-0.524174	5.44669
	129.104	0.264247	-0.528099	5.44669
	129.104	0.264542	-0.514544	5.44669
	129.104	0.264427	-0.490524	5.44669
	129.104	0.264274	-0.482597	5.44669
	129.104	0.264251	-0.49526	5.44669
	129.104	0.264295	-0.48882	5.44669
	129.104	0.264322	-0.455702	5.44669
	129.104	0.264318	-0.440015	5.44669
	129.104	0.264306	-0.460307	5.44669
	129.104	0.264303	-0.484644	5.44669
	129.104	0.264306	-0.49712	5.44669
	129.104	0.264308	-0.510941	5.44669
	129.104	0.264308	-0.522898	5.44669
	129.104	0.264307	-0.524672	5.44669
	129.104	0.264307	-0.521432	5.44669
	129.104	0.264307	-0.519486	5.44669
	129.104	0.264307	-0.519829	5.44669
	129.104	0.264307	-0.520666	5.44669
	129.104	0.264307	-0.520894	5.44669
	129.104	0.264307	-0.512822	5.44669
	129.104	0.264307	-0.492371	5.44669
	129.104	0.264307	-0.476114	5.44669
	129.104	0.264307	-0.467029	5.44669
	129.104	0.264307	-0.459621	5.44669
	129.104	0.264307	-0.466132	5.44669
	129.104	0.264307	-0.480374	5.44669
	129.104	0.264307	-0.493303	5.44669
	129.104	0.264307	-0.510866	5.44669
	129.104	0.264307	-0.516354	5.44669
	129.104	0.264307	-0.497099	5.44669
	129.104	0.264307	-0.484659	5.44669
	129.104	0.264307	-0.50165	5.44669
	129.104	0.264307	-0.523492	5.44669
	129.104	0.264307	-0.520362	5.44669
	129.104	0.264307	-0.486687	5.44669
	129.104	0.264307	-0.446186	5.44669
	129.104	0.264307	-0.428964	5.44669
	129.104	0.264307	-0.44208	5.44669
	129.104	0.264307	-0.478248	5.44669
	129.104	0.264307	-0.516236	5.44669
	129.104	0.264307	-0.531518	5.44669
	129.104	0.264307	-0.518482	5.44669
	129.104	0.264307	-0.490908	5.44669
	129.104	0.264307	-0.481351	5.44669
	129.104	0.215117	-0.502471	5.44669
	129.104	0.088342	-0.525013	5.44669
	129.104	0.03591	-0.520707	5.44669
	129.104	0.154727	-0.494162	5.44669
	129.104	0.287482	-0.481924	5.44669
	129.104	0.311046	-0.493684	5.44669
	129.104	0.275343	-0.488399	5.44669
	129.104	0.252268	-0.456086	5.44669
	129.104	0.255334	-0.440326	5.44669
	129.104	0.264827	-0.468172	5.44669
	129.104	0.267714	-0.512686	5.4507
	129.104	0.265549	-0.53362	5.46104
	129.104	0.263617	-0.528496	5.46531
	129.104	0.263576	-0.519215	5.45562
	129.104	0.264247	-0.509326	5.4448
	129.104	0.264542	-0.491503	5.44287
	129.104	0.264427	-0.484863	5.44579
	129.104	0.264274	-0.503732	5.44767
	129.104	0.264251	-0.524293	5.44742
	129.104	0.264295	-0.519957	5.44664
	129.104	0.264322	-0.494104	5.44641
	129.104	0.264318	-0.482166	5.44658
	129.104	0.264306	-0.501677	5.44674
	129.104	0.264303	-0.52439	5.44675
	129.104	0.264306	-0.528599	5.44669
	129.104	0.264308	-0.522548	5.44667
	129.104	0.264308	-0.518557	5.44668
	129.104	0.264307	-0.519044	5.44669
	129.104	0.264307	-0.520667	5.44669
	129.104	0.264307	-0.521174	5.44669
	129.104	0.264307	-0.520809	5.44669
	129.104	0.215117	-0.520476	5.44669
	129.104	0.088342	-0.520467	5.44669
	129.104	0.03591	-0.520581	5.44669
	129.104	0.154727	-0.512761	5.44669
	129.104	0.287482	-0.484587	5.44669
	129.104	0.311046	-0.455886	5.44669
	129.104	0.275343	-0.466504	5.44669
	129.104	0.203078	-0.506765	5.44669
	129.104	0.079369	-0.523911	5.44669
	129.104	0.036429	-0.501683	5.44669
	129.104	0.158134	-0.483887	5.44669
	129.104	0.288724	-0.499696	5.44669
	129.082	0.310355	-0.522948	5.44669
	129.024	0.274612	-0.528699	5.44669
	128.978	0.252208	-0.523102	5.44669
	128.975	0.255569	-0.518754	5.44669
	128.989	0.215756	-0.518929	5.44669
	128.996	0.091715	-0.520549	5.44669
	128.994	-0.012095	-0.521165	5.44669
	128.968	-0.021941	-0.512977	5.44669
	128.91	0.058369	-0.484469	5.44669
	128.865	0.201416	-0.455761	5.44669
	128.862	0.298751	-0.466493	5.44669
	128.876	0.299122	-0.506805	5.44669
	128.883	0.266335	-0.531802	5.44669
	128.88	0.252732	-0.521962	5.44669
	128.877	0.25873	-0.492266	5.44669
	128.876	0.266084	-0.480683	5.44669
	128.877	0.267034	-0.501709	5.44669
	128.878	0.264817	-0.524931	5.44669
	128.878	0.263552	-0.520944	5.44669
	128.878	0.263809	-0.49429	5.44669
	128.878	0.264367	-0.481893	5.44669
	128.878	0.264509	-0.501497	5.44669
	128.878	0.26437	-0.524411	5.44669
	128.878	0.264262	-0.528673	5.44669
	128.878	0.264266	-0.522571	5.44669
	128.878	0.264306	-0.518541	5.44669
	128.855	0.264321	-0.511158	5.44669
	128.798	0.264314	-0.48464	5.44669
	128.774	0.264305	-0.456479	5.44669
	128.828	0.264304	-0.466733	5.44669
	128.888	0.264307	-0.50665	5.44669
	128.899	0.264308	-0.523781	5.44669
	128.883	0.264308	-0.501669	5.44669
	128.872	0.264307	-0.476056	5.44669
	128.874	0.264307	-0.463692	5.44669
	128.878	0.264307	-0.450371	5.44669
	128.879	0.264307	-0.446455	5.44669
	128.856	0.264307	-0.464859	5.44669
	128.775	0.264307	-0.484254	5.44669
	128.694	0.264307	-0.495338	5.44669
	128.702	0.215117	-0.502462	5.44669
	128.737	0.088342	-0.495121	5.44669
	128.704	0.03591	-0.488502	5.44669
	128.649	0.154727	-0.503921	5.44669
	128.632	0.287482	-0.52307	5.44669
	128.645	0.311046	-0.527248	5.44669
	128.655	0.275343	-0.52245	5.44669
	128.655	0.252268	-0.518997	5.44669
	128.652	0.255334	-0.511392	5.44669
	128.65	0.264827	-0.492447	5.44669
	128.651	0.267714	-0.476653	5.44669
	128.652	0.265549	-0.4751	5.44669
	128.652	0.214426	-0.487668	5.44669
	128.651	0.087611	-0.50256	5.44669
	128.651	0.035849	-0.497897	5.44669
	128.651	0.154962	-0.489632	5.44669
	128.651	0.287602	-0.503407	5.44669
	128.651	0.311013	-0.522453	5.44669
	128.651	0.275286	-0.527172	5.44669
	128.629	0.252256	-0.514767	5.44669
	128.572	0.255349	-0.490947	5.44669
	128.548	0.264837	-0.474824	5.44669
	128.602	0.267713	-0.474866	5.44669
	128.662	0.265545	-0.488221	5.44669
	128.673	0.263615	-0.510745	5.44669
	128.656	0.263577	-0.525988	5.44669
	128.624	0.264247	-0.526038	5.44669
	128.545	0.264542	-0.520905	5.44669
	128.446	0.264427	-0.51878	5.44669
	128.398	0.264274	-0.51185	5.44669
	128.407	0.264251	-0.492716	5.44669
	128.427	0.215105	-0.476603	5.44669
	128.432	0.088357	-0.467112	5.44669
	128.427	0.03592	-0.451611	5.44669
	128.423	0.154726	-0.445759	5.44669
	128.424	0.287478	-0.471997	5.44669
	128.425	0.311044	-0.50448	5.44669
	128.426	0.275344	-0.503963	5.44669
	128.425	0.252269	-0.483571	5.44669
	128.425	0.255334	-0.473846	5.44669
	128.425	0.264827	-0.484675	5.44669
	128.425	0.267714	-0.501751	5.44669
	128.425	0.265549	-0.498622	5.44669
	128.425	0.263617	-0.482352	5.44669
	128.425	0.214386	-0.475242	5.44669
	128.425	0.088281	-0.485694	5.44669
	128.403	0.036144	-0.509552	5.44669
	128.345	0.154847	-0.526386	5.44669
	128.322	0.287449	-0.526628	5.44669
	128.375	0.310989	-0.513141	5.44669
	128.436	0.275331	-0.482588	5.44669
	128.446	0.252283	-0.454913	5.44669
	128.43	0.206155	-0.458936	5.44669
	128.42	0.08886	-0.479082	5.44669
	128.421	0.039312	-0.487456	5.44669
	128.425	0.155968	-0.484019	5.44669
	128.404	0.286792	-0.487508	5.44669
	128.346	0.310316	-0.507185	5.44669
	128.321	0.275282	-0.524748	5.44669
	128.375	0.252502	-0.518913	5.44669
	128.413	0.255454	-0.485632	5.44669
	128.344	0.264794	-0.45413	5.44669
	128.225	0.267658	-0.457525	5.44669
	128.164	0.265538	-0.478769	5.44669
	128.176	0.263632	-0.487827	5.44669
	128.202	0.263587	-0.484286	5.44669
	128.208	0.215055	-0.487488	5.44669
	128.202	0.088572	-0.507081	5.44669
	128.197	0.036028	-0.524712	5.44669
	128.197	0.154695	-0.526806	5.44669
	128.199	0.287426	-0.51381	5.44669
	128.199	0.311034	-0.490676	5.44669
	128.199	0.275358	-0.482922	5.44669
	128.199	0.252279	-0.503213	5.44669
	128.199	0.255333	-0.524765	5.44669
	128.199	0.264823	-0.52034	5.44669
	128.199	0.267713	-0.494096	5.44669
	128.199	0.26555	-0.482027	5.44669
	128.199	0.263617	-0.501622	5.44669
	128.199	0.263576	-0.524416	5.44669
	128.199	0.264246	-0.52863	5.44669
	128.199	0.264541	-0.522551	5.44669
	128.199	0.264427	-0.518548	5.44669
	128.199	0.264274	-0.511168	5.44669
	128.199	0.264251	-0.484642	5.44669
	128.199	0.264295	-0.448605	5.44669
	128.199	0.264322	-0.438576	5.44669
	128.199	0.264318	-0.470106	5.44669
	128.199	0.264306	-0.506249	5.44669
	128.199	0.264303	-0.505378	5.44669
	128.199	0.264306	-0.483535	5.44669
	128.199	0.264308	-0.473328	5.44669
	128.199	0.264308	-0.484471	5.44669
	128.176	0.264307	-0.50972	5.44669
	128.119	0.264307	-0.526891	5.44669
	128.095	0.264307	-0.52678	5.44669
	128.149	0.264307	-0.520895	5.44669
	128.209	0.264307	-0.518512	5.44669
	128.22	0.264307	-0.519612	5.44669
	128.181	0.264307	-0.51305	5.44669
	128.091	0.264307	-0.492923	5.44669
	127.989	0.264307	-0.476263	5.44669
	127.944	0.264307	-0.466896	5.44669
	127.956	0.264307	-0.459512	5.44669
	127.976	0.264307	-0.474004	5.44669
	127.98	0.264307	-0.508569	5.44669
	127.974	0.264307	-0.521993	5.44669
	127.971	0.264307	-0.492366	5.44669
	127.971	0.264307	-0.455807	5.44669
	127.973	0.264307	-0.463697	5.44669
	127.973	0.264307	-0.505616	5.44669
	127.973	0.264307	-0.532298	5.44669
	127.972	0.264307	-0.530463	5.44669
	127.972	0.264307	-0.52051	5.44669
	127.972	0.264307	-0.51704	5.44669
	127.973	0.215117	-0.511262	5.44669
	127.973	0.088342	-0.493088	5.44669
	127.972	0.03591	-0.484839	5.44669
	127.972	0.154727	-0.495288	5.44669
	127.972	0.287482	-0.488035	5.44669
	127.973	0.311046	-0.463234	5.44669
	127.972	0.275343	-0.468308	5.44669
	127.972	0.252268	-0.504901	5.44669
	127.972	0.255334	-0.522488	5.44669
	127.972	0.264827	-0.501749	5.44669
	127.972	0.267714	-0.48442	5.44669
	127.972	0.265549	-0.499896	5.44669
	127.972	0.263617	-0.514971	5.44669
	127.972	0.263576	-0.500428	5.44669
	127.972	0.264247	-0.486546	5.44669
	127.972	0.264542	-0.501257	5.44669
	127.972	0.264427	-0.514786	5.44669
	127.972	0.264274	-0.499867	5.44669
	127.972	0.264251	-0.478506	5.44669
	127.972	0.264295	-0.46536	5.44669
	127.972	0.264322	-0.45807	5.44669
	127.972	0.264318	-0.466075	5.44669
	127.972	0.264306	-0.480902	5.44669
	127.972	0.264303	-0.493544	5.44669
	127.972	0.264306	-0.502909	5.44669
	127.972	0.264308	-0.488076	5.44669
	127.972	0.264308	-0.452663	5.44669
	127.972	0.264307	-0.431134	5.44669
	127.972	0.264307	-0.432809	5.44669
	127.972	0.264307	-0.448733	5.44669
	127.972	0.264307	-0.479619	5.44669
	127.972	0.264307	-0.506567	5.44669
	127.972	0.264307	-0.502121	5.44669
	127.972	0.264307	-0.489927	5.44669
	127.95	0.264307	-0.502022	5.44669
	127.893	0.264307	-0.521767	5.44669
	127.869	0.264307	-0.519506	5.44669
	127.901	0.264307	-0.494812	5.44669
	127.903	0.264307	-0.482623	5.44669
	127.868	0.264307	-0.501617	5.44669
	127.826	0.264307	-0.524202	5.44669
	127.794	0.264307	-0.520672	5.44669
	127.836	0.264307	-0.494435	5.44669
	127.916	0.264307	-0.482051	5.44669
	127.898	0.264307	-0.501511	5.44669
	127.79	0.264307	-0.524362	5.44669
	127.717	0.264307	-0.528646	5.44669
	127.719	0.264307	-0.522577	5.44669
	127.746	0.264307	-0.518553	5.44669
	127.756	0.264307	-0.519031	5.44669
	127.75	0.264307	-0.520663	5.44669
	127.745	0.264307	-0.513306	5.44669
	127.744	0.264307	-0.484786	5.44669
	127.746	0.264307	-0.447905	5.44669
	127.747	0.264307	-0.430361	5.44669
	127.747	0.264307	-0.442055	5.44669
	127.746	0.264307	-0.477741	5.44669
	127.746	0.264307	-0.516032	5.44669
	127.746	0.264307	-0.531613	5.44669
	127.746	0.264307	-0.526465	5.44669
	127.746	0.264307	-0.511206	5.44669
	127.724	0.264307	-0.481835	5.44669
	127.644	0.264307	-0.447414	5.44669
	127.563	0.264307	-0.439075	5.44669
	127.593	0.264307	-0.470738	5.44669
	127.707	0.264307	-0.506336	5.44669
	127.756	0.264307	-0.497319	5.44669
	127.67	0.264307	-0.455269	5.44669
	127.54	0.264307	-0.436804	5.44669
	127.481	0.264307	-0.459115	5.44669
	127.498	0.264307	-0.485285	5.44669
	127.524	0.264307	-0.497813	5.44669
	127.53	0.264307	-0.511003	5.44669
	127.522	0.264307	-0.522678	5.44669
	127.517	0.264307	-0.524558	5.44669
	127.518	0.264307	-0.521462	5.44669
	127.52	0.264307	-0.511668	5.44669
	127.521	0.264307	-0.483814	5.44669
	127.52	0.264307	-0.455951	5.44669
	127.52	0.264307	-0.458935	5.44669
	127.52	0.264307	-0.478713	5.44669
	127.52	0.264307	-0.495173	5.44669
	127.52	0.264307	-0.512241	5.44669
	127.52	0.264307	-0.524136	5.44669
	127.52	0.264307	-0.524729	5.44669
	127.52	0.264307	-0.513145	5.44669
	127.52	0.264307	-0.483265	5.44669
	127.52	0.264307	-0.447325	5.44669
	127.52	0.264307	-0.438529	5.44669
	127.52	0.264307	-0.470541	5.44669
	127.52	0.264307	-0.506448	5.44669
	127.52	0.264307	-0.505306	5.44669
	127.52	0.264307	-0.491305	5.44669
	127.498	0.264307	-0.501467	5.44669
	127.418	0.264307	-0.521045	5.44669
	127.337	0.264307	-0.527272	5.44669
	127.344	0.264307	-0.52318	5.44669
	127.401	0.264307	-0.519294	5.44669
	127.448	0.264307	-0.519128	5.44669
	127.474	0.264307	-0.52044	5.44669
	127.428	0.264307	-0.513178	5.44669
	127.326	0.264307	-0.484812	5.44669
	127.266	0.264307	-0.455832	5.44669
	127.271	0.264307	-0.466402	5.44669
	127.294	0.264307	-0.49887	5.44669
	127.302	0.264307	-0.503652	5.44669
	127.297	0.264307	-0.493313	5.44669
	127.292	0.264307	-0.502897	5.44669
	127.292	0.264307	-0.52093	5.44669
	127.293	0.264307	-0.526715	5.44669
	127.294	0.264307	-0.515117	5.44669
	127.294	0.264307	-0.491256	5.44669
	127.294	0.264307	-0.474829	5.44669
	127.293	0.264307	-0.466888	5.44669
	127.294	0.264307	-0.460018	5.44669
	127.294	0.264307	-0.474219	5.44669
	127.294	0.264307	-0.508479	5.44669
	127.294	0.264307	-0.521879	5.44669
	127.294	0.264307	-0.500221	5.44669
	127.294	0.264307	-0.476126	5.44669
	127.294	0.264307	-0.472106	5.44669
	127.271	0.264307	-0.47873	5.44669
	127.214	0.264307	-0.482892	5.44669
	127.168	0.264307	-0.482275	5.44669
	127.164	0.264307	-0.472665	5.44669
	127.178	0.264307	-0.451871	5.44669
	127.163	0.264307	-0.443886	5.44669
	127.104	0.264307	-0.471119	5.44669
	127.054	0.264307	-0.504778	5.44669
	127.05	0.264307	-0.5044	5.44669
	127.087	0.264307	-0.491518	5.44669
	127.152	0.264307	-0.501878	5.44669
	127.174	0.264307	-0.521141	5.44669
	127.116	0.264307	-0.519295	5.44669
	127.056	0.264307	-0.494946	5.44669
	127.046	0.264307	-0.482754	5.44669
	127.063	0.264307	-0.501624	5.44669
	127.073	0.264307	-0.516288	5.44669
	127.071	0.264307	-0.500366	5.44669
	127.067	0.264307	-0.486052	5.44669
	127.066	0.264307	-0.501073	5.44669
	127.067	0.264307	-0.514884	5.44669
	127.068	0.264307	-0.499974	5.44669
	127.068	0.264307	-0.486387	5.44669
	127.067	0.264307	-0.501352	5.44669
	127.067	0.264307	-0.514882	5.44669
	127.067	0.264307	-0.499873	5.44669
	127.067	0.264307	-0.486346	5.44669
	127.067	0.264307	-0.501371	5.44669
	127.067	0.264307	-0.522775	5.44669
	127.067	0.264307	-0.528032	5.44669
	127.067	0.264307	-0.522884	5.44669
	127.067	0.264307	-0.511029	5.44669
	127.067	0.264307	-0.483042	5.44669
	127.067	0.264307	-0.455855	5.44669
	127.067	0.264307	-0.46704	5.44669
	127.067	0.264307	-0.507001	5.44669
	127.067	0.264307	-0.523819	5.44669
	127.067	0.264307	-0.501561	5.44669
	127.067	0.264307	-0.483868	5.44669
	127.067	0.264307	-0.499732	5.44669
	127.067	0.264307	-0.515098	5.44669
	127.067	0.264307	-0.50054	5.44669
	127.067	0.264307	-0.486548	5.44669
	127.067	0.264307	-0.501218	5.44669
	127.045	0.264307	-0.522639	5.44669
	126.965	0.264307	-0.528029	5.44669
	126.862	0.264307	-0.51506	5.44669
	126.812	0.264307	-0.490765	5.44669
	126.823	0.264307	-0.482515	5.44669
	126.844	0.264307	-0.503011	5.44669
	126.849	0.264307	-0.524825	5.44669
	126.866	0.313497	-0.528308	5.44669
	126.919	0.440273	-0.522271	5.44669
	126.943	0.492705	-0.518545	5.44669
	126.891	0.373887	-0.519137	5.44669
	126.831	0.241132	-0.52071	5.44669
	126.82	0.217568	-0.521159	5.44669
	126.836	0.253272	-0.520788	5.44669
	126.846	0.276346	-0.520473	5.44669
	126.845	0.27328	-0.520473	5.44669
	126.841	0.263787	-0.512714	5.44669
	126.84	0.2609	-0.492476	5.44669
	126.84	0.263065	-0.484067	5.44669
	126.841	0.264998	-0.503053	5.44669
	126.841	0.265038	-0.51642	5.44669
	126.841	0.264368	-0.492043	5.44669
	126.841	0.264073	-0.45766	5.44669
	126.841	0.264187	-0.464589	5.44669
	126.819	0.26434	-0.505331	5.44669
	126.739	0.264364	-0.531861	5.44669
	126.658	0.264319	-0.522511	5.44669
	126.688	0.264292	-0.484604	5.44669
	126.78	0.264297	-0.45242	5.44669
	126.793	0.264308	-0.457174	5.44669
	126.764	0.264311	-0.47923	5.44669
	126.769	0.264309	-0.496015	5.44669
	126.74	0.264306	-0.51241	5.44669
	126.653	0.264306	-0.516036	5.44669
	126.593	0.264307	-0.496418	5.44669
	126.615	0.264307	-0.484486	5.44669
	126.693	0.264307	-0.50182	5.44669
	126.726	0.264307	-0.523624	5.44669
	126.668	0.264307	-0.520357	5.44669
	126.603	0.264307	-0.494509	5.44669
	126.592	0.264307	-0.474323	5.44669
	126.609	0.313497	-0.465518	5.44669
	126.621	0.440273	-0.459625	5.44669
	126.619	0.492705	-0.46667	5.44669
	126.614	0.373887	-0.472727	5.44669
	126.613	0.241132	-0.46505	5.44669
	126.614	0.217568	-0.474201	5.44669
	126.615	0.253272	-0.506675	5.44669
	126.615	0.276346	-0.528999	5.44669
	126.615	0.27328	-0.528703	5.44669
	126.615	0.263787	-0.513074	5.44669
	126.615	0.2609	-0.481822	5.44669
	126.615	0.263065	-0.454616	5.44669
	126.615	0.264998	-0.459084	5.44669
	126.615	0.265038	-0.471379	5.44669
	126.615	0.264368	-0.459318	5.44669
	126.615	0.264073	-0.439551	5.44669
	126.615	0.264187	-0.441791	5.44669
	126.615	0.26434	-0.474355	5.44669
	126.592	0.264364	-0.514706	5.44669
	126.513	0.264319	-0.52439	5.44669
	126.409	0.264292	-0.499052	5.44669
	126.382	0.264297	-0.474742	5.44669
	126.45	0.264308	-0.471942	5.44669
	126.495	0.264311	-0.487024	5.44669
	126.468	0.264309	-0.503412	5.44669
	126.46	0.313497	-0.498483	5.44669
	126.469	0.489462	-0.489574	5.44669
	126.432	0.66867	-0.503175	5.44669
	126.383	0.602285	-0.514506	5.44669
	126.372	0.350712	-0.491196	5.44669
	126.383	0.194394	-0.450115	5.44669
	126.392	0.206533	-0.436871	5.44669
	126.392	0.26531	-0.460983	5.44669
	126.389	0.285319	-0.486045	5.44669
	126.387	0.27276	-0.497467	5.44669
	126.388	0.260381	-0.510589	5.44669
	126.389	0.259658	-0.514756	5.44669
	126.389	0.263756	-0.496529	5.44669
	126.389	0.265729	-0.477117	5.44669
	126.388	0.265099	-0.473835	5.44669
	126.388	0.264133	-0.486972	5.44669
	126.388	0.263953	-0.510589	5.44669
	126.388	0.313411	-0.526366	5.44669
	126.388	0.489553	-0.526252	5.44669
	126.388	0.668738	-0.520861	5.44669
	126.388	0.602281	-0.518685	5.44669
	126.388	0.350687	-0.519697	5.44669
	126.388	0.194384	-0.520895	5.44669
	126.388	0.206538	-0.513167	5.44669
	126.388	0.265316	-0.492516	5.44669
	126.388	0.285319	-0.476051	5.44669
	126.388	0.272758	-0.474823	5.44669
	126.388	0.26038	-0.487766	5.44669
	126.388	0.259658	-0.51057	5.44669
	126.388	0.263756	-0.518205	5.44669
	126.388	0.265729	-0.497981	5.44669
	126.388	0.265098	-0.484371	5.44669
	126.388	0.313324	-0.501216	5.44669
	126.388	0.489109	-0.523412	5.44669
	126.388	0.668584	-0.528354	5.44669
	126.366	0.651564	-0.522792	5.44669
	126.286	0.526746	-0.518747	5.44669
	126.205	0.422788	-0.519036	5.44669
	126.235	0.316087	-0.520596	5.44669
	126.349	0.291316	-0.513276	5.44669
	126.42	0.414551	-0.484797	5.44669
	126.392	0.490128	-0.455791	5.44669
	126.308	0.382	-0.46639	5.44669
	126.253	0.245454	-0.506751	5.44669
	126.233	0.265687	-0.531816	5.44669
	126.195	0.427252	-0.529858	5.44669
	126.156	0.504293	-0.520427	5.44669
	126.149	0.383377	-0.50935	5.44669
	126.159	0.240989	-0.491082	5.44669
	126.165	0.214136	-0.484678	5.44669
	126.165	0.251885	-0.503805	5.44669
	126.162	0.326176	-0.516518	5.44669
	126.161	0.450006	-0.499687	5.44669
	126.162	0.492276	-0.485686	5.44669
	126.162	0.370248	-0.501161	5.44669
	126.162	0.23976	-0.515051	5.44669
	126.162	0.267478	-0.500012	5.44669
	126.162	0.430026	-0.486344	5.44669
	126.162	0.504818	-0.50132	5.44669
	126.162	0.382611	-0.522755	5.44669
	126.162	0.289672	-0.528041	5.44669
	126.162	0.390161	-0.522895	5.44669
	126.162	0.480487	-0.518901	5.44669
	126.162	0.43582	-0.519064	5.44669
	126.162	0.426786	-0.520553	5.44669
	126.162	0.494686	-0.513248	5.44669
	126.162	0.535177	-0.484801	5.44669
	126.162	0.480211	-0.447932	5.44669
	126.162	0.336846	-0.438238	5.44669
	126.162	0.279554	-0.462332	5.44669
	126.162	0.402238	-0.486125	5.44669
	126.162	0.48915	-0.497021	5.44669
	126.14	0.385967	-0.510373	5.44669
	126.06	0.296654	-0.522695	5.44669
	125.979	0.391893	-0.524789	5.44669
	126.009	0.478732	-0.513682	5.44669
	126.123	0.385279	-0.491339	5.44669
	126.194	0.250878	-0.483245	5.44669
	126.188	0.266793	-0.503113	5.44669
	126.139	0.425787	-0.524608	5.44669
	126.051	0.552477	-0.52818	5.44669
	125.953	0.559441	-0.522295	5.44669
	125.931	0.469786	-0.51073	5.44669
	126.022	0.373038	-0.490996	5.44669
	126.122	0.404589	-0.476281	5.44669
	126.096	0.458561	-0.475459	5.44669
	125.977	0.421771	-0.487951	5.44669
	125.902	0.477927	-0.502551	5.44669
	125.908	0.627278	-0.489922	5.44669
	125.936	0.589353	-0.461436	5.44669
	125.946	0.409247	-0.466882	5.44669
	125.94	0.378877	-0.497072	5.44669
	125.934	0.484368	-0.502727	5.44669
	125.934	0.597122	-0.493564	5.44669
	125.936	0.665194	-0.49546	5.44669
	125.937	0.613679	-0.492867	5.44669
	125.936	0.512387	-0.490055	5.44669
	125.936	0.430288	-0.505373	5.44669
	125.936	0.373531	-0.515256	5.44669
	125.936	0.468074	-0.4986	5.44669
	125.936	0.689537	-0.477808	5.44669
	125.914	0.823492	-0.465518	5.44669
	125.856	0.812729	-0.458384	5.44669
	125.832	0.762483	-0.474021	5.44669
	125.886	0.69637	-0.508977	5.44669
	125.924	0.531223	-0.530028	5.44669
	125.877	0.36257	-0.528316	5.44669
	125.815	0.429532	-0.520417	5.44669
	125.779	0.628404	-0.517764	5.44669
	125.737	0.607082	-0.519469	5.44669
	125.702	0.416282	-0.521127	5.44669
	125.698	0.424714	-0.521215	5.44669
	125.707	0.656429	-0.512793	5.44669
	125.713	0.775886	-0.484374	5.44669
	125.712	0.649201	-0.455786	5.44669
	125.709	0.489543	-0.458667	5.44669
	125.709	0.457541	-0.478659	5.44669
	125.709	0.548468	-0.495245	5.44669
	125.71	0.654655	-0.512291	5.44669
	125.71	0.626606	-0.51626	5.44669
	125.71	0.521556	-0.488683	5.44669
	125.71	0.478725	-0.456309	5.44669
	125.71	0.545922	-0.457346	5.44669
	125.71	0.695242	-0.477919	5.44669
	125.71	0.799872	-0.487534	5.44669
	125.71	0.751881	-0.484465	5.44669
	125.71	0.590072	-0.479797	5.44669
	125.71	0.522802	-0.478937	5.44669
	125.71	0.647899	-0.488108	5.44669
	125.71	0.739374	-0.509243	5.44669
	125.71	0.588055	-0.525397	5.44669
	125.71	0.370786	-0.526324	5.44669
	125.71	0.412725	-0.521235	5.44669
	125.71	0.667627	-0.518816	5.44669
	125.71	0.834036	-0.519619	5.44669
	125.687	0.824941	-0.520816	5.44669
	125.608	0.714661	-0.521032	5.44669
	125.504	0.565827	-0.520697	5.44669
	125.454	0.525917	-0.52048	5.44669
	125.465	0.657827	-0.520508	5.44669
	125.486	0.742426	-0.520597	5.44669
	125.491	0.634994	-0.520624	5.44669
	125.486	0.544724	-0.520604	5.44669
	125.482	0.641073	-0.520586	5.44669
	125.482	0.777906	-0.520585	5.44669
	125.483	0.811172	-0.512721	5.44669
	125.484	0.728893	-0.492439	5.44669
	125.484	0.57669	-0.484048	5.44669
	125.483	0.52541	-0.495188	5.44669
	125.483	0.653754	-0.488274	5.44669
	125.483	0.790091	-0.455499	5.44669
	125.483	0.762579	-0.440124	5.44669
	125.483	0.598037	-0.468296	5.44669
	125.483	0.522337	-0.51281	5.44669
	125.483	0.644873	-0.533628	5.44669
	125.483	0.787462	-0.528455	5.44669
	125.483	0.813824	-0.511324	5.44669
	125.483	0.726608	-0.489047	5.44669
	125.483	0.57479	-0.483123	5.44669
	125.483	0.525426	-0.503876	5.4507
	125.483	0.654436	-0.524971	5.46104
	125.461	0.790371	-0.528061	5.46531
	125.404	0.811644	-0.514245	5.45562
	125.38	0.773851	-0.490412	5.4448
	125.434	0.750715	-0.474786	5.44287
	125.494	0.754499	-0.47504	5.44579
	125.482	0.764313	-0.488307	5.44767
	125.386	0.76708	-0.51072	5.44742
	125.272	0.764751	-0.525946	5.44664
	125.224	0.762792	-0.526029	5.44641
	125.239	0.762799	-0.513046	5.44658
	125.261	0.763499	-0.490632	5.44674
	125.265	0.763789	-0.475304	5.44675
	125.259	0.763662	-0.467308	5.44669
	125.255	0.763505	-0.452155	5.44667
	125.255	0.763485	-0.438046	5.44668
	125.257	0.763532	-0.443715	5.44669
	125.258	0.763559	-0.475696	5.44669
	125.257	0.763554	-0.514585	5.44669
	125.257	0.763542	-0.531733	5.44669
	125.257	0.763539	-0.52703	5.44669
	125.257	0.763542	-0.519271	5.44669
	125.257	0.763544	-0.517742	5.44669
	125.257	0.763544	-0.519866	5.44669
	125.257	0.763543	-0.521301	5.44669
	125.257	0.763543	-0.513276	5.44669
	125.257	0.763543	-0.492417	5.44669
	125.257	0.763543	-0.483842	5.44669
	125.235	0.763543	-0.50298	5.44669
	125.155	0.763543	-0.52434	5.44669
	125.051	0.763543	-0.528116	5.44669
	125.002	0.763543	-0.522363	5.44669
	125.012	0.763543	-0.510781	5.44669
	125.056	0.763543	-0.490994	5.44669
	125.118	0.763543	-0.484132	5.44669
	125.137	0.763543	-0.495737	5.44669
	125.079	0.763543	-0.496344	5.44669
	125.041	0.763543	-0.491414	5.44669
	125.089	0.763543	-0.504707	5.44669
	125.13	0.763543	-0.522364	5.44669
	125.086	0.763543	-0.526673	5.44669
	125.024	0.763543	-0.52246	5.44669
	125.009	0.763543	-0.519206	5.44669
	125.024	0.763543	-0.519346	5.44669
	125.036	0.763543	-0.520563	5.44669
	125.035	0.763543	-0.521023	5.44669
	125.031	0.763543	-0.520783	5.44669
	125.029	0.763543	-0.520519	5.44669
	125.03	0.763543	-0.520494	5.44669
	125.031	0.763543	-0.520577	5.44669
	125.031	0.763543	-0.520621	5.44669
	125.031	0.763543	-0.52061	5.44669
	125.031	0.763543	-0.512719	5.44669
	125.031	0.763543	-0.492429	5.44669
	125.031	0.763543	-0.476175	5.44669
	125.031	0.763543	-0.474905	5.44669
	125.031	0.763543	-0.487757	5.44669
	125.008	0.763543	-0.510537	5.44669
	124.929	0.763543	-0.526066	5.44669
	124.825	0.812733	-0.526144	5.44669
	124.775	0.988699	-0.513052	5.44669
	124.786	1.16791	-0.482723	5.44669
	124.807	1.10152	-0.455001	5.44669
	124.812	0.849948	-0.466796	5.44669
	124.807	0.69363	-0.507202	5.44669
	124.803	0.754959	-0.531861	5.44669
	124.803	0.940512	-0.529716	5.44669
	124.804	1.06214	-0.512482	5.44669
	124.805	1.10673	-0.489084	5.44669
	124.805	1.14081	-0.482727	5.44669
	124.804	1.05013	-0.503697	5.44669
	124.804	0.887551	-0.517166	5.44669
	124.804	0.932246	-0.499997	5.44669
	124.804	1.16909	-0.477715	5.44669
	124.782	1.32699	-0.472853	5.44669
	124.702	1.32075	-0.486349	5.44669
	124.621	1.26389	-0.502806	5.44669
	124.651	1.24258	-0.490598	5.44669
	124.743	1.25392	-0.461628	5.4507
	124.734	1.26625	-0.466723	5.46104
	124.647	1.26738	-0.504807	5.46531
	124.628	1.21428	-0.530883	5.45562
	124.654	1.08547	-0.530157	5.4448
	124.649	1.03357	-0.520885	5.44287
	124.657	1.15334	-0.517306	5.44579
	124.665	1.2863	-0.51911	5.44767
	124.621	1.30961	-0.521139	5.44742
	124.571	1.27373	-0.513477	5.44664
	124.561	1.25067	-0.492559	5.44641
	124.574	1.25381	-0.475959	5.44658
	124.582	1.26332	-0.474769	5.44674
	124.582	1.2662	-0.479906	5.44675
	124.578	1.26402	-0.474568	5.44669
	124.577	1.26208	-0.461382	5.44667
	124.578	1.26205	-0.464182	5.44668
	124.578	1.26272	-0.47893	5.44669
	124.578	1.26301	-0.48552	5.44669
	124.578	1.2629	-0.47539	5.44669
	124.578	1.26275	-0.451852	5.44669
	124.578	1.26272	-0.435038	5.44669
	124.578	1.26277	-0.442561	5.44669
	124.578	1.26279	-0.468411	5.44669
	124.578	1.26279	-0.487085	5.44669
	124.578	1.26278	-0.487384	5.44669
	124.578	1.26277	-0.481135	5.44669
	124.578	1.26278	-0.486325	5.44669
	124.556	1.26278	-0.507714	5.44669
	124.498	1.26278	-0.525391	5.44669
	124.475	1.26278	-0.518994	5.44669
	124.528	1.26278	-0.493309	5.44669
	124.566	1.26278	-0.474304	5.44669
	124.497	1.26278	-0.465937	5.44669
	124.378	1.26278	-0.459806	5.44669
	124.317	1.26278	-0.474468	5.44669
	124.329	1.26278	-0.508659	5.44669
	124.355	1.26278	-0.529736	5.44669
	124.361	1.26278	-0.528307	5.44669
	124.355	1.26278	-0.520517	5.44669
	124.35	1.26278	-0.51781	5.44669
	124.35	1.26278	-0.511581	5.44669
	124.352	1.26278	-0.485077	5.44669
	124.375	1.26278	-0.456511	5.44669
	124.432	1.26278	-0.458721	5.44669
	124.455	1.26278	-0.478424	5.44669
	124.401	1.26278	-0.495128	5.44669
	124.341	1.26278	-0.512325	5.44669
	124.331	1.26278	-0.524187	5.44669
	124.347	1.26278	-0.524721	5.44669
	124.357	1.26278	-0.520994	5.44669
	124.356	1.31197	-0.519285	5.44669
	124.352	1.48794	-0.519901	5.44669
	124.35	1.71633	-0.520767	5.44669
	124.351	1.77672	-0.513041	5.44669
	124.352	1.62677	-0.484638	5.44669
	124.352	1.47841	-0.455808	5.44669
	124.352	1.45942	-0.466454	5.44669
	124.352	1.55178	-0.498901	5.44669
	124.352	1.70313	-0.495776	5.44669
	124.352	1.79967	-0.465144	5.44669
	124.352	1.79675	-0.458478	5.44669
	124.352	1.76287	-0.475245	5.44669
	124.352	1.74998	-0.493881	5.44669
	124.352	1.75666	-0.505062	5.44669
	124.352	1.76405	-0.496729	5.44669
	124.352	1.76477	-0.488252	5.44669
	124.352	1.76245	-0.503244	5.44669
	124.352	1.76122	-0.522876	5.4507
	124.352	1.76153	-0.527407	5.46104
	124.352	1.76209	-0.522586	5.46531
	124.352	1.76222	-0.518997	5.45562
	124.352	1.76207	-0.519214	5.4448
	124.352	1.76197	-0.520582	5.44287
	124.352	1.76197	-0.521078	5.44579
	124.352	1.76202	-0.520799	5.44767
	124.352	1.76203	-0.520506	5.44742
	124.33	1.76202	-0.520483	5.44664
	124.25	1.76201	-0.520577	5.44641
	124.169	1.76201	-0.520625	5.44658
	124.176	1.76202	-0.520611	5.44674
	124.233	1.76202	-0.520589	5.44675
	124.258	1.76202	-0.520584	5.44669
	124.249	1.76202	-0.52059	5.44667
	124.258	1.76202	-0.520594	5.44668
	124.292	1.76202	-0.520594	5.44669
	124.284	1.76202	-0.520592	5.44669
	124.244	1.76202	-0.520592	5.44669
	124.203	1.76202	-0.520592	5.44669
	124.152	1.76202	-0.512722	5.44669
	124.115	1.76202	-0.492437	5.44669
	124.113	1.8112	-0.484047	5.44669
	124.124	1.93798	-0.503059	5.44669
	124.13	1.99041	-0.51643	5.44669
	124.128	1.92078	-0.499915	5.44669
	124.125	1.964	-0.485813	5.44669
	124.125	2.11964	-0.501133	5.44669
	124.125	2.13815	-0.522865	5.44669
	124.126	2.08562	-0.528154	5.44669
	124.126	2.10544	-0.522903	5.44669
	124.126	2.09089	-0.518865	5.44669
	124.103	2.07117	-0.519046	5.44669
	124.046	2.16542	-0.520558	5.44669
	124.022	2.27652	-0.521128	5.44669
	124.076	2.29978	-0.520829	5.44669
	124.114	2.27166	-0.51263	5.44669
	124.067	2.25187	-0.492315	5.44669
	124.027	2.25361	-0.484029	5.44669
	124.07	2.26139	-0.495224	5.44669
	124.132	2.26402	-0.488296	5.44669
	124.125	2.26236	-0.463367	5.44669
	124.052	2.26073	-0.468271	5.44669
	123.995	2.26064	-0.504838	5.44669
	123.992	2.26118	-0.530345	5.44669
	124.01	2.26144	-0.529921	5.44669
	123.997	2.26136	-0.520977	5.44669
	123.936	2.26123	-0.517428	5.44669
	123.886	2.3104	-0.519129	5.44669
	123.881	2.43721	-0.521104	5.44669
	123.897	2.53885	-0.521327	5.44669
	123.905	2.5468	-0.512847	5.44669
	123.902	2.51566	-0.492228	5.44669
	123.899	2.54924	-0.483915	5.44669
	123.898	2.68059	-0.503078	5.44669
	123.899	2.78968	-0.524355	5.44669
	123.9	2.79915	-0.528087	5.44669
	123.9	2.76599	-0.522345	5.44669
	123.899	2.79819	-0.518655	5.44669
	123.899	2.92968	-0.519156	5.44669
	123.899	3.03932	-0.512809	5.44669
	123.899	3.09815	-0.492984	5.4507
	123.899	3.19165	-0.484245	5.46104
	123.899	3.27617	-0.502947	5.46531
	123.899	3.28883	-0.516313	5.45562
	123.899	3.26576	-0.499906	5.4448
	123.877	3.25185	-0.485851	5.44287
	123.82	3.25427	-0.501152	5.44579
	123.773	3.30943	-0.522859	5.44767
	123.748	3.48703	-0.528145	5.44742
	123.704	3.714	-0.522901	5.44664
	123.665	3.82239	-0.518867	5.44641
	123.682	3.79923	-0.519048	5.44658
	123.75	3.75292	-0.520558	5.44674
	123.78	3.74206	-0.521127	5.44675
	123.725	3.75402	-0.520828	5.44669
	123.662	3.76289	-0.520501	5.44667
	123.651	3.76236	-0.52047	5.44668
	123.668	3.80818	-0.512703	5.44669
	123.679	3.93372	-0.492472	5.44669
	123.677	4.03604	-0.484069	5.44669
	123.673	4.09391	-0.503055	5.44669
	123.671	4.18961	-0.51642	5.44669
	123.672	4.27539	-0.499913	5.44669
	123.673	4.2878	-0.485815	5.44268
	123.673	4.26417	-0.493264	5.43234
	123.673	4.25012	-0.494709	5.42806
	123.673	4.30187	-0.483738	5.43775
	123.673	4.48391	-0.477214	5.44858
	123.673	4.71394	-0.486028	5.4505
	123.673	4.82205	-0.508991	5.44759
	123.673	4.79767	-0.526032	5.44571
	123.673	4.80015	-0.518809	5.44595
	123.673	4.96551	-0.493003	5.44673
	123.673	5.20612	-0.482113	5.44696
	123.673	5.3246	-0.502046	5.44679
	123.651	5.34999	-0.524564	5.44663
	123.593	5.4758	-0.528541	5.44663
	123.569	5.69195	-0.514591	5.44668
	123.623	5.81428	-0.490387	5.44671
	123.661	5.84999	-0.474652	5.4467
	123.614	5.97875	-0.474993	5.44668
	123.574	6.19247	-0.488335	5.44668
	123.596	6.36192	-0.510748	5.44669
	123.577	6.52441	-0.518078	5.44669
	123.489	6.70634	-0.497865	5.44669
	123.424	6.80155	-0.484367	5.44669
	123.423	6.83811	-0.493385	5.44669
	123.445	6.97687	-0.495275	5.44669
	123.454	7.19448	-0.491802	5.44669
	123.45	7.31281	-0.50525	5.44669
	123.446	7.34633	-0.514583	5.44669
	123.445	7.4756	-0.498362	5.44669
	123.446	7.69031	-0.485819	5.44669
	123.447	7.8108	-0.501687	5.44669
	123.447	7.84626	-0.523095	5.44669
	123.447	7.97556	-0.520183	5.44669
	123.447	8.23879	-0.486753	5.44669
	123.447	8.53496	-0.446277	5.44669
	123.447	8.74974	-0.43685	5.44669
	123.447	8.862	-0.47021	5.44669
	123.447	9.00046	-0.506906	5.44669
	123.424	9.24188	-0.497745	5.44669
	123.367	9.52592	-0.463116	5.44669
	123.343	9.74342	-0.456927	5.44669
	123.397	9.86113	-0.467445	5.44669
	123.457	10.0501	-0.466307	5.44669
	123.468	10.4169	-0.468735	5.44669
	123.452	10.7523	-0.47121	5.44669
	123.419	10.9003	-0.463679	5.44669
	123.341	11.0124	-0.474166	5.44669
	123.241	11.1812	-0.507148	5.44669
	123.193	11.2888	-0.521339	5.44669
	123.202	11.2861	-0.492597	5.44669
	123.223	11.2978	-0.448266	5.44669
	123.228	11.4102	-0.435597	5.44669
	123.223	11.5191	-0.468977	5.44669
	123.219	11.5845	-0.514705	5.44669
	123.219	11.7301	-0.53418	5.44669
	123.22	11.9895	-0.528013	5.44669
	123.221	12.2291	-0.510943	5.44669
	123.221	12.3645	-0.489045	5.44669
	123.22	12.5039	-0.483258	5.44669
	123.22	12.7374	-0.503933	5.44669
	123.22	13.0178	-0.524947	5.44669
	123.22	13.2366	-0.528031	5.44669
	123.22	13.3562	-0.514241	5.44669
	123.22	13.4962	-0.490421	5.44669
	123.22	13.7357	-0.474791	5.44669
	123.22	14.0184	-0.475039	5.44669
	123.22	14.2852	-0.488305	5.44669
	123.22	14.5302	-0.510719	5.44669
	123.22	14.7718	-0.525947	5.44669
	123.198	15.0197	-0.52603	5.44669
	123.141	15.2714	-0.520917	5.44669
	123.117	15.5226	-0.518787	5.44669
	123.148	15.7721	-0.51972	5.44669
	123.129	16.0211	-0.512997	5.44669
	123.036	16.2705	-0.492862	5.44669
	122.97	16.5694	-0.476257	5.44669
	122.97	16.946	-0.466915	5.44669
	122.993	17.248	-0.459522	5.44669
	123.002	17.3788	-0.474002	5.44669
	122.998	17.5448	-0.500694	5.44669
	122.993	17.8976	-0.501707	5.44669
	122.992	18.2846	-0.491849	5.44669
	122.994	18.6144	-0.502975	5.44669
	122.995	18.9566	-0.513613	5.44669
	122.994	19.2828	-0.498764	5.44669
	122.994	19.542	-0.478461	5.44669
	122.994	19.7701	-0.473604	5.44669
	122.994	20.0568	-0.478527	5.4507
	122.994	20.485	-0.482275	5.46104
	122.994	20.9684	-0.489959	5.46531
	122.972	21.3289	-0.508832	5.45562
	122.914	21.554	-0.524568	5.4448
	122.891	21.7558	-0.526123	5.44287
	122.922	21.9945	-0.521446	5.44579
	122.903	22.3057	-0.511105	5.44767
	122.81	22.7404	-0.491455	5.44742
	122.744	23.1686	-0.47634	5.44664
	122.744	23.3976	-0.475321	5.44641
	122.766	23.5703	-0.487872	5.44658
	122.776	23.8928	-0.510438	5.44674
	122.772	24.2156	-0.525983	5.44675
	122.767	24.3741	-0.526145	5.44669
	122.766	24.4952	-0.520952	5.44667
	122.767	24.7131	-0.518761	5.44668
	122.768	24.9936	-0.519696	5.44669
	122.768	25.2671	-0.520868	5.44669
	122.768	25.5157	-0.521026	5.44669
	122.768	25.7564	-0.512805	5.44669
	122.768	26.0027	-0.492318	5.44669
	122.768	26.254	-0.483968	5.44669
	122.768	26.5056	-0.503068	5.44669
	122.768	26.7062	-0.516462	5.44669
	122.768	26.8284	-0.492055	5.44669
	122.768	27.0253	-0.44978	5.44669
	122.768	27.3938	-0.436426	5.44669
	122.768	27.7271	-0.460915	5.44669
	122.768	27.8244	-0.486175	5.44669
	122.768	27.8099	-0.489675	5.44669
	122.768	27.976	-0.474549	5.44669
	122.768	28.3786	-0.457893	5.44669
	122.768	28.7861	-0.470597	5.44669
	122.768	29.0576	-0.499845	5.44669
	122.768	29.2619	-0.502562	5.44669
	122.768	29.485	-0.484638	5.44669
	122.768	29.6905	-0.474792	5.44669
	122.768	29.8249	-0.484692	5.44669
	122.768	30.0251	-0.509293	5.44669
	122.768	30.4399	-0.526633	5.44669
	122.746	30.9468	-0.518954	5.44669
	122.666	31.3216	-0.484979	5.44669
	122.562	31.5443	-0.445971	5.44669
	122.513	31.7401	-0.437352	5.44669
	122.523	32.0262	-0.462658	5.44669
	122.544	32.4165	-0.486576	5.44669
	122.549	32.778	-0.497094	5.44669
	122.544	33.0842	-0.502373	5.44669
	122.54	33.4747	-0.486588	5.44669
	122.54	33.9357	-0.460101	5.44669
	122.541	34.3003	-0.459637	5.44669
	122.542	34.5842	-0.477524	5.44669
	122.542	34.9154	-0.494424	5.44669
	122.541	35.2534	-0.51235	5.44669
	122.541	35.5214	-0.516577	5.44669
	122.541	35.6999	-0.488795	5.44669
	122.542	35.8072	-0.456243	5.44669
	122.542	35.9566	-0.46515	5.44669
	122.542	36.2043	-0.50607	5.44669
	122.542	36.4871	-0.531971	5.44669
	122.542	36.7019	-0.530165	5.44669
	122.542	36.7697	-0.520501	5.44669
	122.542	36.7834	-0.517142	5.44669
	122.542	36.9223	-0.511308	5.44669
	122.542	37.1482	-0.493071	5.44669
	122.542	37.2699	-0.484815	5.44669
	122.542	37.2527	-0.503155	5.44669
	122.542	37.2041	-0.516197	5.44669
	122.542	37.1902	-0.491913	5.44669
	122.519	37.2017	-0.457685	5.44669
	122.462	37.2606	-0.464646	5.44669
	122.438	37.4366	-0.505346	5.44669
	122.492	37.6616	-0.531847	5.44669
	122.552	37.8189	-0.53037	5.44669
	122.54	37.9723	-0.520631	5.44669
	122.467	38.1547	-0.517124	5.44669
	122.41	38.2534	-0.519124	5.44669
	122.386	38.2912	-0.52121	5.44669
	122.369	38.4293	-0.521373	5.44669
	122.389	38.6461	-0.5207	5.44669
	122.406	38.7644	-0.52036	5.44669
	122.384	38.749	-0.520457	5.44669
	122.388	38.7516	-0.520618	5.44669
	122.4	38.9138	-0.520651	5.44669
	122.36	39.1531	-0.520608	5.44669
	122.309	39.2721	-0.512707	5.44669
	122.298	39.2982	-0.492425	5.44669
	122.31	39.4241	-0.484048	5.44669
	122.319	39.6401	-0.503063	5.44669
	122.319	39.7623	-0.524302	5.44669
	122.315	39.798	-0.52807	5.44669
	122.314	39.9268	-0.522357	5.44669
	122.315	40.1405	-0.518666	5.44669
	122.315	40.2608	-0.519157	5.44669
	122.316	40.2965	-0.512805	5.44669
	122.315	40.426	-0.492982	5.44669
	122.315	40.6892	-0.476375	5.44669
	122.315	40.9361	-0.466922	5.44669
	122.315	41.0241	-0.451612	5.44669
	122.315	41.0347	-0.437956	5.44669
	122.315	41.1653	-0.44387	5.44669
	122.315	41.4378	-0.475793	5.44669
	122.315	41.7375	-0.51457	5.44669
	122.315	42.0488	-0.531692	5.44669
	122.293	42.4126	-0.527018	5.44669
	122.213	42.7049	-0.51928	5.44669
	122.11	42.8361	-0.51775	5.44669
	122.06	42.9566	-0.519867	5.44669
	122.07	43.1348	-0.521298	5.44669
	122.092	43.2926	-0.513275	5.44669
	122.097	43.4629	-0.492418	5.44669
	122.091	43.6523	-0.475972	5.4507
	122.087	43.797	-0.466954	5.46104
	122.087	43.9578	-0.45964	5.46531
	122.089	44.1971	-0.474037	5.45562
	122.112	44.4722	-0.508537	5.4448
	122.169	44.736	-0.529839	5.44287
	122.192	44.9824	-0.528393	5.44579
	122.138	45.1764	-0.520517	5.44767
	122.078	45.2977	-0.509908	5.44742
	122.068	45.4474	-0.491284	5.44664
	122.084	45.6411	-0.476694	5.44641
	122.094	45.795	-0.47553	5.44658
	122.093	45.9581	-0.487834	5.44674
	122.089	46.195	-0.510348	5.44675
	122.087	46.4684	-0.525959	5.44669
	122.088	46.683	-0.526167	5.44667
	122.089	46.8033	-0.513099	5.44668
	122.089	46.9452	-0.482735	5.44669
	122.089	47.136	-0.454989	5.44669
	122.089	47.2423	-0.458916	5.4507
	122.089	47.2803	-0.479046	5.46103
	122.089	47.4158	-0.495319	5.46531
	122.089	47.6807	-0.504313	5.45562
	122.089	47.9753	-0.495904	5.4448
	122.089	48.2381	-0.480302	5.44287
	122.089	48.4771	-0.475349	5.44579
	122.089	48.6685	-0.486468	5.44767
	122.067	48.7913	-0.509838	5.44742
	122.009	48.9425	-0.526231	5.44664
	121.985	49.1363	-0.526462	5.44641
	122.017	49.2897	-0.513126	5.44658
	122.02	49.4526	-0.490512	5.44674
	121.984	49.6404	-0.483096	5.44675
	121.942	49.7871	-0.503344	5.44669
	121.888	49.9985	-0.524758	5.44667
	121.851	50.3644	-0.528161	5.44668
	121.849	50.6914	-0.522233	5.44669
	121.861	50.8362	-0.518582	5.44669
	121.867	50.9991	-0.519166	5.44669
	121.865	51.3457	-0.520709	5.44669
	121.862	51.6819	-0.521148	5.44669
	121.862	51.7882	-0.520784	5.44669
	121.862	51.7764	-0.520475	5.44669
	121.863	51.9405	-0.520475	5.44669
	121.863	52.3905	-0.520585	5.44669
	121.863	52.9247	-0.520631	5.44669
	121.863	53.2985	-0.520611	5.44669
	121.863	53.511	-0.520586	5.44669
	121.863	53.6537	-0.520583	5.44669
	121.863	53.7658	-0.520591	5.44669
	121.863	53.9791	-0.512724	5.44669
	121.863	54.3581	-0.492438	5.44669
	121.863	54.7392	-0.484047	5.44669
	121.863	55.008	-0.495187	5.44669
	121.863	55.1714	-0.496145	5.44669
	121.84	55.223	-0.491526	5.44669
	121.761	55.2481	-0.504825	5.44669
	121.679	55.3977	-0.522374	5.44669
	121.709	55.6731	-0.526635	5.44669
	121.823	55.9671	-0.522441	5.44669
	121.894	56.1767	-0.51134	5.44669
	121.889	56.2875	-0.4912	5.44669
	121.862	56.4272	-0.48402	5.44669
	121.831	56.6205	-0.495616	5.44669
	121.757	56.7778	-0.496334	5.44669
	121.659	56.9425	-0.483582	5.44669
	121.609	57.1296	-0.476571	5.44669
	121.64	57.2755	-0.485814	5.44669
	121.718	57.4375	-0.50913	5.44669
	121.747	57.6277	-0.526167	5.44669
	121.688	57.7757	-0.526687	5.44669
	121.624	57.9376	-0.513243	5.44669
	121.614	58.1761	-0.48261	5.44669
	121.631	58.4506	-0.454886	5.44669
	121.642	58.6651	-0.466788	5.44669
	121.641	58.785	-0.507239	5.44669
	121.636	58.9267	-0.524009	5.44669
	121.635	59.1176	-0.501555	5.44669
	121.636	59.2732	-0.483798	5.44669
	121.637	59.438	-0.499705	5.44669
	121.637	59.675	-0.522982	5.44669
	121.636	59.9479	-0.528711	5.44669
	121.636	60.2114	-0.523095	5.44669
	121.636	60.5077	-0.518747	5.44669
	121.636	60.8782	-0.511058	5.44669
	121.636	61.2278	-0.492396	5.44669
	121.636	61.4868	-0.484621	5.44669
	121.636	61.6573	-0.503314	5.44669
	121.636	61.7645	-0.524203	5.44669
	121.636	61.9658	-0.520069	5.44669
	121.636	62.3415	-0.494182	5.44669
	121.636	62.7255	-0.482159	5.44669
	121.636	63.0459	-0.501646	5.44669
	121.636	63.3853	-0.52438	5.44669
	121.636	63.6643	-0.528606	5.44669
	121.636	63.7496	-0.514683	5.44669
	121.636	63.7985	-0.490402	5.44669
	121.614	64.0525	-0.482497	5.44669
	121.534	64.38	-0.503132	5.44669
	121.453	64.6123	-0.524882	5.44669
	121.461	64.8684	-0.528288	5.44669
	121.517	65.1336	-0.514372	5.44669
	121.542	65.29	-0.490385	5.44669
	121.511	65.4305	-0.4826	5.44669
	121.441	65.6573	-0.495311	5.44669
	121.393	65.9345	-0.48884	5.44669
	121.393	66.2035	-0.463564	5.44669
	121.409	66.4514	-0.46816	5.44669
	121.416	66.6934	-0.504722	5.44669
	121.413	66.9404	-0.530336	5.44669
	121.409	67.1425	-0.522088	5.44669
	121.409	67.2669	-0.49284	5.44669
	121.41	67.415	-0.480878	5.44669
	121.41	67.607	-0.493716	5.44669
	121.41	67.7115	-0.496654	5.44669
	121.41	67.7484	-0.492263	5.44669
	121.41	67.884	-0.504952	5.44669
	121.41	68.1002	-0.522166	5.44669
	121.41	68.2682	-0.518632	5.44669
	121.41	68.4292	-0.494304	5.44669
	121.41	68.6602	-0.482721	5.44669
	121.41	68.9319	-0.501838	5.44669
	121.41	69.1479	-0.51639	5.44669
	121.41	69.2202	-0.500332	5.44669
	121.41	69.2353	-0.486002	5.44669
	121.41	69.3733	-0.501063	5.44669
	121.41	69.5982	-0.522769	5.44669
	121.41	69.769	-0.528138	5.44669
	121.41	69.9281	-0.522931	5.44669
	121.41	70.1082	-0.511011	5.44669
	121.41	70.2529	-0.483017	5.4507
	121.41	70.4663	-0.455851	5.46104
	121.388	70.8337	-0.467047	5.46531
	121.33	71.1607	-0.507005	5.45562
	121.307	71.3049	-0.531689	5.4448
	121.36	71.4184	-0.529714	5.44287
	121.398	71.6383	-0.520412	5.44579
	121.351	71.9223	-0.517266	5.44767
	121.289	72.1965	-0.511391	5.44742
	121.253	72.4443	-0.493062	5.44664
	121.233	72.6843	-0.484782	5.44641
	121.256	72.9306	-0.503145	5.44658
	121.275	73.133	-0.524075	5.44674
	121.254	73.2579	-0.527946	5.44675
	121.256	73.406	-0.522386	5.44669
	121.268	73.5978	-0.518722	5.44667
	121.228	73.7515	-0.51917	5.44668
	121.178	73.9152	-0.520661	5.44669
	121.166	74.1032	-0.521127	5.44669
	121.179	74.2498	-0.520792	5.44669
	121.188	74.4118	-0.520486	5.44669
	121.187	74.6509	-0.520477	5.44669
	121.184	74.9256	-0.520582	5.44669
	121.183	75.1892	-0.520629	5.44669
	121.183	75.4357	-0.520611	5.44669
	121.184	75.6299	-0.520587	5.44669
	121.184	75.7512	-0.520583	5.44669
	121.184	75.9008	-0.52059	5.44669
	121.184	76.0944	-0.520595	5.44669
	121.184	76.2484	-0.520594	5.44669
	121.184	76.4607	-0.512721	5.44669
	121.184	76.8244	-0.492436	5.44669
	121.184	77.1994	-0.476176	5.44669
	121.184	77.4712	-0.474904	5.44669
	121.184	77.6379	-0.487756	5.44669
	121.184	77.6898	-0.502667	5.44669
	121.184	77.714	-0.497911	5.44669
	121.161	77.863	-0.4896	5.44669
	121.104	78.1385	-0.503389	5.44669
	121.058	78.4328	-0.522457	5.44669
	121.054	78.6916	-0.52718	5.44669
	121.091	78.9292	-0.52264	5.44669
	121.133	79.1704	-0.519101	5.44669
	121.097	79.4208	-0.511368	5.44669
	120.994	79.6246	-0.4924	5.4507
	120.929	79.6993	-0.476642	5.46104
	120.934	79.7198	-0.467241	5.46531
	120.958	79.8592	-0.459522	5.45562
	120.966	80.1319	-0.473886	5.4448
	120.961	80.4285	-0.508516	5.44287
	120.956	80.6893	-0.529883	5.44579
	120.956	80.9268	-0.52842	5.44767
	120.957	81.1182	-0.520512	5.44742
	120.958	81.2416	-0.509897	5.44664
	120.958	81.393	-0.48341	5.44641
	120.957	81.5867	-0.456412	5.44658
	120.957	81.6908	-0.467142	5.44674
	120.957	81.7269	-0.506846	5.44675
	120.958	81.8623	-0.531588	5.44669
	120.958	82.1279	-0.529729	5.44667
	120.957	82.4228	-0.520454	5.44668
	120.957	82.6363	-0.517278	5.44669
	120.957	82.6992	-0.511381	5.44669
	120.957	82.7113	-0.493053	5.44669
	120.957	82.8022	-0.484782	5.44669
	120.957	82.9022	-0.503147	5.44669
	120.957	83.0207	-0.516206	5.44669
	120.957	83.298	-0.49979	5.44669
	120.935	83.6105	-0.47797	5.44669
	120.878	83.7297	-0.465162	5.44669
	120.854	83.7316	-0.458178	5.44669
	120.908	83.8475	-0.474061	5.44669
	120.968	84.1171	-0.509067	5.44669
	120.956	84.3715	-0.530052	5.44669
	120.883	84.4604	-0.528294	5.44669
	120.826	84.4688	-0.520399	5.44669
	120.824	84.598	-0.509894	5.44669
	120.865	84.8708	-0.49132	5.44669
	120.908	85.1711	-0.484584	5.44669
	120.894	85.4333	-0.503681	5.44669
	120.847	85.621	-0.52437	5.44669
	120.806	85.734	-0.527879	5.44669
	120.779	85.8824	-0.514382	5.44669
	120.823	86.1277	-0.490535	5.44669
	120.902	86.4099	-0.474788	5.44669
	120.883	86.6252	-0.474998	5.44669
	120.797	86.7427	-0.488288	5.44669
	120.781	86.8831	-0.502856	5.44669
	120.808	87.0743	-0.497801	5.44669
	120.78	87.2305	-0.489486	5.44669
	120.752	87.3954	-0.50338	5.44669
	120.794	87.5831	-0.522494	5.44669
	120.828	87.6799	-0.519328	5.44669
	120.784	87.6658	-0.494479	5.44669
	120.724	87.6767	-0.474676	5.44669
	120.71	87.8419	-0.465677	5.44669
	120.725	88.0794	-0.451695	5.44669
	120.736	88.1967	-0.446304	5.44669
	120.735	88.2227	-0.464325	5.44669
	120.731	88.3491	-0.484085	5.44669
	120.73	88.5654	-0.495457	5.44669
	120.731	88.7367	-0.510443	5.44669
	120.731	88.8499	-0.52328	5.44669
	120.732	88.9043	-0.52501	5.44669
	120.731	88.9468	-0.521437	5.44669
	120.731	89.0532	-0.519368	5.44669
	120.731	89.1981	-0.519778	5.44669
	120.731	89.3868	-0.520686	5.44669
	120.731	89.5882	-0.520921	5.44669
	120.731	89.7314	-0.520697	5.44669
	120.731	89.8873	-0.520519	5.44669
	120.731	90.125	-0.520525	5.44669
	120.731	90.4013	-0.52059	5.44669
	120.731	90.666	-0.512745	5.44669
	120.731	90.9125	-0.484577	5.44669
	120.731	91.1062	-0.455888	5.44669
	120.731	91.1781	-0.466509	5.44669
	120.731	91.201	-0.498895	5.44669
	120.731	91.3424	-0.503625	5.44669
	120.731	91.5659	-0.493293	5.44669
	120.731	91.6858	-0.502898	5.44669
	120.731	91.7179	-0.520938	5.44669
	120.731	91.846	-0.526718	5.44669
	120.731	92.1099	-0.522986	5.44669
	120.731	92.4068	-0.51941	5.44669
	120.731	92.6217	-0.519245	5.44669
	120.731	92.6845	-0.520448	5.44669
	120.731	92.6961	-0.521011	5.44669
	120.731	92.8359	-0.520819	5.44669
	120.731	93.0628	-0.512668	5.44669
	120.731	93.1847	-0.484463	5.44669
	120.731	93.1672	-0.455868	5.44669
	120.731	93.1185	-0.45867	5.44669
	120.731	93.1538	-0.478631	5.44669
	120.731	93.3413	-0.495233	5.44669
	120.731	93.5795	-0.512296	5.44669
	120.731	93.689	-0.524137	5.44669
	120.731	93.6624	-0.52471	5.44669
	120.731	93.6142	-0.521007	5.44669
	120.731	93.6038	-0.519294	5.44669
	120.731	93.6658	-0.5199	5.44669
	120.731	93.8508	-0.520763	5.44669
	120.731	94.1277	-0.52091	5.44669
	120.709	94.3605	-0.520665	5.44669
	120.651	94.4377	-0.512639	5.44669
	120.628	94.4489	-0.492376	5.44669
	120.659	94.5342	-0.484051	5.44669
	120.662	94.6323	-0.495211	5.44669
	120.649	94.7028	-0.496153	5.44669
	120.687	94.8544	-0.491521	5.44669
	120.714	95.1146	-0.496949	5.44669
	120.646	95.4015	-0.494218	5.44669
	120.531	95.6627	-0.482221	5.44669
	120.472	95.9038	-0.476753	5.44669
	120.483	96.0966	-0.486374	5.44669
	120.508	96.2192	-0.501429	5.44669
	120.514	96.419	-0.497883	5.44669
	120.508	96.8379	-0.490028	5.44669
	120.503	97.3466	-0.503578	5.44669
	120.503	97.7208	-0.522384	5.44669
	120.505	97.9917	-0.527082	5.44669
	120.506	98.3141	-0.514754	5.44669
	120.505	98.6529	-0.490974	5.44669
	120.505	98.9737	-0.482711	5.44669
	120.482	99.3293	-0.503019	5.44669
	120.425	99.6642	-0.516888	5.44669
	120.379	99.9716	-0.500121	5.44669
	120.375	100.372	-0.477866	5.44669
	120.412	100.837	-0.465001	5.44669
	120.454	101.199	-0.458147	5.44669
	120.418	101.432	-0.474106	5.44669
	120.315	101.587	-0.509097	5.44669
	120.251	101.746	-0.530048	5.44669
	120.255	102.081	-0.520412	5.44669
	120.279	102.511	-0.49224	5.44669
	120.287	102.775	-0.481223	5.44669
	120.282	102.912	-0.501944	5.44669
	120.277	103.101	-0.524837	5.44669
	120.277	103.364	-0.520821	5.44669
	120.278	103.591	-0.494272	5.44669
	120.279	103.72	-0.481929	5.44669
	120.279	103.911	-0.493648	5.44669
	120.279	104.274	-0.496252	5.44669
	120.278	104.657	-0.492118	5.44669
	120.279	104.981	-0.505035	5.44669
	120.279	105.322	-0.522251	5.44669
	120.279	105.65	-0.518638	5.44669
	120.279	105.96	-0.494276	5.44669
	120.279	106.364	-0.482707	5.44669
	120.279	106.829	-0.501842	5.44669
	120.279	107.191	-0.516396	5.44669
	120.279	107.472	-0.500334	5.44669
	120.279	107.852	-0.478129	5.44669
	120.279	108.318	-0.465036	5.44669
	120.279	108.688	-0.458068	5.44669
	120.279	108.972	-0.47406	5.44669
	120.279	109.351	-0.509106	5.44669
	120.279	109.815	-0.530068	5.44669
	120.256	110.185	-0.528288	5.44669
	120.177	110.47	-0.520391	5.44669
	120.073	110.8	-0.517764	5.44669
	120.023	111.137	-0.519478	5.44669
	120.034	111.405	-0.51326	5.44669
	120.055	111.633	-0.485188	5.44669
	120.06	111.916	-0.455961	5.44669
	120.055	112.343	-0.458451	5.44669
	120.051	112.827	-0.470636	5.44669
	120.051	113.139	-0.467103	5.44669
	120.052	113.238	-0.475806	5.44669
	120.053	113.338	-0.506618	5.44669
	120.053	113.519	-0.520534	5.44669
	120.052	113.686	-0.500319	5.44669
	120.052	113.858	-0.484516	5.44669
	120.052	114.095	-0.492573	5.44669
	120.052	114.365	-0.487011	5.44669
	120.052	114.627	-0.4559	5.44669
	120.052	114.875	-0.440741	5.44669
	120.052	115.119	-0.460541	5.44669
	120.052	115.367	-0.484484	5.44669
	120.052	115.569	-0.49697	5.44669
	120.052	115.693	-0.510935	5.44669
	120.052	115.841	-0.515078	5.44669
	120.052	116.082	-0.49654	5.44669
	120.03	116.363	-0.484879	5.44669
	119.973	116.628	-0.501941	5.44669
	119.949	116.873	-0.515665	5.44669
	120.003	117.115	-0.499992	5.44669
	120.063	117.363	-0.478247	5.44669
	120.073	117.615	-0.473077	5.44669
	120.057	117.915	-0.486254	5.44669
	120.025	118.291	-0.510557	5.44669
	119.946	118.642	-0.526608	5.44669
	119.847	118.949	-0.526364	5.44669
	119.821	119.294	-0.520822	5.44669
	119.888	119.63	-0.518629	5.44669
	119.932	119.941	-0.511816	5.44669
	119.883	120.294	-0.492755	5.44669
	119.818	120.631	-0.484503	5.44669
	119.803	120.891	-0.503136	5.44669
	119.82	121.116	-0.524171	5.44669
	119.831	121.351	-0.527989	5.44669
	119.831	121.604	-0.52237	5.44669
	119.826	121.909	-0.5187	5.44669
	119.824	122.287	-0.511296	5.44669
	119.825	122.637	-0.484641	5.44669
	119.826	122.893	-0.45643	5.44669
	119.826	123.062	-0.466713	5.44669
	119.826	123.17	-0.506659	5.44669
	119.826	123.372	-0.531663	5.44669
	119.826	123.748	-0.529826	5.44669
	119.826	124.082	-0.520469	5.44669
	119.826	124.227	-0.517249	5.44669
	119.826	124.338	-0.519235	5.44669
	119.826	124.556	-0.521212	5.44669
	119.826	124.841	-0.521334	5.44669
	119.826	125.066	-0.520683	5.44669
	119.826	125.188	-0.520367	5.44669
	119.826	125.326	-0.512595	5.44669
	119.826	125.564	-0.484593	5.44669
	119.826	125.896	-0.448078	5.44669
	119.826	126.29	-0.438372	5.44669
	119.826	126.588	-0.470208	5.44669
	119.826	126.71	-0.514234	5.44669
	119.826	126.875	-0.533545	5.44669
	119.826	127.229	-0.527914	5.44669
	119.826	127.618	-0.518998	5.44669
	119.826	127.899	-0.517313	5.44669
	119.826	128.113	-0.519784	5.44669
	119.826	128.387	-0.521419	5.44669
	119.826	128.814	-0.521226	5.44669
	119.826	129.302	-0.520564	5.44669
	119.826	129.665	-0.512484	5.44669
	119.826	129.938	-0.484477	5.44669
	119.826	130.266	-0.448068	5.44669
	119.826	130.606	-0.430539	5.44669
	119.804	130.876	-0.442071	5.44669
	119.724	131.104	-0.469814	5.44669
	119.62	131.387	-0.479976	5.44669
	119.571	131.764	-0.459049	5.44669
	119.581	132.121	-0.444245	5.44669
	119.602	132.381	-0.46871	5.44669
	119.607	132.648	-0.50364	5.44669
	119.602	133.056	-0.496909	5.44669
	119.598	133.539	-0.456056	5.44669
	119.598	133.955	-0.437279	5.44669
	119.6	134.359	-0.466905	5.44669
	119.6	134.788	-0.513238	5.44669
	119.6	135.086	-0.526431	5.44669
	119.6	135.198	-0.50043	5.44669
	119.6	135.358	-0.482465	5.44669
	119.6	135.715	-0.499546	5.44669
	119.6	136.106	-0.52339	5.44669
	119.6	136.386	-0.521067	5.44669
	119.6	136.6	-0.494889	5.44669
	119.6	136.824	-0.4821	5.44669
	119.6	137.027	-0.50137	5.44669
	119.6	137.16	-0.524285	5.44669
	119.6	137.311	-0.528664	5.44669
	119.6	137.551	-0.522612	5.44669
	119.6	137.878	-0.518561	5.44669
	119.6	138.27	-0.511152	5.44669
	119.6	138.618	-0.492501	5.44669
	119.6	138.868	-0.484632	5.44669
	119.577	139.085	-0.503281	5.44669
	119.52	139.321	-0.516315	5.44669
	119.496	139.576	-0.491917	5.44669
	119.528	139.883	-0.457645	5.44669
	119.508	140.309	-0.464628	5.44669
	119.438	140.785	-0.505352	5.44669
	119.429	141.143	-0.531857	5.44669
	119.453	141.37	-0.530372	5.44669
	119.422	141.573	-0.520628	5.44669
	119.371	141.861	-0.509252	5.44669
	119.356	142.249	-0.490969	5.44669
	119.367	142.609	-0.484666	5.44669
	119.377	142.866	-0.50384	5.44669
	119.377	143.081	-0.524408	5.44669
	119.374	143.314	-0.527838	5.44669
	119.372	143.569	-0.522223	5.44669
	119.373	143.876	-0.510821	5.44669
	119.374	144.254	-0.483189	5.44669
	119.374	144.554	-0.44812	5.44669
	119.373	144.683	-0.431018	5.44669
	119.373	144.8	-0.434383	5.44669
	119.373	144.978	-0.449435	5.44669
	119.373	145.136	-0.471483	5.44669
	119.373	145.307	-0.485921	5.44669
	119.373	145.546	-0.485804	5.44669
	119.373	145.817	-0.480887	5.44669
	119.373	146.03	-0.486782	5.44669
	119.373	146.151	-0.500123	5.44669
	119.373	146.293	-0.49719	5.44669
	119.373	146.533	-0.490201	5.44669
	119.373	146.815	-0.503897	5.44669
	119.373	147.033	-0.522456	5.44669
	119.373	147.151	-0.526999	5.44669
	119.351	147.291	-0.522564	5.44669
	119.294	147.482	-0.519133	5.44669
	119.248	147.589	-0.519279	5.44669
	119.222	147.627	-0.520561	5.44669
	119.178	147.762	-0.521046	5.44669
	119.139	147.978	-0.520793	5.44669
	119.134	148.097	-0.520515	5.44669
	119.144	148.131	-0.520489	5.44669
	119.151	148.26	-0.520576	5.44669
	119.15	148.524	-0.512752	5.44669
	119.147	148.82	-0.492455	5.44669
	119.146	149.084	-0.484044	5.44669
	119.147	149.323	-0.49518	5.44669
	119.147	149.514	-0.496143	5.44669
	119.147	149.588	-0.491528	5.44669
	119.147	149.612	-0.496955	5.44669
	119.147	149.754	-0.494219	5.44669
	119.147	150.026	-0.49009	5.44669
	119.147	150.321	-0.497037	5.44669
	119.147	150.533	-0.494764	5.44669
	119.147	150.595	-0.490289	5.44669
	119.147	150.607	-0.504797	5.44669
	119.147	150.748	-0.522802	5.44669
	119.147	150.974	-0.526824	5.44669
	119.147	151.145	-0.522368	5.44669
	119.147	151.304	-0.519113	5.44669
	119.147	151.483	-0.51147	5.44669
	119.147	151.579	-0.492438	5.44669
	119.147	151.617	-0.484493	5.44669
	119.147	151.756	-0.503245	5.44669
	119.147	152.022	-0.516349	5.44669
	119.147	152.316	-0.499815	5.44669
	119.147	152.529	-0.4858	5.44669
	119.147	152.592	-0.501163	5.44669
	119.147	152.604	-0.515011	5.44669
	119.147	152.744	-0.499995	5.44669
	119.147	152.971	-0.486351	5.44669
	119.147	153.142	-0.501329	5.44669
	119.147	153.301	-0.522756	5.44669
	119.147	153.48	-0.528038	5.44669
	119.147	153.576	-0.522893	5.44669
	119.147	153.614	-0.511031	5.44669
	119.147	153.802	-0.49091	5.44669
	119.147	154.195	-0.484008	5.44669
	119.147	154.542	-0.503585	5.44669
	119.147	154.685	-0.524535	5.44669
	119.147	154.791	-0.527982	5.44669
	119.147	155.008	-0.522237	5.44669
	119.147	155.244	-0.510776	5.44669
	119.147	155.344	-0.491036	5.44669
	119.147	155.364	-0.484152	5.44669
	119.147	155.444	-0.49573	5.44669
	119.147	155.587	-0.496335	5.44669
	119.147	155.735	-0.491413	5.44669
	119.147	155.813	-0.50471	5.44669
	119.125	155.854	-0.522366	5.44669
	119.067	156	-0.526673	5.44669
	119.044	156.268	-0.52246	5.44669
	119.097	156.511	-0.511335	5.44669
	119.158	156.645	-0.48332	5.44669
	119.168	156.783	-0.447992	5.44669
	119.152	156.967	-0.438789	5.44669
	119.142	157.072	-0.462542	5.44268
	119.143	157.062	-0.478146	5.43234
	119.147	157.023	-0.468746	5.42806
	119.126	157.059	-0.465946	5.43775
	119.068	157.244	-0.477044	5.44858
	119.021	157.481	-0.491972	5.4505
	119.017	157.591	-0.511493	5.44759
	119.032	157.614	-0.524959	5.44571
	119.017	157.742	-0.517469	5.44595
	118.957	157.96	-0.492823	5.44673
	118.908	158.131	-0.482514	5.44696
	118.903	158.293	-0.502278	5.44679
	118.941	158.474	-0.524518	5.44663
	119.028	158.618	-0.520569	5.44663
	119.107	158.782	-0.486409	5.44668
	119.073	158.973	-0.453867	5.44671
	118.959	159.121	-0.465009	5.4467
	118.889	159.283	-0.506856	5.44668
	118.895	159.472	-0.532351	5.44668
	118.922	159.619	-0.530044	5.44669
	118.93	159.831	-0.520315	5.44669
	118.925	160.196	-0.509237	5.44669
	118.919	160.523	-0.491074	5.44669
	118.919	160.668	-0.484715	5.44669
	118.921	160.782	-0.503823	5.44669
	118.922	160.952	-0.524383	5.44669
	118.921	161.109	-0.527834	5.44669
	118.921	161.282	-0.522229	5.44669
	118.921	161.473	-0.510826	5.44669
	118.921	161.568	-0.49106	5.44669
	118.921	161.601	-0.484144	5.44669
	118.921	161.739	-0.503589	5.44669
	118.921	161.957	-0.524488	5.44669
	118.921	162.125	-0.52009	5.44669
	118.921	162.286	-0.49409	5.44669
	118.921	162.516	-0.482113	5.44669
	118.921	162.788	-0.493789	5.44669
	118.921	163.053	-0.496246	5.44669
	118.921	163.302	-0.492066	5.44669
	118.921	163.496	-0.505015	5.44669
	118.921	163.568	-0.522262	5.44669
	118.921	163.639	-0.52652	5.44669
	118.921	163.957	-0.522433	5.44669
	118.921	164.458	-0.519248	5.44669
	118.921	164.863	-0.511503	5.44669
	118.921	165.051	-0.492404	5.44669
	118.899	165.066	-0.484467	5.44268
	118.841	165.068	-0.495375	5.43234
	118.817	165.22	-0.496074	5.42806
	118.871	165.456	-0.483559	5.43775
	118.931	165.627	-0.476654	5.44858
	118.942	165.782	-0.485857	5.4505
	118.904	166.009	-0.501248	5.44759
	118.836	166.282	-0.49012	5.44571
	118.791	166.499	-0.454111	5.44595
	118.792	166.572	-0.438885	5.44673
	118.807	166.586	-0.46827	5.44696
	118.791	166.724	-0.513239	5.44679
	118.73	166.949	-0.533817	5.44663
	118.681	167.12	-0.520511	5.44663
	118.699	167.279	-0.490941	5.44668
	118.772	167.508	-0.472772	5.44671
	118.803	167.78	-0.474008	5.4467
	118.747	168.046	-0.48859	5.44668
	118.683	168.294	-0.511205	5.44668
	118.672	168.538	-0.526049	5.44669
	118.689	168.785	-0.518029	5.44669
	118.723	169.036	-0.49267	5.44669
	118.779	169.287	-0.482251	5.44669
	118.798	169.487	-0.494351	5.44669
	118.743	169.561	-0.496433	5.44669
	118.683	169.582	-0.491944	5.44669
	118.674	169.722	-0.504897	5.44669
	118.69	169.945	-0.522256	5.44669
	118.7	170.066	-0.52656	5.44669
	118.699	170.049	-0.514581	5.44669
	118.694	170.001	-0.491087	5.44669
	118.693	169.987	-0.48282	5.44669
	118.694	170.048	-0.503024	5.44669
	118.695	170.233	-0.524722	5.44669
	118.695	170.462	-0.520389	5.44669
	118.695	170.568	-0.486261	5.44669
	118.694	170.592	-0.453869	5.44669
	118.695	170.722	-0.465063	5.44669
	118.695	170.99	-0.506878	5.44669
	118.695	171.287	-0.532341	5.44669
	118.672	171.501	-0.530033	5.44669
	118.615	171.613	-0.512443	5.44669
	118.591	171.751	-0.488956	5.44669
	118.623	171.993	-0.482687	5.44669
	118.625	172.277	-0.503726	5.44669
	118.612	172.544	-0.525063	5.44669
	118.65	172.788	-0.528153	5.44669
	118.7	173.029	-0.522121	5.44669
	118.712	173.277	-0.510667	5.44669
	118.678	173.48	-0.483161	5.44669
	118.611	173.604	-0.448163	5.44669
	118.565	173.801	-0.438917	5.44669
	118.565	174.169	-0.470406	5.44669
	118.58	174.502	-0.506253	5.44669
	118.565	174.6	-0.505273	5.44669
	118.527	174.585	-0.49136	5.44669
	118.535	174.702	-0.493631	5.44669
	118.577	174.929	-0.492884	5.44669
	118.595	175.108	-0.490712	5.44669
	118.567	175.27	-0.505643	5.44669
	118.5	175.497	-0.523006	5.44669
	118.452	175.767	-0.518738	5.44669
	118.451	176.033	-0.49405	5.44669
	118.467	176.331	-0.474706	5.44669
	118.474	176.702	-0.465842	5.44669
	118.471	177.051	-0.451753	5.44669
	118.467	177.309	-0.44627	5.44669
	118.467	177.529	-0.472161	5.44669
	118.468	177.763	-0.512238	5.44669
	118.491	178.017	-0.532013	5.44669
	118.548	178.323	-0.527982	5.44669
	118.572	178.701	-0.5117	5.44669
	118.518	179.05	-0.481502	5.44669
	118.458	179.356	-0.45497	5.44669
	118.447	179.701	-0.467217	5.44669
	118.463	180.037	-0.499518	5.44669
	118.474	180.349	-0.503634	5.44669
	118.472	180.701	-0.493075	5.44669
	118.468	181.038	-0.502804	5.44669
	118.467	181.299	-0.513105	5.44669
	118.468	181.523	-0.498612	5.44669
	118.469	181.808	-0.478578	5.44669
	118.469	182.188	-0.473707	5.44669
	118.468	182.545	-0.486399	5.44669
	118.468	182.853	-0.510395	5.44669
	118.468	183.197	-0.526488	5.44669
	118.468	183.482	-0.526372	5.44669
	118.468	183.618	-0.520868	5.44669
	118.468	183.742	-0.510775	5.44669
	118.468	183.97	-0.491522	5.44669
	118.468	184.253	-0.484356	5.44669
	118.468	184.525	-0.503513	5.44669
	118.468	184.771	-0.51651	5.44669
	118.468	185.012	-0.499787	5.44669
	118.468	185.259	-0.485731	5.44669
	118.468	185.461	-0.493273	5.44669
	118.468	185.586	-0.494743	5.44669
	118.468	185.734	-0.491619	5.44669
	118.468	185.975	-0.505362	5.44669
	118.468	186.256	-0.514695	5.44669
	118.468	186.521	-0.498369	5.44669
	118.446	186.766	-0.477911	5.44669
	118.366	186.959	-0.473514	5.44669
	118.263	187.08	-0.486556	5.44669
	118.213	187.23	-0.510529	5.44669
	118.224	187.473	-0.526489	5.44669
	118.245	187.754	-0.526325	5.44669
	118.25	188.019	-0.520848	5.44669
	118.244	188.264	-0.518654	5.44669
	118.24	188.506	-0.519688	5.44669
	118.24	188.754	-0.520902	5.44669
	118.242	189.006	-0.521043	5.44669
	118.243	189.257	-0.520671	5.44669
	118.242	189.457	-0.520465	5.44669
	118.242	189.579	-0.51264	5.44669
	118.242	189.776	-0.492448	5.44669
	118.242	190.145	-0.47621	5.44669
	118.242	190.527	-0.474913	5.44669
	118.242	190.8	-0.487748	5.44669
	118.242	191.014	-0.51053	5.44669
	118.242	191.241	-0.526066	5.44669
	118.242	191.444	-0.526147	5.44669
	118.242	191.577	-0.513053	5.44669
	118.242	191.728	-0.490593	5.44268
	118.242	191.967	-0.483156	5.43234
	118.242	192.295	-0.503341	5.42806
	118.242	192.687	-0.524735	5.43775
	118.242	192.985	-0.528153	5.44858
	118.242	193.109	-0.522238	5.4505
	118.242	193.273	-0.518587	5.44759
	118.242	193.628	-0.519166	5.44571
	118.242	194.016	-0.520708	5.44595
	118.242	194.297	-0.521148	5.44673
	118.242	194.463	-0.520784	5.44696
	118.242	194.56	-0.520475	5.44679
	118.242	194.71	-0.520475	5.44663
	118.242	194.961	-0.520585	5.44663
	118.22	195.245	-0.520631	5.44668
	118.162	195.459	-0.51274	5.44671
	118.138	195.576	-0.492431	5.4467
	118.192	195.716	-0.484038	5.44668
	118.252	195.957	-0.495186	5.44668
	118.263	196.24	-0.496147	5.44669
	118.247	196.507	-0.483657	5.44669
	118.237	196.751	-0.476669	5.44669
	118.216	196.993	-0.477958	5.44669
	118.162	197.241	-0.480946	5.44669
	118.14	197.443	-0.481734	5.44669
	118.193	197.519	-0.481001	5.44669
	118.252	197.54	-0.488284	5.44669
	118.263	197.679	-0.508584	5.44669
	118.247	197.952	-0.525059	5.44669
	118.237	198.248	-0.526417	5.44669
	118.238	198.509	-0.521394	5.44669
	118.22	198.747	-0.510979	5.44669
	118.164	198.938	-0.491421	5.44669
	118.117	199.061	-0.484241	5.44669
	118.09	199.213	-0.503501	5.44669
	118.047	199.456	-0.524417	5.44669
	118.008	199.785	-0.520092	5.44669
	118.002	200.225	-0.494116	5.44669
	118.013	200.699	-0.482123	5.44669
	118.019	201.051	-0.501655	5.44669
	118.018	201.325	-0.516525	5.44669
	118.015	201.706	-0.492584	5.44669
	118.015	202.174	-0.457849	5.44669
	118.015	202.545	-0.464476	5.44669
	118.016	202.829	-0.505216	5.44669
	118.016	203.158	-0.531853	5.44669
	118.016	203.446	-0.530419	5.44669
	118.016	203.588	-0.520649	5.44669
	118.016	203.714	-0.517114	5.44669
	118.016	203.891	-0.519114	5.44669
	118.016	204.046	-0.521209	5.44669
	118.016	204.216	-0.521376	5.44669
	118.016	204.406	-0.520701	5.44669
	118.016	204.502	-0.520359	5.44669
	118.016	204.438	-0.520456	5.44669
	118.016	204.272	-0.520618	5.44669
	118.016	204.209	-0.520651	5.44669
	118.016	204.338	-0.520608	5.44669
	118.016	204.478	-0.512707	5.44669
	118.016	204.501	-0.492425	5.44669
	118.016	204.463	-0.476177	5.44669
	118.016	204.439	-0.474908	5.44669
	118.016	204.492	-0.487757	5.44669
	118.016	204.678	-0.510537	5.44669
	118.016	204.958	-0.526065	5.44669
	118.016	205.241	-0.518274	5.44669
	118.016	205.445	-0.492767	5.44669
	118.016	205.557	-0.474334	5.44669
	118.016	205.699	-0.474013	5.44669
	118.016	205.942	-0.488037	5.44669
	118.016	206.275	-0.510972	5.44669
	118.016	206.717	-0.526148	5.44669
	118.016	207.189	-0.526024	5.44669
	118.016	207.491	-0.512972	5.44669
	118.016	207.59	-0.482732	5.44669
	118.016	207.742	-0.455033	5.44669
	118.016	208.101	-0.466806	5.44669
	118.016	208.446	-0.499324	5.44669
	118.016	208.601	-0.503699	5.44669
	117.993	208.712	-0.4853	5.44669
	117.936	208.928	-0.474666	5.44669
	117.912	209.21	-0.476533	5.44669
	117.966	209.437	-0.481061	5.44669
	118.004	209.509	-0.490159	5.44669
	117.935	209.521	-0.501477	5.44669
	117.837	209.707	-0.496557	5.44669
	117.857	210.108	-0.489455	5.44669
	117.95	210.459	-0.495939	5.44669
	117.946	210.601	-0.494529	5.44669
	117.838	210.754	-0.490581	5.44669
	117.761	211.098	-0.505003	5.44669
	117.783	211.485	-0.514914	5.44669
	117.868	211.77	-0.498588	5.44669
	117.902	211.986	-0.477925	5.44669
	117.844	212.21	-0.465571	5.44669
[truncated: 2,742 more rows]
