# Supplementary material for: Design of a cosmetic glove stiffness compensation mechanism for toddler-sized hand prostheses
Source: PLoS One. 2017 Aug 11;12(8):e0183233. doi: 10.1371/journal.pone.0183233 (PMC5553851; doi:10.1371/journal.pone.0183233)
Supplement: S1 Dataset — (ZIP) [file pone.0183233.s001.zip › 01 Glove measurements/SCTglove1_1.xlsx]

## Sheet: test_glove9_1
LabVIEW Measurement
Writer_Version	2
Reader_Version	2
Separator	Tab
Decimal_Separator	.
Multi_Headings	No
X_Columns	No
Time_Pref	Absolute
Operator	localadmin
Date	2013-08-27
Time	00:10:13.462000
***End_of_Header***
Channels	4
Samples	10	10	10	10
Date	2013-08-27	2013-08-27	2013-08-27	2013-08-27
Time	00:10:40.562000	00:10:40.562000	00:10:40.562000	00:10:40.562000
Y_Unit_Label	mm	N	N	Pa
X_Dimension	Time	Time	Time	Time
X0	0	0	0	0
Delta_X	0.01	0.01	0.01	0.01
***End_of_Header***
X_Value	Voltage LVDT (Filtered)	Voltage Load Cell (Filtered)	Voltage Pinch Load Cell (Filtered)	Voltage Pressure (Filtered)	Comment
	66.7965	0.264307	-0.440712	5.44669
	66.7278	0.264307	-0.440712	5.44669
	66.7149	0.264307	-0.440712	5.44669
	66.7332	0.264307	-0.440712	5.44669
	66.723	0.264307	-0.440712	5.44669
	66.6864	0.264307	-0.440712	5.44669
	66.6929	0.264307	-0.440712	5.44669
	66.7115	0.264307	-0.440712	5.44669
	66.6952	0.264307	-0.440712	5.44669
	66.7005	0.264307	-0.440712	5.44669
	66.7116	0.264307	-0.440712	5.44669
	66.6702	0.264307	-0.440712	5.44669
	66.6419	0.264307	-0.440712	5.44669
	66.7106	0.264307	-0.440712	5.44669
	66.8267	0.264307	-0.440712	5.44669
	66.8632	0.264307	-0.440712	5.44669
	66.7945	0.264307	-0.440712	5.44669
	66.746	0.264307	-0.440712	5.44669
	66.7714	0.264307	-0.440712	5.44669
	66.758	0.264307	-0.440712	5.44669
	66.6699	0.264307	-0.440712	5.44669
	66.6039	0.264307	-0.440712	5.44669
	66.6022	0.264307	-0.440712	5.44669
	66.6464	0.264307	-0.440712	5.44669
	66.7135	0.264307	-0.440712	5.44669
	66.7558	0.264307	-0.440712	5.44669
	66.7544	0.264307	-0.440712	5.44669
	66.7395	0.264307	-0.440712	5.44669
	66.7339	0.264307	-0.440712	5.44669
	66.7145	0.264307	-0.440712	5.44669
	66.6603	0.264307	-0.440712	5.44669
	66.6369	0.264307	-0.440712	5.44669
	66.712	0.264307	-0.440712	5.44669
	66.8291	0.264307	-0.440712	5.44669
	66.8637	0.264307	-0.440712	5.44669
	66.7716	0.264307	-0.440712	5.44669
	66.6435	0.264307	-0.440712	5.44669
	66.6104	0.264307	-0.440712	5.44669
	66.6847	0.264307	-0.440712	5.44669
	66.7567	0.264307	-0.440712	5.44669
	66.765	0.264307	-0.440712	5.44669
	66.7213	0.264307	-0.440712	5.44669
	66.6521	0.264307	-0.440712	5.44669
	66.631	0.264307	-0.440712	5.44669
	66.7125	0.264307	-0.440712	5.44669
	66.8314	0.264307	-0.440712	5.44669
	66.8645	0.264307	-0.440712	5.44669
	66.7934	0.264307	-0.440712	5.44669
	66.7228	0.264307	-0.440712	5.44669
	66.7139	0.264307	-0.440712	5.44669
	66.7568	0.264307	-0.440712	5.44669
	66.826	0.264307	-0.440712	5.44669
	66.8473	0.264307	-0.440712	5.44669
	66.7883	0.264307	-0.440712	5.44669
	66.7268	0.264307	-0.440712	5.44669
	66.7174	0.264307	-0.440712	5.44669
	66.7346	0.264307	-0.440712	5.44669
	66.7227	0.264307	-0.440712	5.44669
	66.6635	0.264307	-0.440712	5.44669
	66.613	0.264307	-0.440712	5.44669
	66.6081	0.264307	-0.440712	5.44669
	66.6233	0.264307	-0.440712	5.44669
	66.6536	0.264307	-0.440712	5.44669
	66.7312	0.264307	-0.440712	5.44669
	66.8311	0.264307	-0.440712	5.44669
	66.8799	0.264307	-0.440712	5.44669
	66.8481	0.264307	-0.440712	5.44669
	66.7702	0.264307	-0.440712	5.44669
	66.7413	0.264307	-0.440712	5.44669
	66.7781	0.264307	-0.440712	5.44669
	66.7625	0.264307	-0.440712	5.44669
	66.6917	0.264307	-0.440712	5.44669
	66.7042	0.264307	-0.440712	5.44669
	66.7849	0.264307	-0.440712	5.44669
	66.7999	0.264307	-0.440712	5.44669
	66.753	0.264307	-0.440712	5.44669
	66.7018	0.264307	-0.440712	5.44669
	66.6483	0.264307	-0.440712	5.44669
	66.6141	0.264307	-0.440712	5.44669
	66.6363	0.264307	-0.440712	5.44669
	66.7051	0.264307	-0.440712	5.44669
	66.7559	0.264307	-0.440712	5.44669
	66.7797	0.264307	-0.440712	5.44669
	66.7982	0.264307	-0.440712	5.44669
	66.7571	0.264307	-0.440712	5.44669
	66.6823	0.264307	-0.440712	5.44669
	66.7021	0.264307	-0.440712	5.44669
	66.8097	0.264307	-0.440712	5.44669
	66.8592	0.264307	-0.440712	5.44669
	66.7766	0.264307	-0.440712	5.44669
	66.6696	0.264307	-0.440712	5.44669
	66.6676	0.264307	-0.440712	5.44669
	66.7071	0.264307	-0.440712	5.44669
	66.68	0.264307	-0.440712	5.44669
	66.6253	0.264307	-0.440712	5.44669
	66.6074	0.264307	-0.440712	5.44669
	66.6409	0.264307	-0.440712	5.44669
	66.7093	0.264307	-0.440712	5.44669
	66.756	0.264307	-0.440712	5.44669
	66.7559	0.264307	-0.440712	5.44669
	66.7401	0.264307	-0.440712	5.44669
	66.7559	0.264307	-0.440712	5.44669
	66.794	0.264307	-0.440712	5.44669
	66.7861	0.264307	-0.440712	5.44669
	66.7441	0.264307	-0.440712	5.44669
	66.7253	0.264307	-0.440712	5.4507
	66.7317	0.264307	-0.440712	5.46104
	66.741	0.264307	-0.440712	5.46531
	66.7426	0.264307	-0.440712	5.45562
	66.7177	0.264307	-0.440712	5.4448
	66.6808	0.264307	-0.440712	5.44287
	66.6925	0.264307	-0.440712	5.44579
	66.7133	0.264307	-0.440712	5.44767
	66.6738	0.264307	-0.440712	5.44742
	66.6428	0.264307	-0.440712	5.44664
	66.6874	0.264307	-0.440712	5.44641
	66.7239	0.264307	-0.440712	5.44658
	66.7022	0.264307	-0.440712	5.44674
	66.699	0.264307	-0.440712	5.44675
	66.7084	0.264307	-0.440712	5.44669
	66.6917	0.264307	-0.440712	5.44667
	66.7002	0.264307	-0.440712	5.44668
	66.7127	0.264307	-0.440712	5.44669
	66.6708	0.264307	-0.440712	5.44669
	66.6195	0.264307	-0.440712	5.44669
	66.6083	0.264307	-0.440712	5.44669
	66.621	0.264307	-0.440712	5.44669
	66.6526	0.264307	-0.440712	5.44669
	66.7093	0.264307	-0.440712	5.44669
	66.7295	0.264307	-0.440712	5.44669
	66.6967	0.264307	-0.440712	5.44669
	66.6948	0.264307	-0.440712	5.44669
	66.7309	0.264307	-0.440712	5.44669
	66.7507	0.264307	-0.440712	5.44669
	66.7245	0.264307	-0.440712	5.44669
	66.6585	0.264307	-0.440712	5.44669
	66.6102	0.264307	-0.440712	5.44669
	66.6088	0.264307	-0.440712	5.44669
	66.6245	0.264307	-0.440712	5.44669
	66.6316	0.264307	-0.440712	5.44669
	66.6289	0.264307	-0.440712	5.44669
	66.6253	0.264307	-0.440712	5.44669
	66.6247	0.264307	-0.440712	5.44669
	66.6257	0.264307	-0.440712	5.44669
	66.6264	0.264307	-0.440712	5.44669
	66.6263	0.264307	-0.440712	5.44669
	66.626	0.264307	-0.440712	5.44669
	66.6036	0.264307	-0.440712	5.44669
	66.5462	0.264307	-0.440712	5.44669
	66.5002	0.264307	-0.440712	5.44669
	66.4966	0.313497	-0.440712	5.44669
	66.5107	0.440273	-0.440712	5.44669
	66.4955	0.492705	-0.440712	5.44669
	66.4359	0.373887	-0.440712	5.44669
	66.3865	0.241132	-0.440712	5.44669
	66.3822	0.217568	-0.440712	5.44669
	66.3972	0.253272	-0.440712	5.4507
	66.4049	0.276346	-0.440712	5.46104
	66.4028	0.27328	-0.440712	5.46531
	66.3992	0.263787	-0.440712	5.45562
	66.3984	0.310091	-0.440712	5.4448
	66.3994	0.488221	-0.440712	5.44287
	66.4001	0.718551	-0.440712	5.44579
	66.4	0.778981	-0.440712	5.44767
	66.3997	0.57917	-0.440712	5.44742
	66.3996	0.303739	-0.440712	5.44664
	66.3997	0.232429	-0.440712	5.44641
	66.3998	0.443761	-0.440712	5.44658
	66.3775	0.727893	-0.440712	5.44674
	66.2977	0.847944	-0.440712	5.44675
	66.2164	0.809297	-0.440712	5.44669
	66.2242	0.752348	-0.440712	5.44667
	66.2585	0.742534	-0.440712	5.44668
	66.2258	0.758714	-0.440712	5.44669
	66.1707	0.768986	-0.440712	5.44669
	66.1545	0.81673	-0.440712	5.44669
	66.1666	0.939248	-0.440712	5.44669
	66.1773	0.990411	-0.440712	5.44669
	66.1775	0.872575	-0.440712	5.44669
	66.1738	0.789873	-0.440712	5.44669
	66.1721	0.893096	-0.440712	5.44669
	66.1505	1.03012	-0.440712	5.44669
	66.0716	1.11021	-0.440712	5.44669
	65.9682	1.20284	-0.440712	5.44669
	65.9183	1.27943	-0.440712	5.44669
	65.9286	1.28908	-0.440712	5.44669
	65.9498	1.26757	-0.440712	5.44669
	65.9549	1.25538	-0.440712	5.44669
	65.9494	1.25797	-0.440712	5.44669
	65.9454	1.31258	-0.440712	5.44669
	65.9456	1.4899	-0.440712	5.44669
	65.9471	1.71694	-0.440712	5.44669
	65.9477	1.82547	-0.440712	5.44669
	65.9474	1.80234	-0.440712	5.44669
	65.9471	1.75599	-0.440712	5.44669
	65.947	1.7451	-0.440712	5.44669
	65.9471	1.80625	-0.440712	5.44669
	65.9472	1.94192	-0.440712	5.44669
	65.9472	2.04301	-0.440712	5.44669
	65.9471	2.09678	-0.440712	5.44669
	65.9471	2.19119	-0.440712	5.44669
	65.9249	2.2779	-0.440712	5.44669
	65.8451	2.29115	-0.440712	5.44669
	65.7416	2.26755	-0.440712	5.44669
	65.6919	2.3024	-0.440712	5.44669
	65.7024	2.48079	-0.440712	5.44669
	65.7236	2.71531	-0.440712	5.44669
	65.7286	2.82659	-0.440712	5.44669
	65.7231	2.85114	-0.440712	5.44669
	65.7191	2.97915	-0.440712	5.44669
	65.7193	3.19653	-0.440712	5.44669
	65.7208	3.36777	-0.440712	5.44669
	65.7214	3.52971	-0.440712	5.44669
	65.7211	3.71077	-0.440712	5.44669
	65.7208	3.80581	-0.440712	5.44669
	65.7207	3.79342	-0.440712	5.44669
	65.7208	3.80557	-0.440712	5.44669
	65.6986	3.97073	-0.440712	5.44669
	65.6188	4.20781	-0.440712	5.44669
	65.5153	4.32488	-0.440712	5.44669
	65.4656	4.35095	-0.440712	5.44669
	65.4761	4.47753	-0.440712	5.44669
	65.5196	4.69377	-0.440712	5.44669
	65.6044	4.86505	-0.440712	5.44669
	65.6801	5.02741	-0.440712	5.44669
	65.646	5.20863	-0.440712	5.44669
	65.5322	5.30359	-0.440712	5.44669
	65.4629	5.3403	-0.440712	5.44669
	65.4689	5.47921	-0.440712	5.44669
	65.4953	5.69682	-0.440712	5.44669
	65.504	5.81511	-0.440712	5.44669
	65.4983	5.84861	-0.440712	5.44669
	65.4928	5.97788	-0.440712	5.44669
	65.4925	6.24179	-0.440712	5.44669
	65.4943	6.53825	-0.440712	5.44669
	65.4729	6.75292	-0.440712	5.44669
	65.3929	6.86502	-0.440712	5.44669
	65.2889	7.00345	-0.440712	5.44669
	65.2392	7.19573	-0.440712	5.44669
	65.2498	7.35303	-0.440712	5.44669
	65.271	7.51809	-0.440712	5.44669
	65.276	7.70542	-0.440712	5.44669
	65.2706	7.80198	-0.440712	5.44669
	65.2665	7.83719	-0.440712	5.44669
	65.2667	7.9749	-0.440712	5.44669
	65.2683	8.24174	-0.440712	5.44669
	65.2688	8.53643	-0.440712	5.44669
	65.2462	8.74931	-0.440712	5.44669
	65.1661	8.8613	-0.440712	5.44669
	65.0626	9.00032	-0.440712	5.44669
	65.013	9.19288	-0.440712	5.44669
	65.0236	9.3009	-0.440712	5.44669
	65.0447	9.28985	-0.448582	5.44669
	65.0497	9.24876	-0.468867	5.44669
	65.0443	9.28497	-0.477257	5.44669
	65.0402	9.47015	-0.458245	5.44669
	65.0404	9.70703	-0.437004	5.44669
	65.042	9.81689	-0.433233	5.44669
	65.0425	9.79082	-0.438946	5.44669
	65.0422	9.74276	-0.442638	5.44669
	65.0419	9.7814	-0.442147	5.44669
	65.0419	9.92088	-0.440629	5.44669
	65.042	9.98239	-0.440167	5.44669
	65.042	9.91206	-0.448384	5.44669
	65.042	9.95174	-0.476848	5.44669
	65.042	10.1554	-0.505529	5.44669
	65.042	10.3014	-0.4948	5.44669
	65.042	10.302	-0.454499	5.44669
	65.042	10.2523	-0.429506	5.44669
	65.042	10.2807	-0.431473	5.44669
	65.042	10.4657	-0.448752	5.44669
	65.042	10.7052	-0.472231	5.44669
	65.042	10.8655	-0.478607	5.44669
	65.042	11.0149	-0.457615	5.44669
	65.042	11.1947	-0.43626	5.44669
	65.042	11.2936	-0.433146	5.44669
	65.042	11.3325	-0.439174	5.44669
	65.0197	11.4709	-0.442764	5.44669
	64.9399	11.6875	-0.442119	5.44669
	64.8364	11.8056	-0.440572	5.44669
	64.7867	11.8393	-0.440153	5.44669
	64.7972	11.9688	-0.440527	5.44669
	64.8184	12.1835	-0.440833	5.44669
	64.8234	12.3531	-0.440828	5.44669
	64.818	12.5153	-0.440717	5.4507
	64.8139	12.6971	-0.440673	5.46104
	64.8141	12.8415	-0.440693	5.46531
	64.8157	13.0049	-0.440718	5.45562
	64.8162	13.1961	-0.440721	5.4448
	64.8159	13.2949	-0.440713	5.44287
	64.8156	13.2805	-0.440709	5.44579
	64.8156	13.2412	-0.448581	5.44767
	64.7934	13.2794	-0.468867	5.44742
	64.736	13.4648	-0.477257	5.44664
	64.6899	13.701	-0.458245	5.44641
	64.664	13.8106	-0.437003	5.44658
	64.6429	13.7846	-0.441104	5.44674
	64.6614	13.7367	-0.467101	5.44675
	64.6795	13.7262	-0.479183	5.44669
	64.6363	13.788	-0.459681	5.44667
	64.5826	13.973	-0.43692	5.44668
	64.5707	14.2007	-0.432688	5.44669
	64.5842	14.3068	-0.438747	5.44669
	64.5939	14.2824	-0.442748	5.44669
	64.5931	14.2364	-0.442264	5.44669
	64.5894	14.2261	-0.440638	5.44669
	64.5881	14.2382	-0.440129	5.44669
	64.5889	14.2469	-0.440494	5.44669
	64.5897	14.2463	-0.440827	5.44669
	64.5897	14.2921	-0.440838	5.44669
	64.5894	14.4669	-0.440723	5.44669
	64.5893	14.696	-0.440672	5.44669
	64.5894	14.8063	-0.440691	5.44669
	64.5894	14.7831	-0.440717	5.44669
	64.5894	14.7362	-0.440721	5.44669
	64.5894	14.7742	-0.440714	5.44669
	64.5894	14.9622	-0.440709	5.44669
	64.5894	15.1997	-0.44071	5.44669
	64.5894	15.3087	-0.440712	5.44669
	64.5894	15.2821	-0.440712	5.44669
	64.5894	15.2342	-0.440712	5.44669
	64.5894	15.2238	-0.440712	5.44669
	64.5894	15.2366	-0.440712	5.44669
	64.5894	15.2948	-0.440712	5.44669
	64.5894	15.47	-0.440712	5.44669
	64.5894	15.6949	-0.440712	5.44669
	64.5894	15.8033	-0.440712	5.44669
	64.5894	15.7808	-0.440712	5.44669
	64.5894	15.7348	-0.440712	5.44669
	64.5894	15.7238	-0.440712	5.44669
	64.5671	15.7356	-0.440712	5.44669
	64.5096	15.7445	-0.440712	5.44669
	64.4636	15.7932	-0.440712	5.44669
	64.4377	15.9658	-0.440712	5.44669
	64.3943	16.193	-0.440712	5.44669
	64.3553	16.3032	-0.440712	5.44669
	64.3497	16.33	-0.440712	5.44669
	64.3604	16.4593	-0.440712	5.44669
	64.3668	16.7256	-0.440712	5.44669
	64.3656	17.0231	-0.440712	5.44669
	64.3629	17.2373	-0.440712	5.44669
	64.3621	17.3488	-0.440712	5.44669
	64.3628	17.4872	-0.440712	5.44669
	64.3633	17.6797	-0.440712	5.44669
	64.3633	17.837	-0.440712	5.44669
	64.3631	18.0021	-0.440712	5.44669
	64.363	18.2386	-0.440712	5.44669
	64.3408	18.5111	-0.440712	5.44669
	64.2611	18.7255	-0.440712	5.44669
	64.1575	18.846	-0.440712	5.44669
	64.1079	18.9881	-0.440712	5.44669
	64.1184	19.1789	-0.440712	5.44669
	64.1395	19.3343	-0.440712	5.44669
	64.1446	19.499	-0.440712	5.44669
	64.1391	19.6869	-0.440712	5.44669
	64.135	19.7838	-0.440712	5.44669
	64.1353	19.819	-0.440712	5.44669
	64.1368	19.9565	-0.448582	5.44669
	64.1374	20.1742	-0.468867	5.44669
	64.1371	20.3421	-0.477257	5.44669
	64.1367	20.5026	-0.458245	5.44669
	64.1367	20.7334	-0.437004	5.44669
	64.1368	21.0052	-0.433233	5.44669
	64.1369	21.2213	-0.438946	5.44669
	64.1368	21.3428	-0.442638	5.44669
	64.1368	21.4846	-0.442147	5.44669
	64.1368	21.675	-0.440629	5.44669
	64.1368	21.8303	-0.440167	5.44669
	64.1368	21.9952	-0.440513	5.44669
	64.1145	22.2323	-0.440822	5.44669
	64.0348	22.5052	-0.440829	5.44669
	63.9312	22.7195	-0.440721	5.44669
	63.8816	22.8399	-0.440674	5.44669
	63.8921	22.9819	-0.440693	5.44669
	63.9133	23.1727	-0.440717	5.44669
	63.9183	23.3282	-0.440721	5.44669
	63.9128	23.4929	-0.440714	5.44669
	63.9087	23.6808	-0.440709	5.44669
	63.909	23.8269	-0.44071	5.44669
	63.9105	24.038	-0.440712	5.44669
	63.9111	24.404	-0.440712	5.44669
	63.9108	24.7804	-0.440712	5.44669
	63.9104	25.0519	-0.440712	5.44669
	63.8881	25.2181	-0.440712	5.44669
	63.8085	25.2699	-0.440712	5.44669
	63.705	25.2941	-0.440712	5.44669
	63.6553	25.4432	-0.440712	5.44669
	63.6658	25.6695	-0.448582	5.44669
	63.687	25.837	-0.468867	5.44669
	63.692	26.0434	-0.477257	5.44669
	63.6865	26.3998	-0.458245	5.44669
	63.6825	26.7738	-0.437004	5.44669
	63.6827	27.0478	-0.433233	5.44669
	63.6842	27.2158	-0.438946	5.44669
	63.6848	27.2675	-0.442638	5.44669
	63.6845	27.2911	-0.442147	5.44669
	63.6841	27.4399	-0.440629	5.44669
	63.6618	27.6664	-0.440167	5.44669
	63.5822	27.834	-0.440513	5.44669
	63.4787	27.9912	-0.440822	5.44669
	63.429	28.1716	-0.440829	5.44669
	63.4395	28.3172	-0.440721	5.44669
	63.4607	28.4816	-0.440674	5.44669
	63.4657	28.722	-0.440693	5.44669
	63.4602	28.9964	-0.440717	5.44669
	63.4562	29.2594	-0.440721	5.44669
	63.4564	29.5058	-0.440714	5.44669
	63.4579	29.7001	-0.440709	5.44669
	63.4585	29.7723	-0.44071	5.44669
	63.4582	29.7951	-0.440712	5.44669
	63.4579	29.9363	-0.440712	5.44669
	63.4578	30.209	-0.440712	5.44669
	63.4579	30.5541	-0.440712	5.44669
	63.458	30.9414	-0.440712	5.44669
	63.458	31.2315	-0.440712	5.44669
	63.4579	31.3534	-0.440712	5.44669
	63.4356	31.4708	-0.440712	5.44669
	63.3782	31.6511	-0.440712	5.44669
	63.3321	31.7617	-0.440712	5.44669
	63.3062	31.8053	-0.440712	5.44669
	63.2629	31.9415	-0.440712	5.44669
	63.2462	32.2048	-0.440712	5.44669
	63.298	32.4985	-0.448582	5.44669
	63.3325	32.7614	-0.468867	5.44669
	63.285	33.0009	-0.477257	5.44669
	63.2237	33.2415	-0.458245	5.44669
	63.2102	33.491	-0.437004	5.44669
	63.2257	33.6945	-0.433233	5.44669
	63.2368	33.8187	-0.438946	5.44669
	63.2359	34.0154	-0.442638	5.44669
	63.2316	34.3831	-0.442147	5.44669
	63.2301	34.7162	-0.440629	5.44669
	63.231	34.8628	-0.440167	5.44669
	63.2319	34.9752	-0.440513	5.44669
	63.232	35.1938	-0.448693	5.44669
	63.2317	35.4775	-0.468984	5.44669
	63.2093	35.703	-0.477266	5.44669
	63.1295	35.8242	-0.458208	5.44669
	63.0261	35.9626	-0.444855	5.44669
	62.9764	36.1516	-0.461394	5.44669
	62.9869	36.3076	-0.4755	5.44669
	63.0081	36.4732	-0.460173	5.44669
	63.0131	36.6613	-0.438437	5.44669
	63.0076	36.8071	-0.433148	5.44669
	63.0036	36.9689	-0.438401	5.44669
	62.9815	37.2081	-0.44244	5.44669
	62.9256	37.4829	-0.442258	5.44669
	62.9024	37.6973	-0.440745	5.44669
	62.9559	37.817	-0.440176	5.44669
	63.0158	37.9587	-0.440475	5.44669
	63.0041	38.1497	-0.440803	5.44669
	62.9083	38.2561	-0.440834	5.44669
	62.7944	38.2941	-0.448601	5.44669
	62.7461	38.4295	-0.468832	5.44669
	62.7609	38.6452	-0.485106	5.44669
	62.7833	38.7639	-0.486404	5.44669
	62.7874	38.7983	-0.473558	5.44669
	62.781	38.9278	-0.450769	5.44669
	62.777	39.1423	-0.435236	5.44669
	62.7775	39.2626	-0.435158	5.44669
	62.7792	39.2489	-0.440382	5.44669
	62.7797	39.2515	-0.442555	5.44669
	62.7793	39.4131	-0.441603	5.44669
	62.779	39.6521	-0.44043	5.44669
	62.779	39.7712	-0.448148	5.44669
	62.7791	39.7483	-0.468785	5.44669
	62.7791	39.6982	-0.477377	5.44669
	62.7791	39.6857	-0.458325	5.44669
	62.7791	39.7475	-0.436994	5.44669
	62.7791	39.9332	-0.433201	5.44669
	62.7791	40.1612	-0.438936	5.44669
	62.7791	40.2672	-0.442645	5.44669
	62.7791	40.2918	-0.442154	5.44669
	62.7791	40.4218	-0.440629	5.44669
	62.7791	40.6399	-0.440164	5.44669
	62.7791	40.8108	-0.440512	5.44669
	62.7791	40.9723	-0.440823	5.44669
	62.7568	41.1533	-0.440829	5.44669
	62.677	41.2485	-0.440721	5.44669
	62.5735	41.2362	-0.440674	5.44669
	62.5461	41.1991	-0.440692	5.44669
	62.6141	41.2375	-0.440717	5.44669
	62.659	41.4221	-0.448591	5.44669
	62.6102	41.658	-0.468869	5.44669
	62.5669	41.7676	-0.485125	5.44669
	62.6096	41.791	-0.49427	5.44669
	62.6498	41.9683	-0.501704	5.44669
	62.6079	42.3621	-0.487312	5.44669
	62.5469	42.7127	-0.452771	5.44669
	62.5316	42.8082	-0.431451	5.44669
	62.5461	42.7376	-0.432903	5.44669
	62.5576	42.6763	-0.44866	5.44669
	62.5572	42.7252	-0.471684	5.44669
	62.5529	42.923	-0.47841	5.44669
	62.5513	43.1605	-0.457727	5.44669
	62.5521	43.2662	-0.436377	5.44669
	62.553	43.2382	-0.433155	5.44669
	62.5531	43.24	-0.439136	5.44669
	62.5528	43.4064	-0.442745	5.44669
	62.5527	43.6476	-0.442125	5.44669
	62.5527	43.8152	-0.440581	5.44669
	62.5305	43.9671	-0.440155	5.44669
	62.4731	44.1453	-0.440525	5.44669
	62.4493	44.2427	-0.440831	5.44669
	62.5031	44.2323	-0.440828	5.44669
	62.5633	44.2444	-0.440718	5.44669
	62.574	44.4089	-0.440673	5.44669
	62.5355	44.6457	-0.440693	5.44669
	62.4453	44.8121	-0.440718	5.44669
	62.3654	44.9651	-0.440721	5.44669
	62.3998	45.1441	-0.440713	5.44669
	62.4929	45.2415	-0.44858	5.44669
	62.483	45.28	-0.468865	5.44669
	62.3731	45.4188	-0.477257	5.44669
	62.2967	45.6357	-0.458246	5.44669
	62.2985	45.7537	-0.437004	5.44669
	62.3255	45.7874	-0.433233	5.44669
	62.3361	45.8676	-0.438946	5.44669
	62.3309	45.9556	-0.442638	5.44669
	62.3249	46.0236	-0.442147	5.44669
	62.3243	46.1778	-0.440629	5.44669
	62.3261	46.4399	-0.440167	5.44669
	62.3271	46.6775	-0.440513	5.44669
	62.3269	46.8112	-0.440822	5.44669
	62.3264	46.9505	-0.440829	5.44669
	62.3263	47.1354	-0.440721	5.44669
	62.3264	47.2894	-0.440674	5.44669
	62.3265	47.4556	-0.440692	5.44669
	62.3042	47.6446	-0.440717	5.44669
	62.2244	47.7415	-0.440721	5.44669
	62.1209	47.7762	-0.440714	5.44669
	62.0712	47.9136	-0.440709	5.44669
	62.0817	48.1313	-0.44071	5.44669
	62.1029	48.2993	-0.440712	5.44669
	62.1079	48.4598	-0.440712	5.44669
	62.1025	48.6906	-0.440712	5.44669
	62.0984	48.9624	-0.440712	5.44669
	62.0986	49.1785	-0.448582	5.44669
	62.1002	49.3	-0.468867	5.44669
	62.1008	49.4418	-0.477257	5.44669
	62.1004	49.6322	-0.458245	5.44669
	62.1001	49.7875	-0.437004	5.44669
	62.1001	49.9524	-0.433233	5.44669
	62.1002	50.1404	-0.438946	5.44669
	62.1002	50.2864	-0.442638	5.44669
	62.1002	50.4483	-0.442147	5.44669
	62.1002	50.6383	-0.440629	5.44669
	62.0779	50.7863	-0.440167	5.44669
	61.9981	50.9483	-0.440513	5.44669
	61.9169	51.1376	-0.440822	5.44669
	61.9247	51.2361	-0.440829	5.44669
	61.959	51.2714	-0.440721	5.44669
	61.9263	51.4085	-0.440674	5.44669
	61.8934	51.6259	-0.440693	5.44669
	61.9348	51.7939	-0.440717	5.44669
	61.9706	51.9545	-0.440721	5.44669
	61.9275	52.1853	-0.440714	5.44669
	61.8675	52.457	-0.440709	5.44669
	61.853	52.7223	-0.44071	5.44669
	61.8676	52.9706	-0.440712	5.44669
	61.8787	53.1649	-0.440712	5.44669
	61.8782	53.2856	-0.440712	5.44669
	61.874	53.4349	-0.440712	5.44669
	61.8724	53.6287	-0.440712	5.44669
	61.8733	53.7828	-0.440712	5.44669
	61.8519	53.9459	-0.440712	5.44669
	61.7722	54.1828	-0.440712	5.44669
	61.6684	54.4562	-0.440712	5.44669
	61.6186	54.6708	-0.440712	5.44669
	61.6291	54.7911	-0.440712	5.44669
	61.6504	54.9822	-0.440712	5.44669
	61.6554	55.349	-0.440712	5.44669
	61.6499	55.6836	-0.440712	5.44669
	61.6458	55.782	-0.440712	5.44669
	61.6461	55.7675	-0.440712	5.44669
	61.6476	55.8841	-0.440712	5.44669
	61.6482	56.1597	-0.440712	5.44669
	61.6479	56.5149	-0.440712	5.44669
	61.6475	56.9053	-0.440712	5.44669
	61.6475	57.1931	-0.440712	5.44669
	61.6476	57.313	-0.440712	5.44669
	61.6477	57.4303	-0.440712	5.44669
	61.6253	57.6605	-0.440712	5.44669
	61.5456	57.9473	-0.440712	5.44669
	61.442	58.17	-0.440712	5.44669
	61.3924	58.2889	-0.440712	5.44669
	61.4029	58.4765	-0.448582	5.44669
	61.4241	58.8424	-0.468867	5.44669
	61.4291	59.227	-0.477257	5.44669
	61.4236	59.5021	-0.458245	5.44669
	61.4195	59.716	-0.437004	5.44669
	61.4198	59.9419	-0.433233	5.44669
	61.4213	60.1451	-0.438946	5.44669
	61.4219	60.2775	-0.442638	5.44669
	61.4216	60.4286	-0.442147	5.44669
	61.4212	60.6189	-0.440629	5.44669
	61.4212	60.7709	-0.440167	5.44669
	61.4213	60.9344	-0.440513	5.44669
	61.4214	61.1722	-0.440822	5.44669
	61.4214	61.4458	-0.440829	5.44669
	61.4213	61.6602	-0.440721	5.44669
	61.4213	61.7311	-0.440674	5.44669
	61.399	61.7463	-0.440693	5.44669
	61.3416	61.8847	-0.440717	5.44669
	61.3178	62.159	-0.440721	5.44669
	61.3717	62.4565	-0.440714	5.44669
	61.4318	62.668	-0.440709	5.44669
	61.4425	62.7292	-0.44071	5.44669
	61.4263	62.7412	-0.440712	5.44669
	61.4159	62.8819	-0.448583	5.44669
	61.4173	63.109	-0.468867	5.44669
	61.4216	63.2798	-0.477256	5.44669
	61.4229	63.4381	-0.458245	5.44669
	61.3996	63.6178	-0.437004	5.44669
	61.3413	63.7136	-0.433233	5.44669
	61.2952	63.7511	-0.438946	5.44669
	61.2696	63.8901	-0.442638	5.44669
	61.2264	64.1075	-0.442147	5.44669
	61.1873	64.2256	-0.440629	5.44669
	61.1816	64.2592	-0.440167	5.44669
	61.1923	64.3885	-0.440513	5.44669
	61.1987	64.6032	-0.440822	5.44669
	61.1976	64.7729	-0.440829	5.44669
	61.1948	64.9351	-0.448592	5.44669
	61.194	65.1169	-0.46883	5.44669
	61.1947	65.2121	-0.485108	5.44669
	61.1953	65.1995	-0.486406	5.44669
	61.1953	65.1623	-0.473558	5.44669
	61.1951	65.2007	-0.450769	5.44669
	61.195	65.3854	-0.435235	5.44669
	61.195	65.6213	-0.435158	5.44669
	61.1951	65.731	-0.440382	5.44669
	61.1951	65.7543	-0.442555	5.44669
	61.1727	65.8824	-0.441602	5.44669
	61.093	66.1495	-0.44043	5.44669
	61.0118	66.4476	-0.440277	5.44669
	61.0195	66.6619	-0.44063	5.44669
	61.0538	66.7732	-0.440832	5.44669
	61.0211	66.9115	-0.448662	5.44669
	60.9883	67.104	-0.468858	5.44669
	61.0296	67.2122	-0.477224	5.44669
	61.0655	67.2505	-0.458235	5.44669
	61.0223	67.3853	-0.437011	5.44669
	60.9623	67.6007	-0.43324	5.44669
	60.9479	67.7195	-0.446817	5.44669
	60.9624	67.7048	-0.470791	5.44669
	60.9735	67.6583	-0.478691	5.44669
	60.973	67.6444	-0.458162	5.44669
	60.9688	67.6551	-0.436459	5.44669
	60.9673	67.7138	-0.433035	5.44669
	60.9681	67.8899	-0.439056	5.44669
	60.969	68.115	-0.442755	5.44669
	60.9691	68.2723	-0.442157	5.44669
	60.9688	68.4257	-0.440591	5.44669
	60.9687	68.6081	-0.440147	5.44669
	60.9687	68.7559	-0.440518	5.44669
	60.9688	68.9206	-0.440831	5.44669
	60.9688	69.1602	-0.44083	5.44669
	60.9688	69.4343	-0.440719	5.44669
	60.9687	69.6482	-0.440672	5.44669
	60.9687	69.7188	-0.440693	5.44669
	60.9688	69.6847	-0.440718	5.44669
	60.9688	69.6473	-0.440721	5.44669
	60.9465	69.6933	-0.440713	5.44669
	60.8667	69.8812	-0.440709	5.44669
	60.7855	70.1158	-0.44071	5.44669
	60.7933	70.2729	-0.440712	5.44669
	60.8275	70.4228	-0.440712	5.44669
	60.7949	70.653	-0.440712	5.44669
	60.7397	70.9283	-0.440712	5.44669
	60.7235	71.1461	-0.440712	5.44669
	60.7357	71.2179	-0.440712	5.44669
	60.7464	71.1829	-0.440712	5.44669
	60.7465	71.1447	-0.440712	5.44669
	60.7428	71.1907	-0.440712	5.44669
	60.7411	71.3789	-0.448582	5.44669
	60.7418	71.6136	-0.468867	5.44669
	60.7426	71.7215	-0.477257	5.44669
	60.7428	71.6953	-0.458245	5.44669
	60.7425	71.6971	-0.437004	5.44669
	60.7424	71.8629	-0.433233	5.44669
	60.7424	72.153	-0.438946	5.44669
	60.7425	72.4475	-0.442638	5.44669
	60.7425	72.652	-0.442147	5.44669
	60.7425	72.7605	-0.440629	5.44669
	60.7425	72.9011	-0.440167	5.44669
	60.7425	73.0955	-0.440513	5.44669
	60.7425	73.253	-0.440822	5.44669
	60.7425	73.4173	-0.440829	5.44669
	60.7425	73.6535	-0.440721	5.44669
	60.7425	73.9261	-0.440674	5.44669
	60.7425	74.1899	-0.440693	5.44669
	60.7425	74.4372	-0.440717	5.44669
	60.7425	74.6317	-0.440721	5.44669
	60.7425	74.7528	-0.440714	5.44669
	60.7425	74.9022	-0.440709	5.44669
	60.7425	75.0959	-0.44071	5.44669
	60.7425	75.2499	-0.440712	5.44669
	60.7425	75.413	-0.440712	5.44669
	60.7425	75.65	-0.440712	5.44669
	60.7202	75.9725	-0.448582	5.44669
	60.6627	76.3631	-0.468867	5.44669
	60.6389	76.6626	-0.477257	5.44669
	60.6928	76.7873	-0.458245	5.44669
	60.753	76.9025	-0.437004	5.44669
	60.7636	77.13	-0.441104	5.44669
	60.7475	77.4166	-0.467101	5.44669
	60.7147	77.64	-0.479183	5.44669
	60.6363	77.7102	-0.459681	5.44669
	60.5371	77.7217	-0.43692	5.44669
	60.4888	77.859	-0.432688	5.44669
	60.5206	78.134	-0.438747	5.44669
	60.6206	78.4323	-0.442748	5.44669
	60.7069	78.693	-0.442264	5.44669
	60.6716	78.9299	-0.440638	5.4507
	60.5536	79.1702	-0.440129	5.46104
	60.483	79.4205	-0.440494	5.46531
	60.5122	79.6737	-0.440827	5.45562
	60.5969	79.9246	-0.440838	5.4448
	60.6294	80.1734	-0.440723	5.44287
	60.5696	80.4715	-0.440672	5.44579
	60.5038	80.8478	-0.440691	5.44767
	60.4929	81.1993	-0.440717	5.44742
	60.511	81.457	-0.440721	5.44664
	60.5223	81.7247	-0.440714	5.44641
	60.5206	82.1346	-0.440709	5.44658
	60.5158	82.6172	-0.44071	5.44674
	60.5145	82.9838	-0.440712	5.44675
	60.5156	83.2118	-0.440712	5.44669
	60.5165	83.4126	-0.440712	5.44667
	60.5165	83.6498	-0.440712	5.44668
	60.5162	83.9116	-0.440712	5.44669
	60.5161	84.1708	-0.440712	5.44669
	60.5161	84.4201	-0.440712	5.44669
	60.5162	84.6662	-0.440712	5.44669
	60.5162	84.9636	-0.448582	5.44669
	60.5162	85.3407	-0.468867	5.44669
	60.5162	85.6435	-0.477257	5.44669
	60.5162	85.7744	-0.458245	5.44669
	60.5162	85.891	-0.437004	5.44669
	60.5162	86.1169	-0.433233	5.44669
	60.4939	86.4515	-0.438946	5.44669
	60.4141	86.851	-0.442638	5.44669
	60.3106	87.1992	-0.442147	5.44669
	60.2609	87.3981	-0.440629	5.44669
	60.2714	87.4377	-0.440167	5.44669
	60.2926	87.4455	-0.440513	5.44669
	60.2976	87.592	-0.448693	5.44669
	60.2921	87.8723	-0.468984	5.44669
	60.2881	88.1695	-0.477266	5.44669
	60.2883	88.477	-0.466078	5.44669
	60.2899	88.8401	-0.46514	5.44669
	60.2904	89.1335	-0.469783	5.44669
	60.2901	89.2654	-0.456488	5.44669
	60.2898	89.3858	-0.438932	5.44669
	60.2898	89.6129	-0.434666	5.44669
	60.2676	89.9466	-0.438861	5.44669
	60.2102	90.3454	-0.442093	5.44669
	60.1864	90.6935	-0.441949	5.44669
	60.2402	90.9419	-0.440739	5.44669
	60.3004	91.1576	-0.440283	5.44669
	60.3111	91.4429	-0.440522	5.44669
	60.2949	91.8749	-0.440785	5.44669
	60.2844	92.3605	-0.440809	5.44669
	60.2635	92.6713	-0.440727	5.44669
	60.1881	92.7687	-0.440683	5.44669
	60.1081	92.8687	-0.440694	5.44669
	60.1149	93.0996	-0.440715	5.44669
	60.1483	93.3929	-0.440719	5.44669
	60.1379	93.6181	-0.440714	5.44669
	60.1405	93.6865	-0.44071	5.44669
	60.1483	93.6967	-0.44071	5.44669
	60.1065	93.8832	-0.440712	5.44669
	60.057	94.2855	-0.440712	5.44669
	60.0464	94.6856	-0.440712	5.44669
	60.0589	94.9542	-0.440712	5.44669
	60.0677	95.1598	-0.440712	5.44669
	60.067	95.3846	-0.448582	5.44669
	60.0635	95.5902	-0.468867	5.44669
	60.0624	95.7241	-0.477257	5.44669
	60.0631	95.9241	-0.458245	5.44669
	60.0638	96.2897	-0.437004	5.44669
	60.0639	96.67	-0.433233	5.44669
	60.0413	96.9432	-0.438946	5.44669
	59.9837	97.158	-0.450509	5.44669
	59.96	97.434	-0.470303	5.44669
	60.0139	97.8133	-0.477173	5.44669
	60.0518	98.1739	-0.4577	5.44669
	60.005	98.4343	-0.436805	5.44669
	59.9651	98.6015	-0.433344	5.44669
	59.9862	98.7068	-0.439063	5.44669
	59.968	98.8593	-0.442648	5.44669
	59.8794	99.1091	-0.44211	5.44669
	59.8149	99.3917	-0.440609	5.44669
	59.8139	99.6056	-0.440172	5.44669
	59.8356	99.6731	-0.448393	5.44669
	59.8449	99.687	-0.46898	5.44669
	59.8411	99.8261	-0.477371	5.44669
	59.8585	100.052	-0.458253	5.44669
	59.9152	100.223	-0.436966	5.44669
	59.9405	100.382	-0.433215	5.44669
	59.8875	100.611	-0.438951	5.44669
	59.8271	100.931	-0.442647	5.44669
	59.8161	101.324	-0.442149	5.44669
	59.8322	101.625	-0.440626	5.44669
	59.8427	101.7	-0.440165	5.44669
	59.8414	101.688	-0.440513	5.44669
	59.8371	101.814	-0.440823	5.44669
	59.8358	102.093	-0.440829	5.44669
	59.8367	102.397	-0.440721	5.44669
	59.8376	102.609	-0.440674	5.44669
	59.8376	102.718	-0.440692	5.44669
	59.8373	102.905	-0.440717	5.44669
	59.8372	103.274	-0.440721	5.44669
	59.8372	103.611	-0.440714	5.44669
	59.8373	103.759	-0.440709	5.44669
	59.8373	103.87	-0.44071	5.44669
	59.8373	104.088	-0.440712	5.44669
	59.8373	104.421	-0.440712	5.44669
	59.8373	104.823	-0.440712	5.44669
	59.8373	105.123	-0.440712	5.44669
	59.8373	105.244	-0.440712	5.44669
	59.8373	105.358	-0.440712	5.44669
	59.8373	105.537	-0.440712	5.44669
	59.8373	105.697	-0.440712	5.44669
	59.8373	105.918	-0.440712	5.44669
	59.8373	106.282	-0.440712	5.44669
	59.8373	106.655	-0.440712	5.44669
	59.8373	106.974	-0.440712	5.44669
	59.8373	107.317	-0.440712	5.44669
	59.8373	107.598	-0.440712	5.44669
	59.815	107.732	-0.440712	5.44669
	59.7352	107.858	-0.440712	5.44669
	59.6317	108.037	-0.440712	5.44669
	59.582	108.194	-0.440712	5.44669
	59.6148	108.363	-0.440712	5.44669
	59.7158	108.553	-0.440712	5.44669
	59.802	108.698	-0.440712	5.44669
	59.7665	108.859	-0.440712	5.44669
	59.6484	109.049	-0.440712	5.44669
	59.5778	109.148	-0.440712	5.44669
	59.5848	109.183	-0.440712	5.44669
	59.612	109.369	-0.440712	5.44669
	59.6208	109.762	-0.440712	5.44669
	59.6147	110.11	-0.440712	5.44669
	59.6091	110.253	-0.440712	5.44669
	59.6312	110.359	-0.440712	5.44669
	59.6906	110.527	-0.440712	5.44669
	59.7152	110.685	-0.440712	5.44669
	59.661	110.86	-0.440712	5.44669
	59.6004	111.051	-0.440712	5.44669
	59.5897	111.194	-0.440712	5.44669
	59.606	111.354	-0.440712	5.44669
	59.6165	111.594	-0.440712	5.44669
	59.6151	111.869	-0.440712	5.44669
	59.6108	112.133	-0.440712	5.44669
	59.6094	112.428	-0.440712	5.44669
	59.6104	112.848	-0.440712	5.44669
	59.6113	113.324	-0.440712	5.44669
	59.6113	113.636	-0.440712	5.44669
	59.611	113.737	-0.440712	5.44669
	59.6109	113.887	-0.440712	5.44669
	59.611	114.244	-0.448582	5.44669
	59.611	114.638	-0.476738	5.44669
	59.611	114.97	-0.505412	5.44669
	59.611	115.31	-0.49479	5.44669
	59.611	115.635	-0.454537	5.44669
	59.5887	115.943	-0.429525	5.44669
	59.5312	116.348	-0.431467	5.44669
	59.5075	116.814	-0.440872	5.44669
	59.5613	117.176	-0.444074	5.44669
	59.6215	117.456	-0.442064	5.44669
	59.6099	117.787	-0.440083	5.44669
	59.5139	118.176	-0.439968	5.44669
	59.4	118.62	-0.440623	5.44669
	59.3517	119.076	-0.440939	5.44669
	59.3665	119.419	-0.440838	5.44669
	59.389	119.598	-0.440684	5.44669
	59.393	119.68	-0.440655	5.44669
	59.3867	119.869	-0.440698	5.4507
	59.3826	120.248	-0.440726	5.46104
	59.3831	120.638	-0.440723	5.46531
	59.3848	120.91	-0.440711	5.45562
	59.3853	121.121	-0.440708	5.4448
	59.3849	121.347	-0.44071	5.44287
	59.3846	121.6	-0.448583	5.44579
	59.3846	121.86	-0.468868	5.44767
	59.3847	122.063	-0.477257	5.44742
	59.3848	122.184	-0.458245	5.44664
	59.3847	122.33	-0.437003	5.44641
	59.3847	122.522	-0.433233	5.44658
	59.3847	122.677	-0.446817	5.44674
	59.3847	122.841	-0.470793	5.44675
	59.3847	123.028	-0.478692	5.44669
	59.3847	123.126	-0.458162	5.44667
	59.3847	123.161	-0.444329	5.44668
	59.3847	123.298	-0.46119	5.44669
	59.3847	123.516	-0.475601	5.44669
	59.3847	123.684	-0.460288	5.44669
	59.3847	123.844	-0.438449	5.44669
	59.3847	124.075	-0.433113	5.44669
	59.3847	124.347	-0.438382	5.44669
	59.3624	124.612	-0.442444	5.44669
	59.2827	124.861	-0.442267	5.44669
	59.2014	125.104	-0.440747	5.44669
	59.2092	125.352	-0.440174	5.44669
	59.2435	125.603	-0.440474	5.44669
	59.2331	125.903	-0.440803	5.44669
	59.2354	126.328	-0.440835	5.44669
	59.2653	126.855	-0.440731	5.44669
	59.2811	127.39	-0.440676	5.44669
	59.2553	127.845	-0.44069	5.44669
	59.191	128.157	-0.440715	5.44669
	59.1432	128.422	-0.440721	5.44669
	59.1414	128.813	-0.440714	5.44669
	59.1568	129.338	-0.440709	5.44669
	59.1638	129.836	-0.44071	5.44669
	59.1613	130.169	-0.440712	5.44669
	59.1577	130.427	-0.440712	5.44669
	59.1571	130.759	-0.440712	5.44669
	59.1581	131.106	-0.440712	5.44669
	59.1588	131.378	-0.448582	5.44669
	59.1587	131.555	-0.468867	5.44669
	59.1584	131.611	-0.477257	5.44669
	59.1583	131.584	-0.458245	5.44669
	59.1584	131.555	-0.437004	5.44669
	59.1584	131.552	-0.433233	5.44669
	59.1584	131.562	-0.438946	5.44669
	59.1584	131.567	-0.442638	5.44669
	59.1584	131.614	-0.442147	5.44669
	59.1584	131.788	-0.440629	5.44669
	59.1584	132.065	-0.440167	5.44669
	59.1584	132.401	-0.440513	5.44669
	59.1584	132.831	-0.440822	5.44669
	59.1584	133.348	-0.440829	5.44669
	59.1584	133.877	-0.448592	5.44669
	59.1584	134.382	-0.46883	5.44669
	59.1584	134.873	-0.477237	5.44669
	59.1584	135.317	-0.466121	5.44669
	59.1584	135.641	-0.465168	5.44669
	59.1584	135.914	-0.46978	5.44669
	59.1584	136.305	-0.456477	5.44669
	59.1361	136.777	-0.438928	5.44669
	59.0787	137.147	-0.434669	5.44268
	59.0326	137.429	-0.446734	5.43234
	59.0067	137.807	-0.470249	5.42806
	58.9856	138.271	-0.478493	5.43775
	59.0041	138.641	-0.458272	5.44858
	59.0222	138.878	-0.436575	5.4505
	59.0014	139.08	-0.433044	5.44759
	59.005	139.316	-0.439019	5.44571
	59.017	139.576	-0.442736	5.44595
	58.9765	139.835	-0.442162	5.44673
	58.9261	140.036	-0.4406	5.44696
	58.9147	140.155	-0.440149	5.44679
	58.9271	140.302	-0.440516	5.44663
	58.9363	140.495	-0.44083	5.44663
	58.9356	140.649	-0.448701	5.44668
	58.9544	140.813	-0.468875	5.44671
	59.0106	141.001	-0.477218	5.4467
	59.0351	141.147	-0.458226	5.44668
	58.982	141.309	-0.437009	5.44668
	58.9219	141.499	-0.433242	5.44669
	58.911	141.598	-0.438948	5.44669
	58.927	141.584	-0.442635	5.44669
	58.9375	141.594	-0.442146	5.44669
	58.9362	141.759	-0.440629	5.44669
	58.9319	142.046	-0.440167	5.44669
	58.9306	142.339	-0.440513	5.44669
	58.9316	142.594	-0.440822	5.44669
	58.9324	142.83	-0.440828	5.44669
	58.9325	143.023	-0.440721	5.44669
	58.9322	143.147	-0.440674	5.44669
	58.932	143.348	-0.440693	5.44669
	58.9321	143.717	-0.440717	5.44669
	58.9321	144.099	-0.440721	5.44669
	58.9322	144.371	-0.440714	5.44669
	58.9321	144.585	-0.440709	5.44669
	58.9321	144.812	-0.44071	5.44669
	58.9321	145.016	-0.448583	5.44669
	58.9321	145.148	-0.468868	5.44669
	58.9321	145.299	-0.477257	5.44669
	58.9321	145.489	-0.458245	5.44669
	58.9321	145.641	-0.437003	5.44669
	58.9321	145.854	-0.433233	5.44669
	58.9321	146.218	-0.438946	5.44669
	58.9321	146.544	-0.442638	5.44669
	58.9321	146.689	-0.442147	5.44669
	58.9321	146.803	-0.440628	5.44669
	58.9321	146.974	-0.440167	5.44669
	58.9321	147.131	-0.448384	5.44669
	58.9321	147.304	-0.468978	5.44669
	58.9321	147.494	-0.485244	5.44669
	58.9321	147.589	-0.48641	5.44669
	58.9321	147.574	-0.473511	5.44669
	58.9321	147.535	-0.450747	5.44669
	58.9321	147.574	-0.435243	5.44669
	58.9098	147.76	-0.435169	5.44669
	58.8524	147.996	-0.440383	5.44669
	58.8286	148.105	-0.442552	5.44669
	58.8825	148.079	-0.441601	5.44669
	58.9426	148.08	-0.44043	5.44669
	58.9533	148.246	-0.440278	5.44669
	58.9371	148.487	-0.44063	5.44669
	58.9267	148.655	-0.440832	5.44669
	58.9281	148.807	-0.440791	5.44669
	58.9101	148.985	-0.440702	5.44669
	58.8539	149.131	-0.44068	5.44669
	58.8292	149.297	-0.440702	5.44669
	58.8821	149.488	-0.440719	5.44669
	58.9423	149.636	-0.440718	5.44669
	58.931	149.797	-0.440712	5.44669
	58.8352	149.986	-0.440709	5.44669
	58.7434	150.134	-0.440711	5.44669
	58.7526	150.296	-0.440712	5.44669
	58.8134	150.486	-0.440712	5.44669
	58.8395	150.584	-0.440712	5.44669
	58.8072	150.619	-0.440712	5.44669
	58.7363	150.756	-0.440712	5.44669
	58.7105	150.974	-0.440712	5.44669
	58.7906	151.142	-0.440712	5.44669
	58.8883	151.302	-0.440712	5.44669
	58.8649	151.435	-0.440712	5.44669
	58.7477	151.404	-0.440712	5.44669
	58.6732	151.339	-0.440712	5.44669
	58.6783	151.421	-0.440712	5.44669
	58.7061	151.543	-0.440712	5.44669
	58.7157	151.575	-0.440712	5.44669
	58.7322	151.547	-0.440712	5.44669
	58.7838	151.524	-0.440712	5.44669
	58.8072	151.524	-0.440712	5.44669
	58.7552	151.532	-0.440712	5.44669
	58.696	151.536	-0.440712	5.44669
	58.685	151.485	-0.448582	5.44669
	58.7008	151.307	-0.468867	5.44669
	58.7111	151.079	-0.477257	5.44669
	58.7099	150.97	-0.458245	5.44669
	58.7056	150.993	-0.437004	5.44669
	58.7266	151.04	-0.433233	5.44669
	58.785	151.051	-0.438946	5.44669
	58.832	151.039	-0.442638	5.44669
	58.8356	151.03	-0.442147	5.44669
	58.8212	151.03	-0.440629	5.44669
	58.8363	150.984	-0.440167	5.44669
	58.8736	150.859	-0.440513	5.44669
	58.8433	150.756	-0.440822	5.44669
	58.7441	150.699	-0.440829	5.44669
	58.6794	150.603	-0.440721	5.44669
	58.6822	150.517	-0.440674	5.44669
	58.7055	150.505	-0.440693	5.44669
	58.7141	150.528	-0.440717	5.44669
	58.7094	150.542	-0.440721	5.44669
	58.7044	150.54	-0.440714	5.44669
	58.704	150.534	-0.440709	5.44669
	58.7056	150.532	-0.44071	5.44669
	58.7064	150.534	-0.448583	5.44669
	58.7062	150.486	-0.468868	5.44669
	58.7058	150.359	-0.477257	5.44669
	58.7057	150.257	-0.458245	5.44669
	58.7058	150.199	-0.437003	5.44669
	58.7059	150.104	-0.433233	5.44669
	58.7059	150.018	-0.438946	5.44669
	58.7281	149.956	-0.442638	5.44669
	58.7856	149.853	-0.442147	5.44669
	58.8094	149.815	-0.440628	5.44669
	58.7555	149.931	-0.440167	5.44669
	58.6953	150.058	-0.440513	5.44669
	58.6847	150.03	-0.440822	5.44669
	58.7008	149.869	-0.440829	5.44669
	58.7113	149.844	-0.440721	5.44669
	58.7099	150.142	-0.440674	5.44669
	58.7056	150.562	-0.440693	5.44669
	58.7043	150.923	-0.440717	5.44669
	58.7053	151.315	-0.440721	5.44669
	58.7062	151.807	-0.440714	5.44669
	58.7062	152.339	-0.440709	5.44669
	58.7059	152.952	-0.44071	5.44669
	58.7057	153.799	-0.440712	5.44669
	58.7058	154.747	-0.440712	5.44669
	58.7059	155.464	-0.440712	5.44669
	58.7059	155.919	-0.440712	5.44669
	58.7058	156.375	-0.440712	5.44669
	58.7058	156.979	-0.440712	5.44669
	58.7058	157.603	-0.448582	5.44669
	58.7058	158.128	-0.468867	5.44669
	58.7058	158.546	-0.477257	5.44669
	58.7058	158.896	-0.466116	5.44669
	58.7058	159.247	-0.465159	5.44669
	58.7058	159.522	-0.469778	5.44669
	58.7058	159.651	-0.456479	5.44669
	58.7058	159.727	-0.43893	5.44669
	58.7058	159.782	-0.44254	5.44669
	58.7058	159.788	-0.467018	5.44669
	58.7058	159.724	-0.478638	5.44669
	58.7058	159.589	-0.459482	5.44669
	58.7058	159.489	-0.437031	5.44669
	58.7058	159.485	-0.432805	5.44669
	58.7058	159.517	-0.438757	5.44669
	58.7058	159.532	-0.450582	5.44669
	58.7058	159.477	-0.470401	5.44669
	58.7058	159.294	-0.477188	5.44669
	58.7058	159.064	-0.457671	5.44669
	58.7058	158.908	-0.436788	5.44669
	58.7058	158.756	-0.433347	5.44669
	58.7058	158.574	-0.43907	5.44669
	58.7058	158.475	-0.44265	5.44669
	58.7058	158.486	-0.442108	5.44669
	58.7058	158.524	-0.440608	5.44669
	58.7058	158.487	-0.440172	5.44669
	58.7058	158.302	-0.440522	5.44669
	58.7058	158.066	-0.440824	5.44669
	58.7058	157.956	-0.440826	5.44669
	58.7058	157.982	-0.44072	5.44669
	58.7058	158.03	-0.440674	5.44669
	58.7058	158.139	-0.440693	5.44669
	58.7058	158.478	-0.440717	5.44669
	58.7058	158.975	-0.440721	5.44669
	58.7058	159.42	-0.440713	5.44669
	58.7058	159.88	-0.440709	5.44669
	58.7058	160.478	-0.44071	5.44669
	58.7058	161.047	-0.440712	5.44669
	58.6835	161.445	-0.440712	5.44669
	58.6038	161.812	-0.440712	5.44669
	58.5226	162.282	-0.440712	5.44669
	58.5526	162.765	-0.440712	5.44669
	58.6667	163.112	-0.440712	5.44669
	58.7375	163.332	-0.440712	5.44669
	58.732	163.488	-0.440712	5.44669
	58.7054	163.553	-0.440712	5.44669
	58.674	163.538	-0.440712	5.44669
	58.6222	163.51	-0.440712	5.44669
	58.5818	163.455	-0.440712	5.44669
	58.5785	163.287	-0.440712	5.44669
	58.6131	163.063	-0.440712	5.44669
	58.6544	162.953	-0.440712	5.44669
	58.6189	162.925	-0.440712	5.44669
	58.5161	162.795	-0.440712	5.44669
	58.4517	162.578	-0.440712	5.44669
	58.4782	162.457	-0.440712	5.44669
	58.5595	162.422	-0.440712	5.44669
	58.5916	162.293	-0.440712	5.44669
	58.5327	162.079	-0.440712	5.44669
	58.4898	161.959	-0.440712	5.44669
	58.5362	161.973	-0.440712	5.44669
	58.6001	162.019	-0.440712	5.44669
	58.615	161.984	-0.440712	5.44669
	58.5993	161.847	-0.440712	5.44669
	58.6098	161.785	-0.440712	5.44669
	58.6456	161.904	-0.440712	5.44669
	58.6164	161.99	-0.440712	5.44669
	58.5404	161.839	-0.440712	5.44669
	58.5332	161.575	-0.440712	5.44669
	58.5594	161.441	-0.440712	5.44669
	58.5511	161.468	-0.440712	5.44669
	58.5793	161.524	-0.440712	5.44669
	58.6453	161.538	-0.440712	5.44669
	58.6263	161.524	-0.440712	5.44669
	58.5446	161.513	-0.440712	5.44669
	58.5314	161.513	-0.440712	5.44669
	58.5795	161.468	-0.440712	5.44669
	58.6305	161.343	-0.440712	5.44669
	58.6612	161.29	-0.440712	5.44669
	58.6379	161.408	-0.440712	5.44669
	58.6143	161.491	-0.440712	5.44669
	58.6569	161.388	-0.440712	5.44669
	58.7124	161.251	-0.440712	5.44669
	58.7028	161.171	-0.440712	5.44669
	58.6317	161.078	-0.440712	5.44669
	58.5978	161.002	-0.440712	5.44669
	58.6523	160.992	-0.440712	5.44669
	58.694	161.014	-0.440712	5.44669
	58.6263	161.026	-0.440712	5.44669
	58.5058	161.023	-0.440712	5.44669
	58.4672	161.018	-0.440712	5.44669
	58.5365	161.016	-0.440712	5.44669
	58.6083	160.968	-0.440712	5.44669
	58.6406	160.794	-0.440712	5.44669
	58.6552	160.565	-0.440712	5.44669
	58.6317	160.455	-0.440712	5.44669
	58.5916	160.429	-0.440712	5.44669
	58.5568	160.3	-0.440712	5.44669
	58.5078	160.083	-0.440712	5.44669
	58.4696	159.961	-0.440712	5.44669
	58.4662	159.975	-0.440712	5.44669
	58.5	160.022	-0.440712	5.44669
	58.5633	160.037	-0.440712	5.44669
	58.5854	160.026	-0.440712	5.44669
	58.5288	160.016	-0.440712	5.44669
	58.468	160.016	-0.440712	5.44669
	58.4804	159.97	-0.440712	5.44669
	58.5769	159.796	-0.440712	5.44669
	58.6685	159.567	-0.448582	5.44669
	58.6368	159.457	-0.468867	5.44669
	58.5184	159.48	-0.477257	5.44669
	58.4463	159.527	-0.458245	5.44669
	58.4528	159.538	-0.437004	5.44669
	58.5026	159.526	-0.433233	5.44669
	58.5915	159.517	-0.438946	5.44669
	58.6667	159.517	-0.442638	5.44669
	58.6309	159.521	-0.442147	5.44669
	58.5166	159.522	-0.440629	5.44669
	58.4699	159.521	-0.440167	5.44669
	58.5338	159.52	-0.440513	5.44669
	58.6062	159.52	-0.440822	5.44669
	58.6407	159.521	-0.440829	5.44669
	58.656	159.521	-0.440721	5.44669
	58.6097	159.521	-0.440674	5.44669
	58.5339	159.521	-0.440693	5.44669
	58.5552	159.521	-0.440717	5.44669
	58.6637	159.521	-0.440721	5.44669
	58.7354	159.521	-0.440714	5.44669
	58.7099	159.521	-0.440709	5.44669
	58.6042	159.57	-0.44071	5.44669
	58.491	159.746	-0.440712	5.44669
	58.4689	160.073	-0.440712	5.44669
	58.5648	160.583	-0.440712	5.44669
	58.6677	161.291	-0.440712	5.44669
	58.6408	162.142	-0.440712	5.44669
	58.5204	163.052	-0.440712	5.44669
	58.4457	163.898	-0.440712	5.44669
	58.4519	164.641	-0.440712	5.44669
	58.4801	165.354	-0.440712	5.44669
	58.4897	166.091	-0.440712	5.44669
	58.4836	166.798	-0.440712	5.44669
	58.4776	167.329	-0.440712	5.44669
	58.4773	167.625	-0.440712	5.44669
	58.4793	167.808	-0.440712	5.44669
	58.4802	167.966	-0.440712	5.44669
	58.4799	168.046	-0.440712	5.44669
	58.4795	168.036	-0.440712	5.44669
	58.4794	168.005	-0.440712	5.44669
	58.4795	167.996	-0.440712	5.44669
	58.4796	167.955	-0.440712	5.44669
	58.4796	167.785	-0.432841	5.44669
	58.4795	167.556	-0.412556	5.44669
	58.4795	167.445	-0.404167	5.44669
	58.4795	167.418	-0.415308	5.44669
	58.4796	167.289	-0.408394	5.44669
	58.4796	167.072	-0.38349	5.44669
	58.4795	166.95	-0.388399	5.44669
	58.4795	166.915	-0.417089	5.44669
	58.4795	166.786	-0.422307	5.44669
	58.4795	166.523	-0.413494	5.44669
	58.4795	166.276	-0.415692	5.44669
	58.4795	166.188	-0.413101	5.44669
	58.4795	166.178	-0.402311	5.44669
	58.4795	166.096	-0.389429	5.44669
	58.4795	166	-0.386398	5.44669
	58.4795	165.978	-0.428828	5.44669
	58.4795	166.001	-0.493227	5.44669
	58.4795	166.018	-0.504463	5.44669
	58.4795	165.968	-0.462563	5.44669
	58.4795	165.786	-0.429392	5.44669
	58.4795	165.604	-0.42855	5.44669
	58.4795	165.622	-0.439696	5.44669
	58.4795	165.7	-0.444618	5.44669
	58.4795	165.628	-0.44271	5.44669
	58.4795	165.505	-0.440161	5.44669
	58.4795	165.47	-0.43977	5.44669
	58.4795	165.496	-0.440513	5.44669
	58.4795	165.52	-0.440963	5.44669
	58.4795	165.52	-0.440887	5.44669
	58.4795	165.512	-0.440696	5.44669
	58.4795	165.509	-0.440643	5.44669
	58.4795	165.51	-0.440688	5.44669
	58.4795	165.463	-0.440726	5.44669
	58.4795	165.336	-0.440726	5.44669
	58.4795	165.332	-0.440712	5.44669
	58.4795	165.676	-0.440707	5.44669
	58.4795	166.262	-0.440709	5.44669
	58.4795	166.898	-0.440712	5.44669
	58.4795	167.628	-0.440713	5.44669
	58.4795	168.551	-0.440712	5.44669
	58.4795	169.6	-0.448582	5.44669
	58.4795	170.594	-0.468867	5.44669
	58.4795	171.368	-0.485127	5.44669
	58.4795	171.898	-0.486401	5.44669
	58.4795	172.326	-0.473548	5.44669
	58.4573	172.738	-0.450767	5.44669
	58.3998	173.022	-0.435238	5.44669
	58.3537	173.036	-0.435159	5.44669
	58.3278	172.8	-0.440382	5.44669
	58.3068	172.526	-0.442555	5.44669
	58.3252	172.419	-0.441602	5.44669
	58.3433	172.411	-0.44043	5.44669
	58.3002	172.288	-0.448148	5.44669
	58.2687	172.067	-0.476656	5.44669
	58.3366	171.892	-0.513403	5.44669
	58.4313	171.73	-0.530896	5.44669
	58.4332	171.55	-0.519228	5.44669
	58.3759	171.456	-0.483571	5.44669
	58.3474	171.468	-0.445283	5.44669
	58.3775	171.505	-0.429693	5.44669
	58.4259	171.516	-0.442707	5.44669
	58.395	171.507	-0.47038	5.44669
	58.3138	171.45	-0.479988	5.44669
	58.305	171.274	-0.458853	5.44669
	58.3325	171.048	-0.436287	5.44669
	58.3028	170.94	-0.432717	5.44669
	58.2514	170.963	-0.438984	5.44669
	58.2357	171.009	-0.442837	5.44669
	58.269	171.02	-0.442217	5.44669
	58.3365	170.959	-0.440587	5.44669
	58.3606	170.774	-0.440124	5.44669
	58.3033	170.546	-0.44051	5.44669
	58.2415	170.44	-0.440836	5.44669
	58.2314	170.464	-0.440835	5.44669
	58.2484	170.51	-0.440719	5.44669
	58.2813	170.471	-0.440671	5.44669
	58.3594	170.283	-0.440692	5.44669
	58.4362	170.095	-0.440718	5.44669
	58.4049	170.212	-0.440721	5.44669
	58.2919	170.692	-0.440713	5.44669
	58.2219	171.303	-0.440709	5.44669
	58.2274	171.902	-0.44071	5.44669
	58.2537	172.608	-0.448583	5.44669
	58.2627	173.535	-0.476739	5.44669
	58.257	174.544	-0.505412	5.44669
	58.2515	175.365	-0.49479	5.44669
	58.2512	175.859	-0.454537	5.44669
	58.253	176.052	-0.437396	5.44669
	58.2539	176.05	-0.459623	5.44669
	58.2536	175.995	-0.477417	5.44669
	58.2532	175.926	-0.461607	5.44669
	58.2531	175.762	-0.438356	5.44669
	58.2532	175.496	-0.440476	5.44669
	58.2533	175.212	-0.466358	5.44669
	58.2533	175.002	-0.479095	5.44669
	58.2533	174.938	-0.467779	5.44669
	58.2532	174.972	-0.473073	5.44669
	58.2533	175.008	-0.505231	5.44669
	58.2533	175.01	-0.528795	5.44669
	58.2533	174.999	-0.529131	5.44669
	58.2533	174.993	-0.521197	5.44669
	58.2533	174.995	-0.517801	5.44669
	58.2533	174.997	-0.519207	5.44669
	58.2533	174.998	-0.521004	5.44669
	58.2533	174.997	-0.521257	5.44669
	58.2533	174.997	-0.520724	5.44669
	58.2533	174.997	-0.520411	5.44669
	58.2533	174.997	-0.52834	5.44669
	58.2533	175.046	-0.548761	5.44669
	58.2533	175.222	-0.565057	5.44669
	58.2533	175.45	-0.574168	5.44669
	58.2533	175.56	-0.589445	5.44669
	58.2533	175.537	-0.603208	5.44669
	58.2533	175.49	-0.605223	5.44669
	58.2533	175.528	-0.60144	5.44669
	58.2533	175.716	-0.599182	5.44669
	58.2533	175.954	-0.599587	5.44669
	58.2533	176.063	-0.600561	5.44669
	58.2533	176.085	-0.608695	5.44669
	58.2533	176.262	-0.636615	5.44669
	58.2533	176.657	-0.672968	5.44669
	58.2533	177.007	-0.690504	5.44669
	58.2533	177.152	-0.686866	5.44669
	58.2533	177.257	-0.679415	5.44669
	58.2533	177.424	-0.677637	5.44669
	58.2533	177.534	-0.679548	5.44669
	58.2533	177.581	-0.680981	5.44669
	58.2533	177.72	-0.680903	5.44669
	58.2533	177.933	-0.68036	5.44669
	58.2533	178.099	-0.680161	5.44669
	58.2533	178.211	-0.68027	5.44669
	58.2533	178.218	-0.680387	5.44669
	58.2533	178.085	-0.680397	5.44669
	58.2533	177.914	-0.68036	5.44669
	58.2533	177.675	-0.680341	5.44669
	58.2533	177.208	-0.680346	5.44669
	58.2756	176.439	-0.680355	5.44669
	58.3553	175.392	-0.680357	5.44669
	58.4365	174.102	-0.680354	5.44669
	58.4288	172.624	-0.680353	5.44669
	58.3945	171.026	-0.680353	5.44669
	58.4272	169.327	-0.680354	5.44669
	58.4823	167.608	-0.680354	5.44669
	58.4985	166.013	-0.680354	5.44669
	58.4863	164.59	-0.680353	5.44669
	58.4757	163.312	-0.688224	5.44669
	58.4755	162.15	-0.71638	5.44669
	58.4792	161.151	-0.752925	5.44669
	58.4809	160.304	-0.770458	5.44669
	58.4802	159.482	-0.76675	5.44669
	58.4794	158.67	-0.759272	5.44669
	58.4792	157.86	-0.757506	5.44669
	58.4795	156.951	-0.759432	5.44669
	58.4796	155.984	-0.760868	5.44669
	58.4796	155.125	-0.760785	5.44669
	58.4795	154.346	-0.760239	5.44669
	58.4795	153.466	-0.760041	5.44669
	58.4795	152.452	-0.760151	5.44669
	58.4796	151.455	-0.760268	5.44669
	58.4796	150.619	-0.760278	5.44669
	58.4795	149.909	-0.76024	5.44669
	58.4795	149.157	-0.760221	5.44669
	58.5018	148.237	-0.760227	5.44669
	58.5816	147.294	-0.768106	5.44669
	58.6851	146.506	-0.796264	5.44669
	58.7348	145.708	-0.824935	5.44669
	58.7243	144.789	-0.822182	5.44669
	58.7031	143.862	-0.802214	5.44669
	58.6981	142.932	-0.785593	5.44669
	58.6813	141.947	-0.776394	5.44669
	58.6279	140.931	-0.784842	5.44669
	58.6039	139.97	-0.792663	5.44669
	58.6562	139.1	-0.777354	5.44669
	58.7158	138.208	-0.757824	5.44669
	58.7268	137.268	-0.761318	5.44669
	58.7109	136.364	-0.794323	5.44669
	58.7005	135.451	-0.834414	5.44669
	58.7018	134.514	-0.851702	5.44669
	58.706	133.619	-0.84663	5.44669
	58.7074	132.708	-0.838667	5.44669
	58.7064	131.769	-0.837183	5.44669
	58.7055	130.823	-0.8394	5.44669
	58.7055	129.736	-0.840857	5.44669
	58.7058	128.521	-0.84068	5.44669
	58.7059	127.339	-0.840088	5.44669
	58.7059	126.222	-0.847773	5.44669
	58.7281	125.221	-0.876062	5.44669
	58.7856	124.31	-0.912728	5.44669
	58.8094	123.257	-0.930265	5.44669
	58.7778	122.044	-0.934386	5.44669
	58.7974	120.899	-0.955044	5.44669
	58.8902	119.855	-0.989831	5.44669
	58.9561	118.732	-1.0093	5.44669
	58.956	117.525	-1.00703	5.44669
	58.9335	116.407	-0.999465	5.44669
	58.9242	115.47	-0.997152	5.44669
	58.9283	114.693	-0.99888	5.44669
	58.9334	113.987	-1.00043	5.44669
	58.934	113.263	-1.00046	5.44669
	58.9325	112.461	-0.999925	5.44669
	58.9316	111.525	-0.999689	5.44669
	58.9318	110.495	-1.00765	5.44669
	58.9322	109.414	-1.02806	5.44669
	58.9323	108.237	-1.03647	5.44669
	58.9545	107.021	-1.01742	5.44669
	59.0119	105.87	-0.996156	5.44669
	59.0356	104.717	-0.992389	5.44669
	59.0041	103.534	-1.00598	5.44669
	59.0014	102.436	-1.03783	5.44669
	59.0368	101.401	-1.08176	5.44669
	59.0789	100.264	-1.13379	5.44669
	59.1327	99.0491	-1.20219	5.44669
	59.1703	97.9322	-1.2773	5.44669
	59.1716	96.9491	-1.33408	5.44669
	59.1596	95.9972	-1.37052	5.44669
	59.1542	94.9633	-1.39544	5.44669
	59.1562	93.778	-1.40552	5.44669
	59.159	92.5417	-1.40288	5.44669
	59.1817	91.4336	-1.39851	5.44669
	59.2384	90.4616	-1.39767	5.44669
	59.2617	89.5605	-1.39888	5.44669
	59.2302	88.7484	-1.39181	5.44669
	59.25	88.0148	-1.37144	5.44669
	59.3429	87.2927	-1.36272	5.44669
	59.4087	86.5002	-1.38163	5.44669
	59.4086	85.5682	-1.40294	5.44669
	59.386	84.5859	-1.40678	5.44669
	59.3767	83.7279	-1.40107	5.44669
	59.3809	82.955	-1.39735	5.44669
	59.3859	82.1268	-1.39783	5.44669
	59.3866	81.3361	-1.39936	5.44669
	59.3851	80.7428	-1.39983	5.44669
	59.3842	80.2937	-1.39948	5.44669
	59.4067	79.7975	-1.39917	5.44669
	59.4868	79.126	-1.39916	5.44669
	59.5904	78.3813	-1.39927	5.44669
	59.64	77.7148	-1.39932	5.44669
	59.6294	77.0653	-1.3993	5.44669
	59.6082	76.3885	-1.3914	5.44669
	59.6033	75.8407	-1.37112	5.44669
	59.6087	75.4782	-1.36273	5.44669
	59.6128	75.0685	-1.37388	5.44669
	59.6126	74.462	-1.36696	5.44669
	59.611	73.8217	-1.33419	5.44669
	59.6105	73.2913	-1.31094	5.44669
	59.6108	72.8275	-1.31883	5.44669
	59.6111	72.354	-1.35495	5.44669
	59.6111	71.902	-1.38691	5.44669
	59.611	71.5688	-1.37482	5.44669
	59.611	71.2945	-1.34066	5.44669
	59.611	70.9561	-1.34358	5.44669
	59.6333	70.6118	-1.3826	5.44669
	59.6908	70.2943	-1.40985	5.44669
	59.7145	69.893	-1.40141	5.44669
	59.683	69.4314	-1.36363	5.44669
	59.6803	69.0705	-1.33117	5.44669
	59.7156	68.7883	-1.34364	5.44669
	59.7577	68.4565	-1.38601	5.44669
	59.8115	68.1177	-1.41125	5.44669
	59.8491	67.8495	-1.40866	5.44669
	59.8505	67.6221	-1.39889	5.44669
	59.8385	67.3881	-1.3879	5.44669
	59.8331	67.1371	-1.36192	5.44669
	59.8351	66.8322	-1.3274	5.44669
	59.8379	66.4045	-1.31781	5.44669
	59.8383	65.8786	-1.34111	5.44669
	59.8375	65.3939	-1.36454	5.44669
	59.837	65.0659	-1.37556	5.44669
	59.8371	64.8055	-1.3891	5.44669
	59.8373	64.4218	-1.40145	5.44669
	59.8374	63.8983	-1.39562	5.44669
	59.8373	63.3497	-1.3642	5.4507
	59.8373	62.8387	-1.3256	5.46104
	59.8373	62.4013	-1.30837	5.46531
	59.8373	62.0876	-1.31294	5.45562
	59.8373	61.8162	-1.32067	5.4448
	59.8596	61.4229	-1.32224	5.44287
	59.9394	60.8992	-1.32014	5.44579
	60.0206	60.354	-1.3187	5.44767
	60.0128	59.8445	-1.32671	5.44742
	59.9785	59.3573	-1.34757	5.44664
	60.0112	58.8668	-1.35615	5.44641
	60.0664	58.3669	-1.34488	5.44658
	60.0825	57.8643	-1.34381	5.44674
	60.0704	57.4131	-1.34842	5.44675
	60.0597	57.0905	-1.33516	5.44669
	60.0595	56.8696	-1.31763	5.44667
	60.0633	56.656	-1.31336	5.44668
	60.0649	56.3617	-1.31755	5.44669
	60.0642	55.9744	-1.32078	5.44669
	60.0634	55.6661	-1.32064	5.44669
	60.0856	55.5366	-1.31943	5.44669
	60.1433	55.4225	-1.31897	5.44669
	60.1672	55.1971	-1.31921	5.44669
	60.1356	54.9111	-1.31947	5.44669
	60.1328	54.6379	-1.3195	5.44669
	60.1682	54.3422	-1.31941	5.44669
	60.188	53.9755	-1.31937	5.44669
	60.1844	53.6764	-1.31938	5.44669
	60.1759	53.5926	-1.3194	5.44669
	60.1737	53.6005	-1.31941	5.44669
	60.198	53.476	-1.3194	5.44669
	60.2572	53.1994	-1.3194	5.44669
	60.3032	52.8958	-1.3194	5.44669
	60.3062	52.6828	-1.3194	5.44669
	60.2918	52.5738	-1.3194	5.44669
	60.2849	52.4362	-1.3194	5.44669
	60.2871	52.1939	-1.3194	5.44669
	60.2905	51.9092	-1.3194	5.44669
	60.2911	51.6917	-1.3194	5.44669
	60.2902	51.6235	-1.3194	5.44669
	60.2896	51.6105	-1.3194	5.44669
	60.2896	51.4721	-1.3194	5.44669
	60.2899	51.197	-1.3194	5.44669
	60.29	50.8991	-1.3194	5.44669
	60.2899	50.6878	-1.3194	5.44669
	60.2899	50.5776	-1.3194	5.44669
	60.2899	50.4388	-1.3194	5.44669
	60.2899	50.1965	-1.3194	5.44669
	60.2899	49.9122	-1.3194	5.44669
	60.2899	49.6949	-1.3194	5.44669
	60.2899	49.5774	-1.3194	5.44669
	60.3122	49.4376	-1.3194	5.44669
	60.3919	49.2467	-1.3194	5.44669
	60.4955	49.1397	-1.32727	5.44669
	60.5451	49.1013	-1.34755	5.44669
	60.5346	48.966	-1.35594	5.44669
	60.4911	48.7505	-1.3448	5.44669
	60.4287	48.5826	-1.34385	5.44669
	60.4104	48.4214	-1.34847	5.44669
	60.4683	48.2395	-1.33517	5.44669
	60.5282	48.0946	-1.31762	5.44669
	60.5374	47.9311	-1.32123	5.44669
	60.5206	47.74	-1.35358	5.44669
	60.5105	47.5921	-1.38548	5.44669
	60.5122	47.4306	-1.38258	5.44669
	60.5165	47.2414	-1.36141	5.44669
	60.5177	47.0936	-1.34433	5.44669
	60.5167	46.9314	-1.33537	5.44669
	60.5158	46.7419	-1.34408	5.44669
	60.5158	46.6434	-1.35193	5.44669
	60.5162	46.6082	-1.33653	5.44669
	60.5163	46.4219	-1.32483	5.44669
	60.5162	46.0286	-1.34862	5.44669
	60.5162	45.6814	-1.39003	5.44669
	60.5161	45.5872	-1.40325	5.44669
	60.5162	45.6079	-1.37113	5.44669
	60.5162	45.4925	-1.33361	5.44669
	60.5162	45.2643	-1.34199	5.44669
	60.5385	45.084	-1.38445	5.44669
	60.5959	44.8729	-1.40332	5.44669
	60.642	44.5191	-1.38103	5.44669
	60.6679	44.197	-1.36259	5.44669
	60.7112	44.0993	-1.37029	5.44669
	60.7502	44.1096	-1.37338	5.44669
	60.7559	43.9911	-1.37088	5.44669
	60.7452	43.716	-1.38431	5.44669
	60.7388	43.4111	-1.39329	5.44669
	60.74	43.1476	-1.37692	5.44669
	60.7427	42.9119	-1.35658	5.44669
	60.7435	42.7222	-1.34437	5.44669
	60.7428	42.6482	-1.33711	5.44669
	60.7422	42.6229	-1.3448	5.44669
	60.7423	42.4322	-1.35948	5.44669
	60.7424	42.0334	-1.3643	5.44669
	60.7425	41.6855	-1.36133	5.44669
	60.7425	41.5929	-1.36627	5.44669
	60.7424	41.6146	-1.38639	5.44669
	60.7424	41.499	-1.40363	5.44669
	60.7425	41.2703	-1.40536	5.44669
	60.7425	41.0899	-1.39236	5.44669
	60.7425	40.9282	-1.36935	5.44669
	60.7425	40.7504	-1.36165	5.44669
	60.7425	40.6075	-1.38192	5.44669
	60.7425	40.3942	-1.40345	5.44669
	60.7425	40.0261	-1.40689	5.44669
	60.7648	39.6988	-1.40094	5.44669
	60.8222	39.5548	-1.39726	5.44669
	60.846	39.4414	-1.39784	5.44669
	60.8144	39.2707	-1.39152	5.44669
	60.8117	39.1135	-1.37168	5.44669
	60.8471	38.9408	-1.36293	5.44669
	60.8892	38.7502	-1.38163	5.44669
	60.943	38.6058	-1.395	5.44669
	60.9806	38.4456	-1.3786	5.44669
	60.982	38.2065	-1.35667	5.44669
	60.9699	37.9312	-1.35168	5.44669
	60.9645	37.6673	-1.35713	5.44669
	60.9666	37.4209	-1.35327	5.44669
	60.9693	37.2269	-1.33272	5.44669
	60.9698	37.1056	-1.3228	5.44669
	60.969	36.9068	-1.34913	5.44669
	60.9685	36.5371	-1.3831	5.44669
	60.9686	36.204	-1.38318	5.44669
	60.9688	36.058	-1.37037	5.44669
	60.9688	35.9459	-1.3806	5.44669
	60.9688	35.7764	-1.39979	5.44669
	60.9687	35.6685	-1.39795	5.44669
	60.991	35.6222	-1.37363	5.44669
	61.0485	35.4346	-1.35358	5.44669
	61.0723	35.0447	-1.34429	5.44669
	61.0407	34.6994	-1.33027	5.44669
	61.0603	34.5555	-1.3171	5.44669
	61.1531	34.3995	-1.31489	5.44669
	61.219	34.0555	-1.31838	5.44669
	61.219	33.6687	-1.32845	5.44669
	61.2187	33.3849	-1.34841	5.44669
	61.2668	33.2174	-1.36375	5.44669
	61.2948	33.1202	-1.37263	5.44669
	61.2459	32.922	-1.38027	5.44669
	61.1864	32.544	-1.36607	5.44669
	61.1742	32.158	-1.33153	5.44669
	61.1895	31.8867	-1.31014	5.44669
	61.2225	31.724	-1.31157	5.44669
	61.3012	31.6737	-1.31946	5.44669
	61.4005	31.6487	-1.32222	5.44669
	61.4488	31.4989	-1.32843	5.44669
	61.4392	31.2233	-1.34704	5.44669
	61.4189	30.9292	-1.35532	5.44669
	61.4139	30.6705	-1.33685	5.44669
	61.4191	30.433	-1.31588	5.44669
	61.423	30.2408	-1.31203	5.44669
	61.4228	30.1171	-1.31761	5.44669
	61.4214	29.9659	-1.32915	5.44669
	61.4208	29.7723	-1.34898	5.44669
	61.4211	29.6682	-1.35587	5.44669
	61.4214	29.6321	-1.3364	5.44669
	61.4215	29.4967	-1.31549	5.44669
	61.4214	29.2803	-1.31203	5.44669
	61.4213	29.1121	-1.31775	5.44669
	61.4213	28.9511	-1.32133	5.44669
	61.4213	28.7202	-1.3208	5.44669
	61.4213	28.4485	-1.3193	5.44669
	61.4436	28.1833	-1.31886	5.44669
	61.5234	27.9842	-1.31921	5.44669
	61.6269	27.9167	-1.31951	5.44669
	61.6766	27.8483	-1.31951	5.44669
	61.6661	27.5802	-1.31941	5.44669
	61.6449	27.2537	-1.31936	5.44669
	61.6399	27.1253	-1.31938	5.44669
	61.6454	27.1246	-1.3194	5.44669
	61.6494	27.0616	-1.31941	5.44669
	61.6492	26.9691	-1.3194	5.44669
	61.6476	26.8931	-1.3194	5.44669
	61.6471	26.7863	-1.3194	5.44669
	61.6474	26.6531	-1.3194	5.44669
	61.67	26.4694	-1.3194	5.44669
	61.7275	26.266	-1.3194	5.44669
	61.7735	26.1201	-1.3194	5.44669
	61.777	25.9639	-1.3194	5.44669
	61.7629	25.7761	-1.3194	5.44669
	61.7782	25.6763	-1.3194	5.44669
	61.8377	25.6398	-1.3194	5.44669
	61.8872	25.5028	-1.3194	5.44669
	61.8914	25.2858	-1.3194	5.44669
	61.8764	25.1672	-1.3194	5.44669
	61.8687	25.1333	-1.3194	5.44669
	61.8708	25.004	-1.3194	5.44669
	61.8522	24.7894	-1.3194	5.44669
	61.7955	24.669	-1.3194	5.44669
	61.7707	24.6335	-1.3194	5.44669
	61.8239	24.5041	-1.3194	5.44669
	61.8842	24.2901	-1.3194	5.44669
	61.8951	24.1699	-1.3194	5.44669
	61.879	24.1343	-1.3194	5.44669
	61.8908	24.0049	-1.3194	5.44669
	61.9719	23.7908	-1.3194	5.44669
	62.0797	23.6215	-1.3194	5.44669
	62.1307	23.4592	-1.3194	5.44669
	62.1192	23.2281	-1.3194	5.44669
	62.0972	22.9568	-1.3194	5.44669
	62.0921	22.741	-1.3194	5.44669
	62.0979	22.6195	-1.3194	5.44669
	62.1021	22.4775	-1.3194	5.44669
	62.1018	22.2871	-1.3194	5.44669
	62.1002	22.1318	-1.3194	5.44669
	62.0996	21.967	-1.3194	5.44669
	62.1	21.779	-1.3194	5.44669
	62.1003	21.6821	-1.3194	5.44669
	62.1003	21.6962	-1.3194	5.44669
	62.1002	21.6854	-1.3194	5.44669
	62.1225	21.5202	-1.3194	5.44669
	62.2022	21.2826	-1.3194	5.44669
	62.3058	21.1654	-1.3194	5.44669
	62.3555	21.1886	-1.3194	5.44669
	62.345	21.1889	-1.3194	5.44669
	62.3238	21.0251	-1.3194	5.44669
	62.3188	20.7841	-1.3194	5.44669
	62.3242	20.665	-1.3194	5.44669
	62.3283	20.6886	-1.3194	5.44669
	62.3281	20.7389	-1.3194	5.44669
	62.3265	20.7021	-1.3194	5.44669
	62.3259	20.5134	-1.3194	5.44669
	62.3263	20.2753	-1.3194	5.44669
	62.3266	20.1661	-1.3194	5.44669
	62.3266	20.1438	-1.3194	5.44669
	62.3265	20.0159	-1.3194	5.44669
	62.3265	19.7978	-1.3194	5.44669
	62.3265	19.6754	-1.3194	5.44669
	62.3265	19.6895	-1.3194	5.44669
	62.3265	19.737	-1.3194	5.44669
	62.3265	19.7516	-1.3194	5.44669
	62.3265	19.6916	-1.3194	5.44669
	62.3265	19.5551	-1.3194	5.44669
	62.3265	19.4532	-1.3194	5.44669
	62.3265	19.4487	-1.3194	5.44669
	62.3265	19.4813	-1.3194	5.44669
	62.3265	19.4471	-1.3194	5.44669
	62.3265	19.315	-1.3194	5.44669
	62.3265	19.2058	-1.3194	5.44669
	62.3488	19.1474	-1.3194	5.44669
	62.4286	19.0047	-1.3194	5.44669
	62.5321	18.7933	-1.3194	5.44669
	62.5818	18.6789	-1.3194	5.44669
	62.5712	18.6941	-1.3194	5.44669
	62.5501	18.6899	-1.3194	5.4507
	62.5451	18.5272	-1.3194	5.46104
	62.5505	18.2882	-1.3194	5.46531
	62.5546	18.1203	-1.32727	5.45562
	62.5543	17.9675	-1.34755	5.4448
	62.5528	17.789	-1.35594	5.44287
	62.5522	17.6918	-1.33693	5.44579
	62.5526	17.6532	-1.32356	5.44767
	62.5529	17.5143	-1.34008	5.44341
	62.5529	17.2974	-1.35418	5.43229
	62.5528	17.1794	-1.33886	5.42778
	62.5528	17.1457	-1.31713	5.43765
	62.5528	17.0163	-1.31971	5.44863
	62.5528	16.8016	-1.34524	5.45056
	62.5528	16.6811	-1.36554	5.44759
	62.5528	16.6949	-1.3745	5.44569
	62.5751	16.7415	-1.3883	5.44595
	62.6548	16.7067	-1.39362	5.44673
	62.7361	16.5201	-1.37564	5.44697
	62.706	16.2822	-1.36379	5.44679
	62.592	16.1723	-1.38058	5.44663
	62.5434	16.1988	-1.40212	5.44663
	62.6287	16.1978	-1.39894	5.44668
	62.7365	16.0323	-1.37322	5.44671
	62.7378	15.7912	-1.36093	5.4467
	62.6978	15.6725	-1.38024	5.44668
	62.7249	15.6964	-1.403	5.44668
	62.7797	15.6975	-1.4073	5.44669
	62.7754	15.5338	-1.3934	5.44669
	62.7068	15.2926	-1.3691	5.44669
	62.672	15.1733	-1.36118	5.44669
	62.7253	15.1969	-1.38181	5.44669
	62.7891	15.2473	-1.40357	5.44669
	62.8015	15.2105	-1.40698	5.44669
	62.7848	15.0218	-1.40093	5.44669
	62.7735	14.7836	-1.39723	5.44669
	62.7747	14.6745	-1.39783	5.44669
	62.7792	14.7013	-1.3994	5.44669
	62.803	14.7003	-1.39985	5.44669
	62.8818	14.5346	-1.39947	5.44669
	62.962	14.2934	-1.39916	5.44669
	62.9319	14.1748	-1.39129	5.44669
	62.8405	14.1495	-1.36325	5.44669
	62.8496	14.0238	-1.32675	5.44669
	62.9585	13.8077	-1.31706	5.44669
	63.0348	13.6853	-1.3489	5.44669
	63.0333	13.6496	-1.38505	5.44669
	63.0065	13.5208	-1.3762	5.44669
	62.9959	13.3071	-1.33403	5.44669
	63.001	13.1869	-1.31545	5.44669
	63.0069	13.1511	-1.33776	5.44669
	63.0076	13.0216	-1.36397	5.44669
	63.0057	12.8076	-1.36864	5.44669
	63.0047	12.6875	-1.36154	5.44669
	63.005	12.7011	-1.35695	5.44669
	63.0277	12.6984	-1.34968	5.44669
	63.0853	12.5368	-1.33129	5.44669
	63.1312	12.2978	-1.3156	5.44669
	63.1571	12.1787	-1.3139	5.44669
	63.2004	12.2016	-1.31849	5.44669
	63.2394	12.2025	-1.32098	5.44669
	63.2451	12.039	-1.32038	5.44669
	63.2344	11.798	-1.31925	5.44669
	63.228	11.6787	-1.31899	5.44669
	63.2292	11.7023	-1.31928	5.44669
	63.2319	11.7035	-1.3195	5.44669
	63.2327	11.5399	-1.31948	5.44669
	63.232	11.2988	-1.3194	5.44669
	63.2314	11.1794	-1.31937	5.44669
	63.2315	11.203	-1.31939	5.44669
	63.2317	11.2534	-1.3194	5.44669
	63.2317	11.2658	-1.3194	5.44669
	63.2317	11.2039	-1.3194	5.44669
	63.2317	11.0182	-1.3194	5.44669
	63.2316	10.7902	-1.3194	5.44669
	63.2317	10.6843	-1.3194	5.44669
	63.2317	10.7088	-1.3194	5.44669
	63.2317	10.7548	-1.3194	5.44669
	63.2317	10.7651	-1.3194	5.44669
	63.2317	10.7038	-1.3194	5.44669
	63.254	10.5191	-1.3194	5.44669
	63.3337	10.2914	-1.3194	5.44669
	63.4372	10.1851	-1.3194	5.44669
	63.4646	10.1603	-1.3194	5.44669
	63.3967	10.0304	-1.3194	5.44669
	63.3517	9.81231	-1.3194	5.44669
	63.4006	9.69064	-1.3194	5.44669
	63.4662	9.70507	-1.3194	5.44669
	63.4809	9.75245	-1.3194	5.44669
	63.4645	9.71767	-1.3194	5.44669
	63.4525	9.53085	-1.3194	5.44669
	63.4533	9.29278	-1.3194	5.44669
	63.458	9.183	-1.3194	5.44669
	63.4596	9.20953	-1.3194	5.44669
	63.4586	9.25774	-1.3194	5.44669
	63.4577	9.26821	-1.3194	5.44669
	63.4576	9.20621	-1.3194	5.44669
	63.4579	9.02116	-1.3194	5.44669
	63.4804	8.7935	-1.3194	5.44669
	63.5378	8.68746	-1.3194	5.44669
	63.5838	8.71186	-1.3194	5.44669
	63.5874	8.75785	-1.3194	5.44669
	63.551	8.71895	-1.3194	5.44669
	63.5087	8.53089	-1.3194	5.44669
	63.5445	8.29377	-1.3194	5.44669
	63.6255	8.18483	-1.3194	5.44669
	63.6325	8.21138	-1.32727	5.44669
	63.6044	8.21011	-1.34755	5.44669
	63.6344	8.04448	-1.35594	5.44669
	63.6862	7.80332	-1.33693	5.44669
	63.7019	7.68472	-1.31569	5.44669
	63.6908	7.70865	-1.31192	5.44669
	63.6807	7.75891	-1.31763	5.44669
	63.6804	7.77115	-1.32133	5.44669
	63.6839	7.70918	-1.32083	5.44669
	63.6855	7.5235	-1.31932	5.44669
	63.6849	7.29558	-1.31885	5.44669
	63.7064	7.18965	-1.3192	5.44669
	63.786	7.21418	-1.31951	5.44669
	63.8675	7.26019	-1.31951	5.44669
	63.8375	7.27044	-1.31941	5.44669
	63.7458	7.25833	-1.31936	5.44669
	63.7546	7.24961	-1.31938	5.44669
	63.8636	7.20107	-1.3194	5.44669
	63.9399	6.97928	-1.31941	5.44669
	63.9385	6.62529	-1.3194	5.44669
	63.9116	6.41339	-1.3194	5.44669
	63.901	6.42789	-1.3194	5.44669
	63.9062	6.50571	-1.3194	5.44669
	63.9121	6.48339	-1.3194	5.44669
	63.9127	6.34012	-1.3194	5.44669
	63.9332	6.17284	-1.3194	5.44669
	64.012	5.98787	-1.3194	5.44669
	64.0934	5.79603	-1.3194	5.44669
	64.0861	5.7047	-1.3194	5.44669
	64.0519	5.72248	-1.3194	5.44669
	64.0845	5.71128	-1.3194	5.44669
	64.1396	5.5446	-1.3194	5.44669
	64.1557	5.30654	-1.3194	5.44669
	64.1436	5.1896	-1.3194	5.44669
	64.1329	5.21313	-1.3194	5.44669
	64.1328	5.26263	-1.3194	5.44669
	64.1365	5.2747	-1.3194	5.44669
	64.1381	5.26211	-1.3194	5.44669
	64.1375	5.25254	-1.3194	5.44669
	64.1366	5.20381	-1.3194	5.44669
	64.1365	5.03144	-1.3194	5.44669
	64.1368	4.80439	-1.3194	5.44669
	64.1369	4.69409	-1.3194	5.44669
	64.1369	4.71649	-1.3194	5.44669
	64.1368	4.71397	-1.3194	5.44669
	64.1368	4.59847	-1.3194	5.44669
	64.1368	4.48494	-1.3194	5.44669
	64.1591	4.41879	-1.3194	5.44669
	64.2389	4.3236	-1.3194	5.44669
	64.3201	4.24098	-1.3194	5.44669
	64.3123	4.22971	-1.3194	5.44669
	64.278	4.2527	-1.3194	5.44669
	64.2884	4.26607	-1.3194	5.44669
	64.2638	4.26345	-1.3194	5.44669
	64.1987	4.2576	-1.3194	5.44669
	64.2167	4.20689	-1.3194	5.44669
	64.3201	4.03236	-1.3194	5.44669
	64.3908	3.80511	-1.3194	5.44669
	64.389	3.6955	-1.3194	5.44669
	64.364	3.71825	-1.3194	5.44669
	64.3543	3.76483	-1.32727	5.44669
	64.3591	3.77594	-1.34755	5.44669
	64.3646	3.764	-1.36381	5.44669
	64.3652	3.75503	-1.36509	5.44669
	64.3635	3.75552	-1.35224	5.44669
	64.3625	3.75892	-1.32945	5.44669
	64.3628	3.76016	-1.31393	5.44669
	64.3632	3.75948	-1.31385	5.44669
	64.3633	3.75875	-1.31907	5.44669
	64.3632	3.75869	-1.32124	5.44669
	64.3631	3.70973	-1.32029	5.44669
	64.3631	3.53388	-1.31912	5.44669
	64.3854	3.35464	-1.31896	5.44669
	64.4652	3.37178	-1.31932	5.44669
	64.5464	3.44738	-1.31952	5.44669
	64.5386	3.37531	-1.31948	5.44669
	64.5043	3.2536	-1.31939	5.44669
	64.537	3.218	-1.31937	5.44669
	64.5922	3.24473	-1.31939	5.44669
	64.6083	3.26832	-1.31941	5.44669
	64.5962	3.21947	-1.3194	5.44669
	64.5855	3.08445	-1.3194	5.44669
	64.5854	2.97925	-1.3194	5.44669
	64.5891	2.92353	-1.3194	5.44669
	64.5907	2.82976	-1.3194	5.44669
	64.5901	2.74402	-1.3194	5.44669
	64.5892	2.73094	-1.3194	5.44669
	64.5891	2.75428	-1.32727	5.44669
	64.5893	2.76844	-1.34755	5.44669
	64.5895	2.76603	-1.35594	5.44669
	64.5895	2.75998	-1.33693	5.44669
	64.5894	2.75831	-1.31569	5.44669
	64.5894	2.75975	-1.31192	5.44669
	64.5894	2.76095	-1.31763	5.44669
	64.5894	2.71175	-1.32133	5.44669
	64.6117	2.58455	-1.32083	5.44669
	64.6915	2.53194	-1.31932	5.44669
	64.795	2.60164	-1.31885	5.44669
	64.8447	2.55853	-1.3192	5.44669
	64.8342	2.35371	-1.31951	5.44669
	64.813	2.2084	-1.31951	5.44669
	64.808	2.20848	-1.31941	5.44669
	64.8357	2.2091	-1.31936	5.44669
	64.8973	2.10286	-1.31938	5.44669
	64.9208	2.04128	-1.3194	5.44669
	64.8654	2.09976	-1.31941	5.44669
	64.8269	2.05514	-1.3194	5.44669
	64.8963	1.85367	-1.3194	5.44669
	64.9941	1.7103	-1.3194	5.44669
	64.9968	1.71001	-1.32727	5.44669
	64.9387	1.75897	-1.35543	5.44669
	64.9096	1.77928	-1.3841	5.44669
	64.9397	1.77034	-1.37348	5.44669
	64.9884	1.75937	-1.34109	5.44669
	64.9799	1.75795	-1.33637	5.44669
	64.9561	1.76125	-1.3467	5.44669
	64.9933	1.71395	-1.33709	5.44669
	65.0466	1.58679	-1.31905	5.44669
	65.0604	1.48434	-1.32114	5.44669
	65.0479	1.47617	-1.34516	5.44669
	65.0379	1.50751	-1.35713	5.44669
	65.0382	1.47409	-1.33828	5.44669
	65.0418	1.34273	-1.31584	5.44669
	65.0433	1.23358	-1.3115	5.44669
[truncated: 362 more rows]
