# Supplementary material for: Design of a cosmetic glove stiffness compensation mechanism for toddler-sized hand prostheses
Source: PLoS One. 2017 Aug 11;12(8):e0183233. doi: 10.1371/journal.pone.0183233 (PMC5553851; doi:10.1371/journal.pone.0183233)
Supplement: S1 Dataset — (ZIP) [file pone.0183233.s001.zip › 01 Glove measurements/SCTglove1_2.xlsx]

## Sheet: test_glove9_2
LabVIEW Measurement
Writer_Version	2
Reader_Version	2
Separator	Tab
Decimal_Separator	.
Multi_Headings	No
X_Columns	No
Time_Pref	Absolute
Operator	localadmin
Date	2013-08-27
Time	00:10:13.462000
***End_of_Header***
Channels	4
Samples	10	10	10	10
Date	2013-08-27	2013-08-27	2013-08-27	2013-08-27
Time	00:10:40.362000	00:10:40.362000	00:10:40.362000	00:10:40.362000
Y_Unit_Label	mm	N	N	Pa
X_Dimension	Time	Time	Time	Time
X0	0	0	0	0
Delta_X	0.01	0.01	0.01	0.01
***End_of_Header***
X_Value	Voltage LVDT (Filtered)	Voltage Load Cell (Filtered)	Voltage Pinch Load Cell (Filtered)	Voltage Pressure (Filtered)	Comment
	66.6206	0.091925	-1.35338	5.44669
	66.6219	0.037261	-1.33075	5.44669
	66.6039	0.104829	-1.32193	5.44669
	66.5478	0.11074	-1.3416	5.44669
	66.5231	0.082575	-1.36327	5.44669
	66.576	0.116818	-1.36698	5.44669
	66.6139	0.099606	-1.3611	5.44669
	66.5451	0.024452	-1.35735	5.44669
	66.4256	-0.058933	-1.35788	5.44669
	66.3654	-0.174717	-1.35943	5.44669
	66.3995	-0.210612	-1.3599	5.44669
	66.5047	-0.03962	-1.36741	5.44669
	66.6146	0.215277	-1.38738	5.44669
	66.6578	0.337461	-1.40363	5.44669
	66.6201	0.260914	-1.40502	5.44669
	66.5194	0.031972	-1.40796	5.44669
	66.4127	-0.159398	-1.41785	5.44669
	66.3915	-0.079229	-1.40666	5.44669
	66.4631	0.182448	-1.38045	5.44669
	66.5297	0.3381	-1.37847	5.44669
	66.5591	0.322091	-1.39562	5.44669
	66.5965	0.261929	-1.40489	5.44669
	66.6318	0.193526	-1.40288	5.44669
	66.6158	0.080135	-1.39879	5.44669
	66.5268	0.040145	-1.39779	5.44669
	66.4396	0.159418	-1.39883	5.44669
	66.4482	0.238751	-1.39962	5.44669
	66.5072	0.133605	-1.39958	5.44669
	66.5328	0.046164	-1.39928	5.44669
	66.5231	0.142885	-1.40705	5.44669
	66.5101	0.229679	-1.42739	5.44669
	66.5081	0.135681	-1.43584	5.44669
	66.5342	0.050258	-1.41684	5.44669
	66.5716	0.143862	-1.3877	5.44669
	66.5598	0.277823	-1.35577	5.44669
	66.5164	0.310861	-1.33281	5.44669
	66.4761	0.278698	-1.34713	5.44669
	66.4482	0.253739	-1.39476	5.44669
	66.469	0.205568	-1.43854	5.44669
	66.5127	0.088097	-1.44452	5.44669
	66.5277	0.039201	-1.41645	5.4507
	66.519	0.107003	-1.38445	5.46104
	66.5325	0.11096	-1.36241	5.46531
	66.5893	0.081894	-1.36161	5.45562
	66.6383	0.165645	-1.38438	5.4448
	66.621	0.275662	-1.40449	5.44287
	66.549	0.253016	-1.39858	5.44579
	66.5175	0.099875	-1.37223	5.44767
	66.5733	0.027221	-1.36064	5.44742
	66.637	0.146981	-1.38047	5.44664
	66.6485	0.238134	-1.4032	5.44641
	66.6314	0.137768	-1.4073	5.44658
	66.6203	0.048127	-1.4012	5.44674
	66.6217	0.093038	-1.39722	5.44675
	66.6263	0.101931	-1.38986	5.44669
	66.6277	0.033885	-1.37121	5.44667
	66.6266	-0.006617	-1.36332	5.44668
	66.6257	-0.000795	-1.37409	5.44669
	66.6034	-0.033372	-1.37471	5.44669
	66.5239	-0.106103	-1.37009	5.44669
	66.4206	-0.035637	-1.3835	5.44669
	66.3708	0.181452	-1.4011	5.44669
	66.4036	0.32214	-1.40534	5.44669
	66.4822	0.315751	-1.39325	5.44669
	66.5333	0.264945	-1.36973	5.44669
	66.5314	0.246233	-1.36149	5.44669
	66.5133	0.256501	-1.38172	5.44669
	66.5287	0.26746	-1.40342	5.44669
	66.5675	0.268402	-1.40695	5.44669
	66.5378	0.264902	-1.40097	5.44669
	66.4605	0.2631	-1.39725	5.44669
	66.4752	0.26359	-1.39783	5.44669
	66.5592	0.264436	-1.39152	5.44669
	66.5526	0.215426	-1.36381	5.44669
	66.4472	0.088425	-1.33478	5.44669
	66.394	0.035835	-1.34508	5.44669
	66.4742	0.154666	-1.38533	5.44669
	66.6039	0.287483	-1.41046	5.44669
	66.6419	0.261878	-1.40069	5.44669
	66.5691	0.050196	-1.37098	5.44669
	66.496	-0.152099	-1.3515	5.44669
	66.4867	-0.131838	-1.34436	5.44669
	66.5303	0.002456	-1.33891	5.44669
	66.5999	0.109231	-1.35343	5.44669
	66.6212	0.213745	-1.38731	5.44669
	66.562	0.285788	-1.40831	5.44669
	66.5004	0.289303	-1.40696	5.44669
	66.4911	0.266829	-1.39136	5.44669
	66.5083	0.256429	-1.36836	5.44669
	66.5187	0.260103	-1.36159	5.44669
	66.5393	0.265345	-1.39012	5.44669
	66.5923	0.266236	-1.43176	5.44669
	66.6371	0.215556	-1.44338	5.44669
	66.6418	0.08784	-1.41839	5.44669
	66.6285	0.035543	-1.38567	5.44669
	66.6215	0.105562	-1.35436	5.44669
	66.6009	0.062467	-1.33294	5.44669
	66.5467	-0.093267	-1.34768	5.44669
	66.5237	-0.062664	-1.39495	5.44669
	66.5767	0.165833	-1.43055	5.44669
	66.6363	0.325246	-1.41625	5.44669
	66.647	0.322611	-1.3799	5.44669
	66.631	0.266715	-1.37482	5.44669
	66.6207	0.244536	-1.38642	5.44669
	66.5997	0.255161	-1.3696	5.44669
	66.5465	0.218312	-1.3311	5.44669
	66.524	0.04374	-1.30875	5.44669
	66.5546	-0.13927	-1.31114	5.44669
	66.5565	-0.124162	-1.31978	5.44669
	66.5434	0.001112	-1.3225	5.44669
	66.559	0.10594	-1.32056	5.44669
	66.5514	0.212844	-1.32665	5.44669
	66.5174	0.28658	-1.35475	5.44669
	66.5018	0.289955	-1.38404	5.44669
	66.5291	0.26682	-1.37369	5.44669
	66.594	0.256194	-1.34121	5.44669
	66.6415	0.260008	-1.33634	5.44669
	66.643	0.265389	-1.34665	5.44669
	66.6275	0.266288	-1.33708	5.44669
	66.5983	0.264752	-1.31907	5.44669
	66.5435	0.263789	-1.32115	5.44669
	66.5233	0.263932	-1.35303	5.44669
	66.5777	0.264334	-1.38528	5.44669
	66.6368	0.264452	-1.37482	5.44669
	66.6469	0.264358	-1.33337	5.44669
	66.6308	0.264277	-1.31567	5.44669
	66.6206	0.264276	-1.33808	5.44669
	66.6221	0.264305	-1.36403	5.44669
	66.6263	0.264317	-1.36855	5.44669
	66.6276	0.215122	-1.35361	5.44669
	66.6043	0.08834	-1.33667	5.44669
	66.546	0.035907	-1.34132	5.44669
	66.5222	0.105536	-1.35817	5.44669
	66.5763	0.111517	-1.36499	5.44669
	66.6366	0.082649	-1.36208	5.44669
	66.6473	0.165763	-1.36634	5.44669
	66.631	0.275443	-1.37828	5.44669
	66.5982	0.302073	-1.37535	5.44669
	66.5199	0.275862	-1.36098	5.44669
	66.4207	0.255675	-1.34673	5.44669
	66.3723	0.256577	-1.32866	5.44669
	66.4041	0.264136	-1.31556	5.44669
	66.5042	0.266983	-1.31481	5.44669
	66.6127	0.265489	-1.31889	5.44669
	66.6572	0.263851	-1.3287	5.44669
	66.6428	0.214506	-1.34833	5.44669
	66.5995	0.088248	-1.36363	5.44669
	66.5385	-0.013103	-1.37261	5.44669
	66.5208	-0.02113	-1.38031	5.44669
	66.5784	0.059066	-1.37396	5.44669
	66.638	0.20142	-1.37542	5.44669
	66.6248	0.298505	-1.40299	5.4507
	66.5507	0.299018	-1.40219	5.46104
	66.4945	0.217189	-1.35082	5.46531
	66.4926	0.076822	-1.30733	5.45562
	66.5111	0.03034	-1.30384	5.4448
	66.497	0.156488	-1.32515	5.44287
	66.4365	0.290199	-1.35221	5.44579
	66.3862	0.311558	-1.35865	5.44767
	66.3819	0.274592	-1.33641	5.44742
	66.3972	0.251772	-1.31451	5.44664
	66.4051	0.255393	-1.31948	5.44641
	66.4029	0.215838	-1.35395	5.44658
	66.3992	0.091812	-1.38626	5.44674
	66.3984	-0.012083	-1.37491	5.44675
	66.3994	-0.02197	-1.3488	5.44669
	66.4001	0.009162	-1.36394	5.44667
	66.4	0.025454	-1.39093	5.44668
	66.3997	0.070361	-1.38291	5.44669
	66.3996	0.189544	-1.35201	5.44669
	66.3997	0.289508	-1.32333	5.44669
	66.3998	0.29947	-1.31936	5.44669
	66.3775	0.269766	-1.35104	5.44669
	66.32	0.254046	-1.38512	5.44669
	66.2962	0.208871	-1.37547	5.44669
	66.3278	0.089372	-1.34157	5.44669
	66.3305	0.038561	-1.33586	5.44669
	66.3174	0.155472	-1.35419	5.44669
	66.3328	0.286851	-1.36527	5.44669
	66.3027	0.310517	-1.35574	5.44669
	66.2113	0.275345	-1.33086	5.44268
	66.1497	0.252457	-1.31327	5.43234
	66.1511	0.255413	-1.31307	5.42806
	66.1727	0.264792	-1.31898	5.43775
	66.1811	0.267672	-1.32148	5.44858
	66.1769	0.265544	-1.32829	5.4505
	66.1722	0.263629	-1.34724	5.44759
	66.1717	0.263584	-1.35545	5.44571
	66.1732	0.215055	-1.34471	5.44595
	66.174	0.088573	-1.34398	5.44673
	66.1738	0.036029	-1.34856	5.44696
	66.1734	0.154695	-1.33516	5.44679
	66.1733	0.287426	-1.31758	5.44663
	66.1734	0.311034	-1.31334	5.44663
	66.1512	0.275358	-1.31756	5.44668
	66.0714	0.252279	-1.32079	5.44671
	65.9679	0.255333	-1.32064	5.4467
	65.9182	0.264823	-1.31942	5.44668
	65.9287	0.267713	-1.31897	5.44668
	65.9499	0.26555	-1.31921	5.44669
	65.9549	0.263617	-1.31947	5.44669
	65.9494	0.263576	-1.3195	5.44669
	65.9454	0.264246	-1.31941	5.44669
	65.9456	0.264541	-1.31937	5.44669
	65.9471	0.264427	-1.32725	5.44669
	65.9477	0.264274	-1.35543	5.44669
	65.9474	0.264251	-1.38411	5.44669
	65.9471	0.264295	-1.37348	5.44669
	65.947	0.264322	-1.33322	5.44669
	65.9471	0.264318	-1.30821	5.44669
	65.9472	0.264306	-1.31803	5.44669
	65.9472	0.264303	-1.35559	5.44669
	65.9471	0.264306	-1.38746	5.44669
	65.9248	0.264308	-1.3827	5.44669
	65.8674	0.264308	-1.36075	5.44669
	65.8213	0.264307	-1.35188	5.44669
	65.8177	0.264307	-1.35576	5.44669
	65.8318	0.264307	-1.35262	5.44669
	65.8166	0.313497	-1.33294	5.44669
	65.7571	0.440273	-1.31525	5.44669
	65.7076	0.541895	-1.32103	5.44669
	65.7033	0.549853	-1.35434	5.44669
	65.7184	0.46953	-1.38587	5.44669
	65.7261	0.376339	-1.37461	5.44669
	65.7239	0.455253	-1.33307	5.44669
	65.7203	0.63397	-1.30774	5.44669
	65.7195	0.600222	-1.31001	5.44669
	65.7205	0.411422	-1.31967	5.44669
	65.7212	0.425115	-1.32285	5.44669
	65.6988	0.658324	-1.32075	5.44669
	65.6188	0.825728	-1.32661	5.44669
	65.5375	0.824766	-1.3468	5.44669
	65.5676	0.766731	-1.35586	5.44669
	65.6594	0.743061	-1.34504	5.44669
	65.6728	0.753822	-1.34397	5.44669
	65.6212	0.76675	-1.34844	5.44669
	65.5687	0.768341	-1.34298	5.44669
	65.5386	0.764413	-1.34576	5.44669
	65.5627	0.762202	-1.34992	5.44669
	65.5864	0.762672	-1.33509	5.44669
	65.5436	0.763655	-1.31707	5.44669
	65.488	0.7639	-1.31315	5.44669
	65.4752	0.763653	-1.31766	5.44669
	65.489	0.763462	-1.3209	5.44669
	65.4991	0.812661	-1.32065	5.44669
	65.4985	0.988697	-1.31939	5.44669
	65.4946	1.21712	-1.31895	5.44669
	65.4932	1.32669	-1.31922	5.44669
	65.494	1.3035	-1.31948	5.44669
	65.4948	1.25676	-1.3195	5.44669
	65.4949	1.24573	-1.31941	5.44669
	65.4946	1.25777	-1.31937	5.44669
	65.4722	1.26674	-1.31938	5.44669
	65.3925	1.26622	-1.3194	5.44669
	65.289	1.26281	-1.31941	5.44669
	65.2393	1.26157	-1.3194	5.44669
	65.2498	1.31145	-1.3194	5.44669
	65.271	1.43896	-1.3194	5.44669
	65.276	1.49145	-1.31153	5.44669
	65.2706	1.3724	-1.29124	5.44669
	65.2665	1.28871	-1.28285	5.44669
	65.2667	1.44115	-1.30187	5.44669
	65.2683	1.70531	-1.32311	5.44669
	65.2688	1.83797	-1.32688	5.44669
	65.2685	1.81172	-1.32116	5.44669
	65.2682	1.75547	-1.31747	5.44669
	65.2459	1.79074	-1.31796	5.44669
	65.1885	1.98092	-1.31161	5.44669
	65.1648	2.22022	-1.28392	5.44669
	65.2186	2.32932	-1.24703	5.44669
	65.2565	2.30207	-1.23705	5.44669
	65.2097	2.30298	-1.26104	5.44669
	65.1475	2.46872	-1.27702	5.44669
	65.1111	2.71004	-1.26769	5.44669
	65.0691	2.82867	-1.26479	5.44669
	65.0344	2.8047	-1.26795	5.44669
	65.0301	2.8036	-1.2626	5.44669
	65.0398	2.91813	-1.26588	5.44669
	65.0453	3.03255	-1.27022	5.44669
	65.0442	3.09942	-1.25529	5.44669
	65.0417	3.19459	-1.24503	5.44669
	65.0411	3.32614	-1.26926	5.44669
	65.0417	3.46408	-1.30247	5.44669
	65.0422	3.54277	-1.30298	5.44669
	65.0422	3.5866	-1.28275	5.44669
	65.042	3.68486	-1.26486	5.44669
	65.0419	3.77671	-1.24736	5.44669
	65.042	3.79076	-1.23579	5.44669
	65.042	3.76565	-1.24335	5.44669
	65.042	3.7996	-1.27523	5.44669
	65.042	3.97815	-1.30553	5.44669
	65.042	4.21305	-1.29426	5.44669
	65.0197	4.37363	-1.25316	5.44669
	64.9622	4.52487	-1.22802	5.44669
	64.9385	4.70523	-1.23021	5.44669
	64.97	4.85297	-1.23976	5.44669
	64.9504	5.01827	-1.24294	5.44669
	64.8576	5.20909	-1.24873	5.44669
	64.7917	5.30703	-1.26702	5.44669
	64.7918	5.34157	-1.27531	5.44669
	64.8144	5.47852	-1.25697	5.44669
	64.8237	5.69608	-1.23604	5.44669
	64.8195	5.81504	-1.23217	5.44669
	64.8145	5.84885	-1.24559	5.44669
	64.8138	5.978	-1.27741	5.44669
	64.8154	6.19257	-1.30564	5.44669
	64.8162	6.36223	-1.29353	5.44669
	64.816	6.52451	-1.25281	5.44669
	64.7934	6.70627	-1.236	5.44669
	64.7358	6.85067	-1.26641	5.44669
	64.6898	6.96488	-1.30449	5.44669
	64.664	7.02932	-1.30484	5.44669
	64.6206	7.07567	-1.28282	5.44669
	64.5816	7.18005	-1.2721	5.44669
	64.5759	7.27358	-1.27522	5.44669
	64.5867	7.33533	-1.27244	5.44669
	64.5931	7.48498	-1.26103	5.44669
	64.5919	7.69815	-1.26368	5.44669
	64.5892	7.81075	-1.27772	5.44669
	64.5884	7.79426	-1.28408	5.44669
	64.5891	7.74925	-1.2741	5.44669
	64.5896	7.73656	-1.2507	5.44669
	64.5896	7.79649	-1.2339	5.44669
	64.5894	7.98146	-1.2335	5.44669
	64.5893	8.20982	-1.24692	5.44669
	64.5894	8.31618	-1.26962	5.44669
	64.5894	8.34086	-1.27705	5.44669
	64.5671	8.47068	-1.25677	5.44669
	64.4874	8.73795	-1.23534	5.44669
	64.4061	9.03562	-1.23194	5.44669
	64.4139	9.2496	-1.23788	5.44669
	64.4482	9.3118	-1.2494	5.44669
	64.4155	9.3234	-1.2691	5.44669
	64.3603	9.41429	-1.27595	5.44669
	64.3442	9.51455	-1.25649	5.44669
	64.3563	9.58394	-1.23562	5.44669
	64.367	9.6852	-1.23216	5.44669
	64.3672	9.76922	-1.23787	5.44669
	64.3634	9.8281	-1.24145	5.44669
	64.3618	10.0291	-1.23304	5.44669
	64.3625	10.4202	-1.21126	5.44669
	64.3633	10.7612	-1.2103	5.44669
	64.3634	10.8536	-1.24995	5.44669
	64.3632	10.7852	-1.27988	5.44669
	64.363	10.775	-1.26464	5.44669
	64.3631	10.9508	-1.23758	5.44669
	64.3631	11.2003	-1.23008	5.44669
	64.3631	11.3188	-1.2363	5.44669
	64.3408	11.2918	-1.23366	5.44669
	64.2834	11.2896	-1.21335	5.44669
	64.2373	11.4538	-1.20309	5.44669
	64.2114	11.6957	-1.22133	5.44669
	64.168	11.8151	-1.24291	5.44669
	64.129	11.7912	-1.2471	5.44669
	64.1234	11.7899	-1.24144	5.44669
	64.1341	11.9535	-1.23762	5.44669
	64.1405	12.2439	-1.23804	5.44669
	64.1393	12.5392	-1.23957	5.44669
	64.1366	12.744	-1.24007	5.44669
	64.1358	12.8032	-1.23973	5.44669
	64.1365	12.8168	-1.23941	5.44669
	64.137	12.9588	-1.2394	5.44669
	64.137	13.1859	-1.23951	5.44669
	64.1368	13.3563	-1.23955	5.44669
	64.1368	13.4652	-1.23954	5.44669
	64.1368	13.5182	-1.23951	5.44669
	64.1368	13.5616	-1.23951	5.44669
	64.1368	13.6688	-1.23952	5.44669
	64.1368	13.7646	-1.23952	5.44669
	64.1368	13.7771	-1.23952	5.44669
	64.1368	13.7499	-1.23952	5.44669
	64.1368	13.7836	-1.23952	5.44669
	64.1368	13.9627	-1.23952	5.44669
	64.1368	14.198	-1.23165	5.44669
	64.1368	14.3093	-1.20349	5.44669
	64.1368	14.3336	-1.17482	5.44669
	64.1145	14.4615	-1.19331	5.44669
	64.0571	14.6789	-1.25385	5.44669
	64.011	14.8502	-1.28725	5.44669
	63.9851	15.0122	-1.26629	5.44669
	63.9417	15.1932	-1.23565	5.4507
	63.9251	15.3374	-1.22868	5.46104
	63.9768	15.501	-1.2364	5.46531
	64.0113	15.6924	-1.24207	5.45562
	63.9639	15.7911	-1.2417	5.4448
	63.9025	15.8258	-1.23952	5.44287
	63.8891	15.9626	-1.23874	5.44579
	63.9045	16.18	-1.23919	5.44767
	63.9157	16.3481	-1.23966	5.44742
	63.9148	16.5088	-1.23182	5.44664
	63.9105	16.7396	-1.21139	5.44641
	63.909	17.0113	-1.21079	5.44658
	63.9099	17.2274	-1.25011	5.44674
	63.9108	17.3489	-1.27978	5.44675
	63.9109	17.4907	-1.26454	5.44669
	63.9106	17.6811	-1.23758	5.44667
	63.9104	17.8364	-1.23011	5.44668
	63.8882	18.0013	-1.23631	5.44669
	63.8085	18.2385	-1.23366	5.44669
	63.705	18.5113	-1.22121	5.44669
	63.6553	18.7256	-1.23124	5.44669
	63.6658	18.7968	-1.25787	5.44669
	63.687	18.812	-1.26044	5.44669
	63.692	18.9505	-1.23552	5.44669
	63.6865	19.1755	-1.2058	5.44669
	63.6824	19.3463	-1.19931	5.44669
	63.6827	19.5053	-1.22243	5.44669
	63.6842	19.6853	-1.24472	5.44669
	63.6625	19.8301	-1.24746	5.44669
	63.6047	19.9943	-1.24095	5.44669
	63.5806	20.2349	-1.23729	5.44669
	63.6345	20.5094	-1.23807	5.44669
	63.6724	20.7233	-1.23971	5.44669
	63.6257	20.8428	-1.24011	5.44669
	63.5634	20.9847	-1.2397	5.44669
	63.5271	21.2249	-1.23938	5.44669
	63.4851	21.5073	-1.2394	5.44669
	63.4504	21.7245	-1.23951	5.44669
	63.446	21.7935	-1.23956	5.44669
	63.4558	21.8068	-1.23954	5.44669
	63.4613	21.9451	-1.23951	5.44669
	63.4601	22.22	-1.23164	5.44669
	63.4577	22.5179	-1.21136	5.44669
	63.4571	22.7292	-1.20298	5.44669
	63.4577	22.7902	-1.22199	5.44669
	63.4582	22.8023	-1.24323	5.4507
	63.4581	22.943	-1.247	5.46104
	63.458	23.1701	-1.24128	5.46531
	63.4579	23.3409	-1.23759	5.45562
	63.4579	23.4992	-1.23808	5.4448
	63.4357	23.6789	-1.2396	5.44287
	63.3559	23.8239	-1.23219	5.44579
	63.2524	23.9882	-1.21156	5.44767
	63.225	24.1797	-1.19499	5.44742
	63.293	24.3274	-1.18584	5.44664
	63.3379	24.4887	-1.17852	5.44641
	63.3114	24.6779	-1.19295	5.44658
	63.3032	24.7766	-1.21961	5.44674
	63.3122	24.812	-1.22062	5.44675
	63.2748	24.949	-1.21077	5.44669
	63.2266	25.1663	-1.22191	5.44667
	63.2151	25.2852	-1.24041	5.44668
	63.2267	25.319	-1.24584	5.44669
	63.2355	25.4482	-1.23393	5.44669
	63.235	25.6628	-1.20219	5.44669
	63.2317	25.7832	-1.17346	5.44669
	63.2305	25.7695	-1.18533	5.44669
	63.2311	25.7721	-1.22613	5.44669
	63.2319	25.9337	-1.25093	5.44669
	63.2319	26.1727	-1.2487	5.44669
	63.2317	26.2919	-1.23925	5.44669
	63.2316	26.3181	-1.23613	5.44669
	63.2316	26.444	-1.23819	5.44669
	63.2317	26.6599	-1.24017	5.44669
	63.2317	26.7821	-1.24026	5.44669
	63.2317	26.8178	-1.2396	5.44669
	63.2317	26.9467	-1.23929	5.44669
	63.2317	27.1604	-1.23939	5.44669
	63.2094	27.3298	-1.23955	5.44669
	63.1296	27.4923	-1.23958	5.44669
	63.0261	27.7234	-1.23166	5.44669
	62.9764	27.9946	-1.21135	5.44669
	62.9869	28.2596	-1.20296	5.44669
	63.0081	28.5079	-1.22199	5.44669
	63.0131	28.7515	-1.24323	5.44669
	63.0076	29.0483	-1.23913	5.44669
	63.0036	29.4259	-1.21313	5.44669
	63.0038	29.7293	-1.20105	5.44669
	63.0054	29.8601	-1.22055	5.44669
	63.0059	29.9766	-1.24331	5.44669
	63.0056	30.2024	-1.24754	5.44669
	63.0053	30.4878	-1.23361	5.44669
	62.983	30.7606	-1.20145	5.44669
	62.9033	31.0072	-1.17327	5.44669
	62.7998	31.1981	-1.18551	5.44669
	62.7501	31.318	-1.22628	5.44669
	62.7606	31.4682	-1.25092	5.44669
	62.7818	31.6626	-1.24865	5.44669
	62.7868	31.8166	-1.23923	5.44669
	62.7814	31.9796	-1.23614	5.44669
	62.7773	32.1672	-1.23821	5.44669
	62.7775	32.3138	-1.24017	5.44669
	62.7791	32.5252	-1.24026	5.44669
	62.7796	32.8911	-1.2396	5.44669
	62.7793	33.2182	-1.23929	5.44669
	62.779	33.3137	-1.23939	5.44669
	62.779	33.2515	-1.23168	5.44669
	62.7791	33.1937	-1.21142	5.44669
	62.7791	33.2412	-1.20299	5.44669
	62.7568	33.437	-1.22197	5.44669
	62.6993	33.6744	-1.23534	5.44669
	62.6532	33.8298	-1.21097	5.44669
	62.6273	33.978	-1.17659	5.44669
	62.584	34.159	-1.17564	5.44669
	62.545	34.308	-1.1961	5.44669
	62.5616	34.4737	-1.21424	5.44669
	62.6298	34.6642	-1.23177	5.44669
	62.66	34.7618	-1.23539	5.44669
	62.605	34.7964	-1.21537	5.44669
	62.542	34.9334	-1.1954	5.44669
	62.5306	35.151	-1.19252	5.44669
	62.5475	35.3192	-1.19816	5.44669
	62.5585	35.4797	-1.2015	5.44669
	62.5571	35.6613	-1.20089	5.44669
	62.5526	35.7571	-1.19944	5.44669
	62.5512	35.794	-1.20693	5.44669
	62.5522	35.9327	-1.21969	5.44669
	62.5531	36.1502	-1.20808	5.44669
	62.5531	36.3176	-1.1728	5.44669
	62.5528	36.478	-1.15806	5.44669
	62.5527	36.7089	-1.18738	5.44669
	62.5527	36.9807	-1.23215	5.44669
	62.5528	37.1969	-1.25267	5.44669
	62.5528	37.3183	-1.24728	5.44669
	62.5528	37.4602	-1.23804	5.44669
	62.5528	37.6505	-1.23613	5.44669
	62.5305	37.7566	-1.23862	5.44669
	62.4507	37.7948	-1.24035	5.44669
	62.3472	37.9303	-1.24018	5.44669
	62.2975	38.1952	-1.2395	5.44669
	62.308	38.4899	-1.23927	5.44669
	62.3292	38.7034	-1.23155	5.44669
	62.3342	38.8157	-1.21141	5.44669
	62.3288	39.0038	-1.20303	5.44669
	62.3247	39.323	-1.21412	5.44669
	62.3249	39.5326	-1.20718	5.4507
	62.3265	39.5787	-1.18229	5.46104
	62.327	39.6333	-1.18721	5.46531
	62.3267	39.7063	-1.22377	5.45562
	62.3264	39.7281	-1.24927	5.4448
	62.3264	39.7621	-1.24884	5.44287
	62.3265	39.9242	-1.2399	5.44579
	62.3265	40.2015	-1.23636	5.44767
	62.3265	40.4918	-1.23805	5.44742
	62.3265	40.6991	-1.24003	5.44664
	62.3042	40.8104	-1.24025	5.44641
	62.2244	40.951	-1.23964	5.44658
	62.1209	41.1445	-1.23931	5.44674
	62.0712	41.3016	-1.23939	5.44675
	62.0817	41.4661	-1.23167	5.44669
	62.1029	41.7025	-1.21142	5.44667
	62.1079	42.0243	-1.19512	5.44668
	62.1025	42.4148	-1.19382	5.44669
	62.0984	42.7637	-1.20667	5.44669
	62.0986	43.0153	-1.22946	5.44669
	62.1002	43.2321	-1.23713	5.44669
	62.1008	43.4675	-1.20904	5.44669
	62.1004	43.6737	-1.17515	5.44669
	62.1001	43.804	-1.1836	5.44669
	62.0778	43.9531	-1.2248	5.44669
	62.0204	44.1926	-1.25099	5.44669
	61.9744	44.472	-1.2492	5.44669
	61.9485	44.6883	-1.23944	5.44669
	61.9274	44.8071	-1.22816	5.44669
	61.9459	44.9478	-1.20206	5.44669
	61.964	45.1878	-1.17545	5.44669
	61.9209	45.4705	-1.17834	5.44669
	61.8671	45.6879	-1.18976	5.44669
	61.8552	45.8061	-1.18577	5.44669
	61.8687	45.9461	-1.18668	5.44669
	61.8784	46.1368	-1.1974	5.44669
	61.8777	46.2929	-1.20299	5.44669
	61.8739	46.458	-1.20173	5.44669
	61.8726	46.6458	-1.20713	5.44669
	61.8734	46.7917	-1.21896	5.44669
	61.8742	46.9536	-1.21557	5.44669
	61.8742	47.1437	-1.20106	5.44669
	61.8517	47.2917	-1.19478	5.44669
	61.7718	47.4537	-1.20495	5.44669
	61.6683	47.643	-1.2284	5.44669
	61.6187	47.7415	-1.24516	5.44669
	61.6515	47.7276	-1.23765	5.44669
	61.7301	47.7379	-1.21182	5.44669
	61.7589	47.952	-1.20102	5.44669
	61.7219	48.3656	-1.21313	5.44669
	61.7151	48.7114	-1.21535	5.44669
	61.7284	48.847	-1.21092	5.44669
	61.6923	48.9502	-1.22385	5.44669
	61.6431	49.1197	-1.24117	5.44669
	61.6307	49.2308	-1.24547	5.44669
	61.6423	49.2784	-1.23351	5.44669
	61.6514	49.4162	-1.20215	5.44669
	61.6511	49.6294	-1.17359	5.44669
	61.6477	49.7955	-1.18541	5.44669
	61.6464	50.0059	-1.22611	5.44669
	61.6471	50.3645	-1.25089	5.44669
	61.6255	50.6888	-1.24082	5.44669
	61.5681	50.835	-1.20323	5.44669
	61.5441	50.9504	-1.17144	5.44669
	61.5979	51.1211	-1.17624	5.44669
	61.6358	51.2777	-1.19818	5.44669
	61.5891	51.4501	-1.2149	5.44669
	61.5268	51.6407	-1.22344	5.44669
	61.4904	51.7853	-1.21468	5.44669
	61.4485	51.9948	-1.20696	5.44669
	61.4138	52.3606	-1.21456	5.44669
	61.4094	52.7375	-1.20596	5.44669
	61.4192	53.0585	-1.17375	5.44669
	61.4247	53.4006	-1.15921	5.44669
	61.4235	53.6806	-1.18753	5.44669
	61.4211	53.8144	-1.23181	5.44669
	61.4204	53.9896	-1.25248	5.44669
	61.4211	54.3943	-1.24732	5.44669
	61.4215	54.9552	-1.23812	5.44669
	61.4215	55.4624	-1.23615	5.44669
	61.4213	55.7873	-1.2386	5.44669
	61.4213	55.9893	-1.24033	5.44669
	61.4213	56.1942	-1.24018	5.44669
	61.4213	56.4914	-1.23951	5.44669
	61.4213	56.9324	-1.23141	5.44669
	61.4213	57.4173	-1.21127	5.44669
	61.4213	57.774	-1.21089	5.44669
	61.399	58.0461	-1.24232	5.44669
	61.3416	58.3752	-1.25162	5.44669
	61.3178	58.7164	-1.23584	5.44669
	61.3494	58.9866	-1.24819	5.44669
	61.3298	59.1648	-1.27037	5.44669
	61.2369	59.2713	-1.26133	5.44669
	61.1711	59.4204	-1.23959	5.44669
	61.1711	59.6191	-1.23209	5.44669
	61.1937	59.7753	-1.22856	5.44669
	61.203	59.9376	-1.21272	5.44669
	61.1989	60.1242	-1.19677	5.44669
	61.1938	60.2214	-1.19405	5.44669
	61.1932	60.2572	-1.19831	5.44669
	61.1947	60.4441	-1.20102	5.44669
	61.1956	60.8375	-1.2085	5.44669
	61.1954	61.2337	-1.21979	5.44669
	61.195	61.5038	-1.21543	5.44669
	61.1949	61.6623	-1.20858	5.44669
	61.1727	61.7605	-1.22283	5.44669
	61.1153	61.9624	-1.24158	5.44669
	61.0692	62.3415	-1.246	5.44669
	61.0433	62.7267	-1.24145	5.44669
	61	63.0465	-1.23802	5.44669
	60.961	63.385	-1.2382	5.44669
	60.9553	63.7133	-1.23163	5.44669
	60.966	63.9747	-1.21182	5.44669
	60.9724	64.203	-1.20317	5.44669
	60.9713	64.4889	-1.21403	5.44669
	60.9685	64.8675	-1.21497	5.44669
	60.9678	65.1751	-1.20257	5.44669
	60.9684	65.3074	-1.18775	5.44669
	60.969	65.4721	-1.17662	5.44669
	60.969	65.8239	-1.19148	5.44669
	60.9688	66.2108	-1.21966	5.44669
	60.9687	66.4919	-1.22117	5.44669
	60.9687	66.6583	-1.20311	5.44669
	60.9688	66.7559	-1.18577	5.44669
	60.9465	66.9547	-1.17559	5.44669
	60.8667	67.3328	-1.19175	5.44669
	60.7632	67.6694	-1.22801	5.44669
	60.7135	67.8139	-1.24155	5.44669
	60.724	67.9241	-1.21924	5.44669
	60.7452	68.0933	-1.19483	5.44669
	60.7502	68.251	-1.1909	5.44669
	60.7447	68.4245	-1.20555	5.44669
	60.7407	68.6643	-1.22216	5.44669
	60.7409	68.9353	-1.21748	5.44669
	60.7424	69.1971	-1.20859	5.44669
	60.743	69.4441	-1.21424	5.44669
	60.7427	69.6884	-1.21312	5.44669
	60.7424	69.9858	-1.20959	5.44669
	60.7423	70.4128	-1.22408	5.44669
	60.7424	70.8918	-1.24175	5.44669
	60.7425	71.251	-1.24563	5.44669
	60.7425	71.477	-1.24124	5.44669
	60.7425	71.6798	-1.23019	5.44669
	60.7424	71.9676	-1.21014	5.44669
	60.7425	72.4053	-1.20298	5.44669
	60.7425	72.8923	-1.22242	5.44669
	60.7425	73.251	-1.24341	5.44669
	60.7202	73.5232	-1.23905	5.44669
	60.6404	73.9008	-1.21303	5.44669
	60.5369	74.3685	-1.20103	5.44669
	60.4872	74.7404	-1.22058	5.44669
	60.52	75.0251	-1.24333	5.44669
	60.5987	75.354	-1.24754	5.44669
	60.6274	75.6907	-1.24148	5.44669
	60.5681	76.0083	-1.22961	5.44669
	60.5039	76.4124	-1.20981	5.44669
	60.4934	76.9243	-1.20305	5.44669
	60.5112	77.4114	-1.22257	5.44669
	60.5222	77.6963	-1.24344	5.44669
	60.5205	77.8316	-1.24688	5.44669
	60.5158	78.1122	-1.23329	5.44669
	60.5145	78.5774	-1.20942	5.44669
	60.5156	79.0304	-1.20158	5.44669
	60.5165	79.4066	-1.21422	5.44669
	60.5165	79.7048	-1.21561	5.44669
	60.5162	79.9405	-1.21064	5.44669
	60.5161	80.1688	-1.22364	5.44669
	60.5161	80.4638	-1.23331	5.44669
	60.5162	80.8463	-1.20953	5.44669
	60.5162	81.2014	-1.1767	5.44669
	60.5162	81.4584	-1.18408	5.44669
	60.5162	81.6261	-1.22445	5.44669
	60.5162	81.6837	-1.2428	5.44669
	60.4939	81.7099	-1.22103	5.44669
	60.4364	81.8577	-1.203	5.44669
	60.4126	82.132	-1.21068	5.44669
	60.4665	82.4262	-1.20575	5.44669
	60.5044	82.6854	-1.18291	5.44669
	60.4353	82.9724	-1.18798	5.44669
	60.3156	83.3404	-1.22387	5.44669
	60.2555	83.6923	-1.24117	5.44669
	60.2674	84.0024	-1.22056	5.44669
	60.2928	84.3487	-1.20338	5.44669
	60.2992	84.6837	-1.21888	5.44669
	60.2927	84.9451	-1.24178	5.44669
	60.2878	85.171	-1.24749	5.44669
	60.288	85.456	-1.24201	5.44669
	60.2898	85.835	-1.22985	5.44669
	60.2905	86.1923	-1.20972	5.44669
	60.2902	86.5007	-1.20293	5.44669
	60.2898	86.8444	-1.22255	5.44669
	60.2897	87.1297	-1.24348	5.44669
	60.2899	87.2651	-1.23903	5.44669
	60.2899	87.3899	-1.213	5.44669
	60.2676	87.5684	-1.20103	5.44669
	60.2101	87.7249	-1.21271	5.4507
	60.164	87.8944	-1.20731	5.46104
	60.1604	88.1332	-1.18284	5.46531
	60.1746	88.405	-1.18739	5.45562
	60.1593	88.6675	-1.22365	5.4448
	60.1221	88.9146	-1.24915	5.44287
	60.1524	89.1094	-1.24097	5.44579
	60.2516	89.2308	-1.20391	5.44767
	60.3163	89.3802	-1.17167	5.44742
	60.2912	89.5737	-1.18397	5.44664
	60.1882	89.7277	-1.22619	5.44641
	60.076	89.8909	-1.24357	5.44658
	60.031	90.1278	-1.22073	5.44674
	60.0466	90.4012	-1.19474	5.44675
	60.0682	90.665	-1.19033	5.44669
	60.0716	90.9121	-1.18961	5.44667
	60.0653	91.1064	-1.17383	5.44668
	60.0615	91.2276	-1.16479	5.44669
	60.0621	91.377	-1.18192	5.44669
	60.0637	91.5707	-1.21048	5.44669
	60.0642	91.7739	-1.23497	5.44669
	60.0638	92.113	-1.2459	5.44669
	60.0635	92.5291	-1.23561	5.44669
	60.0635	92.7853	-1.2107	5.44669
	60.0636	92.9735	-1.20128	5.44669
	60.0636	93.2926	-1.21364	5.44669
	60.0636	93.6579	-1.21547	5.44669
	60.0636	93.9414	-1.20292	5.44669
	60.0636	94.1658	-1.18772	5.44669
	60.0636	94.4422	-1.17648	5.44669
	60.0636	94.8674	-1.18356	5.44669
	60.0636	95.4025	-1.20728	5.44669
	60.0413	95.941	-1.24096	5.44669
	59.9615	96.3945	-1.25867	5.44669
	59.858	96.7052	-1.23241	5.44669
	59.8083	96.9203	-1.19593	5.44669
	59.8188	97.1358	-1.17908	5.44669
	59.84	97.3836	-1.17539	5.44669
	59.845	97.6447	-1.19406	5.44669
	59.8396	97.949	-1.22905	5.44669
	59.8355	98.3236	-1.24117	5.44669
	59.8357	98.6721	-1.21871	5.44669
	59.8373	98.9784	-1.20261	5.44669
	59.8378	99.3244	-1.21921	5.44669
	59.8375	99.6113	-1.24219	5.44669
	59.8372	99.7466	-1.23968	5.44669
	59.8372	99.92	-1.20586	5.44669
	59.8373	100.323	-1.17295	5.44669
	59.8373	100.835	-1.17594	5.44669
	59.8373	101.216	-1.19752	5.44669
	59.8373	101.44	-1.21473	5.44669
	59.8373	101.634	-1.23147	5.44669
	59.8373	101.919	-1.25084	5.44669
	59.8373	102.309	-1.27166	5.44669
	59.815	102.671	-1.27646	5.44669
	59.7352	102.928	-1.25579	5.44669
	59.654	103.143	-1.23514	5.44669
	59.6618	103.375	-1.22434	5.44669
	59.6961	103.581	-1.20991	5.44669
	59.6634	103.712	-1.21284	5.44669
	59.6082	103.862	-1.24362	5.44669
	59.5921	104.101	-1.25147	5.44669
	59.6042	104.429	-1.21957	5.44669
	59.6372	104.822	-1.18384	5.44669
	59.6948	105.169	-1.16924	5.44669
	59.7148	105.419	-1.18983	5.44669
	59.6594	105.636	-1.2216	5.44669
	59.5998	105.872	-1.22257	5.44669
	59.59	106.078	-1.20301	5.44669
	59.6063	106.209	-1.1931	5.44669
	59.6165	106.358	-1.20356	5.44669
	59.615	106.597	-1.22841	5.44669
	59.6107	106.876	-1.24566	5.44669
	59.6095	107.142	-1.23785	5.44669
	59.6105	107.388	-1.20386	5.44669
	59.6113	107.63	-1.16489	5.44669
	59.6113	107.927	-1.15629	5.44669
	59.611	108.355	-1.18946	5.44669
	59.6109	108.883	-1.22579	5.44669
	59.611	109.418	-1.22441	5.44669
	59.611	109.872	-1.20229	5.44669
	59.611	110.185	-1.19214	5.44669
	59.611	110.449	-1.20341	5.44669
	59.611	110.84	-1.22869	5.44669
	59.611	111.366	-1.23796	5.44669
	59.611	111.912	-1.20967	5.44669
	59.5887	112.422	-1.17511	5.44669
	59.5312	112.859	-1.18336	5.44669
	59.5075	113.174	-1.21684	5.44669
	59.5613	113.494	-1.21501	5.44669
	59.5992	114.014	-1.18455	5.44669
	59.5301	114.59	-1.18537	5.44669
	59.4104	115.017	-1.22219	5.44669
	59.3503	115.394	-1.24926	5.44669
	59.3622	115.857	-1.2494	5.44669
	59.3877	116.433	-1.23227	5.44669
	59.394	117.082	-1.20023	5.44669
	59.3875	117.683	-1.17323	5.44669
	59.3826	118.232	-1.18593	5.44669
	59.3828	118.823	-1.22646	5.44669
	59.3847	119.409	-1.25085	5.44669
	59.3854	119.923	-1.24855	5.44669
	59.385	120.399	-1.23922	5.44669
	59.3846	120.884	-1.23617	5.44669
	59.3623	121.385	-1.23822	5.44669
	59.3049	121.94	-1.23229	5.44669
	59.2812	122.567	-1.20422	5.44669
	59.3128	123.118	-1.17489	5.44669
	59.3155	123.497	-1.17734	5.44669
	59.2801	123.814	-1.19741	5.44669
	59.238	124.114	-1.22206	5.44669
	59.1842	124.372	-1.25157	5.44669
	59.1466	124.559	-1.25147	5.44669
	59.1452	124.625	-1.22461	5.44669
	59.1572	124.598	-1.21081	5.44669
	59.1626	124.566	-1.20629	5.44669
	59.1606	124.562	-1.20013	5.44669
	59.1578	124.572	-1.19769	5.44669
	59.1797	124.528	-1.19864	5.44669
	59.238	124.351	-1.19199	5.44669
	59.2622	124.12	-1.17975	5.44669
	59.2083	124.01	-1.19128	5.44669
	59.1702	124.034	-1.22634	5.44669
	59.2169	124.081	-1.24889	5.44669
	59.2792	124.092	-1.24777	5.44669
	59.2933	124.08	-1.23959	5.44669
	59.2555	124.071	-1.22873	5.44669
	59.1867	124.071	-1.21012	5.44669
	59.1637	124.075	-1.20349	5.44669
	59.2219	124.076	-1.22264	5.44669
	59.2836	124.075	-1.24332	5.44669
	59.2934	124.075	-1.2468	5.44669
	59.254	124.075	-1.24117	5.44669
	59.186	124.075	-1.23761	5.44669
	59.1416	124.075	-1.23813	5.44669
	59.1425	124.075	-1.23961	5.44669
	59.1801	124.075	-1.23218	5.44669
	59.2436	124.075	-1.21155	5.44669
	59.2644	124.075	-1.20286	5.44669
	59.2072	124.075	-1.214	5.44669
	59.1467	124.075	-1.21506	5.44669
	59.137	124.075	-1.21049	5.44669
	59.1761	124.075	-1.22377	5.44669
	59.2439	124.075	-1.24129	5.44669
	59.266	124.075	-1.23768	5.44669
	59.2301	124.075	-1.20534	5.44669
	59.2261	124.075	-1.16557	5.44669
	59.2402	124.075	-1.15605	5.44669
	59.2034	124.075	-1.18125	5.44669
	59.176	124.075	-1.20544	5.44669
	59.2211	124.075	-1.20824	5.44669
	59.2789	124.124	-1.20107	5.44669
	59.2917	124.251	-1.19712	5.44669
	59.255	124.303	-1.19801	5.44669
	59.187	124.184	-1.1998	5.44669
	59.1417	124.052	-1.20023	5.44669
	59.1422	124.028	-1.20764	5.44669
	59.18	124.064	-1.22758	5.44669
	59.2437	124.087	-1.24386	5.44669
	59.2645	124.084	-1.24527	5.44669
	59.2072	124.074	-1.24033	5.44669
	59.1466	124.071	-1.22994	5.44669
	59.137	124.074	-1.21036	5.44669
	59.1538	124.026	-1.20316	5.44669
	59.1864	123.9	-1.22242	5.44669
	59.2645	123.846	-1.23547	5.44669
	59.3414	123.916	-1.21873	5.44669
	59.31	123.922	-1.20465	5.44669
	59.197	123.893	-1.21219	5.44669
	59.1271	123.927	-1.21367	5.44669
	59.1326	123.861	-1.21055	5.44669
	59.1589	123.708	-1.21642	5.44669
	59.1678	123.748	-1.20547	5.44669
	59.1845	123.931	-1.17288	5.44669
	59.2364	123.912	-1.15115	5.44669
	59.2822	123.728	-1.1596	5.44268
	59.2876	123.689	-1.19543	5.43234
	59.2521	123.793	-1.23493	5.42806
	59.1873	123.907	-1.2431	5.43775
	59.1428	124.026	-1.20955	5.44858
	59.1425	124.102	-1.17323	5.4505
	59.1574	124.101	-1.18261	5.44759
	59.1637	124.076	-1.22507	5.44571
	59.161	124.066	-1.24358	5.44595
	59.1576	124.12	-1.22114	5.44673
	59.1572	124.4	-1.20277	5.44696
	59.1582	125.178	-1.21054	5.44679
	59.1588	126.643	-1.21365	5.44663
	59.1587	128.701	-1.20325	5.44663
	59.1584	131.037	-1.18851	5.44668
	59.1583	133.272	-1.18456	5.44671
	59.1361	135.119	-1.2194	5.4467
	59.0787	136.604	-1.26395	5.44668
	59.0326	137.939	-1.26689	5.44668
	59.0067	139.221	-1.24388	5.44669
	58.9633	140.415	-1.23187	5.44669
	58.9244	141.427	-1.2348	5.44669
	58.9187	142.218	-1.24027	5.44669
	58.9294	142.857	-1.24938	5.44669
	58.9358	143.391	-1.26037	5.44669
	58.9346	143.869	-1.24744	5.44669
	58.9319	144.299	-1.21224	5.44669
	58.9311	144.573	-1.19012	5.44669
	58.9318	144.626	-1.19934	5.44669
	58.9323	144.516	-1.21989	5.44669
	58.9323	144.298	-1.21874	5.44669
	58.9321	144.024	-1.20206	5.44669
	58.9321	143.756	-1.1862	5.44669
	58.9321	143.507	-1.17615	5.44669
	58.9321	143.264	-1.18396	5.44669
	58.9321	143.067	-1.19969	5.44669
	58.9321	142.942	-1.21278	5.44669
	58.9321	142.842	-1.22988	5.44669
	58.9321	142.825	-1.24299	5.44669
	58.9321	142.9	-1.23621	5.44669
	58.9321	142.896	-1.20412	5.44669
	58.9321	142.811	-1.16558	5.44669
	58.9321	142.72	-1.15649	5.44669
	58.9321	142.604	-1.18143	5.44669
	58.9321	142.521	-1.19749	5.44669
	58.9321	142.518	-1.17999	5.44669
	58.9321	142.495	-1.15665	5.44669
	58.9321	142.331	-1.15146	5.44669
	58.9321	142.049	-1.15732	5.44669
	58.9321	141.757	-1.16158	5.44669
	58.9321	141.6	-1.16915	5.44669
	58.9321	141.666	-1.18779	5.44669
	58.9321	141.803	-1.1956	5.44669
	58.9321	141.894	-1.1848	5.44669
	58.9321	141.942	-1.19206	5.44669
	58.9321	141.89	-1.21699	5.44669
	58.9321	141.845	-1.21197	5.44669
	58.9321	141.892	-1.17535	5.44669
	58.9321	141.838	-1.14986	5.44669
	58.9321	141.636	-1.15031	5.44669
	58.9321	141.496	-1.16713	5.44669
	58.9321	141.497	-1.19883	5.44669
	58.9321	141.546	-1.23367	5.44669
	58.9321	141.565	-1.24136	5.44669
	58.9321	141.556	-1.21714	5.44669
	58.9321	141.545	-1.19402	5.44669
	58.9321	141.544	-1.18344	5.44669
	58.9321	141.547	-1.17786	5.44669
	58.9321	141.549	-1.18566	5.44669
	58.9321	141.549	-1.19193	5.44669
	58.9321	141.499	-1.18407	5.44669
	58.9321	141.372	-1.1852	5.44669
	58.9321	141.32	-1.19739	5.44669
	58.9321	141.439	-1.20351	5.44669
	58.9321	141.571	-1.19409	5.44669
	58.9321	141.595	-1.17102	5.44669
	58.9321	141.559	-1.15414	5.44669
	58.9321	141.536	-1.15361	5.44669
	58.9321	141.539	-1.15911	5.44669
	58.9321	141.499	-1.16157	5.44669
	58.9321	141.376	-1.1685	5.44669
	58.9321	141.321	-1.19539	5.44669
	58.9321	141.536	-1.22387	5.44669
	58.9321	142.119	-1.21362	5.44669
	58.9321	143.001	-1.18146	5.44669
	58.9321	143.867	-1.17669	5.44669
	58.9321	144.47	-1.1948	5.44669
	58.9321	144.847	-1.20545	5.44669
	58.9321	145.105	-1.19582	5.44669
	58.9321	145.375	-1.17105	5.44669
	58.9321	145.738	-1.15354	5.44669
	58.9321	146.045	-1.15334	5.44669
	58.9321	146.183	-1.15922	5.44669
	58.9098	146.301	-1.16958	5.44669
	58.8524	146.476	-1.19668	5.44669
	58.8063	146.584	-1.22403	5.44669
	58.8027	146.579	-1.21322	5.44669
	58.8391	146.541	-1.17337	5.44669
	58.8813	146.527	-1.14858	5.44669
	58.8679	146.535	-1.15048	5.44669
	58.8443	146.543	-1.16766	5.44669
	58.8611	146.544	-1.19112	5.44669
	58.8577	146.639	-1.19752	5.44669
	58.825	146.99	-1.17655	5.44669
	58.7862	147.545	-1.15519	5.44669
	58.7328	148.215	-1.15207	5.44669
	58.6942	149.027	-1.1581	5.44669
	58.7146	149.884	-1.16956	5.44669
	58.7842	150.615	-1.1892	5.44669
	58.8136	151.115	-1.19604	5.44669
	58.7578	151.438	-1.17661	5.44669
	58.6948	151.8	-1.16362	5.44669
	58.6836	152.293	-1.18831	5.44669
	58.7006	152.789	-1.23056	5.44669
	58.7116	153.083	-1.2438	5.44669
	58.7101	153.121	-1.2114	5.44669
	58.7056	153.096	-1.16588	5.44669
	58.7042	153.23	-1.14615	5.44669
	58.7052	153.467	-1.15213	5.44669
	58.7062	153.547	-1.16922	5.44669
	58.7062	153.352	-1.19119	5.44669
	58.7059	153.072	-1.197	5.44669
	58.7057	152.948	-1.17631	5.44669
	58.7058	152.983	-1.15528	5.44669
	58.7059	152.991	-1.15219	5.44669
	58.7059	152.826	-1.15812	5.44669
	58.7058	152.582	-1.16165	5.44669
	58.7058	152.462	-1.16102	5.44669
	58.7058	152.437	-1.1595	5.44669
	58.7058	152.312	-1.15909	5.44669
	58.7058	152.145	-1.15945	5.44669
	58.7058	152.199	-1.15976	5.44669
	58.7058	152.49	-1.15975	5.44669
	58.7058	152.921	-1.15964	5.44669
	58.7058	153.542	-1.16747	5.44669
	58.7058	154.276	-1.18778	5.44669
	58.7058	154.905	-1.19619	5.44669
	58.7058	155.338	-1.17718	5.44669
	58.7058	155.56	-1.15593	5.44669
	58.7058	155.591	-1.15216	5.44669
	58.7058	155.539	-1.15787	5.44669
	58.7058	155.509	-1.16943	5.44669
	58.7058	155.515	-1.18923	5.44669
	58.7058	155.479	-1.1961	5.44669
	58.7058	155.306	-1.17663	5.44669
	58.7058	155.075	-1.15573	5.44669
	58.7058	154.962	-1.16014	5.44669
	58.7058	154.986	-1.18614	5.44669
	58.7058	155.033	-1.19812	5.44669
	58.7058	154.996	-1.17857	5.44669
	58.7058	154.807	-1.1637	5.44669
	58.7058	154.57	-1.17977	5.44669
	58.7058	154.461	-1.2021	5.44669
	58.7058	154.487	-1.21524	5.44669
	58.7058	154.535	-1.22218	5.44669
	58.7058	154.546	-1.20616	5.44669
	58.7058	154.533	-1.17111	5.44669
	58.7058	154.524	-1.15803	5.44669
	58.7058	154.525	-1.1801	5.44669
	58.7058	154.479	-1.20426	5.44669
	58.7058	154.304	-1.21602	5.44669
	58.7058	154.075	-1.21387	5.44669
	58.7058	153.965	-1.17754	5.44669
	58.7058	153.988	-1.13453	5.44669
	58.7058	154.035	-1.13278	5.44669
	58.7058	154.046	-1.15573	5.44669
	58.7058	154.034	-1.1673	5.44669
	58.7058	154.025	-1.17207	5.44669
	58.7058	154.026	-1.18697	5.44669
	58.7058	154.029	-1.19422	5.44669
	58.7058	154.03	-1.17664	5.44669
	58.7058	154.03	-1.1564	5.44669
	58.7058	153.98	-1.15255	5.44669
	58.7058	153.853	-1.15786	5.44669
	58.7058	153.751	-1.16142	5.44669
	58.7058	153.694	-1.16102	5.44669
	58.7058	153.648	-1.16745	5.44669
	58.7058	153.787	-1.19515	5.44669
	58.7058	154.228	-1.21627	5.44669
	58.7058	154.815	-1.19353	5.44669
	58.7058	155.369	-1.16518	5.44669
	58.7058	155.859	-1.16747	5.44669
	58.7058	156.286	-1.1716	5.44669
	58.7058	156.554	-1.17142	5.44669
	58.7058	156.654	-1.18545	5.44669
	58.7058	156.771	-1.20172	5.44669
	58.7058	156.959	-1.21306	5.44669
	58.7058	157.072	-1.2214	5.44669
	58.7058	157.066	-1.20661	5.44669
	58.7058	157.073	-1.17945	5.44669
	58.7058	157.235	-1.17835	5.44669
	58.7058	157.521	-1.18834	5.44669
	58.7058	157.865	-1.1773	5.44669
	58.7058	158.296	-1.16665	5.44669
	58.7058	158.809	-1.18934	5.44669
	58.7058	159.337	-1.22204	5.44669
	58.7058	159.793	-1.21501	5.44669
	58.6835	160.109	-1.17482	5.44669
	58.6261	160.374	-1.14856	5.44669
	58.6023	160.715	-1.14996	5.44669
	58.6562	161.064	-1.16745	5.44669
	58.7163	161.382	-1.19122	5.44669
	58.7047	161.782	-1.20551	5.44669
	58.6311	162.243	-1.20472	5.44669
	58.5746	162.604	-1.1917	5.44669
	58.55	162.887	-1.16958	5.44669
	58.5333	163.219	-1.15439	5.44669
	58.5531	163.557	-1.15422	5.44669
	58.5702	163.825	-1.15928	5.44669
	58.5262	164.053	-1.16142	5.44669
	58.4724	164.336	-1.16051	5.44669
	58.4608	164.763	-1.16724	5.44669
	58.4744	165.247	-1.18737	5.44669
	58.4841	165.608	-1.18823	5.44669
	58.4833	165.883	-1.14913	5.44669
	58.4795	166.26	-1.11946	5.44669
	58.4782	166.727	-1.14249	5.44669
	58.479	167.099	-1.19758	5.44669
	58.4798	167.334	-1.23373	5.44669
	58.4798	167.537	-1.21692	5.44669
	58.4796	167.772	-1.17933	5.44669
	58.4795	167.983	-1.17463	5.44669
	58.4795	168.116	-1.18682	5.44669
	58.4796	168.264	-1.17799	5.44669
	58.4796	168.502	-1.15961	5.44669
	58.4796	168.781	-1.15341	5.44669
	58.4795	169.047	-1.15709	5.44669
	58.4795	169.293	-1.16866	5.44669
	58.4795	169.535	-1.18918	5.44669
	58.4796	169.832	-1.19636	5.44669
	58.4796	170.26	-1.18462	5.44669
	58.4795	170.788	-1.18385	5.44669
	58.4795	171.274	-1.18875	5.44669
	58.4795	171.602	-1.17551	5.44669
	58.4795	171.862	-1.16575	5.44669
	58.4795	172.196	-1.18959	5.44669
	58.4795	172.544	-1.23034	5.44669
	58.4795	172.815	-1.24325	5.44669
	58.4795	172.991	-1.21125	5.44669
	58.4795	173.096	-1.17389	5.44669
	58.4795	173.246	-1.17441	5.44669
	58.4795	173.445	-1.19654	5.44669
	58.4795	173.552	-1.207	5.44669
	58.4795	173.538	-1.20372	5.44669
	58.4795	173.496	-1.20654	5.44669
	58.4795	173.484	-1.21801	5.44669
	58.4573	173.494	-1.20751	5.44669
	58.3998	173.453	-1.18104	5.44669
	58.376	173.277	-1.18657	5.44669
	58.4299	173.046	-1.2082	5.44669
	58.4678	172.935	-1.18539	5.44669
	58.3987	172.959	-1.13979	5.44669
	58.279	173.006	-1.14005	5.44669
	58.2411	172.968	-1.18964	5.44669
	58.3328	172.78	-1.23132	5.44669
	58.4618	172.542	-1.21874	5.44669
	58.5178	172.384	-1.18095	5.44669
	58.4785	172.284	-1.17466	5.44669
	58.395	172.28	-1.18626	5.44669
	58.3664	172.409	-1.17774	5.44669
	58.4276	172.529	-1.16757	5.44669
	58.4925	172.543	-1.18169	5.44669
	58.5026	172.459	-1.19365	5.44669
	58.4845	172.264	-1.17829	5.44669
	58.4734	172.039	-1.1573	5.44669
	58.4752	171.889	-1.15234	5.44669
	58.4799	171.739	-1.15746	5.44669
	58.4812	171.555	-1.16133	5.44669
	58.4578	171.455	-1.16899	5.44669
	58.3994	171.466	-1.18781	5.44669
	58.3534	171.504	-1.19566	5.44669
	58.3501	171.516	-1.18482	5.44669
	58.3866	171.507	-1.18417	5.44669
	58.4511	171.45	-1.18882	5.44669
	58.495	171.274	-1.18329	5.44669
	58.4952	171.048	-1.18598	5.44669
	58.4805	170.94	-1.19799	5.44669
	58.452	170.963	-1.20348	5.44669
	58.3973	170.96	-1.19386	5.44669
	58.3768	170.795	-1.17093	5.44669
	58.4311	170.554	-1.15419	5.44669
	58.4903	170.387	-1.16153	5.44669
	58.5004	170.234	-1.18727	5.44669
	58.462	170.056	-1.19023	5.44669
	58.3944	169.959	-1.15	5.44669
	58.372	169.92	-1.11912	5.44669
	58.4301	169.781	-1.13416	5.44669
	58.4916	169.564	-1.16148	5.44669
	58.5013	169.446	-1.16129	5.44669
	58.4842	169.462	-1.14264	5.44669
	58.4515	169.508	-1.14923	5.44669
	58.3957	169.522	-1.17663	5.44669
	58.3764	169.511	-1.18075	5.44669
	58.4092	169.502	-1.17194	5.44669
	58.4108	169.551	-1.1824	5.44669
	58.3969	169.73	-1.19239	5.44669
	58.4345	169.911	-1.1775	5.44669
	58.4846	169.844	-1.15742	5.44669
	58.4968	169.592	-1.15266	5.44669
	58.4848	169.435	-1.16542	5.44669
	58.4756	169.447	-1.18941	5.44669
	58.476	169.556	-1.20547	5.44669
	58.4795	169.702	-1.20535	5.44669
	58.4808	169.742	-1.19198	5.44669
	58.4578	169.611	-1.16948	5.44669
	58.3996	169.477	-1.16212	5.44669
	58.3757	169.458	-1.18235	5.44669
	58.4298	169.496	-1.20374	5.44669
	58.4901	169.518	-1.21501	5.44669
	58.5008	169.514	-1.2215	5.44669
	58.4845	169.554	-1.21383	5.44669
	58.4741	169.678	-1.19943	5.44669
	58.4755	169.782	-1.18684	5.44669
	58.4798	169.841	-1.16948	5.44669
	58.4811	169.887	-1.15608	5.44669
	58.4578	169.846	-1.15497	5.44669
	58.3995	169.806	-1.16686	5.44669
	58.3534	169.901	-1.18919	5.44669
	58.3501	170.02	-1.197	5.44669
	58.3866	170.046	-1.17701	5.44669
	58.4511	170.016	-1.15557	5.44669
	58.495	169.995	-1.15206	5.44669
	58.4953	169.996	-1.16583	5.44669
	58.4805	170.005	-1.18979	5.44669
	58.4743	170.057	-1.20549	5.44669
	58.477	170.231	-1.20522	5.44669
	58.4803	170.458	-1.19979	5.44669
	58.4808	170.567	-1.19765	5.44669
	58.4575	170.544	-1.19082	5.44669
	58.3772	170.498	-1.17174	5.44669
	58.296	170.487	-1.15561	5.44669
	58.3264	170.499	-1.15396	5.44669
	58.4405	170.508	-1.15874	5.44669
	58.5113	170.556	-1.16916	5.44669
	58.5057	170.729	-1.1888	5.44669
	58.4791	170.956	-1.19602	5.44669
	58.47	171.066	-1.17674	5.44669
	58.4757	171.044	-1.15581	5.44669
	58.4813	170.997	-1.15226	5.44669
	58.4817	170.986	-1.16583	5.44669
	58.4798	170.998	-1.18972	5.44669
	58.4789	171.007	-1.19759	5.44669
	58.4792	171.056	-1.17708	5.44669
	58.4796	171.228	-1.16326	5.44669
	58.4574	171.455	-1.18012	5.44669
	58.3998	171.566	-1.19453	5.44669
	58.3537	171.543	-1.17921	5.44669
	58.3278	171.496	-1.15737	5.44669
	58.2845	171.485	-1.15204	5.44669
	58.2678	171.497	-1.15731	5.44669
	58.3419	171.457	-1.16924	5.44669
	58.4561	171.281	-1.18935	5.44669
	58.5122	171.049	-1.19622	5.44669
	58.5005	170.889	-1.17663	5.44669
	58.4766	170.638	-1.15569	5.44669
	58.4708	170.007	-1.15225	5.44669
	58.4769	169.001	-1.15799	5.44669
	58.4816	167.837	-1.16158	5.44669
	58.4813	166.569	-1.16104	5.44669
	58.4796	165.19	-1.15953	5.44669
	58.4789	163.83	-1.16697	5.44669
	58.4793	162.572	-1.1876	5.44669
	58.4797	161.357	-1.1963	5.44669
	58.4797	160.078	-1.18516	5.44669
	58.4796	158.698	-1.18409	5.44669
	58.5018	157.34	-1.19654	5.44669
	58.5593	156.082	-1.20354	5.44669
	58.5831	154.917	-1.20228	5.44669
	58.5292	153.911	-1.19929	5.44669
	58.469	153.112	-1.19063	5.44669
	58.4584	152.419	-1.17107	5.44669
	58.4968	151.709	-1.1554	5.44669
	58.5648	150.956	-1.16198	5.44669
	58.6094	150.241	-1.18704	5.44669
	58.631	149.614	-1.19784	5.44669
	58.6731	148.97	-1.17026	5.44669
	58.7131	148.232	-1.12759	5.44669
	58.7196	147.452	-1.11519	5.44669
	58.7089	146.687	-1.14023	5.44669
	58.7022	145.893	-1.16538	5.44669
	58.7032	145.025	-1.16863	5.44669
	58.706	144.176	-1.16132	5.44669
	58.7069	143.417	-1.16501	5.44669
	58.7062	142.698	-1.17828	5.44669
	58.7056	142.014	-1.1761	5.44669
	58.7056	141.437	-1.16945	5.44669
	58.7058	140.91	-1.17515	5.44669
	58.7059	140.318	-1.17325	5.44669
	58.7059	139.675	-1.16151	5.44669
	58.7058	138.982	-1.15585	5.44669
	58.7058	138.23	-1.15743	5.44669
	58.7058	137.461	-1.16794	5.44669
	58.7058	136.657	-1.18876	5.44669
	58.7058	135.736	-1.19643	5.44669
	58.7058	134.763	-1.17693	5.44669
	58.7058	133.855	-1.15574	5.44669
	58.7058	133.002	-1.16003	5.44669
	58.7058	132.197	-1.1861	5.44669
	58.7058	131.452	-1.19814	5.44669
	58.7058	130.722	-1.17859	5.44669
	58.7058	129.931	-1.15583	5.44669
	58.7058	129.002	-1.15161	5.44669
	58.7281	128.021	-1.15768	5.44669
	58.8079	127.162	-1.16955	5.44669
	58.8891	126.388	-1.18147	5.44669
	58.859	125.56	-1.16795	5.44669
	58.7673	124.72	-1.14004	5.44669
	58.7539	123.902	-1.13818	5.44669
	58.8055	122.999	-1.15598	5.44669
	58.858	122.038	-1.16548	5.44669
	58.9104	121.228	-1.16334	5.44669
	58.9437	120.623	-1.15911	5.44669
	58.9215	119.971	-1.1581	5.44669
	58.853	119.116	-1.15918	5.44669
	58.8247	118.223	-1.15999	5.44669
	58.8806	117.393	-1.15995	5.44669
	58.9432	116.553	-1.15964	5.44669
	58.9542	115.778	-1.1674	5.44669
	58.9373	115.195	-1.18775	5.44669
	58.9264	114.745	-1.1962	5.44669
	58.9279	114.294	-1.17719	5.44669
	58.9324	113.797	-1.15593	5.44669
	58.9337	113.282	-1.15215	5.44669
	58.9327	112.726	-1.15787	5.44669
	58.9318	112.053	-1.16156	5.44669
	58.9318	111.329	-1.16108	5.44669
	58.9544	110.721	-1.15955	5.44669
	59.012	110.244	-1.15909	5.44669
	59.0357	109.791	-1.15944	5.44669
	58.9818	109.302	-1.15975	5.44669
	58.9216	108.841	-1.15975	5.44669
	58.9109	108.508	-1.16752	5.44669
	58.9271	108.238	-1.18775	5.44669
	58.9376	107.901	-1.19616	5.44669
	58.9362	107.556	-1.17718	5.44669
	58.9319	107.238	-1.15594	5.44669
	58.9306	106.885	-1.16003	5.44669
	58.9539	106.551	-1.18603	5.44669
	59.0345	106.193	-1.19811	5.44669
	59.138	105.665	-1.17861	5.44669
	59.1874	105.05	-1.15585	5.44669
	59.1768	104.455	-1.15161	5.44669
	59.1556	103.8	-1.1498	5.44669
	59.1507	102.999	-1.13352	5.44669
	59.1562	102.09	-1.12464	5.44669
	59.1602	101.227	-1.14203	5.44669
	59.16	100.428	-1.16276	5.44669
	59.1584	99.5905	-1.1669	5.44669
	59.1579	98.7563	-1.16152	5.44669
	59.1582	97.9927	-1.14997	5.44669
	59.1585	97.2663	-1.13006	5.44669
	59.1585	96.5319	-1.12314	5.44669
	59.1584	95.781	-1.1505	5.44669
	59.1584	94.977	-1.19171	5.44669
	59.1584	94.0504	-1.20356	5.44669
	59.1584	93.0745	-1.17882	5.44669
	59.1584	92.2665	-1.15399	5.44669
	59.1807	91.7168	-1.15076	5.44669
	59.2382	91.2427	-1.15797	5.44669
	59.2619	90.6142	-1.16997	5.44669
	59.2304	89.8794	-1.18942	5.44669
	59.2277	89.2509	-1.19599	5.44669
	59.2631	88.72	-1.18438	5.44669
	59.3051	88.0961	-1.18388	5.44669
	59.359	87.3835	-1.18885	5.44669
	59.3743	86.7135	-1.17554	5.44669
	59.3182	86.0511	-1.15786	5.44669
	59.2824	85.3701	-1.15355	5.44669
	59.3308	84.776	-1.15777	5.44669
	59.393	84.2894	-1.16103	5.44669
	59.4065	83.8273	-1.16088	5.44669
	59.3907	83.3388	-1.16754	5.44669
	59.4018	82.7816	-1.18736	5.44669
	59.4601	82.0989	-1.19599	5.44669
	59.4883	81.3713	-1.17724	5.44669
	59.4582	80.7651	-1.15603	5.44669
	59.4546	80.2902	-1.15217	5.44669
	59.4668	79.788	-1.15784	5.44669
	59.429	79.1724	-1.16155	5.44669
	59.4019	78.5595	-1.16108	5.44669
	59.4698	78.0435	-1.15956	5.44669
	59.5851	77.6252	-1.15909	5.44669
	59.6439	77.2717	-1.15944	5.44669
	59.6329	76.8707	-1.15975	5.44669
	59.6083	76.4205	-1.15975	5.44669
	59.6021	76.0638	-1.15965	5.44669
	59.6082	75.7794	-1.1596	5.44669
	59.613	75.3959	-1.15962	5.44669
	59.6128	74.8809	-1.15964	5.44669
	59.6111	74.3359	-1.15965	5.44669
	59.6104	73.8233	-1.15964	5.44669
	59.6107	73.3841	-1.15963	5.44669
	59.6111	73.07	-1.15964	5.44669
	59.6111	72.7992	-1.15964	5.44669
	59.611	72.4063	-1.15964	5.44669
	59.611	71.9317	-1.15964	5.44669
	59.611	71.5623	-1.15964	5.44669
	59.611	71.2812	-1.15964	5.44669
	59.611	70.9036	-1.16751	5.44669
	59.611	70.39	-1.18779	5.44669
	59.611	69.8925	-1.19618	5.44669
	59.611	69.5549	-1.17717	5.44669
	59.6333	69.2949	-1.1638	5.44669
	59.6908	68.9641	-1.18819	5.44669
	59.7368	68.6178	-1.22257	5.44669
	59.7627	68.3461	-1.21564	5.4507
	59.8061	68.1199	-1.1749	5.46104
	59.8451	67.8877	-1.14837	5.46531
	59.8508	67.637	-1.14985	5.45562
	59.84	67.3807	-1.1596	5.4448
	59.8336	67.1287	-1.16311	5.44287
	59.8348	66.8313	-1.16111	5.44579
	59.8375	66.4563	-1.16689	5.44767
	59.8383	66.1543	-1.18701	5.44742
	59.8376	66.0231	-1.19607	5.44664
	59.8371	65.8568	-1.16953	5.44641
	59.8371	65.504	-1.13578	5.44658
	59.8373	65.1172	-1.15161	5.44674
	59.8374	64.7874	-1.20498	5.44675
	59.8373	64.396	-1.21933	5.44669
	59.8373	63.8938	-1.18239	5.44667
	59.8373	63.357	-1.15014	5.44668
	59.8373	62.8433	-1.14792	5.44669
	59.8373	62.3515	-1.16603	5.44669
	59.8373	61.8113	-1.19922	5.44669
	59.8596	61.1369	-1.22635	5.44669
	59.9394	60.3575	-1.2133	5.44669
	60.0429	59.5714	-1.17257	5.44669
	60.0926	58.8672	-1.14823	5.44669
	60.082	58.2566	-1.15849	5.44669
	60.0609	57.6157	-1.18813	5.44669
	60.0559	56.8735	-1.20741	5.44669
	60.0613	56.1398	-1.20661	5.44669
	60.0877	55.5998	-1.19182	5.44669
	60.1672	55.2606	-1.16896	5.44669
	60.2692	54.9069	-1.15409	5.44669
	60.3183	54.4711	-1.15431	5.44669
	60.2858	54.1037	-1.15943	5.44669
	60.1852	53.8587	-1.15358	5.44669
	60.099	53.7002	-1.12445	5.44669
	60.1121	53.6421	-1.09464	5.44669
	60.1727	53.6125	-1.10514	5.44669
	60.1973	53.4634	-1.14574	5.44669
	60.1867	53.239	-1.17094	5.44669
	60.1959	53.0723	-1.16109	5.44669
	60.2516	52.9148	-1.13131	5.44669
	60.3016	52.6847	-1.1197	5.44669
	60.3075	52.4123	-1.14074	5.44669
	60.2929	52.1956	-1.16398	5.44669
	60.2849	52.0741	-1.16	5.44669
	60.2867	51.9324	-1.13334	5.44669
	60.2903	51.7421	-1.12094	5.44669
	60.2912	51.636	-1.14054	5.44669
	60.2903	51.5978	-1.16346	5.44669
	60.2896	51.4623	-1.16772	5.44669
	60.2896	51.1974	-1.16162	5.44669
	60.2899	50.9028	-1.15759	5.44669
	60.29	50.6892	-1.15807	5.44669
	60.2899	50.5769	-1.15971	5.44669
	60.2899	50.438	-1.16022	5.44669
	60.2899	50.1964	-1.15986	5.44669
	60.2899	49.9125	-1.15952	5.44669
	60.2899	49.6951	-1.15164	5.44669
	60.3122	49.5774	-1.13147	5.44669
	60.3696	49.4376	-1.131	5.44669
	60.3934	49.2467	-1.17028	5.44669
	60.3618	49.1397	-1.19989	5.44669
	60.3814	49.1013	-1.18464	5.44669
	60.4743	48.966	-1.15769	5.44669
	60.5178	48.7013	-1.14236	5.44669
	60.438	48.4067	-1.12041	5.44669
	60.3342	48.193	-1.09695	5.44669
	60.355	48.1299	-1.09967	5.44669
	60.4732	48.1178	-1.1099	5.44669
	60.5491	47.9778	-1.10547	5.44669
	60.5442	47.751	-1.11449	5.44669
	60.5161	47.6293	-1.14575	5.44669
	60.5061	47.5976	-1.15975	5.44669
	60.512	47.4703	-1.1394	5.44669
	60.518	47.2066	-1.12352	5.44669
	60.5184	46.9095	-1.13946	5.44669
	60.5165	46.6945	-1.16208	5.44669
	60.5155	46.5825	-1.16753	5.44669
	60.5158	46.4442	-1.16202	5.44669
	60.5162	46.2519	-1.15782	5.44669
	60.5163	46.0946	-1.15803	5.44669
	60.5162	45.9295	-1.15961	5.44669
	60.5161	45.7422	-1.1602	5.44669
	60.5161	45.5965	-1.15988	5.44669
	60.5162	45.4345	-1.15167	5.44669
	60.5162	45.1951	-1.13135	5.44669
	60.5162	44.9203	-1.12307	5.44669
	60.5162	44.6568	-1.14214	5.44669
	60.5162	44.4103	-1.16337	5.44669
	60.5162	44.167	-1.15924	5.44669
	60.5162	43.9189	-1.13324	5.44669
	60.5162	43.7169	-1.12116	5.44669
	60.5385	43.5928	-1.14067	5.44669
	60.6182	43.4449	-1.16343	5.44669
	60.7218	43.2529	-1.16766	5.44669
	60.7491	43.099	-1.1616	5.44669
	60.6812	42.9354	-1.1576	5.44669
	60.6362	42.7474	-1.15809	5.44669
	60.6851	42.65	-1.15971	5.44669
	60.7507	42.6147	-1.16022	5.44669
	60.7654	42.4773	-1.15986	5.44669
	60.749	42.2106	-1.15952	5.44669
	60.737	41.9158	-1.15951	5.44669
	60.7378	41.7029	-1.15963	5.44669
	60.7425	41.6401	-1.15968	5.44669
	60.7441	41.6279	-1.15966	5.44669
	60.7431	41.4877	-1.15963	5.44669
	60.7422	41.2609	-1.15963	5.44669
	60.7421	41.1392	-1.15176	5.44669
	60.7424	41.1567	-1.13148	5.44669
	60.7426	41.2054	-1.11522	5.44669
	60.7425	41.1701	-1.11395	5.44669
	60.7424	40.9826	-1.11893	5.44669
	60.7424	40.7444	-1.12143	5.44669
	60.7425	40.6348	-1.12857	5.44669
	60.7425	40.6615	-1.14766	5.44669
	60.7425	40.6605	-1.16368	5.44669
	60.7425	40.4949	-1.16527	5.44669
	60.7425	40.2537	-1.16051	5.44669
	60.7425	40.0858	-1.15799	5.44669
	60.7425	39.9338	-1.15077	5.44669
	60.7425	39.7557	-1.13165	5.44669
	60.7425	39.6584	-1.12352	5.44669
	60.7425	39.6688	-1.14222	5.44669
	60.7425	39.6566	-1.16324	5.44669
	60.7425	39.4921	-1.16703	5.44669
	60.7425	39.2062	-1.15353	5.44669
	60.7425	38.913	-1.12959	5.44669
	60.7648	38.7076	-1.12167	5.44669
	60.8445	38.5981	-1.14218	5.44268
	60.948	38.4576	-1.16388	5.43234
	60.9977	38.2634	-1.15944	5.42806
	60.9872	38.1061	-1.13314	5.43775
	60.9437	37.9417	-1.12105	5.44858
	60.8813	37.7547	-1.14066	5.4505
	60.863	37.658	-1.16346	5.44759
	60.9209	37.6226	-1.16768	5.44169
	60.9808	37.4849	-1.1616	5.43161
	60.99	37.2673	-1.15759	5.4281
	60.9732	37.1486	-1.15808	5.43803
	60.9631	37.1149	-1.16758	5.44868
	60.9648	36.9857	-1.18051	5.45044
	60.9691	36.7219	-1.16824	5.44753
	60.9703	36.4255	-1.14051	5.4457
	60.9693	36.2108	-1.13827	5.44597
	60.9684	36.0986	-1.15586	5.44674
	60.9684	35.9602	-1.16539	5.44696
	60.9687	35.7679	-1.16335	5.44678
	60.9689	35.6598	-1.15914	5.44663
	60.9688	35.6215	-1.15811	5.44663
	60.9687	35.4866	-1.15917	5.44668
	60.9687	35.2221	-1.15212	5.44671
	60.991	34.9273	-1.13179	5.4467
	61.0485	34.7136	-1.11523	5.44668
	61.0946	34.6505	-1.10597	5.44668
	61.1205	34.6384	-1.09073	5.44669
	61.1638	34.4493	-1.0849	5.44669
	61.2028	34.0465	-1.11106	5.44669
	61.2085	33.6471	-1.15137	5.44669
	61.1978	33.3791	-1.17115	5.44669
	61.1914	33.2226	-1.16703	5.44669
	61.1925	33.1736	-1.15859	5.44669
	61.1953	33.1963	-1.15656	5.44669
	61.196	33.172	-1.15085	5.44669
	61.1954	32.9981	-1.13219	5.44669
	61.1948	32.7125	-1.12372	5.44669
	61.1948	32.4228	-1.14211	5.44669
	61.195	32.2187	-1.16313	5.44669
	61.1951	32.1578	-1.15915	5.44669
	61.1951	32.1924	-1.13329	5.44669
	61.2173	32.1774	-1.12122	5.44669
	61.2971	32.0032	-1.14068	5.44669
	61.4006	31.7633	-1.15554	5.44669
	61.4503	31.5991	-1.1395	5.44669
	61.4398	31.4481	-1.12506	5.44669
	61.3963	31.2691	-1.14007	5.44669
	61.3338	31.1219	-1.16179	5.44669
	61.2932	30.9563	-1.16719	5.44669
	61.2937	30.7652	-1.16199	5.44669
	61.3299	30.618	-1.15006	5.44669
	61.3929	30.4568	-1.12993	5.44669
	61.4363	30.2183	-1.13092	5.44669
	61.4368	29.9436	-1.17079	5.44669
	61.4224	29.7289	-1.20013	5.44669
	61.4162	29.6583	-1.18456	5.44669
	61.4188	29.6926	-1.15757	5.44669
	61.4221	29.7301	-1.15021	5.44669
	61.4225	29.7333	-1.15647	5.44669
	61.4216	29.6721	-1.16954	5.44669
	61.421	29.4899	-1.1819	5.44669
	61.4211	29.214	-1.16813	5.44669
	61.4214	28.9314	-1.13997	5.44669
	61.4214	28.6776	-1.13021	5.44669
	61.4214	28.438	-1.12781	5.44669
	61.4213	28.2433	-1.12896	5.44669
	61.4213	28.1684	-1.13795	5.44669
	61.4213	28.1939	-1.12678	5.44669
	61.4436	28.18	-1.10087	5.44669
	61.5234	28.0095	-1.10687	5.44669
	61.6269	27.7707	-1.14424	5.44669
	61.6766	27.6057	-1.1697	5.44669
	61.6438	27.454	-1.1611	5.44669
	61.5651	27.275	-1.13176	5.44669
	61.5364	27.1772	-1.11201	5.44669
	61.5957	27.1385	-1.1125	5.44669
	61.6599	26.9997	-1.12734	5.44669
	61.6704	26.7337	-1.15032	5.44669
	61.6526	26.4397	-1.16523	5.44669
	61.6416	26.2269	-1.16498	5.44669
	61.6433	26.1638	-1.15984	5.44669
	61.648	26.2006	-1.15782	5.44669
	61.6493	26.1873	-1.1588	5.44669
	61.6482	26.013	-1.15993	5.44669
	61.6473	25.7725	-1.16006	5.44669
	61.6473	25.6572	-1.16758	5.44669
	61.6476	25.6823	-1.18767	5.44669
	61.67	25.6827	-1.19611	5.44669
	61.7497	25.5183	-1.17718	5.44669
	61.8309	25.277	-1.15596	5.44669
	61.8231	25.1088	-1.15217	5.44669
	61.7888	24.9566	-1.15786	5.44669
	61.8215	24.7785	-1.16943	5.44669
	61.8767	24.6321	-1.18923	5.44669
	61.8928	24.4665	-1.1961	5.44669
	61.8807	24.226	-1.17663	5.44669
	61.87	24.0011	-1.15573	5.44669
	61.8699	23.9143	-1.15227	5.44669
	61.8736	23.8962	-1.15799	5.44669
	61.8752	23.7622	-1.16157	5.44669
	61.8969	23.4908	-1.16891	5.44669
	61.9758	23.1929	-1.18769	5.44669
	62.0792	22.9311	-1.18777	5.44669
	62.1291	22.7428	-1.14882	5.44669
	62.1187	22.6786	-1.1195	5.44669
	62.0975	22.657	-1.12687	5.44669
	62.0925	22.5134	-1.13343	5.44669
	62.0979	22.2393	-1.13246	5.44669
	62.102	21.9436	-1.14529	5.44669
	62.1018	21.7329	-1.15347	5.44669
	62.1225	21.6714	-1.13699	5.44669
	62.1794	21.6589	-1.12474	5.44669
	62.2035	21.5182	-1.14083	5.44669
	62.15	21.2913	-1.15435	5.44669
	62.0898	21.1697	-1.13107	5.44669
	62.1013	21.1873	-1.09709	5.44669
	62.1972	21.1868	-1.1038	5.44669
	62.3112	21.0247	-1.14431	5.44669
	62.3595	20.7847	-1.17082	5.44669
	62.3447	20.6654	-1.16154	5.44669
	62.3222	20.6886	-1.12367	5.44669
	62.3182	20.6896	-1.09148	5.44669
	62.3245	20.5261	-1.10409	5.44669
	62.3286	20.285	-1.14642	5.44669
	62.3281	20.1657	-1.1716	5.44669
	62.3264	20.1893	-1.16899	5.44669
	62.3259	20.2397	-1.15925	5.44669
	62.3263	20.2029	-1.15614	5.44669
	62.3266	20.0142	-1.15831	5.44669
	62.3266	19.776	-1.16032	5.44669
	62.3265	19.6669	-1.1604	5.44669
	62.3265	19.6937	-1.15971	5.44669
	62.3265	19.7418	-1.1594	5.44669
	62.3265	19.7029	-1.15951	5.44669
	62.3265	19.5141	-1.15967	5.44669
	62.3265	19.2767	-1.1597	5.44669
	62.3265	19.1679	-1.15965	5.44669
	62.3488	19.1454	-1.15962	5.44669
	62.4286	19.0174	-1.15963	5.44669
	62.5321	18.7993	-1.15964	5.44669
	62.5818	18.6769	-1.15964	5.44669
	62.5489	18.6911	-1.15964	5.44669
	62.448	18.7386	-1.15964	5.44669
	62.3618	18.704	-1.15964	5.44669
	62.3973	18.468	-1.15964	5.44669
	62.5154	18.0539	-1.15964	5.44669
	62.586	17.7157	-1.15177	5.44669
	62.579	17.6326	-1.13148	5.44669
	62.5518	17.704	-1.12309	5.44669
	62.543	17.712	-1.13423	5.44669
	62.5491	17.5343	-1.13519	5.44669
	62.5547	17.2356	-1.1227	5.44669
	62.5549	16.9418	-1.11571	5.44669
	62.553	16.6915	-1.117	5.44669
	62.5521	16.4573	-1.11999	5.44669
	62.5524	16.2636	-1.12078	5.44669
	62.5529	16.1873	-1.11217	5.44669
	62.553	16.2117	-1.09917	5.44669
	62.5528	16.1979	-1.10321	5.44669
	62.5527	16.0278	-1.12628	5.44669
	62.5751	15.7892	-1.16078	5.44669
	62.6326	15.6733	-1.17906	5.44669
	62.6786	15.6482	-1.15275	5.44669
	62.7045	15.5217	-1.12392	5.44669
	62.7479	15.3051	-1.13515	5.44669
	62.7869	15.1828	-1.16018	5.44669
	62.7925	15.1965	-1.17614	5.44669
	62.7818	15.1946	-1.19117	5.44669
	62.7754	15.0332	-1.19452	5.44669
	62.7766	14.7941	-1.17527	5.44669
	62.7793	14.6748	-1.15572	5.44669
	62.7801	14.6486	-1.15275	5.44669
	62.7794	14.5227	-1.15819	5.44669
	62.7789	14.2576	-1.16149	5.44669
	62.7789	13.9595	-1.16093	5.44669
	62.7791	13.7445	-1.15952	5.44669
	62.8014	13.6821	-1.15913	5.44669
	62.8589	13.7199	-1.15947	5.44669
	62.8826	13.7068	-1.15975	5.44669
	62.851	13.5322	-1.15187	5.44669
	62.8706	13.2915	-1.13149	5.44669
	62.9635	13.1763	-1.12306	5.44669
	63.0293	13.1523	-1.13422	5.44669
	63.0293	13.0259	-1.13519	5.44669
	63.0067	12.8582	-1.13058	5.44669
	62.9974	12.8625	-1.14387	5.44669
	63.0016	12.8795	-1.15355	5.44669
	63.0066	12.632	-1.13752	5.44669
	63.0295	12.2855	-1.12494	5.44669
	63.1078	12.0924	-1.13285	5.44669
	63.1881	11.9656	-1.13395	5.44669
	63.1582	11.8068	-1.13054	5.44669
	63.0669	11.7085	-1.1443	5.44669
	63.0759	11.7117	-1.16161	5.44669
	63.1848	11.6968	-1.15774	5.44669
	63.261	11.5338	-1.1411	5.44669
	63.2596	11.2986	-1.14198	5.44669
	63.2328	11.1815	-1.14928	5.44669
	63.2222	11.1548	-1.14432	5.44669
	63.2273	11.0771	-1.1463	5.44669
	63.2332	10.9878	-1.15781	5.44669
	63.2339	10.9183	-1.15548	5.44669
	63.232	10.8131	-1.13364	5.44669
	63.231	10.7275	-1.12267	5.44669
	63.2536	10.6693	-1.14116	5.44669
	63.3115	10.5183	-1.1631	5.44669
	63.3354	10.2542	-1.16735	5.44669
	63.2814	9.96529	-1.16159	5.44669
	63.2434	9.75391	-1.15771	5.44669
	63.3125	9.68967	-1.15813	5.44669
	63.4322	9.72548	-1.15969	5.44669
	63.4924	9.76135	-1.1602	5.44669
	63.4805	9.76333	-1.15985	5.44669
	63.455	9.75136	-1.15953	5.44669
	63.4487	9.69645	-1.15952	5.44669
	63.4551	9.52234	-1.15962	5.44669
	63.4601	9.29675	-1.15968	5.44669
	63.4598	9.18769	-1.15966	5.44669
	63.458	9.21008	-1.15963	5.44669
	63.4573	9.25631	-1.15963	5.44669
	63.4577	9.21822	-1.15963	5.44669
	63.4581	9.03042	-1.15964	5.44669
	63.4581	8.79312	-1.15964	5.44669
	63.458	8.68401	-1.15964	5.44669
	63.4579	8.66136	-1.15964	5.44669
	63.4579	8.53337	-1.15964	5.44669
	63.458	8.31533	-1.15964	5.44669
	63.458	8.19299	-1.15177	5.44669
	63.458	8.20713	-1.13148	5.44669
	63.4802	8.20543	-1.12309	5.44669
	63.56	8.04402	-1.1421	5.44669
	63.6635	7.8048	-1.16335	5.44669
	63.7132	7.6855	-1.16712	5.44669
	63.7027	7.70845	-1.1614	5.44669
	63.6815	7.75855	-1.15771	5.44669
	63.6765	7.72188	-1.1582	5.44669
	63.682	7.53331	-1.15972	5.44669
	63.686	7.29517	-1.16018	5.44669
	63.6858	7.18599	-1.15984	5.44669
	63.6843	7.21279	-1.15953	5.44669
	63.6837	7.26091	-1.15952	5.44669
	63.7063	7.27123	-1.15176	5.44669
	63.7641	7.20922	-1.12365	5.44669
	63.8102	7.0242	-1.09496	5.44669
	63.836	6.79657	-1.10555	5.44669
	63.8793	6.69053	-1.1458	5.44669
	63.9183	6.66572	-1.17082	5.44669
	63.924	6.53575	-1.16888	5.44669
	63.9133	6.31764	-1.15948	5.44669
	63.9069	6.14678	-1.15627	5.44669
	63.908	6.03446	-1.15828	5.44669
	63.9108	6.0294	-1.16027	5.44669
	63.9115	6.11343	-1.16038	5.44669
	63.9109	6.05937	-1.15973	5.44669
	63.9103	5.84486	-1.15941	5.44669
	63.9103	5.69938	-1.16738	5.44669
	63.9328	5.70284	-1.17995	5.44669
	64.0127	5.75412	-1.17595	5.44669
	64.1162	5.72488	-1.16092	5.44669
	64.1658	5.539	-1.14677	5.44669
	64.1553	5.34854	-1.13684	5.44669
	64.1341	5.36454	-1.14411	5.44669
	64.1068	5.44365	-1.15956	5.44669
	64.0548	5.37346	-1.16486	5.44669
	64.0351	5.25129	-1.16181	5.44669
	64.0887	5.21483	-1.15868	5.44669
	64.1473	5.19217	-1.15847	5.44669
	64.1575	5.04002	-1.15161	5.44669
	64.1416	4.81213	-1.13183	5.44669
	64.1315	4.69429	-1.12329	5.44669
	64.1329	4.71382	-1.14206	5.44669
	64.1371	4.71278	-1.16326	5.44669
	64.1383	4.59893	-1.16709	5.44669
	64.1374	4.48555	-1.16142	5.44669
	64.1365	4.41888	-1.15773	5.44669
	64.1365	4.32343	-1.15033	5.44669
	64.1368	4.24087	-1.13156	5.44669
	64.1369	4.22973	-1.12363	5.44669
	64.1369	4.25274	-1.1423	5.44669
	64.1591	4.26608	-1.16324	5.44669
	64.2166	4.21425	-1.167	5.44669
	64.2626	4.03244	-1.16139	5.44669
	64.2886	3.80252	-1.15775	5.44669
	64.3319	3.69439	-1.15035	5.44669
	64.3709	3.71871	-1.13156	5.44669
	64.3766	3.76541	-1.12363	5.44669
	64.3658	3.77603	-1.1423	5.44669
	64.3595	3.76382	-1.16324	5.44669
	64.3606	3.75493	-1.167	5.44669
	64.3634	3.75554	-1.15352	5.44669
	64.3641	3.75896	-1.12959	5.44669
	64.3634	3.76017	-1.1138	5.44669
	64.3629	3.75947	-1.11403	5.44669
	64.3629	3.70955	-1.12734	5.44669
	64.3631	3.53353	-1.14978	5.44669
	64.3632	3.30537	-1.165	5.44669
	64.3631	3.19591	-1.16507	5.44669
	64.3631	3.21905	-1.15996	5.44669
	64.3631	3.26573	-1.15783	5.44669
	64.3631	3.27675	-1.15877	5.44669
	64.3631	3.26473	-1.15991	5.44669
	64.3854	3.25577	-1.15219	5.44669
	64.4652	3.25629	-1.13943	5.44669
	64.5687	3.2105	-1.15113	5.44669
	64.6184	3.08496	-1.17857	5.44669
	64.6079	2.98265	-1.17302	5.44669
	64.5867	2.92477	-1.13528	5.44669
	64.5817	2.82907	-1.11739	5.44669
	64.5871	2.74329	-1.13053	5.44669
	64.5912	2.73088	-1.13567	5.44669
	64.591	2.70532	-1.12422	5.44268
	64.5894	2.59259	-1.11618	5.43234
	64.5889	2.5376	-1.12453	5.42806
	64.5892	2.65035	-1.14784	5.43775
	64.6118	2.78147	-1.16519	5.44858
	64.6916	2.75732	-1.16584	5.4505
	64.7727	2.54684	-1.16021	5.44759
	64.7426	2.29535	-1.15766	5.44571
	64.6508	2.1884	-1.15074	5.44595
	64.6598	2.2209	-1.13175	5.44673
	64.7465	2.2706	-1.12357	5.44696
	64.7431	2.27957	-1.14221	5.44679
	64.6381	2.21642	-1.15535	5.44663
	64.5838	2.03141	-1.131	5.44663
	64.6635	1.80419	-1.09671	5.44668
	64.7933	1.69831	-1.10367	5.44671
	64.8539	1.77181	-1.14439	5.4467
	64.8386	1.94448	-1.1709	5.44668
	64.8115	2.0072	-1.16942	5.44668
	64.8058	1.87632	-1.15968	5.44669
	64.813	1.73486	-1.15617	5.44669
	64.8181	1.71193	-1.1503	5.44669
	64.8177	1.75099	-1.12423	5.44669
	64.8157	1.77525	-1.09572	5.44669
	64.815	1.77148	-1.10567	5.44669
	64.8154	1.76128	-1.14558	5.44669
	64.8158	1.75834	-1.17069	5.44669
	64.8382	1.76074	-1.16891	5.44669
	64.9178	1.76279	-1.15954	5.44669
	64.9989	1.76279	-1.15629	5.44669
	64.9912	1.71288	-1.15827	5.44669
	64.9569	1.5366	-1.16025	5.44669
	64.9896	1.35753	-1.16038	5.44669
	65.0448	1.37489	-1.15186	5.44669
	65.0609	1.45051	-1.13126	5.44669
	65.0488	1.37839	-1.12296	5.44669
	65.0381	1.25664	-1.14213	5.44669
	65.0379	1.22104	-1.1634	5.44669
	65.0417	1.24778	-1.15926	5.44669
	65.0433	1.27138	-1.13323	5.44669
	65.0426	1.27172	-1.12903	5.44669
	65.0418	1.26347	-1.16882	5.44669
	65.0417	1.25989	-1.19998	5.44669
	65.0419	1.26132	-1.1852	5.44669
	65.0421	1.21401	-1.15789	5.44669
	65.042	1.08751	-1.15012	5.44669
	65.042	1.03452	-1.14845	5.44669
	65.042	1.10382	-1.13348	5.44669
	65.042	1.10986	-1.12511	5.44669
	65.042	1.08113	-1.14224	5.44669
	65.042	1.11509	-1.16268	5.44669
	65.042	1.09797	-1.16679	5.44669
	65.0643	1.07214	-1.1615	5.44669
	65.144	1.11555	-1.15	5.44669
	65.2253	1.05217	-1.12221	5.44669
	65.2175	0.897428	-1.09498	5.44669
	65.1609	0.886478	-1.10607	5.44669
	65.1361	0.941855	-1.13814	5.44669
	65.1675	0.871347	-1.14257	5.44669
	65.2375	0.757483	-1.13222	5.44669
	65.2856	0.724613	-1.13406	5.44669
	65.2856	0.749696	-1.13186	5.44669
	65.2692	0.771629	-1.12924	5.44669
	65.2625	0.771859	-1.14449	5.44669
	65.2655	0.764154	-1.16215	5.44268
	65.2692	0.760843	-1.16577	5.43234
	65.2696	0.762195	-1.15339	5.42806
	65.2685	0.763938	-1.1221	5.43775
	65.2679	0.764188	-1.08586	5.44858
	65.268	0.763673	-1.07743	5.44649
	65.2683	0.763368	-1.10971	5.43324
	65.2684	0.714234	-1.14559	5.42708
	65.2906	0.538399	-1.13648	5.43702
	65.348	0.359228	-1.10216	5.44862
	65.3941	0.425581	-1.10395	5.45078
	65.42	0.627937	-1.14256	5.44769
	65.4634	0.608291	-1.17003	5.44565
	65.4801	0.416954	-1.1697	5.4459
	65.4283	0.375375	-1.1601	5.44672
	65.3938	0.430972	-1.14837	5.44698
	65.4412	0.37145	-1.12989	5.4468
	65.5026	0.26211	-1.12363	5.44262
	65.516	0.22723	-1.14289	5.43227
	65.5006	0.249863	-1.16348	5.42806
	65.4894	0.320675	-1.16689	5.43777
	65.4903	0.448421	-1.16126	5.44859
	65.4946	0.493567	-1.15773	5.4505
	65.4961	0.371352	-1.15826	5.44758
	65.5175	0.239764	-1.15974	5.4457
	65.5741	0.217896	-1.16017	5.44596
	65.5978	0.253895	-1.15982	5.44673
	65.5665	0.325681	-1.15953	5.44696
	65.5639	0.449084	-1.15952	5.44679
	65.5993	0.492066	-1.15963	5.44663
	65.6413	0.370488	-1.1518	5.44663
	65.6951	0.289126	-1.12363	5.44668
	65.7327	0.394241	-1.09493	5.44671
	65.7341	0.482391	-1.10555	5.4467
	65.7221	0.385977	-1.14581	5.44668
	65.7166	0.24987	-1.17083	5.44668
	65.7187	0.216932	-1.16888	5.44669
	65.7214	0.249899	-1.15161	5.44669
	65.7219	0.27516	-1.12025	5.44669
	65.7211	0.273982	-1.09358	5.44669
	65.7206	0.264503	-1.10619	5.44669
	65.7207	0.260951	-1.14656	5.44669
	65.7209	0.262832	-1.16304	5.44669
	65.7209	0.264882	-1.1405	5.44669
	65.7209	0.265072	-1.12281	5.44669
	65.7208	0.264423	-1.13877	5.4507
	65.7208	0.264084	-1.16205	5.46104
	65.7209	0.264172	-1.16776	5.46531
	65.7209	0.26433	-1.15426	5.45562
	65.7209	0.264365	-1.12176	5.4448
	65.7209	0.264323	-1.09327	5.44287
	65.7432	0.264293	-1.10552	5.44579
	65.8229	0.264296	-1.14639	5.44767
	65.9264	0.264307	-1.17108	5.44742
	65.9761	0.264311	-1.16878	5.44664
	65.9656	0.264309	-1.15148	5.44641
	65.9444	0.264306	-1.1281	5.44658
	65.9394	0.264306	-1.12965	5.44674
	65.9449	0.264307	-1.17091	5.44675
	65.9489	0.264307	-1.20063	5.44669
	65.9487	0.264307	-1.17686	5.44667
	65.9472	0.264307	-1.12931	5.44668
	65.9466	0.264307	-1.11356	5.44669
	65.9469	0.264307	-1.13893	5.4507
	65.9472	0.264307	-1.16541	5.46104
	65.9473	0.264307	-1.16911	5.46531
	65.9472	0.264307	-1.15363	5.45562
	65.9471	0.264307	-1.12889	5.4448
	65.9471	0.264307	-1.12134	5.44287
	65.9472	0.215117	-1.14229	5.44579
	65.9472	0.088342	-1.15618	5.44767
	65.9472	0.03591	-1.13919	5.44742
	65.9472	0.154727	-1.1247	5.44664
	65.9472	0.287482	-1.14003	5.44641
	65.9472	0.311046	-1.1619	5.44658
[truncated: 262 more rows]
