# Supplementary material for: Design of a cosmetic glove stiffness compensation mechanism for toddler-sized hand prostheses
Source: PLoS One. 2017 Aug 11;12(8):e0183233. doi: 10.1371/journal.pone.0183233 (PMC5553851; doi:10.1371/journal.pone.0183233)
Supplement: S1 Dataset — (ZIP) [file pone.0183233.s001.zip › 01 Glove measurements/SCTglove1_3.xlsx]

## Sheet: test_glove9_3
LabVIEW Measurement
Writer_Version	2
Reader_Version	2
Separator	Tab
Decimal_Separator	.
Multi_Headings	No
X_Columns	No
Time_Pref	Absolute
Operator	localadmin
Date	2013-08-27
Time	00:10:13.462000
***End_of_Header***
Channels	4
Samples	10	10	10	10
Date	2013-08-27	2013-08-27	2013-08-27	2013-08-27
Time	00:10:41.162000	00:10:41.162000	00:10:41.162000	00:10:41.162000
Y_Unit_Label	mm	N	N	Pa
X_Dimension	Time	Time	Time	Time
X0	0	0	0	0
Delta_X	0.01	0.01	0.01	0.01
***End_of_Header***
X_Value	Voltage LVDT (Filtered)	Voltage Load Cell (Filtered)	Voltage Pinch Load Cell (Filtered)	Voltage Pressure (Filtered)	Comment
	66.5786	-0.028788	-1.16195	5.44669
	66.5431	0.168087	-1.16722	5.44669
	66.5734	0.314099	-1.16194	5.44669
	66.6279	0.317133	-1.1579	5.44669
	66.6447	0.268382	-1.15809	5.44669
	66.633	0.197991	-1.15961	5.44669
	66.6223	0.079711	-1.16017	5.44669
	66.622	0.038381	-1.15987	5.44669
	66.6257	0.109639	-1.15955	5.44669
	66.6273	0.063166	-1.15952	5.44669
	66.6044	-0.094424	-1.15962	5.44669
	66.5461	-0.112587	-1.1518	5.44669
	66.5222	-0.059219	-1.1315	5.44669
	66.5763	-0.078813	-1.12309	5.44669
	66.6366	-0.015276	-1.1421	5.44669
	66.6473	0.18024	-1.16334	5.44669
	66.631	0.314388	-1.16712	5.44669
	66.6205	0.312935	-1.16141	5.44669
	66.622	0.266521	-1.14984	5.44669
	66.6263	0.247894	-1.13004	5.44669
	66.6276	0.256637	-1.12318	5.44669
	66.6043	0.266927	-1.14265	5.44669
	66.5237	0.21894	-1.16354	5.44669
	66.4424	0.039822	-1.16701	5.44669
	66.4728	-0.190325	-1.16129	5.44669
	66.5647	-0.299516	-1.1577	5.44669
	66.578	-0.226367	-1.15824	5.44669
	66.5487	-0.003472	-1.15974	5.44669
	66.5759	0.235762	-1.15231	5.44669
	66.627	0.333152	-1.13167	5.44669
	66.6434	0.251822	-1.12298	5.44669
	66.6328	0.029694	-1.14199	5.44669
	66.6227	-0.206311	-1.15547	5.44669
	66.6222	-0.302621	-1.139	5.44669
	66.6256	-0.221986	-1.12488	5.44669
	66.6272	-0.000534	-1.14017	5.44669
	66.6044	0.235436	-1.1619	5.44669
	66.5461	0.331971	-1.1672	5.44669
	66.5222	0.251443	-1.16195	5.44669
	66.5763	0.079145	-1.15791	5.44669
	66.6366	0.019089	-1.15022	5.44669
	66.625	0.101751	-1.13145	5.44669
	66.5513	0.115908	-1.11576	5.44669
	66.517	0.036643	-1.11418	5.44669
	66.5723	-0.01043	-1.11884	5.44669
	66.6368	-0.003372	-1.1213	5.44669
	66.6488	-0.033096	-1.12855	5.44669
	66.6093	-0.154261	-1.13982	5.44669
	66.5405	-0.211268	-1.13554	5.44669
	66.4958	-0.096362	-1.12872	5.44669
	66.4745	0.03638	-1.14297	5.44669
	66.4549	0.11052	-1.1617	5.44669
	66.4946	0.202176	-1.16612	5.44669
	66.5915	0.231286	-1.16157	5.44669
	66.6519	0.066033	-1.15814	5.44669
	66.6481	-0.134856	-1.15832	5.44669
	66.6259	-0.081097	-1.15962	5.44669
	66.6181	0.172935	-1.1601	5.44669
	66.6227	0.334779	-1.15984	5.44669
	66.6275	0.32408	-1.15956	5.44669
	66.6278	0.263943	-1.15953	5.44669
	66.6263	0.193662	-1.15962	5.44669
	66.6255	0.079476	-1.15967	5.44669
	66.6257	0.039821	-1.15966	5.44669
	66.6261	0.159517	-1.15963	5.44669
	66.6039	0.288098	-1.15963	5.44669
	66.5463	0.309601	-1.15963	5.44669
	66.5225	0.225329	-1.15964	5.44669
	66.5763	0.076471	-1.15964	5.44669
	66.6365	0.0273	-1.15964	5.44669
	66.6472	0.155339	-1.15964	5.44669
	66.631	0.290798	-1.15964	5.44669
	66.6206	0.312217	-1.15964	5.44669
	66.622	0.274655	-1.15964	5.44669
	66.6263	0.251564	-1.15964	5.44669
	66.6276	0.206094	-1.15964	5.44669
	66.6043	0.089091	-1.15964	5.44669
	66.5237	-0.00976	-1.15177	5.44669
	66.4424	-0.06922	-1.12361	5.44669
	66.4728	-0.117626	-1.08707	5.44669
	66.587	-0.076864	-1.0774	5.44669
	66.6578	0.012926	-1.10927	5.44669
	66.6299	0.094029	-1.15329	5.44669
	66.5458	0.203647	-1.17259	5.44669
	66.513	0.286961	-1.16695	5.44669
	66.5725	0.244193	-1.15804	5.44669
	66.6383	0.042965	-1.14849	5.44669
	66.6493	-0.148843	-1.13067	5.44669
	66.6313	-0.078714	-1.11605	5.44669
	66.6199	0.129721	-1.11458	5.44669
	66.6216	0.11128	-1.12677	5.44669
	66.6263	-0.081713	-1.14935	5.44669
	66.6277	-0.075223	-1.16502	5.44669
	66.6266	0.156458	-1.16524	5.44669
	66.6257	0.276591	-1.16002	5.44669
	66.6257	0.150202	-1.1578	5.44669
	66.626	-0.009573	-1.15873	5.44669
	66.6261	-0.041729	-1.15991	5.44669
	66.6261	-1.52694e-05	-1.16007	5.44669
	66.626	-0.020559	-1.15972	5.44669
	66.626	-0.101012	-1.15952	5.44669
	66.626	-0.038059	-1.15956	5.44669
	66.626	0.178629	-1.15965	5.44669
	66.626	0.321818	-1.15967	5.44669
	66.626	0.26743	-1.15965	5.44669
	66.626	0.089458	-1.15963	5.44669
	66.626	0.017727	-1.15963	5.4507
	66.6037	0.146706	-1.15964	5.46104
	66.524	0.241393	-1.15177	5.46531
	66.4427	0.13923	-1.13148	5.45562
	66.4728	0.047581	-1.11522	5.4448
	66.5869	0.141479	-1.11395	5.44287
	66.6354	0.277777	-1.1268	5.44579
	66.5725	0.262498	-1.14958	5.44767
	66.522	0.053906	-1.16511	5.44742
	66.5668	-0.150766	-1.16519	5.44664
	66.6104	-0.083408	-1.15997	5.44641
	66.5692	0.128439	-1.15779	5.44658
	66.5296	0.112411	-1.15875	5.44674
	66.5489	-0.080783	-1.15992	5.44675
	66.5298	-0.124426	-1.16007	5.44669
	66.4415	-0.019843	-1.15185	5.44667
	66.3997	0.048058	-1.13136	5.44668
	66.4786	-0.008506	-1.12301	5.44669
	66.6037	-0.113099	-1.14211	5.44669
	66.6626	-0.047413	-1.16338	5.44669
	66.6259	0.129815	-1.16713	5.44669
	66.5424	0.149335	-1.1614	5.44669
	66.513	0.040357	-1.1577	5.44669
	66.5737	-0.020805	-1.1582	5.44669
	66.6165	-0.009046	-1.15972	5.44669
	66.5693	-0.031786	-1.16018	5.44669
	66.5275	-0.151696	-1.15984	5.44669
	66.5702	-0.25985	-1.15953	5.44669
	66.6099	-0.223794	-1.15952	5.44669
	66.5678	-0.065733	-1.15176	5.44669
	66.5292	0.053399	-1.12365	5.44669
	66.5715	0.10672	-1.09496	5.44669
	66.6321	0.145339	-1.09768	5.44669
	66.6471	0.053467	-1.11765	5.44669
	66.6103	-0.160423	-1.13428	5.44669
	66.5415	-0.292155	-1.15135	5.44669
	66.5182	-0.283152	-1.16319	5.44669
	66.5539	-0.185243	-1.16375	5.44669
	66.536	0.007631	-1.16005	5.44669
	66.4646	0.225747	-1.15834	5.44669
	66.4776	0.325003	-1.15895	5.44669
	66.5811	0.251967	-1.15981	5.44669
	66.6536	0.081841	-1.15208	5.44669
	66.6525	0.020032	-1.13155	5.44669
	66.6272	0.150378	-1.12301	5.44669
	66.6171	0.291303	-1.14204	5.44669
	66.6219	0.314192	-1.16335	5.44669
	66.6275	0.226112	-1.16714	5.44669
	66.6281	0.075168	-1.16141	5.44669
	66.6264	-0.022715	-1.15771	5.44669
	66.6254	-0.020508	-1.1582	5.44669
	66.6257	0.062743	-1.15972	5.44669
	66.6038	0.202739	-1.16018	5.44669
	66.5464	0.29775	-1.15984	5.44669
	66.5225	0.298233	-1.15953	5.44669
	66.5763	0.266319	-1.15952	5.44669
	66.6142	0.253041	-1.15963	5.44669
	66.5675	0.258866	-1.15968	5.44669
	66.5275	0.266031	-1.15966	5.44669
	66.5709	0.266963	-1.15963	5.44669
	66.6325	0.264807	-1.15963	5.44669
	66.6474	0.263572	-1.15963	5.44669
	66.6326	0.214631	-1.15964	5.44669
	66.6211	0.088399	-1.15964	5.44669
	66.6216	0.036106	-1.15177	5.44669
	66.6259	0.105599	-1.13148	5.44669
	66.6275	0.062282	-1.12309	5.44669
	66.6267	-0.142548	-1.1421	5.44669
	66.6258	-0.238601	-1.16335	5.44669
	66.6257	-0.111711	-1.16712	5.44669
	66.626	0.039709	-1.1614	5.44669
	66.6261	0.068186	-1.14984	5.44669
	66.6261	0.027901	-1.12217	5.44669
	66.6037	0.05035	-1.09502	5.44669
	66.5239	0.180284	-1.1061	5.44669
	66.4204	0.292741	-1.14601	5.44669
	66.3931	0.304115	-1.16284	5.44669
	66.461	0.270563	-1.14061	5.44669
	66.506	0.252728	-1.12292	5.44669
	66.4571	0.208036	-1.13878	5.44669
	66.3915	0.08949	-1.16201	5.44669
	66.3768	0.038907	-1.15987	5.44669
	66.3932	0.155575	-1.13398	5.44669
	66.4052	0.286771	-1.12125	5.44669
	66.4044	0.310447	-1.14044	5.44669
	66.3997	0.275344	-1.15543	5.44669
	66.3981	0.252482	-1.13953	5.44669
	66.399	0.206233	-1.11724	5.44669
	66.4	0.088823	-1.10405	5.44669
	66.4001	0.039269	-1.09708	5.44669
	66.3998	0.155963	-1.1131	5.44669
	66.3996	0.286806	-1.14029	5.44669
	66.3997	0.310323	-1.14096	5.44669
	66.3997	0.27528	-1.13079	5.44669
	66.3775	0.252499	-1.1419	5.44669
	66.2977	0.255453	-1.16052	5.44669
	66.1941	0.264795	-1.15813	5.44669
	66.1445	0.267658	-1.13379	5.44669
	66.155	0.216347	-1.12179	5.44669
	66.1762	0.087666	-1.14074	5.44669
	66.1812	-0.014001	-1.16324	5.44268
	66.1757	-0.0213	-1.15969	5.43234
	66.1716	0.059315	-1.13347	5.42806
	66.1719	0.201584	-1.1211	5.43775
	66.1734	0.298485	-1.13269	5.44858
	66.174	0.298951	-1.13525	5.4505
	66.1737	0.266358	-1.13114	5.44759
	66.1733	0.252803	-1.14409	5.44169
	66.1733	0.258752	-1.16131	5.43161
	66.1734	0.266068	-1.16555	5.4281
	66.1512	0.267019	-1.16147	5.43803
	66.0714	0.264817	-1.1583	5.44868
	65.9679	0.263557	-1.15055	5.45044
	65.9182	0.263812	-1.13145	5.44753
	65.9287	0.264366	-1.11564	5.4457
	65.9499	0.264508	-1.11414	5.44597
	65.9549	0.26437	-1.12673	5.44674
	65.9494	0.264262	-1.14949	5.44696
	65.9454	0.264266	-1.1651	5.44678
	65.9456	0.264306	-1.16522	5.44663
	65.9471	0.264321	-1.15998	5.44663
	65.9477	0.264314	-1.15779	5.44668
	65.9474	0.264305	-1.15087	5.44671
	65.9471	0.264304	-1.13176	5.4467
	65.947	0.264307	-1.11566	5.44668
	65.9471	0.313498	-1.11403	5.44668
	65.9472	0.440273	-1.12668	5.44669
	65.9249	0.492705	-1.1495	5.44669
	65.8674	0.373887	-1.16512	5.44669
	65.8436	0.241132	-1.16522	5.44669
	65.8975	0.217569	-1.15211	5.44669
	65.9577	0.253272	-1.12176	5.44669
	65.946	0.276346	-1.09404	5.44669
	65.8501	0.27328	-1.09797	5.44669
	65.7361	0.263787	-1.11809	5.44669
	65.6878	0.2609	-1.13436	5.44669
	65.7026	0.263065	-1.15123	5.44669
	65.7251	0.264998	-1.16311	5.44669
	65.7292	0.265038	-1.15589	5.44669
	65.7228	0.313558	-1.13193	5.44669
	65.7187	0.440038	-1.1218	5.44669
	65.7193	0.492585	-1.14141	5.44669
	65.721	0.37392	-1.16351	5.44669
	65.7215	0.290379	-1.16743	5.44669
	65.7211	0.442736	-1.16148	5.44669
	65.7207	0.70681	-1.15763	5.44669
	65.7207	0.839469	-1.15814	5.44669
	65.6986	0.813239	-1.15185	5.44669
	65.6188	0.757011	-1.13205	5.44669
	65.5153	0.693896	-1.11543	5.44669
	65.4656	0.581322	-1.10596	5.44669
	65.4761	0.539795	-1.09852	5.44669
	65.4973	0.658134	-1.11303	5.44669
	65.5023	0.786812	-1.14762	5.44669
	65.4968	0.808839	-1.16892	5.44669
	65.4928	0.773941	-1.16744	5.44669
	65.493	0.75175	-1.15955	5.44669
	65.4946	0.7549	-1.15682	5.44669
	65.4951	0.764114	-1.15849	5.44669
	65.4948	0.766854	-1.16016	5.44669
	65.4945	0.813917	-1.16026	5.44669
	65.4944	0.938828	-1.15972	5.44669
	65.4723	1.04042	-1.15945	5.44669
	65.4148	1.09823	-1.15953	5.44669
	65.3688	1.19415	-1.15966	5.44669
	65.3428	1.28005	-1.15969	5.44669
	65.3218	1.29243	-1.15965	5.44669
	65.3403	1.26875	-1.15962	5.44669
	65.3584	1.25469	-1.15963	5.44669
	65.3152	1.25726	-1.15964	5.44669
	65.2614	1.26334	-1.15964	5.44669
	65.2496	1.26498	-1.15964	5.44669
	65.263	1.2635	-1.15964	5.44669
	65.2727	1.31149	-1.15964	5.44669
	65.272	1.43829	-1.15964	5.44669
	65.2683	1.49116	-1.15964	5.44669
	65.2669	1.4217	-1.15964	5.44669
	65.2677	1.46483	-1.15964	5.44669
	65.2685	1.66957	-1.15177	5.44669
	65.2686	1.81484	-1.13148	5.44669
	65.2683	1.81477	-1.12309	5.44669
	65.2459	1.81417	-1.13423	5.44669
	65.1662	1.96961	-1.13519	5.44669
	65.0627	2.20715	-1.13057	5.44669
	65.013	2.37705	-1.14387	5.44669
	65.0235	2.53126	-1.16142	5.44669
	65.0447	2.70955	-1.16568	5.44669
	65.0497	2.80619	-1.16149	5.44669
	65.0443	2.79544	-1.15826	5.44669
	65.0402	2.75852	-1.1584	5.44669
	65.0404	2.74718	-1.15961	5.44669
	65.042	2.80479	-1.16006	5.44669
	65.0425	2.98833	-1.15983	5.44669
	65.0422	3.2169	-1.16744	5.44669
	65.0419	3.32386	-1.18769	5.44669
	65.0419	3.29953	-1.19617	5.44669
	65.042	3.30243	-1.1772	5.44669
	65.042	3.46795	-1.16382	5.44669
	65.042	3.70848	-1.18031	5.44669
	65.042	3.82686	-1.19441	5.44669
	65.042	3.85225	-1.1791	5.44669
	65.042	3.97809	-1.15737	5.44669
	65.042	4.19426	-1.15208	5.44669
	65.042	4.31658	-1.1652	5.44669
	65.0197	4.30309	-1.18952	5.44669
	64.9399	4.30508	-1.19773	5.44669
	64.8364	4.46637	-1.17721	5.44669
	64.7867	4.70545	-1.15539	5.44669
	64.7972	4.82472	-1.15192	5.44669
	64.8184	4.85101	-1.15796	5.44669
	64.8234	4.9769	-1.16169	5.44669
	64.818	5.24196	-1.16109	5.44669
	64.8139	5.49091	-1.15952	5.44669
	64.8141	5.5791	-1.15907	5.44669
	64.8157	5.58911	-1.15944	5.44669
	64.7939	5.67009	-1.15976	5.44669
	64.7362	5.76677	-1.15976	5.44669
	64.7121	5.78898	-1.15965	5.44669
	64.7659	5.81477	-1.1596	5.44669
	64.8039	5.97331	-1.15962	5.44669
	64.7572	6.20276	-1.15964	5.44669
	64.6949	6.36818	-1.15965	5.44669
	64.6585	6.52338	-1.15964	5.44669
	64.6165	6.70368	-1.15963	5.44669
	64.5819	6.84999	-1.16751	5.44669
	64.5998	6.96552	-1.18779	5.44669
	64.667	7.02983	-1.19618	5.44669
	64.6963	7.07566	-1.17717	5.44669
	64.6413	7.17987	-1.15593	5.44669
	64.5786	7.2735	-1.15216	5.44669
	64.5673	7.33537	-1.15787	5.44669
	64.5841	7.43583	-1.16156	5.44669
	64.5951	7.52219	-1.16107	5.44669
	64.5937	7.58234	-1.15955	5.44669
	64.5892	7.68467	-1.15909	5.44669
	64.5878	7.82162	-1.15944	5.44669
	64.5888	8.00846	-1.15975	5.44669
	64.5897	8.21189	-1.15975	5.44669
	64.5898	8.3074	-1.15965	5.44669
	64.5894	8.28725	-1.1596	5.44669
	64.567	8.24679	-1.15962	5.44669
	64.5096	8.2865	-1.15964	5.44669
	64.4859	8.47292	-1.15965	5.44669
	64.5398	8.70908	-1.15964	5.44669
	64.5999	8.86738	-1.15963	5.44669
	64.5883	9.01722	-1.15964	5.44669
	64.4923	9.19781	-1.15964	5.44669
	64.3784	9.29695	-1.15964	5.44669
	64.3301	9.28645	-1.15964	5.44669
	64.3449	9.24873	-1.15964	5.44669
	64.3674	9.23698	-1.15964	5.44669
	64.3714	9.2947	-1.15964	5.44669
	64.3651	9.47842	-1.15964	5.44669
	64.361	9.70704	-1.15964	5.44669
	64.3615	9.81395	-1.15964	5.44669
	64.3632	9.78958	-1.15964	5.44669
	64.3637	9.79248	-1.15964	5.44669
	64.3633	9.95802	-1.15964	5.44669
	64.3407	10.2477	-1.15964	5.44669
	64.2832	10.5421	-1.15964	5.44669
	64.2596	10.7467	-1.15964	5.44669
	64.3135	10.8061	-1.15964	5.44669
	64.3736	10.8199	-1.15964	5.44669
	64.362	10.9619	-1.15964	5.44669
	64.2661	11.1889	-1.15964	5.44669
	64.1521	11.3101	-1.15964	5.44669
	64.1038	11.3414	-1.15964	5.44669
	64.1186	11.4688	-1.15964	5.44669
	64.1411	11.6835	-1.15964	5.44669
	64.1451	11.8046	-1.15964	5.44669
	64.1388	11.8404	-1.15964	5.44669
	64.1347	11.9696	-1.15964	5.44669
	64.1352	12.1835	-1.15964	5.44669
	64.1369	12.3528	-1.15964	5.44669
	64.1374	12.5152	-1.15964	5.44669
	64.137	12.6971	-1.15964	5.44669
	64.1367	12.8416	-1.15964	5.44669
	64.1367	13.0049	-1.15964	5.44669
	64.1368	13.2453	-1.15964	5.44669
	64.1369	13.52	-1.15964	5.44669
	64.1368	13.734	-1.15964	5.44669
	64.1368	13.8044	-1.15964	5.44669
	64.1145	13.8194	-1.15964	5.44669
	64.0571	13.958	-1.15964	5.44669
	64.011	14.2324	-1.15964	5.44669
	64.0074	14.5299	-1.15964	5.44669
	64.0438	14.7905	-1.15964	5.44669
	64.086	15.0276	-1.15964	5.44669
	64.0503	15.2189	-1.15964	5.44669
	63.947	15.2932	-1.15964	5.44669
	63.8825	15.3179	-1.15964	5.44669
	63.8869	15.4592	-1.15964	5.44669
	63.9107	15.6821	-1.15964	5.44669
	63.9191	15.8509	-1.15964	5.44669
	63.914	16.0099	-1.15964	5.44669
	63.909	16.1906	-1.15964	5.44669
	63.9086	16.3357	-1.15964	5.44669
	63.9103	16.4998	-1.15964	5.44669
	63.8888	16.7402	-1.15964	5.44669
	63.8088	17.0147	-1.15964	5.44669
	63.7049	17.2286	-1.15964	5.44669
	63.6551	17.3482	-1.15964	5.44669
	63.688	17.49	-1.15964	5.44669
	63.7668	17.6811	-1.15964	5.44669
	63.7955	17.8366	-1.15964	5.44669
	63.7362	18.0014	-1.15964	5.44669
	63.6719	18.2384	-1.15964	5.44669
	63.6615	18.5113	-1.15964	5.44669
	63.6792	18.7748	-1.15964	5.44669
	63.6902	19.022	-1.15964	5.44669
	63.6662	19.2164	-1.15964	5.44669
	63.5819	19.3376	-1.15964	5.44669
	63.477	19.4871	-1.15964	5.44669
	63.4507	19.6807	-1.15964	5.44669
	63.5196	19.7855	-1.15964	5.44669
	63.5646	19.8219	-1.15964	5.44669
	63.5154	19.9572	-1.15964	5.44669
	63.4496	20.2226	-1.15964	5.44669
	63.4349	20.5175	-1.15964	5.44669
	63.4514	20.731	-1.15964	5.44669
	63.4634	20.8432	-1.15964	5.44669
	63.4626	20.9821	-1.15964	5.44669
	63.4579	21.1745	-1.15964	5.44669
	63.4563	21.3317	-1.15964	5.44669
	63.4573	21.4967	-1.15964	5.44669
	63.4582	21.684	-1.15964	5.44669
	63.4583	21.7806	-1.15964	5.44669
	63.458	21.7666	-1.15964	5.44669
	63.4578	21.7775	-1.15964	5.44669
	63.4579	21.9428	-1.15964	5.44669
	63.458	22.1803	-1.15964	5.44669
	63.458	22.2975	-1.15964	5.44669
	63.458	22.3235	-1.15964	5.44669
	63.4579	22.45	-1.15964	5.44669
	63.4579	22.7154	-1.15964	5.44669
	63.458	23.0135	-1.15964	5.44669
	63.458	23.2283	-1.15964	5.44669
	63.458	23.2907	-1.16751	5.44669
	63.458	23.2529	-1.18779	5.44669
	63.458	23.2661	-1.19618	5.44669
	63.458	23.4407	-1.17717	5.44669
	63.4357	23.6814	-1.15593	5.44669
	63.3782	23.7966	-1.15216	5.44669
	63.3544	23.8206	-1.15787	5.44669
	63.386	23.947	-1.16156	5.44669
	63.3664	24.1639	-1.16107	5.44669
	63.2736	24.2863	-1.15955	5.44669
	63.2077	24.3218	-1.15909	5.44669
	63.2077	24.4996	-1.15944	5.44669
	63.2303	24.8893	-1.15975	5.44669
	63.2396	25.238	-1.15975	5.44669
	63.2355	25.3833	-1.15965	5.44669
	63.2304	25.4896	-1.1596	5.44669
	63.2298	25.6569	-1.15962	5.44669
	63.2313	25.8152	-1.15964	5.44669
	63.2322	25.9896	-1.15965	5.44669
	63.232	26.1804	-1.15964	5.44669
	63.2316	26.3244	-1.15963	5.44669
	63.2092	26.5335	-1.15964	5.44669
	63.1296	26.8994	-1.15964	5.44669
	63.0261	27.2273	-1.15964	5.44669
	62.9987	27.3724	-1.15964	5.44669
	63.089	27.486	-1.15964	5.44669
	63.1914	27.7056	-1.15964	5.44669
	63.1663	27.9402	-1.15964	5.44669
	63.0468	28.0386	-1.15964	5.44669
	62.9719	28.058	-1.15964	5.44669
	62.9776	28.1392	-1.15964	5.44669
	63.0058	28.2819	-1.15964	5.44669
	63.0154	28.4786	-1.15964	5.44669
	63.0094	28.6842	-1.15964	5.44669
	63.0035	28.8262	-1.15964	5.44669
	63.0031	29.0294	-1.15964	5.44669
	63.0051	29.3935	-1.15964	5.44669
	63.0061	29.7227	-1.15964	5.44669
	62.9835	29.8198	-1.15964	5.44669
	62.9032	29.8067	-1.15964	5.44669
	62.7996	29.9734	-1.15964	5.44669
	62.7501	30.3758	-1.15964	5.44669
	62.7607	30.7338	-1.15964	5.44669
	62.7818	30.8785	-1.15964	5.44669
	62.7868	30.9812	-1.15964	5.44669
	62.7813	31.1472	-1.15964	5.44669
	62.7773	31.2571	-1.15964	5.44669
	62.7775	31.2562	-1.15964	5.44669
	62.7791	31.268	-1.15964	5.44669
	62.7796	31.4288	-1.15964	5.44669
	62.7793	31.6643	-1.15964	5.44669
	62.779	31.8314	-1.15964	5.44669
	62.779	31.9851	-1.15964	5.44669
	62.7791	32.1643	-1.15964	5.44669
	62.7791	32.2614	-1.15964	5.44669
	62.7791	32.2506	-1.15964	5.44669
	62.7791	32.2626	-1.15964	5.44669
	62.7791	32.4272	-1.15964	5.44669
	62.7791	32.6641	-1.15964	5.44669
	62.7791	32.8304	-1.15964	5.44669
	62.7568	32.9342	-1.15964	5.44669
	62.6993	32.9865	-1.15964	5.44669
	62.6756	33.0314	-1.15964	5.44669
	62.7294	33.1887	-1.15964	5.44669
	62.7673	33.4603	-1.15964	5.44669
	62.6982	33.7008	-1.15964	5.44669
	62.5785	33.8323	-1.15964	5.44669
	62.5184	33.9696	-1.15964	5.44669
	62.5303	34.2038	-1.15964	5.44669
	62.5558	34.4851	-1.15964	5.44669
	62.5621	34.7533	-1.15964	5.44669
	62.5556	34.9994	-1.15964	5.44669
	62.5507	35.2409	-1.15964	5.44669
	62.5509	35.4884	-1.15964	5.44669
	62.5527	35.74	-1.15964	5.44669
	62.5534	35.9912	-1.15964	5.44669
	62.5531	36.2408	-1.15964	5.44669
	62.5527	36.4898	-1.15964	5.44669
	62.5526	36.7392	-1.15964	5.44669
	62.5305	36.9889	-1.15964	5.44669
	62.4508	37.1895	-1.15964	5.44669
	62.3472	37.3123	-1.16751	5.44669
	62.2975	37.4603	-1.18779	5.44669
	62.308	37.6527	-1.19618	5.44669
	62.3292	37.8067	-1.17717	5.44669
	62.3342	37.9703	-1.15593	5.44669
	62.3288	38.1582	-1.15216	5.44669
	62.3247	38.3047	-1.15787	5.44669
	62.3249	38.4668	-1.16156	5.44669
	62.3265	38.7059	-1.16107	5.44669
	62.327	38.9806	-1.15955	5.44669
	62.3267	39.195	-1.15909	5.44669
	62.3264	39.3147	-1.15944	5.44669
	62.3264	39.4565	-1.15975	5.44669
	62.3265	39.6474	-1.15975	5.44669
	62.3265	39.803	-1.15965	5.44669
	62.3042	39.9678	-1.1596	5.44669
	62.2244	40.2048	-1.15962	5.44669
	62.1209	40.5268	-1.15964	5.44669
	62.0712	40.9172	-1.16752	5.44669
	62.0817	41.2659	-1.19566	5.44669
	62.1029	41.5175	-1.22433	5.44669
	62.1079	41.7344	-1.21371	5.44669
	62.1025	42.019	-1.17346	5.44669
	62.0761	42.4012	-1.14845	5.44669
	62.0189	42.7599	-1.15039	5.44669
	61.9967	43.0185	-1.1598	5.44669
	62.0511	43.2348	-1.163	5.44669
	62.0886	43.4675	-1.16099	5.44669
	62.0192	43.6728	-1.15901	5.44669
	61.8995	43.7544	-1.16676	5.44669
	61.8395	43.7773	-1.19558	5.44669
	61.8514	43.9644	-1.22456	5.44669
	61.8769	44.3625	-1.21384	5.44669
	61.8832	44.7606	-1.17344	5.44669
	61.8767	45.0298	-1.14839	5.44669
	61.8718	45.1872	-1.15038	5.44669
	61.872	45.2854	-1.15981	5.44669
	61.8739	45.4383	-1.16301	5.44669
	61.8746	45.6417	-1.16099	5.44669
	61.8742	45.7984	-1.15901	5.44669
	61.8738	45.9593	-1.15889	5.44669
	61.8515	46.1943	-1.15955	5.44669
	61.7941	46.4677	-1.15987	5.44669
	61.7704	46.7322	-1.15976	5.44669
	61.802	46.9795	-1.15961	5.44669
	61.7824	47.1737	-1.15958	5.44669
	61.7118	47.2948	-1.15962	5.44669
	61.7034	47.4442	-1.15965	5.44669
	61.7272	47.6379	-1.15965	5.44669
	61.696	47.7919	-1.15964	5.44669
	61.6451	47.9551	-1.15963	5.44669
	61.6303	48.1428	-1.15964	5.44669
	61.6414	48.2894	-1.15964	5.44669
	61.6512	48.5008	-1.15964	5.44669
	61.6513	48.8667	-1.15964	5.44669
	61.6479	49.1937	-1.15964	5.44669
	61.6464	49.2893	-1.15964	5.44669
	61.647	49.2271	-1.15964	5.44669
	61.6478	49.2185	-1.15964	5.44669
	61.6479	49.4419	-1.15964	5.44669
	61.6477	49.8661	-1.15964	5.44669
	61.6475	50.213	-1.15964	5.44669
	61.6253	50.3453	-1.15964	5.44669
	61.5456	50.4468	-1.15964	5.44669
	61.4644	50.6167	-1.15964	5.44669
	61.4944	50.7778	-1.15964	5.44669
	61.5862	50.9524	-1.15964	5.44669
	61.5773	51.1424	-1.15964	5.44669
	61.4682	51.2859	-1.15964	5.44669
	61.3919	51.4459	-1.15964	5.44669
	61.3934	51.6361	-1.15964	5.44669
	61.4202	51.7848	-1.15964	5.44669
	61.4308	51.947	-1.15964	5.44669
	61.4257	52.1362	-1.15964	5.44669
	61.4198	52.2838	-1.15964	5.44669
	61.4191	52.4458	-1.15964	5.44669
	61.421	52.6846	-1.15964	5.44669
	61.422	52.9591	-1.15964	5.44669
	61.4217	53.2227	-1.15964	5.44669
	61.4213	53.4693	-1.15964	5.44669
	61.4212	53.6635	-1.15964	5.44669
	61.4213	53.7848	-1.15964	5.44669
	61.4214	53.9836	-1.15964	5.44669
	61.4214	54.3532	-1.15964	5.44669
	61.4213	54.7355	-1.15964	5.44669
	61.4213	55.0574	-1.15964	5.44669
	61.4213	55.398	-1.15964	5.44669
	61.4213	55.677	-1.15964	5.44669
	61.4213	55.811	-1.15964	5.44669
	61.4213	55.9374	-1.15964	5.44669
	61.4213	56.1663	-1.15964	5.44669
	61.4213	56.4986	-1.15964	5.44669
	61.4213	56.8961	-1.15177	5.44669
	61.399	57.2443	-1.13148	5.44669
	61.3193	57.493	-1.12309	5.44669
	61.2157	57.6597	-1.1421	5.44669
	61.1884	57.7198	-1.16335	5.44669
	61.2563	57.7966	-1.16712	5.44669
	61.3236	58.1201	-1.1614	5.44669
	61.3322	58.573	-1.15771	5.44669
	61.2903	58.8006	-1.1582	5.44669
	61.2217	58.7593	-1.15972	5.44669
	61.178	58.714	-1.16018	5.44669
	61.1793	58.8658	-1.15984	5.44268
	61.1947	59.1177	-1.15953	5.43234
	61.2005	59.2457	-1.15952	5.42806
	61.1975	59.2711	-1.15963	5.43775
	61.1941	59.3935	-1.15968	5.44858
	61.1938	59.6082	-1.15966	5.4505
	61.1948	59.7312	-1.15963	5.44759
	61.1954	59.7185	-1.15963	5.44571
	61.1953	59.6714	-1.15963	5.44595
	61.195	59.7056	-1.15964	5.44673
	61.1949	59.8922	-1.15964	5.44696
	61.195	60.1795	-1.15964	5.44679
	61.1728	60.4653	-1.15964	5.44663
	61.1153	60.7164	-1.15964	5.44663
	61.0915	60.9045	-1.15964	5.44668
	61.1454	60.9725	-1.15964	5.44671
	61.1832	60.9957	-1.15964	5.4467
	61.1142	61.1386	-1.15964	5.44668
	60.9945	61.4119	-1.15964	5.44668
	60.9343	61.6583	-1.15964	5.44669
	60.9685	61.7424	-1.15964	5.44669
	61.0515	61.7025	-1.15964	5.44669
	61.0816	61.6578	-1.15964	5.44669
	61.0213	61.6536	-1.15964	5.44669
	60.9561	61.717	-1.15964	5.44669
	60.9457	61.9004	-1.15964	5.44669
	60.9637	62.1268	-1.15964	5.44669
	60.9749	62.2822	-1.15964	5.44669
	60.9731	62.4342	-1.15964	5.44669
	60.9684	62.6659	-1.15964	5.44669
	60.9671	62.9411	-1.15964	5.44669
	60.9682	63.2075	-1.15964	5.44669
	60.9691	63.455	-1.15964	5.4507
	60.9691	63.6486	-1.15964	5.46104
	60.9688	63.7201	-1.15964	5.46531
	60.9686	63.6937	-1.15964	5.45562
	60.9687	63.7084	-1.15964	5.4448
	60.9688	63.8796	-1.15964	5.44287
	60.9688	64.1183	-1.15964	5.44579
	60.9688	64.2339	-1.15964	5.44767
	60.9687	64.2588	-1.15964	5.44742
	60.9687	64.3854	-1.15964	5.44664
	60.9688	64.6021	-1.15964	5.44641
	60.9688	64.7735	-1.15964	5.44658
	60.9688	64.9358	-1.15964	5.44674
	60.9688	65.1169	-1.15964	5.44675
	60.9688	65.2119	-1.15964	5.44669
	60.9688	65.2486	-1.15964	5.44667
	60.9688	65.3875	-1.15964	5.44668
	60.9688	65.6051	-1.15964	5.44669
	60.9465	65.7726	-1.15177	5.44669
	60.889	65.9329	-1.13148	5.44669
	60.8429	66.1638	-1.12309	5.44669
	60.817	66.4356	-1.1421	5.44669
	60.796	66.6518	-1.16335	5.44669
	60.8144	66.7733	-1.16712	5.44669
	60.8325	66.9151	-1.1614	5.44669
	60.7894	67.1055	-1.15771	5.44669
	60.7356	67.2608	-1.1582	5.44669
	60.7238	67.4257	-1.15972	5.44669
	60.7372	67.6628	-1.16018	5.44669
	60.7469	67.9357	-1.15984	5.44669
	60.7462	68.1992	-1.15166	5.44669
	60.7424	68.4955	-1.13136	5.44669
	60.7411	68.9151	-1.11521	5.44669
	60.7419	69.3915	-1.11399	5.44669
	60.7427	69.7521	-1.12682	5.44669
	60.7428	70.029	-1.14958	5.44669
	60.7425	70.3586	-1.1651	5.44669
	60.7424	70.6984	-1.16519	5.44669
	60.7424	71.017	-1.15997	5.44669
	60.7425	71.3713	-1.1578	5.44669
	60.7425	71.6573	-1.15875	5.44669
	60.7425	71.7893	-1.15992	5.44669
	60.7425	71.9124	-1.16007	5.44669
	60.7425	72.1406	-1.15972	5.44669
	60.7425	72.4738	-1.15952	5.44669
	60.7425	72.872	-1.15956	5.44669
	60.7425	73.2201	-1.15965	5.44669
	60.7425	73.4686	-1.15967	5.44669
	60.7202	73.6844	-1.15965	5.44669
	60.6404	73.9697	-1.15963	5.44669
	60.5592	74.3525	-1.15963	5.44669
	60.567	74.7112	-1.15964	5.44669
	60.6012	75.0188	-1.15964	5.44669
	60.5686	75.3618	-1.15964	5.44669
	60.5134	75.6962	-1.15964	5.44669
	60.4973	76.0078	-1.15964	5.44669
	60.5094	76.3611	-1.15964	5.44669
	60.5201	76.6984	-1.15964	5.44669
	60.5202	77.0075	-1.15964	5.44669
	60.5165	77.3588	-1.15964	5.44669
	60.5149	77.6961	-1.15964	5.44669
	60.5155	78.006	-1.15964	5.44669
	60.5164	78.4067	-1.15964	5.44669
	60.5165	78.9198	-1.15964	5.44669
	60.5162	79.4579	-1.15964	5.44669
	60.5161	79.9682	-1.15964	5.44669
	60.5161	80.4582	-1.15964	5.44669
	60.5162	80.9497	-1.15964	5.44669
	60.5162	81.3997	-1.15964	5.44669
	60.5162	81.6766	-1.15964	5.44669
	60.5162	81.7726	-1.15964	5.44669
	60.4939	81.9334	-1.15964	5.44669
	60.4141	82.2964	-1.15964	5.44669
	60.3106	82.6403	-1.15964	5.44669
	60.2609	82.7931	-1.15964	5.44669
	60.2714	82.9043	-1.15964	5.44669
	60.2926	83.1201	-1.15964	5.44669
	60.2976	83.4032	-1.15964	5.44669
	60.2921	83.6786	-1.15964	5.44669
	60.2881	83.927	-1.15964	5.44669
	60.2883	84.167	-1.15964	5.44669
	60.2899	84.413	-1.15964	5.44669
	60.2904	84.6645	-1.15964	5.44669
	60.2901	84.9654	-1.15964	5.44669
	60.2898	85.3912	-1.15964	5.44669
	60.2898	85.9178	-1.16751	5.44669
	60.2899	86.4526	-1.19566	5.44669
	60.2676	86.9567	-1.23221	5.44669
	60.1878	87.3961	-1.25761	5.44669
	60.1066	87.664	-1.2978	5.44669
	60.1144	87.7108	-1.37531	5.44669
	60.1487	87.6496	-1.4124	5.44669
	60.1383	87.6096	-1.30106	5.44669
	60.1629	87.6642	-1.05235	5.44669
	60.228	87.8567	-0.784684	5.44669
	60.21	88.0901	-0.602875	5.44669
	60.1066	88.2451	-0.53386	5.44669
	60.0582	88.4437	-0.547766	5.44669
	60.1175	88.8504	-0.582539	5.44669
	60.1663	89.3545	-0.577118	5.44669
	60.1221	89.7311	-0.536494	5.44669
	60.0571	90.0047	-0.517287	5.44669
	60.0409	90.3765	-0.546643	5.44669
	60.0565	90.8412	-0.593014	5.44669
	60.0687	91.214	-0.614189	5.44669
	60.0682	91.4509	-0.608506	5.44669
	60.0637	91.6533	-0.598905	5.44669
	60.062	91.888	-0.604822	5.44669
	60.0629	92.1482	-0.63558	5.44669
	60.0639	92.4076	-0.689652	5.44669
	60.0417	92.6575	-0.779061	5.44669
	59.9616	92.953	-0.896174	5.44669
	59.8579	93.3279	-0.968463	5.44669
	59.8306	93.6796	-0.957957	5.44669
	59.9209	93.938	-0.920124	5.44669
	60.0456	94.1566	-0.906787	5.44669
	60.078	94.4396	-0.914454	5.44669
	59.9823	94.8696	-0.922375	5.44669
	59.8535	95.3551	-0.922963	5.44669
	59.799	95.7159	-0.920393	5.44669
	59.8166	95.9403	-0.95059	5.44669
	59.8424	96.1418	-1.06359	5.44669
	59.8468	96.3805	-1.20251	5.44669
	59.8395	96.6427	-1.23674	5.44669
	59.8348	96.9015	-1.15704	5.44669
	59.8355	97.1505	-1.08081	5.44669
	59.8374	97.3966	-1.09596	5.44669
	59.838	97.6449	-1.17172	5.44669
	59.8375	97.8953	-1.20478	5.44669
	59.8372	98.1456	-1.1534	5.44669
	59.8371	98.3953	-1.08258	5.44669
	59.8373	98.6447	-1.05737	5.44669
	59.8373	98.9434	-1.06978	5.44669
	59.8373	99.3198	-1.0836	5.44669
	59.8373	99.6219	-1.08492	5.44669
	59.8373	99.7527	-1.08055	5.44669
	59.815	99.8696	-1.08613	5.44268
	59.7575	100.096	-1.107	5.43234
	59.7338	100.43	-1.12432	5.42806
	59.7876	100.879	-1.1337	5.43775
	59.8478	101.354	-1.14873	5.44858
	59.8362	101.703	-1.15442	5.4505
	59.7625	101.927	-1.12828	5.44759
	59.706	102.132	-1.08803	5.44571
	59.6815	102.373	-1.06827	5.44595
	59.6425	102.634	-1.07237	5.44673
	59.6048	102.941	-1.0808	5.44696
	59.5981	103.317	-1.07496	5.44679
	59.608	103.665	-1.05252	5.44663
	59.6143	103.921	-1.03463	5.44663
	59.6135	104.091	-1.03344	5.44668
	59.6109	104.199	-1.04691	5.44671
	59.6101	104.352	-1.06992	5.4467
	59.6107	104.601	-1.08533	5.44668
	59.6112	104.883	-1.09314	5.44668
	59.6112	105.146	-1.11606	5.44669
	59.611	105.39	-1.15835	5.44669
	59.6109	105.632	-1.20501	5.44669
	59.611	105.881	-1.23901	5.44669
	59.611	106.133	-1.25708	5.44669
	59.611	106.384	-1.27154	5.44669
	59.611	106.633	-1.27418	5.44669
	59.611	106.882	-1.26275	5.44669
	59.611	107.131	-1.2716	5.44669
	59.611	107.381	-1.30528	5.44669
	59.611	107.631	-1.32822	5.44669
	59.611	107.93	-1.32776	5.44669
	59.611	108.355	-1.31971	5.44669
	59.611	108.882	-1.31655	5.44669
	59.611	109.418	-1.31809	5.44669
	59.611	109.922	-1.31987	5.44669
	59.5887	110.41	-1.32006	5.44669
	59.5089	110.903	-1.31951	5.44669
	59.4277	111.404	-1.31921	5.44669
	59.4578	111.856	-1.31928	5.44669
	59.5718	112.23	-1.31154	5.44669
	59.6427	112.626	-1.29129	5.44669
	59.6149	113.068	-1.28287	5.44669
	59.5308	113.472	-1.30185	5.44669
	59.4757	113.885	-1.3231	5.44669
	59.4554	114.372	-1.32688	5.44669
	59.4177	114.895	-1.32117	5.44669
	59.379	115.408	-1.31747	5.44669
	59.3715	115.905	-1.31796	5.44669
	59.3813	116.398	-1.31948	5.44669
	59.388	116.895	-1.31994	5.44669
	59.3873	117.347	-1.3196	5.44669
	59.3846	117.671	-1.31929	5.44669
	59.3838	117.942	-1.31928	5.44669
	59.3843	118.331	-1.31939	5.44669
	59.3849	118.854	-1.31944	5.44669
	59.3849	119.351	-1.31155	5.44669
	59.3847	119.685	-1.28337	5.44669
	59.3846	119.944	-1.25469	5.44669
	59.3624	120.275	-1.26532	5.44669
	59.305	120.622	-1.29771	5.44669
	59.2812	120.894	-1.30243	5.44669
	59.335	121.12	-1.2921	5.44669
	59.3952	121.401	-1.3017	5.44669
	59.3836	121.828	-1.31974	5.44669
	59.2877	122.362	-1.32553	5.44669
	59.1737	122.899	-1.32179	5.44669
	59.1254	123.353	-1.31822	5.44669
	59.1402	123.664	-1.31805	5.44669
	59.1627	123.879	-1.31925	5.44669
	59.1667	124.095	-1.31982	5.44669
	59.1604	124.392	-1.31963	5.44669
	59.1563	124.779	-1.31934	5.44669
	59.1568	125.136	-1.3193	5.44669
	59.1585	125.392	-1.31937	5.44669
	59.159	125.558	-1.31943	5.44669
	59.1586	125.616	-1.31942	5.44669
	59.1583	125.643	-1.3194	5.44669
	59.1583	125.84	-1.31152	5.44669
	59.1584	126.29	-1.28337	5.44669
	59.1585	126.862	-1.2547	5.44669
	59.1584	127.406	-1.26532	5.44669
	59.1584	127.899	-1.30557	5.44669
	59.1584	128.379	-1.33058	5.44669
	59.1584	128.872	-1.32864	5.44669
	59.1584	129.376	-1.31137	5.44669
	59.1584	129.879	-1.28001	5.44669
	59.1584	130.378	-1.24548	5.44669
	59.1584	130.876	-1.22992	5.44669
	59.1584	131.326	-1.23375	5.4507
	59.1584	131.649	-1.24057	5.46104
	59.1584	131.871	-1.24202	5.46531
	59.1584	132.085	-1.24019	5.45562
	59.1584	132.33	-1.23891	5.4448
	59.1584	132.59	-1.23902	5.44287
	59.1584	132.895	-1.23953	5.44579
	59.1584	133.27	-1.2397	5.44767
	59.1584	133.57	-1.23959	5.44742
	59.1584	133.7	-1.23948	5.44664
	59.1361	133.817	-1.23948	5.44641
	59.0787	134.044	-1.23951	5.44658
	59.0326	134.378	-1.23953	5.44674
	59.0067	134.778	-1.23952	5.44675
	58.9633	135.126	-1.23952	5.44669
	58.9244	135.374	-1.23951	5.44667
	58.941	135.59	-1.23952	5.44668
	59.0092	135.924	-1.23952	5.44669
	59.0616	136.532	-1.23952	5.44669
	59.0641	137.295	-1.23952	5.44669
	59.0249	137.941	-1.23952	5.44669
	58.9596	138.419	-1.23952	5.44669
	58.9163	138.909	-1.23952	5.44669
	58.9166	139.567	-1.23952	5.44669
	58.9314	140.309	-1.23952	5.44669
	58.9374	140.929	-1.23952	5.44669
	58.9346	141.405	-1.23952	5.44669
	58.9313	141.854	-1.23952	5.44669
	58.9309	142.34	-1.23952	5.44669
	58.9319	142.852	-1.23952	5.44669
	58.9325	143.361	-1.23952	5.44669
	58.9324	143.86	-1.23952	5.44669
	58.9321	144.356	-1.23952	5.44669
	58.932	144.854	-1.23952	5.44669
	58.9321	145.353	-1.23952	5.44669
	58.9322	145.854	-1.23952	5.44669
	58.9322	146.304	-1.23952	5.44669
	58.9321	146.627	-1.23952	5.44669
	58.9321	146.848	-1.23952	5.44669
	58.9321	147.062	-1.23952	5.44669
	58.9321	147.307	-1.23952	5.44669
	58.9321	147.567	-1.23952	5.44669
	58.9321	147.823	-1.23952	5.44669
	58.9098	148.071	-1.23952	5.44669
	58.8301	148.318	-1.23952	5.44669
	58.7265	148.567	-1.23952	5.44669
	58.6769	148.818	-1.23952	5.44669
	58.6874	149.068	-1.23952	5.44669
	58.7086	149.317	-1.23952	5.44669
	58.7136	149.518	-1.23952	5.44669
	58.7081	149.64	-1.23952	5.44669
	58.704	149.838	-1.23952	5.44669
	58.7043	150.255	-1.23952	5.44669
	58.7058	150.764	-1.23952	5.44669
	58.7064	151.139	-1.23952	5.44669
	58.7061	151.361	-1.23952	5.44669
	58.7057	151.556	-1.23952	5.44669
	58.7057	151.843	-1.23952	5.44669
	58.7058	152.282	-1.23952	5.44669
	58.7059	152.771	-1.23952	5.44669
	58.7059	153.129	-1.23952	5.44669
	58.7058	153.401	-1.23952	5.44669
	58.7058	153.729	-1.23952	5.44669
	58.7058	154.07	-1.23952	5.44669
	58.7058	154.39	-1.23952	5.44669
	58.7058	154.744	-1.23952	5.44669
	58.7058	155.03	-1.23952	5.44669
	58.7058	155.162	-1.23952	5.44669
	58.7058	155.334	-1.23952	5.44669
	58.7058	155.689	-1.23952	5.44669
	58.7058	156.075	-1.23952	5.44669
	58.7058	156.403	-1.23952	5.44669
	58.7058	156.745	-1.23952	5.44669
	58.7058	157.072	-1.23952	5.44669
	58.7058	157.331	-1.23952	5.44669
	58.7058	157.51	-1.23952	5.44669
	58.7058	157.621	-1.23952	5.44669
	58.7058	157.82	-1.23952	5.44669
	58.7058	158.194	-1.23952	5.44669
	58.7058	158.529	-1.23952	5.44669
	58.7058	158.625	-1.23952	5.44669
	58.7058	158.609	-1.23952	5.44669
	58.7058	158.726	-1.23952	5.44669
	58.7058	158.953	-1.23952	5.44669
	58.7058	159.133	-1.23952	5.44669
	58.7058	159.294	-1.23952	5.44669
	58.7058	159.473	-1.23952	5.44669
	58.7058	159.616	-1.23952	5.44669
	58.7058	159.829	-1.23952	5.44669
	58.7058	160.246	-1.23952	5.44669
	58.7058	160.749	-1.23952	5.44669
	58.7058	161.122	-1.23952	5.44669
	58.6835	161.394	-1.23952	5.44669
	58.6038	161.767	-1.23952	5.44669
	58.5003	162.232	-1.23952	5.44669
	58.4506	162.605	-1.23952	5.44669
	58.4611	162.842	-1.23952	5.44669
	58.4823	162.995	-1.23952	5.44669
	58.5096	163.103	-1.23952	5.44669
	58.5616	163.212	-1.23165	5.44669
	58.6036	163.238	-1.21136	5.44669
	58.6074	163.115	-1.20297	5.44669
	58.5726	162.99	-1.22198	5.44669
	58.5086	162.922	-1.24323	5.44669
	58.4643	162.781	-1.247	5.44669
	58.4637	162.623	-1.24128	5.44669
	58.4785	162.686	-1.23759	5.44669
	58.4848	162.977	-1.23808	5.44669
	58.4821	163.307	-1.2396	5.44669
	58.4788	163.575	-1.24006	5.44268
	58.4783	163.852	-1.23972	5.43234
	58.4793	164.263	-1.23941	5.42405
	58.4799	164.84	-1.2394	5.4234
	58.4798	165.557	-1.23951	5.42995
	58.4795	166.292	-1.23955	5.44156
	58.4795	166.889	-1.23954	5.44948
	58.4795	167.406	-1.23951	5.44952
	58.4796	168.036	-1.23951	5.44686
	58.4796	168.706	-1.23952	5.44575
	58.4796	169.152	-1.23952	5.44623
	58.4795	169.359	-1.23952	5.44683
	58.4795	169.525	-1.23952	5.44691
	58.4796	169.755	-1.23952	5.44673
	58.4796	169.977	-1.23952	5.44663
	58.4795	170.067	-1.23952	5.44665
	58.4795	170.038	-1.23952	5.44669
	58.4795	169.996	-1.23952	5.4467
	58.4795	169.989	-1.23952	5.44669
	58.4795	170.05	-1.23952	5.44668
	58.4795	170.234	-1.23952	5.44668
	58.4795	170.51	-1.23952	5.44669
	58.4573	170.793	-1.23952	5.44669
	58.3998	171.046	-1.23952	5.44669
	58.376	171.335	-1.23952	5.44669
	58.4299	171.755	-1.23165	5.44669
	58.4678	172.332	-1.21136	5.44669
	58.3987	172.997	-1.20297	5.44669
	58.279	173.554	-1.22198	5.44669
	58.2188	173.923	-1.24323	5.44669
	58.2307	174.234	-1.247	5.44669
	58.2562	174.485	-1.24128	5.44268
	58.2625	174.57	-1.23759	5.43234
	58.2561	174.53	-1.23808	5.42806
	58.2512	174.436	-1.2396	5.43775
	58.2514	174.207	-1.24006	5.44858
	58.2532	173.816	-1.23972	5.4505
	58.2539	173.486	-1.23941	5.44759
	58.2535	173.397	-1.2394	5.44571
	58.2531	173.464	-1.23951	5.44595
	58.2754	173.472	-1.23955	5.44673
	58.333	173.345	-1.23954	5.44696
	58.3568	173.223	-1.23164	5.44679
	58.303	173.157	-1.21135	5.44663
	58.2427	173.065	-1.20297	5.44663
	58.2321	172.984	-1.22199	5.44668
	58.2483	172.972	-1.24323	5.44671
	58.2587	172.994	-1.247	5.4467
	58.2573	173.008	-1.24128	5.44668
	58.253	173.005	-1.23759	5.44668
	58.2517	173.049	-1.23808	5.44669
	58.2527	173.174	-1.2396	5.44669
	58.2536	173.277	-1.24006	5.44669
	58.2536	173.335	-1.23972	5.44669
	58.2533	173.431	-1.23941	5.44669
	58.2532	173.516	-1.2394	5.44669
	58.2532	173.529	-1.23951	5.44669
	58.2533	173.505	-1.23955	5.44669
	58.2533	173.491	-1.23954	5.44669
	58.2533	173.543	-1.23951	5.44669
	58.2533	173.725	-1.23951	5.44669
	58.2533	173.955	-1.23952	5.44669
	58.2533	174.112	-1.23952	5.44669
	58.2533	174.264	-1.23952	5.44669
	58.2533	174.446	-1.23952	5.44669
	58.2533	174.544	-1.23952	5.44669
	58.2533	174.583	-1.23952	5.44669
	58.2533	174.721	-1.23952	5.44669
	58.2533	174.938	-1.23952	5.44669
	58.2533	175.056	-1.23952	5.44669
	58.2533	175.09	-1.23952	5.44669
	58.2533	175.219	-1.23952	5.44669
	58.2533	175.434	-1.23952	5.44669
	58.2533	175.554	-1.23952	5.44669
	58.2533	175.54	-1.23952	5.44669
	58.2533	175.494	-1.23952	5.44669
	58.2533	175.529	-1.23952	5.44669
	58.2533	175.715	-1.23952	5.44669
	58.2756	175.953	-1.23952	5.44669
	58.3553	176.063	-1.23952	5.44669
	58.4365	176.036	-1.23952	5.44669
	58.4065	175.939	-1.23952	5.44669
	58.2924	175.802	-1.23952	5.44669
	58.2216	175.762	-1.23952	5.44669
	58.2271	175.89	-1.23952	5.44669
	58.2537	176.022	-1.23952	5.44669
	58.2628	176.042	-1.23952	5.44669
	58.2571	176.005	-1.23952	5.44669
	58.2515	175.983	-1.23952	5.44669
	58.2512	175.987	-1.23952	5.44669
	58.253	175.996	-1.23952	5.44669
	58.2762	175.999	-1.23952	5.44669
	58.3334	175.997	-1.23952	5.44669
	58.3567	175.995	-1.23952	5.44669
	58.3028	175.945	-1.23952	5.44669
	58.2427	175.819	-1.23952	5.44669
	58.2544	175.718	-1.23952	5.44669
	58.328	175.661	-1.23952	5.44669
	58.3622	175.467	-1.23952	5.44669
	58.3293	174.93	-1.23952	5.44669
	58.3446	174.011	-1.23952	5.44669
	58.4361	172.859	-1.23952	5.44669
	58.5029	171.519	-1.23952	5.44669
	58.5038	169.9	-1.23952	5.44669
	58.4812	168.138	-1.23952	5.44669
	58.4716	166.449	-1.23952	5.44669
	58.4756	164.798	-1.23952	5.44669
	58.4807	163.18	-1.23952	5.44669
	58.4814	161.764	-1.23952	5.44669
	58.4799	160.553	-1.23952	5.44669
	58.479	159.426	-1.23952	5.44669
	58.4792	158.32	-1.23952	5.44669
	58.4796	157.155	-1.23952	5.44669
	58.4797	156	-1.23952	5.44669
	58.4796	155.073	-1.23952	5.44669
	58.4795	154.37	-1.23952	5.44669
	58.5018	153.749	-1.23952	5.44669
	58.5816	153.192	-1.23952	5.44669
	58.6628	152.65	-1.23165	5.44669
	58.6328	152.045	-1.21136	5.44669
	58.5187	151.5	-1.20297	5.44669
	58.4702	151.115	-1.22198	5.44669
	58.5331	150.744	-1.24323	5.44669
	58.6058	150.268	-1.23913	5.44669
	58.6408	149.735	-1.20526	5.44669
	58.6785	149.213	-1.17289	5.44669
	58.7118	148.667	-1.184	5.44669
	58.7172	148.001	-1.22578	5.44669
	58.7083	147.277	-1.25125	5.44669
	58.7028	146.616	-1.24896	5.44669
	58.7037	145.963	-1.23925	5.44669
	58.706	145.232	-1.22817	5.44669
	58.7067	144.41	-1.20213	5.44669
	58.7061	143.518	-1.17548	5.44669
	58.7057	142.669	-1.1862	5.44669
	58.7057	141.87	-1.22578	5.44669
	58.7058	140.978	-1.25047	5.44669
	58.7059	140.015	-1.24076	5.44669
	58.7059	139.2	-1.21123	5.44669
	58.7058	138.594	-1.19967	5.44669
	58.7058	137.992	-1.22065	5.44669
	58.7058	137.264	-1.24384	5.44669
	58.7058	136.425	-1.24773	5.44669
	58.7058	135.524	-1.24137	5.44669
	58.7058	134.678	-1.23737	5.44669
	58.7058	133.932	-1.23796	5.44669
	58.7058	133.217	-1.23963	5.44669
	58.7058	132.481	-1.24012	5.44669
	58.7058	131.726	-1.23973	5.44669
	58.7058	130.92	-1.23939	5.44669
	58.7058	130.044	-1.23939	5.44669
	58.7058	129.196	-1.23951	5.44669
	58.7058	128.44	-1.23956	5.44669
	58.7058	127.722	-1.23954	5.44669
	58.7058	126.939	-1.23951	5.44669
	58.7281	126.059	-1.23164	5.44669
	58.8079	125.201	-1.20349	5.44669
	58.8891	124.394	-1.17482	5.44669
	58.859	123.551	-1.18544	5.44669
	58.7673	122.718	-1.22569	5.44669
	58.7762	121.907	-1.2507	5.44669
	58.8852	121.005	-1.24876	5.44669
	58.9615	120.042	-1.23936	5.44669
	58.9378	119.181	-1.23616	5.44669
	58.8535	118.4	-1.23816	5.44669
	58.8191	117.57	-1.23228	5.44669
	58.8781	116.732	-1.21211	5.44669
	58.9442	115.915	-1.19519	5.44669
	58.9555	115.061	-1.1936	5.44669
	58.9375	114.227	-1.20655	5.44669
	58.926	113.419	-1.22949	5.44669
	58.9277	112.519	-1.24505	5.44669
	58.9324	111.506	-1.24508	5.44669
	58.9338	110.469	-1.23196	5.44669
	58.9327	109.459	-1.20951	5.44669
	58.9541	108.519	-1.20208	5.44669
	59.0115	107.705	-1.22227	5.44669
	59.0579	106.935	-1.24366	5.44669
	59.084	106.092	-1.24708	5.44669
	59.1273	105.196	-1.24116	5.44669
	59.1662	104.204	-1.23751	5.44669
	59.1718	103.076	-1.23809	5.44669
	59.1611	101.957	-1.23963	5.44669
	59.1548	100.944	-1.24007	5.44669
	59.1559	99.9804	-1.23971	5.44669
	59.1587	99.0508	-1.2394	5.44669
	59.1594	98.2241	-1.2394	5.44669
	59.1587	97.4452	-1.23951	5.44669
	59.1582	96.6033	-1.23956	5.44669
	59.1582	95.7599	-1.23954	5.44669
	59.1584	94.9447	-1.23951	5.44669
	59.1585	94.0939	-1.23951	5.44669
	59.1585	93.2596	-1.23952	5.44669
	59.1584	92.5008	-1.23165	5.44669
	59.1584	91.7764	-1.21136	5.44669
	59.1584	91.0411	-1.20297	5.44669
	59.1807	90.2892	-1.22198	5.44669
	59.2605	89.5342	-1.24323	5.44669
	59.364	88.7839	-1.247	5.44669
	59.4137	88.0366	-1.24128	5.44669
	59.4032	87.2889	-1.23759	5.44669
	59.3597	86.4908	-1.23808	5.44669
	59.2972	85.5656	-1.2396	5.44669
	59.2789	84.5881	-1.24006	5.44669
	59.3368	83.7298	-1.23972	5.44669
	59.3968	83.0042	-1.23941	5.44669
	59.4059	82.3513	-1.2394	5.44669
	59.3892	81.7894	-1.23164	5.44669
	59.379	81.2569	-1.2114	5.44669
	59.403	80.6087	-1.20299	5.44669
	59.4648	79.8863	-1.22198	5.44669
	59.4898	79.2701	-1.23535	5.44669
	59.4349	78.7891	-1.21884	5.44669
	59.3962	78.3371	-1.20474	5.44669
	59.443	77.8509	-1.21219	5.44669
	59.5055	77.3403	-1.21364	5.44669
	59.542	76.8316	-1.21053	5.44669
	59.5839	76.3325	-1.22429	5.44669
	59.6185	75.8367	-1.2415	5.44669
	59.6229	75.388	-1.24545	5.44669
	59.6132	75.0641	-1.23338	5.44669
	59.6077	74.7925	-1.2021	5.44669
	59.6088	74.4027	-1.16575	5.44669
	59.6113	73.8806	-1.14941	5.44669
	59.6119	73.3347	-1.16142	5.44669
	59.6113	72.8736	-1.19681	5.44669
	59.6108	72.5131	-1.23486	5.44669
	59.6108	72.1245	-1.25045	5.44669
	59.611	71.6819	-1.24539	5.44669
	59.6111	71.2749	-1.23803	5.44669
	59.6333	70.9096	-1.2368	5.44669
	59.6908	70.5996	-1.23891	5.44669
	59.7145	70.3058	-1.24023	5.44669
	59.683	69.9513	-1.24003	5.44669
	59.7026	69.6072	-1.23948	5.44669
	59.7954	69.2955	-1.23932	5.44669
	59.8613	68.8965	-1.23945	5.44669
	59.8612	68.3847	-1.23956	5.44669
	59.8163	67.8957	-1.23956	5.44669
	59.7496	67.5609	-1.23952	5.44669
	59.73	67.3483	-1.2395	5.44669
	59.7889	67.1425	-1.23164	5.44669
	59.8497	66.8486	-1.21136	5.44669
	59.8588	66.4095	-1.20298	5.44669
	59.8418	65.924	-1.22199	5.44669
	59.8315	65.5665	-1.24323	5.44669
	59.8333	65.2943	-1.247	5.44669
	59.8377	64.9162	-1.24128	5.44669
	59.8389	64.3992	-1.23759	5.44669
	59.8378	63.9005	-1.23021	5.44669
	59.837	63.5635	-1.20358	5.44669
	59.837	63.3043	-1.17536	5.44669
	59.8373	62.9735	-1.17777	5.44669
	59.8374	62.5779	-1.19743	5.44669
	59.8373	62.13	-1.21404	5.44669
	59.8373	61.6755	-1.23122	5.44669
	59.8373	61.2845	-1.2431	5.44268
	59.8596	60.8811	-1.24365	5.43234
	59.9394	60.3447	-1.23993	5.42806
	60.0429	59.6422	-1.23821	5.43775
	60.0925	58.8499	-1.23882	5.44858
	60.082	58.0684	-1.23969	5.4505
	60.0609	57.3708	-1.23197	5.44759
	60.0559	56.8105	-1.21143	5.44571
	60.0613	56.3437	-1.20289	5.44595
	60.0654	55.8779	-1.22192	5.44673
	60.0651	55.3807	-1.24323	5.44696
	60.0636	54.9197	-1.24702	5.44679
	60.063	54.591	-1.24129	5.44663
	60.0634	54.371	-1.23759	5.44663
	60.0637	54.2092	-1.23021	5.44668
	60.0637	54.0916	-1.21145	5.44671
	60.0636	53.9321	-1.19565	5.4467
	60.0858	53.7329	-1.18616	5.44668
	60.1433	53.6294	-1.17054	5.44668
	60.1894	53.6447	-1.16464	5.44669
	60.193	53.6859	-1.1909	5.44669
	60.1789	53.6483	-1.23128	5.44669
	60.1941	53.4133	-1.25105	5.44669
	60.2537	53.0007	-1.24691	5.44669
	60.3031	52.6627	-1.23846	5.44669
	60.3074	52.5301	-1.23644	5.44669
	60.2924	52.3761	-1.23073	5.44669
	60.2847	52.0289	-1.2042	5.44669
	60.2868	51.6893	-1.16757	5.44669
	60.2904	51.5326	-1.14942	5.44669
	60.2912	51.4183	-1.1529	5.44669
	60.2902	51.2025	-1.16051	5.44669
	60.2896	50.9206	-1.1624	5.44669
	60.2896	50.6949	-1.16049	5.44669
	60.2899	50.573	-1.16688	5.44669
	60.29	50.4343	-1.18723	5.44669
	60.2899	50.2455	-1.20404	5.44669
	60.2899	50.0897	-1.21339	5.44669
	60.2899	49.924	-1.22859	5.44669
	60.3122	49.6867	-1.24223	5.44669
	60.3696	49.4141	-1.24422	5.44669
	60.3934	49.1999	-1.24047	5.44669
	60.3395	49.0795	-1.23824	5.44669
	60.3017	48.9375	-1.23077	5.44669
	60.3485	48.7466	-1.20358	5.44669
	60.4107	48.5912	-1.16729	5.44669
	60.4471	48.4264	-1.1574	5.44669
	60.489	48.1893	-1.18907	5.44669
	60.5237	47.9165	-1.2331	5.44669
	60.5281	47.7021	-1.2446	5.44669
	60.5183	47.5818	-1.2187	5.44669
	60.5128	47.3906	-1.20139	5.44669
	60.514	47.0238	-1.21083	5.44669
	60.5164	46.6399	-1.21426	5.44669
	60.5171	46.3656	-1.20341	5.44669
	60.5164	46.1517	-1.18836	5.44669
	60.516	45.9256	-1.17657	5.44669
	60.516	45.7222	-1.19125	5.44669
	60.5162	45.639	-1.21958	5.44669
	60.5162	45.664	-1.22121	5.44669
	60.5162	45.7021	-1.20316	5.44669
	60.5162	45.6596	-1.18578	5.44669
	60.5162	45.4729	-1.17558	5.44669
	60.5162	45.1884	-1.18388	5.44669
	60.5385	44.9038	-1.19986	5.44669
	60.5959	44.6522	-1.20501	5.44669
	60.6197	44.4143	-1.19384	5.44669
	60.5658	44.1703	-1.17825	5.44669
	60.5057	43.9188	-1.18999	5.44669
	60.495	43.7157	-1.21846	5.44669
	60.5335	43.6415	-1.21332	5.44669
	60.6237	43.6211	-1.17539	5.44669
	60.7035	43.4815	-1.1494	5.44669
	60.6691	43.2578	-1.15798	5.44669
	60.5761	43.0881	-1.19537	5.44669
	60.586	42.929	-1.22761	5.44669
	60.6959	42.6994	-1.22306	5.44669
	60.7722	42.4277	-1.20894	5.44669
	60.7705	42.1619	-1.2124	5.44669
	60.7435	41.9134	-1.21222	5.44669
	60.7329	41.67	-1.20199	5.44669
	60.7381	41.4226	-1.18849	5.44669
	60.744	41.2209	-1.17713	5.44669
	60.7447	41.1459	-1.18356	5.44669
	60.7428	41.1246	-1.19918	5.44669
	60.7418	40.9358	-1.21271	5.44669
	60.7421	40.5365	-1.23004	5.44669
	60.7425	40.1876	-1.23521	5.44669
	60.7426	40.0457	-1.21591	5.44669
	60.7425	39.9408	-1.19569	5.44669
	60.7424	39.7238	-1.19245	5.44669
	60.7424	39.438	-1.19802	5.44669
	60.7425	39.1619	-1.20147	5.44669
	60.7425	38.9141	-1.20879	5.44669
	60.7425	38.7238	-1.22762	5.44669
	60.7648	38.6046	-1.2356	5.44669
	60.8222	38.4545	-1.20906	5.44669
	60.846	38.2107	-1.17569	5.44669
	60.8144	37.9297	-1.17595	5.44669
	60.834	37.7144	-1.18867	5.44669
	60.9269	37.5965	-1.17829	5.44669
	60.9927	37.4067	-1.16695	5.44669
	60.9927	37.0396	-1.18124	5.44669
	60.9701	36.6551	-1.20155	5.44669
	60.9608	36.3806	-1.20662	5.44669
	60.9649	36.1669	-1.1939	5.44669
	60.97	35.9409	-1.1777	5.44669
	60.9706	35.6884	-1.18187	5.44669
	60.9691	35.4291	-1.19826	5.44669
	60.9682	35.1765	-1.21293	5.44669
	60.9907	34.9291	-1.23045	5.44669
	61.0486	34.6814	-1.24318	5.44669
	61.0724	34.4319	-1.24396	5.44669
	61.0408	34.1816	-1.23215	5.44669
	61.038	33.9316	-1.20212	5.44669
	61.0734	33.7313	-1.17406	5.44669
	61.1155	33.6086	-1.18561	5.44669
	61.1693	33.4607	-1.21816	5.44669
	61.1846	33.2682	-1.22263	5.44669
	61.1285	33.1633	-1.21213	5.44669
	61.0927	33.1265	-1.22176	5.44669
	61.1411	32.9911	-1.23987	5.44669
	61.2034	32.7257	-1.24567	5.44669
	61.2168	32.4309	-1.23405	5.44669
	61.2234	32.2174	-1.2023	5.44669
	61.2696	32.1052	-1.17346	5.44669
	61.2942	31.9663	-1.18529	5.44669
	61.2448	31.7739	-1.21824	5.44669
	61.2084	31.6659	-1.22278	5.44669
	61.2766	31.6277	-1.21216	5.44669
	61.3953	31.4928	-1.22172	5.44669
	61.4554	31.2774	-1.23984	5.44669
	61.4438	31.1094	-1.24567	5.44669
	61.4185	30.9481	-1.24193	5.44669
	61.4121	30.7662	-1.23833	5.44669
	61.4185	30.6214	-1.23029	5.44669
	61.4234	30.4087	-1.21121	5.44669
	61.4232	30.0416	-1.19552	5.44669
	61.4214	29.7145	-1.18619	5.44669
	61.4207	29.6193	-1.17847	5.44669
	61.421	29.6325	-1.19281	5.44669
	61.4214	29.5143	-1.22743	5.44669
	61.4215	29.2384	-1.2488	5.44669
	61.4214	28.9329	-1.23948	5.44669
	61.4213	28.6696	-1.20341	5.44669
	61.4213	28.4341	-1.16412	5.44669
	61.4213	28.2445	-1.15613	5.44669
	61.4213	28.1703	-1.18967	5.44669
	61.4213	28.1943	-1.22593	5.44669
	61.4213	28.1795	-1.22439	5.44669
	61.4436	28.0091	-1.2101	5.44669
	61.5011	27.7708	-1.21241	5.44669
	61.5472	27.6058	-1.20394	5.44669
	61.5731	27.454	-1.17366	5.44268
	61.6164	27.2749	-1.15989	5.43234
	61.6554	27.1771	-1.17997	5.42806
	61.6611	27.1877	-1.20354	5.43775
	61.6504	27.2249	-1.21577	5.44858
	61.644	27.2365	-1.22189	5.4505
	61.6451	27.228	-1.21372	5.44759
	61.6479	27.1712	-1.20711	5.44571
	61.6486	26.995	-1.22283	5.44595
	61.648	26.7692	-1.2421	5.44673
	61.6474	26.6608	-1.24622	5.44696
	61.6474	26.6836	-1.24136	5.44679
	61.6476	26.6805	-1.23003	5.44663
	61.6477	26.5155	-1.21003	5.44663
	61.6477	26.2752	-1.20299	5.44668
	61.6476	26.1568	-1.22247	5.44671
	61.6476	26.1313	-1.24342	5.4467
	61.6476	26.0054	-1.24691	5.44668
	61.6476	25.7893	-1.23331	5.44668
	61.6476	25.667	-1.20942	5.44669
	61.6699	25.6313	-1.20157	5.44669
	61.7497	25.5025	-1.21422	5.44669
	61.8309	25.2888	-1.20774	5.44669
	61.8231	25.1685	-1.18249	5.44669
	61.7888	25.182	-1.17922	5.44669
	61.7992	25.2285	-1.18762	5.44669
	61.7969	25.1936	-1.18456	5.44669
	61.767	25.0071	-1.18693	5.44669
	61.7513	24.72	-1.19007	5.44669
	61.777	24.4342	-1.18284	5.44669
	61.8414	24.2323	-1.18534	5.44669
	61.8891	24.1217	-1.19002	5.44669
	61.891	23.9794	-1.17551	5.44669
	61.8755	23.7849	-1.1653	5.44669
	61.8685	23.6773	-1.18154	5.44669
	61.8711	23.64	-1.19439	5.44669
	61.8746	23.5053	-1.18652	5.44669
	61.8752	23.2897	-1.19321	5.44669
	61.8742	23.1708	-1.21686	5.44669
	61.8959	23.1363	-1.21937	5.44669
	61.9757	23.0068	-1.21123	5.44669
	62.0795	22.7924	-1.22254	5.44669
	62.1293	22.6229	-1.24052	5.44669
	62.1187	22.4606	-1.23779	5.44669
	62.0975	22.2788	-1.21353	5.44669
	62.0925	22.1344	-1.19382	5.44669
	62.0979	21.971	-1.18465	5.44669
	62.102	21.7798	-1.17843	5.44669
	62.1018	21.681	-1.18547	5.44669
	62.1002	21.6954	-1.19952	5.44669
	62.0997	21.6855	-1.21217	5.44669
	62.1	21.5205	-1.22182	5.44669
	62.1003	21.2827	-1.2071	5.44669
	62.1226	21.1161	-1.17951	5.44669
	62.2023	20.9634	-1.18607	5.44669
	62.2835	20.7845	-1.22428	5.44669
	62.2757	20.6871	-1.24989	5.44669
	62.2414	20.6486	-1.24892	5.44669
	62.2741	20.5097	-1.23971	5.44669
	62.3293	20.2928	-1.23625	5.44669
	62.3454	20.1748	-1.23808	5.44669
	62.3333	20.1411	-1.24008	5.44669
	62.3226	20.0117	-1.24026	5.44669
	62.3224	19.797	-1.23963	5.44669
	62.3262	19.6765	-1.2393	5.44669
	62.3278	19.6903	-1.23152	5.44669
	62.3272	19.737	-1.20351	5.44669
	62.3263	19.7021	-1.17487	5.44669
	62.3262	19.5155	-1.18545	5.44669
	62.3264	19.2776	-1.22568	5.44669
	62.3266	19.1678	-1.25069	5.44669
	62.3489	19.1942	-1.24089	5.44669
	62.4285	19.1933	-1.21121	5.44669
	62.5321	19.0278	-1.19961	5.44669
	62.5817	18.7866	-1.22063	5.44669
	62.5713	18.6679	-1.23598	5.44669
	62.5501	18.6426	-1.21171	5.44669
	62.5228	18.5169	-1.17667	5.44669
	62.4708	18.2516	-1.17542	5.44669
	62.4511	18.0025	-1.1881	5.44669
	62.5047	17.9635	-1.17824	5.44669
	62.5633	18.0803	-1.16713	5.44669
	62.5734	18.0518	-1.18133	5.44669
	62.5576	17.8363	-1.19366	5.44669
	62.5474	17.6813	-1.18629	5.44669
	62.5488	17.632	-1.18551	5.44669
	62.553	17.5091	-1.18886	5.44669
	62.5543	17.3027	-1.17496	5.44669
	62.5533	17.1835	-1.15762	5.44669
	62.5525	17.1455	-1.15365	5.44669
	62.5525	17.0148	-1.1579	5.44669
	62.5528	16.7518	-1.16104	5.44669
	62.5529	16.4563	-1.16085	5.44669
	62.5528	16.2417	-1.15964	5.44669
	62.5528	16.1784	-1.15921	5.44669
	62.5528	16.2158	-1.15946	5.44669
	62.5528	16.2028	-1.15971	5.44669
	62.5751	16.0284	-1.15973	5.44669
	62.6326	15.7877	-1.15965	5.4507
	62.6563	15.6725	-1.15961	5.46104
	62.6248	15.6484	-1.15962	5.46531
	62.6443	15.522	-1.15964	5.45562
	62.7372	15.3052	-1.15964	5.4448
	62.803	15.1827	-1.15964	5.44287
	62.803	15.1964	-1.15963	5.44579
	62.7804	15.2438	-1.15964	5.44767
	62.7711	15.2092	-1.15964	5.44742
	62.7753	15.0717	-1.15964	5.44664
	62.7803	14.9604	-1.15964	5.44641
	62.781	14.903	-1.15964	5.44658
	62.7794	14.7615	-1.15177	5.44674
	62.7786	14.501	-1.12361	5.44675
	62.7787	14.2595	-1.09494	5.44669
	62.7791	14.1236	-1.09769	5.44667
	62.7792	13.9848	-1.10979	5.44668
	62.7791	13.8008	-1.09825	5.44669
	62.8013	13.6964	-1.08665	5.44669
	62.8588	13.7058	-1.10911	5.44669
	62.8826	13.6958	-1.14206	5.44669
	62.8288	13.5326	-1.13521	5.44669
	62.7909	13.2956	-1.09501	5.44669
	62.8599	13.1778	-1.06868	5.44669
	62.9797	13.1515	-1.07005	5.44669
	63.0398	13.025	-1.07968	5.44669
	63.0279	12.8089	-1.08319	5.44669
	63.0024	12.6868	-1.08122	5.44669
	62.9961	12.7004	-1.07915	5.44669
	63.0025	12.7475	-1.07898	5.44669
	63.0075	12.713	-1.07965	5.44669
	63.0073	12.5263	-1.07999	5.44669
	63.0054	12.2883	-1.07989	5.44669
	63.027	12.1784	-1.07973	5.44669
	63.0848	12.1557	-1.0797	5.44669
	63.1313	12.028	-1.07974	5.44669
	63.135	11.8101	-1.07977	5.44669
	63.1207	11.6877	-1.07977	5.44669
	63.1359	11.7018	-1.07976	5.44669
	63.1731	11.7001	-1.07975	5.44669
	63.1651	11.5879	-1.07976	5.44669
	63.1457	11.4754	-1.07976	5.44669
	63.1845	11.4086	-1.07976	5.44669
	63.237	11.3127	-1.07976	5.44669
	63.2498	11.23	-1.07976	5.44669
	63.2372	11.219	-1.07976	5.44669
	63.2275	11.2421	-1.07976	5.44669
	63.2279	11.2062	-1.07976	5.44669
	63.2316	11.0276	-1.07976	5.44669
	63.2329	10.7933	-1.07976	5.44669
	63.2322	10.6822	-1.07976	5.44669
	63.2314	10.7069	-1.07976	5.44669
	63.2314	10.7056	-1.07976	5.44669
	63.2316	10.5898	-1.07976	5.44669
	63.2317	10.5249	-1.07976	5.44669
	63.2317	10.5854	-1.07976	5.44669
	63.2317	10.4936	-1.07976	5.44669
	63.2539	10.1163	-1.07976	5.44669
	63.3114	9.74385	-1.07976	5.44669
	63.3352	9.63366	-1.07976	5.44669
	63.2813	9.70589	-1.07976	5.44669
	63.2435	9.7731	-1.07976	5.44669
	63.3125	9.77522	-1.07976	5.44669
	63.4322	9.70298	-1.07976	5.44669
	63.4924	9.56578	-1.07976	5.44669
	63.4805	9.46799	-1.07976	5.44669
	63.455	9.41615	-1.07976	5.44669
	63.4487	9.32137	-1.07976	5.44669
	63.4551	9.23383	-1.07976	5.44669
	63.4601	9.22035	-1.07976	5.44669
	63.4598	9.24416	-1.07976	5.44669
	63.458	9.25866	-1.07976	5.44669
	63.4573	9.20704	-1.07976	5.44669
	63.4577	9.0249	-1.07976	5.44669
	63.4581	8.79477	-1.07976	5.44669
	63.4581	8.68667	-1.07976	5.44669
	63.458	8.71107	-1.07976	5.44669
	63.4579	8.70861	-1.07976	5.44669
	63.4579	8.54324	-1.07976	5.44669
	63.458	8.30262	-1.07976	5.44669
	63.458	8.18415	-1.07976	5.44669
	63.458	8.20794	-1.07976	5.44669
	63.4802	8.2581	-1.07976	5.44669
	63.5377	8.22116	-1.07976	5.44669
	63.5615	8.08164	-1.07976	5.44669
	63.5299	7.97032	-1.07976	5.44669
	63.5495	7.91363	-1.07976	5.44669
	63.6424	7.82163	-1.07976	5.44669
	63.6859	7.73698	-1.07976	5.44669
	63.6061	7.72372	-1.07976	5.44669
	63.5023	7.7466	-1.07976	5.44669
	63.5231	7.76063	-1.07976	5.44669
	63.6413	7.75833	-1.07976	5.44669
	63.7172	7.70319	-1.07976	5.44669
	63.7123	7.52554	-1.07976	5.44669
	63.6841	7.29856	-1.07976	5.44669
	63.6742	7.19017	-1.07976	5.44669
	63.6801	7.21334	-1.07976	5.44669
	63.6861	7.25965	-1.07976	5.44669
	63.6865	7.27051	-1.07976	5.44669
	63.6845	7.25855	-1.07976	5.44669
	63.6836	7.24967	-1.07976	5.44669
	63.6839	7.25021	-1.07976	5.44669
	63.6843	7.25358	-1.07976	5.44669
	63.6844	7.25481	-1.07976	5.44669
	63.6843	7.25412	-1.07976	5.44669
	63.7065	7.20421	-1.07976	5.44669
	63.7863	7.02818	-1.07976	5.44669
	63.8898	6.80002	-1.07976	5.44669
	63.9395	6.69056	-1.07976	5.44669
	63.929	6.7137	-1.07976	5.44669
	63.9078	6.71119	-1.07976	5.44669
	63.9028	6.54625	-1.07976	5.44669
	63.9083	6.30583	-1.07976	5.44669
	63.9123	6.18729	-1.07976	5.44669
	63.9121	6.21098	-1.07976	5.44669
	63.9105	6.21193	-1.07976	5.44669
	63.91	6.04824	-1.07976	5.44669
	63.9103	5.80712	-1.07976	5.44669
	63.9106	5.68783	-1.07976	5.44669
	63.9107	5.71147	-1.07976	5.44669
	63.9328	5.76185	-1.07976	5.44669
	63.9903	5.77424	-1.07976	5.44669
	64.0363	5.71229	-1.07976	5.44669
	64.0623	5.52657	-1.07976	5.44669
	64.1056	5.29861	-1.07976	5.44669
	64.1446	5.19269	-1.07976	5.44669
	64.1503	5.21724	-1.07976	5.44669
	64.1396	5.26325	-1.07976	5.44669
	64.1332	5.22431	-1.07976	5.44669
	64.1343	5.03623	-1.07976	5.44669
	64.1371	4.79911	-1.07976	5.44669
	64.1378	4.69018	-1.07976	5.44669
	64.1372	4.71673	-1.07976	5.44669
	64.1366	4.71546	-1.07976	5.44669
	64.1366	4.54982	-1.07976	5.44669
	64.1368	4.30867	-1.07976	5.44669
	64.1369	4.19007	-1.07976	5.44669
	64.1369	4.214	-1.07976	5.44669
	64.1368	4.26426	-1.07976	5.44669
	64.1591	4.22731	-1.07976	5.44669
	64.2166	4.03856	-1.07976	5.44669
	64.2404	3.80045	-1.07976	5.44669
	64.2088	3.69134	-1.07976	5.44669
	64.2284	3.71817	-1.07976	5.44669
	64.3212	3.76627	-1.07976	5.44669
	64.3648	3.77658	-1.07976	5.44669
	64.3073	3.76375	-1.07976	5.44669
	64.2609	3.7547	-1.07976	5.44669
	64.3055	3.75548	-1.07976	5.44669
	64.3698	3.75901	-1.07976	5.44669
	64.3855	3.71103	-1.07976	5.44669
	64.37	3.53431	-1.07976	5.44669
	64.358	3.30517	-1.07976	5.44669
	64.3585	3.24474	-1.07976	5.44669
	64.363	3.39493	-1.07976	5.44669
	64.3647	3.49422	-1.07976	5.44669
	64.3638	3.3864	-1.07976	5.44669
	64.3628	3.24155	-1.07976	5.44669
	64.3628	3.209	-1.07976	5.44669
	64.3631	3.24524	-1.07976	5.44669
	64.3632	3.27173	-1.07976	5.44669
	64.3855	3.26991	-1.07976	5.44669
	64.4652	3.25972	-1.07976	5.44669
	64.5687	3.20691	-1.07976	5.44669
	64.5961	3.03305	-1.07976	5.44669
	64.5281	2.80682	-1.07976	5.44669
	64.4832	2.6974	-1.07976	5.44669
	64.532	2.71987	-1.07976	5.44669
	64.5976	2.76626	-1.07976	5.44669
	64.6124	2.7774	-1.07976	5.44669
	64.596	2.76553	-1.07976	5.44669
	64.584	2.75659	-1.07976	5.44669
	64.5848	2.70787	-1.07976	5.44669
	64.5894	2.53528	-1.07976	5.44669
	64.591	2.30813	-1.07976	5.44669
	64.5901	2.19787	-1.07976	5.44669
	64.5891	2.22032	-1.07976	5.44669
	64.589	2.267	-1.07976	5.44669
	64.6117	2.27826	-1.07976	5.44669
	64.6916	2.26634	-1.07976	5.44669
	64.7951	2.25734	-1.07976	5.44669
	64.8446	2.20861	-1.07976	5.44669
	64.8341	2.03604	-1.07976	5.44669
	64.813	1.8089	-1.07976	5.44669
	64.8303	1.69864	-1.07976	5.44669
	64.8932	1.72108	-1.07976	5.44669
	64.921	1.76776	-1.07976	5.44669
	64.8669	1.77903	-1.07976	5.44669
	64.8275	1.71792	-1.07976	5.44669
	64.896	1.53295	-1.07189	5.44669
	65.016	1.30501	-1.0516	5.44669
	65.0765	1.19883	-1.04321	5.44669
	65.0646	1.22326	-1.06222	5.44669
	65.039	1.26932	-1.08346	5.44669
	65.0327	1.27962	-1.08723	5.44669
	65.0391	1.26752	-1.08152	5.44669
	65.0441	1.25878	-1.07783	5.44669
	65.0439	1.25942	-1.07832	5.44669
	65.042	1.26279	-1.07984	5.44669
	65.0413	1.26398	-1.0803	5.44669
	65.0417	1.26328	-1.07995	5.44669
	65.0421	1.26256	-1.07965	5.44669
	65.0421	1.26251	-1.07964	5.44669
	65.042	1.26274	-1.07975	5.44669
	65.0419	1.21367	-1.07979	5.44669
	65.042	1.03767	-1.07978	5.44669
	65.0643	0.858407	-1.07975	5.44669
	65.1218	0.924781	-1.07975	5.44669
	65.1678	1.17637	-1.07976	5.44669
	65.1714	1.28351	-1.07976	5.44669
	65.1573	1.0954	-1.07976	5.44669
	65.1725	0.808222	-1.07976	5.44669
	65.2321	0.678633	-1.07976	5.44669
	65.2815	0.714367	-1.07976	5.44669
	65.2858	0.773486	-1.07976	5.44669
	65.2708	0.785244	-1.07976	5.44669
	65.2631	0.769108	-1.07976	5.44669
	65.2652	0.758162	-1.07976	5.44669
	65.2688	0.759311	-1.07976	5.44669
	65.2696	0.763683	-1.07976	5.44669
	65.2909	0.765106	-1.07976	5.44669
	65.3477	0.764148	-1.07976	5.44669
	65.3715	0.763241	-1.07976	5.44669
	65.318	0.763202	-1.07976	5.44669
	65.2579	0.763507	-1.07976	5.44669
	65.2694	0.76365	-1.07976	5.44669
	65.3653	0.71441	-1.07976	5.44669
	65.4793	0.538373	-1.07976	5.44669
	65.5276	0.359154	-1.07976	5.44669
	65.5128	0.42556	-1.07976	5.44669
	65.4903	0.677145	-1.07976	5.44669
	65.4863	0.833462	-1.07976	5.44669
	65.4926	0.772127	-1.07976	5.44669
	65.4967	0.537382	-1.07976	5.44669
	65.4962	0.288977	-1.07976	5.44669
	65.4945	0.191957	-1.07976	5.44669
	65.494	0.227512	-1.07976	5.44669
	65.4944	0.274972	-1.07976	5.44669
	65.4947	0.28191	-1.07976	5.44669
	65.4947	0.267898	-1.07976	5.44669
	65.5169	0.259556	-1.07976	5.44669
	65.5966	0.261041	-1.07976	5.44669
	65.7001	0.264628	-1.07976	5.44669
	65.7498	0.265603	-1.07976	5.44669
	65.7393	0.264736	-1.07976	5.44669
	65.7181	0.264026	-1.07976	5.44669
	65.7131	0.264037	-1.07976	5.44669
	65.7186	0.264294	-1.07976	5.44669
	65.7227	0.264398	-1.07976	5.44669
	65.7224	0.26435	-1.07976	5.44669
	65.7209	0.264293	-1.07976	5.44669
	65.7203	0.264286	-1.07976	5.44669
	65.7429	0.264303	-1.07976	5.44669
	65.8007	0.264313	-1.07976	5.44669
	65.8245	0.264311	-1.07976	5.44669
	65.7706	0.264307	-1.07976	5.44669
	65.7103	0.264306	-1.07976	5.44669
	65.6997	0.264307	-1.07976	5.44669
	65.7382	0.264308	-1.07976	5.44669
	65.8284	0.264307	-1.07976	5.44669
	65.9305	0.264307	-1.07976	5.44669
	65.9536	0.264307	-1.07976	5.44669
	65.8843	0.264307	-1.07976	5.44669
	65.8403	0.264307	-1.07976	5.44669
	65.8901	0.264307	-1.07976	5.44669
	65.9557	0.264307	-1.07976	5.44669
	65.9702	0.264307	-1.07976	5.44669
	65.9536	0.264307	-1.07976	5.44669
	65.9417	0.264307	-1.07976	5.44669
	65.9426	0.264307	-1.07976	5.44669
	65.9472	0.215117	-1.07976	5.44669
	65.9488	0.088342	-1.07976	5.44669
	65.9478	0.03591	-1.07976	5.44669
	65.9469	0.154727	-1.07976	5.44669
	65.9468	0.287482	-1.07976	5.44669
	65.9694	0.311046	-1.07976	5.44669
	66.027	0.275343	-1.07976	5.44669
	66.0507	0.252268	-1.07976	5.44669
	65.9968	0.255334	-1.07976	5.44669
	65.9366	0.264827	-1.07976	5.44669
	65.926	0.267714	-1.07976	5.44669
	65.9645	0.265549	-1.07976	5.44669
	66.0547	0.263617	-1.07976	5.44669
	66.1568	0.214386	-1.07976	5.44669
	66.2022	0.039091	-1.07976	5.44669
	66.1904	-0.139822	-1.07976	5.44669
	66.1702	-0.122741	-1.07976	5.44669
	66.166	0.001903	-1.07976	5.44669
	66.1715	0.105767	-1.07976	5.44669
	66.1753	0.163299	-1.07976	5.44669
	66.1749	0.061338	-1.07976	5.44669
	66.1734	-0.114318	-1.07976	5.44669
	66.1729	-0.071089	-1.07976	5.44669
	66.1732	0.169786	-1.07976	5.44669
	66.1735	0.329895	-1.07976	5.44669
	66.1736	0.323154	-1.07976	5.44669
	66.1958	0.26529	-1.07976	5.44669
	66.2755	0.243746	-1.07976	5.44669
	66.379	0.255337	-1.07976	5.44669
	66.4287	0.267857	-1.07976	5.44669
	66.4182	0.268982	-1.07976	5.44669
	66.397	0.265004	-1.07976	5.44669
	66.392	0.262937	-1.07976	5.44669
	66.3975	0.214295	-1.07976	5.44669
	66.4015	0.088485	-1.07976	5.44669
	66.4013	-0.012929	-1.07976	5.44669
	66.3998	-0.021142	-1.07976	5.44669
	66.3992	0.059	-1.07976	5.44669
	66.3995	0.201396	-1.07976	5.44669
	66.3998	0.249328	-1.07976	5.44669
	66.3999	0.123067	-1.07976	5.44669
	66.3998	0.037983	-1.07976	5.44669
	66.3997	0.143203	-1.07976	5.44669
	66.3997	0.23272	-1.07976	5.44669
	66.3997	0.087651	-1.07976	5.44669
	66.3997	-0.175493	-1.07976	5.44669
	66.3997	-0.261162	-1.07976	5.44669
	66.3997	-0.10941	-1.07976	5.44669
	66.3997	0.048698	-1.07976	5.44669
	66.3997	0.120324	-1.07976	5.44669
	66.3997	0.201906	-1.07976	5.44669
	66.422	0.227688	-1.07976	5.44669
	66.4795	0.064622	-1.07976	5.44669
	66.5033	-0.134169	-1.07976	5.44669
	66.4717	-0.129498	-1.07976	5.44669
	66.4913	-0.052134	-1.07976	5.44669
	66.5841	-0.119019	-1.07976	5.44669
	66.65	-0.189996	-1.07976	5.44669
	66.6499	-0.100019	-1.07976	5.44669
	66.6274	-0.021909	-1.07976	5.44669
	66.5958	-0.117149	-1.07976	5.44669
	66.5425	-0.200005	-1.07976	5.44669
	66.5237	-0.104884	-1.07976	5.44669
	66.5782	0.0288	-1.07976	5.4507
	66.6369	0.061182	-1.07976	5.46104
	66.6467	-0.020347	-1.07976	5.46531
	66.6307	-0.171922	-1.07976	5.45562
	66.6206	-0.223206	-1.07976	5.4448
	66.6221	-0.095086	-1.07976	5.44287
	66.6263	0.041158	-1.07976	5.44579
	66.6275	0.062877	-1.07976	5.44767
	66.6266	0.025161	-1.07976	5.44742
	66.6257	0.001899	-1.07976	5.44664
	66.6257	0.005602	-1.07976	5.44641
	66.626	0.064618	-1.07976	5.44658
	66.6261	0.145004	-1.07976	5.44674
	66.6261	0.117531	-1.07976	5.44675
	66.626	0.07109	-1.07976	5.44669
	66.626	0.158776	-1.07976	5.44667
	66.626	0.276624	-1.07976	5.44668
	66.626	0.305051	-1.07976	5.44669
	66.6037	0.27669	-1.07976	5.44669
	66.5463	0.205773	-1.07976	5.44669
	66.5225	0.080019	-1.07976	5.44669
	66.5764	0.035744	-1.07976	5.44669
	66.6365	0.108426	-1.07976	5.44669
	66.6472	0.112785	-1.07976	5.44669
	66.631	0.032963	-1.07976	5.44669
	66.6206	-0.060051	-1.07976	5.44669
	66.622	-0.12902	-1.07976	5.44669
	66.6263	-0.035712	-1.07976	5.44669
	66.6276	0.189573	-1.07976	5.44669
	66.6266	0.325569	-1.07976	5.44669
	66.6034	0.314301	-1.07976	5.44669
	66.5459	0.263119	-1.07976	5.44669
	66.5002	0.196793	-1.07976	5.44669
	66.4967	0.08108	-1.07976	5.44669
	66.5331	0.03938	-1.07976	5.44669
	66.5975	0.158762	-1.07976	5.44669
	66.6415	0.238748	-1.07976	5.44669
	66.6418	0.133837	-1.07976	5.44669
	66.627	0.046262	-1.07976	5.44669
	66.6208	0.142844	-1.07976	5.44669
	66.6235	0.229627	-1.07976	5.44669
	66.6268	0.086483	-1.07976	5.44669
	66.6273	-0.125692	-1.07976	5.44669
	66.6263	-0.133716	-1.07976	5.44669
	66.6034	-0.007724	-1.07976	5.44669
	66.5237	0.056444	-1.07976	5.44669
	66.4205	-0.0093	-1.07976	5.44669
	66.3932	-0.165603	-1.07976	5.44669
	66.4834	-0.224484	-1.07976	5.44669
	66.608	-0.048677	-1.07976	5.44669
	66.6627	0.167222	-1.07976	5.44669
	66.6468	0.116	-1.07976	5.44669
	66.6215	-0.142305	-1.07976	5.44669
	66.6167	-0.257649	-1.07976	5.44669
	66.6237	-0.070594	-1.07976	5.44669
	66.6284	0.169871	-1.07976	5.44669
	66.6278	0.174096	-1.07976	5.44669
	66.6259	0.085641	-1.07976	5.44669
	66.6031	0.144717	-1.07976	5.44669
	66.5237	0.265555	-1.07976	5.44669
	66.4429	0.305411	-1.07976	5.44669
	66.473	0.280775	-1.07976	5.44669
	66.5869	0.256546	-1.07976	5.44669
	66.6354	0.255195	-1.07976	5.44669
	66.5501	0.214058	-1.07976	5.44669
	66.4423	0.041946	-1.07976	5.44669
	66.441	-0.138509	-1.07976	5.44669
	66.5033	-0.123206	-1.07976	5.44669
	66.5337	-0.047948	-1.07976	5.44669
	66.5249	-0.119501	-1.07976	5.44669
	66.5328	-0.240875	-1.07976	5.44669
	66.5874	-0.227331	-1.07976	5.44669
	66.6373	-0.024775	-1.07976	5.44669
	66.6213	0.177983	-1.07976	5.44669
	66.5495	0.111969	-1.07976	5.44669
	66.5176	-0.147825	-1.07976	5.44669
	66.5731	-0.25853	-1.07976	5.44669
	66.6369	-0.069001	-1.07976	5.44669
	66.6485	0.220042	-1.07976	5.44669
	66.6314	0.349906	-1.07976	5.44669
	66.598	0.264434	-1.07976	5.44669
	66.5419	0.029023	-1.07976	5.44669
	66.5227	-0.211075	-1.07976	5.44669
	66.5557	-0.255188	-1.07976	5.44669
	66.5351	-0.094254	-1.07976	5.44669
	66.4636	0.003733	-1.07976	5.44669
	66.4775	-0.108449	-1.07976	5.44669
	66.5814	-0.205474	-1.07976	5.44669
	66.6538	-0.110267	-1.07976	5.44669
	66.6302	0.028489	-1.07976	5.44669
	66.5473	0.112156	-1.07976	5.44669
	66.4912	0.205666	-1.07976	5.44669
	66.4924	0.281357	-1.07976	5.44669
	66.5345	0.290317	-1.07976	5.44669
	66.5996	0.268828	-1.07976	5.44669
	66.6419	0.256906	-1.07976	5.44669
	66.6412	0.259592	-1.07976	5.44669
	66.6266	0.215771	-1.07976	5.44669
	66.6209	0.090291	-1.07976	5.44669
	66.6237	0.036494	-1.07976	5.44669
	66.6269	0.105089	-1.07976	5.44669
	66.6272	0.111121	-1.07976	5.44669
	66.6262	0.033452	-1.07976	5.44669
	66.6034	-0.059255	-1.07976	5.44669
	66.5461	-0.12886	-1.07976	5.44669
	66.5225	-0.085119	-1.07976	5.44669
	66.5764	-0.03573	-1.07976	5.44669
	66.6366	-0.127969	-1.07976	5.44669
	66.6472	-0.199583	-1.07976	5.44669
	66.631	-0.100855	-1.07976	5.44669
	66.6206	-0.018852	-1.07976	5.44669
	66.622	-0.066381	-1.07976	5.44669
	66.6263	-0.024465	-1.07976	5.44669
	66.6053	0.122774	-1.07976	5.44669
	66.5468	0.089031	-1.07976	5.44669
	66.5222	-0.137762	-1.07976	5.4507
	66.576	-0.295344	-1.07976	5.46104
	66.6365	-0.292549	-1.07976	5.46531
	66.6473	-0.188046	-1.07976	5.45562
	66.6088	0.009797	-1.07976	5.4448
	66.5408	0.17846	-1.07976	5.44287
	66.5184	0.149065	-1.07976	5.44579
	66.5766	0.072095	-1.07976	5.44767
	66.6381	0.147939	-1.07976	5.44742
	66.6478	0.222529	-1.07976	5.44664
	66.6084	0.130882	-1.07976	5.44641
	66.5405	0.001598	-1.07976	5.44658
