# Supplementary material for: Design of a cosmetic glove stiffness compensation mechanism for toddler-sized hand prostheses
Source: PLoS One. 2017 Aug 11;12(8):e0183233. doi: 10.1371/journal.pone.0183233 (PMC5553851; doi:10.1371/journal.pone.0183233)
Supplement: S1 Dataset — (ZIP) [file pone.0183233.s001.zip › 01 Glove measurements/SCTglove1_4.xlsx]

## Sheet: test_glove9_4
LabVIEW Measurement
Writer_Version	2
Reader_Version	2
Separator	Tab
Decimal_Separator	.
Multi_Headings	No
X_Columns	No
Time_Pref	Absolute
Operator	localadmin
Date	2013-08-27
Time	00:10:13.462000
***End_of_Header***
Channels	4
Samples	10	10	10	10
Date	2013-08-27	2013-08-27	2013-08-27	2013-08-27
Time	00:10:41.462000	00:10:41.462000	00:10:41.462000	00:10:41.462000
Y_Unit_Label	mm	N	N	Pa
X_Dimension	Time	Time	Time	Time
X0	0	0	0	0
Delta_X	0.01	0.01	0.01	0.01
***End_of_Header***
X_Value	Voltage LVDT (Filtered)	Voltage Load Cell (Filtered)	Voltage Pinch Load Cell (Filtered)	Voltage Pressure (Filtered)	Comment
	66.5481	0.079005	-1.07976	5.44669
	66.5228	-0.034533	-1.07976	5.44669
	66.5535	-0.02683	-1.07976	5.44669
	66.5564	0.015104	-1.07976	5.44669
	66.5437	0.02967	-1.07976	5.44669
	66.5815	0.020824	-1.07976	5.44669
	66.6311	0.011935	-1.07976	5.44669
	66.6431	0.011355	-1.07976	5.44669
	66.6089	0.014272	-1.07976	5.44669
	66.5424	0.015699	-1.07976	5.44669
	66.519	-0.03393	-1.07976	5.44669
	66.554	-0.161396	-1.07976	5.44669
	66.558	-0.263152	-1.07976	5.44669
	66.5442	-0.22173	-1.07976	5.44669
	66.5812	-0.063695	-1.07976	5.44669
	66.6308	0.053519	-1.07976	5.44669
	66.6431	0.056855	-1.07976	5.44669
	66.6313	-0.030952	-1.07976	5.44669
	66.6222	-0.174827	-1.07976	5.44669
	66.6225	-0.269844	-1.07976	5.44669
	66.6259	-0.21976	-1.07976	5.44669
	66.6272	-0.011301	-1.07976	5.44669
	66.6043	0.230126	-1.07976	5.44669
	66.5461	0.333573	-1.07976	5.44669
	66.5222	0.303191	-1.07976	5.44669
	66.5763	0.206423	-1.07976	5.44669
	66.6366	0.021631	-1.07976	5.44669
	66.625	-0.144313	-1.07976	5.44669
	66.529	-0.069227	-1.07976	5.44669
	66.4373	0.181276	-1.07976	5.44669
	66.4688	0.334054	-1.07976	5.44669
	66.5871	0.320813	-1.07976	5.44669
	66.637	0.213641	-1.07976	5.44669
	66.5507	0.018393	-1.07976	5.44669
	66.442	-0.197425	-1.07976	5.44669
	66.463	-0.245684	-1.07976	5.44669
	66.583	-0.045933	-1.07976	5.44669
	66.6596	0.225147	-1.07976	5.44669
	66.6544	0.294656	-1.07976	5.44669
	66.6035	0.084116	-1.07976	5.44669
	66.5361	-0.149854	-1.07976	5.44669
	66.5183	-0.143004	-1.07976	5.44669
	66.5559	-0.052217	-1.07976	5.44669
	66.559	-0.065063	-1.07976	5.44669
	66.5217	-0.012004	-1.07976	5.44669
	66.5009	0.127533	-1.07976	5.44669
	66.5272	0.086596	-1.07976	5.44669
	66.5936	-0.091283	-1.07976	5.44669
	66.6419	-0.070459	-1.07976	5.44669
	66.621	0.112665	-1.07976	5.44669
	66.5477	0.150383	-1.07976	5.44669
	66.5169	0.096089	-1.07976	5.44669
	66.5512	0.108339	-1.07976	5.44669
	66.5576	0.042053	-1.07976	5.44669
	66.545	-0.102813	-1.07976	5.44669
	66.5816	-0.059408	-1.07189	5.44669
	66.6307	0.1214	-1.0516	5.44669
	66.6429	0.150115	-1.04321	5.44669
	66.6313	0.092872	-1.06222	5.44669
	66.6222	0.156277	-1.08346	5.44669
	66.6226	0.267828	-1.08723	5.44669
	66.6259	0.302254	-1.08152	5.44669
	66.6272	0.229454	-1.07783	5.44669
	66.6043	0.03162	-1.07832	5.44669
	66.5238	-0.197504	-1.07984	5.44669
	66.4425	-0.250419	-1.0803	5.44669
	66.4728	-0.047888	-1.07995	5.4507
	66.5869	0.176821	-1.07965	5.46104
	66.6578	0.119748	-1.07964	5.46531
	66.6522	-0.094955	-1.07975	5.45562
	66.6256	-0.132977	-1.07979	5.4448
	66.6165	-0.018389	-1.07978	5.44287
	66.6222	0.051706	-1.07975	5.44579
	66.6278	0.041696	-1.07975	5.44767
	66.6281	0.061993	-1.07976	5.44742
	66.604	0.131069	-1.07976	5.44664
	66.5456	0.063436	-1.07976	5.44641
	66.5221	-0.151167	-1.07976	5.44658
	66.5764	-0.24263	-1.07976	5.44674
	66.6367	-0.061145	-1.07976	5.44675
	66.6473	0.217682	-1.07976	5.44669
	66.631	0.296935	-1.07976	5.44667
	66.6205	0.087724	-1.07976	5.44668
	66.5997	-0.198343	-1.07976	5.44669
	66.5465	-0.270768	-1.07976	5.44268
	66.524	-0.056122	-1.07976	5.43234
	66.5769	0.229794	-1.07976	5.42806
	66.6362	0.349414	-1.07976	5.43775
	66.6469	0.309953	-1.07976	5.44858
	66.631	0.252815	-1.07976	5.4505
	66.6207	0.243212	-1.07976	5.44759
	66.5997	0.210357	-1.07976	5.44571
	66.5242	0.044654	-1.07976	5.44595
	66.4443	-0.136059	-1.07976	5.44673
	66.4734	-0.073952	-1.07976	5.44696
	66.5643	0.127173	-1.07976	5.44679
	66.5553	0.157711	-1.07976	5.44663
	66.4466	0.094003	-1.07976	5.44663
	66.3704	0.104861	-1.07976	5.44668
	66.3941	0.090528	-1.07976	5.44671
	66.5007	0.074089	-1.07976	5.4467
	66.6148	0.169636	-1.07976	5.44668
	66.6371	0.280108	-1.07976	5.44668
	66.5632	0.30265	-1.07976	5.44669
	66.5176	0.274446	-1.07976	5.44669
	66.5683	0.254877	-1.07976	5.44669
	66.6349	0.256746	-1.07976	5.44669
	66.6494	0.264491	-1.07976	5.44669
	66.6102	0.217881	-1.07976	5.44669
	66.5407	0.040244	-1.07976	5.44669
	66.5178	-0.140581	-1.07976	5.44669
	66.5541	-0.074278	-1.07976	5.44669
	66.5584	0.177834	-1.07976	5.44669
	66.5221	0.285218	-1.07976	5.44669
	66.5013	0.146219	-1.07976	5.44669
	66.5272	-0.014308	-1.07976	5.44669
	66.5711	-0.042296	-1.07976	5.44669
	66.5621	0.05062	-1.07976	5.44669
	66.5398	0.205404	-1.07976	5.44669
	66.5778	0.303175	-1.07976	5.44669
	66.631	0.299558	-1.07976	5.4507
	66.6221	0.215755	-1.07976	5.46104
	66.552	0.026839	-1.07976	5.46531
	66.5184	-0.194638	-1.07976	5.45562
	66.5726	-0.296709	-1.07976	5.4448
	66.6364	-0.223658	-1.07976	5.44287
	66.6485	-0.003335	-1.07976	5.44579
	66.6316	0.234857	-1.07976	5.44767
	66.6204	0.332724	-1.07976	5.44742
	66.6217	0.301155	-1.07976	5.44664
	66.6262	0.205871	-1.07976	5.44641
	66.6277	0.022124	-1.07976	5.44658
	66.6266	-0.14391	-1.07976	5.44674
	66.6257	-0.118424	-1.07976	5.44675
	66.6257	0.005165	-1.07976	5.44669
	66.626	0.105598	-1.07976	5.44667
	66.6261	0.21126	-1.07189	5.44668
	66.6261	0.286038	-1.0516	5.44669
	66.626	0.290291	-1.04321	5.44669
	66.626	0.217963	-1.06222	5.44669
	66.626	0.080248	-1.08346	5.44669
	66.626	0.0315	-1.08723	5.44669
	66.6037	0.106565	-1.08152	5.44669
	66.524	0.113514	-1.07783	5.44669
	66.4427	0.08312	-1.07832	5.44669
	66.4728	0.16525	-1.07984	5.44669
	66.5869	0.275061	-1.0803	5.44669
	66.6577	0.302095	-1.07995	5.44669
	66.6522	0.276008	-1.07965	5.44669
	66.6256	0.255728	-1.07964	5.44669
	66.6165	0.207357	-1.07975	5.44669
	66.6222	0.08814	-1.07979	5.44669
	66.6278	0.038583	-1.07978	5.44669
	66.6058	0.155919	-1.07975	5.44669
	66.5465	0.23784	-1.07975	5.44669
	66.4996	0.134468	-1.07188	5.44669
	66.4739	-0.002341	-1.0516	5.44669
	66.431	-0.0331	-1.04321	5.44669
	66.3921	0.05022	-1.06222	5.44669
	66.3863	0.201968	-1.08346	5.44669
	66.4193	0.252688	-1.08723	5.44669
	66.4831	0.124271	-1.08152	5.44669
	66.5058	-0.011898	-1.07783	5.44669
	66.4492	-0.033479	-1.07832	5.44669
	66.3882	0.053458	-1.07984	5.44669
	66.3782	0.154269	-1.0803	5.44669
	66.3949	0.076196	-1.07995	5.44669
	66.4054	-0.104877	-1.07177	5.44669
	66.4038	-0.072414	-1.05148	5.44669
	66.3994	0.116684	-1.0432	5.44669
	66.3982	0.152763	-1.06226	5.44669
	66.3992	0.095657	-1.08348	5.44669
	66.4001	0.156502	-1.08723	5.44669
	66.4001	0.266933	-1.08151	5.44669
	66.3998	0.301799	-1.07783	5.44669
	66.3996	0.278772	-1.07832	5.44669
	66.3997	0.256991	-1.07984	5.44669
	66.3775	0.256094	-1.0803	5.44669
	66.2977	0.263466	-1.07995	5.44669
	66.1942	0.266874	-1.07965	5.44669
	66.1445	0.265681	-1.07964	5.44669
	66.155	0.26397	-1.07975	5.44669
	66.1762	0.263678	-1.07979	5.44669
	66.1812	0.264163	-1.07978	5.44669
	66.1757	0.264471	-1.07975	5.44669
	66.1716	0.264427	-1.07975	5.44669
	66.1719	0.264299	-1.07976	5.44669
	66.1734	0.264261	-1.07976	5.44669
	66.174	0.264291	-1.07976	5.44669
	66.1737	0.215126	-1.07976	5.44669
	66.1511	0.088351	-1.07976	5.44669
	66.0936	0.03591	-1.07976	5.44669
	66.0476	0.154724	-1.07976	5.44669
	66.0441	0.28748	-1.07976	5.44669
	66.0581	0.311046	-1.07976	5.44669
	66.0429	0.275343	-1.07976	5.44669
	65.9834	0.252268	-1.07976	5.44669
	65.9339	0.255334	-1.07976	5.44669
	65.9296	0.264827	-1.07976	5.44669
	65.9447	0.267714	-1.07976	5.44669
	65.9524	0.265549	-1.07976	5.44669
	65.9502	0.263617	-1.07976	5.44669
	65.9466	0.263576	-1.07976	5.44669
	65.9458	0.264247	-1.07976	5.44669
	65.9468	0.264542	-1.07976	5.44669
	65.9475	0.264427	-1.07976	5.44669
	65.9474	0.264274	-1.07976	5.44669
	65.9471	0.264251	-1.07976	5.4507
	65.9471	0.264295	-1.07976	5.46104
	65.9471	0.264322	-1.07976	5.46531
	65.9472	0.264318	-1.07976	5.45562
	65.9472	0.264306	-1.07976	5.4448
	65.9472	0.264303	-1.07976	5.44287
	65.9471	0.264306	-1.07976	5.44579
	65.9471	0.264308	-1.07976	5.44767
	65.9249	0.264308	-1.07976	5.44742
	65.8451	0.264307	-1.07976	5.44664
	65.7416	0.264307	-1.07976	5.44641
	65.6919	0.313497	-1.07976	5.44658
	65.7024	0.440273	-1.07976	5.44674
	65.7236	0.492705	-1.07976	5.44675
	65.7286	0.373887	-1.07976	5.44669
	65.7231	0.241132	-1.07976	5.44667
	65.7191	0.266759	-1.07976	5.44668
	65.7193	0.478427	-1.07976	5.44669
	65.7208	0.680709	-1.07976	5.44669
	65.7214	0.611257	-1.07976	5.44669
	65.7211	0.350193	-1.07976	5.44669
	65.7208	0.190987	-1.07976	5.44669
	65.7207	0.205291	-1.07976	5.44669
	65.7208	0.315191	-1.07976	5.44669
	65.7209	0.511205	-1.07189	5.44669
	65.7209	0.677184	-1.0516	5.44669
	65.6986	0.647314	-1.04321	5.44669
	65.6188	0.521909	-1.06222	5.44669
	65.5153	0.471463	-1.08346	5.44669
	65.4656	0.542747	-1.08723	5.44669
	65.4761	0.696492	-1.08152	5.44669
	65.4973	0.801525	-1.07783	5.44669
	65.5023	0.801318	-1.07832	5.44669
	65.4968	0.765554	-1.07984	5.44669
	65.4928	0.750909	-1.0803	5.44669
	65.493	0.757529	-1.07995	5.44669
	65.4946	0.765514	-1.07177	5.44669
	65.4951	0.766506	-1.05148	5.44669
	65.4948	0.813274	-1.0432	5.44669
	65.4945	0.987872	-1.06226	5.44669
	65.4944	1.21656	-1.07561	5.44669
	65.4946	1.32675	-1.05907	5.44669
	65.4723	1.30372	-1.04497	5.44669
	65.3925	1.25683	-1.06029	5.44669
	65.289	1.24568	-1.08203	5.44669
	65.2393	1.25772	-1.08732	5.44669
	65.2498	1.26674	-1.08207	5.44669
	65.271	1.26623	-1.07803	5.44669
	65.276	1.26282	-1.07821	5.44669
	65.2706	1.26157	-1.07972	5.44669
	65.2665	1.31145	-1.08029	5.44669
	65.2667	1.48815	-1.07999	5.44669
	65.2683	1.71661	-1.07967	5.44669
	65.2688	1.82595	-1.07963	5.44669
	65.2685	1.80266	-1.07974	5.44669
	65.2682	1.75595	-1.07979	5.44669
	65.2682	1.74497	-1.07978	5.44669
	65.246	1.75702	-1.07975	5.44669
	65.1663	1.76598	-1.07975	5.44669
	65.0627	1.81464	-1.07975	5.44669
	65.013	1.93801	-1.07976	5.44669
	65.0235	2.03839	-1.07976	5.44669
	65.0447	2.09623	-1.07976	5.44669
	65.0497	2.2418	-1.07976	5.44669
	65.0443	2.50384	-1.07976	5.44669
	65.0402	2.74453	-1.07976	5.44669
	65.0404	2.83033	-1.07976	5.44669
	65.042	2.79308	-1.07976	5.44669
	65.0425	2.74895	-1.07976	5.44669
	65.0422	2.7932	-1.07976	5.44669
	65.0419	2.98283	-1.07976	5.44669
	65.0419	3.21872	-1.07976	5.44669
	65.042	3.37577	-1.07976	5.44669
	65.042	3.52518	-1.07976	5.44669
	65.042	3.70603	-1.07976	5.44669
	65.0197	3.80544	-1.07976	5.44669
	64.9399	3.79495	-1.07976	5.44669
	64.8364	3.80634	-1.07976	5.44669
	64.7867	3.97051	-1.07976	5.44669
	64.7972	4.20745	-1.07976	5.44669
	64.8184	4.374	-1.07976	5.44669
	64.8234	4.52701	-1.07976	5.44669
	64.818	4.706	-1.07976	5.44669
	64.8139	4.85253	-1.07976	5.44669
	64.8141	5.01781	-1.07976	5.44669
	64.8157	5.20906	-1.07976	5.44669
	64.8162	5.30718	-1.07976	5.44669
	64.8159	5.34165	-1.07976	5.44669
	64.7933	5.4785	-1.07976	5.44669
	64.7135	5.69605	-1.07976	5.44669
	64.6101	5.81504	-1.07976	5.44669
	64.5605	5.84886	-1.07976	5.44669
	64.571	5.97801	-1.07976	5.44669
	64.5921	6.24176	-1.07976	5.44669
	64.5971	6.53819	-1.07976	5.44669
	64.5917	6.7529	-1.07976	5.44669
	64.5876	6.81585	-1.07976	5.44669
	64.5879	6.8275	-1.07976	5.44669
	64.5894	6.96734	-1.07976	5.44669
	64.59	7.19425	-1.07976	5.44669
	64.5896	7.3653	-1.07976	5.44669
	64.5893	7.52376	-1.07976	5.44669
	64.5893	7.70343	-1.07976	5.44669
	64.5894	7.79913	-1.07976	5.44669
	64.5894	7.78751	-1.07976	5.44669
	64.5671	7.79974	-1.07976	5.44669
	64.5096	7.96466	-1.07976	5.44669
	64.4636	8.20162	-1.07976	5.44669
	64.4377	8.31872	-1.07976	5.44669
	64.4166	8.34484	-1.07976	5.44669
	64.4351	8.47144	-1.07976	5.44669
	64.4532	8.68766	-1.07976	5.44669
	64.4101	8.80974	-1.07976	5.44669
	64.3563	8.84532	-1.07976	5.44669
	64.3444	8.97412	-1.07976	5.44669
	64.3579	9.1879	-1.07976	5.44669
	64.3676	9.30817	-1.07976	5.44669
	64.3669	9.29468	-1.07976	5.44669
	64.3631	9.29739	-1.07976	5.44669
	64.3618	9.45898	-1.07976	5.44669
	64.3626	9.69793	-1.07976	5.44669
	64.3634	9.81705	-1.07976	5.44669
	64.3634	9.79411	-1.07976	5.44669
	64.3632	9.79328	-1.07976	5.44669
	64.3407	9.95675	-1.07976	5.44669
	64.2833	10.1977	-1.07976	5.44669
	64.2596	10.3662	-1.07976	5.44669
	64.2912	10.5186	-1.07976	5.44669
	64.2716	10.6967	-1.07976	5.44669
	64.1787	10.7938	-1.07976	5.44669
	64.1129	10.8326	-1.07976	5.44669
	64.1129	10.9716	-1.07976	5.44669
	64.1355	11.1885	-1.07976	5.44669
	64.1448	11.3557	-1.07976	5.44669
	64.1406	11.516	-1.07976	5.44669
	64.1356	11.7471	-1.07976	5.44669
	64.135	12.019	-1.07189	5.44669
	64.1365	12.2351	-1.0516	5.44669
	64.1373	12.3565	-1.04321	5.44669
	64.1372	12.5476	-1.06222	5.44669
	64.1368	12.9139	-1.08346	5.44669
	64.1367	13.2976	-1.08723	5.44669
	64.1368	13.5721	-1.08152	5.44669
	64.1146	13.7369	-1.07783	5.44669
	64.0348	13.8362	-1.07832	5.44669
	63.9535	13.9871	-1.07984	5.44669
	63.9836	14.2383	-1.0803	5.44669
	64.0754	14.522	-1.07995	5.44669
	64.0665	14.7359	-1.07965	5.44669
	63.9574	14.8522	-1.07964	5.44669
	63.8811	14.9927	-1.07975	5.44669
	63.8826	15.2335	-1.07979	5.44669
	63.9094	15.5166	-1.07978	5.44669
	63.92	15.7339	-1.07975	5.44669
	63.9149	15.8519	-1.07975	5.44669
	63.909	15.9918	-1.07976	5.44669
	63.9083	16.2318	-1.07976	5.44669
	63.9102	16.564	-1.07976	5.44669
	63.8889	16.9575	-1.07976	5.44669
	63.8089	17.2548	-1.07976	5.44669
	63.7049	17.3775	-1.07976	5.44669
	63.6551	17.4927	-1.07976	5.44669
	63.6657	17.7209	-1.07189	5.44669
	63.687	18.0569	-1.0516	5.44669
	63.692	18.4562	-1.04321	5.44669
	63.6865	18.7546	-1.06222	5.44669
	63.6824	18.8757	-1.08346	5.44669
	63.6604	18.9898	-1.08723	5.44669
	63.5822	19.2182	-1.08152	5.44669
	63.5015	19.5054	-1.07783	5.44669
	63.509	19.729	-1.07832	5.44669
	63.5429	19.7988	-1.07984	5.44669
	63.5102	19.8103	-1.0803	5.44669
	63.4552	19.9968	-1.07995	5.44669
	63.4391	20.3986	-1.07965	5.44669
	63.4512	20.7494	-1.07964	5.44669
	63.4618	20.8912	-1.07975	5.44669
	63.462	20.9953	-1.07979	5.44669
	63.4583	21.2121	-1.07978	5.44669
	63.4566	21.4981	-1.07975	5.44669
	63.4573	21.7252	-1.07975	5.44669
	63.4581	21.797	-1.07976	5.44669
	63.4583	21.7588	-1.07976	5.44669
	63.458	21.7192	-1.07976	5.44669
	63.4579	21.7657	-1.07976	5.44669
	63.4579	21.9547	-1.07976	5.44669
	63.458	22.1895	-1.07976	5.44669
	63.458	22.3463	-1.07976	5.44669
	63.458	22.496	-1.07976	5.44669
	63.4579	22.6771	-1.07976	5.44669
	63.4579	22.7765	-1.07976	5.44669
	63.458	22.8151	-1.07976	5.44669
	63.458	22.9532	-1.07976	5.44669
	63.458	23.1699	-1.07976	5.44669
	63.458	23.288	-1.07976	5.44669
	63.458	23.2726	-1.07976	5.44669
	63.458	23.2753	-1.07976	5.44669
	63.458	23.4375	-1.07976	5.44669
	63.4357	23.6768	-1.07976	5.44669
	63.3559	23.7958	-1.07976	5.44669
	63.2524	23.7727	-1.07976	5.44669
	63.2027	23.7718	-1.07976	5.44669
	63.2132	23.9353	-1.07976	5.44669
	63.2344	24.1764	-1.07976	5.44669
	63.2394	24.3449	-1.07976	5.44669
	63.2339	24.5464	-1.07976	5.44669
	63.2299	24.9004	-1.07976	5.44669
	63.2301	25.226	-1.07976	5.44669
	63.2316	25.3251	-1.07976	5.44669
	63.2322	25.3142	-1.07976	5.44669
	63.2319	25.4319	-1.07976	5.44669
	63.2316	25.6577	-1.07976	5.44669
	63.2315	25.8361	-1.07976	5.44669
	63.2316	26.0472	-1.07976	5.44669
	63.2317	26.3525	-1.07976	5.44669
	63.2317	26.5481	-1.07976	5.44669
	63.2317	26.5933	-1.07976	5.44669
	63.2317	26.7017	-1.07976	5.44669
	63.2094	26.953	-1.07976	5.44669
	63.1519	27.2024	-1.07976	5.44669
	63.1281	27.3449	-1.07189	5.44669
	63.1597	27.4836	-1.0516	5.44669
	63.1401	27.6653	-1.04321	5.44669
	63.0473	27.818	-1.06222	5.44669
	62.9814	27.9849	-1.08346	5.44669
	62.9815	28.1746	-1.07936	5.44669
	63.004	28.2715	-1.05337	5.44669
	63.0133	28.306	-1.04129	5.44669
	63.0092	28.4433	-1.05292	5.44669
	63.0041	28.7102	-1.05539	5.44669
	62.9812	29.0051	-1.05123	5.44669
	62.9253	29.2672	-1.06419	5.44669
	62.9024	29.506	-1.07356	5.44669
	62.9337	29.6974	-1.05753	5.44669
	62.9138	29.8203	-1.04505	5.44669
	62.8431	29.9716	-1.06088	5.44669
	62.8348	30.2145	-1.08225	5.44669
	62.8587	30.4947	-1.0872	5.44669
	62.8274	30.71	-1.08194	5.44669
	62.7765	30.8282	-1.07802	5.44669
	62.7617	30.9689	-1.07825	5.44669
	62.7728	31.16	-1.07974	5.44669
	62.7827	31.316	-1.08029	5.44669
	62.7828	31.4809	-1.07998	5.44669
	62.7794	31.6687	-1.07966	5.44669
	62.7779	31.7654	-1.07964	5.44669
	62.7785	31.7514	-1.07974	5.44669
	62.7793	31.7622	-1.07979	5.44669
	62.7794	31.9274	-1.07978	5.44669
	62.7791	32.165	-1.07975	5.44669
	62.7567	32.3315	-1.07975	5.44669
	62.6993	32.435	-1.07975	5.44669
	62.6756	32.4871	-1.07976	5.44669
	62.7294	32.5321	-1.07976	5.44669
	62.7896	32.6403	-1.07976	5.44669
	62.8003	32.7851	-1.07976	5.44669
	62.7618	32.9732	-1.07976	5.44669
	62.6939	33.1743	-1.07976	5.44669
	62.6492	33.2684	-1.07976	5.44669
	62.6276	33.2977	-1.07189	5.44669
	62.5855	33.4338	-1.0516	5.44669
	62.5456	33.6529	-1.04321	5.44669
	62.539	33.822	-1.06222	5.44669
	62.5497	33.9824	-1.08346	5.44669
	62.5564	34.1636	-1.08723	5.44669
	62.5554	34.2592	-1.07365	5.44669
	62.5526	34.2962	-1.04967	5.44669
	62.5518	34.435	-1.04178	5.44669
	62.5524	34.6525	-1.06231	5.44669
	62.553	34.7707	-1.08401	5.44669
	62.553	34.8043	-1.08743	5.44669
	62.5528	34.9336	-1.08141	5.44669
	62.5527	35.1483	-1.07771	5.44669
	62.5528	35.2688	-1.07831	5.44669
	62.5528	35.3042	-1.07988	5.44669
	62.5528	35.4335	-1.08032	5.44669
	62.5528	35.6476	-1.07995	5.44669
	62.5528	35.7678	-1.07964	5.44669
	62.5528	35.8034	-1.07964	5.44669
	62.5528	35.9328	-1.07975	5.44669
	62.5528	36.1469	-1.07193	5.44669
	62.5528	36.3162	-1.05162	5.44669
	62.5528	36.4785	-1.03533	5.44669
	62.5305	36.7096	-1.03406	5.44669
	62.473	36.9808	-1.03905	5.44669
	62.4493	37.1966	-1.04155	5.44669
	62.4808	37.269	-1.04869	5.44669
	62.4612	37.2842	-1.0599	5.44669
	62.3684	37.4222	-1.04777	5.44669
	62.3025	37.6471	-1.02069	5.44669
	62.3026	37.7687	-1.02655	5.44669
	62.3252	37.7519	-1.06429	5.44669
	62.3345	37.7527	-1.08994	5.44669
	62.3303	37.9147	-1.08129	5.44669
	62.3253	38.2037	-1.05187	5.44669
	62.3246	38.499	-1.03997	5.44669
	62.3262	38.7042	-1.0529	5.44669
	62.327	38.8128	-1.05585	5.44669
	62.3268	38.9531	-1.05143	5.44669
	62.3265	39.1474	-1.06411	5.44669
	62.3041	39.3049	-1.07345	5.44669
	62.2467	39.4693	-1.05751	5.44669
	62.223	39.6563	-1.03721	5.44669
	62.2546	39.8021	-1.02487	5.44669
	62.2349	39.9643	-1.01754	5.44669
	62.1421	40.1545	-1.02524	5.44669
	62.0762	40.2532	-1.03996	5.44669
	62.0763	40.2884	-1.05266	5.44669
	62.0989	40.4253	-1.06209	5.44669
	62.1082	40.6426	-1.04726	5.44669
	62.104	40.8107	-1.01183	5.44669
	62.099	40.9713	-0.990292	5.44669
	62.0983	41.1529	-0.999839	5.44669
	62.0999	41.2979	-1.02818	5.44669
	62.1007	41.4615	-1.04717	5.44669
	62.1005	41.6527	-1.05459	5.44669
	62.0779	41.8005	-1.0682	5.44669
	62.0203	42.0112	-1.07399	5.44669
	61.9966	42.3764	-1.05628	5.44669
	62.0506	42.7526	-1.04437	5.44669
	62.0884	43.0243	-1.06104	5.44669
	62.0193	43.2398	-1.07468	5.44669
	61.8996	43.4676	-1.05912	5.44669
	61.8395	43.671	-1.04532	5.44669
	61.8514	43.8029	-1.05255	5.44669
	61.8769	43.9536	-1.04594	5.44669
	61.8832	44.1932	-1.02254	5.44669
	61.8768	44.5213	-1.02798	5.44669
	61.8718	44.9132	-1.05636	5.44669
	61.872	45.2114	-1.06125	5.44669
	61.8739	45.335	-1.05242	5.44669
	61.8523	45.4502	-1.06259	5.44669
	61.7944	45.629	-1.07247	5.44669
	61.7703	45.7889	-1.04977	5.44669
	61.8018	45.9598	-1.01733	5.44669
	61.7823	46.1979	-1.02448	5.44669
	61.6896	46.469	-1.05675	5.44669
	61.6237	46.7314	-1.06266	5.44669
	61.646	46.9788	-1.045	5.44669
	61.726	47.2228	-1.02625	5.44669
	61.7591	47.471	-1.00747	5.44669
	61.7011	47.6727	-0.995677	5.44669
	61.6359	47.7967	-1.0036	5.44669
	61.6246	47.9446	-1.03571	5.44669
	61.6423	48.1367	-1.06598	5.44669
	61.6536	48.2905	-1.05461	5.44669
	61.652	48.5034	-1.02135	5.44669
	61.6473	48.8674	-1.01652	5.44669
	61.6459	49.1931	-1.03499	5.44669
	61.647	49.338	-1.05369	5.44669
	61.648	49.4523	-1.07216	5.44669
	61.6257	49.6722	-1.08385	5.44669
	61.5679	49.9559	-1.08385	5.44669
	61.5217	50.2301	-1.07997	5.44669
	61.4958	50.4778	-1.07051	5.44669
	61.4526	50.6687	-1.05095	5.44669
	61.4136	50.7883	-1.03556	5.44669
	61.4079	50.9874	-1.02652	5.44669
	61.4186	51.3579	-1.01095	5.44669
	61.425	51.6912	-0.99704	5.44669
	61.4238	51.7878	-0.995067	5.44669
	61.4211	51.773	-1.00679	5.44669
	61.4203	51.89	-1.02935	5.44669
	61.421	52.166	-1.04518	5.44669
	61.4215	52.4719	-1.04547	5.44669
	61.4215	52.7354	-1.04023	5.44669
	61.4213	52.9708	-1.04584	5.44669
	61.4213	53.1603	-1.06705	5.44669
	61.4213	53.2837	-1.0845	5.44669
	61.4213	53.4357	-1.08595	5.44669
	61.4213	53.6297	-1.08061	5.44669
	61.4213	53.7829	-1.07004	5.44669
	61.4213	53.9948	-1.05052	5.44669
	61.4213	54.3586	-1.03555	5.44669
	61.4213	54.7338	-1.03454	5.44669
	61.4213	55.0056	-1.04704	5.44669
	61.4213	55.2215	-1.06172	5.44669
	61.4213	55.4494	-1.05698	5.44669
	61.4213	55.7019	-1.04089	5.44669
	61.4213	55.9605	-1.03443	5.44669
	61.399	56.2128	-1.03722	5.44669
	61.3193	56.4604	-1.03278	5.44669
	61.2157	56.7082	-1.0208	5.44669
	61.1884	56.9578	-1.02379	5.44669
	61.2563	57.208	-1.03032	5.44669
	61.3013	57.4579	-1.01641	5.44669
	61.2524	57.7074	-0.997926	5.44669
	61.1868	58.0061	-0.99349	5.44669
	61.1721	58.3824	-0.997943	5.44669
	61.1885	58.7337	-1.00134	5.44669
	61.2005	58.9913	-1.00118	5.44669
	61.1997	59.2098	-1.00777	5.44669
	61.195	59.4438	-1.03545	5.44669
	61.1934	59.6488	-1.07225	5.44669
	61.1944	59.7791	-1.08219	5.44669
	61.1953	59.9778	-1.05035	5.44669
	61.1954	60.3442	-1.01411	5.44669
	61.1728	60.7252	-1.02292	5.44669
	61.0929	60.9985	-1.05724	5.44669
	60.9894	61.1638	-1.06342	5.44669
	60.9398	61.2146	-1.04514	5.44669
	60.9726	61.2387	-1.02604	5.44669
	61.0735	61.3882	-1.00734	5.44669
	61.1821	61.6146	-1.00356	5.44669
	61.2263	61.7329	-1.03181	5.44669
	61.1894	61.6649	-1.07227	5.44669
	61.0887	61.4409	-1.09137	5.44669
	60.9817	61.1994	-1.08692	5.44669
	60.9381	61.1014	-1.0707	5.44669
	60.9523	61.1341	-1.04068	5.44669
	60.9729	61.1807	-1.0142	5.44669
	60.9764	61.2375	-1.01853	5.44669
	60.9705	61.4	-1.03838	5.44669
	60.9668	61.6693	-1.04652	5.44669
	60.9673	62.0053	-1.03522	5.44669
	60.9689	62.39	-1.01851	5.44669
	60.9693	62.7315	-1.02196	5.44669
	60.9689	63.0312	-1.03824	5.44669
	60.9686	63.3769	-1.04524	5.44669
	60.9686	63.6661	-1.04261	5.44669
	60.9687	63.7533	-1.04692	5.44669
	60.9688	63.701	-1.05879	5.44669
	60.9688	63.6504	-1.04793	5.44669
	60.9464	63.6973	-1.02116	5.44669
	60.889	63.8904	-1.01882	5.44669
	60.8652	64.176	-1.03602	5.44669
	60.9191	64.4588	-1.04543	5.44669
	60.9793	64.7092	-1.03561	5.44669
	60.9899	64.9473	-1.01906	5.44669
	60.9738	65.1918	-1.02206	5.44669
	60.9633	65.4434	-1.03021	5.44669
	60.9647	65.6956	-1.02485	5.44669
	60.9467	65.9457	-1.02636	5.44669
	60.8682	66.1945	-1.03782	5.44669
	60.7637	66.4437	-1.0435	5.44669
	60.7132	66.6442	-1.04203	5.44669
	60.7237	66.7672	-1.03943	5.44669
	60.7452	66.9153	-1.031	5.44669
	60.7503	67.1569	-1.01927	5.44669
	60.7448	67.4376	-1.02378	5.44669
	60.7407	67.6536	-1.03086	5.44669
	60.7409	67.7719	-1.02451	5.44669
	60.7424	67.9124	-1.02598	5.44669
	60.743	68.1526	-1.03778	5.44669
	60.7427	68.4846	-1.05149	5.44669
	60.7424	68.9271	-1.07024	5.44669
	60.7423	69.4004	-1.07596	5.44669
	60.7424	69.7516	-1.05637	5.44669
	60.7425	70.0256	-1.03584	5.44669
	60.7425	70.3574	-1.03257	5.44669
	60.7425	70.6991	-1.04611	5.44669
	60.7424	70.9685	-1.0699	5.44669
	60.7425	71.1954	-1.0856	5.44669
	60.7425	71.4287	-1.07752	5.44669
	60.7425	71.6796	-1.04397	5.44669
	60.7425	71.9848	-1.00527	5.44669
	60.7425	72.4126	-0.988766	5.44669
	60.7425	72.8892	-1.00154	5.44669
	60.7202	73.2471	-1.03731	5.44669
	60.6404	73.4735	-1.07525	5.44669
	60.5369	73.6276	-1.08279	5.44669
	60.5095	73.7396	-1.0574	5.44669
	60.5998	73.9488	-1.03384	5.44669
	60.7022	74.3753	-1.0235	5.44669
	60.6771	74.8839	-1.01029	5.44669
	60.5576	75.2553	-0.997839	5.44669
	60.4827	75.5251	-0.995636	5.44669
	60.4884	75.848	-1.00675	5.44669
	60.5166	76.1874	-1.02913	5.44669
	60.5262	76.5083	-1.03724	5.44669
	60.5202	76.9129	-1.01736	5.44669
	60.5143	77.3745	-1.00373	5.44669
	60.5139	77.7344	-1.02044	5.44669
	60.5159	78.0161	-1.03472	5.44669
	60.5168	78.3481	-1.02727	5.44669
	60.5165	78.6379	-1.02577	5.44669
	60.5161	78.7794	-1.03671	5.44669
	60.516	78.9543	-1.04324	5.44669
	60.5161	79.307	-1.03444	5.44669
	60.5162	79.6908	-1.01148	5.44669
	60.5162	79.9701	-0.994437	5.44669
	60.5162	80.1862	-0.993787	5.44669
	60.5162	80.4114	-0.999309	5.44669
	60.5162	80.6628	-1.00181	5.44669
	60.4939	80.971	-1.00089	5.44669
	60.4364	81.3507	-0.999613	5.44669
	60.3903	81.6508	-1.00728	5.44669
	60.3644	81.8288	-1.02793	5.44669
	60.3211	82.1215	-1.03655	5.44669
	60.2821	82.5766	-1.02537	5.44669
	60.2764	82.9718	-1.02432	5.44669
	60.2871	83.172	-1.03678	5.44669
	60.2935	83.2449	-1.04379	5.44669
	60.2924	83.3724	-1.04252	5.44669
	60.2896	83.6232	-1.03953	5.44669
	60.2889	83.9151	-1.03086	5.44669
	60.2895	84.1326	-1.01131	5.44669
	60.2901	84.2967	-1.00351	5.44669
	60.2901	84.6112	-1.03038	5.44669
	60.2899	85.031	-1.07169	5.44669
	60.2898	85.2482	-1.08376	5.44669
	60.2898	85.2635	-1.05121	5.44669
	60.2899	85.3519	-1.00604	5.44669
	60.2899	85.5562	-0.994375	5.44669
	60.2899	85.687	-1.02847	5.44669
	60.2899	85.6812	-1.06628	5.44669
	60.2899	85.6835	-1.06519	5.44669
	60.2899	85.8421	-1.04266	5.44669
	60.2899	86.1292	-1.03225	5.44669
	60.2899	86.4249	-1.04355	5.44669
	60.2899	86.6801	-1.06893	5.44669
	60.2899	86.9157	-1.08611	5.44669
	60.2899	87.1574	-1.08595	5.44669
	60.2676	87.4087	-1.08004	5.44669
	60.1878	87.6127	-1.0698	5.44669
	60.1066	87.7364	-1.05062	5.44669
	60.1144	87.9327	-1.03567	5.44669
	60.1487	88.3496	-1.02668	5.44669
	60.116	88.8588	-1.01098	5.44669
	60.0608	89.2339	-1.00486	5.44669
	60.0447	89.4558	-1.02319	5.44669
	60.0568	89.602	-1.03547	5.44669
	60.0675	89.6631	-1.02661	5.44669
	60.0676	89.6492	-1.03309	5.44669
	60.0639	89.6728	-1.06487	5.44669
	60.0623	89.8433	-1.07998	5.44669
	60.0629	90.0786	-1.05206	5.44669
	60.0638	90.2421	-1.01561	5.44669
	60.0639	90.3945	-1.01507	5.44669
	60.0637	90.6235	-1.02856	5.44669
	60.0635	90.9465	-1.01878	5.44669
	60.0635	91.3402	-0.999546	5.44669
	60.0636	91.69	-0.993326	5.44669
	60.0413	91.9408	-1.00517	5.44669
	59.9615	92.1078	-1.03716	5.44669
	59.858	92.2164	-1.07389	5.44669
	59.8306	92.4196	-1.09014	5.44669
	59.8986	92.7956	-1.07795	5.44669
	59.9436	93.179	-1.05039	5.44669
	59.8947	93.45	-1.04054	5.44669
	59.8291	93.6626	-1.05366	5.44669
	59.8143	93.9385	-1.0481	5.44669
	59.8307	94.3186	-1.02306	5.44669
	59.8427	94.6795	-1.01956	5.44669
	59.8419	94.9398	-1.03566	5.44669
	59.8373	95.156	-1.05289	5.44669
	59.8357	95.3389	-1.07159	5.44669
	59.8366	95.4171	-1.07602	5.44669
	59.8376	95.4957	-1.04805	5.44669
	59.8377	95.7643	-1.00747	5.44669
	59.8373	96.1365	-0.996101	5.44669
	59.8372	96.4393	-1.02869	5.44669
	59.8372	96.669	-1.06575	5.44669
	59.8373	96.9407	-1.05702	5.44669
	59.8373	97.3129	-1.02244	5.44669
	59.8373	97.6228	-1.01612	5.44669
	59.8373	97.7092	-1.03443	5.44669
	59.8373	97.6985	-1.0536	5.44669
	59.8373	97.8701	-1.06445	5.44669
	59.8373	98.2737	-1.04792	5.44669
	59.8373	98.6304	-1.01127	5.44669
	59.8373	98.7742	-0.989823	5.44669
	59.8373	98.877	-0.999844	5.44669
	59.8373	99.0433	-1.03622	5.44669
	59.8373	99.2025	-1.06753	5.44669
	59.8373	99.4267	-1.05508	5.44669
	59.8373	99.7935	-1.01312	5.44669
	59.8373	100.166	-0.988048	5.44669
	59.8373	100.435	-0.990568	5.44669
	59.8373	100.651	-1.00811	5.44669
	59.8373	100.88	-1.0315	5.44669
	59.815	101.133	-1.04562	5.44669
	59.7575	101.391	-1.05276	5.44669
	59.7338	101.594	-1.06798	5.44669
	59.7653	101.715	-1.08243	5.44669
	59.7457	101.861	-1.08474	5.44669
	59.6752	102.103	-1.07298	5.44669
	59.6891	102.433	-1.04241	5.44669
	59.7927	102.826	-1.00624	5.44669
	59.8426	103.172	-0.997598	5.44669
	59.7617	103.422	-1.02188	5.44669
	59.6328	103.59	-1.04538	5.44669
	59.5731	103.699	-1.04822	5.44669
	59.5884	103.853	-1.03344	5.44669
	59.6152	104.053	-1.00929	5.44669
	59.6208	104.208	-0.993877	5.44669
	59.6136	104.418	-1.0022	5.44669
	59.6086	104.781	-1.03576	5.44669
	59.6091	105.107	-1.0665	5.44669
	59.611	105.203	-1.05481	5.44669
	59.6117	105.191	-1.01338	5.44669
	59.6113	105.309	-0.98825	5.44669
	59.6109	105.585	-0.990563	5.44669
	59.6108	105.89	-1.00804	5.44669
	59.611	106.153	-1.03934	5.44669
	59.6111	106.438	-1.06592	5.44669
	59.611	106.804	-1.05329	5.44669
	59.611	107.155	-1.02082	5.44669
	59.611	107.466	-1.01676	5.44669
	59.611	107.862	-1.03528	5.44669
	59.611	108.373	-1.05372	5.44669
	59.611	108.912	-1.07207	5.44669
	59.611	109.374	-1.07593	5.44669
	59.611	109.738	-1.05571	5.44669
	59.611	110.127	-1.03558	5.44669
	59.611	110.569	-1.0327	5.44669
	59.611	110.975	-1.03839	5.44669
	59.611	111.39	-1.04176	5.44669
	59.611	111.876	-1.04114	5.44669
	59.611	112.398	-1.03968	5.44669
	59.611	112.912	-1.03929	5.44669
	59.5887	113.408	-1.03177	5.44669
	59.5089	113.902	-1.01178	5.44669
	59.4054	114.448	-0.99551	5.44669
	59.3558	115.076	-0.994132	5.44669
	59.3663	115.629	-0.999072	5.44669
	59.3874	116.058	-1.00159	5.44669
	59.3924	116.6	-1.00875	5.44669
	59.387	117.304	-1.03571	5.44669
	59.3829	117.949	-1.07201	5.44669
	59.3832	118.497	-1.08199	5.44669
	59.3847	119.123	-1.05035	5.44669
	59.363	119.879	-1.00631	5.44669
	59.2829	120.673	-0.986922	5.44669
	59.2013	121.388	-0.992527	5.44669
	59.2091	122.001	-1.00933	5.44669
	59.2435	122.688	-1.03919	5.44669
	59.2109	123.604	-1.07326	5.44669
	59.1557	124.616	-1.08128	5.44669
	59.1395	125.442	-1.05748	5.44669
	59.1516	125.987	-1.04228	5.44669
	59.1623	126.452	-1.05973	5.44669
	59.1625	127.079	-1.08275	5.44669
	59.1587	127.816	-1.08782	5.44669
	59.1571	128.446	-1.07415	5.44669
	59.1578	128.928	-1.04967	5.44669
	59.1586	129.375	-1.03373	5.44669
	59.1587	129.859	-1.03408	5.44669
	59.1585	130.321	-1.0475	5.44669
	59.1583	130.655	-1.06207	5.44669
	59.1584	130.926	-1.0491	5.44669
	59.1584	131.263	-1.02048	5.44669
	59.1584	131.608	-1.02599	5.44669
	59.1584	131.926	-1.05626	5.44669
	59.1584	132.327	-1.05405	5.44669
	59.1584	132.838	-1.02458	5.44669
	59.1584	133.325	-1.02594	5.44669
	59.1584	133.66	-1.06265	5.44669
	59.1584	133.873	-1.08947	5.44669
	59.1361	134.079	-1.08955	5.44669
	59.0787	134.373	-1.08035	5.44669
	59.0549	134.812	-1.07651	5.44669
	59.1088	135.347	-1.07032	5.44669
	59.1466	135.88	-1.0521	5.44669
	59.0776	136.43	-1.03611	5.44669
	58.9578	137.094	-1.02634	5.44669
	58.8977	137.816	-1.01855	5.44669
	58.9096	138.426	-1.03302	5.44669
	58.9351	138.905	-1.06771	5.44669
	58.9414	139.407	-1.08907	5.44669
	58.935	140.071	-1.07971	5.44669
	58.93	140.81	-1.05151	5.44669
	58.9302	141.428	-1.03251	5.44669
	58.9321	141.904	-1.03291	5.44669
	58.9328	142.402	-1.03957	5.44669
	58.9324	143.016	-1.0343	5.44669
	58.932	143.629	-1.02061	5.44669
	58.932	144.195	-1.03104	5.44669
	58.9321	144.79	-1.06615	5.44669
	58.9322	145.371	-1.08912	5.44669
	58.9322	145.882	-1.08816	5.44669
	58.9321	146.358	-1.07989	5.44669
	58.9098	146.844	-1.06895	5.44669
	58.8301	147.346	-1.05032	5.44669
	58.7266	147.851	-1.04372	5.44669
	58.6992	148.352	-1.06289	5.44669
	58.7671	148.849	-1.07569	5.44669
	58.8121	149.347	-1.05888	5.44669
	58.7632	149.847	-1.04486	5.44669
	58.6976	150.346	-1.06032	5.44669
	58.6829	150.846	-1.07421	5.44669
	58.6993	151.394	-1.05918	5.44669
	58.7113	152.02	-1.03764	5.44669
	58.7105	152.572	-1.03233	5.44669
	58.7058	152.952	-1.04537	5.44669
	58.7042	153.368	-1.06967	5.44669
	58.7052	153.97	-1.0779	5.44669
	58.7061	154.558	-1.05739	5.44669
	58.7062	154.961	-1.03558	5.44669
	58.7059	155.325	-1.02423	5.44669
	58.7057	155.791	-1.01785	5.44669
	58.7058	156.323	-1.0256	5.44669
	58.7059	156.847	-1.04	5.44669
	58.7059	157.296	-1.05255	5.44669
	58.7058	157.61	-1.0699	5.44669
	58.7058	157.877	-1.0833	5.44669
	58.7058	158.269	-1.08443	5.44669
	58.7058	158.793	-1.0804	5.44669
	58.7058	159.29	-1.07049	5.44669
	58.6835	159.624	-1.04291	5.44669
	58.6261	159.882	-1.00734	5.44669
	58.6023	160.263	-0.990007	5.44669
	58.6562	160.737	-1.00133	5.44669
	58.7163	161.111	-1.02891	5.44669
	58.7047	161.394	-1.04695	5.44669
	58.6311	161.721	-1.05424	5.44669
	58.5746	162.058	-1.06813	5.44669
	58.5723	162.376	-1.08196	5.44669
	58.5908	162.731	-1.07663	5.44669
	58.5768	163.067	-1.05275	5.44669
	58.5386	163.326	-1.042	5.44669
	58.5681	163.501	-1.06131	5.44669
	58.645	163.561	-1.07564	5.44669
	58.6302	163.536	-1.05155	5.44669
	58.524	163.507	-1.01695	5.44669
	58.451	163.553	-1.02368	5.44669
	58.4528	163.738	-1.05655	5.44669
	58.4787	164.02	-1.06286	5.44669
	58.4887	164.305	-1.04515	5.44669
	58.4837	164.557	-1.03412	5.44669
	58.478	164.844	-1.03557	5.44669
	58.4774	165.264	-1.04007	5.44669
	58.4792	165.793	-1.0493	5.44669
	58.4802	166.331	-1.06856	5.44669
	58.4799	166.836	-1.0839	5.44669
	58.4795	167.323	-1.08516	5.44669
	58.4794	167.816	-1.0805	5.44669
	58.4795	168.316	-1.07814	5.44669
	58.4796	168.769	-1.07094	5.44669
	58.4796	169.093	-1.05178	5.44669
	58.4795	169.314	-1.03575	5.44669
	58.4795	169.577	-1.02631	5.44669
	58.4795	169.948	-1.01079	5.44669
	58.4796	170.212	-0.99705	5.44669
	58.4796	170.173	-0.995128	5.44669
	58.4796	170.011	-1.00681	5.44669
	58.4795	169.949	-1.03721	5.44669
	58.4795	169.93	-1.06546	5.44669
	58.4795	169.789	-1.06173	5.44669
	58.4795	169.564	-1.0415	5.44669
	58.4795	169.394	-1.02512	5.44669
	58.4795	169.236	-1.01611	5.44268
	58.4795	169.055	-1.03243	5.43234
	58.4795	168.91	-1.06833	5.42806
	58.4573	168.746	-1.08167	5.43775
	58.3998	168.555	-1.05153	5.44858
	58.376	168.456	-1.00692	5.4505
	58.4299	168.52	-0.994629	5.44759
	58.4901	168.735	-1.02827	5.44571
	58.5007	169.024	-1.0661	5.44595
	58.4846	169.398	-1.05732	5.44673
	58.4741	169.997	-1.02244	5.44696
	58.4755	170.742	-1.01601	5.44679
	58.4575	171.432	-1.02652	5.44663
	58.379	172.091	-1.01759	5.44663
	58.2968	172.714	-1.00764	5.44668
	58.3037	173.13	-1.02987	5.44671
	58.338	173.341	-1.06214	5.4467
	58.3056	173.47	-1.06296	5.44668
	58.2506	173.479	-1.05107	5.44668
	58.2344	173.343	-1.05355	5.44669
	58.2464	173.219	-1.05217	5.44669
	58.2571	173.156	-1.04966	5.44669
	58.2573	173.017	-1.0568	5.44669
	58.2536	172.759	-1.04617	5.44669
	58.252	172.518	-1.02113	5.44669
	58.2526	172.431	-1.02731	5.44669
	58.2534	172.467	-1.06445	5.44669
	58.2536	172.512	-1.08974	5.44669
	58.2533	172.517	-1.08902	5.44669
	58.2532	172.504	-1.08003	5.44669
	58.2532	172.496	-1.0687	5.44669
	58.2533	172.498	-1.05017	5.44669
	58.2756	172.501	-1.04374	5.44669
	58.333	172.551	-1.05509	5.44669
	58.3568	172.726	-1.05543	5.44669
	58.3029	172.954	-1.04261	5.44669
	58.2428	173.064	-1.02783	5.44669
	58.2321	173.041	-1.01686	5.44669
	58.2483	172.994	-1.02391	5.44669
	58.2587	173.032	-1.03964	5.44669
	58.2573	173.171	-1.053	5.44669
	58.253	173.232	-1.06235	5.44669
	58.2517	173.113	-1.05512	5.44669
	58.2527	172.977	-1.04776	5.44669
	58.2536	173.001	-1.06283	5.44669
	58.2536	173.214	-1.08209	5.44669
	58.2533	173.466	-1.07857	5.44669
	58.2532	173.572	-1.05352	5.44669
	58.2532	173.539	-1.04163	5.44669
	58.2533	173.49	-1.05301	5.44669
	58.2756	173.481	-1.05531	5.44669
	58.3553	173.495	-1.05117	5.44669
	58.4365	173.504	-1.06419	5.44669
	58.4064	173.503	-1.07358	5.44669
	58.2924	173.499	-1.05754	5.44669
	58.2216	173.498	-1.04505	5.44669
	58.2271	173.499	-1.06087	5.44669
	58.2537	173.499	-1.08225	5.44669
	58.2628	173.499	-1.0872	5.44669
	58.2571	173.499	-1.08194	5.44669
	58.2515	173.499	-1.07802	5.44669
	58.2734	173.499	-1.07038	5.44669
	58.3328	173.499	-1.04372	5.44669
	58.3574	173.499	-1.01559	5.44669
	58.3033	173.499	-1.02591	5.44669
	58.2427	173.499	-1.06584	5.44669
	58.2319	173.499	-1.08295	5.44669
	58.2482	173.499	-1.06083	5.44669
	58.2588	173.499	-1.04309	5.44669
	58.2574	173.499	-1.05888	5.44669
	58.253	173.499	-1.08211	5.44669
	58.274	173.499	-1.08785	5.44669
	58.3325	173.499	-1.08226	5.44669
	58.3794	173.499	-1.07792	5.44669
	58.383	173.499	-1.0781	5.44669
	58.3463	173.499	-1.07184	5.44669
	58.2816	173.499	-1.0443	5.44669
	58.2377	173.499	-1.01531	5.44669
	58.2375	173.499	-1.01771	5.44669
	58.2746	173.499	-1.02977	5.44669
	58.3382	173.499	-1.02622	5.44669
	58.3593	173.499	-1.03496	5.44669
	58.3021	173.499	-1.06579	5.44669
	58.2415	173.548	-1.08758	5.44669
	58.2318	173.724	-1.08764	5.44669
	58.2486	173.953	-1.08022	5.44669
	58.2812	174.062	-1.07714	5.44669
	58.3371	174.039	-1.07849	5.44669
	58.3788	173.992	-1.07229	5.44669
	58.3811	173.981	-1.04435	5.44669
	58.3457	173.993	-1.01517	5.44669
	58.2821	174.002	-1.02551	5.44669
	58.2381	174.051	-1.06582	5.44669
	58.2598	174.224	-1.08309	5.44669
	58.332	174.451	-1.06089	5.44669
	58.3843	174.512	-1.0352	5.44669
	58.4075	174.363	-1.03069	5.44669
	58.4476	174.264	-1.03769	5.44669
	58.4638	174.371	-1.04217	5.44669
	58.413	174.516	-1.04156	5.44669
	58.3568	174.548	-1.03184	5.44669
	58.3244	174.512	-1.01887	5.44669
	58.2819	174.486	-1.03119	5.44669
	58.2679	174.537	-1.05896	5.44669
	58.3428	174.723	-1.0612	5.44669
	58.4342	174.906	-1.05147	5.44669
	58.4099	174.837	-1.06221	5.44669
	58.2947	174.633	-1.07265	5.44669
	58.2213	174.603	-1.04998	5.44669
	58.2484	174.717	-1.01735	5.44669
	58.3555	174.834	-1.01654	5.44669
	58.4463	174.9	-1.03643	5.44669
	58.4105	174.797	-1.05428	5.44669
	58.3129	174.618	-1.06403	5.44669
	58.2992	174.66	-1.0475	5.44669
	58.3526	174.902	-1.01911	5.44669
	58.3838	175.014	-1.02599	5.44669
	58.3785	174.831	-1.05674	5.44669
	58.3653	174.495	-1.05425	5.44669
	58.3393	174.139	-1.02449	5.44669
	58.3073	173.671	-1.01796	5.44669
	58.3437	172.942	-1.02661	5.44669
	58.4213	171.911	-1.0248	5.44669
	58.4266	170.614	-1.03549	5.44669
	58.399	169.176	-1.06652	5.44669
	58.4298	167.852	-1.08769	5.44669
	58.4818	166.735	-1.08743	5.44669
	58.4973	165.683	-1.07222	5.44669
	58.486	164.685	-1.04901	5.44669
	58.4759	163.899	-1.042	5.44669
	58.4757	163.365	-1.05477	5.44669
	58.4792	162.889	-1.05591	5.44669
	58.4808	162.303	-1.04292	5.44669
	58.4802	161.743	-1.02779	5.44669
	58.4794	161.393	-1.00886	5.44669
	58.4793	161.149	-0.99571	5.44669
	58.4795	160.78	-0.995254	5.44669
	58.4796	160.305	-0.999471	5.44669
	58.4796	159.928	-1.00136	5.44669
	58.4795	159.643	-1.00851	5.44669
	58.4795	159.267	-1.0357	5.44669
	58.4795	158.706	-1.06422	5.44669
	58.4796	157.984	-1.06175	5.44669
	58.4796	157.241	-1.04195	5.44669
	58.4795	156.643	-1.03317	5.4507
	58.4795	156.176	-1.03632	5.46104
	58.4795	155.724	-1.03285	5.46531
	58.5018	155.233	-1.01328	5.45562
	58.5593	154.72	-0.99576	5.4448
	58.6054	154.212	-1.00157	5.44287
	58.6313	153.714	-1.03483	5.44579
	58.6523	153.169	-1.0742	5.44767
	58.6116	152.495	-1.08323	5.44742
	58.536	151.767	-1.05009	5.44664
	58.5554	151.157	-1.01363	5.44641
	58.6407	150.632	-1.01494	5.44658
	58.633	150.004	-1.02921	5.44674
	58.549	149.287	-1.02697	5.44675
	58.5532	148.617	-1.03547	5.44669
	58.6575	148.005	-1.05787	5.44667
	58.7335	147.452	-1.05922	5.44668
	58.7336	146.91	-1.04316	5.44669
	58.7075	146.304	-1.03458	5.44669
	58.6966	145.709	-1.04435	5.44669
	58.7014	145.148	-1.06844	5.44669
	58.7073	144.5	-1.07775	5.44669
	58.708	143.788	-1.04989	5.44669
	58.7062	143.127	-1.00763	5.44669
	58.7052	142.468	-0.987642	5.44669
	58.7054	141.785	-0.992358	5.44669
	58.7059	141.14	-1.00113	5.44669
	58.706	140.477	-1.00308	5.44669
	58.7059	139.738	-1.00077	5.44669
	58.7058	138.915	-0.999112	5.44669
	58.7058	137.977	-0.999237	5.44669
	58.7058	137.003	-0.99988	5.44669
	58.7059	136.15	-1.00011	5.44669
	58.7058	135.426	-1.00784	5.44669
	58.7058	134.723	-1.03586	5.44669
	58.7058	133.934	-1.06452	5.44669
	58.7058	132.998	-1.06182	5.44669
	58.7058	131.963	-1.04187	5.44669
	58.7058	130.929	-1.03311	5.44669
	58.7058	129.978	-1.03632	5.44669
	58.7058	129.168	-1.03287	5.44669
	58.7058	128.403	-1.01329	5.44669
	58.7058	127.561	-0.995756	5.44669
	58.7058	126.713	-0.993696	5.44669
	58.7281	125.896	-1.00667	5.44669
	58.7856	124.996	-1.02979	5.44669
	58.8094	124.037	-1.04541	5.44669
	58.7778	123.127	-1.05328	5.44669
	58.7751	122.218	-1.06041	5.44669
	58.8105	121.335	-1.04634	5.44669
	58.8303	120.616	-1.01204	5.44669
	58.8266	119.932	-0.99858	5.44669
	58.8404	119.102	-1.02022	5.44669
	58.8957	118.232	-1.03647	5.44669
	58.9438	117.45	-1.02021	5.44669
	58.9491	116.729	-0.997327	5.44669
	58.9349	115.954	-0.999758	5.44669
	58.9273	115.078	-1.02564	5.44669
	58.9291	114.22	-1.03827	5.44669
	58.9326	113.361	-1.01903	5.44669
	58.9334	112.293	-0.996192	5.44669
	58.9325	111.056	-0.99183	5.44669
	58.9318	109.956	-0.997864	5.44669
	58.9319	109.144	-1.0019	5.44669
	58.9321	108.479	-1.00144	5.44669
	58.9322	107.835	-0.999812	5.44669
	58.9322	107.255	-1.00716	5.44669
	58.9321	106.712	-1.02781	5.44669
	58.9321	106.016	-1.03653	5.44669
	58.9321	105.123	-1.01754	5.44669
	58.9321	104.279	-0.99618	5.44669
	58.9321	103.638	-0.992358	5.44669
	58.9544	103.033	-0.998089	5.44669
	59.0342	102.365	-1.00181	5.44669
	59.1377	101.707	-1.00132	5.44669
	59.1874	101.033	-0.999795	5.44669
	59.1769	100.294	-0.999328	5.44669
	59.1557	99.5245	-0.999675	5.44669
	59.1507	98.7636	-0.999987	5.44669
	59.1561	98.0172	-0.999994	5.44669
	59.1602	97.2737	-0.999886	5.44669
	59.16	96.477	-0.999838	5.44669
	59.1584	95.6001	-0.999857	5.44669
	59.1579	94.7485	-0.999881	5.44669
	59.1582	93.8934	-0.999885	5.44669
	59.1585	92.8733	-1.00775	5.44669
	59.1585	91.8102	-1.02803	5.44669
	59.1584	90.89	-1.04429	5.44669
	59.1584	90.0611	-1.04557	5.44669
	59.1584	89.2714	-1.03271	5.44669
	59.1584	88.5232	-1.00993	5.44669
	59.1584	87.8857	-0.994402	5.44669
	59.1807	87.4938	-0.994324	5.44669
	59.2382	87.2483	-0.999546	5.44669
	59.2842	86.8425	-1.00172	5.44669
	59.3102	86.1487	-1.00077	5.44669
	59.3535	85.3644	-0.999594	5.44669
	59.3925	84.6896	-1.00731	5.44669
	59.3982	84.0999	-1.03582	5.44669
	59.3874	83.5573	-1.0647	5.44669
	59.3811	83.0612	-1.05403	5.44669
	59.3822	82.5771	-1.01369	5.44669
	59.385	82.0335	-0.988657	5.44669
	59.3857	81.4042	-0.990622	5.44669
	59.385	80.8002	-1.00004	5.44669
	59.3845	80.2929	-1.00324	5.44669
	59.4068	79.8258	-1.00123	5.44669
	59.4645	79.3427	-0.999245	5.44669
	59.5106	78.8387	-0.999131	5.44669
	59.5142	78.3317	-0.999788	5.4507
	59.4777	77.8802	-1.0001	5.46104
	59.4355	77.559	-1	5.46531
	59.449	77.2896	-0.999848	5.45562
	59.4948	76.8998	-0.999819	5.4448
	59.5355	76.3768	-0.999862	5.44287
	59.585	75.8798	-0.99989	5.44579
	59.6213	75.5456	-1.00776	5.44767
	59.6237	75.3361	-1.02803	5.44742
	59.6125	75.1314	-1.03642	5.44664
	59.6071	74.8369	-1.01741	5.44641
	59.6088	74.397	-0.996169	5.44658
	59.6115	73.8624	-0.992398	5.44674
	59.612	73.3783	-0.99811	5.44675
	59.6112	73.0537	-1.0018	5.44669
	59.6108	72.7944	-1.00918	5.44667
	59.6108	72.4101	-1.02795	5.44668
	59.611	71.935	-1.04375	5.44669
	59.6111	71.5623	-1.04537	5.44669
	59.611	71.3292	-1.03282	5.44669
	59.611	71.1283	-1.01005	5.44669
	59.611	70.8437	-1.00228	5.44669
	59.611	70.4068	-1.02244	5.44669
	59.611	69.9189	-1.03607	5.44669
	59.611	69.5596	-1.01926	5.44669
	59.6333	69.2875	-0.997068	5.44669
	59.7131	68.9101	-0.992118	5.44669
	59.7943	68.3933	-0.997673	5.44669
	59.7865	67.8945	-1.00172	5.44268
	59.7299	67.5574	-1.00143	5.43234
	59.7051	67.2981	-0.999873	5.42806
	59.7365	66.9674	-0.999322	5.43775
	59.8065	66.6701	-0.999645	5.44858
	59.8546	66.4759	-0.999976	5.4505
	59.8546	66.1753	-1	5.44759
	59.8382	65.7227	-0.999892	5.44571
	59.8315	65.3313	-0.999839	5.44595
	59.8345	65.0826	-0.999855	5.44673
	59.8382	64.8327	-0.99988	5.44696
	59.8387	64.427	-0.999885	5.44679
	59.8375	63.9399	-0.999878	5.44663
	59.8369	63.5698	-0.999874	5.44663
	59.837	63.2928	-0.999874	5.44668
	59.8373	62.9665	-1.00775	5.44671
	59.8374	62.6282	-1.02803	5.4467
	59.8373	62.309	-1.03642	5.44668
	59.8373	61.9539	-1.01741	5.44668
	59.8373	61.6678	-0.996168	5.44669
	59.8373	61.4868	-0.992398	5.44669
	59.8373	61.1387	-0.99811	5.44669
	59.8596	60.5061	-1.0018	5.44669
	59.9394	59.884	-1.00131	5.44669
	60.0206	59.5262	-0.999793	5.44669
	59.9905	59.3005	-0.999331	5.44669
	59.8988	58.8926	-0.999677	5.44669
	59.9077	58.2403	-1.00786	5.44669
	60.0167	57.6296	-1.02815	5.44669
	60.093	57.1849	-1.0443	5.44669
	60.0916	56.7064	-1.04553	5.44669
	60.0647	56.1898	-1.03269	5.44669
	60.0541	55.7733	-1.00994	5.44669
	60.0592	55.3794	-0.994411	5.44669
	60.0651	54.856	-0.994326	5.44669
	60.0881	54.2046	-0.999544	5.44669
	60.1437	53.6337	-1.00172	5.44669
	60.1888	53.3034	-1.00077	5.44669
	60.2149	53.1202	-0.999595	5.44669
	60.2364	52.8756	-0.999442	5.44669
	60.2181	52.498	-0.999794	5.44669
	60.1999	52.1269	-0.999996	5.44669
	60.2429	51.8614	-0.999955	5.44669
	60.2967	51.6959	-0.999867	5.44669
	60.3086	51.593	-0.999844	5.44669
	60.2951	51.441	-0.999866	5.44669
	60.2854	51.2397	-0.999883	5.44669
	60.2861	51.1327	-0.999883	5.44669
	60.2899	51.098	-0.999876	5.44669
	60.2912	50.9643	-0.999874	5.44669
	60.2904	50.7481	-1.00775	5.44669
	60.2896	50.5794	-1.02803	5.44669
	60.2896	50.3689	-1.03642	5.44669
	60.2898	50.0112	-1.01741	5.44669
	60.29	49.6873	-0.996168	5.44669
	60.2899	49.5409	-0.992397	5.44669
	60.2899	49.4254	-0.99811	5.44669
	60.3122	49.2054	-1.0018	5.44669
	60.3696	48.9222	-1.00131	5.44669
	60.3934	48.6974	-0.999793	5.44669
	60.3618	48.5763	-0.999331	5.44669
	60.3591	48.3885	-0.999677	5.44669
	60.3945	48.0234	-0.999986	5.44669
	60.4366	47.6883	-0.999993	5.44669
	60.4904	47.5891	-0.999886	5.44669
	60.5057	47.6034	-0.999838	5.44669
	60.4496	47.4871	-0.999857	5.44669
	60.4138	47.2607	-0.999881	5.44669
	60.4623	47.0816	-0.999885	5.44669
	60.5245	46.9195	-0.999878	5.44669
	60.5379	46.7412	-0.999874	5.44669
	60.5222	46.5982	-0.999874	5.44669
	60.5109	46.3849	-0.999876	5.44669
	60.5118	46.0662	-1.00775	5.44669
	60.5162	45.8657	-1.02803	5.44669
	60.5177	45.8232	-1.04429	5.44669
	60.5168	45.7177	-1.04557	5.44669
	60.5159	45.4667	-1.03271	5.44669
	60.5158	45.2163	-1.00993	5.44669
	60.5161	45.1226	-0.994402	5.44669
	60.5163	45.1107	-0.994324	5.44669
	60.5162	44.9326	-1.00742	5.44669
	60.5162	44.5343	-1.02988	5.44669
	60.5161	44.1821	-1.03731	5.44669
	60.5162	44.0384	-1.01713	5.44669
	60.5385	43.934	-0.995733	5.44669
	60.5959	43.7178	-0.992316	5.44669
	60.642	43.4321	-0.99823	5.44669
	60.6679	43.1558	-1.00188	5.44669
	60.7112	42.8587	-1.0013	5.44669
	60.7279	42.4433	-0.999761	5.44669
	60.6762	41.969	-0.999321	5.44669
	60.6417	41.6569	-0.999684	5.44669
	60.6891	41.555	-0.999993	5.44669
	60.7505	41.4536	-0.999993	5.44669
	60.7639	41.2729	-0.999883	5.44669
	60.7485	41.1072	-0.999837	5.44669
	60.7373	40.9345	-0.999857	5.44669
	60.7382	40.6978	-0.999882	5.44669
	60.7425	40.4279	-0.999885	5.44669
	60.744	40.1654	-0.999878	5.44669
	60.7431	39.9177	-0.999873	5.44669
	60.7422	39.6734	-0.999874	5.44669
	60.7421	39.4254	-0.999876	5.44669
	60.7424	39.2237	-0.999877	5.44669
	60.7649	39.0998	-0.999876	5.44669
	60.8223	38.9026	-0.999876	5.44669
	60.846	38.5346	-0.999876	5.44669
	60.8144	38.1523	-0.999876	5.44669
	60.834	37.8791	-1.00775	5.44669
	60.9269	37.6651	-1.02803	5.44669
	60.9927	37.4385	-1.03642	5.44669
	60.9927	37.1859	-1.01741	5.44669
	60.9701	36.9268	-0.996168	5.44669
	60.9608	36.6743	-0.992398	5.44669
	60.9649	36.3776	-0.99811	5.44669
	60.97	36.0032	-1.0018	5.44669
	60.9706	35.7012	-1.00131	5.44669
	60.9691	35.5697	-0.999793	5.44669
	60.9682	35.4525	-0.999331	5.44669
	60.9684	35.2266	-0.999677	5.44669
	60.9688	34.9414	-0.999986	5.44669
	60.9689	34.6687	-0.999993	5.44669
	60.9688	34.4222	-0.999886	5.44669
	60.991	34.182	-0.999838	5.44669
	61.0485	33.9353	-0.999857	5.44669
	61.0723	33.7327	-0.999881	5.44669
	61.0407	33.6571	-0.999885	5.44669
	61.0603	33.6358	-0.999878	5.44669
	61.1531	33.4965	-0.999874	5.44669
	61.219	33.224	-0.999874	5.44669
	61.219	32.9275	-0.999876	5.44669
	61.1964	32.7159	-0.999877	5.44669
	61.1871	32.6543	-0.999876	5.44669
	61.1912	32.6421	-0.999876	5.44669
	61.1963	32.5015	-0.999876	5.44669
	61.1969	32.2253	-0.999876	5.44669
	61.1954	31.9277	-0.999876	5.44669
	61.1945	31.7169	-0.999876	5.44669
	61.1947	31.6561	-0.999876	5.44669
	61.1951	31.6931	-0.999876	5.44669
	61.1952	31.7282	-0.999876	5.44669
	61.1951	31.7295	-0.999876	5.44669
	61.2173	31.6683	-0.999876	5.44669
	61.2971	31.4868	-0.999876	5.44669
	61.3783	31.2112	-0.999876	5.44669
	61.3705	30.9284	-0.999876	5.44669
	61.3363	30.7237	-1.00775	5.44669
	61.3689	30.66	-1.0359	5.44669
	61.4241	30.6446	-1.06458	5.44669
	61.4402	30.4542	-1.05395	5.44669
	61.4281	30.0521	-1.0137	5.44669
	61.4174	29.7027	-0.988689	5.44669
	61.4173	29.6106	-0.990632	5.44669
	61.421	29.6823	-1.00004	5.44669
	61.4226	29.7428	-1.00324	5.44669
	61.422	29.6931	-1.00123	5.44669
	61.4211	29.4462	-0.999248	5.44669
	61.421	29.0329	-0.999132	5.44669
	61.4213	28.6497	-0.999788	5.44669
	61.4214	28.3922	-1.0001	5.44669
	61.4214	28.2343	-1	5.44669
	61.4213	28.1318	-0.999848	5.44268
	61.4213	27.9772	-0.999819	5.43234
	61.4213	27.7747	-0.999862	5.42806
	61.4213	27.6681	-0.99989	5.43775
	61.4436	27.6832	-0.999887	5.44858
	61.5234	27.6764	-0.999875	5.4505
	61.6046	27.5124	-0.999872	5.44759
	61.5968	27.274	-0.999874	5.44571
	61.5626	27.1067	-0.999877	5.44595
	61.5952	26.9539	-0.999877	5.44673
	61.6504	26.7753	-0.999876	5.44696
	61.6665	26.6288	-0.999876	5.44679
	61.6544	26.4635	-0.999876	5.44663
	61.6437	26.223	-1.00775	5.44663
	61.6436	25.9489	-1.02803	5.44668
	61.6473	25.7352	-1.03642	5.44671
	61.6489	25.6648	-1.01741	5.4467
	61.6483	25.6988	-0.996168	5.44668
	61.6474	25.7361	-0.992398	5.44668
	61.6473	25.7394	-0.99811	5.44669
	61.6476	25.6782	-1.0018	5.44669
	61.6477	25.4961	-1.00131	5.44669
	61.67	25.2693	-0.999793	5.44669
	61.7274	25.1626	-0.999331	5.44669
	61.7734	25.1864	-0.999677	5.44669
	61.7993	25.1832	-0.999986	5.44669
	61.8427	25.0177	-0.999993	5.44669
	61.8817	24.7774	-0.999886	5.44669
	61.8874	24.6098	-0.999838	5.44669
	61.8766	24.4576	-0.999857	5.44669
	61.8703	24.2793	-0.999881	5.44669
	61.8714	24.182	-0.999885	5.44669
	61.8742	24.1432	-0.999878	5.44669
	61.8749	24.0043	-0.999874	5.44669
	61.8742	23.7874	-0.999874	5.44669
	61.8737	23.6203	-0.999876	5.44669
	61.896	23.4598	-0.999877	5.44669
	61.976	23.2288	-0.999876	5.44669
	62.0573	22.9569	-0.999876	5.44669
	62.0271	22.7408	-0.999876	5.44669
	61.9354	22.6194	-0.999876	5.44669
	61.9443	22.4775	-0.999876	5.44669
	62.0533	22.2871	-0.999876	5.44669
	62.1296	22.1319	-0.999876	5.44669
	62.1282	21.967	-0.999876	5.44669
	62.1013	21.779	-0.999876	5.44669
	62.0907	21.6821	-0.999876	5.44669
	62.0958	21.647	-0.999876	5.44669
	62.1018	21.5094	-0.999876	5.44669
	62.1024	21.2918	-0.999876	5.44669
	62.1006	21.173	-0.999876	5.44669
	62.0996	21.1885	-0.999876	5.44669
	62.0998	21.2353	-0.999876	5.44669
	62.1003	21.1999	-0.999876	5.44669
	62.1004	21.013	-0.999876	5.44669
	62.1226	20.7752	-0.999876	5.44669
	62.2022	20.6163	-0.999876	5.44669
	62.3058	20.4668	-0.999876	5.44669
	62.3555	20.2866	-0.999876	5.44669
	62.345	20.1875	-0.999876	5.44669
	62.3238	20.1979	-0.999876	5.44669
	62.3188	20.2355	-0.999876	5.44669
	62.3242	20.2473	-0.999876	5.44669
	62.3283	20.1896	-0.999876	5.44669
	62.3281	20.0059	-0.999876	5.44669
	62.3265	19.7773	-0.999876	5.44669
	62.3259	19.6703	-0.999876	5.44669
	62.3263	19.6947	-0.999876	5.44669
	62.3266	19.741	-0.999876	5.44669
	62.3266	19.7514	-0.999876	5.44669
	62.3265	19.6901	-0.999876	5.44669
	62.3265	19.5053	-0.999876	5.44669
	62.3265	19.2776	-0.999876	5.44669
	62.3265	19.1714	-0.999876	5.44669
	62.3265	19.1466	-0.999876	5.44669
	62.3265	19.0166	-0.999876	5.44669
	62.3265	18.7986	-0.999876	5.44669
	62.3265	18.6769	-0.999876	5.44669
	62.3265	18.6913	-0.999876	5.44669
	62.3488	18.7387	-0.999876	5.44669
	62.4286	18.7039	-0.999876	5.44669
	62.5321	18.5171	-0.999876	5.44669
	62.5818	18.279	-0.999876	5.44669
	62.5712	18.1692	-1.00775	5.44669
	62.5501	18.1466	-1.02803	5.44669
	62.5451	18.0188	-1.03642	5.44669
	62.5505	17.8009	-1.01741	5.44669
	62.5546	17.6293	-0.996168	5.44669
	62.5543	17.4674	-1.00027	5.44669
	62.5528	17.2865	-1.02627	5.44669
	62.5522	17.1915	-1.03835	5.44669
	62.5526	17.2039	-1.01885	5.44669
	62.5529	17.1917	-0.996085	5.44669
	62.5529	17.0266	-0.991852	5.44669
	62.5528	16.7895	-0.997911	5.44669
	62.5528	16.6232	-1.00191	5.44669
	62.5528	16.4704	-1.0093	5.44669
	62.5528	16.2914	-1.02796	5.44669
	62.5528	16.1939	-1.03584	5.44669
	62.5528	16.2046	-1.01719	5.44669
	62.5528	16.1926	-0.996284	5.44669
	62.5528	16.0281	-0.992524	5.44669
	62.5751	15.7912	-0.998122	5.44669
	62.6548	15.674	-1.00176	5.44669
	62.7361	15.6478	-1.00129	5.44669
	62.7283	15.5212	-0.999798	5.44669
	62.694	15.305	-0.999341	5.44669
	62.7267	15.183	-0.999679	5.44669
	62.7819	15.1966	-1.00785	5.44669
	62.798	15.1945	-1.02815	5.44669
	62.7859	15.0332	-1.03643	5.44268
	62.7529	14.7449	-1.01737	5.43234
	62.6953	14.4497	-1.00402	5.42806
	62.6752	14.2442	-1.02056	5.43775
	62.7307	14.1355	-1.03466	5.44858
	62.7902	13.9953	-1.01934	5.4505
	62.8001	13.801	-0.997601	5.44759
	62.7838	13.6435	-0.992313	5.44571
	62.7959	13.4791	-0.997565	5.44595
	62.8772	13.2921	-1.0016	5.44673
	62.985	13.1954	-1.00142	5.44696
	63.0359	13.1601	-0.99991	5.44679
	63.0244	12.9731	-0.99934	5.44663
	63.0023	12.5796	-0.99964	5.44663
	62.9973	12.2325	-0.999967	5.44668
	63.0031	12.1384	-0.999998	5.44671
	63.0073	12.1592	-0.999895	5.4467
	63.007	12.0437	-0.99984	5.44668
	63.0054	11.8154	-0.999854	5.44668
	63.0271	11.6844	-0.99988	5.44669
	63.0849	11.6985	-0.999885	5.44669
	63.109	11.7491	-0.999879	5.44669
	63.0775	11.7649	-0.999874	5.44669
	63.0969	11.7535	-0.999874	5.44669
	63.1897	11.7431	-0.999876	5.44669
	63.2333	11.7428	-0.999877	5.44669
	63.1758	11.6972	-0.999876	5.44669
	63.1295	11.5228	-0.999876	5.44669
	63.1517	11.2938	-0.999876	5.44669
	63.1586	11.1834	-0.999876	5.44669
	63.1506	11.2065	-1.00775	5.44669
	63.1889	11.2534	-1.02803	5.44669
	63.2371	11.2154	-1.03642	5.44669
	63.2483	11.0274	-1.01741	5.44669
	63.2366	10.79	-0.996168	5.44669
	63.2278	10.6809	-0.992398	5.44669
	63.2283	10.7075	-0.99811	5.44669
	63.2316	10.7555	-1.0018	5.44669
	63.2328	10.7658	-1.00131	5.44669
	63.2322	10.7531	-0.999793	5.44669
	63.2315	10.6948	-0.999331	5.44669
	63.2314	10.4704	-0.999677	5.44669
	63.2316	10.0696	-0.999986	5.44669
	63.254	9.73283	-0.999993	5.44669
	63.3115	9.64568	-1.00776	5.44669
	63.3575	9.71485	-1.02799	5.44669
	63.3834	9.77258	-1.0364	5.44669
	63.4267	9.77182	-1.01741	5.44669
	63.4657	9.75093	-0.996177	5.44669
	63.4714	9.69325	-0.992399	5.44669
	63.4607	9.52115	-0.998108	5.44669
	63.4543	9.29739	-1.0018	5.44669
	63.4331	9.18838	-1.00131	5.44669
	63.3784	9.16095	-0.999793	5.44669
	63.3554	9.03093	-0.999331	5.44669
	63.4086	8.81374	-0.999677	5.44669
	63.4682	8.64328	-0.999986	5.44669
	63.4789	8.5308	-0.999993	5.44669
	63.4629	8.52554	-0.999886	5.44669
	63.4526	8.60954	-0.999839	5.44669
	63.4539	8.55553	-0.999857	5.44669
	63.4582	8.34106	-0.999881	5.44669
	63.4595	8.19558	-0.999885	5.44669
	63.4808	8.14983	-0.999878	5.44669
	63.5374	8.02514	-0.999874	5.44669
	63.5612	7.8167	-0.999874	5.44669
	63.5076	7.6972	-0.999876	5.44669
	63.4699	7.70913	-0.999877	5.44669
	63.5389	7.75467	-0.999876	5.44669
	63.6585	7.76921	-0.999876	5.44669
	63.7186	7.70987	-0.999876	5.44669
	63.7068	7.52448	-0.999876	5.44669
	63.6813	7.29574	-0.999876	5.44669
	63.675	7.18937	-0.999876	5.44669
	63.6814	7.21401	-0.999876	5.44669
	63.6863	7.26022	-0.999876	5.44669
	63.6861	7.27051	-0.999876	5.44669
	63.6843	7.20916	-0.999876	5.44669
	63.6836	7.02443	-0.999876	5.44669
	63.684	6.79669	-0.999876	5.44669
	63.6844	6.6905	-0.999876	5.44669
	63.7067	6.71486	-0.999876	5.44669
	63.7863	6.76089	-0.999876	5.44669
	63.8898	6.72202	-0.999876	5.44669
	63.9395	6.53396	-0.999876	5.44669
	63.929	6.29683	-0.999876	5.44669
	63.9078	6.18788	-0.999876	5.44669
	63.9028	6.16524	-0.999876	5.44669
	63.9083	6.08639	-0.999876	5.44669
	63.9123	5.9951	-0.999876	5.44669
	63.9121	5.9252	-0.999876	5.44669
	63.9106	5.82053	-0.999876	5.44669
	63.91	5.73527	-0.999876	5.44669
	63.9103	5.72626	-0.999876	5.44669
	63.9329	5.70195	-0.999876	5.44669
	64.0127	5.53934	-0.999876	5.44669
	64.0938	5.30765	-0.999876	5.44669
	64.086	5.19194	-0.999876	5.44669
	64.0517	5.21371	-0.999876	5.44669
	64.0844	5.21285	-0.999876	5.44669
	64.1396	5.04909	-0.999876	5.44669
	64.1557	4.80857	-0.999876	5.44669
	64.1436	4.68957	-0.999876	5.44669
	64.1329	4.66392	-0.999876	5.44669
	64.1328	4.58738	-0.999876	5.44669
	64.1365	4.54732	-0.999876	5.44669
	64.1381	4.60423	-0.999876	5.44669
	64.1375	4.60047	-0.999876	5.44669
	64.1366	4.57205	-0.999876	5.44669
	64.1365	4.60962	-0.999876	5.44669
	64.1368	4.5447	-0.999876	5.44669
	64.1369	4.34221	-0.999876	5.44669
	64.1369	4.20563	-0.999876	5.44669
	64.1368	4.20855	-0.999876	5.44669
	64.1368	4.25644	-0.999876	5.44669
	64.1368	4.27516	-0.999876	5.44669
	64.1368	4.26594	-0.999876	5.44669
	64.1368	4.20622	-0.999876	5.44669
	64.1368	4.07831	-0.999876	5.44669
	64.1591	4.02915	-0.999876	5.44669
	64.2166	4.14973	-0.999876	5.44669
	64.2404	4.23288	-0.999876	5.44669
	64.1865	4.07967	-0.999876	5.44669
	64.1263	3.81538	-0.999876	5.44669
	64.1379	3.68294	-0.999876	5.44669
	64.2339	3.70933	-0.999876	5.44669
	64.3479	3.76555	-0.999876	5.44669
	64.3961	3.77942	-0.999876	5.44669
	64.3813	3.76519	-0.999876	5.44669
	64.3588	3.7543	-0.999876	5.44669
	64.3548	3.75479	-0.999876	5.44669
	64.3389	3.75887	-0.999876	5.44669
	64.2855	3.7604	-0.999876	5.44669
	64.2612	3.7596	-0.999876	5.44669
	64.3134	3.70952	-0.999876	5.44669
	64.373	3.53347	-0.999876	5.44669
	64.3841	3.30536	-1.00775	5.44669
	64.3682	3.19592	-1.02803	5.44669
	64.3578	3.21906	-1.03642	5.44669
	64.3591	3.26573	-1.01741	5.44669
	64.3633	3.27675	-0.996168	5.44669
	64.3646	3.26473	-0.992398	5.44669
	64.3637	3.25577	-0.99811	5.44669
	64.3628	3.25629	-1.0018	5.44669
	64.3851	3.25969	-1.00131	5.44669
	64.4428	3.26093	-0.999793	5.44669
	64.489	3.21105	-0.999331	5.44669
	64.5149	3.08354	-0.999677	5.44669
	64.5582	2.98186	-0.999986	5.44669
	64.5972	2.92495	-0.999993	5.44669
	64.6029	2.82943	-0.999886	5.44669
	64.5698	2.74338	-0.999838	5.44669
	64.506	2.73079	-0.999857	5.44669
	64.4834	2.75444	-0.999881	5.44669
	64.54	2.76856	-0.999885	5.44669
	64.6009	2.76602	-0.999878	5.44669
	64.6109	2.75994	-0.999874	5.44669
	64.5942	2.75829	-0.999874	5.44669
	64.5837	2.71057	-0.999876	5.44669
	64.5853	2.53581	-0.999877	5.44669
	64.5897	2.30739	-0.999876	5.44669
	64.591	2.19738	-0.999876	5.44669
	64.59	2.22038	-0.999876	5.44669
	64.6114	2.2672	-0.999876	5.44669
	64.6688	2.27833	-0.999876	5.44669
	64.7152	2.21711	-0.999876	5.44669
	64.7412	2.08133	-0.999876	5.44669
	64.7845	2.0294	-0.999876	5.44669
	64.8235	2.10244	-0.999876	5.44669
	64.8291	2.06048	-0.999876	5.44669
	64.8184	1.85496	-0.999876	5.44669
	64.812	1.70894	-0.999876	5.44669
	64.8132	1.70898	-0.999876	5.44669
	64.8159	1.75902	-0.999876	5.44669
	64.839	1.77967	-0.999876	5.44669
	64.9181	1.77048	-0.999876	5.44669
	64.9988	1.7101	-0.999876	5.44669
	64.991	1.53271	-0.999876	5.44669
	64.9569	1.30769	-0.999876	5.44669
	64.9897	1.24923	-0.999876	5.44669
	65.0448	1.39878	-0.999876	5.44669
	65.0609	1.4971	-0.999876	5.44669
	65.0488	1.3891	-0.999876	5.44669
	65.0381	1.24452	-0.999876	5.44669
	65.0379	1.21215	-0.999876	5.44669
	65.0194	1.24837	-0.999876	5.44669
	64.9635	1.27479	-0.999876	5.44669
	64.9391	1.27294	-0.999876	5.44669
	64.9921	1.26277	-0.999876	5.44669
	65.0522	1.25916	-0.999876	5.44669
	65.0631	1.26127	-0.999876	5.44669
	65.0471	1.26343	-0.999876	5.44669
	65.0366	1.26359	-0.999876	5.44669
	65.0379	1.26289	-0.999876	5.44669
	65.0422	1.26254	-0.999876	5.44669
	65.0435	1.21345	-0.999876	5.44669
	65.0426	1.03765	-0.999876	5.44669
	65.0417	0.809287	-0.999876	5.44669
	65.0417	0.699662	-0.999876	5.44669
	65.042	0.771996	-0.999876	5.44669
	65.0421	0.945513	-0.999876	5.44669
	65.042	1.00899	-0.999876	5.44669
	65.0643	0.87814	-0.999876	5.44669
	65.144	0.73641	-0.999876	5.44669
	65.2476	0.713363	-0.999876	5.44669
	65.275	0.752473	-0.999876	5.44669
	65.207	0.776791	-0.999876	5.44669
	65.162	0.773034	-0.999876	5.44669
	65.2109	0.762811	-0.999876	5.44669
	65.2765	0.759863	-1.00775	5.44669
	65.2913	0.713072	-1.02803	5.44669
	65.2748	0.588349	-1.03642	5.44669
	65.2628	0.535924	-1.01741	5.44669
	65.2637	0.654015	-0.996168	5.44669
	65.2683	0.786463	-0.992398	5.44669
	65.2699	0.810157	-0.99811	5.44669
	65.269	0.774617	-1.0018	5.44669
	65.268	0.751565	-1.00131	5.44669
	65.2679	0.754582	-0.999793	5.44669
	65.2682	0.714856	-0.999331	5.44669
	65.2684	0.541783	-0.999677	5.44669
	65.2683	0.360424	-0.999986	5.44669
	65.2683	0.375689	-0.999993	5.44669
	65.2905	0.451253	-0.999886	5.44669
	65.3703	0.379842	-0.999838	5.44669
	65.4739	0.307608	-0.999857	5.44669
	65.5235	0.398667	-0.999881	5.44669
	65.513	0.526867	-0.999885	5.44669
	65.4918	0.558395	-0.999878	5.44669
	65.4868	0.478457	-0.999874	5.4507
	65.4923	0.327853	-0.999874	5.46104
	65.4964	0.227219	-0.999876	5.46531
	65.4961	0.228152	-0.999877	5.45562
	65.5169	0.262658	-0.999876	5.4448
	65.5738	0.276517	-0.999876	5.44287
	65.6202	0.270015	-0.999876	5.44579
	65.6464	0.262359	-0.999876	5.44767
	65.6898	0.261463	-0.999876	5.44742
	65.7287	0.263808	-0.999876	5.44664
	65.7343	0.265109	-0.999876	5.44641
	65.7236	0.264821	-0.999876	5.44658
	65.7172	0.264237	-0.999876	5.44674
	65.7184	0.264095	-0.999876	5.44675
	65.7211	0.264243	-0.999876	5.44669
	65.7219	0.264356	-0.999876	5.44667
	65.7212	0.26435	-0.999876	5.44266
	65.7206	0.264308	-0.999876	5.43234
	65.743	0.264292	-0.999876	5.42807
	65.8006	0.264301	-0.999876	5.43775
	65.8245	0.26431	-0.999876	5.44857
	65.7706	0.264311	-0.999876	5.4505
	65.7103	0.264308	-0.999876	5.44759
	65.722	0.264306	-0.999876	5.44571
	65.8179	0.264307	-0.999876	5.44595
	65.9319	0.264307	-0.999876	5.44673
	65.9802	0.264307	-0.999876	5.44696
	65.9654	0.264307	-0.999876	5.44679
	65.9429	0.264307	-0.999876	5.44663
	65.9389	0.264307	-0.999876	5.44663
	65.9452	0.264307	-0.999876	5.44668
	65.9493	0.264307	-0.999876	5.44671
	65.9487	0.264307	-0.999876	5.4467
	65.9471	0.264307	-0.999876	5.44668
	65.9466	0.215117	-0.999876	5.44668
	65.9469	0.088342	-0.999876	5.44669
	65.9473	-0.013281	-0.999876	5.44669
	65.9473	-0.021238	-0.999876	5.44669
	65.9472	0.059084	-0.999876	5.44669
	65.9471	0.201466	-0.999876	5.44669
	65.9471	0.298518	-0.999876	5.44669
	65.9472	0.299007	-0.999876	5.44669
	65.9472	0.26637	-0.999876	5.44669
	65.9695	0.252788	-0.999876	5.44669
	66.0492	0.258741	-0.999876	5.44669
	66.1527	0.266069	-0.999876	5.44669
	66.2024	0.267023	-0.999876	5.44669
	66.1919	0.264819	-0.999876	5.44669
	66.1707	0.263556	-0.999876	5.44669
	66.1657	0.263811	-0.999876	5.44669
	66.1712	0.264366	-0.999876	5.44669
	66.1752	0.264508	-0.999876	5.44669
	66.175	0.26437	-0.999876	5.44669
	66.1735	0.264262	-0.999876	5.44669
	66.1729	0.264266	-0.999876	5.44669
	66.1732	0.264306	-0.999876	5.44669
	66.1735	0.264321	-0.999876	5.44669
	66.1959	0.264314	-0.999876	5.44669
	66.2532	0.264305	-0.999876	5.44669
	66.2769	0.215114	-0.999876	5.44268
	66.2231	0.088341	-0.999876	5.43234
	66.1852	0.035911	-0.999876	5.42806
	66.232	0.105538	-0.999876	5.43775
	66.2943	0.111516	-0.999876	5.44858
	66.3083	0.082648	-0.999876	5.4505
	66.2928	0.165763	-0.999876	5.44759
	66.3038	0.275443	-0.999876	5.44571
	66.362	0.302073	-0.999876	5.44595
	66.4124	0.275862	-0.999876	5.44673
	66.4176	0.255675	-0.999876	5.44696
	66.4026	0.207386	-0.999876	5.44679
	66.3946	0.088171	-0.999876	5.44663
	66.3966	0.038586	-0.999876	5.44663
	66.4002	0.106719	-0.999876	5.44668
	66.4011	0.11106	-0.999876	5.44671
	66.4001	0.082037	-0.999876	5.4467
	66.3994	0.116479	-0.999876	5.44668
	66.3995	0.050465	-0.999876	5.44668
	66.3997	-0.102182	-0.999876	5.44669
	66.3998	-0.062133	-0.999876	5.44669
	66.3998	0.120034	-0.999876	5.44669
	66.3997	0.150512	-0.999876	5.44669
	66.3997	0.044334	-0.999876	5.44669
	66.3997	-0.068747	-0.999876	5.44669
	66.3997	-0.136711	-0.999876	5.44669
	66.422	-0.035844	-0.999876	5.44669
	66.4795	0.192252	-0.999876	5.44669
	66.5256	0.326738	-0.999876	5.44669
	66.5292	0.264649	-0.999876	5.44669
	66.5151	0.037354	-0.999876	5.44669
	66.5303	-0.207661	-0.999876	5.44669
	66.5898	-0.256719	-0.999876	5.44669
	66.6393	-0.046918	-0.999876	5.44669
	66.6436	0.179466	-0.999876	5.44669
	66.6062	0.169701	-0.999876	5.44669
	66.5188	0.08039	-0.999876	5.44669
	66.4397	0.144079	-0.999876	5.44669
	66.4734	0.267155	-0.999876	5.44669
	66.5882	0.257117	-0.999876	5.44669
	66.6581	0.055426	-0.999876	5.44669
	66.6519	-0.197407	-0.999876	5.44669
	66.6253	-0.258846	-0.999876	5.44669
	66.6165	-0.100644	-0.999876	5.44669
	66.6223	0.051547	-0.999876	5.44669
	66.6278	0.118402	-0.999876	5.44669
	66.6281	0.150898	-0.999876	5.44669
	66.6263	0.100835	-0.999876	5.44669
	66.6254	0.012804	-0.999876	5.44669
	66.6257	-0.015066	-0.999876	5.44669
	66.6261	0.003158	-0.999876	5.44669
	66.6262	-0.028713	-0.999876	5.44669
	66.6261	-0.154747	-0.999876	5.44669
	66.626	-0.26222	-0.999876	5.44669
	66.626	-0.223702	-0.999876	5.44669
	66.626	-0.015662	-0.999876	5.44669
	66.626	0.229701	-0.999876	5.44669
	66.626	0.285755	-0.999876	5.44669
	66.626	0.127952	-0.999876	5.44669
	66.626	-0.022159	-0.999876	5.44669
	66.6037	-0.039093	-0.999876	5.44669
	66.5463	0.005562	-0.999876	5.44669
	66.5225	-0.019159	-0.999876	5.44669
	66.5764	-0.151599	-0.999876	5.44669
	66.6365	-0.215107	-0.999876	5.44669
	66.6472	-0.049726	-0.999876	5.44669
	66.6087	0.16345	-0.999876	5.44669
	66.5408	0.114793	-0.999876	5.44669
	66.5184	-0.14147	-0.999876	5.44669
	66.5766	-0.306061	-0.999876	5.44669
	66.6381	-0.24653	-0.999876	5.44669
	66.6478	-0.0096	-0.999876	5.44669
	66.6307	0.240361	-0.999876	5.44669
	66.6202	0.288066	-0.999876	5.44669
	66.6219	0.075941	-0.999876	5.44669
	66.6264	-0.200127	-0.999876	5.44669
	66.6053	-0.267327	-0.999876	5.44669
	66.5468	-0.054047	-0.999876	5.44669
	66.5222	0.18025	-0.999876	5.44669
	66.576	0.172563	-0.999876	5.44669
	66.6365	0.032119	-0.999876	5.44669
	66.6473	-0.081708	-0.999876	5.44669
	66.6311	-0.1378	-0.999876	5.44669
	66.6206	-0.080884	-0.999876	5.44669
	66.6219	0.018412	-0.999876	5.44669
	66.6263	0.097755	-0.999876	5.44669
	66.6276	0.203258	-0.999876	5.44669
	66.6266	0.285474	-0.999876	5.44669
	66.6034	0.292898	-0.999876	5.44669
	66.5459	0.219256	-0.999876	5.44669
	66.5225	0.030673	-0.999876	5.44669
	66.5542	-0.194277	-0.999876	5.44669
	66.5568	-0.297921	-0.999876	5.44669
	66.5437	-0.224294	-0.999876	5.44669
	66.5813	-0.003171	-0.999876	5.44669
	66.6311	0.185961	-0.999876	5.44669
	66.6432	0.107633	-0.999876	5.44669
	66.609	-0.103286	-0.999876	5.44669
	66.5424	-0.132162	-0.999876	5.44669
	66.519	-0.015086	-0.999876	5.44669
	66.5763	0.10199	-0.999876	5.44669
	66.6377	0.216945	-0.999876	5.44669
	66.6477	0.240512	-0.999876	5.44669
	66.6308	0.064649	-0.999876	5.44669
	66.6203	-0.187906	-0.999876	5.44669
	66.6219	-0.258187	-0.999876	5.44669
	66.6263	-0.054561	-0.999876	5.44669
	66.6276	0.176786	-0.999876	5.44669
	66.6266	0.171295	-0.999876	5.44669
	66.6257	0.08201	-0.999876	5.44669
	66.6257	0.144192	-0.999876	5.44669
	66.626	0.266626	-0.999876	5.44669
	66.6261	0.306046	-0.999876	5.44669
	66.6261	0.23147	-0.999876	5.44669
	66.626	0.080307	-0.999876	5.44669
	66.626	0.026724	-0.999876	5.44669
	66.626	0.104544	-0.999876	5.44669
	66.626	0.114365	-0.999876	5.44669
	66.626	0.084194	-0.999876	5.44669
	66.626	0.165398	-0.999876	5.44669
	66.626	0.274741	-0.999876	5.44669
	66.626	0.252718	-0.999876	5.44669
	66.626	0.100078	-0.999876	5.44669
	66.626	-0.021779	-0.999876	5.44669
	66.626	-0.028977	-0.999876	5.44669
	66.626	0.009672	-0.999876	5.44669
	66.626	0.028158	-0.999876	5.44669
	66.626	0.071312	-0.999876	5.44669
	66.626	0.139791	-0.999876	5.44669
	66.6037	0.112969	-0.999876	5.44669
	66.5463	0.021841	-0.999876	5.44669
	66.5225	-0.015592	-0.999876	5.44669
	66.5764	0.048916	-0.999876	5.44669
	66.6365	0.195192	-0.999876	5.44669
	66.6472	0.250313	-0.999876	5.44669
	66.631	0.076494	-0.999876	5.44669
	66.6206	-0.186427	-0.999876	5.44669
	66.622	-0.310968	-0.999876	5.44669
	66.6486	-0.232557	-0.999876	5.44669
	66.7073	-0.001996	-0.999876	5.44669
	66.7301	0.18939	-0.999876	5.44669
	66.6754	0.157842	-0.999876	5.44669
	66.6152	0.071887	-0.999876	5.44669
	66.6048	0.095542	-0.999876	5.44669
	66.6211	0.045294	-0.999876	5.44669
	66.6315	-0.096907	-0.999876	5.44669
	66.6301	-0.058086	-0.999876	5.44669
	66.6258	0.169044	-0.999876	5.44669
	66.6245	0.324963	-0.999876	5.44669
	66.6255	0.321351	-0.999876	5.44669
	66.6263	0.217098	-0.999876	5.44669
	66.6264	0.019649	-0.999876	5.44669
	66.6261	-0.148937	-0.999876	5.44669
	66.6036	-0.11965	-0.999876	5.44669
	66.5462	0.006438	-0.999876	5.44669
	66.5225	0.106567	-0.999876	5.44669
	66.5764	0.211213	-0.999876	5.44669
	66.6365	0.285674	-0.999876	5.44669
	66.6472	0.290155	-0.999876	5.44669
	66.631	0.218036	-0.999876	5.44669
	66.6206	0.031137	-0.999876	5.44669
	66.622	-0.193649	-0.999876	5.44669
	66.6263	-0.297823	-0.999876	5.44669
	66.6276	-0.224476	-0.999876	5.44669
	66.6266	-0.003282	-0.999876	5.44669
	66.6257	0.185979	-0.999876	5.44669
	66.6257	0.156871	-0.999876	5.44669
	66.626	0.023502	-0.999876	5.44669
	66.6261	-0.030551	-0.999876	5.44669
	66.6261	-0.007138	-0.999876	5.44669
	66.626	0.021667	-0.999876	5.44669
