# Supplementary material for: Design of a cosmetic glove stiffness compensation mechanism for toddler-sized hand prostheses
Source: PLoS One. 2017 Aug 11;12(8):e0183233. doi: 10.1371/journal.pone.0183233 (PMC5553851; doi:10.1371/journal.pone.0183233)
Supplement: S1 Dataset — (ZIP) [file pone.0183233.s001.zip › 01 Glove measurements/SCTglove1_5.xlsx]

## Sheet: test_glove9_5
LabVIEW Measurement
Writer_Version	2
Reader_Version	2
Separator	Tab
Decimal_Separator	.
Multi_Headings	No
X_Columns	No
Time_Pref	Absolute
Operator	localadmin
Date	2013-08-27
Time	00:10:13.462000
***End_of_Header***
Channels	4
Samples	10	10	10	10
Date	2013-08-27	2013-08-27	2013-08-27	2013-08-27
Time	00:10:42.462000	00:10:42.462000	00:10:42.462000	00:10:42.462000
Y_Unit_Label	mm	N	N	Pa
X_Dimension	Time	Time	Time	Time
X0	0	0	0	0
Delta_X	0.01	0.01	0.01	0.01
***End_of_Header***
X_Value	Voltage LVDT (Filtered)	Voltage Load Cell (Filtered)	Voltage Pinch Load Cell (Filtered)	Voltage Pressure (Filtered)	Comment
	66.6257	0.096831	-0.999793	5.44669
	66.6257	-0.138457	-0.999331	5.44669
	66.626	-0.142749	-0.999677	5.44669
	66.6261	-0.006971	-0.999986	5.44669
	66.6261	0.10916	-0.999993	5.44669
	66.626	0.217065	-0.999886	5.44669
	66.626	0.238014	-0.999838	5.44669
	66.626	0.11275	-0.999857	5.44669
	66.626	0.037682	-0.999881	5.44669
	66.626	0.146744	-0.999885	5.44669
	66.626	0.23431	-0.999878	5.44669
	66.626	0.087059	-0.999874	5.44669
	66.626	-0.127116	-0.999874	5.44669
	66.626	-0.134517	-0.999876	5.44669
	66.626	-0.007553	-0.999877	5.44669
	66.626	0.0568	-0.999876	5.44669
	66.626	0.039979	-0.999876	5.44669
	66.626	0.010273	-0.999876	5.44669
	66.626	0.003844	-0.999876	5.44669
	66.626	0.060905	-0.999876	5.44669
	66.626	0.193264	-0.999876	5.44669
	66.626	0.294427	-0.999876	5.44669
	66.626	0.300208	-0.999876	5.44669
	66.626	0.219136	-0.999876	5.44669
	66.626	0.028025	-0.999876	5.44669
	66.626	-0.146153	-0.999876	5.44669
	66.626	-0.07227	-0.999876	5.44669
	66.626	0.131465	-0.999876	5.44669
	66.626	0.158911	-0.999876	5.44669
	66.626	0.09298	-0.999876	5.44669
	66.626	0.153196	-0.999876	5.44669
	66.626	0.217309	-0.999876	5.44669
	66.626	0.077637	-0.999876	5.44669
	66.626	-0.12502	-0.999876	5.44669
	66.626	-0.0811	-0.999876	5.44669
	66.626	0.169438	-0.999876	5.44669
	66.626	0.333315	-0.999876	5.44669
	66.6037	0.32471	-0.999876	5.44669
	66.524	0.215537	-0.999876	5.44669
	66.4204	0.017801	-0.999876	5.44669
	66.3931	-0.149157	-0.999876	5.44669
	66.4833	-0.069895	-0.999876	5.44669
	66.5858	0.133528	-0.999876	5.44669
	66.583	0.15893	-0.999876	5.44669
	66.5432	0.043065	-0.999876	5.44669
	66.5718	-0.07227	-0.999876	5.44669
	66.6272	-0.137736	-0.999876	5.44669
	66.6449	-0.035021	-0.999876	5.44669
	66.6334	0.192961	-0.999876	5.44669
	66.6224	0.277552	-0.999876	5.44669
	66.6219	0.137623	-0.999876	5.44669
	66.6256	-0.015184	-0.999876	5.44669
	66.6273	-0.088799	-0.999876	5.44669
	66.6267	-0.123908	-0.999876	5.44669
	66.6259	-0.023347	-0.999876	5.44669
	66.6257	0.192937	-0.999876	5.44669
	66.626	0.322582	-0.999876	5.44669
	66.6261	0.262665	-0.999876	5.44669
	66.6261	0.038	-0.999876	5.44669
	66.626	-0.206685	-0.992005	5.44669
	66.626	-0.30573	-0.97172	5.44669
	66.626	-0.223156	-0.963331	5.44669
	66.626	8.14666e-05	-0.982343	5.44669
	66.626	0.236109	-1.00358	5.44669
	66.626	0.332034	-1.00735	5.44669
	66.626	0.25123	-1.00164	5.44669
	66.626	0.079034	-0.99795	5.44669
	66.626	0.019118	-0.99844	5.44669
	66.626	0.101803	-0.999959	5.44669
	66.6037	0.066729	-1.00042	5.44669
	66.5463	-0.090146	-1.00008	5.44669
	66.5225	-0.062871	-0.999765	5.44669
	66.5764	0.115446	-0.999759	5.44669
	66.6142	0.148853	-0.999866	5.44669
	66.5675	0.045269	-0.999913	5.44669
	66.5275	-0.018575	-0.999895	5.44669
	66.5709	-0.009857	-0.999871	5.44669
	66.6325	-0.032919	-0.999867	5.44669
	66.6474	-0.151882	-0.999874	5.44669
	66.6326	-0.210335	-0.999878	5.44669
	66.6211	-0.047626	-0.999878	5.44669
	66.6216	0.211824	-0.999876	5.44669
	66.6259	0.33886	-0.999875	5.44669
	66.6052	0.311918	-0.999876	5.44669
	66.5246	0.2082	-0.999876	5.44669
	66.4425	0.068464	-0.999876	5.44669
	66.4725	-0.019157	-0.999876	5.44669
	66.5868	-0.065826	-0.999876	5.44669
	66.6578	-0.112865	-0.999876	5.44669
	66.6523	-0.026885	-0.999876	5.44669
	66.6256	0.187529	-0.999876	5.44669
	66.6165	0.321575	-0.999876	5.44669
	66.6222	0.313355	-0.999876	5.44268
	66.6278	0.214952	-0.999876	5.43234
	66.6281	0.070783	-0.999876	5.42806
	66.6263	0.028605	-0.999876	5.43775
	66.6254	0.157907	-0.999876	5.44858
	66.6257	0.29141	-0.999876	5.4505
	66.6261	0.311561	-0.999876	5.44759
	66.6262	0.224972	-0.999876	5.44571
	66.6261	0.075625	-0.999876	5.44595
	66.626	-0.022118	-0.999876	5.44673
	66.626	-0.069611	-0.999876	5.44696
	66.626	-0.113398	-0.999876	5.44679
	66.626	-0.025763	-0.999876	5.44663
	66.626	0.138999	-0.999876	5.44663
	66.626	0.096297	-0.999876	5.44668
	66.626	-0.140484	-0.999876	5.44671
	66.626	-0.299067	-0.999876	5.4467
	66.626	-0.24395	-0.999876	5.44668
	66.626	-0.011005	-0.999876	5.44668
	66.626	0.238855	-0.999876	5.44669
	66.626	0.287935	-0.999876	5.44669
	66.626	0.125611	-0.999876	5.44669
	66.6037	0.025277	-0.999876	5.44669
	66.5463	0.087779	-0.999876	5.44669
	66.5225	0.058658	-0.999876	5.44669
	66.5764	-0.088543	-0.999876	5.44669
	66.6365	-0.108522	-0.999876	5.44669
	66.6249	-0.059606	-0.999876	5.44669
	66.5513	-0.080421	-0.999876	5.44669
	66.4947	-0.015812	-0.999876	5.44669
	66.4925	0.180587	-0.999876	5.44669
	66.5332	0.265534	-0.999876	5.44669
	66.5991	0.087796	-0.999876	5.44669
	66.6421	-0.137955	-0.999876	5.44669
	66.6414	-0.139327	-0.999876	5.44669
	66.6266	-0.005716	-0.999876	5.44669
	66.6208	0.059279	-0.999876	5.44669
	66.6236	0.040364	-0.999876	5.44669
	66.6269	0.009554	-0.999876	5.44669
	66.6272	-0.045785	-0.999876	5.44669
	66.6262	-0.114988	-0.999876	5.44669
	66.6257	-0.034948	-0.999876	5.44669
	66.6258	0.184899	-0.999876	5.44669
	66.6261	0.274148	-0.999876	5.44669
	66.6261	0.139063	-0.999876	5.44669
	66.6038	0.035819	-0.999876	5.44669
	66.5462	0.087414	-0.999876	5.44669
	66.5225	0.103949	-0.999876	5.44669
	66.5764	0.036729	-0.999876	5.44669
	66.6365	-0.006143	-0.999876	5.44669
	66.6472	-0.001607	-0.999876	5.44669
	66.631	0.01531	-0.999876	5.44669
	66.6206	0.069939	-0.999876	5.44669
	66.622	0.143783	-0.999876	5.44669
	66.6263	0.115129	-0.999876	5.44669
	66.6276	0.070518	-0.999876	5.44669
	66.6043	0.15939	-0.999876	5.44669
	66.546	0.227894	-0.999876	5.44669
	66.5222	0.12906	-0.999876	5.44669
	66.5763	0.048118	-0.999876	5.44669
	66.6366	0.145319	-0.999876	5.44669
	66.6473	0.230004	-0.999876	5.44669
	66.631	0.085761	-0.999876	5.44669
	66.6205	-0.126129	-0.999876	5.44669
	66.622	-0.133643	-0.999876	5.44669
	66.6263	-0.007538	-0.999876	5.44669
	66.6276	0.105686	-0.999876	5.44669
	66.6266	0.215811	-0.999876	5.44669
	66.6257	0.238723	-0.999876	5.44669
	66.6257	0.113493	-1.00775	5.44669
	66.626	0.037741	-1.02803	5.44669
	66.6261	0.097314	-1.03642	5.44669
	66.6261	0.107414	-1.01741	5.44669
	66.626	0.034661	-0.996168	5.44669
	66.6037	-0.057431	-0.992398	5.44669
	66.5463	-0.128526	-0.99811	5.44669
	66.5225	-0.036437	-1.0018	5.44669
	66.5764	0.189094	-1.00131	5.44669
	66.6365	0.325626	-0.999793	5.44669
	66.6472	0.314495	-0.999331	5.44669
	66.631	0.26318	-0.999677	5.44669
	66.6206	0.19675	-0.999986	5.44669
	66.622	0.08104	-0.999993	5.44669
	66.6263	0.039379	-0.999886	5.44669
	66.6276	0.109585	-0.999838	5.44669
	66.6266	0.062789	-0.999857	5.44669
	66.6257	-0.143753	-0.999881	5.44669
	66.6034	-0.239286	-0.999885	5.44669
	66.5462	-0.111569	-0.999878	5.44669
	66.5226	-0.009179	-0.999874	5.44669
	66.5764	-0.058513	-0.999874	5.44669
	66.6365	-0.024607	-0.992005	5.44669
	66.6472	0.119919	-0.971721	5.44669
	66.6087	0.087885	-0.963331	5.44669
	66.5408	-0.088036	-0.982342	5.44669
	66.5184	-0.069557	-1.00358	5.44669
	66.5766	0.161079	-1.00735	5.44669
	66.6158	0.325703	-1.00164	5.44669
	66.5457	0.324492	-0.99795	5.44669
	66.4251	0.267341	-0.99844	5.44669
	66.3873	0.244129	-0.999959	5.44669
	66.4569	0.205578	-1.00042	5.44669
	66.5286	0.091517	-1.00008	5.44669
	66.5608	0.04063	-0.999765	5.44669
	66.5753	0.155576	-0.999759	5.44669
	66.5296	0.286159	-0.999866	5.44669
	66.432	0.31019	-0.999913	5.44669
	66.3735	0.275454	-0.999895	5.44669
	66.3783	0.252619	-0.999871	5.44669
	66.4002	0.206251	-0.999867	5.44669
	66.4076	0.088782	-0.999874	5.44268
	66.4029	0.039245	-0.999878	5.43234
	66.3982	0.155968	-0.999878	5.42806
	66.398	0.286816	-0.999876	5.43775
	66.3995	0.310326	-0.999875	5.44858
	66.4003	0.226088	-0.999876	5.4505
	66.4	0.076531	-0.999876	5.44759
	66.3997	0.027056	-0.999876	5.44571
	66.3996	0.155215	-0.999876	5.44595
	66.3774	0.241643	-0.999876	5.44673
	66.32	0.13631	-0.999876	5.44696
	66.2962	-0.002921	-0.999876	5.44679
	66.3501	-0.033998	-0.999876	5.44663
	66.4102	0.05005	-0.999876	5.44663
	66.3986	0.153026	-0.992005	5.44668
	66.3027	0.126077	-0.97172	5.44671
	66.1887	0.071819	-0.963331	5.4467
	66.1404	0.156044	-0.982343	5.44668
	66.1552	0.27522	-1.00358	5.44668
	66.1777	0.305434	-1.00735	5.44669
	66.1817	0.277349	-1.00164	5.44669
	66.1754	0.255103	-0.99795	5.44669
	66.149	0.255809	-0.99844	5.44669
	66.0698	0.264018	-0.999959	5.44669
	65.968	0.267207	-1.00042	5.44669
	65.9188	0.265624	-1.00008	5.44669
	65.9289	0.263828	-0.999765	5.44669
	65.9498	0.263638	-0.999759	5.44669
	65.9548	0.264197	-0.999866	5.44669
	65.9494	0.215309	-0.999913	5.44669
	65.9454	0.088461	-0.999895	5.44669
	65.9456	0.035892	-0.999871	5.44669
	65.9471	0.154677	-0.999867	5.44669
	65.9477	0.287467	-0.999874	5.44669
	65.9474	0.311058	-0.999878	5.44669
	65.9471	0.275353	-0.999878	5.44669
	65.947	0.252268	-0.999876	5.44669
	65.9471	0.255331	-0.999875	5.44669
	65.9472	0.264825	-0.999876	5.44669
	65.9472	0.267715	-0.999876	5.44669
	65.9471	0.26555	-0.999876	5.44669
	65.9471	0.263617	-0.999876	5.44669
	65.9249	0.263576	-0.999876	5.44669
	65.8674	0.264246	-0.999876	5.44669
	65.8213	0.264542	-0.999876	5.44669
	65.7954	0.264427	-0.999876	5.44669
	65.7521	0.264274	-0.992005	5.44669
	65.7131	0.313441	-0.97172	5.44669
	65.7074	0.440261	-0.963331	5.44669
	65.7181	0.49272	-0.982343	5.44669
	65.7245	0.373898	-1.00358	5.44669
	65.7234	0.241131	-1.00735	5.44669
	65.7206	0.217564	-1.00164	5.44669
	65.7199	0.25327	-0.99795	5.44669
	65.7205	0.325537	-0.99844	5.44669
	65.7211	0.449246	-0.999959	5.44669
	65.7211	0.492185	-1.00042	5.44669
	65.7209	0.37048	-1.00008	5.44669
	65.7208	0.28908	-0.999765	5.44669
	65.7208	0.443415	-0.999759	5.44669
	65.6986	0.707556	-0.999866	5.44669
	65.6188	0.83954	-0.999913	5.44669
	65.5153	0.813004	-0.992024	5.44669
	65.4656	0.756888	-0.971715	5.44669
	65.4761	0.743118	-0.963322	5.44669
	65.4973	0.757344	-0.982341	5.44669
	65.5023	0.768205	-1.00359	5.44669
	65.4968	0.767699	-1.00736	5.44669
	65.4928	0.763627	-1.00164	5.44669
	65.493	0.762101	-0.997949	5.44669
	65.4946	0.762909	-0.99844	5.44669
	65.4951	0.76379	-0.999959	5.44669
	65.4948	0.763872	-1.00042	5.44669
	65.4722	0.763593	-1.00008	5.44669
	65.4147	0.763447	-0.999765	5.44669
	65.3687	0.812675	-0.999759	5.44669
	65.3429	0.988709	-0.991996	5.44669
	65.2995	1.21712	-0.971758	5.44669
	65.2605	1.32668	-0.96335	5.44669
	65.2548	1.3035	-0.982337	5.44669
	65.2655	1.25676	-1.00358	5.44669
	65.2719	1.24573	-1.00735	5.44669
	65.2708	1.25777	-1.00164	5.44669
	65.268	1.26674	-0.997951	5.44669
	65.2673	1.26622	-0.99844	5.44669
	65.268	1.26281	-0.999958	5.44669
	65.2685	1.26157	-1.00042	5.44669
	65.2685	1.31145	-1.00008	5.44669
	65.2683	1.48815	-0.999766	5.44669
	65.2682	1.71661	-0.999759	5.44669
	65.2682	1.82595	-0.999866	5.44669
	65.2683	1.80266	-0.999913	5.44669
	65.246	1.75595	-0.999895	5.44669
	65.1885	1.74497	-0.999871	5.44669
	65.1647	1.75702	-0.999867	5.44669
	65.2186	1.76598	-0.992003	5.44669
	65.2788	1.76545	-0.971723	5.44669
	65.2672	1.76204	-0.963333	5.44669
	65.1712	1.76081	-0.982342	5.44669
	65.0572	1.81069	-1.00358	5.44669
	65.009	1.98738	-1.00735	5.44669
	65.0238	2.21584	-1.00164	5.44669
	65.0463	2.32519	-0.99795	5.44669
	65.0503	2.30189	-0.99057	5.44669
	65.0439	2.25519	-0.971804	5.44669
	65.0399	2.2934	-0.963876	5.44669
	65.0404	2.48142	-0.982541	5.44669
	65.0421	2.71877	-1.00347	5.44669
	65.0426	2.82782	-1.00724	5.44669
	65.0422	2.80124	-1.00163	5.44669
	65.0419	2.75326	-0.997987	5.44669
	65.0419	2.74292	-0.998459	5.44669
	65.042	2.80488	-0.999954	5.44669
	65.042	2.98988	-0.992541	5.44669
	65.042	3.21752	-0.971917	5.44669
	65.042	3.32357	-0.963223	5.44669
	65.042	3.29919	-0.982227	5.44669
	65.042	3.2532	-1.00357	5.44669
	65.042	3.2921	-1.00739	5.44669
	65.042	3.48014	-1.00166	5.44669
	65.0197	3.71727	-0.997945	5.44669
	64.9622	3.82621	-0.998431	5.44669
	64.9385	3.79967	-0.999957	5.44669
	64.9923	3.75174	-1.00042	5.44669
	65.0525	3.7906	-1.00008	5.44669
	65.0409	3.97932	-1.00764	5.44669
	64.9449	4.21674	-1.02791	5.44669
	64.8309	4.32557	-1.03641	5.44669
	64.7827	4.29887	-1.01745	5.44669
	64.7975	4.30011	-0.996187	5.44669
	64.82	4.46579	-0.992392	5.44669
	64.824	4.70697	-0.998101	5.44669
	64.8177	4.82557	-1.0018	5.44669
	64.8136	4.85082	-1.00131	5.44669
	64.8141	4.97652	-0.999795	5.44669
	64.8158	5.19268	-0.999331	5.44669
	64.8163	5.36423	-0.999677	5.44669
	64.8159	5.52674	-0.999986	5.44669
	64.7933	5.70792	-0.999993	5.44669
	64.7135	5.80281	-0.999886	5.44669
	64.6324	5.79032	-0.999838	5.44669
	64.6402	5.80247	-0.999857	5.44669
	64.6745	5.96767	-0.999881	5.44669
	64.6418	6.20477	-0.999885	5.44669
	64.5866	6.32183	-0.999878	5.44669
	64.5705	6.2987	-0.999874	5.44669
	64.5826	6.29851	-0.999874	5.44669
	64.5933	6.46232	-0.999876	5.44669
	64.5935	6.70322	-0.999877	5.44669
	64.5897	6.82237	-0.999876	5.44669
	64.5881	6.79876	-0.999876	5.44669
	64.5887	6.79763	-0.992005	5.44669
	64.5896	6.96121	-0.97172	5.44669
	64.5897	7.20236	-0.963331	5.44669
	64.5895	7.32169	-0.982343	5.44669
	64.5893	7.29806	-1.00358	5.44669
	64.5893	7.29686	-1.00735	5.44669
	64.5894	7.46042	-1.00164	5.44268
	64.5894	7.70158	-0.99795	5.43234
	64.5894	7.82092	-0.99844	5.42806
	64.5894	7.7973	-0.999959	5.43775
	64.5671	7.74691	-1.00042	5.44858
	64.5096	7.7345	-1.00008	5.4505
	64.4859	7.74726	-0.999765	5.44759
	64.5397	7.75703	-0.999759	5.44571
	64.5999	7.80577	-0.999866	5.44595
	64.5883	7.97808	-0.999913	5.44673
	64.5146	8.2051	-0.999895	5.44696
	64.4581	8.31541	-0.999871	5.44679
	64.4336	8.29303	-0.999867	5.44663
	64.3946	8.29555	-0.999874	5.44663
	64.3569	8.46023	-0.999878	5.44668
	64.3502	8.70054	-0.999878	5.44671
	64.3601	8.81912	-0.999876	5.4467
	64.3664	8.79549	-0.999875	5.44668
	64.3656	8.79455	-0.999876	5.44668
	64.363	8.95822	-0.999876	5.44669
	64.3622	9.19933	-0.999876	5.44669
	64.3628	9.31862	-0.999876	5.44669
	64.3633	9.29499	-0.999876	5.44669
	64.3633	9.24461	-0.999876	5.44669
	64.3631	9.23221	-0.999876	5.44669
	64.3631	9.29417	-0.999876	5.44669
	64.3631	9.47989	-0.999876	5.44669
	64.3631	9.70784	-0.999876	5.4507
	64.3408	9.81377	-0.999876	5.46104
	64.2834	9.78922	-0.999876	5.46531
	64.2373	9.7924	-0.999876	5.45562
	64.2337	9.95812	-0.999876	5.4448
	64.2478	10.1986	-0.999876	5.44287
	64.2326	10.3661	-0.999876	5.44579
	64.173	10.5183	-0.999876	5.44767
	64.1459	10.6965	-0.999876	5.44742
	64.2214	10.7939	-0.999876	5.44664
	64.3399	10.7835	-0.999876	5.44641
	64.375	10.7956	-0.999876	5.44658
	64.2826	10.9601	-0.999876	5.44273
	64.1542	11.1969	-0.999876	5.4324
	64.0988	11.3141	-0.999876	5.42807
	64.1157	11.3403	-0.999876	5.43773
	64.1417	11.4669	-0.999876	5.44857
	64.1464	11.6831	-0.999876	5.4505
	64.1391	11.8543	-0.999876	5.44759
	64.1344	12.0167	-0.999876	5.44571
	64.135	12.1979	-0.999876	5.44595
	64.1369	12.3421	-0.999876	5.44673
	64.1375	12.5056	-0.999876	5.44696
	64.1371	12.6969	-0.999876	5.44679
	64.1367	12.8449	-0.999876	5.44663
	64.1367	13.0064	-0.999876	5.44663
	64.1145	13.1955	-0.999876	5.44668
	64.0571	13.2941	-0.999876	5.44671
	64.011	13.3295	-0.999876	5.4467
	64.0074	13.4666	-0.999876	5.44668
	64.0438	13.6839	-0.999876	5.44668
	64.086	13.8519	-0.999876	5.44669
	64.0726	14.0125	-0.999876	5.44669
	64.0267	14.1942	-0.999876	5.44669
	63.986	14.3391	-0.999876	5.44669
	63.9365	14.5028	-0.999876	5.44669
	63.9002	14.6939	-0.999876	5.44669
	63.8979	14.8418	-0.999876	5.44669
	63.909	15.0033	-0.999876	5.44669
	63.9144	15.1925	-0.999876	5.44669
	63.9127	15.3403	-0.999876	5.44669
	63.9101	15.5025	-0.999876	5.44669
	63.9096	15.692	-0.999876	5.44669
	63.9103	15.8396	-0.999876	5.44669
	63.9108	16.0017	-0.999876	5.44669
	63.9107	16.1911	-0.999876	5.44669
	63.9105	16.3389	-0.999876	5.44669
	63.8882	16.5009	-0.999876	5.44669
	63.8085	16.6904	-0.999876	5.44669
	63.705	16.8381	-0.999876	5.44669
	63.6553	17.0001	-0.999876	5.44669
	63.6658	17.1896	-0.999876	5.44669
	63.687	17.3373	-0.999876	5.44669
	63.692	17.4994	-0.999876	5.44669
	63.6865	17.738	-0.999876	5.44669
	63.6825	18.0125	-0.999876	5.44669
	63.6827	18.227	-0.999876	5.44669
	63.6842	18.3469	-0.999876	5.44669
	63.6848	18.4886	-0.999876	5.44669
	63.6845	18.6795	-0.999876	5.44669
	63.6619	18.8351	-0.999876	5.44669
	63.5821	18.9999	-0.999876	5.44669
	63.4786	19.1877	-0.999876	5.44669
	63.4513	19.3338	-0.999876	5.44669
	63.5193	19.4957	-0.999876	5.44669
	63.5642	19.6857	-0.999876	5.44669
	63.5153	19.7845	-0.999876	5.44669
	63.4497	19.8197	-0.999876	5.44669
	63.435	19.9566	-0.999876	5.44669
	63.4514	20.1739	-0.999876	5.44669
	63.4634	20.342	-0.999876	5.44669
	63.4626	20.5026	-0.999876	5.44669
	63.458	20.6843	-0.999876	5.44669
	63.4563	20.78	-0.999876	5.44669
	63.4573	20.8169	-0.999876	5.44669
	63.4582	20.9556	-0.999876	5.44669
	63.4583	21.1731	-0.999876	5.44669
	63.458	21.3406	-0.999876	5.44669
	63.4578	21.5009	-0.999876	5.44669
	63.4579	21.6826	-0.999876	5.44669
	63.458	21.7785	-0.999876	5.44669
	63.458	21.7662	-0.999876	5.44669
	63.458	21.7781	-0.999876	5.44669
	63.4579	21.9431	-0.999876	5.44669
	63.4579	22.2294	-0.999876	5.44669
	63.458	22.5225	-0.999876	5.44669
	63.458	22.7278	-0.999876	5.44669
	63.458	22.788	-0.999876	5.44669
	63.4357	22.8019	-0.999876	5.44669
	63.3782	22.9436	-0.999876	5.44669
	63.3321	23.1705	-0.999876	5.44669
	63.3062	23.2917	-0.999876	5.44669
	63.2852	23.3231	-0.999876	5.44669
	63.3036	23.4505	-0.999876	5.44669
	63.3217	23.6651	-0.999876	5.44669
	63.2786	23.7863	-0.999876	5.44669
	63.2248	23.822	-0.999876	5.44669
	63.213	23.902	-0.999876	5.44669
	63.2264	23.9892	-0.999876	5.44669
	63.2361	24.0569	-0.999876	5.44669
	63.2354	24.2113	-0.999876	5.44669
	63.2316	24.4736	-0.999876	5.44669
	63.2303	24.7604	-0.999876	5.44669
	63.2311	25.0208	-0.999876	5.44669
	63.2319	25.2125	-0.999876	5.44669
	63.232	25.2786	-0.999876	5.44669
	63.2317	25.2998	-0.999876	5.44669
	63.2316	25.4425	-0.999876	5.44669
	63.2316	25.6672	-0.999876	5.44669
	63.2317	25.7871	-0.999876	5.44669
	63.2317	25.7696	-0.999876	5.44669
	63.2317	25.7707	-0.999876	5.44669
	63.2317	25.9823	-0.999876	5.44669
	63.2317	26.3489	-0.999876	5.44669
	63.2317	26.5697	-0.999876	5.44669
	63.2094	26.6037	-0.999876	5.44669
	63.1296	26.6984	-0.999876	5.44669
	63.0261	26.9479	-1.00775	5.44669
	62.9764	27.2015	-1.02803	5.44669
	62.9869	27.2971	-1.03642	5.44669
	63.0081	27.3086	-1.01741	5.44669
	63.0131	27.4367	-0.996168	5.44669
	63.0076	27.6588	-0.992398	5.44669
	63.0036	27.7828	-0.99811	5.44669
	63.0038	27.8171	-1.0018	5.44669
	63.0054	27.9447	-1.00131	5.44669
	63.0059	28.1584	-0.999793	5.44669
	63.0056	28.3283	-0.999331	5.44669
	63.0053	28.4909	-0.999677	5.44669
	63.0052	28.6728	-0.999986	5.44669
	63.0054	28.8171	-0.999993	5.44669
	63.0054	28.9804	-0.999886	5.44669
	62.9831	29.1716	-0.999838	5.44669
	62.9256	29.2704	-0.999857	5.44669
	62.9018	29.3052	-0.999881	5.44669
	62.9557	29.4419	-0.999885	5.44669
	62.9936	29.6593	-0.999878	5.44669
	62.9468	29.7783	-0.999874	5.44669
	62.9068	29.763	-0.999874	5.44669
	62.9279	29.7162	-0.999876	5.44669
	62.9098	29.7515	-0.999877	5.44669
	62.8212	29.9384	-0.999876	5.44669
	62.7567	30.1763	-0.999876	5.44669
	62.7557	30.3351	-0.999876	5.44669
	62.7774	30.4846	-0.999876	5.44669
	62.7867	30.6648	-0.999876	5.44669
	62.7829	30.8132	-0.999876	5.44669
	62.778	30.9787	-0.999876	5.44669
	62.7773	31.1695	-0.999876	5.44669
	62.7787	31.3165	-0.999876	5.44669
	62.7796	31.4778	-0.999876	5.44669
	62.7794	31.6672	-0.999876	5.44669
	62.779	31.7659	-0.999876	5.44669
	62.7789	31.8013	-0.999876	5.44669
	62.779	31.9383	-0.999876	5.44669
	62.7791	32.1556	-0.999876	5.44669
	62.7791	32.2745	-1.00775	5.44669
	62.7791	32.2591	-1.02803	5.44669
	62.7791	32.2616	-1.03642	5.44669
	62.7791	32.4237	-1.01741	5.44669
	62.7791	32.663	-0.996168	5.44669
	62.7791	32.8312	-0.992398	5.44669
	62.7791	32.9841	-0.99811	5.44669
	62.7791	33.1624	-1.0018	5.44669
	62.7568	33.2596	-1.00131	5.44669
	62.677	33.249	-0.999793	5.44669
	62.5735	33.2612	-0.999331	5.44669
	62.5461	33.3765	-0.999677	5.44669
	62.6141	33.4865	-0.999986	5.44669
	62.659	33.5513	-0.999993	5.44669
	62.6102	33.6471	-0.999886	5.44669
	62.5446	33.7797	-0.999838	5.44669
	62.5298	33.967	-0.999857	5.44669
	62.5462	34.1722	-0.999881	5.44669
	62.5582	34.2683	-0.999885	5.44669
	62.5574	34.297	-0.999878	5.44669
	62.5528	34.4321	-0.992003	5.44669
	62.5511	34.651	-0.971719	5.44669
	62.5521	34.8203	-0.963331	5.44669
	62.5531	34.981	-0.982343	5.44669
	62.5532	35.1621	-1.00358	5.44669
	62.5528	35.3069	-1.00735	5.44669
	62.5527	35.4706	-1.00164	5.44669
	62.5527	35.6619	-0.99795	5.44669
	62.5528	35.7605	-0.99844	5.44669
	62.5528	35.746	-0.999959	5.44669
	62.5528	35.756	-1.00042	5.4507
	62.5528	35.921	-1.00008	5.46104
	62.5305	36.1588	-0.999765	5.46531
	62.4507	36.3254	-0.999759	5.45562
	62.3695	36.4782	-0.999866	5.4448
	62.3773	36.657	-0.999913	5.44287
	62.4116	36.8036	-0.999895	5.44579
	62.3789	36.9689	-0.999871	5.44767
	62.3237	37.1602	-0.999867	5.44742
	62.3076	37.3075	-0.999874	5.44664
	62.3197	37.4195	-0.999878	5.44641
	62.3304	37.482	-0.999878	5.44658
	62.3305	37.5283	-0.999876	5.44674
	62.3268	37.6334	-0.999875	5.44675
	62.3252	37.7272	-0.999876	5.44669
	62.3258	37.7888	-0.999876	5.44667
	62.3267	37.8892	-0.999876	5.44668
	62.3268	37.9263	-0.999876	5.44669
	62.3266	37.8598	-0.999876	5.44669
	62.3264	37.9589	-0.999876	5.44669
	62.3264	38.3414	-0.999876	5.44669
	62.3265	38.6642	-0.999876	5.44669
	62.3265	38.6456	-0.999876	5.44669
	62.3265	38.5203	-0.999876	5.44669
	62.3265	38.5723	-0.999876	5.44669
	62.3265	38.7525	-0.999876	5.44669
	62.3265	38.9752	-0.999876	5.44669
	62.3265	39.1781	-0.999876	5.44669
	62.3042	39.2607	-0.999876	5.44669
	62.2244	39.2845	-0.999876	5.44669
	62.1209	39.4224	-0.999876	5.44669
	62.0935	39.6442	-0.999876	5.44669
	62.1615	39.7646	-0.999876	5.44669
	62.2065	39.7975	-0.999876	5.44669
	62.1799	39.9258	-0.999876	5.44669
	62.1717	40.1403	-0.999876	5.44669
	62.1808	40.261	-0.999876	5.44669
	62.1433	40.2967	-0.999876	5.44669
	62.0951	40.4752	-0.999876	5.44669
	62.0836	40.8159	-0.999876	5.44669
	62.0952	41.0377	-0.999876	5.44669
	62.104	41.0812	-0.999876	5.44669
	62.1036	41.1304	-0.999876	5.44669
	62.1003	41.2513	-1.00775	5.44669
	62.099	41.4503	-1.02803	5.44669
	62.0774	41.7138	-1.04429	5.44669
	61.9984	41.9855	-1.04557	5.44669
	61.9172	42.2391	-1.03271	5.44669
	61.9248	42.4826	-1.00993	5.44669
	61.9589	42.679	-0.994402	5.44669
	61.9263	42.8023	-0.994324	5.44669
	61.8711	42.9519	-0.999546	5.44669
	61.8773	43.1449	-1.00172	5.44669
	61.9469	43.2493	-0.992896	5.44669
	61.9813	43.2858	-0.971439	5.44669
	61.9276	43.4705	-0.962896	5.44669
	61.8637	43.8627	-0.982261	5.44669
	61.8514	44.21	-1.0037	5.44669
	61.8683	44.3047	-1.00743	5.44669
	61.8796	44.2841	-1.00163	5.44669
	61.8783	44.3994	-0.997918	5.44669
	61.8737	44.6767	-0.99843	5.44669
	61.8723	44.9838	-0.999966	5.44669
	61.8733	45.1981	-1.00043	5.44669
	61.8519	45.3063	-1.00008	5.44669
	61.7945	45.4432	-0.999763	5.44669
	61.7481	45.6363	-0.999758	5.44669
	61.7444	45.7944	-0.999867	5.44669
	61.7585	45.9596	-0.999914	5.44669
	61.7434	46.1958	-0.999895	5.44669
	61.6839	46.4682	-0.999871	5.44669
	61.6567	46.6827	-0.991996	5.44669
	61.7099	46.7541	-0.971719	5.44669
	61.7487	46.7693	-0.963334	5.44669
	61.7025	46.9077	-0.982344	5.44669
	61.6402	47.1327	-1.00358	5.44669
	61.6259	47.2543	-1.00735	5.44669
	61.6413	47.2865	-1.00164	5.44669
	61.6527	47.4141	-0.99795	5.44669
	61.652	47.6286	-0.99844	5.44669
	61.6476	47.7987	-0.999959	5.44669
	61.6461	47.9613	-1.00042	5.44669
	61.647	48.143	-1.00008	5.44669
	61.6479	48.238	-0.999765	5.44669
	61.648	48.2746	-1.00763	5.44669
	61.6477	48.4135	-1.02802	5.44669
	61.6475	48.6803	-1.03646	5.44669
	61.6476	48.9746	-1.01743	5.44669
	61.6476	49.1873	-0.996163	5.44669
	61.6476	49.2502	-0.992389	5.44669
	61.6476	49.2625	-1.00598	5.44669
	61.6253	49.4026	-1.02996	5.44669
	61.5456	49.6294	-1.03786	5.44669
	61.442	49.7511	-1.01733	5.44669
	61.3924	49.7828	-0.995622	5.44669
	61.4029	49.9593	-0.992199	5.44669
	61.4241	50.3498	-0.998221	5.44669
	61.4291	50.6993	-1.00192	5.44669
	61.4236	50.8447	-1.00132	5.44669
	61.4195	50.9507	-0.999755	5.44669
	61.4198	51.167	-0.999312	5.44669
	61.4213	51.4521	-0.999683	5.44669
	61.4219	51.679	-0.999996	5.44669
	61.4216	51.7511	-0.999995	5.44669
	61.4212	51.713	-0.999883	5.44669
	61.4212	51.7227	-0.999837	5.44669
	61.4213	51.8959	-0.999857	5.44669
	61.4214	52.1372	-0.999882	5.44669
	61.4214	52.3024	-1.00776	5.44669
	61.4213	52.4533	-1.02803	5.44669
	61.4213	52.6319	-1.03642	5.44669
	61.4213	52.779	-1.01741	5.44669
	61.4213	52.9447	-0.996168	5.44669
	61.4213	53.1851	-0.992398	5.44669
	61.4213	53.459	-0.99811	5.44669
	61.4213	53.6726	-1.0018	5.44669
	61.4213	53.7923	-1.00131	5.44669
	61.4213	53.9835	-0.999793	5.44669
	61.4213	54.3505	-0.99146	5.44669
	61.4213	54.7344	-0.963651	5.44669
	61.4213	55.0579	-0.935286	5.44669
	61.4213	55.3986	-0.945915	5.44669
	61.4213	55.6771	-0.98606	5.44669
	61.399	55.8108	-1.01103	5.44669
	61.3416	55.9864	-1.0091	5.44669
	61.2955	56.3914	-0.999721	5.44669
	61.2696	56.903	-0.996523	5.44669
	61.2263	57.2833	-0.998525	5.44669
	61.1873	57.5066	-1.0005	5.44669
	61.1816	57.7007	-1.00062	5.44669
	61.1923	57.9859	-0.999964	5.4507
	61.1987	58.3764	-0.999649	5.46104
	61.1975	58.6892	-1.00762	5.46531
	61.1948	58.8195	-1.02806	5.45562
	61.194	58.9323	-1.03648	5.4448
	61.1947	59.1076	-1.01742	5.44287
	61.1953	59.267	-0.996154	5.44579
	61.1952	59.4389	-0.992387	5.44767
	61.1951	59.6284	-0.998111	5.44742
	61.195	59.7726	-1.00181	5.44664
	61.1727	59.9332	-1.00131	5.44641
	61.1153	60.1233	-0.999792	5.44658
	61.0915	60.2718	-0.99933	5.44674
	61.1231	60.434	-0.999677	5.44675
	61.1035	60.6724	-0.999987	5.44669
	61.0106	60.9467	-0.999993	5.44667
	60.9448	61.2104	-0.999886	5.44668
	60.9448	61.4571	-0.999838	5.44669
	60.9674	61.6513	-0.999857	5.44669
	60.9767	61.7726	-0.999881	5.44669
	60.9726	61.9221	-0.999885	5.44669
	60.9675	62.1158	-0.999878	5.44669
	60.9669	62.2697	-0.992003	5.44669
	60.9684	62.4821	-0.971719	5.44669
	60.9693	62.8458	-0.963331	5.44669
	60.9691	63.1716	-0.982343	5.44669
	60.9687	63.3166	-1.00358	5.44669
	60.9686	63.4309	-1.00735	5.44669
	60.9687	63.6017	-1.00164	5.44669
	60.9688	63.7585	-0.99795	5.44669
	60.9688	63.9311	-0.99844	5.44669
	60.9688	64.1709	-0.999959	5.44669
	60.9464	64.4421	-1.00042	5.44669
	60.889	64.6548	-1.00008	5.44669
	60.8652	64.7259	-0.999765	5.44669
	60.9191	64.6925	-0.999759	5.44669
	60.9793	64.7044	-0.999866	5.44669
	60.9899	64.8769	-0.999913	5.44669
	60.9738	65.1172	-0.999895	5.4507
	60.941	65.2822	-0.999871	5.46104
	60.8849	65.4333	-0.999867	5.46531
	60.8432	65.6121	-0.999874	5.45562
	60.8186	65.7592	-0.999878	5.4448
	60.7742	65.974	-0.999878	5.44287
	60.7344	66.3411	-0.999876	5.44579
	60.7287	66.6675	-0.999875	5.44767
	60.7397	66.8115	-0.999876	5.44742
	60.7462	66.9744	-0.999876	5.44664
	60.745	67.3212	-0.999876	5.44641
	60.7422	67.7068	-0.999876	5.44658
	60.7414	68.0382	-1.00775	5.44674
	60.7421	68.3815	-1.02803	5.44675
	60.7427	68.7076	-1.03642	5.44669
	60.7427	69.0156	-1.01741	5.44667
	60.7425	69.4195	-0.996168	5.44668
	60.7424	69.9346	-0.992398	5.44669
	60.7424	70.4233	-0.99811	5.44669
	60.7425	70.7568	-1.0018	5.44669
	60.7425	70.9689	-1.00131	5.44669
	60.7425	71.175	-0.999793	5.44669
	60.7425	71.42	-0.999331	5.44669
	60.7425	71.6832	-0.999677	5.44669
	60.7425	71.9402	-0.999986	5.44669
	60.7425	72.188	-0.999993	5.44669
	60.7425	72.4343	-0.999886	5.44669
	60.7425	72.6832	-0.999838	5.44669
	60.7202	72.9336	-0.999857	5.44669
	60.6627	73.1839	-0.999881	5.44669
	60.6166	73.4335	-0.999885	5.44669
	60.5907	73.6337	-0.999878	5.44669
	60.5697	73.8056	-0.999874	5.44669
	60.5882	74.1296	-0.999874	5.44669
	60.6062	74.5505	-0.999876	5.44669
	60.5631	74.7649	-0.999877	5.44669
	60.5093	74.7785	-0.999876	5.44669
	60.4975	74.8673	-0.999876	5.44669
	60.5109	75.1216	-0.999876	5.44669
	60.5206	75.4284	-0.999876	5.44669
	60.5199	75.7001	-0.999876	5.44669
	60.5162	75.9877	-0.999876	5.44669
	60.5148	76.3516	-0.999876	5.44669
	60.5156	76.7016	-0.999876	5.44669
	60.5164	76.9631	-0.999876	5.44669
	60.5165	77.1836	-0.999876	5.44669
	60.5162	77.4663	-0.999876	5.44669
	60.5161	77.8955	-0.999876	5.44669
	60.5161	78.3808	-0.999876	5.44669
	60.5162	78.7417	-0.999876	5.44669
	60.5162	79.0155	-0.999876	5.44669
	60.5162	79.3438	-0.999876	5.44669
	60.5162	79.6841	-0.999876	5.44669
	60.5162	79.9542	-0.999876	5.44669
	60.5162	80.1819	-0.999876	5.44268
	60.4939	80.4644	-0.999876	5.43234
	60.4141	80.8419	-0.999876	5.42806
	60.3106	81.1501	-0.999876	5.44176
	60.2832	81.2832	-0.992005	5.46293
	60.3735	81.3988	-0.97172	5.46912
	60.4759	81.5743	-0.963331	5.45652
	60.4508	81.7327	-0.982343	5.44381
	60.3536	81.9042	-1.00358	5.44214
	60.3362	82.1431	-1.00735	5.44583
	60.388	82.4143	-1.00164	5.44795
	60.4197	82.6765	-0.99795	5.44752
	60.393	82.9237	-0.99057	5.44659
	60.3224	83.1678	-0.971804	5.44635
	60.2725	83.416	-0.963876	5.44658
	60.2719	83.6669	-0.982541	5.44676
	60.2887	83.9176	-1.00347	5.44676
	60.2958	84.1672	-1.00724	5.44669
	60.2928	84.4164	-1.00163	5.44666
	60.289	84.6659	-0.997987	5.44668
	60.2885	84.9648	-0.998459	5.44268
	60.2896	85.3413	-0.999954	5.43234
	60.2903	85.6925	-1.00041	5.42806
	60.2901	85.9501	-1.00007	5.43775
	60.2676	86.1685	-0.999768	5.44857
	60.21	86.4026	-0.999761	5.4505
	60.1863	86.6567	-0.999866	5.44759
	60.2402	86.9138	-0.999913	5.44571
	60.3004	87.165	-0.999895	5.44595
	60.2888	87.4125	-0.999871	5.44673
	60.1928	87.6116	-0.999867	5.44696
	60.0788	87.6854	-0.999874	5.44679
	60.0306	87.7072	-0.999878	5.44663
	60.0677	87.8474	-0.999878	5.44663
	60.1476	88.12	-0.999876	5.44668
	60.1754	88.4655	-0.999875	5.44671
	60.1152	88.8529	-0.999876	5.4467
	60.051	89.1921	-0.999876	5.44668
	60.0408	89.4408	-0.999876	5.44668
	60.0587	89.6598	-0.999876	5.44669
	60.0696	89.9464	-0.999876	5.44669
	60.0679	90.3778	-0.999876	5.44669
	60.0632	90.8626	-0.999876	5.44669
	60.0619	91.1733	-0.999876	5.44669
	60.063	91.2217	-0.999876	5.44669
	60.0639	91.1951	-0.999876	5.44669
	60.0416	91.3243	-0.999876	5.44669
	59.9838	91.6097	-0.999876	5.44669
	59.9376	91.9151	-0.999876	5.44669
	59.9341	92.1259	-0.999876	5.44669
	59.9706	92.2332	-0.999876	5.44669
	60.0128	92.4202	-0.999876	5.44669
	59.977	92.7899	-0.999876	5.44669
	59.8737	93.1764	-0.999876	5.44669
	59.8093	93.5001	-0.999876	5.44268
	59.8136	93.889	-0.999876	5.43234
	59.8375	94.3431	-0.999876	5.42806
	59.8458	94.7054	-0.999876	5.43775
	59.8408	94.9416	-0.999876	5.44858
	59.8357	95.1475	-0.999876	5.4505
	59.8354	95.3839	-0.999876	5.44759
	59.8371	95.6435	-0.999876	5.44571
	59.8379	95.9512	-0.999876	5.44595
	59.8376	96.3278	-0.999876	5.44673
	59.8372	96.6759	-0.999876	5.44696
	59.8372	96.9322	-0.999876	5.44679
	59.8373	97.1512	-0.999876	5.44663
	59.8373	97.3859	-0.999876	5.44663
	59.8373	97.591	-0.999876	5.44668
	59.8373	97.7211	-0.999876	5.44671
	59.8373	97.9197	-0.999876	5.4467
	59.8373	98.2861	-0.999876	5.44668
	59.8373	98.6672	-0.999876	5.44668
	59.8373	98.9405	-0.999876	5.44669
	59.8373	99.1549	-0.999876	5.44669
	59.8373	99.3817	-0.999876	5.44669
	59.8373	99.585	-0.999876	5.44669
	59.815	99.7664	-0.999876	5.44669
	59.7575	100.093	-0.999876	5.44669
	59.7338	100.512	-0.999876	5.44669
	59.7653	100.774	-0.999876	5.44669
	59.768	100.914	-0.999876	5.44669
	59.755	101.105	-0.999876	5.44669
	59.7703	101.368	-0.999876	5.44669
	59.7403	101.643	-0.999876	5.44669
	59.6488	101.899	-0.999876	5.44669
	59.5873	102.142	-0.999876	5.44669
	59.5886	102.387	-0.999876	5.44669
	59.6102	102.587	-0.999876	5.44669
	59.6187	102.712	-0.999876	5.44669
	59.6145	102.91	-0.999876	5.44669
	59.6097	103.278	-0.999876	5.44669
	59.6092	103.611	-0.999876	5.44669
	59.6107	103.708	-0.999876	5.44669
	59.6115	103.694	-0.999876	5.44669
	59.6113	103.86	-0.999876	5.44669
	59.611	104.263	-0.999876	5.44669
	59.6109	104.621	-0.999876	5.44669
	59.611	104.766	-0.999876	5.44669
	59.611	104.868	-0.999876	5.44669
	59.611	105.083	-0.999876	5.44669
	59.611	105.369	-0.999876	5.44669
	59.611	105.597	-0.999876	5.44669
	59.611	105.718	-0.999876	5.44669
	59.611	105.905	-0.999876	5.44669
	59.611	106.27	-0.999876	5.44669
	59.611	106.654	-0.999876	5.44669
	59.611	106.979	-0.999876	5.44669
	59.611	107.319	-0.999876	5.44669
	59.611	107.647	-0.999876	5.44669
	59.611	107.956	-0.999876	5.44669
	59.611	108.311	-0.999876	5.44669
	59.611	108.65	-0.999876	5.44669
	59.611	108.959	-0.999876	5.44669
	59.5887	109.359	-0.999876	5.44669
	59.5312	109.872	-0.999876	5.44669
	59.5075	110.411	-0.999876	5.44669
	59.5613	110.872	-0.999876	5.44669
	59.5992	111.186	-0.999876	5.44669
	59.5301	111.449	-0.999876	5.44669
	59.4104	111.838	-0.999876	5.44669
	59.3503	112.364	-0.999876	5.44669
	59.3622	112.911	-0.999876	5.44669
	59.3877	113.42	-0.999876	5.44669
	59.394	113.907	-0.999876	5.44669
	59.3875	114.446	-0.999876	5.44669
	59.3826	115.122	-0.999876	5.44669
	59.3828	115.853	-0.999876	5.44669
	59.3847	116.513	-0.999876	5.44669
	59.3854	117.164	-0.999876	5.44669
	59.385	117.844	-0.999876	5.44669
	59.3846	118.491	-0.999876	5.44669
	59.3846	119.106	-0.999876	5.44669
	59.3624	119.62	-0.999876	5.44669
	59.305	120.038	-0.999876	5.44669
	59.2812	120.589	-0.999876	5.44669
	59.3127	121.301	-0.999876	5.44669
	59.2931	121.995	-0.999876	5.44669
	59.2003	122.667	-0.999876	5.44669
	59.1345	123.344	-0.999876	5.44669
	59.1345	123.982	-0.999876	5.44669
	59.1571	124.595	-0.999876	5.44669
	59.1664	125.111	-0.999876	5.44669
	59.1622	125.481	-0.999876	5.44669
	59.1572	125.856	-0.999876	5.44669
	59.1566	126.29	-0.999876	5.44669
	59.1581	126.649	-0.999876	5.44268
	59.1589	126.94	-0.999876	5.43234
	59.1588	127.277	-0.999876	5.42806
	59.1584	127.614	-0.999876	5.43775
	59.1583	127.929	-0.999876	5.44858
	59.1584	128.283	-0.999876	5.4505
	59.1585	128.668	-0.999876	5.44759
	59.1585	129.153	-0.999876	5.44571
	59.1584	129.782	-1.00775	5.44595
	59.1584	130.405	-1.02803	5.44673
	59.1584	130.92	-1.03642	5.44696
	59.1584	131.384	-1.01741	5.44679
	59.1584	131.862	-0.996168	5.44663
	59.1584	132.366	-0.992398	5.44663
	59.1361	132.874	-0.99811	5.44668
	59.0787	133.376	-1.0018	5.44671
	59.0549	133.873	-1.00131	5.4467
	59.0865	134.37	-0.999793	5.44668
	59.0669	134.869	-0.999331	5.44668
	58.9963	135.369	-0.999677	5.44669
	59.0102	135.869	-0.999986	5.44669
	59.1138	136.368	-0.999993	5.44669
	59.1637	136.867	-0.999886	5.44669
	59.0828	137.317	-1.00771	5.44669
	58.9539	137.64	-1.02801	5.44669
	58.8942	137.911	-1.03643	5.44669
	58.9095	138.301	-1.01742	5.44669
	58.9363	138.774	-0.99617	5.44669
	58.9419	139.144	-0.992395	5.44669
	58.9348	139.377	-0.998109	5.44669
	58.9297	139.628	-1.0018	5.44669
	58.9302	140.089	-1.00131	5.44669
	58.9322	140.705	-0.999793	5.44669
	58.9328	141.175	-0.999331	5.44669
	58.9324	141.41	-0.999677	5.44669
	58.932	141.578	-0.999986	5.44669
	58.932	141.849	-0.999993	5.44669
	58.9321	142.242	-0.999886	5.44669
	58.9322	142.611	-0.999838	5.44669
	58.9322	142.919	-0.999857	5.44669
	58.9321	143.258	-0.999881	5.44669
	58.9098	143.591	-0.999885	5.44669
	58.8301	143.903	-0.999878	5.44669
	58.7488	144.307	-0.999874	5.44669
	58.7789	144.82	-0.999874	5.44669
	58.8707	145.357	-0.999876	5.44669
	58.8841	145.867	-1.00775	5.44669
	58.8548	146.357	-1.02803	5.44669
	58.8597	146.849	-1.03642	5.44669
	58.8534	147.299	-1.01741	5.44669
	58.8237	147.625	-0.996168	5.44669
	58.7872	147.897	-0.992398	5.44669
	58.7337	148.286	-0.99811	5.44669
	58.6942	148.808	-1.0018	5.44669
	58.692	149.354	-1.00131	5.44669
	58.7043	149.913	-0.999793	5.44669
	58.7101	150.577	-0.999331	5.44669
	58.7082	151.246	-0.999677	5.44669
	58.7053	151.679	-0.999986	5.44669
	58.7048	151.93	-0.999993	5.44669
	58.7056	152.275	-0.999886	5.44669
	58.7061	152.736	-0.999838	5.44669
	58.706	153.117	-0.999857	5.44669
	58.7058	153.408	-0.999881	5.44669
	58.7058	153.786	-0.999885	5.44669
	58.7058	154.247	-0.999878	5.44669
	58.7059	154.665	-0.999874	5.44669
	58.7059	155.078	-0.999874	5.44669
	58.7058	155.559	-0.999876	5.44669
	58.7058	156.08	-0.999877	5.44669
	58.7058	156.545	-0.999876	5.44669
	58.7058	156.916	-0.999876	5.44669
	58.7058	157.308	-0.999876	5.44669
	58.7058	157.797	-0.999876	5.44669
	58.7058	158.329	-0.999876	5.44669
	58.6835	158.795	-0.999876	5.44669
	58.6261	159.114	-0.999876	5.44669
	58.58	159.377	-0.999876	5.44669
	58.5764	159.765	-0.999876	5.44669
	58.5905	160.24	-0.999876	5.44669
	58.5753	160.612	-0.999876	5.44669
	58.5381	160.894	-0.999876	5.44669
	58.5461	161.271	-0.999876	5.44669
	58.5656	161.784	-0.999876	5.44669
	58.5267	162.331	-0.999876	5.44669
	58.4743	162.795	-0.999876	5.44669
	58.4614	163.108	-0.999876	5.44669
	58.474	163.32	-0.999876	5.44669
	58.4837	163.484	-0.999876	5.44669
	58.4833	163.556	-0.999876	5.44669
	58.4796	163.59	-0.999876	5.44669
	58.4783	163.735	-0.999876	5.44669
	58.479	163.957	-0.999876	5.44669
	58.4798	164.074	-0.999876	5.44669
	58.4798	164.106	-0.999876	5.44669
	58.4796	164.235	-0.999876	5.44669
	58.4795	164.499	-0.999876	5.44669
	58.4795	164.796	-0.999876	5.44669
	58.4796	165.06	-0.999876	5.44669
	58.4796	165.299	-0.999876	5.44669
	58.4796	165.539	-0.999876	5.44669
	58.4795	165.837	-0.999876	5.44669
	58.4795	166.266	-0.999876	5.44669
	58.4795	166.746	-0.999876	5.44669
	58.4796	167.104	-0.999876	5.44669
	58.4796	167.33	-0.999876	5.44669
	58.4795	167.533	-0.999876	5.44669
	58.4795	167.821	-0.999876	5.44669
	58.4573	168.209	-0.999876	5.44669
	58.3998	168.57	-0.999876	5.44669
	58.3537	168.827	-0.999876	5.44669
	58.3501	168.993	-0.999876	5.44669
	58.3865	169.049	-0.999876	5.44669
	58.4511	169.027	-0.999876	5.44669
	58.4728	169.048	-0.999876	5.44669
	58.4155	169.221	-0.999876	5.44669
	58.377	169.458	-0.999876	5.44669
	58.4247	169.572	-0.999876	5.44669
	58.4875	169.548	-0.999876	5.44669
	58.5015	169.499	-0.999876	5.44669
	58.4858	169.438	-0.999876	5.44669
	58.452	169.275	-0.999876	5.44669
	58.3954	169.056	-0.999876	5.44669
	58.376	168.946	-0.999876	5.44669
	58.4314	168.965	-0.999876	5.44669
	58.4907	169.011	-0.999876	5.44669
	58.5005	168.973	-0.999876	5.44669
	58.4842	168.786	-0.999876	5.44669
	58.474	168.5	-0.999876	5.44669
	58.4533	168.214	-0.999876	5.44669
	58.4001	168.012	-0.999876	5.44669
	58.3776	167.951	-0.999876	5.44669
	58.4304	167.984	-0.999876	5.44669
	58.4897	168.018	-0.999876	5.44669
	58.5004	167.971	-0.999876	5.44669
	58.4845	167.784	-0.999876	5.44669
	58.4519	167.55	-0.999876	5.44669
	58.3958	167.442	-0.999876	5.44669
	58.3762	167.468	-0.999876	5.44669
	58.4091	167.515	-0.999876	5.44669
	58.4109	167.526	-0.999876	5.44669
	58.3969	167.513	-0.999876	5.44669
	58.4346	167.504	-0.999876	5.44669
	58.4623	167.505	-0.999876	5.44669
	58.417	167.508	-0.999876	5.44669
	58.359	167.51	-0.999876	5.44669
	58.3462	167.509	-0.999876	5.44669
	58.383	167.508	-0.999876	5.44669
	58.451	167.508	-0.999876	5.44669
	58.4963	167.508	-0.999876	5.44669
	58.4958	167.508	-0.999876	5.44669
	58.458	167.508	-0.999876	5.44669
	58.3943	167.508	-0.999876	5.44669
	58.3512	167.508	-0.999876	5.44669
	58.351	167.558	-0.999876	5.44669
	58.3878	167.734	-0.999876	5.44669
	58.4513	167.962	-0.992005	5.44669
	58.4724	168.071	-0.97172	5.44669
	58.393	168.048	-0.963331	5.44669
	58.2972	168.051	-0.982343	5.44669
	58.3212	168.216	-1.00358	5.44669
	58.4379	168.456	-1.00735	5.44669
	58.512	168.624	-1.00164	5.44669
	58.4847	168.776	-0.99795	5.44669
	58.3996	168.954	-1.00631	5.44669
	58.3662	169.052	-1.02811	5.44669
	58.4035	169.041	-1.03697	5.44669
	58.4121	169.004	-1.01761	5.44669
	58.3771	168.993	-0.996057	5.44669
	58.3331	169.05	-0.992281	5.44669
	58.3006	169.234	-0.998101	5.44669
	58.3431	169.462	-1.00184	5.44669
	58.4457	169.569	-1.00133	5.44669
	58.4852	169.545	-0.999788	5.44669
	58.4225	169.499	-0.999322	5.44669
	58.3532	169.488	-0.999675	5.44669
	58.3418	169.501	-0.999989	5.44669
	58.3832	169.509	-0.999995	5.44669
	58.4526	169.509	-0.999886	5.44669
	58.4969	169.505	-0.999838	5.44669
	58.4732	169.553	-0.999857	5.44669
	58.4002	169.73	-0.999881	5.44669
	58.3705	169.91	-0.999885	5.44669
	58.4274	169.844	-0.999878	5.44669
	58.491	169.641	-0.999874	5.44669
	58.502	169.66	-0.999874	5.44669
	58.4625	169.901	-0.999876	5.44669
	58.394	170.069	-0.999877	5.44669
	58.3717	170.115	-0.999876	5.44669
	58.4302	170.232	-0.999876	5.44669
	58.4917	170.388	-0.999876	5.44669
	58.5013	170.333	-0.999876	5.44669
	58.4842	170.144	-0.999876	5.44669
	58.4737	170.165	-0.999876	5.44669
	58.4755	170.401	-0.999876	5.44669
	58.4576	170.567	-0.999876	5.44669
	58.4014	170.565	-0.999876	5.44669
	58.3766	170.506	-0.999876	5.44669
	58.4295	170.483	-0.999876	5.44669
	58.4897	170.494	-0.999876	5.44669
	58.5007	170.556	-0.999876	5.44669
	58.4847	170.685	-0.999876	5.44669
	58.4741	170.733	-0.999876	5.44669
	58.4755	170.661	-0.999876	5.44669
	58.4798	170.705	-0.999876	5.44669
	58.4811	170.911	-0.999876	5.44669
	58.4801	171.056	-0.999876	5.44669
	58.4792	171.056	-0.999876	5.44669
	58.4792	171.006	-0.999876	5.44669
	58.4795	170.985	-0.999876	5.44669
	58.4797	170.995	-0.999876	5.44669
	58.4573	171.006	-1.00775	5.44669
	58.3998	171.056	-1.02803	5.44669
	58.3537	171.229	-1.03642	5.44669
	58.3501	171.455	-1.01741	5.44669
	58.3865	171.565	-0.996168	5.44669
	58.4511	171.543	-0.992398	5.44669
	58.4951	171.497	-0.99811	5.44669
	58.4953	171.485	-1.0018	5.44669
	58.4805	171.497	-1.00131	5.44669
	58.452	171.506	-0.999793	5.44669
	58.3973	171.506	-0.999331	5.44669
	58.3768	171.502	-0.999677	5.44669
	58.4088	171.452	-0.999986	5.44669
	58.4105	171.277	-0.999993	5.44669
	58.3969	171.049	-0.999886	5.44669
	58.4347	170.841	-0.999838	5.44669
	58.4846	170.414	-0.999857	5.44669
	58.4968	169.553	-0.999881	5.44669
	58.4848	168.438	-0.999885	5.44669
	58.4756	167.297	-0.999878	5.44669
	58.476	166.076	-0.999874	5.44669
	58.4795	164.708	-0.999874	5.44669
	58.4808	163.336	-0.999876	5.44669
	58.4801	162.068	-0.999877	5.44669
	58.4793	160.904	-0.999876	5.44669
	58.4793	159.804	-0.999876	5.44669
	58.4795	158.654	-0.999876	5.44669
	58.4796	157.454	-0.999876	5.44669
	58.5019	156.397	-0.999876	5.44669
	58.5593	155.638	-0.999876	5.44669
	58.5831	155.087	-0.999876	5.44669
	58.5515	154.438	-0.999876	5.44669
	58.5488	153.565	-0.999876	5.44669
	58.5619	152.714	-0.999876	5.44669
	58.5242	152.111	-0.999876	5.44669
	58.4968	151.68	-0.999876	5.44669
	58.5645	151.194	-0.999876	5.44669
	58.6799	150.521	-0.999876	5.44669
	58.7387	149.772	-0.999876	5.44669
	58.7055	149.153	-0.999876	5.44669
	58.6234	148.631	-0.999876	5.44669
	58.5934	148.008	-0.999876	5.44669
	58.6534	147.292	-0.999876	5.44669
	58.7183	146.67	-0.999876	5.44669
	58.7289	146.135	-0.999876	5.44669
	58.6886	145.507	-0.999876	5.44669
	58.62	144.745	-0.999876	5.44669
	58.598	143.949	-1.00775	5.44669
	58.6565	143.235	-1.02803	5.44669
	58.718	142.624	-1.03642	5.44669
	58.7276	141.937	-1.01741	5.44669
	58.7105	141.069	-0.996168	5.44669
	58.7	140.234	-0.992398	5.44669
	58.7017	139.587	-0.99811	5.44669
	58.7062	138.926	-1.0018	5.44669
	58.7074	138.083	-1.00131	5.44268
	58.7064	137.247	-0.999793	5.43234
	58.7055	136.592	-0.999331	5.42806
	58.7055	135.977	-0.999677	5.43775
	58.7058	135.262	-0.999986	5.44858
	58.706	134.431	-1.00786	5.4505
	58.7059	133.482	-1.02804	5.44759
	58.7058	132.456	-1.03638	5.44571
	58.7058	131.431	-1.01739	5.44595
	58.7058	130.481	-0.996173	5.44673
	58.7058	129.667	-0.992407	5.44696
	58.7058	128.95	-0.998112	5.44679
	58.7058	128.236	-0.993929	5.44663
	58.7281	127.49	-0.973155	5.44663
	58.7856	126.73	-0.963248	5.44668
	58.8094	125.926	-0.981798	5.44671
	58.7555	125.003	-1.00339	5.4467
	58.6953	124.028	-1.00747	5.44668
	58.6847	123.17	-1.00176	5.44668
	58.7231	122.395	-0.997959	5.44669
	58.7911	121.516	-0.998403	5.44669
	58.8134	120.55	-0.99994	5.44669
	58.7776	119.729	-1.00043	5.44669
	58.7958	119.121	-1.00008	5.44669
	58.8897	118.472	-0.999767	5.44669
	58.9564	117.57	-0.999757	5.44669
	58.9564	116.55	-0.999865	5.44669
	58.9335	115.618	-0.999914	5.44669
	58.9241	114.72	-0.999896	5.44669
	58.9283	113.801	-0.999871	5.44669
	58.9334	112.956	-0.999867	5.44669
	58.934	112.216	-0.999874	5.44669
	58.9325	111.552	-0.999878	5.44669
	58.9316	110.99	-0.999878	5.44669
	58.9541	110.462	-0.999876	5.44669
	59.0119	109.865	-0.999875	5.4507
	59.0581	109.17	-0.999876	5.46104
	59.0839	108.302	-0.999876	5.46531
	59.1272	107.323	-0.999876	5.45562
	59.1439	106.396	-0.999876	5.4448
	59.0921	105.536	-0.999876	5.44287
	59.0576	104.737	-0.999876	5.44579
	59.1051	103.946	-0.999876	5.44767
	59.1664	103.041	-0.999876	5.44742
	59.1799	102.019	-0.999876	5.44664
	59.1644	100.98	-0.999876	5.44641
	59.1533	99.9732	-0.999876	5.44658
	59.1541	98.9856	-0.999876	5.44674
	59.1585	97.9947	-0.999876	5.44675
	59.16	96.9956	-0.999876	5.44669
	59.1591	96.0433	-0.999876	5.44667
	59.1581	95.269	-0.999876	5.44668
	59.1581	94.6755	-0.999876	5.44669
	59.1584	94.0157	-0.999876	5.44669
	59.1585	93.1036	-0.999876	5.44669
	59.1585	92.0842	-0.999876	5.44669
	59.1584	91.253	-0.999876	5.44669
	59.1807	90.66	-0.999876	5.44669
	59.2382	90.0697	-0.999876	5.44669
	59.2843	89.3913	-0.999876	5.44669
	59.2879	88.7233	-0.999876	5.44669
	59.2737	88.0496	-0.999876	5.44669
	59.289	87.3631	-0.999876	5.44669
	59.3485	86.7215	-0.999876	5.44669
	59.3757	86.0617	-0.999876	5.44669
	59.3225	85.3225	-0.999876	5.44669
	59.2837	84.5477	-0.999876	5.44669
	59.3298	83.7848	-0.999876	5.44669
	59.3921	83.0393	-0.999876	5.44669
	59.4065	82.3461	-0.999876	5.44669
	59.391	81.7747	-0.999876	5.44669
	59.3796	81.2526	-0.999876	5.44669
	59.4026	80.6121	-0.999876	5.44669
	59.4644	79.8401	-0.999876	5.44669
	59.4898	79.0942	-0.999876	5.44669
	59.435	78.5104	-0.999876	5.44669
	59.3962	78.0019	-0.999876	5.44669
	59.4652	77.4699	-0.999876	5.44669
	59.5852	77.0493	-0.999876	5.44669
	59.6455	76.7563	-1.00775	5.44669
	59.6336	76.3903	-1.02803	5.44669
	59.608	75.8854	-1.03642	5.44669
	59.6017	75.3383	-1.01741	5.44669
	59.6082	74.8705	-0.996168	5.44669
	59.6131	74.5077	-0.992398	5.44669
	59.6129	74.1204	-0.99811	5.44669
	59.611	73.6793	-1.0018	5.44669
	59.6103	73.2724	-1.00131	5.44669
	59.6107	72.8574	-0.999793	5.44669
	59.6111	72.3712	-0.999331	5.44669
	59.6112	71.8983	-0.999677	5.44669
	59.611	71.5611	-0.999986	5.44669
	59.611	71.2926	-0.999993	5.44669
	59.611	70.9089	-0.999886	5.44669
	59.611	70.3881	-0.999838	5.44669
	59.611	69.8899	-0.999857	5.44669
	59.6333	69.5544	-0.999881	5.44669
	59.6908	69.2464	-0.999885	5.44669
	59.7368	68.7394	-0.999878	5.44669
	59.7627	68.1642	-0.999874	5.44669
	59.8061	67.7828	-0.999874	5.44669
	59.8451	67.6291	-0.999876	5.44669
	59.8508	67.5705	-0.999877	5.44669
	59.84	67.3832	-0.999876	5.44669
	59.8336	66.9961	-0.999876	5.44669
	59.8348	66.6023	-0.999876	5.44669
	59.8375	66.2818	-0.999876	5.44669
	59.8383	65.946	-0.999876	5.44669
	59.8376	65.6192	-0.999876	5.44669
	59.8371	65.3574	-0.999876	5.44669
	59.8371	65.1284	-0.999876	5.44669
	59.8373	64.8424	-0.999876	5.44669
	59.8374	64.4147	-0.999876	5.44669
	59.8373	63.9313	-0.999876	5.44669
	59.8373	63.6198	-0.999876	5.44669
	59.8373	63.5214	-0.999876	5.44669
	59.8373	63.4212	-0.999876	5.44669
	59.8373	63.1906	-0.999876	5.44669
	59.8373	62.8974	-0.999876	5.44669
	59.8373	62.623	-0.999876	5.44669
	59.8373	62.3294	-0.999876	5.44669
	59.8373	61.964	-0.999876	5.44669
	59.8373	61.6155	-0.999876	5.44669
	59.8373	61.306	-0.999876	5.44669
	59.8596	60.9094	-0.999876	5.44669
	59.9171	60.3979	-0.999876	5.44669
	59.9631	59.9081	-0.999876	5.44669
	59.989	59.5729	-0.999876	5.44669
	60.0101	59.3604	-0.999876	5.44669
	59.9916	59.1548	-0.999876	5.44669
	59.9735	58.9101	-0.999876	5.44669
	60.0166	58.6469	-0.999876	5.44669
	60.0704	58.3406	-0.999876	5.44669
	60.0823	57.9167	-0.999876	5.44669
	60.0688	57.4421	-0.999876	5.44669
	60.0591	57.0837	-0.999876	5.44669
	60.0598	56.8072	-0.999876	5.44669
	60.0636	56.4277	-0.999876	5.44669
	60.0649	55.9607	-0.999876	5.44669
	60.0641	55.6389	-0.999876	5.44669
	60.0633	55.5304	-0.999876	5.44669
	60.0633	55.4296	-0.999876	5.44669
	60.0635	55.2023	-0.999876	5.44669
	60.086	54.9108	-0.999876	5.44669
	60.1434	54.5867	-0.999876	5.44669
	60.1671	54.1655	-0.999876	5.44669
	60.1355	53.7475	-0.999876	5.44669
	60.1551	53.518	-0.999876	5.44669
	60.2257	53.3906	-0.999876	5.44669
	60.2341	53.2428	-0.999876	5.44669
	60.2103	53.0998	-0.999876	5.44669
	60.2415	52.925	-0.999876	5.44669
	60.2924	52.7284	-0.999876	5.44669
	60.3072	52.6315	-0.999876	5.44669
	60.2961	52.5994	-0.999876	5.44669
	60.2863	52.4631	-0.999876	5.44669
	60.2862	52.1958	-0.999876	5.44669
	60.2896	51.9004	-0.999876	5.44669
	60.2911	51.6874	-0.999876	5.44669
	60.2905	51.6248	-0.999876	5.44669
	60.2897	51.6126	-0.999876	5.44669
	60.2896	51.4725	-0.999876	5.44669
	60.2898	51.1964	-0.999876	5.44669
	60.29	50.8987	-0.999876	5.44669
	60.2899	50.6879	-0.999876	5.44669
	60.2899	50.627	-0.999876	5.44669
	60.2899	50.6148	-0.999876	5.44669
	60.2899	50.4249	-0.999876	5.44669
	60.2899	50.0218	-0.999876	5.44669
	60.2899	49.6226	-0.999876	5.44669
	60.2899	49.3547	-0.999876	5.44669
	60.2899	49.1982	-0.999876	5.44669
	60.3122	49.1492	-0.999876	5.44669
	60.3919	49.1226	-0.999876	5.44669
	60.4955	48.9716	-0.999876	5.44669
	60.5228	48.6961	-0.999876	5.44669
	60.4549	48.4025	-0.999876	5.44669
	60.4099	48.1931	-0.999876	5.44669
	60.4365	48.0822	-0.999876	5.44669
	60.4446	47.9424	-0.999876	5.44669
	60.4356	47.7491	-0.999876	5.44669
	60.4731	47.5919	-0.999876	5.44669
	60.5212	47.4272	-0.999876	5.44669
	60.5327	47.2401	-0.999876	5.44669
	60.5212	47.0942	-0.999876	5.44669
	60.5124	46.9322	-0.999876	5.44669
	60.5128	46.6928	-0.999876	5.44669
	60.5161	46.4672	-0.999876	5.44669
	60.5173	46.3797	-0.999876	5.44669
	60.5167	46.3124	-0.999876	5.44669
	60.516	46.0519	-0.999876	5.44669
	60.5159	45.7281	-0.999876	5.44669
	60.5161	45.5982	-0.999876	5.44669
	60.5162	45.5959	-0.999876	5.44669
	60.5162	45.4835	-0.999876	5.44669
	60.5162	45.2156	-0.999876	5.44669
	60.5161	44.9114	-0.999876	5.44669
	60.5162	44.695	-0.999876	5.44669
	60.5162	44.5848	-0.999876	5.44669
	60.5162	44.4479	-0.999876	5.44669
	60.5385	44.2555	-0.999876	5.44669
	60.5959	44.0977	-0.999876	5.44669
	60.642	43.9324	-0.999876	5.44669
	60.6456	43.7452	-0.999876	5.44669
	60.6092	43.5995	-0.999876	5.44669
	60.5447	43.3884	-0.999876	5.44669
	60.523	43.0222	-0.999876	5.44669
	60.6025	42.695	-0.999876	5.44669
	60.7208	42.5503	-0.999876	5.44669
	60.7766	42.3874	-0.999876	5.44669
	60.7634	42.0408	-0.999876	5.44669
	60.7166	41.7046	-0.999876	5.44669
	60.6537	41.5491	-0.999876	5.44669
	60.6364	41.4341	-0.999876	5.44669
	60.6949	41.2176	-0.999876	5.44669
	60.7547	40.8864	-0.999876	5.44669
	60.7636	40.485	-0.999876	5.44669
	60.7468	40.1348	-0.999876	5.44669
	60.7367	39.8865	-0.999876	5.44669
	60.7385	39.7208	-0.999876	5.44669
	60.7428	39.6117	-0.999876	5.44669
	60.744	39.4571	-0.999876	5.44669
	60.743	39.2078	-0.999876	5.44669
	60.7421	38.877	-0.999876	5.44669
	60.7421	38.4874	-0.999876	5.44669
	60.7424	38.142	-0.999876	5.44669
	60.7649	37.8424	-0.999876	5.44669
	60.8223	37.4489	-0.999876	5.44669
	60.8683	36.9843	-0.999876	5.44669
	60.8942	36.6193	-0.999876	5.44669
	60.9375	36.3856	-0.999876	5.44669
	60.9765	36.231	-0.999876	5.44669
	60.9822	36.1213	-0.999876	5.44669
	60.9715	35.9625	-0.999876	5.44669
	60.9651	35.7117	-0.999876	5.44669
	60.9662	35.3817	-0.999876	5.44669
	60.969	34.993	-0.999876	5.44669
	60.9697	34.6477	-0.999876	5.44669
	60.9691	34.397	-0.999876	5.44669
	60.9685	34.1793	-0.999876	5.44669
	60.9685	33.9431	-0.999876	5.44669
	60.9687	33.737	-0.999876	5.44669
	60.9911	33.6561	-0.999876	5.44669
	61.0485	33.6339	-0.999876	5.44669
	61.0723	33.496	-0.999876	5.44669
	61.0407	33.2737	-0.999876	5.44669
	61.0603	33.153	-0.999876	5.44669
	61.1532	33.1202	-0.999876	5.44669
	61.219	32.9429	-0.999876	5.44669
	61.219	32.5524	-0.999876	5.44669
	61.1964	32.2032	-0.999876	5.44669
	61.1871	32.058	-0.999876	5.44669
	61.2135	31.9519	-0.999876	5.44669
	61.276	31.7847	-0.999876	5.44669
	61.3227	31.6263	-0.999876	5.44669
	61.3248	31.5011	-0.999876	5.44669
	61.2875	31.437	-0.999876	5.44669
	61.2455	31.3455	-0.999876	5.44669
	61.2816	31.116	-0.999876	5.44669
	61.385	30.92	-0.999876	5.44669
	61.4494	30.8494	-0.999876	5.44669
	61.445	30.7308	-0.999876	5.44669
	61.4211	30.4843	-0.999876	5.44669
	61.4128	30.2405	-0.999876	5.44669
	61.4178	30.0987	-0.999876	5.44669
	61.4229	29.9582	-0.999876	5.44669
	61.4232	29.7757	-0.999876	5.44669
	61.4216	29.6232	-0.999876	5.44669
	61.4208	29.4567	-0.999876	5.44669
	61.421	29.2178	-0.999876	5.44669
	61.4214	28.9449	-0.999876	5.44669
	61.4215	28.7311	-0.999876	5.44669
	61.4214	28.611	-0.999876	5.44669
	61.4213	28.4689	-0.999876	5.44669
	61.4213	28.2779	-0.999876	5.44669
	61.4213	28.1225	-0.999876	5.44669
	61.4213	27.9577	-0.999876	5.44669
	61.4213	27.7699	-0.999876	5.44669
	61.4213	27.673	-0.999876	5.44669
	61.4213	27.687	-0.999876	5.44669
	61.4436	27.6762	-0.999876	5.44669
	61.5234	27.511	-0.999876	5.44669
	61.6269	27.2735	-0.999876	5.44669
	61.6766	27.1562	-0.999876	5.44669
	61.6661	27.1302	-0.999876	5.44669
	61.6226	27.0037	-0.999876	5.44669
	61.5601	26.7875	-0.999876	5.44669
	61.5418	26.6654	-0.999876	5.44669
	61.5997	26.679	-0.999876	5.44669
	61.6597	26.677	-0.999876	5.44669
	61.6688	26.5156	-0.999876	5.44669
	61.6521	26.2274	-0.999876	5.44669
	61.6419	25.9321	-0.999876	5.44669
	61.6437	25.7266	-0.999876	5.44669
	61.648	25.6671	-0.999876	5.44669
	61.6492	25.6536	-0.999876	5.44669
	61.6482	25.5118	-0.999876	5.44669
	61.6473	25.2847	-0.999876	5.44669
	61.6473	25.1635	-0.999876	5.44669
	61.6476	25.1813	-0.999876	5.44669
	61.6477	25.1808	-0.999876	5.44669
	61.6477	24.9693	-0.999876	5.44669
	61.6476	24.5534	-0.999876	5.44669
	61.6699	24.2057	-0.999876	5.44669
	61.7274	24.1193	-0.999876	5.44669
	61.7735	24.1927	-0.999876	5.44669
	61.7994	24.2519	-0.999876	5.44669
	61.8427	24.2011	-0.999876	5.44669
	61.8817	24.0033	-0.999876	5.44669
	61.8874	23.7664	-0.999876	5.44669
	61.8766	23.6118	-0.999876	5.44669
	61.8925	23.4638	-0.999876	5.44669
	61.9512	23.2826	-0.999876	5.44669
	61.9777	23.1826	-0.999876	5.44669
	61.9469	23.1438	-0.999876	5.44669
	61.9658	23.0057	-0.999876	5.44669
	62.0581	22.7893	-0.999876	5.44669
	62.1017	22.6219	-0.992005	5.44669
	62.0444	22.4613	-0.97172	5.44669
	61.9981	22.2794	-0.963331	5.44669
	62.0426	22.1344	-0.982343	5.44669
	62.1069	21.9708	-1.00358	5.44669
	62.1226	21.7797	-1.00735	5.44669
	62.1071	21.681	-1.00164	5.44669
	62.0951	21.6955	-0.99795	5.44669
	62.0956	21.7347	-0.99844	5.44669
	62.1001	21.6965	-0.999959	5.44669
	62.1018	21.5111	-1.00042	5.44669
	62.1009	21.2749	-1.00008	5.44669
	62.0999	21.1653	-0.999765	5.44669
	62.1221	21.1421	-0.999759	5.44669
	62.1799	21.0141	-0.999866	5.44669
	62.2261	20.7962	-0.999913	5.44669
	62.2297	20.6739	-0.999895	5.44669
	62.1932	20.6389	-0.999871	5.44669
	62.151	20.5104	-0.999867	5.44669
	62.1867	20.2965	-0.999874	5.44669
	62.2901	20.1761	-0.999878	5.44669
	62.3545	20.1404	-0.999878	5.44669
	62.3502	20.0109	-0.999876	5.44669
	62.3263	19.7969	-0.999875	5.44669
	62.318	19.6768	-0.999876	5.44669
	62.323	19.6904	-0.999876	5.44669
	62.3281	19.7369	-0.999876	5.44669
	62.3284	19.7512	-0.999876	5.44669
	62.3267	19.6915	-0.999876	5.44669
	62.3259	19.506	-0.999876	5.44669
	62.3262	19.2774	-0.999876	5.44669
	62.3266	19.1711	-0.999876	5.44669
	62.3266	19.1957	-0.999876	5.44669
	62.3265	19.1927	-0.999876	5.44669
	62.3265	19.0762	-0.999876	5.44669
	62.3265	18.9624	-0.999876	5.44669
	62.3265	18.8965	-0.999876	5.44669
	62.3265	18.8015	-0.999876	5.44669
	62.3265	18.6697	-0.999876	5.44669
	62.3265	18.5316	-0.999876	5.44669
	62.3265	18.5021	-0.999876	5.44669
	62.3488	18.5851	-0.999876	5.44669
	62.4063	18.5393	-0.999876	5.44669
	62.4523	18.3286	-0.999876	5.44669
	62.4782	18.1818	-0.999876	5.44669
	62.5216	18.1342	-0.999876	5.44669
	62.5383	18.0092	-0.999876	5.44669
	62.4865	17.8013	-0.999876	5.44669
	62.452	17.6821	-0.999876	5.44669
	62.4995	17.694	-0.999876	5.44669
	62.5608	17.6902	-0.999876	5.44669
	62.5742	17.5287	-0.999876	5.44669
	62.5588	17.2902	-0.999876	5.44669
	62.5477	17.1712	-0.999876	5.44669
	62.5485	17.1449	-0.999876	5.44669
	62.5528	17.0188	-0.999876	5.44669
	62.5543	16.8029	-0.999876	5.4507
	62.5534	16.6808	-0.999876	5.46104
	62.5525	16.6451	-0.999876	5.46531
	62.5524	16.5162	-0.999876	5.45562
	62.5527	16.3025	-0.999876	5.4448
	62.5529	16.1823	-0.999876	5.44287
	62.5528	16.1466	-0.999876	5.44579
	62.5528	16.0171	-0.999876	5.44767
	62.5751	15.803	-0.999876	5.44742
	62.6325	15.6829	-0.999876	5.44664
	62.6563	15.6965	-0.999876	5.44641
	62.6248	15.6938	-0.999876	5.44658
	62.6443	15.5322	-0.999876	5.44674
	62.7372	15.2932	-0.999876	5.44675
	62.803	15.1741	-0.999876	5.44669
	62.803	15.1479	-0.999876	5.44667
	62.7804	15.0219	-0.999876	5.44668
	62.7711	14.806	-0.999876	5.44669
	62.7753	14.6347	-0.999876	5.44669
	62.7803	14.4722	-0.992005	5.44669
	62.781	14.2909	-0.97172	5.44669
	62.7794	14.1468	-0.963331	5.44669
	62.7786	13.9833	-0.982343	5.44669
	62.7787	13.792	-1.00358	5.44669
	62.7791	13.6932	-1.00735	5.44669
	62.7792	13.6585	-1.00164	5.44669
	62.7791	13.5217	-0.99795	5.44669
	62.779	13.3043	-0.99844	5.44669
	62.8013	13.1362	-0.999959	5.44669
	62.8811	12.9755	-1.00042	5.44669
	62.9847	12.7939	-1.00008	5.44669
	63.0343	12.6982	-0.999765	5.44669
	63.0238	12.7105	-0.999759	5.44669
	63.0026	12.6985	-0.999866	5.44669
	62.9976	12.5335	-0.999913	5.44669
	63.0031	12.2964	-0.999895	5.44669
	63.0072	12.1793	-0.999871	5.44669
	63.0069	12.2024	-0.999867	5.44669
	63.0054	12.2026	-0.999874	5.44669
	63.0048	12.0388	-0.999878	5.44669
	63.0274	11.7979	-0.999878	5.44669
	63.0852	11.6787	-0.999876	5.44669
	63.1313	11.7023	-0.999875	5.44669
	63.1571	11.7035	-0.999876	5.44669
	63.2004	11.5399	-0.999876	5.44669
	63.2394	11.2988	-0.999876	5.44669
	63.2451	11.1302	-0.999876	5.44669
	63.2344	10.9779	-0.999876	5.44669
	63.228	10.7999	-0.999876	5.44669
	63.2292	10.7027	-0.999876	5.44669
	63.2319	10.7131	-0.999876	5.44669
	63.2327	10.7501	-0.999876	5.44669
	63.232	10.7124	-0.999876	5.44669
	63.2314	10.528	-0.999876	5.44669
	63.2315	10.292	-0.999876	5.44669
	63.2317	10.1823	-0.999876	5.44669
	63.2317	10.208	-0.999876	5.44669
	63.2317	10.2068	-0.999876	5.44669
	63.2317	10.0414	-0.999876	5.44669
	63.2539	9.80036	-0.999876	5.44669
	63.3337	9.68171	-0.999876	5.44669
	63.4372	9.65639	-0.999876	5.44669
	63.4869	9.53068	-0.999876	5.44669
	63.4764	9.31454	-0.999876	5.44669
	63.4552	9.19219	-0.999876	5.44669
	63.4502	9.15645	-0.999876	5.44669
	63.4557	9.0277	-0.999876	5.44669
	63.4597	8.81398	-0.999876	5.44669
	63.4595	8.69373	-0.999876	5.44669
	63.458	8.65801	-0.999876	5.44669
	63.4574	8.52852	-0.999876	5.44669
	63.4577	8.31449	-0.999876	5.44669
	63.458	8.19436	-0.999876	5.44669
	63.4581	8.208	-0.999876	5.44669
	63.458	8.2545	-0.999876	5.44669
	63.4579	8.21963	-0.999876	5.44669
	63.4579	8.03309	-0.999876	5.44669
	63.4803	7.79516	-0.999876	5.44669
	63.5377	7.68535	-0.999876	5.44669
	63.5615	7.71181	-0.999876	5.44669
	63.5299	7.76001	-0.999876	5.44669
	63.5495	7.77049	-0.999876	5.44669
	63.6424	7.7577	-0.999876	5.44669
	63.7082	7.69942	-0.999876	5.44669
	63.7082	7.52419	-0.999876	5.44669
	63.6856	7.29933	-0.999876	5.44669
	63.6763	7.19097	-0.999876	5.44669
	63.6804	7.2134	-0.999876	5.44669
	63.6855	7.25939	-0.999876	5.44669
	63.6861	7.27038	-0.999876	5.44669
	63.6846	7.25859	-0.999876	5.44669
	63.6837	7.20054	-0.999876	5.44669
	63.6839	7.02506	-0.999876	5.44669
	63.6843	6.80001	-0.999876	5.44669
	63.7067	6.69167	-0.999876	5.44669
	63.764	6.71417	-0.999876	5.44669
	63.7877	6.76018	-0.999876	5.44669
	63.7339	6.77116	-0.999876	5.44669
	63.6737	6.71016	-0.999876	5.44669
	63.6854	6.52534	-0.999876	5.44669
	63.7813	6.29743	-0.999876	5.44669
	63.8953	6.1912	-0.999876	5.44669
	63.9436	6.21561	-0.999876	5.44669
	63.9288	6.26167	-0.999876	5.44669
	63.9063	6.22279	-0.999876	5.44669
	63.9022	6.03473	-0.999876	5.44669
	63.9086	5.79759	-0.999876	5.44669
	63.9127	5.68865	-0.999876	5.44669
	63.9121	5.71519	-0.999876	5.44669
	63.9104	5.71393	-0.999876	5.44669
	63.9322	5.59749	-0.999876	5.44669
	63.9901	5.5323	-0.999876	5.44669
	64.0142	5.5929	-0.999876	5.44669
	63.9826	5.55045	-0.999876	5.44669
	64.0021	5.34914	-0.999876	5.44669
	64.0949	5.15587	-0.999876	5.44669
	64.1608	4.97926	-0.999876	5.44669
	64.1607	4.79992	-0.999876	5.44669
	64.1382	4.71083	-0.999876	5.44669
	64.1289	4.72509	-0.999876	5.44669
	64.133	4.76081	-0.999876	5.44669
	64.1381	4.7704	-0.999876	5.44669
	64.1387	4.76167	-0.999876	5.44669
	64.1372	4.70541	-0.999876	5.44669
	64.1363	4.52958	-0.999876	5.44669
	64.1365	4.30376	-0.992005	5.44669
	64.1369	4.1952	-0.97172	5.44669
	64.137	4.2179	-0.963331	5.44669
	64.1369	4.26407	-0.982343	5.44669
	64.1368	4.27504	-1.00358	5.44669
	64.1368	4.26317	-1.00735	5.44669
	64.1368	4.2051	-1.00164	5.44669
	64.1368	4.02964	-0.99795	5.44669
	64.1368	3.8046	-0.99844	5.44669
	64.1368	3.69625	-0.999959	5.44669
	64.1368	3.71875	-1.00042	5.44669
	64.1591	3.76477	-1.00008	5.44669
	64.2166	3.77574	-0.999765	5.44669
	64.2404	3.76393	-0.999759	5.44669
	64.2088	3.75508	-0.999866	5.44669
	64.2284	3.75557	-0.999913	5.44669
	64.3212	3.75892	-0.999895	5.44669
	64.3871	3.71096	-0.999871	5.44669
	64.387	3.53432	-0.999867	5.44669
	64.3645	3.35439	-0.999874	5.44669
	64.3552	3.37152	-0.999878	5.44669
	64.3593	3.44736	-0.999878	5.44669
	64.3643	3.3754	-0.999876	5.44669
	64.365	3.25365	-0.999875	5.44669
	64.3635	3.21799	-0.999876	5.44669
	64.3626	3.24471	-0.999876	5.44669
	64.3628	3.26832	-0.999876	5.44669
	64.3632	3.26867	-0.999876	5.44669
	64.3633	3.26042	-0.999876	5.44669
	64.3632	3.25683	-0.999876	5.44669
	64.3631	3.25827	-0.999876	5.44669
	64.3631	3.21095	-0.999876	5.44669
	64.3631	3.03526	-0.999876	5.44669
	64.3854	2.80631	-0.999876	5.44669
	64.4652	2.6964	-0.999876	5.44669
	64.5687	2.71964	-0.999876	5.44669
	64.6184	2.76652	-0.999876	5.44669
	64.6079	2.77759	-0.999876	5.44669
	64.5867	2.71633	-0.999876	5.44669
	64.5817	2.58055	-0.999876	5.44669
	64.5871	2.47945	-0.999876	5.44669
	64.5912	2.47491	-0.999876	5.44669
	64.591	2.50729	-0.999876	5.44669
	64.5894	2.47301	-0.999876	5.44669
	64.5889	2.34093	-0.999876	5.44669
	64.5892	2.23178	-0.999876	5.44669
	64.6118	2.17336	-0.999876	5.44669
	64.6693	2.07986	-0.999876	5.44669
	64.693	1.9952	-0.999876	5.44669
	64.6613	1.98247	-0.999876	5.44669
	64.6809	2.00557	-0.999876	5.44669
	64.7738	1.97032	-0.999876	5.44669
	64.8397	1.84113	-0.999876	5.44669
	64.8396	1.73353	-0.999876	5.44669
	64.817	1.72393	-0.999876	5.44669
	64.8077	1.7565	-0.999876	5.44669
	64.8119	1.77329	-0.999876	5.44669
	64.8169	1.76871	-0.999876	5.44669
	64.8399	1.76081	-0.999876	5.44669
	64.8958	1.75913	-0.999876	5.44669
	64.9187	1.76124	-0.999876	5.44669
	64.8873	1.76271	-0.999876	5.44669
	64.9073	1.71339	-0.999876	5.44669
	65.0002	1.53685	-0.992005	5.44669
	65.066	1.30825	-0.97172	5.44669
	65.0659	1.1988	-0.963331	5.44669
	65.0433	1.22209	-0.982343	5.44669
	65.034	1.26884	-1.00358	5.44669
	65.0382	1.27984	-1.00735	5.44669
	65.0432	1.26778	-1.00164	5.44669
	65.0439	1.25881	-0.99795	5.44669
	65.0423	1.25934	-0.99844	5.44669
	65.0415	1.26275	-0.999959	5.44669
	65.0416	1.26399	-1.00042	5.44669
	65.042	1.2633	-1.00008	5.44669
	65.0644	1.26257	-0.999765	5.44669
	65.1441	1.26251	-0.999759	5.44669
	65.2475	1.21355	-0.999866	5.44669
	65.2749	1.0377	-0.999913	5.44669
	65.1847	0.809273	-0.999895	5.44669
	65.0823	0.699637	-0.999871	5.44669
	65.1074	0.7228	-0.999867	5.44669
	65.2268	0.769554	-0.999874	5.44669
	65.3018	0.7806	-0.999878	5.44669
	65.296	0.76856	-0.999878	5.44669
	65.2678	0.759583	-0.999876	5.44669
	65.2582	0.710911	-0.999875	5.44669
	65.2642	0.587544	-0.999876	5.44669
	65.2702	0.536355	-0.999876	5.44669
	65.2705	0.654482	-0.999876	5.44669
	65.2685	0.737315	-0.999876	5.44669
	65.2676	0.634043	-0.999876	5.44669
	65.2679	0.496952	-0.999876	5.44669
	65.2907	0.46604	-0.999876	5.44669
	65.3705	0.549395	-0.999876	5.44669
	65.4739	0.701213	-0.999876	5.44669
	65.5235	0.751949	-0.999876	5.44669
	65.513	0.623514	-0.999876	5.4507
	65.4918	0.487333	-0.999876	5.46104
	65.4869	0.416561	-0.999876	5.46531
	65.4923	0.327538	-0.999876	5.45562
	65.4964	0.249143	-0.999876	5.4448
	65.4961	0.237456	-0.999876	5.44287
	65.5169	0.258763	-0.999876	5.44579
	65.5961	0.271579	-0.999876	5.44767
	65.6776	0.269331	-0.999876	5.44742
	65.6702	0.263828	-0.999876	5.44664
	65.6359	0.262321	-0.999876	5.44641
	65.6462	0.263645	-0.999876	5.44658
	65.6438	0.264736	-0.999876	5.44674
	65.6362	0.264722	-0.999876	5.44675
	65.678	0.264328	-0.999876	5.44669
	65.7275	0.264169	-0.999876	5.44667
	65.738	0.264242	-0.999876	5.44668
	65.7255	0.264329	-0.999876	5.44669
	65.739	0.26434	-0.999876	5.44669
	65.8195	0.264313	-0.999876	5.44669
	65.9042	0.264298	-0.999876	5.44669
	65.8753	0.264301	-0.999876	5.44669
	65.7605	0.264308	-0.999876	5.44669
	65.7112	0.26431	-0.999876	5.44669
	65.7965	0.264308	-0.999876	5.44669
	65.9269	0.264307	-0.999876	5.44669
	65.9857	0.264307	-0.999876	5.44669
	65.9695	0.215117	-0.999876	5.44669
	65.9426	0.088342	-0.999876	5.44669
	65.9373	0.03591	-0.999876	5.44669
	65.9446	0.154727	-0.992005	5.44669
	65.9496	0.287482	-0.97172	5.44669
	65.9491	0.311046	-0.963331	5.44669
	65.9471	0.275343	-0.982343	5.44669
	65.9687	0.252268	-1.00358	5.44669
	66.0266	0.255334	-1.00735	5.44669
	66.0508	0.215637	-1.00164	5.44669
	65.997	0.091748	-0.99795	5.44669
	65.9367	0.037152	-0.99844	5.44669
	65.9482	0.154037	-0.999959	5.44669
	66.0442	0.286751	-1.00042	5.44669
	66.1582	0.310985	-1.00008	5.44669
	66.2065	0.275577	-0.999765	5.44669
	66.1917	0.252388	-0.999759	5.44669
	66.1692	0.255301	-0.999866	5.44669
	66.1651	0.26477	-0.999913	5.44669
	66.1715	0.267702	-0.999895	5.44669
	66.1756	0.265564	-0.999871	5.44669
	66.175	0.263627	-0.999867	5.44669
	66.1734	0.263575	-0.999874	5.44669
	66.1728	0.215052	-0.999878	5.44669
	66.1955	0.088575	-0.999878	5.44669
	66.2756	-0.01316	-0.999876	5.44669
	66.3792	-0.021271	-0.999875	5.44669
	66.4287	0.059028	-0.999876	5.44669
	66.4182	0.201454	-0.999876	5.44669
	66.397	0.298532	-0.999876	5.44669
	66.392	0.299017	-0.999876	5.44669
	66.3975	0.266369	-0.999876	5.44669
	66.4015	0.252784	-0.999876	5.44669
	66.4013	0.25874	-0.999876	5.44669
	66.3997	0.21688	-0.999876	5.44669
	66.3992	0.091059	-0.999876	5.44669
	66.3995	-0.012769	-0.999876	5.44669
	66.3998	-0.07118	-0.999876	5.44669
	66.3999	-0.117378	-0.999876	5.44669
	66.3998	-0.026872	-0.999876	5.44669
	66.3997	0.139949	-0.999876	5.44669
	66.3997	0.146279	-0.999876	5.44669
	66.3997	0.035476	-0.999876	5.44669
	66.3997	-0.070954	-0.999876	5.44669
	66.3997	-0.134487	-0.999876	5.44669
	66.3997	-0.083319	-0.999876	5.44669
	66.3997	-0.032976	-0.999876	5.44669
	66.3997	-0.127456	-0.999876	5.44669
	66.422	-0.249537	-0.999876	5.44669
	66.4795	-0.228132	-0.999876	5.44669
	66.5033	-0.022032	-0.999876	5.44669
	66.4494	0.179416	-0.999876	5.44669
	66.3892	0.160785	-0.999876	5.44669
	66.3786	0.076665	-0.999876	5.44669
	66.417	0.145687	-0.999876	5.44669
	66.5072	0.269152	-0.999876	5.44669
	66.6094	0.306572	-0.999876	5.44669
	66.6325	0.279983	-0.999876	5.44669
	66.5409	0.206611	-0.999876	5.44669
	66.4394	0.030009	-0.999876	5.44669
	66.4654	-0.190053	-0.999876	5.44669
	66.5849	-0.295915	-0.999876	5.44669
	66.6595	-0.224955	-0.999876	5.44669
	66.6537	-0.004161	-0.999876	5.44669
	66.6255	0.234972	-0.999876	5.44669
	66.616	0.283875	-0.999876	5.44669
	66.622	0.125291	-0.999876	5.44669
	66.6279	-0.022605	-0.999876	5.44669
	66.6283	-0.038334	-0.999876	5.44669
	66.6263	0.006038	-0.999876	5.44669
	66.6253	-0.01923	-0.999876	5.44669
	66.6256	-0.151797	-0.999876	5.44669
	66.6261	-0.264355	-0.999876	5.44669
	66.6262	-0.274836	-0.999876	5.44669
	66.6261	-0.240873	-0.999876	5.44669
	66.626	-0.223184	-0.999876	5.44669
	66.626	-0.227889	-0.999876	5.44669
	66.626	-0.236153	-0.999876	5.44669
	66.626	-0.188754	-0.999876	5.44669
	66.626	-0.010601	-0.999876	5.44669
	66.626	0.21935	-0.999876	5.44669
	66.626	0.328802	-0.999876	5.44669
	66.626	0.255832	-0.999876	5.44669
	66.626	0.08211	-0.999876	5.44669
	66.626	-0.03042	-0.999876	5.44669
	66.626	-0.026211	-0.999876	5.44669
	66.626	0.063092	-0.999876	5.44669
	66.626	0.155722	-0.999876	5.44669
	66.626	0.122571	-0.999876	5.44669
	66.626	0.069392	-0.999876	5.44669
	66.626	0.107083	-0.999876	5.44669
	66.626	0.100213	-0.999876	5.44669
	66.626	0.077357	-0.999876	5.44669
	66.626	0.167563	-0.999876	5.44669
	66.626	0.278078	-0.999876	5.44669
	66.626	0.302537	-0.999876	5.44669
	66.626	0.22593	-0.999876	5.44669
	66.626	0.079234	-0.999876	5.44669
	66.626	-0.020947	-0.999876	5.44669
	66.626	-0.070403	-0.999876	5.44669
	66.626	-0.114146	-0.999876	5.44669
	66.626	-0.074985	-0.999876	5.44669
	66.626	-0.036714	-0.999876	5.44669
	66.626	-0.082793	-0.999876	5.44669
	66.626	-0.074139	-0.999876	5.44669
	66.626	0.001637	-0.999876	5.44669
	66.626	0.039133	-0.999876	5.44669
	66.626	0.029304	-0.999876	5.44669
	66.626	0.061271	-0.999876	5.44669
	66.626	0.13517	-0.999876	5.44669
	66.626	0.114601	-0.999876	5.44669
	66.626	0.024168	-0.999876	5.44669
	66.626	-0.015198	-0.999876	5.44669
	66.626	-0.000936	-0.999876	5.44669
	66.626	0.018809	-0.999876	5.44669
	66.626	0.071166	-0.999876	5.44669
	66.626	0.143053	-0.999876	5.44669
	66.626	0.114387	-0.999876	5.44669
	66.626	0.070466	-0.999876	5.44669
	66.626	0.110442	-0.999876	5.44669
	66.626	0.101238	-0.999876	5.44669
	66.626	0.076592	-0.999876	5.44669
	66.626	0.117688	-0.999876	5.44669
	66.626	0.102097	-0.999876	5.44669
	66.626	0.074376	-0.999876	5.44669
	66.626	0.165645	-0.999876	5.44669
	66.626	0.229143	-0.999876	5.44669
	66.626	0.07817	-0.999876	5.44669
	66.626	-0.129003	-0.999876	5.44669
	66.626	-0.132148	-0.999876	5.44669
	66.6037	-0.00589	-0.999876	5.44669
	66.5463	0.105845	-0.999876	5.44669
	66.5225	0.215292	-0.999876	5.44669
	66.5764	0.28764	-0.999876	5.44669
	66.6365	0.289528	-0.999876	5.44669
	66.6472	0.217075	-0.999876	5.44669
	66.631	0.080147	-0.999876	5.44669
	66.6206	0.031774	-0.999876	5.44669
	66.622	0.106716	-0.999876	5.44669
	66.6263	0.06429	-0.999876	5.44669
	66.6276	-0.092914	-0.999876	5.44669
	66.6266	-0.063164	-0.999876	5.44669
	66.6257	0.165498	-0.999876	5.44669
	66.6257	0.325283	-0.999876	5.44669
	66.626	0.322746	-0.999876	5.44669
	66.6261	0.266759	-0.999876	5.44669
	66.6261	0.195316	-0.999876	5.44669
	66.626	0.029977	-0.999876	5.44669
	66.626	-0.186052	-0.999876	5.44669
	66.626	-0.294228	-0.999876	5.44669
[truncated: 102 more rows]
