# Supplementary material for: Design of a cosmetic glove stiffness compensation mechanism for toddler-sized hand prostheses
Source: PLoS One. 2017 Aug 11;12(8):e0183233. doi: 10.1371/journal.pone.0183233 (PMC5553851; doi:10.1371/journal.pone.0183233)
Supplement: S1 Dataset — (ZIP) [file pone.0183233.s001.zip › 01 Glove measurements/SCTglove2_1.xlsx]

## Sheet: test_glove10_1
LabVIEW Measurement
Writer_Version	2
Reader_Version	2
Separator	Tab
Decimal_Separator	.
Multi_Headings	No
X_Columns	No
Time_Pref	Absolute
Operator	localadmin
Date	2013-08-27
Time	00:10:13.462000
***End_of_Header***
Channels	4
Samples	10	10	10	10
Date	2013-08-27	2013-08-27	2013-08-27	2013-08-27
Time	00:10:59.962000	00:10:59.962000	00:10:59.962000	00:10:59.962000
Y_Unit_Label	mm	N	N	Pa
X_Dimension	Time	Time	Time	Time
X0	0	0	0	0
Delta_X	0.01	0.01	0.01	0.01
***End_of_Header***
X_Value	Voltage LVDT (Filtered)	Voltage Load Cell (Filtered)	Voltage Pinch Load Cell (Filtered)	Voltage Pressure (Filtered)	Comment
	65.042	0.20923	-0.522519	5.44669
	65.042	0.067637	-0.522028	5.44669
	65.042	0.029321	-0.520509	5.44669
	65.042	0.159325	-0.520047	5.44669
	65.042	0.29175	-0.520394	5.44669
	65.042	0.311199	-0.520703	5.44669
	65.042	0.2247	-0.520709	5.44669
	65.042	0.07564	-0.520602	5.44669
	65.042	0.027176	-0.520555	5.44669
	65.042	0.155583	-0.520573	5.44669
	65.042	0.290944	-0.520598	5.44669
	65.042	0.263002	-0.520601	5.44669
	65.042	0.049436	-0.520594	5.44669
	65.042	-0.202007	-0.52059	5.44669
	65.042	-0.307834	-0.520591	5.44669
	65.042	-0.2257	-0.520592	5.44669
	65.042	-0.000236	-0.520593	5.44669
	65.042	0.23688	-0.520592	5.44669
	65.042	0.33247	-0.520592	5.44669
	65.042	0.300329	-0.520592	5.44669
	65.042	0.254806	-0.520592	5.44669
	65.042	0.198276	-0.520592	5.44669
	65.042	0.035466	-0.528463	5.44669
	65.042	-0.184805	-0.548748	5.44669
	65.042	-0.246466	-0.557137	5.44669
	65.042	-0.050746	-0.538126	5.44669
	65.042	0.223409	-0.516884	5.44669
	65.042	0.344829	-0.513114	5.44669
	65.042	0.261111	-0.518827	5.44669
	65.042	0.029435	-0.522519	5.44669
	65.042	-0.160531	-0.529899	5.44669
	65.042	-0.127992	-0.548665	5.44669
	65.042	-0.042127	-0.556592	5.44669
	65.042	-0.115361	-0.537927	5.44669
	65.042	-0.241211	-0.516995	5.44669
	65.042	-0.278133	-0.513231	5.44669
	65.042	-0.250487	-0.518836	5.44669
	65.042	-0.17685	-0.522481	5.44669
	65.042	-0.049703	-0.522009	5.44669
	65.042	0.04338	-0.520514	5.44669
	65.042	0.096817	-0.520056	5.44669
	65.042	0.144751	-0.520395	5.44669
	65.042	0.056741	-0.5207	5.44669
	65.042	-0.158843	-0.520708	5.44669
	65.042	-0.243466	-0.520602	5.44669
	65.042	-0.058768	-0.520555	5.44669
	65.042	0.218975	-0.520573	5.44669
	65.042	0.345822	-0.520597	5.44669
	65.042	0.263103	-0.520601	5.44669
	65.042	0.079107	-0.520594	5.44669
	65.042	0.014928	-0.52059	5.44669
	65.042	0.149212	-0.520591	5.44669
	65.042	0.243438	-0.520592	5.44669
	65.042	0.139196	-0.520593	5.44669
	65.042	0.04684	-0.520592	5.44669
	65.042	0.141181	-0.520592	5.44669
	65.042	0.228725	-0.520592	5.44669
	65.042	0.135887	-0.520592	5.44669
	65.042	0.050683	-0.520592	5.44669
	65.042	0.143967	-0.520592	5.44669
	65.042	0.228526	-0.520592	5.44669
	65.042	0.134813	-0.520592	5.44669
	65.042	0.050304	-0.520592	5.44669
	65.042	0.14419	-0.520592	5.44669
	65.042	0.277944	-0.520592	5.44669
	65.042	0.261605	-0.520592	5.44669
	65.042	0.053472	-0.520592	5.44669
	65.042	-0.15063	-0.520592	5.44669
	65.042	-0.132387	-0.520592	5.44669
	65.042	-0.047487	-0.520592	5.44669
	65.042	-0.066854	-0.520592	5.44669
	65.042	-0.014436	-0.520592	5.44669
	65.042	0.176341	-0.520592	5.44669
	65.042	0.312457	-0.520592	5.44669
	65.042	0.313511	-0.520592	5.44669
	65.042	0.267449	-0.520592	5.44669
	65.042	0.248078	-0.520592	5.44669
	65.042	0.256384	-0.520592	5.44669
	65.042	0.266756	-0.528463	5.44669
	65.042	0.218959	-0.548748	5.44669
	65.042	0.03989	-0.557137	5.44669
	65.042	-0.141112	-0.538126	5.44669
	65.042	-0.123565	-0.516884	5.44669
	65.042	0.002017	-0.513114	5.44669
	65.042	0.056917	-0.518827	5.44669
	65.042	0.036626	-0.522519	5.44669
	65.042	0.058018	-0.522028	5.44669
	65.042	0.180396	-0.520509	5.44669
	65.042	0.240872	-0.520047	5.44669
	65.042	0.126988	-0.520394	5.44669
	65.042	0.042631	-0.520703	5.44669
	65.042	0.143756	-0.520709	5.44669
	65.042	0.2313	-0.520602	5.44669
	65.042	0.13605	-0.520555	5.44669
	65.042	0.049836	-0.520573	5.44669
	65.042	0.143555	-0.520598	5.44669
	65.042	0.228654	-0.520601	5.44669
	65.042	0.135014	-0.520594	5.44669
	65.042	0.001152	-0.52059	5.44669
	65.042	-0.03183	-0.520591	5.44669
	65.042	0.04951	-0.520592	5.44669
	65.042	0.152029	-0.520593	5.44669
	65.042	0.125852	-0.520592	5.44669
	65.042	0.072079	-0.520592	5.44669
	65.042	0.107043	-0.520592	5.44669
	65.042	0.099241	-0.520592	5.44669
	65.042	0.027774	-0.520592	5.44669
	65.042	-0.057412	-0.520592	5.44669
	65.042	-0.12607	-0.520592	5.44669
	65.042	-0.084605	-0.528463	5.44669
	65.042	0.012684	-0.548748	5.44669
	65.042	0.096679	-0.557137	5.44669
	65.042	0.204843	-0.538126	5.44669
	65.042	0.23733	-0.516884	5.44669
	65.042	0.067618	-0.513114	5.44669
	65.042	-0.185531	-0.518827	5.44669
	65.042	-0.258247	-0.522519	5.44669
	65.042	-0.055431	-0.522028	5.44669
	65.042	0.225633	-0.520509	5.44669
	65.042	0.347426	-0.520047	5.44669
	65.042	0.261408	-0.520394	5.44669
	65.042	0.028637	-0.520703	5.44669
	65.042	-0.210161	-0.520709	5.44669
	65.042	-0.303858	-0.520602	5.44669
	65.042	-0.221136	-0.520555	5.44669
	65.042	-0.048928	-0.520573	5.44669
	65.042	0.010311	-0.520598	5.44669
	65.042	-0.121852	-0.520601	5.44669
	65.042	-0.213434	-0.520594	5.44669
	65.042	-0.108838	-0.52059	5.44669
	65.042	0.031917	-0.520591	5.44669
	65.042	0.113083	-0.528463	5.44669
	65.042	0.204837	-0.548748	5.44669
	65.042	0.28068	-0.557137	5.44669
	65.042	0.290328	-0.538126	5.44669
	65.042	0.269074	-0.516884	5.44669
	65.042	0.257005	-0.513114	5.44669
	65.042	0.259546	-0.518827	5.44669
	65.042	0.215717	-0.522519	5.44669
	65.042	0.090285	-0.522028	5.44669
	65.042	-0.01268	-0.52838	5.44669
	65.042	-0.021677	-0.548203	5.44669
	65.042	0.058687	-0.556938	5.44669
	65.042	0.201456	-0.538236	5.44669
	65.042	0.249464	-0.524872	5.44669
	65.042	0.123102	-0.541279	5.44669
	65.042	-0.011241	-0.555334	5.44669
	65.042	-0.032789	-0.540033	5.44669
	65.042	0.053514	-0.518325	5.44669
	65.042	0.203237	-0.51304	5.44669
	65.042	0.301239	-0.518283	5.44669
	65.042	0.299517	-0.522317	5.44669
	65.042	0.265616	-0.522137	5.44669
	65.0197	0.203101	-0.520626	5.44669
	64.9622	0.082835	-0.520058	5.44669
	64.9385	0.037873	-0.528227	5.44669
	64.9923	0.157507	-0.548839	5.44669
	65.0302	0.287948	-0.557259	5.44669
	64.9834	0.310253	-0.538144	5.44669
	64.9435	0.274845	-0.516849	5.44669
	64.9646	0.252342	-0.513092	5.44669
	64.9464	0.255542	-0.51883	5.44669
	64.8578	0.264888	-0.522528	5.44669
	64.7933	0.267666	-0.522031	5.44669
	64.7923	0.265507	-0.520507	5.44669
	64.814	0.263616	-0.520045	5.44669
	64.8233	0.263591	-0.520394	5.44669
	64.8195	0.264253	-0.520703	5.44669
	64.8146	0.264539	-0.520709	5.44669
	64.7916	0.264424	-0.520602	5.44669
	64.7356	0.264274	-0.520555	5.44669
	64.7127	0.264252	-0.520573	5.44669
	64.7441	0.264296	-0.520598	5.44669
	64.7241	0.264322	-0.520601	5.44669
	64.6535	0.264317	-0.520594	5.44669
	64.6452	0.264306	-0.528461	5.44669
	64.6913	0.264303	-0.548746	5.44669
	64.7175	0.264306	-0.557137	5.44669
	64.6904	0.215118	-0.538126	5.44669
	64.6217	0.088342	-0.516884	5.44669
	64.5727	0.03591	-0.513114	5.44669
	64.5718	0.154727	-0.518826	5.44669
	64.5881	0.287482	-0.522519	5.44669
	64.5952	0.311046	-0.522028	5.44669
	64.5923	0.275343	-0.520509	5.44669
	64.5886	0.252268	-0.520047	5.44669
	64.588	0.255334	-0.520394	5.44669
	64.5891	0.264827	-0.520703	5.44669
	64.5898	0.267714	-0.520709	5.44669
	64.5674	0.265549	-0.520602	5.44669
	64.5096	0.263617	-0.520555	5.44669
	64.4858	0.263576	-0.520573	5.44669
	64.5397	0.264247	-0.520598	5.44669
	64.5776	0.264542	-0.528472	5.44669
	64.5086	0.264427	-0.54875	5.44669
	64.3888	0.264274	-0.557135	5.44669
	64.3287	0.264251	-0.538124	5.44669
	64.3406	0.264295	-0.516884	5.44669
	64.3661	0.264322	-0.513114	5.44669
	64.3724	0.313508	-0.518827	5.44669
	64.366	0.440272	-0.522518	5.44669
	64.361	0.4927	-0.522028	5.44669
	64.3612	0.373886	-0.520509	5.44669
	64.3631	0.290324	-0.520047	5.44669
	64.3638	0.442725	-0.520394	5.44669
	64.3634	0.706825	-0.520703	5.44669
	64.363	0.839479	-0.520709	5.44669
	64.363	0.813238	-0.520602	5.44669
	64.3631	0.707817	-0.520555	5.44669
	64.3632	0.567119	-0.528444	5.44669
	64.3631	0.528891	-0.548753	5.44669
	64.3631	0.658614	-0.557146	5.44669
	64.3631	0.790889	-0.538128	5.44669
	64.3631	0.810376	-0.516882	5.44669
	64.3408	0.773135	-0.513112	5.44669
	64.2611	0.750866	-0.518827	5.44669
	64.1575	0.754816	-0.522519	5.44669
	64.1079	0.764392	-0.522028	5.44669
	64.1184	0.767001	-0.520509	5.44669
	64.1396	0.81388	-0.520047	5.44669
	64.1446	0.98795	-0.520394	5.44669
	64.1391	1.21637	-0.520703	5.44669
	64.135	1.32664	-0.520709	5.44669
	64.1353	1.30374	-0.520602	5.44669
	64.1368	1.25688	-0.520555	5.44669
	64.1374	1.24569	-0.520573	5.44669
	64.1371	1.25771	-0.520598	5.44669
	64.1367	1.26673	-0.520601	5.44669
	64.1367	1.26623	-0.520594	5.44669
	64.1145	1.26282	-0.52059	5.44669
	64.0348	1.31076	-0.520591	5.44669
	63.9536	1.48741	-0.520592	5.44669
	63.9836	1.71654	-0.520593	5.44669
	64.0754	1.82619	-0.520592	5.44669
	64.0665	1.80278	-0.520592	5.44669
	63.9574	1.75592	-0.520592	5.44669
	63.8811	1.74491	-0.520592	5.44669
	63.8826	1.8062	-0.520592	5.44669
	63.9094	1.99115	-0.520592	5.44669
	63.92	2.21901	-0.520592	5.44669
	63.9149	2.32518	-0.520592	5.44669
	63.8867	2.30076	-0.520592	5.44669
	63.8286	2.30391	-0.520592	5.44669
	63.8066	2.46957	-0.520592	5.44669
	63.8392	2.71007	-0.520592	5.44669
	63.8194	2.87757	-0.520592	5.44669
	63.7484	3.02972	-0.520592	5.44669
	63.7399	3.20801	-0.520592	5.44669
	63.7638	3.35456	-0.520592	5.44669
	63.7326	3.52009	-0.520592	5.44669
	63.6817	3.71144	-0.520592	5.44669
	63.6669	3.80951	-0.528463	5.44669
	63.678	3.84393	-0.548748	5.44669
	63.6878	3.98077	-0.557137	5.44669
	63.6657	4.19834	-0.538126	5.44669
	63.5825	4.36653	-0.516884	5.44669
	63.4775	4.52712	-0.513114	5.44669
	63.4284	4.7087	-0.518827	5.44669
	63.4397	4.85363	-0.522519	5.44669
	63.461	5.01731	-0.522028	5.44669
	63.4657	5.25765	-0.520509	5.44669
	63.4601	5.53226	-0.520047	5.44669
	63.4561	5.7462	-0.520394	5.44669
	63.4564	5.81658	-0.520703	5.44669
	63.458	5.83162	-0.520709	5.44669
	63.4585	5.97023	-0.520602	5.44669
	63.4582	6.24462	-0.520555	5.44669
	63.4579	6.54216	-0.520573	5.44669
	63.4578	6.80274	-0.520598	5.44669
	63.4579	7.03986	-0.528472	5.44669
	63.458	7.23116	-0.54875	5.44669
	63.458	7.35461	-0.557135	5.44669
	63.4579	7.50611	-0.538124	5.44669
	63.4356	7.69983	-0.516884	5.44669
	63.3559	7.85308	-0.513114	5.44669
	63.2524	8.01594	-0.518827	5.44669
	63.2027	8.20378	-0.522518	5.44669
	63.2132	8.35053	-0.522028	5.44669
	63.2344	8.51275	-0.520509	5.44669
	63.2394	8.75183	-0.520047	5.44669
	63.2339	9.02644	-0.520394	5.44669
	63.2299	9.29	-0.520703	5.44669
	63.2301	9.53654	-0.520709	5.44669
	63.2316	9.73071	-0.520602	5.44669
	63.2322	9.85203	-0.520555	5.44669
	63.2319	10.0508	-0.520573	5.44669
	63.2316	10.4204	-0.520598	5.44669
	63.2315	10.7536	-0.520601	5.44669
	63.2316	10.8995	-0.520594	5.44669
	63.2317	11.0116	-0.52059	5.44669
	63.2317	11.2303	-0.520591	5.44669
	63.2317	11.5142	-0.520592	5.44669
	63.2317	11.7398	-0.520593	5.44669
	63.2094	11.8609	-0.520592	5.44669
	63.1519	11.9992	-0.520592	5.44669
	63.1058	12.1883	-0.520592	5.44669
	63.0799	12.3442	-0.520592	5.44669
	63.0589	12.5099	-0.520592	5.44669
	63.0774	12.7471	-0.520592	5.44268
	63.0954	13.0198	-0.520592	5.43234
	63.0523	13.2831	-0.520592	5.42806
	62.9985	13.5303	-0.520592	5.43775
	62.9867	13.7248	-0.520592	5.44858
	63.0001	13.7969	-0.520592	5.4505
	63.0098	13.7703	-0.520592	5.44759
	63.0091	13.7356	-0.520592	5.44571
	63.0054	13.7799	-0.520592	5.44595
	63.004	13.9663	-0.520592	5.44673
	63.0048	14.2008	-0.520592	5.44696
	63.0056	14.3584	-0.520592	5.44679
	62.9834	14.5085	-0.520592	5.44663
	62.9256	14.6895	-0.520592	5.44663
	62.8795	14.7887	-0.520592	5.44668
	62.8759	14.7781	-0.520592	5.44671
	62.9124	14.7895	-0.520592	5.4467
	62.9769	14.9537	-0.520592	5.44668
	62.9986	15.1907	-0.520592	5.44668
	62.919	15.308	-0.520592	5.44669
	62.8007	15.285	-0.520592	5.44669
	62.7449	15.2848	-0.520592	5.44669
	62.7581	15.4486	-0.520592	5.44669
	62.7826	15.6894	-0.520592	5.44669
	62.788	15.8086	-0.520592	5.44669
	62.7816	15.785	-0.520592	5.44669
	62.7769	15.7839	-0.520592	5.44669
	62.7773	15.9475	-0.520592	5.44669
	62.7791	16.1886	-0.520592	5.44669
	62.7797	16.3079	-0.520592	5.44669
	62.7793	16.3335	-0.520592	5.44669
	62.779	16.4591	-0.520592	5.44669
	62.7789	16.6751	-0.520592	5.44669
	62.7791	16.7974	-0.520592	5.44669
	62.7791	16.784	-0.520592	5.44669
	62.7791	16.786	-0.520592	5.44669
	62.7791	16.9473	-0.520592	5.44669
	62.7791	17.1863	-0.520592	5.44669
	62.7791	17.3548	-0.520592	5.44669
	62.7791	17.5079	-0.520592	5.44669
	62.7791	17.6862	-0.520592	5.44669
	62.7568	17.7832	-0.520592	5.44669
	62.677	17.7727	-0.520592	5.44669
	62.5735	17.7849	-0.520592	5.44669
	62.5461	17.9494	-0.520592	5.44669
	62.6141	18.1862	-0.520592	5.44669
	62.659	18.3526	-0.520592	5.44669
	62.6102	18.5055	-0.520592	5.44669
	62.5446	18.6846	-0.520592	5.44669
	62.5298	18.782	-0.520592	5.44669
	62.5462	18.7713	-0.520592	5.44669
	62.5582	18.7341	-0.520592	5.44669
	62.5574	18.7718	-0.520592	5.44669
	62.5528	18.9563	-0.528463	5.44669
	62.5511	19.2415	-0.548748	5.44669
	62.5521	19.5272	-0.557137	5.44669
	62.5531	19.7298	-0.538126	5.44669
	62.5532	19.7915	-0.516884	5.44669
	62.5528	19.8069	-0.513114	5.44669
	62.5527	19.9488	-0.518827	5.44669
	62.5527	20.2244	-0.522519	5.44669
	62.5528	20.5213	-0.522028	5.44669
	62.5528	20.732	-0.520509	5.44669
	62.5528	20.8422	-0.520047	5.44669
	62.5305	20.9813	-0.520394	5.44669
	62.473	21.1745	-0.520703	5.44669
	62.4493	21.2828	-0.520709	5.44669
	62.5031	21.3208	-0.520602	5.44669
	62.541	21.4555	-0.520555	5.44669
	62.4719	21.6709	-0.520573	5.44669
	62.3522	21.839	-0.520598	5.44669
	62.2921	21.9511	-0.520601	5.44669
	62.304	22.0062	-0.520594	5.44669
	62.3295	22.0494	-0.52059	5.44669
	62.3358	22.1558	-0.520591	5.44669
	62.3293	22.3005	-0.520592	5.44669
	62.3244	22.4891	-0.520593	5.44669
	62.3246	22.6905	-0.520592	5.44669
	62.3265	22.8338	-0.520592	5.44669
	62.3272	22.9897	-0.520592	5.44669
	62.3268	23.1782	-0.520592	5.44669
	62.3264	23.2785	-0.520592	5.44669
	62.3263	23.3148	-0.520592	5.44669
	62.3265	23.4517	-0.520592	5.44669
	62.3265	23.6686	-0.520592	5.44669
	62.3265	23.7873	-0.520592	5.44669
	62.3265	23.8212	-0.520592	5.44669
	62.3265	23.9505	-0.520592	5.44669
	62.3265	24.2143	-0.520592	5.44669
	62.3265	24.5107	-0.520592	5.44669
	62.3042	24.7254	-0.520592	5.44669
	62.2244	24.8375	-0.520592	5.44669
	62.1209	24.976	-0.520592	5.44669
	62.0712	25.2174	-0.520592	5.44669
	62.0817	25.5015	-0.520592	5.44669
	62.1029	25.719	-0.520592	5.44669
	62.1079	25.8367	-0.520592	5.44669
	62.1025	26.0256	-0.520592	5.44669
	62.0984	26.3925	-0.520592	5.44669
	62.0986	26.7771	-0.520592	5.44669
	62.1002	27.0518	-0.520592	5.44669
	62.1008	27.2655	-0.520592	5.44669
	62.1004	27.4915	-0.520592	5.44669
	62.1001	27.6948	-0.520592	5.44669
	62.1001	27.778	-0.520592	5.44669
	62.0779	27.8023	-0.520592	5.44669
	62.0205	27.9402	-0.520592	5.44669
	61.9744	28.211	-0.520592	5.44669
	61.9485	28.5073	-0.520592	5.44669
	61.9051	28.7686	-0.520592	5.44669
	61.8661	29.0065	-0.520592	5.44669
	61.8605	29.247	-0.520592	5.44669
	61.8712	29.497	-0.520592	5.44669
	61.8776	29.7008	-0.520592	5.44669
	61.8764	29.8249	-0.520592	5.44669
	61.8737	30.0215	-0.520592	5.44669
	61.8506	30.3892	-0.520592	5.44669
	61.7938	30.7715	-0.528463	5.44669
	61.7483	31.0449	-0.548748	5.44669
	61.7224	31.2589	-0.557137	5.44669
	61.6788	31.4854	-0.538126	5.44669
	61.6398	31.738	-0.516884	5.44669
	61.6341	32.0463	-0.513114	5.44669
	61.6449	32.4256	-0.518827	5.44669
	61.6513	32.7255	-0.522519	5.44669
	61.6501	32.8544	-0.522028	5.44669
	61.6474	33.0204	-0.520509	5.44669
	61.6466	33.3739	-0.520047	5.44669
	61.6473	33.7611	-0.520394	5.44669
	61.6478	34.0417	-0.520703	5.44669
	61.6255	34.2569	-0.520709	5.44669
	61.5679	34.4814	-0.520602	5.44669
	61.5217	34.7328	-0.520555	5.44669
	61.4959	34.9921	-0.520573	5.44669
	61.4526	35.2451	-0.520598	5.44669
	61.4136	35.4927	-0.520601	5.44669
	61.4079	35.7403	-0.520594	5.44669
	61.4186	35.9898	-0.52059	5.44669
	61.425	36.2401	-0.520591	5.44669
	61.4238	36.49	-0.520592	5.44669
	61.4211	36.7395	-0.520593	5.44669
	61.4203	36.989	-0.520592	5.44669
	61.421	37.2386	-0.520592	5.44669
	61.4215	37.4882	-0.520592	5.44669
	61.4215	37.6887	-0.520592	5.44669
	61.4213	37.8115	-0.520592	5.44669
	61.4213	38.0087	-0.520592	5.44669
	61.4213	38.3771	-0.520592	5.44669
	61.4213	38.7103	-0.520592	5.44669
	61.4213	38.8567	-0.520592	5.44669
	61.4213	39.0182	-0.520592	5.44669
	61.399	39.3636	-0.520592	5.44669
	61.3416	39.6998	-0.520592	5.44669
	61.2955	39.8557	-0.520592	5.44669
	61.2696	39.9709	-0.520592	5.44669
	61.2263	40.1381	-0.520592	5.44669
	61.1873	40.2932	-0.520592	5.44669
	61.1816	40.5155	-0.520592	5.44669
	61.1923	40.8829	-0.520592	5.44669
	61.1987	41.2067	-0.520592	5.44669
	61.1975	41.3496	-0.520592	5.44669
	61.1948	41.4637	-0.520592	5.44669
	61.194	41.7335	-0.520592	5.44669
	61.1947	42.1935	-0.520592	5.44669
	61.173	42.6468	-0.520592	5.44669
	61.0932	42.8772	-0.520592	5.44669
	60.9895	43.0417	-0.520592	5.44669
	60.9397	43.4093	-0.520592	5.44669
	60.9503	43.9094	-0.520592	5.44669
	60.9715	44.2983	-0.520592	5.44669
	60.9765	44.5292	-0.528463	5.44669
	60.971	44.7235	-0.548748	5.44669
	60.967	44.9568	-0.557137	5.44669
	60.9672	45.1702	-0.538126	5.44669
	60.9687	45.3042	-0.516884	5.44669
	60.9693	45.4523	-0.513114	5.44669
	60.969	45.69	-0.518827	5.44669
	60.9687	46.0183	-0.522519	5.44669
	60.9686	46.411	-0.522028	5.44669
	60.9687	46.7093	-0.52838	5.44669
	60.9688	46.8328	-0.548203	5.44669
	60.9688	46.9479	-0.556938	5.44669
	60.9464	47.1758	-0.538236	5.44669
	60.889	47.4625	-0.517001	5.44669
	60.8429	47.686	-0.513124	5.44669
	60.817	47.8052	-0.518789	5.44669
	60.7737	47.9927	-0.522499	5.44669
	60.7347	48.3584	-0.522033	5.44669
	60.729	48.6938	-0.520518	5.44669
	60.7397	48.8422	-0.520049	5.44669
	60.7461	48.9545	-0.520391	5.44669
	60.745	49.1724	-0.520701	5.44669
	60.7422	49.4559	-0.520709	5.44669
	60.7415	49.6815	-0.520603	5.44669
	60.7421	49.8029	-0.520555	5.44669
	60.7427	49.9412	-0.520573	5.44669
	60.7427	50.1302	-0.520597	5.44669
	60.7425	50.2862	-0.520601	5.44669
	60.7424	50.4518	-0.528465	5.44669
	60.7424	50.6399	-0.548745	5.44669
	60.7425	50.7857	-0.557135	5.44669
	60.7425	50.9475	-0.538126	5.44669
	60.7425	51.1375	-0.516885	5.44669
	60.7425	51.2856	-0.513114	5.44669
	60.7425	51.4476	-0.518826	5.44669
	60.7425	51.6369	-0.522518	5.44669
	60.7425	51.7846	-0.522028	5.44669
	60.7425	51.9466	-0.520509	5.44669
	60.7425	52.1361	-0.520047	5.44669
	60.7202	52.2839	-0.520394	5.44669
	60.6627	52.4459	-0.520703	5.44669
	60.6389	52.6354	-0.520709	5.44669
	60.6705	52.7831	-0.520602	5.44669
	60.6509	52.9451	-0.520555	5.44669
	60.5581	53.1346	-0.520573	5.44669
	60.4922	53.2823	-0.520598	5.44669
	60.4923	53.4444	-0.520601	5.44669
	60.5148	53.6338	-0.520594	5.44669
	60.5241	53.7816	-0.52059	5.44669
	60.52	53.9436	-0.520591	5.44669
	60.5149	54.1823	-0.520592	5.44669
	60.5143	54.4568	-0.520593	5.44669
	60.5158	54.7204	-0.520592	5.44669
	60.5167	55.0162	-0.520592	5.44669
	60.5165	55.3864	-0.520592	5.44669
	60.5161	55.6869	-0.520592	5.44669
	60.516	55.77	-0.520592	5.44669
	60.5161	55.7122	-0.520592	5.44669
	60.5162	55.7098	-0.520592	5.44669
	60.5162	55.8851	-0.520592	5.44669
	60.5162	56.1807	-0.520592	5.44669
	60.4939	56.4741	-0.520592	5.44669
	60.4141	56.7254	-0.520592	5.44669
	60.3329	56.9601	-0.520592	5.44669
	60.3407	57.1537	-0.520592	5.44669
	60.3972	57.2298	-0.520592	5.44669
	60.422	57.2052	-0.520592	5.44669
	60.3906	57.2191	-0.520592	5.44669
	60.3206	57.3893	-0.520592	5.44669
	60.2726	57.6279	-0.520592	5.44669
	60.2726	57.7438	-0.520592	5.44669
	60.2889	57.7688	-0.520592	5.44669
	60.2956	57.8954	-0.520592	5.44669
	60.2926	58.112	-0.520592	5.44669
	60.289	58.2342	-0.528463	5.44669
	60.2885	58.2698	-0.548748	5.44669
	60.2896	58.3985	-0.557137	5.44669
	60.2903	58.6614	-0.538126	5.44669
	60.2901	58.9577	-0.516884	5.44669
	60.2675	59.1726	-0.513114	5.44669
	60.21	59.2357	-0.518827	5.44669
	60.1863	59.2473	-0.522519	5.44669
	60.2402	59.3871	-0.522028	5.44669
	60.3004	59.614	-0.520509	5.44669
	60.2888	59.7851	-0.520047	5.44669
	60.1928	59.9435	-0.520394	5.44669
	60.0788	60.1724	-0.520703	5.44669
	60.0529	60.4933	-0.520709	5.44669
	60.1251	60.886	-0.520602	5.44669
	60.1714	61.2362	-0.520555	5.44669
	60.1215	61.4875	-0.520573	5.44669
	60.055	61.6546	-0.520598	5.44669
	60.0403	61.7139	-0.520601	5.44669
	60.057	61.741	-0.520594	5.44669
	60.0691	61.8886	-0.52059	5.44669
	60.0683	62.1625	-0.528461	5.44669
	60.0636	62.4566	-0.548748	5.44669
	60.0619	62.6668	-0.557138	5.44669
	60.0629	62.7778	-0.538126	5.44669
	60.0639	62.9174	-0.516884	5.44669
	60.0417	63.1105	-0.513114	5.44669
	59.9616	63.2678	-0.518827	5.44669
	59.8802	63.4325	-0.522519	5.44669
	59.888	63.6689	-0.522028	5.44669
	59.9447	63.9415	-0.520509	5.44669
	59.9695	64.2052	-0.520047	5.44669
	59.9381	64.5017	-0.520394	5.44669
	59.868	64.8721	-0.520703	5.44669
	59.82	65.2217	-0.520709	5.44669
	59.82	65.4807	-0.520602	5.44669
	59.8363	65.7003	-0.520555	5.44669
	59.8431	65.9835	-0.520573	5.44669
	59.8401	66.4133	-0.520598	5.44669
	59.8364	66.8986	-0.520601	5.44669
	59.8359	67.2593	-0.520594	5.44669
	59.837	67.533	-0.52059	5.44669
	59.8377	67.8613	-0.520591	5.44669
	59.8375	68.2016	-0.520592	5.44669
	59.8373	68.521	-0.528464	5.44669
	59.8372	68.9246	-0.548748	5.44669
	59.8373	69.3864	-0.557137	5.44669
	59.8373	69.7466	-0.538126	5.44669
	59.8373	70.0285	-0.516884	5.44669
	59.8373	70.3604	-0.513114	5.44669
	59.8373	70.6993	-0.518827	5.44669
	59.8373	70.9676	-0.522519	5.44669
	59.8373	71.1949	-0.522028	5.44669
	59.815	71.4288	-0.520509	5.44669
	59.7352	71.6307	-0.520047	5.44669
	59.6317	71.7105	-0.520394	5.44669
	59.6043	71.7338	-0.520703	5.44669
	59.6723	71.9217	-0.520709	5.44669
	59.7173	72.3692	-0.520602	5.44669
	59.6684	72.8938	-0.520555	5.44669
	59.6028	73.2153	-0.520573	5.44669
	59.588	73.3032	-0.520598	5.44669
	59.6044	73.4446	-0.520601	5.44669
	59.6164	73.8516	-0.520594	5.44669
	59.6156	74.3761	-0.52059	5.44669
	59.611	74.7612	-0.520591	5.44669
	59.6094	75.0311	-0.520592	5.44669
	59.6103	75.3983	-0.520593	5.44669
	59.6113	75.9117	-0.520592	5.44669
	59.6114	76.4618	-0.520592	5.44669
	59.6111	76.977	-0.520592	5.44669
	59.6109	77.4156	-0.520592	5.44669
	59.5886	77.6792	-0.520592	5.44669
	59.5313	77.7738	-0.520592	5.44669
	59.4852	77.9386	-0.520592	5.44669
	59.4816	78.3531	-0.520592	5.44669
	59.518	78.8724	-0.520592	5.44669
	59.5825	79.2035	-0.520592	5.44669
	59.6265	79.2972	-0.520592	5.44669
	59.6044	79.4377	-0.520592	5.44669
	59.5322	79.793	-0.520592	5.44669
	59.48	80.1901	-0.520592	5.44669
	59.4791	80.4741	-0.520592	5.44669
	59.4965	80.6873	-0.520592	5.44669
	59.504	80.9589	-0.520592	5.44669
	59.5232	81.3369	-0.520592	5.44669
	59.5544	81.7477	-0.520592	5.44669
	59.5202	82.2342	-0.520592	5.44669
	59.4214	82.8549	-0.520592	5.44669
	59.3583	83.4247	-0.520592	5.44669
	59.3616	83.7651	-0.520592	5.44669
	59.3846	84.0022	-0.528463	5.44669
	59.3929	84.3719	-0.548748	5.44669
	59.3882	84.898	-0.557137	5.44669
	59.361	85.4526	-0.538126	5.44669
	59.3031	85.9652	-0.516884	5.44669
	59.2586	86.4994	-0.513114	5.44669
	59.2335	87.164	-0.518827	5.44669
	59.19	87.8922	-0.522519	5.44669
	59.1506	88.505	-0.522028	5.44669
	59.1448	88.9826	-0.520509	5.44669
	59.1557	89.4834	-0.520047	5.44669
	59.1621	90.0975	-0.520394	5.44669
	59.161	90.6612	-0.520703	5.44669
	59.1582	91.0508	-0.520709	5.44669
	59.1574	91.3678	-0.520602	5.44669
	59.1581	91.664	-0.520555	5.44669
	59.1586	91.9201	-0.520573	5.44669
	59.1586	92.1575	-0.520598	5.44669
	59.1584	92.3508	-0.520601	5.44669
	59.1584	92.4259	-0.520594	5.44669
	59.1584	92.4994	-0.52059	5.44669
	59.1584	92.767	-0.520591	5.44669
	59.1584	93.1407	-0.520592	5.44669
	59.1584	93.4444	-0.520593	5.44669
	59.1584	93.6739	-0.520592	5.44669
	59.1584	93.8961	-0.520592	5.44669
	59.1584	94.1414	-0.520592	5.44669
	59.1361	94.399	-0.520592	5.44669
	59.0787	94.6534	-0.520592	5.44669
	59.0326	94.9023	-0.520592	5.44669
	59.0067	95.1498	-0.520592	5.44669
	58.9856	95.3989	-0.520592	5.44669
	59.0041	95.649	-0.520592	5.44669
	59.0222	95.9482	-0.520592	5.44669
	58.9791	96.3246	-0.520592	5.44669
	58.9253	96.6757	-0.520592	5.44669
	58.9135	96.9824	-0.520592	5.44669
	58.9269	97.3277	-0.520592	5.44669
	58.9366	97.6633	-0.520592	5.44669
	58.9359	97.9747	-0.520592	5.44669
	58.9321	98.3766	-0.520592	5.44669
	58.9308	98.8897	-0.520592	5.44669
	58.9316	99.3782	-0.520592	5.44669
	58.9324	99.7124	-0.520592	5.44669
	58.9324	99.974	-0.520592	5.44669
	58.9322	100.356	-0.520592	5.44669
	58.932	100.878	-0.520592	5.44669
	58.9321	101.427	-0.520592	5.44669
	58.9321	101.939	-0.520592	5.44669
	58.9099	102.425	-0.520592	5.44669
	58.8301	102.915	-0.520592	5.44669
	58.7265	103.365	-0.520592	5.44669
	58.6769	103.692	-0.520592	5.44669
	58.6874	103.964	-0.520592	5.44669
	58.7086	104.304	-0.520592	5.44669
	58.7136	104.65	-0.520592	5.44669
	58.7081	104.967	-0.520592	5.44669
	58.704	105.368	-0.520592	5.44669
	58.7043	105.879	-0.520592	5.44669
	58.7058	106.367	-0.520592	5.44669
	58.7064	106.701	-0.520592	5.44669
	58.7061	106.964	-0.520592	5.44669
	58.7057	107.296	-0.520592	5.44669
	58.7057	107.643	-0.520592	5.44669
	58.7058	107.914	-0.520592	5.44669
	58.7059	108.14	-0.520592	5.44669
	58.7059	108.421	-0.528463	5.44669
	58.7058	108.799	-0.548748	5.44669
	58.7058	109.107	-0.557137	5.44669
	58.7058	109.241	-0.538126	5.44669
	58.7058	109.356	-0.516884	5.44669
	58.7058	109.531	-0.513114	5.44669
	58.7058	109.641	-0.518827	5.44669
	58.7058	109.636	-0.522519	5.44669
	58.7058	109.598	-0.522028	5.44669
	58.6835	109.632	-0.520509	5.44669
	58.6038	109.865	-0.520047	5.44669
	58.5003	110.278	-0.520394	5.44669
	58.4729	110.617	-0.520703	5.44669
	58.5409	110.701	-0.520709	5.44669
	58.5858	110.678	-0.520602	5.44669
	58.5592	110.797	-0.520555	5.44669
	58.5734	111.027	-0.528444	5.44669
	58.6399	111.207	-0.548753	5.44669
	58.6262	111.368	-0.557146	5.44669
	58.5242	111.546	-0.538128	5.44669
	58.4748	111.64	-0.516882	5.44669
	58.5331	111.677	-0.513112	5.44669
	58.5819	111.866	-0.518827	5.44669
	58.5381	112.26	-0.522519	5.44669
	58.4732	112.655	-0.522028	5.44669
	58.457	112.925	-0.520509	5.44669
	58.4725	113.083	-0.520047	5.44669
	58.4846	113.182	-0.520394	5.44669
	58.4842	113.285	-0.520703	5.44669
	58.4797	113.362	-0.520709	5.44669
	58.478	113.417	-0.520602	5.44669
	58.4788	113.521	-0.520555	5.44669
	58.4798	113.66	-0.520573	5.44669
	58.4799	113.847	-0.520598	5.44669
	58.4573	114.05	-0.520601	5.44669
	58.3997	114.145	-0.520594	5.44669
	58.376	114.174	-0.52059	5.44669
	58.4076	114.31	-0.520591	5.44669
	58.4103	114.578	-0.520592	5.44669
	58.3972	114.923	-0.520593	5.44669
	58.4126	115.312	-0.528463	5.44669
	58.3825	115.652	-0.548748	5.44669
	58.2911	115.901	-0.557137	5.44669
	58.2518	116.119	-0.538126	5.44669
	58.3329	116.406	-0.516884	5.44669
	58.4358	116.788	-0.513114	5.44669
	58.4141	117.146	-0.518827	5.44669
	58.2959	117.454	-0.522519	5.44669
	58.2203	117.846	-0.522028	5.44669
	58.2253	118.307	-0.520509	5.44669
	58.2534	118.671	-0.527918	5.44669
	58.2633	118.955	-0.548549	5.44669
	58.2574	119.286	-0.565118	5.44669
	58.2514	119.575	-0.566398	5.44669
	58.251	119.716	-0.553439	5.44669
	58.253	119.842	-0.53848	5.44669
	58.2539	120.019	-0.543255	5.44669
	58.2536	120.125	-0.55159	5.44669
	58.2532	120.119	-0.537805	5.44669
	58.2531	120.081	-0.518729	5.44669
	58.2532	120.067	-0.521873	5.44669
	58.2533	120.075	-0.554569	5.44669
	58.2533	120.133	-0.586785	5.44669
	58.2533	120.309	-0.576025	5.44669
	58.2532	120.584	-0.542326	5.44669
	58.2533	120.917	-0.537095	5.44669
	58.2533	121.348	-0.547685	5.44669
	58.2533	121.816	-0.538365	5.44669
	58.2533	122.218	-0.520353	5.44669
	58.2533	122.622	-0.514483	5.44669
	58.231	123.105	-0.518167	5.44669
	58.1735	123.63	-0.521756	5.44669
	58.1274	124.096	-0.521943	5.44669
	58.1015	124.466	-0.520745	5.44669
	58.0582	124.857	-0.528047	5.44669
	58.0415	125.297	-0.55639	5.44669
	58.0933	125.604	-0.593216	5.44669
	58.1278	125.716	-0.6108	5.44669
	58.0803	125.823	-0.599143	5.44669
	58.019	126.052	-0.563458	5.44669
	58.0055	126.342	-0.533024	5.44669
	58.021	126.566	-0.545594	5.44669
	58.0321	126.636	-0.587289	5.44669
	58.0313	126.548	-0.612213	5.44669
	58.0269	126.334	-0.60185	5.44669
	58.0254	126.103	-0.564091	5.44669
	58.0263	126.006	-0.532327	5.44669
	58.0272	126.036	-0.545077	5.44669
	58.0273	126.08	-0.579449	5.44669
	58.027	126.088	-0.576383	5.44669
	58.0269	126.026	-0.545092	5.44669
	58.0269	125.842	-0.538128	5.44669
	58.027	125.615	-0.547134	5.44669
	58.027	125.509	-0.537767	5.44669
	58.027	125.533	-0.520298	5.44669
	58.027	125.579	-0.514673	5.44669
	58.027	125.688	-0.518266	5.44669
	58.027	126.126	-0.52173	5.44669
	58.027	127.024	-0.529767	5.44669
	58.027	128.151	-0.54889	5.44669
	58.027	129.235	-0.556733	5.44669
	58.027	130.173	-0.545777	5.44669
	58.0047	130.911	-0.552962	5.44669
	57.9472	131.495	-0.585785	5.44669
	57.9234	132.114	-0.608955	5.44669
	57.9773	132.808	-0.601019	5.44669
	58.0375	133.423	-0.564901	5.44669
	58.0259	133.914	-0.525091	5.44669
	57.9299	134.37	-0.516899	5.44669
	57.8159	134.855	-0.542669	5.44669
	57.7676	135.412	-0.56663	5.44669
	57.7825	136.097	-0.56913	5.44669
	57.8049	136.776	-0.554047	5.44669
	57.809	137.205	-0.537764	5.44669
	57.8026	137.501	-0.550609	5.44669
	57.7985	137.971	-0.579784	5.44669
	57.7991	138.536	-0.574549	5.44669
	57.8008	138.975	-0.544203	5.44669
	57.8013	139.361	-0.546278	5.44669
	57.8009	139.824	-0.575723	5.44669
	57.8006	140.298	-0.582264	5.44669
	57.8005	140.643	-0.573738	5.44669
	57.8007	140.915	-0.583457	5.44669
	57.8007	141.297	-0.593031	5.44669
	57.8007	141.816	-0.578237	5.44669
	57.8007	142.363	-0.566206	5.44669
	57.8007	142.875	-0.581782	5.44669
	57.8007	143.314	-0.602885	5.44669
	57.8007	143.627	-0.60782	5.44669
	57.8007	143.898	-0.602644	5.44669
	57.8007	144.242	-0.598763	5.44669
	57.8007	144.59	-0.598984	5.44669
	57.8007	144.907	-0.600457	5.44669
	57.8007	145.258	-0.600995	5.44669
	57.8007	145.592	-0.600697	5.44669
	57.8007	145.852	-0.600381	5.44669
	57.8007	146.028	-0.600355	5.44669
	57.8007	146.137	-0.592585	5.44669
	57.8007	146.288	-0.572352	5.44669
	57.8007	146.487	-0.563949	5.44669
	57.8007	146.593	-0.582936	5.44669
	57.8007	146.628	-0.604172	5.44669
	57.8007	146.763	-0.607949	5.44669
	57.8007	146.979	-0.602241	5.44669
	57.8007	147.147	-0.598548	5.44669
	57.8007	147.309	-0.599037	5.44669
	57.8007	147.54	-0.600555	5.44669
	57.8007	147.811	-0.593147	5.44669
	57.8007	148.076	-0.572516	5.44669
	57.8007	148.374	-0.555947	5.44669
	57.8007	148.793	-0.546796	5.44669
	57.8007	149.318	-0.539471	5.44669
	57.8007	149.806	-0.553911	5.44669
	57.7784	150.135	-0.580562	5.44669
	57.7209	150.395	-0.581572	5.44669
	57.6749	150.729	-0.563857	5.44669
	57.6489	151.076	-0.546834	5.44669
	57.6279	151.397	-0.528795	5.44669
	57.6687	151.798	-0.524565	5.44669
	57.7442	152.259	-0.544515	5.44669
	57.7249	152.619	-0.564671	5.44669
	57.6172	152.852	-0.575523	5.44669
	57.5452	153.058	-0.590151	5.44669
	57.5479	153.295	-0.603023	5.44669
	57.5738	153.506	-0.604894	5.44669
	57.5836	153.638	-0.601368	5.44669
	57.5784	153.786	-0.591398	5.44669
	57.5728	153.975	-0.563623	5.44669
	57.5723	154.078	-0.535855	5.44669
	57.5741	154.067	-0.546722	5.44669
	57.575	154.027	-0.578885	5.44669
	57.5748	154.015	-0.575562	5.44669
	57.5743	154.073	-0.537078	5.44669
	57.5519	154.257	-0.518075	5.44669
	57.4946	154.535	-0.546764	5.44669
	57.4709	154.818	-0.584913	5.44669
	57.5247	155.071	-0.585894	5.44669
	57.5849	155.31	-0.564114	5.44669
	57.5956	155.554	-0.545404	5.44669
	57.5794	155.805	-0.535976	5.44669
	57.5689	156.057	-0.55294	5.44669
	57.5703	156.357	-0.589268	5.44669
	57.5746	156.781	-0.610423	5.44669
	57.5759	157.259	-0.608266	5.44669
	57.5749	157.618	-0.592273	5.44669
	57.5741	157.894	-0.569401	5.44669
	57.5741	158.273	-0.554951	5.44669
	57.5744	158.789	-0.547486	5.44669
	57.5745	159.287	-0.532243	5.44669
	57.5744	159.575	-0.517908	5.44669
	57.5744	159.658	-0.515643	5.44669
	57.5744	159.859	-0.527394	5.44669
	57.5744	160.399	-0.557938	5.44669
	57.5744	160.975	-0.586227	5.44669
	57.5744	161.238	-0.582464	5.44669
	57.5521	161.326	-0.570079	5.44669
	57.4946	161.494	-0.573981	5.44669
	57.4486	161.766	-0.573374	5.44669
	57.4227	161.955	-0.570681	5.44669
	57.4016	161.861	-0.585344	5.44669
	57.4424	161.594	-0.60278	5.44669
	57.5179	161.442	-0.606509	5.44669
	57.4986	161.461	-0.602132	5.44669
	57.4132	161.521	-0.599015	5.44669
	57.3987	161.539	-0.5914	5.44669
	57.4252	161.525	-0.572332	5.44669
	57.3972	161.464	-0.564361	5.44669
	57.3691	161.288	-0.575245	5.44669
	57.4107	161.064	-0.568075	5.44669
	57.445	160.956	-0.543155	5.44669
	57.4011	160.978	-0.548149	5.44669
	57.3413	161.024	-0.57688	5.44669
	57.3273	161.035	-0.574214	5.44669
	57.3642	161.023	-0.537226	5.44669
	57.455	161.014	-0.510746	5.44669
	57.5579	161.015	-0.518782	5.44669
	57.5811	161.018	-0.55612	5.44669
	57.5116	161.019	-0.596405	5.44268
	57.4452	161.019	-0.612233	5.43234
	57.4152	161.018	-0.60648	5.42806
	57.3997	161.018	-0.598751	5.43775
	57.4442	160.969	-0.597607	5.44858
	57.5194	160.793	-0.599883	5.4505
	57.4985	160.565	-0.601244	5.44759
	57.3904	160.455	-0.593135	5.44571
	57.341	160.478	-0.572266	5.44595
	57.4015	160.525	-0.563717	5.44673
	57.4735	160.536	-0.582869	5.44696
	57.4867	160.524	-0.604227	5.44679
	57.4674	160.515	-0.607995	5.44663
	57.4547	160.516	-0.59437	5.44663
	57.434	160.519	-0.570376	5.44668
	57.3817	160.52	-0.554615	5.44671
	57.3596	160.52	-0.546999	5.4467
	57.4346	160.519	-0.540029	5.44668
	57.5511	160.519	-0.554072	5.44668
	57.5856	160.519	-0.580431	5.44669
	57.4936	160.519	-0.573589	5.44669
	57.3656	160.519	-0.543571	5.44669
	57.3325	160.568	-0.546355	5.44669
	57.4291	160.744	-0.58385	5.44669
	57.5585	160.973	-0.6105	5.44669
	57.6129	161.082	-0.610226	5.44669
	57.5728	161.059	-0.593067	5.44669
	57.4895	161.012	-0.569036	5.44669
	57.439	161.001	-0.562387	5.44669
	57.4205	161.013	-0.58346	5.44669
	57.4041	161.022	-0.604947	5.44669
	57.4219	161.022	-0.608087	5.44669
	57.4603	161.018	-0.602023	5.44669
	57.4741	161.017	-0.598408	5.44669
	57.4445	161.018	-0.591185	5.44669
	57.4015	161.018	-0.572458	5.44669
	57.4122	161.019	-0.56449	5.44669
	57.4572	161.018	-0.575254	5.44669
	57.4985	161.018	-0.568033	5.44669
	57.5486	161.018	-0.543134	5.44669
	57.5849	161.018	-0.548155	5.44669
	57.5871	161.018	-0.584761	5.4507
	57.5535	161.018	-0.610242	5.46104
	57.4907	161.018	-0.609794	5.46531
	57.4687	161.018	-0.592978	5.45562
	57.5029	161.018	-0.561282	5.4448
	57.5061	161.018	-0.526441	5.44287
	57.47	161.018	-0.510881	5.44579
	57.4497	161.018	-0.522681	5.44767
	57.4757	161.018	-0.549835	5.44742
	57.5195	161.018	-0.567528	5.44664
	57.4881	161.018	-0.566951	5.44641
	57.3861	161.018	-0.560685	5.44658
	57.3206	161.018	-0.566178	5.44674
	57.3241	161.018	-0.57983	5.44675
	57.348	161.018	-0.569299	5.44669
	57.3566	161.018	-0.534159	5.44667
	57.3517	161.018	-0.511215	5.44668
	57.3466	161.018	-0.52007	5.44669
	57.3685	161.018	-0.556493	5.44669
	57.4499	161.018	-0.596103	5.44669
	57.532	160.969	-0.611974	5.44669
	57.5239	160.842	-0.606479	5.44669
	57.4893	160.741	-0.598843	5.44669
	57.4995	160.733	-0.597646	5.44669
	57.4751	160.813	-0.591996	5.44669
	57.3877	160.906	-0.573068	5.44669
	57.3483	160.827	-0.564458	5.44669
	57.4278	160.599	-0.582895	5.44669
	57.53	160.457	-0.603974	5.44669
	57.531	160.467	-0.607881	5.44669
	57.4706	160.519	-0.602283	5.44669
	57.4411	160.538	-0.59859	5.44669
	57.4719	160.527	-0.59904	5.44669
	57.5433	160.466	-0.600542	5.44669
	57.5922	160.29	-0.59314	5.44669
	57.5697	160.065	-0.572518	5.44669
	57.4955	159.957	-0.563821	5.44669
	57.465	159.98	-0.574952	5.44669
	57.5219	160.026	-0.576015	5.44669
	57.5635	160.037	-0.563573	5.44669
	57.5172	160.025	-0.548698	5.4507
	57.4538	160.065	-0.529679	5.46104
	57.4168	160.192	-0.516402	5.46531
	57.375	160.248	-0.523794	5.45562
	57.3406	160.18	-0.556202	5.4448
	57.3363	160.222	-0.586786	5.44287
	57.3683	160.377	-0.583316	5.44579
	57.4312	160.396	-0.570238	5.44767
	57.4761	160.294	-0.573745	5.44742
	57.4772	160.187	-0.573219	5.44664
	57.4625	160.071	-0.562829	5.44641
	57.4784	159.994	-0.557251	5.44658
	57.5161	159.993	-0.566255	5.44674
	57.508	160.018	-0.588961	5.44675
	57.4661	160.029	-0.597957	5.44669
	57.4251	160.024	-0.578337	5.44667
	57.3964	160.019	-0.564496	5.44668
	57.417	160.018	-0.58103	5.44669
	57.461	160.019	-0.603178	5.44669
	57.4761	160.02	-0.60821	5.44669
	57.4451	160.02	-0.602703	5.44669
	57.4011	160.02	-0.598649	5.44669
	57.4341	160.02	-0.598915	5.44669
	57.537	159.971	-0.600468	5.44669
	57.6022	159.795	-0.593154	5.44669
	57.5983	159.566	-0.57255	5.44669
	57.5744	159.457	-0.563829	5.44669
	57.5658	159.48	-0.582815	5.44669
	57.5708	159.527	-0.604164	5.44669
	57.5759	159.488	-0.600118	5.44669
	57.5763	159.3	-0.574105	5.44669
	57.5523	159.063	-0.561998	5.44669
	57.4941	158.905	-0.573624	5.44669
	57.4705	158.755	-0.568235	5.44669
	57.5248	158.575	-0.543798	5.44669
	57.585	158.476	-0.548361	5.44669
	57.5733	158.486	-0.584611	5.44669
	57.4773	158.475	-0.602235	5.44669
	57.3633	158.311	-0.573764	5.44669
	57.3151	158.074	-0.528324	5.44669
	57.3299	157.956	-0.507224	5.44669
	57.3747	157.93	-0.512608	5.44669
	57.4361	157.803	-0.529928	5.44669
	57.4536	157.489	-0.552208	5.44669
	57.4179	156.867	-0.565938	5.44669
	57.4158	155.798	-0.565441	5.44669
	57.4528	154.49	-0.560617	5.44669
	57.4954	153.315	-0.566686	5.44669
	57.5489	152.342	-0.587938	5.44669
	57.5861	151.365	-0.597373	5.44669
	57.5875	150.162	-0.578457	5.44669
	57.5979	148.792	-0.564754	5.44669
	57.65	147.568	-0.581095	5.44669
	57.6757	146.486	-0.595243	5.44669
	57.6469	145.268	-0.572133	5.44669
	57.667	143.968	-0.530134	5.44669
	57.759	142.785	-0.516434	5.44669
	57.8021	141.599	-0.548552	5.44669
	57.7223	140.257	-0.586247	5.44669
	57.6187	138.933	-0.585817	5.44669
	57.6396	137.831	-0.571478	5.44669
	57.7577	136.891	-0.581246	5.44669
	57.8336	135.952	-0.600779	5.44669
	57.8287	134.957	-0.599256	5.44669
	57.8006	133.939	-0.567076	5.44669
	57.7906	132.98	-0.52663	5.44669
	57.7965	132.161	-0.5089	5.44669
	57.8025	131.444	-0.521784	5.44669
	57.8029	130.732	-0.550164	5.44669
	57.801	130.036	-0.567984	5.44669
	57.8	129.501	-0.574897	5.44669
	57.8003	129.101	-0.58871	5.44669
	57.8008	128.565	-0.594771	5.44669
	57.8008	127.804	-0.56922	5.44669
	57.8007	126.977	-0.536951	5.44669
	57.8006	126.25	-0.545184	5.44669
	57.8006	125.644	-0.58572	5.44669
	57.8007	125.063	-0.603831	5.44669
	57.8007	124.499	-0.574038	5.44669
	57.8007	123.991	-0.535742	5.44669
	57.8007	123.559	-0.542964	5.44669
	57.8007	123.147	-0.58522	5.44669
	57.8007	122.572	-0.60441	5.44669
	57.8007	121.848	-0.582329	5.44669
	57.8007	121.157	-0.563868	5.44669
	57.8007	120.491	-0.571476	5.44669
	57.8007	119.815	-0.56667	5.44669
	57.8007	119.176	-0.536035	5.44669
	57.8007	118.513	-0.520807	5.44669
	57.8007	117.772	-0.540409	5.44669
	57.823	116.997	-0.556422	5.44669
	57.9027	116.235	-0.54867	5.44669
	58.0063	115.49	-0.546415	5.44669
	58.0559	114.797	-0.557155	5.44669
	58.0454	114.176	-0.571741	5.44669
	58.0242	113.478	-0.591244	5.44669
	58.0192	112.609	-0.596955	5.44669
	58.0247	111.678	-0.577105	5.44669
	58.0288	110.73	-0.564336	5.44669
	58.0285	109.789	-0.581401	5.44669
	58.027	108.904	-0.60339	5.44669
	58.0264	107.999	-0.600296	5.44669
	58.0267	107.01	-0.574454	5.44669
	58.0494	105.984	-0.55421	5.44669
	58.1069	104.971	-0.545379	5.44669
	58.1305	103.976	-0.531624	5.44669
	58.0989	102.984	-0.518398	5.44669
	58.0962	102.037	-0.523939	5.44669
	58.1316	101.163	-0.547683	5.44669
	58.1737	100.216	-0.566178	5.44669
	58.2275	99.0987	-0.567151	5.44669
	58.2651	98.0171	-0.553378	5.44669
	58.2665	97.1221	-0.530317	5.44669
	58.2544	96.2608	-0.514998	5.44669
	58.249	95.3425	-0.515107	5.44669
	58.2511	94.4857	-0.520333	5.44669
	58.2538	93.789	-0.522441	5.44669
	58.2543	93.2045	-0.52146	5.44669
	58.2758	92.5717	-0.520299	5.44669
	58.355	91.8726	-0.520161	5.44669
	58.4364	91.2604	-0.528387	5.44669
	58.4065	90.7235	-0.548869	5.44669
	58.2925	90.0914	-0.565086	5.44669
	58.2439	89.3774	-0.566271	5.44669
	58.3291	88.7097	-0.561268	5.44669
	58.4593	88.0488	-0.558793	5.44669
	58.518	87.3676	-0.551671	5.44669
	58.5018	86.7729	-0.53258	5.44669
	58.475	86.2861	-0.524425	5.44669
	58.4697	85.775	-0.54311	5.44669
	58.477	85.1106	-0.564132	5.44669
	58.482	84.3743	-0.567926	5.44669
	58.4815	83.7579	-0.562301	5.44669
	58.4795	83.2818	-0.558638	5.44669
	58.4788	82.832	-0.559109	5.44669
	58.4793	82.3449	-0.56848	5.44669
	58.4797	81.8331	-0.589226	5.44669
	58.4797	81.2751	-0.597276	5.44669
	58.4796	80.6004	-0.577958	5.44669
	58.4795	79.9255	-0.564579	5.44669
	58.4795	79.4448	-0.5812	5.44669
	58.4796	79.0205	-0.603219	5.44669
	58.4796	78.4484	-0.600296	5.44669
	58.4796	77.8274	-0.566644	5.44669
	58.5018	77.2928	-0.533951	5.44669
	58.5816	76.8204	-0.544849	5.44669
	58.6851	76.3447	-0.586648	5.44669
	58.7125	75.8458	-0.604338	5.44669
	58.6445	75.3383	-0.581792	5.44669
	58.5996	74.8355	-0.563669	5.44669
	58.6484	74.3377	-0.571584	5.44669
	58.6918	73.8403	-0.566786	5.44669
	58.6491	73.3414	-0.543916	5.44669
	58.6089	72.8416	-0.541055	5.44669
	58.6507	72.342	-0.55665	5.44669
	58.7117	71.892	-0.573442	5.44669
	58.727	71.5689	-0.592138	5.44669
	58.7125	71.2981	-0.604596	5.44669
	58.7011	70.9084	-0.596976	5.44669
	58.7015	70.386	-0.572634	5.44669
	58.7057	69.84	-0.554627	5.44669
	58.7073	69.3789	-0.546201	5.44669
	58.7065	69.0185	-0.531819	5.44669
	58.7056	68.6299	-0.518188	5.44669
	58.7055	68.1872	-0.515911	5.44669
	58.7058	67.7802	-0.519536	5.44669
	58.7059	67.3658	-0.521822	5.44669
	58.7059	66.8798	-0.521484	5.44669
	58.7058	66.3576	-0.5284	5.44669
	58.7058	65.8443	-0.548404	5.44669
	58.7281	65.3474	-0.557016	5.44669
	58.8079	64.8541	-0.538197	5.44669
	58.8891	64.3566	-0.524828	5.44669
	58.8813	63.8559	-0.549145	5.44669
	58.8471	63.4047	-0.591374	5.44669
	58.8797	63.0814	-0.604741	5.44669
	58.9349	62.811	-0.580272	5.44669
	58.951	62.4215	-0.555017	5.44669
	58.9389	61.9482	-0.551512	5.44669
	58.9282	61.5781	-0.566634	5.44669
	58.9281	61.2962	-0.58329	5.44669
	58.9318	60.9186	-0.570588	5.44669
	58.9334	60.4052	-0.533469	5.44669
	58.9328	59.9079	-0.510468	5.44669
	58.9542	59.5702	-0.520002	5.44669
	59.0116	59.3101	-0.548859	5.44669
	59.0356	58.9793	-0.5602	5.44669
	58.9819	58.5839	-0.539371	5.44669
	58.944	58.1362	-0.524188	5.44669
	59.013	57.6816	-0.540589	5.44669
	59.1327	57.2906	-0.555288	5.44669
	59.1928	56.8872	-0.540259	5.44669
	59.181	56.4492	-0.518436	5.44669
	59.1555	56.0987	-0.513006	5.44669
	59.1491	55.7632	-0.51823	5.44669
	59.1556	55.25	-0.522307	5.44669
	59.1605	54.682	-0.530022	5.44669
	59.1603	54.2566	-0.548792	5.44669
	59.1585	53.9265	-0.564472	5.44669
	59.1578	53.6375	-0.566041	5.44669
	59.1581	53.34	-0.553519	5.44669
	59.1585	52.9273	-0.53077	5.44669
	59.1586	52.4539	-0.515138	5.44669
	59.1584	52.092	-0.515005	5.44669
	59.1584	51.8628	-0.52024	5.44669
	59.1584	51.6597	-0.53031	5.44669
	59.1807	51.422	-0.549648	5.44669
	59.2382	51.1608	-0.564729	5.44669
	59.262	50.9021	-0.565844	5.44669
	59.2304	50.702	-0.561216	5.44669
	59.25	50.5333	-0.558923	5.44669
	59.3428	50.2107	-0.551743	5.44669
	59.4087	49.7891	-0.540435	5.44669
	59.4086	49.5249	-0.552548	5.44669
	59.3861	49.3844	-0.587518	5.44669
	59.3767	49.1942	-0.609829	5.44669
	59.3809	48.9321	-0.60864	5.4507
	59.3636	48.6563	-0.600512	5.46104
	59.3068	48.351	-0.589707	5.46531
	59.2815	47.932	-0.563219	5.45562
	59.3568	47.4591	-0.528416	5.44078
	59.4746	47.1489	-0.51102	5.42853
	59.5095	47.0473	-0.514167	5.42716
	59.4395	46.9453	-0.521361	5.43873
	59.3911	46.7151	-0.531078	5.44931
	59.4392	46.3735	-0.549571	5.45045
	59.4834	45.9726	-0.556553	5.44731
	59.4637	45.6263	-0.537588	5.4456
	59.4809	45.3795	-0.524737	5.44601
	59.5686	45.1638	-0.541453	5.44679
	59.6331	44.9271	-0.563325	5.44697
	59.6343	44.6708	-0.568177	5.44276
	59.6128	44.4138	-0.554822	5.43227
	59.6034	44.1635	-0.530557	5.428
	59.6072	43.9162	-0.522456	5.43775
	59.6121	43.6678	-0.543004	5.4486
	59.6128	43.4178	-0.564787	5.45051
	59.6114	43.1677	-0.576109	5.44758
	59.6105	42.8687	-0.582484	5.4457
	59.6107	42.4925	-0.574744	5.44595
	59.6333	42.1414	-0.568225	5.44673
	59.6909	41.8346	-0.575956	5.44696
	59.7369	41.4893	-0.574862	5.44679
	59.7627	41.1536	-0.562732	5.44663
	59.8061	40.8915	-0.556626	5.44663
	59.8451	40.6655	-0.566028	5.44668
	59.8508	40.3808	-0.589088	5.44671
	59.84	40.0019	-0.605961	5.4467
	59.8336	39.6446	-0.598633	5.44668
	59.8348	39.3853	-0.572843	5.44668
	59.8375	39.1683	-0.554126	5.44669
	59.8383	38.8863	-0.545916	5.44669
	59.8376	38.4562	-0.531879	5.44669
	59.8371	37.9702	-0.518314	5.44669
	59.8371	37.6094	-0.515942	5.44669
	59.8373	37.3358	-0.519505	5.44669
	59.8374	37.0077	-0.529668	5.44669
	59.8596	36.6673	-0.54964	5.44669
	59.917	36.3971	-0.557083	5.44669
	59.9408	36.1695	-0.537786	5.44669
	59.9093	35.9361	-0.524632	5.44669
	59.9289	35.7346	-0.549209	5.44669
	60.0217	35.6548	-0.5836	5.44669
	60.0875	35.6805	-0.576603	5.44669
	60.0875	35.6685	-0.53583	5.44669
	60.0649	35.4987	-0.509311	5.44669
	60.0556	35.2596	-0.510806	5.44669
	60.0598	35.1433	-0.52843	5.44669
	60.0648	35.1675	-0.552221	5.44669
	60.0878	35.1678	-0.566476	5.44669
	60.1437	35.0037	-0.565662	5.44669
	60.1666	34.7626	-0.560519	5.44669
	60.1129	34.5943	-0.558696	5.44669
	60.0531	34.4421	-0.551896	5.44669
	60.0648	34.2148	-0.532709	5.44669
	60.1384	33.9416	-0.516528	5.44669
	60.1948	33.7236	-0.514898	5.44669
	60.2194	33.6019	-0.519702	5.44669
	60.2584	33.4606	-0.530122	5.44669
	60.2961	33.2213	-0.557631	5.44669
	60.3028	32.9392	-0.585127	5.44669
	60.2929	32.6726	-0.582112	5.44669
	60.2865	32.4274	-0.562452	5.44669
	60.2874	32.2349	-0.546052	5.44669
	60.29	32.1138	-0.528967	5.44669
	60.3131	31.9637	-0.517044	5.44669
	60.37	31.7697	-0.524316	5.44669
	60.3932	31.6651	-0.548322	5.44669
	60.3393	31.6288	-0.566311	5.44669
	60.3017	31.4936	-0.574851	5.44669
	60.3485	31.2281	-0.581414	5.44669
	60.3884	30.9331	-0.566872	5.44669
	60.3673	30.7196	-0.540449	5.44669
	60.3855	30.6075	-0.53957	5.44669
	60.474	30.4686	-0.549389	5.44669
	60.5386	30.227	-0.538199	5.44669
	60.5172	29.943	-0.527548	5.44669
	60.4381	29.7256	-0.542415	5.44669
	60.405	29.6079	-0.554858	5.44669
	60.4627	29.4681	-0.53943	5.44669
	60.5278	29.2773	-0.526112	5.44669
	60.5392	29.121	-0.541374	5.44669
	60.5215	28.9559	-0.554933	5.44669
	60.5102	28.719	-0.539831	5.44669
	60.5118	28.4463	-0.518383	5.44669
	60.5164	28.232	-0.513136	5.44669
	60.5178	28.1116	-0.518303	5.44669
	60.5168	27.9695	-0.522291	5.44669
	60.5158	27.7787	-0.52999	5.44669
	60.5381	27.6233	-0.548783	5.44669
	60.6182	27.4585	-0.55661	5.44669
	60.6996	27.2706	-0.537892	5.44669
	60.6694	27.1245	-0.516974	5.44669
	60.5553	26.9626	-0.513234	5.44669
	60.5067	26.7726	-0.518845	5.44669
	60.592	26.6246	-0.530354	5.44669
	60.7222	26.4627	-0.550162	5.44669
	60.781	26.2241	-0.557058	5.44669
	60.7647	25.9497	-0.53759	5.44669
	60.738	25.7351	-0.516688	5.44669
	60.7326	25.6153	-0.513222	5.44669
	60.7399	25.4735	-0.518942	5.44669
	60.7449	25.2826	-0.522528	5.44669
	60.7444	25.1271	-0.521991	5.44669
	60.7424	24.9131	-0.52049	5.44669
	60.7418	24.5493	-0.527923	5.44669
	60.7422	24.224	-0.548558	5.44669
	60.7649	24.1285	-0.55725	5.44669
	60.8447	24.1408	-0.53824	5.44669
	60.9481	24.0224	-0.516892	5.44669
	60.9977	23.7467	-0.520947	5.44669
	60.9872	23.4414	-0.546964	5.44669
	60.966	23.1781	-0.559069	5.44669
	60.961	22.9425	-0.53957	5.44669
	60.9665	22.7529	-0.524674	5.44669
	60.9705	22.6295	-0.540722	5.44669
	60.9703	22.4775	-0.555171	5.44669
	60.9688	22.2343	-0.548033	5.44669
	60.9682	21.9544	-0.546593	5.44669
	60.9685	21.7392	-0.549585	5.44669
	60.9688	21.621	-0.535777	5.44669
	60.9689	21.4802	-0.518592	5.44669
	60.9911	21.2399	-0.514665	5.44669
	61.0485	20.9572	-0.52674	5.44669
	61.0723	20.6906	-0.550141	5.44669
	61.0407	20.4458	-0.558334	5.44669
	61.0603	20.2533	-0.538132	5.44669
	61.1532	20.1322	-0.516461	5.44669
	61.219	19.982	-0.512934	5.44669
	61.219	19.7881	-0.526772	5.44669
	61.1964	19.6342	-0.55864	5.44669
	61.1871	19.4712	-0.586742	5.44669
	61.1912	19.2835	-0.58243	5.44669
	61.1963	19.1369	-0.562011	5.44669
	61.2192	18.9747	-0.545755	5.44669
	61.2974	18.7847	-0.528999	5.44669
	61.4001	18.6861	-0.525034	5.44669
	61.45	18.6509	-0.544639	5.44669
	61.4398	18.514	-0.556685	5.44669
	61.4187	18.2966	-0.539405	5.44669
	61.4136	18.1285	-0.517582	5.44669
	61.419	17.9679	-0.512952	5.44669
	61.4231	17.7863	-0.526381	5.44669
	61.4229	17.6905	-0.55847	5.44669
	61.4214	17.6536	-0.586809	5.44669
	61.4208	17.5149	-0.574648	5.44669
	61.4211	17.2975	-0.533869	5.44669
	61.4214	17.13	-0.509184	5.44669
	61.4215	16.9697	-0.51145	5.44669
	61.4214	16.7879	-0.520874	5.44669
	61.4213	16.6429	-0.523969	5.44669
	61.4213	16.4792	-0.521908	5.44669
	61.4213	16.2881	-0.527814	5.44669
	61.4213	16.1894	-0.548008	5.44669
	61.4436	16.1547	-0.557058	5.44669
	61.5011	15.9687	-0.538355	5.44669
	61.5472	15.5753	-0.517008	5.44669
	61.5731	15.228	-0.513084	5.44669
	61.6164	15.1337	-0.51877	5.44669
	61.6554	15.1545	-0.522505	5.44669
	61.6611	15.0391	-0.522043	5.44669
	61.6504	14.8109	-0.52052	5.44669
	61.644	14.6306	-0.520047	5.44669
	61.6451	14.4687	-0.520389	5.44669
	61.6479	14.2909	-0.520701	5.44669
	61.6486	14.148	-0.52071	5.44669
	61.648	13.9838	-0.520603	5.44669
	61.6474	13.7918	-0.520555	5.44669
	61.6474	13.6929	-0.520573	5.44669
	61.6476	13.7076	-0.520597	5.44669
	61.67	13.6978	-0.520601	5.44669
	61.7497	13.5328	-0.520594	5.44669
	61.8532	13.2949	-0.52059	5.44669
	61.9029	13.1775	-0.520591	5.44669
	61.8924	13.1515	-0.520592	5.44669
	61.8712	13.0743	-0.520593	5.44669
	61.8662	12.9849	-0.520593	5.44669
	61.8716	12.9152	-0.520592	5.44669
	61.8757	12.81	-0.520592	5.44669
	61.8755	12.6752	-0.520592	5.44669
	61.8739	12.4903	-0.520592	5.44669
	61.8734	12.2869	-0.528463	5.44669
	61.8737	12.1415	-0.548748	5.44669
	61.874	11.9854	-0.557137	5.44669
	61.8963	11.7976	-0.538126	5.44669
	61.976	11.6976	-0.516884	5.44669
	62.0795	11.6612	-0.513114	5.44669
	62.1291	11.5242	-0.518827	5.44669
	62.1187	11.3072	-0.522519	5.44669
	62.0975	11.1886	-0.522028	5.44669
	62.0925	11.2039	-0.520509	5.44669
	62.0979	11.2505	-0.520047	5.44669
	62.102	11.2151	-0.520394	5.44669
	62.1018	11.0283	-0.528574	5.44669
	62.1002	10.7905	-0.548865	5.44669
	62.0997	10.6808	-0.565018	5.44669
	62.1	10.7073	-0.566244	5.44669
	62.1003	10.7063	-0.55341	5.44669
	62.1003	10.5407	-0.530653	5.44669
	62.1002	10.2996	-0.522998	5.44669
	62.1002	10.1809	-0.543198	5.44669
	62.1002	10.1556	-0.556805	5.44669
	62.1002	10.0299	-0.539967	5.44669
	62.1225	9.81378	-0.517775	5.44669
	62.2023	9.69142	-0.512833	5.44669
	62.3058	9.65569	-0.518392	5.44669
	62.3555	9.52693	-0.522437	5.44669
	62.345	9.31322	-0.522148	5.44669
	62.3238	9.19296	-0.520589	5.44669
	62.3188	9.20644	-0.520038	5.44669
	62.3242	9.25291	-0.520361	5.44669
	62.3283	9.26728	-0.528563	5.44669
	62.3281	9.25673	-0.548872	5.44669
	62.3265	9.19801	-0.557153	5.44669
	62.3259	9.0218	-0.545959	5.44669
	62.3263	8.79669	-0.545018	5.44669
	62.3266	8.68857	-0.549663	5.44669
	62.3266	8.71119	-0.536369	5.44669
	62.3265	8.75718	-0.518813	5.44669
	62.3265	8.76809	-0.514547	5.44669
	62.3265	8.70708	-0.518742	5.44669
	62.3265	8.52228	-0.521974	5.44669
	62.3265	8.29438	-0.52183	5.44669
	62.3265	8.13896	-0.52062	5.44669
	62.3265	7.98739	-0.520164	5.44669
	62.3265	7.80506	-0.520403	5.44669
	62.3488	7.70579	-0.528536	5.44669
	62.4063	7.71687	-0.548846	5.44669
	62.4523	7.75486	-0.557152	5.44669
	62.4782	7.76654	-0.538097	5.44669
	62.5216	7.75787	-0.516867	5.44669
	62.5606	7.75009	-0.513117	5.44669
	62.5662	7.7499	-0.526705	5.44669
	62.5555	7.70341	-0.550676	5.44669
	62.5491	7.57782	-0.558571	5.44669
	62.5503	7.47574	-0.538041	5.44669
	62.553	7.41798	-0.516339	5.44669
	62.5538	7.32224	-0.512916	5.44669
	62.5531	7.2364	-0.526808	5.44669
	62.5526	7.22398	-0.550791	5.44669
	62.5526	7.24763	-0.566453	5.44669
	62.5528	7.26169	-0.566161	5.44669
	62.5529	7.20994	-0.552865	5.44669
	62.5528	7.0279	-0.530454	5.44669
	62.5528	6.79786	-0.515238	5.44669
	62.5528	6.68976	-0.52303	5.44669
	62.5528	6.71413	-0.548425	5.44669
	62.5751	6.76085	-0.558941	5.44669
	62.6326	6.77145	-0.538997	5.44669
	62.6563	6.71004	-0.516608	5.44669
	62.6025	6.476	-0.512688	5.44669
	62.5646	6.12144	-0.518746	5.44669
	62.6114	5.96285	-0.522636	5.44669
	62.6736	6.05686	-0.522106	5.44669
	62.71	6.05968	-0.5205	5.44669
	62.7519	5.86516	-0.520016	5.44669
	62.7866	5.70778	-0.528254	5.44669
	62.791	5.69914	-0.548865	5.44669
	62.7812	5.74959	-0.565131	5.44669
	62.7757	5.77349	-0.566291	5.44669
	62.7769	5.76552	-0.553389	5.44669
	62.7794	5.70449	-0.530627	5.44669
	62.78	5.5264	-0.515124	5.44669
	62.7794	5.30132	-0.51505	5.44669
	62.7789	5.19388	-0.520264	5.44669
	62.7789	5.21678	-0.522433	5.44669
	62.7791	5.26264	-0.521481	5.44669
	62.7791	5.2734	-0.520311	5.44669
	62.7791	5.26156	-0.520158	5.44669
	62.7791	5.25277	-0.520511	5.44669
	62.7791	5.2041	-0.520712	5.44669
	62.7791	5.03148	-0.520672	5.44669
	62.7791	4.8043	-0.520583	5.44669
	62.8014	4.69404	-0.52056	5.44669
	62.8588	4.7165	-0.520582	5.44669
	62.9049	4.76318	-0.520599	5.44669
	62.9308	4.77445	-0.520599	5.44669
	62.9519	4.71333	-0.528463	5.44669
	62.9111	4.52836	-0.548746	5.44669
	62.8355	4.34962	-0.557136	5.44669
	62.8549	4.37021	-0.538126	5.44669
	62.9402	4.44707	-0.516885	5.44669
	62.9548	4.37431	-0.513114	5.44669
	62.9283	4.25186	-0.518826	5.44669
	62.9562	4.2162	-0.530389	5.44669
	63.0067	4.24316	-0.550183	5.44669
	63.0225	4.26687	-0.557054	5.44669
	63.0119	4.21799	-0.537581	5.44669
	63.002	4.03372	-0.516685	5.44669
	63.0016	3.80173	-0.513224	5.44669
	63.005	3.6936	-0.518943	5.44669
	63.0065	3.71866	-0.530399	5.44669
	63.006	3.76567	-0.550146	5.44669
	63.0052	3.77615	-0.557035	5.44669
	63.0051	3.76378	-0.537586	5.44669
	63.0053	3.75487	-0.516694	5.44669
	63.0054	3.75553	-0.513226	5.44669
	63.0054	3.75898	-0.518941	5.44669
	63.0054	3.76018	-0.522527	5.44669
	63.0053	3.75947	-0.521991	5.44669
	63.0054	3.75874	-0.520491	5.44669
	63.0277	3.70949	-0.520053	5.44669
	63.1074	3.53377	-0.520402	5.44669
	63.211	3.30549	-0.520705	5.44669
	63.2606	3.19587	-0.520707	5.44669
	63.2501	3.21899	-0.5206	5.44669
	63.2289	3.26572	-0.528426	5.44669
	63.2239	3.27677	-0.5566	5.44669
	63.2294	3.26474	-0.585298	5.44669
	63.2335	3.25577	-0.58255	5.44669
	63.2332	3.20709	-0.562575	5.44669
	63.2317	3.03453	-0.545948	5.44669
	63.2311	2.85657	-0.52888	5.44669
	63.2314	2.87307	-0.517045	5.44669
	63.2318	2.99714	-0.516476	5.44669
	63.2318	3.05178	-0.520179	5.44669
	63.2317	2.98272	-0.52189	5.44669
	63.2316	2.82842	-0.521284	5.44669
	63.2316	2.72236	-0.520421	5.44669
	63.2317	2.72234	-0.520275	5.44669
	63.2317	2.75837	-0.52052	5.44669
	63.2317	2.77321	-0.520675	5.44669
	63.2317	2.76658	-0.520653	5.44669
	63.2317	2.75852	-0.520588	5.44669
	63.254	2.7575	-0.520569	5.44669
	63.3114	2.71075	-0.520584	5.44669
	63.3575	2.53616	-0.520597	5.44669
	63.3611	2.30748	-0.520597	5.44669
	63.3247	2.19729	-0.520593	5.44669
	63.2824	2.22031	-0.528461	5.44669
	63.3182	2.2672	-0.548747	5.44669
	63.4215	2.22916	-0.557137	5.44669
	63.486	2.09034	-0.545997	5.44669
	63.4816	1.97971	-0.54504	5.44669
	63.4577	1.92306	-0.549659	5.44669
	63.4494	1.83083	-0.53636	5.44669
	63.4544	1.74607	-0.51881	5.44669
	63.4595	1.73285	-0.51455	5.44669
	63.4599	1.75578	-0.518743	5.44669
	63.4582	1.76982	-0.529844	5.44669
	63.4574	1.71832	-0.549985	5.44669
	63.4576	1.58558	-0.557165	5.44669
	63.458	1.53147	-0.537698	5.44669
	63.4581	1.60251	-0.516695	5.44669
	63.458	1.60968	-0.513187	5.44669
	63.4579	1.58081	-0.518924	5.44669
	63.4579	1.61431	-0.522534	5.44669
	63.458	1.54785	-0.521999	5.44669
	63.4803	1.34615	-0.528363	5.44669
	63.56	1.21046	-0.548206	5.44669
	63.6635	1.21346	-0.556946	5.44669
	63.7132	1.26107	-0.538238	5.44669
	63.7027	1.27965	-0.516999	5.44669
	63.6815	1.27046	-0.520993	5.44669
	63.6765	1.26	-0.546945	5.44669
	63.682	1.25889	-0.559045	5.44669
	63.686	1.21294	-0.539567	5.44669
	63.6858	1.08793	-0.51681	5.44669
	63.6843	1.03508	-0.51257	5.44669
	63.706	1.1039	-0.518625	5.44669
	63.7638	1.06051	-0.522627	5.44669
	63.8102	0.85588	-0.522145	5.44669
	63.8361	0.710749	-0.520519	5.44669
	63.857	0.71084	-0.52001	5.44669
	63.8385	0.760587	-0.520374	5.44669
	63.8204	0.781094	-0.528579	5.44669
	63.8636	0.771954	-0.556744	5.44669
	63.9174	0.760829	-0.585304	5.44669
	63.9292	0.759417	-0.574631	5.44669
	63.9158	0.76278	-0.534397	5.44669
	63.9061	0.76469	-0.509411	5.44669
	63.9068	0.764295	-0.511358	5.44669
	63.9106	0.76345	-0.520755	5.44669
	63.9119	0.763237	-0.523952	5.44669
	63.9111	0.763448	-0.521943	5.44669
	63.9103	0.763612	-0.527835	5.44669
	63.9325	0.763606	-0.548005	5.44669
	63.9903	0.763545	-0.557049	5.44669
	64.0142	0.763522	-0.538353	5.44669
	63.9826	0.763533	-0.517011	5.44669
	64.0021	0.714356	-0.513086	5.44669
	64.0949	0.587583	-0.51877	5.44669
	64.1608	0.485956	-0.522505	5.44669
	64.1607	0.477996	-0.522042	5.44669
	64.1382	0.55832	-0.52052	5.44669
	64.1289	0.651512	-0.527917	5.44669
	64.133	0.572598	-0.556416	5.44669
	64.1381	0.39388	-0.585402	5.44669
	64.1387	0.378438	-0.574788	5.44669
	64.1372	0.489653	-0.534428	5.44669
	64.1363	0.550303	-0.509368	5.44669
	64.1365	0.488344	-0.511329	5.44669
	64.1369	0.334877	-0.520758	5.44669
	64.137	0.226648	-0.523963	5.44669
	64.1592	0.225416	-0.521947	5.44669
	64.2166	0.261714	-0.519962	5.44669
	64.2403	0.277094	-0.519847	5.44669
	64.2088	0.270592	-0.520504	5.44669
	64.2284	0.262396	-0.52082	5.44669
	64.3212	0.261273	-0.520719	5.44669
	64.3871	0.263716	-0.528435	5.44669
	64.387	0.265138	-0.548691	5.44669
	64.3645	0.264865	-0.557123	5.44669
	64.3552	0.264246	-0.53814	5.44669
	64.3593	0.264083	-0.516895	5.44669
	64.3643	0.264235	-0.513113	5.44669
	64.365	0.264357	-0.526693	5.44669
	64.3635	0.264353	-0.550673	5.44669
	64.3626	0.264309	-0.558574	5.44669
	64.3628	0.264291	-0.545914	5.44669
	64.3632	0.2643	-0.544495	5.44669
	64.3633	0.26431	-0.54946	5.44669
	64.3632	0.264311	-0.53647	5.44669
	64.3631	0.264308	-0.518927	5.44669
	64.3631	0.264306	-0.514559	5.44669
	64.3631	0.264306	-0.518706	5.44669
	64.3631	0.264307	-0.521954	5.44669
	64.3854	0.264307	-0.521834	5.44669
	64.4652	0.264307	-0.520629	5.44669
	64.5687	0.215117	-0.520166	5.44669
	64.6184	0.088342	-0.520401	5.44669
	64.6079	0.03591	-0.520664	5.44669
	64.5867	0.154727	-0.52069	5.44669
	64.5817	0.287482	-0.520608	5.44669
	64.5871	0.311046	-0.520564	5.44669
	64.5912	0.275343	-0.520575	5.44669
	64.591	0.203078	-0.520595	5.44669
	64.5894	0.079369	-0.5206	5.44669
	64.5889	0.036429	-0.520594	5.44669
	64.5892	0.108944	-0.520591	5.44669
	64.5895	0.112759	-0.528462	5.44669
	64.5895	0.081958	-0.548748	5.44669
	64.5894	0.165032	-0.557138	5.44669
	64.5894	0.275382	-0.538126	5.44669
	64.5894	0.302307	-0.516884	5.44669
	64.6117	0.275982	-0.513114	5.44669
	64.6915	0.255642	-0.518827	5.44669
	64.7727	0.25652	-0.522519	5.44669
	64.7649	0.214934	-0.522028	5.44669
	64.7306	0.091033	-0.520509	5.44669
	64.7633	0.037102	-0.520047	5.44669
	64.8185	0.15427	-0.520394	5.44669
	64.8346	0.286867	-0.520703	5.44669
	64.8225	0.26176	-0.52858	5.44669
	64.8118	0.099556	-0.548757	5.44669
	64.8116	0.023979	-0.5571	5.44669
	64.8154	0.096546	-0.538107	5.44669
	64.817	0.11199	-0.516889	5.44669
	64.8164	0.086042	-0.513123	5.44669
	64.8378	0.117826	-0.518828	5.44669
	64.9174	0.098796	-0.522516	5.44669
	64.9989	0.072945	-0.522026	5.44669
	64.969	0.166219	-0.520509	5.44669
	64.8549	0.279083	-0.520048	5.44669
	64.8063	0.303436	-0.520394	5.44669
	64.8915	0.275139	-0.520703	5.44669
	65.0217	0.205698	-0.520709	5.44669
	65.0805	0.080538	-0.520602	5.44669
	65.0643	0.035988	-0.520555	5.44669
	65.0375	0.108343	-0.520573	5.44669
	65.0322	0.112664	-0.520598	5.44669
	65.0395	0.032941	-0.520601	5.44669
	65.0444	-0.060017	-0.520594	5.44669
	65.0439	-0.128998	-0.52059	5.44669
	65.0419	-0.084905	-0.520591	5.44669
	65.0413	0.013599	-0.520592	5.44669
	65.0417	0.047978	-0.520593	5.44669
	65.0421	0.028758	-0.520592	5.44669
	65.0421	0.008708	-0.520592	5.44669
	65.042	0.007177	-0.520592	5.44669
	65.0419	0.013667	-0.520592	5.44669
	65.042	0.016931	-0.520592	5.44669
	65.042	0.065182	-0.520592	5.44669
	65.042	0.141213	-0.520592	5.44669
	65.042	0.066553	-0.520592	5.44669
	65.042	-0.104277	-0.520592	5.44669
	65.042	-0.117926	-0.520592	5.44669
	65.042	-0.057954	-0.520592	5.44669
	65.042	-0.125576	-0.520592	5.44669
	65.042	-0.239865	-0.520592	5.44669
	65.042	-0.224748	-0.520592	5.44669
	65.042	-0.073243	-0.520592	5.44669
	65.042	0.001402	-0.520592	5.44669
	65.042	-0.116943	-0.520592	5.44669
	65.042	-0.208211	-0.520592	5.44669
	65.042	-0.108395	-0.528463	5.44669
	65.042	0.030246	-0.548748	5.44669
	65.042	0.112226	-0.557137	5.44669
	65.042	0.205072	-0.538126	5.44669
	65.042	0.231892	-0.516884	5.44669
	65.042	0.065258	-0.513114	5.44669
	65.042	-0.135397	-0.518827	5.44669
	65.042	-0.130238	-0.522519	5.44669
	65.042	-0.052008	-0.522028	5.44669
	65.042	-0.118703	-0.520509	5.44669
	65.042	-0.239098	-0.520047	5.44669
	65.042	-0.22687	-0.520394	5.44669
	65.042	-0.025214	-0.520703	5.44669
	65.042	0.177635	-0.520709	5.44669
	65.042	0.11198	-0.520602	5.44669
	65.042	-0.147697	-0.520555	5.44268
	65.042	-0.30767	-0.520573	5.43234
	65.042	-0.294181	-0.520598	5.42806
	65.042	-0.23354	-0.520601	5.43775
	65.042	-0.21323	-0.520594	5.44858
	65.042	-0.226325	-0.52059	5.4505
	65.042	-0.239036	-0.520591	5.44759
	65.042	-0.239707	-0.520592	5.44571
	65.042	-0.23547	-0.520593	5.44595
	65.042	-0.233457	-0.520592	5.44673
	65.042	-0.18493	-0.520592	5.44696
	65.042	-0.009957	-0.520592	5.44679
	65.042	0.21826	-0.520592	5.44663
	65.042	0.328117	-0.520592	5.44663
	65.042	0.305123	-0.520592	5.44668
	65.042	0.258361	-0.520592	5.44671
	65.042	0.198061	-0.520592	5.4467
	65.042	0.034112	-0.520592	5.44668
	65.042	-0.185296	-0.520592	5.44668
	65.042	-0.295381	-0.520592	5.44669
	65.042	-0.226422	-0.520592	5.44669
	65.042	-0.054155	-0.520592	5.44669
	65.042	0.01	-0.520592	5.44669
	65.042	-0.120124	-0.520592	5.44669
	65.042	-0.26179	-0.520592	5.44669
	65.042	-0.285068	-0.520592	5.44669
	65.042	-0.196888	-0.520592	5.44669
	65.042	0.003427	-0.520592	5.44669
	65.042	0.178934	-0.520592	5.44669
	65.042	0.102337	-0.520592	5.44669
	65.042	-0.152198	-0.520592	5.44669
	65.042	-0.256938	-0.520592	5.44669
	65.042	-0.11597	-0.520592	5.44669
	65.042	0.044441	-0.520592	5.44669
	65.042	0.071682	-0.520592	5.44669
	65.042	-0.021507	-0.520592	5.44669
	65.042	-0.126949	-0.520592	5.44669
	65.042	-0.097785	-0.520592	5.44669
	65.042	0.007468	-0.520592	5.44669
	65.042	0.049987	-0.520592	5.44669
	65.042	0.031778	-0.520592	5.44669
	65.042	0.009259	-0.520592	5.44669
	65.042	-0.042856	-0.520592	5.44669
	65.042	-0.162847	-0.520592	5.44669
	65.042	-0.211396	-0.520592	5.44669
	65.042	-0.044174	-0.520592	5.44669
	65.042	0.213647	-0.520592	5.44669
	65.042	0.289206	-0.520592	5.44669
	65.042	0.13511	-0.520592	5.44669
	65.042	-0.020386	-0.520592	5.44669
	65.042	-0.090085	-0.520592	5.44669
	65.042	-0.171788	-0.520592	5.44669
	65.042	-0.198306	-0.520592	5.44669
	65.042	-0.035505	-0.520592	5.44669
	65.042	0.212626	-0.520592	5.44669
	65.042	0.334888	-0.520592	5.44669
	65.042	0.309969	-0.520592	5.44669
	65.042	0.257985	-0.520592	5.44669
	65.042	0.196182	-0.520592	5.44669
	65.042	0.033458	-0.520592	5.44669
	65.042	-0.135711	-0.520592	5.44669
	65.042	-0.119017	-0.520592	5.44669
	65.042	-0.047188	-0.520592	5.44669
	65.042	-0.120671	-0.520592	5.44669
	65.042	-0.241636	-0.520592	5.44669
	65.042	-0.227233	-0.520592	5.44669
	65.042	-0.024464	-0.520592	5.44669
	65.042	0.178078	-0.520592	5.44669
	65.042	0.111899	-0.520592	5.44669
	65.042	-0.147888	-0.520592	5.44669
	65.042	-0.258531	-0.520592	5.44669
	65.042	-0.068979	-0.520592	5.44669
	65.042	0.220052	-0.528463	5.44669
	65.042	0.349902	-0.548748	5.44669
	65.042	0.31362	-0.557137	5.44669
	65.042	0.254178	-0.538126	5.44669
	65.042	0.24248	-0.516884	5.44669
	65.042	0.209566	-0.513114	5.44669
	65.042	0.044583	-0.518827	5.44669
	65.042	-0.184998	-0.522519	5.44669
	65.042	-0.249787	-0.522028	5.44669
	65.042	-0.101259	-0.520509	5.44669
	65.042	-0.00112	-0.520047	5.44669
	65.042	-0.107991	-0.528264	5.44669
	65.042	-0.252748	-0.548858	5.44669
	65.042	-0.236402	-0.557254	5.44669
	65.042	-0.073546	-0.538135	5.44669
	65.042	0.054607	-0.516847	5.44669
	65.042	0.060812	-0.513095	5.44669
	65.042	0.019509	-0.518832	5.44669
	65.042	0.000265	-0.522528	5.44669
	65.042	0.006926	-0.52203	5.44669
	65.042	0.016564	-0.520507	5.44669
	65.042	0.018233	-0.520045	5.44669
	65.042	0.064698	-0.520394	5.44669
	65.042	0.140547	-0.520703	5.44669
	65.042	0.066446	-0.520709	5.44669
	65.042	-0.104085	-0.520602	5.44669
	65.042	-0.068617	-0.520555	5.44669
	65.042	0.117993	-0.520573	5.44669
	65.042	0.102771	-0.520598	5.44669
	65.042	-0.130299	-0.520601	5.44669
	65.042	-0.297101	-0.520594	5.44669
	65.042	-0.295937	-0.52059	5.44669
	65.042	-0.238031	-0.520591	5.44669
	65.042	-0.214487	-0.520592	5.44669
	65.042	-0.225255	-0.520593	5.44669
	65.042	-0.188951	-0.520592	5.44669
	65.042	-0.014557	-0.520592	5.44669
	65.042	0.217763	-0.520592	5.44669
	65.042	0.329544	-0.520592	5.44669
	65.042	0.256707	-0.520592	5.44669
	65.042	0.033022	-0.520592	5.44669
	65.042	-0.206653	-0.520592	5.44669
	65.042	-0.254757	-0.520592	5.44669
	65.042	-0.046455	-0.520592	5.44669
	65.042	0.228153	-0.528463	5.44669
	65.042	0.296101	-0.548748	5.44669
	65.042	0.083653	-0.557137	5.44669
	65.042	-0.199752	-0.538126	5.44669
	65.042	-0.269911	-0.516884	5.44669
	65.042	-0.055263	-0.513114	5.44669
	65.042	0.180659	-0.518827	5.44669
	65.042	0.173167	-0.522519	5.44669
	65.042	0.032227	-0.522028	5.44669
	65.042	-0.081878	-0.520509	5.44669
	65.042	-0.187099	-0.520047	5.44669
	65.042	-0.256835	-0.520394	5.44669
	65.042	-0.209941	-0.520703	5.44669
	65.042	-0.011811	-0.520709	5.44669
	65.042	0.226423	-0.520602	5.44669
	65.042	0.283013	-0.520555	5.44669
	65.042	0.127968	-0.520573	5.44669
	65.042	0.028013	-0.520598	5.44669
	65.042	0.088087	-0.520601	5.44669
	65.042	0.107005	-0.520594	5.44669
	65.042	0.08696	-0.52059	5.44669
	65.042	0.169172	-0.520591	5.44669
	65.042	0.275338	-0.520592	5.44669
	65.042	0.251627	-0.520593	5.44669
	65.042	0.050218	-0.520592	5.44669
	65.042	-0.148446	-0.520592	5.44669
	65.042	-0.081126	-0.520592	5.44669
	65.042	0.17776	-0.520592	5.44669
	65.042	0.287621	-0.520592	5.44669
	65.042	0.147251	-0.520592	5.44669
	65.042	0.034461	-0.520592	5.44669
	65.042	0.133126	-0.520592	5.44669
	65.042	0.22975	-0.520592	5.44669
	65.042	0.089989	-0.520592	5.44669
	65.042	-0.124267	-0.520592	5.44669
	65.042	-0.134366	-0.520592	5.44669
	65.042	-0.057692	-0.520592	5.44669
	65.042	-0.070426	-0.520592	5.44669
	65.042	-0.012305	-0.520592	5.44669
	65.042	0.178504	-0.520592	5.44669
	65.042	0.312605	-0.520592	5.44669
	65.042	0.312805	-0.520592	5.44669
	65.042	0.21791	-0.520592	5.44669
	65.042	0.072217	-0.520592	5.44669
	65.042	0.028154	-0.520592	5.44669
	65.042	0.157209	-0.520592	5.44669
	65.042	0.242087	-0.520592	5.44669
	65.042	0.086598	-0.520592	5.44669
	65.042	-0.179263	-0.520592	5.44669
	65.042	-0.262367	-0.520592	5.44669
	65.042	-0.059384	-0.520592	5.44669
	65.042	0.176251	-0.520592	5.44669
	65.042	0.172785	-0.520592	5.44669
	65.042	0.033634	-0.520592	5.44669
	65.042	-0.031963	-0.520592	5.44669
	65.042	0.03786	-0.520592	5.44669
	65.042	0.147189	-0.520592	5.44669
