# Supplementary material for: Design of a cosmetic glove stiffness compensation mechanism for toddler-sized hand prostheses
Source: PLoS One. 2017 Aug 11;12(8):e0183233. doi: 10.1371/journal.pone.0183233 (PMC5553851; doi:10.1371/journal.pone.0183233)
Supplement: S1 Dataset — (ZIP) [file pone.0183233.s001.zip › 01 Glove measurements/SCTglove2_10.xlsx]

## Sheet: test_glove10_10
LabVIEW Measurement
Writer_Version	2
Reader_Version	2
Separator	Tab
Decimal_Separator	.
Multi_Headings	No
X_Columns	No
Time_Pref	Absolute
Operator	localadmin
Date	2013-08-27
Time	00:10:13.462000
***End_of_Header***
Channels	4
Samples	10	10	10	10
Date	2013-08-27	2013-08-27	2013-08-27	2013-08-27
Time	00:11:04.962000	00:11:04.962000	00:11:04.962000	00:11:04.962000
Y_Unit_Label	mm	N	N	Pa
X_Dimension	Time	Time	Time	Time
X0	0	0	0	0
Delta_X	0.01	0.01	0.01	0.01
***End_of_Header***
X_Value	Voltage LVDT (Filtered)	Voltage Load Cell (Filtered)	Voltage Pinch Load Cell (Filtered)	Voltage Pressure (Filtered)	Comment
	65.042	0.037301	-0.381509	5.44669
	65.042	0.095483	-0.39561	5.44669
	65.042	0.146353	-0.380291	5.44669
	65.042	0.057886	-0.358558	5.44669
	65.042	-0.109742	-0.353269	5.44669
	65.042	-0.067945	-0.35852	5.44669
	65.042	0.120285	-0.362559	5.44669
	65.042	0.152683	-0.362377	5.44669
	65.042	0.045154	-0.360865	5.44669
	65.042	-0.069175	-0.360296	5.44669
	65.042	-0.186372	-0.360595	5.44669
	65.042	-0.211855	-0.360922	5.44669
	65.042	-0.035997	-0.360953	5.44669
	65.042	0.168046	-0.36085	5.44669
	65.042	0.111838	-0.360795	5.44669
	65.042	-0.095151	-0.360809	5.44669
	65.042	-0.081057	-0.360835	5.44669
	65.042	0.109599	-0.36084	5.44669
	65.042	0.152866	-0.360834	5.4507
	65.042	0.049029	-0.360829	5.46104
	65.042	-0.067617	-0.360829	5.46531
	65.042	-0.137907	-0.360831	5.45562
	65.042	-0.085937	-0.360832	5.4448
	65.042	0.016333	-0.360831	5.44287
	65.042	0.09868	-0.360831	5.44579
	65.042	0.155195	-0.360831	5.44767
	65.042	0.109651	-0.360831	5.44742
	65.042	0.06416	-0.360831	5.44664
	65.042	0.158673	-0.360831	5.44641
	65.042	0.279044	-0.360831	5.44658
	65.042	0.306101	-0.360831	5.44674
	65.042	0.227079	-0.360831	5.44675
	65.042	0.029258	-0.368702	5.44669
	65.042	-0.148459	-0.388987	5.44667
	65.042	-0.073675	-0.397376	5.44668
	65.042	0.180887	-0.378364	5.44669
	65.042	0.335472	-0.357123	5.44669
	65.042	0.321545	-0.353353	5.44669
	65.042	0.213444	-0.359065	5.44669
	65.042	0.01805	-0.362757	5.44669
	65.042	-0.148308	-0.362267	5.44669
	65.042	-0.118818	-0.360748	5.44669
	65.042	-0.042627	-0.360286	5.44669
	65.042	-0.069642	-0.360632	5.44669
	65.042	-0.066521	-0.360942	5.44669
	65.042	0.000154	-0.360948	5.44669
	65.042	0.035805	-0.360841	5.44669
	65.042	-0.020754	-0.360794	5.44669
	65.042	-0.113875	-0.360812	5.44669
	65.042	-0.092576	-0.360836	5.44669
	65.042	0.005003	-0.36084	5.44669
	65.042	0.047103	-0.360833	5.44669
	65.042	-0.017744	-0.360829	5.44669
	65.042	-0.16582	-0.360829	5.44669
	65.042	-0.221575	-0.360831	5.44669
	65.042	-0.096571	-0.360832	5.44669
	65.042	-0.009234	-0.360831	5.44669
	65.042	-0.113064	-0.360831	5.44669
	65.042	-0.251989	-0.360831	5.44669
	65.042	-0.283472	-0.360831	5.44669
	65.042	-0.199703	-0.360831	5.44669
	65.042	0.001681	-0.360831	5.44669
	65.042	0.179203	-0.360831	5.44669
	65.042	0.10307	-0.360831	5.44669
	65.042	-0.151987	-0.368702	5.44669
	65.042	-0.3063	-0.388987	5.44669
	65.042	-0.292083	-0.397376	5.44669
	65.042	-0.233147	-0.378364	5.44669
	65.042	-0.164621	-0.357123	5.44669
	65.042	-0.001552	-0.353353	5.44669
	65.042	0.165373	-0.359065	5.44669
	65.042	0.147616	-0.362757	5.44669
	65.042	0.076139	-0.362267	5.44669
	65.042	0.100958	-0.360748	5.44669
	65.042	0.095242	-0.360286	5.44669
	65.042	0.02826	-0.360632	5.44669
	65.042	-0.006597	-0.360942	5.44669
	65.042	0.001213	-0.360948	5.44669
	65.042	-0.032538	-0.360841	5.44669
	65.042	-0.155657	-0.360794	5.44669
	65.042	-0.261242	-0.360812	5.44669
	65.042	-0.272159	-0.360836	5.44669
	65.042	-0.191668	-0.36084	5.44669
	65.042	0.001026	-0.360833	5.44669
	65.042	0.176073	-0.360829	5.44669
	65.042	0.101992	-0.360829	5.44669
	65.042	-0.102136	-0.360831	5.44669
	65.042	-0.080485	-0.360832	5.44669
	65.042	0.161512	-0.360831	5.44669
	65.042	0.329769	-0.360831	5.44669
	65.042	0.326041	-0.360831	5.44669
	65.042	0.266545	-0.360831	5.44669
	65.042	0.194055	-0.360831	5.44669
	65.042	0.078716	-0.360831	5.44669
	65.042	0.039363	-0.360831	5.44669
	65.042	0.110405	-0.360831	5.44669
	65.042	0.112328	-0.360831	5.44669
	65.042	0.032068	-0.360831	5.44669
	65.042	-0.060264	-0.368702	5.44669
	65.042	-0.177981	-0.396857	5.44669
	65.042	-0.211506	-0.425531	5.44669
	65.042	-0.088024	-0.414909	5.44669
	65.042	0.039958	-0.374656	5.44669
	65.042	0.059865	-0.349644	5.44669
	65.042	-0.024865	-0.351587	5.44669
	65.042	-0.124155	-0.360992	5.44669
	65.042	-0.095421	-0.364193	5.44669
	65.042	-0.041725	-0.362184	5.44669
	65.042	-0.07763	-0.360203	5.44669
	65.042	-0.070195	-0.360087	5.44268
	65.042	-0.047737	-0.360743	5.43234
	65.042	-0.138311	-0.361058	5.42806
	65.042	-0.248838	-0.360958	5.43775
	65.042	-0.223981	-0.360803	5.44858
	65.042	-0.020542	-0.360774	5.4505
	65.042	0.227755	-0.368688	5.44759
	65.042	0.286674	-0.389001	5.44571
	65.042	0.079838	-0.397387	5.44595
	65.042	-0.198	-0.378364	5.44673
	65.042	-0.317012	-0.36499	5.44696
	65.042	-0.280166	-0.381507	5.44679
	65.042	-0.224341	-0.395611	5.44663
	65.042	-0.165167	-0.388162	5.44663
	65.042	-0.004911	-0.386714	5.44668
	65.042	0.16416	-0.397685	5.44671
	65.042	0.148302	-0.404209	5.4467
	65.042	0.076858	-0.403266	5.44668
	65.042	0.150205	-0.400588	5.44668
	65.042	0.270976	-0.391936	5.44669
	65.042	0.30573	-0.372277	5.44669
	65.042	0.278982	-0.356557	5.44669
	65.042	0.255682	-0.355287	5.44669
	65.042	0.20628	-0.360078	5.44669
	65.042	0.038515	-0.362494	5.44669
	65.042	-0.186372	-0.369667	5.44669
	65.042	-0.248206	-0.3888	5.44669
	65.042	-0.050918	-0.396955	5.44669
	65.0197	0.223955	-0.378254	5.44669
	64.9622	0.345119	-0.357227	5.44669
	64.9162	0.310229	-0.353435	5.44669
	64.8903	0.205267	-0.359063	5.44669
	64.8692	0.067837	-0.362727	5.44669
	64.8877	-0.018377	-0.362255	5.44669
	64.9058	-0.016086	-0.360754	5.44669
	64.8626	0.063054	-0.360293	5.44669
	64.8089	0.201297	-0.360633	5.44669
	64.797	0.247846	-0.36881	5.44669
	64.8104	0.122481	-0.389102	5.44669
	64.8202	0.038264	-0.397386	5.44669
	64.8194	0.14353	-0.378327	5.44669
	64.8157	0.281947	-0.357104	5.44669
	64.8144	0.263516	-0.353358	5.44669
	64.8151	0.05285	-0.359074	5.44669
	64.7936	-0.20076	-0.362759	5.44669
	64.7139	-0.259335	-0.362264	5.44669
	64.6325	-0.099657	-0.360746	5.44669
	64.6401	0.052135	-0.360286	5.44669
	64.6744	0.118297	-0.360633	5.44669
	64.6418	0.199836	-0.360942	5.44669
	64.5867	0.276732	-0.360948	5.44669
	64.5705	0.241262	-0.360841	5.44669
	64.6049	0.094564	-0.360794	5.44669
	64.6731	0.029173	-0.360812	5.44669
	64.697	0.149686	-0.360836	5.44669
	64.6394	0.287764	-0.36084	5.44669
	64.5776	0.312955	-0.360833	5.44669
	64.5676	0.276042	-0.360829	5.44669
	64.5846	0.251883	-0.360829	5.44669
	64.5952	0.254924	-0.360831	5.44669
	64.5935	0.264792	-0.360832	5.44669
	64.5891	0.267845	-0.360831	5.44669
	64.5878	0.265617	-0.360831	5.44669
	64.5888	0.263598	-0.360831	5.44669
	64.5674	0.263545	-0.360831	5.44669
	64.51	0.26424	-0.360831	5.44669
	64.4636	0.26455	-0.360831	5.44669
	64.4599	0.264433	-0.360831	5.44669
	64.474	0.264273	-0.360831	5.44669
	64.4589	0.264248	-0.360831	5.44669
	64.3994	0.264295	-0.360831	5.44669
	64.3499	0.264323	-0.360831	5.44669
	64.3456	0.264318	-0.360831	5.44669
	64.3606	0.264306	-0.360831	5.44669
	64.3683	0.264303	-0.360831	5.44669
	64.3662	0.264306	-0.360831	5.44669
	64.3626	0.264308	-0.368702	5.44669
	64.3618	0.264308	-0.388987	5.44669
	64.3628	0.264307	-0.397376	5.44669
	64.3634	0.264307	-0.378364	5.44669
	64.3634	0.264307	-0.357123	5.44669
	64.3408	0.264307	-0.353353	5.44669
	64.2833	0.264307	-0.359065	5.44669
	64.2373	0.264307	-0.362757	5.44669
	64.2337	0.264307	-0.362267	5.44669
	64.2701	0.264307	-0.360748	5.44669
	64.3346	0.264307	-0.360286	5.44669
	64.3786	0.264307	-0.360632	5.44669
	64.3788	0.264307	-0.360942	5.44669
	64.3418	0.264307	-0.360948	5.44669
	64.2558	0.215117	-0.360841	5.44669
	64.155	0.088342	-0.360794	5.44669
	64.1087	0.0851	-0.360812	5.44669
	64.1196	0.330693	-0.368707	5.44669
	64.1621	0.515879	-0.388996	5.44669
	64.224	0.420626	-0.397378	5.44669
	64.2424	0.252168	-0.378362	5.44669
	64.1847	0.20553	-0.357121	5.44669
	64.1249	0.293489	-0.353353	5.44669
	64.1157	0.502022	-0.359066	5.44669
	64.1324	0.73024	-0.362758	5.44669
	64.1425	0.778973	-0.362267	5.44669
	64.1408	0.624203	-0.360748	5.44669
	64.1365	0.527156	-0.360286	5.44669
	64.1353	0.637541	-0.360632	5.44669
	64.1363	0.78267	-0.360942	5.44669
	64.1372	0.814422	-0.360948	5.44669
	64.1149	0.777751	-0.360841	5.44669
	64.0571	0.751361	-0.360794	5.44669
	64.0332	0.753383	-0.360812	5.44669
	64.0871	0.763616	-0.360836	5.44669
	64.1473	0.767185	-0.36084	5.44669
	64.158	0.765043	-0.360833	5.44669
	64.1195	0.812067	-0.360829	5.44669
	64.0516	0.938697	-0.360829	5.44669
	64.0292	1.04103	-0.360831	5.44669
	64.0874	1.09852	-0.360832	5.44669
	64.1266	1.19406	-0.360831	5.44669
	64.0565	1.27991	-0.360831	5.44669
	63.9359	1.2924	-0.360831	5.44669
	63.8758	1.26879	-0.360831	5.44669
	63.888	1.25472	-0.360831	5.44669
	63.9136	1.25726	-0.360831	5.44669
	63.9199	1.26333	-0.360831	5.44669
	63.9134	1.26497	-0.360831	5.44669
	63.9084	1.2635	-0.360831	5.44669
	63.9086	1.2623	-0.360831	5.44669
	63.9105	1.26232	-0.360831	5.44669
	63.9112	1.26276	-0.360831	5.44669
	63.9108	1.26293	-0.360831	5.44669
	63.8881	1.31204	-0.360831	5.44669
	63.8083	1.48791	-0.360831	5.44669
	63.7049	1.7163	-0.360831	5.44669
	63.6776	1.82591	-0.360831	5.44669
	63.7456	1.80275	-0.360831	5.44669
	63.7905	1.75601	-0.368702	5.44669
	63.7416	1.74496	-0.388987	5.44669
	63.676	1.80619	-0.397376	5.44669
	63.6613	1.99113	-0.378364	5.44669
	63.6777	2.21901	-0.357123	5.44669
	63.6897	2.32518	-0.353353	5.44669
	63.6889	2.34996	-0.366936	5.44669
	63.6619	2.47987	-0.390913	5.44669
	63.6028	2.69796	-0.398812	5.44669
	63.58	2.81964	-0.378281	5.44669
	63.6126	2.80521	-0.356578	5.44669
	63.5931	2.80702	-0.353154	5.44669
	63.4999	2.96858	-0.359176	5.44669
	63.4339	3.20783	-0.362874	5.44669
	63.434	3.32708	-0.362276	5.44669
	63.4566	3.35329	-0.36071	5.44669
	63.4659	3.47916	-0.360267	5.44669
	63.4618	3.69505	-0.360638	5.44669
	63.4567	3.86644	-0.360951	5.44669
	63.4561	4.02896	-0.36095	5.44669
	63.4576	4.16103	-0.360838	5.44669
	63.4585	4.12917	-0.360792	5.44669
	63.4583	4.06422	-0.360812	5.44669
	63.4579	4.19518	-0.360837	5.44669
	63.4578	4.49313	-0.36084	5.44669
	63.4579	4.7538	-0.360833	5.44669
	63.458	4.83516	-0.360828	5.44669
	63.458	4.83814	-0.360829	5.44669
	63.458	4.96779	-0.360831	5.44669
	63.4579	5.19353	-0.360832	5.44669
	63.4579	5.3185	-0.360831	5.44669
	63.458	5.35192	-0.360831	5.44669
	63.4357	5.47878	-0.360831	5.44669
	63.3559	5.69251	-0.360831	5.44268
	63.2524	5.86265	-0.360831	5.43234
	63.2027	6.02542	-0.360831	5.42806
	63.2132	6.20722	-0.360831	5.43775
	63.2344	6.35146	-0.360831	5.44858
	63.2394	6.56397	-0.360831	5.4505
	63.2339	6.93118	-0.360831	5.44759
	63.2299	7.25839	-0.360831	5.44571
	63.2301	7.40273	-0.360831	5.44595
	63.2316	7.51628	-0.360831	5.44673
	63.2322	7.68694	-0.360831	5.44696
	63.2319	7.84406	-0.360831	5.44679
	63.2316	8.01674	-0.360831	5.44663
	63.2315	8.25652	-0.360831	5.44663
	63.2316	8.5277	-0.360831	5.44668
	63.2317	8.78958	-0.360831	5.44671
	63.2317	9.03663	-0.360831	5.4467
	63.2317	9.28081	-0.368702	5.44668
	63.2317	9.52906	-0.388987	5.44668
	63.2094	9.73085	-0.397376	5.44669
	63.1296	9.85474	-0.378364	5.44669
	63.0261	10.0027	-0.357123	5.44669
	62.9764	10.244	-0.353353	5.44669
	62.9869	10.5246	-0.359065	5.44669
	63.0081	10.7407	-0.362757	5.44669
	63.0131	10.859	-0.362267	5.44669
	63.0076	10.9996	-0.360748	5.44669
	63.0036	11.1905	-0.360286	5.44669
	63.0038	11.2973	-0.360632	5.44669
	63.0054	11.2863	-0.360942	5.44669
	63.0059	11.2457	-0.360948	5.44669
	63.0056	11.2821	-0.360841	5.44669
	63.0053	11.4672	-0.360794	5.44669
	63.0052	11.7039	-0.360812	5.44669
	63.0054	11.8138	-0.360836	5.44669
	62.9831	11.7878	-0.36084	5.44669
	62.9256	11.7397	-0.360833	5.44669
	62.8795	11.7783	-0.360829	5.44669
	62.8759	11.967	-0.360829	5.44669
	62.9123	12.2045	-0.368702	5.44669
	62.9546	12.3626	-0.388987	5.44669
	62.9411	12.5118	-0.397376	5.44669
	62.8953	12.7414	-0.378364	5.44669
	62.8769	13.0167	-0.357123	5.44669
	62.8848	13.2347	-0.353353	5.44669
	62.8723	13.3066	-0.359065	5.44669
	62.8161	13.2716	-0.362757	5.44669
	62.7671	13.2826	-0.370137	5.44669
	62.7618	13.4552	-0.388903	5.44669
	62.7762	13.6959	-0.396831	5.44669
	62.7841	13.8118	-0.378166	5.44669
	62.7822	13.8361	-0.357233	5.44669
	62.7786	13.9624	-0.35347	5.44669
	62.7778	14.1791	-0.366946	5.44669
	62.7787	14.3507	-0.390875	5.44669
	62.7794	14.513	-0.398792	5.44669
	62.7793	14.6941	-0.378287	5.44669
	62.7568	14.789	-0.356587	5.44669
	62.6992	14.8258	-0.353156	5.44669
	62.6755	14.9647	-0.359173	5.44669
	62.7071	15.1823	-0.362873	5.44669
	62.6875	15.3498	-0.362277	5.44669
	62.617	15.5101	-0.360711	5.44669
	62.6086	15.6918	-0.360267	5.44669
	62.6324	15.7877	-0.360637	5.44669
	62.6011	15.8246	-0.36095	5.44669
	62.5502	15.9633	-0.36095	5.44669
	62.5354	16.1807	-0.360838	5.44669
	62.5466	16.3482	-0.360792	5.44669
	62.5564	16.5085	-0.360812	5.44669
	62.5565	16.6903	-0.368708	5.44669
	62.5531	16.7861	-0.388996	5.44669
	62.5516	16.8231	-0.397378	5.44669
	62.5522	16.9617	-0.378362	5.44669
	62.553	17.1792	-0.357121	5.44669
	62.5531	17.3467	-0.353353	5.44669
	62.5528	17.507	-0.359066	5.44669
	62.5527	17.6887	-0.362758	5.44669
	62.5527	17.7846	-0.362267	5.44669
	62.5305	17.7723	-0.360748	5.44669
	62.473	17.735	-0.360286	5.44669
	62.4493	17.7733	-0.360632	5.44669
	62.4808	18.0072	-0.360942	5.44669
	62.4835	18.4191	-0.360948	5.44669
	62.4704	18.7571	-0.360841	5.44669
	62.5081	18.8409	-0.360794	5.44669
	62.5355	18.819	-0.360812	5.44669
	62.4678	18.9377	-0.360836	5.44669
	62.3524	19.1677	-0.36084	5.44669
	62.2936	19.2983	-0.360833	5.44669
	62.3045	19.3326	-0.360829	5.44669
	62.3291	19.4578	-0.360829	5.44669
	62.3354	19.6706	-0.360831	5.44669
	62.3293	19.8409	-0.360832	5.44669
	62.3245	20.0041	-0.360831	5.44669
	62.3247	20.186	-0.360831	5.44669
	62.3264	20.3301	-0.360831	5.44669
	62.3271	20.4934	-0.360831	5.44669
	62.3268	20.6846	-0.360831	5.44669
	62.3264	20.7834	-0.360831	5.44669
	62.3264	20.8182	-0.360831	5.44669
	62.3265	20.9549	-0.360831	5.44669
	62.3265	21.2215	-0.360831	5.44669
	62.3265	21.5164	-0.360831	5.44669
	62.3042	21.7295	-0.360831	5.44669
	62.2467	21.7923	-0.368702	5.44669
	62.2007	21.8045	-0.388987	5.44669
	62.1748	21.9446	-0.397376	5.44669
	62.1314	22.2206	-0.378364	5.44669
	62.0924	22.5183	-0.357123	5.44669
	62.0867	22.7784	-0.361223	5.44669
	62.0975	23.0152	-0.387221	5.44669
	62.1039	23.2066	-0.399302	5.44669
	62.1027	23.3302	-0.3798	5.44669
	62.1	23.4817	-0.35704	5.44669
	62.0992	23.6754	-0.352807	5.44669
	62.0999	23.8286	-0.358867	5.44669
	62.1004	23.9915	-0.362868	5.44669
	62.1004	24.1793	-0.362384	5.44669
	62.0779	24.3261	-0.360758	5.44669
	61.9981	24.4883	-0.360248	5.44669
	61.8946	24.7274	-0.360613	5.44669
	61.8673	25.002	-0.360947	5.44669
	61.9352	25.2164	-0.360957	5.44669
	61.9802	25.3361	-0.360843	5.44669
	61.9313	25.4779	-0.360791	5.44669
	61.8657	25.6688	-0.36081	5.44669
	61.8509	25.7752	-0.360836	5.44669
	61.8674	25.8132	-0.360841	5.44669
	61.8794	25.9978	-0.360833	5.44669
	61.8785	26.3895	-0.360828	5.44669
	61.8739	26.7858	-0.360829	5.44669
	61.85	27.0565	-0.360831	5.44669
	61.7935	27.2152	-0.360832	5.44669
	61.7707	27.3134	-0.360831	5.44669
	61.8246	27.4659	-0.360831	5.44669
	61.8622	27.669	-0.360831	5.44669
	61.7929	27.8259	-0.360831	5.44669
	61.6733	27.9869	-0.360831	5.44669
	61.6132	28.2218	-0.360831	5.44669
	61.6251	28.4952	-0.368702	5.44669
	61.6506	28.7597	-0.388987	5.44669
	61.6569	29.007	-0.397376	5.44669
	61.6505	29.2504	-0.378364	5.44669
	61.6455	29.4982	-0.357123	5.44669
	61.6457	29.7493	-0.353353	5.44669
	61.6476	30.0002	-0.359065	5.44669
	61.6483	30.2006	-0.362757	5.44669
	61.6479	30.323	-0.362267	5.44669
	61.6475	30.4708	-0.360748	5.44669
	61.6475	30.7126	-0.360286	5.44669
	61.6476	30.9934	-0.360632	5.44669
	61.6477	31.2586	-0.360942	5.44669
	61.6476	31.5037	-0.360948	5.44669
	61.6253	31.6966	-0.360841	5.44669
	61.5456	31.8179	-0.360794	5.44669
	61.442	31.968	-0.368683	5.44669
	61.3924	32.1618	-0.388992	5.44669
	61.4029	32.3157	-0.397385	5.44669
	61.4241	32.4787	-0.378366	5.44669
	61.4291	32.7156	-0.357121	5.44669
	61.4236	32.989	-0.353351	5.44669
	61.4195	33.2037	-0.359065	5.44669
	61.4198	33.324	-0.362758	5.44669
	61.4213	33.4658	-0.362267	5.44669
	61.4219	33.6566	-0.360748	5.44669
	61.4216	33.8121	-0.360286	5.44669
	61.4212	33.9769	-0.360632	5.44669
	61.4212	34.214	-0.360942	5.44669
	61.4213	34.4868	-0.360948	5.44669
	61.4214	34.7012	-0.360841	5.44669
	61.4214	34.8216	-0.368664	5.44669
	61.4213	35.0128	-0.388967	5.44669
	61.4213	35.3796	-0.397381	5.44669
	61.4213	35.7142	-0.378373	5.44669
	61.4213	35.8126	-0.357125	5.44669
	61.4213	35.7981	-0.35335	5.44669
	61.4213	35.9146	-0.359064	5.44669
	61.399	36.1903	-0.362757	5.44669
	61.3416	36.5454	-0.362267	5.44669
	61.2955	36.9358	-0.360748	5.44669
	61.2696	37.2237	-0.360286	5.44669
	61.2263	37.3436	-0.360632	5.44669
	61.1873	37.4609	-0.360942	5.44669
	61.1816	37.691	-0.360948	5.44669
	61.1923	38.0271	-0.360841	5.44669
	61.1987	38.4257	-0.360794	5.44669
	61.1975	38.773	-0.360812	5.44669
	61.1948	39.021	-0.360836	5.44669
	61.194	39.2369	-0.36084	5.44669
	61.1947	39.4732	-0.360833	5.44669
	61.173	39.6801	-0.360829	5.44669
	61.0932	39.7612	-0.360829	5.44669
	61.0118	39.7833	-0.360831	5.44669
	61.0195	39.9702	-0.360832	5.44669
	61.0761	40.3193	-0.360831	5.44669
	61.1009	40.5416	-0.360831	5.44669
	61.0695	40.5824	-0.360831	5.44669
	60.9995	40.6302	-0.360831	5.44669
	60.9514	40.7515	-0.360831	5.44669
	60.9515	40.9512	-0.360831	5.44669
	60.9678	41.1656	-0.360831	5.44669
	60.9745	41.3103	-0.360831	5.44669
	60.9715	41.4623	-0.360831	5.44669
	60.9679	41.6977	-0.360831	5.44669
	60.9674	41.9745	-0.360831	5.44669
	60.9685	42.2402	-0.360831	5.44669
	60.9691	42.4869	-0.360831	5.44669
	60.969	42.6804	-0.360831	5.44669
	60.9687	42.7522	-0.368702	5.44669
	60.9464	42.7751	-0.388987	5.44669
	60.889	42.9165	-0.397376	5.44669
	60.8652	43.1893	-0.378364	5.44669
	60.8968	43.4851	-0.357123	5.44669
	60.8772	43.7456	-0.353353	5.44669
	60.7843	43.9832	-0.359065	5.44669
	60.7408	44.1748	-0.362757	5.44669
	60.8206	44.2982	-0.362267	5.44669
	60.9244	44.4987	-0.368619	5.44669
	60.9036	44.8684	-0.388441	5.44669
	60.7854	45.2501	-0.397177	5.44669
	60.7095	45.5225	-0.378475	5.44669
	60.7144	45.6872	-0.35724	5.44669
	60.7426	45.738	-0.361233	5.44669
	60.7525	45.7132	-0.387183	5.44669
	60.7466	45.736	-0.399283	5.44669
	60.7406	45.9592	-0.379805	5.44669
	60.7402	46.3721	-0.357049	5.44669
	60.7422	46.7636	-0.352809	5.44669
	60.7431	47.0248	-0.358864	5.44669
	60.7428	47.1812	-0.362866	5.44669
	60.7424	47.2818	-0.362384	5.44669
	60.7423	47.4361	-0.360758	5.44669
	60.7424	47.6392	-0.360249	5.44669
	60.7425	47.7953	-0.360613	5.44669
	60.7425	47.9561	-0.360947	5.44669
	60.7425	48.142	-0.360957	5.44669
	60.7202	48.2887	-0.360843	5.44669
	60.6627	48.4516	-0.360791	5.44669
	60.6166	48.6909	-0.36081	5.44669
	60.5907	48.9654	-0.360836	5.44669
	60.5474	49.2288	-0.360841	5.44669
	60.5084	49.4754	-0.360833	5.44669
	60.5027	49.6696	-0.360828	5.44669
	60.5134	49.7909	-0.360829	5.44669
	60.5198	49.9405	-0.360831	5.44669
	60.5187	50.1834	-0.360832	5.44669
	60.5159	50.464	-0.360831	5.44669
	60.5152	50.6796	-0.360831	5.44669
	60.5158	50.7977	-0.360831	5.44669
	60.5164	50.9875	-0.360831	5.44669
	60.5164	51.3546	-0.360831	5.44669
	60.5162	51.6898	-0.360831	5.44669
	60.5161	51.7883	-0.360831	5.44669
	60.4938	51.7737	-0.360831	5.44669
	60.4141	51.8901	-0.360831	5.44669
	60.3329	52.1658	-0.360831	5.44669
	60.3407	52.4718	-0.368702	5.44669
	60.3749	52.7354	-0.388987	5.44669
	60.3646	52.9709	-0.405247	5.44669
	60.3669	53.2095	-0.40652	5.44669
	60.3745	53.4596	-0.393668	5.44669
	60.3328	53.6641	-0.370886	5.44669
	60.2833	53.7393	-0.355357	5.44669
	60.2727	53.7597	-0.355279	5.44669
	60.2852	53.8989	-0.368372	5.44669
	60.294	54.1224	-0.39083	5.44669
	60.2933	54.2923	-0.406137	5.44669
	60.2898	54.4514	-0.406238	5.44669
	60.2886	54.681	-0.393233	5.44669
	60.2894	54.9527	-0.370804	5.44669
	60.2901	55.2185	-0.355477	5.44669
	60.2902	55.4669	-0.355358	5.44669
	60.2899	55.6612	-0.360492	5.44669
	60.2675	55.7326	-0.362642	5.44669
	60.1878	55.7551	-0.361711	5.44669
	60.0843	55.8965	-0.360556	5.44669
	60.0346	56.1694	-0.360403	5.44669
	60.0451	56.4653	-0.360749	5.44669
	60.0663	56.7257	-0.360949	5.44669
	60.0713	56.9634	-0.360909	5.44669
	60.0659	57.1549	-0.360822	5.44669
	60.0618	57.2783	-0.360799	5.44669
	60.062	57.4297	-0.360821	5.44669
	60.0636	57.6726	-0.360838	5.44669
	60.0641	58.0018	-0.360838	5.44669
	60.0638	58.3931	-0.360831	5.44669
	60.0635	58.6905	-0.360829	5.44669
	60.0635	58.8141	-0.36083	5.44669
	60.0636	58.9296	-0.360831	5.44669
	60.0636	59.1084	-0.360832	5.44669
	60.0636	59.2683	-0.360831	5.44669
	60.0636	59.4392	-0.360831	5.44669
	60.0636	59.6773	-0.368702	5.44669
	60.0636	59.9484	-0.388987	5.44669
	60.0636	60.2108	-0.397376	5.44669
	60.0636	60.4581	-0.378364	5.44669
	60.0413	60.7022	-0.357123	5.44669
	59.9838	60.9503	-0.353353	5.44669
	59.9378	61.2013	-0.359065	5.44669
	59.9119	61.452	-0.362757	5.44669
	59.8685	61.6524	-0.362267	5.44669
	59.8518	61.7749	-0.360748	5.44669
	59.9036	61.9719	-0.360286	5.44669
	59.9381	62.3404	-0.360632	5.44669
	59.8906	62.7229	-0.360942	5.44669
	59.8293	62.996	-0.360948	5.44669
	59.8159	63.2099	-0.360841	5.44669
	59.8313	63.4365	-0.360794	5.44669
	59.8424	63.6892	-0.360812	5.44669
	59.8416	63.9483	-0.360836	5.44669
	59.8373	64.1516	-0.36084	5.44669
	59.8358	64.2723	-0.360833	5.44669
	59.8367	64.4183	-0.360829	5.44669
	59.8376	64.6599	-0.360829	5.44669
	59.8376	64.9414	-0.360831	5.44669
	59.8373	65.1577	-0.360832	5.44669
	59.8149	65.2759	-0.360831	5.44669
	59.7575	65.4162	-0.368702	5.44669
	59.7338	65.6564	-0.388986	5.44669
	59.7877	65.9392	-0.405247	5.44669
	59.8255	66.2058	-0.40652	5.44669
	59.7787	66.4507	-0.393668	5.44669
	59.7165	66.6923	-0.370886	5.44669
	59.6801	66.9402	-0.363228	5.44669
	59.6604	67.192	-0.383434	5.44669
	59.6832	67.4431	-0.397046	5.44669
	59.7026	67.6926	-0.380208	5.44669
	59.6585	67.9908	-0.358014	5.44669
	59.6038	68.4162	-0.353071	5.44669
	59.592	68.8943	-0.358631	5.44669
	59.6057	69.2537	-0.362676	5.44669
	59.6156	69.4801	-0.362387	5.44669
	59.6148	69.683	-0.368698	5.44669
	59.611	69.9707	-0.388432	5.44669
	59.6096	70.3591	-0.397145	5.44669
	59.6104	70.7194	-0.378465	5.44669
	59.6113	71.0256	-0.357247	5.44669
	59.6113	71.3675	-0.353369	5.44669
	59.611	71.7019	-0.359028	5.44669
	59.6109	72.0139	-0.362736	5.44669
	59.611	72.3673	-0.362271	5.44669
	59.611	72.7045	-0.360757	5.44669
	59.611	72.9644	-0.360288	5.44669
	59.611	73.1889	-0.36063	5.44669
	59.611	73.4738	-0.36094	5.44669
	59.611	73.8533	-0.368819	5.44669
	59.611	74.26	-0.388997	5.44669
	59.611	74.6951	-0.397339	5.44669
	59.611	75.1404	-0.378345	5.44669
	59.611	75.5319	-0.357128	5.44669
	59.611	75.8898	-0.353362	5.44669
	59.611	76.2022	-0.366938	5.44669
	59.611	76.4996	-0.39091	5.44669
	59.5887	76.904	-0.39881	5.44669
	59.5089	77.3739	-0.378281	5.44669
	59.4054	77.7865	-0.356578	5.44669
	59.3558	78.1935	-0.353154	5.44669
	59.3663	78.6252	-0.359176	5.44669
	59.3874	79.0211	-0.362874	5.44669
	59.3924	79.3856	-0.362276	5.44669
	59.3647	79.6993	-0.36071	5.44669
	59.3032	79.9949	-0.360267	5.44669
	59.2796	80.3488	-0.360638	5.44669
	59.335	80.7413	-0.360951	5.44669
	59.3958	81.1795	-0.36095	5.44669
	59.4061	81.6312	-0.360838	5.44669
	59.3673	82.0243	-0.360792	5.44669
	59.2994	82.4297	-0.360812	5.44669
	59.2548	82.9169	-0.360837	5.44669
	59.2556	83.3936	-0.36084	5.44669
	59.271	83.732	-0.360833	5.44669
	59.2547	83.9997	-0.360828	5.44669
	59.1943	84.3826	-0.360829	5.44669
	59.1449	84.9034	-0.360831	5.44669
	59.1409	85.4018	-0.360832	5.44669
	59.156	85.7374	-0.360831	5.44669
	59.1637	85.9962	-0.360831	5.44669
	59.1615	86.3764	-0.360831	5.44669
	59.1578	86.8991	-0.360831	5.44669
	59.1571	87.4486	-0.360831	5.44669
	59.1581	87.9602	-0.360831	5.44669
	59.1587	88.4467	-0.360831	5.44669
	59.1587	88.9362	-0.360831	5.44669
	59.1584	89.4851	-0.360831	5.44669
	59.1583	90.164	-0.360831	5.44669
	59.1361	90.893	-0.360831	5.44669
	59.0787	91.5011	-0.360831	5.44669
	59.0549	91.9763	-0.360831	5.44669
	59.0865	92.4287	-0.360831	5.44669
	59.0669	92.9172	-0.360831	5.44669
	58.974	93.3794	-0.360831	5.44669
	58.9082	93.7116	-0.360831	5.44669
	58.9082	93.9819	-0.360831	5.44669
	58.9308	94.3189	-0.360831	5.44669
	58.9401	94.6641	-0.360831	5.44669
	58.9359	94.9332	-0.360831	5.44669
	58.9309	95.1587	-0.360831	5.44669
	58.9303	95.4407	-0.360831	5.44669
	58.9318	95.8187	-0.360831	5.44669
	58.9327	96.1766	-0.368702	5.44669
	58.9325	96.4856	-0.388987	5.44669
	58.9321	96.8294	-0.397376	5.44669
	58.932	97.1145	-0.378364	5.44669
	58.9098	97.2498	-0.357123	5.4507
	58.8301	97.4237	-0.361223	5.46104
	58.7489	97.7783	-0.387221	5.46531
	58.7566	98.1631	-0.399302	5.45562
	58.7909	98.4915	-0.3798	5.4448
	58.7582	98.8338	-0.35704	5.44287
	58.7031	99.1605	-0.352807	5.44579
	58.6869	99.42	-0.358867	5.44767
	58.699	99.648	-0.370739	5.44742
	58.7097	99.9345	-0.390539	5.44664
	58.7099	100.313	-0.397302	5.44641
	58.7062	100.67	-0.377782	5.44658
	58.7045	100.978	-0.356905	5.44674
	58.7052	101.322	-0.353468	5.44675
	58.706	101.608	-0.359191	5.44669
	58.7062	101.743	-0.362769	5.44667
	58.7059	101.917	-0.362227	5.44668
	58.7058	102.271	-0.360727	5.44669
	58.7058	102.656	-0.360291	5.44669
	58.7058	102.935	-0.360642	5.44669
	58.7059	103.151	-0.360944	5.44669
	58.7058	103.376	-0.360945	5.44669
	58.7058	103.578	-0.360839	5.44669
	58.7058	103.711	-0.360794	5.44669
	58.7058	103.862	-0.368683	5.44669
	58.7058	104.102	-0.388992	5.44669
	58.6835	104.38	-0.397385	5.44669
	58.6038	104.646	-0.378366	5.44669
	58.5226	104.891	-0.357121	5.44669
	58.5526	105.085	-0.353351	5.44669
	58.6667	105.206	-0.359065	5.44669
	58.7152	105.356	-0.370629	5.44669
	58.6523	105.599	-0.390422	5.44669
	58.5796	105.928	-0.397293	5.44669
	58.5669	106.32	-0.377819	5.44669
	58.5867	106.666	-0.356924	5.44669
	58.5771	106.917	-0.353463	5.44669
	58.5179	107.085	-0.359182	5.44669
	58.4666	107.194	-0.362767	5.44669
	58.4614	107.348	-0.362229	5.44669
	58.4767	107.597	-0.360729	5.44669
	58.4848	107.878	-0.360291	5.44669
	58.4828	108.141	-0.360641	5.44669
	58.479	108.434	-0.360943	5.44669
	58.4782	108.804	-0.360946	5.4507
	58.4792	109.154	-0.360839	5.46104
	58.4799	109.463	-0.360794	5.46531
	58.4798	109.809	-0.360813	5.45562
	58.4795	110.145	-0.360837	5.4448
	58.4795	110.406	-0.36084	5.44287
	58.4795	110.583	-0.360833	5.44579
	58.4796	110.692	-0.360829	5.44767
	58.4796	110.842	-0.360829	5.44742
	58.4796	111.09	-0.360831	5.44664
	58.4795	111.373	-0.360832	5.44641
	58.4795	111.587	-0.360831	5.44658
	58.4796	111.704	-0.360831	5.44674
	58.4796	111.845	-0.360831	5.44675
	58.4796	112.085	-0.360831	5.44669
	58.4795	112.368	-0.360831	5.44667
	58.4795	112.635	-0.360831	5.44668
	58.4795	112.88	-0.360831	5.44669
	58.4795	113.072	-0.360831	5.44669
	58.4795	113.193	-0.360831	5.44669
	58.4573	113.343	-0.360831	5.44669
	58.3775	113.587	-0.360831	5.44669
	58.2963	113.916	-0.360831	5.44669
	58.3264	114.308	-0.360831	5.44669
	58.4404	114.654	-0.360831	5.44669
	58.5112	114.954	-0.360831	5.44669
	58.4834	115.298	-0.360831	5.44669
	58.377	115.684	-0.360831	5.44669
	58.2644	116.124	-0.360831	5.44669
	58.2205	116.578	-0.368702	5.44669
	58.2366	116.972	-0.396857	5.44669
	58.2581	117.327	-0.425531	5.44669
	58.2612	117.638	-0.414909	5.44669
	58.2549	117.886	-0.374656	5.44669
	58.2511	118.115	-0.349644	5.44669
	58.2518	118.357	-0.351587	5.44669
	58.2534	118.562	-0.360992	5.44669
	58.2538	118.64	-0.364193	5.44669
	58.2535	118.661	-0.362184	5.44669
	58.2531	118.8	-0.360203	5.44669
	58.2531	119.072	-0.367958	5.44669
	58.2533	119.369	-0.388898	5.44669
	58.2533	119.63	-0.397603	5.44669
	58.2533	119.917	-0.378491	5.44669
	58.2533	120.333	-0.357095	5.44669
	58.2532	120.861	-0.353296	5.44669
	58.2533	121.399	-0.359051	5.44669
	58.2533	121.905	-0.362772	5.44669
	58.2533	122.343	-0.362278	5.44669
	58.2533	122.659	-0.360747	5.44669
	58.231	122.931	-0.368153	5.44669
	58.1512	123.275	-0.388786	5.44669
	58.0477	123.573	-0.397487	5.44669
	57.998	123.714	-0.378482	5.44669
	58.0085	123.836	-0.357133	5.44669
	58.0297	124.012	-0.353315	5.44669
	58.057	124.119	-0.359046	5.44669
	58.109	124.162	-0.362763	5.44669
	58.1287	124.3	-0.362276	5.44669
	58.0751	124.515	-0.36075	5.44669
	58.0164	124.632	-0.360283	5.44669
	58.0063	124.617	-0.360631	5.44669
	58.0222	124.522	-0.360942	5.44669
	58.0323	124.332	-0.360949	5.44669
	58.0309	124.115	-0.360841	5.44669
	58.049	124.014	-0.360793	5.44669
	58.1052	123.988	-0.360812	5.44669
	58.1522	123.905	-0.360836	5.44669
	58.1567	123.813	-0.36084	5.44669
	58.1203	123.745	-0.360833	5.44669
	58.0555	123.641	-0.360829	5.44669
	58.0114	123.555	-0.360829	5.44669
	58.0112	123.546	-0.360831	5.44669
	58.026	123.571	-0.368702	5.44669
	58.0322	123.535	-0.396857	5.44669
	58.0295	123.405	-0.425531	5.44669
	58.0262	123.346	-0.414909	5.44669
	58.0257	123.415	-0.374656	5.44669
	58.0267	123.373	-0.349645	5.44669
	58.0273	123.169	-0.351587	5.44669
	58.0272	123.024	-0.360992	5.44669
	58.0269	123.024	-0.364193	5.44669
	58.0269	123.073	-0.362184	5.44669
	58.0269	123.094	-0.360203	5.44669
	58.027	123.085	-0.360087	5.44669
	58.027	123.074	-0.368614	5.44669
	58.027	123.072	-0.389214	5.44669
	58.0493	123.076	-0.397503	5.44669
	58.1067	123.077	-0.378337	5.44669
	58.1305	123.077	-0.357066	5.44669
	58.0766	123.076	-0.353339	5.44669
	58.0165	123.076	-0.35908	5.44669
	58.0058	123.076	-0.362768	5.44669
	58.0443	123.076	-0.362266	5.44669
	58.1122	123.076	-0.360744	5.44669
	58.1569	123.076	-0.360284	5.44669
	58.1562	123.076	-0.360633	5.44669
	58.1184	123.027	-0.360942	5.44669
	58.0549	122.851	-0.360948	5.44669
	58.0118	122.623	-0.36084	5.44669
	58.0339	122.513	-0.360793	5.44669
	58.1058	122.536	-0.360812	5.44669
	58.1356	122.583	-0.360836	5.44669
	58.0791	122.693	-0.36084	5.44669
	58.0157	123.131	-0.360833	5.44669
	58.0046	124.078	-0.360829	5.44669
	58.0217	125.43	-0.360829	5.44669
	58.0328	126.967	-0.360831	5.44669
	58.0313	128.518	-0.360832	5.44669
	58.0267	129.972	-0.368702	5.44669
	58.0253	131.228	-0.388986	5.44669
	58.0041	132.214	-0.397376	5.44669
	57.9475	132.974	-0.378364	5.44669
	57.9015	133.659	-0.357123	5.44669
	57.8976	134.33	-0.353353	5.44669
	57.9115	134.963	-0.359065	5.44669
	57.8964	135.625	-0.370628	5.44669
	57.8369	136.319	-0.390422	5.44669
	57.7875	136.919	-0.397293	5.44669
	57.7832	137.403	-0.377819	5.44669
	57.7982	137.862	-0.364795	5.44669
	57.8059	138.35	-0.381619	5.44669
	57.8037	138.859	-0.395727	5.44669
	57.8001	139.317	-0.3803	5.44669
	57.7993	139.64	-0.358521	5.44669
	57.8003	139.859	-0.35325	5.44669
	57.801	140.121	-0.358525	5.44669
	57.8009	140.542	-0.370438	5.44669
	57.8007	141.032	-0.390535	5.44669
	57.8006	141.397	-0.397407	5.44669
	57.8006	141.573	-0.377827	5.44669
	57.8007	141.646	-0.356887	5.44669
	57.8007	141.783	-0.353445	5.44669
	57.8007	142.037	-0.359188	5.44669
	57.8007	142.376	-0.362776	5.44669
	57.8007	142.817	-0.362231	5.44669
	57.8007	143.287	-0.360726	5.44669
	57.8007	143.588	-0.36816	5.44669
	57.8007	143.687	-0.388797	5.44669
	57.8007	143.84	-0.397489	5.44669
	57.8007	144.199	-0.378479	5.44669
	57.8007	144.593	-0.357131	5.44669
	57.8007	144.875	-0.361186	5.44669
	57.8007	145.088	-0.387202	5.44669
	57.8007	145.311	-0.399308	5.44669
	57.8007	145.514	-0.379809	5.44669
	57.8007	145.647	-0.357042	5.44669
	57.8007	145.798	-0.352805	5.44669
	57.8007	146.038	-0.358865	5.44669
	57.8007	146.316	-0.362868	5.44669
	57.8007	146.581	-0.362384	5.44669
	57.8007	146.827	-0.360758	5.44669
	57.8007	147.07	-0.360248	5.44669
	57.7784	147.367	-0.360613	5.44669
	57.7209	147.745	-0.360947	5.44669
	57.6971	148.098	-0.360957	5.44669
	57.7287	148.404	-0.360843	5.44669
	57.7314	148.749	-0.360791	5.44669
	57.7183	149.084	-0.36081	5.44669
	57.756	149.347	-0.360836	5.44669
	57.7834	149.573	-0.360841	5.44669
	57.7157	149.857	-0.360833	5.44669
	57.6226	150.236	-0.368699	5.44669
	57.6213	150.594	-0.396855	5.44669
	57.6559	150.853	-0.425532	5.44669
	57.6267	151.021	-0.41491	5.44669
	57.5728	151.127	-0.374657	5.44669
	57.556	151.329	-0.349644	5.44669
	57.5674	151.705	-0.351587	5.44669
	57.578	152.04	-0.360992	5.44669
	57.5784	152.184	-0.364193	5.44669
	57.5748	152.295	-0.362184	5.44669
	57.5731	152.464	-0.360203	5.44669
	57.5737	152.573	-0.360087	5.44669
	57.5746	152.619	-0.360743	5.44669
	57.5747	152.758	-0.361058	5.44669
	57.5745	152.971	-0.360958	5.44669
	57.5743	153.138	-0.360803	5.44669
	57.5743	153.299	-0.360774	5.44669
	57.5744	153.53	-0.360817	5.44669
	57.5744	153.851	-0.360845	5.44669
	57.5744	154.243	-0.368713	5.44669
	57.5744	154.593	-0.388986	5.44669
	57.5744	154.844	-0.397372	5.44669
	57.5744	155.012	-0.378363	5.44669
	57.5744	155.12	-0.357124	5.44669
	57.5744	155.274	-0.353353	5.44669
	57.5744	155.523	-0.359065	5.44669
	57.5744	155.805	-0.370628	5.44669
	57.5744	156.019	-0.390422	5.44669
	57.5744	156.087	-0.397293	5.44669
	57.5744	156.052	-0.377819	5.44669
	57.5744	156.015	-0.356924	5.44669
	57.5744	156.012	-0.353463	5.44669
	57.5744	156.073	-0.359182	5.44669
	57.5744	156.206	-0.362767	5.44669
	57.5744	156.257	-0.362229	5.44669
	57.5744	156.135	-0.360729	5.44669
	57.5744	156.002	-0.360291	5.44669
	57.5744	155.979	-0.360641	5.44669
	57.5744	156.015	-0.360943	5.44669
	57.5744	156.038	-0.360946	5.44669
	57.5744	156.035	-0.360839	5.44669
	57.5744	156.025	-0.368664	5.44669
	57.5744	156.022	-0.388968	5.44669
	57.5744	155.976	-0.397381	5.44669
	57.5744	155.801	-0.378373	5.44669
	57.5744	155.622	-0.357125	5.44669
	57.5744	155.688	-0.35335	5.44669
	57.5744	155.89	-0.359064	5.44268
	57.5744	155.871	-0.362758	5.43234
	57.5744	155.63	-0.362267	5.42806
	57.5744	155.462	-0.360748	5.43775
	57.5744	155.465	-0.360286	5.44858
	57.5744	155.524	-0.360632	5.4505
	57.5744	155.548	-0.360942	5.44759
	57.5744	155.536	-0.360948	5.44571
	57.5744	155.523	-0.360841	5.44595
	57.5744	155.522	-0.360794	5.44673
	57.5744	155.526	-0.360812	5.44696
	57.5744	155.528	-0.360836	5.44679
	57.5744	155.528	-0.368711	5.44663
	57.5744	155.527	-0.388988	5.44663
	57.5744	155.526	-0.397374	5.44668
	57.5744	155.527	-0.378363	5.44671
	57.5744	155.527	-0.357123	5.4467
	57.5744	155.527	-0.353353	5.44668
	57.5744	155.527	-0.359066	5.44668
	57.5744	155.576	-0.362757	5.44669
	57.5521	155.703	-0.370137	5.44669
	57.4946	155.755	-0.396774	5.44669
	57.4709	155.636	-0.424986	5.44669
	57.5247	155.504	-0.422581	5.44669
	57.5849	155.529	-0.402922	5.44669
	57.5956	155.692	-0.386306	5.44669
	57.5794	155.767	-0.377001	5.44669
	57.5689	155.645	-0.385401	5.44669
	57.5703	155.503	-0.39324	5.44669
	57.5746	155.477	-0.377957	5.44669
	57.5759	155.514	-0.35843	5.44669
	57.5749	155.589	-0.354046	5.44669
	57.5741	155.712	-0.358891	5.44669
	57.5741	155.804	-0.362438	5.44669
	57.5521	155.858	-0.362195	5.44669
	57.4947	155.956	-0.360831	5.44669
	57.4709	156.044	-0.360346	5.44669
	57.5024	156.056	-0.360628	5.44669
	57.5051	156.032	-0.360918	5.44669
	57.492	155.968	-0.36094	5.44669
	57.5297	155.844	-0.360846	5.44669
	57.5794	155.798	-0.360798	5.44669
	57.5915	155.869	-0.360812	5.44669
	57.5796	155.874	-0.360835	5.44669
	57.5705	155.844	-0.360839	5.44669
	57.5709	155.927	-0.360833	5.44669
	57.5966	156.037	-0.360829	5.44669
	57.6554	156.015	-0.3687	5.44669
	57.6784	155.812	-0.388987	5.44669
	57.6238	155.564	-0.397377	5.44669
	57.5636	155.504	-0.378365	5.44669
	57.5532	155.662	-0.357123	5.44669
	57.5695	155.764	-0.353352	5.44669
	57.5799	155.655	-0.359065	5.44669
	57.5784	155.508	-0.362757	5.44669
	57.5741	155.475	-0.362267	5.44669
	57.5728	155.561	-0.360748	5.44669
	57.5738	155.715	-0.360286	5.44669
	57.5747	155.765	-0.360632	5.44669
	57.5747	155.636	-0.360942	5.44669
	57.5744	155.5	-0.360948	5.44669
	57.5743	155.478	-0.360841	5.44669
	57.5743	155.516	-0.360794	5.44669
	57.5744	155.54	-0.360812	5.44669
	57.5744	155.536	-0.360836	5.44669
	57.5744	155.477	-0.36084	5.44669
	57.5744	155.298	-0.360833	5.44669
	57.5744	155.072	-0.360829	5.44669
	57.5744	154.964	-0.360829	5.44669
	57.5744	154.987	-0.360831	5.44669
	57.5744	155.034	-0.360832	5.44669
	57.5744	155.044	-0.368702	5.44669
	57.5744	154.983	-0.388986	5.44669
	57.5744	154.848	-0.397376	5.44669
	57.5521	154.746	-0.378364	5.44669
	57.4946	154.693	-0.357123	5.44669
	57.4709	154.598	-0.353353	5.44669
	57.5247	154.512	-0.359065	5.44669
	57.5849	154.498	-0.362757	5.44669
	57.5956	154.522	-0.362267	5.44669
	57.5794	154.536	-0.360748	5.44669
	57.5689	154.534	-0.360286	5.44669
	57.5703	154.528	-0.360632	5.44669
	57.5746	154.477	-0.360942	5.44669
	57.5759	154.352	-0.360948	5.44669
	57.5749	154.251	-0.360841	5.44669
	57.5741	154.194	-0.360794	5.44669
	57.5741	154.147	-0.368683	5.44669
	57.5744	154.188	-0.388992	5.44669
	57.5745	154.228	-0.397385	5.44669
	57.5744	154.133	-0.378366	5.44669
	57.5744	154.063	-0.357121	5.44669
	57.5744	154.164	-0.353351	5.44669
	57.5744	154.246	-0.359065	5.44669
	57.5744	154.148	-0.370629	5.44669
	57.5521	154.014	-0.390422	5.44669
	57.4946	153.982	-0.397293	5.44669
	57.4709	154.015	-0.377819	5.44669
	57.5247	153.991	-0.356924	5.44669
	57.5849	153.813	-0.353463	5.44669
	57.5956	153.576	-0.359182	5.44669
	57.5794	153.463	-0.362767	5.44669
	57.5689	153.488	-0.362229	5.44669
	57.5703	153.536	-0.360729	5.44669
	57.5746	153.498	-0.360291	5.44669
	57.5759	153.31	-0.360641	5.44669
	57.5749	153.072	-0.360943	5.44669
	57.5741	152.963	-0.360946	5.44669
	57.5741	152.99	-0.360839	5.44669
	57.5744	153.087	-0.360794	5.44669
	57.5745	153.273	-0.368683	5.44669
	57.5744	153.44	-0.388992	5.44669
	57.5744	153.315	-0.405256	5.44669
	57.5744	152.839	-0.406522	5.44669
	57.5744	152.233	-0.393665	5.44669
	57.5744	151.634	-0.370884	5.44669
	57.5967	150.927	-0.355357	5.44669
	57.6541	150.048	-0.35528	5.44669
	57.6779	149.166	-0.368372	5.44669
	57.6241	148.398	-0.39083	5.44669
	57.5862	147.686	-0.398266	5.44669
	57.633	146.96	-0.378083	5.44669
	57.6952	146.207	-0.356688	5.44669
	57.7316	145.399	-0.353271	5.44669
	57.7512	144.521	-0.359185	5.44669
	57.7062	143.673	-0.362837	5.44669
	57.607	142.869	-0.362257	5.44669
	57.5699	141.975	-0.360716	5.44669
	57.6323	141.013	-0.368147	5.44669
	57.6785	140.199	-0.388795	5.44669
	57.6321	139.642	-0.397493	5.44669
	57.567	139.216	-0.378482	5.44669
	57.5517	138.766	-0.35713	5.44669
	57.5676	138.26	-0.353314	5.44669
	57.6019	137.741	-0.359047	5.44669
	57.6811	137.236	-0.362763	5.44669
	57.78	136.741	-0.362276	5.44669
	57.828	136.246	-0.36075	5.44669
	57.8184	135.747	-0.360283	5.44669
	57.7982	135.246	-0.360631	5.44669
	57.7933	134.746	-0.360942	5.44669
	57.7985	134.247	-0.360949	5.44669
	57.8024	133.748	-0.360841	5.44669
	57.8022	133.298	-0.360793	5.44669
	57.8007	132.975	-0.360812	5.44669
	57.8002	132.704	-0.360836	5.44669
	57.8004	132.314	-0.36084	5.44669
	57.8008	131.792	-0.360833	5.44669
	57.8008	131.246	-0.360829	5.44669
	57.8007	130.785	-0.360829	5.44669
	57.8006	130.474	-0.360831	5.44669
	57.8007	130.261	-0.360832	5.44669
	57.8007	130.047	-0.368702	5.44669
	57.8007	129.799	-0.388986	5.44669
	57.8007	129.537	-0.397376	5.44669
	57.8007	129.233	-0.378364	5.44669
	57.8007	128.809	-0.357123	5.44669
	57.8007	128.285	-0.353353	5.44669
	57.8007	127.75	-0.359065	5.44669
	57.8007	127.196	-0.362757	5.44669
	57.8007	126.531	-0.362267	5.44669
	57.8007	125.81	-0.360748	5.44669
	57.8007	125.2	-0.360286	5.44669
	57.8007	124.721	-0.360632	5.44669
	57.8007	124.219	-0.360942	5.44669
	57.8007	123.604	-0.360948	5.44669
	57.8007	122.992	-0.360841	5.44669
	57.8007	122.427	-0.360794	5.44669
	57.8007	121.832	-0.360812	5.44669
	57.8007	121.299	-0.360836	5.44669
	57.8007	120.916	-0.36084	5.44669
	57.8007	120.492	-0.360833	5.44669
	57.823	119.936	-0.360829	5.44669
	57.8804	119.478	-0.360829	5.44669
	57.9042	119.177	-0.360831	5.44669
	57.8726	118.822	-0.360832	5.44669
	57.8922	118.324	-0.360831	5.44669
	57.9628	117.776	-0.360831	5.44669
	57.9489	117.256	-0.360831	5.44669
	57.8676	116.766	-0.360831	5.44669
	57.8528	116.278	-0.360831	5.44669
	57.9001	115.78	-0.360831	5.44669
	57.9513	115.228	-0.360831	5.44669
	58.0047	114.551	-0.360831	5.44669
	58.0389	113.824	-0.360831	5.44669
	58.0167	113.167	-0.360831	5.44669
	57.9479	112.515	-0.368702	5.44669
	57.9194	111.834	-0.396857	5.44669
	57.9754	111.186	-0.425531	5.44669
	58.0381	110.522	-0.414909	5.44669
	58.0491	109.783	-0.374656	5.44669
	58.0321	109.01	-0.349644	5.44669
	58.0212	108.248	-0.359458	5.44669
	58.0227	107.551	-0.389147	5.44669
	58.0272	107.034	-0.408609	5.44669
	58.0286	106.691	-0.407872	5.44669
	58.0276	106.327	-0.40091	5.44669
	58.0266	105.889	-0.406168	5.44669
	58.0266	105.573	-0.42784	5.44669
	58.0269	105.457	-0.43774	5.44669
	58.0271	105.301	-0.418869	5.44669
	58.027	104.899	-0.405019	5.44669
	58.027	104.332	-0.421284	5.44669
	58.0492	103.821	-0.443322	5.44669
	58.129	103.497	-0.440533	5.44669
	58.2326	103.247	-0.406931	5.44669
	58.2822	102.867	-0.37421	5.44669
	58.2717	102.341	-0.38508	5.44669
	58.2505	101.79	-0.419005	5.44669
	58.2455	101.23	-0.41642	5.44669
	58.251	100.568	-0.385489	5.44669
	58.2551	99.8995	-0.386376	5.44669
	58.2548	99.4168	-0.41553	5.44669
	58.2533	98.9402	-0.414502	5.44669
	58.2527	98.2407	-0.38592	5.44669
	58.253	97.519	-0.387238	5.44669
	58.2534	96.9278	-0.415738	5.44669
	58.2534	96.3597	-0.422153	5.44669
	58.2533	95.7486	-0.406039	5.44669
	58.2532	95.061	-0.387765	5.44669
	58.2532	94.3489	-0.368633	5.44669
	58.2533	93.7998	-0.356519	5.44669
	58.2533	93.4986	-0.356568	5.44669
	58.2533	93.2211	-0.368499	5.44669
	58.2533	92.6651	-0.390425	5.44669
	58.2533	91.9032	-0.405923	5.44669
	58.2756	91.2396	-0.414163	5.44669
	58.3553	90.7038	-0.429358	5.44669
	58.4365	90.0905	-0.435527	5.44669
	58.4065	89.4332	-0.417401	5.44669
	58.3147	88.938	-0.405191	5.44669
	58.3236	88.5013	-0.421877	5.44669
	58.4327	87.9292	-0.435639	5.44669
	58.509	87.3126	-0.420116	5.44669
	58.5075	86.7306	-0.398419	5.44669
	58.4807	86.1307	-0.393217	5.44669
	58.47	85.6016	-0.406363	5.44669
	58.4752	85.1721	-0.422794	5.44669
	58.4811	84.6217	-0.4107	5.44669
	58.4818	83.9634	-0.381787	5.44669
	58.4799	83.4471	-0.378994	5.44669
	58.4789	83.0022	-0.388896	5.44669
	58.4792	82.4342	-0.386292	5.44669
	58.4796	81.8222	-0.396196	5.44669
	58.4797	81.2899	-0.41931	5.44669
	58.4796	80.8153	-0.412588	5.44669
	58.4795	80.3379	-0.383774	5.44268
	58.4795	79.839	-0.387019	5.43234
	58.4795	79.3321	-0.416409	5.42806
	58.5019	78.7804	-0.414642	5.43775
	58.5816	78.1065	-0.377796	5.44858
	58.6851	77.3806	-0.358927	5.4505
	58.7348	76.7721	-0.379218	5.44759
	58.7243	76.2463	-0.396815	5.44571
	58.7031	75.6175	-0.381611	5.44595
	58.6981	74.8518	-0.358683	5.44673
	58.7036	74.0551	-0.352853	5.44696
	58.7076	73.3909	-0.358301	5.44679
	58.7074	72.9561	-0.362615	5.44663
	58.7059	72.5469	-0.370349	5.44663
	58.7053	72.014	-0.389043	5.44668
	58.7056	71.5593	-0.404685	5.44671
	58.7059	71.2527	-0.406265	5.4467
	58.706	70.8439	-0.401631	5.44668
	58.7059	70.2198	-0.399171	5.44668
	58.7058	69.5719	-0.391923	5.44669
	58.7058	68.9955	-0.372775	5.44669
	58.7058	68.409	-0.35677	5.44669
	58.7058	67.8835	-0.36307	5.44669
	58.7058	67.5	-0.395992	5.44669
	58.7281	67.1229	-0.427179	5.44669
	58.7856	66.6439	-0.415908	5.44669
	58.8317	66.1113	-0.38236	5.44669
	58.8576	65.6404	-0.385246	5.44669
	58.9009	65.2219	-0.416169	5.44669
	58.9399	64.6571	-0.415171	5.44669
	58.9456	63.9399	-0.385974	5.44669
	58.9349	63.2979	-0.379152	5.44669
	58.9285	62.8045	-0.387473	5.44669
	58.9296	62.3566	-0.385639	5.44268
	58.9324	61.8765	-0.388558	5.43234
	58.9331	61.367	-0.391484	5.42806
	58.9325	60.8566	-0.376098	5.43775
	58.9319	60.3564	-0.358276	5.44858
	58.9319	59.8607	-0.354642	5.4505
	58.9321	59.3633	-0.359196	5.44759
	58.9322	58.9127	-0.362354	5.44571
	58.9545	58.5394	-0.362051	5.44595
	59.0342	58.0924	-0.360801	5.44673
	59.1154	57.5238	-0.368256	5.44696
	59.1076	57.0187	-0.38881	5.44679
	59.0734	56.5484	-0.397461	5.44663
	59.106	56.0151	-0.386333	5.44663
	59.1612	55.5822	-0.39316	5.44668
	59.1773	55.2847	-0.418023	5.44671
	59.1652	54.9705	-0.413127	5.4467
	59.1545	54.6442	-0.376586	5.44668
	59.1544	54.3257	-0.351088	5.44668
	59.1581	53.9667	-0.351505	5.44669
	59.1597	53.6294	-0.360445	5.44669
	59.1591	53.3223	-0.371864	5.44669
	59.1582	52.9227	-0.39832	5.44669
	59.1581	52.4091	-0.432891	5.44669
	59.1584	51.9195	-0.442331	5.44669
	59.1585	51.5359	-0.411075	5.44669
	59.1585	51.1478	-0.375257	5.44669
	59.1584	50.7136	-0.376166	5.44669
	59.1807	50.31	-0.390039	5.44669
	59.2605	49.8939	-0.379906	5.44669
	59.364	49.4552	-0.360385	5.44669
	59.4137	49.1088	-0.362043	5.44669
	59.4032	48.8245	-0.386405	5.44669
	59.382	48.4867	-0.398669	5.44669
	59.377	48.1461	-0.379825	5.44669
	59.3824	47.8301	-0.357275	5.44669
	59.3865	47.4771	-0.352897	5.44669
	59.3863	47.1415	-0.35882	5.44669
	59.3847	46.8822	-0.362817	5.44669
	59.3842	46.6573	-0.362379	5.44669
	59.3845	46.4213	-0.360774	5.44669
	59.4071	46.1685	-0.360257	5.44669
	59.4869	45.8636	-0.368482	5.44669
	59.5903	45.4857	-0.389098	5.44669
	59.6399	45.1361	-0.397501	5.44669
	59.6294	44.8797	-0.378377	5.44669
	59.6083	44.6611	-0.357084	5.44669
	59.6033	44.3775	-0.353332	5.44669
	59.6087	43.9471	-0.35907	5.44669
	59.6128	43.4617	-0.370638	5.44669
	59.6126	43.1503	-0.390424	5.44669
	59.6333	43.0527	-0.39729	5.44669
	59.6902	42.9036	-0.377818	5.44669
	59.7143	42.4969	-0.364795	5.44669
	59.6831	41.9751	-0.381619	5.44669
	59.7027	41.5912	-0.395727	5.44669
	59.7954	41.3207	-0.3803	5.44669
	59.8612	41.0021	-0.358521	5.44669
	59.8612	40.6646	-0.35325	5.44669
	59.8386	40.3431	-0.366396	5.44669
	59.8293	39.9867	-0.398594	5.44669
	59.8335	39.6517	-0.42708	5.44669
	59.8385	39.3937	-0.414941	5.44669
	59.8392	39.1693	-0.374119	5.44669
	59.8376	38.933	-0.349408	5.44669
	59.8368	38.6799	-0.351679	5.44669
	59.837	38.3749	-0.361114	5.44669
	59.8373	37.9972	-0.372082	5.44669
	59.8374	37.6967	-0.390303	5.44669
	59.8373	37.5671	-0.396726	5.44669
	59.8373	37.401	-0.377624	5.44669
	59.8373	37.0477	-0.364915	5.44669
	59.8373	36.6606	-0.381738	5.44669
	59.8373	36.38	-0.395735	5.44669
	59.8596	36.1647	-0.380261	5.44669
	59.9171	35.9402	-0.358502	5.44669
	59.9408	35.738	-0.353256	5.44669
	59.9093	35.6056	-0.358535	5.44669
	59.9288	35.4541	-0.362569	5.44669
	60.0217	35.2636	-0.362377	5.44669
	60.0875	35.1117	-0.360861	5.44669
	60.0875	34.9483	-0.360294	5.44669
	60.0649	34.7597	-0.360596	5.44669
	60.0556	34.6129	-0.360923	5.44669
	60.0598	34.4017	-0.360953	5.44669
	60.0648	34.0359	-0.360849	5.44669
	60.0655	33.7089	-0.368666	5.44669
	60.0639	33.5641	-0.388965	5.44669
	60.0854	33.4503	-0.39738	5.44669
	60.1653	33.2305	-0.378374	5.44669
	60.2692	32.9467	-0.357125	5.44268
	60.2967	32.6724	-0.35335	5.43234
	60.2286	32.4247	-0.359063	5.42806
	60.1836	32.1846	-0.362757	5.43775
	60.2325	31.9383	-0.362267	5.44858
	60.2981	31.7359	-0.360748	5.4505
	60.3129	31.6602	-0.360286	5.44759
	60.2964	31.6389	-0.360632	5.44571
	60.2844	31.4995	-0.360942	5.44595
	60.2853	31.2762	-0.368819	5.44673
	60.2899	31.1065	-0.388996	5.44696
	60.2915	30.8982	-0.397338	5.44679
	60.2906	30.5417	-0.378345	5.44663
	60.3119	30.1684	-0.357128	5.44663
	60.3916	29.8947	-0.353362	5.44668
	60.4954	29.7266	-0.359067	5.44671
	60.5452	29.6747	-0.370626	5.4467
	60.5347	29.6511	-0.390421	5.44668
	60.5134	29.5023	-0.405164	5.44668
	60.5084	29.2759	-0.405975	5.44669
	60.5139	29.1575	-0.393469	5.44669
	60.518	29.127	-0.370996	5.44669
	60.5177	28.9991	-0.355474	5.44669
	60.5162	28.7347	-0.355289	5.44669
	60.5156	28.4375	-0.360464	5.44669
	60.5159	28.2227	-0.362655	5.44669
	60.5163	28.16	-0.361727	5.44669
	60.5163	28.1485	-0.360558	5.44669
	60.5162	28.0086	-0.360398	5.44669
	60.5161	27.7816	-0.360747	5.44669
	60.5161	27.6598	-0.36095	5.44669
	60.5162	27.6281	-0.360911	5.44669
	60.5162	27.5009	-0.360822	5.44669
	60.5162	27.2863	-0.360799	5.44669
	60.5385	27.116	-0.360821	5.44669
	60.5959	26.9534	-0.360838	5.44669
	60.6197	26.7718	-0.368708	5.44669
	60.5658	26.6767	-0.388987	5.44669
	60.528	26.6893	-0.397374	5.44669
	60.597	26.6773	-0.378363	5.44669
	60.7168	26.4629	-0.357123	5.44669
	60.7546	26.0498	-0.353353	5.44669
	60.6852	25.7043	-0.359065	5.44669
	60.636	25.5687	-0.370628	5.44669
	60.6835	25.4653	-0.390422	5.44669
	60.7501	25.2958	-0.397293	5.44669
	60.7658	25.1847	-0.377819	5.44669
	60.7494	25.1863	-0.356924	5.44669
	60.737	25.2245	-0.353463	5.44669
	60.7377	25.1904	-0.359182	5.44669
	60.7424	24.958	-0.362767	5.44669
	60.7441	24.5452	-0.362229	5.44669
	60.7432	24.2063	-0.360729	5.44669
	60.7422	24.1225	-0.360291	5.44669
	60.7421	24.1446	-0.360641	5.44669
	60.7424	24.0261	-0.360943	5.44669
	60.7426	23.7961	-0.360946	5.44669
	60.7648	23.6653	-0.360839	5.44669
	60.8222	23.631	-0.360794	5.44669
	60.8683	23.5058	-0.360813	5.44669
	60.8942	23.2439	-0.360837	5.44669
	60.9375	22.996	-0.36084	5.44669
	60.9765	22.9072	-0.360833	5.44669
	60.9822	22.8965	-0.360829	5.44669
	60.9715	22.8155	-0.360829	5.44669
	60.9651	22.6698	-0.360831	5.44669
	60.9662	22.4718	-0.360832	5.44669
	60.969	22.2667	-0.360831	5.44669
	60.9697	22.1745	-0.360831	5.44669
	60.9691	22.1475	-0.360831	5.44669
	60.9685	22.0116	-0.360831	5.44669
	60.9685	21.7918	-0.360831	5.44669
	60.9687	21.6224	-0.360831	5.44669
	60.9688	21.462	-0.360831	5.44669
	60.9688	21.2318	-0.360831	5.44669
	60.9687	20.9603	-0.360831	5.44669
	60.9687	20.6948	-0.360831	5.44669
	60.991	20.4464	-0.360831	5.44669
	61.0708	20.2521	-0.360831	5.44669
	61.1743	20.1314	-0.360831	5.44669
	61.224	19.9821	-0.360831	5.44669
	61.2135	19.7884	-0.360831	5.44669
	61.1923	19.6835	-0.360831	5.44669
	61.1873	19.6963	-0.360831	5.44669
	61.1928	19.6878	-0.360831	5.44669
	61.1968	19.524	-0.360831	5.44669
	61.1966	19.2862	-0.360831	5.44669
	61.1951	19.1192	-0.360831	5.44669
	61.2168	18.9663	-0.360831	5.44669
	61.2746	18.7383	-0.360831	5.44669
	61.2987	18.465	-0.360831	5.44669
	61.2671	18.1981	-0.360831	5.44669
	61.2866	17.9497	-0.360831	5.44669
	61.3794	17.7559	-0.360831	5.44669
	61.4453	17.6846	-0.368702	5.44669
	61.4453	17.662	-0.388987	5.44669
	61.4227	17.5206	-0.397376	5.44669
	61.4134	17.2969	-0.378364	5.44669
	61.4175	17.1277	-0.357123	5.44669
	61.4226	16.9689	-0.353353	5.44669
	61.4232	16.7884	-0.359065	5.44669
	61.4217	16.6433	-0.362757	5.44669
	61.4208	16.4792	-0.362267	5.44669
	61.421	16.2387	-0.368619	5.44669
	61.4214	15.9642	-0.388441	5.44669
	61.4215	15.7504	-0.397177	5.44669
	61.4214	15.68	-0.378475	5.44669
	61.4213	15.6649	-0.35724	5.44669
	61.4213	15.5263	-0.353362	5.44669
	61.4213	15.2519	-0.359028	5.44669
	61.4436	15.0036	-0.362738	5.44669
	61.5234	14.9189	-0.362272	5.44669
	61.6269	14.9102	-0.360757	5.44669
	61.6766	14.7793	-0.360288	5.44669
	61.6661	14.5059	-0.36063	5.44669
	61.6449	14.206	-0.36094	5.44669
	61.6399	13.9441	-0.360948	5.44669
	61.6454	13.7565	-0.360841	5.44669
	61.6494	13.6925	-0.360794	5.44669
	61.6492	13.72	-0.360812	5.44669
	61.6476	13.7031	-0.360836	5.44669
	61.6471	13.5306	-0.36084	5.44669
	61.6474	13.2921	-0.360833	5.44669
	61.6477	13.1771	-0.360829	5.44669
	61.6477	13.2016	-0.360829	5.44669
	61.6476	13.2508	-0.360831	5.44669
	61.6476	13.2132	-0.360832	5.44669
	61.6699	13.0246	-0.360831	5.44669
	61.7274	12.7867	-0.360831	5.44669
	61.7735	12.6285	-0.360831	5.44669
	61.7994	12.4793	-0.360831	5.44669
	61.8427	12.2989	-0.360831	5.44669
	61.8817	12.1997	-0.360831	5.44669
	61.8874	12.1608	-0.360831	5.44669
	61.8766	12.0226	-0.360831	5.44669
	61.8703	11.806	-0.360831	5.44669
	61.8714	11.6879	-0.360831	5.44669
	61.8742	11.7033	-0.360831	5.44669
	61.8749	11.7006	-0.360831	5.44669
	61.8742	11.5384	-0.360831	5.44669
	61.8737	11.2991	-0.360831	5.44669
	61.8737	11.1801	-0.360831	5.44669
	61.8739	11.2032	-0.360831	5.44669
	61.874	11.2533	-0.360831	5.44669
	61.8739	11.2657	-0.360831	5.44669
	61.8962	11.2039	-0.360831	5.44669
	61.976	11.0182	-0.360831	5.44669
	62.0795	10.7902	-0.360831	5.44669
	62.1292	10.6843	-0.360831	5.44669
	62.1187	10.7088	-0.360831	5.44669
	62.0975	10.7057	-0.360831	5.44669
	62.0925	10.5399	-0.360831	5.44669
	62.0979	10.2994	-0.360831	5.44669
	62.1243	10.1319	-0.360831	5.44669
	62.2038	9.97979	-0.360831	5.44669
	62.2835	9.80151	-0.360831	5.44669
	62.2752	9.70415	-0.360831	5.44669
	62.2189	9.66539	-0.360831	5.44669
	62.1944	9.52647	-0.360831	5.44669
	62.2259	9.30958	-0.360831	5.44669
	62.2958	9.1916	-0.360831	5.44669
	62.3438	9.20716	-0.360831	5.44669
	62.3438	9.2537	-0.360831	5.44669
	62.3275	9.26735	-0.360831	5.44669
	62.3207	9.20729	-0.360831	5.44669
	62.3237	9.02191	-0.360831	5.44669
	62.3274	8.79343	-0.360831	5.44669
	62.3278	8.68717	-0.360831	5.44669
	62.3267	8.71176	-0.360831	5.44669
	62.3261	8.70872	-0.360831	5.44669
	62.3263	8.54304	-0.360831	5.44669
	62.3265	8.3025	-0.360831	5.44669
	62.3266	8.18417	-0.360831	5.44669
	62.3265	8.208	-0.360831	5.44669
	62.3265	8.25812	-0.360831	5.44669
	62.3265	8.22115	-0.360831	5.44669
	62.3265	8.03244	-0.360831	5.44669
	62.3265	7.79435	-0.360831	5.44669
	62.3488	7.68524	-0.360831	5.44669
	62.4063	7.71206	-0.360831	5.44669
	62.4523	7.76015	-0.360831	5.44669
	62.4782	7.77046	-0.360831	5.44669
	62.5216	7.75764	-0.360831	5.44669
	62.5383	7.6994	-0.360831	5.44669
	62.4642	7.52421	-0.360831	5.44669
	62.3722	7.29935	-0.360831	5.44669
	62.3736	7.19097	-0.360831	5.44669
	62.4314	7.2134	-0.360831	5.44669
	62.4812	7.25939	-0.360831	5.44669
	62.5303	7.27038	-0.360831	5.44669
	62.5632	7.2094	-0.360831	5.44669
	62.5642	7.02458	-0.360831	5.44669
	62.5538	6.79666	-0.360831	5.44669
	62.5491	6.69043	-0.360831	5.44669
	62.5509	6.71484	-0.360831	5.44669
	62.5533	6.7609	-0.360831	5.44669
	62.5537	6.77122	-0.360831	5.44669
	62.553	6.70993	-0.360831	5.44669
	62.5526	6.52522	-0.360831	5.44669
	62.5749	6.29746	-0.360831	5.44669
	62.6326	6.19125	-0.360831	5.44669
	62.6564	6.16643	-0.360831	5.44669
	62.6025	6.0365	-0.360831	5.44669
	62.5646	5.81842	-0.360831	5.44669
	62.6336	5.69675	-0.360831	5.44669
	62.7311	5.71119	-0.360831	5.44669
	62.7337	5.75856	-0.360831	5.44669
	62.6981	5.72378	-0.360831	5.44669
	62.7264	5.53696	-0.360831	5.44669
	62.7803	5.29889	-0.360831	5.44669
	62.7974	5.18911	-0.360831	5.44669
	62.7862	5.16645	-0.360831	5.44669
	62.7755	5.0387	-0.360831	5.44669
	62.7751	4.82076	-0.360831	5.44669
	62.7787	4.69838	-0.360831	5.44669
	62.7803	4.71247	-0.360831	5.44669
	62.7798	4.75995	-0.360831	5.44669
	62.7789	4.77452	-0.360831	5.44669
	62.7788	4.71451	-0.360831	5.44669
	62.779	4.52883	-0.360831	5.44669
	62.7792	4.3002	-0.360831	5.44669
	62.8014	4.19398	-0.360831	5.44669
	62.8811	4.16946	-0.360831	5.44669
	62.9846	4.03966	-0.360831	5.44669
	63.0343	3.82153	-0.360831	5.44669
	63.0238	3.69979	-0.360831	5.44669
	63.0026	3.71422	-0.360831	5.44669
	62.9976	3.76161	-0.360831	5.44669
	63.0031	3.77603	-0.360831	5.44669
	63.0072	3.76518	-0.360831	5.44669
	63.0069	3.70631	-0.360831	5.44669
	63.0054	3.53014	-0.360831	5.44669
	63.0271	3.35429	-0.360831	5.44669
	63.1072	3.37297	-0.360831	5.44669
	63.2111	3.448	-0.360831	5.44669
	63.2385	3.37515	-0.360831	5.44669
	63.1704	3.25332	-0.360831	5.44669
	63.1254	3.21794	-0.360831	5.44669
	63.1742	3.2448	-0.360831	5.44669
	63.2399	3.21918	-0.360831	5.44669
	63.2547	3.0435	-0.360831	5.44669
	63.2382	2.80684	-0.360831	5.44669
	63.2262	2.69369	-0.360831	5.44669
	63.227	2.71831	-0.360831	5.44669
	63.2317	2.76693	-0.360831	5.44669
	63.2333	2.72904	-0.360831	5.44669
	63.2323	2.54048	-0.360831	5.44669
	63.2314	2.30279	-0.360831	5.44669
	63.2313	2.19379	-0.360831	5.44669
	63.2539	2.17132	-0.360831	5.44669
	63.3115	2.04337	-0.360831	5.44669
	63.3575	1.82528	-0.360831	5.44669
	63.3834	1.70291	-0.360831	5.44669
	63.4267	1.71705	-0.360831	5.44669
	63.4657	1.76455	-0.360831	5.44669
	63.4714	1.77912	-0.360831	5.44669
	63.4607	1.76829	-0.360831	5.4507
	63.4543	1.75856	-0.360831	5.46104
	63.4554	1.75834	-0.368702	5.46531
	63.4582	1.7617	-0.388987	5.45562
	63.4589	1.714	-0.397376	5.4448
	63.4583	1.53746	-0.378364	5.44287
	63.4577	1.3083	-0.357123	5.44579
	63.4577	1.1986	-0.353353	5.44767
	63.4579	1.222	-0.359065	5.44742
	63.458	1.26887	-0.362757	5.44664
	63.458	1.27988	-0.362267	5.44641
	63.4802	1.26779	-0.360748	5.44658
	63.5377	1.2588	-0.360286	5.44674
	63.5838	1.25933	-0.360632	5.44675
	63.6097	1.26275	-0.360942	5.44669
	63.653	1.26399	-0.360948	5.44667
	63.692	1.21411	-0.360841	5.44668
	63.6977	1.03741	-0.360794	5.44669
	63.687	0.808952	-0.360812	5.44669
	63.7029	0.699607	-0.360836	5.44669
	63.7615	0.722902	-0.36084	5.44669
	63.788	0.769607	-0.360833	5.44669
	63.7572	0.780586	-0.360829	5.44669
	63.7761	0.768535	-0.360829	5.44669
	63.8684	0.759578	-0.360831	5.44669
	63.9343	0.760108	-0.360832	5.44669
	63.9344	0.763514	-0.360831	5.44669
	63.9119	0.764752	-0.360831	5.44669
	63.9026	0.76406	-0.360831	5.44669
	63.9067	0.76333	-0.360831	5.44669
	63.9117	0.76327	-0.360831	5.44669
	63.9124	0.763505	-0.360831	5.44669
	63.9109	0.763624	-0.360831	5.44669
	63.91	0.763591	-0.360831	5.44669
	63.9325	0.714344	-0.360831	5.44669
	64.0126	0.538367	-0.360831	5.44669
	64.1163	0.309984	-0.360831	5.44669
	64.1658	0.200415	-0.360831	5.44669
	64.1553	0.223589	-0.360831	5.44669
	64.1341	0.319514	-0.360831	5.44669
	64.1291	0.457323	-0.360831	5.44669
	64.1346	0.546907	-0.360831	5.44669
	64.1386	0.545893	-0.360831	5.44669
	64.1384	0.46609	-0.360831	5.44669
	64.1368	0.327115	-0.360831	5.44669
	64.1363	0.231306	-0.360831	5.44669
	64.1366	0.230126	-0.360831	5.44669
	64.1369	0.262032	-0.360831	5.44669
	64.1369	0.275553	-0.360831	5.44669
	64.1368	0.269834	-0.360831	5.44669
	64.1368	0.262626	-0.360831	5.44669
	64.1368	0.261639	-0.360831	5.44669
	64.1368	0.263787	-0.360831	5.44669
	64.1368	0.265038	-0.360831	5.44669
	64.1368	0.264798	-0.360831	5.44669
	64.1368	0.264253	-0.360831	5.44669
	64.1368	0.26411	-0.360831	5.44669
	64.1368	0.264244	-0.360831	5.44669
	64.1368	0.264351	-0.360831	5.44669
	64.1368	0.264348	-0.360831	5.44669
	64.1368	0.264309	-0.360831	5.44669
	64.1591	0.264293	-0.360831	5.44669
	64.2166	0.264301	-0.360831	5.44669
	64.2626	0.264309	-0.360831	5.44669
	64.2663	0.26431	-0.360831	5.44669
	64.2521	0.264308	-0.360831	5.44669
	64.2674	0.264306	-0.360831	5.44669
	64.3269	0.264307	-0.360831	5.44669
	64.3764	0.264307	-0.360831	5.44669
	64.3806	0.264307	-0.360831	5.44669
	64.3656	0.264307	-0.360831	5.44669
	64.3579	0.264307	-0.360831	5.44669
	64.36	0.264307	-0.360831	5.44669
	64.3637	0.264307	-0.360831	5.44669
	64.3644	0.264307	-0.360831	5.44669
	64.3635	0.264307	-0.368702	5.44669
	64.3628	0.264307	-0.388987	5.44669
	64.3629	0.264307	-0.397376	5.44669
	64.3631	0.264307	-0.378364	5.44669
	64.3855	0.215117	-0.357123	5.44669
	64.4429	0.088342	-0.353353	5.44669
	64.4666	0.03591	-0.359065	5.44669
	64.4128	0.154727	-0.362757	5.44669
	64.3526	0.287482	-0.362267	5.44669
	64.3419	0.311046	-0.360748	5.44669
	64.3804	0.275343	-0.360286	5.44669
	64.4706	0.203078	-0.360632	5.44669
	64.5728	0.079369	-0.360942	5.44669
	64.6181	0.036429	-0.360948	5.44669
	64.6063	0.158134	-0.360841	5.44669
	64.5861	0.288724	-0.360794	5.44669
	64.582	0.261165	-0.360812	5.44669
	64.5875	0.098646	-0.360836	5.44669
	64.5912	0.02381	-0.36084	5.44669
	64.5909	0.145989	-0.360833	5.44669
	64.5894	0.238931	-0.360829	5.44669
	64.5889	0.138454	-0.360829	5.44669
	64.5892	-0.001059	-0.360831	5.44669
	64.5895	-0.03398	-0.360832	5.44669
	64.5895	0.000206	-0.360831	5.44669
	64.5894	0.02597	-0.360831	5.44669
	64.5894	0.07376	-0.360831	5.44669
	64.5894	0.190785	-0.360831	5.44669
	64.5894	0.28882	-0.360831	5.44669
	64.5894	0.29874	-0.360831	5.44669
	64.5894	0.269705	-0.360831	5.44669
	64.5894	0.25428	-0.360831	5.44669
	64.6117	0.258181	-0.360831	5.44669
	64.6915	0.265304	-0.360831	5.44669
	64.795	0.266902	-0.360831	5.44669
	64.8447	0.26504	-0.360831	5.44669
	64.8342	0.214501	-0.360831	5.44669
	64.813	0.087823	-0.360831	5.44669
	64.808	-0.013279	-0.360831	5.44669
	64.8134	-0.021053	-0.360831	5.44669
	64.8175	0.059161	-0.360831	5.44669
	64.8173	0.152242	-0.360831	5.44669
	64.8157	0.07332	-0.360831	5.44669
	64.8152	-0.154552	-0.360831	5.44669
	64.8155	-0.296751	-0.360831	5.44669
	64.8381	-0.237973	-0.360831	5.44669
	64.8956	-0.009324	-0.360831	5.44669
	64.9415	0.188245	-0.360831	5.44669
	64.9451	0.110777	-0.360831	5.44669
	64.931	-0.102781	-0.360831	5.44669
	64.9462	-0.133068	-0.360831	5.44669
	65.0058	-0.015645	-0.360831	5.44669
	65.0552	0.102078	-0.360831	5.44669
	65.0595	0.16799	-0.360831	5.44268
	65.0445	0.113804	-0.360831	5.43234
	65.0145	0.012162	-0.360831	5.42806
	64.9592	-0.069135	-0.360831	5.43775
	64.939	-0.125432	-0.360831	5.44858
	64.9936	-0.080171	-0.360831	5.4505
	65.0529	-0.034876	-0.360831	5.44759
	65.0629	-0.12937	-0.360831	5.44571
	65.0467	-0.249663	-0.360831	5.44595
	65.0365	-0.276695	-0.360831	5.44673
	65.038	-0.24688	-0.360831	5.44696
	65.0423	-0.225041	-0.360831	5.44679
	65.0435	-0.177341	-0.360831	5.44663
	65.0425	-0.058959	-0.360831	5.44663
	65.0417	-0.009514	-0.360831	5.44668
	65.0417	-0.1266	-0.360831	5.44671
	65.042	-0.257567	-0.360831	5.4467
	65.0421	-0.231808	-0.360831	5.44668
	65.042	-0.020719	-0.360831	5.44668
	65.042	0.181273	-0.360831	5.44669
	65.042	0.161096	-0.360831	5.44669
	65.042	0.026945	-0.360831	5.44669
	65.042	-0.079801	-0.360831	5.44669
	65.042	-0.184352	-0.360831	5.44669
	65.042	-0.207232	-0.360831	5.44669
	65.042	-0.083969	-0.360831	5.44669
	65.042	-0.009053	-0.360831	5.44669
	65.042	-0.117467	-0.360831	5.44669
	65.042	-0.253898	-0.360831	5.44669
	65.042	-0.282706	-0.360831	5.44669
	65.042	-0.247894	-0.360831	5.44669
	65.042	-0.174139	-0.360831	5.44669
	65.042	-0.049488	-0.360831	5.44669
	65.042	-0.006685	-0.360831	5.44669
	65.042	-0.128781	-0.360831	5.44669
	65.042	-0.210296	-0.360831	5.44669
	65.042	-0.055871	-0.360831	5.44669
	65.042	0.159159	-0.360831	5.44669
	65.042	0.115178	-0.360831	5.44669
	65.042	-0.090593	-0.360831	5.44669
	65.042	-0.129526	-0.360831	5.44669
	65.042	-0.018494	-0.360831	5.44669
	65.042	0.050436	-0.360831	5.44669
	65.042	0.041201	-0.360831	5.44669
	65.042	0.013047	-0.360831	5.44669
	65.042	0.004572	-0.360831	5.44669
	65.042	0.011034	-0.360831	5.44669
	65.042	0.016754	-0.360831	5.44669
	65.042	0.016853	-0.360831	5.44669
	65.042	-0.034329	-0.360831	5.44669
	65.042	-0.161973	-0.360831	5.44669
	65.042	-0.263252	-0.360831	5.44669
	65.042	-0.221566	-0.360831	5.44669
	65.042	-0.014401	-0.360831	5.44669
	65.042	0.18028	-0.360831	5.44669
	65.042	0.109244	-0.360831	5.44669
	65.042	-0.149783	-0.360831	5.44669
	65.042	-0.258381	-0.360831	5.44669
	65.042	-0.117433	-0.360831	5.44669
	65.042	0.044341	-0.360831	5.44669
	65.042	0.12135	-0.360831	5.44669
	65.042	0.203884	-0.360831	5.44669
	65.042	0.277343	-0.360831	5.44669
	65.042	0.289269	-0.360831	5.44669
	65.042	0.269816	-0.360831	5.44669
	65.042	0.208502	-0.360831	5.44669
	65.042	0.034415	-0.360831	5.44669
	65.042	-0.13969	-0.360831	5.44669
	65.042	-0.121024	-0.360831	5.44669
	65.042	0.002576	-0.360831	5.44669
	65.042	0.105438	-0.360831	5.44669
	65.042	0.212113	-0.360831	5.44669
	65.042	0.286453	-0.360831	5.44669
	65.042	0.290161	-0.360831	5.44669
	65.042	0.266952	-0.360831	5.44669
	65.042	0.206985	-0.360831	5.44669
	65.042	0.083988	-0.360831	5.44669
	65.042	-0.012215	-0.360831	5.44669
	65.042	-0.068435	-0.360831	5.44669
	65.042	-0.165615	-0.360831	5.44669
	65.042	-0.203415	-0.360831	5.44669
	65.042	-0.089029	-0.360831	5.44669
	65.042	-0.012529	-0.360831	5.44669
	65.042	-0.117125	-0.360831	5.44669
	65.042	-0.203329	-0.360831	5.44669
	65.042	-0.106285	-0.360831	5.44669
	65.042	0.029394	-0.360831	5.44669
	65.042	0.061929	-0.360831	5.44669
	65.042	-0.020245	-0.360831	5.44669
	65.042	-0.122954	-0.360831	5.44669
	65.042	-0.09656	-0.360831	5.44669
	65.042	0.006561	-0.360831	5.44669
	65.042	0.049172	-0.360831	5.44669
	65.042	0.031759	-0.360831	5.44669
	65.042	0.058731	-0.360831	5.44669
	65.042	0.182424	-0.360831	5.44669
	65.042	0.290658	-0.360831	5.44669
	65.042	0.302482	-0.360831	5.44669
	65.042	0.221428	-0.360831	5.44669
	65.042	0.077367	-0.360831	5.4507
	65.042	0.029062	-0.360831	5.46104
	65.042	0.155759	-0.360831	5.46531
	65.042	0.241158	-0.360831	5.45562
	65.042	0.086724	-0.360831	5.4448
	65.042	-0.12969	-0.360831	5.44287
	65.042	-0.086286	-0.360831	5.44579
	65.042	0.119735	-0.360831	5.44767
	65.042	0.158978	-0.360831	5.44742
	65.042	0.047987	-0.360831	5.44664
	65.042	-0.021035	-0.360831	5.44641
	65.042	-0.011854	-0.360831	5.44658
	65.042	0.01631	-0.360831	5.44674
	65.042	0.074	-0.360831	5.44675
	65.042	0.145128	-0.360831	5.44669
	65.042	0.065059	-0.360831	5.44667
	65.042	-0.106295	-0.360831	5.44668
	65.042	-0.11824	-0.360831	5.44669
	65.042	-0.008178	-0.360831	5.44669
	65.042	0.050746	-0.360831	5.44669
	65.042	0.037664	-0.360831	5.44669
	65.042	0.011456	-0.360831	5.44669
	65.042	-0.044028	-0.360831	5.44669
	65.042	-0.114928	-0.360831	5.44669
	65.042	-0.084737	-0.360831	5.44669
	65.042	0.008661	-0.360831	5.44669
	65.042	0.09504	-0.360831	5.44669
	65.042	0.156396	-0.360831	5.44669
	65.042	0.062258	-0.360831	5.44669
	65.042	-0.16067	-0.360831	5.44669
	65.042	-0.295383	-0.360831	5.44669
	65.042	-0.235226	-0.360831	5.44669
	65.042	-0.05785	-0.360831	5.44669
	65.042	0.011581	-0.360831	5.44669
	65.042	-0.068959	-0.360831	5.44669
	65.042	-0.036369	-0.360831	5.44669
	65.042	0.167894	-0.360831	5.44669
	65.042	0.267523	-0.360831	5.44669
	65.042	0.142331	-0.360831	5.44669
	65.042	-0.009648	-0.360831	5.44669
	65.042	-0.088153	-0.360831	5.44669
	65.042	-0.174796	-0.360831	5.44669
	65.042	-0.249443	-0.360831	5.44669
	65.042	-0.260407	-0.360831	5.44669
	65.042	-0.240129	-0.360831	5.44669
	65.042	-0.228001	-0.360831	5.44669
	65.042	-0.180981	-0.360831	5.44669
	65.042	-0.059432	-0.360831	5.44669
	65.042	-0.008418	-0.360831	5.44669
	65.042	-0.125973	-0.360831	5.44669
	65.042	-0.257694	-0.360831	5.44669
	65.042	-0.232084	-0.360831	5.44669
	65.042	-0.06998	-0.360831	5.44669
	65.042	0.054566	-0.360831	5.44669
	65.042	0.059527	-0.360831	5.44669
	65.042	-0.030205	-0.360831	5.44669
	65.042	-0.175464	-0.360831	5.44669
	65.042	-0.270376	-0.360831	5.44669
	65.042	-0.268947	-0.360831	5.44669
	65.042	-0.187076	-0.360831	5.44669
	65.042	0.001808	-0.360831	5.44669
	65.042	0.174768	-0.360831	5.44669
	65.042	0.101168	-0.360831	5.44669
	65.042	-0.151207	-0.360831	5.44669
	65.042	-0.256107	-0.360831	5.44669
	65.042	-0.066784	-0.360831	5.44669
	65.042	0.220109	-0.360831	5.44669
	65.042	0.299956	-0.360831	5.44669
	65.042	0.088127	-0.360831	5.44669
	65.042	-0.150058	-0.360831	5.44669
	65.042	-0.144515	-0.360831	5.44669
	65.042	-0.052778	-0.360831	5.44669
	65.042	-0.113951	-0.360831	5.44268
	65.042	-0.187644	-0.360831	5.43234
