# Supplementary material for: Design of a cosmetic glove stiffness compensation mechanism for toddler-sized hand prostheses
Source: PLoS One. 2017 Aug 11;12(8):e0183233. doi: 10.1371/journal.pone.0183233 (PMC5553851; doi:10.1371/journal.pone.0183233)
Supplement: S1 Dataset — (ZIP) [file pone.0183233.s001.zip › 01 Glove measurements/SCTglove2_2.xlsx]

## Sheet: test_glove10_2
LabVIEW Measurement
Writer_Version	2
Reader_Version	2
Separator	Tab
Decimal_Separator	.
Multi_Headings	No
X_Columns	No
Time_Pref	Absolute
Operator	localadmin
Date	2013-08-27
Time	00:10:13.462000
***End_of_Header***
Channels	4
Samples	10	10	10	10
Date	2013-08-27	2013-08-27	2013-08-27	2013-08-27
Time	00:10:59.562000	00:10:59.562000	00:10:59.562000	00:10:59.562000
Y_Unit_Label	mm	N	N	Pa
X_Dimension	Time	Time	Time	Time
X0	0	0	0	0
Delta_X	0.01	0.01	0.01	0.01
***End_of_Header***
X_Value	Voltage LVDT (Filtered)	Voltage Load Cell (Filtered)	Voltage Pinch Load Cell (Filtered)	Voltage Pressure (Filtered)	Comment
	65.042	-0.265464	-0.520592	5.44669
	65.042	-0.104021	-0.520592	5.44669
	65.042	0.052484	-0.520592	5.44669
	65.042	0.070804	-0.520592	5.44669
	65.042	-0.024734	-0.520592	5.44669
	65.042	-0.177179	-0.520592	5.44669
	65.042	-0.223849	-0.520592	5.44669
	65.042	-0.093487	-0.520592	5.44669
	65.042	0.042056	-0.520592	5.44669
	65.042	0.111875	-0.520592	5.44669
	65.042	0.151536	-0.520592	5.44669
	65.042	0.103422	-0.520592	5.44669
	65.042	0.062851	-0.520592	5.44669
	65.042	0.111148	-0.520592	5.44669
	65.042	0.055051	-0.520592	5.44669
	65.042	-0.098367	-0.520592	5.44669
	65.042	-0.111355	-0.520592	5.44669
	65.042	-0.008111	-0.520592	5.44669
	65.042	0.048327	-0.520592	5.44669
	65.042	0.036627	-0.520592	5.44669
	65.042	0.011881	-0.520592	5.44669
	65.042	0.005709	-0.520592	5.44669
	65.042	0.011925	-0.520592	5.44669
	65.042	0.016723	-0.520592	5.44669
	65.042	0.065714	-0.520592	5.44669
	65.042	0.14151	-0.520592	5.44669
	65.042	0.066488	-0.520592	5.44669
	65.042	-0.1536	-0.520592	5.44669
	65.042	-0.293924	-0.528463	5.44669
	65.042	-0.286318	-0.548748	5.44669
	65.042	-0.235131	-0.557137	5.44669
	65.042	-0.216691	-0.538126	5.44669
	65.042	-0.227209	-0.516884	5.44669
	65.042	-0.188986	-0.513114	5.44669
	65.042	-0.063067	-0.518827	5.44669
	65.042	-0.007096	-0.522519	5.44669
	65.042	-0.074936	-0.522028	5.44669
	65.042	-0.032235	-0.520509	5.44669
	65.042	0.12256	-0.520047	5.44669
	65.042	0.091703	-0.520394	5.44669
	65.042	-0.136566	-0.520703	5.44669
	65.042	-0.295793	-0.520709	5.44669
	65.042	-0.293162	-0.520602	5.44669
	65.042	-0.237334	-0.520555	5.44669
	65.042	-0.215182	-0.520573	5.44669
	65.042	-0.225794	-0.520598	5.44669
	65.042	-0.18893	-0.520601	5.44669
	65.042	-0.014356	-0.520594	5.44669
	65.042	0.168649	-0.52059	5.44669
	65.042	0.104349	-0.520591	5.44669
	65.042	-0.1477	-0.520592	5.44669
	65.042	-0.255769	-0.520593	5.44669
	65.042	-0.067889	-0.520592	5.44669
	65.042	0.170336	-0.520592	5.44669
	65.042	0.124139	-0.520592	5.44669
	65.042	-0.140001	-0.520592	5.44669
	65.042	-0.308768	-0.520592	5.44669
	65.042	-0.248186	-0.520592	5.44669
	65.042	-0.058522	-0.520592	5.44669
	65.042	0.015906	-0.520592	5.44669
	65.042	-0.066909	-0.520592	5.44669
	65.042	-0.086238	-0.520592	5.44669
	65.042	-0.009084	-0.520592	5.44669
	65.042	0.088132	-0.520592	5.44669
	65.042	0.15981	-0.520592	5.44669
	65.042	0.115333	-0.520592	5.44669
	65.042	0.0649	-0.520592	5.44669
	65.042	0.107773	-0.520592	5.44669
	65.042	0.052909	-0.520592	5.44669
	65.042	-0.147255	-0.520592	5.44669
	65.042	-0.286433	-0.520592	5.44669
	65.042	-0.285434	-0.520592	5.44669
	65.042	-0.237423	-0.520592	5.44669
	65.042	-0.217966	-0.520592	5.44669
	65.042	-0.226928	-0.520592	5.44669
	65.042	-0.188416	-0.520592	5.44669
	65.042	-0.062928	-0.520592	5.44669
	65.042	0.04195	-0.520592	5.44669
	65.042	0.051729	-0.520592	5.44669
	65.042	-0.028988	-0.520592	5.44669
	65.042	-0.122992	-0.520592	5.44669
	65.042	-0.044278	-0.520592	5.44669
	65.042	0.134645	-0.520592	5.44669
	65.042	0.101053	-0.520592	5.44669
	65.042	-0.136944	-0.520592	5.44669
	65.042	-0.299275	-0.520592	5.44669
	65.042	-0.294486	-0.520592	5.44669
	65.042	-0.236651	-0.520592	5.44669
	65.042	-0.214425	-0.520592	5.44669
	65.042	-0.176529	-0.520592	5.44669
	65.042	-0.062393	-0.520592	5.44669
	65.042	0.037949	-0.520592	5.44669
	65.042	0.099053	-0.520592	5.44669
	65.042	0.196808	-0.520592	5.44669
	65.042	0.233112	-0.520592	5.44669
	65.042	0.117896	-0.520592	5.44669
	65.042	-0.007611	-0.520592	5.44669
	65.042	-0.029418	-0.520592	5.44669
	65.042	0.053635	-0.520592	5.44669
	65.042	0.20209	-0.520592	5.44669
	65.042	0.300716	-0.520592	5.44669
	65.042	0.250516	-0.520592	5.44268
	65.042	0.089916	-0.520592	5.43234
	65.042	-0.025253	-0.520592	5.42806
	65.042	-0.02682	-0.520592	5.43775
	65.042	0.061001	-0.520592	5.44858
	65.042	0.204252	-0.520592	5.4505
	65.042	0.299004	-0.520592	5.44759
	65.042	0.29822	-0.520592	5.44571
	65.042	0.265868	-0.520592	5.44595
	65.042	0.203667	-0.520592	5.44673
	65.042	0.082983	-0.520592	5.44696
	65.042	0.037734	-0.520592	5.44679
	65.042	0.108205	-0.520592	5.44663
	65.042	0.062795	-0.520592	5.44663
	65.042	-0.143259	-0.520592	5.44668
	65.042	-0.288272	-0.520592	5.44671
	65.042	-0.238434	-0.520592	5.4467
	65.042	-0.061721	-0.520592	5.44668
	65.042	0.0111	-0.520592	5.44668
	65.042	-0.067784	-0.520592	5.44669
	65.042	-0.084896	-0.520592	5.44669
	65.042	-0.008211	-0.520592	5.44669
	65.042	0.088021	-0.520592	5.44669
	65.042	0.208643	-0.520592	5.44669
	65.042	0.291189	-0.520592	5.44669
	65.042	0.293378	-0.520592	5.44669
	65.042	0.217426	-0.520592	5.44669
	65.042	0.029736	-0.520592	5.44669
	65.042	-0.194019	-0.520592	5.44669
	65.042	-0.248289	-0.520592	5.44669
	65.042	-0.048235	-0.520592	5.44669
	65.042	0.225109	-0.520592	5.44669
	65.042	0.344649	-0.528463	5.44669
	65.042	0.260431	-0.548748	5.44669
	65.042	0.078405	-0.557137	5.44669
	65.042	0.015584	-0.538126	5.44669
	65.042	0.149737	-0.524755	5.44669
	65.042	0.292615	-0.541269	5.44669
	65.042	0.314969	-0.555371	5.44669
	65.042	0.275162	-0.540052	5.44669
	65.042	0.250798	-0.51832	5.44669
	65.042	0.254783	-0.513031	5.44669
	65.042	0.215928	-0.518281	5.44669
	65.042	0.092067	-0.52232	5.44669
	65.0197	0.037181	-0.522138	5.44669
	64.9622	0.153936	-0.520626	5.44669
	64.9385	0.237508	-0.520057	5.44669
	64.97	0.085843	-0.520356	5.44669
	64.9504	-0.177952	-0.520684	5.44669
	64.8576	-0.31074	-0.520715	5.44669
	64.7917	-0.235473	-0.520611	5.44669
	64.8141	-0.003298	-0.520557	5.44669
	64.8941	0.239072	-0.520571	5.44669
	64.9272	0.334476	-0.520596	5.44669
	64.8692	0.30039	-0.520601	5.44669
	64.804	0.254119	-0.520595	5.44669
	64.7926	0.247157	-0.52059	5.44669
	64.8103	0.260736	-0.52059	5.44669
	64.8217	0.268906	-0.520592	5.44669
	64.7978	0.267502	-0.520593	5.44669
	64.7357	0.264011	-0.520593	5.44669
	64.6882	0.263047	-0.520592	5.44669
	64.6634	0.263885	-0.520592	5.44669
	64.621	0.264578	-0.520592	5.44669
	64.6043	0.264571	-0.520592	5.44669
	64.6557	0.264321	-0.520592	5.44669
	64.6901	0.264219	-0.520592	5.44669
	64.6427	0.264265	-0.520592	5.44669
	64.5814	0.264321	-0.520592	5.44669
	64.568	0.264328	-0.520592	5.44669
	64.5834	0.264311	-0.520592	5.44669
	64.5945	0.264301	-0.520592	5.44669
	64.5937	0.264303	-0.520592	5.44669
	64.5894	0.264308	-0.520592	5.44669
	64.5879	0.264309	-0.520592	5.44669
	64.5888	0.264308	-0.520592	5.44669
	64.5897	0.264307	-0.520592	5.44669
	64.5897	0.264307	-0.520592	5.44669
	64.5895	0.264307	-0.520592	5.44669
	64.5893	0.264307	-0.520592	5.44669
	64.5893	0.264307	-0.520592	5.44669
	64.5894	0.264307	-0.520592	5.44669
	64.5894	0.264307	-0.520592	5.44669
	64.5894	0.264307	-0.520592	5.44669
	64.5894	0.264307	-0.520592	5.44669
	64.5894	0.264307	-0.520592	5.44669
	64.5671	0.264307	-0.520592	5.44669
	64.5096	0.264307	-0.520592	5.44669
	64.4859	0.264307	-0.520592	5.44669
	64.5397	0.264307	-0.520592	5.44669
	64.5999	0.264307	-0.520592	5.44669
	64.6106	0.264307	-0.520592	5.44669
	64.5721	0.264307	-0.520592	5.44669
	64.5042	0.264307	-0.520592	5.44669
	64.4595	0.264307	-0.520592	5.44669
	64.4379	0.264307	-0.520592	5.44669
	64.3959	0.264307	-0.520592	5.44669
	64.3559	0.264307	-0.520592	5.44669
	64.3493	0.264307	-0.520592	5.44669
	64.3601	0.264307	-0.520592	5.44669
	64.3668	0.264307	-0.520592	5.44669
	64.3657	0.264307	-0.520592	5.44669
	64.3629	0.264307	-0.520592	5.44669
	64.3621	0.264307	-0.520592	5.44669
	64.3628	0.264307	-0.520592	5.44669
	64.3633	0.264307	-0.520592	5.44669
	64.341	0.264307	-0.520592	5.44669
	64.2834	0.264307	-0.520592	5.44669
	64.2595	0.313497	-0.520592	5.44669
	64.3134	0.440273	-0.520592	5.44669
	64.3736	0.492705	-0.520592	5.44669
	64.362	0.423077	-0.520592	5.44669
	64.2884	0.417098	-0.520592	5.44669
	64.2541	0.445966	-0.520592	5.44669
	64.3094	0.412042	-0.520592	5.44669
	64.3516	0.478327	-0.520592	5.44669
	64.2838	0.680095	-0.520592	5.44669
	64.1631	0.815885	-0.520592	5.44669
	64.1021	0.812898	-0.520592	5.44669
	64.114	0.765257	-0.520592	5.44669
	64.1398	0.746662	-0.520592	5.44669
	64.1462	0.755854	-0.520592	5.44669
	64.1397	0.766321	-0.520592	5.44669
	64.1347	0.76744	-0.520592	5.44669
	64.1349	0.764188	-0.520592	5.44669
	64.1368	0.762428	-0.520592	5.44669
	64.1375	0.762847	-0.520592	5.44669
	64.1371	0.812838	-0.520592	5.44669
	64.1367	0.98899	-0.520592	5.44669
	64.1367	1.21718	-0.520592	5.44669
	64.1368	1.32661	-0.520592	5.44669
	64.1369	1.30344	-0.520592	5.44669
	64.1369	1.25676	-0.520592	5.44669
	64.1368	1.24575	-0.520592	5.44669
	64.1145	1.25778	-0.520592	5.44669
	64.0348	1.26673	-0.520592	5.44669
	63.9312	1.26622	-0.520592	5.44669
	63.8816	1.26281	-0.520592	5.44669
	63.8921	1.26157	-0.520592	5.44669
	63.9133	1.31145	-0.520592	5.44669
	63.9183	1.48815	-0.520592	5.44669
	63.9128	1.7166	-0.520592	5.44669
	63.9087	1.82595	-0.520592	5.44669
	63.909	1.80266	-0.520592	5.44669
	63.9105	1.80514	-0.520592	5.44669
	63.9111	1.92094	-0.520592	5.44669
	63.8885	1.98542	-0.520592	5.44669
	63.8084	1.92475	-0.520592	5.44669
	63.7048	1.96743	-0.520592	5.44669
	63.6776	2.16886	-0.520592	5.44669
	63.7456	2.3129	-0.520592	5.44669
	63.7905	2.36269	-0.520592	5.44669
	63.7639	2.44039	-0.520592	5.44669
	63.7558	2.52154	-0.520592	5.44669
	63.7648	2.58761	-0.520592	5.44669
	63.7274	2.69427	-0.520592	5.44669
	63.6792	2.78173	-0.520592	5.44669
	63.6677	2.84014	-0.520592	5.44669
	63.6792	2.99054	-0.520592	5.44669
	63.6881	3.20521	-0.520592	5.44669
	63.6876	3.31818	-0.520592	5.44669
	63.662	3.3013	-0.520592	5.44669
	63.581	3.30519	-0.520592	5.44669
	63.4781	3.46848	-0.520592	5.44669
	63.4292	3.70772	-0.520592	5.44669
	63.4398	3.82636	-0.520592	5.44669
	63.4607	3.80312	-0.520592	5.44669
	63.4656	3.80233	-0.520592	5.44669
	63.4602	3.96592	-0.520592	5.44669
	63.4562	4.20695	-0.520592	5.44669
	63.4564	4.37542	-0.520592	5.44669
	63.4579	4.52778	-0.520592	5.44669
	63.4585	4.70582	-0.520592	5.44669
	63.4582	4.80299	-0.520592	5.44669
	63.4579	4.79257	-0.520592	5.44669
	63.4578	4.80478	-0.520592	5.44669
	63.4579	4.96927	-0.520592	5.44669
	63.458	5.20605	-0.520592	5.44669
	63.458	5.37242	-0.520592	5.44669
	63.4579	5.52541	-0.520592	5.44669
	63.4579	5.70446	-0.520592	5.44669
	63.4579	5.80183	-0.520592	5.44669
	63.458	5.79114	-0.520592	5.44669
	63.458	5.80316	-0.520592	5.44669
	63.458	5.96767	-0.520592	5.44669
	63.458	6.25371	-0.520592	5.44669
	63.458	6.54688	-0.520592	5.44669
	63.458	6.7523	-0.520592	5.44669
	63.458	6.8617	-0.520592	5.44669
	63.4357	7.00228	-0.520592	5.44669
	63.3559	7.19642	-0.520592	5.44669
	63.2524	7.35374	-0.520592	5.44669
	63.2027	7.51814	-0.520592	5.44669
	63.2132	7.70519	-0.520592	5.44669
	63.2344	7.80186	-0.520592	5.44669
	63.2394	7.83722	-0.520592	5.44669
	63.2339	7.97495	-0.520592	5.44669
	63.2299	8.19256	-0.520592	5.44669
	63.2301	8.31126	-0.520592	5.44669
	63.2316	8.34493	-0.520592	5.44669
	63.2322	8.47413	-0.520592	5.44669
	63.2319	8.73795	-0.520592	5.44669
	63.2316	9.0344	-0.520592	5.44669
	63.2315	9.24909	-0.520592	5.44669
	63.2316	9.31202	-0.520592	5.44669
	63.2317	9.32368	-0.520592	5.44669
	63.2317	9.46351	-0.520592	5.44669
	63.2317	9.69044	-0.520592	5.44669
	63.2317	9.81229	-0.520592	5.44669
	63.2317	9.79478	-0.520592	5.44669
	63.2317	9.79525	-0.520592	5.44669
	63.2317	9.95733	-0.520592	5.44669
	63.2317	10.2465	-0.520592	5.44669
	63.2317	10.5418	-0.520592	5.44669
	63.2317	10.747	-0.520592	5.44669
	63.2317	10.8064	-0.520592	5.44669
	63.2317	10.8199	-0.520592	5.44669
	63.2094	11.011	-0.520592	5.44669
	63.1296	11.4141	-0.520592	5.44669
	63.0261	11.7637	-0.520592	5.44669
	62.9764	11.9046	-0.520592	5.44669
	62.9869	12.0087	-0.520592	5.44669
	63.0081	12.1767	-0.520592	5.44669
	63.0131	12.336	-0.520592	5.44669
	63.0076	12.5106	-0.520592	5.44669
	63.0036	12.7012	-0.520592	5.44669
	63.0038	12.8449	-0.520592	5.44669
	63.0054	13.0049	-0.520592	5.44669
	63.0059	13.1949	-0.520592	5.44669
	63.0056	13.2944	-0.520592	5.44669
	63.0053	13.3299	-0.520592	5.44669
	63.0052	13.4667	-0.520592	5.44669
	62.9831	13.6838	-0.520592	5.44669
	62.9256	13.8027	-0.520592	5.44669
	62.8796	13.7874	-0.520592	5.44669
	62.8536	13.7407	-0.520592	5.44669
	62.8103	13.776	-0.520592	5.44669
	62.7713	13.9628	-0.520592	5.44669
	62.7656	14.2007	-0.520592	5.44669
	62.7764	14.3596	-0.520592	5.44669
	62.7827	14.5091	-0.520592	5.44669
	62.7816	14.6893	-0.520592	5.44669
	62.7788	14.7884	-0.520592	5.44669
	62.7781	14.778	-0.520592	5.44669
	62.7788	14.7896	-0.520592	5.44669
	62.7793	14.9537	-0.520592	5.44669
	62.7793	15.1906	-0.520592	5.44669
	62.7791	15.3572	-0.520592	5.44669
	62.779	15.461	-0.520592	5.44669
	62.779	15.5132	-0.520592	5.44669
	62.7791	15.5581	-0.520592	5.44669
	62.7791	15.6663	-0.520592	5.44669
	62.7791	15.8111	-0.520592	5.44669
	62.7791	15.9991	-0.520592	5.44669
	62.7791	16.2495	-0.520592	5.44669
	62.7568	16.5196	-0.520592	5.44669
	62.6993	16.728	-0.520592	5.44669
	62.6756	16.7977	-0.520592	5.44669
	62.7071	16.8144	-0.520592	5.44669
	62.6875	16.954	-0.520592	5.44669
	62.5947	17.179	-0.520592	5.44669
	62.5288	17.3001	-0.520592	5.44669
	62.5512	17.283	-0.520592	5.44669
	62.6312	17.2347	-0.520592	5.44669
	62.6866	17.2701	-0.520592	5.44268
	62.686	17.4574	-0.520592	5.43234
	62.6446	17.6956	-0.520592	5.42806
	62.5794	17.8543	-0.520592	5.43775
	62.5369	18.0037	-0.520592	5.44858
	62.5376	18.1839	-0.520592	5.4505
	62.5522	18.3322	-0.520592	5.44759
	62.558	18.4978	-0.520592	5.44571
	62.5552	18.6886	-0.520592	5.44595
	62.5519	18.7864	-0.520592	5.44673
	62.5516	18.8209	-0.520592	5.44696
	62.5526	18.9579	-0.520592	5.44679
	62.5531	19.1755	-0.520592	5.44663
	62.553	19.3436	-0.520592	5.44663
	62.5528	19.5042	-0.520592	5.44668
	62.5527	19.6858	-0.520592	5.44671
	62.5528	19.7815	-0.520592	5.4467
	62.5528	19.8184	-0.520592	5.44668
	62.5305	19.9571	-0.520592	5.44668
	62.4507	20.1746	-0.520592	5.44669
	62.3695	20.3421	-0.520592	5.44669
	62.3996	20.5024	-0.520592	5.44669
	62.4913	20.6841	-0.520592	5.44669
	62.4824	20.78	-0.520592	5.44669
	62.3734	20.7678	-0.520592	5.44669
	62.2971	20.7797	-0.520592	5.44669
	62.2985	20.9447	-0.520592	5.4507
	62.3254	21.231	-0.520592	5.46104
	62.336	21.5241	-0.520592	5.46531
	62.3309	21.7294	-0.520592	5.45562
	62.325	21.7895	-0.520592	5.4448
	62.3243	21.7542	-0.520592	5.44287
	62.3261	21.7692	-0.520592	5.44579
	62.3271	21.9928	-0.520592	5.44767
	62.3269	22.4088	-0.520592	5.44742
	62.3264	22.7522	-0.520592	5.44664
	62.304	22.8367	-0.520592	5.44641
	62.2467	22.8133	-0.520592	5.44658
	62.223	22.931	-0.520592	5.44674
	62.2769	23.2104	-0.520592	5.44675
	62.3147	23.4682	-0.520592	5.44669
	62.2456	23.5551	-0.520592	5.44667
	62.1259	23.5613	-0.520592	5.44668
	62.0658	23.6904	-0.520592	5.44669
	62.0777	23.9639	-0.520592	5.44669
	62.1032	24.2645	-0.520592	5.44669
	62.1095	24.5267	-0.520592	5.44669
	62.103	24.7634	-0.520592	5.44669
	62.0981	25.0523	-0.520592	5.44669
	62.0983	25.4292	-0.520592	5.44669
	62.1002	25.7349	-0.520592	5.44669
	62.1009	25.8671	-0.520592	5.44669
	62.1005	25.9832	-0.520592	5.44669
	62.0778	26.2085	-0.520592	5.44669
	62.0203	26.4937	-0.520592	5.44669
	61.9967	26.7667	-0.520592	5.44669
	62.0283	27.0133	-0.520592	5.44669
	62.0087	27.2042	-0.520592	5.44669
	61.9158	27.275	-0.520592	5.44669
	61.8499	27.2983	-0.520592	5.44669
	61.85	27.4403	-0.520592	5.44669
	61.8726	27.7132	-0.520592	5.44669
	61.8819	28.0088	-0.520592	5.44669
	61.8777	28.22	-0.520592	5.44669
	61.8727	28.3309	-0.520592	5.44669
	61.872	28.4701	-0.520592	5.44669
	61.8736	28.7123	-0.520592	5.44669
	61.8744	28.9964	-0.520592	5.44669
	61.8743	29.2629	-0.520592	5.44669
	61.8739	29.5072	-0.520592	5.44669
	61.8515	29.6995	-0.520592	5.44669
	61.7718	29.8207	-0.520592	5.44669
	61.6684	29.971	-0.520592	5.44669
	61.6187	30.2141	-0.520592	5.44669
	61.6292	30.4947	-0.520592	5.44669
	61.6503	30.7593	-0.520592	5.44669
	61.6553	31.0042	-0.520592	5.44669
	61.6499	31.1973	-0.520592	5.44669
	61.6458	31.3188	-0.520592	5.44669
	61.6461	31.4688	-0.520592	5.44669
	61.6476	31.7118	-0.520592	5.44669
	61.6482	31.9924	-0.520592	5.44669
	61.6256	32.2571	-0.520592	5.44669
	61.5678	32.5019	-0.520592	5.44669
	61.544	32.695	-0.520592	5.44669
	61.5756	32.8165	-0.520592	5.44669
	61.5784	33.0157	-0.520592	5.44669
	61.5653	33.3363	-0.520592	5.44669
	61.603	33.5425	-0.520592	5.44669
	61.6304	33.5868	-0.520592	5.44669
	61.5627	33.6909	-0.520592	5.44669
	61.4473	33.9899	-0.520592	5.44669
	61.3885	34.4163	-0.520592	5.44669
	61.3994	34.788	-0.520592	5.44669
	61.424	35.0364	-0.520592	5.44669
	61.4303	35.1946	-0.520592	5.44669
	61.4241	35.3004	-0.520592	5.44669
	61.4193	35.4563	-0.520592	5.44669
	61.4195	35.6582	-0.520592	5.44669
	61.4213	35.7641	-0.520592	5.44669
	61.422	35.798	-0.520592	5.44669
	61.4216	35.9811	-0.520592	5.44669
	61.4212	36.3735	-0.520592	5.44669
	61.4212	36.7215	-0.520592	5.44669
	61.4213	36.8656	-0.520592	5.44669
	61.4214	36.9716	-0.520592	5.44669
	61.4214	37.1392	-0.520592	5.44669
	61.4213	37.2977	-0.520592	5.44669
	61.399	37.4721	-0.520592	5.44669
	61.3416	37.6629	-0.520592	5.44669
	61.3178	37.7576	-0.520592	5.44669
	61.3494	37.7908	-0.520592	5.44669
	61.3298	37.9283	-0.520592	5.44669
	61.2369	38.1466	-0.520592	5.44669
	61.1711	38.3148	-0.520592	5.44669
	61.1934	38.4752	-0.520592	5.44669
	61.2958	38.6567	-0.520592	5.44669
	61.4086	38.7524	-0.520592	5.4507
	61.4318	38.7894	-0.520592	5.46104
	61.3365	38.9281	-0.520592	5.46531
	61.2111	39.1456	-0.520592	5.45562
	61.158	39.2639	-0.520592	5.4448
	61.1748	39.2482	-0.512722	5.44287
	61.1999	39.2507	-0.492437	5.44579
	61.2043	39.413	-0.484047	5.44767
	61.1972	39.6523	-0.503059	5.44742
	61.1927	39.7713	-0.5243	5.44664
	61.1933	39.7974	-0.528071	5.44641
	61.1952	39.9233	-0.522358	5.44658
	61.1957	40.1393	-0.518666	5.44674
	61.1953	40.3599	-0.519157	5.44675
	61.1949	40.6983	-0.520675	5.44669
	61.1726	41.108	-0.521137	5.44667
	61.1153	41.3125	-0.520791	5.44668
	61.0916	41.2768	-0.520482	5.44669
	61.1454	41.2422	-0.520475	5.44669
	61.2055	41.3964	-0.520583	5.44669
	61.1939	41.6455	-0.52063	5.44669
	61.1203	41.8207	-0.520611	5.44669
	61.0638	41.973	-0.520587	5.44669
	61.0393	42.1978	-0.520583	5.44669
	61.0225	42.47	-0.52059	5.44669
	61.0423	42.6884	-0.520595	5.44669
	61.0594	42.8107	-0.520594	5.44669
	61.0154	42.9521	-0.520592	5.44669
	60.9616	43.142	-0.520592	5.44669
	60.95	43.2972	-0.520592	5.44669
	60.9636	43.4623	-0.520592	5.44669
	60.9733	43.6504	-0.520592	5.44669
	60.9725	43.7472	-0.520592	5.44669
	60.9687	43.7823	-0.520592	5.44669
	60.9674	43.9198	-0.520592	5.44669
	60.9682	44.1867	-0.520592	5.44669
	60.969	44.4814	-0.520592	5.44669
	60.969	44.7435	-0.520592	5.44669
	60.9465	44.9823	-0.520592	5.44669
	60.8889	45.1737	-0.520592	5.44669
	60.8429	45.2966	-0.520592	5.44669
	60.8393	45.4479	-0.520592	5.44669
	60.8758	45.6417	-0.520592	5.44669
	60.9403	45.795	-0.520592	5.44669
	60.9843	45.9579	-0.520592	5.44669
	60.9622	46.1949	-0.520592	5.44669
	60.8676	46.4684	-0.520592	5.44669
	60.7579	46.6831	-0.520592	5.44669
	60.711	46.8033	-0.520592	5.44669
	60.7248	46.9452	-0.520592	5.44669
	60.7464	47.136	-0.520592	5.44669
	60.7504	47.2423	-0.520592	5.44669
	60.7444	47.2311	-0.520592	5.44669
	60.7404	47.2398	-0.520592	5.44669
	60.7409	47.4031	-0.520592	5.44669
	60.7425	47.6406	-0.520592	5.44669
	60.743	47.8077	-0.520592	5.44669
	60.7427	48.0099	-0.520592	5.44669
	60.7423	48.3647	-0.520592	5.44669
	60.7423	48.6904	-0.520592	5.44669
	60.7424	48.7893	-0.520592	5.44669
	60.7425	48.729	-0.520592	5.44669
	60.7425	48.72	-0.520592	5.44669
	60.7425	48.8934	-0.520592	5.44669
	60.7424	49.1906	-0.520592	5.44669
	60.7425	49.4853	-0.520592	5.44669
	60.7425	49.6874	-0.520592	5.44669
	60.7425	49.7949	-0.520592	5.44669
	60.7425	49.9358	-0.520592	5.44669
	60.7425	50.18	-0.520592	5.44669
	60.7202	50.4643	-0.520592	5.44669
	60.6404	50.7301	-0.520592	5.44669
	60.5369	50.9741	-0.520592	5.44669
	60.4872	51.2157	-0.520592	5.44669
	60.52	51.4639	-0.520592	5.44669
	60.5987	51.6666	-0.520592	5.44669
	60.6274	51.7417	-0.520592	5.44669
	60.5681	51.7135	-0.520592	5.44669
	60.5039	51.7262	-0.520592	5.44669
	60.4934	51.8972	-0.520592	5.44669
	60.5112	52.1365	-0.520592	5.44669
	60.5222	52.2525	-0.520592	5.44669
	60.5205	52.2773	-0.520592	5.44669
	60.5158	52.4037	-0.520592	5.44669
	60.5145	52.6695	-0.520592	5.44669
	60.5156	52.9678	-0.520592	5.44669
	60.5165	53.1825	-0.520592	5.44669
	60.5165	53.294	-0.520592	5.44669
	60.5162	53.4322	-0.520592	5.44669
	60.5161	53.6246	-0.520592	5.44669
	60.5161	53.7328	-0.520592	5.44669
	60.5162	53.7219	-0.520592	5.44669
	60.5162	53.6808	-0.520592	5.44669
	60.4939	53.6678	-0.520592	5.44669
	60.4141	53.7262	-0.520592	5.44669
	60.3329	53.9598	-0.512722	5.44669
	60.363	54.3645	-0.492437	5.44669
	60.477	54.6995	-0.484047	5.44669
	60.5479	54.8338	-0.503059	5.44669
	60.5424	54.9404	-0.5243	5.44669
	60.5157	55.1608	-0.528071	5.44669
	60.4843	55.4475	-0.522358	5.44669
	60.4103	55.6735	-0.518666	5.44669
	60.3124	55.7447	-0.519157	5.44669
	60.263	55.7558	-0.520675	5.44669
	60.2717	55.8925	-0.521137	5.44669
	60.292	56.1674	-0.520791	5.44669
	60.2972	56.4659	-0.520482	5.44669
	60.2922	56.7267	-0.520475	5.44669
	60.2882	56.9635	-0.520583	5.44669
	60.2884	57.1547	-0.52063	5.44669
	60.2898	57.2781	-0.520611	5.44669
	60.2904	57.4789	-0.520587	5.44669
	60.2901	57.8486	-0.520583	5.44669
	60.2898	58.2302	-0.52059	5.44669
	60.2898	58.5027	-0.520595	5.44669
	60.2676	58.6673	-0.520594	5.44669
	60.1879	58.7673	-0.520592	5.44669
	60.0843	58.9185	-0.520592	5.44669
	60.0346	59.1205	-0.520592	5.44669
	60.0451	59.2773	-0.520592	5.44669
	60.0663	59.4387	-0.520592	5.44669
	60.0713	59.6739	-0.520592	5.44669
	60.0659	59.9471	-0.520592	5.44669
	60.0618	60.2115	-0.520592	5.44669
	60.062	60.4589	-0.520592	5.44669
	60.0636	60.7023	-0.520592	5.44669
	60.0418	60.9993	-0.520592	5.44669
	59.9841	61.3771	-0.520592	5.44669
	59.96	61.7788	-0.520592	5.44669
	59.9915	62.2124	-0.520592	5.44669
	59.972	62.6588	-0.520592	5.44669
	59.8792	63.0514	-0.520592	5.44669
	59.8134	63.4585	-0.512722	5.44669
	59.8134	63.9465	-0.492437	5.44669
	59.8359	64.4721	-0.484047	5.44669
	59.8453	64.9862	-0.503059	5.44669
	59.8411	65.4822	-0.5243	5.44669
	59.8361	65.9748	-0.528071	5.44669
	59.8354	66.4724	-0.522358	5.44669
	59.8369	66.9733	-0.518666	5.44669
	59.8378	67.4246	-0.519157	5.44669
	59.8376	67.7478	-0.520675	5.44669
	59.8373	68.0182	-0.521137	5.44669
	59.8372	68.3585	-0.520791	5.44669
	59.8373	68.705	-0.520482	5.44669
	59.8373	68.9735	-0.520475	5.44669
	59.8373	69.1982	-0.520583	5.44669
	59.8373	69.4802	-0.52063	5.44669
	59.815	69.9076	-0.520611	5.44669
	59.7352	70.3924	-0.520587	5.44669
	59.6317	70.7538	-0.520583	5.44669
	59.582	70.9787	-0.52059	5.44669
	59.5925	71.1802	-0.520595	5.44669
	59.6137	71.4187	-0.520594	5.44669
	59.6187	71.6808	-0.520592	5.44669
	59.6133	71.9888	-0.520592	5.44669
	59.6092	72.463	-0.520592	5.44669
	59.6094	73.1627	-0.520592	5.44669
	59.611	73.925	-0.520592	5.44669
	59.6116	74.5393	-0.520592	5.44669
	59.6112	75.0053	-0.520592	5.44669
	59.6109	75.5008	-0.520592	5.44669
	59.5886	76.166	-0.520592	5.44669
	59.5312	76.9082	-0.520592	5.44669
	59.4852	77.5268	-0.520592	5.44669
	59.4816	78.0017	-0.520592	5.44669
	59.4957	78.4503	-0.520592	5.44669
	59.4805	78.9372	-0.520592	5.44669
	59.4209	79.4494	-0.520592	5.44669
	59.3715	79.9584	-0.520592	5.44669
	59.3672	80.4571	-0.520592	5.44669
	59.3822	80.9527	-0.520592	5.44669
	59.3899	81.4506	-0.520592	5.44669
	59.3878	81.9013	-0.520592	5.44669
	59.3841	82.2254	-0.520592	5.44669
	59.3611	82.4471	-0.520592	5.44669
	59.3046	82.6606	-0.520592	5.44669
	59.2815	82.9544	-0.520592	5.44669
	59.3353	83.3417	-0.520592	5.44669
	59.3952	83.65	-0.520592	5.44669
	59.4058	83.7796	-0.520592	5.44669
	59.3897	83.9429	-0.520592	5.44669
	59.3793	84.3442	-0.520592	5.44669
	59.3584	84.9078	-0.520592	5.44669
	59.2829	85.4174	-0.520592	5.44669
	59.203	85.7424	-0.520592	5.44669
	59.2098	85.9927	-0.520592	5.44268
	59.2432	86.3732	-0.520592	5.43234
	59.2105	86.899	-0.520592	5.42806
	59.1556	87.4005	-0.520592	5.43775
	59.1396	87.7356	-0.520592	5.44858
	59.1517	87.993	-0.520592	5.4505
	59.1623	88.3729	-0.520592	5.44759
	59.1624	88.8467	-0.520592	5.44571
	59.1587	89.2205	-0.520592	5.44595
	59.1571	89.5037	-0.520592	5.44673
	59.1578	89.8806	-0.520592	5.44696
	59.1586	90.344	-0.520592	5.44679
	59.1587	90.6653	-0.520592	5.44663
	59.1585	90.7749	-0.520592	5.44663
	59.1583	90.8763	-0.512722	5.44668
	59.1584	91.0542	-0.492437	5.44671
	59.1584	91.2187	-0.484047	5.4467
	59.1584	91.3919	-0.503059	5.44668
	59.1584	91.6293	-0.5243	5.44668
	59.1584	91.9485	-0.528071	5.44669
	59.1584	92.3867	-0.522358	5.44669
	59.1584	92.8627	-0.518666	5.44669
	59.1584	93.1674	-0.519157	5.44669
	59.1361	93.2655	-0.520675	5.44669
	59.0564	93.368	-0.521137	5.44669
	58.9528	93.5997	-0.520791	5.44669
	58.9032	93.8925	-0.520482	5.44669
	58.936	94.1663	-0.520475	5.44669
	59.0146	94.4599	-0.520583	5.44669
	59.0434	94.8255	-0.52063	5.44669
	58.9841	95.174	-0.520611	5.44669
	58.9198	95.4343	-0.520587	5.44669
	58.9094	95.6057	-0.520583	5.44669
	58.9271	95.6637	-0.52059	5.44669
	58.9381	95.6887	-0.520595	5.44669
	58.9364	95.8359	-0.520594	5.44669
	58.9318	96.1104	-0.520592	5.44669
	58.9305	96.454	-0.520592	5.44669
	58.9316	96.8401	-0.520592	5.44669
	58.9325	97.1794	-0.520592	5.44669
	58.9325	97.4285	-0.520592	5.44669
	58.9322	97.5985	-0.520592	5.44669
	58.932	97.6599	-0.520592	5.44669
	58.9321	97.6376	-0.520592	5.44669
	58.9321	97.6576	-0.520592	5.44669
	58.9322	97.8788	-0.520592	5.44669
	58.9321	98.2919	-0.520592	5.44669
	58.9321	98.635	-0.520592	5.44669
	58.9321	98.7696	-0.520592	5.44669
	58.9321	98.9226	-0.520592	5.44669
	58.9098	99.2686	-0.520592	5.44669
	58.8524	99.6082	-0.520592	5.44669
	58.8286	99.716	-0.520592	5.44669
	58.8825	99.7037	-0.520592	5.44669
	58.9203	99.867	-0.520592	5.44669
	58.8736	100.268	-0.520592	5.44669
	58.8336	100.675	-0.520592	5.44669
	58.877	100.948	-0.520592	5.44669
	58.9163	101.152	-0.520592	5.44669
	58.8738	101.375	-0.520592	5.44669
	58.8129	101.58	-0.520592	5.44669
	58.7755	101.715	-0.520592	5.44669
	58.7327	101.866	-0.520592	5.44669
	58.698	102.105	-0.520592	5.44669
	58.6939	102.383	-0.520592	5.44669
	58.7038	102.599	-0.520592	5.44669
	58.7092	102.718	-0.520592	5.44669
	58.708	102.859	-0.520592	5.44669
	58.7055	103.05	-0.520592	5.44669
	58.7049	103.206	-0.520592	5.44669
	58.7056	103.371	-0.520592	5.44669
	58.706	103.559	-0.520592	5.44669
	58.706	103.655	-0.512722	5.44669
	58.7058	103.641	-0.492437	5.44669
	58.7058	103.603	-0.484047	5.44669
	58.7058	103.641	-0.503059	5.44669
	58.7059	103.827	-0.5243	5.44669
	58.7059	104.063	-0.528071	5.44669
	58.7058	104.172	-0.522358	5.44669
	58.7058	104.195	-0.518666	5.44669
	58.7058	104.274	-0.519157	5.44669
	58.7058	104.365	-0.520675	5.44669
	58.7058	104.435	-0.521137	5.44669
	58.7058	104.589	-0.520791	5.44669
	58.7058	104.85	-0.520482	5.44669
	58.7058	105.137	-0.520475	5.44669
	58.7058	105.398	-0.520583	5.44669
	58.7058	105.639	-0.52063	5.44669
	58.7058	105.881	-0.520611	5.44669
	58.7058	106.081	-0.520587	5.44669
	58.7058	106.207	-0.520583	5.44669
	58.7058	106.405	-0.52059	5.44669
	58.7058	106.773	-0.520595	5.44669
	58.7058	107.106	-0.520594	5.44669
	58.6835	107.252	-0.520592	5.44669
	58.6261	107.364	-0.520592	5.44669
	58.6023	107.583	-0.520592	5.44669
	58.6339	107.867	-0.520592	5.44669
	58.6366	108.092	-0.520592	5.44669
	58.6235	108.213	-0.520592	5.44669
	58.6389	108.401	-0.520592	5.44669
	58.6311	108.766	-0.520592	5.44669
	58.5971	109.15	-0.520592	5.44669
	58.5594	109.426	-0.520592	5.44669
	58.5291	109.59	-0.512722	5.44669
	58.548	109.64	-0.492437	5.44669
	58.5695	109.664	-0.484047	5.44669
	58.5277	109.814	-0.503059	5.44669
	58.4955	110.041	-0.5243	5.44669
	58.5404	110.208	-0.528071	5.44669
	58.5775	110.365	-0.522358	5.44669
	58.5336	110.545	-0.518666	5.44669
	58.4729	110.642	-0.519157	5.44669
	58.4584	110.63	-0.520675	5.44669
	58.4732	110.593	-0.521137	5.44669
	58.4844	110.582	-0.520791	5.44669
	58.4839	110.591	-0.520482	5.44669
	58.4796	110.598	-0.520475	5.44669
	58.478	110.648	-0.520583	5.44669
	58.4789	110.821	-0.52063	5.44669
	58.4798	111.048	-0.520611	5.44669
	58.4799	111.158	-0.520587	5.44669
	58.4796	111.136	-0.520583	5.44669
	58.4794	111.089	-0.52059	5.44669
	58.4795	111.078	-0.520595	5.44669
	58.4796	111.139	-0.520594	5.44669
	58.4796	111.324	-0.520592	5.44669
	58.4796	111.552	-0.520592	5.44669
	58.4795	111.707	-0.520592	5.44669
	58.4795	111.859	-0.520592	5.44669
	58.4795	112.041	-0.520592	5.44669
	58.4796	112.14	-0.520592	5.44669
	58.4796	112.178	-0.520592	5.44669
	58.4795	112.316	-0.520592	5.44669
	58.4795	112.533	-0.520592	5.44669
	58.4795	112.602	-0.520592	5.44669
	58.4795	112.46	-0.520592	5.44669
	58.4795	112.312	-0.520592	5.44669
	58.4795	112.29	-0.520592	5.44669
	58.4795	112.381	-0.520592	5.44669
	58.4795	112.533	-0.520592	5.44669
	58.4573	112.581	-0.520592	5.44669
	58.3998	112.402	-0.520592	5.44669
	58.376	112.14	-0.520592	5.44669
	58.4299	112.017	-0.520592	5.44669
	58.4901	111.998	-0.520592	5.44669
	58.5007	111.876	-0.520592	5.44669
	58.4846	111.659	-0.520592	5.44669
	58.4741	111.535	-0.520592	5.44669
	58.4755	111.548	-0.520592	5.44669
	58.4798	111.596	-0.520592	5.44669
	58.4811	111.611	-0.520592	5.44669
	58.4801	111.551	-0.520592	5.44669
	58.4792	111.365	-0.520592	5.44669
	58.4792	111.137	-0.520592	5.44669
	58.4795	111.03	-0.520592	5.44669
	58.4797	111.055	-0.520592	5.44669
	58.4796	111.052	-0.520592	5.44669
	58.4795	110.886	-0.520592	5.44669
	58.4795	110.695	-0.520592	5.44669
	58.4795	110.802	-0.520592	5.44669
	58.4796	111.279	-0.520592	5.44669
	58.4573	111.942	-0.520592	5.44268
	58.3775	112.719	-0.520592	5.43234
	58.274	113.653	-0.520592	5.42806
	58.2243	114.689	-0.520592	5.43775
	58.2348	115.723	-0.520592	5.44858
	58.256	116.723	-0.520592	5.4505
	58.261	117.66	-0.520592	5.44759
	58.2555	118.477	-0.520592	5.44571
	58.2515	119.2	-0.520592	5.44595
	58.2517	119.867	-0.520592	5.44673
	58.2532	120.435	-0.520592	5.44696
	58.2538	120.867	-0.520592	5.44679
	58.2535	121.16	-0.512722	5.44663
	58.2532	121.327	-0.484566	5.44663
	58.2531	121.373	-0.448021	5.44668
	58.2532	121.346	-0.430488	5.44671
	58.2533	121.271	-0.434196	5.4467
	58.2533	121.143	-0.433804	5.44668
	58.2533	121.001	-0.415285	5.44668
	58.2532	120.871	-0.397098	5.44669
	58.2533	120.799	-0.394389	5.44669
	58.2533	120.755	-0.399454	5.44669
	58.2533	120.655	-0.394625	5.44669
	58.2533	120.562	-0.381679	5.44669
	58.2533	120.499	-0.392268	5.44669
	58.2533	120.348	-0.427182	5.44669
	58.231	120.135	-0.450011	5.44669
	58.1735	119.974	-0.449059	5.44669
	58.1497	119.864	-0.440846	5.44669
	58.2036	119.807	-0.437792	5.44669
	58.2638	119.762	-0.431569	5.44669
	58.2744	119.656	-0.413061	5.44669
	58.2583	119.561	-0.40483	5.44669
	58.2478	119.549	-0.415406	5.44669
	58.2492	119.575	-0.408199	5.44669
	58.2535	119.591	-0.375502	5.44669
	58.2548	119.588	-0.352393	5.44669
	58.2538	119.581	-0.36031	5.44669
	58.2529	119.579	-0.388527	5.44669
	58.2529	119.581	-0.400175	5.44669
	58.2532	119.582	-0.379702	5.44669
	58.2534	119.582	-0.356688	5.44669
	58.2533	119.582	-0.352695	5.44669
	58.2532	119.582	-0.358944	5.44669
	58.2532	119.582	-0.36294	5.44669
	58.2533	119.582	-0.362386	5.44669
	58.2533	119.582	-0.360733	5.44669
	58.2533	119.533	-0.360237	5.44669
	58.2533	119.406	-0.360617	5.44669
	58.2533	119.353	-0.360953	5.44669
	58.2533	119.472	-0.360958	5.44669
	58.2533	119.605	-0.360841	5.44669
	58.2533	119.628	-0.368661	5.44669
	58.2533	119.593	-0.388966	5.44669
	58.2533	119.57	-0.397382	5.44669
	58.2533	119.573	-0.378374	5.44669
	58.2533	119.582	-0.357125	5.44669
	58.2533	119.585	-0.35335	5.44669
	58.2533	119.534	-0.359063	5.44669
	58.2533	119.356	-0.362758	5.44669
	58.2533	119.127	-0.362267	5.44669
	58.2533	119.019	-0.360748	5.44669
	58.2533	119.042	-0.360286	5.44669
	58.2533	119.089	-0.360632	5.44669
	58.2533	119.099	-0.360942	5.44669
	58.231	119.087	-0.360948	5.44669
	58.1735	119.078	-0.360841	5.44669
	58.1497	119.079	-0.360794	5.44669
	58.2036	119.033	-0.360812	5.44669
	58.2638	118.908	-0.360836	5.44669
	58.2744	118.904	-0.36084	5.44669
	58.236	119.296	-0.360833	5.44669
	58.1457	120.206	-0.360829	5.44669
	58.0436	121.697	-0.360829	5.44669
	57.9982	123.622	-0.368702	5.44669
	58.0101	125.533	-0.404729	5.44669
	58.0303	127.04	-0.469429	5.44669
	58.0344	127.999	-0.523507	5.44669
	58.0289	128.565	-0.537332	5.44669
	58.0251	129.065	-0.526145	5.44669
	58.0255	129.562	-0.516901	5.44669
	58.027	129.965	-0.517062	5.44669
	58.0275	130.311	-0.520424	5.44669
	58.0272	130.615	-0.521776	5.44669
	58.0269	130.864	-0.529019	5.44669
	58.0269	130.997	-0.54856	5.44669
	58.027	130.888	-0.556861	5.44669
	58.027	130.635	-0.538077	5.44669
	58.027	130.493	-0.516962	5.44669
	58.027	130.512	-0.513164	5.4507
	58.027	130.519	-0.51882	5.46104
	58.027	130.36	-0.522498	5.46531
	58.027	130.119	-0.522022	5.45562
	58.027	129.998	-0.520514	5.4448
	58.027	130.021	-0.520051	5.44287
	58.027	130.071	-0.520394	5.44579
	58.027	130.084	-0.520701	5.44767
	58.027	130.071	-0.520709	5.44742
	58.0047	130.061	-0.520602	5.44664
	57.9472	130.111	-0.520555	5.44641
	57.9234	130.291	-0.520573	5.44658
	57.9773	130.619	-0.520597	5.44674
	58.0375	131.129	-0.520601	5.44675
	58.0482	131.836	-0.520594	5.44669
	58.0097	132.638	-0.52059	5.44667
	57.9195	133.421	-0.520591	5.44668
	57.8173	134.166	-0.520592	5.44669
	57.7719	134.851	-0.520593	5.44669
	57.7838	135.42	-0.520592	5.44669
	57.804	135.943	-0.520592	5.44669
	57.8081	136.585	-0.520592	5.44669
	57.8026	137.308	-0.520592	5.44669
	57.7989	137.927	-0.520592	5.44669
	57.7992	138.409	-0.520592	5.44669
	57.8007	138.86	-0.520592	5.44669
	57.8012	139.395	-0.520592	5.44669
	57.8009	140.082	-0.520592	5.44669
	57.8006	140.819	-0.520592	5.44669
	57.8006	141.428	-0.520592	5.44669
	57.8007	141.9	-0.520592	5.44669
	57.8007	142.302	-0.520592	5.44669
	57.8007	142.615	-0.520592	5.44669
	57.8007	142.899	-0.520592	5.44669
	57.8007	143.297	-0.520592	5.44669
	57.8007	143.77	-0.520592	5.44669
	57.8007	144.186	-0.520592	5.44669
	57.8007	144.593	-0.520592	5.44669
	57.8007	145.024	-0.520592	5.44669
	57.8007	145.419	-0.520592	5.44669
	57.8007	145.833	-0.520592	5.44669
	57.8007	146.274	-0.520592	5.44669
	57.8007	146.622	-0.520592	5.44669
	57.8007	146.906	-0.512722	5.44669
	57.8007	147.243	-0.492437	5.44669
	57.8007	147.584	-0.484047	5.44669
	57.8007	147.851	-0.503059	5.44669
	57.8007	148.126	-0.5243	5.44669
	57.8007	148.536	-0.528071	5.44669
	57.8007	148.967	-0.522358	5.44669
	57.8007	149.205	-0.518666	5.44669
	57.8007	149.381	-0.519157	5.44669
	57.7784	149.751	-0.520675	5.44669
	57.7209	150.297	-0.521137	5.44669
	57.6971	150.81	-0.520791	5.44669
	57.7287	151.143	-0.520482	5.44669
	57.7314	151.346	-0.520475	5.44669
	57.696	151.549	-0.520583	5.44669
	57.654	151.845	-0.52063	5.44669
	57.6001	152.286	-0.520611	5.44669
	57.5625	152.821	-0.520587	5.44669
	57.5612	153.304	-0.512713	5.44669
	57.5732	153.629	-0.492435	5.44669
	57.5786	153.888	-0.48405	5.44669
	57.5766	154.272	-0.49519	5.44669
	57.5738	154.797	-0.496145	5.44669
	57.5734	155.345	-0.491525	5.44669
	57.5742	155.856	-0.504824	5.44669
	57.5747	156.342	-0.522374	5.44669
	57.5746	156.783	-0.526635	5.44669
	57.5744	157.107	-0.522441	5.44669
	57.5743	157.332	-0.51134	5.44669
	57.5744	157.547	-0.4912	5.44669
	57.5744	157.84	-0.48402	5.44669
	57.5744	158.227	-0.503487	5.44669
	57.5744	158.584	-0.524489	5.44669
	57.5744	158.841	-0.520127	5.44669
	57.5744	159.008	-0.486234	5.44669
	57.5744	159.065	-0.453951	5.44669
	57.5744	159.091	-0.465107	5.44669
	57.5521	159.239	-0.498997	5.44669
	57.4946	159.415	-0.504166	5.44669
	57.4709	159.407	-0.493483	5.44669
	57.5247	159.287	-0.502786	5.44669
	57.5849	159.182	-0.520823	5.44669
	57.5956	159.073	-0.518839	5.44669
	57.5794	158.998	-0.494868	5.44669
	57.5466	158.995	-0.475013	5.44669
	57.4906	159.019	-0.46568	5.44669
	57.4711	159.03	-0.451576	5.44669
	57.5263	159.026	-0.438383	5.44669
	57.5855	159.02	-0.436191	5.44669
	57.5953	159.069	-0.439696	5.44669
	57.5568	159.246	-0.449772	5.44669
	57.4891	159.475	-0.477598	5.44669
	57.4669	159.683	-0.50535	5.44669
	57.5027	160.061	-0.502329	5.44669
	57.4844	160.696	-0.482576	5.44669
	57.4128	161.358	-0.466139	5.44669
	57.4036	161.887	-0.449071	5.44669
	57.4274	162.293	-0.44504	5.44669
	57.3964	162.587	-0.464728	5.44669
	57.3457	162.862	-0.476832	5.44669
	57.3308	163.214	-0.459546	5.44669
	57.3418	163.564	-0.437701	5.44669
	57.3517	163.83	-0.433063	5.44669
	57.3518	164.052	-0.446497	5.44669
	57.3484	164.285	-0.47072	5.44669
	57.3469	164.488	-0.486646	5.44669
	57.3475	164.569	-0.486378	5.44669
	57.3483	164.494	-0.472999	5.44669
	57.3484	164.329	-0.450545	5.44669
	57.3482	164.221	-0.43534	5.44669
	57.348	164.175	-0.443152	5.44669
	57.348	164.086	-0.468552	5.44669
	57.3481	163.999	-0.479063	5.44669
	57.3481	163.984	-0.459115	5.44669
	57.3481	164.007	-0.436726	5.44669
	57.3481	163.972	-0.432808	5.44669
	57.3481	163.794	-0.438866	5.44669
	57.3481	163.56	-0.450627	5.44669
	57.3481	163.448	-0.47038	5.44669
	57.3481	163.473	-0.477164	5.44669
	57.3481	163.521	-0.457668	5.44669
	57.3481	163.532	-0.444666	5.44669
	57.3481	163.52	-0.469377	5.44669
	57.3481	163.51	-0.51164	5.44669
	57.3481	163.511	-0.524882	5.44669
	57.3481	163.514	-0.492478	5.44669
	57.3481	163.516	-0.446955	5.44669
	57.3704	163.515	-0.42722	5.44669
	57.4279	163.514	-0.433205	5.44669
	57.4516	163.514	-0.44242	5.44669
	57.3978	163.514	-0.444105	5.44669
	57.3376	163.515	-0.441527	5.44669
	57.3269	163.465	-0.439847	5.44669
	57.3431	163.338	-0.447931	5.44669
	57.3758	163.237	-0.468901	5.44669
	57.4319	163.229	-0.477503	5.44669
	57.4514	163.309	-0.466207	5.44669
	57.3962	163.452	-0.46511	5.44669
	57.337	163.499	-0.469725	5.44669
	57.3272	163.373	-0.464345	5.44669
	57.3434	163.288	-0.474973	5.44669
	57.3536	163.393	-0.499378	5.44669
	57.3521	163.532	-0.492939	5.44669
	57.3478	163.563	-0.463785	5.44669
	57.3466	163.479	-0.458917	5.44669
	57.3476	163.278	-0.475912	5.44669
	57.3484	163.051	-0.494004	5.44669
	57.3707	162.951	-0.504877	5.44669
	57.4279	162.978	-0.488737	5.44669
	57.4515	163.023	-0.452241	5.44669
	57.3977	163.032	-0.430723	5.44669
	57.3376	163.019	-0.432786	5.44669
	57.3269	163.011	-0.440999	5.44669
	57.3431	163.012	-0.443658	5.44669
	57.3535	163.015	-0.441845	5.44669
	57.3522	163.016	-0.440139	5.44669
	57.3479	163.016	-0.440069	5.44669
	57.3466	163.015	-0.440646	5.44669
	57.3475	163.015	-0.440913	5.44669
	57.3484	163.015	-0.440819	5.44669
	57.3484	163.015	-0.440685	5.44669
	57.3481	163.015	-0.440662	5.44669
	57.348	162.966	-0.448571	5.44669
	57.348	162.839	-0.46888	5.44669
	57.3481	162.787	-0.485137	5.44669
	57.3481	162.906	-0.494271	5.44669
	57.3481	163.038	-0.509571	5.44669
	57.3481	163.062	-0.523336	5.44669
	57.3481	163.026	-0.525343	5.44669
	57.3481	162.954	-0.513686	5.44669
	57.3481	162.83	-0.483273	5.44669
	57.3481	162.738	-0.455006	5.44669
	57.3481	162.684	-0.466602	5.44669
	57.3481	162.586	-0.499248	5.44669
	57.3481	162.498	-0.495869	5.44669
	57.3481	162.486	-0.457189	5.44669
	57.3481	162.51	-0.430254	5.44669
	57.3481	162.524	-0.43083	5.44669
	57.3481	162.472	-0.440346	5.44669
	57.3481	162.339	-0.44408	5.44669
	57.3481	162.236	-0.450124	5.44669
	57.3481	162.181	-0.476187	5.44669
	57.3481	162.086	-0.504633	5.44669
	57.3704	161.951	-0.49466	5.44669
	57.4279	161.762	-0.454759	5.44669
	57.4516	161.557	-0.429665	5.44669
	57.3978	161.462	-0.439318	5.44669
	57.3376	161.482	-0.47684	5.44669
	57.3269	161.523	-0.516628	5.44669
	57.3431	161.532	-0.532182	5.44669
	57.3536	161.473	-0.526492	5.44669
	57.3522	161.338	-0.518886	5.44669
	57.3479	161.237	-0.509901	5.44669
	57.3688	161.183	-0.48399	5.44669
	57.4273	161.088	-0.448782	5.44669
	57.4519	161.002	-0.438882	5.44669
	57.3981	160.988	-0.4623	5.44669
	57.3376	161.012	-0.485882	5.44669
	57.3268	161.026	-0.48906	5.44669
	57.343	161.024	-0.474396	5.44669
	57.3536	161.018	-0.450176	5.44669
	57.3522	160.967	-0.434689	5.44669
	57.3479	160.792	-0.43514	5.44669
	57.3688	160.467	-0.440568	5.44669
	57.4273	159.956	-0.44264	5.44669
	57.4519	159.248	-0.441572	5.44669
	57.4204	158.446	-0.448257	5.44669
	57.4397	157.613	-0.468425	5.44669
	57.5101	156.644	-0.477187	5.44669
	57.5185	155.505	-0.458373	5.44669
	57.4948	154.373	-0.444953	5.44669
	57.5261	153.408	-0.461376	5.44669
	57.5769	152.575	-0.483328	5.44669
	57.5917	151.7	-0.496188	5.44669
	57.5806	150.705	-0.503148	5.44669
	57.5708	149.616	-0.487235	5.44669
	57.5707	148.473	-0.452226	5.44669
	57.5741	147.38	-0.439121	5.44669
	57.5756	146.334	-0.461168	5.44669
	57.575	145.192	-0.485322	5.44669
	57.5742	143.978	-0.489228	5.44669
	57.5964	142.864	-0.482536	5.44669
	57.6541	141.881	-0.478385	5.44669
	57.7003	140.929	-0.479032	5.44669
	57.7262	139.944	-0.48865	5.44669
	57.7695	138.983	-0.501566	5.44669
	57.8084	138.152	-0.48926	5.44669
	57.8141	137.382	-0.453638	5.44268
	57.8034	136.545	-0.438993	5.43234
	57.797	135.701	-0.460613	5.42806
	57.7982	134.883	-0.477264	5.43775
	57.8009	134.032	-0.461191	5.44858
	57.8017	133.149	-0.438236	5.4505
	57.801	132.215	-0.432703	5.44759
	57.8005	131.262	-0.438286	5.44571
	57.8005	130.368	-0.44255	5.44595
	57.8007	129.463	-0.442345	5.44673
	57.8007	128.526	-0.440743	5.44696
	57.8007	127.677	-0.440144	5.44679
	57.8007	126.941	-0.440463	5.44663
	57.8007	126.231	-0.440809	5.44663
	57.8007	125.445	-0.448712	5.44668
	57.8007	124.56	-0.468887	5.44671
	57.8007	123.751	-0.477219	5.4467
	57.8007	123.121	-0.458222	5.44668
	57.8007	122.458	-0.437007	5.44668
	57.8007	121.607	-0.441114	5.44669
	57.8007	120.721	-0.467104	5.44669
	57.8007	119.94	-0.479181	5.44669
	57.8007	119.226	-0.46755	5.44669
	57.8007	118.502	-0.465076	5.44669
	57.823	117.752	-0.477104	5.44669
	57.8804	116.944	-0.484436	5.44669
	57.9265	116.016	-0.475585	5.44669
	57.9524	114.991	-0.452319	5.44669
	57.9958	114.008	-0.435164	5.44669
	58.0347	113.132	-0.434577	5.44669
	58.0404	112.196	-0.440164	5.44669
	58.0297	111.035	-0.442671	5.44669
	58.0233	109.727	-0.441728	5.44669
	58.0245	108.425	-0.440441	5.44669
	58.0272	107.126	-0.440237	5.44669
	58.028	105.721	-0.440609	5.44669
	58.0496	104.253	-0.440837	5.44669
	58.1065	102.941	-0.440801	5.44669
	58.1303	101.888	-0.440704	5.44669
	58.0989	100.964	-0.440677	5.44669
	58.1186	100.063	-0.4407	5.44669
	58.2114	99.2336	-0.440719	5.44669
	58.2772	98.4928	-0.440719	5.44669
	58.2772	97.7738	-0.440712	5.44669
	58.2546	97.0343	-0.440709	5.44669
	58.2453	96.3279	-0.44071	5.44669
	58.2494	95.7488	-0.440712	5.44669
	58.2545	95.2774	-0.440712	5.44669
	58.2551	94.767	-0.448582	5.44669
	58.2536	94.1467	-0.468867	5.44669
	58.2527	93.5347	-0.477256	5.44669
	58.2529	92.9716	-0.458245	5.44669
	58.2533	92.3779	-0.437004	5.44669
	58.2534	91.7955	-0.433233	5.44669
	58.2533	91.2845	-0.438946	5.44669
	58.2532	90.7591	-0.442638	5.44669
	58.2532	90.0974	-0.442147	5.44669
	58.2533	89.3672	-0.440629	5.44669
	58.2533	88.7525	-0.440167	5.44669
	58.2756	88.2749	-0.440513	5.44669
	58.333	87.7746	-0.448693	5.44669
	58.3791	87.1116	-0.468984	5.44669
	58.405	86.3719	-0.477266	5.44669
	58.4483	85.7537	-0.458208	5.44669
	58.4873	85.278	-0.436984	5.44669
	58.493	84.829	-0.433239	5.44669
	58.4823	84.3421	-0.446826	5.44669
	58.4759	83.8302	-0.470795	5.44669
	58.477	83.3212	-0.47869	5.44669
	58.4798	82.8224	-0.45816	5.44669
	58.4805	82.3268	-0.444329	5.44669
	58.4799	81.829	-0.461191	5.44669
	58.4793	81.329	-0.475602	5.44669
	58.4793	80.829	-0.460288	5.44669
	58.4795	80.3297	-0.438449	5.44669
	58.4796	79.8307	-0.433113	5.44669
	58.4796	79.3316	-0.438382	5.44669
	58.4795	78.8323	-0.442445	5.44669
	58.4795	78.333	-0.442267	5.44669
	58.4795	77.8338	-0.440747	5.44669
	58.5018	77.3345	-0.440174	5.44669
	58.5816	76.7861	-0.440474	5.44669
	58.6851	76.1601	-0.440803	5.44669
	58.7348	75.6084	-0.440835	5.44669
	58.7243	75.228	-0.448601	5.44669
	58.7031	74.8124	-0.468831	5.44669
	58.6981	74.2099	-0.477235	5.44669
	58.7036	73.6225	-0.458249	5.44669
	58.7076	73.219	-0.437013	5.44669
	58.7074	72.8556	-0.433236	5.44669
	58.7059	72.3894	-0.438944	5.44669
	58.7053	71.9066	-0.442636	5.44669
	58.7056	71.5581	-0.442147	5.44669
	58.7059	71.2884	-0.4485	5.44669
	58.706	70.859	-0.468322	5.44669
	58.7059	70.2133	-0.477058	5.44669
	58.7058	69.6623	-0.458355	5.44669
	58.7058	69.3955	-0.43712	5.44669
	58.7058	69.0933	-0.433243	5.44669
	58.7058	68.5085	-0.438908	5.44669
	58.7058	67.8406	-0.442619	5.44669
	58.7058	67.3404	-0.442153	5.44669
	58.7058	67.0545	-0.440638	5.44669
	58.7058	66.8169	-0.440168	5.44669
	58.7281	66.4278	-0.44051	5.44669
	58.8079	65.8939	-0.44082	5.44669
	58.9114	65.3428	-0.440829	5.44669
	58.9388	64.8345	-0.440722	5.44669
	58.8708	64.35	-0.440674	5.44669
	58.8259	63.9093	-0.440692	5.44669
	58.8747	63.5847	-0.440717	5.44669
	58.9404	63.31	-0.440721	5.44669
	58.9551	62.9684	-0.440714	5.44669
	58.9387	62.5737	-0.44858	5.44669
	58.9267	62.1301	-0.468865	5.44669
	58.9275	61.677	-0.477257	5.44669
	58.9321	61.2852	-0.458246	5.44669
	58.9338	60.8808	-0.437004	5.44669
	58.9328	60.3936	-0.433233	5.44669
	58.9318	59.9166	-0.438946	5.44669
	58.9318	59.5779	-0.442638	5.44669
	58.9321	59.2611	-0.442147	5.44669
	58.9322	58.7023	-0.440629	5.44669
	58.9545	57.9532	-0.448037	5.44669
	59.0119	57.296	-0.468668	5.44669
	59.0579	56.8075	-0.477367	5.44669
	59.0839	56.3671	-0.458362	5.44669
	59.1272	55.9376	-0.437013	5.44669
	59.1662	55.5528	-0.433196	5.44669
	59.1719	55.1427	-0.438927	5.44669
	59.1611	54.6998	-0.442643	5.44669
	59.1548	54.3002	-0.442156	5.44669
	59.1559	53.889	-0.44063	5.44669
	59.1587	53.4017	-0.440164	5.44669
	59.1594	52.927	-0.440511	5.44669
	59.1587	52.5895	-0.440822	5.44669
	59.1582	52.3214	-0.440829	5.44669
	59.1582	51.9872	-0.440722	5.44669
	59.1584	51.6916	-0.440674	5.44669
	59.1585	51.5485	-0.440692	5.44669
	59.1808	51.3749	-0.440717	5.44669
	59.2382	51.0234	-0.440721	5.44669
	59.2619	50.6396	-0.440714	5.44669
	59.2081	50.3107	-0.440709	5.44669
	59.1702	49.9677	-0.44071	5.44669
	59.2393	49.6409	-0.440712	5.44669
	59.359	49.3817	-0.440712	5.44669
	59.4191	49.1538	-0.440712	5.44669
	59.4072	48.9164	-0.440712	5.44669
	59.3818	48.7134	-0.440712	5.44669
	59.3754	48.5851	-0.440712	5.44669
	59.3819	48.4357	-0.440712	5.44669
	59.3868	48.1954	-0.440712	5.44669
	59.3866	47.9157	-0.440712	5.44669
	59.3848	47.6505	-0.440712	5.44669
	59.3841	47.3558	-0.440712	5.44669
	59.4067	46.9868	-0.440712	5.44669
	59.4869	46.6371	-0.448582	5.44669
	59.5904	46.3776	-0.468867	5.44669
	59.6177	46.1577	-0.477257	5.44669
	59.5274	45.9238	-0.458245	5.44669
	59.425	45.7194	-0.437004	5.44669
	59.4501	45.5892	-0.433233	5.44669
	59.5696	45.4396	-0.438946	5.44669
	59.6445	45.1999	-0.442638	5.44669
	59.6387	44.8713	-0.442147	5.44669
	59.6106	44.4792	-0.440629	5.44669
	59.6009	44.1812	-0.440167	5.44669
	59.6069	44.0577	-0.440513	5.44669
	59.6129	43.8932	-0.440822	5.44669
	59.6132	43.5385	-0.440829	5.44669
	59.6113	43.1994	-0.440721	5.44669
	59.6103	43.0456	-0.440674	5.44669
	59.6106	42.8831	-0.440693	5.44669
	59.6111	42.54	-0.440717	5.44669
	59.6112	42.1558	-0.440721	5.44669
	59.611	41.8729	-0.440714	5.44669
	59.6333	41.6555	-0.440709	5.44669
	59.713	41.431	-0.44071	5.44669
	59.7943	41.1804	-0.440712	5.44669
	59.7865	40.9214	-0.440712	5.44669
	59.7522	40.6683	-0.440712	5.44669
	59.7849	40.4205	-0.440712	5.44669
	59.8178	40.1729	-0.440712	5.44669
	59.7764	39.9235	-0.440712	5.44669
	59.7406	39.7224	-0.440712	5.44669
	59.7614	39.5992	-0.440712	5.44669
	59.764	39.4513	-0.440712	5.44669
	59.7546	39.259	-0.440712	5.44669
	59.7939	39.1051	-0.440712	5.44669
	59.843	38.8922	-0.440712	5.44669
	59.8542	38.5283	-0.440712	5.44669
	59.8422	38.1534	-0.440712	5.44669
	59.8333	37.8818	-0.440712	5.44669
	59.8339	37.715	-0.440712	5.44669
	59.8373	37.663	-0.448582	5.44669
	59.8385	37.6389	-0.468867	5.44669
	59.8601	37.4899	-0.485127	5.44669
	59.9168	37.2636	-0.486401	5.44669
	59.9406	37.0961	-0.473548	5.44669
	59.9092	36.8897	-0.458637	5.44669
	59.9066	36.5333	-0.463393	5.44669
	59.942	36.2085	-0.471704	5.44669
	59.984	36.0613	-0.457915	5.44669
	60.0378	35.9457	-0.438847	5.44669
	60.0754	35.7752	-0.434124	5.44669
	60.0768	35.668	-0.438664	5.44669
	60.0648	35.6716	-0.442203	5.44669
	60.0594	35.6601	-0.442066	5.44669
	60.0614	35.4491	-0.440749	5.44669
	60.0642	35.0373	-0.440246	5.44669
	60.0646	34.6911	-0.440503	5.44669
	60.0638	34.6039	-0.44079	5.44669
	60.0633	34.6272	-0.448689	5.44669
	60.0634	34.4612	-0.468884	5.44669
	60.0636	34.0555	-0.477226	5.44669
	60.0637	33.6959	-0.458226	5.44669
	60.0859	33.6009	-0.437007	5.44669
	60.1433	33.6257	-0.433241	5.44669
	60.1894	33.5123	-0.438948	5.44669
	60.193	33.2834	-0.442636	5.44669
	60.1789	33.1022	-0.442146	5.44669
	60.1941	32.9401	-0.440629	5.44669
	60.2537	32.7626	-0.440167	5.44669
	60.3031	32.6198	-0.440513	5.44669
	60.3074	32.4556	-0.440822	5.44669
	60.2924	32.2635	-0.440828	5.44669
	60.2847	32.1154	-0.440721	5.44669
	60.2868	31.9542	-0.440674	5.44669
	60.2904	31.7652	-0.440693	5.44669
	60.2912	31.6665	-0.440717	5.44669
	60.2902	31.6311	-0.440721	5.44669
	60.2896	31.494	-0.440714	5.44669
	60.2896	31.2767	-0.440709	5.44669
	60.2899	31.1087	-0.44071	5.44669
	60.29	30.9481	-0.440712	5.44669
	60.3122	30.7172	-0.440712	5.44669
	60.3919	30.4455	-0.440712	5.44669
	60.4731	30.1802	-0.440712	5.44669
	60.4654	29.9319	-0.440712	5.44669
	60.4311	29.7377	-0.440712	5.44669
	60.4638	29.6661	-0.440712	5.44669
	60.5189	29.6436	-0.440712	5.44669
	60.5351	29.5022	-0.440712	5.44669
	60.523	29.2294	-0.440712	5.44669
	60.5123	28.9334	-0.440712	5.44669
	60.5121	28.7222	-0.440712	5.44669
	60.5159	28.6113	-0.440712	5.44669
	60.5175	28.423	-0.440712	5.44669
	60.5168	28.054	-0.440712	5.44669
	60.516	27.7175	-0.440712	5.44669
	60.5159	27.619	-0.440712	5.44669
	60.5161	27.6342	-0.440712	5.44669
	60.5163	27.518	-0.440712	5.44669
	60.5162	27.2422	-0.440712	5.44669
	60.5385	26.9361	-0.440712	5.44669
	60.5959	26.7216	-0.440712	5.44669
	60.642	26.613	-0.440712	5.44669
	60.6679	26.476	-0.440712	5.44669
	60.7113	26.2338	-0.440712	5.44669
	60.7502	25.949	-0.440712	5.44669
	60.7559	25.7314	-0.440712	5.44669
	60.7452	25.6139	-0.440712	5.44669
	60.7388	25.4743	-0.440712	5.44669
	60.74	25.2342	-0.440712	5.44669
	60.7427	24.9512	-0.440712	5.44669
	60.7435	24.6844	-0.440712	5.44669
	60.7428	24.4396	-0.440712	5.44669
	60.7422	24.2472	-0.440712	5.44669
	60.7423	24.1261	-0.440712	5.44669
	60.7424	23.9759	-0.440712	5.44669
	60.7648	23.7327	-0.440712	5.44669
	60.8445	23.4521	-0.440712	5.44669
	60.948	23.1875	-0.440712	5.44669
	60.9977	22.9427	-0.440712	5.44669
	60.9872	22.7004	-0.440712	5.44669
	60.966	22.403	-0.440712	5.44669
	60.961	22.0245	-0.440712	5.44669
	60.9665	21.7211	-0.440712	5.44669
	60.9705	21.5905	-0.440712	5.44669
	60.9703	21.4742	-0.440712	5.44669
	60.9688	21.2483	-0.440712	5.44669
	60.9905	20.9629	-0.440712	5.44669
	61.0483	20.7392	-0.440712	5.44669
	61.0724	20.6195	-0.440712	5.44669
	61.0408	20.481	-0.440712	5.44669
	61.038	20.2914	-0.440712	5.44669
	61.0511	20.1845	-0.440712	5.44669
	61.0134	20.1457	-0.440712	5.44669
	60.986	20.0594	-0.440712	5.44669
	61.0314	19.9707	-0.440712	5.44669
	61.0893	19.9045	-0.440712	5.44669
	61.1244	19.8005	-0.440712	5.44669
	61.1673	19.665	-0.440712	5.44669
	61.2029	19.4794	-0.440712	5.44669
	61.2073	19.2267	-0.440712	5.44669
	61.1972	18.9548	-0.440712	5.44669
	61.2139	18.6972	-0.440712	5.44669
	61.2949	18.4522	-0.440712	5.44669
	61.4009	18.2074	-0.440712	5.44669
	61.4512	17.9581	-0.440712	5.44669
	61.4401	17.7561	-0.440712	5.44669
	61.4184	17.6817	-0.440712	5.44669
	61.4134	17.6607	-0.440712	5.44669
	61.4191	17.521	-0.440712	5.44669
	61.4232	17.2975	-0.440712	5.44669
	61.4229	17.1278	-0.440712	5.44669
	61.4213	17.0179	-0.440712	5.44669
	61.4208	16.9643	-0.440712	5.44669
	61.4211	16.8717	-0.448582	5.44669
	61.4214	16.5888	-0.468867	5.44669
	61.4215	16.2647	-0.477257	5.44669
	61.4213	16.1426	-0.458245	5.44669
	61.4213	16.1437	-0.437004	5.44669
	61.4213	16.03	-0.433233	5.44669
	61.4213	15.8095	-0.438946	5.44669
	61.4436	15.6318	-0.442638	5.44669
	61.5011	15.4191	-0.442147	5.44669
	61.5472	15.1129	-0.440629	5.44669
	61.5731	14.9175	-0.440167	5.44669
	61.6164	14.8727	-0.440513	5.44669
	61.6554	14.8136	-0.448693	5.44669
	61.6611	14.689	-0.468984	5.44669
	61.6504	14.4919	-0.477266	5.44669
	61.644	14.2798	-0.458208	5.44669
	61.6451	14.1351	-0.436984	5.44669
	61.6479	13.9824	-0.433239	5.44669
	61.6486	13.7957	-0.438955	5.44669
	61.648	13.6951	-0.44264	5.44669
	61.6474	13.6579	-0.442145	5.44669
	61.6697	13.5208	-0.440627	5.44669
	61.7274	13.3042	-0.440167	5.44669
	61.7512	13.1856	-0.440514	5.44669
	61.7196	13.1517	-0.440822	5.44669
	61.7392	13.0223	-0.440828	5.44669
	61.832	12.8077	-0.440721	5.44669
	61.8979	12.6381	-0.440674	5.44669
	61.8978	12.4759	-0.440693	5.44669
	61.8753	12.2941	-0.440717	5.44669
	61.8659	12.1989	-0.440721	5.44669
	61.8701	12.1622	-0.440714	5.44669
	61.8751	12.0235	-0.440709	5.44669
	61.8758	11.8059	-0.44071	5.44669
	61.8743	11.6875	-0.440712	5.44669
	61.8734	11.7032	-0.440712	5.44669
	61.8959	11.7007	-0.440712	5.44669
	61.976	11.5384	-0.440712	5.44669
	62.0796	11.2991	-0.440712	5.44669
	62.1069	11.1801	-0.440712	5.44669
	62.0389	11.2032	-0.440712	5.44669
	61.9939	11.2533	-0.440712	5.44669
	62.0205	11.2657	-0.440712	5.44669
	62.0287	11.2039	-0.440712	5.44669
	62.0197	11.0182	-0.440712	5.44669
	62.0571	10.7902	-0.440712	5.44669
	62.1053	10.6843	-0.440712	5.44669
	62.1168	10.7088	-0.440712	5.44669
	62.1052	10.7548	-0.440712	5.44669
	62.0964	10.7651	-0.440712	5.44669
	62.0968	10.7038	-0.440712	5.44669
	62.1001	10.5191	-0.440712	5.44669
	62.1014	10.2914	-0.440712	5.44669
	62.1007	10.136	-0.440712	5.44669
	62.1	9.98435	-0.440712	5.44669
	62.0999	9.85118	-0.440712	5.44669
	62.1225	9.87869	-0.440712	5.44669
	62.2023	9.94221	-0.440712	5.44669
	62.2835	9.86139	-0.440712	5.44669
	62.2534	9.69112	-0.440712	5.44669
	62.1616	9.48292	-0.440712	5.44669
	62.1483	9.28244	-0.440712	5.44669
	62.1998	9.19575	-0.440712	5.44669
	62.2524	9.21855	-0.440712	5.44669
	62.3048	9.25699	-0.440712	5.44669
	62.3381	9.21549	-0.440712	5.44669
	62.3382	9.02904	-0.440712	5.44669
	62.3271	8.7935	-0.440712	5.44669
	62.3226	8.68466	-0.440712	5.44669
	62.3246	8.71068	-0.440712	5.44669
	62.3271	8.75835	-0.440712	5.44669
	62.3274	8.76877	-0.440712	5.44669
	62.3267	8.70694	-0.440712	5.44669
	62.3262	8.52198	-0.440712	5.44669
	62.3263	8.34349	-0.440712	5.44669
	62.3265	8.36419	-0.440712	5.44669
	62.3266	8.441	-0.440712	5.44669
	62.3265	8.36819	-0.440712	5.44669
	62.3265	8.24573	-0.440712	5.44669
	62.3265	8.21008	-0.440712	5.44669
	62.3488	8.18786	-0.440712	5.44669
	62.4063	8.03561	-0.440712	5.44669
	62.43	7.80752	-0.440712	5.44669
	62.3762	7.68963	-0.440712	5.44669
	62.316	7.70921	-0.440712	5.44669
	62.3276	7.7574	-0.440712	5.44669
	62.4013	7.77032	-0.440712	5.44669
	62.4355	7.75856	-0.440712	5.44669
	62.4025	7.74903	-0.440712	5.44669
	62.4178	7.70003	-0.440712	5.44669
	62.5094	7.52753	-0.440712	5.44669
	62.5762	7.30051	-0.440712	5.44669
	62.577	7.19028	-0.440712	5.44669
	62.5545	7.21269	-0.440712	5.44669
	62.5449	7.25934	-0.440712	5.44669
	62.5489	7.27061	-0.440712	5.44669
	62.554	7.2587	-0.440712	5.44669
	62.5547	7.20051	-0.440712	5.44669
	62.5532	7.0742	-0.440712	5.44669
	62.5523	6.97597	-0.440712	5.44669
	62.5524	6.92008	-0.440712	5.44669
	62.5528	6.82376	-0.440712	5.44669
	62.5529	6.73701	-0.440712	5.44669
	62.5528	6.67522	-0.440712	5.44669
	62.5528	6.57235	-0.440712	5.44669
	62.5528	6.48495	-0.440712	5.44669
	62.5528	6.42522	-0.440712	5.44669
	62.5528	6.32343	-0.440712	5.44669
	62.5751	6.23576	-0.440712	5.44669
	62.6325	6.17553	-0.440712	5.44669
	62.6563	6.02444	-0.440712	5.44669
	62.6248	5.81013	-0.440712	5.44669
	62.622	5.69756	-0.440712	5.44669
	62.6574	5.71447	-0.440712	5.44669
	62.6772	5.75965	-0.440712	5.44669
	62.6736	5.72307	-0.440712	5.44669
	62.6874	5.53627	-0.440712	5.44669
	62.7426	5.29885	-0.440712	5.44669
	62.7908	5.18934	-0.440712	5.44669
	62.796	5.21575	-0.440712	5.44669
	62.7819	5.21463	-0.440712	5.44669
	62.7742	5.0983	-0.440712	5.44669
	62.776	4.98392	-0.440712	5.44669
	62.7795	4.9177	-0.440712	5.44669
	62.7804	4.8228	-0.440712	5.44669
	62.7794	4.74031	-0.440712	5.44669
	62.7788	4.67981	-0.440712	5.44669
	62.8011	4.52676	-0.440712	5.44669
	62.8588	4.31172	-0.440712	5.44669
	62.905	4.19955	-0.440712	5.44669
	62.9308	4.1677	-0.440712	5.44669
	62.9741	4.03694	-0.440712	5.44669
	63.0131	3.82102	-0.440712	5.44669
	63.0188	3.70054	-0.440712	5.44669
	63.0081	3.71471	-0.440712	5.44669
	63.0017	3.76155	-0.440712	5.44669
	63.0029	3.72664	-0.440712	5.44669
	63.0056	3.53996	-0.440712	5.44669
	63.0064	3.30199	-0.440712	5.44669
	63.028	3.19221	-0.440712	5.44669
	63.1072	3.2187	-0.440712	5.44669
	63.2107	3.21771	-0.440712	5.44669
	63.2606	3.05221	-0.440712	5.44669
	63.2502	2.81102	-0.440712	5.44669
	63.229	2.69235	-0.440712	5.44669
	63.2239	2.71627	-0.440712	5.44669
	63.2294	2.76654	-0.440712	5.44669
	63.2335	2.7788	-0.440712	5.44669
	63.2332	2.71682	-0.440712	5.44669
	63.2317	2.53114	-0.440712	5.44669
	63.2311	2.30321	-0.440712	5.44669
	63.2314	2.19729	-0.440712	5.44669
	63.2318	2.22182	-0.440712	5.44669
	63.2318	2.26783	-0.440712	5.44669
	63.254	2.22889	-0.440712	5.44669
	63.3337	2.04081	-0.440712	5.44669
	63.4372	1.80369	-0.440712	5.44669
	63.4869	1.69476	-0.440712	5.44669
	63.4764	1.72131	-0.440712	5.44669
	63.4552	1.76923	-0.448582	5.44669
	63.4502	1.77956	-0.468867	5.44669
	63.4557	1.76681	-0.477257	5.44669
	63.4597	1.7086	-0.458245	5.44669
	63.4595	1.53338	-0.437004	5.44669
	63.458	1.30851	-0.433233	5.44669
	63.4574	1.20014	-0.438946	5.44669
	63.4577	1.22256	-0.442638	5.44669
	63.458	1.26856	-0.442147	5.44669
	63.4804	1.27955	-0.440629	5.44669
	63.5377	1.26776	-0.440167	5.44669
	63.5837	1.2589	-0.440513	5.44669
	63.6097	1.25939	-0.440822	5.44669
	63.653	1.26273	-0.440829	5.44669
	63.692	1.26397	-0.440721	5.44669
	63.6977	1.26329	-0.440674	5.44669
	63.687	1.21338	-0.440693	5.44669
	63.6806	1.08654	-0.440717	5.44669
	63.6817	1.03434	-0.440721	5.44669
	63.6845	1.10409	-0.440714	5.44669
	63.6852	1.11004	-0.440709	5.44669
	63.6846	1.03192	-0.44071	5.44669
	63.684	0.939059	-0.440712	5.44669
	63.7063	0.820356	-0.440712	5.44669
	63.7863	0.786607	-0.440712	5.44669
	63.8899	0.910345	-0.440712	5.44669
	63.9395	0.989325	-0.440712	5.44669
	63.929	0.882443	-0.440712	5.44669
	63.9078	0.74521	-0.440712	5.44669
	63.9028	0.715521	-0.440712	5.44669
	63.9083	0.750249	-0.440712	5.44669
	63.9123	0.775092	-0.440712	5.44669
	63.9121	0.773113	-0.440712	5.44669
	63.9105	0.763448	-0.440712	5.44669
	63.91	0.760102	-0.440712	5.44669
	63.9103	0.762136	-0.440712	5.44669
	63.9106	0.764177	-0.440712	5.44669
	63.9107	0.764309	-0.440712	5.44669
	63.9328	0.763639	-0.440712	5.44669
	63.9903	0.763311	-0.440712	5.44669
	64.0363	0.763412	-0.440712	5.44669
	64.04	0.763571	-0.440712	5.44669
	64.0259	0.763601	-0.440712	5.44669
	64.0411	0.714367	-0.440712	5.44669
	64.1006	0.538373	-0.440712	5.44669
	64.1501	0.309978	-0.440712	5.44669
	64.1543	0.20041	-0.440712	5.44669
	64.1393	0.223589	-0.440712	5.44669
	64.1316	0.270325	-0.440712	5.44669
	64.1338	0.281358	-0.440712	5.44669
	64.1374	0.269319	-0.440712	5.44669
	64.1382	0.260347	-0.440712	5.44669
	64.1372	0.260867	-0.440712	5.44669
	64.1365	0.264274	-0.440712	5.44669
	64.1366	0.265516	-0.440712	5.44669
	64.1368	0.264825	-0.440712	5.44669
	64.1369	0.264095	-0.440712	5.44669
	64.1369	0.264034	-0.440712	5.44669
	64.1368	0.264268	-0.440712	5.44669
	64.1368	0.264388	-0.440712	5.44669
	64.1368	0.264355	-0.440712	5.44669
	64.1368	0.264298	-0.440712	5.44669
	64.1368	0.264287	-0.440712	5.44669
	64.1368	0.264302	-0.440712	5.44669
	64.1368	0.264312	-0.440712	5.44669
	64.1368	0.264311	-0.440712	5.44669
	64.1368	0.313497	-0.440712	5.44669
	64.1368	0.440271	-0.440712	5.44669
	64.1591	0.492704	-0.440712	5.44669
	64.2389	0.373887	-0.440712	5.44669
	64.3201	0.241133	-0.440712	5.44669
	64.3123	0.217569	-0.440712	5.44669
	64.2558	0.253271	-0.440712	5.44669
	64.231	0.276346	-0.440712	5.44669
	64.2624	0.27328	-0.440712	5.44669
	64.3324	0.263787	-0.440712	5.44669
	64.3804	0.2609	-0.440712	5.44669
	64.3804	0.263065	-0.440712	5.44669
	64.3641	0.264998	-0.440712	5.44669
	64.3573	0.265038	-0.440712	5.44669
	64.3604	0.264368	-0.440712	5.44669
	64.364	0.264073	-0.440712	5.44669
	64.3645	0.264187	-0.440712	5.44669
	64.3634	0.26434	-0.440712	5.44669
	64.3627	0.264364	-0.440712	5.44669
	64.3629	0.264319	-0.440712	5.44669
	64.3631	0.264292	-0.440712	5.44669
	64.3632	0.264297	-0.440712	5.44669
	64.3631	0.264308	-0.440712	5.44669
	64.3631	0.264311	-0.440712	5.44669
	64.3631	0.264309	-0.440712	5.44669
	64.3631	0.264306	-0.440712	5.44669
	64.3631	0.264306	-0.440712	5.44669
	64.3631	0.264307	-0.440712	5.44669
	64.3631	0.264307	-0.440712	5.44669
	64.3631	0.264307	-0.440712	5.44669
	64.3631	0.264307	-0.440712	5.44669
	64.3631	0.264307	-0.440712	5.44669
	64.3631	0.264307	-0.440712	5.44669
	64.3631	0.264307	-0.440712	5.44669
	64.3854	0.264307	-0.440712	5.44669
	64.4652	0.264307	-0.440712	5.44669
	64.5464	0.264307	-0.440712	5.44669
	64.5386	0.264307	-0.440712	5.44669
	64.5043	0.264307	-0.440712	5.44669
	64.537	0.264307	-0.440712	5.44669
	64.5922	0.264307	-0.440712	5.44669
	64.6083	0.264307	-0.440712	5.44268
	64.5962	0.264307	-0.440712	5.43234
	64.5855	0.264307	-0.440712	5.42806
	64.5854	0.264307	-0.440712	5.43775
	64.5891	0.264307	-0.440712	5.44858
	64.5907	0.264307	-0.440712	5.4505
	64.5901	0.215117	-0.440712	5.44759
	64.5892	0.039151	-0.440712	5.44571
	64.5891	-0.140056	-0.440712	5.44595
	64.5893	-0.07367	-0.440712	5.44673
	64.5895	0.177902	-0.440712	5.44696
	64.5895	0.334221	-0.440712	5.44679
	64.5894	0.322081	-0.440712	5.44663
	64.5894	0.263304	-0.440712	5.44663
	64.5894	0.243295	-0.440712	5.44668
	64.6117	0.206664	-0.440712	5.44671
	64.6692	0.092268	-0.440712	5.4467
	64.7152	0.040559	-0.440712	5.44668
	64.7411	0.155279	-0.440712	5.44668
	64.7845	0.28606	-0.440712	5.44669
	64.8235	0.261064	-0.440712	5.44669
	64.8292	0.099551	-0.440712	5.44669
	64.8184	0.024225	-0.440712	5.44669
	64.812	0.096651	-0.440712	5.44669
	64.8132	0.111946	-0.440712	5.44669
	64.8159	0.085987	-0.440712	5.44669
	64.8167	0.167008	-0.440712	5.44669
	64.816	0.274778	-0.440712	5.44669
	64.8155	0.301352	-0.440712	5.44669
	64.8155	0.275797	-0.440712	5.44669
	64.838	0.206714	-0.440712	5.44669
	64.8955	0.03154	-0.440712	5.44669
	64.9193	-0.140258	-0.440712	5.44669
	64.8877	-0.12024	-0.440712	5.44669
	64.8849	0.003106	-0.440712	5.44669
	64.9203	0.105381	-0.440712	5.44669
	64.9624	0.162711	-0.440712	5.44669
	64.9939	0.061228	-0.440712	5.44669
	64.9741	-0.114155	-0.440712	5.44669
	64.9517	-0.070981	-0.440712	5.44669
	64.9935	0.120582	-0.440712	5.44669
	65.0483	0.104696	-0.440712	5.44669
	65.061	-0.081223	-0.440712	5.44669
	65.0476	-0.072678	-0.440712	5.44669
	65.0376	0.15735	-0.440712	5.44669
	65.0381	0.27606	-0.440712	5.44669
	65.042	0.100472	-0.440712	5.44669
	65.0433	-0.185576	-0.440712	5.44669
	65.0426	-0.319141	-0.440712	5.44669
	65.0418	-0.285474	-0.440712	5.44669
	65.0417	-0.176617	-0.440712	5.44669
	65.0419	-0.03712	-0.440712	5.44669
	65.0421	0.048575	-0.440712	5.44669
	65.042	0.094522	-0.440712	5.44669
	65.042	0.141943	-0.440712	5.44669
	65.042	0.105571	-0.440712	5.44669
	65.042	0.01797	-0.440712	5.44669
	65.042	-0.063776	-0.440712	5.44669
	65.042	-0.174442	-0.440712	5.44669
	65.042	-0.257966	-0.440712	5.44669
	65.042	-0.264104	-0.440712	5.44669
	65.042	-0.238648	-0.440712	5.44669
	65.042	-0.226067	-0.440712	5.44669
	65.042	-0.229887	-0.440712	5.44669
	65.042	-0.186776	-0.440712	5.44669
	65.042	-0.061189	-0.440712	5.44669
	65.042	-0.007095	-0.440712	5.44669
	65.042	-0.124794	-0.440712	5.44669
	65.042	-0.20848	-0.440712	5.44669
	65.042	-0.105718	-0.440712	5.44669
	65.042	0.031463	-0.440712	5.44669
	65.042	0.062594	-0.440712	5.44669
	65.042	-0.020702	-0.440712	5.44669
	65.042	-0.172572	-0.440712	5.44669
	65.042	-0.223352	-0.440712	5.44669
	65.042	-0.045726	-0.440712	5.44669
	65.042	0.217246	-0.440712	5.44669
	65.042	0.291266	-0.440712	5.44669
	65.042	0.134693	-0.440712	5.44669
	65.042	0.027898	-0.440712	5.44669
	65.042	0.085649	-0.440712	5.44669
	65.042	0.106025	-0.440712	5.44669
	65.042	0.087416	-0.440712	5.44669
	65.042	0.120521	-0.440712	5.44669
	65.042	0.099437	-0.440712	5.44669
	65.042	0.072255	-0.440712	5.44669
	65.042	0.165702	-0.440712	5.44669
	65.042	0.229921	-0.440712	5.44669
	65.042	0.078475	-0.440712	5.44669
	65.042	-0.178342	-0.440712	5.44669
	65.042	-0.259095	-0.440712	5.44669
	65.042	-0.107531	-0.440712	5.44669
	65.042	0.04875	-0.440712	5.44669
	65.042	0.070488	-0.440712	5.44669
	65.042	-0.023539	-0.440712	5.44669
	65.042	-0.127376	-0.440712	5.44669
	65.042	-0.097241	-0.440712	5.44669
	65.042	-0.041343	-0.440712	5.44669
	65.042	-0.126013	-0.440712	5.44669
	65.042	-0.245959	-0.440712	5.44669
	65.042	-0.276337	-0.440712	5.44669
	65.042	-0.198857	-0.440712	5.44669
	65.042	-0.049691	-0.440712	5.44669
	65.042	0.051213	-0.440712	5.44669
	65.042	0.050905	-0.440712	5.44669
	65.042	-0.032626	-0.440712	5.44669
	65.042	-0.124223	-0.440712	5.44669
	65.042	-0.043501	-0.432841	5.44669
	65.042	0.135408	-0.412556	5.44669
	65.042	0.101096	-0.404167	5.44669
	65.042	-0.137198	-0.423178	5.44669
	65.042	-0.299396	-0.44442	5.44669
	65.042	-0.294447	-0.44819	5.44669
	65.042	-0.236591	-0.442477	5.44669
	65.042	-0.165224	-0.438785	5.44669
	65.042	-0.00058	-0.439276	5.44669
	65.042	0.165994	-0.440795	5.44669
	65.042	0.147531	-0.441257	5.44669
	65.042	0.075883	-0.44091	5.44669
	65.042	0.10088	-0.440601	5.44669
	65.042	0.04611	-0.440595	5.44669
	65.042	-0.147654	-0.440702	5.44669
	65.042	-0.234993	-0.440749	5.44669
	65.042	-0.108385	-0.440731	5.44669
	65.042	-0.009371	-0.440706	5.44669
	65.042	-0.108916	-0.440703	5.44669
	65.042	-0.250202	-0.44071	5.44669
	65.042	-0.284198	-0.440714	5.44669
	65.042	-0.249832	-0.440713	5.44669
	65.042	-0.223611	-0.440712	5.44669
	65.042	-0.224883	-0.440711	5.44669
	65.042	-0.185553	-0.440711	5.44669
	65.042	-0.013266	-0.440712	5.44669
	65.042	0.217096	-0.440712	5.44669
	65.042	0.328805	-0.440712	5.44669
	65.0643	0.305825	-0.440712	5.44669
	65.1218	0.20922	-0.440712	5.44669
	65.1455	0.071057	-0.440712	5.44669
	65.0917	-0.018433	-0.440712	5.44669
	65.0315	-0.066445	-0.440712	5.44669
	65.0208	-0.113381	-0.440712	5.44669
	65.037	-0.076072	-0.440712	5.44669
	65.0474	-0.037441	-0.440712	5.44669
	65.0461	-0.082711	-0.440712	5.44669
	65.0418	-0.024656	-0.440712	5.44669
	65.0404	0.128506	-0.440712	5.44669
	65.0414	0.140691	-0.440712	5.44669
	65.0423	0.037201	-0.440712	5.44669
	65.0423	-0.068245	-0.440712	5.44669
	65.042	-0.183156	-0.440712	5.44669
	65.0419	-0.260029	-0.440712	5.44669
	65.0419	-0.21268	-0.440712	5.44669
	65.042	-0.011823	-0.440712	5.44669
	65.042	0.178201	-0.440712	5.44669
	65.042	0.107457	-0.440712	5.44669
	65.042	-0.149792	-0.440712	5.44669
	65.042	-0.25775	-0.440712	5.44669
	65.042	-0.067975	-0.440712	5.44669
	65.042	0.171004	-0.440712	5.44669
	65.042	0.12445	-0.440712	5.44669
	65.042	-0.140109	-0.440712	5.44669
	65.042	-0.308923	-0.440712	5.44669
	65.042	-0.297403	-0.440712	5.44669
	65.042	-0.234444	-0.440712	5.44669
	65.042	-0.163273	-0.440712	5.44669
	65.042	-0.049717	-0.440712	5.44669
	65.042	-0.010642	-0.440712	5.44669
	65.042	-0.081167	-0.440712	5.44669
	65.042	-0.082774	-0.440712	5.44669
	65.042	-0.051756	-0.440712	5.44669
	65.042	-0.135524	-0.440712	5.44669
	65.042	-0.246242	-0.440712	5.44669
	65.042	-0.273075	-0.440712	5.44669
	65.042	-0.24658	-0.440712	5.44669
	65.042	-0.226202	-0.440712	5.44669
	65.042	-0.227124	-0.440712	5.44669
	65.042	-0.234761	-0.440712	5.44669
	65.042	-0.237632	-0.440712	5.44669
	65.042	-0.236121	-0.440712	5.44669
	65.042	-0.185277	-0.440712	5.44669
	65.0643	-0.058346	-0.440712	5.44669
	65.1218	0.042753	-0.440712	5.44669
	65.1455	0.050437	-0.440712	5.44669
	65.0917	0.019375	-0.440712	5.44669
	65.0315	0.053087	-0.440712	5.44669
	65.0208	0.13527	-0.440712	5.44669
	65.037	0.068362	-0.440712	5.44669
	65.0474	-0.150598	-0.440712	5.44669
	65.0461	-0.293332	-0.440712	5.44669
	65.0418	-0.287137	-0.440712	5.44669
	65.0404	-0.235684	-0.440712	5.44669
	65.0414	-0.216632	-0.440712	5.44669
	65.0423	-0.226988	-0.440712	5.44669
	65.0423	-0.238105	-0.440712	5.44669
	65.042	-0.239081	-0.440712	5.44669
	65.0419	-0.186349	-0.440712	5.44669
	65.0419	-0.008553	-0.440712	5.44669
	65.042	0.219353	-0.440712	5.44669
	65.042	0.328076	-0.440712	5.44669
	65.042	0.255527	-0.440712	5.44669
	65.042	0.03305	-0.440712	5.44669
	65.042	-0.206222	-0.440712	5.44669
	65.042	-0.303777	-0.440712	5.44669
	65.042	-0.271692	-0.440712	5.44669
	65.042	-0.225495	-0.440712	5.44669
	65.042	-0.217853	-0.440712	5.44669
	65.042	-0.231121	-0.440712	5.44669
	65.042	-0.190212	-0.440712	5.44669
	65.042	-0.06219	-0.440712	5.44669
	65.042	-0.006293	-0.440712	5.44669
	65.042	-0.124102	-0.440712	5.44669
	65.042	-0.257666	-0.440712	5.44669
	65.042	-0.232737	-0.440712	5.44669
	65.042	-0.021073	-0.440712	5.44669
	65.042	0.181455	-0.440712	5.44669
	65.042	0.161298	-0.440712	5.44669
	65.042	0.076155	-0.440712	5.44669
	65.042	0.145291	-0.440712	5.44669
	65.042	0.269167	-0.440712	5.44669
	65.042	0.30672	-0.440712	5.44669
	65.042	0.230849	-0.440712	5.44669
	65.042	0.030617	-0.440712	5.44669
	65.042	-0.19842	-0.440712	5.44669
	65.042	-0.250446	-0.440712	5.44669
	65.0643	-0.047574	-0.440712	5.44669
