# Supplementary material for: Design of a cosmetic glove stiffness compensation mechanism for toddler-sized hand prostheses
Source: PLoS One. 2017 Aug 11;12(8):e0183233. doi: 10.1371/journal.pone.0183233 (PMC5553851; doi:10.1371/journal.pone.0183233)
Supplement: S1 Dataset — (ZIP) [file pone.0183233.s001.zip › 01 Glove measurements/SCTglove2_3.xlsx]

## Sheet: test_glove10_3
LabVIEW Measurement
Writer_Version	2
Reader_Version	2
Separator	Tab
Decimal_Separator	.
Multi_Headings	No
X_Columns	No
Time_Pref	Absolute
Operator	localadmin
Date	2013-08-27
Time	00:10:13.462000
***End_of_Header***
Channels	4
Samples	10	10	10	10
Date	2013-08-27	2013-08-27	2013-08-27	2013-08-27
Time	00:11:00.062000	00:11:00.062000	00:11:00.062000	00:11:00.062000
Y_Unit_Label	mm	N	N	Pa
X_Dimension	Time	Time	Time	Time
X0	0	0	0	0
Delta_X	0.01	0.01	0.01	0.01
***End_of_Header***
X_Value	Voltage LVDT (Filtered)	Voltage Load Cell (Filtered)	Voltage Pinch Load Cell (Filtered)	Voltage Pressure (Filtered)	Comment
	65.042	0.191952	-0.440712	5.44669
	65.042	0.273579	-0.440712	5.44669
	65.042	0.087128	-0.440712	5.44669
	65.042	-0.141094	-0.440712	5.44669
	65.042	-0.140404	-0.440712	5.44669
	65.042	-0.054242	-0.440712	5.44669
	65.042	-0.066835	-0.440712	5.44669
	65.042	-0.012027	-0.440712	5.44669
	65.042	0.177344	-0.440712	5.44669
	65.042	0.26283	-0.440712	5.44669
	65.042	0.137007	-0.440712	5.44669
	65.042	-0.01021	-0.440712	5.44669
	65.0643	-0.086496	-0.440712	5.44669
	65.1218	-0.173902	-0.440712	5.44669
	65.1455	-0.200467	-0.440712	5.44669
	65.0917	-0.084849	-0.440712	5.44669
	65.0315	0.037365	-0.440712	5.44669
	65.0208	0.05765	-0.440712	5.44669
	65.037	0.02432	-0.440712	5.44669
	65.0474	0.052595	-0.440712	5.44669
	65.0461	0.133307	-0.440712	5.44669
	65.0418	0.067714	-0.440712	5.44669
	65.0404	-0.150171	-0.440712	5.44669
	65.0414	-0.292923	-0.440712	5.44669
	65.0423	-0.287117	-0.440712	5.44669
	65.0423	-0.235821	-0.440712	5.44669
	65.042	-0.167506	-0.440712	5.44669
	65.0419	-0.051	-0.440712	5.44669
	65.0419	-0.009675	-0.440712	5.44669
	65.042	-0.129496	-0.440712	5.44669
	65.042	-0.209533	-0.440712	5.44669
	65.042	-0.104487	-0.440712	5.44669
	65.042	0.032352	-0.432841	5.44669
	65.042	0.062529	-0.412556	5.44669
	65.042	0.028145	-0.404167	5.44669
	65.042	0.052463	-0.423178	5.44669
	65.042	0.181082	-0.44442	5.44669
	65.042	0.292324	-0.44819	5.44669
	65.042	0.254466	-0.442477	5.44669
	65.042	0.045363	-0.438785	5.44669
	65.042	-0.15149	-0.439276	5.44669
	65.042	-0.129866	-0.440795	5.44669
	65.042	-0.046125	-0.441257	5.44669
	65.042	-0.11637	-0.44091	5.44669
	65.042	-0.191022	-0.440601	5.44669
	65.042	-0.10139	-0.440595	5.44669
	65.042	-0.022119	-0.440702	5.44669
	65.042	-0.067559	-0.440749	5.44669
	65.042	-0.023797	-0.440731	5.44669
	65.042	0.172663	-0.440706	5.44669
	65.042	0.314242	-0.440703	5.44669
	65.042	0.266376	-0.44071	5.44669
	65.042	0.091709	-0.440714	5.44669
	65.042	-0.030146	-0.440713	5.44669
	65.042	-0.078699	-0.440712	5.44669
	65.042	-0.163542	-0.440711	5.44669
	65.042	-0.198898	-0.440711	5.44669
	65.042	-0.087874	-0.440712	5.44669
	65.042	-0.01365	-0.440712	5.44669
	65.042	-0.118005	-0.440712	5.44669
	65.042	-0.203299	-0.440712	5.44669
	65.042	-0.105959	-0.440712	5.44669
	65.042	0.02952	-0.440712	5.44669
	65.042	0.111056	-0.440712	5.44669
	65.042	0.155649	-0.440712	5.44669
	65.042	0.105436	-0.440712	5.44669
	65.042	0.062232	-0.440712	5.44669
	65.042	0.159364	-0.440712	5.44669
	65.042	0.280018	-0.440712	5.44669
	65.042	0.257073	-0.440712	5.44669
	65.042	0.050836	-0.440712	5.44669
	65.042	-0.199314	-0.440712	5.44669
	65.042	-0.307204	-0.440712	5.44669
	65.042	-0.275583	-0.440712	5.44669
	65.042	-0.225906	-0.440712	5.44669
	65.042	-0.167452	-0.440712	5.44669
	65.042	-0.054502	-0.440712	5.44669
	65.042	-0.011161	-0.440712	5.44669
	65.042	-0.079683	-0.440712	5.44669
	65.042	-0.081969	-0.440712	5.44669
	65.042	-0.051946	-0.440712	5.44669
	65.042	-0.0867	-0.440712	5.44669
	65.042	-0.021172	-0.440712	5.44669
	65.042	0.131382	-0.440712	5.44669
	65.042	0.091467	-0.440712	5.44669
	65.042	-0.139801	-0.440712	5.44669
	65.042	-0.247874	-0.440712	5.44669
	65.042	-0.067389	-0.432841	5.44669
	65.042	0.21693	-0.412556	5.44669
	65.042	0.34803	-0.404167	5.44669
	65.042	0.264754	-0.423178	5.44669
	65.042	0.029824	-0.44442	5.44669
	65.042	-0.210854	-0.44819	5.44669
	65.042	-0.25538	-0.442477	5.44669
	65.042	-0.094413	-0.438785	5.44669
	65.042	0.052925	-0.439276	5.44669
	65.042	0.067574	-0.440795	5.44669
	65.042	-0.026243	-0.441257	5.44669
	65.042	-0.127473	-0.44091	5.44669
	65.042	-0.047131	-0.440601	5.44669
	65.042	0.184233	-0.440595	5.44669
	65.042	0.278199	-0.440702	5.44669
	65.042	0.140996	-0.440749	5.44669
	65.042	0.035189	-0.440731	5.44669
	65.042	0.135653	-0.440706	5.44669
	65.042	0.23055	-0.440703	5.44669
	65.042	0.138616	-0.44071	5.44669
	65.042	0.051178	-0.440714	5.44669
	65.042	0.143204	-0.440713	5.44669
	65.042	0.228031	-0.440712	5.44669
	65.042	0.085687	-0.440711	5.44669
	65.042	-0.125458	-0.440711	5.44669
	65.042	-0.084145	-0.440712	5.44669
	65.042	0.119128	-0.440712	5.44669
	65.042	0.108773	-0.440712	5.44669
	65.042	-0.128188	-0.440712	5.44669
	65.042	-0.24916	-0.440712	5.44669
	65.042	-0.121245	-0.440712	5.44669
	65.042	-0.009723	-0.440712	5.44669
	65.042	-0.104492	-0.440712	5.44669
	65.042	-0.199034	-0.440712	5.44669
	65.042	-0.108976	-0.440712	5.44669
	65.042	-0.02245	-0.440712	5.44669
	65.042	-0.114191	-0.440712	5.44669
	65.042	-0.247764	-0.440712	5.44669
	65.042	-0.232111	-0.440712	5.44669
	65.042	-0.07352	-0.440712	5.44669
	65.042	0.053093	-0.440712	5.44669
	65.042	0.060169	-0.440712	5.44669
	65.042	-0.029413	-0.440712	5.44669
	65.042	-0.126169	-0.440712	5.44669
	65.042	-0.094649	-0.440712	5.44669
	65.042	0.008505	-0.440712	5.44669
	65.042	0.098497	-0.440712	5.44669
	65.042	0.20709	-0.440712	5.44669
	65.042	0.286815	-0.440712	5.44669
	65.042	0.292098	-0.440712	5.44669
	65.042	0.267635	-0.440712	5.44669
	65.042	0.255773	-0.440712	5.44669
	65.042	0.259542	-0.440712	5.44669
	65.042	0.265343	-0.440712	5.44669
	65.042	0.266435	-0.440712	5.44669
	65.0197	0.21564	-0.440712	5.44669
	64.9622	0.087804	-0.440712	5.44669
	64.9385	0.035499	-0.440712	5.44669
	64.9923	0.105556	-0.440712	5.44669
	65.0302	0.11167	-0.440712	5.44669
	64.9834	0.082706	-0.440712	5.44669
	64.9212	0.165732	-0.440712	5.44669
	64.8848	0.226219	-0.440712	5.44669
	64.8428	0.126104	-0.440712	5.44669
	64.8082	0.047475	-0.440712	5.44669
	64.8038	0.146101	-0.440712	5.44669
	64.8135	0.27975	-0.440712	5.44669
	64.819	0.310872	-0.432841	5.44669
	64.8179	0.278018	-0.412556	5.44669
	64.7931	0.253451	-0.404167	5.44669
	64.735	0.254879	-0.423178	5.44669
	64.6896	0.264216	-0.44442	5.44669
	64.6642	0.26762	-0.44819	5.44669
	64.6208	0.265727	-0.442477	5.44669
	64.5816	0.263724	-0.438785	5.44669
	64.5759	0.263558	-0.439276	5.44669
	64.5867	0.264201	-0.440795	5.44669
	64.5931	0.264529	-0.441257	5.44669
	64.5919	0.264438	-0.44091	5.44669
	64.5892	0.264283	-0.440601	5.44669
	64.5884	0.264251	-0.440595	5.44669
	64.5891	0.264292	-0.440702	5.44669
	64.5896	0.264321	-0.440749	5.44669
	64.5896	0.264318	-0.440731	5.44669
	64.5671	0.215117	-0.440706	5.44669
	64.5096	0.088338	-0.440703	5.44669
	64.4858	0.035908	-0.44071	5.44669
	64.5397	0.154728	-0.440714	5.44669
	64.5776	0.287483	-0.440713	5.44669
	64.5085	0.311046	-0.440712	5.44669
	64.3888	0.275342	-0.440711	5.44669
	64.3287	0.252268	-0.440711	5.44669
	64.3406	0.255334	-0.440712	5.44669
	64.3661	0.264827	-0.440712	5.44669
	64.3724	0.267714	-0.440712	5.44669
	64.366	0.265549	-0.440712	5.44669
	64.361	0.263616	-0.440712	5.44669
	64.3612	0.263576	-0.440712	5.44669
	64.3631	0.264247	-0.440712	5.44669
	64.3638	0.264542	-0.440712	5.44669
	64.3634	0.264427	-0.440712	5.44669
	64.363	0.264274	-0.440712	5.44669
	64.363	0.264251	-0.440712	5.44669
	64.3631	0.264295	-0.440712	5.44669
	64.3632	0.264322	-0.440712	5.44669
	64.3631	0.264318	-0.440712	5.44669
	64.3408	0.264306	-0.440712	5.44669
	64.2833	0.264303	-0.440712	5.44669
	64.2596	0.313496	-0.440712	5.44669
	64.2912	0.489464	-0.440712	5.44669
	64.2939	0.717861	-0.440712	5.44669
	64.2808	0.77825	-0.440712	5.44669
	64.2962	0.579109	-0.440712	5.44669
	64.2884	0.303973	-0.440712	5.44669
	64.2767	0.232548	-0.440712	5.44669
	64.3187	0.443728	-0.440712	5.44669
	64.3474	0.727837	-0.440712	5.44669
	64.2787	0.847932	-0.440712	5.44669
	64.1625	0.809312	-0.440712	5.44669
	64.1036	0.752358	-0.440712	5.44669
	64.1148	0.742533	-0.440712	5.44669
	64.1396	0.758709	-0.432841	5.44669
	64.1458	0.768985	-0.404685	5.44669
	64.1396	0.76754	-0.376011	5.44669
	64.1348	0.763283	-0.386633	5.44669
	64.135	0.762013	-0.426886	5.44669
	64.1368	0.762995	-0.451898	5.44669
	64.1375	0.763857	-0.449956	5.44669
	64.1371	0.76387	-0.440551	5.44669
	64.1367	0.763568	-0.43735	5.44669
	64.1367	0.812628	-0.431488	5.44669
	64.1368	0.988646	-0.413184	5.44669
	64.1369	1.21711	-0.404911	5.44669
	64.1146	1.3267	-0.423267	5.44669
	64.0571	1.25432	-0.444192	5.44669
	64.011	1.08079	-0.448063	5.44669
	64.0074	1.01733	-0.442505	5.44669
	64.0215	1.14819	-0.438842	5.44669
	64.0063	1.28992	-0.43929	5.44669
	63.9467	1.31296	-0.44078	5.44669
	63.8973	1.27385	-0.441246	5.44669
	63.893	1.24953	-0.440911	5.44669
	63.908	1.25329	-0.440605	5.44669
	63.9157	1.3127	-0.440596	5.44669
	63.9136	1.49161	-0.440701	5.44669
	63.91	1.71761	-0.440748	5.44669
	63.9092	1.82514	-0.440731	5.44669
	63.9102	1.80196	-0.440707	5.44669
	63.9109	1.75595	-0.440703	5.44669
	63.9108	1.74522	-0.44071	5.44669
	63.9105	1.75713	-0.440714	5.44669
	63.8881	1.81513	-0.440713	5.44669
	63.8084	1.94136	-0.440712	5.44669
	63.7273	2.03962	-0.440711	5.44669
	63.7351	2.09556	-0.440711	5.44669
	63.7693	2.19189	-0.432841	5.44669
	63.7366	2.27862	-0.412556	5.44669
	63.6815	2.3404	-0.404167	5.44669
	63.6653	2.49247	-0.423178	5.44669
	63.6774	2.70664	-0.44442	5.44669
	63.6881	2.8188	-0.44819	5.44669
	63.6883	2.80177	-0.442477	5.44669
	63.6846	2.75669	-0.438785	5.44669
	63.6829	2.74417	-0.439276	5.44669
	63.6836	2.80418	-0.432924	5.44669
	63.6844	2.98914	-0.405231	5.44669
	63.6846	3.21746	-0.37621	5.44669
	63.662	3.32381	-0.386523	5.44669
	63.5821	3.29931	-0.426769	5.44669
	63.5009	3.30235	-0.451889	5.44669
	63.5088	3.468	-0.449993	5.44669
	63.543	3.70853	-0.44057	5.44669
	63.5327	3.82687	-0.437344	5.44669
	63.5349	3.80305	-0.43935	5.44669
	63.5426	3.80212	-0.433467	5.44669
	63.5008	3.96586	-0.413302	5.44669
	63.4513	4.207	-0.404257	5.44669
	63.4408	4.32627	-0.422951	5.44669
	63.4533	4.30263	-0.444292	5.44669
	63.4621	4.30144	-0.448218	5.44669
	63.4614	4.46501	-0.442534	5.44669
	63.4579	4.70617	-0.438799	5.44669
	63.4567	4.82551	-0.439262	5.44669
	63.4575	4.85108	-0.440784	5.44669
	63.4582	4.97665	-0.441257	5.44669
	63.4582	5.19264	-0.440915	5.44669
	63.458	5.36417	-0.440603	5.44669
	63.4579	5.52673	-0.440594	5.44669
	63.4579	5.70794	-0.440701	5.44669
	63.458	5.85202	-0.440749	5.44669
	63.458	6.01547	-0.440731	5.44669
	63.458	6.25602	-0.432836	5.44669
	63.4579	6.5308	-0.412547	5.44669
	63.4579	6.74473	-0.396294	5.44669
	63.4357	6.86424	-0.395025	5.44669
	63.3559	7.00604	-0.407877	5.44669
	63.2524	7.19709	-0.430657	5.44669
	63.2027	7.30349	-0.446185	5.44669
	63.2132	7.2923	-0.446264	5.44669
	63.2344	7.30092	-0.441042	5.44669
	63.2394	7.46417	-0.430998	5.44669
	63.2339	7.70171	-0.411666	5.44669
	63.2299	7.86884	-0.404449	5.44669
	63.2301	8.02188	-0.423613	5.44669
	63.2316	8.20067	-0.444502	5.44669
	63.2322	8.34712	-0.44807	5.44669
	63.2319	8.51243	-0.442398	5.44669
	63.2316	8.75291	-0.438795	5.44669
	63.2315	9.027	-0.431437	5.44669
	63.2316	9.24067	-0.412649	5.44669
	63.2317	9.36031	-0.404705	5.44669
	63.2317	9.50226	-0.42337	5.44669
	63.2317	9.69333	-0.444309	5.44669
	63.2317	9.79968	-0.448075	5.44669
	63.2317	9.83766	-0.442469	5.44669
	63.2317	9.97305	-0.438822	5.44669
	63.2317	10.2379	-0.439295	5.44669
	63.2317	10.5326	-0.440789	5.44669
	63.2094	10.7462	-0.441248	5.44669
	63.1519	10.8585	-0.440909	5.44669
	63.1058	11.0466	-0.440604	5.44669
	63.0799	11.4149	-0.440596	5.44669
	63.0366	11.7513	-0.440702	5.44669
	62.9976	11.8499	-0.440749	5.44669
	62.9919	11.8349	-0.440731	5.44669
	63.0026	11.9511	-0.440706	5.44669
	63.009	12.1777	-0.440703	5.44669
	63.0079	12.3078	-0.44071	5.44669
	63.0051	12.343	-0.440714	5.44669
	63.0044	12.518	-0.440713	5.44669
	62.9827	12.9067	-0.440712	5.44669
	62.9258	13.2559	-0.440711	5.44669
	62.8798	13.4018	-0.440711	5.44669
	62.8537	13.5082	-0.440712	5.44669
	62.8102	13.6753	-0.432841	5.44669
	62.7713	13.7843	-0.412556	5.44669
	62.7656	13.7827	-0.396296	5.44669
	62.7764	13.7944	-0.395023	5.44669
	62.7827	13.9556	-0.407875	5.44669
	62.7816	14.2403	-0.430657	5.44669
	62.7788	14.5341	-0.446186	5.44669
	62.7781	14.7403	-0.446264	5.44669
	62.7788	14.8006	-0.441042	5.44669
	62.7793	14.8141	-0.438869	5.44669
	62.7793	14.9557	-0.439821	5.44669
	62.7791	15.1827	-0.440994	5.44669
	62.779	15.3039	-0.441146	5.44669
	62.779	15.2862	-0.440793	5.44669
	62.7791	15.2867	-0.440591	5.44669
	62.7791	15.449	-0.440632	5.44669
	62.7791	15.6889	-0.440721	5.44669
	62.7791	15.8082	-0.440744	5.44669
	62.7568	15.8342	-0.440722	5.44669
	62.6993	15.96	-0.440704	5.44669
	62.6756	16.2251	-0.440705	5.44669
	62.7294	16.5233	-0.440711	5.44669
	62.7673	16.7383	-0.440714	5.44669
	62.6982	16.8007	-0.440713	5.44669
	62.5785	16.7629	-0.440711	5.44669
	62.5184	16.776	-0.440711	5.44669
	62.5303	16.9506	-0.440712	5.44669
	62.5558	17.1913	-0.440712	5.44669
	62.5621	17.3065	-0.440712	5.44669
	62.5556	17.3305	-0.440712	5.44669
	62.5507	17.4569	-0.440712	5.44669
	62.5509	17.6738	-0.432841	5.44669
	62.5527	17.8454	-0.412556	5.44669
	62.5534	18.0077	-0.404167	5.44669
	62.5531	18.1887	-0.423178	5.44669
	62.5527	18.3329	-0.44442	5.44669
	62.5526	18.4964	-0.44819	5.44268
	62.5528	18.6878	-0.442477	5.43234
	62.5528	18.7866	-0.438785	5.42806
	62.5528	18.8213	-0.439276	5.43775
	62.5528	18.958	-0.440795	5.44858
	62.5528	19.1754	-0.433386	5.4505
	62.5528	19.3435	-0.412755	5.44759
	62.5528	19.5042	-0.404056	5.44972
	62.5528	19.6858	-0.423061	5.4603
	62.5528	19.7815	-0.44441	5.46535
	62.5305	19.7692	-0.448228	5.4559
	62.473	19.7812	-0.442497	5.44089
	62.427	19.9462	-0.43878	5.42847
	62.4011	20.1833	-0.439267	5.4271
	62.3577	20.3004	-0.440793	5.43873
	62.3187	20.3265	-0.441259	5.44933
	62.313	20.4531	-0.440912	5.45047
	62.3238	20.7185	-0.43273	5.44731
	62.3302	21.0166	-0.412439	5.4456
	62.329	21.2314	-0.404157	5.44601
	62.3262	21.2938	-0.415345	5.44679
	62.3255	21.3052	-0.416284	5.44697
	62.3262	21.4451	-0.41164	5.44677
	62.3267	21.6721	-0.424935	5.44662
	62.3267	21.8432	-0.442492	5.44663
	62.3265	22.0016	-0.446757	5.44669
	62.3264	22.1813	-0.442562	5.44671
	62.3265	22.277	-0.43933	5.4467
	62.3042	22.3145	-0.431603	5.44668
	62.2468	22.4536	-0.412529	5.44668
	62.223	22.6709	-0.404595	5.44669
	62.2768	22.789	-0.415497	5.44669
	62.3147	22.8226	-0.408321	5.44669
	62.2456	22.9519	-0.383392	5.44669
	62.1259	23.1666	-0.388384	5.44669
	62.0881	23.2871	-0.424989	5.44669
	62.1574	23.2734	-0.45048	5.44669
	62.2067	23.2759	-0.450036	5.44669
	62.1591	23.4375	-0.433218	5.44669
	62.0925	23.6765	-0.409391	5.44669
	62.0769	23.8449	-0.402705	5.44669
	62.0933	23.9979	-0.423691	5.44669
	62.1056	24.1762	-0.445154	5.44669
	62.1049	24.3225	-0.440445	5.44669
	62.1003	24.5371	-0.414113	5.44669
	62.0986	24.9044	-0.394238	5.44669
	62.0995	25.231	-0.393606	5.44669
	62.1005	25.3258	-0.400142	5.44669
	62.1006	25.3127	-0.403063	5.44669
	62.1003	25.4311	-0.409827	5.44669
	62.0778	25.6578	-0.428609	5.44669
	61.9981	25.8365	-0.444633	5.44669
	61.9169	25.9981	-0.446341	5.44669
	61.9247	26.1765	-0.441626	5.44669
	61.959	26.3197	-0.439086	5.44669
	61.9263	26.4838	-0.439704	5.44669
	61.8711	26.6757	-0.440867	5.44669
	61.855	26.7745	-0.441135	5.44669
	61.8671	26.7599	-0.440834	5.44669
	61.8778	26.7697	-0.440612	5.44669
	61.878	26.9347	-0.440627	5.44669
	61.8742	27.1726	-0.440711	5.44669
	61.8726	27.3392	-0.432871	5.44669
	61.8733	27.4919	-0.412569	5.44669
	61.8741	27.6708	-0.404161	5.44669
	61.8742	27.8173	-0.423171	5.44669
	61.874	27.9827	-0.444419	5.44669
	61.8738	28.2231	-0.448192	5.44669
	61.8739	28.4972	-0.442479	5.44669
	61.8516	28.7109	-0.438785	5.44669
	61.7942	28.8305	-0.439275	5.44669
	61.7704	28.9725	-0.432924	5.44669
	61.8242	29.2127	-0.413101	5.44669
	61.8844	29.495	-0.404366	5.44669
	61.8728	29.7122	-0.423068	5.44669
	61.7769	29.8304	-0.444303	5.44669
	61.6629	29.9705	-0.44818	5.44669
	61.6146	30.2105	-0.434644	5.44669
	61.6294	30.4934	-0.410649	5.44669
	61.6519	30.7109	-0.402726	5.44669
	61.6559	30.829	-0.423252	5.44669
	61.6496	30.969	-0.444963	5.44669
	61.6455	31.2089	-0.448391	5.44669
	61.6237	31.4918	-0.442369	5.44669
	61.568	31.7094	-0.438668	5.44669
	61.5447	31.7783	-0.439266	5.4507
	61.5982	31.7423	-0.432961	5.46104
	61.658	31.7538	-0.413121	5.46531
	61.6687	31.9272	-0.40436	5.45562
	61.6526	32.2171	-0.423059	5.4448
	61.6199	32.5087	-0.444301	5.44287
	61.5415	32.7121	-0.448183	5.44579
	61.4646	32.772	-0.442517	5.44767
	61.4737	32.7864	-0.430934	5.44742
	61.507	32.9285	-0.411115	5.44664
	61.4734	33.1554	-0.39637	5.44641
	61.4182	33.3256	-0.387695	5.44658
	61.4024	33.4837	-0.379921	5.44674
	61.4146	33.6636	-0.394003	5.44675
	61.4253	33.7594	-0.420664	5.44669
	61.4254	33.797	-0.413935	5.44667
	61.4216	33.9852	-0.383857	5.44668
	61.42	34.3785	-0.386575	5.44669
	61.4207	34.725	-0.424064	5.44669
	61.4215	34.8681	-0.442865	5.44669
	61.4216	34.9743	-0.414445	5.44669
	61.4214	35.1915	-0.37648	5.44669
	61.4212	35.4769	-0.383352	5.44669
	61.4213	35.7036	-0.425344	5.44669
	61.4213	35.8247	-0.452418	5.44268
	61.4214	36.0118	-0.450722	5.43234
	61.4213	36.3766	-0.440687	5.42806
	61.4213	36.7611	-0.437134	5.43775
	61.4213	37.0364	-0.439221	5.44858
	61.399	37.2505	-0.441358	5.4505
	61.3193	37.4763	-0.441513	5.44759
	61.2157	37.6795	-0.432946	5.44571
	61.1661	37.8119	-0.412316	5.44595
	61.1766	38.0121	-0.404029	5.44673
	61.1978	38.3784	-0.423206	5.44696
	61.2028	38.7588	-0.44448	5.44679
	61.1973	39.0319	-0.440335	5.44663
	61.1932	39.2465	-0.414307	5.44663
	61.1935	39.4734	-0.402229	5.44668
	61.195	39.6768	-0.421743	5.44671
	61.1956	39.8089	-0.444507	5.4467
	61.1953	39.9598	-0.448737	5.44668
	61.1726	40.1993	-0.442675	5.44668
	61.1152	40.4782	-0.438674	5.44669
	61.0915	40.7434	-0.431288	5.44669
	61.1231	40.9891	-0.41263	5.44669
	61.1035	41.1823	-0.396879	5.44669
	61.0106	41.2544	-0.395241	5.44669
	60.9448	41.2283	-0.407759	5.44669
	60.9448	41.2429	-0.430531	5.44669
	60.9674	41.414	-0.446174	5.44669
	60.9767	41.7018	-0.446304	5.44669
	60.9726	41.9934	-0.441063	5.44669
	60.9675	42.2467	-0.438863	5.44669
	60.9669	42.4829	-0.439811	5.44669
	60.9684	42.6764	-0.440991	5.44669
	60.9693	42.8011	-0.433278	5.44669
	60.9691	42.9524	-0.41264	5.44669
	60.9687	43.1947	-0.404046	5.44669
	60.9686	43.4746	-0.415227	5.44669
	60.9687	43.7392	-0.408403	5.44669
	60.9465	43.9843	-0.383522	5.44669
	60.889	44.2267	-0.388409	5.44669
	60.8652	44.5241	-0.417082	5.44669
	60.9191	44.9025	-0.41443	5.44669
	60.957	45.2058	-0.385338	5.44669
	60.9102	45.3365	-0.38702	5.44669
	60.8479	45.4528	-0.423724	5.44669
	60.8116	45.6295	-0.442564	5.44669
	60.7696	45.739	-0.422311	5.44669
	60.7349	45.8326	-0.40474	5.44669
	60.7305	46.0963	-0.412071	5.44669
	60.7403	46.412	-0.414704	5.44669
	60.7458	46.5867	-0.412142	5.44669
	60.7446	46.6675	-0.425707	5.44669
	60.7422	46.7567	-0.442636	5.44669
	60.7416	46.9315	-0.438673	5.44669
	60.7422	47.1469	-0.414266	5.44669
	60.7427	47.3009	-0.402802	5.44669
	60.7426	47.4564	-0.421998	5.44669
	60.7425	47.6408	-0.44441	5.44669
	60.7424	47.7888	-0.440735	5.44669
	60.7424	47.9527	-0.406629	5.44669
	60.7425	48.1429	-0.374012	5.44669
	60.7425	48.2411	-0.377233	5.44669
	60.7425	48.2759	-0.39093	5.44669
	60.7425	48.4621	-0.387771	5.44669
	60.7425	48.8556	-0.396093	5.44669
	60.7425	49.2029	-0.426612	5.44669
	60.7425	49.2971	-0.448412	5.44669
	60.7425	49.2763	-0.448592	5.44669
	60.7425	49.3917	-0.441219	5.44669
	60.7202	49.6691	-0.438114	5.44669
	60.6627	49.9762	-0.431571	5.44669
	60.6166	50.1905	-0.412947	5.44669
	60.613	50.2987	-0.404782	5.44669
	60.6271	50.4356	-0.423297	5.44669
	60.6119	50.6778	-0.444251	5.44669
	60.5524	50.9628	-0.448077	5.44669
	60.5029	51.2295	-0.434619	5.44669
	60.4986	51.4737	-0.410675	5.44669
	60.5137	51.6658	-0.402746	5.44669
	60.5214	51.7871	-0.423251	5.44669
	60.5192	51.9374	-0.444955	5.44669
	60.5156	52.1805	-0.448389	5.44669
	60.5148	52.4611	-0.44237	5.44669
	60.5158	52.7257	-0.43867	5.44669
	60.5165	52.9706	-0.439266	5.44669
	60.5164	53.1637	-0.440832	5.44669
	60.5162	53.2851	-0.441276	5.44669
	60.5161	53.4352	-0.440905	5.44669
	60.5161	53.629	-0.432722	5.44669
	60.5162	53.7828	-0.404567	5.44669
	60.5162	53.9458	-0.376004	5.44669
	60.4939	54.1828	-0.378802	5.44669
	60.4364	54.4562	-0.39875	5.44268
	60.3903	54.72	-0.415347	5.43234
	60.3867	54.9671	-0.432413	5.42806
	60.4231	55.2106	-0.444257	5.43775
	60.4654	55.4585	-0.444831	5.44858
	60.4296	55.6604	-0.441127	5.4505
	60.3263	55.7845	-0.439413	5.44759
	60.2619	55.9325	-0.440019	5.44571
	60.2662	56.1245	-0.440883	5.44595
	60.2901	56.2783	-0.441029	5.44673
	60.2984	56.442	-0.440784	5.44696
	60.2934	56.6792	-0.440629	5.44679
	60.2883	56.9525	-0.440651	5.44663
	60.288	57.167	-0.440716	5.44663
	60.2896	57.238	-0.432864	5.44668
	60.2905	57.204	-0.404694	5.44671
	60.2902	57.2156	-0.376006	5.4467
	60.2898	57.3883	-0.386628	5.44668
	60.2897	57.6287	-0.419015	5.44668
	60.2898	57.7445	-0.423744	5.44669
	60.2676	57.7688	-0.405541	5.44669
	60.1878	57.9443	-0.394862	5.44669
	60.0843	58.337	-0.404512	5.44669
	60.0346	58.737	-0.429304	5.44669
	60.0451	59.0089	-0.446814	5.44669
	60.0663	59.216	-0.447008	5.44669
	60.0713	59.4402	-0.433259	5.44669
	60.0659	59.6943	-0.410486	5.44669
	60.0618	59.9548	-0.40315	5.44669
	60.0397	60.2074	-0.423488	5.44669
	59.9615	60.5036	-0.444911	5.44669
	59.8586	60.8778	-0.448286	5.44669
	59.8309	61.2291	-0.442343	5.44669
	59.9208	61.4875	-0.438695	5.44669
	60.0232	61.7063	-0.439286	5.44669
	59.9982	62.0385	-0.43296	5.44669
	59.8788	62.5953	-0.413113	5.44669
	59.8038	63.1823	-0.404357	5.44669
	59.8095	63.5511	-0.41519	5.44669
	59.8377	63.7444	-0.416147	5.44669
	59.8474	63.9794	-0.411638	5.44669
	59.8414	64.3987	-0.424983	5.44669
	59.8354	64.946	-0.442512	5.44669
	59.8351	65.4426	-0.446749	5.44669
	59.837	65.768	-0.442551	5.44669
	59.838	66.0231	-0.439329	5.44669
	59.8377	66.3562	-0.439477	5.44669
	59.8372	66.7052	-0.432815	5.44669
	59.8371	66.9772	-0.412984	5.44669
	59.8373	67.2026	-0.404355	5.44669
	59.8373	67.4344	-0.423105	5.44669
	59.8373	67.6851	-0.444322	5.4507
	59.8373	67.9416	-0.448175	5.46104
	59.8373	68.1445	-0.442506	5.46531
	59.8373	68.2659	-0.438803	5.45562
	59.815	68.4617	-0.439273	5.4448
	59.7352	68.83	-0.432917	5.44287
	59.6317	69.2128	-0.405229	5.44579
	59.582	69.4862	-0.376212	5.44767
	59.5925	69.6509	-0.386524	5.44742
	59.636	69.7506	-0.418899	5.44664
	59.7208	69.9016	-0.423732	5.44641
	59.7966	70.1528	-0.405578	5.44658
	59.7624	70.4364	-0.394881	5.44674
	59.6486	70.6995	-0.404508	5.44675
	59.5793	70.9918	-0.421424	5.44669
	59.5854	71.3607	-0.418656	5.44667
	59.6117	71.6619	-0.410465	5.44668
	59.6204	71.795	-0.423598	5.44669
	59.6147	71.9623	-0.434478	5.44669
	59.6092	72.3641	-0.411146	5.44669
	59.6089	72.8772	-0.370216	5.44669
	59.6108	73.2593	-0.357043	5.44669
	59.6116	73.5321	-0.389002	5.44669
	59.6114	73.9015	-0.434313	5.44669
	59.6109	74.3656	-0.454119	5.44669
	59.6108	74.739	-0.448238	5.44669
	59.611	74.9763	-0.439041	5.44669
	59.611	75.1787	-0.429457	5.44669
	59.611	75.4624	-0.40386	5.44669
	59.611	75.8985	-0.368998	5.44669
	59.611	76.4355	-0.35913	5.44669
	59.611	76.971	-0.39031	5.44669
	59.611	77.4225	-0.426249	5.44669
	59.5887	77.7335	-0.425417	5.44669
	59.5089	77.9986	-0.403663	5.44669
	59.4054	78.3411	-0.393479	5.44669
	59.3558	78.6904	-0.404601	5.44669
	59.3886	79.0084	-0.429832	5.44669
	59.4672	79.3591	-0.447004	5.44669
	59.496	79.693	-0.439029	5.44669
	59.4367	79.9525	-0.404991	5.44669
	59.3724	80.178	-0.373932	5.44669
	59.362	80.4634	-0.385653	5.44669
	59.3797	80.8428	-0.419344	5.44669
	59.3907	81.2001	-0.424229	5.44669
	59.389	81.4591	-0.413498	5.44669
	59.3844	81.6761	-0.422881	5.44669
	59.383	81.9089	-0.44097	5.44669
	59.3841	82.1632	-0.438978	5.44669
	59.3851	82.4207	-0.407116	5.44669
	59.3851	82.672	-0.366969	5.44669
	59.3624	82.9195	-0.357122	5.44669
	59.2825	83.1676	-0.39019	5.44669
	59.2014	83.4174	-0.434783	5.44669
	59.2315	83.6676	-0.446022	5.44669
	59.3233	83.9174	-0.411951	5.44669
	59.3144	84.1669	-0.374312	5.44669
	59.2276	84.4656	-0.38333	5.44669
	59.2311	84.842	-0.426105	5.44669
	59.3137	85.1932	-0.444874	5.44669
	59.3105	85.5	-0.422433	5.44669
	59.2071	85.8945	-0.396099	5.44669
	59.1311	86.3569	-0.391421	5.44669
	59.1307	86.7206	-0.406435	5.44669
	59.1567	87.0037	-0.423463	5.44669
	59.1676	87.3349	-0.418825	5.44669
	59.1629	87.6731	-0.409811	5.44669
	59.157	87.9905	-0.423264	5.44669
	59.1563	88.3941	-0.442442	5.44669
	59.158	88.8565	-0.439459	5.44669
	59.159	89.2171	-0.414664	5.44669
	59.1588	89.4496	-0.40269	5.44669
	59.1584	89.6546	-0.413938	5.44669
	59.1583	89.941	-0.416216	5.44669
	59.1584	90.3774	-0.412111	5.44669
	59.1585	90.8643	-0.425157	5.44669
	59.1362	91.2234	-0.442417	5.44669
	59.0787	91.4958	-0.446647	5.44669
	59.0549	91.8242	-0.442543	5.44669
	59.1087	92.1158	-0.439361	5.44268
	59.1466	92.2593	-0.439494	5.43234
	59.0776	92.4344	-0.432811	5.42806
	58.9578	92.7865	-0.412976	5.43775
	58.8977	93.1699	-0.396483	5.44858
	58.9096	93.4494	-0.387081	5.4505
	58.9351	93.6655	-0.371752	5.44759
	58.9414	93.8908	-0.365941	5.44571
	58.935	94.1422	-0.392135	5.44595
	58.93	94.4012	-0.432456	5.44673
	58.9302	94.6541	-0.452225	5.44696
	58.9321	94.9018	-0.448106	5.44679
	58.9328	95.1002	-0.431788	5.44663
	58.9324	95.2229	-0.401607	5.44663
	58.932	95.3715	-0.375095	5.44668
	58.932	95.6135	-0.387343	5.44671
	58.9321	95.8942	-0.427509	5.4467
	58.9322	96.1593	-0.444036	5.44668
	58.9322	96.4043	-0.413712	5.44668
	58.9321	96.5973	-0.375756	5.44669
	58.9321	96.7186	-0.375439	5.44669
	58.9321	96.8687	-0.397428	5.44669
	58.9321	97.1117	-0.415989	5.44669
	58.9321	97.3923	-0.425281	5.44669
	58.9321	97.657	-0.408313	5.44669
	58.9321	97.951	-0.379902	5.44669
	58.9321	98.3201	-0.386924	5.44669
	58.9321	98.6699	-0.425617	5.44669
	58.9321	98.9295	-0.451262	5.44669
	58.9321	99.1494	-0.45014	5.44669
	58.9321	99.3832	-0.440854	5.44669
	58.9098	99.6369	-0.437411	5.44669
	58.8524	99.8938	-0.439277	5.44669
	58.8063	100.145	-0.433413	5.44669
	58.7804	100.442	-0.413306	5.44669
	58.7371	100.866	-0.404277	5.44669
	58.6981	101.344	-0.422958	5.44669
	58.6924	101.655	-0.444288	5.44669
	58.7031	101.755	-0.448213	5.44669
	58.7095	101.856	-0.442534	5.44669
	58.7083	102.086	-0.438801	5.44669
	58.7056	102.379	-0.439262	5.44669
	58.7048	102.653	-0.440784	5.44669
	58.7055	102.898	-0.441257	5.44669
	58.7061	103.137	-0.433044	5.44669
	58.706	103.383	-0.412447	5.44669
	58.7058	103.587	-0.404049	5.44669
	58.7058	103.712	-0.415297	5.44669
	58.7058	103.859	-0.416302	5.44669
	58.7059	104.1	-0.411665	5.44669
	58.7059	104.381	-0.424939	5.44669
	58.7058	104.646	-0.434614	5.44669
	58.7058	104.891	-0.418597	5.44669
	58.6835	105.134	-0.406018	5.44669
	58.6261	105.382	-0.421799	5.44669
	58.6023	105.584	-0.435312	5.44669
	58.6562	105.708	-0.412136	5.44669
	58.7163	105.905	-0.370334	5.44669
	58.727	106.322	-0.34887	5.44669
	58.7108	106.831	-0.360677	5.44669
	58.7004	107.157	-0.389935	5.44669
	58.6795	107.252	-0.408505	5.44669
	58.6263	107.346	-0.41542	5.44669
	58.6039	107.624	-0.421096	5.44669
	58.6344	108.095	-0.414631	5.44669
	58.614	108.599	-0.408894	5.44669
	58.5211	108.953	-0.424371	5.44669
	58.4556	109.168	-0.443231	5.44669
	58.4557	109.368	-0.447267	5.44669
	58.4783	109.609	-0.434642	5.44669
	58.4875	109.923	-0.410973	5.44669
	58.4833	110.308	-0.402862	5.44669
	58.4783	110.609	-0.415324	5.44669
	58.4777	110.736	-0.416735	5.44669
	58.4792	110.851	-0.403966	5.44669
	58.4801	111.078	-0.396701	5.44669
	58.4799	111.364	-0.397973	5.44669
	58.4795	111.637	-0.393182	5.44669
	58.4794	111.883	-0.3816	5.44669
	58.4795	112.074	-0.384878	5.44669
	58.4796	112.194	-0.399256	5.44669
	58.4796	112.394	-0.413392	5.44669
	58.4796	112.764	-0.423542	5.44669
	58.4795	113.097	-0.408507	5.44669
	58.4795	113.243	-0.380601	5.44669
	58.4796	113.355	-0.387147	5.44669
	58.4796	113.524	-0.425462	5.44669
	58.4573	113.632	-0.451118	5.44669
	58.3998	113.679	-0.442264	5.44669
	58.376	113.817	-0.412748	5.44669
	58.4076	114.08	-0.393018	5.44669
	58.388	114.373	-0.39358	5.44669
	58.2951	114.636	-0.408436	5.44669
	58.2293	114.925	-0.431404	5.44669
	58.2293	115.341	-0.446299	5.44669
	58.2519	115.868	-0.446046	5.44669
	58.2612	116.407	-0.44091	5.44669
	58.2571	116.912	-0.438891	5.44669
	58.252	117.4	-0.439877	5.44669
	58.2514	117.892	-0.441009	5.44669
	58.2529	118.393	-0.441133	5.44669
	58.2538	118.895	-0.440782	5.44669
	58.2536	119.395	-0.440592	5.44669
	58.2532	119.893	-0.432766	5.44669
	58.2531	120.392	-0.412567	5.44669
	58.2532	120.842	-0.396327	5.44669
	58.2533	121.166	-0.387161	5.44669
	58.2533	121.436	-0.379712	5.44669
	58.2533	121.777	-0.394105	5.44669
	58.2532	122.123	-0.420781	5.44669
	58.2533	122.392	-0.421819	5.44669
	58.231	122.567	-0.411976	5.44669
	58.1512	122.673	-0.41523	5.44669
	58.07	122.823	-0.413447	5.44669
	58.1001	123.072	-0.402621	5.44669
	58.2141	123.354	-0.397306	5.44669
	58.2627	123.667	-0.406576	5.44669
	58.1774	124.136	-0.4293	5.44669
	58.0472	124.783	-0.438208	5.44669
	57.9885	125.418	-0.418546	5.44669
	58.0047	125.933	-0.396847	5.44669
	58.0315	126.44	-0.393117	5.44669
	58.0368	127.094	-0.399009	5.44669
	58.0295	127.826	-0.402761	5.44669
	58.0245	128.445	-0.402233	5.44669
	58.025	128.924	-0.400676	5.44669
	58.027	129.423	-0.400212	5.44669
	58.0277	130.085	-0.3927	5.44669
	58.0272	130.825	-0.380601	5.44669
	58.0268	131.394	-0.384631	5.44669
	58.0268	131.743	-0.391637	5.44669
	58.027	132.14	-0.377559	5.44669
	58.027	132.745	-0.366704	5.44669
	58.0047	133.39	-0.382512	5.44669
	57.9249	133.923	-0.395423	5.44669
	57.8214	134.386	-0.379855	5.44669
	57.794	134.858	-0.366314	5.44669
	57.8843	135.359	-0.389402	5.44669
	57.9867	135.869	-0.431177	5.44669
	57.9616	136.371	-0.444791	5.44669
	57.8421	136.869	-0.420587	5.44669
	57.7672	137.316	-0.395355	5.44669
	57.7729	137.689	-0.391765	5.44669
	57.8011	138.136	-0.406843	5.44669
	57.8107	138.705	-0.431382	5.44669
	57.8047	139.161	-0.446856	5.44669
	57.7988	139.456	-0.446287	5.44669
	57.7984	139.859	-0.440813	5.44669
	57.8004	140.534	-0.438765	5.44669
	57.8014	141.262	-0.439859	5.44669
	57.8011	141.765	-0.433176	5.44669
	57.8006	142.179	-0.412999	5.44669
	57.8005	142.74	-0.396363	5.44669
	57.8006	143.31	-0.387022	5.44669
	57.8007	143.721	-0.379641	5.44669
	57.8007	144.094	-0.386254	5.44669
	57.8007	144.512	-0.40053	5.44669
	57.8007	144.915	-0.413436	5.44669
	57.8007	145.336	-0.430979	5.44669
	57.8007	145.826	-0.436465	5.44669
	57.8007	146.348	-0.417218	5.44669
	57.8007	146.859	-0.404781	5.44669
	57.8007	147.356	-0.4139	5.44669
	57.8007	147.85	-0.407584	5.44669
	57.8007	148.397	-0.383651	5.44669
	57.8007	149.024	-0.388754	5.44669
	57.7784	149.577	-0.425051	5.44669
	57.6986	149.957	-0.450375	5.44669
	57.5951	150.372	-0.44997	5.44669
	57.5677	150.975	-0.441098	5.44669
	57.6357	151.611	-0.437574	5.44669
	57.6806	152.191	-0.439259	5.44669
	57.6318	152.783	-0.441218	5.44669
	57.5662	153.358	-0.44144	5.44669
	57.5514	153.867	-0.440837	5.44669
	57.5678	154.345	-0.432634	5.44669
	57.5798	154.832	-0.412425	5.44669
	57.579	155.334	-0.404185	5.44669
	57.5744	155.839	-0.415362	5.44669
	57.5727	156.339	-0.41628	5.44669
	57.5737	156.837	-0.411633	5.44669
	57.5747	157.286	-0.424933	5.44669
	57.5748	157.609	-0.442493	5.44669
	57.5744	157.881	-0.446758	5.44669
	57.5743	158.27	-0.434691	5.44669
	57.5743	158.744	-0.403304	5.44669
	57.5521	159.114	-0.366903	5.44669
	57.4947	159.346	-0.35058	5.44669
	57.4486	159.548	-0.362614	5.44669
	57.4449	159.833	-0.390138	5.44669
	57.4814	160.27	-0.407902	5.44669
	57.5459	160.757	-0.407224	5.44669
	57.5676	161.068	-0.40089	5.44669
	57.4881	161.164	-0.40639	5.44669
	57.3697	161.264	-0.42794	5.44669
	57.3362	161.495	-0.437703	5.44669
	57.4069	161.788	-0.410947	5.44669
	57.4551	162.063	-0.376856	5.44669
	57.4067	162.307	-0.384754	5.44669
	57.3401	162.496	-0.425798	5.44669
	57.3471	162.617	-0.45211	5.44669
	57.4211	162.767	-0.442561	5.44669
	57.4571	162.962	-0.41252	5.44669
	57.4025	163.116	-0.392817	5.44669
	57.3376	163.279	-0.385706	5.44669
	57.3252	163.466	-0.37248	5.44669
	57.3424	163.564	-0.366734	5.44669
	57.3538	163.599	-0.384338	5.44669
	57.3525	163.737	-0.404049	5.44669
	57.3479	163.954	-0.415549	5.44669
	57.3464	164.073	-0.430606	5.44669
	57.3475	164.057	-0.443428	5.44669
	57.3484	164.011	-0.445125	5.44669
	57.3485	163.997	-0.441545	5.44669
	57.3481	163.959	-0.439484	5.44669
	57.348	163.792	-0.432029	5.44669
	57.348	163.564	-0.412652	5.44669
	57.3481	163.451	-0.404496	5.44669
	57.3481	163.473	-0.423282	5.44669
	57.3481	163.52	-0.444346	5.44669
	57.3481	163.532	-0.448123	5.44669
	57.3481	163.52	-0.442475	5.44669
	57.3481	163.511	-0.438808	5.44669
	57.3481	163.511	-0.439286	5.44669
	57.3481	163.465	-0.43292	5.44669
	57.3481	163.34	-0.413096	5.44669
	57.3481	163.237	-0.404365	5.44669
	57.3481	163.229	-0.415199	5.44669
	57.3481	163.309	-0.408278	5.44669
	57.3481	163.452	-0.38348	5.44669
	57.3481	163.5	-0.380565	5.44669
	57.3481	163.324	-0.388953	5.44669
	57.3481	163.063	-0.385757	5.44669
	57.3481	162.94	-0.395952	5.44669
	57.3481	162.969	-0.427269	5.44669
	57.3481	163.023	-0.440867	5.44669
	57.3481	163.035	-0.412468	5.44669
	57.3481	163.021	-0.368491	5.44669
	57.3704	163.011	-0.355849	5.44669
	57.4279	163.011	-0.389114	5.44669
	57.4516	163.015	-0.434785	5.44669
	57.3978	163.017	-0.454276	5.44669
	57.3376	163.016	-0.440266	5.44669
	57.3492	163.015	-0.410787	5.44669
	57.4229	163.015	-0.400778	5.44669
	57.4571	163.015	-0.414515	5.44669
	57.4018	163.015	-0.409266	5.44669
	57.3374	163.015	-0.376266	5.44669
	57.3254	162.966	-0.360204	5.44669
	57.3425	162.79	-0.380298	5.44669
	57.3539	162.562	-0.404684	5.44669
	57.3525	162.452	-0.417252	5.44669
	57.3479	162.475	-0.431094	5.44669
	57.3464	162.522	-0.443027	5.44669
	57.3475	162.533	-0.444784	5.44669
	57.3484	162.521	-0.433674	5.44669
	57.3485	162.512	-0.403579	5.44669
	57.3481	162.513	-0.36738	5.44669
	57.348	162.516	-0.350682	5.44669
	57.348	162.517	-0.362488	5.44669
	57.3481	162.517	-0.39792	5.44669
	57.3704	162.516	-0.436065	5.44669
	57.4502	162.516	-0.451675	5.44669
	57.5314	162.516	-0.43872	5.44669
	57.5013	162.516	-0.403193	5.44669
	57.3873	162.516	-0.373287	5.44669
	57.3164	162.516	-0.386021	5.44669
	57.3219	162.516	-0.419727	5.44669
	57.3485	162.467	-0.416388	5.44669
	57.3576	162.291	-0.385218	5.44669
	57.3519	162.062	-0.386274	5.44669
	57.3463	161.953	-0.415584	5.44669
	57.346	161.976	-0.414561	5.44669
	57.3478	162.023	-0.385926	5.44669
	57.3487	162.034	-0.38722	5.44669
	57.3485	161.973	-0.423599	5.44669
	57.348	161.837	-0.442441	5.44669
	57.3479	161.736	-0.414433	5.44669
	57.3481	161.682	-0.368755	5.44669
	57.3481	161.588	-0.347391	5.44669
	57.3481	161.501	-0.352748	5.44669
	57.3481	161.488	-0.36228	5.44669
	57.3481	161.511	-0.372191	5.44669
	57.3481	161.526	-0.397805	5.44669
	57.3481	161.523	-0.424688	5.44669
	57.3481	161.517	-0.414219	5.44669
	57.3481	161.515	-0.382538	5.44669
	57.3481	161.468	-0.37805	5.44669
	57.3481	161.342	-0.396103	5.44669
	57.3481	161.24	-0.414505	5.44669
	57.3481	161.183	-0.42513	5.44669
	57.3481	161.087	-0.408777	5.44669
	57.3481	161.001	-0.38015	5.44669
	57.3481	160.989	-0.378992	5.44669
	57.3481	161.012	-0.397348	5.44669
	57.3481	161.026	-0.414691	5.44669
	57.3481	161.024	-0.424766	5.44669
	57.3481	160.969	-0.416429	5.44669
	57.3481	160.84	-0.408343	5.44669
	57.3481	160.789	-0.41563	5.44669
	57.3481	160.909	-0.407036	5.44669
	57.3481	160.993	-0.382805	5.44669
	57.3481	160.84	-0.380724	5.44669
	57.3481	160.625	-0.389259	5.44669
	57.3481	160.619	-0.385829	5.44669
	57.3481	160.698	-0.395873	5.44669
	57.3481	160.684	-0.41934	5.44669
	57.3481	160.741	-0.412715	5.44669
	57.3481	160.883	-0.383816	5.44669
	57.3481	160.841	-0.386992	5.4507
	57.3481	160.564	-0.424253	5.46104
	57.3481	160.184	-0.442796	5.46531
	57.3481	159.734	-0.42222	5.45562
	57.3481	159.177	-0.40462	5.4448
	57.3704	158.482	-0.419924	5.44287
	57.4502	157.701	-0.435024	5.44579
	57.5537	156.872	-0.412681	5.44767
	57.5811	155.995	-0.378536	5.44742
	57.4908	155.155	-0.384841	5.44664
	57.3884	154.354	-0.425237	5.44641
	57.4135	153.508	-0.451844	5.44658
	57.5329	152.671	-0.442649	5.44674
	57.6079	151.86	-0.40478	5.44675
	57.6021	150.959	-0.372556	5.44669
	57.5739	149.947	-0.385151	5.44667
	57.5643	148.91	-0.419623	5.44668
	57.5703	147.901	-0.416653	5.44669
	57.5763	146.911	-0.385367	5.44669
	57.5766	145.872	-0.378371	5.44669
	57.5747	144.746	-0.387362	5.44669
	57.596	143.693	-0.38587	5.44669
	57.6538	142.812	-0.388694	5.44669
	57.7003	141.947	-0.39933	5.44669
	57.704	141.021	-0.412065	5.44669
	57.6897	140.163	-0.42296	5.44669
	57.7049	139.419	-0.408735	5.44669
	57.7644	138.709	-0.380904	5.44669
	57.8139	137.975	-0.387193	5.44669
	57.7959	137.218	-0.425374	5.44669
	57.7234	136.461	-0.451064	5.44669
	57.6919	135.711	-0.450144	5.44669
	57.7479	134.916	-0.440926	5.44669
	57.8117	134.042	-0.429569	5.44669
	57.8232	133.24	-0.403237	5.44669
	57.806	132.609	-0.368697	5.44669
	57.7949	131.993	-0.351355	5.44669
	57.7963	131.317	-0.362301	5.44669
	57.8009	130.659	-0.397602	5.44669
	57.8023	129.989	-0.435998	5.44669
	57.8013	129.3	-0.45176	5.44669
	57.8003	128.657	-0.44665	5.44669
	57.8003	128.046	-0.431344	5.44669
	57.8006	127.533	-0.401938	5.44669
	57.8008	127.162	-0.367521	5.44669
	57.8007	126.787	-0.359194	5.44669
	57.8007	126.303	-0.390862	5.44669
	57.8006	125.769	-0.426457	5.44669
	57.8007	125.249	-0.417437	5.44669
	57.8007	124.754	-0.383258	5.44669
	57.8007	124.215	-0.385079	5.44669
	57.8007	123.591	-0.415779	5.44669
	57.8007	123.037	-0.422938	5.44669
	57.8007	122.655	-0.414224	5.44669
	57.8007	122.288	-0.423644	5.44669
	57.8007	121.764	-0.43316	5.44669
	57.8007	121.053	-0.418448	5.44669
	57.8007	120.303	-0.406472	5.44669
	57.8007	119.697	-0.414171	5.44669
	57.8007	119.23	-0.407097	5.44669
	57.8007	118.781	-0.37548	5.44669
	57.823	118.29	-0.360646	5.44669
	57.9027	117.777	-0.388633	5.44669
	58.0063	117.22	-0.432877	5.44669
	58.0559	116.546	-0.453648	5.44669
	58.0454	115.772	-0.448552	5.44669
	58.0242	114.989	-0.43934	5.44669
	58.0192	114.234	-0.437341	5.44669
	58.0247	113.495	-0.439786	5.44669
	58.0288	112.802	-0.433651	5.44669
	58.0285	112.228	-0.413224	5.44669
	58.0047	111.803	-0.404159	5.44669
	57.9467	111.515	-0.415067	5.44669
	57.9232	111.25	-0.408295	5.44669
	57.9774	110.801	-0.383534	5.44669
	58.0376	110.145	-0.388453	5.44669
	58.0482	109.499	-0.417096	5.44669
	58.0319	108.934	-0.422291	5.44669
	58.0215	108.352	-0.413485	5.44669
	58.0229	107.775	-0.423565	5.44669
	58.0272	107.262	-0.43339	5.44669
	58.0285	106.734	-0.418573	5.44669
	58.0275	106.072	-0.406443	5.44669
	58.0267	105.343	-0.414115	5.44669
	58.0266	104.728	-0.414954	5.44669
	58.0269	104.251	-0.40365	5.44669
	58.0494	103.75	-0.397202	5.44669
	58.1291	103.038	-0.406166	5.44669
	58.2102	102.122	-0.429165	5.44669
	58.2024	101.227	-0.438297	5.44669
	58.1682	100.465	-0.418631	5.44669
	58.2009	99.811	-0.404722	5.44669
	58.256	99.2613	-0.421244	5.44669
	58.2722	98.7344	-0.43554	5.44669
	58.2601	98.0842	-0.420299	5.44669
	58.2494	97.3098	-0.398531	5.44669
	58.2492	96.5172	-0.393199	5.44669
	58.2529	95.8085	-0.406315	5.44669
	58.2546	95.2475	-0.430651	5.44669
	58.2539	94.7844	-0.446738	5.44669
	58.2531	94.3203	-0.438626	5.44669
	58.2529	93.7734	-0.404917	5.44669
	58.2532	93.0863	-0.374044	5.44669
	58.2533	92.3532	-0.385726	5.44669
	58.2533	91.7955	-0.427205	5.44669
	58.2533	91.4981	-0.452354	5.44669
	58.2532	91.2745	-0.450034	5.44669
	58.2533	90.8951	-0.440422	5.44669
	58.2533	90.311	-0.429397	5.4507
	58.2533	89.5801	-0.411215	5.46104
	58.2756	88.8422	-0.396958	5.46531
	58.3553	88.2489	-0.395777	5.45562
	58.4365	87.783	-0.400084	5.4448
	58.4288	87.28	-0.402267	5.44287
	58.3945	86.6117	-0.409514	5.44579
	58.4272	85.8708	-0.428761	5.44767
	58.4823	85.2539	-0.444808	5.44742
	58.4985	84.7792	-0.44636	5.44664
	58.4863	84.3302	-0.433701	5.44641
	58.4757	83.7937	-0.410901	5.44658
	58.4755	83.1057	-0.395296	5.44674
	58.4792	82.3684	-0.395192	5.44675
	58.4809	81.7601	-0.408301	5.44669
	58.4802	81.2877	-0.430775	5.44667
	58.4794	80.8365	-0.446084	5.44668
	58.4792	80.3476	-0.446179	5.44669
	58.4795	79.8355	-0.433172	5.44669
	58.4796	79.3272	-0.410743	5.44669
	58.4796	78.8288	-0.403289	5.44669
	58.4795	78.3331	-0.423455	5.44669
	58.4795	77.835	-0.444848	5.44669
	58.4795	77.3842	-0.4404	5.44669
	58.5019	77.0602	-0.414204	5.44669
	58.5816	76.7893	-0.402162	5.44669
	58.6851	76.3999	-0.413881	5.44669
	58.7348	75.8776	-0.416379	5.44669
	58.7243	75.3808	-0.40433	5.44669
	58.7031	75.0465	-0.39698	5.44669
	58.6981	74.7385	-0.405832	5.44669
	58.7036	74.231	-0.421233	5.44669
	58.7076	73.6557	-0.418106	5.44669
	58.7074	73.2251	-0.410303	5.44669
	58.7059	72.8463	-0.423726	5.44669
	58.7053	72.3834	-0.43459	5.44669
	58.7056	71.9073	-0.419018	5.44669
	58.7059	71.6097	-0.398332	5.44669
	58.706	71.5143	-0.393571	5.44669
	58.7059	71.3612	-0.406542	5.44669
	58.7058	70.9028	-0.430614	5.44669
	58.7058	70.1563	-0.438771	5.44669
	58.7058	69.4182	-0.410444	5.44669
	58.7058	68.986	-0.368395	5.44669
	58.7058	68.7599	-0.35653	5.44669
	58.7058	68.4258	-0.381563	5.44669
	58.7058	67.9596	-0.406521	5.44669
	58.7058	67.5236	-0.417572	5.44669
	58.7058	67.1054	-0.422704	5.44669
	58.7058	66.6281	-0.406669	5.44669
	58.7058	66.111	-0.372258	5.44669
	58.7058	65.6459	-0.359447	5.44669
	58.7058	65.2735	-0.389276	5.44669
	58.7058	64.8813	-0.425702	5.44669
	58.7281	64.3922	-0.425555	5.44669
	58.8079	63.8609	-0.411786	5.44669
	58.9114	63.3448	-0.421692	5.44669
	58.9611	62.8992	-0.44108	5.44669
	58.9506	62.5838	-0.439447	5.44669
	58.9294	62.3146	-0.407273	5.44669
	58.9244	61.9229	-0.374739	5.44669
	58.9299	61.399	-0.38518	5.44669
	58.9339	60.9024	-0.418859	5.44669
	58.9337	60.5686	-0.424194	5.44669
	58.9321	60.31	-0.405785	5.44669
	58.9316	59.9784	-0.394804	5.44669
	58.9319	59.6313	-0.404402	5.44669
	58.9322	59.3595	-0.429278	5.44669
	58.9323	59.1336	-0.438972	5.44669
	58.9321	58.9015	-0.418873	5.44669
	58.9321	58.7	-0.404584	5.44669
	58.9321	58.5212	-0.413229	5.44669
	58.9321	58.1949	-0.407373	5.44669
	58.9321	57.7754	-0.383801	5.44669
	58.9321	57.5133	-0.388892	5.44669
	58.9321	57.3729	-0.417185	5.44669
	58.9321	57.1821	-0.422172	5.44669
	58.9544	56.9196	-0.405533	5.44669
	59.0119	56.644	-0.395417	5.44669
	59.058	56.3388	-0.404748	5.44669
	59.0839	55.9691	-0.429205	5.44669
	59.1272	55.6228	-0.446689	5.44669
	59.1662	55.3158	-0.44699	5.44669
	59.1719	54.9195	-0.441167	5.44669
	59.1612	54.4072	-0.430792	5.44669
	59.1548	53.8186	-0.403664	5.44669
	59.1559	53.1808	-0.376312	5.44669
	59.1587	52.5893	-0.379251	5.44669
	59.1594	52.041	-0.390958	5.44669
	59.1588	51.4954	-0.379194	5.44669
	59.1805	51.0341	-0.367632	5.44669
	59.238	50.6227	-0.39019	5.44669
	59.2842	50.2048	-0.431039	5.44669
	59.3102	49.8651	-0.444452	5.44669
	59.3535	49.6746	-0.420494	5.44669
	59.3925	49.586	-0.395436	5.44669
	59.3982	49.4485	-0.383961	5.44669
	59.3874	49.199	-0.378687	5.44669
	59.3811	48.8621	-0.386943	5.44669
	59.3822	48.4207	-0.401157	5.44669
	59.385	47.9005	-0.405584	5.44669
	59.3857	47.4231	-0.402608	5.44669
	59.385	47.0961	-0.407694	5.44669
	59.3845	46.8827	-0.427876	5.44669
	59.3845	46.6738	-0.437213	5.44669
	59.407	46.428	-0.418635	5.44669
	59.4868	46.1655	-0.397238	5.44669
	59.5903	45.9091	-0.393249	5.44669
	59.64	45.6612	-0.398925	5.44669
	59.6294	45.4148	-0.394809	5.44669
	59.6083	45.1658	-0.381943	5.44669
	59.6033	44.8662	-0.384443	5.44669
	59.6087	44.4892	-0.391081	5.44669
	59.6128	44.138	-0.385263	5.44669
	59.6126	43.8315	-0.394987	5.44669
	59.611	43.4863	-0.41917	5.44669
	59.6105	43.1998	-0.412958	5.44669
	59.6108	43.0644	-0.376108	5.44669
	59.6111	42.9401	-0.358818	5.44669
	59.6334	42.7125	-0.387643	5.44669
	59.6908	42.38	-0.433112	5.44669
	59.7368	41.9328	-0.454098	5.44669
	59.7627	41.4577	-0.448657	5.44669
	59.8061	41.1074	-0.431353	5.44669
	59.8451	40.8345	-0.4091	5.44268
	59.8508	40.5028	-0.395376	5.43234
	59.84	40.1608	-0.395866	5.42806
	59.8336	39.8911	-0.400684	5.43775
	59.8348	39.6643	-0.402486	5.44858
	59.8375	39.4311	-0.401522	5.4505
	59.8383	39.1802	-0.400476	5.44759
	59.8376	38.9242	-0.408252	5.44571
	59.8371	38.6724	-0.428868	5.44595
	59.8371	38.3749	-0.43743	5.44673
	59.8373	37.9998	-0.410503	5.44696
	59.8374	37.6979	-0.368896	5.44679
	59.8373	37.6158	-0.356719	5.44663
	59.8596	37.5763	-0.381464	5.44663
	59.917	37.3252	-0.406413	5.44668
	59.9631	36.9955	-0.409691	5.44671
	59.9667	36.8105	-0.394583	5.4467
	59.9303	36.6811	-0.378013	5.44668
	59.8658	36.4691	-0.390747	5.44668
	59.8441	36.1941	-0.427848	5.44669
	59.9013	35.9208	-0.450831	5.44669
	59.9622	35.7194	-0.449166	5.44669
	59.9942	35.6539	-0.432729	5.44669
	60.0349	35.6363	-0.401624	5.44669
	60.0706	35.4458	-0.374768	5.4507
	60.0758	35.0443	-0.379329	5.46104
	60.0661	34.6952	-0.39941	5.46531
	60.0603	34.5539	-0.415436	5.45562
	60.0836	34.4003	-0.424345	5.4448
	60.1436	34.0564	-0.415988	5.44287
	60.168	33.7179	-0.400437	5.44579
	60.1136	33.5606	-0.395488	5.44767
	60.0752	33.3964	-0.398719	5.44742
	60.1443	33.0538	-0.401796	5.44664
	60.2642	32.6705	-0.409802	5.44641
	60.3244	32.3877	-0.421178	5.44658
	60.2901	32.2193	-0.41667	5.44674
	60.2071	32.1214	-0.40185	5.44675
	60.1771	31.9724	-0.395837	5.44669
	60.2374	31.7707	-0.398363	5.44667
	60.3025	31.6132	-0.401523	5.44668
	60.313	31.4514	-0.401943	5.44669
	60.3172	31.2655	-0.393124	5.44669
	60.3635	31.1684	-0.372293	5.44669
	60.389	31.1324	-0.356141	5.44669
	60.3399	30.9946	-0.362978	5.44669
	60.2811	30.7772	-0.396177	5.44669
	60.2693	30.6094	-0.427289	5.44669
	60.2845	30.4489	-0.423759	5.44669
	60.295	30.2673	-0.410468	5.44268
	60.2939	30.1222	-0.421778	5.43234
	60.3121	29.9586	-0.441584	5.42806
	60.3904	29.7674	-0.447499	5.43775
	60.4949	29.6688	-0.443195	5.44858
	60.5454	29.6341	-0.431461	5.4505
	60.535	29.4973	-0.403223	5.44759
	60.5135	29.2307	-0.368018	5.44571
	60.5083	28.9357	-0.358946	5.44595
	60.5138	28.7227	-0.390581	5.44673
	60.518	28.6107	-0.434299	5.44696
	60.5178	28.4718	-0.44568	5.44679
	60.5162	28.2792	-0.41985	5.44663
	60.5156	28.122	-0.39473	5.44663
	60.5159	27.9571	-0.391765	5.44668
	60.5163	27.7206	-0.399195	5.44671
	60.5163	27.448	-0.40332	5.4467
	60.5162	27.2336	-0.4024	5.44668
	60.5161	27.1622	-0.400548	5.44668
	60.5161	27.147	-0.40797	5.44669
	60.5162	27.0086	-0.428725	5.44669
	60.5385	26.7836	-0.437471	5.44669
	60.6182	26.662	-0.418441	5.44669
	60.6995	26.679	-0.397066	5.44669
	60.6917	26.6782	-0.393245	5.44669
	60.6574	26.5161	-0.398985	5.44669
	60.6901	26.2271	-0.394835	5.44669
	60.7452	25.9319	-0.381933	5.44669
	60.7614	25.6774	-0.3923	5.44669
	60.7493	25.4913	-0.427105	5.44669
	60.7386	25.4253	-0.442097	5.44669
	60.7384	25.4022	-0.420913	5.44669
	60.7421	25.2587	-0.40432	5.44669
	60.7438	24.9851	-0.420263	5.44669
	60.7431	24.7388	-0.435272	5.44669
	60.7423	24.6056	-0.420536	5.44669
	60.7421	24.4696	-0.406596	5.44669
	60.7424	24.2859	-0.421352	5.44669
	60.7425	24.1313	-0.434919	5.44669
	60.7425	23.9643	-0.420001	5.44669
	60.7425	23.7752	-0.406498	5.44669
	60.7424	23.6294	-0.421501	5.44669
	60.7425	23.468	-0.435017	5.44669
	60.7648	23.229	-0.419989	5.44669
	60.8445	22.9541	-0.406458	5.44669
	60.948	22.7396	-0.413618	5.44669
	60.9977	22.6199	-0.40687	5.44669
	60.9872	22.4782	-0.375581	5.44669
	60.966	22.2381	-0.352899	5.44669
	60.961	21.9557	-0.352622	5.44669
	60.9665	21.7384	-0.36814	5.44669
	60.9705	21.6694	-0.399548	5.44669
	60.9703	21.6561	-0.42686	5.44669
	60.9688	21.4686	-0.42238	5.44669
	60.9682	21.0669	-0.410043	5.44669
	60.9685	20.7166	-0.414219	5.44669
	60.9688	20.5749	-0.413711	5.44669
	60.9912	20.4215	-0.410961	5.44669
	61.0708	20.0778	-0.425565	5.44669
	61.1743	19.7394	-0.435126	5.44669
	61.224	19.6312	-0.418589	5.44669
	61.2135	19.6921	-0.405833	5.44669
	61.1923	19.7047	-0.413853	5.44669
	61.1873	19.5326	-0.407191	5.44669
	61.1928	19.2346	-0.375632	5.44669
	61.2191	18.9392	-0.360676	5.44669
	61.2764	18.737	-0.388592	5.44669
	61.2986	18.679	-0.424979	5.44669
	61.2442	18.6649	-0.425495	5.44669
	61.2066	18.4732	-0.412018	5.44669
	61.276	18.07	-0.413939	5.44669
	61.3957	17.7206	-0.405021	5.44669
	61.4558	17.5798	-0.374691	5.44669
	61.4438	17.4756	-0.353183	5.44669
	61.4183	17.3076	-0.353058	5.44669
	61.4121	17.1975	-0.36035	5.44669
	61.4185	17.1989	-0.363402	5.44669
	61.4234	17.1875	-0.36208	5.44669
	61.4232	17.0266	-0.368311	5.44669
	61.4214	16.7418	-0.39625	5.44669
	61.4207	16.4479	-0.433287	5.44669
	61.421	16.2417	-0.451103	5.44669
	61.4214	16.1323	-0.447339	5.44669
	61.4215	15.9919	-0.431865	5.44669
	61.4214	15.7979	-0.409783	5.44669
	61.4213	15.6897	-0.40335	5.44669
	61.4213	15.652	-0.423822	5.44669
	61.4213	15.5174	-0.437109	5.44669
	61.4213	15.3019	-0.42004	5.44669
	61.4213	15.1338	-0.397865	5.44669
	61.4213	14.9725	-0.393012	5.44669
	61.4213	14.7906	-0.398603	5.44669
	61.4436	14.6458	-0.402629	5.44669
	61.5234	14.4823	-0.402321	5.44669
	61.6269	14.2912	-0.400761	5.44669
	61.6766	14.1433	-0.400216	5.44669
	61.6661	13.9818	-0.392672	5.44669
	61.6449	13.7926	-0.372717	5.44669
	61.6399	13.694	-0.36435	5.44669
	61.6454	13.7078	-0.391124	5.44669
	61.6494	13.6975	-0.432598	5.44669
	61.6715	13.5326	-0.444773	5.44669
	61.7274	13.295	-0.420075	5.44669
	61.7506	13.1284	-0.403017	5.44669
	61.6971	12.9756	-0.420015	5.44669
	61.6595	12.7475	-0.443502	5.44669
	61.7286	12.5234	-0.441059	5.44669
	61.8482	12.4324	-0.407087	5.44669
	61.9083	12.4124	-0.366218	5.44669
	61.8964	12.3282	-0.356818	5.44669
	61.871	12.2337	-0.382459	5.44669
	61.8647	12.1644	-0.398924	5.44669
	61.8711	12.0119	-0.381342	5.44669
	61.876	11.8002	-0.365692	5.44669
	61.8758	11.6401	-0.380742	5.44669
	61.874	11.53	-0.402912	5.44669
	61.8733	11.4728	-0.40848	5.44669
	61.8736	11.4281	-0.403191	5.44669
	61.8963	11.3218	-0.406908	5.44669
	61.9761	11.2269	-0.427339	5.44669
	62.0795	11.2144	-0.437268	5.44669
	62.1291	11.1921	-0.418849	5.44669
	62.1186	11.0315	-0.397308	5.44669
	62.0975	10.8	-0.385332	5.44669
	62.0925	10.6836	-0.370725	5.44669
	62.0979	10.7051	-0.366133	5.44669
	62.102	10.7535	-0.38471	5.44669
	62.1018	10.7167	-0.396548	5.44669
	62.1002	10.5286	-0.379546	5.44669
	62.0997	10.2908	-0.357913	5.44669
	62.1	10.1815	-0.361135	5.44669
	62.1003	10.159	-0.386903	5.44669
	62.1003	10.0311	-0.407071	5.44669
	62.1002	9.81308	-0.408026	5.44669
	62.1002	9.6907	-0.401521	5.44669
	62.1002	9.70482	-0.398499	5.44669
	62.1002	9.75232	-0.391681	5.44669
	62.1002	9.76689	-0.380783	5.44669
	62.1002	9.70687	-0.39294	5.44669
	62.1002	9.52118	-0.427782	5.44669
	62.1002	9.29256	-0.442153	5.44669
	62.1002	9.18634	-0.420696	5.44669
	62.1002	9.21101	-0.396339	5.44669
	62.1002	9.25717	-0.392139	5.44669
	62.1002	9.26744	-0.398779	5.44669
	62.1225	9.25528	-0.403013	5.44669
	62.2023	9.19734	-0.40242	5.44669
	62.3058	9.02203	-0.400665	5.44669
	62.3555	8.79702	-0.400141	5.44669
	62.345	8.68863	-0.392674	5.44669
	62.3238	8.71109	-0.372745	5.44669
	62.3188	8.70792	-0.35649	5.44669
	62.3242	8.54295	-0.362964	5.44669
	62.3283	8.30274	-0.388176	5.44669
	62.3281	8.18431	-0.399084	5.44669
	62.3265	8.20797	-0.379369	5.44669
	62.3259	8.25806	-0.364808	5.44669
	62.3263	8.22113	-0.381073	5.44669
	62.3266	8.03245	-0.395494	5.44669
	62.3266	7.79436	-0.388267	5.44669
	62.3265	7.68524	-0.3868	5.44669
	62.3265	7.71205	-0.389813	5.44669
	62.3265	7.76015	-0.376022	5.44669
	62.3488	7.72127	-0.366709	5.44669
	62.4286	7.58167	-0.390931	5.44669
	62.5321	7.5202	-0.431677	5.44669
	62.5817	7.59059	-0.452327	5.44669
	62.5712	7.55092	-0.448425	5.44669
	62.5501	7.34729	-0.439756	5.44669
	62.5451	7.20126	-0.437561	5.44669
	62.5505	7.15142	-0.43973	5.44669
	62.5546	7.02522	-0.44142	5.44669
	62.5543	6.81759	-0.441357	5.44669
	62.5528	6.69898	-0.44073	5.44669
	62.5522	6.71098	-0.432619	5.44669
	62.5526	6.75625	-0.404586	5.44669
	62.5529	6.72145	-0.368178	5.44669
	62.5529	6.53538	-0.350658	5.44669
	62.5528	6.29762	-0.362194	5.44669
	62.5528	6.18771	-0.389934	5.44669
	62.5528	6.21408	-0.407966	5.44669
	62.5528	6.21308	-0.407323	5.44669
	62.5528	6.04762	-0.400909	5.44669
	62.5751	5.80645	-0.398492	5.44669
	62.6325	5.68777	-0.399767	5.44669
	62.6786	5.71168	-0.409031	5.44669
	62.7045	5.71277	-0.429447	5.44669
	62.7479	5.59825	-0.437396	5.44669
	62.7869	5.48384	-0.410282	5.44669
	62.7925	5.41697	-0.376687	5.44669
	62.7818	5.27261	-0.384919	5.44669
	62.7754	5.01428	-0.425927	5.44669
	62.7766	4.77472	-0.444235	5.44669
	62.7793	4.68808	-0.422228	5.44669
	62.7801	4.72457	-0.396241	5.44669
	62.7794	4.76868	-0.391553	5.44669
	62.7789	4.77388	-0.398569	5.44669
	62.7789	4.71114	-0.395262	5.44669
	62.8014	4.52764	-0.374389	5.44669
	62.8589	4.30091	-0.356259	5.44669
	62.9049	4.14551	-0.362282	5.44669
	62.9085	3.99354	-0.395843	5.44669
	62.8944	3.81103	-0.435267	5.44669
	62.9096	3.71183	-0.452078	5.44669
	62.9692	3.723	-0.447043	5.44669
	63.0186	3.76101	-0.431395	5.44669
	63.0229	3.77266	-0.409691	5.44669
	63.0079	3.76398	-0.403479	5.44669
	63.0002	3.75619	-0.416038	5.44669
	63.0023	3.70683	-0.408944	5.44669
	63.0059	3.53355	-0.37559	5.44669
	63.0067	3.30635	-0.360036	5.44669
	63.0057	3.19631	-0.388338	5.44669
	63.0273	3.21887	-0.432971	5.44669
	63.1072	3.26551	-0.453792	5.44669
	63.211	3.22754	-0.448579	5.44669
	63.2607	3.03964	-0.4393	5.44669
	63.2502	2.80225	-0.429444	5.44669
	63.2289	2.69315	-0.411634	5.44669
	63.2239	2.71971	-0.397117	5.44669
	63.2294	2.76771	-0.395694	5.44669
	63.2335	2.77806	-0.399994	5.44669
	63.2332	2.76529	-0.402258	5.44669
	63.2317	2.70706	-0.409542	5.44669
	63.2311	2.53185	-0.420905	5.44669
	63.2314	2.30698	-0.408777	5.44669
	63.2318	2.19861	-0.381653	5.44669
	63.2318	2.22104	-0.387492	5.44669
	63.2317	2.21784	-0.425233	5.44669
	63.2539	2.10206	-0.450899	5.44669
	63.3114	1.98864	-0.442254	5.44669
	63.3575	1.92264	-0.404951	5.44669
	63.3834	1.82748	-0.372768	5.44669
	63.4267	1.74481	-0.377308	5.44669
	63.4657	1.73352	-0.399274	5.44669
	63.4714	1.7565	-0.408227	5.44669
	63.4607	1.76989	-0.396515	5.44669
	63.4543	1.76728	-0.371473	5.44669
	63.4554	1.71223	-0.354591	5.44669
	63.4582	1.53474	-0.36262	5.44669
	63.4589	1.35698	-0.388707	5.44669
	63.4583	1.37532	-0.399428	5.44669
	63.48	1.45089	-0.379325	5.44669
	63.5598	1.37839	-0.364667	5.44669
	63.6412	1.25651	-0.38103	5.44669
	63.6335	1.22098	-0.403397	5.44669
	63.5769	1.24781	-0.416452	5.44669
	63.5521	1.27141	-0.431216	5.44669
	63.5835	1.27172	-0.435491	5.44669
	63.6535	1.26346	-0.408855	5.44669
	63.7015	1.21069	-0.376765	5.44669
	63.7015	1.03617	-0.385459	5.44669
	63.6852	0.809646	-0.418255	5.44669
	63.6785	0.700339	-0.423841	5.44669
	63.6815	0.722961	-0.413723	5.44669
	63.6851	0.769372	-0.423113	5.44669
	63.6856	0.780466	-0.433116	5.44669
	63.6845	0.768569	-0.410748	5.44669
	63.6839	0.759634	-0.378404	5.44669
	63.684	0.76012	-0.377602	5.44669
	63.6843	0.763499	-0.397393	5.44669
	63.7066	0.764741	-0.407335	5.44669
	63.7863	0.764061	-0.39681	5.44669
	63.8898	0.763334	-0.379785	5.44669
	63.9395	0.763272	-0.382827	5.44669
	63.929	0.763504	-0.391171	5.44669
	63.9078	0.763623	-0.378005	5.44669
	63.9028	0.763591	-0.367056	5.44669
	63.9083	0.763535	-0.382501	5.44669
	63.9123	0.763523	-0.403164	5.44669
	63.9121	0.763538	-0.415831	5.44669
	63.9106	0.763548	-0.431039	5.44669
	63.91	0.763547	-0.435638	5.44669
	63.9326	0.763543	-0.408979	5.4507
	63.9904	0.763542	-0.368895	5.46104
	64.0365	0.714352	-0.349389	5.46531
	64.0623	0.538388	-0.353536	5.45562
	64.1056	0.30999	-0.369771	5.4448
	64.1446	0.20041	-0.399907	5.44287
	64.1503	0.223585	-0.434301	5.44579
	64.1396	0.270323	-0.442358	5.44767
	64.1332	0.281359	-0.418456	5.44742
	64.1343	0.26932	-0.395327	5.44664
	64.1371	0.260347	-0.392511	5.44641
	64.1378	0.260867	-0.399295	5.44658
	64.1372	0.264274	-0.403097	5.44674
	64.1366	0.265516	-0.410142	5.44675
	64.1366	0.314016	-0.420858	5.44669
	64.1368	0.44006	-0.416415	5.44667
	64.1369	0.492431	-0.409728	5.44668
	64.1369	0.373848	-0.416215	5.44669
	64.1368	0.241213	-0.406789	5.44669
	64.1368	0.217616	-0.374623	5.44669
	64.1368	0.253263	-0.360397	5.44669
	64.1368	0.276325	-0.388833	5.44669
	64.1368	0.273274	-0.425179	5.44669
	64.1368	0.263792	-0.417623	5.44669
	64.1368	0.260904	-0.37592	5.44669
	64.1368	0.263065	-0.35708	5.44669
	64.1591	0.264996	-0.379111	5.44669
	64.2389	0.265037	-0.405297	5.44669
	64.3424	0.264368	-0.41006	5.44669
	64.3698	0.264073	-0.403005	5.44669
	64.3018	0.264187	-0.406268	5.44669
	64.2569	0.26434	-0.419267	5.44669
	64.2834	0.264364	-0.417126	5.44669
	64.2916	0.264319	-0.40272	5.44669
	64.2826	0.264292	-0.388169	5.44669
	64.32	0.264297	-0.369983	5.44669
	64.3682	0.264308	-0.356942	5.44669
	64.3797	0.264311	-0.356265	5.44669
	64.3681	0.264309	-0.368222	5.44669
	64.3593	0.264306	-0.398287	5.44669
	64.3597	0.264306	-0.426302	5.44669
	64.3631	0.264307	-0.414724	5.44669
	64.3643	0.264307	-0.374305	5.44669
	64.3636	0.264307	-0.357434	5.44669
	64.3629	0.264307	-0.379833	5.44669
	64.3628	0.264307	-0.397603	5.44669
	64.3631	0.264307	-0.389593	5.44669
	64.3855	0.264307	-0.394476	5.44669
	64.4429	0.264307	-0.425286	5.44669
	64.4889	0.264307	-0.44056	5.44669
	64.4925	0.215117	-0.413045	5.44669
	64.4561	0.088342	-0.368841	5.44669
	64.4139	0.03591	-0.355791	5.44669
	64.4497	0.154727	-0.381095	5.44669
	64.553	0.287482	-0.398717	5.44669
	64.6174	0.311046	-0.38174	5.44268
	64.6131	0.275343	-0.365932	5.43234
	64.5892	0.252268	-0.380702	5.42806
	64.5809	0.255334	-0.394939	5.43775
	64.5859	0.264827	-0.388167	5.44858
	64.591	0.267714	-0.386955	5.4505
	64.5913	0.265549	-0.389913	5.44759
	64.5896	0.214426	-0.38388	5.44571
	64.5888	0.087611	-0.386952	5.44595
	64.5891	0.035849	-0.391437	5.44673
	64.5895	0.154962	-0.384519	5.44696
	64.6118	0.287602	-0.386679	5.44679
	64.6915	0.311013	-0.391095	5.44663
	64.7727	0.275286	-0.384474	5.44663
	64.7426	0.203066	-0.394652	5.44668
	64.6286	0.079384	-0.41931	5.44671
	64.58	0.03644	-0.421007	5.4467
	64.6653	0.158133	-0.404288	5.44668
	64.7731	0.23953	-0.39531	5.44668
	64.7744	0.085198	-0.397275	5.44669
	64.7345	-0.12975	-0.401254	5.44669
	64.7615	-0.085769	-0.402218	5.44669
	64.8164	0.169164	-0.401206	5.44669
	64.8344	0.33486	-0.40831	5.44669
	64.8231	0.276265	-0.428633	5.44669
	64.8122	0.039334	-0.445182	5.44669
	64.8116	-0.16177	-0.446563	5.44669
	64.8152	-0.082839	-0.433653	5.44669
	64.8393	0.132588	-0.410809	5.44669
	64.9185	0.113947	-0.403145	5.44669
	65.0211	-0.130805	-0.415501	5.44669
	65.0706	-0.252095	-0.416708	5.44669
	65.0604	-0.121544	-0.411763	5.44669
	65.0393	0.040385	-0.416965	5.44669
	65.0343	0.121154	-0.40638	5.44669
	65.0397	0.156018	-0.382056	5.44669
	65.0438	0.102001	-0.380643	5.44669
	65.0435	0.011472	-0.389492	5.44669
	65.042	-0.016038	-0.385955	5.44669
	65.0414	0.052415	-0.395843	5.44669
	65.0418	0.196816	-0.419282	5.44669
	65.0421	0.249749	-0.420572	5.44669
	65.0421	0.07568	-0.404116	5.44669
	65.042	-0.137377	-0.395392	5.44669
	65.042	-0.085582	-0.39737	5.44669
	65.042	0.122763	-0.401265	5.44669
	65.042	0.110806	-0.402188	5.44669
	65.042	-0.128628	-0.393319	5.44669
	65.042	-0.250067	-0.372287	5.44669
	65.042	-0.121468	-0.35607	5.44669
	65.042	-0.009495	-0.355079	5.44669
	65.042	-0.104317	-0.360164	5.44669
	65.042	-0.199042	-0.362604	5.44669
	65.042	-0.109042	-0.361812	5.44669
	65.042	-0.022474	-0.368483	5.44669
	65.042	-0.114178	-0.396417	5.44669
	65.0643	-0.24775	-0.433296	5.44669
	65.1218	-0.2813	-0.443177	5.44669
	65.1678	-0.2003	-0.419157	5.44669
	65.1937	0.000659	-0.395329	5.44669
	65.2371	0.178987	-0.384392	5.44669
	65.2761	0.152533	-0.371035	5.44669
	65.2817	0.02417	-0.358726	5.44669
	65.2487	-0.07792	-0.356638	5.44669
	65.1849	-0.133388	-0.367744	5.44669
	65.1622	-0.080382	-0.390084	5.44669
	65.1966	-0.032137	-0.398177	5.44669
	65.2	-0.078958	-0.386181	5.44669
	65.164	-0.07416	-0.392842	5.44669
	65.1436	0.000265	-0.417943	5.44669
	65.1473	0.038566	-0.421078	5.44669
	65.1337	-0.019636	-0.412674	5.44669
	65.0785	-0.163579	-0.423656	5.44669
	65.0526	-0.269153	-0.433716	5.44669
	65.1048	-0.272659	-0.410806	5.44669
	65.1427	-0.238256	-0.370344	5.44669
	65.0965	-0.173672	-0.357218	5.44669
	65.0345	-0.003528	-0.381158	5.44669
	65.0203	0.167762	-0.398237	5.44669
	65.0357	0.100129	-0.389387	5.44669
	65.0694	-0.149152	-0.386294	5.44669
	65.1261	-0.304068	-0.397074	5.44669
	65.1455	-0.242965	-0.411973	5.44669
	65.0901	-0.058006	-0.423723	5.44669
	65.0308	0.063457	-0.409087	5.44669
	65.0434	0.058996	-0.372909	5.44669
	65.1171	-0.033587	-0.35099	5.44669
	65.1733	-0.176692	-0.352773	5.44669
	65.1754	-0.269688	-0.36101	5.44669
	65.157	-0.219032	-0.37165	5.44669
	65.171	-0.060242	-0.39803	5.44669
	65.2315	0.004816	-0.424975	5.44669
	65.2818	-0.120134	-0.414259	5.44669
	65.2638	-0.259951	-0.382453	5.44669
	65.1687	-0.284295	-0.385871	5.44669
	65.0574	-0.197218	-0.416397	5.44669
	65.0099	-0.046176	-0.415045	5.44669
	65.0241	0.002913	-0.377969	5.44669
	65.0461	-0.076747	-0.358856	5.44669
	65.0724	-0.085741	-0.379127	5.44669
	65.146	-0.05457	-0.396802	5.44669
	65.2232	-0.135648	-0.381638	5.44669
	65.2159	-0.245294	-0.358699	5.44669
	65.1833	-0.272634	-0.36072	5.44669
	65.2165	-0.246732	-0.38645	5.44669
	65.2713	-0.226422	-0.399158	5.44669
	65.2648	-0.227163	-0.380014	5.44669
	65.1729	-0.185508	-0.357181	5.44669
	65.0588	-0.061627	-0.35279	5.44268
	65.009	0.041461	-0.36668	5.43234
	65.0232	0.051062	-0.391005	5.42806
	65.0683	0.020096	-0.398941	5.43775
	65.1524	0.053166	-0.386173	5.44858
	65.2274	0.135047	-0.384696	5.4505
	65.1931	0.06824	-0.397546	5.44759
	65.0795	-0.150569	-0.404868	5.44571
	65.0327	-0.293277	-0.395721	5.44595
	65.1185	-0.287124	-0.380205	5.44673
	65.226	-0.186508	-0.38339	5.44696
	65.2046	-0.040677	-0.391258	5.44679
	65.0849	0.050601	-0.385712	5.44663
	65.0308	0.047445	-0.387242	5.44663
	65.1158	-0.033857	-0.390907	5.44668
	65.2255	-0.172699	-0.376324	5.44671
	65.2276	-0.218729	-0.358575	5.4467
	65.1651	-0.092935	-0.362558	5.44668
	65.1343	-0.008723	-0.387264	5.44668
	65.1653	-0.114142	-0.406717	5.44669
	65.2149	-0.252623	-0.407749	5.44669
	65.2065	-0.283354	-0.39366	5.44669
	65.1601	-0.248619	-0.378317	5.44669
	65.1397	-0.223402	-0.383331	5.44669
	65.1693	-0.176037	-0.399775	5.44669
	65.2147	-0.058996	-0.406288	5.44669
	65.205	-0.009993	-0.395524	5.44669
	65.1596	-0.077597	-0.379618	5.44669
	65.14	-0.08151	-0.383214	5.44669
	65.1696	-0.052496	-0.391393	5.44669
	65.2147	-0.136283	-0.37796	5.44669
	65.2049	-0.197107	-0.366959	5.44669
	65.1595	-0.047672	-0.382476	5.44669
	65.14	0.207096	-0.395317	5.44669
	65.1697	0.336895	-0.379824	5.44669
	65.237	0.312775	-0.358467	5.44669
	65.2846	0.209257	-0.353397	5.44669
	65.263	0.019412	-0.358606	5.44669
	65.1674	-0.19544	-0.362549	5.44669
	65.0794	-0.294406	-0.362343	5.44669
	65.1123	-0.271598	-0.368724	5.44669
	65.2076	-0.228786	-0.388459	5.44669
	65.1992	-0.170074	-0.405018	5.44669
	65.1114	-0.005386	-0.414482	5.44669
	65.1143	0.165705	-0.429814	5.44669
	65.2193	0.099928	-0.435604	5.44669
	65.2962	-0.099315	-0.4094	5.44669
	65.274	-0.078569	-0.376954	5.44669
	65.1902	0.161312	-0.385344	5.44669
	65.1332	0.279814	-0.42601	5.44669
	65.1344	0.100636	-0.451989	5.44669
	65.1544	-0.186841	-0.450305	5.44669
	65.1399	-0.319729	-0.440665	5.44669
	65.0786	-0.28527	-0.437273	5.44669
	65.0281	-0.176323	-0.431416	5.44669
	65.0241	0.012122	-0.413181	5.44669
	65.0395	0.175267	-0.397064	5.44669
	65.0474	0.146901	-0.387252	5.44669
	65.0674	0.023133	-0.379488	5.44669
	65.1434	-0.027162	-0.386109	5.44669
	65.2462	0.043603	-0.392653	5.44669
	65.2969	0.147888	-0.38533	5.44669
	65.2648	0.126215	-0.386586	5.44669
	65.1861	0.024513	-0.398639	5.44669
	65.157	-0.019182	-0.404654	5.44669
	65.2162	-0.002727	-0.395243	5.44669
	65.2805	0.019475	-0.37221	5.44669
	65.291	0.022891	-0.355352	5.44669
	65.251	-0.032766	-0.354806	5.44669
	65.1825	-0.163465	-0.368176	5.44669
	65.1381	-0.264432	-0.390916	5.44669
	65.1169	-0.22153	-0.406243	5.44669
	65.0749	-0.063157	-0.406252	5.44669
	65.0571	0.053674	-0.393201	5.44669
	65.1079	0.056729	-0.378657	5.44669
	65.1647	-0.03106	-0.383637	5.44669
	65.1751	-0.174827	-0.399782	5.44669
	65.1376	-0.269805	-0.406182	5.44669
	65.0926	-0.268934	-0.395477	5.44669
	65.1275	-0.187274	-0.379636	5.44669
	65.2092	-0.04747	-0.383238	5.44669
	65.2168	-0.001164	-0.391396	5.44669
	65.1664	-0.077994	-0.385824	5.44669
	65.1164	-0.084815	-0.387239	5.44669
	65.0646	-0.004548	-0.398737	5.44669
	65.053	0.089526	-0.412334	5.44669
	65.1322	0.207971	-0.423283	5.44669
	65.2245	0.290372	-0.408775	5.44669
	65.1991	0.293275	-0.372935	5.44669
	65.1054	0.217673	-0.358982	5.44669
	65.1118	0.029876	-0.388841	5.44669
	65.1982	-0.194048	-0.425685	5.44669
	65.2178	-0.248351	-0.417832	5.44669
	65.1707	-0.048251	-0.375827	5.44669
	65.1178	0.175934	-0.349096	5.44669
	65.0637	0.168695	-0.350941	5.44669
	65.0298	0.032033	-0.368787	5.44669
	65.0301	-0.080369	-0.392546	5.44669
	65.0415	-0.186399	-0.398838	5.44669
	65.046	-0.257077	-0.377712	5.44669
	65.0439	-0.259482	-0.35633	5.44669
	65.0636	-0.237028	-0.361123	5.44669
	65.1431	-0.227031	-0.387461	5.44669
	65.2474	-0.230867	-0.399438	5.44669
	65.2752	-0.236033	-0.379772	5.44669
	65.1849	-0.187645	-0.36485	5.44669
	65.0599	-0.059369	-0.380948	5.44669
	65.0275	0.043167	-0.403297	5.44669
	65.1233	0.050973	-0.408568	5.44669
	65.2521	-0.029737	-0.39522	5.44669
	65.3065	-0.172227	-0.370808	5.44669
	65.2667	-0.269187	-0.362644	5.44669
	65.1611	-0.220408	-0.391088	5.44669
	65.0755	-0.011806	-0.425318	5.44669
	65.1129	0.180955	-0.416879	5.44669
	65.2093	0.108605	-0.375558	5.44669
	65.222	-0.15029	-0.349322	5.44669
