# Supplementary material for: Design of a cosmetic glove stiffness compensation mechanism for toddler-sized hand prostheses
Source: PLoS One. 2017 Aug 11;12(8):e0183233. doi: 10.1371/journal.pone.0183233 (PMC5553851; doi:10.1371/journal.pone.0183233)
Supplement: S1 Dataset — (ZIP) [file pone.0183233.s001.zip › 01 Glove measurements/SCTglove2_4.xlsx]

## Sheet: test_glove10_4
LabVIEW Measurement
Writer_Version	2
Reader_Version	2
Separator	Tab
Decimal_Separator	.
Multi_Headings	No
X_Columns	No
Time_Pref	Absolute
Operator	localadmin
Date	2013-08-27
Time	00:10:13.462000
***End_of_Header***
Channels	4
Samples	10	10	10	10
Date	2013-08-27	2013-08-27	2013-08-27	2013-08-27
Time	00:11:00.962000	00:11:00.962000	00:11:00.962000	00:11:00.962000
Y_Unit_Label	mm	N	N	Pa
X_Dimension	Time	Time	Time	Time
X0	0	0	0	0
Delta_X	0.01	0.01	0.01	0.01
***End_of_Header***
X_Value	Voltage LVDT (Filtered)	Voltage Load Cell (Filtered)	Voltage Pinch Load Cell (Filtered)	Voltage Pressure (Filtered)	Comment
	65.1001	-0.202551	-0.376052	5.44669
	65.1457	-0.058447	-0.358849	5.44669
	65.1923	0.204517	-0.36277	5.44669
	65.2444	0.290454	-0.387255	5.44669
	65.2573	0.089688	-0.398767	5.44669
	65.2009	-0.195217	-0.387434	5.44669
	65.1658	-0.319347	-0.385287	5.44669
	65.2146	-0.232943	-0.389475	5.44669
	65.2545	-0.04837	-0.376419	5.44669
	65.2103	0.014742	-0.359124	5.44669
	65.1707	-0.071005	-0.354884	5.44669
	65.2134	-0.087539	-0.358995	5.44669
	65.2522	-0.057364	-0.362184	5.44669
	65.1875	-0.136179	-0.362051	5.44669
	65.0693	-0.244524	-0.360862	5.44669
	65.0305	-0.272122	-0.368281	5.44669
	65.0989	-0.197602	-0.388799	5.44669
	65.1704	-0.001473	-0.405318	5.44669
	65.1807	0.177135	-0.414487	5.44669
	65.138	0.152516	-0.429709	5.44669
	65.0684	0.024821	-0.435558	5.44669
	65.0246	-0.077641	-0.409418	5.44669
	65.0262	-0.182693	-0.369107	5.44669
	65.0417	-0.207304	-0.349322	5.44669
	65.0475	-0.035399	-0.353432	5.44669
	65.0444	0.166679	-0.369751	5.44669
	65.041	0.111053	-0.392065	5.44669
	65.063	-0.144184	-0.398294	5.44669
	65.1216	-0.305868	-0.377655	5.44669
	65.1459	-0.294675	-0.356499	5.44669
	65.1142	-0.185197	-0.353344	5.44669
	65.1335	-0.037444	-0.359283	5.44669
	65.204	0.002298	-0.362852	5.44669
	65.2125	-0.129298	-0.362229	5.44669
	65.1664	-0.213706	-0.368569	5.44669
	65.1179	-0.106306	-0.388434	5.44669
	65.0652	0.033074	-0.397192	5.44669
	65.0304	0.063478	-0.378484	5.44669
	65.0521	0.028286	-0.365109	5.44669
	65.1432	0.002994	-0.381514	5.44669
	65.2293	-0.04424	-0.403442	5.44669
	65.2195	-0.1612	-0.416299	5.44669
	65.1603	-0.210215	-0.431136	5.44669
	65.1129	-0.093455	-0.435512	5.44669
	65.0876	-0.011967	-0.416763	5.44669
	65.112	-0.115316	-0.397058	5.44669
	65.1563	-0.202771	-0.385968	5.44669
	65.1702	-0.057504	-0.371081	5.44669
	65.1609	0.1558	-0.366055	5.44669
	65.1745	0.114352	-0.384551	5.44669
	65.2316	-0.089745	-0.40438	5.44669
	65.2806	-0.128877	-0.407741	5.44268
	65.2856	-0.067714	-0.40236	5.43234
	65.271	-0.076583	-0.398951	5.42806
	65.2632	-0.011323	-0.391573	5.43775
	65.2652	0.131913	-0.380577	5.44858
	65.2465	0.137379	-0.392892	5.4505
	65.1898	0.034603	-0.419964	5.44759
	65.1651	-0.068156	-0.414037	5.44571
	65.2183	-0.182195	-0.376278	5.44595
	65.2562	-0.259658	-0.350635	5.44673
	65.1874	-0.262057	-0.351426	5.44696
	65.0901	-0.237189	-0.360572	5.44679
	65.1097	-0.226183	-0.364075	5.44663
	65.225	-0.230455	-0.362283	5.44663
	65.3002	-0.236162	-0.360287	5.44668
	65.2737	-0.187845	-0.367958	5.44671
	65.1886	-0.010217	-0.388868	5.4467
	65.1326	0.169997	-0.397591	5.44668
	65.1124	0.152632	-0.386367	5.44668
	65.075	0.076597	-0.385257	5.44669
	65.0364	0.099366	-0.397712	5.44669
	65.0288	0.045222	-0.412609	5.44669
	65.0386	-0.098297	-0.423763	5.44669
	65.0676	-0.058642	-0.416748	5.44669
	65.1466	0.169305	-0.400963	5.44669
	65.2252	0.27608	-0.395437	5.44669
	65.2165	0.145422	-0.398511	5.44669
	65.1828	-0.011394	-0.401727	5.44669
	65.1938	-0.089983	-0.401976	5.44669
	65.1692	-0.174941	-0.400936	5.44669
	65.1039	-0.248854	-0.408283	5.44669
	65.1218	-0.260109	-0.420847	5.44669
	65.2029	-0.240213	-0.409201	5.44669
	65.1939	-0.228143	-0.37398	5.44669
	65.0886	-0.18101	-0.351398	5.44669
	65.0362	-0.059394	-0.360434	5.44669
	65.0944	-0.008392	-0.396803	5.44669
	65.1665	-0.076785	-0.436327	5.44669
	65.1806	-0.081739	-0.444311	5.44669
	65.1393	-0.00369	-0.410684	5.44669
	65.069	0.039602	-0.366518	5.44669
	65.0243	-0.017797	-0.347786	5.44669
	65.0259	-0.163177	-0.353709	5.44669
	65.064	-0.220448	-0.362542	5.44669
	65.1497	-0.047849	-0.371959	5.44669
	65.25	0.166135	-0.389744	5.44669
	65.2963	0.11525	-0.396536	5.44669
	65.2855	-0.142232	-0.377743	5.44669
	65.2654	-0.257353	-0.357161	5.44669
	65.2386	-0.070496	-0.35359	5.44669
	65.1642	0.169807	-0.367022	5.44669
	65.0867	0.174034	-0.390864	5.44669
	65.0943	0.036447	-0.398761	5.44669
	65.1493	-0.080419	-0.386148	5.44669
	65.1736	-0.187988	-0.38475	5.44669
	65.1648	-0.257726	-0.397578	5.44669
	65.1749	-0.209998	-0.412733	5.44669
	65.2304	-0.060709	-0.431733	5.44669
	65.2577	0.0506	-0.437031	5.44669
	65.206	0.054571	-0.409316	5.44669
	65.1455	0.018319	-0.368541	5.44669
	65.1116	0.051175	-0.356992	5.44669
	65.0923	0.184035	-0.381705	5.44669
	65.1144	0.244829	-0.406417	5.44669
	65.1334	0.078161	-0.409607	5.44669
	65.0893	-0.134589	-0.402417	5.44669
	65.0571	-0.134486	-0.406183	5.44669
	65.1028	-0.054074	-0.41944	5.44669
	65.1626	-0.118059	-0.409358	5.44669
	65.1983	-0.238094	-0.374546	5.44669
	65.2186	-0.275869	-0.35158	5.44669
	65.1963	-0.201456	-0.352438	5.44669
	65.1546	-0.050946	-0.36066	5.44669
	65.141	0.051611	-0.363752	5.44669
	65.1495	0.100708	-0.362117	5.44669
	65.1578	0.143455	-0.368202	5.44669
	65.1805	0.054815	-0.396191	5.44669
	65.2129	-0.109998	-0.42543	5.44669
	65.1779	-0.066961	-0.422974	5.44669
	65.0785	0.169979	-0.402929	5.44669
	65.0153	0.279319	-0.38617	5.44669
	65.0189	0.146539	-0.376941	5.44669
	65.0419	-0.012077	-0.385425	5.44669
	65.0502	-0.041476	-0.401142	5.44669
	65.0455	0.050171	-0.406117	5.44669
	65.0405	0.155734	-0.402837	5.44669
	65.0401	0.077978	-0.4076	5.44669
	65.0417	-0.104652	-0.419885	5.44669
	65.0425	-0.072953	-0.40904	5.44669
	65.0423	0.165569	-0.374255	5.44669
	65.0419	0.328792	-0.35157	5.44669
	65.0418	0.275	-0.352537	5.44669
	65.042	0.040961	-0.360705	5.44669
	65.042	-0.160639	-0.363735	5.44669
	65.042	-0.082944	-0.369964	5.44669
	65.042	0.132142	-0.388483	5.44669
	65.042	0.162988	-0.396716	5.44669
	65.042	0.045257	-0.378267	5.44669
	65.042	-0.072795	-0.365187	5.44669
	65.042	-0.138735	-0.389495	5.44669
	65.042	-0.035253	-0.423745	5.44669
	65.042	0.193219	-0.416786	5.44669
	65.042	0.326932	-0.383949	5.44669
	65.042	0.313577	-0.377729	5.44669
	65.042	0.262331	-0.387596	5.44669
	65.042	0.245911	-0.378326	5.44669
	65.042	0.208105	-0.368463	5.44669
	65.042	0.091942	-0.382976	5.44669
	65.042	0.03991	-0.394992	5.44669
	65.042	0.155123	-0.37951	5.44669
	65.0197	0.237035	-0.358451	5.44669
	64.9399	0.134413	-0.353502	5.44669
	64.8364	0.047112	-0.358656	5.44669
	64.7867	0.142995	-0.362533	5.44669
	64.7972	0.278578	-0.362318	5.44669
	64.8184	0.311485	-0.36872	5.44669
	64.8234	0.278691	-0.396336	5.44669
	64.818	0.204324	-0.425307	5.44669
	64.7916	0.078701	-0.422871	5.44669
	64.7344	0.035706	-0.40293	5.44669
	64.7122	0.158069	-0.386206	5.44669
	64.7666	0.239763	-0.369085	5.44669
	64.8264	0.085319	-0.357263	5.44669
	64.8368	-0.129783	-0.356718	5.44669
	64.7983	-0.085825	-0.368297	5.44669
	64.7305	0.169152	-0.390287	5.44669
	64.6858	0.334875	-0.398066	5.44669
	64.6642	0.325465	-0.378191	5.44669
	64.6222	0.264489	-0.356805	5.44669
	64.5822	0.242589	-0.353281	5.44669
	64.5756	0.255137	-0.359148	5.44669
	64.5863	0.268184	-0.370688	5.44669
	64.593	0.26919	-0.390418	5.44669
	64.592	0.264974	-0.39727	5.44669
	64.5892	0.262851	-0.385682	5.44669
	64.5884	0.26346	-0.385084	5.44669
	64.5891	0.26447	-0.397884	5.44669
	64.5896	0.264676	-0.412742	5.44669
	64.5896	0.264404	-0.423758	5.44669
	64.5894	0.264216	-0.408828	5.44669
	64.5893	0.264235	-0.380659	5.44669
	64.5894	0.264309	-0.379187	5.44669
	64.5894	0.264334	-0.389378	5.44669
	64.5671	0.264318	-0.378554	5.44669
	64.5096	0.264302	-0.360054	5.44669
	64.4859	0.264301	-0.354514	5.44669
	64.5397	0.264307	-0.366381	5.44669
	64.5776	0.264309	-0.390267	5.44669
	64.5085	0.264308	-0.398739	5.44669
	64.3888	0.264307	-0.386351	5.44669
	64.3287	0.264307	-0.392713	5.44669
	64.3406	0.264307	-0.417829	5.44669
	64.3661	0.264307	-0.413205	5.44669
	64.3724	0.264307	-0.376688	5.44669
	64.366	0.264307	-0.351102	5.44669
	64.361	0.264307	-0.351476	5.44669
	64.3612	0.264307	-0.360427	5.44669
	64.3631	0.264307	-0.363996	5.44669
	64.3638	0.264307	-0.362302	5.44669
	64.3634	0.264307	-0.360322	5.44669
	64.363	0.264307	-0.360095	5.44669
	64.363	0.264307	-0.360704	5.44669
	64.3631	0.264307	-0.361039	5.44669
	64.3632	0.264307	-0.360964	5.44669
	64.3631	0.264307	-0.368683	5.44669
	64.3408	0.264307	-0.388932	5.44669
	64.2833	0.264307	-0.39736	5.44669
	64.2596	0.313497	-0.378377	5.44669
	64.2912	0.489463	-0.357134	5.44669
	64.2716	0.71786	-0.361223	5.44669
	64.1787	0.82744	-0.387217	5.44669
	64.1129	0.804266	-0.399301	5.44669
	64.1129	0.757527	-0.387672	5.44669
	64.1355	0.746491	-0.385196	5.44669
	64.1448	0.75853	-0.389353	5.44669
	64.1406	0.767503	-0.3764	5.44669
	64.1356	0.766983	-0.35916	5.44669
	64.135	0.763576	-0.354905	5.44669
	64.1365	0.762334	-0.358992	5.44669
	64.1373	0.763025	-0.362175	5.44669
	64.1372	0.763756	-0.36992	5.44669
	64.1368	0.763816	-0.389019	5.44669
	64.1367	0.763582	-0.404828	5.44669
	64.1368	0.763462	-0.406333	5.44669
	64.1369	0.812686	-0.401609	5.44669
	64.1369	0.988708	-0.399138	5.44669
	64.1368	1.21712	-0.399788	5.44669
	64.1368	1.32668	-0.40094	5.44669
	64.1368	1.3035	-0.393321	5.44669
	64.1145	1.25676	-0.372732	5.44669
	64.0348	1.24573	-0.356255	5.44669
	63.9312	1.25777	-0.354999	5.44669
	63.8816	1.31593	-0.360065	5.44669
	63.8921	1.44219	-0.362591	5.44669
	63.9133	1.49121	-0.369713	5.44669
	63.9183	1.42034	-0.388785	5.44669
	63.9128	1.46424	-0.396932	5.44669
	63.9087	1.66981	-0.37825	5.44669
	63.909	1.81515	-0.365104	5.44669
	63.9105	1.81482	-0.381595	5.44669
	63.9111	1.76489	-0.395607	5.44669
	63.8885	1.7444	-0.380259	5.44669
	63.8084	1.7536	-0.358546	5.44669
	63.7048	1.81394	-0.353276	5.44669
	63.6553	1.99131	-0.358527	5.44669
	63.6658	2.21633	-0.362559	5.44669
	63.687	2.37319	-0.362375	5.44669
	63.692	2.52638	-0.360864	5.44669
	63.6865	2.65969	-0.360296	5.44669
	63.6824	2.63167	-0.360595	5.44669
	63.6827	2.61708	-0.368793	5.44669
	63.6842	2.87394	-0.389109	5.44669
	63.6848	3.22354	-0.405265	5.44669
	63.6845	3.36538	-0.406484	5.44669
	63.6619	3.36344	-0.393646	5.44669
	63.6044	3.46976	-0.37876	5.44669
	63.5807	3.68749	-0.391393	5.44669
	63.6123	3.81742	-0.419982	5.44669
	63.5927	3.80657	-0.414577	5.44669
	63.4998	3.80695	-0.384368	5.44669
	63.434	3.96663	-0.378691	5.44669
	63.434	4.2548	-0.38785	5.44669
	63.4566	4.55057	-0.378091	5.44669
	63.4659	4.75632	-0.360403	5.44669
	63.4618	4.81574	-0.362696	5.44669
	63.4567	4.82911	-0.386672	5.44669
	63.4561	4.97091	-0.398549	5.44669
	63.4576	5.19804	-0.37968	5.44669
	63.4585	5.36848	-0.357257	5.44669
	63.4583	5.52661	-0.352941	5.44669
	63.4579	5.70636	-0.358845	5.44669
	63.4578	5.80221	-0.362811	5.44669
	63.4579	5.83981	-0.362368	5.44669
	63.458	6.02797	-0.360771	5.44669
	63.4357	6.42126	-0.36026	5.44669
	63.3559	6.7678	-0.360613	5.44669
	63.2524	6.91092	-0.360943	5.44669
	63.2027	7.01709	-0.360955	5.44669
	63.2132	7.18508	-0.360843	5.44669
	63.2344	7.34371	-0.360792	5.44669
	63.2394	7.51797	-0.368681	5.44669
	63.2339	7.70868	-0.388992	5.44669
	63.2299	7.80339	-0.397385	5.44669
	63.2301	7.83662	-0.378367	5.44669
	63.2316	7.97416	-0.35712	5.44669
	63.2322	8.24163	-0.361222	5.44669
	63.2319	8.53665	-0.387221	5.44669
	63.2316	8.79863	-0.399303	5.44669
	63.2315	9.03724	-0.3798	5.44669
	63.2093	9.22866	-0.35704	5.44669
	63.1519	9.35163	-0.352807	5.44669
	63.1282	9.50289	-0.366737	5.44669
	63.182	9.69668	-0.391023	5.44669
	63.2422	9.80086	-0.398929	5.44669
	63.2528	9.83696	-0.378291	5.44669
	63.2367	9.97234	-0.35654	5.44669
	63.2262	10.2379	-0.361005	5.44669
	63.2276	10.5329	-0.387337	5.44669
	63.2319	10.7955	-0.399428	5.44669
	63.2109	11.0344	-0.379812	5.44669
	63.1302	11.2257	-0.357	5.44669
	63.0258	11.2994	-0.352787	5.44669
	62.9761	11.3238	-0.358872	5.44669
	62.9869	11.4652	-0.362878	5.44669
	63.0082	11.7374	-0.362386	5.44669
	63.0132	12.0331	-0.360755	5.44669
	63.0076	12.2444	-0.360247	5.44669
	63.0035	12.3554	-0.368484	5.44669
	63.0038	12.4946	-0.389103	5.44669
	62.9831	12.6876	-0.405373	5.44669
	62.9262	12.7957	-0.406531	5.44669
	62.8798	12.8337	-0.393628	5.44669
	62.8535	12.9685	-0.370865	5.44669
	62.8102	13.184	-0.355363	5.44669
	62.7713	13.3028	-0.355289	5.44669
	62.788	13.3373	-0.360503	5.44669
	62.8561	13.4668	-0.362672	5.44669
	62.8863	13.6812	-0.36172	5.44669
	62.8312	13.8015	-0.360549	5.44669
	62.7683	13.7878	-0.360397	5.44669
	62.7569	13.7412	-0.360749	5.44669
	62.7738	13.7761	-0.360951	5.44669
	62.7848	13.9627	-0.36091	5.44669
	62.7834	14.2006	-0.360822	5.44669
	62.7789	14.3104	-0.360799	5.44669
	62.7775	14.3331	-0.360821	5.44669
	62.7785	14.4609	-0.360838	5.44669
	62.7794	14.6788	-0.368708	5.44669
	62.7794	14.8504	-0.388987	5.44669
	62.7791	15.0123	-0.397374	5.44669
	62.779	15.1932	-0.378363	5.44669
	62.779	15.2882	-0.357123	5.44669
	62.7791	15.2758	-0.353353	5.44669
	62.7791	15.288	-0.366936	5.44669
	62.7791	15.4532	-0.390913	5.44669
	62.7791	15.6902	-0.406682	5.44669
	62.7791	15.8073	-0.406437	5.44669
	62.7791	15.8334	-0.400994	5.44669
	62.7568	15.96	-0.398843	5.44669
	62.6993	16.1762	-0.392013	5.44669
	62.6533	16.2983	-0.3808	5.44669
	62.6274	16.3339	-0.384958	5.44669
	62.584	16.4627	-0.391703	5.44669
	62.545	16.7256	-0.37747	5.44669
	62.5393	17.0219	-0.366643	5.44669
	62.5501	17.2368	-0.382518	5.44669
	62.5564	17.2999	-0.395447	5.44669
	62.5553	17.2623	-0.379863	5.44669
	62.5525	17.2753	-0.358438	5.44268
	62.5518	17.4498	-0.353371	5.43234
	62.5525	17.6905	-0.358606	5.42806
	62.553	17.8057	-0.362558	5.43775
	62.553	17.8298	-0.362347	5.44858
	62.5528	17.9561	-0.360852	5.4505
	62.5527	18.2222	-0.360301	5.44759
	62.5528	18.5206	-0.360602	5.44571
	62.5528	18.7353	-0.360923	5.44595
	62.5528	18.7976	-0.360951	5.44673
	62.5528	18.8089	-0.360849	5.44696
	62.5528	18.9489	-0.360796	5.44679
	62.5305	19.176	-0.36081	5.44663
	62.473	19.2978	-0.360835	5.44663
	62.4493	19.3295	-0.368711	5.44668
	62.4808	19.4567	-0.39686	5.44671
	62.4612	19.6712	-0.4334	5.4467
	62.3684	19.8415	-0.450934	5.44668
	62.3025	20.0041	-0.439357	5.44668
	62.3026	20.1858	-0.411594	5.44669
	62.3252	20.33	-0.393568	5.44669
	62.3345	20.4934	-0.38635	5.44669
	62.3303	20.7338	-0.372482	5.44669
	62.3253	20.9594	-0.358636	5.44669
	62.3246	21.0466	-0.356086	5.44669
	62.3262	21.0645	-0.359674	5.44669
	62.327	21.1983	-0.362041	5.44669
	62.3268	21.4697	-0.36175	5.44669
	62.3265	21.7185	-0.360786	5.44669
	62.3264	21.8535	-0.360486	5.44669
	62.3265	21.9894	-0.360702	5.44669
	62.3265	22.1725	-0.3609	5.44669
	62.3265	22.3268	-0.360906	5.44669
	62.3042	22.4939	-0.360838	5.44669
	62.2244	22.7323	-0.360807	5.44669
	62.1209	23.0049	-0.360819	5.44669
	62.0712	23.2679	-0.360834	5.44669
	62.0817	23.5149	-0.360837	5.44669
	62.1029	23.7095	-0.360832	5.44669
	62.1079	23.7816	-0.36083	5.44669
	62.1025	23.8043	-0.36083	5.44669
	62.0984	23.9454	-0.360831	5.44669
	62.0986	24.2182	-0.368702	5.44669
	62.0779	24.5141	-0.388987	5.44669
	62.021	24.7746	-0.397376	5.44669
	61.9969	25.0123	-0.386235	5.44669
	62.0504	25.2038	-0.385278	5.44669
	62.0883	25.278	-0.389898	5.44669
	62.0416	25.3026	-0.376599	5.44669
	61.9794	25.4439	-0.359049	5.44669
	61.943	25.716	-0.354788	5.44669
	61.9011	26.0116	-0.358982	5.44669
	61.8664	26.2722	-0.362212	5.44669
	61.862	26.51	-0.369939	5.44669
	61.8717	26.7508	-0.389014	5.44669
	61.8773	27.0009	-0.396948	5.44669
	61.8761	27.2047	-0.378175	5.44669
	61.8513	27.2796	-0.357196	5.44669
	61.7933	27.3001	-0.361321	5.44669
	61.7701	27.4394	-0.387236	5.44669
	61.8244	27.7122	-0.399274	5.44669
	61.8623	28.0087	-0.379783	5.44669
	61.8153	28.2203	-0.357043	5.44669
	61.753	28.3311	-0.352815	5.44669
	61.739	28.5192	-0.358869	5.44669
	61.7545	28.8882	-0.362866	5.44669
	61.7436	29.274	-0.370253	5.44669
	61.6854	29.5484	-0.388913	5.44669
	61.6349	29.7125	-0.396794	5.44669
	61.6298	29.8115	-0.386017	5.44669
	61.6448	29.9625	-0.385394	5.44669
	61.6528	30.2139	-0.390023	5.44669
	61.6508	30.4976	-0.384481	5.44669
	61.6471	30.7607	-0.387165	5.44669
	61.6463	31.0037	-0.391312	5.44669
	61.6249	31.1966	-0.376521	5.44669
	61.5459	31.3186	-0.358514	5.44669
	61.4646	31.469	-0.354592	5.44669
	61.4944	31.7119	-0.35909	5.44669
	61.5861	31.9432	-0.362327	5.44669
	61.5995	32.0318	-0.369949	5.44669
	61.548	32.0976	-0.388977	5.44669
	61.4955	32.357	-0.396929	5.44669
	61.443	32.6809	-0.378181	5.44669
	61.4097	32.8604	-0.365076	5.44669
	61.4097	32.9897	-0.381608	5.44669
	61.4207	33.1543	-0.395623	5.44669
	61.4252	33.3034	-0.380261	5.44669
	61.4232	33.4748	-0.358542	5.44669
	61.4207	33.6677	-0.361144	5.44669
	61.4204	33.8136	-0.386683	5.44669
	61.4212	33.9736	-0.406976	5.44669
	61.4216	34.2121	-0.408064	5.44669
	61.4215	34.4872	-0.401571	5.44669
	61.4213	34.702	-0.406377	5.44669
	61.4213	34.8218	-0.419822	5.44669
	61.4213	34.9634	-0.409449	5.44669
	61.4213	35.1542	-0.374448	5.44669
	61.4213	35.3098	-0.351506	5.44669
	61.4213	35.4747	-0.352442	5.44669
	61.4213	35.6625	-0.368559	5.44669
	61.4213	35.8086	-0.391918	5.44669
	61.4213	35.9705	-0.406527	5.44669
	61.4213	36.1605	-0.406014	5.44669
	61.4213	36.2593	-0.393001	5.44669
	61.4213	36.2945	-0.370786	5.44669
	61.4213	36.4314	-0.363423	5.44669
	61.399	36.6979	-0.391422	5.44669
	61.3193	36.9927	-0.425181	5.44669
	61.2157	37.255	-0.416702	5.44669
	61.1884	37.4938	-0.383404	5.44669
	61.2563	37.6852	-0.37753	5.44669
	61.3013	37.8081	-0.387707	5.44669
	61.2524	37.9593	-0.378443	5.44669
	61.1868	38.2023	-0.360602	5.44669
	61.1721	38.4825	-0.362654	5.44669
	61.1885	38.747	-0.386584	5.44669
	61.2005	38.9919	-0.398527	5.44669
	61.1997	39.1851	-0.379702	5.44669
	61.195	39.2574	-0.357274	5.44669
	61.1711	39.2806	-0.352941	5.44669
	61.1146	39.422	-0.358839	5.44669
	61.0918	39.6454	-0.37068	5.44669
	61.1457	39.7653	-0.390524	5.44669
	61.1833	39.7482	-0.397317	5.44669
	61.1364	39.7495	-0.377793	5.44669
	61.0742	39.9118	-0.356905	5.44669
	61.0602	40.1515	-0.353464	5.44669
	61.0757	40.2707	-0.35919	5.44669
	61.087	40.2967	-0.36277	5.44669
	61.0863	40.4226	-0.362228	5.44669
	61.0596	40.6877	-0.368598	5.44669
	61.0006	40.9859	-0.388447	5.44669
	60.9777	41.25	-0.397187	5.44669
	61.0325	41.4884	-0.378477	5.44669
	61.0705	41.7282	-0.357237	5.44669
	61.0234	41.9776	-0.35336	5.44669
	60.961	42.2307	-0.359028	5.44669
	60.9469	42.4818	-0.362739	5.44669
	60.9625	42.7308	-0.362272	5.44669
	60.9739	42.9797	-0.360757	5.44669
	60.9731	43.18	-0.360288	5.44669
	60.9688	43.303	-0.368501	5.44669
	60.9672	43.4512	-0.389095	5.44669
	60.9681	43.6436	-0.397493	5.44669
	60.969	43.7975	-0.378375	5.44669
	60.9691	43.9611	-0.357086	5.44669
	60.9688	44.149	-0.353333	5.44669
	60.9686	44.2464	-0.35907	5.44669
	60.9687	44.2817	-0.362766	5.44669
	60.9465	44.4192	-0.362269	5.44669
	60.8667	44.6859	-0.360745	5.44669
	60.7855	44.9806	-0.360284	5.44669
	60.8155	45.1935	-0.360632	5.44669
	60.9296	45.2564	-0.360942	5.44669
	60.9781	45.2194	-0.360948	5.44669
	60.8929	45.2327	-0.368711	5.44669
	60.7627	45.4071	-0.388949	5.44669
	60.7263	45.6477	-0.397357	5.44669
	60.8222	45.7629	-0.37837	5.44669
	60.9303	45.787	-0.357132	5.44669
	60.9055	45.9134	-0.353354	5.44669
	60.7841	46.1302	-0.359063	5.44669
	60.7083	46.3019	-0.362756	5.44669
	60.7144	46.4149	-0.362267	5.44669
	60.743	46.4692	-0.360749	5.44669
	60.7527	46.5117	-0.360286	5.44669
	60.7466	46.6181	-0.360632	5.44669
	60.7405	46.763	-0.360941	5.44669
	60.7402	46.9518	-0.368819	5.44669
	60.7422	47.1531	-0.388996	5.44669
	60.7432	47.2963	-0.397338	5.44669
	60.7428	47.4522	-0.378345	5.44669
	60.7424	47.6407	-0.364999	5.44669
	60.7423	47.741	-0.381517	5.44669
	60.7424	47.7282	-0.403483	5.44669
	60.7425	47.7383	-0.408444	5.44669
	60.7425	47.9028	-0.395102	5.44669
	60.7425	48.1403	-0.370803	5.44669
	60.7424	48.307	-0.354813	5.44669
	60.7425	48.4598	-0.35508	5.44669
	60.7425	48.6879	-0.360611	5.44669
	60.7425	48.9612	-0.362791	5.44669
	60.7425	49.179	-0.361731	5.44669
	60.7202	49.2514	-0.360512	5.44669
	60.6627	49.266	-0.360377	5.44669
	60.6166	49.4036	-0.360755	5.44669
	60.613	49.6286	-0.36096	5.44669
	60.6271	49.7996	-0.360912	5.44268
	60.6119	49.9588	-0.360819	5.43234
	60.5524	50.1879	-0.360797	5.42806
	60.5029	50.4595	-0.360821	5.43775
	60.4986	50.6761	-0.360839	5.44858
	60.5137	50.7487	-0.360838	5.4505
	60.5214	50.7637	-0.360831	5.44759
	60.5192	50.9015	-0.368699	5.44571
	60.5156	51.1756	-0.388986	5.44595
	60.5148	51.4733	-0.397376	5.44272
	60.5158	51.6848	-0.378365	5.43262
	60.5165	51.746	-0.357123	5.42816
	60.5164	51.758	-0.353352	5.43769
	60.5162	51.8987	-0.359065	5.44852
	60.5161	52.1258	-0.362757	5.45049
	60.5161	52.2966	-0.362267	5.44761
	60.5162	52.4549	-0.360748	5.44571
	60.5162	52.6838	-0.360286	5.44595
	60.4939	52.9555	-0.368503	5.44672
	60.4364	53.1723	-0.389097	5.44696
	60.4126	53.2941	-0.397493	5.44679
	60.4665	53.4359	-0.378374	5.44663
	60.5044	53.6261	-0.357085	5.44663
	60.4576	53.7321	-0.353333	5.44668
	60.4176	53.7211	-0.366941	5.44671
	60.461	53.7299	-0.390922	5.4467
	60.5003	53.8932	-0.398814	5.44668
	60.4355	54.1307	-0.378279	5.44668
	60.3171	54.2978	-0.356576	5.44669
	60.256	54.4508	-0.353154	5.44669
	60.267	54.6296	-0.367047	5.44669
	60.2925	54.7269	-0.39103	5.44669
	60.2991	54.7654	-0.398821	5.44669
	60.2928	54.9043	-0.386114	5.44669
	60.2878	55.1212	-0.384714	5.44669
	60.288	55.2884	-0.389704	5.44669
	60.2898	55.4488	-0.376718	5.44669
	60.2905	55.6307	-0.359168	5.44669
	60.2902	55.7266	-0.354796	5.44669
	60.2898	55.7143	-0.358943	5.44669
	60.2897	55.7262	-0.362193	5.44669
	60.2899	55.8912	-0.362074	5.44669
	60.2899	56.1283	-0.368738	5.44669
	60.2899	56.2946	-0.396431	5.44669
	60.2899	56.4475	-0.42534	5.44669
	60.2676	56.6265	-0.414981	5.44669
	60.1878	56.7239	-0.374754	5.44669
	60.1066	56.7624	-0.34966	5.44669
	60.1144	56.9012	-0.351559	5.44669
	60.1487	57.1673	-0.368845	5.44669
	60.116	57.4613	-0.392351	5.44669
	60.0831	57.6742	-0.398736	5.44669
	60.1244	57.7864	-0.377738	5.44669
	60.1603	57.9255	-0.356377	5.44669
	60.1172	58.1672	-0.361134	5.44669
	60.0571	58.4512	-0.387448	5.44669
	60.0427	58.7177	-0.399429	5.44669
	60.0573	58.9622	-0.379773	5.44669
	60.0684	59.1544	-0.364854	5.44669
	60.0678	59.2757	-0.380949	5.44669
	60.0637	59.4259	-0.403296	5.44669
	60.0621	59.6199	-0.416438	5.44669
	60.0629	59.7737	-0.423375	5.44669
	60.0415	59.9367	-0.415224	5.44669
	59.9842	60.1736	-0.400462	5.44669
	59.9601	60.4962	-0.387899	5.44669
	60.0138	60.8868	-0.370673	5.44669
	60.0517	61.2355	-0.357326	5.44669
	60.005	61.4869	-0.356181	5.44669
	59.9428	61.6546	-0.360179	5.44669
	59.9064	61.7633	-0.362219	5.44669
	59.8644	61.9663	-0.361645	5.44669
	59.8297	62.3421	-0.360679	5.44669
	59.8254	62.7256	-0.360478	5.44669
	59.8351	62.9966	-0.360737	5.44669
	59.8406	63.2092	-0.360917	5.44669
	59.8395	63.436	-0.3609	5.44669
	59.837	63.6892	-0.360829	5.44669
	59.8364	63.9485	-0.360806	5.44669
	59.837	64.2008	-0.368692	5.44669
	59.8375	64.4482	-0.388991	5.44669
	59.8375	64.6959	-0.397382	5.44669
	59.8373	64.9455	-0.378365	5.44669
	59.8372	65.1958	-0.357121	5.44669
	59.8373	65.4457	-0.361222	5.44669
	59.8373	65.6952	-0.387221	5.44669
	59.8373	65.9447	-0.399303	5.44669
	59.8373	66.1451	-0.3798	5.44669
	59.8373	66.268	-0.35704	5.44669
	59.8373	66.416	-0.352807	5.44669
	59.815	66.6084	-0.358867	5.44669
	59.7575	66.7624	-0.370739	5.44669
	59.7338	66.926	-0.390539	5.44669
	59.7876	67.1631	-0.397302	5.44669
	59.8478	67.4364	-0.377782	5.44669
	59.8362	67.7001	-0.356905	5.44669
	59.7402	67.9472	-0.353468	5.44669
	59.6263	68.1907	-0.367062	5.44669
	59.578	68.4387	-0.398795	5.44669
	59.6151	68.6898	-0.426927	5.44669
	59.695	68.9406	-0.414805	5.44669
	59.7451	69.1902	-0.374117	5.44669
	59.7424	69.4394	-0.349455	5.44669
	59.7019	69.6888	-0.351699	5.44669
	59.6379	69.9877	-0.361106	5.44669
	59.5956	70.3642	-0.364201	5.44669
	59.5959	70.7154	-0.362146	5.44669
	59.6103	71.0222	-0.368055	5.44669
	59.6161	71.3674	-0.388248	5.44669
	59.6134	71.7031	-0.405167	5.44669
	59.6102	72.0144	-0.406749	5.44669
	59.6098	72.4163	-0.393792	5.44669
	59.6108	72.9294	-0.378727	5.44669
	59.6113	73.4671	-0.383456	5.44669
	59.6112	73.9773	-0.391811	5.44669
	59.611	74.4181	-0.378049	5.44669
	59.6109	74.7337	-0.358977	5.44669
	59.611	75.0046	-0.354243	5.44669
	59.611	75.3478	-0.358779	5.44669
	59.611	75.6954	-0.362321	5.44669
	59.5887	76.0124	-0.362186	5.44669
	59.5312	76.4125	-0.360869	5.44669
	59.4852	76.8736	-0.360365	5.44669
	59.4593	77.2348	-0.360623	5.44669
	59.4159	77.5173	-0.36878	5.44669
	59.3769	77.8491	-0.389093	5.44669
	59.3713	78.1878	-0.397393	5.44669
	59.382	78.5052	-0.378334	5.44669
	59.3884	78.9086	-0.357104	5.44669
	59.3872	79.371	-0.353356	5.44669
	59.3845	79.6823	-0.359073	5.44669
	59.3837	79.8374	-0.37063	5.44669
	59.3844	80.1167	-0.39042	5.44669
	59.3849	80.5744	-0.405162	5.44669
	59.3849	81.0246	-0.405975	5.44669
	59.3847	81.4024	-0.39347	5.44669
	59.3846	81.7022	-0.370997	5.44669
	59.3847	81.9381	-0.355474	5.44669
	59.3847	82.1658	-0.355288	5.44669
	59.3847	82.4606	-0.360463	5.44669
	59.3624	82.8923	-0.362655	5.44669
	59.2827	83.3743	-0.361727	5.44669
	59.1791	83.733	-0.360558	5.44669
	59.1295	83.9578	-0.360398	5.44669
	59.14	84.1602	-0.360747	5.44669
	59.1611	84.4483	-0.36095	5.44669
	59.1662	84.8371	-0.368781	5.44669
	59.1607	85.1973	-0.388978	5.44669
	59.1566	85.5035	-0.397344	5.44669
	59.1569	85.8453	-0.378354	5.44669
	59.1584	86.1797	-0.35713	5.44669
	59.159	86.4917	-0.36123	5.44669
	59.1587	86.8944	-0.387221	5.44669
	59.1583	87.3584	-0.407171	5.44669
	59.1583	87.7199	-0.407955	5.44669
	59.1584	88.0015	-0.401456	5.44669
	59.1585	88.382	-0.398497	5.44669
	59.1584	88.8475	-0.399574	5.44669
	59.1584	89.2176	-0.401078	5.44669
	59.1584	89.453	-0.393455	5.44669
	59.1584	89.705	-0.372739	5.44669
	59.1584	90.1655	-0.35621	5.44669
	59.1584	90.781	-0.362849	5.44669
	59.1361	91.2514	-0.396098	5.44669
	59.0564	91.5352	-0.427302	5.44669
	58.9528	91.8796	-0.415922	5.44669
	58.9032	92.3295	-0.374451	5.44669
	58.936	92.7059	-0.357069	5.44669
	59.0146	92.9495	-0.379628	5.44669
	59.0657	93.1535	-0.397647	5.44669
	59.0638	93.4356	-0.381813	5.44669
	59.0234	93.8213	-0.358472	5.44669
	58.9591	94.1823	-0.352692	5.44669
	58.9166	94.4407	-0.358309	5.44669
	58.917	94.6069	-0.362675	5.44669
	58.9314	94.7125	-0.362501	5.44669
	58.9373	94.8655	-0.360875	5.44669
	58.9345	95.1154	-0.360256	5.44669
	58.9313	95.3978	-0.360574	5.44669
	58.9309	95.6608	-0.360928	5.44669
	58.9319	95.9043	-0.360963	5.44669
	58.9325	96.1467	-0.360852	5.44669
	58.9323	96.3954	-0.360793	5.44669
	58.9321	96.6472	-0.360808	5.44669
	58.932	96.8981	-0.360835	5.44669
	58.9321	97.1474	-0.360841	5.44669
	58.9322	97.3965	-0.360834	5.44669
	58.9321	97.646	-0.360829	5.44669
	58.9321	97.9449	-0.360829	5.44669
	58.9321	98.3706	-0.368702	5.44669
	58.9321	98.8486	-0.396858	5.44669
	58.9098	99.2078	-0.425532	5.44669
	58.8301	99.4342	-0.42278	5.44669
	58.7265	99.6371	-0.402812	5.44669
	58.6769	99.9249	-0.386189	5.44669
	58.6874	100.313	-0.36912	5.44669
	58.7086	100.674	-0.357284	5.44669
	58.7136	100.931	-0.356715	5.44669
	58.7081	101.146	-0.360418	5.44669
	58.704	101.378	-0.37	5.44669
	58.7043	101.633	-0.389678	5.44669
	58.7058	101.94	-0.397205	5.44669
	58.7064	102.318	-0.378047	5.44669
	58.7061	102.618	-0.357051	5.44669
	58.7057	102.797	-0.353435	5.44669
	58.7057	103.09	-0.366996	5.44669
	58.7058	103.495	-0.390909	5.44669
	58.7059	103.715	-0.398788	5.44669
	58.7059	103.736	-0.378273	5.44669
	58.7058	103.875	-0.356583	5.44669
	58.7058	104.254	-0.353159	5.44669
	58.7058	104.661	-0.359176	5.44669
	58.7058	104.941	-0.362873	5.44669
	58.7058	105.099	-0.362276	5.44669
	58.7058	105.194	-0.360711	5.44669
	58.7058	105.346	-0.360267	5.44669
	58.7058	105.598	-0.368508	5.44669
	58.7058	105.883	-0.389106	5.44669
	58.7058	106.146	-0.397495	5.44669
	58.7058	106.388	-0.378372	5.44669
	58.7058	106.63	-0.364955	5.44669
	58.6835	106.879	-0.381489	5.44669
	58.6038	107.131	-0.395616	5.44669
	58.5226	107.382	-0.3803	5.44669
	58.5303	107.582	-0.35856	5.44669
	58.5646	107.704	-0.353267	5.44669
	58.5319	107.852	-0.358518	5.44669
	58.4768	108.094	-0.362559	5.44669
	58.4606	108.375	-0.362378	5.44669
	58.4728	108.64	-0.360865	5.44669
	58.4834	108.885	-0.360295	5.44669
	58.4836	109.078	-0.360595	5.44669
	58.4799	109.2	-0.360922	5.44669
	58.4782	109.35	-0.360953	5.44669
	58.4789	109.593	-0.36085	5.44669
	58.4797	109.873	-0.360795	5.44669
	58.4799	110.138	-0.360809	5.44669
	58.4796	110.383	-0.360835	5.44669
	58.4795	110.625	-0.36084	5.44669
	58.4795	110.922	-0.360834	5.44669
	58.4796	111.301	-0.360829	5.44669
	58.4796	111.653	-0.360829	5.44669
	58.4796	111.96	-0.360831	5.44669
	58.4795	112.354	-0.360832	5.44669
	58.4795	112.816	-0.360831	5.44669
	58.4795	113.131	-0.360831	5.44669
	58.4796	113.238	-0.360831	5.44669
	58.4573	113.39	-0.360831	5.44669
	58.3775	113.795	-0.368702	5.44669
	58.2963	114.314	-0.388987	5.44669
	58.3041	114.698	-0.405247	5.44669
	58.3383	114.969	-0.40652	5.44669
	58.3057	115.338	-0.393668	5.44669
	58.2505	115.802	-0.378757	5.44669
	58.2343	116.225	-0.383513	5.44669
	58.2465	116.687	-0.391824	5.44669
	58.2572	117.294	-0.378034	5.44669
	58.2573	117.916	-0.366837	5.44669
	58.2536	118.438	-0.382399	5.44669
	58.2519	118.905	-0.395328	5.44669
	58.2526	119.334	-0.387727	5.44669
	58.2534	119.61	-0.386632	5.44669
	58.2536	119.763	-0.389935	5.44669
	58.2533	120.103	-0.384004	5.44669
	58.2532	120.693	-0.394867	5.44669
	58.2532	121.194	-0.419567	5.44669
	58.231	121.5	-0.421038	5.44669
	58.1735	121.842	-0.40421	5.44669
	58.1497	122.333	-0.387395	5.44669
	58.2036	122.882	-0.376999	5.44669
	58.2415	123.405	-0.392885	5.44669
	58.1724	123.946	-0.421234	5.44669
	58.0527	124.609	-0.422442	5.44669
	57.9925	125.335	-0.404206	5.44669
	58.0044	125.947	-0.386895	5.44669
	58.0299	126.474	-0.36892	5.44669
	58.0362	127.102	-0.36482	5.44669
	58.0298	127.818	-0.392672	5.44669
	58.0249	128.439	-0.425208	5.44669
	58.0251	128.875	-0.42414	5.44669
	58.0269	129.151	-0.411368	5.44669
	58.0276	129.407	-0.42202	5.44669
	58.0273	129.808	-0.441366	5.44669
	58.0269	130.34	-0.43945	5.44669
	58.0268	130.886	-0.415043	5.44669
	58.0269	131.393	-0.402851	5.44669
	58.027	131.928	-0.421742	5.44669
	58.027	132.595	-0.444286	5.44669
	58.0047	133.323	-0.440774	5.44669
	57.9249	133.936	-0.406689	5.44669
	57.8437	134.413	-0.366152	5.44669
	57.8515	134.865	-0.349061	5.44669
	57.8857	135.352	-0.354374	5.44669
	57.8531	135.912	-0.370239	5.44669
	57.7979	136.548	-0.391934	5.44669
	57.7818	137.099	-0.398066	5.44669
	57.7939	137.525	-0.377606	5.44669
	57.8046	138.066	-0.35656	5.44669
	57.8047	138.771	-0.361257	5.44669
	57.801	139.416	-0.387435	5.44669
	57.7994	139.965	-0.39938	5.44669
	57.8	140.59	-0.379757	5.44669
	57.8009	141.297	-0.364865	5.44669
	57.801	141.964	-0.38883	5.44669
	57.8007	142.627	-0.423582	5.44669
	57.8006	143.31	-0.424824	5.44669
	57.8006	143.953	-0.412233	5.44669
	57.8007	144.615	-0.422139	5.44669
	57.8007	145.306	-0.433237	5.44669
	57.8007	145.904	-0.411145	5.44669
	57.8007	146.389	-0.370656	5.44669
	57.8007	146.849	-0.349357	5.44669
	57.8007	147.337	-0.352896	5.44669
	57.8007	147.845	-0.369514	5.44669
	57.8007	148.353	-0.392156	5.44669
	57.8007	148.852	-0.406287	5.44669
	57.7784	149.299	-0.4137	5.44669
	57.6986	149.67	-0.421164	5.44669
	57.5951	150.118	-0.415271	5.44669
	57.5677	150.736	-0.401268	5.44669
	57.6357	151.319	-0.39609	5.44669
	57.7029	151.666	-0.398676	5.44669
	57.7115	151.901	-0.401564	5.44669
	57.6697	152.267	-0.40972	5.44669
	57.6011	152.744	-0.429097	5.44669
	57.5573	153.123	-0.437004	5.44669
	57.5586	153.359	-0.410243	5.44669
	57.574	153.607	-0.376809	5.44669
	57.5798	154.017	-0.384984	5.44669
	57.5768	154.507	-0.41804	5.44669
	57.5735	154.925	-0.416049	5.44669
	57.5731	155.279	-0.377806	5.44669
	57.5742	155.58	-0.358431	5.44669
	57.5747	155.874	-0.386877	5.44669
	57.5746	156.281	-0.432929	5.44669
	57.5743	156.802	-0.446423	5.44669
	57.5743	157.293	-0.420648	5.44669
	57.5744	157.625	-0.402671	5.44669
	57.5744	157.885	-0.411796	5.44669
	57.5521	158.267	-0.407453	5.44669
	57.4946	158.79	-0.384344	5.44669
	57.4486	159.339	-0.38122	5.44669
	57.4227	159.801	-0.38892	5.44669
	57.4016	160.111	-0.37764	5.44669
	57.4201	160.373	-0.359834	5.44669
	57.4382	160.714	-0.354747	5.44669
	57.395	161.064	-0.366557	5.44669
	57.3413	161.383	-0.398129	5.44669
	57.3294	161.783	-0.426828	5.44669
	57.3428	162.243	-0.422871	5.44669
	57.3526	162.555	-0.41026	5.44669
	57.3518	162.661	-0.422006	5.44669
	57.3704	162.814	-0.433883	5.44669
	57.4265	163.17	-0.419333	5.44669
	57.4511	163.514	-0.398715	5.44669
	57.398	163.62	-0.393619	5.44669
	57.3602	163.556	-0.398555	5.44669
	57.4067	163.494	-0.402393	5.44669
	57.4465	163.491	-0.402239	5.44669
	57.4032	163.512	-0.392939	5.44669
	57.3417	163.522	-0.379981	5.44669
	57.3267	163.518	-0.384286	5.44669
	57.3416	163.514	-0.391713	5.44669
	57.353	163.513	-0.377713	5.44669
	57.3748	163.514	-0.358871	5.44669
	57.428	163.515	-0.362188	5.44669
	57.4501	163.515	-0.394875	5.44669
	57.3971	163.514	-0.427024	5.44669
	57.3601	163.514	-0.424111	5.44669
	57.407	163.514	-0.402839	5.44669
	57.4467	163.514	-0.385728	5.44669
	57.4254	163.465	-0.368917	5.44669
	57.4214	163.289	-0.357363	5.44669
	57.4302	163.061	-0.35682	5.44669
	57.3912	162.951	-0.360434	5.44669
	57.3425	162.975	-0.362098	5.44669
	57.3313	163.021	-0.361504	5.44669
	57.3432	163.032	-0.368534	5.44669
	57.3743	163.02	-0.396548	5.44669
	57.4313	163.011	-0.425462	5.44669
	57.4516	163.012	-0.41499	5.44669
	57.3966	163.015	-0.374715	5.44669
	57.3371	163.016	-0.34964	5.44669
	57.3271	162.967	-0.351564	5.44669
	57.3434	162.839	-0.360984	5.44669
	57.3536	162.787	-0.364198	5.44669
	57.3521	162.906	-0.370059	5.44669
	57.3478	162.989	-0.388359	5.44669
	57.3466	162.837	-0.396631	5.44669
	57.3476	162.573	-0.386146	5.44669
	57.3707	162.44	-0.393377	5.44669
	57.4282	162.466	-0.41818	5.44669
	57.4516	162.523	-0.413116	5.44669
	57.3977	162.536	-0.384397	5.44669
	57.3375	162.522	-0.379222	5.44669
	57.3269	162.511	-0.388063	5.44669
	57.3654	162.512	-0.377991	5.44669
	57.4333	162.516	-0.360286	5.44669
	57.478	162.517	-0.354812	5.44669
	57.4773	162.517	-0.358552	5.44669
	57.4396	162.516	-0.362024	5.44669
	57.376	162.516	-0.362142	5.44669
	57.3329	162.516	-0.360956	5.44669
	57.3327	162.516	-0.360418	5.44669
	57.3472	162.516	-0.360613	5.44669
	57.3755	162.516	-0.360887	5.44669
	57.4303	162.516	-0.360932	5.44669
	57.4508	162.467	-0.360853	5.44669
	57.3966	162.34	-0.360805	5.44669
	57.3374	162.238	-0.360812	5.44669
	57.3272	162.181	-0.360832	5.44268
	57.3433	162.086	-0.360838	5.43234
	57.3758	162	-0.360834	5.42806
	57.4318	161.938	-0.360829	5.43775
	57.4514	161.835	-0.360829	5.44858
	57.3962	161.747	-0.360831	5.4505
	57.337	161.688	-0.360832	5.44759
	57.3272	161.586	-0.360831	5.44571
	57.3434	161.498	-0.368702	5.44595
	57.3536	161.487	-0.388986	5.44673
	57.3521	161.512	-0.397376	5.44696
	57.3478	161.477	-0.378364	5.44679
	57.3466	161.298	-0.357123	5.44663
	57.3476	161.063	-0.353353	5.44663
	57.3484	160.952	-0.359065	5.44668
	57.3484	160.928	-0.362757	5.44671
	57.3481	160.849	-0.362267	5.4467
	57.348	160.758	-0.360748	5.44668
	57.348	160.689	-0.360286	5.44668
	57.3481	160.584	-0.368503	5.44669
	57.3481	160.498	-0.389097	5.44669
	57.3704	160.489	-0.397493	5.44669
	57.4278	160.465	-0.378374	5.44669
	57.4739	160.302	-0.357085	5.44669
	57.4775	160.071	-0.353333	5.44669
	57.4411	159.955	-0.366941	5.44669
	57.3766	159.977	-0.390922	5.44669
	57.3326	160.074	-0.398814	5.44669
	57.3324	160.213	-0.38615	5.44669
	57.3695	160.303	-0.384732	5.44669
	57.4331	160.301	-0.389699	5.44669
	57.4541	160.271	-0.37671	5.44669
	57.397	160.259	-0.359166	5.44669
	57.3587	160.215	-0.354798	5.44669
	57.4064	160.046	-0.358944	5.44669
	57.447	159.769	-0.370064	5.44669
	57.4034	159.482	-0.390229	5.44669
	57.3416	159.177	-0.397412	5.44669
	57.3266	158.713	-0.377938	5.44669
	57.3638	158.017	-0.356931	5.44669
	57.4551	157.203	-0.353424	5.44669
	57.5358	156.361	-0.359163	5.44669
	57.5014	155.491	-0.362773	5.44669
	57.408	154.609	-0.362238	5.44669
	57.4178	153.682	-0.36073	5.44669
	57.5277	152.732	-0.360289	5.44669
	57.6042	151.885	-0.36064	5.44669
	57.6024	151.106	-0.368814	5.44669
	57.5754	150.172	-0.389102	5.44669
	57.5648	149.029	-0.397384	5.44669
	57.57	147.883	-0.378327	5.44669
	57.576	146.864	-0.364975	5.44669
	57.5766	145.858	-0.389384	5.44669
	57.5748	144.709	-0.423775	5.44669
	57.5738	143.477	-0.416837	5.44669
	57.574	142.358	-0.38396	5.44669
	57.5744	141.38	-0.385586	5.44669
	57.5746	140.48	-0.415742	5.44669
	57.5744	139.671	-0.414872	5.44669
	57.5966	138.889	-0.378129	5.44669
	57.6764	138.039	-0.351114	5.44669
	57.78	137.194	-0.350968	5.44669
	57.8297	136.38	-0.36021	5.44268
	57.8191	135.531	-0.364086	5.43234
	57.7979	134.697	-0.362416	5.42806
	57.7929	133.937	-0.368209	5.43775
	57.7984	133.213	-0.396087	5.44858
	57.8025	132.478	-0.425384	5.4505
	57.8022	131.726	-0.422992	5.44759
	57.8007	130.922	-0.410824	5.44571
	57.8001	130.045	-0.414329	5.44595
	57.8004	129.196	-0.405608	5.44673
	57.8008	128.44	-0.374799	5.44696
	57.8008	127.771	-0.353019	5.44679
	57.8007	127.214	-0.352951	5.44663
	57.8006	126.688	-0.360364	5.44663
	57.8007	126.091	-0.371316	5.44668
	57.8007	125.543	-0.390249	5.44671
	57.8007	125.104	-0.396976	5.4467
	57.8007	124.557	-0.377748	5.44668
	57.8007	123.854	-0.357007	5.44668
	57.8007	123.212	-0.353523	5.44669
	57.8007	122.664	-0.367049	5.44669
	57.8007	122.038	-0.390899	5.44669
	57.8007	121.281	-0.398766	5.44669
	57.8007	120.487	-0.378267	5.44669
	57.8007	119.772	-0.356588	5.44669
	57.8007	119.159	-0.353163	5.44669
	57.8007	118.522	-0.367047	5.44669
	57.8007	117.781	-0.391027	5.44669
	57.8007	116.998	-0.39882	5.44669
	57.823	116.232	-0.386115	5.44669
	57.9027	115.488	-0.392586	5.44669
	58.0063	114.699	-0.41786	5.44669
	58.0559	113.775	-0.413263	5.44669
	58.0454	112.796	-0.376701	5.44669
	58.0242	111.936	-0.351087	5.44669
	58.0192	111.26	-0.351465	5.44669
	58.0247	110.734	-0.360427	5.44669
	58.0288	110.274	-0.364	5.44669
	58.0285	109.799	-0.362303	5.44669
	58.027	109.246	-0.368192	5.44669
	58.0264	108.56	-0.396121	5.44669
	58.0267	107.83	-0.425404	5.44669
	58.0271	107.224	-0.415118	5.44669
	58.0271	106.75	-0.38266	5.44669
	58.027	106.248	-0.377781	5.44669
	58.0269	105.583	-0.388077	5.44669
	58.0269	104.843	-0.378509	5.44669
	58.027	104.225	-0.360498	5.44669
	58.0493	103.75	-0.354716	5.44669
	58.1067	103.301	-0.358437	5.44669
	58.1305	102.814	-0.36201	5.44669
	58.0766	102.302	-0.362177	5.44669
	58.0388	101.744	-0.360976	5.44669
	58.0855	101.069	-0.360413	5.44669
	58.1478	100.345	-0.360605	5.44669
	58.1842	99.6884	-0.360885	5.44669
	58.2261	99.0356	-0.360934	5.44669
	58.2608	98.3047	-0.360855	5.44669
	58.2652	97.5309	-0.368675	5.44669
	58.2554	96.8147	-0.388967	5.44669
	58.2499	96.2438	-0.405248	5.44669
	58.2511	95.7792	-0.406527	5.44669
	58.2535	95.2688	-0.393671	5.44669
	58.2541	94.5969	-0.370884	5.44669
	58.2535	93.8571	-0.355356	5.44669
	58.2531	93.242	-0.355279	5.44669
	58.2531	92.7676	-0.360501	5.44669
	58.2533	92.3181	-0.362674	5.44669
	58.2533	91.8305	-0.361722	5.44669
	58.2756	91.3185	-0.360549	5.44669
	58.3553	90.7605	-0.360396	5.44669
	58.4588	90.0859	-0.36862	5.44669
	58.5085	89.3619	-0.389107	5.44669
	58.498	88.7544	-0.405326	5.44669
	58.4768	88.2776	-0.40651	5.44669
	58.4718	87.7751	-0.393636	5.44669
	58.4773	87.1109	-0.370876	5.44669
	58.4813	86.3714	-0.355364	5.44669
	58.4811	85.7538	-0.355285	5.44669
	58.4796	85.2782	-0.360501	5.44669
	58.479	84.8291	-0.362672	5.44669
	58.4793	84.3421	-0.361721	5.44669
	58.4796	83.8301	-0.360549	5.44669
	58.4797	83.3212	-0.360397	5.44669
	58.4796	82.7732	-0.360749	5.44669
	58.4795	82.1017	-0.360951	5.44669
	58.4795	81.4246	-0.36091	5.44669
	58.4796	80.991	-0.368692	5.44669
	58.4796	80.7426	-0.396825	5.44669
	58.4796	80.3504	-0.425521	5.44669
	58.4795	79.7125	-0.414917	5.44669
	58.4795	79.1022	-0.374663	5.44669
	58.4795	78.7017	-0.357515	5.44669
	58.4796	78.3477	-0.37974	5.44669
	58.5018	77.8844	-0.397535	5.44669
	58.5593	77.3502	-0.381727	5.44669
	58.5831	76.8238	-0.358476	5.44669
	58.5292	76.3257	-0.352724	5.44669
	58.469	75.8366	-0.358321	5.44669
	58.4807	75.3412	-0.362669	5.44669
	58.5766	74.84	-0.370365	5.44669
	58.6906	74.3385	-0.38903	5.44669
	58.7389	73.8391	-0.404674	5.44669
	58.7241	73.3897	-0.406265	5.44669
	58.7016	73.0668	-0.393764	5.44669
	58.6975	72.7959	-0.371017	5.44669
	58.7039	72.4061	-0.363249	5.44669
	58.708	71.9328	-0.383396	5.44669
	58.7074	71.5628	-0.397023	5.44669
	58.7057	71.281	-0.380211	5.44669
	58.7052	70.9034	-0.358023	5.44669
	58.7056	70.3899	-0.353073	5.44669
	58.706	69.8926	-0.358628	5.44669
	58.706	69.5549	-0.362674	5.44669
	58.7059	69.2949	-0.362387	5.44669
	58.7058	68.9641	-0.360828	5.44669
	58.7058	68.6178	-0.360277	5.44669
	58.7058	68.2969	-0.3606	5.44669
	58.7058	67.8947	-0.360931	5.44669
	58.7058	67.3849	-0.360955	5.44669
	58.7058	66.8979	-0.360847	5.44669
	58.7058	66.514	-0.360794	5.44669
	58.7281	66.1248	-0.36081	5.44669
	58.7856	65.6903	-0.360835	5.44669
	58.8317	65.2869	-0.36084	5.44669
	58.8353	64.9202	-0.360833	5.44669
	58.8212	64.5592	-0.368699	5.44669
	58.8364	64.1383	-0.388985	5.44669
	58.8959	63.6827	-0.397376	5.44669
	58.9454	63.2818	-0.378365	5.44669
	58.9497	62.8745	-0.357123	5.44669
	58.9346	62.3893	-0.353352	5.44669
	58.9269	61.9141	-0.359065	5.44669
	58.9291	61.5756	-0.370628	5.44669
	58.9327	61.3073	-0.390422	5.44669
	58.9335	60.9242	-0.397293	5.44669
	58.9325	60.3544	-0.377819	5.44669
	58.9318	59.6801	-0.356924	5.44669
	58.9319	59.1161	-0.353463	5.44669
	58.9321	58.7477	-0.359182	5.44669
	58.9322	58.3907	-0.362767	5.44669
	58.9545	57.9147	-0.362229	5.44669
	59.0342	57.3763	-0.360729	5.44669
	59.1154	56.8526	-0.360291	5.44669
	59.1076	56.4063	-0.360641	5.44669
	59.0734	56.0933	-0.360943	5.44669
	59.106	55.8254	-0.360946	5.44669
	59.1612	55.4334	-0.36871	5.44669
	59.1773	54.9089	-0.388949	5.44669
	59.1652	54.4121	-0.397357	5.44669
	59.1545	54.0785	-0.37837	5.44669
	59.1544	53.82	-0.357132	5.44669
	59.1581	53.4884	-0.353354	5.44669
	59.1597	53.1413	-0.366934	5.44669
	59.1591	52.8203	-0.390911	5.44669
	59.1582	52.4676	-0.398812	5.44669
	59.1581	52.1831	-0.378282	5.44669
	59.1584	52.1003	-0.356578	5.44669
	59.1585	52.1035	-0.353154	5.44669
	59.1585	51.9767	-0.367046	5.44669
	59.1584	51.7499	-0.39103	5.44669
	59.1584	51.5743	-0.398821	5.44669
	59.1584	51.4139	-0.386115	5.44669
	59.1584	51.1858	-0.384714	5.44669
	59.1807	50.9152	-0.389704	5.44669
	59.2382	50.6494	-0.376718	5.44669
	59.2842	50.4005	-0.359168	5.44669
	59.2879	50.2061	-0.354796	5.44669
	59.2737	50.0855	-0.358943	5.44669
	59.289	49.9363	-0.362193	5.44669
	59.3485	49.6934	-0.362074	5.44669
	59.3979	49.4125	-0.360868	5.44669
	59.4022	49.1969	-0.360405	5.44669
	59.3872	49.0788	-0.360639	5.44669
	59.3795	48.9382	-0.360902	5.44669
	59.3816	48.698	-0.360929	5.44669
	59.3853	48.366	-0.360847	5.44669
	59.386	47.9726	-0.360803	5.44669
	59.3851	47.6753	-0.360814	5.44669
	59.3844	47.6017	-0.360834	5.44669
	59.3845	47.6133	-0.360838	5.44669
	59.407	47.4867	-0.360833	5.44669
	59.4646	47.2571	-0.360829	5.44669
	59.4883	47.0802	-0.36083	5.44669
	59.4344	46.871	-0.360831	5.44669
	59.3965	46.5168	-0.368702	5.44669
	59.4656	46.1447	-0.396857	5.44669
	59.563	45.8707	-0.425531	5.44669
	59.5657	45.702	-0.414909	5.44669
	59.53	45.6009	-0.374656	5.44669
	59.5584	45.4507	-0.349645	5.44669
	59.6122	45.2004	-0.359458	5.44669
	59.6294	44.8676	-0.389147	5.44669
	59.6181	44.4283	-0.400738	5.44669
	59.6074	43.9566	-0.387588	5.44669
	59.607	43.6542	-0.38465	5.44669
	59.6106	43.5554	-0.389154	5.44669
	59.6123	43.4518	-0.37651	5.44669
	59.6117	43.2199	-0.359277	5.44669
	59.6108	42.9274	-0.354915	5.44669
	59.6107	42.6538	-0.358954	5.44669
	59.6109	42.4094	-0.362156	5.44669
	59.6111	42.1705	-0.362054	5.44669
	59.6111	41.9235	-0.360873	5.44669
	59.611	41.7204	-0.360414	5.44669
	59.611	41.5955	-0.360641	5.44669
	59.6333	41.3984	-0.3609	5.44669
	59.7131	41.0307	-0.360927	5.44669
	59.8166	40.6487	-0.360847	5.44669
	59.844	40.3753	-0.368674	5.44669
	59.776	40.1612	-0.39684	5.44669
	59.731	39.9347	-0.425534	5.44669
	59.7799	39.7312	-0.414917	5.44669
	59.8455	39.5989	-0.374658	5.44669
	59.8603	39.448	-0.349643	5.44669
	59.8439	39.2577	-0.359456	5.44669
	59.8319	39.1549	-0.397018	5.44669
	59.8327	39.1181	-0.428894	5.44669
	59.8373	38.982	-0.416262	5.44669
	59.8389	38.7163	-0.374028	5.44669
	59.838	38.3724	-0.3489	5.44669
	59.837	37.9831	-0.351499	5.44669
	59.8369	37.6917	-0.361219	5.44669
	59.8372	37.6192	-0.36432	5.44669
	59.8597	37.6291	-0.362156	5.44669
	59.9171	37.5015	-0.360146	5.44669
	59.9408	37.2227	-0.367944	5.44669
	59.9092	36.8703	-0.388913	5.44669
	59.9065	36.4821	-0.397614	5.44669
	59.9419	36.145	-0.378491	5.44669
	59.984	35.8976	-0.357091	5.44669
	60.0378	35.7275	-0.353294	5.44669
	60.0754	35.6163	-0.359052	5.44669
	60.0768	35.4624	-0.362773	5.44669
	60.0648	35.2141	-0.362278	5.44669
	60.0594	34.9327	-0.360747	5.44669
	60.0614	34.6695	-0.360282	5.44669
	60.0642	34.4256	-0.360631	5.44669
	60.0646	34.1832	-0.360942	5.44669
	60.0638	33.9345	-0.360949	5.44669
	60.0633	33.732	-0.368712	5.44669
	60.0634	33.6571	-0.396819	5.44268
	60.0636	33.6361	-0.425512	5.43234
	60.086	33.4966	-0.414915	5.42806
	60.1434	33.2731	-0.374665	5.43775
	60.1894	33.1526	-0.357517	5.44858
	60.2153	33.1694	-0.37974	5.4505
	60.2364	33.2174	-0.397535	5.44759
	60.1956	33.182	-0.381727	5.44571
	60.12	32.9947	-0.358476	5.44595
	60.1394	32.7567	-0.352725	5.44673
	60.247	32.6471	-0.358321	5.44696
	60.3191	32.6245	-0.362669	5.44679
	60.3163	32.4967	-0.362494	5.44663
	60.2904	32.2787	-0.360875	5.44663
	60.2584	32.1563	-0.360258	5.44668
	60.2061	32.1213	-0.360576	5.44671
	60.1879	31.9928	-0.360928	5.4467
	60.2423	31.779	-0.360962	5.44668
	60.3007	31.6094	-0.360852	5.44668
	60.3105	31.4468	-0.360793	5.44669
	60.2945	31.265	-0.360808	5.44669
	60.2845	31.1698	-0.360835	5.44669
	60.286	31.1824	-0.360841	5.44669
	60.2902	31.1704	-0.360834	5.44669
	60.2914	31.0052	-0.360829	5.44669
	60.2904	30.7681	-0.360829	5.44669
	60.2896	30.6018	-0.360831	5.44669
	60.2896	30.449	-0.360832	5.44669
	60.2899	30.2208	-0.360831	5.44669
	60.3123	29.9474	-0.360831	5.44669
	60.3697	29.7297	-0.360831	5.44669
	60.3934	29.6572	-0.360831	5.44669
	60.3618	29.6919	-0.360831	5.44669
	60.3814	29.681	-0.360831	5.44669
	60.4743	29.5084	-0.360831	5.44669
	60.5401	29.2678	-0.360831	5.44669
	60.5401	29.1027	-0.360831	5.44669
	60.5175	28.9516	-0.368702	5.44669
	60.5082	28.7729	-0.388987	5.44669
	60.5124	28.6258	-0.397376	5.44669
	60.5174	28.4602	-0.378364	5.44669
	60.518	28.269	-0.357123	5.44669
	60.5165	28.1218	-0.353353	5.44669
	60.5156	27.9114	-0.366936	5.44669
	60.5158	27.5462	-0.390913	5.44669
	60.5162	27.219	-0.398812	5.44669
	60.5163	27.1232	-0.378281	5.44669
	60.5162	27.1853	-0.364449	5.44669
	60.5161	27.194	-0.381309	5.44669
	60.5161	27.0198	-0.395721	5.44669
	60.5162	26.7715	-0.380408	5.44669
	60.5385	26.6038	-0.358568	5.44669
	60.6182	26.4543	-0.353232	5.44669
	60.7218	26.2772	-0.358501	5.44669
	60.7491	26.1302	-0.362564	5.44669
	60.6812	25.9641	-0.362386	5.44669
	60.6362	25.7726	-0.360867	5.44669
	60.6851	25.6747	-0.360293	5.44669
	60.7507	25.6404	-0.360593	5.44669
	60.7654	25.5036	-0.360923	5.44669
	60.749	25.286	-0.368825	5.44669
	60.737	25.1178	-0.389005	5.44669
	60.7378	24.908	-0.39734	5.44669
	60.7425	24.5504	-0.386213	5.44669
	60.7441	24.2263	-0.385282	5.44669
	60.7431	24.0798	-0.389907	5.44669
	60.7422	23.9643	-0.376601	5.44669
	60.7421	23.7936	-0.359047	5.44669
	60.7424	23.6863	-0.354786	5.44669
	60.7426	23.6407	-0.366853	5.44669
	60.7425	23.5024	-0.390368	5.44669
	60.7647	23.2391	-0.398613	5.44669
	60.8445	22.946	-0.378392	5.44669
	60.948	22.7326	-0.356695	5.44669
	60.9977	22.669	-0.353164	5.44669
	60.9872	22.6566	-0.359138	5.44669
	60.966	22.4675	-0.362855	5.44669
	60.961	22.0648	-0.370152	5.44669
	60.9665	21.7147	-0.396746	5.44669
	60.9705	21.5734	-0.424969	5.44669
	60.9703	21.4693	-0.414713	5.44669
	60.9688	21.2523	-0.374774	5.44669
	60.9682	20.9663	-0.349763	5.44669
	60.9908	20.69	-0.351595	5.44669
	61.0486	20.4423	-0.360953	5.44669
	61.0947	20.2029	-0.364174	5.44669
	61.0982	19.9569	-0.362189	5.44669
	61.084	19.7052	-0.360212	5.44669
	61.0993	19.4534	-0.360089	5.44669
	61.1588	19.2528	-0.36074	5.44669
	61.2083	19.1798	-0.361057	5.44669
	61.2126	19.159	-0.360958	5.44669
	61.1975	19.0188	-0.360804	5.44669
	61.1898	18.7459	-0.360775	5.44669
	61.2143	18.4495	-0.360817	5.44669
	61.2754	18.2381	-0.360845	5.44669
	61.2999	18.1273	-0.360842	5.44669
	61.2674	17.9883	-0.360831	5.44669
	61.2863	17.7953	-0.360827	5.44669
	61.3792	17.6871	-0.3687	5.44669
	61.4453	17.649	-0.388987	5.44669
	61.4453	17.5142	-0.397377	5.44669
	61.4227	17.2988	-0.378365	5.44669
	61.4134	17.1308	-0.357123	5.44669
	61.4175	16.9695	-0.361223	5.44669
	61.4226	16.7876	-0.387221	5.44669
	61.4232	16.6919	-0.399302	5.44669
	61.4217	16.6552	-0.3798	5.44669
	61.4208	16.5165	-0.35704	5.44669
	61.421	16.2498	-0.352807	5.44669
	61.4214	15.9555	-0.366737	5.44669
	61.4215	15.7428	-0.391023	5.44669
	61.4214	15.6799	-0.398929	5.44669
	61.4213	15.7168	-0.378291	5.44669
	61.4213	15.7034	-0.35654	5.44669
	61.4436	15.529	-0.353135	5.44669
	61.5011	15.2393	-0.359181	5.44669
	61.5472	14.9481	-0.362883	5.44669
	61.5731	14.7448	-0.362278	5.44669
	61.5941	14.6848	-0.360708	5.44669
	61.5756	14.6703	-0.360265	5.44669
	61.5576	14.5283	-0.368508	5.44669
	61.6007	14.3014	-0.389107	5.44669
	61.6545	14.1312	-0.405366	5.44669
	61.6663	13.9731	-0.406527	5.44669
	61.6529	13.7932	-0.393629	5.44669
	61.6432	13.6973	-0.370867	5.44669
	61.6439	13.6598	-0.355363	5.44669
	61.6476	13.5208	-0.363159	5.44669
	61.649	13.3035	-0.388658	5.44669
	61.6482	13.1853	-0.399217	5.44669
	61.6697	13.201	-0.379253	5.44669
	61.7271	13.1984	-0.356841	5.44669
	61.7734	13.0361	-0.352919	5.44669
	61.7994	12.7968	-0.358984	5.44669
	61.8428	12.6286	-0.362877	5.44669
	61.8817	12.4758	-0.362346	5.44669
	61.8873	12.2974	-0.360738	5.44669
	61.8766	12.2003	-0.360254	5.44669
	61.8703	12.1616	-0.360622	5.44669
	61.8714	12.0227	-0.368819	5.44669
	61.8742	11.8058	-0.38911	5.44669
	61.8749	11.6878	-0.405257	5.44669
	61.8742	11.7033	-0.40648	5.44669
	61.8737	11.7499	-0.393648	5.44669
	61.8737	11.7143	-0.370892	5.44669
	61.8739	11.5275	-0.355367	5.44669
	61.874	11.2897	-0.355281	5.44669
	61.8739	11.18	-0.360498	5.44669
	61.8739	11.2065	-0.362672	5.44669
	61.8739	11.2547	-0.361722	5.44669
	61.8739	11.2651	-0.36055	5.44669
	61.8962	11.2032	-0.360397	5.44669
	61.976	11.0181	-0.360749	5.44669
	62.0795	10.7904	-0.360951	5.44669
	62.1292	10.6844	-0.36091	5.44669
	62.1187	10.7088	-0.360822	5.44669
	62.0975	10.7548	-0.360799	5.44669
	62.0925	10.7651	-0.360821	5.44669
	62.0979	10.753	-0.368709	5.44669
	62.102	10.6951	-0.396864	5.44669
	62.1018	10.5198	-0.433402	5.44669
	62.1002	10.2455	-0.443063	5.44669
	62.0997	9.96117	-0.4112	5.44669
	62.1	9.75525	-0.375049	5.44669
	62.1003	9.69169	-0.376035	5.44669
	62.1226	9.72585	-0.390058	5.44669
	62.18	9.76079	-0.379961	5.44669
	62.2037	9.71377	-0.368272	5.44669
	62.1722	9.52625	-0.382316	5.44669
	62.1695	9.29223	-0.394783	5.44669
	62.2049	9.1844	-0.379657	5.44669
	62.2469	9.21031	-0.358587	5.44669
	62.3007	9.20838	-0.353507	5.44669
	62.3383	9.0427	-0.358609	5.44669
	62.3397	8.80176	-0.362512	5.44669
	62.3277	8.68327	-0.362326	5.44669
	62.3223	8.70716	-0.36086	5.44669
	62.3243	8.70818	-0.360312	5.44669
	62.3271	8.59364	-0.360603	5.44669
	62.3275	8.47925	-0.36092	5.44669
	62.3267	8.41239	-0.360949	5.44669
	62.3262	8.31723	-0.360849	5.44669
	62.3263	8.23486	-0.360796	5.44669
	62.3265	8.1745	-0.36081	5.44669
	62.3266	8.02147	-0.368705	5.44669
	62.3265	7.80639	-0.388995	5.44669
	62.3265	7.69419	-0.397378	5.44669
	62.3265	7.71153	-0.378362	5.44669
	62.3265	7.75675	-0.357121	5.44669
	62.3265	7.76923	-0.353353	5.44669
	62.3265	7.75833	-0.359066	5.44669
	62.3265	7.74932	-0.362758	5.44669
	62.3488	7.74942	-0.362267	5.44669
	62.4286	7.70348	-0.360748	5.44669
	62.5321	7.52883	-0.360286	5.44669
	62.5818	7.29984	-0.360632	5.44669
	62.5712	7.14034	-0.360942	5.44669
	62.5501	6.98747	-0.360948	5.44669
	62.5451	6.85522	-0.360841	5.44669
	62.5505	6.88357	-0.360794	5.44669
	62.5546	6.94711	-0.360812	5.44669
	62.5543	6.86601	-0.360836	5.44669
	62.5528	6.74479	-0.36084	5.44669
	62.5522	6.71261	-0.360833	5.44669
	62.5526	6.74059	-0.360829	5.44669
	62.5529	6.7635	-0.360829	5.44669
	62.5529	6.71391	-0.360831	5.44669
	62.5528	6.52963	-0.360832	5.44669
	62.5528	6.29789	-0.360831	5.44669
	62.5528	6.18987	-0.360831	5.44669
	62.5528	6.16569	-0.360831	5.44669
	62.5751	6.03668	-0.360831	5.44669
	62.6548	5.81876	-0.360831	5.44669
	62.7361	5.69683	-0.360831	5.44669
	62.706	5.7111	-0.360831	5.44669
	62.592	5.75849	-0.360831	5.44669
	62.5211	5.72378	-0.360831	5.44669
	62.5489	5.58617	-0.360831	5.44669
	62.6553	5.52405	-0.360831	5.44669
	62.7679	5.59347	-0.360831	5.44669
	62.8119	5.55361	-0.360831	5.44669
	62.7958	5.35026	-0.360831	5.44669
	62.7742	5.15522	-0.360831	5.44669
	62.7711	4.97858	-0.368702	5.44669
	62.7775	4.79987	-0.388987	5.44669
	62.7812	4.71105	-0.397376	5.44669
	62.7806	4.7252	-0.378364	5.44669
	62.7789	4.71159	-0.357123	5.44669
	62.7785	4.59438	-0.361223	5.44669
	62.7789	4.48407	-0.387221	5.44669
	62.8015	4.41988	-0.407173	5.44669
	62.859	4.32437	-0.407956	5.44669
	62.9049	4.24091	-0.393585	5.44669
	62.9308	4.18022	-0.370341	5.44669
	62.9741	4.02744	-0.355158	5.44669
	63.0132	3.81258	-0.355389	5.44669
	63.0188	3.70038	-0.360618	5.44669
	63.0081	3.71765	-0.362684	5.44669
	63.0017	3.76284	-0.361684	5.44669
	63.0029	3.77533	-0.36053	5.44669
	63.0056	3.71525	-0.360402	5.44669
	63.0064	3.53029	-0.360758	5.44669
	63.028	3.30198	-0.360953	5.44669
	63.0849	3.19564	-0.360908	5.44669
	63.131	3.22014	-0.36082	5.44669
	63.1571	3.21709	-0.360799	5.44669
	63.2005	3.10063	-0.360822	5.44669
	63.2395	2.98688	-0.360838	5.44669
	63.2451	2.92098	-0.360838	5.44669
	63.2344	2.82598	-0.360831	5.44669
	63.228	2.74334	-0.360829	5.44669
	63.2292	2.732	-0.36083	5.44669
	63.2319	2.75496	-0.360831	5.44669
	63.2327	2.71916	-0.360832	5.44669
	63.232	2.5406	-0.360831	5.44669
	63.2314	2.30635	-0.360831	5.44669
	63.2538	2.19524	-0.360831	5.44669
	63.3114	2.21985	-0.360831	5.44669
	63.3576	2.21855	-0.360831	5.44669
	63.3611	2.10277	-0.368702	5.44669
	63.3247	1.98869	-0.388987	5.44669
	63.2824	1.92241	-0.397376	5.44669
	63.3182	1.82736	-0.378364	5.44669
	63.4215	1.74485	-0.357123	5.44669
	63.486	1.73357	-0.353353	5.44669
	63.4816	1.75652	-0.359065	5.44669
	63.4577	1.76987	-0.362757	5.44669
	63.4494	1.76727	-0.370137	5.44669
	63.4544	1.76142	-0.388903	5.44669
	63.4595	1.7599	-0.396831	5.44669
	63.4599	1.76134	-0.378166	5.44669
	63.4582	1.71329	-0.357233	5.44669
	63.4574	1.5373	-0.35347	5.44669
	63.4576	1.30848	-0.359075	5.44669
	63.458	1.19873	-0.36272	5.44669
	63.4581	1.22199	-0.362248	5.44669
	63.458	1.26882	-0.360753	5.44669
	63.4579	1.27987	-0.360295	5.44669
	63.4579	1.2678	-0.360634	5.44669
	63.458	1.25881	-0.360939	5.44268
	63.4803	1.25933	-0.360946	5.43234
	63.56	1.21356	-0.360841	5.42806
	63.6635	1.08803	-0.360794	5.43775
	63.7132	0.98571	-0.360812	5.44858
	63.7027	0.97702	-0.360836	5.4505
	63.6815	1.05728	-0.36084	5.44759
	63.6765	1.1999	-0.360833	5.44571
	63.682	1.24788	-0.360829	5.44595
	63.7083	1.12156	-0.360829	5.44673
	63.7656	0.987245	-0.360831	5.44696
	63.7878	0.916503	-0.360832	5.44679
	63.7557	0.826829	-0.360831	5.44663
	63.7533	0.748151	-0.360831	5.44663
	63.7667	0.736576	-0.368702	5.44668
	63.729	0.758032	-0.388987	5.44671
	63.7015	0.770869	-0.397376	5.4467
	63.7691	0.768579	-0.378364	5.44668
	63.8846	0.763049	-0.357123	5.44668
	63.9434	0.761547	-0.353353	5.44669
	63.9325	0.762882	-0.359065	5.44669
	63.9079	0.763976	-0.362757	5.44669
	63.9016	0.763959	-0.362267	5.44669
	63.9077	0.763564	-0.360748	5.44669
	63.9125	0.763404	-0.360286	5.44669
	63.9124	0.763477	-0.360632	5.44669
	63.9106	0.763565	-0.360942	5.44669
	63.9099	0.763576	-0.368819	5.44669
	63.9102	0.714359	-0.388996	5.44669
	63.9106	0.587568	-0.397338	5.44669
	63.9107	0.53514	-0.378345	5.44669
	63.9106	0.653964	-0.357128	5.44669
	63.9105	0.73753	-0.353362	5.44669
	63.9105	0.585127	-0.359067	5.44669
	63.9328	0.321025	-0.362755	5.44669
	64.0126	0.237561	-0.362265	5.44669
	64.1161	0.390577	-0.360748	5.44669
	64.1658	0.548431	-0.360287	5.44669
	64.1553	0.570311	-0.360632	5.44669
	64.1341	0.475785	-0.360941	5.44669
	64.1291	0.322498	-0.360948	5.44669
	64.1346	0.225926	-0.368711	5.44669
	64.1386	0.229513	-0.388949	5.44669
	64.1384	0.263688	-0.405228	5.44669
	64.1368	0.276464	-0.406525	5.44669
	64.1363	0.269627	-0.393677	5.44669
	64.1366	0.311406	-0.378759	5.44669
	64.1369	0.437506	-0.38351	5.44669
	64.1369	0.492289	-0.399693	5.44669
	64.1368	0.374697	-0.40619	5.44669
	64.1368	0.241619	-0.395512	5.44669
	64.1368	0.217485	-0.371777	5.44669
	64.1368	0.253063	-0.355075	5.44669
	64.1368	0.276289	-0.354844	5.44669
	64.1368	0.27333	-0.360419	5.44669
	64.1368	0.263829	-0.362794	5.44669
	64.1368	0.2609	-0.361801	5.44669
	64.1368	0.26305	-0.36054	5.44669
	64.1591	0.264992	-0.360364	5.44669
	64.2389	0.265041	-0.360739	5.44669
	64.3201	0.264371	-0.360958	5.44669
	64.3123	0.264073	-0.360917	5.44669
	64.278	0.264186	-0.360822	5.44669
	64.2884	0.26434	-0.360797	5.44669
	64.2861	0.264364	-0.36082	5.44669
	64.2785	0.264319	-0.360839	5.44669
	64.3202	0.264292	-0.360838	5.44669
	64.3697	0.264297	-0.360831	5.44669
	64.3803	0.264308	-0.360829	5.44669
	64.3678	0.264311	-0.36083	5.44669
	64.359	0.264309	-0.360831	5.44669
	64.3597	0.264306	-0.360832	5.44669
	64.3632	0.264306	-0.368702	5.44669
	64.3643	0.264307	-0.388986	5.44669
	64.3636	0.264307	-0.397376	5.44669
	64.3629	0.264307	-0.378364	5.44669
	64.3628	0.264307	-0.357123	5.44669
	64.3854	0.264307	-0.353353	5.44669
	64.443	0.264307	-0.366936	5.44669
	64.4667	0.264307	-0.390913	5.44669
	64.4351	0.264307	-0.398812	5.44669
	64.4546	0.264307	-0.378281	5.44669
	64.5475	0.264307	-0.364449	5.44669
	64.6134	0.264307	-0.381309	5.44669
	64.6133	0.264307	-0.395721	5.44669
	64.5907	0.264307	-0.380408	5.44669
	64.5814	0.264307	-0.358568	5.44669
	64.5856	0.264307	-0.353232	5.44669
	64.5906	0.264307	-0.358501	5.44669
	64.5913	0.264307	-0.362564	5.44669
	64.5898	0.264307	-0.362386	5.44669
	64.5889	0.264307	-0.360867	5.44669
	64.5891	0.264307	-0.360293	5.44669
	64.5894	0.264307	-0.360593	5.44669
	64.5895	0.264307	-0.360923	5.44669
	64.5895	0.264307	-0.360954	5.44669
	64.5894	0.215117	-0.36085	5.44669
	64.6117	0.088342	-0.360795	5.44669
	64.6692	0.03591	-0.360809	5.44669
	64.7152	0.154727	-0.368705	5.44669
	64.7188	0.287482	-0.388996	5.44669
	64.6824	0.311046	-0.397379	5.44669
	64.6402	0.275343	-0.386233	5.44669
	64.676	0.252268	-0.385277	5.44669
	64.7793	0.255334	-0.389898	5.44669
	64.8437	0.215637	-0.376599	5.44669
	64.8394	0.091748	-0.35905	5.44669
	64.8155	-0.012038	-0.354788	5.44669
	64.8072	-0.071119	-0.358982	5.44669
	64.8122	-0.117612	-0.362212	5.44669
	64.8173	-0.026992	-0.362068	5.44669
	64.8399	0.139982	-0.360858	5.44669
	64.8957	0.097146	-0.360403	5.44669
	64.9187	-0.140478	-0.368513	5.44669
	64.8873	-0.299366	-0.38906	5.44669
	64.9073	-0.293268	-0.405344	5.44669
	65.0002	-0.236108	-0.406535	5.44669
	65.066	-0.214631	-0.393639	5.44669
	65.0659	-0.225999	-0.370869	5.44669
	65.0433	-0.238402	-0.35536	5.44669
	65.034	-0.190367	-0.363157	5.44669
	65.0382	-0.010477	-0.388659	5.44669
	65.0432	0.219975	-0.399217	5.44669
	65.0439	0.32902	-0.379254	5.44669
	65.0423	0.255701	-0.356841	5.44669
	65.0415	0.081978	-0.352919	5.44669
	65.0416	0.018761	-0.358984	5.44669
	65.042	0.100607	-0.362877	5.44669
	65.0421	0.115545	-0.362346	5.44669
	65.042	0.036898	-0.360738	5.44669
	65.042	-0.010194	-0.360254	5.44669
	65.042	-0.003364	-0.360622	5.44669
	65.042	-0.033176	-0.360949	5.44669
	65.042	-0.154298	-0.360955	5.44669
	65.042	-0.211255	-0.360841	5.44669
	65.042	-0.096344	-0.360791	5.44669
	65.042	0.036384	-0.360811	5.44669
	65.042	0.061324	-0.360837	5.44669
	65.042	0.026208	-0.360841	5.44669
	65.042	0.002889	-0.360833	5.44669
	65.042	-0.043545	-0.360828	5.44669
	65.042	-0.160872	-0.3687	5.44669
	65.042	-0.259515	-0.388987	5.44669
	65.042	-0.220392	-0.397377	5.44669
	65.042	-0.064428	-0.378365	5.44669
	65.042	0.003547	-0.357123	5.44669
	65.042	-0.119177	-0.361223	5.44669
	65.042	-0.209909	-0.387221	5.44669
	65.042	-0.108313	-0.399302	5.44669
	65.042	-0.018306	-0.3798	5.44669
	65.042	-0.112692	-0.35704	5.44669
	65.042	-0.199419	-0.352807	5.44669
	65.042	-0.106223	-0.358867	5.44669
	65.042	0.028031	-0.362868	5.44669
	65.042	0.061336	-0.362384	5.44669
	65.042	-0.020009	-0.368628	5.44669
	65.042	-0.171835	-0.388404	5.44669
	65.042	-0.22329	-0.397158	5.44669
	65.042	-0.045962	-0.37848	5.44669
	65.042	0.167935	-0.357249	5.44669
	65.042	0.164523	-0.353364	5.44669
	65.042	0.033128	-0.359025	5.44669
	65.042	-0.078428	-0.362736	5.44669
	65.042	-0.136785	-0.362272	5.44669
	65.042	-0.081624	-0.360758	5.44669
	65.042	-0.03145	-0.360288	5.44669
	65.042	-0.127419	-0.36063	5.44669
	65.042	-0.200874	-0.36094	5.44669
	65.042	-0.101591	-0.360948	5.44669
	65.042	-0.018701	-0.360841	5.44669
	65.042	-0.115246	-0.368665	5.44669
	65.042	-0.200348	-0.388967	5.44669
	65.042	-0.105704	-0.397381	5.44669
	65.042	0.028578	-0.378373	5.44669
	65.042	0.061381	-0.357125	5.44669
	65.042	-0.020185	-0.35335	5.44669
	65.042	-0.171924	-0.359064	5.44669
	65.042	-0.272455	-0.362757	5.44669
	65.042	-0.221885	-0.362267	5.44669
	65.042	-0.060454	-0.360748	5.44669
	65.042	0.005742	-0.368157	5.44669
	65.042	-0.119671	-0.388788	5.44669
	65.042	-0.260086	-0.397486	5.44669
	65.042	-0.235326	-0.378481	5.44669
	65.042	-0.021297	-0.365003	5.44669
	65.042	0.182281	-0.389341	5.44669
	65.042	0.112533	-0.423747	5.44669
	65.042	-0.149116	-0.416841	5.44669
	65.042	-0.308462	-0.376101	5.44669
	65.042	-0.294008	-0.349563	5.44669
	65.042	-0.233186	-0.351039	5.44669
	65.042	-0.163953	-0.360791	5.44669
	65.042	-0.001259	-0.364304	5.44669
	65.042	0.214449	-0.362301	5.44669
	65.042	0.274239	-0.368083	5.44669
	65.042	0.128548	-0.388205	5.44669
	65.042	0.031375	-0.405139	5.44669
	65.042	0.089289	-0.406753	5.44669
	65.042	0.106314	-0.393804	5.44669
	65.042	0.037053	-0.37086	5.44669
	65.042	-0.056038	-0.355298	5.44669
	65.042	-0.177983	-0.355263	5.44669
	65.042	-0.213009	-0.360515	5.44669
	65.042	-0.088653	-0.362686	5.44669
	65.042	0.040229	-0.361721	5.44669
	65.042	0.060201	-0.360545	5.44669
	65.042	-0.02482	-0.360395	5.44669
	65.042	-0.124256	-0.36075	5.44669
	65.042	-0.095479	-0.360952	5.44669
	65.042	0.007477	-0.360911	5.44669
	65.042	0.049171	-0.360821	5.44669
	65.042	-0.017757	-0.368669	5.44669
	65.042	-0.166561	-0.388976	5.44669
	65.042	-0.27107	-0.397383	5.44669
	65.042	-0.223211	-0.378371	5.44669
	65.042	-0.061501	-0.357123	5.44669
	65.042	0.005775	-0.35335	5.44669
	65.042	-0.070094	-0.359064	5.44669
	65.042	-0.083971	-0.362758	5.44669
	65.042	-0.056193	-0.362267	5.44669
	65.042	-0.087767	-0.368619	5.44669
	65.042	-0.02011	-0.396312	5.44669
	65.042	0.132207	-0.425333	5.44669
	65.042	0.140625	-0.41502	5.44669
	65.042	0.085048	-0.374773	5.44669
	65.042	0.107182	-0.349654	5.44669
	65.042	0.045493	-0.35942	5.44669
	65.042	-0.100961	-0.389128	5.44669
	65.042	-0.109045	-0.400743	5.44669
	65.042	-0.055411	-0.379726	5.44669
	65.042	-0.127668	-0.356497	5.44669
	65.042	-0.241645	-0.352606	5.44669
	65.042	-0.22475	-0.358975	5.44669
	65.042	-0.072611	-0.362985	5.44669
	65.042	0.001667	-0.362394	5.44669
	65.042	-0.117056	-0.36072	5.44669
	65.042	-0.257543	-0.360229	5.44669
	65.042	-0.23519	-0.360618	5.44669
	65.042	-0.022144	-0.360956	5.44669
	65.042	0.181878	-0.360959	5.44669
	65.042	0.112666	-0.36084	5.44669
	65.042	-0.148917	-0.360789	5.44669
	65.042	-0.308425	-0.36081	5.44669
	65.042	-0.244874	-0.368708	5.44669
	65.042	-0.008066	-0.388996	5.44669
	65.042	0.240415	-0.397378	5.44669
	65.042	0.287543	-0.378362	5.44669
	65.042	0.075702	-0.357121	5.44669
	65.042	-0.150851	-0.353353	5.44669
	65.042	-0.091241	-0.359066	5.44669
	65.042	0.17437	-0.362758	5.44669
	65.042	0.338985	-0.362267	5.44669
	65.042	0.276142	-0.360748	5.44669
	65.042	0.087006	-0.360286	5.44669
	65.042	-0.035587	-0.360632	5.44669
	65.042	-0.079306	-0.360942	5.44268
	65.042	-0.112672	-0.360948	5.43234
	65.042	-0.022013	-0.360841	5.42806
	65.042	0.189502	-0.360794	5.43775
	65.042	0.271479	-0.360812	5.44858
	65.042	0.087119	-0.360836	5.4505
	65.042	-0.140351	-0.36084	5.44759
	65.042	-0.14009	-0.360833	5.44571
	65.042	-0.005184	-0.360829	5.44595
	65.042	0.059773	-0.360829	5.44673
	65.042	-0.008808	-0.360831	5.44696
	65.042	-0.16658	-0.360832	5.44679
	65.042	-0.274259	-0.360831	5.44663
	65.042	-0.27373	-0.360831	5.44663
	65.042	-0.1877	-0.360831	5.44668
	65.042	0.003247	-0.360831	5.44671
	65.042	0.175593	-0.360831	5.4467
	65.042	0.101001	-0.360831	5.44668
	65.042	-0.15157	-0.368702	5.44668
	65.042	-0.2562	-0.388987	5.44669
	65.042	-0.066694	-0.397376	5.44669
	65.042	0.17099	-0.378364	5.44669
	65.042	0.123988	-0.357123	5.44669
	65.042	-0.140297	-0.353353	5.44669
	65.042	-0.259648	-0.359065	5.44669
	65.042	-0.121335	-0.362757	5.44669
	65.042	-0.006033	-0.362267	5.44669
	65.042	-0.102915	-0.360748	5.44669
	65.042	-0.248875	-0.360286	5.44669
	65.042	-0.285775	-0.360632	5.44669
	65.042	-0.250965	-0.368812	5.44669
	65.042	-0.223524	-0.389103	5.44669
	65.042	-0.175254	-0.397386	5.44669
	65.042	-0.058624	-0.378327	5.44669
	65.042	-0.010116	-0.357104	5.44669
