# Supplementary material for: Design of a cosmetic glove stiffness compensation mechanism for toddler-sized hand prostheses
Source: PLoS One. 2017 Aug 11;12(8):e0183233. doi: 10.1371/journal.pone.0183233 (PMC5553851; doi:10.1371/journal.pone.0183233)
Supplement: S1 Dataset — (ZIP) [file pone.0183233.s001.zip › 01 Glove measurements/SCTglove2_5.xlsx]

## Sheet: test_glove10_5
LabVIEW Measurement
Writer_Version	2
Reader_Version	2
Separator	Tab
Decimal_Separator	.
Multi_Headings	No
X_Columns	No
Time_Pref	Absolute
Operator	localadmin
Date	2013-08-27
Time	00:10:13.462000
***End_of_Header***
Channels	4
Samples	10	10	10	10
Date	2013-08-27	2013-08-27	2013-08-27	2013-08-27
Time	00:11:00.762000	00:11:00.762000	00:11:00.762000	00:11:00.762000
Y_Unit_Label	mm	N	N	Pa
X_Dimension	Time	Time	Time	Time
X0	0	0	0	0
Delta_X	0.01	0.01	0.01	0.01
***End_of_Header***
X_Value	Voltage LVDT (Filtered)	Voltage Load Cell (Filtered)	Voltage Pinch Load Cell (Filtered)	Voltage Pressure (Filtered)	Comment
	65.042	0.015143	-0.361021	5.44669
	65.042	0.013754	-0.368809	5.44669
	65.042	0.063327	-0.388964	5.44669
	65.042	0.141565	-0.397328	5.44669
	65.042	0.06736	-0.378352	5.44669
	65.042	-0.104064	-0.357135	5.44669
	65.042	-0.118124	-0.361233	5.44669
	65.042	-0.058112	-0.38722	5.44669
	65.042	-0.125572	-0.399299	5.44669
	65.042	-0.239807	-0.379799	5.44669
	65.042	-0.224725	-0.35704	5.44669
	65.042	-0.024064	-0.352808	5.44669
	65.042	0.226545	-0.358867	5.44669
	65.042	0.336609	-0.362868	5.44669
	65.042	0.305736	-0.362384	5.44669
	65.042	0.2556	-0.360758	5.44669
	65.042	0.245877	-0.360248	5.44669
	65.042	0.259674	-0.360613	5.44669
	65.042	0.219726	-0.360947	5.44669
	65.042	0.091919	-0.360957	5.44669
	65.042	-0.013421	-0.360843	5.44669
	65.042	-0.071759	-0.360791	5.44669
	65.042	-0.166579	-0.36081	5.44669
	65.042	-0.251827	-0.360836	5.44669
	65.042	-0.264326	-0.360841	5.44669
	65.042	-0.240923	-0.360833	5.44669
	65.042	-0.226941	-0.360828	5.44669
	65.042	-0.180254	-0.360829	5.44669
	65.042	-0.010314	-0.360831	5.44669
	65.042	0.216449	-0.360832	5.44669
	65.042	0.327485	-0.360831	5.44669
	65.042	0.305502	-0.360831	5.44669
	65.042	0.209554	-0.360831	5.44669
	65.042	0.022122	-0.360831	5.44669
	65.042	-0.145221	-0.360831	5.44669
	65.042	-0.069782	-0.360831	5.44669
	65.042	0.132176	-0.360831	5.44669
	65.042	0.109134	-0.360831	5.44669
	65.042	-0.132674	-0.360831	5.44669
	65.042	-0.300358	-0.368702	5.44669
	65.042	-0.296457	-0.388987	5.44669
	65.042	-0.187901	-0.397376	5.44669
	65.042	-0.037944	-0.378364	5.44669
	65.042	0.003051	-0.357123	5.44669
	65.042	-0.128806	-0.353353	5.44669
	65.042	-0.262957	-0.359065	5.44669
	65.042	-0.233281	-0.362757	5.44669
	65.042	-0.01942	-0.362267	5.44669
	65.042	0.18234	-0.360748	5.44669
	65.042	0.161081	-0.360286	5.44669
	65.042	0.07575	-0.360632	5.44669
	65.042	0.096008	-0.360942	5.44669
	65.042	0.044117	-0.360948	5.44669
	65.042	-0.146757	-0.360841	5.44669
	65.042	-0.283099	-0.360794	5.44669
	65.042	-0.235025	-0.360812	5.44669
	65.042	-0.062132	-0.360836	5.44669
	65.042	0.009716	-0.36084	5.44669
	65.042	-0.117408	-0.368704	5.44669
	65.042	-0.260551	-0.388984	5.44669
	65.042	-0.285515	-0.397374	5.44669
	65.042	-0.246706	-0.378365	5.44669
	65.042	-0.221833	-0.357124	5.44669
	65.042	-0.176059	-0.353353	5.44669
	65.042	-0.010373	-0.359065	5.44669
	65.042	0.214933	-0.362757	5.44669
	65.042	0.326871	-0.362267	5.44669
	65.042	0.305783	-0.360748	5.44669
	65.042	0.20989	-0.360286	5.44669
	65.042	0.071353	-0.360632	5.44669
	65.042	-0.018548	-0.360942	5.44669
	65.042	-0.066598	-0.368819	5.44669
	65.042	-0.162595	-0.396867	5.44669
	65.042	-0.202803	-0.425494	5.44669
	65.042	-0.089846	-0.41489	5.44669
	65.042	0.036102	-0.374662	5.44669
	65.042	0.108087	-0.349654	5.44669
	65.042	0.201257	-0.351589	5.44669
	65.042	0.280956	-0.360989	5.44669
	65.042	0.242526	-0.364191	5.44669
	65.042	0.093592	-0.370054	5.44669
	65.042	-0.020874	-0.388359	5.44669
	65.042	-0.026293	-0.396632	5.44669
	65.042	0.059665	-0.378276	5.44669
	65.042	0.203505	-0.35735	5.44669
	65.042	0.249975	-0.353479	5.44669
	65.042	0.122588	-0.359038	5.44669
	65.042	0.037552	-0.362701	5.44669
	65.042	0.094003	-0.362253	5.44669
	65.042	0.056903	-0.360762	5.44669
	65.042	-0.14068	-0.360297	5.44669
	65.042	-0.235908	-0.360632	5.44669
	65.042	-0.111246	-0.360937	5.44268
	65.042	0.038946	-0.360946	5.43234
	65.042	0.067701	-0.360842	5.42806
	65.042	-0.021221	-0.360794	5.43775
	65.042	-0.125415	-0.360812	5.44858
	65.042	-0.097244	-0.360836	5.4505
	65.042	-0.042041	-0.36084	5.44759
	65.042	-0.126304	-0.360833	5.44571
	65.042	-0.196642	-0.360829	5.44595
	65.042	-0.100215	-0.360829	5.44673
	65.042	0.029561	-0.360831	5.44696
	65.042	0.109032	-0.360832	5.44679
	65.042	0.203977	-0.360831	5.44663
	65.042	0.28176	-0.360831	5.44663
	65.042	0.241896	-0.360831	5.44668
	65.042	0.093042	-0.360831	5.44671
	65.042	-0.02088	-0.360831	5.4467
	65.042	-0.07529	-0.360831	5.44668
	65.042	-0.116218	-0.360831	5.44668
	65.042	-0.074116	-0.360831	5.44669
	65.042	0.013576	-0.360831	5.44669
	65.042	0.044134	-0.360831	5.44669
	65.042	0.027156	-0.360831	5.44669
	65.042	0.009403	-0.368702	5.44669
	65.042	-0.041153	-0.388987	5.44669
	65.042	-0.112994	-0.397376	5.44669
	65.042	-0.084949	-0.378364	5.44669
	65.042	-0.041305	-0.357123	5.44669
	65.042	-0.130366	-0.353353	5.44669
	65.042	-0.247795	-0.359065	5.44669
	65.042	-0.226368	-0.362757	5.44669
	65.042	-0.021913	-0.362267	5.44669
	65.042	0.17884	-0.360748	5.44669
	65.042	0.160501	-0.360286	5.44669
	65.042	0.027561	-0.360632	5.44669
	65.042	-0.079332	-0.360942	5.44669
	65.042	-0.184374	-0.360948	5.44669
	65.042	-0.207408	-0.360841	5.44669
	65.042	-0.084035	-0.360794	5.44669
	65.042	0.040172	-0.360812	5.44669
	65.042	0.107727	-0.360836	5.44669
	65.042	0.150468	-0.36084	5.44669
	65.042	0.055259	-0.360833	5.44669
	65.042	-0.161495	-0.360829	5.44669
	65.042	-0.24405	-0.360829	5.44669
	65.042	-0.10726	-0.360831	5.4507
	65.042	0.04351	-0.360832	5.46104
	65.042	0.068196	-0.360831	5.46531
	65.042	0.026554	-0.368702	5.45562
	65.042	0.049782	-0.388986	5.4448
	65.042	0.180525	-0.397376	5.44287
	65.042	0.293044	-0.378364	5.44579
	65.042	0.304156	-0.357123	5.44767
	65.042	0.270472	-0.353353	5.44742
	65.042	0.252676	-0.359065	5.44664
	65.042	0.208046	-0.362757	5.44641
	65.042	0.040323	-0.362267	5.44658
	65.042	-0.137052	-0.360748	5.44674
	65.042	-0.072828	-0.368157	5.44675
	65.042	0.127997	-0.388788	5.44669
	65.042	0.157656	-0.397486	5.44667
	65.042	0.044497	-0.386352	5.44668
	65.042	-0.071218	-0.385288	5.44669
	65.0197	-0.137804	-0.38986	5.44669
	64.9622	-0.035424	-0.37658	5.44669
	64.9162	0.192816	-0.359055	5.44669
	64.8903	0.326825	-0.354797	5.44669
	64.8692	0.264484	-0.358984	5.44669
	64.8877	0.086445	-0.36221	5.44669
	64.9058	0.017512	-0.362066	5.44669
	64.8626	0.147687	-0.360859	5.44669
	64.8089	0.241881	-0.368274	5.44669
	64.797	0.089896	-0.388798	5.44669
	64.8104	-0.177809	-0.397449	5.44669
	64.8202	-0.26293	-0.378462	5.44669
	64.8194	-0.060137	-0.365009	5.44669
	64.8157	0.225327	-0.38148	5.44669
	64.8144	0.34897	-0.403464	5.44669
	64.8151	0.311354	-0.408449	5.44669
	64.7936	0.25356	-0.395111	5.44669
	64.7362	0.243026	-0.370805	5.44669
	64.7122	0.259204	-0.362681	5.44669
	64.7436	0.269733	-0.383234	5.44669
	64.7241	0.268393	-0.397156	5.44669
	64.6536	0.26409	-0.380325	5.44669
	64.6452	0.262764	-0.358023	5.44669
	64.669	0.263738	-0.353033	5.44669
	64.6377	0.264617	-0.358611	5.44669
	64.5869	0.264639	-0.362681	5.44669
	64.572	0.215146	-0.370267	5.44669
	64.5832	0.088236	-0.388985	5.44669
	64.593	0.035855	-0.396819	5.44669
	64.5931	0.154742	-0.378132	5.44669
	64.5897	0.287508	-0.357223	5.44669
	64.5882	0.311051	-0.353477	5.44669
	64.5888	0.275336	-0.359082	5.44669
	64.5896	0.252263	-0.370591	5.44669
	64.5897	0.255335	-0.390401	5.44669
	64.5672	0.264829	-0.397297	5.44669
	64.5096	0.267715	-0.377829	5.44669
	64.4635	0.265549	-0.356927	5.44669
	64.46	0.263616	-0.353461	5.44669
	64.4741	0.263576	-0.35918	5.44669
	64.4589	0.264247	-0.362767	5.44669
	64.3993	0.264542	-0.370101	5.44669
	64.3499	0.264427	-0.388884	5.44669
	64.3456	0.264274	-0.396836	5.44669
	64.3606	0.264251	-0.378175	5.44669
	64.3683	0.264295	-0.357235	5.44669
	64.3662	0.264322	-0.353467	5.44669
	64.3626	0.264318	-0.359073	5.44669
	64.3618	0.264306	-0.36272	5.44669
	64.3628	0.264303	-0.362248	5.44669
	64.3634	0.264306	-0.360753	5.44669
	64.3411	0.313498	-0.360295	5.44669
	64.2834	0.489464	-0.360634	5.44669
	64.2595	0.66867	-0.360939	5.44669
	64.3134	0.602284	-0.360946	5.44669
	64.3513	0.350712	-0.360841	5.44669
	64.2823	0.194394	-0.360794	5.44669
	64.1625	0.206533	-0.360812	5.44669
	64.1024	0.26531	-0.360836	5.44669
	64.1366	0.285319	-0.36084	5.44669
	64.2195	0.32195	-0.360833	5.44669
	64.2496	0.436346	-0.360829	5.44669
	64.1893	0.488056	-0.360829	5.44669
	64.1242	0.373335	-0.360831	5.44669
	64.1137	0.291744	-0.360832	5.44669
	64.1318	0.443516	-0.360831	5.44669
	64.1429	0.706651	-0.360831	5.44669
	64.1412	0.839125	-0.360831	5.44669
	64.1365	0.813152	-0.360831	5.44669
	64.1351	0.757097	-0.360831	5.44669
	64.1362	0.743153	-0.360831	5.44669
	64.1372	0.757285	-0.360831	5.44669
	64.1372	0.768168	-0.360831	5.44669
	64.1146	0.816895	-0.360831	5.44669
	64.0569	0.988798	-0.360831	5.44669
	64.0332	1.21566	-0.360831	5.44669
	64.0649	1.32604	-0.360831	5.44669
	64.0453	1.30375	-0.360831	5.44669
	63.9524	1.25709	-0.360831	5.44669
	63.8866	1.24578	-0.360831	5.44669
	63.8866	1.25767	-0.360831	5.44669
	63.9092	1.26668	-0.360831	5.44669
	63.9185	1.26623	-0.360831	5.44669
	63.9144	1.26284	-0.368702	5.44669
	63.9093	1.26158	-0.388987	5.44669
	63.9087	1.26225	-0.397376	5.44669
	63.8879	1.31218	-0.378364	5.44669
	63.8313	1.48821	-0.357123	5.44669
	63.7851	1.71637	-0.353353	5.44669
	63.7811	1.82583	-0.366936	5.44669
	63.7951	1.80269	-0.398784	5.44669
	63.7799	1.75601	-0.426967	5.44669
	63.7205	1.79417	-0.414826	5.44669
	63.671	1.98216	-0.374111	5.44669
	63.6667	2.21952	-0.349446	5.44669
	63.6817	2.32858	-0.351697	5.44669
	63.6894	2.30201	-0.361109	5.44669
	63.665	2.30322	-0.364203	5.44669
	63.6039	2.46884	-0.362146	5.44669
	63.5794	2.71	-0.368054	5.44669
	63.6342	2.82862	-0.388248	5.44669
	63.6951	2.80469	-0.397297	5.44669
	63.6834	2.80361	-0.378594	5.44669
	63.5872	2.96733	-0.357247	5.44669
	63.4731	3.20852	-0.353323	5.44669
	63.4249	3.377	-0.359009	5.44669
	63.4397	3.52932	-0.362744	5.44669
	63.4622	3.70733	-0.362281	5.44669
	63.4662	3.8537	-0.360759	5.44669
	63.4599	3.97007	-0.368156	5.44669
	63.4558	4.03471	-0.388784	5.44669
	63.4564	4.08038	-0.405356	5.44669
	63.458	4.1844	-0.414508	5.44669
	63.4586	4.32721	-0.421834	5.44669
	63.4582	4.51591	-0.407393	5.44669
	63.4578	4.71803	-0.372871	5.44669
	63.4578	4.81234	-0.351576	5.44669
	63.4579	4.84134	-0.353032	5.44669
	63.458	4.97725	-0.36091	5.44669
	63.458	5.19635	-0.363646	5.44669
	63.4579	5.31632	-0.361983	5.44669
	63.4579	5.35	-0.360313	5.44669
	63.4357	5.47875	-0.360205	5.44669
	63.3559	5.69318	-0.360753	5.44669
	63.2747	5.86294	-0.361021	5.44669
	63.3048	6.0253	-0.360938	5.44669
	63.4188	6.25626	-0.360809	5.44669
	63.4896	6.52741	-0.360783	5.44669
	63.4618	6.74322	-0.360819	5.44669
	63.3554	6.81563	-0.360843	5.44669
	63.2428	6.83085	-0.36084	5.44669
	63.1989	6.96882	-0.368701	5.44669
	63.215	7.19368	-0.388983	5.44669
	63.2365	7.31534	-0.405245	5.44669
	63.2396	7.34768	-0.406521	5.44669
	63.2333	7.47526	-0.393669	5.44669
	63.2295	7.68969	-0.370886	5.44669
	63.2302	7.81066	-0.355357	5.44669
	63.2318	7.84642	-0.355279	5.44669
	63.2322	7.97568	-0.360501	5.44669
	63.2319	8.23879	-0.370545	5.44669
	63.2315	8.53491	-0.389877	5.44669
	63.2315	8.79891	-0.397094	5.44669
	63.2317	9.03798	-0.37793	5.44669
	63.2317	9.22886	-0.357041	5.44669
	63.2317	9.35146	-0.353473	5.44669
	63.2317	9.50274	-0.359145	5.44669
	63.2094	9.74587	-0.362748	5.44669
	63.1519	10.0753	-0.362235	5.44669
	63.1058	10.4665	-0.360738	5.44669
	63.0799	10.7639	-0.360293	5.44669
	63.0366	10.8874	-0.360639	5.44669
	62.9976	11.0029	-0.360942	5.44669
	62.9919	11.1818	-0.360946	5.44669
	63.0026	11.3416	-0.36084	5.44669
	63.009	11.5126	-0.360794	5.44669
	63.0079	11.7506	-0.360812	5.44669
	63.0051	12.0217	-0.360836	5.44669
	63.0044	12.235	-0.36084	5.44669
	63.005	12.3063	-0.360833	5.44669
	62.9833	12.322	-0.360829	5.44669
	62.9258	12.4606	-0.360829	5.44669
	62.9019	12.6855	-0.368702	5.44669
	62.9333	12.8562	-0.388987	5.44669
	62.9138	13.0152	-0.397376	5.44669
	62.821	13.1952	-0.378364	5.44669
	62.7551	13.2909	-0.357123	5.44669
	62.7775	13.3283	-0.353353	5.44669
	62.8575	13.4672	-0.359065	5.44669
	62.8906	13.6846	-0.362757	5.44669
	62.8326	13.8028	-0.362267	5.44669
	62.7673	13.7872	-0.368619	5.44669
	62.756	13.7897	-0.388441	5.44669
	62.7737	13.952	-0.397177	5.44669
	62.7851	14.1913	-0.378475	5.44669
	62.7835	14.3595	-0.35724	5.44669
	62.7788	14.5124	-0.361233	5.44669
	62.7774	14.6907	-0.387183	5.44669
	62.7785	14.837	-0.399283	5.44669
	62.7794	15.0024	-0.379805	5.44669
	62.7794	15.1938	-0.357049	5.44669
	62.7791	15.2919	-0.352809	5.44669
	62.779	15.2772	-0.358864	5.44669
	62.779	15.238	-0.362866	5.44669
	62.7791	15.2764	-0.362384	5.44669
	62.7568	15.4618	-0.360758	5.44669
	62.677	15.7472	-0.360249	5.44669
	62.5735	15.9835	-0.360613	5.44669
	62.5238	16.0099	-0.360947	5.44669
	62.5566	15.8924	-0.360957	5.44669
	62.6353	15.9743	-0.360843	5.44669
	62.6863	16.3677	-0.368662	5.44669
	62.6845	16.7505	-0.388966	5.44669
	62.644	16.8592	-0.405252	5.44669
	62.5797	16.7827	-0.40653	5.44669
	62.5373	16.7634	-0.39367	5.44669
	62.5376	16.9383	-0.370883	5.44669
	62.5521	17.1906	-0.355355	5.44669
	62.5579	17.3106	-0.355279	5.44669
	62.5552	17.3325	-0.360502	5.44669
	62.552	17.4563	-0.362674	5.44669
	62.5516	17.6728	-0.361721	5.44669
	62.5526	17.796	-0.360549	5.44669
	62.5531	17.832	-0.360396	5.44669
	62.553	17.9605	-0.360749	5.44669
	62.5528	18.1741	-0.360951	5.44669
	62.5304	18.3435	-0.36091	5.4507
	62.473	18.5061	-0.360822	5.46104
	62.427	18.688	-0.360799	5.46531
	62.4234	18.8324	-0.360821	5.45562
	62.4598	18.9957	-0.360838	5.4448
	62.5243	19.1869	-0.360838	5.44287
	62.546	19.2857	-0.360831	5.44579
	62.4665	19.3205	-0.360829	5.44767
	62.3481	19.4572	-0.36083	5.44742
	62.2923	19.6746	-0.368702	5.44664
	62.3055	19.7936	-0.388987	5.44641
	62.33	19.8275	-0.397376	5.44658
	62.3355	19.9566	-0.378364	5.44674
	62.329	20.1712	-0.357123	5.44675
	62.3244	20.2916	-0.353353	5.44669
	62.3247	20.278	-0.359065	5.44667
	62.3265	20.2805	-0.362757	5.44668
	62.3271	20.4421	-0.362267	5.44669
	62.3268	20.6811	-0.368619	5.44669
	62.3264	20.8003	-0.388441	5.44669
	62.3264	20.8265	-0.397177	5.44669
	62.3265	20.9524	-0.378475	5.44669
	62.3265	21.1683	-0.35724	5.44669
	62.3265	21.3397	-0.353362	5.44669
	62.3265	21.5022	-0.359028	5.44669
	62.3265	21.6835	-0.370609	5.44669
	62.3265	21.7784	-0.390428	5.44669
	62.3265	21.7659	-0.397302	5.44669
	62.3265	21.778	-0.377821	5.44669
	62.3265	21.9432	-0.356922	5.44669
	62.3042	22.2295	-0.361332	5.44669
	62.2244	22.5225	-0.395209	5.44669
	62.1209	22.7278	-0.435339	5.44669
	62.0712	22.8372	-0.444463	5.44669
	62.0817	22.9778	-0.41897	5.44669
	62.1029	23.172	-0.402664	5.44669
	62.1079	23.2801	-0.412389	5.44669
	62.1025	23.3177	-0.415575	5.44669
	62.0984	23.4523	-0.404523	5.44669
	62.0986	23.717	-0.389476	5.44669
	62.1002	24.0119	-0.36989	5.44669
	62.1008	24.2256	-0.356438	5.44669
	62.1004	24.3379	-0.356087	5.44669
	62.1001	24.5259	-0.368326	5.44669
	62.1001	24.8943	-0.390523	5.44669
	62.1002	25.2307	-0.398154	5.44669
	62.1002	25.3785	-0.378144	5.44669
	62.1002	25.4902	-0.364625	5.44669
	62.1002	25.6589	-0.389303	5.44669
	62.0779	25.8158	-0.423865	5.44669
	61.9981	25.9891	-0.416904	5.44669
	61.8946	26.2292	-0.376086	5.44669
	61.845	26.5495	-0.349534	5.44669
	61.8555	26.938	-0.358903	5.44669
	61.8766	27.2375	-0.388954	5.44669
	61.8816	27.3629	-0.400854	5.44669
	61.8762	27.4784	-0.387705	5.44669
	61.8498	27.6566	-0.392529	5.44669
	61.7926	27.8162	-0.425141	5.44669
	61.7704	28.0364	-0.441192	5.44669
	61.8025	28.3522	-0.413361	5.44669
	61.7826	28.549	-0.37662	5.44669
	61.6894	28.6401	-0.383796	5.44669
	61.6235	28.8735	-0.417609	5.44669
	61.6237	29.2268	-0.416291	5.44669
	61.6463	29.5342	-0.37806	5.44669
	61.6556	29.7233	-0.35058	5.44669
	61.6514	29.8211	-0.35864	5.44669
	61.6464	29.9627	-0.388472	5.44669
	61.6457	30.2105	-0.400746	5.44669
	61.6473	30.4962	-0.37996	5.44669
	61.6481	30.712	-0.356594	5.44669
	61.648	30.8285	-0.352564	5.44669
	61.6476	30.9683	-0.358923	5.44669
	61.6475	31.1597	-0.362978	5.44669
	61.6476	31.316	-0.36241	5.44669
	61.6254	31.4811	-0.360729	5.44669
	61.5456	31.6687	-0.360227	5.44669
	61.4643	31.8146	-0.360614	5.44669
	61.4721	31.9765	-0.360955	5.44669
	61.5064	32.2158	-0.368831	5.44669
	61.4737	32.4906	-0.396867	5.44669
	61.4186	32.7542	-0.42549	5.44669
	61.4024	33.0006	-0.414888	5.44669
	61.4145	33.1948	-0.374662	5.44669
	61.4252	33.3161	-0.349654	5.44669
	61.4254	33.4657	-0.35946	5.44669
	61.4216	33.7086	-0.389144	5.44669
	61.42	33.9893	-0.400736	5.44669
	61.4207	34.254	-0.387588	5.44669
	61.4215	34.4989	-0.384651	5.44669
	61.4216	34.692	-0.389154	5.44669
	61.4214	34.8134	-0.37651	5.44669
	61.4212	34.9634	-0.359277	5.44669
	61.4213	35.2064	-0.354915	5.44669
	61.399	35.487	-0.358954	5.44669
	61.3416	35.7025	-0.370026	5.44669
	61.3178	35.7714	-0.39021	5.44669
	61.3717	35.7853	-0.397418	5.44669
	61.4318	35.9239	-0.377947	5.44669
	61.4425	36.1496	-0.356933	5.44669
	61.4263	36.3205	-0.353421	5.44669
	61.4159	36.4794	-0.359162	5.44669
	61.395	36.7085	-0.362773	5.44669
	61.3195	36.9801	-0.362239	5.44669
	61.2173	37.2459	-0.368601	5.44669
	61.1889	37.4945	-0.388444	5.44669
	61.2783	37.6887	-0.397184	5.44669
	61.3807	37.7601	-0.378477	5.44669
	61.3782	37.7334	-0.365109	5.44669
	61.3163	37.6988	-0.381516	5.44669
	61.2874	37.7433	-0.403443	5.44669
	61.2967	37.8805	-0.408428	5.44669
	61.2885	38.0373	-0.395109	5.44669
	61.2336	38.2693	-0.370812	5.44669
	61.1836	38.5907	-0.354814	5.44669
	61.1774	38.8348	-0.355078	5.44669
	61.1919	39.0007	-0.368481	5.44669
	61.2	39.1592	-0.390947	5.44669
	61.1982	39.2929	-0.406148	5.44669
	61.1946	39.4601	-0.406201	5.44669
	61.1937	39.6567	-0.393214	5.44669
	61.1723	39.8056	-0.37868	5.44669
	61.0933	40.0148	-0.391513	5.44669
	60.9897	40.3789	-0.420061	5.44669
	60.9398	40.7552	-0.414567	5.44669
	60.9502	41.0274	-0.384336	5.44669
	60.9714	41.1939	-0.378681	5.44669
	60.9765	41.2947	-0.387858	5.44669
	60.971	41.4456	-0.378097	5.44669
	60.967	41.6963	-0.360403	5.44669
	60.9672	41.9798	-0.354823	5.44669
	60.9687	42.243	-0.358515	5.44669
	60.9693	42.4862	-0.362004	5.44669
	60.969	42.6791	-0.370018	5.44669
	60.9687	42.8011	-0.389121	5.44669
	60.9686	42.9514	-0.396965	5.44669
	60.9687	43.1943	-0.378144	5.44669
	60.9688	43.4748	-0.357177	5.44669
	60.9688	43.6902	-0.361324	5.44669
	60.9687	43.8084	-0.387244	5.44669
	60.9687	43.9491	-0.399276	5.44669
	60.9465	44.1401	-0.379781	5.44669
	60.8667	44.2469	-0.364912	5.44669
	60.7855	44.2851	-0.38097	5.44669
	60.7933	44.4204	-0.395414	5.44669
	60.8275	44.6852	-0.3804	5.44669
	60.7949	44.9799	-0.358674	5.44669
	60.7397	45.1935	-0.353279	5.44669
	60.7235	45.3058	-0.358483	5.44669
	60.7357	45.4447	-0.36254	5.44669
	60.7464	45.6371	-0.362382	5.44669
	60.7465	45.7943	-0.360874	5.44669
	60.7428	45.9592	-0.368168	5.44669
	60.7411	46.1957	-0.396619	5.44669
	60.7418	46.4683	-0.425621	5.44669
	60.7426	46.6827	-0.422902	5.44669
	60.7428	46.754	-0.402831	5.44669
	60.7425	46.7693	-0.386154	5.44669
	60.7424	46.9569	-0.369099	5.44669
	60.7424	47.3579	-0.365158	5.44669
	60.7425	47.7078	-0.384879	5.44669
	60.7425	47.8005	-0.396965	5.44669
	60.7425	47.7781	-0.37966	5.44669
	60.7425	47.8934	-0.357813	5.44669
	60.7425	48.1713	-0.353181	5.44669
	60.7202	48.4787	-0.366619	5.4507
	60.6404	48.6929	-0.398712	5.46104
	60.5592	48.801	-0.42705	5.46531
	60.567	48.987	-0.414886	5.45562
	60.6012	49.3561	-0.374107	5.4448
	60.5686	49.6935	-0.349423	5.44287
	60.5134	49.8414	-0.35956	5.44579
	60.4973	49.9529	-0.389269	5.44767
	60.5094	50.1705	-0.408623	5.44742
	60.5201	50.5035	-0.415706	5.44664
	60.5202	50.9052	-0.421174	5.44641
	60.5165	51.2058	-0.406692	5.44658
	60.5149	51.3269	-0.372812	5.44674
	60.5155	51.4402	-0.359671	5.44675
	60.5164	51.6191	-0.381302	5.44669
	60.5165	51.7797	-0.397424	5.44667
	60.5162	51.9509	-0.381125	5.44668
	60.5161	52.1889	-0.358264	5.44669
	60.5161	52.4598	-0.352849	5.44669
	60.4939	52.7222	-0.36632	5.44669
	60.4364	52.9696	-0.398704	5.44669
	60.4126	53.2137	-0.435024	5.44669
	60.4442	53.4618	-0.450958	5.44669
	60.4246	53.7127	-0.43879	5.44669
	60.3318	53.9635	-0.403477	5.44669
	60.2659	54.2131	-0.365511	5.44669
	60.266	54.4623	-0.349934	5.44669
	60.2885	54.6626	-0.362838	5.44669
	60.2978	54.7855	-0.390462	5.44669
	60.2937	54.9336	-0.400087	5.44669
	60.2886	55.1752	-0.378977	5.44669
	60.288	55.4559	-0.356416	5.44669
	60.2895	55.672	-0.352839	5.44669
	60.2904	55.7411	-0.359101	5.44669
	60.2902	55.7548	-0.362955	5.44669
	60.2898	55.8933	-0.362337	5.44669
	60.2897	56.1682	-0.368578	5.44669
	60.2898	56.5151	-0.388399	5.44669
	60.2676	56.9024	-0.397174	5.44669
	60.2101	57.1918	-0.386359	5.44669
	60.1864	57.2643	-0.393273	5.44669
	60.2179	57.255	-0.425931	5.44669
	60.1983	57.4322	-0.441258	5.44669
	60.1055	57.8376	-0.420978	5.44669
	60.0396	58.2423	-0.396775	5.44669
	60.0397	58.5608	-0.392221	5.44669
	60.0622	58.892	-0.398659	5.44669
	60.0716	59.2175	-0.395063	5.44669
	60.0674	59.4804	-0.374274	5.44669
	60.0624	59.7103	-0.356282	5.44669
	60.0617	59.9964	-0.354462	5.44669
	60.0632	60.4237	-0.35983	5.44669
	60.0418	60.9561	-0.362684	5.44669
	59.9842	61.4929	-0.361964	5.44669
	59.9377	61.9957	-0.360647	5.44669
	59.9117	62.4831	-0.360351	5.44669
	59.8685	62.9761	-0.360695	5.44669
	59.8295	63.4769	-0.360945	5.44669
	59.8239	63.979	-0.368798	5.44669
	59.8346	64.4789	-0.388986	5.44669
	59.8409	64.9282	-0.397342	5.44669
	59.8398	65.2509	-0.37835	5.44669
	59.837	65.5218	-0.357129	5.44669
	59.8363	65.8625	-0.35336	5.44669
	59.837	66.2582	-0.359066	5.44669
	59.8375	66.7025	-0.362755	5.44669
	59.8375	67.1064	-0.362265	5.44669
	59.815	67.322	-0.360748	5.44669
	59.7575	67.4486	-0.360287	5.44669
	59.7337	67.6503	-0.360632	5.44669
	59.7876	67.9714	-0.360941	5.44669
	59.8478	68.4231	-0.360948	5.44669
	59.8362	68.9042	-0.368711	5.44669
	59.7402	69.2553	-0.388949	5.44669
	59.6263	69.5265	-0.397357	5.44669
	59.578	69.9064	-0.38624	5.44669
	59.5928	70.4245	-0.385287	5.44669
	59.6153	70.9722	-0.389899	5.44669
	59.6193	71.4847	-0.376596	5.44669
	59.613	71.9722	-0.359048	5.44669
	59.6089	72.4618	-0.354788	5.44669
	59.6094	72.9612	-0.358983	5.44669
	59.6111	73.4639	-0.362212	5.44669
	59.6116	73.9645	-0.369939	5.44669
	59.5889	74.4631	-0.396884	5.44669
	59.5311	74.9616	-0.432974	5.44669
	59.5073	75.4116	-0.442876	5.44669
	59.5613	75.7843	-0.411274	5.44669
	59.6215	76.2312	-0.367276	5.44669
	59.6322	76.8492	-0.347894	5.44669
	59.5937	77.432	-0.353485	5.44669
	59.5258	77.7788	-0.36241	5.44669
	59.4811	78.0139	-0.371983	5.44669
	59.4595	78.3805	-0.397672	5.44669
	59.4175	78.906	-0.424706	5.44268
	59.3775	79.4123	-0.414274	5.43234
	59.3709	79.7495	-0.374684	5.42806
	59.3817	80.0061	-0.349882	5.43775
	59.3883	80.3848	-0.359547	5.44858
	59.3873	80.9077	-0.3891	5.4505
	59.3845	81.4578	-0.408557	5.44759
	59.3837	81.9696	-0.415738	5.44571
	59.3844	82.456	-0.421211	5.44595
	59.3626	82.8962	-0.414566	5.44673
	59.3052	83.2199	-0.400956	5.44696
	59.2812	83.4944	-0.388339	5.44679
	59.3127	83.8855	-0.370682	5.44663
	59.2931	84.4071	-0.357174	5.44663
	59.2003	84.9031	-0.356114	5.44668
	59.1345	85.2374	-0.368076	5.44671
	59.1345	85.4964	-0.390409	5.4467
	59.1571	85.828	-0.398196	5.44668
	59.1664	86.175	-0.386073	5.44668
	59.1622	86.4959	-0.384919	5.44669
	59.1572	86.8486	-0.397675	5.44669
	59.1566	87.1823	-0.404843	5.44669
	59.1581	87.4902	-0.395664	5.44669
	59.1589	87.8422	-0.37232	5.44669
	59.1588	88.1802	-0.355248	5.44669
	59.1584	88.441	-0.354724	5.44669
	59.1583	88.6655	-0.360307	5.44669
	59.1584	88.9009	-0.36279	5.44669
	59.1585	89.1536	-0.361839	5.44669
	59.1585	89.4095	-0.368428	5.44669
	59.1584	89.6115	-0.396384	5.44669
	59.1584	89.7328	-0.425431	5.44669
	59.1584	89.9287	-0.422906	5.44669
	59.1584	90.3464	-0.4029	5.44669
	59.1584	90.856	-0.386182	5.44669
	59.1361	91.231	-0.369086	5.44669
	59.0787	91.502	-0.365142	5.44669
	59.0326	91.824	-0.384877	5.44669
	59.0067	92.1627	-0.39697	5.44669
	58.9633	92.4836	-0.379663	5.44669
	58.9244	92.8884	-0.357812	5.44669
	58.9187	93.3502	-0.35318	5.44669
	58.9294	93.71	-0.358748	5.44669
	58.9358	93.9916	-0.362686	5.44669
	58.9346	94.3236	-0.36235	5.44669
	58.9319	94.6626	-0.360808	5.44669
	58.9311	94.9801	-0.360282	5.44669
	58.9318	95.3342	-0.360609	5.44669
	58.9323	95.6698	-0.360933	5.44669
	58.9323	95.9779	-0.360953	5.44669
	58.9321	96.3293	-0.368716	5.44669
	58.9321	96.6671	-0.388949	5.44669
	58.9098	96.9279	-0.405226	5.44669
	58.8301	97.1526	-0.406524	5.44669
	58.7489	97.388	-0.393677	5.44669
	58.7789	97.6898	-0.370888	5.44669
	58.8707	98.1217	-0.355355	5.44669
	58.8618	98.5521	-0.355277	5.44669
	58.775	98.7829	-0.368372	5.44669
	58.7785	98.9065	-0.39083	5.44669
	58.8611	99.1015	-0.398267	5.44669
	58.8579	99.3716	-0.378082	5.44669
	58.7545	99.5999	-0.356688	5.44669
	58.6785	99.727	-0.353271	5.44669
	58.6781	99.867	-0.359186	5.44669
	58.7041	100.104	-0.362837	5.44669
	58.715	100.434	-0.370128	5.44669
	58.7103	100.829	-0.388871	5.44669
	58.7045	101.176	-0.396821	5.44669
	58.7037	101.425	-0.378173	5.44669
	58.7054	101.642	-0.35724	5.44669
	58.7064	101.927	-0.35347	5.44669
	58.7062	102.31	-0.366943	5.44669
	58.7058	102.619	-0.390874	5.44669
	58.7057	102.751	-0.398793	5.44669
	58.7058	102.865	-0.378287	5.44669
	58.7059	103.041	-0.364458	5.44669
	58.7059	103.2	-0.381311	5.44669
	58.7058	103.372	-0.395718	5.44669
	58.7058	103.561	-0.380406	5.44669
	58.7058	103.656	-0.358569	5.44669
	58.7058	103.69	-0.353233	5.44669
	58.7058	103.828	-0.358501	5.44669
	58.7058	104.095	-0.370434	5.44669
	58.7058	104.39	-0.390542	5.44669
	58.7058	104.603	-0.397412	5.44669
	58.7058	104.715	-0.377827	5.44669
	58.7058	104.854	-0.356885	5.44669
	58.7058	105.046	-0.353444	5.44669
	58.7058	105.203	-0.359188	5.44669
	58.7058	105.368	-0.362776	5.44669
	58.6835	105.556	-0.362231	5.44669
	58.6261	105.701	-0.360726	5.44669
	58.6023	105.863	-0.36029	5.44669
	58.6562	106.054	-0.360642	5.44669
	58.694	106.202	-0.368815	5.44669
	58.625	106.363	-0.389101	5.44669
	58.5276	106.602	-0.397384	5.44669
	58.5472	106.876	-0.378327	5.44669
	58.6403	107.14	-0.357104	5.44669
	58.658	107.387	-0.353358	5.44669
	58.6077	107.581	-0.359074	5.44669
	58.5542	107.653	-0.362759	5.44669
	58.5009	107.676	-0.362264	5.44669
	58.4899	107.817	-0.360746	5.44669
	58.5476	108.041	-0.360286	5.44669
	58.5826	108.161	-0.360633	5.44669
	58.5332	108.193	-0.360942	5.44669
	58.4709	108.321	-0.360948	5.44669
	58.4577	108.585	-0.360841	5.44669
	58.4736	108.882	-0.360794	5.44669
	58.4848	109.146	-0.368683	5.44669
	58.4839	109.384	-0.388992	5.44669
	58.4795	109.575	-0.405256	5.44669
	58.478	109.698	-0.406522	5.44669
	58.4789	109.849	-0.393665	5.44669
	58.4798	110.092	-0.370884	5.44669
	58.4799	110.372	-0.355357	5.44669
	58.4796	110.637	-0.35528	5.44669
	58.4794	110.882	-0.360501	5.44669
	58.4795	111.124	-0.362674	5.44669
	58.4796	111.373	-0.361721	5.44669
	58.4796	111.624	-0.360549	5.44669
	58.4796	111.924	-0.360396	5.44669
	58.4795	112.35	-0.360749	5.44669
	58.4795	112.827	-0.368822	5.44669
	58.4795	113.186	-0.389066	5.44669
	58.4573	113.413	-0.405237	5.44669
	58.3775	113.567	-0.414358	5.44669
	58.2963	113.678	-0.421813	5.44669
	58.3041	113.838	-0.407438	5.44669
	58.3383	114.089	-0.380768	5.44669
	58.328	114.369	-0.379726	5.44669
	58.3525	114.631	-0.389565	5.44669
	58.4176	114.875	-0.386312	5.44669
	58.3997	115.068	-0.395966	5.44669
	58.2963	115.191	-0.427078	5.44669
	58.2479	115.341	-0.448652	5.44669
	58.3071	115.534	-0.440656	5.44669
	58.3559	115.639	-0.40508	5.44669
	58.3118	115.675	-0.365519	5.44669
	58.2691	115.81	-0.357238	5.44669
	58.3104	116.027	-0.390754	5.44669
	58.3497	116.244	-0.427107	5.44669
	58.3081	116.581	-0.417748	5.44669
	58.2474	117.04	-0.375287	5.44669
	58.2322	117.52	-0.3489	5.44669
	58.2467	118.114	-0.351051	5.44669
	58.258	118.822	-0.361032	5.44669
	58.2576	119.4	-0.372271	5.44669
	58.2534	119.715	-0.390412	5.44669
	58.2518	119.938	-0.396704	5.44669
	58.2526	120.311	-0.385447	5.44669
	58.2312	120.844	-0.385187	5.44669
	58.1515	121.4	-0.390139	5.44669
	58.07	121.911	-0.376732	5.44669
	58.0777	122.395	-0.359019	5.44669
	58.112	122.883	-0.354728	5.44669
	58.0794	123.334	-0.366838	5.44669
	58.0242	123.662	-0.398254	5.44669
	58.0081	123.934	-0.42678	5.44669
	58.0202	124.323	-0.414936	5.44669
	58.0309	124.844	-0.374224	5.44669
	58.031	125.341	-0.349454	5.44669
	58.0273	125.725	-0.351661	5.44669
	58.0257	126.111	-0.36109	5.44669
	58.0263	126.544	-0.372079	5.44669
	58.0272	126.948	-0.39031	5.44669
	58.0273	127.364	-0.39673	5.44669
	58.027	127.852	-0.385494	5.44669
	58.0269	128.375	-0.385198	5.44669
	58.0269	128.887	-0.390127	5.44669
	58.027	129.384	-0.376724	5.44669
	58.027	129.828	-0.35902	5.44669
	58.027	130.15	-0.354732	5.44669
	58.027	130.471	-0.358969	5.44669
	58.027	130.989	-0.362227	5.44669
	58.027	131.564	-0.362079	5.44669
	58.027	131.99	-0.368728	5.44669
	58.0047	132.318	-0.388554	5.44669
	57.9472	132.606	-0.397185	5.44669
	57.9234	132.904	-0.378438	5.44669
	57.955	133.317	-0.357222	5.44669
	57.9354	133.84	-0.353368	5.44669
	57.8649	134.378	-0.359037	5.44669
	57.8565	134.835	-0.36274	5.44669
	57.8803	135.148	-0.36227	5.44669
	57.8713	135.411	-0.360755	5.44669
	57.8779	135.802	-0.360288	5.44669
	57.8868	136.327	-0.368501	5.44669
	57.8441	136.874	-0.396966	5.44669
	57.7938	137.384	-0.425648	5.44669
	57.7832	137.87	-0.42279	5.44669
	57.796	138.361	-0.410645	5.44669
	57.8049	138.861	-0.414326	5.44669
	57.8041	139.314	-0.413541	5.44669
	57.8006	139.688	-0.402981	5.44669
	57.7994	140.134	-0.389553	5.44669
	57.8002	140.751	-0.378341	5.44669
	57.8009	141.334	-0.39268	5.44669
	57.801	141.73	-0.428542	5.44669
	57.8007	142.092	-0.450435	5.44669
	57.8006	142.511	-0.440882	5.44669
	57.8006	142.918	-0.404541	5.44669
	57.8007	143.34	-0.365213	5.44669
	57.8007	143.781	-0.349431	5.44669
	57.8007	144.175	-0.354863	5.44669
	57.8007	144.585	-0.362441	5.44669
	57.8007	145.024	-0.363636	5.44669
	57.8007	145.373	-0.361435	5.44669
	57.8007	145.609	-0.360087	5.44669
	57.8007	145.869	-0.368176	5.44669
	57.8007	146.283	-0.389031	5.44669
	57.8007	146.77	-0.405452	5.44669
	57.8007	147.137	-0.40659	5.44669
	57.8007	147.364	-0.393624	5.44669
	57.8007	147.515	-0.370843	5.44669
	57.8007	147.625	-0.355355	5.44669
	57.8007	147.786	-0.355293	5.44669
	57.8007	148.037	-0.368379	5.44669
	57.7784	148.318	-0.390827	5.44669
	57.6986	148.579	-0.398263	5.44669
	57.6174	148.872	-0.385953	5.44669
	57.6252	149.242	-0.392715	5.44669
	57.6595	149.592	-0.417972	5.44669
	57.6268	149.901	-0.421134	5.44669
	57.5939	150.297	-0.404817	5.44669
	57.6352	150.759	-0.387616	5.44669
	57.6711	151.073	-0.369005	5.44669
	57.628	151.18	-0.356728	5.44669
	57.5679	151.283	-0.364394	5.44669
	57.5535	151.511	-0.38869	5.44669
	57.5681	151.803	-0.398791	5.44669
	57.5792	152.077	-0.386934	5.44669
	57.5786	152.322	-0.385069	5.44669
	57.5745	152.512	-0.389561	5.44669
	57.5729	152.632	-0.376532	5.44669
	57.5737	152.783	-0.359141	5.44669
	57.5746	152.977	-0.35485	5.44268
	57.5747	153.131	-0.358975	5.43234
	57.5744	153.294	-0.362187	5.42806
	57.5743	153.481	-0.36206	5.43775
	57.5743	153.579	-0.360864	5.44858
	57.5744	153.614	-0.360408	5.4505
	57.5744	153.752	-0.360642	5.44759
	57.5744	153.969	-0.368773	5.44571
	57.5744	154.088	-0.396954	5.44595
	57.5744	154.122	-0.433417	5.44673
	57.5744	154.202	-0.443037	5.44696
	57.5744	154.241	-0.419055	5.44679
	57.5744	154.182	-0.395336	5.44663
	57.5744	154.185	-0.392302	5.44663
	57.5744	154.214	-0.399204	5.44668
	57.5744	154.128	-0.403133	5.44671
	57.5744	154.017	-0.41019	5.4467
	57.5744	153.941	-0.420865	5.44668
	57.5744	153.792	-0.408531	5.44668
	57.5744	153.584	-0.373693	5.44669
	57.5744	153.474	-0.359387	5.44669
	57.5744	153.489	-0.388741	5.44669
	57.5744	153.533	-0.43337	5.44669
	57.5744	153.546	-0.453816	5.44669
	57.5744	153.535	-0.440576	5.44669
	57.5744	153.526	-0.411081	5.44669
	57.5744	153.526	-0.40079	5.44669
	57.5744	153.53	-0.414416	5.44669
	57.5744	153.531	-0.417091	5.44669
	57.5744	153.53	-0.404437	5.44669
	57.5744	153.53	-0.388902	5.44669
	57.5744	153.529	-0.377551	5.44669
	57.5744	153.53	-0.39258	5.44669
	57.5744	153.53	-0.420911	5.44669
	57.5744	153.53	-0.414544	5.44669
	57.5744	153.53	-0.376154	5.44669
	57.5744	153.53	-0.350403	5.44669
	57.5744	153.53	-0.359243	5.44669
	57.5744	153.53	-0.388788	5.44669
	57.5744	153.53	-0.400664	5.44669
	57.5744	153.53	-0.387684	5.44669
	57.5744	153.53	-0.384717	5.44669
	57.5744	153.53	-0.397018	5.44669
	57.5744	153.53	-0.41251	5.44669
	57.5744	153.53	-0.431839	5.44669
	57.5744	153.53	-0.445025	5.44669
	57.5744	153.53	-0.445356	5.44669
	57.5744	153.53	-0.433203	5.44669
	57.5744	153.53	-0.403178	5.44669
	57.5744	153.53	-0.367379	5.44669
	57.5744	153.53	-0.358694	5.44669
	57.5744	153.53	-0.390703	5.44669
	57.5744	153.579	-0.434439	5.44669
	57.5744	153.706	-0.445696	5.44669
	57.5744	153.807	-0.411936	5.44669
	57.5744	153.815	-0.366551	5.44669
	57.5744	153.735	-0.347355	5.44669
	57.5744	153.593	-0.361387	5.44669
	57.5744	153.496	-0.39077	5.44669
	57.5744	153.495	-0.408603	5.44669
	57.5744	153.577	-0.407293	5.44669
	57.5744	153.766	-0.392799	5.44669
	57.5744	153.989	-0.378118	5.44669
	57.5744	154.091	-0.383554	5.44669
	57.5744	154.018	-0.399939	5.44669
	57.5744	153.846	-0.406278	5.44669
	57.5744	153.784	-0.395461	5.44669
	57.5744	153.915	-0.371724	5.44669
	57.5744	154.056	-0.355071	5.44669
	57.5744	154.079	-0.354861	5.44669
	57.5744	153.991	-0.360428	5.44669
	57.5744	153.791	-0.370663	5.44669
	57.5744	153.566	-0.397823	5.44669
	57.5744	153.467	-0.425239	5.44669
	57.5744	153.493	-0.414444	5.44669
	57.5744	153.537	-0.382436	5.44669
	57.5744	153.546	-0.377927	5.44669
	57.5744	153.534	-0.396088	5.44669
	57.5744	153.526	-0.414542	5.44669
	57.5744	153.477	-0.425151	5.44669
	57.5744	153.305	-0.416643	5.44669
	57.5744	153.077	-0.408296	5.44669
	57.5744	152.967	-0.415534	5.44669
	57.5744	152.99	-0.414884	5.44669
	57.5744	153.036	-0.403114	5.44669
	57.5744	153.048	-0.389132	5.44669
	57.5744	153.036	-0.378117	5.44669
	57.5744	153.027	-0.384865	5.44669
	57.5744	152.978	-0.392619	5.44669
	57.5744	152.805	-0.385758	5.44669
	57.5744	152.578	-0.386777	5.44669
	57.5744	152.468	-0.390696	5.44669
	57.5744	152.49	-0.376401	5.44669
	57.5744	152.537	-0.358682	5.44669
	57.5744	152.548	-0.354705	5.44669
	57.5744	152.487	-0.359078	5.44669
	57.5744	152.302	-0.362282	5.44669
	57.5744	152.074	-0.362063	5.44669
	57.5744	151.968	-0.360832	5.44669
	57.5744	151.993	-0.368264	5.44669
	57.5744	152.039	-0.396674	5.44669
	57.5744	152.049	-0.42561	5.44669
	57.5744	152.037	-0.415008	5.44669
	57.5744	152.028	-0.37467	5.44669
	57.5744	151.979	-0.349615	5.44669
	57.5744	151.856	-0.35157	5.44669
	57.5744	151.756	-0.360995	5.44669
	57.5744	151.698	-0.3642	5.44669
	57.5744	151.601	-0.370056	5.44669
	57.5744	151.466	-0.388356	5.44669
	57.5744	151.229	-0.404501	5.44669
	57.5744	150.799	-0.406432	5.44669
	57.5744	150.25	-0.393896	5.44669
	57.5744	149.707	-0.371013	5.44669
	57.5744	149.208	-0.3632	5.44669
	57.5744	148.675	-0.391248	5.44669
	57.5744	148.006	-0.433058	5.44669
	57.5744	147.276	-0.452793	5.44669
	57.5744	146.614	-0.440258	5.44669
	57.5744	145.913	-0.411311	5.44669
	57.5967	145.008	-0.401	5.44669
	57.6541	144.006	-0.422293	5.44669
	57.7002	143.131	-0.445174	5.44669
	57.7261	142.407	-0.448821	5.44669
	57.7472	141.662	-0.434603	5.44669
	57.7287	140.751	-0.402533	5.44669
	57.7106	139.76	-0.366612	5.44669
	57.7537	138.842	-0.350732	5.44669
	57.8075	137.99	-0.362781	5.44669
	57.8194	137.19	-0.390154	5.44669
	57.8059	136.446	-0.407849	5.44669
	57.7962	135.715	-0.407196	5.44669
	57.7969	134.972	-0.393026	5.44669
	57.8007	134.268	-0.378248	5.44669
	57.802	133.642	-0.383527	5.44669
	57.8012	132.995	-0.392011	5.44669
	57.8004	132.305	-0.378108	5.44669
	57.8004	131.652	-0.35893	5.44669
	57.8006	130.989	-0.362073	5.44669
	57.8008	130.302	-0.386934	5.44669
	57.8007	129.705	-0.39888	5.44669
	57.8007	129.22	-0.387596	5.44669
	57.8007	128.759	-0.385314	5.44669
	57.8007	128.271	-0.389429	5.44669
	57.8007	127.811	-0.37639	5.44669
	57.8007	127.431	-0.359128	5.44669
	57.8007	126.984	-0.354896	5.44669
	57.8007	126.369	-0.358999	5.44669
	57.8007	125.738	-0.362181	5.44669
	57.8007	125.264	-0.362049	5.44669
	57.8007	124.976	-0.360861	5.44669
	57.8007	124.728	-0.360411	5.44669
	57.8007	124.336	-0.360644	5.44669
	57.8007	123.804	-0.360902	5.44669
	57.823	123.255	-0.360927	5.44669
	57.8804	122.747	-0.360846	5.44669
	57.9042	122.261	-0.360803	5.44669
	57.8503	121.82	-0.360814	5.44669
	57.7902	121.496	-0.360834	5.44669
	57.8018	121.172	-0.360838	5.44669
	57.8754	120.655	-0.360833	5.44669
	57.932	120.081	-0.360829	5.44669
	57.9342	119.654	-0.36083	5.44669
	57.9158	119.277	-0.360831	5.44669
	57.9297	118.813	-0.360832	5.44669
	57.9679	118.287	-0.368702	5.44268
	57.9608	117.715	-0.388986	5.43234
	57.9413	116.99	-0.397376	5.42806
	57.9798	116.095	-0.378364	5.43775
	58.0322	115.261	-0.357123	5.44858
	58.045	114.625	-0.353353	5.4505
	58.0325	114.018	-0.359065	5.44759
	58.0229	113.298	-0.362757	5.44571
	58.0233	112.513	-0.362267	5.44595
	58.0269	111.739	-0.360748	5.44673
	58.0282	110.992	-0.360286	5.44696
	58.0275	110.253	-0.360632	5.44679
	58.0268	109.459	-0.360942	5.44663
	58.0267	108.581	-0.360948	5.44663
	58.0492	107.778	-0.360841	5.44668
	58.1291	107.197	-0.368664	5.44671
	58.2103	106.757	-0.388967	5.4467
	58.1802	106.31	-0.397381	5.44668
	58.0884	105.811	-0.378373	5.44668
	58.075	105.293	-0.364996	5.44669
	58.1043	104.786	-0.381506	5.44669
	58.0771	104.339	-0.395609	5.44669
	58.026	104.02	-0.388162	5.44669
	58.0096	103.75	-0.386715	5.44669
	58.0202	103.359	-0.397685	5.44669
	58.0526	102.885	-0.404209	5.44669
	58.1105	102.466	-0.395395	5.44669
	58.1532	102.058	-0.372432	5.44669
	58.1775	101.628	-0.355391	5.44669
	58.2214	101.233	-0.354743	5.44669
	58.2612	100.819	-0.368135	5.44669
	58.267	100.329	-0.398792	5.44669
	58.2561	99.805	-0.426544	5.44669
	58.2495	99.2923	-0.422517	5.44669
	58.2507	98.7472	-0.402342	5.44669
	58.2535	98.0781	-0.393957	5.44669
	58.2543	97.3519	-0.3974	5.44669
	58.2536	96.7415	-0.393917	5.44669
	58.253	96.2643	-0.382112	5.44669
	58.253	95.8118	-0.384831	5.44669
	58.2532	95.3241	-0.391184	5.44669
	58.2533	94.8622	-0.377298	5.44669
	58.2533	94.4806	-0.366756	5.44669
	58.2532	94.0835	-0.390497	5.44669
	58.2532	93.6448	-0.423608	5.44669
	58.2533	93.2424	-0.416372	5.44669
	58.2533	92.8286	-0.375954	5.44669
	58.2756	92.3411	-0.349668	5.44669
	58.3553	91.8181	-0.351136	5.44669
	58.4365	91.305	-0.368665	5.44669
	58.4065	90.8085	-0.392426	5.44669
	58.3147	90.2661	-0.398831	5.44669
	58.3236	89.5925	-0.377752	5.44669
	58.4327	88.8634	-0.36422	5.44669
	58.509	88.2534	-0.389272	5.44669
	58.5075	87.7773	-0.423996	5.44669
	58.4807	87.2761	-0.424841	5.44669
	58.47	86.6121	-0.412093	5.44669
	58.4752	85.8723	-0.422074	5.44669
	58.4811	85.2544	-0.441131	5.44669
	58.4818	84.7297	-0.447204	5.44669
	58.4799	84.1047	-0.435362	5.44669
	58.4789	83.3893	-0.411297	5.44669
	58.4792	82.7186	-0.394871	5.44669
	58.4796	82.0569	-0.387003	5.44669
	58.4797	81.3272	-0.372292	5.44669
	58.4796	80.5571	-0.366195	5.44669
	58.5018	79.842	-0.384179	5.44669
	58.5816	79.2702	-0.404174	5.44669
	58.6628	78.7557	-0.415658	5.44669
	58.6551	78.1678	-0.422737	5.44669
	58.6208	77.5705	-0.415234	5.44669
	58.6534	77.002	-0.400693	5.44268
	58.7086	76.4008	-0.395863	5.43234
	58.7248	75.8172	-0.406656	5.42806
	58.7126	75.3083	-0.429846	5.43775
	58.7019	74.7842	-0.446279	5.44858
	58.7018	74.1224	-0.446591	5.4505
	58.7055	73.3916	-0.441145	5.44759
	58.7071	72.7276	-0.430925	5.44571
	58.7065	72.1233	-0.411598	5.44595
	58.7057	71.5707	-0.396576	5.44673
	58.7055	71.0265	-0.38761	5.44696
	58.7058	70.4196	-0.371941	5.44679
	58.7059	69.8249	-0.357962	5.44663
	58.7059	69.3135	-0.363867	5.44663
	58.7058	68.8414	-0.388031	5.44668
	58.7058	68.3576	-0.406573	5.44671
	58.7058	67.8552	-0.407416	5.4467
	58.7058	67.3491	-0.393572	5.44668
	58.7058	66.8481	-0.378398	5.44668
	58.7058	66.3506	-0.383397	5.44669
	58.7281	65.8527	-0.391903	5.44669
	58.8079	65.3534	-0.378109	5.44669
	58.9114	64.8537	-0.358969	5.44669
	58.9611	64.3542	-0.354218	5.44669
	58.9506	63.8551	-0.358772	5.44669
	58.9294	63.356	-0.362327	5.44669
	58.9021	62.8567	-0.370061	5.44669
	58.8501	62.3575	-0.396895	5.44669
	58.8304	61.9074	-0.425064	5.44669
	58.884	61.5841	-0.4147	5.44669
	58.9427	61.3133	-0.374735	5.44669
	58.9528	60.9237	-0.349752	5.44669
	58.9369	60.4012	-0.351604	5.44669
	58.9268	59.8553	-0.360961	5.44669
	58.9282	59.345	-0.372045	5.44669
	58.9324	58.8578	-0.390342	5.44669
	58.9336	58.3675	-0.396756	5.44669
	58.955	57.8678	-0.377623	5.44669
	59.0339	57.316	-0.357033	5.44669
	59.1374	56.6395	-0.353578	5.44669
	59.1874	55.9618	-0.359192	5.44669
	59.177	55.4804	-0.36273	5.44669
	59.1557	55.0569	-0.36221	5.44669
	59.1507	54.4853	-0.360734	5.44669
	59.1561	53.9134	-0.3603	5.44669
	59.1602	53.5546	-0.360643	5.44669
	59.16	53.3106	-0.360941	5.44669
	59.1584	52.9445	-0.360944	5.44669
	59.1802	52.4224	-0.36871	5.44268
	59.2379	51.9174	-0.38895	5.43234
	59.262	51.5795	-0.405228	5.42806
	59.2082	51.3221	-0.414396	5.43775
	59.1702	50.9433	-0.429703	5.44858
	59.2393	50.4207	-0.435588	5.4505
	59.359	49.8707	-0.417304	5.44759
	59.4191	49.4081	-0.397258	5.44571
	59.4072	49.1468	-0.39373	5.44595
	59.3818	49.0618	-0.40699	5.44673
	59.3754	48.9001	-0.422875	5.44696
	59.3819	48.5328	-0.418382	5.44679
	59.3868	48.1382	-0.401964	5.44663
	59.3866	47.8103	-0.395276	5.44663
	59.3848	47.4716	-0.398088	5.44668
	59.3841	47.1463	-0.393736	5.44671
	59.3844	46.8369	-0.373921	5.4467
	59.3848	46.4322	-0.356605	5.44668
	59.4072	45.9664	-0.354723	5.44668
	59.4868	45.654	-0.359825	5.44669
	59.5903	45.549	-0.362588	5.44669
	59.6399	45.4464	-0.369797	5.44669
	59.6295	45.217	-0.388821	5.44669
	59.6083	44.9253	-0.396917	5.44669
	59.6033	44.6511	-0.378231	5.44669
	59.6087	44.357	-0.35723	5.4507
	59.6128	43.9913	-0.353445	5.46104
	59.6126	43.6429	-0.359066	5.46531
	59.611	43.3827	-0.362725	5.45562
	59.6105	43.1621	-0.370124	5.4448
	59.6108	42.8789	-0.388909	5.44287
	59.6111	42.4988	-0.396838	5.44579
	59.6334	42.1403	-0.378167	5.44767
	59.7131	41.8811	-0.357231	5.44742
	59.7943	41.6645	-0.353468	5.44664
	59.7865	41.4318	-0.359075	5.44641
	59.7299	41.1776	-0.36272	5.44658
	59.7051	40.8708	-0.362248	5.44674
	59.7365	40.4927	-0.360753	5.44675
	59.8065	40.1436	-0.360295	5.44669
	59.8546	39.8875	-0.360634	5.44667
	59.8546	39.7181	-0.360939	5.44668
	59.8382	39.6594	-0.360946	5.44669
	59.8315	39.6334	-0.360841	5.44268
	59.8345	39.4369	-0.368665	5.43234
	59.8382	39.0359	-0.396838	5.42806
	59.8387	38.6892	-0.425537	5.43775
	59.8375	38.5979	-0.414918	5.44858
	59.8369	38.5705	-0.374658	5.4505
	59.837	38.3277	-0.349642	5.44358
	59.8373	37.9972	-0.351585	5.43135
	59.8374	37.7597	-0.360992	5.42733
	59.8373	37.5024	-0.364194	5.43779
	59.8373	37.2387	-0.362184	5.44885
	59.8373	37.1324	-0.360203	5.4506
	59.8373	37.1186	-0.360087	5.44753
	59.8596	36.9931	-0.360743	5.44564
	59.9171	36.7237	-0.368929	5.44595
	59.9631	36.4236	-0.389113	5.44675
	59.9667	36.1602	-0.397348	5.44697
	59.9526	35.9227	-0.378308	5.44679
	59.9678	35.7323	-0.357109	5.44663
	60.0274	35.6094	-0.353367	5.44663
	60.0768	35.4577	-0.359076	5.44668
	60.0811	35.2146	-0.362757	5.44671
	60.0661	34.8854	-0.370133	5.4467
	60.0584	34.4942	-0.388902	5.44668
	60.0605	34.1968	-0.396832	5.44668
	60.0641	34.0732	-0.378167	5.44669
	60.0649	33.9577	-0.357234	5.44669
	60.0639	33.7297	-0.353469	5.44669
	60.0633	33.443	-0.359075	5.44669
	60.0856	33.2197	-0.36272	5.44669
	60.1656	33.1496	-0.362248	5.44669
	60.2693	33.1381	-0.360753	5.44669
	60.3189	33.0008	-0.360295	5.44669
	60.3083	32.7749	-0.368505	5.44669
	60.2871	32.6034	-0.396965	5.44669
	60.2821	32.4444	-0.425647	5.44669
	60.2876	32.2154	-0.414919	5.44669
	60.2917	31.9439	-0.37462	5.44669
	60.2914	31.7273	-0.349626	5.44669
	60.2899	31.6546	-0.351592	5.44669
	60.2893	31.6888	-0.368871	5.44669
	60.2896	31.6778	-0.39235	5.44669
	60.29	31.5053	-0.398726	5.44669
	60.29	31.2648	-0.385605	5.44669
	60.2899	31.0997	-0.384535	5.44669
	60.2898	30.9485	-0.38981	5.44669
	60.2899	30.7698	-0.376826	5.44669
	60.3122	30.6227	-0.359176	5.44669
	60.3696	30.4571	-0.35476	5.44669
	60.3934	30.2659	-0.358925	5.44669
	60.3618	30.1188	-0.362198	5.44669
	60.3814	29.9576	-0.362082	5.44669
	60.4743	29.7683	-0.360869	5.44669
	60.5401	29.6203	-0.368273	5.44669
	60.5401	29.4581	-0.388793	5.44669
	60.5175	29.2687	-0.397447	5.44669
	60.5082	29.1702	-0.386334	5.44669
	60.5124	29.1349	-0.385294	5.44669
	60.5174	28.9979	-0.389869	5.44669
	60.518	28.7313	-0.376581	5.44669
	60.5165	28.4365	-0.359052	5.44669
	60.5156	28.2235	-0.354796	5.44669
	60.5158	28.1115	-0.358984	5.44669
	60.5162	27.9725	-0.370081	5.44669
	60.5163	27.7308	-0.390222	5.44669
	60.5162	27.4468	-0.397403	5.44669
	60.5161	27.2294	-0.377937	5.44669
	60.5161	27.1609	-0.356934	5.44669
	60.5162	27.1479	-0.353425	5.44669
	60.5162	27.0095	-0.359163	5.44669
	60.5385	26.7836	-0.370643	5.44669
	60.6182	26.6617	-0.390394	5.44669
	60.7218	26.6296	-0.397276	5.44669
	60.7714	26.5022	-0.377822	5.44669
	60.7609	26.2386	-0.356932	5.44669
	60.7397	25.9416	-0.353465	5.44669
	60.7347	25.7266	-0.35918	5.44669
	60.7402	25.6638	-0.362766	5.44669
	60.7443	25.6522	-0.362229	5.44669
	60.744	25.5124	-0.3686	5.44669
	60.7425	25.2855	-0.388447	5.44669
	60.7419	25.1144	-0.397186	5.44669
	60.7422	24.9559	-0.378477	5.44669
	60.7426	24.7271	-0.357237	5.44669
	60.7426	24.4554	-0.361231	5.44669
	60.7425	24.1895	-0.387183	5.44669
	60.7424	23.9901	-0.399284	5.44669
	60.7424	23.9227	-0.379806	5.44669
	60.7425	23.9037	-0.357049	5.44669
	60.7425	23.7624	-0.352809	5.44669
	60.7425	23.4883	-0.358864	5.44669
	60.7425	23.241	-0.370737	5.44669
	60.7425	23.1075	-0.390539	5.44669
	60.7648	22.9718	-0.397303	5.44669
	60.8445	22.7882	-0.377782	5.44669
	60.948	22.6828	-0.356905	5.44669
	60.9977	22.6426	-0.353468	5.44669
	60.9872	22.4567	-0.367062	5.44669
	60.966	22.0653	-0.390924	5.44669
	60.961	21.7188	-0.398772	5.44669
	60.9665	21.5749	-0.386131	5.44669
	60.9705	21.4685	-0.384739	5.44669
	60.9703	21.3006	-0.389708	5.44669
	60.9688	21.1422	-0.384582	5.44669
	60.9682	20.9679	-0.387319	5.44669
	60.9685	20.7772	-0.391341	5.44669
	60.9688	20.6332	-0.376478	5.44669
	60.9689	20.4732	-0.358486	5.44669
	60.9688	20.2833	-0.362466	5.44669
	60.991	20.1838	-0.387257	5.44669
	61.0708	20.1483	-0.398876	5.44669
	61.1743	20.0115	-0.379609	5.44669
	61.224	19.7452	-0.357111	5.44669
	61.2135	19.4995	-0.352905	5.44669
	61.1923	19.4132	-0.366753	5.44669
	61.1873	19.3536	-0.390995	5.44669
	61.2151	19.0958	-0.398911	5.44669
	61.2989	18.7706	-0.378294	5.44669
	61.4022	18.5898	-0.356548	5.44669
	61.4503	18.4605	-0.353137	5.44669
	61.4169	18.2471	-0.359179	5.44669
	61.3386	17.9715	-0.362882	5.44669
	61.3102	17.7476	-0.362278	5.44669
	61.3695	17.6734	-0.360708	5.44669
	61.4337	17.6603	-0.360265	5.44669
	61.444	17.5238	-0.360638	5.44669
	61.4263	17.2988	-0.360951	5.44669
	61.4153	17.1274	-0.36095	5.44669
	61.417	16.9681	-0.360838	5.44669
	61.4217	16.7882	-0.368662	5.44669
	61.423	16.6435	-0.388968	5.44669
	61.4219	16.4793	-0.405253	5.44669
	61.421	16.2879	-0.406529	5.44669
	61.421	16.1401	-0.39367	5.44669
	61.4213	15.9787	-0.370883	5.44669
	61.4437	15.7896	-0.355355	5.44669
	61.5012	15.6909	-0.355279	5.44669
	61.5248	15.6555	-0.360502	5.44669
	61.471	15.5184	-0.362674	5.44669
	61.4331	15.3011	-0.361721	5.44669
	61.5022	15.1823	-0.360549	5.44669
	61.6219	15.1485	-0.368267	5.44669
	61.682	15.0193	-0.388905	5.44669
	61.6701	14.7555	-0.397496	5.44669
	61.6447	14.4591	-0.378444	5.44669
	61.6384	14.1952	-0.364984	5.44669
	61.6448	13.9563	-0.381476	5.44669
	61.6497	13.7654	-0.3956	5.44669
	61.6495	13.692	-0.380298	5.44669
	61.67	13.7166	-0.358565	5.44669
	61.7267	13.7511	-0.36114	5.44669
	61.7509	13.7073	-0.386673	5.44669
	61.6974	13.5212	-0.399102	5.44669
	61.6373	13.2867	-0.379911	5.44669
	61.6265	13.129	-0.357157	5.44669
	61.6649	12.9788	-0.360688	5.44669
	61.7551	12.7978	-0.386984	5.44669
	61.8573	12.6495	-0.399393	5.44669
	61.9027	12.5333	-0.379922	5.44669
	61.8908	12.4695	-0.357059	5.44669
	61.8706	12.4241	-0.360643	5.44669
	61.8665	12.3199	-0.387	5.4507
	61.872	12.2261	-0.399416	5.46104
	61.8757	12.2134	-0.379926	5.46531
	61.8754	12.1905	-0.357052	5.45562
	61.8739	12.0298	-0.352768	5.4448
	61.8734	11.7492	-0.358846	5.44287
	61.8737	11.5062	-0.362873	5.44579
	61.874	11.426	-0.362393	5.44767
	61.8963	11.4172	-0.36076	5.44742
	61.9537	11.3339	-0.360246	5.44664
	61.9774	11.2359	-0.360611	5.44641
	61.9459	11.2139	-0.360947	5.44658
	61.9655	11.2379	-0.360958	5.44674
	62.0583	11.2555	-0.360843	5.44675
	62.1242	11.2051	-0.360791	5.44669
	62.1241	11.0223	-0.36081	5.44667
	62.1015	10.7915	-0.368707	5.44668
	62.0922	10.6834	-0.388996	5.44669
	62.0964	10.708	-0.397378	5.44669
	62.1014	10.7548	-0.378362	5.44669
	62.1021	10.7654	-0.357121	5.44669
	62.1006	10.7039	-0.353353	5.44669
	62.0997	10.5191	-0.359066	5.44669
	62.0999	10.2913	-0.362758	5.44669
	62.1002	10.1851	-0.362267	5.44669
	62.1003	10.2095	-0.360748	5.44669
	62.1002	10.2556	-0.368157	5.44669
	62.1002	10.2167	-0.396659	5.44669
	62.1002	10.0286	-0.425642	5.44669
	62.1225	9.84067	-0.422897	5.44669
	62.18	9.8585	-0.402822	5.44669
	62.2037	9.93748	-0.386152	5.44669
	62.1499	9.86659	-0.369101	5.44669
	62.0897	9.74417	-0.357289	5.44669
	62.079	9.70785	-0.356724	5.44669
	62.1175	9.68534	-0.36829	5.44669
	62.2077	9.5332	-0.390282	5.44669
	62.3099	9.30526	-0.398066	5.44669
	62.3329	9.18739	-0.378193	5.44669
	62.2637	9.20693	-0.356806	5.44669
	62.2197	9.2551	-0.353281	5.44669
	62.2694	9.26802	-0.359148	5.44669
	62.3351	9.20707	-0.362817	5.44669
	62.3495	9.02158	-0.362263	5.44669
	62.333	8.79337	-0.360725	5.44669
	62.321	8.68726	-0.368148	5.44669
	62.3219	8.71182	-0.396663	5.44669
	62.3265	8.7579	-0.425647	5.44669
	62.3281	8.71898	-0.415027	5.44669
	62.3272	8.53089	-0.374664	5.44669
	62.3262	8.29376	-0.349606	5.44669
	62.3261	8.18483	-0.351568	5.44669
	62.3265	8.21138	-0.360997	5.44669
	62.3266	8.2593	-0.364202	5.44669
	62.3266	8.22044	-0.370056	5.44669
	62.3265	8.03172	-0.388356	5.44669
	62.3265	7.7943	-0.404501	5.44669
	62.3265	7.68547	-0.406432	5.44669
	62.3265	7.71217	-0.393896	5.44669
	62.3488	7.76012	-0.378884	5.44669
	62.4286	7.77041	-0.383485	5.44669
	62.5321	7.75763	-0.391767	5.44669
	62.5817	7.74861	-0.378021	5.44669
	62.5712	7.74937	-0.366851	5.44669
	62.5278	7.7529	-0.38241	5.44669
	62.443	7.70491	-0.403198	5.44669
	62.3672	7.57739	-0.408008	5.44669
	62.4014	7.47502	-0.39502	5.44669
	62.5152	7.41783	-0.370924	5.44669
	62.5845	7.32243	-0.354892	5.44669
	62.5784	7.23654	-0.355071	5.44669
	62.5521	7.17478	-0.360579	5.44669
	62.5434	7.02242	-0.362781	5.44669
	62.5491	6.80811	-0.361739	5.44669
	62.5546	6.69601	-0.360518	5.44669
	62.5549	6.7131	-0.360378	5.44669
	62.553	6.7582	-0.360752	5.44669
	62.5521	6.7707	-0.360959	5.44669
	62.5524	6.71067	-0.368783	5.44669
	62.5529	6.57491	-0.388975	5.44669
	62.5529	6.47337	-0.397342	5.44669
	62.5528	6.41945	-0.378354	5.44669
	62.5527	6.32513	-0.357131	5.44669
	62.5528	6.23852	-0.353359	5.44669
	62.5528	6.22527	-0.359065	5.44669
	62.5528	6.19966	-0.362755	5.44669
	62.5528	6.03801	-0.362266	5.44669
	62.5751	5.80719	-0.360748	5.44669
	62.6325	5.6915	-0.360286	5.44669
	62.6563	5.71298	-0.360632	5.44669
	62.6248	5.76117	-0.360941	5.44669
	62.6443	5.77343	-0.360948	5.44669
	62.7372	5.71219	-0.368711	5.44669
	62.803	5.52681	-0.388949	5.44669
	62.803	5.29876	-0.397357	5.44669
	62.7804	5.19266	-0.37837	5.44669
	62.7711	5.21718	-0.357132	5.44669
	62.7753	5.21405	-0.353354	5.44669
	62.7803	5.04836	-0.359063	5.44268
	62.781	4.80784	-0.362756	5.43234
	62.7794	4.68953	-0.362267	5.42806
	62.7786	4.71335	-0.360749	5.43775
	62.7787	4.76346	-0.360286	5.44858
	62.7791	4.72649	-0.360632	5.4505
	62.7792	4.53779	-0.368812	5.44759
	62.8014	4.2997	-0.389103	5.44571
	62.8811	4.19059	-0.397386	5.44595
	62.9846	4.2174	-0.378327	5.44673
	63.0343	4.2655	-0.357104	5.44696
	63.0238	4.22662	-0.353358	5.44679
	63.0026	4.03783	-0.359074	5.44663
	62.9976	3.80039	-0.362759	5.44663
	63.0031	3.69158	-0.370135	5.44668
	63.0072	3.6691	-0.388902	5.44671
	63.0069	3.54108	-0.396831	5.4467
	63.0054	3.32297	-0.378166	5.44668
	63.0271	3.2006	-0.357234	5.44668
	63.1072	3.21476	-0.353469	5.44669
	63.1888	3.26227	-0.359075	5.44669
	63.181	3.27683	-0.36272	5.44669
	63.1466	3.2168	-0.362248	5.44669
	63.1792	3.03111	-0.360753	5.44669
	63.2344	2.80249	-0.360295	5.44669
	63.2506	2.69628	-0.360634	5.44669
	63.2385	2.72094	-0.360939	5.44669
	63.2278	2.76711	-0.360946	5.44268
	63.2276	2.77737	-0.360841	5.43234
	63.2313	2.71603	-0.360794	5.42806
	63.233	2.5805	-0.360812	5.43775
	63.2323	2.47953	-0.360836	5.44858
	63.2315	2.42577	-0.36084	5.4505
	63.2313	2.33131	-0.360833	5.44759
	63.2316	2.24459	-0.360829	5.44571
	63.2317	2.23134	-0.360829	5.44595
	63.2317	2.25496	-0.360831	5.44673
	63.254	2.22011	-0.360832	5.44696
	63.3337	2.04171	-0.360831	5.44679
	63.4372	1.80719	-0.368702	5.44663
	63.4869	1.69591	-0.388986	5.44663
	63.4764	1.72055	-0.397376	5.44668
	63.4552	1.7685	-0.386235	5.44671
	63.4502	1.77953	-0.385278	5.4467
	63.4557	1.76705	-0.389897	5.44668
	63.4597	1.7579	-0.376599	5.44668
	63.4595	1.7585	-0.359049	5.44669
	63.458	1.76201	-0.354788	5.44669
	63.4574	1.76326	-0.358982	5.44669
	63.4577	1.76254	-0.362212	5.44669
	63.458	1.76179	-0.369939	5.44669
	63.4581	1.71254	-0.389014	5.44669
	63.458	1.58601	-0.396948	5.44669
	63.4579	1.48451	-0.378175	5.44669
	63.4579	1.42733	-0.357196	5.44669
	63.458	1.33163	-0.35345	5.44669
	63.458	1.2456	-0.366951	5.44669
	63.458	1.23309	-0.398755	5.44669
	63.4579	1.25676	-0.42695	5.44669
	63.4579	1.27086	-0.414829	5.44669
	63.4802	1.26831	-0.374119	5.44669
	63.56	1.26222	-0.349448	5.44669
	63.6412	1.26058	-0.351696	5.44669
	63.6334	1.26205	-0.361107	5.44669
	63.5992	1.26326	-0.364203	5.44669
	63.6095	1.26324	-0.370017	5.44669
	63.6073	1.2628	-0.388339	5.44669
	63.5996	1.26263	-0.396637	5.44669
	63.6414	1.21352	-0.378285	5.44669
	63.6908	1.08684	-0.357352	5.44669
	63.7014	0.985227	-0.353477	5.44669
	63.6889	0.92805	-0.359036	5.44669
	63.6801	0.83239	-0.362701	5.44669
	63.6808	0.746378	-0.362254	5.44669
	63.6843	0.733857	-0.360762	5.44669
	63.6855	0.757523	-0.368167	5.44669
	63.6847	0.771623	-0.388787	5.44669
	63.684	0.769075	-0.397482	5.44669
	63.7063	0.762989	-0.37848	5.44669
	63.7863	0.761345	-0.365004	5.44669
	63.8899	0.762819	-0.381471	5.44669
	63.9395	0.764021	-0.403462	5.44669
	63.929	0.764001	-0.408451	5.44669
	63.9078	0.763565	-0.395112	5.44669
	63.9028	0.76339	-0.370805	5.44669
	63.9083	0.763471	-0.35481	5.44669
	63.9123	0.763568	-0.355078	5.44669
	63.9121	0.763579	-0.360612	5.44669
	63.9105	0.763549	-0.370662	5.44669
	63.91	0.763533	-0.397758	5.44669
	63.9103	0.763537	-0.433083	5.44669
	63.9106	0.763544	-0.442611	5.44669
	63.9107	0.763546	-0.411125	5.44669
	63.9106	0.714354	-0.367307	5.44669
	63.9105	0.587577	-0.355831	5.44669
	63.9105	0.535145	-0.381657	5.44669
	63.9328	0.653963	-0.398938	5.44669
	63.9903	0.737528	-0.381633	5.44669
	64.0364	0.634316	-0.357938	5.44669
	64.04	0.496991	-0.352532	5.44669
	64.0036	0.465959	-0.358432	5.44669
	63.9613	0.500157	-0.362784	5.44669
	63.9971	0.476066	-0.362503	5.44669
	64.1004	0.347607	-0.360837	5.44669
	64.1649	0.236352	-0.36024	5.44669
	64.1605	0.224957	-0.360581	5.44669
	64.1366	0.258073	-0.360937	5.44669
	64.1283	0.275732	-0.360964	5.44669
	64.1333	0.271316	-0.36872	5.44669
	64.1384	0.263183	-0.388947	5.44669
	64.1387	0.261345	-0.397353	5.44669
	64.1371	0.263466	-0.378369	5.44669
	64.1363	0.265008	-0.357133	5.44669
	64.1365	0.2649	-0.353355	5.44669
	64.1369	0.264306	-0.359063	5.44669
	64.137	0.264096	-0.362755	5.44669
	64.1369	0.264219	-0.362267	5.44669
	64.1368	0.264345	-0.368619	5.44669
	64.1368	0.264354	-0.388442	5.44669
	64.1368	0.264313	-0.397177	5.44669
	64.1368	0.264293	-0.378475	5.44669
	64.1368	0.264299	-0.365111	5.44669
	64.1368	0.264309	-0.381518	5.44669
	64.1368	0.264311	-0.403443	5.44669
	64.1368	0.264308	-0.408427	5.44669
	64.1368	0.264306	-0.395109	5.44669
	64.1368	0.264306	-0.378683	5.44669
	64.1591	0.264307	-0.39084	5.44669
	64.2389	0.264307	-0.419778	5.44669
	64.3201	0.264307	-0.422559	5.44669
	64.29	0.264307	-0.412643	5.44669
	64.1983	0.264307	-0.423117	5.44669
	64.2072	0.264307	-0.441372	5.44669
	64.3162	0.264307	-0.446934	5.44669
	64.3702	0.264307	-0.435164	5.44669
	64.3113	0.264307	-0.403439	5.44669
	64.2607	0.264307	-0.366792	5.44669
	64.2816	0.264307	-0.350485	5.44669
	64.2895	0.264307	-0.354744	5.44669
	64.2823	0.264307	-0.362016	5.44669
	64.3207	0.264307	-0.371371	5.44669
	64.3685	0.264307	-0.389685	5.44669
	64.3796	0.264307	-0.404591	5.44669
	64.368	0.264307	-0.405997	5.44669
	64.3593	0.264307	-0.393682	5.44669
	64.3598	0.264307	-0.371078	5.44669
	64.3631	0.264307	-0.355432	5.44669
	64.3643	0.264307	-0.355242	5.44669
	64.3636	0.264307	-0.36833	5.44669
	64.3629	0.264307	-0.390825	5.44669
	64.3629	0.264307	-0.39828	5.44669
	64.3631	0.264307	-0.37809	5.44669
	64.3632	0.264307	-0.356687	5.44669
	64.3632	0.264307	-0.353268	5.44669
	64.3631	0.264307	-0.359185	5.44669
	64.3631	0.264307	-0.362838	5.44669
	64.3631	0.264307	-0.362258	5.44669
	64.3631	0.264307	-0.360716	5.44669
	64.3631	0.215117	-0.368146	5.44669
	64.3631	0.088342	-0.388795	5.44669
	64.3631	0.03591	-0.405364	5.44669
	64.3631	0.154727	-0.414508	5.44669
	64.3631	0.287482	-0.421831	5.44669
	64.3631	0.311046	-0.407392	5.44669
	64.3631	0.275343	-0.380743	5.44669
	64.3631	0.252268	-0.379732	5.44669
	64.3631	0.255334	-0.389577	5.44669
	64.3631	0.264827	-0.378444	5.44669
	64.3631	0.267714	-0.359937	5.44669
	64.3631	0.265549	-0.362375	5.44669
	64.3631	0.214426	-0.386703	5.44669
	64.3631	0.087611	-0.406547	5.44669
	64.3631	-0.013341	-0.415748	5.44669
	64.3631	-0.021004	-0.42193	5.44669
	64.3854	0.010014	-0.414864	5.44669
	64.4429	0.025467	-0.408696	5.44669
	64.4889	0.070064	-0.424205	5.44669
	64.5148	0.189415	-0.443232	5.44669
	64.5582	0.24037	-0.439456	5.44669
	64.5749	0.074381	-0.414382	5.44669
	64.5231	-0.134587	-0.394702	5.44669
	64.4886	-0.083951	-0.385834	5.44669
	64.5361	0.171644	-0.371863	5.44669
	64.5974	0.335253	-0.35856	5.44669
	64.6108	0.324738	-0.356275	5.44669
	64.5954	0.214859	-0.35978	5.44669
	64.5843	0.066698	-0.362018	5.44669
	64.5851	0.026927	-0.361703	5.44669
	64.5894	0.109466	-0.360775	5.44669
	64.5909	0.116355	-0.360497	5.44669
	64.59	0.083278	-0.360711	5.44669
	64.5891	0.164307	-0.3609	5.44669
	64.5891	0.274609	-0.360902	5.44669
	64.5894	0.302241	-0.368707	5.44669
	64.5895	0.276229	-0.388964	5.44669
	64.5895	0.255769	-0.405235	5.44669
	64.5894	0.256486	-0.406523	5.44669
	64.5894	0.214874	-0.393673	5.44669
	64.5894	0.04183	-0.370887	5.44669
	64.5894	-0.138848	-0.363226	5.44669
	64.5894	-0.074116	-0.383433	5.44669
	64.5894	0.177286	-0.397046	5.44669
	64.5894	0.334121	-0.380208	5.44669
	64.5894	0.322259	-0.358014	5.44669
	64.5894	0.214223	-0.353071	5.44669
	64.5894	0.067313	-0.358631	5.44669
	64.5894	-0.02178	-0.370546	5.44669
	64.5894	-0.017325	-0.390542	5.44669
	64.5894	0.063744	-0.397372	5.44669
	64.5894	0.202027	-0.37781	5.44669
	64.5894	0.297096	-0.356892	5.44669
	64.5894	0.298212	-0.353453	5.44669
	64.5894	0.266542	-0.359189	5.44669
	64.5894	0.253143	-0.362774	5.44669
	64.5894	0.258829	-0.362229	5.44669
	64.5894	0.26598	-0.360726	5.44669
	64.5894	0.266955	-0.36029	5.44669
	64.5894	0.264822	-0.360642	5.44669
	64.5894	0.263582	-0.368815	5.44669
	64.5894	0.26382	-0.389101	5.44669
	64.5894	0.215171	-0.397384	5.44669
	64.5894	0.088537	-0.378327	5.44669
	64.5894	0.035972	-0.357104	5.44669
	64.5894	0.154684	-0.353358	5.44669
	64.5894	0.287442	-0.359074	5.44669
	64.5894	0.311044	-0.37063	5.44669
	64.5894	0.275356	-0.39042	5.44669
	64.5894	0.252275	-0.397291	5.44669
	64.5894	0.255332	-0.37782	5.44669
	64.5894	0.264824	-0.356925	5.44669
	64.5894	0.267713	-0.353463	5.44669
	64.5894	0.21636	-0.359182	5.44669
	64.5894	0.087652	-0.362767	5.44669
	64.5894	0.035179	-0.362229	5.44669
	64.5894	0.154666	-0.3686	5.44669
	64.5894	0.287716	-0.388447	5.44669
	64.5894	0.311166	-0.397186	5.44669
	64.5894	0.27531	-0.378477	5.44669
	64.5894	0.252212	-0.357237	5.44669
	64.5894	0.255323	-0.353361	5.44669
	64.5894	0.264842	-0.359028	5.44669
	64.5894	0.267725	-0.362739	5.44669
	64.5894	0.265548	-0.362272	5.44669
	64.5894	0.263612	-0.360757	5.44669
	64.5894	0.263575	-0.368158	5.44669
	64.5894	0.264247	-0.388785	5.44669
	64.5894	0.264542	-0.397485	5.44669
	64.5894	0.264427	-0.378482	5.44669
	64.5894	0.215083	-0.357133	5.44669
	64.5894	0.088285	-0.353315	5.44669
	64.5894	0.035898	-0.359046	5.44669
	64.5894	0.154742	-0.362763	5.44669
	64.5894	0.287492	-0.362276	5.44669
	64.5894	0.311045	-0.36075	5.44669
	64.5894	0.226148	-0.360284	5.44669
	64.5894	0.076301	-0.360631	5.44669
	64.5894	0.026938	-0.368812	5.44669
	64.5894	0.155248	-0.389104	5.44669
	64.5894	0.290889	-0.397386	5.44669
	64.5894	0.312288	-0.386198	5.44669
	64.5894	0.274652	-0.385259	5.44669
	64.5894	0.251537	-0.389903	5.44669
	64.5894	0.255274	-0.376608	5.44669
	64.5894	0.265061	-0.359051	5.44669
	64.5894	0.218643	-0.354786	5.44669
	64.5894	0.089551	-0.35898	5.44669
	64.5894	-0.014028	-0.362212	5.44669
	64.5894	-0.071171	-0.369939	5.44669
	64.5894	-0.116927	-0.389014	5.44669
	64.6117	-0.026687	-0.396948	5.44669
	64.6692	0.189056	-0.378175	5.44669
	64.7152	0.322144	-0.357196	5.44669
	64.7411	0.313051	-0.361321	5.44669
	64.7845	0.263813	-0.387236	5.44669
	64.8235	0.246718	-0.399274	5.44669
	64.8292	0.207917	-0.379783	5.44669
	64.8184	0.042386	-0.357043	5.44669
	64.812	-0.185332	-0.360686	5.44669
	64.8132	-0.249146	-0.387024	5.44669
	64.8159	-0.100872	-0.399411	5.44669
	64.839	-0.001186	-0.379916	5.44669
	64.8958	-0.058966	-0.36492	5.44669
	64.919	-0.027638	-0.380926	5.44669
	64.8875	0.11881	-0.395392	5.44669
	64.9072	0.088498	-0.388277	5.44669
	65.0002	-0.087386	-0.394711	5.44669
	65.066	-0.118693	-0.417981	5.44669
	65.0659	-0.064286	-0.412559	5.44669
	65.0433	-0.078767	-0.376363	5.44669
	65.034	-0.062646	-0.359067	5.44669
	65.0382	-0.04417	-0.379786	5.44669
	65.0432	-0.1395	-0.404874	5.44669
	65.0439	-0.250604	-0.417514	5.44669
	65.0423	-0.224298	-0.431136	5.44669
	65.0415	-0.020047	-0.435081	5.44669
	65.0416	0.228075	-0.408711	5.44669
	65.042	0.335823	-0.368981	5.44669
	65.0421	0.255672	-0.34952	5.44669
	65.042	0.030357	-0.35356	5.44669
	65.042	-0.207402	-0.361864	5.44669
	65.042	-0.303314	-0.363857	5.44669
	65.042	-0.271079	-0.361733	5.44669
	65.042	-0.176212	-0.360133	5.44669
	65.042	0.007124	-0.360218	5.44669
	65.042	0.222325	-0.368693	5.44669
	65.042	0.32375	-0.397071	5.44669
	65.042	0.301849	-0.425624	5.44669
	65.042	0.209352	-0.414872	5.44669
	65.042	0.023335	-0.382478	5.44669
	65.042	-0.193831	-0.377793	5.44669
	65.042	-0.295126	-0.388146	5.44669
	65.042	-0.223282	-0.378533	5.44669
	65.042	-0.00374	-0.360483	5.44669
	65.042	0.185363	-0.354701	5.44669
	65.042	0.156775	-0.358436	5.44669
	65.042	0.072872	-0.362014	5.44669
	65.042	0.145524	-0.362179	5.44669
	65.042	0.221241	-0.368846	5.44669
	65.042	0.131201	-0.388568	5.44669
	65.042	0.002189	-0.397149	5.44669
	65.042	-0.079232	-0.386289	5.44669
	65.042	-0.126075	-0.385382	5.44669
	65.042	-0.076845	-0.389922	5.44669
	65.042	0.015937	-0.376572	5.44669
	65.042	0.046093	-0.35903	5.44669
	65.042	-0.022053	-0.36266	5.44669
	65.042	-0.167266	-0.387145	5.44669
	65.042	-0.220648	-0.39876	5.44669
	65.042	-0.09567	-0.3796	5.44669
	65.042	-0.009186	-0.365019	5.44669
	65.042	-0.064174	-0.38108	5.44669
	65.042	-0.076167	-0.395422	5.44669
	65.042	-0.005837	-0.388235	5.44669
	65.042	0.036723	-0.386812	5.44669
	65.042	-0.01824	-0.389829	5.44669
	65.042	-0.113148	-0.376025	5.44669
	65.042	-0.043974	-0.358833	5.44669
	65.042	0.180463	-0.354902	5.44669
	65.042	0.275498	-0.359106	5.44669
	65.042	0.092015	-0.362224	5.44669
	65.042	-0.139729	-0.362029	5.44669
	65.042	-0.14157	-0.360838	5.44669
	65.042	-0.055215	-0.360408	5.44268
	65.042	-0.066828	-0.360652	5.43234
	65.042	-0.011678	-0.360906	5.42806
	65.042	0.128297	-0.360926	5.43775
	65.042	0.0868	-0.360844	5.44858
	65.042	-0.140659	-0.360803	5.4505
	65.042	-0.246575	-0.368685	5.44759
	65.042	-0.11573	-0.38899	5.44571
	65.042	-0.008332	-0.397383	5.44595
	65.042	-0.10587	-0.378366	5.44673
	65.042	-0.200105	-0.357121	5.44696
	65.042	-0.108935	-0.353351	5.44679
	65.042	-0.022052	-0.359065	5.44663
	65.042	-0.114039	-0.362758	5.44663
	65.042	-0.198652	-0.362267	5.44668
	65.042	-0.056232	-0.360748	5.44671
	65.042	0.204059	-0.360286	5.4467
	65.042	0.338665	-0.360632	5.44668
	65.042	0.265406	-0.360942	5.44668
	65.042	0.082615	-0.360948	5.44669
	65.042	-0.033611	-0.360841	5.44669
	65.042	-0.076918	-0.368664	5.44669
	65.042	-0.161564	-0.388967	5.44669
	65.042	-0.247893	-0.397381	5.44669
	65.042	-0.264461	-0.378373	5.44669
	65.042	-0.242378	-0.357125	5.44669
	65.042	-0.227502	-0.35335	5.44669
	65.042	-0.229163	-0.359064	5.44669
	65.042	-0.235152	-0.362757	5.44669
	65.042	-0.187881	-0.362267	5.44669
	65.042	-0.059781	-0.360748	5.44669
	65.042	-0.006112	-0.360286	5.44669
	65.042	-0.124883	-0.360632	5.44669
	65.042	-0.258057	-0.360942	5.44669
	65.042	-0.281814	-0.368819	5.44669
	65.042	-0.246042	-0.388996	5.44669
	65.042	-0.22287	-0.405209	5.44669
	65.042	-0.22592	-0.406501	5.44669
	65.042	-0.23544	-0.401544	5.44669
	65.042	-0.189155	-0.399051	5.44669
	65.042	-0.060212	-0.391904	5.44669
	65.042	-0.00584	-0.380681	5.44669
	65.042	-0.075425	-0.384947	5.44669
	65.042	-0.032886	-0.399612	5.44669
	65.042	0.171651	-0.405645	5.44669
	65.042	0.267858	-0.395312	5.44669
	65.042	0.091946	-0.371887	5.44669
	65.042	-0.186233	-0.355192	5.44669
	65.042	-0.316386	-0.354854	5.44669
	65.042	-0.284086	-0.360382	5.44669
	65.042	-0.226206	-0.362775	5.44669
	65.042	-0.164555	-0.361806	5.44669
	65.042	-0.003992	-0.360549	5.44669
	65.042	0.164328	-0.360366	5.44669
	65.042	0.098855	-0.360737	5.44669
	65.042	-0.099275	-0.360957	5.44669
	65.042	-0.127362	-0.360917	5.44669
	65.042	-0.014501	-0.360822	5.44669
	65.042	0.051338	-0.360797	5.44669
	65.042	-0.009031	-0.36082	5.44669
	65.042	-0.114485	-0.360838	5.44669
	65.042	-0.047807	-0.360838	5.44669
	65.042	0.130143	-0.360831	5.44669
	65.042	0.100422	-0.360829	5.44669
	65.042	-0.086418	-0.36083	5.44669
	65.042	-0.073335	-0.360831	5.44669
	65.042	0.158921	-0.360832	5.44669
	65.042	0.276952	-0.360831	5.44669
	65.042	0.149478	-0.368702	5.44669
	65.042	0.039186	-0.388986	5.44669
	65.042	0.085123	-0.397376	5.44669
	65.042	0.101793	-0.378364	5.44669
	65.042	0.03664	-0.357123	5.44669
	65.042	-0.054604	-0.353353	5.44669
	65.042	-0.177235	-0.359065	5.44669
	65.042	-0.262396	-0.370628	5.44669
	65.042	-0.264966	-0.390422	5.44669
	65.042	-0.237435	-0.397293	5.44669
	65.042	-0.225252	-0.377819	5.44669
	65.042	-0.180787	-0.356924	5.44669
	65.042	-0.060328	-0.353463	5.44669
	65.042	-0.008863	-0.359182	5.44669
	65.042	-0.12584	-0.362767	5.44669
	65.042	-0.257481	-0.362229	5.44669
	65.042	-0.232042	-0.360729	5.44669
	65.042	-0.070038	-0.368162	5.44669
	65.042	0.005336	-0.388797	5.44669
	65.042	-0.116434	-0.397488	5.44669
	65.042	-0.258587	-0.378479	5.44669
	65.042	-0.285038	-0.365002	5.44669
	65.042	-0.198014	-0.381471	5.44669
	65.042	0.002945	-0.395592	5.44669
	65.042	0.179132	-0.380296	5.44669
	65.042	0.102591	-0.358568	5.44669
	65.042	-0.102972	-0.353271	5.44669
	65.042	-0.081048	-0.358518	5.44669
	65.042	0.112383	-0.362557	5.44669
	65.042	0.104839	-0.362377	5.44669
	65.042	-0.12744	-0.368736	5.44669
	65.042	-0.296638	-0.388451	5.44669
	65.042	-0.29676	-0.39714	5.44669
	65.042	-0.18935	-0.378456	5.44669
