# Supplementary material for: Design of a cosmetic glove stiffness compensation mechanism for toddler-sized hand prostheses
Source: PLoS One. 2017 Aug 11;12(8):e0183233. doi: 10.1371/journal.pone.0183233 (PMC5553851; doi:10.1371/journal.pone.0183233)
Supplement: S1 Dataset — (ZIP) [file pone.0183233.s001.zip › 01 Glove measurements/SCTglove2_6.xlsx]

## Sheet: test_glove10_6
LabVIEW Measurement
Writer_Version	2
Reader_Version	2
Separator	Tab
Decimal_Separator	.
Multi_Headings	No
X_Columns	No
Time_Pref	Absolute
Operator	localadmin
Date	2013-08-27
Time	00:10:13.462000
***End_of_Header***
Channels	4
Samples	10	10	10	10
Date	2013-08-27	2013-08-27	2013-08-27	2013-08-27
Time	00:11:02.262000	00:11:02.262000	00:11:02.262000	00:11:02.262000
Y_Unit_Label	mm	N	N	Pa
X_Dimension	Time	Time	Time	Time
X0	0	0	0	0
Delta_X	0.01	0.01	0.01	0.01
***End_of_Header***
X_Value	Voltage LVDT (Filtered)	Voltage Load Cell (Filtered)	Voltage Pinch Load Cell (Filtered)	Voltage Pressure (Filtered)	Comment
	65.042	-0.256555	-0.355194	5.44669
	65.042	-0.06971	-0.359956	5.44669
	65.042	0.169853	-0.362476	5.44669
	65.042	0.173774	-0.361832	5.44669
	65.042	0.085512	-0.360666	5.44669
	65.042	0.144777	-0.360406	5.44669
	65.042	0.265626	-0.360712	5.44669
	65.042	0.305419	-0.360932	5.44669
	65.042	0.280753	-0.360916	5.44669
	65.042	0.256534	-0.360831	5.44669
	65.042	0.206008	-0.360801	5.44669
	65.042	0.038098	-0.360818	5.44669
	65.042	-0.18645	-0.360837	5.44669
	65.042	-0.29728	-0.360838	5.44669
	65.042	-0.226807	-0.360832	5.44669
	65.042	-0.004451	-0.360829	5.44669
	65.042	0.235509	-0.36083	5.44669
	65.042	0.333394	-0.360831	5.44669
	65.042	0.252013	-0.360832	5.44669
	65.042	0.078878	-0.360831	5.44669
	65.042	0.018774	-0.368702	5.44669
	65.042	0.101714	-0.388986	5.44669
	65.042	0.066814	-0.397376	5.44669
	65.042	-0.139269	-0.378364	5.44669
	65.042	-0.238839	-0.357123	5.44669
	65.042	-0.112976	-0.361223	5.44669
	65.042	-0.009927	-0.395091	5.44669
	65.042	-0.058326	-0.427458	5.44669
	65.042	-0.024263	-0.416345	5.44669
	65.042	0.169187	-0.374573	5.44669
	65.042	0.263761	-0.349099	5.44669
	65.042	0.091106	-0.351388	5.44669
	65.042	-0.185129	-0.361102	5.44669
	65.042	-0.315624	-0.372181	5.44669
	65.042	-0.28416	-0.390349	5.44669
	65.042	-0.177317	-0.39671	5.44669
	65.042	-0.03788	-0.377601	5.44669
	65.042	0.048505	-0.35704	5.44669
	65.042	0.094763	-0.353589	5.44669
	65.042	0.191259	-0.359194	5.44669
	65.042	0.281503	-0.362727	5.44669
	65.042	0.246309	-0.362208	5.44669
	65.042	0.094981	-0.360734	5.44669
	65.042	0.027554	-0.360301	5.44669
	65.042	0.099669	-0.360643	5.44669
	65.042	0.062837	-0.360941	5.44669
	65.042	-0.140208	-0.360944	5.44669
	65.042	-0.237819	-0.360839	5.44669
	65.042	-0.112215	-0.360794	5.44669
	65.042	-0.009971	-0.360813	5.44669
	65.042	-0.107806	-0.368707	5.44669
	65.042	-0.249524	-0.388995	5.44669
	65.042	-0.235118	-0.397378	5.44669
	65.042	-0.024964	-0.386233	5.44669
	65.042	0.180671	-0.393148	5.44669
	65.042	0.162353	-0.418053	5.44669
	65.042	0.076875	-0.413144	5.44669
	65.042	0.096028	-0.376583	5.44669
	65.042	0.043725	-0.35108	5.44669
	65.042	-0.097738	-0.351504	5.44669
	65.042	-0.107066	-0.360446	5.44669
	65.042	-0.055728	-0.363994	5.44669
	65.042	-0.079314	-0.362294	5.44669
	65.042	-0.016726	-0.36032	5.44669
	65.042	0.179811	-0.360097	5.44669
	65.042	0.265533	-0.360705	5.44669
	65.042	0.088072	-0.361039	5.44669
	65.042	-0.187029	-0.360963	5.44669
	65.042	-0.266152	-0.360812	5.44669
	65.042	-0.05821	-0.360776	5.44669
	65.042	0.227279	-0.360815	5.44669
	65.042	0.299913	-0.360844	5.44669
	65.042	0.134751	-0.360842	5.44669
	65.042	-0.024342	-0.360831	5.44669
	65.042	-0.091615	-0.360827	5.44669
	65.042	-0.171023	-0.360829	5.44669
	65.042	-0.197442	-0.360832	5.44669
	65.042	-0.035415	-0.360832	5.44669
	65.042	0.163167	-0.360831	5.44669
	65.042	0.158778	-0.360831	5.44669
	65.042	0.081607	-0.360831	5.44669
	65.042	0.148472	-0.360831	5.44669
	65.042	0.219372	-0.360831	5.44669
	65.042	0.12937	-0.368702	5.44669
	65.042	0.002087	-0.388987	5.44669
	65.042	-0.078624	-0.405247	5.44669
	65.042	-0.125784	-0.40652	5.44669
	65.042	-0.076939	-0.393668	5.44669
	65.042	0.015794	-0.370886	5.44669
	65.042	0.095257	-0.355357	5.44669
	65.042	0.203142	-0.355279	5.44669
	65.042	0.286313	-0.368372	5.44669
	65.042	0.293291	-0.39083	5.44669
	65.042	0.268313	-0.398267	5.44669
	65.042	0.206443	-0.378083	5.44669
	65.042	0.034087	-0.356688	5.44669
	65.042	-0.188286	-0.361141	5.44669
	65.042	-0.296624	-0.387341	5.44669
	65.042	-0.22588	-0.407252	5.44669
	65.042	-0.053487	-0.407946	5.44669
	65.042	0.059278	-0.393553	5.44669
	65.042	0.10483	-0.370331	5.44669
	65.042	0.191648	-0.355166	5.44669
	65.042	0.278088	-0.355396	5.44669
	65.042	0.24474	-0.360618	5.44669
	65.042	0.046348	-0.362682	5.44669
	65.042	-0.196811	-0.369554	5.44669
	65.042	-0.304561	-0.388686	5.44669
	65.042	-0.226175	-0.404818	5.44669
	65.042	-0.050789	-0.414318	5.44268
	65.042	0.011323	-0.421945	5.43234
	65.042	-0.071577	-0.415379	5.42806
	65.042	-0.086564	-0.401035	5.43775
	65.042	-0.056752	-0.388084	5.44858
	65.042	-0.13627	-0.370546	5.4505
	65.042	-0.244779	-0.357208	5.44759
	65.042	-0.223007	-0.356176	5.44571
	65.042	-0.070767	-0.360219	5.44595
	65.042	0.05101	-0.362237	5.44673
	65.042	0.107508	-0.361639	5.44696
	65.042	0.146518	-0.36067	5.44679
	65.042	0.102871	-0.360476	5.44663
	65.042	0.064404	-0.36074	5.44663
	65.042	0.161185	-0.360919	5.44668
	65.042	0.280009	-0.3609	5.44671
	65.042	0.256422	-0.360829	5.4467
	65.042	0.099756	-0.360805	5.44668
	65.042	0.025961	-0.360821	5.44668
	65.042	0.146495	-0.360836	5.44669
	65.042	0.287569	-0.360837	5.44669
	65.042	0.264818	-0.360832	5.44669
	65.042	0.100587	-0.360829	5.44669
	65.042	0.023325	-0.36083	5.44669
	65.042	0.095905	-0.360831	5.44669
	65.042	0.111954	-0.368702	5.44669
	65.042	0.037065	-0.388987	5.44669
	65.042	-0.058038	-0.397376	5.44669
	65.042	-0.129634	-0.378364	5.44669
	65.042	-0.085876	-0.357123	5.44669
	65.042	0.013419	-0.353353	5.44669
	65.042	0.048248	-0.359065	5.44268
	65.042	0.028935	-0.370628	5.43234
	65.042	0.057877	-0.390422	5.42806
	65.042	0.18307	-0.405164	5.43775
	65.042	0.242043	-0.405975	5.44858
	65.042	0.126527	-0.393469	5.4505
	65.042	-0.007169	-0.370997	5.44759
	65.042	-0.081491	-0.355474	5.44571
	65.042	-0.172885	-0.355289	5.44595
	65.042	-0.20182	-0.360463	5.44673
	65.0197	-0.036587	-0.362655	5.44696
	64.9399	0.213422	-0.361727	5.44679
	64.8587	0.286416	-0.360558	5.44663
	64.8665	0.134021	-0.360398	5.44663
	64.9008	-0.01985	-0.368618	5.44668
	64.8681	-0.040284	-0.389105	5.44671
	64.8129	0.053433	-0.405326	5.4467
	64.8191	0.205867	-0.406511	5.45069
	64.8887	0.253179	-0.393636	5.46103
	64.9231	0.12309	-0.370876	5.46531
	64.8694	0.036624	-0.355364	5.45562
	64.8055	0.142626	-0.355285	5.4448
	64.7932	0.282151	-0.360501	5.44287
	64.81	0.313113	-0.362672	5.44579
	64.8213	0.278103	-0.369591	5.44767
	64.8201	0.25269	-0.388705	5.44742
	64.8155	0.25453	-0.404813	5.44664
	64.8141	0.26434	-0.406438	5.44641
	64.7928	0.267796	-0.393788	5.44658
	64.7363	0.216567	-0.378836	5.44674
	64.6902	0.087709	-0.383503	5.44675
	64.664	0.035129	-0.391792	5.44669
	64.6205	0.154625	-0.378024	5.44667
	64.5816	0.287717	-0.358973	5.44668
	64.576	0.31118	-0.35425	5.44669
	64.5867	0.275316	-0.358784	5.44669
	64.5931	0.252209	-0.36232	5.44669
	64.5919	0.255319	-0.362184	5.44669
	64.5892	0.264842	-0.360868	5.44669
	64.5884	0.218535	-0.360366	5.44669
	64.5891	0.089583	-0.360623	5.44669
	64.5896	0.035215	-0.36878	5.44669
	64.5896	0.153995	-0.389093	5.44669
	64.5894	0.287422	-0.397393	5.44669
	64.5893	0.311281	-0.378334	5.44669
	64.5894	0.275463	-0.357104	5.44669
	64.5894	0.252235	-0.353356	5.44669
	64.5894	0.255278	-0.359073	5.44669
	64.5894	0.264815	-0.36276	5.44669
	64.5894	0.267729	-0.362265	5.44669
	64.5894	0.26556	-0.360746	5.44669
	64.5894	0.263616	-0.360286	5.44669
	64.5894	0.263572	-0.360633	5.44669
	64.5894	0.264245	-0.360942	5.44669
	64.5894	0.264542	-0.360948	5.44669
	64.5894	0.264428	-0.360841	5.44669
	64.5671	0.264274	-0.360794	5.44669
	64.4874	0.313441	-0.360812	5.44669
	64.3838	0.440261	-0.360836	5.44669
	64.3342	0.49272	-0.36084	5.44669
	64.3447	0.373898	-0.360833	5.44669
	64.3658	0.241131	-0.360829	5.44669
	64.3708	0.217564	-0.360829	5.44669
	64.3654	0.25327	-0.360831	5.44669
	64.3613	0.276347	-0.360832	5.44669
	64.3616	0.273281	-0.368702	5.44669
	64.3631	0.263788	-0.388986	5.44669
	64.3637	0.2609	-0.405247	5.44669
	64.3634	0.263065	-0.40652	5.44669
	64.363	0.314188	-0.393668	5.44669
	64.363	0.441004	-0.378757	5.44669
	64.3631	0.541956	-0.383513	5.44669
	64.3409	0.598808	-0.399695	5.44669
	64.2611	0.645376	-0.40619	5.44669
	64.1575	0.555579	-0.395511	5.44669
	64.1079	0.339733	-0.371777	5.44669
	64.1184	0.206444	-0.362946	5.44669
	64.1396	0.264681	-0.383	5.44669
	64.1446	0.489936	-0.396964	5.44669
	64.1391	0.735466	-0.380328	5.44669
	64.135	0.834655	-0.365964	5.44669
	64.1353	0.801031	-0.389087	5.44669
	64.1368	0.753608	-0.423299	5.44669
	64.1374	0.696809	-0.416744	5.44669
	64.1371	0.583752	-0.376219	5.44669
	64.1367	0.539778	-0.349647	5.44669
	64.1367	0.657263	-0.351032	5.44669
	64.1368	0.786454	-0.360758	5.44669
	64.1369	0.808998	-0.364292	5.44669
	64.1368	0.774135	-0.362308	5.44669
	64.1368	0.751775	-0.36022	5.44669
	64.1368	0.804032	-0.367921	5.44669
	64.1368	0.940046	-0.396747	5.44669
	64.1368	1.04445	-0.425763	5.44669
	64.1368	1.09948	-0.422916	5.44669
	64.1368	1.19324	-0.402787	5.44669
	64.1145	1.27923	-0.38613	5.44669
	64.0348	1.29241	-0.369105	5.44669
	63.9312	1.26903	-0.357298	5.44669
	63.8816	1.25482	-0.356726	5.44669
	63.8921	1.25721	-0.360418	5.44669
	63.9133	1.26328	-0.362125	5.44669
	63.9183	1.26497	-0.361521	5.44669
	63.9128	1.26352	-0.36066	5.44669
	63.9087	1.26231	-0.360514	5.44669
	63.909	1.26232	-0.360759	5.44669
	63.9105	1.26275	-0.360913	5.44669
	63.9111	1.26293	-0.360891	5.44669
	63.9108	1.31204	-0.360827	5.44669
	63.9104	1.48791	-0.360808	5.44669
	63.9104	1.7163	-0.360823	5.44669
	63.9105	1.82591	-0.360836	5.4507
	63.9106	1.80275	-0.360836	5.46104
	63.9106	1.8052	-0.360831	5.46531
	63.9105	1.97012	-0.360829	5.45562
	63.8882	2.21055	-0.36083	5.4448
	63.8085	2.32911	-0.360831	5.44287
	63.7272	2.30541	-0.360831	5.44579
	63.735	2.30446	-0.368702	5.44767
	63.7693	2.46815	-0.388986	5.44742
	63.7366	2.70927	-0.397376	5.44664
	63.6815	2.82856	-0.378364	5.44641
	63.6653	2.85411	-0.357123	5.44658
	63.6774	2.9797	-0.353353	5.44674
	63.6881	3.1957	-0.359065	5.44675
	63.666	3.36723	-0.362757	5.44669
	63.5825	3.52978	-0.362267	5.44667
	63.4774	3.71099	-0.360748	5.44668
	63.4283	3.80588	-0.360286	5.44669
	63.462	3.84256	-0.360632	5.44669
	63.5408	3.98149	-0.368812	5.44669
	63.5693	4.19912	-0.396974	5.44669
	63.5098	4.3666	-0.425541	5.44669
	63.4456	4.52687	-0.414872	5.44669
	63.4352	4.70857	-0.374637	5.44669
	63.453	4.80447	-0.34965	5.44669
	63.464	4.8414	-0.351596	5.44669
	63.4622	4.98007	-0.368864	5.44669
	63.4576	5.19751	-0.392346	5.44669
	63.4563	5.31581	-0.398727	5.44669
	63.4574	5.34937	-0.377736	5.44669
	63.4583	5.47867	-0.35638	5.44669
	63.4583	5.69337	-0.353265	5.44669
	63.458	5.81386	-0.359293	5.44669
	63.4578	5.80012	-0.370755	5.44669
	63.4579	5.75346	-0.390394	5.44669
	63.458	5.7883	-0.397236	5.44669
	63.458	5.97488	-0.377806	5.44669
	63.458	6.26203	-0.356939	5.44669
	63.4579	6.5478	-0.353474	5.44669
	63.4579	6.74972	-0.359182	5.44669
	63.458	6.86029	-0.362763	5.44669
	63.458	7.00261	-0.362228	5.44669
	63.458	7.19706	-0.36073	5.44669
	63.4357	7.35389	-0.360292	5.44669
	63.3559	7.51798	-0.360641	5.44669
	63.2524	7.70507	-0.360943	5.44669
	63.2027	7.85106	-0.360945	5.44669
	63.2132	8.01323	-0.360839	5.44669
	63.2344	8.20337	-0.360794	5.44669
	63.2394	8.35132	-0.360813	5.44669
	63.2339	8.56242	-0.360837	5.44669
	63.2299	8.92771	-0.36084	5.44669
	63.2301	9.25463	-0.360833	5.44669
	63.2316	9.35034	-0.360829	5.44669
	63.2322	9.28826	-0.360829	5.44669
	63.2319	9.27965	-0.360831	5.44669
	63.2316	9.45383	-0.360832	5.44669
	63.2315	9.75126	-0.360831	5.44669
	63.2316	10.0458	-0.360831	5.44669
	63.2317	10.2477	-0.360831	5.44669
	63.2317	10.3552	-0.360831	5.44669
	63.2317	10.4962	-0.360831	5.44669
	63.2317	10.6912	-0.360831	5.44669
	63.2317	10.7995	-0.360831	5.44669
	63.2317	10.7877	-0.360831	5.44669
	63.2317	10.7462	-0.360831	5.44669
	63.2094	10.7825	-0.360831	5.44669
	63.1296	10.9679	-0.368702	5.44669
	63.0484	11.2048	-0.388987	5.44669
	63.0785	11.3146	-0.397376	5.44669
	63.1702	11.2885	-0.378364	5.44669
	63.1836	11.2405	-0.357123	5.44669
	63.1543	11.2791	-0.353353	5.44669
	63.1592	11.4678	-0.359065	5.44669
	63.1306	11.7053	-0.362757	5.44669
	63.0434	11.8141	-0.362267	5.44669
	62.9832	11.7874	-0.360748	5.44669
	62.9836	11.7887	-0.360286	5.44669
	63.0043	11.9543	-0.360632	5.44669
	63.0127	12.1955	-0.360942	5.44669
	63.0088	12.3633	-0.360948	5.44669
	63.0042	12.5153	-0.360841	5.44669
	63.0037	12.6935	-0.360794	5.44669
	63.0051	12.84	-0.360812	5.44669
	63.0059	13.0056	-0.360836	5.44669
	62.9834	13.1969	-0.36084	5.44669
	62.9033	13.3442	-0.360833	5.44669
	62.822	13.5054	-0.360829	5.44669
	62.8298	13.6946	-0.360829	5.44669
	62.8642	13.7934	-0.360831	5.44669
	62.8315	13.7796	-0.360832	5.44669
	62.7763	13.7899	-0.360831	5.44669
	62.7602	13.9056	-0.360831	5.44669
	62.7723	14.0164	-0.360831	5.44669
	62.783	14.0814	-0.360831	5.44669
	62.7831	14.177	-0.360831	5.44669
	62.7794	14.2603	-0.360831	5.44669
	62.7778	14.2716	-0.360831	5.44669
	62.7784	14.2977	-0.360831	5.44669
	62.7793	14.4601	-0.360831	5.44669
	62.7794	14.6912	-0.360831	5.44669
	62.7791	14.8558	-0.360831	5.44669
	62.779	15.0102	-0.360831	5.44669
	62.779	15.1904	-0.360831	5.44669
	62.7791	15.2878	-0.360831	5.44669
	62.7791	15.2767	-0.360831	5.44669
	62.7791	15.2393	-0.360831	5.44669
	62.7791	15.2771	-0.360831	5.44669
	62.7791	15.4616	-0.360831	5.44669
	62.7791	15.6977	-0.360831	5.44669
	62.7791	15.8074	-0.360831	5.44669
	62.7791	15.7816	-0.360831	5.44669
	62.7568	15.7829	-0.360831	5.44669
	62.6993	15.9483	-0.360831	5.44669
	62.6756	16.1893	-0.368702	5.44669
	62.7294	16.3571	-0.388987	5.44669
	62.7896	16.5092	-0.397376	5.44669
	62.8003	16.6874	-0.386235	5.44669
	62.7618	16.7847	-0.393149	5.44669
	62.6716	16.7743	-0.418053	5.44669
	62.5917	16.7865	-0.413144	5.44669
	62.6261	16.9509	-0.384453	5.44669
	62.7192	17.1877	-0.379236	5.44669
	62.7093	17.3049	-0.388049	5.44669
	62.5994	17.2819	-0.37798	5.44669
	62.523	17.2326	-0.360286	5.44669
	62.5248	17.2696	-0.354816	5.44669
	62.5518	17.458	-0.358554	5.44669
	62.5624	17.696	-0.362023	5.44669
	62.5572	17.8051	-0.362141	5.44669
	62.5512	17.7784	-0.360956	5.44669
	62.5506	17.7795	-0.360418	5.44669
	62.5524	17.9451	-0.360614	5.44669
	62.5534	18.1863	-0.360887	5.44669
	62.5532	18.3049	-0.368802	5.44669
	62.5527	18.3302	-0.389009	5.44669
	62.5526	18.4559	-0.39735	5.44669
	62.5527	18.672	-0.378345	5.44669
	62.5528	18.7944	-0.357124	5.44669
	62.5528	18.8301	-0.35336	5.44669
	62.5528	18.9589	-0.366939	5.44669
	62.5528	19.1726	-0.398782	5.44669
	62.5528	19.3421	-0.434836	5.44669
	62.5305	19.5045	-0.442982	5.44669
	62.473	19.6865	-0.418527	5.44669
	62.4493	19.7817	-0.395135	5.44669
	62.5031	19.8182	-0.384534	5.44669
	62.5633	19.957	-0.371163	5.44669
	62.5517	20.1746	-0.358729	5.44669
	62.4557	20.2929	-0.356594	5.44669
	62.3417	20.2773	-0.367724	5.44669
	62.2935	20.2798	-0.390091	5.44669
	62.3306	20.442	-0.398187	5.44669
	62.4105	20.7305	-0.378312	5.44669
	62.4383	21.0255	-0.356813	5.44669
	62.3781	21.2308	-0.353241	5.44669
	62.3139	21.3395	-0.359129	5.44669
	62.3037	21.4799	-0.362824	5.44669
	62.3216	21.6742	-0.362272	5.44669
	62.3326	21.7824	-0.360726	5.44669
	62.3308	21.8201	-0.360275	5.44669
	62.3261	21.9055	-0.360635	5.44669
	62.3248	21.9941	-0.360947	5.44669
	62.3259	22.1098	-0.360949	5.44669
	62.3269	22.39	-0.36871	5.44669
	62.3269	22.7046	-0.388948	5.44669
	62.3265	22.873	-0.397357	5.44669
	62.3041	22.9516	-0.37837	5.44669
	62.2467	22.9929	-0.357132	5.44669
	62.2007	23.0422	-0.353354	5.44669
	62.1748	23.2053	-0.359063	5.44669
	62.1537	23.4777	-0.362756	5.44669
	62.1722	23.7165	-0.362267	5.44669
	62.1903	23.7978	-0.360749	5.44669
	62.1471	23.8086	-0.360286	5.44669
	62.0934	23.9415	-0.360632	5.44669
	62.0815	24.1658	-0.360941	5.44669
	62.095	24.3382	-0.360948	5.44669
	62.1047	24.4982	-0.360841	5.44669
	62.1039	24.7272	-0.360794	5.44669
	62.1002	24.9984	-0.368683	5.44669
	62.0989	25.2149	-0.388992	5.44669
	62.0997	25.3368	-0.397385	5.44669
	62.0782	25.4787	-0.378366	5.44669
	61.9984	25.6689	-0.364991	5.44669
	61.8947	25.8241	-0.389377	5.44669
	61.8672	25.989	-0.423766	5.44669
	61.9352	26.177	-0.424707	5.44669
	61.9802	26.3231	-0.412118	5.44669
	61.9313	26.485	-0.414262	5.44669
	61.8657	26.7242	-0.40512	5.44669
	61.8509	26.999	-0.382489	5.44669
	61.8673	27.2134	-0.381273	5.44669
	61.8794	27.2839	-0.389601	5.44669
	61.8785	27.2988	-0.377906	5.44669
	61.8739	27.4373	-0.359704	5.44669
	61.8723	27.7117	-0.354598	5.44669
	61.8732	28.0093	-0.36654	5.44669
	61.8742	28.2207	-0.390305	5.44669
	61.8743	28.3311	-0.398697	5.44669
	61.874	28.5191	-0.37845	5.44669
	61.8515	28.8881	-0.356689	5.44669
	61.7941	29.274	-0.353141	5.44669
	61.7481	29.5485	-0.359131	5.44669
	61.7222	29.7125	-0.36286	5.44669
	61.6788	29.8115	-0.362287	5.44669
	61.6398	30.0117	-0.36072	5.44669
	61.6342	30.3898	-0.368138	5.44669
	61.6449	30.726	-0.396661	5.44669
	61.6513	30.8702	-0.42565	5.44669
	61.6501	30.9805	-0.415029	5.44669
	61.6474	31.1991	-0.374664	5.44669
	61.6466	31.4836	-0.349605	5.44669
	61.6473	31.7094	-0.351568	5.44669
	61.6255	31.8305	-0.360997	5.44669
	61.5681	31.9687	-0.364202	5.44669
	61.5441	32.1577	-0.362185	5.44669
	61.5979	32.3137	-0.3602	5.44669
	61.6358	32.4794	-0.367956	5.44669
	61.5668	32.7166	-0.388898	5.44669
	61.4471	32.9892	-0.397604	5.44669
	61.3869	33.2526	-0.378491	5.44669
	61.3988	33.4998	-0.357095	5.44669
	61.4243	33.6943	-0.353296	5.44669
	61.4306	33.8155	-0.359051	5.44669
	61.4242	33.9649	-0.362772	5.44669
	61.4192	34.2077	-0.362278	5.44669
	61.4194	34.4885	-0.360747	5.44669
	61.4213	34.7533	-0.360282	5.44669
	61.422	34.9982	-0.360631	5.44669
	61.4216	35.2404	-0.360942	5.44669
	61.4212	35.4886	-0.360949	5.44669
	61.4212	35.7402	-0.360841	5.44669
	61.4213	35.9912	-0.360793	5.44669
	61.4214	36.1915	-0.360812	5.44669
	61.4214	36.3138	-0.360836	5.44669
	61.4213	36.4616	-0.36084	5.44669
	61.4213	36.7034	-0.360833	5.44669
	61.4213	36.9843	-0.360829	5.44669
	61.4213	37.2495	-0.360829	5.44669
	61.399	37.4945	-0.360831	5.44669
	61.3193	37.6874	-0.360832	5.44669
	61.2157	37.8088	-0.360831	5.44669
	61.1884	37.9588	-0.360831	5.44669
	61.2563	38.2018	-0.360831	5.44669
	61.3013	38.4825	-0.360831	5.44669
	61.2524	38.6979	-0.360831	5.44669
	61.1868	38.816	-0.360831	5.44669
	61.1721	38.9567	-0.360831	5.44669
	61.1885	39.1478	-0.360831	5.44669
	61.2005	39.3038	-0.360831	5.44669
	61.1997	39.4687	-0.360831	5.44669
	61.195	39.6564	-0.368702	5.44669
	61.1934	39.8024	-0.388987	5.44669
	61.1944	40.0135	-0.397376	5.44669
	61.1953	40.3795	-0.378364	5.44669
	61.1954	40.7559	-0.357123	5.44669
	61.1728	41.0275	-0.353353	5.44669
	61.0929	41.1936	-0.359065	5.44669
	60.9894	41.2946	-0.362757	5.44669
	60.9398	41.4456	-0.362267	5.44669
	60.9503	41.6472	-0.360748	5.44669
	60.9715	41.8039	-0.360286	5.44669
	60.9765	42.0146	-0.360632	5.44669
	60.971	42.3766	-0.360942	5.44669
	60.967	42.7023	-0.360948	5.44669
	60.9672	42.8478	-0.360841	5.44669
	60.9687	42.9624	-0.360794	5.44669
	60.9693	43.1331	-0.360812	5.44669
	60.969	43.2407	-0.360836	5.44669
	60.9687	43.2864	-0.36084	5.44669
	60.9686	43.4246	-0.360833	5.44669
	60.9687	43.6879	-0.360829	5.44669
	60.9688	43.981	-0.3687	5.44669
	60.9688	44.2436	-0.388987	5.44669
	60.9687	44.4832	-0.397377	5.44669
	60.9687	44.724	-0.378365	5.44669
	60.9687	44.9734	-0.357123	5.44669
	60.9688	45.2261	-0.353352	5.44669
	60.9688	45.4771	-0.359065	5.44669
	60.9465	45.677	-0.362757	5.44669
	60.889	45.7499	-0.362267	5.44669
	60.8429	45.7711	-0.360748	5.44669
	60.817	45.9113	-0.360286	5.44669
	60.7737	46.1842	-0.360632	5.44669
	60.7347	46.4806	-0.360942	5.44669
	60.729	46.692	-0.360948	5.44669
	60.7397	46.7536	-0.360841	5.44669
	60.7461	46.7658	-0.360794	5.44669
	60.745	46.9064	-0.360812	5.44669
	60.7422	47.1334	-0.360836	5.44669
	60.7415	47.255	-0.36084	5.44669
	60.7421	47.2866	-0.360833	5.44669
	60.7427	47.4139	-0.360829	5.44669
	60.7427	47.6284	-0.360829	5.44669
	60.7425	47.7496	-0.360831	5.44669
	60.7424	47.7362	-0.360832	5.44669
	60.7424	47.6894	-0.360831	5.44669
	60.7425	47.7241	-0.360831	5.44669
	60.7425	47.9106	-0.360831	5.44669
	60.7425	48.1486	-0.360831	5.44669
	60.7425	48.3077	-0.360831	5.44669
	60.7425	48.4572	-0.360831	5.44669
	60.7425	48.6373	-0.360831	5.44669
	60.7202	48.7856	-0.360831	5.44669
	60.6627	48.9512	-0.360831	5.44669
	60.6166	49.142	-0.360831	5.44669
	60.613	49.289	-0.360831	5.44669
	60.6494	49.4503	-0.360831	5.44669
	60.714	49.6397	-0.360831	5.44669
	60.7357	49.7876	-0.360831	5.44669
	60.6784	49.9498	-0.360831	5.44669
	60.6399	50.1884	-0.368702	5.44669
	60.6653	50.4629	-0.388987	5.44669
	60.6484	50.6773	-0.397376	5.44669
	60.5589	50.7972	-0.378364	5.44669
	60.4934	50.9389	-0.357123	5.44669
	60.4925	51.1298	-0.361223	5.44669
	60.5145	51.2854	-0.387221	5.44669
	60.5239	51.4502	-0.399302	5.44669
	60.52	51.6381	-0.3798	5.44669
	60.515	51.7349	-0.35704	5.44669
	60.5143	51.7701	-0.352807	5.44669
	60.5158	51.9076	-0.358867	5.44669
	60.5167	52.1253	-0.362868	5.44669
	60.5165	52.2932	-0.362384	5.44669
	60.5161	52.4537	-0.360758	5.44669
	60.516	52.6353	-0.360248	5.44669
	60.5161	52.7803	-0.360613	5.44669
	60.5162	52.944	-0.360947	5.44669
	60.4939	53.1351	-0.360957	5.44669
	60.4364	53.2338	-0.360843	5.44669
	60.4126	53.2685	-0.360791	5.44669
	60.4665	53.4053	-0.36081	5.44669
	60.5267	53.6227	-0.360836	5.44669
	60.5374	53.7908	-0.360841	5.44669
	60.4989	53.9515	-0.360833	5.44669
	60.4087	54.1823	-0.360828	5.44669
	60.3288	54.454	-0.360829	5.44669
	60.3409	54.6701	-0.360831	5.44669
	60.3765	54.7916	-0.368702	5.44669
	60.3428	54.9334	-0.388987	5.44669
	60.2868	55.1238	-0.397376	5.44669
	60.2706	55.2791	-0.378364	5.44669
	60.2831	55.444	-0.357123	5.44669
	60.2939	55.632	-0.353353	5.44669
	60.294	55.7289	-0.359065	5.44669
	60.2902	55.764	-0.362757	5.44669
	60.2885	55.9015	-0.362267	5.44669
	60.2892	56.1683	-0.368619	5.44669
	60.2901	56.4631	-0.388441	5.44669
	60.2902	56.676	-0.397177	5.44669
	60.2899	56.788	-0.378475	5.44669
	60.2898	56.9762	-0.35724	5.44669
	60.2898	57.3447	-0.353362	5.44669
	60.2676	57.7303	-0.359028	5.44669
	60.1878	58.0048	-0.362738	5.44669
	60.0843	58.1689	-0.362272	5.44669
	60.0346	58.268	-0.360757	5.44669
	60.0451	58.4681	-0.360288	5.44669
	60.0663	58.8463	-0.36063	5.44669
	60.0713	59.2317	-0.36094	5.44669
	60.0659	59.5518	-0.368819	5.44669
	60.0618	59.9397	-0.388997	5.44669
	60.062	60.3946	-0.397339	5.44669
	60.0636	60.7576	-0.378345	5.44669
	60.0641	61.043	-0.357128	5.44669
	60.0638	61.3754	-0.353362	5.44669
	60.0412	61.7133	-0.359067	5.44669
	59.9614	62.0302	-0.362755	5.44669
	59.858	62.4336	-0.362265	5.44669
	59.8307	62.8962	-0.368619	5.44669
	59.8986	63.2568	-0.388442	5.44669
	59.9435	63.4894	-0.397177	5.44669
	59.8947	63.6943	-0.378475	5.44669
	59.8291	63.9808	-0.35724	5.44669
	59.8143	64.4171	-0.353362	5.44669
	59.8307	64.904	-0.359028	5.44669
	59.8427	65.2631	-0.362738	5.44669
	59.8419	65.5356	-0.362272	5.44669
	59.8373	65.8639	-0.360757	5.44669
	59.8357	66.2047	-0.360288	5.44669
	59.8366	66.475	-0.368501	5.44669
	59.8376	66.7026	-0.389095	5.44669
	59.8377	66.9358	-0.405364	5.44669
	59.8373	67.1865	-0.40653	5.44669
	59.8372	67.4916	-0.393631	5.44669
	59.8372	67.8702	-0.370867	5.44669
	59.815	68.2202	-0.355362	5.44669
	59.7353	68.5256	-0.355288	5.44669
	59.654	68.9199	-0.368374	5.44669
	59.6618	69.3828	-0.390827	5.44669
	59.6961	69.7468	-0.398265	5.44669
	59.6634	70.0298	-0.385953	5.44669
	59.6082	70.4101	-0.384844	5.44669
	59.5921	70.9242	-0.389816	5.44669
	59.6042	71.47	-0.376719	5.44669
	59.6149	71.9832	-0.359129	5.44669
	59.6151	72.4716	-0.354779	5.44669
	59.6113	72.9122	-0.366821	5.44669
	59.6097	73.2353	-0.398228	5.44669
	59.6103	73.5587	-0.426776	5.44669
	59.6112	74.0766	-0.414943	5.44669
	59.6113	74.6508	-0.374228	5.44669
	59.6111	75.0772	-0.349453	5.44669
	59.6109	75.4546	-0.351659	5.44669
	59.6109	75.9185	-0.36109	5.44669
	59.611	76.3954	-0.364209	5.44669
	59.611	76.7914	-0.362155	5.44669
	59.611	77.1893	-0.360185	5.44669
	59.5887	77.6231	-0.36009	5.44669
	59.5089	78.0232	-0.36075	5.44669
	59.4054	78.4378	-0.361061	5.44669
	59.3558	78.8772	-0.360956	5.44669
	59.3663	79.2244	-0.360802	5.44669
	59.3874	79.4596	-0.360774	5.44669
	59.3924	79.7196	-0.360818	5.44669
	59.387	80.1836	-0.360846	5.44669
	59.3829	80.7977	-0.360842	5.44669
	59.4055	81.2663	-0.36083	5.44669
	59.4645	81.5498	-0.360827	5.44669
	59.4888	81.8947	-0.36083	5.44669
	59.4346	82.345	-0.360832	5.44669
	59.3741	82.7705	-0.360832	5.44669
	59.3634	83.1899	-0.360831	5.44669
	59.3574	83.6223	-0.360831	5.44669
	59.3104	84.014	-0.360831	5.44669
	59.263	84.4257	-0.368702	5.44669
	59.255	84.916	-0.388987	5.44669
	59.2678	85.441	-0.397376	5.44669
	59.2536	85.9539	-0.386235	5.44669
	59.195	86.4005	-0.385278	5.44669
	59.1455	86.7174	-0.389897	5.44669
	59.1409	86.9377	-0.376599	5.44669
	59.1781	87.153	-0.359049	5.44669
	59.2433	87.399	-0.354788	5.44669
	59.265	87.6594	-0.358982	5.44669
	59.2076	87.9148	-0.362212	5.44669
	59.1466	88.163	-0.362068	5.44669
	59.1369	88.41	-0.360858	5.44669
	59.1537	88.659	-0.360403	5.44669
	59.1641	88.9585	-0.360642	5.44669
	59.1625	89.3354	-0.360904	5.44669
	59.1581	89.6866	-0.3688	5.44669
	59.1568	89.9931	-0.389002	5.44669
	59.1356	90.3875	-0.397347	5.44669
	59.0567	90.8992	-0.378347	5.44669
	58.9755	91.3897	-0.357126	5.44669
	59.0052	91.7253	-0.35336	5.44669
	59.1191	91.9376	-0.359067	5.44669
	59.1901	92.0938	-0.370626	5.44669
	59.1846	92.2117	-0.390421	5.44669
	59.1357	92.3734	-0.397293	5.44669
	59.0691	92.6226	-0.37782	5.44669
	59.0288	92.9508	-0.356924	5.44669
	59.0085	93.3394	-0.353463	5.44669
	58.9877	93.6361	-0.359182	5.44669
	59.0044	93.7603	-0.362767	5.44669
	59.0216	93.9255	-0.362229	5.44669
	58.9787	94.2803	-0.360729	5.44669
	58.9254	94.6192	-0.360291	5.44669
	58.9136	94.7236	-0.360641	5.44669
	58.9269	94.7102	-0.360943	5.44669
	58.9366	94.825	-0.360946	5.44669
	58.9358	95.0504	-0.360839	5.44669
	58.9321	95.1805	-0.360794	5.44669
	58.9308	95.2162	-0.360813	5.44669
	58.9316	95.3422	-0.360837	5.44669
	58.9324	95.5547	-0.36084	5.44669
	58.9324	95.7247	-0.360833	5.44669
	58.9322	95.8878	-0.360829	5.44669
	58.932	96.119	-0.360829	5.44669
	58.9321	96.39	-0.368702	5.44669
	58.9321	96.6548	-0.396858	5.44669
	58.9322	96.9032	-0.425532	5.44669
	58.9321	97.1469	-0.414909	5.44669
	58.9321	97.3944	-0.374656	5.44669
	58.9321	97.6453	-0.349644	5.44669
	58.9321	97.8962	-0.351587	5.44669
	58.9321	98.1459	-0.360992	5.44669
	58.9321	98.3951	-0.364193	5.44669
	58.9321	98.6445	-0.362184	5.44669
	58.9321	98.8942	-0.360203	5.44669
	58.9321	99.1439	-0.360087	5.44669
	58.9321	99.3935	-0.360743	5.44669
	58.9098	99.5939	-0.361058	5.44669
	58.8301	99.7168	-0.360958	5.44669
	58.7265	99.8648	-0.360803	5.44669
	58.6992	100.106	-0.360774	5.44669
	58.7671	100.387	-0.360817	5.44669
	58.8121	100.603	-0.360845	5.44669
	58.7632	100.721	-0.360842	5.44669
	58.6976	100.862	-0.360831	5.44669
	58.6829	101.053	-0.360827	5.44669
	58.6993	101.16	-0.36083	5.44669
	58.7113	101.149	-0.360832	5.44669
	58.7105	101.108	-0.360832	5.44669
	58.7058	101.095	-0.360831	5.44669
	58.7042	101.154	-0.360831	5.44669
	58.7052	101.338	-0.368702	5.44669
	58.7061	101.567	-0.388987	5.44669
	58.7062	101.673	-0.397376	5.44669
	58.7059	101.698	-0.378364	5.44669
	58.7057	101.828	-0.357123	5.44669
	58.7058	102.046	-0.353353	5.44669
	58.7059	102.217	-0.359065	5.44669
	58.7059	102.378	-0.362757	5.44669
	58.7058	102.559	-0.362267	5.44669
	58.7058	102.704	-0.360748	5.44669
	58.7058	102.867	-0.360286	5.44669
	58.7058	103.108	-0.360632	5.44669
	58.7058	103.383	-0.360942	5.44669
	58.7058	103.596	-0.360948	5.44669
	58.7058	103.716	-0.360841	5.44669
	58.7058	103.858	-0.360794	5.44669
	58.7058	104.098	-0.360812	5.44669
	58.7058	104.38	-0.360836	5.44669
	58.7058	104.647	-0.36084	5.44669
	58.7058	104.941	-0.360833	5.44669
	58.7058	105.309	-0.360829	5.44669
	58.7058	105.659	-0.360829	5.44669
	58.7058	105.919	-0.360831	5.44669
	58.7058	106.139	-0.360832	5.44669
	58.7058	106.373	-0.360831	5.44669
	58.7058	106.577	-0.360831	5.44669
	58.7058	106.707	-0.360831	5.44669
	58.7058	106.857	-0.360831	5.44669
	58.7058	107.047	-0.360831	5.44669
	58.7058	107.2	-0.360831	5.44669
	58.7058	107.364	-0.360831	5.44669
	58.7058	107.601	-0.368702	5.44669
	58.6835	107.875	-0.388987	5.44669
	58.6038	108.089	-0.397376	5.44669
	58.5003	108.16	-0.378364	5.44669
	58.4729	108.126	-0.357123	5.44669
	58.5631	108.138	-0.353353	5.44669
	58.6656	108.31	-0.366936	5.44669
	58.6405	108.6	-0.390913	5.44669
	58.521	108.892	-0.398812	5.44669
	58.4461	109.095	-0.378281	5.44669
	58.4518	109.204	-0.356578	5.44669
	58.48	109.346	-0.353154	5.44669
	58.4896	109.54	-0.359176	5.44669
	58.4836	109.697	-0.362874	5.44669
	58.4777	109.911	-0.362276	5.44669
	58.4773	110.323	-0.36071	5.44669
	58.4793	110.873	-0.368138	5.44669
	58.4802	111.422	-0.396664	5.44669
	58.4799	111.973	-0.425651	5.44669
	58.4795	112.632	-0.415028	5.44669
	58.4794	113.401	-0.374664	5.44669
	58.4795	114.188	-0.349605	5.44669
	58.4573	114.896	-0.351568	5.44669
	58.3775	115.459	-0.360998	5.44669
	58.274	115.923	-0.364202	5.44669
	58.2243	116.387	-0.370056	5.44669
	58.2571	116.884	-0.388356	5.44669
	58.3357	117.395	-0.39663	5.44669
	58.3645	117.949	-0.378276	5.44669
	58.3052	118.623	-0.357351	5.44669
	58.241	119.298	-0.353479	5.44669
	58.2305	119.731	-0.359037	5.44669
	58.2482	119.979	-0.362701	5.44669
	58.2593	120.323	-0.362253	5.44669
	58.2576	120.785	-0.360762	5.44669
	58.2529	121.167	-0.360297	5.44669
	58.2516	121.408	-0.360632	5.44669
	58.2527	121.609	-0.360937	5.44669
	58.2313	121.891	-0.360946	5.44669
	58.1739	122.327	-0.360842	5.44669
	58.1498	122.864	-0.360794	5.44669
	58.2035	123.351	-0.360812	5.44669
	58.2414	123.725	-0.368707	5.44669
	58.1724	124.11	-0.388995	5.44669
	58.0527	124.546	-0.405249	5.44669
	57.9926	124.952	-0.414388	5.44669
	58.0044	125.368	-0.421822	5.44669
	58.0299	125.855	-0.415302	5.44669
	58.0362	126.377	-0.408917	5.44669
	58.0298	126.89	-0.416271	5.44669
	58.0249	127.387	-0.414971	5.44669
	58.0251	127.88	-0.41076	5.44669
	58.0269	128.378	-0.425032	5.44669
	58.0276	128.879	-0.434974	5.44669
	58.0273	129.379	-0.418715	5.44669
	58.0269	129.878	-0.398068	5.44669
	58.0268	130.377	-0.393568	5.44669
	58.0269	130.876	-0.398764	5.44669
	58.027	131.375	-0.394628	5.44669
	58.027	131.875	-0.374054	5.44669
	58.0047	132.374	-0.356344	5.44669
	57.9249	132.873	-0.362437	5.44669
	57.8437	133.372	-0.388007	5.44669
	57.8515	133.872	-0.407071	5.44669
	57.8857	134.371	-0.407633	5.44669
	57.8531	134.87	-0.393486	5.44669
	57.7979	135.419	-0.370414	5.44669
	57.7818	136.094	-0.363095	5.44669
	57.7939	136.821	-0.391417	5.44669
	57.8046	137.43	-0.425296	5.44669
	57.827	137.955	-0.424623	5.44669
	57.8807	138.584	-0.41154	5.44669
	57.9029	139.251	-0.414049	5.44669
	57.8497	139.696	-0.405237	5.44669
	57.7904	140.002	-0.382613	5.44669
	57.7798	140.52	-0.389154	5.44669
	57.7957	141.257	-0.417717	5.44669
	57.806	141.923	-0.422302	5.44669
	57.8047	142.42	-0.413269	5.44669
	57.8004	142.811	-0.4156	5.44669
	57.7992	143.16	-0.405272	5.44669
	57.8001	143.569	-0.374206	5.44669
	57.801	144.073	-0.360761	5.44669
	57.801	144.605	-0.389134	5.44669
	57.8007	145.067	-0.433046	5.44669
	57.8006	145.433	-0.44567	5.44669
	57.8006	145.872	-0.420291	5.44669
	57.8007	146.49	-0.402789	5.44669
	57.8007	147.075	-0.419843	5.44669
	57.8007	147.472	-0.43564	5.44669
	57.7784	147.834	-0.420839	5.44669
	57.6986	148.301	-0.398722	5.44669
	57.6174	148.835	-0.393087	5.44669
	57.6252	149.31	-0.406201	5.44669
	57.6818	149.681	-0.422773	5.44669
	57.7288	150.118	-0.41862	5.44669
	57.7549	150.733	-0.409971	5.44669
	57.731	151.367	-0.415533	5.44669
	57.6865	151.941	-0.406417	5.44669
	57.6501	152.58	-0.37471	5.44669
	57.6019	153.284	-0.360565	5.44669
	57.5646	153.896	-0.381002	5.44669
	57.5614	154.381	-0.39698	5.44669
	57.5726	154.837	-0.388916	5.44669
	57.5783	155.323	-0.394414	5.44669
	57.5767	155.832	-0.425501	5.44669
	57.574	156.34	-0.440672	5.44669
	57.5734	156.84	-0.420886	5.44669
	57.5741	157.336	-0.404816	5.44669
	57.5746	157.883	-0.412609	5.44669
	57.5746	158.559	-0.407031	5.44669
	57.5744	159.238	-0.376007	5.44669
	57.5743	159.671	-0.35302	5.44669
	57.5744	159.918	-0.360393	5.44669
	57.5744	160.261	-0.39621	5.44669
	57.5744	160.773	-0.428223	5.44669
	57.5744	161.281	-0.416268	5.44669
	57.5744	161.625	-0.38214	5.44669
	57.5521	161.883	-0.377155	5.44669
	57.4723	162.26	-0.387999	5.44669
	57.3911	162.733	-0.378699	5.44669
	57.3989	163.107	-0.368476	5.44669
	57.4332	163.342	-0.382849	5.44669
	57.4005	163.592	-0.394934	5.44669
	57.3453	164.003	-0.387402	5.44669
	57.3292	164.443	-0.386636	5.44669
	57.3413	164.685	-0.397922	5.44669
	57.352	164.81	-0.404336	5.44669
	57.3521	164.952	-0.403235	5.44669
	57.3484	165.044	-0.400529	5.44669
	57.3468	165.094	-0.391923	5.44669
	57.3474	165.239	-0.372292	5.44669
	57.3706	165.455	-0.356568	5.44669
	57.4282	165.619	-0.355286	5.44669
	57.474	165.828	-0.367945	5.44669
	57.4774	166.187	-0.390648	5.44669
	57.4411	166.561	-0.398342	5.44669
	57.3766	166.883	-0.378179	5.44669
	57.3326	167.276	-0.356702	5.44669
	57.3324	167.732	-0.361113	5.44669
	57.3472	168.143	-0.395195	5.44669
	57.3533	168.554	-0.42754	5.44669
	57.3506	168.988	-0.416343	5.44669
	57.3473	169.384	-0.374543	5.44669
	57.3469	169.747	-0.356958	5.44669
	57.3479	170.061	-0.379549	5.44669
	57.3484	170.307	-0.397654	5.44669
	57.3483	170.535	-0.381844	5.44669
	57.3481	170.727	-0.358483	5.44669
	57.348	170.756	-0.352686	5.44669
	57.3481	170.606	-0.358303	5.44669
	57.3481	170.469	-0.362675	5.44669
	57.3481	170.455	-0.362503	5.44669
	57.3481	170.496	-0.360876	5.44669
	57.3481	170.469	-0.368126	5.44669
	57.3481	170.337	-0.388729	5.44669
	57.3481	170.274	-0.397473	5.44669
	57.3481	170.391	-0.386367	5.44669
	57.3481	170.477	-0.385299	5.44669
	57.3481	170.375	-0.389859	5.44669
	57.3481	170.287	-0.384446	5.44669
	57.3481	170.382	-0.387208	5.44669
	57.3481	170.518	-0.391343	5.44669
	57.3481	170.551	-0.376518	5.44669
	57.3481	170.469	-0.366373	5.44669
	57.3481	170.268	-0.382743	5.44669
	57.3481	170.041	-0.403508	5.44669
	57.3481	169.94	-0.415889	5.44669
	57.3481	169.967	-0.430941	5.44669
	57.3481	170.012	-0.443447	5.44669
	57.3481	170.021	-0.445014	5.44669
	57.3481	170.009	-0.441492	5.44669
	57.3481	170	-0.43163	5.44669
	57.3481	170.001	-0.411771	5.44669
	57.3481	170.005	-0.396397	5.44669
	57.3481	170.006	-0.395344	5.44669
	57.3481	169.956	-0.407974	5.44669
	57.3481	169.828	-0.422713	5.44669
	57.3481	169.776	-0.410094	5.44669
	57.3481	169.895	-0.381562	5.44669
	57.3481	170.028	-0.379115	5.44669
	57.3481	170.051	-0.389027	5.44669
	57.3481	170.016	-0.386303	5.44669
	57.3481	169.992	-0.388284	5.44669
	57.3481	169.996	-0.391133	5.44669
	57.3481	170.005	-0.376048	5.44669
	57.3481	170.008	-0.36625	5.44669
	57.3481	170.006	-0.39073	5.44669
	57.3481	170.004	-0.423885	5.44669
	57.3481	170.004	-0.424276	5.44669
	57.3481	170.004	-0.404025	5.44669
	57.3481	169.956	-0.394037	5.44669
	57.3481	169.829	-0.404705	5.44669
	57.3481	169.776	-0.421808	5.44669
	57.3481	169.895	-0.410876	5.44669
	57.3481	170.028	-0.374341	5.44669
	57.3481	170.002	-0.350954	5.44669
	57.3481	169.79	-0.36012	5.44669
	57.3481	169.539	-0.388959	5.44669
	57.3481	169.432	-0.400424	5.44669
	57.3481	169.514	-0.387523	5.44669
	57.3481	169.74	-0.384735	5.44669
	57.3481	169.928	-0.397083	5.44669
	57.3481	169.848	-0.40466	5.44669
	57.3481	169.587	-0.395798	5.44669
	57.3481	169.432	-0.380311	5.44669
	57.3481	169.448	-0.383407	5.44669
	57.3481	169.508	-0.399098	5.44669
	57.3481	169.527	-0.413848	5.44669
	57.3481	169.513	-0.43166	5.44669
	57.3481	169.501	-0.436604	5.44669
	57.3481	169.501	-0.417034	5.44669
	57.3481	169.505	-0.404655	5.44669
	57.3481	169.556	-0.421783	5.44669
	57.3481	169.682	-0.443661	5.44669
	57.3481	169.733	-0.448368	5.44669
	57.3481	169.615	-0.434951	5.44669
	57.3481	169.482	-0.410711	5.44669
	57.3481	169.459	-0.402643	5.44669
	57.3481	169.494	-0.415325	5.44669
	57.3481	169.517	-0.416813	5.44669
	57.3481	169.514	-0.411869	5.44669
	57.3481	169.554	-0.424843	5.44669
	57.3481	169.825	-0.442371	5.44669
	57.3481	170.555	-0.446739	5.44669
	57.3481	171.898	-0.434727	5.44669
	57.3258	173.855	-0.403325	5.44669
	57.246	176.084	-0.366899	5.44669
	57.1648	178.046	-0.358441	5.44669
	57.1726	179.53	-0.390767	5.44669
	57.2069	180.619	-0.426685	5.44669
	57.1742	181.322	-0.425437	5.44669
	57.119	181.55	-0.403516	5.44669
	57.1029	181.347	-0.393411	5.44669
	57.115	180.977	-0.396753	5.44669
	57.1257	180.665	-0.39384	5.44669
	57.1259	180.433	-0.382309	5.44669
	57.1221	180.163	-0.392812	5.44669
	57.1205	179.793	-0.419315	5.44669
	57.1211	179.483	-0.421664	5.44669
	57.122	179.347	-0.412433	5.44669
	57.1221	179.231	-0.423347	5.44669
	57.1219	179.007	-0.441543	5.44669
	57.1217	178.771	-0.439053	5.44669
	57.144	178.674	-0.414814	5.44669
	57.2016	178.606	-0.402896	5.44669
	57.2254	178.3	-0.413972	5.44669
	57.1715	177.802	-0.416156	5.44669
	57.1113	177.443	-0.412075	5.44669
	57.1006	177.33	-0.425162	5.44669
	57.1168	177.241	-0.442432	5.44669
	57.1273	177.069	-0.446651	5.44669
	57.1259	176.952	-0.434668	5.44669
	57.1216	176.952	-0.403332	5.44669
	57.1203	176.991	-0.374794	5.44669
	57.1212	177.008	-0.386604	5.44669
	57.1221	176.951	-0.419436	5.44669
	57.1444	176.767	-0.416059	5.44669
	57.2016	176.537	-0.385184	5.44669
	57.2252	176.381	-0.386377	5.44669
	57.1714	176.23	-0.415639	5.44669
	57.1113	176.048	-0.422418	5.44669
	57.1006	175.899	-0.414056	5.44669
	57.1168	175.734	-0.423759	5.44669
	57.1273	175.544	-0.433268	5.44669
	57.1259	175.446	-0.418453	5.44669
	57.1216	175.46	-0.406436	5.44669
	57.1203	175.45	-0.422025	5.44669
	57.1212	175.285	-0.443129	5.44669
	57.1221	175.047	-0.448059	5.44669
	57.1221	174.93	-0.435011	5.44669
	57.1218	174.904	-0.402975	5.44669
	57.1217	174.778	-0.374522	5.44669
	57.1217	174.561	-0.386618	5.44669
	57.1218	174.439	-0.427409	5.44669
	57.1218	174.453	-0.444252	5.44669
	57.1218	174.5	-0.421709	5.44669
	57.1218	174.515	-0.396017	5.44669
	57.1441	174.455	-0.391644	5.44669
	57.2016	174.269	-0.406557	5.44669
	57.2253	174.04	-0.423435	5.44669
	57.1715	173.934	-0.410899	5.44669
	57.1113	173.959	-0.381643	5.44669
	57.1006	174.005	-0.386734	5.44669
	57.1168	174.015	-0.424919	5.44669
	57.1273	174.003	-0.451037	5.44669
	57.1259	173.994	-0.450294	5.44669
	57.1216	173.995	-0.440999	5.44669
	57.1203	173.998	-0.437417	5.44669
	57.1212	174	-0.431357	5.44669
	57.1221	173.95	-0.413106	5.44669
	57.1221	173.773	-0.404924	5.44669
	57.1218	173.545	-0.4233	5.44669
	57.1217	173.435	-0.444202	5.44669
	57.1217	173.459	-0.448055	5.44669
	57.1218	173.505	-0.442499	5.44669
	57.1218	173.516	-0.438842	5.44669
	57.1218	173.504	-0.439292	5.44669
	57.1218	173.495	-0.440781	5.44669
	57.1218	173.496	-0.441245	5.44669
	57.1218	173.499	-0.44091	5.44669
	57.1218	173.5	-0.432734	5.44669
	57.1218	173.5	-0.40457	5.44669
	57.1218	173.499	-0.36813	5.44669
	57.1218	173.499	-0.358514	5.44669
	57.1218	173.499	-0.39036	5.44669
	57.1218	173.499	-0.426489	5.44669
	57.1218	173.45	-0.4255	5.44669
	57.1218	173.323	-0.411483	5.44669
	57.1218	173.271	-0.421584	5.44669
	57.1218	173.39	-0.433272	5.44669
	57.1218	173.522	-0.419227	5.44669
	57.1218	173.546	-0.406759	5.44669
	57.1218	173.51	-0.421885	5.44669
	57.1218	173.438	-0.442956	5.44669
	57.1218	173.265	-0.440166	5.44669
	57.1218	173.046	-0.414778	5.44669
	57.1218	172.989	-0.394615	5.44669
	57.1218	173.136	-0.393528	5.44669
	57.1218	173.234	-0.407846	5.44669
	57.1218	173.126	-0.431176	5.44669
	57.1218	172.982	-0.446413	5.44669
	57.1218	172.949	-0.446175	5.44669
	57.1218	172.986	-0.440923	5.44669
	57.1218	173.012	-0.438851	5.44669
	57.1218	173.01	-0.439856	5.44669
	57.1218	173	-0.441014	5.44669
	57.1218	172.996	-0.433272	5.44669
	57.1218	172.949	-0.412629	5.44669
	57.1218	172.825	-0.404044	5.44669
	57.1218	172.822	-0.41523	5.44669
	57.1218	173.066	-0.416275	5.44669
	57.1441	173.055	-0.411677	5.44669
	57.2239	172.01	-0.424953	5.44669
	57.3274	169.753	-0.442486	5.44669
	57.3771	166.676	-0.438877	5.44669
	57.3666	163.187	-0.406534	5.44669
	57.3454	159.736	-0.374632	5.44669
	57.3404	156.829	-0.385397	5.44669
	57.3458	154.639	-0.426859	5.44669
	57.3499	153.079	-0.452326	5.44669
	57.3497	152.102	-0.450145	5.44669
	57.3481	151.581	-0.432608	5.44669
	57.3475	151.26	-0.409096	5.44669
	57.3479	151.043	-0.402799	5.44669
	57.3482	150.974	-0.423835	5.44669
	57.3482	150.959	-0.445181	5.44669
	57.3481	150.77	-0.448275	5.44669
	57.3481	150.319	-0.442243	5.44669
	57.3481	149.744	-0.438657	5.44669
	57.3481	149.198	-0.439306	5.44669
	57.3481	148.707	-0.440853	5.44669
	57.3704	148.228	-0.441271	5.44669
	57.4279	147.783	-0.440896	5.44669
	57.4516	147.504	-0.44059	5.44669
	57.4201	147.406	-0.440595	5.44669
	57.4174	147.293	-0.440706	5.44669
	57.4304	147.107	-0.440751	5.44669
	57.3928	146.943	-0.44073	5.44669
	57.343	146.773	-0.440705	5.44669
	57.331	146.586	-0.440703	5.44669
	57.3429	146.491	-0.44071	5.44669
	57.352	146.457	-0.440714	5.44669
	57.3516	146.269	-0.440713	5.44669
	57.3705	145.875	-0.440711	5.44669
	57.4489	145.479	-0.440711	5.44669
	57.5531	145.16	-0.432841	5.44669
	57.6036	144.777	-0.412556	5.44669
	57.5708	144.225	-0.404167	5.44669
	57.4919	143.509	-0.423178	5.44669
	57.4408	142.766	-0.44442	5.44669
	57.4426	142.165	-0.44819	5.44669
	57.4832	141.698	-0.442477	5.44669
	57.5475	141.197	-0.438785	5.44669
	57.5899	140.481	-0.439276	5.44669
	57.5896	139.613	-0.440795	5.44669
	57.5751	138.894	-0.441257	5.44669
	57.5693	138.362	-0.44091	5.44669
	57.572	137.817	-0.440601	5.44669
	57.5752	137.195	-0.440595	5.44669
	57.5756	136.494	-0.440702	5.44669
	57.5746	135.781	-0.440749	5.44669
	57.574	135.186	-0.43286	5.44669
	57.5742	134.662	-0.412551	5.44669
	57.5744	134.029	-0.404158	5.44669
	57.5745	133.31	-0.423176	5.44669
	57.5744	132.641	-0.444422	5.44669
	57.5744	131.981	-0.448192	5.44669
	57.5744	131.301	-0.442477	5.44669
	57.5967	130.706	-0.438785	5.44669
	57.6764	130.219	-0.439276	5.44669
	57.7577	129.708	-0.440795	5.44669
	57.7499	129.043	-0.441257	5.44669
	57.7156	128.307	-0.44091	5.44669
	57.7483	127.642	-0.440601	5.44669
	57.8035	126.989	-0.440595	5.44669
	57.8196	126.311	-0.440702	5.44669
	57.8075	125.665	-0.440749	5.44669
	57.7968	125.001	-0.440731	5.44669
	57.7966	124.31	-0.440706	5.44669
	57.8004	123.664	-0.440703	5.44669
	57.802	123.003	-0.44071	5.44669
	57.8013	122.266	-0.432843	5.44669
	57.8005	121.492	-0.412558	5.44669
	57.8004	120.729	-0.404167	5.44669
	57.8006	119.983	-0.423178	5.44669
	57.8008	119.289	-0.44442	5.44669
	57.8007	118.718	-0.44819	5.44669
	57.8007	118.196	-0.442478	5.44669
	57.8007	117.506	-0.438785	5.44669
	57.8007	116.608	-0.439276	5.44669
	57.8007	115.711	-0.440795	5.44669
	57.8007	114.894	-0.441257	5.44669
	57.8007	114.061	-0.44091	5.44669
	57.823	113.235	-0.440601	5.44669
	57.8804	112.474	-0.440595	5.44669
	57.9265	111.794	-0.440702	5.44669
	57.9524	111.185	-0.440749	5.44669
	57.9958	110.536	-0.440731	5.44669
	58.0124	109.79	-0.440706	5.44669
	57.9607	108.959	-0.440703	5.44669
	57.9262	108.069	-0.44071	5.44669
	57.9736	107.224	-0.440714	5.44669
	58.035	106.475	-0.432843	5.44669
	58.0484	105.758	-0.412556	5.44669
	58.033	104.973	-0.404166	5.44669
	58.0218	104.043	-0.423178	5.44669
	58.0227	103.009	-0.44442	5.44669
	58.027	102.023	-0.44819	5.44669
	58.0285	101.149	-0.434607	5.44669
	58.0276	100.264	-0.41063	5.44669
	58.0267	99.3285	-0.402731	5.44669
	58.0266	98.4239	-0.415391	5.44669
	58.0269	97.5086	-0.416809	5.44669
	58.0271	96.5221	-0.411844	5.44669
	58.0493	95.5499	-0.424833	5.44669
	58.129	94.7138	-0.434506	5.44669
	58.2325	93.9462	-0.418589	5.44669
	58.2822	93.0632	-0.406053	5.44669
	58.2717	92.0431	-0.421816	5.44669
	58.2505	90.9965	-0.443178	5.44669
	58.2455	90.035	-0.448154	5.44669
	58.251	89.2246	-0.442904	5.44669
	58.2773	88.5131	-0.438977	5.44669
	58.3346	87.7998	-0.439205	5.44669
	58.3568	87.0031	-0.440697	5.44669
	58.3024	86.1153	-0.441241	5.44669
	58.2425	85.2593	-0.440939	5.44669
	58.2322	84.5044	-0.440619	5.44669
	58.2707	83.7895	-0.440592	5.44669
	58.3608	83.0567	-0.440695	5.44669
	58.4629	82.3517	-0.440747	5.44669
	58.5083	81.7217	-0.440733	5.44669
	58.4965	81.073	-0.440708	5.44669
	58.4763	80.3835	-0.440703	5.44669
	58.4721	79.781	-0.440709	5.44669
	58.4776	79.2939	-0.440714	5.44669
	58.4814	78.8838	-0.440713	5.44669
	58.481	78.5726	-0.440712	5.44669
	58.4795	78.2926	-0.440711	5.44669
	58.479	77.8948	-0.432841	5.44669
	58.4793	77.3722	-0.412556	5.44669
	58.4797	76.829	-0.404167	5.44669
	58.4797	76.32	-0.423178	5.44669
	58.4796	75.8323	-0.436549	5.44669
	58.5018	75.3414	-0.420035	5.44669
	58.5593	74.8416	-0.405933	5.44669
	58.5831	74.2899	-0.421252	5.44669
	58.5515	73.6628	-0.442984	5.44669
	58.5711	73.1118	-0.448273	5.44669
	58.6639	72.7321	-0.435152	5.44669
	58.7298	72.3656	-0.410829	5.44669
	58.7298	71.8897	-0.402621	5.44669
	58.7072	71.3547	-0.423144	5.44669
	58.6979	70.8324	-0.437084	5.44669
	58.702	70.3363	-0.4124	5.44669
	58.7071	69.8465	-0.377686	5.44669
	58.7077	69.3502	-0.384585	5.44669
	58.7062	68.8488	-0.425432	5.44669
	58.7053	68.3476	-0.452017	5.44669
	58.7055	67.8483	-0.450523	5.44669
	58.7059	67.3498	-0.440746	5.44669
	58.706	66.8508	-0.43723	5.44669
	58.7059	66.3515	-0.43924	5.44669
	58.7281	65.8521	-0.441332	5.44669
	58.7856	65.3528	-0.433624	5.44669
	58.8094	64.8536	-0.412664	5.44669
	58.7555	64.3544	-0.403933	5.44669
	58.7176	63.8552	-0.423042	5.44669
	58.7867	63.3559	-0.444446	5.44669
	58.9064	62.8075	-0.448249	5.44669
	58.9666	62.1323	-0.434622	5.44669
	58.9547	61.4047	-0.410615	5.44669
	58.9292	60.7467	-0.402719	5.44669
	58.9229	60.0946	-0.423262	5.44669
	58.9293	59.4138	-0.444969	5.44669
	58.9342	58.816	-0.448391	5.44669
	58.934	58.3279	-0.442366	5.44669
	58.9322	57.8664	-0.438667	5.44669
	58.9315	57.3295	-0.439266	5.44669
	58.9318	56.6457	-0.440833	5.44669
	58.9322	55.9103	-0.441276	5.44669
	58.9546	55.3013	-0.440905	5.44669
	59.0342	54.828	-0.440592	5.44669
	59.1377	54.3766	-0.440593	5.44669
	59.1651	53.888	-0.440704	5.44669
	59.0971	53.4253	-0.440751	5.44669
	59.0522	53.093	-0.440731	5.44669
	59.101	52.8228	-0.440706	5.44669
	59.1667	52.4367	-0.440702	5.44669
	59.1814	51.9155	-0.44071	5.44669
	59.165	51.3688	-0.440714	5.44669
	59.153	50.8578	-0.440713	5.44669
	59.1538	50.4197	-0.440711	5.44669
	59.1584	50.1057	-0.43284	5.44669
	59.1601	49.8344	-0.412556	5.44669
	59.1814	49.4905	-0.404167	5.44669
	59.2602	49.1428	-0.423178	5.44669
	59.3636	48.8259	-0.44442	5.44669
	59.4136	48.4259	-0.440319	5.44669
	59.4033	47.9648	-0.414322	5.44669
	59.3598	47.6527	-0.40224	5.44669
	59.2972	47.5462	-0.421743	5.44669
	59.2789	47.4428	-0.444503	5.44669
	59.3368	47.2629	-0.448735	5.44669
	59.3968	47.0491	-0.442676	5.44669
	59.4282	46.7006	-0.438675	5.44669
	59.4689	46.2351	-0.439159	5.44669
	59.5048	45.8555	-0.440785	5.44669
	59.5102	45.6162	-0.441294	5.44669
	59.5004	45.3661	-0.44093	5.44669
	59.5168	44.957	-0.440596	5.44669
	59.5753	44.4685	-0.440586	5.44669
	59.6239	44.1482	-0.4407	5.44669
	59.6282	44.048	-0.440752	5.44669
	59.6135	43.9501	-0.440732	5.44669
	59.6059	43.7211	-0.440706	5.44669
	59.608	43.3786	-0.440702	5.44669
	59.6116	42.9769	-0.44071	5.44669
	59.6123	42.6306	-0.440714	5.44669
	59.6114	42.3841	-0.440713	5.44669
	59.6107	42.1685	-0.440712	5.44669
	59.6107	41.9317	-0.440711	5.44669
	59.611	41.6754	-0.440711	5.44669
	59.6111	41.4184	-0.432841	5.44669
	59.6333	41.168	-0.412556	5.44669
	59.713	40.9208	-0.404167	5.44669
	59.7943	40.6724	-0.423178	5.44669
	59.7865	40.4224	-0.44442	5.44669
	59.7522	40.1722	-0.44819	5.44669
	59.7849	39.9225	-0.442477	5.44669
	59.8178	39.673	-0.438785	5.44669
	59.7764	39.4235	-0.439276	5.44669
	59.7406	39.1739	-0.440795	5.44669
	59.7837	38.9242	-0.441257	5.44669
	59.8437	38.7238	-0.44091	5.44669
	59.8582	38.601	-0.440601	5.44669
	59.8436	38.4038	-0.440595	5.44669
	59.8325	38.0353	-0.440702	5.44669
	59.833	37.7022	-0.440749	5.44669
	59.8372	37.5558	-0.43286	5.44669
	59.8388	37.4435	-0.412551	5.44669
	59.8379	37.2249	-0.404158	5.44669
	59.837	36.8919	-0.423176	5.44669
	59.837	36.4904	-0.444422	5.44669
	59.8595	36.1408	-0.440321	5.44669
	59.9395	35.8929	-0.414322	5.44669
	60.0429	35.6778	-0.40224	5.44669
	60.0702	35.4418	-0.421742	5.44669
	60.0023	35.2348	-0.444503	5.44669
	59.9573	35.1043	-0.448735	5.44669
	60.0062	34.9555	-0.442676	5.44669
	60.0718	34.7654	-0.438675	5.44669
	60.0866	34.6127	-0.431288	5.44669
	60.0701	34.3996	-0.41263	5.44669
	60.0581	34.0351	-0.404749	5.44669
	60.059	33.7093	-0.423396	5.44669
	60.0636	33.6137	-0.444304	5.44669
	60.0652	33.6263	-0.448064	5.44669
	60.0643	33.5079	-0.442466	5.44669
	60.0633	33.2814	-0.438825	5.44669
	60.0855	33.152	-0.439297	5.44669
	60.1656	33.1663	-0.440789	5.44669
	60.247	33.1671	-0.433376	5.44669
	60.2391	32.9575	-0.412753	5.44669
	60.2048	32.5419	-0.404059	5.44669
	60.2375	32.1444	-0.423063	5.44669
	60.2926	31.8818	-0.44441	5.44669
	60.3088	31.7268	-0.448227	5.44669
	60.2967	31.6766	-0.442496	5.44669
	60.286	31.649	-0.43878	5.44669
	60.2858	31.4979	-0.439267	5.44669
	60.2896	31.272	-0.440793	5.44669
	60.2912	31.1053	-0.441259	5.44669
	60.2905	30.8992	-0.440912	5.44669
	60.2897	30.5426	-0.43273	5.44669
	60.2896	30.2176	-0.412439	5.44669
	60.2898	30.0704	-0.404157	5.44669
	60.29	29.9548	-0.423216	5.44669
	60.3122	29.7844	-0.444439	5.44669
	60.3696	29.6772	-0.448185	5.44669
	60.4157	29.6316	-0.442468	5.44669
	60.4193	29.4933	-0.438783	5.44669
	60.4052	29.2299	-0.439278	5.44669
	60.4204	28.9368	-0.440797	5.44669
	60.48	28.7234	-0.441257	5.44669
	60.5294	28.6106	-0.44091	5.44669
	60.5337	28.4223	-0.43273	5.44669
	60.5187	28.054	-0.412439	5.44669
	60.511	27.7177	-0.404157	5.4507
	60.5131	27.6191	-0.423216	5.46104
	60.5167	27.6342	-0.444439	5.46531
	60.5175	27.5179	-0.448185	5.45562
	60.5165	27.2913	-0.442468	5.4448
	60.5158	27.1121	-0.438783	5.44287
	60.5159	26.95	-0.439278	5.44579
	60.5385	26.7226	-0.440796	5.44767
	60.6183	26.4528	-0.441257	5.44742
	60.7218	26.1871	-0.44091	5.44664
	60.7714	25.938	-0.440601	5.44641
	60.7609	25.7435	-0.440595	5.44658
	60.7397	25.6721	-0.440702	5.44674
	60.7347	25.6498	-0.440749	5.44675
	60.7402	25.5084	-0.440731	5.44669
	60.7443	25.2355	-0.440706	5.44667
	60.744	24.9395	-0.432832	5.44668
	60.7425	24.6791	-0.412554	5.44669
	60.7419	24.4415	-0.404169	5.44669
	60.7422	24.2007	-0.42318	5.44669
	60.7426	23.9506	-0.44442	5.44669
	60.7426	23.7468	-0.448189	5.44669
	60.7425	23.6719	-0.442477	5.44669
	60.7424	23.6513	-0.438786	5.44669
	60.7424	23.512	-0.439276	5.44669
	60.7648	23.2393	-0.440795	5.44669
	60.8445	22.9427	-0.441257	5.44669
	60.948	22.6819	-0.43304	5.44669
	60.9977	22.4444	-0.412446	5.44669
	60.9872	22.2038	-0.40405	5.44669
	60.966	21.9537	-0.423169	5.44669
	60.961	21.7006	-0.444457	5.44669
	60.9665	21.4498	-0.448209	5.44669
	60.9705	21.2008	-0.442472	5.44669
	60.9703	20.9028	-0.438776	5.44669
	60.9688	20.5264	-0.439274	5.44669
	60.9682	20.175	-0.440797	5.44669
	60.9685	19.9173	-0.441258	5.44669
	60.9911	19.748	-0.43304	5.44669
	61.0709	19.69	-0.412445	5.44669
	61.1521	19.6642	-0.40405	5.44669
	61.1442	19.5167	-0.423169	5.44669
	61.11	19.2916	-0.436587	5.44669
	61.1426	19.1732	-0.420054	5.44669
	61.1978	19.1424	-0.398056	5.44669
	61.2363	19.0142	-0.385217	5.44669
	61.2816	18.799	-0.378282	5.44669
	61.2947	18.6288	-0.386327	5.44669
	61.263	18.4664	-0.401043	5.44669
	61.2863	18.2357	-0.413626	5.44669
	61.3807	17.9646	-0.430876	5.44669
	61.446	17.6996	-0.444225	5.44669
	61.4451	17.4511	-0.445364	5.44669
	61.4224	17.2567	-0.441361	5.44669
	61.4133	17.1851	-0.439322	5.44669
	61.4176	17.1627	-0.432027	5.44669
	61.4226	17.0214	-0.404838	5.44669
	61.4232	16.7977	-0.376365	5.44669
	61.4217	16.6285	-0.378856	5.44669
	61.4208	16.4697	-0.390774	5.44669
	61.421	16.2892	-0.387128	5.44669
	61.4214	16.1933	-0.395879	5.44669
	61.4215	16.1559	-0.426751	5.44669
	61.4214	16.0171	-0.448546	5.44669
	61.4213	15.7997	-0.448599	5.44669
	61.4213	15.6323	-0.441174	5.44669
	61.4213	15.472	-0.438093	5.44669
	61.4213	15.2902	-0.439449	5.44669
	61.4213	15.1451	-0.441113	5.44669
	61.4213	14.9814	-0.441329	5.44669
	61.4213	14.7904	-0.440827	5.44669
	61.4436	14.6917	-0.440541	5.44669
	61.5234	14.657	-0.440599	5.44669
	61.6269	14.5202	-0.440725	5.44669
	61.6766	14.3028	-0.432887	5.44669
	61.6661	14.1346	-0.41257	5.44669
	61.6449	13.974	-0.404156	5.44669
	61.6399	13.7924	-0.423169	5.44669
	61.6454	13.6967	-0.444419	5.44669
	61.6494	13.709	-0.448193	5.44669
	61.6492	13.697	-0.434608	5.44669
	61.6476	13.532	-0.410629	5.44669
	61.6471	13.2949	-0.40273	5.44669
	61.6697	13.1286	-0.415391	5.44669
	61.7275	12.9757	-0.408939	5.44669
	61.7736	12.7475	-0.375818	5.44669
	61.7994	12.4741	-0.360133	5.44669
	61.8427	12.2564	-0.388298	5.44669
	61.8817	12.184	-0.432919	5.44669
	61.8874	12.1694	-0.453785	5.44669
	61.8767	12.0318	-0.448594	5.44669
	61.8703	11.8068	-0.439309	5.44669
	61.8714	11.685	-0.437313	5.44669
	61.8742	11.7018	-0.439785	5.44669
	61.8749	11.701	-0.441531	5.44669
	61.8742	11.5391	-0.441384	5.44669
	61.8737	11.2993	-0.440702	5.44669
	61.8737	11.1799	-0.440469	5.44669
	61.8739	11.2031	-0.440613	5.44669
	61.8963	11.2041	-0.440757	5.44669
	61.976	11.0406	-0.440766	5.44669
	62.0795	10.7996	-0.440718	5.44669
	62.1292	10.6802	-0.440695	5.44669
	62.1187	10.6546	-0.440702	5.44669
	62.0975	10.529	-0.432843	5.44669
	62.0925	10.313	-0.41256	5.44669
	62.0979	10.1907	-0.404168	5.44669
	62.102	10.1549	-0.423177	5.44669
	62.1018	10.0262	-0.444419	5.44669
	62.1002	9.81245	-0.44819	5.44669
	62.0997	9.6922	-0.442478	5.44669
	62.1	9.70568	-0.438785	5.44669
	62.1003	9.75215	-0.431405	5.44669
	62.1003	9.71732	-0.412639	5.44669
	62.1002	9.53081	-0.404712	5.44669
	62.1225	9.29288	-0.423377	5.44669
	62.1799	9.18306	-0.444309	5.44669
	62.226	9.20952	-0.448073	5.44669
	62.2519	9.25772	-0.442468	5.44669
	62.2953	9.21901	-0.438823	5.44669
	62.3343	9.03025	-0.431424	5.44669
	62.34	8.79276	-0.404763	5.44669
	62.3292	8.68392	-0.376547	5.44669
	62.3228	8.66145	-0.38683	5.44669
	62.324	8.58263	-0.426778	5.44669
	62.3267	8.4913	-0.451783	5.44669
	62.3275	8.42136	-0.449946	5.44669
	62.3268	8.3167	-0.440588	5.44669
	62.3263	8.18226	-0.437369	5.44669
	62.3263	8.04648	-0.439354	5.44669
	62.3265	7.96973	-0.441331	5.44669
	62.3266	7.92593	-0.433583	5.44669
	62.3265	7.827	-0.412647	5.44669
	62.3488	7.73486	-0.403941	5.44669
	62.4062	7.72093	-0.423051	5.44669
	62.43	7.74618	-0.444447	5.44669
	62.3985	7.76145	-0.448247	5.44669
	62.4181	7.70964	-0.434621	5.44669
	62.5109	7.52714	-0.410616	5.44669
	62.5767	7.29694	-0.394849	5.44669
	62.5767	7.18892	-0.387236	5.44669
	62.5541	7.2134	-0.380269	5.44669
	62.5448	7.26012	-0.394312	5.44669
	62.549	7.2215	-0.428541	5.44669
	62.554	7.0333	-0.449854	5.44669
	62.5547	6.79602	-0.44851	5.44669
	62.5531	6.68706	-0.440672	5.44669
	62.5523	6.71366	-0.437914	5.44669
	62.5524	6.76161	-0.439553	5.44669
	62.5528	6.72274	-0.44122	5.44669
	62.5529	6.53401	-0.441337	5.44669
	62.5528	6.29659	-0.440793	5.44669
	62.5528	6.18776	-0.440523	5.44669
	62.5528	6.16527	-0.440604	5.44669
	62.5528	6.03726	-0.440733	5.44669
	62.5528	5.81915	-0.440759	5.44669
	62.5528	5.69679	-0.440724	5.44669
	62.5528	5.71094	-0.4407	5.44669
	62.5751	5.75845	-0.440702	5.44669
	62.6548	5.72382	-0.440712	5.44669
	62.7584	5.53702	-0.440715	5.44669
	62.808	5.2989	-0.432842	5.44669
	62.7975	5.1891	-0.412555	5.44669
	62.7764	5.16644	-0.404166	5.44669
	62.7713	5.0387	-0.423178	5.44669
	62.7768	4.82077	-0.44442	5.44669
	62.7809	4.69838	-0.44819	5.44669
	62.7806	4.71246	-0.442477	5.44669
	62.7791	4.75995	-0.438785	5.44669
	62.7785	4.72533	-0.439276	5.44669
	62.7788	4.53855	-0.440795	5.44669
	62.7792	4.30043	-0.433386	5.44669
	62.7792	4.19062	-0.404884	5.44669
	62.7791	4.21716	-0.375901	5.44669
	62.8013	4.21619	-0.386516	5.44669
	62.8811	4.05069	-0.426877	5.44669
	62.9847	3.80949	-0.451936	5.44669
	63.012	3.69082	-0.449975	5.44669
	62.9441	3.71474	-0.440546	5.44669
	62.8991	3.76502	-0.437341	5.44669
	62.948	3.77727	-0.439357	5.44669
	63.0136	3.76449	-0.441342	5.44669
	63.0284	3.70558	-0.441457	5.44669
	63.0342	3.57927	-0.4408	5.44669
	63.0797	3.4813	-0.440484	5.44669
	63.1043	3.42552	-0.440585	5.44669
	63.055	3.32915	-0.44074	5.44669
	62.9965	3.24234	-0.440768	5.44669
	62.9849	3.22974	-0.440726	5.44669
	63.0224	3.25366	-0.440697	5.44669
	63.0902	3.26789	-0.440701	5.44669
	63.1352	3.26531	-0.440712	5.44669
	63.1347	3.25916	-0.440716	5.44669
	63.1192	3.20831	-0.440713	5.44669
	63.113	3.03384	-0.440711	5.44669
	63.116	2.80665	-0.43284	5.44669
	63.1417	2.69705	-0.412556	5.44669
	63.1995	2.71979	-0.404167	5.44669
	63.2446	2.76635	-0.415308	5.44669
	63.2476	2.77747	-0.416264	5.44669
	63.2336	2.76552	-0.411645	5.44669
	63.2268	2.75656	-0.424944	5.44669
	63.2289	2.75705	-0.442493	5.44669
	63.2322	2.76044	-0.446754	5.44669
	63.2329	2.76169	-0.442561	5.44669
	63.232	2.71182	-0.43146	5.44669
	63.2314	2.58431	-0.411319	5.44669
	63.2314	2.48263	-0.404139	5.44669
	63.2317	2.42571	-0.423606	5.44669
	63.2317	2.33019	-0.436738	5.44669
	63.2317	2.24414	-0.419962	5.44669
	63.2539	2.23156	-0.405835	5.44669
	63.3337	2.25521	-0.421237	5.44669
	63.4372	2.26932	-0.443013	5.44669
	63.4869	2.2176	-0.448291	5.44669
	63.4764	2.08474	-0.44302	5.44669
	63.4552	1.98147	-0.438977	5.44669
	63.4502	1.97498	-0.439163	5.44669
	63.4557	2.00732	-0.44068	5.44669
	63.4597	1.97371	-0.441249	5.44669
	63.4595	1.84193	-0.440948	5.44669
	63.458	1.73266	-0.44062	5.44669
	63.4574	1.72328	-0.440589	5.44669
	63.4577	1.75654	-0.440693	5.44669
	63.458	1.77354	-0.440747	5.44669
	63.4581	1.7688	-0.440733	5.44669
	63.458	1.76076	-0.440708	5.44669
	63.4579	1.70989	-0.440702	5.44669
	63.4579	1.53608	-0.440709	5.44669
	63.458	1.30918	-0.440714	5.44669
	63.458	1.19946	-0.440713	5.44669
	63.458	1.22205	-0.440712	5.44669
	63.4579	1.26859	-0.440711	5.44669
	63.4579	1.27975	-0.440711	5.44669
	63.458	1.26783	-0.440712	5.44669
	63.458	1.25887	-0.440712	5.44669
	63.4802	1.25934	-0.440712	5.44669
	63.56	1.26273	-0.440712	5.44669
	63.6635	1.26398	-0.440712	5.44669
	63.7132	1.2633	-0.440712	5.44669
	63.7027	1.26257	-0.440712	5.44669
	63.6815	1.26251	-0.440712	5.44669
	63.6765	1.21355	-0.440712	5.44669
	63.682	1.08689	-0.440712	5.44669
	63.686	0.985239	-0.440712	5.44669
	63.6858	0.928035	-0.440712	5.44669
	63.6843	0.83238	-0.440712	5.44669
	63.6837	0.746379	-0.440712	5.44669
	63.684	0.733861	-0.440712	5.44669
	63.7066	0.806715	-0.440712	5.44669
	63.7864	0.947588	-0.440712	5.44669
	63.8675	0.997472	-0.440712	5.44669
	63.8597	0.872569	-0.440712	5.44669
	63.8254	0.738171	-0.440712	5.44669
	63.8358	0.716081	-0.440712	5.44669
	63.8336	0.752986	-0.440712	5.44669
	63.8259	0.776039	-0.440712	5.44669
	63.8677	0.772538	-0.440712	5.44669
	63.9171	0.76287	-0.440712	5.44669
	63.9277	0.760064	-0.440712	5.44669
	63.9152	0.762325	-0.432841	5.44669
	63.9064	0.76427	-0.412556	5.44669
	63.9071	0.76428	-0.404167	5.44669
	63.9106	0.763594	-0.423178	5.44669
	63.9118	0.714112	-0.44442	5.44669
	63.911	0.587459	-0.44819	5.44669
	63.9103	0.535181	-0.442477	5.44669
	63.9103	0.65402	-0.438785	5.44669
	63.9105	0.737539	-0.431405	5.44669
	63.9106	0.58511	-0.412639	5.44669
	63.9106	0.370205	-0.404712	5.44669
	63.9328	0.364338	-0.423377	5.44669
	64.0126	0.443014	-0.444309	5.44669
	64.1161	0.380424	-0.448073	5.44669
	64.1658	0.26159	-0.442468	5.44669
	64.1553	0.223823	-0.438823	5.44669
	64.1341	0.248621	-0.439295	5.44669
	64.1291	0.272175	-0.44079	5.44669
	64.1346	0.273186	-0.441248	5.44669
	64.1386	0.265231	-0.440909	5.44669
	64.1384	0.261538	-0.440604	5.44669
	64.1368	0.262819	-0.440596	5.44669
	64.1363	0.264668	-0.432831	5.44669
	64.1366	0.264987	-0.412593	5.44669
	64.1369	0.264464	-0.404186	5.44669
	64.1369	0.264131	-0.423173	5.44669
	64.1368	0.264178	-0.444411	5.44669
	64.1368	0.264316	-0.448188	5.44669
	64.1368	0.264357	-0.44248	5.44669
	64.1368	0.264325	-0.430916	5.44669
	64.1368	0.264297	-0.41112	5.44669
	64.1368	0.264297	-0.404249	5.44669
	64.1591	0.264306	-0.423723	5.44669
	64.2389	0.264311	-0.444619	5.44669
	64.3424	0.264309	-0.44808	5.44669
	64.3921	0.264307	-0.44236	5.44669
	64.3816	0.264306	-0.438776	5.44669
	64.3604	0.264307	-0.439313	5.44669
	64.3554	0.264307	-0.440814	5.44669
	64.3608	0.264307	-0.441251	5.44669
	64.3649	0.264307	-0.440901	5.44669
	64.3647	0.264307	-0.440599	5.44669
	64.3631	0.264307	-0.440597	5.44669
	64.3626	0.264307	-0.440704	5.44669
	64.3629	0.264307	-0.432878	5.44669
	64.3632	0.264307	-0.412575	5.44669
	64.3632	0.264307	-0.404161	5.44669
	64.3854	0.264307	-0.423169	5.44669
	64.4428	0.264307	-0.444418	5.44669
	64.4666	0.264307	-0.448193	5.44669
	64.4128	0.215117	-0.442479	5.44669
	64.3749	0.039151	-0.438785	5.44669
	64.444	-0.140056	-0.439275	5.44669
	64.5637	-0.07367	-0.440795	5.44669
	64.6238	0.128712	-0.441257	5.44669
	64.6119	0.158255	-0.440911	5.44669
	64.5864	0.093684	-0.440601	5.44669
	64.5801	0.153724	-0.440595	5.44669
	64.5866	0.26647	-0.440702	5.44669
	64.5915	0.253402	-0.440749	5.44669
	64.5913	0.103304	-0.440731	5.44669
	64.5894	0.02852	-0.440706	5.44669
	64.5888	0.146306	-0.432832	5.44669
	64.5891	0.28658	-0.412554	5.44669
	64.5895	0.264471	-0.404169	5.44669
	64.5896	0.100793	-0.42318	5.44669
	64.5894	-0.025656	-0.44442	5.44669
	64.6117	-0.030855	-0.440319	5.44669
	64.6691	0.010264	-0.414322	5.44669
	64.6929	-0.020117	-0.402241	5.44669
	64.6391	-0.10448	-0.413872	5.44669
	64.6012	-0.039669	-0.416347	5.44669
	64.6703	0.179187	-0.41219	5.44669
	64.79	0.273433	-0.425143	5.44669
	64.8501	0.140794	-0.442383	5.44669
	64.8382	0.036798	-0.446637	5.44669
	64.8127	0.087209	-0.442551	5.44669
	64.8064	0.054325	-0.431497	5.44669
	64.8129	-0.090155	-0.411338	5.44669
	64.8178	-0.058467	-0.396263	5.44669
	64.8176	0.166485	-0.395442	5.44669
	64.8157	0.274836	-0.408062	5.44669
	64.815	0.145903	-0.430586	5.44669
	64.8377	-0.01075	-0.446089	5.44669
	64.9179	-0.089884	-0.446249	5.44669
	65.0214	-0.125939	-0.44107	5.44669
	65.071	-0.023811	-0.438886	5.44669
	65.0381	0.193464	-0.439818	5.44669
	64.9595	0.322968	-0.440986	5.44669
	64.9307	0.311829	-0.441144	5.44669
	64.9901	0.213818	-0.440795	5.44669
	65.0543	0.02166	-0.440593	5.44669
	65.0647	-0.19612	-0.440632	5.44669
	65.047	-0.246299	-0.43285	5.44669
	65.036	-0.095845	-0.412588	5.44669
	65.0377	-9.25822e-05	-0.404177	5.44669
	65.0423	-0.060295	-0.423171	5.44669
	65.0214	-0.028583	-0.444413	5.44669
	64.9628	0.168077	-0.44819	5.44669
	64.9158	0.314022	-0.434609	5.44669
	64.9122	0.317104	-0.410631	5.44669
	64.9489	0.219207	-0.402731	5.44669
	65.0136	0.022042	-0.423261	5.44669
	65.0576	-0.148685	-0.444965	5.44669
	65.0577	-0.120395	-0.448389	5.44669
	65.0429	0.006036	-0.442367	5.44669
	65.0368	0.057474	-0.438668	5.44669
	65.0395	-0.013759	-0.439266	5.44669
	65.0428	-0.167836	-0.440832	5.44669
	65.0432	-0.273025	-0.441276	5.44669
	65.0422	-0.272767	-0.433034	5.44669
	65.0416	-0.187735	-0.412437	5.44669
	65.0418	-0.046301	-0.404048	5.44669
	65.042	0.04868	-0.423171	5.44669
	65.0421	0.048639	-0.444459	5.44669
	65.042	0.016516	-0.448209	5.44669
	65.042	0.003338	-0.434601	5.44669
	65.042	-0.039913	-0.410621	5.44669
	65.042	-0.159509	-0.402729	5.44669
	65.042	-0.211045	-0.423264	5.44669
	65.042	-0.045213	-0.444967	5.44669
	65.042	0.163897	-0.448389	5.44669
	65.042	0.113375	-0.442366	5.44669
	65.042	-0.142222	-0.438668	5.44669
	65.042	-0.305872	-0.439266	5.44669
	65.042	-0.246184	-0.440832	5.44669
	65.042	-0.058713	-0.441276	5.44669
	65.042	0.015115	-0.440905	5.44669
	65.042	-0.116363	-0.440592	5.44669
	65.042	-0.262032	-0.440593	5.44669
	65.042	-0.286507	-0.432834	5.44669
	65.042	-0.246595	-0.412595	5.44669
	65.042	-0.221434	-0.404186	5.44669
	65.042	-0.225122	-0.423172	5.44669
	65.042	-0.235617	-0.44441	5.44669
	65.042	-0.238703	-0.448188	5.44669
	65.042	-0.187075	-0.44248	5.44669
	65.042	-0.008991	-0.438787	5.44669
	65.042	0.219427	-0.439276	5.44669
	65.042	0.279072	-0.440794	5.44669
	65.042	0.079613	-0.441257	5.44669
	65.042	-0.146202	-0.440911	5.44669
	65.042	-0.139874	-0.440601	5.44669
	65.042	-0.052204	-0.440595	5.44669
	65.042	-0.06617	-0.432831	5.44669
	65.042	-0.061663	-0.412594	5.44669
	65.042	0.000955	-0.404186	5.44669
	65.042	0.034413	-0.423173	5.44669
	65.042	-0.021621	-0.444411	5.44669
	65.042	-0.162934	-0.448188	5.44669
	65.042	-0.218987	-0.44248	5.44669
	65.042	-0.096514	-0.438787	5.44669
	65.042	-0.01013	-0.439276	5.44669
	65.042	-0.11346	-0.440794	5.44669
	65.042	-0.251837	-0.441257	5.44669
	65.042	-0.283267	-0.440911	5.44669
	65.042	-0.248862	-0.440601	5.44669
	65.042	-0.174345	-0.440595	5.44669
	65.042	-0.049231	-0.440702	5.44669
	65.042	-0.006504	-0.440749	5.44669
	65.042	-0.079606	-0.440731	5.44669
	65.042	-0.083592	-0.440706	5.44669
	65.042	-0.052654	-0.440703	5.44669
	65.042	-0.13561	-0.44071	5.44669
	65.042	-0.245959	-0.440714	5.44669
	65.042	-0.272926	-0.432843	5.44669
	65.042	-0.246618	-0.412556	5.44669
	65.042	-0.226271	-0.404166	5.44669
	65.042	-0.177949	-0.423178	5.4507
	65.042	-0.058777	-0.44442	5.46104
	65.042	0.039969	-0.44819	5.46531
	65.042	0.049424	-0.442477	5.45562
	65.042	-0.02925	-0.430915	5.4448
	65.042	-0.122282	-0.41112	5.44287
	65.042	-0.043888	-0.40425	5.44579
	65.042	0.134556	-0.423723	5.44767
	65.042	0.150067	-0.444619	5.44742
	65.042	0.088169	-0.44808	5.44664
	65.042	0.105133	-0.43449	5.44641
	65.042	0.043525	-0.41062	5.44658
	65.042	-0.101057	-0.402769	5.44674
	65.042	-0.059195	-0.423281	5.44675
	65.042	0.120864	-0.44496	5.44669
	65.042	0.149815	-0.440509	5.44667
	65.042	0.043747	-0.41421	5.44668
	65.042	-0.068745	-0.402126	5.44669
	65.042	-0.136502	-0.421735	5.44669
	65.042	-0.084947	-0.44454	5.44669
	65.042	-0.032942	-0.448754	5.44669
	65.042	-0.077672	-0.442671	5.44669
	65.042	-0.073335	-0.438666	5.44669
	65.042	-0.049037	-0.439157	5.44669
	65.042	-0.137739	-0.432917	5.44669
	65.042	-0.198946	-0.41314	5.44669
	65.042	-0.047925	-0.404384	5.44669
	65.042	0.207644	-0.423062	5.44669
	65.042	0.337214	-0.444294	5.44669
	65.042	0.263524	-0.448179	5.44669
	65.042	0.033152	-0.442517	5.44669
	65.042	-0.209022	-0.438806	5.44669
	65.042	-0.304986	-0.4314	5.44669
	65.042	-0.271204	-0.41263	5.44669
	65.042	-0.22486	-0.40471	5.44669
	65.042	-0.217761	-0.42338	5.44669
	65.042	-0.182117	-0.444311	5.44669
	65.042	-0.014357	-0.448073	5.44669
	65.042	0.166227	-0.442467	5.44669
	65.042	0.152525	-0.438823	5.44669
	65.042	0.028702	-0.439295	5.44669
	65.042	-0.076019	-0.44079	5.44669
	65.042	-0.134202	-0.441248	5.44669
	65.042	-0.081399	-0.440908	5.44669
	65.042	-0.032273	-0.440604	5.44669
	65.042	-0.127844	-0.440596	5.44669
	65.042	-0.200759	-0.440702	5.44669
	65.042	-0.052201	-0.440748	5.44669
	65.042	0.157307	-0.440731	5.44669
	65.042	0.113098	-0.440706	5.44669
	65.042	-0.090806	-0.440703	5.44669
	65.042	-0.128876	-0.44071	5.44669
	65.042	-0.067336	-0.440714	5.44669
	65.042	-0.125615	-0.440713	5.44669
	65.042	-0.187356	-0.440712	5.44669
	65.042	-0.047379	-0.440711	5.44669
	65.042	0.154563	-0.440711	5.44669
	65.042	0.159425	-0.440712	5.44268
	65.042	0.035745	-0.440712	5.43234
	65.042	-0.02633	-0.440712	5.42806
	65.042	-0.009722	-0.440712	5.43775
	65.042	-0.030105	-0.440712	5.44858
	65.042	-0.101562	-0.440712	5.4505
	65.042	-0.034896	-0.440712	5.44759
	65.042	0.130958	-0.440712	5.44571
	65.042	0.145365	-0.440712	5.44595
	65.042	0.087478	-0.440712	5.44673
	65.042	0.106515	-0.440712	5.44696
	65.042	0.04435	-0.440712	5.44679
	65.042	-0.101203	-0.432841	5.44663
	65.042	-0.10874	-0.412556	5.44663
	65.042	-0.006007	-0.404167	5.44668
	65.042	0.048279	-0.423178	5.44671
	65.042	0.035859	-0.44442	5.4467
	65.042	0.011577	-0.44819	5.44668
	65.042	-0.043336	-0.434607	5.44668
	65.042	-0.114681	-0.41063	5.44669
	65.042	-0.03569	-0.402731	5.44669
	65.042	0.135289	-0.423261	5.44268
	65.042	0.09827	-0.444965	5.43234
	65.042	-0.138339	-0.440518	5.42806
	65.042	-0.24968	-0.414211	5.43775
	65.042	-0.068665	-0.402124	5.44858
	65.042	0.217037	-0.421733	5.4505
	65.042	0.299338	-0.43667	5.44759
	65.042	0.08896	-0.420599	5.44571
	65.042	-0.198679	-0.406126	5.44595
	65.042	-0.320538	-0.421132	5.44673
	65.042	-0.232211	-0.442865	5.44696
	65.042	-0.04764	-0.448266	5.44679
	65.042	0.063978	-0.443062	5.44663
	65.042	0.05553	-0.439003	5.44663
	65.042	0.013966	-0.439159	5.44668
	65.042	-0.00018	-0.440669	5.44671
	65.042	-0.04048	-0.441245	5.4467
	65.042	-0.158497	-0.44095	5.44668
	65.042	-0.259609	-0.440622	5.44668
	65.042	-0.270467	-0.440589	5.44669
	65.042	-0.191539	-0.440692	5.44669
	65.042	-0.048712	-0.440747	5.44669
	65.042	0.049023	-0.440733	5.44669
	65.042	0.049639	-0.440708	5.44669
