# Supplementary material for: Design of a cosmetic glove stiffness compensation mechanism for toddler-sized hand prostheses
Source: PLoS One. 2017 Aug 11;12(8):e0183233. doi: 10.1371/journal.pone.0183233 (PMC5553851; doi:10.1371/journal.pone.0183233)
Supplement: S1 Dataset — (ZIP) [file pone.0183233.s001.zip › 01 Glove measurements/SCTglove2_7.xlsx]

## Sheet: test_glove10_7
LabVIEW Measurement
Writer_Version	2
Reader_Version	2
Separator	Tab
Decimal_Separator	.
Multi_Headings	No
X_Columns	No
Time_Pref	Absolute
Operator	localadmin
Date	2013-08-27
Time	00:10:13.462000
***End_of_Header***
Channels	4
Samples	10	10	10	10
Date	2013-08-27	2013-08-27	2013-08-27	2013-08-27
Time	00:11:02.262000	00:11:02.262000	00:11:02.262000	00:11:02.262000
Y_Unit_Label	mm	N	N	Pa
X_Dimension	Time	Time	Time	Time
X0	0	0	0	0
Delta_X	0.01	0.01	0.01	0.01
***End_of_Header***
X_Value	Voltage LVDT (Filtered)	Voltage Load Cell (Filtered)	Voltage Pinch Load Cell (Filtered)	Voltage Pressure (Filtered)	Comment
	65.042	0.107071	-0.430914	5.44669
	65.042	0.165678	-0.411121	5.44669
	65.042	0.111061	-0.40425	5.44669
	65.042	0.061025	-0.423723	5.44669
	65.042	0.107669	-0.444618	5.4507
	65.042	0.054242	-0.44808	5.45702
	65.042	-0.097469	-0.44236	5.45096
	65.042	-0.061501	-0.438776	5.437
	65.042	0.118623	-0.439313	5.43586
	65.042	0.100506	-0.440814	5.44477
	65.042	-0.082282	-0.441251	5.4496
	65.042	-0.071632	-0.440901	5.44857
	65.042	0.108974	-0.440599	5.44644
	65.042	0.149254	-0.440597	5.44591
	65.042	0.096928	-0.440704	5.44645
	65.042	0.158282	-0.440749	5.44686
	65.042	0.267226	-0.44073	5.44684
	65.042	0.252099	-0.432835	5.44669
	65.042	0.053299	-0.412547	5.44663
	65.042	-0.196514	-0.404165	5.44666
	65.042	-0.306907	-0.423181	5.4467
	65.042	-0.276454	-0.444421	5.4467
	65.042	-0.177186	-0.44819	5.44669
	65.042	0.008626	-0.442477	5.44668
	65.042	0.2233	-0.438785	5.44668
	65.042	0.323624	-0.439276	5.44669
	65.042	0.252259	-0.440795	5.44669
	65.042	0.082454	-0.441257	5.44669
	65.042	0.020184	-0.44091	5.44669
	65.042	0.150224	-0.440601	5.44669
	65.042	0.291184	-0.440595	5.44669
	65.042	0.314197	-0.440702	5.44669
	65.042	0.226156	-0.440749	5.44669
	65.042	0.075184	-0.440731	5.44669
	65.042	-0.022723	-0.440706	5.44669
	65.042	-0.069708	-0.440703	5.44669
	65.042	-0.162414	-0.44071	5.44669
	65.042	-0.250811	-0.432843	5.44669
	65.042	-0.216191	-0.412558	5.44669
	65.042	-0.01657	-0.404167	5.44669
	65.042	0.177461	-0.423178	5.44669
	65.042	0.108834	-0.44442	5.44669
	65.042	-0.099762	-0.44819	5.44669
	65.042	-0.131113	-0.442478	5.44669
	65.042	-0.015899	-0.438785	5.44669
	65.042	0.052086	-0.439276	5.44669
	65.042	-0.00822	-0.440795	5.44669
	65.042	-0.114411	-0.441257	5.44669
	65.042	-0.097255	-0.44091	5.44669
	65.042	0.003234	-0.440601	5.44669
	65.042	0.097215	-0.440595	5.44669
	65.042	0.208427	-0.440702	5.44669
	65.042	0.23864	-0.440749	5.44669
	65.042	0.066893	-0.43286	5.44669
	65.042	-0.186301	-0.412551	5.44669
	65.042	-0.307502	-0.404158	5.44669
	65.042	-0.28034	-0.423176	5.44669
	65.042	-0.227794	-0.444422	5.44669
	65.042	-0.215742	-0.440321	5.44669
	65.042	-0.229419	-0.414322	5.44669
	65.042	-0.23944	-0.40224	5.44669
	65.042	-0.189586	-0.421742	5.44669
	65.042	-0.009781	-0.436632	5.44669
	65.042	0.219989	-0.42058	5.44669
	65.042	0.328779	-0.398261	5.44669
	65.042	0.304785	-0.392986	5.44669
	65.042	0.208794	-0.398451	5.44669
	65.042	0.022058	-0.402575	5.44669
	65.042	-0.194167	-0.410223	5.44669
	65.042	-0.294813	-0.428948	5.44669
	65.042	-0.272221	-0.444634	5.44669
	65.042	-0.228902	-0.446221	5.44669
	65.042	-0.169902	-0.441575	5.44669
	65.042	-0.054463	-0.439107	5.44669
	65.042	-0.010274	-0.439731	5.44669
	65.042	-0.128516	-0.440871	5.44669
	65.042	-0.208909	-0.441127	5.44669
	65.042	-0.104575	-0.440829	5.44669
	65.042	-0.017096	-0.440613	5.44669
	65.042	-0.064323	-0.440629	5.44669
	65.042	-0.073418	-0.440712	5.44669
	65.042	-0.053823	-0.440741	5.44669
	65.042	-0.090525	-0.432853	5.44669
	65.042	-0.022107	-0.412551	5.44669
	65.042	0.13235	-0.40416	5.44669
	65.042	0.092205	-0.423177	5.44669
	65.042	-0.090646	-0.444422	5.44669
	65.042	-0.121376	-0.448191	5.44669
	65.042	-0.064251	-0.442477	5.44669
	65.042	-0.077798	-0.438785	5.44669
	65.042	-0.013063	-0.431405	5.44669
	65.042	0.131616	-0.412639	5.44669
	65.042	0.088683	-0.404712	5.44669
	65.042	-0.09186	-0.423377	5.44669
	65.042	-0.071442	-0.444309	5.44669
	65.042	0.161648	-0.448073	5.44669
	65.042	0.326612	-0.434597	5.44669
	65.042	0.32467	-0.410667	5.44669
	65.042	0.217902	-0.40275	5.44669
	65.042	0.018806	-0.423256	5.44669
	65.042	-0.149576	-0.444956	5.44669
	65.042	-0.119618	-0.448387	5.44669
	65.042	-0.042512	-0.442369	5.44669
	65.042	-0.118499	-0.43867	5.44669
	65.042	-0.242388	-0.439266	5.44669
	65.042	-0.277511	-0.440832	5.44669
	65.042	-0.200618	-0.441276	5.44669
	65.042	-0.050012	-0.440905	5.44669
	65.042	0.051705	-0.440592	5.44669
	65.042	0.051225	-0.440593	5.44669
	65.042	0.016524	-0.440704	5.44669
	65.042	0.002422	-0.440751	5.44669
	65.042	0.008891	-0.440731	5.44669
	65.042	0.01662	-0.440706	5.44669
	65.042	0.017559	-0.440702	5.44669
	65.042	0.015205	-0.44071	5.44669
	65.042	0.013885	-0.440714	5.44669
	65.042	0.014169	-0.432843	5.44669
	65.042	-0.034433	-0.412556	5.44669
	65.042	-0.111873	-0.404166	5.44669
	65.042	-0.037678	-0.423178	5.44669
	65.0197	0.182649	-0.44442	5.44669
	64.9399	0.323366	-0.44819	5.44669
	64.8587	0.31584	-0.442477	5.44669
	64.8665	0.215356	-0.438785	5.44669
	64.9008	0.020879	-0.439276	5.44669
	64.8681	-0.147804	-0.432924	5.44669
	64.8129	-0.070422	-0.413101	5.44669
	64.7968	0.182016	-0.404366	5.44669
	64.8089	0.334789	-0.423068	5.44669
	64.8196	0.320857	-0.444303	5.44669
	64.8198	0.262589	-0.44818	5.44669
	64.816	0.194241	-0.442515	5.44669
	64.8144	0.0802	-0.438805	5.44669
	64.815	0.039918	-0.439271	5.44669
	64.8159	0.1593	-0.440786	5.44669
	64.816	0.287972	-0.441255	5.44669
	64.8158	0.309626	-0.440913	5.44669
	64.8156	0.274574	-0.440603	5.44669
	64.7933	0.203261	-0.440595	5.44669
	64.7136	0.079719	-0.440701	5.44669
	64.6324	-0.012679	-0.440749	5.44669
	64.6402	-0.067112	-0.440731	5.44669
	64.6745	-0.115706	-0.440706	5.44669
	64.6418	-0.027618	-0.440703	5.44669
	64.5866	0.188232	-0.44071	5.44669
	64.5705	0.32213	-0.440714	5.44669
	64.5826	0.313338	-0.440713	5.44669
	64.5933	0.263938	-0.440712	5.44669
	64.5935	0.246669	-0.440711	5.44669
	64.5897	0.257042	-0.440711	5.44669
	64.5881	0.267532	-0.432841	5.44669
	64.5887	0.21905	-0.412556	5.44669
	64.5896	0.088843	-0.404167	5.44669
	64.5674	0.034722	-0.423178	5.44669
	64.5097	0.154052	-0.44442	5.44669
	64.4858	0.287621	-0.44819	5.44669
	64.5397	0.311344	-0.442477	5.44669
	64.5999	0.275418	-0.438785	5.44669
	64.5883	0.252194	-0.439276	5.44669
	64.5147	0.255276	-0.432924	5.44669
	64.4581	0.264829	-0.413101	5.44669
	64.4336	0.267735	-0.404366	5.44669
	64.3946	0.265558	-0.423068	5.44669
	64.3569	0.263612	-0.444303	5.44669
	64.3502	0.263572	-0.44818	5.44669
	64.3601	0.264246	-0.442515	5.44669
	64.3664	0.264543	-0.438805	5.44669
	64.3656	0.264428	-0.439271	5.44669
	64.363	0.264274	-0.440786	5.44669
	64.3622	0.26425	-0.441255	5.44669
	64.3628	0.264295	-0.440913	5.44669
	64.3633	0.264322	-0.440603	5.44669
	64.3633	0.264318	-0.440595	5.44669
	64.3631	0.313496	-0.440701	5.44669
	64.3631	0.440269	-0.440749	5.44669
	64.3631	0.492703	-0.440731	5.44669
	64.3631	0.373888	-0.440706	5.44669
	64.3631	0.241133	-0.440703	5.44669
	64.3631	0.217569	-0.44071	5.44669
	64.3408	0.253271	-0.440714	5.44669
	64.2611	0.276346	-0.440713	5.44669
	64.1575	0.27328	-0.440712	5.44669
	64.1079	0.312978	-0.440711	5.44669
	64.1184	0.486056	-0.440711	5.44669
	64.1396	0.716618	-0.440712	5.44669
	64.1446	0.778941	-0.440712	5.44669
	64.1391	0.579841	-0.440712	5.44669
	64.135	0.304034	-0.440712	5.44669
	64.1353	0.232314	-0.440712	5.44669
	64.1368	0.443608	-0.440712	5.44669
	64.1374	0.72787	-0.440712	5.44669
	64.1371	0.847989	-0.440712	5.44669
	64.1367	0.809324	-0.440712	5.44669
	64.1367	0.752343	-0.440712	5.44669
	64.1368	0.742522	-0.440712	5.44669
	64.1146	0.75871	-0.440712	5.44669
	64.0348	0.768989	-0.440712	5.44669
	63.9312	0.816732	-0.440712	5.44669
	63.8816	0.988438	-0.440712	5.44669
	63.8921	1.21557	-0.440712	5.44669
	63.9133	1.32613	-0.440712	5.44669
	63.9183	1.30382	-0.440712	5.44669
	63.9128	1.25709	-0.440712	5.44669
	63.9087	1.24575	-0.440712	5.44669
	63.909	1.25766	-0.440712	5.44669
	63.9105	1.26669	-0.440712	5.44669
	63.9111	1.31543	-0.440712	5.44669
	63.9108	1.48799	-0.440712	5.44669
	63.9104	1.71513	-0.440712	5.44669
	63.9104	1.82539	-0.440712	5.44669
	63.9105	1.80295	-0.440712	5.44669
	63.8883	1.75627	-0.440712	5.44669
	63.8085	1.79419	-0.440712	5.44669
	63.7049	1.98208	-0.440712	5.44669
	63.6553	2.21948	-0.440712	5.44669
	63.6658	2.3286	-0.440712	5.44669
	63.687	2.30203	-0.440712	5.44669
	63.692	2.30322	-0.440712	5.44669
	63.6865	2.46883	-0.440712	5.44669
	63.6824	2.71	-0.440712	5.44669
	63.6827	2.82862	-0.440712	5.44669
	63.6842	2.85388	-0.440712	5.44669
	63.6625	2.97958	-0.440712	5.44669
	63.6047	3.19573	-0.440712	5.44669
	63.5806	3.36729	-0.440712	5.44669
	63.6122	3.52979	-0.440712	5.44669
	63.5927	3.71098	-0.440712	5.44669
	63.4999	3.85506	-0.440712	5.44669
	63.434	4.01853	-0.440712	5.44669
	63.434	4.20989	-0.440712	5.44669
	63.4566	4.35789	-0.440712	5.44669
	63.4659	4.51939	-0.440712	5.44669
	63.4618	4.75772	-0.440712	5.44669
	63.4567	5.03227	-0.440712	5.44669
	63.4561	5.29608	-0.432841	5.44669
	63.4576	5.54274	-0.412556	5.44669
	63.4585	5.73687	-0.404167	5.44669
	63.4583	5.85813	-0.423178	5.44669
	63.4579	6.0077	-0.44442	5.44669
	63.4578	6.20139	-0.44819	5.44669
	63.4356	6.35532	-0.442477	5.44669
	63.3559	6.51847	-0.438785	5.44669
	63.2524	6.75538	-0.439276	5.44669
	63.2027	7.02876	-0.440795	5.44669
	63.2132	7.24338	-0.441257	5.44669
	63.2344	7.36369	-0.44091	5.44669
	63.2394	7.50557	-0.440601	5.44669
	63.2339	7.69638	-0.440595	5.44669
	63.2299	7.80264	-0.440702	5.44669
	63.2301	7.84068	-0.440749	5.44669
	63.2316	7.97612	-0.440731	5.44669
	63.2322	8.24101	-0.440706	5.44669
	63.2319	8.53569	-0.440703	5.44669
	63.2316	8.74926	-0.44071	5.44669
	63.2315	8.86154	-0.440714	5.44669
	63.2316	9.00043	-0.440713	5.44669
	63.2317	9.24203	-0.440712	5.44669
	63.2317	9.52599	-0.440711	5.44669
	63.2094	9.79259	-0.440711	5.44669
	63.1296	10.0371	-0.440712	5.44669
	63.0261	10.2785	-0.440712	5.44669
	62.9764	10.5265	-0.440712	5.44669
	62.9869	10.7784	-0.440712	5.44669
	63.0081	11.0295	-0.440712	5.44669
	63.0131	11.2789	-0.440712	5.44669
	63.0076	11.528	-0.440712	5.44669
	63.0036	11.7282	-0.440712	5.44669
	63.0038	11.8512	-0.440712	5.44669
	63.0054	11.9993	-0.440712	5.44669
	62.9836	12.2409	-0.440712	5.44669
	62.9258	12.5217	-0.440712	5.44669
	62.8794	12.7869	-0.440712	5.44669
	62.8535	13.0319	-0.440712	5.44669
	62.8103	13.2741	-0.440712	5.44669
	62.7713	13.5222	-0.432841	5.44669
	62.7656	13.7246	-0.412556	5.44669
	62.7763	13.7997	-0.404167	5.44669
	62.7827	13.8208	-0.423178	5.44669
	62.7816	14.0094	-0.44442	5.44669
	62.7788	14.4088	-0.44819	5.44669
	62.7781	14.7577	-0.442477	5.44669
	62.7788	14.8997	-0.438785	5.44669
	62.7793	15.0045	-0.439276	5.44669
	62.7793	15.1724	-0.432924	5.44669
	62.7568	15.2822	-0.413101	5.44669
	62.6992	15.3299	-0.404366	5.44669
	62.6755	15.4681	-0.423068	5.44669
	62.7071	15.6816	-0.436432	5.44669
	62.6875	15.8475	-0.420025	5.44669
	62.5947	16.0087	-0.40597	5.44669
	62.5288	16.1913	-0.421271	5.44669
	62.5289	16.2872	-0.442979	5.44669
	62.5514	16.3239	-0.448264	5.44669
	62.5608	16.5116	-0.443021	5.44669
	62.5566	16.8558	-0.438987	5.44669
	62.5516	17.0266	-0.439167	5.44669
	62.5509	16.9414	-0.440678	5.44669
	62.5524	16.9379	-0.441246	5.44669
	62.5533	17.1291	-0.440948	5.44669
	62.5531	17.2852	-0.44062	5.44669
	62.5527	17.2946	-0.44059	5.44669
	62.5526	17.2941	-0.440693	5.44669
	62.5527	17.4462	-0.440747	5.44669
	62.5528	17.6823	-0.440733	5.44669
	62.5528	17.8528	-0.440708	5.44669
	62.5528	18.0077	-0.440702	5.44669
	62.5305	18.1861	-0.440709	5.44669
	62.473	18.2826	-0.440714	5.44669
	62.4493	18.3209	-0.440713	5.44669
	62.5031	18.4599	-0.440712	5.44669
	62.5633	18.6771	-0.440711	5.44669
	62.574	18.7951	-0.432841	5.44669
	62.5578	18.7794	-0.412556	5.44669
	62.5473	18.7821	-0.404167	5.44669
	62.5487	18.9444	-0.423178	5.44669
	62.5307	19.1837	-0.44442	5.44669
	62.4746	19.3519	-0.44819	5.44669
	62.4498	19.5047	-0.442477	5.44669
	62.4805	19.6831	-0.438785	5.44669
	62.4609	19.7802	-0.439276	5.44669
	62.3684	19.7696	-0.440795	5.44669
	62.3026	19.7818	-0.441257	5.44669
	62.3026	19.9463	-0.44091	5.44669
	62.3251	20.1831	-0.440601	5.44669
	62.3344	20.3003	-0.440595	5.44669
	62.3303	20.3265	-0.440702	5.44669
	62.3253	20.4531	-0.440749	5.44669
	62.3246	20.7185	-0.440731	5.44669
	62.3261	21.0165	-0.440706	5.44669
	62.327	21.2805	-0.440703	5.44669
	62.3268	21.5189	-0.44071	5.44669
	62.3265	21.7587	-0.440714	5.44669
	62.3264	22.0082	-0.440713	5.44669
	62.3042	22.2613	-0.440712	5.4507
	62.2245	22.5124	-0.440711	5.46104
	62.1209	22.7614	-0.440711	5.46531
	62.0712	23.0102	-0.440712	5.45562
	62.0817	23.2597	-0.440712	5.4448
	62.1029	23.5096	-0.440712	5.44287
	62.1079	23.7593	-0.440712	5.44579
	62.1025	24.0581	-0.440712	5.44767
	62.0984	24.4345	-0.440712	5.44742
	62.0763	24.7857	-0.440712	5.44664
	62.0204	25.0925	-0.440712	5.44641
	61.9972	25.4377	-0.440712	5.44658
	62.0285	25.7734	-0.440712	5.44674
	62.0086	26.0355	-0.440712	5.44675
	61.9157	26.2615	-0.432841	5.44669
	61.8499	26.5462	-0.412556	5.44667
	61.85	26.9251	-0.404167	5.44668
	61.8726	27.2824	-0.423178	5.44669
	61.8819	27.5417	-0.44442	5.44669
	61.8777	27.7587	-0.44819	5.44669
	61.8727	27.9915	-0.442477	5.44669
	61.8497	28.2457	-0.438785	5.44669
	61.7715	28.5524	-0.439276	5.44669
	61.6689	28.9305	-0.440795	5.44669
	61.619	29.2796	-0.441257	5.44669
	61.6291	29.5357	-0.44091	5.44669
	61.6502	29.7543	-0.440601	5.44669
	61.6553	29.9889	-0.440595	5.44669
	61.6499	30.2433	-0.440702	5.44669
	61.6459	30.5494	-0.440749	5.44669
	61.6461	30.9764	-0.440731	5.44669
	61.6253	31.4524	-0.440706	5.44669
	61.5461	31.7611	-0.440703	5.44669
	61.4423	31.8609	-0.44071	5.44669
	61.3923	32.0119	-0.440714	5.44669
	61.4028	32.4186	-0.440713	5.44669
	61.424	32.9397	-0.440712	5.44669
	61.4291	33.3234	-0.440711	5.44669
	61.4236	33.5447	-0.440711	5.44669
	61.4195	33.7368	-0.440712	5.44669
	61.4198	34.0218	-0.440712	5.44669
	61.4213	34.4129	-0.440712	5.44669
	61.4219	34.7261	-0.440712	5.44669
	61.4216	34.8563	-0.440712	5.44669
	61.4212	35.0181	-0.440712	5.44669
	61.4212	35.3694	-0.440712	5.44669
	61.4213	35.7572	-0.440712	5.44669
	61.4214	36.088	-0.440712	5.44669
	61.4214	36.4302	-0.440712	5.44669
	61.4213	36.7561	-0.440712	5.44669
	61.399	37.0644	-0.440712	5.44669
	61.3193	37.4193	-0.440712	5.44669
	61.2158	37.7093	-0.440712	5.44669
	61.1661	37.8427	-0.440712	5.44669
	61.1766	38.0141	-0.440712	5.44669
	61.1978	38.3683	-0.440712	5.44669
	61.2028	38.7539	-0.440712	5.44669
	61.1973	39.0335	-0.440712	5.44669
	61.1932	39.2489	-0.440712	5.44669
	61.1935	39.4738	-0.440712	5.44669
	61.195	39.6761	-0.440712	5.44669
	61.1733	39.7593	-0.440712	5.44669
	61.1155	39.7839	-0.440712	5.44669
	61.0691	39.9711	-0.440712	5.44669
	61.0432	40.3687	-0.440712	5.44669
	60.9999	40.7665	-0.440712	5.44669
	60.961	41.0358	-0.440712	5.44669
	60.9553	41.2426	-0.440712	5.44669
	60.966	41.4675	-0.440712	5.44669
	60.9724	41.722	-0.440712	5.44669
	60.9713	41.9825	-0.440712	5.44669
	60.9685	42.2349	-0.440712	5.44669
	60.9678	42.4818	-0.440712	5.44669
	60.9684	42.7293	-0.440712	5.44669
	60.969	43.0282	-0.440712	5.44669
	60.969	43.4054	-0.440712	5.44669
	60.9688	43.7077	-0.440712	5.44669
	60.9687	43.7892	-0.440712	5.44669
	60.9687	43.7791	-0.440712	5.44669
	60.9688	43.9035	-0.440712	5.44669
	60.9688	44.181	-0.440712	5.44669
	60.9465	44.4848	-0.440712	5.44669
	60.889	44.6978	-0.440712	5.44669
	60.8429	44.8065	-0.440712	5.44669
	60.817	44.9442	-0.440712	5.44669
	60.7737	45.1865	-0.440712	5.44669
	60.7347	45.4712	-0.440712	5.44669
	60.729	45.6887	-0.440712	5.44669
	60.7397	45.8061	-0.440712	5.44669
	60.7461	45.995	-0.440712	5.44669
	60.745	46.3619	-0.440712	5.44669
	60.7422	46.7465	-0.440712	5.44669
	60.7415	46.972	-0.440712	5.44669
	60.7421	47.0098	-0.440712	5.44669
	60.7427	47.0073	-0.440712	5.44669
	60.7427	47.1503	-0.440712	5.44669
	60.7425	47.4327	-0.440712	5.44669
	60.7424	47.6829	-0.440712	5.44669
	60.7424	47.8146	-0.440712	5.44669
	60.7425	47.9486	-0.440712	5.44669
	60.7425	48.1812	-0.440712	5.44669
	60.7425	48.4631	-0.440712	5.44669
	60.7425	48.6829	-0.440712	5.44669
	60.7425	48.8023	-0.440712	5.44669
	60.7202	48.942	-0.440712	5.44669
	60.6627	49.1322	-0.440712	5.44669
	60.6166	49.2882	-0.440712	5.44669
	60.5907	49.4534	-0.440712	5.44669
	60.5474	49.6905	-0.440712	5.44669
	60.5084	49.9631	-0.440712	5.44669
	60.5027	50.1774	-0.440712	5.44669
	60.5134	50.2978	-0.440712	5.44669
	60.5198	50.4399	-0.440712	5.44669
	60.5187	50.6307	-0.440712	5.44669
	60.5159	50.7861	-0.440712	5.44669
	60.5152	50.9509	-0.440712	5.44669
	60.5158	51.1388	-0.440712	5.44669
	60.5164	51.2849	-0.440712	5.44669
	60.5164	51.4468	-0.440712	5.44669
	60.5162	51.686	-0.440712	5.44669
	60.5161	51.9608	-0.440712	5.44669
	60.5161	52.1752	-0.440712	5.44669
	60.4939	52.2949	-0.440712	5.44669
	60.4364	52.4858	-0.440712	5.44669
	60.4126	52.8527	-0.440712	5.44669
	60.4442	53.1875	-0.440712	5.44669
	60.4469	53.3351	-0.440712	5.44669
	60.4338	53.4473	-0.440712	5.44669
	60.4715	53.6163	-0.440712	5.44669
	60.4989	53.7731	-0.440712	5.44669
	60.4312	53.9955	-0.440712	5.44669
	60.3381	54.3624	-0.440712	5.44669
	60.3368	54.7351	-0.440712	5.44669
	60.3714	55.0048	-0.440712	5.44669
	60.3422	55.2207	-0.440712	5.44669
	60.2883	55.4493	-0.440712	5.44669
	60.2715	55.653	-0.440712	5.44669
	60.2829	55.7354	-0.440712	5.44669
	60.2935	55.7592	-0.440712	5.44669
	60.2939	55.9464	-0.440712	5.44669
	60.2903	56.3442	-0.440712	5.44669
	60.2886	56.7421	-0.440712	5.44669
	60.2892	57.0114	-0.440712	5.44669
	60.2677	57.1689	-0.440712	5.44669
	60.1881	57.2671	-0.440712	5.44669
	60.0844	57.42	-0.440712	5.44669
	60.0345	57.6233	-0.440712	5.44669
	60.0451	57.7801	-0.440712	5.44669
	60.0663	57.941	-0.440712	5.44669
	60.0713	58.176	-0.440712	5.44669
	60.0659	58.4493	-0.440712	5.44669
	60.0618	58.7138	-0.440712	5.44669
	60.062	58.9612	-0.440712	5.44669
	60.0636	59.2046	-0.440712	5.44669
	60.0418	59.5016	-0.440712	5.44669
	59.9841	59.8794	-0.440712	5.44669
	59.96	60.2319	-0.440712	5.44669
	60.0138	60.5387	-0.440712	5.44669
	60.0518	60.9327	-0.440712	5.44669
	60.005	61.3949	-0.440712	5.44669
	59.9428	61.7096	-0.440712	5.44669
	59.9064	61.8168	-0.440712	5.44669
	59.8644	61.9688	-0.440712	5.44669
	59.8298	62.3733	-0.440712	5.44669
	59.8254	62.8931	-0.440712	5.44669
	59.8351	63.277	-0.440712	5.44669
	59.8406	63.4989	-0.440712	5.44669
	59.8395	63.6911	-0.440712	5.44669
	59.837	63.976	-0.440712	5.44669
	59.8364	64.3671	-0.440712	5.44669
	59.837	64.7294	-0.440712	5.44669
	59.8375	64.9864	-0.440712	5.44669
	59.8375	65.2007	-0.440712	5.44669
	59.8373	65.4332	-0.440712	5.44669
	59.8372	65.639	-0.432841	5.44669
	59.8373	65.7702	-0.412556	5.44669
	59.8373	65.969	-0.404167	5.44669
	59.8373	66.3351	-0.423178	5.44669
	59.815	66.7159	-0.44442	5.44669
	59.7575	66.9893	-0.440319	5.44669
	59.7338	67.2038	-0.414322	5.44268
	59.7876	67.4306	-0.40224	5.43234
	59.8255	67.6339	-0.421743	5.42806
	59.7564	67.8153	-0.444503	5.43775
	59.6367	68.1422	-0.448735	5.44858
	59.5766	68.6101	-0.442676	5.4505
	59.5885	69.0477	-0.438675	5.44759
	59.614	69.4165	-0.439159	5.44571
	59.6203	69.7171	-0.440785	5.44595
	59.6138	70.0056	-0.441294	5.44673
	59.6089	70.4105	-0.44093	5.44696
	59.6091	70.933	-0.440596	5.44679
	59.611	71.4244	-0.440586	5.44663
	59.6117	71.7564	-0.4407	5.44663
	59.6113	72.0161	-0.440752	5.44668
	59.6109	72.398	-0.440732	5.44671
	59.6109	72.9211	-0.440706	5.4467
	59.611	73.421	-0.440702	5.44668
	59.611	73.8055	-0.44071	5.44668
	59.611	74.1904	-0.440714	5.44669
	59.611	74.6229	-0.440713	5.44669
	59.611	75.027	-0.440712	5.44669
	59.611	75.3946	-0.440711	5.44669
	59.611	75.7067	-0.440711	5.44669
	59.611	75.9513	-0.440712	5.44669
	59.611	76.1783	-0.440712	5.44669
	59.611	76.4697	-0.440712	5.44669
	59.5887	76.9003	-0.440712	5.44669
	59.5089	77.383	-0.440712	5.44669
	59.4277	77.6932	-0.440712	5.44669
	59.4578	77.7913	-0.440712	5.44669
	59.5495	77.941	-0.440712	5.44669
	59.5406	78.3479	-0.440712	5.44669
	59.4316	78.8694	-0.440712	5.44669
	59.3553	79.2041	-0.440712	5.44669
	59.3567	79.2985	-0.440712	5.44669
	59.3836	79.438	-0.440712	5.44669
	59.3942	79.7927	-0.440712	5.44669
	59.3891	80.1899	-0.440712	5.44669
	59.3832	80.5233	-0.440712	5.44669
	59.3825	80.8634	-0.440712	5.44669
	59.3843	81.1874	-0.440712	5.44669
	59.3853	81.4465	-0.440712	5.44669
	59.3851	81.6753	-0.440712	5.44669
	59.3847	81.9623	-0.440712	5.44669
	59.3845	82.3904	-0.440712	5.44669
	59.3847	82.9228	-0.440712	5.44669
	59.3625	83.4101	-0.440712	5.44669
	59.2827	83.7369	-0.440712	5.44669
	59.1791	83.9959	-0.440712	5.44669
	59.1294	84.3301	-0.440712	5.44669
	59.1623	84.6782	-0.440712	5.44669
	59.2409	84.9986	-0.432841	5.44669
	59.2697	85.3508	-0.412556	5.44669
	59.2104	85.6844	-0.404167	5.44669
	59.1461	85.9925	-0.423178	5.44669
	59.1357	86.3445	-0.44442	5.44669
	59.1534	86.6826	-0.44819	5.44669
	59.1644	86.9433	-0.442477	5.44669
	59.1627	87.1678	-0.438785	5.44669
	59.1581	87.4032	-0.439276	5.44669
	59.1568	87.6559	-0.432924	5.44669
	59.1578	87.9118	-0.413101	5.44669
	59.1588	88.163	-0.404366	5.44669
	59.1588	88.4602	-0.423068	5.44669
	59.1584	88.8846	-0.444303	5.44669
	59.1583	89.3626	-0.44818	5.44669
	59.1584	89.7223	-0.442515	5.44669
	59.1361	89.9981	-0.430934	5.44669
	59.0564	90.3768	-0.403244	5.44669
	58.9751	90.8929	-0.368215	5.44669
	59.0052	91.3909	-0.359021	5.44669
	59.097	91.728	-0.390543	5.44669
	59.0881	91.9875	-0.434256	5.44669
	58.979	92.3675	-0.453547	5.44669
	58.925	92.8899	-0.448019	5.44669
	58.9839	93.3901	-0.439153	5.44669
	59.0346	93.6767	-0.437452	5.44669
	58.9913	93.7589	-0.439899	5.44669
	58.926	93.9104	-0.44153	5.44669
	58.9094	94.3237	-0.441343	5.44669
	58.9249	94.8473	-0.440685	5.44669
	58.9372	95.2297	-0.440476	5.44669
	58.9368	95.4496	-0.440622	5.44669
	58.9323	95.5923	-0.440758	5.44669
	58.9305	95.7018	-0.440763	5.44669
	58.9314	95.8648	-0.440717	5.44669
	58.9324	96.1175	-0.440696	5.44669
	58.9325	96.3975	-0.440703	5.44669
	58.9322	96.6585	-0.440714	5.44669
	58.932	96.9021	-0.440716	5.44669
	58.9098	97.0959	-0.440713	5.44669
	58.8524	97.2181	-0.440711	5.44669
	58.8063	97.3682	-0.440711	5.44669
	58.8027	97.611	-0.440712	5.44669
	58.8391	97.8914	-0.440712	5.44669
	58.8813	98.1561	-0.440712	5.44669
	58.8679	98.4011	-0.440712	5.44669
	58.822	98.6434	-0.440712	5.44669
	58.7813	98.8916	-0.440712	5.44669
	58.7318	99.094	-0.440712	5.44669
	58.7178	99.169	-0.440712	5.44669
	58.7729	99.1901	-0.440712	5.44669
	58.8079	99.3296	-0.440712	5.44669
	58.7594	99.6022	-0.440712	5.44669
	58.6975	99.8987	-0.440712	5.44669
	58.6842	100.11	-0.440712	5.44669
	58.6999	100.221	-0.440712	5.44669
	58.7111	100.409	-0.440712	5.44669
	58.7102	100.778	-0.440712	5.44669
	58.7058	101.164	-0.440712	5.44669
	58.7043	101.438	-0.440712	5.44669
	58.7052	101.652	-0.440712	5.44669
	58.7061	101.877	-0.440712	5.44669
	58.7062	102.13	-0.440712	5.44669
	58.7059	102.389	-0.440712	5.44669
	58.7057	102.642	-0.440712	5.44669
	58.7058	102.939	-0.440712	5.44669
	58.7059	103.313	-0.440712	5.44669
	58.7059	103.664	-0.440712	5.44669
	58.7058	103.922	-0.440712	5.44669
	58.7058	104.141	-0.440712	5.44669
	58.7058	104.424	-0.440712	5.44669
	58.7058	104.805	-0.440712	5.44669
	58.7058	105.115	-0.440712	5.44669
	58.7058	105.247	-0.440712	5.44669
	58.6835	105.362	-0.440712	5.44669
	58.6261	105.537	-0.440712	5.44669
	58.6023	105.696	-0.440712	5.44669
	58.6562	105.868	-0.440712	5.44669
	58.7163	106.106	-0.440712	5.44669
	58.727	106.378	-0.440712	5.44669
	58.7108	106.591	-0.440712	5.44669
	58.7004	106.711	-0.440712	5.44669
	58.7018	106.854	-0.440712	5.44669
	58.6838	107.045	-0.440712	5.44669
	58.6053	107.2	-0.440712	5.44669
	58.5008	107.365	-0.440712	5.44669
	58.4503	107.602	-0.440712	5.44669
	58.4608	107.875	-0.440712	5.44669
	58.4822	108.187	-0.432841	5.44669
	58.4874	108.61	-0.412556	5.44669
	58.4819	109.082	-0.404167	5.44669
	58.4777	109.489	-0.423178	5.44669
	58.478	109.893	-0.44442	5.44669
	58.4795	110.375	-0.44819	5.44669
	58.4801	110.899	-0.442477	5.44669
	58.4798	111.414	-0.438785	5.44669
	58.4795	111.961	-0.439276	5.44669
	58.4794	112.629	-0.440795	5.44669
	58.4795	113.355	-0.441257	5.44669
	58.4796	113.965	-0.44091	5.44669
	58.4573	114.393	-0.440601	5.44669
	58.3998	114.67	-0.440595	5.44669
	58.3537	114.929	-0.440702	5.44669
	58.3278	115.282	-0.440749	5.44669
	58.2845	115.637	-0.440731	5.44669
	58.2455	115.905	-0.440706	5.44669
	58.2398	116.126	-0.440703	5.44669
	58.2505	116.407	-0.44071	5.44669
	58.2569	116.835	-0.440714	5.44669
	58.2558	117.37	-0.440713	5.44669
	58.253	117.907	-0.440712	5.44669
	58.2523	118.41	-0.440711	5.44669
	58.2529	118.897	-0.440711	5.44669
	58.2535	119.39	-0.440712	5.44669
	58.2535	119.891	-0.440712	5.44669
	58.2533	120.393	-0.440712	5.44669
	58.2532	120.893	-0.440712	5.44669
	58.2532	121.44	-0.440712	5.44669
	58.2533	122.115	-0.440712	5.44669
	58.231	122.843	-0.440712	5.44669
	58.1512	123.452	-0.440712	5.44669
	58.0477	123.977	-0.440712	5.44669
	57.998	124.605	-0.440712	5.44669
	58.0085	125.322	-0.440712	5.44669
	58.0297	125.943	-0.440712	5.44669
	58.0347	126.477	-0.440712	5.44669
	58.0292	127.105	-0.440712	5.44669
	58.0252	127.818	-0.440712	5.44669
	58.0254	128.438	-0.440712	5.44669
	58.027	128.973	-0.440712	5.44669
	58.0275	129.65	-0.440712	5.44669
	58.0272	130.54	-0.440712	5.44669
	58.0269	131.387	-0.440712	5.44669
	58.0268	132.032	-0.440712	5.44669
	58.0047	132.637	-0.440712	5.44669
	57.9249	133.353	-0.440712	5.44669
	57.8214	134.088	-0.440712	5.44669
	57.7717	134.688	-0.440712	5.44669
	57.7822	135.206	-0.440712	5.44669
	57.8034	135.836	-0.440712	5.44669
	57.8307	136.555	-0.440712	5.44669
	57.8827	137.127	-0.440712	5.44669
	57.9024	137.534	-0.440712	5.44669
	57.8488	138.06	-0.440712	5.44669
	57.7902	138.765	-0.432841	5.44669
	57.78	139.367	-0.412556	5.44669
	57.7959	139.692	-0.404167	5.44669
	57.806	139.961	-0.423178	5.44669
	57.8046	140.505	-0.44442	5.44669
	57.8004	141.265	-0.44819	5.44669
	57.7992	141.932	-0.442477	5.44669
	57.8001	142.372	-0.438785	5.44669
	57.801	142.633	-0.439276	5.44669
	57.801	142.881	-0.440795	5.44669
	57.8007	143.284	-0.441257	5.44669
	57.8006	143.82	-0.44091	5.44669
	57.8006	144.367	-0.440601	5.44669
	57.8007	144.873	-0.440595	5.44669
	57.8007	145.308	-0.440702	5.44669
	57.8007	145.673	-0.432878	5.44669
	57.8007	146.072	-0.412575	5.44669
	57.7784	146.517	-0.404161	5.44669
	57.7209	146.922	-0.423169	5.44669
	57.6972	147.285	-0.444418	5.44669
	57.751	147.595	-0.448193	5.44669
	57.8112	147.89	-0.442479	5.44669
	57.7996	148.294	-0.438785	5.44669
	57.7036	148.764	-0.439275	5.44669
	57.6119	149.079	-0.440795	5.44669
	57.6434	149.183	-0.441257	5.44669
	57.7617	149.285	-0.440911	5.44669
	57.8339	149.514	-0.440601	5.44669
	57.8051	149.806	-0.440595	5.44669
	57.6979	150.08	-0.440702	5.44669
	57.6075	150.325	-0.440749	5.44669
	57.6213	150.515	-0.440731	5.44669
	57.6613	150.586	-0.440706	5.44669
	57.6289	150.61	-0.440703	5.44669
	57.5718	150.801	-0.44071	5.44669
	57.5771	151.2	-0.440714	5.44669
	57.647	151.598	-0.440713	5.44669
	57.6819	151.915	-0.440712	5.44669
	57.6283	152.298	-0.440711	5.44669
	57.5642	152.751	-0.440711	5.44669
	57.5518	153.116	-0.440712	5.44669
	57.5687	153.402	-0.440712	5.44669
	57.58	153.784	-0.440712	5.44669
	57.5788	154.248	-0.440712	5.44669
	57.5742	154.617	-0.440712	5.44669
	57.5728	154.853	-0.440712	5.44669
	57.5738	155.056	-0.440712	5.44669
	57.5747	155.291	-0.440712	5.44669
	57.5747	155.551	-0.440712	5.44669
	57.5744	155.811	-0.440712	5.44669
	57.5743	156.06	-0.440712	5.44669
	57.5743	156.307	-0.440712	5.44669
	57.5744	156.506	-0.440712	5.44669
	57.5744	156.629	-0.440712	5.44669
	57.5744	156.778	-0.440712	5.44669
	57.5744	156.97	-0.440712	5.44669
	57.5744	157.075	-0.440712	5.44669
	57.5521	157.112	-0.440712	5.44669
	57.4946	157.198	-0.440712	5.44669
	57.4709	157.287	-0.440712	5.44669
	57.5247	157.354	-0.440712	5.44669
	57.5626	157.458	-0.440712	5.44669
	57.5158	157.593	-0.440712	5.44669
	57.4759	157.828	-0.440712	5.44669
	57.5193	158.257	-0.440712	5.44669
	57.5808	158.806	-0.440712	5.44669
	57.5958	159.3	-0.440712	5.44669
	57.5809	159.574	-0.432841	5.44669
	57.5695	159.654	-0.412556	5.44669
	57.5477	159.808	-0.404167	5.44669
	57.4722	160.175	-0.423178	5.44669
	57.3703	160.522	-0.44442	5.44669
	57.3421	160.675	-0.44819	5.44669
	57.4314	160.785	-0.442477	5.44669
	57.5338	160.951	-0.438785	5.44669
	57.509	161.059	-0.439276	5.44669
	57.3896	161.057	-0.440795	5.44669
	57.337	161.02	-0.441257	5.44268
	57.4001	161.005	-0.44091	5.43234
	57.452	161.012	-0.440601	5.42806
	57.4301	161.02	-0.440595	5.43775
	57.4214	161.021	-0.440702	5.44858
	57.4286	161.019	-0.440749	5.4505
	57.3905	161.017	-0.440731	5.44759
	57.3428	160.969	-0.440706	5.44571
	57.3317	160.793	-0.440703	5.44595
	57.3432	160.614	-0.44071	5.44673
	57.3519	160.631	-0.440714	5.44696
	57.3737	160.707	-0.440713	5.44679
	57.4502	160.635	-0.440712	5.44663
	57.5302	160.513	-0.440711	5.44663
	57.5008	160.477	-0.440711	5.44668
	57.3875	160.504	-0.440712	5.44671
	57.339	160.478	-0.432841	5.4467
	57.4017	160.352	-0.412556	5.44668
	57.4743	160.291	-0.404167	5.44668
	57.5093	160.357	-0.423178	5.44669
	57.5247	160.316	-0.44442	5.44669
	57.5006	160.113	-0.44819	5.44669
	57.4822	159.968	-0.434607	5.44669
	57.5272	160.016	-0.41063	5.44669
	57.5596	160.193	-0.402731	5.44669
	57.4914	160.266	-0.423261	5.44669
	57.374	160.138	-0.437094	5.44669
	57.3145	159.994	-0.420233	5.44669
	57.3259	159.969	-0.405822	5.44669
	57.3732	160.008	-0.421135	5.44669
	57.4592	159.984	-0.442974	5.44669
	57.5342	159.854	-0.448311	5.44669
	57.4992	159.742	-0.443042	5.44669
	57.3854	159.681	-0.438979	5.44669
	57.3164	159.637	-0.439156	5.44669
	57.3225	159.729	-0.440676	5.44669
	57.3711	159.896	-0.441249	5.44669
	57.4373	159.853	-0.44095	5.44669
	57.4553	159.615	-0.44062	5.44669
	57.4183	159.456	-0.440589	5.44669
	57.4153	159.462	-0.440693	5.44669
	57.4525	159.519	-0.440747	5.44669
	57.4955	159.541	-0.440733	5.44669
	57.549	159.529	-0.440708	5.44669
	57.5639	159.517	-0.440702	5.44669
	57.4854	159.516	-0.440709	5.44669
	57.3922	159.52	-0.440714	5.44669
	57.3947	159.522	-0.440713	5.44669
	57.431	159.521	-0.440712	5.44669
	57.4011	159.471	-0.440711	5.44669
	57.3463	159.295	-0.432841	5.44669
	57.3517	159.067	-0.404686	5.44669
	57.4208	158.958	-0.376011	5.44669
	57.4553	158.981	-0.378763	5.44669
	57.4018	158.978	-0.398731	5.44669
	57.338	158.813	-0.415353	5.44669
	57.3256	158.573	-0.432422	5.44669
	57.3424	158.454	-0.444259	5.44669
	57.3537	158.478	-0.444828	5.44669
	57.3525	158.479	-0.441125	5.44669
	57.3479	158.364	-0.439414	5.44669
	57.3465	158.299	-0.44002	5.44669
	57.3475	158.359	-0.440883	5.44669
	57.3707	158.366	-0.441029	5.44669
	57.4282	158.34	-0.440784	5.44669
	57.474	158.376	-0.440629	5.44669
	57.4774	158.309	-0.440651	5.44669
	57.4411	158.106	-0.440716	5.44669
	57.3989	157.97	-0.440735	5.44669
	57.4347	157.924	-0.44072	5.44669
	57.5157	157.845	-0.440707	5.44669
	57.5003	157.762	-0.440707	5.44669
	57.4148	157.696	-0.440711	5.44669
	57.3987	157.59	-0.440713	5.44669
	57.4246	157.503	-0.432842	5.44669
	57.397	157.493	-0.412556	5.44669
	57.3692	157.519	-0.404166	5.44669
	57.4331	157.532	-0.415307	5.44669
	57.5248	157.529	-0.416264	5.44669
	57.5046	157.523	-0.411645	5.44669
	57.391	157.472	-0.424944	5.44669
	57.3391	157.298	-0.442493	5.44669
	57.4228	157.071	-0.446754	5.44669
	57.5312	156.961	-0.442561	5.44669
	57.5333	156.984	-0.43933	5.44669
	57.4934	157.03	-0.431604	5.44669
	57.5203	157.041	-0.412529	5.44669
	57.5527	157.029	-0.396724	5.44669
	57.5132	157.02	-0.395212	5.44669
	57.456	157.021	-0.407802	5.44669
	57.4414	156.975	-0.422688	5.44669
	57.4549	156.8	-0.418015	5.44669
	57.4434	156.522	-0.409747	5.44669
	57.3856	156.187	-0.415655	5.44669
	57.3356	155.756	-0.414418	5.44669
	57.3527	155.289	-0.410747	5.44669
	57.4473	154.936	-0.425224	5.44669
	57.5588	154.66	-0.44293	5.44669
	57.6065	154.278	-0.446838	5.44669
	57.5923	153.761	-0.44244	5.44669
	57.5703	153.165	-0.439251	5.44669
	57.5663	152.477	-0.439484	5.44669
	57.5724	151.761	-0.440717	5.44669
	57.5764	151.161	-0.44115	5.44669
	57.5759	150.685	-0.440894	5.44669
	57.5743	150.229	-0.440632	5.44669
	57.5738	149.74	-0.440614	5.44669
	57.5742	149.18	-0.440699	5.44669
	57.5745	148.496	-0.440741	5.44669
	57.5745	147.769	-0.440729	5.44669
	57.5744	147.164	-0.440708	5.44669
	57.5743	146.64	-0.440704	5.44669
	57.5744	146.01	-0.44071	5.44669
	57.5744	145.342	-0.440714	5.44669
	57.5744	144.848	-0.440713	5.44669
	57.5744	144.416	-0.440712	5.44669
	57.5744	143.894	-0.440711	5.44669
	57.5744	143.404	-0.440711	5.44669
	57.5744	142.972	-0.432841	5.44669
	57.5744	142.506	-0.412556	5.44669
	57.5967	141.999	-0.404167	5.44669
	57.6541	141.533	-0.423178	5.44669
	57.7002	141.158	-0.44442	5.44669
	57.7038	140.764	-0.440319	5.44669
	57.6674	140.226	-0.414322	5.44669
	57.6252	139.52	-0.40224	5.44669
	57.6386	138.775	-0.421743	5.44669
	57.6845	138.171	-0.436632	5.44669
	57.7029	137.752	-0.412709	5.44669
	57.6949	137.477	-0.377976	5.44669
	57.7075	137.166	-0.384597	5.44669
	57.7637	136.587	-0.417463	5.44669
	57.8127	135.827	-0.423816	5.44669
	57.818	135.173	-0.406123	5.44669
	57.8035	134.64	-0.39508	5.44669
	57.7957	134.025	-0.404397	5.44669
	57.7976	133.316	-0.429178	5.44669
	57.7789	132.694	-0.446802	5.44669
	57.7222	132.206	-0.447048	5.44669
	57.6975	131.753	-0.441151	5.44669
	57.7507	131.219	-0.430765	5.44669
	57.8109	130.534	-0.411529	5.44669
	57.8219	129.797	-0.404474	5.44669
	57.8058	129.188	-0.423672	5.44669
	57.7953	128.715	-0.444517	5.44669
	57.7966	128.264	-0.448055	5.44669
	57.8009	127.726	-0.442386	5.44669
	57.8022	127.038	-0.438795	5.44669
	57.8012	126.301	-0.439312	5.44669
	57.8004	125.693	-0.440807	5.44669
	57.8003	125.171	-0.441249	5.44669
	57.8006	124.544	-0.440903	5.44669
	57.8008	123.827	-0.440601	5.44669
	57.8007	123.205	-0.440597	5.44669
	57.8007	122.72	-0.440703	5.44669
	57.8006	122.268	-0.432878	5.44669
	57.8007	121.784	-0.412575	5.4507
	57.8007	121.274	-0.404161	5.46104
	57.8007	120.715	-0.423169	5.46531
	57.8007	119.991	-0.444418	5.45562
	57.823	119.091	-0.440322	5.4448
	57.9027	118.206	-0.414324	5.44287
	57.984	117.443	-0.40224	5.44579
	57.9539	116.736	-0.421742	5.44767
	57.8621	116.009	-0.444503	5.44742
	57.871	115.303	-0.440865	5.44664
	57.9801	114.671	-0.414521	5.44641
	58.0564	114.022	-0.40213	5.44658
	58.0549	113.284	-0.421626	5.44674
	58.0281	112.456	-0.444493	5.44675
	58.0175	111.565	-0.448773	5.44669
	58.0226	110.718	-0.442695	5.44667
	58.0285	109.969	-0.43867	5.44668
	58.0292	109.302	-0.43915	5.44669
	58.0273	108.743	-0.440783	5.44669
	58.0263	108.265	-0.441297	5.44669
	58.0266	107.844	-0.440931	5.44669
	58.027	107.525	-0.440596	5.44669
	58.0271	107.245	-0.440585	5.44669
	58.027	106.85	-0.432829	5.44669
	58.0269	106.329	-0.404725	5.44669
	58.0269	105.785	-0.376032	5.44669
	58.027	105.275	-0.386628	5.44669
	58.0493	104.788	-0.419006	5.44669
	58.1067	104.297	-0.423741	5.44669
	58.1305	103.797	-0.405543	5.44669
	58.0766	103.295	-0.394864	5.44669
	58.0388	102.745	-0.396642	5.44669
	58.1078	102.022	-0.401148	5.44669
	58.2276	101.119	-0.402398	5.44669
	58.2877	100.232	-0.393448	5.44669
	58.2758	99.4704	-0.380138	5.44669
	58.2503	98.7634	-0.38417	5.44669
	58.244	98.0364	-0.399479	5.44669
	58.2504	97.331	-0.413737	5.44669
	58.2554	96.6988	-0.431478	5.44669
	58.2551	96.0493	-0.444438	5.44669
	58.2533	95.3603	-0.437368	5.44669
	58.2526	94.709	-0.405207	5.44669
	58.253	94.046	-0.366742	5.44669
	58.2534	93.3581	-0.357705	5.44669
	58.2534	92.7613	-0.382644	5.44669
	58.2533	92.2761	-0.406556	5.44669
	58.2532	91.8155	-0.409332	5.44669
	58.2755	91.3271	-0.394382	5.44669
	58.333	90.8187	-0.378056	5.44669
	58.3791	90.3117	-0.382966	5.44669
	58.405	89.8617	-0.391844	5.44669
	58.426	89.5412	-0.386108	5.44669
	58.4076	89.2223	-0.387199	5.44669
	58.3895	88.6562	-0.390749	5.44669
	58.4326	87.954	-0.384143	5.44669
	58.4864	87.4743	-0.394636	5.44669
	58.4982	87.2158	-0.427291	5.44669
	58.4848	86.885	-0.449214	5.44669
	58.4751	86.3334	-0.448686	5.44669
	58.4758	85.5988	-0.440973	5.44669
	58.4796	84.8478	-0.430107	5.44669
	58.4809	84.2503	-0.411317	5.44669
	58.4801	83.7873	-0.404619	5.44669
	58.4793	83.3363	-0.423808	5.44669
	58.4793	82.7948	-0.436652	5.44669
	58.4795	82.1546	-0.411983	5.44669
	58.4796	81.5944	-0.369794	5.44669
	58.4796	81.2155	-0.356569	5.44669
	58.4795	80.8035	-0.388953	5.44669
	58.4795	80.1529	-0.426591	5.44669
	58.4795	79.3886	-0.426043	5.44669
	58.4796	78.756	-0.403803	5.44669
	58.4796	78.2831	-0.385445	5.44669
	58.5018	77.8403	-0.376327	5.44669
	58.5816	77.3551	-0.385425	5.44669
	58.6851	76.8908	-0.39349	5.44669
	58.7348	76.5566	-0.385923	5.44669
	58.7243	76.2862	-0.386537	5.44669
	58.7031	75.9006	-0.390537	5.44669
	58.6758	75.429	-0.376419	5.44669
	58.6238	75.0581	-0.358747	5.44669
	58.6041	74.7754	-0.354725	5.44669
	58.6577	74.3977	-0.366934	5.44669
	58.7164	73.8845	-0.398295	5.44669
	58.7265	73.3382	-0.434634	5.44669
	58.7106	72.8245	-0.44307	5.44669
	58.7005	72.3851	-0.410766	5.44669
	58.7019	72.0715	-0.374864	5.44669
	58.7061	71.8501	-0.383983	5.44669
	58.7073	71.6331	-0.418312	5.44669
	58.7064	71.3376	-0.42439	5.44669
	58.7055	70.9018	-0.413932	5.44669
	58.7055	70.3691	-0.423006	5.44669
	58.7058	69.8845	-0.432997	5.44669
	58.7059	69.5589	-0.418607	5.44669
	58.7059	69.2994	-0.398726	5.44669
	58.7058	68.9154	-0.386012	5.44669
	58.7058	68.3913	-0.378377	5.44669
	58.7058	67.8918	-0.386084	5.44669
	58.7058	67.5569	-0.393037	5.44669
	58.7058	67.2989	-0.3855	5.44669
	58.7058	66.9187	-0.394391	5.44669
	58.7281	66.3957	-0.426707	5.44669
	58.7856	65.8953	-0.449056	5.44669
	58.8094	65.5597	-0.440957	5.44669
	58.7555	65.3016	-0.405062	5.44669
	58.6953	64.9217	-0.365405	5.44669
	58.707	64.4481	-0.349326	5.44669
	58.8029	64.0744	-0.362622	5.44669
	58.9169	63.7911	-0.390587	5.44669
	58.9429	63.4634	-0.408087	5.44669
	58.8706	63.1268	-0.415013	5.44669
	58.8243	62.8087	-0.421075	5.44669
	58.8742	62.4044	-0.406896	5.44669
	58.9407	61.9418	-0.380803	5.44669
	58.9554	61.5323	-0.379934	5.44669
	58.9387	61.0748	-0.39751	5.44669
	58.9266	60.5146	-0.406554	5.44669
	58.9275	60.0661	-0.396441	5.44669
	58.9321	59.7717	-0.372037	5.44669
	58.9338	59.4643	-0.362725	5.44669
	58.9328	59.1398	-0.390685	5.44669
	58.9318	58.8196	-0.425121	5.44669
	58.9318	58.41	-0.42481	5.44669
	58.9544	57.8969	-0.403809	5.44669
	59.0343	57.411	-0.385886	5.44669
	59.1378	57.078	-0.376509	5.44669
	59.1874	56.7667	-0.393216	5.44669
	59.1769	56.2082	-0.421547	5.44669
	59.1557	55.4573	-0.422455	5.44669
	59.1507	54.7991	-0.4041	5.44669
	59.1562	54.2618	-0.386846	5.44669
	59.1602	53.6459	-0.368937	5.44669
	59.16	52.9388	-0.364844	5.44669
	59.1584	52.3175	-0.392676	5.44669
	59.1579	51.8781	-0.433072	5.44669
	59.1582	51.6007	-0.444421	5.44669
	59.1585	51.3942	-0.411888	5.44669
	59.1585	51.1705	-0.366984	5.44669
	59.1584	50.9161	-0.347553	5.44669
	59.1807	50.7044	-0.353446	5.44669
	59.2382	50.5294	-0.370385	5.44669
	59.262	50.2081	-0.400197	5.44669
	59.2081	49.7895	-0.426333	5.44669
	59.1479	49.5259	-0.414058	5.44669
	59.1595	49.3847	-0.374015	5.44669
	59.2555	49.194	-0.349678	5.44669
	59.3695	48.9319	-0.351829	5.44669
	59.4177	48.6563	-0.361081	5.44669
	59.4029	48.3511	-0.372015	5.44669
	59.3804	47.9813	-0.398158	5.44669
	59.3764	47.635	-0.432769	5.44669
	59.3828	47.3772	-0.442338	5.44669
	59.4091	47.1569	-0.418992	5.44669
	59.4884	46.9222	-0.395559	5.44268
	59.5679	46.6683	-0.384546	5.43234
	59.5373	46.3625	-0.378889	5.42806
	59.4237	45.9846	-0.39469	5.43775
	59.3754	45.6353	-0.421319	5.44858
	59.4607	45.379	-0.421836	5.4505
	59.5908	45.1604	-0.403922	5.44759
	59.6495	44.9259	-0.394862	5.44571
	59.6333	44.6715	-0.405088	5.44595
	59.6065	44.3653	-0.421674	5.44673
	59.6012	43.9876	-0.410684	5.44696
	59.6085	43.6875	-0.382178	5.44679
	59.6134	43.5581	-0.387034	5.44663
	59.6129	43.4411	-0.416984	5.44663
	59.6109	43.2145	-0.414877	5.44668
	59.6103	42.929	-0.385561	5.44671
	59.6107	42.6564	-0.386954	5.4467
	59.6111	42.3608	-0.415747	5.44668
	59.6335	41.9939	-0.414387	5.44668
	59.7131	41.6455	-0.377925	5.44669
	59.8165	41.3857	-0.3512	5.44669
	59.8662	41.1653	-0.358948	5.44669
	59.8558	40.9313	-0.388381	5.44669
	59.8346	40.6777	-0.408469	5.44669
	59.8296	40.421	-0.408086	5.44669
	59.835	40.1697	-0.40105	5.44669
	59.8391	39.922	-0.406151	5.44669
	59.8389	39.6737	-0.427783	5.44669
	59.8373	39.424	-0.445593	5.44669
	59.8367	39.223	-0.447037	5.44669
	59.8371	39.1	-0.433705	5.44669
	59.8374	38.9521	-0.402791	5.44669
	59.8374	38.7106	-0.374909	5.44669
	59.8373	38.4298	-0.378974	5.44669
	59.8373	38.1646	-0.39134	5.44669
	59.8373	37.9195	-0.387324	5.44669
	59.8373	37.6774	-0.39576	5.44669
	59.8373	37.4293	-0.418761	5.44669
	59.8373	37.2268	-0.412512	5.44669
	59.8373	37.1026	-0.383937	5.44669
	59.8596	36.9055	-0.379244	5.44669
	59.9171	36.5377	-0.396106	5.44669
	59.9631	36.2047	-0.406211	5.44669
	59.9667	36.0581	-0.396796	5.44669
	59.9526	35.8965	-0.372308	5.44669
	59.9678	35.5512	-0.362712	5.44669
	60.0274	35.215	-0.382713	5.44669
	60.0768	35.0591	-0.396927	5.44669
	60.0811	34.9439	-0.388285	5.44669
	60.0661	34.7766	-0.394169	5.44669
	60.0584	34.6215	-0.425622	5.44669
	60.0605	34.4485	-0.448681	5.44669
	60.0641	34.2078	-0.441186	5.44669
	60.0872	33.9364	-0.413162	5.44669
	60.1437	33.7239	-0.401445	5.44669
	60.1668	33.6038	-0.413951	5.44669
	60.1353	33.4613	-0.416663	5.44669
	60.1551	33.2701	-0.404424	5.44669
	60.2481	33.1639	-0.389048	5.44669
	60.3139	33.1261	-0.369746	5.44669
	60.3138	32.9907	-0.364401	5.44669
	60.2912	32.7749	-0.392203	5.44669
	60.2596	32.607	-0.433031	5.44669
	60.2063	32.4459	-0.452443	5.44669
	60.1876	32.2148	-0.447992	5.44669
	60.2421	31.9431	-0.439534	5.44669
	60.3007	31.7271	-0.437621	5.44669
	60.3328	31.6549	-0.439835	5.44669
	60.3743	31.6397	-0.433572	5.44669
	60.388	31.5018	-0.405303	5.44669
	60.3579	31.2769	-0.36814	5.44669
	60.3594	31.106	-0.350387	5.44669
	60.3737	30.9469	-0.362094	5.44669
	60.3351	30.7669	-0.39786	5.44669
	60.3068	30.6221	-0.43618	5.44669
	60.3745	30.4087	-0.443873	5.44669
	60.4902	30.0905	-0.410553	5.44669
	60.5269	29.8903	-0.366619	5.44669
	60.4584	29.8478	-0.347875	5.44669
	60.41	29.7914	-0.361581	5.44669
	60.4575	29.6671	-0.390667	5.44669
	60.5239	29.4692	-0.40062	5.44669
	60.5394	29.2566	-0.386998	5.44669
	60.523	29.112	-0.384445	5.44669
	60.5108	28.9595	-0.389277	5.44669
	60.5115	28.7729	-0.384506	5.44669
	60.5161	28.623	-0.395311	5.44669
	60.5178	28.459	-0.419574	5.44669
	60.5169	28.2695	-0.420883	5.44669
	60.5159	28.1225	-0.404142	5.44669
	60.5158	27.9607	-0.387422	5.44669
	60.5161	27.7711	-0.377035	5.44669
	60.5163	27.6232	-0.385019	5.44669
	60.5385	27.4612	-0.400939	5.44669
	60.5959	27.2718	-0.406176	5.44669
	60.6197	27.1733	-0.395063	5.44669
	60.5658	27.138	-0.379465	5.44669
	60.5057	27.0009	-0.391184	5.44669
	60.5173	26.7836	-0.427515	5.44669
	60.6132	26.6647	-0.450536	5.44669
	60.7272	26.6309	-0.44129	5.44669
	60.7755	26.5017	-0.412547	5.44669
	60.7607	26.2379	-0.39328	5.44669
	60.7382	25.9415	-0.393761	5.44669
	60.7342	25.7268	-0.408418	5.44669
	60.7405	25.6147	-0.423462	5.44669
	60.7446	25.4763	-0.41812	5.44669
	60.744	25.284	-0.409516	5.44669
	60.7424	25.1267	-0.423391	5.44669
	60.7419	24.9616	-0.4426	5.44669
	60.7422	24.7251	-0.447351	5.44669
	60.7649	24.4526	-0.434902	5.44669
	60.8224	24.2382	-0.411052	5.44669
	60.846	24.1177	-0.394932	5.44669
	60.7921	23.9756	-0.394986	5.44669
	60.7319	23.7848	-0.400473	5.44669
	60.7213	23.6786	-0.402711	5.44669
	60.7375	23.6406	-0.409562	5.44669
	60.7702	23.5051	-0.420752	5.44669
	60.8486	23.2402	-0.416577	5.44669
	60.9478	22.9456	-0.409833	5.44669
	60.9962	22.732	-0.424073	5.44669
	60.9866	22.6197	-0.442772	5.44669
	60.9663	22.4808	-0.43931	5.44669
	60.9614	22.2392	-0.406614	5.44669
	60.9665	21.9552	-0.366641	5.44669
	60.9704	21.7378	-0.357163	5.44669
	60.9703	21.6201	-0.390324	5.44669
	60.9688	21.4803	-0.434825	5.44669
	60.9682	21.2403	-0.445992	5.44669
	60.9685	20.9573	-0.419794	5.44669
	60.9911	20.6906	-0.402466	5.44669
	61.0709	20.4457	-0.412013	5.44669
	61.1744	20.2533	-0.415488	5.44669
	61.224	20.1322	-0.40462	5.44669
	61.2135	19.982	-0.389548	5.44669
	61.1923	19.7881	-0.377757	5.44669
	61.1873	19.6834	-0.392437	5.44669
	61.1928	19.6964	-0.420777	5.44669
	61.1968	19.6879	-0.414539	5.44669
	61.1966	19.524	-0.38407	5.44669
	61.1951	19.237	-0.38645	5.44669
	61.1945	18.9432	-0.416065	5.44669
	61.1948	18.7379	-0.4147	5.44669
	61.1951	18.6779	-0.377942	5.44669
	61.1952	18.6642	-0.351097	5.44669
	61.2174	18.5224	-0.351027	5.44669
	61.2971	18.2462	-0.368112	5.44669
	61.4006	17.9491	-0.400104	5.44669
	61.4503	17.7385	-0.434973	5.44669
	61.4398	17.6775	-0.442569	5.44669
	61.4186	17.7144	-0.418306	5.44669
	61.4136	17.7004	-0.395189	5.44669
	61.4191	17.5257	-0.384635	5.44669
	61.4231	17.2853	-0.379057	5.44669
	61.4229	17.1211	-0.394729	5.44669
	61.4213	16.9702	-0.421275	5.44669
	61.4208	16.7914	-0.421804	5.44669
	61.4211	16.6441	-0.403924	5.44669
	61.4214	16.4785	-0.394874	5.44669
	61.4215	16.2873	-0.397222	5.44669
	61.4214	16.1402	-0.401387	5.44669
	61.4213	15.979	-0.402292	5.44669
	61.4213	15.7896	-0.40119	5.44669
	61.4213	15.6909	-0.408277	5.44669
	61.4213	15.6555	-0.420754	5.44669
	61.4436	15.5184	-0.409164	5.44669
	61.5011	15.3012	-0.381869	5.44669
	61.5472	15.1332	-0.379574	5.44669
	61.5731	14.9725	-0.396981	5.44669
	61.6164	14.7417	-0.40646	5.44669
	61.6554	14.47	-0.39659	5.44669
	61.6611	14.2047	-0.372133	5.44669
	61.6504	13.9564	-0.362712	5.44669
	61.644	13.7621	-0.382775	5.44669
	61.6451	13.6905	-0.396953	5.44669
	61.6479	13.7172	-0.388274	5.44669
	61.6486	13.7027	-0.386284	5.44669
	61.648	13.5314	-0.389594	5.44669
	61.6474	13.2926	-0.376114	5.44669
	61.6697	13.177	-0.358954	5.44669
	61.7274	13.1522	-0.354921	5.44669
	61.7735	12.9764	-0.359071	5.44669
	61.7994	12.6329	-0.370073	5.44669
	61.8427	12.409	-0.390188	5.44669
	61.8817	12.3656	-0.405262	5.44669
	61.8874	12.268	-0.4061	5.44669
	61.8766	12.0207	-0.401357	5.44669
	61.8703	11.769	-0.406986	5.44669
	61.8714	11.6734	-0.420153	5.44669
	61.8742	11.6612	-0.417242	5.44669
	61.8749	11.5328	-0.410324	5.44669
	61.8965	11.3108	-0.424042	5.44669
	61.9758	11.187	-0.434714	5.44669
	62.0793	11.2019	-0.411087	5.44669
	62.1292	11.2011	-0.370107	5.44669
	62.1187	11.0398	-0.349148	5.44669
	62.0975	10.8003	-0.353004	5.44669
	62.0925	10.6808	-0.369634	5.44669
	62.0979	10.6546	-0.392168	5.44669
	62.102	10.5288	-0.40625	5.44669
	62.1018	10.313	-0.405809	5.44669
	62.1002	10.1908	-0.393014	5.44669
	62.0997	10.155	-0.378735	5.44669
	62.1	10.0262	-0.391607	5.44669
	62.1003	9.81243	-0.420081	5.44669
	62.1226	9.69219	-0.414542	5.44669
	62.18	9.70568	-0.384319	5.44669
	62.226	9.70296	-0.378682	5.44669
	62.2519	9.54136	-0.387865	5.44669
	62.2953	9.30241	-0.38597	5.44669
	62.3343	9.1833	-0.388557	5.44669
	62.34	9.20623	-0.391366	5.44669
	62.3292	9.20707	-0.383919	5.44669
	62.3228	9.0436	-0.394323	5.44669
	62.324	8.80261	-0.42724	5.44669
	62.3267	8.6833	-0.449304	5.44669
	62.3275	8.65769	-0.440872	5.44669
	62.3268	8.53209	-0.412809	5.44669
	62.3263	8.3161	-0.393539	5.44669
	62.3263	8.19377	-0.385906	5.44669
	62.3265	8.20718	-0.372306	5.44669
	62.3266	8.20518	-0.366591	5.44669
	62.3488	8.0439	-0.39221	5.44669
	62.4062	7.80484	-0.432256	5.44669
	62.4523	7.68556	-0.452115	5.44669
	62.4559	7.70846	-0.44813	5.44669
	62.4195	7.75853	-0.431837	5.44669
	62.3773	7.77106	-0.401619	5.44669
	62.413	7.75846	-0.375082	5.44669
	62.5164	7.69954	-0.387334	5.44669
	62.5808	7.52397	-0.42751	5.44669
	62.5765	7.2992	-0.45191	5.44669
	62.5526	7.191	-0.441869	5.44669
	62.5443	7.21346	-0.40443	5.44669
	62.5493	7.21022	-0.372686	5.44669
	62.5544	7.04521	-0.377459	5.44669
	62.5547	6.80502	-0.399367	5.44669
	62.553	6.6866	-0.408212	5.44669
	62.5522	6.71026	-0.396476	5.44669
	62.5525	6.71116	-0.371462	5.44669
	62.5529	6.54746	-0.362471	5.44669
	62.5529	6.30635	-0.382913	5.44669
	62.5751	6.18707	-0.404967	5.44669
	62.6548	6.16152	-0.40857	5.44669
	62.736	6.03593	-0.402498	5.44669
	62.706	5.81992	-0.406586	5.44669
	62.6143	5.69758	-0.427451	5.44669
	62.6232	5.711	-0.445299	5.44669
	62.7322	5.75819	-0.447032	5.44669
	62.8085	5.72369	-0.441678	5.44669
	62.8071	5.53705	-0.438862	5.44669
	62.7802	5.29896	-0.431721	5.44669
	62.7696	5.13992	-0.404874	5.44669
	62.7747	4.99046	-0.376488	5.44669
	62.7806	4.81029	-0.386766	5.44669
	62.7813	4.71119	-0.426772	5.44669
	62.8017	4.72156	-0.443933	5.44669
	62.8582	4.7592	-0.421801	5.44669
	62.8822	4.72179	-0.39617	5.44669
	62.8511	4.53733	-0.391675	5.44669
	62.8708	4.30118	-0.398645	5.44669
	62.9635	4.14218	-0.395251	5.44669
	63.0293	3.99205	-0.382228	5.44669
	63.0293	3.81159	-0.392276	5.44669
	63.0067	3.7126	-0.42699	5.44669
	62.9974	3.72312	-0.442057	5.44669
	63.0016	3.76079	-0.413066	5.44669
	63.0289	3.77252	-0.368318	5.44669
	63.087	3.764	-0.355564	5.44669
	63.1092	3.70706	-0.389056	5.44669
	63.0545	3.53088	-0.426991	5.44669
	63.0168	3.30514	-0.418303	5.44669
	63.0863	3.19676	-0.383431	5.44669
	63.2061	3.21948	-0.376973	5.44669
	63.2661	3.26561	-0.387464	5.44669
	63.2542	3.27655	-0.378539	5.44669
	63.2287	3.2155	-0.360728	5.44669
	63.2224	3.03067	-0.354802	5.44669
	63.2288	2.80277	-0.366262	5.44669
	63.2338	2.69655	-0.390115	5.44669
	63.2336	2.72096	-0.406588	5.44669
	63.2317	2.76702	-0.406681	5.44669
	63.231	2.72814	-0.401129	5.44669
	63.2537	2.54007	-0.406684	5.44669
	63.3115	2.30294	-0.420107	5.44669
	63.3353	2.19399	-0.41733	5.44669
	63.2814	2.22054	-0.410378	5.44669
	63.2211	2.26847	-0.416162	5.44669
	63.2104	2.2788	-0.414407	5.44669
	63.2267	2.21685	-0.402691	5.44669
	63.2371	2.03187	-0.389124	5.44669
	63.258	1.80422	-0.378264	5.44669
	63.3335	1.69816	-0.3928	5.44669
	63.4357	1.72255	-0.420749	5.44669
	63.4864	1.76854	-0.422269	5.44669
	63.4767	1.77883	-0.412176	5.44669
	63.4556	1.76675	-0.423024	5.44669
	63.4503	1.75802	-0.441499	5.44669
	63.4556	1.75866	-0.439149	5.44669
	63.4597	1.76203	-0.406999	5.44669
	63.4595	1.71402	-0.37473	5.44669
	63.458	1.53736	-0.385273	5.44669
	63.4574	1.30824	-0.426772	5.44669
	63.4577	1.19861	-0.452334	5.44669
	63.458	1.22202	-0.442308	5.44669
	63.4804	1.26888	-0.404464	5.44669
	63.56	1.27988	-0.364674	5.44669
	63.6635	1.26778	-0.357103	5.44669
	63.6909	1.2588	-0.383127	5.44669
	63.6229	1.21014	-0.406973	5.44669
	63.578	1.08678	-0.409335	5.44669
	63.6268	1.03559	-0.402106	5.44669
	63.6925	1.10453	-0.398279	5.44669
	63.7072	1.06058	-0.399252	5.44669
	63.6908	0.904881	-0.408891	5.44669
	63.6788	0.886608	-0.421701	5.44669
	63.6796	0.93926	-0.409342	5.44669
	63.6842	0.870214	-0.373736	5.44669
	63.6859	0.757931	-0.351246	5.44669
	63.6849	0.725203	-0.352586	5.44669
	63.7062	0.749784	-0.360841	5.44669
	63.7859	0.771456	-0.371646	5.44669
	63.8898	0.771756	-0.398088	5.44669
	63.9396	0.764172	-0.432872	5.44669
	63.9068	0.760887	-0.450276	5.44669
	63.828	0.762207	-0.44714	5.44669
	63.7993	0.763928	-0.432076	5.44669
	63.8586	0.764179	-0.409942	5.44669
	63.9228	0.763673	-0.403342	5.44669
	63.9333	0.763371	-0.423762	5.44669
	63.9156	0.763425	-0.437087	5.44669
	63.9045	0.763555	-0.420052	5.44669
	63.9062	0.76359	-0.397878	5.44669
	63.9109	0.763559	-0.385143	5.44669
	63.9122	0.763533	-0.378314	5.44669
	63.9111	0.763533	-0.386367	5.44669
	63.9102	0.763543	-0.393178	5.44669
	63.9102	0.763546	-0.385458	5.44669
	63.9328	0.714354	-0.394324	5.44669
	64.0127	0.587577	-0.418822	5.44669
	64.0939	0.535145	-0.413049	5.44669
	64.086	0.604773	-0.376269	5.44669
	64.0294	0.561562	-0.350983	5.44669
	64.0047	0.356729	-0.359445	5.44669
	64.0361	0.211445	-0.388666	5.44669
	64.1061	0.211546	-0.408412	5.44669
	64.1541	0.261351	-0.415832	5.44669
	64.1541	0.281879	-0.421302	5.44669
	64.1378	0.272727	-0.4067	5.44669
	64.1311	0.261589	-0.380641	5.44669
	64.1341	0.260176	-0.379935	5.44669
	64.1377	0.263543	-0.389698	5.44669
	64.1382	0.265455	-0.386293	5.44669
	64.1371	0.31425	-0.395911	5.44669
	64.1364	0.44018	-0.419191	5.44669
	64.1366	0.492398	-0.412639	5.44669
	64.1369	0.373792	-0.383837	5.44669
	64.1369	0.241201	-0.379157	5.44669
	64.1369	0.217631	-0.388235	5.44669
	64.1368	0.253273	-0.378086	5.44669
	64.1368	0.276324	-0.360264	5.44669
	64.1368	0.27327	-0.36264	5.44669
	64.1368	0.263791	-0.394568	5.44669
	64.1591	0.260905	-0.434606	5.44669
	64.2166	0.263066	-0.452255	5.44669
	64.2404	0.264996	-0.447352	5.44669
	64.1865	0.265037	-0.431462	5.44669
	64.1486	0.264368	-0.409609	5.44669
	64.2177	0.264073	-0.403421	5.44669
	64.3374	0.264188	-0.416043	5.44669
	64.3975	0.26434	-0.408966	5.44669
	64.3856	0.264364	-0.383468	5.44669
	64.3602	0.313509	-0.380316	5.44669
	64.3538	0.440258	-0.396723	5.44669
	64.3603	0.492694	-0.406088	5.44669
	64.3652	0.373888	-0.404396	5.44669
	64.365	0.241137	-0.408264	5.44669
	64.3632	0.21757	-0.419608	5.44669
	64.3625	0.253271	-0.416559	5.44669
	64.3628	0.276345	-0.402361	5.44669
	64.3632	0.27328	-0.38822	5.44669
	64.3633	0.263788	-0.378003	5.44669
	64.3631	0.2609	-0.393012	5.44669
	64.3631	0.263065	-0.428801	5.44669
	64.3631	0.264998	-0.442555	5.44669
	64.3631	0.265038	-0.412631	5.44669
	64.3631	0.264368	-0.367959	5.44669
	64.3631	0.264073	-0.347698	5.44669
	64.3854	0.264187	-0.35316	5.44669
	64.4429	0.26434	-0.362343	5.44669
	64.4666	0.264364	-0.3642	5.44669
	64.4128	0.264319	-0.361706	5.44669
	64.3526	0.264292	-0.36	5.44669
	64.3642	0.264297	-0.360172	5.44669
	64.4379	0.264308	-0.36085	5.44669
	64.4721	0.264311	-0.368944	5.44669
	64.4391	0.264309	-0.396952	5.44669
	64.4544	0.264306	-0.425485	5.44669
	64.546	0.264306	-0.414856	5.44669
	64.6128	0.264307	-0.374651	5.44669
	64.6136	0.264307	-0.357532	5.44669
	64.5911	0.264307	-0.387622	5.44669
	64.5815	0.264307	-0.433561	5.44669
	64.5855	0.264307	-0.446423	5.44669
	64.5906	0.264307	-0.412553	5.44669
	64.5913	0.264307	-0.366551	5.44669
	64.5898	0.264307	-0.347136	5.44669
	64.5889	0.215117	-0.361296	5.44669
	64.5891	0.088342	-0.39081	5.44669
	64.5894	-0.013281	-0.408652	5.44669
	64.5895	-0.070429	-0.41517	5.44669
	64.5895	-0.116881	-0.42881	5.44669
	64.5894	-0.026932	-0.44281	5.44669
	64.5894	0.139747	-0.437634	5.44669
	64.5894	0.146216	-0.405897	5.44669
	64.5894	0.035521	-0.366936	5.44669
	64.5894	-0.021722	-0.357542	5.44669
	64.6117	-0.007711	-0.390377	5.44669
	64.6692	0.01829	-0.434712	5.44669
	64.6929	0.073356	-0.453797	5.44669
	64.6614	0.193345	-0.447962	5.44669
	64.6587	0.290036	-0.43904	5.44669
	64.694	0.249149	-0.429555	5.44669
	64.7361	0.09314	-0.403902	5.44669
	64.7899	-0.023417	-0.376851	5.44669
	64.8275	-0.076387	-0.379393	5.44669
	64.8289	-0.115775	-0.398696	5.44669
	64.8169	-0.024351	-0.415115	5.44669
	64.8115	0.140435	-0.424464	5.44669
	64.8135	0.145587	-0.416152	5.44669
	64.8163	0.084203	-0.408334	5.44669
	64.8167	0.105064	-0.415725	5.44669
	64.8159	0.094097	-0.41495	5.44669
	64.8154	0.075511	-0.410945	5.44669
	64.8155	0.168964	-0.425118	5.44669
	64.8157	0.27932	-0.434944	5.44669
	64.8158	0.253369	-0.410801	5.44669
	64.838	0.049532	-0.369906	5.44669
	64.8954	-0.198543	-0.349165	5.44669
	64.9192	-0.257227	-0.360953	5.44669
	64.8654	-0.050372	-0.397816	5.44669
	64.8275	0.1782	-0.428696	5.44669
	64.8743	0.170399	-0.423766	5.44669
	64.9365	0.031941	-0.4021	5.44669
	64.9729	-0.031823	-0.393412	5.44669
	64.9925	0.03852	-0.405128	5.44669
	64.9475	0.147415	-0.430077	5.44669
	64.8483	0.078634	-0.439048	5.44669
	64.8112	-0.10142	-0.410751	5.44669
	64.8737	-0.121023	-0.368425	5.44669
	64.9198	-0.011076	-0.348562	5.44669
	64.8734	0.050522	-0.361227	5.44669
	64.8084	0.0386	-0.390274	5.44669
	64.793	0.061118	-0.400581	5.44669
	64.8089	0.180992	-0.379251	5.44669
	64.821	0.28921	-0.364226	5.44669
	64.8203	0.302384	-0.380871	5.44669
	64.8381	0.221902	-0.395616	5.44669
	64.8938	0.0776	-0.38052	5.44669
	64.9185	-0.0202	-0.366523	5.44669
	64.8879	-0.06951	-0.381383	5.44669
	64.8853	-0.163227	-0.402885	5.44669
	64.9204	-0.251223	-0.416112	5.44669
	64.94	-0.265264	-0.431256	5.44669
	64.9141	-0.241531	-0.435629	5.44669
	64.8483	-0.177671	-0.416769	5.44669
	64.8223	-0.00404	-0.39702	5.44669
	64.8782	0.16897	-0.38595	5.44669
	64.94	0.150007	-0.371087	5.44669
	64.973	0.026672	-0.366064	5.44669
	65.0136	-0.075974	-0.384553	5.44669
	65.049	-0.182652	-0.404377	5.44669
	65.0541	-0.20788	-0.40774	5.44669
	65.0444	-0.084845	-0.394489	5.44669
	65.0387	0.040001	-0.370797	5.44669
	65.0174	0.107943	-0.355028	5.44669
	64.9625	0.19981	-0.363043	5.44669
	64.9394	0.280401	-0.388729	5.44669
	64.9703	0.242808	-0.399287	5.44669
	64.9502	0.044717	-0.379258	5.44669
	64.8574	-0.147617	-0.364689	5.44669
	64.814	-0.078823	-0.381063	5.44669
	64.8939	0.12924	-0.395532	5.44669
	65.02	0.111117	-0.388287	5.44669
	65.0789	-0.08161	-0.386794	5.44669
	65.0643	-0.075122	-0.389803	5.44669
	65.038	0.156464	-0.37602	5.44669
	65.0101	0.276558	-0.366711	5.44669
	64.9596	0.150186	-0.390933	5.44669
	64.9185	0.039622	-0.423806	5.44669
	64.9145	0.085054	-0.4163	5.44669
	64.9489	0.101608	-0.383724	5.44669
	65.0128	0.036587	-0.385678	5.44669
	65.0572	-0.00537	-0.415865	5.44669
	65.0578	-0.001233	-0.41489	5.44669
	65.0431	-0.033998	-0.378093	5.44669
	65.0368	-0.106209	-0.351092	5.44669
	65.0394	-0.084649	-0.350972	5.44669
	65.0428	0.005599	-0.36809	5.44669
	65.0432	0.044536	-0.392244	5.44669
	65.0422	-0.019031	-0.398959	5.44669
	65.0417	-0.165447	-0.37787	5.44669
	65.0418	-0.220961	-0.356353	5.44669
	65.042	-0.047257	-0.353206	5.44669
	65.0421	0.166565	-0.359277	5.44669
	65.042	0.16441	-0.362898	5.44669
	65.042	0.082758	-0.36225	5.44669
	65.042	0.146952	-0.360691	5.44669
	65.042	0.218326	-0.368139	5.44669
	65.042	0.080282	-0.3888	5.44669
	65.042	-0.173464	-0.405369	5.44669
	65.042	-0.257693	-0.406637	5.44669
	65.042	-0.108678	-0.401544	5.44669
	65.042	-0.001419	-0.399002	5.44669
	65.042	-0.10548	-0.399754	5.44669
	65.042	-0.202399	-0.408845	5.44669
	65.042	-0.060844	-0.421502	5.44669
	65.042	0.203459	-0.409276	5.44669
	65.042	0.340053	-0.373779	5.44669
	65.042	0.315391	-0.351287	5.44669
	65.042	0.20923	-0.360459	5.44669
	65.042	0.018471	-0.388983	5.44669
	65.042	-0.146635	-0.408184	5.44669
	65.042	-0.118267	-0.407753	5.44669
	65.042	0.006199	-0.39314	5.44669
	65.042	0.056785	-0.370227	5.44669
	65.042	-0.014106	-0.363139	5.44669
	65.042	-0.167737	-0.391502	5.44669
	65.042	-0.272861	-0.425315	5.44669
	65.042	-0.272734	-0.424601	5.44669
	65.042	-0.236969	-0.403653	5.44669
	65.042	-0.173106	-0.385895	5.44669
	65.042	-0.003749	-0.368698	5.44669
	65.042	0.216659	-0.357211	5.44669
	65.042	0.27605	-0.364705	5.44669
	65.042	0.128521	-0.39652	5.44669
	65.042	-0.018471	-0.434689	5.44669
	65.042	-0.037751	-0.443725	5.44669
	65.042	0.004813	-0.418891	5.44669
	65.042	0.02924	-0.395023	5.44669
	65.042	0.024302	-0.384358	5.44669
	65.042	-0.035646	-0.371129	5.44669
	65.042	-0.165172	-0.366648	5.44669
	65.042	-0.264124	-0.384782	5.44669
	65.042	-0.269985	-0.396395	5.44669
	65.042	-0.189733	-0.379456	5.44669
	65.042	-0.048127	-0.365801	5.44669
	65.042	-0.000565	-0.381458	5.44669
	65.042	-0.1267	-0.403173	5.44669
	65.042	-0.26079	-0.416206	5.44669
	65.042	-0.233122	-0.423322	5.44669
	65.042	-0.069314	-0.415284	5.44669
	65.042	0.006024	-0.408377	5.44669
	65.042	-0.067213	-0.423922	5.44669
	65.042	-0.082853	-0.443227	5.44669
	65.042	-0.007558	-0.439554	5.44669
	65.042	0.087568	-0.406554	5.44669
	65.042	0.159031	-0.3744	5.44669
	65.042	0.066017	-0.377422	5.44669
	65.042	-0.160032	-0.398742	5.44669
	65.042	-0.296451	-0.407964	5.44669
	65.042	-0.28509	-0.396594	5.44669
	65.042	-0.233718	-0.3716	5.44669
	65.042	-0.167346	-0.354616	5.44669
	65.042	-0.002491	-0.354715	5.44669
	65.042	0.215139	-0.360528	5.44669
	65.042	0.274966	-0.362886	5.44669
	65.042	0.079417	-0.361801	5.44669
	65.042	-0.194015	-0.368378	5.44669
	65.042	-0.266003	-0.388506	5.44669
	65.042	-0.104855	-0.39729	5.44669
	65.042	0.003136	-0.378499	5.44669
	65.042	-0.104931	-0.35721	5.44669
	65.042	-0.252978	-0.353341	5.44669
	65.042	-0.286777	-0.35903	5.44669
	65.042	-0.200736	-0.362746	5.44669
	65.042	0.002423	-0.362275	5.44669
	65.042	0.179881	-0.360755	5.44669
	65.042	0.10309	-0.360286	5.44669
	65.042	-0.103029	-0.3685	5.44669
	65.042	-0.130439	-0.396967	5.44669
	65.042	-0.063647	-0.425649	5.44669
	65.042	-0.123514	-0.42279	5.44669
	65.042	-0.187788	-0.410645	5.44669
	65.042	-0.048306	-0.414326	5.44669
	65.042	0.203518	-0.413541	5.44669
	65.042	0.335622	-0.402981	5.44669
	65.042	0.264323	-0.397424	5.44669
	65.042	0.034053	-0.406497	5.44669
	65.042	-0.208929	-0.421354	5.44669
	65.042	-0.305267	-0.41792	5.44669
	65.042	-0.271355	-0.410182	5.44669
	65.042	-0.175633	-0.415871	5.44669
	65.042	-0.041726	-0.406483	5.44669
	65.042	-0.002894	-0.374618	5.44669
	65.042	-0.129951	-0.352632	5.44669
	65.042	-0.261324	-0.352853	5.44669
	65.042	-0.28138	-0.36046	5.44669
	65.042	-0.195509	-0.371391	5.44669
	65.042	-0.046497	-0.390246	5.44669
	65.042	0.002171	-0.396948	5.44669
	65.042	-0.126134	-0.377737	5.44669
	65.042	-0.212335	-0.364883	5.44669
	65.042	-0.057666	-0.381685	5.44669
	65.042	0.159131	-0.403594	5.44669
	65.042	0.115805	-0.416302	5.44669
	65.042	-0.139511	-0.423212	5.44669
	65.042	-0.3056	-0.407334	5.44669
	65.042	-0.296224	-0.372356	5.44669
	65.042	-0.235131	-0.351382	5.44669
	65.042	-0.16398	-0.353133	5.44669
	65.042	-0.049769	-0.368893	5.44669
	65.042	0.038778	-0.391812	5.44669
	65.042	0.094913	-0.406364	5.44669
	65.042	0.145589	-0.413855	5.44669
	65.042	0.057769	-0.421202	5.44669
	65.042	-0.10952	-0.407361	5.44669
	65.042	-0.06781	-0.380953	5.44669
	65.042	0.120263	-0.379831	5.44669
	65.042	0.103435	-0.389543	5.44669
	65.042	-0.130828	-0.378394	5.44669
	65.042	-0.297559	-0.359929	5.44669
	65.042	-0.246751	-0.362389	5.44669
	65.042	-0.012714	-0.386712	5.44669
	65.042	0.239135	-0.406546	5.44669
	65.042	0.33785	-0.407874	5.44669
	65.042	0.301781	-0.393773	5.44669
	65.042	0.204312	-0.37832	5.44669
	65.042	0.021249	-0.391163	5.44669
	65.042	-0.143723	-0.427913	5.44669
	65.042	-0.118034	-0.44284	5.44669
	65.042	0.005261	-0.413066	5.44669
	65.042	0.1055	-0.36804	5.44669
	65.042	0.161994	-0.347577	5.44669
	65.042	0.060886	-0.360951	5.44669
	65.042	-0.163234	-0.390509	5.44669
	65.042	-0.295969	-0.400778	5.44669
	65.042	-0.28375	-0.37925	5.44669
	65.042	-0.184138	-0.364156	5.44669
	65.042	0.008307	-0.380842	5.44669
	65.042	0.225637	-0.4035	5.4507
	65.042	0.275526	-0.416562	5.46104
	65.042	0.125111	-0.431225	5.46531
	65.042	-0.019713	-0.435456	5.45562
	65.042	-0.086249	-0.408837	5.4448
	65.042	-0.170421	-0.3689	5.44287
	65.0197	-0.199097	-0.357312	5.44579
	64.9622	-0.036322	-0.389582	5.44767
	64.9385	0.212565	-0.434461	5.44742
	64.9923	0.335153	-0.446103	5.44664
	65.0525	0.260911	-0.412099	5.44641
