# Supplementary material for: Design of a cosmetic glove stiffness compensation mechanism for toddler-sized hand prostheses
Source: PLoS One. 2017 Aug 11;12(8):e0183233. doi: 10.1371/journal.pone.0183233 (PMC5553851; doi:10.1371/journal.pone.0183233)
Supplement: S1 Dataset — (ZIP) [file pone.0183233.s001.zip › 01 Glove measurements/SCTglove2_8.xlsx]

## Sheet: test_glove10_8
LabVIEW Measurement
Writer_Version	2
Reader_Version	2
Separator	Tab
Decimal_Separator	.
Multi_Headings	No
X_Columns	No
Time_Pref	Absolute
Operator	localadmin
Date	2013-08-27
Time	00:10:13.462000
***End_of_Header***
Channels	4
Samples	10	10	10	10
Date	2013-08-27	2013-08-27	2013-08-27	2013-08-27
Time	00:11:03.962000	00:11:03.962000	00:11:03.962000	00:11:03.962000
Y_Unit_Label	mm	N	N	Pa
X_Dimension	Time	Time	Time	Time
X0	0	0	0	0
Delta_X	0.01	0.01	0.01	0.01
***End_of_Header***
X_Value	Voltage LVDT (Filtered)	Voltage Load Cell (Filtered)	Voltage Pinch Load Cell (Filtered)	Voltage Pressure (Filtered)	Comment
	65.042	-0.116058	-0.428608	5.44669
	65.042	-0.006342	-0.442565	5.44669
	65.042	0.05074	-0.420575	5.44669
	65.042	-0.012181	-0.404012	5.44669
	65.042	-0.115592	-0.412384	5.44669
	65.042	-0.047151	-0.415093	5.44669
	65.042	0.130811	-0.412194	5.44669
	65.042	0.149659	-0.417719	5.44669
	65.042	0.040139	-0.406543	5.44669
	65.042	-0.070202	-0.381856	5.44669
	65.042	-0.18502	-0.380502	5.44669
	65.042	-0.260114	-0.389503	5.44669
	65.042	-0.261244	-0.378139	5.44669
	65.042	-0.187496	-0.367707	5.44669
	65.042	-0.001106	-0.382726	5.44669
	65.042	0.173697	-0.403027	5.44669
	65.042	0.101755	-0.407823	5.44669
	65.042	-0.10139	-0.395004	5.44669
	65.042	-0.080088	-0.378853	5.44669
	65.042	0.112223	-0.390949	5.44669
	65.042	0.153621	-0.419763	5.44669
	65.042	0.097602	-0.422514	5.44669
	65.042	0.107822	-0.404759	5.44669
	65.042	0.090489	-0.394971	5.44669
	65.042	0.07302	-0.404836	5.44669
	65.042	0.120012	-0.42153	5.44669
	65.0197	0.10434	-0.410713	5.44669
	64.9622	0.025299	-0.382242	5.44669
	64.9385	-0.01107	-0.37918	5.44669
	64.9923	0.000391	-0.388812	5.44669
	65.0525	0.017898	-0.37832	5.44669
	65.0632	0.070312	-0.368028	5.44669
	65.047	0.192209	-0.390667	5.44669
	65.0365	0.241452	-0.423227	5.44669
	65.0379	0.073841	-0.424023	5.44669
	65.0422	-0.135198	-0.412023	5.44669
	65.0435	-0.133206	-0.414465	5.44669
	65.0426	-0.004131	-0.41311	5.44669
	65.0417	0.106957	-0.402751	5.44669
	65.0417	0.165943	-0.397481	5.44669
	65.042	0.111212	-0.398732	5.44669
	65.0421	0.060994	-0.401093	5.44669
	65.042	0.156792	-0.401632	5.44669
	65.042	0.230191	-0.393147	5.44669
	65.042	0.081755	-0.372413	5.44669
	65.042	-0.127874	-0.364054	5.44669
	65.042	-0.13295	-0.383238	5.44669
	65.042	-0.006627	-0.39667	5.44669
	65.042	0.105821	-0.387991	5.44669
	65.042	0.166354	-0.386266	5.44669
	65.042	0.111788	-0.389687	5.44669
	65.042	0.011899	-0.37616	5.44669
	65.042	-0.019338	-0.35894	5.44669
	65.042	0.050881	-0.354899	5.44669
	65.042	0.148156	-0.359067	5.44669
	65.042	0.123741	-0.362209	5.44669
	65.042	0.072572	-0.369907	5.44669
	65.042	0.157189	-0.389002	5.44669
	65.042	0.226242	-0.396954	5.44669
	65.042	0.12915	-0.378182	5.44669
	65.042	-0.000447	-0.357197	5.44669
	65.042	-0.079607	-0.353448	5.44669
	65.042	-0.174485	-0.359079	5.44669
	65.042	-0.25235	-0.3706	5.44669
	65.042	-0.261735	-0.390405	5.44268
	65.042	-0.190461	-0.397296	5.43234
	65.042	-0.051364	-0.385697	5.42806
	65.042	-0.001662	-0.385082	5.43775
	65.042	-0.076819	-0.390006	5.44858
	65.042	-0.084145	-0.376714	5.4505
	65.042	-0.004686	-0.359059	5.44759
	65.042	0.040041	-0.354751	5.44571
	65.042	-0.017259	-0.358963	5.44595
	65.042	-0.113917	-0.362217	5.44673
	65.042	-0.093835	-0.369948	5.44696
	65.042	-0.0447	-0.389016	5.44679
	65.042	-0.12863	-0.404816	5.44663
	65.042	-0.245861	-0.4142	5.44663
	65.042	-0.275366	-0.421896	5.44668
	65.042	-0.247675	-0.4154	5.44671
	65.042	-0.225846	-0.408932	5.4467
	65.042	-0.226586	-0.424113	5.44668
	65.0197	-0.234662	-0.435239	5.44668
	64.9622	-0.188592	-0.411282	5.44669
	64.9385	-0.060253	-0.377873	5.44669
	64.9923	-0.006057	-0.37719	5.44669
	65.0525	-0.124692	-0.397409	5.44669
	65.0632	-0.208807	-0.407488	5.44669
	65.047	-0.0567	-0.404739	5.44669
	65.0365	0.207472	-0.400039	5.44669
	65.0379	0.340261	-0.391183	5.44669
	65.0422	0.314052	-0.372156	5.44669
	65.0435	0.257785	-0.356774	5.44669
	65.0426	0.194647	-0.355421	5.44669
	65.0417	0.082077	-0.367928	5.44669
	65.0417	0.04056	-0.398464	5.44669
	65.042	0.158902	-0.426481	5.44669
	65.0421	0.287577	-0.422607	5.44669
	65.042	0.309602	-0.402402	5.44669
	65.042	0.274704	-0.386079	5.44669
	65.042	0.203324	-0.36922	5.44268
	65.042	0.079699	-0.357364	5.43234
	65.042	-0.01271	-0.356713	5.42806
	65.042	-0.067118	-0.360388	5.43775
	65.042	-0.115697	-0.362117	5.44858
	65.042	-0.076803	-0.361528	5.4505
	65.042	0.012266	-0.360666	5.44759
	65.042	0.04454	-0.360514	5.44571
	65.042	-0.021399	-0.360757	5.44595
	65.042	-0.16644	-0.360913	5.44673
	65.042	-0.220535	-0.368762	5.44696
	65.042	-0.095916	-0.396854	5.44679
	65.042	0.039861	-0.425508	5.44663
	65.042	0.062629	-0.414901	5.44663
	65.042	0.025518	-0.374661	5.44668
	65.042	0.051327	-0.349649	5.44671
	65.042	0.18154	-0.351587	5.4467
	65.042	0.24373	-0.368861	5.44668
	65.042	0.078587	-0.400218	5.44668
	65.042	-0.18321	-0.426884	5.44669
	65.042	-0.310365	-0.414281	5.44669
	65.042	-0.233447	-0.373913	5.44669
	65.042	-0.051773	-0.357427	5.44669
	65.042	0.062685	-0.37997	5.44669
	65.042	0.056458	-0.397663	5.44669
	65.042	0.014814	-0.381699	5.44669
	65.042	0.049036	-0.358419	5.44669
	65.042	0.184385	-0.35271	5.44669
	65.042	0.294926	-0.366206	5.44669
	65.042	0.254382	-0.390835	5.44669
	65.042	0.093593	-0.399039	5.44669
	65.042	-0.025087	-0.386275	5.44669
	65.042	-0.028058	-0.384704	5.44669
	65.042	0.060423	-0.389643	5.44669
	65.042	0.204451	-0.376696	5.44669
	65.042	0.250101	-0.359181	5.44669
	65.042	0.073114	-0.354809	5.44669
	65.042	-0.187767	-0.358944	5.44669
	65.042	-0.261138	-0.37006	5.44669
	65.042	-0.055847	-0.398098	5.44669
	65.042	0.226486	-0.425569	5.44669
	65.042	0.298741	-0.414484	5.44669
	65.042	0.085351	-0.374465	5.44669
	65.042	-0.199979	-0.357586	5.44669
	65.042	-0.27061	-0.37984	5.44669
	65.042	-0.055475	-0.397552	5.44669
	65.0197	0.180818	-0.381698	5.44669
	64.9622	0.173309	-0.358458	5.44669
	64.9162	0.08142	-0.360598	5.44669
	64.8903	0.143229	-0.386484	5.44669
	64.8469	0.217242	-0.399216	5.44669
	64.8079	0.081151	-0.380026	5.44669
	64.8022	-0.123525	-0.365036	5.44669
	64.813	-0.130913	-0.388806	5.44669
	64.8194	-0.00732	-0.431382	5.44669
	64.8182	0.104807	-0.452959	5.44669
	64.8154	0.215366	-0.448794	5.44669
	64.8147	0.28804	-0.431816	5.44669
	64.8154	0.240479	-0.409245	5.44669
	64.8159	0.090217	-0.395272	5.44669
	64.7936	0.02763	-0.395771	5.44669
	64.7359	0.150585	-0.400681	5.44669
	64.7121	0.288689	-0.402519	5.44669
	64.766	0.313023	-0.401537	5.44669
	64.8262	0.275742	-0.3926	5.44669
	64.8146	0.251733	-0.380089	5.44669
	64.7409	0.254968	-0.384451	5.44669
	64.6844	0.215673	-0.391744	5.44669
	64.6599	0.042704	-0.385538	5.44669
	64.6209	-0.138766	-0.386996	5.44669
	64.5832	-0.123583	-0.398737	5.44669
	64.5765	0.001175	-0.404549	5.44669
	64.5864	0.105761	-0.395164	5.44669
	64.5927	0.212746	-0.380085	5.44669
	64.6142	0.286603	-0.383537	5.44669
	64.669	0.289999	-0.391362	5.44669
	64.692	0.266831	-0.377832	5.44669
	64.6387	0.256182	-0.366916	5.44669
	64.5791	0.259999	-0.390375	5.44669
	64.5684	0.265389	-0.4235	5.44669
	64.5844	0.266291	-0.41637	5.44669
	64.5948	0.264754	-0.383862	5.44669
	64.5934	0.263789	-0.37784	5.44669
	64.5892	0.263931	-0.395545	5.44669
	64.5879	0.264334	-0.414345	5.44669
	64.5666	0.264452	-0.425262	5.44669
	64.51	0.264358	-0.408889	5.44669
	64.4862	0.264277	-0.372279	5.44669
	64.5398	0.264276	-0.350797	5.44669
	64.5775	0.264305	-0.352916	5.44669
	64.5085	0.264317	-0.361139	5.44669
	64.3888	0.264312	-0.363782	5.44669
	64.3287	0.264306	-0.361959	5.44669
	64.3406	0.264305	-0.368125	5.44669
	64.3661	0.264307	-0.396215	5.44669
	64.3724	0.264308	-0.433338	5.44669
	64.366	0.264308	-0.451137	5.44669
	64.361	0.264307	-0.447335	5.44669
	64.3612	0.264307	-0.431852	5.44669
	64.3631	0.264307	-0.401908	5.44669
	64.3638	0.264307	-0.375198	5.44669
	64.3634	0.313497	-0.38728	5.44669
	64.363	0.440273	-0.427446	5.44669
	64.363	0.492705	-0.444032	5.44669
	64.3631	0.373887	-0.421603	5.44669
	64.3632	0.241132	-0.396051	5.44669
	64.3631	0.217568	-0.383825	5.44669
	64.3631	0.253272	-0.370541	5.44669
	64.3631	0.276346	-0.366591	5.44669
	64.3408	0.32247	-0.384967	5.44669
	64.2834	0.439753	-0.396493	5.44669
	64.2373	0.489298	-0.379431	5.44669
	64.2114	0.372645	-0.357885	5.44669
	64.168	0.241823	-0.353293	5.44669
	64.129	0.218299	-0.358769	5.44669
	64.1234	0.302522	-0.362655	5.44669
	64.1341	0.501267	-0.362329	5.44669
	64.1405	0.677523	-0.368681	5.44669
	64.1393	0.650988	-0.388446	5.44669
	64.1366	0.523327	-0.397157	5.44669
	64.1358	0.470751	-0.378465	5.44669
	64.1365	0.541944	-0.357243	5.44669
	64.137	0.696409	-0.353367	5.44669
	64.137	0.752585	-0.366899	5.44669
	64.1368	0.625487	-0.390892	5.44669
	64.1368	0.537123	-0.398816	5.44669
	64.1368	0.641267	-0.37829	5.44669
	64.1368	0.780689	-0.35658	5.44669
	64.1368	0.812268	-0.361022	5.44669
	64.1368	0.777553	-0.38733	5.44669
	64.1145	0.752044	-0.399419	5.44669
	64.0571	0.753739	-0.37981	5.44669
	64.011	0.812713	-0.357003	5.44669
	63.9851	0.992175	-0.352788	5.44669
	63.9417	1.21856	-0.366742	5.44669
	63.9028	1.32605	-0.398903	5.44669
	63.8971	1.25353	-0.427086	5.44669
	63.9078	1.08069	-0.414834	5.44669
	63.9142	1.01756	-0.374072	5.44669
	63.913	1.14832	-0.349427	5.44669
	63.9103	1.28989	-0.351703	5.44669
	63.9095	1.3129	-0.361118	5.44669
	63.9102	1.27383	-0.364204	5.44669
	63.9108	1.24955	-0.370014	5.44669
	63.9107	1.2533	-0.388337	5.44669
	63.9105	1.3127	-0.396638	5.44669
	63.9105	1.49161	-0.378286	5.44669
	63.8882	1.71761	-0.365223	5.44669
	63.8308	1.82514	-0.389503	5.44669
	63.807	1.80196	-0.431607	5.44669
	63.8386	1.75595	-0.452805	5.44669
	63.8413	1.74522	-0.440779	5.44669
	63.8059	1.75713	-0.403654	5.44669
	63.7638	1.76594	-0.364878	5.44669
	63.71	1.7654	-0.357476	5.44669
	63.6724	1.76204	-0.383211	5.44669
	63.671	1.81001	-0.399004	5.44669
	63.6831	1.98666	-0.388979	5.44669
	63.6885	2.21578	-0.38585	5.44669
	63.6864	2.32542	-0.389162	5.44669
	63.6837	2.3512	-0.376087	5.44669
	63.6832	2.48031	-0.359097	5.44669
	63.684	2.69771	-0.35499	5.44669
	63.6845	2.81938	-0.35905	5.44669
	63.6844	2.80519	-0.37004	5.44669
	63.6842	2.75792	-0.390181	5.44669
	63.6619	2.79265	-0.405272	5.44669
	63.5822	2.97942	-0.406106	5.44669
	63.4787	3.21748	-0.393485	5.44669
	63.429	3.32727	-0.370957	5.44669
	63.4395	3.34994	-0.363322	5.44669
	63.4607	3.47769	-0.383449	5.44669
	63.4657	3.69563	-0.404889	5.44669
	63.4602	3.8672	-0.416217	5.44669
	63.4562	4.02908	-0.430587	5.44669
	63.4564	4.21	-0.443182	5.44669
	63.4579	4.35419	-0.437158	5.44669
	63.4585	4.5178	-0.413436	5.44669
	63.4582	4.70918	-0.402993	5.44669
	63.4579	4.80795	-0.414502	5.44669
	63.4578	4.84264	-0.408473	5.44669
	63.4579	4.97936	-0.375939	5.44669
	63.458	5.24596	-0.352478	5.44669
	63.458	5.54091	-0.35232	5.44669
	63.4579	5.75398	-0.368162	5.44669
	63.4356	5.86596	-0.391795	5.44669
	63.3782	6.0049	-0.398745	5.44669
	63.3321	6.19744	-0.385811	5.44669
	63.3062	6.35466	-0.384614	5.44669
	63.2629	6.5196	-0.38977	5.44669
	63.2239	6.75609	-0.376781	5.44669
	63.2182	7.02865	-0.367042	5.44669
	63.2289	7.29228	-0.38293	5.44669
	63.2353	7.53957	-0.395478	5.44669
	63.2342	7.73404	-0.387601	5.44669
	63.2314	7.85521	-0.386526	5.44669
	63.2307	8.00462	-0.397806	5.44669
	63.2313	8.24747	-0.412197	5.44669
	63.2319	8.5774	-0.431428	5.44669
	63.2319	8.96898	-0.437094	5.44669
	63.2094	9.26628	-0.417321	5.44669
	63.1295	9.38969	-0.404601	5.44669
	63.0483	9.50515	-0.413788	5.44669
	63.0562	9.73324	-0.415472	5.44669
	63.0905	10.0691	-0.403983	5.44669
	63.0578	10.4684	-0.397157	5.44669
	63.0026	10.816	-0.398158	5.44669
	62.9865	11.0639	-0.400968	5.44669
	62.9986	11.2305	-0.409654	5.44669
	63.0093	11.34	-0.42141	5.44669
	63.0094	11.5437	-0.41682	5.44669
	62.9834	11.9196	-0.40183	5.44669
	62.9243	12.2536	-0.387905	5.44669
	62.9012	12.3977	-0.370189	5.44669
	62.9559	12.5087	-0.357122	5.44669
	62.9939	12.6784	-0.364138	5.44669
	62.9469	12.836	-0.396314	5.44669
	62.8845	13.0092	-0.426934	5.44669
	62.8481	13.1999	-0.415691	5.44669
	62.8062	13.3441	-0.382356	5.44669
	62.7716	13.5043	-0.377451	5.44669
	62.7672	13.6942	-0.388046	5.44669
	62.7769	13.7936	-0.386484	5.44669
	62.7824	13.8291	-0.388708	5.44669
	62.7813	13.9659	-0.391247	5.44669
	62.7788	14.1831	-0.383816	5.44669
	62.7782	14.3019	-0.386451	5.44669
	62.7788	14.3358	-0.399121	5.44669
	62.7793	14.465	-0.404904	5.44669
	62.7793	14.7288	-0.403047	5.44669
	62.7791	15.0252	-0.400249	5.44669
	62.779	15.2399	-0.391872	5.44669
	62.7791	15.3029	-0.380241	5.44669
	62.7791	15.2653	-0.384774	5.44669
	62.7791	15.2784	-0.399695	5.44669
	62.7791	15.4529	-0.413613	5.44669
	62.7568	15.6935	-0.431349	5.44669
	62.6993	15.8088	-0.444428	5.44669
	62.6756	15.7836	-0.44528	5.44669
	62.7071	15.734	-0.433383	5.44669
	62.6875	15.7717	-0.403281	5.44669
	62.5947	15.9605	-0.367358	5.44669
	62.5288	16.1984	-0.350778	5.44669
	62.5289	16.3074	-0.354665	5.44669
	62.5514	16.3298	-0.361879	5.44669
	62.5608	16.4577	-0.371342	5.44669
	62.5566	16.6758	-0.389721	5.44669
	62.5516	16.8474	-0.396746	5.44669
	62.5509	17.0092	-0.38571	5.44669
	62.5524	17.1901	-0.385283	5.44669
	62.5533	17.3343	-0.390086	5.44669
	62.5531	17.4979	-0.384547	5.44669
	62.5527	17.6893	-0.395041	5.44669
	62.5526	17.7881	-0.419447	5.44669
	62.5527	17.8228	-0.420926	5.44669
	62.5528	17.9595	-0.412076	5.44669
	62.5528	18.1769	-0.42346	5.44669
	62.5528	18.3451	-0.433847	5.44669
	62.5528	18.5057	-0.418801	5.44669
	62.5528	18.6873	-0.398506	5.44669
	62.5305	18.8322	-0.38585	5.44669
	62.4507	18.9959	-0.370517	5.44669
	62.3695	19.1871	-0.35799	5.44669
	62.3773	19.2857	-0.364385	5.44669
	62.4116	19.3204	-0.388238	5.44669
	62.3789	19.4572	-0.398605	5.44669
	62.3237	19.6746	-0.387017	5.44669
	62.3076	19.8428	-0.385169	5.44669
	62.3197	19.9542	-0.389574	5.44669
	62.3304	20.0091	-0.376502	5.44669
	62.3305	20.0524	-0.359124	5.44669
	62.3268	20.2081	-0.354854	5.44669
	62.3252	20.5287	-0.358983	5.44669
	62.3258	20.9457	-0.362189	5.44669
	62.3267	21.2567	-0.362058	5.44669
	62.3268	21.3276	-0.360862	5.44669
	62.3266	21.2608	-0.360408	5.44669
	62.3264	21.2591	-0.368513	5.44669
	62.3264	21.4378	-0.389058	5.44669
	62.3265	21.6855	-0.405344	5.44669
	62.3265	21.8022	-0.406535	5.44669
	62.3042	21.8243	-0.401511	5.44669
	62.2244	21.9494	-0.406895	5.44669
	62.1432	22.2156	-0.427931	5.44669
	62.1733	22.5145	-0.43752	5.44669
	62.265	22.7294	-0.410873	5.44669
	62.2561	22.8407	-0.369019	5.44669
	62.1471	22.9787	-0.356639	5.44669
	62.0708	23.1711	-0.381387	5.44669
	62.0722	23.3286	-0.406409	5.44669
	62.0991	23.4937	-0.409717	5.44669
	62.1097	23.7302	-0.394595	5.44669
	62.1046	24.0027	-0.370138	5.44669
	62.0987	24.2663	-0.362585	5.44669
	62.098	24.5136	-0.383431	5.44669
	62.0998	24.7573	-0.397273	5.44669
	62.0785	25.0052	-0.388175	5.44669
	62.0208	25.2562	-0.386129	5.44669
	61.9966	25.507	-0.397435	5.44669
	62.0281	25.7566	-0.412183	5.44669
	62.0086	26.0058	-0.423683	5.44669
	61.9158	26.2553	-0.408996	5.44669
	61.85	26.505	-0.380756	5.44669
	61.85	26.7547	-0.379168	5.44669
	61.8726	27.0043	-0.389335	5.44669
	61.8819	27.2047	-0.378543	5.44669
	61.8777	27.3275	-0.360065	5.44669
	61.8727	27.5247	-0.362393	5.44669
	61.872	27.8932	-0.386665	5.44669
	61.8736	28.2756	-0.398654	5.44669
	61.8521	28.5487	-0.387597	5.44669
	61.7722	28.7626	-0.393265	5.44669
	61.6683	28.9892	-0.417618	5.44669
	61.6185	29.2419	-0.41292	5.44669
	61.6291	29.501	-0.376644	5.44669
	61.6504	29.7043	-0.351185	5.44669
	61.6554	29.825	-0.351526	5.44669
	61.6499	30.0202	-0.368289	5.44669
	61.6458	30.3886	-0.400001	5.44669
	61.6461	30.7225	-0.434867	5.44669
	61.6476	30.8692	-0.450432	5.44669
	61.6482	30.9814	-0.438625	5.44669
	61.6256	31.1506	-0.411466	5.44669
	61.5678	31.3076	-0.393774	5.44669
	61.544	31.4808	-0.394353	5.44669
	61.5756	31.7208	-0.400619	5.44669
	61.5561	31.9919	-0.395126	5.44669
	61.4632	32.2537	-0.373603	5.44669
	61.3974	32.5499	-0.355978	5.44669
	61.3974	32.9209	-0.362444	5.44669
	61.42	33.2216	-0.38814	5.44669
	61.4293	33.3537	-0.399254	5.44669
	61.4252	33.4716	-0.387324	5.44669
	61.4201	33.6484	-0.385067	5.44669
	61.4195	33.8066	-0.389422	5.44669
	61.421	33.9775	-0.384345	5.44669
	61.4219	34.2162	-0.387322	5.44669
	61.4217	34.4875	-0.391426	5.44669
	61.4213	34.7499	-0.376513	5.44669
	61.4212	34.9971	-0.35847	5.44669
	61.4213	35.2411	-0.354576	5.44669
	61.4214	35.4893	-0.359099	5.44669
	61.4214	35.6911	-0.370207	5.44669
	61.4213	35.7658	-0.390234	5.44669
	61.4213	35.787	-0.397363	5.44669
	61.4213	35.9267	-0.377916	5.44669
	61.4213	36.1501	-0.36481	5.44669
	61.4213	36.2706	-0.389461	5.44669
	61.4213	36.3029	-0.423865	5.44669
	61.4213	36.4309	-0.416848	5.44669
	61.4213	36.6455	-0.376062	5.44669
	61.399	36.8156	-0.349544	5.44669
	61.3416	37.0272	-0.351045	5.44669
	61.3178	37.3849	-0.368671	5.44669
	61.3494	37.7084	-0.400332	5.44669
	61.3298	37.8054	-0.426999	5.44669
	61.2369	37.7943	-0.42216	5.44669
	61.1711	37.9619	-0.409901	5.44669
	61.1711	38.364	-0.414238	5.44669
	61.1937	38.7707	-0.413769	5.44669
	61.203	39.0421	-0.403108	5.44669
	61.1989	39.2466	-0.389525	5.44669
	61.1715	39.4698	-0.370414	5.44669
	61.0911	39.6753	-0.35664	5.44669
	61.0114	39.8096	-0.363856	5.44669
	61.0424	40.0098	-0.388497	5.44669
	61.1339	40.3754	-0.398901	5.44669
	61.1246	40.7555	-0.379179	5.44669
	61.0155	41.0288	-0.364793	5.44669
	60.9393	41.1943	-0.381135	5.44669
	60.9408	41.2452	-0.403396	5.44669
	60.9677	41.2694	-0.416414	5.44669
	60.9783	41.4187	-0.431201	5.44669
	60.9731	41.6452	-0.443369	5.44669
	60.9672	41.8126	-0.437019	5.44669
	60.9665	42.019	-0.405441	5.44669
	60.9684	42.4245	-0.374835	5.44669
	60.9694	42.9253	-0.378	5.44669
	60.9691	43.2518	-0.390959	5.44669
	60.9687	43.3502	-0.379639	5.44669
	60.9463	43.445	-0.367818	5.44669
	60.8666	43.6734	-0.382239	5.44669
	60.7632	43.9676	-0.394913	5.44669
	60.7135	44.2431	-0.379739	5.44669
	60.724	44.5369	-0.358575	5.44669
	60.7452	44.902	-0.361343	5.44669
	60.7502	45.2011	-0.386755	5.44669
	60.7447	45.3347	-0.399064	5.44669
	60.7407	45.4537	-0.387737	5.44669
	60.7409	45.6306	-0.385307	5.44669
	60.7424	45.7883	-0.389376	5.44669
	60.743	45.959	-0.37637	5.44669
	60.7427	46.1978	-0.36701	5.44669
	60.7424	46.4692	-0.390933	5.44669
	60.7423	46.7316	-0.4237	5.44669
	60.7424	46.9787	-0.416256	5.44669
	60.7425	47.1736	-0.375872	5.44669
	60.7425	47.295	-0.349675	5.44669
	60.7425	47.4443	-0.351168	5.44669
	60.7424	47.6379	-0.368676	5.44669
	60.7425	47.7919	-0.392419	5.44669
	60.7425	47.9551	-0.406695	5.44669
	60.7425	48.1428	-0.405907	5.44669
	60.7425	48.2402	-0.400767	5.44669
	60.7202	48.2756	-0.398936	5.44669
	60.6627	48.4131	-0.392132	5.44669
	60.6389	48.6306	-0.380817	5.44669
	60.6928	48.7985	-0.384923	5.44669
	60.753	49.0082	-0.391682	5.44669
	60.7413	49.3658	-0.377474	5.44669
	60.6454	49.69	-0.358782	5.44669
	60.5314	49.7873	-0.354365	5.44669
	60.4831	49.7761	-0.3589	5.44669
	60.4979	49.9435	-0.362328	5.44669
	60.5204	50.3456	-0.362146	5.44669
	60.5245	50.7031	-0.36085	5.44669
	60.5181	50.8478	-0.360372	5.44669
	60.514	50.9506	-0.360632	5.44669
	60.5146	51.1659	-0.368782	5.44669
	60.5163	51.4517	-0.389091	5.44669
	60.5168	51.6792	-0.397391	5.44669
	60.5164	51.8005	-0.378334	5.44669
	60.4937	51.9382	-0.357105	5.44669
	60.414	52.1761	-0.361227	5.44669
	60.3329	52.459	-0.387229	5.44669
	60.3407	52.7264	-0.399304	5.44669
	60.3973	52.9716	-0.379798	5.44669
	60.422	53.1639	-0.357038	5.44669
	60.3906	53.2849	-0.352807	5.44669
	60.3206	53.435	-0.366738	5.44669
	60.2726	53.6782	-0.391024	5.44669
	60.2726	54.008	-0.406799	5.44669
	60.2889	54.3994	-0.406446	5.44669
	60.2956	54.6967	-0.393085	5.44669
	60.2926	54.8201	-0.370668	5.44669
	60.289	54.9356	-0.355473	5.44669
	60.2885	55.1145	-0.355405	5.44669
	60.2896	55.2744	-0.368383	5.44669
	60.2903	55.4453	-0.39866	5.44669
	60.2901	55.6342	-0.434272	5.44669
	60.2898	55.7293	-0.442788	5.44669
	60.2898	55.7142	-0.418647	5.44669
	60.2898	55.7251	-0.403124	5.44669
	60.2899	55.8908	-0.412697	5.44669
	60.2899	56.1777	-0.41554	5.44669
	60.2676	56.4708	-0.412269	5.44669
	60.2101	56.6759	-0.425463	5.44669
	60.1641	56.7852	-0.434618	5.44669
	60.1382	56.9258	-0.418413	5.44669
	60.0948	57.12	-0.398068	5.44669
	60.0781	57.2282	-0.393676	5.44669
	60.1299	57.2166	-0.398809	5.44669
	60.1644	57.2244	-0.394608	5.44669
	60.1169	57.3875	-0.381901	5.44669
	60.0556	57.6744	-0.392367	5.44669
	60.0421	57.9685	-0.427145	5.44669
	60.0576	58.1739	-0.44996	5.44669
	60.0687	58.283	-0.449051	5.44669
	60.0679	58.4235	-0.440861	5.44669
	60.0636	58.6669	-0.42993	5.44669
	60.0621	59.0002	-0.411283	5.44669
	60.063	59.393	-0.396797	5.44669
	60.0639	59.7388	-0.395685	5.44669
	60.0416	59.9883	-0.407974	5.44669
	59.9616	60.2053	-0.430463	5.44669
	59.8579	60.4908	-0.438198	5.44669
	59.8306	60.9224	-0.418128	5.44669
	59.8986	61.4077	-0.404547	5.44669
	59.9436	61.7678	-0.421349	5.44669
	59.8947	62.0412	-0.443517	5.44669
	59.8291	62.3696	-0.440591	5.44669
	59.8143	62.7101	-0.406886	5.44669
	59.8307	63.0294	-0.37417	5.44669
	59.8427	63.433	-0.377208	5.44669
	59.8419	63.9439	-0.398734	5.44669
	59.8373	64.431	-0.408036	5.44669
	59.8357	64.7653	-0.396627	5.44669
	59.8366	64.9783	-0.379459	5.44669
	59.8376	65.1845	-0.390626	5.44669
	59.8377	65.4292	-0.419412	5.44669
	59.8373	65.6431	-0.422482	5.44669
	59.8372	65.7733	-0.412741	5.44669
	59.8372	65.9688	-0.415314	5.44669
	59.8373	66.3339	-0.40534	5.44669
	59.8373	66.7155	-0.382207	5.44669
	59.8373	67.0387	-0.381076	5.44669
	59.8373	67.3801	-0.389619	5.44669
	59.815	67.7082	-0.377984	5.44669
	59.7352	67.9686	-0.3676	5.44669
	59.6317	68.1965	-0.382737	5.44669
	59.582	68.4826	-0.403069	5.44669
	59.5925	68.9107	-0.415708	5.44669
	59.6137	69.4434	-0.42315	5.44669
	59.6187	70.0292	-0.407519	5.44669
	59.6133	70.7078	-0.380326	5.44669
	59.6092	71.3744	-0.387384	5.44669
	59.6094	71.801	-0.417788	5.44669
	59.611	72.0503	-0.422961	5.44669
	59.6116	72.4453	-0.413519	5.44669
	59.6112	73.0841	-0.423341	5.44669
	59.6109	73.6938	-0.433284	5.44669
	59.6109	74.1429	-0.410737	5.44669
	59.611	74.6236	-0.37834	5.44669
	59.611	75.1395	-0.38545	5.44669
	59.611	75.555	-0.425562	5.44669
	59.611	75.8994	-0.451764	5.44669
	59.611	76.2472	-0.45037	5.44669
	59.5887	76.6704	-0.432902	5.44669
	59.5089	77.1317	-0.40914	5.44669
	59.4277	77.5342	-0.394842	5.44669
	59.4578	77.9401	-0.387757	5.44669
	59.5495	78.4242	-0.372619	5.44669
	59.5406	78.8994	-0.358193	5.44669
	59.4316	79.2383	-0.363723	5.44669
	59.3553	79.5067	-0.387889	5.44669
	59.379	79.8898	-0.398694	5.44669
	59.4634	80.4103	-0.387179	5.44669
	59.4977	80.9578	-0.385205	5.44669
	59.4388	81.4694	-0.397402	5.44669
	59.3504	81.9566	-0.404627	5.44669
	59.2593	82.4464	-0.395671	5.44669
	59.1738	82.946	-0.38027	5.44669
	59.1355	83.4487	-0.391305	5.44669
	59.1667	83.9493	-0.42728	5.44669
	59.2406	84.4478	-0.450394	5.44669
	59.2903	84.9463	-0.449185	5.44669
	59.2895	85.4947	-0.432892	5.44669
	59.25	86.1701	-0.401686	5.44669
	59.1857	86.8979	-0.366865	5.44669
	59.1429	87.5066	-0.351139	5.44669
	59.1431	87.9826	-0.354991	5.44669
	59.1577	88.4351	-0.361888	5.44669
	59.1636	88.9233	-0.371229	5.44669
	59.1609	89.4838	-0.389671	5.44669
	59.1353	90.1188	-0.404635	5.44669
	59.0775	90.67	-0.406021	5.44669
	59.0547	91.047	-0.401547	5.44669
	59.1091	91.363	-0.399222	5.44669
	59.1468	91.6634	-0.399846	5.44669
	59.0998	91.9707	-0.400934	5.44669
	59.0375	92.3835	-0.393298	5.44669
	59.0235	92.9026	-0.372724	5.44669
	59.0391	93.3898	-0.35626	5.44669
	59.0281	93.7212	-0.355004	5.44669
	58.9699	93.9822	-0.367936	5.44669
	58.9195	94.3649	-0.398616	5.44669
	58.9143	94.8386	-0.434412	5.44669
	58.9293	95.2114	-0.442863	5.44669
	58.9373	95.445	-0.410758	5.44669
	58.9353	95.6461	-0.367064	5.44669
	58.9316	95.9305	-0.347989	5.44669
	58.9308	96.3182	-0.3536	5.44669
	58.9318	96.6793	-0.370295	5.44669
	58.9324	96.9862	-0.392233	5.44669
	58.9101	97.328	-0.406042	5.44669
	58.8301	97.6129	-0.405699	5.44669
	58.7265	97.7489	-0.393041	5.44669
	58.6768	97.9232	-0.378786	5.44669
	58.7097	98.2777	-0.383748	5.44669
	58.7883	98.6132	-0.399782	5.44669
	58.8171	98.7655	-0.414014	5.44669
	58.7578	98.8795	-0.423616	5.44669
	58.6935	99.0966	-0.416188	5.44669
	58.6831	99.3793	-0.40078	5.44669
	58.7008	99.6048	-0.387689	5.44669
	58.7118	99.7264	-0.378343	5.44669
	58.7101	99.8649	-0.393343	5.44669
	58.7055	100.103	-0.420948	5.44669
	58.7042	100.435	-0.42216	5.44669
	58.7053	100.829	-0.404189	5.44669
	58.7062	101.176	-0.386988	5.44669
	58.7062	101.425	-0.368965	5.44669
	58.7059	101.593	-0.364806	5.44669
	58.7057	101.702	-0.39265	5.44669
	58.7058	101.905	-0.425204	5.44669
	58.7059	102.281	-0.416276	5.44669
	58.7059	102.664	-0.375346	5.44669
	58.7058	102.985	-0.349448	5.44669
	58.7058	103.324	-0.35913	5.44669
	58.7058	103.603	-0.38908	5.44669
	58.7058	103.738	-0.400826	5.44669
	58.7058	103.864	-0.379778	5.44669
	58.7058	104.093	-0.36436	5.44669
	58.7058	104.376	-0.388611	5.44669
	58.7058	104.598	-0.423669	5.44669
	58.7058	104.717	-0.417068	5.44669
	58.7058	104.906	-0.376224	5.44669
	58.7058	105.272	-0.357405	5.44669
	58.6835	105.607	-0.38701	5.44669
	58.6261	105.755	-0.433349	5.44669
	58.6023	105.916	-0.446552	5.44669
	58.6562	106.261	-0.412682	5.44669
	58.7163	106.646	-0.366559	5.44669
	58.727	106.929	-0.347093	5.44669
	58.6885	107.097	-0.353404	5.44669
	58.5983	107.195	-0.362661	5.44669
	58.4962	107.344	-0.364246	5.44669
	58.4508	107.546	-0.369483	5.44669
	58.4626	107.703	-0.3881	5.44669
	58.4828	107.865	-0.396727	5.44669
	58.487	108.051	-0.378408	5.44669
	58.4815	108.197	-0.365242	5.44669
	58.4777	108.409	-0.389468	5.44669
	58.4781	108.775	-0.431585	5.44669
	58.4796	109.151	-0.452809	5.44669
	58.4801	109.472	-0.440788	5.44669
	58.4798	109.863	-0.411528	5.44669
	58.4794	110.369	-0.400902	5.44669
	58.4794	110.907	-0.414304	5.44669
	58.4572	111.371	-0.417004	5.44669
	58.3998	111.686	-0.404441	5.44669
	58.376	111.948	-0.396805	5.44669
	58.4299	112.288	-0.405718	5.44669
	58.49	112.637	-0.429119	5.44669
	58.5007	112.956	-0.446308	5.44669
	58.4623	113.307	-0.446862	5.44669
	58.3943	113.641	-0.433378	5.44669
	58.372	113.901	-0.410587	5.44669
	58.4078	114.126	-0.395279	5.44669
	58.3895	114.411	-0.387426	5.44669
	58.2957	114.84	-0.372325	5.44669
	58.229	115.324	-0.358188	5.44669
	58.229	115.685	-0.355955	5.44669
	58.2519	115.959	-0.367649	5.44669
	58.2613	116.386	-0.398158	5.44669
	58.2571	117.078	-0.434322	5.44669
	58.252	117.854	-0.450859	5.44669
	58.2514	118.477	-0.438998	5.44669
	58.2529	118.941	-0.4036	5.44669
	58.2538	119.384	-0.365488	5.44669
	58.2536	119.872	-0.357751	5.44669
	58.2532	120.338	-0.383109	5.44669
	58.2531	120.672	-0.398864	5.44669
	58.2532	120.892	-0.381086	5.44669
	58.2533	121.052	-0.365606	5.44669
	58.2533	121.12	-0.380797	5.44669
	58.2533	121.104	-0.395095	5.44669
	58.2532	121.075	-0.388198	5.44669
	58.2533	121.118	-0.386913	5.44669
	58.2533	121.302	-0.389884	5.44669
	58.2533	121.536	-0.376012	5.44669
	58.231	121.694	-0.366679	5.44669
	58.1735	121.894	-0.383051	5.44669
	58.1274	122.3	-0.395658	5.44669
	58.1015	122.852	-0.379762	5.44669
	58.0582	123.454	-0.366191	5.44669
	58.0415	124.181	-0.381513	5.44669
	58.0933	125.067	-0.395187	5.44669
	58.1501	125.945	-0.387982	5.44669
	58.1601	126.709	-0.39466	5.44669
	58.1225	127.371	-0.418065	5.44669
	58.0552	127.923	-0.412612	5.44669
	58.0105	128.448	-0.376355	5.44669
	58.0109	129.097	-0.359045	5.44669
	58.0262	129.822	-0.379779	5.44669
	58.0324	130.439	-0.397008	5.44669
	58.0295	130.92	-0.389363	5.44669
	58.0261	131.42	-0.386721	5.44669
	58.0034	132.083	-0.38939	5.44669
	57.947	132.822	-0.375874	5.44669
	57.9238	133.44	-0.366797	5.44669
	57.9775	133.916	-0.38315	5.44669
	58.0374	134.365	-0.395657	5.44669
	58.0258	134.852	-0.379727	5.44669
	57.9299	135.364	-0.358306	5.44669
	57.8159	135.873	-0.353364	5.44669
	57.7677	136.421	-0.35865	5.44669
	57.7825	137.092	-0.362579	5.44669
	57.8049	137.819	-0.370211	5.44669
	57.809	138.428	-0.396868	5.44669
	57.8026	138.954	-0.43287	5.44669
	57.7986	139.632	-0.442838	5.44669
	57.7991	140.524	-0.411295	5.44669
	57.8008	141.373	-0.367298	5.44669
	57.8013	142.017	-0.347896	5.44669
	57.8009	142.573	-0.361348	5.44669
	57.8006	143.112	-0.390562	5.44669
	57.8005	143.718	-0.400659	5.44669
	57.8007	144.51	-0.387052	5.44669
	57.8007	145.382	-0.384454	5.44669
	57.8007	146.176	-0.389262	5.44669
	57.8007	146.852	-0.384496	5.44669
	57.8007	147.399	-0.395313	5.44669
	57.8007	147.868	-0.419578	5.44669
	57.8007	148.34	-0.413014	5.44669
	57.8007	148.838	-0.383857	5.44669
	57.8007	149.347	-0.379032	5.44669
	57.7784	149.851	-0.388175	5.44669
	57.7209	150.348	-0.378105	5.44669
	57.6749	150.845	-0.360294	5.44669
	57.6712	151.295	-0.362645	5.44669
	57.7077	151.619	-0.386689	5.44669
	57.7499	151.89	-0.398574	5.44669
	57.7141	152.28	-0.379684	5.44669
	57.6108	152.802	-0.365121	5.44669
	57.5464	153.348	-0.381092	5.44669
	57.5507	153.858	-0.403262	5.44669
	57.5746	154.296	-0.416373	5.44669
	57.5829	154.561	-0.431231	5.44669
	57.5779	154.657	-0.435526	5.44669
	57.5728	154.821	-0.408864	5.44669
	57.5725	155.186	-0.368886	5.44669
	57.5741	155.579	-0.357297	5.44669
	57.575	155.907	-0.389581	5.44669
	57.5747	156.295	-0.434466	5.44669
	57.5743	156.797	-0.453977	5.44669
	57.5742	157.285	-0.440254	5.44669
	57.5743	157.623	-0.403018	5.44669
	57.5521	157.887	-0.372669	5.44669
	57.4947	158.268	-0.385825	5.44669
	57.4709	158.74	-0.419865	5.44669
	57.5024	159.113	-0.424386	5.44669
	57.5051	159.347	-0.405508	5.44669
	57.4697	159.598	-0.39462	5.44669
	57.45	160.009	-0.396552	5.44669
	57.4759	160.498	-0.393326	5.44669
	57.5418	160.916	-0.374295	5.44669
	57.5678	161.27	-0.364779	5.44669
	57.4896	161.571	-0.390743	5.44669
	57.3926	161.865	-0.424415	5.44669
	57.3934	162.272	-0.424494	5.44669
	57.4303	162.744	-0.411798	5.44669
	57.4013	163.107	-0.422074	5.44669
	57.3467	163.338	-0.441236	5.44669
	57.3295	163.492	-0.439377	5.44669
	57.3409	163.602	-0.415059	5.44669
	57.3517	163.762	-0.395013	5.44669
	57.3522	163.963	-0.393595	5.44669
	57.3708	164.117	-0.407732	5.44669
	57.4266	164.326	-0.423234	5.44669
	57.4732	164.689	-0.410397	5.44669
	57.4777	165.015	-0.373633	5.44669
	57.4414	165.112	-0.358698	5.44669
	57.3766	165.099	-0.380603	5.44669
	57.3325	165.168	-0.405347	5.44669
	57.3323	165.219	-0.417422	5.44669
	57.3472	165.12	-0.423059	5.44669
	57.3533	164.996	-0.406871	5.44669
	57.3506	164.969	-0.380088	5.44669
	57.3473	165	-0.387514	5.44669
	57.3469	165.023	-0.417928	5.44669
	57.3479	164.972	-0.415102	5.44669
	57.3484	164.836	-0.38532	5.44669
	57.3483	164.731	-0.378903	5.44669
	57.3704	164.676	-0.387601	5.44669
	57.4278	164.582	-0.377911	5.44669
	57.4516	164.496	-0.360416	5.44669
	57.3978	164.483	-0.362765	5.44669
	57.3376	164.507	-0.394567	5.44669
	57.3269	164.521	-0.42669	5.44669
	57.3431	164.518	-0.41621	5.44669
	57.3535	164.512	-0.38266	5.44669
	57.3522	164.511	-0.377394	5.44669
	57.3479	164.463	-0.387914	5.44669
	57.3466	164.337	-0.386449	5.44669
	57.3475	164.236	-0.38874	5.44669
	57.3484	164.227	-0.399144	5.44669
	57.3484	164.308	-0.411971	5.44669
	57.3481	164.401	-0.430858	5.44669
	57.348	164.322	-0.436935	5.44669
	57.348	164.094	-0.417458	5.44669
	57.3481	163.952	-0.396844	5.44669
	57.3481	163.961	-0.385631	5.44669
	57.3481	164.014	-0.378886	5.44669
	57.3481	164.033	-0.386433	5.44669
	57.3481	164.021	-0.393002	5.44669
	57.3481	164.01	-0.37749	5.44669
	57.3481	164.01	-0.36619	5.44669
	57.3481	164.013	-0.390192	5.44669
	57.3481	164.015	-0.423681	5.44669
	57.3481	164.014	-0.424382	5.44669
	57.3481	164.014	-0.404142	5.44669
	57.3481	164.013	-0.386177	5.44669
	57.3481	164.014	-0.376513	5.44669
	57.3481	164.014	-0.393114	5.44669
	57.3481	164.014	-0.421503	5.44669
	57.3481	164.014	-0.414603	5.44669
	57.3481	164.014	-0.383838	5.44669
	57.3481	163.965	-0.38633	5.44669
	57.3481	163.789	-0.416098	5.44669
	57.3481	163.56	-0.422627	5.44669
	57.3704	163.451	-0.40611	5.44669
	57.4279	163.474	-0.387627	5.44669
	57.4516	163.52	-0.376421	5.44669
	57.3978	163.532	-0.384689	5.44669
	57.3376	163.519	-0.393148	5.44669
	57.3269	163.511	-0.378171	5.44669
	57.3431	163.511	-0.366423	5.44669
	57.3536	163.514	-0.382177	5.44669
	57.3522	163.516	-0.395382	5.44669
	57.3702	163.515	-0.387828	5.44669
	57.4263	163.514	-0.386656	5.44669
	57.4511	163.514	-0.397779	5.44669
	57.3981	163.514	-0.404269	5.44669
	57.3379	163.515	-0.395387	5.44669
	57.3269	163.465	-0.372407	5.44669
	57.343	163.338	-0.355383	5.44669
	57.3535	163.286	-0.354749	5.44669
	57.3522	163.356	-0.36814	5.44669
	57.3479	163.362	-0.398792	5.44669
	57.3466	163.284	-0.426543	5.44669
	57.3475	163.191	-0.422516	5.44669
	57.3484	163.072	-0.410213	5.44669
	57.3484	162.989	-0.414242	5.44669
	57.3481	162.937	-0.41366	5.44669
	57.348	162.837	-0.410932	5.44669
	57.348	162.796	-0.4177	5.44669
	57.3481	162.91	-0.406983	5.44669
	57.3481	163.037	-0.374177	5.44669
	57.3481	163.011	-0.35227	5.44669
	57.3481	162.801	-0.360729	5.44669
	57.3481	162.55	-0.388747	5.44669
	57.3481	162.444	-0.400118	5.44669
	57.3481	162.476	-0.3796	5.44669
	57.3481	162.476	-0.364537	5.44669
	57.3481	162.309	-0.380878	5.44669
	57.3481	162.067	-0.395509	5.44669
	57.3481	161.948	-0.388343	5.44669
	57.3481	161.923	-0.386826	5.44669
	57.3481	161.798	-0.397668	5.44669
	57.3481	161.582	-0.404162	5.44669
	57.3481	161.41	-0.395382	5.44669
	57.3481	161.247	-0.372443	5.44669
	57.3481	161.066	-0.3554	5.44669
	57.3481	160.971	-0.362614	5.44669
	57.3481	160.984	-0.396288	5.44669
	57.3481	161.021	-0.427465	5.44669
	57.3481	161.032	-0.423794	5.44669
	57.3481	161.023	-0.41042	5.44669
	57.3481	160.966	-0.413875	5.44669
	57.3481	160.79	-0.405562	5.44669
	57.3481	160.565	-0.374941	5.44669
	57.3481	160.456	-0.353095	5.44669
	57.3481	160.479	-0.352933	5.44669
	57.3481	160.525	-0.3682	5.44669
	57.3481	160.536	-0.391593	5.44669
	57.3481	160.524	-0.406518	5.44669
	57.3481	160.515	-0.406126	5.44669
	57.3481	160.466	-0.400922	5.44669
	57.3481	160.294	-0.406794	5.44669
	57.3481	160.067	-0.420227	5.44669
	57.3481	159.956	-0.40947	5.44669
	57.3481	159.979	-0.374313	5.44669
	57.3481	160.026	-0.351442	5.44669
	57.3481	160.037	-0.352463	5.44669
	57.3481	160.025	-0.36072	5.44669
	57.3481	160.016	-0.363768	5.44669
	57.3481	160.016	-0.362102	5.44669
	57.3481	159.971	-0.368191	5.44669
	57.3481	159.845	-0.388321	5.44669
	57.3481	159.743	-0.397279	5.44669
	57.3481	159.685	-0.386431	5.44669
	57.3481	159.638	-0.385395	5.44669
	57.3481	159.729	-0.389877	5.44669
	57.3481	159.895	-0.384419	5.44669
	57.3481	159.853	-0.395062	5.44669
	57.3704	159.517	-0.427372	5.44669
	57.4279	158.907	-0.441226	5.44669
	57.4516	158.006	-0.412582	5.44669
	57.3978	156.987	-0.368411	5.44669
	57.3376	156.104	-0.347905	5.44669
	57.3269	155.384	-0.360956	5.44669
	57.3431	154.742	-0.398265	5.44669
	57.3758	154.183	-0.436754	5.44669
	57.4319	153.696	-0.451841	5.44669
	57.4514	153.173	-0.438545	5.44669
	57.4185	152.503	-0.410932	5.44669
	57.4391	151.769	-0.40145	5.44669
	57.5105	151.106	-0.414745	5.44669
	57.5189	150.455	-0.416994	5.44669
	57.4725	149.726	-0.412151	5.44669
	57.4462	149.002	-0.424896	5.44669
	57.4733	148.412	-0.434423	5.44669
	57.5421	147.893	-0.410662	5.44669
	57.5911	147.31	-0.370032	5.44669
	57.592	146.716	-0.349268	5.44669
	57.5757	146.197	-0.35308	5.44669
	57.5686	145.721	-0.361752	5.44669
	57.5715	145.238	-0.363981	5.44669
	57.5752	144.738	-0.361824	5.44669
	57.5758	144.281	-0.360128	5.44669
	57.5747	143.956	-0.360183	5.44669
	57.574	143.686	-0.36081	5.44669
	57.5741	143.298	-0.368923	5.44669
	57.5744	142.727	-0.396958	5.44669
	57.5745	142.004	-0.425495	5.44669
	57.5744	141.216	-0.414858	5.44669
	57.5967	140.443	-0.374648	5.44669
	57.6541	139.748	-0.349659	5.44669
	57.6779	139.185	-0.351596	5.44669
	57.6464	138.668	-0.36099	5.44669
	57.6659	138.026	-0.364189	5.44669
	57.7365	137.301	-0.362182	5.44669
	57.7449	136.632	-0.360204	5.44669
	57.7211	135.975	-0.360088	5.44669
	57.7523	135.246	-0.360743	5.44669
	57.8032	134.475	-0.368929	5.44669
	57.818	133.759	-0.389113	5.44669
	57.8069	133.138	-0.397348	5.44669
	57.7971	132.497	-0.378308	5.44669
	57.797	131.759	-0.357109	5.44669
	57.8004	130.977	-0.353367	5.44669
	57.8019	130.211	-0.359076	5.44669
	57.8013	129.467	-0.362757	5.44669
	57.8005	128.825	-0.370133	5.44669
	57.8004	128.38	-0.388902	5.44669
	57.8006	127.959	-0.396832	5.44669
	57.8008	127.376	-0.378167	5.44669
	57.8007	126.749	-0.357234	5.44669
	57.8007	126.216	-0.353469	5.44669
	57.8007	125.697	-0.366946	5.44669
	57.8007	125.046	-0.390875	5.44669
	57.8007	124.268	-0.398793	5.44669
	57.8007	123.475	-0.378287	5.44669
	57.8007	122.767	-0.356587	5.44669
	57.8007	122.206	-0.361026	5.44669
	57.8007	121.743	-0.387329	5.44669
	57.8007	121.23	-0.399417	5.44669
	57.8007	120.556	-0.37981	5.44669
	57.8007	119.866	-0.357003	5.44669
	57.8007	119.378	-0.352789	5.44669
	57.8007	118.957	-0.366742	5.44669
	57.8007	118.339	-0.391032	5.44669
	57.823	117.542	-0.39893	5.44669
	57.9027	116.729	-0.378289	5.44669
	58.0063	115.971	-0.356539	5.44669
	58.0559	115.29	-0.353135	5.44669
	58.0454	114.679	-0.359182	5.44669
	58.0242	114.03	-0.370754	5.44669
	58.0192	113.333	-0.390434	5.44669
	58.0247	112.679	-0.397253	5.44669
	58.0288	112.017	-0.377798	5.44669
	58.0285	111.331	-0.35693	5.44669
	58.027	110.685	-0.353473	5.44669
	58.0264	109.974	-0.359184	5.44669
	58.0267	109.109	-0.362764	5.44669
	58.0271	108.234	-0.362227	5.44669
	58.0271	107.463	-0.3686	5.44669
	58.027	106.748	-0.388447	5.44669
	58.0269	106.021	-0.397186	5.44669
	58.0269	105.319	-0.378477	5.44669
	58.027	104.737	-0.357237	5.44669
	58.027	104.263	-0.353361	5.44669
	58.027	103.851	-0.359028	5.44669
	58.027	103.534	-0.37061	5.44669
	58.027	103.203	-0.390428	5.44669
	58.027	102.631	-0.397302	5.44669
	58.027	101.881	-0.377821	5.44669
	58.0493	101.228	-0.356922	5.44669
	58.1067	100.693	-0.361332	5.44669
	58.1305	100.076	-0.387338	5.44669
	58.0989	99.3674	-0.399313	5.44669
	58.1185	98.746	-0.379763	5.44669
	58.2114	98.2086	-0.364891	5.44669
	58.2772	97.5303	-0.380968	5.44669
	58.2772	96.6418	-0.403291	5.44669
	58.2546	95.7453	-0.408559	5.44669
	58.2453	94.9741	-0.395218	5.44669
	58.2494	94.3159	-0.370811	5.44669
	58.2545	93.7189	-0.354775	5.44669
	58.2551	93.0674	-0.355062	5.44669
	58.2536	92.3158	-0.368488	5.44669
	58.275	91.5328	-0.398826	5.44669
	58.355	90.8201	-0.426433	5.44669
	58.4366	90.254	-0.422458	5.44669
	58.4066	89.7901	-0.402356	5.44669
	58.2925	89.3276	-0.386113	5.44669
	58.2215	88.7816	-0.36925	5.44669
	58.227	88.1435	-0.357365	5.44669
	58.2537	87.5859	-0.356703	5.44669
	58.2851	87.2073	-0.368255	5.44669
	58.3592	86.8437	-0.398145	5.44669
	58.4571	86.3686	-0.426231	5.44669
	58.5064	85.8329	-0.414745	5.44669
	58.4978	85.31	-0.374339	5.44669
	58.4775	84.8139	-0.34957	5.44669
	58.4722	84.3244	-0.351669	5.44669
	58.4772	83.8281	-0.361052	5.44669
	58.4812	83.3267	-0.364189	5.44669
	58.4811	82.8254	-0.36216	5.44669
	58.4796	82.3262	-0.360194	5.44669
	58.479	81.8276	-0.360092	5.44669
	58.4793	81.3287	-0.360748	5.44669
	58.4796	80.8293	-0.361059	5.44669
	58.4797	80.3299	-0.360956	5.44669
	58.4796	79.8307	-0.360802	5.44669
	58.4795	79.3315	-0.360775	5.44669
	58.4795	78.7831	-0.360818	5.44669
	58.4796	78.1079	-0.360845	5.44669
	58.4796	77.3802	-0.360842	5.44669
	58.4796	76.7714	-0.36083	5.44669
	58.4795	76.2954	-0.360827	5.44669
	58.5018	75.8429	-0.36083	5.44669
	58.5816	75.3547	-0.360832	5.44669
	58.6851	74.8434	-0.360832	5.44669
	58.7348	74.3352	-0.360831	5.44669
	58.7243	73.8365	-0.360831	5.44669
	58.7031	73.3406	-0.360831	5.44669
	58.6981	72.8426	-0.360831	5.44669
	58.7036	72.3427	-0.360831	5.44669
	58.7076	71.8919	-0.368702	5.44669
	58.7074	71.5686	-0.388987	5.44669
	58.7059	71.298	-0.397376	5.44669
	58.7053	70.9576	-0.378364	5.44669
	58.7056	70.6112	-0.357123	5.44669
	58.7059	70.2935	-0.353353	5.44669
	58.706	69.8928	-0.359065	5.44669
	58.7059	69.3333	-0.370628	5.44669
	58.7058	68.6695	-0.390422	5.44669
	58.7058	68.1063	-0.397293	5.44669
	58.7058	67.7345	-0.377819	5.44669
	58.7058	67.3758	-0.356924	5.44669
	58.7058	66.9494	-0.353463	5.44669
	58.7058	66.5386	-0.359182	5.44669
	58.7058	66.1167	-0.362767	5.44669
	58.7058	65.6782	-0.362229	5.44669
	58.7281	65.2847	-0.360729	5.44669
	58.8079	64.8744	-0.360291	5.44669
	58.9114	64.3854	-0.360641	5.44669
	58.9611	63.8604	-0.360943	5.44669
	58.9506	63.3471	-0.360946	5.44669
	58.9294	62.8511	-0.360839	5.44669
	58.9244	62.3583	-0.360794	5.44669
	58.9299	61.9097	-0.360813	5.44669
	58.9339	61.5356	-0.360837	5.44669
	58.9337	61.0876	-0.36084	5.44669
	58.9321	60.4696	-0.360833	5.44669
	58.9316	59.8873	-0.368699	5.44669
	58.9319	59.5406	-0.396856	5.44669
	58.9545	59.3054	-0.425532	5.44669
	59.012	58.8895	-0.41491	5.44669
	59.0357	58.2373	-0.374657	5.44669
	58.9818	57.6294	-0.349644	5.44669
	58.9216	57.2351	-0.351587	5.44669
	58.9109	56.8828	-0.360992	5.44669
	58.9494	56.418	-0.364193	5.44669
	59.0396	55.9318	-0.362184	5.44669
	59.1418	55.5814	-0.360203	5.44669
	59.1871	55.3121	-0.360087	5.44669
	59.1753	54.8835	-0.360743	5.44669
	59.1551	54.1889	-0.361058	5.44669
	59.151	53.4125	-0.360958	5.44669
	59.1565	52.7904	-0.360803	5.44669
	59.1602	52.3754	-0.360774	5.44669
	59.1599	52.1085	-0.360817	5.44669
	59.1584	51.8486	-0.360845	5.44669
	59.1579	51.4926	-0.360842	5.44669
	59.1582	51.1849	-0.360831	5.44669
	59.1585	51.0445	-0.360827	5.44669
	59.1808	50.9256	-0.36083	5.44669
	59.2382	50.7021	-0.360832	5.44669
	59.2842	50.3694	-0.368703	5.44669
	59.3101	49.9697	-0.388987	5.44669
	59.3535	49.67	-0.397376	5.44669
	59.3925	49.5485	-0.378364	5.44669
	59.3759	49.3855	-0.357123	5.44669
	59.3077	49.0306	-0.353353	5.44669
	59.2775	48.6418	-0.359065	5.44669
	59.3325	48.361	-0.362757	5.44669
	59.3955	48.1463	-0.362267	5.44669
	59.4069	47.922	-0.360748	5.44669
	59.39	47.7198	-0.360286	5.44669
	59.379	47.5872	-0.360632	5.44669
	59.3804	47.3865	-0.360942	5.44669
	59.3849	47.0693	-0.360948	5.44669
	59.4086	46.865	-0.360841	5.44669
	59.4651	46.7712	-0.360794	5.44669
	59.4879	46.5394	-0.360812	5.44669
	59.434	46.1877	-0.360836	5.44669
	59.3965	45.8804	-0.36084	5.44669
	59.4657	45.6416	-0.360833	5.44669
	59.5854	45.4168	-0.360829	5.44669
	59.6454	45.1737	-0.360829	5.44669
	59.6335	44.918	-0.360831	5.44669
	59.608	44.6635	-0.360832	5.44669
	59.6017	44.3648	-0.360831	5.44669
	59.6082	43.9902	-0.360831	5.44669
	59.6131	43.6396	-0.360831	5.44669
	59.6129	43.3817	-0.360831	5.44669
	59.611	43.1628	-0.360831	5.44669
	59.6104	42.9288	-0.360831	5.44669
	59.6107	42.6747	-0.360831	5.44669
	59.6111	42.4177	-0.360831	5.44669
	59.6112	42.1666	-0.360831	5.44669
	59.611	41.9189	-0.360831	5.44669
	59.611	41.6707	-0.360831	5.44669
	59.6333	41.4209	-0.360831	5.44669
	59.7131	41.1708	-0.360831	5.44669
	59.8166	40.8718	-0.360831	5.44669
	59.8663	40.4955	-0.360831	5.44669
	59.8558	40.1444	-0.360831	5.44669
	59.8346	39.8868	-0.360831	5.44669
	59.8296	39.6683	-0.360831	5.44669
	59.835	39.4343	-0.360831	5.44669
	59.8391	39.2293	-0.360831	5.44669
	59.8389	39.099	-0.360831	5.44669
	59.8373	38.9495	-0.360831	5.44669
	59.8367	38.7098	-0.360831	5.44669
	59.8371	38.4305	-0.360831	5.44669
	59.8374	38.1651	-0.360831	5.44669
	59.8374	37.9195	-0.360831	5.44669
	59.8373	37.7264	-0.360831	5.44669
	59.8373	37.6052	-0.360831	5.44669
	59.8373	37.4552	-0.360831	5.44669
	59.8373	37.2614	-0.360831	5.44669
	59.8596	37.1075	-0.360831	5.44669
	59.9171	36.9445	-0.360831	5.44669
	59.9408	36.7076	-0.360831	5.44669
	59.9093	36.4342	-0.360831	5.44669
	59.9066	36.1703	-0.360831	5.44669
	59.9419	35.9232	-0.360831	5.44669
	59.984	35.7289	-0.360831	5.44669
	60.0378	35.657	-0.360831	5.44669
	60.0531	35.6834	-0.360831	5.44669
	59.997	35.669	-0.360831	5.44669
	59.9612	35.4978	-0.360831	5.44669
	60.0097	35.259	-0.360831	5.44669
	60.0719	35.0942	-0.360831	5.44669
	60.0854	34.9426	-0.360831	5.44669
	60.0696	34.7144	-0.360831	5.44669
	60.0584	34.4405	-0.360831	5.44669
	60.0592	34.2226	-0.360831	5.44669
	60.0636	34.1011	-0.360831	5.44669
	60.0874	33.9599	-0.360831	5.44669
	60.1663	33.7698	-0.360831	5.44669
	60.2466	33.6144	-0.360831	5.44669
	60.2387	33.4494	-0.360831	5.44669
	60.1825	33.2614	-0.360831	5.44669
	60.1355	33.1645	-0.360831	5.44669
	60.0871	33.1786	-0.360831	5.44669
	60.0758	33.1678	-0.360831	5.44669
	60.154	32.9534	-0.360831	5.44669
	60.268	32.5891	-0.360831	5.44669
	60.3225	32.3702	-0.360831	5.44669
	60.3103	32.3363	-0.360831	5.44669
	60.2867	32.2409	-0.360831	5.44669
	60.2812	31.9911	-0.360831	5.44669
	60.2874	31.7376	-0.360831	5.44669
	60.2919	31.6421	-0.360831	5.44669
	60.2916	31.6307	-0.360831	5.44669
	60.2899	31.4533	-0.360831	5.44669
	60.2893	31.0552	-0.360831	5.44669
	60.2896	30.7029	-0.360831	5.44669
	60.29	30.559	-0.360831	5.44669
	60.29	30.4546	-0.360831	5.44669
	60.3122	30.2384	-0.360831	5.44669
	60.3696	29.9528	-0.360831	5.44669
	60.4157	29.7257	-0.360831	5.44669
	60.4416	29.6537	-0.360831	5.44669
	60.485	29.6426	-0.360831	5.44268
	60.5239	29.5063	-0.360831	5.43234
	60.5296	29.2314	-0.360831	5.42806
	60.5189	28.9329	-0.360831	5.43775
	60.5125	28.672	-0.360831	5.44858
	60.5137	28.4352	-0.360831	5.4505
	60.5164	28.2441	-0.360831	5.44759
	60.5172	28.1206	-0.360831	5.44571
	60.5165	27.969	-0.368702	5.44595
	60.516	27.7261	-0.388987	5.44673
	60.516	27.4461	-0.397376	5.44696
	60.5162	27.2308	-0.378364	5.44679
	60.5162	27.1618	-0.357123	5.44663
	60.5162	27.1478	-0.353353	5.44663
	60.5385	27.0091	-0.366936	5.44668
	60.5959	26.7835	-0.390913	5.44671
	60.6197	26.6126	-0.398812	5.4467
	60.5881	26.4537	-0.378281	5.44668
	60.6077	26.2247	-0.356578	5.44668
	60.6783	25.953	-0.353154	5.44669
	60.6867	25.6872	-0.359176	5.44669
	60.6628	25.4386	-0.362874	5.44669
	60.6941	25.2444	-0.362276	5.44669
	60.745	25.1238	-0.36071	5.44669
	60.7598	24.9745	-0.360267	5.44669
	60.7487	24.7315	-0.368508	5.44669
	60.7389	24.4507	-0.389106	5.44669
	60.7387	24.2351	-0.397495	5.44669
	60.7422	24.117	-0.378372	5.44669
	60.7437	23.9764	-0.357084	5.44669
	60.7431	23.7854	-0.353334	5.44669
	60.7423	23.6294	-0.359071	5.44669
	60.7645	23.4644	-0.362767	5.44669
	60.8445	23.2767	-0.362268	5.44669
	60.9481	23.1307	-0.360745	5.44669
	60.9978	22.9688	-0.360284	5.44669
	60.9872	22.7787	-0.368503	5.44669
	60.966	22.6307	-0.389098	5.44669
	60.961	22.4688	-0.397493	5.44669
	60.9665	22.2302	-0.378374	5.44669
	60.9706	21.9558	-0.357085	5.44669
	60.9703	21.7413	-0.353333	5.44669
	60.9688	21.6214	-0.359071	5.44669
	60.9682	21.4797	-0.362766	5.44669
	60.9685	21.2887	-0.362269	5.44669
	60.9688	21.1824	-0.360745	5.44669
	60.9689	21.1444	-0.360284	5.44669
	60.9688	21.0089	-0.360632	5.44669
	60.9687	20.7933	-0.360942	5.44669
	60.991	20.6745	-0.360948	5.44669
	61.0485	20.6402	-0.360841	5.44669
	61.0723	20.5107	-0.360793	5.44669
	61.0407	20.247	-0.360812	5.44669
	61.038	19.9507	-0.360836	5.44669
	61.0511	19.736	-0.36084	5.44669
	61.0357	19.6731	-0.360833	5.44669
	61.0658	19.7106	-0.360829	5.44669
	61.1572	19.7467	-0.360829	5.44669
	61.2188	19.699	-0.360831	5.44669
	61.2174	19.5108	-0.360832	5.44669
	61.1958	19.2767	-0.360831	5.44669
	61.1874	19.1199	-0.360831	5.44669
	61.1916	18.97	-0.360831	5.44669
	61.1963	18.7396	-0.360831	5.44669
	61.2191	18.4643	-0.360831	5.44669
	61.2974	18.2465	-0.360831	5.44669
	61.4001	18.1256	-0.360831	5.44669
	61.45	17.9845	-0.360831	5.44669
	61.4398	17.7943	-0.360831	5.44669
	61.4187	17.6388	-0.360831	5.44669
	61.4136	17.4738	-0.360831	5.44669
	61.419	17.2858	-0.360831	5.44669
	61.4231	17.189	-0.360831	5.44669
	61.4229	17.1539	-0.360831	5.44669
	61.4214	17.0163	-0.368702	5.44669
	61.4208	16.7987	-0.388987	5.44669
	61.4211	16.6307	-0.397376	5.44669
	61.4214	16.4703	-0.378364	5.44669
	61.4215	16.2394	-0.357123	5.44669
	61.4214	15.9677	-0.353353	5.44669
	61.4213	15.7516	-0.359065	5.44669
	61.4436	15.6301	-0.362757	5.44669
	61.5011	15.4882	-0.362267	5.44669
	61.5249	15.2978	-0.360748	5.44669
	61.471	15.1426	-0.360286	5.44669
	61.4108	14.9777	-0.360632	5.44669
	61.4224	14.7897	-0.360942	5.44669
	61.5184	14.6436	-0.368819	5.44669
	61.6324	14.4817	-0.388996	5.44669
	61.6807	14.2425	-0.397338	5.44669
	61.6658	13.9678	-0.378345	5.44669
	61.6434	13.7534	-0.357128	5.44669
	61.6393	13.6336	-0.353362	5.44669
	61.6457	13.4919	-0.359067	5.44669
	61.6497	13.301	-0.362755	5.44669
	61.6492	13.1946	-0.362265	5.44669
	61.6475	13.1566	-0.360748	5.44669
	61.6693	13.0212	-0.360287	5.44669
	61.7495	12.8055	-0.360632	5.44669
	61.8533	12.6376	-0.360941	5.44669
	61.903	12.4764	-0.360948	5.44669
	61.8924	12.2945	-0.360841	5.44669
	61.8711	12.1988	-0.360794	5.44669
	61.8662	12.1621	-0.360812	5.44268
	61.8716	12.0234	-0.360836	5.43234
	61.8757	11.8059	-0.368711	5.42806
	61.8755	11.6384	-0.388988	5.43775
	61.8739	11.5272	-0.397374	5.44858
	61.8734	11.4723	-0.378363	5.4505
	61.8737	11.4289	-0.357123	5.44759
	61.874	11.3223	-0.353353	5.44571
	61.874	11.1777	-0.359066	5.44595
	61.8962	10.9891	-0.362757	5.44673
	61.9759	10.7877	-0.362267	5.44696
	62.0795	10.6936	-0.360748	5.44679
	62.1292	10.7137	-0.360286	5.44663
	62.1187	10.7044	-0.360632	5.44663
	62.0975	10.5377	-0.360942	5.44668
	62.0925	10.2498	-0.360948	5.44671
	62.0979	9.95657	-0.360841	5.4467
	62.102	9.75182	-0.360794	5.44668
	62.1018	9.69189	-0.360812	5.44668
	62.1002	9.67796	-0.360836	5.44669
	62.122	9.5361	-0.36084	5.44268
	62.202	9.30914	-0.360833	5.43234
	62.3059	9.188	-0.360829	5.42806
	62.3556	9.20581	-0.3687	5.43775
	62.345	9.20522	-0.388987	5.44858
	62.3237	9.04298	-0.405247	5.4505
	62.3187	8.803	-0.40652	5.44759
	62.3242	8.68369	-0.393668	5.44571
	62.3283	8.7069	-0.370886	5.44595
	62.3281	8.75711	-0.355357	5.44673
	62.3265	8.7204	-0.355279	5.44696
	62.3259	8.53177	-0.360501	5.44679
	62.3263	8.29362	-0.362674	5.44663
	62.3266	8.13527	-0.361722	5.44663
	62.3266	7.98612	-0.360549	5.44668
	62.3265	7.80583	-0.360396	5.44671
	62.3265	7.70657	-0.360749	5.4467
	62.3265	7.71692	-0.360951	5.44668
	62.3265	7.75461	-0.36091	5.44668
	62.3265	7.76641	-0.360822	5.44669
	62.3488	7.70872	-0.360799	5.44669
	62.4063	7.52499	-0.360821	5.44669
	62.43	7.29636	-0.360838	5.44669
	62.3985	7.18945	-0.360838	5.44669
	62.4181	7.21382	-0.360831	5.44669
	62.5109	7.26011	-0.360829	5.44669
	62.5767	7.27053	-0.36083	5.44669
	62.5767	7.20921	-0.360831	5.44669
	62.5541	7.02445	-0.360832	5.44669
	62.5448	6.79668	-0.360831	5.44669
	62.549	6.69049	-0.360831	5.44669
	62.554	6.66567	-0.360831	5.44669
	62.5547	6.53574	-0.368702	5.44669
	62.5531	6.31766	-0.396857	5.44669
	62.5523	6.19598	-0.425531	5.44669
	62.5524	6.21042	-0.42278	5.44669
	62.5528	6.20861	-0.402812	5.44669
	62.5529	6.04705	-0.386189	5.44669
	62.5528	5.8078	-0.36912	5.44669
	62.5751	5.68854	-0.357283	5.44669
	62.6548	5.71152	-0.364585	5.44669
	62.7361	5.76162	-0.388573	5.44669
	62.706	5.72494	-0.398674	5.44669
	62.6143	5.53636	-0.379056	5.44669
	62.6232	5.29822	-0.356952	5.44669
	62.7322	5.18905	-0.360906	5.44669
	62.8085	5.21585	-0.387149	5.44669
	62.8071	5.26397	-0.399385	5.44669
	62.7802	5.2251	-0.37986	5.44669
	62.7696	5.03631	-0.357036	5.44669
	62.7747	4.79886	-0.352784	5.44669
	62.7806	4.69005	-0.358858	5.44669
	62.7813	4.71676	-0.362873	5.44669
	62.7795	4.76471	-0.362389	5.44669
	62.7785	4.77499	-0.360758	5.44669
	62.7787	4.71302	-0.360247	5.44669
	62.8014	4.52804	-0.360612	5.44669
	62.859	4.3004	-0.360947	5.44669
	62.8827	4.19435	-0.360957	5.44669
	62.8287	4.16954	-0.360843	5.44669
	62.7685	4.03956	-0.360791	5.44669
	62.7802	3.82146	-0.36081	5.44669
	62.8761	3.6998	-0.360837	5.44669
	62.9901	3.71424	-0.360841	5.44669
	63.0384	3.76162	-0.360833	5.44669
	63.0236	3.77603	-0.360828	5.44669
	63.0234	3.76517	-0.360829	5.44669
	63.0768	3.7555	-0.360831	5.44669
	63.1069	3.70611	-0.360832	5.44669
	63.0795	3.5335	-0.360831	5.44268
	63.0985	3.30658	-0.360831	5.43234
	63.1897	3.19642	-0.360831	5.42806
	63.255	3.21883	-0.360831	5.43775
	63.2554	3.26546	-0.368702	5.44858
	63.2331	3.22752	-0.388987	5.4505
	63.2238	3.03966	-0.397376	5.44759
	63.2279	2.80226	-0.378364	5.44571
	63.2329	2.69314	-0.357123	5.44595
	63.2335	2.71971	-0.353353	5.44673
	63.232	2.71852	-0.359065	5.44696
	63.2312	2.55291	-0.362757	5.44679
	63.2313	2.31174	-0.370137	5.44663
	63.254	2.19312	-0.388903	5.44663
	63.3116	2.21705	-0.396831	5.44668
	63.3575	2.26731	-0.378166	5.44671
	63.3611	2.23037	-0.357233	5.4467
	63.347	2.04162	-0.35347	5.44668
	63.3399	1.8035	-0.359075	5.44668
	63.342	1.6944	-0.36272	5.44669
	63.3677	1.72123	-0.362248	5.44669
	63.4258	1.76933	-0.360753	5.44669
	63.4709	1.77963	-0.360295	5.44669
	63.4739	1.71761	-0.360634	5.44669
	63.4599	1.5818	-0.360939	5.44669
	63.4531	1.53013	-0.360946	5.44669
	63.4552	1.6033	-0.360841	5.44669
	63.4585	1.5613	-0.368665	5.44669
	63.4592	1.35571	-0.388968	5.44669
	63.4583	1.20968	-0.397381	5.44669
	63.4576	1.20974	-0.378373	5.44669
	63.4577	1.25979	-0.357125	5.44669
	63.458	1.28044	-0.35335	5.44669
	63.4803	1.27125	-0.359064	5.44669
	63.56	1.26005	-0.362757	5.44669
	63.6635	1.20944	-0.362267	5.44669
	63.7132	1.08604	-0.360748	5.44669
	63.7027	0.986345	-0.368157	5.44669
	63.6815	0.9288	-0.388788	5.44669
	63.6765	0.832307	-0.397486	5.44669
	63.682	0.746077	-0.378481	5.44669
	63.686	0.73376	-0.357133	5.44669
	63.6858	0.75759	-0.353315	5.44669
	63.6843	0.771685	-0.359046	5.44669
	63.706	0.769077	-0.362763	5.44669
	63.7861	0.762968	-0.362276	5.44669
	63.8899	0.761335	-0.36075	5.44669
	63.9396	0.762823	-0.360284	5.44669
	63.929	0.764026	-0.360631	5.44669
	63.9078	0.764001	-0.360942	5.44669
	63.9028	0.763563	-0.360949	5.44669
	63.9083	0.763389	-0.360841	5.44669
	63.9123	0.763471	-0.360793	5.44669
	63.9121	0.763568	-0.360812	5.44669
	63.9105	0.714389	-0.360836	5.44669
	63.91	0.587584	-0.36084	5.44669
	63.9103	0.535135	-0.360833	5.44669
	63.9106	0.604766	-0.360829	5.44669
	63.9107	0.610753	-0.360829	5.44669
	63.9106	0.581887	-0.360831	5.44669
	63.9105	0.615809	-0.360832	5.44669
	63.9328	0.598713	-0.360831	5.44669
	64.0126	0.523721	-0.360831	5.44669
	64.0938	0.440363	-0.360831	5.44669
	64.086	0.324533	-0.360831	5.44669
	64.0518	0.288608	-0.360831	5.44669
	64.0844	0.410415	-0.360831	5.44669
	64.1396	0.489358	-0.360831	5.44669
	64.1557	0.383148	-0.360831	5.44669
	64.1436	0.246209	-0.360831	5.44669
	64.1329	0.216404	-0.360831	5.44669
	64.1328	0.25098	-0.360831	5.44669
	64.1365	0.2758	-0.360831	5.44669
	64.1381	0.273866	-0.360831	5.44669
	64.1375	0.264227	-0.360831	5.44669
	64.1366	0.260876	-0.360831	5.44669
	64.1365	0.262899	-0.360831	5.44669
	64.1368	0.264937	-0.360831	5.44669
	64.1369	0.265072	-0.360831	5.44669
	64.1369	0.264404	-0.360831	5.44669
	64.1368	0.264076	-0.360831	5.44669
	64.1591	0.264176	-0.360831	5.44669
	64.2389	0.264334	-0.360831	5.44669
	64.3201	0.264365	-0.360831	5.44669
	64.3123	0.264322	-0.360831	5.44669
	64.278	0.264293	-0.360831	5.44669
	64.2884	0.264296	-0.360831	5.44669
	64.2861	0.264308	-0.360831	5.44669
	64.2785	0.264311	-0.360831	5.44669
	64.3202	0.264309	-0.360831	5.44669
	64.3697	0.264306	-0.360831	5.44669
	64.3803	0.264306	-0.360831	5.44669
	64.3678	0.264307	-0.360831	5.44669
	64.359	0.264307	-0.360831	5.44669
	64.3597	0.264307	-0.360831	5.44669
	64.3632	0.264307	-0.360831	5.44669
	64.3643	0.264307	-0.360831	5.44669
	64.3636	0.264307	-0.360831	5.44669
	64.3629	0.264307	-0.360831	5.44669
	64.3628	0.264307	-0.360831	5.44669
	64.3631	0.264307	-0.360831	5.44669
	64.3632	0.264307	-0.360831	5.44669
	64.3632	0.264307	-0.360831	5.44669
	64.3631	0.264307	-0.360831	5.44669
	64.3631	0.264307	-0.368702	5.44669
	64.3631	0.264307	-0.388987	5.44669
	64.3631	0.264307	-0.397376	5.44669
	64.3854	0.264307	-0.378364	5.44669
	64.4652	0.215117	-0.357123	5.44669
	64.5687	0.088342	-0.353353	5.44669
	64.6184	0.03591	-0.359065	5.44669
	64.6079	0.105537	-0.362757	5.44669
	64.5867	0.111516	-0.362267	5.44669
	64.5817	0.082648	-0.368619	5.44669
	64.5871	0.165763	-0.388441	5.44669
	64.5912	0.226253	-0.397177	5.44669
	64.591	0.126108	-0.378475	5.44669
	64.5894	-0.001725	-0.35724	5.44669
	64.5889	-0.02987	-0.353362	5.44669
	64.5892	0.051354	-0.359028	5.44669
	64.5895	0.152105	-0.362738	5.44669
	64.5895	0.076038	-0.362272	5.44669
	64.5894	-0.104175	-0.360757	5.44669
	64.5894	-0.072064	-0.360288	5.44669
	64.5894	0.165772	-0.36063	5.44669
	64.5894	0.328561	-0.36094	5.44669
	64.5894	0.324021	-0.360948	5.44669
	64.5894	0.216938	-0.360841	5.44669
	64.5894	0.018633	-0.360794	5.44669
	64.6117	-0.198496	-0.360812	5.44669
	64.6915	-0.246219	-0.360836	5.44669
	64.7727	-0.094967	-0.36084	5.44669
	64.7426	0.049437	-0.360833	5.44669
	64.6509	0.1155	-0.360829	5.44669
	64.6375	0.199623	-0.360829	5.44669
	64.6667	0.228447	-0.360831	5.44669
	64.6618	0.114942	-0.360832	5.44669
	64.6682	-0.00719	-0.360831	5.44669
	64.6979	-0.028192	-0.360831	5.44669
	64.7344	0.053999	-0.360831	5.44669
	64.7878	0.152616	-0.360831	5.44669
	64.8273	0.075312	-0.360831	5.44669
	64.8296	-0.153851	-0.360831	5.44669
	64.8172	-0.297165	-0.360831	5.44669
	64.8114	-0.238396	-0.360831	5.44669
	64.8133	-0.009354	-0.360831	5.44669
	64.8162	0.237573	-0.360831	5.44669
	64.8168	0.286811	-0.360831	5.44669
	64.816	0.076406	-0.360831	5.44669
	64.8154	-0.150296	-0.360831	5.44669
	64.8155	-0.091258	-0.360831	5.44669
	64.8157	0.174166	-0.360831	5.44669
	64.8381	0.338906	-0.360831	5.44669
	64.9178	0.276181	-0.360831	5.44669
	64.999	0.087051	-0.360831	5.44669
	64.9912	-0.035582	-0.360831	5.44669
	64.9569	-0.07932	-0.360831	5.44669
	64.9896	-0.16187	-0.360831	5.44669
	65.0225	-0.197977	-0.360831	5.44669
	64.9811	-0.088083	-0.360831	5.44669
	64.9453	0.035125	-0.360831	5.44669
	64.9884	0.057861	-0.360831	5.44669
	65.0484	0.025204	-0.368702	5.44669
	65.0629	0.0037	-0.388987	5.44669
	65.0483	-0.042849	-0.397376	5.44669
	65.0372	-0.160868	-0.378364	5.44669
	65.0377	-0.21057	-0.357123	5.44669
	65.0419	-0.093721	-0.353353	5.44669
	65.0435	-0.011952	-0.359065	5.44669
	65.0426	-0.115215	-0.362757	5.44669
	65.0417	-0.202734	-0.370137	5.44669
	65.0417	-0.106714	-0.388903	5.44669
	65.0419	-0.020187	-0.396831	5.44669
	65.0421	-0.114048	-0.378166	5.44669
	65.042	-0.248508	-0.357233	5.44669
	65.042	-0.281664	-0.35347	5.44669
	65.042	-0.200183	-0.359075	5.44669
	65.042	-0.048353	-0.36272	5.44669
	65.042	0.003055	-0.362248	5.44669
	65.0197	-0.125104	-0.360753	5.44669
	64.9622	-0.261408	-0.360295	5.44669
	64.9385	-0.233948	-0.360634	5.44669
	64.9923	-0.069441	-0.360939	5.44669
	65.0525	0.055455	-0.360946	5.44669
	65.0632	0.108898	-0.360841	5.44669
	65.047	0.194711	-0.360794	5.44669
	65.0365	0.228735	-0.360812	5.44669
	65.0379	0.067618	-0.360836	5.44669
	65.0422	-0.133286	-0.36084	5.44669
	65.0435	-0.081002	-0.360833	5.44669
	65.0426	0.123226	-0.360829	5.44669
	65.0417	0.109372	-0.360829	5.44669
	65.0417	-0.129394	-0.360831	5.44669
	65.042	-0.299068	-0.360832	5.44669
	65.0421	-0.297083	-0.360831	5.44669
	65.042	-0.188622	-0.360831	5.44669
	65.042	0.011168	-0.360831	5.44669
	65.042	0.228429	-0.360831	5.44669
	65.042	0.324869	-0.360831	5.44669
	65.0197	0.300148	-0.360831	5.44669
	64.9622	0.208241	-0.368702	5.44669
	64.9385	0.023475	-0.388987	5.44669
	64.9923	-0.144187	-0.397376	5.44669
	65.0525	-0.11902	-0.378364	5.44669
	65.0632	-0.044177	-0.357123	5.44669
	65.047	-0.070219	-0.353353	5.44669
	65.0365	-0.066212	-0.359065	5.44669
	65.0379	-0.048701	-0.362757	5.44669
	65.0422	-0.14013	-0.362267	5.44669
	65.0435	-0.249257	-0.360748	5.44669
	65.0203	-0.22351	-0.360286	5.44669
	64.9619	-0.069386	-0.360632	5.44669
	64.9381	0.002577	-0.360942	5.44669
	64.9923	-0.068631	-0.360948	5.44669
	65.0526	-0.082221	-0.360841	5.44669
	65.0632	-0.05598	-0.360794	5.44669
	65.047	-0.13749	-0.360812	5.44669
	65.0365	-0.245564	-0.360836	5.44669
	65.0379	-0.272092	-0.368711	5.44669
	65.0422	-0.24641	-0.388988	5.44669
	65.0435	-0.177289	-0.397374	5.44669
	65.0426	-0.002146	-0.378363	5.44669
	65.0417	0.218817	-0.357123	5.44669
	65.0417	0.276384	-0.353353	5.44669
	65.042	0.127894	-0.359066	5.44669
	65.0421	0.030338	-0.362757	5.44669
	65.0197	0.089087	-0.362267	5.44669
	64.9622	0.106598	-0.360748	5.44669
	64.9384	0.037243	-0.360286	5.44669
	64.9923	-0.056059	-0.360632	5.44669
	65.0525	-0.17806	-0.360942	5.44669
	65.0632	-0.262224	-0.360948	5.44669
	65.047	-0.264601	-0.360841	5.44669
	65.0365	-0.237343	-0.360794	5.44669
	65.0379	-0.176153	-0.360812	5.44669
	65.0422	-0.054082	-0.360836	5.44669
	65.0435	0.041297	-0.36084	5.44669
	65.0426	0.048312	-0.360833	5.44669
	65.0417	-0.030188	-0.360829	5.44669
	65.0417	-0.12228	-0.360829	5.44669
	65.042	-0.043554	-0.360831	5.44669
	65.0421	0.183885	-0.360832	5.44669
	65.042	0.325972	-0.360831	5.44669
	65.042	0.316492	-0.360831	5.44669
	65.042	0.214703	-0.360831	5.44669
	65.042	0.069563	-0.360831	5.44669
	65.042	0.028183	-0.360831	5.44669
	65.042	0.108974	-0.360831	5.44669
	65.042	0.066512	-0.360831	5.44669
	65.042	-0.092786	-0.360831	5.44669
	65.042	-0.11309	-0.360831	5.44669
	65.042	-0.060012	-0.360831	5.44669
	65.042	-0.128157	-0.360831	5.44669
	65.042	-0.240214	-0.360831	5.44669
	65.042	-0.273168	-0.360831	5.44669
	65.042	-0.248761	-0.360831	5.44669
	65.042	-0.227083	-0.360831	5.44669
	65.042	-0.177528	-0.360831	5.44669
	65.042	-0.058312	-0.368702	5.44669
	65.042	-0.009177	-0.388987	5.44669
	65.042	-0.126689	-0.405247	5.44669
	65.042	-0.208534	-0.40652	5.44669
	65.042	-0.105067	-0.393668	5.44669
	65.042	0.031755	-0.370886	5.44669
	65.042	0.111675	-0.355357	5.44669
	65.042	0.155114	-0.355279	5.44669
	65.042	0.055801	-0.360501	5.44669
	65.042	-0.162919	-0.362674	5.44669
	65.042	-0.24484	-0.361722	5.44669
	65.042	-0.107084	-0.360549	5.44669
	65.042	-0.005327	-0.360396	5.44669
	65.042	-0.107684	-0.360749	5.44669
	65.042	-0.201934	-0.360951	5.44669
	65.042	-0.109056	-0.36091	5.44669
	65.042	-0.021452	-0.360822	5.44669
	65.042	-0.113745	-0.360799	5.44669
	65.042	-0.247932	-0.360821	5.44669
	65.042	-0.28153	-0.360838	5.44669
	65.042	-0.249522	-0.360838	5.44669
	65.042	-0.175239	-0.360831	5.44669
	65.042	-0.049371	-0.3687	5.44669
	65.042	0.042946	-0.388986	5.44669
	65.042	0.047327	-0.397376	5.44669
	65.042	0.018004	-0.378365	5.44669
	65.042	0.004427	-0.364994	5.44669
	65.042	-0.039986	-0.381508	5.44669
	65.042	-0.159927	-0.39561	5.44669
	65.042	-0.260384	-0.380291	5.44669
	65.042	-0.270283	-0.358559	5.44669
	65.042	-0.240377	-0.353269	5.44669
	65.042	-0.175405	-0.35852	5.44669
	65.0197	-0.0035	-0.362559	5.44669
	64.9622	0.16839	-0.362377	5.44669
	64.9385	0.100382	-0.360865	5.44669
	64.9923	-0.100079	-0.360296	5.44669
	65.0525	-0.128241	-0.360595	5.44669
	65.0632	-0.063774	-0.360922	5.44669
	65.047	-0.124349	-0.360953	5.44669
	65.0365	-0.237282	-0.36085	5.44669
	65.0379	-0.273293	-0.360795	5.44669
	65.0422	-0.249856	-0.360809	5.44669
	65.0435	-0.227496	-0.360835	5.44669
	65.0426	-0.226502	-0.36084	5.44669
	65.0417	-0.18485	-0.360834	5.44669
	65.0417	-0.012396	-0.360829	5.44669
	65.042	0.16802	-0.360829	5.44669
	65.0421	0.103388	-0.360831	5.44669
	65.042	-0.147879	-0.360832	5.44669
	65.042	-0.304693	-0.360831	5.44669
	65.042	-0.29287	-0.360831	5.44669
	65.042	-0.184858	-0.360831	5.44669
	65.042	-0.037944	-0.368702	5.44669
	65.042	0.051159	-0.388987	5.44669
	65.042	0.095897	-0.397376	5.44669
	65.042	0.141601	-0.386235	5.44669
	65.042	0.104939	-0.385278	5.44669
	65.042	0.017827	-0.389897	5.4507
	65.042	-0.063611	-0.376599	5.46104
	65.042	-0.125132	-0.359049	5.46531
