# Supplementary material for: Design of a cosmetic glove stiffness compensation mechanism for toddler-sized hand prostheses
Source: PLoS One. 2017 Aug 11;12(8):e0183233. doi: 10.1371/journal.pone.0183233 (PMC5553851; doi:10.1371/journal.pone.0183233)
Supplement: S1 Dataset — (ZIP) [file pone.0183233.s001.zip › 01 Glove measurements/SCTglove2_9.xlsx]

## Sheet: test_glove10_9
LabVIEW Measurement
Writer_Version	2
Reader_Version	2
Separator	Tab
Decimal_Separator	.
Multi_Headings	No
X_Columns	No
Time_Pref	Absolute
Operator	localadmin
Date	2013-08-27
Time	00:10:13.462000
***End_of_Header***
Channels	4
Samples	10	10	10	10
Date	2013-08-27	2013-08-27	2013-08-27	2013-08-27
Time	00:11:03.162000	00:11:03.162000	00:11:03.162000	00:11:03.162000
Y_Unit_Label	mm	N	N	Pa
X_Dimension	Time	Time	Time	Time
X0	0	0	0	0
Delta_X	0.01	0.01	0.01	0.01
***End_of_Header***
X_Value	Voltage LVDT (Filtered)	Voltage Load Cell (Filtered)	Voltage Pinch Load Cell (Filtered)	Voltage Pressure (Filtered)	Comment
	65.0417	0.042643	-0.362757	5.44663
	65.042	0.196547	-0.362267	5.44663
	65.0421	0.25311	-0.360748	5.44668
	65.042	0.126374	-0.360286	5.44671
	65.042	-0.011166	-0.360632	5.4467
	65.0197	-0.083111	-0.360942	5.44668
	64.9622	-0.172143	-0.360948	5.44668
	64.9385	-0.200934	-0.360841	5.44669
	64.9923	-0.08567	-0.360794	5.44669
	65.0525	-0.012004	-0.360812	5.44669
	65.0632	-0.118099	-0.360836	5.44669
	65.047	-0.203924	-0.36084	5.44669
	65.0365	-0.056997	-0.360833	5.44669
	65.0379	0.205612	-0.360829	5.44669
	65.0422	0.339588	-0.360829	5.44669
	65.0435	0.314431	-0.360831	5.44669
	65.0426	0.208993	-0.360832	5.44669
	65.0417	0.067904	-0.360831	5.44669
	65.0417	-0.019674	-0.368702	5.44669
	65.042	-0.065843	-0.388986	5.44669
	65.0421	-0.161879	-0.397376	5.44669
	65.042	-0.251961	-0.378364	5.44669
	65.042	-0.216863	-0.357123	5.44669
	65.042	-0.065633	-0.353353	5.44669
	65.042	0.001788	-0.359065	5.44669
	65.042	-0.070296	-0.370628	5.44669
	65.042	-0.082638	-0.390422	5.44669
	65.042	-0.006373	-0.397293	5.44669
	65.042	0.038798	-0.377819	5.44669
	65.042	0.03201	-0.356924	5.44669
	65.042	0.013333	-0.353463	5.44669
	65.042	-0.041233	-0.359182	5.44669
	65.0197	-0.163615	-0.362767	5.44669
	64.9399	-0.261486	-0.362229	5.44669
	64.8587	-0.220243	-0.360729	5.44669
	64.8888	-0.063665	-0.360291	5.44669
	65.0028	0.003813	-0.360641	5.44669
	65.0737	-0.119337	-0.360943	5.44669
	65.0682	-0.259261	-0.360946	5.44669
	65.0415	-0.235099	-0.360839	5.44669
	65.0325	-0.021495	-0.360794	5.44669
	65.0382	0.182117	-0.360813	5.44669
	65.0438	0.161726	-0.360837	5.44669
	65.0441	0.076099	-0.36084	5.44669
	65.0199	0.145116	-0.360833	5.44669
	64.9616	0.269114	-0.360829	5.44669
	64.9381	0.30676	-0.360829	5.44268
	64.9924	0.230885	-0.360831	5.42833
	65.0527	0.079808	-0.360832	5.41371
	65.0632	0.026723	-0.368702	5.41913
	65.047	0.104721	-0.388986	5.43964
	65.0365	0.06525	-0.397376	5.45239
	65.0379	-0.091803	-0.378364	5.4514
	65.0199	-0.11223	-0.357123	5.4466
	64.9638	-0.01081	-0.353353	5.44497
	64.939	0.047507	-0.359065	5.446
	64.992	-0.011947	-0.362757	5.44701
	65.0522	-0.114345	-0.362267	5.44707
	65.0631	-0.046712	-0.360748	5.44673
	65.0471	0.130552	-0.360286	5.44657
	65.0366	0.149394	-0.360632	5.44662
	65.0379	0.089311	-0.360942	5.4467
	65.0422	0.15504	-0.360948	5.44672
	65.0435	0.268576	-0.360841	5.44669
	65.0426	0.253816	-0.360794	5.44668
	65.0194	0.102729	-0.360812	5.44668
	64.9619	-0.021059	-0.360836	5.44669
	64.9384	-0.029618	-0.36084	5.44669
	64.9924	0.009148	-0.368704	5.44669
	65.0525	0.028166	-0.388984	5.44669
	65.0632	0.022311	-0.397374	5.44669
	65.047	-0.036098	-0.378365	5.44669
	65.0365	-0.115464	-0.357124	5.44669
	65.0379	-0.08778	-0.353353	5.44669
	65.0422	-0.041613	-0.359065	5.44669
	65.0435	-0.129489	-0.362757	5.44669
	65.0426	-0.247318	-0.362267	5.44669
	65.0417	-0.275671	-0.360748	5.44669
	65.0417	-0.198095	-0.360286	5.44669
	65.042	-0.000419	-0.360632	5.44669
	65.0421	0.226942	-0.360942	5.44669
	65.042	0.279174	-0.360948	5.44669
	65.042	0.076985	-0.360841	5.44669
	65.0197	-0.196529	-0.360794	5.44669
	64.9622	-0.315382	-0.360812	5.44669
	64.9162	-0.280006	-0.360836	5.44669
	64.8903	-0.224853	-0.36084	5.44669
	64.8692	-0.214629	-0.360833	5.44669
	64.91	-0.229998	-0.360829	5.44669
	65.0078	-0.240078	-0.360829	5.44669
	65.0682	-0.238838	-0.360831	5.44669
	65.0641	-0.185546	-0.360832	5.44669
	65.0418	-0.008303	-0.360831	5.44669
	65.034	0.219172	-0.360831	5.44669
	65.0387	0.327911	-0.360831	5.44669
	65.0435	0.255522	-0.360831	5.44669
	65.0438	0.082297	-0.368702	5.44669
	65.0422	0.018959	-0.388987	5.44669
	65.0415	0.100577	-0.397376	5.44669
	65.0417	0.066272	-0.386235	5.44669
	65.0421	-0.139092	-0.385278	5.44669
	65.0421	-0.238572	-0.389897	5.44669
	65.042	-0.112927	-0.376599	5.44669
	65.0197	0.039189	-0.36692	5.44669
	64.9622	0.117591	-0.382944	5.44669
	64.9385	0.204141	-0.403398	5.44669
	64.9923	0.278786	-0.407901	5.44669
	65.0525	0.289783	-0.394905	5.44669
	65.0632	0.220328	-0.370913	5.44669
	65.047	0.032229	-0.3628	5.44669
	65.0365	-0.144815	-0.391116	5.44669
	65.0379	-0.073205	-0.425274	5.44669
	65.0422	0.130598	-0.41685	5.44669
	65.0435	0.15888	-0.375562	5.44669
	65.0426	0.044085	-0.349334	5.44669
	65.0417	-0.071825	-0.351135	5.44669
	65.0417	-0.187102	-0.360913	5.44669
	65.042	-0.260409	-0.364321	5.44669
	65.0421	-0.260627	-0.362265	5.44669
	65.042	-0.187133	-0.360192	5.44669
	65.042	-0.050363	-0.360054	5.44669
	65.042	-0.002426	-0.360733	5.44669
	65.042	-0.126685	-0.361066	5.44669
	65.042	-0.210932	-0.360965	5.44669
	65.042	-0.106073	-0.360803	5.44669
	65.042	0.032186	-0.360772	5.44669
	65.042	0.063023	-0.360816	5.44669
	65.042	-0.020779	-0.360846	5.44669
	65.042	-0.172757	-0.360843	5.44669
	65.0197	-0.272592	-0.360831	5.44669
	64.9622	-0.221647	-0.360827	5.44669
	64.9385	-0.011115	-0.360829	5.44669
	64.9923	0.230875	-0.360832	5.44669
	65.0302	0.28463	-0.360832	5.44669
	64.9611	0.127063	-0.360831	5.44669
	64.8414	-0.022131	-0.360831	5.44669
	64.7813	-0.087956	-0.360831	5.44669
	64.8155	-0.121086	-0.360831	5.44669
	64.8984	-0.022464	-0.360831	5.44669
	64.9285	0.143113	-0.360831	5.44669
	64.8682	0.146038	-0.360831	5.44669
	64.8031	0.08344	-0.360831	5.44669
	64.7926	0.104584	-0.360831	5.44669
	64.8107	0.094167	-0.360831	5.44669
	64.8218	0.075711	-0.360831	5.44669
	64.8201	0.169023	-0.360831	5.44669
	64.8154	0.279274	-0.360831	5.44669
	64.814	0.302519	-0.360831	5.44669
	64.8151	0.274687	-0.360831	5.44669
	64.8161	0.255024	-0.360831	5.44669
	64.8161	0.207531	-0.360831	5.44669
	64.8157	0.039272	-0.360831	5.44669
	64.7933	-0.137309	-0.368702	5.44669
	64.7136	-0.072563	-0.396857	5.44669
	64.6101	0.17739	-0.425531	5.44669
	64.5605	0.333612	-0.414909	5.44669
	64.571	0.322009	-0.374656	5.44669
	64.5921	0.26349	-0.349644	5.44669
	64.5971	0.243399	-0.351587	5.44669
	64.5917	0.206641	-0.360992	5.44669
	64.5876	0.092222	-0.364193	5.44669
	64.5878	0.040547	-0.362184	5.44669
	64.5894	0.155291	-0.360203	5.44669
	64.59	0.286069	-0.360087	5.44669
	64.5896	0.310254	-0.360743	5.44669
	64.5893	0.275513	-0.361058	5.44669
	64.567	0.252621	-0.360958	5.44669
	64.5096	0.255422	-0.360803	5.44669
	64.4859	0.264738	-0.360774	5.44669
	64.5175	0.267646	-0.360817	5.44669
	64.4979	0.265552	-0.360845	5.44669
	64.405	0.263642	-0.360842	5.44669
	64.3392	0.263586	-0.360831	5.44669
	64.3392	0.264241	-0.360827	5.44669
	64.3618	0.264536	-0.36083	5.44669
	64.3711	0.264426	-0.360832	5.44669
	64.3669	0.264276	-0.360832	5.44669
	64.3619	0.264252	-0.360831	5.44669
	64.3612	0.264295	-0.360831	5.44669
	64.3628	0.264322	-0.368702	5.44669
	64.3636	0.264318	-0.388987	5.44669
	64.3635	0.264306	-0.397376	5.44669
	64.3631	0.264303	-0.378364	5.44669
	64.363	0.264306	-0.357123	5.44669
	64.3631	0.264308	-0.353353	5.44669
	64.3631	0.264308	-0.359065	5.44669
	64.3631	0.264307	-0.362757	5.44669
	64.3631	0.264307	-0.370137	5.44669
	64.3631	0.264307	-0.388903	5.44669
	64.3631	0.264307	-0.396831	5.44669
	64.3631	0.264307	-0.378166	5.44669
	64.3631	0.264307	-0.357233	5.44669
	64.3631	0.264307	-0.35347	5.44669
	64.3631	0.264307	-0.359075	5.44669
	64.3408	0.264307	-0.36272	5.44669
	64.2611	0.264307	-0.362248	5.44669
	64.1575	0.264307	-0.360753	5.44669
	64.1079	0.264307	-0.360295	5.44669
	64.1184	0.313497	-0.360634	5.44669
	64.1396	0.489463	-0.360939	5.44669
	64.1446	0.66867	-0.360946	5.44669
	64.1391	0.651475	-0.368712	5.44669
	64.135	0.526678	-0.38895	5.44669
	64.1353	0.422791	-0.397357	5.44669
	64.1368	0.316113	-0.37837	5.44669
	64.1374	0.291326	-0.357132	5.44669
	64.1371	0.463736	-0.353354	5.44669
	64.1367	0.715278	-0.359063	5.44669
	64.1367	0.835553	-0.362756	5.44669
	64.1368	0.808589	-0.362267	5.44669
	64.1369	0.756456	-0.360749	5.44669
	64.1368	0.744506	-0.360286	5.44669
	64.1368	0.758079	-0.360632	5.44669
	64.1368	0.76802	-0.360941	5.44669
	64.1368	0.76736	-0.360948	5.44669
	64.1368	0.763551	-0.360841	5.44669
	64.1368	0.76219	-0.360794	5.44669
	64.1368	0.762973	-0.360812	5.44669
	64.1368	0.763786	-0.360836	5.44669
	64.1368	0.763847	-0.36084	5.44669
	64.1368	0.763584	-0.368704	5.44669
	64.1368	0.812643	-0.388984	5.44669
	64.1368	0.939456	-0.397374	5.44669
	64.1368	0.991951	-0.378365	5.44669
	64.1368	0.873146	-0.357124	5.44669
	64.1368	0.789565	-0.353353	5.44669
	64.1145	0.941955	-0.359065	5.44669
	64.0348	1.20606	-0.362757	5.44669
	63.9312	1.33872	-0.362267	5.44669
	63.8816	1.31248	-0.360748	5.44669
	63.8921	1.25624	-0.360286	5.44669
	63.9133	1.24232	-0.360632	5.44669
	63.9183	1.25652	-0.360942	5.44669
	63.9128	1.26743	-0.360948	5.44669
	63.9087	1.26695	-0.360841	5.44669
	63.909	1.31206	-0.360794	5.44669
	63.9105	1.48649	-0.360812	5.44669
	63.9111	1.71569	-0.360836	5.44669
	63.9108	1.82616	-0.368711	5.44669
	63.9104	1.80307	-0.388988	5.44669
	63.8881	1.75605	-0.397374	5.44669
	63.8085	1.74487	-0.386233	5.44669
	63.705	1.80613	-0.385279	5.44669
	63.6553	1.99114	-0.389898	5.44669
	63.6658	2.21903	-0.376599	5.44669
	63.687	2.32519	-0.359049	5.44669
	63.692	2.34995	-0.362659	5.44268
	63.6865	2.47987	-0.387138	5.43234
	63.6825	2.69796	-0.398757	5.42806
	63.6827	2.81965	-0.379601	5.43775
	63.6842	2.80521	-0.35715	5.44858
	63.6625	2.80702	-0.352924	5.4505
	63.5824	2.96858	-0.358876	5.44759
	63.4786	3.20783	-0.36283	5.44571
	63.4289	3.37627	-0.362365	5.44595
	63.4395	3.52926	-0.360763	5.44673
	63.4607	3.70756	-0.368128	5.44696
	63.4657	3.80463	-0.388771	5.44679
	63.4602	3.79407	-0.397489	5.44663
	63.4561	3.75707	-0.378489	5.44663
	63.4564	3.79482	-0.357135	5.44668
	63.4579	3.97919	-0.353313	5.44671
	63.4585	4.21519	-0.359045	5.4467
	63.4582	4.37415	-0.362763	5.44668
	63.4579	4.52432	-0.370147	5.44668
	63.4578	4.70482	-0.388905	5.44669
	63.4579	4.8038	-0.404699	5.44669
	63.458	4.84246	-0.406319	5.44669
	63.458	4.98075	-0.393778	5.44669
	63.4579	5.19742	-0.371004	5.44669
	63.4579	5.36472	-0.355367	5.44669
	63.4579	5.52525	-0.355241	5.44669
	63.458	5.70713	-0.360482	5.44669
	63.458	5.80301	-0.362679	5.44669
	63.458	5.83987	-0.361731	5.44669
	63.4357	5.97852	-0.360551	5.44669
	63.3782	6.24516	-0.360394	5.44669
	63.3321	6.53944	-0.360748	5.44669
	63.3285	6.75221	-0.360951	5.44669
	63.3426	6.86431	-0.360911	5.44669
	63.3274	7.0034	-0.360822	5.44669
	63.2679	7.19597	-0.360799	5.44669
	63.2184	7.35314	-0.360821	5.44669
	63.2141	7.51805	-0.360838	5.44669
	63.2292	7.70536	-0.368708	5.44669
	63.2369	7.85116	-0.388987	5.44669
	63.2347	8.06236	-0.397374	5.44669
	63.2311	8.42846	-0.378363	5.44669
	63.2303	8.75568	-0.357123	5.44669
	63.2313	8.90042	-0.353353	5.44669
	63.232	9.01413	-0.359065	5.44669
	63.2319	9.18471	-0.362757	5.44669
	63.2094	9.34175	-0.362267	5.44669
	63.1518	9.51442	-0.360748	5.44669
	63.1281	9.70503	-0.360286	5.44669
	63.182	9.84945	-0.360632	5.44669
	63.2422	10.0097	-0.360942	5.44669
	63.2528	10.1996	-0.360948	5.44669
	63.2144	10.2989	-0.360841	5.44669
	63.1241	10.3344	-0.360794	5.44669
	63.022	10.4712	-0.360812	5.44669
	62.9766	10.7376	-0.360836	5.44669
	62.9885	11.0324	-0.36084	5.44669
	63.0087	11.2455	-0.360833	5.44669
	63.0128	11.3084	-0.360829	5.44669
	63.0073	11.2714	-0.360829	5.44669
	63.0035	11.2847	-0.360831	5.44669
	63.0039	11.4591	-0.360832	5.44669
	63.0054	11.6996	-0.360831	5.44669
	63.0059	11.8149	-0.360831	5.44669
	62.9833	11.8389	-0.360831	5.44669
	62.9255	11.9653	-0.360831	5.44669
	62.9017	12.1822	-0.360831	5.44669
	62.9334	12.3538	-0.360831	5.44669
	62.9139	12.5161	-0.360831	5.44669
	62.821	12.6971	-0.360831	5.44669
	62.7551	12.8413	-0.360831	5.44669
	62.7552	13.0048	-0.360831	5.44669
	62.7777	13.1962	-0.360831	5.44669
	62.787	13.3441	-0.360831	5.44669
	62.7829	13.5056	-0.360831	5.44669
	62.7778	13.6948	-0.360831	5.44669
	62.7772	13.7934	-0.360831	5.44669
	62.7787	13.7796	-0.360831	5.44669
	62.7796	13.7899	-0.360831	5.44669
	62.7794	13.9548	-0.360831	5.44669
	62.779	14.2416	-0.360831	5.44669
	62.7789	14.5349	-0.360831	5.44669
	62.779	14.7402	-0.360831	5.44669
	62.7791	14.8002	-0.360831	5.44669
	62.7791	14.814	-0.360831	5.44669
	62.7568	14.9558	-0.360831	5.44669
	62.677	15.1828	-0.360831	5.44669
	62.5958	15.3531	-0.360831	5.44669
	62.6259	15.4621	-0.360831	5.44669
	62.7399	15.5151	-0.360831	5.44669
	62.8108	15.5585	-0.360831	5.44669
	62.783	15.6658	-0.360831	5.44669
	62.6766	15.8107	-0.360831	5.44669
	62.564	15.9992	-0.368702	5.44669
	62.52	16.2004	-0.388987	5.44669
	62.5361	16.2945	-0.405247	5.44669
	62.5576	16.3236	-0.414391	5.44669
	62.5608	16.4597	-0.421823	5.44669
	62.5544	16.6788	-0.407431	5.44669
	62.5506	16.7988	-0.372891	5.44669
	62.5513	16.8324	-0.351571	5.44669
	62.5529	16.9612	-0.353023	5.44669
	62.5534	17.1756	-0.360908	5.44669
	62.553	17.2962	-0.363648	5.44669
	62.5527	17.3318	-0.361985	5.44669
	62.5527	17.4611	-0.360313	5.44669
	62.5528	17.6751	-0.360204	5.44669
	62.5528	17.7953	-0.360752	5.44669
	62.5528	17.8309	-0.361021	5.44669
	62.5528	18.0095	-0.360939	5.44669
	62.5528	18.3995	-0.360809	5.44669
	62.5528	18.6989	-0.360783	5.44669
	62.5528	18.6681	-0.360819	5.44669
	62.5528	18.5459	-0.360843	5.44669
	62.5305	18.6037	-0.36084	5.44669
	62.4507	18.736	-0.360831	5.44669
	62.3695	18.8303	-0.360828	5.44669
	62.3773	18.9798	-0.3687	5.44669
	62.4116	19.1813	-0.388987	5.44669
	62.3789	19.2891	-0.397377	5.44669
	62.3237	19.3239	-0.378365	5.44669
	62.3076	19.4575	-0.357123	5.44669
	62.342	19.6735	-0.353352	5.44669
	62.4102	19.793	-0.359065	5.44669
	62.4341	19.8276	-0.362757	5.44669
	62.3765	19.9569	-0.362267	5.44669
	62.3147	20.1712	-0.360748	5.44669
	62.3047	20.3408	-0.368157	5.44669
	62.3217	20.5031	-0.388788	5.44669
	62.3323	20.6849	-0.397486	5.44669
	62.3306	20.8293	-0.378481	5.44669
	62.3262	20.9927	-0.357133	5.44669
	62.3249	21.1839	-0.353315	5.44669
	62.3259	21.2827	-0.359046	5.44669
	62.3268	21.3174	-0.362763	5.44669
	62.3268	21.4542	-0.362276	5.44669
	62.3042	21.6716	-0.368621	5.44669
	62.2466	21.7905	-0.388439	5.44669
	62.2229	21.7752	-0.397176	5.44669
	62.2768	21.7776	-0.378475	5.44669
	62.337	21.9397	-0.357241	5.44669
	62.3254	22.179	-0.353363	5.44669
	62.2294	22.3473	-0.359028	5.44669
	62.1155	22.5002	-0.362738	5.44669
	62.0672	22.6785	-0.362272	5.44669
	62.082	22.8248	-0.360757	5.44669
	62.1045	22.9902	-0.360288	5.44669
	62.1085	23.2308	-0.36063	5.44669
	62.1022	23.5049	-0.36094	5.44669
	62.0981	23.7677	-0.360948	5.44669
	62.0986	24.0141	-0.360841	5.44669
	62.1003	24.2577	-0.360794	5.44669
	62.1008	24.5059	-0.360812	5.44669
	62.0781	24.7571	-0.360836	5.44669
	61.998	25.0079	-0.36084	5.44669
	61.8945	25.2574	-0.360833	5.44669
	61.8449	25.5066	-0.360829	5.44669
	61.8555	25.7069	-0.360829	5.44669
	61.8767	25.7806	-0.360831	5.44669
	61.8816	25.8019	-0.360832	5.44669
	61.8762	25.9911	-0.360831	5.44669
	61.8721	26.3907	-0.360831	5.44669
	61.8724	26.7886	-0.360831	5.44669
	61.8739	27.0573	-0.360831	5.44669
	61.8745	27.2145	-0.360831	5.44669
	61.8519	27.3128	-0.360831	5.44669
	61.7941	27.5151	-0.360831	5.44669
	61.7703	27.8944	-0.360831	5.44669
	61.8019	28.2795	-0.360831	5.44669
	61.7824	28.55	-0.360831	5.44669
	61.6895	28.7618	-0.360831	5.44669
	61.6237	28.9884	-0.360831	5.44669
	61.6237	29.2419	-0.360831	5.44669
	61.6463	29.5013	-0.360831	5.44669
	61.6556	29.7044	-0.360831	5.44669
	61.6514	29.8249	-0.368702	5.44669
	61.6464	30.0202	-0.388987	5.44669
	61.6458	30.3886	-0.405247	5.44669
	61.6473	30.7717	-0.40652	5.44669
	61.6481	31.0452	-0.393668	5.44669
	61.648	31.2589	-0.370886	5.44669
	61.6476	31.4853	-0.355357	5.44669
	61.6252	31.6888	-0.355279	5.44669
	61.5455	31.8212	-0.360501	5.44669
	61.4421	31.9721	-0.362674	5.44669
	61.3924	32.1624	-0.361722	5.44669
	61.4252	32.3144	-0.360549	5.44669
	61.5038	32.478	-0.360396	5.44669
	61.5326	32.7158	-0.36862	5.44669
	61.4733	32.9893	-0.389107	5.44669
	61.409	33.2037	-0.397455	5.44669
	61.3986	33.2747	-0.378355	5.44669
	61.4163	33.2898	-0.357091	5.44669
	61.4273	33.4774	-0.353342	5.44669
	61.4256	33.8785	-0.359072	5.44669
	61.421	34.2285	-0.362764	5.44669
	61.4197	34.3703	-0.362267	5.44669
	61.4208	34.4747	-0.360746	5.44669
	61.4217	34.6916	-0.360285	5.44669
	61.4217	34.9775	-0.360633	5.44669
	61.4214	35.2537	-0.360942	5.44669
	61.4212	35.5015	-0.360948	5.44669
	61.399	35.6917	-0.360841	5.44669
	61.3416	35.7617	-0.360793	5.44669
	61.3178	35.7359	-0.360812	5.44669
	61.3717	35.7513	-0.360836	5.44669
	61.4095	35.9227	-0.36084	5.44669
	61.3405	36.2104	-0.360833	5.44669
	61.243	36.5018	-0.360829	5.44669
	61.2627	36.7551	-0.360829	5.44669
	61.3781	36.9913	-0.360831	5.44669
	61.4533	37.1848	-0.360832	5.44669
	61.4268	37.2603	-0.360831	5.44669
	61.3417	37.2848	-0.360831	5.44669
	61.308	37.4255	-0.360831	5.44669
	61.3452	37.6483	-0.368702	5.44669
	61.3315	37.8172	-0.388987	5.44669
	61.2391	37.9763	-0.405247	5.44669
	61.1714	38.2062	-0.40652	5.44669
	61.1705	38.478	-0.393668	5.44669
	61.1933	38.6945	-0.370886	5.44669
	61.2031	38.767	-0.355357	5.44669
	61.199	38.782	-0.355279	5.44669
	61.1939	38.9198	-0.360501	5.44669
	61.1708	39.1939	-0.362674	5.44669
	61.0926	39.4916	-0.361722	5.44669
	61.0123	39.7032	-0.36842	5.44669
	61.0199	39.8135	-0.388552	5.44669
	61.0538	39.9523	-0.397294	5.44669
	61.021	40.1946	-0.378485	5.44669
	60.9659	40.4788	-0.357202	5.44669
	60.9499	40.7453	-0.353343	5.44669
	60.962	40.9897	-0.359033	5.44669
	60.9727	41.1819	-0.362747	5.44669
	60.9728	41.3032	-0.362274	5.44669
	60.9691	41.4534	-0.360754	5.44669
	60.9674	41.6966	-0.360286	5.44669
	60.9681	41.9772	-0.36063	5.44669
	60.9689	42.1926	-0.360941	5.44669
	60.9691	42.3107	-0.360948	5.44669
	60.9688	42.4513	-0.360841	5.44669
	60.9687	42.6424	-0.360794	5.44669
	60.9687	42.7984	-0.368682	5.44669
	60.9688	42.9634	-0.388992	5.44669
	60.9688	43.2003	-0.397385	5.44669
	60.9688	43.473	-0.378366	5.44669
	60.9687	43.6874	-0.357121	5.44669
	60.9464	43.7586	-0.353351	5.44669
	60.889	43.7739	-0.359065	5.44669
	60.8429	43.9123	-0.362758	5.44669
	60.817	44.1865	-0.362267	5.4507
	60.7737	44.484	-0.360748	5.46104
	60.7347	44.6955	-0.360286	5.46531
	60.729	44.8059	-0.368503	5.45562
	60.7397	44.9939	-0.396968	5.4448
	60.7461	45.3629	-0.425648	5.44287
	60.745	45.6996	-0.414919	5.44579
	60.7422	45.7981	-0.374619	5.44767
	60.7415	45.7337	-0.349625	5.44742
	60.7421	45.6739	-0.351592	5.44664
	60.7427	45.7213	-0.361001	5.44641
	60.7427	45.967	-0.364195	5.44658
	60.7425	46.3807	-0.362181	5.44674
	60.7424	46.7152	-0.360201	5.44675
	60.7424	46.7969	-0.360087	5.44669
	60.7425	46.7754	-0.360743	5.44667
	60.7425	46.895	-0.361059	5.44668
	60.7425	47.1252	-0.360958	5.44669
	60.7425	47.3048	-0.368674	5.44669
	60.7425	47.4657	-0.38893	5.44669
	60.7425	47.6926	-0.397362	5.44669
	60.7425	47.9625	-0.378379	5.44669
	60.7425	48.2285	-0.357134	5.44669
	60.7425	48.4777	-0.353352	5.44669
	60.7425	48.7213	-0.359061	5.44669
	60.7425	48.9686	-0.362756	5.44669
	60.7202	49.2193	-0.362268	5.44669
	60.6404	49.4703	-0.360749	5.44669
	60.5369	49.6708	-0.368157	5.44669
	60.4872	49.7933	-0.388787	5.44669
	60.4977	49.9902	-0.397486	5.44669
	60.5189	50.3587	-0.378481	5.44669
	60.5239	50.7412	-0.357133	5.44669
	60.5184	51.0144	-0.353315	5.44669
	60.5144	51.1791	-0.359046	5.44669
	60.5146	51.2788	-0.362763	5.44669
	60.5162	51.4299	-0.362276	5.44669
	60.5167	51.6319	-0.36075	5.44669
	60.5164	51.7395	-0.360284	5.44669
	60.5161	51.7742	-0.368501	5.44669
	60.516	51.9077	-0.389097	5.44268
	60.5162	52.173	-0.397494	5.43234
	60.5162	52.5177	-0.378374	5.42806
	60.4939	52.9075	-0.357085	5.43775
	60.4364	53.1988	-0.353333	5.44858
	60.3903	53.3203	-0.359071	5.4505
	60.3644	53.4371	-0.362766	5.44759
	60.3211	53.6172	-0.362269	5.44571
	60.2821	53.7772	-0.360745	5.44595
	60.2764	53.9477	-0.360284	5.44673
	60.2871	54.1855	-0.360632	5.44696
	60.2935	54.4567	-0.360942	5.44679
	60.2924	54.7192	-0.360948	5.44663
	60.2896	54.9666	-0.368711	5.44663
	60.2889	55.1614	-0.388949	5.44668
	60.2895	55.2336	-0.397357	5.44671
	60.2901	55.2069	-0.37837	5.4467
	60.2901	55.2213	-0.357132	5.44668
	60.2899	55.3925	-0.353354	5.44668
	60.2898	55.6805	-0.359063	5.44669
	60.2898	55.9721	-0.362756	5.44669
	60.2676	56.2253	-0.362267	5.44669
	60.2101	56.4615	-0.368619	5.44669
	60.1641	56.7042	-0.388442	5.44669
	60.1381	56.9557	-0.397177	5.44669
	60.0948	57.2086	-0.386346	5.44669
	60.0558	57.4589	-0.393266	5.44669
	60.0501	57.7076	-0.425933	5.44669
	60.0609	58.0058	-0.441262	5.44669
	60.0672	58.3823	-0.413108	5.44669
	60.0661	58.7337	-0.368619	5.44669
	60.0633	58.9914	-0.347805	5.44669
	60.0626	59.1606	-0.35297	5.44669
	60.0633	59.2678	-0.362226	5.44669
	60.0638	59.4696	-0.364219	5.44669
	60.0638	59.8455	-0.361756	5.44669
	60.0413	60.2294	-0.360014	5.44669
	59.9838	60.5497	-0.36016	5.44669
	59.96	60.889	-0.36084	5.44669
	59.9916	61.2173	-0.361073	5.44669
	59.9721	61.4785	-0.3688	5.44669
	59.8792	61.7067	-0.388942	5.44669
	59.8133	61.9927	-0.397322	5.44669
	59.8134	62.4205	-0.386229	5.44669
	59.836	62.9041	-0.385295	5.44669
	59.8453	63.2648	-0.389907	5.44669
	59.8411	63.4899	-0.376597	5.44669
	59.8361	63.6917	-0.359045	5.44669
	59.8354	63.9795	-0.354787	5.44669
	59.8369	64.3683	-0.358983	5.44669
	59.8378	64.7287	-0.362213	5.44669
	59.8376	64.9857	-0.362068	5.44669
	59.8373	65.2006	-0.360858	5.44669
	59.8372	65.4334	-0.360403	5.44669
	59.815	65.6883	-0.368513	5.44669
	59.7576	65.9461	-0.38906	5.44669
	59.7338	66.1973	-0.397474	5.44669
	59.7653	66.4939	-0.378379	5.44669
	59.768	66.8688	-0.357094	5.44669
	59.7327	67.2202	-0.353335	5.44669
	59.7129	67.4784	-0.359068	5.44669
	59.7165	67.697	-0.362765	5.44669
	59.7027	67.9801	-0.362269	5.44669
	59.6475	68.4101	-0.360746	5.44669
	59.6216	68.9448	-0.360284	5.44669
	59.6738	69.4815	-0.360632	5.44669
	59.7117	69.9835	-0.360942	5.44669
	59.6655	70.5198	-0.360948	5.44669
	59.6035	71.1397	-0.360841	5.44669
	59.5894	71.6931	-0.360793	5.44669
	59.6047	72.0764	-0.360812	5.44669
	59.6161	72.4435	-0.360836	5.44669
	59.6154	72.9184	-0.36084	5.44669
	59.611	73.4528	-0.360833	5.44669
	59.6095	73.9752	-0.360829	5.44669
	59.6104	74.4715	-0.360829	5.44669
	59.589	74.9122	-0.360831	5.44669
	59.5093	75.2325	-0.360832	5.44669
	59.4278	75.5055	-0.368702	5.44669
	59.4577	75.897	-0.396857	5.44669
	59.5718	76.4195	-0.425531	5.44669
	59.6204	76.9648	-0.414909	5.44669
	59.5352	77.4256	-0.374656	5.44669
	59.405	77.7369	-0.349645	5.44669
	59.3462	77.999	-0.351587	5.44669
	59.3847	78.34	-0.368862	5.44669
	59.469	78.6898	-0.392349	5.44669
	59.4981	78.9594	-0.398728	5.44669
	59.4369	79.1834	-0.377736	5.44669
	59.3718	79.4155	-0.356379	5.44669
	59.3616	79.6669	-0.353264	5.44669
	59.3798	79.9727	-0.359293	5.44669
	59.3909	80.4006	-0.362884	5.44669
	59.3891	80.8771	-0.362239	5.44669
	59.3843	81.2348	-0.360691	5.44669
	59.383	81.4612	-0.360272	5.44669
	59.3841	81.6646	-0.360647	5.44669
	59.3851	81.9526	-0.368823	5.44669
	59.3628	82.3901	-0.389103	5.44669
	59.2827	82.9262	-0.397382	5.44669
	59.2013	83.4116	-0.378325	5.44669
	59.2315	83.7363	-0.357105	5.44669
	59.3233	83.9459	-0.36123	5.44669
	59.3144	84.154	-0.395101	5.44669
	59.2053	84.45	-0.427459	5.44669
	59.129	84.84	-0.416342	5.44669
	59.1304	85.198	-0.374572	5.44669
	59.1573	85.4535	-0.3491	5.44669
	59.1679	85.6196	-0.351389	5.44669
	59.1628	85.7262	-0.361102	5.44669
	59.1569	85.8796	-0.36431	5.44669
	59.1562	86.0802	-0.362193	5.44669
	59.158	86.1864	-0.360165	5.44669
	59.159	86.2209	-0.367939	5.44669
	59.1588	86.3058	-0.388904	5.44669
	59.1584	86.3461	-0.405483	5.44669
	59.1583	86.2372	-0.406648	5.44669
	59.1584	86.1129	-0.393638	5.44669
	59.1585	86.0402	-0.370828	5.44669
	59.1585	85.9461	-0.355343	5.44669
	59.1584	85.9155	-0.355294	5.44669
	59.1584	86.0318	-0.360512	5.44669
	59.1584	86.1065	-0.370544	5.44669
	59.1584	85.9513	-0.389873	5.44669
	59.1584	85.6892	-0.397092	5.44669
	59.1584	85.5583	-0.377931	5.44669
	59.1584	85.5846	-0.357042	5.44669
	59.1584	85.6403	-0.353473	5.44669
	59.1584	85.6539	-0.359144	5.44669
	59.1584	85.6398	-0.362748	5.44669
	59.1584	85.629	-0.362235	5.44669
	59.1584	85.6295	-0.360738	5.44669
	59.1584	85.6336	-0.360293	5.44669
	59.1584	85.6351	-0.360639	5.44669
	59.1584	85.6343	-0.360942	5.44669
	59.1584	85.6334	-0.360946	5.44669
	59.1584	85.6333	-0.36084	5.44669
	59.1584	85.6336	-0.360794	5.44669
	59.1584	85.6338	-0.360812	5.44669
	59.1584	85.6337	-0.368707	5.44669
	59.1584	85.6336	-0.396866	5.44669
	59.1584	85.6336	-0.425533	5.44669
	59.1584	85.6336	-0.414907	5.44669
	59.1584	85.6337	-0.374655	5.44669
	59.1584	85.6337	-0.349645	5.44669
	59.1584	85.6337	-0.351587	5.44669
	59.1584	85.6337	-0.360992	5.44669
	59.1584	85.6337	-0.364193	5.44669
	59.1584	85.6337	-0.362183	5.44669
	59.1584	85.6337	-0.360203	5.44669
	59.1584	85.6337	-0.360087	5.44669
	59.1584	85.6337	-0.360743	5.44669
	59.1584	85.5845	-0.368929	5.44669
	59.1584	85.4577	-0.389113	5.44669
	59.1584	85.4053	-0.397348	5.44669
	59.1584	85.5241	-0.378308	5.44669
	59.1584	85.6568	-0.357109	5.44669
	59.1584	85.6804	-0.353367	5.44669
	59.1584	85.5955	-0.359076	5.44669
	59.1584	85.4457	-0.362757	5.44669
	59.1584	85.3963	-0.370133	5.44669
	59.1584	85.5246	-0.388902	5.44669
	59.1584	85.6602	-0.404702	5.44669
	59.1584	85.6816	-0.406322	5.44669
	59.1584	85.644	-0.393778	5.44669
	59.1584	85.5717	-0.371003	5.44268
	59.1584	85.3995	-0.355367	5.43234
	59.1584	85.23	-0.355241	5.42806
	59.1584	85.2992	-0.360482	5.43775
	59.1584	85.5485	-0.37055	5.44858
	59.1584	85.7028	-0.389886	5.4505
	59.1584	85.6907	-0.397096	5.44759
	59.1584	85.6326	-0.377927	5.44571
	59.1584	85.6129	-0.357039	5.44595
	59.1584	85.6253	-0.353473	5.44673
	59.1584	85.6375	-0.367016	5.44696
	59.1584	85.6382	-0.390904	5.44679
	59.1584	85.585	-0.398779	5.44663
	59.1584	85.4563	-0.378271	5.44663
	59.1584	85.4045	-0.356585	5.44668
	59.1584	85.4751	-0.35316	5.44671
	59.1584	85.432	-0.359176	5.4467
	59.1584	85.2269	-0.362872	5.44668
	59.1584	85.0323	-0.362275	5.44668
	59.1584	84.8072	-0.360711	5.44669
	59.1584	84.4036	-0.360267	5.44669
	59.1584	83.9102	-0.360638	5.44669
	59.1584	83.5862	-0.36095	5.44669
	59.1584	83.5354	-0.36095	5.44669
	59.1584	83.6149	-0.360838	5.44669
	59.1584	83.664	-0.360792	5.44669
	59.1584	83.656	-0.360812	5.44669
	59.1584	83.6351	-0.360837	5.44669
	59.1584	83.6292	-0.36084	5.44669
	59.1584	83.6341	-0.360833	5.44669
	59.1584	83.6383	-0.360828	5.44669
	59.1584	83.6383	-0.360829	5.44669
	59.1584	83.6368	-0.360831	5.44669
	59.1584	83.6362	-0.360832	5.44669
	59.1584	83.6365	-0.360831	5.44669
	59.1584	83.6368	-0.360831	5.44669
	59.1584	83.6368	-0.360831	5.44669
	59.1584	83.6367	-0.360831	5.44669
	59.1584	83.6367	-0.360831	5.44669
	59.1584	83.6367	-0.360831	5.44669
	59.1584	83.6859	-0.360831	5.44669
	59.1584	83.8619	-0.360831	5.44669
	59.1584	84.0903	-0.360831	5.44669
	59.1584	84.249	-0.360831	5.44669
	59.1584	84.4018	-0.360831	5.44669
	59.1584	84.6327	-0.360831	5.44669
	59.1584	84.9072	-0.360831	5.44669
	59.1584	85.1244	-0.360831	5.44669
	59.1584	85.2455	-0.368702	5.44669
	59.1584	85.3867	-0.388987	5.44669
	59.1584	85.577	-0.397376	5.44669
	59.1584	85.6833	-0.378364	5.44669
	59.1584	85.6231	-0.357123	5.44669
	59.1584	85.4559	-0.353353	5.44669
	59.1584	85.3415	-0.359065	5.44669
	59.1584	85.3427	-0.362757	5.44669
	59.1584	85.4313	-0.362267	5.44669
	59.1584	85.574	-0.360748	5.44669
	59.1584	85.6682	-0.360286	5.44669
	59.1584	85.6674	-0.360632	5.44669
	59.1584	85.6352	-0.360942	5.44669
	59.1584	85.6223	-0.360948	5.44669
	59.1584	85.7267	-0.360841	5.44669
	59.1584	86.2334	-0.360794	5.44669
	59.1584	87.3665	-0.360812	5.44669
	59.1584	88.8949	-0.360836	5.44669
	59.1361	90.3116	-0.36084	5.44669
	59.0787	91.3847	-0.368704	5.44669
	59.0326	92.2305	-0.388984	5.44669
	59.0067	92.9361	-0.405245	5.44669
	58.9633	93.539	-0.40652	5.44669
	58.9244	94.1289	-0.393669	5.44669
	58.9187	94.6484	-0.370886	5.44669
	58.9294	95.0285	-0.363228	5.44669
	58.9358	95.3572	-0.383434	5.44669
	58.9346	95.6126	-0.397046	5.44669
	58.9319	95.7412	-0.380208	5.44669
	58.9311	95.8738	-0.358014	5.44669
	58.9318	96.058	-0.353071	5.44669
	58.9323	96.1649	-0.358631	5.44669
	58.9323	96.1563	-0.370546	5.44669
	58.9321	96.1658	-0.390542	5.44669
	58.9321	96.2794	-0.397372	5.44669
	58.9321	96.3404	-0.37781	5.44669
	58.9321	96.1807	-0.356892	5.44669
	58.9321	95.8724	-0.353453	5.44669
	58.9321	95.6177	-0.359189	5.44669
	58.9321	95.4933	-0.362774	5.44669
	58.9321	95.364	-0.362229	5.44669
	58.9321	95.1799	-0.368597	5.44669
	58.9321	95.072	-0.388446	5.44669
	58.9321	95.0801	-0.397187	5.44268
	58.9321	95.1199	-0.378477	5.43234
	58.9321	95.1334	-0.357238	5.42806
	58.9321	95.1249	-0.35336	5.43775
	58.9321	95.1165	-0.359028	5.44858
	58.9321	95.116	-0.362739	5.4505
	58.9321	95.0696	-0.362272	5.44759
	58.9321	94.8949	-0.360757	5.44571
	58.9098	94.6661	-0.360288	5.44595
	58.8524	94.5559	-0.36063	5.44673
	58.8286	94.5789	-0.36094	5.44696
	58.8825	94.6259	-0.360948	5.44679
	58.9426	94.637	-0.360841	5.44663
	58.9533	94.625	-0.360794	5.44663
	58.9371	94.6651	-0.360812	5.44668
	58.9044	94.8908	-0.360836	5.44671
	58.826	95.3478	-0.36084	5.4467
	58.7491	95.9613	-0.360833	5.44668
	58.7582	96.6766	-0.368699	5.44668
	58.7915	97.3975	-0.388985	5.44669
	58.7579	97.9892	-0.397376	5.44669
	58.725	98.4604	-0.378365	5.44669
	58.7667	98.8678	-0.357123	5.44669
	58.8027	99.1343	-0.353352	5.44669
	58.7595	99.2412	-0.359065	5.44669
	58.6994	99.361	-0.362757	5.44669
	58.6849	99.5968	-0.362267	5.44669
	58.6995	99.8852	-0.360748	5.44669
	58.7106	100.107	-0.360286	5.44669
	58.7101	100.224	-0.360632	5.44669
	58.7059	100.363	-0.360942	5.44669
	58.7044	100.602	-0.360948	5.44669
	58.7052	100.935	-0.360841	5.44669
	58.7061	101.328	-0.360794	5.44669
	58.7062	101.626	-0.360812	5.44669
	58.7059	101.699	-0.360836	5.44669
	58.7057	101.638	-0.36084	5.44669
	58.7058	101.687	-0.360833	5.44669
	58.7058	102.041	-0.360829	5.44669
	58.7059	102.516	-0.360829	5.44669
	58.7058	102.742	-0.368702	5.44669
	58.7058	102.741	-0.388987	5.44669
	58.7058	102.82	-0.397376	5.44669
	58.7058	103.075	-0.378364	5.44669
	58.7058	103.386	-0.364994	5.44669
	58.7058	103.61	-0.381508	5.44669
	58.7058	103.671	-0.39561	5.44669
	58.7058	103.63	-0.380291	5.44669
	58.7058	103.642	-0.358559	5.44669
	58.7058	103.817	-0.353269	5.44669
	58.7058	104.059	-0.35852	5.44669
	58.7058	104.223	-0.362559	5.44669
	58.7058	104.374	-0.362377	5.44669
	58.7058	104.601	-0.360865	5.44669
	58.7058	104.876	-0.360296	5.44669
	58.6835	105.143	-0.360595	5.44669
	58.6261	105.391	-0.360922	5.4507
	58.58	105.634	-0.360953	5.46104
	58.5541	105.881	-0.36085	5.46531
	58.5108	106.132	-0.360795	5.45562
	58.4718	106.383	-0.360809	5.4448
	58.4661	106.633	-0.360835	5.44287
	58.4768	106.882	-0.36084	5.44579
	58.4832	107.131	-0.360834	5.44767
	58.4821	107.381	-0.360829	5.44742
	58.4793	107.582	-0.360829	5.44664
	58.4786	107.705	-0.360831	5.44641
	58.4792	107.902	-0.360832	5.44658
	58.4798	108.319	-0.360831	5.44674
	58.4798	108.878	-0.360831	5.44675
	58.4796	109.379	-0.360831	5.44669
	58.4795	109.654	-0.360831	5.44667
	58.4795	109.73	-0.360831	5.44668
	58.4796	109.884	-0.360831	5.44669
	58.4796	110.251	-0.360831	5.44669
	58.4796	110.599	-0.360831	5.44669
	58.4795	110.703	-0.360831	5.44669
	58.4795	110.686	-0.360831	5.44669
	58.4796	110.799	-0.368702	5.44669
	58.4796	111.075	-0.388987	5.44669
	58.4796	111.381	-0.397376	5.44669
	58.4795	111.596	-0.378364	5.44669
	58.4795	111.656	-0.357123	5.44669
	58.4795	111.617	-0.353353	5.44669
	58.4795	111.581	-0.359065	5.44669
	58.4795	111.58	-0.362757	5.44669
	58.4795	111.642	-0.362267	5.44669
	58.4795	111.823	-0.360748	5.44669
	58.4795	112.099	-0.360286	5.44669
	58.4795	112.382	-0.360632	5.44669
	58.4573	112.586	-0.360942	5.44669
	58.3775	112.699	-0.368819	5.44669
	58.274	112.891	-0.396867	5.44669
	58.2243	113.309	-0.425494	5.44669
	58.2348	113.87	-0.422761	5.44669
	58.256	114.422	-0.402817	5.44669
	58.261	114.921	-0.386198	5.44669
	58.2555	115.45	-0.376993	5.44669
	58.2515	116.118	-0.385437	5.44669
	58.2517	116.849	-0.393258	5.44669
	58.2532	117.511	-0.377951	5.44669
	58.2538	118.164	-0.358422	5.44669
	58.2535	118.843	-0.354045	5.44669
	58.2532	119.44	-0.358894	5.44669
	58.2531	119.879	-0.36244	5.44669
	58.2532	120.116	-0.370065	5.44669
	58.2533	120.199	-0.396857	5.44669
	58.2533	120.369	-0.425047	5.44669
	58.2533	120.74	-0.414706	5.44669
	58.2532	121.085	-0.374744	5.44669
	58.2533	121.235	-0.357624	5.44669
	58.2533	121.344	-0.379757	5.44669
	58.2533	121.512	-0.397504	5.44669
	58.2533	121.669	-0.381708	5.44669
	58.2533	121.842	-0.358479	5.44669
	58.2533	122.083	-0.352733	5.44669
	58.2533	122.403	-0.358324	5.44669
	58.231	122.84	-0.362667	5.44669
	58.1512	123.316	-0.362493	5.44669
	58.07	123.67	-0.360875	5.44669
	58.0778	123.944	-0.360259	5.44669
	58.112	124.324	-0.368447	5.44669
	58.0794	124.792	-0.396954	5.44669
	58.0242	125.163	-0.433533	5.44669
	58.0081	125.448	-0.443085	5.44669
	58.0202	125.826	-0.411163	5.44669
	58.0309	126.339	-0.367155	5.44669
	58.031	126.885	-0.355753	5.44669
	58.0273	127.349	-0.381678	5.44669
	58.0257	127.662	-0.406846	5.44669
	58.0263	127.923	-0.409796	5.44669
	58.0272	128.313	-0.402344	5.44669
	58.0273	128.789	-0.398214	5.44268
	58.027	129.161	-0.391269	5.43234
	58.0269	129.393	-0.372841	5.42806
	58.0269	129.594	-0.35703	5.43775
	58.027	129.878	-0.355285	5.44858
	58.027	130.266	-0.359909	5.4505
	58.027	130.627	-0.362424	5.44759
	58.0047	130.934	-0.361827	5.44571
	57.9472	131.276	-0.360682	5.44595
	57.9234	131.61	-0.360415	5.44673
	57.9773	131.922	-0.36071	5.44696
	58.0152	132.325	-0.360928	5.44679
	57.9684	132.789	-0.360915	5.44663
	57.9284	133.15	-0.368702	5.44663
	57.9495	133.432	-0.396828	5.44668
	57.9536	133.812	-0.425519	5.44671
	57.9226	134.327	-0.414915	5.4467
	57.8818	134.824	-0.382534	5.44668
	57.827	135.161	-0.377801	5.44668
	57.7885	135.421	-0.38813	5.44669
	57.8094	135.801	-0.386395	5.44669
	57.8792	136.324	-0.388641	5.44669
	57.9085	136.873	-0.399121	5.44669
	57.8526	137.335	-0.404126	5.44669
	57.7896	137.646	-0.39485	5.44669
	57.7784	137.907	-0.380104	5.44669
	57.7954	138.297	-0.383657	5.44669
	57.8064	138.823	-0.391405	5.44669
	57.8049	139.371	-0.377808	5.44669
	57.8004	139.831	-0.35902	5.44669
	57.7991	140.141	-0.362217	5.44669
	57.8001	140.452	-0.394834	5.44669
	57.801	140.97	-0.426997	5.44669
	57.801	141.548	-0.416244	5.44669
	57.8007	141.976	-0.374695	5.44669
	57.8006	142.353	-0.349186	5.44669
	57.8006	142.816	-0.351381	5.44669
	57.8007	143.293	-0.361068	5.44669
	57.8007	143.64	-0.364298	5.44669
	57.8007	143.911	-0.3622	5.44669
	57.8007	144.292	-0.360172	5.44669
	57.8007	144.811	-0.360068	5.44669
	57.8007	145.359	-0.360746	5.44669
	57.8007	145.871	-0.368937	5.44669
	57.8007	146.309	-0.389115	5.44669
	57.8007	146.623	-0.397346	5.44669
	57.8007	146.894	-0.386177	5.44669
	57.8007	147.238	-0.385265	5.44669
	57.8007	147.586	-0.397783	5.44669
	57.8007	147.903	-0.404765	5.44669
	57.7784	148.253	-0.395594	5.44669
	57.6986	148.588	-0.372317	5.44669
	57.5951	148.896	-0.355272	5.44669
	57.5677	149.249	-0.354735	5.44669
	57.6357	149.537	-0.360303	5.44669
	57.7029	149.72	-0.362785	5.44669
	57.7338	150.019	-0.361838	5.44669
	57.7494	150.475	-0.360559	5.44669
	57.7269	150.868	-0.360359	5.44669
	57.6867	151.117	-0.36073	5.44669
	57.6517	151.366	-0.360957	5.44669
	57.6025	151.722	-0.360919	5.44669
	57.5866	152.132	-0.360823	5.44669
	57.6408	152.576	-0.360796	5.44669
	57.6761	153.025	-0.360819	5.44669
	57.628	153.365	-0.360838	5.44669
	57.5662	153.594	-0.360838	5.44669
	57.5528	153.854	-0.360831	5.44669
	57.5684	154.222	-0.360829	5.44669
	57.5796	154.583	-0.36083	5.44669
	57.5787	154.848	-0.360831	5.44669
	57.5743	155.066	-0.360832	5.44669
	57.5728	155.346	-0.360831	5.44669
	57.5737	155.726	-0.360831	5.44669
	57.5747	156.086	-0.368702	5.44669
	57.5747	156.394	-0.388987	5.44669
	57.5744	156.787	-0.405247	5.44669
	57.5743	157.248	-0.40652	5.44669
	57.5743	157.562	-0.393668	5.44669
	57.5521	157.67	-0.370886	5.44669
	57.4947	157.822	-0.355357	5.44669
	57.4709	158.227	-0.355279	5.44669
	57.5024	158.796	-0.360501	5.44669
	57.5051	159.306	-0.362674	5.44669
	57.492	159.63	-0.361722	5.44669
	57.5074	159.83	-0.360549	5.44669
	57.4997	160.084	-0.368267	5.44669
	57.488	160.459	-0.388905	5.44669
	57.5077	160.777	-0.397496	5.44669
	57.4789	160.915	-0.378444	5.44669
	57.3865	161.029	-0.357113	5.44669
	57.3464	161.251	-0.361191	5.44669
	57.4052	161.487	-0.387211	5.44669
	57.4731	161.585	-0.399309	5.44669
	57.4853	161.554	-0.387677	5.44669
	57.467	161.509	-0.385195	5.44669
	57.4774	161.501	-0.38935	5.44669
	57.5364	161.464	-0.376399	5.44669
	57.565	161.346	-0.35916	5.44669
	57.4904	161.292	-0.354906	5.44669
	57.3939	161.359	-0.358992	5.44669
	57.4159	161.314	-0.362175	5.44669
	57.532	161.11	-0.362049	5.44669
	57.6066	160.966	-0.360864	5.44669
	57.5796	160.966	-0.360412	5.44669
	57.4723	161.015	-0.360644	5.44669
	57.3813	161.036	-0.368772	5.44669
	57.3948	161.027	-0.389083	5.44669
	57.4349	161.016	-0.397391	5.44669
	57.4027	161.014	-0.378337	5.44669
	57.3679	161.018	-0.357106	5.44669
	57.4083	161.019	-0.353355	5.44669
	57.4444	161.019	-0.359072	5.44669
	57.4017	161.018	-0.362759	5.44669
	57.3418	161.018	-0.362265	5.44669
	57.3273	160.969	-0.360746	5.44669
	57.3417	160.842	-0.360286	5.44669
	57.3529	160.741	-0.360633	5.44669
	57.3746	160.684	-0.360942	5.44669
	57.4279	160.588	-0.368819	5.44669
	57.4724	160.502	-0.388996	5.44669
	57.4769	160.489	-0.397338	5.44669
	57.4414	160.513	-0.378345	5.44669
	57.3769	160.527	-0.357128	5.44669
	57.3326	160.525	-0.353362	5.44669
	57.3323	160.518	-0.359067	5.44669
	57.3694	160.517	-0.362755	5.44669
	57.4554	160.518	-0.370136	5.44669
	57.5339	160.47	-0.388904	5.44669
	57.5228	160.294	-0.396832	5.44669
	57.4881	160.115	-0.378166	5.44669
	57.4995	160.181	-0.357233	5.44669
	57.4754	160.433	-0.353469	5.44669
	57.3879	160.589	-0.359075	5.44669
	57.3482	160.528	-0.36272	5.44669
	57.4277	160.342	-0.362248	5.44669
	57.5523	160.27	-0.360753	5.44669
	57.5885	160.352	-0.360295	5.44669
	57.5167	160.321	-0.360634	5.44669
	57.4447	160.166	-0.360939	5.44669
	57.4132	160.143	-0.360946	5.44669
	57.399	160.194	-0.360841	5.44669
	57.4447	160.175	-0.360794	5.44669
	57.5421	160.24	-0.368683	5.44669
	57.5783	160.435	-0.388992	5.44669
	57.4938	160.569	-0.397385	5.44669
	57.3906	160.568	-0.386237	5.44669
	57.391	160.472	-0.385276	5.44669
	57.43	160.277	-0.389896	5.44669
	57.402	160.058	-0.376599	5.44669
	57.3693	159.959	-0.35905	5.44669
	57.4091	159.983	-0.354788	5.44669
	57.4443	160.026	-0.358982	5.44669
	57.4014	160.036	-0.362212	5.44669
	57.3417	159.975	-0.362068	5.44669
	57.3496	159.84	-0.360858	5.44669
	57.4439	159.739	-0.360403	5.44669
	57.5584	159.685	-0.360642	5.44669
	57.6076	159.591	-0.360904	5.44669
	57.5929	159.504	-0.360929	5.44669
	57.5479	159.491	-0.360846	5.44669
	57.464	159.514	-0.360803	5.44669
	57.3891	159.529	-0.368685	5.44669
	57.401	159.477	-0.388989	5.44669
	57.4348	159.295	-0.397383	5.44669
	57.4004	159.016	-0.378366	5.44669
	57.367	158.781	-0.357121	5.44669
	57.4087	158.753	-0.353351	5.44669
	57.4449	158.869	-0.359065	5.44669
	57.4018	158.836	-0.362758	5.44669
	57.364	158.619	-0.362267	5.44669
	57.4069	158.465	-0.360748	5.44669
	57.4453	158.466	-0.360286	5.44669
	57.4026	158.519	-0.368503	5.44669
	57.3419	158.541	-0.389097	5.44669
	57.327	158.531	-0.397493	5.44669
	57.3416	158.519	-0.378374	5.44669
	57.3752	158.469	-0.357085	5.44669
	57.4322	158.296	-0.353333	5.44669
	57.474	158.07	-0.359071	5.44669
	57.476	157.96	-0.362766	5.44669
	57.4405	157.982	-0.362269	5.44669
	57.3768	158.029	-0.360745	5.44669
	57.3552	158.04	-0.360284	5.44669
	57.4122	157.979	-0.360632	5.44669
	57.4506	157.794	-0.360942	5.44669
	57.4029	157.615	-0.360948	5.44669
	57.3624	157.636	-0.360841	5.44669
	57.4059	157.713	-0.360793	5.44669
	57.4454	157.591	-0.360812	5.44669
	57.403	157.292	-0.360836	5.44669
	57.342	156.979	-0.36084	5.44669
	57.3492	156.671	-0.360833	5.44669
	57.4436	156.264	-0.360829	5.44669
	57.5585	155.748	-0.3687	5.44669
	57.6077	155.162	-0.396857	5.44669
	57.593	154.477	-0.433403	5.44669
	57.5702	153.759	-0.443065	5.44669
	57.566	153.158	-0.419072	5.44669
	57.5724	152.632	-0.395333	5.44669
	57.5765	152.001	-0.384424	5.44669
	57.576	151.283	-0.371047	5.44669
	57.5743	150.663	-0.358719	5.44669
	57.5738	150.178	-0.364502	5.44669
	57.5742	149.677	-0.388028	5.44669
	57.5745	149.016	-0.398475	5.44669
	57.5745	148.278	-0.379167	5.44669
	57.5744	147.659	-0.357068	5.44669
	57.5743	147.183	-0.360915	5.44669
	57.5744	146.685	-0.387111	5.44669
	57.5744	146.071	-0.399366	5.44669
	57.5744	145.507	-0.379866	5.44669
	57.5744	145.117	-0.357045	5.44669
	57.5744	144.751	-0.352786	5.44669
	57.5744	144.328	-0.358856	5.44669
	57.5744	143.97	-0.362871	5.44669
	57.5744	143.627	-0.362389	5.44669
	57.5744	143.063	-0.360759	5.44669
	57.5744	142.322	-0.360247	5.44669
	57.5744	141.669	-0.360612	5.44669
	57.5744	141.18	-0.360947	5.44669
	57.5744	140.738	-0.360957	5.44669
	57.5744	140.259	-0.360843	5.44669
	57.5967	139.747	-0.360791	5.44669
	57.6764	139.236	-0.36081	5.44669
	57.7577	138.687	-0.360836	5.44669
	57.7499	138.065	-0.360841	5.44669
	57.7156	137.466	-0.368704	5.44669
	57.7483	136.909	-0.388984	5.44669
	57.8035	136.313	-0.397374	5.44669
	57.8196	135.728	-0.378365	5.44669
	57.8075	135.216	-0.357124	5.44669
	57.7968	134.692	-0.353353	5.44669
	57.7966	134.03	-0.359065	5.44669
	57.8004	133.251	-0.362757	5.44669
	57.802	132.46	-0.370137	5.44669
	57.8013	131.754	-0.396774	5.44669
	57.8005	131.144	-0.424986	5.44669
	57.8004	130.504	-0.414711	5.44669
	57.8006	129.811	-0.374767	5.44669
	57.8008	129.204	-0.349761	5.44669
	57.8007	128.717	-0.351597	5.44669
	57.8007	128.259	-0.360954	5.44669
	57.8007	127.723	-0.364174	5.44669
	57.8007	127.039	-0.362189	5.44669
	57.8007	126.302	-0.368083	5.44669
	57.8007	125.644	-0.388245	5.44669
	57.8007	124.946	-0.397285	5.44669
	57.8007	124.09	-0.37859	5.44669
	57.8007	123.214	-0.35725	5.44669
	57.8007	122.44	-0.353325	5.44669
	57.8007	121.823	-0.359009	5.44669
	57.8007	121.399	-0.362743	5.44669
	57.823	120.978	-0.362281	5.44669
	57.8804	120.338	-0.360759	5.44669
	57.9042	119.531	-0.360285	5.44669
	57.8503	118.771	-0.360628	5.44669
	57.7902	118.194	-0.368811	5.44669
	57.7795	117.693	-0.389104	5.44669
	57.7957	117.064	-0.397387	5.44669
	57.8284	116.289	-0.378327	5.44669
	57.8845	115.488	-0.357104	5.44669
	57.9263	114.728	-0.353358	5.44669
	57.9509	114.041	-0.359074	5.44669
	57.9952	113.478	-0.362759	5.44669
	58.0351	112.957	-0.362264	5.44669
	58.0408	112.363	-0.360746	5.44669
	58.0297	111.717	-0.360286	5.44669
	58.0232	111.024	-0.360633	5.44669
	58.0244	110.322	-0.360942	5.44669
	58.0272	109.68	-0.360948	5.44669
	58.028	108.977	-0.360841	5.44669
	58.0273	108.113	-0.368664	5.44669
	58.0267	107.285	-0.396838	5.44669
	58.0268	106.64	-0.425537	5.44669
	58.027	106.027	-0.414918	5.44669
	58.027	105.358	-0.374658	5.44669
	58.027	104.702	-0.349642	5.44669
	58.0493	104.03	-0.351585	5.44669
	58.129	103.34	-0.360992	5.44669
	58.2325	102.696	-0.364194	5.44669
	58.2822	102.036	-0.362184	5.44669
	58.2494	101.347	-0.360203	5.44669
	58.1708	100.749	-0.360087	5.44669
	58.142	100.263	-0.360743	5.44669
	58.2013	99.7539	-0.361059	5.44669
	58.2656	99.0899	-0.368828	5.44669
	58.276	98.353	-0.388959	5.44669
	58.2583	97.6872	-0.397319	5.44669
	58.2473	97.0351	-0.378351	5.44669
	58.249	96.357	-0.357137	5.44669
	58.2536	95.7604	-0.353364	5.44669
	58.2549	95.2718	-0.359065	5.44669
	58.2538	94.8097	-0.362753	5.44669
	58.2529	94.322	-0.362265	5.44669
	58.2529	93.8143	-0.360749	5.44669
	58.2532	93.3074	-0.368158	5.44669
	58.2534	92.8572	-0.388788	5.44669
	58.2533	92.5365	-0.397486	5.44669
	58.2532	92.2669	-0.378481	5.44669
	58.2755	91.8276	-0.357133	5.44669
	58.3553	91.1286	-0.353315	5.44669
	58.4588	90.3541	-0.359046	5.44669
	58.5085	89.7344	-0.362763	5.44669
	58.4757	89.2705	-0.362276	5.44669
	58.3971	88.827	-0.36075	5.44669
	58.346	88.3874	-0.360284	5.44669
	58.3478	88.0487	-0.360631	5.44669
	58.3883	87.7676	-0.360942	5.44669
	58.4526	87.3792	-0.360949	5.44669
	58.4951	86.8609	-0.360841	5.44669
	58.4947	86.3163	-0.360793	5.44669
	58.4802	85.8543	-0.360812	5.44669
	58.4744	85.5422	-0.360836	5.44669
	58.4772	85.2311	-0.36084	5.44669
	58.4804	84.7144	-0.360833	5.44669
	58.4807	84.1363	-0.360829	5.44669
	58.4798	83.7079	-0.360829	5.44669
	58.4792	83.331	-0.360831	5.44669
	58.4793	82.8681	-0.360832	5.44669
	58.4796	82.3422	-0.360831	5.44669
	58.4796	81.8191	-0.360831	5.44669
	58.4796	81.3686	-0.368702	5.44669
	58.4795	81.0536	-0.388987	5.44669
	58.4795	80.7864	-0.397376	5.44669
	58.4795	80.3953	-0.378364	5.44669
	58.4796	79.871	-0.357123	5.44669
	58.5018	79.374	-0.353353	5.44669
	58.5593	79.0402	-0.359065	5.44669
	58.5831	78.7326	-0.362757	5.44268
	58.5292	78.225	-0.362267	5.43234
	58.469	77.6495	-0.360748	5.42806
	58.4584	77.2189	-0.360286	5.43775
	58.4968	76.8894	-0.368503	5.44858
	58.5871	76.6025	-0.389097	5.4505
	58.6892	76.3056	-0.397493	5.44759
	58.7346	75.8924	-0.378374	5.44571
	58.7228	75.3694	-0.357085	5.44595
	58.7026	74.8808	-0.353333	5.44272
	58.6984	74.5009	-0.359071	5.43262
	58.7039	74.1139	-0.370637	5.42816
	58.7077	73.679	-0.390424	5.43769
	58.7073	73.2746	-0.39729	5.44852
	58.7058	72.8585	-0.377818	5.45049
	58.7053	72.3708	-0.356924	5.44761
	58.7056	71.8978	-0.353464	5.44571
	58.7059	71.561	-0.359182	5.44595
	58.706	71.2927	-0.362767	5.44672
	58.7059	70.9581	-0.362229	5.44696
	58.7058	70.6133	-0.360729	5.44679
	58.7058	70.2942	-0.360291	5.44663
	58.7058	69.8924	-0.360641	5.44663
	58.7058	69.382	-0.360943	5.44668
	58.7058	68.8455	-0.360946	5.44671
	58.7058	68.3348	-0.360839	5.4467
	58.7058	67.8442	-0.360794	5.44668
	58.7058	67.3526	-0.360813	5.44668
	58.7058	66.9027	-0.360837	5.44669
	58.7058	66.5768	-0.36084	5.44669
	58.7058	66.3047	-0.360833	5.44669
	58.7058	65.9155	-0.360829	5.44669
	58.7281	65.3937	-0.360829	5.44669
	58.8079	64.8479	-0.360831	5.44669
	58.9114	64.3374	-0.360832	5.44669
	58.9611	63.8501	-0.360831	5.44669
	58.9506	63.3599	-0.360831	5.44669
	58.9294	62.9093	-0.368702	5.44669
	58.9244	62.5827	-0.388987	5.44669
	58.9299	62.3106	-0.397376	5.44669
	58.9339	61.9708	-0.386235	5.44669
	58.9337	61.6251	-0.385278	5.44669
	58.9321	61.3076	-0.389897	5.44669
	58.9316	60.9558	-0.376599	5.44669
	58.9319	60.6213	-0.359049	5.44669
	58.9322	60.3619	-0.354788	5.44669
	58.9323	60.1367	-0.358982	5.44669
	58.9321	59.9006	-0.362212	5.44669
	58.9321	59.6478	-0.362068	5.44669
	58.9321	59.3921	-0.360858	5.44669
	58.9321	59.1411	-0.360403	5.44669
	58.9544	58.893	-0.360642	5.44669
	59.0119	58.6446	-0.360904	5.44669
	59.0357	58.3457	-0.360929	5.44669
	59.0041	57.9197	-0.360846	5.44669
	59.0237	57.4415	-0.360803	5.44669
	59.1165	57.0332	-0.360814	5.44669
	59.1824	56.5817	-0.368705	5.44669
	59.16	55.9745	-0.388994	5.44669
	59.08	55.3487	-0.397378	5.44669
	59.0469	54.8738	-0.378363	5.44669
	59.1049	54.5343	-0.357121	5.44669
	59.1702	54.1591	-0.353353	5.44669
	59.1815	53.7146	-0.359066	5.44669
	59.1638	53.3021	-0.370628	5.44669
	59.1524	52.8859	-0.390422	5.44669
	59.154	52.4012	-0.397293	5.44669
	59.1587	51.9293	-0.377819	5.44669
	59.1601	51.6412	-0.356924	5.44669
	59.159	51.5975	-0.353463	5.44669
	59.1581	51.618	-0.359182	5.44669
	59.1581	51.4845	-0.362767	5.44669
	59.1584	51.2487	-0.362229	5.44669
	59.1585	51.0717	-0.360729	5.44669
	59.1585	50.8647	-0.360291	5.44669
	59.1584	50.5115	-0.360641	5.44669
	59.1584	50.139	-0.360943	5.44669
	59.1584	49.8153	-0.360946	5.44669
	59.1807	49.4706	-0.360839	5.44669
	59.2382	49.1904	-0.360794	5.44669
	59.2842	49.0574	-0.360813	5.44669
	59.3101	48.9319	-0.360837	5.44669
	59.3535	48.703	-0.36084	5.44669
	59.3925	48.4195	-0.368704	5.44669
	59.3982	48.1487	-0.396855	5.44669
	59.3874	47.9022	-0.42553	5.44669
	59.3811	47.6615	-0.41491	5.44669
	59.3822	47.4144	-0.374657	5.44669
	59.385	47.2119	-0.349645	5.44669
	59.3857	47.1365	-0.351587	5.44669
	59.385	47.1153	-0.360991	5.44669
	59.3845	46.9759	-0.364193	5.44669
	59.4068	46.7033	-0.362184	5.44669
	59.4645	46.3577	-0.360203	5.44669
	59.5106	45.9701	-0.360087	5.44669
	59.5142	45.6801	-0.360743	5.44669
	59.5	45.5583	-0.361058	5.44669
	59.5152	45.4409	-0.360958	5.44669
	59.5748	45.2115	-0.360803	5.44669
	59.6242	44.9249	-0.360774	5.44669
	59.6285	44.6529	-0.368688	5.44669
	59.6135	44.4071	-0.389001	5.44669
	59.6058	44.2162	-0.397387	5.44669
	59.6079	44.096	-0.378364	5.44669
	59.6116	43.9457	-0.357119	5.44669
	59.6123	43.7022	-0.353351	5.44669
	59.6114	43.3722	-0.359066	5.44669
	59.6107	42.9809	-0.362758	5.44669
	59.6107	42.6837	-0.370138	5.44669
	59.611	42.5603	-0.388903	5.44669
	59.6111	42.3956	-0.396831	5.44669
	59.611	42.0407	-0.378166	5.44669
	59.6333	41.7016	-0.365104	5.44669
	59.713	41.5479	-0.381625	5.44669
	59.7943	41.4346	-0.39562	5.44669
	59.7642	41.2674	-0.380253	5.44669
	59.6725	41.1117	-0.358539	5.44669
	59.6814	40.9383	-0.353275	5.44669
	59.7904	40.6978	-0.358529	5.44669
	59.8667	40.4265	-0.370431	5.44669
	59.8653	40.1649	-0.39053	5.44669
	59.8384	39.918	-0.397408	5.44669
	59.8278	39.6737	-0.377829	5.44669
	59.8329	39.4254	-0.356887	5.44669
	59.8388	39.1744	-0.353444	5.44669
	59.8395	38.9238	-0.359187	5.44669
	59.8377	38.6742	-0.362776	5.44669
	59.8367	38.425	-0.362231	5.44669
	59.8369	38.1755	-0.360726	5.44669
	59.8374	37.9258	-0.36029	5.44669
	59.8375	37.7253	-0.360641	5.44669
	59.8373	37.6517	-0.360944	5.44669
	59.8373	37.6305	-0.360946	5.44669
	59.8373	37.4412	-0.360839	5.44669
	59.8596	37.0417	-0.360794	5.44669
	59.9394	36.6437	-0.360813	5.44669
	60.0206	36.3751	-0.360837	5.44669
	60.0128	36.1686	-0.36084	5.44669
	59.9562	35.9436	-0.360833	5.44669
	59.9314	35.7381	-0.360829	5.44669
	59.9628	35.6044	-0.360829	5.44669
	60.0328	35.4536	-0.360831	5.44669
	60.0809	35.2147	-0.360832	5.44669
	60.0809	34.8868	-0.360831	5.44669
	60.0645	34.4948	-0.360831	5.44669
	60.0578	34.1965	-0.360831	5.44669
	60.0608	34.0729	-0.360831	5.44669
	60.0645	33.9577	-0.368702	5.44669
	60.0649	33.7789	-0.388987	5.44669
	60.0861	33.619	-0.397376	5.44669
	60.143	33.448	-0.378364	5.44669
	60.1669	33.2592	-0.357123	5.44669
	60.1133	33.1641	-0.353353	5.44669
	60.0532	33.1792	-0.359065	5.44669
	60.0424	33.1682	-0.362757	5.44669
	60.0809	33.0026	-0.362267	5.44669
	60.1711	32.7649	-0.360748	5.44669
	60.2509	32.6477	-0.360286	5.44669
	60.2389	32.6218	-0.360632	5.44669
	60.2033	32.4954	-0.360942	5.44669
	60.2369	32.2299	-0.360948	5.44669
	60.293	31.9318	-0.360841	5.44669
	60.3091	31.717	-0.360794	5.44669
	60.2967	31.6546	-0.360812	5.44669
	60.2859	31.6924	-0.360836	5.44669
	60.2858	31.7285	-0.36084	5.44669
	60.2896	31.6806	-0.360833	5.44669
	60.2912	31.4924	-0.360829	5.44669
	60.2905	31.2583	-0.360829	5.44669
	60.2897	31.1508	-0.360831	5.44669
	60.2896	31.1276	-0.368702	5.44669
	60.2898	30.9988	-0.388987	5.44669
	60.29	30.7807	-0.397376	5.44669
	60.2899	30.6094	-0.378364	5.44669
	60.2899	30.4477	-0.357123	5.44669
	60.3122	30.2667	-0.353353	5.44669
	60.3919	30.1225	-0.359065	5.44669
	60.4732	29.9588	-0.362757	5.44669
	60.4654	29.7675	-0.362267	5.44669
	60.4311	29.6687	-0.360748	5.44669
	60.4638	29.6832	-0.360286	5.44669
	60.5189	29.6733	-0.368503	5.44669
	60.5351	29.5083	-0.396968	5.44669
	60.523	29.2705	-0.425648	5.44669
	60.5123	29.1039	-0.414919	5.44669
	60.5121	28.9511	-0.374619	5.44669
	60.5159	28.7723	-0.349625	5.44669
	60.5175	28.6257	-0.351592	5.44669
	60.5168	28.4604	-0.361001	5.44669
	60.516	28.2199	-0.364195	5.44669
	60.5159	27.9458	-0.362181	5.44669
	60.5161	27.7322	-0.360201	5.44669
	60.5163	27.6125	-0.360087	5.44669
	60.5162	27.4706	-0.360743	5.44669
	60.5162	27.2795	-0.361059	5.44669
	60.5161	27.124	-0.360958	5.44669
	60.5162	26.9592	-0.360803	5.44669
	60.5385	26.7714	-0.360774	5.44669
	60.6182	26.6253	-0.360817	5.44669
	60.7218	26.4142	-0.360845	5.44669
	60.7714	26.0482	-0.360842	5.44669
	60.7609	25.721	-0.360831	5.44669
	60.7397	25.6254	-0.360827	5.44669
	60.7347	25.6385	-0.36083	5.44669
	60.7402	25.5203	-0.360832	5.44669
	60.7443	25.2937	-0.360832	5.44669
	60.744	25.115	-0.360831	5.44669
	60.7425	24.9533	-0.360831	5.44669
	60.7419	24.7749	-0.360831	5.44669
	60.7422	24.6318	-0.360831	5.44669
	60.7426	24.4677	-0.360831	5.44669
	60.7426	24.2265	-0.360831	5.44669
	60.7425	23.9517	-0.360831	5.44669
	60.7424	23.6888	-0.360831	5.44669
	60.7424	23.4426	-0.368702	5.44669
	60.7425	23.2484	-0.388987	5.44669
	60.7425	23.1269	-0.405247	5.44669
	60.7648	22.9773	-0.40652	5.44669
	60.8445	22.7837	-0.393668	5.44669
	60.948	22.679	-0.370886	5.44669
	60.9977	22.6426	-0.355357	5.44669
	60.9872	22.5073	-0.355279	5.44669
	60.966	22.2418	-0.360501	5.44669
	60.961	21.9469	-0.362674	5.44669
	60.9665	21.7334	-0.361722	5.44669
	60.9705	21.6213	-0.360549	5.44669
	60.9703	21.4824	-0.360396	5.44669
	60.9688	21.2407	-0.360749	5.44669
	60.9682	20.9568	-0.360951	5.44669
	60.9685	20.7394	-0.36091	5.44669
	60.9688	20.6217	-0.360822	5.44669
	60.9689	20.4819	-0.360799	5.44669
	60.9688	20.291	-0.360821	5.44669
	60.991	20.1348	-0.360838	5.44669
	61.0708	19.9697	-0.360838	5.44669
	61.152	19.7819	-0.360831	5.44669
	61.1443	19.636	-0.360829	5.44669
	61.11	19.4741	-0.36083	5.44669
	61.1426	19.2349	-0.360831	5.44669
	61.2201	18.9601	-0.360832	5.44669
	61.2937	18.7457	-0.360831	5.44669
	61.3277	18.626	-0.360831	5.44669
	61.3429	18.4351	-0.360831	5.44669
	61.3861	18.0682	-0.360831	5.44669
	61.4288	17.7334	-0.360831	5.44669
	61.4361	17.635	-0.360831	5.44669
	61.4247	17.6495	-0.360831	5.44669
	61.4175	17.533	-0.360831	5.44669
	61.4185	17.3065	-0.360831	5.44669
	61.4215	17.1274	-0.360831	5.44669
	61.4224	16.9653	-0.360831	5.44669
	61.4217	16.7871	-0.360831	5.44669
	61.4211	16.644	-0.368702	5.44669
	61.4211	16.48	-0.388987	5.44669
	61.4213	16.2388	-0.397376	5.44669
	61.4214	15.964	-0.386235	5.44669
	61.4214	15.7502	-0.385278	5.44669
	61.4213	15.68	-0.389897	5.44669
	61.4213	15.665	-0.376599	5.44669
	61.4213	15.5263	-0.359049	5.44669
	61.4436	15.3011	-0.354788	5.44669
	61.5011	15.1303	-0.358982	5.44669
	61.5472	14.9714	-0.362212	5.44669
	61.5731	14.7422	-0.362068	5.44669
	61.6164	14.4706	-0.360858	5.44669
	61.6554	14.2048	-0.360403	5.44669
	61.6611	13.9562	-0.360642	5.44669
	61.6504	13.762	-0.360904	5.44669
	61.644	13.6906	-0.360929	5.44669
	61.6451	13.6681	-0.360846	5.44669
	61.6479	13.5267	-0.360803	5.44669
	61.6486	13.2538	-0.360814	5.44669
	61.648	12.9579	-0.360834	5.44669
	61.6697	12.7466	-0.360838	5.44669
	61.7272	12.6358	-0.360833	5.44669
	61.7734	12.4966	-0.360829	5.44669
	61.7994	12.2544	-0.36083	5.44669
	61.8427	11.9703	-0.360831	5.44669
	61.8817	11.7531	-0.360832	5.44669
	61.9097	11.6847	-0.360831	5.44669
	61.9564	11.7208	-0.360831	5.44669
	61.9738	11.7091	-0.360831	5.44669
	61.9211	11.5357	-0.360831	5.44669
	61.8637	11.295	-0.360831	5.44669
	61.8537	11.1793	-0.360831	5.44669
	61.8915	11.2043	-0.360831	5.44669
	61.9812	11.2048	-0.360831	5.44669
	62.0611	11.0897	-0.360831	5.44669
	62.0492	11.0244	-0.360831	5.44669
	62.0137	11.0845	-0.360831	5.44669
	62.0473	11.0419	-0.360831	5.44669
	62.1033	10.8407	-0.360831	5.44669
	62.1194	10.6967	-0.360831	5.44669
	62.107	10.6469	-0.360831	5.44669
	62.0962	10.5199	-0.368702	5.44669
	62.0961	10.312	-0.388987	5.44669
	62.0999	10.1935	-0.405247	5.44669
	62.1015	10.1565	-0.40652	5.44669
	62.1009	10.0258	-0.393668	5.44669
	62.1	9.81175	-0.370886	5.44669
	62.0999	9.69203	-0.355357	5.44669
	62.1001	9.70585	-0.355279	5.44669
	62.1003	9.75228	-0.360501	5.44669
	62.1003	9.76651	-0.362674	5.44669
	62.1225	9.75592	-0.361722	5.44669
	62.2022	9.74642	-0.360549	5.44669
	62.2835	9.7462	-0.360396	5.44669
	62.2757	9.7003	-0.360749	5.44669
	62.2414	9.52578	-0.360951	5.44669
	62.2518	9.29683	-0.36091	5.44669
	62.2495	9.1865	-0.360822	5.44669
	62.2419	9.20955	-0.360799	5.44669
	62.2836	9.20732	-0.360821	5.44669
	62.3331	9.09172	-0.360838	5.44669
	62.3436	8.97803	-0.360838	5.44669
	62.3312	8.91185	-0.360831	5.44669
	62.3223	8.81672	-0.360829	5.44669
	62.3231	8.73412	-0.368701	5.44669
	62.3265	8.67365	-0.388987	5.44669
	62.3277	8.52066	-0.397376	5.44669
	62.327	8.30563	-0.378365	5.44669
	62.3263	8.19344	-0.357123	5.44669
	62.3262	8.21077	-0.361223	5.44669
	62.3265	8.20679	-0.387221	5.44669
	62.3266	8.0433	-0.399302	5.44669
	62.3265	7.80401	-0.3798	5.44669
	62.3265	7.68543	-0.35704	5.44669
	62.3265	7.7087	-0.352807	5.44669
	62.3265	7.75868	-0.358867	5.44669
	62.3488	7.77104	-0.362868	5.44669
	62.4286	7.7584	-0.362384	5.44669
	62.5321	7.74871	-0.360758	5.44669
	62.5817	7.69995	-0.360248	5.44669
	62.5712	7.52761	-0.360613	5.44669
	62.5501	7.30058	-0.360947	5.44669
	62.5451	7.19028	-0.360957	5.44669
	62.5505	7.21267	-0.360843	5.44669
	62.5546	7.25933	-0.360791	5.44669
	62.5543	7.22143	-0.36081	5.4507
	62.5528	7.03355	-0.360836	5.46104
	62.5522	6.79615	-0.360841	5.46531
	62.5526	6.68703	-0.360833	5.45562
	62.5529	6.7136	-0.360828	5.4448
	62.5529	6.76159	-0.360829	5.44287
	62.5528	6.77195	-0.360831	5.44579
	62.5528	6.70999	-0.360832	5.44767
	62.5528	6.52499	-0.360831	5.45143
	62.5528	6.29734	-0.360831	5.46099
	62.5528	6.1421	-0.360831	5.46503
	62.5528	5.99052	-0.360831	5.45552
	62.5751	5.80811	-0.360831	5.44485
	62.6548	5.70882	-0.360831	5.44294
	62.7584	5.71991	-0.360831	5.44579
	62.808	5.70873	-0.360831	5.44765
	62.7975	5.59363	-0.360831	5.44741
	62.7764	5.48334	-0.360831	5.44665
	62.7713	5.41841	-0.360831	5.44641
	62.7768	5.32258	-0.360831	5.44659
	62.7809	5.19007	-0.360831	5.44674
	62.7806	5.00277	-0.360831	5.44674
	62.7791	4.79757	-0.360831	5.44669
	62.7785	4.70148	-0.360831	5.44667
	62.7788	4.72201	-0.360831	5.44668
	62.7792	4.76285	-0.360831	5.44669
	62.7792	4.77234	-0.360831	5.44669
	62.7791	4.76176	-0.368702	5.44669
	62.779	4.75394	-0.388987	5.44669
	62.8014	4.70524	-0.397376	5.44669
	62.8588	4.53226	-0.378364	5.44669
	62.8826	4.30494	-0.357123	5.44669
	62.8288	4.19475	-0.353353	5.44669
	62.7909	4.21728	-0.359065	5.44669
	62.8599	4.21478	-0.370628	5.44669
	62.9797	4.05006	-0.390422	5.44669
	63.0398	3.80972	-0.397293	5.44669
	63.0279	3.69114	-0.377819	5.44669
	63.0024	3.71479	-0.356924	5.44669
	62.9961	3.76492	-0.353463	5.44669
	63.0025	3.77721	-0.359182	5.44669
	63.0075	3.76449	-0.362767	5.44669
	63.0073	3.75479	-0.3701	5.44669
	63.0054	3.70606	-0.396755	5.44669
	63.0047	3.53373	-0.424992	5.44669
	63.0051	3.30669	-0.41472	5.44669
	63.0278	3.19639	-0.382639	5.44669
	63.1076	3.21878	-0.377915	5.44669
	63.211	3.26545	-0.38814	5.44669
	63.2606	3.22754	-0.378488	5.44669
	63.2501	3.03967	-0.368337	5.44669
	63.2289	2.80226	-0.382866	5.44669
	63.2239	2.69314	-0.394991	5.44669
	63.2294	2.71971	-0.387419	5.44669
	63.2335	2.76771	-0.386623	5.4507
	63.2332	2.77806	-0.39004	5.46104
	63.2317	2.7161	-0.37618	5.46531
	63.2311	2.5311	-0.358823	5.45562
	63.2314	2.30345	-0.354842	5.4448
	63.2318	2.1974	-0.359085	5.44287
	63.2318	2.22179	-0.362236	5.44579
	63.2317	2.26778	-0.362041	5.44767
	63.2316	2.27807	-0.360839	5.44742
	63.2539	2.26599	-0.360404	5.44664
	63.3337	2.20807	-0.360649	5.44641
	63.4373	2.03274	-0.360907	5.44658
	63.4869	1.80771	-0.360927	5.44674
	63.4764	1.69932	-0.360844	5.44675
	63.4552	1.72179	-0.368673	5.44669
	63.4502	1.76781	-0.396841	5.44667
	63.4557	1.7788	-0.425535	5.44668
	63.4597	1.7178	-0.414917	5.44669
	63.4595	1.58217	-0.374658	5.44669
	63.458	1.48103	-0.349643	5.44669
	63.4574	1.42724	-0.351585	5.44669
	63.4577	1.33282	-0.368862	5.44669
	63.458	1.24613	-0.392349	5.44669
	63.4581	1.23289	-0.398729	5.44669
	63.458	1.25649	-0.377736	5.44669
	63.4579	1.27082	-0.356379	5.44669
	63.4579	1.26839	-0.353264	5.44669
	63.4803	1.26227	-0.359293	5.44669
	63.56	1.26057	-0.370755	5.44669
	63.6635	1.21284	-0.390394	5.44669
	63.7132	1.08729	-0.397236	5.44669
	63.7027	1.03484	-0.377805	5.44669
	63.6815	1.10404	-0.356939	5.44669
	63.6765	1.06064	-0.353474	5.44669
	63.7043	0.855891	-0.359182	5.44669
	63.7658	0.710705	-0.362763	5.44669
	63.8116	0.710818	-0.362228	5.44669
	63.836	0.760593	-0.3686	5.44669
	63.8565	0.781105	-0.388448	5.44669
	63.8383	0.771956	-0.397186	5.44669
	63.8206	0.760826	-0.378477	5.44669
	63.8637	0.759415	-0.365108	5.44669
	63.9174	0.76278	-0.381516	5.44669
	63.9292	0.764691	-0.395573	5.44669
	63.9158	0.764295	-0.380272	5.44669
	63.9061	0.76345	-0.358564	5.44669
	63.9068	0.714047	-0.353278	5.44669
	63.9106	0.587482	-0.358522	5.44669
	63.9119	0.535215	-0.362556	5.44669
	63.9111	0.654026	-0.362376	5.44669
	63.9326	0.78672	-0.360865	5.44669
	63.99	0.81026	-0.360296	5.44669
	64.014	0.725379	-0.360595	5.44669
	63.9603	0.575542	-0.360922	5.44669
	63.9001	0.526178	-0.360953	5.44669
	63.8893	0.654484	-0.36085	5.44669
	63.9055	0.790123	-0.368666	5.44669
	63.9383	0.811523	-0.388965	5.44669
	64.0167	0.724698	-0.39738	5.44669
	64.1159	0.525618	-0.378374	5.44669
	64.1642	0.300957	-0.364996	5.44669
	64.1547	0.201164	-0.381506	5.44669
	64.1344	0.227111	-0.395608	5.44669
	64.1294	0.271532	-0.380291	5.44669
	64.1346	0.280612	-0.358559	5.44669
	64.1385	0.268577	-0.35327	5.44669
	64.1383	0.260302	-0.35852	5.44669
	64.1369	0.261112	-0.362558	5.44669
	64.1363	0.264393	-0.362377	5.44669
	64.1366	0.265479	-0.360865	5.44669
	64.1369	0.264767	-0.368166	5.44669
	64.1369	0.264084	-0.38875	5.44669
	64.1368	0.26405	-0.397467	5.44669
	64.1368	0.264279	-0.378487	5.44669
	64.1368	0.264387	-0.357142	5.44669
	64.1591	0.264351	-0.353317	5.44669
	64.2166	0.264297	-0.359044	5.44669
	64.2404	0.264287	-0.362761	5.44669
	64.1865	0.264303	-0.362276	5.44669
	64.1263	0.264312	-0.36075	5.44669
	64.1379	0.264311	-0.360284	5.44669
	64.2116	0.264307	-0.36063	5.44669
	64.2458	0.264306	-0.360942	5.44669
	64.2129	0.264307	-0.360949	5.44669
	64.2281	0.264307	-0.360841	5.44669
	64.3197	0.264307	-0.360793	5.44669
	64.3865	0.264307	-0.360812	5.44669
	64.3873	0.264307	-0.360836	5.44669
	64.3648	0.264307	-0.36084	5.44669
	64.3552	0.264307	-0.360833	5.44669
	64.3592	0.264307	-0.360829	5.44669
	64.3643	0.264307	-0.360829	5.44669
	64.365	0.264307	-0.360831	5.44669
	64.3635	0.264307	-0.360832	5.44669
	64.3626	0.215117	-0.360831	5.44669
	64.3628	0.088342	-0.360831	5.44669
	64.3632	0.03591	-0.360831	5.44669
	64.3633	0.105537	-0.360831	5.44669
	64.3632	0.111516	-0.360831	5.44669
	64.3631	0.082648	-0.360831	5.44669
	64.3854	0.165763	-0.360831	5.44669
	64.4652	0.275443	-0.360831	5.44669
	64.5464	0.302073	-0.368702	5.44669
	64.5386	0.275862	-0.388987	5.44669
	64.482	0.255675	-0.397376	5.44669
	64.435	0.256577	-0.378364	5.44669
	64.3866	0.264136	-0.357123	5.44669
	64.3754	0.217793	-0.353353	5.44669
	64.4535	0.089523	-0.366936	5.44669
	64.5452	-0.013737	-0.390913	5.44669
	64.5423	-0.021849	-0.398812	5.44669
	64.5063	0.058991	-0.378281	5.44669
	64.5365	0.201644	-0.356578	5.44669
	64.5913	0.298625	-0.353154	5.44669
	64.6081	0.298989	-0.359176	5.44669
	64.5964	0.266324	-0.370745	5.44669
	64.5857	0.252775	-0.390432	5.44669
	64.5853	0.209562	-0.397255	5.44669
	64.589	0.090113	-0.3778	5.44669
	64.5907	0.038626	-0.3648	5.44669
	64.5901	0.155235	-0.389498	5.44669
	64.5892	0.237539	-0.423885	5.44669
	64.5891	0.085394	-0.416843	5.44669
	64.5893	-0.12896	-0.376053	5.44669
	64.5895	-0.085508	-0.349542	5.44669
	64.5895	0.168992	-0.351048	5.44669
	64.5894	0.334695	-0.360802	5.44669
	64.5894	0.276257	-0.364305	5.44669
	64.5894	0.088579	-0.370169	5.44669
	64.5894	-0.034969	-0.388366	5.44669
	64.5894	-0.030416	-0.396595	5.44669
	64.6117	0.013758	-0.378258	5.44669
	64.6915	0.030381	-0.357356	5.44669
	64.795	0.0216	-0.353488	5.44669
	64.8447	0.012008	-0.359039	5.44669
	64.8342	0.0603	-0.362698	5.44669
	64.813	0.190109	-0.362251	5.44669
	64.808	0.293321	-0.360762	5.44669
	64.8134	0.251676	-0.360298	5.44669
	64.8398	0.04384	-0.360632	5.44669
	64.897	-0.200326	-0.360937	5.44669
	64.9192	-0.305141	-0.360946	5.44669
	64.8648	-0.225169	-0.360842	5.44669
	64.8273	-0.000971	-0.360794	5.44669
	64.8967	0.187194	-0.368683	5.44669
	65.0164	0.156558	-0.388992	5.44669
	65.0541	0.07213	-0.397385	5.44669
	64.9847	0.14529	-0.378366	5.44669
	64.9355	0.270598	-0.357121	5.44669
	64.9831	0.258129	-0.353351	5.44669
	65.0497	0.054626	-0.359065	5.44669
	65.0653	-0.198101	-0.362758	5.44268
	65.0489	-0.308043	-0.362267	5.43234
	65.0366	-0.227175	-0.360748	5.42806
	65.0373	-0.04997	-0.360286	5.43775
	65.0419	0.061211	-0.360632	5.44858
	65.0436	0.0552	-0.360942	5.4505
	65.0427	0.014811	-0.360948	5.44759
	65.0417	0.049482	-0.360841	5.44571
	65.0416	0.184573	-0.360794	5.44595
	65.0419	0.245656	-0.360812	5.44673
	65.0421	0.078316	-0.368707	5.44696
	65.0421	-0.134818	-0.388996	5.44679
	65.042	-0.085447	-0.397378	5.44663
	65.042	0.1711	-0.378362	5.44663
	65.042	0.286366	-0.357121	5.44668
	65.042	0.099903	-0.353353	5.44671
	65.042	-0.189477	-0.359066	5.4467
	65.042	-0.320572	-0.362758	5.44668
	65.042	-0.284687	-0.362267	5.44668
	65.042	-0.175779	-0.360748	5.44669
	65.042	0.012142	-0.360286	5.44669
	65.042	0.175082	-0.360632	5.44669
	65.042	0.097626	-0.360942	5.44669
	65.042	-0.152802	-0.360948	5.44669
	65.042	-0.304707	-0.360841	5.44669
	65.042	-0.241935	-0.360794	5.44669
	65.042	-0.008157	-0.360812	5.44669
	65.042	0.239332	-0.368707	5.44669
	65.042	0.287122	-0.388996	5.44669
	65.042	0.075911	-0.397378	5.44669
	65.042	-0.199804	-0.378362	5.44669
	65.042	-0.316371	-0.357121	5.44669
	65.042	-0.230066	-0.353353	5.44669
	65.042	0.000968	-0.359066	5.44669
	65.042	0.189746	-0.362758	5.44669
	65.042	0.107748	-0.362267	5.44669
	65.042	-0.104584	-0.360748	5.44669
	65.042	-0.132746	-0.360286	5.44669
	65.042	-0.01487	-0.360632	5.44669
	65.042	0.053098	-0.360942	5.44669
	65.042	-0.008163	-0.360948	5.44669
	65.042	-0.163937	-0.360841	5.44669
	65.042	-0.273381	-0.360794	5.44669
	65.042	-0.274302	-0.360812	5.44268
	65.042	-0.188251	-0.360836	5.43234
	65.042	-0.045971	-0.36084	5.42806
	65.042	-0.000189	-0.360833	5.43775
	65.042	-0.078119	-0.360829	5.44858
	65.042	-0.085213	-0.360829	5.4505
	65.042	-0.004671	-0.360831	5.44759
	65.042	0.040426	-0.360832	5.44571
	65.042	0.032087	-0.360831	5.44595
	65.042	0.012787	-0.360831	5.44673
	65.042	-0.041489	-0.360831	5.44696
	65.042	-0.114338	-0.360831	5.44679
	65.042	-0.085393	-0.360831	5.44663
	65.042	-0.041013	-0.360831	5.44663
	65.042	-0.130086	-0.360831	5.44668
	65.042	-0.247782	-0.360831	5.44671
	65.042	-0.275653	-0.360831	5.4467
	65.042	-0.247113	-0.360831	5.44668
	65.042	-0.225509	-0.360831	5.44668
	65.042	-0.177454	-0.360831	5.44669
	65.042	-0.058841	-0.360831	5.44669
	65.042	-0.009424	-0.360831	5.44669
	65.042	-0.077414	-0.360831	5.44669
	65.042	-0.032445	-0.360831	5.44669
	65.042	0.123352	-0.360831	5.44669
	65.042	0.092109	-0.360831	5.44669
	65.042	-0.087488	-0.360831	5.44669
	65.042	-0.070829	-0.360831	5.44669
	65.042	0.160351	-0.360831	5.44669
	65.042	0.27666	-0.360831	5.44669
	65.042	0.148847	-0.360831	5.44669
	65.042	-0.010165	-0.360831	5.44669
	65.042	-0.090686	-0.360831	5.44669
	65.042	-0.175673	-0.360831	5.44669
	65.042	-0.24891	-0.360831	5.44669
	65.042	-0.259872	-0.360831	5.44669
	65.042	-0.240094	-0.360831	5.44669
	65.042	-0.228177	-0.360831	5.44669
	65.042	-0.230257	-0.360831	5.44669
	65.042	-0.18618	-0.360831	5.44669
	65.042	-0.060809	-0.360831	5.44669
	65.042	-0.007147	-0.360831	5.44669
	65.042	-0.124951	-0.360831	5.44669
	65.042	-0.208528	-0.360831	5.44669
	65.042	-0.056492	-0.360831	5.44669
	65.042	0.20746	-0.360831	5.44669
	65.042	0.290992	-0.360831	5.44669
	65.042	0.138057	-0.360831	5.44669
	65.042	-0.019786	-0.368702	5.44669
	65.042	-0.090882	-0.388987	5.44669
	65.042	-0.172335	-0.397376	5.44669
	65.042	-0.247442	-0.378364	5.44669
	65.042	-0.211254	-0.357123	5.44669
	65.042	-0.06489	-0.353353	5.44669
	65.042	0.049295	-0.359065	5.44669
	65.042	0.055511	-0.362757	5.44669
	65.042	-0.030014	-0.362267	5.44669
	65.042	-0.173956	-0.360748	5.44669
	65.042	-0.220622	-0.360286	5.44669
	65.042	-0.093281	-0.360632	5.44669
	65.042	-0.008195	-0.360942	5.44669
	65.042	-0.113798	-0.360948	5.44669
	65.042	-0.203476	-0.360841	5.44669
	65.042	-0.058339	-0.360794	5.44669
	65.042	0.155701	-0.360812	5.44669
	65.042	0.163797	-0.360836	5.44669
	65.042	0.037172	-0.36084	5.44669
	65.042	-0.027286	-0.360833	5.44669
	65.042	-0.010629	-0.360829	5.44669
	65.042	-0.030146	-0.360829	5.44669
	65.042	-0.150446	-0.360831	5.44669
	65.042	-0.210719	-0.360832	5.44669
	65.042	-0.048298	-0.360831	5.44669
	65.042	0.162489	-0.360831	5.44669
	65.042	0.163073	-0.360831	5.44669
	65.042	0.083646	-0.360831	5.44669
	65.042	0.098609	-0.360831	5.44669
	65.042	0.042399	-0.360831	5.44669
	65.042	-0.09921	-0.360831	5.44669
	65.042	-0.107212	-0.360831	5.44669
	65.042	-0.055266	-0.368702	5.44669
	65.042	-0.128259	-0.388987	5.44669
	65.042	-0.241944	-0.397376	5.44669
	65.042	-0.273856	-0.378364	5.44669
	65.042	-0.248435	-0.357123	5.44669
	65.042	-0.226701	-0.353353	5.44669
	65.042	-0.226674	-0.359065	5.44669
	65.042	-0.234395	-0.362757	5.44669
	65.042	-0.237639	-0.362267	5.44669
	65.042	-0.236254	-0.360748	5.44669
	65.042	-0.18533	-0.360286	5.44669
	65.042	-0.058321	-0.360632	5.44669
	65.042	0.042783	-0.360942	5.44669
	65.042	0.099631	-0.360948	5.44669
	65.042	0.195332	-0.360841	5.44669
	65.042	0.232289	-0.360794	5.44669
	65.042	0.068886	-0.360812	5.44669
	65.042	-0.183208	-0.360836	5.44669
	65.042	-0.306916	-0.36084	5.44669
	65.042	-0.232003	-0.360833	5.44669
	65.042	-0.052394	-0.360829	5.44669
	65.042	0.012722	-0.360829	5.44669
	65.042	-0.119611	-0.360831	5.44669
	65.042	-0.262542	-0.360832	5.44669
	65.042	-0.236376	-0.360831	5.44669
	65.042	-0.070054	-0.360831	5.44669
	65.042	0.00687	-0.360831	5.44669
	65.042	-0.115786	-0.360831	5.44669
	65.042	-0.20967	-0.368702	5.44669
	65.042	-0.060228	-0.388987	5.44669
	65.042	0.157111	-0.397376	5.44669
	65.042	0.115869	-0.378364	5.44669
	65.042	-0.089576	-0.357123	5.44669
	65.042	-0.129345	-0.353353	5.44669
	65.042	-0.01878	-0.359065	5.44669
	65.042	0.099442	-0.362757	5.44669
	65.042	0.168001	-0.362267	5.44669
	65.042	0.114745	-0.360748	5.44669
	65.042	0.012552	-0.360286	5.44669
	65.042	-0.020116	-0.360632	5.44669
	65.042	0.050323	-0.360942	5.44669
	65.042	0.148199	-0.360948	5.44669
	65.042	0.074767	-0.360841	5.44669
	65.042	-0.103319	-0.360794	5.44669
	65.042	-0.120444	-0.360812	5.44669
	65.042	-0.059349	-0.360836	5.44669
	65.042	-0.125266	-0.36084	5.44669
	65.042	-0.239239	-0.360833	5.44669
	65.042	-0.273787	-0.360829	5.44669
	65.042	-0.249367	-0.360829	5.44669
	65.042	-0.227116	-0.360831	5.44669
