# Supplementary material for: Design of a cosmetic glove stiffness compensation mechanism for toddler-sized hand prostheses
Source: PLoS One. 2017 Aug 11;12(8):e0183233. doi: 10.1371/journal.pone.0183233 (PMC5553851; doi:10.1371/journal.pone.0183233)
Supplement: S1 Dataset — (ZIP) [file pone.0183233.s001.zip › 01 Glove measurements/SILglove1_1.xlsx]

## Sheet: test_glove7_1
LabVIEW Measurement
Writer_Version	2
Reader_Version	2
Separator	Tab
Decimal_Separator	.
Multi_Headings	No
X_Columns	No
Time_Pref	Absolute
Operator	localadmin
Date	2012-12-20
Time	00:09:44.981000
***End_of_Header***
Channels	4
Samples	10	10	10	10
Date	2012-12-20	2012-12-20	2012-12-20	2012-12-20
Time	00:10:04.181000	00:10:04.181000	00:10:04.181000	00:10:04.181000
Y_Unit_Label	mm	N	N	Pa
X_Dimension	Time	Time	Time	Time
X0	0	0	0	0
Delta_X	0.01	0.01	0.01	0.01
***End_of_Header***
X_Value	Voltage LVDT (Filtered)	Voltage Load Cell (Filtered)	Voltage Pinch Load Cell (Filtered)	Voltage Pressure (Filtered)	Comment
	129.104	0.264307	0.754798	5.44669
	129.104	0.264307	0.749754	5.44669
	129.104	0.264307	0.755262	5.44669
	129.104	0.313497	0.759321	5.44669
	129.104	0.440273	0.759057	5.44669
	129.104	0.492705	0.757503	5.44669
	129.104	0.373887	0.756945	5.44669
	129.104	0.241132	0.765135	5.44669
	129.104	0.217568	0.785752	5.44669
	129.104	0.253272	0.794167	5.44669
	129.104	0.276346	0.782919	5.44669
	129.104	0.27328	0.789779	5.44669
	129.104	0.263787	0.814698	5.44669
	129.104	0.2609	0.809814	5.44669
	129.104	0.263065	0.781129	5.44669
	129.104	0.264998	0.775905	5.44669
	129.104	0.265038	0.792584	5.44669
	129.104	0.264368	0.8028	5.44669
	129.104	0.264073	0.793498	5.44669
	129.104	0.264187	0.776887	5.44669
	129.104	0.26434	0.779668	5.44669
	129.104	0.264364	0.787756	5.44669
	129.104	0.264319	0.774575	5.44669
	129.104	0.313482	0.755841	5.44669
	129.104	0.440262	0.751042	5.44669
	129.104	0.492706	0.755431	5.44669
	129.104	0.373891	0.766805	5.44669
	129.104	0.241134	0.786991	5.44669
	129.104	0.217568	0.801963	5.44669
	129.104	0.253271	0.802732	5.44669
	129.104	0.276346	0.790126	5.44669
	129.104	0.27328	0.775498	5.44669
	129.104	0.263788	0.788155	5.44669
	129.104	0.2609	0.816663	5.44669
	129.104	0.263065	0.811216	5.44669
	129.104	0.264998	0.773147	5.44669
	129.104	0.265038	0.747204	5.44669
	129.104	0.264368	0.747979	5.44669
	129.104	0.264073	0.757226	5.44669
	129.104	0.264187	0.768647	5.44669
	129.104	0.26434	0.787124	5.44669
	129.104	0.264364	0.793494	5.44669
	129.104	0.264319	0.774278	5.44669
	129.104	0.264292	0.76154	5.44669
	129.104	0.264297	0.786263	5.44669
	129.104	0.264308	0.820566	5.44669
	129.104	0.264311	0.821352	5.44669
	129.104	0.264309	0.800858	5.44669
	129.104	0.264306	0.782757	5.44669
	129.104	0.264306	0.765255	5.44669
	129.104	0.264307	0.761633	5.44669
	129.104	0.313498	0.781647	5.44669
	129.104	0.440273	0.793742	5.44669
	129.104	0.492705	0.776337	5.44669
	129.104	0.423077	0.754445	5.44669
	129.104	0.417098	0.7577	5.44669
	129.104	0.445966	0.791446	5.44669
	129.104	0.362851	0.831932	5.44669
	129.104	0.253171	0.841252	5.44669
	129.104	0.226541	0.807843	5.44669
	129.104	0.252752	0.763294	5.44669
	129.104	0.272939	0.752194	5.4507
	129.104	0.272038	0.778438	5.46104
	129.104	0.264478	0.795761	5.46531
	129.104	0.261631	0.786195	5.45562
	129.104	0.263126	0.790586	5.4448
	129.104	0.264763	0.821743	5.44287
	129.104	0.264918	0.837337	5.44579
	129.104	0.264401	0.817703	5.44767
	129.104	0.264129	0.801546	5.44742
	129.104	0.31339	0.81712	5.44263
	129.104	0.440291	0.83182	5.43206
	129.104	0.492751	0.817085	5.42796
	129.104	0.3739	0.795385	5.43781
	129.104	0.241121	0.782031	5.44463
	129.104	0.217559	0.766904	5.43615
	129.104	0.253272	0.762583	5.42894
	129.104	0.276349	0.781459	5.43676
	129.104	0.273281	0.801197	5.44785
	129.104	0.263787	0.804385	5.45054
	129.104	0.2609	0.791092	5.44787
	129.104	0.263065	0.767444	5.44581
	129.104	0.264998	0.751709	5.4459
	129.104	0.265038	0.751852	5.44667
	129.104	0.264368	0.765111	5.44696
	129.104	0.264073	0.795431	5.44681
	129.104	0.313378	0.823089	5.44664
	129.104	0.440306	0.811272	5.44662
	129.104	0.492761	0.770879	5.44668
	129.104	0.373899	0.746233	5.4467
	129.104	0.241117	0.748379	5.4467
	129.104	0.217558	0.765609	5.44669
	129.104	0.253273	0.789004	5.44668
	129.104	0.27635	0.803233	5.44669
	129.104	0.273281	0.802548	5.44669
	129.104	0.263787	0.789598	5.44669
	129.104	0.260899	0.767471	5.44669
	129.104	0.263065	0.752251	5.44669
	129.104	0.264998	0.75207	5.44669
	129.104	0.265038	0.757139	5.44669
	129.104	0.264368	0.767155	5.44669
	129.104	0.264073	0.78653	5.44669
	129.104	0.264187	0.793775	5.44669
	129.104	0.26434	0.774607	5.44669
	129.104	0.264364	0.753707	5.44669
	129.104	0.264319	0.758006	5.44669
	129.104	0.264292	0.783965	5.44669
	129.104	0.264297	0.803831	5.44669
	129.104	0.264308	0.812462	5.44669
	129.104	0.264311	0.818397	5.44669
	129.104	0.264309	0.803559	5.44669
	129.104	0.264306	0.769365	5.44669
	129.104	0.264306	0.748348	5.44669
	129.104	0.264307	0.757675	5.44669
	129.104	0.264307	0.785739	5.44669
	129.104	0.264307	0.796822	5.44669
	129.104	0.264307	0.784037	5.44669
	129.104	0.264307	0.789303	5.44669
	129.104	0.264307	0.814102	5.44669
	129.104	0.264307	0.817604	5.44669
	129.104	0.264307	0.801592	5.44669
	129.104	0.264307	0.784398	5.44669
	129.104	0.264307	0.765681	5.44669
	129.104	0.264307	0.753358	5.44669
	129.104	0.264307	0.753171	5.44669
	129.104	0.264307	0.757207	5.44669
	129.104	0.313497	0.758922	5.44669
	129.104	0.440273	0.758199	5.44669
	129.104	0.492705	0.757285	5.44669
	129.104	0.373887	0.75716	5.44669
	129.104	0.241132	0.757431	5.44669
	129.104	0.217568	0.75759	5.44669
	129.104	0.253272	0.765431	5.44669
	129.104	0.276346	0.793517	5.44669
	129.104	0.27328	0.822173	5.44669
	129.104	0.263787	0.819439	5.44669
	129.104	0.2609	0.799484	5.44669
	129.104	0.263065	0.790732	5.44669
	129.104	0.264998	0.793943	5.44669
	129.104	0.265038	0.798364	5.44669
	129.104	0.264368	0.799069	5.44669
	129.104	0.264073	0.789922	5.44669
	129.104	0.264187	0.768851	5.44669
	129.104	0.26434	0.752716	5.44669
	129.104	0.264364	0.751774	5.44669
	129.104	0.313509	0.75685	5.44669
	129.104	0.440258	0.759269	5.44669
	129.104	0.492694	0.758471	5.44669
	129.104	0.373888	0.757276	5.44669
	129.104	0.290327	0.757059	5.44669
	129.104	0.393535	0.757393	5.44669
	129.104	0.481668	0.75761	5.44669
	129.104	0.385925	0.765453	5.44669
	129.104	0.250105	0.793519	5.44669
	129.104	0.217049	0.822166	5.44669
	129.104	0.249865	0.811564	5.44669
	129.104	0.275104	0.771329	5.44669
	129.104	0.27397	0.754189	5.44669
	129.104	0.264518	0.78428	5.44669
	129.104	0.260961	0.822356	5.44669
	129.104	0.262831	0.822808	5.44669
	129.104	0.264878	0.800831	5.44669
	129.104	0.265071	0.782228	5.44669
	129.104	0.264424	0.772914	5.44669
	129.104	0.264085	0.782017	5.44669
	129.104	0.264172	0.790153	5.44669
	129.104	0.26433	0.774744	5.44669
	129.104	0.264365	0.762931	5.44669
	129.104	0.264323	0.786681	5.44669
	129.104	0.264293	0.820247	5.44669
	129.104	0.313486	0.82107	5.44669
	129.104	0.489463	0.808724	5.44669
	129.104	0.668674	0.811011	5.44669
	129.104	0.602286	0.801843	5.44669
	129.104	0.350711	0.771279	5.44669
	129.104	0.194393	0.749761	5.44669
	129.104	0.206533	0.749716	5.44669
	129.104	0.265311	0.757044	5.44669
	129.104	0.285319	0.767954	5.44669
	129.104	0.27276	0.786898	5.44669
	129.104	0.260381	0.793645	5.44669
	129.104	0.259658	0.774422	5.44669
	129.104	0.263756	0.761546	5.44669
	129.104	0.265729	0.778343	5.44669
	129.104	0.265099	0.800259	5.44669
	129.104	0.264133	0.805099	5.44669
	129.082	0.263953	0.791725	5.44669
	129.024	0.264221	0.767455	5.44669
	129	0.264397	0.75936	5.44669
	129.032	0.264375	0.787782	5.44669
	129.035	0.264304	0.821979	5.44669
	128.999	0.264282	0.813533	5.44669
	128.957	0.264298	0.772222	5.44669
	128.903	0.264312	0.753863	5.44669
	128.866	0.264313	0.775956	5.44669
	128.864	0.264308	0.794127	5.44669
	128.876	0.264305	0.778522	5.44669
	128.882	0.264306	0.755223	5.44669
	128.88	0.313498	0.75725	5.44669
	128.877	0.440273	0.78311	5.44669
	128.877	0.492705	0.795871	5.44669
	128.877	0.373887	0.776702	5.44669
	128.878	0.241132	0.761711	5.44669
	128.878	0.217568	0.785473	5.44669
	128.878	0.253272	0.820174	5.44669
	128.878	0.325536	0.821469	5.44669
	128.878	0.449245	0.801046	5.44669
	128.878	0.492185	0.790665	5.44669
	128.878	0.37048	0.793359	5.44669
	128.878	0.23989	0.798144	5.44669
	128.878	0.218259	0.807055	5.44669
	128.878	0.254002	0.826074	5.44669
	128.878	0.276407	0.833564	5.44669
	128.878	0.273046	0.806754	5.44669
	128.878	0.263668	0.765578	5.44669
	128.878	0.260933	0.745669	5.44669
	128.878	0.263121	0.750034	5.44669
	128.878	0.26501	0.758634	5.44669
	128.878	0.265023	0.760635	5.44669
	128.878	0.313548	0.75841	5.44669
	128.878	0.440039	0.764635	5.44669
	128.878	0.492589	0.792893	5.44669
	128.878	0.373922	0.830065	5.44669
	128.878	0.241188	0.847825	5.44669
	128.878	0.217579	0.843989	5.44669
	128.878	0.253256	0.828505	5.44669
	128.878	0.276336	0.798573	5.44669
	128.855	0.273281	0.763998	5.44669
	128.776	0.263792	0.755793	5.44669
	128.672	0.260902	0.779696	5.44669
	128.622	0.263064	0.795009	5.44669
	128.633	0.264997	0.777562	5.44669
	128.654	0.265038	0.762378	5.44669
	128.659	0.264368	0.777576	5.44669
	128.654	0.264073	0.791771	5.44669
	128.65	0.264187	0.784829	5.44669
	128.672	0.26434	0.783561	5.44669
	128.731	0.264364	0.786556	5.44669
	128.755	0.313509	0.780558	5.44669
	128.701	0.440258	0.791503	5.44669
	128.641	0.492694	0.824131	5.44669
	128.63	0.373888	0.845882	5.44669
	128.646	0.241137	0.845292	5.44669
	128.657	0.21757	0.829743	5.44669
	128.655	0.253271	0.798629	5.44669
	128.651	0.276345	0.771452	5.44669
	128.65	0.27328	0.775884	5.44669
	128.651	0.263788	0.788153	5.44669
	128.652	0.2609	0.783965	5.44669
	128.652	0.312255	0.784493	5.44669
	128.651	0.440963	0.795126	5.44669
	128.651	0.542626	0.800805	5.44669
	128.651	0.549913	0.791757	5.44669
	128.651	0.469295	0.768996	5.44669
	128.629	0.327029	0.752123	5.44669
	128.572	0.23013	0.751474	5.44669
	128.548	0.278854	0.756935	5.44669
	128.579	0.487412	0.759411	5.44669
	128.56	0.680174	0.7585	5.44669
	128.467	0.65703	0.757238	5.4507
	128.401	0.574107	0.757032	5.46104
	128.401	0.596045	0.757395	5.46531
	128.424	0.544	0.75762	5.45562
	128.433	0.352466	0.757585	5.4448
	128.429	0.215901	0.757491	5.44287
	128.424	0.214927	0.757464	5.44579
	128.423	0.310373	0.757486	5.44767
	128.425	0.456572	0.757505	5.44742
	128.426	0.500651	0.757505	5.44664
	128.425	0.420614	0.757498	5.44641
	128.425	0.413242	0.765366	5.44658
	128.425	0.494417	0.785652	5.44674
	128.425	0.589068	0.794043	5.44675
	128.425	0.707432	0.775032	5.44669
	128.403	0.740403	0.75379	5.44667
	128.345	0.61646	0.750019	5.44668
	128.322	0.48848	0.763603	5.44669
	128.375	0.46874	0.787579	5.44669
	128.436	0.553537	0.795478	5.44669
	128.446	0.652798	0.782819	5.44669
	128.408	0.624027	0.789271	5.44669
	128.318	0.570326	0.814521	5.44669
	128.215	0.655432	0.809921	5.44669
	128.17	0.774779	0.773366	5.44669
	128.182	0.755561	0.755627	5.44669
	128.202	0.600539	0.776288	5.44669
	128.206	0.525879	0.793639	5.44669
	128.201	0.596277	0.7782	5.44669
	128.197	0.610486	0.763132	5.44669
	128.197	0.584793	0.777665	5.44669
	128.199	0.666311	0.79154	5.44669
	128.199	0.774195	0.77683	5.44669
	128.199	0.80064	0.763304	5.44669
	128.199	0.7258	0.778224	5.44669
	128.199	0.529948	0.791713	5.44669
	128.199	0.351569	0.784574	5.44669
	128.199	0.425376	0.791346	5.44669
	128.199	0.679764	0.814766	5.44669
	128.199	0.834624	0.809286	5.44669
	128.199	0.771683	0.780884	5.44669
	128.176	0.585973	0.78386	5.44669
	128.119	0.51404	0.812991	5.44669
	128.095	0.596494	0.811211	5.44669
	128.127	0.614785	0.782322	5.4507
	128.13	0.586516	0.783779	5.46104
	128.116	0.616315	0.812446	5.46531
	128.132	0.597279	0.818882	5.45562
	128.124	0.572131	0.802717	5.4448
	128.112	0.665701	0.784415	5.44287
	128.154	0.77844	0.765289	5.44579
	128.183	0.802635	0.753187	5.44767
	128.114	0.774317	0.76111	5.44742
	127.998	0.754112	0.785451	5.44664
	127.939	0.755756	0.79548	5.44641
	127.951	0.763632	0.775706	5.44658
	127.975	0.766348	0.761432	5.44674
	127.981	0.764686	0.777839	5.44675
	127.975	0.763025	0.792217	5.44669
	127.97	0.76292	0.777052	5.44667
	127.971	0.763466	0.763157	5.44668
	127.972	0.763732	0.778083	5.44669
	127.973	0.76365	0.791707	5.44669
	127.973	0.76352	0.776751	5.44669
	127.972	0.763496	0.755341	5.44669
	127.972	0.763531	0.757929	5.44669
	127.972	0.763555	0.791223	5.44669
	127.973	0.763552	0.823886	5.44669
	127.973	0.763543	0.813102	5.44669
	127.972	0.76354	0.779233	5.44669
	127.972	0.763542	0.773941	5.44669
	127.972	0.763544	0.784564	5.44669
	127.973	0.763544	0.783151	5.44669
	127.973	0.763543	0.785427	5.44669
	127.972	0.763543	0.787936	5.44669
	127.972	0.763543	0.772602	5.44669
	127.972	0.763543	0.754951	5.44669
	127.972	0.763543	0.75137	5.44669
	127.972	0.763543	0.755885	5.44669
	127.972	0.763543	0.759008	5.44669
	127.972	0.763543	0.758705	5.44669
	127.972	0.763543	0.757467	5.44669
	127.972	0.763543	0.757056	5.44669
	127.972	0.763543	0.757324	5.44669
	127.972	0.763543	0.757582	5.44669
	127.972	0.763543	0.765466	5.44669
	127.972	0.763543	0.785664	5.44669
	127.972	0.763543	0.801883	5.44669
	127.972	0.763543	0.80317	5.44669
	127.95	0.763543	0.790338	5.44669
	127.893	0.763543	0.76756	5.44669
	127.869	0.763543	0.752026	5.44669
	127.901	0.763543	0.751944	5.44669
	127.881	0.763543	0.757166	5.44669
	127.788	0.763543	0.759341	5.44669
	127.745	0.763543	0.758389	5.44669
	127.824	0.763543	0.757216	5.44669
	127.928	0.763543	0.757063	5.44669
	127.93	0.763543	0.765286	5.44669
	127.869	0.763543	0.785773	5.44669
	127.817	0.763543	0.794122	5.44669
	127.768	0.763543	0.775022	5.44669
	127.736	0.763543	0.753757	5.44669
	127.735	0.763543	0.750009	5.44669
	127.745	0.763543	0.755739	5.44669
	127.75	0.763543	0.759431	5.44669
	127.748	0.763543	0.758934	5.44669
	127.746	0.763543	0.757412	5.44669
	127.745	0.763543	0.764822	5.44669
	127.746	0.763543	0.793325	5.44669
	127.746	0.763543	0.822309	5.44669
	127.746	0.763543	0.811693	5.44669
	127.746	0.763543	0.771332	5.44669
	127.746	0.763543	0.746273	5.44669
	127.746	0.763543	0.756105	5.44669
	127.746	0.763543	0.785819	5.44669
	127.746	0.763543	0.805284	5.44669
	127.746	0.763543	0.812412	5.44669
	127.746	0.763543	0.817859	5.44669
	127.746	0.763543	0.811223	5.44669
	127.746	0.763543	0.797625	5.44669
	127.746	0.763543	0.792881	5.44669
	127.746	0.763543	0.803376	5.44669
	127.746	0.763543	0.82641	5.44669
	127.746	0.763543	0.835013	5.44669
	127.746	0.763543	0.815113	5.44669
	127.746	0.763543	0.801294	5.44669
	127.724	0.763543	0.810065	5.44669
	127.644	0.763543	0.804096	5.44669
	127.541	0.763543	0.780431	5.44669
	127.491	0.763543	0.785523	5.44669
	127.501	0.763543	0.81385	5.44669
	127.523	0.763543	0.81098	5.44669
	127.528	0.763543	0.774049	5.44669
	127.522	0.763543	0.747666	5.44669
	127.518	0.763543	0.747852	5.44669
	127.518	0.812733	0.757008	5.44669
	127.52	0.939509	0.76073	5.44669
	127.52	1.04113	0.759027	5.44669
	127.52	1.04909	0.756989	5.44669
	127.52	0.968766	0.756741	5.44669
	127.52	0.826384	0.765232	5.44268
	127.52	0.778523	0.785865	5.43234
	127.52	0.904809	0.79418	5.42806
	127.52	1.03907	0.775013	5.43775
	127.52	1.1098	0.753733	5.44858
	127.52	1.1503	0.757873	5.4505
	127.52	1.10221	0.791771	5.44759
	127.52	1.06135	0.824136	5.44571
	127.52	1.15871	0.813012	5.44595
	127.52	1.27863	0.779107	5.44673
	127.52	1.30448	0.77392	5.44696
	127.52	1.27431	0.792471	5.44679
	127.52	1.25274	0.811329	5.44663
	127.52	1.25447	0.821969	5.44663
	127.52	1.26287	0.805459	5.44668
	127.52	1.26577	0.768891	5.44671
	127.52	1.21481	0.755345	5.4467
	127.52	1.08626	0.777762	5.44668
	127.498	1.03372	0.802227	5.44668
	127.44	1.15312	0.806132	5.44669
	127.416	1.28616	0.799329	5.44669
	127.47	1.30963	0.795132	5.44669
	127.53	1.27379	0.787928	5.44669
	127.541	1.25069	0.769415	5.44669
	127.525	1.25379	0.753661	5.44669
	127.514	1.26331	0.751969	5.44669
	127.516	1.2662	0.756596	5.44669
	127.498	1.26402	0.759093	5.44669
	127.419	1.26208	0.758488	5.44669
	127.315	1.26205	0.757345	5.44669
	127.264	1.26272	0.757082	5.44669
	127.275	1.26301	0.757378	5.44669
	127.296	1.2629	0.757595	5.44669
	127.301	1.26275	0.757581	5.44669
	127.296	1.26272	0.757498	5.44669
	127.292	1.26277	0.757468	5.44669
	127.292	1.26279	0.757485	5.44669
	127.294	1.26279	0.765374	5.44669
	127.294	1.21359	0.78566	5.44669
	127.294	1.08681	0.794043	5.44669
	127.294	1.03438	0.775029	5.44669
	127.293	1.1532	0.753788	5.44669
	127.294	1.28595	0.750019	5.44669
	127.294	1.30952	0.755732	5.44669
	127.294	1.27381	0.759424	5.44669
	127.294	1.25074	0.758933	5.44669
	127.294	1.25381	0.757414	5.44669
	127.294	1.2633	0.756953	5.44669
	127.294	1.26619	0.757299	5.44669
	127.294	1.26402	0.757608	5.44669
	127.294	1.26209	0.757615	5.44669
	127.294	1.26205	0.757507	5.44669
	127.294	1.26272	0.765331	5.44669
	127.294	1.26301	0.785634	5.44669
	127.294	1.2629	0.794048	5.44669
	127.294	1.26275	0.77504	5.44669
	127.294	1.26272	0.753791	5.44669
	127.294	1.26277	0.750017	5.44669
	127.294	1.26279	0.75573	5.44669
	127.271	1.26279	0.759424	5.44669
	127.192	1.26278	0.758934	5.44669
	127.11	1.26277	0.757415	5.44669
	127.14	1.26278	0.756952	5.44669
	127.254	1.26278	0.757299	5.44669
	127.303	1.26278	0.765479	5.44669
	127.218	1.26278	0.78577	5.44669
	127.088	1.26278	0.794052	5.44669
	127.029	1.26278	0.782864	5.44669
	127.045	1.26278	0.789797	5.44669
	127.072	1.26278	0.822596	5.44669
	127.077	1.26278	0.837975	5.44669
	127.07	1.26278	0.809796	5.44669
	127.065	1.26278	0.765278	5.44669
	127.065	1.26278	0.74446	5.44669
	127.067	1.26278	0.749635	5.44669
	127.068	1.26278	0.758896	5.44669
	127.068	1.26278	0.760887	5.44669
	127.067	1.26278	0.758422	5.44669
	127.067	1.26278	0.75668	5.44669
	127.067	1.31197	0.764697	5.44669
	127.067	1.48794	0.785663	5.44669
	127.067	1.71633	0.794285	5.44669
	127.067	1.82591	0.775129	5.44669
	127.067	1.80274	0.753744	5.44669
	127.067	1.756	0.749965	5.44669
	127.067	1.74496	0.755725	5.44669
	127.067	1.757	0.767311	5.44669
	127.067	1.76598	0.787098	5.44669
	127.067	1.76545	0.793957	5.44669
	127.067	1.76205	0.782353	5.44669
	127.045	1.76081	0.781745	5.44669
	126.988	1.7615	0.786676	5.44669
	126.942	1.76223	0.773383	5.44669
	126.938	1.81148	0.755725	5.44669
	126.952	1.93802	0.759288	5.44669
	126.937	2.03952	0.783785	5.44669
	126.877	2.04751	0.795429	5.44669
	126.828	2.01644	0.784148	5.44669
	126.824	2.05003	0.789845	5.44669
	126.839	2.18136	0.814289	5.44669
	126.846	2.29044	0.809619	5.44669
	126.844	2.29991	0.773322	5.44669
	126.84	2.26675	0.747845	5.44669
	126.84	2.24977	0.748185	5.44669
	126.841	2.25448	0.764955	5.44669
	126.841	2.26249	0.788799	5.44669
	126.841	2.26418	0.795508	5.44669
	126.841	2.26204	0.774527	5.44669
	126.841	2.30973	0.760928	5.44669
	126.841	2.43664	0.778047	5.44669
	126.841	2.48966	0.800354	5.44669
	126.841	2.42023	0.805245	5.44669
	126.841	2.46332	0.791752	5.44669
	126.841	2.66803	0.767415	5.44669
	126.841	2.8133	0.751462	5.44669
	126.841	2.81324	0.75963	5.44669
	126.841	2.76346	0.785445	5.44669
	126.819	2.74292	0.796003	5.44669
	126.739	2.75206	0.775927	5.44669
	126.635	2.7632	0.753468	5.44669
	126.586	2.76462	0.749566	5.44669
	126.596	2.76125	0.755656	5.44669
	126.617	2.75934	0.759553	5.44669
	126.622	2.80892	0.759014	5.44669
	126.617	2.93655	0.757402	5.44669
	126.613	2.98919	0.764789	5.44669
	126.613	2.87016	0.785444	5.44669
	126.615	2.78643	0.794161	5.44669
	126.615	2.93884	0.783026	5.44669
	126.615	3.203	0.781955	5.44669
	126.615	3.33568	0.786524	5.44669
	126.615	3.35862	0.773245	5.44669
	126.615	3.42915	0.755722	5.44669
	126.615	3.46766	0.751464	5.44669
	126.615	3.36305	0.755651	5.44669
	126.615	3.29039	0.766747	5.44669
	126.615	3.44231	0.794759	5.4507
	126.592	3.70234	0.822226	5.46104
	126.535	3.83345	0.819019	5.46531
	126.511	3.80802	0.79929	5.45562
	126.543	3.75267	0.782929	5.4448
	126.523	3.73883	0.765884	5.44287
	126.43	3.75276	0.753965	5.44579
	126.365	3.76351	0.753353	5.44767
	126.365	3.76307	0.764938	5.44742
	126.387	3.80825	0.786954	5.44664
	126.396	3.93351	0.802612	5.44641
	126.392	4.03592	0.803017	5.44658
	126.387	4.09393	0.790015	5.44674
	126.387	4.18966	0.767479	5.44675
	126.388	4.2754	0.752106	5.44669
	126.389	4.33698	0.759877	5.44667
	126.389	4.44013	0.785319	5.44668
	126.388	4.52771	0.803733	5.44669
	126.388	4.58742	0.804069	5.44669
	126.388	4.68913	0.797928	5.44669
	126.388	4.77678	0.795278	5.44669
	126.388	4.78784	0.788487	5.44669
	126.388	4.76297	0.769597	5.44669
	126.388	4.7489	0.753538	5.44669
	126.388	4.75188	0.751853	5.44669
	126.388	4.80733	0.764461	5.44669
	126.388	4.98486	0.787287	5.44669
	126.388	5.21168	0.795051	5.44669
	126.388	5.32005	0.774873	5.44669
	126.388	5.29692	0.761236	5.44669
	126.388	5.29983	0.778053	5.44669
	126.388	5.46493	0.800248	5.44669
	126.388	5.70528	0.805198	5.44669
	126.366	5.82373	0.79177	5.44669
	126.286	5.84922	0.767439	5.44669
	126.183	5.97507	0.751466	5.44669
	126.133	6.2404	0.751752	5.44669
	126.144	6.53867	0.757285	5.44669
	126.165	6.75359	0.759459	5.44669
	126.17	6.86516	0.766267	5.44669
	126.164	7.00327	0.785333	5.44669
	126.16	7.19561	0.793589	5.44669
	126.161	7.30385	0.774955	5.44669
	126.162	7.34217	0.753919	5.44669
	126.163	7.47704	0.7501	5.44669
	126.162	7.69239	0.763591	5.44669
	126.162	7.81116	0.795416	5.44669
	126.162	7.79648	0.823624	5.44669
	126.162	7.75003	0.819371	5.44669
	126.162	7.7361	0.79894	5.44669
	126.162	7.74682	0.782657	5.44669
	126.162	7.75627	0.773766	5.44669
	126.162	7.75642	0.782221	5.44669
	126.162	7.75313	0.789936	5.44669
	126.162	7.75169	0.782452	5.44669
	126.162	7.75226	0.783224	5.44669
	126.162	7.75301	0.787261	5.44669
	126.162	7.75312	0.780974	5.44669
	126.162	7.80209	0.791426	5.44669
	126.162	7.92874	0.816081	5.44669
	126.162	7.98119	0.809808	5.44669
	126.162	7.91162	0.780635	5.44669
	126.162	7.90566	0.783571	5.44669
	126.162	7.9837	0.812958	5.44669
	126.162	8.07654	0.8113	5.44669
	126.162	8.19526	0.782371	5.44669
	126.162	8.27821	0.775897	5.44669
	126.14	8.28125	0.784268	5.44669
	126.082	8.2547	0.774461	5.44669
	126.059	8.24276	0.764905	5.44669
	126.112	8.24724	0.779738	5.44669
	126.173	8.30256	0.791778	5.44669
	126.183	8.4795	0.776193	5.44669
	126.145	8.70613	0.762953	5.44669
	126.055	8.81462	0.778303	5.44669
	125.975	8.79162	0.799742	5.44669
	126.009	8.74534	0.804897	5.44669
	126.102	8.73443	0.799695	5.44669
	126.092	8.74636	0.795724	5.44669
	125.982	8.80443	0.795917	5.44669
	125.906	8.93069	0.79741	5.44669
	125.908	8.97975	0.797967	5.44669
	125.935	8.90889	0.797669	5.44669
	125.945	8.9036	0.789476	5.44669
	125.94	8.98238	0.777033	5.44669
	125.934	9.07529	0.78116	5.44669
	125.934	9.19377	0.7962	5.44669
	125.936	9.27661	0.80244	5.44669
	125.937	9.27967	0.792061	5.44669
	125.936	9.25318	0.768542	5.44669
	125.936	9.24125	0.759696	5.44669
	125.936	9.24572	0.779666	5.44669
	125.936	9.25183	0.801472	5.44669
	125.936	9.25281	0.805138	5.44669
	125.936	9.25104	0.799181	5.44669
	125.936	9.24996	0.795423	5.44669
	125.936	9.25013	0.788103	5.44669
	125.936	9.25059	0.777256	5.44669
	125.936	9.25072	0.781741	5.44669
	125.936	9.25061	0.788494	5.44669
	125.914	9.25052	0.782018	5.44669
	125.856	9.25052	0.783555	5.44669
	125.832	9.25055	0.787554	5.44669
	125.886	9.25057	0.773108	5.44669
	125.946	9.25056	0.755298	5.44669
	125.957	9.29974	0.759207	5.44669
	125.941	9.47571	0.783903	5.44669
	125.908	9.70411	0.795507	5.44669
	125.83	9.81369	0.776268	5.44669
	125.731	9.79051	0.753787	5.44669
	125.682	9.74377	0.757449	5.44669
	125.692	9.73274	0.783704	5.44669
	125.712	9.74478	0.796049	5.44669
	125.739	9.75375	0.776565	5.44669
	125.792	9.75323	0.753719	5.44669
	125.811	9.74982	0.749444	5.44669
	125.78	9.74858	0.755516	5.44669
	125.779	9.74927	0.767409	5.44669
	125.792	9.75	0.787213	5.44669
	125.754	9.75006	0.793971	5.44669
	125.704	9.74983	0.774447	5.44669
	125.692	9.74971	0.75357	5.44669
	125.704	9.74974	0.758006	5.44669
	125.714	9.79899	0.791885	5.44669
	125.713	9.97497	0.832007	5.44669
	125.71	10.2033	0.841127	5.44669
	125.708	10.3129	0.807764	5.44669
	125.709	10.2897	0.763305	5.44669
	125.71	10.243	0.744356	5.44669
	125.71	10.232	0.750292	5.44669
	125.71	10.244	0.759208	5.44669
	125.71	10.253	0.760784	5.44669
	125.71	10.2525	0.758268	5.44669
	125.71	10.2491	0.764523	5.44669
	125.71	10.2478	0.792896	5.44669
	125.71	10.2977	0.822236	5.44669
	125.71	10.4252	0.819686	5.44669
	125.71	10.5269	0.799565	5.44669
	125.71	10.5346	0.782807	5.44669
	125.71	10.5034	0.765736	5.44669
	125.71	10.537	0.753946	5.44669
	125.71	10.6684	0.753398	5.44669
	125.71	10.7775	0.757093	5.44669
	125.71	10.7869	0.766664	5.44669
	125.71	10.7538	0.786341	5.44669
	125.687	10.7368	0.79387	5.44669
	125.63	10.7415	0.774714	5.44669
	125.606	10.7495	0.753718	5.44669
	125.66	10.7512	0.750102	5.44669
	125.72	10.749	0.755792	5.44669
	125.731	10.7476	0.75942	5.44669
	125.715	10.7477	0.75891	5.44669
	125.682	10.7975	0.757406	5.44669
	125.626	10.9736	0.756957	5.44669
	125.584	11.2019	0.757304	5.44669
	125.582	11.2622	0.757608	5.44669
	125.595	11.1122	0.757613	5.44669
	125.601	11.0131	0.757507	5.44669
	125.599	11.1209	0.75746	5.44669
	125.574	11.2657	0.757479	5.44669
	125.538	11.2982	0.757503	5.44669
	125.572	11.262	0.757507	5.44669
	125.651	11.2355	0.76537	5.44669
	125.657	11.2373	0.785651	5.44669
	125.607	11.2475	0.801912	5.44669
	125.558	11.3003	0.811057	5.44669
	125.506	11.425	0.818491	5.44669
	125.472	11.4752	0.811968	5.44669
	125.471	11.3563	0.805583	5.44669
	125.482	11.2242	0.812938	5.44669
	125.487	11.2502	0.803767	5.44669
	125.508	11.4618	0.7714	5.44669
	125.562	11.7131	0.749128	5.44669
	125.586	11.8195	0.749407	5.44669
	125.533	11.7869	0.75714	5.44669
	125.473	11.7373	0.760233	5.44669
	125.462	11.7285	0.758772	5.44669
	125.478	11.7424	0.757059	5.44669
	125.489	11.7514	0.756861	5.44669
	125.487	11.7502	0.765258	5.44669
	125.483	11.7465	0.785833	5.44669
	125.482	11.7454	0.794157	5.44669
	125.483	11.7462	0.775015	5.44669
	125.484	11.747	0.753742	5.44669
	125.484	11.747	0.750005	5.44669
	125.483	11.7468	0.763614	5.44669
	125.483	11.7466	0.79546	5.44669
	125.483	11.7467	0.823634	5.44669
	125.483	11.7959	0.81936	5.44669
	125.483	11.9719	0.798932	5.44669
	125.483	12.2003	0.782658	5.44669
	125.483	12.3099	0.765898	5.44669
	125.483	12.2867	0.754067	5.44669
	125.483	12.24	0.753391	5.44669
	125.483	12.2289	0.757047	5.44669
	125.483	12.241	0.758777	5.44669
	125.483	12.2499	0.758195	5.44669
	125.483	12.2494	0.757335	5.44669
	125.483	12.246	0.765053	5.44669
	125.483	12.2448	0.785579	5.44669
	125.483	12.2946	0.794124	5.44669
	125.483	12.4713	0.775091	5.44669
	125.483	12.6998	0.753786	5.44669
	125.483	12.8091	0.749996	5.44669
	125.483	12.7858	0.763594	5.44669
	125.483	12.7391	0.787584	5.44669
	125.461	12.7282	0.795483	5.44669
	125.404	12.7894	0.774948	5.44669
	125.357	12.9743	0.753243	5.44669
	125.354	13.2022	0.74982	5.44669
	125.368	13.3084	0.755843	5.44669
	125.375	13.284	0.759541	5.44669
	125.395	13.2379	0.766814	5.44669
	125.427	13.2276	0.785532	5.44669
	125.393	13.2397	0.801349	5.44669
	125.294	13.2484	0.810864	5.44669
	125.253	13.2478	0.81861	5.44669
	125.314	13.2936	0.804216	5.44669
	125.36	13.4192	0.769564	5.44669
	125.315	13.5215	0.748198	5.44669
	125.25	13.5794	0.74967	5.44669
	125.234	13.6751	0.757581	5.44669
	125.25	13.7609	0.760324	5.44669
	125.262	13.7733	0.758653	5.44669
	125.262	13.7497	0.756977	5.44669
	125.257	13.7356	0.76474	5.44669
	125.255	13.7382	0.785575	5.44669
	125.256	13.7442	0.794233	5.44669
	125.257	13.7951	0.783009	5.44669
	125.257	13.9696	0.781922	5.44669
	125.257	14.1968	0.794387	5.44669
	125.257	14.3555	0.80928	5.44669
	125.257	14.5088	0.820428	5.44669
	125.257	14.6414	0.813413	5.44669
	125.257	14.5639	0.797629	5.44669
	125.257	14.3735	0.792104	5.44669
	125.257	14.4021	0.795178	5.44669
	125.257	14.6421	0.790523	5.44669
	125.235	14.8071	0.770487	5.44669
	125.155	14.8519	0.753187	5.44669
	125.051	14.9692	0.75139	5.44669
	125.002	15.1749	0.756521	5.44669
	125.012	15.2959	0.767138	5.44669
	125.033	15.2856	0.786743	5.44669
	125.038	15.2402	0.79387	5.44669
	125.033	15.2251	0.774572	5.44669
	125.029	15.235	0.753658	5.44669
	125.029	15.2445	0.750128	5.44669
	125.031	15.245	0.755824	5.44669
	125.031	15.2418	0.759424	5.44669
	125.031	15.2403	0.758901	5.44669
	125.031	15.29	0.757401	5.44669
	125.031	15.4667	0.756958	5.44669
	125.031	15.6952	0.757306	5.44669
	125.031	15.8046	0.757609	5.44669
	125.031	15.7813	0.757612	5.44669
	125.031	15.7346	0.757506	5.44669
	125.031	15.7236	0.75746	5.44669
	125.008	15.7848	0.757479	5.44669
	124.951	15.9697	0.765374	5.44669
	124.927	16.1976	0.785662	5.44669
	124.981	16.3038	0.794044	5.44669
	125.019	16.2794	0.775029	5.44669
	124.972	16.2825	0.761659	5.44669
	124.91	16.399	0.778175	5.44669
	124.874	16.5127	0.792277	5.44669
	124.832	16.5294	0.776958	5.44669
	124.797	16.4976	0.755225	5.44669
	124.793	16.5278	0.749936	5.44669
	124.802	16.658	0.755187	5.44669
	124.808	16.817	0.759225	5.44669
	124.807	17.0031	0.759044	5.44669
	124.804	17.1984	0.757531	5.44669
	124.804	17.2908	0.756962	5.44669
	124.804	17.2722	0.757261	5.44669
	124.805	17.2335	0.757589	5.44669
	124.805	17.2242	0.75762	5.44669
	124.804	17.2833	0.757516	5.44669
	124.804	17.4175	0.757462	5.44669
	124.804	17.5188	0.757476	5.44669
	124.804	17.5731	0.757501	5.44669
	124.782	17.6677	0.757507	5.44669
	124.702	17.7543	0.7575	5.44669
	124.621	17.7674	0.757495	5.44669
	124.629	17.7438	0.765367	5.44669
	124.663	17.7295	0.785653	5.44669
	124.631	17.732	0.801914	5.44669
	124.575	17.7381	0.811058	5.44669
	124.559	17.7398	0.81849	5.44669
	124.594	17.7875	0.804097	5.44669
	124.662	17.9131	0.769557	5.44669
	124.686	18.0147	0.748237	5.44669
	124.628	18.0723	0.749689	5.44669
	124.566	18.1681	0.757575	5.44669
	124.556	18.254	0.760314	5.44669
	124.573	18.2665	0.758651	5.44669
	124.584	18.2428	0.75698	5.44669
	124.582	18.2779	0.756871	5.44669
	124.578	18.4564	0.757419	5.44669
	124.577	18.6909	0.757688	5.44669
	124.578	18.8021	0.757605	5.44669
	124.578	18.7775	0.757475	5.44669
	124.578	18.7295	0.765321	5.44669
	124.578	18.7185	0.785641	5.44669
	124.556	18.731	0.794054	5.44669
	124.498	18.7402	0.77504	5.44669
	124.452	18.7887	0.753789	5.44669
	124.426	18.9612	0.750016	5.44669
	124.383	19.1883	0.755731	5.44669
	124.344	19.2986	0.759425	5.44669
	124.361	19.2762	0.758934	5.44669
	124.429	19.2295	0.757415	5.44669
	124.459	19.2183	0.756952	5.44669
	124.426	19.2794	0.765169	5.44669
	124.421	19.4643	0.793634	5.44669
	124.433	19.6923	0.822315	5.44669
	124.396	19.7985	0.819456	5.44669
	124.347	19.774	0.799441	5.44669
	124.335	19.728	0.782837	5.44669
	124.347	19.7177	0.773663	5.44669
	124.356	19.7298	0.782115	5.44669
	124.355	19.7385	0.789928	5.44669
	124.352	19.7379	0.782486	5.44669
	124.351	19.7345	0.783241	5.44669
	124.351	19.7333	0.787256	5.44669
	124.352	19.734	0.773095	5.44669
	124.352	19.7839	0.755398	5.44669
	124.352	19.9599	0.751383	5.44669
	124.352	20.1389	0.763602	5.44669
	124.352	20.1216	0.787095	5.44669
	124.352	20.046	0.795275	5.44669
	124.352	20.1182	0.775035	5.44669
	124.352	20.2399	0.753353	5.44669
	124.352	20.2755	0.757706	5.44669
	124.352	20.2487	0.783965	5.44669
	124.352	20.2251	0.796067	5.44669
	124.352	20.2248	0.77648	5.44669
	124.352	20.2331	0.753677	5.44669
	124.352	20.2366	0.749457	5.44669
	124.352	20.2352	0.755536	5.44669
	124.352	20.2333	0.759542	5.44669
	124.352	20.2331	0.759052	5.44669
	124.352	20.2336	0.757422	5.44669
	124.352	20.2339	0.756914	5.44669
	124.352	20.2339	0.76515	5.44268
	124.352	20.2829	0.785769	5.43234
	124.352	20.4589	0.794169	5.42806
	124.352	20.6873	0.775043	5.43775
	124.352	20.7969	0.753749	5.44858
	124.352	20.7737	0.749998	5.4505
	124.352	20.727	0.755737	5.44759
	124.352	20.7159	0.759434	5.44571
	124.352	20.7772	0.758935	5.44595
	124.352	20.9129	0.757412	5.44673
	124.352	21.014	0.756951	5.44696
	124.33	21.0678	0.757299	5.44679
	124.272	21.1622	0.76548	5.44663
	124.226	21.2489	0.78577	5.44663
	124.2	21.2621	0.794052	5.44668
	124.157	21.2877	0.774993	5.44671
	124.14	21.4493	0.75377	5.4467
	124.192	21.6802	0.757895	5.44668
	124.226	21.7959	0.783896	5.44668
	124.179	21.7744	0.795971	5.44669
	124.118	21.7262	0.776464	5.44669
	124.104	21.7139	0.753705	5.44669
	124.12	21.726	0.749474	5.44669
	124.131	21.7354	0.755534	5.44669
	124.13	21.7842	0.759535	5.44669
	124.126	21.9567	0.75905	5.44669
	124.124	22.1838	0.765295	5.44669
	124.125	22.2448	0.785071	5.44669
	124.126	22.0957	0.793825	5.44669
	124.126	21.9966	0.775147	5.44669
	124.126	22.1041	0.761786	5.44669
	124.125	22.2488	0.778186	5.44669
	124.125	22.3305	0.800108	5.44669
	124.103	22.4211	0.805092	5.44669
	124.024	22.4963	0.791776	5.44669
	123.942	22.5552	0.767479	5.44669
	123.95	22.6611	0.751481	5.44669
	123.984	22.7507	0.751744	5.44669
	123.952	22.7611	0.757276	5.44669
	123.896	22.7353	0.759458	5.44669
	123.88	22.721	0.758399	5.44669
	123.892	22.7735	0.757178	5.44669
	123.903	22.9559	0.757044	5.44669
	123.903	23.1366	0.757421	5.44669
	123.9	23.1178	0.765498	5.44669
	123.898	23.0409	0.785735	5.44669
	123.899	23.1131	0.794031	5.44669
	123.899	23.2353	0.774997	5.44669
	123.9	23.2711	0.75378	5.44669
	123.899	23.2442	0.757898	5.44669
	123.899	23.2205	0.791765	5.44669
	123.899	23.2202	0.824124	5.44669
	123.899	23.2285	0.813009	5.44669
	123.899	23.2321	0.771239	5.44669
	123.899	23.2306	0.745766	5.44669
	123.899	23.2779	0.755926	5.44669
	123.899	23.4044	0.785924	5.44669
	123.899	23.5066	0.797521	5.44669
	123.899	23.5641	0.776393	5.44669
	123.899	23.6597	0.753124	5.44669
	123.899	23.7455	0.749256	5.44669
	123.899	23.758	0.755649	5.44669
	123.899	23.7344	0.75966	5.44669
	123.899	23.7203	0.759062	5.44669
	123.899	23.7229	0.757384	5.44669
	123.899	23.7781	0.764765	5.44669
	123.877	23.9557	0.793311	5.44669
	123.819	24.1827	0.830194	5.44669
	123.796	24.2911	0.83986	5.44669
	123.827	24.2679	0.815748	5.44669
	123.808	24.2216	0.791958	5.44669
	123.715	24.2107	0.78107	5.44669
	123.671	24.2227	0.767719	5.44669
	123.729	24.2808	0.755396	5.44669
	123.775	24.4562	0.7533	5.44669
	123.731	24.6812	0.756537	5.44669
	123.666	24.7896	0.758595	5.44669
	123.651	24.8163	0.7583	5.44669
	123.666	24.897	0.757444	5.44669
	123.678	24.9877	0.75719	5.44669
	123.678	25.0074	0.757388	5.44669
	123.673	24.9852	0.765432	5.44669
	123.671	25.0183	0.785719	5.44669
	123.672	25.1463	0.794047	5.44669
	123.673	25.2541	0.77501	5.44669
	123.673	25.2643	0.753779	5.44669
	123.673	25.2318	0.757893	5.44669
	123.673	25.2149	0.783892	5.44669
	123.673	25.2194	0.79597	5.44669
	123.673	25.2273	0.776465	5.44669
	123.673	25.2782	0.753705	5.44669
	123.673	25.4521	0.757345	5.44669
	123.673	25.6298	0.79156	5.44669
	123.673	25.6127	0.832106	5.44669
	123.673	25.5377	0.849155	5.44669
	123.673	25.61	0.83595	5.44669
	123.673	25.7315	0.807678	5.44669
	123.673	25.767	0.790016	5.44669
	123.673	25.7403	0.791003	5.44669
	123.673	25.7167	0.79743	5.44669
	123.673	25.7164	0.791859	5.44669
	123.651	25.7738	0.770246	5.44669
	123.571	25.9534	0.752612	5.44669
	123.49	26.1803	0.751234	5.44669
	123.497	26.3372	0.764532	5.44669
	123.554	26.4406	0.795407	5.44669
	123.579	26.496	0.831156	5.44669
	123.547	26.5424	0.847388	5.44669
	123.477	26.6501	0.835547	5.44669
	123.429	26.7449	0.800266	5.44669
	123.429	26.7569	0.762196	5.44669
	123.468	26.7299	0.746565	5.44669
	123.555	26.7145	0.751613	5.44669
	123.633	26.7178	0.758976	5.44669
	123.599	26.7246	0.768089	5.44669
	123.484	26.7263	0.786268	5.44669
	123.437	26.7246	0.801204	5.44669
	123.501	26.7724	0.802671	5.44669
	123.551	26.8993	0.79037	5.44669
	123.506	27.0014	0.775622	5.44669
	123.44	27.0587	0.78025	5.44669
	123.424	27.1543	0.788449	5.44669
	123.44	27.2402	0.774659	5.44669
	123.452	27.2527	0.7635	5.44669
	123.451	27.2291	0.779079	5.44669
	123.447	27.215	0.792002	5.44669
	123.445	27.2175	0.784391	5.44669
	123.446	27.2236	0.783296	5.44669
	123.447	27.2252	0.7866	5.44669
	123.447	27.2238	0.7728	5.44669
	123.447	27.2226	0.755508	5.44669
	123.447	27.2718	0.751533	5.44669
	123.447	27.4482	0.755755	5.44669
	123.447	27.6768	0.758896	5.44669
	123.447	27.7863	0.758704	5.44669
	123.447	27.763	0.765377	5.44669
	123.447	27.7162	0.793099	5.44669
	123.447	27.7052	0.822017	5.44669
	123.447	27.7665	0.811651	5.44669
	123.447	27.9514	0.771419	5.44669
	123.424	28.1793	0.746324	5.44669
	123.367	28.2854	0.748225	5.44669
	123.343	28.261	0.757641	5.44669
	123.397	28.2642	0.760863	5.44669
	123.435	28.4298	0.766728	5.44669
	123.366	28.6703	0.792898	5.44669
	123.246	28.7887	0.821452	5.44669
	123.186	28.7648	0.819357	5.44669
	123.198	28.7639	0.799706	5.44669
	123.223	28.9277	0.782983	5.44669
	123.23	29.1688	0.765759	5.44669
	123.223	29.2881	0.753893	5.44669
	123.218	29.2644	0.753367	5.44669
	123.218	29.2632	0.757099	5.44669
	123.22	29.4268	0.758807	5.44669
	123.221	29.668	0.76606	5.44669
	123.221	29.7873	0.785478	5.44669
	123.22	29.7637	0.793723	5.44669
	123.22	29.7625	0.77496	5.44669
	123.198	29.926	0.753873	5.44669
	123.141	30.1672	0.75795	5.44669
	123.095	30.2865	0.791754	5.44669
	123.069	30.2629	0.824101	5.44669
	123.025	30.2617	0.813003	5.44669
	122.986	30.4253	0.771245	5.44669
	122.981	30.6664	0.753642	5.44669
	123.014	30.7858	0.776211	5.44669
	123.078	30.8113	0.794312	5.44669
	123.1	30.9369	0.778509	5.44669
	123.044	31.1529	0.755152	5.44669
	122.983	31.2753	0.757225	5.44669
	122.973	31.2618	0.783124	5.44669
	122.989	31.2147	0.795886	5.44669
	123	31.2	0.776703	5.44669
	122.998	31.2106	0.753835	5.44669
	122.994	31.2695	0.749444	5.44669
	122.993	31.4458	0.755475	5.44669
	122.994	31.6708	0.767391	5.44669
	122.994	31.7789	0.787221	5.44669
	122.994	31.7563	0.79398	5.44669
	122.994	31.7103	0.774448	5.44669
	122.994	31.6994	0.753567	5.44669
	122.994	31.7604	0.750133	5.44669
	122.972	31.896	0.755859	5.44669
	122.914	31.9971	0.759436	5.44669
	122.868	32.0509	0.758893	5.44669
	122.842	32.1454	0.765264	5.44669
	122.799	32.2812	0.792984	5.44669
	122.76	32.4213	0.822009	5.44669
	122.754	32.4501	0.811689	5.44669
	122.765	32.3661	0.771437	5.44669
	122.771	32.4118	0.746319	5.44669
	122.77	32.6227	0.748216	5.44669
	122.768	32.7697	0.75764	5.44669
	122.767	32.8173	0.760865	5.44669
	122.767	32.9423	0.758859	5.44669
	122.768	33.1994	0.756871	5.44669
	122.768	33.4945	0.756751	5.44669
	122.768	33.711	0.765278	5.44669
	122.768	33.8244	0.785881	5.44669
	122.768	34.0119	0.79417	5.44669
	122.768	34.3796	0.782874	5.44669
	122.768	34.7651	0.781888	5.44669
	122.768	35.0399	0.794421	5.44669
	122.768	35.2533	0.801435	5.44669
	122.746	35.4791	0.792272	5.44669
	122.666	35.6825	0.768988	5.44669
	122.562	35.7658	0.751937	5.44669
	122.513	35.7901	0.75927	5.44669
	122.523	35.9279	0.785125	5.44669
	122.544	36.1987	0.795997	5.44669
	122.549	36.495	0.783909	5.44669
	122.544	36.7072	0.781673	5.44669
	122.54	36.7691	0.786092	5.44669
	122.54	36.732	0.773164	5.44669
	122.541	36.7457	0.763712	5.44669
	122.542	36.9202	0.779699	5.44669
	122.542	37.1607	0.800057	5.44669
	122.541	37.2759	0.804533	5.44669
	122.541	37.2507	0.79943	5.44669
	122.541	37.152	0.795743	5.44669
	122.542	37.0137	0.788148	5.44669
	122.542	36.9741	0.777161	5.44669
	122.542	37.1024	0.781686	5.44669
	122.542	37.2346	0.788504	5.44669
	122.542	37.2545	0.774171	5.44669
	122.542	37.2175	0.755406	5.44669
	122.542	37.1952	0.758874	5.44669
	122.542	37.199	0.783725	5.44669
	122.542	37.2086	0.795551	5.44669
	122.542	37.2112	0.78422	5.44669
	122.542	37.2089	0.781961	5.44669
	122.542	37.207	0.786102	5.44669
	122.542	37.207	0.773066	5.44669
	122.542	37.2077	0.755797	5.44669
	122.542	37.208	0.751559	5.44669
	122.542	37.2079	0.755664	5.44669
	122.542	37.2077	0.758848	5.44669
	122.542	37.1585	0.758716	5.44669
	122.542	37.0318	0.757528	5.44669
	122.542	36.9794	0.764948	5.44669
	122.542	37.0982	0.785466	5.44669
	122.542	37.2801	0.801984	5.44669
	122.542	37.4797	0.803283	5.44669
	122.542	37.6724	0.79822	5.44669
	122.542	37.7589	0.79568	5.44669
	122.542	37.7388	0.788552	5.44669
	122.519	37.7015	0.769482	5.44669
	122.462	37.7425	0.761337	5.44669
	122.438	37.9284	0.787891	5.44669
	122.47	38.213	0.821321	5.44669
	122.45	38.498	0.813219	5.44669
	122.357	38.7005	0.772324	5.44669
	122.291	38.7624	0.746147	5.44669
	122.291	38.7287	0.747829	5.44669
	122.314	38.6946	0.757539	5.44669
	122.323	38.6926	0.760961	5.44669
	122.319	38.7531	0.758935	5.44669
	122.314	38.9346	0.756869	5.44669
	122.313	39.1612	0.756723	5.44669
	122.315	39.2681	0.757397	5.44669
	122.316	39.2445	0.757731	5.44669
	122.316	39.1985	0.757631	5.44669
	122.315	39.1879	0.765341	5.44669
	122.315	39.1999	0.785594	5.44669
	122.315	39.2087	0.794028	5.44669
	122.315	39.2081	0.775046	5.44669
	122.315	39.2539	0.753801	5.44669
	122.315	39.3795	0.75789	5.44669
	122.293	39.4326	0.783883	5.44669
	122.235	39.3145	0.795967	5.44669
	122.189	39.231	0.776468	5.44669
	122.186	39.3832	0.753707	5.44669
	122.222	39.6471	0.757345	5.44669
	122.287	39.7798	0.783688	5.44669
	122.331	39.7537	0.80395	5.44669
	122.309	39.6974	0.804739	5.44669
	122.236	39.6835	0.798132	5.44669
	122.184	39.6977	0.795125	5.44669
	122.183	39.7086	0.796221	5.44669
	122.201	39.7081	0.79775	5.44669
	122.186	39.704	0.798001	5.4507
	122.125	39.7025	0.797563	5.46104
	122.075	39.7525	0.789419	5.46531
	122.071	39.9293	0.777047	5.45562
	122.086	40.1578	0.781186	5.4448
	122.094	40.2671	0.788335	5.44287
	122.092	40.2438	0.774278	5.44579
	122.088	40.1971	0.763382	5.44767
	122.088	40.1861	0.779164	5.44742
	122.089	40.2474	0.79208	5.44664
	122.089	40.4323	0.776523	5.44641
	122.089	40.6602	0.755113	5.44658
	122.089	40.7663	0.757914	5.44674
	122.089	40.7419	0.783427	5.44675
	122.089	40.7451	0.795767	5.44669
	122.089	40.9107	0.776546	5.44667
	122.089	41.1512	0.753811	5.44668
	122.089	41.2696	0.757361	5.44669
	122.089	41.2457	0.783658	5.44669
	122.089	41.1956	0.796061	5.44669
	122.089	41.1834	0.776587	5.44669
	122.089	41.1961	0.753724	5.44669
	122.089	41.255	0.749439	5.44669
	122.067	41.4305	0.755512	5.44669
	121.987	41.6553	0.759538	5.44669
	121.906	41.7635	0.759059	5.44669
	121.936	41.7411	0.757427	5.44669
	122.027	41.6951	0.756913	5.44669
	122.041	41.6841	0.765149	5.44669
	121.989	41.7451	0.785769	5.44669
	121.937	41.9299	0.794169	5.44669
	121.884	42.1578	0.782914	5.44669
	121.851	42.2641	0.781905	5.44669
	121.851	42.2397	0.786543	5.44669
	121.862	42.2428	0.773271	5.44669
	121.867	42.4084	0.763596	5.44669
	121.865	42.6489	0.779613	5.44669
	121.862	42.7673	0.800062	5.44669
	121.862	42.7434	0.804566	5.44669
	121.862	42.6933	0.791572	5.44669
	121.863	42.6811	0.767581	5.44669
	121.863	42.743	0.759467	5.44669
	121.863	42.9287	0.779912	5.44669
	121.863	43.1566	0.793785	5.44669
	121.863	43.2626	0.776972	5.4507
	121.863	43.238	0.762566	5.46104
	121.863	43.192	0.777864	5.46531
	121.863	43.1818	0.799696	5.45562
	121.863	43.1939	0.805034	5.4448
	121.863	43.2518	0.791898	5.44287
	121.863	43.4271	0.767551	5.44579
	121.84	43.6521	0.751467	5.44767
	121.761	43.8097	0.751713	5.44742
	121.679	43.9632	0.757268	5.44664
	121.709	44.1456	0.767336	5.44641
	121.823	44.2442	0.78656	5.44658
	121.872	44.2328	0.793723	5.44674
	121.809	44.2441	0.782446	5.44675
	121.736	44.4086	0.781867	5.44669
	121.701	44.6457	0.786694	5.44667
	121.664	44.8122	0.773347	5.44668
	121.63	44.9651	0.755704	5.44669
	121.625	45.1441	0.751421	5.4507
	121.634	45.2414	0.755639	5.46104
	121.639	45.2308	0.758887	5.46531
	121.638	45.2428	0.758741	5.45562
	121.636	45.4073	0.765396	5.4448
	121.636	45.6442	0.785223	5.44287
	121.636	45.7614	0.793852	5.44579
	121.637	45.7384	0.775104	5.44767
	121.637	45.689	0.753888	5.44742
	121.636	45.6768	0.750034	5.44664
	121.636	45.6893	0.755703	5.44641
	121.636	45.6989	0.759407	5.44658
	121.636	45.6984	0.758936	5.44674
	121.636	45.6949	0.757422	5.44675
	121.636	45.6935	0.764825	5.44669
	121.636	45.6942	0.785453	5.44667
	121.636	45.695	0.794152	5.44668
	121.636	45.6951	0.775148	5.44669
	121.636	45.6948	0.7538	5.44669
	121.636	45.6455	0.749982	5.44669
	121.636	45.5188	0.755713	5.44669
	121.636	45.4664	0.759429	5.44669
	121.636	45.536	0.766813	5.44669
	121.636	45.542	0.785572	5.44669
	121.636	45.5131	0.801366	5.44669
	121.636	45.5962	0.810857	5.44669
	121.636	45.7059	0.818601	5.44669
	121.636	45.7325	0.804215	5.44669
	121.636	45.7555	0.769567	5.44669
	121.636	45.9113	0.75607	5.44669
	121.636	46.1406	0.777825	5.44669
	121.636	46.3069	0.794125	5.44669
	121.636	46.4626	0.777857	5.44669
	121.614	46.6427	0.754945	5.44669
	121.557	46.7396	0.749499	5.44669
	121.533	46.7775	0.762974	5.44669
	121.587	46.9163	0.787501	5.44669
	121.647	47.1334	0.795669	5.44669
	121.635	47.2515	0.775056	5.44669
	121.539	47.2359	0.753222	5.44669
	121.425	47.1893	0.749773	5.44669
	121.377	47.1757	0.763701	5.44669
	121.392	47.2357	0.795579	5.44669
	121.414	47.4211	0.823653	5.44669
	121.441	47.6496	0.811455	5.44669
	121.492	47.7559	0.770755	5.44669
	121.511	47.7313	0.753987	5.44669
	121.458	47.7343	0.776529	5.44669
	121.4	47.9492	0.794323	5.44669
	121.389	48.3657	0.7784	5.44669
	121.405	48.7616	0.755103	5.44669
	121.415	49.0725	0.749372	5.44669
	121.414	49.4036	0.754994	5.44669
	121.41	49.6826	0.767216	5.44669
	121.409	49.8691	0.795189	5.44669
	121.41	50.1729	0.83011	5.44669
	121.41	50.5804	0.839157	5.44669
	121.41	50.8456	0.807613	5.44669
	121.41	50.9914	0.763942	5.44669
	121.41	51.1835	0.744677	5.44669
	121.41	51.4445	0.758071	5.44669
	121.41	51.67	0.787211	5.44669
	121.41	51.7992	0.797298	5.44669
	121.388	51.941	0.775842	5.44669
	121.33	52.1286	0.760843	5.44669
	121.307	52.2827	0.777544	5.44669
	121.36	52.4481	0.800174	5.44669
	121.421	52.6859	0.813219	5.44669
	121.431	52.9588	0.820015	5.44669
	121.393	53.2221	0.803968	5.44669
	121.325	53.4692	0.768961	5.44669
	121.28	53.6636	0.748034	5.44669
	121.259	53.7849	0.757686	5.44669
	121.239	53.9344	0.785856	5.44669
	121.256	54.128	0.796867	5.44669
	121.296	54.282	0.776143	5.44669
	121.332	54.4451	0.753252	5.44669
	121.382	54.6329	0.749399	5.44669
	121.398	54.7303	0.763534	5.44669
	121.321	54.7657	0.787771	5.44669
	121.206	54.9032	0.795583	5.44669
	121.151	55.1207	0.774924	5.44669
	121.163	55.2886	0.761068	5.44669
	121.187	55.4491	0.777965	5.44669
	121.193	55.6307	0.792399	5.44669
	121.186	55.7265	0.777083	5.44669
	121.182	55.7634	0.763105	5.44669
	121.182	55.9021	0.778051	5.44669
	121.184	56.1196	0.791711	5.44669
	121.184	56.2871	0.776765	5.44669
	121.184	56.4474	0.755345	5.44669
	121.184	56.6291	0.750055	5.44669
	121.184	56.7742	0.755194	5.44669
	121.184	56.9379	0.759186	5.44669
	121.184	57.129	0.759025	5.44669
	121.184	57.2276	0.757537	5.44669
	121.184	57.2624	0.756971	5.44669
	121.161	57.3991	0.757263	5.44669
	121.082	57.6166	0.757586	5.44669
	121	57.7355	0.757618	5.44669
	121.008	57.7694	0.757517	5.44669
	121.065	57.8986	0.757463	5.44669
	121.09	58.1623	0.757476	5.44669
	121.058	58.4587	0.757501	5.44669
	121.011	58.6734	0.757507	5.44669
	121.02	58.7856	0.7575	5.44669
	121.044	58.924	0.765366	5.44669
	121.006	59.1163	0.785651	5.44669
	120.953	59.2244	0.801913	5.44669
	120.939	59.2135	0.803187	5.44669
	120.952	59.2216	0.790335	5.44669
	120.962	59.3845	0.767552	5.44669
	120.961	59.6221	0.752024	5.44669
	120.958	59.7402	0.759816	5.44669
	120.956	59.7173	0.793194	5.44669
	120.957	59.7169	0.824041	5.44669
	120.958	59.8805	0.812467	5.44669
	120.958	60.1706	0.771041	5.44669
	120.958	60.4658	0.745876	5.44669
	120.957	60.6706	0.748172	5.44669
	120.957	60.779	0.765649	5.44669
	120.957	60.9194	0.789095	5.44669
	120.957	61.1138	0.795386	5.44669
	120.957	61.2221	0.782241	5.44669
	120.957	61.2597	0.781191	5.44669
	120.957	61.3943	0.786483	5.44669
	120.957	61.6097	0.773499	5.44669
	120.957	61.7287	0.763713	5.44669
	120.957	61.7632	0.787451	5.44669
	120.957	61.9419	0.820291	5.44669
	120.957	62.3323	0.812944	5.44669
	120.957	62.681	0.772575	5.44669
	120.957	62.7769	0.746349	5.44669
	120.957	62.7563	0.755695	5.44669
	120.935	62.9204	0.793491	5.44669
	120.855	63.3243	0.833502	5.44669
	120.774	63.6839	0.841183	5.44669
	120.782	63.7795	0.807255	5.44669
	120.816	63.7549	0.763072	5.44669
	120.784	63.8682	0.75231	5.44669
	120.728	64.1462	0.786436	5.44669
	120.712	64.5033	0.823928	5.44669
	120.724	64.943	0.8227	5.44669
	120.735	65.4061	0.808098	5.44669
	120.735	65.7049	0.81804	5.44669
	120.731	65.8051	0.829868	5.44669
	120.73	65.9598	0.808069	5.44669
	120.731	66.3188	0.775314	5.44669
	120.731	66.6632	0.774138	5.44669
	120.731	66.7684	0.786048	5.44669
	120.731	66.7534	0.783704	5.44669
	120.731	66.818	0.785132	5.44669
	120.731	66.8676	0.787615	5.44669
	120.731	66.819	0.780444	5.44669
	120.731	66.9211	0.783208	5.44669
	120.731	67.2494	0.787968	5.44669
	120.731	67.4914	0.781275	5.44669
	120.731	67.5476	0.791301	5.44669
	120.731	67.5948	0.815921	5.44669
	120.731	67.7104	0.809786	5.44669
	120.731	67.9079	0.772812	5.44669
	120.731	68.1726	0.755443	5.44669
	120.731	68.4454	0.784279	5.44669
	120.731	68.6499	0.829781	5.44669
	120.731	68.7169	0.850777	5.44669
	120.731	68.6848	0.837457	5.4507
	120.731	68.6494	0.799862	5.46104
	120.731	68.6956	0.761348	5.46531
	120.731	68.8829	0.746353	5.45562
	120.731	69.1171	0.751825	5.4448
	120.731	69.2743	0.759141	5.44287
	120.731	69.4243	0.768082	5.44579
	120.731	69.6546	0.794078	5.44767
	120.731	69.9298	0.821466	5.44742
	120.709	70.1476	0.818943	5.44664
	120.651	70.2686	0.799528	5.44641
	120.628	70.4096	0.783056	5.44658
	120.682	70.649	0.765853	5.44674
	120.719	70.9313	0.753907	5.44675
	120.673	71.1488	0.75334	5.44669
	120.633	71.2671	0.757082	5.44667
	120.654	71.4071	0.75881	5.44668
	120.658	71.5979	0.758196	5.44669
	120.649	71.7048	0.757324	5.44669
	120.666	71.6939	0.765047	5.44669
	120.657	71.6533	0.78558	5.44669
	120.644	71.6404	0.801997	5.44669
	120.686	71.6987	0.803247	5.44669
	120.738	71.8831	0.79033	5.44669
	120.749	72.1118	0.7754	5.44669
	120.736	72.2677	0.788042	5.44669
	120.705	72.4192	0.824521	5.44669
	120.626	72.6505	0.847277	5.44669
	120.548	72.9257	0.845738	5.44669
	120.579	73.143	0.829434	5.44669
	120.67	73.2638	0.798341	5.44669
	120.683	73.405	0.771441	5.44669
	120.631	73.6445	0.775981	5.44669
	120.579	73.9267	0.788197	5.44669
	120.527	74.1934	0.776078	5.44669
	120.493	74.4385	0.764186	5.44669
	120.493	74.6801	0.786732	5.44669
	120.504	74.928	0.827693	5.44669
	120.509	75.1306	0.841158	5.44669
	120.507	75.2057	0.817182	5.44669
	120.504	75.2268	0.792098	5.44669
	120.504	75.3663	0.780618	5.44669
	120.505	75.6389	0.767481	5.44669
	120.505	75.9353	0.755456	5.44669
	120.505	76.1961	0.75341	5.44669
	120.505	76.4337	0.764432	5.44669
	120.505	76.6251	0.786722	5.44669
	120.505	76.7485	0.802695	5.44669
	120.483	76.8999	0.803134	5.44669
	120.425	77.1428	0.797905	5.44669
	120.401	77.4228	0.795601	5.44669
	120.455	77.6381	0.796501	5.44669
	120.515	77.7072	0.797698	5.44669
	120.504	77.7212	0.790009	5.44669
	120.43	77.8598	0.769375	5.44669
	120.374	78.1346	0.752904	5.44669
	120.349	78.4323	0.751667	5.44669
	120.31	78.6436	0.756738	5.44669
	120.295	78.7539	0.75926	5.44669
	120.368	78.8927	0.766378	5.44669
	120.481	79.0858	0.79332	5.44669
	120.537	79.2433	0.829625	5.44669
	120.504	79.4082	0.839618	5.44669
	120.422	79.5953	0.807978	5.44669
	120.393	79.6919	0.763931	5.44669
	120.43	79.678	0.752413	5.44669
	120.415	79.6889	0.778303	5.44669
	120.322	79.8541	0.795626	5.44669
	120.255	80.0917	0.778316	5.44669
	120.254	80.2089	0.762475	5.44669
	120.277	80.2349	0.777348	5.44669
	120.287	80.3614	0.791641	5.44669
	120.283	80.5776	0.776985	5.44669
	120.277	80.6997	0.763333	5.44669
	120.277	80.6861	0.778181	5.44669
	120.278	80.6389	0.791685	5.44669
	120.279	80.6735	0.784578	5.44669
	120.301	80.8602	0.791357	5.44669
	120.358	81.0982	0.81477	5.44669
	120.382	81.2081	0.817154	5.44669
	120.328	81.1816	0.801166	5.44669
	120.268	81.1334	0.784379	5.44669
	120.257	81.1721	0.765825	5.44669
	120.274	81.3116	0.761295	5.44669
	120.284	81.4224	0.781303	5.44669
	120.283	81.4296	0.801589	5.44669
	120.278	81.3949	0.804605	5.44669
	120.277	81.4273	0.791045	5.44669
	120.278	81.5594	0.767346	5.44669
	120.279	81.6692	0.751685	5.44669
	120.279	81.6787	0.759748	5.44669
	120.279	81.6945	0.785415	5.44669
	120.278	81.8534	0.803819	5.44669
	120.279	82.0865	0.811942	5.44669
	120.279	82.2042	0.826054	5.44669
	120.279	82.2319	0.83181	5.44669
	120.279	82.3589	0.806026	5.44669
	120.279	82.5748	0.765896	5.44669
	120.279	82.6965	0.746061	5.44669
	120.279	82.6829	0.750085	5.44669
	120.279	82.6851	0.758516	5.44669
	120.279	82.8465	0.768439	5.44669
	120.279	83.0855	0.794449	5.44669
	120.279	83.2048	0.821495	5.44669
	120.279	83.1818	0.810952	5.44669
	120.279	83.1318	0.771312	5.44669
	120.279	83.1193	0.746528	5.44669
	120.279	83.1319	0.756219	5.44669
	120.279	83.1908	0.785776	5.44669
	120.279	83.3664	0.797355	5.44669
	120.279	83.5911	0.776376	5.44669
	120.279	83.6993	0.753176	5.44669
	120.279	83.6769	0.749284	5.44669
	120.279	83.6309	0.755642	5.44669
	120.279	83.6691	0.759648	5.44669
	120.279	83.8569	0.76693	5.44669
	120.279	84.0941	0.785543	5.44669
	120.279	84.2032	0.801312	5.44669
	120.279	84.1767	0.802974	5.44669
	120.279	84.1287	0.790459	5.44669
	120.279	84.1676	0.76768	5.44669
	120.279	84.3563	0.752033	5.44669
	120.279	84.5937	0.751904	5.44669
	120.279	84.7026	0.765018	5.44669
	120.279	84.6759	0.787502	5.44669
	120.279	84.6771	0.802814	5.44669
	120.279	84.8428	0.802907	5.44669
	120.279	85.084	0.789897	5.44669
	120.279	85.2026	0.77534	5.44669
	120.279	85.1786	0.7803	5.44669
	120.279	85.1284	0.796441	5.44669
	120.279	85.1161	0.810718	5.44669
	120.279	85.1289	0.828171	5.44669
	120.279	85.1386	0.833133	5.44669
	120.279	85.1381	0.805827	5.44669
	120.279	85.1345	0.773214	5.44669
	120.279	85.1823	0.774055	5.44669
	120.279	85.359	0.786759	5.44669
	120.279	85.5882	0.776161	5.44669
	120.279	85.6978	0.756861	5.44669
	120.279	85.6744	0.750905	5.44669
	120.279	85.6276	0.755012	5.44669
	120.279	85.6657	0.766678	5.44669
	120.279	85.8538	0.787087	5.44669
	120.279	86.1404	0.794178	5.44669
	120.279	86.4254	0.774578	5.44669
	120.279	86.6272	0.753552	5.44669
	120.279	86.738	0.750081	5.44669
	120.279	86.8804	0.755842	5.44669
	120.256	87.1241	0.759448	5.44669
	120.199	87.4076	0.758904	5.44669
	120.175	87.6241	0.757394	5.44669
	120.229	87.7416	0.756954	5.44669
	120.267	87.9308	0.765178	5.44669
	120.22	88.2978	0.793637	5.44669
	120.158	88.6824	0.822313	5.44669
	120.144	89.0062	0.811584	5.44669
	120.159	89.3467	0.771285	5.44669
	120.148	89.6743	0.746292	5.44669
	120.09	89.9348	0.748259	5.44669
	120.04	90.1629	0.757667	5.44669
	120.034	90.3999	0.760861	5.44669
	120.049	90.6519	0.758848	5.44669
	120.057	90.907	0.756868	5.44669
	120.055	91.1581	0.756754	5.44669
	120.052	91.4064	0.75741	5.44669
	120.051	91.6549	0.765596	5.44669
	120.052	91.9046	0.78578	5.44669
	120.053	92.1054	0.801885	5.44669
	120.053	92.1792	0.811001	5.44669
	120.052	92.2003	0.818476	5.44669
	120.052	92.3403	0.804112	5.44669
	120.052	92.5147	0.777439	5.44669
	120.052	92.5083	0.776392	5.44669
	120.052	92.439	0.78623	5.44669
	120.052	92.5098	0.775107	5.44669
	120.052	92.6288	0.756607	5.44669
	120.052	92.7129	0.751174	5.44669
	120.052	92.8136	0.763085	5.44669
	120.052	92.8922	0.786952	5.44669
	120.052	92.949	0.7954	5.44669
	120.052	93.1018	0.783009	5.44669
	120.052	93.3673	0.789378	5.44669
	120.052	93.6069	0.814498	5.44669
	120.052	93.6909	0.817744	5.44669
	120.052	93.7026	0.80151	5.44669
	120.052	93.8349	0.784313	5.44669
	120.052	94.0587	0.765675	5.44669
	120.052	94.2311	0.753385	5.44669
	120.052	94.3912	0.753184	5.44669
	120.052	94.5711	0.757203	5.44669
	120.052	94.6663	0.758915	5.44669
	120.052	94.6544	0.758197	5.44669
	120.052	94.6667	0.757287	5.44669
	120.052	94.8317	0.757161	5.44669
	120.052	95.0687	0.757431	5.44669
	120.052	95.1858	0.75759	5.44669
	120.052	95.2119	0.75756	5.44669
	120.052	95.3385	0.757491	5.44669
	120.052	95.5547	0.765343	5.44669
	120.052	95.726	0.785645	5.44669
	120.052	95.8883	0.801919	5.44669
	120.03	96.0696	0.803192	5.44669
	119.973	96.2137	0.790335	5.44669
	119.926	96.3772	0.767551	5.44669
	119.901	96.6177	0.752023	5.44669
	119.88	96.8925	0.759816	5.44669
	119.92	97.1556	0.785323	5.44669
	120.018	97.4019	0.795886	5.44669
	120.079	97.5961	0.775922	5.44669
	120.052	97.7176	0.753508	5.44669
	119.95	97.8672	0.757455	5.44669
	119.861	98.11	0.783806	5.44669
	119.874	98.3907	0.796089	5.44669
	119.913	98.6063	0.776546	5.44669
	119.88	98.7244	0.753697	5.44669
	119.846	98.865	0.757313	5.44669
	119.886	99.1053	0.783678	5.44669
	119.922	99.4372	0.796087	5.44669
	119.88	99.8306	0.784461	5.44669
	119.842	100.177	0.789743	5.44669
	119.885	100.427	0.814135	5.44669
	119.923	100.594	0.809591	5.44669
	119.88	100.704	0.773365	5.44669
	119.82	100.858	0.755744	5.44669
	119.805	101.107	0.784208	5.44669
	119.82	101.339	0.821773	5.44669
	119.831	101.426	0.814718	5.44669
	119.83	101.442	0.780662	5.44669
	119.826	101.525	0.773965	5.44669
	119.825	101.621	0.784066	5.44669
	119.825	101.642	0.775063	5.44669
	119.826	101.618	0.757358	5.44669
	119.826	101.601	0.759375	5.44669
	119.826	101.603	0.783241	5.44669
	119.826	101.609	0.79517	5.44669
	119.826	101.562	0.784233	5.44669
	119.826	101.385	0.782102	5.44669
	119.826	101.155	0.794027	5.44669
	119.826	101.046	0.801194	5.44669
	119.826	101.069	0.800181	5.44669
	119.826	101.116	0.797245	5.44669
	119.826	101.127	0.78851	5.44669
	119.826	101.115	0.776779	5.44669
	119.826	101.106	0.789267	5.44669
	119.826	101.107	0.816674	5.44669
	119.826	101.11	0.810825	5.44669
	119.826	101.111	0.78085	5.44669
	119.826	101.11	0.775429	5.44669
	119.826	101.061	0.784613	5.44669
	119.826	100.885	0.774772	5.44669
	119.826	100.656	0.757042	5.44669
	119.826	100.547	0.751475	5.44669
	119.826	100.57	0.755186	5.44669
	119.826	100.617	0.766549	5.44669
	119.826	100.628	0.794841	5.44669
	119.826	100.616	0.82233	5.44669
	119.826	100.607	0.811163	5.44669
	119.826	100.607	0.771103	5.44669
	119.826	100.611	0.746366	5.44669
	119.826	100.612	0.756225	5.44669
	119.826	100.66	0.785837	5.44669
	119.826	100.786	0.797378	5.44669
	119.826	100.839	0.784235	5.44669
	119.826	100.72	0.781318	5.44669
	119.826	100.588	0.785828	5.44669
	119.826	100.564	0.78105	5.44669
	119.826	100.6	0.784097	5.44669
	119.826	100.672	0.795996	5.44669
	119.826	100.845	0.80131	5.44669
	119.826	101.113	0.791659	5.44669
	119.826	101.396	0.768776	5.44669
	119.826	101.652	0.752065	5.44669
	119.826	101.942	0.751528	5.44669
	119.826	102.362	0.764849	5.44669
	119.826	102.889	0.787565	5.44669
	119.826	103.427	0.795029	5.44669
	119.826	103.932	0.774765	5.44669
	119.826	104.42	0.753327	5.44669
	119.826	104.863	0.74992	5.4507
	119.826	105.187	0.763725	5.46104
	119.826	105.51	0.787666	5.46531
	119.826	106.028	0.803342	5.45562
	119.826	106.552	0.80307	5.4448
	119.826	106.803	0.789778	5.44287
	119.826	106.952	0.767361	5.44579
	119.826	107.257	0.752141	5.44767
	119.826	107.581	0.752063	5.44742
	119.826	107.697	0.757175	5.44664
	119.826	107.645	0.759302	5.44641
	119.826	107.584	0.758369	5.44658
	119.826	107.626	0.757222	5.44674
	119.826	107.821	0.757072	5.44675
	119.826	108.06	0.765288	5.44669
	119.826	108.167	0.785771	5.44667
	119.826	108.139	0.79412	5.44668
	119.826	108.092	0.782893	5.44669
	119.826	108.082	0.781914	5.44669
	119.826	108.095	0.786554	5.44669
	119.826	108.104	0.773272	5.44669
	119.826	108.103	0.755722	5.44669
	119.826	108.099	0.751455	5.44669
	119.826	108.147	0.755647	5.44669
	119.826	108.324	0.758878	5.44669
	119.826	108.504	0.758735	5.44669
	119.826	108.487	0.757525	5.44669
	119.826	108.411	0.75707	5.44669
	119.826	108.483	0.757308	5.44669
	119.826	108.555	0.757571	5.44669
	119.826	108.415	0.757595	5.44669
	119.826	108.16	0.757513	5.44669
	119.826	108.076	0.757469	5.44669
	119.826	108.226	0.765351	5.44669
	119.826	108.382	0.785656	5.44669
	119.826	108.454	0.79405	5.44669
	119.826	108.536	0.782904	5.44669
	119.826	108.611	0.781943	5.44669
	119.826	108.624	0.794433	5.44669
	119.826	108.604	0.809292	5.44669
	119.826	108.641	0.820417	5.44669
	119.826	108.819	0.805533	5.44669
	119.826	109.052	0.769474	5.44669
	119.826	109.164	0.747692	5.44669
	119.826	109.139	0.74949	5.44669
	119.826	109.091	0.765556	5.44669
	119.826	109.129	0.788587	5.44669
	119.826	109.318	0.795206	5.44669
	119.826	109.555	0.774476	5.44669
	119.826	109.664	0.753143	5.44669
	119.826	109.638	0.749946	5.44669
	119.826	109.639	0.755931	5.44669
	119.826	109.805	0.759533	5.44669
	119.826	110.046	0.758908	5.44669
	119.826	110.214	0.757365	5.44669
	119.826	110.366	0.756941	5.44669
	119.826	110.593	0.757311	5.44669
	119.826	110.866	0.757618	5.44669
	119.804	111.133	0.757614	5.44669
	119.746	111.382	0.765374	5.44669
	119.722	111.625	0.793485	5.44669
	119.754	111.872	0.82218	5.44669
	119.757	112.123	0.819453	5.44669
	119.744	112.423	0.799488	5.44669
	119.781	112.8	0.782858	5.44669
	119.809	113.101	0.765784	5.44669
	119.763	113.183	0.753948	5.44669
	119.728	113.173	0.761252	5.44669
	119.772	113.297	0.785241	5.44669
	119.833	113.526	0.795341	5.44669
	119.847	113.653	0.775723	5.44669
	119.832	113.638	0.753618	5.44669
	119.821	113.588	0.749702	5.44669
	119.799	113.573	0.763531	5.44669
	119.746	113.584	0.787662	5.44669
	119.702	113.545	0.803409	5.44669
	119.675	113.419	0.803099	5.44669
	119.653	113.363	0.789766	5.44669
	119.671	113.48	0.767346	5.44669
	119.712	113.613	0.76001	5.44669
	119.727	113.638	0.780223	5.44669
	119.696	113.602	0.801593	5.44669
	119.631	113.579	0.804991	5.44669
	119.606	113.582	0.799076	5.44669
	119.663	113.641	0.803302	5.44669
	119.724	113.819	0.816299	5.44669
	119.757	114.095	0.805944	5.44669
	119.775	114.378	0.771111	5.44669
	119.731	114.584	0.748232	5.44669
	119.633	114.696	0.749135	5.44669
	119.573	114.838	0.757345	5.44669
	119.6	115.032	0.760415	5.44669
	119.68	115.139	0.758775	5.44669
	119.711	115.177	0.756996	5.44669
	119.675	115.312	0.756833	5.44669
	119.667	115.527	0.765268	5.44669
	119.68	115.695	0.793718	5.44669
	119.644	115.857	0.822315	5.44669
	119.595	116.039	0.811556	5.44669
	119.583	116.183	0.779144	5.44669
	119.594	116.347	0.774453	5.44669
	119.604	116.538	0.78481	5.44669
	119.603	116.637	0.783072	5.44669
	119.6	116.622	0.785307	5.44669
	119.599	116.583	0.795784	5.44669
	119.599	116.572	0.800791	5.44669
	119.6	116.581	0.799388	5.44669
	119.6	116.589	0.797056	5.44669
	119.6	116.589	0.788713	5.44669
	119.6	116.586	0.76906	5.44669
	119.6	116.585	0.753233	5.44669
	119.6	116.586	0.759787	5.44669
	119.6	116.586	0.784881	5.44669
	119.6	116.587	0.795711	5.44669
	119.6	116.586	0.776006	5.44669
	119.6	116.586	0.753605	5.44669
	119.6	116.586	0.757466	5.44669
	119.6	116.586	0.783776	5.44669
	119.6	116.586	0.796073	5.44669
	119.6	116.586	0.77655	5.44669
	119.6	116.586	0.753704	5.44669
	119.6	116.586	0.749444	5.44669
	119.6	116.586	0.755521	5.44669
	119.6	116.586	0.75954	5.44669
	119.6	116.586	0.759057	5.44669
	119.6	116.635	0.757425	5.44669
	119.6	116.811	0.756913	5.44669
	119.6	117.04	0.765149	5.44669
	119.6	117.149	0.785769	5.44669
	119.6	117.126	0.80204	5.44669
	119.6	117.08	0.803198	5.44669
	119.6	117.068	0.790294	5.44669
	119.622	117.13	0.767532	5.44669
	119.679	117.315	0.752029	5.44669
	119.703	117.543	0.751955	5.44669
	119.649	117.649	0.75717	5.44669
	119.589	117.624	0.759338	5.44669
	119.579	117.578	0.766257	5.44669
	119.595	117.617	0.793242	5.44669
	119.605	117.805	0.829635	5.44669
	119.604	118.042	0.847521	5.44669
	119.599	118.2	0.836143	5.44669
	119.598	118.35	0.800469	5.44669
	119.599	118.58	0.762069	5.44669
	119.6	118.855	0.746439	5.44669
	119.6	119.073	0.759476	5.44669
	119.6	119.145	0.787173	5.44669
	119.6	119.159	0.796783	5.44669
	119.6	119.247	0.783511	5.44669
	119.6	119.346	0.781226	5.44669
	119.6	119.415	0.793917	5.44669
	119.6	119.468	0.80146	5.44669
	119.6	119.376	0.792461	5.44669
	119.6	119.207	0.769058	5.44669
	119.6	119.249	0.75977	5.44669
	119.6	119.487	0.779513	5.44669
	119.6	119.597	0.801382	5.44669
	119.6	119.415	0.805154	5.44669
	119.6	119.129	0.791349	5.44669
	119.6	118.998	0.775149	5.44669
	119.6	119.033	0.779704	5.44669
	119.6	119.092	0.796259	5.44669
	119.6	119.104	0.802983	5.44669
	119.6	119.088	0.792267	5.44669
	119.6	119.077	0.776306	5.44669
	119.6	119.078	0.779863	5.44669
	119.6	119.033	0.788044	5.44669
	119.6	118.908	0.774627	5.44669
	119.6	118.855	0.75576	5.44669
	119.6	118.973	0.75099	5.44669
	119.6	119.105	0.763309	5.44669
	119.6	119.129	0.794982	5.44669
	119.6	119.143	0.823542	5.44669
	119.6	119.296	0.811621	5.44669
	119.6	119.527	0.778735	5.44669
	119.6	119.646	0.782129	5.44669
	119.6	119.626	0.820901	5.44669
	119.6	119.577	0.839998	5.44669
	119.6	119.613	0.811247	5.44669
	119.6	119.801	0.765167	5.44669
	119.6	120.088	0.743898	5.44669
	119.6	120.374	0.749439	5.44669
	119.6	120.575	0.759014	5.44669
	119.6	120.686	0.761006	5.44669
	119.6	120.828	0.75843	5.44669
	119.6	121.023	0.764512	5.44669
	119.6	121.131	0.784963	5.44669
	119.6	121.168	0.794058	5.44669
	119.6	121.302	0.783153	5.44669
	119.6	121.518	0.789916	5.44669
	119.6	121.686	0.814672	5.44669
	119.6	121.848	0.817625	5.44669
	119.6	122.029	0.801398	5.44669
	119.6	122.125	0.784309	5.44669
	119.6	122.162	0.765713	5.44669
	119.6	122.3	0.753403	5.44669
	119.6	122.518	0.761049	5.44669
	119.6	122.636	0.785349	5.44669
	119.6	122.67	0.803329	5.44669
	119.6	122.799	0.81176	5.44669
	119.6	123.063	0.826152	5.44669
	119.6	123.359	0.831916	5.44669
	119.6	123.574	0.806035	5.44669
	119.6	123.637	0.765863	5.44669
	119.6	123.6	0.753914	5.44669
	119.6	123.563	0.778245	5.44669
	119.6	123.611	0.80294	5.44669
	119.6	123.799	0.814129	5.44669
	119.6	124.033	0.827284	5.44669
	119.6	124.141	0.839419	5.44669
	119.6	124.115	0.833634	5.44669
	119.6	124.068	0.802305	5.44669
	119.6	124.058	0.763732	5.44669
	119.6	124.07	0.754354	5.44669
	119.6	124.128	0.779188	5.44669
	119.577	124.254	0.795307	5.44669
	119.52	124.303	0.777868	5.44669
	119.496	124.183	0.75453	5.44669
	119.55	124.051	0.749321	5.44669
	119.61	124.028	0.755176	5.44669
	119.621	124.064	0.759439	5.44669
	119.605	124.087	0.767008	5.44669
	119.572	124.084	0.78565	5.44669
	119.494	124.074	0.801329	5.44669
	119.417	124.071	0.810814	5.44669
	119.448	124.074	0.818596	5.44669
	119.539	124.076	0.804228	5.44669
	119.529	124.076	0.777445	5.44669
	119.442	124.075	0.776354	5.44669
	119.446	124.075	0.786211	5.44669
	119.551	124.075	0.782984	5.44669
	119.628	124.075	0.784772	5.44669
	119.628	124.075	0.78772	5.44669
	119.601	124.075	0.772745	5.44669
	119.59	124.075	0.755087	5.44669
	119.595	124.075	0.759247	5.44669
	119.601	124.075	0.783995	5.44669
	119.58	124.075	0.795531	5.44669
	119.52	124.075	0.776245	5.44669
	119.496	124.026	0.753769	5.44669
	119.527	123.85	0.749579	5.44669
	119.531	123.621	0.755555	5.44669
	119.518	123.561	0.759506	5.44669
	119.555	123.711	0.759031	5.44669
	119.605	123.859	0.757426	5.44669
	119.617	123.878	0.764793	5.44669
	119.583	123.786	0.785438	5.44669
	119.516	123.634	0.802027	5.44669
	119.493	123.538	0.803311	5.44669
	119.55	123.541	0.790346	5.44669
	119.611	123.575	0.767513	5.44669
	119.621	123.588	0.752003	5.44669
	119.605	123.581	0.751951	5.44669
	119.594	123.574	0.757177	5.44669
	119.596	123.573	0.759343	5.44669
	119.6	123.575	0.766256	5.44669
	119.601	123.576	0.785369	5.44669
	119.6	123.576	0.793608	5.44669
	119.599	123.576	0.77495	5.44669
	119.599	123.575	0.75391	5.44669
	119.6	123.576	0.750098	5.44669
	119.6	123.576	0.755722	5.44669
	119.6	123.576	0.759392	5.44669
	119.6	123.576	0.758923	5.44669
	119.6	123.576	0.757422	5.44669
	119.577	123.576	0.756959	5.44669
	119.52	123.576	0.757299	5.44669
	119.496	123.576	0.765477	5.44669
	119.55	123.576	0.785769	5.44669
	119.61	123.576	0.794053	5.44669
	119.621	123.576	0.774994	5.44669
	119.605	123.576	0.75377	5.44669
	119.594	123.576	0.757895	5.44669
	119.573	123.576	0.783896	5.44669
	119.52	123.576	0.795971	5.44669
	119.475	123.576	0.776464	5.44669
	119.471	123.576	0.753705	5.44669
	119.484	123.576	0.757345	5.44669
	119.491	123.576	0.783689	5.44669
	119.512	123.576	0.80395	5.44669
	119.544	123.576	0.804739	5.44669
	119.509	123.576	0.790261	5.44669
	119.432	123.576	0.76697	5.44669
	119.449	123.576	0.751806	5.44669
	119.534	123.576	0.752061	5.44669
	119.549	123.576	0.757294	5.44669
	119.523	123.576	0.759352	5.44669
	119.551	123.576	0.766219	5.44669
	119.579	123.576	0.78535	5.44669
	119.537	123.526	0.793613	5.44669
	119.503	123.4	0.78283	5.44669
	119.547	123.347	0.789938	5.44669
	119.607	123.466	0.814796	5.44669
	119.598	123.599	0.809799	5.44669
	119.526	123.622	0.773217	5.44669
	119.469	123.537	0.755608	5.44669
	119.466	123.388	0.776333	5.44669
	119.484	123.338	0.793664	5.44669
	119.493	123.467	0.778194	5.44669
	119.512	123.602	0.75525	5.44669
	119.566	123.624	0.749507	5.44669
	119.611	123.586	0.754998	5.44669
	119.616	123.563	0.759299	5.44669
	119.58	123.567	0.759142	5.44669
	119.515	123.527	0.757546	5.44669
	119.493	123.403	0.756934	5.44669
	119.528	123.348	0.765115	5.44669
	119.532	123.465	0.785747	5.44669
	119.518	123.598	0.802043	5.44669
	119.555	123.622	0.803207	5.44669
	119.605	123.587	0.798168	5.44669
[truncated: 1,322 more rows]
