# Supplementary material for: Design of a cosmetic glove stiffness compensation mechanism for toddler-sized hand prostheses
Source: PLoS One. 2017 Aug 11;12(8):e0183233. doi: 10.1371/journal.pone.0183233 (PMC5553851; doi:10.1371/journal.pone.0183233)
Supplement: S1 Dataset — (ZIP) [file pone.0183233.s001.zip › 01 Glove measurements/SILglove1_2.xlsx]

## Sheet: test_glove7_2
LabVIEW Measurement
Writer_Version	2
Reader_Version	2
Separator	Tab
Decimal_Separator	.
Multi_Headings	No
X_Columns	No
Time_Pref	Absolute
Operator	localadmin
Date	2012-12-20
Time	00:09:44.981000
***End_of_Header***
Channels	4
Samples	10	10	10	10
Date	2012-12-20	2012-12-20	2012-12-20	2012-12-20
Time	00:10:05.081000	00:10:05.081000	00:10:05.081000	00:10:05.081000
Y_Unit_Label	mm	N	N	Pa
X_Dimension	Time	Time	Time	Time
X0	0	0	0	0
Delta_X	0.01	0.01	0.01	0.01
***End_of_Header***
X_Value	Voltage LVDT (Filtered)	Voltage Load Cell (Filtered)	Voltage Pinch Load Cell (Filtered)	Voltage Pressure (Filtered)	Comment
	128.878	0.264307	0.771646	5.44669
	128.878	0.264307	0.772893	5.44669
	128.878	0.264307	0.78683	5.44669
	128.878	0.264307	0.776603	5.44669
	128.878	0.264307	0.757021	5.44669
	128.878	0.264307	0.750815	5.44669
	128.878	0.264307	0.754917	5.44669
	128.878	0.264307	0.7588	5.44669
	128.878	0.264307	0.758961	5.44669
	128.878	0.264307	0.765519	5.44669
	128.878	0.264307	0.785196	5.44669
	128.878	0.264307	0.793798	5.44669
	128.878	0.264307	0.782962	5.44669
	128.878	0.264307	0.782057	5.44669
	128.878	0.264307	0.794461	5.44669
	128.9	0.264307	0.801392	5.44669
	128.957	0.264307	0.792239	5.44669
	128.981	0.264307	0.76899	5.44669
	128.927	0.264307	0.751949	5.44669
	128.867	0.264307	0.751403	5.44669
	128.856	0.264307	0.764838	5.44669
	128.873	0.264307	0.795476	5.44669
	128.883	0.264307	0.823205	5.44669
	128.882	0.264307	0.819175	5.44669
	128.877	0.264307	0.799007	5.44669
	128.876	0.264307	0.782755	5.44669
	128.877	0.264307	0.765912	5.44669
	128.878	0.264307	0.754039	5.44669
	128.878	0.264307	0.753374	5.44669
	128.878	0.264307	0.764921	5.44669
	128.878	0.264307	0.79481	5.44669
	128.878	0.264307	0.822897	5.44669
	128.878	0.264307	0.811412	5.44669
	128.878	0.264307	0.771006	5.44669
	128.878	0.264307	0.746237	5.44669
	128.878	0.264307	0.756206	5.44669
	128.878	0.264307	0.785874	5.44669
	128.878	0.264307	0.797401	5.44669
	128.878	0.264307	0.776361	5.44669
	128.878	0.264307	0.753153	5.44669
	128.878	0.264307	0.74928	5.44669
	128.878	0.264307	0.755649	5.44669
	128.878	0.264307	0.759652	5.44669
	128.878	0.264307	0.759058	5.44669
	128.878	0.264307	0.765257	5.44669
	128.9	0.264307	0.785052	5.44669
	128.957	0.264307	0.79383	5.44669
	129.003	0.264307	0.775156	5.44669
	129.007	0.264307	0.753917	5.44669
	128.971	0.264307	0.757899	5.44669
	128.928	0.264307	0.791717	5.44669
	128.942	0.264307	0.824104	5.44669
	128.965	0.264307	0.813018	5.44669
	128.926	0.264307	0.77125	5.44669
	128.872	0.264307	0.745768	5.44669
	128.859	0.264307	0.755923	5.44669
	128.872	0.264307	0.785922	5.44669
	128.882	0.264307	0.797522	5.44669
	128.881	0.264307	0.784265	5.44669
	128.878	0.264307	0.781279	5.44669
	128.876	0.264307	0.785801	5.44669
	128.877	0.313497	0.773182	5.44669
	128.878	0.440273	0.755952	5.44669
	128.878	0.492705	0.751583	5.44669
	128.878	0.373887	0.755619	5.44669
	128.878	0.241132	0.75882	5.44669
	128.9	0.266759	0.766592	5.44669
	128.957	0.429237	0.785695	5.44669
	128.981	0.504744	0.793626	5.44669
	128.927	0.43205	0.782712	5.44669
	128.867	0.416578	0.782014	5.44669
	128.856	0.442559	0.794531	5.44669
	128.873	0.4108	0.809307	5.44669
	128.883	0.429827	0.820389	5.44669
	128.882	0.45567	0.805516	5.44669
	128.877	0.362392	0.769477	5.44669
	128.876	0.29872	0.747699	5.44669
	128.877	0.401145	0.749492	5.44669
	128.878	0.481873	0.757684	5.44669
	128.9	0.383306	0.76043	5.44669
	128.957	0.248935	0.758661	5.44669
	128.981	0.21749	0.764814	5.44669
	128.927	0.250465	0.785007	5.44669
	128.867	0.275199	0.793969	5.44669
	128.857	0.273797	0.77523	5.44669
	128.895	0.264412	0.753899	5.44669
	128.963	0.260978	0.757865	5.44669
	128.985	0.262876	0.783838	5.44669
	128.927	0.264891	0.795957	5.44669
	128.866	0.26506	0.776479	5.44669
	128.856	0.264415	0.761587	5.44669
	128.873	0.264085	0.777629	5.44669
	128.883	0.264176	0.799945	5.44669
	128.882	0.264331	0.805222	5.44669
	128.877	0.264364	0.791888	5.44669
	128.876	0.264322	0.775351	5.44669
	128.877	0.264293	0.779597	5.44669
	128.878	0.264296	0.796143	5.44669
	128.878	0.264307	0.810843	5.44669
	128.878	0.313502	0.82833	5.44669
	128.878	0.440274	0.833155	5.44669
	128.878	0.492704	0.813651	5.44669
	128.878	0.373886	0.801342	5.44669
	128.878	0.241132	0.810605	5.44669
	128.878	0.217569	0.804305	5.44669
	128.878	0.253272	0.780326	5.44669
	128.878	0.276346	0.777535	5.44669
	128.878	0.27328	0.793553	5.44669
	128.878	0.263787	0.802627	5.44669
	128.878	0.2609	0.793081	5.44669
	128.878	0.263065	0.768903	5.44669
	128.878	0.264998	0.751614	5.44669
	128.878	0.265038	0.751294	5.44669
	128.878	0.264368	0.764911	5.44669
	128.878	0.264073	0.787675	5.44669
	128.878	0.264187	0.795053	5.44669
	128.878	0.26434	0.782607	5.44669
	128.878	0.264364	0.781462	5.44669
	128.878	0.313509	0.786467	5.44669
	128.878	0.489448	0.773396	5.44669
	128.878	0.66866	0.763676	5.44669
	128.878	0.602285	0.779601	5.44669
	128.9	0.350716	0.792158	5.44669
	128.957	0.194395	0.776401	5.44669
	128.981	0.206532	0.755034	5.44669
	128.927	0.26531	0.750054	5.44669
	128.867	0.285319	0.763175	5.44669
	128.856	0.27276	0.787388	5.44669
	128.873	0.260381	0.79555	5.44669
	128.883	0.259658	0.782917	5.44669
	128.904	0.263756	0.789286	5.44669
	128.957	0.265729	0.814492	5.44669
	128.98	0.265099	0.809903	5.44669
	128.927	0.264133	0.773369	5.44669
	128.867	0.263953	0.747764	5.44669
	128.857	0.264221	0.748135	5.44669
	128.873	0.264397	0.757092	5.44669
	128.883	0.264375	0.760665	5.44669
	128.882	0.264304	0.75897	5.44669
	128.877	0.264282	0.756989	5.44669
	128.876	0.264298	0.756761	5.44669
	128.877	0.264312	0.75737	5.44669
	128.878	0.264313	0.765577	5.44669
	128.878	0.264308	0.785786	5.44669
	128.878	0.264305	0.801895	5.44669
	128.878	0.264306	0.811002	5.44669
	128.878	0.264307	0.826344	5.44669
	128.878	0.264308	0.840136	5.44669
	128.878	0.264307	0.834269	5.44669
	128.878	0.264307	0.802316	5.44669
	128.878	0.264307	0.763511	5.44669
	128.878	0.264307	0.746387	5.44669
	128.878	0.264307	0.758942	5.44669
	128.878	0.264307	0.786968	5.44669
	128.878	0.264307	0.796887	5.44669
	128.878	0.264307	0.783627	5.44669
	128.878	0.264307	0.781238	5.44669
	128.878	0.264307	0.78601	5.44669
	128.878	0.264307	0.781155	5.44669
	128.9	0.264307	0.784076	5.44669
	128.957	0.264307	0.79595	5.44669
	128.981	0.264307	0.801298	5.44669
	128.927	0.264307	0.791671	5.44669
	128.867	0.264307	0.776656	5.44669
	128.856	0.264307	0.780221	5.44669
	128.895	0.264307	0.78807	5.44669
	128.985	0.264307	0.782381	5.44669
	129.065	0.264307	0.791728	5.44669
	129.031	0.264307	0.815707	5.44669
	128.915	0.264307	0.809544	5.44669
	128.845	0.264307	0.772787	5.44669
	128.852	0.264307	0.755518	5.44669
	128.878	0.264307	0.776449	5.44669
	128.887	0.264307	0.793745	5.44669
	128.904	0.264307	0.786058	5.44669
	128.956	0.264307	0.783374	5.44669
	129.001	0.264307	0.786041	5.44669
	129.007	0.264307	0.780409	5.44669
	128.971	0.264307	0.783753	5.44669
	128.906	0.264307	0.796079	5.44669
	128.862	0.264307	0.801467	5.44669
	128.862	0.264307	0.791696	5.44669
	128.877	0.264307	0.768735	5.44669
	128.883	0.264307	0.752035	5.44669
	128.88	0.264307	0.75153	5.44669
	128.877	0.313497	0.756989	5.44669
	128.876	0.440273	0.759414	5.44669
	128.877	0.492705	0.758482	5.44669
	128.878	0.373887	0.757229	5.44669
	128.878	0.241132	0.757035	5.44669
	128.878	0.217568	0.757399	5.44669
	128.878	0.253272	0.757621	5.44669
	128.878	0.276346	0.765455	5.44669
	128.878	0.27328	0.785646	5.44669
	128.878	0.263787	0.801879	5.44669
	128.878	0.2609	0.803175	5.44669
	128.878	0.263065	0.798212	5.44669
	128.878	0.264998	0.795715	5.44669
	128.878	0.265038	0.788569	5.44669
	128.878	0.264368	0.769477	5.44669
	128.878	0.264073	0.753458	5.44669
	128.878	0.264187	0.751863	5.44669
	128.878	0.26434	0.756623	5.44669
	128.878	0.264364	0.759142	5.44669
	128.878	0.264319	0.758499	5.44669
	128.878	0.264292	0.757333	5.44669
	128.878	0.264297	0.764943	5.44669
	128.878	0.264308	0.785534	5.44669
	128.878	0.264311	0.794144	5.44669
	128.878	0.264309	0.782987	5.44669
	128.878	0.264306	0.789815	5.44669
	128.878	0.264306	0.814689	5.44669
	128.878	0.264307	0.817668	5.44669
	128.878	0.313498	0.80141	5.44669
	128.878	0.440273	0.792169	5.44669
	128.878	0.492705	0.79386	5.44669
	128.878	0.373887	0.789948	5.44669
	128.878	0.241132	0.770715	5.44669
	128.878	0.217569	0.753487	5.4507
	128.878	0.253272	0.759305	5.46104
	128.878	0.276346	0.784589	5.46531
	128.878	0.27328	0.79576	5.45562
	128.878	0.263787	0.77613	5.44881
	128.878	0.2609	0.75364	5.45722
	128.855	0.263065	0.757437	5.46441
	128.798	0.314188	0.791622	5.4566
	128.774	0.490194	0.824228	5.44553
	128.828	0.668731	0.820974	5.44283
	128.888	0.60205	0.799397	5.44551
	128.877	0.350593	0.782279	5.44757
	128.781	0.194427	0.765574	5.44747
	128.667	0.206589	0.761937	5.4467
	128.618	0.265322	0.789532	5.44641
	128.633	0.334494	0.821796	5.44657
	128.656	0.448715	0.820705	5.44673
	128.66	0.488779	0.80015	5.44675
	128.653	0.369242	0.78269	5.4467
	128.649	0.240582	0.773349	5.44667
	128.65	0.218989	0.782035	5.44668
	128.651	0.254062	0.790006	5.44669
	128.652	0.325363	0.774676	5.44669
	128.652	0.498082	0.755084	5.44669
	128.651	0.668064	0.750689	5.44669
	128.651	0.648158	0.763423	5.44669
	128.651	0.525504	0.787266	5.44669
	128.651	0.423479	0.795411	5.44669
	128.629	0.316818	0.775031	5.44669
	128.572	0.242187	0.753303	5.44669
	128.548	0.238351	0.749815	5.44669
	128.602	0.26161	0.76369	5.44669
	128.662	0.272453	0.787688	5.44669
	128.673	0.268686	0.803364	5.44669
	128.634	0.263247	0.810941	5.44669
	128.566	0.262307	0.817926	5.44669
	128.521	0.263846	0.811773	5.44669
	128.5	0.264825	0.797831	5.44669
	128.458	0.264688	0.784901	5.44669
	128.44	0.264283	0.76723	5.44669
	128.491	0.264161	0.753828	5.44669
	128.526	0.264255	0.760688	5.44669
	128.478	0.264337	0.785047	5.44669
	128.417	0.264338	0.79546	5.44669
	128.404	0.3135	0.783712	5.44669
	128.419	0.440263	0.781781	5.44669
	128.43	0.54189	0.786207	5.44669
	128.429	0.549854	0.773174	5.44669
	128.425	0.518723	0.755805	5.44669
	128.424	0.503114	0.759395	5.44669
	128.424	0.458494	0.783802	5.44669
	128.425	0.339187	0.803269	5.44669
	128.425	0.28826	0.804414	5.44669
	128.425	0.405053	0.790367	5.44669
	128.425	0.487235	0.76713	5.44669
	128.425	0.384164	0.759706	5.44669
	128.403	0.247389	0.780172	5.44669
	128.323	0.265728	0.793809	5.44669
	128.22	0.426582	0.776889	5.44669
	128.17	0.553188	0.754652	5.44669
	128.203	0.608647	0.757591	5.44669
	128.281	0.694696	0.783456	5.44669
	128.332	0.728102	0.795894	5.44669
	128.33	0.615833	0.776589	5.44669
	128.29	0.541781	0.753784	5.44669
	128.226	0.64665	0.757334	5.44669
	128.183	0.732098	0.783656	5.44669
	128.184	0.63464	0.80394	5.44669
	128.198	0.548247	0.804747	5.44669
	128.204	0.642674	0.790268	5.44669
	128.201	0.777325	0.76697	5.44669
	128.198	0.810359	0.759674	5.44669
	128.198	0.728759	0.788087	5.44669
	128.199	0.576923	0.829865	5.44669
	128.199	0.525555	0.841587	5.44669
	128.199	0.604542	0.816589	5.44669
	128.199	0.564874	0.791697	5.44669
	128.199	0.358198	0.780661	5.44669
	128.199	0.260074	0.767641	5.44669
	128.199	0.386754	0.755508	5.44669
	128.199	0.538821	0.761246	5.44669
	128.199	0.616834	0.792554	5.44669
	128.199	0.654049	0.823265	5.44669
	128.199	0.601996	0.812369	5.44669
	128.199	0.560645	0.779147	5.44669
	128.199	0.659206	0.774165	5.44669
	128.199	0.73061	0.792559	5.44669
	128.199	0.629548	0.803408	5.44669
	128.176	0.546641	0.793761	5.44669
	128.119	0.643812	0.76891	5.44669
	128.073	0.778372	0.751375	5.44669
	128.069	0.761203	0.759062	5.44669
	128.106	0.601626	0.793108	5.44669
	128.148	0.524329	0.824274	5.44669
	128.112	0.644432	0.812594	5.44268
	128.009	0.786569	0.771012	5.43234
	127.944	0.813607	0.745819	5.42806
	127.949	0.776024	0.748158	5.43775
	127.973	0.750928	0.757793	5.44858
	127.981	0.753815	0.768821	5.4505
	127.976	0.763951	0.786996	5.44759
	127.971	0.767172	0.793378	5.44571
	127.971	0.764918	0.774276	5.44595
	127.972	0.762829	0.76158	5.44673
	127.973	0.762755	0.77841	5.44696
	127.973	0.763467	0.792404	5.44679
	127.972	0.763791	0.776927	5.44663
	127.972	0.763674	0.763038	5.44663
	127.972	0.76351	0.778078	5.44668
	127.973	0.763483	0.791747	5.44671
	127.973	0.76353	0.77677	5.4467
	127.972	0.763559	0.755335	5.44668
	127.972	0.763555	0.757919	5.44668
	127.972	0.763542	0.78335	5.44669
	127.973	0.763539	0.795733	5.44669
	127.973	0.763542	0.78443	5.44669
	127.972	0.763544	0.789855	5.44669
	127.972	0.763544	0.814193	5.44669
	127.972	0.763543	0.817446	5.44669
	127.972	0.763543	0.801494	5.44669
	127.972	0.763543	0.784412	5.44669
	127.972	0.763543	0.773593	5.44669
	127.972	0.763543	0.781525	5.44669
	127.972	0.763543	0.789706	5.44669
	127.972	0.714353	0.774732	5.44669
	127.972	0.587578	0.755214	5.44669
	127.972	0.535146	0.750723	5.44669
	127.972	0.653963	0.755521	5.44669
	127.972	0.786718	0.766956	5.44669
	127.972	0.810282	0.787022	5.44669
	127.972	0.774579	0.794052	5.44669
	127.972	0.751504	0.774548	5.44669
	127.972	0.75457	0.753584	5.44669
	127.972	0.764063	0.757975	5.44669
	127.972	0.76695	0.791867	5.44669
	127.972	0.764785	0.83201	5.44669
	127.972	0.762852	0.841135	5.44669
	127.972	0.762812	0.807766	5.44669
	127.95	0.763482	0.763303	5.44669
	127.87	0.763777	0.744355	5.44669
	127.767	0.763663	0.750292	5.44669
	127.717	0.76351	0.759209	5.44669
	127.728	0.763487	0.760785	5.44669
	127.749	0.763531	0.758268	5.44669
	127.754	0.763558	0.756652	5.44669
	127.748	0.763554	0.75687	5.44669
	127.767	0.763542	0.757535	5.44669
	127.824	0.763539	0.757737	5.44669
	127.85	0.763542	0.757584	5.44669
	127.796	0.812734	0.76532	5.44669
	127.736	0.939509	0.793473	5.44669
	127.725	0.991941	0.830065	5.44669
	127.741	0.922313	0.839748	5.44669
	127.752	0.916334	0.807876	5.44669
	127.75	0.945202	0.771713	5.44669
	127.746	0.862087	0.772697	5.44669
	127.722	0.752407	0.786724	5.44669
	127.666	0.725777	0.784499	5.44669
	127.643	0.751988	0.785225	5.44669
	127.675	0.772175	0.787371	5.44669
	127.655	0.771274	0.780309	5.44669
	127.562	0.812904	0.783238	5.44669
	127.518	0.936833	0.788029	5.44669
	127.576	0.990759	0.78129	5.44669
	127.622	0.873579	0.783415	5.44669
	127.578	0.740979	0.787754	5.44669
	127.513	0.716898	0.781112	5.44669
	127.497	0.75233	0.783438	5.44669
	127.513	0.775474	0.787827	5.44669
	127.525	0.772534	0.773264	5.44669
	127.525	0.763069	0.763137	5.44669
	127.52	0.760149	0.779423	5.44669
	127.518	0.76229	0.792275	5.44669
	127.519	0.764225	0.776513	5.44669
	127.52	0.764274	0.762911	5.44669
	127.52	0.812797	0.786043	5.44669
	127.52	0.939276	0.819987	5.44669
	127.52	0.99182	0.821187	5.44669
	127.52	0.922346	0.800995	5.44669
	127.52	0.91639	0.790743	5.44669
	127.52	0.994404	0.801281	5.44669
	127.52	1.03804	0.818422	5.44669
	127.52	1.02998	0.815424	5.44669
	127.52	1.01132	0.799186	5.44669
	127.52	0.957215	0.784171	5.44669
	127.52	0.835018	0.774314	5.44669
	127.52	0.737062	0.781913	5.44669
	127.52	0.778204	0.789612	5.44669
	127.52	0.98396	0.774555	5.44669
	127.52	1.22743	0.755173	5.44669
	127.498	1.3327	0.750769	5.44669
	127.44	1.30235	0.755555	5.44669
	127.416	1.20495	0.759083	5.44669
	127.47	1.06907	0.766724	5.44669
	127.53	0.980822	0.785658	5.44669
	127.541	0.981708	0.801433	5.44669
	127.525	1.06098	0.802984	5.44669
	127.514	1.19978	0.79042	5.44669
	127.516	1.24652	0.775531	5.44669
	127.52	1.12103	0.780194	5.44669
	127.521	1.0367	0.788458	5.44669
	127.498	1.14196	0.774682	5.44669
	127.418	1.28041	0.755636	5.44669
	127.336	1.31119	0.758789	5.44669
	127.344	1.27649	0.783608	5.44669
	127.379	1.25126	0.803403	5.44669
	127.346	1.25308	0.81241	5.44669
	127.291	1.26281	0.826398	5.44669
	127.275	1.26624	0.839659	5.44669
	127.287	1.26422	0.83405	5.44669
	127.298	1.26215	0.802394	5.44669
	127.298	1.26201	0.763621	5.44669
	127.316	1.26268	0.754276	5.44669
	127.372	1.26301	0.779195	5.44669
	127.396	1.26291	0.795338	5.44669
	127.343	1.26275	0.777878	5.44669
	127.283	1.26272	0.754523	5.44669
	127.273	1.26276	0.749315	5.44669
	127.289	1.26279	0.755176	5.44669
	127.299	1.26279	0.759442	5.44669
	127.298	1.26278	0.767009	5.44669
	127.293	1.26277	0.78565	5.44669
	127.292	1.26278	0.793458	5.44669
	127.293	1.26278	0.774787	5.44669
	127.294	1.26278	0.753895	5.44669
	127.294	1.26278	0.758021	5.44669
	127.294	1.26278	0.783905	5.44669
	127.294	1.26278	0.79593	5.44669
	127.294	1.26278	0.784315	5.44669
	127.294	1.26278	0.789737	5.44669
	127.294	1.26278	0.822055	5.44669
	127.294	1.26278	0.84564	5.44669
	127.294	1.26278	0.838058	5.44669
	127.294	1.26278	0.80194	5.44669
	127.294	1.26278	0.762005	5.44669
	127.294	1.26278	0.74589	5.44669
	127.294	1.26278	0.751398	5.44669
	127.294	1.26278	0.759126	5.44669
	127.294	1.26278	0.760357	5.44669
	127.294	1.26278	0.758118	5.44669
	127.294	1.26278	0.764612	5.44669
	127.294	1.26278	0.785116	5.44669
	127.271	1.26278	0.801957	5.44669
	127.192	1.26278	0.803396	5.44669
	127.11	1.26278	0.790407	5.44669
	127.118	1.26278	0.767508	5.44669
	127.175	1.26278	0.75198	5.44669
	127.199	1.26278	0.751943	5.44669
	127.168	1.26278	0.757182	5.44669
	127.098	1.26278	0.767219	5.44669
	127.05	1.26278	0.794412	5.44669
	127.05	1.26278	0.829783	5.44669
	127.066	1.26278	0.839296	5.44669
	127.073	1.26278	0.807787	5.44669
	127.07	1.26278	0.771836	5.44669
	127.066	1.26278	0.77278	5.44669
	127.066	1.26278	0.794586	5.44669
	127.067	1.26278	0.80475	5.44669
	127.068	1.26278	0.793603	5.4507
	127.068	1.26278	0.768367	5.46104
	127.067	1.26278	0.751203	5.46531
	127.067	1.26278	0.751312	5.45562
	127.067	1.26278	0.757194	5.4448
	127.067	1.26278	0.767448	5.44287
	127.067	1.26278	0.786633	5.44579
	127.067	1.26278	0.801585	5.44767
	127.067	1.26278	0.802701	5.44742
	127.067	1.26278	0.798118	5.44664
	127.067	1.26278	0.795844	5.44641
	127.067	1.26278	0.796527	5.44658
	127.067	1.26278	0.805493	5.44674
	127.067	1.26278	0.818124	5.44675
	127.067	1.26278	0.80593	5.44669
	127.067	1.26278	0.770456	5.44667
	127.067	1.26278	0.747963	5.44668
	127.067	1.26278	0.749255	5.44669
	127.067	1.26278	0.765361	5.4507
	127.067	1.31197	0.788589	5.46104
	127.067	1.43874	0.795276	5.46531
	127.067	1.54037	0.774504	5.45562
	127.067	1.54832	0.75313	5.4448
	127.067	1.51719	0.74993	5.44287
	127.067	1.50159	0.755929	5.44579
	127.067	1.45697	0.767409	5.44767
	127.067	1.38685	0.787067	5.44742
	127.067	1.4627	0.80178	5.44664
	127.067	1.68111	0.802628	5.44641
	127.067	1.82044	0.790148	5.44658
	127.067	1.81301	0.767673	5.44674
	127.067	1.76225	0.75214	5.44675
	127.067	1.74393	0.751952	5.44669
	127.067	1.75435	0.764999	5.44667
	127.067	1.76523	0.795349	5.44668
	127.045	1.76609	0.830965	5.44669
	126.965	1.76258	0.839459	5.44669
	126.884	1.7608	0.807435	5.44669
	126.914	1.76131	0.76376	5.44669
	127.006	1.76215	0.752535	5.44669
	127.019	1.76232	0.786286	5.44669
	126.968	1.7621	0.831656	5.44669
	126.915	1.76194	0.850849	5.44669
	126.863	1.81115	0.844691	5.44669
	126.829	1.93798	0.827725	5.44669
	126.829	2.03963	0.797997	5.44669
	126.84	2.04757	0.764034	5.44669
	126.845	1.96723	0.756013	5.44669
	126.843	1.82485	0.787647	5.44669
	126.84	1.77699	0.823119	5.44669
	126.84	1.95247	0.81406	5.44669
	126.841	2.16432	0.779908	5.44669
	126.841	2.11151	0.773883	5.44669
	126.841	1.90318	0.7843	5.44669
	126.841	1.91549	0.77519	5.44669
	126.841	2.10589	0.757328	5.44669
	126.841	2.10048	0.759317	5.44669
	126.841	1.91937	0.783228	5.44669
	126.841	1.92621	0.795185	5.44669
	126.841	2.15381	0.784244	5.44669
	126.841	2.3213	0.782101	5.44669
	126.841	2.32237	0.786152	5.44669
	126.841	2.26515	0.780908	5.44669
	126.841	2.24111	0.783922	5.44669
	126.841	2.25142	0.795973	5.44669
	126.841	2.26429	0.801362	5.44669
	126.841	2.26602	0.79169	5.44669
	126.841	2.26217	0.76877	5.44669
	126.819	2.25994	0.752052	5.44669
	126.739	2.26038	0.751525	5.44669
	126.658	2.26135	0.756981	5.44669
	126.666	2.2616	0.759412	5.44669
	126.7	2.31055	0.758484	5.44669
	126.689	2.48633	0.765101	5.44669
	126.692	2.71473	0.793061	5.44669
	126.722	2.82438	0.822099	5.44669
	126.737	2.80123	0.811699	5.44669
	126.712	2.75448	0.77141	5.44669
	126.647	2.74343	0.746304	5.44669
	126.6	2.75547	0.74822	5.44669
	126.598	2.76445	0.757647	5.44669
	126.613	2.76393	0.760867	5.44669
	126.62	2.76052	0.758857	5.44669
	126.618	2.75928	0.75687	5.44669
	126.614	2.75997	0.756751	5.44669
	126.613	2.7607	0.757408	5.44669
	126.614	2.76076	0.757725	5.44669
	126.615	2.76053	0.757625	5.44669
	126.615	2.8096	0.765341	5.44669
	126.615	2.93641	0.785596	5.44669
	126.615	3.03808	0.794029	5.44669
	126.615	3.09524	0.782916	5.44669
	126.615	3.19087	0.781956	5.44669
	126.615	3.27688	0.786564	5.44669
	126.615	3.28941	0.773261	5.44669
	126.615	3.26575	0.755714	5.44669
	126.615	3.25164	0.751456	5.44669
	126.615	3.25419	0.76352	5.44669
	126.615	3.26028	0.794905	5.44669
	126.615	3.26192	0.823435	5.44669
	126.592	3.26045	0.811603	5.44669
	126.513	3.25924	0.770895	5.44669
	126.431	3.25927	0.746122	5.44669
	126.439	3.30889	0.748326	5.44669
	126.496	3.48503	0.765627	5.44669
	126.521	3.71335	0.78903	5.44669
	126.512	3.82283	0.795367	5.44669
	126.499	3.79965	0.774386	5.44669
	126.475	3.75294	0.753049	5.44669
	126.421	3.74192	0.749938	5.44669
	126.399	3.75395	0.755961	5.44669
	126.453	3.76292	0.759549	5.44669
	126.49	3.7624	0.758904	5.44669
	126.443	3.75899	0.757358	5.44669
	126.381	3.75775	0.756939	5.44669
	126.389	3.75844	0.765184	5.44669
	126.462	3.75917	0.785774	5.44669
	126.497	3.75923	0.80203	5.44669
	126.442	3.759	0.803192	5.44669
	126.378	3.75888	0.798166	5.44669
	126.366	3.8081	0.79569	5.44669
	126.383	3.98412	0.796446	5.44669
	126.394	4.21253	0.797643	5.44669
	126.393	4.3221	0.790006	5.44669
	126.388	4.29891	0.769393	5.44669
	126.387	4.25218	0.760783	5.44669
	126.388	4.24114	0.78769	5.44669
	126.389	4.30237	0.829305	5.44669
	126.389	4.43812	0.841493	5.44669
	126.388	4.53922	0.808878	5.44669
	126.388	4.59296	0.771513	5.44669
	126.388	4.63817	0.780127	5.44669
	126.388	4.54892	0.814766	5.44669
	126.388	4.38297	0.813282	5.44669
	126.388	4.42575	0.774688	5.44669
	126.388	4.66298	0.747116	5.44669
	126.388	4.82173	0.747394	5.44669
	126.388	4.81571	0.757012	5.44669
	126.388	4.75863	0.768765	5.44669
	126.366	4.73716	0.78725	5.44669
	126.286	4.7977	0.793504	5.44669
	126.205	4.98605	0.782109	5.44669
	126.235	5.21561	0.781804	5.44669
	126.349	5.32127	0.786787	5.44669
	126.398	5.29604	0.773409	5.44669
	126.335	5.24984	0.755697	5.44669
	126.284	5.28894	0.751396	5.44669
	126.329	5.47716	0.763502	5.44669
	126.395	5.71428	0.794919	5.44669
	126.389	5.82316	0.823447	5.44669
	126.294	5.79659	0.811604	5.44669
	126.178	5.79787	0.778761	5.44669
	126.128	5.96351	0.774276	5.44669
	126.144	6.20467	0.784872	5.44669
	126.167	6.37246	0.783161	5.44669
	126.171	6.52449	0.785322	5.44669
	126.164	6.70263	0.787888	5.44669
	126.16	6.79997	0.78049	5.44669
	126.161	6.78958	0.78313	5.44669
	126.162	6.80174	0.787919	5.44669
	126.163	6.9662	0.773412	5.4507
	126.162	7.20298	0.763166	5.46104
	126.162	7.32017	0.779382	5.46531
	126.162	7.29721	0.800118	5.45562
	126.162	7.24785	0.812542	5.4448
	126.162	7.23564	0.827622	5.44287
	126.162	7.29731	0.832254	5.44579
	126.162	7.48285	0.805654	5.44767
	126.162	7.71083	0.765583	5.44742
	126.162	7.81682	0.746062	5.44664
	126.162	7.7923	0.750197	5.44641
	126.162	7.74627	0.758562	5.44658
	126.162	7.73601	0.760548	5.44674
	126.162	7.74812	0.758398	5.44675
	126.162	7.75685	0.756791	5.44669
	126.162	7.7562	0.764752	5.44667
	126.14	7.75283	0.785646	5.44668
	126.06	7.75165	0.794259	5.44669
	125.979	7.80154	0.782995	5.44669
	125.987	7.97822	0.781907	5.44669
	126.021	8.20667	0.794386	5.44669
	125.988	8.31601	0.801414	5.44669
	125.933	8.29272	0.792275	5.44669
	125.917	8.24602	0.768997	5.44669
	125.929	8.23504	0.751939	5.44669
	125.94	8.24709	0.759267	5.44669
	125.94	8.30524	0.785123	5.44669
	125.936	8.48067	0.795997	5.44669
	125.935	8.70566	0.776039	5.44669
	125.935	8.81401	0.753517	5.44669
	125.936	8.79152	0.749547	5.44669
	125.936	8.74551	0.755631	5.44669
	125.936	8.73454	0.759549	5.44669
	125.936	8.79553	0.766893	5.44669
	125.936	8.98035	0.785562	5.44669
	125.936	9.20826	0.801334	5.44669
	125.914	9.31449	0.802976	5.44669
	125.834	9.29009	0.798323	5.44669
	125.753	9.24403	0.803703	5.44669
	125.76	9.23371	0.816734	5.44669
	125.795	9.24581	0.805984	5.44669
	125.784	9.25455	0.770973	5.44669
	125.787	9.25391	0.74816	5.44669
	125.794	9.29973	0.749154	5.44669
	125.752	9.47451	0.757378	5.44669
	125.703	9.70361	0.760422	5.44669
	125.692	9.81391	0.758767	5.44669
	125.705	9.79078	0.75699	5.44669
	125.714	9.74381	0.764705	5.44669
	125.713	9.73266	0.785556	5.44669
	125.71	9.74473	0.802108	5.44669
	125.708	9.75376	0.803303	5.44669
	125.709	9.75325	0.798185	5.44669
	125.71	9.74983	0.795658	5.44669
	125.71	9.74858	0.788555	5.44669
	125.71	9.74927	0.769491	5.44669
	125.71	9.75	0.753469	5.44669
	125.71	9.75006	0.751862	5.44669
	125.71	9.79902	0.756619	5.44669
	125.71	9.97486	0.759141	5.44669
	125.71	10.2033	0.76637	5.44669
	125.71	10.3129	0.785489	5.44669
	125.71	10.2898	0.801488	5.44669
	125.71	10.2922	0.803067	5.44669
	125.71	10.4571	0.790435	5.44669
	125.71	10.6976	0.775508	5.44669
	125.71	10.8161	0.78805	5.44669
	125.71	10.7924	0.824486	5.44669
	125.71	10.7423	0.839389	5.44669
	125.687	10.73	0.817587	5.44669
	125.63	10.7427	0.800768	5.44669
	125.584	10.7524	0.808965	5.44669
	125.58	10.752	0.803821	5.44268
	125.594	10.7483	0.772836	5.43234
	125.601	10.747	0.74971	5.42806
	125.599	10.7477	0.749141	5.43775
	125.574	10.7485	0.756822	5.44858
	125.515	10.7977	0.760194	5.4505
	125.47	10.9243	0.758869	5.44759
	125.467	11.0258	0.757114	5.44571
	125.481	11.0338	0.75685	5.44595
	125.488	11.0027	0.757363	5.44673
	125.486	11.0363	0.757671	5.44696
	125.483	11.1676	0.757618	5.44679
	125.482	11.2767	0.765357	5.44663
	125.505	11.2862	0.785606	5.44663
	125.563	11.253	0.794027	5.44668
	125.587	11.236	0.782912	5.44671
	125.533	11.2407	0.789826	5.4467
	125.473	11.2487	0.81472	5.44668
	125.462	11.2504	0.809807	5.44668
	125.478	11.2975	0.773248	5.44669
	125.489	11.4228	0.755618	5.44669
	125.487	11.4753	0.776327	5.44669
	125.483	11.3571	0.793658	5.44669
	125.482	11.2245	0.778194	5.44669
	125.483	11.25	0.755252	5.44669
	125.484	11.4616	0.749508	5.44669
	125.484	11.713	0.754998	5.44669
	125.483	11.8196	0.759298	5.44669
	125.483	11.787	0.759142	5.44669
	125.483	11.7373	0.757546	5.44669
	125.483	11.7284	0.764804	5.44669
	125.483	11.7424	0.79327	5.44669
	125.483	11.7514	0.822292	5.44669
	125.483	11.7502	0.811706	5.44669
	125.483	11.7465	0.771344	5.44669
	125.483	11.7946	0.746274	5.44669
	125.483	11.9222	0.74823	5.44669
	125.483	12.0246	0.757662	5.44669
	125.483	12.0818	0.760869	5.44669
	125.483	12.1771	0.758853	5.44669
	125.483	12.263	0.756867	5.44669
	125.483	12.2756	0.756752	5.44669
	125.483	12.252	0.757409	5.44669
	125.483	12.2871	0.757726	5.44669
	125.483	12.4656	0.757625	5.44669
	125.483	12.7001	0.75747	5.44669
	125.461	12.8113	0.757441	5.44669
	125.381	12.7867	0.757484	5.44669
	125.3	12.7879	0.757512	5.44669
	125.308	12.9037	0.757509	5.44669
	125.364	12.9686	0.765368	5.44669
	125.389	12.9081	0.785649	5.44669
	125.358	12.9507	0.794041	5.44669
	125.288	13.152	0.782903	5.44669
	125.24	13.2961	0.789817	5.44669
	125.24	13.2967	0.81472	5.44669
	125.256	13.2476	0.80981	5.44669
	125.263	13.2271	0.78112	5.44669
	125.26	13.2361	0.775902	5.44669
	125.256	13.2471	0.784715	5.44669
	125.256	13.2485	0.782517	5.44669
	125.257	13.196	0.785108	5.44669
	125.257	13.0673	0.795898	5.44669
	125.257	13.0153	0.80878	5.44669
	125.257	13.1349	0.819682	5.44669
	125.257	13.2679	0.813278	5.44669
	125.257	13.2913	0.797838	5.44669
	125.257	13.2554	0.784369	5.44669
	125.257	13.2323	0.774876	5.44669
	125.257	13.2355	0.782078	5.44669
	125.257	13.245	0.789482	5.44669
	125.257	13.297	0.774441	5.44669
	125.257	13.4216	0.763042	5.4507
	125.257	13.5213	0.778964	5.46104
	125.257	13.5784	0.792117	5.46531
	125.257	13.6256	0.77661	5.45562
	125.257	13.5851	0.755137	5.4448
	125.257	13.5451	0.750022	5.44287
	125.257	13.6401	0.755255	5.44579
	125.257	13.7587	0.759223	5.44767
	125.257	13.7849	0.759019	5.44742
	125.257	13.7553	0.757522	5.44664
	125.257	13.7338	0.764838	5.44641
	125.257	13.7354	0.785422	5.44658
	125.257	13.7437	0.794134	5.44674
	125.257	13.7466	0.783022	5.44675
	125.257	13.7449	0.781963	5.44669
	125.257	13.7431	0.786529	5.44667
	125.257	13.743	0.773244	5.44668
	125.257	13.7928	0.75572	5.44669
	125.257	13.969	0.759335	5.44669
	125.235	14.1973	0.783807	5.44669
	125.155	14.3068	0.795422	5.44669
	125.074	14.2836	0.776266	5.44669
	125.104	14.2369	0.753817	5.44669
	125.196	14.2751	0.749592	5.44669
	125.209	14.4139	0.755543	5.44669
	125.157	14.5245	0.759497	5.44669
	125.105	14.5811	0.766902	5.44669
	125.052	14.6733	0.793456	5.44669
	125.019	14.7581	0.821624	5.44669
	125.019	14.7713	0.81136	5.44669
	125.03	14.7484	0.779307	5.44669
	125.035	14.7343	0.774591	5.44669
	125.033	14.7367	0.78481	5.44669
	125.03	14.7918	0.783023	5.44669
	125.03	14.9203	0.785286	5.44669
	125.031	15.0205	0.795793	5.44669
	125.031	15.0764	0.800802	5.44669
	125.031	15.1721	0.791519	5.44669
	125.031	15.2585	0.768898	5.44669
	125.031	15.2712	0.752166	5.44669
	125.031	15.2475	0.751527	5.44669
	125.031	15.2333	0.756942	5.44669
	125.031	15.2358	0.767266	5.44669
	125.031	15.2911	0.794517	5.44669
	125.008	15.4687	0.82194	5.44669
	124.951	15.6957	0.811115	5.44669
	124.905	15.804	0.771221	5.44669
	124.901	15.7809	0.746433	5.44669
	124.915	15.7346	0.74834	5.44669
	124.922	15.7729	0.757651	5.44669
	124.943	15.9608	0.760826	5.44669
	124.974	16.1981	0.758838	5.44669
	124.94	16.3072	0.764747	5.44669
	124.841	16.2806	0.784916	5.44669
	124.778	16.2326	0.793955	5.44669
	124.781	16.2715	0.775256	5.44669
	124.804	16.4602	0.753915	5.44669
	124.813	16.6485	0.749992	5.44669
	124.808	16.6305	0.755676	5.44669
	124.803	16.5514	0.75941	5.44669
	124.803	16.6222	0.758948	5.44669
	124.782	16.7447	0.757425	5.44669
	124.725	16.7811	0.756952	5.44669
	124.701	16.7544	0.757295	5.44669
	124.755	16.7797	0.757607	5.44669
	124.815	16.9552	0.757615	5.44669
	124.803	17.1919	0.765379	5.44669
	124.707	17.3051	0.793486	5.44669
	124.593	17.2805	0.822179	5.44669
	124.567	17.2319	0.811581	5.44669
	124.64	17.2206	0.771332	5.44669
	124.708	17.2332	0.746313	5.44669
	124.716	17.2425	0.748251	5.44669
	124.695	17.2419	0.765527	5.44669
	124.684	17.2384	0.789015	5.44669
	124.665	17.2371	0.795396	5.44669
	124.612	17.2378	0.774403	5.44669
	124.59	17.2386	0.753046	5.44669
	124.664	17.2386	0.749931	5.44669
	124.759	17.2384	0.755959	5.44669
	124.736	17.2382	0.767421	5.44669
	124.62	17.2875	0.787061	5.44669
	124.546	17.4635	0.793903	5.44669
	124.551	17.6919	0.774472	5.44669
	124.578	17.8015	0.753605	5.44669
	124.588	17.7783	0.750141	5.44669
	124.582	17.7315	0.755848	5.44669
	124.576	17.7205	0.75943	5.44669
	124.576	17.7817	0.758894	5.44669
	124.578	17.9667	0.757396	5.44669
	124.579	18.1946	0.764829	5.44669
	124.579	18.3007	0.785463	5.44669
	124.578	18.2763	0.802025	5.44669
	124.578	18.2303	0.803301	5.44669
	124.578	18.22	0.790342	5.44669
	124.578	18.2321	0.775386	5.44669
	124.578	18.2408	0.780161	5.44669
	124.578	18.2402	0.796367	5.44669
	124.578	18.2368	0.802865	5.44669
	124.578	18.2848	0.792179	5.44669
	124.578	18.4615	0.768441	5.44669
	124.556	18.6906	0.75174	5.44669
	124.498	18.8002	0.751511	5.44669
	124.452	18.7768	0.757086	5.44669
	124.449	18.7299	0.759461	5.44669
	124.485	18.7189	0.758468	5.44669
	124.55	18.731	0.757206	5.44669
	124.571	18.7892	0.764902	5.44669
	124.492	18.9154	0.793432	5.44669
	124.373	19.0137	0.830196	5.44669
	124.318	19.0204	0.847688	5.44669
	124.331	18.9899	0.836014	5.44669
	124.355	19.0242	0.808226	5.44669
	124.383	19.1557	0.790223	5.44669
	124.434	19.2645	0.783024	5.44669
	124.453	19.2739	0.769156	5.44669
	124.4	19.2407	0.755303	5.44669
	124.341	19.273	0.75275	5.44669
	124.331	19.4537	0.756339	5.44669
	124.347	19.6409	0.758708	5.44669
	124.357	19.6254	0.758417	5.44669
	124.356	19.5476	0.757453	5.44669
	124.352	19.6182	0.757152	5.44669
	124.35	19.7401	0.757369	5.44669
	124.351	19.7762	0.765437	5.44669
	124.352	19.7497	0.785728	5.44669
	124.352	19.726	0.80192	5.44669
	124.352	19.7747	0.811034	5.44669
	124.352	19.9097	0.826348	5.44669
	124.352	20.015	0.832256	5.44669
	124.352	20.0707	0.806108	5.44669
	124.352	20.1645	0.773643	5.44669
	124.352	20.2502	0.774135	5.44669
	124.352	20.2633	0.78664	5.44669
	124.352	20.24	0.783953	5.44669
	124.352	20.275	0.785026	5.44669
	124.352	20.4534	0.787482	5.44669
	124.352	20.6878	0.780426	5.44669
	124.352	20.7991	0.783248	5.44669
	124.33	20.8236	0.787991	5.44669
	124.25	20.9517	0.7734	5.44669
	124.146	21.169	0.755265	5.44669
	124.097	21.2911	0.751218	5.44669
	124.107	21.2771	0.76358	5.44669
	124.128	21.2297	0.787144	5.44669
	124.133	21.2152	0.795304	5.44669
	124.128	21.226	0.77503	5.44669
	124.124	21.2848	0.761211	5.44669
	124.124	21.4118	0.777987	5.44669
	124.126	21.5101	0.792358	5.44669
	124.126	21.5658	0.784929	5.44669
	124.126	21.662	0.783394	5.44669
	124.125	21.7488	0.786451	5.44669
	124.125	21.7614	0.780574	5.44669
	124.126	21.7375	0.783676	5.44669
	124.126	21.7233	0.788118	5.44669
	124.126	21.7259	0.773301	5.44669
	124.126	21.732	0.755179	5.44669
	124.126	21.7337	0.751217	5.44669
	124.126	21.7814	0.75574	5.44669
	124.103	21.9561	0.759002	5.44669
	124.046	22.1354	0.758754	5.44669
	124.022	22.1186	0.757489	5.44669
	124.054	22.0432	0.757048	5.44669
	124.056	22.1152	0.757312	5.44669
	124.043	22.2368	0.75758	5.44669
	124.059	22.2724	0.765469	5.44669
	124.029	22.2457	0.793537	5.44669
	123.937	22.2221	0.822168	5.44669
	123.876	22.2709	0.811559	5.44669
	123.877	22.4552	0.771326	5.44669
	123.898	22.6871	0.746319	5.44669
	123.907	22.7953	0.748255	5.44669
	123.903	22.7702	0.757656	5.44669
	123.898	22.7232	0.760858	5.44669
	123.897	22.7127	0.75885	5.44669
	123.899	22.7743	0.75687	5.44669
	123.9	22.91	0.764625	5.44669
	123.9	22.9617	0.785565	5.44669
	123.899	22.8887	0.79427	5.44669
	123.899	22.9307	0.775158	5.44669
	123.899	23.1362	0.761632	5.44669
	123.899	23.2822	0.778118	5.44669
	123.899	23.2822	0.792263	5.44669
	123.899	23.2322	0.776972	5.44669
	123.899	23.2115	0.755236	5.44669
	123.899	23.2699	0.757806	5.44669
	123.899	23.457	0.783338	5.44669
	123.899	23.6377	0.795769	5.44669
	123.899	23.6171	0.776578	5.44669
	123.899	23.5396	0.753824	5.44669
	123.899	23.612	0.749484	5.44669
	123.899	23.7346	0.755495	5.44669
	123.899	23.7704	0.759515	5.44669
	123.899	23.7435	0.759056	5.44669
	123.899	23.7689	0.765304	5.44669
	123.899	23.8954	0.785072	5.44669
	123.877	24.0053	0.801693	5.44669
	123.797	24.066	0.803301	5.44669
	123.694	24.1602	0.790461	5.44669
	123.644	24.2444	0.767565	5.44669
	123.655	24.2566	0.759855	5.44669
	123.676	24.2335	0.78008	5.44669
	123.681	24.2197	0.793718	5.44669
	123.675	24.2222	0.776884	5.44669
	123.671	24.2282	0.762553	5.44669
	123.671	24.2298	0.77789	5.44669
	123.673	24.2775	0.79184	5.44669
	123.674	24.4031	0.784746	5.44669
	123.673	24.5048	0.783502	5.44669
	123.673	24.5623	0.786561	5.44669
	123.673	24.6582	0.772711	5.44669
	123.673	24.7441	0.755485	5.44669
	123.673	24.7565	0.751555	5.44669
	123.673	24.7329	0.755773	5.44669
	123.673	24.768	0.758895	5.44669
	123.673	24.9465	0.766568	5.44669
	123.673	25.181	0.785659	5.44669
	123.673	25.2922	0.793619	5.44669
	123.673	25.2675	0.774851	5.44669
	123.673	25.2196	0.753865	5.44669
	123.673	25.2086	0.750115	5.44669
	123.673	25.2211	0.755745	5.44669
	123.673	25.2794	0.759396	5.44669
	123.673	25.4548	0.758917	5.44669
	123.673	25.6797	0.757418	5.44669
	123.673	25.788	0.75696	5.44669
	123.673	25.7655	0.757301	5.44669
	123.651	25.7195	0.765477	5.44669
	123.593	25.7086	0.793639	5.44669
	123.569	25.7204	0.822208	5.44669
	123.623	25.7292	0.81941	5.44669
	123.683	25.7287	0.799459	5.44669
	123.672	25.7746	0.782861	5.44669
	123.576	25.9493	0.773666	5.44669
	123.462	26.1784	0.782107	5.44669
	123.414	26.2887	0.789924	5.44669
	123.428	26.2656	0.774616	5.44669
	123.451	26.2186	0.755088	5.44669
	123.455	26.2566	0.750712	5.44669
	123.449	26.3955	0.763431	5.44669
	123.445	26.4569	0.795132	5.44669
	123.445	26.3868	0.823561	5.44669
	123.447	26.3774	0.811575	5.44669
	123.447	26.4542	0.770838	5.44669
	123.447	26.5478	0.746108	5.44669
	123.447	26.6672	0.748341	5.44669
	123.447	26.7502	0.765638	5.44669
	123.447	26.753	0.7969	5.44669
	123.447	26.7263	0.831389	5.44669
	123.447	26.7144	0.839084	5.44669
	123.447	26.719	0.814998	5.44669
	123.447	26.7743	0.79192	5.44669
	123.447	26.902	0.78132	5.44669
	123.447	27.0019	0.775708	5.44669
	123.447	27.0579	0.783512	5.44669
	123.447	27.1538	0.789786	5.44669
	123.447	27.2402	0.774059	5.44669
	123.447	27.2529	0.754903	5.44669
	123.447	27.2291	0.750832	5.44669
	123.447	27.2149	0.755677	5.44669
	123.447	27.2175	0.759112	5.44669
	123.447	27.2236	0.766693	5.44669
	123.447	27.2253	0.785634	5.44669
	123.447	27.2238	0.801435	5.44669
	123.447	27.2226	0.802993	5.44669
	123.447	27.2226	0.790423	5.44669
	123.447	27.2722	0.775529	5.44669
	123.447	27.4484	0.780192	5.44669
	123.447	27.6767	0.788458	5.44669
	123.447	27.7862	0.774683	5.44669
	123.447	27.763	0.755637	5.44669
	123.447	27.7163	0.750918	5.44669
	123.424	27.7052	0.755452	5.44669
	123.367	27.7173	0.766858	5.44669
	123.343	27.7754	0.794876	5.44669
	123.397	27.9017	0.822235	5.44669
	123.435	27.9999	0.811111	5.44669
	123.366	28.0558	0.771115	5.44669
	123.246	28.1521	0.746389	5.44669
	123.186	28.2389	0.74836	5.44669
	123.198	28.2515	0.757675	5.44669
	123.223	28.2276	0.768699	5.44669
	123.23	28.2134	0.786987	5.44669
	123.223	28.2159	0.801288	5.44669
	123.218	28.2713	0.802451	5.44669
	123.218	28.4489	0.790248	5.44669
	123.22	28.6758	0.767778	5.44669
	123.221	28.7842	0.76002	5.44669
	123.221	28.761	0.780073	5.44669
	123.22	28.7147	0.793656	5.44669
	123.22	28.7039	0.776861	5.44669
	123.22	28.7158	0.754694	5.44669
	123.22	28.7739	0.749748	5.44669
	123.22	28.9493	0.755297	5.44669
	123.22	29.1743	0.767209	5.44669
	123.22	29.2827	0.787208	5.44669
	123.22	29.2602	0.79404	5.44669
	123.22	29.2142	0.782348	5.44669
	123.22	29.2032	0.781714	5.44669
	123.22	29.215	0.786664	5.44669
	123.22	29.2239	0.773389	5.44669
	123.22	29.2726	0.763603	5.44669
	123.22	29.4452	0.779573	5.44669
	123.22	29.6724	0.792172	5.44669
	123.22	29.7826	0.784287	5.44669
	123.22	29.7602	0.783191	5.44669
	123.22	29.7135	0.786594	5.44669
	123.22	29.7022	0.772835	5.44669
	123.22	29.7141	0.755525	5.44669
	123.198	29.7231	0.751528	5.44669
	123.141	29.7227	0.755747	5.44669
	123.095	29.7193	0.758894	5.44669
	123.069	29.718	0.766577	5.44669
	123.025	29.7187	0.793534	5.44669
	122.986	29.7686	0.821773	5.44669
	122.981	29.9447	0.811394	5.44669
	122.991	30.1728	0.779269	5.44669
	122.998	30.2823	0.782433	5.44669
	122.997	30.3083	0.812967	5.44669
	122.994	30.4376	0.819579	5.44669
	122.993	30.655	0.802824	5.44669
	122.994	30.7766	0.792082	5.44669
	122.994	30.7624	0.793321	5.44669
	122.994	30.7151	0.789753	5.44669
	122.994	30.7007	0.770825	5.44669
	122.994	30.7115	0.761473	5.44669
	122.994	30.7211	0.78747	5.44669
	122.994	30.7214	0.821097	5.44669
	122.994	30.7672	0.813274	5.44669
	122.994	30.9417	0.772427	5.44669
	122.994	31.1707	0.74617	5.44669
	122.994	31.281	0.747802	5.44669
	122.994	31.2579	0.757519	5.44669
	122.994	31.211	0.760962	5.44669
	122.994	31.1998	0.758942	5.44669
	122.994	31.2611	0.756872	5.44669
	122.972	31.3969	0.756722	5.44669
	122.892	31.498	0.757395	5.44669
	122.811	31.5517	0.75773	5.44669
	122.841	31.6461	0.757632	5.44669
	122.955	31.7328	0.757471	5.44669
	123.003	31.7461	0.757439	5.44669
	122.918	31.7225	0.757482	5.44669
	122.788	31.7081	0.757512	5.44669
	122.729	31.7106	0.76538	5.44669
	122.746	31.7167	0.785653	5.4507
	122.772	31.7676	0.794038	5.46104
	122.778	31.9421	0.7829	5.46531
	122.77	32.1693	0.789817	5.45562
	122.765	32.2788	0.814721	5.4448
	122.766	32.2561	0.80981	5.44287
	122.768	32.2095	0.773249	5.44579
	122.769	32.1984	0.755617	5.44767
	122.768	32.2104	0.776326	5.44742
	122.768	32.2193	0.801529	5.44664
	122.768	32.268	0.80635	5.44641
	122.768	32.4406	0.791797	5.44658
	122.768	32.6678	0.774912	5.44674
	122.768	32.778	0.779445	5.44675
	122.768	32.7556	0.788365	5.44669
	122.768	32.7089	0.78278	5.44667
	122.768	32.7468	0.791791	5.44668
	122.768	32.9347	0.823462	5.44669
	122.768	33.1721	0.837629	5.44669
	122.768	33.2812	0.809343	5.44669
	122.768	33.2547	0.765211	5.44669
	122.768	33.2559	0.744593	5.44669
	122.768	33.4215	0.749714	5.44669
	122.768	33.6626	0.758882	5.44669
	122.768	33.7812	0.760853	5.44669
	122.768	33.7573	0.758413	5.44669
	122.768	33.7071	0.764559	5.44669
	122.768	33.6948	0.784989	5.44669
	122.768	33.7076	0.794052	5.44669
	122.768	33.7173	0.775271	5.44669
	122.768	33.7168	0.753887	5.44669
	122.768	33.7624	0.757845	5.44669
	122.768	33.937	0.783834	5.44669
	122.768	34.1661	0.795962	5.44669
	122.768	34.2765	0.776483	5.44669
	122.768	34.3026	0.761586	5.44669
	122.768	34.4315	0.777628	5.44669
	122.768	34.6488	0.799945	5.44669
	122.768	34.7704	0.805222	5.44669
	122.768	34.7563	0.799759	5.44669
	122.768	34.7582	0.795635	5.44669
	122.768	34.9197	0.795857	5.44669
	122.768	35.1589	0.797416	5.44669
	122.746	35.2782	0.797991	5.44669
	122.666	35.3044	0.805548	5.44669
	122.562	35.4303	0.817626	5.44669
	122.513	35.6462	0.805702	5.44669
	122.523	35.7683	0.770537	5.44669
	122.544	35.7549	0.748078	5.4507
	122.549	35.7078	0.757145	5.46505
	122.544	35.6931	0.785613	5.47966
	122.54	35.7038	0.796958	5.47425
	122.54	35.7134	0.776268	5.45373
	122.541	35.7137	0.753271	5.44099
	122.542	35.7104	0.749363	5.44198
	122.542	35.7581	0.755641	5.44677
	122.541	35.8854	0.759619	5.4484
	122.541	35.9386	0.759047	5.44738
	122.541	35.8199	0.757393	5.44637
	122.542	35.6869	0.756903	5.44631
	122.542	35.6632	0.765157	5.44664
	122.542	35.7482	0.785776	5.4468
	122.542	35.9473	0.794169	5.44675
	122.542	36.1726	0.775041	5.44667
	122.542	36.2727	0.753748	5.44666
	122.542	36.2466	0.749999	5.44668
	122.542	36.2512	0.755738	5.44669
	122.542	36.4181	0.759434	5.44669
	122.542	36.6586	0.758935	5.44669
	122.542	36.7765	0.757412	5.44668
	122.542	36.7525	0.756951	5.44669
	122.542	36.7024	0.757299	5.44669
	122.542	36.7395	0.757609	5.44669
	122.542	36.9282	0.757615	5.44669
	122.542	37.1171	0.757507	5.44669
	122.542	37.0994	0.765331	5.44669
	122.542	37.0202	0.785634	5.44669
	122.542	37.0909	0.794048	5.44669
	122.542	37.2625	0.77504	5.44669
	122.542	37.4257	0.761662	5.44669
	122.542	37.4515	0.786043	5.44669
	122.519	37.358	0.820431	5.44669
	122.462	37.4007	0.813502	5.44669
	122.416	37.6138	0.772759	5.44669
	122.39	37.7628	0.746228	5.44669
	122.346	37.7612	0.747708	5.44669
	122.307	37.7095	0.757459	5.44669
	122.302	37.7379	0.76097	5.44669
	122.312	37.8744	0.758967	5.44669
	122.319	37.9875	0.756879	5.44669
	122.318	38.046	0.764587	5.44669
	122.315	38.1381	0.785546	5.44669
	122.314	38.2222	0.794275	5.44669
	122.315	38.2352	0.775167	5.44669
	122.315	38.2124	0.753764	5.44669
	122.315	38.1985	0.74996	5.44669
	122.315	38.2008	0.763587	5.44669
	122.315	38.2067	0.795465	5.44669
	122.315	38.2576	0.831516	5.44669
	122.315	38.4321	0.839648	5.44669
	122.315	38.6593	0.807318	5.44669
	122.315	38.7689	0.763644	5.44669
	122.315	38.7462	0.744657	5.44669
	122.315	38.7488	0.750298	5.44669
	122.315	38.9137	0.759104	5.44669
	122.315	39.154	0.760739	5.44669
	122.315	39.2725	0.758286	5.44669
	122.293	39.2489	0.756676	5.44669
	122.213	39.1987	0.756873	5.44669
	122.11	39.1865	0.757528	5.44669
	122.06	39.1992	0.757732	5.44669
	122.07	39.2089	0.757585	5.44669
	122.092	39.2576	0.757451	5.44669
	122.097	39.4299	0.757447	5.44669
	122.091	39.657	0.757493	5.44669
	122.109	39.7673	0.757514	5.44669
	122.167	39.7449	0.757506	5.44669
	122.192	39.6982	0.757495	5.44669
	122.139	39.6869	0.757494	5.44669
	122.079	39.6988	0.757497	5.44669
	122.068	39.7079	0.757499	5.44669
	122.084	39.7074	0.757498	5.44669
	122.094	39.704	0.757498	5.44669
	122.093	39.7027	0.757497	5.44669
	122.089	39.7034	0.765368	5.44669
	122.087	39.7533	0.785653	5.44669
	122.088	39.9294	0.801913	5.44669
	122.089	40.1575	0.803187	5.44669
	122.089	40.267	0.790334	5.44669
	122.089	40.2439	0.767553	5.44669
	122.089	40.1972	0.752024	5.44669
	122.089	40.1862	0.751945	5.44669
	122.089	40.1982	0.757168	5.44669
	122.089	40.2071	0.767211	5.44669
	122.089	40.2558	0.786544	5.44669
	122.089	40.4284	0.793761	5.44669
	122.089	40.6555	0.782467	5.44669
	122.089	40.7658	0.789734	5.44669
	122.089	40.7434	0.81484	5.44669
	122.089	40.7459	0.81776	5.44669
	122.089	40.9106	0.809266	5.44669
	122.089	41.1017	0.812415	5.44669
	122.089	41.0935	0.802238	5.44669
	122.089	41.0174	0.770946	5.44669
	122.067	41.0861	0.749481	5.44669
	122.009	41.2066	0.757587	5.44669
	121.985	41.2429	0.7853	5.44669
	122.039	41.266	0.796669	5.44669
	122.077	41.3693	0.776258	5.44669
	122.008	41.4703	0.75337	5.44669
	121.888	41.4864	0.749407	5.44669
	121.828	41.4589	0.755625	5.44669
	121.84	41.4911	0.759597	5.44669
	121.866	41.6206	0.759044	5.44669
	121.872	41.7294	0.76527	5.44669
	121.865	41.7394	0.785062	5.44669
	121.861	41.7066	0.79383	5.44669
	121.861	41.6895	0.775152	5.44669
	121.863	41.6941	0.753916	5.44669
	121.863	41.7021	0.750029	5.44669
	121.863	41.7038	0.763562	5.44669
	121.863	41.7017	0.787559	5.44669
	121.862	41.7002	0.795484	5.44669
	121.863	41.7495	0.782828	5.44669
	121.863	41.8769	0.789273	5.44669
	121.863	41.9787	0.814518	5.44669
	121.863	42.0357	0.809919	5.44669
	121.863	42.1312	0.773366	5.44669
	121.863	42.2172	0.747757	5.44669
	121.863	42.2298	0.748133	5.44669
	121.863	42.2062	0.757094	5.44669
	121.863	42.1921	0.760666	5.44669
	121.863	42.1946	0.76684	5.44669
	121.863	42.2007	0.785144	5.4507
	121.863	42.2023	0.793306	5.46104
	121.863	42.25	0.774904	5.46531
	121.863	42.4248	0.761869	5.45562
	121.863	42.6532	0.778307	5.4448
	121.863	42.7632	0.792258	5.44287
	121.863	42.7402	0.776902	5.44579
	121.863	42.6934	0.755209	5.44767
	121.863	42.6823	0.749949	5.44742
	121.863	42.6943	0.755198	5.44664
	121.863	42.7033	0.759225	5.44641
	121.863	42.752	0.766911	5.44658
	121.863	42.9246	0.785685	5.44674
	121.863	43.1517	0.801379	5.44675
	121.84	43.262	0.802951	5.44669
	121.783	43.2395	0.790426	5.44667
	121.759	43.242	0.767675	5.44668
	121.791	43.4067	0.752042	5.44669
	121.793	43.5979	0.75191	5.44669
	121.758	43.5897	0.757146	5.44268
	121.738	43.5136	0.759344	5.43234
	121.764	43.5823	0.758397	5.42806
	121.808	43.7028	0.757218	5.43775
	121.776	43.739	0.757061	5.44858
	121.674	43.7622	0.765285	5.4505
	121.609	43.9147	0.785773	5.44759
	121.612	44.1425	0.794123	5.44571
	121.636	44.2602	0.782893	5.44595
	121.645	44.2406	0.781913	5.44673
	121.64	44.1925	0.794425	5.44696
	121.635	44.2288	0.801428	5.44679
	121.634	44.4165	0.792267	5.44663
	121.636	44.6544	0.768989	5.44663
	121.637	44.7638	0.751938	5.44668
	121.637	44.7372	0.751399	5.44671
	121.636	44.7383	0.76484	5.4467
	121.636	44.9038	0.787607	5.44668
	121.636	45.145	0.79505	5.44668
	121.636	45.2637	0.782629	5.44669
	121.636	45.2398	0.781473	5.44669
	121.636	45.1895	0.794334	5.44669
	121.636	45.2264	0.801546	5.44669
	121.636	45.4152	0.792349	5.44669
	121.636	45.6533	0.768981	5.44669
	121.636	45.7624	0.751906	5.44669
	121.636	45.7848	0.751389	5.44669
	121.636	45.9126	0.764847	5.44669
	121.636	46.1307	0.787614	5.44669
	121.636	46.2531	0.79505	5.44669
	121.636	46.2882	0.774756	5.44669
	121.636	46.3674	0.753316	5.44669
	121.636	46.4053	0.749919	5.44669
	121.636	46.2973	0.755858	5.44669
	121.614	46.2235	0.767383	5.44669
	121.534	46.3761	0.794952	5.44669
	121.431	46.6368	0.82208	5.44669
	121.403	46.768	0.811019	5.44669
	121.494	46.7423	0.771132	5.44669
	121.596	46.6869	0.746429	5.44669
	121.571	46.6731	0.748371	5.44669
	121.474	46.6871	0.757665	5.44669
	121.456	46.6978	0.768692	5.44669
	121.508	46.6974	0.794858	5.44669
	121.54	46.6934	0.829446	5.44669
	121.513	46.6918	0.838997	5.44669
	121.443	46.6926	0.807781	5.44669
	121.393	46.6935	0.77194	5.44669
	121.392	46.7428	0.780697	5.44669
	121.409	46.9185	0.822723	5.44669
	121.416	47.1467	0.849142	5.44669
	121.413	47.3055	0.839289	5.44669
	121.409	47.4584	0.801211	5.44669
	121.409	47.6892	0.761262	5.44669
	121.41	47.9637	0.745838	5.44669
	121.41	48.2302	0.759511	5.44669
	121.41	48.5271	0.787402	5.44669
	121.41	48.8968	0.804737	5.44669
	121.41	49.2458	0.803749	5.44669
	121.41	49.5049	0.789567	5.44669
	121.41	49.6756	0.767031	5.44669
	121.41	49.7829	0.759949	5.44669
	121.41	49.9842	0.780309	5.44669
	121.41	50.4091	0.79378	5.44669
	121.41	50.9198	0.776829	5.44669
	121.41	51.2927	0.754637	5.44669
	121.41	51.5132	0.749735	5.44669
	121.41	51.7087	0.755312	5.44669
	121.41	51.9463	0.759349	5.44669
	121.41	52.2102	0.759051	5.44669
	121.388	52.5192	0.765361	5.44669
	121.33	52.8948	0.785098	5.44669
	121.284	53.2421	0.801683	5.44669
	121.281	53.4983	0.811158	5.44669
	121.295	53.6684	0.818614	5.44669
	121.28	53.7765	0.811984	5.44669
	121.242	53.9783	0.797675	5.44669
	121.25	54.354	0.792632	5.44669
	121.27	54.6885	0.795382	5.44669
	121.231	54.7837	0.790421	5.44669
	121.178	54.7187	0.770372	5.44669
	121.166	54.7091	0.753175	5.44669
	121.178	54.8839	0.751426	5.44669
	121.188	55.1327	0.756541	5.44669
	121.187	55.3005	0.759263	5.44669
	121.184	55.4498	0.758578	5.44669
	121.182	55.6268	0.757323	5.44669
	121.183	55.7246	0.75704	5.44669
	121.184	55.7148	0.765239	5.44669
	121.184	55.7271	0.785761	5.44669
	121.184	55.8914	0.794134	5.44669
	121.184	56.128	0.782902	5.44669
	121.184	56.2453	0.781912	5.44669
	121.184	56.2715	0.786551	5.44669
	121.184	56.3981	0.773271	5.44669
	121.184	56.6143	0.755723	5.44669
	121.184	56.7856	0.751456	5.44669
	121.184	56.9479	0.755647	5.44669
	121.184	57.1292	0.758878	5.44669
	121.184	57.2241	0.758735	5.44669
	121.184	57.2608	0.757526	5.44669
	121.184	57.3506	0.75707	5.44669
	121.184	57.4414	0.757308	5.44669
	121.184	57.5073	0.757571	5.44669
	121.184	57.6104	0.757595	5.44669
	121.184	57.7456	0.757513	5.44669
	121.161	57.9315	0.76534	5.44669
	121.082	58.1843	0.785636	5.44669
	120.978	58.4562	0.794045	5.44669
	120.929	58.6646	0.775038	5.44669
	120.939	58.7336	0.753792	5.44669
	120.96	58.7008	0.750017	5.44669
	120.965	58.6645	0.763601	5.44669
	120.96	58.6613	0.787579	5.44669
	120.956	58.6729	0.795479	5.44669
	120.956	58.6789	0.774948	5.44669
	120.957	58.6773	0.761115	5.44669
	120.958	58.6745	0.777976	5.44669
	120.958	58.6739	0.792387	5.44669
	120.957	58.6746	0.777074	5.44669
	120.957	58.6752	0.763106	5.44669
	120.98	58.7243	0.778054	5.44669
	121.037	58.9001	0.791713	5.44669
	121.061	59.1284	0.776764	5.44669
	121.007	59.238	0.755345	5.44669
	120.947	59.2149	0.750055	5.44669
	120.936	59.1681	0.755194	5.44669
	120.952	59.1571	0.759186	5.44669
	120.963	59.1691	0.759025	5.44669
	120.962	59.1781	0.757537	5.44669
	120.957	59.2268	0.756971	5.44669
	120.956	59.3993	0.757263	5.44669
	120.957	59.6265	0.757586	5.44669
	120.958	59.6876	0.765489	5.44669
	120.958	59.5384	0.785672	5.44669
	120.958	59.4392	0.794008	5.44669
	120.957	59.5468	0.77501	5.44669
	120.957	59.6915	0.753793	5.44669
	120.957	59.6748	0.750028	5.44669
	120.958	59.4627	0.755734	5.44669
	120.957	59.257	0.759422	5.44669
	120.957	59.3252	0.758932	5.44669
	120.957	59.587	0.765285	5.44669
	120.957	59.7469	0.792979	5.44669
	120.957	59.7327	0.822	5.44669
	120.957	59.6717	0.819557	5.44669
	120.957	59.6516	0.799595	5.44669
	120.957	59.714	0.790736	5.44669
	120.957	59.8535	0.801776	5.44669
	120.957	59.9558	0.826502	5.44669
	120.957	60.0086	0.83562	5.44669
	120.957	60.1515	0.807464	5.44669
	120.957	60.4141	0.765144	5.44669
	120.957	60.6561	0.745235	5.44669
	120.957	60.7913	0.750007	5.44669
	120.957	60.9297	0.758776	5.44669
	120.957	61.163	0.760705	5.44669
	120.957	61.4436	0.758388	5.44669
	120.957	61.6626	0.756731	5.44669
	120.957	61.7821	0.764731	5.44669
	120.935	61.9221	0.785659	5.44669
	120.878	62.1616	0.802142	5.44669
	120.854	62.4443	0.80328	5.44669
	120.908	62.6619	0.790292	5.44669
	120.946	62.7802	0.767502	5.44669
	120.899	62.9201	0.759888	5.44669
	120.837	63.1108	0.780116	5.44669
	120.8	63.267	0.793721	5.44669
	120.758	63.3829	0.776872	5.44669
	120.724	63.4439	0.762547	5.44669
	120.719	63.4882	0.777892	5.44669
	120.729	63.5929	0.791843	5.44669
	120.735	63.6873	0.776876	5.44669
	120.733	63.7001	0.763216	5.44669
	120.731	63.7228	0.778171	5.44669
	120.73	63.8834	0.791722	5.44669
	120.731	64.1148	0.776726	5.44669
	120.731	64.2311	0.755326	5.44669
	120.731	64.2097	0.75006	5.44669
	120.731	64.1613	0.755203	5.44669
	120.731	64.1489	0.759188	5.44669
	120.731	64.2102	0.759022	5.44669
	120.731	64.3464	0.757536	5.44669
	120.731	64.4477	0.756972	5.44669
	120.731	64.5014	0.757264	5.44669
	120.731	64.5957	0.757587	5.44669
	120.731	64.6823	0.757618	5.44669
	120.731	64.6956	0.765387	5.44669
	120.731	64.7212	0.785618	5.44669
	120.731	64.8337	0.801892	5.44669
	120.731	64.9377	0.80319	5.44669
	120.731	65.001	0.790343	5.44669
	120.731	65.0983	0.767555	5.44669
	120.731	65.1829	0.759892	5.44669
	120.731	65.1942	0.780099	5.44669
	120.731	65.1705	0.793712	5.44669
	120.731	65.1569	0.776875	5.4507
	120.731	65.1596	0.762551	5.46104
	120.731	65.1656	0.777893	5.46531
	120.731	65.1672	0.799713	5.45562
	120.731	65.1657	0.805031	5.4448
	120.731	65.1645	0.799761	5.44287
	120.731	65.1645	0.795704	5.44579
	120.731	65.165	0.788014	5.44767
	120.731	65.1651	0.769248	5.44742
	120.731	65.1651	0.75356	5.44664
	120.731	65.2141	0.751986	5.44641
	120.731	65.3901	0.756639	5.44658
	120.731	65.6185	0.759105	5.44674
	120.731	65.7281	0.758477	5.44675
	120.731	65.7049	0.757337	5.44669
	120.731	65.7074	0.757082	5.44667
	120.731	65.9215	0.765251	5.44668
	120.731	66.3379	0.785752	5.44669
	120.731	66.6849	0.801996	5.44669
	120.731	66.7708	0.811057	5.44669
	120.731	66.7466	0.81846	5.44669
	120.731	66.8636	0.804085	5.44669
	120.731	67.1428	0.769563	5.44669
	120.731	67.4501	0.748244	5.44669
	120.731	67.6639	0.757561	5.44669
	120.731	67.7717	0.785729	5.44669
	120.731	67.9087	0.804729	5.44669
	120.731	68.1019	0.804341	5.44669
	120.731	68.2601	0.797688	5.44669
	120.731	68.4252	0.802952	5.44669
	120.731	68.6122	0.816646	5.44669
	120.731	68.7087	0.814084	5.44669
	120.731	68.7439	0.807127	5.44669
	120.731	68.9309	0.820703	5.44669
	120.731	69.3245	0.83133	5.44669
	120.731	69.6224	0.807735	5.44669
	120.731	69.5897	0.766784	5.44669
	120.709	69.4673	0.745825	5.44669
	120.651	69.5748	0.749671	5.44669
	120.628	69.8834	0.758426	5.44669
	120.682	70.1569	0.760677	5.44669
	120.742	70.289	0.758501	5.44669
	120.752	70.4149	0.756788	5.44669
	120.736	70.5948	0.756844	5.44669
	120.703	70.7513	0.757476	5.44669
	120.647	70.9205	0.757721	5.44669
	120.606	71.1098	0.76547	5.44669
	120.581	71.2549	0.785616	5.44669
	120.537	71.4159	0.793991	5.44669
	120.519	71.6059	0.775023	5.44669
	120.571	71.7542	0.753804	5.44669
	120.606	71.9655	0.750028	5.44669
	120.558	72.3308	0.75573	5.44669
	120.519	72.6576	0.75942	5.44669
	120.563	72.8025	0.758932	5.44669
	120.602	72.9164	0.757415	5.44669
	120.56	73.1362	0.756953	5.44669
	120.499	73.4691	0.757299	5.44669
	120.484	73.8702	0.757608	5.44669
	120.498	74.1703	0.757614	5.44669
	120.51	74.2916	0.765378	5.44669
	120.509	74.4051	0.785616	5.44669
	120.505	74.6332	0.794023	5.44669
	120.503	74.9205	0.775036	5.44669
	120.504	75.1442	0.753799	5.44669
	120.505	75.2633	0.750021	5.44669
	120.505	75.4015	0.7636	5.44669
	120.505	75.5911	0.795448	5.44669
	120.505	75.7474	0.823634	5.44669
	120.505	75.913	0.819364	5.44669
	120.505	76.1501	0.806804	5.44669
	120.505	76.4227	0.810813	5.44669
	120.505	76.6861	0.802442	5.44669
	120.505	76.9333	0.779471	5.44669
	120.505	77.1278	0.777838	5.44268
	120.505	77.249	0.786113	5.43234
	120.483	77.3984	0.774544	5.42806
	120.403	77.6413	0.756413	5.43775
	120.299	77.922	0.751292	5.44858
	120.272	78.1868	0.755333	5.4505
	120.362	78.4317	0.758804	5.44759
	120.465	78.6739	0.766686	5.44571
	120.44	78.9221	0.785741	5.44595
	120.32	79.1246	0.801482	5.44673
	120.245	79.2488	0.802975	5.44696
	120.251	79.3966	0.790399	5.44679
	120.279	79.5885	0.775526	5.44663
	120.289	79.7423	0.780199	5.44663
	120.283	79.9061	0.788462	5.44668
	120.277	80.1433	0.774682	5.44671
	120.276	80.4166	0.755635	5.4467
	120.278	80.6802	0.750917	5.44668
	120.279	80.9273	0.763323	5.44668
	120.279	81.1708	0.795014	5.44669
	120.279	81.4188	0.82355	5.44669
	120.278	81.6699	0.811613	5.44669
	120.279	81.9207	0.770858	5.44669
	120.279	82.1703	0.746103	5.44669
	120.279	82.4195	0.748332	5.44669
	120.279	82.6198	0.757765	5.44669
	120.279	82.7427	0.760876	5.44669
	120.279	82.8908	0.758819	5.44669
	120.279	83.1324	0.764721	5.44669
	120.279	83.4132	0.784912	5.44669
	120.279	83.6784	0.793962	5.44669
	120.279	83.9234	0.775261	5.44669
	120.279	84.1656	0.761785	5.44669
	120.279	84.4137	0.778145	5.44669
	120.279	84.6653	0.79222	5.44669
	120.279	84.9163	0.776944	5.44669
	120.279	85.1658	0.75524	5.44669
	120.279	85.4149	0.749947	5.44669
	120.279	85.6151	0.755186	5.44669
	120.279	85.7381	0.759221	5.44669
	120.279	85.9354	0.759042	5.44669
	120.279	86.3038	0.757532	5.44669
	120.279	86.6862	0.756963	5.44669
	120.279	86.9593	0.757261	5.44669
	120.279	87.1732	0.765459	5.44669
	120.256	87.3998	0.785775	5.44669
	120.199	87.6033	0.794061	5.44669
	120.175	87.7356	0.774996	5.44669
	120.207	87.8865	0.753768	5.44669
	120.209	88.126	0.750023	5.44669
	120.174	88.454	0.755741	5.44669
	120.132	88.846	0.759426	5.44669
	120.078	89.1441	0.758931	5.44669
	120.04	89.2678	0.765283	5.44669
	120.039	89.4322	0.785108	5.44669
	120.051	89.7869	0.793844	5.44669
	120.057	90.1752	0.775142	5.44669
	120.055	90.4557	0.761777	5.44669
	120.052	90.6214	0.778184	5.44669
	120.051	90.7682	0.80011	5.44669
	120.052	91.094	0.805094	5.44669
	120.053	91.5246	0.791775	5.44669
	120.053	91.7916	0.767478	5.44669
	120.052	91.93	0.751481	5.44669
	120.052	92.0691	0.759615	5.44669
	120.052	92.2044	0.793303	5.44669
	120.052	92.3792	0.824158	5.44669
	120.052	92.5784	0.812477	5.44669
	120.052	92.7257	0.771004	5.44669
	120.052	92.8841	0.753728	5.44669
	120.052	93.0722	0.776332	5.44669
	120.052	93.2206	0.802203	5.44669
	120.052	93.3835	0.80663	5.44669
	120.052	93.573	0.791675	5.44669
	120.052	93.7205	0.76689	5.44669
	120.052	93.9316	0.75127	5.44669
	120.052	94.3462	0.751865	5.44669
	120.052	94.8492	0.757402	5.44669
	120.052	95.2225	0.759467	5.44669
	120.052	95.4459	0.758358	5.44669
	120.052	95.6425	0.757158	5.44669
	120.052	95.8795	0.75705	5.44669
	120.052	96.1428	0.765301	5.44669
	120.052	96.4518	0.785784	5.44669
	120.052	96.8276	0.794121	5.44669
	120.03	97.175	0.782888	5.44669
	119.95	97.4803	0.781911	5.44669
	119.869	97.8755	0.786555	5.44669
	119.877	98.3388	0.773273	5.44669
	119.911	98.7026	0.755723	5.44669
	119.878	98.9855	0.751455	5.44669
	119.823	99.3657	0.763517	5.44669
	119.807	99.8307	0.787033	5.44669
	119.819	100.201	0.79528	5.44669
	119.83	100.436	0.775059	5.44669
	119.83	100.639	0.761232	5.44669
	119.849	100.874	0.777985	5.44669
	119.904	101.135	0.79235	5.44669
	119.929	101.394	0.784926	5.44669
	119.876	101.594	0.783396	5.44669
	119.816	101.714	0.786452	5.44669
	119.805	101.861	0.772703	5.44669
	119.821	102.103	0.75552	5.44669
	119.831	102.384	0.759443	5.44669
	119.83	102.65	0.783923	5.44669
	119.826	102.894	0.803302	5.44669
	119.824	103.136	0.804385	5.44669
	119.825	103.385	0.790343	5.44669
	119.826	103.636	0.775001	5.44669
	119.826	103.887	0.779999	5.44669
	119.826	104.137	0.788565	5.44669
	119.826	104.435	0.782667	5.44669
	119.826	104.86	0.791672	5.44669
	119.826	105.339	0.823453	5.44669
	119.826	105.698	0.837667	5.44669
	119.826	105.924	0.817233	5.44669
	119.826	106.127	0.793361	5.44669
	119.826	106.366	0.781129	5.44669
	119.826	106.627	0.767246	5.44669
	119.826	106.886	0.755176	5.44669
	119.826	107.086	0.753376	5.44669
	119.826	107.205	0.756647	5.44669
	119.826	107.352	0.758614	5.44669
	119.826	107.545	0.758269	5.44669
	119.826	107.651	0.757424	5.44669
	119.826	107.638	0.757193	5.44669
	119.826	107.598	0.757396	5.44669
	119.826	107.585	0.757563	5.44669
	119.826	107.595	0.757561	5.44669
	119.826	107.603	0.757501	5.44669
	119.826	107.603	0.757476	5.44669
	119.826	107.6	0.757488	5.44669
	119.826	107.599	0.765372	5.44669
	119.826	107.6	0.785658	5.44669
	119.826	107.649	0.794043	5.44669
	119.826	107.825	0.77503	5.44669
	119.826	108.054	0.753789	5.44669
	119.826	108.163	0.750019	5.44669
	119.826	108.189	0.755732	5.44669
	119.826	108.368	0.767295	5.44669
	119.826	108.761	0.787089	5.44669
	119.826	109.16	0.80183	5.44669
	119.826	109.431	0.802641	5.44669
	119.826	109.589	0.798006	5.44669
	119.826	109.638	0.803689	5.44669
	119.826	109.713	0.816841	5.44669
	119.826	110.04	0.806033	5.44669
	119.826	110.495	0.770955	5.44669
	119.826	110.771	0.756006	5.44669
	119.826	110.905	0.777305	5.44669
	119.826	111.088	0.801801	5.44669
	119.826	111.349	0.806116	5.44669
	119.804	111.627	0.791603	5.44669
	119.746	111.885	0.774914	5.44669
	119.722	112.127	0.787386	5.44669
	119.776	112.421	0.816549	5.44669
	119.837	112.846	0.819312	5.44669
	119.847	113.326	0.801438	5.44669
	119.831	113.637	0.783726	5.44669
	119.798	113.687	0.765455	5.44669
	119.72	113.612	0.753502	5.44669
	119.643	113.614	0.761182	5.44669
	119.674	113.847	0.793241	5.44669
	119.787	114.271	0.823575	5.44669
	119.835	114.664	0.812255	5.44669
	119.772	114.922	0.778989	5.44669
	119.7	115.076	0.78201	5.44669
	119.665	115.177	0.81289	5.44669
	119.627	115.283	0.811826	5.44669
	119.616	115.36	0.774745	5.44669
	119.668	115.414	0.755528	5.44669
	119.701	115.517	0.775756	5.44669
	119.652	115.657	0.793451	5.44669
	119.591	115.844	0.77831	5.44669
	119.578	116.047	0.763245	5.44669
	119.594	116.191	0.777673	5.44669
	119.605	116.347	0.791503	5.44669
	119.604	116.584	0.784682	5.44669
	119.6	116.861	0.791465	5.44669
	119.598	117.076	0.814778	5.44669
	119.599	117.196	0.809248	5.44669
	119.6	117.386	0.772993	5.44669
	119.6	117.753	0.747839	5.44669
	119.6	118.137	0.7483	5.44669
	119.6	118.412	0.757135	5.44669
	119.6	118.626	0.760624	5.44669
	119.6	118.852	0.758937	5.44669
	119.6	119.055	0.75699	5.44669
	119.6	119.187	0.756773	5.44669
	119.6	119.388	0.757375	5.44669
	119.6	119.754	0.765574	5.44669
	119.6	120.134	0.785783	5.44669
	119.6	120.457	0.794024	5.44669
	119.6	120.798	0.774977	5.44669
	119.6	121.077	0.753774	5.44669
	119.6	121.211	0.750032	5.44669
	119.6	121.337	0.755743	5.44669
	119.6	121.566	0.767295	5.44669
	119.6	121.899	0.787085	5.44669
	119.6	122.296	0.801828	5.44669
	119.6	122.595	0.802642	5.44669
	119.6	122.717	0.790137	5.44669
	119.6	122.831	0.775534	5.44669
	119.6	123.01	0.780296	5.44669
	119.6	123.17	0.796371	5.44669
	119.6	123.342	0.802819	5.44669
	119.6	123.53	0.792158	5.44669
	119.6	123.675	0.768448	5.44669
	119.6	123.835	0.751751	5.44669
	119.577	124.075	0.759383	5.44669
	119.52	124.35	0.785239	5.44669
	119.496	124.614	0.796004	5.44669
	119.55	124.86	0.776001	5.44669
	119.61	125.054	0.753499	5.44669
	119.621	125.175	0.749553	5.44669
	119.605	125.325	0.75564	5.44669
	119.594	125.519	0.767422	5.44669
	119.573	125.624	0.787175	5.44669
	119.52	125.66	0.801821	5.44669
	119.498	125.795	0.810478	5.44669
	119.551	126.061	0.81828	5.44669
	119.61	126.356	0.804216	5.44669
	119.621	126.569	0.769681	5.44669
	119.582	126.632	0.748247	5.44669
	119.492	126.595	0.749649	5.44669
	119.39	126.608	0.757555	5.44669
	119.345	126.783	0.768191	5.44669
	119.379	127.023	0.786816	5.44669
	119.456	127.138	0.793527	5.44669
	119.484	127.113	0.782272	5.44669
	119.425	127.064	0.789735	5.44669
	119.361	127.101	0.81491	5.44669
	119.351	127.29	0.809918	5.44669
	119.391	127.528	0.773227	5.44669
	119.481	127.637	0.747699	5.44669
	119.561	127.61	0.748158	5.44669
	119.549	127.562	0.757125	5.44669
	119.491	127.552	0.76067	5.44669
	119.445	127.565	0.75896	5.44669
	119.397	127.574	0.756983	5.44669
	119.386	127.573	0.756762	5.44669
	119.442	127.569	0.757373	5.44669
	119.476	127.617	0.757707	5.44669
	119.427	127.794	0.75763	5.44669
	119.365	128.023	0.757479	5.44669
	119.352	128.133	0.757443	5.44669
	119.368	128.109	0.757481	5.44669
	119.379	128.112	0.75751	5.44669
	119.378	128.277	0.765379	5.44669
	119.373	128.517	0.785653	5.44669
	119.372	128.636	0.794039	5.44669
	119.373	128.612	0.7829	5.44669
	119.374	128.611	0.781946	5.44669
	119.374	128.775	0.786565	5.44669
	119.373	129.016	0.773265	5.44669
	119.373	129.135	0.763586	5.44669
	119.373	129.161	0.787481	5.44669
	119.373	129.286	0.820349	5.44669
	119.373	129.502	0.820828	5.44669
	119.373	129.625	0.800715	5.44669
	119.373	129.611	0.782883	5.44669
	119.373	129.564	0.765359	5.44669
	119.373	129.599	0.753761	5.44669
	119.373	129.785	0.753454	5.44669
	119.373	130.073	0.765053	5.44669
	119.373	130.358	0.786966	5.44669
	119.373	130.56	0.794706	5.44669
	119.373	130.622	0.774842	5.44669
	119.373	130.588	0.761345	5.44669
	119.373	130.603	0.785981	5.44669
	119.373	130.777	0.820517	5.44669
	119.373	131.017	0.813561	5.44669
	119.373	131.181	0.772753	5.44669
	119.373	131.332	0.746205	5.44669
	119.373	131.511	0.747701	5.44669
	119.373	131.658	0.765335	5.44669
	119.373	131.824	0.797001	5.44669
	119.373	132.015	0.823668	5.44669
	119.373	132.162	0.810956	5.44669
	119.373	132.323	0.770541	5.44669
	119.373	132.562	0.754075	5.44669
	119.373	132.837	0.784513	5.44669
	119.373	133.051	0.822494	5.44669
	119.373	133.122	0.814912	5.44669
	119.373	133.137	0.772616	5.44669
	119.373	133.275	0.745667	5.44669
	119.373	133.501	0.747524	5.44669
	119.373	133.622	0.757582	5.44669
	119.373	133.605	0.768957	5.44669
	119.373	133.557	0.787128	5.44669
	119.373	133.543	0.793385	5.44669
	119.373	133.505	0.774231	5.44669
	119.373	133.388	0.753688	5.44669
	119.373	133.336	0.750261	5.44669
	119.373	133.451	0.76374	5.44669
	119.373	133.582	0.787551	5.44669
	119.373	133.557	0.803288	5.44669
	119.373	133.396	0.803088	5.44669
	119.373	133.271	0.789805	5.44669
	119.373	133.217	0.767366	5.44669
	119.373	133.13	0.752134	5.44669
	119.373	133.047	0.752058	5.44669
	119.373	133.033	0.757176	5.44669
	119.373	133.054	0.767175	5.44669
	119.373	133.068	0.786526	5.44669
	119.373	133.067	0.801637	5.44669
	119.373	133.061	0.810631	5.44669
	119.373	133.059	0.81841	5.44669
	119.373	133.06	0.804215	5.44669
	119.373	133.061	0.769635	5.44669
	119.373	133.062	0.748228	5.44669
	119.373	133.061	0.757528	5.44669
	119.373	133.061	0.785721	5.44669
	119.373	133.061	0.804737	5.44669
	119.373	133.061	0.804347	5.44669
	119.373	133.061	0.789817	5.44669
	119.373	133.061	0.766923	5.44669
	119.373	133.061	0.751944	5.44669
	119.373	133.061	0.760007	5.44669
	119.373	133.061	0.785431	5.44669
	119.373	133.061	0.803734	5.44669
	119.373	133.061	0.804029	5.44669
	119.373	133.012	0.797911	5.44669
	119.351	132.885	0.795285	5.44669
	119.294	132.783	0.788496	5.44669
	119.27	132.776	0.769599	5.44669
	119.324	132.856	0.761406	5.44669
	119.384	132.949	0.780007	5.44669
	119.395	132.87	0.793136	5.44669
	119.378	132.642	0.784537	5.44669
	119.368	132.549	0.790824	5.44669
	119.369	132.686	0.814561	5.44669
	119.374	132.791	0.817256	5.44669
	119.375	132.69	0.801283	5.44669
	119.374	132.546	0.784392	5.44669
	119.373	132.512	0.765789	5.44669
	119.373	132.547	0.753405	5.44669
	119.373	132.573	0.753152	5.44669
	119.374	132.572	0.765053	5.44669
	119.373	132.562	0.787074	5.44669
	119.373	132.558	0.802622	5.44669
	119.373	132.56	0.802979	5.44669
	119.373	132.562	0.789996	5.44669
	119.373	132.563	0.767485	5.44669
	119.373	132.562	0.759986	5.44669
	119.351	132.562	0.780164	5.44669
	119.294	132.562	0.793706	5.44669
	119.27	132.562	0.78472	5.44669
	119.324	132.562	0.782827	5.44669
	119.384	132.562	0.794158	5.44669
	119.395	132.562	0.800991	5.44669
	119.378	132.562	0.792179	5.44669
	119.368	132.562	0.776977	5.44669
	119.369	132.562	0.780175	5.44669
	119.374	132.562	0.787936	5.44669
	119.375	132.562	0.77447	5.44669
	119.374	132.562	0.755733	5.44669
	119.373	132.562	0.751034	5.44669
	119.373	132.562	0.755466	5.44669
	119.373	132.562	0.758952	5.44669
	119.374	132.562	0.75883	5.44669
	119.373	132.562	0.757539	5.44669
	119.373	132.562	0.757041	5.44669
	119.373	132.513	0.757292	5.44669
	119.373	132.386	0.757574	5.44669
	119.373	132.333	0.757603	5.44669
	119.373	132.452	0.765385	5.44669
	119.373	132.585	0.785623	5.44669
	119.373	132.609	0.794024	5.44669
	119.373	132.573	0.782905	5.44669
	119.373	132.55	0.781953	5.44669
	119.373	132.553	0.786566	5.44669
	119.373	132.562	0.773263	5.44268
	119.373	132.565	0.755714	5.43234
	119.373	132.563	0.759326	5.42806
	119.373	132.512	0.783805	5.43775
	119.373	132.336	0.795424	5.44858
	119.373	132.157	0.776268	5.4505
	119.373	132.224	0.753817	5.44759
	119.373	132.476	0.757462	5.44571
	119.373	132.583	0.783698	5.44595
	119.373	132.444	0.796042	5.44673
	119.373	132.332	0.776565	5.44696
	119.373	132.382	0.753721	5.44679
	119.373	132.351	0.749446	5.44663
	119.373	132.208	0.755516	5.45064
	119.373	132.19	0.759537	5.46103
	119.373	132.239	0.759058	5.46533
	119.373	132.168	0.765297	5.45563
	119.373	132.105	0.785069	5.44479
[truncated: 1,432 more rows]
