# Supplementary material for: Design of a cosmetic glove stiffness compensation mechanism for toddler-sized hand prostheses
Source: PLoS One. 2017 Aug 11;12(8):e0183233. doi: 10.1371/journal.pone.0183233 (PMC5553851; doi:10.1371/journal.pone.0183233)
Supplement: S1 Dataset — (ZIP) [file pone.0183233.s001.zip › 01 Glove measurements/SILglove1_3.xlsx]

## Sheet: test_glove7_3
LabVIEW Measurement
Writer_Version	2
Reader_Version	2
Separator	Tab
Decimal_Separator	.
Multi_Headings	No
X_Columns	No
Time_Pref	Absolute
Operator	localadmin
Date	2012-12-20
Time	00:09:44.981000
***End_of_Header***
Channels	4
Samples	10	10	10	10
Date	2012-12-20	2012-12-20	2012-12-20	2012-12-20
Time	00:10:06.581000	00:10:06.581000	00:10:06.581000	00:10:06.581000
Y_Unit_Label	mm	N	N	Pa
X_Dimension	Time	Time	Time	Time
X0	0	0	0	0
Delta_X	0.01	0.01	0.01	0.01
***End_of_Header***
X_Value	Voltage LVDT (Filtered)	Voltage Load Cell (Filtered)	Voltage Pinch Load Cell (Filtered)	Voltage Pressure (Filtered)	Comment
	129.099	0.264878	0.74817	5.44664
	129.019	0.265071	0.757333	5.44641
	128.899	0.264424	0.760753	5.44658
	128.865	0.313275	0.758921	5.44674
	128.959	0.440138	0.756937	5.44675
	129.087	0.492727	0.756757	5.44669
	129.142	0.373944	0.765257	5.44667
	129.103	0.241148	0.78587	5.44668
	129.019	0.266745	0.794173	5.44669
	128.969	0.429226	0.775009	5.44669
	128.95	0.504744	0.761605	5.44669
	128.911	0.382864	0.778159	5.44669
	128.872	0.240614	0.79229	5.44669
	128.864	0.263351	0.776968	5.44669
	128.874	0.427994	0.763096	5.44669
	128.903	0.505434	0.778088	5.44669
	128.96	0.383591	0.79173	5.44669
	128.981	0.240673	0.78463	5.44669
	128.949	0.213927	0.791363	5.44669
	128.969	0.25191	0.822624	5.44669
	129.04	0.27707	0.845301	5.44669
	129.026	0.274067	0.845584	5.44669
	128.922	0.26386	0.830072	5.44669
	128.872	0.260651	0.806534	5.44669
	128.931	0.262935	0.799505	5.44669
	129.002	0.265032	0.812373	5.44669
	129.038	0.265099	0.81357	5.44669
	129.055	0.264381	0.800567	5.44669
	129.008	0.264057	0.78541	5.44669
	128.91	0.264176	0.766471	5.44669
	128.851	0.264341	0.753329	5.44669
	128.856	0.264368	0.760749	5.44669
	128.901	0.264321	0.793121	5.44669
	128.988	0.264291	0.823679	5.44669
	129.064	0.264296	0.812341	5.44669
	129.052	0.264308	0.778988	5.44669
	128.995	0.264312	0.774108	5.44669
	128.972	0.264309	0.784722	5.44669
	128.981	0.264306	0.775287	5.44669
	128.994	0.264306	0.765089	5.44669
	129.018	0.313497	0.787392	5.44669
	129.071	0.440273	0.819778	5.44669
	129.093	0.492705	0.812749	5.44669
	129.017	0.373887	0.772676	5.44669
	128.923	0.241132	0.754332	5.44669
	128.924	0.217568	0.775991	5.44669
	128.982	0.253272	0.793975	5.44669
	129.01	0.276346	0.786317	5.44669
	129.002	0.27328	0.791272	5.44669
	129.011	0.263787	0.814116	5.44669
	129.043	0.2609	0.816911	5.44669
	129.036	0.263065	0.801297	5.44669
	129.018	0.264998	0.792391	5.44669
	129.057	0.265038	0.801864	5.44669
	129.11	0.264368	0.825951	5.44669
	129.122	0.264073	0.835358	5.44669
	129.087	0.264187	0.80755	5.44669
	128.998	0.26434	0.773144	5.44669
	128.895	0.264364	0.773414	5.44669
	128.849	0.264319	0.786515	5.44669
	128.883	0.264292	0.776286	5.44669
	128.983	0.264297	0.757	5.44669
	129.068	0.264308	0.750919	5.44669
	129.033	0.264311	0.754968	5.44669
	128.937	0.264309	0.758784	5.44669
	128.924	0.264306	0.766808	5.44669
	128.955	0.264306	0.785799	5.44669
	128.951	0.264307	0.793592	5.44669
	128.957	0.264307	0.774791	5.44669
	128.986	0.264307	0.753849	5.44669
	129.022	0.264307	0.75013	5.44669
	129.076	0.264307	0.763628	5.44669
	129.116	0.264307	0.795421	5.44669
	129.118	0.264307	0.823613	5.44669
	129.083	0.264307	0.819365	5.44669
	128.998	0.264307	0.798941	5.44669
	128.918	0.264307	0.78266	5.44669
	128.929	0.264307	0.765896	5.44669
	128.964	0.264307	0.761936	5.44669
	128.953	0.264307	0.781546	5.44669
	128.977	0.264307	0.801463	5.44669
	129.064	0.264307	0.812336	5.44669
	129.104	0.264307	0.827058	5.44669
	129.047	0.264307	0.83209	5.44669
	129.002	0.264307	0.805786	5.44669
	129.047	0.264307	0.765696	5.44669
	129.089	0.264307	0.746062	5.44669
	129.047	0.264307	0.758028	5.44669
	128.985	0.264307	0.786701	5.44669
	128.947	0.264307	0.7971	5.44669
	128.927	0.264307	0.775941	5.44669
	128.972	0.264307	0.753084	5.44669
	129.071	0.264307	0.7494	5.44669
	129.131	0.264307	0.755723	5.44669
	129.104	0.264307	0.75964	5.44669
	129.024	0.264307	0.759027	5.44669
	128.97	0.264307	0.757377	5.44669
	128.949	0.264307	0.764774	5.44669
	128.91	0.264307	0.785447	5.44669
	128.894	0.264307	0.802038	5.44669
	128.966	0.264307	0.803312	5.44669
	129.058	0.264307	0.790343	5.44669
	129.034	0.264307	0.767511	5.44669
	128.919	0.264307	0.752004	5.44669
	128.868	0.264307	0.759822	5.44669
	128.93	0.264307	0.785333	5.44669
	129.004	0.264307	0.795888	5.44669
	129.039	0.264307	0.775919	5.44669
	129.077	0.264307	0.753506	5.44669
	129.088	0.264307	0.749585	5.44669
	129.035	0.264307	0.763522	5.44669
	129.003	0.264307	0.795571	5.44669
	129.051	0.264307	0.823713	5.44669
	129.09	0.264307	0.819354	5.44669
	129.046	0.264307	0.806772	5.44669
	128.984	0.264307	0.810803	5.44669
	128.969	0.313497	0.802449	5.44669
	129.007	0.440273	0.771607	5.44669
	129.053	0.492705	0.757554	5.44669
	129.041	0.373887	0.777722	5.44669
	129.017	0.241132	0.793555	5.44669
	129.033	0.217568	0.777655	5.44669
	129.029	0.253272	0.762934	5.44669
	129.019	0.276346	0.777776	5.44669
	129.038	0.27328	0.791657	5.44669
	129.031	0.312978	0.78471	5.44669
	129.018	0.436866	0.791422	5.44669
	129.059	0.491462	0.81475	5.44669
	129.11	0.374578	0.809252	5.44669
	129.099	0.241863	0.773005	5.44669
	129.029	0.217629	0.747843	5.44669
	128.974	0.253037	0.756168	5.44669
	128.971	0.276226	0.785288	5.44669
	128.989	0.273313	0.797169	5.44669
	128.997	0.263844	0.776472	5.44669
	129.016	0.260912	0.753282	5.44669
	129.07	0.26305	0.749295	5.44669
	129.115	0.264987	0.755609	5.44669
	129.12	0.265039	0.767501	5.44669
	129.084	0.264372	0.787219	5.44669
	129.02	0.264074	0.793941	5.44669
	128.975	0.264187	0.782303	5.44669
	128.953	0.264339	0.789601	5.44669
	128.932	0.264364	0.814843	5.44669
	128.972	0.264319	0.817809	5.44669
	129.047	0.313482	0.809285	5.44669
	129.028	0.440262	0.820277	5.44669
	128.92	0.492706	0.830383	5.44669
	128.871	0.373891	0.807489	5.44669
	128.953	0.241134	0.774888	5.44669
	129.06	0.217568	0.774166	5.44669
	129.062	0.253271	0.794081	5.44669
	129.023	0.276346	0.804047	5.44669
	129.028	0.27328	0.793488	5.44669
	129.025	0.263788	0.768569	5.44669
	129.019	0.2609	0.7592	5.44669
	129.062	0.263065	0.779449	5.44669
	129.111	0.264998	0.793686	5.44669
	129.099	0.265038	0.777095	5.44669
	129.006	0.264368	0.762653	5.44669
	128.916	0.264073	0.777857	5.44669
	128.947	0.264187	0.791791	5.44669
	129.065	0.26434	0.776867	5.44669
	129.137	0.264364	0.75536	5.44669
	129.131	0.264319	0.750025	5.44669
	129.103	0.264292	0.755176	5.44669
	129.072	0.264297	0.759189	5.44669
	129.02	0.264308	0.766903	5.44669
	128.98	0.264311	0.785695	5.44669
	128.977	0.264309	0.793515	5.44669
	129.011	0.264306	0.774795	5.44669
	129.075	0.264306	0.753878	5.44669
	129.097	0.264307	0.75014	5.44669
	129.04	0.264307	0.755751	5.44669
	129.002	0.264307	0.76726	5.44669
	129.049	0.264307	0.787067	5.44669
	129.09	0.264307	0.793963	5.44669
	129.046	0.264307	0.774495	5.44669
	129.007	0.264307	0.761464	5.44669
	129.027	0.264307	0.778283	5.44669
	129.03	0.264307	0.800263	5.44669
	128.999	0.264307	0.805123	5.44669
	128.981	0.264307	0.791733	5.44669
	128.984	0.264307	0.767451	5.44669
	128.991	0.264307	0.751484	5.44669
	129.016	0.264307	0.751756	5.44669
	129.049	0.264307	0.765151	5.44669
	129.014	0.264307	0.795482	5.44669
	128.936	0.264307	0.823097	5.44669
	128.931	0.264307	0.819127	5.44669
	128.98	0.264307	0.799025	5.44669
	129.029	0.313497	0.78278	5.44669
	129.081	0.440273	0.773787	5.44669
	129.115	0.492705	0.790057	5.44669
	129.094	0.373887	0.81807	5.44669
	129.003	0.241132	0.819	5.44669
	128.894	0.217568	0.800767	5.44669
	128.847	0.253272	0.783556	5.44669
	128.86	0.276346	0.765622	5.44669
	128.881	0.27328	0.753632	5.44669
	128.908	0.263787	0.753307	5.44669
	128.982	0.2609	0.757166	5.44669
	129.081	0.312255	0.758856	5.44669
	129.109	0.440963	0.766057	5.44669
	129.02	0.493435	0.785459	5.44669
	128.919	0.373948	0.793716	5.44669
	128.921	0.240898	0.774964	5.44669
	128.96	0.217449	0.753877	5.44669
	128.932	0.253305	0.757951	5.44669
	128.876	0.276402	0.783882	5.44669
	128.859	0.273292	0.803816	5.44669
	128.87	0.263772	0.804614	5.44669
	128.881	0.26089	0.798127	5.44669
	128.882	0.263066	0.803039	5.44669
	128.878	0.265002	0.824396	5.44669
	128.876	0.265039	0.834288	5.44669
	128.877	0.264367	0.807654	5.44669
	128.878	0.264072	0.773568	5.44669
	128.878	0.264187	0.773554	5.44669
	128.878	0.264341	0.794294	5.44669
	128.878	0.264364	0.812224	5.44669
	128.878	0.264319	0.821696	5.44669
	128.878	0.264292	0.812898	5.44669
	128.878	0.264297	0.796963	5.44669
	128.878	0.264308	0.792009	5.44669
	128.878	0.264311	0.803245	5.44669
	128.878	0.264309	0.818795	5.44669
	128.878	0.264306	0.807011	5.44669
	128.878	0.264306	0.77067	5.44669
	128.878	0.264307	0.747668	5.44669
	128.878	0.264307	0.749055	5.44669
	128.878	0.264307	0.757512	5.44669
	128.878	0.264307	0.760513	5.44669
	128.878	0.264307	0.758757	5.44669
	128.878	0.264307	0.756954	5.44669
	128.878	0.313497	0.756822	5.44669
	128.878	0.440273	0.757408	5.44669
	128.878	0.541895	0.7577	5.44669
	128.878	0.599043	0.757614	5.44669
	128.878	0.645495	0.757474	5.44669
	128.855	0.555546	0.765317	5.44669
	128.776	0.339677	0.793511	5.44669
	128.694	0.206433	0.830081	5.44669
	128.702	0.215506	0.847612	5.44669
	128.736	0.264791	0.836023	5.44669
	128.704	0.281912	0.808256	5.44669
	128.649	0.271518	0.790233	5.44669
	128.632	0.261071	0.783017	5.44669
	128.645	0.260389	0.76915	5.44669
	128.655	0.263816	0.755303	5.44669
	128.655	0.265494	0.760623	5.44669
	128.652	0.264979	0.784496	5.44669
	128.65	0.313357	0.795252	5.44669
	128.651	0.489165	0.77595	5.44669
	128.652	0.717786	0.753745	5.44669
	128.652	0.778325	0.749674	5.44669
	128.651	0.579168	0.763474	5.44669
	128.651	0.303971	0.787648	5.44669
	128.651	0.183337	0.795553	5.44669
	128.651	0.218564	0.774955	5.44669
	128.651	0.274287	0.753221	5.44669
	128.651	0.333994	0.749808	5.44669
	128.651	0.49451	0.755846	5.44669
	128.651	0.6635	0.767417	5.44669
	128.651	0.647516	0.7871	5.44669
	128.651	0.576048	0.801791	5.44669
	128.651	0.600239	0.810492	5.44669
	128.651	0.594258	0.818297	5.44669
	128.651	0.576578	0.812088	5.44669
	128.629	0.668638	0.797832	5.44669
	128.572	0.778089	0.784789	5.44669
	128.548	0.801444	0.767183	5.44669
	128.579	0.773943	0.753848	5.44669
	128.56	0.705189	0.752842	5.44669
	128.489	0.530845	0.756895	5.44669
	128.503	0.310087	0.758908	5.44669
	128.584	0.203131	0.766175	5.44669
	128.599	0.22469	0.78549	5.44669
	128.574	0.319009	0.793688	5.44669
	128.58	0.45672	0.77494	5.44669
	128.551	0.497644	0.753878	5.44669
	128.463	0.370111	0.757959	5.44669
	128.403	0.237795	0.791756	5.44669
	128.403	0.266703	0.824099	5.44669
	128.424	0.4304	0.820873	5.44669
	128.432	0.50525	0.7994	5.44669
	128.429	0.382659	0.782316	5.44669
	128.424	0.240348	0.765589	5.44669
	128.423	0.263313	0.754059	5.44669
	128.425	0.428072	0.761368	5.44669
	128.426	0.505481	0.78525	5.44669
	128.425	0.432773	0.795303	5.44669
	128.425	0.416619	0.783575	5.44669
	128.425	0.49151	0.781779	5.44669
	128.425	0.58665	0.786255	5.44669
	128.425	0.658262	0.773195	5.44669
	128.425	0.565306	0.755796	5.44669
	128.425	0.388418	0.751513	5.44669
	128.425	0.427932	0.755645	5.44669
	128.425	0.667687	0.766727	5.44669
	128.403	0.828649	0.786882	5.44669
	128.345	0.773472	0.794075	5.44669
	128.299	0.539656	0.782478	5.44669
	128.273	0.289452	0.781756	5.44669
	128.252	0.191348	0.786636	5.44669
	128.271	0.276278	0.773362	5.44669
	128.289	0.500167	0.755731	5.44669
	128.246	0.735631	0.751427	5.44669
	128.192	0.781897	0.755632	5.44669
	128.18	0.574323	0.758882	5.44669
	128.194	0.349863	0.758742	5.44669
	128.203	0.408833	0.757527	5.44669
	128.203	0.673432	0.757068	5.44669
	128.199	0.78866	0.757307	5.44669
	128.197	0.599319	0.757571	5.44669
	128.198	0.357937	0.765467	5.44669
	128.199	0.403331	0.785668	5.44669
	128.199	0.619068	0.794014	5.44669
	128.199	0.612483	0.775014	5.44669
	128.199	0.372672	0.761663	5.44669
	128.199	0.249166	0.786053	5.44669
	128.199	0.426223	0.820434	5.44669
	128.199	0.6654	0.8135	5.44669
	128.199	0.672639	0.772757	5.44669
	128.199	0.585904	0.746228	5.44669
	128.199	0.644629	0.747709	5.44669
	128.199	0.764709	0.75746	5.44669
	128.199	0.804372	0.76097	5.44669
	128.199	0.730735	0.758967	5.44669
	128.199	0.530688	0.756879	5.44669
	128.199	0.300934	0.764587	5.44669
	128.199	0.199352	0.785546	5.44669
	128.199	0.22636	0.802146	5.44669
	128.199	0.321052	0.811193	5.44669
	128.176	0.506173	0.818464	5.44669
	128.097	0.722183	0.804038	5.44669
	128.016	0.823313	0.769542	5.44669
	128.046	0.801001	0.748252	5.44669
	128.16	0.757626	0.749701	5.44669
	128.23	0.747694	0.765445	5.44669
	128.225	0.709808	0.788466	5.44669
	128.176	0.591306	0.795195	5.44669
	128.087	0.538323	0.774514	5.44669
	127.989	0.653969	0.761034	5.44669
	127.968	0.785591	0.785967	5.44669
	128.036	0.809808	0.820622	5.44669
	128.079	0.72559	0.82148	5.44669
	128.029	0.575792	0.800892	5.44669
	127.964	0.526207	0.782725	5.44669
	127.95	0.654407	0.76523	5.44669
	127.988	0.740891	0.753763	5.44669
	128.058	0.635567	0.753501	5.44669
	128.081	0.54551	0.765072	5.44669
	128.022	0.641198	0.786957	5.44669
	127.96	0.77768	0.794696	5.44669
	127.973	0.811032	0.774841	5.44669
	128.048	0.778105	0.753478	5.44669
	128.082	0.752715	0.749956	5.44669
	128.026	0.753824	0.755816	5.44669
	127.962	0.76332	0.759482	5.44669
	127.95	0.766904	0.758928	5.44669
	127.967	0.76503	0.757392	5.44669
	127.978	0.762971	0.756945	5.44669
	127.977	0.762775	0.765175	5.44669
	127.972	0.763425	0.785768	5.44669
	127.971	0.763766	0.79416	5.44669
	127.972	0.763679	0.775039	5.44669
	127.973	0.763521	0.753751	5.44669
	127.973	0.763485	0.757871	5.44669
	127.973	0.763527	0.783893	5.44669
	127.972	0.763557	0.803849	5.44669
	127.972	0.763555	0.804624	5.44669
	127.973	0.763543	0.79812	5.44669
	127.973	0.763539	0.795161	5.44669
	127.973	0.763541	0.78837	5.44669
	127.972	0.763544	0.76959	5.44669
	127.972	0.763544	0.753577	5.44669
	127.972	0.763543	0.751872	5.44669
	127.973	0.763543	0.756585	5.44669
	127.95	0.763543	0.759123	5.44669
	127.893	0.763543	0.766375	5.44669
	127.869	0.763543	0.785497	5.44669
	127.901	0.763543	0.79362	5.44669
	127.903	0.763543	0.774909	5.44669
	127.868	0.763543	0.753889	5.44669
	127.826	0.763543	0.750104	5.44669
	127.772	0.763543	0.755732	5.44669
	127.734	0.763543	0.759394	5.44669
	127.733	0.763543	0.758921	5.44669
	127.745	0.763543	0.75742	5.44669
	127.75	0.763543	0.756959	5.44669
	127.748	0.763543	0.7573	5.44669
	127.746	0.763543	0.765477	5.44669
	127.745	0.763543	0.79364	5.44669
	127.746	0.763543	0.822208	5.44669
	127.746	0.763543	0.811539	5.44669
	127.746	0.763543	0.779175	5.44669
	127.746	0.763543	0.774472	5.44669
	127.746	0.763543	0.784807	5.44669
	127.746	0.763543	0.775193	5.44669
	127.724	0.763543	0.76502	5.44669
	127.666	0.763543	0.779526	5.44669
	127.62	0.763543	0.791649	5.44669
	127.617	0.763543	0.776214	5.44669
	127.631	0.763543	0.755137	5.44669
	127.616	0.763543	0.750163	5.44669
	127.556	0.763543	0.755313	5.44669
	127.507	0.763543	0.759197	5.44669
	127.502	0.763543	0.758987	5.44669
	127.517	0.763543	0.757518	5.44669
	127.525	0.763543	0.756977	5.44669
	127.523	0.763543	0.757272	5.44669
	127.519	0.763543	0.765459	5.44669
	127.519	0.763543	0.785771	5.44669
	127.52	0.763543	0.80193	5.44669
	127.52	0.763543	0.803152	5.44669
	127.52	0.763543	0.798184	5.44669
	127.52	0.763543	0.803583	5.44669
	127.52	0.763543	0.816733	5.44669
	127.52	0.763543	0.806026	5.44669
	127.52	0.763543	0.770991	5.44669
	127.52	0.763543	0.756023	5.44669
	127.52	0.763543	0.7773	5.44669
	127.52	0.763543	0.793922	5.44669
	127.52	0.763543	0.777959	5.44669
	127.52	0.763543	0.75506	5.44669
	127.52	0.763543	0.749511	5.44669
	127.52	0.763543	0.762938	5.44669
	127.52	0.812733	0.787482	5.44669
	127.52	0.939509	0.795674	5.44669
	127.52	1.04113	0.775064	5.44669
	127.52	1.04909	0.753224	5.44669
	127.52	1.01796	0.74977	5.44669
	127.52	1.05154	0.763699	5.44669
	127.52	1.18289	0.787708	5.44669
	127.52	1.24279	0.803369	5.44669
	127.498	1.07628	0.803066	5.44669
	127.44	0.863919	0.789767	5.44669
	127.394	0.864126	0.767358	5.44669
	127.39	0.993634	0.760015	5.44669
	127.427	1.10554	0.780221	5.44669
	127.469	1.2139	0.79372	5.44669
	127.456	1.28574	0.784705	5.44669
	127.41	1.28779	0.782816	5.44669
	127.369	1.26478	0.786288	5.44669
	127.32	1.25468	0.77284	5.44669
	127.283	1.25866	0.755636	5.44669
	127.281	1.26393	0.751573	5.44669
	127.292	1.26473	0.755726	5.44669
	127.298	1.26318	0.75887	5.44669
	127.296	1.26226	0.758703	5.44669
	127.293	1.21323	0.765386	5.44669
	127.293	1.08685	0.793103	5.44669
	127.293	1.03452	0.829886	5.44669
	127.294	1.15325	0.839805	5.44669
	127.294	1.28592	0.807963	5.44669
	127.294	1.30949	0.771729	5.44669
	127.294	1.27381	0.772673	5.44669
	127.294	1.25075	0.794579	5.44669
	127.294	1.25381	0.804786	5.44669
	127.294	1.2633	0.79362	5.44669
	127.294	1.26618	0.768362	5.44669
	127.294	1.26402	0.751195	5.44669
	127.294	1.26209	0.759181	5.44669
	127.294	1.26205	0.793222	5.44669
	127.271	1.26272	0.83215	5.44669
	127.214	1.26301	0.848582	5.44669
	127.19	1.2629	0.835694	5.44669
	127.222	1.26275	0.799903	5.44669
	127.202	1.26272	0.769863	5.44669
	127.132	1.26277	0.774764	5.44669
	127.145	1.26279	0.796119	5.44669
	127.227	1.26279	0.812559	5.44669
	127.219	1.26278	0.821188	5.44669
	127.114	1.26277	0.804695	5.44669
	127.039	1.26278	0.77672	5.44669
	127.04	1.26278	0.775884	5.44669
	127.066	1.26278	0.794143	5.44669
	127.077	1.26278	0.811332	5.44669
	127.072	1.26278	0.821376	5.44669
	127.066	1.26278	0.80521	5.44669
	127.065	1.26278	0.768998	5.44669
	127.067	1.26278	0.755478	5.44669
	127.068	1.26278	0.78565	5.44669
	127.068	1.26278	0.822472	5.44669
	127.067	1.26278	0.814498	5.44669
	127.067	1.31197	0.772451	5.44669
	127.067	1.43874	0.745745	5.4507
	127.067	1.49118	0.747615	5.46104
	127.067	1.37236	0.757592	5.46531
	127.067	1.28879	0.768929	5.45562
	127.067	1.39201	0.787113	5.4448
	127.067	1.48014	0.801259	5.44287
	127.067	1.43359	0.802394	5.44579
	127.067	1.47373	0.790235	5.44767
	127.067	1.66907	0.767793	5.44742
	127.067	1.81147	0.75216	5.44664
	127.067	1.81353	0.751917	5.44641
	127.045	1.76566	0.757107	5.44658
	126.965	1.74517	0.767196	5.44674
	126.884	1.75366	0.79443	5.44675
	126.892	1.7645	0.821928	5.44669
	126.926	1.76603	0.811141	5.44667
	126.916	1.76281	0.771237	5.44668
	126.918	1.76092	0.74643	5.44669
	126.926	1.76127	0.748334	5.44669
	126.884	1.76209	0.75765	5.44669
	126.834	1.76231	0.768698	5.44669
	126.824	1.8113	0.786995	5.44669
	126.859	1.93792	0.793421	5.44669
	126.925	2.03954	0.774294	5.44669
	126.948	2.04756	0.753702	5.44669
	126.891	1.96726	0.750244	5.44669
	126.829	1.82487	0.755857	5.44669
	126.819	1.7278	0.759396	5.44669
	126.836	1.7765	0.758877	5.44669
	126.847	1.98511	0.765271	5.44669
	126.845	2.1779	0.792993	5.44669
	126.841	2.10556	0.82201	5.44669
	126.839	1.89585	0.811686	5.44669
	126.84	1.91454	0.779307	5.44669
	126.841	2.15728	0.774475	5.44669
	126.841	2.3269	0.784762	5.44669
	126.841	2.32348	0.783044	5.44669
	126.841	2.26363	0.785312	5.44669
	126.841	2.24007	0.787925	5.44669
	126.841	2.25153	0.772639	5.44669
	126.841	2.2647	0.75497	5.44669
	126.841	2.26615	0.759236	5.44669
	126.819	2.31127	0.791903	5.44669
	126.739	2.48501	0.831577	5.44669
	126.635	2.71393	0.840941	5.44669
	126.586	2.82451	0.807838	5.44669
	126.596	2.80158	0.763402	5.44669
	126.617	2.75458	0.752241	5.44669
	126.622	2.74335	0.78629	5.44669
	126.617	2.7554	0.823892	5.44669
	126.613	2.76445	0.814866	5.44669
	126.613	2.76395	0.779971	5.44669
	126.615	2.76053	0.773623	5.44669
	126.615	2.80846	0.784169	5.44669
	126.615	2.93593	0.775228	5.44669
	126.615	3.03829	0.75739	5.44669
	126.615	3.0955	0.751459	5.44669
	126.615	3.1909	0.755055	5.44669
	126.615	3.2768	0.758629	5.44669
	126.615	3.28936	0.766712	5.44669
	126.615	3.26575	0.785814	5.44669
	126.592	3.30085	0.793632	5.44669
	126.513	3.43016	0.782673	5.44669
	126.409	3.48867	0.781995	5.44669
	126.359	3.42069	0.786666	5.44669
	126.37	3.46243	0.77329	5.44669
	126.391	3.66606	0.75569	5.44669
	126.396	3.81136	0.751435	5.44669
	126.391	3.8117	0.75565	5.44669
	126.387	3.76207	0.758886	5.44669
	126.387	3.79065	0.766608	5.44669
	126.388	3.97567	0.785679	5.44669
	126.389	4.21519	0.801483	5.44669
	126.389	4.32622	0.802997	5.44669
	126.388	4.2505	0.790408	5.4507
	126.388	4.07507	0.767651	5.46104
	126.388	4.01199	0.752039	5.46531
	126.388	4.14369	0.751917	5.45562
	126.388	4.33483	0.75715	5.4448
	126.388	4.53362	0.759344	5.44287
	126.388	4.72275	0.758396	5.44579
	126.388	4.80802	0.757218	5.44767
	126.388	4.78866	0.757061	5.44742
	126.388	4.80136	0.765285	5.44664
	126.388	4.96922	0.785773	5.44641
	126.388	5.20725	0.794123	5.44658
	126.388	5.32375	0.775022	5.44674
	126.388	5.34924	0.761628	5.44675
	126.388	5.47579	0.778164	5.44669
	126.366	5.69222	0.792284	5.44667
	126.286	5.86358	0.776964	5.44668
	126.183	6.02592	0.755225	5.44669
	126.133	6.20709	0.757804	5.44669
	126.144	6.30204	0.783341	5.44669
	126.165	6.33877	0.79577	5.44669
	126.17	6.47768	0.784448	5.44669
	126.164	6.6953	0.78985	5.44669
	126.16	6.86277	0.814184	5.44669
	126.161	7.02305	0.809574	5.44669
	126.162	7.20475	0.773341	5.44669
	126.163	7.30065	0.747869	5.44669
	126.162	7.28839	0.75606	5.44669
	126.162	7.2511	0.793104	5.44669
	126.162	7.28933	0.82534	5.44669
	126.162	7.47401	0.813043	5.44669
	126.162	7.70996	0.770821	5.44669
	126.162	7.81961	0.745579	5.44669
	126.14	7.79377	0.748125	5.44669
	126.082	7.7459	0.757865	5.44669
	126.059	7.73533	0.768862	5.44669
	126.113	7.74797	0.786988	5.44669
	126.173	7.75703	0.79336	5.44669
	126.183	7.75633	0.774271	5.44669
	126.167	7.80201	0.753714	5.44669
	126.134	7.97675	0.750258	5.44669
	126.056	8.20589	0.763729	5.44669
	125.957	8.31621	0.787548	5.44669
	125.931	8.29308	0.803291	5.44669
	125.998	8.2461	0.810961	5.44669
	126.042	8.28414	0.81796	5.44669
	125.993	8.47218	0.80391	5.44669
	125.928	8.70961	0.769667	5.44669
	125.913	8.76949	0.74835	5.44669
	125.929	8.61611	0.749697	5.44669
	125.941	8.51569	0.765409	5.44669
	125.94	8.62416	0.788452	5.44669
	125.936	8.76969	0.795202	5.44669
	125.934	8.85148	0.774522	5.44669
	125.935	8.99099	0.761035	5.44669
	125.936	9.19279	0.778094	5.44669
	125.936	9.30422	0.792465	5.44669
	125.936	9.29129	0.784936	5.44669
	125.936	9.24818	0.783359	5.44669
	125.936	9.23502	0.794304	5.44669
	125.936	9.24489	0.800864	5.44669
	125.936	9.2537	0.792074	5.44669
	125.914	9.30308	0.776979	5.44669
	125.834	9.4268	0.780213	5.44669
	125.73	9.52707	0.787952	5.4507
	125.681	9.58474	0.774463	5.46104
	125.691	9.68108	0.755725	5.46531
	125.712	9.76721	0.751033	5.45562
	125.717	9.77953	0.755469	5.4448
	125.712	9.75574	0.766824	5.44287
	125.708	9.74166	0.786985	5.44579
	125.708	9.74426	0.794083	5.44767
	125.71	9.79955	0.774575	5.44742
	125.71	9.97715	0.753584	5.44664
	125.71	10.2041	0.757966	5.44641
	125.709	10.3124	0.783992	5.44658
	125.709	10.2893	0.795986	5.44674
	125.71	10.243	0.776437	5.44675
	125.71	10.2813	0.761558	5.44669
	125.71	10.4692	0.777632	5.44667
	125.71	10.7065	0.792086	5.44668
	125.71	10.8156	0.784941	5.44669
	125.71	10.789	0.783496	5.44669
	125.71	10.741	0.786489	5.44669
	125.71	10.7307	0.772683	5.44669
	125.71	10.7435	0.755498	5.44669
	125.687	10.8017	0.751571	5.44669
	125.63	10.9769	0.755775	5.44669
	125.584	11.2018	0.75889	5.44669
	125.558	11.3101	0.758695	5.44669
	125.515	11.2877	0.757504	5.44669
	125.498	11.2417	0.764946	5.44669
	125.55	11.2307	0.793344	5.44669
	125.584	11.2425	0.822273	5.44669
	125.537	11.2514	0.819542	5.44669
	125.475	11.3001	0.799492	5.44669
	125.462	11.4235	0.790698	5.44669
	125.477	11.4747	0.793926	5.44669
	125.488	11.4058	0.798369	5.44669
	125.488	11.4497	0.799077	5.44669
	125.483	11.6546	0.789923	5.44669
	125.482	11.7996	0.768849	5.44669
	125.483	11.7994	0.752714	5.44669
	125.484	11.7496	0.751774	5.44669
	125.484	11.7292	0.75685	5.44669
	125.483	11.7875	0.759269	5.44669
	125.483	11.9254	0.766342	5.44669
	125.483	12.0284	0.785431	5.44669
	125.483	12.0822	0.801475	5.44669
	125.483	12.176	0.803082	5.44669
	125.483	12.2624	0.790446	5.44669
	125.483	12.2758	0.767637	5.44669
	125.483	12.2523	0.75989	5.44669
	125.483	12.2872	0.780069	5.44669
	125.483	12.4655	0.801571	5.44669
	125.483	12.7	0.805036	5.44669
	125.483	12.8113	0.799103	5.44669
	125.461	12.7867	0.795427	5.44669
	125.404	12.7387	0.796003	5.44669
	125.38	12.7277	0.805422	5.44669
	125.434	12.7894	0.81828	5.44669
	125.494	12.9745	0.806021	5.44669
	125.482	13.2023	0.770438	5.44669
	125.386	13.3083	0.755794	5.44669
	125.272	13.3331	0.7774	5.44669
	125.224	13.4631	0.794045	5.44669
	125.239	13.6812	0.777975	5.44669
	125.261	13.8028	0.755023	5.44669
	125.265	13.7884	0.75736	5.44669
	125.259	13.741	0.783227	5.44669
	125.255	13.7266	0.803751	5.44669
	125.255	13.7375	0.812691	5.44669
	125.257	13.7471	0.818521	5.44669
	125.258	13.7473	0.80353	5.44669
	125.257	13.7932	0.769308	5.44669
	125.235	13.9185	0.748335	5.44669
	125.177	14.0207	0.757689	5.44669
	125.153	14.0786	0.78575	5.44669
	125.207	14.1743	0.796822	5.4507
	125.245	14.2601	0.776162	5.46104
	125.198	14.2725	0.753276	5.46531
	125.158	14.2981	0.749402	5.45562
	125.18	14.46	0.763527	5.4448
	125.184	14.691	0.787767	5.44287
	125.153	14.8066	0.795584	5.44579
	125.134	14.7851	0.774925	5.44767
	125.137	14.7369	0.753197	5.44742
	125.122	14.7246	0.757679	5.44664
	125.067	14.7367	0.78401	5.44641
	125.019	14.7461	0.796095	5.44658
	125.014	14.7457	0.776476	5.44674
	125.028	14.7423	0.761536	5.44675
	125.036	14.7409	0.777609	5.44669
	125.034	14.7416	0.792084	5.44667
	125.03	14.7915	0.777078	5.44668
	125.029	14.9184	0.755344	5.44669
	125.03	14.9706	0.749943	5.44669
	125.031	14.9008	0.763018	5.44669
	125.031	14.9441	0.795232	5.44669
	125.031	15.149	0.82375	5.44669
	125.031	15.2943	0.81949	5.44669
	125.031	15.2942	0.798945	5.44669
	125.031	15.2443	0.790488	5.44669
	125.031	15.273	0.794032	5.44669
	125.008	15.4581	0.790617	5.44669
	124.951	15.6977	0.770934	5.44669
	124.905	15.8087	0.753341	5.44669
	124.901	15.7821	0.759166	5.44669
	124.938	15.7335	0.792453	5.44669
	125.002	15.7228	0.823962	5.44669
	125.046	15.7357	0.820567	5.44669
	125.024	15.7941	0.799321	5.44669
	124.93	15.9693	0.790262	5.44669
	124.82	16.1449	0.793804	5.44669
	124.773	16.1265	0.790602	5.44669
	124.787	16.0517	0.771009	5.44669
	124.808	16.1245	0.753378	5.44669
	124.812	16.2463	0.751284	5.44669
	124.806	16.3308	0.756409	5.44669
	124.802	16.4799	0.759258	5.44669
	124.803	16.6848	0.758623	5.44669
	124.805	16.8433	0.757343	5.44669
	124.805	17.0043	0.757033	5.44669
	124.805	17.1895	0.765229	5.44669
	124.804	17.2866	0.78576	5.44669
	124.804	17.2736	0.794137	5.44669
	124.804	17.2356	0.775033	5.44669
	124.804	17.2246	0.761627	5.44669
	124.804	17.2335	0.77816	5.44669
	124.804	17.2412	0.792282	5.44669
	124.804	17.2904	0.776965	5.44669
	124.804	17.4145	0.755226	5.44669
	124.804	17.515	0.757805	5.44669
	124.782	17.5726	0.783341	5.44669
	124.702	17.6689	0.79577	5.44669
	124.599	17.755	0.776578	5.44669
	124.549	17.7673	0.753823	5.44669
	124.56	17.7435	0.749484	5.44669
	124.581	17.7294	0.763366	5.44669
	124.586	17.7812	0.787671	5.44669
	124.58	17.9141	0.803471	5.44669
	124.576	18.0174	0.803122	5.44669
	124.577	18.073	0.789754	5.44669
	124.578	18.1675	0.767332	5.44669
	124.579	18.2535	0.752138	5.44669
	124.578	18.2665	0.752072	5.44669
	124.578	18.243	0.75718	5.44669
	124.578	18.278	0.759301	5.44669
	124.578	18.4564	0.758367	5.44669
	124.578	18.6909	0.757221	5.44669
	124.578	18.8021	0.764943	5.44669
	124.578	18.7775	0.785573	5.44669
	124.578	18.7295	0.79416	5.44669
	124.578	18.7677	0.775109	5.44669
	124.578	18.9562	0.761651	5.44669
	124.556	19.1937	0.786014	5.44669
	124.476	19.3027	0.820422	5.44669
	124.373	19.276	0.813509	5.44669
	124.323	19.228	0.772765	5.44669
	124.333	19.2669	0.754099	5.44669
	124.355	19.4556	0.775862	5.44669
	124.36	19.6439	0.794003	5.44669
	124.354	19.6259	0.786375	5.44669
	124.35	19.5468	0.791286	5.44669
	124.35	19.6177	0.814101	5.44669
	124.352	19.7401	0.809029	5.44669
	124.352	19.8257	0.773142	5.44669
	124.352	19.9257	0.74798	5.44669
	124.352	19.9543	0.748306	5.44669
	124.352	19.8843	0.757087	5.44669
	124.352	19.9358	0.760602	5.44669
	124.352	20.1442	0.766816	5.44669
	124.352	20.2881	0.785156	5.44669
	124.352	20.2861	0.79332	5.44669
	124.352	20.236	0.774905	5.44669
	124.352	20.2652	0.753994	5.44669
	124.352	20.4507	0.75802	5.44669
	124.352	20.6901	0.783869	5.44669
	124.352	20.801	0.795915	5.44669
	124.352	20.7744	0.776451	5.44669
	124.352	20.7258	0.761589	5.44669
	124.352	20.7152	0.77764	5.44669
	124.352	20.7281	0.792078	5.44669
	124.352	20.7864	0.784935	5.44669
	124.352	20.9617	0.783496	5.44669
	124.352	21.1865	0.786491	5.44669
	124.33	21.2948	0.772684	5.44669
	124.25	21.2724	0.755498	5.44669
	124.146	21.2756	0.75157	5.44669
	124.097	21.3914	0.763645	5.44669
	124.107	21.5048	0.787046	5.44669
	124.128	21.5708	0.79524	5.44669
	124.133	21.666	0.775038	5.44669
	124.15	21.7487	0.753367	5.44669
	124.204	21.76	0.74984	5.44669
	124.228	21.737	0.755807	5.44669
	124.175	21.7236	0.759519	5.44669
	124.116	21.7754	0.766817	5.44669
	124.105	21.9572	0.785542	5.44669
	124.12	22.1871	0.801352	5.44669
	124.131	22.2953	0.802991	5.44669
	124.13	22.2709	0.790452	5.44669
	124.103	22.2734	0.767671	5.44669
	124.022	22.3896	0.759902	5.44669
	123.942	22.5034	0.780062	5.44669
	123.95	22.5695	0.793693	5.44669
	123.985	22.6645	0.77688	5.44669
	123.952	22.7471	0.76256	5.44669
	123.896	22.8076	0.777895	5.44669
	123.88	22.9114	0.79184	5.44669
	123.892	22.9997	0.784745	5.44669
	123.903	23.0594	0.783501	5.44669
	123.903	23.1609	0.786561	5.44669
	123.9	23.2484	0.772711	5.44669
	123.898	23.2595	0.755485	5.44669
	123.899	23.2347	0.751555	5.44669
	123.899	23.2206	0.755773	5.44669
	123.9	23.2236	0.766766	5.44669
	123.899	23.2791	0.794724	5.44669
	123.899	23.4566	0.830075	5.44669
	123.899	23.6834	0.839308	5.44669
	123.899	23.7918	0.807688	5.44669
	123.899	23.7687	0.771791	5.44669
	123.899	23.7224	0.772796	5.44669
	123.899	23.7115	0.786738	5.44669
	123.899	23.7235	0.78447	5.44669
	123.899	23.7323	0.785207	5.44669
	123.899	23.7318	0.787375	5.44669
	123.899	23.7776	0.772445	5.44669
	123.877	23.9524	0.755084	5.44669
	123.797	24.1814	0.751482	5.44669
	123.694	24.2917	0.755884	5.44669
	123.644	24.2686	0.766839	5.44669
	123.655	24.2217	0.786844	5.44669
	123.676	24.2105	0.794019	5.44669
	123.703	24.2718	0.774598	5.44669
	123.755	24.4568	0.753617	5.44669
	123.775	24.6846	0.750101	5.44669
	123.721	24.7908	0.763698	5.44669
	123.662	24.7664	0.78759	5.44669
	123.652	24.7203	0.80332	5.44669
	123.668	24.7592	0.810958	5.44669
	123.678	24.8981	0.817948	5.44669
	123.677	25.0085	0.811777	5.44669
	123.673	25.065	0.797825	5.44669
	123.671	25.1572	0.792768	5.44669
	123.672	25.2421	0.795386	5.44669
	123.673	25.2553	0.798245	5.44669
	123.673	25.2323	0.798506	5.44669
	123.673	25.2183	0.789728	5.44669
	123.673	25.2698	0.76897	5.44669
	123.673	25.4517	0.752834	5.44669
	123.673	25.6818	0.751781	5.44669
	123.673	25.79	0.756811	5.44669
	123.673	25.7656	0.75925	5.44669
	123.673	25.7189	0.758477	5.44669
	123.651	25.7083	0.757285	5.44669
	123.593	25.7697	0.757061	5.44669
	123.547	25.9545	0.75739	5.44669
	123.521	26.2315	0.757608	5.44669
	123.478	26.5136	0.757582	5.44669
	123.439	26.7176	0.757494	5.44669
	123.433	26.7812	0.757466	5.44669
	123.444	26.7969	0.757486	5.44669
	123.45	26.9382	0.757504	5.44669
	123.449	27.1643	0.757504	5.44669
	123.446	27.2853	0.765369	5.44669
	123.446	27.2677	0.785651	5.44669
	123.446	27.2193	0.794041	5.44669
	123.447	27.2547	0.775031	5.44669
	123.447	27.4422	0.75379	5.44669
	123.447	27.6803	0.75789	5.44669
	123.447	27.7899	0.791758	5.44669
	123.447	27.8124	0.824124	5.44669
	123.447	27.891	0.813012	5.44669
	123.447	27.9822	0.77124	5.44669
	123.447	28.0522	0.745766	5.44669
	123.447	28.1569	0.748055	5.44669
	123.447	28.2914	0.757769	5.44669
	123.424	28.4271	0.768847	5.44669
	123.367	28.5039	0.787015	5.44669
	123.321	28.5477	0.801248	5.44669
	123.317	28.6466	0.802424	5.44669
	123.331	28.7387	0.790251	5.44669
	123.316	28.7527	0.767789	5.44669
	123.257	28.7274	0.752152	5.44669
	123.207	28.7122	0.751915	5.44669
	123.203	28.764	0.76498	5.44669
	123.218	28.8973	0.787483	5.44669
	123.226	29.0007	0.794948	5.44669
	123.223	29.0563	0.77476	5.44669
	123.22	29.1506	0.761225	5.44669
	123.219	29.2367	0.778089	5.44669
	123.22	29.2497	0.800266	5.44669
	123.221	29.2262	0.805193	5.44669
	123.221	29.212	0.791762	5.44669
	123.22	29.2636	0.767437	5.44669
	123.22	29.4457	0.751468	5.44669
	123.22	29.6757	0.751754	5.44669
	123.22	29.7839	0.757285	5.44669
	123.22	29.7595	0.759458	5.44669
	123.22	29.7128	0.758396	5.44669
	123.22	29.7022	0.757177	5.44669
	123.22	29.7144	0.757044	5.44669
	123.198	29.7725	0.757422	5.44669
	123.141	29.9478	0.765498	5.44669
	123.095	30.1728	0.785734	5.44669
	123.091	30.2811	0.801901	5.44669
	123.105	30.2587	0.803153	5.44669
	123.09	30.2619	0.790325	5.44669
	123.03	30.4268	0.775431	5.44669
	122.981	30.667	0.780186	5.44669
	122.977	30.7855	0.78849	5.44669
	122.992	30.811	0.782569	5.44669
	122.999	30.9369	0.783787	5.44669
	122.997	31.153	0.787455	5.44669
	122.994	31.2753	0.780855	5.44669
	122.993	31.2618	0.783437	5.44669
	122.994	31.2146	0.795789	5.44669
	122.994	31.2491	0.801458	5.44669
	122.994	31.4358	0.799666	5.44669
	122.994	31.6739	0.796936	5.44669
	122.994	31.7837	0.796435	5.44669
	122.994	31.7572	0.797196	5.44669
	122.972	31.709	0.789823	5.44669
	122.892	31.6985	0.769475	5.44669
	122.811	31.7605	0.753012	5.44669
	122.841	31.9456	0.751676	5.44669
	122.955	32.1732	0.764574	5.44669
	123.003	32.2793	0.787398	5.44669
	122.918	32.2549	0.795057	5.44669
	122.81	32.2089	0.774836	5.44669
	122.809	32.1986	0.753347	5.44268
	122.849	32.2599	0.749903	5.43234
	122.822	32.3954	0.755841	5.42806
	122.767	32.4964	0.767381	5.43775
	122.749	32.5501	0.794957	5.44858
	122.76	32.6446	0.822083	5.4505
	122.771	32.7805	0.811018	5.44759
	122.772	32.9697	0.77113	5.44571
	122.768	33.1745	0.746429	5.44194
	122.767	33.2697	0.756242	5.43238
	122.767	33.249	0.785821	5.42834
	122.768	33.2576	0.797366	5.43785
	122.768	33.4242	0.776365	5.44852
	122.768	33.7124	0.761038	5.45044
	122.768	34.0057	0.785311	5.45159
	122.768	34.2104	0.820346	5.46007
	122.768	34.2702	0.813727	5.46459
	122.768	34.2842	0.780754	5.45566
	122.768	34.4752	0.774356	5.44507
	122.768	34.829	0.784197	5.44297
	122.768	35.0517	0.774979	5.44573
	122.768	35.0911	0.765147	5.44761
	122.746	35.1873	0.787526	5.44741
	122.666	35.4356	0.819813	5.44666
	122.585	35.6881	0.812717	5.44642
	122.592	35.7837	0.77265	5.44658
	122.627	35.7956	0.746461	5.44674
	122.594	35.9239	0.747845	5.44674
	122.539	36.1459	0.765304	5.44669
	122.523	36.2698	0.789066	5.44667
	122.535	36.2549	0.795496	5.44668
	122.545	36.2557	0.774427	5.44669
	122.546	36.417	0.75302	5.44669
	122.542	36.6565	0.749911	5.44669
	122.54	36.8252	0.75596	5.44669
	122.541	36.9781	0.767429	5.44669
	122.542	37.1564	0.794934	5.44669
	122.542	37.2534	0.829927	5.44669
	122.542	37.2429	0.839171	5.44669
	122.541	37.2059	0.815554	5.44669
	122.541	37.1944	0.792122	5.44669
	122.542	37.2028	0.789078	5.44669
	122.542	37.2104	0.803745	5.44669
	122.542	37.2106	0.820047	5.44669
	122.542	37.208	0.807358	5.44669
	122.542	37.256	0.770371	5.44669
	122.542	37.4325	0.75529	5.44669
	122.542	37.6614	0.777213	5.44669
	122.542	37.7711	0.794146	5.44669
	122.542	37.7478	0.778083	5.44669
	122.542	37.7009	0.755033	5.44669
	122.542	37.6899	0.757326	5.44669
	122.542	37.702	0.783209	5.44669
	122.519	37.7602	0.803756	5.44669
	122.439	37.9356	0.804828	5.44669
	122.336	38.1606	0.790367	5.44669
	122.286	38.2689	0.774854	5.44669
	122.297	38.2956	0.779929	5.44669
	122.318	38.4256	0.788588	5.44669
	122.323	38.643	0.774831	5.44669
	122.317	38.7644	0.755652	5.44669
	122.313	38.7501	0.750872	5.44669
	122.314	38.7029	0.763298	5.44669
	122.315	38.7377	0.787149	5.44669
	122.316	38.9244	0.795406	5.44669
	122.315	39.1625	0.782942	5.44669
	122.315	39.2723	0.789348	5.44669
	122.293	39.2457	0.814509	5.44669
	122.235	39.2467	0.817759	5.44669
	122.212	39.4122	0.801512	5.44669
	122.266	39.6534	0.784309	5.44669
	122.326	39.7721	0.773543	5.44669
	122.314	39.7482	0.781541	5.44669
	122.218	39.6979	0.78973	5.44669
	122.104	39.6856	0.774736	5.44669
	122.056	39.6984	0.755207	5.44669
	122.093	39.7573	0.750719	5.44669
	122.173	39.9328	0.763392	5.44669
	122.201	40.1576	0.787243	5.44669
	122.141	40.2658	0.795412	5.44669
	122.076	40.2433	0.782911	5.44669
	122.066	40.2466	0.781462	5.44669
	122.084	40.4116	0.794229	5.44669
	122.095	40.6518	0.801506	5.44669
	122.093	40.8194	0.79237	5.44669
	122.089	40.9717	0.776874	5.44669
	122.087	41.15	0.780064	5.44669
	122.088	41.2473	0.795797	5.44669
	122.089	41.2369	0.802661	5.44669
	122.089	41.1998	0.792296	5.44669
	122.089	41.1883	0.768562	5.44669
	122.089	41.2459	0.75962	5.44669
	122.089	41.4295	0.779627	5.44669
	122.089	41.6581	0.793612	5.44669
	122.089	41.765	0.777	5.44669
	122.067	41.7407	0.76264	5.44669
	122.009	41.7436	0.777885	5.44669
	121.963	41.9091	0.791807	5.44669
	121.937	42.1497	0.776864	5.44669
	121.894	42.268	0.755353	5.44669
	121.855	42.2442	0.750023	5.44669
	121.849	42.2433	0.755178	5.44669
	121.86	42.3578	0.759191	5.44669
	121.866	42.4722	0.759033	5.44669
	121.865	42.539	0.76541	5.44669
	121.862	42.6342	0.785125	5.44669
	121.862	42.7166	0.801677	5.44669
	121.862	42.7278	0.803275	5.44669
	121.863	42.7048	0.798326	5.44669
	121.863	42.6915	0.795727	5.44669
	121.863	42.7433	0.788534	5.44669
	121.863	42.9251	0.769457	5.44669
	121.863	43.155	0.753463	5.44669
	121.863	43.2632	0.751871	5.44669
	121.863	43.288	0.756625	5.44268
	121.863	43.3681	0.75914	5.43234
	121.863	43.4591	0.758497	5.42806
	121.863	43.5285	0.765203	5.43775
	121.84	43.633	0.785229	5.44858
	121.783	43.7184	0.793923	5.4505
	121.737	43.7767	0.783003	5.44759
	121.733	43.9278	0.78203	5.44571
	121.747	44.192	0.794434	5.44595
	121.732	44.4808	0.801391	5.44673
	121.695	44.6922	0.792248	5.44696
	121.703	44.8056	0.768994	5.44679
	121.722	44.8966	0.751947	5.44663
	121.684	44.9623	0.759272	5.44663
	121.631	45.0175	0.785122	5.44668
	121.618	45.1251	0.795995	5.44671
	121.631	45.266	0.776039	5.4467
	121.64	45.4527	0.753518	5.44668
	121.64	45.6546	0.749547	5.45069
	121.636	45.7496	0.755631	5.46103
	121.635	45.7297	0.759549	5.46531
	121.636	45.6896	0.759022	5.45562
	121.637	45.6801	0.757407	5.4448
	121.637	45.6905	0.756918	5.44287
	121.636	45.7474	0.757287	5.44579
	121.636	45.8737	0.757615	5.44767
	121.636	45.9724	0.765493	5.44742
	121.636	46.0777	0.793534	5.44664
	121.636	46.3499	0.830029	5.44641
	121.636	46.6649	0.839711	5.44658
	121.636	46.7871	0.815744	5.44674
	121.636	46.74	0.79201	5.44675
	121.636	46.6791	0.781092	5.44669
	121.636	46.6706	0.775581	5.44667
	121.636	46.738	0.783539	5.44668
	121.636	46.9246	0.797714	5.44669
	121.614	47.151	0.802229	5.44669
	121.534	47.3051	0.791434	5.44669
	121.431	47.4567	0.776225	5.44669
	121.381	47.6395	0.780125	5.44669
	121.392	47.7389	0.788182	5.44669
	121.413	47.7278	0.774591	5.44669
	121.418	47.7389	0.755696	5.44669
	121.412	47.9031	0.750975	5.44669
	121.408	48.1894	0.763326	5.44669
	121.408	48.532	0.794994	5.44669
	121.41	48.9625	0.823541	5.44669
	121.411	49.427	0.811616	5.44669
	121.41	49.7788	0.770862	5.44669
	121.41	50.0561	0.746104	5.44669
	121.41	50.4383	0.74833	5.44669
	121.41	50.9061	0.757764	5.44669
	121.41	51.2765	0.760877	5.44669
	121.41	51.5113	0.75882	5.44669
	121.41	51.7136	0.756851	5.44669
	121.41	51.9491	0.756757	5.44669
	121.41	52.2096	0.757417	5.44669
	121.388	52.518	0.757727	5.44669
	121.33	52.9437	0.757622	5.44669
	121.284	53.4184	0.757468	5.44669
	121.281	53.7269	0.765312	5.44669
	121.317	53.8272	0.78564	5.44669
	121.382	53.9784	0.794057	5.44669
	121.403	54.3359	0.775042	5.44669
	121.324	54.7301	0.753789	5.44669
	121.205	55.0121	0.757886	5.44669
	121.15	55.2255	0.783886	5.44669
	121.163	55.4487	0.79597	5.44669
	121.187	55.651	0.776468	5.44669
	121.193	55.784	0.753706	5.44669
	121.186	55.9848	0.749474	5.44669
	121.182	56.3511	0.755533	5.44669
	121.182	56.6822	0.759534	5.44669
	121.184	56.8284	0.75905	5.44669
	121.184	56.9414	0.757424	5.44669
	121.184	57.1112	0.756915	5.44669
	121.184	57.2189	0.76515	5.44669
	121.184	57.2159	0.785769	5.44669
	121.184	57.2274	0.794169	5.44669
	121.184	57.389	0.775043	5.44669
	121.184	57.6248	0.76162	5.44669
	121.184	57.7918	0.778154	5.44669
	121.161	57.9454	0.792282	5.44669
	121.082	58.1737	0.776967	5.44669
	120.978	58.4468	0.755227	5.44669
	120.951	58.6644	0.749933	5.44669
	121.019	58.786	0.755185	5.44669
	121.086	58.9274	0.759225	5.44669
	121.095	59.1175	0.759045	5.44669
	121.053	59.2729	0.757532	5.44669
	120.984	59.4379	0.756962	5.44669
	120.94	59.6751	0.757261	5.44669
	120.942	59.9479	0.757589	5.44669
	120.957	60.1622	0.75762	5.44669
	120.963	60.2334	0.765387	5.44669
	120.96	60.2486	0.785618	5.4507
	120.957	60.387	0.794021	5.46104
	120.956	60.6613	0.775035	5.46531
	120.957	60.9588	0.761669	5.45562
	120.958	61.1703	0.778177	5.4448
	120.958	61.2806	0.792275	5.44287
	120.957	61.4195	0.784826	5.44579
	120.957	61.6126	0.783381	5.44767
	120.957	61.77	0.794352	5.44742
	120.957	61.9349	0.800876	5.44664
	120.957	62.1713	0.792062	5.44641
	120.957	62.4438	0.776969	5.44658
	120.957	62.7075	0.780213	5.44674
	120.957	62.9548	0.795826	5.44675
	120.935	63.1984	0.80262	5.44669
	120.855	63.4464	0.792269	5.44667
	120.752	63.6974	0.776436	5.44668
	120.725	63.9482	0.787787	5.44669
	120.792	64.1978	0.824046	5.44669
	120.837	64.447	0.839298	5.44669
	120.811	64.6965	0.809835	5.44669
	120.803	64.9461	0.764824	5.44669
	120.812	65.1959	0.752127	5.44669
	120.774	65.4455	0.777866	5.44669
	120.726	65.6459	0.795545	5.44669
	120.715	65.7195	0.778437	5.44669
	120.726	65.6916	0.762554	5.44669
	120.735	65.7048	0.777339	5.44669
	120.735	65.876	0.791609	5.44669
	120.731	66.1644	0.776975	5.44669
	120.73	66.4562	0.75547	5.44669
	120.731	66.6602	0.750032	5.44669
	120.731	66.7203	0.75514	5.44669
	120.731	66.6854	0.759171	5.44669
	120.731	66.6513	0.759038	5.44669
	120.731	66.699	0.757548	5.44669
	120.731	66.8865	0.756971	5.44669
	120.731	67.1202	0.757259	5.44669
	120.731	67.2772	0.757585	5.44669
	120.731	67.4273	0.76549	5.44669
	120.731	67.6577	0.785673	5.44669
	120.731	67.9329	0.794008	5.44669
	120.731	68.1999	0.775009	5.44669
	120.731	68.4968	0.753793	5.44669
	120.731	68.9154	0.750028	5.44669
	120.731	69.4404	0.755734	5.44669
	120.731	69.9279	0.759422	5.44669
	120.731	70.2574	0.766802	5.44669
	120.709	70.5175	0.793441	5.44669
	120.651	70.8512	0.821654	5.44669
	120.605	71.1986	0.811377	5.44669
	120.602	71.519	0.771433	5.44669
	120.616	71.8714	0.746428	5.44669
	120.601	72.2051	0.756134	5.44669
	120.541	72.5131	0.793647	5.44669
	120.492	72.9144	0.833412	5.44669
	120.51	73.3791	0.841089	5.44669
	120.582	73.7415	0.807249	5.44669
	120.614	74.0232	0.763103	5.44669
	120.558	74.4034	0.744455	5.44669
	120.494	74.918	0.750405	5.44669
	120.482	75.4641	0.759221	5.44669
	120.5	75.9772	0.76862	5.44669
	120.511	76.4655	0.786404	5.44669
	120.509	76.9061	0.801072	5.44669
	120.482	77.2292	0.802567	5.44669
	120.401	77.5034	0.790374	5.44669
	120.321	77.8945	0.77566	5.44669
	120.33	78.4163	0.780264	5.44669
	120.386	78.9615	0.788442	5.44669
	120.411	79.4225	0.77465	5.44669
	120.379	79.734	0.755629	5.44669
	120.309	79.996	0.758797	5.44669
	120.284	80.3861	0.783614	5.44669
	120.341	80.9119	0.795532	5.44669
	120.381	81.4099	0.776381	5.44669
	120.334	81.7927	0.753826	5.44268
	120.271	82.1776	0.757425	5.43234
	120.257	82.6106	0.78368	5.42806
	120.272	83.015	0.796047	5.43775
	120.284	83.4317	0.776573	5.44858
	120.283	83.8704	0.753723	5.4505
	120.279	84.2166	0.757314	5.44759
	120.277	84.5008	0.78367	5.44571
	120.278	84.8387	0.796082	5.44595
	120.279	85.1793	0.776592	5.44673
	120.279	85.4953	0.753718	5.44696
	120.279	85.8483	0.749435	5.44679
	120.278	86.1838	0.763383	5.44663
	120.279	86.4924	0.787695	5.44663
	120.279	86.844	0.803475	5.44668
	120.279	87.1325	0.803115	5.44671
	120.256	87.2664	0.789749	5.4467
	120.199	87.4386	0.767333	5.44668
	120.175	87.7929	0.75214	5.44668
	120.229	88.1783	0.752072	5.44669
	120.289	88.4578	0.76505	5.44669
	120.3	88.6732	0.795327	5.44669
	120.261	88.8982	0.830938	5.44669
	120.171	89.1497	0.839455	5.44669
	120.091	89.4088	0.807443	5.44669
	120.126	89.6618	0.771636	5.44669
	120.219	89.9586	0.780689	5.44669
	120.209	90.3822	0.814958	5.44669
	120.099	90.9092	0.813163	5.44669
	120.023	91.4451	0.77457	5.44669
	120.024	91.9002	0.754979	5.44669
	120.051	92.2126	0.78346	5.44669
	120.062	92.477	0.821732	5.44669
	120.057	92.8679	0.814967	5.44669
	120.051	93.4423	0.780781	5.44669
	120.05	94.1649	0.781797	5.44669
	120.052	94.9029	0.812163	5.44669
	120.053	95.4992	0.811597	5.44669
	120.053	95.9663	0.774908	5.44669
	120.052	96.4687	0.755677	5.44669
	120.03	97.1855	0.775761	5.44669
	119.973	98.1024	0.7934	5.44669
	119.949	98.9478	0.778287	5.44669
	119.98	99.5322	0.755383	5.44669
	119.961	100.007	0.74953	5.44669
	119.868	100.574	0.75496	5.44669
	119.802	101.128	0.767146	5.44669
	119.802	101.579	0.795171	5.44669
	119.825	102.081	0.822257	5.44669
	119.834	102.605	0.818886	5.44669
	119.83	102.967	0.799223	5.44669
	119.825	103.18	0.790819	5.44669
	119.824	103.377	0.794072	5.44669
	119.826	103.568	0.790516	5.4507
	119.827	103.657	0.770878	5.46104
	119.826	103.688	0.753353	5.46531
	119.826	103.826	0.759191	5.45562
	119.826	104.095	0.784589	5.4448
	119.826	104.39	0.7958	5.44287
	119.826	104.652	0.776147	5.44579
	119.826	104.94	0.761503	5.44767
	119.826	105.307	0.777712	5.44742
	119.826	105.708	0.792139	5.44664
	119.826	106.145	0.777064	5.44641
	119.826	106.593	0.755319	5.44658
	119.826	107.034	0.757808	5.44674
	119.826	107.567	0.78331	5.44675
	119.826	108.107	0.795756	5.44669
	119.826	108.564	0.776583	5.44667
	119.826	109.121	0.753831	5.44668
	119.826	109.822	0.749485	5.44669
	119.826	110.46	0.755493	5.44669
	119.826	110.957	0.759514	5.44669
	119.826	111.359	0.759056	5.44669
	119.826	111.712	0.765304	5.44669
	119.826	112.119	0.785073	5.44669
	119.826	112.572	0.801693	5.44669
	119.804	112.927	0.803301	5.44669
	119.746	113.161	0.790461	5.44669
	119.722	113.369	0.775436	5.44669
	119.776	113.557	0.78014	5.44669
	119.814	113.69	0.788469	5.44669
	119.767	113.896	0.774706	5.44669
	119.727	114.313	0.755642	5.44669
	119.749	114.82	0.758783	5.44669
	119.73	115.193	0.783603	5.44669
	119.664	115.416	0.795532	5.44669
	119.679	115.562	0.776385	5.44669
	119.76	115.673	0.753827	5.44669
	119.751	115.884	0.749554	5.44669
	119.669	116.263	0.755524	5.44669
	119.652	116.644	0.759502	5.44669
	119.676	116.914	0.766911	5.44669
	119.648	117.126	0.785587	5.44669
	119.598	117.353	0.801337	5.44669
	119.583	117.558	0.81084	5.44669
	119.593	117.69	0.818603	5.44669
	119.603	117.841	0.812093	5.44669
	119.603	118.08	0.805595	5.44669
	119.6	118.408	0.812898	5.44669
	119.599	118.849	0.811617	5.44669
	119.599	119.323	0.799561	5.44669
	119.6	119.626	0.793553	5.44669
	119.6	119.724	0.795098	5.44669
	119.6	119.877	0.789975	5.44669
	119.6	120.285	0.770286	5.44669
	119.6	120.806	0.753298	5.44669
	119.6	121.189	0.751508	5.44669
	119.6	121.41	0.756531	5.44669
	119.6	121.553	0.767101	5.44669
	119.6	121.662	0.786723	5.44669
	119.6	121.825	0.793875	5.44669
	119.6	122.028	0.774581	5.44669
	119.6	122.182	0.75366	5.44669
	119.6	122.341	0.750125	5.44669
	119.6	122.528	0.755822	5.44669
	119.6	122.675	0.767295	5.44669
	119.6	122.838	0.787057	5.44669
	119.6	123.028	0.793946	5.44669
	119.6	123.126	0.774492	5.44669
	119.6	123.161	0.761469	5.44669
	119.6	123.298	0.786157	5.44669
	119.6	123.516	0.820547	5.44669
	119.6	123.684	0.813511	5.44669
	119.6	123.844	0.772721	5.44669
	119.6	124.075	0.746209	5.44669
	119.6	124.347	0.747714	5.44669
	119.6	124.563	0.757468	5.44669
	119.6	124.685	0.760972	5.44669
	119.6	124.826	0.758965	5.44669
	119.6	125.066	0.756877	5.44669
	119.6	125.348	0.756716	5.44669
	119.6	125.565	0.757391	5.44669
	119.577	125.684	0.757731	5.44669
	119.52	125.775	0.757633	5.44669
	119.496	125.839	0.757472	5.44669
	119.55	125.942	0.757439	5.44669
	119.61	126.275	0.757482	5.44669
	119.599	126.772	0.757512	5.44669
	119.503	127.17	0.757509	5.44669
	119.389	127.406	0.757497	5.44669
	119.34	127.549	0.757493	5.44669
	119.355	127.654	0.757496	5.44669
	119.378	127.814	0.757498	5.44669
	119.382	128.068	0.757499	5.44669
	119.375	128.349	0.757498	5.44669
	119.371	128.61	0.757497	5.44669
	119.372	128.853	0.765368	5.44669
	119.374	129.096	0.793524	5.44669
	119.374	129.345	0.822198	5.44669
	119.374	129.597	0.811576	5.44669
	119.373	129.848	0.771323	5.44669
	119.373	130.097	0.746311	5.44669
	119.373	130.346	0.748253	5.44669
	119.373	130.546	0.757658	5.44669
	119.373	130.669	0.76873	5.44669
	119.373	130.817	0.787006	5.44669
	119.373	131.059	0.793414	5.44669
	119.373	131.34	0.774287	5.44669
	119.373	131.556	0.753701	5.44669
	119.373	131.674	0.750247	5.44669
	119.373	131.815	0.755859	5.44669
	119.373	132.006	0.759396	5.44669
	119.373	132.162	0.758877	5.44669
	119.373	132.327	0.757401	5.44669
	119.373	132.514	0.756967	5.44669
	119.373	132.66	0.75731	5.44669
	119.373	132.822	0.765478	5.44669
	119.373	133.012	0.793637	5.44669
	119.373	133.16	0.822206	5.44669
	119.373	133.322	0.811539	5.44669
	119.373	133.512	0.779175	5.44669
	119.373	133.61	0.774472	5.44669
	119.373	133.596	0.792678	5.44669
	119.373	133.557	0.803349	5.44669
	119.373	133.595	0.793694	5.44669
	119.373	133.781	0.776774	5.44669
	119.373	134.017	0.779551	5.44669
	119.373	134.126	0.795618	5.44669
	119.373	134.1	0.802768	5.44669
	119.373	134.102	0.792405	5.44669
	119.373	134.267	0.77644	5.44669
	119.373	134.508	0.78774	5.44669
	119.373	134.627	0.816155	5.44669
	119.373	134.603	0.819021	5.44669
	119.373	134.553	0.801456	5.44669
	119.373	134.54	0.783837	5.44669
	119.373	134.602	0.765495	5.44669
	119.373	134.788	0.753479	5.44669
	119.373	135.016	0.753288	5.44669
	119.373	135.171	0.757213	5.44669
	119.373	135.323	0.758883	5.44669
	119.373	135.554	0.75818	5.44669
	119.373	135.829	0.765162	5.44669
	119.373	136.047	0.793195	5.44669
	119.373	136.168	0.822134	5.44669
	119.373	136.358	0.819537	5.44669
	119.373	136.724	0.80741	5.44669
	119.351	137.059	0.811005	5.44669
	119.294	137.207	0.802307	5.44669
	119.27	137.319	0.771476	5.44669
	119.324	137.488	0.757549	5.44669
	119.384	137.645	0.777766	5.44669
	119.395	137.769	0.793575	5.44669
	119.378	137.833	0.777647	5.44669
	119.368	137.876	0.755053	5.44669
	119.347	137.979	0.749619	5.44669
	119.294	138.024	0.755115	5.44669
	119.249	137.861	0.767179	5.44669
	119.222	137.606	0.787259	5.44669
	119.178	137.481	0.794072	5.44669
	119.161	137.507	0.774472	5.44669
	119.236	137.561	0.753545	5.44669
	119.35	137.574	0.750115	5.44669
	119.406	137.56	0.755859	5.44669
	119.394	137.55	0.767314	5.44669
	119.37	137.55	0.787052	5.44669
	119.365	137.554	0.793937	5.44669
	119.371	137.556	0.782361	5.44669
	119.375	137.555	0.781756	5.44669
	119.353	137.554	0.786677	5.44669
	119.271	137.554	0.77338	5.44669
	119.19	137.554	0.763594	5.44669
	119.22	137.554	0.779573	5.44669
	119.334	137.554	0.792175	5.44669
	119.405	137.554	0.776418	5.44669
	119.4	137.505	0.755035	5.44669
	119.351	137.329	0.757919	5.44669
	119.284	137.101	0.783457	5.44669
	119.266	137.04	0.803649	5.44669
	119.303	137.19	0.804695	5.44669
	119.306	137.289	0.79035	5.44669
	119.291	137.231	0.767023	5.44669
	119.328	137.213	0.751796	5.44669
	119.378	137.233	0.752039	5.44669
	119.368	137.15	0.765158	5.44669
	119.277	137.044	0.787513	5.44669
	119.164	137.018	0.802768	5.44669
	119.137	137.044	0.802884	5.4507
	119.231	137.063	0.797774	5.46104
	119.334	137.062	0.803506	5.46531
	119.309	137.055	0.816847	5.45562
	119.211	137.052	0.813972	5.4448
	119.193	137.054	0.807008	5.44287
	119.245	137.055	0.812822	5.44579
	119.299	137.056	0.803213	5.44767
	119.352	137.055	0.771209	5.44742
	119.385	137.055	0.749245	5.44664
	119.385	137.055	0.757395	5.44641
	119.374	137.055	0.785303	5.44658
	119.347	137.055	0.796739	5.44674
	119.292	137.055	0.784157	5.44675
	119.271	137.055	0.781513	5.44669
	119.325	137.055	0.785937	5.44667
	119.384	137.055	0.781027	5.44668
	119.372	137.055	0.784049	5.44669
	119.299	137.055	0.795984	5.44669
	119.242	137.055	0.801322	5.44669
	119.24	137.055	0.791669	5.44669
	119.258	137.006	0.768776	5.44669
	119.267	136.879	0.752062	5.44669
	119.286	136.827	0.759398	5.44669
	119.339	136.945	0.785134	5.44669
	119.385	137.078	0.803826	5.44669
	119.389	137.102	0.812044	5.44669
	119.376	137.017	0.818224	5.44669
	119.347	136.867	0.803635	5.44669
	119.269	136.768	0.769458	5.44669
	119.191	136.721	0.74836	5.44669
	119.221	136.628	0.757646	5.44669
	119.335	136.54	0.785723	5.44669
	119.383	136.525	0.804696	5.44669
	119.297	136.549	0.812199	5.44669
	119.19	136.564	0.817979	5.44669
	119.211	136.561	0.803478	5.44669
	119.33	136.555	0.77735	5.44669
	119.407	136.553	0.784451	5.44669
	119.402	136.555	0.822367	5.44669
	119.351	136.556	0.839787	5.44669
	119.284	136.605	0.818508	5.44669
	119.243	136.781	0.801013	5.44669
	119.246	136.96	0.80874	5.44669
	119.283	136.894	0.811511	5.44669
	119.323	136.642	0.800996	5.44669
	119.308	136.535	0.786321	5.44669
	119.285	136.674	0.7667	5.44669
	119.325	136.785	0.753101	5.44669
	119.379	136.735	0.760572	5.44669
	119.37	136.717	0.785257	5.44669
	119.299	136.733	0.795589	5.44669
	119.243	136.65	0.783692	5.44669
	119.24	136.544	0.781726	5.44669
	119.28	136.519	0.786192	5.44669
	119.346	136.545	0.773187	5.44669
	119.39	136.564	0.755815	5.44669
	119.389	136.563	0.759395	5.44669
	119.374	136.556	0.783798	5.44669
	119.346	136.553	0.795396	5.44669
	119.269	136.555	0.776259	5.44669
	119.169	136.556	0.753823	5.44669
	119.142	136.556	0.749597	5.44669
	119.231	136.556	0.763414	5.44669
	119.355	136.556	0.795521	5.44669
	119.41	136.556	0.831601	5.44669
	119.372	136.556	0.839664	5.44669
	119.289	136.556	0.807295	5.44669
	119.261	136.556	0.771499	5.44669
	119.321	136.556	0.772814	5.44669
	119.386	136.556	0.79472	5.44669
	119.396	136.556	0.804795	5.44669
	119.378	136.556	0.793574	5.44669
	119.345	136.556	0.768339	5.44669
	119.267	136.556	0.751202	5.44669
	119.168	136.556	0.751322	5.44669
	119.142	136.556	0.765069	5.44669
	119.209	136.556	0.787731	5.44669
	119.253	136.556	0.802891	5.44669
	119.204	136.556	0.802858	5.44669
	119.161	136.556	0.789849	5.44669
	119.226	136.556	0.767466	5.44669
	119.346	136.556	0.75216	5.44669
	119.408	136.556	0.759904	5.44669
	119.374	136.507	0.785311	5.44669
	119.291	136.38	0.79585	5.44669
	119.238	136.327	0.783781	5.44669
	119.241	136.446	0.781671	5.44669
	119.283	136.579	0.786137	5.44669
	119.347	136.602	0.773184	5.44669
	119.367	136.567	0.755833	5.44669
	119.309	136.544	0.751533	5.44669
	119.248	136.547	0.75564	5.44669
	119.239	136.556	0.758847	5.44669
	119.278	136.51	0.758725	5.44669
	119.346	136.381	0.765403	5.44669
	119.368	136.327	0.785231	5.44669
	119.31	136.396	0.793854	5.44669
	119.271	136.403	0.775102	5.44669
	119.318	136.374	0.761757	5.44669
	119.381	136.457	0.77819	5.44669
	119.396	136.567	0.80012	5.44669
	119.38	136.544	0.805096	5.44669
	119.368	136.342	0.791773	5.44669
	119.347	136.094	0.767477	5.44669
	119.294	135.985	0.751481	5.44669
	119.271	136.016	0.751745	5.44669
	119.302	136.065	0.757277	5.44669
	119.304	136.075	0.767328	5.44669
	119.291	136.061	0.786554	5.44669
	119.306	136.101	0.801594	5.44669
	119.299	136.229	0.802733	5.44669
	119.287	136.285	0.790258	5.44669
	119.329	136.167	0.767682	5.44669
	119.358	136.034	0.759976	5.44669
	119.289	136.009	0.780089	5.44669
	119.195	136.045	0.793679	5.44669
	119.216	136.068	0.776864	5.44669
	119.308	136.066	0.754688	5.44669
	119.325	136.056	0.749744	5.44669
	119.275	136.053	0.755297	5.44669
	119.222	136.055	0.75934	5.44669
	119.191	136.057	0.766923	5.44669
	119.237	136.057	0.78565	5.44669
	119.341	136.057	0.793489	5.44669
	119.402	136.007	0.7748	5.44669
	119.396	135.831	0.75389	5.44669
	119.373	135.554	0.758014	5.44669
	119.365	135.219	0.783904	5.44669
	119.37	134.739	0.795932	5.44669
	119.375	134.047	0.776445	5.44669
	119.375	133.241	0.753711	5.44669
	119.374	132.45	0.749483	5.44669
	119.373	131.753	0.755536	5.44669
	119.373	131.148	0.767403	5.44669
	119.374	130.506	0.787204	5.44669
	119.374	129.811	0.80184	5.44669
	119.373	129.154	0.802605	5.44669
	119.373	128.442	0.790117	5.44669
	119.373	127.531	0.775539	5.44669
	119.373	126.531	0.788176	5.44669
	119.373	125.658	0.816657	5.44669
	119.373	124.836	0.811206	5.44669
	119.373	123.837	0.773145	5.44669
	119.373	122.771	0.755078	5.44669
	119.373	121.891	0.784007	5.44669
	119.373	121.187	0.821926	5.44669
	119.396	120.501	0.814854	5.44669
	119.453	119.762	0.772794	5.44669
	119.499	118.995	0.745762	5.44669
	119.503	118.235	0.747501	5.44669
	119.489	117.488	0.757538	5.44669
	119.482	116.744	0.761077	5.44669
	119.484	115.996	0.766855	5.44669
	119.487	115.295	0.792874	5.44669
	119.488	114.672	0.829268	5.44669
	119.509	114.074	0.839627	5.44669
	119.566	113.51	0.815979	5.44669
	119.612	112.958	0.792138	5.44669
	119.616	112.353	0.781062	5.44669
	119.602	111.712	0.767652	5.44669
	119.595	110.976	0.75537	5.44669
	119.597	110.099	0.753313	5.44669
	119.6	109.277	0.756551	5.44669
	119.601	108.688	0.758596	5.44669
	119.6	108.252	0.758296	5.44669
	119.599	107.809	0.757441	5.44669
	119.599	107.31	0.765061	5.44669
	119.6	106.791	0.793415	5.44669
	119.6	106.234	0.830132	5.44669
	119.6	105.562	0.839797	5.44669
	119.6	104.839	0.807873	5.44669
	119.6	104.231	0.763823	5.44669
	119.622	103.754	0.752405	5.44669
	119.679	103.3	0.778338	5.44669
	119.726	102.763	0.795644	5.44669
	119.729	102.027	0.778311	5.44669
	119.693	101.115	0.762466	5.44669
	119.628	100.278	0.777347	5.44669
	119.607	99.6955	0.799514	5.44669
	119.686	99.2674	0.805142	5.44669
	119.804	98.8253	0.792007	5.44669
	119.86	98.2751	0.767558	5.44669
	119.847	97.5789	0.751432	5.44669
	119.822	96.7938	0.751695	5.44669
	119.817	96.0131	0.757273	5.44669
	119.824	95.3132	0.759474	5.44669
	119.828	94.7516	0.758406	5.44669
	119.828	94.2852	0.765047	5.44669
	119.826	93.8199	0.785195	5.44669
	119.825	93.3229	0.793965	5.44669
	119.826	92.8125	0.775161	5.44669
	119.826	92.3078	0.753872	5.44669
	119.826	91.8102	0.757878	5.44669
	119.826	91.2644	0.783853	5.44669
	119.826	90.5897	0.803829	5.44669
	119.826	89.8614	0.80463	5.44669
	119.826	89.3013	0.798129	5.44669
	119.826	89.0504	0.795163	5.44669
	119.826	89.0025	0.788368	5.44669
	119.826	88.8523	0.769588	5.44669
	119.826	88.4766	0.753577	5.44669
	119.826	88.1236	0.751873	5.44669
	119.826	87.9715	0.756585	5.44669
	119.826	87.8638	0.759123	5.44669
	119.826	87.6492	0.758504	5.44669
	119.826	87.3162	0.757342	5.44268
	119.826	86.9133	0.757075	5.43234
	119.826	86.514	0.757376	5.42806
	119.826	86.0903	0.757597	5.43775
	119.826	85.598	0.757583	5.44858
	119.826	85.0273	0.757498	5.4505
	119.826	84.3898	0.757468	5.44759
	119.826	83.7429	0.765356	5.44571
	119.826	83.0651	0.785659	5.44595
	119.826	82.3698	0.794049	5.44272
	119.848	81.7259	0.775032	5.43262
	119.906	81.0191	0.753788	5.42816
	119.952	80.1549	0.750018	5.43769
	119.978	79.2784	0.755732	5.44852
	119.999	78.5069	0.759424	5.45049
	119.98	77.7923	0.758933	5.44761
	119.962	77.0656	0.757414	5.44571
	120.005	76.363	0.756952	5.44595
	120.059	75.781	0.757299	5.44672
	120.071	75.2578	0.757608	5.44696
	120.058	74.6206	0.757615	5.44679
	120.048	73.8996	0.757507	5.44663
	120.049	73.2308	0.75746	5.44663
	120.052	72.5719	0.757478	5.44668
	120.054	71.9412	0.757503	5.44671
	120.053	71.473	0.757507	5.4467
	120.052	71.0382	0.7575	5.44668
	120.052	70.4572	0.765366	5.44668
	120.052	69.8362	0.785651	5.44669
	120.052	69.3048	0.794043	5.44669
	120.052	68.7845	0.775032	5.44669
	120.052	68.1323	0.75379	5.44669
	120.075	67.4043	0.750019	5.44669
	120.132	66.7379	0.755732	5.44669
	120.178	66.0825	0.759424	5.44669
	120.204	65.4032	0.758933	5.44669
	120.225	64.8073	0.757414	5.44669
	120.207	64.3194	0.756953	5.44669
	120.189	63.8082	0.757299	5.44669
	120.232	63.1442	0.757608	5.44669
	120.285	62.408	0.757615	5.44669
	120.297	61.7916	0.757507	5.44669
	120.284	61.3154	0.75746	5.44669
	120.274	60.8655	0.765349	5.44669
	120.275	60.3785	0.785658	5.44669
	120.279	59.8176	0.794052	5.44669
	120.28	59.1328	0.775033	5.44669
	120.279	58.4056	0.753787	5.44669
	120.278	57.8004	0.750017	5.44669
	120.278	57.3257	0.763603	5.44669
	120.279	56.8724	0.78758	5.44669
	120.279	56.3835	0.795478	5.44669
	120.279	55.8721	0.782818	5.44669
	120.279	55.3642	0.7814	5.44669
	120.279	54.8656	0.786365	5.44669
	120.279	54.3697	0.781247	5.44669
	120.301	53.8717	0.783988	5.44669
	120.381	53.3717	0.788009	5.44669
	120.484	52.8718	0.773145	5.44669
	120.534	52.3725	0.763022	5.44669
	120.501	51.9227	0.779417	5.44669
	120.422	51.5503	0.792313	5.44669
	120.394	51.1527	0.776531	5.44669
	120.453	50.7105	0.755034	5.44669
	120.517	50.2577	0.750007	5.44669
	120.528	49.6686	0.755285	5.44669
	120.51	48.9535	0.759241	5.44669
	120.499	48.321	0.759016	5.44669
	120.501	47.8308	0.757514	5.44669
	120.505	47.3809	0.756965	5.44669
	120.507	46.9479	0.757269	5.44669
	120.505	46.5651	0.757591	5.44669
	120.505	46.157	0.757618	5.44669
	120.527	45.6651	0.757515	5.44669
	120.607	45.1381	0.765333	5.44669
	120.711	44.6742	0.785632	5.44669
	120.76	44.3058	0.801917	5.44669
	120.75	43.9148	0.811066	5.44669
	120.728	43.4741	0.826363	5.44669
	120.723	43.1179	0.840122	5.44669
	120.729	42.8302	0.842127	5.44669
	120.733	42.4944	0.830471	5.44669
	120.733	42.1559	0.80006	5.44669
	120.731	41.84	0.771793	5.44669
	120.731	41.4864	0.775518	5.44669
	120.731	41.1505	0.787878	5.44669
	120.731	40.842	0.776109	5.44669
	120.731	40.4906	0.756441	5.44669
	120.731	40.153	0.750748	5.44669
	120.731	39.8922	0.755095	5.44669
	120.731	39.6675	0.758898	5.44669
	120.731	39.432	0.75894	5.44669
	120.731	39.1794	0.757604	5.44669
	120.731	38.9235	0.75703	5.44669
	120.731	38.6723	0.757264	5.44669
	120.731	38.3751	0.757566	5.44669
	120.731	37.9999	0.757609	5.44669
	120.731	37.6486	0.765391	5.44669
	120.753	37.3906	0.785623	5.44669
	120.811	37.172	0.794022	5.44669
	120.857	36.938	0.782904	5.44669
	120.883	36.6839	0.789824	5.44669
	120.904	36.3777	0.814722	5.44669
	120.885	35.9506	0.809808	5.44669
	120.867	35.4745	0.781118	5.44669
	120.911	35.1167	0.783773	5.44669
	120.964	34.841	0.812871	5.44669
	120.976	34.5108	0.811192	5.44669
	120.963	34.2196	0.782357	5.44669
	120.953	34.0769	0.775929	5.44669
	120.954	33.9019	0.784287	5.44669
	120.957	33.5496	0.782328	5.44669
	120.959	33.1661	0.785181	5.44669
	120.958	32.8374	0.788125	5.44669
	120.957	32.4946	0.772769	5.44669
	120.957	32.1677	0.754953	5.44669
	120.957	31.9084	0.751312	5.44669
	120.958	31.7297	0.75586	5.44669
	120.958	31.6683	0.759018	5.44669
	120.98	31.6445	0.766589	5.44669
	121.037	31.499	0.785624	5.44669
	121.083	31.274	0.793597	5.44669
	121.109	31.1058	0.774855	5.44669
	121.153	30.9478	0.753874	5.44669
	121.192	30.7674	0.757988	5.44669
	121.197	30.6711	0.783898	5.44669
	121.186	30.6828	0.795939	5.44669
	121.18	30.6708	0.77645	5.44669
	121.181	30.506	0.761581	5.44669
	121.184	30.2198	0.785508	5.44669
	121.185	29.9267	0.820235	5.44669
	121.184	29.7213	0.813611	5.44669
	121.184	29.6611	0.772874	5.44669
	121.184	29.6473	0.754108	5.44669
	121.184	29.5056	0.775827	5.44669
	121.206	29.2786	0.801856	5.44669
	121.264	29.1083	0.806664	5.44669
	121.287	28.9501	0.799684	5.44669
	121.233	28.7211	0.795091	5.44669
	121.196	28.4493	0.787785	5.44669
	121.265	28.2325	0.777241	5.44669
	121.384	28.1599	0.789719	5.44669
	121.444	28.145	0.816699	5.44669
	121.433	28.0072	0.818546	5.44669
	121.407	27.7823	0.801064	5.44669
	121.401	27.6606	0.783841	5.44669
	121.407	27.6282	0.765636	5.44669
	121.412	27.5006	0.753537	5.4507
	121.412	27.2862	0.761132	5.46104
	121.41	27.1161	0.785337	5.46531
	121.432	26.9535	0.795424	5.45562
	121.49	26.7718	0.775723	5.4448
	121.514	26.6767	0.753589	5.44287
	121.46	26.6401	0.75756	5.44579
	121.4	26.5013	0.78382	5.44767
	121.411	26.2345	0.803929	5.44742
	121.507	25.9402	0.804683	5.44664
	121.621	25.7275	0.798116	5.44641
	121.669	25.6646	0.795139	5.44658
	121.655	25.7015	0.788362	5.44674
	121.632	25.7373	0.769595	5.44675
	121.628	25.6897	0.761452	5.44669
	121.634	25.5016	0.780028	5.44667
	121.638	25.2676	0.793128	5.44668
	121.638	25.1599	0.776655	5.44669
	121.636	25.1859	0.762667	5.44669
	121.636	25.2332	0.778019	5.44669
	121.636	25.2434	0.799725	5.44669
	121.636	25.1817	0.804991	5.44669
	121.636	24.9968	0.791869	5.44669
	121.636	24.7691	0.775425	5.44669
	121.636	24.663	0.779634	5.44669
	121.636	24.6874	0.796132	5.44669
	121.636	24.7334	0.802954	5.44669
	121.636	24.6945	0.7923	5.44669
	121.636	24.5065	0.76846	5.44669
	121.636	24.2693	0.751705	5.44669
	121.636	24.1604	0.75936	5.44669
	121.636	24.1869	0.785245	5.44669
	121.636	24.1857	0.796015	5.44669
	121.636	24.0692	0.776003	5.44669
	121.636	24.004	0.761367	5.44669
	121.636	24.0646	0.777706	5.44669
	121.636	24.0714	0.792185	5.44669
	121.636	23.9968	0.777085	5.44669
	121.636	23.9052	0.755312	5.44669
	121.636	23.7857	0.749927	5.44669
	121.659	23.702	0.755152	5.44669
	121.738	23.699	0.759214	5.44669
	121.82	23.7257	0.759051	5.44669
	121.812	23.6886	0.757539	5.44669
	121.778	23.5573	0.756963	5.44669
	121.81	23.4987	0.76513	5.44669
	121.865	23.5673	0.793614	5.44669
	121.882	23.5259	0.822321	5.44669
	121.869	23.3222	0.819466	5.44669
	121.859	23.1767	0.799443	5.44669
	121.859	23.1764	0.790705	5.44669
	121.862	23.226	0.793946	5.44669
	121.864	23.2467	0.798375	5.44669
	121.863	23.1884	0.799073	5.44669
	121.862	23.0013	0.79779	5.44669
	121.862	22.7715	0.804875	5.44669
	121.863	22.6653	0.817416	5.44669
	121.863	22.6903	0.805853	5.44669
	121.863	22.7367	0.778546	5.44669
	121.863	22.7469	0.776237	5.44669
	121.863	22.7346	0.785771	5.44669
	121.863	22.6767	0.77497	5.44669
	121.885	22.5014	0.764584	5.44669
	121.942	22.2764	0.779422	5.44669
	121.988	22.1188	0.79176	5.44669
	122.014	21.9653	0.776298	5.44669
	122.058	21.7829	0.755132	5.44669
	122.097	21.6843	0.750132	5.44669
	122.102	21.6957	0.755302	5.44669
	122.092	21.7336	0.759204	5.44669
	122.085	21.7451	0.758994	5.44669
	122.086	21.7364	0.765389	5.44669
	122.089	21.7287	0.78513	5.44669
	122.09	21.7285	0.793816	5.44669
	122.089	21.682	0.782993	5.44669
	122.089	21.5564	0.789934	5.44669
	122.089	21.4543	0.822608	5.44669
	122.089	21.3966	0.837931	5.44669
	122.089	21.3008	0.809773	5.44669
	122.089	21.215	0.765284	5.44669
	122.089	21.1534	0.744471	5.44669
	122.089	21.0011	0.757508	5.44669
	122.089	20.7867	0.787048	5.44669
	122.111	20.6746	0.805301	5.44669
	122.169	20.6917	0.804111	5.44669
	122.192	20.6876	0.789518	5.44669
	122.139	20.5242	0.766882	5.44669
	122.101	20.3341	0.752033	5.44669
	122.17	20.3915	0.752188	5.44669
	122.29	20.594	0.757266	5.44669
	122.35	20.5776	0.767166	5.44669
	122.338	20.3383	0.794361	5.44669
	122.312	20.1694	0.82191	5.44669
	122.306	20.1718	0.819028	5.44669
	122.312	20.1819	0.799406	5.44669
	122.317	20.0295	0.782974	5.44669
	122.317	19.7899	0.765862	5.44669
	122.315	19.6673	0.75394	5.44669
	122.315	19.6889	0.761221	5.44669
	122.315	19.7397	0.785231	5.44669
	122.315	19.7529	0.803218	5.44669
	122.315	19.7404	0.803885	5.44669
	122.315	19.6812	0.790163	5.44669
	122.315	19.5547	0.775103	5.44669
	122.337	19.4568	0.780106	5.44669
	122.417	19.4011	0.796444	5.44669
	122.521	19.3047	0.802917	5.44669
	122.57	19.2179	0.792174	5.44669
	122.56	19.2053	0.76842	5.44669
	122.539	19.2292	0.751734	5.44669
	122.534	19.2434	0.751516	5.44669
	122.539	19.1917	0.764961	5.44669
	122.543	19.0096	0.787617	5.44669
	122.543	18.7795	0.802882	5.44669
	122.542	18.6714	0.810765	5.44669
	122.541	18.6958	0.818023	5.44669
	122.541	18.7425	0.804006	5.44669
	122.542	18.7531	0.777555	5.44669
	122.542	18.6917	0.776479	5.44669
	122.542	18.5068	0.786225	5.44669
	122.541	18.2299	0.775074	5.44669
	122.564	17.9478	0.756595	5.44669
	122.621	17.7437	0.751181	5.44669
	122.645	17.6802	0.755221	5.44669
	122.613	17.6645	0.766668	5.44669
	122.633	17.5232	0.787008	5.44669
	122.726	17.2971	0.802019	5.44669
	122.792	17.1761	0.802749	5.44669
	122.769	17.1937	0.790114	5.44669
	122.689	17.2421	0.767616	5.44669
	122.656	17.2558	0.752129	5.44669
	122.714	17.2443	0.759838	5.44669
	122.78	17.1854	0.793166	5.44669
	122.791	17.0095	0.831892	5.44669
	122.773	16.7845	0.840624	5.44669
	122.762	16.6764	0.807594	5.44669
	122.763	16.6498	0.771283	5.44669
	122.768	16.5198	0.780488	5.44669
	122.769	16.3023	0.814999	5.44669
	122.768	16.1809	0.813252	5.44669
	122.767	16.1953	0.774593	5.44669
	122.767	16.2425	0.747087	5.44669
	122.768	16.2569	0.747416	5.44669
	122.768	16.2461	0.764903	5.44669
	122.768	16.2364	0.78905	5.44669
	122.768	16.2362	0.795632	5.44669
	122.79	16.1904	0.78236	5.44669
	122.848	16.0159	0.781153	5.44669
	122.871	15.7869	0.794296	5.44669
[truncated: 932 more rows]
