# Supplementary material for: Design of a cosmetic glove stiffness compensation mechanism for toddler-sized hand prostheses
Source: PLoS One. 2017 Aug 11;12(8):e0183233. doi: 10.1371/journal.pone.0183233 (PMC5553851; doi:10.1371/journal.pone.0183233)
Supplement: S1 Dataset — (ZIP) [file pone.0183233.s001.zip › 01 Glove measurements/SILglove1_4.xlsx]

## Sheet: test_glove7_4
LabVIEW Measurement
Writer_Version	2
Reader_Version	2
Separator	Tab
Decimal_Separator	.
Multi_Headings	No
X_Columns	No
Time_Pref	Absolute
Operator	localadmin
Date	2012-12-20
Time	00:09:44.981000
***End_of_Header***
Channels	4
Samples	10	10	10	10
Date	2012-12-20	2012-12-20	2012-12-20	2012-12-20
Time	00:10:07.881000	00:10:07.881000	00:10:07.881000	00:10:07.881000
Y_Unit_Label	mm	N	N	Pa
X_Dimension	Time	Time	Time	Time
X0	0	0	0	0
Delta_X	0.01	0.01	0.01	0.01
***End_of_Header***
X_Value	Voltage LVDT (Filtered)	Voltage Load Cell (Filtered)	Voltage Pinch Load Cell (Filtered)	Voltage Pressure (Filtered)	Comment
	128.96	0.264292	0.801876	5.45562
	128.973	0.264297	0.81453	5.4448
	129.06	0.264308	0.819959	5.44287
	129.103	0.264311	0.803479	5.44579
	129.026	0.264309	0.768776	5.44767
	128.923	0.264306	0.756001	5.44742
	128.943	0.264306	0.785948	5.44664
	129.039	0.264307	0.822411	5.44641
	129.035	0.264307	0.822238	5.44658
	128.949	0.264307	0.800573	5.44674
	128.928	0.264307	0.782323	5.44675
	128.953	0.264307	0.773045	5.44669
	128.926	0.264307	0.782039	5.44667
	128.877	0.264307	0.790116	5.44668
	128.861	0.264307	0.782592	5.44669
	128.871	0.264307	0.783219	5.44669
	128.881	0.264307	0.787209	5.44669
	128.881	0.264307	0.780954	5.44669
	128.9	0.264307	0.783566	5.44669
	128.956	0.264307	0.787937	5.44669
	129.003	0.264307	0.781135	5.44669
	129.007	0.264307	0.783383	5.44669
	128.993	0.264307	0.787796	5.44669
	128.986	0.264307	0.77327	5.44669
	128.966	0.264307	0.75528	5.44669
	128.912	0.264307	0.751271	5.44669
	128.889	0.264307	0.755726	5.44669
	128.941	0.264307	0.758977	5.44669
	128.979	0.264307	0.766619	5.44669
	128.932	0.264307	0.785651	5.44669
	128.892	0.264307	0.801468	5.44669
	128.958	0.264307	0.810871	5.44669
	129.055	0.264307	0.81857	5.44669
	129.036	0.264307	0.804197	5.44669
	128.943	0.264307	0.76957	5.44669
	128.926	0.264307	0.748207	5.44669
	128.976	0.264307	0.757543	5.44669
	129.029	0.264307	0.785734	5.44669
	129.083	0.264307	0.796867	5.44669
	129.094	0.264307	0.776187	5.44669
	129.036	0.264307	0.75327	5.44669
	129.001	0.264307	0.749391	5.44669
	129.028	0.264307	0.763524	5.44669
	129.011	0.264307	0.795641	5.44669
	128.92	0.264307	0.823741	5.44669
	128.855	0.264307	0.819341	5.44669
	128.876	0.264307	0.798886	5.44669
	128.956	0.264307	0.782645	5.44669
	128.989	0.264307	0.77378	5.44669
	128.931	0.264307	0.782232	5.44669
	128.866	0.264307	0.797806	5.44669
	128.877	0.264307	0.810603	5.44669
	128.974	0.264307	0.819767	5.44669
	129.067	0.264307	0.812666	5.44669
	129.058	0.264307	0.805422	5.44669
	128.996	0.264307	0.820493	5.44669
	128.948	0.264307	0.839719	5.44669
	128.901	0.264307	0.836182	5.44669
	128.89	0.264307	0.803267	5.44669
	128.946	0.264307	0.763229	5.44669
	129.002	0.264307	0.745931	5.44669
	129.011	0.264307	0.758851	5.4507
	128.973	0.264307	0.787092	5.46104
	128.928	0.264307	0.796971	5.46531
	128.963	0.264307	0.775748	5.45562
	129.045	0.264307	0.76092	5.4448
	129.03	0.264307	0.77761	5.44287
	128.945	0.264307	0.792303	5.44579
	128.951	0.264307	0.777169	5.44767
	129.034	0.264307	0.755305	5.44742
	129.03	0.264307	0.757765	5.44664
	128.926	0.264307	0.791167	5.44641
	128.872	0.264307	0.823921	5.44658
	128.93	0.264307	0.813137	5.44674
	129.002	0.264307	0.779235	5.44675
	129.039	0.264307	0.773929	5.44669
	129.077	0.264307	0.784559	5.44667
	129.11	0.264307	0.783153	5.44668
	129.093	0.264307	0.78543	5.44669
	129.004	0.264307	0.787936	5.44669
	128.895	0.264307	0.780472	5.44669
	128.847	0.264307	0.783106	5.44669
	128.882	0.264307	0.795786	5.44669
	128.961	0.264307	0.801574	5.44669
	128.989	0.264307	0.791845	5.44669
	128.929	0.264307	0.77663	5.44669
	128.887	0.264307	0.780148	5.44669
	128.935	0.264307	0.788048	5.44669
	128.999	0.264307	0.774527	5.44669
	129.013	0.264307	0.755717	5.44669
	128.997	0.264307	0.758878	5.44669
	128.986	0.264307	0.791487	5.44669
	128.964	0.264307	0.83153	5.44669
	128.933	0.264307	0.84894	5.44669
	128.946	0.264307	0.836064	5.44669
	128.966	0.264307	0.807802	5.44669
	128.925	0.264307	0.797898	5.44669
	128.872	0.264307	0.811248	5.44669
	128.859	0.264307	0.805799	5.44669
	128.895	0.264307	0.772853	5.44669
	128.984	0.264307	0.756885	5.44669
	129.065	0.264307	0.78487	5.44669
	129.031	0.264307	0.821645	5.44669
	128.916	0.264307	0.8223	5.44669
	128.845	0.264307	0.800872	5.44669
	128.874	0.264307	0.782426	5.44669
	128.98	0.264307	0.772982	5.44669
	129.071	0.264307	0.789846	5.44669
	129.057	0.264307	0.818267	5.44669
	128.995	0.264307	0.811287	5.44669
	128.947	0.264307	0.772607	5.44669
	128.901	0.264307	0.754824	5.44669
	128.868	0.264307	0.776222	5.44669
	128.866	0.264307	0.801767	5.44669
	128.876	0.264307	0.814357	5.44669
	128.881	0.264307	0.819926	5.44669
	128.88	0.264307	0.803526	5.44669
	128.9	0.264307	0.768808	5.44669
	128.957	0.264307	0.748127	5.44669
	128.981	0.264307	0.749909	5.44669
	128.928	0.264307	0.757707	5.44669
	128.89	0.264307	0.768162	5.44669
	128.959	0.264307	0.794621	5.44669
	129.056	0.264307	0.829536	5.44669
	129.036	0.264307	0.846989	5.44669
	128.943	0.264307	0.835956	5.44669
	128.948	0.264307	0.800579	5.44669
	129.033	0.264307	0.762182	5.44669
	129.031	0.264307	0.746447	5.44669
	128.949	0.264307	0.751569	5.44669
	128.93	0.264307	0.759	5.44669
	128.953	0.264307	0.768114	5.44669
	128.926	0.264307	0.786271	5.44669
	128.876	0.264307	0.793326	5.44669
	128.883	0.264307	0.774511	5.44669
	128.951	0.264307	0.753827	5.44669
	128.984	0.264307	0.75022	5.44669
	128.953	0.264307	0.755803	5.44669
	128.947	0.264307	0.759382	5.44669
	128.959	0.264307	0.766761	5.44669
	128.922	0.264307	0.785567	5.44669
	128.873	0.264307	0.793511	5.44669
	128.883	0.264307	0.78271	5.44669
	128.975	0.264307	0.782053	5.44669
	129.065	0.264307	0.786678	5.44669
	129.034	0.264307	0.773274	5.44669
	128.917	0.264307	0.76355	5.44669
	128.845	0.264307	0.779592	5.44669
	128.851	0.264307	0.792199	5.44669
	128.878	0.264307	0.784292	5.44669
	128.887	0.264307	0.791055	5.44669
	128.882	0.264307	0.814745	5.44669
	128.876	0.264307	0.80938	5.44669
	128.898	0.264307	0.780931	5.44669
	128.957	0.264307	0.775976	5.44669
	129.004	0.264307	0.792684	5.44669
	129.03	0.264307	0.802817	5.44669
	129.073	0.264307	0.80134	5.44669
	129.112	0.264307	0.805025	5.44669
	129.095	0.264307	0.816216	5.44669
	129.005	0.264307	0.805297	5.44669
	128.917	0.264307	0.770869	5.44669
	128.926	0.264307	0.756231	5.44669
	128.963	0.264307	0.77743	5.44669
	128.953	0.264307	0.793902	5.44669
	128.977	0.264307	0.785775	5.44669
	129.042	0.264307	0.79107	5.44669
	129.024	0.264307	0.814224	5.44669
	128.921	0.264307	0.817027	5.44669
	128.85	0.264307	0.801307	5.44669
	128.874	0.264307	0.784483	5.44669
	128.979	0.264307	0.765819	5.44669
	129.092	0.264307	0.761256	5.44669
	129.137	0.264307	0.781289	5.44669
	129.099	0.264307	0.801597	5.44669
	128.997	0.264307	0.804613	5.44669
	128.89	0.264307	0.791046	5.44669
	128.847	0.264307	0.775214	5.44669
	128.861	0.264307	0.779839	5.44669
	128.882	0.264307	0.788422	5.44669
	128.908	0.264307	0.774793	5.44669
	128.959	0.264307	0.763566	5.44669
	128.979	0.264307	0.779059	5.44669
	128.926	0.264307	0.79197	5.44669
	128.867	0.264307	0.776515	5.44669
	128.879	0.264307	0.755149	5.44669
	128.953	0.264307	0.757932	5.44669
	128.987	0.264307	0.783422	5.44669
	128.931	0.264307	0.80363	5.44669
	128.889	0.264307	0.8047	5.44669
	128.935	0.264307	0.790358	5.44669
	128.976	0.264307	0.774896	5.44669
	128.955	0.264307	0.77995	5.44669
	128.951	0.264307	0.788582	5.44669
	128.96	0.264307	0.774821	5.44669
	128.921	0.264307	0.75565	5.44669
	128.872	0.264307	0.750875	5.44669
	128.861	0.264307	0.755429	5.44669
	128.873	0.264307	0.758993	5.44669
	128.882	0.264307	0.758861	5.44669
	128.881	0.264307	0.757537	5.44669
	128.878	0.264307	0.75703	5.44669
	128.876	0.264307	0.757288	5.44669
	128.877	0.264307	0.765447	5.44669
	128.878	0.264307	0.785761	5.44669
	128.878	0.264307	0.79406	5.44669
	128.878	0.264307	0.782871	5.44669
	128.878	0.264307	0.781926	5.44669
	128.878	0.264307	0.786567	5.44669
	128.878	0.264307	0.773273	5.44669
	128.878	0.264307	0.755718	5.44669
	128.878	0.264307	0.751453	5.44669
	128.878	0.264307	0.755647	5.44669
	128.878	0.264307	0.76675	5.44669
	128.878	0.313497	0.786891	5.44669
	128.878	0.440273	0.79407	5.44669
	128.878	0.492705	0.774603	5.44669
	128.878	0.373887	0.761471	5.44669
	128.878	0.241132	0.778248	5.44669
	128.878	0.217568	0.800245	5.4507
	128.878	0.253272	0.812999	5.46104
	128.878	0.276346	0.819897	5.46531
	128.878	0.27328	0.803997	5.45562
	128.878	0.263787	0.776886	5.4448
	128.878	0.2609	0.776201	5.44287
	128.878	0.263065	0.786347	5.44579
	128.855	0.264998	0.775224	5.44767
	128.798	0.265038	0.764485	5.44742
	128.774	0.264368	0.787162	5.44664
	128.806	0.264073	0.827767	5.44641
	128.786	0.264187	0.841036	5.44658
	128.693	0.26434	0.817105	5.44674
	128.627	0.264364	0.792109	5.44675
	128.627	0.264319	0.78065	5.44669
	128.65	0.264292	0.775361	5.44667
	128.659	0.313487	0.783604	5.44668
	128.655	0.440274	0.789949	5.44669
	128.65	0.492709	0.774095	5.44669
	128.649	0.373888	0.75486	5.44669
	128.651	0.290322	0.758673	5.44669
	128.652	0.393533	0.783835	5.44669
	128.652	0.481669	0.795669	5.44669
	128.651	0.435117	0.78423	5.44669
	128.651	0.426071	0.789794	5.44669
	128.651	0.494637	0.814238	5.44669
	128.651	0.53541	0.817487	5.44669
	128.629	0.480327	0.801495	5.44669
	128.549	0.336812	0.792269	5.44669
	128.446	0.230308	0.793872	5.44669
	128.396	0.275451	0.789917	5.44669
	128.407	0.436733	0.778568	5.44669
	128.428	0.553985	0.781646	5.44669
	128.433	0.605373	0.787987	5.44669
	128.427	0.693041	0.773969	5.44669
	128.423	0.777763	0.763376	5.44669
	128.424	0.792584	0.779272	5.44669
	128.425	0.721149	0.792127	5.44669
	128.426	0.530862	0.784375	5.44669
	128.425	0.304414	0.783244	5.44669
	128.425	0.200748	0.794455	5.44669
	128.425	0.225708	0.808838	5.44669
	128.425	0.320283	0.820219	5.44669
	128.425	0.456892	0.813482	5.44669
	128.425	0.497263	0.805603	5.44669
	128.425	0.36989	0.812408	5.44669
	128.425	0.237838	0.803538	5.44669
	128.425	0.217609	0.771493	5.44669
	128.403	0.25446	0.749248	5.44669
	128.345	0.276829	0.749425	5.44669
	128.322	0.27306	0.764976	5.44669
	128.375	0.263524	0.796238	5.44669
	128.413	0.310058	0.823476	5.44669
	128.367	0.439111	0.819017	5.44669
	128.304	0.542631	0.806715	5.44669
	128.268	0.599764	0.810899	5.44669
	128.226	0.645536	0.810381	5.44669
	128.191	0.604497	0.807624	5.44669
	128.187	0.515528	0.814358	5.44669
	128.197	0.434867	0.803637	5.44669
	128.202	0.374332	0.778712	5.44669
	128.201	0.466782	0.777095	5.44669
	128.199	0.688711	0.786072	5.44669
	128.198	0.774415	0.774791	5.44669
	128.199	0.637104	0.756531	5.44669
	128.199	0.534188	0.751254	5.44669
	128.199	0.635902	0.755275	5.44669
	128.199	0.779484	0.758794	5.44669
	128.199	0.81367	0.766702	5.44669
	128.199	0.778569	0.785751	5.44669
	128.199	0.702781	0.79361	5.44669
	128.199	0.528192	0.774815	5.44669
	128.199	0.359022	0.753853	5.44669
	128.199	0.429123	0.750123	5.44669
	128.199	0.678684	0.755753	5.44669
	128.199	0.83284	0.759396	5.44669
	128.176	0.820509	0.758914	5.44669
	128.119	0.762421	0.765287	5.44669
	128.095	0.742769	0.785116	5.44669
	128.127	0.755232	0.793846	5.44669
	128.107	0.767445	0.77514	5.44669
	128.014	0.768131	0.753905	5.44669
	127.949	0.714888	0.750029	5.44669
	127.949	0.586171	0.755695	5.44669
	127.971	0.534366	0.759405	5.44669
	127.98	0.654137	0.758939	5.44669
	127.976	0.787068	0.757423	5.44669
	127.971	0.810367	0.764825	5.44669
	127.971	0.77449	0.785452	5.44669
	127.972	0.751437	0.802022	5.44669
	127.973	0.754574	0.811174	5.44669
	127.973	0.764088	0.8185	5.44669
	127.972	0.766959	0.811931	5.44669
	127.972	0.71559	0.797693	5.44669
	127.972	0.586881	0.784787	5.44669
	127.973	0.534414	0.775102	5.44669
	127.973	0.653904	0.782024	5.44669
	127.972	0.786953	0.797249	5.44669
	127.972	0.810401	0.802573	5.44669
	127.972	0.774545	0.791743	5.44669
	127.972	0.702257	0.768362	5.44669
	127.973	0.578593	0.751862	5.44669
	127.972	0.53568	0.759461	5.44669
	127.972	0.657381	0.785232	5.44669
	127.972	0.787959	0.795974	5.44669
	127.972	0.809587	0.775991	5.44669
	127.972	0.773846	0.753505	5.44669
	127.972	0.751444	0.749559	5.44669
	127.972	0.754806	0.75564	5.44669
	127.972	0.764183	0.76742	5.44669
	127.972	0.766916	0.787174	5.44669
	127.972	0.764729	0.793951	5.44669
	127.972	0.762841	0.774452	5.44669
	127.972	0.762827	0.75358	5.44669
	127.95	0.763493	0.750137	5.44669
	127.87	0.763777	0.755856	5.44669
	127.767	0.763659	0.767305	5.44669
	127.717	0.763509	0.787049	5.44669
	127.728	0.763488	0.793939	5.44669
	127.749	0.763532	0.782362	5.44669
	127.754	0.763558	0.781756	5.44669
	127.748	0.763553	0.794547	5.44669
	127.744	0.763542	0.809406	5.44669
	127.745	0.763539	0.828295	5.44669
	127.746	0.763542	0.841522	5.44669
	127.747	0.763544	0.834156	5.44669
	127.746	0.763544	0.801776	5.44669
	127.746	0.763543	0.771195	5.44669
	127.746	0.763543	0.774656	5.44669
	127.746	0.763543	0.78773	5.44669
	127.724	0.763543	0.776353	5.44669
	127.666	0.763543	0.756596	5.44669
	127.643	0.763543	0.750726	5.44669
	127.674	0.763543	0.755031	5.44669
	127.655	0.763543	0.758879	5.44669
	127.562	0.763543	0.758954	5.44669
	127.496	0.763543	0.757617	5.44669
	127.518	0.763543	0.764901	5.44669
	127.598	0.763543	0.785415	5.44669
	127.631	0.763543	0.794109	5.44669
	127.573	0.763543	0.783014	5.44669
	127.53	0.763543	0.781969	5.44669
	127.577	0.763543	0.786534	5.44669
	127.618	0.763543	0.781115	5.44669
	127.576	0.763543	0.783873	5.44669
	127.514	0.763543	0.788008	5.44669
	127.498	0.763543	0.781056	5.44669
	127.513	0.763543	0.783324	5.44669
	127.525	0.763543	0.787799	5.44669
	127.524	0.763543	0.773293	5.44669
	127.52	0.763543	0.755288	5.44669
	127.518	0.763543	0.751266	5.44669
	127.519	0.763543	0.755722	5.44669
	127.52	0.763543	0.758976	5.44669
	127.52	0.763543	0.76662	5.44669
	127.52	0.763543	0.785652	5.44669
	127.52	0.812733	0.793597	5.44669
	127.52	0.939509	0.782716	5.44669
	127.52	1.04113	0.782025	5.44669
	127.52	1.04909	0.786664	5.44669
	127.52	0.968766	0.773279	5.44669
	127.52	0.875575	0.755686	5.44669
	127.52	0.954489	0.759308	5.44669
	127.498	1.1824	0.791678	5.44669
	127.418	1.27542	0.823587	5.44669
	127.314	1.08987	0.812815	5.44669
	127.265	0.857966	0.779219	5.44669
	127.275	0.905988	0.781908	5.44669
	127.296	1.11946	0.812765	5.44669
	127.301	1.16017	0.81181	5.44669
	127.296	1.04716	0.774783	5.44669
	127.292	0.92757	0.747679	5.44669
	127.292	0.859311	0.747597	5.44669
	127.294	0.962368	0.756897	5.44669
	127.294	1.19148	0.760774	5.44669
	127.294	1.32562	0.766956	5.44669
	127.294	1.31221	0.793024	5.44669
	127.294	1.26079	0.821425	5.44669
	127.294	1.24432	0.81143	5.44669
	127.294	1.25574	0.771537	5.44669
	127.294	1.26639	0.754323	5.44669
	127.294	1.26679	0.776392	5.44669
	127.294	1.26318	0.794146	5.44669
	127.294	1.26152	0.778375	5.44669
	127.294	1.26211	0.755155	5.44669
	127.294	1.26295	0.749403	5.44669
	127.294	1.26309	0.762859	5.44669
	127.294	1.26285	0.787487	5.44669
	127.294	1.2627	0.795704	5.44669
	127.294	1.26272	0.782946	5.44669
	127.294	1.26278	0.789244	5.44669
	127.294	1.2628	0.814464	5.44669
	127.294	1.26279	0.817777	5.44669
	127.294	1.26277	0.801536	5.44669
	127.294	1.26277	0.784312	5.44669
	127.294	1.26278	0.765666	5.44669
	127.294	1.26278	0.761252	5.44669
	127.294	1.26278	0.789212	5.44669
	127.294	1.26278	0.821905	5.44669
	127.271	1.26278	0.820864	5.44669
	127.214	1.26278	0.808048	5.44669
	127.168	1.26278	0.810801	5.44669
	127.164	1.26278	0.801995	5.44669
	127.178	1.26278	0.779288	5.44669
	127.163	1.26278	0.777921	5.44669
	127.126	1.26278	0.794084	5.44669
	127.134	1.26278	0.802712	5.44669
	127.153	1.26278	0.800798	5.44669
	127.115	1.26278	0.804835	5.44669
	127.062	1.26278	0.8242	5.44669
	127.049	1.26278	0.841438	5.44669
	127.062	1.26278	0.843448	5.44669
	127.071	1.26278	0.830557	5.44669
	127.071	1.26278	0.799626	5.44669
	127.067	1.26278	0.76371	5.44669
	127.066	1.31197	0.755298	5.44669
	127.067	1.43874	0.787462	5.44669
	127.068	1.49118	0.831167	5.44669
	127.068	1.37236	0.850226	5.44669
	127.067	1.28879	0.836733	5.44669
	127.067	1.39201	0.799754	5.44669
	127.067	1.48014	0.76156	5.44669
	127.067	1.3844	0.74648	5.44669
	127.067	1.29777	0.751803	5.44669
	127.067	1.44068	0.766957	5.44669
	127.067	1.70189	0.796222	5.44669
	127.067	1.83671	0.822765	5.44669
	127.067	1.8124	0.810854	5.44669
	127.067	1.75621	0.77869	5.44669
	127.045	1.74162	0.782383	5.44669
	126.965	1.75553	0.813152	5.44669
	126.862	1.76655	0.811803	5.44669
	126.812	1.76622	0.782513	5.44669
	126.823	1.76216	0.775778	5.44669
	126.866	1.76058	0.784168	5.44669
	126.929	1.76136	0.774461	5.44669
	126.947	1.76225	0.764941	5.44669
	126.889	1.76235	0.787623	5.44669
	126.829	1.76207	0.819927	5.44669
	126.82	1.76192	0.81273	5.44669
	126.837	1.76196	0.772615	5.44669
	126.847	1.81121	0.754313	5.44669
	126.845	1.9872	0.776005	5.44669
	126.841	2.16639	0.793987	5.44669
	126.839	2.14918	0.778446	5.44669
	126.841	2.07357	0.755241	5.44669
	126.841	2.14566	0.749413	5.44669
	126.841	2.21819	0.762833	5.44669
	126.841	2.12701	0.787472	5.44669
	126.841	2.04785	0.795707	5.44669
	126.841	2.14307	0.782952	5.44669
	126.841	2.27549	0.781375	5.44669
	126.841	2.3073	0.786307	5.44669
	126.819	2.27517	0.77336	5.44669
	126.761	2.25067	0.755847	5.44669
	126.715	2.25186	0.751476	5.44669
	126.689	2.31027	0.755611	5.44669
	126.646	2.48967	0.758855	5.44669
	126.607	2.71623	0.766609	5.44669
	126.601	2.82382	0.78569	5.44669
	126.612	2.80047	0.801488	5.44669
	126.618	2.75436	0.802995	5.44669
	126.617	2.74365	0.798276	5.44669
	126.615	2.75561	0.795806	5.44669
	126.614	2.76442	0.796455	5.44669
	126.614	2.81306	0.805477	5.44669
	126.615	2.98566	0.826013	5.44669
	126.615	3.21285	0.84197	5.44669
	126.592	3.32311	0.835155	5.44669
	126.535	3.30066	0.802036	5.44669
	126.511	3.25398	0.770949	5.44669
	126.543	3.24271	0.774461	5.44669
	126.523	3.30382	0.795606	5.44669
	126.453	3.48879	0.804581	5.44669
	126.444	3.71672	0.80104	5.44669
	126.468	3.82291	0.804272	5.44669
	126.437	3.79848	0.816007	5.44669
	126.386	3.75242	0.813348	5.44669
	126.371	3.74212	0.799174	5.44669
	126.382	3.75422	0.784904	5.44669
	126.392	3.81215	0.774625	5.44669
	126.392	3.98747	0.781783	5.44669
	126.389	4.2125	0.797318	5.44669
	126.387	4.32089	0.802687	5.44669
	126.388	4.29842	0.799637	5.44669
	126.389	4.30159	0.796487	5.44669
	126.389	4.46657	0.788386	5.44669
	126.389	4.70677	0.769126	5.44669
	126.388	4.82521	0.753376	5.44669
	126.388	4.80155	0.751953	5.44669
	126.388	4.75146	0.75669	5.44669
	126.388	4.78838	0.759138	5.44669
	126.388	4.97706	0.758473	5.44669
	126.366	5.26434	0.757323	5.44669
	126.309	5.54943	0.764949	5.44669
	126.263	5.75101	0.785539	5.44669
	126.237	5.86169	0.794144	5.44669
	126.193	6.00416	0.782985	5.44669
	126.154	6.19865	0.781944	5.44669
	126.149	6.35543	0.786534	5.44669
	126.159	6.4703	0.773253	5.44669
	126.166	6.53062	0.755721	5.44669
	126.165	6.575	0.751462	5.44669
	126.162	6.68003	0.75565	5.44669
	126.161	6.77452	0.758877	5.44669
	126.162	6.78726	0.766604	5.44669
	126.162	6.76068	0.785681	5.44669
	126.162	6.74528	0.793615	5.44669
	126.162	6.79751	0.782713	5.44669
	126.162	6.98023	0.782018	5.44669
	126.162	7.21037	0.786662	5.44669
	126.162	7.31829	0.77328	5.44669
	126.162	7.29379	0.763558	5.44669
	126.162	7.24709	0.779593	5.44669
	126.162	7.23654	0.792197	5.44669
	126.162	7.24877	0.78429	5.44669
	126.162	7.25765	0.791055	5.44669
	126.162	7.25702	0.822616	5.44669
	126.162	7.2536	0.837536	5.44669
	126.14	7.30159	0.809605	5.44669
	126.082	7.47826	0.773224	5.44669
	126.059	7.70738	0.772716	5.44669
	126.113	7.81702	0.786194	5.44669
	126.15	7.79361	0.7764	5.44669
	126.081	7.74675	0.757162	5.44669
	125.984	7.73575	0.758817	5.44669
	126.004	7.74784	0.783077	5.44669
	126.097	7.75683	0.7953	5.44669
	126.092	7.75629	0.776474	5.44669
	125.984	7.80206	0.753947	5.44669
	125.907	7.9276	0.757443	5.44669
	125.908	8.02992	0.791515	5.44669
	125.934	8.0878	0.824181	5.44669
	125.945	8.1835	0.820993	5.44669
	125.94	8.26928	0.799421	5.44669
	125.934	8.28169	0.782283	5.44669
	125.934	8.30725	0.765567	5.44669
	125.935	8.46917	0.761933	5.44669
	125.937	8.65093	0.781662	5.44669
	125.936	8.63981	0.793642	5.44669
	125.936	8.56584	0.784161	5.44669
	125.936	8.63644	0.790487	5.44669
	125.936	8.80615	0.814553	5.44669
	125.914	8.96855	0.809502	5.44669
	125.856	8.99469	0.773179	5.44669
	125.81	8.90164	0.747827	5.44669
	125.784	8.94443	0.756099	5.44669
	125.741	9.15742	0.785265	5.44669
	125.702	9.30627	0.797183	5.44669
	125.696	9.30476	0.784357	5.44669
	125.707	9.2531	0.789309	5.44669
	125.713	9.2323	0.81399	5.44669
	125.712	9.24199	0.809685	5.44669
	125.709	9.25346	0.781327	5.44669
	125.709	9.304	0.776033	5.44669
	125.709	9.47646	0.784697	5.44669
	125.71	9.70291	0.774592	5.44669
	125.71	9.76373	0.756937	5.44669
	125.71	9.61465	0.751495	5.44669
	125.71	9.51569	0.755232	5.44669
	125.71	9.62326	0.75869	5.44669
	125.71	9.76788	0.758804	5.44669
	125.71	9.80042	0.757621	5.44669
	125.71	9.76426	0.757085	5.44669
	125.71	9.787	0.757281	5.44669
	125.71	9.96477	0.757554	5.44669
	125.71	10.1542	0.765469	5.44669
	125.71	10.1406	0.785675	5.44669
	125.71	10.0629	0.801887	5.44669
	125.71	10.1328	0.803168	5.44669
	125.71	10.2543	0.798207	5.44669
	125.71	10.2906	0.803586	5.44669
	125.71	10.3135	0.824597	5.44669
	125.71	10.4165	0.834178	5.44669
	125.71	10.4685	0.807536	5.44669
	125.687	10.407	0.765688	5.44669
	125.608	10.4539	0.745436	5.44669
	125.504	10.6573	0.757769	5.44669
	125.454	10.8007	0.786815	5.44669
	125.465	10.8003	0.797239	5.44669
	125.486	10.7511	0.775959	5.44669
	125.491	10.7309	0.753042	5.44669
	125.486	10.74	0.749376	5.44669
	125.482	10.751	0.763599	5.44669
	125.482	10.7523	0.787806	5.44669
	125.483	10.7982	0.795575	5.44669
	125.484	10.9723	0.774908	5.44669
	125.484	11.2011	0.753193	5.44669
	125.483	11.3115	0.749813	5.44669
	125.483	11.2885	0.755858	5.44669
	125.483	11.2416	0.75955	5.44669
	125.483	11.2796	0.758941	5.44669
	125.483	11.4184	0.765244	5.44669
	125.483	11.4799	0.785088	5.44669
	125.483	11.4097	0.79385	5.44669
	125.483	11.4495	0.783022	5.44669
	125.483	11.6531	0.789935	5.44669
	125.483	11.7991	0.814727	5.44669
	125.483	11.7997	0.809771	5.44669
	125.483	11.75	0.781101	5.44669
	125.483	11.7292	0.775908	5.44669
	125.483	11.7382	0.784724	5.44669
	125.483	11.7494	0.774648	5.44669
	125.483	11.7509	0.764821	5.44669
	125.483	11.7475	0.779636	5.44268
	125.483	11.7948	0.791766	5.43234
	125.483	11.9711	0.776224	5.42806
	125.483	12.2004	0.7551	5.43775
	125.483	12.3102	0.750144	5.44858
	125.483	12.336	0.755319	5.4505
	125.461	12.465	0.759206	5.44759
	125.404	12.6824	0.758989	5.44571
	125.357	12.8041	0.765386	5.44595
	125.332	12.7899	0.78513	5.44673
	125.288	12.7426	0.793817	5.44696
	125.249	12.7282	0.775123	5.44679
	125.244	12.739	0.753908	5.44663
	125.254	12.7486	0.750036	5.44663
	125.261	12.7489	0.763568	5.44668
	125.26	12.7947	0.787559	5.44671
	125.257	12.92	0.795482	5.4467
	125.256	13.0222	0.774957	5.44668
	125.257	13.0801	0.753247	5.44668
	125.257	13.1759	0.749818	5.44669
	125.257	13.2617	0.755841	5.44669
	125.257	13.2741	0.759541	5.44669
	125.257	13.2504	0.766814	5.44669
	125.257	13.2364	0.785533	5.44669
	125.257	13.2389	0.793478	5.44669
	125.257	13.245	0.774837	5.44669
	125.257	13.2466	0.753909	5.44669
	125.257	13.2452	0.750138	5.44669
	125.257	13.244	0.755739	5.44669
	125.257	13.2932	0.759385	5.44669
	125.257	13.4696	0.758914	5.44669
	125.257	13.6981	0.75742	5.44669
	125.257	13.8076	0.764833	5.44669
	125.257	13.7844	0.785456	5.44669
	125.257	13.7376	0.79415	5.44669
	125.257	13.7266	0.775146	5.44669
	125.257	13.7387	0.753799	5.44669
	125.257	13.7476	0.757853	5.44669
	125.235	13.7471	0.783868	5.44669
	125.155	13.7437	0.795974	5.44669
	125.051	13.7917	0.784346	5.44669
	125.002	13.9191	0.781864	5.44669
	125.012	14.0215	0.793887	5.44669
	125.033	14.0787	0.80122	5.44669
	125.038	14.1741	0.792371	5.44669
	125.033	14.26	0.769106	5.44669
	125.051	14.3217	0.751951	5.44669
	125.109	14.4741	0.751363	5.44669
	125.134	14.6884	0.75695	5.44669
	125.081	14.8005	0.759457	5.44669
	125.02	14.7834	0.758514	5.44669
	125.009	14.7383	0.757227	5.44669
	125.026	14.7258	0.764894	5.44669
	125.036	14.7367	0.793421	5.44669
	125.035	14.7457	0.822324	5.44669
	125.031	14.7948	0.811665	5.44669
	125.029	14.9675	0.771316	5.44669
	125.03	15.1946	0.746276	5.44669
	125.031	15.3047	0.748241	5.44669
	125.031	15.2823	0.765536	5.44669
	125.031	15.2356	0.789022	5.44669
	125.031	15.2244	0.795396	5.44669
	125.008	15.2363	0.7744	5.44669
	124.951	15.2453	0.753044	5.44669
	124.905	15.294	0.757802	5.44669
	124.901	15.4666	0.784115	5.44669
	124.915	15.6937	0.796096	5.44669
	124.9	15.804	0.776439	5.44669
	124.841	15.7816	0.75365	5.44669
	124.791	15.7349	0.757331	5.44669
	124.787	15.7236	0.791574	5.44669
	124.802	15.7355	0.824246	5.44669
	124.81	15.7445	0.813128	5.44669
	124.807	15.7933	0.771245	5.44669
	124.804	15.9658	0.753598	5.44669
	124.803	16.193	0.784063	5.44669
	124.804	16.3032	0.822475	5.44669
	124.805	16.2808	0.822935	5.44669
	124.805	16.2341	0.808713	5.44669
	124.804	16.272	0.810343	5.44669
	124.804	16.4599	0.801567	5.44669
	124.804	16.6973	0.779271	5.44669
	124.804	16.8556	0.785936	5.44669
	124.804	17.005	0.814435	5.44669
	124.782	17.1854	0.811078	5.44669
	124.702	17.2847	0.773883	5.44669
	124.621	17.2742	0.747562	5.44669
	124.629	17.2365	0.747868	5.44669
	124.686	17.2248	0.757052	5.44669
	124.71	17.2333	0.768614	5.44669
	124.679	17.241	0.787172	5.44669
	124.609	17.2904	0.801396	5.44669
	124.561	17.4638	0.80243	5.44669
	124.561	17.691	0.790201	5.44669
	124.577	17.801	0.767766	5.44669
	124.584	17.7784	0.75216	5.44669
	124.581	17.7318	0.759798	5.4507
	124.577	17.7206	0.785267	5.46104
	124.577	17.7325	0.795869	5.46531
	124.578	17.7907	0.775935	5.45562
	124.579	17.9662	0.753519	5.4448
	124.578	18.1912	0.749585	5.44287
	124.578	18.2995	0.755646	5.44579
	124.578	18.277	0.759542	5.44767
	124.578	18.231	0.766884	5.44742
	124.578	18.2692	0.785561	5.44664
	124.578	18.457	0.793465	5.44641
	124.556	18.6942	0.774822	5.44658
	124.476	18.8033	0.761778	5.44674
	124.395	18.7768	0.778298	5.44675
	124.403	18.7288	0.792287	5.44669
	124.437	18.7677	0.776918	5.44667
	124.404	18.9564	0.755205	5.44668
	124.349	19.1938	0.749942	5.44669
	124.333	19.2535	0.755196	5.44669
	124.345	19.0508	0.759227	5.44669
	124.356	18.8236	0.766912	5.44669
	124.356	18.8797	0.785685	5.44669
	124.352	19.1441	0.793507	5.44669
	124.351	19.3094	0.782666	5.44669
	124.351	19.2965	0.782037	5.44669
	124.352	19.2342	0.786686	5.44669
	124.352	19.213	0.773284	5.44669
	124.352	19.2755	0.75568	5.44669
	124.352	19.4646	0.759304	5.44669
	124.352	19.6446	0.783808	5.44669
	124.352	19.623	0.795433	5.44669
	124.352	19.4961	0.784141	5.44669
	124.352	19.4421	0.78197	5.44669
	124.352	19.5124	0.786134	5.44669
	124.352	19.667	0.773076	5.44669
	124.352	19.7728	0.755789	5.44669
	124.352	19.7726	0.751553	5.44669
	124.352	19.7365	0.763534	5.44669
	124.352	19.7218	0.787006	5.44669
	124.352	19.7285	0.795262	5.44669
	124.352	19.7365	0.775061	5.44669
	124.352	19.7375	0.753369	5.44669
	124.352	19.7351	0.749832	5.44669
	124.352	19.7337	0.763674	5.44669
	124.352	19.734	0.787676	5.44669
	124.352	19.7838	0.795493	5.44669
	124.352	19.9599	0.77492	5.44669
	124.352	20.1881	0.761098	5.44669
	124.352	20.2976	0.785849	5.44669
	124.352	20.2744	0.82055	5.44669
	124.352	20.2277	0.813621	5.44669
	124.33	20.2167	0.772767	5.44669
	124.272	20.2287	0.75406	5.44669
	124.248	20.2377	0.775845	5.44669
	124.302	20.2372	0.79401	5.44669
	124.362	20.2338	0.786384	5.44669
	124.351	20.2817	0.783416	5.44669
	124.277	20.4584	0.785943	5.44669
	124.221	20.6875	0.772482	5.44669
	124.218	20.7972	0.755609	5.44669
	124.259	20.8229	0.759559	5.44669
	124.303	20.952	0.78394	5.44669
	124.266	21.1694	0.803268	5.44669
	124.162	21.2911	0.812235	5.44669
	124.097	21.2769	0.818502	5.44669
	124.102	21.2296	0.803684	5.44669
	124.126	21.2152	0.76938	5.44669
	124.134	21.226	0.756181	5.44669
	124.129	21.2848	0.777938	5.44669
	124.124	21.461	0.794133	5.44669
	124.124	21.6861	0.785691	5.44669
	124.125	21.7942	0.783082	5.44669
	124.126	21.7716	0.79392	5.44669
	124.126	21.7256	0.800801	5.44669
	124.125	21.7147	0.792184	5.44669
	124.125	21.7265	0.769177	5.44669
	124.126	21.7353	0.759917	5.44669
	124.126	21.784	0.779533	5.44669
	124.103	21.9566	0.793467	5.44669
	124.023	22.1838	0.784844	5.44669
	123.92	22.2941	0.782964	5.44669
	123.87	22.2716	0.786301	5.44669
	123.881	22.2741	0.772793	5.44669
	123.902	22.3896	0.755611	5.44669
	123.907	22.5032	0.751579	5.44669
	123.902	22.5693	0.755738	5.44669
	123.897	22.6645	0.758872	5.44669
	123.898	22.7471	0.7587	5.44669
	123.899	22.7584	0.757513	5.44669
	123.9	22.7354	0.757077	5.44669
	123.899	22.7221	0.757316	5.44669
	123.899	22.7739	0.757571	5.44669
	123.899	22.9557	0.757593	5.44669
	123.899	23.1364	0.757511	5.44669
	123.899	23.1178	0.76534	5.44669
	123.899	23.041	0.785636	5.44669
	123.899	23.1131	0.801916	5.44669
	123.899	23.2353	0.811064	5.44669
	123.899	23.271	0.818492	5.44669
	123.899	23.2442	0.811966	5.44669
	123.899	23.2205	0.797711	5.44669
	123.899	23.2202	0.792653	5.44669
	123.877	23.2285	0.795379	5.44669
	123.819	23.2321	0.790412	5.4507
	123.796	23.2798	0.770369	5.46104
	123.85	23.4539	0.753177	5.46531
	123.887	23.682	0.751428	5.45562
	123.841	23.7922	0.756541	5.4448
	123.801	23.7693	0.767133	5.44287
	123.822	23.7225	0.794604	5.44579
	123.804	23.7113	0.829894	5.44767
	123.715	23.7233	0.847145	5.44742
	123.651	23.7323	0.835894	5.44664
	123.65	23.781	0.800498	5.44641
	123.671	23.9536	0.76217	5.44658
	123.681	24.1807	0.746471	5.44674
	123.677	24.291	0.751583	5.44675
	123.672	24.2686	0.758997	5.44669
	123.671	24.2219	0.768108	5.44667
	123.673	24.2106	0.786269	5.44668
	123.673	24.2225	0.793327	5.44669
	123.673	24.2807	0.774512	5.44669
	123.673	24.4562	0.761697	5.44669
	123.673	24.6812	0.786245	5.44669
	123.673	24.7896	0.820503	5.44669
	123.673	24.7671	0.813461	5.44669
	123.673	24.7703	0.780587	5.44669
	123.673	24.9352	0.77438	5.44669
	123.673	25.1755	0.792138	5.44669
	123.673	25.2939	0.803155	5.44669
	123.673	25.2702	0.801676	5.44669
	123.673	25.2201	0.797174	5.44669
	123.673	25.2079	0.787949	5.44669
	123.673	25.2698	0.768698	5.44669
	123.673	25.4554	0.753353	5.44669
	123.651	25.6834	0.759966	5.44669
	123.571	25.8385	0.792784	5.44669
	123.467	25.9899	0.831687	5.44669
	123.418	26.1723	0.840674	5.44669
	123.428	26.2716	0.807687	5.44669
	123.449	26.3098	0.763434	5.44669
	123.454	26.4477	0.744438	5.44669
	123.449	26.6644	0.75028	5.44669
	123.445	26.8319	0.759174	5.44669
	123.445	26.9925	0.768645	5.44669
	123.447	27.1743	0.794302	5.44669
	123.447	27.2701	0.82923	5.44669
	123.447	27.2578	0.839104	5.44669
	123.447	27.2205	0.807903	5.44669
	123.447	27.2096	0.764082	5.44669
	123.447	27.2675	0.744632	5.44669
	123.424	27.451	0.750132	5.44669
	123.367	27.6795	0.759043	5.44669
	123.321	27.7864	0.760772	5.44669
	123.317	27.7621	0.758321	5.44669
	123.354	27.7158	0.756679	5.44669
	123.396	27.7054	0.756862	5.44669
	123.36	27.7175	0.765393	5.44669
	123.279	27.7755	0.785889	5.44669
	123.272	27.9508	0.794133	5.44669
	123.3	28.1758	0.774985	5.44669
	123.27	28.2842	0.753738	5.44669
	123.218	28.2617	0.757885	5.44669
	123.203	28.2157	0.783904	5.44669
	123.214	28.2539	0.803848	5.44669
	123.224	28.4417	0.80462	5.44669
	123.224	28.6298	0.798118	5.44669
	123.221	28.6121	0.795162	5.44669
	123.219	28.5331	0.788371	5.44669
	123.22	28.604	0.76959	5.44669
	123.221	28.7264	0.753576	5.44669
	123.221	28.8119	0.751872	5.44669
	123.22	28.912	0.756585	5.44669
	123.22	28.9898	0.766994	5.44669
	123.22	29.0465	0.78666	5.44669
	123.22	29.1504	0.793887	5.44669
	123.22	29.24	0.782479	5.44669
	123.22	29.3003	0.781823	5.44669
	123.22	29.4508	0.794534	5.44669
	123.22	29.6648	0.801506	5.44669
	123.198	29.7774	0.792261	5.44669
	123.118	29.7607	0.768958	5.44669
	123.015	29.7155	0.751928	5.44669
	122.965	29.7029	0.751406	5.44669
	122.976	29.7137	0.756976	5.44669
	122.997	29.7227	0.767323	5.44669
	123.002	29.7718	0.786659	5.44669
	122.996	29.9446	0.793769	5.44669
	122.992	30.1716	0.774559	5.44669
	122.993	30.331	0.753689	5.44669
	122.994	30.4845	0.750145	5.44669
	122.995	30.6663	0.75582	5.44669
	122.994	30.7646	0.767287	5.44669
	122.994	30.7533	0.787054	5.44669
	122.994	30.7156	0.793948	5.44669
	122.994	30.7041	0.782364	5.44669
	122.994	30.7619	0.781754	5.44669
	122.994	30.9456	0.794546	5.44669
	122.994	31.1742	0.801535	5.44669
	122.994	31.2811	0.792269	5.44669
	122.994	31.2567	0.768951	5.44669
	122.994	31.2104	0.751922	5.44669
	122.994	31.2492	0.759277	5.44669
	122.994	31.4373	0.785133	5.44669
	122.994	31.6745	0.803869	5.44669
	122.994	31.7834	0.804192	5.44669
	122.994	31.7569	0.790061	5.44669
	122.972	31.709	0.767081	5.44669
	122.892	31.6986	0.751923	5.44669
	122.789	31.7114	0.752071	5.44669
	122.739	31.7696	0.765127	5.44669
	122.772	31.8956	0.787489	5.44669
	122.85	31.9937	0.802769	5.44669
	122.879	32.0497	0.802893	5.44669
	122.82	32.146	0.789907	5.44669
	122.756	32.2328	0.767478	5.44669
	122.745	32.2454	0.760015	5.44669
	122.763	32.2215	0.780178	5.44669
	122.774	32.2564	0.793702	5.44669
	122.772	32.435	0.776842	5.44669
	122.767	32.6695	0.762541	5.44669
	122.766	32.7808	0.7779	5.44669
	122.767	32.8053	0.791849	5.44669
	122.768	32.9333	0.776876	5.44669
	122.768	33.1507	0.755343	5.44669
	122.768	33.3219	0.750014	5.44669
	122.768	33.4839	0.755178	5.44669
	122.768	33.6649	0.759193	5.44669
	122.768	33.76	0.766905	5.44669
	122.768	33.7968	0.793565	5.44669
	122.768	33.9357	0.821669	5.44669
	122.768	34.2025	0.81134	5.44669
	122.768	34.4967	0.779283	5.44669
	122.768	34.7094	0.774588	5.44669
	122.768	34.7723	0.784817	5.44669
	122.768	34.7846	0.775156	5.44669
	122.746	34.9248	0.765001	5.44669
	122.688	35.1516	0.779531	5.44669
	122.642	35.2733	0.799528	5.44669
	122.616	35.2558	0.804372	5.44669
	122.573	35.2071	0.79168	5.44669
	122.556	35.2424	0.767695	5.44669
	122.608	35.3807	0.751605	5.44669
	122.642	35.4921	0.75172	5.44669
	122.595	35.5493	0.765092	5.44669
	122.534	35.6414	0.787599	5.44669
	122.52	35.726	0.794957	5.44669
	122.536	35.7392	0.774723	5.44669
	122.547	35.7163	0.753335	5.44669
	122.546	35.7515	0.749939	5.44669
	122.541	35.9297	0.75586	5.44669
	122.54	36.1641	0.759506	5.44669
	122.541	36.2753	0.758922	5.44669
	122.542	36.2507	0.757381	5.44669
	122.542	36.2028	0.756942	5.44669
	122.542	36.241	0.757307	5.44669
	122.541	36.4294	0.757615	5.44669
	122.541	36.667	0.765485	5.44669
	122.542	36.7759	0.78566	5.44669
	122.542	36.7493	0.801875	5.44669
	122.542	36.7013	0.803168	5.44669
	122.542	36.691	0.798211	5.44669
	122.542	36.7037	0.795717	5.44669
	122.542	36.762	0.796441	5.44669
	122.542	36.9372	0.797632	5.44669
	122.542	37.162	0.790003	5.44669
	122.542	37.2704	0.769396	5.44669
	122.542	37.248	0.760786	5.44669
	122.542	37.202	0.779819	5.44669
	122.542	37.191	0.793278	5.44669
	122.542	37.2028	0.776792	5.44669
	122.542	37.2116	0.7548	5.44669
	122.542	37.2604	0.757687	5.44669
	122.519	37.433	0.791314	5.44669
	122.462	37.6601	0.82401	5.44669
	122.416	37.7704	0.820992	5.44669
	122.39	37.7479	0.799482	5.44669
	122.346	37.7013	0.790179	5.44669
	122.307	37.69	0.801582	5.44669
	122.302	37.7019	0.818749	5.44669
	122.312	37.7109	0.807583	5.44669
	122.319	37.7596	0.778797	5.44669
	122.318	37.9322	0.775728	5.44669
	122.315	38.1594	0.785469	5.44669
	122.314	38.2696	0.775024	5.44669
	122.315	38.2964	0.764714	5.44669
	122.315	38.4257	0.779458	5.44669
	122.315	38.6428	0.791729	5.44669
	122.315	38.7643	0.776272	5.44669
	122.315	38.7501	0.755133	5.44669
	122.315	38.7029	0.750141	5.44669
	122.315	38.6885	0.755305	5.44669
	122.315	38.7484	0.759202	5.44669
	122.315	38.9341	0.758992	5.44669
	122.315	39.1627	0.757518	5.44669
	122.315	39.2689	0.756975	5.44669
	122.293	39.2443	0.765142	5.44669
	122.235	39.1981	0.793615	5.44669
	122.212	39.237	0.822317	5.44669
	122.266	39.4251	0.811593	5.44669
	122.303	39.6623	0.771288	5.44669
	122.234	39.7712	0.754161	5.44669
	122.115	39.7447	0.776413	5.44669
	122.055	39.6967	0.794212	5.44669
	122.066	39.6864	0.778395	5.44669
	122.092	39.6992	0.75514	5.44669
	122.098	39.7082	0.749389	5.44669
	122.092	39.7566	0.754988	5.44669
	122.087	39.9291	0.767207	5.44669
	122.087	40.1562	0.795187	5.44669
	122.089	40.2666	0.822241	5.44669
	122.09	40.2441	0.811003	5.44669
	122.089	40.1974	0.771068	5.44669
	122.089	40.1862	0.754279	5.44669
	122.089	40.2473	0.77654	5.44669
	122.089	40.4323	0.794224	5.44669
	122.089	40.6602	0.778355	5.44669
	122.089	40.7664	0.755119	5.44669
	122.089	40.7419	0.749395	5.44669
	122.089	40.6959	0.754998	5.44669
	122.067	40.6856	0.759338	5.44669
	122.009	40.7469	0.759158	5.44669
	121.985	40.9316	0.757539	5.44669
	122.039	41.1101	0.764795	5.44669
	122.099	41.0896	0.793269	5.44669
	122.088	41.0128	0.830166	5.44669
	121.992	41.0856	0.839863	5.44669
	121.9	41.208	0.807888	5.44669
	121.909	41.2437	0.763806	5.44669
	121.97	41.2659	0.752393	5.44669
	122.019	41.3689	0.778339	5.44669
	122.044	41.4703	0.795649	5.44669
	121.997	41.4865	0.778313	5.44669
	121.895	41.459	0.762465	5.44669
	121.835	41.4911	0.777346	5.44669
	121.841	41.6206	0.791643	5.44669
	121.863	41.7294	0.776987	5.44669
	121.871	41.7394	0.755463	5.44669
	121.866	41.7066	0.750025	5.44669
	121.861	41.6895	0.75514	5.44669
	121.861	41.6941	0.759174	5.44268
	121.862	41.7513	0.759039	5.43234
	121.863	41.929	0.765418	5.42806
	121.863	42.1552	0.785126	5.43775
	121.863	42.2633	0.793804	5.44858
	121.863	42.2403	0.775118	5.4505
	121.863	42.1941	0.761782	5.44759
	121.863	42.2325	0.778194	5.44571
	121.863	42.4204	0.792242	5.44595
	121.863	42.6576	0.776936	5.44673
	121.863	42.7667	0.755229	5.44696
	121.863	42.7401	0.749945	5.44679
	121.863	42.6922	0.76306	5.44663
	121.863	42.731	0.787379	5.44663
	121.84	42.9197	0.795587	5.44668
	121.783	43.1571	0.782936	5.44671
	121.759	43.266	0.78141	5.4467
	121.791	43.2393	0.794199	5.44668
	121.793	43.2405	0.801512	5.44668
	121.78	43.4062	0.800254	5.44669
	121.818	43.6474	0.805033	5.44669
	121.868	43.766	0.824476	5.44669
	121.857	43.742	0.833613	5.44669
	121.766	43.741	0.815213	5.44669
	121.653	43.8555	0.793963	5.44669
	121.604	43.9699	0.789971	5.44669
	121.618	44.0368	0.803465	5.44669
	121.64	44.1811	0.819612	5.44669
	121.645	44.4395	0.807275	5.44669
	121.638	44.679	0.770491	5.44669
	121.634	44.8149	0.747499	5.44669
	121.635	44.9543	0.756919	5.44669
	121.636	45.1386	0.785724	5.44669
	121.637	45.2922	0.804955	5.44669
	121.637	45.4585	0.804437	5.44669
	121.636	45.6477	0.789777	5.44669
	121.636	45.7446	0.766875	5.44669
	121.636	45.7301	0.759809	5.44669
	121.636	45.6915	0.780306	5.44669
	121.636	45.73	0.793829	5.44669
	121.636	45.9152	0.77685	5.44669
	121.636	46.1513	0.754629	5.44669
	121.636	46.2608	0.749724	5.44669
	121.636	46.2349	0.763181	5.44669
	121.636	46.2362	0.787508	5.44669
	121.636	46.4017	0.795598	5.44669
	121.614	46.6427	0.775024	5.44669
	121.557	46.7613	0.753234	5.44669
	121.533	46.7375	0.749789	5.44669
	121.587	46.6872	0.763704	5.44669
	121.647	46.6749	0.787704	5.44669
	121.635	46.7369	0.795494	5.44669
	121.539	46.9226	0.782781	5.44669
	121.425	47.1505	0.781379	5.44669
	121.377	47.2565	0.78637	5.44669
	121.392	47.2319	0.773385	5.44669
	121.414	47.1859	0.755835	5.44669
	121.418	47.2248	0.751462	5.44669
	121.412	47.4129	0.76348	5.44669
	121.408	47.65	0.794886	5.44669
	121.408	47.759	0.823441	5.44669
	121.41	47.7816	0.811613	5.44669
	121.411	47.9589	0.770897	5.44669
	121.41	48.4021	0.746119	5.44669
	121.41	48.9288	0.748325	5.44669
	121.41	49.3018	0.765627	5.44669
	121.41	49.5167	0.789031	5.44669
	121.41	49.6606	0.795367	5.44669
	121.41	49.8216	0.774385	5.44669
	121.41	50.1611	0.753048	5.44669
	121.41	50.5924	0.749938	5.44669
	121.41	50.8548	0.755961	5.44669
	121.41	50.991	0.759549	5.44669
	121.41	51.18	0.758904	5.44669
	121.41	51.4432	0.765229	5.44669
	121.41	51.7198	0.792965	5.44669
	121.41	51.9759	0.822014	5.44669
	121.388	52.2186	0.811697	5.44669
	121.308	52.5122	0.771439	5.44669
	121.204	52.8889	0.754187	5.44669
	121.177	53.2421	0.77637	5.44669
	121.267	53.5004	0.802055	5.44669
	121.37	53.6693	0.806555	5.44669
	121.345	53.7269	0.799567	5.44669
	121.248	53.7527	0.795081	5.44669
	121.23	53.9003	0.787822	5.44669
	121.26	54.1747	0.77726	5.44669
	121.234	54.469	0.789713	5.44669
	121.183	54.6791	0.81669	5.44669
	121.167	54.79	0.810673	5.44669
	121.177	54.9296	0.780781	5.44669
	121.187	55.1228	0.775454	5.44669
	121.188	55.28	0.784648	5.44669
	121.184	55.4447	0.774778	5.44669
	121.183	55.632	0.757032	5.44669
	121.183	55.7778	0.751469	5.44669
	121.184	55.9398	0.755187	5.44669
	121.184	56.13	0.75868	5.44669
	121.184	56.278	0.758816	5.44669
	121.184	56.4399	0.7655	5.44669
	121.184	56.6784	0.78524	5.44669
	121.184	56.9529	0.793823	5.44669
	121.184	57.2166	0.775086	5.44669
	121.184	57.4632	0.761761	5.44669
	121.161	57.7066	0.778198	5.44669
	121.082	57.9546	0.79225	5.44669
	120.978	58.2058	0.776938	5.44669
	120.929	58.4567	0.755227	5.44669
	120.939	58.7062	0.749943	5.44669
	120.96	58.9554	0.76306	5.44669
	120.965	59.1557	0.787379	5.44669
	120.96	59.2294	0.795587	5.44669
	120.956	59.2507	0.775065	5.44669
	120.956	59.3908	0.753255	5.44669
	120.957	59.6143	0.749783	5.44669
	120.958	59.7347	0.755823	5.44669
	120.958	59.767	0.767417	5.44669
	120.957	59.895	0.794978	5.44669
	120.957	60.1588	0.822079	5.44669
	120.957	60.4557	0.811009	5.44669
	120.958	60.6705	0.771128	5.44669
	120.957	60.7334	0.746431	5.44669
	120.957	60.745	0.756244	5.44669
	120.957	60.8848	0.793692	5.44669
	120.957	61.1117	0.825521	5.44669
	120.957	61.2336	0.812909	5.44669
	120.957	61.2161	0.770701	5.44669
	120.957	61.1674	0.745577	5.44669
	120.957	61.1535	0.748167	5.44669
	120.957	61.165	0.765754	5.44669
	120.957	61.1748	0.797011	5.44669
	120.957	61.224	0.823523	5.44669
	120.957	61.3473	0.818762	5.44669
	120.957	61.4475	0.798721	5.44669
	120.957	61.5052	0.782782	5.44669
	120.957	61.6017	0.773896	5.44669
	120.935	61.6878	0.782232	5.44669
	120.878	61.7001	0.789894	5.44669
	120.854	61.6763	0.77456	5.44669
	120.908	61.7114	0.755075	5.44669
	120.968	61.8408	0.750726	5.44669
	120.979	61.8993	0.755571	5.44669
	120.94	61.8313	0.759105	5.44669
	120.872	61.9222	0.758857	5.44669
	120.85	62.3018	0.765366	5.44669
	120.908	62.6755	0.79304	5.44669
	120.947	62.7854	0.821996	5.44669
	120.877	62.7126	0.811663	5.44669
	120.757	62.6945	0.771431	5.44669
	120.719	62.8685	0.746325	5.44669
	120.788	63.12	0.756092	5.44669
	120.838	63.24	0.793666	5.44669
	120.79	63.213	0.825564	5.44669
	120.724	63.2101	0.812937	5.44669
	120.708	63.3742	0.770697	5.44669
	120.747	63.6161	0.753436	5.44669
	120.816	63.7356	0.776319	5.44669
	120.839	63.7118	0.794431	5.44669
	120.781	63.6613	0.77852	5.44669
	120.719	63.6981	0.762985	5.44669
	120.709	63.8868	0.78536	5.44669
	120.726	64.125	0.827545	5.44669
	120.737	64.2833	0.841584	5.44669
	120.735	64.4325	0.809542	5.44669
	120.731	64.6619	0.763887	5.44669
	120.73	64.9372	0.743968	5.44669
	120.731	65.1552	0.749923	5.44669
	120.732	65.2763	0.759191	5.44669
	120.732	65.4173	0.760909	5.44669
	120.731	65.6075	0.758326	5.44669
	120.731	65.7138	0.756632	5.44669
	120.731	65.7029	0.756841	5.44669
	120.731	65.6624	0.75753	5.44669
	120.731	65.6497	0.765615	5.44669
	120.731	65.7079	0.785745	5.4507
	120.731	65.8923	0.793993	5.46104
	120.731	66.1209	0.774978	5.46531
	120.731	66.2276	0.753785	5.45562
	120.731	66.2524	0.757907	5.4448
	120.731	66.3329	0.783896	5.44287
	120.731	66.4241	0.803837	5.44579
	120.731	66.4934	0.812489	5.44767
	120.731	66.647	0.826277	5.44742
	120.731	66.9084	0.831709	5.44664
	120.731	67.1951	0.805904	5.44641
	120.731	67.4558	0.765881	5.44658
	120.731	67.6476	0.746098	5.44674
	120.731	67.7629	0.750106	5.44675
	120.731	67.96	0.766382	5.44669
	120.731	68.3803	0.788714	5.44667
	120.731	68.8906	0.794966	5.44668
	120.731	69.2649	0.77433	5.44669
	120.731	69.4862	0.753168	5.44669
	120.731	69.6815	0.750008	5.44669
	120.709	69.9188	0.755948	5.44669
	120.651	70.1825	0.759519	5.44669
	120.628	70.4917	0.758896	5.44669
	120.682	70.8674	0.757365	5.44669
	120.742	71.1655	0.764816	5.44669
	120.752	71.2948	0.79334	5.44669
	120.736	71.4125	0.822317	5.44669
	120.726	71.5902	0.819562	5.44669
	120.727	71.7488	0.799484	5.44669
	120.731	71.9196	0.782817	5.44669
	120.71	72.1581	0.773639	5.44669
	120.652	72.4294	0.782112	5.44669
	120.605	72.6918	0.789935	5.44669
	120.579	72.939	0.774619	5.44669
	120.536	73.1831	0.755085	5.44669
	120.497	73.4312	0.750709	5.44669
	120.491	73.7314	0.763431	5.44669
	120.502	74.1581	0.795133	5.44669
	120.509	74.6361	0.823562	5.44669
	120.507	74.9949	0.819446	5.44669
	120.505	75.2211	0.806864	5.44669
	120.504	75.4241	0.818679	5.44669
	120.505	75.6628	0.830575	5.44669
	120.505	75.9244	0.808137	5.44669
	120.505	76.183	0.767221	5.44669
	120.505	76.4813	0.745865	5.44669
	120.505	76.9034	0.749533	5.44669
	120.505	77.3802	0.758354	5.44669
	120.505	77.6909	0.768567	5.44669
	120.483	77.7913	0.78669	5.44669
	120.403	77.8926	0.79334	5.44669
	120.322	78.123	0.774368	5.44669
	120.329	78.4157	0.753762	5.44669
	120.364	78.6899	0.758114	5.44669
	120.331	78.9345	0.783991	5.44669
	120.298	79.1241	0.795933	5.44669
	120.339	79.2442	0.776415	5.44669
	120.375	79.3949	0.753697	5.44669
	120.332	79.5894	0.749489	5.44669
	120.272	79.7433	0.763413	5.44669
	120.258	79.9062	0.787689	5.44669
	120.272	80.143	0.795591	5.44669
	120.283	80.4656	0.782827	5.44669
	120.283	80.8562	0.781363	5.44669
	120.279	81.205	0.786347	5.44669
	120.277	81.4564	0.773381	5.44669
	120.278	81.624	0.755842	5.44669
	120.279	81.7327	0.751466	5.44669
	120.279	81.8865	0.755609	5.44669
	120.279	82.1356	0.758858	5.44669
	120.279	82.4666	0.75874	5.44669
	120.279	82.8564	0.757535	5.44669
	120.279	83.2018	0.764942	5.44669
	120.279	83.4521	0.785462	5.44669
	120.279	83.6205	0.794114	5.44669
	120.279	83.7299	0.775129	5.44669
	120.279	83.8837	0.753805	5.44669
	120.279	84.1326	0.749991	5.44669
	120.279	84.4143	0.755714	5.44669
	120.279	84.6774	0.759427	5.44669
	120.279	84.9212	0.758941	5.44669
	120.279	85.1636	0.757417	5.44669
	120.279	85.4122	0.764822	5.44669
	120.279	85.6148	0.793324	5.44669
	120.279	85.7389	0.830179	5.44669
	120.279	85.9358	0.839849	5.44669
	120.279	86.3037	0.815749	5.44669
	120.279	86.6368	0.799833	5.44669
	120.256	86.7833	0.809226	5.44669
	120.199	86.8957	0.804263	5.44669
	120.153	87.1143	0.780799	5.44669
	120.127	87.3981	0.777747	5.44669
	120.106	87.6728	0.793474	5.44669
	120.124	87.9207	0.802518	5.44669
	120.142	88.1607	0.800934	5.44669
	120.122	88.4561	0.79709	5.44669
	120.125	88.8345	0.796049	5.44669
	120.137	89.1386	0.796979	5.44669
	120.119	89.2695	0.789869	5.44669
	120.126	89.4349	0.769572	5.44669
	120.161	89.7874	0.753036	5.44669
	120.177	90.1252	0.751652	5.44669
	120.149	90.2793	0.764556	5.44669
	120.107	90.3931	0.795269	5.44669
	120.117	90.5604	0.823219	5.44669
	120.139	90.6669	0.811384	5.44669
	120.123	90.6642	0.770879	5.44669
	120.127	90.6763	0.746194	5.44669
	120.137	90.8872	0.756233	5.44669
	120.096	91.2988	0.785901	5.44669
	120.068	91.6449	0.805273	5.44669
	120.115	91.7813	0.812378	5.44669
	120.151	91.8848	0.82572	5.44669
	120.106	92.1033	0.831515	5.44669
	120.045	92.3902	0.806021	5.44669
	120.031	92.617	0.765999	5.44669
	120.046	92.7377	0.753976	5.44669
	120.057	92.8261	0.778223	5.44669
	120.057	92.8883	0.795037	5.44669
	120.052	92.9428	0.785969	5.44669
	120.051	93.0515	0.790748	5.44669
	120.052	93.1438	0.81402	5.44669
	120.053	93.2036	0.809186	5.44669
	120.053	93.3528	0.773236	5.44669
	120.052	93.5665	0.747963	5.44669
	120.052	93.7287	0.748266	5.44669
	120.052	93.8881	0.757076	5.44669
	120.052	94.1206	0.768482	5.44669
	120.052	94.3934	0.787109	5.44669
	120.052	94.6094	0.793546	5.44669
	120.052	94.7304	0.774306	5.44669
	120.052	94.8722	0.753662	5.44669
	120.052	95.1118	0.750224	5.44669
	120.052	95.394	0.755863	5.44669
	120.052	95.6113	0.759406	5.44669
	120.052	95.7296	0.76675	5.44669
	120.03	95.8697	0.785554	5.44669
	119.973	96.1097	0.79351	5.44669
	119.949	96.3925	0.774843	5.44669
	120.003	96.6592	0.761771	5.44669
	120.063	96.9041	0.778288	5.44669
	120.073	97.0965	0.792285	5.44669
	120.057	97.2177	0.77692	5.44669
	120.025	97.417	0.763078	5.44669
	119.946	97.7869	0.778097	5.44669
	119.869	98.1692	0.799611	5.44669
	119.901	98.4418	0.804916	5.44669
	120.014	98.6555	0.799749	5.44669
	120.084	98.8821	0.803611	5.44669
	120.078	99.135	0.816189	5.44669
	120.052	99.3941	0.805788	5.44669
	120.043	99.5973	0.771084	5.44669
	120.026	99.6688	0.748276	5.44669
	119.952	99.6389	0.749163	5.44669
	119.849	99.6521	0.757341	5.44669
	119.797	99.824	0.760403	5.44669
	119.807	100.113	0.766643	5.44669
	119.828	100.404	0.785154	5.44669
	119.834	100.608	0.793381	5.44669
	119.828	100.668	0.782802	5.4507
	119.824	100.633	0.790009	5.46104
	119.824	100.649	0.814836	5.46531
	119.826	100.823	0.80979	5.45161
	119.827	101.112	0.78107	5.43045
	119.826	101.403	0.783759	5.42425
	119.848	101.606	0.820753	5.43685
	119.906	101.667	0.839357	5.44956
	119.93	101.632	0.811031	5.45123
	119.876	101.598	0.765304	5.44754
	119.838	101.596	0.751903	5.44543
	119.885	101.608	0.785472	5.44585
	119.925	101.613	0.83154	5.44679
	119.881	101.661	0.843219	5.44702
	119.82	101.834	0.808807	5.44679
	119.805	102.062	0.770869	5.44661
	119.819	102.172	0.772013	5.44662
	119.831	102.149	0.794608	5.44668
	119.83	102.103	0.812903	5.44671
	119.826	102.091	0.82974	5.4467
	119.825	102.103	0.833014	5.44668
	119.825	102.162	0.80522	5.44668
	119.826	102.337	0.773002	5.44669
	119.826	102.562	0.774182	5.44669
	119.826	102.67	0.786888	5.44669
	119.826	102.648	0.776169	5.44669
	119.826	102.651	0.756818	5.44669
	119.826	102.767	0.750885	5.44669
	119.826	102.88	0.755018	5.44669
	119.826	102.946	0.758817	5.44669
	119.826	103.091	0.758933	5.44669
	119.826	103.349	0.75763	5.44669
	119.826	103.589	0.757043	5.44669
	119.826	103.725	0.75726	5.44669
	119.826	103.864	0.765431	5.44669
	119.826	104.048	0.785764	5.44669
	119.826	104.202	0.794067	5.44669
	119.826	104.418	0.782873	5.44669
	119.826	104.783	0.781924	5.44669
	119.826	105.157	0.786566	5.44669
	119.826	105.428	0.773273	5.44669
	119.826	105.644	0.763589	5.44669
	119.826	105.921	0.779609	5.44669
	119.826	106.301	0.800063	5.44669
	119.826	106.661	0.812438	5.44669
	119.826	106.921	0.827598	5.44669
	119.826	107.138	0.832281	5.44669
	119.826	107.37	0.805674	5.44669
	119.826	107.575	0.773452	5.44669
	119.826	107.657	0.774209	5.44669
	119.826	107.63	0.79461	5.44669
	119.826	107.592	0.804253	5.44669
	119.826	107.635	0.793386	5.44669
	119.826	107.773	0.768453	5.44669
	119.826	107.832	0.751317	5.44669
	119.826	107.712	0.7592	5.44669
	119.826	107.577	0.785316	5.44669
	119.826	107.552	0.796102	5.44669
	119.826	107.589	0.783885	5.44669
	119.826	107.612	0.789496	5.44669
	119.826	107.609	0.822107	5.44669
	119.826	107.6	0.837877	5.44669
	119.826	107.597	0.809929	5.44669
	119.826	107.599	0.765368	5.44669
	119.826	107.601	0.744451	5.44669
	119.826	107.601	0.757469	5.44669
	119.826	107.6	0.787039	5.44669
	119.826	107.6	0.79744	5.44669
	119.826	107.6	0.775963	5.44669
	119.826	107.6	0.752972	5.44669
	119.826	107.6	0.749346	5.44669
	119.826	107.6	0.75574	5.44669
	119.826	107.6	0.759667	5.44669
	119.826	107.6	0.766903	5.44669
	119.826	107.649	0.785525	5.44669
	119.826	107.825	0.801314	5.44669
	119.826	108.054	0.802981	5.44669
	119.826	108.212	0.798332	5.44669
	119.826	108.365	0.795834	5.44669
	119.826	108.596	0.796447	5.44669
	119.826	108.871	0.805464	5.44669
	119.826	109.088	0.81814	5.44669
	119.826	109.209	0.813818	5.44669
	119.826	109.35	0.798613	5.44669
	119.826	109.54	0.784502	5.44669
	119.826	109.696	0.774656	5.44669
	119.826	109.861	0.78981	5.44669
	119.826	110.098	0.817657	5.44669
	119.826	110.371	0.811044	5.44669
	119.826	110.585	0.772722	5.44669
	119.826	110.705	0.747087	5.44669
	119.826	110.847	0.748081	5.44669
	119.826	111.038	0.75731	5.44669
	119.826	111.194	0.760775	5.44669
	119.826	111.358	0.758938	5.44669
	119.826	111.546	0.756936	5.44669
	119.826	111.692	0.75675	5.44669
	119.826	111.904	0.757384	5.44669
	119.826	112.27	0.757716	5.44669
	119.826	112.597	0.757629	5.44669
	119.804	112.741	0.757475	5.4507
	119.746	112.855	0.757441	5.46104
	119.722	113.075	0.757482	5.46531
	119.754	113.359	0.757511	5.45562
	119.757	113.584	0.76538	5.4448
	119.721	113.705	0.785653	5.44287
	119.702	113.843	0.801909	5.44579
	119.705	114.082	0.811056	5.44767
	119.714	114.364	0.818491	5.44742
	119.716	114.582	0.811969	5.44664
	119.692	114.652	0.805584	5.44641
	119.655	114.616	0.820808	5.44658
	119.666	114.578	0.831923	5.44674
	119.709	114.624	0.807945	5.44675
	119.727	114.813	0.774532	5.44669
	119.698	115.047	0.773855	5.44667
	119.631	115.155	0.794078	5.44668
	119.584	115.129	0.804156	5.44669
	119.583	115.081	0.793535	5.44669
	119.621	115.12	0.776421	5.44669
	119.685	115.309	0.77946	5.44669
	119.706	115.546	0.795705	5.44669
	119.649	115.655	0.802838	5.44669
	119.61	115.678	0.792403	5.44669
	119.658	115.806	0.768544	5.44669
	119.699	116.024	0.759575	5.44669
	119.655	116.195	0.787485	5.44669
	119.593	116.357	0.829649	5.44669
	119.578	116.587	0.84171	5.44669
	119.593	116.858	0.808847	5.44669
	119.605	117.123	0.763552	5.44669
	119.604	117.372	0.751945	5.44669
	119.6	117.616	0.778242	5.44669
	119.598	117.863	0.803638	5.44669
	119.599	118.114	0.806552	5.44669
	119.6	118.365	0.791133	5.44669
	119.6	118.615	0.774562	5.44669
	119.6	118.864	0.779535	5.44669
	119.6	119.064	0.788527	5.44669
	119.6	119.138	0.782816	5.44669
	119.6	119.159	0.783878	5.44669
	119.6	119.299	0.787405	5.44669
	119.6	119.523	0.772931	5.44669
	119.6	119.692	0.755277	5.44669
	119.6	119.851	0.75139	5.44669
	119.6	120.032	0.755778	5.44669
	119.6	120.128	0.758956	5.44669
	119.6	120.116	0.758721	5.44669
	119.6	120.128	0.757492	5.44669
	119.6	120.293	0.75706	5.44669
	119.6	120.53	0.765187	5.44669
	119.6	120.647	0.785733	5.4507
	119.6	120.624	0.802011	5.46104
	119.6	120.624	0.803199	5.46531
	119.6	120.787	0.790305	5.45562
	119.6	121.028	0.767536	5.4448
	119.6	121.147	0.752027	5.44287
	119.6	121.124	0.751953	5.44579
	119.6	121.073	0.757169	5.44767
	119.6	121.11	0.759339	5.44742
	119.6	121.25	0.758387	5.44664
	119.6	121.312	0.765086	5.44641
	119.6	121.193	0.785219	5.44658
	119.6	121.056	0.793961	5.44674
	119.6	121.031	0.783022	5.44675
	119.6	121.068	0.789895	5.44669
	119.6	121.092	0.81471	5.44667
	119.6	121.089	0.817649	5.44668
	119.6	121.079	0.801395	5.44669
	119.6	121.076	0.79217	5.44669
	119.6	121.078	0.793866	5.44669
	119.6	121.08	0.797821	5.44669
	119.6	121.08	0.798869	5.44669
	119.6	121.079	0.797901	5.44669
	119.6	121.079	0.797123	5.44669
	119.6	121.079	0.789271	5.44669
	119.6	121.079	0.76927	5.44669
	119.6	121.079	0.753122	5.44669
	119.6	121.079	0.751795	5.44669
	119.6	121.079	0.756714	5.44669
	119.6	121.079	0.759204	5.44669
	119.6	121.079	0.758492	5.44669
	119.6	121.079	0.765179	5.44669
	119.6	121.079	0.793091	5.44669
	119.6	121.079	0.822084	5.44669
	119.6	121.079	0.811682	5.44669
	119.6	121.079	0.779279	5.44669
	119.6	121.079	0.782335	5.44669
	119.6	121.03	0.820793	5.44669
	119.6	120.854	0.84775	5.44669
	119.6	120.626	0.839391	5.44669
	119.577	120.516	0.80962	5.44669
	119.52	120.589	0.797477	5.44669
	119.496	120.762	0.810426	5.44669
	119.55	120.875	0.805604	5.44669
	119.61	120.871	0.780934	5.44669
	119.621	120.781	0.785198	5.44669
	119.605	120.689	0.813535	5.44669
	119.594	120.771	0.810963	5.44669
	119.596	121	0.774155	5.44669
	119.6	121.142	0.747716	5.44669
	119.601	121.082	0.747836	5.44669
	119.6	120.854	0.756984	5.44669
	119.599	120.607	0.760726	5.44669
	119.599	120.509	0.759034	5.44669
	119.6	120.543	0.756994	5.44669
	119.6	120.59	0.764611	5.44669
	119.6	120.598	0.785515	5.44669
	119.6	120.584	0.794254	5.44669
	119.6	120.575	0.775169	5.44669
	119.6	120.577	0.753772	5.44669
	119.6	120.58	0.757834	5.44669
	119.6	120.581	0.791741	5.44669
	119.6	120.581	0.824137	5.44669
	119.6	120.58	0.813023	5.44669
	119.6	120.58	0.77124	5.44669
	119.6	120.58	0.745762	5.44669
	119.6	120.58	0.748053	5.44669
	119.6	120.531	0.757769	5.44669
	119.6	120.404	0.760977	5.44669
	119.6	120.352	0.75886	5.44669
	119.6	120.471	0.764702	5.44669
	119.6	120.603	0.792761	5.44669
	119.6	120.676	0.829986	5.44669
	119.6	120.816	0.839968	5.44669
	119.6	121.071	0.807996	5.44669
	119.6	121.359	0.763814	5.44669
	119.6	121.623	0.744487	5.44669
	119.6	121.865	0.758037	5.44669
	119.6	122.057	0.795135	5.44669
	119.6	122.179	0.833359	5.44669
	119.6	122.379	0.848409	5.44669
	119.6	122.749	0.835192	5.44669
	119.6	123.082	0.799754	5.44669
	119.6	123.228	0.769979	5.44669
	119.6	123.34	0.774865	5.44669
	119.6	123.509	0.78825	5.44669
	119.6	123.617	0.776497	5.44669
	119.6	123.664	0.764342	5.44669
	119.6	123.802	0.778779	5.44669
	119.6	124.016	0.791577	5.44669
	119.6	124.133	0.78432	5.44669
	119.6	124.118	0.783417	5.44669
	119.577	124.121	0.786677	5.44669
	119.52	124.283	0.772789	5.44669
	119.496	124.522	0.763347	5.44669
	119.55	124.641	0.779679	5.44669
	119.61	124.668	0.800178	5.44669
	119.621	124.793	0.812462	5.44669
	119.605	125.009	0.827567	5.44669
	119.594	125.132	0.832259	5.44669
	119.596	125.118	0.805676	5.44669
	119.578	125.12	0.773461	5.44669
	119.522	125.281	0.782083	5.44669
	119.497	125.521	0.814893	5.44669
	119.527	125.689	0.820511	5.44669
	119.53	125.842	0.80253	5.44669
	119.495	126.07	0.783757	5.44669
	119.475	126.343	0.76508	5.44669
	119.501	126.56	0.753334	5.44669
	119.567	126.682	0.753374	5.44669
	119.593	126.824	0.757301	5.44669
	119.515	127.063	0.758889	5.44669
	119.418	127.345	0.758152	5.44669
	119.419	127.562	0.757277	5.44669
	119.456	127.632	0.765044	5.44669
	119.449	127.596	0.785595	5.44669
	119.474	127.607	0.794134	5.44669
	119.538	127.78	0.77509	5.44669
	119.519	128.021	0.753782	5.44669
	119.439	128.137	0.757866	5.44669
	119.426	128.112	0.78388	5.44669
	119.473	128.062	0.803845	5.44669
	119.502	128.051	0.804627	5.44669
	119.498	128.063	0.790251	5.44669
	119.486	128.073	0.767006	5.44669
	119.46	128.072	0.751824	5.44669
	119.405	128.069	0.752056	5.44669
	119.362	128.067	0.757285	5.44669
	119.38	128.068	0.759351	5.44669
	119.451	128.069	0.758351	5.44669
	119.504	128.069	0.765067	5.44669
	119.506	128.069	0.793095	5.44669
	119.466	128.069	0.829996	5.44669
	119.401	128.069	0.847724	5.44669
	119.38	128.02	0.8361	5.44669
	119.438	127.844	0.800378	5.44669
	119.499	127.615	0.762047	5.44669
	119.53	127.506	0.746462	5.44669
	119.571	127.529	0.759494	5.44669
	119.607	127.575	0.787173	5.44669
	119.59	127.587	0.796776	5.44669
	119.522	127.574	0.775637	5.44669
	119.493	127.566	0.753072	5.44669
	119.525	127.566	0.749503	5.44669
	119.508	127.569	0.763641	5.44669
	119.439	127.571	0.787779	5.44669
	119.43	127.57	0.795548	5.44669
	119.475	127.569	0.782777	5.44669
	119.524	127.569	0.789228	5.44669
	119.554	127.569	0.814518	5.44669
	119.509	127.57	0.809935	5.44669
	119.429	127.57	0.773373	5.44669
	119.425	127.569	0.747754	5.44669
	119.454	127.569	0.748129	5.44669
	119.424	127.569	0.764964	5.44669
	119.371	127.569	0.788823	5.44669
	119.378	127.569	0.795515	5.44669
	119.447	127.569	0.774522	5.44669
	119.481	127.569	0.753053	5.44669
	119.427	127.569	0.757762	5.44669
	119.363	127.569	0.791967	5.44669
	119.351	127.569	0.824257	5.44669
	119.368	127.569	0.812993	5.44669
	119.401	127.569	0.771185	5.44268
	119.48	127.569	0.74575	5.43234
	119.557	127.569	0.748067	5.42806
	119.525	127.569	0.75778	5.43775
	119.412	127.569	0.768847	5.44858
	119.342	127.569	0.787011	5.4505
	119.348	127.569	0.793375	5.44759
	119.374	127.569	0.782139	5.44571
	119.383	127.569	0.781863	5.44595
	119.377	127.569	0.786801	5.44673
	119.372	127.52	0.781264	5.44696
	119.371	127.394	0.783841	5.44679
	119.373	127.341	0.787941	5.44663
	119.374	127.46	0.781039	5.44663
	119.374	127.593	0.791212	5.44668
	119.373	127.616	0.815968	5.44671
	119.373	127.581	0.809837	5.4467
	119.373	127.557	0.780688	5.44668
	119.373	127.561	0.775712	5.44668
	119.396	127.521	0.784789	5.44669
	119.453	127.397	0.774745	5.44669
	119.477	127.342	0.764839	5.44669
	119.445	127.459	0.779609	5.44669
	119.443	127.592	0.799619	5.44669
	119.456	127.616	0.804382	5.44669
	119.418	127.581	0.791652	5.44669
	119.391	127.558	0.76768	5.44669
	119.436	127.56	0.751609	5.44669
	119.472	127.57	0.751726	5.44669
	119.427	127.573	0.757223	5.44669
	119.366	127.571	0.759442	5.44669
	119.352	127.52	0.766282	5.44669
	119.367	127.393	0.785345	5.44669
	119.378	127.341	0.793589	5.44669
	119.378	127.46	0.782821	5.44669
	119.373	127.593	0.782073	5.44669
	119.372	127.616	0.786646	5.44669
	119.395	127.58	0.773254	5.44669
	119.476	127.557	0.755682	5.44669
	119.557	127.561	0.759315	5.44669
	119.527	127.57	0.783812	5.44669
	119.413	127.573	0.803301	5.44669
	119.364	127.571	0.812294	5.44669
	119.427	127.569	0.818515	5.44669
	119.5	127.569	0.803668	5.44669
	119.535	127.569	0.777239	5.44669
	119.55	127.521	0.776466	5.44669
	119.504	127.344	0.794203	5.44669
	119.405	127.116	0.811149	5.44669
	119.347	126.957	0.821278	5.44669
	119.352	126.755	0.805234	5.44669
	119.374	126.348	0.769042	5.44669
	119.404	125.845	0.747618	5.44669
	119.479	125.469	0.757483	5.44669
	119.578	125.146	0.785919	5.44669
	119.627	124.598	0.804836	5.44669
	119.618	123.856	0.804318	5.44669
	119.575	123.198	0.78977	5.44669
	119.513	122.706	0.774785	5.44669
	119.494	122.265	0.780113	5.44669
	119.552	121.787	0.788689	5.44669
	119.589	121.276	0.774808	5.44669
	119.541	120.764	0.755607	5.44669
	119.501	120.264	0.750861	5.44669
	119.544	119.769	0.755439	5.44669
	119.606	119.272	0.766873	5.44669
	119.621	118.772	0.787016	5.44669
	119.606	118.272	0.794079	5.44669
	119.595	117.723	0.782433	5.44669
	119.595	117.048	0.781736	5.44669
	119.6	116.321	0.786643	5.44669
	119.601	115.663	0.773373	5.44669
	119.6	115.011	0.755733	5.44669
	119.599	114.33	0.751424	5.44669
	119.599	113.683	0.75563	5.44669
	119.6	113.019	0.766753	5.44669
	119.6	112.329	0.786898	5.44669
	119.6	111.732	0.794072	5.44669
	119.6	111.247	0.774601	5.44669
	119.6	110.737	0.753599	5.44669
	119.6	110.073	0.757963	5.44669
	119.6	109.287	0.783986	5.44669
	119.6	108.494	0.795984	5.44669
	119.6	107.79	0.784309	5.44669
	119.6	107.181	0.781844	5.44669
	119.6	106.542	0.786022	5.44669
	119.6	105.848	0.780945	5.44669
	119.622	105.192	0.791855	5.44669
	119.679	104.528	0.81627	5.4507
	119.703	103.891	0.809735	5.46104
	119.672	103.471	0.780537	5.46531
	119.669	103.214	0.775685	5.45562
	119.704	102.912	0.792702	5.4448
	119.746	102.527	0.810799	5.44287
	119.8	102.073	0.821665	5.44579
	119.838	101.613	0.805521	5.44767
	119.839	101.172	0.769025	5.44742
	119.827	100.594	0.747509	5.44664
	119.822	99.8799	0.757444	5.44641
	119.824	99.2436	0.785941	5.44658
	119.827	98.8007	0.80486	5.44674
	119.827	98.5274	0.80432	5.44675
	119.826	98.2746	0.789762	5.44669
	119.826	97.8747	0.774781	5.44667
	119.826	97.3907	0.780114	5.44668
	119.826	97.0199	0.788691	5.44669
	119.826	96.7415	0.782679	5.44669
	119.826	96.3656	0.783762	5.44669
	119.826	95.9008	0.795276	5.44669
	119.826	95.5295	0.801128	5.44669
	119.826	95.244	0.79971	5.44669
	119.826	94.8654	0.804942	5.44669
	119.826	94.3528	0.816761	5.44669
	119.826	93.807	0.805555	5.44669
	119.826	93.3425	0.770783	5.44669
	119.826	93.0298	0.748233	5.44669
	119.826	92.7685	0.757122	5.44669
	119.826	92.3791	0.785549	5.44669
	119.826	91.8534	0.796939	5.44669
	119.826	91.306	0.776283	5.44669
	119.826	90.7963	0.753285	5.44669
	119.826	90.3098	0.749363	5.44669
	119.826	89.7705	0.763507	5.44669
	119.826	89.0946	0.795643	5.44669
	119.826	88.3634	0.823749	5.44669
	119.826	87.7042	0.811472	5.44669
	119.826	87.0529	0.778599	5.44669
	119.826	86.3235	0.774254	5.44669
	119.826	85.599	0.792792	5.44669
	119.826	85.0091	0.803474	5.44669
	119.826	84.4903	0.793706	5.44669
	119.826	83.907	0.768864	5.44669
	119.826	83.3132	0.759246	5.44669
	119.848	82.7937	0.779363	5.44669
	119.928	82.318	0.793634	5.44669
	120.009	81.8355	0.777104	5.44669
	120.002	81.2857	0.754804	5.44669
	119.945	80.6532	0.749708	5.44669
	119.92	80.0992	0.755241	5.44669
	119.952	79.7202	0.7672	5.44669
	119.999	79.3551	0.787224	5.44669
	119.968	78.8795	0.79405	5.44669
	119.886	78.3441	0.774476	5.44669
	119.9	77.8708	0.753554	5.44669
	120.007	77.5506	0.757989	5.44669
	120.081	77.2402	0.784012	5.44669
	120.079	76.6775	0.795986	5.44669
	120.053	75.9245	0.77643	5.44669
	120.043	75.2178	0.753685	5.44669
	120.048	74.5547	0.749478	5.44669
	120.054	73.8865	0.755543	5.44669
	120.054	73.298	0.767408	5.44669
	120.053	72.8093	0.787203	5.44669
	120.052	72.3442	0.793967	5.44669
	120.052	71.9045	0.782319	5.44669
	120.052	71.5733	0.789599	5.44669
	120.052	71.2463	0.814836	5.44669
	120.052	70.6806	0.809936	5.44669
	120.075	69.9322	0.773261	5.44669
	120.132	69.2285	0.747707	5.44669
	120.178	68.565	0.748149	5.44669
	120.182	67.8956	0.764989	5.44669
	120.145	67.3067	0.788826	5.44669
	120.103	66.8183	0.795508	5.44669
	120.139	66.3535	0.774517	5.44669
	120.242	65.8154	0.753054	5.44669
	120.284	65.1322	0.749894	5.44669
	120.223	64.3975	0.755941	5.44669
	120.175	63.7886	0.759556	5.44669
	120.22	63.315	0.758914	5.44669
	120.286	62.8636	0.75736	5.44669
	120.301	62.375	0.756936	5.44669
	120.286	61.8631	0.765182	5.44669
	120.273	61.3056	0.785775	5.44669
	120.274	60.6311	0.79416	5.44669
	120.279	59.907	0.775037	5.44669
	120.28	59.2994	0.75375	5.44669
	120.279	58.7734	0.750001	5.44669
	120.278	58.1934	0.755738	5.44669
	120.278	57.6527	0.767304	5.44669
	120.279	57.2113	0.78709	5.44669
	120.279	56.66	0.801828	5.44669
	120.279	55.9564	0.80264	5.44669
	120.279	55.3645	0.790136	5.44669
	120.279	54.9933	0.775535	5.44669
	120.279	54.5956	0.788167	5.44669
	120.279	54.0466	0.816655	5.44669
	120.301	53.5814	0.811208	5.44669
	120.381	53.3252	0.773147	5.44669
	120.462	53.0968	0.755078	5.44669
	120.432	52.7024	0.784007	5.44669
	120.34	52.2123	0.821926	5.44669
	120.349	51.7878	0.814854	5.44669
	120.458	51.3829	0.780665	5.44669
	120.534	50.858	0.773918	5.44669
	120.533	50.1607	0.784046	5.44669
	120.506	49.465	0.775071	5.44669
	120.495	49.0819	0.765239	5.44669
	120.501	49.0167	0.787532	5.44669
	120.506	48.9046	0.819783	5.44669
	120.507	48.5507	0.812702	5.44669
	120.505	48.1441	0.772654	5.44669
	120.504	47.8064	0.746469	5.44669
	120.504	47.4679	0.747846	5.44669
	120.505	47.1461	0.765302	5.44669
	120.527	46.8382	0.789065	5.44669
	120.585	46.4327	0.795496	5.44669
	120.631	45.9662	0.774428	5.44669
	120.657	45.6537	0.75302	5.44669
	120.7	45.549	0.749911	5.44669
	120.739	45.3973	0.75596	5.44669
	120.722	45.0411	0.767429	5.44669
	120.632	44.6477	0.787064	5.44669
	120.544	44.3655	0.801772	5.44669
	120.575	44.2009	0.802626	5.44669
	120.692	44.1044	0.798021	5.44669
	120.764	43.9547	0.803701	5.44669
	120.758	43.7521	0.816841	5.44669
	120.731	43.5945	0.806029	5.44669
	120.721	43.4822	0.770954	5.44669
	120.727	43.4232	0.748136	5.44669
	120.733	43.3785	0.74915	5.44669
	120.733	43.2729	0.757385	5.44669
	120.731	43.1782	0.768297	5.44669
	120.731	43.1165	0.786921	5.44669
	120.731	42.9672	0.801404	5.44669
	120.731	42.7542	0.802522	5.44669
	120.731	42.6415	0.790237	5.44669
	120.731	42.6087	0.767748	5.44669
	120.731	42.4778	0.75214	5.44669
	120.731	42.2621	0.751925	5.44669
	120.731	42.0926	0.757118	5.44669
	120.731	41.9308	0.759327	5.44669
	120.731	41.7	0.7584	5.44669
	120.731	41.4287	0.757226	5.44669
	120.731	41.2128	0.757063	5.44669
	120.731	41.0912	0.757412	5.44669
	120.731	40.9492	0.765487	5.44669
	120.731	40.7588	0.793604	5.44669
	120.731	40.6528	0.83006	5.44669
	120.731	40.6639	0.84757	5.44669
	120.731	40.6551	0.843884	5.44669
	120.731	40.541	0.836423	5.44669
	120.731	40.4303	0.834657	5.44669
	120.731	40.3156	0.836576	5.44669
	120.731	40.0437	0.830139	5.44669
	120.731	39.7322	0.801901	5.44669
	120.731	39.6114	0.764813	5.44669
	120.753	39.6085	0.747081	5.44669
	120.811	39.4436	0.75877	5.44669
	120.857	39.0476	0.79452	5.44669
	120.861	38.6425	0.82497	5.44669
	120.847	38.3696	0.812384	5.44669
	120.862	38.2131	0.770676	5.44669
	120.921	38.1167	0.745753	5.44669
	120.948	37.9641	0.748249	5.44669
	120.895	37.7111	0.757855	5.44669
	120.856	37.4272	0.760943	5.44669
	120.903	37.1647	0.758815	5.44669
	120.965	36.9219	0.756825	5.44669
	120.979	36.7289	0.756748	5.44669
	120.964	36.6068	0.757423	5.44669
	120.952	36.4073	0.757733	5.44669
	120.953	36.0376	0.757623	5.44669
	120.957	35.6555	0.757466	5.44669
	120.959	35.3829	0.75744	5.44669
	120.958	35.1691	0.757485	5.44669
	120.957	34.9424	0.757513	5.44669
	120.957	34.7388	0.757509	5.44669
	120.957	34.6557	0.757497	5.44669
	120.958	34.6316	0.765364	5.44669
	120.958	34.4938	0.785652	5.44669
[truncated: 1,252 more rows]
