# Supplementary material for: Design of a cosmetic glove stiffness compensation mechanism for toddler-sized hand prostheses
Source: PLoS One. 2017 Aug 11;12(8):e0183233. doi: 10.1371/journal.pone.0183233 (PMC5553851; doi:10.1371/journal.pone.0183233)
Supplement: S1 Dataset — (ZIP) [file pone.0183233.s001.zip › 01 Glove measurements/SILglove1_5.xlsx]

## Sheet: test_glove7_5
LabVIEW Measurement
Writer_Version	2
Reader_Version	2
Separator	Tab
Decimal_Separator	.
Multi_Headings	No
X_Columns	No
Time_Pref	Absolute
Operator	localadmin
Date	2012-12-20
Time	00:09:44.981000
***End_of_Header***
Channels	4
Samples	10	10	10	10
Date	2012-12-20	2012-12-20	2012-12-20	2012-12-20
Time	00:10:08.881000	00:10:08.881000	00:10:08.881000	00:10:08.881000
Y_Unit_Label	mm	N	N	Pa
X_Dimension	Time	Time	Time	Time
X0	0	0	0	0
Delta_X	0.01	0.01	0.01	0.01
***End_of_Header***
X_Value	Voltage LVDT (Filtered)	Voltage Load Cell (Filtered)	Voltage Pinch Load Cell (Filtered)	Voltage Pressure (Filtered)	Comment
	129.003	0.264307	0.756763	5.44742
	129.056	0.264307	0.765283	5.44664
	129.114	0.264307	0.785878	5.44641
	129.124	0.264307	0.794167	5.44658
	129.109	0.264307	0.775003	5.44674
	129.099	0.264307	0.753734	5.44675
	129.078	0.264307	0.757876	5.44669
	129.002	0.264307	0.783902	5.44667
	128.9	0.264307	0.79598	5.44668
	128.849	0.264307	0.776466	5.44669
	128.881	0.264307	0.753702	5.44669
	128.982	0.264307	0.749473	5.44669
	129.069	0.264307	0.755534	5.44669
	129.056	0.264307	0.767406	5.44669
	128.995	0.264307	0.787206	5.44669
	128.97	0.264307	0.793969	5.44669
	129.003	0.264307	0.782319	5.44669
	129.051	0.264307	0.781727	5.44669
	129.042	0.264307	0.78668	5.44669
	129.018	0.264307	0.781262	5.44669
	129.033	0.264307	0.783883	5.44669
	129.029	0.264307	0.78796	5.44669
	129.019	0.264307	0.773161	5.44669
	129.06	0.264307	0.763047	5.44669
	129.11	0.264307	0.779421	5.44669
	129.099	0.264307	0.800177	5.44669
	129.029	0.264307	0.812553	5.44669
	128.996	0.313497	0.827605	5.44669
	129.051	0.440273	0.840114	5.44669
	129.114	0.492705	0.833811	5.44669
	129.126	0.373887	0.802132	5.44669
	129.087	0.241132	0.763596	5.44669
	129.019	0.217568	0.754359	5.44669
	128.996	0.253272	0.787109	5.44669
	129.054	0.276346	0.823482	5.44669
	129.116	0.27328	0.822274	5.44669
	129.126	0.263787	0.800208	5.44669
	129.086	0.2609	0.782157	5.44669
	129.018	0.263065	0.765235	5.44669
	128.996	0.264998	0.761838	5.44669
	129.055	0.265038	0.78174	5.44669
	129.116	0.264368	0.793708	5.44669
	129.126	0.264073	0.77629	5.44669
	129.109	0.264187	0.762308	5.44669
	129.076	0.26434	0.777999	5.44669
	129.02	0.264364	0.791973	5.44669
	129.001	0.264319	0.784763	5.44669
	129.056	0.264292	0.783462	5.44669
	129.093	0.264297	0.794409	5.44669
	129.045	0.264308	0.808741	5.44669
	128.983	0.264311	0.828066	5.44669
	128.969	0.264309	0.833792	5.44669
	128.985	0.264306	0.806141	5.44669
	128.996	0.264306	0.76524	5.44669
	128.995	0.264307	0.745745	5.44268
	128.968	0.264307	0.750186	5.43234
	128.932	0.264307	0.75867	5.42806
	128.944	0.264307	0.768467	5.43775
	128.987	0.264307	0.794407	5.44858
	129.005	0.264307	0.821466	5.4505
	128.976	0.264307	0.810956	5.44759
	128.909	0.264307	0.771323	5.44571
	128.862	0.264307	0.746532	5.44595
	128.861	0.264307	0.748346	5.44673
	128.876	0.264307	0.765489	5.44696
	128.905	0.264307	0.796836	5.44679
	128.96	0.264307	0.823544	5.44663
	129.003	0.264307	0.810963	5.44663
	129.006	0.264307	0.770588	5.44668
	128.993	0.264307	0.754092	5.44671
	129.009	0.264307	0.784503	5.4467
	129.068	0.264307	0.822484	5.44668
	129.117	0.264307	0.814911	5.44668
	129.121	0.264307	0.78049	5.44669
	129.106	0.264307	0.781695	5.44669
	129.099	0.264307	0.812224	5.44669
	129.079	0.264307	0.811659	5.44669
	129.002	0.264307	0.774912	5.44669
	128.9	0.264307	0.747786	5.44669
	128.849	0.264307	0.755467	5.44669
	128.881	0.264307	0.785014	5.44669
	128.96	0.264307	0.797303	5.44669
	129.011	0.264307	0.776625	5.44669
	129.009	0.264307	0.753299	5.44669
	128.969	0.264307	0.749247	5.44669
	128.905	0.264307	0.755583	5.44669
	128.884	0.264307	0.759636	5.44669
	128.965	0.264307	0.766946	5.44669
	129.083	0.264307	0.793425	5.44669
	129.138	0.264307	0.829467	5.44669
	129.103	0.264307	0.839514	5.44669
	129.021	0.264307	0.807991	5.44669
	128.969	0.264307	0.771844	5.44669
	128.972	0.264307	0.780582	5.44669
	128.991	0.264307	0.814839	5.44669
	128.997	0.264307	0.813151	5.44669
	129.016	0.264307	0.774608	5.44669
	129.069	0.264307	0.754999	5.44669
	129.115	0.264307	0.775584	5.44669
	129.12	0.264307	0.793567	5.44669
	129.084	0.264307	0.77842	5.44669
	129.02	0.264307	0.76325	5.44669
	128.975	0.264307	0.777636	5.44669
	128.975	0.264307	0.791486	5.44669
	128.99	0.264307	0.776818	5.44669
	128.974	0.264307	0.763318	5.44669
	128.936	0.264307	0.786105	5.44669
	128.966	0.264307	0.827739	5.44669
	129.066	0.264307	0.8414	5.44669
	129.131	0.264307	0.809396	5.44669
	129.105	0.264307	0.763892	5.44669
	129.025	0.264307	0.744022	5.44669
	128.992	0.264307	0.749944	5.44669
	129.028	0.264307	0.759181	5.44669
	129.014	0.264307	0.760897	5.44669
	128.944	0.264307	0.758325	5.44669
	128.956	0.264307	0.756636	5.44669
	129.059	0.264307	0.756843	5.44669
	129.131	0.264307	0.75753	5.44669
	129.13	0.264307	0.757744	5.44669
	129.083	0.264307	0.757589	5.44669
	129.015	0.264307	0.757449	5.44669
	128.974	0.264307	0.765315	5.44669
	128.954	0.264307	0.793519	5.44669
	128.911	0.264307	0.822215	5.44669
	128.893	0.264307	0.811585	5.44669
	128.966	0.264307	0.771321	5.44669
	129.08	0.264307	0.746307	5.44669
	129.114	0.264307	0.748253	5.44669
	129.023	0.264307	0.76553	5.44669
	128.918	0.264307	0.789016	5.44669
	128.92	0.264307	0.795395	5.44669
	128.982	0.264307	0.782273	5.44669
	129.034	0.264307	0.781201	5.44669
	129.082	0.264307	0.794347	5.44669
	129.092	0.264307	0.809519	5.44669
	129.035	0.264307	0.820543	5.44669
	129.001	0.264307	0.805505	5.44669
	129.051	0.264307	0.769417	5.44669
	129.09	0.264307	0.747678	5.44669
	129.024	0.264307	0.757375	5.44669
	128.927	0.264307	0.785852	5.44669
	128.923	0.264307	0.796976	5.44669
	128.981	0.264307	0.77619	5.44669
	129.01	0.264307	0.761103	5.44669
	128.98	0.264307	0.777529	5.44669
	128.909	0.264307	0.792204	5.44669
	128.882	0.264307	0.777156	5.44669
	128.94	0.264307	0.755334	5.44669
	129.002	0.264307	0.749911	5.44669
	129.013	0.264307	0.763008	5.44669
	128.996	0.264307	0.79524	5.44669
	128.985	0.264307	0.823757	5.44669
	128.987	0.264307	0.811619	5.44669
	129.013	0.264307	0.770787	5.44669
	129.05	0.264307	0.753942	5.44669
	129.015	0.264307	0.776499	5.44669
	128.937	0.264307	0.794326	5.44669
	128.953	0.264307	0.786283	5.44669
	129.06	0.264307	0.783262	5.44669
	129.111	0.264307	0.793785	5.44669
	129.051	0.264307	0.80068	5.44669
	129.001	0.264307	0.792182	5.44669
	129.045	0.264307	0.777089	5.44669
	129.088	0.264307	0.780221	5.44669
	129.047	0.264307	0.787916	5.44669
	128.985	0.264307	0.774446	5.44669
	128.969	0.264307	0.75573	5.44669
	129.006	0.264307	0.751041	5.44669
	129.075	0.264307	0.75547	5.44669
	129.099	0.264307	0.766822	5.44669
	129.041	0.264307	0.786984	5.44669
	128.979	0.264307	0.801954	5.44669
	128.969	0.264307	0.810601	5.44669
	128.986	0.264307	0.818284	5.44669
	128.997	0.264307	0.804173	5.44669
	129.017	0.264307	0.769662	5.44669
	129.07	0.264307	0.748254	5.44669
	129.093	0.264307	0.75753	5.44669
	129.018	0.264307	0.785712	5.44669
	128.901	0.264307	0.796862	5.44669
	128.844	0.264307	0.776193	5.44669
	128.856	0.264307	0.753274	5.44669
	128.881	0.264307	0.74939	5.44669
	128.887	0.264307	0.755652	5.44669
	128.88	0.264307	0.767485	5.44669
	128.876	0.264307	0.795068	5.44669
	128.876	0.264307	0.822093	5.44669
	128.878	0.264307	0.810983	5.44669
	128.878	0.264307	0.771112	5.44669
	128.878	0.264307	0.746433	5.44669
	128.878	0.264307	0.75625	5.44669
	128.878	0.264307	0.793694	5.44669
	128.878	0.264307	0.825519	5.44669
	128.878	0.264307	0.812908	5.44669
	128.878	0.264307	0.770701	5.44669
	128.878	0.264307	0.753448	5.44669
	128.878	0.264307	0.776323	5.44669
	128.878	0.264307	0.794428	5.44669
	128.878	0.264307	0.778518	5.44669
	128.878	0.264307	0.762985	5.44669
	128.878	0.264307	0.785361	5.44669
	128.878	0.264307	0.827546	5.44669
	128.878	0.264307	0.849454	5.44669
	128.878	0.264307	0.837697	5.44669
	128.878	0.264307	0.800432	5.44669
	128.878	0.264307	0.769373	5.44669
	128.878	0.264307	0.782241	5.44669
	128.878	0.264307	0.824284	5.44669
	128.878	0.264307	0.849247	5.44669
	128.878	0.264307	0.838778	5.44669
	128.878	0.264307	0.80096	5.44669
	128.878	0.264307	0.761339	5.44669
	128.878	0.264307	0.745959	5.44669
	128.878	0.264307	0.751664	5.44669
	128.878	0.264307	0.759213	5.44669
	128.878	0.264307	0.760299	5.44669
	128.878	0.264307	0.765933	5.44669
	128.878	0.264307	0.784894	5.44669
	128.878	0.264307	0.793524	5.44669
	128.878	0.264307	0.775084	5.44669
	128.855	0.264307	0.761867	5.44669
	128.776	0.264307	0.778242	5.44669
	128.672	0.264307	0.792232	5.44669
	128.645	0.264307	0.784785	5.44669
	128.735	0.264307	0.783379	5.44669
	128.837	0.264307	0.794366	5.44669
	128.812	0.264307	0.800882	5.44669
	128.693	0.264307	0.79993	5.44669
	128.618	0.264307	0.797251	5.44669
	128.624	0.313497	0.788602	5.44669
	128.652	0.440273	0.768944	5.44669
	128.661	0.492705	0.753224	5.44669
	128.655	0.373887	0.759824	5.44669
	128.649	0.241132	0.792771	5.44669
	128.649	0.266759	0.823861	5.44669
	128.651	0.478427	0.820412	5.44669
	128.652	0.680709	0.799292	5.44669
	128.652	0.611257	0.790305	5.44669
	128.651	0.350193	0.801703	5.44669
	128.651	0.190987	0.826625	5.44669
	128.629	0.205291	0.835698	5.44669
	128.549	0.266001	0.815323	5.44669
	128.446	0.28605	0.793268	5.44669
	128.396	0.322011	0.78177	5.4507
	128.407	0.436112	0.767548	5.46104
	128.428	0.487936	0.755075	5.46531
	128.433	0.373369	0.753227	5.45562
	128.427	0.24261	0.75662	5.4448
	128.423	0.267562	0.766527	5.44287
	128.424	0.429048	0.786452	5.44579
	128.425	0.504379	0.793965	5.44767
	128.426	0.431964	0.774715	5.44742
	128.425	0.465862	0.761555	5.44664
	128.425	0.618594	0.778243	5.44641
	128.425	0.639193	0.800213	5.44658
	128.425	0.539381	0.812987	5.44674
	128.425	0.432485	0.819904	5.44675
	128.425	0.315659	0.804004	5.44669
	128.425	0.28769	0.769016	5.44667
	128.425	0.413184	0.755914	5.44668
	128.425	0.490844	0.777956	5.44669
	128.425	0.431976	0.794235	5.44669
	128.425	0.421494	0.777857	5.44669
	128.425	0.444646	0.754906	5.44669
	128.425	0.360736	0.749483	5.44669
	128.425	0.301945	0.75511	5.44669
	128.425	0.403084	0.759354	5.44669
	128.403	0.481539	0.766996	5.44669
	128.323	0.431668	0.793546	5.44669
	128.242	0.424672	0.821629	5.44669
	128.272	0.495277	0.81133	5.44669
	128.386	0.585366	0.771422	5.44669
	128.457	0.656385	0.74644	5.44669
	128.429	0.614167	0.748272	5.44669
	128.323	0.515723	0.765491	5.44669
	128.21	0.480702	0.796863	5.44669
	128.166	0.548823	0.823555	5.44669
	128.182	0.695755	0.810957	5.44669
	128.204	0.799056	0.770582	5.44669
	128.207	0.800547	0.74622	5.44669
	128.2	0.716918	0.748479	5.44669
	128.197	0.57545	0.765656	5.44669
	128.197	0.479956	0.788988	5.44669
	128.199	0.430604	0.803209	5.44669
	128.199	0.38524	0.810415	5.44669
	128.199	0.472874	0.81776	5.44669
	128.199	0.638196	0.811891	5.44669
	128.199	0.64492	0.79794	5.44669
	128.199	0.534814	0.784905	5.44669
	128.199	0.428537	0.775064	5.44669
	128.199	0.364819	0.781967	5.44669
	128.199	0.465047	0.797239	5.44669
	128.199	0.691365	0.802589	5.44669
	128.199	0.825334	0.791754	5.44669
	128.199	0.76366	0.768361	5.44669
	128.199	0.585914	0.759729	5.44669
	128.199	0.467676	0.779744	5.44669
	128.199	0.421734	0.793622	5.44669
	128.199	0.385888	0.776963	5.44669
	128.199	0.476298	0.76262	5.44669
	128.176	0.688591	0.77789	5.44669
	128.119	0.820173	0.799687	5.44669
	128.095	0.811675	0.812892	5.44669
	128.149	0.714031	0.827922	5.44669
	128.209	0.570279	0.832255	5.44669
	128.198	0.528005	0.813419	5.44669
	128.124	0.65712	0.801564	5.44669
	128.068	0.790578	0.818652	5.44669
	128.065	0.810776	0.832455	5.44669
	128.084	0.773414	0.808936	5.44669
	128.07	0.75084	0.774758	5.44669
	128.009	0.754706	0.781468	5.44669
	127.959	0.764356	0.814174	5.44669
	127.955	0.767024	0.812558	5.44669
	127.97	0.764712	0.774595	5.44669
	127.978	0.762795	0.755205	5.44669
	127.976	0.762814	0.775674	5.44669
	127.972	0.763504	0.801403	5.44669
	127.971	0.763786	0.814399	5.44669
	127.972	0.763659	0.820073	5.44669
	127.973	0.763505	0.803573	5.44669
	127.973	0.763486	0.776646	5.44669
	127.972	0.763533	0.784122	5.44669
	127.972	0.763559	0.822479	5.44669
	127.972	0.763553	0.839951	5.44669
	127.973	0.763542	0.810666	5.44669
	127.973	0.763539	0.76494	5.44669
	127.973	0.714351	0.74401	5.44669
	127.972	0.587579	0.749566	5.44669
	127.972	0.485956	0.759027	5.44669
	127.972	0.477998	0.760967	5.44669
	127.972	0.55832	0.766279	5.44669
	127.972	0.700702	0.784802	5.44669
	127.972	0.797754	0.793362	5.44669
	127.972	0.798243	0.775049	5.44669
	127.972	0.765606	0.754039	5.44669
	127.972	0.752024	0.757988	5.44669
	127.972	0.757977	0.791711	5.44669
	127.972	0.765305	0.83194	5.44669
	127.95	0.766259	0.841161	5.44669
	127.893	0.764054	0.807802	5.44669
	127.869	0.762792	0.763309	5.44669
	127.923	0.763047	0.752215	5.44669
	127.983	0.763602	0.778442	5.44669
	127.994	0.763744	0.803625	5.44669
	127.978	0.763606	0.806476	5.44669
	127.967	0.763498	0.791105	5.44669
	127.968	0.763502	0.766706	5.44669
	127.973	0.763542	0.751395	5.44669
	127.974	0.763557	0.751983	5.44669
	127.973	0.763549	0.757407	5.44669
	127.972	0.763541	0.759428	5.44669
	127.972	0.76354	0.76621	5.44669
	127.972	0.763543	0.793191	5.44669
	127.95	0.763544	0.821759	5.44669
	127.893	0.763544	0.811511	5.44669
	127.869	0.763543	0.771452	5.44669
	127.901	0.763543	0.754259	5.44669
	127.903	0.763543	0.784266	5.44669
	127.89	0.763543	0.822326	5.44669
	127.928	0.763543	0.814929	5.44669
	127.955	0.763543	0.772683	5.44669
	127.888	0.763543	0.745689	5.44669
	127.772	0.763543	0.75538	5.44669
	127.713	0.763543	0.793594	5.44669
	127.724	0.763543	0.833657	5.44669
	127.749	0.763543	0.841211	5.44669
	127.755	0.763543	0.807212	5.44669
	127.749	0.763543	0.770915	5.44669
	127.744	0.763543	0.780469	5.44669
	127.744	0.763543	0.815122	5.44669
	127.746	0.763543	0.81331	5.44669
	127.747	0.763543	0.782444	5.44669
	127.746	0.763543	0.775213	5.44669
	127.746	0.763543	0.783956	5.44669
	127.746	0.763543	0.774573	5.44669
	127.746	0.763543	0.757192	5.44669
	127.746	0.763543	0.751608	5.44669
	127.746	0.763543	0.755188	5.44669
	127.746	0.763543	0.766502	5.44669
	127.746	0.763543	0.794821	5.44669
	127.724	0.763543	0.822338	5.44669
	127.644	0.763543	0.811174	5.44669
	127.541	0.763543	0.771105	5.44669
	127.491	0.763543	0.746363	5.44669
	127.501	0.812733	0.748353	5.44669
	127.523	0.939509	0.757681	5.44669
	127.528	0.991941	0.760834	5.44669
	127.522	0.873123	0.758831	5.44669
	127.518	0.740368	0.764741	5.44669
	127.518	0.716804	0.784916	5.44669
	127.52	0.752508	0.793957	5.44669
	127.52	0.775582	0.775257	5.44669
	127.52	0.772516	0.761785	5.44669
	127.52	0.763023	0.778147	5.44669
	127.52	0.760136	0.792221	5.44669
	127.52	0.762301	0.776944	5.44669
	127.52	0.813424	0.755239	5.44669
	127.52	0.940239	0.757818	5.44669
	127.52	0.992001	0.783342	5.44669
	127.52	0.872889	0.795766	5.44669
	127.52	0.789439	0.776576	5.44669
	127.52	0.892803	0.753824	5.44669
	127.52	1.03015	0.749485	5.44669
	127.52	1.06114	0.763366	5.44669
	127.52	0.977723	0.78767	5.44669
	127.52	0.875044	0.803471	5.44669
	127.52	0.901892	0.803122	5.44669
	127.52	0.956003	0.797625	5.44669
	127.52	0.871752	0.795488	5.44669
	127.52	0.801808	0.796554	5.44669
	127.52	0.898396	0.79776	5.44669
	127.52	1.0281	0.797887	5.44669
	127.52	1.10748	0.797512	5.44669
	127.52	1.20242	0.789438	5.44669
	127.52	1.28023	0.769202	5.44669
	127.52	1.24038	0.753035	5.44669
	127.498	1.09152	0.759653	5.44669
	127.418	1.02678	0.784896	5.44669
	127.337	1.14834	0.803635	5.44669
	127.344	1.28662	0.812049	5.44669
	127.379	1.31152	0.818293	5.44669
	127.346	1.27442	0.803663	5.44669
	127.291	1.25028	0.769445	5.44669
	127.275	1.20421	0.748345	5.44669
	127.287	1.08733	0.749774	5.44669
	127.298	1.03793	0.757572	5.44669
	127.298	1.1545	0.760283	5.44669
	127.294	1.28524	0.758639	5.44669
	127.292	1.30875	0.764857	5.44669
	127.315	1.27375	0.785033	5.44669
	127.374	1.25098	0.801835	5.44669
	127.397	1.25393	0.803374	5.44669
	127.343	1.26327	0.790441	5.44669
	127.283	1.26613	0.76753	5.44669
	127.272	1.26401	0.759847	5.44669
	127.289	1.2621	0.78796	5.44669
	127.299	1.26206	0.82188	5.44669
	127.298	1.26272	0.813428	5.44669
	127.293	1.26301	0.772213	5.44669
	127.292	1.2629	0.746026	5.44669
	127.293	1.26275	0.747818	5.44669
	127.294	1.26272	0.757577	5.44669
	127.294	1.26277	0.760981	5.44669
	127.294	1.26279	0.75893	5.44669
	127.294	1.26279	0.75686	5.44669
	127.294	1.26278	0.756721	5.44669
	127.294	1.26277	0.76527	5.44669
	127.294	1.26278	0.785888	5.44669
	127.294	1.26278	0.802047	5.44669
	127.294	1.26278	0.81103	5.44669
	127.294	1.26278	0.818431	5.44669
	127.294	1.26278	0.804083	5.44669
	127.294	1.26278	0.777443	5.44669
	127.294	1.26278	0.784275	5.44669
	127.294	1.26278	0.82226	5.44669
	127.271	1.26278	0.847675	5.44669
	127.192	1.26278	0.838839	5.44669
	127.11	1.21359	0.809415	5.44669
	127.14	1.08681	0.797588	5.44669
	127.232	1.03438	0.810545	5.44669
	127.223	1.1532	0.805615	5.44669
	127.114	1.28595	0.773026	5.44669
	127.038	1.30952	0.749152	5.44669
	127.039	1.27381	0.74884	5.44669
	127.066	1.25074	0.756894	5.44669
	127.077	1.25381	0.760331	5.44669
	127.072	1.2633	0.7589	5.44669
	127.066	1.26619	0.764949	5.44669
	127.065	1.26402	0.79285	5.44669
	127.067	1.26209	0.822065	5.44669
	127.068	1.26205	0.81176	5.44669
	127.068	1.26272	0.771447	5.44669
	127.067	1.26301	0.754169	5.44669
	127.067	1.2629	0.776359	5.44669
	127.067	1.26275	0.794187	5.44669
	127.067	1.26272	0.786275	5.44669
	127.067	1.26277	0.791179	5.44669
	127.067	1.26279	0.821962	5.44669
	127.067	1.26279	0.845089	5.44669
	127.067	1.26278	0.83786	5.44669
	127.067	1.26277	0.802053	5.44669
	127.067	1.26278	0.762123	5.44669
	127.067	1.26278	0.745899	5.44669
	127.067	1.26278	0.75923	5.44669
	127.067	1.26278	0.795133	5.44669
	127.067	1.26278	0.832934	5.44669
	127.067	1.31197	0.840361	5.44669
	127.067	1.48794	0.814984	5.44669
	127.067	1.66714	0.799331	5.44669
	127.067	1.64995	0.809288	5.44669
	127.067	1.57434	0.804468	5.44669
	127.067	1.59723	0.772992	5.44669
	127.045	1.59217	0.749546	5.44669
	126.965	1.57534	0.756887	5.44669
	126.884	1.66743	0.792854	5.44669
	126.892	1.77659	0.824941	5.44669
	126.926	1.79981	0.812964	5.44669
	126.916	1.77236	0.77093	5.44669
	126.918	1.75286	0.745653	5.44669
	126.926	1.7545	0.755988	5.44669
	126.884	1.76212	0.785991	5.44669
	126.834	1.76473	0.805398	5.44669
	126.824	1.76312	0.804527	5.44669
	126.836	1.76151	0.789658	5.44669
	126.845	1.76141	0.774663	5.44669
	126.844	1.76194	0.780101	5.44669
	126.841	1.7622	0.788728	5.44669
	126.84	1.76212	0.774828	5.44669
	126.841	1.76199	0.755601	5.44669
	126.841	1.81116	0.758722	5.44669
	126.841	1.93797	0.791463	5.44669
	126.819	1.99042	0.823705	5.44669
	126.761	1.92079	0.812941	5.44669
	126.737	1.91481	0.771359	5.44669
	126.791	1.99286	0.745841	5.44669
	126.852	2.08571	0.755914	5.44669
	126.862	2.20443	0.785893	5.44669
	126.846	2.28738	0.797512	5.44669
	126.836	2.29042	0.784271	5.44669
	126.815	2.26387	0.781286	5.44669
	126.739	2.25193	0.793672	5.44669
	126.637	2.25641	0.801336	5.44669
	126.586	2.31173	0.792496	5.44669
	126.596	2.48867	0.769117	5.44669
	126.617	2.71529	0.751911	5.44669
	126.622	2.82379	0.751342	5.44669
	126.617	2.80078	0.764826	5.44669
	126.613	2.7545	0.787622	5.44669
	126.613	2.7436	0.795061	5.44669
	126.615	2.75553	0.782629	5.44669
	126.615	2.76441	0.781469	5.44669
	126.593	2.76389	0.786462	5.44669
	126.535	2.76052	0.773392	5.44669
	126.511	2.75929	0.763676	5.44669
	126.565	2.75997	0.779603	5.44669
	126.625	2.80989	0.800029	5.44669
	126.614	2.98591	0.804556	5.44669
	126.54	3.21408	0.791579	5.44669
	126.506	3.32354	0.767587	5.44669
	126.561	3.3004	0.751596	5.44669
	126.625	3.25372	0.751754	5.44669
	126.637	3.24269	0.757239	5.44669
	126.598	3.25472	0.759439	5.44669
	126.507	3.26368	0.758404	5.44669
	126.405	3.26316	0.757187	5.44669
	126.36	3.25976	0.764916	5.44669
	126.372	3.25852	0.785574	5.44669
	126.392	3.25921	0.802041	5.44669
	126.396	3.25994	0.803268	5.44669
	126.39	3.26	0.790323	5.44669
	126.409	3.30895	0.767519	5.44669
	126.467	3.4848	0.759884	5.44669
	126.514	3.71323	0.780109	5.44669
	126.518	3.82287	0.80159	5.44669
	126.482	3.7997	0.812901	5.44669
	126.417	3.75295	0.827249	5.44669
	126.373	3.7419	0.83197	5.44669
	126.373	3.75394	0.805668	5.44669
	126.388	3.76292	0.765689	5.44669
	126.394	3.7624	0.753972	5.44669
	126.391	3.80818	0.786202	5.44669
	126.388	3.98291	0.82324	5.44669
	126.387	4.21199	0.822495	5.44669
	126.388	4.32231	0.800386	5.44669
	126.389	4.29919	0.782153	5.44669
	126.389	4.25222	0.76517	5.44669
	126.388	4.29025	0.761812	5.44669
	126.388	4.47829	0.781752	5.44669
	126.388	4.71572	0.793723	5.44669
	126.388	4.82479	0.776292	5.44669
	126.388	4.84738	0.762303	5.44669
	126.366	4.97536	0.785867	5.44669
	126.286	5.19341	0.820129	5.44669
	126.183	5.31576	0.821309	5.44669
	126.133	5.30162	0.800995	5.44669
	126.166	5.30332	0.7907	5.44669
	126.245	5.46472	0.801263	5.44669
	126.296	5.70395	0.818429	5.44669
	126.294	5.82325	0.807562	5.44669
	126.253	5.8003	0.771031	5.44669
	126.189	5.7502	0.747623	5.44669
	126.147	5.78687	0.748908	5.44669
	126.147	5.97544	0.757466	5.44669
	126.161	6.21358	0.768417	5.44669
	126.167	6.32276	0.794814	5.44669
	126.165	6.29596	0.821655	5.44669
	126.161	6.29703	0.81089	5.44669
	126.161	6.46267	0.771229	5.44669
	126.162	6.7039	0.754386	5.44669
	126.163	6.82253	0.776528	5.44669
	126.162	6.84777	0.802051	5.44669
	126.162	6.92427	0.814367	5.44669
	126.162	7.01365	0.819829	5.44669
	126.162	7.08359	0.803482	5.44669
	126.162	7.18895	0.776694	5.44669
	126.162	7.27449	0.776304	5.44669
	126.162	7.28336	0.786458	5.44669
	126.162	7.20915	0.775234	5.44669
	126.162	7.069	0.756579	5.44669
	126.162	7.0199	0.758988	5.44669
	126.162	7.14488	0.783356	5.44669
	126.162	7.27903	0.795356	5.44669
	126.162	7.30099	0.78427	5.44669
	126.162	7.26412	0.782051	5.44669
	126.162	7.24112	0.793993	5.44669
	126.162	7.24464	0.801198	5.44669
	126.162	7.25429	0.792324	5.44669
	126.162	7.25708	0.776965	5.44669
	126.162	7.30401	0.780118	5.44669
	126.162	7.47804	0.795787	5.44669
	126.162	7.65724	0.802638	5.44669
	126.162	7.59154	0.79229	5.44669
	126.162	7.38945	0.768568	5.44669
	126.162	7.40897	0.751754	5.44669
	126.162	7.64935	0.751472	5.44669
	126.14	7.81769	0.757065	5.44669
	126.06	7.81457	0.759466	5.44669
	125.957	7.7553	0.758477	5.44669
	125.929	7.73188	0.757208	5.44669
	126.019	7.74318	0.757028	5.44669
	126.122	7.75625	0.765275	5.44669
	126.097	7.75771	0.793651	5.44669
	125.977	7.80286	0.822285	5.44669
	125.902	7.97662	0.811567	5.44669
	125.908	8.20553	0.771288	5.44669
	125.936	8.31611	0.7463	5.44669
	125.946	8.29317	0.756132	5.44669
	125.94	8.24617	0.793692	5.44669
	125.934	8.23495	0.82556	5.44669
	125.934	8.247	0.812926	5.44669
	125.936	8.30523	0.778564	5.4507
	125.937	8.4807	0.781594	5.46104
	125.936	8.70568	0.820737	5.46531
	125.936	8.814	0.84012	5.45562
	125.913	8.79152	0.811356	5.4448
	125.834	8.74551	0.77304	5.44287
	125.753	8.73454	0.779887	5.44579
	125.76	8.74634	0.814122	5.44767
	125.817	8.80439	0.820969	5.44742
	125.842	8.97987	0.802996	5.44664
	125.81	9.20491	0.79166	5.44641
	125.763	9.31326	0.800954	5.44658
	125.772	9.29076	0.817959	5.44674
	125.796	9.24475	0.815346	5.44675
	125.758	9.23377	0.807188	5.44669
	125.705	9.24558	0.81241	5.44667
	125.691	9.25444	0.802976	5.44668
	125.704	9.25395	0.771256	5.44669
	125.714	9.2506	0.749349	5.44669
	125.713	9.24937	0.749551	5.44669
	125.71	9.29923	0.757122	5.44669
	125.708	9.47592	0.760174	5.44669
	125.709	9.70438	0.758754	5.44669
	125.71	9.81373	0.757073	5.44669
	125.71	9.79043	0.756873	5.44669
	125.71	9.74373	0.765258	5.44669
	125.71	9.73275	0.785829	5.44669
	125.71	9.7448	0.794155	5.44669
	125.71	9.75376	0.775016	5.44669
	125.71	9.75323	0.753743	5.44669
	125.71	9.74982	0.750005	5.44669
	125.71	9.74858	0.755742	5.44669
	125.71	9.74927	0.759433	5.44669
	125.71	9.75	0.758934	5.44669
	125.71	9.75006	0.757411	5.44669
	125.71	9.74983	0.756951	5.44669
	125.71	9.74971	0.757299	5.44669
	125.71	9.79893	0.757609	5.44669
	125.71	9.97495	0.765485	5.44669
	125.71	10.2034	0.785663	5.44669
	125.71	10.3129	0.801876	5.44669
	125.71	10.2897	0.811038	5.44669
	125.71	10.243	0.818495	5.44669
	125.71	10.232	0.811977	5.44669
	125.71	10.244	0.797715	5.44669
	125.71	10.253	0.78478	5.44669
	125.71	10.2525	0.775092	5.44669
	125.71	10.2982	0.789893	5.44669
	125.71	10.473	0.817537	5.44669
	125.687	10.7021	0.810964	5.44669
	125.608	10.8124	0.772731	5.44669
	125.504	10.7893	0.74712	5.44669
	125.454	10.7423	0.748092	5.44669
	125.487	10.7311	0.757303	5.44669
	125.566	10.7432	0.760768	5.44669
	125.617	10.7522	0.758938	5.44669
	125.615	10.7517	0.764809	5.44669
	125.575	10.7483	0.784907	5.44669
	125.51	10.747	0.793929	5.44669
	125.468	10.7477	0.775249	5.44669
	125.468	10.7977	0.761792	5.44669
	125.483	10.9245	0.786023	5.44669
	125.488	10.9767	0.820376	5.44669
	125.486	10.8578	0.813487	5.44669
	125.482	10.7742	0.772772	5.44669
	125.482	10.9267	0.746239	5.44669
	125.483	11.1908	0.755579	5.44669
	125.484	11.3234	0.793482	5.44669
	125.484	11.2972	0.825669	5.44669
	125.483	11.241	0.813046	5.44669
	125.483	11.227	0.778576	5.44669
	125.483	11.2412	0.773685	5.44669
	125.483	11.2521	0.784691	5.44669
	125.483	11.2517	0.783295	5.44669
	125.483	11.2476	0.793313	5.44669
	125.483	11.2461	0.823917	5.44669
	125.483	11.2469	0.837278	5.44669
	125.483	11.2477	0.816905	5.44669
	125.483	11.297	0.793362	5.44669
	125.483	11.4727	0.781246	5.44669
	125.483	11.701	0.767294	5.44669
	125.483	11.8106	0.755155	5.44669
	125.483	11.7875	0.761221	5.44669
	125.483	11.7407	0.784799	5.44669
	125.483	11.7297	0.795167	5.44669
	125.483	11.7417	0.783678	5.44669
	125.483	11.7507	0.789741	5.44669
	125.483	11.7994	0.814413	5.44669
	125.483	11.9719	0.809708	5.44669
	125.461	12.1991	0.781186	5.44669
	125.381	12.3093	0.783837	5.44669
	125.278	12.2869	0.812874	5.44669
	125.228	12.2402	0.81117	5.44669
	125.239	12.2781	0.774476	5.44669
	125.282	12.466	0.747777	5.44669
	125.344	12.7034	0.755618	5.44669
	125.363	12.8126	0.78508	5.44669
	125.305	12.8352	0.805148	5.44669
	125.245	12.9631	0.804746	5.44669
	125.236	13.1812	0.789838	5.44669
	125.253	13.3035	0.76679	5.44669
	125.263	13.2894	0.751881	5.44669
	125.261	13.2911	0.752157	5.44669
	125.257	13.4033	0.757307	5.44669
	125.255	13.5158	0.759324	5.44669
	125.256	13.5826	0.766202	5.44669
	125.257	13.6785	0.785353	5.44669
	125.257	13.7611	0.793621	5.44669
	125.235	13.7722	0.774961	5.44669
	125.177	13.7491	0.761781	5.44669
	125.153	13.7358	0.77825	5.44669
	125.207	13.7384	0.792266	5.44669
	125.268	13.7443	0.776926	5.44669
	125.256	13.795	0.763087	5.44669
	125.16	13.9695	0.778099	5.44669
	125.046	14.1968	0.791738	5.44669
	124.998	14.3064	0.776759	5.44669
	125.012	14.2836	0.763204	5.44669
	125.035	14.237	0.778207	5.44669
	125.039	14.2259	0.799613	5.44669
	125.033	14.2379	0.804877	5.44669
	125.029	14.296	0.791862	5.44669
	125.029	14.4715	0.767592	5.44669
	125.031	14.6965	0.751497	5.44669
	125.031	14.8048	0.759582	5.44669
	125.031	14.7824	0.785412	5.44669
	125.031	14.7363	0.796006	5.44669
	125.031	14.7746	0.77594	5.44669
	125.031	14.9623	0.753473	5.44669
	125.031	15.1996	0.749563	5.44669
	125.031	15.3087	0.763524	5.44669
	125.031	15.2821	0.787709	5.44669
	125.031	15.2342	0.803431	5.44669
	125.031	15.2238	0.803092	5.44669
	125.031	15.2366	0.797626	5.44669
	125.008	15.2456	0.795499	5.44669
	124.929	15.2449	0.788687	5.44669
	124.825	15.2413	0.769603	5.44669
	124.775	15.2893	0.753469	5.44669
	124.786	15.466	0.751822	5.44669
	124.807	15.6952	0.756602	5.44669
	124.812	15.8048	0.759148	5.44669
	124.807	15.7814	0.758508	5.44669
	124.803	15.7345	0.757335	5.4507
	124.803	15.7727	0.75707	5.46104
	124.804	15.9116	0.757377	5.46531
	124.805	16.0222	0.76547	5.45562
	124.805	16.0788	0.785739	5.4448
	124.804	16.171	0.801913	5.44287
	124.804	16.2558	0.803156	5.44579
	124.804	16.269	0.790322	5.44767
	124.804	16.2461	0.767558	5.44742
	124.804	16.2321	0.752031	5.44664
	124.782	16.2836	0.751946	5.44641
	124.725	16.4655	0.757166	5.44658
	124.701	16.6956	0.75934	5.44674
	124.755	16.8037	0.758388	5.44675
	124.793	16.8285	0.757216	5.44669
	124.746	16.9086	0.757063	5.44667
	124.706	16.9504	0.765286	5.44668
	124.749	16.893	0.785773	5.44669
	124.789	16.9451	0.801993	5.44669
	124.746	17.1493	0.803177	5.44669
	124.685	17.2912	0.790302	5.44669
	124.648	17.2899	0.767542	5.44669
	124.627	17.2408	0.752031	5.44669
	124.672	17.221	0.759823	5.44669
	124.749	17.2302	0.785323	5.44669
	124.729	17.2411	0.795883	5.44669
	124.621	17.2424	0.783791	5.44669
	124.549	17.2882	0.781663	5.44669
	124.552	17.4132	0.78613	5.44669
	124.578	17.5152	0.773184	5.44669
	124.587	17.524	0.763707	5.44669
	124.582	17.493	0.78756	5.44669
	124.577	17.5264	0.82821	5.44669
	124.576	17.6576	0.848951	5.44669
	124.578	17.7667	0.83725	5.44669
	124.579	17.7762	0.800424	5.44669
	124.579	17.7923	0.761657	5.44669
	124.578	17.9021	0.746283	5.44669
	124.578	17.9592	0.751686	5.44669
	124.578	17.8976	0.759107	5.44669
	124.556	17.9425	0.768117	5.44669
	124.498	18.1452	0.794105	5.44669
	124.475	18.289	0.829335	5.44669
	124.528	18.3382	0.847088	5.44669
	124.589	18.4649	0.836069	5.44669
	124.577	18.673	0.800591	5.44669
	124.481	18.7916	0.770018	5.44669
	124.367	18.7794	0.774584	5.44669
	124.341	18.7341	0.788118	5.44669
	124.413	18.7197	0.776542	5.44669
	124.46	18.7299	0.764408	5.44669
	124.41	18.7393	0.77879	5.44669
	124.343	18.7396	0.791558	5.44669
	124.329	18.7856	0.776438	5.44669
	124.345	18.9601	0.755263	5.44669
	124.357	19.189	0.750137	5.44669
	124.357	19.2993	0.755257	5.44669
	124.352	19.2763	0.767054	5.44669
	124.35	19.2293	0.795027	5.44669
	124.351	19.2182	0.822229	5.44669
	124.352	19.2302	0.811054	5.44669
	124.352	19.2884	0.771094	5.44669
	124.352	19.4147	0.7464	5.44669
	124.352	19.4637	0.748372	5.44669
	124.352	19.3436	0.757676	5.44669
	124.352	19.2608	0.768696	5.44669
	124.352	19.3647	0.786985	5.44669
	124.352	19.5021	0.801289	5.44669
	124.352	19.5821	0.810322	5.44669
	124.352	19.6745	0.818404	5.44669
	124.352	19.7511	0.804323	5.44669
	124.352	19.7608	0.769682	5.44669
	124.352	19.7393	0.75608	5.44669
	124.352	19.7271	0.785659	5.44669
	124.352	19.7297	0.822262	5.44669
	124.352	19.7351	0.814407	5.44669
	124.352	19.7365	0.780358	5.44669
	124.352	19.7351	0.773948	5.44669
	124.352	19.7341	0.784167	5.44669
	124.352	19.7341	0.782982	5.44669
	124.352	19.7345	0.793368	5.44669
	124.352	19.7838	0.824051	5.44669
	124.352	19.9597	0.845186	5.44669
	124.352	20.188	0.837158	5.44669
	124.352	20.2976	0.809595	5.44669
	124.352	20.2745	0.798261	5.44669
	124.33	20.2277	0.818634	5.44669
	124.272	20.2167	0.841493	5.44669
	124.248	20.2287	0.837587	5.44669
	124.302	20.2377	0.803225	5.44669
	124.34	20.2372	0.770583	5.44669
	124.271	20.283	0.773885	5.44669
	124.151	20.4577	0.787624	5.44669
	124.091	20.6868	0.784454	5.44669
	124.125	20.7971	0.784886	5.44669
	124.231	20.774	0.787245	5.44669
	124.318	20.727	0.772506	5.44669
	124.282	20.765	0.763026	5.44669
	124.163	20.9039	0.779646	5.44669
	124.092	21.0145	0.792408	5.44669
	124.099	21.022	0.776489	5.44669
	124.127	20.9874	0.754983	5.44669
	124.135	21.0198	0.750001	5.44669
	124.129	21.1518	0.763171	5.44669
	124.124	21.2616	0.787405	5.44669
	124.123	21.2712	0.795559	5.44669
	124.125	21.2378	0.775044	5.44669
	124.126	21.2206	0.761127	5.44669
	124.126	21.2746	0.785817	5.44669
	124.125	21.4586	0.820526	5.44669
	124.125	21.6395	0.813623	5.44669
	124.126	21.6202	0.780646	5.44669
	124.126	21.5431	0.774348	5.44669
	124.126	21.6153	0.784232	5.44669
	124.103	21.7376	0.782867	5.44669
	124.046	21.7734	0.793297	5.44669
	124.022	21.7465	0.816191	5.44669
	124.076	21.7228	0.81706	5.44669
	124.136	21.7225	0.808492	5.44669
	124.124	21.7308	0.81234	5.44669
	124.028	21.7344	0.810353	5.44669
	123.915	21.7329	0.79923	5.44669
	123.866	21.731	0.793864	5.44669
	123.881	21.7308	0.795346	5.44669
	123.904	21.7805	0.789968	5.44669
	123.908	21.9568	0.778066	5.44669
	123.901	22.1851	0.781418	5.44669
	123.897	22.2946	0.795941	5.44669
	123.898	22.2714	0.810111	5.44669
	123.899	22.2247	0.820224	5.44669
	123.9	22.2136	0.805162	5.44669
	123.899	22.2257	0.769387	5.44669
	123.899	22.2346	0.755658	5.44669
	123.899	22.2341	0.777717	5.44669
	123.899	22.2799	0.794226	5.44669
	123.899	22.4546	0.777938	5.44669
	123.899	22.6837	0.762814	5.44669
	123.899	22.794	0.785496	5.44669
	123.899	22.7709	0.819792	5.44669
	123.899	22.7239	0.813429	5.44669
	123.899	22.7128	0.780826	5.44669
	123.899	22.7249	0.774492	5.44669
	123.899	22.7339	0.784229	5.44669
	123.899	22.7334	0.774944	5.44669
	123.899	22.73	0.75725	5.44669
	123.899	22.7287	0.751501	5.44669
	123.899	22.7294	0.762993	5.44669
	123.899	22.7793	0.794668	5.44669
	123.899	22.9554	0.823523	5.44669
	123.899	23.1835	0.819595	5.44669
	123.899	23.293	0.79907	5.44669
	123.899	23.2698	0.790503	5.44669
	123.899	23.2232	0.801865	5.44669
	123.899	23.2121	0.826622	5.44669
	123.899	23.2242	0.835639	5.44669
	123.899	23.2331	0.807429	5.44669
	123.877	23.2326	0.772994	5.44669
	123.797	23.2292	0.781264	5.44669
	123.716	23.228	0.822587	5.44669
	123.746	23.2778	0.841013	5.44669
	123.838	23.4053	0.811073	5.44669
	123.851	23.4578	0.764733	5.44669
	123.822	23.388	0.743778	5.44669
	123.849	23.4311	0.749543	5.44669
	123.9	23.6359	0.7591	5.44669
	123.894	23.7813	0.761005	5.44669
	123.804	23.7812	0.76627	5.44669
	123.69	23.7314	0.784784	5.44669
	123.64	23.7108	0.801229	5.44669
	123.654	23.72	0.803209	5.44669
	123.677	23.7803	0.798458	5.44669
	123.681	23.9085	0.795806	5.44669
	123.675	23.9576	0.796391	5.44669
	123.671	23.8368	0.797579	5.44669
	123.671	23.7537	0.797869	5.44669
	123.673	23.9069	0.797568	5.44669
	123.674	24.1712	0.789469	5.44669
	123.673	24.3037	0.777065	5.44669
	123.673	24.2773	0.789047	5.44669
	123.673	24.2702	0.81648	5.44669
	123.673	24.4323	0.810822	5.44669
	123.673	24.675	0.773048	5.44669
	123.673	24.7954	0.747303	5.44669
	123.673	24.7718	0.755927	5.44669
	123.673	24.7701	0.785379	5.44669
	123.673	24.9335	0.797292	5.44669
	123.673	25.1748	0.776491	5.44669
	123.673	25.2942	0.753246	5.44669
	123.673	25.2706	0.749273	5.44669
	123.673	25.2202	0.755612	5.44669
	123.673	25.2077	0.76751	5.44669
	123.651	25.2205	0.795092	5.44669
	123.571	25.2303	0.822094	5.44669
	123.467	25.279	0.810975	5.44669
	123.418	25.4513	0.778979	5.44669
	123.428	25.6784	0.782461	5.44669
	123.449	25.7887	0.813082	5.44669
	123.454	25.7663	0.811746	5.44669
	123.449	25.7196	0.782514	5.44669
	123.445	25.7083	0.775798	5.44669
	123.445	25.7694	0.784176	5.44669
	123.447	25.9052	0.774458	5.44669
	123.447	25.9572	0.757065	5.44669
	123.447	25.8842	0.751596	5.44669
	123.447	25.9261	0.755228	5.44669
	123.447	26.1316	0.758652	5.44669
	123.447	26.3268	0.758789	5.44669
	123.447	26.4536	0.765499	5.44669
	123.447	26.456	0.785249	5.44669
	123.447	26.3657	0.793827	5.44669
	123.447	26.4181	0.775084	5.44669
	123.447	26.6341	0.753889	5.44669
	123.447	26.7808	0.750042	5.44669
	123.447	26.7773	0.763577	5.44669
	123.447	26.7256	0.787561	5.44669
	123.447	26.7055	0.79548	5.44669
	123.447	26.7155	0.774955	5.44669
	123.447	26.776	0.753247	5.44669
	123.447	26.9532	0.749819	5.44669
	123.447	27.1781	0.755841	5.44669
	123.447	27.2857	0.759541	5.44669
	123.447	27.263	0.758944	5.44669
	123.447	27.2171	0.757377	5.44669
	123.447	27.2555	0.756933	5.44669
	123.447	27.4433	0.757304	5.44669
	123.424	27.6805	0.757617	5.44669
	123.345	27.7896	0.757616	5.44669
	123.241	27.763	0.757505	5.44669
	123.191	27.7151	0.757458	5.44669
	123.202	27.7539	0.757479	5.44669
	123.245	27.9426	0.757504	5.44669
	123.308	28.1801	0.757507	5.44669
	123.326	28.2889	0.757499	5.44669
	123.268	28.2622	0.757495	5.44669
	123.208	28.2142	0.757496	5.44669
	123.199	28.204	0.757498	5.44669
	123.216	28.2167	0.757498	5.44669
	123.226	28.275	0.757498	5.44669
	123.224	28.4502	0.757497	5.44669
	123.22	28.675	0.757497	5.44669
	123.219	28.7834	0.765368	5.44669
	123.22	28.761	0.785653	5.44669
	123.221	28.7642	0.794043	5.44669
	123.221	28.9291	0.775031	5.44669
	123.22	29.1693	0.75379	5.44669
	123.22	29.2878	0.750019	5.44669
	123.22	29.2641	0.755732	5.44669
	123.198	29.214	0.759424	5.44669
	123.118	29.2509	0.758933	5.4507
	123.037	29.4396	0.757414	5.46104
	123.067	29.6777	0.756953	5.46531
	123.159	29.7868	0.757299	5.45562
	123.15	29.76	0.757608	5.4448
	123.063	29.7119	0.765485	5.44287
	123.044	29.7016	0.785663	5.44579
	123.07	29.7636	0.794005	5.44767
	123.043	29.9486	0.775012	5.44742
	122.993	30.1271	0.761666	5.44664
	122.977	30.1063	0.786054	5.44641
	122.988	30.0295	0.820434	5.44658
	122.997	30.1024	0.8135	5.44674
	122.998	30.2248	0.772757	5.44675
	122.994	30.3097	0.746228	5.44669
	122.993	30.4586	0.747709	5.44667
	122.993	30.6633	0.75746	5.44668
	122.994	30.7726	0.768841	5.44669
	122.994	30.7577	0.787122	5.44669
	122.994	30.7146	0.793424	5.44669
	122.994	30.7021	0.78212	5.44669
	122.994	30.7123	0.781838	5.44669
	122.994	30.7702	0.786797	5.44669
	122.994	30.9462	0.781272	5.44669
	122.994	31.1715	0.791716	5.44669
	122.994	31.2798	0.823967	5.44669
	122.994	31.2571	0.845738	5.44669
	122.994	31.2603	0.837419	5.44669
	122.972	31.4253	0.801638	5.44669
	122.892	31.6655	0.762106	5.44669
	122.789	31.784	0.746039	5.44669
	122.739	31.7603	0.751425	5.44669
	122.749	31.7102	0.766955	5.44669
	122.771	31.6979	0.788486	5.44669
	122.776	31.7106	0.802537	5.44669
	122.77	31.7203	0.802441	5.44669
	122.766	31.7691	0.797671	5.44669
	122.766	31.9414	0.795749	5.44669
	122.768	32.1684	0.788776	5.44669
	122.768	32.2787	0.769551	5.44669
	122.768	32.3055	0.753416	5.44669
	122.768	32.4348	0.751819	5.44669
	122.768	32.7011	0.75662	5.44669
	122.768	32.9986	0.759156	5.44669
	122.768	33.2128	0.758506	5.44669
	122.768	33.2752	0.757331	5.4507
	122.768	33.2376	0.76494	5.46104
	122.768	33.2016	0.793404	5.46531
	122.768	33.2495	0.8223	5.45562
	122.768	33.4377	0.819532	5.4448
	122.768	33.6717	0.807349	5.44287
	122.768	33.8285	0.810981	5.44579
	122.768	33.9784	0.802319	5.44767
	122.768	34.1596	0.771489	5.44742
	122.768	34.3082	0.757551	5.44664
	122.768	34.4735	0.777762	5.44641
	122.768	34.664	0.801443	5.44658
	122.768	34.7619	0.813674	5.44674
	122.746	34.7473	0.819754	5.44675
	122.688	34.7575	0.811568	5.44669
	122.664	34.9226	0.797096	5.44667
	122.696	35.1604	0.792537	5.44668
	122.699	35.2777	0.795549	5.44669
	122.663	35.2545	0.790525	5.44669
	122.621	35.205	0.778227	5.44669
	122.567	35.242	0.781287	5.44669
	122.53	35.4305	0.795829	5.44669
	122.528	35.6685	0.80224	5.44669
	122.54	35.7776	0.799979	5.44669
	122.546	35.7509	0.796789	5.44669
	122.544	35.7028	0.796262	5.44669
	122.541	35.6924	0.797176	5.44669
	122.54	35.7545	0.789875	5.44669
	122.541	35.9395	0.769505	5.44669
	122.542	36.1671	0.753006	5.44669
	122.542	36.2731	0.751663	5.44669
	122.541	36.2488	0.764571	5.44669
	122.541	36.2028	0.795272	5.44669
	122.541	36.2417	0.831086	5.44669
	122.542	36.4297	0.839536	5.44669
	122.542	36.6668	0.807425	5.44669
	122.542	36.7758	0.771599	5.44669
	122.542	36.7492	0.77281	5.44669
	122.542	36.7013	0.794682	5.44669
	122.542	36.691	0.80478	5.44669
	122.519	36.7529	0.793581	5.44669
	122.462	36.9379	0.776218	5.44669
	122.438	37.1656	0.779358	5.44669
	122.492	37.2716	0.787864	5.44669
	122.552	37.2472	0.77473	5.44669
	122.563	37.2012	0.763738	5.44669
	122.547	37.1909	0.779153	5.44669
	122.514	37.2522	0.799819	5.44669
	122.435	37.4369	0.812498	5.44669
	122.358	37.6647	0.82771	5.44669
	122.368	37.7709	0.832306	5.44669
	122.401	37.7465	0.805645	5.44669
	122.367	37.7005	0.76556	5.44669
	122.312	37.6902	0.753926	5.44669
	122.296	37.7023	0.778358	5.44669
	122.309	37.711	0.802982	5.44669
	122.319	37.7104	0.806236	5.44669
	122.319	37.7562	0.791233	5.44669
	122.316	37.931	0.766845	5.44669
	122.314	38.1109	0.751408	5.44669
	122.315	38.0944	0.751939	5.44669
	122.315	38.0188	0.765254	5.44669
	122.316	38.1399	0.787589	5.44669
	122.315	38.3882	0.794895	5.44669
	122.315	38.4763	0.7747	5.44669
	122.293	38.38	0.761219	5.44669
	122.235	38.3996	0.778107	5.44669
	122.212	38.6041	0.792406	5.44669
	122.266	38.7576	0.777035	5.44669
	122.326	38.7611	0.763083	5.44669
	122.336	38.7099	0.785929	5.44669
	122.32	38.6875	0.827749	5.44669
	122.31	38.7456	0.841467	5.44669
	122.311	38.884	0.809421	5.44669
	122.293	38.9874	0.771749	5.44669
	122.215	39.0411	0.772163	5.44669
	122.132	39.1347	0.786487	5.44669
	122.162	39.2211	0.78459	5.44669
	122.253	39.2345	0.793217	5.44669
	122.245	39.2111	0.815546	5.44669
	122.136	39.1967	0.808947	5.44669
	122.06	39.1991	0.772594	5.44669
	122.061	39.2544	0.75565	5.44669
	122.088	39.4321	0.784443	5.44669
	122.098	39.659	0.821905	5.44669
	122.093	39.7674	0.81469	5.44669
	122.087	39.7442	0.772733	5.44669
	122.087	39.6979	0.753666	5.44669
	122.089	39.687	0.783562	5.44669
	122.09	39.699	0.830112	5.44669
	122.089	39.7079	0.843299	5.44669
	122.089	39.7565	0.809348	5.44669
	122.089	39.9291	0.771067	5.44669
	122.089	40.1563	0.771903	5.44669
	122.089	40.2666	0.786621	5.44669
	122.089	40.2441	0.776867	5.44669
	122.089	40.2466	0.757206	5.44669
	122.089	40.4113	0.750799	5.44669
	122.089	40.6516	0.754844	5.44669
	122.089	40.7702	0.758775	5.44669
	122.089	40.7466	0.758977	5.44669
	122.089	40.7456	0.757663	5.44669
	122.089	40.9093	0.764912	5.44669
	122.089	41.1504	0.785403	5.44669
	122.089	41.2697	0.7941	5.44669
	122.089	41.2461	0.775144	5.44669
	122.067	41.1957	0.761687	5.44669
	122.009	41.1833	0.778146	5.44669
	121.963	41.1961	0.792255	5.44669
	121.96	41.2058	0.784829	5.44669
	121.996	41.2054	0.783389	5.44669
	122.06	41.2017	0.786484	5.44669
	122.082	41.2004	0.772719	5.44669
	122.025	41.2011	0.763386	5.44669
	121.964	41.2019	0.787591	5.44669
	121.932	41.2511	0.820467	5.44669
	121.891	41.4269	0.812967	5.44669
	121.856	41.6551	0.772522	5.44669
	121.85	41.7647	0.75419	5.44669
	121.86	41.7416	0.783857	5.44669
	121.866	41.6949	0.822179	5.44669
	121.865	41.6838	0.815013	5.44669
	121.862	41.6959	0.772771	5.44669
	121.862	41.7048	0.753567	5.44669
	121.862	41.7535	0.783507	5.44669
	121.863	41.9261	0.822254	5.44669
	121.863	42.1532	0.815168	5.44669
	121.863	42.2635	0.772809	5.44669
	121.863	42.2411	0.745657	5.44669
	121.863	42.1944	0.747451	5.44669
	121.863	42.1831	0.757555	5.44669
	121.863	42.2442	0.761101	5.44669
	121.863	42.4292	0.758988	5.44669
	121.863	42.6079	0.756841	5.44669
	121.863	42.5873	0.756693	5.44669
	121.863	42.5105	0.757394	5.44669
	121.863	42.5832	0.75774	5.44669
	121.863	42.7057	0.765507	5.44669
	121.863	42.7414	0.793496	5.44669
	121.863	42.7144	0.822137	5.44669
	121.863	42.7399	0.819431	5.44669
	121.863	42.9155	0.799494	5.44669
	121.863	43.1522	0.790739	5.44669
	121.863	43.2654	0.793942	5.44669
	121.863	43.2408	0.790491	5.44669
	121.863	43.1922	0.770913	5.44669
	121.863	43.23	0.753377	5.44669
	121.84	43.4186	0.751318	5.44669
	121.761	43.6563	0.756424	5.44669
	121.657	43.7653	0.759252	5.44669
	121.607	43.7878	0.758615	5.44669
	121.618	43.8665	0.757342	5.44669
	121.639	43.9086	0.764906	5.44669
	121.644	43.8026	0.785515	5.44669
	121.639	43.6789	0.794149	5.44669
	121.635	43.7038	0.775125	5.44669
	121.635	43.9119	0.753791	5.44669
	121.636	44.1622	0.749986	5.44669
	121.637	44.2694	0.763588	5.44669
	121.637	44.2375	0.787585	5.44669
	121.636	44.1879	0.803356	5.44669
	121.636	44.1788	0.803104	5.44669
	121.636	44.2419	0.797658	5.44669
	121.636	44.3777	0.795508	5.44669
	121.636	44.429	0.788679	5.44669
	121.636	44.3065	0.777467	5.44669
	121.636	44.1726	0.781625	5.44669
	121.636	44.1498	0.78837	5.44669
	121.636	44.1863	0.774137	5.44669
	121.636	44.2094	0.755439	5.44669
	121.636	44.2061	0.751029	5.44669
	121.636	44.1965	0.76344	5.44669
	121.636	44.1936	0.787152	5.44669
	121.636	44.1958	0.803228	5.44669
	121.636	44.247	0.803205	5.44669
	121.636	44.423	0.797745	5.44669
	121.636	44.6507	0.795509	5.44669
	121.636	44.76	0.788649	5.44669
	121.636	44.7369	0.769583	5.44669
	121.636	44.7395	0.753475	5.44669
	121.636	44.9045	0.751832	5.44669
	121.636	45.1449	0.756604	5.44669
	121.636	45.3126	0.759145	5.44669
	121.636	45.4649	0.758507	5.44669
	121.636	45.6431	0.757335	5.44669
	121.636	45.7404	0.757071	5.44669
	121.636	45.73	0.757377	5.44669
	121.636	45.7421	0.757599	5.44669
	121.636	45.9066	0.757583	5.44669
	121.636	46.1434	0.765368	5.44669
	121.636	46.3098	0.793493	5.44669
	121.636	46.4628	0.822185	5.44669
	121.636	46.6418	0.811581	5.44669
	121.614	46.7392	0.77133	5.44669
	121.534	46.7285	0.754183	5.44669
	121.453	46.7405	0.784278	5.44669
	121.461	46.8558	0.830228	5.44669
	121.495	46.9659	0.843094	5.44669
	121.462	47.0307	0.809221	5.44669
	121.407	47.1265	0.763216	5.44669
	121.391	47.2099	0.751672	5.44669
	121.403	47.2704	0.778247	5.44669
	121.414	47.4232	0.795866	5.44669
	121.414	47.6873	0.778437	5.44669
	121.41	48.0247	0.754569	5.44669
	121.409	48.4609	0.757006	5.44669
	121.409	48.9297	0.78324	5.44669
	121.41	49.232	0.796012	5.44669
	121.41	49.3317	0.776715	5.44669
	121.41	49.4358	0.753795	5.44669
	121.41	49.6675	0.749423	5.44669
	121.41	49.9598	0.763351	5.44669
	121.41	50.2334	0.795557	5.44669
	121.41	50.4778	0.823768	5.44669
	121.41	50.6676	0.811511	5.44669
	121.41	50.7878	0.778609	5.44669
	121.41	50.9385	0.774245	5.44669
	121.41	51.1822	0.792784	5.44669
	121.41	51.4628	0.803474	5.44669
	121.41	51.6781	0.80158	5.44669
	121.41	51.7961	0.804891	5.44669
	121.41	51.986	0.816075	5.44669
	121.388	52.3531	0.805285	5.44669
	121.33	52.6883	0.778785	5.44669
	121.284	52.836	0.776539	5.44669
	121.281	52.9973	0.793684	5.44669
	121.295	53.3421	0.803036	5.44669
	121.28	53.6782	0.801076	5.44669
	121.22	53.8343	0.796966	5.44669
	121.193	53.9495	0.788075	5.44669
	121.246	54.166	0.776696	5.44669
	121.285	54.4478	0.781517	5.44669
	121.239	54.6733	0.788598	5.44669
	121.176	54.7459	0.774271	5.44669
	121.162	54.7578	0.755414	5.44669
	121.177	54.9435	0.750971	5.44669
	121.189	55.3449	0.755553	5.44669
	121.188	55.6957	0.759011	5.4507
	121.184	55.7886	0.766694	5.46104
	121.182	55.7168	0.785671	5.46531
	121.183	55.7051	0.801449	5.45562
	121.184	55.9307	0.802986	5.4448
	121.184	56.3569	0.790415	5.44287
	121.162	56.7039	0.767658	5.44579
	121.082	56.7863	0.75991	5.44767
	120.978	56.7607	0.787941	5.44742
	120.951	56.8783	0.82972	5.44664
	121.019	57.1583	0.841578	5.44641
	121.086	57.4657	0.808766	5.44658
	121.117	57.6792	0.763565	5.44674
	121.155	57.7378	0.744109	5.44675
	121.19	57.748	0.757967	5.44669
	121.173	57.938	0.78737	5.44667
	121.084	58.3418	0.797401	5.44668
	120.975	58.7413	0.7837	5.44669
	120.926	59.009	0.781086	5.44669
	120.939	59.1654	0.78592	5.44669
	120.961	59.2636	0.773301	5.44669
	120.966	59.3677	0.75596	5.44669
	120.96	59.4445	0.751544	5.44669
	120.955	59.4995	0.755599	5.44669
	120.956	59.6032	0.758826	5.44669
	120.958	59.7425	0.766601	5.44669
	120.958	59.9299	0.785697	5.44669
	120.958	60.1327	0.801494	5.44669
	120.935	60.2277	0.802995	5.44669
	120.878	60.2076	0.790403	5.44669
	120.854	60.1673	0.77552	5.44669
	120.908	60.2071	0.788066	5.44669
	120.968	60.3935	0.824489	5.44669
	120.979	60.6296	0.839384	5.44669
	120.962	60.7387	0.809714	5.44669
	120.952	60.7126	0.772613	5.44669
	120.953	60.6648	0.772421	5.44669
	120.958	60.6544	0.786288	5.44669
	120.959	60.667	0.776544	5.44669
	120.958	60.6761	0.757189	5.44669
	120.957	60.6753	0.750907	5.44669
	120.957	60.6718	0.754896	5.44669
	120.957	60.7198	0.758758	5.44669
	120.958	60.8965	0.758952	5.44669
	120.958	61.1256	0.76553	5.44669
	120.957	61.2353	0.793075	5.44669
	120.957	61.2119	0.821953	5.44669
	120.957	61.165	0.811633	5.44669
	120.957	61.2032	0.771434	5.44669
	120.957	61.3912	0.746337	5.44669
	120.957	61.6286	0.748225	5.44669
	120.957	61.7377	0.757637	5.44669
	120.957	61.7111	0.760861	5.44669
	120.957	61.7123	0.758858	5.44669
	120.957	61.8779	0.764743	5.44669
	120.957	62.1191	0.784908	5.44669
	120.935	62.2869	0.793953	5.44669
	120.878	62.4389	0.783129	5.44669
	120.854	62.6171	0.782072	5.44669
	120.886	62.7636	0.786537	5.44669
	120.866	62.9292	0.773209	5.44669
	120.795	63.1205	0.763573	5.44669
	120.787	63.2186	0.787495	5.44669
	120.811	63.253	0.82036	5.44669
	120.78	63.3898	0.812957	5.44669
	120.729	63.6566	0.780426	5.44669
	120.714	63.9516	0.774492	5.44669
	120.725	64.1646	0.784371	5.44669
	120.735	64.2765	0.782874	5.44669
	120.735	64.4155	0.78538	5.44669
	120.731	64.6572	0.788014	5.44669
	120.73	64.9412	0.780523	5.44669
	120.731	65.2078	0.783099	5.44669
	120.731	65.4522	0.787894	5.44669
	120.731	65.6445	0.781283	5.44669
	120.731	65.7657	0.78346	5.44669
	120.731	65.916	0.787775	5.44669
	120.731	66.1099	0.773234	5.44669
	120.731	66.2146	0.755272	5.44669
	120.731	66.2508	0.75128	5.44669
	120.731	66.3861	0.755733	5.44669
	120.731	66.6023	0.766847	5.44669
	120.731	66.7705	0.794772	5.44669
	120.731	66.9316	0.822195	5.44669
	120.731	67.1134	0.811131	5.44669
	120.731	67.2582	0.771138	5.44669
	120.731	67.4218	0.754262	5.44669
	120.731	67.6129	0.776508	5.44669
	120.731	67.7608	0.802087	5.44669
	120.731	67.9223	0.806519	5.44669
	120.731	68.1607	0.79167	5.44669
	120.731	68.4844	0.774798	5.44669
	120.731	68.875	0.779443	5.44669
	120.731	69.2233	0.788404	5.44669
	120.731	69.4746	0.774927	5.44669
	120.731	69.6423	0.763629	5.44669
	120.731	69.8003	0.779037	5.44669
	120.731	70.13	0.791939	5.44669
	120.731	70.6075	0.78438	5.44669
	120.731	70.9989	0.791184	5.44669
	120.709	71.2388	0.814767	5.44669
	120.651	71.4358	0.817215	5.44669
	120.605	71.6179	0.809063	5.44669
	120.579	71.7519	0.820395	5.44669
	120.558	71.9602	0.838382	5.44669
	120.599	72.3294	0.835657	5.44669
	120.675	72.7081	0.803522	5.44669
	120.655	72.9795	0.771393	5.44669
	120.548	73.1939	0.774119	5.44669
	120.476	73.4213	0.787434	5.44669
	120.478	73.6742	0.776421	5.44669
	120.504	73.9823	0.75673	5.44669
	120.514	74.3614	0.758629	5.44669
	120.509	74.7105	0.783152	5.44669
	120.503	75.0154	0.803269	5.44669
	120.503	75.3606	0.804645	5.44669
	120.505	75.6969	0.790463	5.44669
	120.506	75.9593	0.774959	5.44669
	120.505	76.1852	0.779939	5.44669
	120.505	76.4205	0.788555	5.44669
	120.505	76.6727	0.782684	5.44669
	120.505	76.9284	0.783812	5.44669
	120.505	77.1797	0.787425	5.44669
	120.505	77.4279	0.780833	5.44669
	120.505	77.6271	0.783438	5.44669
	120.505	77.7499	0.787926	5.44669
	120.505	77.8984	0.773305	5.44669
	120.505	78.1402	0.755248	5.44669
	120.505	78.4701	0.751245	5.44669
	120.483	78.862	0.763598	5.44669
	120.425	79.2086	0.787142	5.44669
	120.401	79.4588	0.803167	5.44669
	120.455	79.6758	0.803183	5.44669
	120.493	79.9118	0.789887	5.44669
	120.446	80.1182	0.775237	5.44669
	120.406	80.2483	0.788131	5.44669
	120.427	80.3973	0.816746	5.44669
	120.409	80.5875	0.811259	5.44669
	120.321	80.7403	0.781007	5.44669
	120.256	80.9041	0.77534	5.44669
	120.255	81.1418	0.78452	5.44669
	120.277	81.4152	0.774765	5.44669
	120.286	81.6296	0.764942	5.44669
	120.282	81.7006	0.779646	5.44669
	120.277	81.7157	0.791726	5.44669
	120.277	81.8541	0.784075	5.44669
	120.278	82.1284	0.783261	5.44669
	120.279	82.426	0.794569	5.44669
	120.279	82.6374	0.801009	5.44669
	120.279	82.6986	0.792041	5.44669
	120.278	82.6615	0.769042	5.44669
	120.279	82.6753	0.759912	5.44669
	120.279	82.85	0.779579	5.44669
	120.279	83.0905	0.801358	5.44669
	120.279	83.2548	0.805121	5.44669
	120.279	83.4056	0.791343	5.44669
	120.279	83.5845	0.767288	5.44669
	120.279	83.6825	0.751554	5.44669
	120.279	83.7214	0.759714	5.44669
	120.279	83.8601	0.785447	5.44669
	120.279	84.0768	0.803845	5.44669
	120.279	84.244	0.80407	5.44669
	120.279	84.4045	0.790018	5.44669
	120.279	84.6356	0.774977	5.44669
	120.279	84.9074	0.780105	5.44669
	120.279	85.1727	0.796489	5.44669
	120.279	85.4209	0.810807	5.44669
	120.279	85.6152	0.820321	5.44669
	120.279	85.6868	0.804955	5.44669
	120.279	85.6601	0.769266	5.44669
	120.279	85.6747	0.747811	5.44669
	120.279	85.8459	0.749614	5.44669
	120.279	86.1339	0.757695	5.44669
	120.279	86.4255	0.768262	5.44669
	120.279	86.6787	0.786796	5.44669
	120.279	86.9641	0.793493	5.44669
	120.279	87.3336	0.782265	5.44669
	120.279	87.6375	0.781874	5.44669
	120.279	87.7715	0.78676	5.44669
	120.279	87.8891	0.773373	5.44669
	120.279	88.0651	0.763562	5.44669
	120.256	88.223	0.779562	5.44669
	120.177	88.4433	0.800053	5.44669
	120.095	88.8089	0.80458	5.44669
	120.125	89.1327	0.799451	5.44669
	120.217	89.2762	0.795735	5.44669
	120.208	89.3906	0.788137	5.44669
	120.099	89.6111	0.769289	5.44669
	120.045	89.895	0.753533	5.44669
	120.126	90.1198	0.751961	5.44669
	120.234	90.2407	0.756638	5.44669
	120.237	90.3792	0.759113	5.44669
	120.176	90.6176	0.758481	5.44669
	120.123	90.9003	0.757336	5.44669
	120.074	91.1675	0.75708	5.44669
	120.064	91.4127	0.75738	5.44669
	120.121	91.605	0.757597	5.44669
	120.155	91.726	0.765452	5.44669
	120.106	91.9253	0.793523	5.44669
	120.044	92.2953	0.822168	5.44669
	120.031	92.6776	0.811564	5.4507
	120.046	92.9994	0.771328	5.46104
	120.058	93.3398	0.746318	5.46531
	120.057	93.6189	0.756125	5.45562
	120.052	93.7037	0.785812	5.4448
	120.051	93.7033	0.797403	5.44287
	120.052	93.8306	0.784255	5.44579
	120.053	94.0566	0.781317	5.44767
	120.053	94.2317	0.793691	5.44742
	120.052	94.3922	0.801332	5.44664
	120.052	94.5713	0.792488	5.44641
	120.052	94.7152	0.776986	5.44658
	120.052	94.8794	0.780068	5.44674
	120.052	95.1203	0.795759	5.44675
	120.052	95.3949	0.810515	5.44669
	120.052	95.6579	0.820458	5.44667
	120.03	96.0025	0.805116	5.44668
	119.973	96.5487	0.769284	5.44669
	119.949	97.127	0.747761	5.44669
	120.003	97.4957	0.749587	5.44669
	120.063	97.7414	0.765572	5.44669
	120.073	98.1046	0.788559	5.44669
	120.057	98.5757	0.80306	5.44669
	120.025	99.0034	0.810505	5.44669
	119.946	99.4164	0.825722	5.44669
	119.847	99.8944	0.832182	5.44669
	119.799	100.365	0.806299	5.44669
	119.808	100.704	0.765879	5.44669
	119.828	100.925	0.745956	5.44669
	119.833	101.132	0.757918	5.44669
	119.828	101.424	0.786693	5.44669
	119.824	101.813	0.797135	5.44669
	119.825	102.171	0.775958	5.44669
	119.826	102.477	0.753079	5.44669
	119.827	102.819	0.749392	5.44669
	119.826	103.154	0.763592	5.44669
	119.826	103.417	0.795669	5.44669
	119.826	103.594	0.823729	5.44669
	119.826	103.703	0.811455	5.44669
	119.826	103.902	0.778599	5.44669
	119.826	104.326	0.782131	5.44669
	119.826	104.837	0.813079	5.44669
	119.826	105.21	0.811862	5.44669
	119.826	105.48	0.782564	5.44669
	119.826	105.851	0.775778	5.44669
	119.826	106.367	0.78415	5.44669
	119.826	106.867	0.774454	5.44669
	119.826	107.205	0.757073	5.44669
	119.826	107.464	0.751601	5.44669
	119.826	107.844	0.755228	5.44669
	119.826	108.366	0.766521	5.44669
	119.826	108.916	0.786944	5.44669
	119.826	109.477	0.794174	5.44669
	119.826	110.139	0.774627	5.44268
	119.826	110.808	0.761444	5.43234
	119.826	111.241	0.786099	5.42806
	119.826	111.443	0.820531	5.43775
	119.826	111.611	0.821396	5.44858
	119.826	111.894	0.808759	5.4505
	119.826	112.341	0.81091	5.44759
	119.826	112.835	0.801788	5.44571
	119.826	113.192	0.771292	5.44595
	119.826	113.413	0.749786	5.44673
	119.826	113.614	0.749721	5.44696
	119.826	113.903	0.764909	5.44679
	119.826	114.342	0.788234	5.44663
	119.804	114.829	0.795288	5.44663
	119.724	115.187	0.774636	5.44668
	119.62	115.41	0.761052	5.44671
	119.593	115.611	0.785931	5.45071
	119.661	115.851	0.820601	5.46103
	119.706	116.113	0.821484	5.46531
	119.657	116.372	0.808772	5.45562
	119.614	116.571	0.810883	5.4448
	119.657	116.691	0.801772	5.44288
	119.697	116.838	0.771295	5.44579
	119.655	117.08	0.749793	5.44767
	119.594	117.361	0.749723	5.44742
	119.579	117.627	0.757036	5.44664
	119.593	117.872	0.767948	5.44641
	119.605	118.114	0.786899	5.44658
	119.604	118.362	0.793648	5.44674
	119.6	118.613	0.774423	5.44675
	119.598	118.864	0.761546	5.44669
	119.599	119.114	0.778343	5.44667
	119.6	119.363	0.800259	5.44668
	119.6	119.612	0.8051	5.44669
	119.6	119.862	0.791725	5.44669
	119.6	120.112	0.767455	5.44669
	119.6	120.361	0.751489	5.44669
	119.6	120.611	0.759627	5.44669
	119.6	120.91	0.793305	5.44669
	119.6	121.335	0.832026	5.44669
	119.6	121.813	0.848501	5.44669
	119.6	122.173	0.843575	5.44669
	119.6	122.448	0.828092	5.44669
	119.6	122.778	0.798547	5.44669
	119.6	123.118	0.764134	5.44669
	119.6	123.437	0.755859	5.44669
	119.6	123.84	0.779676	5.44669
	119.577	124.302	0.794977	5.44669
	119.52	124.663	0.777556	5.44669
	119.496	124.944	0.754517	5.44669
	119.55	125.276	0.749426	5.44669
	119.61	125.615	0.763096	5.44669
	119.621	125.933	0.787578	5.44669
	119.582	126.287	0.795658	5.44669
	119.515	126.622	0.775024	5.44669
	119.492	126.881	0.753212	5.44669
	119.55	127.106	0.757651	5.44669
	119.612	127.342	0.783992	5.44669
	119.599	127.546	0.803969	5.44669
	119.525	127.675	0.804639	5.44669
	119.468	127.873	0.798083	5.44669
	119.466	128.24	0.795141	5.44669
	119.485	128.572	0.788374	5.44669
	119.471	128.719	0.769599	5.44669
	119.41	128.831	0.753579	5.44669
	119.36	129.001	0.75187	5.44669
	119.356	129.109	0.764454	5.44669
	119.371	129.155	0.787278	5.44669
	119.379	129.293	0.79505	5.44669
	119.377	129.507	0.774875	5.44669
	119.373	129.624	0.753366	5.44669
	119.394	129.659	0.749897	5.44669
	119.453	129.838	0.755831	5.44669
	119.477	130.229	0.76738	5.44669
	119.423	130.577	0.787089	5.44669
	119.363	130.722	0.793929	5.44669
	119.352	130.828	0.782344	5.44669
	119.368	131.045	0.781752	5.44669
	119.379	131.33	0.786681	5.44669
	119.378	131.606	0.773383	5.44669
	119.373	131.903	0.755724	5.44669
	119.372	132.269	0.751416	5.44669
	119.373	132.568	0.75563	5.44669
	119.374	132.701	0.766755	5.44669
	119.374	132.82	0.786899	5.44669
	119.373	133.046	0.801942	5.44669
	119.373	133.331	0.802756	5.44669
	119.373	133.603	0.790144	5.44669
	119.373	133.85	0.775497	5.44669
	119.373	134.041	0.788148	5.44669
	119.373	134.161	0.816661	5.44669
	119.373	134.311	0.819088	5.44669
	119.373	134.505	0.801304	5.44669
	119.373	134.659	0.783749	5.44669
	119.373	134.822	0.765512	5.44669
	119.373	135.01	0.761388	5.44669
	119.373	135.107	0.789324	5.44669
	119.373	135.143	0.829774	5.44669
	119.373	135.28	0.841109	5.44669
	119.373	135.547	0.816421	5.44669
	119.373	135.842	0.799667	5.44669
	119.373	136.054	0.816789	5.44669
	119.373	136.166	0.840219	5.44669
	119.351	136.355	0.84558	5.44669
	119.271	136.772	0.831884	5.44669
	119.19	137.334	0.799425	5.44669
	119.198	137.886	0.771025	5.44669
	119.255	138.336	0.783292	5.44669
	119.279	138.64	0.816267	5.44669
	119.248	138.854	0.812786	5.44669
	119.178	139.071	0.773947	5.44669
	119.152	139.32	0.746982	5.44669
	119.21	139.532	0.747602	5.44669
	119.25	139.66	0.757147	5.44669
	119.225	139.756	0.760877	5.44669
	119.241	139.82	0.759039	5.44669
	119.331	139.872	0.756942	5.44669
	119.374	139.979	0.764588	5.44669
	119.317	140.022	0.793394	5.44669
	119.249	139.858	0.822421	5.44669
	119.214	139.603	0.811715	5.44669
	119.175	139.478	0.779173	5.44669
	119.141	139.505	0.774408	5.44669
	119.158	139.607	0.792652	5.44669
	119.247	139.796	0.803361	5.44669
	119.334	140.06	0.793708	5.44669
	119.303	140.384	0.776776	5.44669
	119.186	140.815	0.779547	5.44669
	119.115	141.335	0.787745	5.44669
	119.121	141.866	0.774613	5.44669
	119.148	142.37	0.755861	5.44669
	119.157	142.86	0.751037	5.44669
	119.151	143.354	0.755422	5.44669
	119.145	143.903	0.758932	5.44669
	119.145	144.581	0.758838	5.44669
	119.147	145.309	0.76542	5.44669
	119.148	145.917	0.785198	5.4507
	119.148	146.393	0.793834	5.46104
	119.147	146.796	0.782976	5.46531
	119.147	147.109	0.78205	5.45562
	119.147	147.343	0.786582	5.4448
	119.147	147.516	0.773235	5.44287
	119.147	147.584	0.755697	5.44579
	119.147	147.564	0.751458	5.44767
	119.147	147.582	0.763527	5.44742
	119.147	147.753	0.794907	5.44664
	119.147	147.99	0.823433	5.44641
	119.147	148.105	0.811602	5.44658
	119.147	148.081	0.770895	5.44674
	119.147	148.032	0.753993	5.44675
	119.147	148.02	0.784353	5.44669
	119.147	148.033	0.830327	5.44667
	119.147	148.091	0.843108	5.44668
	119.147	148.267	0.809192	5.44669
	119.147	148.492	0.77107	5.44669
	119.147	148.698	0.779831	5.44669
	119.147	149.028	0.814799	5.44669
	119.147	149.439	0.813402	5.44669
	119.147	149.696	0.774727	5.44669
	119.147	149.887	0.747089	5.44669
	119.147	150.256	0.74737	5.44669
	119.147	150.747	0.757011	5.44669
	119.147	151.132	0.760903	5.44669
	119.125	151.413	0.759098	5.44669
	119.067	151.736	0.756958	5.44669
	119.044	152.022	0.756703	5.44669
	119.097	152.166	0.757357	5.44669
	119.158	152.293	0.765592	5.44669
	119.168	152.519	0.785797	5.44669
	119.152	152.752	0.801894	5.44669
	119.142	152.847	0.803127	5.44669
	119.143	152.866	0.790316	5.44669
	119.147	152.948	0.775437	5.44669
	119.149	153.042	0.788062	5.44669
	119.148	153.063	0.816646	5.44669
	119.147	152.99	0.811242	5.44669
	119.147	152.798	0.773164	5.44669
	119.147	152.571	0.747202	5.44669
	119.147	152.467	0.747972	5.44669
	119.147	152.493	0.757224	5.44669
	119.147	152.489	0.760778	5.44669
	119.147	152.372	0.75897	5.44669
	119.147	152.307	0.756949	5.44669
	119.147	152.368	0.764615	5.44669
	119.147	152.375	0.793403	5.44669
	119.147	152.3	0.830286	5.44669
	119.147	152.209	0.839865	5.44669
	119.147	152.089	0.815717	5.44669
	119.147	152.006	0.799814	5.44669
	119.147	152.052	0.8171	5.44669
	119.147	152.205	0.832427	5.44669
	119.147	152.27	0.817346	5.44669
	119.125	152.147	0.795279	5.44669
	119.045	152.008	0.789764	5.44669
	118.964	151.983	0.802911	5.44669
	118.994	152.021	0.819454	5.44669
	119.108	152.045	0.807406	5.44669
	119.179	152.041	0.770602	5.44669
	119.173	152.031	0.75537	5.44669
	119.147	152.028	0.777164	5.44669
	119.138	152.031	0.801968	5.44669
	119.143	152.033	0.806236	5.44669
	119.149	151.984	0.791594	5.44669
	119.149	151.807	0.774867	5.44669
	119.147	151.627	0.779499	5.44669
	119.147	151.645	0.788403	5.44669
	119.147	151.721	0.774906	5.44669
	119.147	151.648	0.76362	5.44669
	119.125	151.527	0.786912	5.44669
	119.067	151.491	0.820099	5.44669
	119.044	151.518	0.813055	5.44669
	119.097	151.541	0.78056	5.44669
	119.158	151.542	0.774514	5.44669
	119.168	151.533	0.784332	5.44669
	119.13	151.53	0.77498	5.44669
	119.04	151.531	0.757228	5.44669
	118.96	151.533	0.751479	5.44669
	118.994	151.533	0.755121	5.44669
	119.11	151.533	0.76652	5.44669
	119.179	151.533	0.786981	5.44669
	119.173	151.533	0.80206	5.44669
	119.146	151.484	0.810647	5.44669
	119.138	151.308	0.818266	5.44669
	119.143	151.079	0.804149	5.44669
	119.149	150.97	0.777529	5.44669
	119.149	150.993	0.776417	5.44669
	119.147	151.04	0.786208	5.44669
	119.124	151.051	0.775089	5.44669
	119.067	151.039	0.756608	5.44669
	119.044	151.03	0.75118	5.44669
	119.098	151.03	0.755217	5.44669
	119.135	151.034	0.758795	5.44669
	119.089	151.035	0.758853	5.44669
	119.049	151.034	0.757604	5.44669
	119.092	151.033	0.757061	5.44669
	119.154	151.033	0.757277	5.44669
	119.169	151.034	0.765431	5.44669
	119.131	151.034	0.785758	5.44669
	119.062	151.034	0.794064	5.44669
	119.039	151.034	0.775003	5.44669
	119.097	151.034	0.75377	5.44669
	119.159	151.034	0.757892	5.44669
	119.169	150.984	0.783895	5.44669
	119.152	150.759	0.803842	5.44669
	119.141	150.306	0.804621	5.44669
	119.143	149.743	0.79812	5.44669
	119.147	149.153	0.803034	5.44669
	119.149	148.435	0.816526	5.44669
	119.148	147.548	0.806135	5.44669
	119.147	146.667	0.77898	5.44669
	119.147	145.803	0.776319	5.44669
	119.147	144.741	0.785651	5.44669
	119.147	143.508	0.782761	5.44669
	119.147	142.359	0.792748	5.44669
	119.147	141.369	0.815999	5.44669
	119.147	140.426	0.817175	5.44669
	119.147	139.497	0.808609	5.44669
	119.147	138.663	0.820219	5.44669
	119.147	137.93	0.83847	5.44669
	119.147	137.265	0.835756	5.44669
	119.147	136.701	0.803532	5.44669
	119.147	136.27	0.763492	5.44669
	119.147	135.976	0.745947	5.44669
	119.147	135.71	0.758764	5.44669
	119.147	135.263	0.78705	5.44669
	119.147	134.51	0.804855	5.44669
	119.147	133.511	0.803924	5.44669
	119.147	132.489	0.789598	5.44669
	119.147	131.688	0.774853	5.44669
	119.147	131.158	0.788073	5.44669
	119.169	130.788	0.816858	5.44669
	119.227	130.507	0.811327	5.44669
	119.251	130.274	0.780995	5.44669
	119.197	130.041	0.783182	5.44669
	119.159	129.791	0.820538	5.44669
	119.206	129.585	0.839472	5.44669
	119.246	129.46	0.811156	5.44669
	119.225	129.264	0.773186	5.44669
	119.22	128.847	0.772148	5.44669
	119.252	128.289	0.785971	5.44669
	119.292	127.738	0.776508	5.44669
	119.325	127.238	0.757286	5.44669
	119.284	126.757	0.75096	5.44669
	119.204	126.266	0.754883	5.44669
	119.221	125.764	0.758734	5.44669
	119.33	125.26	0.758946	5.44669
	119.403	124.76	0.757665	5.44669
	119.4	124.262	0.757053	5.44669
	119.374	123.764	0.757252	5.44669
	119.364	123.265	0.757553	5.44669
	119.369	122.765	0.757608	5.44669
	119.375	122.266	0.757524	5.44669
	119.376	121.767	0.75747	5.44669
	119.374	121.267	0.757476	5.44669
	119.373	120.768	0.757499	5.44669
	119.373	120.269	0.757506	5.44669
	119.374	119.77	0.757501	5.44669
	119.374	119.27	0.765367	5.44669
	119.373	118.771	0.785651	5.44669
	119.373	118.272	0.801913	5.44669
	119.373	117.773	0.803187	5.44669
	119.373	117.224	0.798205	5.44669
	119.373	116.549	0.803579	5.44669
	119.373	115.821	0.824595	5.44669
	119.373	115.213	0.834179	5.44669
	119.373	114.687	0.815409	5.44669
	119.396	114.059	0.793843	5.44669
	119.475	113.342	0.781981	5.44669
	119.579	112.721	0.767431	5.44669
	119.629	112.236	0.754951	5.44669
	119.618	111.784	0.761087	5.44669
	119.597	111.3	0.784815	5.44669
	119.592	110.79	0.795221	5.44669
	119.597	110.281	0.783695	5.44669
	119.602	109.781	0.789729	5.44669
	119.601	109.285	0.822272	5.44669
	119.6	108.738	0.845734	5.44669
	119.599	108.063	0.83802	5.44669
	119.599	107.334	0.801891	5.44669
	119.6	106.774	0.761998	5.44669
	119.6	106.425	0.745904	5.44669
	119.6	106.075	0.751406	5.44669
	119.6	105.644	0.759125	5.44669
	119.6	105.228	0.760353	5.44669
	119.6	104.806	0.758117	5.44669
	119.6	104.32	0.756742	5.44669
	119.6	103.8	0.756961	5.44669
	119.6	103.288	0.757541	5.44669
	119.6	102.84	0.757707	5.44669
	119.6	102.522	0.75757	5.44669
	119.6	102.253	0.757453	5.44669
	119.6	101.862	0.765324	5.44669
	119.6	101.338	0.78565	5.44669
	119.6	100.792	0.794057	5.44669
	119.622	100.282	0.775038	5.44669
	119.679	99.7953	0.761658	5.44669
	119.703	99.305	0.778171	5.44669
	119.672	98.8051	0.792276	5.44669
	119.669	98.3025	0.776958	5.44669
	119.704	97.802	0.755226	5.44669
	119.724	97.3035	0.757807	5.44669
	119.721	96.8542	0.791213	5.44669
	119.712	96.4818	0.823925	5.44669
	119.71	96.0839	0.813122	5.44669
	119.734	95.6417	0.771357	5.44669
	119.793	95.2381	0.745776	5.44669
	119.839	94.7758	0.748017	5.44669
	119.842	94.1131	0.75775	5.44669
	119.828	93.3618	0.768853	5.44669
	119.821	92.6897	0.787024	5.44669
	119.823	92.0402	0.793379	5.44669
	119.827	91.3654	0.774266	5.44669
	119.827	90.7693	0.753705	5.44669
	119.826	90.2797	0.750256	5.44669
	119.826	89.817	0.755861	5.44669
	119.826	89.3294	0.759394	5.44669
	119.826	88.8219	0.758875	5.44669
	119.826	88.3151	0.757401	5.44669
	119.826	87.8157	0.756968	5.44669
	119.826	87.319	0.75731	5.44669
	119.826	86.8209	0.757607	5.44669
	119.826	86.3213	0.75761	5.44669
	119.826	85.8214	0.757506	5.44669
	119.826	85.3221	0.757461	5.44669
	119.826	84.823	0.757479	5.44669
	119.826	84.3239	0.765374	5.44669
	119.826	83.8247	0.785662	5.44669
	119.826	83.3254	0.794044	5.44669
	119.826	82.7769	0.775029	5.44669
	119.826	82.1017	0.753788	5.44669
	119.826	81.3741	0.750019	5.44669
	119.826	80.7653	0.763603	5.44669
	119.826	80.2892	0.79545	5.44669
	119.826	79.8367	0.823634	5.44669
	119.826	79.3485	0.811493	5.44669
	119.826	78.8373	0.770778	5.44669
	119.848	78.3291	0.746112	5.44669
	119.906	77.8303	0.748364	5.44669
	119.952	77.2853	0.765646	5.44669
	119.978	76.6114	0.789025	5.44669
	119.999	75.883	0.795358	5.44669
	119.958	75.3227	0.782254	5.44669
	119.882	75.0225	0.781206	5.44669
	119.902	74.7987	0.794356	5.44669
	120.009	74.4202	0.80165	5.44669
	120.081	73.8857	0.800256	5.44669
	120.079	73.3307	0.797114	5.44669
	120.031	72.8209	0.788429	5.44669
	119.941	72.3371	0.768921	5.44669
	119.865	71.8973	0.753275	5.44669
	119.901	71.5728	0.751984	5.44669
	120.015	71.2979	0.756739	5.44669
	120.084	70.9069	0.759148	5.44669
	120.078	70.3854	0.75846	5.44669
	120.051	69.8403	0.757314	5.44669
	120.043	69.33	0.757079	5.44669
	120.049	68.8917	0.757387	5.44669
	120.054	68.5773	0.7576	5.44669
	120.054	68.3552	0.75758	5.44669
	120.053	68.1382	0.757496	5.44669
	120.052	67.8429	0.757468	5.44669
	120.052	67.4072	0.757486	5.44669
	120.052	66.9237	0.757503	5.44669
	120.052	66.5658	0.765375	5.44669
	120.052	66.2926	0.793525	5.44669
	120.052	65.9144	0.822196	5.44669
	120.052	65.4467	0.811575	5.44669
	120.052	65.075	0.771323	5.44669
	120.052	64.7413	0.746312	5.44669
	120.052	64.2363	0.748254	5.44669
	120.075	63.6712	0.757658	5.44669
	120.132	63.244	0.76086	5.44669
	120.178	62.9122	0.75885	5.44669
	120.204	62.6231	0.76474	5.44669
	120.247	62.3262	0.784909	5.44669
	120.286	61.9629	0.793954	5.44669
	120.292	61.6162	0.775258	5.44669
	120.281	61.3067	0.761787	5.44669
	120.253	60.9094	0.786018	5.44669
	120.196	60.4468	0.828246	5.44669
[truncated: 1,322 more rows]
