# Supplementary material for: Design of a cosmetic glove stiffness compensation mechanism for toddler-sized hand prostheses
Source: PLoS One. 2017 Aug 11;12(8):e0183233. doi: 10.1371/journal.pone.0183233 (PMC5553851; doi:10.1371/journal.pone.0183233)
Supplement: S1 Dataset — (ZIP) [file pone.0183233.s001.zip › 01 Glove measurements/SILglove2_1.xlsx]

## Sheet: test_glove8_1
LabVIEW Measurement
Writer_Version	2
Reader_Version	2
Separator	Tab
Decimal_Separator	.
Multi_Headings	No
X_Columns	No
Time_Pref	Absolute
Operator	localadmin
Date	2012-12-20
Time	00:09:44.981000
***End_of_Header***
Channels	4
Samples	10	10	10	10
Date	2012-12-20	2012-12-20	2012-12-20	2012-12-20
Time	00:10:17.081000	00:10:17.081000	00:10:17.081000	00:10:17.081000
Y_Unit_Label	mm	N	N	Pa
X_Dimension	Time	Time	Time	Time
X0	0	0	0	0
Delta_X	0.01	0.01	0.01	0.01
***End_of_Header***
X_Value	Voltage LVDT (Filtered)	Voltage Load Cell (Filtered)	Voltage Pinch Load Cell (Filtered)	Voltage Pressure (Filtered)	Comment
	129.045	0.264307	0.81173	5.44669
	129.111	0.264307	0.791718	5.44669
	129.127	0.264307	0.782405	5.44669
	129.111	0.264307	0.776236	5.44669
	129.099	0.264307	0.791218	5.44669
	129.099	0.264307	0.825556	5.44669
	129.104	0.264307	0.846582	5.44669
	129.106	0.264307	0.845079	5.44669
	129.105	0.264307	0.829405	5.44669
	129.104	0.264307	0.798563	5.44669
	129.104	0.264307	0.763674	5.44669
	129.082	0.264307	0.755661	5.44669
	129.024	0.264307	0.779756	5.44669
	129	0.264307	0.802952	5.44669
	129.054	0.264307	0.805727	5.44669
	129.114	0.264307	0.791031	5.44669
	129.125	0.264307	0.766942	5.44669
	129.109	0.264307	0.75152	5.44669
	129.099	0.264307	0.759823	5.44669
	129.1	0.313497	0.793375	5.44669
	129.082	0.440273	0.831986	5.44669
	129.026	0.492705	0.840588	5.44669
	129.001	0.373887	0.815416	5.44669
	129.054	0.241132	0.79156	5.44669
	129.114	0.217568	0.781021	5.44669
	129.125	0.253272	0.76784	5.44669
	129.109	0.276346	0.763334	5.44669
	129.099	0.27328	0.789312	5.44669
	129.078	0.263787	0.821207	5.44669
	129.024	0.2609	0.820537	5.44669
	129.002	0.263065	0.800289	5.44669
	129.055	0.264998	0.790679	5.44669
	129.114	0.265038	0.793634	5.44669
	129.103	0.264368	0.790383	5.44669
	129.029	0.264073	0.770977	5.44669
	128.973	0.264187	0.761313	5.44669
	128.971	0.26434	0.779478	5.44669
	129.011	0.264364	0.800818	5.44669
	129.055	0.264319	0.804931	5.44669
	129.018	0.264292	0.799326	5.44669
	128.936	0.264297	0.795558	5.44669
	128.951	0.264308	0.788107	5.44669
	129.06	0.264311	0.77721	5.44669
	129.133	0.313499	0.78172	5.44669
	129.131	0.440272	0.788501	5.44669
	129.105	0.492704	0.774158	5.44669
	129.095	0.373887	0.763272	5.44669
	129.1	0.241133	0.779161	5.44669
	129.106	0.217569	0.799988	5.44669
	129.106	0.253272	0.804695	5.44669
	129.104	0.276346	0.791652	5.44669
	129.103	0.27328	0.767568	5.44669
	129.104	0.263787	0.759433	5.44669
	129.104	0.2609	0.779902	5.44669
	129.082	0.263065	0.801664	5.44669
	129.024	0.264998	0.813005	5.44669
	129	0.265038	0.819396	5.44669
	129.054	0.264368	0.811655	5.44669
	129.114	0.264073	0.79726	5.44669
	129.125	0.264187	0.784704	5.44669
	129.109	0.26434	0.775221	5.44669
	129.098	0.264364	0.782104	5.44669
	129.1	0.264319	0.79724	5.44669
	129.104	0.264292	0.802541	5.44669
	129.105	0.264297	0.799604	5.44669
	129.105	0.264308	0.804395	5.44669
	129.104	0.264311	0.816569	5.44669
	129.081	0.264309	0.805669	5.44669
	129.024	0.264306	0.770899	5.44669
	129.001	0.264306	0.748241	5.44669
	129.054	0.264307	0.749214	5.44669
	129.114	0.264307	0.757375	5.44669
	129.125	0.264307	0.76827	5.44669
	129.109	0.264307	0.786914	5.44669
	129.099	0.264307	0.80141	5.44669
	129.1	0.264307	0.810398	5.44669
	129.082	0.264307	0.826264	5.44669
	129.026	0.264307	0.832447	5.44669
	128.979	0.264307	0.806218	5.44669
	128.974	0.264307	0.76575	5.44669
	129.011	0.264307	0.745931	5.44669
	129.075	0.264307	0.757954	5.44669
	129.12	0.264307	0.794587	5.44669
	129.097	0.264307	0.833159	5.44669
	129.025	0.264307	0.840649	5.44669
	128.995	0.264307	0.815025	5.44669
	129.052	0.264307	0.791375	5.44669
	129.093	0.264307	0.781082	5.44669
	129.047	0.264307	0.767932	5.44669
	129.006	0.264307	0.763351	5.44669
	129.048	0.264307	0.789286	5.44669
	129.11	0.264307	0.82119	5.44669
	129.125	0.264307	0.820539	5.44669
	129.111	0.264307	0.808166	5.44669
	129.099	0.264307	0.810966	5.44669
	129.1	0.264307	0.802022	5.44669
	129.104	0.264307	0.77137	5.44669
	129.105	0.264307	0.749736	5.44669
	129.105	0.264307	0.757543	5.44669
	129.104	0.264307	0.785191	5.44669
	129.104	0.264307	0.796639	5.44669
	129.104	0.264307	0.776284	5.44669
	129.104	0.264307	0.761262	5.44669
	129.104	0.264307	0.777563	5.44669
	129.104	0.264307	0.800033	5.44669
	129.104	0.264307	0.813153	5.44669
	129.104	0.264307	0.820037	5.44669
	129.104	0.264307	0.811872	5.44669
	129.104	0.264307	0.797122	5.44669
	129.104	0.264307	0.79244	5.44669
	129.104	0.264307	0.795499	5.44669
	129.104	0.264307	0.790538	5.44669
	129.104	0.264307	0.770379	5.44669
	129.104	0.264307	0.753137	5.44669
	129.104	0.264307	0.759278	5.44669
	129.104	0.264307	0.784702	5.44669
	129.104	0.264307	0.803688	5.44669
	129.104	0.313497	0.804269	5.44669
	129.104	0.440273	0.790157	5.44669
	129.104	0.492705	0.767094	5.44669
	129.104	0.373887	0.751894	5.44669
	129.082	0.241132	0.752054	5.44669
	129.024	0.217568	0.76513	5.44669
	129	0.253272	0.795367	5.44669
	129.054	0.276346	0.823056	5.44669
	129.114	0.27328	0.81128	5.44669
	129.125	0.263787	0.770894	5.44669
	129.109	0.2609	0.754107	5.44669
	129.098	0.263065	0.784401	5.44669
	129.1	0.264998	0.830307	5.44669
	129.104	0.265038	0.850953	5.44669
	129.105	0.264368	0.837344	5.44669
	129.105	0.264073	0.807622	5.44669
	129.104	0.264187	0.797368	5.44669
	129.104	0.26434	0.81109	5.44669
	129.104	0.264364	0.813792	5.44669
	129.104	0.264319	0.801116	5.44669
	129.104	0.264292	0.785561	5.44669
	129.104	0.264297	0.766339	5.44669
	129.104	0.264308	0.75322	5.44669
	129.104	0.264311	0.76075	5.44669
	129.104	0.264309	0.785289	5.44669
	129.104	0.264306	0.79554	5.44669
	129.104	0.264306	0.775789	5.44669
	129.104	0.264307	0.761446	5.44669
	129.104	0.264307	0.777816	5.44669
	129.104	0.264307	0.800073	5.44669
	129.104	0.264307	0.81308	5.44669
	129.104	0.264307	0.827863	5.44669
	129.082	0.264307	0.832163	5.44669
	129.024	0.264307	0.805531	5.44669
	128.978	0.264307	0.765563	5.44669
	128.952	0.264307	0.746097	5.44669
	128.909	0.264307	0.750219	5.44669
	128.892	0.264307	0.766429	5.44669
	128.966	0.264307	0.788694	5.44669
	129.081	0.264307	0.79494	5.44669
	129.137	0.264307	0.782197	5.44669
	129.125	0.264307	0.781331	5.44669
	129.101	0.264307	0.786557	5.44669
	129.095	0.264307	0.781351	5.44669
	129.101	0.264307	0.783964	5.44669
	129.106	0.264307	0.795833	5.44669
	129.083	0.264307	0.80916	5.44669
	129.024	0.264307	0.827735	5.44669
	129	0.264307	0.841375	5.44669
	129.054	0.264307	0.842164	5.44669
	129.115	0.264307	0.830041	5.44669
	129.125	0.264307	0.799867	5.44669
	129.109	0.264307	0.771865	5.44669
	129.098	0.264307	0.783487	5.44669
	129.078	0.264307	0.82392	5.44669
	129.024	0.264307	0.840781	5.44669
	129.002	0.264307	0.818373	5.44669
	129.055	0.264307	0.792732	5.44669
	129.114	0.313497	0.780461	5.44669
	129.125	0.440273	0.767189	5.44669
	129.109	0.492705	0.75539	5.44669
	129.099	0.373887	0.761357	5.44669
	129.1	0.241132	0.792643	5.44669
	129.082	0.217568	0.831134	5.44669
	129.026	0.253272	0.848363	5.44669
	129.001	0.276346	0.843834	5.44669
	129.054	0.27328	0.83612	5.44669
	129.114	0.263787	0.834547	5.44669
	129.125	0.310091	0.828767	5.44669
	129.109	0.43903	0.809919	5.44669
	129.099	0.493395	0.793517	5.44669
	129.1	0.374618	0.791674	5.44669
	129.104	0.241193	0.796467	5.44669
	129.105	0.217334	0.791217	5.44669
	129.105	0.253152	0.778191	5.44669
	129.104	0.276379	0.788897	5.44669
	129.104	0.273336	0.823888	5.44669
	129.104	0.263799	0.846708	5.44669
	129.104	0.260885	0.845724	5.44669
	129.104	0.263054	0.829631	5.44669
	129.104	0.264999	0.798428	5.44669
	129.104	0.265042	0.763537	5.44669
	129.082	0.264369	0.747781	5.44669
	129.024	0.264072	0.759516	5.44669
	128.978	0.264187	0.786713	5.44669
	128.975	0.26434	0.804447	5.44669
	129.011	0.264364	0.811743	5.44669
	129.075	0.264319	0.817877	5.44669
	129.119	0.264292	0.803597	5.4507
	129.097	0.264297	0.769565	5.46104
	129.025	0.264308	0.748419	5.46531
	128.973	0.264311	0.749762	5.45562
	128.972	0.264309	0.765412	5.4448
	129.012	0.264306	0.78843	5.44287
	129.077	0.264306	0.803062	5.44579
	129.097	0.264307	0.810552	5.44767
	129.04	0.264307	0.81787	5.44742
	128.979	0.264307	0.811888	5.44664
	128.947	0.264307	0.80577	5.44641
	128.906	0.264307	0.820915	5.44658
	128.871	0.264307	0.839772	5.44674
	128.865	0.264307	0.843924	5.44675
	128.875	0.264307	0.839221	5.44669
	128.881	0.264307	0.827945	5.44667
	128.88	0.264307	0.807912	5.44668
	128.877	0.264307	0.792969	5.44669
	128.877	0.264307	0.784287	5.44669
	128.877	0.264307	0.77658	5.44669
	128.878	0.264307	0.790693	5.44669
	128.878	0.264307	0.817343	5.44669
	128.878	0.264307	0.818469	5.44669
	128.878	0.264307	0.808673	5.44669
	128.878	0.264307	0.811915	5.44669
	128.878	0.264307	0.81011	5.44669
	128.878	0.264307	0.80715	5.44669
	128.878	0.264307	0.822126	5.44669
	128.878	0.264307	0.839789	5.44669
	128.878	0.313497	0.843501	5.44669
	128.878	0.440273	0.831166	5.44669
	128.878	0.492705	0.799863	5.44669
	128.878	0.373887	0.763592	5.44669
	128.855	0.241132	0.747294	5.44669
	128.798	0.217568	0.759293	5.44669
	128.752	0.253272	0.786793	5.44669
	128.748	0.276346	0.796689	5.44669
	128.762	0.32247	0.775736	5.44669
	128.747	0.439753	0.753144	5.44669
	128.688	0.538488	0.757369	5.44669
	128.638	0.597801	0.783899	5.44669
	128.634	0.646186	0.796159	5.44669
	128.649	0.556277	0.784413	5.44669
	128.657	0.339737	0.781826	5.44669
	128.654	0.206198	0.785977	5.44669
	128.651	0.264576	0.773062	5.44669
	128.65	0.440789	0.76371	5.44669
	128.651	0.510366	0.779734	5.44669
	128.652	0.38111	0.800072	5.44669
	128.652	0.237881	0.804527	5.44669
	128.651	0.21364	0.799422	5.44669
	128.651	0.252782	0.795742	5.44669
	128.651	0.277537	0.78815	5.44669
	128.651	0.273953	0.777162	5.44669
	128.651	0.263646	0.781685	5.44669
	128.651	0.260602	0.788503	5.44669
	128.651	0.31218	0.782042	5.44669
	128.651	0.441038	0.783562	5.44669
	128.629	0.493493	0.787548	5.44669
	128.549	0.373945	0.780974	5.44669
	128.446	0.240876	0.783454	5.44669
	128.396	0.217441	0.795753	5.44669
	128.407	0.302499	0.801437	5.44669
	128.428	0.501563	0.79967	5.44669
	128.433	0.677655	0.804815	5.44669
	128.427	0.601748	0.816722	5.44669
	128.423	0.347294	0.813454	5.44669
	128.424	0.242343	0.798965	5.44669
	128.425	0.383194	0.784779	5.44669
	128.426	0.49444	0.766776	5.44669
	128.425	0.394958	0.761552	5.44669
	128.425	0.24935	0.788943	5.44669
	128.425	0.262713	0.829557	5.44669
	128.425	0.473812	0.849024	5.44669
	128.425	0.680214	0.844673	5.44669
	128.425	0.612691	0.828366	5.44669
	128.425	0.400159	0.798272	5.44669
	128.425	0.366768	0.771792	5.44669
	128.425	0.482525	0.776153	5.44669
	128.425	0.600654	0.788145	5.44669
	128.425	0.667329	0.783866	5.44669
	128.403	0.564127	0.792325	5.44669
	128.345	0.335512	0.8233	5.44669
	128.322	0.201638	0.837371	5.44669
	128.353	0.214978	0.809293	5.44669
	128.334	0.266274	0.773152	5.44669
	128.263	0.282721	0.772796	5.44669
	128.255	0.32052	0.786254	5.44669
	128.278	0.485861	0.776396	5.44669
	128.247	0.713856	0.757139	5.44669
	128.196	0.827043	0.758809	5.44669
	128.181	0.805523	0.783082	5.44669
	128.215	0.758195	0.795305	5.44669
	128.282	0.697134	0.784346	5.44669
	128.306	0.582257	0.782101	5.44669
	128.249	0.489846	0.786116	5.44669
	128.187	0.432328	0.780893	5.44669
	128.177	0.382446	0.783929	5.44669
	128.194	0.421901	0.78811	5.44669
	128.205	0.511667	0.781079	5.44669
	128.203	0.544035	0.791169	5.44669
	128.198	0.527077	0.823806	5.44669
	128.197	0.55788	0.837994	5.44669
	128.198	0.633826	0.809374	5.44669
	128.199	0.614528	0.765094	5.44669
	128.199	0.573089	0.752404	5.44669
	128.199	0.659965	0.785757	5.44669
	128.199	0.726505	0.82361	5.44669
	128.199	0.627558	0.822808	5.44669
	128.199	0.498077	0.800386	5.44669
	128.199	0.419625	0.782041	5.44669
	128.199	0.325002	0.772994	5.44669
	128.199	0.296183	0.782117	5.44669
	128.199	0.413421	0.798038	5.44669
	128.199	0.537115	0.80287	5.44669
	128.176	0.557444	0.791587	5.44669
	128.097	0.523607	0.768191	5.44669
	127.993	0.551654	0.751846	5.44669
	127.966	0.632451	0.751644	5.44669
	128.034	0.616165	0.757105	5.44669
	128.079	0.574264	0.759421	5.44669
	128.03	0.659875	0.758444	5.44669
	127.964	0.77524	0.757211	5.44669
	127.95	0.803365	0.764912	5.44669
	127.966	0.72657	0.785564	5.44669
	127.978	0.529301	0.802038	5.44669
	127.977	0.351024	0.803271	5.44669
	127.972	0.425378	0.790325	5.44669
	127.971	0.679958	0.767519	5.44669
	127.972	0.834704	0.752013	5.44669
	127.973	0.820838	0.759824	5.44669
	127.973	0.761895	0.793201	5.44669
	127.973	0.742432	0.831912	5.44669
	127.972	0.755277	0.84849	5.44669
	127.972	0.767583	0.843611	5.44669
	127.973	0.768173	0.828111	5.44669
	127.973	0.764046	0.798542	5.44669
	127.973	0.712918	0.764125	5.44669
	127.972	0.586798	0.747987	5.44669
	127.972	0.535329	0.751523	5.44669
	127.972	0.654317	0.766304	5.44669
	127.973	0.786801	0.788178	5.44669
	127.972	0.810191	0.794769	5.44669
	127.972	0.725321	0.774438	5.44669
	127.972	0.575543	0.761154	5.44669
	127.972	0.526199	0.786044	5.44669
	127.972	0.654492	0.828482	5.44669
	127.972	0.790119	0.849604	5.44669
	127.972	0.811518	0.837427	5.44669
	127.972	0.773888	0.800266	5.44669
	127.972	0.750775	0.769399	5.44669
	127.972	0.70532	0.782311	5.44669
	127.972	0.588331	0.824304	5.44669
	127.972	0.538672	0.84136	5.44669
	127.972	0.655172	0.810608	5.4507
	127.972	0.785971	0.772286	5.46104
	127.972	0.760349	0.779837	5.46531
	127.972	0.598568	0.82224	5.45562
	127.972	0.523352	0.841375	5.4448
	127.972	0.645109	0.811348	5.44287
	127.972	0.7872	0.77259	5.44579
	127.95	0.76444	0.77183	5.44767
	127.893	0.599844	0.786049	5.44742
	127.847	0.522432	0.776654	5.44664
	127.821	0.64427	0.75732	5.44641
	127.777	0.787176	0.758793	5.44658
	127.738	0.813919	0.783011	5.44674
	127.733	0.775939	0.803152	5.44675
	127.743	0.750781	0.804645	5.44669
	127.75	0.753784	0.798376	5.44667
	127.749	0.76399	0.803132	5.44668
	127.746	0.767199	0.824347	5.44669
	127.745	0.764915	0.842105	5.44669
	127.746	0.762818	0.835804	5.44669
	127.746	0.762752	0.80226	5.44669
	127.746	0.763469	0.762941	5.44669
	127.746	0.763793	0.746168	5.44669
	127.746	0.763674	0.751182	5.44669
	127.746	0.763509	0.758937	5.44669
	127.724	0.763482	0.760355	5.44669
	127.666	0.76353	0.766055	5.44669
	127.643	0.763559	0.792796	5.44669
	127.674	0.763555	0.82952	5.44669
	127.655	0.763542	0.83976	5.44669
	127.562	0.763539	0.808075	5.44669
	127.496	0.763542	0.771792	5.44669
	127.496	0.763544	0.78053	5.44669
	127.519	0.763544	0.814836	5.44669
	127.528	0.763543	0.821039	5.44669
	127.524	0.763543	0.810642	5.44669
	127.519	0.763543	0.811826	5.44669
	127.518	0.763543	0.801503	5.44669
	127.52	0.763543	0.770847	5.44669
	127.52	0.763543	0.749701	5.44669
	127.52	0.763543	0.749844	5.44669
	127.52	0.763543	0.76499	5.44669
	127.52	0.763543	0.796095	5.44669
	127.52	0.763543	0.831281	5.44669
	127.52	0.763543	0.839326	5.44669
	127.52	0.763543	0.807267	5.44669
	127.52	0.763543	0.771608	5.44669
	127.52	0.763543	0.78074	5.44669
	127.52	0.763543	0.82286	5.44669
	127.52	0.763543	0.841313	5.44669
	127.52	0.812733	0.811102	5.44669
	127.52	0.939509	0.764638	5.44669
	127.52	0.991941	0.743728	5.44669
	127.52	0.922313	0.749555	5.44669
	127.52	0.916334	0.766993	5.44669
	127.52	0.945202	0.789166	5.44669
	127.52	0.911278	0.802808	5.44669
	127.498	0.977563	0.802313	5.44669
	127.44	1.13014	0.78965	5.44669
	127.416	1.08997	0.775447	5.44669
	127.47	0.907771	0.788303	5.44669
	127.508	0.926516	0.816743	5.44669
	127.439	1.1103	0.819067	5.44669
	127.342	1.14904	0.809137	5.44669
	127.339	1.09493	0.811896	5.44669
	127.375	1.1069	0.802067	5.44669
	127.346	1.04043	0.771058	5.44669
	127.292	0.846396	0.75746	5.44669
	127.275	0.763102	0.777877	5.44669
	127.287	0.891501	0.793653	5.44669
	127.297	1.03902	0.777641	5.44669
	127.298	1.11451	0.762893	5.44669
	127.294	1.20148	0.777764	5.44669
	127.292	1.27734	0.791666	5.44669
	127.293	1.28869	0.784719	5.44669
	127.294	1.26815	0.783552	5.44669
	127.294	1.25577	0.794462	5.44669
	127.294	1.25793	0.808732	5.44669
	127.294	1.26324	0.820172	5.44669
	127.294	1.2647	0.80563	5.44669
	127.294	1.26342	0.777472	5.44669
	127.294	1.26237	0.775867	5.44669
	127.294	1.26238	0.785998	5.44669
	127.294	1.26276	0.775197	5.44669
	127.294	1.26291	0.764598	5.44669
	127.294	1.26284	0.787218	5.44669
	127.271	1.26276	0.82775	5.44669
	127.214	1.26275	0.841009	5.44669
	127.19	1.26277	0.809228	5.44669
	127.222	1.26279	0.771831	5.44669
	127.202	1.26279	0.772266	5.44669
	127.109	1.26278	0.786501	5.44669
	127.043	1.26278	0.784559	5.44669
	127.043	1.26278	0.7932	5.44669
	127.066	1.26278	0.82342	5.44669
	127.075	1.26278	0.844981	5.44669
	127.071	1.26278	0.837297	5.44669
	127.066	1.26278	0.801855	5.44669
	127.065	1.26278	0.76224	5.44669
	127.067	1.26278	0.746018	5.44669
	127.068	1.26278	0.759239	5.44669
	127.068	1.26278	0.787224	5.44669
	127.067	1.26278	0.796888	5.44669
	127.067	1.26278	0.775666	5.44669
	127.067	1.26278	0.760915	5.44669
	127.067	1.26278	0.777637	5.44669
	127.067	1.31197	0.792316	5.44669
	127.067	1.43874	0.785036	5.44669
	127.067	1.54037	0.791324	5.44669
	127.067	1.59752	0.822464	5.44669
	127.067	1.69316	0.837377	5.44669
	127.067	1.77917	0.809592	5.44669
	127.067	1.7917	0.773276	5.44669
	127.067	1.76804	0.780612	5.44669
	127.067	1.75394	0.814343	5.44669
	127.067	1.75648	0.812932	5.44669
	127.067	1.76257	0.774692	5.44669
	127.067	1.76421	0.747242	5.44669
	127.067	1.76274	0.747446	5.44669
	127.045	1.76154	0.76486	5.44669
	126.965	1.76156	0.796893	5.44669
	126.862	1.76199	0.831662	5.44669
	126.834	1.76217	0.839202	5.44669
	126.902	1.76209	0.80708	5.44669
	126.947	1.76199	0.771573	5.44669
	126.898	1.76198	0.780792	5.44669
	126.833	1.76201	0.815023	5.44669
	126.818	1.76202	0.813154	5.44669
	126.834	1.81121	0.774543	5.44669
	126.846	1.93798	0.754971	5.44669
	126.846	2.0396	0.783466	5.44669
	126.841	2.09675	0.829608	5.44669
	126.839	2.19239	0.843122	5.44669
	126.84	2.22922	0.809453	5.44669
	126.841	2.11497	0.771174	5.44669
	126.841	2.03888	0.779781	5.44669
	126.841	2.14359	0.822612	5.44669
	126.841	2.27889	0.849421	5.44669
	126.841	2.30854	0.847316	5.44669
	126.819	2.27448	0.837204	5.44669
	126.761	2.24994	0.825893	5.44669
	126.738	2.2518	0.80777	5.44669
	126.791	2.26131	0.801509	5.44669
	126.852	2.31383	0.820644	5.44669
	126.862	2.4878	0.841181	5.44669
	126.824	2.71419	0.836741	5.4507
	126.756	2.82363	0.802982	5.46104
	126.711	2.80111	0.762911	5.46531
	126.69	2.7547	0.75377	5.45562
	126.648	2.74356	0.779235	5.4448
	126.608	2.75545	0.803406	5.44287
	126.601	2.76439	0.813973	5.44579
	126.612	2.76391	0.819182	5.44767
	126.618	2.80972	0.803351	5.44742
	126.617	2.98445	0.768999	5.44664
	126.615	3.21352	0.756139	5.44641
	126.614	3.32383	0.778056	5.44658
	126.614	3.30072	0.802068	5.44674
	126.615	3.25375	0.805961	5.44675
	126.615	3.29178	0.791443	5.44669
	126.615	3.43063	0.774902	5.44667
	126.615	3.49209	0.787438	5.44668
	126.615	3.42195	0.824446	5.44669
	126.615	3.46174	0.84746	5.44669
	126.592	3.66532	0.83797	5.44669
	126.513	3.8113	0.801257	5.44669
	126.409	3.81193	0.76175	5.44669
	126.359	3.76219	0.753896	5.44669
	126.37	3.74143	0.779701	5.44669
	126.391	3.79965	0.803556	5.44669
	126.396	3.98678	0.81387	5.44669
	126.391	4.21665	0.826956	5.44669
	126.387	4.32288	0.839374	5.44669
	126.387	4.29777	0.841602	5.44669
	126.388	4.25142	0.830518	5.44669
	126.389	4.24123	0.800266	5.44669
	126.389	4.30268	0.763992	5.44669
	126.388	4.48741	0.755189	5.44669
	126.388	4.71512	0.779446	5.44669
	126.388	4.8213	0.795119	5.44669
	126.388	4.79694	0.785568	5.44669
	126.388	4.80011	0.790552	5.44669
	126.388	4.96576	0.81408	5.44669
	126.388	5.20624	0.809281	5.44669
	126.388	5.32456	0.773255	5.44669
	126.388	5.30075	0.755808	5.44669
	126.388	5.25064	0.776404	5.44669
	126.388	5.28761	0.793623	5.44669
	126.388	5.47631	0.786023	5.44669
	126.388	5.7144	0.783403	5.44669
	126.388	5.82351	0.793936	5.44669
	126.388	5.79669	0.800694	5.44669
	126.366	5.7486	0.792133	5.44669
	126.309	5.78748	0.777064	5.44669
	126.285	5.97627	0.788098	5.44669
	126.316	6.21371	0.823954	5.44669
	126.319	6.32252	0.847019	5.44669
	126.284	6.345	0.845831	5.44669
	126.242	6.47302	0.829565	5.44669
	126.188	6.69113	0.806233	5.44669
	126.15	6.81349	0.799559	5.44669
	126.149	6.79934	0.820374	5.44669
	126.161	6.75183	0.83389	5.44669
	126.166	6.78646	0.816796	5.44669
	126.164	6.92407	0.794528	5.44669
	126.162	7.03541	0.781775	5.44669
	126.161	7.09278	0.774972	5.44669
	126.162	7.18506	0.783042	5.44669
	126.162	7.26959	0.789851	5.44669
	126.162	7.28269	0.782124	5.44669
	126.162	7.2598	0.783117	5.44669
	126.162	7.24582	0.787333	5.44669
	126.162	7.24814	0.781041	5.44669
	126.162	7.25409	0.791429	5.44669
	126.162	7.30495	0.823929	5.44669
	126.162	7.4795	0.845824	5.44669
	126.162	7.70671	0.837469	5.44669
	126.162	7.81629	0.809499	5.44669
	126.162	7.84273	0.79811	5.44669
	126.162	7.92295	0.810734	5.44669
	126.162	8.01345	0.813379	5.44669
	126.162	8.08255	0.80107	5.44669
	126.162	8.18715	0.785688	5.44669
	126.162	8.27267	0.77428	5.44669
	126.162	8.331	0.78136	5.44669
	126.162	8.48206	0.797263	5.44669
	126.162	8.69704	0.810686	5.44669
	126.162	8.80989	0.819995	5.44669
	126.162	8.84206	0.812732	5.44669
	126.14	8.9727	0.805369	5.44669
	126.06	9.18846	0.812576	5.44669
	125.957	9.30891	0.811563	5.44669
	125.907	9.29479	0.807524	5.44669
	125.917	9.24798	0.813896	5.44669
	125.939	9.2337	0.803479	5.44669
	125.944	9.2444	0.77881	5.44669
	125.938	9.30316	0.777193	5.44669
	125.934	9.47933	0.786078	5.44669
	125.934	9.70441	0.78263	5.44669
	125.936	9.81253	0.792542	5.44669
	125.936	9.78992	0.82383	5.44669
	125.936	9.74394	0.845387	5.44669
	125.936	9.73302	0.845191	5.44669
	125.936	9.74484	0.829877	5.44669
	125.914	9.75368	0.798721	5.44669
	125.856	9.75318	0.763572	5.44669
	125.832	9.74983	0.755562	5.44669
	125.886	9.7486	0.787622	5.44669
	125.946	9.74928	0.83114	5.44669
	125.935	9.75	0.842287	5.44669
	125.861	9.79925	0.808559	5.44669
	125.805	9.9258	0.771097	5.44669
	125.78	10.0273	0.780067	5.44669
	125.741	10.0845	0.814889	5.44669
	125.703	10.1802	0.821226	5.44669
	125.697	10.217	0.802831	5.44669
	125.707	10.1028	0.783629	5.44669
	125.713	10.0266	0.764919	5.44669
	125.712	10.1806	0.761183	5.44669
	125.709	10.4426	0.789448	5.44669
	125.709	10.5247	0.822029	5.44669
	125.709	10.421	0.820832	5.44669
	125.71	10.4397	0.807991	5.44669
	125.71	10.6464	0.818659	5.44669
	125.71	10.8012	0.830166	5.44669
	125.71	10.8044	0.807973	5.44669
	125.71	10.7526	0.767298	5.44669
	125.71	10.7301	0.745956	5.44669
	125.71	10.7391	0.757414	5.44669
	125.71	10.7509	0.786481	5.44669
	125.71	10.7526	0.805097	5.44669
	125.71	10.7492	0.812098	5.44669
	125.71	10.7471	0.825665	5.44669
	125.71	10.7966	0.831592	5.44669
	125.71	10.9735	0.806072	5.44669
	125.71	11.2021	0.765993	5.44669
	125.71	11.3115	0.746085	5.44669
	125.71	11.2882	0.750061	5.44669
	125.71	11.2414	0.758497	5.44669
	125.71	11.1813	0.760569	5.44669
	125.687	11.0665	0.766301	5.44669
	125.63	11.0231	0.792823	5.44669
	125.606	11.1414	0.821573	5.44669
	125.66	11.2707	0.811563	5.44669
	125.72	11.293	0.779411	5.44669
	125.731	11.258	0.782433	5.44669
	125.692	11.2357	0.820787	5.44669
	125.602	11.288	0.839843	5.44669
	125.5	11.4732	0.811222	5.44669
	125.455	11.7044	0.765211	5.44669
	125.489	11.8118	0.743926	5.44669
	125.566	11.7868	0.757305	5.44669
	125.594	11.74	0.795028	5.44669
	125.535	11.7296	0.825703	5.44669
	125.493	11.742	0.812511	5.44669
	125.54	11.7508	0.77834	5.44669
	125.582	11.7993	0.781647	5.44669
	125.539	11.9719	0.820839	5.44669
	125.477	12.1499	0.840143	5.44669
	125.462	12.1334	0.81133	5.44669
	125.477	12.0585	0.76515	5.44669
	125.488	12.1306	0.743862	5.44669
	125.488	12.2521	0.749429	5.44669
	125.483	12.2876	0.766893	5.44669
	125.482	12.2609	0.79704	5.44669
	125.483	12.2374	0.831001	5.44669
	125.484	12.2371	0.846743	5.44669
	125.484	12.2453	0.835332	5.44669
	125.483	12.2489	0.808276	5.44669
	125.483	12.2474	0.798357	5.44669
	125.483	12.2456	0.811272	5.44669
	125.483	12.2453	0.805646	5.44669
	125.483	12.2458	0.77278	5.44669
	125.483	12.2462	0.749039	5.44669
	125.483	12.2461	0.75675	5.44669
	125.483	12.246	0.792977	5.44669
	125.483	12.2459	0.825041	5.44669
	125.483	12.246	0.812963	5.44669
	125.483	12.246	0.778764	5.44669
	125.483	12.246	0.773794	5.44669
	125.483	12.246	0.79254	5.44669
	125.483	12.246	0.803532	5.44669
	125.483	12.246	0.79382	5.44669
	125.483	12.246	0.768891	5.44669
	125.483	12.246	0.751346	5.44669
	125.483	12.2952	0.759056	5.44669
	125.483	12.4219	0.785246	5.44669
	125.483	12.4744	0.796123	5.44669
	125.483	12.4047	0.776049	5.44669
	125.483	12.448	0.761347	5.44669
	125.483	12.6528	0.777682	5.44669
	125.483	12.7981	0.792182	5.44669
	125.483	12.798	0.784963	5.44669
	125.483	12.7482	0.791342	5.44669
	125.483	12.7276	0.822497	5.44669
	125.483	12.7368	0.837384	5.44669
	125.483	12.7479	0.817454	5.44669
	125.483	12.7985	0.793554	5.44669
	125.483	12.9219	0.781132	5.44669
	125.461	12.9725	0.775049	5.44669
	125.404	12.9032	0.791173	5.44669
	125.38	12.8981	0.818089	5.44669
	125.411	12.9764	0.81074	5.44669
	125.414	13.069	0.772442	5.44669
	125.379	13.1876	0.747078	5.44669
	125.337	13.3197	0.748177	5.44669
	125.283	13.4988	0.765224	5.44669
	125.245	13.7006	0.788915	5.44669
	125.244	13.7983	0.795461	5.44669
	125.256	13.7796	0.782337	5.44669
	125.261	13.7389	0.789075	5.44669
	125.259	13.7289	0.81461	5.44669
	125.256	13.7392	0.810028	5.44669
	125.256	13.747	0.773379	5.44669
	125.257	13.7467	0.755595	5.44669
	125.257	13.7929	0.77627	5.44669
	125.257	13.9678	0.801513	5.44669
	125.257	14.1968	0.806363	5.44669
	125.257	14.307	0.799679	5.44669
	125.257	14.2839	0.795197	5.44669
	125.257	14.2861	0.787831	5.44669
	125.257	14.4509	0.777222	5.44669
	125.257	14.6914	0.789695	5.44669
	125.257	14.81	0.824566	5.44669
	125.257	14.7863	0.846708	5.44669
	125.235	14.7362	0.845483	5.44669
	125.155	14.7239	0.8374	5.44669
	125.074	14.7366	0.826627	5.44669
	125.082	14.7955	0.808007	5.44669
	125.116	14.971	0.801348	5.44669
	125.083	15.1958	0.820492	5.44669
	125.028	15.304	0.841175	5.44669
	125.012	15.2815	0.836793	5.44669
	125.024	15.2356	0.810876	5.44669
	125.035	15.2246	0.798929	5.44669
	125.035	15.2856	0.818458	5.44669
	125.031	15.4704	0.833312	5.44669
	125.029	15.6983	0.817234	5.44669
	125.03	15.8046	0.802788	5.44669
	125.031	15.7802	0.817808	5.44669
	125.031	15.7341	0.831667	5.44669
	125.031	15.7238	0.816776	5.44669
	125.031	15.7359	0.79531	5.44669
	125.008	15.7446	0.782109	5.44669
	124.951	15.7932	0.766964	5.44669
	124.905	15.9166	0.75471	5.44669
	124.879	16.017	0.761152	5.44669
	124.836	16.0749	0.784928	5.44669
	124.819	16.1712	0.795246	5.44669
	124.893	16.2573	0.783665	5.44669
	124.985	16.2696	0.781837	5.44669
	124.961	16.2458	0.794119	5.44669
	124.846	16.2809	0.801327	5.44669
	124.772	16.4595	0.800204	5.4507
	124.777	16.694	0.797208	5.46104
	124.805	16.8052	0.788486	5.46531
	124.814	16.7805	0.768911	5.45562
	124.808	16.7326	0.761122	5.4448
	124.803	16.7216	0.780132	5.44287
	124.802	16.7341	0.80116	5.44579
	124.804	16.7432	0.812712	5.44767
	124.805	16.7426	0.819452	5.44742
	124.805	16.7883	0.811783	5.44664
	124.804	16.963	0.797293	5.44641
	124.804	17.1921	0.792543	5.44658
	124.804	17.3025	0.803352	5.44674
	124.804	17.2793	0.81865	5.44675
	124.804	17.2324	0.806912	5.44669
	124.782	17.2212	0.770681	5.44667
	124.702	17.2333	0.747708	5.44668
	124.621	17.2423	0.749068	5.44669
	124.651	17.2418	0.757503	5.44669
	124.765	17.2384	0.760505	5.44669
	124.836	17.2371	0.758757	5.44669
	124.808	17.287	0.756956	5.44669
	124.702	17.4145	0.756823	5.44669
	124.589	17.5162	0.757408	5.44669
	124.568	17.5731	0.7577	5.44669
	124.641	17.6686	0.757614	5.44669
	124.686	17.7055	0.757475	5.44669
	124.636	17.5913	0.757447	5.44669
	124.592	17.5152	0.765355	5.44669
	124.635	17.5707	0.785666	5.44669
	124.675	17.5792	0.794053	5.44669
	124.633	17.5073	0.782901	5.44669
	124.572	17.4161	0.789812	5.44669
	124.557	17.2959	0.814718	5.44669
	124.571	17.2117	0.809811	5.44669
	124.583	17.2087	0.781121	5.44669
	124.583	17.2357	0.783773	5.44669
	124.578	17.2478	0.820741	5.44669
	124.577	17.2924	0.847217	5.44669
	124.577	17.4622	0.839187	5.44669
	124.578	17.6896	0.809723	5.44669
	124.578	17.801	0.797594	5.44669
	124.578	17.7789	0.810438	5.44669
	124.578	17.732	0.813439	5.44669
	124.578	17.7697	0.8012	5.44669
	124.578	17.9575	0.785722	5.4507
	124.578	18.195	0.766377	5.46104
	124.578	18.3042	0.76105	5.46531
	124.578	18.3268	0.781004	5.45562
	124.578	18.4547	0.801551	5.4448
	124.578	18.6728	0.812566	5.44287
	124.556	18.7951	0.819252	5.44579
	124.476	18.781	0.811751	5.44767
	124.373	18.7827	0.797351	5.44742
	124.323	18.9441	0.784708	5.44664
	124.333	19.1341	0.76732	5.44641
	124.355	19.1267	0.753934	5.44658
	124.36	19.0513	0.75283	5.44674
	124.354	19.12	0.76473	5.44675
	124.35	19.2402	0.794924	5.44669
	124.35	19.3256	0.830883	5.44667
	124.352	19.4756	0.839575	5.44668
	124.352	19.6805	0.807513	5.44669
	124.352	19.7895	0.763751	5.44669
	124.352	19.7745	0.752503	5.44669
	124.352	19.7313	0.778405	5.44669
	124.352	19.7189	0.795637	5.44669
	124.352	19.7291	0.778284	5.44669
	124.352	19.7378	0.754587	5.44669
	124.352	19.7378	0.757068	5.44669
	124.352	19.7347	0.78326	5.44669
	124.352	19.7334	0.795998	5.44669
	124.352	19.734	0.784573	5.44669
	124.352	19.7347	0.78195	5.44669
	124.352	19.7348	0.785972	5.44669
	124.352	19.7346	0.773016	5.44669
	124.352	19.7344	0.763692	5.44669
	124.352	19.7345	0.787614	5.44669
	124.352	19.7345	0.820367	5.44669
	124.352	19.7345	0.812917	5.44669
	124.352	19.7345	0.772537	5.44669
	124.352	19.7837	0.746343	5.44669
	124.352	19.9105	0.747835	5.44669
	124.352	19.9629	0.757472	5.44669
	124.352	19.8933	0.768801	5.44669
	124.352	19.9365	0.787101	5.44669
	124.352	20.1413	0.8013	5.4507
	124.352	20.2866	0.810286	5.46104
	124.352	20.2865	0.818385	5.46531
	124.352	20.2859	0.804328	5.45562
	124.352	20.3921	0.769691	5.4448
	124.352	20.4537	0.748212	5.44287
	124.33	20.3952	0.757501	5.44579
	124.272	20.4399	0.785715	5.44767
	124.226	20.6413	0.804744	5.44742
	124.222	20.7847	0.804352	5.44664
	124.259	20.785	0.789816	5.44641
	124.301	20.736	0.766921	5.44658
	124.265	20.7157	0.751944	5.44674
	124.162	20.7247	0.752136	5.44675
	124.12	20.7356	0.765147	5.44669
	124.182	20.737	0.787474	5.44667
	124.229	20.7829	0.794885	5.44668
	124.184	20.957	0.782608	5.44669
	124.119	21.1858	0.789393	5.44669
	124.103	21.2962	0.814647	5.44669
	124.119	21.2732	0.80993	5.44669
	124.131	21.2263	0.773325	5.44669
	124.13	21.2151	0.747736	5.44669
	124.126	21.2763	0.748139	5.44669
	124.124	21.4613	0.757104	5.44669
	124.125	21.6892	0.768539	5.44669
	124.126	21.7954	0.787123	5.44669
	124.126	21.771	0.801402	5.44669
	124.126	21.7249	0.80245	5.44669
	124.125	21.7146	0.790208	5.44669
	124.125	21.7267	0.775632	5.44669
	124.103	21.7355	0.788182	5.44669
	124.046	21.7348	0.816627	5.44669
	124.022	21.7314	0.811191	5.44669
	124.054	21.7303	0.77315	5.44669
	124.056	21.731	0.755085	5.44669
	124.021	21.7317	0.776138	5.44669
	123.979	21.7809	0.793769	5.44669
	123.925	21.9566	0.778307	5.44669
	123.887	22.1849	0.755261	5.44669
	123.886	22.2945	0.749471	5.44669
	123.898	22.2714	0.754979	5.44669
	123.903	22.2247	0.759304	5.44669
	123.901	22.2136	0.767021	5.44669
	123.899	22.2749	0.785704	5.44669
	123.898	22.4598	0.801347	5.44669
	123.899	22.6877	0.802931	5.44669
	123.9	22.7939	0.7983	5.44669
	123.899	22.7694	0.795838	5.44669
	123.899	22.7234	0.78859	5.44669
	123.899	22.7131	0.777312	5.44669
	123.899	22.7252	0.789463	5.44669
	123.877	22.7339	0.824437	5.44669
	123.82	22.7825	0.838866	5.44669
	123.796	22.9551	0.809515	5.44669
	123.85	23.1823	0.772714	5.44669
	123.91	23.2926	0.780405	5.44669
	123.92	23.2701	0.822326	5.44669
	123.882	23.2234	0.84908	5.44669
	123.814	23.2121	0.839404	5.44669
	123.769	23.2241	0.801281	5.44669
	123.748	23.2823	0.761251	5.44669
	123.706	23.4578	0.753679	5.44669
	123.688	23.6828	0.779787	5.44669
	123.739	23.7911	0.795798	5.44669
	123.773	23.7686	0.785731	5.44669
	123.726	23.7226	0.782508	5.44669
	123.665	23.7116	0.793665	5.44669
	123.652	23.7726	0.800898	5.44669
	123.667	23.9574	0.792316	5.44669
	123.678	24.1853	0.777068	5.44669
	123.677	24.2916	0.780164	5.44669
	123.673	24.3164	0.79577	5.44669
	123.671	24.4463	0.810485	5.44669
	123.672	24.7135	0.828312	5.44669
	123.673	25.0112	0.833275	5.44669
	123.673	25.2251	0.805837	5.44669
	123.673	25.2873	0.773167	5.44669
	123.673	25.2498	0.781903	5.44669
	123.673	25.2139	0.822793	5.44669
	123.673	25.2125	0.840872	5.44669
	123.651	25.2739	0.810941	5.44669
	123.593	25.4555	0.764728	5.44669
	123.569	25.6819	0.743823	5.44669
	123.601	25.7887	0.749563	5.44669
	123.581	25.8142	0.766963	5.44669
	123.489	25.8951	0.797021	5.44669
	123.423	25.9861	0.823097	5.44669
	123.423	26.0553	0.81071	5.44669
	123.445	26.2089	0.77064	5.44669
	123.455	26.4703	0.754204	5.44669
	123.45	26.7078	0.776661	5.44669
	123.445	26.7925	0.794301	5.44669
	123.445	26.756	0.786215	5.44669
	123.446	26.7125	0.783242	5.44669
	123.447	26.7076	0.78593	5.44669
	123.447	26.721	0.772539	5.44669
	123.447	26.7284	0.755637	5.44669
	123.447	26.7267	0.759551	5.44669
	123.447	26.7726	0.783927	5.44669
	123.447	26.9478	0.795395	5.44669
	123.447	27.177	0.776212	5.44669
	123.447	27.2872	0.753804	5.44669
	123.447	27.264	0.757476	5.44669
	123.447	27.217	0.783709	5.44669
	123.447	27.2059	0.796041	5.44669
	123.447	27.2672	0.784431	5.44669
	123.447	27.4522	0.781875	5.44669
	123.447	27.6801	0.793862	5.44669
	123.447	27.7862	0.801206	5.44669
	123.424	27.7618	0.792374	5.44669
	123.345	27.7157	0.769112	5.44669
	123.263	27.7054	0.759823	5.44669
	123.293	27.7175	0.779517	5.44669
	123.385	27.7263	0.793493	5.44669
	123.376	27.7748	0.784861	5.44669
	123.267	27.9474	0.782962	5.44669
	123.191	28.1746	0.794165	5.44669
	123.192	28.2849	0.800946	5.44669
	123.219	28.2625	0.800029	5.44669
	123.23	28.2158	0.797269	5.44669
	123.225	28.2537	0.788575	5.44669
	123.219	28.3924	0.768926	5.44669
	123.218	28.503	0.753226	5.44669
	123.22	28.5597	0.751961	5.44669
	123.221	28.652	0.756747	5.44669
	123.221	28.7859	0.76703	5.44669
	123.22	28.9751	0.794488	5.44669
	123.22	29.1805	0.822011	5.44669
	123.22	29.2761	0.811155	5.44669
	123.22	29.2552	0.779084	5.44669
	123.22	29.2636	0.77457	5.44669
	123.198	29.4302	0.792751	5.44669
	123.118	29.6693	0.803345	5.44669
	123.015	29.7866	0.793666	5.44669
	122.987	29.7629	0.768893	5.44669
	123.055	29.7132	0.751401	5.44669
	123.123	29.7011	0.759079	5.44669
	123.131	29.7138	0.793106	5.44669
	123.089	29.7726	0.832137	5.44669
	123.021	29.9481	0.840748	5.44669
	122.977	30.1728	0.807558	5.44669
	122.978	30.3303	0.771224	5.44669
	122.994	30.4838	0.772605	5.44669
	123	30.6662	0.786859	5.44669
	122.997	30.7648	0.776718	5.44669
	122.993	30.7535	0.757058	5.44669
	122.971	30.7647	0.75079	5.44669
	122.914	30.9292	0.762764	5.44669
	122.891	31.1663	0.794825	5.44669
	122.922	31.2836	0.831541	5.44669
	122.925	31.3098	0.839886	5.44669
	122.889	31.3871	0.807409	5.44669
	122.87	31.4273	0.763598	5.44669
	122.873	31.3702	0.744605	5.44669
	122.86	31.423	0.750292	5.44669
	122.804	31.6274	0.75912	5.44669
	122.756	31.7691	0.760747	5.44669
	122.751	31.7677	0.758284	5.44669
	122.765	31.7186	0.764543	5.44669
	122.773	31.6988	0.792899	5.44669
	122.771	31.708	0.82223	5.44669
	122.767	31.7189	0.811811	5.44669
	122.767	31.7694	0.779281	5.44669
	122.767	31.8929	0.774419	5.44669
	122.768	31.9926	0.784748	5.44669
	122.768	32.0502	0.775187	5.44669
	122.768	32.1467	0.765038	5.44669
	122.768	32.2329	0.787406	5.44669
	122.768	32.2452	0.819802	5.44669
	122.768	32.2214	0.812754	5.44669
	122.768	32.2073	0.78054	5.44669
	122.768	32.2591	0.782483	5.44669
	122.768	32.4411	0.812536	5.44669
	122.768	32.6712	0.81151	5.44669
	122.768	32.8285	0.774738	5.44669
	122.768	32.98	0.747767	5.44669
	122.768	33.1617	0.75552	5.44669
	122.768	33.2607	0.785043	5.44669
	122.768	33.2989	0.805167	5.44669
	122.768	33.4371	0.804768	5.44669
	122.768	33.6538	0.78984	5.44669
	122.746	33.8212	0.774654	5.44669
	122.688	33.9817	0.787904	5.44669
	122.664	34.2128	0.816858	5.44669
	122.696	34.4846	0.811387	5.44669
	122.699	34.7007	0.77315	5.44669
	122.663	34.8221	0.747145	5.44669
	122.621	34.964	0.755824	5.44669
	122.567	35.1544	0.793262	5.44669
	122.53	35.3097	0.82549	5.44669
	122.528	35.4746	0.813049	5.44669
	122.54	35.6625	0.77077	5.44669
	122.546	35.7594	0.745556	5.44669
	122.544	35.7453	0.748134	5.44669
	122.541	35.7069	0.757876	5.44669
	122.54	35.6962	0.768864	5.44669
	122.541	35.7053	0.794855	5.44669
	122.542	35.713	0.821513	5.44669
	122.542	35.713	0.818687	5.44669
	122.541	35.7102	0.807274	5.44669
	122.541	35.7091	0.81125	5.44669
	122.541	35.7096	0.802458	5.44669
	122.542	35.7102	0.771452	5.44669
	122.542	35.7103	0.749615	5.44669
	122.542	35.7593	0.757464	5.44669
	122.542	35.886	0.793071	5.44669
	122.542	35.9876	0.824827	5.44669
	122.542	36.0448	0.82071	5.44669
	122.542	36.1405	0.806944	5.44669
	122.542	36.2265	0.810393	5.44669
	122.542	36.2882	0.802217	5.44669
	122.542	36.4405	0.771655	5.44669
	122.542	36.6548	0.757657	5.44669
	122.542	36.8161	0.785618	5.44669
	122.542	36.975	0.829555	5.44669
	122.519	37.1583	0.842335	5.44669
	122.462	37.2553	0.817013	5.44669
	122.438	37.243	0.799479	5.44669
	122.47	37.2544	0.8165	5.44669
	122.45	37.4193	0.832294	5.44669
	122.357	37.6565	0.809633	5.44669
	122.291	37.7737	0.775107	5.44669
	122.291	37.7506	0.773496	5.44669
	122.314	37.7012	0.785852	5.44669
	122.323	37.689	0.775979	5.44669
	122.319	37.7507	0.757107	5.44669
	122.314	37.9363	0.751073	5.44669
	122.313	38.1642	0.754994	5.44669
	122.315	38.3194	0.75874	5.44669
	122.316	38.4708	0.76678	5.44669
	122.316	38.6532	0.793674	5.44669
	122.315	38.7525	0.821759	5.44669
	122.315	38.7415	0.811339	5.44669
	122.293	38.7527	0.77138	5.44669
	122.235	38.8677	0.746419	5.44669
	122.189	38.9288	0.756149	5.44669
	122.163	38.867	0.785786	5.44669
	122.12	38.9104	0.805255	5.44669
	122.081	39.1617	0.812411	5.44669
	122.075	39.4818	0.82574	5.44669
	122.086	39.7105	0.831512	5.44669
	122.093	39.7709	0.806012	5.44669
	122.091	39.7273	0.765997	5.44669
	122.089	39.6896	0.746108	5.44669
	122.088	39.6896	0.75794	5.44669
	122.089	39.7522	0.794519	5.44669
	122.089	39.8846	0.825264	5.44669
	122.089	39.9838	0.812508	5.44669
	122.089	40.038	0.770624	5.44669
	122.089	40.1332	0.753558	5.44669
	122.089	40.2201	0.776396	5.44669
	122.089	40.2824	0.79442	5.44669
	122.089	40.4346	0.778488	5.44669
	122.089	40.6486	0.755105	5.44669
	122.089	40.7607	0.749342	5.44669
	122.089	40.7437	0.75498	5.44669
	122.089	40.7478	0.767221	5.44669
	122.089	40.8621	0.787325	5.44669
	122.067	40.9745	0.801955	5.44669
	122.009	41.0407	0.80261	5.44669
	121.985	41.1362	0.790078	5.44669
	122.039	41.219	0.76765	5.44669
	122.099	41.2302	0.752156	5.44669
	122.088	41.2071	0.751966	5.44669
	121.992	41.2429	0.757129	5.44669
	121.878	41.4215	0.767188	5.44669
	121.83	41.6558	0.786548	5.44669
	121.844	41.7669	0.793771	5.44669
	121.867	41.7915	0.774599	5.44669
	121.871	41.8704	0.753705	5.44669
	121.865	41.961	0.758008	5.44669
	121.861	42.0306	0.791838	5.44669
	121.861	42.1354	0.831986	5.44669
	121.863	42.2208	0.849006	5.44669
	121.863	42.279	0.843801	5.44669
	121.863	42.4301	0.835878	5.44669
	121.863	42.6451	0.826587	5.44669
	121.863	42.758	0.800661	5.44669
	121.863	42.7901	0.773426	5.44669
	121.863	42.9207	0.783859	5.44669
	121.863	43.1365	0.81565	5.44669
	121.863	43.257	0.820197	5.44669
	121.863	43.2428	0.802129	5.44669
	121.863	43.196	0.783701	5.44669
	121.84	43.1817	0.773069	5.44669
	121.761	43.1924	0.781559	5.44669
	121.657	43.202	0.797777	5.44669
	121.607	43.2514	0.802959	5.44669
	121.618	43.4241	0.791717	5.44669
	121.639	43.651	0.776085	5.44669
	121.644	43.8103	0.787836	5.44669
	121.639	43.9639	0.816321	5.44669
	121.635	44.1457	0.811186	5.44669
	121.635	44.244	0.773256	5.44669
	121.636	44.2819	0.747261	5.44669
	121.637	44.4201	0.747964	5.44669
	121.637	44.637	0.76507	5.44669
	121.636	44.8044	0.788926	5.44669
	121.636	44.9158	0.795521	5.44669
	121.636	44.9708	0.774487	5.44669
	121.636	45.0142	0.753036	5.44669
	121.636	45.1207	0.749897	5.44669
	121.636	45.2654	0.755948	5.44669
	121.636	45.454	0.759558	5.44669
	121.636	45.6554	0.766783	5.44669
	121.636	45.7494	0.793384	5.44669
	121.636	45.7294	0.829507	5.44669
	121.636	45.6895	0.847417	5.44669
	121.636	45.6802	0.844016	5.44669
	121.636	45.6905	0.828662	5.44669
	121.636	45.6982	0.8065	5.44669
	121.636	45.6977	0.792121	5.44669
	121.636	45.6948	0.792305	5.44669
	121.636	45.6937	0.805098	5.44669
	121.636	45.6943	0.827338	5.44669
	121.636	45.695	0.83479	5.44669
	121.636	45.695	0.806819	5.44669
	121.614	45.744	0.76517	5.44669
	121.534	45.9199	0.753345	5.44669
	121.453	46.1483	0.786124	5.44669
	121.461	46.2579	0.82343	5.44669
	121.495	46.2348	0.814731	5.44669
	121.462	46.2372	0.780079	5.44669
	121.407	46.4021	0.773716	5.44669
	121.413	46.6426	0.79204	5.44669
	121.483	46.8103	0.80335	5.44669
	121.517	46.9626	0.801792	5.44669
	121.464	47.19	0.805024	5.44669
	121.422	47.4633	0.816055	5.44669
	121.467	47.6812	0.80523	5.44669
	121.508	47.803	0.778769	5.44669
	121.465	47.9443	0.784423	5.44669
	121.404	48.1835	0.81398	5.44669
	121.389	48.4656	0.811425	5.44669
	121.403	48.7323	0.782061	5.44669
	121.415	48.9774	0.783593	5.44669
	121.414	49.2191	0.812461	5.44669
	121.41	49.5162	0.811084	5.44669
	121.409	49.9439	0.774587	5.44669
	121.409	50.4234	0.747854	5.44669
	121.41	50.7825	0.74774	5.44669
	121.41	51.0575	0.756895	5.44669
	121.41	51.387	0.768593	5.44669
	121.41	51.6781	0.78722	5.44669
	121.388	51.8211	0.801423	5.44669
	121.33	51.9469	0.810295	5.44669
	121.307	52.1232	0.826216	5.44669
	121.338	52.3275	0.840334	5.44669
	121.318	52.6733	0.842268	5.44669
	121.226	53.141	0.838326	5.44669
	121.182	53.5226	0.836029	5.44669
	121.24	53.7618	0.828604	5.44669
	121.286	53.962	0.801453	5.44669
	121.264	54.1458	0.76517	5.44669
	121.257	54.2792	0.74739	5.44669
	121.265	54.4376	0.758772	5.44669
	121.227	54.6799	0.786541	5.44669
	121.178	54.9572	0.796768	5.44669
	121.167	55.1715	0.775859	5.44669
	121.179	55.2412	0.753168	5.44669
	121.188	55.2065	0.757335	5.44669
	121.187	55.2184	0.783876	5.44669
	121.184	55.3914	0.804032	5.44669
	121.183	55.681	0.804707	5.44669
	121.183	55.9235	0.790218	5.44669
	121.184	56.0002	0.774834	5.44669
	121.184	56.0078	0.779974	5.44669
	121.184	56.0918	0.788614	5.44669
	121.184	56.1906	0.782696	5.44669
	121.184	56.2618	0.783797	5.44669
	121.184	56.4136	0.787414	5.44669
	121.161	56.6242	0.772963	5.44669
	121.082	56.7842	0.763158	5.44669
	121	56.9439	0.779538	5.44669
	121.031	57.1279	0.792316	5.44669
	121.122	57.2251	0.78436	5.44669
	121.113	57.2125	0.791041	5.44669
	121.004	57.1746	0.814715	5.44669
	120.95	57.2127	0.817243	5.44669
	121.032	57.3975	0.801223	5.44669
	121.14	57.6336	0.784371	5.44669
	121.12	57.7432	0.765802	5.44669
	121.023	57.7174	0.761288	5.44669
	121.004	57.7187	0.781308	5.44669
	121.033	57.9333	0.793723	5.44669
	121.007	58.3503	0.776449	5.44669
	120.957	58.6973	0.762369	5.44669
	120.941	58.8322	0.785838	5.44669
	120.951	58.9347	0.820094	5.44669
	120.961	59.1533	0.821305	5.44669
	120.961	59.4406	0.801006	5.44669
	120.958	59.6676	0.782836	5.44669
	120.956	59.7881	0.773106	5.44669
	120.957	59.9749	0.781882	5.44669
	120.958	60.3398	0.790028	5.44669
	120.958	60.7244	0.77474	5.44669
	120.958	60.9998	0.762973	5.44669
	120.957	61.1646	0.7867	5.44669
	120.957	61.2637	0.82024	5.44669
	120.957	61.3652	0.813189	5.44669
	120.957	61.4405	0.772696	5.44669
	120.957	61.4959	0.746313	5.44669
	120.957	61.6002	0.755637	5.44669
	120.957	61.6905	0.785609	5.44669
	120.957	61.7017	0.805363	5.4507
	120.957	61.676	0.804648	5.46104
	120.957	61.6615	0.789721	5.46531
	120.957	61.6646	0.774647	5.45562
	120.935	61.6711	0.787943	5.4448
	120.878	61.6727	0.824748	5.44287
	120.854	61.671	0.847407	5.44579
	120.908	61.6698	0.837841	5.44767
	120.968	61.719	0.801221	5.44742
	120.956	61.8463	0.761781	5.44664
	120.86	61.9481	0.746051	5.44641
	120.769	62.0051	0.759416	5.44658
	120.778	62.1007	0.795157	5.44674
	120.816	62.1867	0.825007	5.44675
	120.785	62.1992	0.812173	5.44669
	120.729	62.1756	0.770575	5.44667
	120.734	62.1615	0.745785	5.44668
	120.804	62.2132	0.748299	5.44669
	120.839	62.3953	0.765735	5.44669
	120.785	62.6253	0.796956	5.44669
	120.743	62.7334	0.823507	5.44669
	120.788	62.709	0.810904	5.44669
	120.829	62.6623	0.778447	5.44669
	120.786	62.6517	0.782263	5.44669
	120.725	62.6639	0.813188	5.44669
	120.71	62.722	0.819732	5.44669
	120.747	62.8974	0.802809	5.44669
	120.816	63.1224	0.784151	5.44669
	120.839	63.2307	0.765146	5.44669
	120.781	63.2083	0.753221	5.44669
	120.741	63.1622	0.761174	5.4507
	120.789	63.1513	0.785467	5.46104
	120.83	63.1631	0.795463	5.46531
	120.787	63.1719	0.783564	5.45562
	120.725	63.1714	0.789589	5.4448
	120.71	63.1681	0.82226	5.44287
	120.725	63.216	0.845779	5.44579
	120.736	63.3927	0.845914	5.44767
	120.736	63.6218	0.83004	5.44742
	120.731	63.7314	0.798532	5.44664
	120.73	63.7572	0.763435	5.44641
	120.731	63.8863	0.755572	5.44658
	120.731	64.1037	0.779804	5.44674
	120.732	64.2746	0.795132	5.44675
	120.731	64.4856	0.777576	5.44669
	120.731	64.8426	0.76234	5.44667
	120.731	65.2154	0.785426	5.44668
	120.731	65.5377	0.819931	5.44669
	120.731	65.931	0.813513	5.44669
	120.731	66.3874	0.772941	5.44669
	120.731	66.7491	0.746301	5.44669
	120.731	67.0334	0.747674	5.44669
	120.731	67.3659	0.757419	5.44669
	120.731	67.6549	0.768836	5.44669
	120.731	67.796	0.787135	5.44669
	120.731	67.9709	0.793431	5.44669
	120.731	68.373	0.774248	5.44669
	120.731	68.8836	0.76155	5.44669
	120.731	69.2154	0.778407	5.44669
	120.731	69.3125	0.800284	5.44669
	120.731	69.405	0.805088	5.44669
	120.731	69.5836	0.791711	5.44669
	120.731	69.7516	0.775324	5.44669
	120.731	69.9752	0.779649	5.44669
	120.731	70.3386	0.788303	5.44669
	120.709	70.7095	0.782682	5.44669
	120.651	71.0288	0.783901	5.44669
	120.605	71.3723	0.787463	5.44669
	120.602	71.6536	0.780817	5.44669
	120.638	71.7874	0.783418	5.44669
	120.68	71.9621	0.787923	5.44669
	120.645	72.3667	0.781182	5.44669
	120.541	72.8784	0.783407	5.44669
	120.477	73.2589	0.79566	5.44669
	120.481	73.5315	0.801414	5.44669
	120.505	73.9014	0.791823	5.44669
	120.513	74.415	0.776678	5.44669
	120.508	74.915	0.788047	5.44669
	120.503	75.2539	0.816199	5.44669
	120.503	75.5134	0.81106	5.44669
	120.505	75.8436	0.773247	5.44669
	120.505	76.2389	0.747302	5.44669
	120.505	76.6868	0.747985	5.44669
	120.505	77.1415	0.757193	5.44669
	120.505	77.4833	0.760761	5.44669
	120.483	77.7108	0.758974	5.44669
	120.425	77.9695	0.764827	5.44669
	120.379	78.3372	0.784902	5.44669
	120.353	78.6992	0.801791	5.44669
	120.332	78.9643	0.803402	5.44669
	120.373	79.1821	0.790468	5.44669
	120.448	79.4624	0.767532	5.44669
	120.429	79.8424	0.751968	5.44669
	120.321	80.2017	0.751929	5.44669
	120.249	80.4614	0.757181	5.44669
	120.252	80.6779	0.759352	5.44669
	120.278	80.9103	0.758388	5.44669
	120.288	81.1645	0.765082	5.44669
	120.283	81.4714	0.793088	5.44669
	120.277	81.8987	0.829988	5.44669
	120.277	82.3746	0.839853	5.44669
	120.278	82.6831	0.815818	5.44669
	120.279	82.7829	0.799861	5.44669
	120.279	82.9339	0.809213	5.44669
	120.279	83.2915	0.804248	5.44669
	120.278	83.6858	0.780797	5.44669
	120.279	83.9678	0.785623	5.44669
	120.279	84.2304	0.821632	5.44669
	120.279	84.6296	0.839063	5.44669
	120.279	85.1094	0.810595	5.44669
	120.279	85.4788	0.773097	5.44669
	120.279	85.7089	0.77231	5.44669
	120.279	85.9588	0.78607	5.44669
	120.279	86.322	0.784363	5.44669
	120.279	86.6851	0.7854	5.44669
	120.279	86.9524	0.787493	5.44669
	120.279	87.1707	0.772427	5.44669
	120.279	87.4012	0.755034	5.44669
	120.279	87.654	0.759338	5.44669
	120.256	87.9117	0.791922	5.44669
	120.199	88.1636	0.823678	5.44669
	120.175	88.4605	0.820637	5.44669
	120.229	88.8353	0.799451	5.44669
	120.289	89.1373	0.790292	5.44669
	120.3	89.2195	0.79377	5.44669
	120.261	89.2098	0.790577	5.44669
	120.171	89.3342	0.778881	5.44669
	120.091	89.6114	0.789413	5.44669
	120.103	89.9644	0.815988	5.44669
	120.161	90.3534	0.818357	5.44669
	120.185	90.6906	0.801237	5.44669
	120.153	90.9378	0.783981	5.44669
	120.083	91.1569	0.765633	5.44669
	120.035	91.3949	0.761357	5.44669
	120.035	91.6505	0.789268	5.44669
	120.051	91.956	0.821891	5.44669
	120.058	92.3822	0.820839	5.44669
	120.055	92.9073	0.808043	5.44669
	120.051	93.3922	0.810807	5.44669
	120.051	93.7205	0.80987	5.44669
	120.052	93.9811	0.807443	5.44669
	120.053	94.3646	0.814464	5.44669
	120.053	94.8389	0.811616	5.44669
	120.052	95.2116	0.799004	5.44669
	120.052	95.4942	0.78545	5.44669
	120.03	95.8711	0.774914	5.44669
	119.973	96.3841	0.78171	5.44268
	119.949	96.8814	0.789314	5.43234
	119.98	97.2193	0.774502	5.42806
	119.983	97.4302	0.755257	5.43775
	119.97	97.585	0.758694	5.44858
	119.985	97.7028	0.791574	5.4505
	119.955	97.9141	0.823761	5.44759
	119.864	98.3395	0.812925	5.44571
	119.802	98.896	0.771333	5.44595
	119.804	99.3941	0.745836	5.44673
	119.825	99.7168	0.748051	5.44696
	119.834	99.9702	0.757742	5.44679
	119.83	100.353	0.760967	5.44663
	119.825	100.878	0.766736	5.44663
	119.824	101.379	0.792864	5.44668
	119.826	101.714	0.829306	5.44671
	119.827	101.922	0.847517	5.4467
	119.826	102.126	0.84413	5.44668
	119.826	102.372	0.836544	5.44668
	119.826	102.636	0.83462	5.44669
	119.826	102.893	0.836518	5.44669
	119.826	103.141	0.837998	5.44669
	119.826	103.387	0.830073	5.44669
	119.826	103.587	0.801369	5.44669
	119.826	103.661	0.764613	5.44669
	119.826	103.634	0.755057	5.44669
	119.826	103.647	0.78704	5.44669
	119.826	103.818	0.823205	5.44669
	119.826	104.057	0.814311	5.44669
	119.826	104.173	0.772112	5.44669
	119.826	104.149	0.74567	5.44669
	119.826	104.099	0.755575	5.44669
	119.826	104.087	0.785812	5.44669
	119.826	104.1	0.80547	5.44669
	119.826	104.11	0.804621	5.44669
	119.826	104.158	0.797542	5.44669
	119.826	104.331	0.79492	5.44669
	119.826	104.607	0.796345	5.44669
	119.826	104.893	0.797875	5.44669
	119.826	105.099	0.798009	5.44669
	119.826	105.211	0.797522	5.44669
	119.826	105.402	0.789399	5.44669
	119.826	105.821	0.777053	5.44669
	119.826	106.333	0.781196	5.44669
	119.826	106.757	0.796208	5.44669
	119.826	107.154	0.802431	5.44669
	119.826	107.627	0.792054	5.44669
	119.826	108.199	0.776413	5.44669
	119.826	108.844	0.779983	5.44669
	119.826	109.444	0.788056	5.44669
	119.826	109.945	0.774589	5.44669
	119.826	110.361	0.75574	5.44669
	119.826	110.67	0.758865	5.44669
	119.826	110.947	0.783603	5.44669
	119.826	111.344	0.803374	5.44669
	119.826	111.917	0.812399	5.44669
	119.826	112.587	0.826404	5.44669
	119.826	113.148	0.831794	5.44669
	119.826	113.468	0.805895	5.44669
	119.804	113.65	0.773718	5.44669
	119.746	113.898	0.782113	5.44669
	119.7	114.277	0.822685	5.44669
	119.674	114.648	0.848623	5.44669
	119.631	114.913	0.846955	5.44669
	119.592	115.127	0.829466	5.44669
	119.586	115.357	0.797921	5.44669
	119.597	115.562	0.763384	5.44669
	119.603	115.644	0.747897	5.44669
	119.602	115.618	0.751749	5.44669
	119.599	115.58	0.75856	5.44669
	119.599	115.574	0.759995	5.44669
	119.599	115.585	0.758168	5.44669
	119.6	115.591	0.756891	5.44669
	119.622	115.59	0.764876	5.44669
	119.68	115.588	0.785663	5.44669
	119.703	115.587	0.794222	5.44669
	119.672	115.538	0.782973	5.44669
	119.669	115.412	0.781911	5.44669
	119.682	115.36	0.786525	5.44669
	119.644	115.478	0.773261	5.44669
	119.595	115.562	0.763599	5.44669
	119.605	115.409	0.787488	5.44669
	119.674	115.145	0.820348	5.44669
	119.707	115.013	0.812954	5.44669
	119.675	115.039	0.772559	5.44669
	119.669	115.095	0.746339	5.44669
	119.681	115.109	0.747826	5.44669
	119.644	115.095	0.757469	5.44669
	119.617	115.084	0.768803	5.44669
	119.685	115.084	0.787103	5.44669
	119.778	115.088	0.8013	5.44669
	119.757	115.09	0.802414	5.44669
	119.642	115.089	0.7981	5.44669
	119.59	115.088	0.795938	5.44669
	119.652	115.039	0.796573	5.44669
	119.703	114.863	0.805479	5.44669
	119.659	114.684	0.825972	5.4507
	119.593	114.701	0.834081	5.46104
	119.577	114.777	0.814878	5.46531
	119.615	114.705	0.793656	5.45562
	119.685	114.583	0.789962	5.4448
	119.708	114.548	0.795699	5.44287
	119.65	114.574	0.791504	5.44579
	119.588	114.598	0.770713	5.44767
	119.578	114.598	0.760804	5.44742
	119.595	114.59	0.779359	5.44664
	119.606	114.586	0.793078	5.44641
	119.626	114.588	0.784743	5.44658
	119.679	114.59	0.790931	5.44674
	119.702	114.59	0.814532	5.44675
	119.649	114.589	0.809335	5.44669
	119.59	114.589	0.773117	5.44667
	119.601	114.589	0.74786	5.44668
	119.675	114.589	0.748265	5.44669
	119.709	114.589	0.757112	5.44669
	119.653	114.589	0.768498	5.44669
	119.589	114.639	0.787102	5.44669
	119.577	114.765	0.801408	5.44669
	119.594	114.867	0.80246	5.44669
	119.605	114.924	0.79021	5.44669
	119.604	115.02	0.767759	5.44669
	119.6	115.106	0.752154	5.44669
	119.598	115.118	0.759798	5.44669
	119.599	115.144	0.79314	5.44669
	119.6	115.306	0.824025	5.44669
	119.622	115.537	0.812479	5.44669
	119.68	115.701	0.778923	5.44669
	119.703	115.856	0.774032	5.44669
	119.649	116.036	0.784713	5.44669
	119.589	116.183	0.783181	5.44669
	119.579	116.347	0.785387	5.44669
	119.595	116.588	0.795779	5.44669
	119.605	116.862	0.80076	5.44669
	119.604	117.076	0.791506	5.44669
	119.599	117.195	0.768907	5.44669
	119.598	117.337	0.752175	5.44669
	119.599	117.528	0.759398	5.44669
	119.6	117.684	0.785094	5.44669
	119.6	117.849	0.795938	5.44669
	119.6	118.086	0.783896	5.44669
	119.6	118.358	0.789558	5.44669
	119.6	118.573	0.822129	5.44669
	119.6	118.693	0.837864	5.44669
	119.6	118.835	0.809915	5.44669
	119.6	119.075	0.765367	5.44669
	119.6	119.357	0.744455	5.44669
	119.6	119.575	0.749601	5.44669
	119.6	119.693	0.758883	5.44669
	119.6	119.833	0.760894	5.44669
	119.6	120.073	0.758429	5.44669
	119.6	120.356	0.764552	5.44669
	119.6	120.623	0.78498	5.44669
	119.6	120.867	0.794051	5.44669
	119.6	121.06	0.775274	5.44669
	119.6	121.181	0.761759	5.44669
	119.6	121.331	0.77813	5.44669
	119.6	121.574	0.792223	5.44669
	119.6	121.855	0.776951	5.44669
	119.6	122.12	0.755242	5.44669
	119.6	122.364	0.749945	5.44669
	119.6	122.557	0.763056	5.44669
	119.6	122.63	0.787377	5.44669
	119.6	122.653	0.795588	5.44669
	119.6	122.794	0.775066	5.44669
	119.6	123.018	0.753255	5.44669
	119.6	123.138	0.757654	5.44669
	119.6	123.17	0.791849	5.44669
	119.6	123.298	0.824246	5.44669
	119.6	123.513	0.81303	5.44669
	119.6	123.634	0.779075	5.44669
	119.6	123.62	0.7739	5.44669
	119.6	123.573	0.784603	5.44669
	119.6	123.608	0.783182	5.44669
	119.6	123.795	0.793297	5.44669
	119.6	124.082	0.81608	5.44669
	119.6	124.368	0.809143	5.44669
	119.6	124.569	0.772486	5.44669
	119.6	124.631	0.755535	5.44669
	119.6	124.597	0.776563	5.44669
	119.6	124.563	0.801657	5.44669
	119.6	124.561	0.806319	5.44669
	119.6	124.622	0.791739	5.44669
	119.6	124.803	0.767028	5.44669
	119.6	125.03	0.751305	5.44669
	119.6	125.137	0.751831	5.44669
	119.6	125.113	0.757375	5.44669
	119.577	125.067	0.767339	5.44669
	119.52	125.056	0.786523	5.44669
	119.496	125.068	0.793707	5.44669
	119.55	125.077	0.774581	5.44669
	119.61	125.077	0.75372	5.44669
	119.621	125.024	0.75015	5.44669
	119.605	124.847	0.763682	5.44669
	119.594	124.619	0.787566	5.44669
	119.596	124.51	0.795444	5.44669
	119.6	124.534	0.774938	5.44669
	119.601	124.58	0.761123	5.44669
	119.578	124.591	0.785853	5.44669
	119.52	124.579	0.828413	5.44669
	119.496	124.57	0.841772	5.44669
	119.55	124.571	0.809312	5.44669
	119.588	124.574	0.763724	5.44669
	119.541	124.624	0.743982	5.44669
	119.501	124.8	0.749986	5.44669
	119.545	125.027	0.759213	5.44669
	119.584	125.088	0.760895	5.44669
	119.541	124.889	0.758312	5.44669
	119.503	124.614	0.764502	5.44669
	119.545	124.542	0.785001	5.44669
	119.584	124.753	0.794077	5.44669
	119.541	124.988	0.783148	5.44669
	119.48	124.933	0.782036	5.44669
	119.466	124.666	0.786515	5.44669
	119.502	124.499	0.781083	5.44669
	119.549	124.512	0.791737	5.44669
	119.537	124.575	0.816172	5.44669
	119.513	124.597	0.817607	5.44669
	119.551	124.583	0.808728	5.44669
	119.605	124.57	0.820115	5.44669
	119.618	124.569	0.830514	5.44669
	119.606	124.573	0.807601	5.44669
	119.596	124.576	0.767018	5.44669
	119.596	124.575	0.745971	5.44669
	119.6	124.574	0.749649	5.44669
	119.601	124.524	0.766236	5.44669
	119.6	124.349	0.788815	5.44669
	119.6	124.121	0.79506	5.44669
	119.599	123.962	0.782204	5.44669
	119.6	123.809	0.781291	5.44669
	119.6	123.578	0.794409	5.44669
	119.6	123.254	0.809513	5.44669
	119.6	122.812	0.828389	5.44669
	119.6	122.287	0.833653	5.44669
	119.6	121.758	0.805968	5.44669
	119.6	121.256	0.765217	5.44669
	119.6	120.766	0.753668	5.44669
	119.6	120.272	0.778372	5.44669
	119.6	119.772	0.795209	5.44669
	119.6	119.221	0.778117	5.44669
	119.6	118.545	0.754669	5.44669
	119.6	117.818	0.749291	5.44669
	119.6	117.161	0.755114	5.44669
	119.6	116.508	0.759424	5.44669
	119.6	115.778	0.759153	5.44669
	119.6	115.004	0.757506	5.44669
	119.6	114.239	0.756913	5.44669
	119.6	113.492	0.76512	5.44669
	119.6	112.75	0.793628	5.44669
	119.6	112.003	0.82233	5.44669
	119.6	111.302	0.811594	5.44669
	119.6	110.678	0.771284	5.44669
	119.6	110.031	0.746288	5.44669
	119.6	109.34	0.748258	5.44669
	119.6	108.736	0.757668	5.44669
	119.622	108.249	0.768733	5.44669
	119.679	107.741	0.787003	5.44669
	119.703	107.127	0.801283	5.44669
	119.672	106.517	0.802443	5.44669
	119.669	106.002	0.790247	5.44669
	119.704	105.583	0.775651	5.44669
	119.746	105.229	0.788177	5.44669
	119.8	104.779	0.824489	5.44669
	119.838	104.153	0.847215	5.44669
	119.839	103.518	0.837853	5.44669
	119.805	102.948	0.801294	5.44669
	119.742	102.36	0.769678	5.44669
	119.72	101.782	0.782063	5.44669
	119.777	101.271	0.824101	5.44669
	119.838	100.793	0.841363	5.44669
	119.847	100.307	0.810682	5.44669
	119.831	99.8052	0.772315	5.44669
	119.82	99.3004	0.771952	5.44669
	119.822	98.7505	0.786198	5.44669
	119.826	98.0766	0.776673	5.44669
	119.828	97.3993	0.765145	5.44669
	119.827	96.9172	0.786923	5.44669
	119.826	96.4932	0.819561	5.44669
	119.826	95.9709	0.812826	5.44669
	119.826	95.4768	0.780655	5.44669
	119.826	95.0437	0.782506	5.44669
	119.826	94.6283	0.812505	5.44669
	119.826	94.2483	0.811489	5.44669
	119.826	93.8846	0.782611	5.44669
	119.826	93.5656	0.783801	5.44669
	119.826	93.2676	0.812352	5.44669
	119.826	92.8652	0.810964	5.44669
	119.826	92.3472	0.774575	5.44669
	119.826	91.8076	0.755763	5.44669
	119.826	91.2984	0.783786	5.44669
	119.826	90.8094	0.82159	5.44669
	119.826	90.318	0.814791	5.44669
	119.826	89.8184	0.780758	5.44669
	119.826	89.3655	0.78185	5.44669
	119.826	88.9919	0.812194	5.44669
	119.826	88.5949	0.819462	5.44669
	119.826	88.1534	0.80305	5.44669
	119.826	87.7991	0.784348	5.44669
	119.826	87.5616	0.765142	5.44669
	119.826	87.3032	0.75315	5.44669
	119.826	86.8899	0.753275	5.44669
	119.826	86.3534	0.757324	5.44669
	119.826	85.81	0.758934	5.44669
	119.826	85.3058	0.758162	5.44669
	119.826	84.8203	0.765136	5.44669
	119.826	84.3285	0.793191	5.44669
	119.826	83.8276	0.822141	5.44669
	119.826	83.325	0.81167	5.44669
	119.826	82.8249	0.779254	5.44669
	119.826	82.3265	0.782329	5.44669
	119.826	81.828	0.8208	5.44669
	119.826	81.3287	0.839885	5.44669
	119.848	80.8292	0.819106	5.44268
	119.928	80.3299	0.793358	5.43234
	120.032	79.7815	0.780462	5.42806
	120.081	79.1555	0.766967	5.43775
	120.071	78.5547	0.755297	5.44858
	120.027	77.9983	0.753526	5.4505
	119.965	77.3542	0.756666	5.44759
	119.947	76.6422	0.758569	5.44571
	120.004	76.078	0.758243	5.44595
	120.064	75.7212	0.7653	5.44673
	120.074	75.3689	0.78536	5.44696
	120.057	74.8906	0.801815	5.44679
	120.047	74.3496	0.80325	5.44663
	120.048	73.8748	0.790396	5.44663
	120.053	73.5561	0.767556	5.44668
	120.054	73.296	0.752003	5.44671
	120.053	72.9092	0.759806	5.4467
	120.052	72.3842	0.785326	5.44668
	120.052	71.8361	0.803761	5.44668
	120.075	71.3259	0.804078	5.44669
	120.132	70.8394	0.790051	5.44268
	120.156	70.3495	0.774988	5.43234
	120.102	69.8496	0.787968	5.42806
	120.064	69.3468	0.824637	5.43775
	120.133	68.8463	0.847352	5.44858
	120.231	68.3478	0.845728	5.4505
	120.233	67.8493	0.837274	5.44759
	120.175	67.3501	0.826487	5.44571
	120.124	66.8506	0.807993	5.44595
	120.097	66.3513	0.793521	5.44673
	120.121	65.9013	0.79236	5.44696
	120.167	65.5781	0.796753	5.44679
	120.203	65.3072	0.798964	5.44663
	120.251	64.8684	0.798322	5.44663
	120.288	64.2192	0.797266	5.44668
	120.292	63.5716	0.797052	5.44671
	120.28	63.0533	0.789467	5.4467
	120.275	62.6465	0.777248	5.44668
	120.276	62.2986	0.781253	5.44668
	120.279	61.8959	0.788292	5.44669
	120.28	61.3937	0.774236	5.44669
	120.279	60.8606	0.763379	5.44669
	120.278	60.3485	0.787049	5.44669
	120.278	59.8559	0.828113	5.44669
	120.279	59.4133	0.849092	5.44669
	120.279	59.0907	0.845215	5.44669
	120.279	58.7684	0.836439	5.44669
	120.279	58.2015	0.82632	5.44669
	120.279	57.5002	0.800349	5.44669
	120.279	57.0212	0.773391	5.44669
	120.279	56.7134	0.776084	5.44669
	120.279	56.2556	0.795418	5.44669
	120.301	55.7007	0.803925	5.44669
	120.381	55.261	0.792962	5.44669
	120.462	54.8711	0.776263	5.44669
	120.454	54.4068	0.779597	5.44669
	120.42	53.8849	0.787948	5.44669
	120.452	53.364	0.774681	5.44669
	120.508	52.8638	0.755817	5.44669
	120.524	52.3719	0.758865	5.44669
	120.512	51.9252	0.783575	5.44669
	120.501	51.6008	0.803362	5.44669
	120.501	51.3283	0.812404	5.44669
	120.505	50.9383	0.82641	5.44669
	120.506	50.4164	0.831795	5.44669
	120.506	49.8707	0.805893	5.44669
	120.505	49.3604	0.773717	5.44669
	120.505	48.8731	0.774242	5.44669
	120.505	48.3828	0.79453	5.44669
	120.505	47.9322	0.804207	5.44669
	120.505	47.6056	0.793396	5.44669
	120.505	47.3335	0.776344	5.44669
	120.505	46.9445	0.787348	5.44669
	120.505	46.4229	0.823895	5.44669
	120.527	45.8769	0.839391	5.44669
	120.607	45.3664	0.817798	5.44669
	120.688	44.9283	0.792985	5.44669
	120.68	44.614	0.788642	5.44669
	120.646	44.3427	0.803256	5.44669
	120.679	43.9989	0.819997	5.44669
	120.734	43.6512	0.807511	5.44669
	120.75	43.3835	0.778323	5.44669
	120.738	43.1595	0.783426	5.44669
	120.727	42.9268	0.81372	5.44669
	120.727	42.6751	0.811671	5.44669
	120.731	42.4186	0.774385	5.44669
	120.732	42.1668	0.747561	5.44669
	120.732	41.8695	0.747689	5.44669
	120.731	41.4946	0.756977	5.44669
	120.731	41.1434	0.760775	5.44669
	120.731	40.8361	0.759057	5.44669
	120.731	40.5398	0.756986	5.44669
	120.731	40.3802	0.756729	5.44669
	120.731	40.2974	0.765228	5.44669
	120.731	40.0543	0.793738	5.44669
	120.731	39.7431	0.830208	5.44669
	120.731	39.563	0.839714	5.44669
	120.731	39.429	0.807811	5.44669
	120.731	39.2134	0.771698	5.44669
	120.731	38.8893	0.780584	5.44669
	120.731	38.4413	0.814892	5.44669
	120.731	37.963	0.813172	5.44669
	120.731	37.6116	0.774598	5.44669
	120.731	37.3394	0.747117	5.44669
	120.731	36.9592	0.755298	5.44669
	120.731	36.4904	0.793052	5.44669
	120.753	36.1189	0.825589	5.44669
	120.833	35.884	0.813165	5.44669
	120.914	35.682	0.778654	5.44669
	120.907	35.3975	0.773676	5.44669
	120.872	35.0102	0.784659	5.44669
	120.905	34.6985	0.783285	5.44669
	120.96	34.6167	0.78545	5.44669
	120.976	34.63	0.787897	5.44669
	120.942	34.4578	0.772578	5.44669
	120.874	34.0531	0.762825	5.44669
	120.85	33.6961	0.779536	5.44669
	120.907	33.5526	0.792433	5.44669
	120.969	33.45	0.776539	5.44669
	120.979	33.2345	0.762865	5.44669
	120.962	32.9485	0.778144	5.44669
	120.952	32.721	0.799706	5.44669
	120.953	32.5997	0.81281	5.44669
	120.958	32.4129	0.82788	5.44669
	120.959	32.0482	0.832267	5.44669
	120.958	31.7129	0.805568	5.44669
	120.957	31.6135	0.773413	5.44669
	120.957	31.677	0.774231	5.44669
	120.957	31.6875	0.794633	5.44669
	120.958	31.5136	0.812125	5.44669
	120.98	31.2648	0.821534	5.44669
	121.06	31.1459	0.812865	5.44669
	121.163	31.1233	0.804877	5.44669
	121.213	30.9988	0.820194	5.44669
	121.202	30.7822	0.831917	5.44669
	121.181	30.6592	0.808161	5.44669
	121.154	30.6234	0.766754	5.44669
	121.102	30.4948	0.753532	5.44669
	121.082	30.2812	0.785639	5.44669
	121.136	30.1609	0.831031	5.44669
	121.194	30.1252	0.850817	5.44669
	121.204	29.9956	0.837029	5.44669
	121.189	29.7816	0.799668	5.44669
	121.178	29.6615	0.761419	5.44669
	121.18	29.6752	0.754322	5.44669
	121.184	29.7216	0.787868	5.44669
	121.185	29.736	0.823813	5.44669
	121.184	29.6762	0.822143	5.44669
	121.183	29.4907	0.800035	5.44669
	121.183	29.2621	0.782131	5.44669
	121.184	29.1558	0.765285	5.44669
	121.184	29.1804	0.753998	5.44669
	121.206	29.2266	0.76145	5.44669
	121.264	29.2369	0.785306	5.44669
	121.287	29.2247	0.803169	5.44669
	121.233	29.1668	0.803837	5.44669
	121.173	28.9915	0.798032	5.44669
	121.163	28.7665	0.803275	5.44669
	121.201	28.6581	0.816659	5.44669
	121.269	28.6313	0.813975	5.44669
	121.291	28.5506	0.807076	5.44669
	121.233	28.46	0.820721	5.44669
	121.194	28.391	0.831356	5.44669
	121.264	28.2865	0.81561	5.44669
	121.385	28.201	0.794932	5.44669
	121.445	28.1918	0.790236	5.44669
	121.433	28.1675	0.795361	5.44669
	121.407	28.005	0.799135	5.44669
	121.401	27.7733	0.806759	5.44669
	121.407	27.6576	0.825598	5.44669
	121.412	27.6793	0.833469	5.44669
	121.412	27.7277	0.806884	5.44669
	121.41	27.7399	0.765666	5.44669
	121.409	27.6786	0.75353	5.44669
	121.41	27.4932	0.778155	5.44669
	121.41	27.2651	0.803038	5.44669
	121.41	27.1591	0.806332	5.44669
	121.41	27.1836	0.791254	5.44669
	121.41	27.2296	0.76682	5.44669
	121.41	27.2399	0.75139	5.44669
	121.41	27.1786	0.751941	5.44669
	121.41	26.9939	0.757391	5.44669
	121.41	26.7661	0.759436	5.44669
	121.41	26.6599	0.758349	5.44669
	121.41	26.6843	0.765036	5.44669
	121.41	26.6811	0.785211	5.44669
	121.432	26.5155	0.801846	5.44669
	121.49	26.275	0.803316	5.44669
	121.514	26.1567	0.798283	5.44669
	121.46	26.1313	0.795695	5.44669
	121.422	26.0054	0.796406	5.44669
	121.491	25.7893	0.797625	5.44669
	121.588	25.667	0.797883	5.44669
	121.591	25.6313	0.797558	5.44669
	121.555	25.5025	0.79733	5.44669
	121.584	25.2888	0.805221	5.44669
	121.638	25.1685	0.825595	5.44669
	121.655	25.1328	0.834015	5.44669
	121.643	25.0033	0.814984	5.44669
	121.633	24.7893	0.801595	5.44669
	121.632	24.62	0.810237	5.44669
	121.636	24.4576	0.804061	5.44669
	121.638	24.2757	0.772484	5.44669
	121.637	24.1805	0.757349	5.44669
	121.636	24.1931	0.777324	5.44669
	121.636	24.2303	0.793461	5.44669
	121.636	24.2411	0.777757	5.44669
	121.636	24.2323	0.76301	5.44669
	121.636	24.2248	0.777771	5.44669
	121.636	24.2248	0.791628	5.44669
	121.636	24.2274	0.7847	5.44669
	121.636	24.1794	0.791428	5.44669
	121.636	24.0029	0.822627	5.44669
	121.636	23.7739	0.837408	5.44669
	121.636	23.6643	0.809548	5.44669
	121.636	23.6876	0.773246	5.44669
	121.636	23.7345	0.772745	5.44669
	121.636	23.7455	0.786199	5.44669
	121.636	23.7334	0.784262	5.44669
	121.636	23.7244	0.785312	5.44669
	121.636	23.6758	0.787492	5.44669
	121.636	23.5032	0.772458	5.44669
	121.636	23.2761	0.762918	5.44669
	121.659	23.1658	0.787488	5.44669
	121.716	23.1882	0.82059	5.44669
	121.762	23.2349	0.820926	5.44669
	121.788	23.2462	0.808542	5.44669
	121.809	23.1851	0.810985	5.44669
	121.791	23.0001	0.801897	5.44669
	121.773	22.7722	0.771311	5.44669
	121.816	22.666	0.749755	5.44669
	121.869	22.6904	0.757573	5.44669
	121.881	22.7365	0.785196	5.44669
	121.868	22.7468	0.796631	5.44669
	121.858	22.6855	0.78415	5.44669
	121.859	22.5008	0.789419	5.44669
	121.863	22.273	0.81411	5.44669
	121.864	22.1668	0.809696	5.44669
	121.863	22.1912	0.773418	5.44669
	121.862	22.188	0.755729	5.44669
	121.862	22.0224	0.776312	5.44669
	121.863	21.7819	0.793613	5.44669
	121.863	21.6636	0.77818	5.44669
	121.885	21.6874	0.763133	5.44669
	121.942	21.7375	0.785543	5.44669
	121.988	21.7497	0.827569	5.44669
	121.992	21.737	0.841529	5.44669
	121.978	21.7273	0.817381	5.44669
	121.993	21.6786	0.792049	5.44669
	122.053	21.5062	0.788398	5.44669
	122.08	21.2792	0.795615	5.44669
	122.027	21.1689	0.792025	5.44669
	121.988	21.1913	0.770961	5.44669
	122.034	21.2379	0.760723	5.44669
	122.096	21.2492	0.779237	5.44669
	122.111	21.2373	0.800927	5.44669
	122.095	21.2283	0.805062	5.44669
	122.084	21.2288	0.791472	5.44669
	122.085	21.183	0.775233	5.44669
	122.089	21.0083	0.779695	5.44669
	122.09	20.8284	0.788355	5.44669
	122.09	20.8448	0.782687	5.44669
	122.089	20.9204	0.783885	5.44669
	122.089	20.8485	0.787454	5.44669
	122.089	20.7269	0.772949	5.44669
	122.089	20.6913	0.763138	5.44669
	122.089	20.718	0.779535	5.44669
	122.089	20.6924	0.792322	5.44669
	122.089	20.5168	0.776493	5.44669
	122.089	20.3293	0.755015	5.44669
	122.089	20.3921	0.750013	5.44669
	122.089	20.5959	0.755294	5.44669
	122.089	20.5782	0.759243	5.44669
	122.089	20.3379	0.759013	5.44669
	122.089	20.169	0.765383	5.44669
	122.111	20.1718	0.792991	5.44669
	122.169	20.2312	0.829841	5.44669
	122.192	20.2547	0.839825	5.44669
[truncated: 1,142 more rows]
