# Supplementary material for: Design of a cosmetic glove stiffness compensation mechanism for toddler-sized hand prostheses
Source: PLoS One. 2017 Aug 11;12(8):e0183233. doi: 10.1371/journal.pone.0183233 (PMC5553851; doi:10.1371/journal.pone.0183233)
Supplement: S1 Dataset — (ZIP) [file pone.0183233.s001.zip › 01 Glove measurements/SILglove2_2.xlsx]

## Sheet: test_glove8_2
LabVIEW Measurement
Writer_Version	2
Reader_Version	2
Separator	Tab
Decimal_Separator	.
Multi_Headings	No
X_Columns	No
Time_Pref	Absolute
Operator	localadmin
Date	2012-12-20
Time	00:09:44.981000
***End_of_Header***
Channels	4
Samples	10	10	10	10
Date	2012-12-20	2012-12-20	2012-12-20	2012-12-20
Time	00:10:17.181000	00:10:17.181000	00:10:17.181000	00:10:17.181000
Y_Unit_Label	mm	N	N	Pa
X_Dimension	Time	Time	Time	Time
X0	0	0	0	0
Delta_X	0.01	0.01	0.01	0.01
***End_of_Header***
X_Value	Voltage LVDT (Filtered)	Voltage Load Cell (Filtered)	Voltage Pinch Load Cell (Filtered)	Voltage Pressure (Filtered)	Comment
	129.104	0.264307	0.761618	5.44669
	129.104	0.264307	0.78604	5.44669
	129.104	0.264307	0.820445	5.44669
	129.104	0.264307	0.813509	5.44669
	129.104	0.264307	0.772757	5.44669
	129.104	0.264307	0.754095	5.44669
	129.104	0.264307	0.775863	5.44669
	129.104	0.264307	0.801876	5.44669
	129.104	0.264307	0.80666	5.44669
	129.104	0.264307	0.799675	5.44669
	129.104	0.264307	0.80296	5.44669
	129.104	0.264307	0.823813	5.44669
	129.104	0.264307	0.834072	5.44669
	129.104	0.264307	0.807771	5.44669
	129.104	0.264307	0.765823	5.44669
	129.104	0.264307	0.74541	5.44669
	129.104	0.264307	0.749839	5.44669
	129.104	0.264307	0.766514	5.44669
	129.104	0.264307	0.796735	5.44669
	129.104	0.264307	0.831008	5.44669
	129.104	0.264307	0.838984	5.44669
	129.104	0.264307	0.815092	5.44669
	129.104	0.264307	0.791995	5.44669
	129.104	0.264307	0.789189	5.44669
	129.104	0.264307	0.795966	5.44669
	129.104	0.264307	0.799761	5.44669
	129.104	0.264307	0.798935	5.44669
	129.104	0.264307	0.79724	5.44669
	129.104	0.264307	0.796823	5.44669
	129.104	0.264307	0.78938	5.44669
	129.104	0.264307	0.777293	5.44669
	129.104	0.264307	0.781303	5.44669
	129.104	0.264307	0.796167	5.44669
	129.104	0.264307	0.802376	5.44669
	129.104	0.264307	0.799916	5.44669
	129.104	0.215117	0.804585	5.44669
	129.104	0.088342	0.824408	5.44669
	129.104	0.03591	0.841614	5.44669
	129.104	0.154727	0.843448	5.44669
	129.104	0.287482	0.830494	5.44669
	129.104	0.311046	0.7996	5.44669
	129.104	0.275343	0.771592	5.44669
	129.104	0.252268	0.775597	5.44669
	129.104	0.255334	0.795854	5.44669
	129.104	0.264827	0.804281	5.44669
	129.104	0.267714	0.800826	5.44669
	129.104	0.265549	0.804289	5.44669
	129.104	0.312807	0.823961	5.44669
	129.104	0.439542	0.841532	5.44669
	129.104	0.492644	0.843572	5.44669
	129.104	0.374121	0.830576	5.44669
	129.104	0.241252	0.79959	5.44669
	129.104	0.217535	0.763688	5.44669
	129.104	0.253215	0.755302	5.44669
	129.104	0.276334	0.787472	5.44669
	129.104	0.273295	0.83117	5.44669
	129.104	0.263798	0.850224	5.44669
	129.104	0.260899	0.844602	5.44669
	129.104	0.263061	0.835781	5.44669
	129.104	0.264996	0.826262	5.44669
	129.104	0.265039	0.800559	5.44669
	129.104	0.264369	0.765628	5.44669
	129.104	0.264073	0.7479	5.44669
	129.104	0.264187	0.750952	5.44669
	129.104	0.26434	0.766096	5.44669
	129.104	0.264364	0.796164	5.44669
	129.104	0.264319	0.830918	5.44669
	129.104	0.264292	0.839149	5.44669
	129.104	0.264297	0.815193	5.44669
	129.104	0.264308	0.799849	5.44669
	129.104	0.264311	0.809431	5.44669
	129.104	0.264309	0.812214	5.44669
	129.104	0.264306	0.801045	5.44669
	129.104	0.264306	0.786092	5.44669
	129.104	0.264307	0.766587	5.44669
	129.104	0.264307	0.761006	5.44669
	129.104	0.264307	0.780911	5.44669
	129.104	0.264307	0.793657	5.44669
	129.104	0.264307	0.776563	5.44669
	129.104	0.264307	0.75457	5.44669
	129.104	0.264307	0.749802	5.44669
	129.104	0.264307	0.755364	5.44669
	129.104	0.264307	0.767218	5.44669
	129.104	0.264307	0.795058	5.44669
	129.104	0.264307	0.822184	5.44669
	129.104	0.264307	0.811025	5.44669
	129.104	0.264307	0.771097	5.44669
	129.104	0.264307	0.754283	5.44669
	129.104	0.264307	0.776532	5.44669
	129.104	0.264307	0.794218	5.44669
	129.104	0.264307	0.778356	5.44669
	129.104	0.264307	0.762992	5.44669
	129.104	0.264307	0.777551	5.44669
	129.104	0.264307	0.799413	5.44669
	129.104	0.264307	0.812898	5.44669
	129.104	0.264307	0.820151	5.44669
	129.104	0.264307	0.81201	5.44669
	129.104	0.264307	0.805011	5.44669
	129.104	0.264307	0.820554	5.44669
	129.104	0.264307	0.83202	5.44669
	129.104	0.264307	0.808076	5.44669
	129.104	0.264307	0.774553	5.44669
	129.104	0.264307	0.773817	5.44669
	129.104	0.264307	0.794054	5.44669
	129.104	0.264307	0.81203	5.44669
	129.104	0.264307	0.8217	5.44669
	129.104	0.264307	0.805098	5.44669
	129.104	0.264307	0.768835	5.44669
	129.104	0.264307	0.75545	5.44669
	129.104	0.264307	0.777826	5.44669
	129.104	0.264307	0.794346	5.44669
	129.104	0.264307	0.78582	5.44669
	129.104	0.264307	0.790932	5.44669
	129.104	0.264307	0.81415	5.44669
	129.104	0.264307	0.817046	5.44669
	129.104	0.264307	0.809212	5.44669
	129.104	0.264307	0.812646	5.44669
	129.104	0.264307	0.810225	5.44669
	129.104	0.264307	0.806938	5.44669
	129.104	0.264307	0.814126	5.44669
	129.104	0.264307	0.811654	5.44669
	129.104	0.264307	0.79914	5.44669
	129.104	0.264307	0.793364	5.44669
	129.104	0.264307	0.795168	5.44669
	129.104	0.264307	0.790071	5.44669
	129.104	0.264307	0.770301	5.44669
	129.104	0.264307	0.761141	5.44669
	129.104	0.264307	0.779646	5.44669
	129.104	0.264307	0.80095	5.44669
	129.104	0.264307	0.812797	5.44669
	129.104	0.264307	0.819562	5.44669
	129.104	0.264307	0.811799	5.44669
	129.104	0.264307	0.797261	5.44669
	129.104	0.264307	0.784653	5.44669
	129.104	0.264307	0.7752	5.44669
	129.104	0.264307	0.789984	5.44669
	129.104	0.264307	0.817537	5.44669
	129.104	0.264307	0.818803	5.44669
	129.104	0.264307	0.808744	5.44669
	129.104	0.264307	0.811826	5.44669
	129.104	0.264307	0.802177	5.44669
	129.104	0.264307	0.771129	5.44669
	129.104	0.264307	0.75745	5.44669
	129.104	0.264307	0.785719	5.44669
	129.104	0.264307	0.829671	5.44669
	129.104	0.264307	0.842348	5.44669
	129.104	0.264307	0.809107	5.44669
	129.104	0.264307	0.763434	5.44669
	129.104	0.264307	0.751804	5.44669
	129.104	0.264307	0.778225	5.44669
	129.104	0.264307	0.803681	5.44669
	129.104	0.264307	0.806576	5.44669
	129.104	0.264307	0.798998	5.44669
	129.104	0.264307	0.802706	5.44669
	129.104	0.264307	0.816077	5.44669
	129.104	0.264307	0.813934	5.44669
	129.104	0.264307	0.799395	5.44669
	129.104	0.264307	0.784788	5.44669
	129.104	0.264307	0.766627	5.44669
	129.104	0.264307	0.761486	5.44669
	129.104	0.264307	0.788969	5.44669
	129.104	0.264307	0.829591	5.44669
	129.104	0.264307	0.849029	5.44669
	129.104	0.264307	0.836792	5.44669
	129.104	0.264307	0.808075	5.44669
	129.104	0.264307	0.797754	5.44669
	129.104	0.264307	0.818962	5.44669
	129.104	0.264307	0.83394	5.44669
	129.104	0.264307	0.817318	5.44669
	129.104	0.264307	0.8026	5.44669
	129.104	0.264307	0.809829	5.44669
	129.104	0.264307	0.803532	5.44669
	129.104	0.264307	0.780279	5.44669
	129.104	0.264307	0.78566	5.44669
	129.104	0.264307	0.821832	5.44669
	129.104	0.264307	0.839133	5.44669
	129.104	0.264307	0.818425	5.44669
	129.104	0.264307	0.793339	5.44669
	129.104	0.264307	0.780697	5.44669
	129.104	0.264307	0.774943	5.44669
	129.104	0.264307	0.783413	5.44669
	129.104	0.264307	0.790017	5.44669
	129.104	0.264307	0.782062	5.44669
	129.104	0.264307	0.783032	5.44669
	129.104	0.264307	0.787319	5.44669
	129.104	0.264307	0.781066	5.44669
	129.104	0.264307	0.791444	5.44669
	129.104	0.264307	0.823926	5.44669
	129.104	0.264307	0.837947	5.44669
	129.104	0.264307	0.817182	5.44669
	129.104	0.264307	0.79324	5.44669
	129.104	0.264307	0.788968	5.44669
	129.104	0.264307	0.803301	5.44669
	129.104	0.264307	0.8199	5.44669
	129.104	0.264307	0.815325	5.44669
	129.104	0.264307	0.80649	5.44669
	129.104	0.264307	0.819995	5.44669
	129.104	0.264307	0.83126	5.44669
	129.104	0.264307	0.807957	5.44669
	129.104	0.264307	0.774772	5.44669
	129.104	0.264307	0.781822	5.44669
	129.104	0.264307	0.822188	5.44669
	129.104	0.264307	0.848518	5.44669
	129.104	0.264307	0.847088	5.44669
	129.104	0.264307	0.829559	5.44669
	129.082	0.264307	0.805784	5.44669
	129.024	0.264307	0.799373	5.44669
	129	0.264307	0.820455	5.44669
	129.054	0.264307	0.841861	5.44669
	129.114	0.264307	0.837093	5.44669
	129.125	0.264307	0.802887	5.44669
	129.109	0.264307	0.770617	5.44669
	129.098	0.264307	0.78189	5.44669
	129.1	0.264307	0.815824	5.44669
	129.082	0.264307	0.82097	5.44669
	129.026	0.264307	0.802391	5.44669
	129.001	0.264307	0.783536	5.44669
	129.032	0.264307	0.772907	5.44669
	129.034	0.264307	0.78942	5.44669
	129.022	0.313497	0.818115	5.44669
	129.037	0.440273	0.819245	5.44669
	129.007	0.492705	0.808724	5.44669
	128.915	0.373887	0.81166	5.44669
	128.876	0.241132	0.802115	5.44669
	128.957	0.217568	0.771162	5.44669
	129.082	0.253272	0.757486	5.44669
	129.141	0.276346	0.777852	5.44669
	129.126	0.27328	0.793633	5.44669
	129.1	0.263787	0.777641	5.44669
	129.072	0.2609	0.75503	5.44669
	129.022	0.263065	0.757482	5.44669
	128.98	0.264998	0.791146	5.44669
	128.954	0.265038	0.831884	5.44669
	128.931	0.264368	0.841338	5.44669
	128.971	0.264073	0.807896	5.44669
	129.07	0.264187	0.763285	5.44669
	129.13	0.26434	0.752172	5.44669
	129.104	0.264364	0.778432	5.44669
	129.024	0.264319	0.803637	5.44669
	128.97	0.264292	0.806484	5.44669
	128.949	0.264297	0.798975	5.44669
	128.933	0.313498	0.794859	5.44669
	128.974	0.440277	0.787939	5.44669
	129.048	0.492706	0.769517	5.44669
	129.05	0.373886	0.753699	5.44669
	129	0.241131	0.751949	5.44669
	128.974	0.217568	0.764444	5.44669
	129.003	0.253272	0.795117	5.44669
	129.072	0.276346	0.823195	5.44669
	129.099	0.27328	0.819298	5.44669
	129.042	0.263787	0.799062	5.44669
	128.979	0.2609	0.790605	5.44669
	128.946	0.263065	0.794039	5.44669
	128.906	0.264998	0.790579	5.44669
	128.871	0.265038	0.770915	5.44669
	128.866	0.264368	0.753347	5.44669
	128.875	0.264073	0.751305	5.44669
	128.881	0.264187	0.7643	5.44669
	128.88	0.26434	0.787415	5.44669
	128.877	0.264364	0.795161	5.44669
	128.877	0.264319	0.782745	5.44669
	128.877	0.264292	0.781481	5.44669
	128.878	0.264297	0.794297	5.44669
	128.878	0.264308	0.801528	5.44669
	128.878	0.264311	0.792355	5.44669
	128.878	0.264309	0.76899	5.44669
	128.878	0.264306	0.759779	5.44669
	128.878	0.264306	0.779542	5.44669
	128.878	0.264307	0.80139	5.44669
	128.878	0.264307	0.805148	5.44669
	128.878	0.264307	0.791343	5.44669
	128.878	0.264307	0.767278	5.44669
	128.878	0.264307	0.759421	5.44669
	128.878	0.264307	0.78	5.44669
	128.878	0.264307	0.793839	5.44669
	128.878	0.264307	0.776963	5.44669
	128.878	0.264307	0.762543	5.44669
	128.878	0.264307	0.777858	5.44669
	128.878	0.264307	0.79183	5.44669
	128.878	0.313497	0.784754	5.44669
	128.878	0.440273	0.791379	5.44669
	128.855	0.492705	0.814716	5.44669
	128.798	0.373887	0.809253	5.44669
	128.752	0.241132	0.773017	5.44669
	128.748	0.217568	0.747848	5.44669
	128.762	0.302462	0.748295	5.44669
	128.747	0.501502	0.765	5.44669
	128.688	0.677643	0.788779	5.44669
	128.638	0.601765	0.803355	5.44669
	128.634	0.396496	0.80268	5.44669
	128.649	0.369117	0.79748	5.44669
	128.657	0.435621	0.795585	5.44669
	128.654	0.375621	0.788775	5.44669
	128.651	0.262205	0.77748	5.44669
	128.65	0.274977	0.781596	5.44669
	128.651	0.425191	0.788353	5.44669
	128.652	0.500128	0.782011	5.44669
	128.652	0.382365	0.783602	5.44669
	128.651	0.242046	0.795447	5.44669
	128.651	0.214938	0.809127	5.44669
	128.651	0.301035	0.819987	5.44669
	128.629	0.452649	0.805412	5.44669
	128.572	0.502326	0.769576	5.44669
	128.548	0.373519	0.747778	5.44669
	128.602	0.286749	0.74949	5.44669
	128.662	0.392168	0.757655	5.44669
	128.673	0.531557	0.760419	5.44669
	128.656	0.562669	0.758667	5.44669
	128.646	0.47858	0.756949	5.44669
	128.647	0.326385	0.764723	5.44669
	128.652	0.27575	0.785578	5.44669
	128.631	0.404363	0.79424	5.44669
	128.55	0.491392	0.775141	5.44669
	128.468	0.435341	0.753765	5.44669
	128.498	0.471899	0.74997	5.44669
	128.59	0.619924	0.763591	5.44669
	128.581	0.588414	0.795463	5.44669
	128.472	0.362277	0.823643	5.44669
	128.396	0.204176	0.811492	5.44669
	128.397	0.206521	0.778645	5.44669
	128.424	0.261829	0.782137	5.44669
	128.435	0.283865	0.820936	5.44669
	128.429	0.273389	0.84001	5.44669
	128.424	0.310351	0.81124	5.44669
	128.423	0.435727	0.765159	5.44669
	128.425	0.491919	0.743898	5.44669
	128.426	0.424364	0.749441	5.44669
	128.425	0.417916	0.766885	5.44669
	128.425	0.445851	0.797032	5.44669
	128.425	0.411703	0.831	5.44669
	128.425	0.429036	0.838875	5.44669
	128.425	0.504207	0.815049	5.44669
	128.425	0.587556	0.792015	5.44669
	128.425	0.703319	0.781342	5.44669
	128.425	0.739218	0.775684	5.44669
	128.425	0.568235	0.791364	5.44669
	128.425	0.362531	0.825814	5.44669
	128.425	0.416311	0.838767	5.44669
	128.425	0.672063	0.816855	5.44669
	128.425	0.785429	0.800682	5.44669
	128.425	0.647643	0.809189	5.44669
	128.425	0.534689	0.811817	5.44669
	128.425	0.632366	0.800964	5.44669
	128.403	0.728635	0.79407	5.44669
	128.323	0.589076	0.794816	5.44669
	128.219	0.325841	0.789673	5.44669
	128.17	0.238174	0.77813	5.44669
	128.18	0.438313	0.78155	5.44669
	128.202	0.723569	0.788102	5.44669
	128.207	0.84807	0.781922	5.44669
	128.201	0.810886	0.783654	5.44669
	128.197	0.752969	0.787629	5.44669
	128.197	0.693039	0.780975	5.44669
	128.199	0.5824	0.791296	5.44669
	128.199	0.540551	0.823896	5.44669
	128.199	0.608877	0.837987	5.44669
	128.199	0.56136	0.809339	5.44669
	128.199	0.404375	0.772953	5.44669
	128.199	0.386836	0.772696	5.44669
	128.199	0.440251	0.786283	5.44669
	128.199	0.371264	0.776444	5.44669
	128.199	0.307924	0.765019	5.44669
	128.199	0.451038	0.779081	5.44669
	128.199	0.704052	0.791463	5.44669
	128.199	0.786173	0.776294	5.44669
	128.199	0.636534	0.763108	5.44669
	128.199	0.480573	0.778332	5.44669
	128.199	0.458285	0.791828	5.44669
	128.199	0.551968	0.776714	5.44669
	128.199	0.655856	0.763153	5.44669
	128.176	0.625866	0.786073	5.44669
	128.119	0.570009	0.819913	5.44669
	128.095	0.605455	0.813275	5.44669
	128.127	0.598597	0.772848	5.44669
	128.107	0.576543	0.754217	5.44669
	128.037	0.667081	0.783752	5.44669
	128.028	0.77745	0.829996	5.44669
	128.052	0.801729	0.843183	5.44669
	128.021	0.77429	0.809341	5.44669
	127.97	0.754423	0.763235	5.44669
	127.955	0.755896	0.743766	5.44669
	127.966	0.71439	0.75007	5.44669
	127.976	0.590311	0.759325	5.44669
	127.976	0.536277	0.760912	5.44669
	127.973	0.653466	0.766151	5.44669
	127.971	0.736917	0.784767	5.44669
	127.972	0.634237	0.793394	5.44669
	127.973	0.546365	0.782945	5.44669
	127.973	0.642029	0.782194	5.44669
	127.973	0.777724	0.794524	5.44669
	127.972	0.810755	0.80924	5.44669
	127.972	0.777974	0.820363	5.44669
	127.973	0.752758	0.805529	5.44669
	127.973	0.753889	0.769491	5.44669
	127.973	0.763332	0.747701	5.44669
	127.972	0.717696	0.757359	5.44669
	127.972	0.589053	0.785837	5.44669
	127.972	0.534575	0.796976	5.44669
	127.972	0.6532	0.776196	5.44669
	127.972	0.786601	0.761106	5.44669
	127.972	0.810504	0.777529	5.44669
	127.972	0.774713	0.800074	5.44669
	127.972	0.751482	0.813182	5.44669
	127.972	0.754513	0.827906	5.44669
	127.972	0.764047	0.832145	5.44669
	127.972	0.766964	0.805508	5.44669
	127.972	0.764797	0.76556	5.44669
	127.972	0.762852	0.746104	5.44669
	127.972	0.762808	0.750223	5.44669
	127.972	0.763481	0.758558	5.44669
	127.972	0.763778	0.768407	5.44669
	127.95	0.763664	0.786551	5.44669
	127.893	0.8127	0.801209	5.44669
	127.869	0.939452	0.810443	5.44669
	127.923	0.991929	0.818483	5.44669
	127.983	0.873138	0.804313	5.44669
	127.994	0.740379	0.777521	5.44669
	127.978	0.716804	0.784226	5.44669
	127.967	0.752503	0.814341	5.44669
	127.946	0.775581	0.819517	5.44669
	127.893	0.772517	0.81018	5.44669
	127.871	0.763024	0.812174	5.44669
	127.901	0.760136	0.801812	5.44669
	127.903	0.762301	0.770853	5.44669
	127.868	0.764234	0.749594	5.44669
	127.848	0.764274	0.757668	5.44669
	127.852	0.763604	0.785294	5.44669
	127.838	0.763309	0.796638	5.44669
	127.783	0.763423	0.776247	5.44669
	127.757	0.763576	0.753377	5.44669
	127.809	0.7636	0.749414	5.44669
	127.847	0.763555	0.755625	5.44669
	127.823	0.763528	0.759594	5.44669
	127.819	0.763533	0.766913	5.44669
	127.828	0.763544	0.785555	5.44669
	127.79	0.763547	0.793452	5.44669
	127.741	0.763544	0.774819	5.44669
	127.729	0.763542	0.75391	5.44669
	127.741	0.763542	0.750145	5.44669
	127.75	0.763543	0.755742	5.44669
	127.75	0.763543	0.759383	5.44669
	127.746	0.763543	0.758913	5.44669
	127.745	0.763543	0.765291	5.44669
	127.746	0.763543	0.785118	5.44669
	127.746	0.763543	0.793846	5.44669
	127.746	0.763543	0.775139	5.44669
	127.746	0.763543	0.753905	5.44669
	127.746	0.763543	0.750029	5.44669
	127.746	0.763543	0.755695	5.44669
	127.746	0.763543	0.767276	5.44669
	127.746	0.763543	0.787094	5.44669
	127.746	0.763543	0.801839	5.44669
	127.746	0.763543	0.810514	5.44669
	127.746	0.763543	0.818289	5.44669
	127.746	0.763543	0.804206	5.44669
	127.746	0.763543	0.769674	5.44669
	127.724	0.763543	0.756118	5.44669
	127.666	0.763543	0.785678	5.44669
	127.643	0.763543	0.830127	5.44669
	127.697	0.763543	0.850424	5.44669
	127.757	0.763543	0.837186	5.44669
	127.767	0.763543	0.799874	5.44669
	127.751	0.763543	0.761449	5.44669
	127.741	0.763543	0.746391	5.44669
	127.72	0.763543	0.751805	5.44669
	127.667	0.763543	0.759119	5.44669
	127.644	0.763543	0.760209	5.44669
	127.675	0.763543	0.765929	5.44669
	127.677	0.763543	0.792795	5.44669
	127.641	0.763543	0.829564	5.44669
	127.599	0.763543	0.839779	5.44669
	127.546	0.763543	0.815938	5.44669
	127.508	0.763543	0.792067	5.44669
	127.507	0.763543	0.788918	5.44669
	127.519	0.763543	0.795827	5.44669
	127.524	0.763543	0.799799	5.44669
	127.522	0.763543	0.799001	5.44669
	127.519	0.763543	0.789383	5.44669
	127.519	0.763543	0.77652	5.44669
	127.52	0.763543	0.780978	5.44669
	127.52	0.763543	0.788435	5.44669
	127.52	0.763543	0.782265	5.44669
	127.52	0.763543	0.783679	5.44669
	127.52	0.763543	0.787518	5.44669
	127.52	0.763543	0.773049	5.44669
	127.52	0.763543	0.763157	5.44669
	127.52	0.763543	0.787378	5.44669
	127.52	0.763543	0.820459	5.44669
	127.52	0.763543	0.81304	5.44669
	127.52	0.763543	0.772555	5.44669
	127.52	0.763543	0.746307	5.44669
	127.52	0.763543	0.755684	5.44669
	127.52	0.763543	0.785631	5.44669
	127.52	0.763543	0.805355	5.44669
	127.52	0.763543	0.812508	5.44669
	127.52	0.763543	0.817875	5.44669
	127.52	0.763543	0.803324	5.44669
	127.52	0.763543	0.769452	5.44669
	127.52	0.763543	0.756339	5.44669
	127.52	0.763543	0.785849	5.44669
	127.52	0.763543	0.83012	5.44669
	127.52	0.763543	0.850361	5.44669
	127.52	0.763543	0.845033	5.44669
	127.52	0.763543	0.828042	5.44669
	127.52	0.763543	0.798008	5.44669
	127.52	0.763543	0.771797	5.44669
	127.52	0.763543	0.776249	5.44669
	127.52	0.812733	0.788183	5.44669
	127.52	0.939509	0.775977	5.44669
	127.52	0.991941	0.756278	5.44669
	127.52	0.873123	0.750726	5.44669
	127.52	0.740368	0.755144	5.44669
	127.52	0.716804	0.758926	5.44669
	127.52	0.752508	0.766805	5.44669
	127.52	0.775582	0.785747	5.44669
	127.52	0.772516	0.793571	5.44669
	127.52	0.763023	0.7748	5.44669
	127.52	0.760136	0.75386	5.44669
	127.52	0.762301	0.758002	5.44669
	127.52	0.764234	0.783909	5.44669
	127.52	0.764274	0.803809	5.44669
	127.52	0.763604	0.812472	5.44669
	127.498	0.763309	0.818409	5.44669
	127.44	0.812614	0.803561	5.44669
	127.416	0.988732	0.769361	5.44669
	127.448	1.16796	0.756217	5.44669
	127.451	1.10153	0.785831	5.44669
	127.438	0.849933	0.830156	5.44669
	127.475	0.693619	0.842511	5.44669
	127.525	0.70577	0.816873	5.44669
	127.537	0.764551	0.799358	5.44669
	127.525	0.784556	0.816498	5.44669
	127.516	0.771995	0.832337	5.44268
	127.494	0.759616	0.809652	5.43234
	127.418	0.808084	0.7751	5.42806
	127.316	0.988148	0.773486	5.43775
	127.265	1.16933	0.793721	5.44858
	127.275	1.10231	0.812008	5.4505
	127.296	0.849774	0.82968	5.44759
	127.301	0.693276	0.833307	5.44571
	127.296	0.705682	0.805364	5.44595
	127.292	0.764636	0.772958	5.44673
	127.292	0.784623	0.774113	5.44696
	127.294	0.771993	0.786874	5.44679
	127.294	0.808781	0.776188	5.44663
	127.294	0.93485	0.756831	5.44663
	127.316	0.991394	0.750883	5.44668
	127.373	0.87455	0.755013	5.44671
	127.397	0.790351	0.766686	5.4467
	127.343	0.892594	0.78709	5.44668
	127.283	1.02974	0.794176	5.44668
	127.272	1.06104	0.782447	5.44669
	127.289	1.02702	0.781707	5.44669
	127.299	1.05109	0.794497	5.44669
	127.298	1.17948	0.809402	5.44669
	127.293	1.29071	0.828311	5.44669
	127.292	1.25293	0.83366	5.44669
	127.293	1.09305	0.805998	5.44669
	127.294	0.973772	0.765227	5.44669
	127.294	0.970225	0.74579	5.44669
	127.294	1.00949	0.758081	5.44669
	127.294	1.02693	0.79469	5.44669
	127.294	1.02024	0.825286	5.44669
	127.294	0.962043	0.812456	5.44669
	127.294	0.883061	0.770594	5.44669
	127.294	0.910832	0.753564	5.44669
	127.294	1.00609	0.78428	5.44669
	127.294	1.09411	0.830449	5.44669
	127.294	1.20468	0.843185	5.44669
	127.294	1.28593	0.809181	5.44669
	127.294	1.29116	0.771038	5.44669
	127.294	1.26612	0.77195	5.44669
	127.294	1.25404	0.786651	5.44669
	127.294	1.25792	0.776863	5.44669
	127.294	1.26385	0.765064	5.44669
	127.294	1.26495	0.778951	5.44669
	127.294	1.26331	0.791392	5.44669
	127.294	1.26223	0.776311	5.44669
	127.294	1.26236	0.76314	5.44669
	127.294	1.2628	0.77834	5.44669
	127.294	1.26294	0.79182	5.44669
	127.294	1.26284	0.776707	5.44669
	127.294	1.26275	0.755283	5.44669
	127.294	1.26275	0.75792	5.44669
	127.294	1.26278	0.783369	5.44669
	127.294	1.26279	0.795741	5.44669
	127.294	1.26279	0.784426	5.44669
	127.294	1.26278	0.78198	5.44669
	127.294	1.26278	0.786037	5.44669
	127.294	1.26278	0.773032	5.44669
	127.294	1.26278	0.763676	5.44669
	127.294	1.26278	0.779731	5.44669
	127.294	1.26278	0.792212	5.44669
	127.294	1.26278	0.784248	5.44669
	127.294	1.26278	0.783161	5.44669
	127.294	1.26278	0.786595	5.44669
	127.294	1.26278	0.780717	5.44669
	127.294	1.26278	0.783685	5.44669
	127.294	1.26278	0.788071	5.44669
	127.294	1.26278	0.781149	5.44669
	127.294	1.26278	0.791212	5.44669
	127.294	1.26278	0.815929	5.44669
	127.294	1.26278	0.809821	5.44669
	127.294	1.26278	0.780695	5.44669
	127.294	1.26278	0.783591	5.44669
	127.294	1.26278	0.820816	5.44669
	127.294	1.26278	0.839443	5.44669
	127.294	1.21359	0.811045	5.44669
	127.294	1.08681	0.77315	5.44669
	127.294	1.03438	0.772173	5.44669
	127.294	1.1532	0.793864	5.44669
	127.294	1.28595	0.812535	5.44669
	127.294	1.30952	0.821979	5.44669
	127.294	1.27381	0.805035	5.44669
	127.294	1.25074	0.76871	5.44669
	127.294	1.25381	0.747549	5.44669
	127.294	1.2633	0.749702	5.44669
	127.271	1.26619	0.765696	5.44669
	127.192	1.26402	0.796441	5.44669
	127.088	1.26209	0.831176	5.44669
	127.038	1.26205	0.847029	5.44669
	127.049	1.26272	0.83539	5.44669
	127.07	1.26301	0.808199	5.44669
	127.075	1.2629	0.798304	5.44669
	127.07	1.26275	0.819148	5.44669
	127.066	1.26272	0.833823	5.44669
	127.066	1.26277	0.817203	5.44669
	127.067	1.26279	0.794723	5.44669
	127.068	1.26279	0.781712	5.44669
	127.068	1.26278	0.767006	5.44669
	127.067	1.26277	0.762739	5.44669
	127.067	1.26278	0.781488	5.44669
	127.067	1.26278	0.801153	5.44669
	127.067	1.26278	0.812227	5.44669
	127.067	1.26278	0.819251	5.44669
	127.067	1.26278	0.811871	5.44669
	127.067	1.26278	0.805272	5.44669
	127.067	1.26278	0.812842	5.44669
	127.067	1.26278	0.811709	5.44669
	127.067	1.26278	0.80749	5.44669
	127.067	1.26278	0.821701	5.44669
	127.067	1.26278	0.83949	5.44669
	127.067	1.26278	0.835656	5.44669
	127.067	1.26278	0.810999	5.44669
	127.067	1.26278	0.791513	5.44669
	127.067	1.26278	0.782579	5.44669
	127.067	1.26278	0.768511	5.44669
	127.067	1.31197	0.763062	5.44669
	127.067	1.43874	0.788959	5.44669
	127.067	1.49118	0.829027	5.44669
	127.067	1.37236	0.840925	5.44669
	127.067	1.28879	0.80874	5.44669
	127.067	1.39201	0.771656	5.44669
	127.067	1.48014	0.772366	5.44669
	127.067	1.3844	0.794476	5.44669
	127.067	1.24858	0.812723	5.44669
	127.067	1.26471	0.82184	5.44669
	127.067	1.47349	0.80491	5.44669
	127.067	1.67794	0.768707	5.44669
	127.067	1.65961	0.747592	5.44669
	127.067	1.57455	0.749721	5.44669
	127.067	1.64307	0.757818	5.44669
	127.067	1.76666	0.768275	5.44669
	127.067	1.80431	0.786758	5.44669
	127.067	1.72858	0.793472	5.44669
	127.067	1.57757	0.774399	5.44669
	127.067	1.52446	0.753728	5.44669
	127.067	1.65161	0.750218	5.44669
	127.067	1.7881	0.755837	5.44669
	127.067	1.81027	0.767268	5.44669
	127.067	1.77265	0.78704	5.44669
	127.067	1.74927	0.801819	5.44669
	127.067	1.75289	0.802654	5.44669
	127.067	1.76272	0.790145	5.44669
	127.045	1.76555	0.767662	5.44669
	126.965	1.76325	0.752137	5.44669
	126.862	1.76127	0.751954	5.44669
	126.834	1.76127	0.757131	5.44669
	126.925	1.76197	0.767193	5.44669
	127.049	1.76226	0.786549	5.44669
	127.104	1.76214	0.80164	5.44669
	127.088	1.76198	0.802754	5.44669
	127.063	1.76196	0.79025	5.44669
	127.036	1.762	0.767671	5.44669
	126.985	1.76203	0.752103	5.44669
	126.966	1.76203	0.751937	5.44669
	127.019	1.76201	0.757136	5.44669
	127.078	1.76201	0.767201	5.44669
	127.088	1.76201	0.786551	5.44669
	127.072	1.76202	0.793767	5.44669
	127.062	1.76202	0.782467	5.44669
	127.063	1.76202	0.781861	5.44669
	127.068	1.76202	0.794554	5.44669
	127.069	1.76202	0.809371	5.44669
	127.068	1.76202	0.828278	5.44669
	127.067	1.76202	0.841527	5.44669
	127.067	1.76202	0.834164	5.44669
	127.067	1.76202	0.801778	5.44669
	127.067	1.76202	0.763322	5.44669
	127.045	1.76202	0.746499	5.44669
	126.988	1.76202	0.751185	5.44669
	126.964	1.76202	0.766691	5.44669
	127.018	1.76202	0.796331	5.44669
	127.056	1.76202	0.822905	5.44669
	126.986	1.76202	0.810875	5.44669
	126.889	1.76202	0.770778	5.44669
	126.909	1.76202	0.754203	5.44669
	127.024	1.76202	0.776611	5.44669
	127.099	1.76202	0.802151	5.44669
	127.095	1.76202	0.806509	5.44669
	127.067	1.71283	0.799514	5.44669
	127.057	1.58605	0.802946	5.44669
	127.063	1.53362	0.815994	5.44669
	127.069	1.65244	0.813814	5.44669
	127.047	1.78519	0.799374	5.44669
	126.988	1.80875	0.784822	5.44669
	126.963	1.77305	0.77452	5.44669
	127.017	1.74998	0.781768	5.44669
	127.078	1.75304	0.797349	5.44669
	127.089	1.76253	0.810577	5.44669
	127.05	1.76542	0.819919	5.44669
	126.982	1.76326	0.804868	5.44669
	126.96	1.76132	0.769372	5.44669
	127.018	1.76128	0.755757	5.44669
	127.079	1.76195	0.777763	5.44669
	127.089	1.76225	0.794211	5.44669
	127.072	1.76214	0.785786	5.44669
	127.062	1.76198	0.790965	5.44669
	127.063	1.76196	0.822047	5.44669
	127.068	1.762	0.8452	5.44669
	127.069	1.76203	0.845747	5.44669
	127.068	1.76203	0.838047	5.44669
	127.067	1.76201	0.826804	5.44669
	127.067	1.76201	0.799981	5.44669
	127.067	1.76201	0.765193	5.44669
	127.045	1.76202	0.755794	5.44669
	126.988	1.76202	0.787143	5.44669
	126.964	1.76202	0.830857	5.44669
	127.018	1.76202	0.85021	5.44669
	127.078	1.76202	0.836837	5.44669
	127.089	1.76202	0.807674	5.44669
	127.072	1.76202	0.79757	5.44669
	127.04	1.76202	0.811156	5.44669
	126.984	1.76202	0.813748	5.44669
	126.964	1.76202	0.808945	5.44669
	126.997	1.76202	0.813715	5.44669
	126.999	1.76202	0.810769	5.44669
	126.962	1.76202	0.798916	5.44669
	126.92	1.76202	0.793584	5.44669
	126.889	1.76202	0.795341	5.44669
	126.909	1.76202	0.790065	5.44669
	126.931	1.76202	0.778108	5.44669
	126.89	1.8112	0.781401	5.44669
	126.835	1.93798	0.788048	5.44669
	126.822	1.99041	0.774081	5.44669
	126.835	1.87159	0.75553	5.44669
	126.845	1.73884	0.751087	5.44669
	126.845	1.76447	0.755561	5.44669
	126.841	1.97613	0.758973	5.44669
	126.84	2.22761	0.766676	5.44669
	126.84	2.33412	0.793547	5.44669
	126.841	2.30145	0.829614	5.44669
	126.841	2.25183	0.839533	5.44669
	126.841	2.24296	0.807946	5.44669
	126.841	2.25693	0.771819	5.44669
	126.841	2.26594	0.772716	5.44669
	126.841	2.26475	0.786694	5.44669
	126.841	2.26105	0.776609	5.44669
	126.841	2.25992	0.764942	5.44669
	126.841	2.26077	0.77899	5.44669
	126.841	2.26152	0.791452	5.44669
	126.841	2.26154	0.776322	5.44669
	126.841	2.26127	0.763123	5.44669
	126.841	2.26116	0.778329	5.44669
	126.841	2.2612	0.799692	5.44669
	126.819	2.26126	0.812738	5.44669
	126.761	2.26127	0.819985	5.44669
	126.738	2.31045	0.804126	5.44669
	126.791	2.43721	0.776909	5.44669
	126.852	2.48964	0.784036	5.44669
	126.84	2.37083	0.814479	5.44669
	126.744	2.23808	0.811772	5.44669
	126.63	2.2637	0.782028	5.44669
	126.604	2.47537	0.783457	5.44669
	126.676	2.72684	0.812415	5.44669
	126.723	2.83336	0.811113	5.44669
	126.673	2.80069	0.774615	5.44669
	126.606	2.75106	0.755727	5.44669
	126.591	2.74219	0.783757	5.44669
	126.608	2.75617	0.82159	5.44669
	126.62	2.76518	0.814802	5.44669
	126.619	2.76399	0.780762	5.44669
	126.615	2.76029	0.773977	5.44669
	126.613	2.75916	0.791907	5.44669
	126.614	2.76	0.811072	5.44669
	126.615	2.76076	0.829933	5.44669
	126.615	2.76077	0.833745	5.44669
	126.615	2.76051	0.813328	5.44669
	126.615	2.80959	0.793126	5.44669
	126.615	2.93641	0.790291	5.44669
	126.615	3.03809	0.803896	5.44669
	126.615	3.09524	0.819679	5.44669
	126.615	3.19087	0.815021	5.44669
	126.615	3.27688	0.806441	5.44669
	126.615	3.28941	0.812212	5.44669
	126.615	3.26575	0.803159	5.44669
	126.615	3.25164	0.779274	5.44669
	126.615	3.25419	0.777501	5.44669
	126.592	3.30947	0.786042	5.44669
	126.535	3.43789	0.782505	5.44669
	126.489	3.48884	0.784631	5.44669
	126.463	3.41802	0.795703	5.44669
	126.42	3.46125	0.800997	5.44669
	126.381	3.66652	0.791633	5.44669
	126.375	3.81197	0.768876	5.44669
	126.386	3.81179	0.759987	5.44669
	126.392	3.76189	0.77967	5.44669
	126.391	3.74135	0.801369	5.44669
	126.388	3.75053	0.805093	5.44669
	126.387	3.76169	0.791328	5.44669
	126.388	3.7631	0.775162	5.44669
	126.389	3.80891	0.787587	5.44669
	126.389	3.98296	0.824416	5.44669
	126.388	4.21176	0.839524	5.44669
	126.388	4.32219	0.809798	5.44669
	126.388	4.29922	0.764728	5.44669
	126.388	4.30146	0.74423	5.44669
	126.388	4.46623	0.757604	5.44669
	126.388	4.70667	0.795045	5.44669
	126.388	4.82529	0.825604	5.44669
	126.388	4.80161	0.812463	5.44669
	126.388	4.75146	0.770484	5.44669
	126.388	4.73917	0.745644	5.44669
	126.388	4.7519	0.756143	5.44669
	126.388	4.81079	0.793929	5.44669
	126.388	4.9863	0.825656	5.44669
	126.388	5.21106	0.820752	5.44669
	126.388	5.36846	0.798796	5.44669
	126.388	5.47279	0.782106	5.44669
	126.388	5.52846	0.765715	5.44669
	126.388	5.52545	0.754187	5.44669
	126.388	5.50611	0.753506	5.44669
	126.388	5.54854	0.764923	5.44669
	126.388	5.6794	0.786894	5.44669
	126.388	5.78514	0.794722	5.44669
	126.366	5.84257	0.782745	5.44669
	126.286	5.98605	0.781638	5.44669
	126.183	6.19818	0.786491	5.44669
	126.133	6.31253	0.773344	5.44669
	126.144	6.29714	0.763645	5.44669
	126.165	6.30116	0.787478	5.44669
	126.17	6.46398	0.820327	5.44669
	126.164	6.70298	0.82082	5.44669
	126.16	6.82167	0.80072	5.44669
	126.161	6.79855	0.790759	5.44669
	126.162	6.7486	0.793515	5.44669
	126.163	6.73619	0.790304	5.44669
	126.162	6.79799	0.770987	5.44669
	126.162	6.98366	0.753474	5.44669
	126.162	7.21164	0.759203	5.44669
	126.162	7.31759	0.784551	5.44669
	126.162	7.29305	0.79578	5.44669
	126.162	7.24703	0.784023	5.44669
	126.162	7.23678	0.781797	5.44669
	126.162	7.24889	0.793974	5.44669
	126.162	7.25762	0.801281	5.44669
	126.162	7.25697	0.792366	5.44669
	126.162	7.25359	0.776953	5.44669
	126.162	7.25241	0.787969	5.44669
	126.162	7.3023	0.816068	5.44669
	126.162	7.47898	0.811033	5.44669
	126.162	7.70743	0.781153	5.44669
	126.162	7.81678	0.775482	5.44669
	126.162	7.79349	0.792398	5.44669
	126.162	7.74678	0.802873	5.44669
	126.162	7.7358	0.793594	5.44669
	126.162	7.74785	0.769031	5.44669
	126.162	7.75681	0.751485	5.44669
	126.162	7.75628	0.751194	5.44669
	126.162	7.75288	0.764915	5.44669
	126.162	7.75164	0.795583	5.44669
	126.162	7.75233	0.831093	5.44669
	126.14	7.75306	0.839429	5.44669
	126.082	7.80231	0.807377	5.44669
	126.059	7.97804	0.771617	5.44669
	126.112	8.15713	0.772834	5.44669
	126.173	8.09078	0.794686	5.44669
	126.183	7.88845	0.812644	5.44669
	126.167	7.85892	0.821733	5.44669
	126.157	7.97267	0.812764	5.44669
	126.158	8.08858	0.796894	5.44669
	126.162	8.20423	0.792027	5.44669
	126.164	8.27769	0.795407	5.44669
	126.163	8.27784	0.798517	5.44669
	126.162	8.25346	0.806484	5.44669
	126.14	8.24345	0.825702	5.44669
	126.06	8.24797	0.833611	5.44669
	125.979	8.30262	0.814777	5.44669
	125.987	8.47926	0.793781	5.44669
	126.021	8.70601	0.782179	5.44669
	125.988	8.81465	0.767537	5.44669
	125.933	8.79167	0.762795	5.44669
	125.939	8.74535	0.789194	5.44669
	126.009	8.78361	0.82922	5.44669
	126.043	8.92232	0.840923	5.44669
	125.99	9.03283	0.80867	5.44268
	125.926	9.08946	0.771628	5.43234
	125.913	9.18173	0.78025	5.42806
	125.93	9.21732	0.814776	5.43775
	125.942	9.05457	0.813243	5.44858
	125.94	8.85243	0.782539	5.4505
	125.936	8.90477	0.775277	5.44759
	125.934	9.15865	0.783949	5.44571
	125.935	9.32094	0.774548	5.44595
	125.936	9.31048	0.757184	5.44673
	125.936	9.25028	0.759485	5.44696
	125.936	9.22908	0.783349	5.44679
	125.936	9.24165	0.803047	5.44663
	125.936	9.25445	0.812352	5.44663
	125.936	9.25535	0.81863	5.44668
	125.936	9.25118	0.803696	5.44671
	125.936	9.24911	0.77721	5.4467
	125.936	9.24973	0.776444	5.44668
	125.936	9.25072	0.794204	5.44668
	125.936	9.25092	0.803287	5.44669
	125.936	9.25065	0.793126	5.44669
	125.936	9.25046	0.776558	5.44669
	125.914	9.25048	0.787533	5.44669
	125.856	9.25056	0.816026	5.44669
	125.81	9.25058	0.819041	5.44669
	125.784	9.25056	0.809381	5.44669
	125.763	9.25055	0.819879	5.44669
	125.804	9.25055	0.830183	5.44669
	125.879	9.25055	0.807547	5.44669
	125.86	9.25056	0.774984	5.44669
	125.775	9.29975	0.782056	5.44669
	125.76	9.47571	0.81434	5.44669
	125.787	9.70411	0.812418	5.44669
	125.781	9.81369	0.774478	5.44669
	125.788	9.79051	0.747335	5.44669
	125.796	9.74377	0.747561	5.44669
	125.753	9.73274	0.757004	5.44669
	125.702	9.74478	0.768703	5.44669
	125.714	9.75375	0.787226	5.44669
	125.785	9.75323	0.793517	5.44669
	125.817	9.74982	0.774252	5.44669
	125.763	9.74858	0.761521	5.44669
	125.699	9.74927	0.778393	5.44669
	125.687	9.75	0.792418	5.44669
	125.704	9.75006	0.784809	5.44669
	125.715	9.74983	0.783323	5.44669
	125.714	9.74971	0.786463	5.44669
	125.709	9.74974	0.772733	5.44669
	125.708	9.7498	0.755529	5.44669
	125.709	9.74981	0.759436	5.44669
	125.71	9.7498	0.783917	5.44669
	125.71	9.74978	0.795432	5.44669
	125.71	9.79898	0.784102	5.44669
	125.709	9.97495	0.789825	5.44669
	125.71	10.2033	0.814297	5.44669
	125.71	10.3129	0.817501	5.44669
	125.71	10.2897	0.80935	5.44669
	125.71	10.243	0.812543	5.44669
	125.71	10.1828	0.802262	5.44669
	125.71	10.068	0.77091	5.44669
	125.71	10.0246	0.757328	5.44669
	125.71	10.1429	0.777875	5.44669
	125.71	10.2722	0.793699	5.44669
	125.71	10.2946	0.785531	5.44669
	125.71	10.2595	0.791041	5.44669
	125.71	10.2372	0.814298	5.44669
	125.71	10.2403	0.809198	5.44669
	125.71	10.2988	0.773143	5.44669
	125.71	10.4775	0.74792	5.44669
	125.71	10.7038	0.748281	5.44669
	125.71	10.8115	0.764969	5.44669
	125.71	10.7883	0.788771	5.44669
	125.71	10.7422	0.803363	5.44669
	125.71	10.7314	0.802686	5.44669
	125.71	10.7434	0.78961	5.44669
	125.71	10.7522	0.775298	5.44669
	125.71	10.7516	0.780384	5.44669
	125.71	10.7483	0.788621	5.44669
	125.71	10.7471	0.774683	5.44669
	125.71	10.7478	0.763449	5.44669
	125.71	10.7485	0.78692	5.44669
	125.71	10.7485	0.828034	5.44669
	125.71	10.7483	0.841234	5.44669
	125.71	10.7482	0.809222	5.44669
	125.71	10.7482	0.771748	5.44669
	125.71	10.7975	0.772233	5.44669
	125.71	10.9734	0.794388	5.44669
	125.71	11.1526	0.804862	5.44669
	125.71	11.1354	0.79372	5.44669
	125.71	11.0598	0.768377	5.44669
	125.71	11.0827	0.759036	5.44669
	125.71	11.0285	0.779449	5.44669
	125.687	10.8357	0.801615	5.44669
	125.608	10.7485	0.805275	5.44669
	125.504	10.8749	0.791316	5.44669
	125.454	11.0229	0.775093	5.44669
	125.487	11.0994	0.779692	5.44669
	125.566	11.1865	0.796274	5.44669
	125.617	11.2622	0.810864	5.44669
	125.615	11.2733	0.820421	5.4507
	125.575	11.2528	0.812847	5.46104
	125.51	11.2405	0.805265	5.46531
	125.49	11.2427	0.812492	5.45562
	125.548	11.248	0.811565	5.4448
	125.586	11.2494	0.807554	5.44287
	125.538	11.2481	0.821779	5.44579
	125.497	11.2471	0.831629	5.44767
	125.541	11.2471	0.807477	5.44742
	125.603	11.2475	0.76657	5.44664
	125.618	11.2968	0.745827	5.44641
	125.581	11.4235	0.757619	5.44658
	125.534	11.4759	0.794484	5.44674
	125.546	11.357	0.825364	5.44675
	125.57	11.2735	0.812562	5.44669
	125.532	11.3767	0.778482	5.44667
	125.478	11.5141	0.781689	5.44668
	125.465	11.5943	0.812935	5.44669
	125.477	11.6377	0.811959	5.44669
	125.487	11.5874	0.774785	5.44669
	125.487	11.5446	0.747626	5.44669
	125.483	11.6419	0.747574	5.44669
	125.482	11.7625	0.756906	5.44669
	125.483	11.7887	0.760786	5.44669
	125.484	11.7584	0.766957	5.44669
	125.484	11.7367	0.78515	5.44669
	125.483	11.7384	0.801138	5.44669
	125.483	11.7468	0.803041	5.44669
	125.483	11.7497	0.790549	5.44669
	125.483	11.748	0.767694	5.44669
	125.483	11.7462	0.759878	5.44669
	125.483	11.7461	0.787914	5.44669
	125.483	11.7467	0.82185	5.44669
	125.483	11.7469	0.813432	5.44669
	125.483	11.7468	0.780096	5.44669
	125.483	11.7959	0.774185	5.44669
	125.483	11.9718	0.78436	5.44669
	125.483	12.1511	0.782979	5.44669
	125.483	12.0847	0.793299	5.44669
	125.483	11.8823	0.816152	5.44669
	125.483	11.902	0.817043	5.44669
	125.483	12.1425	0.800628	5.44669
	125.483	12.3109	0.792064	5.44669
	125.483	12.3077	0.801965	5.44669
	125.461	12.2484	0.818239	5.44669
	125.381	12.225	0.815104	5.44669
	125.3	12.2363	0.799117	5.44669
	125.33	12.2494	0.784256	5.44669
	125.444	12.2508	0.774374	5.44669
	125.515	12.296	0.789779	5.44669
	125.487	12.4206	0.817744	5.44669
	125.403	12.4735	0.818962	5.44669
	125.37	12.4049	0.800867	5.44669
	125.43	12.3991	0.791482	5.44669
	125.496	12.4769	0.801636	5.44669
	125.484	12.5696	0.818308	5.44669
	125.409	12.6883	0.807379	5.44669
	125.374	12.7713	0.770998	5.44669
	125.407	12.7744	0.747675	5.44669
	125.392	12.7478	0.756812	5.44669
	125.301	12.7359	0.785617	5.44669
	125.256	12.7404	0.797078	5.44669
	125.312	12.7957	0.776317	5.44669
	125.381	12.9726	0.753249	5.44669
	125.394	13.1992	0.757207	5.44669
	125.354	13.3077	0.791664	5.44669
	125.284	13.2847	0.832198	5.44669
	125.262	13.2385	0.849157	5.44669
	125.321	13.2276	0.835918	5.44669
	125.36	13.2395	0.807663	5.44669
	125.335	13.2484	0.797893	5.44669
	125.329	13.1987	0.811295	5.44669
	125.338	13.0685	0.813692	5.44669
	125.3	13.0148	0.801001	5.44669
	125.252	13.1343	0.793419	5.44669
	125.24	13.2678	0.79453	5.44669
	125.252	13.2915	0.789784	5.44669
	125.261	13.2555	0.778279	5.44669
	125.26	13.2323	0.781572	5.44669
	125.257	13.2354	0.79593	5.44669
	125.256	13.245	0.802181	5.44669
	125.256	13.2971	0.792048	5.44669
	125.257	13.4708	0.768629	5.44669
	125.257	13.6973	0.751866	5.44669
	125.257	13.8068	0.759367	5.44669
	125.257	13.7843	0.785191	5.44669
	125.257	13.7379	0.79599	5.44669
	125.257	13.7267	0.776012	5.44669
	125.257	13.7386	0.761379	5.44669
	125.257	13.7476	0.785579	5.44669
	125.257	13.7471	0.820337	5.44669
	125.257	13.7929	0.821499	5.44669
	125.257	13.9184	0.808871	5.44669
	125.257	13.9716	0.81092	5.44669
	125.235	13.8535	0.801752	5.44669
	125.177	13.7208	0.771273	5.44669
	125.153	13.697	0.757662	5.44669
	125.185	13.7818	0.777886	5.44669
	125.188	13.9808	0.793585	5.44669
	125.175	14.2062	0.78548	5.44669
	125.212	14.3063	0.79106	5.44669
	125.262	14.2802	0.814324	5.44669
	125.274	14.2357	0.809203	5.44669
	125.24	14.2265	0.781006	5.44669
	125.173	14.2386	0.783941	5.44669
	125.128	14.2469	0.812982	5.44669
	125.105	14.2953	0.811178	5.44669
	125.063	14.468	0.774441	5.44669
	125.023	14.6953	0.755631	5.44669
	125.017	14.8056	0.783778	5.44669
	125.028	14.7831	0.829504	5.44669
	125.057	14.7364	0.842968	5.44669
	125.113	14.7251	0.817296	5.44669
	125.134	14.7371	0.791502	5.44669
	125.079	14.7461	0.780328	5.44669
	125.02	14.7456	0.767571	5.44669
	125.01	14.7422	0.755597	5.44669
	125.026	14.7409	0.753437	5.44669
	125.036	14.7416	0.756522	5.44669
	125.035	14.7915	0.75854	5.44669
	125.03	14.9184	0.758282	5.44669
	125.029	15.0198	0.757456	5.44669
	125.03	15.0768	0.765072	5.44669
	125.031	15.1725	0.793415	5.44669
	125.031	15.2094	0.830128	5.44669
	125.031	15.0951	0.839795	5.44669
	125.031	15.019	0.807873	5.44669
	125.031	15.1237	0.763824	5.44669
	125.031	15.259	0.744535	5.44669
	125.031	15.2887	0.758053	5.44669
	125.031	15.2546	0.795125	5.44669
	125.031	15.2301	0.833349	5.44669
	125.031	15.2319	0.840538	5.44669
	125.031	15.2414	0.814911	5.44669
	125.031	15.294	0.799237	5.44669
	125.008	15.4679	0.817146	5.44669
	124.951	15.6451	0.832651	5.44669
	124.927	15.6278	0.809553	5.44669
	124.981	15.5528	0.767076	5.44669
	125.019	15.6253	0.745301	5.44669
	124.972	15.7469	0.757219	5.44669
	124.91	15.7823	0.786632	5.44669
	124.874	15.7556	0.805229	5.44669
	124.832	15.732	0.804229	5.44669
	124.797	15.7317	0.797463	5.44669
	124.815	15.7399	0.802898	5.44669
	124.882	15.7435	0.824573	5.44669
	124.911	15.7913	0.834412	5.44669
	124.856	15.9162	0.815514	5.44669
	124.794	15.9683	0.793804	5.44669
	124.782	15.8501	0.789798	5.44669
	124.799	15.7176	0.795578	5.44669
	124.81	15.694	0.791511	5.44669
	124.809	15.7296	0.770759	5.44669
	124.804	15.8018	0.760821	5.44669
	124.803	15.9255	0.78722	5.44669
	124.804	16.0177	0.821224	5.44669
	124.805	16.072	0.821287	5.44669
	124.805	16.1698	0.808468	5.44669
	124.804	16.2085	0.818697	5.44669
	124.804	16.0451	0.837883	5.44669
	124.804	15.8416	0.843922	5.44669
	124.804	15.8936	0.839891	5.44669
	124.804	16.1478	0.828226	5.44669
	124.804	16.3104	0.807792	5.44669
	124.804	16.2999	0.800689	5.44669
	124.804	16.2396	0.820293	5.44669
	124.804	16.2184	0.841325	5.44669
	124.804	16.2309	0.844797	5.44669
	124.804	16.293	0.839034	5.44669
	124.804	16.4206	0.835427	5.44669
	124.804	16.5181	0.8281	5.4507
	124.804	16.5731	0.801456	5.46104
	124.804	16.6694	0.765351	5.46531
	124.804	16.7564	0.747464	5.45562
	124.804	16.7691	0.750868	5.4448
	124.804	16.7452	0.766216	5.44287
	124.782	16.7309	0.788374	5.44579
	124.702	16.7335	0.794882	5.44767
	124.621	16.7396	0.782287	5.44742
	124.629	16.7413	0.781389	5.44664
	124.663	16.7398	0.794421	5.44641
	124.631	16.7386	0.809483	5.44658
	124.598	16.7386	0.820502	5.44674
	124.639	16.7391	0.805501	5.44675
	124.675	16.7392	0.76943	5.44669
	124.632	16.7884	0.755556	5.44667
	124.572	16.9642	0.777659	5.44266
	124.58	17.1926	0.802109	5.43234
	124.674	17.3022	0.81399	5.42807
	124.789	17.2791	0.81965	5.43775
	124.815	17.2323	0.811412	5.44857
	124.721	17.2213	0.804938	5.4505
	124.595	17.2333	0.820736	5.44759
	124.541	17.2423	0.839993	5.44571
	124.558	17.2418	0.83621	5.44595
	124.583	17.2384	0.803181	5.44673
	124.587	17.2371	0.763183	5.44696
	124.58	17.2378	0.745942	5.44679
	124.576	17.2385	0.751001	5.44663
	124.576	17.2386	0.758942	5.44663
	124.578	17.2384	0.768292	5.44668
	124.579	17.2382	0.794236	5.44671
	124.578	17.2383	0.821458	5.4467
	124.578	17.2383	0.811013	5.44668
	124.578	17.2384	0.779221	5.44668
	124.578	17.2383	0.774678	5.44669
	124.578	17.2383	0.784877	5.44669
	124.578	17.2875	0.775149	5.44669
	124.578	17.4143	0.764977	5.44669
	124.578	17.4667	0.787394	5.44669
	124.578	17.3971	0.827689	5.44669
	124.578	17.3911	0.840921	5.44669
	124.578	17.42	0.809213	5.44669
	124.578	17.3861	0.763985	5.44669
	124.578	17.4523	0.744126	5.44669
	124.578	17.6541	0.749954	5.44669
	124.578	17.7407	0.759148	5.44669
	124.578	17.611	0.76875	5.44669
	124.578	17.5109	0.794355	5.44669
	124.578	17.6111	0.829215	5.44669
	124.578	17.7531	0.839078	5.44669
	124.578	17.7871	0.815769	5.44669
	124.578	17.7525	0.800115	5.44669
	124.578	17.7262	0.817208	5.44669
	124.578	17.7275	0.832365	5.44669
	124.578	17.7374	0.809411	5.44669
	124.578	17.7411	0.767118	5.44669
	124.578	17.7391	0.74537	5.44669
	124.578	17.7861	0.757232	5.44669
	124.578	17.9619	0.786614	5.44669
	124.556	18.191	0.805217	5.44669
	124.498	18.3009	0.812101	5.44669
	124.452	18.2777	0.817753	5.44669
	124.426	18.2308	0.803418	5.44669
	124.405	18.2197	0.777405	5.44669
	124.446	18.281	0.784496	5.44669
	124.522	18.4659	0.822366	5.44669
	124.502	18.6938	0.83977	5.44669
	124.395	18.8	0.810631	5.44669
	124.323	18.7755	0.76499	5.44669
	124.325	18.7295	0.751914	5.44669
	124.351	18.7192	0.785589	5.44669
	124.361	18.7805	0.831585	5.44669
	124.356	18.9652	0.843196	5.44669
	124.35	19.1929	0.808782	5.44669
	124.35	19.2992	0.762996	5.44669
	124.352	19.2748	0.743865	5.44669
	124.352	19.2288	0.750196	5.44669
	124.352	19.2676	0.759343	5.44669
	124.352	19.4065	0.760875	5.44669
	124.352	19.5169	0.766129	5.44669
	124.352	19.5734	0.784771	5.44669
	124.352	19.6656	0.793403	5.44669
	124.352	19.7505	0.775077	5.44669
	124.352	19.7637	0.761907	5.44669
	124.352	19.7407	0.778262	5.44669
	124.352	19.7267	0.792226	5.44669
	124.352	19.729	0.776905	5.44669
	124.352	19.735	0.755221	5.44669
	124.352	19.7367	0.757824	5.44669
	124.352	19.7352	0.783351	5.44669
	124.33	19.7341	0.795768	5.44669
	124.272	19.7341	0.784444	5.44669
	124.248	19.7345	0.789849	5.44669
	124.302	19.7347	0.814185	5.44669
	124.362	19.7346	0.809575	5.44669
	124.351	19.7837	0.773341	5.44669
	124.277	19.9104	0.747869	5.44669
	124.243	20.0121	0.75606	5.44669
	124.298	20.0201	0.785233	5.44669
	124.363	19.9889	0.797184	5.44669
	124.375	20.0225	0.784368	5.44669
	124.335	20.1538	0.789314	5.44669
	124.266	20.2629	0.821859	5.44669
	124.244	20.2724	0.837838	5.44669
	124.28	20.2392	0.810001	5.44669
	124.284	20.2223	0.765412	5.44669
	124.27	20.227	0.744444	5.44669
	124.307	20.235	0.74958	5.44669
	124.334	20.2367	0.758879	5.44669
	124.267	20.2345	0.76877	5.44669
	124.152	20.233	0.786589	5.44669
	124.093	20.2332	0.793225	5.44669
	124.126	20.2829	0.782227	5.44669
	124.208	20.4099	0.781953	5.44669
	124.238	20.5114	0.786807	5.44669
	124.178	20.5193	0.781235	5.44669
	124.113	20.4881	0.791697	5.44669
	124.103	20.5217	0.816101	5.44669
	124.12	20.6039	0.817591	5.44669
	124.132	20.5862	0.800876	5.44669
	124.13	20.5432	0.784102	5.44669
	124.125	20.6289	0.765812	5.44669
	124.124	20.7447	0.753518	5.44669
	124.125	20.7729	0.753191	5.44669
	124.126	20.7453	0.765029	5.44669
	124.126	20.7239	0.78705	5.44669
	124.126	20.7248	0.80262	5.44669
	124.125	20.7328	0.802986	5.44669
	124.125	20.7358	0.789999	5.44669
	124.126	20.7342	0.775354	5.44669
	124.126	20.7325	0.78814	5.44669
	124.126	20.7815	0.824579	5.44669
	124.126	20.958	0.839395	5.44669
	124.126	21.1375	0.809686	5.44669
	124.126	21.1203	0.772598	5.44669
	124.126	21.0445	0.780295	5.44669
	124.126	21.1166	0.822321	5.44669
	124.126	21.2383	0.841246	5.44669
	124.126	21.274	0.811265	5.44669
	124.126	21.2472	0.764731	5.44669
	124.126	21.2236	0.75158	5.44669
	124.126	21.2233	0.785541	5.44669
	124.103	21.2807	0.831684	5.44669
	124.023	21.4111	0.843255	5.44669
	123.92	21.4621	0.816642	5.44669
	123.87	21.3414	0.798997	5.44669
	123.903	21.2083	0.808559	5.44669
	123.982	21.1853	0.804281	5.44669
	124.011	21.2706	0.773173	5.44669
	123.973	21.4695	0.749688	5.44669
	123.989	21.6947	0.756883	5.44669
	124.06	21.7948	0.784931	5.44669
	124.047	21.7688	0.796765	5.44669
	123.944	21.7242	0.77643	5.44669
	123.872	21.7151	0.753408	5.44669
	123.873	21.7272	0.749362	5.44669
	123.898	21.7355	0.755592	5.44669
	123.908	21.7347	0.759599	5.44669
	123.926	21.7314	0.766927	5.44669
	123.978	21.7303	0.785559	5.44669
	124.001	21.731	0.793449	5.44669
	123.949	21.7317	0.774816	5.44669
	123.889	21.7317	0.761781	5.44669
	123.878	21.7315	0.786172	5.44669
	123.894	21.7314	0.820443	5.44669
	123.905	21.7314	0.813461	5.44669
	123.903	21.7315	0.772738	5.44669
	123.899	21.7807	0.754104	5.44669
	123.898	21.9566	0.783744	5.44669
	123.899	22.185	0.822162	5.44669
	123.9	22.2946	0.822917	5.44669
	123.9	22.2714	0.800946	5.44669
	123.899	22.2739	0.782238	5.44669
	123.899	22.4388	0.772877	5.44669
	123.899	22.6792	0.781998	5.44669
	123.899	22.7978	0.798029	5.44669
	123.899	22.7741	0.81078	5.44669
	123.899	22.6748	0.827633	5.44669
	123.899	22.5357	0.840757	5.44669
	123.899	22.496	0.834071	5.44669
	123.899	22.6245	0.802013	5.44669
	123.899	22.7568	0.763454	5.44669
	123.899	22.7767	0.746471	5.44669
	123.899	22.7397	0.751126	5.44669
	123.899	22.7173	0.766677	5.4507
	123.877	22.7212	0.796346	5.46104
	123.819	22.7307	0.822916	5.46531
	123.796	22.7334	0.810874	5.45562
	123.85	22.7311	0.770774	5.4448
	123.91	22.7292	0.746331	5.44287
	123.92	22.7784	0.756328	5.44579
	123.904	22.9059	0.793763	5.44767
	123.872	23.0078	0.825521	5.44742
	123.793	23.0648	0.812884	5.44664
	123.716	23.1603	0.77069	5.44641
	123.725	23.2463	0.745581	5.44658
	123.759	23.2588	0.756043	5.44674
	123.747	23.2352	0.79391	5.44675
	123.772	23.2211	0.833554	5.44669
	123.837	23.2236	0.848926	5.44667
	123.819	23.2297	0.84321	5.44668
	123.716	23.2314	0.835659	5.44669
	123.645	23.2299	0.826705	5.44669
	123.647	23.2287	0.808659	5.44669
	123.672	23.2287	0.793722	5.44669
	123.682	23.2783	0.784337	5.44669
	123.677	23.4053	0.768462	5.44669
	123.672	23.5068	0.754546	5.44669
	123.671	23.5639	0.75268	5.44669
	123.673	23.6103	0.756579	5.44669
	123.674	23.5696	0.766704	5.44669
	123.673	23.5297	0.78654	5.44669
	123.673	23.6248	0.80181	5.44669
	123.673	23.7435	0.802828	5.44669
	123.673	23.7696	0.790221	5.44669
	123.673	23.74	0.767632	5.44669
	123.673	23.7186	0.752098	5.44669
	123.673	23.7201	0.751948	5.44669
	123.673	23.7284	0.765013	5.44669
	123.673	23.7313	0.787485	5.44669
	123.673	23.7296	0.802808	5.44669
	123.673	23.7279	0.810781	5.44669
	123.673	23.7277	0.818056	5.44669
	123.673	23.7283	0.811885	5.44669
	123.673	23.7286	0.797832	5.44669
	123.673	23.7285	0.784862	5.44669
	123.673	23.7284	0.775084	5.44669
	123.673	23.7283	0.78199	5.44669
	123.673	23.7776	0.789371	5.44669
	123.673	23.9536	0.774426	5.44669
	123.673	24.182	0.755205	5.44669
	123.673	24.2915	0.750828	5.44669
	123.673	24.2684	0.755568	5.44669
	123.673	24.2216	0.759068	5.44669
	123.673	24.2106	0.758842	5.44669
	123.673	24.2226	0.757503	5.44669
	123.673	24.2808	0.757022	5.44669
	123.673	24.407	0.757296	5.44669
	123.673	24.5053	0.765453	5.44669
	123.673	24.5612	0.78576	5.44669
	123.673	24.6575	0.801928	5.44669
	123.673	24.7442	0.803155	5.44669
	123.673	24.7568	0.798187	5.44669
	123.673	24.7329	0.803582	5.44669
	123.651	24.7187	0.816732	5.44669
	123.593	24.7213	0.806026	5.44669
	123.569	24.7274	0.770991	5.44669
	123.623	24.7291	0.756023	5.44669
	123.661	24.7768	0.7773	5.44669
	123.614	24.9515	0.801792	5.44669
	123.552	25.1308	0.813985	5.44669
	123.516	25.0648	0.827631	5.44669
	123.474	24.8134	0.831745	5.44669
	123.439	24.7062	0.813308	5.44669
	123.457	24.845	0.801699	5.44669
	123.524	25.0054	0.818747	5.44669
	123.554	25.0826	0.832447	5.44669
	123.521	25.1165	0.816769	5.44669
	123.538	25.0634	0.802901	5.44669
	123.63	25.0227	0.81015	5.44669
	123.674	25.122	0.80356	5.44669
	123.595	25.2426	0.772305	5.44669
	123.469	25.2681	0.749581	5.44669
	123.432	25.2867	0.749275	5.44669
	123.504	25.3919	0.764795	5.44669
	123.554	25.4462	0.788344	5.44669
	123.506	25.385	0.795375	5.44669
	123.439	25.4311	0.782504	5.44669
	123.423	25.6341	0.781305	5.44669
	123.44	25.7776	0.786437	5.44669
	123.452	25.7774	0.77344	5.44669
	123.451	25.7282	0.763705	5.44669
	123.447	25.708	0.779598	5.44669
	123.445	25.717	0.792146	5.44669
	123.446	25.728	0.784268	5.44669
	123.447	25.7294	0.783192	5.44669
	123.447	25.7261	0.786601	5.44669
	123.447	25.7734	0.780708	5.44669
	123.447	25.9498	0.79155	5.44669
	123.447	26.179	0.824097	5.44669
	123.447	26.2888	0.837981	5.44669
	123.447	26.2654	0.817136	5.44669
	123.447	26.2185	0.793209	5.44669
	123.447	26.2075	0.7811	5.44669
	123.447	26.2688	0.775158	5.44669
	123.447	26.4537	0.79123	5.44669
	123.447	26.6816	0.818074	5.44669
	123.447	26.7877	0.818584	5.44669
	123.447	26.7633	0.800591	5.44669
	123.447	26.7173	0.78363	5.44669
	123.447	26.707	0.765716	5.44669
	123.424	26.7191	0.753645	5.44669
	123.345	26.777	0.753279	5.44669
	123.263	26.9523	0.75715	5.44669
	123.293	27.1774	0.758859	5.44669
	123.385	27.2857	0.758193	5.44669
	123.399	27.2633	0.765176	5.44669
	123.347	27.2173	0.785325	5.44669
	123.294	27.2063	0.793974	5.44669
	123.242	27.2181	0.782989	5.44669
	123.209	27.2269	0.782006	5.44669
	123.209	27.2264	0.794429	5.44669
	123.22	27.2231	0.801397	5.44669
	123.224	27.2711	0.800123	5.44669
	123.222	27.4477	0.80502	5.44669
	123.22	27.6768	0.824517	5.44669
	123.219	27.7865	0.841505	5.44669
	123.22	27.763	0.843364	5.44669
	123.221	27.7162	0.830498	5.44669
	123.221	27.7052	0.807502	5.44669
	123.22	27.7173	0.791889	5.44669
	123.22	27.7755	0.791851	5.44669
	123.22	27.9509	0.79712	5.44669
	123.22	28.1759	0.799299	5.44669
	123.22	28.2842	0.798332	5.44669
	123.22	28.2617	0.78928	5.44669
	123.22	28.2157	0.776715	5.44669
	123.22	28.2047	0.781096	5.44669
	123.22	28.2165	0.788415	5.44669
	123.22	28.2254	0.782214	5.44669
	123.22	28.2249	0.791536	5.44669
	123.22	28.2216	0.815686	5.44669
	123.22	28.2203	0.809604	5.44669
	123.22	28.2702	0.78069	5.44669
	123.22	28.3977	0.783666	5.44669
	123.22	28.4994	0.82085	5.44669
	123.22	28.5563	0.83943	5.44669
	123.22	28.6518	0.818898	5.44669
	123.198	28.7379	0.801303	5.44669
	123.141	28.7505	0.808723	5.44669
	123.117	28.7268	0.80353	5.44669
	123.171	28.7619	0.780671	5.44669
	123.231	28.8912	0.777954	5.44669
	123.219	28.9989	0.793606	5.44669
	123.123	29.0577	0.810371	5.44669
	123.032	29.1519	0.821164	5.44669
	123.063	29.2367	0.805463	5.44669
	123.159	29.2492	0.77705	5.44669
	123.152	29.226	0.78362	5.44669
	123.042	29.2121	0.822125	5.44669
	122.964	29.2145	0.847852	5.44669
	122.966	29.2205	0.83896	5.44669
	122.993	29.2713	0.809403	5.44669
	123.004	29.4459	0.789669	5.44669
	122.999	29.6731	0.790244	5.44669
	122.993	29.7827	0.805107	5.44669
	122.992	29.7599	0.828074	5.44669
	122.994	29.7134	0.842965	5.44669
	122.995	29.7022	0.83484	5.44669
	122.994	29.7142	0.80155	5.44669
	122.994	29.7232	0.762987	5.44669
	122.994	29.7227	0.75431	5.44669
	122.994	29.7193	0.779435	5.44669
	122.994	29.718	0.795426	5.44669
	122.994	29.7187	0.77783	5.44669
	122.994	29.7194	0.754472	5.44669
	122.994	29.7195	0.757181	5.44669
	122.994	29.7193	0.783348	5.44669
	122.994	29.7191	0.795995	5.4507
	122.994	29.7192	0.776669	5.46104
	122.994	29.7192	0.761653	5.46531
	122.994	29.7192	0.777589	5.45562
	122.994	29.7192	0.792034	5.4448
	122.994	29.7192	0.777064	5.44287
	122.994	29.7684	0.763227	5.44579
	122.994	29.8952	0.785979	5.44767
	122.994	29.9476	0.827718	5.44742
	122.994	29.878	0.841436	5.44664
	122.994	29.9212	0.817289	5.44641
	122.994	30.0769	0.799914	5.44658
	122.994	30.0954	0.808713	5.44674
	122.994	30.0428	0.81189	5.44675
	122.994	30.1118	0.801164	5.44669
	122.994	30.2241	0.786257	5.44667
	122.994	30.2568	0.766614	5.44668
	122.994	30.2322	0.753088	5.44669
	122.994	30.2106	0.760597	5.44669
	122.994	30.2103	0.785272	5.44669
	122.994	30.267	0.803458	5.44669
	122.972	30.4463	0.811841	5.44669
	122.914	30.6242	0.82614	5.44669
	122.868	30.5561	0.831882	5.44669
	122.842	30.3042	0.813896	5.44669
	122.821	30.1484	0.794026	5.44669
	122.84	30.2101	0.782595	5.44669
	122.88	30.4447	0.767624	5.44669
	122.917	30.693	0.762684	5.44669
	122.967	30.79	0.789116	5.44669
	123.004	30.7545	0.821356	5.44669
	122.985	30.707	0.812798	5.44669
	122.894	30.7001	0.772135	5.44669
	122.785	30.7141	0.746217	5.44669
	122.759	30.7224	0.755796	5.44669
	122.83	30.721	0.79358	5.44669
	122.875	30.7174	0.825633	5.44669
	122.825	30.7164	0.820867	5.44669
	122.759	30.7173	0.798853	5.44669
	122.745	30.718	0.782089	5.44669
	122.761	30.718	0.773559	5.44669
	122.773	30.7177	0.790208	5.44669
	122.772	30.7176	0.826084	5.44669
	122.768	30.7177	0.847162	5.44669
	122.766	30.7177	0.837263	5.44669
	122.767	30.7177	0.801066	5.44669
	122.768	30.7177	0.761922	5.44669
	122.768	30.7177	0.746165	5.44669
	122.768	30.7177	0.751543	5.44669
	122.768	30.7177	0.759089	5.44669
	122.79	30.7177	0.76029	5.44669
	122.848	30.7177	0.765974	5.44669
	122.871	30.7669	0.784914	5.44669
	122.817	30.9429	0.793518	5.44669
	122.757	31.1713	0.775074	5.44669
	122.747	31.2808	0.761865	5.44669
	122.763	31.2577	0.786116	5.44268
	122.773	31.2109	0.82826	5.43234
	122.772	31.1999	0.841615	5.42806
	122.768	31.2119	0.809301	5.43775
	122.789	31.2209	0.771646	5.44858
	122.847	31.2204	0.772163	5.4505
	122.872	31.217	0.786524	5.44759
	122.818	31.2649	0.776734	5.44571
	122.757	31.4416	0.765055	5.44595
	122.747	31.6215	0.786863	5.44673
	122.763	31.6044	0.819568	5.44696
	122.773	31.5285	0.81285	5.44679
	122.772	31.6005	0.780663	5.44663
	122.768	31.7222	0.77463	5.44663
	122.766	31.7579	0.784344	5.44668
	122.767	31.7312	0.774943	5.44671
	122.768	31.7076	0.757209	5.4467
	122.768	31.7072	0.759355	5.44668
	122.768	31.7647	0.783286	5.44668
	122.768	31.9442	0.795196	5.44669
	122.768	32.1712	0.776357	5.44669
	122.768	32.2789	0.753935	5.44669
	122.768	32.2554	0.75748	5.44669
	122.768	32.2584	0.783664	5.44669
	122.768	32.4237	0.803892	5.44669
	122.768	32.7133	0.812594	5.44669
	122.768	33.0076	0.818431	5.44669
	122.768	33.2123	0.803526	5.44669
	122.768	33.2718	0.77721	5.44669
	122.768	33.2364	0.776504	5.44669
	122.746	33.2515	0.786358	5.44669
	122.688	33.4262	0.775121	5.44669
	122.642	33.6661	0.764438	5.44669
	122.638	33.8302	0.787178	5.44669
	122.652	33.9811	0.82779	5.44669
	122.637	34.1601	0.84104	5.44669
	122.578	34.3074	0.809227	5.44669
	122.528	34.473	0.77182	5.44669
	122.524	34.6641	0.780132	5.44669
	122.561	34.7621	0.814659	5.44669
	122.626	34.7473	0.813236	5.44669
	122.648	34.7083	0.774707	5.44669
	122.591	34.7466	0.74714	5.44669
	122.53	34.932	0.755269	5.44669
	122.52	35.119	0.785161	5.44669
	122.537	35.1017	0.797435	5.44669
	122.547	35.0233	0.776628	5.44669
	122.546	35.0942	0.761124	5.44669
	122.541	35.2165	0.777382	5.44669
	122.54	35.2527	0.800006	5.44669
	122.541	35.2261	0.805335	5.44669
	122.542	35.2023	0.799784	5.44669
	122.542	35.2018	0.803477	5.44669
	122.542	35.2101	0.823991	5.44669
	122.541	35.2137	0.833963	5.44669
	122.541	35.2615	0.807662	5.44669
	122.542	35.3864	0.765817	5.44669
	122.542	35.4877	0.753317	5.44669
	122.542	35.5454	0.785882	5.44669
	122.542	35.6414	0.831209	5.44669
	122.542	35.7273	0.842934	5.44669
	122.542	35.7397	0.816676	5.44669
	122.542	35.716	0.791254	5.44669
	122.542	35.7512	0.780445	5.44669
	122.542	35.8805	0.767708	5.44669
	122.542	35.9882	0.755613	5.44669
	122.542	36.047	0.753395	5.44669
	122.519	36.1903	0.76437	5.44669
	122.462	36.4019	0.794572	5.44669
	122.438	36.4669	0.822993	5.44669
	122.492	36.3249	0.819407	5.44669
	122.552	36.1782	0.80705	5.44669
	122.54	36.2063	0.8109	5.44669
	122.444	36.4239	0.802391	5.44669
	122.33	36.6771	0.771548	5.44669
	122.282	36.7821	0.749679	5.44669
	122.297	36.7483	0.749585	5.44669
	122.319	36.6987	0.76489	5.44669
	122.324	36.7394	0.788274	5.44669
	122.339	36.9295	0.795312	5.44669
	122.393	37.1668	0.774631	5.44669
	122.417	37.2751	0.761042	5.44669
	122.365	37.2483	0.785928	5.44669
	122.305	37.2004	0.820603	5.44669
	122.294	37.1411	0.813615	5.44669
	122.31	37.0271	0.780616	5.44669
	122.321	36.9836	0.774338	5.44669
	122.319	37.1016	0.784239	5.44669
	122.315	37.2309	0.782874	5.44669
	122.314	37.2533	0.785427	5.44669
	122.315	37.2183	0.788034	5.44669
	122.316	37.196	0.780514	5.44669
	122.316	37.1991	0.783088	5.44669
	122.315	37.2083	0.787893	5.44669
	122.315	37.2603	0.781286	5.44669
	122.315	37.4341	0.791333	5.44669
	122.315	37.6115	0.823801	5.44669
	122.315	37.5942	0.837934	5.44669
	122.315	37.5193	0.817221	5.44669
	122.315	37.5916	0.801132	5.44669
	122.315	37.7132	0.809247	5.44669
	122.315	37.7487	0.80381	5.44669
	122.315	37.7219	0.772731	5.44669
	122.315	37.6984	0.74967	5.44669
	122.315	37.6981	0.749161	5.44669
	122.315	37.7063	0.756845	5.44669
	122.315	37.7099	0.760196	5.44669
	122.315	37.7085	0.758861	5.44669
	122.293	37.7066	0.75711	5.44669
	122.213	37.7063	0.764721	5.44669
	122.132	37.7069	0.78552	5.44669
	122.162	37.7564	0.802087	5.44669
	122.254	37.9323	0.811178	5.44669
	122.245	38.1605	0.826349	5.44669
	122.136	38.2701	0.840076	5.44669
	122.06	38.2469	0.842112	5.44669
	122.083	38.2002	0.830481	5.44669
	122.168	38.1892	0.800069	5.44669
	122.224	38.2504	0.763922	5.44669
	122.223	38.4354	0.747359	5.44669
	122.18	38.614	0.751332	5.44669
	122.115	38.5934	0.758577	5.44669
	122.073	38.5166	0.768021	5.44669
	122.074	38.5894	0.794253	5.44669
	122.088	38.7118	0.821561	5.44669
	122.094	38.7475	0.81105	5.44669
	122.091	38.7205	0.7792	5.44669
	122.088	38.6968	0.774656	5.44669
	122.088	38.6965	0.792746	5.44669
	122.089	38.7048	0.803312	5.44669
	122.089	38.7084	0.793654	5.44669
	122.089	38.7069	0.776771	5.44669
	122.089	38.7051	0.779564	5.44669
	122.089	38.7048	0.787754	5.44669
	122.089	38.7053	0.774611	5.44669
	122.089	38.7549	0.763728	5.44669
	122.089	38.8816	0.779191	5.44669
	122.089	38.9339	0.791968	5.44669
	122.089	38.815	0.776467	5.44669
	122.089	38.7315	0.763	5.44669
	122.089	38.8347	0.778226	5.44669
	122.089	38.9228	0.799693	5.44669
	122.089	38.8763	0.804904	5.44669
	122.089	38.9164	0.799715	5.44669
	122.089	39.1118	0.79573	5.44669
	122.089	39.2542	0.788041	5.44669
	122.089	39.2562	0.777121	5.44669
	122.089	39.2084	0.789577	5.44669
	122.089	39.1879	0.816682	5.44669
	122.089	39.1964	0.810718	5.44669
	122.089	39.2072	0.772932	5.44669
	122.089	39.2087	0.747291	5.44669
	122.089	39.2547	0.748092	5.44669
	122.089	39.3796	0.765113	5.44669
	122.089	39.4816	0.788898	5.44669
	122.089	39.5395	0.795494	5.44669
	122.089	39.6354	0.774486	5.44669
	122.089	39.7212	0.760916	5.44669
	122.089	39.7336	0.778057	5.44669
	122.089	39.7099	0.792492	5.44669
	122.089	39.6959	0.777089	5.44669
	122.089	39.6984	0.755204	5.44669
	122.089	39.7045	0.74988	5.44669
	122.067	39.7061	0.755171	5.44669
	122.009	39.7047	0.759238	5.44669
	121.985	39.7527	0.759055	5.44669
	122.039	39.9286	0.765402	5.44669
	122.099	40.1575	0.792984	5.44669
	122.11	40.2672	0.82196	5.44669
	122.094	40.244	0.819539	5.44669
	122.083	40.1971	0.807472	5.44669
	122.063	40.1861	0.818901	5.44669
	122.009	40.1982	0.838322	5.44669
	121.965	40.2072	0.836162	5.44669
	121.96	40.2066	0.803755	5.44669
	121.973	40.2032	0.771311	5.44669
	121.958	40.202	0.781872	5.44669
	121.899	40.2027	0.82344	5.44669
	121.85	40.2034	0.841154	5.44669
	121.845	40.2526	0.810829	5.44669
	121.86	40.4284	0.76458	5.44669
	121.868	40.6075	0.751672	5.44669
	121.866	40.5903	0.785633	5.44669
	121.862	40.5148	0.831689	5.44669
	121.861	40.5868	0.843224	5.44669
	121.885	40.7085	0.808756	5.44669
	121.943	40.7441	0.762975	5.44669
	121.966	40.7174	0.751736	5.44669
	121.912	40.6938	0.78623	5.44669
	121.852	40.7427	0.831917	5.44669
	121.841	40.9269	0.843107	5.44669
	121.858	41.1097	0.816497	5.44669
	121.868	41.0419	0.791118	5.44669
	121.867	40.8376	0.780451	5.44669
	121.862	40.857	0.767759	5.44669
	121.861	41.0981	0.763503	5.44669
	121.862	41.2667	0.78154	5.4507
	121.863	41.2635	0.793033	5.46104
	121.863	41.2041	0.783949	5.46531
	121.863	41.1806	0.790614	5.45562
	121.863	41.192	0.814682	5.4448
	121.863	41.2051	0.809511	5.44287
	121.863	41.2557	0.781008	5.44579
	121.863	41.4276	0.775962	5.44767
	121.863	41.6046	0.792651	5.44742
	121.863	41.5879	0.802808	5.44664
	121.863	41.5133	0.793477	5.44641
	121.863	41.5857	0.769005	5.44658
	121.863	41.7071	0.751515	5.44674
	121.863	41.7425	0.751216	5.44675
	121.863	41.7158	0.764914	5.44669
	121.863	41.6923	0.787703	5.44667
	121.863	41.692	0.795064	5.44668
	121.863	41.7002	0.77473	5.44669
	121.84	41.753	0.753301	5.44669
	121.761	41.9275	0.749921	5.44669
	121.679	42.1048	0.755865	5.44669
	121.709	42.0874	0.767385	5.44669
	121.823	42.0123	0.787079	5.44669
	121.894	42.0355	0.793923	5.44669
	121.889	42.0304	0.782345	5.44669
	121.862	41.9643	0.781754	5.44669
	121.853	41.9295	0.786682	5.44669
	121.859	41.9863	0.773383	5.44669
	121.842	42.1284	0.755723	5.44669
	121.763	42.2337	0.751416	5.44669
	121.68	42.2869	0.763501	5.44669
	121.687	42.3796	0.78704	5.44669
	121.743	42.4658	0.795289	5.44669
	121.791	42.5286	0.782931	5.44669
	121.839	42.6321	0.781514	5.44669
	121.85	42.7194	0.786373	5.44669
	121.772	42.7297	0.781209	5.44669
	121.658	42.7046	0.78397	5.44669
	121.626	42.6907	0.788015	5.44669
	121.696	42.7431	0.773154	5.44669
	121.743	42.9253	0.763024	5.44669
	121.695	43.1552	0.779414	5.44669
	121.628	43.2632	0.800182	5.44669
	121.613	43.2388	0.804687	5.44669
	121.63	43.1921	0.791579	5.44669
	121.642	43.1815	0.775412	5.44669
	121.641	43.1937	0.779732	5.44669
	121.636	43.2518	0.788307	5.44669
	121.635	43.4272	0.774783	5.44669
	121.636	43.6521	0.755732	5.44669
	121.637	43.7605	0.750922	5.44669
	121.637	43.7381	0.75542	5.44669
	121.636	43.692	0.758972	5.44669
	121.636	43.6811	0.758855	5.44669
	121.636	43.742	0.757542	5.44669
	121.636	43.9269	0.764905	5.44669
	121.636	44.1548	0.793314	5.44669
	121.636	44.261	0.830146	5.44669
	121.636	44.2366	0.839838	5.44669
	121.636	44.1905	0.815756	5.44669
	121.636	44.1802	0.79984	5.44669
	121.636	44.1923	0.809227	5.44669
	121.636	44.2011	0.804261	5.44669
	121.636	44.2004	0.772927	5.44669
	121.636	44.2462	0.749592	5.44669
	121.636	44.421	0.75693	5.44669
	121.636	44.6501	0.784985	5.44669
	121.636	44.7604	0.796771	5.44669
	121.636	44.7865	0.776413	5.44669
	121.636	44.8663	0.753399	5.44669
	121.636	44.9568	0.757235	5.44669
	121.636	45.026	0.783752	5.44669
	121.636	45.1307	0.796145	5.44669
	121.636	45.2654	0.776589	5.44669
	121.636	45.4504	0.753695	5.44669
	121.636	45.6047	0.749426	5.44669
	121.614	45.5741	0.755517	5.44669
	121.557	45.5018	0.767416	5.44669
	121.511	45.58	0.787216	5.44669
	121.507	45.7031	0.80184	5.44669
	121.521	45.7371	0.802601	5.44669
	121.528	45.7092	0.790115	5.44669
	121.526	45.6857	0.77554	5.44669
	121.5	45.6858	0.780306	5.44669
	121.442	45.6942	0.796373	5.44669
	121.397	45.7469	0.802816	5.44669
	121.394	45.9214	0.792157	5.44669
	121.408	46.1479	0.776319	5.44669
	121.415	46.2572	0.779907	5.44669
	121.413	46.2838	0.788058	5.44669
	121.409	46.4133	0.774617	5.44669
	121.409	46.6306	0.755751	5.44669
	121.41	46.7521	0.75886	5.44669
	121.41	46.7871	0.791467	5.44669
	121.41	46.9158	0.831529	5.44669
	121.41	47.179	0.841075	5.44669
	121.41	47.4753	0.807912	5.44669
	121.41	47.6902	0.763385	5.44669
	121.41	47.8024	0.752208	5.44669
	121.41	47.9409	0.778411	5.44669
	121.41	48.1823	0.803615	5.44669
	121.41	48.5155	0.814353	5.44669
	121.41	48.909	0.827138	5.44669
	121.41	49.2059	0.831407	5.44669
	121.41	49.3285	0.805472	5.44669
	121.41	49.4437	0.765807	5.44669
	121.41	49.6228	0.74622	5.44669
	121.41	49.7829	0.750184	5.44669
	121.41	50.003	0.7585	5.44669
	121.41	50.3678	0.768397	5.44669
	121.41	50.6912	0.786567	5.44669
	121.41	50.7857	0.80122	5.44669
	121.41	50.7735	0.802571	5.44669
	121.388	50.8924	0.790323	5.44669
	121.33	51.1683	0.767767	5.44669
	121.284	51.4734	0.752117	5.44669
	121.281	51.6875	0.759779	5.44669
	121.295	51.7963	0.793145	5.44669
	121.302	51.9335	0.824034	5.44669
	121.3	52.1265	0.812481	5.44669
	121.296	52.2353	0.77892	5.44669
	121.296	52.2736	0.781901	5.44669
	121.274	52.4083	0.812868	5.44669
	121.217	52.6236	0.811856	5.44669
	121.171	52.7424	0.774765	5.44669
	121.167	52.7277	0.755526	5.44669
	121.182	52.7305	0.783619	5.44669
	121.189	52.8925	0.821604	5.44669
	121.187	53.1316	0.814857	5.44669
	121.183	53.2506	0.78078	5.44669
	121.183	53.2276	0.781836	5.44669
	121.183	53.2268	0.820051	5.44669
	121.184	53.3903	0.839746	5.44669
	121.184	53.6313	0.819315	5.44669
	121.184	53.7506	0.793494	5.44669
	121.184	53.727	0.780445	5.44669
	121.184	53.6766	0.766912	5.44669
	121.184	53.6642	0.76315	5.44669
	121.184	53.7262	0.789564	5.44669
	121.184	53.9119	0.829249	5.44669
	121.184	54.1398	0.840803	5.44669
	121.184	54.2458	0.808609	5.44669
	121.184	54.2704	0.763774	5.44669
	121.184	54.4004	0.744252	5.44669
	121.184	54.6185	0.757953	5.44669
	121.184	54.7402	0.795183	5.44669
	121.184	54.7258	0.825538	5.44669
	121.184	54.7276	0.820257	5.44669
	121.184	54.8891	0.798631	5.44669
	121.184	55.1284	0.790084	5.44669
	121.184	55.2476	0.793974	5.44669
	121.184	55.2738	0.798608	5.44669
	121.184	55.3997	0.79916	5.44669
	121.184	55.6156	0.789873	5.44669
	121.184	55.7378	0.776669	5.44669
	121.184	55.7243	0.780866	5.44669
	121.184	55.6772	0.788336	5.44669
	121.184	55.6625	0.774392	5.44669
	121.184	55.6732	0.755558	5.44669
	121.184	55.6829	0.750988	5.44669
	121.184	55.6832	0.76338	5.44669
	121.184	55.6798	0.787142	5.44669
	121.161	55.7275	0.795374	5.44669
	121.104	55.9041	0.77506	5.44669
	121.08	56.1332	0.761199	5.44669
	121.134	56.2429	0.785842	5.44669
	121.194	56.2195	0.820511	5.44669
	121.205	56.1726	0.813608	5.44669
	121.166	56.1616	0.772775	5.44669
	121.099	56.1737	0.746197	5.44669
	121.054	56.2319	0.74769	5.44669
	121.055	56.4073	0.765333	5.44669
	121.092	56.6323	0.789134	5.44669
	121.156	56.7407	0.795514	5.44669
	121.177	56.7182	0.782281	5.44669
	121.097	56.6722	0.781162	5.44669
	120.979	56.6612	0.786457	5.44669
	120.923	56.673	0.781369	5.44669
	120.937	56.731	0.791878	5.44669
	120.961	56.9065	0.816129	5.44669
	120.966	57.1316	0.809668	5.44669
	120.96	57.2399	0.772689	5.44669
	120.955	57.2174	0.747563	5.44669
	120.956	57.1714	0.748292	5.44669
	120.957	57.2096	0.7651	5.44669
	120.958	57.3974	0.788822	5.44669
	120.958	57.6346	0.795466	5.44669
	120.957	57.7437	0.774501	5.44669
	120.957	57.7172	0.753062	5.44669
	120.957	57.7184	0.757773	5.44669
	120.958	57.884	0.791968	5.44669
	120.958	58.1252	0.832124	5.44669
[truncated: 2,302 more rows]
