# Supplementary material for: Design of a cosmetic glove stiffness compensation mechanism for toddler-sized hand prostheses
Source: PLoS One. 2017 Aug 11;12(8):e0183233. doi: 10.1371/journal.pone.0183233 (PMC5553851; doi:10.1371/journal.pone.0183233)
Supplement: S1 Dataset — (ZIP) [file pone.0183233.s001.zip › 01 Glove measurements/SILglove2_3.xlsx]

## Sheet: test_glove8_3
LabVIEW Measurement
Writer_Version	2
Reader_Version	2
Separator	Tab
Decimal_Separator	.
Multi_Headings	No
X_Columns	No
Time_Pref	Absolute
Operator	localadmin
Date	2012-12-20
Time	00:09:44.981000
***End_of_Header***
Channels	4
Samples	10	10	10	10
Date	2012-12-20	2012-12-20	2012-12-20	2012-12-20
Time	00:10:18.481000	00:10:18.481000	00:10:18.481000	00:10:18.481000
Y_Unit_Label	mm	N	N	Pa
X_Dimension	Time	Time	Time	Time
X0	0	0	0	0
Delta_X	0.01	0.01	0.01	0.01
***End_of_Header***
X_Value	Voltage LVDT (Filtered)	Voltage Load Cell (Filtered)	Voltage Pinch Load Cell (Filtered)	Voltage Pressure (Filtered)	Comment
	129.109	0.218455	0.795081	5.44669
	129.121	0.089583	0.787832	5.44669
	129.109	-0.013947	0.769393	5.44669
	129.1	-0.071149	0.753685	5.44669
	129.1	-0.116946	0.751987	5.44669
	129.082	-0.026703	0.764465	5.44669
	129.025	0.139866	0.787241	5.44669
	129.001	0.096994	0.79503	5.44669
	129.032	-0.1405	0.77488	5.44669
	129.034	-0.250131	0.753375	5.44669
	129.022	-0.068086	0.75777	5.44669
	129.059	0.16825	0.791855	5.44669
	129.109	0.172526	0.832078	5.44669
	129.121	0.036369	0.841168	5.44669
	129.109	-0.030725	0.807755	5.44669
	129.1	0.037406	0.763287	5.44669
	129.1	0.146559	0.752223	5.44669
	129.104	0.127861	0.778452	5.44669
	129.105	0.025675	0.795757	5.44669
	129.104	-0.01928	0.778318	5.44669
	129.104	0.046009	0.762429	5.44669
	129.104	0.146095	0.777329	5.44669
	129.104	0.12461	0.791649	5.44669
	129.104	0.024478	0.784866	5.44669
	129.104	-0.067816	0.78362	5.44669
	129.104	-0.178448	0.786568	5.44669
	129.082	-0.258208	0.772672	5.44669
	129.024	-0.213591	0.763337	5.44669
	128.978	-0.062042	0.779717	5.44669
	128.975	0.051319	0.800198	5.44669
	129.011	0.104536	0.812457	5.44669
	129.075	0.145164	0.819687	5.44669
	129.119	0.10336	0.804102	5.44669
	129.097	0.06509	0.777004	5.44669
	129.025	0.161298	0.776214	5.44669
	128.995	0.279813	0.78631	5.44669
	129.029	0.30549	0.775204	5.44669
	129.035	0.27574	0.76449	5.44669
	129.023	0.254409	0.787171	5.44669
	129.06	0.2069	0.819898	5.44669
	129.109	0.088417	0.820749	5.44669
	129.099	0.038862	0.800843	5.44669
	129.007	0.155937	0.790835	5.44669
	128.917	0.237749	0.793503	5.44669
	128.947	0.134423	0.798143	5.44669
	129.065	-0.002328	0.799133	5.44669
	129.137	-0.082268	0.790027	5.44669
	129.131	-0.125741	0.768872	5.44669
	129.103	-0.026435	0.752687	5.44669
	129.094	0.192295	0.759625	5.44669
	129.1	0.323411	0.785007	5.44669
	129.106	0.31243	0.803692	5.44669
	129.106	0.263102	0.804162	5.44669
	129.104	0.197451	0.797982	5.44669
	129.081	0.081362	0.795268	5.44669
	129.002	0.039264	0.796334	5.44669
	128.921	0.158613	0.805618	5.44669
	128.951	0.287917	0.818244	5.44669
	129.065	0.309847	0.805936	5.44669
	129.136	0.274686	0.778287	5.44669
	129.13	0.252419	0.78397	5.44669
	129.104	0.255631	0.813961	5.44669
	129.094	0.215707	0.811578	5.44669
	129.1	0.091673	0.774261	5.44669
	129.106	0.037095	0.747542	5.44669
	129.106	0.15404	0.755596	5.44669
	129.082	0.286773	0.793026	5.44669
	129.024	0.261803	0.833343	5.44669
	129	0.099607	0.849152	5.44669
	129.054	0.023986	0.835509	5.44669
	129.115	0.145721	0.799623	5.44669
	129.103	0.287947	0.769811	5.44669
	129.007	0.314442	0.782712	5.44669
	128.915	0.22741	0.816455	5.44669
	128.924	0.026432	0.820942	5.44669
	128.985	-0.14976	0.810026	5.44669
	129.034	-0.073215	0.811603	5.44669
	129.081	0.181542	0.801628	5.44669
	129.114	0.335583	0.778849	5.44669
	129.115	0.321358	0.777867	5.44669
	129.083	0.213326	0.786346	5.44669
	129.021	0.067257	0.782502	5.44669
	128.999	0.027706	0.784522	5.44669
	129.055	0.158784	0.795658	5.44669
	129.115	0.242907	0.801017	5.44669
	129.125	0.135571	0.791657	5.44669
	129.109	-0.00368	0.768879	5.44669
	129.098	-0.034053	0.752109	5.44669
	129.1	0.050297	0.75151	5.44669
	129.082	0.202339	0.756955	5.44669
	129.003	0.302006	0.759406	5.44669
	128.921	0.300158	0.766362	5.44669
	128.928	0.265612	0.793262	5.44669
	128.985	0.202871	0.829606	5.44669
	129.032	0.082741	0.839631	5.44669
	129.081	0.037915	0.80799	5.44669
	129.114	0.157558	0.763932	5.44669
	129.093	0.287955	0.744538	5.44669
	129.025	0.310238	0.758017	5.44669
	128.997	0.274836	0.787238	5.44669
	129.052	0.252343	0.805199	5.44669
	129.115	0.255546	0.811872	5.44669
	129.126	0.264889	0.817663	5.44669
	129.109	0.267665	0.811333	5.44669
	129.098	0.216316	0.79774	5.44669
	129.1	0.087651	0.78502	5.44669
	129.104	0.035194	0.767312	5.44669
	129.106	0.105483	0.75382	5.44669
	129.105	0.111748	0.760655	5.44669
	129.081	0.033574	0.785036	5.44669
	129.024	-0.010236	0.803338	5.44669
	129	0.04699	0.804004	5.44669
	129.054	0.192482	0.798041	5.44669
	129.115	0.299052	0.80322	5.44669
	129.125	0.302424	0.816632	5.44669
	129.109	0.267611	0.813984	5.44669
	129.098	0.252093	0.799218	5.44669
	129.1	0.258009	0.784697	5.44669
	129.104	0.216819	0.766652	5.44669
	129.105	0.091293	0.753658	5.44669
	129.105	0.036541	0.752952	5.44669
	129.104	0.153943	0.757008	5.44669
	129.104	0.286929	0.758916	5.44669
	129.104	0.261903	0.758267	5.44669
	129.082	0.050403	0.765187	5.44669
	129.024	-0.152021	0.785303	5.44669
	129	-0.082689	0.801831	5.44669
	129.032	0.178376	0.811147	5.44669
	129.035	0.288434	0.818557	5.44669
	128.999	0.147373	0.804093	5.44669
	128.98	0.034223	0.777402	5.44669
	129.005	0.132982	0.784254	5.44669
	129.071	0.278965	0.822265	5.44669
	129.12	0.315206	0.839814	5.44669
	129.099	0.280112	0.818556	5.44669
	129.026	0.252787	0.801023	5.44669
	128.995	0.204666	0.808727	5.44669
	129.029	0.088058	0.803631	5.44669
	129.035	0.039505	0.772841	5.44669
	129.001	0.107144	0.74978	5.44669
	128.98	0.110911	0.757039	5.44669
	128.983	0.032633	0.792835	5.44669
	128.969	-0.010333	0.83275	5.44669
	128.914	-0.001906	0.841101	5.44669
	128.888	0.016674	0.815359	5.44669
	128.94	0.070616	0.799225	5.44669
	129.001	0.192772	0.816981	5.44669
	129.034	0.290769	0.832586	5.44669
	129.053	0.298851	0.809585	5.44669
	129.032	0.269058	0.767112	5.44669
	129.013	0.25397	0.753176	5.44669
	129.057	0.258281	0.777492	5.44669
	129.111	0.265456	0.795016	5.44669
	129.123	0.26693	0.778348	5.44669
	129.109	0.264997	0.754835	5.44669
	129.099	0.263664	0.749278	5.44669
	129.1	0.263792	0.762921	5.44669
	129.104	0.26432	0.787557	5.44669
	129.105	0.264496	0.803582	5.44669
	129.082	0.264381	0.803209	5.44669
	129.024	0.264271	0.789751	5.44669
	129	0.215075	0.7673	5.44669
	129.054	0.039147	0.759996	5.44669
	129.115	-0.140043	0.788104	5.44669
	129.125	-0.073663	0.821887	5.44669
	129.109	0.12871	0.821251	5.44669
	129.098	0.158252	0.808217	5.44669
	129.078	0.093683	0.810734	5.44669
	129.024	0.153725	0.801907	5.44669
	128.98	0.266471	0.771404	5.44669
	128.953	0.302593	0.749791	5.44669
	128.931	0.279269	0.757554	5.44669
	128.949	0.207727	0.793047	5.44669
	128.968	0.03073	0.832655	5.44669
	128.925	-0.140958	0.840986	5.44669
	128.893	-0.120245	0.807474	5.44669
	128.961	0.003352	0.771104	5.44669
	129.078	0.105487	0.772585	5.44669
	129.115	0.211857	0.786893	5.44669
	129.046	0.286328	0.78461	5.44669
	128.998	0.2902	0.793081	5.44669
	129.023	0.267013	0.815482	5.44669
	129.01	0.256187	0.808969	5.44669
	128.944	0.259937	0.772626	5.44669
	128.958	0.265361	0.747785	5.44669
	129.037	0.266302	0.756278	5.44669
	129.051	0.264768	0.785355	5.44669
	129.004	0.263791	0.797157	5.44669
	128.953	0.214737	0.776443	5.44669
	128.9	0.088366	0.761145	5.44669
	128.866	0.036055	0.785328	5.44669
	128.866	0.154779	0.820315	5.44669
	128.877	0.287452	0.813708	5.44669
	128.882	0.261824	0.772887	5.44669
	128.88	0.099375	0.746208	5.44669
	128.877	0.023881	0.755525	5.44669
	128.877	0.14576	0.785599	5.44669
	128.877	0.288	0.797528	5.44669
	128.878	0.31445	0.776511	5.44669
	128.878	0.276584	0.753171	5.44669
	128.878	0.251578	0.749234	5.44669
	128.878	0.254604	0.755623	5.44669
	128.878	0.264766	0.767528	5.44669
	128.878	0.267948	0.795096	5.44669
	128.878	0.265669	0.82996	5.44669
	128.878	0.263583	0.846998	5.44669
	128.878	0.26352	0.84368	5.44669
	128.878	0.264235	0.836541	5.44669
	128.878	0.264557	0.834778	5.44669
	128.878	0.264437	0.828715	5.44669
	128.878	0.264273	0.801944	5.44669
	128.878	0.264247	0.765337	5.44669
	128.878	0.264294	0.747285	5.44669
	128.878	0.264323	0.750798	5.44669
	128.878	0.264319	0.758379	5.4507
	128.878	0.264306	0.760257	5.46104
	128.878	0.264303	0.758342	5.46531
	128.878	0.264306	0.764741	5.45562
	128.878	0.264308	0.792961	5.4448
	128.878	0.264308	0.822185	5.44287
	128.855	0.264307	0.819641	5.44579
	128.798	0.264307	0.799564	5.44767
	128.774	0.264307	0.790694	5.44742
	128.828	0.264307	0.801769	5.44664
	128.888	0.264307	0.818644	5.44641
	128.877	0.264307	0.807472	5.44658
	128.781	0.264307	0.770918	5.44674
	128.667	0.264307	0.747608	5.44675
	128.618	0.264307	0.756813	5.44669
	128.633	0.264307	0.785641	5.44667
	128.656	0.264307	0.804958	5.44668
	128.66	0.264307	0.804468	5.44669
	128.653	0.264307	0.79766	5.44669
	128.649	0.264307	0.795024	5.44669
	128.65	0.264307	0.788476	5.44669
	128.651	0.264307	0.777554	5.44669
	128.652	0.264307	0.789604	5.44669
	128.652	0.264307	0.81654	5.44669
	128.651	0.264307	0.810649	5.44669
	128.651	0.264307	0.780825	5.44669
	128.629	0.264307	0.77548	5.44669
	128.572	0.264307	0.784643	5.44669
	128.548	0.264307	0.782637	5.44669
	128.579	0.264307	0.793055	5.44669
	128.582	0.264307	0.824042	5.44669
	128.569	0.264307	0.845294	5.44669
	128.584	0.264307	0.837206	5.44669
	128.554	0.264307	0.801707	5.44669
	128.463	0.264307	0.76221	5.44669
	128.401	0.264307	0.746059	5.44669
	128.403	0.264307	0.759266	5.44669
	128.424	0.264307	0.795092	5.44669
	128.433	0.264307	0.825033	5.44669
	128.406	0.264307	0.820078	5.44669
	128.344	0.264307	0.798736	5.44669
	128.32	0.264307	0.790191	5.44669
	128.375	0.264307	0.801853	5.44669
	128.436	0.264307	0.818857	5.44669
	128.447	0.264307	0.807532	5.44669
	128.408	0.264307	0.770867	5.44669
	128.34	0.264307	0.755436	5.44669
	128.295	0.264307	0.777098	5.44669
	128.274	0.264307	0.794046	5.44669
	128.232	0.264307	0.778082	5.44669
	128.192	0.264307	0.762939	5.44669
	128.185	0.264307	0.777626	5.44669
	128.196	0.264307	0.799463	5.44669
	128.202	0.264307	0.805021	5.44669
	128.201	0.264307	0.799846	5.44669
	128.199	0.264307	0.803614	5.44669
	128.198	0.264307	0.816156	5.44268
	128.198	0.264307	0.813644	5.43234
	128.199	0.264307	0.807116	5.42806
	128.199	0.264307	0.812984	5.43775
	128.199	0.264307	0.811113	5.44858
	128.199	0.264307	0.80719	5.4505
	128.199	0.264307	0.821787	5.44759
	128.199	0.264307	0.831762	5.44571
	128.199	0.264307	0.80753	5.44595
	128.199	0.264307	0.774415	5.45074
	128.176	0.264307	0.773953	5.46131
	128.097	0.313497	0.78629	5.46541
	127.993	0.440273	0.783871	5.45557
	127.944	0.492705	0.792986	5.44474
	127.954	0.373887	0.815705	5.44287
	127.975	0.241132	0.816967	5.44581
	127.98	0.217568	0.800755	5.44768
	127.975	0.253272	0.784274	5.44742
	127.971	0.276346	0.773798	5.44664
	127.971	0.27328	0.789531	5.44641
	127.972	0.263787	0.817845	5.44659
	127.973	0.2609	0.811222	5.44674
	127.973	0.263065	0.77273	5.44675
	127.972	0.264998	0.754898	5.44669
	127.972	0.265038	0.78408	5.44667
	127.972	0.264368	0.829891	5.44668
	127.973	0.264073	0.850894	5.44669
	127.973	0.264187	0.837467	5.44669
	127.972	0.26434	0.807695	5.44669
	127.972	0.264364	0.797355	5.44669
	127.972	0.264319	0.811059	5.44669
	127.973	0.313482	0.813784	5.44669
	127.973	0.440262	0.808994	5.44669
	127.972	0.541896	0.821593	5.44669
	127.972	0.549857	0.83104	5.44669
	127.972	0.469531	0.807296	5.44669
	127.972	0.376338	0.774574	5.44669
	127.972	0.406061	0.774103	5.44669
	127.972	0.507195	0.786296	5.44669
	127.972	0.54779	0.78382	5.44669
	127.972	0.53024	0.785092	5.44669
	127.972	0.55787	0.787557	5.44669
	127.972	0.681888	0.780434	5.44669
	127.972	0.740834	0.791095	5.44669
	127.972	0.576536	0.824005	5.44669
	127.972	0.316244	0.838104	5.44669
	127.972	0.189421	0.809349	5.44669
	127.972	0.216751	0.772916	5.44669
	127.972	0.271366	0.772677	5.44669
	127.972	0.333415	0.794159	5.44669
	127.972	0.446115	0.804608	5.44669
	127.972	0.537264	0.793695	5.44669
	127.972	0.595027	0.776327	5.44669
	127.972	0.645459	0.779363	5.44669
	127.95	0.606149	0.795698	5.44669
	127.893	0.516247	0.81074	5.44669
	127.869	0.434581	0.820574	5.44669
	127.901	0.373957	0.805085	5.44669
	127.903	0.417536	0.777101	5.44669
	127.89	0.463665	0.783776	5.44669
	127.928	0.419308	0.822172	5.44669
	127.978	0.475081	0.847816	5.44669
	127.99	0.626962	0.838929	5.44669
	127.955	0.639422	0.809402	5.44669
	127.889	0.536503	0.797551	5.44669
	127.843	0.431198	0.810534	5.44669
	127.843	0.365333	0.813494	5.44669
	127.858	0.415126	0.801189	5.44669
	127.842	0.514911	0.793568	5.4507
	127.782	0.596991	0.802397	5.46104
	127.733	0.703467	0.817885	5.46531
	127.729	0.785117	0.814802	5.45562
	127.744	0.791959	0.806987	5.4448
	127.751	0.767464	0.812518	5.44287
	127.749	0.755036	0.810964	5.44579
	127.746	0.758578	0.807293	5.44767
	127.745	0.764486	0.821883	5.44742
	127.746	0.716512	0.831765	5.44664
	127.747	0.538957	0.815368	5.44641
	127.746	0.358651	0.794685	5.44658
	127.724	0.375951	0.790219	5.44674
	127.666	0.501183	0.795441	5.44675
	127.62	0.605214	0.799175	5.44669
	127.594	0.711799	0.798877	5.44667
	127.551	0.736495	0.797423	5.44668
	127.512	0.61327	0.79692	5.44669
	127.506	0.537724	0.797226	5.44669
	127.517	0.645861	0.805404	5.44669
	127.524	0.7824	0.817838	5.44669
	127.522	0.811352	0.813712	5.44669
	127.52	0.776561	0.798676	5.44669
	127.519	0.751954	0.792437	5.44669
	127.52	0.754054	0.794945	5.44669
	127.52	0.763687	0.790307	5.44669
	127.52	0.766976	0.77835	5.44669
	127.52	0.76493	0.781416	5.44669
	127.52	0.762904	0.787968	5.44669
	127.52	0.762782	0.781913	5.44669
	127.52	0.763452	0.783698	5.44669
	127.52	0.763775	0.795522	5.44669
	127.52	0.763673	0.809124	5.44669
	127.52	0.763515	0.81996	5.44669
	127.52	0.763485	0.813272	5.44669
	127.52	0.763529	0.805607	5.44669
	127.52	0.763558	0.812484	5.44669
	127.52	0.763554	0.81144	5.44669
	127.52	0.763543	0.799634	5.44669
	127.52	0.763539	0.793647	5.44669
	127.498	0.763542	0.795112	5.44669
	127.44	0.763544	0.797818	5.44669
	127.416	0.763544	0.798425	5.44669
	127.47	0.763543	0.789846	5.44669
	127.508	0.763543	0.769048	5.44669
	127.461	0.763543	0.752825	5.44669
	127.421	0.763543	0.75962	5.44669
	127.442	0.763543	0.792827	5.44669
	127.447	0.763543	0.823957	5.44669
	127.438	0.763543	0.820432	5.44669
	127.477	0.763543	0.799266	5.44669
	127.503	0.763543	0.790287	5.44669
	127.435	0.763543	0.793834	5.44669
	127.319	0.763543	0.798476	5.44669
	127.261	0.763543	0.807026	5.44669
	127.272	0.763543	0.825944	5.44669
	127.296	0.763543	0.84139	5.44669
	127.303	0.763543	0.834937	5.44669
	127.296	0.763543	0.802151	5.44669
	127.292	0.763543	0.763204	5.44669
	127.292	0.763543	0.746317	5.44669
	127.294	0.763543	0.759022	5.44669
	127.294	0.763543	0.787027	5.44669
	127.294	0.763543	0.796883	5.44669
	127.294	0.763543	0.783605	5.44669
	127.293	0.812733	0.78123	5.44669
	127.294	0.939509	0.786015	5.44669
	127.294	0.991941	0.78116	5.44669
	127.294	0.873123	0.784077	5.44669
	127.294	0.789559	0.788077	5.44669
	127.294	0.89277	0.773142	5.44669
	127.294	0.980905	0.755126	5.44669
	127.294	0.885162	0.751252	5.44669
	127.294	0.798531	0.755773	5.44669
	127.294	0.941441	0.766874	5.44669
	127.294	1.15346	0.786898	5.44669
	127.294	1.16151	0.794029	5.44268
	127.294	1.03558	0.782454	5.43234
	127.294	0.922238	0.789633	5.42806
	127.294	0.861193	0.814802	5.43775
	127.271	0.965051	0.817781	5.44858
	127.214	1.19194	0.809288	5.4505
	127.168	1.27567	0.820288	5.44759
	127.164	1.13576	0.838258	5.44571
	127.201	1.03247	0.843513	5.44595
	127.243	1.13494	0.839586	5.44673
	127.207	1.27898	0.836115	5.44696
	127.104	1.31308	0.828192	5.44679
	127.039	1.27779	0.80125	5.44663
	127.044	1.25114	0.773103	5.44663
	127.068	1.25256	0.783514	5.44668
	127.076	1.26264	0.815621	5.44671
	127.071	1.26635	0.820308	5.4467
	127.066	1.26433	0.810057	5.44668
	127.065	1.26216	0.811841	5.44668
	127.067	1.26197	0.801717	5.44669
	127.068	1.26266	0.778802	5.44669
	127.068	1.26302	0.785686	5.44669
	127.067	1.26292	0.814497	5.44669
	127.067	1.26275	0.811193	5.44669
	127.067	1.26272	0.781779	5.44669
	127.067	1.26276	0.775687	5.44669
	127.067	1.26279	0.792261	5.44669
	127.067	1.26279	0.810613	5.44669
	127.067	1.26278	0.821744	5.44669
	127.067	1.26277	0.80562	5.44669
	127.067	1.26278	0.769038	5.44669
	127.067	1.26278	0.75535	5.44669
	127.067	1.26278	0.777711	5.44669
	127.067	1.26278	0.802204	5.44669
	127.067	1.26278	0.80614	5.44669
	127.067	1.26278	0.79147	5.44669
	127.067	1.26278	0.766978	5.44669
	127.067	1.26278	0.759251	5.44669
	127.067	1.26278	0.780035	5.44669
	127.067	1.31197	0.793914	5.44669
	127.067	1.43874	0.784853	5.44669
	127.045	1.54037	0.79068	5.44669
	126.965	1.59752	0.814388	5.44669
	126.884	1.64397	0.809364	5.44669
	126.892	1.60321	0.77318	5.44669
	126.926	1.5633	0.747876	5.44669
	126.893	1.65846	0.748249	5.44669
	126.838	1.77711	0.764971	5.44669
	126.822	1.80322	0.796654	5.44669
	126.834	1.7736	0.823652	5.44669
	126.845	1.75217	0.818943	5.44669
	126.845	1.75377	0.806622	5.44669
	126.841	1.76206	0.810886	5.44669
	126.84	1.76496	0.810408	5.44669
	126.84	1.81243	0.807641	5.44669
	126.841	1.93744	0.814355	5.44669
	126.841	2.03894	0.80363	5.44669
	126.819	2.09667	0.77871	5.44669
	126.761	2.19259	0.777097	5.44669
	126.715	2.22933	0.786074	5.44669
	126.689	2.11495	0.774791	5.44669
	126.646	2.03883	0.764401	5.44669
	126.629	2.14358	0.78728	5.44669
	126.681	2.27891	0.819975	5.44669
	126.716	2.30855	0.812872	5.44669
	126.668	2.27448	0.772657	5.44669
	126.607	2.24993	0.746409	5.44669
	126.593	2.2518	0.755691	5.44669
	126.609	2.26131	0.785597	5.44669
	126.62	2.31383	0.797468	5.44669
	126.619	2.43861	0.784358	5.44669
	126.615	2.48903	0.781338	5.44669
	126.613	2.41927	0.785792	5.44669
	126.636	2.46314	0.773158	5.44669
	126.695	2.66829	0.763816	5.44669
	126.719	2.76429	0.779745	5.44669
	126.664	2.63726	0.792168	5.44669
	126.604	2.53499	0.776354	5.44669
	126.594	2.63332	0.762882	5.44669
	126.61	2.77526	0.778216	5.44669
	126.62	2.80995	0.79186	5.44669
	126.619	2.77565	0.776768	5.44669
	126.592	2.7984	0.763165	5.4507
	126.511	2.92633	0.786058	5.46104
	126.409	3.03784	0.819903	5.46531
	126.36	3.09872	0.813276	5.45562
	126.37	3.19241	0.772852	5.4448
	126.391	3.27629	0.754218	5.44287
	126.418	3.28861	0.783751	5.44579
	126.47	3.26562	0.822124	5.44767
	126.49	3.30107	0.822898	5.44742
	126.437	3.47949	0.800952	5.44664
	126.378	3.71381	0.790117	5.44641
	126.368	3.82499	0.793163	5.44658
	126.384	3.80039	0.798256	5.44674
	126.394	3.75248	0.799301	5.44675
	126.392	3.74146	0.790057	5.44669
	126.388	3.80311	0.768825	5.44667
	126.387	3.98822	0.760528	5.44668
	126.388	4.21602	0.787785	5.44669
	126.389	4.3221	0.821565	5.44669
	126.389	4.29767	0.813359	5.44669
	126.388	4.25165	0.780167	5.44669
	126.388	4.24137	0.774241	5.44669
	126.388	4.25346	0.792229	5.44669
	126.388	4.31138	0.803243	5.44669
	126.388	4.48671	0.793809	5.44669
	126.388	4.76092	0.768989	5.44669
	126.388	4.99609	0.759261	5.44669
	126.388	5.02605	0.779325	5.44669
	126.388	4.9104	0.801483	5.44669
	126.388	4.94263	0.805264	5.44669
	126.366	5.15927	0.799229	5.44669
	126.309	5.31341	0.80327	5.44669
	126.263	5.31282	0.816231	5.44669
	126.237	5.25967	0.813798	5.44669
	126.193	5.2871	0.799283	5.44669
	126.154	5.47289	0.792661	5.44669
	126.149	5.71314	0.802694	5.44669
	126.182	5.8242	0.826203	5.44669
	126.246	5.79743	0.835169	5.44669
	126.268	5.74866	0.807381	5.44669
	126.234	5.73805	0.773141	5.44669
	126.23	5.80018	0.773472	5.44669
	126.244	5.93616	0.794412	5.44669
	126.207	6.03703	0.812302	5.44669
	126.157	6.0906	0.821687	5.44669
	126.145	6.18501	0.804995	5.44669
	126.157	6.27178	0.768797	5.44669
	126.166	6.28506	0.7476	5.44669
	126.166	6.26145	0.749692	5.44669
	126.162	6.24709	0.757803	5.44669
	126.161	6.29871	0.76828	5.44669
	126.162	6.4808	0.794636	5.44669
	126.162	6.7109	0.821629	5.44669
	126.162	6.81902	0.810942	5.44669
	126.162	6.79462	0.77126	5.44669
	126.162	6.74789	0.74651	5.44669
	126.162	6.7373	0.75623	5.44669
	126.162	6.74951	0.793658	5.44669
	126.162	6.8076	0.833382	5.44669
	126.162	6.98295	0.848944	5.44669
	126.162	7.20793	0.843278	5.44669
	126.162	7.31629	0.835681	5.44669
	126.162	7.29383	0.834561	5.44669
	126.162	7.24781	0.828929	5.44669
	126.162	7.23683	0.809982	5.44669
	126.162	7.24863	0.801357	5.44669
	126.162	7.25749	0.819794	5.44669
	126.162	7.30619	0.833008	5.44669
	126.162	7.47881	0.808762	5.44669
	126.162	7.70598	0.774488	5.44669
	126.162	7.81623	0.773546	5.44669
	126.162	7.79378	0.786093	5.44669
	126.162	7.7471	0.776062	5.44669
	126.162	7.73583	0.764927	5.44669
	126.162	7.74775	0.779178	5.44669
	126.162	7.75676	0.799407	5.44669
	126.162	7.75629	0.812317	5.44669
	126.162	7.7529	0.82778	5.44669
	126.162	7.75164	0.8324	5.44669
	126.162	7.80151	0.805659	5.44669
	126.162	7.97821	0.765533	5.44669
	126.162	8.20667	0.746039	5.44669
	126.14	8.31602	0.758076	5.44669
	126.06	8.29273	0.786729	5.44669
	125.957	8.24602	0.804965	5.44669
	125.907	8.23504	0.811955	5.44669
	125.917	8.24709	0.825652	5.44669
	125.939	8.30524	0.831637	5.44669
	125.944	8.43148	0.813967	5.44669
	125.938	8.5297	0.794143	5.44669
	125.934	8.58561	0.790489	5.44669
	125.934	8.68194	0.803618	5.44669
	125.936	8.76869	0.819492	5.44669
	125.936	8.78128	0.807171	5.44669
	125.936	8.75738	0.77836	5.44669
	125.936	8.74316	0.775691	5.44669
	125.936	8.79493	0.79348	5.44669
	125.936	8.92785	0.803251	5.44669
	125.914	8.98194	0.793368	5.44669
	125.856	8.86163	0.768802	5.44669
	125.832	8.77685	0.751469	5.44669
	125.886	8.92927	0.75914	5.44669
	125.946	9.19382	0.785237	5.44669
	125.957	9.32665	0.79609	5.44669
	125.941	9.30032	0.776038	5.44669
	125.908	9.24399	0.753484	5.44669
	125.852	9.23006	0.749533	5.44669
	125.81	9.24429	0.763508	5.44669
	125.808	9.25521	0.787712	5.4507
	125.821	9.25473	0.795568	5.46104
	125.827	9.25065	0.782809	5.46531
	125.825	9.24911	0.789235	5.45562
	125.8	9.24992	0.814509	5.4448
	125.742	9.29999	0.817799	5.44287
	125.697	9.42685	0.801529	5.44579
	125.694	9.52819	0.784302	5.44767
	125.708	9.58519	0.765664	5.44742
	125.714	9.68088	0.753385	5.44664
	125.712	9.76696	0.761059	5.44641
	125.709	9.7795	0.78536	5.44658
	125.708	9.75582	0.80333	5.44674
	125.709	9.7417	0.803885	5.44675
	125.71	9.74425	0.797994	5.44669
	125.71	9.75034	0.795371	5.44667
	125.71	9.75199	0.788503	5.44668
	125.71	9.75052	0.769571	5.44669
	125.71	9.74931	0.753521	5.44669
	125.71	9.74933	0.751856	5.44669
	125.71	9.74977	0.764468	5.44669
	125.71	9.74994	0.79516	5.44669
	125.71	9.79905	0.831075	5.44669
	125.71	9.97492	0.847442	5.44669
	125.71	10.2033	0.835599	5.44669
	125.71	10.3129	0.800268	5.44669
	125.71	10.2898	0.762179	5.44669
	125.71	10.243	0.754427	5.44669
	125.71	10.2812	0.787642	5.44669
	125.71	10.4692	0.831552	5.44669
	125.71	10.7065	0.842453	5.44669
	125.71	10.8156	0.808482	5.44669
	125.71	10.789	0.771005	5.44669
	125.71	10.741	0.780056	5.44669
	125.687	10.7307	0.822787	5.44669
	125.63	10.7435	0.841526	5.44669
	125.584	10.7525	0.811217	5.44669
	125.558	10.7517	0.764611	5.44669
	125.515	10.7482	0.751547	5.44669
	125.498	10.747	0.777699	5.44669
	125.55	10.7969	0.795681	5.44669
	125.584	10.9245	0.778554	5.44669
	125.559	11.0261	0.762555	5.44669
	125.555	11.083	0.777297	5.44669
	125.565	11.1786	0.791591	5.44669
	125.527	11.2646	0.784853	5.44669
	125.478	11.2772	0.791505	5.44669
	125.466	11.2535	0.822605	5.44669
	125.478	11.2394	0.837371	5.44669
	125.487	11.242	0.80954	5.44669
	125.487	11.248	0.765385	5.44669
	125.483	11.2497	0.744596	5.44669
	125.482	11.2482	0.749654	5.44669
	125.483	11.247	0.758855	5.44669
	125.484	11.247	0.768734	5.44669
	125.484	11.2475	0.786582	5.44669
	125.483	11.2477	0.801106	5.44669
	125.483	11.2968	0.810389	5.44268
	125.483	11.4234	0.818497	5.43234
	125.483	11.5251	0.804338	5.42806
	125.483	11.5822	0.777526	5.43775
	125.483	11.6779	0.784219	5.44858
	125.483	11.7639	0.814336	5.4505
	125.483	11.7764	0.811647	5.44759
	125.483	11.8019	0.774156	5.44571
	125.483	11.9146	0.747474	5.44595
	125.483	12.0188	0.747734	5.44673
	125.483	12.082	0.757027	5.44696
	125.483	12.1793	0.768651	5.44679
	125.483	12.2639	0.795067	5.44663
	125.483	12.2752	0.821678	5.44663
	125.483	12.2515	0.81081	5.44668
	125.461	12.2379	0.771187	5.44671
	125.381	12.2898	0.746526	5.4467
	125.278	12.4226	0.756263	5.44668
	125.25	12.4765	0.793666	5.44668
	125.318	12.4054	0.825503	5.44669
	125.363	12.4475	0.820782	5.44669
	125.314	12.6523	0.798863	5.44268
	125.249	12.7981	0.789994	5.43234
	125.234	12.7981	0.793854	5.42806
	125.25	12.7482	0.790718	5.43775
	125.262	12.7276	0.77891	5.44858
	125.262	12.7859	0.789375	5.4505
	125.257	12.9731	0.823833	5.44759
	125.255	13.2029	0.846515	5.44571
	125.256	13.3091	0.845663	5.44595
	125.257	13.284	0.829674	5.44673
	125.257	13.2869	0.798468	5.44696
	125.257	13.4034	0.763539	5.44679
	125.257	13.5173	0.747767	5.44663
	125.257	13.5832	0.75951	5.44663
	125.257	13.6782	0.786716	5.44668
	125.257	13.7608	0.796579	5.44671
	125.257	13.7722	0.783588	5.4467
	125.257	13.7492	0.781331	5.44668
	125.257	13.7358	0.786063	5.44668
	125.257	13.7384	0.773274	5.44669
	125.235	13.7443	0.763768	5.44669
	125.177	13.7458	0.787554	5.44669
	125.131	13.7444	0.820315	5.44669
	125.128	13.7432	0.812917	5.44669
	125.142	13.7924	0.772555	5.44669
	125.149	13.9688	0.754221	5.44669
	125.147	14.1974	0.775988	5.44669
	125.121	14.3069	0.794013	5.44669
	125.063	14.2836	0.778463	5.44669
	125.018	14.2861	0.76311	5.44669
	125.015	14.4018	0.777562	5.44669
	125.029	14.5155	0.799376	5.44669
	125.036	14.5816	0.805007	5.44669
	125.033	14.6767	0.799871	5.44669
	125.03	14.7593	0.795759	5.44669
	125.029	14.7706	0.795869	5.44669
	125.03	14.7477	0.797377	5.44669
	125.031	14.7343	0.79797	5.44669
	125.031	14.7369	0.805553	5.44669
	125.031	14.7427	0.817636	5.44669
	125.031	14.7443	0.805704	5.44669
	125.031	14.7428	0.770535	5.44669
	125.031	14.7417	0.755947	5.44669
	125.031	14.7909	0.77743	5.44669
	125.031	14.9673	0.801874	5.44669
	125.031	15.1959	0.813973	5.44669
	125.031	15.3054	0.819726	5.44669
	125.031	15.2821	0.803579	5.44669
	125.031	15.2353	0.776771	5.44669
	125.008	15.2243	0.784173	5.44669
	124.929	15.2364	0.814585	5.44669
	124.825	15.2454	0.811767	5.44669
	124.798	15.2448	0.774118	5.44669
	124.866	15.2414	0.747415	5.44669
	124.911	15.2402	0.755593	5.44669
	124.862	15.2901	0.79307	5.44669
	124.796	15.4668	0.825491	5.44669
	124.781	15.6952	0.820989	5.44669
	124.798	15.8046	0.798954	5.44669
	124.81	15.7813	0.782088	5.44669
	124.809	15.7346	0.765652	5.44669
	124.804	15.7236	0.754166	5.44669
	124.803	15.7848	0.761391	5.44669
	124.804	15.9206	0.785221	5.44669
	124.805	15.9725	0.803154	5.44669
	124.805	15.8994	0.811732	5.44669
	124.804	15.9414	0.826202	5.44669
	124.804	16.1469	0.831947	5.44669
	124.804	16.2929	0.813901	5.44669
	124.804	16.2929	0.794005	5.44669
	124.804	16.2429	0.790455	5.44669
	124.782	16.2222	0.795782	5.44669
	124.725	16.2314	0.791363	5.44669
	124.701	16.2426	0.770625	5.44669
	124.755	16.244	0.760817	5.44669
	124.815	16.2406	0.779396	5.44669
	124.826	16.2387	0.793089	5.4507
	124.787	16.2391	0.776864	5.46104
	124.719	16.24	0.762768	5.46531
	124.697	16.2894	0.785858	5.45562
	124.755	16.4651	0.827831	5.4448
	124.794	16.6933	0.841527	5.44287
	124.724	16.8029	0.809416	5.44579
	124.604	16.829	0.763855	5.44767
	124.543	16.9091	0.743999	5.44742
	124.556	16.9504	0.757818	5.44664
	124.581	16.8437	0.795217	5.44641
	124.587	16.7691	0.8256	5.44658
	124.581	16.921	0.820271	5.44674
	124.576	17.1816	0.798615	5.44675
	124.576	17.3131	0.782201	5.44669
	124.578	17.2875	0.76582	5.44667
	124.579	17.232	0.762067	5.44668
	124.578	17.2181	0.781628	5.44669
	124.578	17.2813	0.801451	5.44669
	124.578	17.4681	0.812302	5.44669
	124.578	17.696	0.819177	5.44669
	124.556	17.8016	0.811814	5.44669
	124.498	17.7769	0.797404	5.44669
	124.475	17.7309	0.784708	5.44669
	124.506	17.7208	0.767301	5.44669
	124.487	17.7821	0.753926	5.44669
	124.394	17.9667	0.760704	5.44669
	124.328	18.1945	0.785019	5.44669
	124.328	18.3499	0.795443	5.44669
	124.351	18.4523	0.775844	5.44669
	124.36	18.4587	0.761503	5.44669
	124.356	18.3787	0.77782	5.44669
	124.351	18.434	0.792184	5.44669
	124.35	18.6476	0.784915	5.44669
	124.351	18.7923	0.78345	5.44669
	124.352	18.7396	0.786479	5.44669
	124.352	18.5618	0.772695	5.44669
	124.352	18.4896	0.755507	5.44669
	124.352	18.6183	0.759441	5.44669
	124.352	18.713	0.783927	5.44669
	124.352	18.5618	0.795434	5.44669
	124.352	18.3434	0.784099	5.44669
	124.352	18.3848	0.781952	5.44669
	124.352	18.5907	0.794012	5.44669
	124.352	18.6306	0.801241	5.44669
	124.352	18.5691	0.792336	5.44669
	124.352	18.6268	0.769084	5.44669
	124.352	18.7374	0.751954	5.44669
	124.352	18.8227	0.751372	5.44669
	124.352	18.9269	0.756952	5.44669
	124.352	19.0065	0.767325	5.44669
	124.352	19.0625	0.794539	5.44669
	124.352	19.1655	0.821928	5.44669
	124.352	19.255	0.811102	5.44669
	124.352	19.2664	0.779091	5.44669
	124.352	19.2902	0.774592	5.44669
	124.352	19.4517	0.792758	5.44669
	124.352	19.6831	0.80334	5.44669
	124.352	19.7991	0.793662	5.44669
	124.33	19.7776	0.768893	5.44669
	124.272	19.7292	0.751403	5.44669
	124.248	19.7169	0.75908	5.44669
	124.302	19.729	0.793106	5.44669
	124.362	19.7385	0.824266	5.44669
	124.373	19.7381	0.812592	5.44669
	124.357	19.7346	0.778884	5.44669
	124.324	19.7333	0.781847	5.44669
	124.246	19.7831	0.812858	5.44669
	124.169	19.9107	0.819742	5.44669
	124.178	20.0124	0.802931	5.44669
	124.211	20.0693	0.784199	5.44669
	124.2	20.1648	0.765122	5.44669
	124.202	20.2509	0.761065	5.44669
	124.21	20.2634	0.781456	5.44669
	124.169	20.2398	0.801735	5.44669
	124.119	20.2257	0.804611	5.44669
	124.108	20.2282	0.790996	5.44669
	124.143	20.2343	0.775194	5.44669
	124.209	20.2359	0.787719	5.44669
	124.232	20.2837	0.816589	5.44669
	124.175	20.4092	0.81134	5.44669
	124.114	20.5109	0.781096	5.44669
	124.104	20.5685	0.78322	5.44669
	124.121	20.6643	0.812647	5.44669
	124.131	20.7502	0.819165	5.44669
	124.13	20.7626	0.802764	5.44669
	124.125	20.739	0.784334	5.44669
	124.124	20.7249	0.765238	5.44669
	124.125	20.7275	0.753195	5.44669
	124.126	20.7335	0.761131	5.44669
	124.126	20.7844	0.793328	5.44669
	124.126	20.9589	0.831501	5.44669
	124.125	21.1861	0.848273	5.44669
	124.103	21.2957	0.843666	5.44669
	124.024	21.2729	0.828211	5.44669
	123.942	21.2264	0.806436	5.44669
	123.972	21.2152	0.800125	5.44669
	124.064	21.2272	0.812668	5.44669
	124.055	21.2361	0.805602	5.44669
	123.946	21.2357	0.780137	5.44669
	123.87	21.2323	0.776994	5.44669
	123.871	21.2802	0.785523	5.44669
	123.898	21.4077	0.782468	5.44669
	123.909	21.51	0.792671	5.44669
	123.904	21.5672	0.823942	5.44669
	123.898	21.6626	0.837517	5.44669
	123.897	21.7485	0.809126	5.44669
	123.899	21.7611	0.77303	5.44669
	123.9	21.7375	0.772805	5.44669
	123.9	21.7234	0.786301	5.44669
	123.899	21.7259	0.784283	5.44669
	123.899	21.732	0.785285	5.44669
	123.899	21.7336	0.787473	5.44669
	123.899	21.7814	0.772459	5.44669
	123.899	21.9561	0.762926	5.44669
	123.899	22.1846	0.77962	5.44669
	123.899	22.2946	0.792433	5.44669
	123.899	22.2716	0.78438	5.44669
	123.899	22.2739	0.783137	5.44669
	123.899	22.4388	0.794409	5.44669
	123.877	22.6792	0.800986	5.44669
	123.819	22.7978	0.792088	5.44669
	123.796	22.7741	0.776941	5.44669
	123.85	22.7239	0.780192	5.44669
	123.887	22.7117	0.787956	5.44669
	123.818	22.7244	0.782343	5.44669
	123.721	22.7833	0.791753	5.44669
	123.741	22.9096	0.815731	5.44669
	123.856	23.0076	0.809545	5.44669
	123.909	23.0634	0.772779	5.44669
	123.825	23.1597	0.755515	5.44669
	123.694	23.2465	0.784321	5.44669
	123.634	23.2591	0.821902	5.44669
	123.65	23.2352	0.814732	5.44669
	123.677	23.221	0.772752	5.44669
	123.683	23.2236	0.753659	5.44669
	123.676	23.2789	0.775682	5.44669
	123.671	23.4565	0.794085	5.44669
	123.671	23.6834	0.778602	5.44669
	123.673	23.7918	0.755272	5.44669
	123.674	23.7687	0.757242	5.44669
	123.673	23.7224	0.783089	5.44669
	123.673	23.7115	0.795865	5.44669
	123.673	23.7235	0.776707	5.4507
	123.673	23.7323	0.761715	5.46104
	123.673	23.7318	0.777602	5.46531
	123.673	23.7284	0.799888	5.45562
	123.673	23.7272	0.805208	5.4448
	123.673	23.7771	0.799773	5.44287
	123.673	23.9538	0.795646	5.44579
	123.673	24.1822	0.795856	5.44767
	123.673	24.2916	0.805283	5.44742
	123.673	24.2683	0.818274	5.44664
	123.673	24.2216	0.806067	5.44641
	123.673	24.2598	0.77046	5.44658
	123.651	24.4478	0.747916	5.44674
	123.571	24.6852	0.749233	5.44675
	123.467	24.7942	0.757498	5.44669
	123.44	24.7676	0.760444	5.44667
	123.53	24.7196	0.758733	5.44668
	123.633	24.7093	0.756968	5.44669
	123.63	24.7221	0.764707	5.44669
	123.59	24.7803	0.793435	5.44669
	123.596	24.9555	0.822396	5.44669
	123.572	25.1804	0.819561	5.44669
	123.486	25.2887	0.799456	5.44669
	123.425	25.2663	0.782806	5.44669
	123.425	25.2203	0.765774	5.44669
	123.445	25.2093	0.753962	5.44669
	123.454	25.2211	0.753391	5.44669
	123.45	25.23	0.757084	5.44669
	123.446	25.2295	0.766663	5.44669
	123.445	25.2753	0.794214	5.44669
	123.446	25.4501	0.822027	5.44669
	123.447	25.6791	0.811259	5.44669
	123.447	25.7894	0.771251	5.44669
	123.447	25.7663	0.746394	5.44669
	123.447	25.7194	0.756184	5.44669
	123.447	25.7082	0.78581	5.44669
	123.447	25.7203	0.797381	5.44669
	123.447	25.7785	0.776375	5.44669
	123.447	25.954	0.761037	5.44669
	123.447	26.1789	0.777436	5.44669
	123.447	26.2873	0.792189	5.44669
	123.447	26.314	0.777183	5.44669
	123.447	26.4439	0.755351	5.44669
	123.447	26.6614	0.757779	5.44669
	123.447	26.7827	0.783286	5.44669
	123.447	26.7684	0.795756	5.44669
	123.447	26.7212	0.776591	5.44669
	123.424	26.756	0.761705	5.44669
	123.367	26.9428	0.777639	5.44669
	123.321	27.1808	0.792036	5.44669
	123.295	27.2906	0.777047	5.44669
	123.252	27.2641	0.763219	5.44669
	123.213	27.2159	0.778111	5.44669
	123.207	27.2054	0.799567	5.44669
	123.218	27.2182	0.804892	5.44669
	123.224	27.2273	0.791884	5.44669
	123.245	27.2757	0.767596	5.44669
	123.3	27.4482	0.759362	5.44669
	123.323	27.6753	0.779863	5.44669
	123.27	27.7857	0.801673	5.44669
	123.21	27.7632	0.813023	5.44669
	123.199	27.7165	0.827271	5.44669
	123.215	27.7545	0.839806	5.44669
	123.226	27.8932	0.833801	5.44669
	123.224	28.0038	0.802237	5.44669
	123.22	28.0605	0.771515	5.44669
	123.219	28.1527	0.774626	5.44669
	123.22	28.2375	0.795474	5.44669
	123.221	28.2507	0.804467	5.44669
	123.221	28.2278	0.801039	5.44669
	123.22	28.2137	0.804312	5.44669
	123.22	28.2652	0.823895	5.44669
	123.22	28.4471	0.841496	5.44669
	123.22	28.6772	0.83571	5.44669
	123.22	28.7854	0.810307	5.44669
	123.22	28.761	0.791204	5.44669
	123.198	28.7143	0.782695	5.44669
	123.118	28.7037	0.77654	5.44669
	123.015	28.7159	0.783372	5.44669
	122.987	28.7248	0.789432	5.44669
	123.055	28.7734	0.773961	5.44669
	123.123	28.9459	0.762859	5.44669
	123.131	29.1731	0.786929	5.44669
	123.089	29.2834	0.820377	5.44669
	123.021	29.2609	0.821036	5.44669
	122.977	29.2634	0.808663	5.44669
	122.978	29.3789	0.818868	5.44669
	123.016	29.4925	0.830014	5.44669
	123.079	29.5586	0.815706	5.44669
	123.1	29.6538	0.795449	5.44669
	123.043	29.7364	0.782548	5.44669
	122.982	29.7477	0.767098	5.4507
	122.973	29.7247	0.75461	5.46104
	122.989	29.7114	0.753192	5.46531
	123	29.714	0.756771	5.45562
	122.998	29.7198	0.758732	5.4448
	122.994	29.7213	0.766145	5.44287
	122.993	29.7199	0.78554	5.44579
	122.994	29.7188	0.80159	5.44767
	122.994	29.768	0.803091	5.44742
	122.994	29.9444	0.79828	5.44664
	122.972	30.2221	0.795773	5.44641
	122.892	30.5076	0.788569	5.44658
	122.811	30.7127	0.769456	5.44674
	122.841	30.7755	0.76132	5.44675
	122.955	30.7414	0.787893	5.44669
	123.003	30.7067	0.821328	5.44667
	122.918	30.7046	0.813221	5.44668
	122.788	30.7161	0.772322	5.44669
	122.752	30.7709	0.746145	5.44669
	122.825	30.9451	0.755699	5.44669
	122.876	31.1708	0.785695	5.44669
	122.827	31.2798	0.797506	5.44669
	122.76	31.3066	0.776468	5.44669
	122.744	31.4363	0.753161	5.44669
	122.761	31.6536	0.749245	5.44669
	122.773	31.775	0.755631	5.44669
	122.773	31.7608	0.759657	5.44669
	122.768	31.7136	0.759067	5.44669
	122.766	31.6992	0.757388	5.44669
	122.767	31.71	0.756894	5.44669
	122.768	31.7196	0.757284	5.44669
	122.768	31.769	0.765493	5.44669
	122.768	31.8924	0.785782	5.44669
	122.768	31.9926	0.794052	5.44669
	122.768	32.0503	0.774989	5.44669
	122.768	32.1467	0.761639	5.44669
	122.768	32.2328	0.778181	5.44669
	122.768	32.2452	0.800157	5.44669
	122.768	32.2214	0.805115	5.44669
	122.768	32.2073	0.791767	5.44669
	122.768	32.2099	0.767468	5.44669
	122.768	32.216	0.75935	5.44669
	122.768	32.2176	0.779903	5.44669
	122.768	32.2161	0.793823	5.44669
	122.768	32.2149	0.784862	5.44669
	122.768	32.2641	0.782845	5.44669
	122.768	32.3914	0.786245	5.44669
	122.768	32.4931	0.772812	5.44669
	122.768	32.5502	0.76351	5.44669
	122.768	32.6458	0.77974	5.44669
	122.768	32.7318	0.792275	5.44669
	122.768	32.7443	0.7764	5.44669
	122.768	32.7699	0.754993	5.44669
	122.768	32.9317	0.750037	5.44669
	122.768	33.1627	0.755312	5.44669
	122.768	33.2783	0.767112	5.44669
	122.768	33.2568	0.795033	5.44669
	122.768	33.2086	0.82221	5.44669
	122.768	33.1964	0.811045	5.44669
	122.768	33.2084	0.778967	5.44669
	122.768	33.267	0.782431	5.44669
	122.768	33.4426	0.813074	5.44669
	122.768	33.6675	0.811753	5.44669
	122.746	33.7758	0.774649	5.44669
	122.666	33.7533	0.755513	5.44669
	122.562	33.7565	0.775785	5.44669
	122.513	33.9215	0.793468	5.44669
	122.523	34.1617	0.786178	5.44669
	122.567	34.2801	0.791394	5.44669
	122.629	34.3057	0.814216	5.44669
	122.647	34.4315	0.816909	5.44669
	122.589	34.6477	0.80126	5.44669
	122.529	34.77	0.784506	5.44669
	122.52	34.7565	0.773715	5.44669
	122.537	34.7585	0.789414	5.44669
	122.547	34.9198	0.817826	5.44669
	122.545	35.1588	0.819126	5.44669
	122.541	35.2781	0.808777	5.44669
	122.54	35.2552	0.819595	5.44669
	122.541	35.2051	0.830279	5.44669
	122.542	35.2418	0.807688	5.44669
	122.542	35.4304	0.775009	5.44669
	122.542	35.6685	0.782016	5.44669
	122.541	35.7777	0.814315	5.44669
	122.541	35.7509	0.812422	5.44669
	122.542	35.7028	0.774488	5.44669
	122.542	35.6924	0.747338	5.44669
	122.542	35.7053	0.747559	5.44669
	122.542	35.7143	0.757002	5.44669
	122.542	35.7135	0.768703	5.44669
	122.542	35.71	0.795098	5.44669
	122.542	35.758	0.829543	5.44669
	122.542	35.8855	0.846823	5.44669
	122.542	35.9879	0.835884	5.44669
	122.542	36.0451	0.808479	5.44669
	122.542	36.1405	0.798246	5.44669
	122.542	36.2264	0.819024	5.44669
	122.519	36.2881	0.841662	5.44669
	122.439	36.4405	0.845389	5.44669
	122.336	36.6548	0.839163	5.44669
	122.286	36.8161	0.8274	5.44669
	122.297	36.975	0.807704	5.44669
	122.318	37.1583	0.800946	5.44669
	122.323	37.2553	0.812561	5.44669
	122.317	37.243	0.813137	5.44669
	122.313	37.2544	0.808189	5.44669
	122.314	37.4193	0.813615	5.44669
	122.315	37.6565	0.810996	5.44669
	122.316	37.7737	0.799046	5.44669
	122.293	37.7506	0.785688	5.44669
	122.235	37.7504	0.767128	5.44669
	122.212	37.9142	0.753506	5.44669
	122.243	38.1551	0.752718	5.4507
	122.246	38.2742	0.764836	5.46104
	122.233	38.2506	0.795007	5.46531
	122.248	38.2003	0.82301	5.45562
	122.218	38.1879	0.811389	5.4448
	122.149	38.2499	0.770956	5.44287
	122.167	38.4356	0.754095	5.44579
	122.25	38.6635	0.784374	5.44767
	122.241	38.7695	0.822429	5.44742
	122.136	38.7449	0.814934	5.44664
	122.061	38.7481	0.78052	5.44641
	122.061	38.8646	0.781699	5.44658
	122.088	38.9292	0.812215	5.44674
	122.098	38.8191	0.811654	5.44675
	122.093	38.7348	0.774913	5.44669
	122.087	38.8839	0.755659	5.44667
	122.087	39.1468	0.775752	5.44668
	122.089	39.2802	0.793403	5.44669
	122.09	39.2546	0.778291	5.44669
	122.089	39.1984	0.763255	5.44669
	122.089	39.2335	0.777684	5.44669
	122.089	39.3743	0.791505	5.44669
	122.089	39.4869	0.784679	5.44669
	122.089	39.5436	0.783593	5.44669
	122.089	39.6352	0.786623	5.44669
	122.089	39.7197	0.780575	5.44669
	122.089	39.733	0.783615	5.44669
	122.089	39.7102	0.795963	5.44669
	122.089	39.6962	0.801467	5.44669
	122.089	39.6985	0.799608	5.44669
	122.089	39.7536	0.804779	5.44669
	122.089	39.9312	0.816728	5.44669
	122.089	40.1582	0.805599	5.44669
	122.067	40.2666	0.778684	5.44669
	122.009	40.2435	0.784256	5.44669
	121.963	40.1971	0.81394	5.44669
	121.937	40.1863	0.819338	5.44669
	121.916	40.1982	0.802377	5.44669
	121.957	40.2563	0.78411	5.44669
	122.055	40.4317	0.765282	5.44669
	122.093	40.6076	0.753293	5.44669
	122.031	40.5892	0.753285	5.44669
	121.963	40.5142	0.765149	5.44669
	121.929	40.587	0.794937	5.44669
	121.891	40.7088	0.83074	5.44669
	121.856	40.7442	0.839511	5.44669
	121.851	40.7173	0.815407	5.44669
	121.86	40.6938	0.79194	5.44669
	121.866	40.6935	0.789053	5.44669
	121.865	40.7509	0.795929	5.44669
	121.885	40.9305	0.799794	5.44669
	121.942	41.1082	0.798962	5.44669
	121.966	41.0892	0.789369	5.44669
	121.912	41.0133	0.768657	5.44669
	121.852	41.0859	0.760702	5.44669
	121.841	41.208	0.787917	5.44669
	121.858	41.2435	0.821558	5.44669
	121.868	41.2166	0.813309	5.44669
	121.867	41.193	0.780148	5.44669
	121.862	41.1927	0.782121	5.44669
	121.861	41.201	0.812524	5.44669
	121.862	41.2537	0.811633	5.44669
	121.863	41.4283	0.782665	5.44669
	121.863	41.6548	0.783772	5.44669
	121.863	41.7641	0.812321	5.44669
	121.863	41.7415	0.818832	5.44669
	121.863	41.6951	0.810611	5.44669
	121.863	41.684	0.820468	5.44669
	121.863	41.6959	0.829992	5.44669
	121.863	41.7048	0.807257	5.44669
	121.863	41.7535	0.77493	5.44669
	121.863	41.9261	0.774266	5.44669
	121.863	42.1532	0.786238	5.44669
	121.84	42.2635	0.783738	5.44669
	121.783	42.2411	0.785079	5.44669
	121.759	42.2436	0.787581	5.44669
	121.791	42.4083	0.772578	5.44669
	121.771	42.6486	0.755066	5.44669
	121.678	42.7672	0.751427	5.44669
	121.612	42.7435	0.763739	5.44669
	121.612	42.6934	0.787136	5.44669
	121.635	42.7303	0.795244	5.44669
	121.644	42.919	0.782878	5.44669
	121.64	43.1571	0.789379	5.44669
	121.635	43.2662	0.822416	5.44669
	121.634	43.2394	0.838048	5.44669
	121.636	43.2405	0.809891	5.44669
	121.637	43.3569	0.765291	5.44669
	121.637	43.4714	0.744433	5.44669
	121.636	43.5376	0.757489	5.44669
	121.636	43.6325	0.787054	5.44669
	121.636	43.7149	0.80531	5.44669
	121.636	43.7263	0.804113	5.44669
	121.636	43.7033	0.789515	5.44669
	121.636	43.69	0.76688	5.44669
	121.636	43.6926	0.759904	5.44669
	121.636	43.6984	0.780344	5.44669
	121.636	43.6999	0.801682	5.44669
	121.636	43.6985	0.804985	5.44669
	121.636	43.6974	0.791171	5.44669
	121.636	43.6974	0.775135	5.44669
	121.636	43.6978	0.787632	5.44669
	121.636	43.7472	0.816573	5.44669
	121.636	43.9231	0.811364	5.44669
	121.636	44.1022	0.781112	5.44669
	121.636	44.085	0.775347	5.44669
	121.636	44.0094	0.784485	5.44669
	121.636	44.0815	0.782618	5.44669
	121.636	44.2524	0.793103	5.44669
	121.636	44.4148	0.824069	5.44669
	121.636	44.4897	0.845288	5.44669
	121.636	44.474	0.845065	5.44669
	121.636	44.4425	0.829859	5.44669
	121.636	44.5336	0.798758	5.44669
	121.636	44.8445	0.771465	5.44669
	121.636	45.1805	0.783714	5.44669
	121.636	45.2977	0.824157	5.44669
	121.636	45.2903	0.8408	5.44669
	121.636	45.4031	0.810426	5.44669
	121.636	45.6255	0.764538	5.44669
	121.636	45.755	0.751797	5.44669
	121.614	45.7424	0.7857	5.44669
	121.534	45.6929	0.823802	5.44669
	121.453	45.677	0.822909	5.44669
	121.461	45.688	0.80036	5.44669
	121.495	45.6982	0.781995	5.44669
	121.462	45.6986	0.765113	5.44669
	121.43	45.7444	0.753974	5.44669
	121.471	45.9679	0.761501	5.44669
	121.507	46.3728	0.793207	5.44669
	121.464	46.7116	0.831318	5.44669
	121.404	46.7982	0.840369	5.44669
	121.389	46.728	0.807691	5.44669
	121.404	46.7193	0.771415	5.4507
	121.415	46.9455	0.780509	5.46104
	121.414	47.3709	0.822831	5.46531
	121.41	47.7666	0.841384	5.45562
	121.409	48.0742	0.819012	5.4448
	121.409	48.404	0.800656	5.44287
	121.41	48.7328	0.808411	5.44579
	121.41	48.9976	0.803629	5.44767
	121.41	49.2271	0.772952	5.44742
	121.41	49.4631	0.749827	5.44664
	121.41	49.7143	0.749148	5.44641
	121.41	50.0185	0.756783	5.44658
	121.41	50.3967	0.760175	5.44674
	121.41	50.6975	0.766745	5.44675
	121.388	50.8272	0.785278	5.44669
	121.308	50.9932	0.793396	5.44667
	121.204	51.3464	0.774894	5.44668
	121.177	51.6843	0.753962	5.44669
	121.245	51.8382	0.758011	5.44669
	121.29	51.9519	0.783877	5.44669
	121.263	52.1684	0.795921	5.44669
	121.255	52.4509	0.776451	5.44669
	121.264	52.7257	0.753716	5.44669
	121.227	52.9742	0.749484	5.44669
	121.179	53.2144	0.763404	5.44669
	121.167	53.4604	0.787687	5.44669
	121.179	53.7119	0.803464	5.44669
	121.188	53.9636	0.810984	5.44669
	121.187	54.2134	0.817908	5.44669
	121.184	54.4624	0.80388	5.44669
	121.183	54.6625	0.769673	5.44669
	121.183	54.7854	0.756234	5.44669
	121.184	54.9336	0.785727	5.44669
	121.184	55.1752	0.822236	5.44669
	121.184	55.456	0.814372	5.44669
	121.184	55.7212	0.780353	5.44669
	121.184	55.9662	0.781829	5.44669
	121.184	56.1592	0.8202	5.44669
	121.184	56.2805	0.847682	5.44669
	121.161	56.4305	0.839573	5.44669
	121.082	56.6244	0.80972	5.44669
	120.978	56.7782	0.789584	5.44669
	120.951	56.9413	0.790096	5.44669
	121.041	57.1782	0.805075	5.44669
	121.143	57.4516	0.828113	5.44669
	121.118	57.6662	0.842993	5.44669
	120.999	57.7373	0.834838	5.44669
	120.924	57.7524	0.801539	5.44669
	120.93	57.8908	0.762983	5.44669
	120.958	58.1651	0.746442	5.44669
	120.968	58.4626	0.759152	5.44669
	120.962	58.6741	0.787037	5.44669
	120.956	58.7845	0.804712	5.44669
	120.955	58.9233	0.803868	5.44669
	120.957	59.1164	0.789626	5.44669
	120.958	59.2247	0.767013	5.44669
	120.958	59.2136	0.759921	5.44669
	120.957	59.2215	0.788174	5.44669
	120.957	59.3845	0.821944	5.44669
	120.957	59.6221	0.813379	5.44669
	120.958	59.7894	0.77217	5.44669
	120.958	59.9425	0.746025	5.44669
	120.957	60.1212	0.755703	5.44669
	120.957	60.2185	0.79361	5.44669
	120.957	60.2078	0.825678	5.44669
	120.957	60.1707	0.813005	5.44669
	120.957	60.2084	0.770684	5.44669
	120.957	60.3929	0.745536	5.44669
	120.957	60.6289	0.748156	5.44669
	120.957	60.7878	0.757893	5.44669
	120.957	60.938	0.768863	5.44669
	120.957	61.1185	0.794849	5.44669
	120.957	61.2175	0.829382	5.44669
	120.957	61.2561	0.846843	5.44669
	120.957	61.3944	0.83595	5.44669
	120.957	61.6111	0.800628	5.44669
	120.957	61.7292	0.770076	5.44669
	120.957	61.7138	0.774595	5.44669
	120.957	61.6672	0.795973	5.44669
	120.957	61.6535	0.812557	5.44669
	120.935	61.7136	0.82911	5.44669
	120.855	61.899	0.840743	5.44669
	120.752	62.1766	0.83354	5.44669
	120.702	62.4589	0.801795	5.44669
	120.735	62.6627	0.771422	5.44669
	120.814	62.7753	0.774744	5.44669
	120.842	62.9178	0.787686	5.44669
	120.783	63.1116	0.776304	5.44669
	120.719	63.2189	0.756591	5.44669
	120.708	63.2071	0.750742	5.44669
	120.726	63.166	0.755039	5.44669
	120.737	63.1532	0.766748	5.44669
	120.735	63.1626	0.794977	5.44669
	120.731	63.171	0.822317	5.44669
	120.73	63.1712	0.81898	5.44669
	120.731	63.1683	0.799241	5.44669
	120.732	63.2162	0.790793	5.44669
	120.732	63.3927	0.794055	5.44669
	120.731	63.6217	0.790518	5.44669
	120.731	63.7314	0.778755	5.44669
	120.731	63.708	0.781511	5.4507
	120.731	63.6612	0.795735	5.46104
	120.731	63.6994	0.802121	5.46531
	120.731	63.8874	0.799963	5.45562
	120.731	64.174	0.796824	5.4448
	120.731	64.459	0.788412	5.44287
	120.731	64.6608	0.776887	5.44579
	120.731	64.7716	0.781477	5.44767
	120.731	64.9141	0.788514	5.44742
	120.731	65.1085	0.78212	5.44664
	120.731	65.2653	0.791461	5.44641
	120.731	65.4293	0.823559	5.44658
	120.731	65.6164	0.845657	5.44674
	120.731	65.7132	0.845401	5.44675
	120.731	65.6995	0.829869	5.44669
	120.731	65.7104	0.806513	5.44667
	120.731	65.8755	0.799569	5.44668
	120.731	66.1622	0.820278	5.44669
	120.731	66.4554	0.833847	5.44669
	120.731	66.7098	0.816812	5.44669
	120.731	66.9459	0.79455	5.44669
	120.731	67.1881	0.781779	5.44669
	120.731	67.4395	0.767095	5.44669
	120.731	67.6433	0.762753	5.44669
	120.731	67.7177	0.781462	5.44669
	120.731	67.7381	0.793267	5.44669
	120.731	67.8775	0.784074	5.44669
	120.731	68.1503	0.782713	5.44669
	120.731	68.4469	0.786469	5.44669
	120.731	68.7076	0.772953	5.44669
	120.731	68.9452	0.755619	5.44669
	120.731	69.1366	0.751525	5.44669
	120.731	69.2599	0.755713	5.44669
	120.731	69.4113	0.758881	5.44669
	120.731	69.6051	0.766583	5.44669
	120.731	69.7583	0.785671	5.44669
	120.731	69.9212	0.801489	5.44669
	120.731	70.1582	0.803003	5.44669
	120.731	70.4318	0.798279	5.44669
	120.731	70.6464	0.803675	5.44669
	120.731	70.7667	0.816738	5.44669
	120.709	70.9085	0.805995	5.44669
	120.629	71.1485	0.770976	5.44669
	120.526	71.4308	0.756028	5.44669
	120.498	71.648	0.777307	5.44669
	120.588	71.7171	0.801794	5.44669
	120.691	71.6812	0.806112	5.44669
	120.688	71.6928	0.799474	5.44669
	120.626	71.8661	0.803071	5.44669
	120.597	72.1067	0.81606	5.4507
	120.629	72.2716	0.805926	5.46104
	120.678	72.4226	0.771188	5.46531
	120.669	72.6013	0.748271	5.45562
	120.623	72.7485	0.749123	5.4448
	120.58	72.9141	0.765197	5.44287
	120.53	73.1053	0.788567	5.44579
	120.494	73.2033	0.795325	5.44767
	120.492	73.2377	0.782404	5.44742
	120.504	73.3746	0.78128	5.44664
	120.509	73.5922	0.786463	5.44641
	120.507	73.7111	0.773459	5.44658
	120.504	73.7449	0.763704	5.44674
	120.526	73.8741	0.787461	5.44675
	120.584	74.1378	0.82817	5.44669
	120.609	74.4343	0.841099	5.44667
	120.555	74.649	0.809117	5.44668
	120.494	74.7119	0.771753	5.44669
	120.484	74.7236	0.772273	5.44669
	120.5	74.8634	0.794403	5.44669
	120.51	75.0903	0.812725	5.44669
	120.509	75.2122	0.829738	5.44669
	120.505	75.2439	0.840947	5.44669
	120.503	75.3711	0.841273	5.44669
	120.504	75.5856	0.82982	5.44669
	120.505	75.7068	0.800091	5.44669
	120.505	75.6934	0.764166	5.44669
	120.505	75.6958	0.755324	5.44669
	120.505	75.8573	0.787311	5.44669
	120.505	76.0963	0.823224	5.44669
	120.505	76.2646	0.814223	5.44669
	120.505	76.3685	0.779939	5.44669
	120.505	76.4201	0.781709	5.44669
	120.505	76.4647	0.812426	5.44669
	120.505	76.5729	0.811739	5.44669
	120.505	76.7179	0.774874	5.44669
	120.505	76.906	0.755613	5.44669
	120.505	77.1071	0.783617	5.44669
	120.505	77.2504	0.821573	5.44669
	120.505	77.4064	0.822715	5.44669
	120.483	77.595	0.801071	5.44669
	120.403	77.7444	0.782362	5.44669
	120.299	77.9075	0.765014	5.44669
	120.272	78.146	0.761673	5.44669
	120.34	78.42	0.78962	5.44669
	120.407	78.6836	0.821927	5.44669
	120.438	78.9303	0.812858	5.44669
	120.454	79.1738	0.779828	5.44669
	120.431	79.4218	0.782148	5.44669
	120.391	79.6238	0.812649	5.44669
	120.356	79.7478	0.811676	5.44669
	120.307	79.8958	0.782639	5.44669
	120.269	80.0878	0.775875	5.44669
	120.265	80.2416	0.792035	5.44669
	120.277	80.4053	0.802581	5.44669
	120.283	80.6425	0.801472	5.44669
	120.281	80.9158	0.797293	5.44669
	120.278	81.1303	0.788072	5.44669
	120.278	81.2506	0.768707	5.44669
	120.278	81.3925	0.761184	5.44669
	120.279	81.5833	0.788101	5.44669
	120.279	81.7388	0.821464	5.44669
	120.279	81.9528	0.813204	5.44669
	120.279	82.3166	0.772267	5.44669
	120.279	82.6419	0.746128	5.44669
	120.279	82.7374	0.747841	5.44669
	120.279	82.725	0.765421	5.44669
	120.279	82.8435	0.789117	5.44669
	120.279	83.1192	0.803347	5.44669
	120.279	83.4245	0.810427	5.44669
	120.279	83.6386	0.817716	5.44669
	120.279	83.7474	0.803998	5.44669
	120.279	83.8354	0.777661	5.44669
	120.279	83.9016	0.776526	5.44669
	120.279	83.958	0.786207	5.44669
	120.279	84.1151	0.77505	5.44669
	120.279	84.3826	0.764462	5.44669
	120.279	84.6706	0.787214	5.44669
	120.279	84.9297	0.819926	5.44669
	120.279	85.1203	0.812875	5.44669
	120.279	85.2357	0.780547	5.44669
	120.279	85.3841	0.774572	5.44669
	120.279	85.5793	0.792232	5.44669
	120.279	85.7344	0.810997	5.44669
	120.279	85.8974	0.821915	5.44669
	120.279	86.1339	0.805555	5.44669
	120.279	86.4071	0.76895	5.44669
	120.279	86.671	0.747465	5.44669
	120.279	86.9182	0.757452	5.44669
	120.279	87.1617	0.793831	5.44669
	120.279	87.4096	0.825149	5.44669
	120.279	87.6115	0.820575	5.44669
	120.279	87.6864	0.806773	5.44669
	120.279	87.6584	0.810369	5.44669
	120.279	87.6712	0.802267	5.44669
	120.279	87.8422	0.779556	5.44669
	120.279	88.0815	0.785807	5.44669
	120.256	88.2466	0.82215	5.44669
	120.199	88.3982	0.839214	5.44669
	120.153	88.6263	0.810475	5.44669
	120.149	88.8509	0.772992	5.44669
	120.186	88.942	0.772309	5.44669
	120.25	88.962	0.793977	5.44669
	120.272	89.046	0.812534	5.44669
	120.192	89.1897	0.829809	5.44669
	120.096	89.3858	0.833174	5.44669
	120.12	89.5908	0.805262	5.44669
	120.215	89.6836	0.772962	5.44669
	120.231	89.6618	0.782021	5.44669
	120.18	89.6708	0.815044	5.44669
	120.127	89.838	0.812726	5.44669
	120.074	90.077	0.782227	5.44669
	120.04	90.1942	0.77533	5.44669
	120.041	90.1704	0.784082	5.44669
	120.052	90.1699	0.774585	5.44669
	120.056	90.3338	0.765023	5.44669
	120.054	90.5749	0.779743	5.44669
	120.074	90.7433	0.791739	5.44669
	120.131	90.8956	0.776175	5.44669
	120.156	91.1228	0.755089	5.44669
	120.102	91.396	0.750157	5.44669
	120.042	91.614	0.755328	5.44669
	120.031	91.7357	0.759206	5.44669
	120.047	91.9262	0.758986	5.44669
	120.058	92.3414	0.757514	5.44669
	120.056	92.8519	0.764846	5.44669
	120.052	93.2282	0.785429	5.44669
	120.051	93.4502	0.794134	5.44669
	120.052	93.5959	0.775149	5.44669
	120.053	93.706	0.753806	5.44669
	120.053	93.8681	0.757855	5.44669
	120.052	94.1202	0.791737	5.44669
	120.052	94.4004	0.824128	5.44669
	120.052	94.6124	0.813021	5.44669
	120.052	94.68	0.779113	5.44669
	120.052	94.6454	0.78179	5.44669
	120.052	94.6088	0.812753	5.44669
	120.052	94.6553	0.811847	5.44669
	120.052	94.794	0.782673	5.44669
	120.052	94.9016	0.775829	5.44669
	120.052	94.957	0.784132	5.44669
	120.052	95.0498	0.782299	5.44669
	120.052	95.1353	0.785224	5.44669
	120.052	95.1977	0.796024	5.44669
	120.052	95.3506	0.800921	5.44669
	120.052	95.5648	0.799357	5.44669
	120.052	95.6767	0.796997	5.44669
	120.052	95.7088	0.788699	5.44669
	120.052	95.8397	0.776946	5.44669
	120.052	96.0556	0.7814	5.44669
	120.052	96.176	0.78846	5.44669
	120.052	96.211	0.782125	5.44669
	120.052	96.3402	0.783612	5.44669
	120.052	96.6035	0.787539	5.44669
	120.052	96.9489	0.773082	5.44669
	120.03	97.3397	0.763163	5.44669
	119.973	97.6803	0.779498	5.44669
	119.926	97.9283	0.800168	5.44669
	119.923	98.0974	0.812522	5.44669
	119.959	98.2079	0.819725	5.44669
	120.002	98.362	0.804094	5.44669
	119.966	98.6105	0.769117	5.44669
	119.862	98.892	0.755925	5.44669
	119.798	99.1059	0.777924	5.44669
	119.825	99.223	0.794218	5.44669
	119.906	99.3638	0.777861	5.44669
	119.96	99.5553	0.754914	5.44669
	119.959	99.7115	0.749484	5.44669
	119.917	99.8763	0.755108	5.44669
	119.853	100.064	0.767224	5.44669
	119.81	100.161	0.795151	5.44669
	119.811	100.196	0.822221	5.44669
	119.825	100.334	0.818878	5.44669
	119.831	100.6	0.807103	5.44669
	119.828	100.895	0.811111	5.44669
	119.825	101.108	0.810332	5.44669
	119.825	101.171	0.807529	5.44669
	119.826	101.183	0.814335	5.44669
	119.826	101.274	0.803662	5.44669
	119.826	101.374	0.77873	5.44669
	119.826	101.443	0.777094	5.44669
	119.826	101.594	0.786065	5.44669
	119.826	101.854	0.774788	5.44669
	119.826	102.141	0.756532	5.44669
	119.826	102.402	0.759126	5.44669
	119.826	102.644	0.791301	5.44669
	119.826	102.935	0.831364	5.44669
	119.826	103.311	0.841065	5.44669
	119.826	103.665	0.807966	5.44669
	119.826	103.923	0.763412	5.44669
	119.826	104.142	0.744329	5.44669
	119.826	104.375	0.758114	5.44669
	119.826	104.629	0.795223	5.44669
	119.826	104.886	0.825498	5.44669
	119.826	105.138	0.820226	5.44669
	119.826	105.385	0.806503	5.44669
	119.826	105.584	0.818251	5.44669
	119.826	105.707	0.838394	5.44669
	119.826	105.905	0.844294	5.44669
	119.826	106.273	0.831994	5.44669
	119.826	106.606	0.799928	5.44669
	119.826	106.753	0.771196	5.44669
	119.826	106.865	0.775315	5.44669
	119.826	107.034	0.795876	5.44669
	119.826	107.142	0.80439	5.44669
	119.826	107.189	0.792994	5.44669
	119.826	107.327	0.776111	5.44669
	119.826	107.541	0.779522	5.44669
	119.826	107.658	0.795842	5.44669
	119.826	107.692	0.802872	5.44669
	119.826	107.871	0.792369	5.44669
	119.826	108.262	0.776388	5.44669
	119.826	108.66	0.787731	5.44669
	119.826	108.981	0.816169	5.44669
	119.826	109.315	0.81903	5.44669
	119.826	109.642	0.801455	5.44669
	119.826	109.953	0.783833	5.44669
	119.826	110.358	0.765494	5.44669
	119.826	110.873	0.75348	5.44669
	119.826	111.36	0.753288	5.44669
	119.826	111.694	0.757213	5.44669
	119.826	111.955	0.758882	5.44669
	119.826	112.338	0.75818	5.44669
	119.826	112.86	0.765162	5.44669
	119.826	113.409	0.793195	5.44669
	119.804	113.871	0.830004	5.44669
	119.746	114.182	0.839821	5.44669
	119.7	114.394	0.807928	5.44669
	119.674	114.608	0.771709	5.44669
	119.631	114.906	0.772677	5.44669
	119.592	115.294	0.786717	5.44669
	119.609	115.651	0.776633	5.44669
	119.677	115.906	0.764944	5.44669
	119.707	116.122	0.786853	5.44669
	119.652	116.356	0.827474	5.44669
	119.589	116.611	0.848894	5.44669
	119.578	116.868	0.845359	5.44669
	119.594	117.119	0.828699	5.44669
	119.605	117.367	0.798168	5.44669
	119.604	117.615	0.77163	5.44669
	119.622	117.865	0.776122	5.44669
	119.678	118.115	0.79606	5.44669
	119.703	118.365	0.80418	5.44669
	119.65	118.614	0.79284	5.44669
	119.59	118.864	0.76825	5.44669
	119.579	119.113	0.751426	5.44669
	119.595	119.363	0.759318	5.44669
	119.605	119.613	0.793198	5.44669
	119.604	119.862	0.832091	5.44669
	119.6	120.112	0.848566	5.44669
	119.598	120.411	0.835709	5.44669
	119.599	120.836	0.799915	5.44669
	119.6	121.314	0.761992	5.44669
	119.6	121.673	0.754475	5.44669
	119.6	121.949	0.779857	5.44669
	119.6	122.328	0.803415	5.44669
	119.6	122.795	0.813756	5.44669
	119.6	123.166	0.819088	5.44669
	119.6	123.451	0.803389	5.44669
	119.6	123.78	0.769048	5.44669
	119.577	124.117	0.748276	5.44669
	119.52	124.385	0.749886	5.44669
	119.496	124.613	0.757644	5.44669
	119.55	124.847	0.768144	5.44669
	119.61	125.098	0.794636	5.44669
	119.621	125.354	0.829548	5.44669
	119.605	125.556	0.839118	5.44669
	119.572	125.629	0.807796	5.44669
	119.494	125.649	0.764032	5.44669
	119.417	125.789	0.75252	5.44669
	119.448	126.013	0.778312	5.44669
	119.561	126.133	0.803463	5.44669
	119.631	126.116	0.806454	5.44669
	119.626	126.068	0.799024	5.44669
	119.599	126.054	0.802761	5.44669
	119.568	126.066	0.81609	5.44669
	119.516	126.125	0.806049	5.44669
	119.476	126.301	0.771229	5.44669
	119.472	126.526	0.748244	5.44669
	119.485	126.634	0.756969	5.44669
	119.469	126.611	0.78548	5.44669
	119.409	126.565	0.804836	5.44669
	119.36	126.554	0.804473	5.44669
	119.356	126.566	0.789835	5.44669
	119.371	126.624	0.766886	5.44669
	119.379	126.8	0.759793	5.44669
	119.376	127.074	0.788166	5.44669
	119.373	127.358	0.821986	5.44669
	119.372	127.564	0.82127	5.44669
	119.373	127.677	0.800319	5.44669
	119.396	127.819	0.78256	5.44669
	119.453	128.061	0.765364	5.44669
	119.477	128.394	0.753878	5.44669
	119.423	128.787	0.753501	5.44669
	119.363	129.133	0.765031	5.44669
	119.352	129.382	0.78694	5.44669
	119.368	129.599	0.794703	5.44669
	119.401	129.835	0.77485	5.44669
	119.457	130.091	0.76135	5.44669
	119.477	130.348	0.778109	5.44669
	119.422	130.549	0.79236	5.44669
	119.362	130.67	0.784886	5.44669
	119.353	130.767	0.791246	5.44669
	119.369	130.833	0.814614	5.44669
	119.379	130.886	0.809257	5.44669
	119.377	130.993	0.780926	5.44669
	119.373	131.085	0.783888	5.44669
	119.372	131.096	0.812988	5.44669
	119.373	131.07	0.811199	5.44669
	119.374	131.104	0.774448	5.44669
	119.374	131.234	0.755626	5.44669
	119.373	131.293	0.775903	5.44669
	119.373	131.176	0.793478	5.44669
	119.373	131.091	0.778269	5.44669
	119.373	131.193	0.755348	5.44669
	119.373	131.33	0.757392	5.44669
	119.373	131.411	0.783125	5.44669
	119.373	131.504	0.795826	5.44669
	119.373	131.58	0.776678	5.44669
	119.373	131.54	0.753846	5.44669
	119.373	131.343	0.749457	5.44669
	119.373	131.102	0.755477	5.44669
	119.373	130.995	0.759517	5.44669
	119.373	131.024	0.759063	5.44669
	119.373	131.072	0.765307	5.44669
	119.373	131.082	0.792942	5.44669
	119.373	131.069	0.829847	5.44669
	119.373	131.06	0.839845	5.44669
	119.373	131.061	0.815865	5.44669
	119.373	131.064	0.792012	5.44669
	119.373	131.065	0.788921	5.44669
	119.373	131.065	0.795848	5.44669
	119.373	131.064	0.791936	5.44669
	119.373	131.015	0.770841	5.44669
	119.373	130.888	0.752833	5.44669
	119.373	130.836	0.758987	5.44669
	119.373	130.905	0.792559	5.44669
	119.373	130.862	0.82407	5.44669
	119.373	130.657	0.812704	5.44669
	119.373	130.561	0.779001	5.44669
	119.373	130.737	0.773985	5.44669
	119.373	130.966	0.792536	5.44669
	119.373	130.92	0.811333	5.44669
	119.373	130.66	0.821948	5.44669
	119.373	130.541	0.805449	5.44669
	119.373	130.679	0.768895	5.44669
	119.373	130.843	0.75535	5.44669
	119.373	130.922	0.777763	5.44669
	119.373	130.955	0.794355	5.44669
	119.373	130.852	0.777976	5.44669
	119.373	130.635	0.762784	5.44669
	119.373	130.506	0.78547	5.44669
	119.373	130.518	0.819792	5.44669
	119.373	130.566	0.821309	5.44669
	119.373	130.582	0.801115	5.44669
	119.373	130.572	0.79075	5.44669
	119.373	130.562	0.801241	5.44669
	119.373	130.561	0.818403	5.44669
	119.373	130.564	0.81543	5.44669
	119.373	130.566	0.799195	5.44669
	119.373	130.566	0.784173	5.44669
	119.373	130.565	0.76644	5.44669
	119.373	130.565	0.761627	5.44669
	119.373	130.565	0.789094	5.44669
	119.373	130.565	0.821722	5.44669
	119.373	130.565	0.82083	5.44669
	119.373	130.565	0.800228	5.44669
	119.373	130.565	0.782678	5.44669
	119.373	130.565	0.765446	5.44669
	119.373	130.565	0.75387	5.44669
	119.373	130.565	0.753469	5.44669
	119.373	130.565	0.757149	5.44669
	119.373	130.565	0.766662	5.44669
	119.373	130.565	0.794191	5.44669
	119.373	130.565	0.822018	5.44669
	119.373	130.565	0.819134	5.44669
	119.373	130.565	0.807282	5.44669
	119.373	130.565	0.811095	5.44669
	119.373	130.565	0.80239	5.44669
	119.373	130.565	0.771478	5.44669
	119.373	130.565	0.757521	5.44669
	119.373	130.565	0.777754	5.44669
	119.373	130.565	0.79358	5.44669
	119.373	130.565	0.777654	5.44669
	119.373	130.565	0.762925	5.44669
	119.373	130.565	0.785643	5.44669
	119.373	130.565	0.827685	5.44669
	119.373	130.565	0.841542	5.44669
	119.373	130.565	0.817345	5.44669
	119.373	130.565	0.79203	5.44669
	119.373	130.565	0.780532	5.44669
	119.373	130.565	0.775339	5.44669
	119.373	130.565	0.783637	5.44669
	119.373	130.565	0.78997	5.44669
	119.373	130.565	0.781963	5.44669
	119.373	130.565	0.790878	5.44669
	119.373	130.565	0.8155	5.44669
	119.373	130.565	0.80976	5.44669
	119.373	130.565	0.772951	5.44669
	119.373	130.565	0.755511	5.44669
	119.373	130.565	0.784258	5.44669
	119.373	130.565	0.829748	5.44669
	119.373	130.565	0.8429	5.44669
	119.373	130.516	0.817181	5.44669
	119.373	130.34	0.799349	5.44669
	119.373	130.111	0.808515	5.44669
	119.373	129.953	0.812008	5.44669
	119.373	129.8	0.809155	5.44669
	119.373	129.569	0.822292	5.44669
	119.373	129.245	0.839146	5.44669
	119.373	128.803	0.835302	5.44669
	119.373	128.277	0.803102	5.44669
	119.396	127.798	0.763473	5.44669
	119.453	127.472	0.746091	5.44669
	119.477	127.162	0.750961	5.44669
	119.423	126.601	0.758872	5.44669
	119.363	125.8	0.760406	5.44669
	119.352	124.966	0.758229	5.44669
	119.368	124.25	0.75677	5.44669
	119.401	123.651	0.756933	5.44669
	119.457	123.02	0.75752	5.44669
	119.499	122.326	0.765578	5.44669
	119.501	121.667	0.785733	5.44669
	119.466	120.953	0.794001	5.44669
	119.425	120.14	0.774985	5.44669
	119.46	119.443	0.761656	5.44669
	119.563	118.901	0.778189	5.4507
	119.628	118.295	0.800155	5.46104
	119.623	117.593	0.812982	5.46531
	119.6	116.922	0.827793	5.45562
	119.591	116.205	0.832169	5.4448
	119.596	115.396	0.805558	5.44287
	119.601	114.702	0.773443	5.44579
	119.602	114.159	0.774247	5.44767
	119.6	113.552	0.786758	5.44742
	119.599	112.85	0.776092	5.44664
	119.599	112.228	0.764703	5.44641
	119.6	111.737	0.779074	5.44658
	119.6	111.283	0.799443	5.44674
	119.6	110.8	0.804498	5.44675
	119.6	110.291	0.799634	5.44669
	119.6	109.733	0.795841	5.44667
	119.6	109.057	0.795987	5.44668
	119.6	108.332	0.797398	5.44669
	119.6	107.725	0.790066	5.44669
	119.6	107.249	0.777376	5.44669
	119.6	106.795	0.781094	5.44669
	119.622	106.307	0.79605	5.44669
	119.679	105.796	0.802401	5.44669
	119.703	105.337	0.799968	5.44669
	119.649	105.014	0.804598	5.44669
	119.589	104.747	0.816524	5.44669
	119.579	104.358	0.813449	5.44669
	119.595	103.884	0.799033	5.44669
	119.605	103.514	0.79268	5.44669
	119.604	103.281	0.79492	5.44669
	119.599	103.08	0.79021	5.44669
	119.598	102.844	0.778319	5.44669
	119.599	102.583	0.789308	5.44669
	119.6	102.274	0.816144	5.44669
	119.6	101.849	0.810588	5.44669
	119.6	101.325	0.78094	5.44669
	119.622	100.791	0.783421	5.44669
	119.702	100.287	0.812787	5.44669
	119.783	99.7974	0.811282	5.44669
	119.775	99.3043	0.774554	5.44669
	119.741	98.8041	0.74777	5.44669
	119.774	98.3023	0.747717	5.44669
	119.829	97.8023	0.756915	5.44669
	119.845	97.3037	0.760739	5.44669
	119.833	96.8049	0.759064	5.44669
	119.822	96.3057	0.757002	5.44669
	119.822	95.8063	0.764604	5.44669
	119.826	95.307	0.79338	5.44669
	119.827	94.7586	0.822409	5.44669
	119.827	94.1326	0.819586	5.44669
	119.826	93.581	0.799462	5.44669
	119.826	93.2005	0.782799	5.44669
	119.826	92.834	0.765769	5.44669
	119.826	92.3584	0.761833	5.44669
	119.826	91.8234	0.781548	5.44669
	119.826	91.3503	0.8015	5.44669
	119.826	91.0301	0.812351	5.44669
	119.826	90.7688	0.827051	5.44669
	119.826	90.3328	0.832082	5.44669
	119.826	89.6323	0.805785	5.44669
	119.826	88.856	0.77357	5.44669
	119.826	88.2361	0.78209	5.44669
	119.826	87.7727	0.822728	5.44669
	119.826	87.3295	0.840778	5.44669
	119.826	86.8406	0.818796	5.44669
	119.826	86.3258	0.80078	5.44669
	119.826	85.8163	0.80854	5.44669
	119.826	85.3184	0.803639	5.44669
	119.826	84.8233	0.772911	5.44669
	119.826	84.3253	0.749806	5.44669
	119.826	83.8744	0.749154	5.44669
	119.826	83.5502	0.756793	5.44669
	119.826	83.3286	0.760177	5.44669
	119.826	83.1152	0.766742	5.44669
	119.826	82.8213	0.785276	5.44669
	119.826	82.3848	0.793396	5.44669
	119.826	81.9005	0.782765	5.44669
	119.848	81.5425	0.789988	5.44669
	119.906	81.2697	0.81484	5.44669
	119.93	80.8915	0.81767	5.44669
	119.898	80.4239	0.809228	5.44669
	119.918	80.0521	0.812431	5.44669
	120.01	79.7675	0.810129	5.44669
	120.076	79.3894	0.799104	5.44669
	120.054	78.8767	0.78602	5.44669
	119.974	78.3307	0.775117	5.44669
	119.941	77.7678	0.781593	5.44669
	119.977	77.1032	0.789192	5.44669
	119.984	76.3851	0.774493	5.44669
	119.972	75.7766	0.755296	5.44669
	120.008	75.2972	0.758713	5.44669
	120.057	74.8432	0.783697	5.44669
	120.069	74.4048	0.795596	5.44669
	120.058	74.0702	0.784249	5.44669
	120.049	73.7905	0.789828	5.44669
	120.049	73.4012	0.822117	5.44669
	120.052	72.9312	0.845634	5.44669
	120.053	72.5625	0.845904	5.44669
	120.053	72.28	0.837958	5.44669
	120.052	71.9016	0.826711	5.44669
	120.052	71.3881	0.799973	5.44669
	120.052	70.8911	0.773094	5.44669
	120.052	70.5043	0.776094	5.44669
	120.052	70.0682	0.795528	5.44669
	120.052	69.4598	0.803968	5.44669
	120.052	68.828	0.79294	5.44669
	120.075	68.3019	0.768368	5.44669
	120.154	67.8369	0.751439	5.44669
	120.236	67.3613	0.759282	5.44669
	120.228	66.8597	0.793178	5.44669
	120.171	66.3511	0.824224	5.44669
	120.124	65.8488	0.812549	5.44669
	120.098	65.3516	0.77101	5.4507
	120.144	64.8051	0.753705	5.46104
	120.246	64.1792	0.784191	5.46531
	120.306	63.6269	0.822491	5.45562
	120.301	63.2461	0.815025	5.4448
	120.278	62.8306	0.772665	5.44287
	120.27	62.1791	0.745647	5.44579
	120.275	61.4158	0.755369	5.44767
	120.28	60.7838	0.785733	5.44742
	120.28	60.3108	0.797639	5.44664
	120.279	59.8678	0.77651	5.44641
	120.278	59.4317	0.761002	5.44658
	120.278	59.0942	0.777373	5.44674
	120.279	58.8125	0.800046	5.44675
	120.279	58.4233	0.805355	5.44669
	120.279	57.905	0.791908	5.44667
	120.279	57.3605	0.767441	5.44668
	120.279	56.8987	0.759289	5.44669
	120.279	56.5865	0.779887	5.44669
	120.279	56.3246	0.793838	5.44669
	120.279	55.9839	0.777003	5.44669
	120.279	55.6342	0.754689	5.44669
	120.279	55.3153	0.749695	5.44669
	120.279	54.9152	0.763147	5.44669
	120.301	54.4056	0.795374	5.4507
	120.381	53.9179	0.823764	5.46104
	120.462	53.5336	0.811574	5.46531
	120.432	53.0953	0.770766	5.45562
	120.34	52.485	0.746078	5.4448
	120.327	51.8533	0.756225	5.44287
	120.356	51.377	0.793809	5.44579
	120.351	51.0882	0.825577	5.44767
	120.38	50.8409	0.820762	5.44742
	120.467	50.4488	0.798829	5.44664
	120.527	49.917	0.782116	5.44641
	120.527	49.4172	0.765708	5.44658
	120.506	49.0849	0.75418	5.44674
	120.498	48.8281	0.753505	5.44675
	120.501	48.4475	0.757055	5.44669
	120.506	47.9731	0.758739	5.44667
	120.507	47.5993	0.758176	5.44668
	120.527	47.3163	0.765212	5.44669
	120.584	46.9887	0.793217	5.44669
	120.63	46.652	0.829996	5.44669
	120.634	46.3339	0.83981	5.44669
	120.62	45.9788	0.807927	5.44669
	120.635	45.643	0.763841	5.44669
	120.673	45.3351	0.752394	5.44669
	120.642	44.9347	0.778327	5.44669
	120.543	44.4702	0.803514	5.44669
	120.501	44.1077	0.814341	5.44669
	120.583	43.875	0.819298	5.44669
	120.71	43.6707	0.803269	5.44669
	120.768	43.4338	0.768923	5.44669
[truncated: 1,282 more rows]
