# Supplementary material for: Design of a cosmetic glove stiffness compensation mechanism for toddler-sized hand prostheses
Source: PLoS One. 2017 Aug 11;12(8):e0183233. doi: 10.1371/journal.pone.0183233 (PMC5553851; doi:10.1371/journal.pone.0183233)
Supplement: S1 Dataset — (ZIP) [file pone.0183233.s001.zip › 01 Glove measurements/SILglove2_4.xlsx]

## Sheet: test_glove8_4
LabVIEW Measurement
Writer_Version	2
Reader_Version	2
Separator	Tab
Decimal_Separator	.
Multi_Headings	No
X_Columns	No
Time_Pref	Absolute
Operator	localadmin
Date	2012-12-20
Time	00:09:44.981000
***End_of_Header***
Channels	4
Samples	10	10	10	10
Date	2012-12-20	2012-12-20	2012-12-20	2012-12-20
Time	00:10:19.281000	00:10:19.281000	00:10:19.281000	00:10:19.281000
Y_Unit_Label	mm	N	N	Pa
X_Dimension	Time	Time	Time	Time
X0	0	0	0	0
Delta_X	0.01	0.01	0.01	0.01
***End_of_Header***
X_Value	Voltage LVDT (Filtered)	Voltage Load Cell (Filtered)	Voltage Pinch Load Cell (Filtered)	Voltage Pressure (Filtered)	Comment
	128.878	0.276585	0.788351	5.44669
	128.878	0.251578	0.795365	5.44669
	128.878	0.205413	0.782497	5.44669
	128.878	0.03961	0.789176	5.44669
	128.878	-0.136415	0.822466	5.44669
	128.878	-0.121499	0.838141	5.44669
	128.878	0.001213	0.809912	5.44669
	128.878	0.105036	0.765267	5.44669
	128.878	0.212429	0.744415	5.44669
	128.878	0.286728	0.749619	5.44669
	128.878	0.290164	0.766776	5.44669
	128.878	0.266856	0.789052	5.44669
	128.878	0.256134	0.794967	5.44669
	128.878	0.25997	0.77421	5.44669
	128.878	0.216204	0.760988	5.44669
	128.878	0.090338	0.778185	5.44669
	128.878	0.03636	0.79252	5.44669
	128.878	0.154206	0.784926	5.44669
	128.878	0.237913	0.783335	5.44669
	128.878	0.135107	0.786427	5.44669
	128.878	0.047091	0.772714	5.44669
	128.878	0.14274	0.755534	5.44669
	128.878	0.278479	0.751575	5.44669
	128.878	0.311535	0.763634	5.44669
	128.878	0.229557	0.794911	5.44669
	128.878	0.077555	0.831267	5.44669
	128.878	0.026251	0.839741	5.44669
	128.878	0.154515	0.807446	5.44669
	128.878	0.290826	0.771535	5.44669
	128.878	0.312522	0.772775	5.44669
	128.878	0.274772	0.78682	5.44669
	128.878	0.251505	0.776641	5.44669
	128.878	0.255217	0.764911	5.44669
	128.878	0.265049	0.778966	5.44669
	128.878	0.267849	0.791453	5.44669
	128.878	0.265527	0.784202	5.44669
	128.878	0.263559	0.783411	5.44669
	128.878	0.26356	0.794587	5.44669
	128.878	0.26426	0.808834	5.44669
	128.878	0.264553	0.828041	5.44669
	128.878	0.215236	0.841619	5.44669
	128.878	0.088304	0.834287	5.44669
	128.878	0.035852	0.801796	5.44669
	128.878	0.154716	0.771157	5.44669
	128.878	0.287498	0.774633	5.44669
	128.878	0.311056	0.787734	5.44669
	128.878	0.275341	0.784234	5.44669
	128.878	0.252264	0.792625	5.44669
	128.878	0.255333	0.815424	5.44669
	128.878	0.264828	0.809107	5.44669
	128.878	0.267715	0.772704	5.44669
	128.878	0.216359	0.755639	5.44669
	128.878	0.087651	0.776529	5.44669
	128.878	0.035179	0.793735	5.44669
	128.878	0.154667	0.778155	5.44669
	128.878	0.287716	0.755208	5.44669
	128.878	0.261975	0.749504	5.44669
	128.878	0.099344	0.762882	5.44669
	128.878	0.023814	0.787461	5.44669
	128.878	0.145743	0.795685	5.44669
	128.878	0.288017	0.775076	5.44669
	128.878	0.314463	0.761096	5.44669
	128.878	0.227394	0.777922	5.44669
	128.878	0.075608	0.800242	5.44669
	128.878	0.026205	0.805242	5.44669
	128.878	0.155187	0.799661	5.44669
	128.878	0.291124	0.803458	5.44669
	128.878	0.312408	0.824027	5.44669
	128.878	0.274619	0.833984	5.44669
	128.878	0.251481	0.807658	5.44669
	128.878	0.255262	0.765807	5.44669
	128.878	0.265076	0.745443	5.44669
	128.878	0.267844	0.757729	5.44669
	128.878	0.265515	0.794666	5.44669
	128.878	0.214366	0.833272	5.44669
	128.878	0.087598	0.840668	5.44669
	128.878	0.035865	0.814993	5.44669
	128.878	0.154973	0.799225	5.44669
	128.878	0.287601	0.817111	5.44669
	128.878	0.311008	0.840511	5.44669
	128.878	0.275285	0.845587	5.44669
	128.878	0.252257	0.831784	5.44669
	128.878	0.25535	0.807251	5.44669
	128.878	0.264837	0.791326	5.44669
	128.878	0.267713	0.791705	5.44669
	128.878	0.265545	0.797259	5.44669
	128.878	0.263615	0.799409	5.44669
	128.878	0.263577	0.806199	5.44669
	128.878	0.215057	0.825266	5.44669
	128.878	0.088576	0.8414	5.44669
	128.878	0.036029	0.843053	5.44669
	128.878	0.154694	0.838276	5.44669
	128.878	0.287426	0.835729	5.44669
	128.878	0.261844	0.828496	5.44669
	128.878	0.099392	0.801515	5.44669
	128.878	0.023881	0.765235	5.44669
	128.878	0.145754	0.747395	5.44669
	128.878	0.238807	0.750881	5.44669
	128.878	0.138486	0.758375	5.44669
	128.878	0.048188	0.760226	5.44669
	128.878	0.141999	0.75833	5.44669
	128.878	0.277778	0.764747	5.44669
	128.878	0.311505	0.785097	5.44669
	128.878	0.278984	0.801901	5.44669
	128.878	0.25363	0.803379	5.44669
	128.878	0.254611	0.790419	5.44669
	128.878	0.26404	0.76752	5.44669
	128.878	0.267641	0.759851	5.44669
	128.878	0.265799	0.780094	5.44669
	128.878	0.214556	0.793725	5.44669
	128.878	0.038386	0.776882	5.44669
	128.878	-0.140177	0.754679	5.44669
	128.878	-0.073449	0.757605	5.44669
	128.878	0.178038	0.783452	5.44669
	128.878	0.334199	0.795888	5.44669
	128.878	0.322024	0.776588	5.44669
	128.878	0.214097	0.761657	5.44669
	128.878	0.067344	0.77762	5.44669
	128.878	0.027468	0.792046	5.44669
	128.878	0.158654	0.777058	5.44669
	128.878	0.242937	0.755349	5.44669
	128.878	0.13563	0.757823	5.44669
	128.878	0.045525	0.791176	5.44669
	128.878	0.141898	0.823904	5.44669
	128.878	0.278683	0.813126	5.44669
	128.878	0.311919	0.779237	5.44669
	128.878	0.278836	0.773934	5.44669
	128.878	0.253421	0.78456	5.44669
	128.878	0.254576	0.775281	5.44669
	128.878	0.264099	0.765145	5.44669
	128.878	0.267679	0.779547	5.44669
	128.878	0.265793	0.799484	5.44669
	128.878	0.263731	0.812218	5.44669
	128.878	0.263538	0.819841	5.44669
	128.878	0.26419	0.804251	5.44669
	128.878	0.264531	0.777012	5.44669
	128.878	0.215253	0.784035	5.44669
	128.878	0.088319	0.814442	5.44669
	128.878	0.035852	0.811756	5.44669
	128.878	0.154711	0.782035	5.44669
	128.878	0.287496	0.783465	5.44669
	128.878	0.311057	0.812416	5.44669
	128.878	0.275343	0.811111	5.44669
	128.878	0.252264	0.774614	5.44669
	128.878	0.255333	0.747856	5.44669
	128.878	0.264828	0.747731	5.44669
	128.878	0.267715	0.764761	5.44669
	128.878	0.265549	0.79675	5.44669
	128.878	0.263616	0.831637	5.44669
	128.878	0.214386	0.839242	5.44669
	128.878	0.088281	0.807105	5.44669
	128.878	0.036144	0.77157	5.44669
	128.878	0.154847	0.772911	5.44669
	128.878	0.287449	0.786864	5.44669
	128.878	0.310989	0.776611	5.44669
	128.878	0.275331	0.764883	5.44669
	128.878	0.252283	0.786835	5.44669
	128.878	0.255345	0.827489	5.44669
	128.878	0.264826	0.841036	5.44669
	128.878	0.26771	0.817203	5.44669
	128.878	0.216358	0.800021	5.44669
	128.878	0.087652	0.808788	5.44669
	128.878	0.03518	0.811884	5.44669
	128.878	0.154667	0.809005	5.44669
	128.878	0.287716	0.822273	5.44669
	128.878	0.311165	0.83132	5.44669
	128.878	0.27531	0.807172	5.44669
	128.878	0.203022	0.774423	5.44669
	128.878	0.079357	0.774083	5.44669
	128.878	0.036444	0.794212	5.44669
	128.878	0.158145	0.804131	5.44669
	128.878	0.239533	0.793476	5.44669
	128.878	0.134385	0.768534	5.44669
	128.878	-0.002977	0.751318	5.44669
	128.878	-0.033337	0.751301	5.44669
	128.878	0.050347	0.765019	5.44669
	128.878	0.202105	0.787717	5.44669
	128.878	0.301891	0.802903	5.44669
	128.878	0.300193	0.802868	5.44669
	128.878	0.265668	0.789849	5.44669
	128.878	0.252072	0.775333	5.44669
	128.878	0.258691	0.780314	5.44669
	128.878	0.266302	0.79645	5.44669
	128.878	0.267139	0.802846	5.44669
	128.878	0.264784	0.792142	5.44669
	128.878	0.2635	0.768432	5.44669
	128.878	0.2638	0.759621	5.44669
	128.878	0.264381	0.779674	5.44669
	128.878	0.264519	0.793631	5.44669
	128.878	0.264369	0.784863	5.44669
	128.855	0.264258	0.782914	5.44669
	128.798	0.264264	0.794144	5.44669
	128.774	0.264307	0.800955	5.44669
	128.828	0.264322	0.80004	5.44669
	128.866	0.264314	0.797271	5.44669
	128.819	0.264305	0.788571	5.44669
	128.779	0.264304	0.776795	5.44669
	128.823	0.264307	0.781382	5.44669
	128.862	0.264308	0.788507	5.44669
	128.797	0.264308	0.782151	5.44669
	128.701	0.264307	0.783606	5.44669
	128.697	0.264307	0.795399	5.44669
	128.754	0.264307	0.809105	5.44669
	128.783	0.264307	0.819996	5.44669
	128.754	0.264307	0.813294	5.44669
	128.683	0.264307	0.805604	5.44669
	128.634	0.264307	0.812475	5.44669
	128.634	0.264307	0.803566	5.44669
	128.65	0.264307	0.779351	5.44669
	128.657	0.264307	0.777389	5.44669
	128.654	0.264307	0.793838	5.44669
	128.65	0.264307	0.802798	5.44669
	128.65	0.264307	0.793051	5.44669
	128.651	0.264307	0.776701	5.44669
	128.652	0.264307	0.779749	5.44669
	128.652	0.264307	0.787856	5.44669
	128.651	0.264307	0.782459	5.44669
	128.651	0.264307	0.791837	5.44669
	128.651	0.264307	0.815725	5.44669
	128.651	0.264307	0.809513	5.44669
	128.651	0.264307	0.780638	5.44669
	128.651	0.264307	0.775806	5.44669
	128.629	0.264307	0.784846	5.44669
	128.549	0.264307	0.782606	5.44669
	128.446	0.264307	0.785099	5.44669
	128.396	0.264307	0.787992	5.44669
	128.407	0.264307	0.772742	5.44669
	128.428	0.264307	0.76286	5.44669
	128.433	0.264307	0.779492	5.44669
	128.427	0.264307	0.800273	5.44669
	128.423	0.264307	0.812568	5.44669
	128.424	0.264307	0.819707	5.44669
	128.425	0.264307	0.811941	5.44669
	128.426	0.264307	0.797269	5.44669
	128.425	0.264307	0.784606	5.44669
	128.425	0.264307	0.775177	5.44669
	128.425	0.264307	0.789991	5.44669
	128.425	0.264307	0.825418	5.44669
	128.425	0.264307	0.839089	5.44669
	128.425	0.264307	0.80926	5.44669
	128.425	0.264307	0.764657	5.44669
	128.425	0.264307	0.744391	5.44669
	128.425	0.264307	0.757697	5.44669
	128.403	0.264307	0.795027	5.44669
	128.345	0.264307	0.825563	5.44669
	128.299	0.264307	0.820323	5.44669
	128.273	0.264307	0.79865	5.44669
	128.252	0.264307	0.782197	5.44669
	128.271	0.264307	0.773676	5.44669
	128.289	0.264307	0.782348	5.44669
	128.246	0.264307	0.797892	5.44669
	128.192	0.264307	0.802727	5.44669
	128.18	0.313497	0.791579	5.44669
	128.194	0.440273	0.768239	5.44669
	128.203	0.492705	0.751869	5.44669
	128.203	0.373887	0.759507	5.44669
	128.199	0.241132	0.785249	5.44669
	128.197	0.217568	0.795964	5.44669
	128.198	0.253272	0.775981	5.44669
	128.199	0.276346	0.753505	5.44669
	128.199	0.27328	0.749562	5.44669
	128.199	0.263787	0.763513	5.44669
	128.199	0.2609	0.795575	5.44669
	128.199	0.263065	0.831589	5.44669
	128.199	0.264998	0.839639	5.44669
	128.199	0.265038	0.807289	5.44669
	128.199	0.264368	0.763635	5.44669
	128.199	0.264073	0.744663	5.44669
	128.199	0.264187	0.758174	5.44669
	128.199	0.26434	0.787259	5.44669
	128.199	0.264364	0.805152	5.44669
	128.199	0.264319	0.803974	5.44669
	128.199	0.264292	0.789513	5.44669
	128.199	0.264297	0.7748	5.44669
	128.199	0.313498	0.788081	5.44669
	128.199	0.440277	0.824751	5.44669
	128.176	0.492706	0.839489	5.44669
	128.119	0.373886	0.809664	5.44669
	128.095	0.241131	0.772555	5.44669
	128.127	0.217568	0.772414	5.44669
	128.13	0.253272	0.786306	5.44669
	128.116	0.276346	0.776554	5.44669
	128.132	0.27328	0.757186	5.44669
	128.102	0.263787	0.750902	5.44669
	128.01	0.2609	0.762765	5.44669
	127.949	0.263065	0.786915	5.44669
	127.972	0.264998	0.795498	5.44669
	128.051	0.314228	0.783063	5.44669
	128.084	0.440333	0.781495	5.44669
	128.026	0.49247	0.786318	5.44669
	127.961	0.373767	0.773322	5.44669
	127.95	0.241166	0.763698	5.44669
	127.967	0.217625	0.779637	5.44669
	127.978	0.253283	0.792165	5.44669
	127.977	0.276331	0.784262	5.44669
	127.972	0.273269	0.791054	5.44669
	127.971	0.263788	0.814755	5.44268
	127.972	0.260904	0.809385	5.43234
	127.973	0.263066	0.780929	5.42806
	127.973	0.264997	0.783844	5.43775
	127.973	0.265037	0.820839	5.44858
	127.972	0.264368	0.847233	5.4505
	127.972	0.264073	0.847029	5.44759
	127.973	0.264188	0.829991	5.44571
	127.973	0.26434	0.805986	5.44595
	127.973	0.264364	0.799304	5.44673
	127.972	0.313509	0.812484	5.44696
	127.972	0.440258	0.813688	5.44679
	127.972	0.492694	0.808448	5.44663
	127.973	0.373888	0.813528	5.44663
	127.972	0.241137	0.802997	5.44668
	127.972	0.21757	0.778739	5.44671
	127.972	0.253271	0.785205	5.4467
	127.972	0.325535	0.822189	5.44668
	127.972	0.449245	0.847315	5.44668
	127.972	0.492185	0.846584	5.44669
	127.972	0.37048	0.829775	5.44669
	127.972	0.28908	0.798183	5.44669
	127.95	0.394225	0.763383	5.44669
	127.893	0.53159	0.747804	5.44669
	127.847	0.561952	0.75171	5.44669
	127.843	0.527459	0.758577	5.44669
	127.857	0.551665	0.760016	5.44669
	127.842	0.680276	0.766041	5.44669
	127.782	0.742365	0.78504	5.44669
	127.733	0.577749	0.793547	5.44669
	127.729	0.365399	0.782912	5.44669
	127.744	0.41413	0.782126	5.44669
	127.751	0.62094	0.794507	5.44669
	127.749	0.609429	0.801387	5.44669
	127.746	0.370727	0.792221	5.44669
	127.745	0.249437	0.776854	5.44669
	127.746	0.427027	0.780108	5.44669
	127.747	0.714831	0.795823	5.44669
	127.746	0.84842	0.810527	5.44669
	127.746	0.764948	0.828311	5.44669
	127.746	0.578241	0.841131	5.44669
	127.746	0.464004	0.833986	5.44669
	127.746	0.472113	0.801844	5.44669
	127.746	0.563657	0.763413	5.44669
	127.746	0.655838	0.746514	5.44669
	127.746	0.621703	0.751159	5.44669
	127.746	0.519082	0.766675	5.44669
	127.724	0.479432	0.788463	5.44669
	127.644	0.497907	0.794756	5.44669
	127.563	0.470328	0.782202	5.44669
	127.593	0.395193	0.781398	5.44669
	127.685	0.462875	0.786584	5.44669
	127.698	0.679653	0.773468	5.44669
	127.647	0.821199	0.763664	5.44669
	127.594	0.815281	0.779571	5.44669
	127.542	0.764367	0.792149	5.44669
	127.508	0.745442	0.776408	5.44669
	127.508	0.75566	0.75504	5.44669
	127.519	0.766674	0.750054	5.44669
	127.524	0.767656	0.763173	5.44669
	127.522	0.764153	0.795258	5.44669
	127.519	0.762337	0.823706	5.4507
	127.519	0.762821	0.819462	5.46104
	127.52	0.763669	0.798949	5.46531
	127.52	0.763853	0.782629	5.45562
	127.52	0.763628	0.76588	5.4448
	127.52	0.763469	0.75407	5.44287
	127.52	0.763482	0.761269	5.44579
	127.52	0.763544	0.785205	5.44767
	127.52	0.763565	0.80319	5.44742
	127.52	0.763552	0.811753	5.44664
	127.52	0.763539	0.826198	5.44641
	127.52	0.763538	0.831938	5.44658
	127.52	0.763543	0.813899	5.44674
	127.52	0.763545	0.794007	5.44675
	127.498	0.763544	0.790457	5.44669
	127.44	0.763543	0.795782	5.44667
	127.416	0.763543	0.799233	5.44668
	127.47	0.763543	0.79878	5.44669
	127.508	0.763543	0.797362	5.44669
	127.461	0.763543	0.796929	5.44669
	127.399	0.763543	0.789381	5.44669
	127.363	0.763543	0.777256	5.44669
	127.321	0.763543	0.781287	5.44669
	127.286	0.763543	0.788303	5.44669
	127.282	0.763543	0.774229	5.44669
	127.291	0.763543	0.755501	5.44669
	127.297	0.763543	0.751023	5.44669
	127.296	0.763543	0.763415	5.44669
	127.293	0.763543	0.787144	5.44669
	127.293	0.763543	0.795363	5.44669
	127.293	0.812733	0.775054	5.44669
	127.294	0.939509	0.75333	5.44669
	127.294	0.991941	0.757689	5.44669
	127.294	0.873123	0.783967	5.44669
	127.294	0.740368	0.796073	5.44669
	127.294	0.716804	0.784353	5.44669
	127.294	0.801698	0.789702	5.44669
	127.294	0.951548	0.814156	5.44669
	127.294	1.00091	0.809615	5.44669
	127.294	0.872603	0.781238	5.44669
	127.294	0.736962	0.783892	5.44669
	127.294	0.715562	0.812878	5.44669
	127.294	0.753198	0.811152	5.44669
	127.294	0.776313	0.774467	5.44669
	127.294	0.772576	0.755651	5.44669
	127.294	0.762789	0.783778	5.44669
	127.294	0.760017	0.821626	5.44669
	127.294	0.762334	0.81481	5.44669
	127.294	0.81348	0.780753	5.44669
	127.294	0.940251	0.781841	5.44669
	127.294	1.04118	0.812192	5.44669
	127.294	1.04884	0.819464	5.44669
	127.271	1.01784	0.803051	5.44669
	127.214	1.05158	0.784348	5.44669
	127.19	1.18294	0.773013	5.44669
	127.244	1.29199	0.781305	5.44669
	127.304	1.30142	0.78982	5.44669
	127.293	1.21908	0.782729	5.44669
	127.197	1.07533	0.783381	5.44669
	127.083	0.978421	0.787228	5.44669
	127.034	0.929288	0.780904	5.44669
	127.049	0.884519	0.783538	5.44669
	127.072	0.972324	0.787943	5.44669
	127.076	1.13751	0.781147	5.44669
	127.069	1.14411	0.791257	5.44669
	127.065	1.08319	0.815948	5.44669
	127.066	1.15292	0.809813	5.44669
	127.067	1.26843	0.780684	5.44669
	127.068	1.30227	0.78359	5.44669
	127.068	1.277	0.812949	5.44669
	127.067	1.25465	0.811289	5.44669
	127.067	1.25431	0.774499	5.44669
	127.067	1.26212	0.755616	5.44669
	127.067	1.26551	0.783751	5.44669
	127.067	1.26416	0.829498	5.44669
	127.067	1.26239	0.850846	5.44669
	127.067	1.26212	0.837586	5.44669
	127.067	1.26265	0.807762	5.44669
	127.067	1.26296	0.78947	5.44669
	127.067	1.2629	0.782874	5.44669
	127.067	1.26277	0.769361	5.44669
	127.067	1.31192	0.755442	5.44669
	127.067	1.48792	0.752736	5.44669
	127.067	1.66715	0.756284	5.44669
	127.067	1.60077	0.76656	5.44669
	127.067	1.39837	0.786585	5.44669
	127.067	1.41802	0.80188	5.44669
	127.067	1.60937	0.802841	5.44669
	127.067	1.60176	0.798072	5.44669
	127.067	1.41939	0.803646	5.44669
	127.045	1.42647	0.816799	5.44669
	126.988	1.65463	0.806031	5.44669
	126.942	1.82227	0.770969	5.44669
	126.916	1.8232	0.748142	5.44669
	126.872	1.76587	0.757018	5.44669
	126.833	1.74183	0.793408	5.44669
	126.828	1.75218	0.825127	5.44669
	126.838	1.76507	0.812845	5.44669
	126.845	1.76679	0.770814	5.44669
	126.844	1.76293	0.745647	5.44669
	126.841	1.7607	0.756027	5.44669
	126.84	1.76114	0.786009	5.44669
	126.841	1.76212	0.797521	5.44669
	126.841	1.76237	0.776363	5.44669
	126.841	1.76213	0.760982	5.44669
	126.841	1.76194	0.785288	5.44669
	126.841	1.76194	0.828227	5.44669
	126.841	1.76201	0.849766	5.44669
	126.841	1.76204	0.837586	5.44669
	126.841	1.76203	0.800275	5.44669
	126.841	1.76201	0.761476	5.44669
	126.841	1.76201	0.74626	5.44669
	126.841	1.8112	0.751741	5.44669
	126.841	1.98717	0.759139	5.44669
	126.819	2.21557	0.768111	5.44669
	126.739	2.32515	0.794091	5.44669
	126.635	2.25278	0.821461	5.44669
	126.586	2.03008	0.811066	5.44669
	126.596	1.83984	0.771371	5.44669
	126.617	1.91826	0.754383	5.44669
	126.622	2.17881	0.784347	5.4507
	126.617	2.3838	0.822315	5.46104
	126.613	2.54421	0.814896	5.46531
	126.613	2.71259	0.780544	5.45562
	126.615	2.80285	0.773852	5.4448
	126.615	2.79297	0.784061	5.44287
	126.615	2.75867	0.775101	5.44579
	126.615	2.74812	0.765246	5.44767
	126.615	2.75595	0.779653	5.44742
	126.615	2.76298	0.799492	5.44664
	126.615	2.76314	0.804313	5.44641
	126.615	2.76071	0.799539	5.44658
	126.615	2.75964	0.795866	5.44674
	126.615	2.76005	0.788161	5.44675
	126.615	2.76061	0.769252	5.44669
	126.592	2.76069	0.76138	5.44667
	126.513	2.76053	0.780119	5.44668
	126.431	2.76043	0.801063	5.44669
	126.462	2.76045	0.812676	5.44669
	126.576	2.76049	0.819471	5.44669
	126.646	2.80969	0.803933	5.44669
	126.619	2.93646	0.77701	5.44669
	126.512	3.03807	0.776276	5.44669
	126.422	3.04603	0.794204	5.44669
	126.435	3.0149	0.811218	5.44669
	126.475	3.04848	0.821306	5.44669
	126.443	3.17983	0.805221	5.44669
	126.408	3.28892	0.769027	5.44669
	126.449	3.29838	0.747616	5.44669
	126.485	3.26523	0.749617	5.44669
	126.442	3.24824	0.757766	5.44669
	126.382	3.25295	0.76042	5.44669
	126.368	3.26097	0.766498	5.44669
	126.382	3.26265	0.792959	5.44669
	126.393	3.26051	0.82943	5.44669
	126.393	3.3082	0.847536	5.44669
	126.389	3.4843	0.836222	5.44669
	126.387	3.71329	0.800496	5.44669
	126.388	3.82307	0.769924	5.44669
	126.389	3.79976	0.774578	5.44669
	126.389	3.7529	0.79602	5.44669
	126.389	3.74186	0.804712	5.44669
	126.388	3.80313	0.793077	5.44669
	126.388	3.98809	0.776031	5.44268
	126.388	4.21596	0.78733	5.43234
	126.388	4.32212	0.816128	5.42806
	126.388	4.34689	0.811285	5.43775
	126.388	4.47682	0.773366	5.44858
	126.366	4.69491	0.747272	5.4505
	126.309	4.81659	0.74793	5.44759
	126.263	4.85134	0.765052	5.44571
	126.237	4.97993	0.796801	5.44595
	126.193	5.24311	0.823685	5.44272
	126.154	5.53951	0.811034	5.43262
	126.149	5.75441	0.770568	5.42816
	126.159	5.81744	0.746187	5.43769
	126.166	5.77987	0.756341	5.44852
	126.165	5.7437	0.785948	5.45049
	126.162	5.7914	0.797384	5.44761
	126.161	5.97965	0.776327	5.44571
	126.162	6.21373	0.761016	5.44595
	126.162	6.37052	0.785315	5.44672
	126.162	6.47127	0.828226	5.44696
	126.162	6.52566	0.841885	5.44679
	126.162	6.57258	0.817297	5.44663
	126.162	6.72997	0.791887	5.44663
	126.162	6.95166	0.78836	5.44668
	126.162	7.06508	0.795657	5.44671
	126.162	7.09509	0.799926	5.4467
	126.162	7.17544	0.799115	5.44668
	126.162	7.26473	0.797256	5.44668
	126.162	7.28408	0.796766	5.44669
	126.162	7.26211	0.797221	5.44669
	126.162	7.24629	0.797586	5.44669
	126.162	7.29671	0.789706	5.44669
	126.162	7.42962	0.777159	5.44669
	126.162	7.53338	0.781131	5.44669
	126.14	7.58925	0.788272	5.44669
	126.06	7.68359	0.774271	5.44669
	125.979	7.76952	0.75553	5.44669
	126.009	7.78247	0.75102	5.44669
	126.123	7.75902	0.763403	5.44669
	126.194	7.74485	0.78714	5.44669
	126.166	7.7473	0.803236	5.44669
	126.082	7.75336	0.811083	5.44669
	126.027	7.75504	0.818031	5.44669
	126.007	7.75358	0.811767	5.44669
	125.969	7.80157	0.797792	5.44669
	125.93	7.97754	0.784887	5.44669
	125.923	8.20637	0.767238	5.44669
	125.933	8.31613	0.753836	5.44669
	125.939	8.29288	0.752818	5.44669
	125.938	8.24604	0.756889	5.44669
	125.936	8.28419	0.766785	5.44669
	125.935	8.42303	0.786464	5.44669
	125.936	8.53364	0.793879	5.44669
	125.936	8.59027	0.774674	5.44669
	125.936	8.68249	0.753698	5.44669
	125.936	8.76727	0.750108	5.44669
	125.936	8.78049	0.763672	5.44669
	125.936	8.80674	0.787577	5.44268
	125.936	8.96867	0.803323	5.43234
	125.914	9.19938	0.803093	5.42806
	125.834	9.31492	0.797665	5.43775
	125.73	9.29343	0.803386	5.44858
	125.681	9.24527	0.816835	5.4505
	125.691	9.23305	0.81401	5.44759
	125.712	9.24509	0.799157	5.44571
	125.717	9.25449	0.792533	5.44595
	125.712	9.25414	0.802685	5.44673
	125.708	9.29985	0.818374	5.44696
	125.708	9.47448	0.807034	5.44679
	125.71	9.70355	0.77083	5.44663
	125.71	9.81389	0.747727	5.44663
	125.71	9.7908	0.749023	5.44668
	125.709	9.74382	0.757477	5.44671
	125.709	9.73266	0.76051	5.4467
	125.71	9.74473	0.758768	5.44668
	125.71	9.75376	0.756959	5.44668
	125.71	9.75325	0.756821	5.44669
	125.71	9.74983	0.765276	5.44669
	125.71	9.74858	0.785855	5.44669
	125.71	9.79846	0.802031	5.44669
	125.71	9.97516	0.803164	5.44669
	125.71	10.2036	0.790283	5.44669
	125.71	10.313	0.767539	5.44669
	125.71	10.2897	0.752036	5.44669
	125.71	10.243	0.759826	5.44669
	125.71	10.2812	0.785323	5.44669
	125.71	10.4692	0.795882	5.44669
	125.71	10.7065	0.783791	5.44669
	125.687	10.8156	0.781664	5.44669
	125.608	10.789	0.78613	5.44669
	125.526	10.741	0.773184	5.44669
	125.556	10.7307	0.755836	5.44669
	125.648	10.7435	0.751534	5.44669
	125.639	10.7525	0.76351	5.44669
	125.552	10.8009	0.787002	5.44669
	125.556	10.9242	0.795269	5.44669
	125.639	10.9754	0.775066	5.44669
	125.635	10.9065	0.761239	5.44669
	125.532	10.9505	0.777986	5.44669
	125.456	11.1554	0.800218	5.44669
	125.456	11.3004	0.81308	5.44669
	125.504	11.3002	0.819941	5.44669
	125.572	11.2504	0.811857	5.44669
	125.591	11.2299	0.79715	5.44669
	125.532	11.2391	0.784586	5.44669
	125.471	11.2502	0.76734	5.44669
	125.462	11.2516	0.753986	5.44669
	125.479	11.2483	0.760715	5.44669
	125.489	11.2463	0.792873	5.44669
	125.487	11.2467	0.831458	5.44669
	125.483	11.2476	0.848417	5.44669
	125.482	11.2478	0.843742	5.44669
	125.483	11.2476	0.828192	5.44669
	125.484	11.2474	0.79853	5.44669
	125.484	11.2474	0.771962	5.44669
	125.483	11.2475	0.776132	5.44669
	125.483	11.2967	0.788076	5.44669
	125.483	11.4727	0.775974	5.44669
	125.483	11.701	0.756314	5.44669
	125.483	11.8106	0.750743	5.44669
	125.483	11.7875	0.755138	5.44669
	125.483	11.7407	0.766789	5.44669
	125.483	11.7297	0.787088	5.44669
	125.483	11.7417	0.794139	5.44669
	125.483	11.7507	0.774561	5.44669
	125.483	11.7502	0.761429	5.44669
	125.483	11.7468	0.778245	5.44669
	125.483	11.7947	0.792388	5.44669
	125.483	11.9222	0.78485	5.44669
	125.483	12.0245	0.78335	5.44669
	125.483	12.0817	0.794331	5.44669
	125.483	12.1772	0.808749	5.44669
	125.483	12.263	0.820226	5.44669
	125.483	12.2756	0.805646	5.44669
	125.461	12.252	0.769589	5.44669
	125.381	12.2379	0.7477	5.44669
	125.278	12.2404	0.749453	5.44669
	125.228	12.2957	0.757667	5.44669
	125.239	12.4733	0.760437	5.44669
	125.26	12.7002	0.75867	5.44669
	125.265	12.8086	0.756944	5.44669
	125.259	12.7855	0.756849	5.44669
	125.255	12.7392	0.757423	5.44669
	125.255	12.7283	0.757697	5.44669
	125.257	12.7403	0.757608	5.44669
	125.258	12.7491	0.757473	5.44669
	125.257	12.7486	0.757448	5.44669
	125.257	12.7944	0.765356	5.44669
	125.257	12.92	0.793536	5.44669
	125.257	13.0223	0.830078	5.44669
	125.257	13.0802	0.839731	5.44669
	125.257	13.1759	0.815735	5.44669
	125.257	13.2616	0.791999	5.44669
	125.257	13.274	0.781091	5.44669
	125.257	13.2996	0.775585	5.44669
	125.257	13.4123	0.783541	5.44669
	125.257	13.5165	0.789843	5.44669
	125.257	13.5797	0.774073	5.44669
	125.257	13.677	0.754889	5.44669
	125.257	13.7616	0.750822	5.44669
	125.257	13.7729	0.755677	5.44669
	125.257	13.7492	0.759116	5.44669
	125.235	13.7356	0.758824	5.44669
	125.177	13.7383	0.757478	5.44669
	125.153	13.7443	0.757018	5.44669
	125.207	13.7459	0.765174	5.44669
	125.245	13.7444	0.785742	5.44669
	125.198	13.7432	0.794149	5.44669
	125.136	13.7432	0.775044	5.44669
	125.122	13.7437	0.753757	5.44669
	125.16	13.7438	0.757872	5.44669
	125.206	13.7437	0.783891	5.44669
	125.172	13.7928	0.795977	5.44669
	125.068	13.9196	0.776469	5.44669
	125.002	14.0213	0.753704	5.44669
	125.007	14.0784	0.749473	5.44669
	125.031	14.1741	0.755533	5.44669
	125.039	14.2601	0.759535	5.44669
	125.034	14.2726	0.766921	5.44669
	125.029	14.2489	0.78558	5.44669
	125.029	14.284	0.79346	5.44669
	125.03	14.4625	0.782684	5.44669
	125.031	14.697	0.782061	5.44669
	125.031	14.8082	0.78669	5.44669
	125.031	14.7836	0.781148	5.44669
	125.031	14.7357	0.791702	5.44669
	125.031	14.7246	0.824005	5.44669
	125.031	14.7371	0.837888	5.44669
	125.031	14.7463	0.817129	5.44669
	125.031	14.7949	0.793239	5.44669
	125.031	14.9181	0.788986	5.44669
	125.031	15.0185	0.803309	5.44669
	125.031	15.0764	0.827768	5.44669
	125.031	15.1728	0.843476	5.44669
	125.031	15.2588	0.835163	5.44669
	125.008	15.2711	0.809374	5.44669
	124.951	15.2473	0.791008	5.44669
	124.927	15.2333	0.790816	5.44669
	124.981	15.2359	0.796999	5.44669
	125.041	15.242	0.791745	5.44669
	125.03	15.2436	0.770352	5.44669
	124.934	15.2421	0.752696	5.44669
	124.82	15.2901	0.759103	5.44669
	124.771	15.4661	0.784785	5.44669
	124.786	15.6949	0.795914	5.44669
	124.809	15.8047	0.776125	5.44669
	124.813	15.7814	0.761453	5.44669
	124.806	15.7346	0.78557	5.44669
	124.802	15.7235	0.820307	5.44669
	124.803	15.7356	0.813619	5.44669
	124.805	15.7938	0.772852	5.44669
	124.805	15.9692	0.746226	5.44669
	124.805	16.1942	0.755545	5.44669
	124.804	16.3025	0.785601	5.44669
	124.782	16.2801	0.805392	5.44669
	124.725	16.2341	0.804664	5.44669
	124.701	16.2231	0.797587	5.44669
	124.732	16.2349	0.794924	5.44669
	124.735	16.2929	0.78846	5.44669
	124.722	16.4684	0.777583	5.44669
	124.737	16.6935	0.781751	5.44669
	124.707	16.8018	0.796252	5.44669
	124.638	16.7793	0.802252	5.44669
	124.634	16.7825	0.791963	5.44669
	124.659	16.9475	0.768568	5.44669
	124.627	17.1385	0.759741	5.44669
	124.575	17.1301	0.779676	5.44669
	124.56	17.054	0.793589	5.44669
	124.572	17.1228	0.776974	5.44669
	124.582	17.2925	0.762636	5.44669
	124.582	17.5047	0.785764	5.44669
	124.578	17.7071	0.819967	5.44669
	124.577	17.7931	0.813408	5.44669
	124.578	17.7694	0.772884	5.44669
	124.556	17.7308	0.746314	5.44669
	124.476	17.7234	0.7477	5.44669
	124.395	17.734	0.765296	5.44669
	124.425	17.7903	0.789114	5.44669
	124.517	17.9655	0.80339	5.44669
	124.508	18.191	0.810446	5.44669
	124.399	18.2997	0.82558	5.44669
	124.322	18.2771	0.840014	5.44669
	124.324	18.2802	0.834489	5.44669
	124.351	18.3959	0.810322	5.44669
	124.361	18.5094	0.799515	5.44669
	124.356	18.5754	0.818901	5.44669
	124.35	18.6706	0.841159	5.44669
	124.35	18.7532	0.845223	5.44669
	124.351	18.7645	0.839271	5.44669
	124.352	18.7415	0.827504	5.44669
	124.352	18.7282	0.80771	5.44669
	124.352	18.7308	0.793041	5.44669
	124.352	18.7366	0.784389	5.44669
	124.352	18.7382	0.776597	5.44669
	124.352	18.7859	0.782793	5.44669
	124.352	18.9115	0.78917	5.44669
	124.352	19.0132	0.774056	5.44669
	124.352	19.0216	0.762992	5.44669
	124.352	18.9414	0.77908	5.44669
	124.352	18.8481	0.792183	5.44669
	124.352	18.927	0.776596	5.44669
	124.352	19.1549	0.755107	5.44669
	124.352	19.2971	0.750015	5.44669
	124.352	19.2875	0.755262	5.44669
	124.352	19.2348	0.767099	5.44669
	124.352	19.2165	0.795045	5.44669
	124.352	19.2275	0.82222	5.44669
	124.352	19.2387	0.818915	5.44669
	124.352	19.2395	0.799248	5.44669
	124.352	19.2358	0.790819	5.44669
	124.352	19.234	0.794063	5.4507
	124.352	19.2346	0.790513	5.46104
	124.352	19.2846	0.77875	5.46531
	124.352	19.4607	0.789381	5.45562
	124.352	19.6889	0.816021	5.4448
	124.352	19.7983	0.818382	5.44287
	124.33	19.7752	0.801236	5.44579
	124.25	19.7285	0.783972	5.44767
	124.146	19.7175	0.76563	5.44742
	124.119	19.7295	0.761358	5.44664
	124.187	19.7385	0.781399	5.44641
	124.254	19.7379	0.801607	5.44658
	124.285	19.7837	0.812449	5.44674
	124.301	19.9585	0.819183	5.44675
	124.256	20.1875	0.803893	5.44669
	124.18	20.2979	0.769225	5.44667
	124.179	20.2747	0.756042	5.44668
	124.208	20.277	0.785805	5.44669
	124.176	20.4418	0.822337	5.44669
	124.123	20.6822	0.814386	5.44669
	124.108	20.8008	0.780323	5.44669
	124.119	20.7772	0.773941	5.44669
	124.129	20.727	0.792047	5.44669
	124.107	20.7147	0.803274	5.44669
	124.046	20.7274	0.793887	5.44669
	124.021	20.7372	0.776882	5.44669
	124.075	20.7367	0.787398	5.44669
	124.136	20.7822	0.815855	5.44669
	124.147	20.9568	0.811146	5.44669
	124.131	21.186	0.773406	5.44669
	124.098	21.2963	0.747337	5.44669
	124.019	21.2732	0.755814	5.44669
	123.943	21.2262	0.785319	5.44669
	123.974	21.2151	0.805178	5.44669
	124.065	21.2272	0.804674	5.44669
	124.055	21.2362	0.789797	5.44669
	123.968	21.2357	0.77467	5.44669
	123.972	21.2323	0.787925	5.44669
	124.055	21.2802	0.816862	5.44669
	124.051	21.4569	0.819251	5.44669
	123.948	21.686	0.801301	5.44669
	123.872	21.7956	0.791561	5.44669
	123.872	21.7722	0.801515	5.44669
	123.898	21.7254	0.8261	5.44669
	123.908	21.7144	0.835544	5.44669
	123.904	21.7264	0.807575	5.44669
	123.898	21.7354	0.765218	5.44669
	123.897	21.7349	0.753097	5.44669
	123.899	21.7315	0.778132	5.44669
	123.9	21.7302	0.803183	5.44669
	123.9	21.7309	0.806401	5.44669
	123.899	21.7809	0.791231	5.44669
	123.899	21.9569	0.766786	5.44669
	123.899	22.185	0.751384	5.44669
	123.899	22.2945	0.75195	5.44669
	123.899	22.2222	0.757397	5.44669
	123.899	22.0487	0.759435	5.44669
	123.899	21.9853	0.766217	5.44669
	123.899	22.1161	0.793191	5.44669
	123.899	22.307	0.829628	5.44669
	123.899	22.506	0.847536	5.44669
	123.899	22.6953	0.836152	5.44669
	123.899	22.7806	0.800467	5.44669
	123.877	22.7612	0.762065	5.44669
	123.819	22.7246	0.746438	5.44669
	123.796	22.7166	0.759477	5.44669
	123.85	22.7262	0.787174	5.44669
	123.887	22.7331	0.804654	5.44669
	123.818	22.7326	0.803795	5.44669
	123.699	22.7791	0.797486	5.44669
	123.639	22.9049	0.803061	5.44669
	123.673	22.9579	0.816763	5.44669
	123.756	22.8889	0.806224	5.44669
	123.786	22.9321	0.778934	5.44669
	123.725	23.1368	0.776268	5.44669
	123.66	23.282	0.785647	5.44669
	123.65	23.2819	0.782777	5.44669
	123.668	23.2321	0.784886	5.44669
	123.679	23.2116	0.795712	5.44669
	123.677	23.2207	0.800911	5.44669
	123.673	23.2319	0.791593	5.44669
	123.671	23.2333	0.76889	5.44669
	123.672	23.2299	0.752137	5.44669
	123.696	23.228	0.751517	5.44669
	123.753	23.2284	0.764819	5.44669
	123.777	23.2784	0.795427	5.44669
	123.723	23.4546	0.823192	5.44669
	123.662	23.6828	0.819187	5.44669
	123.652	23.7922	0.799016	5.44669
	123.668	23.7691	0.782755	5.44669
	123.678	23.7224	0.773779	5.44669
	123.677	23.7114	0.782193	5.44669
	123.673	23.7234	0.79779	5.44669
	123.671	23.7324	0.80274	5.44669
	123.672	23.7318	0.799491	5.44669
	123.673	23.7776	0.796407	5.44669
	123.673	23.9523	0.788404	5.44669
	123.673	24.1814	0.769162	5.44669
	123.673	24.2917	0.761256	5.44669
	123.673	24.3178	0.780099	5.44669
	123.673	24.3976	0.793228	5.44669
	123.673	24.4881	0.776672	5.44669
	123.651	24.5573	0.754768	5.44669
	123.593	24.662	0.757717	5.44669
	123.547	24.7475	0.791338	5.44669
	123.544	24.7566	0.831881	5.44669
	123.558	24.7317	0.849139	5.44669
	123.542	24.7675	0.836023	5.44669
	123.505	24.9467	0.799843	5.44669
	123.513	25.1812	0.769721	5.44669
	123.533	25.2922	0.774725	5.44669
	123.494	25.2675	0.796154	5.44669
	123.464	25.2196	0.812587	5.44669
	123.508	25.2086	0.821187	5.44669
	123.545	25.2211	0.812556	5.44669
	123.5	25.2302	0.797	5.44669
	123.44	25.2296	0.784275	5.44669
	123.426	25.2261	0.775134	5.44669
	123.44	25.2741	0.79009	5.44669
	123.452	25.4507	0.825475	5.44669
	123.451	25.6799	0.846949	5.44669
	123.447	25.7895	0.845261	5.44669
	123.445	25.7661	0.837222	5.44669
	123.446	25.7192	0.834502	5.44669
	123.447	25.7574	0.836228	5.44669
	123.447	25.9455	0.837919	5.44669
	123.447	26.1337	0.838013	5.44669
	123.447	26.116	0.829582	5.44669
	123.447	26.0369	0.809028	5.44669
	123.447	26.1078	0.792855	5.44669
	123.447	26.2794	0.783843	5.44669
	123.447	26.4917	0.776434	5.44669
	123.447	26.6934	0.79079	5.44669
	123.447	26.7792	0.825306	5.44669
	123.424	26.7555	0.846629	5.44669
	123.367	26.7171	0.837317	5.44669
	123.321	26.7588	0.809149	5.44669
	123.295	26.9454	0.798018	5.44669
	123.252	27.1809	0.81082	5.44669
	123.213	27.2897	0.813448	5.44669
	123.207	27.2637	0.801068	5.44669
	123.218	27.216	0.793534	5.44669
	123.224	27.2548	0.794555	5.44669
	123.223	27.4434	0.789754	5.44669
	123.22	27.6808	0.778257	5.44669
	123.219	27.7896	0.781574	5.44669
	123.22	27.763	0.788068	5.44669
	123.221	27.7642	0.781899	5.44669
	123.221	27.9299	0.783657	5.44669
	123.22	28.1711	0.795509	5.44669
	123.22	28.2897	0.809133	5.44669
	123.22	28.3149	0.819968	5.44669
	123.22	28.4406	0.805402	5.44669
	123.22	28.6568	0.769578	5.44669
	123.22	28.7791	0.755653	5.44669
	123.22	28.7657	0.777647	5.44669
	123.22	28.7185	0.794199	5.44669
	123.198	28.753	0.777951	5.44669
	123.118	28.9396	0.762829	5.44669
	123.015	29.1777	0.777627	5.44669
	122.965	29.2876	0.791632	5.44669
	122.976	29.261	0.784753	5.44669
	122.997	29.262	0.783578	5.44669
	123.002	29.4275	0.794461	5.44669
	122.996	29.6687	0.800851	5.44669
	122.992	29.7874	0.799884	5.44669
	122.993	29.7635	0.797242	5.44669
	122.994	29.7132	0.788615	5.44669
	122.995	29.7009	0.768953	5.44669
	122.994	29.7137	0.761093	5.44669
	122.994	29.7726	0.787976	5.44669
	122.994	29.9481	0.829315	5.44669
	122.994	30.1729	0.841395	5.44669
	122.994	30.2811	0.816705	5.44669
	122.994	30.2586	0.799684	5.44669
	122.994	30.2127	0.816695	5.44669
	122.994	30.2017	0.832303	5.44669
	122.994	30.2135	0.817438	5.44669
	122.972	30.2223	0.803232	5.44669
	122.914	30.271	0.817922	5.44669
	122.868	30.4437	0.831556	5.44669
	122.842	30.6708	0.81669	5.44669
	122.799	30.7811	0.795313	5.44669
	122.782	30.7586	0.782141	5.44669
	122.856	30.712	0.766976	5.44669
	122.948	30.7007	0.754703	5.44669
	122.947	30.7126	0.753274	5.44669
	122.912	30.7216	0.764643	5.44669
	122.919	30.7211	0.794729	5.44669
	122.894	30.7669	0.822962	5.44669
	122.807	30.9417	0.811468	5.44669
	122.746	31.1707	0.771006	5.44669
	122.746	31.281	0.754088	5.44669
	122.766	31.2579	0.776482	5.44669
	122.775	31.211	0.802138	5.44669
	122.771	31.1998	0.81442	5.44669
	122.767	31.2611	0.827691	5.44669
	122.766	31.4461	0.839486	5.44669
	122.767	31.674	0.833518	5.44669
	122.768	31.7801	0.802233	5.44669
	122.768	31.8049	0.771613	5.44669
	122.768	31.9348	0.774669	5.44669
	122.768	32.1529	0.795457	5.44669
	122.768	32.2746	0.812315	5.44669
	122.768	32.3093	0.821321	5.44669
	122.768	32.3887	0.812708	5.44669
	122.768	32.4759	0.797017	5.44669
	122.768	32.5931	0.792098	5.44669
	122.768	32.8744	0.803264	5.44669
	122.768	33.189	0.826641	5.44669
	122.746	33.357	0.84302	5.44669
	122.666	33.4846	0.835372	5.44669
	122.562	33.6527	0.809624	5.44669
	122.535	33.8038	0.798909	5.44669
	122.603	33.9748	0.818895	5.44669
	122.648	34.2161	0.841372	5.44669
	122.599	34.4884	0.845314	5.44669
	122.533	34.7011	0.839234	5.44669
	122.519	34.7718	0.835327	5.44669
	122.535	34.7874	0.827988	5.44669
	122.547	34.9261	0.809315	5.44669
	122.546	35.1512	0.793541	5.44669
	122.542	35.2726	0.791899	5.44669
	122.54	35.2556	0.804423	5.44669
	122.541	35.2565	0.819329	5.44669
	122.542	35.3693	0.806816	5.44669
	122.542	35.4823	0.770399	5.44669
	122.542	35.5	0.747624	5.44669
	122.541	35.4689	0.749133	5.44669
	122.541	35.4991	0.765431	5.44669
	122.542	35.629	0.788661	5.44669
	122.542	35.7387	0.795282	5.44669
	122.542	35.7489	0.774481	5.44669
	122.542	35.7159	0.753119	5.44669
	122.542	35.6986	0.757804	5.44669
	122.542	35.7032	0.791961	5.44669
	122.542	35.7113	0.82424	5.44669
	122.542	35.713	0.812988	5.44669
	122.542	35.7109	0.771189	5.44669
	122.542	35.7585	0.753624	5.44669
	122.542	35.9346	0.784094	5.44669
	122.542	36.1636	0.83035	5.44669
	122.519	36.2734	0.84321	5.44669
	122.462	36.2501	0.817097	5.44669
	122.416	36.2524	0.791333	5.44669
	122.412	36.3682	0.780328	5.44669
	122.448	36.4819	0.767631	5.44669
	122.491	36.548	0.755622	5.44669
	122.455	36.6923	0.753426	5.44669
	122.374	36.9017	0.76438	5.44669
	122.367	37.0146	0.786694	5.44669
	122.395	37.0488	0.794831	5.44669
	122.365	37.131	0.774992	5.44669
	122.313	37.2689	0.753493	5.44669
	122.298	37.4632	0.75778	5.44669
	122.309	37.6695	0.783947	5.44669
	122.319	37.7635	0.796033	5.44669
	122.319	37.7417	0.784343	5.44669
	122.316	37.7011	0.781842	5.44669
	122.314	37.6921	0.786008	5.44669
	122.315	37.7029	0.773069	5.44669
	122.315	37.7597	0.763702	5.44669
	122.293	37.9351	0.779728	5.44669
	122.213	38.1605	0.792202	5.44669
	122.11	38.3183	0.784245	5.44669
	122.082	38.4225	0.783163	5.44669
	122.173	38.478	0.786597	5.44669
	122.275	38.5242	0.772846	5.44669
	122.272	38.6316	0.763399	5.44669
	122.232	38.7265	0.779681	5.44669
	122.239	38.7386	0.79229	5.44669
	122.214	38.7115	0.776427	5.44669
	122.129	38.7454	0.762869	5.44669
	122.067	38.8754	0.786056	5.44669
	122.067	38.9838	0.820007	5.44669
	122.088	38.9935	0.821191	5.44669
	122.096	38.9115	0.80886	5.44669
	122.092	38.8169	0.811024	5.44669
	122.088	38.8959	0.8018	5.44669
	122.087	39.1243	0.771256	5.44669
	122.089	39.2667	0.749767	5.44669
	122.089	39.257	0.749726	5.44669
	122.089	39.2042	0.757047	5.44669
	122.089	39.235	0.767951	5.44669
	122.089	39.4221	0.786896	5.44669
	122.089	39.6617	0.801516	5.44669
	122.089	39.772	0.802578	5.44669
	122.089	39.7452	0.790221	5.44669
	122.089	39.6967	0.767721	5.44669
	122.089	39.6862	0.760006	5.44669
	122.089	39.7483	0.787958	5.44669
	122.089	39.9334	0.829694	5.44669
	122.089	40.1118	0.849431	5.44669
	122.089	40.0911	0.844795	5.44669
	122.089	40.0142	0.828272	5.44669
	122.089	40.0871	0.798189	5.44669
	122.089	40.2095	0.76392	5.44669
	122.089	40.2944	0.748026	5.44669
	122.089	40.4434	0.751612	5.44669
	122.067	40.6481	0.758457	5.44669
	121.987	40.7573	0.760001	5.44669
	121.883	40.7425	0.758206	5.44669
	121.834	40.6993	0.756905	5.44669
	121.844	40.736	0.756998	5.44669
	121.865	40.9221	0.76537	5.44669
	121.87	41.1592	0.785831	5.44669
	121.865	41.2689	0.801988	5.44669
	121.861	41.2426	0.811025	5.44669
	121.861	41.1946	0.81845	5.44669
	121.863	41.1841	0.811963	5.44669
	121.863	41.1968	0.805595	5.44669
	121.863	41.2059	0.820815	5.44669
	121.863	41.2051	0.831922	5.44669
	121.863	41.2016	0.815813	5.4507
	121.863	41.2004	0.802687	5.46104
	121.863	41.2011	0.8104	5.46531
	121.863	41.2019	0.803741	5.45562
	121.863	41.2019	0.780163	5.4448
	121.863	41.2017	0.785537	5.44287
	121.863	41.2016	0.821822	5.44579
	121.863	41.2508	0.839172	5.44767
	121.863	41.4268	0.810574	5.44742
	121.863	41.6552	0.765178	5.44664
	121.863	41.7648	0.744142	5.44641
	121.863	41.7416	0.749537	5.44658
	121.863	41.6949	0.766839	5.44674
	121.863	41.733	0.789108	5.44675
	121.863	41.9702	0.794968	5.44669
	121.863	42.3836	0.774191	5.44667
	121.84	42.721	0.753109	5.44668
	121.783	42.804	0.750033	5.44669
	121.737	42.7329	0.755979	5.44669
	121.711	42.725	0.767394	5.44669
	121.69	42.9027	0.787042	5.44669
	121.708	43.1521	0.793905	5.44669
	121.726	43.2699	0.77448	5.44669
	121.683	43.2427	0.753608	5.44669
	121.63	43.2405	0.750139	5.44669
	121.618	43.405	0.755847	5.44669
	121.631	43.6469	0.759429	5.44669
	121.641	43.7662	0.758895	5.44669
	121.64	43.7423	0.765267	5.44669
	121.636	43.6918	0.785114	5.44669
	121.635	43.6794	0.801724	5.44669
	121.636	43.6923	0.811169	5.44669
	121.637	43.702	0.826475	5.44669
	121.637	43.7508	0.840132	5.44669
	121.636	43.9231	0.83422	5.44669
	121.636	44.1501	0.810168	5.44669
	121.636	44.2604	0.799546	5.44669
	121.636	44.238	0.818968	5.44669
	121.636	44.1914	0.841177	5.44669
	121.636	44.2293	0.837335	5.44669
	121.636	44.4171	0.803232	5.44669
	121.636	44.6053	0.762805	5.44669
	121.636	44.5877	0.745765	5.44669
	121.636	44.5087	0.758932	5.44669
	121.636	44.6287	0.787185	5.44669
	121.636	44.9271	0.804852	5.44669
	121.636	45.1918	0.803874	5.44669
	121.636	45.2747	0.797449	5.44669
	121.636	45.2277	0.803018	5.44669
	121.636	45.1805	0.816758	5.44669
	121.636	45.2269	0.806237	5.44669
	121.636	45.4186	0.778941	5.44669
	121.636	45.6545	0.776266	5.44669
	121.614	45.7617	0.785643	5.44669
	121.557	45.7348	0.774906	5.44669
	121.511	45.6874	0.756732	5.44669
	121.485	45.7266	0.751297	5.44669
	121.441	45.9153	0.755222	5.44669
	121.402	46.2017	0.766627	5.44669
	121.397	46.4373	0.78699	5.44669
	121.407	46.5123	0.794156	5.44669
	121.414	46.5215	0.782474	5.44669
	121.413	46.6068	0.781726	5.44669
	121.41	46.7548	0.786624	5.44669
	121.409	46.9523	0.781239	5.44669
	121.41	47.1563	0.791764	5.44669
	121.41	47.2974	0.816128	5.44669
	121.41	47.4516	0.817578	5.44669
	121.41	47.6893	0.808732	5.4507
	121.41	48.0153	0.812256	5.46104
	121.41	48.4071	0.810232	5.46531
	121.41	48.7551	0.799209	5.45562
	121.41	49.055	0.786027	5.4448
	121.41	49.4478	0.767212	5.44287
	121.41	49.9119	0.75342	5.44579
	121.41	50.277	0.760523	5.44767
	121.41	50.5108	0.792994	5.44742
	121.41	50.7147	0.823706	5.44664
	121.41	50.9511	0.812397	5.44641
	121.41	51.2115	0.779002	5.44658
	121.41	51.4703	0.781965	5.44674
	121.41	51.72	0.820737	5.44675
	121.41	51.9663	0.839988	5.44669
	121.41	52.2146	0.811301	5.44667
	121.41	52.4648	0.765193	5.44668
	121.388	52.7151	0.751761	5.44669
	121.33	52.9648	0.785452	5.44669
	121.307	53.2142	0.823711	5.44669
	121.338	53.4637	0.815088	5.44669
	121.319	53.6642	0.772257	5.44669
	121.226	53.7871	0.745454	5.44669
	121.16	53.9351	0.747562	5.44669
	121.16	54.1275	0.757673	5.44669
	121.182	54.2815	0.768982	5.44669
	121.192	54.4451	0.794977	5.44669
	121.188	54.633	0.829393	5.44669
	121.183	54.7795	0.838932	5.44669
	121.182	54.9416	0.807773	5.44669
	121.183	55.1807	0.77196	5.44669
	121.184	55.4554	0.772837	5.44669
	121.184	55.6698	0.794565	5.44669
	121.184	55.7403	0.812593	5.44669
	121.184	55.7553	0.829625	5.44669
	121.184	55.8938	0.833076	5.44669
	121.184	56.1682	0.805287	5.44669
	121.184	56.4657	0.765137	5.44669
	121.184	56.6772	0.753876	5.44669
	121.184	56.7875	0.786358	5.44669
	121.161	56.9264	0.823339	5.44669
	121.104	57.1194	0.81461	5.44669
	121.058	57.2277	0.78006	5.44669
	121.054	57.2658	0.773751	5.44669
	121.091	57.4005	0.792061	5.44669
	121.133	57.6651	0.803347	5.44669
	121.097	58.0091	0.793912	5.44669
	120.994	58.3988	0.776866	5.44669
	120.929	58.6903	0.779512	5.44669
	120.934	58.7628	0.795569	5.44669
	120.958	58.7036	0.810632	5.44669
	120.966	58.7045	0.820575	5.44669
	120.961	58.8816	0.805123	5.44669
	120.956	59.1769	0.769246	5.44669
	120.956	59.4694	0.747742	5.44669
	120.957	59.6713	0.749592	5.44669
	120.958	59.7794	0.75771	5.44669
	120.958	59.9208	0.760406	5.44669
	120.957	60.1157	0.766512	5.44669
	120.957	60.273	0.785099	5.44669
	120.957	60.4372	0.793404	5.44669
	120.958	60.6733	0.782831	5.44669
	120.958	60.946	0.790013	5.44669
	120.957	61.1606	0.814827	5.44669
	120.957	61.2812	0.817656	5.44669
	120.957	61.4231	0.801356	5.44669
	120.957	61.6139	0.792151	5.44669
	120.957	61.7201	0.801742	5.44669
	120.957	61.7089	0.818115	5.44669
	120.935	61.6684	0.815131	5.44669
	120.878	61.7049	0.807043	5.44669
	120.854	61.89	0.812425	5.44669
	120.886	62.1268	0.803034	5.44669
	120.866	62.2858	0.771275	5.44669
	120.773	62.4357	0.757207	5.44669
	120.707	62.6653	0.777694	5.44669
	120.73	62.8911	0.801537	5.44669
	120.81	62.9822	0.805867	5.44669
	120.843	63.0017	0.799463	5.44669
	120.785	63.0856	0.795282	5.44669
	120.742	63.1802	0.795814	5.44669
	120.788	63.2004	0.805394	5.44669
	120.829	63.177	0.818336	5.44669
	120.787	63.1602	0.813924	5.44669
	120.725	63.2108	0.798588	5.44669
	120.71	63.3933	0.784454	5.44669
	120.725	63.6239	0.766774	5.44268
	120.736	63.7321	0.753796	5.43234
	120.736	63.7076	0.752966	5.42806
	120.731	63.7099	0.756965	5.43775
	120.73	63.8753	0.766764	5.44858
	120.731	64.1652	0.794299	5.4505
	120.731	64.4596	0.829897	5.44759
	120.732	64.6642	0.839384	5.44571
	120.731	64.7728	0.815654	5.44595
	120.731	64.9134	0.799959	5.44673
	120.731	65.1078	0.809313	5.44696
	120.731	65.216	0.812126	5.44679
	120.731	65.2536	0.80105	5.44663
	120.731	65.3882	0.793996	5.44663
	120.731	65.6036	0.794755	5.44668
	120.731	65.7226	0.797544	5.44671
	120.731	65.7571	0.806308	5.4467
	120.731	65.8866	0.818104	5.44668
	120.731	66.101	0.805632	5.44668
	120.731	66.2705	0.770338	5.44669
	120.731	66.4328	0.748019	5.44669
	120.731	66.6638	0.74932	5.44669
	120.731	66.935	0.757498	5.44669
	120.709	67.2	0.760413	5.44669
	120.651	67.4975	0.766591	5.44669
	120.628	67.8679	0.785129	5.44669
	120.682	68.1679	0.793389	5.44669
	120.742	68.3	0.774943	5.44669
	120.752	68.4181	0.753985	5.44669
	120.736	68.6442	0.758003	5.44669
	120.726	68.9291	0.783865	5.44669
	120.727	69.2016	0.795919	5.44669
	120.731	69.4482	0.784325	5.44669
	120.733	69.6885	0.781874	5.44669
	120.709	69.9844	0.793899	5.44669
	120.651	70.3629	0.801222	5.44669
	120.605	70.7161	0.800238	5.44669
	120.602	70.9737	0.797259	5.44669
	120.616	71.1915	0.788496	5.44669
	120.623	71.4252	0.768897	5.44669
	120.643	71.6304	0.753242	5.44669
	120.675	71.7608	0.751978	5.44669
	120.641	71.9103	0.764619	5.44669
	120.564	72.1007	0.787309	5.44669
	120.558	72.2533	0.802875	5.44669
	120.585	72.4171	0.803001	5.44669
	120.554	72.6547	0.789915	5.44669
	120.503	72.9282	0.767443	5.44669
	120.509	73.1918	0.752127	5.44669
	120.578	73.4387	0.752028	5.44669
	120.612	73.6823	0.765036	5.44669
	120.558	73.9303	0.795337	5.44669
	120.495	74.1814	0.823077	5.44669
	120.482	74.4322	0.819171	5.44669
	120.499	74.6818	0.79905	5.44669
	120.511	74.931	0.790646	5.44669
	120.509	75.1312	0.79406	5.44669
	120.505	75.2541	0.790573	5.44669
	120.503	75.4022	0.770905	5.44669
	120.504	75.5947	0.761215	5.44669
	120.505	75.7487	0.779463	5.44669
	120.505	75.9122	0.792976	5.44669
	120.505	76.1493	0.776792	5.44669
	120.482	76.4226	0.762779	5.44669
	120.425	76.6863	0.785888	5.44669
	120.401	76.9334	0.82784	5.44669
	120.455	77.1278	0.84939	5.44669
	120.515	77.1998	0.845437	5.44669
	120.526	77.2225	0.828556	5.44669
	120.488	77.3637	0.805951	5.44669
	120.42	77.5873	0.791929	5.44669
	120.397	77.7564	0.784549	5.44669
	120.433	77.9153	0.777059	5.44669
	120.415	78.145	0.790801	5.44669
	120.343	78.4661	0.825089	5.44669
	120.334	78.8094	0.838664	5.44669
	120.38	78.9835	0.817069	5.44669
	120.407	79.0556	0.792938	5.44669
	120.38	79.2891	0.78101	5.44669
	120.311	79.6492	0.775217	5.44669
	120.262	79.9594	0.791287	5.44669
	120.261	80.1965	0.825947	5.44669
	120.277	80.4195	0.83885	5.44669
	120.284	80.6625	0.816842	5.44669
	120.281	80.9188	0.800648	5.44669
	120.278	81.1736	0.809179	5.44669
	120.277	81.423	0.811825	5.44669
	120.278	81.6707	0.800971	5.44669
	120.279	81.9196	0.7862	5.44669
	120.279	82.1696	0.774529	5.44669
	120.279	82.4196	0.781282	5.44669
	120.279	82.6693	0.789272	5.44669
	120.279	82.9187	0.774636	5.44669
	120.279	83.1191	0.763199	5.44669
	120.279	83.242	0.786831	5.44669
	120.279	83.39	0.828086	5.44669
	120.279	83.5825	0.841287	5.44669
	120.279	83.6872	0.809226	5.44669
	120.279	83.6749	0.76386	5.44669
	120.279	83.6344	0.75194	5.44669
	120.279	83.6221	0.786001	5.44669
	120.279	83.6806	0.823878	5.44669
	120.279	83.8648	0.814963	5.44669
	120.279	84.0934	0.780017	5.44669
	120.279	84.2001	0.781478	5.44669
	120.279	84.2249	0.820172	5.44669
	120.279	84.3546	0.839924	5.44669
	120.279	84.5726	0.811475	5.44669
	120.279	84.7435	0.773159	5.44669
	120.279	84.9543	0.772024	5.44669
	120.279	85.3113	0.793799	5.44669
	120.279	85.6348	0.80469	5.44669
	120.279	85.7321	0.793858	5.44669
	120.279	85.6718	0.768495	5.44669
	120.279	85.6634	0.759037	5.44669
	120.279	85.8371	0.779407	5.44669
	120.279	86.1342	0.801597	5.44669
	120.279	86.4287	0.813153	5.44669
	120.279	86.6308	0.827352	5.44669
	120.279	86.6891	0.839794	5.44669
	120.279	86.6541	0.833767	5.44669
	120.279	86.6699	0.802227	5.44669
	120.279	86.8446	0.771522	5.44669
	120.256	87.0844	0.774633	5.44669
	120.199	87.2484	0.795474	5.44669
	120.175	87.3994	0.804464	5.44669
	120.229	87.5784	0.793168	5.44669
	120.289	87.6765	0.768286	5.44669
	120.3	87.7153	0.751324	5.44669
	120.261	87.854	0.759262	5.44669
	120.171	88.1199	0.78534	5.44669
	120.091	88.4139	0.80396	5.44669
	120.126	88.6268	0.804157	5.44669
	120.241	88.6899	0.790013	5.44669
	120.289	88.7022	0.767073	5.44669
	120.202	88.8423	0.751937	5.44669
	120.072	89.0691	0.75208	5.44669
	120.014	89.2399	0.757255	5.44669
	120.052	89.3984	0.75933	5.44669
	120.159	89.5781	0.766223	5.44669
	120.268	89.6738	0.78536	5.44669
	120.31	89.7114	0.793616	5.44669
	120.272	89.8012	0.774956	5.44669
	120.194	89.8426	0.75391	5.44669
	120.145	89.7323	0.757967	5.44669
	120.148	89.6071	0.783877	5.44669
	120.188	89.5837	0.795937	5.44669
	120.229	89.6659	0.776457	5.44669
	120.192	89.8146	0.753714	5.44669
	120.088	89.9136	0.757351	5.44669
	120.024	89.9619	0.791559	5.44669
	120.051	90.0547	0.824233	5.44669
	120.132	90.1919	0.813128	5.44669
	120.164	90.3823	0.77125	5.44669
	120.105	90.587	0.745729	5.44669
	120.04	90.6819	0.748036	5.44669
	120.029	90.661	0.757774	5.44669
	120.047	90.6204	0.760985	5.44669
	120.081	90.6604	0.766733	5.44669
	120.136	90.8469	0.784985	5.44669
	120.156	91.0831	0.793278	5.44669
	120.1	91.1921	0.782819	5.44669
	120.041	91.2152	0.790053	5.44669
	120.031	91.3433	0.814848	5.44669
	120.048	91.6105	0.80978	5.44669
	120.058	91.9087	0.773191	5.44669
	120.056	92.1722	0.755604	5.44669
	120.052	92.4102	0.776341	5.44669
	120.051	92.6009	0.793669	5.44669
	120.052	92.6746	0.778194	5.44669
	120.053	92.6993	0.763119	5.44669
	120.053	92.8408	0.785533	5.44669
	120.052	93.0637	0.819699	5.44669
	120.052	93.2325	0.813377	5.44669
	120.052	93.3915	0.780838	5.44669
	120.052	93.5721	0.774515	5.44669
	120.052	93.6681	0.792105	5.44669
	120.052	93.6562	0.810964	5.44669
	120.052	93.6191	0.821946	5.44669
	120.052	93.608	0.81345	5.44669
	120.052	93.6166	0.797105	5.44669
	120.052	93.6242	0.784001	5.44669
	120.052	93.6735	0.774982	5.44669
	120.052	93.8468	0.790124	5.44669
	120.052	94.0741	0.825544	5.44669
	120.052	94.1841	0.839094	5.44669
	120.052	94.1615	0.809217	5.44669
	120.052	94.1641	0.772508	5.44669
	120.052	94.3288	0.780424	5.44669
	120.052	94.6183	0.814537	5.44669
	120.052	94.9129	0.813081	5.44669
	120.052	95.1668	0.774686	5.44669
	120.052	95.4022	0.747186	5.44669
	120.052	95.5952	0.747425	5.44669
	120.052	95.7199	0.757	5.44669
	120.052	95.8714	0.760878	5.44669
	120.052	96.1138	0.766963	5.44669
	120.052	96.3936	0.785119	5.44669
	120.052	96.609	0.801123	5.44669
	120.052	96.7273	0.803045	5.44669
	120.052	96.8189	0.790556	5.44669
	120.052	96.8832	0.767696	5.44669
	120.052	96.9375	0.752005	5.44669
	120.03	97.0453	0.751887	5.44669
	119.973	97.1374	0.75715	5.44669
	119.949	97.1482	0.759354	5.44669
	120.003	97.1216	0.766271	5.44669
	120.063	97.1069	0.785371	5.44669
	120.073	97.0611	0.801475	5.44669
	120.057	96.8917	0.803103	5.44669
	120.047	96.6649	0.790455	5.44669
	120.048	96.5537	0.767633	5.44669
	120.053	96.5756	0.752014	5.44669
	120.054	96.6224	0.759784	5.44669
	120.053	96.6339	0.785313	5.44669
	120.052	96.622	0.803764	5.44669
	120.052	96.6622	0.804084	5.44669
	120.052	96.8385	0.790053	5.44268
	120.03	97.1195	0.774986	5.43234
	119.973	97.4063	0.780096	5.42806
	119.926	97.6601	0.796482	5.43775
	119.923	97.9473	0.802936	5.44858
	119.959	98.3174	0.792168	5.4505
	120.024	98.6209	0.768411	5.44759
	120.046	98.7546	0.751732	5.44571
	119.966	98.8721	0.759389	5.44595
	119.848	99.0483	0.793119	5.44673
	119.792	99.2063	0.832032	5.44696
	119.805	99.3774	0.840699	5.44679
	119.83	99.567	0.815446	5.44663
	119.835	99.6623	0.791534	5.44663
	119.829	99.6962	0.78887	5.44668
	119.824	99.8338	0.803867	5.44671
	119.824	100.052	0.820172	5.4467
	119.826	100.171	0.807367	5.44668
	119.849	100.204	0.778201	5.44668
	119.906	100.334	0.775555	5.44669
	119.929	100.548	0.785608	5.44669
	119.876	100.718	0.783015	5.44669
	119.815	100.88	0.784999	5.44669
	119.805	101.062	0.787805	5.44669
	119.821	101.206	0.772699	5.44669
	119.831	101.37	0.762909	5.44669
	119.83	101.561	0.779528	5.44669
	119.826	101.709	0.800271	5.44669
	119.824	101.92	0.804684	5.44669
	119.825	102.285	0.791547	5.44669
	119.826	102.661	0.767528	5.44669
	119.826	102.982	0.751583	5.44669
	119.826	103.324	0.75964	5.44669
	119.826	103.604	0.785406	5.44669
	119.826	103.689	0.795983	5.44669
	119.826	103.688	0.783804	5.44669
	119.826	103.815	0.781633	5.44669
	119.826	104.041	0.786113	5.44669
	119.826	104.216	0.773187	5.44669
	119.826	104.377	0.755843	5.44669
	119.826	104.556	0.751536	5.44669
	119.826	104.651	0.763508	5.44669
	119.826	104.639	0.794871	5.44669
	119.826	104.602	0.823425	5.44669
	119.826	104.591	0.819482	5.44669
	119.826	104.649	0.799057	5.44669
	119.826	104.833	0.782667	5.44669
	119.826	105.061	0.765857	5.44669
	119.826	105.168	0.754047	5.44669
	119.826	105.193	0.753397	5.44669
	119.826	105.323	0.757056	5.44669
	119.826	105.54	0.766649	5.44669
	119.826	105.711	0.794218	5.44669
	119.826	105.922	0.822034	5.44669
	119.826	106.279	0.81126	5.44669
	119.826	106.603	0.771249	5.44669
	119.826	106.749	0.754263	5.44669
	119.826	106.865	0.776469	5.44669
	119.826	107.036	0.794199	5.44669
	119.826	107.192	0.786241	5.44669
	119.826	107.364	0.783289	5.44669
	119.826	107.604	0.78594	5.44669
	119.826	107.876	0.772526	5.44669
	119.826	108.088	0.755628	5.44669
	119.826	108.209	0.751681	5.44669
	119.826	108.351	0.763645	5.44669
	119.826	108.542	0.794877	5.44669
	119.826	108.698	0.823379	5.44669
	119.826	108.862	0.81159	5.44669
	119.826	109.05	0.770909	5.44669
	119.826	109.196	0.746133	5.44669
	119.826	109.358	0.748326	5.44669
	119.804	109.548	0.757752	5.44669
	119.746	109.696	0.760873	5.44669
	119.722	109.858	0.758823	5.44669
	119.776	110.097	0.756853	5.44669
	119.837	110.371	0.756757	5.44669
	119.847	110.586	0.765287	5.44669
	119.831	110.656	0.785882	5.44669
	119.821	110.622	0.794167	5.44669
	119.822	110.634	0.775002	5.44669
	119.826	110.807	0.753733	5.44669
	119.828	111.047	0.750006	5.44669
	119.827	111.163	0.755746	5.44669
	119.826	111.138	0.759435	5.44669
	119.826	111.088	0.766803	5.44669
	119.826	111.126	0.785566	5.44669
	119.826	111.315	0.793496	5.44669
	119.804	111.552	0.774833	5.44669
	119.746	111.661	0.753901	5.44669
	119.722	111.684	0.758007	5.44669
	119.776	111.812	0.783897	5.44669
	119.837	112.03	0.795931	5.44669
	119.847	112.201	0.784318	5.44669
	119.831	112.363	0.781867	5.44669
	119.821	112.593	0.786028	5.4507
	119.822	112.864	0.773068	5.46104
	119.826	113.13	0.755824	5.46531
	119.805	113.378	0.759441	5.45562
	119.747	113.622	0.783814	5.4448
	119.722	113.918	0.795387	5.44287
	119.754	114.296	0.776249	5.44579
	119.757	114.649	0.753822	5.44767
	119.721	114.955	0.7496	5.44742
	119.679	115.3	0.763415	5.44664
	119.625	115.636	0.78765	5.44641
	119.588	115.898	0.795574	5.44658
	119.587	116.124	0.774963	5.44674
	119.599	116.359	0.761087	5.44675
	119.604	116.562	0.78583	5.44669
	119.602	116.691	0.820546	5.44667
	119.599	116.841	0.813626	5.44668
	119.599	117.032	0.780641	5.44669
	119.6	117.136	0.774344	5.44669
	119.6	117.172	0.792103	5.44669
	119.6	117.308	0.803154	5.44669
	119.6	117.525	0.793816	5.44669
	119.6	117.643	0.769024	5.44669
	119.6	117.678	0.759273	5.44669
	119.6	117.807	0.779318	5.44669
	119.6	118.071	0.793605	5.44669
	119.6	118.367	0.777108	5.44669
	119.6	118.582	0.754816	5.44669
	119.6	118.645	0.749711	5.44669
	119.6	118.607	0.755238	5.44669
	119.6	118.62	0.759327	5.44669
	119.6	118.795	0.759068	5.44669
	119.6	119.085	0.757506	5.44669
	119.6	119.376	0.756943	5.44669
	119.6	119.628	0.757262	5.44669
	119.6	119.864	0.765467	5.44669
	119.6	120.107	0.785778	5.44669
	119.6	120.359	0.79406	5.44669
	119.6	120.612	0.774994	5.44669
	119.6	120.862	0.761639	5.44669
	119.6	121.111	0.778179	5.44669
	119.6	121.36	0.800157	5.44669
	119.6	121.609	0.805115	5.44669
	119.6	121.859	0.791768	5.44669
	119.6	122.109	0.767468	5.44669
	119.6	122.358	0.751479	5.44669
	119.6	122.608	0.759618	5.44669
	119.6	122.858	0.793305	5.44669
	119.6	123.058	0.824158	5.44669
	119.6	123.181	0.820347	5.44669
	119.6	123.329	0.80703	5.44669
	119.6	123.521	0.810558	5.44669
	119.6	123.675	0.810126	5.44669
	119.6	123.839	0.799768	5.44669
	119.6	124.076	0.79417	5.44669
	119.6	124.349	0.795283	5.44669
	119.6	124.564	0.797704	5.44669
	119.6	124.635	0.806187	5.44669
	119.6	124.601	0.817996	5.44669
	119.6	124.563	0.80563	5.44669
	119.6	124.609	0.778246	5.44669
	119.577	124.797	0.776191	5.44669
	119.52	125.032	0.785859	5.44669
	119.496	125.14	0.775023	5.44669
	119.55	125.114	0.764575	5.44669
	119.61	125.066	0.7794	5.44669
	119.621	125.056	0.799625	5.44669
	119.582	125.069	0.804459	5.44669
	119.492	125.077	0.799553	5.44669
	119.412	125.077	0.795821	5.44669
	119.447	125.073	0.788137	5.44669
	119.562	125.072	0.769258	5.44669
	119.632	125.073	0.75352	5.44669
	119.626	125.074	0.751966	5.44669
	119.599	125.074	0.764515	5.44669
	119.59	125.073	0.79514	5.44669
	119.596	125.073	0.82318	5.44669
	119.579	125.073	0.811413	5.44669
	119.5	125.073	0.770906	5.44669
	119.394	125.073	0.754065	5.44669
	119.366	125.122	0.776508	5.44669
	119.457	125.298	0.802157	5.44669
	119.56	125.527	0.814419	5.44669
	119.557	125.686	0.819813	5.44669
	119.495	125.838	0.811328	5.44669
	119.443	126.02	0.796974	5.44669
	119.418	126.168	0.784701	5.44669
	119.465	126.333	0.767451	5.44669
	119.546	126.572	0.753992	5.44669
	119.526	126.896	0.752807	5.44669
	119.438	127.285	0.756829	5.44669
	119.423	127.634	0.766764	5.44669
	119.45	127.934	0.786476	5.44669
	119.423	128.327	0.793892	5.44669
	119.372	128.791	0.774675	5.44669
	119.356	129.156	0.761565	5.44669
	119.367	129.39	0.778261	5.44669
	119.377	129.594	0.800218	5.44669
	119.377	129.88	0.805111	5.44669
	119.374	130.267	0.791745	5.44669
	119.372	130.627	0.767459	5.44669
	119.373	130.885	0.751483	5.44669
	119.374	131.1	0.759623	5.44669
	119.374	131.333	0.785434	5.44669
	119.374	131.538	0.796001	5.44669
	119.373	131.62	0.77593	5.44669
	119.373	131.643	0.761341	5.44669
	119.373	131.781	0.785592	5.44669
	119.373	132.052	0.820356	5.44669
	119.373	132.349	0.813631	5.44669
	119.373	132.561	0.77284	5.44669
	119.373	132.622	0.754087	5.44669
	119.373	132.634	0.783701	5.44669
	119.373	132.775	0.82215	5.44669
	119.373	133.002	0.822927	5.44669
	119.373	133.124	0.800955	5.44669
	119.373	133.106	0.790108	5.44669
	119.373	133.057	0.793159	5.44669
	119.373	133.093	0.790387	5.44669
	119.373	133.231	0.771148	5.44669
	119.373	133.293	0.761383	5.44669
	119.373	133.174	0.779447	5.44669
	119.373	133.038	0.792909	5.44669
	119.373	133.013	0.77677	5.44669
	119.373	133.049	0.762793	5.44669
	119.373	133.073	0.778031	5.44669
	119.373	133.07	0.791814	5.44669
	119.373	133.061	0.776815	5.44669
	119.373	133.058	0.763201	5.44669
	119.373	133.06	0.778186	5.44669
	119.373	133.062	0.791734	5.44669
	119.373	133.062	0.784597	5.44669
	119.373	133.061	0.791347	5.44669
	119.373	133.061	0.82263	5.44669
	119.373	133.061	0.845308	5.44669
	119.373	133.012	0.837715	5.44669
	119.373	132.836	0.801914	5.44669
	119.373	132.657	0.762117	5.44669
	119.373	132.674	0.745945	5.44669
	119.373	132.75	0.751382	5.44669
	119.373	132.677	0.7591	5.44669
	119.373	132.556	0.760352	5.44669
	119.373	132.52	0.758125	5.44669
	119.373	132.547	0.764617	5.44669
	119.373	132.57	0.792986	5.44669
	119.373	132.571	0.82224	5.44669
	119.373	132.563	0.811785	5.44669
	119.373	132.559	0.771395	5.44669
	119.373	132.56	0.754138	5.44669
	119.373	132.562	0.784236	5.44669
	119.373	132.563	0.830226	5.44669
	119.373	132.562	0.850979	5.44669
	119.373	132.562	0.837383	5.44669
	119.373	132.562	0.80763	5.44669
	119.373	132.562	0.797358	5.44669
	119.373	132.562	0.818954	5.44669
	119.373	132.562	0.834078	5.44669
	119.373	132.562	0.817379	5.44669
	119.373	132.562	0.794706	5.44669
	119.373	132.562	0.781642	5.44669
	119.373	132.562	0.774853	5.44669
	119.373	132.562	0.783039	5.44669
	119.373	132.562	0.789892	5.44669
	119.373	132.562	0.774272	5.44669
	119.373	132.562	0.762825	5.44669
	119.373	132.562	0.778934	5.44669
	119.373	132.562	0.792181	5.44669
	119.373	132.562	0.784518	5.44669
	119.373	132.562	0.783285	5.44669
	119.373	132.562	0.786551	5.44669
	119.373	132.562	0.780654	5.44669
	119.373	132.611	0.783674	5.44669
	119.373	132.738	0.795959	5.44669
	119.373	132.79	0.809316	5.44669
	119.373	132.671	0.819885	5.44669
	119.373	132.539	0.805302	5.44669
	119.373	132.515	0.769566	5.44669
	119.373	132.551	0.747813	5.44669
	119.373	132.574	0.749508	5.44669
	119.373	132.571	0.75765	5.44669
	119.373	132.561	0.768281	5.44669
	119.373	132.558	0.794691	5.44669
	119.373	132.561	0.829523	5.44669
	119.373	132.563	0.846959	5.44669
	119.373	132.563	0.835948	5.44669
	119.373	132.562	0.800587	5.44669
	119.373	132.512	0.762188	5.44669
	119.373	132.337	0.754318	5.44669
	119.373	132.108	0.779722	5.44669
	119.373	131.95	0.795544	5.44669
	119.373	131.797	0.777777	5.44669
	119.373	131.566	0.762278	5.44669
	119.373	131.242	0.777458	5.44669
	119.373	130.751	0.791757	5.44669
	119.373	130.049	0.776994	5.44669
	119.373	129.243	0.755426	5.44669
	119.373	128.456	0.757877	5.44669
	119.373	127.712	0.783301	5.44669
	119.373	126.929	0.803598	5.44669
	119.396	126.058	0.8126	5.44669
	119.453	125.155	0.826408	5.4507
	119.499	124.219	0.831724	5.46104
	119.503	123.273	0.805864	5.46531
	119.489	122.382	0.765859	5.45562
	119.482	121.476	0.746103	5.44881
	119.484	120.489	0.750116	5.45722
	119.509	119.464	0.758514	5.46441
	119.568	118.451	0.760556	5.4566
	119.613	117.505	0.758419	5.44553
	119.616	116.689	0.764667	5.44283
	119.602	115.92	0.792903	5.44551
	119.595	115.03	0.822187	5.44757
	119.597	114.056	0.811792	5.44747
	119.6	113.187	0.771417	5.4467
	119.601	112.455	0.746274	5.44641
	119.6	111.755	0.748204	5.44657
	119.599	111.02	0.765522	5.44673
	119.599	110.308	0.78903	5.44675
	119.6	109.677	0.803274	5.4467
	119.6	108.98	0.810428	5.44667
	119.6	108.067	0.817742	5.44668
	119.6	107.06	0.804008	5.44669
	119.6	106.234	0.777656	5.44669
	119.6	105.689	0.77652	5.44669
	119.6	105.222	0.786206	5.44669
	119.6	104.596	0.782922	5.44669
	119.6	103.859	0.792619	5.44669
	119.6	103.229	0.815888	5.44669
	119.6	102.747	0.817174	5.44669
	119.622	102.3	0.800777	5.44669
	119.679	101.767	0.784209	5.44669
	119.726	101.03	0.773763	5.44669
	119.751	100.116	0.781669	5.44669
	119.795	99.2787	0.789706	5.44669
	119.834	98.6476	0.782552	5.44669
	119.839	98.0439	0.791218	5.44669
	119.829	97.3734	0.815433	5.44669
	119.822	96.7135	0.809611	5.44669
	119.824	96.0404	0.772912	5.44669
	119.826	95.3513	0.747677	5.44669
	119.827	94.7084	0.748261	5.44669
	119.826	94.0489	0.757176	5.44669
	119.826	93.3596	0.760655	5.44669
	119.826	92.7117	0.758936	5.44669
	119.826	92.0502	0.756978	5.44669
	119.826	91.411	0.76464	5.44669
	119.826	90.9402	0.793403	5.44669
	119.826	90.5073	0.822407	5.44669
	119.826	89.9281	0.819577	5.44669
	119.826	89.2579	0.80733	5.44669
	119.826	88.5499	0.810957	5.44669
	119.826	87.8502	0.802316	5.44669
	119.826	87.2153	0.779367	5.44669
	119.826	86.5629	0.77784	5.44669
	119.826	85.8737	0.794022	5.44669
	119.826	85.2725	0.802715	5.44669
	119.826	84.786	0.800822	5.44669
	119.826	84.3756	0.804844	5.44669
	119.826	84.0641	0.824195	5.44669
	119.826	83.784	0.833562	5.44669
	119.826	83.3863	0.815292	5.44669
	119.826	82.8638	0.794014	5.44669
	119.826	82.3207	0.782094	5.44669
	119.826	81.8116	0.775289	5.44669
	119.826	81.3731	0.790932	5.44669
	119.826	81.0582	0.817902	5.44669
	119.826	80.7867	0.810748	5.44669
	119.848	80.3938	0.772511	5.44669
	119.906	79.9195	0.747104	5.44669
	119.952	79.5502	0.756034	5.44669
	119.978	79.269	0.785494	5.44669
	120.021	78.8422	0.805173	5.44669
	120.038	78.2018	0.80461	5.44669
	119.986	77.6027	0.797643	5.44669
	119.952	77.1587	0.794967	5.44669
	119.999	76.6271	0.788458	5.44669
	120.06	75.9327	0.769696	5.44669
	120.074	75.2884	0.75359	5.44669
	120.058	74.7859	0.75184	5.44669
	120.047	74.335	0.756567	5.44669
	120.048	73.9061	0.759127	5.44669
	120.052	73.5744	0.766383	5.44669
	120.054	73.3417	0.79337	5.44669
	120.053	73.1264	0.829644	5.44669
	120.052	72.8356	0.839608	5.44669
	120.052	72.4504	0.815838	5.44669
	120.052	72.0925	0.799956	5.44669
	120.052	71.7862	0.809246	5.44669
	120.052	71.3942	0.812099	5.44669
	120.052	70.8835	0.801062	5.44669
	120.075	70.3433	0.78614	5.44669
	120.132	69.8313	0.766601	5.44669
	120.156	69.3413	0.753124	5.44669
	120.102	68.8013	0.752746	5.44669
	120.042	68.1755	0.757112	5.44669
	120.031	67.621	0.766904	5.44669
	120.047	67.19	0.794305	5.44669
	120.08	66.6481	0.82198	5.44669
	120.158	65.9447	0.819078	5.44669
	120.235	65.3495	0.799401	5.44669
	120.226	65.0261	0.790826	5.44669
	120.193	64.7558	0.794011	5.44669
	120.204	64.2107	0.790489	5.44669
	120.202	63.4508	0.778758	5.44669
	120.194	62.8333	0.789393	5.44669
	120.236	62.4715	0.816023	5.44669
	120.285	62.1361	0.818378	5.44669
	120.296	61.6667	0.801234	5.44669
	120.283	61.0742	0.783972	5.44669
	120.274	60.4193	0.765631	5.44669
	120.275	59.8713	0.753488	5.44669
	120.279	59.5519	0.761114	5.44669
	120.28	59.3158	0.785346	5.44669
	120.279	58.9883	0.803305	5.44669
	120.278	58.5857	0.80388	5.44669
	120.278	58.1338	0.798001	5.44669
	120.279	57.68	0.795376	5.44669
	120.279	57.34	0.796373	5.44669
	120.279	57.113	0.805595	5.44669
	120.279	56.8538	0.818221	5.44669
	120.279	56.4365	0.813805	5.44669
	120.279	55.9478	0.798579	5.44669
	120.279	55.5812	0.792363	5.44669
	120.279	55.3062	0.802819	5.44669
	120.279	54.9303	0.826361	5.44669
	120.279	54.4151	0.83519	5.44669
	120.279	53.9165	0.815204	5.44669
	120.279	53.5788	0.801269	5.44669
	120.279	53.2701	0.817893	5.44669
	120.301	52.7635	0.832242	5.44669
	120.381	52.1888	0.816987	5.44669
	120.484	51.7582	0.803065	5.44669
	120.534	51.3792	0.818012	5.44669
	120.523	50.867	0.831654	5.44669
	120.502	50.1658	0.816698	5.44669
	120.497	49.4639	0.795282	5.44669
	120.503	49.0305	0.782125	5.44669
	120.507	48.7909	0.76698	5.44669
	120.506	48.4516	0.754711	5.44669
	120.505	47.9389	0.753276	5.44669
	120.504	47.379	0.764641	5.44669
	120.505	46.8595	0.794728	5.44669
	120.527	46.3733	0.830833	5.44669
	120.585	45.8868	0.839624	5.44669
	120.608	45.3882	0.807551	5.44669
	120.577	44.8848	0.76375	5.44669
	120.596	44.3835	0.744618	5.44669
	120.689	43.9341	0.750244	5.44669
	120.755	43.6118	0.759095	5.44669
	120.755	43.3412	0.768625	5.44669
	120.733	43.0004	0.794322	5.44669
	120.723	42.6538	0.829246	5.44669
	120.727	42.3363	0.839103	5.44669
	120.732	41.9848	0.807897	5.44669
	120.733	41.6505	0.771951	5.44669
	120.732	41.391	0.772789	5.44669
	120.731	41.1658	0.786678	5.44669
	120.731	40.8804	0.784447	5.44669
	120.731	40.4517	0.79309	5.44669
	120.731	39.9676	0.823414	5.44669
	120.731	39.6562	0.845018	5.44669
	120.731	39.5581	0.837314	5.44669
	120.731	39.4088	0.80185	5.44669
	120.731	39.0021	0.762232	5.44669
	120.731	38.4313	0.746017	5.44669
	120.731	37.8714	0.759241	5.44669
	120.753	37.3725	0.795096	5.44669
	120.833	36.8459	0.825044	5.44669
	120.937	36.1797	0.81221	5.44669
	120.986	35.4973	0.770577	5.44669
	120.976	35.0596	0.745773	5.44669
	120.955	34.8113	0.756164	5.44669
	120.95	34.4698	0.786021	5.44669
	120.955	33.9593	0.805348	5.44669
	120.959	33.4503	0.812366	5.44669
	120.959	33.1067	0.817818	5.44669
	120.957	32.8483	0.803351	5.44669
	120.957	32.4711	0.769483	5.44669
	120.957	31.9987	0.756343	5.44669
	120.958	31.6246	0.777969	5.44669
	120.958	31.3407	0.801959	5.44669
	120.98	31.0129	0.813817	5.44669
	121.037	30.7256	0.827502	5.44669
	121.061	30.5836	0.83175	5.44669
	121.029	30.4568	0.805486	5.44669
	121.049	30.2306	0.765691	5.44669
	121.142	29.9487	0.754038	5.44669
	121.208	29.7267	0.778358	5.44669
	121.208	29.6064	0.795072	5.44669
	121.185	29.4671	0.778064	5.44669
	121.176	29.2774	0.754696	5.44669
	121.18	29.1706	0.749321	5.44669
	121.185	29.132	0.755117	5.44669
	121.186	28.9965	0.759415	5.44669
	121.184	28.781	0.759148	5.44669
	121.183	28.6132	0.765378	5.44669
	121.183	28.452	0.785071	5.44669
	121.184	28.2701	0.793795	5.44669
	121.206	28.1252	0.775134	5.44669
	121.264	27.9616	0.753921	5.44669
	121.31	27.7705	0.750037	5.44669
	121.335	27.6227	0.755693	5.44669
	121.379	27.4611	0.759401	5.44669
	121.418	27.2719	0.758938	5.44669
	121.424	27.1733	0.765295	5.44669
	121.413	27.1871	0.785111	5.44669
	121.406	27.1768	0.801712	5.44669
	121.408	27.012	0.803295	5.44669
	121.41	26.7251	0.790451	5.44669
[truncated: 1,182 more rows]
