# Supplementary material for: Design of a cosmetic glove stiffness compensation mechanism for toddler-sized hand prostheses
Source: PLoS One. 2017 Aug 11;12(8):e0183233. doi: 10.1371/journal.pone.0183233 (PMC5553851; doi:10.1371/journal.pone.0183233)
Supplement: S1 Dataset — (ZIP) [file pone.0183233.s001.zip › 01 Glove measurements/SILglove2_5.xlsx]

## Sheet: test_glove8_5
LabVIEW Measurement
Writer_Version	2
Reader_Version	2
Separator	Tab
Decimal_Separator	.
Multi_Headings	No
X_Columns	No
Time_Pref	Absolute
Operator	localadmin
Date	2012-12-20
Time	00:09:44.981000
***End_of_Header***
Channels	4
Samples	10	10	10	10
Date	2012-12-20	2012-12-20	2012-12-20	2012-12-20
Time	00:10:20.081000	00:10:20.081000	00:10:20.081000	00:10:20.081000
Y_Unit_Label	mm	N	N	Pa
X_Dimension	Time	Time	Time	Time
X0	0	0	0	0
Delta_X	0.01	0.01	0.01	0.01
***End_of_Header***
X_Value	Voltage LVDT (Filtered)	Voltage Load Cell (Filtered)	Voltage Pinch Load Cell (Filtered)	Voltage Pressure (Filtered)	Comment
	128.876	0.27541	0.824497	5.44669
	128.877	0.252826	0.839632	5.44669
	128.878	0.099885	0.817685	5.44669
	128.878	0.027293	0.800723	5.44669
	128.878	0.147007	0.808911	5.44669
	128.878	0.28731	0.811686	5.44669
	128.878	0.313718	0.801008	5.44669
	128.878	0.276523	0.786264	5.44669
	128.878	0.251813	0.774543	5.44669
	128.9	0.254724	0.789136	5.44669
	128.957	0.264733	0.817415	5.44669
	128.981	0.267892	0.811182	5.44669
	128.927	0.265657	0.772866	5.44669
	128.889	0.263598	0.754969	5.44669
	128.936	0.26353	0.77619	5.44669
	128.976	0.264234	0.801702	5.44669
	128.933	0.264552	0.806471	5.44669
	128.894	0.264436	0.799657	5.44669
	128.936	0.215084	0.795149	5.44669
	128.975	0.088282	0.787819	5.44669
	128.932	0.035896	0.769363	5.44669
	128.872	0.154743	0.761548	5.44669
	128.857	0.287493	0.788021	5.44669
	128.871	0.311045	0.821301	5.44669
	128.882	0.275338	0.821035	5.44669
	128.904	0.252267	0.808335	5.44669
	128.98	0.255335	0.81086	5.44669
	129.059	0.264828	0.809789	5.44669
	129.052	0.267714	0.80739	5.44669
	129.019	0.265549	0.822341	5.44669
	129.052	0.263616	0.831923	5.44669
	129.084	0.214386	0.8074	5.44669
	129.021	0.088281	0.766433	5.44669
	128.905	0.036144	0.745797	5.44669
	128.845	0.154847	0.757655	5.44669
	128.855	0.287449	0.786639	5.44669
	128.88	0.310989	0.797206	5.44669
	128.909	0.226141	0.776007	5.44669
	128.96	0.027128	0.760945	5.44669
	129.002	-0.149018	0.785399	5.44669
	129.028	-0.073152	0.828286	5.44669
	129.05	0.181305	0.841881	5.44669
	129.01	0.335461	0.809403	5.44669
	128.912	0.321392	0.771594	5.44669
	128.851	0.213384	0.772105	5.44669
	128.855	0.067269	0.794389	5.44669
	128.9	0.027691	0.812779	5.44669
	128.988	0.158773	0.821895	5.44669
	129.087	0.292098	0.804913	5.44669
	129.109	0.311541	0.768689	5.44669
	129.019	0.273909	0.747584	5.44669
	128.895	0.251492	0.749724	5.44669
	128.842	0.255519	0.765693	5.44669
	128.857	0.21599	0.796432	5.44669
	128.904	0.091831	0.823302	5.44669
	128.967	0.037061	0.818876	5.44669
	128.983	0.153969	0.798847	5.44669
	128.925	0.286755	0.790665	5.44669
	128.865	0.311011	0.802012	5.44669
	128.879	0.275586	0.818756	5.44669
	128.953	0.252383	0.815304	5.44669
	128.987	0.255296	0.799017	5.44669
	128.954	0.26477	0.784143	5.44669
	128.947	0.267704	0.766491	5.44669
	128.958	0.265565	0.761659	5.44669
	128.922	0.263627	0.789089	5.44669
	128.873	0.263575	0.821709	5.44669
	128.861	0.264242	0.812955	5.44669
	128.895	0.21535	0.772076	5.44669
	128.984	0.039272	0.746136	5.44669
	129.064	-0.189278	0.747913	5.44669
	129.031	-0.249692	0.757578	5.44669
	128.916	-0.050508	0.768818	5.44669
	128.868	0.175465	0.794942	5.44669
	128.931	0.169301	0.821566	5.44669
	128.982	0.032454	0.810807	5.44669
	128.937	-0.031218	0.779096	5.44669
	128.871	0.038591	0.78257	5.44669
	128.855	0.196421	0.820957	5.44669
	128.893	0.303687	0.839865	5.44669
	128.963	0.253775	0.811171	5.44669
	129.008	0.041035	0.765182	5.44669
	129.007	-0.202248	0.751802	5.44669
	128.969	-0.304949	0.785473	5.44669
	128.905	-0.224406	0.823706	5.44669
	128.862	-0.00072	0.822949	5.44669
	128.862	0.236218	0.808282	5.44669
	128.877	0.332365	0.810157	5.44669
	128.905	0.25133	0.801643	5.44669
	128.982	0.078958	0.779369	5.44669
	129.06	0.01905	0.78595	5.44669
	129.03	0.150992	0.822277	5.44669
	128.917	0.291908	0.839216	5.44669
	128.846	0.314227	0.810431	5.44669
	128.852	0.275102	0.765102	5.44669
	128.878	0.251036	0.744162	5.44669
	128.887	0.254904	0.749572	5.44669
	128.881	0.265084	0.758976	5.44669
	128.876	0.267975	0.760943	5.44669
	128.876	0.265567	0.766288	5.44669
	128.9	0.263531	0.784814	5.44669
	128.958	0.263534	0.793364	5.44669
	129.004	0.264259	0.782916	5.44669
	129.007	0.264562	0.790063	5.44669
	128.971	0.215241	0.822689	5.44669
	128.906	0.088303	0.837919	5.44669
	128.884	0.035849	0.81761	5.44669
	128.942	0.154716	0.8013	5.44669
	129.003	0.287499	0.81705	5.44669
	129.012	0.311057	0.839748	5.44669
	128.995	0.275341	0.837419	5.44669
	129.007	0.203073	0.803775	5.44669
	129.044	0.079367	0.763002	5.44669
	129.015	0.03643	0.745655	5.44669
	128.939	0.158135	0.758816	5.44669
	128.953	0.288724	0.787176	5.44669
	129.037	0.261165	0.804889	5.44669
	129.03	0.049456	0.811764	5.44669
	128.925	-0.152155	0.825599	5.44669
	128.85	-0.082409	0.831683	5.44669
	128.872	0.178541	0.814005	5.44669
	128.956	0.337594	0.802013	5.44669
	128.99	0.323267	0.810761	5.44669
	128.932	0.262601	0.804131	5.44669
	128.888	0.24258	0.780198	5.44669
	128.956	0.255804	0.785413	5.44669
	129.056	0.268467	0.813887	5.44669
	129.037	0.219881	0.811034	5.44669
	128.944	0.088859	0.774059	5.44669
	128.948	0.034433	0.755522	5.44669
	129.033	0.153925	0.775998	5.44669
	129.053	0.287671	0.793555	5.44669
	129.006	0.31141	0.786138	5.44669
	128.954	0.226238	0.791346	5.44669
	128.899	0.076209	0.822081	5.44669
	128.888	0.026867	0.845079	5.44669
	128.968	0.155251	0.837813	5.44669
	129.06	0.290915	0.809908	5.44669
	129.035	0.312298	0.790288	5.44669
	128.919	0.274647	0.782454	5.44669
	128.845	0.251532	0.776765	5.44669
	128.851	0.206083	0.783551	5.44669
	128.9	0.089098	0.789428	5.44669
	128.967	0.039437	0.781766	5.44669
	129.007	0.155936	0.790988	5.44669
	129.005	0.286734	0.815616	5.44669
	128.969	0.310303	0.81764	5.44669
	128.906	0.275297	0.80894	5.44669
	128.863	0.252513	0.820192	5.44669
	128.862	0.206263	0.830471	5.44669
	128.877	0.039634	0.815427	5.44669
	128.883	-0.136707	0.79517	5.44669
	128.88	-0.121629	0.78253	5.44669
	128.877	0.001262	0.76719	5.44669
	128.899	0.105103	0.762525	5.44669
	128.957	0.21244	0.789204	5.44669
	128.982	0.286709	0.821449	5.44669
	128.928	0.240962	0.812806	5.44669
	128.867	0.090892	0.779976	5.44669
	128.856	0.027742	0.774357	5.44669
	128.873	0.101201	0.784475	5.44669
	128.883	0.112602	0.782965	5.44669
	128.882	0.035454	0.785382	5.44669
	128.877	-0.009753	0.795853	5.44669
	128.876	0.046525	0.808664	5.44669
	128.899	0.192115	0.82752	5.44669
	128.958	0.299064	0.83359	5.44669
	128.982	0.302559	0.80625	5.44669
	128.927	0.267664	0.765358	5.44669
	128.867	0.202877	0.753626	5.44669
	128.856	0.032824	0.778304	5.44669
	128.873	-0.138357	0.803067	5.44669
	128.883	-0.07071	0.806291	5.44669
	128.882	0.178538	0.791226	5.44669
	128.877	0.333435	0.766823	5.44669
	128.876	0.321526	0.751401	5.44669
	128.877	0.263351	0.751944	5.44669
	128.878	0.243512	0.765259	5.44669
	128.878	0.255928	0.79546	5.44669
	128.878	0.268188	0.823049	5.44669
	128.878	0.268911	0.819115	5.44669
	128.878	0.264856	0.806908	5.44669
	128.878	0.262901	0.810944	5.44669
	128.878	0.263523	0.802461	5.44669
	128.878	0.264479	0.771561	5.44669
	128.878	0.264658	0.757531	5.44669
	128.878	0.264393	0.785599	5.44669
	128.878	0.264219	0.821721	5.44669
	128.878	0.264239	0.822073	5.44669
	128.878	0.26431	0.800749	5.44669
	128.878	0.264333	0.790326	5.44669
	128.878	0.264317	0.801193	5.44669
	128.878	0.264302	0.818533	5.44669
	128.878	0.264302	0.807631	5.44669
	128.878	0.264307	0.771023	5.44669
	128.878	0.264309	0.747596	5.44669
	128.878	0.264308	0.75677	5.44669
	128.878	0.264307	0.785628	5.44669
	128.878	0.264307	0.797097	5.44669
	128.855	0.264307	0.776321	5.44669
	128.798	0.264307	0.761115	5.44669
	128.774	0.264307	0.785359	5.44669
	128.806	0.264307	0.820338	5.44669
	128.786	0.264307	0.813707	5.44669
	128.693	0.264307	0.780749	5.44669
	128.627	0.264307	0.774361	5.44669
	128.627	0.264307	0.792072	5.44669
	128.65	0.264307	0.811005	5.44669
	128.659	0.264307	0.829846	5.44669
	128.655	0.264307	0.841603	5.44669
	128.65	0.264307	0.833639	5.44669
	128.649	0.264307	0.801531	5.44669
	128.651	0.264307	0.763406	5.44669
	128.652	0.264307	0.746622	5.44669
	128.652	0.264307	0.751207	5.44669
	128.651	0.264307	0.766657	5.44669
	128.651	0.264307	0.796309	5.44669
	128.651	0.264307	0.830779	5.44669
	128.651	0.264307	0.84691	5.44669
	128.651	0.264307	0.843352	5.44669
	128.651	0.264307	0.836435	5.44669
	128.651	0.264307	0.82698	5.44669
	128.651	0.264307	0.800627	5.44669
	128.651	0.264307	0.773273	5.44669
	128.651	0.264307	0.775936	5.44669
	128.651	0.264307	0.787528	5.44669
	128.651	0.264307	0.775814	5.44669
	128.651	0.264307	0.764313	5.44669
	128.651	0.264307	0.78688	5.44669
	128.651	0.264307	0.819839	5.44669
	128.651	0.264307	0.812957	5.4507
	128.651	0.264307	0.780612	5.46104
	128.629	0.264307	0.77457	5.46531
	128.572	0.264307	0.792208	5.45562
	128.548	0.264307	0.803117	5.4448
	128.579	0.264307	0.801635	5.44287
	128.56	0.264307	0.805041	5.44579
	128.489	0.264307	0.823989	5.44767
	128.481	0.264307	0.833406	5.44742
	128.505	0.264307	0.807429	5.44664
	128.473	0.264307	0.773788	5.44641
	128.423	0.264307	0.773726	5.44658
	128.408	0.264307	0.786418	5.44674
	128.419	0.264307	0.784005	5.44675
	128.429	0.264307	0.785126	5.44669
	128.429	0.264307	0.787506	5.44667
	128.425	0.264307	0.772529	5.44668
	128.424	0.264307	0.755073	5.44669
	128.424	0.264307	0.759318	5.44669
	128.425	0.264307	0.78403	5.44669
	128.425	0.264307	0.795521	5.44669
	128.425	0.264307	0.784099	5.44669
	128.425	0.264307	0.781921	5.44669
	128.403	0.264307	0.786129	5.44669
	128.345	0.264307	0.773091	5.44669
	128.322	0.264307	0.755798	5.44669
	128.353	0.264307	0.751551	5.44669
	128.334	0.264307	0.763531	5.44669
	128.241	0.264307	0.787005	5.44669
	128.175	0.264307	0.795263	5.44669
	128.175	0.264307	0.782933	5.44669
	128.197	0.264307	0.781524	5.44669
	128.207	0.264307	0.794248	5.44669
	128.203	0.264307	0.801492	5.44669
	128.198	0.264307	0.800228	5.44669
	128.197	0.264307	0.80503	5.44669
	128.198	0.264307	0.816613	5.44669
	128.199	0.264307	0.813332	5.44669
	128.199	0.264307	0.798952	5.44669
	128.199	0.264307	0.784817	5.44669
	128.199	0.264307	0.766796	5.44669
	128.199	0.264307	0.753676	5.44669
	128.199	0.264307	0.760778	5.44669
	128.199	0.264307	0.79301	5.44669
	128.199	0.264307	0.823622	5.44669
	128.199	0.264307	0.812356	5.44669
	128.199	0.264307	0.771144	5.44669
	128.199	0.264307	0.753829	5.44669
	128.199	0.264307	0.784196	5.44669
	128.199	0.264307	0.830319	5.44669
	128.199	0.264307	0.843161	5.44669
	128.176	0.264307	0.809217	5.44669
	128.097	0.264307	0.763191	5.44669
	128.016	0.264307	0.751663	5.44669
	128.023	0.264307	0.778252	5.44669
	128.08	0.264307	0.795872	5.44669
	128.105	0.264307	0.778437	5.44669
	128.073	0.264307	0.754567	5.44669
	128.003	0.264307	0.757005	5.44669
	127.955	0.264307	0.78324	5.44669
	127.955	0.264307	0.796012	5.44669
	127.972	0.264307	0.784586	5.44669
	127.978	0.264307	0.789821	5.44669
	127.975	0.264307	0.814123	5.44669
	127.972	0.264307	0.809559	5.44669
	127.971	0.264307	0.773356	5.44669
	127.972	0.264307	0.747881	5.44669
	127.973	0.313497	0.756059	5.44669
	127.973	0.440273	0.785229	5.44669
	127.972	0.492705	0.805053	5.44669
	127.972	0.373887	0.804654	5.44669
	127.972	0.241132	0.789833	5.44669
	127.973	0.217568	0.774692	5.44669
	127.973	0.253272	0.780051	5.44669
	127.972	0.325536	0.788697	5.44669
	127.972	0.449245	0.782704	5.44669
	127.972	0.492185	0.78377	5.44669
	127.972	0.419671	0.7874	5.44669
	127.972	0.415856	0.772967	5.44669
	127.972	0.495847	0.755294	5.44669
	127.972	0.539548	0.751384	5.44669
	127.972	0.481629	0.755769	5.44669
	127.972	0.385077	0.758954	5.44669
	127.95	0.405423	0.758723	5.44669
	127.893	0.503822	0.765364	5.44669
	127.847	0.546604	0.785216	5.44669
	127.843	0.481752	0.801732	5.44669
	127.879	0.33343	0.811137	5.44669
	127.944	0.277575	0.818588	5.44669
	127.988	0.451814	0.80411	5.44669
	127.988	0.66598	0.777398	5.44669
	127.951	0.66378	0.784247	5.44669
	127.865	0.581986	0.814393	5.44669
	127.764	0.596947	0.811661	5.44669
	127.718	0.590768	0.774142	5.44669
	127.729	0.576286	0.747463	5.44669
	127.749	0.669756	0.747734	5.44669
	127.754	0.778661	0.764902	5.44669
	127.748	0.752096	0.796808	5.44669
	127.744	0.548517	0.823741	5.44669
	127.745	0.300769	0.818926	5.44669
	127.769	0.24213	0.806583	5.44669
	127.826	0.448888	0.810876	5.44669
	127.85	0.726594	0.802547	5.44669
	127.796	0.845578	0.779493	5.44669
	127.736	0.808767	0.785681	5.44669
	127.725	0.752967	0.82212	5.44669
	127.741	0.693791	0.839246	5.44669
	127.752	0.582715	0.81837	5.44669
	127.75	0.540416	0.801147	5.44669
	127.746	0.657899	0.808845	5.44669
	127.745	0.786493	0.811508	5.44669
	127.746	0.808789	0.800957	5.44669
	127.747	0.774033	0.786306	5.44669
	127.747	0.751806	0.774579	5.44669
	127.746	0.754891	0.789136	5.44669
	127.746	0.76409	0.825273	5.44669
	127.724	0.766847	0.839332	5.44669
	127.666	0.764733	0.809413	5.44669
	127.643	0.762867	0.772506	5.44669
	127.697	0.713647	0.772483	5.44669
	127.757	0.587522	0.786352	5.44669
	127.767	0.535373	0.78442	5.44669
	127.729	0.654078	0.793194	5.44669
	127.661	0.786685	0.823467	5.44669
	127.616	0.810227	0.845003	5.44669
	127.595	0.774567	0.837289	5.44669
	127.553	0.751519	0.801845	5.44669
	127.535	0.754581	0.770109	5.44669
	127.586	0.764062	0.782048	5.44669
	127.62	0.766946	0.81607	5.44669
	127.573	0.764784	0.813146	5.44669
	127.512	0.762853	0.774168	5.44669
	127.499	0.762813	0.746946	5.44669
	127.514	0.763483	0.747508	5.44669
	127.525	0.763777	0.75712	5.44669
	127.524	0.763663	0.760899	5.44669
	127.52	0.76351	0.766929	5.44669
	127.518	0.763487	0.785098	5.44669
	127.519	0.763531	0.793255	5.44669
	127.52	0.763558	0.774899	5.44669
	127.52	0.763554	0.754014	5.44669
	127.52	0.763542	0.75016	5.44669
	127.52	0.763539	0.755711	5.44669
	127.52	0.763542	0.759365	5.44669
	127.52	0.763544	0.766787	5.44669
	127.52	0.763544	0.785584	5.44669
	127.52	0.763543	0.793509	5.44669
	127.52	0.763543	0.774832	5.44669
	127.52	0.763543	0.761767	5.44669
	127.52	0.763543	0.77829	5.44669
	127.52	0.763543	0.792287	5.44669
	127.52	0.763543	0.784792	5.44669
	127.52	0.763543	0.783362	5.44669
	127.52	0.763543	0.786486	5.44669
	127.52	0.763543	0.772729	5.44669
	127.52	0.763543	0.755519	5.44669
	127.52	0.763543	0.759434	5.44669
	127.52	0.763543	0.783919	5.44669
	127.52	0.763543	0.803304	5.44669
	127.498	0.763543	0.812257	5.44669
	127.44	0.763543	0.826369	5.44669
	127.416	0.763543	0.83183	5.44669
	127.47	0.763543	0.805922	5.44669
	127.53	0.763543	0.765846	5.44669
	127.519	0.763543	0.746076	5.44669
	127.445	0.763543	0.75011	5.44669
	127.411	0.763543	0.75852	5.44669
	127.444	0.763543	0.760561	5.44669
	127.451	0.763543	0.758419	5.44669
	127.417	0.763543	0.764665	5.44669
	127.396	0.763543	0.785031	5.44669
	127.421	0.763543	0.794032	5.44669
	127.465	0.763543	0.775248	5.44669
	127.434	0.763543	0.761755	5.44669
	127.332	0.763543	0.786008	5.44669
	127.266	0.763543	0.820383	5.44669
	127.27	0.763543	0.813495	5.44669
	127.293	0.812733	0.772773	5.44669
	127.302	0.939509	0.746237	5.44669
	127.297	0.991941	0.747707	5.44669
	127.292	0.873123	0.765326	5.44669
	127.314	0.740368	0.796995	5.44669
	127.373	0.716804	0.823668	5.44669
	127.398	0.752508	0.818829	5.44669
	127.344	0.775582	0.798697	5.44669
	127.283	0.772516	0.782748	5.44669
	127.272	0.763023	0.766019	5.44669
	127.289	0.760136	0.754086	5.44669
	127.299	0.811491	0.753355	5.44669
	127.298	0.940199	0.757025	5.44669
	127.293	0.992671	0.75878	5.44669
	127.292	0.873184	0.766075	5.44669
	127.293	0.740134	0.785493	5.44669
	127.294	0.716685	0.793725	5.44669
	127.294	0.752541	0.774955	5.44669
	127.294	0.775638	0.753871	5.44669
	127.294	0.772528	0.75008	5.44669
	127.294	0.763008	0.763599	5.44669
	127.294	0.809316	0.795427	5.44669
	127.294	0.938267	0.831496	5.44669
	127.294	0.992635	0.839653	5.44669
	127.271	0.873855	0.807328	5.44669
	127.214	0.740428	0.763646	5.44669
	127.19	0.716569	0.752525	5.44669
	127.244	0.752388	0.778451	5.44669
	127.304	0.775615	0.803519	5.44669
	127.315	0.821763	0.814299	5.44669
	127.299	0.939001	0.827149	5.44669
	127.288	1.03771	0.839302	5.44669
	127.29	1.04784	0.833633	5.44669
	127.272	1.01865	0.802346	5.44669
	127.215	1.05228	0.77162	5.44669
	127.191	1.18295	0.782502	5.44669
	127.244	1.24255	0.823595	5.44669
	127.282	1.12535	0.848866	5.44669
	127.213	0.990727	0.846734	5.44669
	127.115	0.916614	0.829287	5.44669
	127.113	0.874828	0.805796	5.44669
	127.171	0.923579	0.791604	5.44669
	127.2	1.01436	0.784468	5.44669
	127.17	1.04385	0.76927	5.44669
	127.099	1.02533	0.754838	5.44669
	127.05	1.0565	0.760386	5.44669
	127.05	1.18234	0.784562	5.44669
	127.066	1.28999	0.803235	5.44669
	127.073	1.3008	0.804129	5.44669
	127.07	1.26872	0.79813	5.44669
	127.066	1.25171	0.803212	5.44669
	127.066	1.25602	0.816597	5.44669
	127.067	1.26388	0.806101	5.44268
	127.068	1.26564	0.77107	5.43234
	127.068	1.26359	0.75603	5.42806
	127.067	1.2621	0.777274	5.43775
	127.067	1.26221	0.793909	5.44858
	127.067	1.26278	0.785833	5.4505
	127.067	1.26298	0.783222	5.44759
	127.067	1.26286	0.786057	5.44571
	127.067	1.26274	0.772599	5.44595
	127.067	1.26273	0.763488	5.44673
	127.067	1.26277	0.787676	5.44696
	127.067	1.26279	0.820466	5.44679
	127.067	1.26279	0.812937	5.44663
	127.067	1.26278	0.77251	5.44663
	127.067	1.26278	0.754195	5.44668
	127.067	1.26278	0.783864	5.44671
	127.067	1.31197	0.83005	5.4467
	127.045	1.43874	0.843166	5.44668
	126.965	1.49118	0.809315	5.44668
	126.862	1.42155	0.771101	5.44669
	126.812	1.46476	0.7798	5.44669
	126.823	1.6204	0.822646	5.44669
	126.844	1.63891	0.849429	5.44669
	126.849	1.58638	0.839436	5.44669
	126.843	1.65539	0.809042	5.44669
	126.862	1.76762	0.79722	5.44669
	126.919	1.80033	0.810523	5.44669
	126.945	1.77577	0.813608	5.44669
	126.891	1.75411	0.80124	5.44669
	126.831	1.75381	0.793549	5.44669
	126.82	1.76139	0.7945	5.44669
	126.836	1.76467	0.797596	5.44669
	126.846	1.76335	0.79855	5.44669
	126.845	1.76163	0.789977	5.44669
	126.841	1.76138	0.769059	5.44669
	126.839	1.81108	0.752783	5.44669
	126.84	1.93815	0.751728	5.44669
	126.841	1.99053	0.756807	5.44669
	126.841	1.87158	0.767138	5.44669
	126.841	1.73879	0.786641	5.44669
	126.841	1.71526	0.801698	5.44669
	126.841	1.75099	0.802745	5.44669
	126.841	1.77406	0.798097	5.44669
	126.841	1.82018	0.80369	5.44669
	126.841	1.98665	0.82468	5.44669
	126.841	2.21216	0.842046	5.44669
	126.841	2.32391	0.835661	5.44669
	126.841	2.30267	0.810091	5.44669
	126.819	2.25597	0.791131	5.44669
	126.739	2.24426	0.790612	5.44669
	126.635	2.256	0.79687	5.44669
	126.586	2.26509	0.791764	5.44669
	126.596	2.31392	0.770405	5.44669
	126.617	2.4865	0.752712	5.44669
	126.622	2.71361	0.75122	5.44669
	126.617	2.82385	0.756619	5.44669
	126.613	2.75222	0.76724	5.44669
	126.613	2.57878	0.794621	5.44669
	126.615	2.51508	0.829863	5.44669
	126.615	2.64581	0.839255	5.44669
	126.615	2.78757	0.807741	5.44669
	126.615	2.81067	0.763961	5.44669
	126.592	2.77158	0.75251	5.44669
	126.513	2.74724	0.778333	5.44669
	126.432	2.75099	0.795605	5.44669
	126.462	2.76121	0.786167	5.44669
	126.576	2.76417	0.79063	5.44669
	126.624	2.81096	0.821771	5.44669
	126.561	2.98487	0.845204	5.44669
	126.488	3.21326	0.837976	5.44669
	126.454	3.32357	0.802061	5.44669
	126.438	3.3007	0.769956	5.44669
	126.462	3.25383	0.781906	5.44669
	126.481	3.24263	0.823937	5.44669
	126.436	3.25465	0.849221	5.44669
	126.381	3.26367	0.846761	5.44669
	126.369	3.31237	0.837043	5.44669
	126.383	3.48492	0.826023	5.44669
	126.393	3.66288	0.80001	5.44669
	126.392	3.64637	0.765484	5.44669
	126.388	3.5715	0.748034	5.44669
	126.387	3.64364	0.75106	5.44669
	126.388	3.76512	0.766093	5.44669
	126.389	3.8006	0.788254	5.44669
	126.389	3.8231	0.802747	5.44669
	126.388	3.97553	0.802611	5.44669
	126.388	4.20359	0.789797	5.44669
	126.388	4.3706	0.775403	5.44669
	126.388	4.47777	0.780362	5.44669
	126.388	4.53122	0.796445	5.44669
	126.388	4.57546	0.802827	5.44669
	126.388	4.68287	0.800006	5.44669
	126.388	4.8276	0.796592	5.44669
	126.366	5.0159	0.788299	5.44669
	126.286	5.21717	0.769052	5.44669
	126.183	5.31126	0.753377	5.44669
	126.133	5.34048	0.751979	5.44669
	126.144	5.47656	0.756701	5.44669
	126.187	5.69565	0.759133	5.44669
	126.25	5.81556	0.758467	5.44669
	126.268	5.84922	0.765193	5.44669
	126.21	5.97797	0.793106	5.44669
	126.15	6.19242	0.822085	5.44669
	126.141	6.31299	0.819548	5.44669
	126.158	6.29938	0.799561	5.44669
	126.168	6.30194	0.782855	5.44669
	126.166	6.46351	0.765757	5.44669
	126.162	6.7025	0.753938	5.44669
	126.161	6.82164	0.753387	5.44669
	126.162	6.8479	0.757091	5.44669
	126.163	6.97383	0.758796	5.44669
	126.162	7.18972	0.758187	5.44669
	126.162	7.3119	0.757325	5.44669
	126.162	7.29845	0.765051	5.44669
	126.162	7.25131	0.793452	5.44669
	126.14	7.23665	0.822281	5.44669
	126.082	7.24732	0.811636	5.44669
	126.059	7.30619	0.779189	5.44669
	126.112	7.48242	0.782314	5.44669
	126.173	7.70749	0.812946	5.44669
	126.183	7.81558	0.819612	5.44669
	126.167	7.79297	0.810716	5.44669
	126.134	7.74699	0.812364	5.44669
	126.056	7.73608	0.809573	5.44669
	125.979	7.74789	0.798894	5.44669
	126.011	7.75673	0.78613	5.44669
	126.101	7.75623	0.767367	5.44669
	126.091	7.80208	0.761319	5.44669
	125.982	7.92762	0.780765	5.44669
	125.906	8.02992	0.793484	5.44669
	125.908	8.0386	0.784413	5.44669
	125.935	8.00753	0.790649	5.44669
	125.945	8.04088	0.822402	5.44669
	125.94	8.17211	0.845462	5.44669
	125.934	8.28123	0.84573	5.44669
	125.934	8.29075	0.830076	5.44669
	125.936	8.25761	0.798613	5.44669
	125.937	8.2406	0.763456	5.44669
	125.936	8.2453	0.747681	5.44669
	125.936	8.25332	0.751633	5.44669
	125.936	8.25501	0.758588	5.44669
	125.936	8.30206	0.767919	5.44669
	125.936	8.47653	0.786335	5.44669
	125.936	8.70506	0.793422	5.44669
	125.936	8.81523	0.782399	5.44669
	125.936	8.79225	0.789826	5.44669
	125.936	8.74539	0.822773	5.44669
	125.936	8.73423	0.838039	5.44669
	125.914	8.79545	0.81763	5.44669
	125.834	8.93124	0.801266	5.44669
	125.753	9.03236	0.817029	5.44669
	125.783	9.0861	0.839752	5.44669
	125.897	9.18049	0.845298	5.44669
	125.945	9.26719	0.831933	5.44669
	125.882	9.28045	0.807416	5.44669
	125.81	9.25685	0.791342	5.44669
	125.775	9.24251	0.783782	5.44669
	125.737	9.24494	0.769076	5.44669
	125.704	9.25106	0.755	5.44669
	125.698	9.25276	0.760523	5.44669
	125.707	9.2513	0.792432	5.44669
	125.713	9.29927	0.831342	5.44669
	125.712	9.47525	0.848525	5.44669
	125.709	9.70408	0.843828	5.44669
	125.709	9.81384	0.83606	5.44669
	125.709	9.79059	0.834524	5.44669
	125.71	9.74375	0.828779	5.44669
	125.71	9.7327	0.802061	5.44669
	125.71	9.74477	0.765363	5.44669
	125.71	9.75376	0.747254	5.44669
	125.71	9.75324	0.758647	5.44669
	125.71	9.74982	0.794407	5.44669
	125.71	9.74858	0.832837	5.44669
	125.71	9.74927	0.840578	5.44669
	125.71	9.79919	0.81511	5.44669
	125.71	9.97522	0.791436	5.44669
	125.71	10.2034	0.781077	5.44669
	125.71	10.3128	0.767908	5.44669
	125.71	10.2897	0.763343	5.44669
	125.71	10.243	0.78142	5.44669
	125.71	10.232	0.80091	5.44669
	125.71	10.244	0.804279	5.44669
	125.71	10.253	0.79115	5.44669
	125.71	10.2525	0.767506	5.44669
	125.71	10.2982	0.751714	5.44669
	125.71	10.4238	0.751832	5.44669
	125.687	10.5261	0.765101	5.44669
	125.608	10.584	0.795433	5.44669
	125.504	10.6797	0.823094	5.44669
	125.454	10.7655	0.811273	5.44669
	125.465	10.7779	0.770877	5.44669
	125.486	10.7542	0.754103	5.44669
	125.491	10.7402	0.776534	5.44669
	125.508	10.7427	0.794284	5.44669
	125.561	10.7488	0.778382	5.44669
	125.585	10.7996	0.755109	5.44669
	125.533	10.9249	0.749381	5.44669
	125.473	10.9762	0.754996	5.44669
	125.462	10.9066	0.759342	5.44669
	125.478	10.9502	0.759161	5.44669
	125.489	11.1552	0.765409	5.44669
	125.487	11.2512	0.785079	5.44669
	125.483	11.1243	0.801658	5.44669
	125.482	11.022	0.811154	5.44669
	125.483	11.1203	0.818621	5.44669
	125.484	11.2623	0.804118	5.44669
	125.484	11.297	0.769519	5.44669
	125.483	11.2627	0.748214	5.44669
	125.483	11.2362	0.749693	5.44669
	125.483	11.2866	0.765456	5.44669
	125.483	11.4232	0.796344	5.44669
	125.483	11.4794	0.823349	5.44669
	125.483	11.4078	0.811056	5.44669
	125.483	11.4489	0.770696	5.44669
	125.483	11.6535	0.746233	5.44669
	125.483	11.7995	0.748444	5.44669
	125.483	11.7997	0.757766	5.44669
	125.483	11.7498	0.760837	5.44669
	125.483	11.7291	0.758803	5.44669
	125.483	11.7383	0.764728	5.44669
	125.483	11.7494	0.792792	5.44669
	125.483	11.7509	0.822119	5.44669
	125.483	11.7475	0.819674	5.44669
	125.483	11.7456	0.799602	5.44669
	125.483	11.746	0.782827	5.44669
	125.483	11.7468	0.765731	5.44669
	125.483	11.747	0.753937	5.44669
	125.483	11.7468	0.753396	5.44669
	125.483	11.7959	0.757095	5.44669
	125.461	11.9718	0.766666	5.44669
	125.404	12.2003	0.786341	5.44669
	125.38	12.3099	0.79387	5.44669
	125.411	12.2867	0.782585	5.44669
	125.392	12.24	0.781874	5.44669
	125.299	12.2781	0.794518	5.44669
	125.233	12.4169	0.809352	5.44669
	125.233	12.4783	0.820412	5.44669
	125.256	12.359	0.80551	5.44669
	125.265	12.2228	0.769466	5.44669
	125.283	12.2472	0.755568	5.44669
	125.336	12.4596	0.785521	5.44669
	125.359	12.7118	0.830257	5.44669
	125.306	12.8183	0.842664	5.44669
	125.247	12.7854	0.809031	5.44669
	125.236	12.7357	0.77116	5.44669
	125.252	12.7269	0.779926	5.44669
	125.262	12.7409	0.814807	5.44669
	125.261	12.7499	0.813371	5.44669
	125.257	12.7487	0.774711	5.44669
	125.255	12.745	0.747094	5.44669
	125.256	12.7439	0.747377	5.44669
	125.257	12.7447	0.757013	5.44669
	125.257	12.7455	0.760901	5.44669
	125.257	12.7455	0.759097	5.44669
	125.257	12.7452	0.756958	5.44669
	125.257	12.7451	0.756703	5.44669
	125.257	12.7452	0.765227	5.44669
	125.257	12.7452	0.785876	5.44669
	125.257	12.7452	0.802057	5.44669
	125.257	12.7452	0.803167	5.44669
	125.257	12.7452	0.790275	5.44669
	125.257	12.7944	0.767535	5.44669
	125.257	12.9212	0.752037	5.44669
	125.257	13.0228	0.759828	5.44669
	125.257	13.0799	0.793194	5.44669
	125.257	13.1756	0.824037	5.44669
	125.257	13.2616	0.820335	5.44669
	125.257	13.2741	0.799197	5.44669
	125.257	13.2505	0.790293	5.44669
	125.257	13.2364	0.793861	5.44669
	125.257	13.2881	0.790615	5.44669
	125.257	13.4702	0.778865	5.44669
	125.257	13.7002	0.789393	5.44669
	125.257	13.8083	0.815985	5.44669
	125.257	13.7839	0.810492	5.44669
	125.235	13.7372	0.773085	5.44669
	125.155	13.7266	0.747436	5.44669
	125.051	13.7388	0.755969	5.44669
	125.002	13.7477	0.785349	5.44669
	125.035	13.7471	0.797265	5.44669
	125.135	13.7437	0.77649	5.44669
	125.244	13.7917	0.753256	5.44669
	125.266	13.9191	0.749277	5.44669
	125.172	14.0215	0.763481	5.44669
	125.047	14.0787	0.795663	5.44669
	124.994	14.1741	0.823766	5.44669
	125.011	14.26	0.811472	5.44669
	125.035	14.2726	0.778593	5.44669
	125.04	14.2489	0.774252	5.44669
	125.033	14.2349	0.784922	5.44669
	125.028	14.2866	0.77532	5.44669
	125.029	14.4686	0.765032	5.44669
	125.031	14.6987	0.779486	5.44669
	125.031	14.8068	0.791628	5.44669
	125.031	14.7824	0.78409	5.44669
	125.031	14.7357	0.791173	5.44669
	125.031	14.7251	0.814866	5.44669
	125.031	14.7373	0.809389	5.44669
	125.031	14.7462	0.773021	5.44669
	125.008	14.7456	0.755672	5.44669
	124.951	14.7913	0.77643	5.44669
	124.927	14.9661	0.801553	5.44669
	124.981	15.1952	0.806323	5.44669
	125.019	15.3055	0.799648	5.44669
	124.95	15.2824	0.803069	5.44669
	124.852	15.2354	0.823868	5.44669
	124.85	15.2243	0.834056	5.44669
	124.885	15.2363	0.815615	5.44669
	124.857	15.2454	0.801844	5.44669
	124.803	15.294	0.810117	5.44669
	124.786	15.4666	0.811793	5.44669
	124.797	15.6937	0.800624	5.44669
	124.808	15.804	0.786066	5.44669
	124.808	15.7816	0.766725	5.44669
	124.805	15.7349	0.753203	5.44669
	124.803	15.7728	0.752734	5.44669
	124.804	15.9607	0.757079	5.44669
	124.805	16.1981	0.766894	5.44669
	124.782	16.3072	0.794313	5.44669
	124.725	16.2806	0.821986	5.44669
	124.701	16.2326	0.819078	5.44669
	124.732	16.2223	0.80727	5.44669
	124.713	16.2842	0.811109	5.44669
	124.62	16.4692	0.810272	5.44669
	124.554	16.6969	0.799633	5.44669
	124.554	16.8029	0.786191	5.44669
	124.577	16.7786	0.76713	5.44669
	124.586	16.7326	0.761198	5.44669
	124.582	16.7223	0.788669	5.44669
	124.577	16.7344	0.829568	5.44669
	124.576	16.7431	0.841255	5.44669
	124.578	16.7916	0.816556	5.44669
	124.579	16.915	0.791801	5.44669
	124.578	17.0155	0.780716	5.44669
	124.578	17.0733	0.775498	5.44669
	124.578	17.1697	0.791509	5.44669
	124.578	17.2558	0.81807	5.44669
	124.578	17.2681	0.810613	5.44669
	124.578	17.2935	0.780266	5.44669
	124.578	17.4554	0.775259	5.44669
	124.578	17.6864	0.79262	5.44669
	124.578	17.802	0.803045	5.44669
	124.578	17.7805	0.793587	5.44669
	124.556	17.7323	0.776838	5.44669
	124.476	17.72	0.779616	5.44669
	124.373	17.7321	0.787752	5.44669
	124.323	17.7415	0.774592	5.44669
	124.356	17.7904	0.75585	5.44669
	124.434	17.9628	0.751039	5.44669
	124.485	18.1899	0.763298	5.44669
	124.484	18.3001	0.787089	5.44669
	124.443	18.2777	0.795381	5.44669
	124.379	18.2311	0.782952	5.44669
	124.336	18.2198	0.78149	5.44669
	124.337	18.2809	0.794226	5.44669
	124.351	18.4167	0.809366	5.44669
	124.357	18.5178	0.820521	5.44669
	124.354	18.5716	0.805551	5.44669
	124.351	18.666	0.777315	5.44669
	124.351	18.7527	0.7837	5.44669
	124.352	18.7659	0.822064	5.44669
	124.352	18.7423	0.847798	5.44669
	124.352	18.728	0.838959	5.44669
	124.352	18.7304	0.809422	5.44669
	124.352	18.7857	0.789677	5.44669
	124.352	18.9634	0.790241	5.44669
	124.352	19.1903	0.797232	5.44669
	124.352	19.2495	0.792047	5.44669
	124.352	19.0996	0.770396	5.44669
	124.352	19.0008	0.752607	5.44669
	124.352	19.1088	0.75905	5.44669
	124.352	19.2535	0.792666	5.44669
	124.352	19.2859	0.831963	5.44669
	124.352	19.2497	0.848702	5.44669
	124.352	19.2233	0.843682	5.44669
	124.352	19.2251	0.828065	5.44669
	124.352	19.2353	0.806369	5.44669
	124.352	19.2389	0.792279	5.44669
	124.352	19.2368	0.784546	5.44669
	124.352	19.2346	0.776934	5.44669
	124.352	19.2837	0.782878	5.44669
	124.352	19.4603	0.789086	5.44669
	124.352	19.6891	0.781862	5.44669
	124.352	19.7985	0.783279	5.44669
	124.33	19.7752	0.795365	5.44669
	124.272	19.7284	0.809207	5.44669
	124.226	19.7174	0.827921	5.44669
	124.222	19.7295	0.833566	5.44669
	124.259	19.7385	0.813968	5.44669
	124.301	19.7379	0.801329	5.44669
	124.265	19.7837	0.818358	5.44669
	124.162	19.9585	0.832415	5.44669
	124.12	20.1875	0.809024	5.44669
	124.182	20.2979	0.766938	5.44669
	124.229	20.2747	0.745432	5.44669
	124.184	20.2278	0.757322	5.44669
	124.119	20.2166	0.786629	5.44669
	124.103	20.2287	0.79732	5.44669
	124.119	20.2869	0.776058	5.44669
	124.131	20.4624	0.753055	5.44669
	124.13	20.6873	0.749346	5.44669
	124.126	20.7957	0.755711	5.44669
	124.124	20.7732	0.767525	5.44669
	124.125	20.7272	0.795063	5.44669
	124.126	20.7162	0.829947	5.44669
	124.104	20.728	0.839133	5.44669
	124.046	20.786	0.807661	5.44669
	124	20.9615	0.771841	5.44669
	123.974	21.1374	0.780698	5.44669
	123.93	21.119	0.814888	5.44669
	123.914	20.9948	0.813131	5.44669
	123.966	20.9409	0.774581	5.44669
	124.022	21.0102	0.754995	5.44669
	124.032	21.1644	0.775592	5.44669
	123.995	21.2703	0.793572	5.44669
	123.927	21.2703	0.78629	5.44669
	123.883	21.2343	0.791404	5.44669
	123.883	21.2195	0.814181	5.44669
	123.899	21.2753	0.80902	5.44669
	123.905	21.4102	0.77311	5.44669
	123.902	21.4636	0.747969	5.44669
	123.898	21.3423	0.748313	5.44669
	123.898	21.2574	0.757094	5.44669
	123.899	21.4101	0.768473	5.44669
	123.9	21.6748	0.794969	5.44669
	123.899	21.8076	0.8217	5.44669
	123.899	21.7812	0.810854	5.44669
	123.899	21.7249	0.779068	5.44669
	123.899	21.7109	0.774671	5.44669
	123.899	21.7252	0.784928	5.44669
	123.899	21.7361	0.775174	5.44669
	123.899	21.7356	0.764968	5.44669
	123.899	21.7807	0.787382	5.44669
	123.899	21.906	0.819816	5.44669
	123.899	22.0084	0.812769	5.44669
	123.899	22.0664	0.780541	5.44669
	123.899	22.1622	0.774607	5.44669
	123.899	22.2479	0.792249	5.44669
	123.899	22.2603	0.803121	5.44669
	123.899	22.2367	0.793751	5.44669
	123.899	22.2226	0.769008	5.44669
	123.899	22.2744	0.751419	5.44669
	123.899	22.4564	0.751175	5.44669
	123.899	22.6864	0.75706	5.44669
	123.877	22.7454	0.76744	5.44669
	123.819	22.5942	0.786678	5.44669
	123.773	22.4951	0.793736	5.44669
	123.77	22.6033	0.782409	5.44669
	123.784	22.7482	0.789718	5.44669
	123.791	22.7807	0.814854	5.44669
	123.789	22.7444	0.817772	5.44669
	123.763	22.7179	0.801395	5.44669
	123.705	22.7197	0.784255	5.44669
	123.66	22.7299	0.765692	5.44669
	123.657	22.7827	0.753413	5.44669
	123.671	22.9566	0.75319	5.44669
	123.678	23.1828	0.765066	5.44669
	123.698	23.2922	0.787066	5.44669
	123.752	23.2698	0.802614	5.44669
	123.775	23.2234	0.810849	5.44669
	123.722	23.2123	0.826024	5.44669
	123.663	23.2241	0.832186	5.44669
	123.652	23.2331	0.814064	5.44669
	123.668	23.2818	0.793988	5.44669
	123.678	23.4544	0.79039	5.44669
	123.677	23.6815	0.795761	5.44669
	123.673	23.7918	0.791377	5.44669
	123.671	23.7693	0.778509	5.44669
	123.672	23.7227	0.781102	5.44669
	123.673	23.7114	0.787781	5.44669
	123.673	23.7233	0.774076	5.44669
	123.673	23.7815	0.755623	5.44669
	123.673	23.957	0.751128	5.44268
	123.673	24.182	0.763416	5.43234
	123.673	24.2903	0.787107	5.42806
	123.673	24.2678	0.803218	5.43775
	123.673	24.2218	0.803216	5.44858
	123.673	24.2109	0.797754	5.4505
	123.673	24.2719	0.795509	5.44759
	123.673	24.4567	0.796516	5.44571
	123.673	24.6846	0.797737	5.44595
	123.673	24.7908	0.79002	5.44673
	123.651	24.7664	0.769366	5.44696
	123.571	24.7203	0.760767	5.44679
	123.49	24.71	0.779822	5.44663
	123.497	24.7221	0.793286	5.44663
	123.532	24.7801	0.776795	5.44668
	123.499	24.9554	0.762669	5.44671
	123.444	25.1804	0.785841	5.4467
	123.428	25.2396	0.827859	5.44668
	123.44	25.0904	0.841544	5.44668
	123.451	24.9919	0.817285	5.44669
	123.451	25.0997	0.792003	5.44669
	123.447	25.2443	0.780542	5.44669
	123.445	25.2767	0.767482	5.44669
	123.446	25.2405	0.763355	5.44669
	123.447	25.2141	0.789447	5.44669
	123.447	25.2159	0.821256	5.44669
	123.447	25.2753	0.820509	5.44669
	123.447	25.4549	0.80813	5.44669
	123.447	25.6812	0.810961	5.44669
	123.447	25.7886	0.802033	5.44669
	123.447	25.7653	0.779247	5.44669
	123.447	25.7192	0.77789	5.44669
	123.447	25.7085	0.786215	5.44669
	123.447	25.7697	0.782439	5.44669
	123.447	25.9544	0.792413	5.44669
	123.447	26.1823	0.823844	5.44669
	123.447	26.2885	0.837568	5.44669
	123.447	26.2641	0.817053	5.44669
	123.447	26.2672	0.801191	5.44669
	123.447	26.4329	0.809332	5.44669
	123.424	26.6734	0.803825	5.44669
	123.367	26.7917	0.772707	5.44669
	123.321	26.7679	0.749655	5.44669
	123.317	26.7178	0.749164	5.44669
	123.354	26.7548	0.756851	5.44669
	123.396	26.8943	0.760198	5.44669
	123.36	26.9564	0.75886	5.44669
	123.257	26.8863	0.764979	5.44669
	123.192	26.9259	0.792877	5.44669
	123.197	27.1293	0.829936	5.44669
	123.221	27.2753	0.839906	5.44669
	123.229	27.276	0.807988	5.44669
	123.224	27.2263	0.763833	5.44669
	123.219	27.2055	0.752368	5.44669
	123.218	27.2637	0.778319	5.44669
	123.22	27.4509	0.795649	5.44669
	123.221	27.6807	0.77832	5.44669
	123.221	27.787	0.762468	5.44669
	123.22	27.7619	0.785215	5.44669
	123.22	27.7155	0.819797	5.44669
	123.22	27.7053	0.813531	5.44669
	123.22	27.7176	0.780867	5.44669
	123.22	27.7263	0.782343	5.44669
	123.22	27.7748	0.820232	5.44669
	123.198	27.9474	0.839642	5.44669
	123.141	28.1746	0.811336	5.44669
	123.117	28.2849	0.773201	5.44669
	123.148	28.2625	0.772091	5.44669
	123.151	28.265	0.793812	5.44669
	123.138	28.3805	0.812542	5.44669
	123.176	28.494	0.822001	5.44669
	123.203	28.5602	0.805042	5.44669
	123.135	28.6553	0.768705	5.44669
	123.02	28.738	0.747545	5.44669
	122.984	28.7492	0.749702	5.44669
	123.052	28.7263	0.765697	5.44669
	123.1	28.7129	0.788571	5.44669
	123.053	28.7647	0.795149	5.44669
	122.986	28.9465	0.782328	5.44669
	122.971	29.1764	0.781312	5.44669
	122.987	29.2846	0.786503	5.44669
	122.999	29.3094	0.773465	5.44669
	122.999	29.4387	0.763692	5.44669
	122.994	29.6565	0.779584	5.44669
	122.992	29.7783	0.792145	5.44669
	122.993	29.764	0.776401	5.44669
	122.994	29.7166	0.76291	5.44669
	122.994	29.7022	0.778211	5.44669
	122.994	29.713	0.791848	5.44669
	122.994	29.7227	0.776765	5.44669
	122.994	29.7721	0.755297	5.44669
	122.994	29.8955	0.757905	5.44669
	122.994	29.9956	0.791229	5.44669
	122.994	30.0534	0.823897	5.44669
	122.972	30.1498	0.813105	5.44669
	122.914	30.2359	0.771359	5.44669
	122.868	30.2482	0.753654	5.44669
	122.865	30.2736	0.776175	5.44669
	122.901	30.4355	0.794293	5.44669
	122.943	30.6173	0.778514	5.44669
	122.93	30.6062	0.755161	5.44669
	122.906	30.5322	0.749356	5.44669
	122.923	30.6028	0.754967	5.44669
	122.897	30.7233	0.76721	5.44669
	122.829	30.8082	0.787325	5.44669
	122.824	30.9578	0.801959	5.44669
	122.849	31.1628	0.802611	5.44669
	122.816	31.272	0.797948	5.44669
	122.765	31.2569	0.795805	5.44669
	122.75	31.2138	0.788701	5.44669
	122.762	31.2505	0.7695	5.44669
	122.771	31.3875	0.753421	5.44669
	122.772	31.4486	0.751839	5.44669
	122.768	31.379	0.764497	5.44669
	122.767	31.4191	0.787307	5.44669
	122.767	31.6227	0.802917	5.44669
	122.768	31.7685	0.803019	5.44669
	122.768	31.7691	0.797778	5.44669
	122.768	31.7194	0.795589	5.44669
	122.768	31.6987	0.796541	5.44669
	122.768	31.7077	0.797719	5.44669
	122.768	31.768	0.790004	5.44669
	122.768	31.9455	0.777236	5.44669
	122.768	32.1705	0.781057	5.44669
	122.768	32.2782	0.796085	5.44669
	122.768	32.3046	0.802429	5.44669
	122.768	32.4346	0.799967	5.44669
	122.768	32.7014	0.804588	5.44669
	122.768	32.9988	0.816521	5.44669
	122.768	33.2128	0.813451	5.44669
	122.746	33.3243	0.799035	5.44669
	122.666	33.4627	0.784809	5.44669
	122.562	33.6552	0.766764	5.44669
	122.513	33.8126	0.761536	5.44669
	122.523	34.0268	0.78107	5.44669
	122.544	34.3901	0.801406	5.44669
	122.549	34.715	0.804611	5.44669
	122.544	34.8598	0.798983	5.44669
	122.54	34.9252	0.795528	5.44669
	122.54	34.9693	0.796087	5.44669
	122.541	35.0246	0.797551	5.44669
	122.542	35.1399	0.790095	5.44669
	122.542	35.2349	0.777334	5.44669
	122.541	35.2441	0.788937	5.44669
	122.541	35.2159	0.816338	5.44669
	122.541	35.2011	0.810802	5.44669
	122.542	35.2049	0.78096	5.44669
	122.542	35.2118	0.783354	5.44669
	122.542	35.2133	0.812752	5.44669
	122.542	35.2115	0.811291	5.44669
	122.542	35.2102	0.77457	5.44669
	122.542	35.2103	0.755645	5.44669
	122.542	35.2108	0.775868	5.44669
	122.542	35.211	0.801327	5.44669
	122.542	35.2109	0.814299	5.44669
	122.542	35.26	0.820057	5.44669
	122.542	35.4359	0.803602	5.44669
	122.542	35.6644	0.768793	5.44669
	122.542	35.774	0.748093	5.44669
	122.542	35.7508	0.749901	5.44669
	122.542	35.704	0.765586	5.44669
	122.542	35.693	0.796324	5.44669
	122.542	35.705	0.823295	5.44669
	122.542	35.714	0.81104	5.44669
	122.542	35.7627	0.770709	5.44669
	122.542	35.9352	0.746244	5.44669
	122.542	36.1624	0.756314	5.44669
	122.542	36.2727	0.785917	5.44669
	122.519	36.2994	0.79738	5.44669
	122.439	36.4287	0.776337	5.44669
	122.336	36.6458	0.75315	5.44669
	122.286	36.7673	0.749287	5.44669
	122.297	36.8024	0.755653	5.44669
	122.318	36.9311	0.759651	5.44669
	122.323	37.1451	0.766927	5.44669
	122.317	37.2654	0.793412	5.44669
	122.313	37.2519	0.821597	5.44669
	122.314	37.2054	0.811364	5.44669
	122.315	37.2402	0.779319	5.44669
	122.316	37.4267	0.774594	5.44669
	122.315	37.6647	0.792678	5.44669
	122.315	37.7745	0.811176	5.44669
	122.315	37.748	0.821831	5.44669
	122.315	37.6998	0.805456	5.44669
	122.315	37.6894	0.768939	5.44669
	122.315	37.7022	0.747495	5.44669
	122.315	37.7112	0.757469	5.44669
	122.315	37.7105	0.785956	5.44669
	122.315	37.707	0.796986	5.44669
	122.293	37.7057	0.776158	5.44669
	122.235	37.7065	0.753215	5.44669
	122.212	37.7564	0.757249	5.44669
	122.266	37.9324	0.791694	5.44669
	122.303	38.1606	0.832196	5.44669
	122.257	38.2701	0.841274	5.44669
	122.194	38.2469	0.807758	5.44669
	122.158	38.2494	0.76325	5.44669
	122.116	38.3652	0.744335	5.44669
	122.081	38.4296	0.758174	5.44669
	122.077	38.369	0.787376	5.44669
	122.087	38.4117	0.805201	5.44669
	122.092	38.6131	0.803953	5.44669
	122.091	38.7571	0.789487	5.44669
	122.089	38.7577	0.766925	5.44669
	122.088	38.7086	0.752062	5.44669
	122.089	38.7374	0.752185	5.44669
	122.089	38.9223	0.757254	5.44669
	122.089	39.1617	0.759292	5.44669
	122.089	39.2727	0.758337	5.44669
	122.089	39.2462	0.757212	5.44669
	122.089	39.1976	0.76495	5.44669
	122.089	39.1869	0.78558	5.44669
	122.089	39.1998	0.79416	5.44669
	122.089	39.209	0.782977	5.44669
	122.089	39.2082	0.789805	5.44669
	122.089	39.2047	0.814688	5.44669
	122.089	39.2526	0.809801	5.44669
	122.089	39.4293	0.773256	5.44669
	122.089	39.6585	0.747753	5.44669
	122.089	39.7681	0.74817	5.44669
	122.089	39.7447	0.757111	5.44669
	122.089	39.6978	0.76066	5.44669
	122.089	39.6868	0.758961	5.44669
	122.089	39.6989	0.764858	5.44669
	122.089	39.7079	0.79279	5.44669
	122.089	39.7074	0.822072	5.44669
	122.089	39.704	0.811784	5.44669
	122.089	39.7027	0.779326	5.44669
	122.089	39.7034	0.774448	5.44669
	122.089	39.7042	0.792614	5.44669
	122.089	39.7534	0.803331	5.44669
	122.089	39.88	0.793709	5.44669
	122.067	39.9815	0.768916	5.44669
	122.009	40.0386	0.751396	5.44669
	121.985	40.1343	0.751198	5.44669
	122.039	40.2204	0.757078	5.44669
	122.099	40.2329	0.759569	5.44669
	122.11	40.2092	0.758516	5.44669
	122.072	40.2443	0.757188	5.44669
	122.004	40.4228	0.764877	5.44669
	121.959	40.6573	0.785557	5.44669
	121.937	40.7685	0.794177	5.44669
	121.895	40.7439	0.782992	5.44669
	121.855	40.6959	0.781935	5.44669
	121.849	40.6849	0.794399	5.44669
	121.86	40.6974	0.801409	5.44669
	121.866	40.7065	0.792269	5.44669
	121.865	40.7059	0.776867	5.44669
	121.862	40.7024	0.780096	5.44669
	121.862	40.7012	0.795813	5.44669
	121.862	40.7019	0.802657	5.44669
	121.863	40.7026	0.792289	5.44669
	121.863	40.7519	0.776431	5.44669
	121.863	40.9276	0.787778	5.44669
	121.863	41.1559	0.816174	5.44669
	121.863	41.2655	0.811145	5.44669
	121.863	41.2424	0.773292	5.44669
	121.863	41.1957	0.74729	5.44669
	121.863	41.1846	0.747964	5.44669
	121.863	41.1966	0.757189	5.44669
	121.863	41.2056	0.760766	5.44669
	121.863	41.2051	0.758978	5.44669
	121.863	41.2509	0.764827	5.44669
	121.863	41.4256	0.792771	5.44669
	121.863	41.6547	0.822075	5.44669
	121.863	41.765	0.811792	5.44669
	121.863	41.7911	0.779328	5.44669
	121.863	41.9201	0.782317	5.44669
	121.863	42.1373	0.812897	5.44669
	121.863	42.259	0.81172	5.44669
	121.863	42.2448	0.774698	5.44669
	121.863	42.2468	0.747675	5.44669
	121.863	42.4083	0.747625	5.44669
	121.84	42.6475	0.764781	5.44669
	121.761	42.7667	0.796796	5.44669
	121.657	42.7437	0.831649	5.44669
	121.607	42.7428	0.839231	5.44669
	121.618	42.9063	0.814967	5.44669
	121.639	43.1473	0.791855	5.44669
	121.644	43.2666	0.781304	5.44669
	121.639	43.243	0.767854	5.44669
	121.635	43.1927	0.755369	5.44669
	121.635	43.1803	0.761112	5.44669
	121.636	43.193	0.784677	5.44669
	121.637	43.2028	0.795155	5.44669
	121.637	43.2023	0.775845	5.44669
	121.636	43.1987	0.753735	5.44669
	121.636	43.1973	0.757578	5.44669
	121.636	43.198	0.783776	5.44669
	121.636	43.1988	0.796033	5.44669
	121.636	43.1989	0.784404	5.44669
	121.636	43.2478	0.789738	5.44669
	121.636	43.4237	0.814153	5.44669
	121.636	43.6521	0.817471	5.44669
	121.636	43.7617	0.801518	5.44669
	121.636	43.7386	0.784414	5.44669
	121.636	43.6918	0.765714	5.44669
	121.636	43.6808	0.753366	5.44669
	121.636	43.6928	0.753162	5.44669
	121.636	43.7018	0.7572	5.44669
	121.636	43.7013	0.758922	5.44669
	121.636	43.7471	0.758201	5.44669
	121.636	43.8726	0.757286	5.44669
	121.636	43.9749	0.757159	5.44669
	121.636	44.0328	0.765302	5.44669
	121.636	44.1285	0.785746	5.44669
	121.636	44.2143	0.794105	5.44669
	121.636	44.2759	0.782895	5.44669
	121.636	44.4282	0.78192	5.44669
	121.636	44.6426	0.786556	5.44669
	121.636	44.8039	0.781142	5.44669
	121.636	44.9627	0.791747	5.44669
	121.636	45.146	0.816155	5.44669
	121.636	45.2431	0.817596	5.44669
	121.614	45.28	0.800859	5.44669
	121.557	45.4182	0.791964	5.44669
	121.511	45.6355	0.79397	5.44669
	121.507	45.7538	0.790067	5.44669
	121.521	45.7383	0.778596	5.44669
	121.506	45.6917	0.781605	5.44669
	121.446	45.6779	0.78796	5.44669
	121.397	45.6888	0.781843	5.44669
	121.415	45.6983	0.791542	5.44669
	121.487	45.6984	0.81582	5.44669
	121.541	45.7442	0.817529	5.44669
	121.565	45.9188	0.80095	5.44669
	121.582	46.1478	0.784155	5.44669
	121.541	46.2581	0.765808	5.44669
	121.444	46.235	0.753497	5.44669
	121.384	46.2372	0.753184	5.44669
	121.388	46.402	0.757163	5.44669
	121.41	46.6425	0.766769	5.44669
	121.418	46.8103	0.794231	5.44669
	121.413	46.9626	0.821996	5.44669
	121.409	47.19	0.81124	5.44669
	121.408	47.4633	0.779125	5.44669
	121.41	47.6812	0.774557	5.44669
	121.411	47.803	0.792731	5.44669
	121.41	47.9935	0.811212	5.44669
	121.41	48.4087	0.829698	5.44669
	121.41	48.9192	0.841468	5.44669
	121.41	49.2954	0.833635	5.44669
	121.41	49.5174	0.809448	5.44669
	121.388	49.7124	0.799453	5.44669
	121.33	49.9492	0.811315	5.44669
	121.307	50.2129	0.805274	5.44669
	121.36	50.473	0.78048	5.44669
	121.421	50.6728	0.785125	5.44669
	121.409	50.7917	0.813666	5.44669
	121.313	50.9382	0.811044	5.44669
	121.199	51.1807	0.782013	5.44669
	121.173	51.4623	0.775838	5.44669
	121.245	51.6784	0.792242	5.44669
	121.314	51.7964	0.802681	5.44669
	121.344	51.9368	0.793569	5.44669
	121.359	52.1278	0.776959	5.44669
	121.314	52.2839	0.779673	5.44669
	121.216	52.4489	0.787732	5.44669
	121.158	52.6366	0.774563	5.44669
	121.162	52.7825	0.755844	5.44669
	121.184	52.9445	0.758918	5.44669
	121.192	53.1345	0.791459	5.44669
	121.187	53.2825	0.823633	5.44669
	121.182	53.4445	0.812913	5.44669
	121.182	53.6338	0.771373	5.44669
	121.184	53.7323	0.745857	5.44669
	121.184	53.7676	0.748045	5.44669
	121.184	53.9047	0.757733	5.44669
	121.184	54.1712	0.768835	5.44669
	121.184	54.466	0.787023	5.44669
	121.184	54.679	0.801255	5.44669
	121.184	54.7911	0.810295	5.44669
	121.184	54.93	0.818404	5.44669
	121.184	55.1718	0.804333	5.44669
	121.184	55.4557	0.769686	5.44669
	121.184	55.6731	0.748208	5.44669
	121.184	55.7416	0.749631	5.44669
	121.184	55.7054	0.765432	5.44669
	121.184	55.7171	0.788485	5.44669
	121.184	55.8905	0.795207	5.44669
	121.184	56.1804	0.774513	5.44669
	121.161	56.472	0.761029	5.44669
	121.104	56.7246	0.778095	5.44669
	121.08	56.9605	0.792468	5.44669
	121.134	57.1541	0.777066	5.44669
	121.194	57.2298	0.755203	5.44669
	121.205	57.2543	0.749888	5.44669
	121.166	57.395	0.755175	5.44669
	121.076	57.6177	0.759237	5.44669
	120.974	57.7867	0.759053	5.44669
	120.929	57.9458	0.765402	5.44669
	120.941	58.1264	0.785114	5.44669
	120.961	58.2715	0.801676	5.44669
	120.965	58.4356	0.803279	5.44669
	120.959	58.6268	0.790457	5.44669
	120.956	58.7746	0.775442	5.44669
	120.956	58.936	0.780143	5.44669
	120.958	59.1252	0.788469	5.44669
	120.958	59.273	0.774705	5.44669
	120.958	59.4352	0.763513	5.44669
	120.957	59.6247	0.786939	5.44669
	120.957	59.7724	0.820148	5.44669
	120.957	59.9344	0.820937	5.44669
	120.958	60.1239	0.800832	5.44669
	120.957	60.2716	0.782894	5.44669
	120.957	60.4337	0.765321	5.44669
	120.957	60.6231	0.753742	5.44669
	120.957	60.7709	0.76133	5.44669
	120.935	60.9329	0.785347	5.44669
	120.855	61.1716	0.795358	5.44669
	120.774	61.3969	0.783563	5.44669
	120.804	61.4846	0.781755	5.44669
	120.918	61.5028	0.79412	5.44669
	120.989	61.5874	0.809227	5.44669
	120.984	61.6827	0.820501	5.44669
	120.957	61.703	0.805592	5.44669
	120.926	61.6793	0.769468	5.44669
	120.852	61.7116	0.747669	5.44669
	120.754	61.889	0.749483	5.44669
	120.704	62.124	0.765561	5.44669
	120.713	62.2358	0.788592	5.44669
	120.733	62.2604	0.795206	5.44669
	120.739	62.3883	0.782345	5.44669
	120.734	62.6055	0.781298	5.44669
	120.73	62.7276	0.786491	5.44669
	120.73	62.7136	0.773465	5.44669
	120.731	62.6663	0.763696	5.44669
	120.732	62.6518	0.779585	5.44669
	120.731	62.6625	0.792144	5.44669
	120.731	62.6722	0.784271	5.44669
	120.731	62.6725	0.783195	5.44669
	120.731	62.6691	0.794472	5.44669
	120.731	62.6676	0.800992	5.44669
	120.731	62.6682	0.799939	5.44669
	120.731	62.669	0.797215	5.44669
	120.731	62.7183	0.788584	5.44669
	120.731	62.894	0.76895	5.44669
	120.731	63.1223	0.753232	5.44669
	120.731	63.2811	0.751955	5.44669
	120.731	63.4339	0.756742	5.44669
	120.731	63.6156	0.759159	5.44669
	120.731	63.7633	0.758463	5.44669
	120.731	63.9773	0.757312	5.44669
	120.731	64.3439	0.764947	5.44669
	120.731	64.7195	0.793414	5.44669
	120.731	64.9905	0.822302	5.44669
	120.731	65.2059	0.811658	5.44669
	120.731	65.4339	0.771321	5.44669
	120.731	65.6374	0.754152	5.44669
	120.731	65.7201	0.784268	5.44669
	120.731	65.6948	0.822364	5.44669
	120.731	65.6568	0.814945	5.44669
	120.731	65.6502	0.772676	5.44669
	120.731	65.7102	0.745681	5.44669
	120.731	65.893	0.755379	5.44669
	120.731	66.1696	0.785726	5.44669
	120.731	66.4523	0.797632	5.44669
	120.731	66.6567	0.77651	5.44669
	120.731	66.7202	0.753133	5.44669
	120.731	66.7358	0.749219	5.44669
	120.731	66.877	0.75563	5.44669
	120.731	67.1524	0.759666	5.44669
	120.731	67.4493	0.759071	5.44669
	120.731	67.6602	0.757386	5.44669
	120.731	67.7705	0.764762	5.44669
	120.731	67.9095	0.785439	5.44669
	120.731	68.1519	0.794168	5.44669
	120.731	68.4361	0.783031	5.44669
	120.731	68.7025	0.781954	5.44669
	120.709	68.9469	0.786522	5.44669
	120.651	69.1883	0.773244	5.44669
	120.628	69.4363	0.763593	5.44669
	120.682	69.639	0.787491	5.44669
	120.742	69.7634	0.820351	5.44669
	120.752	69.9604	0.812954	5.44669
	120.736	70.3282	0.772558	5.44669
	120.726	70.6612	0.754209	5.44669
	120.727	70.8077	0.775981	5.44669
	120.709	70.9202	0.801885	5.44669
	120.631	71.0896	0.806621	5.44669
	120.526	71.2466	0.791785	5.44669
	120.476	71.4196	0.766939	5.44669
	120.508	71.6104	0.751251	5.44669
	120.587	71.7056	0.75184	5.44669
	120.639	71.6898	0.757398	5.44669
	120.637	71.6513	0.759475	5.44669
	120.618	71.6903	0.758362	5.44669
	120.612	71.8757	0.757157	5.44669
	120.593	72.1609	0.757048	5.44669
	120.539	72.4462	0.75743	5.44669
	120.516	72.6979	0.7655	5.44669
	120.569	72.9356	0.785732	5.44669
	120.606	73.1303	0.8019	5.44669
	120.559	73.2058	0.803153	5.44669
	120.497	73.2298	0.790325	5.44669
	120.483	73.3704	0.767561	5.44669
	120.499	73.5932	0.75203	5.44669
	120.51	73.7623	0.751945	5.44669
	120.509	73.9214	0.765036	5.44669
	120.505	74.1512	0.787495	5.44669
	120.503	74.423	0.802804	5.44669
	120.504	74.6887	0.810776	5.44669
	120.505	74.9371	0.818055	5.44669
	120.505	75.1313	0.811886	5.44669
	120.505	75.252	0.805704	5.44669
	120.505	75.4013	0.820888	5.44669
	120.505	75.5951	0.831914	5.44669
	120.505	75.7491	0.815784	5.44669
	120.505	75.9123	0.794807	5.44669
	120.505	76.1	0.790122	5.44669
	120.505	76.2466	0.795357	5.44669
	120.505	76.4088	0.791304	5.44669
	120.505	76.5987	0.778621	5.44669
	120.505	76.7466	0.781176	5.44669
	120.505	76.9085	0.787771	5.44669
	120.505	77.1471	0.781916	5.44669
	120.505	77.4216	0.783769	5.44669
	120.505	77.6361	0.79555	5.44669
	120.483	77.7559	0.80124	5.44669
	120.403	77.8977	0.791788	5.44669
	120.322	78.0886	0.776726	5.44669
	120.329	78.2441	0.788079	5.44669
	120.364	78.4089	0.824066	5.44669
	120.331	78.5968	0.839202	5.44669
	120.276	78.6937	0.809788	5.44669
	120.282	78.7288	0.764838	5.44669
	120.352	78.8664	0.75215	5.44669
	120.408	79.084	0.785741	5.44669
	120.412	79.252	0.823694	5.44669
	120.372	79.4124	0.822849	5.44669
	120.328	79.594	0.800373	5.44669
	120.342	79.739	0.789892	5.44669
	120.367	79.9027	0.793275	5.44669
	120.328	80.143	0.790512	5.44669
	120.273	80.3685	0.771159	5.44669
	120.26	80.4556	0.753473	5.44669
	120.273	80.4736	0.751271	5.44669
	120.283	80.6074	0.75637	5.44669
	120.282	80.8788	0.759247	5.44669
	120.279	81.1768	0.758632	5.44669
	120.277	81.4386	0.757351	5.44669
	120.278	81.6269	0.757033	5.44669
	120.279	81.7403	0.757355	5.44669
	120.279	81.8887	0.765474	5.44669
	120.279	82.1338	0.785748	5.44669
	120.279	82.4159	0.801916	5.44669
	120.279	82.6313	0.803154	5.44669
	120.279	82.7488	0.79032	5.44669
	120.279	82.9384	0.767558	5.44669
	120.279	83.3056	0.752031	5.44669
	120.279	83.6409	0.751947	5.44669
	120.279	83.7887	0.757165	5.44669
	120.279	83.95	0.759339	5.44669
	120.279	84.2948	0.766259	5.44669
	120.279	84.68	0.785372	5.44669
	120.279	84.9628	0.801479	5.44669
	120.279	85.1798	0.810975	5.44669
	120.279	85.4041	0.81861	5.44669
	120.279	85.6057	0.804177	5.44669
	120.279	85.7379	0.777419	5.44669
	120.279	85.9387	0.776361	5.44669
	120.279	86.3053	0.794095	5.44669
	120.279	86.6364	0.811142	5.44669
	120.279	86.7826	0.821313	5.44669
	120.279	86.8956	0.805251	5.44669
	120.279	87.1145	0.776908	5.44669
	120.256	87.3982	0.783636	5.44669
	120.199	87.6236	0.822182	5.44669
	120.175	87.7447	0.84787	5.44669
	120.229	87.9323	0.846819	5.44669
	120.289	88.2973	0.829676	5.44669
	120.277	88.6325	0.805929	5.44669
	120.182	88.7809	0.791522	5.44669
	120.068	88.9426	0.784386	5.44669
	120.042	89.2873	0.777136	5.44669
	120.114	89.6232	0.790891	5.44669
	120.16	89.73	0.817229	5.44669
	120.11	89.7186	0.81048	5.44669
	120.044	89.8334	0.772638	5.44669
	120.029	90.0581	0.747253	5.44669
	120.068	90.2371	0.74818	5.44669
	120.138	90.3997	0.765164	5.44669
	120.161	90.5782	0.796759	5.44669
	120.102	90.7212	0.823627	5.44669
	120.04	90.9343	0.811025	5.44669
	120.03	91.3022	0.770584	5.44669
	120.048	91.6787	0.754068	5.44669
	120.058	91.9496	0.784495	5.44669
	120.056	92.1647	0.822489	5.44669
	120.052	92.4417	0.814916	5.44669
	120.051	92.8705	0.77262	5.44669
	120.052	93.3576	0.753538	5.44669
	120.053	93.6703	0.775678	5.44669
	120.053	93.7678	0.801997	5.44669
	120.052	93.9164	0.806776	5.44669
	120.052	94.2738	0.79181	5.44669
	120.052	94.6689	0.774766	5.44669
	120.052	94.9513	0.779379	5.44669
	120.052	95.1646	0.788389	5.44669
	120.052	95.3876	0.774943	5.44669
	120.052	95.5898	0.75577	5.44669
	120.052	95.6737	0.750881	5.44669
	120.052	95.6985	0.755389	5.44669
	120.052	95.8857	0.758974	5.44669
	120.03	96.2831	0.758867	5.44669
	119.973	96.6809	0.765417	5.44669
	119.949	96.9502	0.793058	5.44669
	120.003	97.157	0.821985	5.44669
	120.063	97.4311	0.819523	5.44669
	120.073	97.8616	0.799586	5.44669
	120.035	98.3505	0.782874	5.44669
	119.945	98.7125	0.765756	5.44669
	119.865	98.9362	0.761802	5.44669
	119.877	99.137	0.78941	5.44669
	119.913	99.3756	0.821793	5.44669
	119.879	99.5889	0.812876	5.44669
	119.823	99.721	0.772013	5.44669
	119.807	99.8683	0.754009	5.44669
	119.841	100.057	0.776091	5.44669
	119.91	100.161	0.794132	5.44669
	119.934	100.198	0.778476	5.44669
	119.876	100.384	0.755202	5.44669
	119.814	100.776	0.757257	5.44669
	119.804	101.172	0.790991	5.44669
	119.821	101.443	0.824028	5.44669
	119.832	101.65	0.821115	5.44669
	119.83	101.875	0.799527	5.44669
	119.826	102.13	0.782283	5.44669
	119.824	102.39	0.76553	5.44669
	119.825	102.642	0.754046	5.44669
	119.826	102.939	0.753513	5.44669
	119.826	103.313	0.757105	5.44669
	119.826	103.615	0.758758	5.44669
	119.826	103.747	0.758166	5.44669
	119.826	103.864	0.75733	5.44669
	119.826	104.09	0.75719	5.44669
	119.826	104.375	0.757428	5.44669
	119.826	104.598	0.757578	5.44669
	119.826	104.718	0.757556	5.44669
	119.826	104.857	0.757493	5.44669
	119.826	105.095	0.757475	5.44669
	119.826	105.378	0.76536	5.44669
	119.826	105.645	0.793529	5.44669
	119.826	105.891	0.822203	5.44669
	119.826	106.132	0.811576	5.44669
	119.826	106.38	0.771321	5.44669
	119.826	106.632	0.74631	5.44669
	119.826	106.883	0.748254	5.44669
	119.826	107.132	0.757659	5.44669
	119.826	107.381	0.76873	5.44669
	119.826	107.631	0.794876	5.44669
	119.826	107.88	0.82944	5.44669
	119.826	108.13	0.838988	5.44669
	119.826	108.38	0.80778	5.44669
	119.826	108.629	0.764072	5.44669
	119.826	108.879	0.744672	5.44669
	119.826	109.129	0.750152	5.44669
	119.826	109.378	0.759037	5.44669
	119.826	109.579	0.760763	5.44669
	119.826	109.701	0.76619	5.44669
	119.826	109.899	0.784837	5.44669
	119.826	110.267	0.801279	5.44669
	119.826	110.649	0.803211	5.44669
	119.826	110.923	0.79057	5.44669
	119.826	111.137	0.767643	5.44669
	119.826	111.363	0.759848	5.44669
	119.826	111.567	0.78792	5.44669
	119.826	111.699	0.821863	5.44669
	119.826	111.85	0.821306	5.44669
	119.826	112.04	0.808248	5.44669
	119.826	112.192	0.810727	5.44669
	119.826	112.356	0.801893	5.44669
	119.826	112.594	0.779271	5.44669
	119.826	112.867	0.785821	5.44669
	119.826	113.081	0.822257	5.44669
	119.826	113.202	0.839254	5.44669
	119.826	113.344	0.818324	5.44669
	119.804	113.584	0.801125	5.44669
	119.724	113.915	0.816723	5.44669
	119.62	114.308	0.839674	5.44669
	119.571	114.606	0.845374	5.44669
	119.581	114.729	0.839863	5.44669
	119.602	114.893	0.827698	5.44669
	119.607	115.248	0.807581	5.44669
	119.602	115.636	0.800788	5.44669
	119.62	115.966	0.812539	5.44669
	119.678	116.308	0.805313	5.44669
	119.726	116.584	0.780061	5.44669
	119.73	116.717	0.784936	5.44669
	119.693	116.893	0.813735	5.44669
	119.628	117.249	0.81114	5.44669
	119.584	117.585	0.774157	5.44669
	119.584	117.687	0.747655	5.44669
	119.599	117.674	0.747809	5.44669
	119.605	117.839	0.756994	5.44669
	119.602	118.29	0.76074	5.44669
	119.599	118.824	0.759036	5.44669
	119.598	119.198	0.75699	5.44669
	119.6	119.41	0.764609	5.44669
	119.6	119.602	0.785516	5.44669
	119.6	119.841	0.794255	5.44669
	119.6	120.107	0.775169	5.44669
	119.6	120.367	0.753772	5.44669
	119.6	120.615	0.757833	5.44669
	119.6	120.91	0.78387	5.44669
	119.6	121.285	0.795982	5.44669
	119.6	121.637	0.776478	5.44669
	119.6	121.895	0.761577	5.44268
	119.6	122.114	0.777626	5.43234
	119.6	122.348	0.792076	5.42806
	119.6	122.602	0.784939	5.43775
	119.6	122.859	0.783499	5.44858
	119.6	123.11	0.786491	5.4505
	119.6	123.358	0.780553	5.44759
	119.6	123.606	0.783653	5.44571
	119.6	123.856	0.788116	5.44595
	119.6	124.057	0.781179	5.44673
	119.6	124.18	0.783338	5.44696
	119.577	124.327	0.787761	5.44679
	119.52	124.52	0.773272	5.44663
	119.496	124.674	0.763164	5.44663
	119.55	124.837	0.779431	5.44668
	119.61	125.025	0.800139	5.44671
	119.621	125.123	0.804663	5.4467
	119.605	125.109	0.799455	5.44668
	119.594	125.119	0.803578	5.44668
	119.596	125.285	0.816279	5.44669
	119.6	125.522	0.813709	5.44669
	119.579	125.639	0.799229	5.44669
	119.521	125.616	0.784799	5.44669
	119.474	125.616	0.766691	5.44669
	119.448	125.78	0.753638	5.44669
	119.427	126.07	0.752929	5.44669
	119.446	126.365	0.764877	5.44669
	119.464	126.619	0.787079	5.44669
	119.42	126.854	0.794816	5.44669
	119.389	127.096	0.774848	5.44669
	119.435	127.348	0.761309	5.44669
	119.472	127.601	0.778092	5.44669
	119.45	127.851	0.792367	5.44669
	119.446	128.1	0.784895	5.44669
	119.456	128.349	0.783377	5.44669
	119.417	128.599	0.794326	5.44669
	119.368	128.848	0.800866	5.44669
	119.357	129.098	0.792067	5.44669
	119.368	129.348	0.776975	5.44669
	119.377	129.548	0.788084	5.44669
	119.377	129.622	0.816109	5.44669
	119.396	129.594	0.811009	5.44669
	119.452	129.558	0.773258	5.44669
	119.476	129.553	0.747324	5.44669
	119.423	129.564	0.755861	5.44669
	119.363	129.619	0.793214	5.44669
	119.352	129.794	0.825457	5.44669
	119.368	130.02	0.820923	5.44669
	119.379	130.129	0.80681	5.44669
	119.378	130.106	0.818131	5.44669
	119.373	130.109	0.838235	5.44669
	119.372	130.274	0.84427	5.44669
	119.373	130.514	0.832041	5.44669
	119.374	130.633	0.799956	5.44669
	119.374	130.609	0.763321	5.44669
	119.373	130.559	0.755018	5.44669
	119.373	130.547	0.787483	5.44669
	119.373	130.609	0.823405	5.44669
	119.373	130.794	0.822108	5.44669
	119.373	131.022	0.800166	5.44669
	119.373	131.128	0.790069	5.44669
	119.373	131.104	0.793422	5.44669
	119.373	131.107	0.798382	5.44669
	119.373	131.272	0.799262	5.44669
	119.373	131.513	0.789996	5.44669
	119.373	131.631	0.768814	5.44669
	119.373	131.607	0.760544	5.44669
	119.373	131.607	0.779925	5.44669
	119.373	131.77	0.801279	5.4507
	119.373	132.011	0.804965	5.46104
	119.373	132.18	0.791306	5.46531
	119.373	132.332	0.767328	5.45562
	119.373	132.51	0.751584	5.4448
	119.373	132.657	0.751841	5.44287
	119.373	132.822	0.765151	5.44579
	119.373	133.014	0.78758	5.44767
	119.373	133.161	0.794928	5.44742
	119.373	133.322	0.782588	5.44664
	119.373	133.511	0.789369	5.44641
	119.373	133.61	0.814644	5.44658
	119.373	133.596	0.809937	5.44674
	119.373	133.557	0.7812	5.44675
	119.373	133.546	0.783761	5.44669
	119.373	133.555	0.820708	5.44667
	119.373	133.563	0.839337	5.44668
	119.373	133.612	0.811039	5.44669
	119.373	133.786	0.765314	5.44669
	119.373	134.013	0.744034	5.44669
	119.373	134.123	0.749443	5.44669
	119.373	134.1	0.758967	5.44669
	119.373	134.054	0.768856	5.44669
	119.373	133.993	0.794464	5.44669
	119.373	133.879	0.821352	5.44669
	119.373	133.835	0.818758	5.44669
	119.373	133.953	0.799491	5.44669
	119.373	134.083	0.783106	5.44669
	119.373	134.056	0.773758	5.44669
	119.373	133.845	0.789929	5.44669
	119.373	133.594	0.825897	5.44669
	119.373	133.488	0.839312	5.44669
	119.351	133.52	0.809183	5.44669
	119.294	133.619	0.764546	5.44669
	119.27	133.755	0.744372	5.44669
	119.324	133.793	0.757729	5.44669
	119.384	133.665	0.795047	5.44669
	119.395	133.534	0.833431	5.44669
	119.378	133.514	0.8406	5.44669
	119.368	133.551	0.807037	5.44669
	119.369	133.573	0.763188	5.44669
	119.374	133.569	0.752436	5.44669
	119.375	133.56	0.786448	5.44669
	119.374	133.557	0.823888	5.44669
	119.373	133.559	0.814808	5.44669
	119.373	133.561	0.772077	5.44669
	119.373	133.561	0.753349	5.44669
	119.374	133.56	0.775792	5.44669
	119.373	133.56	0.802111	5.44669
	119.373	133.56	0.806784	5.44669
	119.373	133.56	0.799643	5.44669
	119.373	133.56	0.802903	5.44669
	119.373	133.56	0.81593	5.44669
	119.373	133.56	0.805931	5.44669
	119.373	133.56	0.771237	5.44669
	119.373	133.56	0.748289	5.44669
	119.373	133.56	0.749114	5.44669
	119.373	133.56	0.757316	5.44669
	119.373	133.56	0.76041	5.44669
	119.373	133.511	0.758784	5.44669
	119.373	133.384	0.764872	5.44669
	119.373	133.332	0.784988	5.44669
	119.373	133.451	0.79394	5.44669
	119.373	133.583	0.783095	5.44669
	119.373	133.607	0.789933	5.44669
	119.373	133.571	0.8147	5.44669
	119.373	133.548	0.80976	5.44669
	119.373	133.551	0.773235	5.44669
	119.373	133.561	0.747759	5.44669
	119.373	133.515	0.74818	5.44669
	119.373	133.336	0.757113	5.44669
	119.373	133.106	0.760657	5.44669
	119.351	133.046	0.758959	5.44669
	119.294	133.245	0.756987	5.44669
	119.27	133.521	0.764635	5.44669
	119.324	133.641	0.785527	5.44669
	119.384	133.557	0.802121	5.44669
	119.395	133.325	0.811189	5.44669
	119.378	133.135	0.818471	5.44669
	119.368	133.168	0.811914	5.44669
	119.369	133.303	0.797696	5.44669
	119.374	133.357	0.792666	5.44669
	119.375	133.332	0.795389	5.44669
	119.374	133.303	0.790412	5.44669
	119.373	133.251	0.770366	5.44669
	119.373	133.182	0.761047	5.44669
	119.373	133.212	0.787455	5.44669
	119.374	133.255	0.821242	5.44669
	119.373	133.215	0.821211	5.44669
	119.373	133.273	0.808429	5.44669
	119.373	133.474	0.818708	5.44669
	119.373	133.612	0.83003	5.44669
	119.373	133.561	0.807899	5.44669
	119.373	133.387	0.775185	5.44669
	119.373	133.315	0.774145	5.44669
	119.373	133.394	0.786096	5.4507
	119.373	133.361	0.775851	5.46104
	119.373	133.157	0.756967	5.46531
	119.373	133.009	0.75106	5.45562
	119.373	133.056	0.755039	5.4448
	119.373	133.233	0.766634	5.44287
	119.373	133.307	0.787059	5.44579
	119.373	133.229	0.794181	5.44767
	119.373	133.211	0.77459	5.44742
	119.373	133.239	0.753555	5.44664
	119.373	133.208	0.757949	5.44641
	119.373	133.227	0.783995	5.44658
	119.373	133.302	0.795993	5.44674
	119.373	133.335	0.776439	5.44675
	119.373	133.275	0.761557	5.44669
	119.373	133.132	0.785502	5.44667
	119.373	133.027	0.828112	5.44668
	119.373	133.024	0.841771	5.44669
	119.373	133.058	0.81729	5.44669
	119.373	133.073	0.799796	5.44669
	119.373	133.067	0.808663	5.44669
	119.373	133.059	0.811911	5.44669
	119.373	133.058	0.809061	5.44669
	119.373	133.06	0.814416	5.44669
	119.373	133.013	0.803151	5.44669
	119.373	132.836	0.770617	5.44669
	119.373	132.607	0.749019	5.44669
	119.373	132.449	0.74964	5.44669
	119.373	132.296	0.765147	5.44669
	119.373	132.065	0.796233	5.44669
	119.373	131.741	0.823413	5.44669
	119.373	131.299	0.811122	5.44669
	119.373	130.774	0.770701	5.44669
	119.373	130.245	0.746212	5.44669
	119.373	129.694	0.748433	5.44669
	119.373	129.028	0.757769	5.44669
	119.373	128.306	0.760842	5.44669
	119.373	127.695	0.758804	5.44669
	119.373	127.217	0.756856	5.44669
	119.396	126.764	0.764635	5.44669
	119.453	126.276	0.793445	5.44669
	119.477	125.766	0.822425	5.44669
	119.423	125.208	0.811699	5.44669
	119.385	124.533	0.771294	5.44669
	119.454	123.809	0.746255	5.44669
	119.552	123.202	0.756111	5.44669
	119.532	122.676	0.793699	5.44669
	119.417	122.046	0.825571	5.44669
	119.342	121.281	0.812928	5.44669
	119.346	120.484	0.770691	5.44669
	119.373	119.82	0.745566	5.44669
	119.383	119.434	0.748166	5.44669
	119.4	119.201	0.757886	5.44669
	119.474	118.798	0.760986	5.44669
	119.577	118.101	0.766693	5.44669
	119.628	117.314	0.784968	5.44669
	119.619	116.689	0.793285	5.44669
	119.597	116.227	0.782828	5.44669
	119.592	115.737	0.782183	5.44669
	119.597	115.073	0.794561	5.44669
	119.601	114.329	0.801389	5.44669
	119.601	113.709	0.792203	5.44669
	119.6	113.235	0.776846	5.44669
	119.599	112.787	0.780111	5.44669
	119.599	112.3	0.787956	5.44669
	119.6	111.787	0.774501	5.44669
	119.6	111.278	0.755739	5.44669
	119.6	110.78	0.751025	5.44669
	119.6	110.284	0.763331	5.44669
	119.6	109.786	0.787108	5.44669
	119.6	109.286	0.795377	5.44669
	119.6	108.737	0.775073	5.44669
	119.6	108.062	0.753333	5.44669
	119.6	107.334	0.757684	5.44669
	119.6	106.676	0.783963	5.44669
	119.6	106.074	0.796074	5.44669
	119.6	105.569	0.776484	5.44669
	119.6	105.199	0.753676	5.44669
	119.6	104.821	0.757326	5.44669
	119.6	104.336	0.791562	5.44669
	119.6	103.802	0.832113	5.44669
	119.622	103.283	0.841286	5.44669
	119.702	102.788	0.815663	5.44669
	119.805	102.297	0.791416	5.44669
	119.855	101.8	0.780872	5.44669
	119.844	101.25	0.7757	5.44669
	119.801	100.573	0.783667	5.44669
	119.739	99.8452	0.789854	5.44669
	119.698	99.237	0.774033	5.44669
	119.698	98.7612	0.754868	5.44669
	119.735	98.3086	0.750827	5.44669
	119.798	97.8202	0.755687	5.44669
	119.841	97.2598	0.766989	5.44669
	119.842	96.6248	0.786977	5.44669
	119.827	96.0737	0.794021	5.44669
	119.821	95.6967	0.774552	5.44669
	119.824	95.3314	0.761467	5.44669
	119.827	94.8551	0.786135	5.44669
	119.827	94.3194	0.820538	5.44669
	119.826	93.797	0.813515	5.44669
	119.826	93.3011	0.772726	5.44669
	119.826	92.8115	0.74621	5.44669
	119.826	92.3151	0.747712	5.44669
	119.826	91.8136	0.765338	5.44669
	119.826	91.3124	0.796998	5.44669
	119.826	90.8132	0.823665	5.44669
	119.826	90.3146	0.810956	5.44669
	119.826	89.8649	0.778412	5.44669
	119.826	89.5415	0.77436	5.44669
	119.826	89.3197	0.785031	5.44669
	119.826	89.106	0.775327	5.44669
	119.826	88.812	0.764996	5.44669
	119.826	88.3756	0.779468	5.44669
	119.826	87.8422	0.791633	5.44669
	119.826	87.3082	0.776228	5.44669
	119.826	86.8069	0.755149	5.44669
	119.826	86.3192	0.758034	5.44669
	119.826	85.8256	0.791335	5.44669
	119.826	85.3737	0.823896	5.44669
	119.826	85.0478	0.820937	5.44669
	119.826	84.7764	0.80737	5.44669
	119.826	84.4367	0.810491	5.44669
	119.826	84.0907	0.802106	5.44669
	119.826	83.7731	0.771574	5.44669
	119.826	83.4214	0.749791	5.44669
	119.826	83.0869	0.757494	5.44669
	119.826	82.7784	0.785151	5.44669
	119.826	82.3772	0.79664	5.44669
	119.826	81.8634	0.776299	5.44669
	119.826	81.3744	0.761268	5.44669
	119.826	81.0402	0.77756	5.44669
	119.848	80.7787	0.800029	5.44669
	119.928	80.4461	0.805282	5.44669
	120.032	80.0996	0.799754	5.44669
	120.059	79.8284	0.795612	5.44669
	119.969	79.6025	0.795849	5.44669
	119.866	79.321	0.797421	5.44669
	119.891	78.9434	0.790125	5.44669
	120.011	78.5855	0.769522	5.44669
	120.086	78.2764	0.760795	5.44669
	120.058	77.8341	0.779778	5.44669
	119.972	77.1972	0.793257	5.44669
	119.939	76.5559	0.776798	5.44669
	119.999	75.9868	0.75481	5.44669
	120.065	75.401	0.757689	5.44669
	120.076	74.8241	0.791311	5.44669
	120.058	74.3126	0.831879	5.44669
	120.046	73.8342	0.841277	5.44669
	120.048	73.3969	0.807872	5.44669
	120.053	73.0716	0.763297	5.44669
	120.054	72.7953	0.744314	5.44669
	120.053	72.4533	0.750278	5.44669
	120.052	72.1082	0.759217	5.44669
	120.052	71.7917	0.768664	5.4507
	120.052	71.391	0.786424	5.46104
	120.075	70.8802	0.801065	5.46531
	120.132	70.3431	0.810428	5.45562
	120.156	69.8323	0.818528	5.4448
	120.102	69.3418	0.804337	5.44287
	120.042	68.8995	0.769644	5.4498
	120.031	68.5272	0.748189	5.46202
	120.047	68.1269	0.749638	5.46604
	120.058	67.6836	0.765442	5.45558
	120.056	67.2805	0.788486	5.44452
	120.052	66.9171	0.803075	5.44277
	120.073	66.5572	0.802666	5.44584
	120.132	66.1358	0.789704	5.44773
	120.156	65.6795	0.775344	5.44742
	120.102	65.2785	0.788241	5.44663
	120.064	64.8714	0.816754	5.4464
	120.133	64.3863	0.811223	5.44659
	120.231	63.9111	0.773118	5.44675
	120.233	63.5725	0.74719	5.44675
	120.198	63.3043	0.755854	5.44669
	120.226	62.9211	0.793259	5.44667
	120.28	62.4005	0.833349	5.44668
[truncated: 1,382 more rows]
