# Supplementary material for: Design of a cosmetic glove stiffness compensation mechanism for toddler-sized hand prostheses
Source: PLoS One. 2017 Aug 11;12(8):e0183233. doi: 10.1371/journal.pone.0183233 (PMC5553851; doi:10.1371/journal.pone.0183233)
Supplement: S1 Dataset — (ZIP) [file pone.0183233.s001.zip › 02 Spring measurements/RVS10_1.xlsx]

## Sheet: RVS10_1
LabVIEW Measurement
Writer_Version	2
Reader_Version	2
Separator	Tab
Decimal_Separator	.
Multi_Headings	No
X_Columns	No
Time_Pref	Absolute
Operator	localadmin
Date	2013-09-24
Time	00:15:26.357000
***End_of_Header***
Channels	4
Samples	10	10	10	10
Date	2013-09-24	2013-09-24	2013-09-24	2013-09-24
Time	00:16:11.957000	00:16:11.957000	00:16:11.957000	00:16:11.958000
Y_Unit_Label	mm	N	N	Pa
X_Dimension	Time	Time	Time	Time
X0	0	0	0	0
Delta_X	0.01	0.01	0.01	0.01
***End_of_Header***
X_Value	Voltage LVDT (Filtered)	Voltage Load Cell (Filtered)	Voltage Pinch Load Cell (Filtered)	Voltage Pressure (Filtered)	Comment
	112.563	-0.073303	-0.600473	5.44669
	112.563	0.128805	-0.600473	5.44669
	112.563	0.108973	-0.600473	5.44669
	112.563	-0.082353	-0.600473	5.44669
	112.563	-0.123861	-0.600473	5.44669
	112.563	-0.068239	-0.600473	5.44669
	112.563	-0.078585	-0.600473	5.44669
	112.563	-0.011975	-0.600473	5.44669
	112.563	0.181542	-0.600473	5.44669
	112.563	0.26457	-0.600473	5.44669
	112.563	0.136243	-0.600473	5.44669
	112.563	0.038042	-0.600473	5.44669
	112.563	0.138538	-0.600473	5.44669
	112.563	0.230744	-0.600473	5.44669
	112.563	0.088481	-0.600473	5.44669
	112.563	-0.125252	-0.600473	5.44669
	112.563	-0.085052	-0.600473	5.44669
	112.563	0.118675	-0.600473	5.44669
	112.563	0.108905	-0.600473	5.44669
	112.563	-0.078781	-0.600473	5.44669
	112.563	-0.073151	-0.600473	5.44669
	112.563	0.156284	-0.600473	5.44669
	112.563	0.324972	-0.600473	5.44669
	112.563	0.32589	-0.600473	5.44669
	112.563	0.218996	-0.600473	5.44669
	112.563	0.068021	-0.600473	5.44669
	112.563	-0.02318	-0.600473	5.44669
	112.563	-0.067353	-0.600473	5.44669
	112.563	-0.161265	-0.600473	5.44669
	112.563	-0.251167	-0.600473	5.44669
	112.563	-0.216748	-0.600473	5.44669
	112.563	-0.016677	-0.600473	5.44669
	112.563	0.226805	-0.600473	5.44669
	112.563	0.334093	-0.600473	5.44669
	112.563	0.255399	-0.600473	5.44669
	112.563	0.030858	-0.600473	5.44669
	112.563	-0.157905	-0.600473	5.44669
	112.563	-0.127398	-0.600473	5.44669
	112.563	-0.042811	-0.600473	5.44669
	112.563	-0.115859	-0.600473	5.44669
	112.563	-0.191986	-0.600473	5.44669
	112.563	-0.052785	-0.600473	5.44669
	112.563	0.153944	-0.600473	5.44669
	112.563	0.161088	-0.600473	5.44669
	112.563	0.085852	-0.600473	5.44669
	112.563	0.100239	-0.600473	5.44669
	112.563	0.091488	-0.600473	5.44669
	112.563	0.026943	-0.600473	5.44669
	112.563	-0.005814	-0.600473	5.44669
	112.563	0.002009	-0.600473	5.44669
	112.563	0.016707	-0.600473	5.44669
	112.563	0.069239	-0.600473	5.44669
	112.563	0.192183	-0.600473	5.44669
	112.563	0.291012	-0.600473	5.44669
	112.563	0.249971	-0.600473	5.44669
	112.563	0.093137	-0.600473	5.44669
	112.563	0.02548	-0.600473	5.44669
	112.563	0.148646	-0.600473	5.44669
	112.563	0.288641	-0.600473	5.44669
	112.563	0.264502	-0.600473	5.44669
	112.563	0.050883	-0.600473	5.44669
	112.563	-0.152744	-0.600473	5.44669
	112.563	-0.132353	-0.600473	5.44669
	112.563	0.002469	-0.600473	5.44669
	112.563	0.10942	-0.600473	5.44669
	112.563	0.164628	-0.600473	5.44669
	112.563	0.109786	-0.600473	5.44669
	112.563	0.011674	-0.600473	5.44669
	112.563	-0.067911	-0.600473	5.44669
	112.563	-0.124746	-0.600473	5.44669
	112.563	-0.031129	-0.600473	5.44669
	112.563	0.189974	-0.600473	5.44669
	112.563	0.324107	-0.600473	5.44669
	112.563	0.313547	-0.600473	5.44669
	112.563	0.263323	-0.600473	5.44669
	112.563	0.246337	-0.600473	5.44669
	112.563	0.207931	-0.600473	5.44669
	112.563	0.042528	-0.600473	5.44669
	112.563	-0.185278	-0.600473	5.44669
	112.563	-0.249174	-0.600473	5.44669
	112.563	-0.100903	-0.600473	5.44669
	112.563	0.048001	-0.592602	5.44669
	112.563	0.117009	-0.572317	5.44669
	112.563	0.151575	-0.563928	5.44669
	112.563	0.052423	-0.582939	5.44669
	112.563	-0.163076	-0.604181	5.44669
	112.563	-0.292895	-0.607951	5.44669
	112.563	-0.282519	-0.602239	5.44669
	112.563	-0.233905	-0.598547	5.44669
	112.563	-0.168338	-0.599037	5.44669
	112.563	-0.00284	-0.600556	5.44669
	112.563	0.215345	-0.601018	5.44669
	112.563	0.275176	-0.600672	5.44669
	112.563	0.128622	-0.600362	5.44669
	112.563	-0.018118	-0.600356	5.44669
	112.563	-0.037639	-0.600463	5.44669
	112.563	0.004735	-0.60051	5.44669
	112.563	0.029168	-0.600492	5.44669
	112.563	0.024299	-0.600468	5.44669
	112.563	-0.035621	-0.600464	5.44669
	112.563	-0.115971	-0.600471	5.44669
	112.563	-0.038972	-0.600475	5.44669
	112.563	0.183563	-0.600475	5.44669
	112.563	0.324209	-0.600473	5.44669
	112.563	0.315868	-0.600472	5.44669
	112.563	0.215068	-0.600473	5.44669
	112.563	0.069938	-0.600473	5.44669
	112.563	-0.020981	-0.600473	5.44669
	112.563	-0.067114	-0.600473	5.44669
	112.563	-0.112756	-0.600473	5.44669
	112.563	-0.026382	-0.600473	5.44669
	112.563	0.187702	-0.600473	5.44669
	112.563	0.272278	-0.600473	5.44669
	112.563	0.088093	-0.600473	5.44669
	112.541	-0.140227	-0.600473	5.44669
	112.483	-0.091194	-0.600473	5.44669
	112.46	0.121424	-0.600473	5.44669
	112.513	0.11224	-0.600473	5.44669
	112.574	-0.127552	-0.600473	5.44669
	112.584	-0.299316	-0.600473	5.44669
	112.568	-0.248651	-0.600473	5.44669
	112.558	-0.012886	-0.600473	5.44669
	112.559	0.239738	-0.600473	5.44669
	112.563	0.338163	-0.600473	5.44669
	112.565	0.252507	-0.600473	5.44669
	112.564	0.07739	-0.600473	5.44669
	112.563	-0.031215	-0.600473	5.44669
	112.563	-0.024867	-0.600473	5.44669
	112.563	0.063938	-0.600473	5.44669
	112.563	0.155598	-0.600473	5.44669
	112.563	0.122218	-0.600473	5.44669
	112.563	0.069289	-0.600473	5.44669
	112.563	0.156355	-0.600473	5.44669
	112.563	0.27625	-0.600473	5.44669
	112.563	0.305755	-0.600473	5.44669
	112.563	0.277118	-0.600473	5.44669
	112.563	0.254892	-0.600473	5.44669
	112.563	0.206612	-0.600473	5.44669
	112.563	0.088125	-0.600473	5.44669
	112.563	0.038842	-0.600473	5.44669
	112.563	0.156032	-0.600473	5.44669
	112.563	0.237796	-0.600473	5.44669
	112.563	0.085219	-0.600473	5.44669
	112.563	-0.178316	-0.600473	5.44669
	112.563	-0.26148	-0.600473	5.44669
	112.563	-0.059349	-0.600473	5.44669
	112.563	0.175951	-0.600473	5.44669
	112.563	0.123457	-0.600473	5.44669
	112.563	-0.093093	-0.600473	5.44669
	112.563	-0.133515	-0.600473	5.44669
	112.563	-0.068467	-0.600473	5.44669
	112.563	-0.12444	-0.600473	5.44669
	112.563	-0.235652	-0.600473	5.44669
	112.563	-0.272578	-0.600473	5.44669
	112.563	-0.200946	-0.600473	5.44669
	112.563	-0.002712	-0.600473	5.44669
	112.563	0.226995	-0.600473	5.44669
	112.563	0.329202	-0.600473	5.44669
	112.563	0.253282	-0.600473	5.44669
	112.563	0.031709	-0.600473	5.44669
	112.563	-0.156796	-0.600473	5.44669
	112.563	-0.078046	-0.600473	5.44669
	112.563	0.182018	-0.600473	5.44669
	112.563	0.3375	-0.600473	5.44669
	112.563	0.272801	-0.600473	5.44669
	112.541	0.086135	-0.600473	5.44669
	112.461	0.014426	-0.600473	5.44669
	112.358	0.097314	-0.600473	5.44669
	112.308	0.115707	-0.600473	5.44669
	112.341	0.087326	-0.600473	5.44669
	112.419	0.117042	-0.600473	5.44669
	112.448	0.098012	-0.600473	5.44669
	112.389	0.023704	-0.600473	5.44669
	112.325	-0.009489	-0.600473	5.44669
	112.314	0.050811	-0.600473	5.44669
	112.332	0.144626	-0.600473	5.44669
	112.343	0.122288	-0.600473	5.44669
	112.341	0.073217	-0.600473	5.44669
	112.336	0.108786	-0.600473	5.44669
	112.335	0.099567	-0.600473	5.44669
	112.314	0.076481	-0.600473	5.44669
	112.235	0.167426	-0.600473	5.44669
	112.132	0.278332	-0.600473	5.44669
	112.082	0.302692	-0.600473	5.44669
	112.092	0.275095	-0.600473	5.44669
	112.113	0.255134	-0.600473	5.44669
	112.118	0.305813	-0.600473	5.44669
	112.113	0.489504	-0.600473	5.44669
	112.109	0.720609	-0.600473	5.44669
	112.109	0.828577	-0.600473	5.44669
	112.111	0.852955	-0.600473	5.44669
	112.111	0.982069	-0.600473	5.44669
	112.111	1.15078	-0.600473	5.44669
	112.11	1.14588	-0.600473	5.44669
	112.11	1.07917	-0.600473	5.44669
	112.111	1.1506	-0.600473	5.44669
	112.111	1.26889	-0.600473	5.44669
	112.111	1.30328	-0.600473	5.44669
	112.111	1.27727	-0.600473	5.44669
	112.111	1.30359	-0.600473	5.44669
	112.111	1.47927	-0.600473	5.44669
	112.088	1.71568	-0.600473	5.44669
	112.008	1.82872	-0.600473	5.44669
	111.905	1.80415	-0.600473	5.44669
	111.855	1.75559	-0.600473	5.44669
	111.866	1.74429	-0.600473	5.44669
	111.887	1.75687	-0.600473	5.44669
	111.892	1.76616	-0.600473	5.44669
	111.887	1.76558	-0.600473	5.44669
	111.882	1.76204	-0.600473	5.44669
	111.883	1.76076	-0.600473	5.44669
	111.884	1.76148	-0.600473	5.44669
	111.885	1.76224	-0.600473	5.44669
	111.884	1.7623	-0.600473	5.44669
	111.862	1.76205	-0.600473	5.44669
	111.782	1.76193	-0.600473	5.44669
	111.679	1.76197	-0.600473	5.44669
	111.629	1.76202	-0.600473	5.44669
	111.64	1.76204	-0.600473	5.44669
	111.661	1.76202	-0.600473	5.44669
	111.666	1.76201	-0.600473	5.44669
	111.66	1.76201	-0.600473	5.44669
	111.656	1.76202	-0.600473	5.44669
	111.656	1.76202	-0.600473	5.44669
	111.658	1.76202	-0.600473	5.44669
	111.636	1.76202	-0.600473	5.44669
	111.556	1.8112	-0.600473	5.44669
	111.452	1.98717	-0.600473	5.44669
	111.403	2.21557	-0.600473	5.44669
	111.413	2.32515	-0.600473	5.44669
	111.434	2.30197	-0.600473	5.44669
	111.439	2.25523	-0.600473	5.44669
	111.434	2.2442	-0.600473	5.44669
	111.408	2.25624	-0.600473	5.44669
	111.328	2.26521	-0.600473	5.44669
	111.226	2.26469	-0.600473	5.44669
	111.177	2.26128	-0.600473	5.44669
	111.187	2.26004	-0.600473	5.44669
	111.208	2.26073	-0.600473	5.44669
	111.213	2.26146	-0.600473	5.44669
	111.208	2.26152	-0.600473	5.44669
	111.204	2.26129	-0.600473	5.44669
	111.204	2.31036	-0.600473	5.44669
	111.205	2.43717	-0.600473	5.44669
	111.206	2.48966	-0.600473	5.44669
	111.206	2.37085	-0.600473	5.44669
	111.205	2.28727	-0.600473	5.44669
	111.205	2.39047	-0.600473	5.44669
	111.205	2.47861	-0.600473	5.44669
	111.205	2.38287	-0.600473	5.44669
	111.205	2.29624	-0.600473	5.44669
	111.183	2.38996	-0.600473	5.44669
	111.126	2.5244	-0.600473	5.44669
	111.08	2.60678	-0.600473	5.44669
	111.054	2.70129	-0.600473	5.44669
	111.01	2.77786	-0.600473	5.44669
	110.971	2.78683	-0.600473	5.44669
	110.966	2.76503	-0.600473	5.44669
	110.976	2.75298	-0.600473	5.44669
	110.983	2.75572	-0.600473	5.44669
	110.982	2.76116	-0.600473	5.44669
	110.979	2.76246	-0.600473	5.44669
	110.978	2.71189	-0.600473	5.44669
	110.979	2.58407	-0.600473	5.44669
	110.979	2.53169	-0.600473	5.44669
	110.979	2.6509	-0.600473	5.44669
	110.979	2.7838	-0.600473	5.44669
	110.979	2.80729	-0.600473	5.44669
	110.979	2.7715	-0.600473	5.44669
	110.979	2.74842	-0.600473	5.44669
	110.979	2.75151	-0.600473	5.44669
	110.979	2.76102	-0.600473	5.44669
	110.957	2.7639	-0.600473	5.44669
	110.899	2.76173	-0.600473	5.44669
	110.853	2.75979	-0.600473	5.44669
	110.827	2.75976	-0.600473	5.44669
	110.784	2.76043	-0.600473	5.44669
	110.745	2.76072	-0.600473	5.44669
	110.739	2.76061	-0.600473	5.44669
	110.75	2.76045	-0.600473	5.44669
	110.756	2.76043	-0.600473	5.44669
	110.755	2.76048	-0.600473	5.44669
	110.73	2.7605	-0.600473	5.44669
	110.672	2.7605	-0.600473	5.44669
	110.649	2.76049	-0.600473	5.44669
	110.681	2.80967	-0.600473	5.44669
	110.661	2.93645	-0.600473	5.44669
	110.568	3.03808	-0.600473	5.44669
	110.502	3.04603	-0.600473	5.44669
	110.503	2.96571	-0.600473	5.44669
	110.525	2.87252	-0.600473	5.44669
	110.534	2.95143	-0.600473	5.44669
	110.53	3.17934	-0.600473	5.44669
	110.525	3.32156	-0.600473	5.44669
	110.525	3.31196	-0.600473	5.44669
	110.526	3.25927	-0.600473	5.44669
	110.527	3.24091	-0.600473	5.44669
	110.527	3.25199	-0.600473	5.44669
	110.526	3.26317	-0.600473	5.44669
	110.504	3.26391	-0.600473	5.44669
	110.447	3.21106	-0.600473	5.44669
	110.401	3.08249	-0.600473	5.44669
	110.375	3.03061	-0.600473	5.44669
	110.331	3.15029	-0.600473	5.44669
	110.292	3.28322	-0.600473	5.44669
	110.287	3.30654	-0.600473	5.44669
	110.297	3.27068	-0.600473	5.44669
	110.304	3.24762	-0.600473	5.44669
	110.303	3.25075	-0.600473	5.44669
	110.3	3.26027	-0.600473	5.44669
	110.299	3.26314	-0.600473	5.44669
	110.3	3.26096	-0.600473	5.44669
	110.3	3.25903	-0.600473	5.44669
	110.3	3.25899	-0.600473	5.44669
	110.3	3.25966	-0.600473	5.44669
	110.278	3.25996	-0.600473	5.44669
	110.22	3.25984	-0.600473	5.44669
	110.174	3.25969	-0.600473	5.44669
	110.148	3.25967	-0.600473	5.44669
	110.105	3.25971	-0.600473	5.44669
	110.066	3.25974	-0.600473	5.44669
	110.06	3.25973	-0.600473	5.44669
	110.071	3.25972	-0.600473	5.44669
	110.078	3.30891	-0.600473	5.44669
	110.076	3.48488	-0.600473	5.44669
	110.074	3.66409	-0.600473	5.44669
	110.051	3.5977	-0.600473	5.44669
	109.972	3.39532	-0.600473	5.44669
	109.869	3.41497	-0.600473	5.44669
	109.819	3.6555	-0.600473	5.44669
	109.829	3.82386	-0.600473	5.44669
	109.85	3.82069	-0.600473	5.44669
	109.855	3.7614	-0.600473	5.44669
	109.85	3.73798	-0.600473	5.44669
	109.846	3.7493	-0.600473	5.44669
	109.846	3.76237	-0.600473	5.44669
	109.848	3.76382	-0.600473	5.44669
	109.848	3.75978	-0.600473	5.44669
	109.848	3.75758	-0.600473	5.44669
	109.848	3.75809	-0.600473	5.44669
	109.847	3.75908	-0.600473	5.44669
	109.825	3.75932	-0.600473	5.44669
	109.746	3.75907	-0.600473	5.44669
	109.642	3.75888	-0.600473	5.44669
	109.592	3.75889	-0.600473	5.44669
	109.603	3.75896	-0.600473	5.44669
	109.624	3.75899	-0.600473	5.44669
	109.629	3.75897	-0.600473	5.44669
	109.624	3.75895	-0.600473	5.44669
	109.62	3.75895	-0.600473	5.44669
	109.62	3.75896	-0.600473	5.44669
	109.621	3.75896	-0.600473	5.44669
	109.622	3.75896	-0.600473	5.44669
	109.622	3.75896	-0.600473	5.44669
	109.621	3.75896	-0.600473	5.44669
	109.621	3.75896	-0.592602	5.44669
	109.621	3.75896	-0.572317	5.44669
	109.621	3.75896	-0.563928	5.44669
	109.599	3.75896	-0.582939	5.44669
	109.519	3.75896	-0.604181	5.44669
	109.416	3.75896	-0.607951	5.44669
	109.366	3.75896	-0.602239	5.44669
	109.377	3.75896	-0.598547	5.44669
	109.398	3.80815	-0.599037	5.44669
	109.403	3.98412	-0.600556	5.44669
	109.397	4.16332	-0.601018	5.44669
	109.393	4.14613	-0.600672	5.44669
	109.393	4.07052	-0.600362	5.44669
	109.395	4.09341	-0.600356	5.44669
	109.396	4.03916	-0.600463	5.44669
	109.395	3.89556	-0.60051	5.44669
	109.395	3.88602	-0.600492	5.44669
	109.395	3.93804	-0.600468	5.44669
	109.395	3.91481	-0.600464	5.44669
	109.395	3.9773	-0.600471	5.44669
	109.395	4.12448	-0.600475	5.44268
	109.373	4.13259	-0.600475	5.43234
	109.293	4.0787	-0.600473	5.42806
	109.189	4.15085	-0.600472	5.43775
	109.14	4.26487	-0.600473	5.44858
	109.15	4.29722	-0.600473	5.4505
	109.171	4.27186	-0.600473	5.44759
	109.176	4.25	-0.600473	5.44571
	109.171	4.2499	-0.600473	5.44595
	109.167	4.25763	-0.600473	5.44673
	109.167	4.26091	-0.600473	5.44696
	109.169	4.25953	-0.600473	5.44679
	109.169	4.25779	-0.600473	5.44663
	109.169	4.25755	-0.600473	5.44663
	109.169	4.25807	-0.600473	5.44668
	109.169	4.25837	-0.600473	5.44671
	109.146	4.25831	-0.600473	5.4467
	109.067	4.25818	-0.600473	5.44668
	108.963	4.25815	-0.600473	5.44668
	108.913	4.25818	-0.600473	5.44669
	108.924	4.25821	-0.600473	5.44669
	108.945	4.25821	-0.600473	5.44669
	108.95	4.30739	-0.600473	5.44669
	108.945	4.48335	-0.600473	5.44669
	108.941	4.71175	-0.600473	5.44669
	108.941	4.77214	-0.600473	5.44669
	108.92	4.573	-0.600473	5.44669
	108.841	4.34705	-0.600473	5.44669
	108.737	4.4024	-0.600473	5.44669
	108.687	4.66601	-0.600473	5.44669
	108.698	4.8313	-0.600473	5.44669
	108.719	4.81865	-0.600473	5.44669
	108.724	4.75646	-0.600473	5.44669
	108.718	4.73521	-0.600473	5.44669
	108.714	4.74846	-0.600473	5.44669
	108.715	4.76157	-0.600473	5.44669
	108.694	4.76235	-0.600473	5.44669
	108.637	4.75802	-0.600473	5.44669
	108.613	4.75593	-0.600473	5.44669
	108.644	4.75659	-0.600473	5.44669
	108.624	4.75761	-0.600473	5.44669
	108.532	4.75781	-0.600473	5.44669
	108.466	4.75752	-0.600473	5.44669
	108.466	4.75734	-0.600473	5.44669
	108.489	4.75736	-0.600473	5.44669
	108.498	4.80662	-0.600473	5.44669
	108.494	4.93342	-0.600473	5.44669
	108.489	4.98584	-0.600473	5.44669
	108.488	4.867	-0.600473	5.44669
	108.49	4.73425	-0.600473	5.44669
	108.49	4.71069	-0.600473	5.44669
	108.49	4.7464	-0.600473	5.44669
	108.49	4.81866	-0.600473	5.44669
	108.49	4.94237	-0.600473	5.44669
	108.49	5.0345	-0.600473	5.44669
	108.49	5.08876	-0.600473	5.44669
	108.49	5.18657	-0.600473	5.44669
	108.49	5.27452	-0.600473	5.44669
	108.49	5.28708	-0.600473	5.44669
	108.468	5.26275	-0.600473	5.44669
	108.388	5.24835	-0.600473	5.44669
	108.284	5.25101	-0.600473	5.44669
	108.235	5.25725	-0.600473	5.44669
	108.245	5.25892	-0.600473	5.44669
	108.266	5.2574	-0.600473	5.44669
	108.271	5.25617	-0.600473	5.44669
	108.266	5.2562	-0.600473	5.44669
	108.262	5.25665	-0.600473	5.44669
	108.262	5.25682	-0.600473	5.44669
	108.264	5.25674	-0.600473	5.44669
	108.264	5.25664	-0.600473	5.44669
	108.264	5.25663	-0.600473	5.44669
	108.241	5.25666	-0.600473	5.44669
	108.161	5.25668	-0.600473	5.44669
	108.058	5.25667	-0.600473	5.44669
	108.008	5.25667	-0.600473	5.44669
	108.019	5.25666	-0.600473	5.44669
	108.062	5.25667	-0.600473	5.44669
	108.125	5.25667	-0.600473	5.44669
	108.165	5.25667	-0.600473	5.44669
	108.165	5.25667	-0.600473	5.44669
	108.129	5.25667	-0.600473	5.44669
	108.066	5.25667	-0.600473	5.44669
	108.022	5.25667	-0.600473	5.44669
	108.022	5.25667	-0.600473	5.44669
	108.036	5.25667	-0.600473	5.44669
	108.042	5.25667	-0.600473	5.44669
	108.04	5.25667	-0.600473	5.44669
	108.037	5.25667	-0.600473	5.44669
	108.036	5.25667	-0.600473	5.44669
	108.037	5.25667	-0.600473	5.44669
	108.038	5.25667	-0.600473	5.44669
	108.038	5.25667	-0.600473	5.44669
	108.015	5.25667	-0.600473	5.44669
	107.935	5.25667	-0.600473	5.44669
	107.854	5.30586	-0.600473	5.44669
	107.862	5.43263	-0.600473	5.44669
	107.896	5.53425	-0.600473	5.44669
	107.863	5.54221	-0.600473	5.44669
	107.808	5.46189	-0.600473	5.44669
	107.792	5.3687	-0.600473	5.44669
	107.804	5.39842	-0.600473	5.44669
	107.815	5.49955	-0.600473	5.44669
	107.815	5.58934	-0.600473	5.44669
	107.811	5.69856	-0.600473	5.44669
	107.81	5.77863	-0.600473	5.44669
	107.81	5.78383	-0.600473	5.44669
	107.811	5.75921	-0.600473	5.44669
	107.811	5.74731	-0.600473	5.44669
	107.811	5.75112	-0.600473	5.44669
	107.811	5.75695	-0.600473	5.44669
	107.811	5.75804	-0.600473	5.44669
	107.789	5.75643	-0.600473	5.44669
	107.731	5.75536	-0.600473	5.44669
	107.685	5.75549	-0.600473	5.44669
	107.659	5.75592	-0.600473	5.44669
	107.638	5.75606	-0.600473	5.44669
	107.679	5.75596	-0.600473	5.44669
	107.755	5.75587	-0.600473	5.44669
	107.735	5.75587	-0.600473	5.44669
	107.628	5.7559	-0.600473	5.44669
	107.578	5.75591	-0.600473	5.44669
	107.638	5.75591	-0.600473	5.44669
	107.688	5.7559	-0.600473	5.44669
	107.644	5.7559	-0.600473	5.44669
	107.578	5.7559	-0.600473	5.44669
	107.562	5.7559	-0.600473	5.44669
	107.578	5.7559	-0.600473	5.44669
	107.59	5.7559	-0.600473	5.44669
	107.589	5.7559	-0.600473	5.44669
	107.585	5.7559	-0.600473	5.44669
	107.583	5.7559	-0.600473	5.44669
	107.584	5.7559	-0.600473	5.44669
	107.585	5.7559	-0.600473	5.44669
	107.585	5.7559	-0.600473	5.44669
	107.585	5.7559	-0.600473	5.44669
	107.585	5.7559	-0.600473	5.44669
	107.585	5.7559	-0.600473	5.44669
	107.585	5.7559	-0.600473	5.44669
	107.585	5.7559	-0.600473	5.44669
	107.585	5.7559	-0.600473	5.44669
	107.585	5.7559	-0.600473	5.44669
	107.585	5.7559	-0.600473	5.44669
	107.585	5.7559	-0.600473	5.44669
	107.585	5.7559	-0.600473	5.44669
	107.585	5.7559	-0.600473	5.44669
	107.585	5.7559	-0.600473	5.44669
	107.585	5.7559	-0.600473	5.44669
	107.585	5.7559	-0.600473	5.44669
	107.585	5.80509	-0.600473	5.44669
	107.585	5.93187	-0.600473	5.44669
	107.562	6.03349	-0.600473	5.44669
	107.505	6.04145	-0.600473	5.44669
	107.459	6.01032	-0.600473	5.44669
	107.433	6.0439	-0.600473	5.44669
	107.39	6.17525	-0.600473	5.44669
	107.351	6.28434	-0.600473	5.44669
	107.345	6.24461	-0.600473	5.44669
	107.356	6.08468	-0.600473	5.44669
	107.362	5.96607	-0.600473	5.44669
	107.361	5.91363	-0.600473	5.44669
	107.358	5.87519	-0.600473	5.44669
	107.357	5.96683	-0.600473	5.44669
	107.358	6.18055	-0.600473	5.44669
	107.359	6.3123	-0.600473	5.44669
	107.359	6.30336	-0.600473	5.44669
	107.358	6.25467	-0.600473	5.44669
	107.358	6.23774	-0.600473	5.44669
	107.358	6.24801	-0.600473	5.44669
	107.358	6.25833	-0.600473	5.44669
	107.358	6.25901	-0.600473	5.44669
	107.358	6.25562	-0.600473	5.44669
	107.358	6.25397	-0.600473	5.44669
	107.358	6.25448	-0.600473	5.44669
	107.336	6.25528	-0.600473	5.44669
	107.256	6.25543	-0.600473	5.44669
	107.153	6.25521	-0.600473	5.44669
	107.103	6.20587	-0.600473	5.44669
	107.114	6.07912	-0.600473	5.44669
	107.135	6.02674	-0.600473	5.44669
	107.14	6.14558	-0.600473	5.44669
	107.134	6.27832	-0.600473	5.44669
	107.13	6.30187	-0.600473	5.44669
	107.131	6.26617	-0.600473	5.44669
	107.132	6.2431	-0.600473	5.44669
	107.133	6.24617	-0.600473	5.44669
	107.132	6.25566	-0.600473	5.44669
	107.132	6.25854	-0.600473	5.44669
	107.132	6.25638	-0.600473	5.44669
	107.11	6.30364	-0.600473	5.44669
	107.03	6.43037	-0.600473	5.44669
	106.927	6.48348	-0.600473	5.44669
	106.877	6.41414	-0.600473	5.44669
	106.887	6.40805	-0.600473	5.44669
	106.909	6.48595	-0.600473	5.44669
	106.914	6.52959	-0.592602	5.44669
	106.908	6.47239	-0.572317	5.44669
	106.904	6.37616	-0.556057	5.44669
	106.904	6.44557	-0.554784	5.44669
	106.906	6.67058	-0.567636	5.44669
	106.906	6.81496	-0.590418	5.44669
	106.906	6.80731	-0.605947	5.44669
	106.906	6.75466	-0.606025	5.44669
	106.883	6.73562	-0.600803	5.44669
	106.826	6.74641	-0.59863	5.44669
	106.78	6.7577	-0.599582	5.44669
	106.754	6.7586	-0.600755	5.44669
	106.711	6.75496	-0.600907	5.44669
	106.672	6.75312	-0.600555	5.44669
	106.666	6.75364	-0.600353	5.44669
	106.677	6.75451	-0.600393	5.44669
	106.683	6.75469	-0.600482	5.44669
	106.682	6.75446	-0.600505	5.44669
	106.679	6.7543	-0.600483	5.44669
	106.679	6.75431	-0.600466	5.44669
	106.679	6.75438	-0.600466	5.44669
	106.68	6.7544	-0.600473	5.44669
	106.68	6.75438	-0.600475	5.44669
	106.68	6.75437	-0.600474	5.44669
	106.679	6.75437	-0.600473	5.44669
	106.657	6.75437	-0.600472	5.44669
	106.577	6.75438	-0.600473	5.44669
	106.474	6.75437	-0.600473	5.44268
	106.424	6.75437	-0.600473	5.43234
	106.435	6.80356	-0.600473	5.42806
	106.456	6.93034	-0.600473	5.43775
	106.461	7.03196	-0.600473	5.44858
	106.456	7.08911	-0.600473	5.4505
	106.451	7.13556	-0.600473	5.44759
	106.452	7.04561	-0.600473	5.44571
	106.453	6.87893	-0.600473	5.44595
	106.454	6.92166	-0.600473	5.44673
	106.453	7.15913	-0.600473	5.44696
	106.453	7.31799	-0.600473	5.44679
	106.431	7.31194	-0.600473	5.44663
	106.351	7.25481	-0.600473	5.44663
	106.248	7.18413	-0.600473	5.44668
	106.198	7.01952	-0.600473	5.44671
	106.208	6.85272	-0.600473	5.4467
	106.23	6.92026	-0.600473	5.44668
	106.235	7.16791	-0.600473	5.44668
	106.229	7.32217	-0.600473	5.44669
	106.225	7.31057	-0.600473	5.44669
	106.225	7.25274	-0.600473	5.44669
	106.227	7.23295	-0.600473	5.44669
	106.228	7.24525	-0.600473	5.44669
	106.227	7.25745	-0.600473	5.44669
	106.227	7.25819	-0.600473	5.44669
	106.227	7.25416	-0.600473	5.44669
	106.205	7.25221	-0.600473	5.44669
	106.147	7.25283	-0.600473	5.44669
	106.123	7.25378	-0.600473	5.44669
	106.177	7.25396	-0.600473	5.44669
	106.215	7.2537	-0.600473	5.44669
	106.146	7.25352	-0.600473	5.44669
	106.026	7.25354	-0.600473	5.44669
	105.966	7.25361	-0.600473	5.44669
	105.978	7.25364	-0.600473	5.44669
	106.004	7.25362	-0.600473	5.44669
	106.01	7.25361	-0.600473	5.44669
	106.004	7.25361	-0.600473	5.44669
	105.999	7.25361	-0.600473	5.44669
	105.999	7.25361	-0.600473	5.44669
	106.001	7.25361	-0.600473	5.44669
	106.001	7.25361	-0.600473	5.44669
	106.001	7.25361	-0.600473	5.44669
	106.001	7.25361	-0.600473	5.44669
	106.001	7.25361	-0.600473	5.44669
	106.001	7.25361	-0.600473	5.44669
	106.001	7.25361	-0.600473	5.44669
	106.001	7.25361	-0.600473	5.44669
	106.001	7.3028	-0.600473	5.44669
	106.001	7.42958	-0.600473	5.44669
	105.978	7.5312	-0.600473	5.44669
	105.899	7.53916	-0.600473	5.44669
	105.795	7.45883	-0.600473	5.44669
	105.745	7.31645	-0.600473	5.44669
	105.756	7.26859	-0.600473	5.44669
	105.777	7.44407	-0.600473	5.44669
	105.782	7.7051	-0.600473	5.44669
	105.777	7.82826	-0.600473	5.44669
	105.773	7.79913	-0.600473	5.44669
	105.773	7.69588	-0.600473	5.44669
	105.774	7.55711	-0.600473	5.44669
	105.775	7.51893	-0.600473	5.44669
	105.775	7.64798	-0.600473	5.44669
	105.774	7.77996	-0.600473	5.44669
	105.774	7.79956	-0.600473	5.44669
	105.774	7.71328	-0.600473	5.44669
	105.774	7.56426	-0.600473	5.44669
	105.774	7.51573	-0.600473	5.44669
	105.774	7.6441	-0.600473	5.44669
	105.774	7.73028	-0.600473	5.44669
	105.774	7.62477	-0.600473	5.44669
	105.752	7.53474	-0.600473	5.44669
	105.695	7.63051	-0.600473	5.44669
	105.671	7.76701	-0.600473	5.44669
	105.725	7.80035	-0.600473	5.44669
	105.763	7.7674	-0.600473	5.44669
	105.694	7.74201	-0.600473	5.44669
	105.574	7.74313	-0.600473	5.44669
	105.514	7.75263	-0.600473	5.44669
	105.526	7.75621	-0.600473	5.44669
	105.551	7.75433	-0.600473	5.44669
	105.557	7.75227	-0.600473	5.44669
	105.551	7.75208	-0.600473	5.44669
	105.546	7.75273	-0.600473	5.44669
	105.546	7.75307	-0.600473	5.44669
	105.548	7.75298	-0.600473	5.44669
	105.549	7.75282	-0.600473	5.44669
	105.548	7.75279	-0.600473	5.44669
	105.526	7.75283	-0.600473	5.44669
	105.446	7.75286	-0.600473	5.44669
	105.365	7.75286	-0.600473	5.44669
	105.395	7.75285	-0.600473	5.44669
	105.487	7.75284	-0.600473	5.44669
	105.5	7.75284	-0.600473	5.44669
	105.448	7.75285	-0.600473	5.44669
	105.396	7.75285	-0.600473	5.44669
	105.343	7.75285	-0.600473	5.44669
	105.31	7.75285	-0.600473	5.44669
	105.31	7.75285	-0.600473	5.44669
	105.321	7.75285	-0.600473	5.44669
	105.326	7.75285	-0.600473	5.44669
	105.324	7.75285	-0.600473	5.44669
	105.321	7.75285	-0.600473	5.44669
	105.299	7.75285	-0.600473	5.44669
	105.242	7.75285	-0.600473	5.44669
	105.219	7.75285	-0.600473	5.44669
	105.272	7.75285	-0.600473	5.44669
	105.332	7.80204	-0.600473	5.44669
	105.321	7.92881	-0.600473	5.44669
	105.225	7.98124	-0.600473	5.44669
	105.111	7.86243	-0.600473	5.44669
	105.062	7.77886	-0.600473	5.44669
	105.077	7.93126	-0.600473	5.44669
	105.1	8.14617	-0.600473	5.44669
	105.104	8.15205	-0.600473	5.44669
	105.097	8.02419	-0.600473	5.44669
	105.093	7.96	-0.600473	5.44669
	105.094	8.0264	-0.600473	5.44669
	105.096	8.18299	-0.600473	5.44669
	105.096	8.29094	-0.600473	5.44669
	105.096	8.29095	-0.600473	5.44669
	105.095	8.25424	-0.600473	5.44669
	105.095	8.23912	-0.600473	5.44669
	105.073	8.24588	-0.600473	5.44669
	104.993	8.25409	-0.600473	5.44669
	104.89	8.25513	-0.600473	5.44669
	104.84	8.25264	-0.600473	5.44669
	104.851	8.25123	-0.600473	5.4507
	104.872	8.25153	-0.600473	5.46104
	104.877	8.25215	-0.600473	5.46531
	104.871	8.25231	-0.600473	5.45562
	104.867	8.25215	-0.600473	5.4448
	104.868	8.25203	-0.600473	5.44287
	104.869	8.25204	-0.600473	5.44579
	104.87	8.25208	-0.600473	5.44767
	104.869	8.2521	-0.600473	5.44742
	104.869	8.25209	-0.600473	5.44664
	104.869	8.25208	-0.600473	5.44641
	104.869	8.25208	-0.600473	5.44658
	104.869	8.25208	-0.600473	5.44674
	104.869	8.25208	-0.600473	5.44675
	104.847	8.25208	-0.600473	5.44669
	104.789	8.25208	-0.600473	5.44667
	104.743	8.25208	-0.600473	5.44668
	104.74	8.25208	-0.600473	5.44669
	104.776	8.25208	-0.600473	5.44669
	104.818	8.25208	-0.600473	5.44669
	104.783	8.25208	-0.600473	5.44669
	104.679	8.25208	-0.600473	5.44669
	104.637	8.25208	-0.600473	5.44669
	104.699	8.25208	-0.600473	5.44669
	104.747	8.25208	-0.600473	5.44669
	104.701	8.30127	-0.600473	5.44669
	104.636	8.47724	-0.600473	5.44669
	104.62	8.65644	-0.600473	5.44669
	104.636	8.59006	-0.600473	5.44669
	104.648	8.38768	-0.600473	5.44669
	104.648	8.40733	-0.600473	5.44669
	104.643	8.64786	-0.600473	5.44669
	104.641	8.81622	-0.600473	5.44669
	104.62	8.81305	-0.600473	5.44669
	104.563	8.75375	-0.600473	5.44669
	104.517	8.73034	-0.600473	5.44669
	104.514	8.69247	-0.600473	5.44669
	104.527	8.57876	-0.600473	5.44669
	104.512	8.52778	-0.600473	5.44669
	104.475	8.64256	-0.600473	5.44669
	104.505	8.77311	-0.600473	5.44669
	104.582	8.79719	-0.600473	5.44669
	104.567	8.76248	-0.600473	5.44669
	104.461	8.73964	-0.600473	5.44669
	104.388	8.74245	-0.600473	5.44669
	104.39	8.75175	-0.600473	5.44669
	104.416	8.75465	-0.600473	5.44669
	104.426	8.75256	-0.600473	5.44669
	104.421	8.75065	-0.600473	5.44669
	104.415	8.7506	-0.600473	5.44669
	104.415	8.75125	-0.600473	5.44669
	104.416	8.75155	-0.600473	5.44669
	104.417	8.75144	-0.600473	5.44669
	104.417	8.75129	-0.600473	5.44669
	104.394	8.80045	-0.600473	5.44669
	104.337	8.92727	-0.600473	5.44669
	104.291	8.97973	-0.600473	5.44669
	104.265	8.86091	-0.600473	5.44669
	104.222	8.72814	-0.600473	5.44669
	104.183	8.70458	-0.600473	5.44669
	104.177	8.74028	-0.600473	5.44669
	104.188	8.76336	-0.600473	5.44669
	104.194	8.76029	-0.600473	5.44669
	104.193	8.7508	-0.600473	5.44669
	104.19	8.74791	-0.600473	5.44669
	104.189	8.79927	-0.600473	5.44669
	104.19	8.97716	-0.600473	5.44669
	104.191	9.2056	-0.600473	5.44669
	104.168	9.26532	-0.600473	5.44669
	104.111	9.11508	-0.600473	5.44669
	104.064	9.01602	-0.600473	5.44669
	104.061	9.12396	-0.600473	5.44669
	104.075	9.26877	-0.600473	5.44669
	104.082	9.30127	-0.600473	5.44669
	104.102	9.21583	-0.600473	5.44669
	104.134	9.06257	-0.600473	5.44669
	104.1	8.96279	-0.600473	5.44669
	104.023	8.96501	-0.600473	5.44669
	104.017	9.04895	-0.600473	5.44669
	104.044	9.18923	-0.600473	5.44669
	104.014	9.28411	-0.600473	5.44669
	103.962	9.28444	-0.600473	5.44669
	103.946	9.25251	-0.600473	5.44669
	103.958	9.23928	-0.600473	5.44669
	103.968	9.24513	-0.600473	5.44669
	103.968	9.25229	-0.600473	5.44669
	103.964	9.25321	-0.600473	5.44669
	103.963	9.25105	-0.600473	5.44669
	103.963	9.24982	-0.600473	5.44669
	103.942	9.25007	-0.600473	5.44669
	103.885	9.25061	-0.600473	5.44669
	103.861	9.25075	-0.600473	5.44669
	103.914	9.25062	-0.600473	5.44669
	103.975	9.25051	-0.600473	5.44669
	103.963	9.25051	-0.600473	5.44669
	103.867	9.25055	-0.600473	5.44669
	103.753	9.25057	-0.600473	5.44669
	103.705	9.25056	-0.600473	5.44669
	103.72	9.25055	-0.600473	5.44669
	103.742	9.25055	-0.600473	5.44669
	103.746	9.25055	-0.600473	5.44669
	103.74	9.25056	-0.600473	5.44669
	103.736	9.25056	-0.600473	5.44669
	103.736	9.25055	-0.600473	5.44669
	103.738	9.25055	-0.600473	5.44669
	103.738	9.25055	-0.600473	5.44669
	103.738	9.25055	-0.600473	5.44669
	103.738	9.25055	-0.600473	5.44669
	103.738	9.29974	-0.600473	5.44669
	103.715	9.42652	-0.600473	5.44669
	103.658	9.52814	-0.600473	5.44669
	103.612	9.5361	-0.600473	5.44669
	103.586	9.45578	-0.600473	5.44669
	103.543	9.36259	-0.600473	5.44669
	103.504	9.4415	-0.600473	5.44669
	103.498	9.62022	-0.600473	5.44669
	103.509	9.58647	-0.600473	5.44669
	103.515	9.39767	-0.600473	5.44669
	103.514	9.36217	-0.600473	5.44669
	103.511	9.46861	-0.600473	5.44669
	103.51	9.58358	-0.600473	5.44669
	103.511	9.65224	-0.600473	5.44669
	103.512	9.551	-0.600473	5.44669
	103.512	9.32249	-0.600473	5.44669
	103.511	9.18797	-0.600473	5.44669
	103.511	9.25019	-0.600473	5.44669
	103.511	9.42836	-0.600473	5.44669
	103.489	9.54658	-0.600473	5.44669
	103.432	9.54318	-0.600473	5.44669
	103.386	9.50138	-0.600473	5.44669
	103.36	9.53453	-0.600473	5.44669
	103.316	9.6203	-0.600473	5.44669
	103.277	9.60428	-0.600473	5.44669
	103.272	9.56072	-0.600473	5.44669
	103.282	9.64555	-0.600473	5.44669
	103.289	9.76117	-0.600473	5.44669
	103.288	9.78968	-0.600473	5.44669
	103.285	9.76215	-0.600473	5.44669
	103.284	9.74074	-0.600473	5.44669
	103.285	9.7416	-0.600473	5.44669
	103.285	9.74958	-0.600473	5.44669
	103.285	9.75261	-0.600473	5.44669
	103.285	9.75105	-0.600473	5.44669
	103.285	9.74931	-0.600473	5.44669
	103.285	9.74914	-0.600473	5.44669
	103.285	9.74969	-0.600473	5.44669
	103.285	9.74998	-0.600473	5.44669
	103.285	9.74991	-0.600473	5.44669
	103.285	9.74977	-0.600473	5.44669
	103.263	9.74974	-0.600473	5.44669
	103.183	9.74978	-0.600473	5.44669
	103.08	9.7498	-0.600473	5.44669
	103.052	9.7498	-0.600473	5.44669
	103.142	9.74979	-0.600473	5.44669
	103.245	9.74979	-0.600473	5.44669
	103.22	9.74979	-0.600473	5.44669
	103.1	9.74979	-0.600473	5.44669
	103.025	9.74979	-0.600473	5.44669
	103.031	9.74979	-0.600473	5.44669
	103.059	9.74979	-0.600473	5.44669
	103.069	9.74979	-0.600473	5.44669
	103.063	9.74979	-0.600473	5.44669
	103.057	9.74979	-0.600473	5.44669
	103.057	9.79898	-0.600473	5.44669
	103.059	9.92576	-0.600473	5.44669
	103.06	9.97819	-0.600473	5.44669
	103.059	9.90856	-0.600473	5.44669
	103.037	9.90258	-0.600473	5.44669
	102.979	9.93145	-0.600473	5.44669
	102.955	9.84834	-0.600473	5.44669
	102.987	9.78785	-0.600473	5.44669
	102.967	9.88799	-0.600473	5.44669
	102.897	10.0158	-0.600473	5.44669
	102.888	10.0932	-0.600473	5.44669
	102.934	10.1879	-0.600473	5.44669
	102.961	10.2664	-0.600473	5.44669
	102.934	10.2268	-0.600473	5.44669
	102.865	10.0779	-0.600473	5.44669
	102.816	10.013	-0.600473	5.44669
	102.815	10.1345	-0.600473	5.44669
	102.831	10.2728	-0.600473	5.44669
	102.838	10.2978	-0.600473	5.44669
	102.835	10.2607	-0.600473	5.44669
	102.832	10.2365	-0.600473	5.44669
	102.809	10.2396	-0.600473	5.44669
	102.753	10.2495	-0.600473	5.44669
	102.707	10.2526	-0.600473	5.44669
	102.681	10.2503	-0.600473	5.44669
	102.637	10.2483	-0.600473	5.44669
	102.598	10.2483	-0.600473	5.44669
	102.593	10.249	-0.600473	5.44669
	102.604	10.2493	-0.600473	5.44669
	102.61	10.2492	-0.600473	5.44669
	102.609	10.249	-0.600473	5.44669
	102.606	10.249	-0.600473	5.44669
	102.605	10.249	-0.600473	5.44669
	102.606	10.249	-0.600473	5.44669
	102.607	10.249	-0.600473	5.44669
	102.607	10.249	-0.600473	5.44669
	102.606	10.249	-0.600473	5.44669
	102.606	10.249	-0.600473	5.44669
	102.606	10.249	-0.600473	5.44669
	102.606	10.2982	-0.600473	5.44669
	102.606	10.425	-0.600473	5.44669
	102.606	10.4774	-0.600473	5.44669
	102.606	10.3586	-0.600473	5.44669
	102.606	10.2259	-0.600473	5.44669
	102.606	10.2515	-0.600473	5.44669
	102.606	10.414	-0.600473	5.44669
	102.606	10.4895	-0.600473	5.44669
	102.606	10.3676	-0.600473	5.44669
	102.606	10.2253	-0.600473	5.44669
	102.606	10.1989	-0.600473	5.44669
	102.606	10.2367	-0.600473	5.44669
	102.606	10.2618	-0.600473	5.44669
	102.584	10.3079	-0.600473	5.44669
	102.527	10.4737	-0.600473	5.44669
	102.503	10.6989	-0.600473	5.44669
	102.534	10.8108	-0.600473	5.44669
	102.515	10.7897	-0.600473	5.44669
	102.444	10.6938	-0.600473	5.44669
	102.436	10.5553	-0.600473	5.44669
	102.46	10.4654	-0.600473	5.44669
	102.451	10.4665	-0.600473	5.44669
	102.457	10.5465	-0.600473	5.44669
	102.466	10.6855	-0.600473	5.44669
	102.423	10.7813	-0.600473	5.44669
	102.373	10.7332	-0.600473	5.44669
	102.363	10.5746	-0.600473	5.44669
	102.375	10.5086	-0.600473	5.44669
	102.384	10.6332	-0.600473	5.44669
	102.383	10.7731	-0.600473	5.44669
	102.38	10.7485	-0.600473	5.44669
	102.379	10.5347	-0.600473	5.44669
	102.38	10.3311	-0.600473	5.44669
	102.38	10.3516	-0.600473	5.44669
	102.38	10.4865	-0.600473	5.44669
	102.38	10.5934	-0.600473	5.44669
	102.38	10.6978	-0.600473	5.44669
	102.38	10.7697	-0.600473	5.44669
	102.38	10.724	-0.600473	5.44669
	102.38	10.5748	-0.600473	5.44669
	102.38	10.512	-0.600473	5.44669
	102.38	10.6345	-0.600473	5.44669
	102.38	10.7725	-0.600473	5.44669
	102.38	10.7969	-0.600473	5.44669
	102.38	10.7597	-0.600473	5.44669
	102.38	10.7357	-0.600473	5.44669
	102.38	10.7389	-0.600473	5.44669
	102.38	10.7488	-0.600473	5.44669
	102.38	10.7026	-0.600473	5.44669
	102.38	10.5736	-0.600473	5.44669
	102.38	10.5191	-0.600473	5.44669
	102.38	10.6379	-0.600473	5.44669
	102.38	10.7714	-0.600473	5.44669
	102.38	10.7952	-0.600473	5.44669
	102.38	10.7594	-0.600473	5.44669
	102.38	10.7362	-0.600473	5.44669
	102.38	10.7392	-0.600473	5.44669
	102.38	10.7488	-0.600473	5.44669
	102.38	10.7517	-0.600473	5.44669
	102.38	10.7495	-0.600473	5.44669
	102.38	10.7476	-0.600473	5.44669
	102.38	10.7475	-0.600473	5.44669
	102.38	10.7482	-0.600473	5.44669
	102.38	10.7485	-0.600473	5.44669
	102.38	10.7484	-0.600473	5.44669
	102.38	10.7482	-0.600473	5.44669
	102.38	10.7482	-0.600473	5.44669
	102.38	10.7483	-0.600473	5.44669
	102.38	10.7483	-0.600473	5.44669
	102.38	10.7483	-0.600473	5.44669
	102.38	10.7483	-0.600473	5.44669
	102.38	10.7483	-0.600473	5.44669
	102.38	10.7483	-0.600473	5.44669
	102.38	10.7483	-0.600473	5.44669
	102.38	10.7483	-0.600473	5.44669
	102.38	10.7483	-0.600473	5.44669
	102.38	10.7483	-0.600473	5.44669
	102.38	10.7483	-0.600473	5.44669
	102.38	10.7483	-0.600473	5.44669
	102.38	10.7483	-0.600473	5.44669
	102.38	10.7483	-0.600473	5.44669
	102.38	10.7483	-0.600473	5.44669
	102.38	10.7483	-0.600473	5.44669
	102.38	10.6991	-0.600473	5.44669
	102.38	10.5723	-0.600473	5.44669
	102.38	10.4707	-0.600473	5.44669
	102.38	10.4627	-0.600473	5.44669
	102.38	10.543	-0.600473	5.44669
	102.38	10.6854	-0.600473	5.44669
	102.38	10.7825	-0.600473	5.44669
	102.38	10.783	-0.600473	5.44669
	102.38	10.7503	-0.600473	5.44669
	102.38	10.7367	-0.600473	5.44669
	102.38	10.7427	-0.600473	5.44669
	102.38	10.75	-0.600473	5.44669
	102.38	10.751	-0.600473	5.44669
	102.38	10.7488	-0.600473	5.44669
	102.38	10.7475	-0.600473	5.44669
	102.38	10.7478	-0.600473	5.44669
	102.38	10.7483	-0.600473	5.44669
	102.38	10.7485	-0.600473	5.44669
	102.38	10.7483	-0.600473	5.44669
	102.38	10.7482	-0.600473	5.44669
	102.38	10.7482	-0.600473	5.44669
	102.38	10.7483	-0.600473	5.44669
	102.38	10.7483	-0.600473	5.44669
	102.38	10.7483	-0.600473	5.44669
	102.38	10.7483	-0.600473	5.44669
	102.38	10.7483	-0.600473	5.44669
	102.38	10.7483	-0.600473	5.44669
	102.38	10.7483	-0.600473	5.44669
	102.38	10.7483	-0.600473	5.44669
	102.38	10.7483	-0.600473	5.44669
	102.38	10.7483	-0.600473	5.44669
	102.38	10.7483	-0.600473	5.44669
	102.38	10.7483	-0.600473	5.44669
	102.38	10.7483	-0.600473	5.44669
	102.38	10.7483	-0.600473	5.44669
	102.38	10.7483	-0.600473	5.44669
	102.38	10.7483	-0.600473	5.44669
	102.38	10.7483	-0.600473	5.44669
	102.38	10.7483	-0.600473	5.44669
	102.38	10.7483	-0.600473	5.44669
	102.38	10.7483	-0.600473	5.44669
	102.38	10.7483	-0.600473	5.44669
	102.38	10.7483	-0.600473	5.44669
	102.38	10.6991	-0.600473	5.44669
	102.38	10.5723	-0.600473	5.44669
	102.38	10.5199	-0.592602	5.44669
	102.38	10.5895	-0.572317	5.44669
	102.402	10.5955	-0.563928	5.44669
	102.46	10.5174	-0.582939	5.44669
	102.506	10.4246	-0.604181	5.44669
	102.509	10.3058	-0.607951	5.44669
	102.495	10.2721	-0.602239	5.44669
	102.488	10.445	-0.598547	5.44669
	102.468	10.7	-0.599037	5.44669
	102.436	10.8215	-0.600556	5.44669
	102.448	10.7446	-0.601018	5.44669
	102.49	10.565	-0.600672	5.44669
	102.529	10.4514	-0.600362	5.44669
	102.58	10.408	-0.600356	5.44669
	102.617	10.3224	-0.600463	5.44669
	102.619	10.2357	-0.60051	5.44669
	102.608	10.2685	-0.600492	5.44669
	102.602	10.4176	-0.600468	5.44669
	102.604	10.4849	-0.600464	5.44669
	102.607	10.3644	-0.600471	5.44669
	102.607	10.2256	-0.600475	5.44669
	102.607	10.2001	-0.600475	5.44669
	102.606	10.2372	-0.600473	5.44669
	102.606	10.2615	-0.600472	5.44669
	102.606	10.2585	-0.600473	5.44669
	102.606	10.2486	-0.600473	5.44669
	102.606	10.2947	-0.600473	5.44669
	102.606	10.4729	-0.600473	5.44669
	102.606	10.6541	-0.600473	5.44669
	102.606	10.5878	-0.600473	5.44669
	102.606	10.3355	-0.600473	5.44669
	102.606	10.1789	-0.600473	5.44669
	102.606	10.1911	-0.600473	5.44669
	102.606	10.2501	-0.600473	5.44669
	102.606	10.2701	-0.600473	5.44669
	102.606	10.2575	-0.600473	5.44669
	102.606	10.2451	-0.600473	5.44669
	102.606	10.2936	-0.600473	5.44669
	102.606	10.4244	-0.600473	5.44669
	102.606	10.4788	-0.600473	5.44669
	102.606	10.3594	-0.600473	5.44669
	102.606	10.2257	-0.600473	5.44669
	102.606	10.2019	-0.600473	5.44669
	102.629	10.2379	-0.600473	5.44669
	102.686	10.2612	-0.600473	5.44669
	102.71	10.2581	-0.600473	5.44669
	102.656	10.2485	-0.600473	5.44669
	102.596	10.2456	-0.600473	5.44669
	102.585	10.2478	-0.600473	5.44669
	102.624	10.2497	-0.600473	5.4507
	102.714	10.2006	-0.600473	5.46104
	102.816	10.0731	-0.600473	5.46531
	102.861	10.0204	-0.600473	5.45562
	102.85	10.1393	-0.600473	5.4448
	102.829	10.2722	-0.600473	5.44287
	102.825	10.2958	-0.600473	5.44579
	102.831	10.2601	-0.600473	5.44767
	102.834	10.1878	-0.600473	5.44742
	102.834	10.0641	-0.600473	5.44664
	102.855	9.97196	-0.600473	5.44641
	102.912	9.96689	-0.600473	5.44658
	102.958	10.045	-0.600473	5.44674
	102.962	10.1855	-0.600473	5.44675
	102.926	10.2825	-0.600473	5.44669
	102.883	10.2345	-0.600473	5.44667
	102.919	10.0262	-0.600473	5.44668
	103.022	9.78407	-0.600473	5.44669
	103.065	9.68029	-0.600473	5.44669
	103.003	9.71077	-0.600473	5.44669
	102.955	9.75851	-0.600473	5.44669
	103.001	9.76737	-0.600473	5.44669
	103.066	9.75406	-0.600473	5.44669
	103.082	9.74533	-0.600473	5.44669
	103.066	9.7464	-0.600473	5.44669
	103.054	9.74996	-0.600473	5.44669
	103.054	9.75106	-0.600473	5.44669
	103.059	9.75026	-0.600473	5.44669
	103.06	9.74954	-0.600473	5.44669
	103.06	9.74952	-0.600473	5.44669
	103.081	9.74977	-0.600473	5.44669
	103.161	9.74988	-0.600473	5.44669
	103.242	9.74984	-0.600473	5.44669
	103.212	9.74978	-0.600473	5.44669
	103.098	9.74977	-0.600473	5.44669
	103.049	9.74979	-0.600473	5.44669
	103.135	9.7498	-0.600473	5.44669
	103.265	9.74979	-0.600473	5.44669
	103.324	9.74979	-0.600473	5.44669
	103.307	9.74979	-0.600473	5.44669
	103.281	9.74979	-0.600473	5.44669
	103.275	9.74979	-0.600473	5.44669
	103.283	9.74979	-0.600473	5.44669
	103.288	9.74979	-0.600473	5.44669
	103.287	9.74979	-0.600473	5.44669
	103.285	9.74979	-0.600473	5.44669
	103.284	9.74979	-0.600473	5.44669
	103.285	9.74979	-0.600473	5.44669
	103.285	9.74979	-0.600473	5.44669
	103.285	9.74979	-0.600473	5.44669
	103.285	9.74979	-0.600473	5.44669
	103.285	9.74979	-0.600473	5.44669
	103.285	9.74979	-0.600473	5.44669
	103.285	9.74979	-0.600473	5.44669
	103.307	9.7006	-0.600473	5.44669
	103.365	9.52463	-0.600473	5.44669
	103.411	9.29624	-0.600473	5.44669
	103.437	9.23585	-0.600473	5.44669
	103.458	9.43499	-0.600473	5.44669
	103.417	9.71012	-0.600473	5.44669
	103.319	9.83074	-0.600473	5.44669
	103.281	9.79553	-0.600473	5.44669
	103.343	9.73981	-0.600473	5.44669
	103.411	9.68011	-0.600473	5.44669
	103.445	9.51959	-0.600473	5.44669
	103.461	9.3506	-0.600473	5.44669
	103.438	9.41577	-0.600473	5.44669
	103.42	9.61402	-0.600473	5.44669
	103.464	9.64226	-0.600473	5.44669
	103.519	9.52942	-0.600473	5.44669
	103.53	9.46354	-0.600473	5.44669
	103.517	9.52388	-0.600473	5.44669
	103.507	9.62934	-0.600473	5.44669
	103.508	9.56267	-0.600473	5.44669
	103.512	9.33553	-0.600473	5.44669
	103.513	9.18928	-0.600473	5.44669
	103.512	9.19692	-0.600473	5.44669
	103.534	9.25022	-0.600473	5.44669
	103.591	9.26953	-0.600473	5.44669
	103.637	9.25863	-0.600473	5.44669
	103.641	9.24719	-0.600473	5.44669
	103.627	9.24628	-0.600473	5.44669
	103.642	9.24996	-0.600473	5.44669
	103.679	9.25183	-0.600473	5.44669
	103.649	9.2513	-0.600473	5.44669
	103.55	9.25042	-0.600473	5.44669
	103.507	9.25023	-0.600473	5.44669
	103.59	9.25047	-0.600473	5.44669
	103.717	9.25063	-0.600473	5.44669
	103.775	9.25062	-0.600473	5.44669
	103.76	9.25055	-0.600473	5.44669
	103.734	9.25053	-0.600473	5.44669
	103.728	9.25055	-0.600473	5.44669
	103.735	9.25056	-0.600473	5.44669
	103.74	9.25056	-0.600473	5.44669
	103.74	9.25056	-0.600473	5.44669
	103.738	9.25055	-0.600473	5.44669
	103.737	9.25055	-0.600473	5.44669
	103.76	9.25056	-0.600473	5.44669
	103.818	9.25056	-0.600473	5.44669
	103.864	9.25055	-0.600473	5.44669
	103.89	9.25055	-0.600473	5.44669
	103.91	9.25055	-0.600473	5.44669
	103.892	9.25055	-0.600473	5.44669
	103.874	9.25055	-0.600473	5.44669
	103.917	9.25055	-0.600473	5.44669
	103.971	9.25055	-0.600473	5.44669
	103.983	9.25055	-0.600473	5.44669
	103.969	9.25055	-0.600473	5.44669
	103.96	9.20136	-0.600473	5.44669
	103.96	9.07459	-0.600473	5.44669
	103.964	9.02216	-0.600473	5.44669
	103.965	9.09178	-0.600473	5.44669
	103.965	9.09776	-0.600473	5.44669
	103.964	9.0689	-0.600473	5.44669
	103.964	9.15201	-0.600473	5.44669
	103.964	9.26169	-0.600473	5.44669
	103.964	9.28832	-0.600473	5.44669
	103.964	9.26211	-0.600473	5.44669
	103.964	9.24192	-0.600473	5.44669
	103.964	9.24282	-0.600473	5.44669
	103.964	9.25038	-0.600473	5.44669
	103.986	9.25323	-0.600473	5.44669
	104.044	9.20255	-0.600473	5.44669
	104.09	9.02494	-0.600473	5.44669
	104.116	8.79639	-0.600473	5.44669
	104.159	8.68733	-0.600473	5.44669
	104.198	8.71077	-0.600473	5.44669
	104.204	8.75744	-0.600473	5.44669
	104.193	8.76835	-0.600473	5.44669
	104.187	8.75629	-0.600473	5.44669
	104.188	8.74735	-0.600473	5.44669
	104.191	8.74789	-0.600473	5.44669
	104.191	8.75129	-0.600473	5.44669
	104.191	8.75253	-0.600473	5.44669
	104.19	8.75183	-0.600473	5.44669
	104.19	8.7511	-0.600473	5.44669
	104.19	8.75105	-0.600473	5.44669
	104.213	8.75128	-0.600473	5.44669
	104.292	8.7514	-0.600473	5.44669
	104.374	8.75137	-0.600473	5.44669
	104.366	8.75131	-0.600473	5.44669
	104.332	8.7513	-0.600473	5.44669
	104.364	8.75131	-0.600473	5.44669
	104.419	8.70213	-0.600473	5.44669
	104.436	8.57536	-0.600473	5.44669
	104.423	8.52292	-0.600473	5.44669
	104.413	8.59255	-0.600473	5.44669
	104.413	8.54934	-0.600473	5.44669
	104.416	8.39369	-0.600473	5.44669
	104.418	8.42438	-0.600473	5.44669
	104.417	8.60368	-0.600473	5.44669
	104.416	8.63629	-0.600473	5.44669
	104.416	8.53202	-0.600473	5.44669
	104.439	8.41899	-0.600473	5.44669
	104.496	8.35036	-0.600473	5.44669
	104.52	8.45094	-0.600473	5.44669
	104.489	8.67915	-0.600473	5.44669
	104.486	8.76459	-0.600473	5.44669
	104.521	8.57575	-0.600473	5.44669
	104.563	8.29598	-0.600473	5.44669
	104.617	8.16976	-0.600473	5.44669
	104.655	8.20427	-0.600473	5.44669
	104.656	8.26168	-0.600473	5.44669
	104.644	8.27315	-0.600473	5.44669
	104.639	8.25751	-0.600473	5.44669
	104.641	8.24687	-0.600473	5.44669
	104.644	8.24797	-0.600473	5.44669
	104.644	8.25221	-0.600473	5.44669
	104.665	8.2536	-0.600473	5.44669
	104.745	8.25267	-0.600473	5.44669
	104.848	8.25179	-0.600473	5.44669
	104.898	8.25175	-0.600473	5.44669
	104.888	8.25205	-0.600473	5.44669
	104.844	8.25219	-0.600473	5.44669
	104.782	8.25214	-0.600473	5.44669
	104.763	8.25207	-0.600473	5.44669
	104.821	8.25206	-0.600473	5.44669
	104.881	8.20289	-0.600473	5.44669
	104.89	8.07612	-0.600473	5.44669
	104.874	8.02369	-0.600473	5.44669
	104.864	8.1425	-0.600473	5.44669
	104.865	8.27525	-0.600473	5.44669
	104.87	8.29882	-0.600473	5.44669
	104.871	8.26312	-0.600473	5.44669
	104.87	8.24004	-0.600473	5.44669
	104.869	8.24311	-0.600473	5.44669
	104.869	8.2526	-0.600473	5.44669
	104.869	8.25549	-0.600473	5.44669
	104.869	8.20413	-0.600473	5.44669
	104.892	8.07543	-0.600473	5.44669
	104.971	7.97376	-0.600473	5.44669
	105.075	7.91729	-0.600473	5.44669
	105.124	7.82194	-0.600473	5.44669
	105.114	7.73581	-0.600473	5.44669
	105.093	7.77232	-0.600473	5.44669
	105.088	7.92273	-0.600473	5.44669
	105.093	7.98931	-0.600473	5.44669
	105.097	7.86797	-0.600473	5.44669
	105.097	7.72913	-0.600473	5.44669
	105.096	7.70391	-0.600473	5.44669
	105.095	7.74108	-0.600473	5.44669
	105.095	7.76536	-0.600473	5.44669
	105.096	7.76228	-0.600473	5.44669
	105.096	7.75235	-0.600473	5.44669
	105.096	7.74929	-0.600473	5.44669
	105.095	7.75153	-0.600473	5.44669
	105.095	7.75356	-0.600473	5.44669
	105.096	7.75361	-0.600473	5.44669
	105.096	7.75291	-0.600473	5.44669
	105.096	7.7526	-0.600473	5.44669
	105.096	7.75272	-0.600473	5.44669
	105.096	7.75288	-0.600473	5.44669
	105.118	7.75291	-0.600473	5.44669
	105.198	7.75286	-0.600473	5.44669
	105.301	7.75283	-0.600473	5.44669
	105.328	7.75284	-0.600473	5.44669
	105.26	7.75285	-0.600473	5.44669
	105.216	7.75285	-0.600473	5.44669
	105.264	7.75285	-0.600473	5.44669
	105.33	7.75285	-0.600473	5.44669
	105.345	7.75285	-0.600473	5.44669
	105.328	7.75285	-0.600473	5.44669
	105.316	7.75285	-0.600473	5.44669
	105.317	7.75285	-0.600473	5.44669
	105.322	7.75285	-0.600473	5.44669
	105.323	7.75285	-0.600473	5.44669
	105.322	7.75285	-0.600473	5.44669
	105.322	7.75285	-0.600473	5.44669
	105.321	7.75285	-0.600473	5.44669
	105.322	7.75285	-0.600473	5.44669
	105.322	7.75285	-0.600473	5.44669
	105.322	7.75285	-0.600473	5.44669
	105.322	7.75285	-0.600473	5.44669
	105.322	7.75285	-0.600473	5.44669
	105.344	7.75285	-0.600473	5.44669
	105.424	7.75285	-0.600473	5.44669
	105.505	7.75285	-0.600473	5.44669
	105.497	7.75285	-0.600473	5.44669
	105.463	7.75285	-0.600473	5.44669
	105.496	7.75285	-0.600473	5.44669
	105.551	7.75285	-0.600473	5.44669
	105.567	7.75285	-0.600473	5.44669
	105.555	7.75285	-0.600473	5.44669
	105.544	7.75285	-0.600473	5.44669
	105.544	7.75285	-0.600473	5.44669
	105.548	7.75285	-0.600473	5.44669
	105.549	7.75285	-0.600473	5.44669
	105.549	7.75285	-0.600473	5.44669
	105.548	7.75285	-0.600473	5.44669
	105.548	7.75285	-0.600473	5.44669
	105.548	7.75285	-0.600473	5.44669
	105.57	7.75285	-0.600473	5.44669
	105.628	7.75285	-0.600473	5.44669
	105.674	7.75285	-0.600473	5.44669
	105.7	7.75285	-0.600473	5.44669
	105.743	7.75285	-0.600473	5.44669
	105.782	7.75285	-0.600473	5.44669
	105.788	7.70366	-0.600473	5.44669
	105.777	7.57688	-0.600473	5.44669
	105.771	7.47526	-0.600473	5.44669
	105.772	7.4673	-0.600473	5.44669
	105.775	7.54762	-0.600473	5.44669
	105.775	7.64081	-0.600473	5.44669
	105.775	7.5619	-0.600473	5.44669
	105.774	7.33399	-0.600473	5.44669
	105.774	7.19178	-0.600473	5.44669
	105.774	7.20137	-0.600473	5.44669
	105.774	7.25406	-0.600473	5.44669
	105.797	7.27242	-0.600473	5.44669
	105.854	7.31053	-0.600473	5.44669
	105.9	7.42613	-0.600473	5.44669
	105.926	7.47782	-0.600473	5.44669
	105.947	7.36266	-0.600473	5.44669
	105.929	7.2317	-0.600473	5.44669
	105.911	7.20759	-0.600473	5.44669
	105.954	7.24243	-0.600473	5.44669
	106.008	7.26533	-0.600473	5.44669
	106.019	7.2625	-0.600473	5.44669
	106.006	7.25317	-0.600473	5.44669
	105.996	7.25027	-0.600473	5.44669
	105.997	7.25237	-0.600473	5.44669
	106.001	7.25428	-0.600473	5.44669
	106.002	7.25433	-0.600473	5.44669
	106.001	7.25368	-0.600473	5.44669
	106	7.25338	-0.600473	5.4507
	106	7.25349	-0.600473	5.46104
	106.001	7.25364	-0.600473	5.46531
	106.001	7.25367	-0.600473	5.45562
	106.001	7.25362	-0.600473	5.4448
	106.001	7.2536	-0.600473	5.44287
	106.001	7.2536	-0.600473	5.44579
	106.001	7.25361	-0.600473	5.44767
	106.001	7.25361	-0.600473	5.44742
	106.023	7.25361	-0.600473	5.44664
	106.103	7.25361	-0.600473	5.44641
	106.206	7.25361	-0.600473	5.44658
	106.256	7.25361	-0.600473	5.44674
	106.245	7.25361	-0.600473	5.44675
	106.224	7.25361	-0.600473	5.44669
	106.219	7.25361	-0.600473	5.44667
	106.225	7.20442	-0.600473	5.44668
	106.229	7.02846	-0.600473	5.44669
	106.229	6.84925	-0.600473	5.44669
	106.227	6.86644	-0.600473	5.44669
	106.226	6.94205	-0.600473	5.44669
	106.249	6.86997	-0.600473	5.44669
	106.329	6.74825	-0.600473	5.44669
	106.41	6.71265	-0.600473	5.44669
	106.38	6.73938	-0.600473	5.44669
	106.288	6.76297	-0.600473	5.44669
	106.297	6.76331	-0.600473	5.44669
	106.406	6.75506	-0.600473	5.44669
	106.483	6.75149	-0.600473	5.44669
	106.481	6.75292	-0.600473	5.44669
	106.454	6.75479	-0.600473	5.44268
	106.444	6.75507	-0.600473	5.43234
	106.471	6.75452	-0.600473	5.42806
	106.535	6.75419	-0.600473	5.43775
	106.581	6.75425	-0.600473	5.44858
	106.583	6.75439	-0.600473	5.4505
	106.546	6.75443	-0.600473	5.44759
	106.504	6.75439	-0.600473	5.44571
	106.54	6.75436	-0.600473	5.44595
	106.643	6.75436	-0.600473	5.44673
	106.708	6.75437	-0.600473	5.44696
	106.703	6.75438	-0.600473	5.44679
	106.679	6.75438	-0.600473	5.44663
	106.671	6.75437	-0.600473	5.44663
	106.676	6.75437	-0.600473	5.44668
	106.681	6.75437	-0.600473	5.44671
	106.681	6.75437	-0.600473	5.4467
	106.68	6.75437	-0.600473	5.44668
	106.679	6.75437	-0.600473	5.44668
	106.679	6.70518	-0.600473	5.44669
	106.68	6.57841	-0.600473	5.44669
	106.68	6.52598	-0.600473	5.44669
	106.702	6.5956	-0.600473	5.44669
	106.782	6.60158	-0.600473	5.44669
	106.885	6.52353	-0.600473	5.44669
	106.935	6.43067	-0.600473	5.44669
	106.924	6.31196	-0.600473	5.44669
	106.903	6.22901	-0.600473	5.44669
	106.898	6.22597	-0.600473	5.44669
	106.904	6.25252	-0.600473	5.44669
	106.908	6.26446	-0.600473	5.44669
	106.907	6.25998	-0.600473	5.44669
	106.906	6.25385	-0.600473	5.44669
	106.905	6.25288	-0.600473	5.44669
	106.906	6.25465	-0.600473	5.44669
	106.928	6.25574	-0.600473	5.44669
	106.986	6.25556	-0.600473	5.44669
	107.009	6.2551	-0.600473	5.44669
	106.955	6.25497	-0.600473	5.44669
	106.895	6.25508	-0.600473	5.44669
	106.907	6.25517	-0.600473	5.44669
	106.981	6.25517	-0.600473	5.44669
	107.037	6.25514	-0.600473	5.44669
	107.062	6.25513	-0.600473	5.44669
	107.101	6.25513	-0.600473	5.44669
	107.138	6.20595	-0.600473	5.44669
	107.145	6.07918	-0.600473	5.44669
	107.135	6.02674	-0.600473	5.44669
	107.129	6.14556	-0.600473	5.44669
	107.13	6.27831	-0.600473	5.44669
	107.132	6.30188	-0.600473	5.44669
	107.133	6.26617	-0.600473	5.44669
	107.132	6.2431	-0.600473	5.44669
	107.132	6.24617	-0.600473	5.44669
	107.132	6.25566	-0.600473	5.44669
	107.132	6.20936	-0.600473	5.44669
	107.154	6.08042	-0.600473	5.44669
	107.234	6.02605	-0.600473	5.44669
	107.338	6.09564	-0.600473	5.44669
	107.387	6.10229	-0.600473	5.44669
	107.377	6.02452	-0.600473	5.44669
	107.356	5.93156	-0.600473	5.44669
	107.351	5.86188	-0.600473	5.44669
	107.356	5.95487	-0.600473	5.44669
	107.36	6.13109	-0.600473	5.44669
	107.36	6.09128	-0.600473	5.44669
	107.358	5.85164	-0.600473	5.44669
	107.358	5.74002	-0.600473	5.44669
	107.358	5.87281	-0.600473	5.44669
	107.381	5.98304	-0.600473	5.44669
	107.438	5.886	-0.600473	5.44669
	107.484	5.74178	-0.600473	5.44669
	107.488	5.70566	-0.600473	5.44669
	107.474	5.74018	-0.600473	5.44669
	107.489	5.76722	-0.600473	5.44669
	107.549	5.76624	-0.600473	5.44669
	107.598	5.75621	-0.600473	5.44669
	107.58	5.75236	-0.600473	5.44669
	107.507	5.75431	-0.600473	5.44669
	107.476	5.7565	-0.600473	5.44669
	107.532	5.75672	-0.600473	5.44669
	107.596	5.75603	-0.600473	5.44669
	107.607	5.75567	-0.600473	5.44669
	107.59	5.75576	-0.600473	5.44669
	107.579	5.75593	-0.600473	5.44669
	107.58	5.75596	-0.600473	5.44669
	107.585	5.75592	-0.600473	5.44669
	107.586	5.75589	-0.600473	5.44669
	107.585	5.75589	-0.600473	5.44669
	107.584	5.7559	-0.600473	5.44669
	107.584	5.75591	-0.600473	5.44669
	107.585	5.7559	-0.600473	5.44669
	107.585	5.7559	-0.600473	5.44669
	107.585	5.7559	-0.600473	5.44669
	107.585	5.7559	-0.600473	5.44669
	107.585	5.7559	-0.600473	5.44669
	107.585	5.7559	-0.600473	5.44669
	107.585	5.7559	-0.600473	5.44669
	107.585	5.7559	-0.600473	5.44669
	107.585	5.7559	-0.608344	5.44669
	107.585	5.7559	-0.628628	5.44669
	107.585	5.7559	-0.637018	5.44669
	107.585	5.7559	-0.618006	5.44669
	107.585	5.7559	-0.596765	5.44669
	107.585	5.70671	-0.592994	5.44669
	107.585	5.53075	-0.598707	5.44669
	107.607	5.35154	-0.602399	5.44669
	107.687	5.41793	-0.601909	5.44669
	107.79	5.6695	-0.60039	5.44669
	107.84	5.82582	-0.599928	5.44669
	107.829	5.81368	-0.600274	5.44669
	107.786	5.70571	-0.600583	5.44669
	107.724	5.50974	-0.60059	5.44669
	107.705	5.34309	-0.600483	5.44669
	107.763	5.37266	-0.600435	5.44669
	107.823	5.44899	-0.600454	5.44669
	107.832	5.42201	-0.600478	5.44669
	107.815	5.42509	-0.600482	5.44669
	107.805	5.44255	-0.600475	5.44669
	107.807	5.40062	-0.60047	5.44669
	107.811	5.41841	-0.600471	5.44669
	107.813	5.44735	-0.600473	5.44669
	107.812	5.35581	-0.600474	5.44669
	107.833	5.24257	-0.600473	5.44669
	107.913	5.21745	-0.600473	5.44669
	108.017	5.24555	-0.600473	5.44669
	108.066	5.266	-0.600473	5.44669
	108.056	5.26453	-0.600473	5.44669
	108.035	5.25664	-0.600473	5.44669
	108.03	5.25386	-0.600473	5.44669
	108.035	5.2555	-0.600473	5.44669
	108.039	5.25718	-0.600473	5.44669
	108.039	5.25729	-0.600473	5.44669
	108.037	5.25675	-0.600473	5.44669
	108.037	5.25648	-0.600473	5.44669
	108.037	5.25656	-0.600473	5.44669
	108.037	5.25669	-0.600473	5.44669
	108.06	5.25671	-0.600473	5.44669
	108.139	5.25668	-0.600473	5.44669
	108.221	5.25666	-0.600473	5.44669
	108.213	5.20747	-0.600473	5.44669
	108.179	5.0807	-0.600473	5.44669
	108.211	4.97908	-0.600473	5.44669
	108.266	4.92193	-0.600473	5.44669
	108.282	4.82629	-0.600473	5.44669
	108.27	4.74027	-0.600473	5.44669
	108.26	4.72774	-0.600473	5.44669
	108.26	4.75141	-0.600473	5.44669
	108.263	4.76551	-0.600473	5.44669
	108.287	4.76296	-0.600473	5.44669
	108.366	4.75688	-0.600473	5.44669
	108.469	4.80442	-0.600473	5.44669
	108.519	4.93267	-0.600473	5.44669
	108.508	4.98631	-0.600473	5.44669
	108.487	4.86747	-0.600473	5.44669
	108.482	4.73428	-0.600473	5.44669
	108.488	4.71054	-0.600473	5.44669
	108.492	4.74632	-0.600473	5.44669
	108.491	4.76949	-0.600473	5.44669
	108.49	4.76644	-0.600473	5.44669
	108.489	4.75692	-0.608344	5.44669
	108.49	4.75401	-0.628628	5.44669
	108.49	4.75618	-0.637018	5.44669
	108.49	4.75812	-0.618006	5.44268
	108.49	4.75816	-0.596765	5.43234
	108.512	4.75749	-0.592994	5.42806
	108.592	4.7572	-0.598707	5.43775
	108.695	4.75731	-0.602399	5.44858
	108.745	4.70827	-0.601909	5.4505
	108.735	4.58152	-0.60039	5.44759
	108.713	4.47985	-0.599928	5.44571
	108.708	4.42268	-0.600274	5.44595
	108.714	4.37623	-0.600583	5.44673
	108.718	4.417	-0.60059	5.44696
	108.718	4.45691	-0.600483	5.44679
	108.738	4.41094	-0.600435	5.44663
	108.795	4.41906	-0.600454	5.44663
	108.819	4.44538	-0.600478	5.44668
	108.788	4.35619	-0.600482	5.44671
	108.808	4.24486	-0.600475	5.4467
	108.878	4.21971	-0.60047	5.44668
	108.887	4.29631	-0.600471	5.44668
	108.863	4.44325	-0.600473	5.44669
	108.894	4.49435	-0.600474	5.44669
	108.945	4.36779	-0.600473	5.44669
	108.96	4.23227	-0.600473	5.44669
	108.949	4.2103	-0.600473	5.44669
	108.939	4.24765	-0.600473	5.44669
	108.939	4.27085	-0.600473	5.44669
	108.942	4.26725	-0.600473	5.44669
	108.944	4.25749	-0.600473	5.44669
	108.943	4.25468	-0.600473	5.44669
	108.942	4.25697	-0.600473	5.44669
	108.964	4.25893	-0.600473	5.44669
	109.044	4.25894	-0.592602	5.44669
	109.148	4.25824	-0.572317	5.44669
	109.198	4.25795	-0.563928	5.44669
	109.187	4.25807	-0.582939	5.44669
	109.166	4.25823	-0.604181	5.44669
	109.161	4.25825	-0.607951	5.44669
	109.166	4.25821	-0.602239	5.44669
	109.171	4.25818	-0.598547	5.44669
	109.17	4.25818	-0.599037	5.44669
	109.169	4.2582	-0.600556	5.44669
	109.168	4.20901	-0.601018	5.44669
	109.169	4.08223	-0.600672	5.44669
	109.169	4.0298	-0.600362	5.44669
	109.169	4.14861	-0.600356	5.44669
	109.169	4.28137	-0.600463	5.44669
	109.169	4.25574	-0.60051	5.44669
	109.169	4.09326	-0.600492	5.44669
	109.169	4.01776	-0.600468	5.44669
	109.169	4.09045	-0.600464	5.44669
	109.191	4.10592	-0.600471	5.44669
	109.271	4.03075	-0.600475	5.44669
	109.352	3.98493	-0.600475	5.44669
	109.344	4.04024	-0.600473	5.44669
	109.31	4.18565	-0.600472	5.44669
	109.343	4.24367	-0.600473	5.44669
	109.398	4.07138	-0.600473	5.44669
	109.414	3.80807	-0.600473	5.44669
	109.402	3.68282	-0.600473	5.44669
	109.391	3.71188	-0.600473	5.44669
	109.391	3.76666	-0.600473	5.44669
	109.395	3.77898	-0.600473	5.44669
	109.396	3.76461	-0.600473	5.44669
	109.396	3.75421	-0.600473	5.44669
	109.395	3.75496	-0.600473	5.44669
	109.395	3.75897	-0.600473	5.44669
	109.395	3.76038	-0.600473	5.44669
	109.395	3.75955	-0.600473	5.44669
	109.395	3.7587	-0.600473	5.44669
	109.395	3.75864	-0.600473	5.44669
	109.395	3.75892	-0.600473	5.44669
	109.395	3.75906	-0.600473	5.44669
	109.395	3.75901	-0.600473	5.44669
	109.395	3.75895	-0.600473	5.44669
	109.395	3.75894	-0.600473	5.44669
	109.417	3.75895	-0.600473	5.44669
	109.475	3.75896	-0.600473	5.44669
	109.499	3.75896	-0.600473	5.44669
	109.445	3.75896	-0.600473	5.44669
	109.407	3.75896	-0.600473	5.44669
	109.476	3.75896	-0.600473	5.44669
	109.596	3.75896	-0.600473	5.44669
	109.633	3.75896	-0.600473	5.44669
	109.564	3.75896	-0.600473	5.44669
	109.515	3.75896	-0.600473	5.44669
	109.562	3.75896	-0.600473	5.44669
	109.629	3.75896	-0.600473	5.44669
	109.645	3.75896	-0.600473	5.44669
	109.628	3.75896	-0.600473	5.44669
	109.616	3.75896	-0.600473	5.44669
	109.617	3.75896	-0.600473	5.44669
	109.621	3.75896	-0.600473	5.44669
	109.623	3.75896	-0.600473	5.44669
	109.644	3.75896	-0.600473	5.44669
	109.723	3.75896	-0.600473	5.44669
	109.804	3.75896	-0.600473	5.44669
	109.774	3.75896	-0.600473	5.44669
	109.683	3.75896	-0.600473	5.44669
	109.669	3.75896	-0.600473	5.44669
	109.699	3.75896	-0.600473	5.44669
	109.694	3.75896	-0.600473	5.44669
	109.722	3.75896	-0.600473	5.44669
	109.81	3.75896	-0.600473	5.44669
	109.87	3.75896	-0.600473	5.44669
	109.869	3.75896	-0.600473	5.44669
	109.849	3.75896	-0.600473	5.44669
	109.84	3.75896	-0.600473	5.44669
	109.844	3.70977	-0.600473	5.44669
	109.849	3.58299	-0.600473	5.44669
	109.849	3.48137	-0.600473	5.44669
	109.848	3.42422	-0.600473	5.44669
	109.847	3.37777	-0.600473	5.44669
	109.847	3.41853	-0.600473	5.44669
	109.848	3.50762	-0.600473	5.44669
	109.848	3.58844	-0.600473	5.44669
	109.848	3.69818	-0.600473	5.44669
	109.87	3.73246	-0.600473	5.44669
	109.927	3.61213	-0.600473	5.44669
	109.951	3.4852	-0.600473	5.44669
	109.92	3.41542	-0.600473	5.44669
	109.939	3.37272	-0.600473	5.44669
	110.032	3.41954	-0.600473	5.44669
	110.098	3.46065	-0.600473	5.44669
	110.098	3.36385	-0.600473	5.44669
	110.075	3.24408	-0.600473	5.44669
	110.066	3.21808	-0.600473	5.44669
	110.07	3.24815	-0.600473	5.44669
	110.075	3.26972	-0.600473	5.44669
	110.098	3.26803	-0.600473	5.44669
	110.176	3.25965	-0.600473	5.44669
	110.279	3.25674	-0.600473	5.44669
	110.307	3.2585	-0.600473	5.44669
	110.217	3.26027	-0.600473	5.44669
	110.114	3.26039	-0.600473	5.44669
	110.139	3.25981	-0.600473	5.44669
	110.259	3.25952	-0.592602	5.44669
	110.334	3.25961	-0.572317	5.44669
	110.328	3.25975	-0.563928	5.44669
	110.3	3.25977	-0.582939	5.44669
	110.29	3.25974	-0.604181	5.44669
	110.296	3.25971	-0.607951	5.44669
	110.302	3.21052	-0.602239	5.44669
	110.325	3.08376	-0.598547	5.44669
	110.38	3.03133	-0.599037	5.44669
	110.425	3.10095	-0.600556	5.44669
	110.452	3.10693	-0.601018	5.44669
	110.495	3.02887	-0.600672	5.44669
	110.534	2.93602	-0.600362	5.44669
	110.54	2.8665	-0.600356	5.44669
	110.529	2.91032	-0.600463	5.44669
	110.523	2.95972	-0.60051	5.44669
	110.524	2.86745	-0.600492	5.44669
	110.527	2.74663	-0.600468	5.44669
	110.527	2.71859	-0.600464	5.44669
	110.527	2.74817	-0.600471	5.44669
	110.526	2.81946	-0.600475	5.44669
	110.526	2.94494	-0.600475	5.44669
	110.526	2.98896	-0.600473	5.44669
	110.527	2.86708	-0.600472	5.44669
	110.549	2.73604	-0.600473	5.44669
	110.606	2.71427	-0.600473	5.44669
	110.652	2.75013	-0.600473	5.44669
	110.678	2.77262	-0.600473	5.44669
	110.722	2.76926	-0.600473	5.44669
	110.761	2.75985	-0.600473	5.44268
	110.766	2.7571	-0.600473	5.43234
	110.756	2.7593	-0.600473	5.42806
	110.749	2.76119	-0.600473	5.43775
	110.75	2.7612	-0.600473	5.44858
	110.775	2.76054	-0.600473	5.4505
	110.834	2.76025	-0.600473	5.44759
	110.879	2.76037	-0.600473	5.44571
	110.882	2.76052	-0.600473	5.44595
	110.846	2.76054	-0.600473	5.44673
	110.804	2.7605	-0.600473	5.44696
	110.817	2.76047	-0.600473	5.44679
	110.863	2.76048	-0.600473	5.44663
	110.904	2.76049	-0.600473	5.44663
	110.953	2.76049	-0.600473	5.44668
	110.989	2.76049	-0.600473	5.44671
	110.992	2.76049	-0.600473	5.4467
	110.981	2.76049	-0.600473	5.44668
	110.975	2.7113	-0.600473	5.44668
	110.977	2.58452	-0.600473	5.44669
	110.98	2.53209	-0.600473	5.44669
	110.98	2.65091	-0.600473	5.44669
	110.979	2.78366	-0.600473	5.44669
	110.979	2.80723	-0.600473	5.44669
	111.001	2.72233	-0.600473	5.44669
	111.059	2.57248	-0.600473	5.44669
	111.105	2.47393	-0.600473	5.44669
	111.131	2.47546	-0.600473	5.44669
	111.174	2.50948	-0.600473	5.44669
	111.213	2.47373	-0.600473	5.44669
	111.219	2.34045	-0.600473	5.44669
	111.208	2.23132	-0.600473	5.44669
	111.202	2.22253	-0.600473	5.44669
	111.203	2.25598	-0.600473	5.44669
	111.206	2.27286	-0.600473	5.44669
	111.206	2.26799	-0.600473	5.44669
	111.206	2.25995	-0.600473	5.44669
	111.205	2.25831	-0.600473	5.44669
	111.205	2.26048	-0.600473	5.44669
	111.205	2.26197	-0.600473	5.44669
	111.205	2.26183	-0.600473	5.44669
	111.205	2.26124	-0.600473	5.44669
	111.205	2.26104	-0.600473	5.44669
	111.205	2.26117	-0.600473	5.44669
	111.205	2.26129	-0.600473	5.44669
	111.205	2.2613	-0.600473	5.44669
	111.205	2.26126	-0.600473	5.44669
	111.228	2.26124	-0.600473	5.44669
	111.285	2.21205	-0.600473	5.44669
	111.331	2.08529	-0.600473	5.44669
	111.357	2.03286	-0.600473	5.44669
	111.378	2.15167	-0.600473	5.44669
	111.337	2.23523	-0.600473	5.44669
	111.262	2.13202	-0.600473	5.44669
	111.259	1.9947	-0.600473	5.44669
	111.309	1.96367	-0.600473	5.44669
	111.357	1.99787	-0.600473	5.44669
	111.408	2.02296	-0.600473	5.44669
	111.443	2.07047	-0.600473	5.44669
	111.444	2.18761	-0.600473	5.44669
	111.433	2.23661	-0.600473	5.44669
	111.428	2.11977	-0.600473	5.44669
	111.452	1.98907	-0.600473	5.44669
	111.512	1.91647	-0.600473	5.44669
	111.536	1.82474	-0.600473	5.44669
	111.482	1.74585	-0.600473	5.44669
	111.421	1.73493	-0.600473	5.44669
	111.433	1.75673	-0.600473	5.44669
	111.529	1.81867	-0.600473	5.44669
	111.643	1.94299	-0.600473	5.44669
	111.691	1.98986	-0.600473	5.44669
	111.676	1.86958	-0.600473	5.44669
	111.654	1.73819	-0.600473	5.44669
	111.65	1.71572	-0.600473	5.44669
	111.656	1.7514	-0.600473	5.44669
	111.66	1.77407	-0.600473	5.44669
	111.66	1.77085	-0.600473	5.44669
	111.658	1.76143	-0.600473	5.44669
	111.657	1.75863	-0.600473	5.44669
	111.68	1.7608	-0.600473	5.44669
	111.738	1.76271	-0.600473	5.44669
	111.784	1.76274	-0.600473	5.44669
	111.787	1.76207	-0.600473	5.44669
	111.773	1.76178	-0.600473	5.44669
	111.766	1.7619	-0.600473	5.44669
	111.746	1.76205	-0.600473	5.44669
	111.714	1.76207	-0.600473	5.44669
	111.749	1.76203	-0.600473	5.44669
	111.848	1.762	-0.600473	5.44669
	111.911	1.76201	-0.600473	5.44669
	111.907	1.76202	-0.600473	5.44669
	111.884	1.76202	-0.600473	5.44669
	111.876	1.76202	-0.600473	5.44669
	111.881	1.71282	-0.600473	5.44669
	111.886	1.58605	-0.600473	5.44669
	111.886	1.53362	-0.600473	5.44669
	111.884	1.65244	-0.600473	5.44669
	111.884	1.736	-0.600473	5.44669
	111.884	1.5836	-0.600473	5.44669
	111.907	1.3195	-0.600473	5.44669
	111.986	1.23603	-0.600473	5.44669
	112.09	1.38905	-0.600473	5.44669
	112.139	1.49771	-0.600473	5.44669
	112.129	1.39282	-0.600473	5.44669
	112.108	1.24586	-0.600473	5.44669
	112.103	1.21139	-0.600473	5.44669
	112.108	1.24757	-0.600473	5.44669
	112.112	1.27472	-0.600473	5.44669
	112.112	1.2732	-0.600473	5.44669
	112.111	1.21371	-0.600473	5.44669
	112.11	1.03397	-0.600473	5.44669
	112.11	0.807654	-0.600473	5.44669
	112.111	0.700286	-0.600473	5.44669
	112.111	0.723647	-0.600473	5.44669
	112.111	0.769678	-0.600473	5.44669
	112.11	0.780351	-0.600473	5.44669
	112.111	0.719221	-0.600473	5.44669
	112.111	0.583644	-0.600473	5.44669
	112.111	0.531768	-0.600473	5.44669
	112.111	0.604756	-0.600473	5.44669
	112.111	0.562756	-0.600473	5.44669
	112.111	0.357234	-0.600473	5.44669
	112.111	0.211233	-0.600473	5.44669
	112.111	0.211277	-0.600473	5.44669
	112.133	0.261313	-0.600473	5.44669
	112.19	0.281959	-0.600473	5.44669
	112.214	0.223583	-0.600473	5.44669
	112.16	0.085615	-0.600473	5.44669
	112.122	0.031758	-0.600473	5.44669
	112.191	0.153958	-0.600473	5.44669
	112.311	0.288635	-0.600473	5.44669
	112.349	0.311802	-0.600473	5.44669
	112.28	0.226059	-0.600473	5.44669
	112.23	0.026805	-0.600473	5.44669
	112.278	-0.149125	-0.600473	5.44669
	112.344	-0.073081	-0.600473	5.44669
	112.36	0.132182	-0.600473	5.44669
	112.344	0.110309	-0.600473	5.44669
	112.331	-0.082994	-0.600473	5.44669
	112.332	-0.075414	-0.600473	5.44669
	112.337	0.107643	-0.600473	5.44669
	112.338	0.150041	-0.600473	5.44669
	112.338	0.097731	-0.600473	5.44669
	112.337	0.158338	-0.600473	5.44669
	112.336	0.266965	-0.600473	5.44669
	112.337	0.30116	-0.600473	5.44669
	112.337	0.278493	-0.600473	5.44669
	112.337	0.257102	-0.600473	5.44669
	112.337	0.256239	-0.600473	5.44669
	112.337	0.263488	-0.600473	5.44669
	112.337	0.217641	-0.600473	5.44669
	112.337	0.08969	-0.600473	5.44669
	112.337	0.035577	-0.600473	5.44669
	112.337	0.154109	-0.600473	5.44669
	112.337	0.287341	-0.600473	5.44669
	112.337	0.311207	-0.600473	5.44669
	112.337	0.22627	-0.600473	5.44669
	112.337	0.027104	-0.600473	5.44669
	112.337	-0.149074	-0.600473	5.44669
	112.337	-0.122357	-0.600473	5.44669
	112.337	0.005353	-0.600473	5.44669
	112.337	0.057885	-0.600473	5.44669
	112.337	0.035846	-0.600473	5.44669
	112.337	0.057347	-0.600473	5.44669
	112.337	0.180392	-0.600473	5.44669
	112.337	0.290299	-0.600473	5.44669
	112.337	0.303054	-0.600473	5.44669
	112.337	0.221796	-0.600473	5.44669
	112.337	0.077317	-0.600473	5.44669
	112.337	0.02891	-0.600473	5.44669
	112.337	0.155713	-0.600473	5.44669
	112.337	0.290382	-0.600473	5.44669
	112.337	0.31191	-0.600473	5.44669
	112.337	0.274674	-0.600473	5.44669
	112.337	0.251681	-0.600473	5.44669
	112.337	0.206136	-0.600473	5.44669
	112.337	0.089067	-0.600473	5.44669
	112.337	0.039405	-0.600473	5.44669
	112.337	0.155934	-0.600473	5.44669
	112.337	0.237554	-0.600473	5.44669
	112.337	0.134343	-0.600473	5.44669
	112.337	0.046898	-0.600473	5.44669
	112.337	0.142931	-0.600473	5.44669
	112.337	0.278627	-0.600473	5.44669
	112.337	0.262339	-0.600473	5.44669
	112.337	0.053536	-0.600473	5.44669
	112.337	-0.150864	-0.600473	5.44669
	112.337	-0.083318	-0.600473	5.44669
	112.337	0.177701	-0.600473	5.44669
	112.337	0.337566	-0.600473	5.44669
	112.337	0.323554	-0.600473	5.44669
	112.337	0.262732	-0.600473	5.44669
	112.337	0.193342	-0.600473	5.44669
	112.337	0.079772	-0.600473	5.44669
	112.337	0.040059	-0.600473	5.44669
	112.337	0.110321	-0.600473	5.44669
	112.337	0.112045	-0.600473	5.44669
	112.337	0.081169	-0.600473	5.44669
	112.337	0.164955	-0.600473	5.44669
	112.337	0.22644	-0.600473	5.44669
	112.337	0.126473	-0.600473	5.44669
	112.337	0.047551	-0.600473	5.44669
	112.337	0.096811	-0.600473	5.44669
	112.337	0.103716	-0.600473	5.44669
	112.337	0.082481	-0.600473	5.44669
	112.337	0.168465	-0.600473	5.44669
	112.337	0.276634	-0.600473	5.44669
	112.337	0.301611	-0.600473	5.44669
	112.337	0.275246	-0.600473	5.44669
	112.337	0.255581	-0.600473	5.44669
	112.337	0.256756	-0.600473	5.44669
	112.337	0.264245	-0.600473	5.44669
	112.337	0.266965	-0.600473	5.44669
	112.337	0.265442	-0.600473	5.44669
	112.337	0.214648	-0.600473	5.44669
	112.337	0.038551	-0.600473	5.44669
	112.337	-0.14014	-0.600473	5.44669
	112.337	-0.073492	-0.600473	5.44669
	112.337	0.178007	-0.600473	5.44669
	112.337	0.334201	-0.600473	5.44669
	112.337	0.322036	-0.600473	5.44669
	112.337	0.263292	-0.600473	5.44669
	112.337	0.243307	-0.600473	5.44669
	112.337	0.206673	-0.600473	5.44669
	112.337	0.092268	-0.600473	5.44669
	112.337	-0.008635	-0.600473	5.44669
	112.337	-0.020688	-0.600473	5.44669
	112.337	0.057664	-0.600473	5.44669
	112.337	0.151485	-0.600473	5.44669
	112.337	0.122726	-0.600473	5.44669
	112.337	0.070963	-0.600473	5.44669
	112.337	0.156877	-0.600473	5.44669
[truncated: 132 more rows]
