# Supplementary material for: Design of a cosmetic glove stiffness compensation mechanism for toddler-sized hand prostheses
Source: PLoS One. 2017 Aug 11;12(8):e0183233. doi: 10.1371/journal.pone.0183233 (PMC5553851; doi:10.1371/journal.pone.0183233)
Supplement: S1 Dataset — (ZIP) [file pone.0183233.s001.zip › 02 Spring measurements/RVS10_2.xlsx]

## Sheet: RVS10_2
LabVIEW Measurement
Writer_Version	2
Reader_Version	2
Separator	Tab
Decimal_Separator	.
Multi_Headings	No
X_Columns	No
Time_Pref	Absolute
Operator	localadmin
Date	2013-09-24
Time	00:15:26.357000
***End_of_Header***
Channels	4
Samples	10	10	10	10
Date	2013-09-24	2013-09-24	2013-09-24	2013-09-24
Time	00:16:16.557000	00:16:16.557000	00:16:16.557000	00:16:16.558000
Y_Unit_Label	mm	N	N	Pa
X_Dimension	Time	Time	Time	Time
X0	0	0	0	0
Delta_X	0.01	0.01	0.01	0.01
***End_of_Header***
X_Value	Voltage LVDT (Filtered)	Voltage Load Cell (Filtered)	Voltage Pinch Load Cell (Filtered)	Voltage Pressure (Filtered)	Comment
	112.337	0.018573	-0.600473	5.44669
	112.337	-0.198874	-0.600473	5.44669
	112.337	-0.295546	-0.600473	5.44669
	112.337	-0.221665	-0.600473	5.44669
	112.337	-0.002914	-0.600473	5.44669
	112.337	0.234325	-0.600473	5.44669
	112.337	0.332352	-0.600473	5.44669
	112.337	0.251997	-0.600473	5.44669
	112.337	0.030052	-0.600473	5.44669
	112.337	-0.206224	-0.600473	5.44669
	112.337	-0.253522	-0.600473	5.44669
	112.337	-0.04609	-0.600473	5.44669
	112.337	0.227867	-0.600473	5.44669
	112.337	0.345042	-0.600473	5.44669
	112.337	0.259616	-0.600473	5.44669
	112.337	0.028734	-0.600473	5.44669
	112.337	-0.160293	-0.600473	5.44669
	112.337	-0.127643	-0.600473	5.44669
	112.337	-0.042065	-0.600473	5.44669
	112.337	-0.066269	-0.600473	5.44669
	112.337	-0.016118	-0.600473	5.44669
	112.337	0.175429	-0.600473	5.44669
	112.337	0.263482	-0.600473	5.44669
	112.337	0.08877	-0.600473	5.44669
	112.337	-0.136817	-0.600473	5.44669
	112.337	-0.139197	-0.600473	5.44669
	112.337	-0.006066	-0.600473	5.44669
	112.337	0.108276	-0.600473	5.44669
	112.337	0.216373	-0.600473	5.44669
	112.337	0.287228	-0.600473	5.44669
	112.337	0.288972	-0.600473	5.44669
	112.337	0.266178	-0.600473	5.44669
	112.337	0.207084	-0.600473	5.44268
	112.337	0.084304	-0.600473	5.43234
	112.337	0.037072	-0.600473	5.42806
	112.337	0.107459	-0.592602	5.43775
	112.337	0.111908	-0.572317	5.44858
	112.337	0.032939	-0.563928	5.4505
	112.337	-0.010559	-0.582939	5.44759
	112.337	0.047081	-0.604181	5.44571
	112.337	0.143444	-0.607951	5.44595
	112.337	0.123118	-0.602239	5.44673
	112.337	0.073986	-0.598547	5.44696
	112.337	0.108813	-0.599037	5.44679
	112.337	0.050115	-0.600556	5.44663
	112.337	-0.099604	-0.601018	5.44663
	112.337	-0.060929	-0.600672	5.44668
	112.337	0.168812	-0.600362	5.44671
	112.337	0.325877	-0.600356	5.4467
	112.337	0.272626	-0.600463	5.44668
	112.337	0.041003	-0.60051	5.44668
	112.337	-0.208968	-0.600492	5.44669
	112.337	-0.258563	-0.600468	5.44669
	112.337	-0.096416	-0.600464	5.44669
	112.337	0.004027	-0.600471	5.44669
	112.337	-0.058366	-0.600475	5.44669
	112.337	-0.07843	-0.600475	5.44669
	112.337	-0.008849	-0.600473	5.44669
	112.337	0.085456	-0.600472	5.44669
	112.337	0.207795	-0.600473	5.44669
	112.337	0.242555	-0.600473	5.44669
	112.337	0.117947	-0.600473	5.44669
	112.337	0.038245	-0.600473	5.44669
	112.337	0.145133	-0.600473	5.44669
	112.337	0.282625	-0.600473	5.44669
	112.337	0.312421	-0.600473	5.44669
	112.337	0.228454	-0.600473	5.44669
	112.337	0.076778	-0.600473	5.44669
	112.337	0.026318	-0.600473	5.44669
	112.337	0.154819	-0.600473	5.44669
	112.337	0.290929	-0.600473	5.44669
	112.337	0.312457	-0.600473	5.44669
	112.337	0.274709	-0.600473	5.44669
	112.337	0.251501	-0.600473	5.44669
	112.337	0.255238	-0.600473	5.44669
	112.337	0.265059	-0.600473	5.44669
	112.337	0.267845	-0.600473	5.44669
	112.337	0.265522	-0.600473	5.44669
	112.337	0.214368	-0.600473	5.44669
	112.337	0.038406	-0.600473	5.44669
	112.337	-0.189292	-0.600473	5.44669
	112.337	-0.29858	-0.600473	5.44669
	112.337	-0.226342	-0.600473	5.44669
	112.337	-0.052984	-0.600473	5.44669
	112.337	0.010462	-0.600473	5.44669
	112.337	-0.071157	-0.600473	5.44669
	112.337	-0.036892	-0.600473	5.44669
	112.337	0.168456	-0.600473	5.44669
	112.337	0.317134	-0.600473	5.44669
	112.337	0.318273	-0.600473	5.44669
	112.337	0.21859	-0.600473	5.44669
	112.337	0.070559	-0.600473	5.44669
	112.337	0.027218	-0.600473	5.44669
	112.337	0.157406	-0.600473	5.44669
	112.337	0.242503	-0.600473	5.44669
	112.337	0.135892	-0.600473	5.44669
	112.337	0.045788	-0.600473	5.44669
	112.337	0.092725	-0.600473	5.44669
	112.337	0.102631	-0.600473	5.44669
	112.337	0.034289	-0.600473	5.44669
	112.337	-0.006697	-0.600473	5.44669
	112.337	-0.000972	-0.600473	5.44669
	112.337	0.015773	-0.600473	5.44669
	112.337	0.069907	-0.600473	5.44669
	112.337	0.143605	-0.600473	5.44669
	112.337	0.115066	-0.600473	5.44669
	112.337	0.070555	-0.600473	5.44669
	112.337	0.159428	-0.600473	5.44669
	112.337	0.277087	-0.600473	5.44669
	112.337	0.305013	-0.600473	5.44669
	112.337	0.27651	-0.600473	5.44669
	112.337	0.254901	-0.600473	5.44669
	112.337	0.256022	-0.600473	5.44669
	112.337	0.264179	-0.600473	5.44669
	112.337	0.218008	-0.600473	5.44669
	112.337	0.089598	-0.600473	5.44669
	112.337	0.035408	-0.600473	5.44669
	112.337	0.154071	-0.600473	5.44669
	112.337	0.238195	-0.600473	5.44669
	112.337	0.135273	-0.600473	5.44669
	112.337	0.04706	-0.600473	5.44669
	112.337	0.093478	-0.600473	5.44669
	112.337	0.102494	-0.600473	5.44669
	112.337	0.083154	-0.600473	5.44669
	112.337	0.119991	-0.600473	5.44669
	112.337	0.10073	-0.600473	5.44669
	112.337	0.072985	-0.600473	5.44669
	112.337	0.165548	-0.600473	5.44669
	112.337	0.278788	-0.600473	5.44669
	112.337	0.25436	-0.600473	5.44669
	112.337	0.099327	-0.600473	5.44669
	112.337	0.026514	-0.600473	5.44669
	112.337	0.146879	-0.600473	5.44669
	112.337	0.287533	-0.600473	5.44669
	112.337	0.313857	-0.600473	5.44669
	112.337	0.276502	-0.600473	5.44669
	112.337	0.202564	-0.600473	5.44669
	112.337	0.029551	-0.600473	5.44669
	112.337	-0.188807	-0.600473	5.44669
	112.337	-0.29523	-0.600473	5.44669
	112.337	-0.274301	-0.600473	5.44669
	112.337	-0.180435	-0.600473	5.44669
	112.337	0.0065	-0.600473	5.44669
	112.337	0.223565	-0.600473	5.44669
	112.337	0.324491	-0.600473	5.44669
	112.337	0.301718	-0.600473	5.44669
	112.337	0.258224	-0.600473	5.44669
	112.337	0.199214	-0.600473	5.44669
	112.337	0.083834	-0.600473	5.44669
	112.337	0.039673	-0.600473	5.44669
	112.337	0.157905	-0.600473	5.44669
	112.337	0.287476	-0.600473	5.44669
	112.337	0.309913	-0.600473	5.44669
	112.337	0.274871	-0.600473	5.44669
	112.337	0.252473	-0.600473	5.44669
	112.337	0.255588	-0.600473	5.44669
	112.337	0.21567	-0.600473	5.44669
	112.337	0.091672	-0.600473	5.44669
	112.337	0.037108	-0.600473	5.44669
	112.337	0.154045	-0.600473	5.44669
	112.337	0.28677	-0.600473	5.44669
	112.337	0.31099	-0.600473	5.44669
	112.337	0.275572	-0.600473	5.44669
	112.337	0.252384	-0.600473	5.44669
	112.337	0.206111	-0.600473	5.44669
	112.337	0.039616	-0.600473	5.44669
	112.337	-0.13666	-0.600473	5.44669
	112.337	-0.072413	-0.600473	5.44669
	112.337	0.177222	-0.600473	5.44669
	112.337	0.333489	-0.600473	5.44669
	112.337	0.322017	-0.600473	5.44669
	112.337	0.263537	-0.600473	5.44669
	112.337	0.243416	-0.600473	5.44669
	112.337	0.206631	-0.600473	5.44669
	112.337	0.092212	-0.600473	5.44669
	112.337	0.040547	-0.600473	5.44669
	112.337	0.155294	-0.600473	5.44669
	112.337	0.286071	-0.600473	5.44669
	112.337	0.261063	-0.600473	5.44268
	112.315	0.099547	-0.600473	5.43234
	112.257	0.024223	-0.600473	5.42806
	112.233	0.145842	-0.600473	5.43775
	112.265	0.287913	-0.600473	5.44858
	112.268	0.314384	-0.600473	5.4505
	112.232	0.276588	-0.600473	5.44759
	112.19	0.251603	-0.600473	5.44571
	112.136	0.254613	-0.600473	5.44595
	112.099	0.264761	-0.600473	5.44673
	112.097	0.317133	-0.600473	5.44696
	112.109	0.441634	-0.600473	5.44679
	112.115	0.541173	-0.600473	5.44663
	112.113	0.598257	-0.600473	5.44663
	112.11	0.694613	-0.600473	5.44668
	112.11	0.780951	-0.600473	5.44269
	112.11	0.79336	-0.600473	5.43235
	112.111	0.769532	-0.600473	5.42806
	112.111	0.755404	-0.600473	5.43775
	112.111	0.757997	-0.600473	5.44857
	112.11	0.764112	-0.600473	5.4505
	112.111	0.814943	-0.600473	5.44759
	112.111	0.989422	-0.600473	5.44571
	112.111	1.21661	-0.600473	5.44595
	112.111	1.32622	-0.600473	5.44673
	112.111	1.30348	-0.600473	5.44696
	112.111	1.25692	-0.600473	5.44679
	112.111	1.2458	-0.600473	5.44663
	112.111	1.25774	-0.600473	5.44663
	112.111	1.2667	-0.600473	5.44668
	112.111	1.26621	-0.600473	5.44671
	112.111	1.26282	-0.600473	5.4467
	112.111	1.26158	-0.600473	5.44668
	112.088	1.26226	-0.600473	5.44668
	112.031	1.26299	-0.600473	5.44669
	111.985	1.31224	-0.600473	5.44669
	111.959	1.48797	-0.600473	5.44669
	111.915	1.71625	-0.600473	5.44669
	111.876	1.82587	-0.600473	5.44669
	111.871	1.80275	-0.600473	5.44669
	111.859	1.75602	-0.600473	5.44669
	111.786	1.74497	-0.600473	5.44669
	111.681	1.757	-0.600473	5.44669
	111.629	1.76597	-0.600473	5.44669
	111.638	1.76545	-0.600473	5.44669
	111.66	1.76205	-0.600473	5.44669
	111.666	1.76081	-0.600473	5.44669
	111.66	1.7615	-0.600473	5.44669
	111.656	1.76223	-0.600473	5.44669
	111.656	1.76229	-0.600473	5.44669
	111.658	1.76205	-0.600473	5.44669
	111.659	1.76193	-0.600473	5.44669
	111.658	1.76197	-0.600473	5.44669
	111.658	1.76202	-0.600473	5.44669
	111.658	1.76204	-0.600473	5.44669
	111.658	1.76202	-0.600473	5.44669
	111.658	1.76201	-0.600473	5.44669
	111.658	1.76201	-0.600473	5.44669
	111.636	1.8112	-0.600473	5.44669
	111.556	1.93798	-0.600473	5.44669
	111.452	1.99041	-0.600473	5.44669
	111.403	1.87159	-0.600473	5.44669
	111.413	1.73884	-0.600473	5.44669
	111.434	1.71528	-0.600473	5.44669
	111.439	1.80017	-0.600473	5.44669
	111.434	1.99921	-0.600473	5.44669
	111.43	2.22454	-0.600473	5.44669
	111.43	2.32463	-0.600473	5.44669
	111.432	2.29857	-0.600473	5.44669
	111.432	2.25399	-0.600473	5.44669
	111.41	2.24489	-0.600473	5.44669
	111.352	2.25697	-0.600473	5.44669
	111.306	2.26527	-0.600473	5.44669
	111.28	2.26446	-0.600473	5.44669
	111.237	2.26117	-0.600473	5.44669
	111.198	2.26008	-0.600473	5.44669
	111.192	2.26079	-0.600473	5.44669
	111.203	2.26147	-0.600473	5.44669
	111.209	2.26151	-0.600473	5.44669
	111.208	2.26128	-0.600473	5.44669
	111.205	2.26117	-0.600473	5.44669
	111.204	2.26121	-0.600473	5.44669
	111.205	2.26126	-0.600473	5.44669
	111.206	2.26127	-0.600473	5.44669
	111.206	2.26126	-0.600473	5.44669
	111.205	2.26125	-0.600473	5.44669
	111.205	2.26125	-0.600473	5.44669
	111.205	2.26125	-0.600473	5.44669
	111.205	2.26125	-0.600473	5.44669
	111.205	2.26125	-0.600473	5.44669
	111.205	2.26125	-0.600473	5.44669
	111.205	2.26125	-0.600473	5.44669
	111.205	2.26125	-0.600473	5.44669
	111.205	2.26125	-0.600473	5.44669
	111.205	2.31044	-0.600473	5.44669
	111.205	2.43722	-0.600473	5.44669
	111.205	2.48965	-0.600473	5.44669
	111.183	2.37083	-0.600473	5.44669
	111.126	2.23808	-0.600473	5.44669
	111.08	2.2637	-0.600473	5.44669
	111.076	2.42618	-0.600473	5.44669
	111.09	2.50169	-0.600473	5.44669
	111.075	2.42899	-0.600473	5.44669
	111.015	2.46271	-0.600473	5.44669
	110.966	2.66466	-0.600473	5.44669
	110.962	2.81211	-0.600473	5.44669
	110.977	2.81394	-0.600473	5.44669
	110.984	2.71498	-0.600473	5.44669
	110.982	2.51782	-0.600473	5.44669
	110.979	2.34747	-0.600473	5.44669
	110.978	2.42511	-0.600473	5.44669
	110.979	2.67825	-0.600473	5.44669
	110.979	2.83122	-0.600473	5.44669
	110.979	2.81712	-0.600473	5.44669
	110.957	2.75872	-0.600473	5.44669
	110.899	2.73956	-0.600473	5.44669
	110.853	2.75234	-0.600473	5.44669
	110.827	2.76451	-0.600473	5.44669
	110.784	2.76507	-0.600473	5.44669
	110.745	2.76098	-0.600473	5.44669
	110.739	2.75906	-0.600473	5.44669
	110.75	2.75972	-0.600473	5.44669
	110.756	2.76067	-0.600473	5.44669
	110.755	2.76084	-0.600473	5.44669
	110.753	2.76057	-0.600473	5.44669
	110.752	2.7604	-0.600473	5.44669
	110.752	2.76042	-0.600473	5.44669
	110.753	2.76049	-0.600473	5.44669
	110.731	2.76051	-0.600473	5.44669
	110.651	2.7605	-0.600473	5.44669
	110.547	2.76048	-0.600473	5.44669
	110.497	2.76048	-0.600473	5.44669
	110.508	2.76049	-0.600473	5.44669
	110.552	2.76049	-0.600473	5.44669
	110.614	2.76049	-0.600473	5.44669
	110.632	2.76049	-0.600473	5.44669
	110.574	2.80968	-0.600473	5.44669
	110.514	2.93645	-0.600473	5.44669
	110.505	3.03808	-0.600473	5.44669
	110.522	3.04603	-0.600473	5.44669
	110.532	2.96571	-0.600473	5.44669
	110.53	2.82333	-0.600473	5.44669
	110.526	2.77547	-0.600473	5.44669
	110.525	2.90175	-0.600473	5.44669
	110.526	3.03601	-0.600473	5.44669
	110.527	3.10674	-0.600473	5.44669
	110.527	3.19643	-0.600473	5.44669
	110.527	3.27512	-0.600473	5.44669
	110.504	3.28669	-0.600473	5.44669
	110.447	3.26523	-0.600473	5.44669
	110.423	3.25239	-0.600473	5.44669
	110.477	3.25469	-0.600473	5.44669
	110.515	3.26022	-0.600473	5.44669
	110.446	3.21253	-0.600473	5.44669
	110.326	3.03523	-0.600473	5.44669
	110.266	2.85493	-0.600473	5.44669
	110.278	2.92133	-0.600473	5.44669
	110.303	3.1733	-0.600473	5.44669
	110.309	3.32978	-0.600473	5.44669
	110.303	3.31756	-0.600473	5.44669
	110.298	3.2587	-0.600473	5.44669
	110.298	3.23868	-0.600473	5.44669
	110.3	3.25126	-0.600473	5.44669
	110.301	3.26366	-0.600473	5.44669
	110.3	3.26438	-0.600473	5.44669
	110.3	3.26027	-0.600473	5.44669
	110.278	3.2583	-0.600473	5.44669
	110.198	3.25893	-0.600473	5.44669
	110.117	3.2599	-0.600473	5.44669
	110.125	3.26008	-0.600473	5.44669
	110.159	3.25981	-0.600473	5.44669
	110.126	3.25963	-0.600473	5.44669
	110.071	3.25965	-0.600473	5.44669
	110.055	3.25973	-0.600473	5.44669
	110.067	3.25975	-0.600473	5.44669
	110.078	3.25973	-0.600473	5.44669
	110.078	3.25972	-0.600473	5.44669
	110.074	3.25972	-0.600473	5.44669
	110.073	3.25972	-0.600473	5.44669
	110.073	3.25972	-0.600473	5.44669
	110.052	3.30891	-0.600473	5.44669
	109.972	3.48488	-0.600473	5.44669
	109.868	3.71328	-0.600473	5.44669
	109.819	3.82286	-0.600473	5.44669
	109.829	3.79968	-0.600473	5.44669
	109.85	3.75294	-0.600473	5.44669
	109.855	3.69272	-0.600473	5.44669
	109.85	3.52879	-0.600473	5.44669
	109.846	3.35856	-0.600473	5.44669
	109.846	3.42442	-0.600473	5.44669
	109.848	3.67259	-0.600473	5.44669
	109.826	3.82766	-0.600473	5.44669
	109.768	3.81622	-0.600473	5.44669
	109.722	3.75817	-0.600473	5.44669
	109.696	3.73822	-0.600473	5.44669
	109.653	3.75054	-0.600473	5.44669
	109.614	3.76281	-0.600473	5.44669
	109.608	3.76356	-0.600473	5.44669
	109.619	3.75952	-0.600473	5.44669
	109.625	3.75756	-0.600473	5.44669
	109.624	3.75817	-0.600473	5.44669
	109.621	3.75913	-0.600473	5.44669
	109.62	3.75931	-0.600473	5.44669
	109.599	3.75904	-0.600473	5.44669
	109.519	3.75887	-0.600473	5.44669
	109.416	3.75889	-0.600473	5.44669
	109.366	3.75896	-0.600473	5.44669
	109.377	3.75898	-0.600473	5.44669
	109.398	3.75897	-0.600473	5.44669
	109.403	3.75895	-0.600473	5.44669
	109.397	3.75895	-0.600473	5.44669
	109.393	3.75896	-0.600473	5.44669
	109.393	3.75896	-0.600473	5.44669
	109.395	3.75896	-0.600473	5.44669
	109.396	3.80815	-0.592602	5.44669
	109.395	3.93492	-0.572317	5.44669
	109.395	3.98736	-0.563928	5.44669
	109.395	3.86854	-0.582939	5.44669
	109.395	3.73578	-0.604181	5.44669
	109.395	3.71222	-0.607951	5.44669
	109.373	3.74792	-0.602239	5.44669
	109.315	3.771	-0.598547	5.44669
	109.291	3.76793	-0.599037	5.44669
	109.345	3.80763	-0.600556	5.44669
	109.383	3.93152	-0.601018	5.44669
	109.314	4.0353	-0.600672	5.44669
	109.194	4.09438	-0.600362	5.44669
	109.134	4.14088	-0.600356	5.44669
	109.146	4.09945	-0.600463	5.44669
	109.172	4.05925	-0.60051	5.44669
	109.178	4.15452	-0.600492	5.44669
	109.172	4.27332	-0.600468	5.44669
	109.167	4.29946	-0.600464	5.44669
	109.167	4.2698	-0.600471	5.44669
	109.169	4.24834	-0.600475	5.44669
	109.169	4.24994	-0.600475	5.44669
	109.169	4.25824	-0.600473	5.44669
	109.169	4.26115	-0.600472	5.44669
	109.146	4.25942	-0.600473	5.44669
	109.067	4.25766	-0.600473	5.44669
	108.963	4.25753	-0.600473	5.44669
	108.914	4.25811	-0.600473	5.44669
	108.924	4.25839	-0.600473	5.44669
	108.945	4.25831	-0.600473	5.44669
	108.95	4.25817	-0.600473	5.44669
	108.945	4.25814	-0.600473	5.44669
	108.941	4.25818	-0.600473	5.44669
	108.941	4.25821	-0.600473	5.44669
	108.942	4.25821	-0.600473	5.44669
	108.921	4.25819	-0.600473	5.44669
	108.863	4.30738	-0.600473	5.44669
	108.839	4.43416	-0.600473	5.44669
	108.87	4.48659	-0.600473	5.44669
	108.873	4.36777	-0.600473	5.44669
	108.838	4.28421	-0.600473	5.44669
	108.796	4.43661	-0.600473	5.44669
	108.742	4.65152	-0.600473	5.44669
	108.704	4.60821	-0.600473	5.44669
	108.703	4.40276	-0.600473	5.44669
	108.715	4.41292	-0.600473	5.44669
	108.72	4.65057	-0.600473	5.44669
	108.718	4.7719	-0.600473	5.44669
	108.716	4.64389	-0.600473	5.44669
	108.715	4.48301	-0.600473	5.44669
	108.716	4.45097	-0.600473	5.44669
	108.694	4.54231	-0.600473	5.44669
	108.614	4.69788	-0.600473	5.44669
	108.511	4.79654	-0.600473	5.44669
	108.483	4.79301	-0.600473	5.44669
	108.551	4.75812	-0.600473	5.44669
	108.596	4.74502	-0.600473	5.44669
	108.547	4.75198	-0.600473	5.44669
	108.482	4.75956	-0.600473	5.44669
	108.467	4.76026	-0.600473	5.44669
	108.483	4.75786	-0.600473	5.44669
	108.495	4.75661	-0.600473	5.44669
	108.494	4.75693	-0.600473	5.44669
	108.49	4.75752	-0.600473	5.44669
	108.488	4.75764	-0.600473	5.44669
	108.489	4.75749	-0.600473	5.44669
	108.49	4.75738	-0.600473	5.44669
	108.49	4.80658	-0.600473	5.44669
	108.49	4.9334	-0.600473	5.44669
	108.49	5.03503	-0.600473	5.44669
	108.49	5.04298	-0.600473	5.44669
	108.49	5.01184	-0.600473	5.44669
	108.49	5.04542	-0.600473	5.44669
	108.468	5.12758	-0.600473	5.44669
	108.388	5.1099	-0.600473	5.44669
	108.284	5.06693	-0.600473	5.44669
	108.235	5.15259	-0.600473	5.44669
	108.267	5.21917	-0.600473	5.44669
	108.346	5.12066	-0.600473	5.44669
	108.375	5.04055	-0.600473	5.44669
	108.338	5.13798	-0.600473	5.44669
	108.331	5.27165	-0.600473	5.44669
	108.344	5.30321	-0.600473	5.44669
	108.308	5.22134	-0.600473	5.44669
	108.259	5.06992	-0.600473	5.44669
	108.247	5.01882	-0.600473	5.44669
	108.258	5.14696	-0.600473	5.44669
	108.267	5.28315	-0.600473	5.44669
	108.245	5.30484	-0.600473	5.44669
	108.184	5.26713	-0.600473	5.44669
	108.159	5.24388	-0.600473	5.44669
	108.213	5.24758	-0.600473	5.44669
	108.252	5.25741	-0.600473	5.44669
	108.183	5.26021	-0.600473	5.44669
	108.063	5.25788	-0.600473	5.44669
	108.003	5.25592	-0.600473	5.44669
	108.015	5.25592	-0.600473	5.44669
	108.04	5.25662	-0.600473	5.44669
	108.047	5.25691	-0.600473	5.44669
	108.04	5.25679	-0.600473	5.44669
	108.035	5.25663	-0.600473	5.44669
	108.035	5.25661	-0.600473	5.44669
	108.037	5.25666	-0.600473	5.44669
	108.016	5.25668	-0.600473	5.44669
	107.958	5.25668	-0.600473	5.44669
	107.934	5.25666	-0.600473	5.44669
	107.987	5.30585	-0.600473	5.44669
	108.025	5.43263	-0.600473	5.44669
	107.956	5.48506	-0.600473	5.44669
	107.837	5.36625	-0.600473	5.44669
	107.777	5.23349	-0.600473	5.44669
	107.788	5.25912	-0.600473	5.44669
	107.814	5.4216	-0.600473	5.44669
	107.82	5.4971	-0.600473	5.44669
	107.814	5.42441	-0.600473	5.4507
	107.809	5.40894	-0.600473	5.46104
	107.809	5.48411	-0.600473	5.46531
	107.811	5.57913	-0.600473	5.45562
	107.812	5.65059	-0.600473	5.4448
	107.811	5.6068	-0.600473	5.44287
	107.811	5.55673	-0.600473	5.44579
	107.789	5.6487	-0.600473	5.44767
	107.709	5.76964	-0.600473	5.44742
	107.605	5.79783	-0.600473	5.44664
	107.556	5.76828	-0.600473	5.44641
	107.566	5.74613	-0.600473	5.44658
	107.587	5.7474	-0.600473	5.44674
	107.592	5.75581	-0.600473	5.44675
	107.587	5.75889	-0.600473	5.44669
	107.583	5.75718	-0.600473	5.44667
	107.583	5.75538	-0.600473	5.44668
	107.585	5.75523	-0.600473	5.44669
	107.585	5.75581	-0.600473	5.44669
	107.585	5.7561	-0.600473	5.44669
	107.585	5.75602	-0.600473	5.44669
	107.585	5.75588	-0.600473	5.44669
	107.585	5.75585	-0.600473	5.44669
	107.585	5.75589	-0.600473	5.44669
	107.585	5.75591	-0.600473	5.44669
	107.585	5.75591	-0.600473	5.44669
	107.585	5.7559	-0.600473	5.44669
	107.585	5.7559	-0.600473	5.44669
	107.585	5.7559	-0.600473	5.44669
	107.585	5.7559	-0.600473	5.44669
	107.585	5.7559	-0.600473	5.44669
	107.585	5.7559	-0.600473	5.44669
	107.585	5.7559	-0.600473	5.44669
	107.585	5.7559	-0.600473	5.44669
	107.585	5.7559	-0.600473	5.44669
	107.585	5.7559	-0.600473	5.44669
	107.585	5.7559	-0.600473	5.44669
	107.585	5.7559	-0.600473	5.44669
	107.585	5.7559	-0.600473	5.44669
	107.585	5.7559	-0.600473	5.44669
	107.585	5.7559	-0.600473	5.44669
	107.585	5.7559	-0.600473	5.44669
	107.585	5.7559	-0.600473	5.44669
	107.585	5.7559	-0.600473	5.44669
	107.562	5.7559	-0.600473	5.44669
	107.483	5.80509	-0.600473	5.44669
	107.401	5.93187	-0.600473	5.44669
	107.432	5.9843	-0.600473	5.4507
	107.523	5.86548	-0.600473	5.46104
	107.537	5.78192	-0.600473	5.46531
	107.485	5.88513	-0.600473	5.45562
	107.433	5.97326	-0.600473	5.4448
	107.38	5.87752	-0.600473	5.44287
	107.347	5.7417	-0.600473	5.44579
	107.347	5.75784	-0.600473	5.44767
	107.358	5.96662	-0.600473	5.44742
	107.362	6.17106	-0.600473	5.44664
	107.36	6.15273	-0.600473	5.44641
	107.358	6.06768	-0.600473	5.44658
	107.357	6.08701	-0.600473	5.44674
	107.358	6.08382	-0.600473	5.44675
	107.359	6.01985	-0.600473	5.44669
	107.359	5.93616	-0.600473	5.44667
	107.358	5.86547	-0.600473	5.44668
	107.358	5.95474	-0.600473	5.44669
	107.358	6.17894	-0.600473	5.44669
	107.358	6.31592	-0.600473	5.44669
	107.358	6.30545	-0.600473	5.44669
	107.336	6.25425	-0.600473	5.44669
	107.256	6.23683	-0.600473	5.44669
	107.153	6.24777	-0.600473	5.44669
	107.103	6.20937	-0.600473	5.44669
	107.114	6.08322	-0.600473	5.44669
	107.135	6.02722	-0.600473	5.44669
	107.14	6.14432	-0.600473	5.44669
	107.134	6.27762	-0.600473	5.44669
	107.13	6.30203	-0.600473	5.44669
	107.131	6.26648	-0.600473	5.44669
	107.132	6.24317	-0.600473	5.44669
	107.133	6.24609	-0.600473	5.44669
	107.132	6.2556	-0.600473	5.44669
	107.132	6.25855	-0.600473	5.44669
	107.11	6.2564	-0.600473	5.44669
	107.03	6.25446	-0.600473	5.44669
	106.927	6.2544	-0.600473	5.44669
	106.877	6.25507	-0.600473	5.44669
	106.887	6.25537	-0.600473	5.44669
	106.909	6.25526	-0.600473	5.44669
	106.914	6.25511	-0.600473	5.44669
	106.908	6.25508	-0.600473	5.44669
	106.904	6.30432	-0.600473	5.44669
	106.904	6.43112	-0.600473	5.44669
	106.906	6.48355	-0.600473	5.44669
	106.906	6.41391	-0.600473	5.44669
	106.906	6.45712	-0.600473	5.44669
	106.906	6.66195	-0.600473	5.44669
	106.906	6.80724	-0.600473	5.44669
	106.906	6.75795	-0.600473	5.44669
	106.906	6.58137	-0.600473	5.44669
	106.906	6.45922	-0.600473	5.44669
	106.906	6.41122	-0.600473	5.44669
	106.906	6.32671	-0.600473	5.44669
	106.884	6.2913	-0.600473	5.44669
	106.826	6.45137	-0.600473	5.44669
	106.78	6.70152	-0.600473	5.44669
	106.776	6.8256	-0.600473	5.44669
	106.791	6.80072	-0.600473	5.44669
	106.775	6.74811	-0.600473	5.44669
	106.716	6.73522	-0.600473	5.44669
	106.666	6.74857	-0.600473	5.44669
	106.662	6.75875	-0.600473	5.44669
	106.677	6.75827	-0.600473	5.44669
	106.685	6.75445	-0.600473	5.44669
	106.683	6.75302	-0.600473	5.44669
	106.679	6.75378	-0.600473	5.44669
	106.678	6.75461	-0.600473	5.44669
	106.679	6.75468	-0.600473	5.44669
	106.68	6.75442	-0.600473	5.44669
	106.68	6.75429	-0.600473	5.44669
	106.68	6.75432	-0.600473	5.44669
	106.679	6.75438	-0.600473	5.44669
	106.68	6.7544	-0.600473	5.44669
	106.68	6.75438	-0.600473	5.44669
	106.68	6.75437	-0.600473	5.44669
	106.68	6.75437	-0.600473	5.44669
	106.68	6.75437	-0.600473	5.44669
	106.68	6.75438	-0.600473	5.44669
	106.657	6.75437	-0.600473	5.44669
	106.577	6.75437	-0.600473	5.44669
	106.474	6.75437	-0.600473	5.44669
	106.424	6.75437	-0.600473	5.44669
	106.435	6.75437	-0.600473	5.44669
	106.456	6.75437	-0.600473	5.44669
	106.461	6.75437	-0.600473	5.44669
	106.456	6.75437	-0.600473	5.44669
	106.451	6.75437	-0.600473	5.44669
	106.452	6.75437	-0.600473	5.44669
	106.453	6.75437	-0.600473	5.44669
	106.454	6.75437	-0.600473	5.44669
	106.453	6.75437	-0.600473	5.44669
	106.453	6.80356	-0.600473	5.44669
	106.453	6.93034	-0.600473	5.44669
	106.453	6.98277	-0.600473	5.44669
	106.431	6.86395	-0.600473	5.44669
	106.374	6.78039	-0.600473	5.44669
	106.327	6.8836	-0.600473	5.44669
	106.302	6.97174	-0.600473	5.44669
	106.258	6.87599	-0.600473	5.44669
	106.241	6.78936	-0.600473	5.44669
	106.293	6.93227	-0.600473	5.44669
	106.328	7.19349	-0.600473	5.44669
	106.28	7.3283	-0.600473	5.44669
	106.219	7.304	-0.600473	5.44669
	106.206	7.2478	-0.600473	5.44669
	106.221	7.23321	-0.600473	5.44669
	106.232	7.24712	-0.600473	5.44669
	106.231	7.25814	-0.600473	5.44669
	106.227	7.25781	-0.600473	5.44669
	106.225	7.25376	-0.600473	5.44669
	106.226	7.25218	-0.600473	5.44669
	106.227	7.25296	-0.600473	5.44669
	106.227	7.25385	-0.600473	5.44669
	106.205	7.25394	-0.600473	5.44669
	106.147	7.25366	-0.600473	5.44669
	106.101	7.25352	-0.600473	5.44669
	106.075	7.25355	-0.600473	5.44669
	106.032	7.25362	-0.600473	5.44669
	105.993	7.25364	-0.600473	5.44669
	105.987	7.25362	-0.600473	5.44669
	105.998	7.25361	-0.600473	5.44669
	106.004	7.25361	-0.600473	5.44669
	106.003	7.25361	-0.600473	5.44669
	106	7.25361	-0.600473	5.44669
	106	7.25361	-0.600473	5.44669
	106	7.25361	-0.600473	5.44669
	106.001	7.25361	-0.600473	5.44669
	106.001	7.25361	-0.600473	5.44669
	106.001	7.25361	-0.600473	5.44669
	106.001	7.25361	-0.600473	5.44669
	106.001	7.25361	-0.600473	5.44669
	105.978	7.25361	-0.600473	5.44669
	105.921	7.25361	-0.600473	5.44669
	105.897	7.25361	-0.600473	5.44669
	105.929	7.25361	-0.600473	5.44669
	105.909	7.25361	-0.600473	5.44669
	105.816	7.3028	-0.600473	5.44669
	105.75	7.42958	-0.600473	5.44669
	105.75	7.48201	-0.600473	5.44669
	105.773	7.36319	-0.600473	5.44669
	105.782	7.23044	-0.600473	5.44669
	105.778	7.20687	-0.600473	5.44669
	105.773	7.29176	-0.600473	5.44669
	105.773	7.4908	-0.600473	5.44669
	105.774	7.66695	-0.600473	5.44669
	105.775	7.64026	-0.600473	5.44669
	105.775	7.56177	-0.600473	5.44669
	105.774	7.63601	-0.600473	5.44669
	105.774	7.75966	-0.600473	5.44669
	105.774	7.7953	-0.600473	5.44669
	105.774	7.71871	-0.600473	5.44669
	105.774	7.51886	-0.600473	5.44669
	105.774	7.33942	-0.600473	5.44669
	105.774	7.41421	-0.600473	5.44669
	105.774	7.66939	-0.600473	5.44669
	105.774	7.82423	-0.600473	5.44669
	105.774	7.81019	-0.600473	5.44669
	105.774	7.75114	-0.600473	5.44669
	105.774	7.73169	-0.600473	5.44669
	105.774	7.69539	-0.600473	5.44669
	105.752	7.58094	-0.600473	5.44669
	105.672	7.52909	-0.600473	5.44669
	105.569	7.64377	-0.600473	5.44669
	105.519	7.77458	-0.600473	5.44669
	105.53	7.7988	-0.600473	5.44669
	105.551	7.76407	-0.600473	5.44669
	105.556	7.74116	-0.600473	5.44669
	105.55	7.74396	-0.600473	5.44669
	105.546	7.75328	-0.600473	5.44669
	105.547	7.75619	-0.600473	5.44669
	105.548	7.75409	-0.600473	5.44669
	105.549	7.75218	-0.600473	5.44669
	105.548	7.75213	-0.600473	5.44669
	105.548	7.75278	-0.600473	5.44669
	105.548	7.75307	-0.600473	5.44669
	105.548	7.75297	-0.600473	5.44669
	105.548	7.75282	-0.600473	5.44669
	105.548	7.75279	-0.600473	5.44669
	105.548	7.75283	-0.600473	5.44669
	105.548	7.75286	-0.600473	5.44669
	105.526	7.75286	-0.600473	5.44669
	105.446	7.75285	-0.600473	5.44669
	105.365	7.75284	-0.600473	5.44669
	105.373	7.75284	-0.600473	5.44669
	105.407	7.75285	-0.600473	5.44669
	105.374	7.75285	-0.600473	5.44669
	105.319	7.75285	-0.600473	5.44669
	105.303	7.75285	-0.600473	5.44669
	105.315	7.75285	-0.600473	5.44669
	105.303	7.75285	-0.600473	5.44669
	105.246	7.75285	-0.600473	5.44669
	105.219	7.75285	-0.600473	5.44669
	105.249	7.75285	-0.600473	5.44669
	105.23	7.75285	-0.600473	5.44669
	105.16	7.75285	-0.600473	5.44669
	105.152	7.75285	-0.600473	5.44669
	105.175	7.80204	-0.600473	5.44669
	105.144	7.92881	-0.600473	5.44669
	105.093	8.03043	-0.600473	5.44669
	105.078	8.03839	-0.600473	5.44669
	105.089	7.95807	-0.600473	5.44669
	105.099	7.81569	-0.600473	5.44669
	105.099	7.71864	-0.600473	5.44669
	105.096	7.76734	-0.600473	5.44669
	105.094	7.92675	-0.600473	5.44669
	105.095	8.04195	-0.600473	5.44669
	105.096	8.09315	-0.600473	5.44669
	105.096	8.13227	-0.600473	5.44669
	105.096	8.09056	-0.600473	5.44669
	105.095	8.00367	-0.600473	5.44669
	105.095	7.97331	-0.600473	5.44669
	105.096	7.99009	-0.600473	5.44669
	105.073	8.00768	-0.600473	5.44669
	105.016	8.05825	-0.600473	5.44669
	104.992	8.17934	-0.600473	5.44669
	105.046	8.27809	-0.600473	5.44669
	105.084	8.28687	-0.600473	5.44669
	105.015	8.20791	-0.600473	5.44669
	104.895	8.0658	-0.600473	5.44669
	104.835	8.01758	-0.600473	5.44669
	104.847	8.14361	-0.600473	5.44669
	104.872	8.27789	-0.600473	5.44669
	104.878	8.29953	-0.600473	5.44669
	104.872	8.26248	-0.600473	5.44669
	104.867	8.23952	-0.600473	5.44669
	104.867	8.24312	-0.600473	5.44669
	104.869	8.25279	-0.600473	5.44669
	104.87	8.25557	-0.600473	5.44669
	104.87	8.25329	-0.600473	5.44669
	104.869	8.25135	-0.600473	5.44669
	104.869	8.25135	-0.600473	5.44669
	104.869	8.25203	-0.600473	5.44669
	104.869	8.25232	-0.600473	5.44669
	104.869	8.2522	-0.600473	5.44669
	104.869	8.25205	-0.600473	5.44669
	104.869	8.25202	-0.600473	5.44669
	104.869	8.25207	-0.600473	5.44669
	104.869	8.2521	-0.600473	5.44669
	104.869	8.25209	-0.600473	5.44669
	104.869	8.25208	-0.600473	5.44669
	104.869	8.25208	-0.600473	5.44669
	104.847	8.25208	-0.600473	5.44669
	104.789	8.25208	-0.600473	5.44669
	104.743	8.25208	-0.600473	5.44669
	104.74	8.25208	-0.600473	5.44669
	104.754	8.30127	-0.600473	5.44669
	104.739	8.42805	-0.600473	5.44669
	104.679	8.48048	-0.600473	5.44669
	104.63	8.41085	-0.600473	5.44669
	104.625	8.45406	-0.600473	5.44669
	104.64	8.60971	-0.600473	5.44669
	104.648	8.62822	-0.600473	5.44669
	104.646	8.57568	-0.600473	5.44669
	104.642	8.6447	-0.600473	5.44669
	104.642	8.75692	-0.600473	5.44669
	104.643	8.74045	-0.600473	5.44669
	104.643	8.58911	-0.600473	5.44669
	104.621	8.51501	-0.600473	5.44669
	104.563	8.58434	-0.600473	5.44669
	104.517	8.54871	-0.600473	5.44669
	104.491	8.34716	-0.600473	5.44669
	104.448	8.24975	-0.600473	5.44669
	104.409	8.42409	-0.600473	5.44669
	104.403	8.70204	-0.600473	5.44669
	104.414	8.83266	-0.600473	5.44669
	104.42	8.75144	-0.600473	5.44669
	104.419	8.56674	-0.600473	5.44669
	104.416	8.50173	-0.600473	5.44669
	104.416	8.63592	-0.600473	5.44669
	104.416	8.77959	-0.600473	5.44669
	104.417	8.80226	-0.600473	5.44669
	104.417	8.7623	-0.600473	5.44669
	104.417	8.73776	-0.600473	5.44669
	104.417	8.74173	-0.600473	5.44669
	104.417	8.75212	-0.600473	5.44669
	104.417	8.75506	-0.600473	5.44669
	104.417	8.7526	-0.600473	5.44669
	104.417	8.75053	-0.600473	5.44669
	104.417	8.75053	-0.600473	5.44669
	104.417	8.75127	-0.600473	5.44669
	104.417	8.75158	-0.600473	5.44669
	104.417	8.75145	-0.600473	5.44669
	104.417	8.75128	-0.600473	5.44669
	104.394	8.75126	-0.600473	5.44669
	104.315	8.75131	-0.600473	5.44669
	104.211	8.75133	-0.600473	5.44669
	104.161	8.75133	-0.600473	5.44669
	104.172	8.75132	-0.600473	5.44669
	104.193	8.75131	-0.600473	5.44669
	104.198	8.75132	-0.600473	5.44669
	104.193	8.75132	-0.600473	5.44669
	104.189	8.75132	-0.600473	5.44669
	104.189	8.80051	-0.600473	5.44669
	104.19	8.92728	-0.600473	5.44669
	104.191	8.97972	-0.600473	5.44669
	104.191	8.8609	-0.600473	5.44669
	104.19	8.72814	-0.600473	5.44669
	104.19	8.70458	-0.600473	5.44669
	104.19	8.74028	-0.600473	5.44669
	104.19	8.76336	-0.600473	5.44669
	104.19	8.80948	-0.600473	5.44669
	104.19	8.97596	-0.600473	5.44669
	104.19	9.15227	-0.600473	5.44669
	104.168	9.13724	-0.600473	5.44669
	104.111	9.06357	-0.600473	5.44669
	104.065	9.0865	-0.600473	5.44669
	104.061	9.03158	-0.600473	5.44669
	104.097	8.83849	-0.600473	5.44669
	104.162	8.75149	-0.600473	5.44669
	104.184	8.92719	-0.600473	5.44669
	104.126	9.202	-0.600473	5.44669
	104.088	9.33083	-0.600473	5.44669
	104.113	9.29916	-0.600473	5.44669
	104.119	9.24202	-0.600473	5.44669
	104.109	9.22965	-0.600473	5.44669
	104.125	9.24482	-0.600473	5.44669
	104.094	9.20639	-0.600473	5.44669
	104.002	9.07873	-0.600473	5.44669
	103.94	8.97292	-0.600473	5.44669
	103.942	8.96351	-0.600473	5.44669
	103.963	9.04472	-0.600473	5.44669
	103.972	9.18799	-0.600473	5.44669
	103.968	9.2851	-0.600473	5.44669
	103.963	9.28529	-0.600473	5.44669
	103.962	9.25252	-0.600473	5.44669
	103.964	9.23898	-0.600473	5.44669
	103.965	9.245	-0.600473	5.44669
	103.964	9.25234	-0.600473	5.44669
	103.964	9.25328	-0.600473	5.44669
	103.964	9.25106	-0.600473	5.44669
	103.964	9.2498	-0.600473	5.44669
	103.964	9.20087	-0.600473	5.44669
	103.964	9.07465	-0.600473	5.44669
	103.964	9.02236	-0.600473	5.44669
	103.964	9.14104	-0.600473	5.44669
	103.964	9.27368	-0.600473	5.44669
	103.964	9.29725	-0.600473	5.44669
	103.964	9.26159	-0.600473	5.44669
	103.964	9.23853	-0.600473	5.44669
	103.964	9.24159	-0.600473	5.44669
	103.964	9.25107	-0.600473	5.44669
	103.964	9.25396	-0.600473	5.44669
	103.964	9.2518	-0.600473	5.44669
	103.942	9.24986	-0.600473	5.44669
	103.884	9.24982	-0.600473	5.44669
	103.838	9.25049	-0.600473	5.44669
	103.835	9.25079	-0.600473	5.44669
	103.849	9.25067	-0.600473	5.44669
	103.834	9.25052	-0.600473	5.44669
	103.774	9.2505	-0.600473	5.44669
	103.725	9.25054	-0.600473	5.44669
	103.72	9.25057	-0.600473	5.44669
	103.735	9.25056	-0.600473	5.44669
	103.743	9.25055	-0.600473	5.44669
	103.741	9.25055	-0.600473	5.44669
	103.737	9.25055	-0.600473	5.44669
	103.736	9.25056	-0.600473	5.44669
	103.737	9.25056	-0.600473	5.44669
	103.738	9.25055	-0.600473	5.44669
	103.738	9.25055	-0.600473	5.44669
	103.738	9.25055	-0.600473	5.44669
	103.738	9.25055	-0.600473	5.44669
	103.738	9.25055	-0.600473	5.44669
	103.738	9.25055	-0.600473	5.44669
	103.738	9.25055	-0.600473	5.44669
	103.738	9.25055	-0.600473	5.44669
	103.738	9.25055	-0.600473	5.44669
	103.715	9.25055	-0.600473	5.44669
	103.636	9.25055	-0.600473	5.44669
	103.554	9.25055	-0.600473	5.44669
	103.562	9.25055	-0.600473	5.44669
	103.597	9.29974	-0.600473	5.44669
	103.564	9.42652	-0.600473	5.44669
	103.509	9.52814	-0.600473	5.44669
	103.493	9.5361	-0.600473	5.44669
	103.505	9.45578	-0.600473	5.44669
	103.515	9.36259	-0.600473	5.44669
	103.516	9.4415	-0.600473	5.44669
	103.512	9.66941	-0.600473	5.44669
	103.51	9.81162	-0.600473	5.44669
	103.511	9.80203	-0.600473	5.44669
	103.512	9.74934	-0.600473	5.44669
	103.512	9.73098	-0.600473	5.44669
	103.512	9.74206	-0.600473	5.44669
	103.511	9.75324	-0.600473	5.44669
	103.511	9.75398	-0.600473	5.44669
	103.489	9.75032	-0.600473	5.44669
	103.409	9.74852	-0.600473	5.44669
	103.306	9.74907	-0.600473	5.44669
	103.256	9.74994	-0.600473	5.44669
	103.267	9.75011	-0.600473	5.44669
	103.288	9.74987	-0.600473	5.44669
	103.293	9.74971	-0.600473	5.44669
	103.287	9.74973	-0.600473	5.44669
	103.283	9.74979	-0.600473	5.44669
	103.284	9.74981	-0.600473	5.44669
	103.285	9.7498	-0.600473	5.44669
	103.286	9.74979	-0.600473	5.44669
	103.285	9.74978	-0.600473	5.44669
	103.285	9.74979	-0.600473	5.44669
	103.285	9.74979	-0.600473	5.44669
	103.285	9.74979	-0.600473	5.44669
	103.285	9.74979	-0.600473	5.44669
	103.285	9.74979	-0.600473	5.44669
	103.285	9.74979	-0.600473	5.44669
	103.285	9.74979	-0.600473	5.44669
	103.285	9.74979	-0.600473	5.44669
	103.285	9.74979	-0.600473	5.44669
	103.285	9.74979	-0.600473	5.44669
	103.285	9.74979	-0.600473	5.44669
	103.285	9.74979	-0.600473	5.44669
	103.285	9.74979	-0.592602	5.44669
	103.285	9.74979	-0.572317	5.44669
	103.263	9.74979	-0.563928	5.44669
	103.205	9.74979	-0.582939	5.44669
	103.159	9.74979	-0.604181	5.44669
	103.133	9.74979	-0.607951	5.44669
	103.09	9.74979	-0.602239	5.44669
	103.073	9.74979	-0.598547	5.44669
	103.125	9.74979	-0.599037	5.44669
	103.16	9.74979	-0.600556	5.44669
	103.112	9.74979	-0.601018	5.44669
	103.051	9.74979	-0.600672	5.44669
	103.037	9.74979	-0.600362	5.44669
	103.053	9.74979	-0.600356	5.44669
	103.064	9.74979	-0.600463	5.44669
	103.063	9.74979	-0.60051	5.44669
	103.059	9.74979	-0.600492	5.44669
	103.057	9.74979	-0.600468	5.44669
	103.058	9.74979	-0.600464	5.44669
	103.059	9.74979	-0.600471	5.44669
	103.059	9.74979	-0.600475	5.44669
	103.059	9.74979	-0.600475	5.44669
	103.059	9.74979	-0.600473	5.44669
	103.059	9.79898	-0.600472	5.44669
	103.059	9.92576	-0.600473	5.44669
	103.059	9.97819	-0.600473	5.44669
	103.059	9.85937	-0.600473	5.44669
	103.059	9.72662	-0.600473	5.44669
	103.059	9.70305	-0.600473	5.44669
	103.059	9.73875	-0.600473	5.44669
	103.037	9.81102	-0.600473	5.44669
	102.979	9.93473	-0.600473	5.44669
	102.955	9.97767	-0.600473	5.44669
	102.987	9.85596	-0.600473	5.44669
	102.99	9.72537	-0.600473	5.44669
	102.977	9.70374	-0.600473	5.44669
	102.992	9.73949	-0.600473	5.44669
	102.962	9.81108	-0.600473	5.44669
	102.87	9.98368	-0.600473	5.44669
	102.809	10.2027	-0.600473	5.44669
	102.81	10.3095	-0.600473	5.44669
	102.832	10.2394	-0.592602	5.44669
	102.84	10.0677	-0.572317	5.44669
	102.836	10.0043	-0.563928	5.44669
	102.831	10.1345	-0.582939	5.44669
	102.831	10.2759	-0.604181	5.44669
	102.832	10.2991	-0.607951	5.44669
	102.833	10.2601	-0.602239	5.44669
	102.833	10.2358	-0.598547	5.44669
	102.833	10.2395	-0.599037	5.44669
	102.832	10.2497	-0.600556	5.44669
	102.833	10.2527	-0.601018	5.44669
	102.833	10.2503	-0.600672	5.44669
	102.81	10.2483	-0.600362	5.44669
	102.731	10.2482	-0.600356	5.44669
	102.649	10.249	-0.600463	5.44669
	102.657	10.2493	-0.60051	5.44669
	102.691	10.2492	-0.600492	5.44669
	102.659	10.249	-0.600468	5.44669
	102.604	10.249	-0.600464	5.44669
	102.587	10.249	-0.600471	5.44669
	102.6	10.249	-0.600475	5.44669
	102.61	10.249	-0.600475	5.44669
	102.61	10.249	-0.600473	5.44669
	102.607	10.249	-0.600472	5.44669
	102.605	10.249	-0.600473	5.44669
	102.606	10.249	-0.600473	5.44669
	102.606	10.249	-0.600473	5.44669
	102.607	10.249	-0.600473	5.44669
	102.606	10.249	-0.600473	5.44669
	102.606	10.249	-0.600473	5.44669
	102.606	10.249	-0.600473	5.44669
	102.606	10.249	-0.600473	5.44669
	102.606	10.249	-0.600473	5.44669
	102.606	10.2982	-0.600473	5.44669
	102.606	10.425	-0.600473	5.44669
	102.606	10.5266	-0.600473	5.44669
	102.606	10.5838	-0.592602	5.44669
	102.606	10.6794	-0.572317	5.44669
	102.606	10.7654	-0.563928	5.44669
	102.606	10.7779	-0.582939	5.44669
	102.606	10.7051	-0.604181	5.44669
	102.584	10.5642	-0.607951	5.44669
	102.527	10.4651	-0.602239	5.44669
	102.503	10.4633	-0.598547	5.44669
	102.557	10.496	-0.599037	5.44669
	102.595	10.461	-0.600556	5.44669
	102.525	10.3776	-0.601018	5.44669
	102.428	10.4445	-0.600672	5.44669
	102.425	10.6147	-0.600362	5.44669
	102.461	10.5817	-0.600356	5.44669
	102.455	10.3962	-0.600463	5.44669
	102.481	10.411	-0.60051	5.44669
	102.545	10.6435	-0.600492	5.44669
	102.548	10.8102	-0.600468	5.44669
	102.503	10.8092	-0.600464	5.44669
	102.478	10.7022	-0.600471	5.44669
	102.506	10.5519	-0.600475	5.44669
	102.552	10.461	-0.600475	5.44669
	102.543	10.4659	-0.600473	5.44669
	102.52	10.5478	-0.600472	5.44669
	102.536	10.6863	-0.600473	5.44669
	102.509	10.7319	-0.600473	5.44669
	102.441	10.6061	-0.600473	5.44669
	102.437	10.4728	-0.600473	5.44669
	102.461	10.4516	-0.600473	5.44669
	102.451	10.4884	-0.600473	5.44669
	102.457	10.4619	-0.600473	5.44669
	102.466	10.3808	-0.600473	5.44669
	102.446	10.3963	-0.600473	5.44669
	102.453	10.4872	-0.600473	5.44669
	102.466	10.5778	-0.600473	5.44669
	102.447	10.6909	-0.600473	5.44669
	102.454	10.7724	-0.600473	5.44669
	102.466	10.7768	-0.600473	5.44669
	102.447	10.7513	-0.600473	5.44669
	102.453	10.7394	-0.600473	5.44669
	102.488	10.7434	-0.600473	5.44669
	102.504	10.7494	-0.600473	5.44669
	102.477	10.7013	-0.600473	5.44669
	102.412	10.5728	-0.600473	5.44669
	102.364	10.5193	-0.600473	5.44669
	102.385	10.5891	-0.600473	5.44669
	102.458	10.5955	-0.600473	5.44669
	102.489	10.5668	-0.600473	5.44669
	102.432	10.6498	-0.600473	5.44669
	102.391	10.7102	-0.600473	5.44669
	102.437	10.61	-0.600473	5.44669
	102.501	10.5314	-0.600473	5.44669
	102.515	10.6301	-0.600473	5.44669
	102.477	10.7637	-0.600473	5.44669
	102.408	10.7948	-0.600473	5.44669
	102.363	10.762	-0.600473	5.44669
	102.364	10.7374	-0.600473	5.44669
	102.379	10.6896	-0.600473	5.44669
	102.386	10.5722	-0.600473	5.44669
	102.383	10.5232	-0.600473	5.44669
	102.379	10.6401	-0.600473	5.44669
	102.379	10.7709	-0.600473	5.44669
	102.38	10.7943	-0.600473	5.44669
	102.38	10.7592	-0.600473	5.44669
	102.38	10.7364	-0.600473	5.44669
	102.38	10.7394	-0.600473	5.44669
	102.38	10.7488	-0.600473	5.4507
	102.38	10.7516	-0.600473	5.46104
	102.402	10.7495	-0.600473	5.46531
	102.46	10.7476	-0.600473	5.45562
	102.484	10.7475	-0.600473	5.4448
	102.43	10.7482	-0.600473	5.44287
	102.37	10.6993	-0.600473	5.44579
	102.359	10.5724	-0.600473	5.44767
	102.375	10.5198	-0.600473	5.44742
	102.385	10.6386	-0.600473	5.44664
	102.384	10.7714	-0.600473	5.44641
	102.402	10.795	-0.600473	5.44658
	102.458	10.7593	-0.600473	5.44674
	102.505	10.7362	-0.600473	5.44675
	102.51	10.7393	-0.600473	5.44669
	102.473	10.7488	-0.600473	5.44667
	102.409	10.7517	-0.600473	5.44668
	102.364	10.7495	-0.600473	5.4507
	102.364	10.6984	-0.600473	5.46104
	102.379	10.5224	-0.600473	5.46531
	102.385	10.3438	-0.600473	5.45562
	102.383	10.4105	-0.600473	5.4448
	102.379	10.662	-0.600473	5.44287
	102.401	10.8181	-0.600473	5.44579
	102.46	10.806	-0.600473	5.44767
	102.484	10.7472	-0.600473	5.44742
	102.43	10.7273	-0.600473	5.44664
	102.369	10.7398	-0.600473	5.44641
	102.381	10.7522	-0.600473	5.44658
	102.477	10.7529	-0.600473	5.44674
	102.569	10.7488	-0.600473	5.44675
	102.537	10.7468	-0.600473	5.44669
	102.419	10.7475	-0.600473	5.44667
	102.347	10.6992	-0.600473	5.44668
	102.353	10.5727	-0.600473	5.44669
	102.381	10.52	-0.600473	5.44669
	102.39	10.6386	-0.600473	5.44669
	102.384	10.7714	-0.600473	5.44669
	102.378	10.795	-0.600473	5.44669
	102.4	10.7593	-0.600473	5.44669
	102.46	10.7362	-0.600473	5.44669
	102.484	10.7393	-0.600473	5.44669
	102.452	10.7488	-0.600473	5.44669
	102.449	10.7517	-0.600473	5.44669
	102.462	10.7495	-0.600473	5.44669
	102.425	10.7476	-0.600473	5.44669
	102.397	10.7475	-0.600473	5.44669
	102.443	10.7482	-0.600473	5.44669
	102.478	10.7485	-0.600473	5.44669
	102.434	10.7484	-0.600473	5.44669
	102.373	10.7482	-0.600473	5.44669
	102.359	10.7482	-0.600473	5.44669
	102.374	10.7483	-0.600473	5.44669
	102.385	10.6991	-0.600473	5.44669
	102.384	10.5723	-0.600473	5.44669
	102.38	10.5199	-0.600473	5.44669
	102.379	10.6387	-0.600473	5.44669
	102.379	10.7714	-0.600473	5.44669
	102.38	10.795	-0.600473	5.44669
	102.38	10.7593	-0.600473	5.44669
	102.402	10.7362	-0.600473	5.44669
	102.46	10.6901	-0.600473	5.44669
	102.483	10.5236	-0.600473	5.44669
	102.43	10.2981	-0.600473	5.44669
	102.37	10.2356	-0.600473	5.44669
	102.359	10.4328	-0.600473	5.44669
	102.397	10.6587	-0.600473	5.44669
	102.488	10.6532	-0.600473	5.44669
	102.567	10.5658	-0.600473	5.44669
	102.533	10.6288	-0.600473	5.44669
	102.418	10.7017	-0.600473	5.44669
	102.348	10.6139	-0.600473	5.44669
	102.354	10.5361	-0.600473	5.44669
	102.381	10.6306	-0.600473	5.44669
	102.39	10.7623	-0.600473	5.44669
	102.384	10.794	-0.600473	5.44669
	102.378	10.713	-0.600473	5.44669
	102.378	10.5618	-0.600473	5.44669
	102.38	10.5105	-0.600473	5.44669
	102.403	10.6385	-0.600473	5.44669
	102.46	10.7747	-0.600473	5.44669
	102.483	10.7964	-0.600473	5.44669
	102.43	10.7587	-0.600473	5.44669
	102.369	10.7355	-0.600473	5.44669
	102.359	10.7392	-0.600473	5.44669
	102.375	10.749	-0.600473	5.44669
	102.385	10.7518	-0.600473	5.44669
	102.384	10.7495	-0.600473	5.44669
	102.38	10.7475	-0.600473	5.44669
	102.378	10.7475	-0.600473	5.44669
	102.379	10.7482	-0.600473	5.44669
	102.38	10.7485	-0.600473	5.44669
	102.38	10.7484	-0.600473	5.44268
	102.38	10.7482	-0.600473	5.43234
	102.38	10.699	-0.600473	5.42806
	102.38	10.5231	-0.600473	5.43775
	102.38	10.2947	-0.600473	5.44858
	102.38	10.2343	-0.600473	5.4505
	102.38	10.4335	-0.600473	5.44759
	102.38	10.7086	-0.600473	5.44571
	102.38	10.8292	-0.600473	5.44595
	102.38	10.794	-0.600473	5.44673
	102.38	10.7383	-0.600473	5.44696
	102.38	10.7278	-0.600473	5.44679
	102.38	10.7432	-0.600473	5.44663
	102.38	10.7534	-0.600473	5.44663
	102.402	10.7522	-0.600473	5.44668
	102.46	10.7481	-0.600473	5.44671
	102.484	10.7468	-0.600473	5.4467
	102.43	10.7477	-0.600473	5.44668
	102.392	10.7486	-0.600473	5.44668
	102.461	10.6994	-0.600473	5.44669
	102.581	10.5231	-0.600473	5.44669
	102.641	10.3438	-0.600473	5.44669
	102.629	10.4102	-0.600473	5.44669
	102.603	10.6619	-0.600473	5.44669
	102.597	10.769	-0.600473	5.44669
	102.603	10.5809	-0.600473	5.44669
	102.608	10.2937	-0.600473	5.44669
	102.608	10.1641	-0.600473	5.44669
	102.606	10.1999	-0.600473	5.44669
	102.606	10.259	-0.600473	5.44669
	102.606	10.2707	-0.600473	5.44669
	102.606	10.2546	-0.600473	5.44669
	102.606	10.2436	-0.600473	5.44669
	102.606	10.2448	-0.600473	5.44669
	102.606	10.2492	-0.600473	5.44669
	102.606	10.2506	-0.600473	5.44669
	102.606	10.2496	-0.600473	5.44669
	102.606	10.2487	-0.600473	5.44669
	102.606	10.2487	-0.600473	5.44669
	102.606	10.249	-0.600473	5.44669
	102.606	10.2491	-0.600473	5.44669
	102.629	10.2983	-0.600473	5.44669
	102.686	10.425	-0.600473	5.44669
	102.71	10.4774	-0.600473	5.44669
	102.656	10.3586	-0.600473	5.44669
	102.596	10.2259	-0.600473	5.44669
	102.607	10.2023	-0.600473	5.44669
	102.703	10.238	-0.600473	5.44669
	102.817	10.2611	-0.600473	5.44669
	102.843	10.258	-0.600473	5.44669
	102.749	10.2485	-0.600473	5.44669
	102.645	10.2456	-0.600473	5.44669
	102.671	10.2478	-0.600473	5.44669
	102.791	10.2497	-0.600473	5.44669
	102.866	10.2498	-0.600473	5.44669
	102.86	10.2491	-0.600473	5.44669
	102.832	10.2488	-0.600473	5.44669
	102.8	10.2489	-0.600473	5.44669
	102.749	10.2491	-0.600473	5.44669
	102.731	10.2491	-0.600473	5.44669
	102.785	10.249	-0.600473	5.44669
	102.843	10.249	-0.600473	5.44669
	102.853	10.249	-0.600473	5.44669
	102.837	10.1998	-0.600473	5.44669
	102.827	10.0731	-0.600473	5.44669
	102.829	10.0206	-0.600473	5.44669
	102.833	10.0903	-0.600473	5.44669
	102.834	10.047	-0.600473	5.44669
	102.833	9.8914	-0.600473	5.44669
	102.832	9.92208	-0.600473	5.44669
	102.832	10.1014	-0.600473	5.44669
	102.833	10.134	-0.600473	5.44669
	102.833	10.0789	-0.600473	5.44669
	102.833	10.0927	-0.600473	5.44669
	102.855	10.0765	-0.600473	5.44669
	102.935	10.009	-0.600473	5.44669
	103.038	9.97771	-0.600473	5.44669
	103.088	10.0364	-0.600473	5.44669
	103.077	10.1288	-0.600473	5.44669
	103.056	10.0573	-0.600473	5.44669
	103.051	9.83276	-0.600473	5.44669
	103.057	9.68932	-0.600473	5.44669
	103.061	9.6972	-0.600473	5.44669
	103.06	9.7988	-0.600473	5.44669
	103.059	9.94443	-0.600473	5.44669
	103.058	9.98608	-0.600473	5.44669
	103.059	9.85604	-0.600473	5.44669
	103.059	9.7716	-0.600473	5.44669
	103.059	9.87844	-0.600473	5.44268
	103.059	9.9684	-0.600473	5.43234
	103.059	9.87214	-0.600473	5.42806
	103.059	9.73545	-0.600473	5.43775
	103.081	9.70221	-0.600473	5.44858
	103.139	9.73527	-0.600473	5.4505
	103.162	9.76066	-0.600473	5.44759
	103.109	9.75952	-0.600473	5.44571
	103.071	9.75	-0.600473	5.44595
	103.117	9.74642	-0.600473	5.44673
	103.157	9.74831	-0.600473	5.44696
	103.114	9.75037	-0.600473	5.44679
	103.075	9.75056	-0.600473	5.44663
	103.117	9.74991	-0.600473	5.44663
	103.178	9.74957	-0.600473	5.44668
	103.216	9.74966	-0.600473	5.44671
	103.258	9.74981	-0.600473	5.4467
	103.293	9.74985	-0.600473	5.44668
	103.297	9.70062	-0.600473	5.44668
	103.287	9.57381	-0.600473	5.44669
	103.282	9.52138	-0.600473	5.44669
	103.283	9.64021	-0.600473	5.44669
	103.285	9.77297	-0.600473	5.44669
	103.286	9.79653	-0.600473	5.44669
	103.285	9.76083	-0.600473	5.44669
	103.285	9.73775	-0.600473	5.44669
	103.285	9.69163	-0.600473	5.44669
	103.285	9.57434	-0.600473	5.44669
	103.285	9.5248	-0.600473	5.44669
	103.285	9.59226	-0.600473	5.44669
	103.285	9.59631	-0.600473	5.44669
	103.285	9.5674	-0.600473	5.44669
	103.285	9.65118	-0.600473	5.44669
	103.285	9.76116	-0.600473	5.44669
	103.285	9.78768	-0.600473	5.44669
	103.285	9.76131	-0.600473	5.44669
	103.307	9.7411	-0.600473	5.44669
	103.365	9.74205	-0.600473	5.44669
	103.389	9.74963	-0.600473	5.44669
	103.357	9.70329	-0.600473	5.44669
	103.377	9.57501	-0.600473	5.44669
	103.47	9.52093	-0.600473	5.44669
	103.535	9.59041	-0.600473	5.44669
	103.535	9.54772	-0.600473	5.44669
	103.513	9.39235	-0.600473	5.44669
	103.504	9.42296	-0.600473	5.44669
	103.508	9.60214	-0.600473	5.44669
	103.513	9.58553	-0.600473	5.44669
	103.513	9.40371	-0.600473	5.44669
	103.512	9.36504	-0.600473	5.44669
	103.511	9.41847	-0.600473	5.44669
	103.511	9.35701	-0.600473	5.44669
	103.512	9.24762	-0.600473	5.44669
	103.534	9.21342	-0.600473	5.44669
	103.614	9.23635	-0.600473	5.44669
	103.717	9.25785	-0.600473	5.44669
	103.767	9.25867	-0.600473	5.44669
	103.756	9.25136	-0.600473	5.44669
	103.735	9.24801	-0.600473	5.44669
	103.73	9.2492	-0.600473	5.44669
	103.735	9.25089	-0.600473	5.44669
	103.74	9.25118	-0.600473	5.44669
	103.739	9.2507	-0.600473	5.44669
	103.738	9.25039	-0.600473	5.44669
	103.737	9.25044	-0.600473	5.44669
	103.738	9.25056	-0.600473	5.44669
	103.738	9.2506	-0.600473	5.44669
	103.738	9.25057	-0.600473	5.44669
	103.738	9.25055	-0.600473	5.44669
	103.738	9.25055	-0.600473	5.44669
	103.738	9.25055	-0.600473	5.44669
	103.76	9.25056	-0.600473	5.44669
	103.84	9.25056	-0.600473	5.44669
	103.943	9.25055	-0.600473	5.44669
	103.993	9.25055	-0.600473	5.44669
	103.983	9.25055	-0.600473	5.44669
	103.961	9.25056	-0.600473	5.44669
	103.956	9.25056	-0.600473	5.44669
	103.962	9.25055	-0.600473	5.44669
	103.966	9.25055	-0.600473	5.44669
	103.966	9.25055	-0.600473	5.44669
	103.964	9.25055	-0.600473	5.44669
	103.964	9.25055	-0.600473	5.44669
	103.964	9.25055	-0.600473	5.44669
	103.964	9.25055	-0.600473	5.44669
	103.964	9.25055	-0.600473	5.44669
	103.964	9.25055	-0.600473	5.44669
	103.986	9.25055	-0.600473	5.44669
	104.044	9.25055	-0.600473	5.44669
	104.068	9.25055	-0.600473	5.44669
	104.036	9.20136	-0.600473	5.44669
	104.056	9.07459	-0.600473	5.44669
	104.148	9.02216	-0.600473	5.44669
	104.214	9.14097	-0.600473	5.44669
	104.214	9.22454	-0.600473	5.44669
	104.192	9.07214	-0.600473	5.44669
	104.182	8.85723	-0.600473	5.44669
	104.187	8.85135	-0.600473	5.44669
	104.192	8.93002	-0.600473	5.44669
	104.192	8.86743	-0.600473	5.44669
	104.191	8.7486	-0.600473	5.44669
	104.19	8.76003	-0.600473	5.44669
	104.19	8.9116	-0.600473	5.44669
	104.19	8.98758	-0.600473	5.44669
	104.19	8.86978	-0.600473	5.44669
	104.19	8.72907	-0.600473	5.44669
	104.19	8.70181	-0.600473	5.44669
	104.19	8.73879	-0.600473	5.44669
	104.213	8.76372	-0.600473	5.44669
	104.292	8.76097	-0.600473	5.44669
	104.396	8.75095	-0.600473	5.44669
	104.446	8.74774	-0.600473	5.44669
	104.435	8.74995	-0.600473	5.44669
	104.414	8.75202	-0.600473	5.44669
	104.409	8.7521	-0.600473	5.44669
	104.414	8.7514	-0.600473	5.44669
	104.418	8.75107	-0.600473	5.44669
	104.418	8.75119	-0.600473	5.44669
	104.417	8.75135	-0.600473	5.44669
	104.416	8.70219	-0.600473	5.44669
	104.416	8.52618	-0.600473	5.44669
	104.417	8.29775	-0.600473	5.44669
	104.417	8.18817	-0.600473	5.44669
	104.417	8.21136	-0.600473	5.44669
	104.417	8.30729	-0.600473	5.44669
	104.439	8.4451	-0.600473	5.44669
	104.519	8.48549	-0.600473	5.44669
	104.622	8.3577	-0.600473	5.44669
	104.65	8.22547	-0.600473	5.44669
	104.582	8.20531	-0.600473	5.44669
	104.537	8.24226	-0.600473	5.44669
	104.586	8.26464	-0.600473	5.44669
	104.651	8.31003	-0.600473	5.44669
	104.666	8.42726	-0.600473	5.44669
	104.672	8.47703	-0.592602	5.44669
	104.717	8.3605	-0.572317	5.44669
	104.742	8.22965	-0.563928	5.44669
	104.715	8.20607	-0.582939	5.44669
	104.714	8.24109	-0.604181	5.44669
	104.748	8.26388	-0.607951	5.44669
	104.789	8.26094	-0.602239	5.44669
	104.843	8.2516	-0.598547	5.44669
	104.881	8.24873	-0.599037	5.44669
	104.883	8.25085	-0.600556	5.44669
	104.87	8.25276	-0.601018	5.44669
	104.865	8.2528	-0.600672	5.44669
	104.867	8.20295	-0.600362	5.44669
	104.87	8.0267	-0.600356	5.44669
	104.87	7.8476	-0.600463	5.44669
	104.869	7.91414	-0.60051	5.44669
	104.869	8.16573	-0.600492	5.44669
	104.869	8.32201	-0.600468	5.44669
	104.869	8.30984	-0.600464	5.44669
	104.869	8.25107	-0.600471	5.44669
	104.869	8.23107	-0.600475	5.44669
	104.869	8.24363	-0.600475	5.44669
	104.869	8.25601	-0.600473	5.44669
	104.869	8.25673	-0.600472	5.44669
	104.869	8.25263	-0.600473	5.44669
	104.869	8.25066	-0.600473	5.44669
	104.869	8.25129	-0.600473	5.44669
	104.869	8.25226	-0.600473	5.44669
	104.869	8.25244	-0.600473	5.44669
	104.869	8.25217	-0.600473	5.44669
	104.869	8.25199	-0.600473	5.44669
	104.869	8.25201	-0.600473	5.44669
	104.869	8.25209	-0.600473	5.44669
	104.892	8.25211	-0.600473	5.44669
	104.971	8.2029	-0.600473	5.44669
	105.075	8.02692	-0.600473	5.44669
	105.124	7.84771	-0.600473	5.44669
	105.114	7.86491	-0.600473	5.44669
	105.093	7.94052	-0.600473	5.44669
	105.088	7.86844	-0.600473	5.44669
	105.093	7.74672	-0.600473	5.44669
	105.097	7.71112	-0.600473	5.44669
	105.097	7.78704	-0.600473	5.44669
	105.096	7.93741	-0.600473	5.44669
	105.095	7.99018	-0.600473	5.44669
	105.095	7.86312	-0.600473	5.44669
	105.118	7.72678	-0.600473	5.44669
	105.175	7.70465	-0.600473	5.44669
	105.199	7.74223	-0.600473	5.44669
	105.145	7.76558	-0.600473	5.44669
	105.107	7.76196	-0.600473	5.44669
	105.176	7.75214	-0.608344	5.44669
	105.296	7.74931	-0.628628	5.44669
	105.356	7.75162	-0.637018	5.44669
	105.344	7.75359	-0.618006	5.44669
	105.319	7.75359	-0.596765	5.44669
	105.313	7.7529	-0.592994	5.44669
	105.319	7.7526	-0.598707	5.44669
	105.324	7.75273	-0.602399	5.44669
	105.324	7.75288	-0.601909	5.44669
	105.322	7.75291	-0.60039	5.44669
	105.321	7.75286	-0.599928	5.44669
	105.322	7.75283	-0.600274	5.44669
	105.322	7.75284	-0.600583	5.44669
	105.322	7.75285	-0.60059	5.44669
	105.322	7.75285	-0.600483	5.44669
	105.322	7.75285	-0.600435	5.44669
	105.344	7.75285	-0.600454	5.44669
	105.402	7.75285	-0.600478	5.44669
	105.448	7.75285	-0.600482	5.44669
	105.451	7.75285	-0.600475	5.44669
	105.437	7.75285	-0.60047	5.44669
	105.452	7.75285	-0.600471	5.44669
	105.512	7.75285	-0.600473	5.44669
	105.561	7.75285	-0.600474	5.44669
	105.566	7.75285	-0.600473	5.44669
	105.551	7.75285	-0.600473	5.44669
	105.543	7.75285	-0.600473	5.44669
	105.545	7.75285	-0.600473	5.44669
	105.549	7.75285	-0.600473	5.44669
	105.549	7.75285	-0.600473	5.44669
	105.548	7.75285	-0.600473	5.44669
	105.548	7.75285	-0.600473	5.44669
	105.57	7.75285	-0.600473	5.44669
	105.628	7.75285	-0.600473	5.4507
	105.652	7.75285	-0.600473	5.46104
	105.62	7.75285	-0.600473	5.46531
	105.617	7.75285	-0.600473	5.45562
	105.63	7.75285	-0.600473	5.4448
	105.615	7.75285	-0.600473	5.44287
	105.645	7.70366	-0.600473	5.44579
	105.737	7.57688	-0.600473	5.44767
	105.798	7.52445	-0.600473	5.44742
	105.797	7.64327	-0.608344	5.44664
	105.775	7.77602	-0.628628	5.44641
	105.767	7.7504	-0.637018	5.44658
	105.771	7.58792	-0.618006	5.44674
	105.776	7.51241	-0.596765	5.44675
	105.776	7.5851	-0.592994	5.44669
	105.775	7.60058	-0.598707	5.44667
	105.774	7.5254	-0.602399	5.44668
	105.774	7.43039	-0.601909	5.44669
	105.774	7.35893	-0.60039	5.44669
	105.775	7.4519	-0.599928	5.44669
	105.774	7.62875	-0.600274	5.44669
	105.774	7.6384	-0.600583	5.44669
	105.774	7.57461	-0.60059	5.44669
	105.774	7.59287	-0.600483	5.44669
	105.774	7.53247	-0.600435	5.44669
	105.797	7.33875	-0.600454	5.44669
	105.854	7.20423	-0.600478	5.44669
	105.878	7.2049	-0.600482	5.44669
	105.824	7.25111	-0.600475	5.44669
	105.764	7.31912	-0.60047	5.44669
	105.753	7.43731	-0.600471	5.44669
	105.792	7.47945	-0.600473	5.44669
	105.882	7.35937	-0.600474	5.44669
	105.984	7.22975	-0.600473	5.44669
	106.029	7.20794	-0.600473	5.44669
	106.018	7.24327	-0.600473	5.44669
	105.997	7.26556	-0.600473	5.44669
	105.993	7.2623	-0.600473	5.44669
	105.999	7.253	-0.600473	5.44669
	106.002	7.25027	-0.600473	5.44669
	106.002	7.25243	-0.600473	5.44669
	106.023	7.2543	-0.600473	5.44669
	106.08	7.25432	-0.600473	5.44669
	106.104	7.25366	-0.600473	5.44669
	106.05	7.25338	-0.600473	5.44669
	105.99	7.2535	-0.600473	5.44669
	105.979	7.25364	-0.600473	5.44669
	106.018	7.25367	-0.600473	5.44669
	106.108	7.25362	-0.600473	5.44669
	106.21	7.20441	-0.600473	5.44669
	106.256	7.07763	-0.600473	5.44669
	106.244	6.97602	-0.600473	5.44669
	106.224	6.96807	-0.600473	5.44669
	106.22	7.04839	-0.600473	5.44669
	106.225	7.19077	-0.600473	5.44669
	106.229	7.28782	-0.600473	5.44669
	106.228	7.28831	-0.600473	5.44669
	106.227	7.20648	-0.600473	5.44669
	106.226	7.01694	-0.600473	5.44669
	106.227	6.84368	-0.600473	5.44669
	106.227	6.91739	-0.600473	5.44669
	106.227	7.16992	-0.600473	5.44669
	106.227	7.27485	-0.600473	5.44669
	106.249	7.08548	-0.600473	5.44669
	106.329	6.84775	-0.600473	5.44669
	106.433	6.84549	-0.600473	5.44669
	106.482	6.9338	-0.600473	5.44669
	106.472	6.92315	-0.600473	5.44669
	106.451	6.92882	-0.600473	5.44669
	106.446	6.94156	-0.600473	5.44669
	106.451	6.84754	-0.600473	5.44669
	106.455	6.78821	-0.600473	5.44669
	106.455	6.89272	-0.600473	5.44669
	106.453	6.97278	-0.600473	5.44669
	106.453	6.87319	-0.600473	5.44669
	106.453	6.73863	-0.600473	5.44669
	106.453	6.70747	-0.600473	5.44669
	106.453	6.74063	-0.600473	5.44669
	106.453	6.76534	-0.600473	5.44669
	106.453	6.76386	-0.600473	5.44669
	106.453	6.75445	-0.600473	5.44669
	106.476	6.75103	-0.600473	5.44669
	106.533	6.75295	-0.600473	5.44669
	106.557	6.75496	-0.600473	5.44669
	106.503	6.75513	-0.600473	5.44669
	106.465	6.75448	-0.600473	5.44669
	106.534	6.75415	-0.600473	5.44669
	106.654	6.75424	-0.600473	5.44669
	106.714	6.7544	-0.600473	5.44669
	106.702	6.75443	-0.600473	5.44669
	106.677	6.75439	-0.600473	5.44669
	106.67	6.75436	-0.600473	5.44669
	106.677	6.75436	-0.600473	5.44669
	106.682	6.75437	-0.600473	5.44669
	106.681	6.75438	-0.600473	5.44669
	106.68	6.75438	-0.600473	5.44669
	106.679	6.75437	-0.600473	5.44669
	106.679	6.75437	-0.600473	5.44669
	106.68	6.75437	-0.600473	5.44669
	106.68	6.75437	-0.600473	5.44669
	106.68	6.75437	-0.600473	5.44669
	106.68	6.75437	-0.600473	5.44669
	106.68	6.75437	-0.600473	5.44669
	106.68	6.75437	-0.600473	5.44669
	106.68	6.75437	-0.600473	5.44669
	106.702	6.75437	-0.600473	5.44669
	106.759	6.70518	-0.600473	5.44669
	106.783	6.57841	-0.600473	5.44669
	106.752	6.52598	-0.600473	5.44669
	106.771	6.6448	-0.600473	5.44669
	106.864	6.72836	-0.600473	5.44669
	106.93	6.62515	-0.600473	5.44669
	106.907	6.53701	-0.600473	5.44669
	106.827	6.63276	-0.600473	5.44669
	106.794	6.76858	-0.600473	5.44669
	106.852	6.75244	-0.600473	5.44669
	106.918	6.59285	-0.600473	5.44669
	106.929	6.46599	-0.600473	5.44669
	106.911	6.45917	-0.600473	5.44669
	106.9	6.49975	-0.600473	5.44669
	106.901	6.46972	-0.600473	5.44669
	106.906	6.3857	-0.600473	5.44669
	106.908	6.40134	-0.600473	5.44669
	106.906	6.44411	-0.600473	5.44669
	106.905	6.3591	-0.600473	5.44669
	106.905	6.24367	-0.600473	5.44669
	106.906	6.21531	-0.600473	5.44669
	106.906	6.24284	-0.600473	5.44669
	106.906	6.26419	-0.592602	5.44669
	106.906	6.26331	-0.572317	5.44669
	106.906	6.25535	-0.563928	5.44669
	106.906	6.25232	-0.582939	5.44669
	106.906	6.25389	-0.604181	5.44669
	106.906	6.25561	-0.607951	5.44669
	106.906	6.25578	-0.602239	5.44669
	106.928	6.25524	-0.598547	5.44669
	106.986	6.25495	-0.599037	5.44669
	107.032	6.25502	-0.600556	5.44669
	107.058	6.25516	-0.601018	5.44669
	107.101	6.25519	-0.600672	5.44669
	107.14	6.25515	-0.600362	5.44669
	107.146	6.25513	-0.600356	5.44669
	107.135	6.25513	-0.600463	5.44669
	107.128	6.25514	-0.60051	5.44669
	107.13	6.25514	-0.600492	5.44669
	107.132	6.25514	-0.600468	5.44669
	107.133	6.25514	-0.600464	5.44669
	107.132	6.20595	-0.600471	5.44669
	107.132	6.02998	-0.600475	5.44669
	107.132	5.85078	-0.600475	5.44669
	107.132	5.91716	-0.600473	5.44669
	107.154	6.11954	-0.600472	5.44669
	107.212	6.14909	-0.600473	5.44669
	107.236	6.08451	-0.600473	5.44669
	107.182	6.09537	-0.600473	5.44669
	107.144	6.08134	-0.600473	5.44669
	107.191	6.01584	-0.600473	5.44669
	107.253	5.93537	-0.600473	5.44669
	107.289	5.86656	-0.600473	5.44669
	107.331	5.90629	-0.600473	5.44669
	107.366	5.95371	-0.600473	5.44669
	107.37	5.86207	-0.600473	5.44669
	107.361	5.79141	-0.600473	5.44669
	107.355	5.89033	-0.600473	5.44669
	107.356	5.97207	-0.600473	5.44669
	107.359	5.87517	-0.600473	5.44669
	107.359	5.74114	-0.600473	5.44669
	107.359	5.70925	-0.600473	5.44669
	107.358	5.74191	-0.600473	5.44669
	107.358	5.76667	-0.600473	5.44669
	107.358	5.7654	-0.600473	5.44669
	107.358	5.75605	-0.600473	5.44669
	107.358	5.75259	-0.600473	5.44669
	107.358	5.75446	-0.600473	5.44669
	107.358	5.75648	-0.600473	5.44669
	107.358	5.75666	-0.600473	5.44669
	107.381	5.75601	-0.600473	5.44669
	107.46	5.75568	-0.600473	5.44669
	107.564	5.75577	-0.600473	5.44669
	107.614	5.75593	-0.600473	5.44669
	107.581	5.75596	-0.600473	5.44669
	107.502	5.75592	-0.600473	5.44669
	107.473	5.75589	-0.600473	5.44669
	107.533	5.75589	-0.600473	5.44669
	107.597	5.7559	-0.600473	5.44669
	107.607	5.75591	-0.600473	5.44669
	107.59	5.7559	-0.600473	5.44669
	107.579	5.7559	-0.600473	5.44669
	107.58	5.7559	-0.600473	5.44669
	107.585	5.7559	-0.600473	5.44669
	107.586	5.7559	-0.600473	5.44669
	107.585	5.7559	-0.600473	5.44669
	107.584	5.7559	-0.600473	5.44669
	107.584	5.7559	-0.600473	5.44669
	107.585	5.7559	-0.600473	5.44669
	107.585	5.7559	-0.600473	5.44669
	107.585	5.7559	-0.600473	5.44669
	107.585	5.7559	-0.600473	5.44669
	107.585	5.7559	-0.600473	5.44669
	107.585	5.7559	-0.600473	5.44669
	107.585	5.7559	-0.600473	5.44669
	107.585	5.7559	-0.600473	5.44669
	107.585	5.7559	-0.600473	5.44669
	107.585	5.7559	-0.600473	5.44669
	107.585	5.7559	-0.600473	5.44669
	107.585	5.7559	-0.600473	5.44669
	107.585	5.7559	-0.600473	5.44669
	107.585	5.7559	-0.600473	5.44669
	107.585	5.70671	-0.600473	5.44669
	107.607	5.57994	-0.600473	5.44669
	107.687	5.5275	-0.600473	5.44669
	107.768	5.64632	-0.600473	5.44669
	107.738	5.72989	-0.600473	5.44669
	107.646	5.62668	-0.600473	5.44669
	107.655	5.48935	-0.600473	5.44669
	107.764	5.45832	-0.600473	5.44669
	107.84	5.54171	-0.600473	5.44669
	107.839	5.64439	-0.600473	5.44669
	107.812	5.61755	-0.600473	5.44669
	107.801	5.56345	-0.600473	5.44669
	107.807	5.59851	-0.600473	5.44669
	107.813	5.59086	-0.600473	5.4507
	107.813	5.56862	-0.600473	5.46104
	107.811	5.61016	-0.600473	5.46531
	107.81	5.54472	-0.600473	5.45562
	107.811	5.34059	-0.600473	5.4448
	107.811	5.20352	-0.600473	5.44287
	107.811	5.2068	-0.600473	5.44579
	107.811	5.25503	-0.600473	5.44767
	107.811	5.27376	-0.600473	5.44742
	107.811	5.26442	-0.600473	5.44664
	107.811	5.25384	-0.600473	5.44641
	107.811	5.25273	-0.600473	5.44658
	107.811	5.25602	-0.600473	5.44674
	107.811	5.2578	-0.600473	5.44675
	107.811	5.25737	-0.600473	5.44669
	107.833	5.25656	-0.600473	5.44667
	107.891	5.25637	-0.600473	5.44668
	107.937	5.25658	-0.600473	5.44669
	107.94	5.25674	-0.600473	5.44669
	107.926	5.25673	-0.600473	5.44669
	107.919	5.25667	-0.600473	5.44669
	107.921	5.25665	-0.600473	5.44669
	107.947	5.25666	-0.600473	5.44669
	108.005	5.25667	-0.600473	5.44669
	108.05	5.25667	-0.600473	5.44669
	108.053	5.25667	-0.600473	5.44669
	108.039	5.25666	-0.600473	5.44669
	108.032	5.25667	-0.600473	5.44669
	108.035	5.25667	-0.600473	5.44669
	108.038	5.25667	-0.600473	5.44669
	108.039	5.25667	-0.600473	5.44669
	108.038	5.25667	-0.600473	5.44669
	108.037	5.25667	-0.600473	5.44669
	108.037	5.25667	-0.600473	5.44669
	108.037	5.25667	-0.600473	5.44669
	108.037	5.25667	-0.600473	5.44669
	108.037	5.25667	-0.600473	5.44669
	108.037	5.25667	-0.600473	5.44669
	108.037	5.25667	-0.600473	5.44669
	108.037	5.25667	-0.600473	5.44669
	108.06	5.25667	-0.600473	5.44669
	108.139	5.25667	-0.600473	5.44669
	108.243	5.25667	-0.600473	5.44669
	108.293	5.25667	-0.600473	5.44669
	108.282	5.25667	-0.600473	5.44669
	108.261	5.25667	-0.600473	5.44669
	108.234	5.25667	-0.600473	5.44669
	108.182	5.25667	-0.600473	5.44669
	108.162	5.25667	-0.600473	5.44669
	108.215	5.25667	-0.600473	5.44669
	108.274	5.25667	-0.600473	5.44669
	108.284	5.25667	-0.600473	5.44669
	108.268	5.25667	-0.600473	5.44669
	108.258	5.20748	-0.600473	5.44669
	108.26	5.0807	-0.600473	5.44669
	108.264	4.97908	-0.600473	5.44669
	108.265	4.92193	-0.600473	5.44669
	108.264	4.82629	-0.600473	5.44669
	108.263	4.74027	-0.600473	5.44669
	108.263	4.72774	-0.600473	5.44669
	108.286	4.75141	-0.600473	5.44669
	108.343	4.76551	-0.600473	5.44669
	108.367	4.76296	-0.600473	5.44669
	108.336	4.80607	-0.600473	5.44669
	108.355	4.9312	-0.600473	5.44669
	108.448	4.9851	-0.600473	5.44669
	108.492	4.91668	-0.600473	5.44669
	108.434	4.91068	-0.600473	5.44669
	108.388	4.93911	-0.600473	5.44669
	108.41	4.85582	-0.600473	5.44669
	108.417	4.74622	-0.600473	5.44669
	108.409	4.71969	-0.600473	5.44669
	108.447	4.74591	-0.600473	5.44669
	108.495	4.76607	-0.600473	5.44669
	108.506	4.71596	-0.600473	5.44669
	108.495	4.58163	-0.600473	5.44669
	108.486	4.52636	-0.600473	5.44669
	108.487	4.64667	-0.600473	5.44669
	108.49	4.78106	-0.600473	5.44669
	108.491	4.80478	-0.600473	5.44669
	108.49	4.76856	-0.600473	5.44669
	108.49	4.74521	-0.600473	5.44669
	108.49	4.74835	-0.600473	5.44669
	108.49	4.75797	-0.600473	5.44669
	108.49	4.76088	-0.600473	5.44669
	108.49	4.75869	-0.600473	5.44669
	108.49	4.75673	-0.600473	5.44669
	108.49	4.75669	-0.600473	5.44669
	108.49	4.75737	-0.600473	5.44669
	108.512	4.75767	-0.600473	5.44669
	108.57	4.75755	-0.600473	5.44669
	108.616	4.7574	-0.600473	5.44669
	108.642	4.75737	-0.600473	5.44669
	108.685	4.75742	-0.600473	5.44669
	108.724	4.75745	-0.600473	5.44669
	108.73	4.75744	-0.600473	5.44669
	108.719	4.75743	-0.600473	5.44669
	108.713	4.70824	-0.600473	5.44669
	108.714	4.53227	-0.600473	5.44669
	108.716	4.35307	-0.600473	5.44669
	108.717	4.41945	-0.600473	5.44669
	108.716	4.62183	-0.600473	5.44669
	108.716	4.60219	-0.600473	5.44669
	108.716	4.41084	-0.600473	5.44669
	108.716	4.41845	-0.600473	5.44669
	108.716	4.60082	-0.600473	5.44669
	108.738	4.59373	-0.600473	5.44669
	108.796	4.36558	-0.600473	5.44669
	108.82	4.19794	-0.600473	5.44669
	108.788	4.19701	-0.600473	5.44669
	108.785	4.25434	-0.600473	5.44669
	108.821	4.27838	-0.600473	5.44669
	108.863	4.26803	-0.600473	5.44669
	108.917	4.25514	-0.600473	5.44669
	108.932	4.25342	-0.600473	5.44669
	108.876	4.25728	-0.600473	5.44669
	108.84	4.25951	-0.600473	5.44669
	108.889	4.25907	-0.600473	5.44669
	108.951	4.25809	-0.592602	5.44669
	108.964	4.25784	-0.572317	5.44669
	108.948	4.25808	-0.563928	5.44669
	108.937	4.25827	-0.582939	5.44669
	108.938	4.25827	-0.604181	5.44669
	108.942	4.2582	-0.607951	5.44669
	108.944	4.25817	-0.602239	5.44669
	108.943	4.25818	-0.598547	5.44669
	108.942	4.2582	-0.599037	5.44669
	108.942	4.2582	-0.600556	5.44669
	108.942	4.2582	-0.601018	5.44669
	108.943	4.25819	-0.600672	5.44669
	108.965	4.25819	-0.600362	5.44669
	109.044	4.25819	-0.600356	5.44669
	109.126	4.25819	-0.600463	5.44669
	109.118	4.25819	-0.60051	5.44669
	109.084	4.25819	-0.600492	5.44669
	109.116	4.25819	-0.600468	5.44669
	109.172	4.20901	-0.600464	5.44669
	109.188	4.08223	-0.600471	5.44669
	109.176	4.0298	-0.600475	5.44669
	109.165	4.14862	-0.600475	5.44669
	109.165	4.28137	-0.600473	5.44669
	109.168	4.25574	-0.600472	5.44669
	109.17	4.09326	-0.600473	5.44669
	109.169	4.01776	-0.600473	5.44669
	109.169	4.09045	-0.600473	5.44669
	109.168	4.10592	-0.600473	5.44669
	109.169	4.07994	-0.600473	5.44669
	109.169	4.16089	-0.600473	5.44669
	109.169	4.26864	-0.600473	5.44669
	109.169	4.29523	-0.600473	5.44669
	109.191	4.26969	-0.600473	5.44669
	109.248	4.2498	-0.600473	5.44669
	109.272	4.25058	-0.600473	5.44669
	109.218	4.2088	-0.600473	5.44669
	109.158	4.03566	-0.600473	5.44669
	109.17	3.80581	-0.600473	5.44669
	109.266	3.69462	-0.600473	5.44669
	109.38	3.71764	-0.600473	5.44669
	109.428	3.76488	-0.600473	5.44669
	109.413	3.77618	-0.600473	5.44669
	109.391	3.76408	-0.600473	5.44669
	109.387	3.80417	-0.600473	5.44669
	109.393	3.93144	-0.600473	5.44669
	109.397	3.98731	-0.600473	5.44669
	109.397	3.86976	-0.600473	5.44669
	109.395	3.73631	-0.600473	5.44669
	109.394	3.71201	-0.600473	5.44669
	109.395	3.79684	-0.600473	5.44669
	109.395	3.94692	-0.600473	5.44669
	109.395	3.99641	-0.600473	5.44669
	109.395	3.86807	-0.600473	5.44669
	109.395	3.73237	-0.600473	5.44669
	109.395	3.71096	-0.600473	5.44669
	109.395	3.74861	-0.600473	5.44669
	109.395	3.77173	-0.600473	5.44669
	109.395	3.768	-0.600473	5.44669
	109.395	3.7582	-0.600473	5.44669
	109.395	3.75543	-0.600473	5.44669
	109.395	3.75775	-0.600473	5.44669
	109.395	3.75971	-0.600473	5.44669
	109.417	3.7597	-0.600473	5.44669
	109.475	3.759	-0.600473	5.44669
	109.499	3.75871	-0.600473	5.44669
	109.467	3.75884	-0.600473	5.44669
	109.487	3.759	-0.600473	5.44669
	109.557	3.75902	-0.600473	5.44669
	109.566	3.75897	-0.600473	5.44669
	109.542	3.75894	-0.600473	5.44669
	109.573	3.75895	-0.600473	5.44669
	109.624	3.75896	-0.600473	5.44669
	109.639	3.75896	-0.600473	5.44669
	109.628	3.75896	-0.600473	5.44669
	109.618	3.75896	-0.600473	5.44669
	109.618	3.75896	-0.600473	5.44669
	109.621	3.75896	-0.600473	5.44669
	109.623	3.75896	-0.600473	5.44669
	109.622	3.75896	-0.600473	5.44669
	109.621	3.75896	-0.600473	5.44669
	109.621	3.75896	-0.600473	5.44669
	109.621	3.75896	-0.600473	5.44669
	109.621	3.75896	-0.600473	5.44669
	109.644	3.75896	-0.600473	5.44669
	109.723	3.75896	-0.600473	5.44669
	109.827	3.75896	-0.600473	5.44669
	109.854	3.75896	-0.600473	5.44669
	109.786	3.75896	-0.600473	5.44669
	109.741	3.70977	-0.600473	5.44669
	109.79	3.5338	-0.600473	5.44669
	109.856	3.3546	-0.600473	5.44669
	109.871	3.42098	-0.600473	5.44669
	109.854	3.67255	-0.600473	5.44669
	109.842	3.82887	-0.600473	5.44669
	109.843	3.81673	-0.600473	5.44669
	109.848	3.75796	-0.600473	5.44669
	109.849	3.68876	-0.600473	5.44669
	109.848	3.57454	-0.600473	5.44669
	109.847	3.4853	-0.600473	5.44669
	109.847	3.47806	-0.600473	5.44669
	109.848	3.5051	-0.600473	5.44669
	109.848	3.51873	-0.600473	5.44669
	109.87	3.51479	-0.600473	5.44669
	109.95	3.4591	-0.600473	5.44669
	110.031	3.331	-0.600473	5.44669
	110.023	3.23113	-0.600473	5.44669
	109.989	3.27357	-0.600473	5.44669
	110.022	3.43136	-0.600473	5.44669
	110.077	3.49892	-0.600473	5.44669
	110.093	3.37537	-0.600473	5.44669
	110.081	3.23525	-0.600473	5.44669
	110.07	3.21028	-0.592602	5.44669
	110.07	3.24802	-0.572317	5.44669
	110.074	3.27244	-0.563928	5.44669
	110.075	3.26922	-0.582939	5.44669
	110.097	3.25918	-0.604181	5.44669
	110.153	3.25612	-0.607951	5.44669
	110.177	3.25841	-0.602239	5.44669
	110.124	3.26045	-0.598547	5.44669
	110.086	3.2605	-0.599037	5.44669
	110.133	3.25979	-0.600556	5.44669
	110.195	3.25948	-0.601018	5.44669
	110.231	3.2596	-0.600672	5.44669
	110.273	3.25976	-0.600362	5.44669
	110.308	3.25978	-0.600356	5.44669
	110.312	3.25974	-0.600463	5.44669
	110.302	3.25971	-0.60051	5.44669
	110.297	3.25971	-0.600492	5.44669
	110.298	3.25972	-0.600468	5.44669
	110.3	3.25973	-0.600464	5.44669
	110.301	3.25972	-0.600471	5.44669
	110.3	3.25972	-0.600475	5.44669
[truncated: 412 more rows]
