# Supplementary material for: Design of a cosmetic glove stiffness compensation mechanism for toddler-sized hand prostheses
Source: PLoS One. 2017 Aug 11;12(8):e0183233. doi: 10.1371/journal.pone.0183233 (PMC5553851; doi:10.1371/journal.pone.0183233)
Supplement: S1 Dataset — (ZIP) [file pone.0183233.s001.zip › 02 Spring measurements/RVS10_3.xlsx]

## Sheet: RVS10_3
LabVIEW Measurement
Writer_Version	2
Reader_Version	2
Separator	Tab
Decimal_Separator	.
Multi_Headings	No
X_Columns	No
Time_Pref	Absolute
Operator	localadmin
Date	2013-09-24
Time	00:15:26.357000
***End_of_Header***
Channels	4
Samples	10	10	10	10
Date	2013-09-24	2013-09-24	2013-09-24	2013-09-24
Time	00:16:17.057000	00:16:17.057000	00:16:17.057000	00:16:17.058000
Y_Unit_Label	mm	N	N	Pa
X_Dimension	Time	Time	Time	Time
X0	0	0	0	0
Delta_X	0.01	0.01	0.01	0.01
***End_of_Header***
X_Value	Voltage LVDT (Filtered)	Voltage Load Cell (Filtered)	Voltage Pinch Load Cell (Filtered)	Voltage Pressure (Filtered)	Comment
	112.337	0.227255	-0.600473	5.44669
	112.336	0.346673	-0.600473	5.44669
	112.336	0.260517	-0.600473	5.44669
	112.337	0.077721	-0.600473	5.44669
	112.337	0.015267	-0.600473	5.44669
	112.337	0.149847	-0.600473	5.44669
	112.337	0.243583	-0.600473	5.44669
	112.337	0.139031	-0.600473	5.44669
	112.337	0.046719	-0.600473	5.44669
	112.337	0.141189	-0.600473	5.44669
	112.337	0.228771	-0.600473	5.44669
	112.337	0.135903	-0.600473	5.44669
	112.337	0.050674	-0.600473	5.44669
	112.359	0.143957	-0.600473	5.44669
	112.417	0.228525	-0.600473	5.44669
	112.44	0.134816	-0.600473	5.44669
	112.386	0.050306	-0.600473	5.44669
	112.326	0.094999	-0.600473	5.44669
	112.316	0.101978	-0.600473	5.44669
	112.332	0.033207	-0.600473	5.44669
	112.342	-0.006918	-0.600473	5.44669
	112.363	0.048511	-0.592602	5.44669
	112.416	0.191939	-0.572317	5.44669
	112.439	0.249094	-0.563928	5.44669
	112.386	0.077139	-0.582939	5.44669
	112.327	-0.136533	-0.604181	5.44669
	112.316	-0.134937	-0.607951	5.44669
	112.332	-0.053572	-0.602239	5.44669
	112.342	-0.117688	-0.598547	5.44669
	112.341	-0.188927	-0.599037	5.44669
	112.337	-0.100045	-0.600556	5.44669
	112.335	0.02689	-0.601018	5.44669
	112.336	0.107853	-0.600672	5.44669
	112.337	0.204432	-0.600362	5.44669
	112.337	0.233179	-0.600356	5.44669
	112.337	0.115214	-0.600463	5.44669
	112.337	0.040432	-0.60051	5.44669
	112.337	0.09783	-0.600492	5.44669
	112.337	0.106673	-0.600468	5.44669
	112.337	0.083358	-0.600464	5.44669
	112.337	0.167781	-0.600471	5.44669
	112.337	0.276036	-0.600475	5.44669
	112.359	0.301604	-0.600475	5.44669
	112.417	0.226265	-0.600473	5.44669
	112.44	0.030515	-0.600472	5.44669
	112.386	-0.147643	-0.600473	5.44669
	112.326	-0.07378	-0.600473	5.44669
	112.316	0.180553	-0.600473	5.44669
	112.332	0.33537	-0.600473	5.44669
	112.342	0.321621	-0.600473	5.44669
	112.341	0.262702	-0.600473	5.44669
	112.337	0.243207	-0.600473	5.44669
	112.335	0.256031	-0.600473	5.44669
	112.336	0.268339	-0.600473	5.44669
	112.337	0.268937	-0.600473	5.44669
	112.337	0.215623	-0.600473	5.44669
	112.337	0.086908	-0.600473	5.44669
	112.337	0.035129	-0.600473	5.44669
	112.337	0.15491	-0.600473	5.44669
	112.337	0.287836	-0.600473	5.44669
	112.359	0.261939	-0.600473	5.44669
	112.417	0.099286	-0.600473	5.44669
	112.44	-0.025387	-0.600473	5.44669
	112.386	-0.030207	-0.600473	5.44669
	112.326	0.05963	-0.600473	5.44669
	112.316	0.204882	-0.600473	5.44669
	112.332	0.299754	-0.600473	5.44669
	112.342	0.298311	-0.600473	5.44669
	112.363	0.265639	-0.600473	5.44669
	112.416	0.203539	-0.600473	5.44669
	112.439	0.083011	-0.600473	5.44669
	112.386	-0.011399	-0.600473	5.44669
	112.349	-0.067746	-0.600473	5.44669
	112.396	-0.116426	-0.600473	5.44669
	112.435	-0.076885	-0.600473	5.44669
	112.392	0.012491	-0.600473	5.44669
	112.33	0.044664	-0.600473	5.44669
	112.315	0.027763	-0.600473	5.44669
	112.33	0.05866	-0.600473	5.44669
	112.342	0.134624	-0.600473	5.44669
	112.363	0.115301	-0.600473	5.44669
	112.417	0.024655	-0.600473	5.44669
	112.439	-0.015243	-0.600473	5.44669
	112.386	0.048062	-0.600473	5.44669
	112.327	0.19471	-0.600473	5.44669
	112.316	0.299604	-0.600473	5.44669
	112.332	0.301863	-0.600473	5.44669
	112.342	0.26718	-0.600473	5.44669
	112.341	0.252112	-0.600473	5.44669
	112.337	0.25817	-0.600473	5.44669
	112.335	0.26607	-0.600473	5.44669
	112.336	0.218036	-0.600473	5.44669
	112.337	0.088938	-0.600473	5.44669
	112.337	0.035122	-0.600473	5.44669
	112.337	0.154185	-0.600473	5.44669
	112.337	0.287535	-0.600473	5.44669
	112.359	0.26207	-0.600473	5.44669
	112.417	0.099448	-0.600473	5.44268
	112.44	0.023824	-0.600473	5.43234
	112.386	0.096519	-0.600473	5.42806
	112.326	0.062844	-0.600473	5.43775
	112.316	-0.089895	-0.600473	5.44858
	112.332	-0.061385	-0.600473	5.4505
	112.342	0.16517	-0.600473	5.44759
	112.341	0.275323	-0.600473	5.44571
	112.337	0.146574	-0.600473	5.44595
	112.335	0.038548	-0.600473	5.44673
	112.359	0.135078	-0.600473	5.44696
	112.417	0.278305	-0.600473	5.44679
	112.441	0.314185	-0.600473	5.44663
	112.387	0.279919	-0.600473	5.44663
	112.326	0.253069	-0.600473	5.44668
	112.316	0.254043	-0.600473	5.44671
	112.332	0.264001	-0.600473	5.4467
	112.342	0.267827	-0.600473	5.44668
	112.341	0.26589	-0.600473	5.44668
	112.337	0.263719	-0.600473	5.44669
	112.335	0.263498	-0.600473	5.44669
	112.359	0.264177	-0.600473	5.44669
	112.417	0.21535	-0.600473	5.44669
	112.441	0.088485	-0.600473	5.44669
	112.387	0.035887	-0.600473	5.44669
	112.326	0.105476	-0.600473	5.44669
	112.316	0.111499	-0.600473	5.44669
	112.332	0.033472	-0.600473	5.44669
	112.342	-0.059381	-0.600473	5.44669
	112.341	-0.17811	-0.600473	5.44669
	112.337	-0.211874	-0.600473	5.44669
	112.335	-0.038942	-0.600473	5.44669
	112.336	0.166819	-0.600473	5.44669
	112.337	0.161561	-0.600473	5.44669
	112.337	0.081474	-0.600473	5.44669
	112.337	0.098237	-0.600473	5.44669
	112.337	0.092206	-0.600473	5.44669
	112.337	0.077146	-0.600473	5.44669
	112.337	0.170321	-0.600473	5.44669
	112.337	0.279308	-0.600473	5.44669
	112.337	0.252881	-0.600473	5.44669
	112.337	0.049332	-0.600473	5.44669
	112.337	-0.149263	-0.600473	5.44669
	112.337	-0.130344	-0.600473	5.44669
	112.337	-0.047117	-0.600473	5.44669
	112.337	-0.067425	-0.600473	5.44669
	112.337	-0.063997	-0.600473	5.44268
	112.337	0.000424	-0.600473	5.43234
	112.337	0.084211	-0.600473	5.42806
	112.337	0.203978	-0.600473	5.43775
	112.337	0.290589	-0.600473	5.44858
	112.337	0.245595	-0.600473	5.4505
	112.337	0.091453	-0.600473	5.44759
	112.337	0.02633	-0.600473	5.44571
	112.337	0.149601	-0.600473	5.44595
	112.337	0.239548	-0.600473	5.44673
	112.337	0.088238	-0.600473	5.44696
	112.337	-0.128483	-0.600473	5.44679
	112.337	-0.086319	-0.600473	5.44663
	112.337	0.168483	-0.600473	5.44663
	112.337	0.33477	-0.600473	5.44668
	112.337	0.325659	-0.600473	5.44671
	112.337	0.215417	-0.600473	5.4467
	112.337	0.017414	-0.600473	5.44668
	112.337	-0.149276	-0.600473	5.44668
	112.315	-0.069807	-0.600473	5.44669
	112.235	0.133607	-0.600473	5.44669
	112.154	0.158932	-0.600473	5.44669
	112.161	0.092228	-0.600473	5.44669
	112.196	0.152873	-0.600473	5.44669
	112.163	0.266632	-0.600473	5.44669
	112.108	0.302963	-0.600473	5.44669
	112.092	0.279367	-0.600473	5.44669
	112.104	0.256827	-0.600473	5.44669
	112.114	0.255813	-0.600473	5.44669
	112.115	0.263407	-0.600473	5.44669
	112.111	0.266949	-0.600473	5.44669
	112.109	0.314924	-0.600473	5.44669
	112.11	0.489121	-0.600473	5.44669
	112.111	0.71721	-0.600473	5.44669
	112.111	0.827289	-0.600473	5.44669
	112.111	0.804433	-0.600473	5.44669
	112.11	0.806841	-0.600473	5.44669
	112.11	0.922449	-0.600473	5.44669
	112.111	1.03607	-0.600473	5.44669
	112.111	1.10222	-0.600473	5.44669
	112.111	1.19737	-0.600473	5.44669
	112.111	1.27998	-0.600473	5.44669
	112.111	1.29126	-0.600473	5.44669
	112.111	1.26828	-0.600473	5.44669
	112.111	1.25491	-0.600473	5.44669
	112.088	1.25752	-0.600473	5.44669
	112.031	1.31256	-0.600473	5.44669
	111.985	1.44086	-0.600473	5.44669
	111.981	1.54104	-0.600473	5.44669
	111.995	1.59705	-0.600473	5.44669
	111.98	1.69272	-0.600473	5.44669
	111.92	1.72997	-0.600473	5.44669
	111.871	1.61589	-0.600473	5.44669
	111.867	1.53971	-0.600473	5.44669
	111.882	1.64433	-0.600473	5.44669
	111.889	1.77962	-0.600473	5.44669
	111.887	1.8093	-0.600473	5.44669
	111.884	1.77526	-0.600473	5.44669
	111.883	1.75071	-0.600473	5.44669
	111.884	1.75256	-0.600473	5.44669
	111.885	1.76208	-0.600473	5.44669
	111.884	1.7654	-0.600473	5.44669
	111.884	1.76341	-0.600473	5.44669
	111.884	1.7614	-0.600473	5.44669
	111.884	1.76126	-0.600473	5.44669
	111.884	1.76192	-0.600473	5.44669
	111.884	1.76224	-0.600473	5.44669
	111.862	1.76215	-0.600473	5.44669
	111.782	1.76199	-0.600473	5.44669
	111.679	1.76196	-0.600473	5.44669
	111.629	1.762	-0.600473	5.44669
	111.639	1.76203	-0.600473	5.44669
	111.661	1.76203	-0.600473	5.44669
	111.666	1.76202	-0.600473	5.44669
	111.66	1.76201	-0.600473	5.44669
	111.656	1.76201	-0.600473	5.44669
	111.656	1.76202	-0.600473	5.44669
	111.658	1.76202	-0.600473	5.44669
	111.658	1.76202	-0.600473	5.44669
	111.658	1.76202	-0.600473	5.44669
	111.658	1.76202	-0.600473	5.44669
	111.658	1.76202	-0.600473	5.44669
	111.658	1.76202	-0.600473	5.44669
	111.658	1.76202	-0.600473	5.44669
	111.658	1.76202	-0.600473	5.44669
	111.658	1.76202	-0.600473	5.44669
	111.658	1.76202	-0.600473	5.44669
	111.658	1.76202	-0.600473	5.44669
	111.658	1.76202	-0.600473	5.44669
	111.658	1.76202	-0.600473	5.44669
	111.658	1.76202	-0.600473	5.4507
	111.658	1.76202	-0.600473	5.46104
	111.658	1.76202	-0.600473	5.46531
	111.658	1.76202	-0.600473	5.45562
	111.658	1.76202	-0.600473	5.4448
	111.658	1.76202	-0.600473	5.44287
	111.658	1.76202	-0.600473	5.44579
	111.636	1.76202	-0.600473	5.44767
	111.556	1.76202	-0.600473	5.44742
	111.452	1.76202	-0.600473	5.44664
	111.403	1.76202	-0.600473	5.44641
	111.413	1.8112	-0.600473	5.44658
	111.434	1.93798	-0.600473	5.44674
	111.439	2.0396	-0.600473	5.44675
	111.434	2.04756	-0.600473	5.44669
	111.43	1.96724	-0.600473	5.44667
	111.43	1.82486	-0.600473	5.44668
	111.432	1.777	-0.600473	5.44669
	111.432	1.90328	-0.600473	5.44669
	111.432	2.03754	-0.600473	5.44669
	111.432	2.10827	-0.600473	5.44669
	111.432	2.19796	-0.600473	5.44669
	111.432	2.27665	-0.600473	5.44669
	111.432	2.28822	-0.600473	5.44669
	111.432	2.21757	-0.600473	5.44669
	111.409	2.07796	-0.600473	5.44669
	111.352	1.97863	-0.600473	5.44669
	111.328	1.9762	-0.600473	5.44669
	111.382	2.00883	-0.600473	5.44669
	111.442	2.02311	-0.600473	5.44669
	111.431	2.06663	-0.600473	5.44669
	111.357	2.13676	-0.600473	5.44669
	111.323	2.1105	-0.600473	5.44669
	111.378	2.01902	-0.600473	5.44669
	111.42	1.98124	-0.600473	5.44669
	111.352	2.04573	-0.600473	5.44669
	111.232	2.19212	-0.600473	5.44669
	111.171	2.29649	-0.600473	5.44669
	111.183	2.29861	-0.600473	5.44669
	111.208	2.26406	-0.600473	5.44669
	111.215	2.2491	-0.600473	5.44669
	111.208	2.25515	-0.600473	5.44669
	111.203	2.26302	-0.600473	5.44669
	111.203	2.26416	-0.600473	5.44669
	111.205	2.26184	-0.600473	5.44669
	111.206	2.26046	-0.600473	5.44669
	111.206	2.26071	-0.600473	5.44669
	111.205	2.26131	-0.600473	5.44669
	111.205	2.26146	-0.600473	5.44669
	111.205	2.26132	-0.600473	5.44669
	111.205	2.2612	-0.600473	5.44669
	111.205	2.3104	-0.600473	5.44669
	111.205	2.43721	-0.600473	5.44669
	111.205	2.48966	-0.600473	5.44669
	111.205	2.37084	-0.600473	5.44669
	111.205	2.23807	-0.600473	5.44669
	111.205	2.21451	-0.600473	5.44669
	111.205	2.25021	-0.600473	5.44669
	111.205	2.27329	-0.600473	5.44669
	111.205	2.27022	-0.600473	5.44669
	111.183	2.30992	-0.600473	5.44669
	111.126	2.43381	-0.600473	5.44669
	111.08	2.48841	-0.600473	5.44669
	111.054	2.42071	-0.592602	5.44669
	111.033	2.41477	-0.572317	5.44669
	111.051	2.49216	-0.563928	5.44669
	111.069	2.58472	-0.582939	5.44669
	111.026	2.65436	-0.604181	5.44669
	110.972	2.61069	-0.607951	5.44669
	110.96	2.56131	-0.602239	5.44669
	110.974	2.65354	-0.598547	5.44669
	110.984	2.77433	-0.599037	5.44669
	110.983	2.80237	-0.600556	5.44669
	110.979	2.77281	-0.601018	5.44669
	110.978	2.75071	-0.600672	5.44669
	110.979	2.75201	-0.600362	5.44669
	110.979	2.76041	-0.600356	5.44669
	110.979	2.76347	-0.600463	5.44669
	110.957	2.76176	-0.60051	5.44669
	110.899	2.75996	-0.600492	5.44669
	110.853	2.75981	-0.600468	5.44669
	110.827	2.76039	-0.600464	5.4507
	110.784	2.76069	-0.600471	5.46104
	110.745	2.7606	-0.600475	5.46531
	110.739	2.76046	-0.600475	5.45562
	110.75	2.76044	-0.600473	5.4448
	110.756	2.76047	-0.600472	5.44287
	110.755	2.7605	-0.600473	5.44579
	110.753	2.7605	-0.600473	5.44767
	110.729	2.76049	-0.600473	5.44742
	110.673	2.76048	-0.600473	5.44664
	110.627	2.76049	-0.600473	5.44641
	110.601	2.76049	-0.600473	5.44658
	110.558	2.76049	-0.600473	5.44674
	110.519	2.76049	-0.600473	5.44675
	110.513	2.76049	-0.600473	5.44669
	110.524	2.76049	-0.600473	5.44667
	110.53	2.76049	-0.600473	5.44668
	110.529	2.76049	-0.600473	5.44669
	110.526	2.76049	-0.600473	5.44669
	110.525	2.76049	-0.600473	5.44669
	110.526	2.80968	-0.600473	5.44669
	110.527	2.93645	-0.600473	5.44669
	110.527	3.03808	-0.600473	5.44669
	110.526	3.04603	-0.600473	5.44669
	110.526	2.96571	-0.600473	5.44669
	110.526	2.87252	-0.600473	5.44669
	110.527	2.95143	-0.600473	5.44669
	110.527	3.17934	-0.600473	5.44669
	110.526	3.32156	-0.600473	5.44669
	110.504	3.31196	-0.600473	5.44669
	110.424	3.21008	-0.600473	5.44669
	110.321	3.01575	-0.600473	5.44669
	110.294	2.84763	-0.600473	5.44669
	110.384	2.92519	-0.600473	5.44669
	110.486	3.17751	-0.600473	5.44669
	110.461	3.33017	-0.600473	5.44669
	110.342	3.31623	-0.600473	5.44669
	110.267	3.258	-0.600473	5.44669
	110.272	3.23886	-0.600473	5.44669
	110.301	3.25159	-0.600473	5.44669
	110.31	3.26373	-0.600473	5.44669
	110.304	3.26429	-0.600473	5.44669
	110.298	3.26021	-0.600473	5.44669
	110.298	3.2583	-0.600473	5.44669
	110.3	3.25895	-0.600473	5.44669
	110.301	3.2599	-0.600473	5.44669
	110.301	3.26007	-0.600473	5.44669
	110.3	3.2598	-0.600473	5.44669
	110.3	3.25963	-0.600473	5.44669
	110.3	3.25966	-0.600473	5.44669
	110.3	3.25973	-0.600473	5.44669
	110.3	3.25975	-0.600473	5.44669
	110.3	3.25973	-0.600473	5.44669
	110.278	3.25972	-0.600473	5.44669
	110.22	3.25972	-0.600473	5.44669
	110.174	3.25972	-0.600473	5.44669
	110.148	3.25972	-0.600473	5.44669
	110.105	3.25972	-0.600473	5.44669
	110.066	3.25972	-0.600473	5.44669
	110.06	3.25972	-0.600473	5.44669
	110.071	3.25972	-0.600473	5.44669
	110.078	3.25972	-0.600473	5.44669
	110.076	3.30891	-0.600473	5.44669
	110.051	3.43569	-0.600473	5.44669
	109.971	3.48812	-0.600473	5.44669
	109.868	3.3693	-0.600473	5.44669
	109.819	3.28574	-0.600473	5.44669
	109.829	3.38895	-0.600473	5.44669
	109.85	3.52628	-0.600473	5.44669
	109.855	3.6065	-0.600473	5.44669
	109.85	3.64988	-0.600473	5.44669
	109.846	3.59963	-0.600473	5.44669
	109.846	3.50765	-0.600473	5.44669
	109.848	3.47819	-0.600473	5.44669
	109.826	3.54635	-0.600473	5.44669
	109.768	3.69132	-0.600473	5.44669
	109.744	3.79378	-0.600473	5.44669
	109.776	3.79562	-0.600473	5.44669
	109.756	3.76163	-0.600473	5.44669
	109.663	3.747	-0.600473	5.44669
	109.597	3.75299	-0.600473	5.44669
	109.597	3.76071	-0.600473	5.44669
	109.62	3.76181	-0.600473	5.44669
	109.629	3.75953	-0.600473	5.44669
	109.625	3.75818	-0.600473	5.44669
	109.62	3.75843	-0.600473	5.44669
	109.619	3.75901	-0.600473	5.44669
	109.621	3.75917	-0.600473	5.44669
	109.622	3.75903	-0.600473	5.44669
	109.622	3.75891	-0.600473	5.44669
	109.621	3.75892	-0.600473	5.44669
	109.599	3.75896	-0.600473	5.44669
	109.542	3.75897	-0.600473	5.44669
	109.518	3.75897	-0.600473	5.44669
	109.572	3.75896	-0.600473	5.44669
	109.632	3.75895	-0.600473	5.44669
	109.62	3.75896	-0.600473	5.44669
	109.524	3.75896	-0.600473	5.44669
	109.41	3.75896	-0.600473	5.44669
	109.362	3.75896	-0.600473	5.44669
	109.377	3.75896	-0.600473	5.44669
	109.399	3.75896	-0.600473	5.44669
	109.403	3.75896	-0.600473	5.4507
	109.397	3.75896	-0.600473	5.46104
	109.393	3.75896	-0.600473	5.46531
	109.393	3.75896	-0.600473	5.45562
	109.395	3.75896	-0.600473	5.4448
	109.396	3.75896	-0.600473	5.44287
	109.395	3.75896	-0.600473	5.44579
	109.395	3.80815	-0.600473	5.44767
	109.395	3.93492	-0.600473	5.44742
	109.373	3.98736	-0.600473	5.44664
	109.315	3.86854	-0.600473	5.44641
	109.292	3.73578	-0.600473	5.44658
	109.323	3.71222	-0.600473	5.44674
	109.326	3.79711	-0.600473	5.44675
	109.29	3.94696	-0.600473	5.44669
	109.248	4.04552	-0.600473	5.44667
	109.195	4.09317	-0.600473	5.44668
	109.157	4.13674	-0.600473	5.44669
	109.156	4.09815	-0.600473	5.44669
	109.168	4.06018	-0.600473	5.44669
	109.173	4.15537	-0.600473	5.44669
	109.171	4.27335	-0.600473	5.44669
	109.168	4.29917	-0.600473	5.44669
	109.168	4.26966	-0.600473	5.44669
	109.169	4.24839	-0.600473	5.44669
	109.169	4.25	-0.600473	5.44669
	109.147	4.25825	-0.600473	5.44669
	109.089	4.26113	-0.600473	5.44669
	109.065	4.25941	-0.600473	5.44669
	109.097	4.25766	-0.600473	5.44669
	109.077	4.25754	-0.600473	5.44669
	108.984	4.25811	-0.600473	5.44669
	108.918	4.25839	-0.600473	5.44669
	108.919	4.25831	-0.600473	5.44669
	108.941	4.25817	-0.600473	5.44669
	108.95	4.25814	-0.600473	5.44669
	108.946	4.25818	-0.600473	5.44669
	108.941	4.25821	-0.600473	5.44669
	108.941	4.2582	-0.600473	5.44669
	108.92	4.25819	-0.600473	5.44669
	108.841	4.30738	-0.600473	5.44669
	108.737	4.48335	-0.600473	5.44669
	108.709	4.71175	-0.600473	5.44669
	108.777	4.82133	-0.600473	5.44669
	108.822	4.79815	-0.600473	5.44669
	108.774	4.75141	-0.600473	5.44669
	108.708	4.74038	-0.600473	5.44669
	108.693	4.75242	-0.600473	5.44669
	108.71	4.76139	-0.600473	5.44669
	108.722	4.76087	-0.600473	5.44669
	108.721	4.75746	-0.600473	5.44669
	108.716	4.75622	-0.600473	5.44669
	108.715	4.75691	-0.600473	5.44669
	108.715	4.75764	-0.600473	5.44669
	108.694	4.7577	-0.592602	5.44669
	108.614	4.75747	-0.572317	5.44669
	108.511	4.75735	-0.563928	5.44669
	108.461	4.75738	-0.582939	5.44669
	108.471	4.75744	-0.604181	5.44669
	108.493	4.75745	-0.607951	5.44669
	108.498	4.75744	-0.602239	5.44669
	108.492	4.75743	-0.598547	5.44669
	108.488	4.75743	-0.599037	5.44669
	108.488	4.75743	-0.600556	5.44669
	108.49	4.75743	-0.601018	5.44669
	108.49	4.75743	-0.600672	5.44669
	108.49	4.75743	-0.600362	5.44669
	108.49	4.75743	-0.600356	5.44669
	108.49	4.75743	-0.600463	5.44669
	108.49	4.75743	-0.60051	5.44669
	108.49	4.75743	-0.600492	5.44669
	108.49	4.75743	-0.600468	5.44669
	108.49	4.75743	-0.600464	5.44669
	108.49	4.75743	-0.600471	5.44669
	108.49	4.75743	-0.600475	5.44669
	108.49	4.75743	-0.600475	5.44669
	108.49	4.75743	-0.600473	5.44669
	108.49	4.75743	-0.600472	5.44669
	108.49	4.80662	-0.600473	5.44669
	108.49	4.9334	-0.600473	5.44669
	108.49	4.98583	-0.600473	5.44669
	108.49	4.9162	-0.600473	5.44669
	108.49	4.95941	-0.600473	5.44669
	108.468	5.16425	-0.600473	5.44669
	108.41	5.30953	-0.600473	5.44669
	108.386	5.26024	-0.600473	5.44669
	108.418	5.08366	-0.600473	5.44669
	108.398	5.0107	-0.600473	5.44669
	108.328	5.13867	-0.600473	5.44669
	108.319	5.28256	-0.600473	5.44669
	108.343	5.30754	-0.600473	5.44669
	108.312	5.26847	-0.600473	5.44669
	108.261	5.24348	-0.600473	5.44669
	108.246	5.24694	-0.600473	5.44669
	108.257	5.25728	-0.600473	5.44669
	108.267	5.26038	-0.600473	5.44669
	108.267	5.258	-0.600473	5.44669
	108.264	5.25591	-0.600473	5.44669
	108.262	5.25587	-0.600473	5.44669
	108.263	5.2566	-0.600473	5.44669
	108.264	5.25692	-0.600473	5.44669
	108.264	5.2568	-0.600473	5.44669
	108.264	5.25663	-0.600473	5.44669
	108.241	5.25661	-0.600473	5.44268
	108.161	5.25665	-0.600473	5.43234
	108.08	5.25668	-0.600473	5.42806
	108.088	5.25668	-0.600473	5.43775
	108.122	5.25667	-0.600473	5.44858
	108.09	5.25666	-0.600473	5.4505
	108.035	5.20747	-0.600473	5.44759
	108.018	5.0807	-0.600473	5.44571
	108.03	5.02827	-0.600473	5.44595
	108.041	5.14709	-0.600473	5.44673
	108.041	5.27984	-0.600473	5.44696
	108.038	5.3034	-0.600473	5.44679
	108.036	5.2677	-0.600473	5.44663
	108.037	5.24463	-0.600473	5.44663
	108.037	5.24769	-0.600473	5.44668
	108.038	5.25719	-0.600473	5.44671
	108.037	5.26007	-0.600473	5.4467
	108.015	5.25791	-0.600473	5.44668
	107.957	5.25598	-0.600473	5.44668
	107.911	5.25594	-0.600473	5.44669
	107.886	5.25661	-0.600473	5.44669
	107.865	5.2569	-0.600473	5.44669
	107.883	5.25679	-0.600473	5.44669
	107.901	5.25663	-0.600473	5.44669
	107.858	5.25661	-0.600473	5.44669
	107.826	5.25666	-0.600473	5.44669
	107.872	5.25668	-0.600473	5.44669
	107.909	5.25668	-0.600473	5.44268
	107.865	5.25667	-0.600473	5.43234
	107.804	5.25666	-0.600473	5.42806
	107.79	5.30586	-0.600473	5.43775
	107.805	5.48182	-0.600473	5.44858
	107.816	5.71022	-0.600473	5.4505
	107.815	5.8198	-0.600473	5.44759
	107.811	5.79662	-0.600473	5.44571
	107.809	5.7007	-0.600473	5.44595
	107.81	5.56288	-0.600473	5.44673
	107.811	5.52249	-0.600473	5.44696
	107.811	5.65028	-0.600473	5.44679
	107.789	5.78252	-0.600473	5.44663
	107.731	5.80267	-0.600473	5.44663
	107.685	5.76573	-0.600473	5.44668
	107.659	5.74335	-0.600473	5.44671
	107.616	5.74714	-0.600473	5.4467
	107.577	5.7567	-0.600473	5.44668
	107.571	5.75935	-0.600473	5.44668
	107.582	5.75706	-0.600473	5.44669
	107.588	5.75516	-0.600473	5.44669
	107.587	5.75518	-0.600473	5.4507
	107.607	5.75586	-0.600473	5.46104
	107.663	5.75614	-0.600473	5.46531
	107.688	5.75602	-0.600473	5.45562
	107.635	5.75587	-0.600473	5.4448
	107.574	5.75585	-0.600473	5.44287
	107.564	5.75589	-0.600473	5.44579
	107.58	5.75592	-0.600473	5.44767
	107.59	5.75591	-0.600473	5.44742
	107.589	5.7559	-0.600473	5.44664
	107.584	5.7559	-0.600473	5.44641
	107.583	5.7559	-0.600473	5.44658
	107.584	5.7559	-0.600473	5.44674
	107.585	5.7559	-0.600473	5.44675
	107.585	5.7559	-0.600473	5.44669
	107.585	5.7559	-0.600473	5.44667
	107.585	5.7559	-0.600473	5.44668
	107.585	5.7559	-0.600473	5.44669
	107.585	5.7559	-0.600473	5.44669
	107.585	5.7559	-0.600473	5.44669
	107.585	5.7559	-0.600473	5.44669
	107.585	5.7559	-0.600473	5.44669
	107.585	5.7559	-0.600473	5.44669
	107.585	5.7559	-0.600473	5.44669
	107.585	5.7559	-0.600473	5.44669
	107.585	5.7559	-0.600473	5.44669
	107.585	5.7559	-0.600473	5.44669
	107.585	5.7559	-0.600473	5.44669
	107.585	5.7559	-0.600473	5.44669
	107.585	5.7559	-0.600473	5.44669
	107.585	5.7559	-0.600473	5.44669
	107.585	5.7559	-0.600473	5.44669
	107.585	5.7559	-0.600473	5.44669
	107.585	5.7559	-0.600473	5.44669
	107.562	5.7559	-0.600473	5.44669
	107.505	5.7559	-0.600473	5.44669
	107.481	5.7559	-0.600473	5.44669
	107.513	5.80509	-0.600473	5.44669
	107.515	5.93187	-0.600473	5.44669
	107.48	5.9843	-0.600473	5.44669
	107.438	5.86548	-0.600473	5.44669
	107.384	5.73273	-0.600473	5.44669
	107.347	5.70916	-0.600473	5.44669
	107.345	5.79406	-0.600473	5.44669
	107.357	5.94391	-0.600473	5.44669
	107.363	6.04246	-0.600473	5.44669
	107.361	6.04093	-0.600473	5.44669
	107.358	6.00691	-0.600473	5.44669
	107.357	5.99347	-0.600473	5.44669
	107.358	5.95078	-0.600473	5.44669
	107.359	5.8807	-0.600473	5.44669
	107.359	5.95588	-0.600473	5.44669
	107.358	6.12481	-0.600473	5.44669
	107.358	6.13748	-0.600473	5.44669
	107.358	6.07777	-0.600473	5.44669
	107.336	6.09666	-0.600473	5.44669
	107.256	6.08428	-0.600473	5.44669
	107.153	6.0658	-0.600473	5.44669
	107.103	6.1598	-0.600473	5.44669
	107.114	6.27035	-0.600473	5.44669
	107.135	6.29347	-0.600473	5.44669
	107.14	6.26548	-0.600473	5.44669
	107.134	6.2458	-0.600473	5.44669
	107.13	6.24754	-0.600473	5.44669
	107.131	6.25528	-0.600473	5.44669
	107.132	6.2579	-0.600473	5.44669
	107.133	6.30544	-0.600473	5.44669
	107.132	6.43059	-0.600473	5.44669
	107.11	6.48293	-0.600473	5.44669
	107.052	6.36465	-0.600473	5.44669
	107.029	6.23215	-0.600473	5.44669
	107.06	6.25769	-0.600473	5.44669
	107.041	6.46924	-0.600473	5.44669
	106.948	6.67149	-0.600473	5.44669
	106.882	6.60208	-0.600473	5.44669
	106.882	6.34104	-0.600473	5.44669
	106.904	6.18183	-0.600473	5.44669
	106.914	6.19612	-0.592602	5.44669
	106.91	6.25683	-0.572317	5.44669
	106.905	6.32607	-0.563928	5.44669
	106.904	6.48881	-0.582939	5.44669
	106.905	6.65534	-0.604181	5.44669
	106.906	6.58835	-0.607951	5.44669
	106.906	6.39022	-0.602239	5.44669
	106.906	6.36267	-0.598547	5.44669
	106.906	6.47576	-0.599037	5.44669
	106.906	6.59069	-0.600556	5.44669
	106.906	6.70616	-0.601018	5.44669
	106.906	6.7799	-0.600672	5.44669
	106.906	6.78023	-0.600362	5.44669
	106.884	6.75582	-0.600356	5.44669
	106.826	6.74574	-0.600463	5.44669
	106.802	6.70105	-0.60051	5.44669
	106.856	6.53055	-0.600492	5.44669
	106.894	6.35204	-0.600468	5.44669
	106.825	6.41677	-0.600464	5.44669
	106.728	6.6674	-0.600471	5.44669
	106.725	6.82392	-0.600475	5.44669
	106.761	6.81219	-0.600475	5.44669
	106.732	6.75352	-0.600473	5.44669
	106.678	6.73341	-0.600472	5.44669
	106.661	6.74589	-0.600473	5.44669
	106.672	6.70908	-0.600473	5.44268
	106.683	6.58306	-0.600473	5.43234
	106.684	6.52654	-0.600473	5.42806
	106.68	6.64338	-0.600473	5.43775
	106.678	6.77676	-0.600473	5.44858
	106.679	6.80129	-0.600473	5.4505
	106.68	6.76576	-0.600473	5.44759
	106.68	6.74242	-0.600473	5.44169
	106.68	6.74531	-0.600473	5.43161
	106.679	6.75483	-0.600473	5.4281
	106.679	6.75778	-0.600473	5.43803
	106.68	6.75564	-0.600473	5.44868
	106.68	6.75369	-0.600473	5.45044
	106.68	6.75364	-0.600473	5.44753
	106.68	6.75431	-0.600473	5.4457
	106.68	6.75461	-0.600473	5.44597
	106.68	6.7545	-0.600473	5.44674
	106.68	6.75434	-0.600473	5.44696
	106.68	6.75432	-0.600473	5.44678
	106.68	6.75436	-0.600473	5.44663
	106.68	6.75439	-0.600473	5.44663
	106.68	6.75439	-0.600473	5.44668
	106.68	6.75437	-0.600473	5.44671
	106.68	6.75437	-0.600473	5.4467
	106.68	6.75437	-0.600473	5.44668
	106.68	6.75437	-0.600473	5.44668
	106.68	6.75437	-0.600473	5.44669
	106.68	6.75437	-0.600473	5.44669
	106.68	6.75437	-0.600473	5.44669
	106.68	6.75437	-0.600473	5.44669
	106.657	6.75437	-0.600473	5.44669
	106.577	6.75437	-0.600473	5.44669
	106.474	6.75437	-0.600473	5.44669
	106.447	6.75437	-0.600473	5.44669
	106.515	6.75437	-0.600473	5.44669
	106.56	6.75437	-0.600473	5.44669
	106.511	6.75437	-0.600473	5.44669
	106.445	6.75437	-0.600473	5.44669
	106.43	6.75437	-0.600473	5.44669
	106.447	6.75437	-0.600473	5.44669
	106.459	6.75437	-0.600473	5.44669
	106.458	6.75437	-0.600473	5.44669
	106.453	6.80356	-0.600473	5.44669
	106.452	6.93034	-0.600473	5.44669
	106.453	6.98277	-0.600473	5.44669
	106.454	6.86395	-0.600473	5.44669
	106.454	6.7312	-0.592602	5.44669
	106.453	6.70764	-0.572317	5.44669
	106.453	6.74334	-0.563928	5.44669
	106.431	6.8156	-0.582939	5.44669
	106.351	6.9885	-0.604181	5.44669
	106.248	7.20741	-0.607951	5.44669
	106.198	7.26491	-0.602239	5.44669
	106.208	7.11712	-0.598547	5.44669
	106.23	7.01989	-0.599037	5.44669
	106.235	7.12771	-0.600556	5.44669
	106.229	7.27183	-0.601018	5.44669
	106.225	7.30408	-0.600672	5.44669
	106.225	7.26797	-0.600362	5.44669
	106.227	7.24164	-0.600356	5.44669
	106.228	7.24348	-0.600463	5.44669
	106.227	7.25362	-0.60051	5.44669
	106.227	7.25722	-0.600492	5.44669
	106.227	7.25511	-0.600468	5.44669
	106.227	7.25296	-0.600464	5.44669
	106.227	7.2528	-0.600471	5.44669
	106.227	7.2535	-0.600475	5.44669
	106.205	7.25385	-0.600475	5.44669
	106.125	7.25375	-0.600473	5.44669
	106.021	7.25358	-0.600472	5.44669
	105.994	7.25355	-0.600473	5.44669
	106.062	7.25359	-0.600473	5.44669
	106.107	7.25363	-0.600473	5.44669
	106.058	7.25362	-0.600473	5.44669
	105.992	7.25361	-0.600473	5.44669
	105.978	7.25361	-0.600473	5.44669
	105.994	7.25361	-0.600473	5.44669
	106.006	7.25361	-0.600473	5.44669
	106.005	7.25361	-0.600473	5.44669
	106.001	7.25361	-0.600473	5.44669
	105.999	7.25361	-0.600473	5.44669
	106	7.25361	-0.600473	5.44669
	106.001	7.25361	-0.600473	5.44669
	106.001	7.25361	-0.600473	5.44669
	106.001	7.25361	-0.600473	5.44669
	106.001	7.25361	-0.600473	5.44669
	106.001	7.25361	-0.600473	5.44669
	106.001	7.25361	-0.600473	5.44669
	106.001	7.25361	-0.600473	5.44669
	106.001	7.25361	-0.600473	5.44669
	106.001	7.25361	-0.600473	5.44669
	106.001	7.25361	-0.600473	5.44669
	106.001	7.25361	-0.600473	5.44669
	106.001	7.25361	-0.600473	5.44669
	106.001	7.25361	-0.600473	5.44669
	106.001	7.25361	-0.600473	5.44669
	106.001	7.25361	-0.600473	5.44669
	106.001	7.25361	-0.600473	5.44669
	106.001	7.25361	-0.600473	5.44669
	106.001	7.25361	-0.600473	5.44669
	106.001	7.25361	-0.600473	5.44669
	105.978	7.25361	-0.600473	5.44669
	105.899	7.25361	-0.600473	5.44669
	105.817	7.25361	-0.600473	5.44669
	105.825	7.25361	-0.600473	5.44669
	105.859	7.25361	-0.600473	5.44669
	105.827	7.3028	-0.600473	5.44669
	105.772	7.42958	-0.600473	5.44669
	105.755	7.48201	-0.600473	5.44669
	105.768	7.36319	-0.600473	5.44669
	105.778	7.23044	-0.600473	5.44669
	105.778	7.20687	-0.600473	5.44669
	105.775	7.24258	-0.600473	5.44669
	105.773	7.31484	-0.600473	5.44669
	105.774	7.43855	-0.600473	5.44669
	105.775	7.48149	-0.600473	5.44669
	105.775	7.40897	-0.600473	5.44669
	105.774	7.45435	-0.600473	5.44669
	105.774	7.66112	-0.600473	5.44669
	105.774	7.80644	-0.600473	5.44669
	105.774	7.80567	-0.600473	5.44669
	105.774	7.75557	-0.600473	5.44669
	105.774	7.73515	-0.600473	5.44669
	105.752	7.74446	-0.600473	5.44669
	105.695	7.75562	-0.600473	5.44669
	105.671	7.75699	-0.600473	5.44669
	105.702	7.7536	-0.600473	5.44669
	105.683	7.75169	-0.600473	5.44669
	105.59	7.75209	-0.600473	5.44669
	105.524	7.75294	-0.600473	5.44669
	105.524	7.75315	-0.600473	5.44669
	105.547	7.75294	-0.600473	5.44669
	105.556	7.75278	-0.600473	5.44669
	105.552	7.75278	-0.600473	5.44669
	105.547	7.75284	-0.600473	5.44669
	105.546	7.75287	-0.600473	5.44669
	105.548	7.75286	-0.600473	5.44669
	105.549	7.75284	-0.600473	5.44669
	105.548	7.75284	-0.600473	5.44669
	105.548	7.75285	-0.600473	5.44669
	105.526	7.75285	-0.600473	5.44669
	105.446	7.75285	-0.600473	5.44669
	105.365	7.75285	-0.600473	5.44669
	105.395	7.75285	-0.600473	5.44669
	105.509	7.75285	-0.600473	5.44669
	105.58	7.75285	-0.600473	5.44669
	105.552	7.75285	-0.600473	5.44669
	105.446	7.75285	-0.600473	5.44669
	105.333	7.75285	-0.600473	5.44669
	105.289	7.75285	-0.600473	5.44669
	105.305	7.75285	-0.600473	5.44669
	105.327	7.75285	-0.600473	5.44669
	105.33	7.75285	-0.600473	5.44669
	105.323	7.75285	-0.600473	5.44669
	105.32	7.75285	-0.600473	5.44669
	105.32	7.75285	-0.600473	5.44669
	105.322	7.75285	-0.600473	5.44669
	105.322	7.75285	-0.600473	5.44669
	105.322	7.75285	-0.600473	5.44669
	105.322	7.75285	-0.600473	5.44669
	105.322	7.75285	-0.600473	5.44669
	105.322	7.75285	-0.600473	5.44669
	105.322	7.75285	-0.600473	5.44669
	105.322	7.75285	-0.600473	5.44669
	105.322	7.75285	-0.600473	5.44669
	105.322	7.75285	-0.600473	5.44669
	105.322	7.75285	-0.600473	5.44669
	105.322	7.75285	-0.600473	5.44669
	105.322	7.75285	-0.600473	5.44669
	105.322	7.75285	-0.600473	5.44669
	105.299	7.75285	-0.600473	5.44669
	105.22	7.75285	-0.600473	5.44669
	105.116	7.75285	-0.600473	5.44669
	105.067	7.75285	-0.600473	5.44669
	105.077	7.75285	-0.600473	5.44669
	105.098	7.80204	-0.600473	5.44669
	105.103	7.92881	-0.600473	5.44669
	105.098	8.03043	-0.600473	5.44669
	105.094	8.03839	-0.600473	5.44669
	105.094	7.95807	-0.600473	5.44669
	105.095	7.81569	-0.600473	5.44669
	105.096	7.76783	-0.600473	5.44669
	105.073	7.9433	-0.600473	5.44669
	105.016	8.20434	-0.600473	5.44669
	104.97	8.3275	-0.600473	5.44669
	104.944	8.29837	-0.600473	5.44669
	104.9	8.2443	-0.600473	5.44669
	104.861	8.23231	-0.600473	5.44669
	104.856	8.24656	-0.600473	5.44669
	104.866	8.25679	-0.600473	5.44669
	104.873	8.25602	-0.600473	5.44669
	104.872	8.25206	-0.600473	5.44669
	104.869	8.25067	-0.600473	5.44669
	104.868	8.2515	-0.600473	5.44669
	104.869	8.25234	-0.600473	5.44669
	104.869	8.2524	-0.600473	5.44669
	104.869	8.25212	-0.600473	5.44669
	104.869	8.25199	-0.600473	5.44669
	104.869	8.25203	-0.600473	5.44669
	104.869	8.25209	-0.600473	5.44669
	104.869	8.25211	-0.600473	5.44669
	104.869	8.25209	-0.600473	5.44669
	104.869	8.25208	-0.600473	5.44669
	104.869	8.25208	-0.600473	5.44669
	104.869	8.25208	-0.600473	5.44669
	104.869	8.25208	-0.600473	5.44669
	104.869	8.25208	-0.600473	5.44669
	104.847	8.25208	-0.600473	5.44669
	104.767	8.25208	-0.600473	5.44669
	104.664	8.25208	-0.600473	5.44669
	104.636	8.25208	-0.600473	5.44669
	104.704	8.25208	-0.600473	5.44669
	104.749	8.30127	-0.600473	5.44669
	104.7	8.42805	-0.600473	5.44669
	104.635	8.48048	-0.600473	5.44669
	104.62	8.36166	-0.600473	5.44669
	104.636	8.22891	-0.600473	5.44669
	104.648	8.20534	-0.600473	5.44669
	104.648	8.29024	-0.600473	5.44669
	104.643	8.48928	-0.600473	5.44669
	104.641	8.71461	-0.600473	5.44669
	104.642	8.8147	-0.600473	5.44669
	104.643	8.78863	-0.600473	5.44669
	104.643	8.69487	-0.600473	5.44669
	104.643	8.55899	-0.600473	5.44669
	104.621	8.51864	-0.600473	5.44669
	104.541	8.59657	-0.600473	5.44669
	104.437	8.60173	-0.600473	5.44669
	104.388	8.56957	-0.600473	5.44669
	104.398	8.6516	-0.600473	5.44669
	104.419	8.76199	-0.600473	5.44669
	104.424	8.74012	-0.600473	5.44669
	104.419	8.58717	-0.600473	5.44669
	104.415	8.46513	-0.600473	5.44669
	104.415	8.45796	-0.600473	5.44669
	104.417	8.54588	-0.600473	5.44669
	104.417	8.69116	-0.600473	5.44669
	104.417	8.78673	-0.600473	5.44669
	104.417	8.78557	-0.600473	5.44669
	104.417	8.75277	-0.600473	5.44669
	104.417	8.7397	-0.600473	5.44669
	104.417	8.74593	-0.600473	5.44669
	104.417	8.75319	-0.600473	5.44669
	104.417	8.75402	-0.600473	5.44669
	104.417	8.75178	-0.600473	5.44669
	104.394	8.75055	-0.600473	5.44669
	104.337	8.75083	-0.600473	5.44669
	104.291	8.75139	-0.600473	5.44669
	104.287	8.75152	-0.600473	5.44669
	104.301	8.75138	-0.600473	5.44669
	104.286	8.75127	-0.600473	5.44669
	104.227	8.75128	-0.600473	5.44669
	104.177	8.75132	-0.600473	5.44669
	104.173	8.75133	-0.600473	5.44669
	104.188	8.80052	-0.600473	5.44669
	104.196	8.92728	-0.600473	5.44669
	104.193	8.97971	-0.600473	5.44669
	104.19	8.8609	-0.600473	5.44669
	104.189	8.72814	-0.600473	5.44669
	104.19	8.70458	-0.600473	5.44669
	104.191	8.74028	-0.600473	5.44669
	104.191	8.76336	-0.600473	5.44669
	104.19	8.76029	-0.600473	5.44669
	104.19	8.79999	-0.600473	5.44669
	104.19	8.97307	-0.600473	5.44669
	104.19	9.15444	-0.600473	5.44669
	104.19	9.08999	-0.600473	5.44669
	104.19	8.88764	-0.600473	5.44669
	104.19	8.85743	-0.600473	5.44669
	104.19	8.9709	-0.592602	5.44669
	104.168	9.03775	-0.572317	5.44669
	104.111	9.02678	-0.563928	5.44669
	104.087	9.04782	-0.582939	5.44669
	104.118	9.16675	-0.604181	5.44669
	104.121	9.27509	-0.607951	5.44669
	104.086	9.28865	-0.602239	5.44669
	104.044	9.25748	-0.598547	5.44669
	104.012	9.19067	-0.599037	5.44669
	104.054	9.01845	-0.600556	5.44669
	104.134	8.84708	-0.601018	5.44669
	104.116	8.91542	-0.600672	5.44669
	104.007	9.16502	-0.600362	5.44669
	103.935	9.31982	-0.600356	5.44669
	103.937	9.30775	-0.600463	5.44669
	103.963	9.20035	-0.60051	5.44669
	103.973	9.05378	-0.600492	5.44669
	103.968	9.01379	-0.600468	5.44669
	103.962	9.14487	-0.600464	5.44669
	103.962	9.22914	-0.600471	5.44669
	103.964	9.12187	-0.600475	5.44669
	103.965	9.03178	-0.600475	5.44669
	103.964	9.12815	-0.600473	5.44669
	103.964	9.26493	-0.600472	5.44669
	103.964	9.29816	-0.600473	5.44669
	103.964	9.26508	-0.600473	5.44669
	103.964	9.19048	-0.600473	5.44669
	103.964	9.06486	-0.600473	5.44669
	103.964	9.02195	-0.600473	5.44669
	103.964	9.14435	-0.600473	5.44669
	103.964	9.27521	-0.600473	5.44669
	103.964	9.29672	-0.600473	5.44669
	103.964	9.26082	-0.600473	5.44669
	103.964	9.2384	-0.600473	5.44669
	103.964	9.24181	-0.600473	5.44669
	103.964	9.25121	-0.600473	5.44669
	103.964	9.25394	-0.600473	5.44669
	103.942	9.25174	-0.600473	5.44669
	103.884	9.24985	-0.600473	5.44669
	103.861	9.24984	-0.600473	5.44669
	103.892	9.25051	-0.600473	5.44669
	103.872	9.25079	-0.600473	5.44669
	103.78	9.25067	-0.600473	5.44669
	103.714	9.25052	-0.600473	5.44669
	103.714	9.2505	-0.600473	5.44669
	103.736	9.25054	-0.600473	5.44669
	103.746	9.25057	-0.600473	5.44669
	103.742	9.25056	-0.600473	5.44669
	103.737	9.25055	-0.600473	5.44669
	103.736	9.25055	-0.600473	5.44669
	103.737	9.25055	-0.600473	5.44669
	103.738	9.25056	-0.600473	5.44669
	103.738	9.25056	-0.600473	5.44669
	103.738	9.25055	-0.600473	5.44669
	103.738	9.25055	-0.600473	5.44669
	103.738	9.25055	-0.600473	5.44669
	103.738	9.25055	-0.600473	5.44669
	103.738	9.25055	-0.600473	5.44669
	103.738	9.25055	-0.600473	5.44669
	103.738	9.25055	-0.600473	5.44669
	103.738	9.25055	-0.600473	5.44669
	103.738	9.25055	-0.600473	5.44669
	103.738	9.29974	-0.600473	5.44669
	103.738	9.42652	-0.600473	5.44669
	103.738	9.47895	-0.600473	5.44669
	103.715	9.36013	-0.600473	5.44669
	103.636	9.22738	-0.600473	5.44669
	103.532	9.20382	-0.600473	5.44669
	103.483	9.23952	-0.600473	5.44669
	103.493	9.26259	-0.600473	5.44669
	103.514	9.25953	-0.600473	5.44669
	103.519	9.25004	-0.600473	5.44669
	103.514	9.29634	-0.600473	5.44669
	103.51	9.42528	-0.600473	5.44669
	103.488	9.52883	-0.600473	5.44669
	103.432	9.58602	-0.600473	5.44669
	103.408	9.68099	-0.600473	5.44669
	103.462	9.76671	-0.600473	5.44669
	103.522	9.77936	-0.600473	5.44669
	103.51	9.75585	-0.600473	5.44669
	103.414	9.74177	-0.600473	5.44669
	103.3	9.69508	-0.600473	5.44669
	103.252	9.52517	-0.600473	5.44669
	103.267	9.29842	-0.600473	5.44669
	103.289	9.23657	-0.600473	5.44669
	103.293	9.43451	-0.600473	5.44669
	103.287	9.70967	-0.600473	5.44669
	103.283	9.83072	-0.600473	5.44669
	103.284	9.79568	-0.600473	5.44669
	103.285	9.73989	-0.600473	5.44669
	103.286	9.72927	-0.600473	5.44669
	103.285	9.74471	-0.600473	5.44669
	103.285	9.75495	-0.600473	5.44669
	103.285	9.75376	-0.600473	5.44669
	103.285	9.74962	-0.600473	5.44669
	103.285	9.74831	-0.600473	5.44669
	103.285	9.74923	-0.600473	5.44669
	103.285	9.75008	-0.600473	5.44669
	103.285	9.75011	-0.600473	5.44669
	103.285	9.74982	-0.600473	5.44669
	103.285	9.74969	-0.600473	5.44669
	103.285	9.74974	-0.600473	5.44669
	103.285	9.7498	-0.600473	5.44669
	103.285	9.74981	-0.600473	5.44669
	103.285	9.7498	-0.600473	5.44669
	103.285	9.74978	-0.600473	5.44669
	103.263	9.74979	-0.600473	5.44669
	103.205	9.74979	-0.600473	5.44669
	103.159	9.74979	-0.600473	5.44669
	103.133	9.74979	-0.600473	5.44669
	103.09	9.74979	-0.600473	5.44669
	103.051	9.74979	-0.600473	5.44669
	103.045	9.74979	-0.600473	5.44669
	103.056	9.74979	-0.600473	5.44669
	103.063	9.74979	-0.600473	5.44669
	103.061	9.74979	-0.600473	5.44669
	103.059	9.74979	-0.600473	5.44669
	103.058	9.74979	-0.600473	5.44669
	103.059	9.74979	-0.600473	5.44669
	103.059	9.74979	-0.600473	5.44669
	103.059	9.74979	-0.600473	5.44669
	103.059	9.74979	-0.600473	5.44669
	103.059	9.74979	-0.600473	5.44669
	103.059	9.74979	-0.600473	5.44669
	103.059	9.79898	-0.600473	5.44669
	103.059	9.92576	-0.600473	5.44669
	103.059	9.97819	-0.600473	5.44669
	103.059	9.85937	-0.600473	5.44669
	103.059	9.72662	-0.600473	5.44669
	103.059	9.70305	-0.600473	5.44669
	103.059	9.78795	-0.600473	5.44669
	103.059	9.93779	-0.600473	5.44669
	103.059	9.98716	-0.600473	5.44669
	103.059	9.85885	-0.600473	5.44669
	103.059	9.7724	-0.600473	5.44669
	103.059	9.92696	-0.600473	5.44669
	103.059	10.1438	-0.600473	5.44669
	103.059	10.1005	-0.600473	5.44669
	103.037	9.89442	-0.600473	5.44669
	102.957	9.90428	-0.600473	5.44669
	102.853	10.142	-0.600473	5.44669
	102.804	10.3127	-0.600473	5.44669
	102.814	10.3115	-0.600473	5.44669
	102.858	10.203	-0.600473	5.44669
	102.92	10.0521	-0.600473	5.44669
	102.938	9.96153	-0.600473	5.44669
	102.88	9.96677	-0.600473	5.44669
	102.821	10.0487	-0.600473	5.44669
	102.811	10.1871	-0.600473	5.44669
	102.828	10.2819	-0.600473	5.44669
	102.838	10.2828	-0.600473	5.44669
	102.837	10.2512	-0.600473	5.44669
	102.832	10.2379	-0.600473	5.44669
	102.831	10.2436	-0.600473	5.44669
	102.832	10.2507	-0.600473	5.44669
	102.833	10.2517	-0.600473	5.44669
	102.833	10.2495	-0.600473	5.44669
	102.833	10.2483	-0.600473	5.44669
	102.81	10.2485	-0.600473	5.44669
	102.753	10.2491	-0.600473	5.44669
	102.707	10.2492	-0.600473	5.44669
	102.681	10.2491	-0.600473	5.44669
	102.638	10.249	-0.600473	5.44669
	102.599	10.249	-0.600473	5.44669
	102.593	10.249	-0.600473	5.44669
	102.604	10.249	-0.600473	5.44669
	102.61	10.249	-0.600473	5.44669
	102.609	10.249	-0.600473	5.44669
	102.606	10.249	-0.600473	5.44669
	102.605	10.249	-0.600473	5.44669
	102.606	10.249	-0.600473	5.44669
	102.607	10.249	-0.600473	5.44669
	102.607	10.249	-0.600473	5.44669
	102.606	10.249	-0.600473	5.44669
	102.606	10.249	-0.600473	5.44669
	102.606	10.249	-0.600473	5.44669
	102.606	10.2982	-0.600473	5.44268
	102.606	10.4742	-0.600473	5.43234
	102.606	10.6534	-0.600473	5.42806
	102.606	10.587	-0.600473	5.43775
	102.606	10.3846	-0.600473	5.44858
	102.606	10.3551	-0.600473	5.4505
	102.606	10.4688	-0.600473	5.44759
	102.606	10.5356	-0.600473	5.44571
	102.606	10.4753	-0.600473	5.44595
	102.606	10.3203	-0.600473	5.44673
	102.606	10.2601	-0.600473	5.44696
	102.606	10.3856	-0.600473	5.44679
	102.606	10.524	-0.600473	5.44663
	102.606	10.5967	-0.600473	5.44663
	102.606	10.6858	-0.600473	5.44668
	102.584	10.7635	-0.600473	5.44671
	102.527	10.7749	-0.600473	5.4467
	102.503	10.7045	-0.600473	5.44668
	102.557	10.5159	-0.600473	5.44668
	102.595	10.2897	-0.600473	5.44669
	102.548	10.1856	-0.600473	5.44669
	102.485	10.2595	-0.600473	5.44669
	102.449	10.4317	-0.600473	5.44669
	102.407	10.5432	-0.600473	5.44669
	102.372	10.5392	-0.600473	5.44669
	102.39	10.4503	-0.600473	5.44669
	102.48	10.3578	-0.600473	5.44669
	102.567	10.44	-0.600473	5.44669
	102.535	10.6691	-0.600473	5.4507
	102.441	10.8106	-0.600473	5.46104
	102.427	10.8003	-0.600473	5.46531
	102.457	10.7475	-0.600473	5.45562
	102.43	10.7294	-0.600473	5.4448
	102.379	10.7406	-0.600473	5.44287
	102.363	10.7518	-0.600473	5.44579
	102.373	10.7524	-0.600473	5.44767
	102.383	10.7488	-0.600473	5.44742
	102.384	10.747	-0.600473	5.44664
	102.38	10.7475	-0.600473	5.44641
	102.401	10.7484	-0.600473	5.44658
	102.459	10.7486	-0.600473	5.44674
	102.484	10.7483	-0.600473	5.44675
	102.43	10.7482	-0.600473	5.44669
	102.37	10.7482	-0.600473	5.44667
	102.359	10.6991	-0.600473	5.44668
	102.375	10.5723	-0.600473	5.44669
	102.385	10.5199	-0.600473	5.44669
	102.384	10.6387	-0.600473	5.44669
	102.38	10.7714	-0.600473	5.44669
	102.378	10.795	-0.600473	5.44669
	102.379	10.7593	-0.600473	5.44669
	102.38	10.7362	-0.600473	5.44669
	102.38	10.7393	-0.600473	5.44669
	102.38	10.7488	-0.600473	5.44669
	102.38	10.7517	-0.600473	5.44669
	102.38	10.7495	-0.600473	5.44669
	102.38	10.7476	-0.600473	5.44669
	102.38	10.7475	-0.600473	5.44669
	102.38	10.7482	-0.600473	5.44669
	102.38	10.7485	-0.600473	5.44669
	102.38	10.7484	-0.600473	5.44669
	102.38	10.7482	-0.600473	5.44669
	102.38	10.699	-0.600473	5.44669
	102.38	10.5723	-0.600473	5.44669
	102.38	10.5199	-0.600473	5.44669
	102.38	10.6387	-0.600473	5.44669
	102.38	10.7714	-0.600473	5.44669
	102.38	10.795	-0.600473	5.44669
	102.38	10.7593	-0.600473	5.44669
	102.38	10.7362	-0.600473	5.44669
	102.38	10.7393	-0.600473	5.44669
	102.38	10.7488	-0.600473	5.44669
	102.38	10.7517	-0.600473	5.44669
	102.38	10.7495	-0.600473	5.44669
	102.38	10.7476	-0.600473	5.44669
	102.38	10.7475	-0.600473	5.44669
	102.38	10.7482	-0.600473	5.44669
	102.38	10.7485	-0.600473	5.44669
	102.38	10.7484	-0.600473	5.44669
	102.38	10.7482	-0.600473	5.44669
	102.38	10.7482	-0.600473	5.44669
	102.38	10.7483	-0.600473	5.44669
	102.38	10.7483	-0.600473	5.44669
	102.38	10.7483	-0.600473	5.44669
	102.38	10.7483	-0.600473	5.44669
	102.38	10.7483	-0.600473	5.44669
	102.38	10.7483	-0.600473	5.44669
	102.38	10.7483	-0.600473	5.44669
	102.38	10.7483	-0.600473	5.44669
	102.38	10.7483	-0.600473	5.44669
	102.38	10.7483	-0.600473	5.44669
	102.38	10.7483	-0.592602	5.44669
	102.38	10.7483	-0.572317	5.44669
	102.38	10.7483	-0.563928	5.44669
	102.38	10.7483	-0.582939	5.44669
	102.38	10.7483	-0.604181	5.44669
	102.38	10.7483	-0.607951	5.44669
	102.38	10.7483	-0.602239	5.44669
	102.38	10.7483	-0.598547	5.44669
	102.38	10.7483	-0.599037	5.44669
	102.38	10.7483	-0.600556	5.44669
	102.38	10.7483	-0.601018	5.44669
	102.38	10.7483	-0.600672	5.44669
	102.38	10.7483	-0.600362	5.44669
	102.358	10.7483	-0.600356	5.44669
	102.3	10.7483	-0.600463	5.44669
	102.276	10.7483	-0.60051	5.44669
	102.33	10.7483	-0.600492	5.44669
	102.391	10.7483	-0.600468	5.44669
	102.401	10.7483	-0.600464	5.44669
	102.385	10.7483	-0.600471	5.44669
	102.375	10.7483	-0.600475	5.44669
	102.376	10.7483	-0.600475	5.44669
	102.38	10.7483	-0.600473	5.44669
	102.382	10.7483	-0.600472	5.44669
	102.381	10.7483	-0.600473	5.44669
	102.38	10.7483	-0.600473	5.44268
	102.38	10.7483	-0.600473	5.43234
	102.38	10.7483	-0.600473	5.42806
	102.38	10.7483	-0.600473	5.43775
	102.38	10.7483	-0.600473	5.44858
	102.38	10.7483	-0.600473	5.4505
	102.38	10.7483	-0.600473	5.44759
	102.38	10.7483	-0.600473	5.44571
	102.38	10.7483	-0.600473	5.44595
	102.38	10.7483	-0.600473	5.44673
	102.38	10.7483	-0.600473	5.44696
	102.38	10.7483	-0.600473	5.44679
	102.38	10.7483	-0.600473	5.44663
	102.38	10.7483	-0.600473	5.44663
	102.38	10.7483	-0.600473	5.44668
	102.38	10.7483	-0.600473	5.44671
	102.38	10.7483	-0.600473	5.4467
	102.38	10.7483	-0.600473	5.44668
	102.38	10.7483	-0.600473	5.44668
	102.38	10.7483	-0.600473	5.44669
	102.38	10.7483	-0.600473	5.44669
	102.38	10.7483	-0.600473	5.44669
	102.38	10.7483	-0.600473	5.44669
	102.38	10.7483	-0.600473	5.44669
	102.38	10.7483	-0.600473	5.44669
	102.38	10.7483	-0.600473	5.44669
	102.38	10.7483	-0.600473	5.44669
	102.38	10.7483	-0.600473	5.44669
	102.38	10.7483	-0.600473	5.44669
	102.38	10.7483	-0.600473	5.44669
	102.38	10.7483	-0.600473	5.44669
	102.38	10.7483	-0.600473	5.44268
	102.38	10.7483	-0.600473	5.43234
	102.38	10.7483	-0.600473	5.42806
	102.38	10.7483	-0.600473	5.43775
	102.38	10.7483	-0.600473	5.44858
	102.38	10.7483	-0.600473	5.4505
	102.38	10.7483	-0.600473	5.4516
	102.38	10.7483	-0.600473	5.46005
	102.38	10.7483	-0.600473	5.46458
	102.38	10.7483	-0.600473	5.45566
	102.38	10.7483	-0.600473	5.44508
	102.38	10.7483	-0.600473	5.44298
	102.38	10.7483	-0.600473	5.44573
	102.38	10.7483	-0.600473	5.44761
	102.38	10.7483	-0.600473	5.44741
	102.38	10.7483	-0.600473	5.44666
	102.38	10.7483	-0.600473	5.44642
	102.38	10.7483	-0.600473	5.44658
	102.38	10.7483	-0.600473	5.44674
	102.38	10.7483	-0.600473	5.44674
	102.38	10.7483	-0.600473	5.44669
	102.38	10.7483	-0.600473	5.44667
	102.38	10.7483	-0.600473	5.44668
	102.38	10.7483	-0.600473	5.44669
	102.38	10.7483	-0.600473	5.44669
	102.38	10.7483	-0.600473	5.44669
	102.38	10.7483	-0.600473	5.44669
	102.38	10.7483	-0.600473	5.44669
	102.38	10.7483	-0.600473	5.44669
	102.38	10.6991	-0.600473	5.44669
	102.38	10.5723	-0.600473	5.44669
	102.38	10.5199	-0.600473	5.44669
	102.38	10.6387	-0.600473	5.44669
	102.38	10.7714	-0.600473	5.44669
	102.38	10.7458	-0.600473	5.44669
	102.38	10.5833	-0.600473	5.44669
	102.38	10.5078	-0.600473	5.44669
	102.38	10.6297	-0.600473	5.44669
	102.38	10.772	-0.600473	5.44669
	102.38	10.7492	-0.600473	5.44669
	102.402	10.5846	-0.600473	5.44669
	102.482	10.4579	-0.600473	5.44669
	102.586	10.453	-0.600473	5.44669
	102.635	10.4943	-0.600473	5.44669
	102.625	10.5131	-0.600473	5.44669
	102.604	10.5062	-0.600473	5.44669
	102.599	10.4475	-0.600473	5.44669
	102.604	10.3192	-0.600473	5.44669
	102.608	10.2695	-0.600473	5.44669
	102.608	10.39	-0.600473	5.44669
	102.606	10.4733	-0.600473	5.44669
	102.606	10.3694	-0.600473	5.44669
	102.606	10.2318	-0.600473	5.44669
	102.606	10.2502	-0.600473	5.44669
	102.606	10.4113	-0.600473	5.44669
	102.606	10.4888	-0.600473	5.44669
	102.606	10.3683	-0.600473	5.44669
	102.606	10.2258	-0.600473	5.44669
	102.606	10.1989	-0.600473	5.44669
	102.606	10.2366	-0.600473	5.44669
	102.606	10.2617	-0.600473	5.44669
	102.606	10.2588	-0.600473	5.44669
	102.606	10.2486	-0.600473	5.44669
	102.606	10.2454	-0.600473	5.44669
	102.606	10.2477	-0.600473	5.44669
	102.629	10.2497	-0.600473	5.44669
	102.686	10.2498	-0.600473	5.44669
	102.71	10.2491	-0.600473	5.44669
	102.678	10.2488	-0.600473	5.44669
	102.676	10.2489	-0.600473	5.44669
	102.711	10.1999	-0.600473	5.44669
	102.753	10.0731	-0.600473	5.44669
	102.807	10.0206	-0.600473	5.44669
	102.844	10.1394	-0.600473	5.44669
	102.846	10.2722	-0.600473	5.44669
	102.834	10.2958	-0.600473	5.44669
	102.828	10.2109	-0.600473	5.44669
	102.83	10.061	-0.600473	5.44669
	102.833	10.0117	-0.600473	5.44669
	102.834	10.14	-0.600473	5.44669
	102.833	10.2264	-0.608344	5.44669
	102.832	10.121	-0.628628	5.44669
	102.855	9.98178	-0.637018	5.44669
	102.912	9.90152	-0.618006	5.44669
	102.936	9.80961	-0.596765	5.44669
	102.905	9.73339	-0.592994	5.44669
	102.902	9.72363	-0.598707	5.44669
	102.937	9.74498	-0.602399	5.44669
	102.979	9.75712	-0.601909	5.44669
	103.011	9.75458	-0.60039	5.44669
	102.991	9.74919	-0.599928	5.44669
	102.969	9.74784	-0.600274	5.44669
	103.01	9.74919	-0.600583	5.44669
	103.065	9.75023	-0.60059	5.44669
	103.078	9.75019	-0.600483	5.44669
	103.064	9.7498	-0.600435	5.44669
	103.054	9.74965	-0.600454	5.44669
	103.055	9.74973	-0.600478	5.44669
	103.059	9.74981	-0.600482	5.44669
	103.06	9.74982	-0.600475	5.44669
	103.059	9.7498	-0.60047	5.44669
	103.059	9.74978	-0.600471	5.44669
	103.059	9.74978	-0.600473	5.44669
	103.081	9.74979	-0.600474	5.44669
	103.139	9.74979	-0.600473	5.44669
	103.162	9.74979	-0.600473	5.44669
	103.131	9.74979	-0.600473	5.44669
	103.128	9.74979	-0.600473	5.44669
	103.141	9.74979	-0.600473	5.44669
	103.126	9.74979	-0.600473	5.44669
	103.156	9.74979	-0.600473	5.44669
	103.247	9.74979	-0.600473	5.44669
	103.309	9.74979	-0.600473	5.44669
	103.308	9.74979	-0.600473	5.44669
	103.286	9.74979	-0.600473	5.44669
	103.278	9.74979	-0.600473	5.44669
	103.282	9.74979	-0.600473	5.44669
	103.286	9.74979	-0.600473	5.44669
	103.287	9.74979	-0.600473	5.44669
	103.285	9.74979	-0.600473	5.44669
	103.285	9.74979	-0.600473	5.44669
	103.285	9.74979	-0.600473	5.44669
	103.285	9.74979	-0.600473	5.44669
	103.285	9.74979	-0.600473	5.44669
	103.285	9.74979	-0.600473	5.44669
	103.307	9.74979	-0.600473	5.44669
	103.387	9.74979	-0.600473	5.44669
	103.491	9.74979	-0.600473	5.44669
	103.518	9.74979	-0.600473	5.44669
	103.428	9.74979	-0.600473	5.44669
	103.303	9.74979	-0.600473	5.44669
	103.248	9.74979	-0.600473	5.44669
	103.287	9.7006	-0.600473	5.44669
	103.392	9.57382	-0.600473	5.44669
	103.5	9.52139	-0.600473	5.44669
	103.543	9.64021	-0.600473	5.44669
	103.528	9.77296	-0.600473	5.44669
	103.507	9.79653	-0.600473	5.44669
	103.504	9.76083	-0.600473	5.44669
	103.51	9.73775	-0.600473	5.44669
	103.514	9.69163	-0.600473	5.44669
	103.513	9.52515	-0.600473	5.44669
	103.511	9.29964	-0.600473	5.44669
	103.511	9.1879	-0.600473	5.44669
	103.511	9.20914	-0.600473	5.44669
	103.512	9.25584	-0.600473	5.44669
	103.512	9.26755	-0.600473	5.44669
	103.511	9.2558	-0.600473	5.44669
	103.511	9.2959	-0.600473	5.44669
	103.511	9.42305	-0.600473	5.44669
	103.511	9.47886	-0.600473	5.44669
	103.511	9.36133	-0.600473	5.44669
	103.511	9.22791	-0.600473	5.44669
	103.534	9.20361	-0.600473	5.44669
	103.614	9.23925	-0.600473	5.44669
	103.717	9.26255	-0.600473	5.44669
	103.744	9.25961	-0.600473	5.44669
	103.676	9.25008	-0.600473	5.44669
	103.632	9.24714	-0.600473	5.44669
	103.68	9.24929	-0.600473	5.44669
	103.746	9.25124	-0.600473	5.44669
	103.761	9.25129	-0.600473	5.44669
	103.744	9.25062	-0.600473	5.44669
	103.732	9.25032	-0.600473	5.44669
	103.733	9.25043	-0.600473	5.44669
	103.738	9.25059	-0.600473	5.44669
	103.739	9.25061	-0.600473	5.44669
	103.738	9.25057	-0.600473	5.44669
	103.737	9.25054	-0.600473	5.44669
	103.737	9.25054	-0.600473	5.44669
	103.738	9.25056	-0.600473	5.44669
	103.76	9.25056	-0.600473	5.44669
	103.818	9.25056	-0.600473	5.44669
	103.841	9.25055	-0.600473	5.44669
	103.787	9.25055	-0.600473	5.44669
	103.75	9.25055	-0.600473	5.44669
	103.819	9.25056	-0.600473	5.44669
	103.938	9.25056	-0.600473	5.44669
	103.998	9.25055	-0.600473	5.44669
	103.987	9.25055	-0.600473	5.44669
	103.961	9.25055	-0.600473	5.44669
	103.955	9.25055	-0.600473	5.44669
	103.939	9.25055	-0.600473	5.44669
	103.886	9.25055	-0.600473	5.44669
	103.862	9.25055	-0.600473	5.44669
	103.892	9.25055	-0.600473	5.44669
	103.894	9.25055	-0.600473	5.44669
	103.881	9.25055	-0.600473	5.44669
	103.919	9.25055	-0.600473	5.44669
	103.969	9.25055	-0.600473	5.44669
	103.981	9.25055	-0.600473	5.44669
	103.969	9.25055	-0.600473	5.44669
	103.96	9.25055	-0.600473	5.44669
	103.961	9.25055	-0.600473	5.44669
	103.964	9.25055	-0.600473	5.44669
	103.965	9.25055	-0.600473	5.44669
	103.965	9.25055	-0.600473	5.44669
	103.964	9.25055	-0.600473	5.44669
	103.964	9.25055	-0.600473	5.44669
	103.964	9.25055	-0.600473	5.44669
	103.964	9.25055	-0.600473	5.44669
	103.964	9.20136	-0.600473	5.44669
	103.964	9.0254	-0.600473	5.44669
	103.964	8.797	-0.600473	5.44669
	103.964	8.73661	-0.600473	5.44669
	103.964	8.88656	-0.600473	5.44669
	103.986	9.03492	-0.600473	5.44669
	104.066	9.05392	-0.600473	5.44669
	104.17	9.01074	-0.600473	5.44669
	104.219	8.98616	-0.600473	5.44669
	104.209	8.94206	-0.600473	5.44669
	104.188	8.82616	-0.600473	5.44669
	104.183	8.72729	-0.600473	5.44669
	104.188	8.71662	-0.600473	5.44669
	104.192	8.79483	-0.600473	5.44669
	104.192	8.93729	-0.600473	5.44669
	104.19	8.98593	-0.600473	5.44669
	104.19	8.85995	-0.600473	5.44669
	104.19	8.72554	-0.600473	5.44669
	104.19	8.70383	-0.600473	5.44669
	104.19	8.74089	-0.600473	5.44669
	104.19	8.76388	-0.600473	5.44669
	104.19	8.76029	-0.600473	5.44669
	104.19	8.75061	-0.600473	5.44669
	104.19	8.74783	-0.600473	5.44669
	104.19	8.75011	-0.600473	5.44669
	104.19	8.75205	-0.600473	5.44669
	104.213	8.75206	-0.600473	5.44669
	104.27	8.75137	-0.600473	5.44669
	104.316	8.75108	-0.600473	5.44669
	104.342	8.7512	-0.600473	5.44669
	104.385	8.75136	-0.600473	5.44669
	104.424	8.75138	-0.600473	5.44669
	104.43	8.75133	-0.600473	5.44669
	104.419	8.7513	-0.600473	5.44669
	104.413	8.75131	-0.600473	5.44669
	104.414	8.75132	-0.600473	5.44669
	104.417	8.75132	-0.600473	5.44669
	104.418	8.70213	-0.600473	5.44669
	104.417	8.57535	-0.600473	5.44669
	104.416	8.52292	-0.600473	5.44669
	104.416	8.64174	-0.600473	5.44669
	104.417	8.77449	-0.600473	5.44669
	104.417	8.74887	-0.600473	5.44669
	104.417	8.5372	-0.600473	5.44669
	104.417	8.28573	-0.600473	5.44669
	104.417	8.2284	-0.600473	5.44669
	104.417	8.43704	-0.600473	5.44669
	104.439	8.66587	-0.600473	5.44669
	104.519	8.60835	-0.600473	5.44268
	104.6	8.392	-0.600473	5.43234
	104.57	8.40263	-0.600473	5.42806
	104.478	8.59517	-0.600473	5.43775
	104.487	8.64045	-0.600473	5.44858
	104.596	8.58598	-0.600473	5.4505
	104.672	8.59547	-0.600473	5.44759
	104.671	8.52809	-0.600473	5.44571
	104.644	8.33456	-0.600473	5.44595
	104.633	8.20261	-0.600473	5.44673
	104.639	8.20427	-0.600473	5.44696
	104.644	8.25	-0.600473	5.44679
	104.645	8.26826	-0.600473	5.44663
	104.643	8.25961	-0.600473	5.44663
	104.642	8.24949	-0.600473	5.44668
	104.643	8.24832	-0.600473	5.44671
	104.643	8.25143	-0.600473	5.4467
	104.643	8.25315	-0.600473	5.44668
	104.643	8.25276	-0.600473	5.44668
	104.665	8.25199	-0.600473	5.44669
	104.723	8.2518	-0.600473	5.44669
	104.769	8.252	-0.600473	5.44669
	104.795	8.25215	-0.600473	5.44669
	104.816	8.25214	-0.600473	5.44669
	104.797	8.25208	-0.600473	5.44669
	104.779	8.25206	-0.600473	5.44669
	104.822	8.25207	-0.600473	5.44669
	104.876	8.25209	-0.600473	5.44669
	104.888	8.25209	-0.600473	5.44669
	104.874	8.25208	-0.600473	5.44669
	104.865	8.25208	-0.600473	5.44669
	104.865	8.25208	-0.600473	5.44669
	104.869	8.25208	-0.600473	5.44669
	104.871	8.25208	-0.600473	5.44669
	104.87	8.25208	-0.600473	5.44669
	104.869	8.25208	-0.600473	5.44669
	104.869	8.25208	-0.600473	5.44669
	104.869	8.25208	-0.600473	5.44669
	104.869	8.25208	-0.600473	5.44669
	104.892	8.25208	-0.600473	5.44669
	104.949	8.25208	-0.600473	5.44669
	104.973	8.25208	-0.600473	5.44669
	104.919	8.25208	-0.600473	5.44669
	104.859	8.20289	-0.600473	5.44669
	104.848	8.07612	-0.600473	5.44669
	104.864	7.9745	-0.600473	5.44669
	104.875	7.96654	-0.600473	5.44669
	104.896	8.04686	-0.600473	5.44669
	104.949	8.18924	-0.600473	5.44669
	104.971	8.28629	-0.600473	5.44669
	104.918	8.28678	-0.600473	5.44669
	104.859	8.20495	-0.600473	5.44669
	104.871	8.0646	-0.600473	5.44669
	104.966	8.01812	-0.600473	5.44669
	105.08	8.09507	-0.600473	5.44669
	105.128	8.10201	-0.600473	5.44669
	105.114	8.02174	-0.600473	5.44669
	105.091	7.97682	-0.600473	5.44669
	105.087	7.98513	-0.600473	5.44669
	105.094	7.95517	-0.600473	5.44669
	105.098	7.88265	-0.600473	5.44669
	105.097	7.90308	-0.600473	5.44669
	105.095	7.94378	-0.600473	5.44669
	105.095	7.85619	-0.600473	5.44669
	105.118	7.74043	-0.600473	5.44669
	105.175	7.71284	-0.600473	5.44669
	105.199	7.74081	-0.600473	5.44669
	105.145	7.76207	-0.600473	5.44669
	105.085	7.761	-0.600473	5.44669
	105.074	7.75298	-0.600473	5.44669
	105.091	7.75001	-0.600473	5.44669
	105.123	7.75161	-0.600473	5.44669
	105.179	7.75334	-0.600473	5.44669
	105.221	7.75349	-0.600473	5.44669
	105.246	7.75294	-0.600473	5.44669
	105.268	7.75266	-0.600473	5.44669
	105.25	7.75273	-0.600473	5.44669
	105.232	7.75287	-0.600473	5.44669
	105.275	7.75289	-0.600473	5.44669
	105.329	7.75286	-0.600473	5.44669
	105.34	7.75284	-0.600473	5.44669
	105.327	7.75284	-0.600473	5.44669
	105.317	7.75285	-0.600473	5.44669
	105.318	7.75285	-0.600473	5.44669
	105.322	7.75285	-0.600473	5.44669
	105.323	7.75285	-0.600473	5.44669
	105.322	7.75285	-0.600473	5.44669
	105.322	7.75285	-0.600473	5.44669
	105.321	7.75285	-0.600473	5.44669
	105.344	7.75285	-0.600473	5.44669
	105.402	7.75285	-0.600473	5.44669
	105.425	7.75285	-0.600473	5.44669
	105.371	7.75285	-0.600473	5.44669
	105.311	7.75285	-0.600473	5.44669
	105.301	7.75285	-0.600473	5.44669
	105.317	7.75285	-0.600473	5.44669
	105.35	7.75285	-0.600473	5.44669
	105.428	7.75285	-0.600473	5.44669
	105.527	7.75285	-0.600473	5.44669
	105.576	7.75285	-0.600473	5.44669
	105.566	7.75285	-0.600473	5.44669
	105.546	7.75285	-0.600473	5.44669
	105.541	7.75285	-0.600473	5.44669
	105.546	7.75285	-0.600473	5.44669
	105.55	7.75285	-0.600473	5.44669
	105.55	7.75285	-0.600473	5.44669
	105.548	7.75285	-0.600473	5.44669
	105.548	7.75285	-0.600473	5.44669
	105.548	7.75285	-0.600473	5.44669
	105.548	7.75285	-0.600473	5.44669
	105.548	7.75285	-0.600473	5.44669
	105.548	7.75285	-0.600473	5.44669
	105.548	7.75285	-0.600473	5.44669
	105.548	7.75285	-0.600473	5.44669
	105.57	7.75285	-0.600473	5.44669
	105.628	7.75285	-0.600473	5.44669
	105.652	7.75285	-0.600473	5.44669
	105.598	7.70366	-0.600473	5.44669
	105.538	7.57688	-0.600473	5.44669
	105.549	7.52445	-0.600473	5.44669
	105.645	7.64327	-0.600473	5.44669
	105.759	7.77602	-0.600473	5.44669
	105.807	7.79959	-0.600473	5.44669
	105.793	7.71469	-0.600473	5.44669
	105.77	7.56484	-0.600473	5.44669
	105.766	7.51548	-0.600473	5.44669
	105.772	7.5946	-0.600473	5.44669
	105.777	7.60346	-0.600473	5.44669
	105.776	7.52324	-0.600473	5.44669
	105.774	7.42846	-0.600473	5.44669
	105.774	7.3097	-0.600473	5.44669
	105.774	7.22742	-0.600473	5.44669
	105.775	7.22468	-0.600473	5.44669
	105.775	7.25111	-0.600473	5.44669
	105.774	7.2629	-0.600473	5.44669
	105.774	7.2584	-0.600473	5.44669
	105.797	7.25232	-0.600473	5.44669
	105.854	7.25137	-0.600473	5.44669
	105.878	7.25313	-0.600473	5.44669
	105.846	7.25421	-0.600473	5.44669
	105.866	7.25403	-0.600473	5.44669
	105.959	7.25357	-0.600473	5.44669
	106.025	7.25345	-0.600473	5.44669
	106.025	7.25355	-0.600473	5.44669
	106.002	7.30284	-0.600473	5.44669
	105.993	7.42961	-0.600473	5.44669
	105.997	7.48201	-0.600473	5.44669
	106.002	7.36318	-0.600473	5.44669
	106.003	7.23043	-0.600473	5.44669
	106.001	7.20687	-0.600473	5.44669
	106	7.24258	-0.600473	5.44669
	106	7.26565	-0.600473	5.44669
	106.001	7.26258	-0.600473	5.44669
	106.001	7.25309	-0.600473	5.44669
	106.001	7.2502	-0.600473	5.44669
	106.001	7.25237	-0.600473	5.44669
	106.001	7.2543	-0.600473	5.44669
	106.001	7.25434	-0.600473	5.44669
	106.001	7.25367	-0.600473	5.44669
	106.001	7.25338	-0.600473	5.44669
	106.001	7.25349	-0.600473	5.44669
	106.001	7.25364	-0.600473	5.44669
	106.023	7.25367	-0.600473	5.44669
	106.08	7.25362	-0.600473	5.44669
	106.126	7.25359	-0.600473	5.44669
	106.13	7.2536	-0.600473	5.44669
	106.116	7.25361	-0.600473	5.44669
	106.109	7.25361	-0.600473	5.44669
	106.111	7.25361	-0.600473	5.44669
	106.114	7.25361	-0.600473	5.44669
	106.093	7.25361	-0.600473	5.44669
	106.057	7.25361	-0.600473	5.44669
	106.09	7.25361	-0.600473	5.44669
	106.19	7.25361	-0.600473	5.44669
	106.254	7.25361	-0.600473	5.44669
	106.25	7.25361	-0.600473	5.44669
	106.227	7.25361	-0.600473	5.44669
	106.219	7.25361	-0.600473	5.44669
	106.223	7.25361	-0.600473	5.44669
	106.228	7.20442	-0.600473	5.44669
	106.229	7.07765	-0.600473	5.44669
	106.227	6.97602	-0.600473	5.44669
	106.226	6.91887	-0.600473	5.44669
	106.227	6.82323	-0.600473	5.44669
	106.227	6.78641	-0.600473	5.44669
	106.227	6.90065	-0.600473	5.44669
	106.227	6.97675	-0.600473	5.44669
	106.227	6.87203	-0.600473	5.44669
	106.227	6.73673	-0.600473	5.44669
	106.227	6.70708	-0.600473	5.4507
	106.227	6.74114	-0.600473	5.46104
	106.227	6.76569	-0.600473	5.46531
	106.227	6.81302	-0.600473	5.45562
	106.227	6.93028	-0.600473	5.4448
	106.227	6.97939	-0.600473	5.44287
	106.227	6.86256	-0.600473	5.44579
	106.227	6.73182	-0.600473	5.44767
	106.227	6.70839	-0.600473	5.44742
	106.249	6.79263	-0.600473	5.44664
	106.329	6.94215	-0.600473	5.44641
	106.433	6.99162	-0.600473	5.44658
	106.482	6.86346	-0.600473	5.44674
	106.449	6.72785	-0.600473	5.44675
	106.371	6.70641	-0.600473	5.44669
	106.342	6.74402	-0.600473	5.44667
	106.401	6.76713	-0.600473	5.44668
	106.466	6.76341	-0.600473	5.44669
	106.476	6.75363	-0.600473	5.44669
	106.458	6.75085	-0.600473	5.44669
	106.447	6.75317	-0.600473	5.44669
	106.449	6.75512	-0.600473	5.44669
	106.454	6.75512	-0.600473	5.44669
	106.455	6.75442	-0.600473	5.44669
	106.454	6.75413	-0.600473	5.44669
	106.475	6.75426	-0.600473	5.44669
	106.533	6.75441	-0.600473	5.44669
	106.557	6.75443	-0.600473	5.44669
	106.525	6.75439	-0.600473	5.44669
	106.523	6.75436	-0.600473	5.44669
	106.558	6.75436	-0.600473	5.44669
	106.6	6.75438	-0.600473	5.44669
	106.654	6.75438	-0.600473	5.44669
	106.691	6.75438	-0.600473	5.44669
	106.693	6.75437	-0.600473	5.44669
	106.681	6.75437	-0.600473	5.44669
	106.675	6.75437	-0.600473	5.44669
	106.677	6.75437	-0.600473	5.44669
	106.68	6.75437	-0.600473	5.44669
	106.681	6.75437	-0.600473	5.44669
	106.68	6.75437	-0.600473	5.44669
	106.679	6.75437	-0.600473	5.44669
	106.679	6.70518	-0.600473	5.44669
	106.68	6.57841	-0.600473	5.44669
	106.68	6.52598	-0.600473	5.44669
	106.68	6.6448	-0.600473	5.44669
	106.68	6.77755	-0.600473	5.44669
	106.68	6.80111	-0.600473	5.44669
	106.68	6.76541	-0.600473	5.44669
	106.68	6.74234	-0.600473	5.44669
	106.68	6.7454	-0.600473	5.44669
	106.68	6.75489	-0.600473	5.44669
	106.68	6.75778	-0.600473	5.44669
	106.702	6.75562	-0.600473	5.44669
	106.759	6.75368	-0.600473	5.44669
	106.783	6.75364	-0.600473	5.44669
	106.729	6.70512	-0.600473	5.44669
	106.669	6.52945	-0.600473	5.44669
	106.681	6.35013	-0.600473	5.44669
	106.777	6.41636	-0.600473	5.44669
	106.891	6.66791	-0.600473	5.44669
	106.917	6.82428	-0.600473	5.44669
	106.822	6.81216	-0.600473	5.44669
	106.718	6.75338	-0.600473	5.44669
	106.744	6.68417	-0.600473	5.44669
	106.865	6.56995	-0.600473	5.44669
	106.94	6.48071	-0.600473	5.44669
	106.934	6.47348	-0.600473	5.44669
	106.905	6.50051	-0.600473	5.44669
	106.896	6.51415	-0.600473	5.44669
	106.902	6.51021	-0.600473	5.44669
	106.908	6.45451	-0.600473	5.44669
	106.908	6.32641	-0.600473	5.44669
	106.906	6.22655	-0.600473	5.44669
	106.905	6.2198	-0.600473	5.44669
	106.905	6.25081	-0.600473	5.44669
	106.906	6.26594	-0.600473	5.44669
	106.906	6.26121	-0.600473	5.44669
	106.906	6.25384	-0.600473	5.44669
	106.906	6.25244	-0.600473	5.44669
	106.906	6.25447	-0.600473	5.44669
	106.906	6.25582	-0.600473	5.44669
	106.906	6.25566	-0.600473	5.44669
	106.906	6.25512	-0.600473	5.44669
	106.906	6.25494	-0.600473	5.44669
	106.906	6.25507	-0.600473	5.44669
	106.928	6.25518	-0.600473	5.44669
	107.008	6.25518	-0.600473	5.44669
	107.111	6.25514	-0.600473	5.44669
	107.161	6.25512	-0.600473	5.44669
	107.151	6.25513	-0.600473	5.44669
	107.129	6.25514	-0.600473	5.44669
	107.124	6.25514	-0.600473	5.44669
	107.13	6.25514	-0.600473	5.44669
	107.134	6.25514	-0.600473	5.44669
	107.134	6.25514	-0.600473	5.44669
	107.132	6.25514	-0.600473	5.44669
	107.132	6.25514	-0.600473	5.44669
	107.132	6.25514	-0.600473	5.44669
	107.132	6.25514	-0.600473	5.44669
	107.155	6.20595	-0.600473	5.44669
	107.212	6.07917	-0.600473	5.44669
	107.236	5.97755	-0.600473	5.44669
	107.182	5.96959	-0.600473	5.44669
	107.122	6.04992	-0.600473	5.44669
	107.133	6.14311	-0.600473	5.44669
	107.229	6.06419	-0.600473	5.44669
	107.343	5.83629	-0.600473	5.44669
	107.369	5.74326	-0.600473	5.44669
	107.297	5.92882	-0.600473	5.44669
	107.251	6.16072	-0.600473	5.44669
	107.3	6.11269	-0.600473	5.44669
	107.367	5.85004	-0.600473	5.44669
	107.382	5.73173	-0.600473	5.44669
	107.365	5.91909	-0.600473	5.44669
	107.353	6.16074	-0.600473	5.44669
	107.354	6.11616	-0.600473	5.44669
	107.358	5.85148	-0.600473	5.44669
	107.36	5.7311	-0.600473	5.44669
	107.359	5.86913	-0.600473	5.44669
	107.358	5.98467	-0.600473	5.44669
	107.358	5.888	-0.600473	5.44669
	107.358	5.74203	-0.600473	5.44669
	107.359	5.70506	-0.600473	5.44669
	107.358	5.73984	-0.600473	5.44669
	107.381	5.76729	-0.600473	5.44669
	107.438	5.76639	-0.600473	5.44669
	107.484	5.75625	-0.600473	5.44669
	107.488	5.75232	-0.600473	5.44669
	107.451	5.75428	-0.600473	5.44669
	107.409	5.7565	-0.600473	5.44669
	107.445	5.75673	-0.600473	5.44669
	107.548	5.75604	-0.600473	5.44669
	107.613	5.75567	-0.600473	5.44669
	107.608	5.75575	-0.600473	5.44669
	107.585	5.75593	-0.600473	5.44669
	107.576	5.75596	-0.600473	5.44669
	107.581	5.75592	-0.600473	5.44669
	107.586	5.75589	-0.600473	5.44669
	107.587	5.75589	-0.600473	5.44669
	107.585	5.7559	-0.600473	5.44669
	107.584	5.75591	-0.600473	5.44669
	107.584	5.75591	-0.600473	5.44669
	107.585	5.7559	-0.600473	5.44669
	107.585	5.7559	-0.600473	5.44669
	107.585	5.7559	-0.600473	5.44669
	107.585	5.7559	-0.600473	5.44669
	107.585	5.7559	-0.600473	5.44669
	107.585	5.7559	-0.600473	5.44669
	107.585	5.7559	-0.600473	5.44669
	107.585	5.7559	-0.600473	5.44669
	107.585	5.7559	-0.600473	5.44669
	107.585	5.7559	-0.600473	5.44669
	107.585	5.7559	-0.600473	5.44669
	107.585	5.7559	-0.600473	5.44669
	107.585	5.7559	-0.600473	5.44669
	107.585	5.7559	-0.600473	5.44669
	107.585	5.7559	-0.600473	5.44669
	107.585	5.70671	-0.600473	5.44669
	107.585	5.57994	-0.600473	5.44669
	107.585	5.5275	-0.600473	5.44669
	107.585	5.64632	-0.600473	5.44669
	107.585	5.77908	-0.600473	5.44669
	107.607	5.80264	-0.600473	5.44669
	107.664	5.71775	-0.600473	5.44669
	107.688	5.5679	-0.600473	5.44669
	107.634	5.51853	-0.600473	5.44669
	107.596	5.64684	-0.600473	5.44669
	107.666	5.73329	-0.600473	5.44669
	107.785	5.62792	-0.600473	5.44669
	107.845	5.53785	-0.600473	5.44669
	107.834	5.63355	-0.600473	5.44669
	107.808	5.77004	-0.600473	5.44669
	107.802	5.7542	-0.600473	5.44669
	107.808	5.5945	-0.600473	5.44669
	107.813	5.46748	-0.600473	5.44669
	107.813	5.41145	-0.600473	5.44669
	107.811	5.3253	-0.600473	5.44669
	107.81	5.24287	-0.600473	5.44669
	107.811	5.27766	-0.600473	5.44669
	107.811	5.42604	-0.600473	5.44669
	107.811	5.54157	-0.600473	5.44669
	107.811	5.54763	-0.600473	5.44669
	107.811	5.46156	-0.600473	5.44669
	107.811	5.31745	-0.600473	5.44669
	107.811	5.22171	-0.600473	5.44669
	107.811	5.22239	-0.600473	5.44669
	107.811	5.25504	-0.600473	5.44669
	107.811	5.26822	-0.600473	5.44669
	107.811	5.26209	-0.600473	5.44669
	107.811	5.25483	-0.600473	5.44669
	107.833	5.25397	-0.600473	5.44669
	107.913	5.25619	-0.600473	5.44669
	108.017	5.25742	-0.600473	5.44669
	108.066	5.25715	-0.600473	5.44669
	108.033	5.2566	-0.600473	5.44669
	107.955	5.25647	-0.600473	5.44669
	107.926	5.25661	-0.600473	5.44669
	107.985	5.25671	-0.600473	5.44669
	108.05	5.25671	-0.600473	5.44669
	108.06	5.25667	-0.600473	5.44669
	108.042	5.25665	-0.600473	5.44669
	108.031	5.25666	-0.600473	5.44669
	108.033	5.25667	-0.600473	5.44669
	108.038	5.25667	-0.600473	5.44669
	108.039	5.25667	-0.600473	5.44669
	108.038	5.25667	-0.600473	5.44669
	108.037	5.25667	-0.600473	5.44669
	108.037	5.25667	-0.600473	5.44669
	108.037	5.25667	-0.600473	5.44669
	108.037	5.25667	-0.600473	5.44669
	108.037	5.20748	-0.600473	5.44669
	108.037	5.0807	-0.600473	5.44669
	108.06	5.02827	-0.600473	5.44669
	108.117	5.14709	-0.600473	5.44669
	108.141	5.27984	-0.600473	5.44669
	108.087	5.3034	-0.600473	5.44669
	108.049	5.2677	-0.600473	5.44669
	108.118	5.24463	-0.600473	5.44669
	108.216	5.24769	-0.600473	5.44669
	108.218	5.25719	-0.600473	5.44669
	108.16	5.26007	-0.600473	5.44669
	108.131	5.25791	-0.600473	5.44669
	108.139	5.20679	-0.600473	5.44669
	108.13	5.07997	-0.600473	5.44669
	108.098	5.02821	-0.600473	5.44669
	108.128	5.09813	-0.600473	5.44669
	108.225	5.104	-0.600473	5.44669
	108.289	5.07498	-0.600473	5.44669
	108.287	5.15807	-0.600473	5.44669
	108.264	5.2186	-0.600473	5.44669
	108.255	5.06929	-0.600473	5.44669
	108.26	4.86387	-0.600473	5.44669
	108.265	4.91006	-0.600473	5.44669
	108.265	5.16253	-0.600473	5.44669
	108.264	5.32641	-0.600473	5.44669
	108.263	5.26793	-0.600473	5.44669
	108.263	5.03169	-0.600473	5.44669
	108.264	4.78165	-0.600473	5.44669
	108.264	4.68447	-0.600473	5.44669
	108.264	4.72054	-0.600473	5.44669
	108.264	4.76827	-0.600473	5.44669
	108.264	4.82433	-0.600473	5.44669
	108.264	4.93697	-0.600473	5.44669
	108.264	4.98103	-0.600473	5.44669
	108.264	4.86373	-0.600473	5.44669
	108.286	4.78378	-0.600473	5.44669
	108.343	4.88796	-0.600473	5.44669
	108.367	4.97522	-0.600473	5.44669
	108.336	4.87876	-0.600473	5.44669
	108.355	4.74296	-0.600473	5.44669
	108.426	4.71016	-0.600473	5.44669
	108.412	4.74308	-0.600473	5.44669
	108.33	4.76827	-0.600473	5.44669
	108.338	4.76708	-0.600473	5.44669
	108.443	4.75762	-0.600473	5.44669
	108.518	4.75408	-0.600473	5.44669
	108.517	4.75596	-0.600473	5.44669
	108.491	4.75801	-0.600473	5.44669
	108.481	4.75819	-0.600473	5.44669
	108.486	4.75755	-0.600473	5.44669
	108.491	4.75721	-0.600473	5.44669
	108.492	4.7573	-0.600473	5.44669
	108.49	4.80664	-0.600473	5.44669
	108.489	4.93345	-0.600473	5.44669
	108.489	4.98584	-0.600473	5.44669
	108.49	4.867	-0.600473	5.44669
	108.49	4.73424	-0.600473	5.44669
	108.49	4.71069	-0.600473	5.44669
	108.49	4.7464	-0.600473	5.44669
	108.49	4.76947	-0.600473	5.44669
	108.49	4.7664	-0.600473	5.44669
	108.49	4.75691	-0.600473	5.44669
	108.49	4.75402	-0.600473	5.44669
	108.49	4.75619	-0.600473	5.44669
	108.49	4.75812	-0.600473	5.44669
	108.49	4.75816	-0.600473	5.44669
	108.49	4.75749	-0.600473	5.44669
	108.49	4.7572	-0.600473	5.44669
[truncated: 602 more rows]
