# Supplementary material for: Design of a cosmetic glove stiffness compensation mechanism for toddler-sized hand prostheses
Source: PLoS One. 2017 Aug 11;12(8):e0183233. doi: 10.1371/journal.pone.0183233 (PMC5553851; doi:10.1371/journal.pone.0183233)
Supplement: S1 Dataset — (ZIP) [file pone.0183233.s001.zip › 02 Spring measurements/RVS10_4.xlsx]

## Sheet: RVS10_4
LabVIEW Measurement
Writer_Version	2
Reader_Version	2
Separator	Tab
Decimal_Separator	.
Multi_Headings	No
X_Columns	No
Time_Pref	Absolute
Operator	localadmin
Date	2013-09-24
Time	00:15:26.357000
***End_of_Header***
Channels	4
Samples	10	10	10	10
Date	2013-09-24	2013-09-24	2013-09-24	2013-09-24
Time	00:16:17.157000	00:16:17.157000	00:16:17.157000	00:16:17.158000
Y_Unit_Label	mm	N	N	Pa
X_Dimension	Time	Time	Time	Time
X0	0	0	0	0
Delta_X	0.01	0.01	0.01	0.01
***End_of_Header***
X_Value	Voltage LVDT (Filtered)	Voltage Load Cell (Filtered)	Voltage Pinch Load Cell (Filtered)	Voltage Pressure (Filtered)	Comment
	112.558	0.005414	-0.600473	5.44669
	112.559	0.044778	-0.600473	5.44669
	112.563	-0.018864	-0.600473	5.44669
	112.565	-0.116273	-0.600473	5.44669
	112.564	-0.094251	-0.600473	5.44669
	112.563	-0.044037	-0.600473	5.44669
	112.563	-0.128204	-0.600473	5.44669
	112.563	-0.245919	-0.600473	5.44669
	112.563	-0.226351	-0.600473	5.44669
	112.541	-0.022572	-0.600473	5.44669
	112.483	0.227747	-0.600473	5.44669
	112.46	0.287392	-0.600473	5.44669
	112.513	0.129332	-0.600473	5.44669
	112.574	0.027028	-0.600473	5.44669
	112.584	0.13638	-0.600473	5.44669
	112.568	0.233755	-0.600473	5.44669
	112.558	0.09051	-0.600473	5.44669
	112.559	-0.174663	-0.600473	5.44669
	112.563	-0.311021	-0.600473	5.44669
	112.565	-0.28595	-0.600473	5.44669
	112.564	-0.228893	-0.600473	5.44669
	112.54	-0.214208	-0.600473	5.44669
	112.483	-0.228386	-0.600473	5.44669
	112.46	-0.190362	-0.600473	5.44669
	112.514	-0.063225	-0.600473	5.44669
	112.574	0.042517	-0.600473	5.44669
	112.584	0.052072	-0.600473	5.44669
	112.568	-0.029046	-0.600473	5.44669
	112.558	-0.172328	-0.600473	5.44669
	112.559	-0.220284	-0.600473	5.44669
	112.563	-0.044528	-0.600473	5.44669
	112.565	0.216658	-0.600473	5.44669
	112.564	0.290593	-0.600473	5.44669
	112.563	0.085431	-0.600473	5.44669
	112.563	-0.147859	-0.600473	5.44669
	112.563	-0.093445	-0.600473	5.44669
	112.563	0.172384	-0.600473	5.44669
	112.563	0.289746	-0.600473	5.44669
	112.563	0.150053	-0.592602	5.44669
	112.563	0.034879	-0.572317	5.44669
	112.563	0.132305	-0.563928	5.44669
	112.563	0.278448	-0.582939	5.44669
	112.563	0.31523	-0.604181	5.44669
	112.563	0.280306	-0.607951	5.44669
	112.563	0.20367	-0.602239	5.44669
	112.563	0.028662	-0.598547	5.44669
	112.563	-0.140382	-0.599037	5.44669
	112.563	-0.119269	-0.600556	5.44669
	112.563	0.003557	-0.601018	5.44669
	112.563	0.105225	-0.600672	5.44669
	112.563	0.162485	-0.600362	5.44669
	112.563	0.061189	-0.600356	5.44669
	112.563	-0.114091	-0.600463	5.44669
	112.563	-0.070941	-0.60051	5.44669
	112.563	0.169767	-0.600492	5.44669
	112.563	0.280645	-0.600468	5.44669
	112.563	0.097979	-0.600464	5.44669
	112.563	-0.18825	-0.600471	5.44669
	112.563	-0.319375	-0.600475	5.44669
	112.563	-0.235431	-0.600475	5.44669
	112.563	-0.000211	-0.600473	5.44669
	112.563	0.191159	-0.600472	5.44669
	112.563	0.157949	-0.600473	5.44669
	112.563	0.071303	-0.600473	5.44669
	112.563	0.14445	-0.600473	5.44669
	112.563	0.221349	-0.600473	5.44669
	112.563	0.082438	-0.600473	5.44669
	112.563	-0.124446	-0.600473	5.44669
	112.563	-0.082566	-0.600473	5.44669
	112.563	0.16862	-0.600473	5.44669
	112.563	0.284303	-0.600473	5.44669
	112.563	0.09992	-0.600473	5.44669
	112.563	-0.139546	-0.600473	5.44669
	112.563	-0.095113	-0.600473	5.44669
	112.563	0.168731	-0.600473	5.44669
	112.563	0.337999	-0.600473	5.44669
	112.563	0.277734	-0.600473	5.44669
	112.563	0.038833	-0.600473	5.44669
	112.563	-0.211692	-0.600473	5.44669
	112.563	-0.308123	-0.600473	5.44669
	112.563	-0.222378	-0.600473	5.44669
	112.563	0.001258	-0.600473	5.44669
	112.563	0.187135	-0.600473	5.44669
	112.563	0.155741	-0.600473	5.44669
	112.563	0.071809	-0.600473	5.44669
	112.563	0.145446	-0.600473	5.44669
	112.563	0.270777	-0.600473	5.44669
	112.563	0.258148	-0.600473	5.44669
	112.563	0.05457	-0.600473	5.44669
	112.563	-0.198132	-0.600473	5.44669
	112.563	-0.308036	-0.600473	5.44669
	112.563	-0.227162	-0.600473	5.44669
	112.563	-0.000777	-0.600473	5.44669
	112.563	0.237173	-0.600473	5.44669
	112.563	0.332785	-0.600473	5.44669
	112.563	0.300357	-0.600473	5.44669
	112.563	0.205515	-0.600473	5.44669
	112.563	0.022259	-0.600473	5.44669
	112.563	-0.143728	-0.600473	5.44669
	112.563	-0.069205	-0.600473	5.44669
	112.563	0.181077	-0.600473	5.44669
	112.563	0.284773	-0.600473	5.44669
	112.563	0.14488	-0.600473	5.44669
	112.563	0.03448	-0.600473	5.44669
	112.563	0.133976	-0.600473	5.44669
	112.563	0.230099	-0.600473	5.44669
	112.563	0.139023	-0.600473	5.44669
	112.563	0.051508	-0.600473	5.44669
	112.563	0.143198	-0.600473	5.44669
	112.563	0.277101	-0.600473	5.44669
	112.563	0.261604	-0.600473	5.44669
	112.563	0.102962	-0.600473	5.44669
	112.563	0.025461	-0.600473	5.44669
	112.563	0.145147	-0.600473	5.44669
	112.563	0.287182	-0.600473	5.44669
	112.563	0.265135	-0.600473	5.44669
	112.563	0.100858	-0.600473	5.44669
	112.563	-0.025865	-0.600473	5.44669
	112.541	-0.080156	-0.600473	5.44669
	112.483	-0.116484	-0.600473	5.44669
	112.437	-0.023308	-0.600473	5.44669
	112.434	0.141124	-0.600473	5.44669
	112.47	0.145505	-0.600473	5.44669
	112.535	0.083924	-0.600473	5.44669
	112.579	0.154167	-0.600473	5.44669
	112.579	0.220934	-0.600473	5.44669
	112.564	0.128	-0.600473	5.44669
	112.558	0.050148	-0.600473	5.44669
	112.561	0.146546	-0.600473	5.44669
	112.564	0.229796	-0.600473	5.44669
	112.564	0.134429	-0.600473	5.44669
	112.563	0.049692	-0.600473	5.44669
	112.563	0.14407	-0.600473	5.44669
	112.563	0.278112	-0.600473	5.44669
	112.563	0.261718	-0.600473	5.44669
	112.563	0.10265	-0.600473	5.44669
	112.563	-0.0239	-0.600473	5.44669
	112.541	-0.03078	-0.600473	5.44669
	112.483	0.009671	-0.600473	5.44669
	112.46	-0.020392	-0.600473	5.44669
	112.513	-0.104385	-0.600473	5.44669
	112.574	-0.039531	-0.600473	5.44669
	112.584	0.179211	-0.600473	5.44669
	112.568	0.322585	-0.600473	5.44669
	112.558	0.316735	-0.600473	5.44669
	112.559	0.216009	-0.600473	5.44669
	112.563	0.020834	-0.600473	5.44669
	112.565	-0.197244	-0.600473	5.44669
	112.564	-0.246476	-0.600473	5.44669
	112.563	-0.046329	-0.600473	5.44669
	112.563	0.225263	-0.600473	5.44669
	112.563	0.294846	-0.600473	5.44669
	112.563	0.133345	-0.600473	5.44669
	112.563	0.026061	-0.600473	5.44669
	112.563	0.134549	-0.600473	5.44669
	112.563	0.282522	-0.600473	5.44669
	112.541	0.266949	-0.600473	5.44669
	112.483	0.054083	-0.600473	5.44669
	112.46	-0.152273	-0.600473	5.44669
	112.513	-0.084103	-0.600473	5.44669
	112.574	0.128683	-0.600473	5.44669
	112.584	0.161951	-0.600473	5.44669
	112.568	0.046052	-0.600473	5.44669
	112.558	-0.022903	-0.600473	5.44669
	112.559	-0.011948	-0.600473	5.44669
	112.563	0.016934	-0.600473	5.44669
	112.542	0.074294	-0.600473	5.44669
	112.462	0.19422	-0.600473	5.44669
	112.357	0.290069	-0.600473	5.44669
	112.308	0.298042	-0.600473	5.44669
	112.318	0.268969	-0.600473	5.44669
	112.362	0.254219	-0.600473	5.44669
	112.424	0.258417	-0.600473	5.44669
	112.443	0.265424	-0.600473	5.44669
	112.385	0.217678	-0.600473	5.44669
	112.325	0.089017	-0.600473	5.44669
	112.316	0.035282	-0.600473	5.44669
	112.332	0.105034	-0.600473	5.44669
	112.343	0.111529	-0.600473	5.44669
	112.341	0.082832	-0.600473	5.44669
	112.336	0.165835	-0.600473	5.44669
	112.313	0.275408	-0.600473	5.44669
	112.257	0.252842	-0.600473	5.44669
	112.234	0.099892	-0.600473	5.44669
	112.287	0.02729	-0.600473	5.44669
	112.347	0.147004	-0.600473	5.44669
	112.358	0.287309	-0.600473	5.44669
	112.319	0.313719	-0.600473	5.44669
	112.252	0.276524	-0.600473	5.44669
	112.229	0.251813	-0.600473	5.44669
	112.265	0.254724	-0.600473	5.44669
	112.269	0.264733	-0.600473	5.44669
	112.255	0.267892	-0.600473	5.44669
	112.27	0.265657	-0.600473	5.44669
	112.239	0.263598	-0.600473	5.44669
	112.148	0.26353	-0.600473	5.44669
	112.087	0.264234	-0.600473	5.44669
	112.088	0.264552	-0.600473	5.44669
	112.11	0.264436	-0.600473	5.44669
	112.118	0.264274	-0.600473	5.44669
	112.114	0.264247	-0.600473	5.44669
	112.109	0.264294	-0.600473	5.44669
	112.109	0.264323	-0.600473	5.44669
	112.11	0.264318	-0.600473	5.44669
	112.111	0.264306	-0.600473	5.44669
	112.111	0.313493	-0.600473	5.44669
	112.11	0.489461	-0.600473	5.44669
	112.11	0.717861	-0.600473	5.44669
	112.11	0.827441	-0.600473	5.44669
	112.111	0.804266	-0.600473	5.44669
	112.111	0.757527	-0.600473	5.44669
	112.111	0.746491	-0.600473	5.44669
	112.111	0.807721	-0.600473	5.44669
	112.111	0.992659	-0.600473	5.44669
	112.111	1.22054	-0.600473	5.44669
	112.111	1.32671	-0.600473	5.44669
	112.111	1.30229	-0.600473	5.44669
	112.111	1.25625	-0.600473	5.44669
	112.111	1.24594	-0.600473	5.44669
	112.088	1.30723	-0.600473	5.44669
	112.008	1.49193	-0.600473	5.44669
	111.905	1.6705	-0.600473	5.44669
	111.855	1.64993	-0.600473	5.44669
	111.866	1.52395	-0.600473	5.44669
	111.887	1.42077	-0.600473	5.44669
	111.892	1.36399	-0.600473	5.44669
	111.887	1.46603	-0.600473	5.44669
	111.882	1.69064	-0.600473	5.44669
	111.883	1.82325	-0.600473	5.44669
	111.884	1.8108	-0.600473	5.44669
	111.885	1.76033	-0.600473	5.44669
	111.884	1.74391	-0.600473	5.44669
	111.862	1.75502	-0.600473	5.44669
	111.804	1.76552	-0.600473	5.44669
	111.758	1.76597	-0.600473	5.44669
	111.733	1.76242	-0.600473	5.44669
	111.689	1.76078	-0.600473	5.44669
	111.65	1.76135	-0.600473	5.44669
	111.644	1.76218	-0.600473	5.44669
	111.655	1.76232	-0.600473	5.44669
	111.662	1.76208	-0.600473	5.44669
	111.66	1.76194	-0.600473	5.44669
	111.658	1.76196	-0.600473	5.44669
	111.657	1.76202	-0.600473	5.44669
	111.658	1.76204	-0.600473	5.44669
	111.658	1.76202	-0.600473	5.44669
	111.636	1.76201	-0.600473	5.44669
	111.578	1.76201	-0.600473	5.44669
	111.532	1.76202	-0.600473	5.44669
	111.528	1.76202	-0.600473	5.44669
	111.543	1.81121	-0.600473	5.44669
	111.527	1.93798	-0.600473	5.44669
	111.468	2.0396	-0.600473	5.44669
	111.418	2.09675	-0.600473	5.44669
	111.414	2.1432	-0.600473	5.44669
	111.429	2.05325	-0.600473	5.44669
	111.437	1.88657	-0.600473	5.44669
	111.435	1.9293	-0.600473	5.44669
	111.431	2.16677	-0.600473	5.44669
	111.43	2.32563	-0.600473	5.44669
	111.431	2.31958	-0.600473	5.44669
	111.432	2.26245	-0.600473	5.44669
	111.432	2.24096	-0.600473	5.44669
	111.432	2.25232	-0.600473	5.44669
	111.432	2.26472	-0.600473	5.44669
	111.432	2.26588	-0.592602	5.44669
	111.432	2.26196	-0.572317	5.44669
	111.409	2.2599	-0.563928	5.44669
	111.352	2.26044	-0.582939	5.44669
	111.328	2.26139	-0.604181	5.44669
	111.36	2.2616	-0.607951	5.44669
	111.34	2.26135	-0.602239	5.44669
	111.247	2.26117	-0.598547	5.44669
	111.204	2.26118	-0.599037	5.44669
	111.261	2.26125	-0.600556	5.44669
	111.308	2.26128	-0.601018	5.44669
	111.263	2.26126	-0.600672	5.44669
	111.199	2.26125	-0.600362	5.44669
	111.183	2.26125	-0.600356	5.44669
	111.198	2.26125	-0.600463	5.44669
	111.21	2.26125	-0.60051	5.44669
	111.21	2.26125	-0.600492	5.44669
	111.205	2.26125	-0.600468	5.44669
	111.204	2.26125	-0.600464	5.44669
	111.205	2.26125	-0.600471	5.44669
	111.206	2.26125	-0.600475	5.44669
	111.206	2.26125	-0.600475	5.44669
	111.205	2.26125	-0.600473	5.44669
	111.205	2.26125	-0.600472	5.44669
	111.205	2.26125	-0.600473	5.44669
	111.205	2.26125	-0.600473	5.44669
	111.205	2.26125	-0.600473	5.44669
	111.205	2.26125	-0.600473	5.44669
	111.205	2.26125	-0.600473	5.44669
	111.205	2.26125	-0.600473	5.44669
	111.205	2.26125	-0.600473	5.44669
	111.205	2.26125	-0.600473	5.44669
	111.205	2.26125	-0.600473	5.44669
	111.205	2.26125	-0.600473	5.44669
	111.205	2.26125	-0.600473	5.44669
	111.205	2.26125	-0.600473	5.44669
	111.183	2.26125	-0.600473	5.44669
	111.126	2.26125	-0.600473	5.44669
	111.08	2.31044	-0.600473	5.44669
	111.076	2.43722	-0.600473	5.44669
	111.09	2.48965	-0.600473	5.44669
	111.075	2.37083	-0.600473	5.44669
	111.015	2.28727	-0.600473	5.44669
	110.966	2.43967	-0.600473	5.44669
	110.962	2.70377	-0.600473	5.44669
	110.977	2.83642	-0.600473	5.44669
	110.984	2.76099	-0.600473	5.44669
	110.982	2.57799	-0.600473	5.44669
	110.979	2.51163	-0.600473	5.44669
	110.978	2.59546	-0.600473	5.44669
	110.979	2.61235	-0.600473	5.44669
	110.979	2.583	-0.600473	5.44669
	110.979	2.66204	-0.600473	5.44669
	110.979	2.77018	-0.600473	5.44669
	110.979	2.79761	-0.600473	5.44669
	110.979	2.77229	-0.600473	5.44669
	110.979	2.75218	-0.600473	5.44669
	110.979	2.75281	-0.600473	5.44669
	110.957	2.76022	-0.600473	5.44669
	110.899	2.7631	-0.600473	5.44669
	110.853	2.76168	-0.600473	5.44669
	110.85	2.76005	-0.600473	5.44669
	110.864	2.75988	-0.600473	5.44669
	110.849	2.76039	-0.600473	5.44669
	110.789	2.76066	-0.600473	5.44669
	110.74	2.76059	-0.600473	5.44669
	110.735	2.76047	-0.600473	5.44669
	110.75	2.76044	-0.600473	5.44669
	110.758	2.76047	-0.600473	5.44669
	110.756	2.7605	-0.600473	5.44669
	110.73	2.7605	-0.600473	5.44669
	110.672	2.76049	-0.600473	5.44669
	110.627	2.76048	-0.600473	5.44669
	110.624	2.76049	-0.600473	5.44669
	110.66	2.76049	-0.600473	5.44669
	110.724	2.76049	-0.600473	5.44669
	110.746	2.76049	-0.600473	5.44669
	110.666	2.76049	-0.600473	5.44669
	110.548	2.76049	-0.600473	5.44669
	110.492	2.76049	-0.600473	5.44669
	110.506	2.76049	-0.600473	5.44669
	110.53	2.76049	-0.600473	5.44669
	110.535	2.76049	-0.600473	5.44669
	110.529	2.76049	-0.600473	5.44669
	110.524	2.80968	-0.600473	5.44669
	110.525	2.93645	-0.600473	5.44669
	110.527	2.98888	-0.600473	5.44669
	110.527	2.87007	-0.600473	5.44669
	110.527	2.73731	-0.600473	5.44669
	110.526	2.71375	-0.600473	5.44669
	110.526	2.79864	-0.600473	5.44669
	110.526	2.99768	-0.600473	5.44669
	110.527	3.22301	-0.600473	5.44669
	110.527	3.27391	-0.600473	5.44669
	110.526	3.07188	-0.600473	5.44669
	110.526	2.8481	-0.600473	5.44669
	110.526	2.85619	-0.600473	5.44669
	110.504	2.99307	-0.600473	5.44669
	110.424	3.10526	-0.600473	5.44669
	110.321	3.21112	-0.600473	5.44669
	110.271	3.23262	-0.600473	5.44669
	110.282	3.10831	-0.600473	5.44669
	110.303	2.98426	-0.600473	5.44669
	110.308	2.96629	-0.600473	5.44669
	110.302	3.05043	-0.600473	5.44669
	110.298	3.19798	-0.600473	5.44669
	110.299	3.29584	-0.600473	5.44669
	110.3	3.29483	-0.600473	5.44669
	110.301	3.26128	-0.600473	5.44669
	110.3	3.24785	-0.600473	5.44669
	110.3	3.25419	-0.600473	5.44669
	110.3	3.26162	-0.600473	5.44669
	110.3	3.26249	-0.600473	5.44669
	110.3	3.26021	-0.600473	5.44669
	110.3	3.25894	-0.600473	5.44669
	110.3	3.25922	-0.600473	5.44669
	110.3	3.25979	-0.600473	5.44669
	110.3	3.25993	-0.600473	5.44669
	110.3	3.25978	-0.600473	5.44669
	110.278	3.25968	-0.600473	5.44669
	110.198	3.30887	-0.600473	5.44669
	110.095	3.43569	-0.600473	5.44669
	110.045	3.48814	-0.600473	5.44669
	110.055	3.36931	-0.600473	5.44669
	110.077	3.23655	-0.600473	5.44669
	110.082	3.21298	-0.600473	5.44669
	110.076	3.29788	-0.600473	5.44669
	110.072	3.44773	-0.600473	5.44669
	110.072	3.49709	-0.600473	5.44669
	110.074	3.36878	-0.600473	5.44669
	110.074	3.23314	-0.600473	5.44669
	110.074	3.21174	-0.600473	5.44669
	110.074	3.24938	-0.600473	5.44669
	110.051	3.27249	-0.600473	5.44669
	109.994	3.26876	-0.600473	5.44669
	109.97	3.30816	-0.600473	5.44669
	110.002	3.43216	-0.600473	5.44669
	109.982	3.48691	-0.600473	5.44669
	109.89	3.37005	-0.600473	5.44669
	109.824	3.23729	-0.600473	5.44669
	109.824	3.26222	-0.600473	5.44669
	109.846	3.4736	-0.600473	5.44669
	109.856	3.67601	-0.600473	5.44669
	109.851	3.6559	-0.600473	5.44669
	109.846	3.57082	-0.600473	5.44669
	109.846	3.63997	-0.600473	5.44669
	109.847	3.76382	-0.600473	5.44669
	109.848	3.80137	-0.600473	5.44669
	109.848	3.77469	-0.600473	5.44669
	109.825	3.75042	-0.600473	5.44669
	109.745	3.74979	-0.600473	5.44669
	109.642	3.75815	-0.600473	5.44669
	109.592	3.76188	-0.600473	5.44669
	109.603	3.76047	-0.600473	5.44669
	109.624	3.75855	-0.600473	5.44669
	109.629	3.75825	-0.600473	5.44669
	109.624	3.75881	-0.600473	5.44669
	109.62	3.75915	-0.600473	5.44669
	109.62	3.75909	-0.600473	5.44669
	109.621	3.75895	-0.600473	5.44669
	109.622	3.75891	-0.600473	5.44669
	109.622	3.75894	-0.600473	5.44669
	109.621	3.75897	-0.600473	5.44669
	109.621	3.75897	-0.600473	5.44669
	109.621	3.75896	-0.600473	5.44669
	109.621	3.75895	-0.600473	5.44669
	109.621	3.75896	-0.600473	5.44669
	109.621	3.75896	-0.600473	5.44669
	109.621	3.75896	-0.600473	5.44669
	109.621	3.75896	-0.600473	5.44669
	109.621	3.75896	-0.600473	5.44669
	109.599	3.75896	-0.600473	5.44669
	109.542	3.75896	-0.600473	5.44669
	109.496	3.75896	-0.600473	5.44669
	109.492	3.75896	-0.600473	5.44669
	109.506	3.75896	-0.600473	5.44669
	109.491	3.75896	-0.600473	5.44669
	109.431	3.75896	-0.600473	5.44669
	109.382	3.75896	-0.600473	5.44669
	109.378	3.80815	-0.600473	5.44669
	109.393	3.93492	-0.600473	5.44669
	109.4	3.98736	-0.600473	5.44669
	109.398	3.86854	-0.600473	5.44669
	109.394	3.73578	-0.600473	5.44669
	109.394	3.71222	-0.600473	5.44268
	109.395	3.79711	-0.600473	5.43234
	109.395	3.94696	-0.600473	5.42806
	109.395	3.99633	-0.600473	5.43775
	109.395	3.86802	-0.600473	5.44858
	109.395	3.73238	-0.600473	5.4505
	109.395	3.76017	-0.600473	5.44759
	109.395	3.92458	-0.600473	5.44571
	109.395	4.00013	-0.600473	5.44595
	109.395	3.92676	-0.600473	5.44673
	109.395	3.911	-0.600473	5.44696
	109.395	3.93709	-0.600473	5.44679
	109.395	3.90548	-0.600473	5.44663
	109.395	3.97373	-0.600473	5.44663
	109.395	4.17549	-0.600473	5.44668
	109.395	4.31058	-0.600473	5.44671
	109.395	4.3073	-0.600473	5.4467
	109.373	4.2106	-0.600473	5.44668
	109.315	4.06539	-0.600473	5.44668
	109.292	4.02217	-0.600473	5.44669
	109.323	4.1514	-0.608344	5.44669
	109.303	4.28525	-0.628628	5.44669
	109.211	4.30557	-0.637018	5.44669
	109.145	4.26812	-0.618006	5.44669
	109.145	4.24546	-0.596765	5.44669
	109.167	4.24933	-0.592994	5.44669
	109.177	4.25901	-0.598707	5.44669
	109.173	4.26169	-0.602399	5.44669
	109.168	4.25937	-0.601909	5.44669
	109.167	4.25745	-0.60039	5.44669
	109.168	4.25746	-0.599928	5.44669
	109.169	4.25816	-0.600274	5.44669
	109.147	4.25844	-0.600583	5.44669
	109.089	4.25831	-0.60059	5.44669
	109.065	4.25816	-0.600483	5.44669
	109.119	4.25814	-0.600435	5.44669
	109.157	4.25818	-0.600454	5.44669
	109.088	4.25821	-0.600478	5.44669
	108.99	4.25821	-0.600482	5.44669
	108.988	4.25819	-0.600475	5.44669
	109.023	4.25819	-0.60047	5.44669
	108.995	4.30738	-0.600471	5.44669
	108.941	4.43416	-0.600473	5.44669
	108.924	4.48659	-0.600474	5.44669
	108.935	4.36777	-0.600473	5.44669
	108.946	4.23502	-0.600473	5.44669
	108.946	4.21146	-0.600473	5.44669
	108.943	4.24716	-0.600473	5.44669
	108.941	4.27023	-0.600473	5.44669
	108.942	4.26717	-0.600473	5.44669
	108.943	4.25767	-0.600473	5.44669
	108.943	4.25479	-0.600473	5.44669
	108.943	4.30614	-0.600473	5.44669
	108.92	4.48404	-0.600473	5.44669
	108.863	4.66329	-0.600473	5.44669
	108.817	4.64542	-0.600473	5.44669
	108.791	4.56952	-0.600473	5.44669
	108.747	4.64171	-0.600473	5.44669
	108.708	4.76359	-0.600473	5.44669
	108.703	4.75002	-0.600473	5.44669
	108.713	4.59647	-0.600473	5.44669
	108.72	4.47123	-0.600473	5.44669
	108.719	4.41374	-0.592602	5.44669
	108.716	4.37555	-0.572317	5.44669
	108.715	4.46908	-0.563928	5.44669
	108.716	4.68352	-0.582939	5.44669
	108.716	4.81489	-0.604181	5.44669
	108.716	4.80554	-0.607951	5.44669
	108.716	4.75681	-0.602239	5.44669
	108.694	4.74001	-0.598547	5.44669
	108.636	4.75035	-0.599037	5.44669
	108.59	4.76065	-0.600556	5.44669
	108.564	4.7613	-0.601018	5.44669
	108.521	4.75791	-0.600672	5.44669
	108.482	4.75626	-0.600362	5.44669
	108.476	4.75677	-0.600356	5.44669
	108.487	4.75757	-0.600463	5.44669
	108.494	4.75772	-0.60051	5.44669
	108.492	4.7575	-0.600492	5.44669
	108.49	4.75736	-0.600468	5.44669
	108.489	4.75737	-0.600464	5.44669
	108.49	4.75743	-0.600471	5.44669
	108.49	4.75745	-0.600475	5.44669
	108.49	4.75744	-0.600475	5.44669
	108.49	4.75743	-0.600473	5.44669
	108.49	4.75743	-0.600472	5.44669
	108.49	4.75743	-0.600473	5.44669
	108.49	4.75743	-0.600473	5.44669
	108.49	4.75743	-0.600473	5.44669
	108.49	4.75743	-0.600473	5.44669
	108.49	4.75743	-0.600473	5.44669
	108.49	4.80662	-0.600473	5.44669
	108.49	4.9334	-0.600473	5.44669
	108.49	5.03502	-0.600473	5.44669
	108.49	5.04298	-0.600473	5.44669
	108.49	4.96265	-0.600473	5.44669
	108.49	4.82027	-0.600473	5.44669
	108.49	4.72322	-0.600473	5.4507
	108.49	4.77192	-0.600473	5.46104
	108.49	4.93133	-0.600473	5.46531
	108.49	4.99735	-0.600473	5.45562
	108.49	4.92177	-0.600473	5.4448
	108.49	4.95765	-0.600473	5.44287
	108.468	5.16153	-0.600473	5.44579
	108.388	5.30902	-0.600473	5.44767
	108.284	5.31018	-0.600473	5.44742
	108.235	5.26012	-0.600473	5.44664
	108.245	5.18985	-0.600473	5.44641
	108.266	5.07208	-0.600473	5.44658
	108.271	5.03092	-0.600473	5.44674
	108.266	5.15126	-0.600473	5.44675
	108.262	5.23146	-0.600473	5.44669
	108.262	5.12629	-0.600473	5.44667
	108.264	5.03854	-0.600473	5.44668
	108.242	5.13513	-0.600473	5.44669
	108.184	5.27118	-0.600473	5.44669
	108.138	5.30402	-0.600473	5.44669
	108.112	5.27104	-0.600473	5.44669
	108.091	5.24581	-0.600473	5.44669
	108.109	5.247	-0.600473	5.44669
	108.127	5.25648	-0.600473	5.44669
	108.084	5.26002	-0.600473	5.44669
	108.03	5.25814	-0.600473	5.44669
	108.019	5.25609	-0.600473	5.44669
	108.032	5.2559	-0.600473	5.44669
	108.042	5.25655	-0.600473	5.44669
	108.041	5.25689	-0.600473	5.44669
	108.037	5.2568	-0.600473	5.44669
	108.036	5.25664	-0.600473	5.44669
	108.037	5.25661	-0.600473	5.44669
	108.038	5.25665	-0.600473	5.44669
	108.038	5.25668	-0.600473	5.44669
	108.015	5.25668	-0.600473	5.44669
	107.957	5.25667	-0.600473	5.44669
	107.934	5.25666	-0.600473	5.44669
	107.988	5.25666	-0.600473	5.44669
	108.048	5.25667	-0.600473	5.44669
	108.058	5.30586	-0.600473	5.44669
	108.02	5.43263	-0.600473	5.44669
	107.93	5.48506	-0.600473	5.44669
	107.828	5.36625	-0.600473	5.44669
	107.782	5.28268	-0.600473	5.44669
	107.794	5.38589	-0.600473	5.44669
	107.814	5.47403	-0.600473	5.44669
	107.818	5.37828	-0.600473	5.44669
	107.813	5.24247	-0.600473	5.44669
	107.809	5.2586	-0.600473	5.44669
	107.81	5.46738	-0.600473	5.44669
	107.811	5.67183	-0.600473	5.44669
	107.812	5.6535	-0.600473	5.44669
	107.811	5.56844	-0.600473	5.44669
	107.811	5.63696	-0.600473	5.44669
	107.811	5.76055	-0.600473	5.44669
	107.811	5.7982	-0.600473	5.44669
	107.811	5.77166	-0.600473	5.44669
	107.789	5.69823	-0.600473	5.44669
	107.709	5.57078	-0.600473	5.44669
	107.605	5.52668	-0.600473	5.44669
	107.556	5.64923	-0.600473	5.44669
	107.566	5.78059	-0.600473	5.44669
	107.587	5.80224	-0.600473	5.44669
	107.592	5.76623	-0.600473	5.44669
	107.587	5.74371	-0.600473	5.44669
	107.583	5.74712	-0.600473	5.4507
	107.583	5.75655	-0.600473	5.46104
	107.585	5.7593	-0.600473	5.46531
	107.585	5.75709	-0.600473	5.45562
	107.585	5.75519	-0.600473	5.4448
	107.585	5.75518	-0.600473	5.44287
	107.585	5.75585	-0.600473	5.44579
	107.585	5.75614	-0.600473	5.44767
	107.585	5.75602	-0.600473	5.44742
	107.585	5.75587	-0.600473	5.44664
	107.585	5.75585	-0.600473	5.44641
	107.585	5.75589	-0.600473	5.44658
	107.585	5.75592	-0.600473	5.44674
	107.585	5.75591	-0.600473	5.44675
	107.585	5.7559	-0.600473	5.44669
	107.585	5.7559	-0.600473	5.44667
	107.585	5.7559	-0.600473	5.44266
	107.585	5.7559	-0.600473	5.43234
	107.585	5.7559	-0.600473	5.42807
	107.585	5.7559	-0.600473	5.43775
	107.585	5.7559	-0.600473	5.44857
	107.585	5.7559	-0.600473	5.4505
	107.585	5.7559	-0.600473	5.44759
	107.585	5.7559	-0.600473	5.44571
	107.562	5.7559	-0.600473	5.44595
	107.483	5.7559	-0.600473	5.44673
	107.401	5.7559	-0.600473	5.44696
	107.409	5.7559	-0.600473	5.44679
	107.466	5.7559	-0.600473	5.44663
	107.491	5.7559	-0.600473	5.44663
	107.459	5.7559	-0.600473	5.44668
	107.389	5.7559	-0.600473	5.44671
	107.341	5.7559	-0.600473	5.4467
	107.341	5.7559	-0.600473	5.44668
	107.357	5.7559	-0.600473	5.44668
	107.364	5.80509	-0.600473	5.4507
	107.361	5.93187	-0.600473	5.46104
	107.358	6.03349	-0.600473	5.46531
	107.335	6.09064	-0.600473	5.45562
	107.278	6.18628	-0.600473	5.4448
	107.255	6.22311	-0.600473	5.44287
	107.287	6.10886	-0.600473	5.44579
	107.289	6.03276	-0.600473	5.44767
	107.276	6.13748	-0.600473	5.44742
	107.291	6.27278	-0.600473	5.44664
	107.284	6.25324	-0.600473	5.44641
	107.272	6.04322	-0.600473	5.44658
	107.314	5.83946	-0.600473	5.44674
	107.343	5.90771	-0.600473	5.44675
	107.274	6.1688	-0.600473	5.44669
	107.158	6.32844	-0.600473	5.44667
	107.099	6.31431	-0.600473	5.44668
	107.11	6.25352	-0.600473	5.44669
	107.135	6.23337	-0.600473	5.44669
	107.141	6.24659	-0.600473	5.44669
	107.135	6.25929	-0.600473	5.44669
	107.13	6.25992	-0.600473	5.44669
	107.13	6.25566	-0.600473	5.44669
	107.132	6.25366	-0.600473	5.44669
	107.133	6.20514	-0.600473	5.44669
	107.132	6.07936	-0.600473	5.44669
	107.11	6.02711	-0.600473	5.44669
	107.03	6.14565	-0.600473	5.44669
	106.927	6.27822	-0.600473	5.44669
	106.877	6.30181	-0.600473	5.44669
	106.887	6.26618	-0.600473	5.44669
	106.909	6.24313	-0.600473	5.44669
	106.914	6.29537	-0.600473	5.44669
	106.908	6.43162	-0.600473	5.44669
	106.904	6.48694	-0.600473	5.44669
	106.904	6.36596	-0.600473	5.44669
	106.906	6.23128	-0.600473	5.44669
	106.906	6.20767	-0.600473	5.44669
	106.906	6.24404	-0.600473	5.44669
	106.906	6.26741	-0.600473	5.44669
	106.906	6.26423	-0.600473	5.44669
	106.906	6.25459	-0.600473	5.44669
	106.906	6.30087	-0.600473	5.44669
	106.906	6.47904	-0.600473	5.44669
	106.906	6.7094	-0.600473	5.44669
	106.906	6.76982	-0.600473	5.44669
	106.906	6.61919	-0.600473	5.44669
	106.906	6.51972	-0.600473	5.44669
	106.906	6.57843	-0.600473	5.44669
	106.906	6.59661	-0.600473	5.44669
	106.906	6.57673	-0.600473	5.44669
	106.906	6.65928	-0.600473	5.44669
	106.906	6.71634	-0.600473	5.44669
	106.906	6.61496	-0.600473	5.44669
	106.906	6.53702	-0.600473	5.44669
	106.906	6.63638	-0.600473	5.44669
	106.906	6.7209	-0.600473	5.44669
	106.884	6.62502	-0.600473	5.44669
	106.804	6.49042	-0.600473	5.44669
	106.723	6.45792	-0.600473	5.44669
	106.753	6.53973	-0.600473	5.44669
	106.867	6.69146	-0.600473	5.44669
	106.938	6.7919	-0.600473	5.44669
	106.932	6.79049	-0.600473	5.44669
	106.905	6.70666	-0.600473	5.44669
	106.896	6.56614	-0.600473	5.44669
	106.88	6.52031	-0.600473	5.44669
	106.828	6.64678	-0.600473	5.44669
	106.804	6.7804	-0.600473	5.44669
	106.834	6.8016	-0.600473	5.44669
	106.814	6.7646	-0.600473	5.44669
	106.721	6.74182	-0.600473	5.44669
	106.656	6.74547	-0.600473	5.44669
	106.656	6.75511	-0.600473	5.44669
	106.678	6.75784	-0.600473	5.44669
	106.687	6.75557	-0.600473	5.44669
	106.683	6.75364	-0.600473	5.44669
	106.678	6.75364	-0.600473	5.44669
	106.678	6.75433	-0.600473	5.44669
	106.679	6.75462	-0.600473	5.44669
	106.68	6.75449	-0.600473	5.44669
	106.68	6.75434	-0.600473	5.44669
	106.68	6.75432	-0.600473	5.44669
	106.679	6.75436	-0.600473	5.44669
	106.68	6.75439	-0.600473	5.44669
	106.68	6.75439	-0.600473	5.44669
	106.68	6.75437	-0.600473	5.44669
	106.68	6.75437	-0.600473	5.44669
	106.68	6.75437	-0.600473	5.44669
	106.68	6.75438	-0.600473	5.44669
	106.68	6.75437	-0.600473	5.44669
	106.68	6.75437	-0.600473	5.44669
	106.68	6.75437	-0.600473	5.44669
	106.657	6.75437	-0.600473	5.44669
	106.6	6.75437	-0.600473	5.44669
	106.576	6.75437	-0.600473	5.44669
	106.608	6.75437	-0.600473	5.44669
	106.61	6.75437	-0.600473	5.44669
	106.575	6.80356	-0.600473	5.44669
	106.533	6.93034	-0.600473	5.44669
	106.501	6.98277	-0.600473	5.44669
	106.521	6.86395	-0.600473	5.44669
	106.544	6.7312	-0.600473	5.44669
	106.502	6.70764	-0.600473	5.44669
	106.447	6.74334	-0.600473	5.44669
	106.434	6.8156	-0.600473	5.44669
	106.448	6.93931	-0.600473	5.44669
	106.458	6.98225	-0.600473	5.44669
	106.457	6.86055	-0.600473	5.44669
	106.431	6.72996	-0.600473	5.44669
	106.372	6.75752	-0.600473	5.44669
	106.327	6.92004	-0.600473	5.44669
	106.324	6.99487	-0.600473	5.44669
	106.338	6.92188	-0.600473	5.44669
	106.323	6.95572	-0.600473	5.44669
	106.285	7.15782	-0.600473	5.44669
	106.293	7.30529	-0.600473	5.44669
	106.313	7.25788	-0.600473	5.44669
	106.296	7.08132	-0.600473	5.44669
	106.301	7.00769	-0.600473	5.44669
	106.312	7.08619	-0.600473	5.44669
	106.271	7.10342	-0.600473	5.44669
	106.221	7.07612	-0.600473	5.44669
	106.209	7.15589	-0.600473	5.44669
	106.222	7.26361	-0.600473	5.44669
	106.231	7.29061	-0.600473	5.44669
	106.23	7.26525	-0.600473	5.44669
	106.205	7.24529	-0.600473	5.44669
	106.124	7.24598	-0.600473	5.44669
	106.043	7.25337	-0.600473	5.44669
	106.074	7.25622	-0.600473	5.44669
	106.188	7.25479	-0.600473	5.44669
	106.236	7.25318	-0.600473	5.44669
	106.173	7.25301	-0.600473	5.44669
	106.101	7.25351	-0.600473	5.44669
	106.066	7.25378	-0.600473	5.44669
	106.028	7.25372	-0.600473	5.44669
	105.995	7.25359	-0.600473	5.44669
	105.989	7.25357	-0.600473	5.44669
	105.998	7.2536	-0.600473	5.44669
	106.004	7.25362	-0.600473	5.44669
	106.003	7.30281	-0.600473	5.44669
	106	7.42958	-0.600473	5.44669
	106	7.48201	-0.600473	5.44669
	106	7.36319	-0.600473	5.44669
	106.001	7.23044	-0.600473	5.44669
	106.001	7.20687	-0.600473	5.44669
	106.001	7.24258	-0.600473	5.44669
	106.001	7.26565	-0.600473	5.44669
	106.001	7.26258	-0.600473	5.44669
	106.001	7.25309	-0.600473	5.44669
	105.978	7.2502	-0.600473	5.44669
	105.921	7.30156	-0.600473	5.44669
	105.897	7.43027	-0.600473	5.44669
	105.951	7.53193	-0.600473	5.44669
	105.989	7.53922	-0.600473	5.44669
	105.942	7.4586	-0.600473	5.44669
	105.88	7.36552	-0.600473	5.44669
	105.843	7.3954	-0.600473	5.44669
	105.802	7.49655	-0.600473	5.44669
	105.767	7.53711	-0.600473	5.44669
	105.762	7.47034	-0.600473	5.44669
	105.772	7.32201	-0.600473	5.44669
	105.778	7.26683	-0.600473	5.44669
	105.777	7.44135	-0.600473	5.44669
	105.774	7.6554	-0.600473	5.44669
	105.773	7.65305	-0.600473	5.44669
	105.774	7.52204	-0.600473	5.44669
	105.775	7.41027	-0.600473	5.44669
	105.775	7.3025	-0.600473	5.44669
	105.774	7.28005	-0.600473	5.44669
	105.774	7.45384	-0.600473	5.44669
	105.774	7.70512	-0.600473	5.44669
	105.774	7.8248	-0.600473	5.44669
	105.774	7.74849	-0.600473	5.44669
	105.774	7.56972	-0.600473	5.44669
	105.774	7.50546	-0.600473	5.44669
	105.774	7.63785	-0.600473	5.44669
	105.774	7.73131	-0.600473	5.44669
	105.774	7.62742	-0.600473	5.44669
	105.774	7.53549	-0.600473	5.44669
	105.774	7.62988	-0.600473	5.44669
	105.774	7.76648	-0.600473	5.44669
	105.774	7.80035	-0.600473	5.44669
	105.774	7.76759	-0.600473	5.44669
	105.774	7.74209	-0.600473	5.44669
	105.774	7.74309	-0.600473	5.44669
	105.752	7.75258	-0.600473	5.44669
	105.695	7.7562	-0.600473	5.44669
	105.671	7.75435	-0.600473	5.44669
	105.702	7.75228	-0.600473	5.44669
	105.683	7.75208	-0.600473	5.44669
	105.59	7.75272	-0.600473	5.44669
	105.524	7.75307	-0.600473	5.44669
	105.524	7.75298	-0.600473	5.44669
	105.547	7.75282	-0.600473	5.44669
	105.556	7.75279	-0.600473	5.44669
	105.552	7.75283	-0.600473	5.44669
	105.547	7.75286	-0.600473	5.44669
	105.546	7.75286	-0.600473	5.44669
	105.548	7.75285	-0.600473	5.44669
	105.549	7.75284	-0.600473	5.44669
	105.548	7.75284	-0.600473	5.44669
	105.548	7.75285	-0.600473	5.44669
	105.548	7.75285	-0.600473	5.44669
	105.548	7.75285	-0.600473	5.44669
	105.548	7.75285	-0.600473	5.44669
	105.548	7.75285	-0.600473	5.44669
	105.548	7.75285	-0.600473	5.44669
	105.548	7.75285	-0.600473	5.44669
	105.548	7.75285	-0.600473	5.44669
	105.548	7.75285	-0.600473	5.44669
	105.548	7.75285	-0.600473	5.44669
	105.548	7.75285	-0.600473	5.44669
	105.548	7.75285	-0.600473	5.44669
	105.526	7.75285	-0.600473	5.44669
	105.468	7.75285	-0.600473	5.44669
	105.445	7.75285	-0.600473	5.44669
	105.476	7.75285	-0.592602	5.44669
	105.457	7.75285	-0.572317	5.44669
	105.386	7.75285	-0.563928	5.44669
	105.378	7.75285	-0.582939	5.44669
	105.401	7.75285	-0.604181	5.44669
	105.37	7.75285	-0.607951	5.44669
	105.319	7.75285	-0.602239	5.44669
	105.304	7.75285	-0.598547	5.44669
	105.316	7.75285	-0.599037	5.44669
	105.325	7.75285	-0.600556	5.44669
	105.326	7.75285	-0.601018	5.44669
	105.322	7.75285	-0.600672	5.44669
	105.321	7.75285	-0.600362	5.44669
	105.321	7.75285	-0.600356	5.44669
	105.322	7.75285	-0.600463	5.44669
	105.3	7.75285	-0.60051	5.44669
	105.22	7.80204	-0.600492	5.44669
	105.116	7.92881	-0.600468	5.44669
	105.066	7.98124	-0.600464	5.44669
	105.077	7.91162	-0.600471	5.44669
	105.098	7.95483	-0.600475	5.44669
	105.103	8.11047	-0.600475	5.44669
	105.098	8.07979	-0.600473	5.44669
	105.094	7.85129	-0.600472	5.44669
	105.094	7.69191	-0.600473	5.44669
	105.095	7.69455	-0.600473	5.44669
	105.096	7.75044	-0.600473	5.44669
	105.096	7.77262	-0.600473	5.44669
	105.095	7.76199	-0.600473	5.44669
	105.095	7.79884	-0.600473	5.44669
	105.095	7.97341	-0.600473	5.44669
	105.073	8.20561	-0.600473	5.44669
	105.016	8.31728	-0.600473	5.44669
	104.992	8.29363	-0.600473	5.44669
	105.046	8.24595	-0.600473	5.44669
	105.084	8.23469	-0.600473	5.44669
	105.037	8.24697	-0.600473	5.44669
	104.975	8.25612	-0.600473	5.44669
	104.938	8.25559	-0.600473	5.44669
	104.919	8.25212	-0.600473	5.44669
	104.941	8.20166	-0.600473	5.44669
	104.961	8.07559	-0.600473	5.44669
	104.939	8.0239	-0.600473	5.44669
	104.942	8.09359	-0.600473	5.44669
	104.954	8.09933	-0.600473	5.44669
	104.914	8.07034	-0.600473	5.44669
	104.863	8.15349	-0.600473	5.44669
	104.852	8.26323	-0.600473	5.44669
	104.864	8.28987	-0.600473	5.44669
	104.873	8.26364	-0.600473	5.44669
	104.873	8.24344	-0.600473	5.44669
	104.869	8.24435	-0.600473	5.44669
	104.868	8.25191	-0.600473	5.44669
	104.869	8.25476	-0.600473	5.44669
	104.869	8.25327	-0.600473	5.44669
	104.869	8.25163	-0.600473	5.44669
	104.869	8.25147	-0.600473	5.44669
	104.869	8.25199	-0.600473	5.44669
	104.869	8.25226	-0.600473	5.44669
	104.869	8.25219	-0.600473	5.44669
	104.869	8.25206	-0.600473	5.44669
	104.869	8.25204	-0.600473	5.44669
	104.869	8.25207	-0.600473	5.44669
	104.869	8.25209	-0.600473	5.44669
	104.869	8.25209	-0.600473	5.44669
	104.869	8.25208	-0.600473	5.44669
	104.869	8.25208	-0.600473	5.44669
	104.869	8.25208	-0.600473	5.44669
	104.869	8.25208	-0.600473	5.44669
	104.847	8.25208	-0.600473	5.44669
	104.767	8.25208	-0.600473	5.44669
	104.686	8.25208	-0.600473	5.44669
	104.694	8.25208	-0.600473	5.44669
	104.728	8.25208	-0.600473	5.44669
	104.695	8.25208	-0.600473	5.44669
	104.64	8.25208	-0.600473	5.44669
	104.624	8.25208	-0.600473	5.44669
	104.636	8.30127	-0.600473	5.44669
	104.647	8.42805	-0.600473	5.44669
	104.647	8.48048	-0.600473	5.44669
	104.643	8.41085	-0.600473	5.44669
	104.642	8.40487	-0.600473	5.44669
	104.642	8.48293	-0.600473	5.44669
	104.643	8.52659	-0.600473	5.44669
	104.643	8.51853	-0.600473	5.44669
	104.643	8.54905	-0.600473	5.44669
	104.643	8.62172	-0.600473	5.44669
	104.621	8.60114	-0.600473	5.44669
	104.541	8.51115	-0.600473	5.44669
	104.437	8.42278	-0.600473	5.44669
	104.388	8.31019	-0.600473	5.4507
	104.398	8.2774	-0.600473	5.46104
	104.442	8.44856	-0.600473	5.46531
	104.504	8.65323	-0.600473	5.45562
	104.522	8.64815	-0.600473	5.4448
	104.465	8.56852	-0.600473	5.44287
	104.405	8.6346	-0.600473	5.44579
	104.395	8.75524	-0.600473	5.44767
	104.412	8.74333	-0.600473	5.44742
	104.422	8.54172	-0.600473	5.44664
	104.421	8.33878	-0.600473	5.44641
	104.416	8.40438	-0.600473	5.44658
	104.415	8.66406	-0.600473	5.44674
	104.416	8.82406	-0.600473	5.44675
	104.417	8.81058	-0.600473	5.44669
	104.417	8.74993	-0.600473	5.44667
	104.417	8.72962	-0.600473	5.44668
	104.417	8.74271	-0.600473	5.44669
	104.417	8.75543	-0.600473	5.44669
	104.394	8.7561	-0.600473	5.44669
	104.315	8.75186	-0.600473	5.44669
	104.233	8.74985	-0.600473	5.44669
	104.241	8.75051	-0.600473	5.44669
	104.298	8.7515	-0.600473	5.44669
	104.323	8.75168	-0.600473	5.44669
	104.291	8.75141	-0.600473	5.44669
	104.221	8.75122	-0.600473	5.44669
	104.173	8.75125	-0.600473	5.44669
	104.173	8.75132	-0.600473	5.44669
	104.189	8.75135	-0.600473	5.44669
	104.218	8.75133	-0.600473	5.44669
	104.273	8.75131	-0.600473	5.44669
	104.293	8.75131	-0.600473	5.44669
	104.239	8.75132	-0.600473	5.44669
	104.18	8.80051	-0.600473	5.44669
	104.17	8.92728	-0.600473	5.44669
	104.186	8.97972	-0.600473	5.44669
	104.196	8.8609	-0.600473	5.44669
	104.194	8.72814	-0.600473	5.44669
	104.19	8.75377	-0.600473	5.44669
	104.189	8.96544	-0.600473	5.44669
	104.19	9.21691	-0.600473	5.44669
	104.191	9.27423	-0.600473	5.44669
	104.168	9.11479	-0.600473	5.44669
	104.111	9.01273	-0.600473	5.44669
	104.087	9.07349	-0.600473	5.44669
	104.141	9.09344	-0.600473	5.44669
	104.179	9.0244	-0.600473	5.44669
	104.132	8.97954	-0.600473	5.44669
	104.092	9.03309	-0.600473	5.44669
	104.135	9.12822	-0.600473	5.44669
	104.197	9.05964	-0.600473	5.44669
	104.189	8.88457	-0.600473	5.44669
	104.117	8.91617	-0.600473	5.44669
	104.06	9.15196	-0.600473	5.44669
	104.034	9.31408	-0.600473	5.44669
	103.995	9.30998	-0.600473	5.44669
	103.958	9.25252	-0.600473	5.44669
	103.951	9.2302	-0.600473	5.44669
	103.961	9.24132	-0.600473	5.44669
	103.967	9.25392	-0.600473	5.44669
	103.967	9.25525	-0.600473	5.44669
	103.964	9.20213	-0.600473	5.44669
	103.963	9.07324	-0.600473	5.44669
	103.964	9.02132	-0.600473	5.44669
	103.964	9.1411	-0.600473	5.44669
	103.964	9.27408	-0.600473	5.44669
	103.964	9.29739	-0.600473	5.44669
	103.964	9.26151	-0.600473	5.44669
	103.964	9.23845	-0.600473	5.44669
	103.964	9.24158	-0.600473	5.44669
	103.964	9.2511	-0.600473	5.44669
	103.964	9.25397	-0.600473	5.44669
	103.964	9.25179	-0.600473	5.44669
	103.964	9.24986	-0.600473	5.44669
	103.964	9.24982	-0.600473	5.44669
	103.964	9.2505	-0.600473	5.44669
	103.964	9.25079	-0.600473	5.44669
	103.942	9.25067	-0.600473	5.44669
	103.884	9.25052	-0.600473	5.44669
	103.838	9.2505	-0.600473	5.44669
	103.812	9.25054	-0.600473	5.44669
	103.769	9.25057	-0.600473	5.44669
	103.73	9.25056	-0.600473	5.44669
	103.724	9.25055	-0.600473	5.44669
	103.735	9.25055	-0.600473	5.44669
	103.741	9.25055	-0.600473	5.44669
	103.74	9.25056	-0.600473	5.44669
	103.738	9.29975	-0.600473	5.44669
	103.737	9.42652	-0.600473	5.44669
	103.737	9.47895	-0.600473	5.44669
	103.738	9.36013	-0.600473	5.44669
	103.738	9.22738	-0.600473	5.44669
	103.738	9.20382	-0.600473	5.44669
	103.738	9.23952	-0.600473	5.44669
	103.738	9.26259	-0.600473	5.44669
	103.738	9.30872	-0.600473	5.44669
	103.715	9.426	-0.600473	5.44669
	103.658	9.47555	-0.600473	5.44669
	103.634	9.35889	-0.600473	5.44669
	103.688	9.22807	-0.600473	5.44669
	103.748	9.20455	-0.600473	5.44669
	103.737	9.23958	-0.600473	5.44669
	103.641	9.26236	-0.600473	5.44669
	103.527	9.25941	-0.600473	5.44669
	103.478	9.25007	-0.600473	5.44669
	103.493	9.2472	-0.600473	5.44669
	103.516	9.24932	-0.600473	5.44669
	103.52	9.30042	-0.600473	5.44669
	103.513	9.42724	-0.600473	5.44669
	103.509	9.47901	-0.600473	5.44669
	103.51	9.3599	-0.600473	5.44669
	103.512	9.22726	-0.600473	5.44669
	103.512	9.20385	-0.600473	5.44669
	103.512	9.28876	-0.600473	5.44669
	103.511	9.43857	-0.600473	5.44669
	103.511	9.5371	-0.600473	5.44669
	103.511	9.53557	-0.600473	5.44669
	103.512	9.50156	-0.600473	5.44669
	103.489	9.53731	-0.600473	5.44669
	103.432	9.67059	-0.600473	5.44669
	103.386	9.73053	-0.600473	5.44669
	103.36	9.61254	-0.600473	5.44669
	103.316	9.52666	-0.600473	5.44669
	103.277	9.62861	-0.600473	5.44669
	103.272	9.76622	-0.600473	5.44669
	103.282	9.74864	-0.600473	5.44669
	103.289	9.5878	-0.600473	5.44669
	103.288	9.51012	-0.600473	5.44669
	103.285	9.63052	-0.600473	5.44669
	103.284	9.77291	-0.600473	5.44669
	103.285	9.79995	-0.600473	5.44669
	103.285	9.71309	-0.600473	5.44669
	103.285	9.56118	-0.600473	5.44669
	103.285	9.51165	-0.600473	5.44669
	103.285	9.64062	-0.600473	5.44669
	103.285	9.7766	-0.600473	5.44669
	103.285	9.79791	-0.600473	5.44669
	103.285	9.76011	-0.600473	5.44669
	103.285	9.73696	-0.600473	5.44669
	103.285	9.74074	-0.600473	5.44669
	103.285	9.75056	-0.600473	5.44669
	103.285	9.75333	-0.600473	5.44669
	103.285	9.751	-0.600473	5.44669
	103.285	9.74904	-0.600473	5.44669
	103.285	9.74905	-0.600473	5.44669
	103.285	9.74975	-0.600473	5.44669
	103.285	9.75004	-0.600473	5.44669
	103.285	9.74991	-0.600473	5.44669
	103.285	9.74975	-0.600473	5.44669
	103.285	9.74973	-0.600473	5.44669
	103.285	9.74978	-0.600473	5.44669
	103.285	9.74981	-0.600473	5.44669
	103.263	9.7498	-0.600473	5.44669
	103.205	9.74979	-0.600473	5.44669
	103.159	9.74979	-0.600473	5.44669
	103.133	9.74979	-0.600473	5.44669
	103.09	9.74979	-0.600473	5.44669
	103.051	9.74979	-0.600473	5.44669
	103.045	9.74979	-0.600473	5.44669
	103.056	9.74979	-0.600473	5.44669
	103.063	9.74979	-0.600473	5.44669
	103.061	9.74979	-0.600473	5.44669
	103.059	9.74979	-0.600473	5.44669
	103.058	9.74979	-0.600473	5.44669
	103.059	9.74979	-0.600473	5.44669
	103.059	9.74979	-0.600473	5.44669
	103.059	9.74979	-0.600473	5.44669
	103.059	9.74979	-0.600473	5.44669
	103.059	9.74979	-0.600473	5.44669
	103.059	9.74979	-0.592602	5.44669
	103.059	9.74979	-0.572317	5.44669
	103.059	9.74979	-0.563928	5.44669
	103.059	9.74979	-0.582939	5.44669
	103.037	9.74979	-0.604181	5.44669
	102.979	9.74979	-0.607951	5.44669
	102.955	9.74979	-0.602239	5.44669
	103.009	9.74979	-0.598547	5.44669
	103.069	9.79898	-0.599037	5.44669
	103.08	9.92576	-0.600556	5.44669
	103.042	10.0274	-0.601018	5.44669
	102.974	10.0845	-0.600672	5.44669
	102.929	10.131	-0.600362	5.44669
	102.93	10.0902	-0.600356	5.44669
	102.945	10.0503	-0.600463	5.44669
	102.929	10.0963	-0.60051	5.44669
	102.868	10.0882	-0.600492	5.44669
	102.819	10.0126	-0.600468	5.44669
	102.815	9.97507	-0.600464	5.44669
	102.83	9.98477	-0.600471	5.44669
	102.838	9.95278	-0.600475	5.44669
	102.836	9.87891	-0.600475	5.44669
	102.832	9.9487	-0.600473	5.44669
	102.831	10.1659	-0.600472	5.44669
	102.832	10.3069	-0.600473	5.44669
	102.811	10.3006	-0.600473	5.44669
	102.753	10.2497	-0.600473	5.44669
	102.707	10.2309	-0.600473	5.44669
	102.703	10.2412	-0.600473	5.44669
	102.717	10.2522	-0.600473	5.44669
	102.724	10.2531	-0.600473	5.44669
	102.722	10.2496	-0.600473	5.44669
	102.719	10.2478	-0.600473	5.44669
	102.718	10.2483	-0.600473	5.44669
	102.697	10.2492	-0.600473	5.44669
	102.64	10.2493	-0.600473	5.44669
	102.594	10.2491	-0.600473	5.44669
	102.59	10.249	-0.600473	5.44669
	102.604	10.249	-0.600473	5.44669
	102.611	10.249	-0.600473	5.44669
	102.609	10.2982	-0.600473	5.44669
	102.606	10.425	-0.600473	5.4507
	102.605	10.4774	-0.600473	5.46104
	102.606	10.3586	-0.600473	5.46531
	102.607	10.2259	-0.600473	5.45562
	102.607	10.2515	-0.600473	5.4448
	102.606	10.414	-0.600473	5.44287
	102.606	10.4895	-0.600473	5.44579
	102.606	10.3676	-0.600473	5.44767
	102.606	10.2253	-0.600473	5.44742
	102.606	10.2481	-0.600473	5.44664
	102.606	10.4127	-0.600473	5.44641
	102.606	10.5393	-0.600473	5.44658
	102.584	10.5443	-0.600473	5.44674
	102.527	10.4538	-0.600473	5.44675
	102.503	10.3082	-0.608344	5.44669
	102.557	10.2135	-0.628628	5.44667
	102.617	10.215	-0.637018	5.44668
	102.627	10.2478	-0.618006	5.44669
	102.611	10.3098	-0.596765	5.44669
	102.579	10.4303	-0.592994	5.44669
	102.522	10.4755	-0.598707	5.44669
	102.503	10.4051	-0.602399	5.44669
	102.558	10.4014	-0.601909	5.44669
	102.595	10.4806	-0.60039	5.44669
	102.525	10.5732	-0.599928	5.44669
	102.428	10.6422	-0.600274	5.44669
	102.448	10.5982	-0.600583	5.44669
	102.541	10.4998	-0.60059	5.44669
	102.536	10.4654	-0.600483	5.44669
	102.428	10.4846	-0.600435	5.44669
	102.351	10.4554	-0.600454	5.44669
	102.352	10.3794	-0.600478	5.44669
	102.379	10.4472	-0.600482	5.44669
	102.389	10.6152	-0.600475	5.44669
	102.384	10.6301	-0.60047	5.44669
	102.379	10.5716	-0.600471	5.44669
	102.378	10.5903	-0.600473	5.44669
	102.38	10.5773	-0.600474	5.44669
	102.381	10.5587	-0.600473	5.44669
	102.38	10.6529	-0.600473	5.44669
	102.38	10.7635	-0.600473	5.44669
	102.38	10.7866	-0.600473	5.44669
	102.38	10.7586	-0.600473	5.44669
	102.38	10.7389	-0.600473	5.44669
	102.38	10.7407	-0.600473	5.44669
	102.38	10.7484	-0.600473	5.44669
	102.38	10.7018	-0.600473	5.44669
	102.38	10.5734	-0.600473	5.44669
	102.38	10.5193	-0.600473	5.44669
	102.38	10.6381	-0.600473	5.44669
	102.38	10.7714	-0.600473	5.44669
	102.38	10.7952	-0.600473	5.44669
	102.38	10.7594	-0.600473	5.44669
	102.38	10.7362	-0.600473	5.44669
	102.38	10.7392	-0.600473	5.44669
	102.38	10.7488	-0.600473	5.44669
	102.38	10.7517	-0.600473	5.44669
	102.38	10.7495	-0.600473	5.44669
	102.38	10.7476	-0.600473	5.44669
	102.38	10.7475	-0.600473	5.44669
	102.38	10.7482	-0.600473	5.44669
	102.38	10.7485	-0.600473	5.44669
	102.38	10.7484	-0.600473	5.44669
	102.38	10.7482	-0.600473	5.44669
	102.38	10.699	-0.600473	5.44669
	102.38	10.5723	-0.600473	5.44669
	102.38	10.5199	-0.600473	5.44669
	102.38	10.6387	-0.600473	5.44669
	102.38	10.7222	-0.600473	5.44669
	102.38	10.619	-0.600473	5.44669
	102.38	10.5309	-0.600473	5.44669
	102.38	10.6266	-0.600473	5.44669
	102.38	10.7625	-0.600473	5.44669
	102.38	10.7955	-0.600473	5.44669
	102.38	10.7627	-0.600473	5.44669
	102.38	10.7375	-0.600473	5.44669
	102.38	10.7386	-0.600473	5.44669
	102.38	10.7481	-0.600473	5.44669
	102.38	10.7516	-0.600473	5.44669
	102.38	10.7497	-0.600473	5.44669
	102.38	10.7477	-0.600473	5.44669
	102.38	10.7475	-0.600473	5.44669
	102.38	10.7481	-0.600473	5.44669
	102.38	10.7485	-0.600473	5.44669
	102.38	10.7484	-0.600473	5.44669
	102.38	10.7482	-0.600473	5.44669
	102.38	10.7482	-0.600473	5.44669
	102.38	10.7482	-0.600473	5.44669
	102.38	10.7483	-0.600473	5.44669
	102.38	10.7483	-0.600473	5.44669
	102.38	10.7483	-0.600473	5.44669
	102.38	10.7483	-0.600473	5.44669
	102.38	10.7483	-0.600473	5.44669
	102.38	10.7483	-0.600473	5.44669
	102.38	10.7483	-0.600473	5.44669
	102.38	10.7483	-0.600473	5.44669
	102.38	10.7483	-0.600473	5.44669
	102.38	10.7483	-0.600473	5.44669
	102.38	10.6991	-0.600473	5.44669
	102.38	10.5723	-0.600473	5.44669
	102.38	10.5199	-0.600473	5.44669
	102.38	10.6387	-0.600473	5.44669
	102.38	10.7714	-0.600473	5.44669
	102.38	10.795	-0.600473	5.44669
	102.38	10.7593	-0.600473	5.44669
	102.38	10.7362	-0.600473	5.44669
	102.38	10.7393	-0.600473	5.44669
	102.38	10.7488	-0.600473	5.44669
	102.38	10.7517	-0.600473	5.44669
	102.38	10.7495	-0.600473	5.44669
	102.38	10.7476	-0.600473	5.44669
	102.38	10.7475	-0.600473	5.44669
	102.38	10.7482	-0.600473	5.44669
	102.38	10.7485	-0.600473	5.44669
	102.38	10.7484	-0.600473	5.44669
	102.38	10.7482	-0.600473	5.44669
	102.38	10.7482	-0.600473	5.44669
	102.38	10.7483	-0.600473	5.44669
	102.38	10.7483	-0.600473	5.44669
	102.38	10.7483	-0.600473	5.44669
	102.38	10.7483	-0.600473	5.44669
	102.38	10.7483	-0.600473	5.44669
	102.38	10.7483	-0.600473	5.44669
	102.38	10.7483	-0.600473	5.44669
	102.38	10.6991	-0.600473	5.44669
	102.38	10.5723	-0.600473	5.44669
	102.38	10.5199	-0.600473	5.44669
	102.38	10.6387	-0.600473	5.44669
	102.402	10.7714	-0.600473	5.44669
	102.46	10.795	-0.600473	5.44669
	102.484	10.7593	-0.600473	5.44669
	102.43	10.7362	-0.600473	5.44669
	102.37	10.6901	-0.600473	5.44669
	102.381	10.5728	-0.600473	5.44669
	102.477	10.5233	-0.600473	5.44669
	102.591	10.6399	-0.600473	5.44669
	102.639	10.7707	-0.600473	5.44669
	102.602	10.7943	-0.600473	5.44669
	102.522	10.7592	-0.600473	5.44669
	102.472	10.7365	-0.600473	5.44669
	102.475	10.7394	-0.600473	5.44669
	102.515	10.6996	-0.600473	5.44669
	102.579	10.5265	-0.600473	5.44669
	102.622	10.3451	-0.600473	5.44669
	102.621	10.3604	-0.600473	5.44669
	102.607	10.436	-0.600473	5.44669
	102.601	10.3646	-0.600473	5.44669
	102.604	10.2431	-0.600473	5.44669
	102.607	10.2074	-0.600473	5.44669
	102.607	10.234	-0.600473	5.44669
	102.607	10.2576	-0.600473	5.44669
	102.606	10.258	-0.600473	5.44669
	102.606	10.2497	-0.600473	5.44669
	102.606	10.2461	-0.600473	5.44669
	102.606	10.2476	-0.600473	5.44669
	102.606	10.2494	-0.600473	5.44669
	102.606	10.2497	-0.600473	5.44669
	102.606	10.2492	-0.600473	5.44669
	102.606	10.2488	-0.600473	5.44669
	102.606	10.2489	-0.600473	5.44669
	102.606	10.2982	-0.600473	5.44669
	102.606	10.425	-0.600473	5.44669
	102.606	10.4774	-0.600473	5.44669
	102.606	10.3586	-0.600473	5.44669
	102.606	10.2258	-0.600473	5.44669
	102.606	10.2023	-0.600473	5.44669
	102.606	10.238	-0.600473	5.44669
	102.606	10.2611	-0.600473	5.44669
	102.606	10.258	-0.600473	5.44669
	102.606	10.2485	-0.600473	5.44669
	102.606	10.2456	-0.600473	5.44669
	102.606	10.2478	-0.600473	5.44669
	102.606	10.2497	-0.600473	5.44669
	102.606	10.2498	-0.600473	5.44669
	102.629	10.2491	-0.600473	5.44669
	102.686	10.2488	-0.600473	5.44669
	102.71	10.2489	-0.600473	5.44669
	102.678	10.2491	-0.600473	5.44669
	102.676	10.2491	-0.600473	5.44669
	102.711	10.249	-0.600473	5.44669
	102.753	10.249	-0.600473	5.44669
	102.785	10.249	-0.600473	5.44669
	102.765	10.249	-0.600473	5.44669
	102.742	10.249	-0.600473	5.44669
	102.784	10.249	-0.600473	5.44669
	102.839	10.249	-0.600473	5.44669
	102.852	10.249	-0.600473	5.44669
	102.816	10.249	-0.600473	5.44669
	102.748	10.249	-0.600473	5.44669
	102.725	10.249	-0.600473	5.44669
	102.783	10.249	-0.600473	5.44669
	102.844	10.249	-0.600473	5.44669
	102.854	10.249	-0.600473	5.44669
	102.837	10.249	-0.600473	5.44669
	102.827	10.249	-0.600473	5.44669
	102.828	10.249	-0.600473	5.44669
	102.833	10.249	-0.600473	5.44669
	102.834	10.249	-0.600473	5.44669
	102.833	10.249	-0.600473	5.44669
	102.832	10.1998	-0.600473	5.44669
	102.832	10.0731	-0.600473	5.44669
	102.833	9.97144	-0.600473	5.44669
	102.833	9.96348	-0.600473	5.44669
	102.855	9.99461	-0.600473	5.44669
	102.912	9.96103	-0.600473	5.44669
	102.936	9.87887	-0.600473	5.44669
	102.905	9.94575	-0.600473	5.44669
	102.924	10.1155	-0.600473	5.44669
	103.017	10.1315	-0.600473	5.44669
	103.083	10.0728	-0.600473	5.44669
	103.083	10.1402	-0.600473	5.44669
	103.06	10.2539	-0.600473	5.44669
	103.051	10.2386	-0.600473	5.44669
	103.055	10.0873	-0.600473	5.44669
	103.06	10.0127	-0.600473	5.44669
	103.061	10.0819	-0.600473	5.44669
	103.059	10.0463	-0.600473	5.44669
	103.058	9.84489	-0.600473	5.44669
	103.059	9.6983	-0.600473	5.44669
	103.059	9.69665	-0.600473	5.44669
	103.059	9.74619	-0.600473	5.44669
	103.059	9.76723	-0.600473	5.44669
	103.059	9.75838	-0.600473	5.44669
	103.059	9.74719	-0.600473	5.44669
	103.059	9.74565	-0.600473	5.44669
	103.059	9.74898	-0.600473	5.44669
	103.059	9.75092	-0.600473	5.44669
	103.059	9.75055	-0.600473	5.44669
	103.059	9.74971	-0.600473	5.44669
	103.059	9.74948	-0.600473	5.44669
	103.059	9.74969	-0.600473	5.44669
	103.059	9.74986	-0.600473	5.44669
	103.059	9.74985	-0.600473	5.44669
	103.059	9.74979	-0.600473	5.44669
	103.081	9.74977	-0.600473	5.44669
	103.139	9.74978	-0.600473	5.44669
	103.185	9.74979	-0.600473	5.44669
	103.211	9.7498	-0.600473	5.44669
	103.232	9.74979	-0.600473	5.44669
	103.213	9.74979	-0.600473	5.44669
	103.195	9.74979	-0.600473	5.44669
	103.238	9.74979	-0.600473	5.44669
	103.292	9.74979	-0.600473	5.44669
	103.304	9.74979	-0.600473	5.44669
	103.29	9.74979	-0.600473	5.44669
	103.281	9.74979	-0.600473	5.44669
	103.281	9.74979	-0.600473	5.44669
	103.285	9.74979	-0.600473	5.44669
	103.287	9.74979	-0.600473	5.44669
	103.286	9.74979	-0.600473	5.44669
	103.285	9.74979	-0.600473	5.44669
	103.285	9.74979	-0.600473	5.44669
	103.285	9.74979	-0.600473	5.44669
	103.285	9.74979	-0.600473	5.44669
	103.285	9.74979	-0.600473	5.44669
	103.285	9.74979	-0.600473	5.44669
	103.285	9.74979	-0.600473	5.44669
	103.285	9.74979	-0.600473	5.44669
	103.285	9.74979	-0.600473	5.44669
	103.307	9.74979	-0.600473	5.44669
	103.365	9.74979	-0.600473	5.44669
	103.411	9.74979	-0.600473	5.44669
	103.437	9.74979	-0.600473	5.44669
	103.458	9.74979	-0.600473	5.44669
	103.439	9.74979	-0.600473	5.44669
	103.421	9.74979	-0.600473	5.44669
	103.465	9.74979	-0.600473	5.44669
	103.496	9.74979	-0.600473	5.44669
	103.45	9.7006	-0.600473	5.44669
	103.413	9.52463	-0.600473	5.44669
	103.457	9.34543	-0.600473	5.44669
	103.518	9.36262	-0.600473	5.44669
	103.533	9.43823	-0.600473	5.44669
	103.518	9.36615	-0.600473	5.44669
	103.507	9.24443	-0.600473	5.44669
	103.507	9.20883	-0.600473	5.44669
	103.511	9.23556	-0.600473	5.44669
	103.535	9.25915	-0.600473	5.44669
	103.614	9.25949	-0.600473	5.44669
	103.717	9.25124	-0.600473	5.44669
	103.744	9.24767	-0.600473	5.44669
	103.654	9.2491	-0.600473	5.44669
	103.53	9.25097	-0.600473	5.44669
	103.497	9.25125	-0.600473	5.44669
	103.593	9.2507	-0.600473	5.44669
	103.722	9.25037	-0.600473	5.44669
	103.776	9.25043	-0.600473	5.44669
	103.759	9.25057	-0.600473	5.44669
	103.733	9.25061	-0.600473	5.44669
	103.728	9.25057	-0.600473	5.44669
	103.736	9.25054	-0.600473	5.44669
	103.74	9.25054	-0.600473	5.44669
	103.74	9.25055	-0.600473	5.44669
	103.738	9.25056	-0.600473	5.44669
	103.737	9.25056	-0.600473	5.44669
	103.738	9.25055	-0.600473	5.44669
	103.738	9.25055	-0.600473	5.44669
	103.738	9.25055	-0.600473	5.44669
	103.76	9.25056	-0.600473	5.44669
	103.817	9.25056	-0.600473	5.44669
	103.841	9.25055	-0.600473	5.44669
	103.787	9.25055	-0.600473	5.44669
	103.75	9.25055	-0.600473	5.44669
	103.819	9.25055	-0.600473	5.44669
	103.938	9.25055	-0.600473	5.44669
	103.998	9.25055	-0.600473	5.44669
	103.987	9.25055	-0.600473	5.44669
	103.961	9.25055	-0.600473	5.44669
	103.955	9.25055	-0.600473	5.44669
	103.961	9.25055	-0.600473	5.44669
	103.966	9.25055	-0.600473	5.44669
	103.966	9.25055	-0.600473	5.44669
	103.964	9.25055	-0.600473	5.44669
	103.963	9.25055	-0.600473	5.44669
	103.964	9.25055	-0.600473	5.44669
	103.964	9.25055	-0.600473	5.44669
	103.964	9.25055	-0.600473	5.44669
	103.964	9.25055	-0.600473	5.44669
	103.964	9.20136	-0.600473	5.44669
	103.964	9.07459	-0.600473	5.44669
	103.964	9.02216	-0.600473	5.44669
	103.964	9.14097	-0.600473	5.44669
	103.964	9.27373	-0.600473	5.44669
	103.964	9.2481	-0.600473	5.44669
	103.964	9.08562	-0.600473	5.44669
	103.964	9.01012	-0.600473	5.44669
	103.964	9.08281	-0.600473	5.44669
	103.964	9.09828	-0.600473	5.44669
	103.964	9.0723	-0.600473	5.44669
	103.986	9.10406	-0.600473	5.44669
	104.044	9.08503	-0.600473	5.44669
	104.09	9.01	-0.600473	5.44669
	104.116	8.92731	-0.600473	5.44669
	104.159	8.86097	-0.600473	5.44669
	104.198	8.90251	-0.600473	5.44669
	104.204	8.94983	-0.600473	5.44669
	104.193	8.90668	-0.600473	5.44669
	104.187	8.91336	-0.600473	5.44669
	104.188	8.93807	-0.600473	5.44669
	104.191	8.84871	-0.600473	5.44669
	104.191	8.78708	-0.600473	5.44669
	104.191	8.88897	-0.600473	5.44669
	104.19	8.96875	-0.600473	5.44669
	104.19	8.86997	-0.600473	5.44669
	104.19	8.73585	-0.600473	5.44669
	104.19	8.70458	-0.600473	5.44669
	104.19	8.73755	-0.600473	5.44669
	104.19	8.76221	-0.600473	5.44669
	104.19	8.76078	-0.600473	5.44669
	104.19	8.75141	-0.600473	5.44669
	104.19	8.74799	-0.600473	5.44669
	104.19	8.74989	-0.600473	5.44669
	104.19	8.7519	-0.600473	5.44669
	104.19	8.75207	-0.600473	5.44669
	104.19	8.75143	-0.600473	5.44669
	104.19	8.7511	-0.600473	5.44669
	104.213	8.75119	-0.600473	5.44669
	104.292	8.75134	-0.600473	5.44669
	104.396	8.75137	-0.600473	5.44669
	104.446	8.75133	-0.600473	5.44669
	104.435	8.70211	-0.600473	5.44669
	104.414	8.57534	-0.600473	5.44669
	104.409	8.52292	-0.600473	5.44669
	104.414	8.64174	-0.600473	5.44669
	104.418	8.72531	-0.600473	5.44669
	104.418	8.62209	-0.600473	5.44669
	104.417	8.53396	-0.600473	5.44669
	104.416	8.6297	-0.600473	5.44669
	104.416	8.76552	-0.600473	5.44669
	104.417	8.79858	-0.600473	5.44669
	104.417	8.76576	-0.600473	5.44669
	104.417	8.74052	-0.600473	5.44669
	104.417	8.69247	-0.600473	5.44669
	104.417	8.57514	-0.600473	5.44669
	104.417	8.47708	-0.600473	5.44669
	104.417	8.41806	-0.600473	5.44669
	104.417	8.32037	-0.600473	5.44669
	104.417	8.23416	-0.600473	5.44669
	104.417	8.22228	-0.600473	5.44669
	104.439	8.24628	-0.600473	5.44669
	104.519	8.2603	-0.600473	5.44669
	104.6	8.25759	-0.600473	5.44669
	104.592	8.25147	-0.600473	5.44669
	104.558	8.24987	-0.600473	5.44669
	104.591	8.25137	-0.600473	5.44669
	104.646	8.25257	-0.600473	5.44669
	104.662	8.30173	-0.600473	5.44669
	104.65	8.42807	-0.600473	5.44669
	104.639	8.48033	-0.600473	5.44669
	104.639	8.36159	-0.600473	5.44669
	104.643	8.22893	-0.600473	5.44669
	104.644	8.20538	-0.600473	5.44669
	104.644	8.24105	-0.600473	5.44669
	104.665	8.26411	-0.600473	5.44669
	104.745	8.26105	-0.600473	5.44669
	104.848	8.25156	-0.600473	5.44669
	104.876	8.24868	-0.600473	5.44669
	104.808	8.25084	-0.600473	5.44669
	104.763	8.25277	-0.600473	5.44669
	104.789	8.25281	-0.600473	5.44669
	104.798	8.25214	-0.600473	5.44669
	104.789	8.25185	-0.600473	5.44669
	104.826	8.25196	-0.600473	5.44669
	104.874	8.25212	-0.600473	5.44669
	104.886	8.25214	-0.600473	5.44669
	104.874	8.25209	-0.600473	5.44669
	104.865	8.25207	-0.600473	5.44669
	104.866	8.25207	-0.600473	5.44669
	104.869	8.25208	-0.600473	5.44669
	104.87	8.25209	-0.600473	5.44669
	104.87	8.25208	-0.600473	5.44669
	104.869	8.25208	-0.600473	5.44669
	104.869	8.25208	-0.600473	5.44669
	104.869	8.25208	-0.600473	5.44669
	104.869	8.25208	-0.600473	5.44669
	104.869	8.25208	-0.600473	5.44669
	104.869	8.25208	-0.600473	5.44669
	104.869	8.25208	-0.600473	5.44669
	104.869	8.20289	-0.600473	5.44669
	104.869	8.07612	-0.600473	5.44669
	104.869	8.02369	-0.600473	5.44669
	104.869	8.1425	-0.600473	5.44669
	104.869	8.27526	-0.600473	5.44669
	104.869	8.29882	-0.600473	5.44669
	104.869	8.26312	-0.600473	5.44669
	104.869	8.19085	-0.600473	5.44669
	104.869	8.01795	-0.600473	5.44669
	104.869	7.84824	-0.600473	5.44669
	104.869	7.86832	-0.600473	5.44669
	104.892	7.99095	-0.600473	5.44669
	104.949	8.04372	-0.600473	5.44669
	104.995	8.02358	-0.600473	5.44669
	105.021	7.99661	-0.600473	5.44669
	105.064	7.9925	-0.600473	5.44669
	105.103	8.00037	-0.600473	5.44669
	105.109	7.95594	-0.600473	5.44669
	105.098	7.87755	-0.600473	5.44669
	105.092	7.94986	-0.600473	5.44669
	105.093	8.12055	-0.600473	5.44669
	105.096	8.08578	-0.600473	5.44669
	105.097	7.85022	-0.600473	5.44669
	105.096	7.68933	-0.600473	5.44669
	105.095	7.69385	-0.600473	5.44669
	105.095	7.75107	-0.600473	5.44669
	105.095	7.77313	-0.600473	5.44669
	105.096	7.76198	-0.600473	5.44669
	105.118	7.74947	-0.600473	5.44669
	105.198	7.74818	-0.600473	5.44669
	105.279	7.75209	-0.600473	5.44669
	105.271	7.75419	-0.600473	5.44669
	105.237	7.75368	-0.600473	5.44669
	105.269	7.75272	-0.600473	5.44669
	105.325	7.7525	-0.600473	5.44669
	105.341	7.75275	-0.600473	5.44669
	105.329	7.75293	-0.600473	5.44669
	105.318	7.75292	-0.600473	5.44669
	105.318	7.75285	-0.600473	5.44669
	105.321	7.75282	-0.600473	5.44669
	105.323	7.75284	-0.600473	5.44669
	105.322	7.75285	-0.600473	5.44669
	105.322	7.75285	-0.600473	5.44669
	105.321	7.75285	-0.600473	5.44669
	105.344	7.75284	-0.600473	5.44669
	105.424	7.75285	-0.600473	5.44669
	105.527	7.75285	-0.600473	5.44669
	105.555	7.75285	-0.600473	5.44669
	105.487	7.75285	-0.600473	5.44669
	105.442	7.75285	-0.600473	5.44669
	105.491	7.75285	-0.600473	5.44669
	105.556	7.75285	-0.600473	5.44669
	105.571	7.75285	-0.600473	5.44669
	105.555	7.75285	-0.600473	5.44669
	105.543	7.75285	-0.600473	5.44669
	105.543	7.75285	-0.600473	5.44669
	105.548	7.75285	-0.600473	5.44669
	105.55	7.75285	-0.600473	5.44669
	105.549	7.75285	-0.600473	5.44669
	105.548	7.75285	-0.600473	5.44669
	105.548	7.75285	-0.600473	5.44669
	105.548	7.75285	-0.600473	5.44669
	105.548	7.75285	-0.600473	5.44669
	105.548	7.70366	-0.600473	5.44669
	105.548	7.57688	-0.600473	5.44669
	105.57	7.52445	-0.600473	5.44669
	105.65	7.59408	-0.600473	5.44669
	105.754	7.55086	-0.600473	5.44669
	105.803	7.34603	-0.600473	5.44669
	105.793	7.24994	-0.600473	5.44669
	105.772	7.37681	-0.600473	5.44669
	105.767	7.47905	-0.600473	5.44669
	105.772	7.42995	-0.600473	5.44669
	105.776	7.41482	-0.600473	5.44669
	105.776	7.43255	-0.600473	5.44669
	105.774	7.34802	-0.600473	5.44669
	105.774	7.24171	-0.600473	5.44669
	105.774	7.21699	-0.600473	5.44669
	105.774	7.24281	-0.592602	5.44669
	105.775	7.26215	-0.572317	5.44669
	105.774	7.26103	-0.563928	5.44669
	105.774	7.25369	-0.582939	5.44669
	105.774	7.251	-0.604181	5.44669
	105.774	7.25249	-0.607951	5.44669
	105.797	7.25407	-0.602239	5.44669
	105.876	7.2542	-0.598547	5.44669
	105.98	7.25369	-0.599037	5.44669
	106.007	7.25344	-0.592685	5.44669
	105.939	7.25351	-0.572863	5.44669
	105.894	7.25363	-0.564127	5.44669
	105.943	7.25366	-0.582829	5.44669
	106.009	7.25362	-0.604064	5.44669
	106.024	7.2536	-0.607942	5.44669
	106.007	7.2536	-0.602276	5.44669
	105.995	7.25361	-0.598566	5.44669
	105.996	7.25361	-0.599032	5.44669
	106.001	7.25361	-0.600547	5.44669
	106.002	7.25361	-0.601016	5.44669
	106.001	7.25361	-0.600674	5.44669
	106	7.25361	-0.600364	5.44669
	106	7.25361	-0.600356	5.44669
	106.001	7.25361	-0.600463	5.44669
	106.001	7.25361	-0.60051	5.44669
	106.001	7.20442	-0.600492	5.44669
	106.001	7.07765	-0.600468	5.44669
	106.001	7.02521	-0.600464	5.44669
	106.001	7.14403	-0.600471	5.44669
	106.023	7.27679	-0.600475	5.44669
	106.08	7.30035	-0.600475	5.44669
	106.126	7.26465	-0.600473	5.44669
	106.13	7.24157	-0.600472	5.44669
	106.094	7.24464	-0.600473	5.44669
	106.051	7.25413	-0.600473	5.44669
	106.087	7.25702	-0.600473	5.44669
	106.191	7.20566	-0.600473	5.44669
	106.255	7.02776	-0.600473	5.44669
	106.251	6.79933	-0.600473	5.44669
	106.227	6.73961	-0.600473	5.44669
	106.218	6.88985	-0.600473	5.44669
	106.223	7.0381	-0.600473	5.44669
	106.229	7.10613	-0.600473	5.44669
	106.229	7.18971	-0.600473	5.44669
	106.227	7.2668	-0.600473	5.44669
	106.226	7.27987	-0.600473	5.44669
	106.227	7.21042	-0.600473	5.44669
	106.227	7.02158	-0.600473	5.44669
	106.227	6.79504	-0.600473	5.44669
	106.227	6.69082	-0.600473	5.44669
	106.227	6.76477	-0.600473	5.44669
	106.227	6.93704	-0.600473	5.44669
	106.227	6.99943	-0.600473	5.44669
	106.227	6.86856	-0.600473	5.44669
	106.227	6.7764	-0.600473	5.44669
	106.249	6.88029	-0.600473	5.44669
	106.307	6.97177	-0.600473	5.44669
	106.33	6.87718	-0.600473	5.44669
	106.299	6.74066	-0.600473	5.44669
	106.319	6.7069	-0.600473	5.44669
	106.411	6.78886	-0.600473	5.44669
	106.477	6.9411	-0.600473	5.44669
	106.477	6.99252	-0.600473	5.44669
	106.455	6.86421	-0.600473	5.44669
	106.445	6.72784	-0.600473	5.44669
	106.449	6.70614	-0.600473	5.44669
	106.454	6.7439	-0.600473	5.44669
	106.455	6.76718	-0.600473	5.44669
	106.454	6.76347	-0.600473	5.44669
	106.453	6.75363	-0.600473	5.44669
	106.475	6.75083	-0.600473	5.44669
	106.555	6.75315	-0.600473	5.44669
	106.637	6.75512	-0.600473	5.44669
	106.606	6.75512	-0.600473	5.44669
	106.492	6.75442	-0.600473	5.44669
	106.444	6.75413	-0.600473	5.44669
	106.529	6.75425	-0.600473	5.44669
	106.659	6.75441	-0.600473	5.44669
	106.718	6.75443	-0.600473	5.44669
	106.702	6.75439	-0.600473	5.44669
	106.675	6.75436	-0.600473	5.44669
	106.67	6.75436	-0.600473	5.44669
	106.677	6.75438	-0.600473	5.44669
	106.682	6.75438	-0.600473	5.44669
	106.681	6.75438	-0.600473	5.44669
	106.679	6.75437	-0.600473	5.44669
	106.679	6.75437	-0.600473	5.44669
	106.679	6.75437	-0.600473	5.44669
	106.68	6.70519	-0.600473	5.44669
	106.68	6.57841	-0.600473	5.44669
	106.68	6.52598	-0.600473	5.44669
	106.679	6.6448	-0.600473	5.44669
	106.68	6.77755	-0.600473	5.44669
	106.68	6.75192	-0.600473	5.44669
	106.68	6.58945	-0.600473	5.44669
	106.68	6.51394	-0.600473	5.44669
	106.68	6.63582	-0.600473	5.44669
	106.68	6.77807	-0.600473	5.44669
	106.68	6.80452	-0.600473	5.44669
	106.68	6.76665	-0.600473	5.44669
	106.68	6.74165	-0.600473	5.44669
	106.702	6.74467	-0.600473	5.44669
	106.782	6.75483	-0.600473	5.44669
	106.863	6.75802	-0.600473	5.44669
	106.855	6.70655	-0.600473	5.44669
	106.821	6.57768	-0.600473	5.44669
	106.853	6.476	-0.600473	5.44669
	106.909	6.41957	-0.600473	5.44669
	106.925	6.32425	-0.600473	5.44669
	106.913	6.2873	-0.600473	5.44669
	106.902	6.40138	-0.600473	5.44669
	106.902	6.47745	-0.600473	5.44669
	106.906	6.42197	-0.600473	5.44669
	106.907	6.41348	-0.600473	5.44669
	106.906	6.43626	-0.600473	5.44268
	106.906	6.40067	-0.600473	5.43234
	106.906	6.41924	-0.600473	5.42806
	106.906	6.44625	-0.600473	5.43775
	106.906	6.35362	-0.600473	5.44858
	106.906	6.24062	-0.600473	5.4505
	106.906	6.21598	-0.600473	5.44759
	106.906	6.29339	-0.600473	5.44571
	106.906	6.44049	-0.600473	5.44595
	106.906	6.49136	-0.600473	5.44673
	106.906	6.36466	-0.600473	5.44696
	106.928	6.22916	-0.600473	5.44679
	106.986	6.20725	-0.600473	5.44663
	107.032	6.24462	-0.600473	5.44663
	107.035	6.2678	-0.600473	5.44668
	107.021	6.26419	-0.600473	5.44671
	107.036	6.25443	-0.600473	5.4467
	107.096	6.25162	-0.600473	5.44668
	107.145	6.25392	-0.600473	5.44668
	107.15	6.25588	-0.600473	5.44669
	107.135	6.25588	-0.600473	5.44669
	107.127	6.25519	-0.600473	5.44669
	107.129	6.2549	-0.600473	5.44669
	107.133	6.25502	-0.600473	5.44669
	107.133	6.20599	-0.600473	5.44669
	107.132	6.07923	-0.600473	5.44669
	107.132	6.02675	-0.600473	5.44669
	107.132	6.14554	-0.600473	5.44669
	107.132	6.22911	-0.600473	5.44669
	107.132	6.12591	-0.600473	5.44669
	107.154	6.03778	-0.600473	5.44669
	107.212	6.08433	-0.600473	5.44669
	107.258	6.04418	-0.600473	5.44669
	107.284	5.84884	-0.600473	5.44669
	107.327	5.70645	-0.600473	5.44669
	107.366	5.70438	-0.600473	5.44669
	107.372	5.75226	-0.600473	5.44669
	107.361	5.77274	-0.600473	5.44669
	107.355	5.76426	-0.600473	5.44669
	107.356	5.75342	-0.600473	5.44669
	107.359	5.75189	-0.600473	5.44669
	107.359	5.75511	-0.600473	5.44669
	107.359	5.75699	-0.600473	5.44669
	107.358	5.75664	-0.600473	5.44669
	107.358	5.75582	-0.600473	5.44669
	107.358	5.75561	-0.592602	5.44669
	107.358	5.75581	-0.572317	5.44669
	107.358	5.75597	-0.563928	5.44669
	107.381	5.75596	-0.582939	5.44669
	107.438	5.75591	-0.604181	5.44669
	107.484	5.75588	-0.607951	5.44669
	107.488	5.75589	-0.602239	5.44669
	107.451	5.75591	-0.598547	5.44669
	107.409	5.75591	-0.599037	5.44669
	107.445	5.7559	-0.600556	5.44669
	107.548	5.7559	-0.601018	5.44669
	107.613	5.7559	-0.600672	5.44669
	107.608	5.7559	-0.600362	5.44669
	107.585	5.7559	-0.600356	5.44669
	107.576	5.7559	-0.600463	5.44669
	107.581	5.7559	-0.60051	5.44669
	107.586	5.7559	-0.600492	5.44669
	107.587	5.7559	-0.600468	5.44669
	107.585	5.7559	-0.600464	5.44669
	107.584	5.7559	-0.600471	5.44669
	107.584	5.7559	-0.600475	5.44669
	107.585	5.7559	-0.600475	5.44669
	107.585	5.7559	-0.600473	5.44669
	107.585	5.7559	-0.600472	5.44669
	107.585	5.7559	-0.600473	5.44669
	107.585	5.7559	-0.600473	5.44669
	107.585	5.7559	-0.600473	5.44669
	107.585	5.7559	-0.600473	5.44669
	107.585	5.7559	-0.600473	5.44669
	107.585	5.7559	-0.600473	5.44669
	107.585	5.7559	-0.600473	5.44669
	107.585	5.7559	-0.600473	5.44669
	107.585	5.7559	-0.600473	5.44669
	107.607	5.7559	-0.600473	5.44669
	107.687	5.7559	-0.600473	5.44669
	107.79	5.7559	-0.600473	5.44669
	107.84	5.7559	-0.600473	5.44669
	107.829	5.7559	-0.600473	5.44669
	107.808	5.7559	-0.600473	5.44669
	107.803	5.7559	-0.600473	5.44669
	107.809	5.7559	-0.600473	5.44669
	107.813	5.70671	-0.600473	5.44669
	107.813	5.53075	-0.600473	5.44669
	107.811	5.35154	-0.600473	5.44669
	107.81	5.36874	-0.600473	5.44669
	107.811	5.44434	-0.600473	5.44669
	107.811	5.37226	-0.600473	5.44669
	107.811	5.25054	-0.600473	5.44669
	107.811	5.21494	-0.600473	5.44669
	107.811	5.24167	-0.600473	5.44669
	107.833	5.26527	-0.600473	5.44669
	107.891	5.26561	-0.600473	5.44669
	107.937	5.25736	-0.600473	5.44669
	107.963	5.25378	-0.600473	5.44669
	108.006	5.25521	-0.600473	5.44669
	108.045	5.25708	-0.600473	5.44669
	108.051	5.25736	-0.600473	5.44669
	108.04	5.25681	-0.600473	5.44669
	108.034	5.25648	-0.600473	5.44669
	108.035	5.25654	-0.600473	5.44669
	108.038	5.25668	-0.600473	5.44669
	108.038	5.25672	-0.600473	5.44669
	108.038	5.25668	-0.600473	5.44669
	108.037	5.25666	-0.600473	5.44669
	108.037	5.25666	-0.600473	5.44669
	108.037	5.25667	-0.600473	5.44669
	108.037	5.25667	-0.600473	5.44669
	108.037	5.25667	-0.600473	5.44669
	108.037	5.25667	-0.600473	5.44669
	108.037	5.25667	-0.600473	5.44669
	108.037	5.25667	-0.600473	5.44669
	108.037	5.25667	-0.600473	5.44669
	108.037	5.25667	-0.600473	5.44669
	108.037	5.25667	-0.600473	5.44669
	108.037	5.25667	-0.600473	5.44669
	108.037	5.25667	-0.600473	5.44669
	108.037	5.25667	-0.600473	5.44669
	108.06	5.20748	-0.600473	5.44669
	108.139	5.0807	-0.600473	5.44669
	108.243	5.02827	-0.600473	5.44669
	108.293	5.14709	-0.600473	5.44669
	108.282	5.23065	-0.600473	5.44669
	108.261	5.12744	-0.600473	5.44669
	108.256	4.99011	-0.600473	5.44669
	108.261	4.90989	-0.600473	5.44669
	108.265	4.86651	-0.600473	5.44669
	108.265	4.91676	-0.600473	5.44669
	108.264	4.95955	-0.600473	5.44669
	108.263	4.91142	-0.600473	5.44669
	108.263	4.91761	-0.600473	5.44669
	108.264	4.94389	-0.600473	5.44669
	108.286	4.85536	-0.600473	5.44669
	108.343	4.79352	-0.600473	5.44669
	108.389	4.89503	-0.600473	5.44669
	108.415	4.97472	-0.600473	5.44669
	108.459	4.87604	-0.600473	5.44669
	108.498	4.79119	-0.600473	5.44669
	108.503	4.93588	-0.600473	5.44669
	108.493	5.14802	-0.600473	5.44669
	108.486	5.10629	-0.600473	5.44669
	108.487	4.8533	-0.600473	5.44669
	108.49	4.68761	-0.600473	5.44669
	108.491	4.69633	-0.600473	5.44669
	108.49	4.75701	-0.600473	5.44669
	108.49	4.77903	-0.600473	5.44669
	108.49	4.76663	-0.600473	5.44669
	108.49	4.75361	-0.600473	5.44669
	108.49	4.75256	-0.600473	5.44669
	108.49	4.75675	-0.600473	5.44669
	108.49	4.75888	-0.600473	5.44669
	108.49	4.75828	-0.600473	5.44669
	108.49	4.75727	-0.600473	5.44669
	108.49	4.75706	-0.600473	5.44669
	108.49	4.75733	-0.600473	5.44669
	108.49	4.75752	-0.600473	5.44669
	108.49	4.7575	-0.600473	5.44669
	108.49	4.75743	-0.600473	5.44669
	108.512	4.7574	-0.600473	5.44669
	108.57	4.75742	-0.600473	5.44669
	108.593	4.75744	-0.600473	5.44669
	108.54	4.75744	-0.600473	5.44669
	108.502	4.75743	-0.600473	5.44669
	108.548	4.75743	-0.600473	5.44669
	108.611	4.70824	-0.600473	5.44669
	108.647	4.58146	-0.600473	5.44669
	108.667	4.52903	-0.600473	5.44669
	108.622	4.64785	-0.600473	5.44669
	108.545	4.73142	-0.600473	5.44669
	108.565	4.57901	-0.600473	5.44669
	108.674	4.3641	-0.600473	5.44669
	108.746	4.40742	-0.600473	5.44669
	108.743	4.61286	-0.600473	5.44669
	108.717	4.6519	-0.600473	5.44669
	108.707	4.59021	-0.600473	5.44669
	108.712	4.5989	-0.600473	5.44669
	108.718	4.58294	-0.600473	5.44669
	108.718	4.56659	-0.600473	5.44669
	108.716	4.66275	-0.600473	5.44669
	108.716	4.77345	-0.600473	5.44669
	108.716	4.74668	-0.600473	5.44669
	108.716	4.54238	-0.600473	5.44669
	108.716	4.34359	-0.600473	5.44669
	108.716	4.36269	-0.600473	5.44669
	108.716	4.44607	-0.600473	5.44669
	108.716	4.37656	-0.600473	5.44669
	108.738	4.25316	-0.600473	5.44669
	108.818	4.21594	-0.600473	5.44669
	108.899	4.24259	-0.600473	5.44669
	108.869	4.26673	-0.600473	5.44669
	108.778	4.26732	-0.600473	5.44669
	108.787	4.25899	-0.600473	5.44669
	108.896	4.25528	-0.600473	5.44669
	108.972	4.25669	-0.600473	5.44669
	108.97	4.2586	-0.600473	5.44669
	108.944	4.2589	-0.600473	5.44669
	108.933	4.25835	-0.600473	5.44669
	108.96	4.25801	-0.600473	5.44669
[truncated: 552 more rows]
