# Supplementary material for: Design of a cosmetic glove stiffness compensation mechanism for toddler-sized hand prostheses
Source: PLoS One. 2017 Aug 11;12(8):e0183233. doi: 10.1371/journal.pone.0183233 (PMC5553851; doi:10.1371/journal.pone.0183233)
Supplement: S1 Dataset — (ZIP) [file pone.0183233.s001.zip › 02 Spring measurements/RVS10_5.xlsx]

## Sheet: RVS10_5
LabVIEW Measurement
Writer_Version	2
Reader_Version	2
Separator	Tab
Decimal_Separator	.
Multi_Headings	No
X_Columns	No
Time_Pref	Absolute
Operator	localadmin
Date	2013-09-24
Time	00:15:26.357000
***End_of_Header***
Channels	4
Samples	10	10	10	10
Date	2013-09-24	2013-09-24	2013-09-24	2013-09-24
Time	00:16:18.357000	00:16:18.357000	00:16:18.357000	00:16:18.358000
Y_Unit_Label	mm	N	N	Pa
X_Dimension	Time	Time	Time	Time
X0	0	0	0	0
Delta_X	0.01	0.01	0.01	0.01
***End_of_Header***
X_Value	Voltage LVDT (Filtered)	Voltage Load Cell (Filtered)	Voltage Pinch Load Cell (Filtered)	Voltage Pressure (Filtered)	Comment
	112.337	0.345044	-0.600473	5.44668
	112.359	0.313384	-0.600473	5.44669
	112.417	0.255806	-0.600473	5.44669
	112.44	0.243245	-0.600473	5.44669
	112.386	0.258498	-0.600473	5.44669
	112.326	0.269359	-0.600473	5.44669
	112.316	0.268488	-0.600473	5.44669
	112.332	0.264263	-0.600473	5.44669
	112.342	0.262802	-0.600473	5.44669
	112.341	0.263693	-0.600473	5.44669
	112.337	0.264585	-0.600473	5.44669
	112.335	0.215451	-0.600473	5.44669
	112.336	0.088383	-0.600473	5.44669
	112.337	0.035808	-0.600473	5.44669
	112.337	0.15467	-0.600473	5.44669
	112.337	0.287494	-0.600473	5.44669
	112.337	0.261881	-0.600473	5.44669
	112.337	0.050193	-0.600473	5.44669
	112.337	-0.152101	-0.600473	5.44669
	112.359	-0.082648	-0.600473	5.44669
	112.417	0.178422	-0.600473	5.44669
	112.44	0.337629	-0.600473	5.44669
	112.386	0.323324	-0.600473	5.44669
	112.326	0.262613	-0.600473	5.44669
	112.316	0.242564	-0.600473	5.44669
	112.332	0.255793	-0.600473	5.44669
	112.342	0.268468	-0.600473	5.44669
	112.341	0.269076	-0.600473	5.44669
	112.337	0.264826	-0.600473	5.44669
	112.335	0.262829	-0.600473	5.44669
	112.336	0.214314	-0.600473	5.44669
	112.337	0.08853	-0.600473	5.44669
	112.337	0.036274	-0.600473	5.44669
	112.337	0.154813	-0.600473	5.44669
	112.337	0.238198	-0.600473	5.44669
	112.337	0.135011	-0.600473	5.44669
	112.337	-0.002241	-0.600473	5.44669
	112.337	-0.033251	-0.600473	5.44669
	112.337	0.050121	-0.600473	5.44669
	112.337	0.20198	-0.600473	5.44669
	112.337	0.301919	-0.600473	5.44669
	112.337	0.300249	-0.600473	5.44669
	112.337	0.216491	-0.600473	5.44669
	112.337	0.076093	-0.600473	5.44669
	112.337	0.030283	-0.600473	5.44669
	112.337	0.156723	-0.600473	5.44669
	112.337	0.241127	-0.600473	5.44669
	112.337	0.135559	-0.600473	5.44669
	112.337	0.046138	-0.600473	5.44669
	112.337	0.14218	-0.600473	5.44669
	112.337	0.278583	-0.600473	5.44669
	112.337	0.262587	-0.600473	5.44669
	112.337	0.102846	-0.600473	5.44669
	112.337	-0.024126	-0.600473	5.44669
	112.337	-0.080135	-0.600473	5.44669
	112.337	-0.166283	-0.600473	5.44669
	112.337	-0.199536	-0.600473	5.44669
	112.337	-0.037977	-0.600473	5.44669
	112.337	0.212028	-0.600473	5.44669
	112.337	0.335516	-0.600473	5.44669
	112.337	0.310445	-0.600473	5.44669
	112.337	0.257961	-0.600473	5.44669
	112.337	0.245193	-0.600473	5.44669
	112.337	0.258548	-0.600473	5.44669
	112.337	0.268687	-0.600473	5.44669
	112.337	0.268189	-0.600473	5.44669
	112.337	0.264376	-0.600473	5.44669
	112.337	0.213766	-0.600473	5.44669
	112.337	0.087751	-0.600473	5.44669
	112.337	-0.013048	-0.600473	5.44669
	112.337	-0.070121	-0.600473	5.44669
	112.337	-0.116835	-0.600473	5.4507
	112.337	-0.027022	-0.600473	5.46104
	112.337	0.188884	-0.600473	5.46531
	112.337	0.273001	-0.600473	5.45562
	112.337	0.087976	-0.600473	5.4448
	112.337	-0.140533	-0.600473	5.44287
	112.337	-0.140471	-0.600473	5.44579
	112.337	-0.005279	-0.600473	5.44767
	112.337	0.059869	-0.600473	5.44742
	112.337	-0.008734	-0.600473	5.44664
	112.337	-0.117393	-0.600473	5.44641
	112.337	-0.049131	-0.600473	5.44658
	112.337	0.130622	-0.600473	5.44674
	112.337	0.150283	-0.600473	5.44675
	112.337	0.089658	-0.600473	5.44669
	112.337	0.15487	-0.600473	5.44667
	112.337	0.268381	-0.600473	5.44668
	112.337	0.253795	-0.600473	5.44669
	112.337	0.053599	-0.600473	5.44669
	112.337	-0.147801	-0.600473	5.44669
	112.337	-0.082057	-0.600473	5.44669
	112.337	0.127951	-0.600473	5.44669
	112.337	0.111727	-0.600473	5.44669
	112.337	-0.080896	-0.600473	5.44669
	112.337	-0.075039	-0.600473	5.44669
	112.337	0.107054	-0.600473	5.44669
	112.337	0.149662	-0.600473	5.44669
	112.337	0.097781	-0.600473	5.44669
	112.337	0.158494	-0.600473	5.44669
	112.337	0.267012	-0.600473	5.44669
	112.337	0.301124	-0.600473	5.44669
	112.337	0.229271	-0.600473	5.44669
	112.337	0.081135	-0.600473	5.44669
	112.337	0.027853	-0.600473	5.44669
	112.337	0.104722	-0.600473	5.44669
	112.337	0.064849	-0.600473	5.44669
	112.337	-0.141161	-0.600473	5.44669
	112.337	-0.238933	-0.600473	5.44669
	112.337	-0.063152	-0.600473	5.44669
	112.337	0.215527	-0.600473	5.44669
	112.337	0.296746	-0.600473	5.44669
	112.337	0.137601	-0.600473	5.44669
	112.337	-0.022023	-0.600473	5.44669
	112.337	-0.042466	-0.600473	5.44669
	112.337	0.053291	-0.600473	5.44669
	112.337	0.206583	-0.600473	5.44669
	112.337	0.25353	-0.600473	5.44669
	112.337	0.122983	-0.600473	5.44669
	112.337	-0.012736	-0.600473	5.44669
	112.337	-0.033373	-0.600473	5.44669
	112.337	0.053801	-0.600473	5.44669
	112.337	0.154374	-0.600473	5.44669
	112.337	0.076119	-0.600473	5.44669
	112.337	-0.104947	-0.600473	5.44669
	112.337	-0.072416	-0.600473	5.44669
	112.337	0.165899	-0.600473	5.44669
	112.337	0.328739	-0.600473	5.44669
	112.337	0.324051	-0.600473	5.44669
	112.337	0.266077	-0.600473	5.44669
	112.337	0.243757	-0.600473	5.44669
	112.337	0.205871	-0.600473	5.44669
	112.337	0.091772	-0.600473	5.44669
	112.337	0.040633	-0.600473	5.44669
	112.337	0.106296	-0.600473	5.44669
	112.337	0.110155	-0.600473	5.44669
	112.337	0.081809	-0.600473	5.44669
	112.337	0.165895	-0.600473	5.44669
	112.337	0.226607	-0.600473	5.44669
	112.337	0.126209	-0.600473	5.44669
	112.337	0.047382	-0.600473	5.44669
	112.337	0.146024	-0.600473	5.44669
	112.337	0.230561	-0.600473	5.44669
	112.337	0.134934	-0.600473	5.44669
	112.337	0.049632	-0.600473	5.44669
	112.337	0.094675	-0.600473	5.44669
	112.337	0.052891	-0.600473	5.44669
	112.337	-0.093409	-0.600473	5.44669
	112.337	-0.10851	-0.600473	5.44669
	112.337	-0.008681	-0.600473	5.44669
	112.337	0.047077	-0.600473	5.44669
	112.337	-0.012884	-0.600473	5.44669
	112.337	-0.163775	-0.600473	5.44669
	112.337	-0.222445	-0.600473	5.44669
	112.337	-0.048473	-0.600473	5.44669
	112.337	0.215773	-0.600473	5.44669
	112.337	0.340815	-0.600473	5.44669
	112.337	0.311333	-0.600473	5.44669
	112.337	0.25645	-0.600473	5.44669
	112.337	0.244244	-0.600473	5.44669
	112.337	0.258687	-0.600473	5.44669
	112.337	0.269083	-0.600473	5.44669
	112.337	0.219115	-0.600473	5.44669
	112.337	0.088318	-0.600473	5.44669
	112.337	0.034479	-0.600473	5.44669
	112.337	0.154136	-0.600473	5.44669
	112.337	0.238553	-0.600473	5.44669
	112.337	0.086209	-0.600473	5.44669
	112.337	-0.128979	-0.600473	5.44669
	112.337	-0.085805	-0.600473	5.44669
	112.337	0.168874	-0.600473	5.44669
	112.337	0.285561	-0.600473	5.44669
	112.337	0.149547	-0.600473	5.44669
	112.337	-0.013036	-0.592602	5.44669
	112.337	-0.042947	-0.572317	5.44669
	112.337	0.049896	-0.563928	5.44669
	112.337	0.205332	-0.582939	5.44669
	112.337	0.303403	-0.604181	5.44669
	112.337	0.299679	-0.607951	5.44669
	112.337	0.264915	-0.602239	5.44669
	112.337	0.25194	-0.598547	5.44669
	112.337	0.209713	-0.599037	5.44669
	112.337	0.090473	-0.600556	5.44669
	112.337	0.038723	-0.601018	5.44669
	112.337	0.155148	-0.600672	5.44669
	112.337	0.237468	-0.600362	5.44669
	112.337	0.134586	-0.600356	5.44669
	112.337	0.047031	-0.600463	5.44669
	112.337	0.09371	-0.60051	5.44669
	112.337	0.053412	-0.600492	5.44669
	112.337	-0.092848	-0.600468	5.44669
	112.337	-0.10846	-0.600464	5.44669
	112.337	-0.00886	-0.600471	5.44669
	112.337	0.096175	-0.600475	5.44669
	112.337	0.212297	-0.600475	5.44669
	112.337	0.289822	-0.600473	5.44669
	112.337	0.291507	-0.600472	5.44669
	112.337	0.266318	-0.600473	5.44669
	112.337	0.255432	-0.600473	5.44669
	112.337	0.259867	-0.600473	5.44669
	112.337	0.265601	-0.600473	5.44669
	112.337	0.266427	-0.600473	5.44669
	112.337	0.264735	-0.600473	5.44669
	112.337	0.214543	-0.600473	5.44669
	112.337	0.087949	-0.600473	5.44669
	112.337	-0.013241	-0.600473	5.44669
	112.337	-0.021082	-0.600473	5.44669
	112.337	0.059136	-0.600473	5.44669
	112.337	0.201432	-0.600473	5.44669
	112.337	0.298485	-0.600473	5.44669
	112.337	0.249815	-0.600473	5.44669
	112.337	0.090415	-0.600473	5.44669
	112.337	-0.024795	-0.600473	5.44669
	112.337	-0.026806	-0.600473	5.44669
	112.337	0.011653	-0.600473	5.44669
	112.337	0.028216	-0.600473	5.44669
	112.337	0.070632	-0.600473	5.44669
	112.337	0.188676	-0.600473	5.44669
	112.337	0.239858	-0.600473	5.44669
	112.337	0.12362	-0.600473	5.44669
	112.337	0.04158	-0.600473	5.44669
	112.337	0.144514	-0.600473	5.44669
	112.337	0.28118	-0.600473	5.44669
	112.337	0.312036	-0.600473	5.44669
	112.337	0.228807	-0.600473	5.44268
	112.337	0.077063	-0.600473	5.43234
	112.337	0.026312	-0.600473	5.42806
	112.337	0.154715	-0.600473	5.43775
	112.315	0.290888	-0.600473	5.44858
	112.257	0.312477	-0.600473	5.4505
	112.211	0.274731	-0.600473	5.44759
	112.185	0.251504	-0.600473	5.44571
	112.142	0.255231	-0.600473	5.44595
	112.103	0.265056	-0.600473	5.44673
	112.097	0.267846	-0.600473	5.44696
	112.108	0.265524	-0.600473	5.44679
	112.114	0.263559	-0.600473	5.44663
	112.113	0.263561	-0.600473	5.44663
	112.11	0.264261	-0.600473	5.44668
	112.11	0.264553	-0.600473	5.44671
	112.11	0.313617	-0.600473	5.4467
	112.111	0.440235	-0.600473	5.44668
	112.111	0.541837	-0.600473	5.44668
	112.111	0.599032	-0.600473	5.44669
	112.11	0.694702	-0.600473	5.44669
	112.11	0.780712	-0.600473	5.44669
	112.111	0.793229	-0.600473	5.44669
	112.111	0.769562	-0.600473	5.44669
	112.111	0.755463	-0.600473	5.44669
	112.111	0.758012	-0.600473	5.44669
	112.111	0.764097	-0.600473	5.44669
	112.111	0.765741	-0.600473	5.44669
	112.111	0.813457	-0.600473	5.44669
	112.111	0.93903	-0.600473	5.44669
	112.111	1.04067	-0.600473	5.44669
	112.111	1.09826	-0.600473	5.44669
	112.111	1.19407	-0.600473	5.44669
	112.111	1.28001	-0.600473	5.44669
	112.111	1.29244	-0.600473	5.44669
	112.111	1.26877	-0.600473	5.44669
	112.111	1.25469	-0.600473	5.44669
	112.111	1.25726	-0.600473	5.44669
	112.111	1.26334	-0.600473	5.44669
	112.111	1.26498	-0.600473	5.44669
	112.111	1.2635	-0.600473	5.4507
	112.111	1.2623	-0.600473	5.46104
	112.111	1.26232	-0.600473	5.46531
	112.111	1.31195	-0.600473	5.45562
	112.111	1.4389	-0.600473	5.4448
	112.111	1.54044	-0.600473	5.44287
	112.111	1.59749	-0.600473	5.44579
	112.088	1.69312	-0.600473	5.44767
	112.008	1.77917	-0.600473	5.44742
	111.905	1.79171	-0.600473	5.44664
	111.855	1.76804	-0.600473	5.44641
	111.866	1.75394	-0.600473	5.44658
	111.887	1.75648	-0.600473	5.44674
	111.892	1.76257	-0.600473	5.44675
	111.887	1.76421	-0.600473	5.44669
	111.882	1.76274	-0.600473	5.44667
	111.883	1.71235	-0.600473	5.44668
	111.884	1.58559	-0.600473	5.44669
	111.885	1.5336	-0.600473	5.44669
	111.884	1.65259	-0.600473	5.44669
	111.884	1.78526	-0.600473	5.44669
	111.884	1.75954	-0.600473	5.44669
	111.862	1.59705	-0.608344	5.44669
	111.805	1.52157	-0.628628	5.44669
	111.781	1.64347	-0.637018	5.44669
	111.835	1.78572	-0.618006	5.44669
	111.872	1.81216	-0.596765	5.44669
	111.803	1.77429	-0.592994	5.44669
	111.684	1.74928	-0.598707	5.44669
	111.624	1.75231	-0.602399	5.44669
	111.635	1.76248	-0.601909	5.44669
	111.661	1.76566	-0.60039	5.44669
	111.667	1.76338	-0.599928	5.44669
	111.661	1.76129	-0.600274	5.44669
	111.656	1.76123	-0.600583	5.44669
	111.656	1.76194	-0.60059	5.44669
	111.658	1.76226	-0.600483	5.44669
	111.636	1.76215	-0.600435	5.44669
	111.578	1.76198	-0.600454	5.44669
	111.532	1.81115	-0.600478	5.44669
	111.506	1.93797	-0.600482	5.44669
	111.463	2.03962	-0.600475	5.44669
	111.424	2.09676	-0.60047	5.44669
	111.418	2.1432	-0.600471	5.44669
	111.451	2.10244	-0.600473	5.44669
	111.515	2.06254	-0.600474	5.44669
	111.538	2.15769	-0.600473	5.44669
	111.481	2.27635	-0.600473	5.44669
	111.42	2.25327	-0.600473	5.44669
	111.41	2.09687	-0.600473	5.44669
	111.427	1.97382	-0.600473	5.44669
	111.437	1.96746	-0.600473	5.44669
	111.436	2.00688	-0.600473	5.44669
	111.431	2.02539	-0.600473	5.44669
	111.43	2.06828	-0.600473	5.44669
	111.431	2.18583	-0.600473	5.44669
	111.41	2.28583	-0.600473	5.44669
	111.33	2.29638	-0.600473	5.44669
	111.248	2.26692	-0.600473	5.44669
	111.256	2.25109	-0.600473	5.44669
	111.313	2.25497	-0.600473	5.44669
	111.36	2.26223	-0.600473	5.44669
	111.408	2.26389	-0.600473	5.44669
	111.419	2.26201	-0.600473	5.44669
	111.341	2.26063	-0.600473	5.44669
	111.227	2.26072	-0.600473	5.44669
	111.173	2.26125	-0.600473	5.44669
	111.185	2.26144	-0.600473	5.44669
	111.209	2.26133	-0.600473	5.44669
	111.214	2.26122	-0.600473	5.44669
	111.208	2.26121	-0.592602	5.44669
	111.203	2.26125	-0.572317	5.44669
	111.204	2.26126	-0.563928	5.44669
	111.205	2.26126	-0.582939	5.44669
	111.206	2.26125	-0.604181	5.44669
	111.206	2.26125	-0.607951	5.44669
	111.205	2.26125	-0.602239	5.44669
	111.205	2.26125	-0.598547	5.44669
	111.205	2.26125	-0.599037	5.44669
	111.205	2.26125	-0.600556	5.44669
	111.205	2.26125	-0.601018	5.44669
	111.205	2.26125	-0.600672	5.44669
	111.205	2.26125	-0.600362	5.44669
	111.205	2.26125	-0.600356	5.44669
	111.205	2.26125	-0.600463	5.44669
	111.205	2.26125	-0.60051	5.44669
	111.205	2.26125	-0.600492	5.44669
	111.205	2.26125	-0.600468	5.44669
	111.205	2.31044	-0.600464	5.44669
	111.205	2.43722	-0.600471	5.44669
	111.205	2.48965	-0.600475	5.44669
	111.205	2.37083	-0.600475	5.44669
	111.205	2.23808	-0.608343	5.44669
	111.205	2.21451	-0.628628	5.44669
	111.205	2.25021	-0.637018	5.44669
	111.205	2.27329	-0.618006	5.44669
	111.205	2.27022	-0.596765	5.44669
	111.183	2.26073	-0.592994	5.44669
	111.126	2.25784	-0.598707	5.44669
	111.102	2.3092	-0.602399	5.44669
	111.156	2.4871	-0.601909	5.44669
	111.216	2.66635	-0.60039	5.44669
	111.227	2.59929	-0.599928	5.44669
	111.188	2.34742	-0.600274	5.44669
	111.12	2.19122	-0.600583	5.44669
	111.098	2.20351	-0.60059	5.44669
	111.134	2.3115	-0.600483	5.44669
	111.115	2.45824	-0.600435	5.44669
	111.022	2.49809	-0.600454	5.44669
	110.955	2.41608	-0.600478	5.44669
	110.955	2.40939	-0.600482	5.44669
	110.978	2.44236	-0.600475	5.44669
	110.987	2.36122	-0.60047	5.44669
	110.983	2.25091	-0.600471	5.44669
	110.978	2.2725	-0.600473	5.44669
	110.977	2.4745	-0.600474	5.44669
	110.979	2.72335	-0.600473	5.44669
	110.98	2.8322	-0.600473	5.44669
	110.979	2.80145	-0.600473	5.44669
	110.979	2.75179	-0.600473	5.44669
	110.979	2.74223	-0.600473	5.44669
	110.979	2.75592	-0.600473	5.44669
	110.979	2.76506	-0.600473	5.44669
	110.979	2.76403	-0.600473	5.4507
	110.979	2.76034	-0.600473	5.46104
	110.979	2.75917	-0.600473	5.46531
	110.979	2.75999	-0.600473	5.45562
	110.957	2.76075	-0.600473	5.4448
	110.899	2.76077	-0.600473	5.44287
	110.853	2.76051	-0.600473	5.44579
	110.827	2.7604	-0.600473	5.44767
	110.784	2.76044	-0.600473	5.44742
	110.745	2.7605	-0.600473	5.44664
	110.739	2.76051	-0.600473	5.44641
	110.75	2.76049	-0.600473	5.44658
	110.756	2.76048	-0.600473	5.44674
	110.755	2.76048	-0.600473	5.44675
	110.753	2.76049	-0.600473	5.44669
	110.752	2.76049	-0.600473	5.44667
	110.752	2.76049	-0.600473	5.44668
	110.753	2.76049	-0.600473	5.44669
	110.753	2.76049	-0.600473	5.44669
	110.753	2.76049	-0.600473	5.44669
	110.73	2.76049	-0.600473	5.44669
	110.673	2.76049	-0.600473	5.44669
	110.627	2.76049	-0.600473	5.44669
	110.623	2.76049	-0.600473	5.44669
	110.66	2.76049	-0.600473	5.44669
	110.702	2.76049	-0.600473	5.44669
	110.666	2.76049	-0.600473	5.44669
	110.585	2.80968	-0.600473	5.44669
	110.578	2.93645	-0.600473	5.44669
	110.606	2.98888	-0.600473	5.44669
	110.576	2.87007	-0.600473	5.44669
	110.525	2.73731	-0.600473	5.44669
	110.509	2.71375	-0.600473	5.44669
	110.52	2.74945	-0.600473	5.44669
	110.53	2.77253	-0.600473	5.44669
	110.53	2.81865	-0.600473	5.44669
	110.527	2.93593	-0.600473	5.44669
	110.525	2.98548	-0.600473	5.44669
	110.526	2.86883	-0.600473	5.44669
	110.527	2.738	-0.600473	5.44669
	110.527	2.71448	-0.600473	5.44669
	110.527	2.7987	-0.600473	5.44669
	110.526	2.99745	-0.600473	5.44669
	110.526	3.1737	-0.600473	5.44669
	110.526	3.09798	-0.600473	5.44669
	110.527	2.84354	-0.600473	5.44669
	110.526	2.68934	-0.600473	5.44669
	110.526	2.70339	-0.600473	5.44669
	110.526	2.76221	-0.600473	5.44669
	110.526	2.78156	-0.600473	5.44669
	110.526	2.8179	-0.600473	5.44669
	110.504	2.93241	-0.600473	5.44669
	110.447	3.03346	-0.600473	5.44669
	110.423	3.09473	-0.600473	5.44669
	110.455	3.1923	-0.600473	5.44669
	110.435	3.27766	-0.600473	5.44669
	110.342	3.24004	-0.600473	5.44669
	110.276	3.08943	-0.600473	5.44669
	110.276	3.02316	-0.600473	5.44669
	110.299	3.1447	-0.600473	5.44669
	110.308	3.23433	-0.600473	5.44669
	110.304	3.13269	-0.600473	5.44669
	110.299	3.04306	-0.600473	5.44669
	110.298	3.08843	-0.600473	5.44669
	110.3	3.09751	-0.600473	5.44669
	110.301	3.07857	-0.600473	5.44669
	110.301	3.16474	-0.600473	5.44669
	110.3	3.27217	-0.600473	5.44669
	110.3	3.29677	-0.600473	5.44669
	110.3	3.27051	-0.600473	5.44669
	110.3	3.25102	-0.600473	5.44669
	110.3	3.25224	-0.600473	5.44669
	110.3	3.25968	-0.600473	5.44669
	110.3	3.26236	-0.600473	5.44669
	110.3	3.26085	-0.600473	5.44669
	110.3	3.25925	-0.600473	5.44669
	110.3	3.25913	-0.600473	5.44669
	110.3	3.25964	-0.600473	5.44669
	110.3	3.2599	-0.600473	5.44669
	110.3	3.25983	-0.600473	5.44669
	110.3	3.2597	-0.600473	5.44669
	110.278	3.25968	-0.600473	5.44669
	110.198	3.3089	-0.600473	5.44669
	110.095	3.4357	-0.600473	5.44669
	110.045	3.48813	-0.600473	5.44669
	110.055	3.3693	-0.600473	5.44669
	110.077	3.23655	-0.600473	5.44669
	110.082	3.21298	-0.600473	5.44669
	110.076	3.24869	-0.600473	5.44669
	110.072	3.32095	-0.600473	5.44669
	110.072	3.44466	-0.600473	5.44669
	110.074	3.4876	-0.600473	5.44669
	110.074	3.41509	-0.600473	5.44669
	110.074	3.46046	-0.600473	5.44669
	110.074	3.61804	-0.600473	5.44669
	110.074	3.5874	-0.600473	5.44669
	110.074	3.35823	-0.600473	5.44669
	110.074	3.19855	-0.600473	5.44669
	110.074	3.20131	-0.600473	5.44669
	110.052	3.25735	-0.600473	5.44669
	109.972	3.32874	-0.600473	5.44669
	109.868	3.44484	-0.600473	5.44669
	109.819	3.48491	-0.600473	5.44669
	109.829	3.41389	-0.600473	5.44669
	109.85	3.41173	-0.600473	5.44669
	109.855	3.44269	-0.600473	5.44669
	109.85	3.40828	-0.600473	5.44669
	109.846	3.47363	-0.600473	5.44669
	109.846	3.67517	-0.600473	5.44669
	109.848	3.8112	-0.600473	5.44669
	109.848	3.7592	-0.600473	5.44669
	109.848	3.58478	-0.600473	5.44669
	109.848	3.51368	-0.600473	5.44669
	109.847	3.64167	-0.600473	5.44669
	109.848	3.7849	-0.600473	5.44669
	109.848	3.8096	-0.600473	5.44669
	109.848	3.77064	-0.600473	5.44669
	109.848	3.74581	-0.600473	5.44669
	109.848	3.74929	-0.600473	5.44669
	109.825	3.75958	-0.600473	5.44669
	109.746	3.76266	-0.600473	5.44669
	109.642	3.76029	-0.600473	5.44669
	109.592	3.7582	-0.600473	5.44669
	109.603	3.75817	-0.600473	5.44669
	109.624	3.7589	-0.600473	5.44669
	109.629	3.75921	-0.600473	5.44669
	109.624	3.75909	-0.600473	5.44669
	109.62	3.75892	-0.600473	5.44669
	109.62	3.7589	-0.600473	5.44669
	109.621	3.75895	-0.600473	5.44669
	109.622	3.75897	-0.600473	5.44669
	109.622	3.75897	-0.600473	5.44669
	109.621	3.75896	-0.600473	5.44669
	109.621	3.75895	-0.600473	5.44669
	109.621	3.75896	-0.600473	5.44669
	109.621	3.75896	-0.600473	5.44669
	109.621	3.75896	-0.600473	5.44669
	109.621	3.75896	-0.600473	5.44669
	109.621	3.75896	-0.600473	5.44669
	109.621	3.75896	-0.600473	5.44669
	109.599	3.75896	-0.600473	5.44669
	109.542	3.75896	-0.600473	5.44669
	109.496	3.75896	-0.600473	5.44669
	109.47	3.75896	-0.600473	5.44669
	109.426	3.75896	-0.600473	5.44669
	109.387	3.75896	-0.600473	5.44669
	109.382	3.75896	-0.600473	5.44669
	109.392	3.75896	-0.600473	5.44669
	109.399	3.75896	-0.600473	5.44669
	109.398	3.75896	-0.600473	5.44669
	109.395	3.75896	-0.600473	5.44669
	109.394	3.75896	-0.600473	5.44669
	109.395	3.75896	-0.600473	5.44669
	109.395	3.75896	-0.600473	5.44669
	109.395	3.75896	-0.600473	5.44669
	109.395	3.75896	-0.600473	5.44669
	109.395	3.75896	-0.600473	5.44669
	109.395	3.80815	-0.600473	5.44669
	109.395	3.98412	-0.600473	5.44669
	109.395	4.16332	-0.600473	5.44669
	109.395	4.09694	-0.600473	5.44669
	109.395	3.84536	-0.600473	5.44669
	109.395	3.68905	-0.600473	5.44669
	109.395	3.70119	-0.600473	5.44669
	109.395	3.80915	-0.600473	5.44669
	109.395	3.95594	-0.600473	5.44669
	109.395	4.045	-0.600473	5.44669
	109.395	4.08977	-0.600473	5.44669
	109.395	4.18469	-0.600473	5.44669
	109.395	4.2748	-0.600473	5.44669
	109.395	4.24011	-0.600473	5.44669
	109.373	4.08904	-0.600473	5.44669
	109.293	4.02154	-0.600473	5.44669
	109.189	4.14273	-0.608344	5.44669
	109.14	4.28184	-0.628628	5.44669
	109.15	4.30722	-0.637018	5.44669
	109.171	4.27002	-0.618006	5.44669
	109.176	4.24568	-0.596765	5.44669
	109.171	4.19955	-0.592994	5.44669
	109.167	4.08272	-0.598707	5.44669
	109.167	4.03336	-0.602399	5.44669
	109.169	4.14994	-0.601909	5.44669
	109.169	4.28066	-0.60039	5.44669
	109.169	4.30417	-0.599928	5.44669
	109.169	4.26916	-0.600274	5.44669
	109.169	4.2464	-0.600583	5.44669
	109.146	4.24935	-0.60059	5.44669
	109.089	4.25868	-0.600483	5.44669
	109.043	4.26154	-0.600435	5.44669
	109.039	4.25942	-0.600454	5.44669
	109.053	4.25752	-0.592607	5.44669
	109.06	4.25748	-0.572326	5.44669
	109.058	4.25813	-0.56393	5.44669
	109.033	4.25842	-0.582937	5.44669
	108.975	4.25831	-0.604179	5.44669
	108.952	4.25816	-0.607951	5.44669
	109.029	4.25814	-0.602239	5.44669
	109.124	4.25818	-0.598547	5.44669
	109.101	4.25821	-0.599037	5.44669
	108.984	4.25821	-0.600556	5.44669
	108.91	4.25819	-0.601018	5.44669
	108.915	4.25819	-0.600672	5.44669
	108.943	4.25819	-0.600362	5.44669
	108.952	4.2582	-0.600356	5.44669
	108.947	4.2582	-0.600463	5.44669
	108.941	4.25819	-0.60051	5.44669
	108.94	4.30739	-0.600492	5.44669
	108.942	4.43416	-0.600468	5.44669
	108.943	4.48659	-0.600464	5.44669
	108.943	4.36777	-0.600471	5.44669
	108.942	4.23502	-0.600475	5.44669
	108.942	4.21146	-0.600475	5.44669
	108.942	4.24716	-0.600473	5.44669
	108.92	4.31942	-0.600472	5.44669
	108.84	4.44313	-0.600473	5.44669
	108.737	4.53526	-0.600473	5.44669
	108.687	4.54033	-0.600473	5.44669
	108.698	4.51137	-0.608344	5.44669
	108.741	4.54688	-0.628628	5.44669
	108.804	4.62908	-0.637018	5.44669
	108.822	4.61072	-0.618006	5.44669
	108.764	4.56746	-0.596765	5.44669
	108.704	4.60404	-0.592994	5.44669
	108.695	4.544	-0.598707	5.44669
	108.712	4.39309	-0.602399	5.44669
	108.722	4.43175	-0.601909	5.44669
	108.72	4.6619	-0.60039	5.44669
	108.716	4.81915	-0.599928	5.44669
	108.692	4.81501	-0.600274	5.44669
	108.636	4.75926	-0.600583	5.44669
	108.591	4.73767	-0.60059	5.44669
	108.565	4.7485	-0.600483	5.44669
	108.521	4.76071	-0.600435	5.44669
	108.482	4.76198	-0.600454	5.44669
	108.476	4.75817	-0.600478	5.44669
	108.487	4.75612	-0.600482	5.44669
	108.494	4.75662	-0.600475	5.44669
	108.492	4.75756	-0.60047	5.44669
	108.49	4.75777	-0.600471	5.44669
	108.489	4.75753	-0.600473	5.44669
	108.49	4.75735	-0.600474	5.44669
	108.49	4.75736	-0.600473	5.44669
	108.49	4.75743	-0.600473	5.44669
	108.49	4.75746	-0.600473	5.44669
	108.49	4.75744	-0.600473	5.44669
	108.49	4.75743	-0.600473	5.44669
	108.49	4.75742	-0.600473	5.44669
	108.49	4.75743	-0.600473	5.44669
	108.49	4.75743	-0.600473	5.44669
	108.49	4.75743	-0.600473	5.44669
	108.49	4.75743	-0.600473	5.44669
	108.49	4.75743	-0.600473	5.44669
	108.49	4.80662	-0.600473	5.44669
	108.49	4.98259	-0.600473	5.44669
	108.49	5.16179	-0.600473	5.44669
	108.49	5.09541	-0.600473	5.44669
	108.468	4.84384	-0.600473	5.44669
	108.41	4.68752	-0.600473	5.44669
	108.364	4.74885	-0.600473	5.44669
	108.338	4.9344	-0.600473	5.44669
	108.295	5.05603	-0.600473	5.44669
	108.256	5.10062	-0.600473	5.44669
	108.25	5.18388	-0.600473	5.44669
	108.261	5.21999	-0.600473	5.44669
	108.267	5.10984	-0.600473	5.44669
	108.244	4.98652	-0.600473	5.44669
	108.184	4.96383	-0.600473	5.44669
	108.159	5.04574	-0.600473	5.44669
	108.214	5.19402	-0.600473	5.44669
	108.274	5.29299	-0.600473	5.44669
	108.285	5.29218	-0.600473	5.44669
	108.269	5.25832	-0.600473	5.44669
	108.236	5.24469	-0.600473	5.44669
	108.18	5.25105	-0.600473	5.44669
	108.138	5.20938	-0.600473	5.44669
	108.113	5.0835	-0.600473	5.44669
	108.069	5.02876	-0.600473	5.44669
	108.029	5.1463	-0.600473	5.44669
	108.023	5.27934	-0.600473	5.44669
	108.035	5.30347	-0.600473	5.44669
	108.063	5.26791	-0.600473	5.44669
	108.12	5.24469	-0.600473	5.44669
	108.141	5.24765	-0.600473	5.44669
	108.086	5.25714	-0.600473	5.44669
	108.026	5.26007	-0.600473	5.44669
	108.016	5.25792	-0.600473	5.44669
	108.032	5.25598	-0.600473	5.44669
	108.043	5.25593	-0.600473	5.44669
	108.041	5.2566	-0.600473	5.44669
	108.037	5.2569	-0.600473	5.44669
	108.036	5.25679	-0.600473	5.44669
	108.037	5.25663	-0.600473	5.44669
	108.015	5.3058	-0.600473	5.44669
	107.958	5.43262	-0.600473	5.44669
	107.934	5.48508	-0.600473	5.44669
	107.988	5.36626	-0.600473	5.44669
	108.048	5.23349	-0.600473	5.44669
	108.058	5.20992	-0.592602	5.44669
	108.042	5.24563	-0.572317	5.44669
	108.01	5.26871	-0.563928	5.44669
	107.931	5.26564	-0.582939	5.44669
	107.832	5.25615	-0.604181	5.44669
	107.784	5.25326	-0.607951	5.44669
	107.793	5.25542	-0.602239	5.44669
	107.813	5.30655	-0.598547	5.44669
	107.818	5.43336	-0.599037	5.44669
	107.813	5.48513	-0.600556	5.44669
	107.809	5.36601	-0.601018	5.44669
	107.809	5.23337	-0.600672	5.44669
	107.811	5.25915	-0.600362	5.44669
	107.812	5.47084	-0.600356	5.44669
	107.811	5.72227	-0.600463	5.44669
	107.811	5.82876	-0.60051	5.44669
	107.811	5.7469	-0.600492	5.44669
	107.811	5.57052	-0.600468	5.44669
	107.811	5.50922	-0.600464	5.44669
	107.811	5.59281	-0.600471	5.44669
	107.811	5.6078	-0.600475	5.44669
	107.811	5.57774	-0.600475	5.44669
	107.811	5.65716	-0.600473	5.44669
	107.811	5.76571	-0.600472	5.44669
	107.811	5.79318	-0.600473	5.44669
	107.811	5.76773	-0.600473	5.44669
	107.789	5.74756	-0.600473	5.44669
	107.709	5.7482	-0.600473	5.44669
	107.605	5.75564	-0.600473	5.44669
	107.556	5.75853	-0.600473	5.44669
	107.566	5.70791	-0.600473	5.44669
	107.587	5.5795	-0.600473	5.44669
	107.592	5.5269	-0.600473	5.44669
	107.587	5.64622	-0.600473	5.44669
	107.583	5.77925	-0.600473	5.44669
	107.583	5.80275	-0.600473	5.44669
	107.585	5.76692	-0.600473	5.44669
	107.585	5.74382	-0.600473	5.44669
	107.585	5.74692	-0.600473	5.44669
	107.585	5.75643	-0.600473	5.44669
	107.585	5.75932	-0.600473	5.44669
	107.585	5.75715	-0.600473	5.44669
	107.585	5.75521	-0.600473	5.44669
	107.585	5.75517	-0.600473	5.44669
	107.585	5.75584	-0.600473	5.44669
	107.585	5.75614	-0.600473	5.44669
	107.585	5.75602	-0.600473	5.44669
	107.585	5.75587	-0.600473	5.44669
	107.585	5.75585	-0.600473	5.44669
	107.585	5.75589	-0.600473	5.44669
	107.585	5.75592	-0.600473	5.44669
	107.585	5.75591	-0.600473	5.44669
	107.585	5.7559	-0.600473	5.44669
	107.585	5.7559	-0.600473	5.44669
	107.585	5.7559	-0.600473	5.44669
	107.585	5.7559	-0.600473	5.4507
	107.585	5.7559	-0.600473	5.46104
	107.585	5.7559	-0.600473	5.46531
	107.585	5.7559	-0.600473	5.45562
	107.585	5.7559	-0.600473	5.4448
	107.562	5.7559	-0.600473	5.44287
	107.505	5.7559	-0.600473	5.44579
	107.481	5.7559	-0.600473	5.44767
	107.535	5.7559	-0.600473	5.44742
	107.573	5.7559	-0.600473	5.44664
	107.504	5.7559	-0.600473	5.44641
	107.384	5.7559	-0.600473	5.44658
	107.324	5.7559	-0.600473	5.44674
	107.336	5.7559	-0.600473	5.44675
	107.361	5.7559	-0.600473	5.44669
	107.368	5.80509	-0.600473	5.44667
	107.361	5.98106	-0.600473	5.44668
	107.356	6.16027	-0.600473	5.44669
	107.357	6.09388	-0.600473	5.44669
	107.358	5.8915	-0.600473	5.44669
	107.359	5.86196	-0.600473	5.44669
	107.359	5.92653	-0.600473	5.44669
	107.358	5.86649	-0.600473	5.44669
	107.358	5.80293	-0.600473	5.44669
	107.336	5.94277	-0.600473	5.44669
	107.279	6.1453	-0.600473	5.44669
	107.255	6.10127	-0.600473	5.44669
	107.286	5.85073	-0.600473	5.44669
	107.289	5.73608	-0.600473	5.44669
	107.276	5.92067	-0.600473	5.44669
	107.314	6.20904	-0.600473	5.44669
	107.363	6.34038	-0.600473	5.44669
	107.353	6.25577	-0.600473	5.44669
	107.262	6.02019	-0.600473	5.44669
	107.149	5.82891	-0.600473	5.44669
	107.1	5.91147	-0.600473	5.44669
	107.114	6.17412	-0.600473	5.44669
	107.136	6.32933	-0.600473	5.44669
	107.14	6.31279	-0.600473	5.44669
	107.134	6.25256	-0.600473	5.44669
	107.13	6.23351	-0.600473	5.44669
	107.131	6.24699	-0.600473	5.44669
	107.132	6.25941	-0.600473	5.44669
	107.133	6.25983	-0.600473	5.44669
	107.11	6.25558	-0.600473	5.44669
	107.052	6.30285	-0.600473	5.44669
	107.028	6.43033	-0.600473	5.44669
	107.082	6.48374	-0.600473	5.44669
	107.12	6.36508	-0.600473	5.44669
	107.051	6.23204	-0.600473	5.44669
	106.932	6.20831	-0.600473	5.44669
	106.871	6.24404	-0.600473	5.44669
	106.883	6.26718	-0.600473	5.44669
	106.909	6.26414	-0.600473	5.44669
	106.915	6.25463	-0.600473	5.44669
	106.909	6.25173	-0.600473	5.44669
	106.904	6.30308	-0.600473	5.44669
	106.904	6.43179	-0.600473	5.44669
	106.906	6.48427	-0.600473	5.44669
	106.906	6.41397	-0.600473	5.44669
	106.906	6.45688	-0.600473	5.44669
	106.906	6.61264	-0.600473	5.44669
	106.906	6.6313	-0.600473	5.44669
	106.906	6.5788	-0.600473	5.44669
	106.906	6.59857	-0.600473	5.44669
	106.906	6.53481	-0.600473	5.44669
	106.906	6.38832	-0.600473	5.44669
	106.906	6.43015	-0.600473	5.44669
	106.906	6.66007	-0.600473	5.44669
	106.906	6.81608	-0.600473	5.44669
	106.906	6.81152	-0.600473	5.44669
	106.884	6.75603	-0.600473	5.44669
	106.826	6.7347	-0.600473	5.44669
	106.78	6.74554	-0.600473	5.44669
	106.754	6.75767	-0.600473	5.44669
	106.711	6.75889	-0.600473	5.44669
	106.672	6.7551	-0.600473	5.44669
	106.666	6.75307	-0.600473	5.44669
	106.677	6.75357	-0.600473	5.44669
	106.683	6.7545	-0.600473	5.44669
	106.682	6.75471	-0.600473	5.44669
	106.679	6.75447	-0.600473	5.44669
	106.679	6.75429	-0.600473	5.44669
	106.679	6.75431	-0.600473	5.44669
	106.68	6.75437	-0.600473	5.44669
	106.68	6.7544	-0.600473	5.44669
	106.68	6.75439	-0.600473	5.44669
	106.679	6.75437	-0.600473	5.44669
	106.68	6.75437	-0.600473	5.44669
	106.68	6.75437	-0.600473	5.44669
	106.657	6.75438	-0.600473	5.44669
	106.6	6.75438	-0.608344	5.44669
	106.576	6.75437	-0.628628	5.44669
	106.63	6.75437	-0.637018	5.44669
	106.69	6.75437	-0.618006	5.44669
	106.701	6.75437	-0.596765	5.44669
	106.662	6.75437	-0.592994	5.44669
	106.572	6.75437	-0.598707	5.44669
	106.492	6.75437	-0.602399	5.44669
	106.504	6.75437	-0.601909	5.44669
	106.54	6.75437	-0.60039	5.44669
	106.506	6.75437	-0.599928	5.44669
	106.45	6.75437	-0.600274	5.44669
	106.434	6.75437	-0.600583	5.44669
	106.446	6.75437	-0.60059	5.44669
	106.457	6.75437	-0.600483	5.44669
	106.457	6.75437	-0.600435	5.44669
	106.454	6.75437	-0.600454	5.44669
	106.452	6.75437	-0.600478	5.44669
	106.453	6.75437	-0.600482	5.44669
	106.431	6.75437	-0.600475	5.44669
	106.374	6.75437	-0.60047	5.44669
	106.327	6.75437	-0.600471	5.44669
	106.324	6.75437	-0.600473	5.44669
	106.36	6.80356	-0.600474	5.44669
	106.402	6.97953	-0.600473	5.44669
	106.367	7.15874	-0.600473	5.44669
	106.263	7.09235	-0.600473	5.44669
	106.199	6.84078	-0.600473	5.44669
	106.203	6.68446	-0.592602	5.44669
	106.227	6.74579	-0.572317	5.44669
	106.235	6.93134	-0.563928	5.44669
	106.23	7.05297	-0.582939	5.44669
	106.225	7.04837	-0.604181	5.44669
	106.225	7.00486	-0.607951	5.44669
	106.227	7.03772	-0.602239	5.44669
	106.228	7.17317	-0.598547	5.44669
	106.227	7.28423	-0.599037	5.44669
	106.227	7.29306	-0.600556	5.44669
	106.227	7.25894	-0.601018	5.44669
	106.227	7.24177	-0.600672	5.44669
	106.227	7.24675	-0.600362	5.44669
	106.205	7.25494	-0.600356	5.44669
	106.147	7.25661	-0.600463	5.44669
	106.123	7.25439	-0.60051	5.44669
	106.155	7.25287	-0.600492	5.44669
	106.135	7.25302	-0.600468	5.44669
	106.065	7.25363	-0.600464	5.44669
	106.056	7.25383	-0.600471	5.44669
	106.08	7.25369	-0.600475	5.44669
	106.049	7.25357	-0.600475	5.44669
	105.998	7.25356	-0.600473	5.44669
	105.983	7.25361	-0.600472	5.44669
	105.994	7.25363	-0.600473	5.44669
	106.004	7.25362	-0.600473	5.44669
	106.004	7.25361	-0.600473	5.44669
	106.001	7.25361	-0.600473	5.44669
	105.999	7.25361	-0.600473	5.44669
	106	7.25361	-0.600473	5.44669
	106.001	7.25361	-0.600473	5.44669
	106.001	7.25361	-0.600473	5.44669
	106.001	7.25361	-0.600473	5.44669
	106.001	7.25361	-0.600473	5.44669
	106.001	7.25361	-0.600473	5.44669
	106.001	7.25361	-0.600473	5.44669
	106.001	7.25361	-0.600473	5.44669
	106.001	7.25361	-0.600473	5.44669
	106.001	7.25361	-0.600473	5.44669
	106.001	7.25361	-0.600473	5.44669
	105.978	7.25361	-0.600473	5.44669
	105.899	7.25361	-0.600473	5.44669
	105.795	7.25361	-0.600473	5.44669
	105.745	7.25361	-0.600473	5.44669
	105.756	7.25361	-0.600473	5.44669
	105.777	7.25361	-0.600473	5.44669
	105.782	7.25361	-0.600473	5.44669
	105.777	7.25361	-0.600473	5.44669
	105.773	7.25361	-0.600473	5.44669
	105.773	7.3028	-0.600473	5.44669
	105.774	7.42958	-0.600473	5.44669
	105.775	7.5312	-0.600473	5.44669
	105.775	7.58835	-0.600473	5.44669
	105.774	7.68399	-0.600473	5.44669
	105.774	7.77001	-0.600473	5.44669
	105.774	7.73334	-0.600473	5.44669
	105.774	7.5829	-0.600473	5.44669
	105.774	7.51637	-0.600473	5.44268
	105.774	7.58854	-0.600473	5.43234
	105.774	7.60061	-0.600473	5.42806
	105.774	7.57339	-0.600473	5.43775
	105.774	7.60584	-0.600473	5.44858
	105.774	7.58754	-0.600473	5.4505
	105.774	7.56176	-0.600473	5.44759
	105.774	7.6548	-0.600473	5.44571
	105.774	7.76754	-0.600473	5.44595
	105.774	7.79193	-0.600473	5.44673
	105.752	7.76369	-0.600473	5.44696
	105.695	7.74345	-0.600473	5.44679
	105.671	7.74505	-0.600473	5.44663
	105.702	7.75292	-0.600473	5.44663
	105.683	7.75565	-0.600473	5.44668
	105.612	7.75399	-0.600473	5.44671
	105.626	7.75233	-0.600473	5.4467
	105.73	7.75222	-0.600473	5.44668
	105.78	7.75277	-0.600473	5.44668
	105.699	7.75304	-0.600473	5.44669
	105.592	7.75295	-0.600473	5.44669
	105.59	7.75282	-0.600473	5.44669
	105.651	7.7528	-0.600473	5.44669
	105.682	7.75284	-0.600473	5.44669
	105.651	7.75286	-0.600473	5.44669
	105.579	7.75286	-0.600473	5.44669
	105.53	7.75285	-0.600473	5.44669
	105.53	7.75284	-0.600473	5.44669
	105.547	7.75284	-0.600473	5.44669
	105.554	7.75285	-0.600473	5.44669
	105.551	7.75285	-0.600473	5.44669
	105.547	7.75285	-0.600473	5.44669
	105.547	7.75285	-0.600473	5.44669
	105.548	7.75285	-0.600473	5.44669
	105.526	7.75285	-0.600473	5.44669
	105.446	7.75285	-0.600473	5.44669
	105.342	7.75285	-0.600473	5.44669
	105.293	7.75285	-0.600473	5.44669
	105.303	7.75285	-0.600473	5.44669
	105.325	7.75285	-0.600473	5.44669
	105.33	7.75285	-0.600473	5.44669
	105.324	7.75285	-0.600473	5.44669
	105.32	7.75285	-0.600473	5.44669
	105.32	7.75285	-0.600473	5.44669
	105.322	7.75285	-0.600473	5.44669
	105.322	7.75285	-0.600473	5.44669
	105.322	7.75285	-0.600473	5.44669
	105.299	7.75285	-0.600473	5.44669
	105.242	7.80204	-0.600473	5.44669
	105.218	7.92881	-0.600473	5.44669
	105.25	7.98124	-0.600473	5.44669
	105.23	7.86243	-0.600473	5.44669
	105.16	7.72967	-0.600473	5.44669
	105.151	7.70611	-0.600473	5.44669
	105.175	7.74181	-0.600473	5.44669
	105.144	7.81408	-0.600473	5.44669
	105.093	7.93778	-0.600473	5.44669
	105.078	8.02992	-0.600473	5.44669
	105.089	8.03499	-0.600473	5.44669
	105.099	8.00602	-0.600473	5.44669
	105.099	8.04153	-0.600473	5.44669
	105.096	8.17292	-0.600473	5.44669
	105.094	8.23215	-0.600473	5.44669
	105.095	8.06535	-0.600473	5.44669
	105.096	7.8531	-0.600473	5.44669
	105.096	7.90265	-0.600473	5.44669
	105.096	8.10977	-0.600473	5.44669
	105.095	8.14729	-0.600473	5.44669
	105.095	8.08437	-0.600473	5.44669
	105.096	8.14227	-0.600473	5.44669
	105.096	8.25353	-0.600473	5.44669
	105.096	8.28979	-0.600473	5.44669
	105.096	8.21787	-0.600473	5.44669
	105.096	8.06894	-0.600473	5.44669
	105.096	8.01535	-0.600473	5.44669
	105.096	8.09237	-0.600473	5.44669
	105.073	8.05267	-0.600473	5.44669
	105.016	7.89587	-0.600473	5.44669
	104.97	7.92482	-0.600473	5.44669
	104.944	8.153	-0.600473	5.44669
	104.9	8.31287	-0.600473	5.44669
	104.861	8.31054	-0.600473	5.44669
	104.856	8.25461	-0.600473	5.44669
	104.866	8.23231	-0.600473	5.44669
	104.873	8.24289	-0.600473	5.44669
	104.872	8.25526	-0.600473	5.44669
	104.869	8.25668	-0.600473	5.44669
	104.868	8.25288	-0.600473	5.44669
	104.869	8.25078	-0.600473	5.44669
	104.869	8.25126	-0.600473	5.44669
	104.869	8.2522	-0.600473	5.44669
	104.869	8.25243	-0.600473	5.44669
	104.869	8.25219	-0.600473	5.44669
	104.869	8.252	-0.600473	5.44669
	104.869	8.25201	-0.600473	5.44669
	104.869	8.25208	-0.600473	5.44669
	104.869	8.25211	-0.600473	5.44669
	104.869	8.25209	-0.600473	5.44669
	104.869	8.25208	-0.600473	5.44669
	104.869	8.25208	-0.600473	5.44669
	104.869	8.25208	-0.600473	5.44669
	104.869	8.25208	-0.600473	5.44669
	104.869	8.25208	-0.600473	5.44669
	104.869	8.25208	-0.600473	5.44669
	104.847	8.25208	-0.600473	5.44669
	104.767	8.25208	-0.600473	5.44669
	104.664	8.30127	-0.600473	5.44669
	104.614	8.42805	-0.600473	5.44669
	104.624	8.48048	-0.600473	5.44669
	104.646	8.36166	-0.600473	5.44669
	104.651	8.22891	-0.600473	5.44669
	104.645	8.20534	-0.600473	5.44669
	104.641	8.24105	-0.600473	5.44669
	104.641	8.26412	-0.600473	5.44669
	104.643	8.31025	-0.600473	5.44669
	104.643	8.42753	-0.600473	5.44669
	104.643	8.47707	-0.600473	5.44669
	104.643	8.40961	-0.600473	5.44669
	104.643	8.45475	-0.600473	5.44669
	104.621	8.61044	-0.600473	5.44669
	104.563	8.62828	-0.600473	5.44669
	104.517	8.57545	-0.600473	5.44669
	104.491	8.64457	-0.600473	5.44669
	104.448	8.75695	-0.600473	5.44669
	104.409	8.78969	-0.600473	5.44669
	104.403	8.76508	-0.600473	5.44669
	104.414	8.74339	-0.600473	5.44669
	104.42	8.69391	-0.600473	5.44669
	104.419	8.57473	-0.600473	5.44669
	104.416	8.47639	-0.600473	5.44669
	104.416	8.46711	-0.600473	5.44669
	104.416	8.54571	-0.600473	5.44669
	104.417	8.68784	-0.600473	5.44669
	104.417	8.7854	-0.600473	5.44669
	104.417	8.78619	-0.600473	5.44669
	104.417	8.7535	-0.600473	5.44669
	104.417	8.73979	-0.600473	5.44669
	104.417	8.74571	-0.600473	5.44669
	104.417	8.75306	-0.600473	5.44669
	104.417	8.75404	-0.600473	5.44669
	104.417	8.75184	-0.600473	5.44669
	104.417	8.75057	-0.600473	5.44669
	104.417	8.75082	-0.600473	5.44669
	104.417	8.75138	-0.600473	5.44669
	104.394	8.75152	-0.600473	5.44669
	104.337	8.75138	-0.600473	5.44669
	104.313	8.75127	-0.600473	5.44669
	104.367	8.75128	-0.600473	5.44669
	104.427	8.75132	-0.600473	5.44669
	104.438	8.75133	-0.600473	5.44669
	104.422	8.75132	-0.600473	5.44669
	104.389	8.75132	-0.600473	5.44669
	104.311	8.75131	-0.600473	5.44669
	104.211	8.75132	-0.600473	5.44669
	104.163	8.75132	-0.600473	5.44669
	104.172	8.75132	-0.600473	5.44669
	104.193	8.80051	-0.600473	5.44669
	104.198	8.92728	-0.600473	5.44669
	104.193	8.97972	-0.600473	5.44669
	104.189	8.8609	-0.600473	5.44669
	104.189	8.77733	-0.600473	5.44669
	104.19	8.88054	-0.600473	5.44669
	104.191	8.96868	-0.600473	5.44669
	104.191	8.87294	-0.600473	5.44669
	104.19	8.78631	-0.600473	5.44669
	104.19	8.88003	-0.600473	5.44669
	104.19	8.96527	-0.600473	5.44669
	104.19	8.8717	-0.600473	5.44669
	104.19	8.73781	-0.600473	5.44669
	104.19	8.75398	-0.600473	5.44669
	104.19	8.9129	-0.600473	5.44669
	104.19	9.03947	-0.600473	5.44669
	104.19	9.04641	-0.600473	5.44669
	104.19	8.95678	-0.600473	5.44669
	104.19	8.86006	-0.600473	5.44669
	104.19	8.89161	-0.600473	5.44669
	104.19	8.94557	-0.600473	5.44669
	104.19	8.90878	-0.600473	5.44669
	104.19	8.91575	-0.600473	5.44669
	104.19	8.93833	-0.600473	5.44669
	104.168	8.84797	-0.600473	5.44669
	104.111	8.78668	-0.600473	5.44669
	104.087	8.88906	-0.600473	5.44669
	104.118	9.01812	-0.600473	5.44669
	104.099	9.04598	-0.600473	5.44669
	104.028	9.01339	-0.600473	5.44669
	104.02	9.03928	-0.600473	5.44669
	104.044	9.16793	-0.600473	5.44669
	104.012	9.27862	-0.600473	5.44669
	103.962	9.24052	-0.600473	5.44669
	103.947	9.0807	-0.600473	5.44669
	103.958	9.01075	-0.600473	5.44669
	103.968	9.13402	-0.600473	5.44669
	103.968	9.27487	-0.600473	5.44669
	103.964	9.30024	-0.600473	5.44669
	103.963	9.26242	-0.600473	5.44669
	103.963	9.23781	-0.600473	5.44669
	103.964	9.24099	-0.600473	5.44669
	103.964	9.25108	-0.600473	5.44669
	103.964	9.25417	-0.600473	5.44669
	103.964	9.25188	-0.600473	5.44669
	103.964	9.24983	-0.600473	5.44669
	103.964	9.24978	-0.600473	5.44669
	103.964	9.25049	-0.600473	5.44669
	103.964	9.2508	-0.600473	5.44669
	103.964	9.25068	-0.600473	5.44669
	103.964	9.25052	-0.600473	5.44669
	103.964	9.25049	-0.600473	5.44669
	103.964	9.25054	-0.600473	5.44669
	103.964	9.25057	-0.600473	5.44669
	103.942	9.25057	-0.600473	5.44669
	103.884	9.25055	-0.600473	5.44669
	103.861	9.25055	-0.600473	5.44669
	103.892	9.25055	-0.600473	5.44669
	103.895	9.25056	-0.600473	5.44669
	103.882	9.25056	-0.600473	5.44669
	103.897	9.25055	-0.600473	5.44669
	103.867	9.25055	-0.600473	5.44669
	103.776	9.25055	-0.600473	5.44669
	103.714	9.25055	-0.600473	5.44669
	103.715	9.25055	-0.600473	5.44669
	103.737	9.25055	-0.600473	5.44669
	103.745	9.25055	-0.600473	5.44669
	103.741	9.25055	-0.600473	5.44669
	103.737	9.25055	-0.600473	5.44669
	103.736	9.25055	-0.600473	5.44669
	103.737	9.25055	-0.600473	5.44669
	103.738	9.25055	-0.600473	5.44669
	103.738	9.25055	-0.600473	5.44669
	103.738	9.25055	-0.600473	5.44669
	103.715	9.25055	-0.600473	5.44669
	103.658	9.25055	-0.600473	5.44669
	103.634	9.25055	-0.600473	5.44669
	103.688	9.25055	-0.600473	5.44669
	103.726	9.25055	-0.600473	5.44669
	103.679	9.25055	-0.600473	5.44669
	103.617	9.25055	-0.600473	5.44669
	103.581	9.29974	-0.600473	5.44669
	103.539	9.42652	-0.600473	5.44669
	103.504	9.47895	-0.600473	5.44669
	103.5	9.40933	-0.600473	5.44669
	103.509	9.40334	-0.600473	5.44669
	103.515	9.4814	-0.600473	5.44669
	103.514	9.52506	-0.600473	5.44669
	103.511	9.51701	-0.600473	5.44669
	103.511	9.49833	-0.600473	5.44669
	103.511	9.44422	-0.600473	5.44669
	103.512	9.32203	-0.600473	5.44669
	103.512	9.27327	-0.600473	5.44669
	103.511	9.39199	-0.600473	5.44669
	103.489	9.5234	-0.600473	5.44669
	103.432	9.59563	-0.600473	5.44669
	103.408	9.63776	-0.600473	5.44669
	103.44	9.58983	-0.600473	5.44669
	103.442	9.54846	-0.600473	5.44669
	103.407	9.64554	-0.600473	5.44669
	103.365	9.76553	-0.600473	5.44669
	103.311	9.79151	-0.600473	5.44669
	103.273	9.76137	-0.600473	5.44669
	103.272	9.73976	-0.600473	5.44669
	103.284	9.74147	-0.600473	5.44669
	103.289	9.74987	-0.600473	5.44669
	103.287	9.75278	-0.600473	5.44669
	103.285	9.75102	-0.600473	5.44669
	103.284	9.74924	-0.600473	5.44669
	103.285	9.74912	-0.600473	5.44669
	103.285	9.74971	-0.600473	5.44669
	103.285	9.74999	-0.600473	5.44669
	103.285	9.7499	-0.600473	5.44669
	103.285	9.74977	-0.600473	5.44669
	103.285	9.74974	-0.600473	5.44669
	103.285	9.74978	-0.600473	5.44669
	103.285	9.7498	-0.600473	5.44669
	103.285	9.7498	-0.600473	5.44669
	103.285	9.74979	-0.600473	5.44669
	103.263	9.74979	-0.600473	5.44669
	103.205	9.74979	-0.600473	5.44669
	103.182	9.74979	-0.600473	5.44669
	103.236	9.74979	-0.600473	5.44669
	103.296	9.74979	-0.600473	5.44669
	103.284	9.74979	-0.600473	5.44669
	103.21	9.74979	-0.600473	5.44669
	103.154	9.74979	-0.600473	5.44669
	103.129	9.74979	-0.600473	5.44669
	103.09	9.74979	-0.600473	5.44669
	103.053	9.74979	-0.600473	5.44669
	103.046	9.74979	-0.600473	5.44669
	103.056	9.74979	-0.600473	5.44669
	103.062	9.74979	-0.600473	5.44669
	103.061	9.74979	-0.600473	5.44669
	103.059	9.74979	-0.600473	5.44669
	103.058	9.74979	-0.600473	5.44669
	103.059	9.74979	-0.600473	5.44669
	103.059	9.74979	-0.600473	5.44669
	103.059	9.74979	-0.600473	5.44669
	103.059	9.74979	-0.600473	5.44669
	103.059	9.74979	-0.600473	5.44669
	103.059	9.74979	-0.600473	5.44669
	103.059	9.74979	-0.600473	5.44669
	103.059	9.79898	-0.600473	5.44669
	103.059	9.92576	-0.600473	5.44268
	103.059	9.97819	-0.600473	5.43234
	103.059	9.85937	-0.600473	5.42806
	103.059	9.72662	-0.600473	5.43775
	103.059	9.70305	-0.600473	5.44858
	103.059	9.73875	-0.600473	5.4505
	103.037	9.76183	-0.600473	5.44759
	102.979	9.75876	-0.600473	5.44571
	102.955	9.79846	-0.600473	5.44595
	102.987	9.92235	-0.600473	5.44673
	102.967	9.97695	-0.600473	5.44696
	102.897	9.90925	-0.600473	5.44679
	102.911	9.9525	-0.600473	5.44262
	102.992	10.1075	-0.600473	5.43228
	102.984	10.1257	-0.600473	5.42806
	102.902	10.0241	-0.600473	5.43777
	102.884	9.96647	-0.600473	5.44859
	102.909	9.9771	-0.600473	5.4505
	102.881	9.95262	-0.608344	5.44758
	102.831	9.88158	-0.628628	5.4457
	102.816	9.94987	-0.637018	5.44596
	102.826	10.1654	-0.618006	5.44673
	102.836	10.3063	-0.596765	5.44696
	102.836	10.3005	-0.592994	5.44679
	102.833	10.2499	-0.598707	5.44663
	102.831	10.231	-0.602399	5.44663
	102.832	10.2412	-0.601909	5.44668
	102.833	10.2521	-0.60039	5.44671
	102.833	10.2531	-0.599928	5.4467
	102.833	10.2496	-0.600274	5.44668
	102.833	10.2478	-0.600583	5.44668
	102.833	10.2483	-0.60059	5.44669
	102.81	10.2492	-0.600483	5.44669
	102.731	10.2493	-0.600435	5.44669
	102.627	10.2491	-0.600454	5.44669
	102.577	10.249	-0.600478	5.44669
	102.588	10.249	-0.600482	5.44669
	102.609	10.249	-0.600475	5.44669
	102.614	10.249	-0.60047	5.44669
	102.609	10.249	-0.600471	5.44669
	102.605	10.249	-0.600473	5.44669
	102.605	10.249	-0.600474	5.44669
	102.606	10.249	-0.600473	5.44669
	102.607	10.249	-0.600473	5.44669
	102.607	10.249	-0.600473	5.44669
	102.606	10.249	-0.600473	5.44669
	102.606	10.249	-0.600473	5.44669
	102.606	10.249	-0.600473	5.44669
	102.606	10.249	-0.600473	5.44669
	102.606	10.249	-0.600473	5.44669
	102.606	10.2982	-0.600473	5.44669
	102.606	10.425	-0.600473	5.44669
	102.606	10.4774	-0.600473	5.44669
	102.606	10.3586	-0.600473	5.44669
	102.606	10.2259	-0.600473	5.44669
	102.606	10.2515	-0.600473	5.44669
	102.606	10.414	-0.600473	5.44669
	102.606	10.5387	-0.600473	5.44669
	102.606	10.5435	-0.600473	5.44669
	102.606	10.4537	-0.600473	5.44669
	102.606	10.3085	-0.600473	5.44669
	102.606	10.2136	-0.600473	5.44669
	102.606	10.215	-0.600473	5.44669
	102.606	10.2969	-0.600473	5.44669
	102.606	10.4366	-0.600473	5.44669
	102.606	10.5319	-0.600473	5.44268
	102.606	10.5327	-0.600473	5.43234
	102.606	10.5008	-0.600473	5.42806
	102.606	10.4874	-0.600473	5.43775
	102.606	10.444	-0.600473	5.44858
	102.606	10.3244	-0.600473	5.4505
	102.606	10.2237	-0.600473	5.44759
	102.606	10.2136	-0.600473	5.44571
	102.606	10.2927	-0.600473	5.44595
	102.584	10.4353	-0.600473	5.44673
	102.527	10.4837	-0.600473	5.44696
	102.503	10.3576	-0.600473	5.44679
	102.534	10.2724	-0.600473	5.44663
	102.515	10.3775	-0.600473	5.44663
	102.422	10.467	-0.600473	5.44668
	102.356	10.4204	-0.600473	5.44671
	102.356	10.46	-0.600473	5.4467
	102.401	10.6551	-0.600473	5.44668
	102.468	10.7976	-0.600473	5.44668
	102.51	10.7998	-0.600473	5.44669
	102.508	10.7028	-0.600473	5.44669
	102.493	10.5555	-0.600473	5.44669
	102.488	10.5115	-0.600473	5.44669
	102.469	10.592	-0.600473	5.44669
	102.414	10.5995	-0.600473	5.44669
	102.369	10.5674	-0.600473	5.44669
	102.364	10.6486	-0.600473	5.44669
	102.377	10.7587	-0.600473	5.44669
	102.385	10.7861	-0.600473	5.44669
	102.383	10.7601	-0.600473	5.44669
	102.38	10.7397	-0.600473	5.44669
	102.379	10.7405	-0.600473	5.44669
	102.38	10.748	-0.600473	5.44669
	102.38	10.7509	-0.600473	5.44669
	102.38	10.7495	-0.600473	5.44669
	102.38	10.7478	-0.600473	5.44669
	102.38	10.7476	-0.600473	5.44669
	102.402	10.7482	-0.600473	5.44669
	102.46	10.7484	-0.600473	5.44669
	102.484	10.7484	-0.600473	5.44669
	102.452	10.6991	-0.600473	5.44669
	102.449	10.5723	-0.600473	5.44669
	102.462	10.5199	-0.600473	5.44669
	102.425	10.6387	-0.600473	5.44669
	102.375	10.7714	-0.600473	5.44669
	102.363	10.795	-0.600473	5.44669
	102.375	10.7593	-0.600473	5.44669
	102.406	10.7362	-0.600473	5.44669
	102.463	10.6901	-0.600473	5.44669
	102.484	10.5236	-0.600473	5.44669
	102.428	10.3473	-0.600473	5.44669
	102.369	10.4115	-0.600473	5.44669
	102.359	10.6612	-0.600473	5.44669
	102.398	10.8174	-0.600473	5.44669
	102.465	10.806	-0.600473	5.44669
	102.488	10.7475	-0.600473	5.44669
	102.429	10.6782	-0.600473	5.44669
	102.368	10.5638	-0.600473	5.44669
	102.358	10.5237	-0.600473	5.44669
	102.375	10.6433	-0.600473	5.44669
	102.386	10.772	-0.600473	5.44669
	102.384	10.7936	-0.600473	5.44669
	102.38	10.7585	-0.600473	5.44669
	102.378	10.7364	-0.600473	5.44669
	102.379	10.7396	-0.600473	5.44669
	102.38	10.7489	-0.600473	5.44669
	102.38	10.7516	-0.600473	5.44669
	102.38	10.7494	-0.600473	5.44669
	102.38	10.7476	-0.600473	5.44669
	102.38	10.7476	-0.600473	5.44669
	102.38	10.699	-0.600473	5.44669
	102.38	10.5725	-0.600473	5.44669
	102.38	10.52	-0.600473	5.44669
	102.38	10.5895	-0.600473	5.44669
	102.38	10.5954	-0.600473	5.44669
	102.38	10.5666	-0.600473	5.44669
	102.38	10.6497	-0.600473	5.44669
	102.38	10.7102	-0.600473	5.44669
	102.38	10.6101	-0.600473	5.44669
	102.38	10.5314	-0.600473	5.44669
	102.38	10.63	-0.600473	5.44669
	102.38	10.7637	-0.600473	5.44669
	102.38	10.7948	-0.600473	5.44669
	102.38	10.762	-0.600473	5.44669
	102.38	10.7374	-0.600473	5.44669
	102.38	10.7388	-0.600473	5.44669
	102.38	10.7482	-0.600473	5.44669
	102.38	10.7516	-0.600473	5.44669
	102.38	10.7005	-0.600473	5.44669
	102.402	10.5717	-0.600473	5.44669
	102.46	10.5191	-0.600473	5.44669
	102.484	10.6386	-0.600473	5.44669
	102.43	10.7717	-0.600473	5.44669
	102.37	10.7459	-0.600473	5.44669
	102.359	10.5833	-0.600473	5.44669
	102.375	10.5078	-0.600473	5.44669
	102.385	10.6297	-0.600473	5.44669
	102.384	10.772	-0.600473	5.44669
	102.38	10.7984	-0.600473	5.44669
	102.378	10.7605	-0.600473	5.44669
	102.379	10.6863	-0.600473	5.44669
	102.38	10.5626	-0.600473	5.44669
	102.38	10.5203	-0.600473	5.44669
	102.38	10.5931	-0.600473	5.44669
	102.38	10.5968	-0.600473	5.44669
	102.38	10.5659	-0.600473	5.44669
	102.38	10.6489	-0.600473	5.44669
	102.38	10.7593	-0.600473	5.44669
	102.38	10.7371	-0.600473	5.44669
	102.38	10.584	-0.600473	5.44669
	102.38	10.5112	-0.600473	5.44669
	102.38	10.6309	-0.600473	5.44669
	102.38	10.7713	-0.600473	5.44669
	102.38	10.7977	-0.600473	5.44669
	102.38	10.7605	-0.600473	5.44669
	102.38	10.7358	-0.600473	5.44669
	102.38	10.7387	-0.600473	5.44669
	102.38	10.7487	-0.600473	5.44669
	102.38	10.7518	-0.600473	5.44669
	102.38	10.7496	-0.600473	5.44669
	102.38	10.7476	-0.600473	5.44669
	102.38	10.7475	-0.600473	5.44669
	102.38	10.7482	-0.600473	5.44669
	102.38	10.6993	-0.600473	5.44669
	102.38	10.5724	-0.600473	5.44669
	102.38	10.5198	-0.600473	5.44669
	102.38	10.5894	-0.600473	5.44669
	102.38	10.5955	-0.600473	5.44669
	102.38	10.5666	-0.600473	5.44669
	102.38	10.6497	-0.600473	5.44669
	102.38	10.7102	-0.600473	5.44669
	102.38	10.6101	-0.600473	5.44669
	102.38	10.5314	-0.600473	5.44669
	102.38	10.6301	-0.600473	5.44669
	102.38	10.7637	-0.600473	5.44669
	102.38	10.7948	-0.600473	5.44669
	102.38	10.762	-0.600473	5.44669
	102.38	10.7374	-0.600473	5.44669
	102.38	10.7388	-0.600473	5.44669
	102.38	10.7482	-0.600473	5.44669
	102.38	10.7516	-0.600473	5.44669
	102.38	10.7497	-0.600473	5.44669
	102.38	10.7477	-0.600473	5.44669
	102.38	10.7475	-0.600473	5.44669
	102.38	10.7482	-0.600473	5.44669
	102.38	10.7485	-0.600473	5.44669
	102.38	10.7484	-0.600473	5.44669
	102.38	10.7482	-0.600473	5.44669
	102.38	10.7482	-0.600473	5.44669
	102.38	10.7482	-0.600473	5.44669
	102.38	10.7483	-0.600473	5.44669
	102.38	10.6991	-0.600473	5.44669
	102.38	10.5723	-0.600473	5.44669
	102.38	10.5199	-0.600473	5.44669
	102.38	10.6387	-0.600473	5.44669
	102.38	10.7222	-0.600473	5.44669
	102.38	10.619	-0.600473	5.44669
	102.38	10.5309	-0.600473	5.44669
	102.38	10.6266	-0.600473	5.44669
	102.38	10.7625	-0.600473	5.44669
	102.38	10.7955	-0.600473	5.44669
	102.38	10.7627	-0.600473	5.44669
	102.38	10.7375	-0.600473	5.44669
	102.38	10.7386	-0.600473	5.44669
	102.38	10.7481	-0.600473	5.44669
	102.38	10.7516	-0.600473	5.44669
	102.38	10.7497	-0.600473	5.44669
	102.402	10.6985	-0.600473	5.44669
	102.46	10.5715	-0.600473	5.44669
	102.484	10.4706	-0.600473	5.44669
	102.43	10.4137	-0.600473	5.44669
	102.37	10.318	-0.600473	5.44669
	102.359	10.2318	-0.600473	5.44669
	102.375	10.2193	-0.600473	5.44669
	102.385	10.2922	-0.600473	5.44669
	102.406	10.4331	-0.600473	5.44669
	102.482	10.5322	-0.600473	5.44669
	102.584	10.534	-0.600473	5.44669
	102.635	10.452	-0.600473	5.44669
	102.625	10.3111	-0.600473	5.44669
	102.604	10.2153	-0.600473	5.44669
	102.599	10.2148	-0.600473	5.44669
	102.604	10.2962	-0.600473	5.44669
	102.608	10.4364	-0.600473	5.44669
	102.608	10.4829	-0.600473	5.44669
	102.606	10.3569	-0.600473	5.44669
	102.606	10.2232	-0.600473	5.44669
	102.606	10.2018	-0.600473	5.44669
	102.606	10.2387	-0.600473	5.44669
	102.606	10.2616	-0.600473	5.44669
	102.606	10.2579	-0.600473	5.44669
	102.606	10.2483	-0.600473	5.44669
	102.606	10.2456	-0.600473	5.44669
	102.606	10.2478	-0.600473	5.44669
	102.606	10.2498	-0.600473	5.44669
	102.606	10.2498	-0.600473	5.44669
	102.606	10.2491	-0.600473	5.44669
	102.606	10.2488	-0.600473	5.44669
	102.606	10.2489	-0.600473	5.44669
	102.606	10.2491	-0.600473	5.44669
	102.606	10.2491	-0.600473	5.44669
	102.629	10.249	-0.600473	5.44669
	102.686	10.249	-0.600473	5.44669
	102.71	10.249	-0.600473	5.44669
	102.656	10.249	-0.600473	5.44669
	102.618	10.249	-0.600473	5.44669
	102.665	10.249	-0.600473	5.44669
	102.727	10.249	-0.600473	5.44669
	102.763	10.249	-0.600473	5.44669
	102.805	10.249	-0.600473	5.44669
	102.84	10.249	-0.600473	5.44669
	102.845	10.249	-0.600473	5.44669
	102.835	10.249	-0.600473	5.44669
	102.829	10.249	-0.600473	5.44669
	102.83	10.249	-0.600473	5.44669
	102.833	10.249	-0.600473	5.44669
	102.833	10.249	-0.600473	5.44669
	102.833	10.1998	-0.600473	5.44669
	102.832	10.0239	-0.600473	5.44669
	102.832	9.84466	-0.600473	5.44669
	102.833	9.86186	-0.600473	5.44669
	102.833	9.98666	-0.600473	5.44669
	102.833	10.0905	-0.600473	5.44669
	102.833	10.1972	-0.600473	5.44669
	102.855	10.2712	-0.600473	5.44669
	102.935	10.2748	-0.600473	5.44669
	103.038	10.2024	-0.600473	5.44669
	103.088	10.0158	-0.600473	5.44669
	103.077	9.79115	-0.600473	5.44669
	103.056	9.73616	-0.600473	5.44669
	103.051	9.88702	-0.600473	5.44669
	103.057	9.98466	-0.600473	5.44669
	103.061	9.8759	-0.600473	5.44669
	103.06	9.73125	-0.600473	5.44669
	103.059	9.69912	-0.600473	5.44669
	103.058	9.73546	-0.600473	5.44669
	103.059	9.76185	-0.600473	5.44669
	103.059	9.75994	-0.600473	5.44669
	103.059	9.74976	-0.600473	5.44669
	103.059	9.74617	-0.600473	5.44669
	103.059	9.74828	-0.600473	5.44669
	103.059	9.75045	-0.600473	5.44669
	103.059	9.7506	-0.600473	5.44669
	103.059	9.7499	-0.600473	5.44669
	103.059	9.74955	-0.600473	5.44669
	103.059	9.74965	-0.600473	5.44669
	103.059	9.74982	-0.600473	5.44669
	103.059	9.74985	-0.600473	5.44669
	103.059	9.74981	-0.600473	5.44669
	103.059	9.74977	-0.600473	5.44669
	103.081	9.74978	-0.600473	5.44268
	103.139	9.74979	-0.600473	5.43234
	103.162	9.7498	-0.600473	5.42806
	103.109	9.74979	-0.600473	5.43775
	103.071	9.74979	-0.600473	5.44858
	103.14	9.74979	-0.600473	5.4505
	103.259	9.74979	-0.600473	5.44759
	103.32	9.74979	-0.600473	5.44571
	103.308	9.74979	-0.600473	5.44595
	103.282	9.74979	-0.600473	5.44673
	103.276	9.74979	-0.600473	5.44696
	103.282	9.74979	-0.600473	5.44679
	103.287	9.74979	-0.600473	5.44663
	103.287	9.74979	-0.600473	5.44663
	103.285	9.74979	-0.600473	5.44668
	103.285	9.74979	-0.600473	5.44671
	103.285	9.74979	-0.600473	5.4467
	103.285	9.74979	-0.600473	5.44668
	103.285	9.74979	-0.600473	5.44668
	103.285	9.74979	-0.600473	5.44669
	103.285	9.74979	-0.600473	5.44669
	103.285	9.74979	-0.600473	5.44669
	103.285	9.74979	-0.600473	5.44669
	103.285	9.74979	-0.600473	5.44669
	103.285	9.7006	-0.600473	5.44669
	103.285	9.57382	-0.600473	5.44669
	103.307	9.4722	-0.600473	5.44669
	103.387	9.41506	-0.600473	5.44669
	103.491	9.31941	-0.600473	5.44669
	103.54	9.28259	-0.600473	5.44669
	103.53	9.39683	-0.600473	5.44669
	103.509	9.47293	-0.600473	5.44669
	103.504	9.36821	-0.600473	5.44669
	103.509	9.23291	-0.600473	5.44669
	103.513	9.25245	-0.600473	5.44669
	103.513	9.41329	-0.600473	5.44669
	103.511	9.49027	-0.600473	5.44669
	103.511	9.41878	-0.600473	5.44669
	103.511	9.40328	-0.600473	5.44669
	103.512	9.47802	-0.600473	5.44669
	103.512	9.57286	-0.600473	5.44669
	103.511	9.6444	-0.600473	5.44669
	103.511	9.55152	-0.600473	5.44669
	103.511	9.3255	-0.600473	5.44669
	103.511	9.18905	-0.600473	5.44669
	103.534	9.20038	-0.600473	5.44669
	103.614	9.25175	-0.600473	5.44669
	103.695	9.26895	-0.600473	5.44669
	103.687	9.25784	-0.600473	5.44669
	103.653	9.24707	-0.600473	5.44669
	103.685	9.24651	-0.600473	5.44669
	103.741	9.2501	-0.600473	5.44669
	103.757	9.2518	-0.600473	5.44669
	103.745	9.25124	-0.600473	5.44669
	103.734	9.2504	-0.600473	5.44669
	103.734	9.25024	-0.600473	5.44669
	103.737	9.25048	-0.600473	5.44669
	103.739	9.25063	-0.600473	5.44669
	103.738	9.25061	-0.600473	5.44669
	103.738	9.25055	-0.600473	5.44669
	103.737	9.25053	-0.600473	5.44669
	103.738	9.25055	-0.600473	5.44669
	103.738	9.25056	-0.600473	5.44669
	103.76	9.25056	-0.600473	5.44669
	103.84	9.25056	-0.600473	5.44669
	103.943	9.25055	-0.600473	5.44669
	103.971	9.25055	-0.600473	5.44669
	103.903	9.25056	-0.600473	5.44669
	103.858	9.25056	-0.600473	5.44669
	103.907	9.25055	-0.600473	5.44669
	103.972	9.25055	-0.600473	5.44669
	103.987	9.25055	-0.600473	5.44669
	103.971	9.25055	-0.600473	5.44669
	103.959	9.25055	-0.600473	5.44669
	103.959	9.25055	-0.600473	5.44669
	103.964	9.25055	-0.600473	5.44669
	103.966	9.25055	-0.600473	5.44669
	103.965	9.25055	-0.600473	5.44669
	103.964	9.25055	-0.600473	5.44669
	103.964	9.25055	-0.600473	5.44669
	103.964	9.20136	-0.600473	5.44669
	103.964	9.07459	-0.600473	5.44669
	103.964	8.97297	-0.600473	5.44669
	103.964	8.91582	-0.600473	5.44669
	103.986	8.82018	-0.600473	5.44669
	104.044	8.73416	-0.600473	5.44669
	104.068	8.77082	-0.600473	5.44669
	104.014	8.97045	-0.600473	5.44669
	103.954	9.21295	-0.600473	5.44669
	103.943	9.27079	-0.600473	5.44669
	103.981	9.06557	-0.600473	5.44669
	104.072	8.83798	-0.600473	5.44669
	104.174	8.84561	-0.600473	5.44669
	104.219	8.98365	-0.600473	5.44669
	104.207	9.0473	-0.600473	5.44669
	104.187	9.02624	-0.600473	5.44669
	104.183	8.99502	-0.600473	5.44669
	104.188	8.94027	-0.600473	5.44669
	104.192	8.82226	-0.600473	5.44669
	104.192	8.77549	-0.600473	5.44669
	104.19	8.89355	-0.600473	5.44669
	104.19	8.97479	-0.600473	5.44669
	104.19	8.87087	-0.600473	5.44669
	104.19	8.73408	-0.600473	5.44669
	104.19	8.75271	-0.600473	5.44669
	104.19	8.96288	-0.600473	5.44669
	104.19	9.16703	-0.600473	5.44669
	104.19	9.09889	-0.600473	5.44669
	104.19	8.83771	-0.600473	5.44669
	104.19	8.67799	-0.600473	5.44669
	104.19	8.69212	-0.600473	5.44669
	104.19	8.75294	-0.600473	5.44669
	104.19	8.77309	-0.600473	5.44669
	104.19	8.75987	-0.600473	5.44669
	104.19	8.74716	-0.600473	5.44669
	104.19	8.74654	-0.600473	5.44669
	104.19	8.75079	-0.600473	5.44669
	104.19	8.7528	-0.600473	5.44669
	104.213	8.75212	-0.600473	5.44669
	104.27	8.75113	-0.600473	5.44669
	104.316	8.75095	-0.600473	5.44669
	104.342	8.75123	-0.600473	5.44669
	104.385	8.75141	-0.600473	5.44669
	104.424	8.75139	-0.600473	5.44669
	104.43	8.75131	-0.600473	5.44669
	104.419	8.75129	-0.600473	5.44669
	104.413	8.75131	-0.600473	5.44669
	104.414	8.70213	-0.600473	5.44669
	104.417	8.57536	-0.600473	5.44669
	104.418	8.52292	-0.600473	5.44669
	104.417	8.64174	-0.600473	5.44669
	104.416	8.77449	-0.600473	5.44669
	104.416	8.79806	-0.600473	5.44669
	104.417	8.76235	-0.600473	5.44669
	104.417	8.73928	-0.600473	5.44669
	104.417	8.74235	-0.600473	5.44669
	104.417	8.75184	-0.600473	5.44669
	104.417	8.70553	-0.600473	5.44669
	104.417	8.5274	-0.600473	5.44669
	104.417	8.29707	-0.600473	5.44669
	104.417	8.23664	-0.600473	5.44669
	104.417	8.43646	-0.600473	5.44669
	104.417	8.71189	-0.600473	5.44669
	104.417	8.7832	-0.600473	5.44669
	104.417	8.57187	-0.600473	5.44669
	104.439	8.33692	-0.600473	5.44669
	104.496	8.39284	-0.600473	5.44669
	104.542	8.61069	-0.600473	5.44669
	104.568	8.60126	-0.600473	5.44669
	104.612	8.3595	-0.600473	5.44669
	104.651	8.187	-0.600473	5.44669
	104.656	8.18886	-0.600473	5.44669
	104.646	8.24909	-0.600473	5.44669
	104.639	8.27336	-0.600473	5.44669
	104.64	8.26206	-0.600473	5.44669
	104.643	8.2487	-0.600473	5.44669
	104.644	8.24712	-0.600473	5.44669
	104.643	8.2512	-0.600473	5.44669
	104.643	8.25348	-0.600473	5.44669
	104.643	8.25298	-0.600473	5.44669
	104.643	8.25196	-0.600473	5.44669
	104.665	8.25171	-0.600473	5.44669
	104.723	8.25197	-0.600473	5.44669
	104.746	8.25217	-0.600473	5.44669
	104.715	8.25216	-0.600473	5.44669
	104.734	8.25208	-0.600473	5.44669
	104.827	8.25206	-0.600473	5.44669
	104.893	8.25207	-0.600473	5.44669
	104.893	8.25209	-0.600473	5.44669
	104.871	8.25209	-0.600473	5.44669
	104.861	8.25208	-0.600473	5.44669
	104.865	8.25208	-0.600473	5.44669
	104.87	8.25208	-0.600473	5.44669
	104.871	8.25208	-0.600473	5.44669
	104.87	8.25208	-0.600473	5.44669
	104.869	8.25208	-0.600473	5.44669
	104.869	8.25208	-0.600473	5.44669
	104.869	8.25208	-0.600473	5.44669
	104.869	8.25208	-0.600473	5.44669
	104.869	8.25208	-0.600473	5.44669
	104.869	8.25208	-0.600473	5.44669
	104.869	8.25208	-0.600473	5.44669
	104.869	8.25208	-0.600473	5.44669
	104.869	8.25208	-0.600473	5.44669
	104.869	8.25208	-0.600473	5.44669
	104.869	8.25208	-0.600473	5.44669
	104.869	8.25208	-0.600473	5.44669
	104.869	8.25208	-0.600473	5.44669
	104.869	8.25208	-0.600473	5.44669
	104.869	8.25208	-0.600473	5.44669
	104.892	8.25208	-0.600473	5.44669
	104.949	8.20289	-0.600473	5.44669
	104.973	8.02693	-0.600473	5.44669
	104.941	7.79853	-0.600473	5.44669
	104.961	7.73814	-0.600473	5.44669
	105.054	7.88809	-0.600473	5.44669
	105.119	7.98726	-0.600473	5.44669
	105.119	7.87948	-0.600473	5.44669
	105.097	7.78388	-0.600473	5.44669
	105.088	7.87811	-0.600473	5.44669
	105.092	7.96677	-0.600473	5.44669
	105.097	7.87443	-0.600473	5.44669
	105.097	7.73985	-0.600473	5.44669
	105.096	7.70611	-0.600473	5.44669
	105.095	7.78738	-0.600473	5.44669
	105.095	7.93933	-0.600473	5.44669
	105.096	7.99087	-0.600473	5.44669
	105.096	7.86272	-0.600473	5.44669
	105.096	7.77556	-0.600473	5.44669
	105.095	7.88059	-0.600473	5.44669
	105.095	7.97076	-0.600473	5.44669
	105.096	7.87522	-0.600473	5.44669
	105.096	7.73877	-0.600473	5.44669
	105.096	7.70537	-0.600473	5.44669
	105.096	7.73827	-0.600473	5.44669
	105.118	7.76366	-0.600473	5.44669
	105.175	7.76257	-0.600473	5.44669
	105.199	7.75307	-0.600473	5.44669
	105.167	7.74949	-0.600473	5.44669
	105.187	7.75136	-0.600473	5.44669
	105.28	7.75342	-0.600473	5.44669
	105.323	7.75361	-0.600473	5.44669
	105.266	7.75296	-0.600473	5.44669
	105.22	7.75262	-0.600473	5.44669
	105.264	7.75271	-0.600473	5.44669
	105.328	7.75287	-0.600473	5.44669
	105.344	7.7529	-0.600473	5.44669
	105.329	7.75286	-0.600473	5.44669
	105.317	7.75283	-0.600473	5.44669
	105.317	7.75284	-0.600473	5.44669
	105.322	7.75285	-0.600473	5.44669
	105.323	7.75285	-0.600473	5.44669
	105.322	7.75285	-0.600473	5.44669
	105.322	7.75285	-0.600473	5.44669
	105.321	7.75285	-0.600473	5.44669
	105.322	7.75285	-0.600473	5.44669
	105.322	7.75285	-0.600473	5.44669
	105.322	7.75285	-0.600473	5.44669
	105.322	7.75285	-0.600473	5.44669
	105.322	7.75285	-0.600473	5.44669
	105.344	7.75285	-0.600473	5.44669
	105.424	7.75285	-0.600473	5.44669
	105.527	7.75285	-0.600473	5.44669
	105.577	7.75285	-0.600473	5.44669
	105.567	7.75285	-0.600473	5.44669
	105.545	7.75285	-0.600473	5.44669
	105.54	7.75285	-0.600473	5.44669
	105.546	7.75285	-0.600473	5.44669
	105.55	7.75285	-0.600473	5.44669
	105.55	7.75285	-0.592602	5.44669
	105.548	7.75285	-0.572317	5.44669
	105.548	7.75285	-0.563928	5.44669
	105.526	7.75285	-0.582939	5.44669
	105.468	7.75285	-0.604181	5.44669
	105.445	7.75285	-0.607951	5.44669
	105.498	7.75285	-0.602239	5.44669
	105.559	7.75285	-0.598547	5.44669
	105.569	7.75285	-0.599037	5.44669
	105.553	7.75285	-0.600556	5.44669
	105.543	7.75285	-0.601018	5.44669
	105.544	7.75285	-0.600672	5.44669
	105.548	7.75285	-0.600362	5.44669
	105.55	7.75285	-0.600356	5.44669
	105.549	7.75285	-0.600463	5.44669
	105.548	7.75285	-0.60051	5.44669
	105.548	7.70366	-0.600492	5.44669
	105.57	7.57688	-0.600468	5.44669
	105.65	7.52445	-0.600464	5.44669
	105.754	7.64327	-0.600471	5.44669
	105.803	7.77602	-0.600475	5.44669
	105.793	7.79959	-0.600475	5.44669
	105.772	7.71469	-0.600473	5.44669
	105.767	7.56484	-0.600472	5.44669
	105.772	7.46629	-0.600473	5.44669
	105.776	7.46782	-0.600473	5.44669
	105.776	7.50184	-0.600473	5.44669
	105.774	7.51528	-0.600473	5.44669
	105.774	7.55797	-0.600473	5.44669
	105.774	7.67724	-0.600473	5.44669
	105.774	7.77802	-0.600473	5.44669
	105.775	7.73911	-0.600473	5.44669
	105.774	7.58247	-0.600473	5.44669
	105.774	7.51414	-0.600473	5.44669
	105.774	7.58776	-0.600473	5.44669
	105.774	7.55189	-0.600473	5.44669
	105.774	7.3487	-0.600473	5.44669
	105.774	7.20151	-0.600473	5.44669
	105.774	7.20022	-0.600473	5.44669
	105.774	7.25012	-0.600473	5.44669
	105.774	7.27118	-0.600473	5.44669
	105.797	7.26222	-0.600473	5.44669
	105.854	7.25097	-0.600473	5.44669
	105.878	7.24944	-0.600473	5.44669
	105.824	7.2528	-0.600473	5.44669
	105.764	7.25475	-0.600473	5.44669
	105.753	7.25438	-0.600473	5.44669
	105.792	7.25352	-0.600473	5.44669
	105.882	7.2533	-0.600473	5.44669
	105.984	7.25351	-0.600473	5.44669
	106.029	7.25368	-0.600473	5.44669
	106.018	7.25367	-0.600473	5.44669
	105.997	7.25361	-0.600473	5.44669
	105.993	7.25359	-0.600473	5.44669
	105.999	7.2536	-0.600473	5.44669
	106.002	7.25361	-0.600473	5.44669
	106.002	7.25362	-0.600473	5.44669
	106.001	7.25361	-0.600473	5.44669
	106	7.25361	-0.600473	5.44669
	106.023	7.25361	-0.600473	5.44669
	106.081	7.25361	-0.600473	5.44669
	106.104	7.25361	-0.600473	5.44669
	106.05	7.25361	-0.600473	5.44669
	105.99	7.25361	-0.600473	5.44669
	105.979	7.25361	-0.600473	5.44669
	105.996	7.25361	-0.600473	5.44669
	106.028	7.25361	-0.600473	5.44669
	106.107	7.25361	-0.600473	5.44669
	106.206	7.20442	-0.600473	5.44669
	106.232	7.07765	-0.600473	5.44669
	106.165	7.02521	-0.600473	5.44669
	106.121	7.09484	-0.600473	5.44669
	106.17	7.10082	-0.600473	5.44669
	106.235	7.07195	-0.600473	5.44669
	106.25	7.15507	-0.600473	5.44669
	106.233	7.26475	-0.600473	5.44669
	106.222	7.29138	-0.600473	5.44669
	106.222	7.26517	-0.600473	5.44669
	106.227	7.24498	-0.600473	5.44669
	106.229	7.24588	-0.600473	5.44669
	106.228	7.20425	-0.600473	5.44669
	106.227	7.08032	-0.600473	5.44669
	106.227	7.02639	-0.600473	5.44669
	106.227	7.09438	-0.600473	5.44669
	106.227	7.05102	-0.600473	5.44669
	106.227	6.8467	-0.600473	5.44669
	106.227	6.70169	-0.600473	5.44669
	106.227	6.70172	-0.600473	5.44669
	106.249	6.7514	-0.600473	5.44669
	106.329	6.7719	-0.600473	5.44669
	106.41	6.76278	-0.600473	5.44669
	106.402	6.75167	-0.600473	5.44669
	106.368	6.75025	-0.600473	5.44669
	106.401	6.75361	-0.600473	5.44669
	106.456	6.75552	-0.600473	5.44669
	106.472	6.75513	-0.600473	5.44669
	106.46	6.75428	-0.600473	5.44669
	106.449	6.75407	-0.600473	5.44669
	106.449	6.75428	-0.600473	5.44669
	106.453	6.75444	-0.600473	5.44669
	106.477	6.75444	-0.600473	5.44669
	106.534	6.75438	-0.600473	5.44669
	106.557	6.75435	-0.600473	5.44669
	106.525	6.75436	-0.600473	5.44669
	106.522	6.75438	-0.600473	5.44669
	106.536	6.75438	-0.600473	5.44669
	106.52	6.75437	-0.600473	5.44669
	106.55	6.75437	-0.600473	5.44669
	106.642	6.75437	-0.600473	5.44669
	106.703	6.75437	-0.600473	5.44669
	106.702	6.75437	-0.600473	5.44669
	106.68	6.75437	-0.600473	5.44669
	106.672	6.75437	-0.600473	5.44669
	106.676	6.75437	-0.600473	5.44669
	106.681	6.75437	-0.600473	5.44669
	106.681	6.75437	-0.600473	5.44669
	106.68	6.75437	-0.600473	5.44669
	106.679	6.75437	-0.600473	5.44669
	106.679	6.75437	-0.600473	5.44669
	106.68	6.75437	-0.600473	5.44669
	106.68	6.75437	-0.600473	5.44669
	106.68	6.75437	-0.600473	5.44669
	106.68	6.75437	-0.600473	5.44669
	106.68	6.70518	-0.600473	5.44669
	106.68	6.57841	-0.600473	5.44669
	106.68	6.47679	-0.600473	5.44669
	106.68	6.41964	-0.600473	5.44669
	106.68	6.37319	-0.600473	5.44669
	106.702	6.41395	-0.600473	5.44669
	106.759	6.45385	-0.600473	5.44669
	106.805	6.40789	-0.600473	5.44669
	106.831	6.4652	-0.600473	5.44669
	106.875	6.6183	-0.600473	5.44669
	106.914	6.58153	-0.600473	5.44669
	106.919	6.35138	-0.600473	5.44669
	106.909	6.19347	-0.600473	5.44669
	106.902	6.19732	-0.600473	5.44669
	106.903	6.25319	-0.600473	5.44669
	106.906	6.27493	-0.600473	5.44669
	106.907	6.26413	-0.600473	5.44669
	106.906	6.25187	-0.600473	5.44669
	106.928	6.25058	-0.600473	5.44669
	106.985	6.25439	-0.600473	5.44669
	107.009	6.25645	-0.600473	5.44669
	106.956	6.25595	-0.600473	5.44669
	106.895	6.25502	-0.600473	5.44669
	106.885	6.2548	-0.600473	5.44669
	106.923	6.25504	-0.600473	5.44669
	106.991	6.25522	-0.600473	5.44669
	107.036	6.25521	-0.600473	5.44669
	107.057	6.25514	-0.600473	5.44669
	107.099	6.25511	-0.600473	5.44669
	107.139	6.25513	-0.600473	5.44669
	107.146	6.25514	-0.600473	5.44669
	107.135	6.25514	-0.600473	5.44669
	107.128	6.25514	-0.600473	5.44669
	107.13	6.25514	-0.600473	5.44669
	107.132	6.25514	-0.600473	5.44669
	107.133	6.25514	-0.600473	5.44669
	107.132	6.25514	-0.600473	5.44669
	107.132	6.25514	-0.600473	5.44669
	107.132	6.25514	-0.600473	5.44669
	107.132	6.25514	-0.600473	5.44669
	107.132	6.25514	-0.600473	5.44669
	107.132	6.25514	-0.600473	5.44669
	107.132	6.25514	-0.600473	5.44669
	107.132	6.20595	-0.600473	5.44669
	107.132	6.07917	-0.600473	5.44669
	107.154	6.02674	-0.600473	5.44669
	107.212	6.14556	-0.600473	5.44669
	107.236	6.22912	-0.600473	5.44669
	107.182	6.12591	-0.600473	5.44669
	107.144	5.98859	-0.600473	5.44669
	107.191	5.90836	-0.600473	5.44669
	107.253	5.81579	-0.600473	5.44669
	107.289	5.73926	-0.600473	5.44669
	107.331	5.72962	-0.600473	5.44669
	107.366	5.80031	-0.600473	5.44669
	107.37	5.98845	-0.600473	5.44669
	107.361	6.21426	-0.600473	5.44669
	107.355	6.26923	-0.600473	5.44669
	107.356	6.06874	-0.600473	5.44669
	107.359	5.79497	-0.600473	5.44669
	107.359	5.72459	-0.600473	5.44669
	107.359	5.88653	-0.600473	5.44669
	107.358	5.99429	-0.600473	5.44669
	107.358	5.88584	-0.600473	5.44669
	107.358	5.73771	-0.600473	5.44669
	107.381	5.70402	-0.600473	5.44669
	107.461	5.74094	-0.600473	5.44669
	107.564	5.76813	-0.600473	5.44669
	107.614	5.76635	-0.600473	5.44669
	107.603	5.75593	-0.600473	5.44669
	107.56	5.7522	-0.600473	5.44669
	107.475	5.75434	-0.600473	5.44669
	107.399	5.75656	-0.600473	5.44669
	107.433	5.75673	-0.600473	5.44669
	107.547	5.75602	-0.600473	5.44669
	107.616	5.75565	-0.600473	5.44669
[truncated: 702 more rows]
