# Supplementary material for: Design of a cosmetic glove stiffness compensation mechanism for toddler-sized hand prostheses
Source: PLoS One. 2017 Aug 11;12(8):e0183233. doi: 10.1371/journal.pone.0183233 (PMC5553851; doi:10.1371/journal.pone.0183233)
Supplement: S1 Dataset — (ZIP) [file pone.0183233.s001.zip › 02 Spring measurements/RVS1_1.xlsx]

## Sheet: RVS1_1
LabVIEW Measurement
Writer_Version	2
Reader_Version	2
Separator	Tab
Decimal_Separator	.
Multi_Headings	No
X_Columns	No
Time_Pref	Absolute
Operator	localadmin
Date	2013-09-24
Time	00:15:26.357000
***End_of_Header***
Channels	4
Samples	10	10	10	10
Date	2013-09-24	2013-09-24	2013-09-24	2013-09-24
Time	00:15:26.357000	00:15:26.357000	00:15:26.357000	00:15:26.358000
Y_Unit_Label	mm	N	N	Pa
X_Dimension	Time	Time	Time	Time
X0	0	0	0	0
Delta_X	0.01	0.01	0.01	0.01
***End_of_Header***
X_Value	Voltage LVDT (Filtered)	Voltage Load Cell (Filtered)	Voltage Pinch Load Cell (Filtered)	Voltage Pressure (Filtered)	Comment
	112.335	0.374618	-0.692067	5.44669
	112.358	0.241193	-0.678264	5.44669
	112.439	0.217334	-0.675631	5.44669
	112.52	0.253152	-0.687039	5.44669
	112.49	0.276379	-0.71757	5.44669
	112.376	0.273336	-0.753846	5.44669
	112.305	0.263799	-0.770421	5.44669
	112.311	0.260885	-0.758536	5.44669
	112.337	0.263054	-0.723115	5.44669
	112.369	0.264999	-0.685002	5.44669
	112.42	0.265042	-0.669402	5.44669
	112.439	0.313559	-0.682349	5.44669
	112.384	0.440037	-0.709999	5.44669
	112.326	0.492584	-0.71962	5.44669
	112.316	0.42311	-0.706369	5.44669
	112.332	0.417155	-0.70409	5.44669
	112.342	0.445978	-0.708905	5.44669
	112.341	0.362836	-0.704029	5.44669
	112.337	0.253161	-0.706926	5.44669
	112.335	0.226542	-0.718796	5.44669
	112.336	0.252756	-0.724152	5.44669
	112.337	0.272941	-0.7224	5.44669
	112.337	0.272037	-0.719798	5.44669
	112.337	0.264477	-0.719336	5.44669
	112.337	0.261631	-0.72794	5.44669
	112.337	0.263126	-0.740825	5.44669
	112.337	0.264764	-0.736737	5.44669
	112.337	0.264918	-0.721556	5.44669
	112.337	0.264401	-0.715243	5.44669
	112.337	0.313319	-0.725642	5.44669
	112.337	0.489355	-0.741324	5.44669
	112.337	0.668688	-0.737764	5.44669
	112.337	0.651521	-0.72968	5.44669
	112.337	0.526691	-0.743139	5.44669
	112.337	0.42278	-0.761989	5.44669
	112.337	0.316104	-0.758866	5.44669
	112.337	0.242136	-0.73413	5.44669
	112.337	0.238583	-0.714359	5.44268
	112.337	0.261726	-0.705333	5.43234
	112.337	0.272419	-0.691328	5.43207
	112.337	0.26863	-0.685938	5.4521
	112.337	0.263236	-0.703966	5.4672
	112.337	0.262322	-0.715859	5.45943
	112.337	0.263856	-0.706945	5.4457
	112.337	0.264824	-0.71354	5.44189
	112.337	0.264684	-0.737517	5.44505
	112.337	0.264281	-0.732333	5.44771
	112.337	0.313353	-0.695986	5.4477
	112.337	0.440221	-0.678542	5.44674
	112.337	0.492735	-0.699253	5.44635
	112.359	0.373918	-0.716519	5.44653
	112.417	0.241135	-0.708898	5.44674
	112.463	0.266749	-0.714123	5.44677
	112.466	0.429232	-0.737067	5.4467
	112.43	0.553935	-0.731937	5.44667
	112.388	0.558828	-0.703851	5.44667
	112.401	0.469011	-0.706836	5.44669
	112.425	0.323741	-0.735857	5.44669
	112.386	0.228854	-0.741899	5.44669
	112.332	0.230298	-0.733314	5.44669
	112.318	0.262975	-0.743185	5.44669
	112.331	0.275887	-0.760715	5.44669
	112.341	0.269639	-0.766187	5.44669
	112.341	0.311616	-0.762508	5.44669
	112.337	0.43759	-0.751192	5.44669
	112.335	0.49225	-0.722908	5.44669
	112.336	0.37465	-0.687535	5.44669
	112.337	0.241614	-0.678409	5.44669
	112.337	0.217499	-0.70221	5.44669
	112.337	0.253071	-0.717807	5.44669
	112.337	0.276287	-0.708386	5.44669
	112.337	0.273326	-0.705581	5.44669
	112.359	0.263828	-0.716683	5.44669
	112.417	0.260901	-0.731616	5.44669
	112.44	0.263051	-0.743265	5.44669
	112.386	0.264992	-0.736446	5.44669
	112.326	0.26504	-0.728436	5.44669
	112.316	0.264371	-0.735216	5.44669
	112.332	0.264073	-0.726382	5.44669
	112.342	0.264186	-0.694361	5.44669
	112.341	0.26434	-0.679984	5.44669
	112.337	0.264364	-0.708306	5.44669
	112.335	0.264319	-0.744658	5.44669
	112.336	0.264292	-0.745015	5.44669
	112.337	0.264297	-0.731483	5.44669
	112.337	0.264308	-0.74131	5.44669
	112.359	0.264311	-0.76058	5.44669
	112.416	0.264309	-0.758927	5.44669
	112.463	0.264306	-0.734656	5.44669
	112.466	0.264306	-0.722428	5.44669
	112.43	0.264307	-0.733384	5.44669
	112.365	0.264307	-0.727759	5.44669
	112.321	0.264307	-0.695589	5.44669
	112.321	0.264307	-0.68001	5.44669
	112.336	0.264307	-0.70001	5.44669
	112.342	0.313497	-0.724186	5.44669
	112.339	0.440273	-0.728828	5.44669
	112.336	0.541895	-0.722437	5.44669
	112.336	0.549853	-0.71815	5.44669
	112.337	0.46953	-0.710762	5.44669
	112.337	0.327148	-0.692204	5.44669
	112.337	0.230097	-0.676496	5.44669
	112.337	0.229607	-0.682711	5.44669
	112.337	0.262244	-0.707621	5.44669
	112.337	0.275826	-0.718494	5.44669
	112.337	0.269873	-0.706743	5.44669
	112.337	0.311736	-0.704647	5.44669
	112.337	0.437556	-0.709005	5.44669
	112.337	0.492193	-0.696002	5.44669
	112.337	0.423829	-0.68654	5.44669
	112.337	0.417594	-0.71042	5.44669
	112.337	0.445907	-0.751076	5.44669
	112.337	0.36265	-0.77181	5.44669
	112.337	0.253108	-0.760104	5.44669
	112.337	0.226586	-0.731149	5.44669
	112.337	0.252793	-0.720539	5.44669
	112.337	0.272941	-0.73384	5.44669
	112.337	0.272024	-0.728621	5.44669
	112.337	0.264472	-0.695789	5.44669
	112.337	0.261633	-0.671916	5.44669
	112.337	0.263129	-0.67169	5.44669
	112.337	0.264764	-0.687651	5.44669
	112.337	0.264917	-0.719228	5.44669
	112.337	0.2644	-0.754323	5.44669
	112.337	0.264129	-0.762161	5.44669
	112.337	0.2642	-0.730048	5.44669
	112.337	0.264325	-0.686569	5.44669
	112.337	0.264353	-0.667586	5.44669
	112.337	0.26432	-0.67316	5.44669
	112.337	0.264296	-0.689807	5.44669
	112.337	0.264298	-0.711738	5.44669
	112.337	0.264307	-0.725561	5.44669
	112.337	0.313501	-0.725226	5.44669
	112.337	0.440274	-0.712567	5.44669
	112.337	0.492704	-0.698308	5.44669
	112.337	0.373886	-0.703269	5.44669
	112.337	0.241132	-0.719305	5.44669
	112.337	0.217569	-0.725666	5.44669
	112.337	0.253272	-0.714983	5.44669
	112.337	0.276346	-0.691294	5.44669
	112.337	0.27328	-0.682484	5.44669
	112.337	0.263787	-0.702531	5.44669
	112.337	0.2609	-0.724355	5.44268
	112.337	0.312255	-0.735873	5.43234
	112.337	0.490154	-0.750186	5.42806
	112.337	0.718591	-0.762689	5.43775
	112.337	0.827501	-0.764518	5.44858
	112.337	0.804031	-0.761106	5.4505
	112.337	0.757407	-0.751198	5.44759
	112.337	0.746525	-0.731279	5.44571
	112.337	0.758587	-0.715898	5.44595
	112.337	0.816705	-0.706992	5.44673
	112.337	0.942934	-0.699347	5.44696
	112.315	0.991963	-0.705695	5.44679
	112.257	0.921105	-0.712082	5.44663
	112.211	0.96501	-0.704791	5.44663
	112.185	1.17057	-0.713986	5.44668
	112.142	1.31591	-0.738471	5.44671
	112.103	1.31558	-0.732574	5.4467
	112.097	1.26565	-0.703619	5.44668
	112.108	1.24516	-0.698641	5.44668
	112.114	1.25437	-0.71552	5.44669
	112.113	1.26552	-0.725732	5.44669
	112.11	1.31611	-0.724228	5.44669
	112.11	1.48869	-0.720002	5.44669
	112.11	1.71518	-0.710902	5.44669
	112.111	1.82516	-0.699475	5.44669
	112.111	1.80283	-0.704351	5.44669
	112.111	1.75631	-0.711472	5.44669
	112.11	1.74506	-0.705013	5.44669
	112.11	1.75693	-0.706425	5.44669
	112.111	1.76591	-0.718237	5.44669
	112.111	1.76545	-0.731967	5.44669
	112.111	1.76207	-0.74286	5.44669
	112.111	1.76082	-0.728281	5.44669
	112.111	1.76149	-0.692431	5.44669
	112.111	1.76222	-0.6785	5.44669
	112.111	1.76229	-0.7005	5.44669
	112.088	1.76205	-0.717057	5.44669
	112.031	1.76194	-0.700809	5.44669
	112.007	1.76197	-0.677815	5.44669
	112.061	1.76202	-0.680197	5.44669
	112.099	1.76204	-0.713969	5.44669
	112.052	1.81121	-0.746905	5.44669
	111.99	1.98717	-0.736065	5.44669
	111.953	2.21556	-0.702076	5.44669
	111.911	2.27596	-0.704624	5.44669
	111.877	2.07682	-0.743432	5.44669
	111.872	1.85087	-0.770717	5.44669
	111.882	1.90622	-0.770241	5.44669
	111.888	2.16983	-0.760643	5.44669
	111.886	2.33512	-0.75684	5.44669
	111.884	2.32247	-0.758665	5.44669
	111.861	2.26028	-0.752913	5.44669
	111.804	2.23903	-0.732866	5.44669
	111.759	2.25228	-0.715953	5.44669
	111.733	2.26539	-0.706451	5.44669
	111.689	2.26617	-0.69123	5.44669
	111.65	2.26184	-0.685499	5.44669
	111.644	2.25975	-0.711688	5.44669
	111.655	2.26041	-0.744108	5.44669
	111.662	2.26143	-0.735711	5.44669
	111.66	2.26163	-0.695052	5.44669
	111.658	2.26134	-0.676949	5.44669
	111.657	2.26116	-0.706788	5.44669
	111.658	2.26118	-0.752971	5.44669
	111.658	2.26125	-0.766025	5.44669
	111.658	2.26128	-0.740019	5.44669
	111.636	2.26126	-0.722102	5.44669
	111.556	2.26125	-0.731333	5.44669
	111.452	2.26125	-0.734885	5.44669
	111.403	2.26125	-0.724162	5.44669
	111.413	2.26125	-0.716994	5.44669
	111.434	2.26125	-0.717579	5.44669
	111.439	2.26125	-0.720336	5.44669
	111.434	2.31044	-0.721278	5.44669
	111.43	2.48641	-0.720691	5.44669
	111.43	2.66561	-0.72011	5.44669
	111.432	2.64842	-0.712205	5.44669
	111.432	2.57281	-0.692112	5.44669
	111.432	2.5957	-0.683815	5.44669
	111.432	2.59064	-0.702798	5.44669
	111.432	2.57382	-0.723994	5.44669
	111.432	2.6659	-0.735626	5.44669
	111.432	2.77506	-0.750211	5.44669
	111.409	2.79829	-0.754917	5.44669
	111.352	2.77083	-0.728524	5.44669
	111.328	2.75134	-0.696384	5.44669
	111.382	2.75297	-0.697099	5.44669
	111.442	2.76059	-0.717453	5.44669
	111.431	2.7632	-0.727091	5.44669
	111.335	2.76159	-0.72411	5.44669
	111.221	2.75998	-0.71947	5.44669
	111.172	2.75989	-0.71072	5.44669
	111.187	2.76041	-0.691718	5.44669
	111.21	2.76067	-0.684178	5.44669
	111.214	2.76059	-0.71096	5.44669
	111.207	2.76046	-0.744272	5.44669
	111.203	2.76044	-0.743909	5.44669
	111.204	2.76048	-0.731157	5.44669
	111.205	2.7605	-0.733695	5.44669
	111.206	2.7605	-0.732648	5.44669
	111.206	2.76049	-0.722384	5.44669
	111.205	2.76048	-0.717044	5.44669
	111.205	2.76049	-0.718232	5.44669
	111.205	2.76049	-0.712721	5.44669
	111.205	2.76049	-0.692997	5.44669
	111.205	2.76049	-0.684003	5.44669
	111.205	2.76049	-0.702562	5.44669
	111.205	2.76049	-0.715958	5.44669
	111.205	2.76049	-0.707486	5.44669
	111.205	2.76049	-0.70586	5.44669
	111.205	2.76049	-0.70925	5.44669
	111.205	2.76049	-0.703544	5.44669
	111.205	2.76049	-0.714471	5.44669
	111.205	2.76049	-0.739117	5.44669
	111.205	2.76049	-0.740543	5.44669
	111.205	2.76049	-0.731586	5.44669
	111.205	2.76049	-0.742943	5.44669
	111.205	2.76049	-0.753357	5.44669
	111.205	2.76049	-0.738333	5.44669
	111.205	2.76049	-0.725907	5.44669
	111.205	2.76049	-0.733528	5.44669
	111.183	2.76049	-0.726581	5.44669
	111.103	2.76049	-0.695045	5.44669
	111.022	2.76049	-0.6802	5.44669
	111.03	2.76049	-0.708154	5.44669
	111.086	2.76049	-0.752388	5.44669
	111.111	2.76049	-0.773166	5.44669
	111.08	2.76049	-0.760206	5.44669
	111.01	2.76049	-0.730709	5.44669
	110.962	2.76049	-0.720319	5.44669
	110.962	2.76049	-0.741774	5.44669
	110.978	2.76049	-0.756881	5.44669
	110.985	2.76049	-0.732355	5.44669
	110.982	2.76049	-0.697292	5.44669
	110.978	2.76049	-0.703989	5.44669
	110.978	2.76049	-0.744875	5.44669
	110.979	2.76049	-0.771548	5.44669
	110.979	2.76049	-0.770077	5.44669
	110.979	2.76049	-0.760279	5.44669
	110.979	2.76049	-0.756745	5.44669
	110.979	2.76049	-0.758756	5.44669
	110.979	2.80968	-0.752984	5.44669
	110.979	2.98564	-0.724993	5.44669
	110.957	3.21404	-0.695642	5.44669
	110.899	3.27443	-0.705922	5.44669
	110.853	3.12448	-0.738402	5.44669
	110.827	3.02531	-0.73542	5.44669
	110.784	3.0839	-0.704837	5.44669
	110.745	3.10192	-0.706011	5.44669
	110.739	3.03283	-0.735162	5.44669
	110.75	2.93946	-0.741901	5.44669
	110.756	2.81734	-0.733562	5.44669
	110.755	2.73315	-0.735418	5.44669
	110.753	2.77999	-0.724644	5.44669
	110.752	2.98324	-0.701431	5.44669
	110.752	3.22363	-0.708422	5.44669
	110.753	3.3285	-0.737383	5.44669
	110.753	3.29908	-0.734104	5.44669
	110.753	3.2514	-0.696777	5.44669
	110.73	3.24219	-0.670373	5.4507
	110.651	3.25533	-0.678562	5.46104
	110.547	3.26411	-0.708066	5.46531
	110.498	3.26312	-0.728027	5.45562
	110.508	3.25959	-0.727566	5.4448
	110.552	3.25846	-0.712671	5.44287
	110.614	3.25924	-0.69752	5.44579
	110.632	3.25997	-0.702902	5.44767
	110.574	3.26	-0.71156	5.44742
	110.514	3.25975	-0.697694	5.44664
	110.505	3.25964	-0.686341	5.44641
	110.522	3.25968	-0.701865	5.44658
	110.532	3.25973	-0.714834	5.44674
	110.53	3.25974	-0.699392	5.44675
	110.526	3.25973	-0.678011	5.44669
	110.525	3.25972	-0.672912	5.44266
	110.526	3.25972	-0.678118	5.43233
	110.527	3.25972	-0.68207	5.42806
	110.527	3.25972	-0.681868	5.43776
	110.527	3.25972	-0.688249	5.44858
	110.526	3.25972	-0.707981	5.4505
	110.526	3.25972	-0.724539	5.44759
	110.527	3.25972	-0.734005	5.44571
	110.527	3.30891	-0.741466	5.44595
	110.526	3.43569	-0.726971	5.44673
	110.526	3.48812	-0.692378	5.44696
	110.504	3.41849	-0.671072	5.44679
	110.424	3.41251	-0.680419	5.44663
	110.343	3.49057	-0.716466	5.44663
	110.351	3.53423	-0.747873	5.44668
	110.385	3.47698	-0.743454	5.44671
	110.353	3.33154	-0.721815	5.4467
	110.297	3.22499	-0.705085	5.44668
	110.281	3.27081	-0.696436	5.44668
	110.293	3.48157	-0.713022	5.44669
	110.304	3.6763	-0.741045	5.44669
	110.304	3.65319	-0.733996	5.44669
	110.301	3.56958	-0.695429	5.44669
	110.299	3.64041	-0.669847	5.44669
	110.3	3.76445	-0.678821	5.44669
	110.3	3.80147	-0.708361	5.44669
	110.301	3.77451	-0.720188	5.44669
	110.3	3.75031	-0.699319	5.44669
	110.3	3.7498	-0.676076	5.44669
	110.3	3.7582	-0.679998	5.44669
	110.3	3.76189	-0.706633	5.44669
	110.3	3.76046	-0.719044	5.44669
	110.3	3.75854	-0.707325	5.44669
	110.3	3.75825	-0.712565	5.44669
	110.278	3.75881	-0.744845	5.44669
	110.22	3.75915	-0.768478	5.44669
	110.174	3.75909	-0.7688	5.44669
	110.148	3.75895	-0.752965	5.44669
	110.105	3.75891	-0.721406	5.44669
	110.066	3.75894	-0.686274	5.44669
	110.06	3.75897	-0.670544	5.44669
	110.071	3.75897	-0.674505	5.44669
	110.078	3.75896	-0.689319	5.44669
	110.054	3.75895	-0.711056	5.44669
	109.972	3.75896	-0.717577	5.44669
	109.867	3.75896	-0.705137	5.44669
	109.818	3.75896	-0.7043	5.44669
	109.829	3.75896	-0.717301	5.44669
	109.851	3.75896	-0.724459	5.44669
	109.855	3.75896	-0.72306	5.44669
	109.85	3.75896	-0.727836	5.44669
	109.846	3.75896	-0.739457	5.44669
	109.846	3.75896	-0.736201	5.44669
	109.848	3.75896	-0.721818	5.44669
	109.848	3.75896	-0.715543	5.44669
	109.848	3.75896	-0.717804	5.44669
	109.848	3.75896	-0.720946	5.44669
	109.847	3.75896	-0.729324	5.44669
	109.848	3.75896	-0.740832	5.44669
	109.848	3.75896	-0.736248	5.44669
	109.848	3.75896	-0.721349	5.44669
	109.848	3.80815	-0.707459	5.44669
	109.848	3.93492	-0.697597	5.44669
	109.848	3.98736	-0.704794	5.44669
	109.848	3.86854	-0.720198	5.44669
	109.825	3.73578	-0.733369	5.44669
	109.768	3.71222	-0.742751	5.44669
	109.722	3.74792	-0.735607	5.44669
	109.718	3.771	-0.728268	5.44669
	109.732	3.76793	-0.735444	5.44669
	109.717	3.75844	-0.734408	5.44669
	109.68	3.75555	-0.7225	5.44669
	109.688	3.75772	-0.716467	5.44669
	109.707	3.75965	-0.72582	5.44669
	109.669	3.80888	-0.740963	5.44669
	109.616	3.93499	-0.729679	5.44669
	109.603	4.03631	-0.693692	5.44669
	109.616	4.04439	-0.67066	5.44669
	109.625	4.0134	-0.67978	5.44669
	109.625	4.04701	-0.708474	5.44669
	109.621	4.17831	-0.727765	5.44669
	109.62	4.23819	-0.735182	5.44669
	109.621	4.12088	-0.740813	5.44669
	109.622	4.0353	-0.726279	5.44669
	109.622	4.08794	-0.700191	5.44669
	109.621	4.09863	-0.70732	5.44669
	109.621	4.07778	-0.737363	5.44669
	109.621	4.16258	-0.742358	5.44669
	109.621	4.27011	-0.732971	5.44669
	109.621	4.29525	-0.735008	5.44669
	109.621	4.26917	-0.724682	5.44669
	109.621	4.20038	-0.701593	5.44669
	109.621	4.07471	-0.708476	5.44669
	109.621	3.98052	-0.737349	5.44669
	109.621	3.97529	-0.73407	5.44669
	109.621	4.05411	-0.696775	5.44669
	109.621	4.19489	-0.678255	5.44669
	109.621	4.29181	-0.698852	5.44669
	109.621	4.29281	-0.724324	5.44669
	109.621	4.26043	-0.737168	5.44669
	109.599	4.24678	-0.75074	5.44669
	109.519	4.25261	-0.75459	5.44669
	109.416	4.25991	-0.728199	5.44669
	109.366	4.2609	-0.696364	5.44669
	109.377	4.25872	-0.697206	5.44669
	109.398	4.25745	-0.717505	5.44669
	109.403	4.2577	-0.734946	5.44669
	109.397	4.25825	-0.75224	5.44669
	109.393	4.2584	-0.763881	5.4507
	109.393	4.25826	-0.756416	5.46104
	109.395	4.25815	-0.73243	5.46531
	109.396	4.25815	-0.714517	5.45562
	109.395	4.25819	-0.713874	5.4448
	109.395	4.25821	-0.719708	5.44287
	109.395	4.2582	-0.722338	5.44579
	109.395	4.25819	-0.72923	5.44767
	109.395	4.25819	-0.740299	5.44742
	109.395	4.25819	-0.728187	5.44664
	109.395	4.2582	-0.693303	5.44641
	109.395	4.25819	-0.671028	5.44658
	109.395	4.25819	-0.680072	5.44674
	109.395	4.25819	-0.708466	5.44675
	109.395	4.25819	-0.719787	5.44669
	109.395	4.25819	-0.706984	5.44667
	109.395	4.25819	-0.704288	5.44668
	109.395	4.25819	-0.708769	5.44669
	109.395	4.25819	-0.696031	5.44669
	109.395	4.25819	-0.678765	5.44669
	109.395	4.25819	-0.682295	5.44669
	109.395	4.25819	-0.706639	5.44669
	109.395	4.25819	-0.71823	5.44669
	109.395	4.25819	-0.699111	5.44669
	109.373	4.25819	-0.676685	5.44669
	109.293	4.25819	-0.680327	5.44669
	109.212	4.25819	-0.706554	5.44669
	109.22	4.25819	-0.718894	5.44669
	109.276	4.25819	-0.699419	5.44669
	109.301	4.30739	-0.684449	5.44669
	109.269	4.43416	-0.708328	5.44669
	109.222	4.53578	-0.743072	5.44669
	109.231	4.54374	-0.744342	5.44669
	109.255	4.51261	-0.723894	5.44669
	109.217	4.497	-0.70564	5.44669
	109.164	4.45238	-0.695929	5.44669
	109.15	4.33308	-0.712613	5.44669
	109.163	4.23296	-0.748924	5.44669
	109.173	4.27217	-0.762301	5.44669
	109.173	4.47788	-0.732034	5.44669
	109.169	4.72203	-0.687352	5.44669
	109.167	4.82759	-0.67508	5.44669
	109.168	4.74793	-0.700879	5.44669
	109.169	4.57279	-0.726303	5.44669
	109.169	4.51124	-0.737277	5.44669
	109.169	4.64347	-0.750082	5.44669
	109.169	4.7359	-0.762147	5.44669
	109.169	4.63164	-0.764328	5.44669
	109.169	4.53991	-0.761219	5.44669
	109.169	4.63453	-0.751313	5.44669
	109.169	4.77115	-0.731287	5.44669
	109.169	4.80494	-0.71586	5.44669
	109.169	4.77215	-0.714844	5.44669
	109.169	4.74666	-0.727508	5.44669
	109.169	4.74768	-0.742248	5.44669
	109.146	4.75717	-0.737488	5.44669
	109.089	4.7116	-0.729236	5.44669
	109.065	4.58296	-0.743051	5.44669
	109.097	4.52847	-0.76211	5.44669
	109.077	4.64708	-0.758948	5.44669
	109.007	4.78048	-0.726251	5.44669
	109.021	4.80439	-0.68617	5.44669
	109.102	4.7686	-0.668777	5.44669
	109.094	4.74537	-0.673802	5.44669
	108.99	4.7484	-0.681782	5.44669
	108.915	4.75793	-0.68329	5.44669
	108.915	4.76085	-0.688948	5.44669
	108.941	4.75868	-0.707769	5.44669
	108.952	4.75674	-0.716331	5.44669
	108.947	4.7567	-0.705783	5.44669
	108.941	4.75737	-0.705013	5.44669
	108.94	4.75767	-0.717371	5.44669
	108.942	4.75755	-0.732105	5.44669
	108.943	4.7574	-0.751097	5.44669
	108.943	4.75737	-0.764411	5.44669
	108.942	4.75742	-0.757045	5.44669
	108.92	4.75745	-0.732505	5.44669
	108.863	4.75744	-0.722196	5.44669
	108.817	4.80662	-0.741922	5.44669
	108.791	4.93339	-0.756276	5.44669
	108.747	4.98583	-0.732049	5.44669
	108.708	4.86701	-0.689508	5.44669
	108.703	4.73426	-0.668108	5.44669
	108.713	4.71069	-0.680205	5.44669
	108.72	4.74639	-0.717431	5.44669
	108.719	4.76947	-0.756225	5.44669
	108.716	4.81559	-0.763597	5.44669
	108.715	4.93288	-0.729974	5.44669
	108.716	5.03161	-0.686027	5.44669
	108.716	5.04173	-0.667386	5.44669
	108.716	5.01253	-0.673268	5.44669
	108.716	5.04616	-0.682053	5.4507
	108.716	5.12764	-0.691463	5.46104
	108.716	5.06047	-0.717134	5.46531
	108.716	4.84165	-0.752089	5.45562
	108.716	4.74826	-0.76984	5.4448
	108.716	4.93044	-0.766788	5.44287
	108.716	5.21024	-0.759507	5.44579
	108.716	5.33884	-0.757591	5.44767
	108.716	5.30532	-0.751513	5.44742
	108.716	5.24748	-0.732662	5.44664
	108.716	5.18628	-0.724236	5.44641
	108.716	5.02589	-0.734852	5.44658
	108.716	4.85748	-0.727731	5.44674
	108.716	4.92286	-0.702927	5.44675
	108.716	5.17017	-0.700081	5.44669
	108.716	5.32506	-0.71637	5.44667
	108.694	5.31384	-0.725577	5.44668
	108.636	5.25595	-0.72386	5.44669
	108.59	5.23599	-0.727774	5.44669
	108.587	5.24825	-0.739146	5.44669
	108.623	5.26049	-0.728222	5.44669
	108.665	5.21207	-0.701598	5.44669
	108.63	5.08127	-0.699349	5.44669
	108.526	5.02687	-0.716535	5.44669
	108.484	5.1463	-0.733777	5.44669
	108.546	5.23082	-0.752095	5.44669
	108.594	5.12779	-0.764235	5.44669
	108.548	5.03939	-0.756616	5.44669
	108.483	5.13496	-0.732388	5.44669
	108.467	5.2708	-0.714428	5.44669
	108.483	5.30393	-0.713852	5.44669
	108.495	5.27113	-0.727601	5.44669
	108.495	5.24588	-0.750511	5.44669
	108.49	5.247	-0.757904	5.44669
	108.488	5.25645	-0.72967	5.44669
	108.489	5.26001	-0.687932	5.44669
	108.49	5.25814	-0.668293	5.44669
	108.49	5.2561	-0.672972	5.44669
	108.49	5.2559	-0.681606	5.44669
	108.49	5.20736	-0.691382	5.44669
	108.49	5.08092	-0.717259	5.44669
	108.49	5.0284	-0.752171	5.44669
	108.49	5.14706	-0.761959	5.44669
	108.49	5.27978	-0.730729	5.44669
	108.49	5.30339	-0.686926	5.44669
	108.49	5.26772	-0.667494	5.44669
	108.49	5.24464	-0.680865	5.44669
	108.49	5.24769	-0.710055	5.44669
	108.49	5.25718	-0.728042	5.44669
	108.49	5.26007	-0.726865	5.44669
	108.49	5.25791	-0.712372	5.44669
	108.49	5.25598	-0.689773	5.44669
	108.49	5.25594	-0.674905	5.44669
	108.49	5.25661	-0.675038	5.44669
	108.49	5.2569	-0.687984	5.44669
	108.49	5.25679	-0.718177	5.44669
	108.49	5.25663	-0.753764	5.44669
	108.49	5.25661	-0.7623	5.44669
	108.49	5.25666	-0.730305	5.44669
	108.49	5.25668	-0.694498	5.44669
	108.49	5.25668	-0.703545	5.44669
	108.49	5.25667	-0.745682	5.44669
	108.49	5.25666	-0.772044	5.44669
	108.49	5.25666	-0.769998	5.44669
	108.49	5.25667	-0.752199	5.44669
	108.49	5.25667	-0.72066	5.44669
	108.49	5.25667	-0.686234	5.44669
	108.49	5.25667	-0.678663	5.44669
	108.49	5.25667	-0.702779	5.44669
	108.49	5.25667	-0.725825	5.44669
	108.49	5.25667	-0.728531	5.44669
	108.49	5.25667	-0.721729	5.44669
	108.49	5.25667	-0.71796	5.44669
	108.49	5.25667	-0.718805	5.44669
	108.49	5.25667	-0.7205	5.44669
	108.49	5.25667	-0.720909	5.44669
	108.49	5.25667	-0.728349	5.44669
	108.49	5.25667	-0.740437	5.44669
	108.49	5.25667	-0.728558	5.44669
	108.49	5.25667	-0.70128	5.44669
	108.49	5.25667	-0.699096	5.44669
	108.49	5.25667	-0.716542	5.44669
	108.468	5.25667	-0.73387	5.44669
	108.388	5.25667	-0.752131	5.44669
	108.284	5.25667	-0.764217	5.44669
	108.257	5.25667	-0.756596	5.44669
	108.325	5.25667	-0.724515	5.44669
	108.392	5.25667	-0.69415	5.44669
	108.401	5.25667	-0.697595	5.44669
	108.359	5.25667	-0.718456	5.44669
	108.29	5.25667	-0.735206	5.44669
	108.247	5.25667	-0.74414	5.44669
	108.248	5.25667	-0.735537	5.44669
	108.263	5.25667	-0.727745	5.44669
	108.269	5.30586	-0.74312	5.44669
	108.266	5.43263	-0.762669	5.44669
	108.263	5.48506	-0.759158	5.44669
	108.262	5.41544	-0.72614	5.44669
	108.263	5.45865	-0.686049	5.44669
	108.264	5.61429	-0.676637	5.44669
	108.264	5.58361	-0.709866	5.44669
	108.264	5.35511	-0.746502	5.44669
	108.263	5.19573	-0.745234	5.44669
	108.264	5.24756	-0.723049	5.44669
	108.264	5.43023	-0.71284	5.44669
	108.264	5.55402	-0.716233	5.44669
	108.264	5.55136	-0.713378	5.44669
	108.264	5.45869	-0.693983	5.44669
	108.264	5.31492	-0.684182	5.44669
	108.264	5.22167	-0.710157	5.44669
	108.264	5.27246	-0.751805	5.44669
	108.264	5.43139	-0.772209	5.44669
	108.241	5.54566	-0.767883	5.44669
	108.184	5.59663	-0.751253	5.44669
	108.16	5.63599	-0.721015	5.44669
	108.214	5.59446	-0.686719	5.44669
	108.274	5.50756	-0.670869	5.44669
	108.285	5.47713	-0.674483	5.44669
	108.269	5.49388	-0.681324	5.44669
	108.258	5.51149	-0.682856	5.44669
	108.26	5.56207	-0.681058	5.44669
	108.264	5.63397	-0.67976	5.44669
	108.265	5.60595	-0.679854	5.44669
	108.264	5.56229	-0.688226	5.44669
	108.263	5.65134	-0.716558	5.44669
	108.241	5.71957	-0.752999	5.44669
	108.161	5.57138	-0.770426	5.44669
	108.058	5.31449	-0.758839	5.44669
	108.031	5.18337	-0.72324	5.44669
	108.099	5.25687	-0.684947	5.44669
	108.144	5.43853	-0.669334	5.44669
	108.117	5.55419	-0.67447	5.44669
	108.109	5.54848	-0.681864	5.44669
	108.118	5.45743	-0.690957	5.44669
	108.08	5.31541	-0.716989	5.44669
	108.032	5.27152	-0.744338	5.44669
	108.043	5.44852	-0.741786	5.44669
	108.112	5.70879	-0.730243	5.44669
	108.145	5.7819	-0.734067	5.44669
	108.09	5.57671	-0.733128	5.44669
	108.027	5.34371	-0.730324	5.44669
	108.015	5.39825	-0.745058	5.44669
	108.032	5.61484	-0.762563	5.44669
	108.043	5.60536	-0.758425	5.44669
	108.042	5.41323	-0.72587	5.44669
	108.037	5.41689	-0.686197	5.44669
	108.036	5.64708	-0.668923	5.44669
	108.037	5.81679	-0.681724	5.44669
	108.038	5.76867	-0.709907	5.44669
	108.038	5.5839	-0.719804	5.44669
	108.037	5.50709	-0.706479	5.44669
	108.037	5.63635	-0.704071	5.44669
	108.037	5.78216	-0.716728	5.44669
	108.037	5.80748	-0.732171	5.44669
	108.037	5.76787	-0.751353	5.44669
	108.037	5.74254	-0.756624	5.44669
	108.037	5.74604	-0.736704	5.44669
	108.037	5.75652	-0.716192	5.44669
	108.037	5.75967	-0.713049	5.44669
	108.037	5.75726	-0.726637	5.44669
	108.037	5.75513	-0.742521	5.44669
	108.037	5.7551	-0.737912	5.44669
	108.037	5.75584	-0.721445	5.44669
	108.037	5.75616	-0.714779	5.44669
	108.037	5.75603	-0.725487	5.44669
	108.037	5.75587	-0.741424	5.44669
	108.037	5.75584	-0.72999	5.44669
	108.037	5.75589	-0.693659	5.44669
	108.037	5.75592	-0.670536	5.44268
	108.037	5.75591	-0.67974	5.43234
	108.037	5.7559	-0.708501	5.42806
	108.037	5.7559	-0.71992	5.43775
	108.037	5.7559	-0.699157	5.44858
	108.037	5.7559	-0.683974	5.4505
	108.037	5.7559	-0.708223	5.44759
	108.037	5.7559	-0.751067	5.44571
	108.037	5.7559	-0.764716	5.44595
	108.037	5.7559	-0.732277	5.44673
	108.037	5.7559	-0.694465	5.44696
	108.037	5.7559	-0.69496	5.44679
	108.037	5.7559	-0.709368	5.44663
	108.037	5.7559	-0.699606	5.44663
	108.037	5.7559	-0.680051	5.44267
	108.037	5.7559	-0.681563	5.43236
	108.015	5.7559	-0.705875	5.42807
	107.958	5.7559	-0.718171	5.43775
	107.934	5.7559	-0.707228	5.44857
	107.988	5.7559	-0.712835	5.4505
	108.025	5.7559	-0.737121	5.44759
	107.979	5.7559	-0.732418	5.44571
	107.916	5.7559	-0.704033	5.44595
	107.88	5.7559	-0.69887	5.44673
	107.838	5.7559	-0.707598	5.44696
	107.826	5.7559	-0.697474	5.44679
	107.879	5.7559	-0.687658	5.44663
	107.935	5.7559	-0.710366	5.44663
	107.966	5.7559	-0.742785	5.44668
	107.986	5.7559	-0.735627	5.44671
	107.965	5.7559	-0.695487	5.4467
	107.946	5.7559	-0.677161	5.44668
	107.968	5.7559	-0.706722	5.44668
	107.942	5.7559	-0.752868	5.44669
	107.851	5.7559	-0.773876	5.44669
	107.81	5.7559	-0.760332	5.44669
	107.868	5.7559	-0.73051	5.44669
	107.913	5.7559	-0.720191	5.44669
	107.868	5.7559	-0.733921	5.44669
	107.804	5.7559	-0.728779	5.44669
	107.789	5.7559	-0.703697	5.44669
	107.804	5.7559	-0.700031	5.44669
	107.816	5.7559	-0.708205	5.44669
	107.816	5.7559	-0.705186	5.44669
	107.811	5.7559	-0.707661	5.44669
	107.809	5.7559	-0.718693	5.44669
	107.81	5.7559	-0.731719	5.44669
	107.811	5.7559	-0.750465	5.44669
	107.811	5.7559	-0.756413	5.44669
	107.811	5.7559	-0.736931	5.44669
	107.811	5.7559	-0.724232	5.44669
	107.811	5.7559	-0.741195	5.44669
	107.811	5.7559	-0.763117	5.44669
	107.811	5.7559	-0.760031	5.44669
	107.811	5.7559	-0.734217	5.44669
	107.811	5.7559	-0.721852	5.44669
	107.811	5.7559	-0.74117	5.44669
	107.811	5.7559	-0.756083	5.44669
	107.811	5.7559	-0.740106	5.44669
	107.811	5.7559	-0.71781	5.44669
	107.811	5.7559	-0.712518	5.44669
	107.811	5.7559	-0.725839	5.44669
	107.811	5.7559	-0.750247	5.44669
	107.811	5.7559	-0.76629	5.44669
	107.811	5.7559	-0.766006	5.44669
	107.811	5.7559	-0.760449	5.44669
	107.811	5.7559	-0.750394	5.44669
	107.811	5.7559	-0.723305	5.44669
	107.811	5.7559	-0.695855	5.44669
	107.811	5.7559	-0.698741	5.44669
	107.811	5.7559	-0.710459	5.4507
	107.811	5.7559	-0.70659	5.46104
	107.811	5.7559	-0.715318	5.46531
	107.811	5.7559	-0.74626	5.45562
	107.811	5.7559	-0.760222	5.4448
	107.811	5.7559	-0.73211	5.44287
	107.811	5.7559	-0.695994	5.44579
	107.811	5.7559	-0.69566	5.44767
	107.811	5.7559	-0.709118	5.44742
	107.811	5.7559	-0.707124	5.44664
	107.811	5.7559	-0.716018	5.44641
	107.811	5.7559	-0.746364	5.44658
	107.811	5.7559	-0.760017	5.44674
	107.811	5.7559	-0.739857	5.44675
	107.811	5.7559	-0.724171	5.44669
	107.811	5.7559	-0.740128	5.44667
	107.811	5.7559	-0.754822	5.44668
	107.811	5.7559	-0.732077	5.44669
	107.811	5.7559	-0.690037	5.44669
	107.811	5.7559	-0.67619	5.44669
	107.811	5.7559	-0.70039	5.44669
	107.811	5.7559	-0.725704	5.44669
	107.811	5.7559	-0.7372	5.44669
	107.811	5.7559	-0.742392	5.44669
	107.811	5.7559	-0.734094	5.44669
	107.811	5.7559	-0.719891	5.44669
	107.811	5.7559	-0.715485	5.44669
	107.811	5.7559	-0.726335	5.44669
	107.811	5.7559	-0.741528	5.44669
	107.811	5.7559	-0.737603	5.44669
	107.811	5.7559	-0.721669	5.44669
	107.811	5.7559	-0.707112	5.44669
	107.811	5.7559	-0.697337	5.44669
	107.811	5.7559	-0.71268	5.44669
	107.789	5.7559	-0.740581	5.44669
	107.709	5.7559	-0.741794	5.44669
	107.605	5.7559	-0.723719	5.44669
	107.556	5.7559	-0.714345	5.44669
	107.566	5.7559	-0.724496	5.44669
	107.61	5.7559	-0.749034	5.44669
	107.672	5.7559	-0.766259	5.44669
	107.691	5.7559	-0.758554	5.44669
	107.633	5.7559	-0.73248	5.44669
	107.573	5.80509	-0.721649	5.44669
	107.586	5.93187	-0.733832	5.44669
	107.66	5.9843	-0.736093	5.44669
	107.694	5.86548	-0.731651	5.44669
	107.638	5.73273	-0.74456	5.44669
	107.574	5.70916	-0.761883	5.44669
	107.562	5.74487	-0.766188	5.44669
	107.579	5.81713	-0.762093	5.44669
	107.59	5.99003	-0.751018	5.44669
	107.589	6.15975	-0.722982	5.44669
	107.584	6.09047	-0.687628	5.44669
	107.583	5.84107	-0.678421	5.44669
	107.584	5.68668	-0.702182	5.44669
	107.585	5.69886	-0.725661	5.44669
	107.585	5.80616	-0.728674	5.44669
	107.585	5.95265	-0.713977	5.44669
	107.585	6.04182	-0.689803	5.44669
	107.585	6.03756	-0.674346	5.44669
	107.585	5.95653	-0.682664	5.44669
	107.585	5.8182	-0.708365	5.44669
	107.585	5.7231	-0.718822	5.44669
	107.585	5.72198	-0.706616	5.4507
	107.585	5.75367	-0.704477	5.46104
	107.585	5.76707	-0.708979	5.46531
	107.585	5.76138	-0.703922	5.45562
	107.585	5.75423	-0.714726	5.4448
	107.585	5.75325	-0.74696	5.44287
	107.585	5.80458	-0.760726	5.44579
	107.585	5.98178	-0.732072	5.44767
	107.585	6.16075	-0.687928	5.44742
	107.585	6.09383	-0.675307	5.44664
	107.585	5.8913	-0.70864	5.44641
	107.585	5.91108	-0.746461	5.44658
	107.585	6.10253	-0.737781	5.44674
	107.585	6.09492	-0.695083	5.44675
	107.585	5.86332	-0.676226	5.44669
	107.585	5.69443	-0.706474	5.44667
	107.585	5.74339	-0.753097	5.44668
	107.585	5.92823	-0.77406	5.44669
	107.585	6.00476	-0.768199	5.44669
	107.585	5.87536	-0.758598	5.44669
	107.585	5.77878	-0.748838	5.44669
	107.585	5.88031	-0.723311	5.44669
	107.585	5.97236	-0.68854	5.44669
	107.585	5.87886	-0.678686	5.44669
	107.585	5.79177	-0.701969	5.44669
	107.585	5.9337	-0.717607	5.44669
	107.585	6.19466	-0.700518	5.44669
	107.585	6.32972	-0.685368	5.44669
	107.585	6.3056	-0.700452	5.44669
	107.585	6.24941	-0.714588	5.44669
	107.585	6.23474	-0.707661	5.44669
	107.585	6.24862	-0.714291	5.44669
	107.585	6.25966	-0.737578	5.44669
	107.585	6.25935	-0.732091	5.44669
	107.585	6.2553	-0.703734	5.44669
	107.585	6.25371	-0.698861	5.44669
	107.585	6.25448	-0.715571	5.44669
	107.585	6.20618	-0.733546	5.44669
	107.585	6.0795	-0.74447	5.44669
	107.585	6.0268	-0.728394	5.44669
	107.585	6.14546	-0.699777	5.44669
	107.562	6.27825	-0.706395	5.44669
	107.483	6.30189	-0.744993	5.44669
	107.401	6.2662	-0.770741	5.44669
	107.409	6.24311	-0.761826	5.44669
	107.443	6.24616	-0.732251	5.44669
	107.433	6.25565	-0.712518	5.44669
	107.458	6.25854	-0.705229	5.44669
	107.523	6.25638	-0.699809	5.44669
	107.505	6.25445	-0.714386	5.44669
	107.424	6.25441	-0.740417	5.44669
	107.433	6.25508	-0.741119	5.44669
	107.516	6.25537	-0.723495	5.44669
	107.511	6.25526	-0.714491	5.44669
	107.406	6.25511	-0.716766	5.44669
	107.331	6.25508	-0.713015	5.44669
	107.331	6.25513	-0.693641	5.44669
	107.357	6.25515	-0.684168	5.44669
	107.368	6.25515	-0.710273	5.44669
	107.363	6.25514	-0.743988	5.44669
	107.357	6.25513	-0.744035	5.44669
	107.356	6.25514	-0.731311	5.44669
	107.358	6.25514	-0.741586	5.44669
	107.359	6.25514	-0.760757	5.44669
	107.359	6.30433	-0.758903	5.44669
	107.358	6.48029	-0.734583	5.44669
	107.358	6.6595	-0.714535	5.44669
	107.358	6.59312	-0.705246	5.44669
	107.358	6.34154	-0.691229	5.44669
	107.358	6.18522	-0.685927	5.44669
	107.358	6.19736	-0.703997	5.44669
	107.358	6.25614	-0.715875	5.44669
	107.358	6.32534	-0.706941	5.44669
	107.358	6.43956	-0.713532	5.44669
	107.336	6.47961	-0.745386	5.44669
	107.279	6.36007	-0.760491	5.44669
	107.233	6.23141	-0.740403	5.44669
	107.229	6.20982	-0.71636	5.44669
	107.243	6.24489	-0.711804	5.44669
	107.25	6.31619	-0.718185	5.44669
	107.27	6.48891	-0.722436	5.44669
	107.324	6.6589	-0.721942	5.44669
	107.348	6.63899	-0.712352	5.44669
	107.272	6.56553	-0.699394	5.44669
	107.155	6.59028	-0.703801	5.44669
	107.099	6.53605	-0.711271	5.44669
	107.111	6.39179	-0.697253	5.44669
	107.135	6.38197	-0.678388	5.44669
	107.141	6.4341	-0.673831	5.44669
	107.135	6.36183	-0.68624	5.44669
	107.13	6.29757	-0.717875	5.44669
	107.13	6.44147	-0.746387	5.44669
	107.132	6.69514	-0.74233	5.44669
	107.133	6.77725	-0.729743	5.44669
	107.132	6.62738	-0.733664	5.44669
	107.132	6.52051	-0.725267	5.44669
	107.132	6.62504	-0.702316	5.44669
	107.132	6.77121	-0.708571	5.44669
	107.132	6.80548	-0.737131	5.44669
	107.132	6.76949	-0.741816	5.44669
	107.132	6.74249	-0.732826	5.44669
	107.132	6.74402	-0.73514	5.44669
	107.132	6.75426	-0.724789	5.44669
	107.132	6.75801	-0.701591	5.44669
	107.11	6.75594	-0.708438	5.44669
	107.03	6.75374	-0.745204	5.44669
	106.927	6.75355	-0.762233	5.44268
	106.877	6.75426	-0.733329	5.43234
	106.887	6.75462	-0.687919	5.42806
	106.909	6.75452	-0.666986	5.43775
	106.914	6.75435	-0.672429	5.44858
	106.908	6.75431	-0.681843	5.4505
	106.904	6.75436	-0.683803	5.44759
	106.904	6.75439	-0.681271	5.44571
	106.906	6.75439	-0.679512	5.44595
	106.906	6.75437	-0.687546	5.44673
	106.906	6.75437	-0.708524	5.44696
	106.906	6.75437	-0.725017	5.44679
	106.906	6.75437	-0.734011	5.44663
	106.906	6.75438	-0.74917	5.44663
	106.906	6.75437	-0.762925	5.44668
	106.906	6.75437	-0.757107	5.44671
	106.906	6.75437	-0.733059	5.4467
	106.906	6.75437	-0.722406	5.44668
	106.906	6.75437	-0.733943	5.44668
	106.906	6.75437	-0.735871	5.44669
	106.906	6.75437	-0.723648	5.44669
	106.906	6.75437	-0.708557	5.44669
	106.906	6.75437	-0.689369	5.44669
	106.906	6.75437	-0.68397	5.44669
	106.906	6.75437	-0.703838	5.44669
	106.906	6.75437	-0.716504	5.44669
	106.906	6.75437	-0.707261	5.44669
	106.906	6.75437	-0.705572	5.44669
	106.884	6.75437	-0.709209	5.44669
	106.826	6.75437	-0.703629	5.44669
	106.802	6.75437	-0.714521	5.44669
	106.856	6.75437	-0.739108	5.44669
	106.916	6.80356	-0.740521	5.44669
	106.927	6.93034	-0.72371	5.44669
	106.889	6.98277	-0.706922	5.44669
	106.798	6.86395	-0.696532	5.44669
	106.696	6.7312	-0.71241	5.44669
	106.651	6.75683	-0.740754	5.44669
	106.685	6.9193	-0.741963	5.44669
	106.763	6.99481	-0.731599	5.44669
	106.813	6.87293	-0.734573	5.44669
	106.811	6.77987	-0.724988	5.44669
	106.771	6.88019	-0.694005	5.44669
	106.707	7.01968	-0.680331	5.4507
	106.664	7.05265	-0.708578	5.46104
	106.664	6.9693	-0.752519	5.46531
	106.679	6.86595	-0.77307	5.45562
	106.685	6.89249	-0.760119	5.4448
	106.682	6.9959	-0.722836	5.44287
	106.679	7.03858	-0.692193	5.44579
	106.678	6.9719	-0.705243	5.44767
	106.679	6.87204	-0.739343	5.44742
	106.68	6.94331	-0.736056	5.44664
	106.68	7.12119	-0.696898	5.44641
	106.68	7.139	-0.66973	5.44658
	106.679	7.07827	-0.670379	5.44674
	106.68	7.14409	-0.687879	5.44675
	106.68	7.2579	-0.711919	5.44669
	106.68	7.29241	-0.726322	5.44667
	106.68	7.21884	-0.725481	5.44668
	106.68	7.06985	-0.712403	5.44669
	106.68	7.01681	-0.690278	5.44669
	106.68	7.09409	-0.675105	5.44669
	106.68	7.0543	-0.682813	5.44669
	106.657	6.89737	-0.708158	5.44669
	106.577	6.9263	-0.726553	5.44669
	106.496	7.15452	-0.726916	5.44669
	106.504	7.31441	-0.720793	5.44669
	106.538	7.31208	-0.726012	5.44669
	106.528	7.25614	-0.747369	5.44669
	106.53	7.23383	-0.765022	5.44669
	106.538	7.24442	-0.758627	5.44669
	106.496	7.25679	-0.73295	5.44669
	106.447	7.25821	-0.713949	5.44669
	106.436	7.25441	-0.705581	5.44669
	106.449	7.25231	-0.699448	5.44669
	106.457	7.25278	-0.714109	5.44669
	106.457	7.25373	-0.7483	5.44669
	106.453	7.25395	-0.769378	5.44669
	106.452	7.25371	-0.767949	5.44669
	106.453	7.25353	-0.752288	5.44669
	106.453	7.25354	-0.729296	5.44669
	106.454	7.25361	-0.722549	5.44669
	106.453	7.25364	-0.735341	5.44669
	106.453	7.25362	-0.728535	5.44669
	106.453	7.25361	-0.695219	5.44669
	106.453	7.25361	-0.671708	5.44669
	106.453	7.25361	-0.679676	5.44669
	106.453	7.25361	-0.708058	5.44669
	106.453	7.25361	-0.727628	5.44669
	106.431	7.25361	-0.727401	5.44669
	106.373	7.25361	-0.712744	5.44669
	106.327	7.25361	-0.689738	5.44669
	106.324	7.25361	-0.682628	5.44669
	106.338	7.25361	-0.711015	5.44669
	106.323	7.25361	-0.744846	5.44669
	106.263	7.25361	-0.74413	5.44669
	106.214	7.25361	-0.731046	5.44669
	106.209	7.25361	-0.741441	5.44669
	106.224	7.25361	-0.75292	5.44669
	106.232	7.25361	-0.730813	5.44669
	106.23	7.25361	-0.690183	5.44669
	106.226	7.25361	-0.66883	5.44669
	106.226	7.25361	-0.672396	5.44669
	106.227	7.25361	-0.681174	5.44669
	106.227	7.25361	-0.691405	5.44669
	106.227	7.25361	-0.717422	5.44669
	106.227	7.25361	-0.74436	5.44669
	106.227	7.25361	-0.733771	5.44669
	106.227	7.25361	-0.702019	5.44669
	106.227	7.25361	-0.697545	5.44669
	106.227	7.25361	-0.715629	5.44669
	106.227	7.25361	-0.726167	5.44669
	106.227	7.25361	-0.724371	5.44669
	106.227	7.25361	-0.719907	5.44669
	106.227	7.25361	-0.718682	5.44669
	106.227	7.25361	-0.727626	5.44669
	106.227	7.25361	-0.740926	5.44669
	106.227	7.25361	-0.736891	5.44669
	106.227	7.25361	-0.721585	5.44669
	106.227	7.25361	-0.7152	5.44669
	106.227	7.25361	-0.725614	5.44669
	106.227	7.25361	-0.749198	5.44669
	106.227	7.25361	-0.75806	5.44669
	106.227	7.25361	-0.738073	5.44669
	106.227	7.25361	-0.716254	5.44669
	106.227	7.25361	-0.712589	5.44669
	106.227	7.25361	-0.718551	5.44669
	106.227	7.25361	-0.714439	5.44669
	106.227	7.3028	-0.693604	5.44669
	106.227	7.42958	-0.675775	5.44669
	106.227	7.48201	-0.674041	5.44669
	106.205	7.36319	-0.679387	5.44669
	106.147	7.23044	-0.6822	5.44669
	106.101	7.20687	-0.681472	5.44669
	106.098	7.24258	-0.688037	5.44669
	106.112	7.31484	-0.715904	5.44669
	106.096	7.43855	-0.752792	5.44669
	106.037	7.48149	-0.762701	5.44669
	105.987	7.35978	-0.738689	5.44669
	105.983	7.22919	-0.722726	5.44669
	106.02	7.25675	-0.739938	5.44669
	106.108	7.41927	-0.755255	5.44669
	106.187	7.5433	-0.732326	5.44669
	106.153	7.59708	-0.689987	5.44669
	106.061	7.68335	-0.66821	5.44669
	106.048	7.76663	-0.672206	5.44669
	106.078	7.73216	-0.689186	5.44669
	106.051	7.53442	-0.711817	5.44669
	106.022	7.34112	-0.717944	5.44669
	106.085	7.3602	-0.70502	5.44669
	106.177	7.4908	-0.711991	5.44669
	106.157	7.59645	-0.737553	5.44669
	106.044	7.7018	-0.732898	5.44669
	105.969	7.72541	-0.696211	5.44669
	105.973	7.60216	-0.678435	5.44669
	106	7.4778	-0.706999	5.44669
	106.01	7.41014	-0.744661	5.44669
	106.005	7.31822	-0.73761	5.44669
	105.999	7.28669	-0.695651	5.44669
	105.998	7.40184	-0.668654	5.44669
	106	7.52562	-0.670371	5.44669
	106.001	7.59592	-0.680387	5.44669
	106.001	7.68915	-0.691795	5.44669
	106.001	7.76948	-0.717865	5.44669
	106.001	7.78048	-0.752278	5.44669
	106.001	7.7582	-0.761788	5.44669
	106.001	7.74522	-0.730619	5.44669
	106.001	7.74774	-0.694811	5.44669
	106.001	7.75342	-0.695694	5.44669
	106.001	7.7549	-0.717424	5.44669
	106.001	7.7535	-0.727578	5.44669
	106.001	7.75239	-0.724324	5.44669
	106.001	7.75242	-0.727257	5.44669
	106.001	7.75283	-0.746636	5.44669
	106.001	7.75299	-0.764272	5.44669
	106.001	7.75291	-0.766444	5.44669
	106.001	7.75282	-0.753479	5.44669
	105.978	7.75281	-0.72246	5.44669
	105.921	7.75284	-0.686533	5.44669
	105.875	7.75286	-0.670277	5.44669
	105.849	7.75285	-0.674301	5.44669
	105.806	7.75285	-0.689328	5.44669
	105.789	7.75284	-0.719003	5.44669
	105.841	7.75285	-0.745762	5.44669
	105.875	7.75285	-0.741667	5.44669
	105.828	7.75285	-0.729687	5.44669
	105.766	7.75285	-0.733876	5.44669
	105.753	7.75285	-0.725375	5.44669
	105.791	7.75285	-0.702286	5.44669
	105.859	7.75285	-0.70852	5.44669
	105.882	7.75285	-0.737121	5.44669
	105.824	7.75285	-0.74183	5.44669
	105.762	7.75285	-0.724965	5.44669
	105.775	7.75285	-0.706983	5.44669
	105.849	7.75285	-0.68824	5.44669
	105.884	7.75285	-0.684056	5.44669
	105.828	7.75285	-0.712146	5.44669
	105.764	7.75285	-0.752683	5.44669
	105.752	7.75285	-0.763999	5.44669
	105.769	7.75285	-0.739273	5.44669
	105.78	7.75285	-0.714639	5.44669
	105.779	7.75285	-0.711485	5.44669
	105.774	7.75285	-0.718663	5.44669
	105.773	7.75285	-0.722749	5.44669
	105.774	7.75285	-0.721903	5.44669
	105.775	7.75285	-0.720095	5.44669
	105.775	7.75285	-0.727509	5.44669
	105.774	7.75285	-0.748245	5.44669
	105.774	7.75285	-0.764857	5.44669
	105.774	7.75285	-0.766117	5.44669
	105.774	7.75285	-0.753134	5.44669
	105.774	7.75285	-0.722432	5.44669
	105.774	7.75285	-0.686644	5.44669
	105.774	7.75285	-0.670334	5.44669
	105.774	7.75285	-0.674285	5.44669
	105.774	7.75285	-0.681431	5.44669
	105.774	7.75285	-0.682971	5.44669
	105.774	7.75285	-0.688939	5.44669
	105.774	7.75285	-0.715749	5.44669
	105.774	7.75285	-0.752406	5.44669
	105.774	7.75285	-0.770465	5.44669
	105.774	7.75285	-0.759066	5.44669
	105.774	7.75285	-0.731192	5.44669
	105.774	7.75285	-0.720926	5.44669
	105.774	7.75285	-0.741857	5.44669
	105.774	7.75285	-0.7567	5.44669
	105.774	7.75285	-0.732249	5.44669
	105.774	7.75285	-0.689441	5.44669
	105.752	7.75285	-0.675879	5.44669
	105.695	7.75285	-0.700471	5.44669
	105.671	7.75285	-0.725848	5.44268
	105.725	7.75285	-0.72936	5.43234
	105.763	7.75285	-0.714198	5.42806
	105.694	7.75285	-0.689651	5.43775
	105.574	7.75285	-0.682075	5.44858
	105.514	7.75285	-0.702943	5.4505
	105.526	7.75285	-0.724673	5.44759
	105.551	7.75285	-0.727989	5.44571
	105.58	7.75285	-0.721912	5.44595
	105.631	7.75285	-0.726099	5.44673
	105.65	7.75285	-0.739137	5.44696
	105.596	7.75285	-0.736684	5.44679
	105.538	7.75285	-0.722134	5.44663
	105.528	7.75285	-0.707633	5.44663
	105.543	7.75285	-0.68952	5.44668
	105.553	7.75285	-0.676491	5.44671
	105.552	7.75285	-0.675793	5.4467
	105.548	7.75285	-0.679866	5.44668
	105.547	7.75285	-0.689649	5.44668
	105.548	7.75285	-0.70928	5.44669
	105.548	7.75285	-0.724586	5.44669
	105.548	7.75285	-0.725692	5.44669
	105.548	7.75285	-0.720979	5.44669
	105.548	7.75285	-0.726525	5.44669
	105.548	7.75285	-0.739647	5.44669
	105.548	7.75285	-0.728876	5.44669
	105.548	7.75285	-0.693823	5.44669
	105.548	7.75285	-0.678872	5.44669
	105.548	7.75285	-0.700161	5.44669
	105.548	7.75285	-0.724653	5.44669
	105.548	7.75285	-0.736841	5.44669
	105.548	7.75285	-0.742615	5.44669
	105.548	7.75285	-0.726444	5.44669
	105.548	7.80204	-0.691749	5.44669
	105.548	7.92881	-0.678867	5.44669
	105.548	7.98124	-0.708767	5.44669
	105.548	7.86243	-0.753118	5.44669
	105.548	7.72967	-0.765384	5.44669
	105.526	7.70611	-0.731827	5.44669
	105.446	7.74181	-0.686169	5.44669
	105.343	7.76488	-0.674657	5.44669
	105.293	7.81101	-0.708993	5.44669
	105.303	7.92829	-0.74684	5.44669
	105.347	7.97784	-0.737815	5.44669
	105.409	7.86118	-0.702833	5.44669
	105.428	7.73036	-0.704319	5.44669
	105.37	7.70684	-0.735165	5.44669
	105.31	7.79106	-0.734633	5.44669
	105.301	7.98981	-0.697787	5.44669
	105.317	8.21525	-0.670608	5.44669
	105.327	8.31549	-0.670431	5.44669
	105.326	8.24026	-0.687588	5.44669
	105.321	8.06887	-0.719649	5.44669
	105.32	8.00731	-0.746651	5.44669
	105.321	8.08902	-0.733939	5.44669
	105.322	8.10331	-0.693405	5.44669
	105.322	8.07363	-0.676889	5.4507
	105.3	8.15345	-0.707348	5.46104
	105.22	8.26204	-0.745357	5.46531
	105.116	8.28939	-0.745648	5.45562
	105.089	8.26386	-0.72363	5.4448
	105.157	8.24371	-0.712936	5.44287
	105.202	8.24438	-0.716067	5.44579
	105.153	8.25183	-0.713274	5.44767
	105.087	8.25471	-0.701869	5.44742
	105.073	8.25327	-0.70451	5.44664
	105.089	8.25165	-0.710688	5.44641
	105.101	8.25148	-0.696757	5.44658
	105.1	8.25198	-0.686258	5.44674
	105.096	8.25226	-0.702163	5.44675
	105.094	8.25219	-0.714988	5.44669
	105.095	8.25207	-0.707221	5.44667
	105.096	8.25204	-0.706094	5.44668
	105.096	8.25207	-0.709442	5.44669
	105.096	8.25209	-0.695671	5.44669
	105.095	8.25209	-0.678375	5.44669
	105.095	8.25208	-0.674389	5.44669
	105.096	8.25208	-0.678607	5.44669
	105.073	8.25208	-0.689621	5.44669
	105.016	8.25208	-0.717587	5.44669
	104.992	8.25208	-0.745063	5.44669
	105.024	8.25208	-0.734007	5.44669
	105.026	8.25208	-0.693997	5.44669
	104.991	8.25208	-0.677113	5.44669
	104.949	8.25208	-0.699361	5.44669
	104.917	8.25208	-0.717072	5.44669
	104.959	8.25208	-0.70122	5.44669
	105.039	8.25208	-0.685852	5.44669
	105.021	8.25208	-0.700405	5.44669
	104.913	8.25208	-0.722267	5.44669
	104.84	8.25208	-0.727882	5.44669
	104.842	8.25208	-0.722722	5.44669
	104.869	8.25208	-0.726477	5.44669
	104.879	8.25208	-0.739007	5.44669
	104.873	8.25208	-0.736496	5.44669
	104.868	8.25208	-0.729972	5.44669
	104.867	8.30127	-0.735842	5.44669
	104.869	8.42805	-0.726099	5.44669
	104.87	8.48048	-0.70189	5.44669
	104.87	8.36166	-0.708097	5.44669
	104.869	8.22891	-0.737084	5.44669
	104.869	8.20534	-0.734094	5.44669
	104.869	8.24105	-0.70475	5.44669
	104.869	8.26412	-0.698575	5.44669
	104.869	8.26106	-0.707219	5.44669
	104.869	8.25156	-0.69742	5.44669
	104.869	8.24868	-0.679899	5.44669
	104.869	8.30003	-0.674405	5.44669
	104.869	8.42874	-0.685943	5.44669
	104.869	8.48121	-0.709676	5.44669
	104.869	8.36172	-0.72607	5.44669
	104.869	8.27786	-0.726173	5.44669
	104.869	8.38119	-0.712783	5.44669
	104.869	8.46948	-0.690191	5.44669
	104.869	8.37376	-0.674934	5.44669
	104.869	8.28708	-0.674901	5.44669
	104.869	8.42996	-0.680046	5.44669
	104.869	8.64199	-0.690041	5.44669
	104.869	8.65005	-0.709381	5.44669
	104.869	8.57331	-0.716618	5.44669
	104.869	8.63593	-0.70533	5.44669
	104.869	8.7049	-0.704722	5.44669
	104.869	8.6156	-0.717409	5.44669
	104.869	8.53849	-0.732225	5.44669
	104.869	8.6339	-0.743263	5.44669
	104.869	8.71648	-0.728357	5.44669
	104.869	8.62118	-0.69232	5.44669
	104.869	8.53671	-0.670555	5.44669
	104.869	8.63118	-0.672353	5.44669
	104.869	8.71597	-0.680542	5.44669
	104.869	8.62194	-0.691156	5.44669
	104.869	8.48802	-0.717542	5.44669
	104.869	8.40596	-0.744499	5.44669
	104.847	8.31141	-0.741657	5.44669
	104.767	8.2347	-0.722261	5.44669
	104.664	8.27488	-0.705911	5.44669
	104.614	8.47268	-0.688752	5.44669
	104.624	8.71315	-0.676781	5.44669
	104.646	8.82	-0.676188	5.44669
	104.651	8.79137	-0.679929	5.44669
	104.645	8.69413	-0.689535	5.44669
	104.641	8.55771	-0.717081	5.44669
	104.641	8.51836	-0.744882	5.44669
	104.643	8.6461	-0.741981	5.44669
	104.643	8.77794	-0.730132	5.44669
	104.643	8.79795	-0.733951	5.44669
	104.643	8.76108	-0.725249	5.44669
	104.643	8.73879	-0.694335	5.44669
	104.643	8.74259	-0.680376	5.44669
	104.643	8.75212	-0.700609	5.44669
	104.643	8.75475	-0.716436	5.44669
	104.643	8.70328	-0.70051	5.44669
	104.643	8.57462	-0.67791	5.44669
	104.643	8.5222	-0.672473	5.44669
	104.643	8.6417	-0.67797	5.44669
	104.643	8.77473	-0.682164	5.44669
	104.643	8.79817	-0.689831	5.44669
	104.643	8.76232	-0.716409	5.44669
	104.643	8.73922	-0.752366	5.44669
	104.643	8.74234	-0.770213	5.44669
	104.643	8.75185	-0.758975	5.44669
	104.643	8.75474	-0.731243	5.44669
	104.643	8.75256	-0.72098	5.44669
	104.643	8.75062	-0.733991	5.44669
	104.621	8.75059	-0.728527	5.44669
	104.541	8.75126	-0.695696	5.44669
	104.437	8.75155	-0.679781	5.44669
	104.41	8.75144	-0.699876	5.44268
	104.5	8.75128	-0.724211	5.43234
	104.603	8.75126	-0.728886	5.42806
	104.6	8.75131	-0.714581	5.43775
	104.56	8.75133	-0.689981	5.44858
	104.566	8.75133	-0.674206	5.4505
	104.542	8.75132	-0.674671	5.44759
	104.479	8.75131	-0.688079	5.44571
	104.475	8.75132	-0.718347	5.44595
	104.498	8.75132	-0.753801	5.44673
	104.487	8.75132	-0.770126	5.44696
	104.493	8.75132	-0.758429	5.44679
	104.525	8.75132	-0.723174	5.44663
	104.562	8.75132	-0.692936	5.44663
	104.593	8.75132	-0.697563	5.44668
	104.552	8.75132	-0.711003	5.44671
	104.451	8.75132	-0.699366	5.4467
	104.389	8.75132	-0.67937	5.44668
	104.416	8.75132	-0.681362	5.44668
	104.497	8.75132	-0.706033	5.44669
	104.528	8.75132	-0.726179	5.44669
	104.47	8.75132	-0.727514	5.44669
	104.405	8.75132	-0.713306	5.44669
	104.416	8.80051	-0.697805	5.44669
	104.513	8.92728	-0.710666	5.44669
	104.606	8.97972	-0.747441	5.44669
	104.574	8.8609	-0.762371	5.44669
	104.478	8.72814	-0.73259	5.44669
	104.463	8.70458	-0.68756	5.44669
	104.516	8.74028	-0.674969	5.44669
	104.569	8.76336	-0.708629	5.44669
	104.622	8.76029	-0.746577	5.44669
	104.632	8.7508	-0.745704	5.44669
	104.575	8.74791	-0.723219	5.44669
	104.518	8.75008	-0.704874	5.44669
	104.51	8.75201	-0.687977	5.44669
	104.548	8.75205	-0.684696	5.44669
	104.593	8.75138	-0.712508	5.44669
	104.557	8.75108	-0.744736	5.44669
	104.453	8.7512	-0.743554	5.44669
	104.388	8.75135	-0.722973	5.44669
	104.393	8.75137	-0.713405	5.44669
	104.417	8.75133	-0.716497	5.44669
	104.425	8.7513	-0.721158	5.44669
	104.42	8.75131	-0.729877	5.44669
	104.415	8.75132	-0.740989	5.44669
	104.415	8.75132	-0.736117	5.44669
	104.416	8.75132	-0.729109	5.44669
	104.417	8.80051	-0.735615	5.44669
	104.417	8.92728	-0.72631	5.44669
	104.417	8.97972	-0.694189	5.44669
	104.416	8.8609	-0.672067	5.44669
	104.417	8.72814	-0.672322	5.44669
	104.417	8.70458	-0.679991	5.44669
	104.417	8.74028	-0.690936	5.44669
	104.417	8.76336	-0.709775	5.44669
	104.417	8.76029	-0.724336	5.44669
	104.417	8.7508	-0.733282	5.44669
	104.417	8.74791	-0.749106	5.44669
	104.417	8.75008	-0.763158	5.44669
	104.417	8.8012	-0.757227	5.44669
	104.417	8.9772	-0.733027	5.44669
	104.417	9.15574	-0.714479	5.44669
	104.417	9.08906	-0.705775	5.44669
	104.417	8.8376	-0.69147	5.44669
	104.417	8.68144	-0.677969	5.44669
	104.417	8.74279	-0.675719	5.44669
	104.394	8.97749	-0.67931	5.44669
	104.337	9.22587	-0.689442	5.44669
	104.291	9.32289	-0.709391	5.44669
	104.265	9.23816	-0.724706	5.44669
	104.244	9.06393	-0.725702	5.44669
	104.285	8.95537	-0.720941	5.44669
	104.36	8.96142	-0.718635	5.44669
	104.363	9.05008	-0.719368	5.44669
	104.313	9.19098	-0.720495	5.44669
	104.265	9.28444	-0.720707	5.44669
	104.214	9.28396	-0.728266	5.44669
	104.179	9.25219	-0.740474	5.44669
	104.178	9.19013	-0.736474	5.44669
	104.212	9.06929	-0.721571	5.44669
	104.274	9.02393	-0.707472	5.44669
	104.296	9.1436	-0.689652	5.44669
	104.239	9.2742	-0.684474	5.44669
	104.179	9.29656	-0.71182	5.44669
	104.169	9.26112	-0.752398	5.44669
	104.186	9.23858	-0.771866	5.44669
	104.196	9.24178	-0.759658	5.44669
	104.194	9.25113	-0.723071	5.44669
	104.19	9.25392	-0.684585	5.44669
	104.189	9.25176	-0.677114	5.44669
	104.19	9.24986	-0.702716	5.44669
	104.191	9.24984	-0.726349	5.44669
	104.213	9.2505	-0.736643	5.44669
	104.27	9.25079	-0.741929	5.44669
	104.294	9.25067	-0.726227	5.44669
	104.24	9.25052	-0.699772	5.44669
	104.18	9.2505	-0.699293	5.44669
	104.169	9.25054	-0.70929	5.44669
	104.185	9.25057	-0.705903	5.44669
	104.196	9.25056	-0.707575	5.44669
	104.194	9.25055	-0.710532	5.44669
	104.19	9.25055	-0.695601	5.44669
	104.189	9.25055	-0.677959	5.44669
	104.19	9.25056	-0.674239	5.44669
	104.191	9.25056	-0.686563	5.44669
	104.191	9.25055	-0.709994	5.44669
	104.19	9.25055	-0.718112	5.44669
	104.19	9.25055	-0.697868	5.44669
	104.19	9.25055	-0.676206	5.44669
	104.19	9.25055	-0.672698	5.44669
	104.19	9.25055	-0.68654	5.44669
	104.19	9.25055	-0.710533	5.44669
	104.19	9.25055	-0.726216	5.44669
	104.19	9.25055	-0.7338	5.44669
	104.19	9.25055	-0.740784	5.44669
	104.168	9.25055	-0.726758	5.44669
	104.111	9.25055	-0.700402	5.44669
	104.087	9.25055	-0.699368	5.44669
	104.141	9.25055	-0.716968	5.44669
	104.201	9.25055	-0.733952	5.44669
	104.212	9.25055	-0.752014	5.44669
	104.173	9.25055	-0.756268	5.44669
	104.083	9.25055	-0.73632	5.44669
	103.981	9.25055	-0.724028	5.44669
	103.935	9.25055	-0.741327	5.44669
	103.947	9.25055	-0.755375	5.44669
	103.967	9.25055	-0.731883	5.44669
	103.971	9.25055	-0.689759	5.44669
	103.966	9.25055	-0.676142	5.44669
	103.962	9.25055	-0.700469	5.44669
	103.963	9.25055	-0.725753	5.44669
	103.964	9.25055	-0.729322	5.44669
	103.965	9.25055	-0.722086	5.44669
	103.964	9.25055	-0.725699	5.44669
	103.964	9.25055	-0.746778	5.44669
	103.964	9.25055	-0.764886	5.44669
	103.964	9.25055	-0.766651	5.44669
	103.964	9.25055	-0.753348	5.44669
	103.964	9.25055	-0.722332	5.44669
	103.964	9.25055	-0.686526	5.44669
	103.964	9.25055	-0.678191	5.44669
	103.964	9.25055	-0.710348	5.44669
	103.964	9.25055	-0.746152	5.44669
	103.964	9.25055	-0.737045	5.44669
	103.964	9.25055	-0.694885	5.44669
	103.964	9.25055	-0.668534	5.44669
	103.964	9.25055	-0.678464	5.4507
	103.964	9.25055	-0.708678	5.46104
	103.964	9.25055	-0.720448	5.46531
	103.964	9.25055	-0.707185	5.45562
	103.964	9.25055	-0.704138	5.4448
	103.964	9.25055	-0.708635	5.44287
	103.964	9.25055	-0.696028	5.44579
	103.964	9.25055	-0.678812	5.44767
	103.964	9.25055	-0.674444	5.44742
	103.964	9.25055	-0.678475	5.44664
	103.964	9.25055	-0.689546	5.44641
	103.964	9.25055	-0.709731	5.44658
	103.964	9.25055	-0.716941	5.44674
	103.964	9.25055	-0.705341	5.44675
	103.964	9.25055	-0.712482	5.44669
	103.964	9.25055	-0.745515	5.44667
	103.964	9.25055	-0.760918	5.44668
	103.964	9.25055	-0.732666	5.44669
	103.964	9.25055	-0.688109	5.44669
	103.964	9.25055	-0.675172	5.44669
	103.964	9.25055	-0.700649	5.44669
	103.964	9.25055	-0.726174	5.44669
	103.964	9.25055	-0.729434	5.44669
	103.942	9.25055	-0.714113	5.44669
	103.884	9.25055	-0.68959	5.44669
	103.838	9.25055	-0.68208	5.44669
	103.835	9.25055	-0.702967	5.44669
	103.849	9.25055	-0.716811	5.44669
	103.856	9.25055	-0.699828	5.44669
	103.854	9.25055	-0.677491	5.44669
	103.828	9.25055	-0.672539	5.44669
	103.792	9.25055	-0.678147	5.44669
	103.827	9.25055	-0.682214	5.44669
	103.905	9.25055	-0.681919	5.44669
	103.911	9.29974	-0.688219	5.44669
	103.862	9.42652	-0.715821	5.44669
	103.812	9.47895	-0.752693	5.44669
	103.761	9.40933	-0.770559	5.44669
	103.726	9.40334	-0.759004	5.44669
	103.726	9.43221	-0.723262	5.44669
	103.737	9.3491	-0.684897	5.44669
	103.742	9.23942	-0.669306	5.44669
	103.74	9.26198	-0.674476	5.44669
	103.737	9.41497	-0.681876	5.44669
	103.737	9.48758	-0.68309	5.44669
	103.738	9.41705	-0.68096	5.44669
	103.738	9.40352	-0.687506	5.44669
	103.738	9.42954	-0.715863	5.44669
	103.738	9.39711	-0.745093	5.44669
	103.738	9.41584	-0.742502	5.44669
	103.738	9.49099	-0.722404	5.44669
	103.738	9.57383	-0.713541	5.44669
	103.738	9.68939	-0.724627	5.44669
	103.738	9.72538	-0.741503	5.44669
	103.738	9.6037	-0.7382	5.44669
	103.738	9.4756	-0.721928	5.44669
	103.738	9.455	-0.714879	5.44669
	103.738	9.53948	-0.725357	5.44669
	103.738	9.63891	-0.749205	5.44669
	103.738	9.61033	-0.766025	5.44669
	103.715	9.55664	-0.766265	5.44669
	103.658	9.64169	-0.760652	5.44669
	103.634	9.76101	-0.750387	5.44669
	103.688	9.79099	-0.731101	5.44669
	103.748	9.71356	-0.716111	5.44669
	103.759	9.56456	-0.707145	5.44669
	103.743	9.46371	-0.691464	5.44669
	103.732	9.41479	-0.685351	5.44669
	103.734	9.37151	-0.703672	5.44669
	103.716	9.41067	-0.723815	5.44669
	103.66	9.44878	-0.735241	5.44669
	103.635	9.40263	-0.750113	5.44669
	103.688	9.46051	-0.755013	5.44669
	103.748	9.66309	-0.728599	5.44669
	103.737	9.80222	-0.696381	5.44669
	103.663	9.80034	-0.697071	5.44669
	103.629	9.75197	-0.709572	5.44669
	103.684	9.73268	-0.706812	5.44669
	103.748	9.74184	-0.707856	5.44669
	103.738	9.75254	-0.718197	5.44669
	103.664	9.75377	-0.723571	5.44669
	103.628	9.75048	-0.72237	5.44669
	103.684	9.74867	-0.719992	5.44669
	103.726	9.69988	-0.711558	5.44669
	103.681	9.57392	-0.691883	5.44669
	103.618	9.52169	-0.68395	5.44669
	103.58	9.6403	-0.710806	5.44669
	103.561	9.7729	-0.752159	5.44669
	103.584	9.79647	-0.764256	5.44669
	103.603	9.76083	-0.731696	5.44669
	103.559	9.73777	-0.686515	5.44669
	103.504	9.74083	-0.666978	5.44669
	103.515	9.75031	-0.672924	5.44669
	103.586	9.75319	-0.682054	5.44669
	103.62	9.75103	-0.691586	5.44669
	103.565	9.7491	-0.717185	5.44669
	103.501	9.74906	-0.752067	5.44669
	103.489	9.74973	-0.769813	5.44669
	103.506	9.75002	-0.766784	5.44669
	103.517	9.74991	-0.759515	5.44669
	103.516	9.74976	-0.749725	5.44669
	103.511	9.74973	-0.723357	5.44669
	103.51	9.74978	-0.688244	5.44669
	103.511	9.74981	-0.678546	5.44669
	103.512	9.7498	-0.702015	5.44669
	103.512	9.74979	-0.725547	5.44669
	103.512	9.74979	-0.728686	5.44669
	103.511	9.74979	-0.721893	5.44669
	103.511	9.74979	-0.725844	5.44669
	103.511	9.74979	-0.739037	5.44669
	103.511	9.74979	-0.728862	5.44669
	103.511	9.74979	-0.694034	5.44669
	103.511	9.74979	-0.671094	5.44669
	103.511	9.74979	-0.671969	5.44669
	103.511	9.74979	-0.68806	5.44669
	103.511	9.74979	-0.711429	5.44669
	103.511	9.74979	-0.726052	5.44669
	103.511	9.74979	-0.733413	5.44669
	103.511	9.74979	-0.748551	5.44669
	103.489	9.74979	-0.755008	5.44669
	103.432	9.74979	-0.737023	5.44669
	103.408	9.74979	-0.716899	5.44669
	103.462	9.74979	-0.705362	5.44669
	103.522	9.74979	-0.690436	5.44669
	103.533	9.74979	-0.685553	5.44669
	103.494	9.74979	-0.704123	5.44669
	103.426	9.74979	-0.716061	5.44669
	103.382	9.74979	-0.699103	5.44669
	103.36	9.74979	-0.685325	5.44669
	103.318	9.74979	-0.708808	5.44669
	103.278	9.74979	-0.750832	5.44669
	103.271	9.74979	-0.772281	5.44669
	103.282	9.74979	-0.760388	5.44669
	103.289	9.74979	-0.723229	5.44669
	103.31	9.74979	-0.684392	5.44669
	103.365	9.74979	-0.669106	5.44669
	103.388	9.74979	-0.674571	5.44669
	103.334	9.74979	-0.681987	5.44669
	103.275	9.74979	-0.683102	5.44669
	103.264	9.74979	-0.680926	5.44669
	103.28	9.74979	-0.687487	5.44669
	103.291	9.74979	-0.715868	5.44669
	103.289	9.74979	-0.752972	5.44669
	103.285	9.74979	-0.762789	5.44669
	103.284	9.74979	-0.730791	5.44669
	103.285	9.74979	-0.694528	5.44669
	103.285	9.74979	-0.695514	5.44669
	103.286	9.74979	-0.717449	5.44669
	103.285	9.74979	-0.735523	5.44669
	103.285	9.79898	-0.752502	5.44669
	103.285	9.92576	-0.763785	5.44669
	103.285	9.97819	-0.756283	5.44669
	103.285	9.85937	-0.724538	5.44669
	103.285	9.72662	-0.6864	5.44669
	103.285	9.70305	-0.677353	5.44669
	103.285	9.73875	-0.702171	5.44669
	103.285	9.76183	-0.726036	5.44669
	103.285	9.75876	-0.736706	5.44669
	103.285	9.74927	-0.742067	5.44669
	103.285	9.74638	-0.734134	5.44669
	103.285	9.74855	-0.720023	5.44669
	103.285	9.75048	-0.707655	5.44669
	103.285	9.75052	-0.690279	5.44669
	103.285	9.74985	-0.676801	5.44669
	103.285	9.74956	-0.683524	5.44669
	103.285	9.74967	-0.707853	5.44669
	103.285	9.74982	-0.718302	5.44669
	103.285	9.74985	-0.698709	5.44669
	103.285	9.7498	-0.676491	5.44669
	103.285	9.74977	-0.680389	5.44669
	103.263	9.74978	-0.714519	5.44669
	103.205	9.74979	-0.747067	5.44669
	103.182	9.74979	-0.735938	5.44669
	103.236	9.74979	-0.694094	5.44669
	103.296	9.74979	-0.668596	5.44669
	103.306	9.79898	-0.678771	5.44669
	103.29	9.92576	-0.716656	5.44669
	103.28	9.97819	-0.756409	5.44669
	103.281	9.90856	-0.771821	5.44669
	103.285	9.95177	-0.758212	5.44669
	103.287	10.1074	-0.722481	5.44669
	103.286	10.1259	-0.684852	5.44669
	103.263	10.0734	-0.669564	5.44669
	103.183	10.1424	-0.6746	5.44669
	103.08	10.2546	-0.681836	5.44669
	103.03	10.2873	-0.683029	5.44669
	103.04	10.2628	-0.688819	5.44669
	103.062	10.2411	-0.715678	5.44669
	103.067	10.1916	-0.752419	5.44669
	103.061	10.0724	-0.762625	5.44669
	103.079	9.97409	-0.730919	5.44669
	103.159	9.91563	-0.69464	5.44669
	103.264	9.81826	-0.695516	5.44669
	103.292	9.78119	-0.709539	5.44669
	103.202	9.94513	-0.707351	5.44669
	103.077	10.1975	-0.708093	5.44669
	103.022	10.2719	-0.710234	5.44669
	103.038	10.1193	-0.703163	5.44669
	103.063	10.014	-0.713961	5.44669
	103.068	10.1202	-0.74691	5.44669
	103.061	10.2173	-0.768847	5.44669
	103.057	10.1242	-0.76035	5.44669
	103.057	9.98637	-0.732306	5.44669
	103.059	9.9023	-0.713066	5.44669
	103.06	9.80831	-0.705439	5.44669
	103.059	9.78175	-0.699703	5.44669
	103.059	9.9489	-0.706396	5.44669
	103.059	10.1497	-0.72012	5.44669
	103.059	10.1444	-0.724896	5.44669
	103.059	10.0661	-0.722241	5.44669
	103.059	10.1328	-0.727338	5.44669
	103.059	10.2532	-0.739539	5.44669
	103.059	10.2902	-0.736412	5.44669
	103.059	10.2645	-0.721877	5.44669
	103.059	10.2408	-0.707622	5.44669
	103.059	10.2401	-0.697477	5.44669
	103.059	10.2482	-0.704686	5.44669
	103.059	10.2519	-0.720195	5.44669
	103.059	10.2505	-0.733406	5.44669
	103.059	10.1995	-0.742767	5.44669
	103.059	10.0724	-0.72773	5.44669
	103.059	10.0205	-0.700104	5.44669
	103.059	10.1396	-0.706768	5.44669
	103.059	10.2723	-0.737162	5.44669
	103.059	10.2958	-0.734599	5.44669
	103.059	10.26	-0.704934	5.44669
	103.059	10.237	-0.698472	5.44669
	103.059	10.2401	-0.707111	5.44669
	103.059	10.2496	-0.705282	5.44669
	103.059	10.2524	-0.71596	5.44669
	103.059	10.2503	-0.739123	5.44669
	103.059	10.2483	-0.732146	5.44669
	103.059	10.1991	-0.703208	5.44669
	103.059	10.073	-0.698621	5.44669
	103.059	10.0209	-0.707787	5.44669
	103.059	10.1396	-0.697641	5.44669
	103.037	10.2722	-0.67979	5.44669
	102.979	10.2957	-0.682152	5.44669
	102.955	10.26	-0.706215	5.44669
	102.987	10.237	-0.718104	5.44669
	102.99	10.2401	-0.707079	5.44669
	102.977	10.2495	-0.704926	5.44669
	103.014	10.2524	-0.716873	5.44669
	103.064	10.2503	-0.724057	5.44669
	103.054	10.2483	-0.715173	5.44669
	102.984	10.2483	-0.691946	5.44669
	102.929	10.249	-0.68269	5.44669
	102.904	10.2493	-0.702385	5.44669
	102.886	10.2491	-0.71635	5.44669
	102.928	10.249	-0.707713	5.44669
	103.025	10.249	-0.705816	5.44669
	103.063	10.249	-0.717021	5.44669
	102.979	10.249	-0.723803	5.44669
	102.853	10.249	-0.715014	5.44669
	102.796	10.249	-0.69197	5.44669
	102.811	10.249	-0.682756	5.44669
	102.837	10.249	-0.702404	5.44669
	102.842	10.249	-0.716335	5.44669
	102.857	10.249	-0.699829	5.44669
	102.91	10.249	-0.685531	5.44669
	102.934	10.249	-0.700766	5.44669
	102.905	10.249	-0.714661	5.44669
	102.903	10.249	-0.69971	5.44669
	102.915	10.249	-0.678205	5.44669
	102.877	10.249	-0.672881	5.44669
	102.827	10.249	-0.678036	5.44669
	102.815	10.249	-0.689917	5.44669
	102.827	10.249	-0.717914	5.44669
	102.837	10.249	-0.745095	5.44669
	102.836	10.249	-0.733904	5.44669
	102.833	10.249	-0.701814	5.44669
	102.831	10.249	-0.697411	5.44669
	102.832	10.249	-0.707775	5.44669
	102.833	10.2982	-0.705937	5.44669
	102.833	10.425	-0.708128	5.44669
	102.833	10.4774	-0.710751	5.44669
	102.833	10.3586	-0.703367	5.44669
	102.833	10.2259	-0.713863	5.44669
	102.833	10.2515	-0.746796	5.44669
	102.833	10.414	-0.768834	5.44669
	102.833	10.4895	-0.760385	5.44669
	102.833	10.3676	-0.724454	5.44669
	102.833	10.2745	-0.692777	5.44669
	102.833	10.3748	-0.704912	5.44669
	102.81	10.5143	-0.738997	5.44669
	102.753	10.5473	-0.736029	5.44669
	102.707	10.5131	-0.704881	5.44669
	102.703	10.5366	-0.697942	5.44669
	102.74	10.6647	-0.714778	5.44669
	102.804	10.7269	-0.733541	5.44669
	102.848	10.5625	-0.74475	5.44669
	102.848	10.3502	-0.736384	5.44669
	102.811	10.3497	-0.720012	5.44669
	102.725	10.4789	-0.714721	5.44669
	102.624	10.5417	-0.725973	5.44669
	102.6	10.4743	-0.741648	5.44669
	102.691	10.3177	-0.729911	5.44669
	102.815	10.2102	-0.701417	5.44669
	102.869	10.2103	-0.698672	5.44669
	102.853	10.2469	-0.716316	5.44669
	102.828	10.3112	-0.726055	5.44669
	102.823	10.4312	-0.72408	5.44669
	102.808	10.5246	-0.727696	5.44669
	102.733	10.5315	-0.746906	5.44669
	102.629	10.4537	-0.76423	5.44669
	102.577	10.3619	-0.758459	5.44669
	102.587	10.3913	-0.733162	5.44669
	102.631	10.4427	-0.714098	5.44669
	102.694	10.3563	-0.705567	5.44669
	102.712	10.2373	-0.691519	5.44669
	102.654	10.2079	-0.685934	5.44669
	102.594	10.2855	-0.711768	5.44669
	102.607	10.4343	-0.751857	5.44669
	102.682	10.5351	-0.771658	5.44669
	102.716	10.5348	-0.767633	5.44669
	102.66	10.4513	-0.751344	5.44669
	102.595	10.3106	-0.721142	5.44669
	102.584	10.2153	-0.69461	5.44669
	102.601	10.2642	-0.706859	5.44669
	102.612	10.4722	-0.747031	5.44669
	102.611	10.7139	-0.771432	5.44669
	102.606	10.8176	-0.761391	5.44669
	102.605	10.7381	-0.731823	5.44669
	102.628	10.5144	-0.712494	5.44669
	102.709	10.2772	-0.705371	5.44669
	102.79	10.1809	-0.692007	5.44669
	102.76	10.2619	-0.686208	5.44669
	102.668	10.4344	-0.711709	5.44669
	102.654	10.5435	-0.751735	5.44669
	102.684	10.5875	-0.771628	5.44669
	102.656	10.6258	-0.759793	5.44669
	102.605	10.5371	-0.731083	5.44669
	102.589	10.3738	-0.720622	5.44669
	102.6	10.3684	-0.741768	5.44669
	102.61	10.4782	-0.764642	5.44669
	102.61	10.5348	-0.768337	5.44669
	102.607	10.5208	-0.754142	5.44669
	102.605	10.5442	-0.729936	5.44669
	102.606	10.6652	-0.714288	5.44669
	102.606	10.7736	-0.714665	5.44669
	102.607	10.7864	-0.727992	5.44669
	102.606	10.7549	-0.750385	5.44669
	102.606	10.6883	-0.757712	5.44669
	102.606	10.5654	-0.729634	5.44669
	102.606	10.5208	-0.687985	5.44669
	102.606	10.5923	-0.676198	5.44669
	102.606	10.5963	-0.708994	5.44669
	102.606	10.5659	-0.754163	5.44669
	102.606	10.6491	-0.765741	5.44669
	102.606	10.7102	-0.739476	5.44669
	102.606	10.6103	-0.721975	5.44669
	102.606	10.5315	-0.731474	5.44669
	102.606	10.63	-0.734989	5.44669
	102.606	10.7637	-0.724155	5.44669
	102.606	10.7456	-0.709084	5.44669
	102.606	10.586	-0.689409	5.44669
	102.606	10.509	-0.683799	5.44669
	102.606	10.6293	-0.703753	5.44669
	102.606	10.7713	-0.7244	5.44669
	102.606	10.7983	-0.727586	5.44669
	102.606	10.7607	-0.71397	5.44669
	102.606	10.7356	-0.690186	5.44669
	102.606	10.7385	-0.67451	5.44669
	102.606	10.7487	-0.674725	5.44669
	102.606	10.7519	-0.680123	5.44669
	102.606	10.7004	-0.682265	5.44669
	102.606	10.5716	-0.681237	5.44669
	102.606	10.5191	-0.687915	5.44669
	102.606	10.6386	-0.708065	5.44669
	102.606	10.7717	-0.716822	5.44669
	102.606	10.7951	-0.705884	5.44669
	102.606	10.7593	-0.704881	5.44669
	102.606	10.7362	-0.709409	5.44669
	102.606	10.7393	-0.696088	5.44669
	102.606	10.7488	-0.678562	5.44669
	102.606	10.7025	-0.682189	5.44669
	102.606	10.5735	-0.706667	5.44669
	102.606	10.5192	-0.72615	5.44669
	102.606	10.638	-0.727277	5.44669
	102.606	10.7714	-0.721087	5.44669
	102.606	10.746	-0.726007	5.44669
	102.606	10.5835	-0.747262	5.44669
	102.606	10.4586	-0.757108	5.44669
	102.606	10.4045	-0.730491	5.44669
	102.606	10.3184	-0.696429	5.44669
	102.606	10.2845	-0.70429	5.44669
	102.606	10.4457	-0.745308	5.44669
	102.606	10.6959	-0.763752	5.44669
	102.606	10.7703	-0.733928	5.44669
	102.606	10.5693	-0.68763	5.44669
	102.606	10.3376	-0.674523	5.44669
	102.606	10.3912	-0.708418	5.44669
	102.606	10.6561	-0.754517	5.44669
	102.606	10.7734	-0.773964	5.44669
	102.606	10.634	-0.759783	5.44669
	102.606	10.5189	-0.730249	5.44669
	102.606	10.5671	-0.720276	5.44669
	102.606	10.5864	-0.734049	5.44669
	102.606	10.5708	-0.728802	5.44669
	102.606	10.6547	-0.703661	5.44669
	102.606	10.76	-0.707878	5.44669
	102.606	10.7845	-0.736363	5.44669
	102.606	10.759	-0.741741	5.44268
	102.606	10.7398	-0.725197	5.43234
	102.606	10.7409	-0.714983	5.42806
	102.606	10.7482	-0.724238	5.43775
	102.606	10.7508	-0.740828	5.44858
	102.606	10.7002	-0.738055	5.4505
	102.584	10.5718	-0.729978	5.44759
	102.527	10.5193	-0.743161	5.44571
	102.503	10.6386	-0.754021	5.44595
	102.557	10.7716	-0.738533	5.44673
	102.617	10.7951	-0.725755	5.44696
	102.627	10.7593	-0.741264	5.44679
	102.611	10.7362	-0.762605	5.44663
	102.601	10.7393	-0.759792	5.44663
	102.602	10.6996	-0.726428	5.44668
	102.607	10.5757	-0.693815	5.44671
	102.608	10.5211	-0.704646	5.4467
	102.607	10.638	-0.738516	5.44668
	102.606	10.7707	-0.743793	5.44668
	102.606	10.7458	-0.733162	5.44669
	102.606	10.5836	-0.742448	5.44669
	102.606	10.5079	-0.760461	5.44669
	102.606	10.6297	-0.758472	5.44669
	102.606	10.7719	-0.734508	5.44669
	102.606	10.7984	-0.722528	5.44669
	102.606	10.7606	-0.733479	5.44669
	102.606	10.7355	-0.735633	5.44669
	102.606	10.7386	-0.723713	5.44669
	102.606	10.7487	-0.71654	5.44669
	102.606	10.7519	-0.717548	5.44669
	102.606	10.7004	-0.712614	5.44669
	102.584	10.5716	-0.701066	5.44669
	102.527	10.5191	-0.704409	5.44669
	102.503	10.6386	-0.718802	5.44669
	102.557	10.7717	-0.732921	5.44669
	102.595	10.7951	-0.75093	5.44669
	102.548	10.7593	-0.764051	5.44669
	102.508	10.7362	-0.764824	5.44669
	102.551	10.7393	-0.76075	5.44669
	102.613	10.7488	-0.75094	5.44669
	102.628	10.7517	-0.731298	5.44669
	102.591	10.7495	-0.723868	5.44669
	102.522	10.7476	-0.743053	5.44669
	102.498	10.7475	-0.764026	5.44669
	102.557	10.7482	-0.759752	5.44669
	102.596	10.7485	-0.733777	5.44669
	102.548	10.7484	-0.713896	5.44669
	102.508	10.7482	-0.705264	5.44669
	102.551	10.7482	-0.691464	5.44669
	102.613	10.7483	-0.686019	5.44669
	102.628	10.7483	-0.711823	5.44268
	102.591	10.7483	-0.743979	5.43234
	102.499	10.7483	-0.74348	5.42806
	102.419	10.7483	-0.731081	5.43775
	102.431	10.7483	-0.733816	5.44858
	102.489	10.7483	-0.724855	5.4505
	102.535	10.7483	-0.694218	5.44759
	102.56	10.7483	-0.680467	5.44571
	102.536	10.7483	-0.700689	5.44595
	102.514	10.7483	-0.716437	5.44673
	102.536	10.7483	-0.708353	5.44696
	102.533	10.7483	-0.706054	5.44679
	102.522	10.7483	-0.709022	5.44663
	102.54	10.7483	-0.70338	5.44663
	102.532	10.7483	-0.706612	5.44668
	102.498	10.7483	-0.718896	5.44671
	102.46	10.7483	-0.732176	5.4467
	102.429	10.7483	-0.742714	5.44668
	102.471	10.7483	-0.728145	5.44668
	102.572	10.7483	-0.692426	5.44669
	102.634	10.7483	-0.670675	5.44669
	102.607	10.7483	-0.680236	5.44669
	102.504	10.7483	-0.70866	5.44669
	102.392	10.7483	-0.727681	5.44669
	102.348	10.7483	-0.72721	5.44669
	102.363	10.7483	-0.712645	5.44669
	102.385	10.7483	-0.689765	5.44669
	102.388	10.7483	-0.682675	5.44669
	102.382	10.7483	-0.711025	5.44669
	102.378	10.7483	-0.744833	5.44669
	102.379	10.7483	-0.736251	5.44669
	102.38	10.7483	-0.702891	5.44669
	102.381	10.7483	-0.697029	5.44669
	102.38	10.7483	-0.707232	5.44669
	102.38	10.7483	-0.697975	5.44669
	102.38	10.7483	-0.680127	5.44669
	102.38	10.7483	-0.674303	5.44669
	102.38	10.7483	-0.685819	5.44669
	102.38	10.7483	-0.717531	5.44669
	102.38	10.7483	-0.754263	5.44669
	102.38	10.7483	-0.762739	5.44669
	102.402	10.7483	-0.738182	5.44669
	102.46	10.7483	-0.714629	5.44669
	102.484	10.7483	-0.711868	5.44669
	102.43	10.7483	-0.726697	5.44669
	102.37	10.7483	-0.750837	5.44669
	102.359	10.7483	-0.758362	5.44669
	102.375	10.7483	-0.729746	5.44669
	102.408	10.7483	-0.695671	5.44669
	102.464	10.7483	-0.696366	5.44669
	102.483	10.7483	-0.717399	5.44669
	102.45	10.7483	-0.7352	5.44669
	102.449	10.7483	-0.744513	5.44669
	102.463	10.7483	-0.727824	5.44669
	102.425	10.7483	-0.699523	5.44669
	102.375	10.7483	-0.698621	5.44669
	102.363	10.7483	-0.716968	5.44669
	102.375	10.7483	-0.734217	5.44669
[truncated: 2,172 more rows]
