# Supplementary material for: Design of a cosmetic glove stiffness compensation mechanism for toddler-sized hand prostheses
Source: PLoS One. 2017 Aug 11;12(8):e0183233. doi: 10.1371/journal.pone.0183233 (PMC5553851; doi:10.1371/journal.pone.0183233)
Supplement: S1 Dataset — (ZIP) [file pone.0183233.s001.zip › 02 Spring measurements/RVS1_2.xlsx]

## Sheet: RVS1_2
LabVIEW Measurement
Writer_Version	2
Reader_Version	2
Separator	Tab
Decimal_Separator	.
Multi_Headings	No
X_Columns	No
Time_Pref	Absolute
Operator	localadmin
Date	2013-09-24
Time	00:15:26.357000
***End_of_Header***
Channels	4
Samples	10	10	10	10
Date	2013-09-24	2013-09-24	2013-09-24	2013-09-24
Time	00:15:27.157000	00:15:27.157000	00:15:27.157000	00:15:27.158000
Y_Unit_Label	mm	N	N	Pa
X_Dimension	Time	Time	Time	Time
X0	0	0	0	0
Delta_X	0.01	0.01	0.01	0.01
***End_of_Header***
X_Value	Voltage LVDT (Filtered)	Voltage Load Cell (Filtered)	Voltage Pinch Load Cell (Filtered)	Voltage Pressure (Filtered)	Comment
	112.537	0.322469	-0.739168	5.44669
	112.551	0.439753	-0.728772	5.44669
	112.474	0.489298	-0.69395	5.44669
	112.381	0.372645	-0.671091	5.44669
	112.406	0.241823	-0.671998	5.44669
	112.499	0.218299	-0.680203	5.44669
	112.493	0.253332	-0.69114	5.44669
	112.385	0.276112	-0.717656	5.44669
	112.308	0.27316	-0.752423	5.44669
	112.309	0.263821	-0.761924	5.44669
	112.336	0.260957	-0.738495	5.44669
	112.346	0.263077	-0.71505	5.44669
	112.341	0.314173	-0.704063	5.44669
	112.335	0.490183	-0.690549	5.44669
	112.335	0.668732	-0.686062	5.44669
	112.336	0.602054	-0.704296	5.44669
	112.337	0.399784	-0.723823	5.44669
	112.337	0.419582	-0.735022	5.44669
	112.337	0.610952	-0.742148	5.44669
	112.337	0.6033	-0.726895	5.44669
	112.359	0.371709	-0.699974	5.44669
	112.439	0.202836	-0.69914	5.44669
	112.52	0.202607	-0.709154	5.44669
	112.49	0.260666	-0.705901	5.44669
	112.376	0.284769	-0.715493	5.44669
	112.327	0.274181	-0.738708	5.44669
	112.39	0.261171	-0.732138	5.44669
	112.441	0.259484	-0.703352	5.44669
	112.396	0.263402	-0.698685	5.44669
	112.352	0.265642	-0.715633	5.44669
	112.394	0.265188	-0.733635	5.44669
	112.456	0.264202	-0.752356	5.44669
	112.494	0.26395	-0.756524	5.44669
	112.514	0.264195	-0.728435	5.44669
	112.469	0.264387	-0.695775	5.44669
	112.392	0.264381	-0.696876	5.44669
	112.412	0.264309	-0.717576	5.44669
	112.521	0.264282	-0.727222	5.44669
	112.593	0.264296	-0.71625	5.44669
	112.567	0.264311	-0.691272	5.44669
	112.484	0.313503	-0.674154	5.44669
	112.428	0.440274	-0.67419	5.44669
	112.407	0.492703	-0.687896	5.44669
	112.37	0.373886	-0.71057	5.44669
	112.331	0.241133	-0.72575	5.44669
	112.324	0.217569	-0.733592	5.44669
	112.333	0.253272	-0.740862	5.44669
	112.362	0.276346	-0.726865	5.44669
	112.419	0.27328	-0.700419	5.4507
	112.44	0.312978	-0.707207	5.46104
	112.386	0.486056	-0.737234	5.46531
	112.326	0.667428	-0.734473	5.45562
	112.316	0.602975	-0.696985	5.4448
	112.332	0.351443	-0.6782	5.44287
	112.342	0.194454	-0.706625	5.44579
	112.341	0.206299	-0.744588	5.44767
	112.337	0.314381	-0.745583	5.44742
	112.358	0.461317	-0.731746	5.44664
	112.416	0.501214	-0.733347	5.44641
	112.441	0.369972	-0.724422	5.44658
	112.387	0.236468	-0.702074	5.44674
	112.349	0.217006	-0.70877	5.44675
	112.418	0.254694	-0.745171	5.44669
	112.537	0.277142	-0.762101	5.44667
	112.575	0.322298	-0.741156	5.44668
	112.484	0.439398	-0.716103	5.44669
	112.377	0.48921	-0.711429	5.44669
	112.378	0.372734	-0.72599	5.44669
	112.441	0.241892	-0.742826	5.44669
	112.471	0.218296	-0.73827	5.44669
	112.439	0.253307	-0.721487	5.44669
	112.368	0.276102	-0.714669	5.44669
	112.341	0.273165	-0.717556	5.44669
	112.399	0.263826	-0.713282	5.44669
	112.44	0.260957	-0.701343	5.44669
	112.392	0.263075	-0.712158	5.44669
	112.329	0.264982	-0.746808	5.44669
	112.337	0.265028	-0.761576	5.44669
	112.432	0.264369	-0.732482	5.44669
	112.525	0.264077	-0.695668	5.44669
	112.494	0.264189	-0.703262	5.44669
	112.376	0.264339	-0.737277	5.44669
	112.304	0.264363	-0.743765	5.44669
	112.31	0.264319	-0.733591	5.44669
	112.338	0.313483	-0.742638	5.44669
	112.369	0.440262	-0.760387	5.44669
	112.42	0.492706	-0.766245	5.44669
	112.438	0.373891	-0.754778	5.44669
	112.384	0.241134	-0.730946	5.44669
	112.326	0.217568	-0.722355	5.44669
	112.316	0.253271	-0.742545	5.44669
	112.332	0.325536	-0.75648	5.44669
	112.342	0.449246	-0.731913	5.44669
	112.341	0.492185	-0.697249	5.44669
	112.337	0.37048	-0.696257	5.44669
	112.335	0.23989	-0.716793	5.44669
	112.336	0.218259	-0.734985	5.44669
	112.337	0.254002	-0.75251	5.44669
	112.337	0.276407	-0.756109	5.44669
	112.337	0.273046	-0.728207	5.44669
	112.337	0.263668	-0.687957	5.44669
	112.337	0.260933	-0.668823	5.44669
	112.337	0.263121	-0.673185	5.44669
	112.337	0.26501	-0.681507	5.44669
	112.337	0.265023	-0.683394	5.44669
	112.337	0.264357	-0.681218	5.44669
	112.337	0.264074	-0.687506	5.44669
	112.337	0.264192	-0.707901	5.44669
	112.337	0.264342	-0.716899	5.44669
	112.359	0.264363	-0.698103	5.44669
	112.417	0.264318	-0.684607	5.44669
	112.463	0.313482	-0.700992	5.44669
	112.466	0.440262	-0.715084	5.44669
	112.43	0.492706	-0.707678	5.44669
	112.365	0.373891	-0.706251	5.44669
	112.321	0.241134	-0.709345	5.44669
	112.321	0.217568	-0.695574	5.44669
	112.336	0.253271	-0.68624	5.44669
	112.342	0.276346	-0.710447	5.44669
	112.339	0.27328	-0.743323	5.44669
	112.336	0.263788	-0.743694	5.44669
	112.336	0.2609	-0.723534	5.44669
	112.337	0.263065	-0.70572	5.44669
	112.337	0.264998	-0.69609	5.44669
	112.337	0.265038	-0.704781	5.44669
	112.359	0.264368	-0.712857	5.44669
	112.416	0.264073	-0.70544	5.44669
	112.44	0.264187	-0.706112	5.44669
	112.387	0.26434	-0.710083	5.44669
	112.349	0.264364	-0.695933	5.44669
	112.395	0.264319	-0.686128	5.44669
	112.435	0.264292	-0.702401	5.44669
	112.414	0.313487	-0.715134	5.44669
	112.41	0.440274	-0.699327	5.44669
	112.419	0.492709	-0.677877	5.44669
	112.38	0.373888	-0.672879	5.44669
	112.331	0.241131	-0.678152	5.44669
	112.32	0.217568	-0.682096	5.44669
	112.332	0.253272	-0.689738	5.44669
	112.341	0.325537	-0.716395	5.44669
	112.34	0.498436	-0.744522	5.44669
	112.337	0.66815	-0.734204	5.44669
	112.336	0.648068	-0.702143	5.44669
	112.336	0.574626	-0.705313	5.44669
	112.337	0.599447	-0.735827	5.44669
	112.337	0.594431	-0.734557	5.44669
	112.337	0.576932	-0.705391	5.44669
	112.337	0.668724	-0.698679	5.44669
	112.337	0.777999	-0.707035	5.44669
	112.337	0.801376	-0.705177	5.44669
	112.337	0.773946	-0.708072	5.44669
	112.337	0.754405	-0.710998	5.44669
	112.337	0.75601	-0.69562	5.44669
	112.337	0.763635	-0.677801	5.44669
	112.315	0.766259	-0.674166	5.44669
	112.257	0.764648	-0.678718	5.44669
	112.211	0.763041	-0.689746	5.44669
	112.185	0.76294	-0.7176	5.44669
	112.164	0.812659	-0.752895	5.44669
	112.183	0.939692	-0.762141	5.44669
	112.201	0.992044	-0.738418	5.44669
	112.157	0.922291	-0.722811	5.44669
	112.104	0.965478	-0.74007	5.44669
	112.092	1.17035	-0.763151	5.44669
	112.105	1.31565	-0.760445	5.44669
	112.115	1.31555	-0.734378	5.44669
	112.137	1.26574	-0.713901	5.44669
	112.19	1.2452	-0.705053	5.44669
	112.213	1.25436	-0.691373	5.44669
	112.16	1.2655	-0.678185	5.44669
	112.1	1.26691	-0.675844	5.44669
	112.09	1.26354	-0.679286	5.44669
	112.106	1.26163	-0.681517	5.44669
	112.116	1.26203	-0.689092	5.44669
	112.115	1.26287	-0.708459	5.44669
	112.11	1.26309	-0.716569	5.44669
	112.109	1.31207	-0.697767	5.44669
	112.11	1.43868	-0.676712	5.44669
	112.111	1.49111	-0.680816	5.44669
	112.111	1.37236	-0.706749	5.44669
	112.111	1.28882	-0.718802	5.44669
	112.11	1.44121	-0.699311	5.44669
	112.11	1.70529	-0.676565	5.44669
	112.111	1.83795	-0.680206	5.44669
	112.111	1.81171	-0.706546	5.44669
	112.111	1.75548	-0.726804	5.44669
	112.111	1.74156	-0.735465	5.44669
	112.111	1.75576	-0.749143	5.44669
	112.111	1.76666	-0.762397	5.44669
	112.111	1.76619	-0.756896	5.44669
	112.111	1.76211	-0.733158	5.44669
	112.111	1.76057	-0.714652	5.44669
	112.111	1.76138	-0.713672	5.44669
	112.111	1.76226	-0.727446	5.44669
	112.111	1.76235	-0.75051	5.44669
	112.111	1.76207	-0.757959	5.44669
	112.111	1.76192	-0.737564	5.44669
	112.088	1.76196	-0.723948	5.44669
	112.008	1.76202	-0.732981	5.44669
	111.905	1.76204	-0.734919	5.44669
	111.855	1.76202	-0.723591	5.44669
	111.866	1.76201	-0.708872	5.44669
	111.887	1.76201	-0.697392	5.44669
	111.892	1.76202	-0.704206	5.44669
	111.864	1.81121	-0.712154	5.44669
	111.803	1.93798	-0.697479	5.44669
	111.757	1.99041	-0.68604	5.44669
	111.732	1.87159	-0.709686	5.44669
	111.712	1.73884	-0.743075	5.44669
	111.73	1.76447	-0.73599	5.44669
	111.748	1.97613	-0.703407	5.44669
	111.705	2.17842	-0.705208	5.44669
	111.651	2.15815	-0.735334	5.44669
	111.639	2.07306	-0.734388	5.44669
	111.653	2.14225	-0.705495	5.44669
	111.662	2.26613	-0.698783	5.44669
	111.662	2.30367	-0.707041	5.44669
	111.658	2.27698	-0.697272	5.44669
	111.657	2.25271	-0.687771	5.44669
	111.657	2.20289	-0.710485	5.44669
	111.658	2.08448	-0.750665	5.44669
	111.658	2.03578	-0.771615	5.44669
	111.658	2.15318	-0.760168	5.44669
	111.658	2.28402	-0.723374	5.44669
	111.658	2.30728	-0.684531	5.44669
	111.658	2.27214	-0.669112	5.44669
	111.658	2.2494	-0.674525	5.44669
	111.658	2.25241	-0.689836	5.44669
	111.658	2.26176	-0.711265	5.44669
	111.658	2.26461	-0.717481	5.44669
	111.636	2.26247	-0.705022	5.44669
	111.556	2.26057	-0.712157	5.44669
	111.475	2.26053	-0.745492	5.44669
	111.505	2.26119	-0.761024	5.44669
	111.596	2.26148	-0.740589	5.44669
	111.588	2.26137	-0.716248	5.44669
	111.479	2.26122	-0.703821	5.44669
	111.402	2.26119	-0.690021	5.44669
	111.426	2.26124	-0.685928	5.44669
	111.51	2.26127	-0.704427	5.44669
	111.545	2.26126	-0.716055	5.44669
	111.486	2.26125	-0.706863	5.44669
	111.42	2.26125	-0.705565	5.44669
	111.408	2.26125	-0.709347	5.44669
	111.426	2.26125	-0.695819	5.44669
	111.438	2.26125	-0.678471	5.44669
	111.436	2.26125	-0.682247	5.44669
	111.431	2.26125	-0.714594	5.44669
	111.43	2.31044	-0.746438	5.44669
	111.431	2.43722	-0.735648	5.44669
	111.432	2.48965	-0.702067	5.44669
	111.432	2.37083	-0.696898	5.44669
	111.432	2.23808	-0.715341	5.44669
	111.432	2.21451	-0.734148	5.44669
	111.432	2.25021	-0.752675	5.44669
	111.432	2.27329	-0.756476	5.44669
	111.432	2.27022	-0.728301	5.44669
	111.409	2.26073	-0.687866	5.44669
	111.33	2.30703	-0.676622	5.44669
	111.226	2.43597	-0.709213	5.44669
	111.176	2.49034	-0.746234	5.44669
	111.187	2.42075	-0.745353	5.44669
	111.208	2.46329	-0.723194	5.44669
	111.213	2.61864	-0.712859	5.44669
	111.208	2.63726	-0.716189	5.44669
	111.204	2.53569	-0.713353	5.44669
	111.204	2.47796	-0.693988	5.44669
	111.205	2.48851	-0.684193	5.44669
	111.206	2.51324	-0.702289	5.44669
	111.206	2.56901	-0.723647	5.44669
	111.205	2.68974	-0.727791	5.44669
	111.205	2.78649	-0.722194	5.44669
	111.205	2.79456	-0.718417	5.44669
	111.205	2.7652	-0.718831	5.44669
	111.205	2.7503	-0.728219	5.44669
	111.205	2.75454	-0.748992	5.44669
	111.205	2.76161	-0.757047	5.44669
	111.205	2.76307	-0.729851	5.44669
	111.205	2.76117	-0.696183	5.44669
	111.205	2.75985	-0.704414	5.44669
	111.183	2.75998	-0.745447	5.44669
	111.126	2.7605	-0.771637	5.44669
	111.08	2.76067	-0.769911	5.44669
	111.054	2.76056	-0.760178	5.44669
	111.033	2.76045	-0.756762	5.44669
	111.051	2.76045	-0.758798	5.44669
	111.069	2.76048	-0.752996	5.44669
	111.048	2.7605	-0.724983	5.44669
	111.052	2.76049	-0.687763	5.44669
	111.064	2.76049	-0.669896	5.44669
	111.023	2.76048	-0.681575	5.44669
	110.973	2.76049	-0.709499	5.44669
	110.962	2.76049	-0.719686	5.44669
	110.974	2.76049	-0.698704	5.44669
	110.983	2.76049	-0.683868	5.44669
	110.983	2.76049	-0.700469	5.44669
	110.979	2.76049	-0.722998	5.44669
	110.978	2.76049	-0.728166	5.44669
	110.979	2.76049	-0.714711	5.44669
	110.979	2.76049	-0.698161	5.44669
	110.979	2.76049	-0.710316	5.44669
	110.979	2.76049	-0.747167	5.44669
	110.979	2.76049	-0.762381	5.44669
	110.957	2.76049	-0.740562	5.44669
	110.899	2.80968	-0.715755	5.44669
	110.876	2.93645	-0.711494	5.44669
	110.929	2.98888	-0.71827	5.44669
	110.99	2.91926	-0.714711	5.44669
	111	2.91328	-0.701688	5.44669
	110.962	2.94215	-0.703924	5.44669
	110.872	2.85903	-0.718378	5.44669
	110.769	2.79854	-0.725045	5.44669
	110.724	2.89869	-0.715052	5.44669
	110.736	2.97733	-0.699415	5.44669
	110.756	2.92789	-0.71072	5.44669
	110.76	2.9702	-0.73902	5.44669
	110.755	3.16747	-0.733966	5.44669
	110.751	3.30991	-0.696136	5.44669
	110.751	3.3113	-0.670154	5.44669
	110.731	3.21394	-0.670827	5.44669
	110.674	3.0668	-0.680045	5.44669
	110.627	3.023	-0.69149	5.44669
	110.601	3.15268	-0.717859	5.44669
	110.558	3.28692	-0.752383	5.44669
	110.519	3.30724	-0.769706	5.44669
	110.513	3.26966	-0.766627	5.44669
	110.524	3.24694	-0.751617	5.44669
	110.53	3.25083	-0.721614	5.44669
	110.529	3.26054	-0.694711	5.44669
	110.526	3.26322	-0.698862	5.44669
	110.525	3.2609	-0.710917	5.44669
	110.526	3.25897	-0.706739	5.44669
	110.527	3.25899	-0.707347	5.44669
	110.527	3.25968	-0.71801	5.44669
	110.527	3.25997	-0.731544	5.44669
	110.526	3.25984	-0.750634	5.44669
	110.526	3.25969	-0.764417	5.44669
	110.527	3.25967	-0.765082	5.44669
	110.527	3.25971	-0.752857	5.44669
	110.526	3.25974	-0.730554	5.44669
	110.504	3.25973	-0.715003	5.44669
	110.424	3.25972	-0.706875	5.44669
	110.321	3.25972	-0.691745	5.44669
	110.271	3.25972	-0.685564	5.44669
	110.282	3.25972	-0.703662	5.44669
	110.303	3.25972	-0.723735	5.44669
	110.308	3.25972	-0.735211	5.44669
	110.302	3.25972	-0.742258	5.44669
	110.298	3.25972	-0.734745	5.44669
	110.299	3.30891	-0.720211	5.44669
	110.3	3.48488	-0.707517	5.44669
	110.301	3.71328	-0.698025	5.44669
	110.3	3.77367	-0.704953	5.44669
	110.3	3.62372	-0.720112	5.44669
	110.3	3.52454	-0.725406	5.44669
	110.3	3.63233	-0.714587	5.44669
	110.3	3.77712	-0.699092	5.44268
	110.278	3.76047	-0.71075	5.43234
	110.22	3.54828	-0.747018	5.42806
	110.197	3.34259	-0.770035	5.43775
	110.251	3.4108	-0.76868	5.44858
	110.288	3.67256	-0.760232	5.4505
	110.219	3.83249	-0.749351	5.44759
	110.1	3.81825	-0.730817	5.44571
	110.062	3.7573	-0.724231	5.44595
	110.131	3.68795	-0.735506	5.44673
	110.18	3.57443	-0.728006	5.44696
	110.133	3.53473	-0.694939	5.44679
	110.066	3.65417	-0.679649	5.44663
	110.051	3.78266	-0.707961	5.44663
	110.067	3.80422	-0.752503	5.44668
	110.079	3.76919	-0.765412	5.44671
	110.056	3.74711	-0.732058	5.4467
	109.994	3.75035	-0.694126	5.44668
	109.946	3.75956	-0.694896	5.44668
	109.944	3.76227	-0.709462	5.44669
	109.981	3.76013	-0.707539	5.44669
	110.024	3.75827	-0.708199	5.44669
	109.987	3.75826	-0.718082	5.44669
	109.884	3.75891	-0.723401	5.44669
	109.82	3.75919	-0.714468	5.44669
	109.824	3.75907	-0.699755	5.44669
	109.848	3.75893	-0.703199	5.44669
	109.856	3.7589	-0.710891	5.44669
	109.851	3.75895	-0.697308	5.44669
	109.846	3.75897	-0.678546	5.44669
	109.846	3.75897	-0.673878	5.44669
	109.847	3.75896	-0.678333	5.44669
	109.848	3.75895	-0.681816	5.44669
	109.848	3.75896	-0.689557	5.44669
	109.848	3.75896	-0.708547	5.44669
	109.847	3.75896	-0.716441	5.44669
	109.848	3.75896	-0.705552	5.44669
	109.848	3.75896	-0.712748	5.44669
	109.825	3.75896	-0.737681	5.44669
	109.768	3.75896	-0.740554	5.44669
	109.722	3.75896	-0.72423	5.44669
	109.718	3.75896	-0.715	5.44669
	109.755	3.75896	-0.716718	5.44669
	109.797	3.75896	-0.720684	5.44669
	109.761	3.75896	-0.721729	5.44669
	109.658	3.75896	-0.720756	5.44669
	109.593	3.75896	-0.719977	5.44669
	109.598	3.80815	-0.712126	5.44669
	109.622	3.93492	-0.692126	5.44669
	109.63	3.98736	-0.675979	5.44669
	109.625	3.91773	-0.674651	5.44669
	109.62	3.96094	-0.67957	5.44669
	109.619	4.11658	-0.689931	5.44268
	109.621	4.0859	-0.717374	5.43234
	109.622	3.90659	-0.752735	5.42806
	109.622	3.92317	-0.762154	5.43775
	109.621	4.10503	-0.738481	5.44858
	109.621	4.14372	-0.714962	5.4505
	109.621	4.0411	-0.704031	5.44759
	109.621	3.97578	-0.690567	5.44571
	109.621	4.03273	-0.678211	5.44595
	109.621	4.13656	-0.676142	5.44673
	109.621	4.07042	-0.679401	5.44696
	109.621	3.89327	-0.68933	5.44679
	109.621	3.92314	-0.709312	5.44663
	109.621	4.15894	-0.716842	5.44663
	109.621	4.32168	-0.697578	5.44668
	109.599	4.31784	-0.676536	5.44671
	109.519	4.26026	-0.68081	5.4467
	109.438	4.2378	-0.706809	5.44668
	109.446	4.24891	-0.718829	5.44668
	109.48	4.26155	-0.699301	5.44669
	109.447	4.2629	-0.676552	5.44669
	109.392	4.25897	-0.672333	5.44669
	109.376	4.25685	-0.678394	5.44669
	109.388	4.25735	-0.690262	5.44669
	109.399	4.25832	-0.717931	5.44669
	109.399	4.25855	-0.75285	5.44669
	109.395	4.2583	-0.769876	5.44669
	109.394	4.25811	-0.758662	5.44669
	109.394	4.25812	-0.723361	5.44669
	109.395	4.209	-0.685061	5.44669
	109.395	4.08225	-0.669339	5.44669
	109.395	4.02981	-0.674431	5.44669
	109.395	4.14861	-0.689717	5.44669
	109.395	4.28136	-0.711248	5.44669
	109.395	4.30493	-0.717517	5.44669
	109.395	4.26923	-0.705043	5.44669
	109.395	4.24616	-0.704282	5.44669
	109.395	4.24922	-0.717327	5.44669
	109.395	4.25871	-0.724476	5.44669
	109.395	4.2616	-0.723058	5.44669
	109.395	4.25944	-0.727829	5.44669
	109.395	4.2575	-0.747325	5.44669
	109.395	4.25746	-0.764358	5.44669
	109.395	4.25813	-0.766235	5.44669
	109.373	4.25843	-0.753361	5.44669
	109.315	4.25831	-0.722485	5.44669
	109.292	4.25816	-0.686585	5.44669
	109.345	4.30733	-0.67029	5.44669
	109.406	4.43415	-0.674288	5.44669
	109.416	4.5358	-0.689318	5.44669
	109.378	4.54375	-0.711132	5.44669
	109.288	4.46342	-0.71761	5.44669
	109.208	4.32103	-0.697253	5.44669
	109.22	4.22398	-0.676127	5.44669
	109.278	4.2235	-0.672883	5.44669
	109.324	4.25613	-0.678776	5.44669
	109.349	4.26971	-0.690226	5.44669
	109.303	4.26376	-0.70991	5.44669
	109.223	4.25643	-0.716774	5.44669
	109.221	4.25548	-0.697337	5.44669
	109.25	4.30687	-0.68433	5.44669
	109.219	4.43491	-0.701148	5.44669
	109.166	4.53628	-0.715248	5.44669
	109.151	4.54368	-0.70769	5.44669
	109.162	4.46322	-0.706198	5.44669
	109.172	4.32097	-0.717189	5.44669
	109.173	4.22403	-0.723737	5.44669
	109.169	4.22354	-0.722798	5.44669
	109.168	4.30532	-0.727983	5.44669
	109.168	4.49486	-0.739611	5.44669
	109.169	4.71731	-0.728343	5.44669
	109.169	4.77038	-0.693613	5.44669
	109.169	4.57028	-0.678973	5.44669
	109.169	4.29735	-0.700278	5.44669
	109.169	4.22719	-0.716796	5.44669
	109.169	4.43811	-0.700779	5.44669
	109.146	4.72166	-0.677895	5.44669
	109.067	4.84162	-0.672371	5.44669
	108.985	4.75395	-0.677933	5.44669
	109.016	4.52114	-0.690055	5.44669
	109.107	4.28291	-0.710138	5.44669
	109.098	4.23866	-0.71693	5.44669
	108.989	4.44806	-0.697321	5.44669
	108.913	4.72175	-0.676397	5.44669
	108.914	4.83812	-0.672972	5.44669
	108.941	4.80164	-0.686587	5.44669
	108.952	4.74691	-0.710455	5.44669
	108.947	4.73725	-0.718296	5.44669
	108.941	4.75271	-0.705652	5.44669
	108.94	4.76262	-0.71213	5.44669
	108.942	4.76128	-0.745257	5.44669
	108.943	4.7572	-0.760935	5.44669
	108.943	4.75596	-0.740635	5.44669
	108.92	4.7569	-0.72417	5.44669
	108.863	4.75773	-0.739852	5.44669
	108.839	4.70855	-0.754706	5.44669
	108.893	4.58149	-0.732127	5.44669
	108.931	4.52893	-0.697969	5.44669
	108.862	4.6478	-0.696483	5.44669
	108.742	4.78062	-0.708761	5.44669
	108.682	4.80419	-0.698811	5.44669
	108.694	4.76847	-0.687805	5.44669
	108.719	4.74538	-0.702081	5.44669
	108.725	4.74845	-0.714404	5.44669
	108.719	4.75795	-0.707005	5.44669
	108.714	4.76084	-0.706211	5.44669
	108.714	4.75867	-0.709567	5.44669
	108.716	4.75674	-0.695682	5.44669
	108.717	4.7567	-0.678335	5.44669
	108.716	4.75737	-0.674368	5.44669
	108.716	4.80686	-0.678613	5.44669
	108.716	4.98271	-0.68176	5.44669
	108.694	5.16176	-0.689433	5.44669
	108.636	5.09535	-0.708516	5.44669
	108.59	4.89301	-0.716472	5.44669
	108.587	4.8635	-0.697706	5.44669
	108.623	4.92807	-0.676721	5.44669
	108.688	4.86801	-0.680842	5.44669
	108.709	4.80445	-0.714627	5.44669
	108.63	4.89511	-0.746952	5.44669
	108.512	4.97087	-0.735851	5.44669
	108.456	4.92359	-0.70197	5.44669
	108.469	4.91864	-0.704655	5.44669
	108.493	4.98918	-0.743484	5.44669
	108.499	5.07852	-0.762857	5.44669
	108.492	5.19843	-0.742072	5.44669
	108.488	5.28313	-0.724089	5.44669
	108.488	5.28648	-0.731436	5.44669
	108.49	5.25943	-0.726351	5.44669
	108.491	5.24718	-0.703563	5.44669
	108.49	5.2517	-0.708708	5.44669
	108.49	5.25796	-0.736746	5.44669
	108.49	5.25897	-0.733735	5.44669
	108.49	5.20798	-0.70472	5.44669
	108.49	5.08009	-0.706561	5.44669
	108.49	5.02783	-0.735434	5.44669
	108.49	5.14712	-0.733949	5.44669
	108.49	5.28001	-0.697405	5.44669
	108.49	5.30346	-0.670691	5.44669
	108.468	5.26767	-0.678472	5.44669
	108.41	5.24459	-0.707915	5.44669
	108.386	5.24769	-0.727996	5.44669
	108.418	5.2572	-0.735477	5.44669
	108.398	5.26008	-0.740854	5.44669
	108.305	5.25791	-0.734062	5.44669
	108.24	5.25597	-0.728295	5.44669
	108.24	5.25594	-0.736004	5.44669
	108.262	5.25661	-0.734633	5.44669
	108.272	5.2569	-0.722395	5.44669
	108.267	5.25679	-0.716343	5.44669
	108.262	5.25663	-0.725805	5.44669
	108.262	5.25661	-0.741001	5.44669
	108.263	5.25666	-0.7297	5.44669
	108.264	5.25668	-0.701558	5.44669
	108.264	5.25668	-0.698806	5.44669
	108.264	5.25667	-0.716322	5.44669
	108.263	5.25666	-0.72601	5.44669
	108.241	5.25666	-0.716188	5.44669
	108.184	5.25667	-0.699548	5.44669
	108.16	5.25667	-0.710372	5.44669
	108.192	5.25667	-0.746698	5.44669
	108.194	5.25667	-0.770035	5.44669
	108.159	5.25667	-0.768794	5.44669
	108.117	5.25667	-0.752408	5.44669
	108.063	5.25667	-0.729046	5.44669
	108.025	5.30586	-0.714531	5.44669
	108.024	5.43263	-0.715084	5.44669
	108.036	5.53425	-0.72021	5.44669
	108.042	5.54221	-0.714248	5.44669
	108.039	5.51108	-0.700804	5.44669
	108.037	5.54466	-0.703718	5.44669
	108.036	5.62682	-0.718606	5.44669
	108.037	5.55994	-0.725214	5.44669
	108.038	5.3902	-0.715042	5.44669
	108.037	5.42343	-0.69148	5.44669
	108.037	5.65801	-0.682541	5.44669
	108.037	5.81904	-0.710359	5.44669
	108.015	5.76573	-0.744602	5.44669
	107.935	5.58186	-0.744261	5.44669
	107.854	5.50728	-0.731187	5.44669
	107.862	5.63716	-0.741454	5.44669
	107.896	5.78243	-0.760746	5.44669
	107.886	5.8073	-0.766816	5.44669
	107.888	5.7677	-0.76276	5.44669
	107.896	5.74253	-0.751074	5.44669
	107.854	5.7461	-0.722769	5.44669
	107.804	5.75655	-0.695389	5.44669
	107.794	5.75966	-0.706607	5.44669
	107.806	5.75725	-0.746649	5.44669
	107.815	5.75513	-0.76349	5.44669
	107.814	5.7551	-0.733342	5.44669
	107.811	5.75584	-0.687477	5.44669
	107.81	5.75616	-0.674667	5.44669
	107.81	5.75603	-0.700662	5.44669
	107.811	5.75587	-0.718488	5.44669
	107.811	5.75584	-0.701351	5.44669
	107.811	5.75589	-0.685404	5.44669
	107.811	5.75592	-0.708042	5.44669
	107.811	5.75591	-0.742613	5.44669
	107.811	5.7559	-0.744251	5.44669
	107.811	5.7559	-0.72402	5.44669
	107.811	5.7559	-0.705725	5.44669
	107.811	5.7559	-0.69592	5.44669
	107.811	5.7559	-0.704708	5.44669
	107.811	5.7559	-0.720758	5.44669
	107.811	5.7559	-0.725763	5.44669
	107.811	5.7559	-0.714507	5.44669
	107.811	5.7559	-0.691061	5.44669
	107.811	5.7559	-0.674685	5.44669
	107.811	5.7559	-0.682359	5.44669
	107.789	5.7559	-0.708117	5.44669
	107.709	5.7559	-0.718827	5.44669
	107.605	5.7559	-0.698835	5.44669
	107.556	5.7559	-0.676357	5.44669
	107.566	5.7559	-0.680288	5.44669
	107.587	5.7559	-0.714525	5.44669
	107.592	5.7559	-0.747105	5.44669
	107.587	5.7559	-0.743822	5.44669
	107.583	5.7559	-0.722242	5.44669
	107.583	5.7559	-0.713004	5.44669
	107.585	5.7559	-0.724459	5.44669
	107.585	5.7559	-0.741624	5.44669
	107.585	5.7559	-0.730439	5.44669
	107.585	5.7559	-0.701646	5.44669
	107.585	5.7559	-0.706451	5.44669
	107.585	5.7559	-0.736481	5.44669
	107.585	5.80509	-0.734427	5.44669
	107.585	5.93187	-0.705103	5.44669
	107.585	5.9843	-0.698605	5.44669
	107.585	5.86548	-0.714977	5.44669
	107.585	5.73273	-0.733388	5.44669
	107.585	5.70916	-0.752486	5.44669
	107.585	5.74487	-0.756666	5.44669
	107.585	5.76794	-0.728448	5.44669
	107.585	5.76487	-0.69573	5.44669
	107.585	5.80457	-0.696852	5.44669
	107.585	5.92846	-0.709711	5.44669
	107.585	5.98306	-0.699077	5.44669
	107.585	5.91536	-0.679708	5.44669
	107.585	5.95861	-0.673736	5.44669
	107.585	6.16278	-0.67786	5.44669
	107.585	6.25858	-0.68954	5.44669
	107.585	6.08262	-0.709948	5.44669
	107.585	5.85377	-0.724904	5.44669
	107.585	5.89965	-0.725588	5.44669
	107.585	6.16033	-0.720823	5.44669
	107.585	6.27856	-0.726496	5.44669
	107.585	6.14107	-0.739691	5.44669
	107.585	5.97731	-0.736775	5.44669
	107.562	5.89825	-0.721975	5.44669
	107.483	5.86475	-0.707534	5.44669
	107.379	5.96792	-0.697406	5.44669
	107.329	6.18472	-0.704688	5.44669
	107.34	6.31366	-0.720221	5.44669
	107.383	6.30245	-0.725546	5.44669
	107.446	6.2538	-0.714607	5.44669
	107.464	6.23771	-0.69118	5.44669
	107.406	6.2483	-0.674699	5.44669
	107.346	6.25847	-0.674452	5.44669
	107.337	6.25896	-0.687812	5.44669
	107.354	6.25556	-0.718313	5.44669
	107.364	6.25395	-0.746011	5.44669
	107.362	6.25449	-0.734146	5.44669
	107.358	6.25529	-0.70159	5.44669
	107.357	6.25543	-0.705102	5.44669
	107.358	6.25521	-0.735935	5.44669
	107.359	6.25506	-0.742548	5.44669
	107.359	6.25508	-0.733558	5.44669
	107.358	6.25514	-0.735186	5.44669
	107.358	6.25516	-0.724548	5.44669
	107.358	6.25515	-0.693603	5.44669
	107.358	6.25513	-0.672448	5.44669
	107.358	6.25513	-0.67269	5.44669
	107.336	6.25514	-0.687881	5.44669
	107.279	6.25514	-0.711098	5.44669
	107.255	6.25514	-0.725977	5.44669
	107.309	6.30433	-0.733499	5.44669
	107.347	6.4311	-0.748614	5.44669
	107.3	6.53273	-0.755004	5.44669
	107.238	6.54068	-0.729128	5.44268
	107.201	6.46036	-0.696606	5.43234
	107.159	6.31798	-0.704848	5.42806
	107.125	6.22093	-0.737608	5.43775
	107.12	6.26963	-0.74334	5.44858
	107.13	6.47823	-0.725425	5.4505
	107.135	6.72021	-0.71451	5.44759
	107.134	6.77465	-0.716088	5.44571
	107.132	6.61737	-0.720595	5.44595
	107.131	6.51724	-0.721916	5.44673
	107.132	6.57804	-0.720866	5.44696
	107.11	6.59732	-0.727828	5.44679
	107.03	6.57717	-0.748105	5.44663
	106.949	6.61002	-0.764685	5.44663
	106.957	6.58938	-0.758224	5.44668
	106.991	6.56247	-0.732902	5.44671
	106.958	6.65588	-0.714072	5.4467
	106.903	6.76917	-0.71352	5.44668
	106.887	6.79366	-0.719718	5.44668
	106.899	6.76526	-0.722468	5.44669
	106.91	6.74492	-0.729281	5.44669
	106.91	6.74654	-0.740274	5.44669
	106.906	6.75445	-0.736029	5.44669
	106.905	6.75719	-0.729326	5.44669
	106.905	6.75553	-0.735737	5.44669
	106.906	6.75386	-0.726284	5.44669
	106.906	6.75375	-0.702005	5.44669
	106.906	6.7543	-0.70808	5.44669
	106.906	6.75457	-0.737036	5.44669
	106.906	6.75448	-0.73408	5.44669
	106.906	6.75435	-0.69689	5.44669
	106.906	6.75433	-0.6783	5.44669
	106.906	6.75436	-0.69883	5.44669
	106.906	6.75439	-0.716428	5.44669
	106.906	6.75438	-0.70901	5.44669
	106.906	6.75437	-0.706332	5.44669
	106.906	6.75437	-0.708905	5.44669
	106.906	6.75437	-0.703232	5.44669
	106.884	6.75437	-0.706592	5.44669
	106.826	6.75437	-0.711069	5.44669
	106.802	6.75437	-0.704046	5.44669
	106.856	6.75437	-0.714035	5.44669
	106.916	6.75437	-0.746627	5.44669
	106.905	6.75437	-0.768702	5.44669
	106.831	6.75437	-0.768261	5.44669
	106.797	6.75437	-0.76053	5.44669
	106.852	6.75437	-0.749625	5.44669
	106.894	6.75437	-0.722955	5.44669
	106.827	6.75437	-0.695982	5.44669
	106.706	6.75437	-0.698918	5.44669
	106.645	6.75437	-0.710489	5.44669
	106.679	6.75437	-0.70654	5.44669
	106.762	6.75437	-0.715287	5.44669
	106.792	6.75437	-0.738394	5.44669
	106.732	6.75437	-0.739951	5.44669
	106.667	6.75437	-0.731595	5.44669
	106.656	6.75437	-0.743157	5.44669
	106.674	6.75437	-0.753444	5.44669
	106.686	6.75437	-0.738293	5.44669
	106.684	6.75437	-0.725859	5.44669
	106.679	6.80356	-0.733522	5.44669
	106.678	6.93034	-0.726596	5.44669
	106.679	6.98277	-0.695053	5.44669
	106.68	6.86395	-0.672328	5.44669
	106.68	6.7312	-0.679995	5.44669
	106.68	6.75683	-0.707971	5.44669
	106.679	6.9193	-0.727478	5.44669
	106.679	7.044	-0.72737	5.44669
	106.68	7.04889	-0.720654	5.44669
	106.68	7.00827	-0.725793	5.44669
	106.68	6.98977	-0.747326	5.44669
	106.68	6.94732	-0.757211	5.44669
	106.68	6.87914	-0.730512	5.44669
	106.657	6.90583	-0.68853	5.44669
	106.577	6.9968	-0.668244	5.44669
	106.496	7.03422	-0.672738	5.44669
	106.504	6.96976	-0.681526	5.44669
	106.538	6.82351	-0.68356	5.44669
	106.506	6.76838	-0.681282	5.44669
	106.45	6.94219	-0.687473	5.44669
	106.434	7.2051	-0.715735	5.44669
	106.446	7.32965	-0.745051	5.44669
	106.457	7.30043	-0.73466	5.44669
	106.457	7.24583	-0.702146	5.44669
	106.454	7.23365	-0.705153	5.44669
	106.452	7.24801	-0.743629	5.44669
	106.453	7.25835	-0.762741	5.44669
	106.453	7.25759	-0.734101	5.44669
	106.454	7.25359	-0.695933	5.44669
	106.453	7.203	-0.694927	5.44669
	106.453	7.02787	-0.708833	5.44669
	106.453	6.84951	-0.707265	5.44669
	106.453	6.91595	-0.708308	5.44669
	106.453	7.16725	-0.710355	5.44669
	106.431	7.32343	-0.695266	5.44669
	106.373	7.31133	-0.685752	5.44669
	106.327	7.25262	-0.702481	5.44669
	106.302	7.23262	-0.715301	5.44669
	106.258	7.24516	-0.699368	5.44669
	106.219	7.25753	-0.677835	5.44669
	106.214	7.25826	-0.672847	5.44669
	106.224	7.25416	-0.678153	5.44669
	106.231	7.25219	-0.689979	5.44669
	106.229	7.25282	-0.717898	5.44669
	106.227	7.25378	-0.745066	5.44669
	106.226	7.25396	-0.733897	5.44669
	106.227	7.2537	-0.693951	5.44669
	106.227	7.25352	-0.677132	5.44669
	106.227	7.25354	-0.699385	5.44669
	106.227	7.25361	-0.724947	5.44669
	106.227	7.25364	-0.729369	5.44669
	106.227	7.25362	-0.722393	5.44669
	106.227	7.25361	-0.72581	5.44669
	106.227	7.25361	-0.746716	5.44669
	106.227	7.25361	-0.756949	5.44669
	106.227	7.25361	-0.730619	5.44669
	106.227	7.25361	-0.688668	5.44669
	106.227	7.25361	-0.668264	5.44669
	106.227	7.25361	-0.680568	5.44669
	106.205	7.25361	-0.717528	5.44669
	106.125	7.25361	-0.748265	5.44669
	106.044	7.25361	-0.73537	5.44669
	106.074	7.25361	-0.693431	5.44669
	106.165	7.25361	-0.676391	5.44669
	106.179	7.25361	-0.707131	5.44669
	106.127	7.25361	-0.745442	5.44669
	106.075	7.25361	-0.737891	5.44669
	106.022	7.25361	-0.695491	5.44669
	105.989	7.25361	-0.668487	5.44669
	105.989	7.3028	-0.678229	5.44669
	106	7.42958	-0.708597	5.44669
	106.005	7.48201	-0.720497	5.44669
	106.003	7.41238	-0.707235	5.44669
	106	7.4064	-0.712012	5.44669
	106	7.43527	-0.744645	5.44669
	106.001	7.40135	-0.76072	5.44669
	106.001	7.41844	-0.732893	5.44669
	106.001	7.49343	-0.688274	5.44669
	106.001	7.5276	-0.667289	5.44669
	106.001	7.46746	-0.67243	5.44669
	106.001	7.37337	-0.689606	5.44669
	106.001	7.39554	-0.711914	5.44669
	106.001	7.49382	-0.717835	5.44669
	106.001	7.5851	-0.70494	5.44669
	106.001	7.69597	-0.704126	5.44669
	106.001	7.77618	-0.717299	5.44669
	106.001	7.78087	-0.72452	5.44669
	106.001	7.75598	-0.723086	5.44669
	106.001	7.74415	-0.727825	5.44669
	106.001	7.74808	-0.747314	5.44669
	105.978	7.75394	-0.764354	5.44669
	105.921	7.755	-0.766238	5.44669
	105.897	7.75336	-0.753364	5.44669
	105.951	7.7523	-0.722485	5.44669
	106.011	7.75243	-0.694455	5.44669
	106	7.75287	-0.706316	5.44669
	105.904	7.753	-0.746859	5.44669
	105.79	7.7529	-0.771552	5.44669
	105.764	7.75282	-0.769373	5.44669
	105.858	7.75281	-0.759983	5.44669
	105.984	7.75284	-0.749001	5.44669
	106.038	7.70367	-0.722887	5.44669
	106.021	7.57689	-0.688305	5.44669
	105.996	7.52445	-0.670868	5.44669
	105.991	7.64326	-0.673919	5.44669
	105.976	7.77602	-0.688958	5.44669
	105.901	7.79959	-0.711113	5.44669
	105.797	7.76388	-0.71773	5.44669
	105.768	7.74081	-0.69731	5.44669
	105.835	7.74387	-0.676108	5.44669
	105.88	7.75337	-0.680726	5.44669
	105.832	7.75625	-0.714797	5.44669
	105.766	7.7049	-0.747064	5.44669
	105.751	7.57619	-0.735838	5.44669
	105.768	7.52372	-0.701924	5.44669
	105.78	7.64321	-0.69677	5.44669
	105.779	7.77626	-0.715338	5.44669
	105.774	7.79971	-0.726321	5.44669
	105.773	7.76385	-0.724539	5.44669
	105.774	7.74075	-0.719923	5.44669
	105.775	7.74386	-0.710758	5.44669
	105.775	7.75338	-0.691572	5.44669
	105.774	7.75626	-0.684104	5.44669
	105.774	7.75409	-0.710981	5.44669
	105.774	7.75215	-0.752178	5.44669
	105.774	7.75211	-0.772072	5.44669
	105.774	7.75279	-0.767693	5.44669
	105.774	7.75308	-0.759093	5.44669
	105.774	7.75297	-0.749225	5.44669
	105.774	7.75281	-0.723298	5.44669
	105.774	7.75279	-0.696268	5.44669
	105.774	7.75284	-0.698916	5.44669
	105.774	7.75286	-0.718257	5.44669
	105.774	7.75286	-0.734653	5.44669
	105.774	7.75285	-0.75185	5.44669
	105.774	7.75284	-0.755951	5.44669
	105.774	7.75284	-0.728375	5.44669
	105.774	7.75285	-0.688083	5.44669
	105.752	7.75285	-0.668817	5.44669
	105.672	7.75285	-0.673137	5.44669
	105.591	7.75285	-0.68936	5.44669
	105.599	7.75285	-0.71943	5.44669
	105.655	7.75285	-0.7538	5.44669
	105.703	7.75285	-0.769741	5.44669
	105.729	7.75285	-0.766138	5.44669
	105.682	7.75285	-0.7514	5.44669
	105.58	7.75285	-0.721696	5.44669
	105.543	7.75285	-0.686952	5.44669
	105.606	7.75285	-0.678595	5.44669
	105.652	7.75285	-0.710366	5.44669
	105.606	7.75285	-0.746015	5.44669
	105.541	7.75285	-0.736981	5.44669
	105.525	7.75285	-0.694906	5.44669
	105.541	7.75285	-0.676436	5.44669
	105.553	7.75285	-0.706625	5.44669
	105.553	7.75285	-0.745214	5.44669
	105.548	7.75285	-0.745846	5.44669
	105.546	7.75285	-0.723763	5.44669
	105.547	7.75285	-0.705051	5.44669
	105.548	7.75285	-0.695729	5.44669
	105.548	7.75285	-0.712738	5.44669
	105.548	7.75285	-0.741177	5.44669
	105.548	7.75285	-0.742023	5.44669
	105.548	7.75285	-0.731474	5.44669
	105.548	7.75285	-0.74237	5.44669
	105.548	7.75285	-0.761028	5.44669
	105.548	7.75285	-0.758737	5.44669
	105.548	7.75285	-0.734417	5.44669
	105.548	7.75285	-0.722396	5.44669
	105.548	7.75285	-0.733456	5.44669
	105.548	7.75285	-0.7278	5.44669
	105.548	7.75285	-0.695581	5.44669
	105.548	7.75285	-0.672121	5.44669
	105.548	7.75285	-0.671849	5.44669
	105.526	7.75285	-0.679774	5.44669
	105.446	7.75285	-0.683143	5.44669
	105.343	7.80204	-0.681729	5.44669
	105.293	7.92881	-0.687809	5.44669
	105.303	7.98124	-0.707846	5.44669
	105.325	7.86243	-0.716768	5.44669
	105.33	7.77886	-0.705939	5.44669
	105.324	7.88207	-0.712794	5.44669
	105.32	7.97021	-0.745433	5.44669
	105.32	7.92366	-0.760773	5.44669
	105.322	7.9638	-0.740505	5.44669
	105.322	8.15914	-0.724173	5.44669
	105.322	8.25235	-0.732029	5.44669
	105.322	8.07845	-0.726569	5.44669
	105.322	7.85137	-0.695573	5.44669
	105.322	7.89726	-0.672555	5.44669
	105.322	8.15732	-0.672034	5.44669
	105.322	8.27529	-0.679698	5.44669
	105.322	8.08871	-0.690915	5.44669
	105.322	7.84751	-0.709871	5.44669
	105.299	7.892	-0.724383	5.44669
	105.22	8.10729	-0.725397	5.44669
	105.139	8.15004	-0.713057	5.44669
	105.169	8.03721	-0.690582	5.44669
	105.283	7.96618	-0.675	5.44669
	105.331	8.02436	-0.682661	5.44669
	105.246	8.17994	-0.708131	5.44669
	105.116	8.29039	-0.718726	5.44669
	105.057	8.29181	-0.698788	5.44669
	105.073	8.25479	-0.676373	5.44669
	105.1	8.23905	-0.680312	5.44669
	105.105	8.24565	-0.706658	5.44669
	105.098	8.25402	-0.718943	5.44669
	105.093	8.25518	-0.699403	5.44669
	105.094	8.25269	-0.684424	5.44669
	105.096	8.25124	-0.708324	5.44669
	105.096	8.25151	-0.743079	5.44669
	105.096	8.25214	-0.744346	5.44669
	105.095	8.25231	-0.731764	5.44669
	105.095	8.25216	-0.741665	5.44669
	105.095	8.25203	-0.760629	5.44669
	105.096	8.25203	-0.758821	5.44669
	105.096	8.25208	-0.734594	5.44669
	105.095	8.2521	-0.72244	5.44669
	105.073	8.25209	-0.733411	5.44669
	104.993	8.25208	-0.735636	5.44669
	104.89	8.25208	-0.723738	5.44669
	104.84	8.25208	-0.708679	5.44669
	104.851	8.25208	-0.697258	5.44669
	104.872	8.25208	-0.71209	5.44669
	104.877	8.25208	-0.748233	5.44669
	104.871	8.25208	-0.762197	5.44669
	104.867	8.25208	-0.732236	5.44669
	104.868	8.30127	-0.687474	5.44669
	104.869	8.42805	-0.675059	5.44669
	104.87	8.48048	-0.708698	5.44669
	104.869	8.36166	-0.746573	5.44669
	104.869	8.2781	-0.745679	5.44669
	104.869	8.38131	-0.731081	5.44669
	104.869	8.51863	-0.740905	5.44669
	104.869	8.54967	-0.752683	5.44669
	104.869	8.46628	-0.730904	5.44669
	104.869	8.3144	-0.690305	5.4507
	104.869	8.26366	-0.668848	5.46104
	104.869	8.4413	-0.672361	5.46531
	104.869	8.65507	-0.681153	5.45562
	104.869	8.60231	-0.683538	5.4448
	104.869	8.34411	-0.689276	5.44287
	104.869	8.18017	-0.707818	5.44579
	104.869	8.24066	-0.716235	5.44767
	104.869	8.42857	-0.697855	5.44742
	104.847	8.55149	-0.684738	5.44664
	104.789	8.59578	-0.709006	5.44641
	104.766	8.62927	-0.751124	5.44658
	104.82	8.53846	-0.772332	5.44674
	104.88	8.32684	-0.760306	5.44675
	104.89	8.24487	-0.723177	5.44669
	104.852	8.38008	-0.684399	5.44667
	104.784	8.52998	-0.669127	5.44668
	104.739	8.55486	-0.682449	5.44669
	104.718	8.51361	-0.710138	5.44669
	104.676	8.53694	-0.719643	5.44669
	104.636	8.66758	-0.70633	5.44669
	104.629	8.78002	-0.704065	5.44669
	104.64	8.79114	-0.708909	5.44669
	104.647	8.75748	-0.704039	5.44669
	104.646	8.7397	-0.706929	5.44669
	104.643	8.74425	-0.710923	5.44669
	104.642	8.75249	-0.695995	5.44669
	104.643	8.75432	-0.685855	5.44669
	104.643	8.75216	-0.702265	5.44669
	104.643	8.7506	-0.723045	5.44669
	104.621	8.75072	-0.735418	5.44669
	104.541	8.75132	-0.750461	5.44669
	104.437	8.75153	-0.755095	5.44669
	104.388	8.75141	-0.736381	5.44669
	104.398	8.75128	-0.72447	5.44669
	104.419	8.75127	-0.741491	5.44669
	104.424	8.75131	-0.755286	5.44669
	104.419	8.75133	-0.739658	5.44669
	104.415	8.75133	-0.725776	5.44669
	104.415	8.75132	-0.740873	5.44669
	104.439	8.75131	-0.754563	5.44669
	104.497	8.75132	-0.731704	5.44669
	104.52	8.75132	-0.689972	5.44669
	104.466	8.75132	-0.676295	5.44669
	104.406	8.75132	-0.700457	5.44669
	104.395	8.75132	-0.717823	5.44669
	104.412	8.75132	-0.709016	5.44669
	104.422	8.80051	-0.705838	5.44669
	104.421	8.92728	-0.716567	5.44669
	104.416	9.02891	-0.731476	5.44669
	104.415	9.03686	-0.751119	5.44669
	104.416	8.95654	-0.756773	5.44669
	104.417	8.81416	-0.728979	5.44669
	104.417	8.7663	-0.688044	5.44669
	104.417	8.89258	-0.676456	5.44669
	104.417	8.97765	-0.70121	5.44669
	104.417	8.87242	-0.718082	5.44669
	104.417	8.73371	-0.700986	5.44669
	104.417	8.70282	-0.677524	5.44669
	104.417	8.78676	-0.680013	5.44669
	104.394	8.93881	-0.713994	5.44669
	104.337	9.03863	-0.754852	5.44669
	104.313	9.03684	-0.764244	5.44669
	104.367	9.00227	-0.738603	5.44669
	104.427	9.03787	-0.722142	5.44669
	104.416	9.17129	-0.731853	5.44669
	104.32	9.28053	-0.735089	5.44669
	104.206	9.24013	-0.731933	5.44669
	104.157	9.03067	-0.737164	5.44669
	104.172	8.83457	-0.725956	5.44669
	104.195	8.90583	-0.693489	5.44669
	104.199	9.11626	-0.6719	5.44669
	104.192	9.14745	-0.680371	5.44669
	104.188	9.0807	-0.708281	5.44669
	104.189	9.13925	-0.719603	5.44669
	104.19	9.25214	-0.706973	5.44669
	104.191	9.28886	-0.71222	5.44669
	104.191	9.26573	-0.736954	5.44669
	104.19	9.24325	-0.732567	5.44669
	104.19	9.24209	-0.696284	5.44669
	104.19	9.24961	-0.670713	5.44669
	104.19	9.25316	-0.671009	5.44669
	104.19	9.25198	-0.687793	5.44669
	104.168	9.25023	-0.71953	5.44669
	104.111	9.24991	-0.754399	5.44669
	104.087	9.2504	-0.769956	5.44669
	104.141	9.25072	-0.758145	5.44669
	104.179	9.25068	-0.723116	5.44669
	104.132	9.25055	-0.693012	5.44669
	104.092	9.25051	-0.705486	5.44669
	104.135	9.25054	-0.739154	5.44669
	104.197	9.25056	-0.743761	5.44669
	104.189	9.25056	-0.725052	5.44669
	104.117	9.25056	-0.706333	5.44669
	104.06	9.25055	-0.695808	5.44669
	104.034	9.25055	-0.704445	5.44669
	103.995	9.25056	-0.712816	5.44669
	103.958	9.25056	-0.705542	5.44669
	103.951	9.25056	-0.70617	5.44669
	103.961	9.25055	-0.717942	5.44669
	103.967	9.25055	-0.724063	5.44669
	103.967	9.25055	-0.714796	5.44669
	103.964	9.25055	-0.691786	5.44669
	103.963	9.25055	-0.682757	5.44669
	103.964	9.25055	-0.70247	5.44669
	103.964	9.25055	-0.716362	5.44669
	103.964	9.25055	-0.707687	5.44669
	103.964	9.25055	-0.713672	5.44669
	103.964	9.25055	-0.745179	5.44669
	103.964	9.25055	-0.760354	5.44669
	103.964	9.25055	-0.732549	5.44669
	103.964	9.25055	-0.68826	5.44669
	103.964	9.25055	-0.667406	5.44669
	103.964	9.25055	-0.680354	5.44669
	103.964	9.25055	-0.709872	5.44669
	103.964	9.25055	-0.728147	5.44669
	103.964	9.25055	-0.734845	5.44669
	103.964	9.25055	-0.740536	5.44669
	103.964	9.25055	-0.734154	5.44669
	103.964	9.25055	-0.720576	5.44669
	103.964	9.25055	-0.71575	5.44669
	103.964	9.25055	-0.726203	5.44669
	103.942	9.25055	-0.741379	5.44669
	103.884	9.25055	-0.729717	5.44669
	103.861	9.25055	-0.69356	5.44669
	103.892	9.25055	-0.678463	5.44669
	103.895	9.25055	-0.700083	5.44669
	103.882	9.25055	-0.724766	5.44669
	103.919	9.25055	-0.729045	5.44669
	103.969	9.25055	-0.714451	5.44669
	103.959	9.25055	-0.69774	5.44669
	103.867	9.25055	-0.710232	5.44669
	103.755	9.25055	-0.747282	5.44669
	103.705	9.29974	-0.77033	5.44669
	103.719	9.47571	-0.760839	5.44669
	103.742	9.65492	-0.731984	5.44669
	103.746	9.58853	-0.720628	5.44669
	103.74	9.33696	-0.741451	5.44669
	103.736	9.18064	-0.764507	5.44669
	103.736	9.19278	-0.760522	5.44669
	103.738	9.25156	-0.733929	5.44669
	103.738	9.32076	-0.721556	5.44669
	103.738	9.43497	-0.741148	5.44669
	103.738	9.47503	-0.756179	5.44669
	103.738	9.40468	-0.732283	5.44669
	103.738	9.40279	-0.68964	5.44669
	103.738	9.43364	-0.675951	5.44669
	103.738	9.34989	-0.700431	5.44669
	103.738	9.23925	-0.725806	5.44669
	103.738	9.26163	-0.729357	5.44669
	103.738	9.46407	-0.714212	5.44669
	103.738	9.66364	-0.689658	5.44669
	103.715	9.64552	-0.674202	5.44669
	103.658	9.51309	-0.674784	5.44669
	103.634	9.45553	-0.688128	5.44669
	103.688	9.52632	-0.710456	5.44669
	103.726	9.6824	-0.717749	5.44669
	103.657	9.78858	-0.697552	5.44669
	103.537	9.73883	-0.676202	5.44669
	103.477	9.52655	-0.672809	5.44669
	103.489	9.33259	-0.686588	5.44669
	103.514	9.40575	-0.718384	5.44669
	103.521	9.61622	-0.746476	5.44669
	103.514	9.64674	-0.742186	5.44669
	103.509	9.57971	-0.72178	5.44669
	103.51	9.63837	-0.705521	5.44669
	103.511	9.75141	-0.68876	5.44669
	103.512	9.78815	-0.684794	5.44669
	103.512	9.76498	-0.712271	5.44669
	103.511	9.74247	-0.752473	5.44669
	103.511	9.74132	-0.771737	5.44669
	103.511	9.74884	-0.767448	5.44669
	103.512	9.7524	-0.759109	5.44669
	103.489	9.75122	-0.749319	5.44669
	103.409	9.74946	-0.723331	5.44669
	103.328	9.74914	-0.696248	5.44669
	103.336	9.74964	-0.698896	5.44669
	103.37	9.74996	-0.718255	5.44669
	103.338	9.74991	-0.734659	5.44669
	103.282	9.74978	-0.743983	5.44669
	103.266	9.74974	-0.727794	5.44669
	103.278	9.74977	-0.691828	5.44669
	103.289	9.7498	-0.670549	5.44669
	103.289	9.7498	-0.672525	5.44669
	103.285	9.74979	-0.680616	5.44669
	103.284	9.74979	-0.691126	5.44669
	103.285	9.74979	-0.709632	5.44669
	103.285	9.74979	-0.716338	5.44669
	103.285	9.74979	-0.705124	5.44669
	103.285	9.74979	-0.712605	5.44669
	103.285	9.74979	-0.745644	5.44669
	103.285	9.74979	-0.760928	5.44669
	103.285	9.74979	-0.740495	5.44669
	103.285	9.74979	-0.716243	5.44669
	103.285	9.74979	-0.711722	5.44669
	103.285	9.74979	-0.726063	5.44669
	103.285	9.74979	-0.750623	5.44669
	103.285	9.74979	-0.758498	5.44669
	103.285	9.74979	-0.73775	5.44669
	103.285	9.74979	-0.723834	5.44669
	103.285	9.74979	-0.740738	5.44669
	103.285	9.74979	-0.755197	5.44669
	103.285	9.74979	-0.732017	5.44669
	103.285	9.74979	-0.697749	5.44669
	103.285	9.79898	-0.7043	5.44669
	103.285	9.92576	-0.736972	5.44669
	103.285	9.97819	-0.743269	5.44669
	103.285	9.85937	-0.733491	5.44669
	103.285	9.72662	-0.734902	5.44669
	103.263	9.75224	-0.732324	5.44669
	103.205	9.91472	-0.72969	5.44669
	103.182	10.0394	-0.745078	5.44669
	103.213	10.0935	-0.754927	5.44669
	103.194	10.1305	-0.73036	5.44669
	103.101	10.0376	-0.68928	5.44669
	103.035	9.82392	-0.668612	5.44669
	103.035	9.69261	-0.672626	5.44669
	103.058	9.70172	-0.689219	5.44669
	103.067	9.75033	-0.719552	5.44669
	103.063	9.81635	-0.746031	5.44669
	103.058	9.98204	-0.733714	5.44669
	103.057	10.151	-0.701402	5.44669
	103.059	10.0839	-0.697306	5.44669
	103.059	9.83572	-0.715749	5.44669
	103.059	9.73024	-0.726302	5.44669
	103.059	9.91783	-0.724385	5.44669
	103.059	10.155	-0.719865	5.44669
	103.059	10.1085	-0.718659	5.44669
	103.059	9.89377	-0.727632	5.44669
	103.059	9.85199	-0.740937	5.44669
	103.059	9.96501	-0.729022	5.44669
	103.059	10.085	-0.693426	5.44669
	103.059	10.2026	-0.678653	5.44669
	103.059	10.2754	-0.708081	5.44669
	103.059	10.2746	-0.752907	5.44669
	103.059	10.25	-0.773409	5.44669
	103.059	10.2403	-0.760123	5.44669
	103.059	10.245	-0.730588	5.44669
	103.059	10.2504	-0.720298	5.44669
	103.037	10.251	-0.741808	5.44669
	102.957	10.2494	-0.756903	5.44669
	102.853	10.2485	-0.732352	5.44669
	102.804	10.2487	-0.689412	5.44669
	102.814	10.2491	-0.67583	5.44669
	102.835	10.2492	-0.708332	5.44669
	102.84	10.2491	-0.746146	5.44669
	102.835	10.249	-0.737759	5.44669
	102.831	10.249	-0.703056	5.44669
	102.831	10.249	-0.704433	5.44669
	102.833	10.249	-0.735133	5.44669
	102.833	10.249	-0.734579	5.44669
	102.833	10.249	-0.697776	5.44669
	102.832	10.249	-0.678493	5.44669
	102.832	10.249	-0.698596	5.44669
	102.833	10.249	-0.724132	5.44669
	102.833	10.249	-0.737179	5.44669
	102.833	10.249	-0.742941	5.44669
	102.833	10.249	-0.726461	5.44669
	102.833	10.249	-0.699511	5.44669
	102.833	10.249	-0.6991	5.44669
	102.833	10.2982	-0.709302	5.44669
	102.833	10.425	-0.705977	5.44669
	102.81	10.5266	-0.715472	5.44669
	102.731	10.5838	-0.738672	5.44669
	102.627	10.6794	-0.73213	5.44669
	102.577	10.7654	-0.695491	5.44669
	102.588	10.7779	-0.678407	5.44669
	102.609	10.7051	-0.699372	5.44669
	102.614	10.515	-0.716617	5.44669
	102.609	10.3384	-0.701026	5.44669
	102.605	10.4108	-0.678061	5.44669
	102.605	10.6149	-0.672353	5.44669
	102.606	10.6429	-0.685736	5.44669
	102.607	10.5772	-0.710319	5.44669
	102.607	10.6372	-0.726413	5.44669
	102.606	10.7504	-0.726088	5.44669
	102.606	10.7375	-0.712625	5.44669
	102.606	10.5381	-0.690156	5.44669
	102.606	10.3365	-0.674975	5.44669
	102.606	10.4018	-0.674931	5.44669
	102.606	10.6609	-0.680044	5.44669
	102.606	10.8208	-0.682159	5.44669
	102.606	10.8075	-0.681221	5.44669
	102.606	10.7469	-0.687946	5.44669
	102.606	10.7266	-0.715955	5.44669
	102.584	10.7397	-0.744975	5.44669
	102.504	10.7524	-0.74242	5.44669
	102.423	10.753	-0.730283	5.44669
	102.431	10.7488	-0.741729	5.44669
	102.465	10.7468	-0.753312	5.44669
	102.455	10.7475	-0.730874	5.44669
	102.457	10.7484	-0.69794	5.44669
	102.465	10.7486	-0.704786	5.44669
	102.445	10.7484	-0.744979	5.44669
	102.475	10.7482	-0.763437	5.44669
	102.546	10.7482	-0.733913	5.44669
	102.529	10.6991	-0.695606	5.44669
	102.423	10.5723	-0.702728	5.44669
	102.374	10.5199	-0.737075	5.44669
	102.456	10.6387	-0.743871	5.44669
	102.563	10.7714	-0.725836	5.44669
	102.542	10.795	-0.714494	5.44669
	102.423	10.7593	-0.715935	5.44669
	102.347	10.7362	-0.712666	5.44669
	102.352	10.7393	-0.701661	5.44669
	102.38	10.7488	-0.71251	5.44669
	102.39	10.7517	-0.746843	5.44669
	102.384	10.7495	-0.761465	5.44669
	102.378	10.7476	-0.740294	5.44669
	102.378	10.7475	-0.715968	5.44669
	102.38	10.7482	-0.703808	5.44669
	102.381	10.7485	-0.690116	5.44669
	102.38	10.7484	-0.685972	5.44669
	102.38	10.7482	-0.704412	5.44669
	102.38	10.7482	-0.716033	5.44669
	102.38	10.7483	-0.706859	5.44669
	102.38	10.7483	-0.705571	5.44669
	102.38	10.7483	-0.709351	5.44669
	102.38	10.7483	-0.695819	5.44669
	102.38	10.7483	-0.678469	5.44669
	102.38	10.7483	-0.674375	5.44669
	102.38	10.7483	-0.678568	5.44669
	102.38	10.7483	-0.681738	5.44669
	102.38	10.7483	-0.68944	5.44669
	102.38	10.7483	-0.708526	5.44669
	102.38	10.7483	-0.716474	5.44669
	102.38	10.7483	-0.697703	5.44669
	102.38	10.7483	-0.676719	5.44669
	102.38	10.7483	-0.672971	5.44669
	102.38	10.7483	-0.686473	5.44669
	102.38	10.7483	-0.718278	5.44669
	102.38	10.7483	-0.746473	5.44669
	102.38	10.7483	-0.742222	5.44669
	102.38	10.7483	-0.729667	5.44669
	102.38	10.7483	-0.741541	5.44669
	102.38	10.7483	-0.753452	5.44669
	102.38	10.7483	-0.738871	5.44669
	102.38	10.7483	-0.726098	5.44669
	102.38	10.7483	-0.741288	5.44669
	102.38	10.7483	-0.762493	5.44669
	102.38	10.7483	-0.759737	5.44669
	102.38	10.7483	-0.726445	5.44669
	102.38	10.7483	-0.693842	5.44669
	102.38	10.7483	-0.69678	5.44669
	102.38	10.7483	-0.710353	5.44669
	102.38	10.7483	-0.699372	5.44669
	102.38	10.7483	-0.679603	5.44669
	102.38	10.7483	-0.673587	5.44669
	102.38	10.7483	-0.677835	5.44669
	102.38	10.7483	-0.689582	5.44669
	102.38	10.7483	-0.709974	5.44669
	102.38	10.7483	-0.71703	5.44669
	102.38	10.7483	-0.705292	5.44669
	102.38	10.7483	-0.704559	5.44669
	102.38	10.7483	-0.717355	5.44669
	102.38	10.7483	-0.72439	5.44669
	102.38	10.7483	-0.723012	5.44669
	102.38	10.7483	-0.72784	5.44669
	102.38	10.7483	-0.747346	5.44669
	102.38	10.7483	-0.756492	5.44669
	102.38	10.7483	-0.738074	5.44669
	102.38	10.7483	-0.724683	5.44669
	102.38	10.7483	-0.740978	5.44669
	102.38	10.7483	-0.762866	5.44669
	102.38	10.7483	-0.767874	5.44669
	102.38	10.7483	-0.754579	5.44669
	102.38	10.7483	-0.722413	5.44669
	102.38	10.7483	-0.693993	5.44669
	102.38	10.7483	-0.698278	5.44669
	102.38	10.7483	-0.710927	5.44669
	102.38	10.7483	-0.706951	5.44669
	102.38	10.7483	-0.707432	5.44669
	102.38	10.7483	-0.71797	5.44669
	102.38	10.7483	-0.723626	5.44669
	102.38	10.7483	-0.722473	5.44669
	102.38	10.7483	-0.720016	5.44669
	102.38	10.7483	-0.719402	5.44669
	102.38	10.7483	-0.720019	5.44669
	102.38	10.7483	-0.720496	5.44669
	102.38	10.7483	-0.728347	5.44669
	102.38	10.7483	-0.748454	5.44669
	102.38	10.7483	-0.756776	5.44669
	102.38	10.7483	-0.729929	5.44669
	102.38	10.7483	-0.696312	5.44669
	102.38	10.7483	-0.69657	5.44669
	102.38	10.7483	-0.717257	5.44669
	102.38	10.7483	-0.727197	5.44669
	102.38	10.7483	-0.716353	5.44669
	102.38	10.7483	-0.691324	5.44669
	102.38	10.7483	-0.674139	5.44669
	102.38	10.7483	-0.682036	5.44669
	102.38	10.7483	-0.708176	5.44669
	102.38	10.7483	-0.718966	5.44669
	102.38	10.7483	-0.698873	5.44669
	102.38	10.7483	-0.676324	5.44669
	102.38	10.7483	-0.67239	5.44669
	102.38	10.7483	-0.678499	5.44669
	102.38	10.7483	-0.690286	5.44669
	102.38	10.7483	-0.710033	5.44669
	102.38	10.7483	-0.716804	5.44669
	102.38	10.7483	-0.705177	5.44669
	102.38	10.7483	-0.712462	5.44669
	102.38	10.7483	-0.745565	5.44669
	102.38	10.7483	-0.760946	5.44669
	102.38	10.7483	-0.740531	5.44669
	102.38	10.7483	-0.724122	5.44669
	102.38	10.7483	-0.739869	5.44669
	102.38	10.7483	-0.75473	5.44669
	102.38	10.7483	-0.732131	5.44669
	102.38	10.7483	-0.690092	5.44669
	102.38	10.7483	-0.668323	5.44669
	102.38	10.7483	-0.680087	5.44669
	102.38	10.7483	-0.717305	5.44669
	102.38	10.7483	-0.756214	5.44669
	102.38	10.7483	-0.763637	5.44669
	102.38	10.7483	-0.729995	5.44669
	102.38	10.7483	-0.693893	5.44669
	102.38	10.7483	-0.703402	5.44669
	102.38	10.7483	-0.737967	5.44669
	102.38	10.7483	-0.744004	5.44669
	102.38	10.7483	-0.733446	5.44669
	102.38	10.7483	-0.742492	5.44669
	102.38	10.7483	-0.760378	5.44669
	102.38	10.7483	-0.766292	5.44669
	102.38	10.7483	-0.754801	5.44669
	102.38	10.7483	-0.730939	5.44669
	102.38	10.7483	-0.722344	5.44669
	102.38	10.7483	-0.734672	5.44669
	102.38	10.7483	-0.736199	5.44669
	102.38	10.7483	-0.723526	5.44669
	102.38	10.7483	-0.70839	5.44669
	102.38	10.7483	-0.697213	5.44669
	102.38	10.7483	-0.704303	5.44669
	102.38	10.7483	-0.720128	5.44669
	102.38	10.7483	-0.733514	5.44669
	102.38	10.7483	-0.742836	5.44669
	102.38	10.7483	-0.735591	5.44669
	102.38	10.7483	-0.728231	5.44669
	102.38	10.7483	-0.735434	5.44669
	102.38	10.7483	-0.726547	5.44669
	102.38	10.7483	-0.702223	5.44669
	102.38	10.7483	-0.708077	5.44669
	102.38	10.7483	-0.736958	5.44669
	102.38	10.7483	-0.734048	5.44669
	102.38	10.7483	-0.704776	5.44669
	102.38	10.7483	-0.706473	5.44669
	102.38	10.7483	-0.735377	5.44669
	102.38	10.7483	-0.741827	5.44669
	102.38	10.7483	-0.725584	5.44669
	102.38	10.7483	-0.707243	5.44669
	102.38	10.7483	-0.688129	5.44669
	102.38	10.7483	-0.676047	5.44669
	102.38	10.7483	-0.676101	5.44669
	102.38	10.7483	-0.680153	5.44669
	102.38	10.7483	-0.68966	5.44669
	102.38	10.7483	-0.709183	5.44669
	102.38	10.7483	-0.724541	5.44669
	102.38	10.7483	-0.725708	5.44669
	102.38	10.7483	-0.721002	5.44669
	102.38	10.7483	-0.718658	5.44669
	102.38	10.7483	-0.711485	5.44669
	102.38	10.7483	-0.700197	5.44669
	102.38	10.7483	-0.704446	5.44669
	102.38	10.7483	-0.719126	5.44669
	102.38	10.7483	-0.725173	5.44669
	102.38	10.7483	-0.722711	5.44669
	102.38	10.7483	-0.719565	5.44669
	102.38	10.7483	-0.719129	5.44669
	102.38	10.7483	-0.727935	5.44669
	102.38	10.7483	-0.748767	5.44669
	102.38	10.7483	-0.757053	5.44669
	102.38	10.7483	-0.737804	5.44669
	102.38	10.7483	-0.72437	5.44669
	102.38	10.7483	-0.740943	5.44669
	102.38	10.7483	-0.755092	5.44669
	102.38	10.7483	-0.739771	5.44669
	102.38	10.7483	-0.718022	5.44669
	102.38	10.7483	-0.712726	5.44669
	102.38	10.7483	-0.71798	5.44669
	102.38	10.7483	-0.722022	5.44669
	102.38	10.7483	-0.721841	5.44669
	102.38	10.7483	-0.712457	5.44669
	102.38	10.7483	-0.691603	5.44669
	102.38	10.7483	-0.683512	5.44669
	102.38	10.7483	-0.702852	5.44669
	102.38	10.7483	-0.716254	5.44669
	102.38	10.7483	-0.707506	5.44669
	102.38	10.7483	-0.705764	5.44669
	102.38	10.7483	-0.709202	5.44669
	102.38	10.7483	-0.703558	5.44669
	102.38	10.7483	-0.714494	5.44669
	102.38	10.7483	-0.739122	5.44669
	102.38	10.7483	-0.732666	5.44669
	102.38	10.7483	-0.703426	5.44669
	102.38	10.7483	-0.698528	5.44669
	102.38	10.7483	-0.715541	5.44669
	102.38	10.7483	-0.725781	5.44669
	102.38	10.7483	-0.724241	5.44669
	102.38	10.7483	-0.727861	5.44669
	102.38	10.7483	-0.746918	5.44669
	102.38	10.7483	-0.764176	5.44669
	102.38	10.7483	-0.766303	5.44669
	102.38	10.7483	-0.761325	5.44669
	102.38	10.7483	-0.750655	5.44669
	102.38	10.7483	-0.723103	5.44669
	102.38	10.7483	-0.695678	5.44669
	102.38	10.7483	-0.698738	5.44669
	102.38	10.7483	-0.710521	5.44669
	102.38	10.7483	-0.698747	5.44669
	102.38	10.7483	-0.687152	5.44669
	102.38	10.7483	-0.701831	5.44669
	102.38	10.7483	-0.714531	5.44669
	102.38	10.7483	-0.707148	5.44669
	102.38	10.7483	-0.714097	5.44669
	102.38	10.7483	-0.745549	5.44669
	102.38	10.7483	-0.760358	5.44669
	102.38	10.7483	-0.732419	5.44669
	102.38	10.7483	-0.696075	5.44669
	102.38	10.7483	-0.695584	5.44669
	102.38	10.7483	-0.716928	5.44669
	102.38	10.7483	-0.735281	5.44669
	102.38	10.7483	-0.752585	5.44669
	102.38	10.7483	-0.763906	5.44669
	102.38	10.7483	-0.764175	5.44669
	102.38	10.7483	-0.752659	5.44669
	102.38	10.7483	-0.730794	5.44669
	102.38	10.7483	-0.723045	5.44669
	102.38	10.7483	-0.742887	5.44669
	102.38	10.7483	-0.764249	5.44669
	102.38	10.7483	-0.759904	5.44669
	102.38	10.7483	-0.733761	5.44669
	102.38	10.7483	-0.713835	5.44669
	102.402	10.7483	-0.713115	5.44669
	102.482	10.7483	-0.719632	5.44669
	102.563	10.7483	-0.722576	5.44669
	102.533	10.7483	-0.721486	5.44669
	102.441	10.7483	-0.712111	5.44669
	102.45	10.7483	-0.699455	5.44669
	102.559	10.7483	-0.711783	5.44669
	102.636	10.7483	-0.747322	5.44669
	102.634	10.7483	-0.761924	5.44669
	102.607	10.7483	-0.732445	5.44669
	102.597	10.6991	-0.695529	5.44669
	102.602	10.5723	-0.703217	5.44669
	102.608	10.5199	-0.737307	5.44669
	102.609	10.6387	-0.735923	5.44669
	102.584	10.7714	-0.705437	5.44669
	102.526	10.795	-0.706083	5.44669
	102.502	10.7593	-0.742849	5.44669
	102.557	10.7362	-0.762083	5.44669
	102.595	10.7393	-0.734103	5.44669
	102.548	10.7488	-0.688296	5.44669
	102.508	10.7517	-0.666869	5.44669
	102.551	10.7495	-0.672245	5.44669
	102.613	10.7476	-0.689679	5.44669
	102.628	10.7475	-0.712009	5.44669
	102.613	10.7482	-0.717849	5.44669
	102.601	10.7485	-0.704912	5.44669
	102.602	10.7484	-0.704109	5.44669
	102.606	10.699	-0.717301	5.44669
	102.608	10.5722	-0.732398	5.44669
	102.607	10.4707	-0.751244	5.44669
	102.606	10.4627	-0.764369	5.44669
	102.606	10.543	-0.764846	5.44669
	102.606	10.6854	-0.760646	5.44669
	102.606	10.7333	-0.750889	5.44669
	102.606	10.5578	-0.723443	5.44669
	102.606	10.346	-0.695737	5.44669
	102.606	10.3496	-0.706513	5.44669
	102.606	10.4803	-0.746486	5.44669
	102.606	10.5424	-0.763455	5.44669
	102.606	10.5232	-0.741256	5.44669
	102.629	10.4934	-0.723534	5.44669
	102.686	10.4385	-0.731494	5.44669
	102.71	10.32	-0.726572	5.44669
	102.678	10.2238	-0.703635	5.44669
	102.676	10.2152	-0.70866	5.44669
	102.711	10.2441	-0.7367	5.44669
	102.731	10.259	-0.733733	5.44669
	102.727	10.3042	-0.696865	5.44669
	102.741	10.4239	-0.678412	5.44669
	102.796	10.4749	-0.706757	5.44669
	102.844	10.3579	-0.744567	5.44669
	102.85	10.2757	-0.745528	5.44669
	102.835	10.3788	-0.72386	5.44669
	102.828	10.4664	-0.713075	5.44669
	102.83	10.3705	-0.723914	5.4507
	102.833	10.2348	-0.741371	5.46104
	102.834	10.2018	-0.738397	5.46531
	102.833	10.2346	-0.722058	5.45562
	102.832	10.2598	-0.706992	5.4448
	102.832	10.2587	-0.697149	5.44287
	102.833	10.2492	-0.712644	5.44579
	102.833	10.2457	-0.748503	5.44767
	102.833	10.2476	-0.769984	5.44742
	102.833	10.2496	-0.768131	5.44664
	102.833	10.2498	-0.76002	5.44641
	102.833	10.2	-0.757328	5.44658
	102.855	10.0728	-0.751221	5.44674
	102.912	10.0205	-0.724762	5.44675
	102.958	10.1395	-0.696172	5.44669
	102.984	10.2723	-0.706226	5.44667
	103.005	10.2958	-0.746211	5.44668
	102.987	10.26	-0.763442	5.44669
	102.969	10.1878	-0.741348	5.44669
	103.012	10.0641	-0.715707	5.44669
	103.066	10.0212	-0.711195	5.44669
	103.078	10.1429	-0.726032	5.44669
	103.064	10.2243	-0.742927	5.44669
	103.054	10.0699	-0.738297	5.44669
	103.055	9.80578	-0.729333	5.44669
	103.059	9.72298	-0.742805	5.44669
	103.06	9.8763	-0.761972	5.44669
	103.059	10.034	-0.758978	5.44669
	103.059	10.0558	-0.726312	5.44669
	103.059	9.96121	-0.686185	5.44669
	103.059	9.85716	-0.676632	5.44669
	103.059	9.88739	-0.701945	5.4507
	103.059	9.94341	-0.726198	5.46104
	103.059	9.85875	-0.736854	5.46531
	103.059	9.78796	-0.742071	5.45562
	103.059	9.88434	-0.734083	5.4448
	103.059	10.0143	-0.72	5.44287
	103.059	10.0938	-0.707664	5.44579
	103.059	10.1395	-0.690291	5.44767
	103.059	10.0413	-0.684674	5.44742
	103.059	9.82224	-0.703805	5.44664
	103.059	9.69059	-0.71624	5.44641
	103.059	9.70147	-0.707162	5.44658
	103.059	9.80014	-0.705624	5.44674
	103.059	9.94347	-0.717137	5.44675
	103.059	9.98521	-0.72392	5.44669
	103.059	9.85601	-0.722893	5.44667
	103.081	9.72272	-0.720087	5.44668
	103.139	9.70261	-0.719282	5.44669
	103.162	9.73996	-0.727814	5.44669
	103.131	9.76249	-0.740791	5.44669
	103.128	9.75861	-0.736768	5.44669
	103.141	9.74897	-0.729452	5.44669
	103.104	9.74631	-0.743398	5.44669
	103.054	9.74862	-0.754307	5.44669
	103.042	9.75054	-0.730698	5.44669
	103.054	9.75052	-0.697513	5.44669
	103.063	9.79902	-0.70467	5.44669
	103.085	9.92551	-0.745082	5.44669
	103.161	9.97807	-0.763522	5.44669
	103.263	9.85941	-0.733912	5.44669
	103.314	9.72667	-0.687705	5.44669
	103.304	9.70306	-0.666689	5.44669
	103.283	9.73874	-0.680251	5.44669
	103.277	9.76182	-0.717955	5.44669
	103.283	9.75876	-0.756428	5.44669
	103.287	9.74928	-0.771367	5.44669
	103.287	9.74639	-0.765886	5.44669
	103.285	9.74855	-0.758587	5.44669
	103.285	9.75048	-0.749655	5.44669
	103.285	9.75052	-0.723658	5.44669
	103.285	9.74985	-0.688395	5.44669
	103.285	9.74956	-0.670632	5.44669
	103.285	9.74967	-0.673788	5.44669
	103.285	9.74982	-0.688988	5.44669
	103.285	9.74985	-0.719042	5.44669
	103.285	9.7498	-0.75377	5.44669
	103.285	9.74977	-0.769866	5.44669
	103.285	9.74978	-0.766202	5.44669
	103.285	9.74979	-0.751382	5.44669
	103.285	9.74979	-0.729537	5.44669
	103.285	9.74979	-0.715102	5.44669
	103.285	9.74979	-0.707277	5.44669
	103.285	9.74979	-0.691878	5.44669
	103.285	9.74979	-0.677606	5.44669
	103.285	9.74979	-0.683293	5.44669
	103.285	9.74979	-0.70747	5.44669
	103.285	9.74979	-0.726095	5.44669
	103.285	9.74979	-0.726968	5.44669
	103.285	9.74979	-0.713107	5.44669
	103.285	9.74979	-0.697915	5.44669
	103.285	9.74979	-0.702912	5.44669
	103.285	9.74979	-0.711424	5.44669
	103.285	9.74979	-0.705504	5.44669
	103.285	9.74979	-0.714519	5.44669
	103.285	9.74979	-0.738441	5.44669
	103.285	9.74979	-0.732372	5.44669
	103.285	9.74979	-0.703545	5.44669
	103.285	9.74979	-0.706553	5.44669
	103.285	9.74979	-0.735848	5.44669
	103.285	9.74979	-0.741996	5.44669
	103.285	9.74979	-0.733358	5.44669
	103.285	9.74979	-0.735298	5.44669
	103.285	9.74979	-0.724667	5.44669
	103.285	9.74979	-0.693613	5.44669
	103.285	9.74979	-0.67241	5.44669
	103.285	9.74979	-0.67267	5.44669
	103.285	9.74979	-0.680015	5.44669
	103.285	9.74979	-0.682952	5.44669
	103.285	9.74979	-0.689434	5.44669
	103.285	9.74979	-0.708092	5.44669
	103.285	9.74979	-0.724165	5.44669
	103.285	9.74979	-0.733808	5.44669
	103.285	9.74979	-0.741517	5.44669
	103.285	9.74979	-0.734933	5.44669
	103.285	9.74979	-0.728424	5.44669
	103.285	9.74979	-0.735749	5.44669
	103.285	9.74979	-0.734481	5.44669
	103.285	9.74979	-0.730293	5.44669
	103.285	9.74979	-0.744564	5.44669
	103.285	9.74979	-0.762368	5.44669
	103.285	9.74979	-0.76639	5.44669
	103.285	9.74979	-0.754134	5.44669
	103.285	9.74979	-0.722754	5.44669
	103.285	9.74979	-0.694294	5.44669
	103.285	9.74979	-0.706153	5.44669
	103.285	9.74979	-0.746848	5.44669
	103.285	9.74979	-0.771606	5.44669
	103.285	9.74979	-0.761529	5.44669
	103.285	9.74979	-0.731819	5.44669
	103.285	9.74979	-0.720314	5.44669
	103.285	9.74979	-0.733507	5.44669
	103.285	9.74979	-0.736432	5.44669
	103.285	9.74979	-0.731908	5.44669
	103.285	9.74979	-0.736677	5.44669
	103.285	9.74979	-0.72576	5.44669
	103.285	9.74979	-0.701452	5.44669
	103.307	9.74979	-0.700163	5.44669
	103.365	9.74979	-0.709058	5.44669
	103.389	9.74979	-0.697626	5.44669
	103.357	9.74979	-0.687203	5.44669
	103.377	9.74979	-0.70225	5.44669
	103.47	9.74979	-0.722559	5.44669
	103.535	9.74979	-0.73522	5.44669
	103.535	9.74979	-0.750551	5.44669
	103.513	9.7006	-0.755203	5.44669
	103.504	9.57382	-0.728523	5.44669
	103.508	9.52139	-0.688411	5.44669
	103.513	9.59102	-0.668901	5.44669
	103.513	9.54781	-0.680927	5.44669
	103.512	9.39217	-0.717451	5.44669
	103.511	9.42285	-0.755977	5.44669
	103.511	9.65135	-0.763486	5.44669
	103.512	9.81073	-0.730016	5.44669
	103.512	9.80808	-0.693955	5.44669
	103.534	9.75219	-0.69555	5.44669
	103.613	9.73002	-0.717668	5.44669
	103.717	9.74065	-0.727732	5.44669
	103.767	9.7038	-0.724302	5.44669
	103.756	9.57841	-0.727193	5.44669
	103.713	9.52218	-0.746617	5.44669
	103.65	9.58972	-0.764287	5.44669
	103.632	9.59618	-0.766457	5.44669
	103.69	9.51906	-0.753479	5.44669
	103.75	9.47562	-0.730326	5.44669
	103.759	9.48344	-0.722557	5.44669
	103.742	9.45274	-0.734979	5.44669
	103.732	9.3309	-0.736251	5.44669
	103.734	9.22476	-0.731309	5.44669
	103.738	9.21316	-0.744361	5.44669
	103.739	9.24437	-0.761921	5.44669
	103.738	9.26131	-0.766275	5.44669
	103.737	9.25726	-0.754245	5.44669
	103.737	9.24954	-0.722841	5.44669
	103.738	9.24775	-0.694291	5.44669
	103.738	9.24974	-0.706121	5.44669
	103.76	9.25121	-0.746836	5.44669
	103.818	9.25112	-0.763741	5.44669
	103.841	9.25056	-0.741251	5.44669
	103.81	9.25036	-0.71556	5.44669
	103.829	9.25047	-0.711168	5.44669
	103.922	9.25059	-0.726073	5.44669
	103.988	9.2506	-0.742954	5.44669
	103.988	9.25056	-0.738294	5.44669
	103.965	9.25054	-0.729322	5.44669
	103.956	9.25055	-0.742801	5.44669
	103.96	9.25056	-0.754103	5.44669
	103.965	9.25056	-0.738696	5.44669
	103.966	9.25056	-0.725794	5.44669
	103.964	9.25055	-0.741222	5.44669
	103.964	9.25055	-0.762574	5.44669
	103.964	9.25055	-0.767665	5.44669
	103.964	9.25056	-0.754595	5.44669
	103.964	9.25055	-0.722494	5.44669
	103.964	9.25055	-0.68615	5.44669
	103.964	9.25055	-0.670105	5.44669
	103.964	9.25055	-0.674365	5.44669
	103.964	9.25055	-0.681546	5.44669
	103.964	9.25055	-0.682991	5.44669
	103.964	9.25055	-0.688906	5.44669
	103.964	9.25055	-0.707858	5.44669
	103.964	9.25055	-0.716383	5.44669
	103.964	9.25055	-0.705773	5.44669
	103.964	9.25055	-0.704991	5.44669
	103.964	9.25055	-0.717365	5.44669
	103.964	9.25055	-0.72424	5.44669
	103.964	9.25055	-0.715075	5.44669
	103.964	9.25055	-0.69184	5.44669
	103.986	9.25055	-0.68268	5.44669
	104.044	9.25055	-0.702419	5.44669
	104.068	9.25055	-0.716368	5.44669
	104.014	9.25055	-0.707708	5.44669
	103.976	9.25055	-0.705808	5.44669
	104.045	9.25055	-0.717019	5.44669
	104.165	9.25055	-0.723805	5.44669
	104.202	9.25055	-0.722886	5.44669
	104.133	9.25055	-0.720125	5.44669
	104.084	9.25055	-0.71143	5.44669
	104.131	9.25055	-0.691782	5.44669
	104.198	9.25055	-0.683953	5.44669
	104.214	9.25055	-0.710843	5.44669
	104.197	9.25055	-0.744303	5.44669
	104.185	9.25055	-0.736093	5.44669
	104.186	9.25055	-0.703014	5.44669
	104.19	9.25055	-0.705007	5.44669
	104.192	9.25055	-0.74326	5.44669
	104.191	9.20136	-0.770509	5.44669
	104.19	9.0254	-0.762345	5.44669
	104.19	8.797	-0.72468	5.44669
	104.19	8.68742	-0.684304	5.44669
	104.19	8.75979	-0.668553	5.44669
	104.19	8.98249	-0.674371	5.44669
	104.19	9.22192	-0.6821	5.44669
	104.19	9.31946	-0.691091	5.44669
	104.213	9.23813	-0.709091	5.44669
	104.27	9.01594	-0.723994	5.44669
	104.316	8.77992	-0.733382	5.44669
	104.32	8.73281	-0.741399	5.44669
	104.306	8.89104	-0.735035	5.44669
	104.321	8.98896	-0.728509	5.44669
	104.38	8.87771	-0.743619	5.44669
	104.43	8.73191	-0.762606	5.44669
	104.434	8.70018	-0.766825	5.44669
	104.419	8.7371	-0.754232	5.44669
	104.411	8.76359	-0.72264	5.44669
	104.414	8.76152	-0.686341	5.44669
	104.417	8.75123	-0.678004	5.44669
	104.418	8.74766	-0.702464	5.44669
	104.417	8.74982	-0.718057	5.44669
	104.416	8.75199	-0.708401	5.44669
	104.416	8.75213	-0.713368	5.44669
	104.417	8.75142	-0.736928	5.44669
	104.417	8.75107	-0.740018	5.44669
	104.439	8.75118	-0.732144	5.44669
	104.496	8.75135	-0.743364	5.44669
	104.52	8.75138	-0.761206	5.44669
	104.489	8.75133	-0.766329	5.44669
	104.508	8.70211	-0.762393	5.44669
	104.601	8.57534	-0.758964	5.44669
	104.667	8.52292	-0.751063	5.44669
	104.667	8.64174	-0.724114	5.44669
	104.644	8.77449	-0.688086	5.44669
	104.635	8.79806	-0.67034	5.44669
	104.639	8.76235	-0.681646	5.44669
	104.644	8.69009	-0.717241	5.44669
	104.645	8.51719	-0.755633	5.44669
	104.643	8.29828	-0.771288	5.44669
	104.665	8.19159	-0.758264	5.44669
	104.722	8.2126	-0.722693	5.44669
	104.769	8.3066	-0.684922	5.44669
	104.772	8.44437	-0.677389	5.44669
	104.758	8.48543	-0.702711	5.44669
	104.773	8.35794	-0.718379	5.44669
	104.833	8.27478	-0.708448	5.44669
	104.882	8.38124	-0.713274	5.44669
	104.887	8.4706	-0.744742	5.44669
	104.872	8.37421	-0.760313	5.44669
	104.864	8.23768	-0.740558	5.44669
	104.866	8.20456	-0.716488	5.44669
	104.87	8.2376	-0.711803	5.44669
	104.871	8.26296	-0.718139	5.44669
	104.87	8.26179	-0.722417	5.44669
	104.869	8.25229	-0.72195	5.44669
	104.869	8.24872	-0.720233	5.44669
	104.869	8.2506	-0.72755	5.44669
	104.869	8.25266	-0.748214	5.44669
	104.869	8.25285	-0.756958	5.44669
	104.869	8.2522	-0.737961	5.44669
	104.869	8.25186	-0.716599	5.44669
	104.869	8.25195	-0.712773	5.44669
	104.869	8.25211	-0.726376	5.44669
	104.869	8.25214	-0.74251	5.44669
	104.869	8.2521	-0.730129	5.44669
	104.869	8.25207	-0.693331	5.44669
	104.869	8.25207	-0.67822	5.44669
	104.869	8.25208	-0.700063	5.44669
	104.869	8.25209	-0.724844	5.44669
	104.892	8.25208	-0.736956	5.44669
	104.949	8.25208	-0.742595	5.44669
	104.995	8.25208	-0.726395	5.44669
	105.021	8.20289	-0.699606	5.44669
	105.064	8.07612	-0.699163	5.44669
	105.103	8.02369	-0.717166	5.44669
	105.109	8.1425	-0.734107	5.44669
	105.098	8.27526	-0.752009	5.44669
	105.092	8.29882	-0.756211	5.44669
	105.093	8.26312	-0.736298	5.44669
	105.096	8.24004	-0.724039	5.44669
	105.097	8.24311	-0.741339	5.44669
	105.096	8.2526	-0.755376	5.44669
	105.095	8.25549	-0.739749	5.44669
	105.095	8.25333	-0.717912	5.44669
	105.095	8.25139	-0.704817	5.44669
	105.096	8.25135	-0.697719	5.44669
	105.096	8.25202	-0.705785	5.44669
	105.095	8.20313	-0.72057	5.44669
	105.095	8.07624	-0.725302	5.44669
	105.096	8.02365	-0.722251	5.44669
	105.096	8.09326	-0.727198	5.44669
	105.096	8.05009	-0.747348	5.44669
	105.096	7.89447	-0.764591	5.44669
	105.096	7.92515	-0.758454	5.44669
	105.118	8.10445	-0.733031	5.44669
	105.175	8.08786	-0.714045	5.44669
	105.199	7.90601	-0.713462	5.44669
	105.145	7.86732	-0.719703	5.44669
	105.085	7.96994	-0.714612	5.44669
	105.097	8.03526	-0.701137	5.44669
	105.17	7.97832	-0.703728	5.44669
	105.227	7.82529	-0.718492	5.44669
	105.251	7.76465	-0.733033	5.44669
	105.29	7.88937	-0.751087	5.44669
	105.328	7.97832	-0.764077	5.44669
	105.335	7.92446	-0.764779	5.44669
	105.325	7.96125	-0.760722	5.44669
	105.318	8.1086	-0.750944	5.44669
	105.319	8.07672	-0.73131	5.44669
	105.322	7.85067	-0.716001	5.44669
	105.323	7.69274	-0.707024	5.44669
	105.322	7.69512	-0.699324	5.44669
	105.322	7.75039	-0.713544	5.44669
	105.322	7.77239	-0.740237	5.44669
	105.322	7.76192	-0.741343	5.44669
	105.322	7.7497	-0.731523	5.44669
	105.344	7.74831	-0.742633	5.44669
	105.402	7.80125	-0.76112	5.44669
	105.425	7.9301	-0.766553	5.44669
	105.371	7.98206	-0.754646	5.44669
	105.311	7.86231	-0.72291	5.44669
	105.323	7.72933	-0.686307	5.44669
	105.397	7.70601	-0.677893	5.44669
	105.431	7.74189	-0.70243	5.44669
	105.376	7.76495	-0.725953	5.44669
	105.333	7.76182	-0.736579	5.44669
	105.379	7.7523	-0.749914	5.44669
	105.42	7.74943	-0.762324	5.44669
	105.4	7.75161	-0.756591	5.44669
	105.418	7.75354	-0.733056	5.44669
	105.506	7.75358	-0.722588	5.44669
	105.57	7.75291	-0.73402	5.44669
	105.571	7.75261	-0.735839	5.44669
	105.55	7.75273	-0.723607	5.44669
	105.54	7.75288	-0.708551	5.44669
	105.544	7.7529	-0.697252	5.44669
	105.549	7.75286	-0.704262	5.44669
	105.55	7.75283	-0.712226	5.44669
	105.548	7.75284	-0.70536	5.44669
	105.548	7.75285	-0.706303	5.44669
	105.548	7.75285	-0.710192	5.44669
	105.548	7.75285	-0.703781	5.44669
	105.548	7.75285	-0.714235	5.44669
	105.548	7.75285	-0.746805	5.44669
	105.548	7.75285	-0.768706	5.44669
	105.548	7.75285	-0.760328	5.44669
	105.548	7.75285	-0.724476	5.44669
	105.57	7.75285	-0.692806	5.44669
	105.65	7.75285	-0.697046	5.44669
	105.731	7.75285	-0.718704	5.44669
	105.724	7.75285	-0.727634	5.44669
	105.667	7.75285	-0.723893	5.44669
	105.62	7.75285	-0.719186	5.44669
	105.594	7.75285	-0.710679	5.44669
	105.64	7.75285	-0.691801	5.44669
	105.742	7.75285	-0.684228	5.44669
	105.802	7.75285	-0.703081	5.44669
	105.797	7.75285	-0.716095	5.44669
	105.774	7.75285	-0.699488	5.44669
	105.766	7.75285	-0.685473	5.44669
	105.771	7.75285	-0.708733	5.44669
	105.776	7.75285	-0.742878	5.44669
	105.776	7.75285	-0.744117	5.44669
	105.775	7.75285	-0.723869	5.44669
	105.774	7.75285	-0.713581	5.44669
	105.774	7.75285	-0.724123	5.44669
	105.774	7.75285	-0.749149	5.44669
	105.775	7.75285	-0.76644	5.44669
	105.774	7.75285	-0.758588	5.44669
	105.774	7.75285	-0.73243	5.44669
	105.774	7.75285	-0.713745	5.44669
	105.774	7.75285	-0.713551	5.44669
	105.774	7.75285	-0.727717	5.44268
	105.774	7.75285	-0.750667	5.43234
	105.774	7.75285	-0.757928	5.42806
	105.774	7.75285	-0.729625	5.43775
	105.774	7.75285	-0.687904	5.44858
	105.774	7.75285	-0.676168	5.4505
	105.774	7.70366	-0.701139	5.44759
	105.774	7.57688	-0.726025	5.44571
	105.774	7.52445	-0.737068	5.44595
[truncated: 992 more rows]
