# Supplementary material for: Design of a cosmetic glove stiffness compensation mechanism for toddler-sized hand prostheses
Source: PLoS One. 2017 Aug 11;12(8):e0183233. doi: 10.1371/journal.pone.0183233 (PMC5553851; doi:10.1371/journal.pone.0183233)
Supplement: S1 Dataset — (ZIP) [file pone.0183233.s001.zip › 02 Spring measurements/RVS1_3.xlsx]

## Sheet: RVS1_3
LabVIEW Measurement
Writer_Version	2
Reader_Version	2
Separator	Tab
Decimal_Separator	.
Multi_Headings	No
X_Columns	No
Time_Pref	Absolute
Operator	localadmin
Date	2013-09-24
Time	00:15:26.357000
***End_of_Header***
Channels	4
Samples	10	10	10	10
Date	2013-09-24	2013-09-24	2013-09-24	2013-09-24
Time	00:15:27.957000	00:15:27.957000	00:15:27.957000	00:15:27.958000
Y_Unit_Label	mm	N	N	Pa
X_Dimension	Time	Time	Time	Time
X0	0	0	0	0
Delta_X	0.01	0.01	0.01	0.01
***End_of_Header***
X_Value	Voltage LVDT (Filtered)	Voltage Load Cell (Filtered)	Voltage Pinch Load Cell (Filtered)	Voltage Pressure (Filtered)	Comment
	112.433	0.264307	-0.678328	5.44669
	112.448	0.264307	-0.708643	5.44669
	112.455	0.264307	-0.728352	5.44669
	112.453	0.264307	-0.727497	5.44669
	112.427	0.264307	-0.720397	5.44669
	112.369	0.264307	-0.72564	5.44669
	112.324	0.313497	-0.747354	5.44669
	112.321	0.440273	-0.757277	5.44669
	112.335	0.492705	-0.730529	5.44669
	112.342	0.373887	-0.688514	5.44669
	112.362	0.241132	-0.668231	5.44669
	112.438	0.217568	-0.680609	5.44669
	112.541	0.253272	-0.717557	5.44669
	112.569	0.325536	-0.756133	5.44669
	112.502	0.449245	-0.771385	5.44669
	112.457	0.492185	-0.758127	5.44669
	112.483	0.37048	-0.722601	5.44669
	112.491	0.23989	-0.684932	5.44669
	112.483	0.218259	-0.669555	5.44669
	112.498	0.254002	-0.674568	5.44669
	112.466	0.276407	-0.681826	5.44669
	112.374	0.322236	-0.690907	5.44669
	112.313	0.439633	-0.716981	5.44669
	112.315	0.489331	-0.744353	5.44669
	112.358	0.372701	-0.733924	5.44669
	112.424	0.241835	-0.694216	5.44669
	112.444	0.218284	-0.677233	5.44669
	112.408	0.253322	-0.707204	5.44669
	112.427	0.276113	-0.745174	5.44669
	112.499	0.273164	-0.737752	5.44669
	112.508	0.263822	-0.703399	5.44669
	112.462	0.260956	-0.696708	5.44669
	112.435	0.263076	-0.714788	5.44669
	112.44	0.264983	-0.733983	5.44669
	112.451	0.265028	-0.752803	5.44669
	112.476	0.264369	-0.756587	5.44669
	112.531	0.264077	-0.728303	5.44669
	112.553	0.264189	-0.687827	5.44669
	112.499	0.264339	-0.668735	5.44669
	112.439	0.264363	-0.673194	5.44669
	112.407	0.264319	-0.689413	5.44669
	112.365	0.264292	-0.711561	5.44669
	112.33	0.264297	-0.725626	5.44669
	112.347	0.264308	-0.725317	5.44669
	112.436	0.264311	-0.712582	5.44669
	112.523	0.264309	-0.698282	5.44669
	112.492	0.264306	-0.711123	5.44669
	112.398	0.264306	-0.747463	5.44669
	112.406	0.264307	-0.770088	5.44669
	112.516	0.264307	-0.760674	5.44669
	112.57	0.264307	-0.72413	5.44669
	112.512	0.264307	-0.692538	5.44669
	112.461	0.264307	-0.697057	5.44669
	112.504	0.264307	-0.710933	5.44669
	112.547	0.264307	-0.707387	5.44669
	112.506	0.264307	-0.715484	5.44669
	112.467	0.264307	-0.746046	5.44669
	112.508	0.264307	-0.760074	5.44669
	112.547	0.264307	-0.739994	5.44669
	112.504	0.264307	-0.716337	5.44669
	112.444	0.264307	-0.704069	5.44669
	112.429	0.264307	-0.690094	5.44669
	112.466	0.264307	-0.677999	5.44669
	112.534	0.264307	-0.676221	5.44669
	112.558	0.264307	-0.67951	5.44669
	112.477	0.264307	-0.681477	5.44669
	112.381	0.313497	-0.688996	5.44669
	112.404	0.440273	-0.708433	5.44669
	112.521	0.492705	-0.724463	5.44669
	112.573	0.373887	-0.725941	5.44669
	112.511	0.241132	-0.721127	5.44669
	112.459	0.217568	-0.726498	5.44669
	112.504	0.253272	-0.747454	5.44669
	112.547	0.325536	-0.764885	5.44669
	112.484	0.449245	-0.758539	5.44669
	112.387	0.492185	-0.725092	5.44669
	112.405	0.37048	-0.693701	5.44669
	112.519	0.23989	-0.705073	5.44669
	112.572	0.218259	-0.746606	5.44669
	112.511	0.254002	-0.764018	5.44669
	112.438	0.276407	-0.741449	5.44669
	112.424	0.273046	-0.723415	5.44669
	112.466	0.263668	-0.739246	5.44669
	112.536	0.260933	-0.754721	5.44669
	112.559	0.312312	-0.732348	5.44669
	112.499	0.440975	-0.698057	5.44669
	112.438	0.49342	-0.704311	5.44669
	112.428	0.373937	-0.736868	5.44669
	112.468	0.240899	-0.73535	5.44669
	112.536	0.217453	-0.697482	5.44669
	112.558	0.253306	-0.678096	5.44669
	112.477	0.276402	-0.698534	5.44669
	112.358	0.273291	-0.716377	5.44669
	112.325	0.263772	-0.709094	5.44669
	112.396	0.26089	-0.706385	5.44669
	112.444	0.263066	-0.716769	5.44669
	112.395	0.265002	-0.731366	5.44669
	112.351	0.265039	-0.751001	5.44669
	112.393	0.264367	-0.756763	5.44669
	112.434	0.264072	-0.729017	5.44669
	112.392	0.264187	-0.695934	5.44669
	112.353	0.264341	-0.704606	5.44669
	112.395	0.313554	-0.745616	5.44669
	112.434	0.440284	-0.771639	5.44669
	112.414	0.492689	-0.761981	5.44669
	112.41	0.373876	-0.731997	5.44669
	112.442	0.241133	-0.720228	5.44669
	112.46	0.217573	-0.741278	5.44669
	112.435	0.253273	-0.756706	5.44669
	112.392	0.276345	-0.732458	5.44669
	112.423	0.273279	-0.689526	5.44669
	112.525	0.263787	-0.675841	5.44669
	112.568	0.260901	-0.708296	5.44669
	112.485	0.263065	-0.746127	5.44669
	112.358	0.264998	-0.745635	5.44669
	112.322	0.265038	-0.72335	5.44669
	112.395	0.264368	-0.704953	5.44669
	112.467	0.264073	-0.687964	5.44669
	112.498	0.264187	-0.676791	5.44669
	112.534	0.26434	-0.676472	5.44669
	112.569	0.264364	-0.680044	5.44669
	112.552	0.264319	-0.681611	5.44669
	112.486	0.264292	-0.688862	5.44669
	112.457	0.264297	-0.708329	5.44669
	112.489	0.264308	-0.716596	5.44669
	112.494	0.313502	-0.705695	5.44669
	112.459	0.440274	-0.704882	5.44669
	112.439	0.492704	-0.717347	5.44669
	112.464	0.373886	-0.724271	5.44669
	112.53	0.290323	-0.715094	5.44669
	112.557	0.393534	-0.699707	5.44669
	112.478	0.481669	-0.702957	5.44669
	112.359	0.385926	-0.718677	5.44669
	112.302	0.250105	-0.725514	5.44669
	112.315	0.217049	-0.715142	5.44669
	112.34	0.249865	-0.691415	5.44669
	112.346	0.275104	-0.682478	5.44669
	112.339	0.273971	-0.702485	5.44669
	112.335	0.264518	-0.724338	5.44669
	112.335	0.310151	-0.728011	5.44669
	112.337	0.438796	-0.72204	5.44669
	112.337	0.493276	-0.718275	5.44669
	112.337	0.374651	-0.718826	5.44669
	112.337	0.241249	-0.728267	5.44669
	112.337	0.266536	-0.741143	5.44669
	112.337	0.429102	-0.736754	5.44669
	112.337	0.553956	-0.729321	5.44669
	112.337	0.608073	-0.735477	5.44669
	112.337	0.644992	-0.726177	5.44669
	112.337	0.601316	-0.702053	5.44669
	112.337	0.563579	-0.700267	5.44669
	112.337	0.660677	-0.708888	5.44669
	112.337	0.779374	-0.705389	5.44669
	112.337	0.804812	-0.715373	5.44669
	112.337	0.774897	-0.73884	5.44669
	112.337	0.753582	-0.732236	5.44669
	112.337	0.755327	-0.703346	5.44669
	112.337	0.763642	-0.706518	5.44669
	112.337	0.766504	-0.743775	5.44669
	112.337	0.764748	-0.770187	5.44669
	112.337	0.812186	-0.762027	5.44669
	112.337	0.938851	-0.732532	5.44669
	112.315	0.99186	-0.720435	5.44669
	112.235	0.922513	-0.733304	5.44669
	112.154	0.916446	-0.736304	5.44669
	112.184	0.945178	-0.724056	5.44669
	112.275	0.862037	-0.708574	5.44669
	112.266	0.752395	-0.689231	5.44669
	112.18	0.72579	-0.683906	5.44669
	112.183	0.751998	-0.703861	5.44669
	112.266	0.821365	-0.716536	5.44669
	112.263	0.947236	-0.707266	5.44268
	112.159	0.99211	-0.713433	5.43234
	112.083	0.919638	-0.737359	5.42806
	112.083	0.964343	-0.732304	5.43775
	112.109	1.17081	-0.703901	5.44858
	112.12	1.31625	-0.706726	5.4505
	112.115	1.31563	-0.743665	5.44759
	112.109	1.26556	-0.762196	5.44571
	112.108	1.2451	-0.741731	5.44595
	112.11	1.25438	-0.71631	5.44673
	112.111	1.26554	-0.711311	5.44696
	112.111	1.26692	-0.717996	5.44679
	112.11	1.31272	-0.722532	5.44663
	112.11	1.43759	-0.722049	5.44663
	112.11	1.53961	-0.712363	5.44668
	112.111	1.59761	-0.69936	5.44671
	112.111	1.69346	-0.711654	5.4467
	112.111	1.77927	-0.747302	5.44668
	112.111	1.79163	-0.769833	5.44668
	112.111	1.76798	-0.760624	5.44669
	112.111	1.75393	-0.73207	5.44669
	112.111	1.7565	-0.720741	5.44669
	112.111	1.76258	-0.741467	5.44669
	112.111	1.76421	-0.764473	5.44669
	112.111	1.76273	-0.760503	5.44669
	112.088	1.76154	-0.733932	5.44669
	112.008	1.76156	-0.721565	5.44669
	111.927	1.76199	-0.741151	5.44669
	111.935	1.76217	-0.764048	5.44669
	111.969	1.76209	-0.768308	5.44669
	111.937	1.76199	-0.762212	5.44669
	111.881	1.76198	-0.758185	5.44669
	111.865	1.76201	-0.750801	5.44669
	111.877	1.76202	-0.732152	5.44669
	111.888	1.76202	-0.716405	5.44669
	111.888	1.76201	-0.714765	5.44669
	111.885	1.76201	-0.727281	5.44669
	111.883	1.76201	-0.750052	5.44669
	111.884	1.76202	-0.765696	5.44669
	111.884	1.76202	-0.757956	5.44669
	111.885	1.76202	-0.724559	5.44669
	111.884	1.76202	-0.685814	5.44669
	111.884	1.76202	-0.669229	5.44669
	111.862	1.76202	-0.674117	5.44669
	111.804	1.76202	-0.689624	5.44669
	111.781	1.76202	-0.719192	5.44669
	111.835	1.76202	-0.753606	5.44669
	111.895	1.76202	-0.769744	5.44669
	111.883	1.76202	-0.766209	5.44669
	111.787	1.76202	-0.751428	5.44669
	111.673	1.76202	-0.721683	5.44669
	111.625	1.76202	-0.694807	5.44669
	111.64	1.76202	-0.698878	5.44669
	111.662	1.8112	-0.71876	5.44669
	111.666	1.98717	-0.734877	5.44669
	111.66	2.21557	-0.751765	5.44669
	111.656	2.32515	-0.763706	5.44669
	111.656	2.30197	-0.756512	5.44669
	111.658	2.25523	-0.732532	5.44669
	111.659	2.2442	-0.714526	5.44669
	111.658	2.25624	-0.713841	5.44669
	111.658	2.26521	-0.727562	5.44669
	111.658	2.26469	-0.750498	5.44669
	111.636	2.26128	-0.765783	5.44669
	111.578	2.26004	-0.757834	5.44669
	111.554	2.26073	-0.732348	5.44669
	111.586	2.26146	-0.72185	5.44669
	111.566	2.26152	-0.741833	5.44669
	111.474	2.26129	-0.756362	5.44669
	111.43	2.26117	-0.732116	5.44669
	111.488	2.2612	-0.689506	5.44669
	111.534	2.26126	-0.668083	5.44669
	111.489	2.26127	-0.672324	5.44669
	111.425	2.26126	-0.68928	5.44669
	111.409	2.26125	-0.711814	5.44669
	111.425	2.26125	-0.717909	5.44669
	111.437	2.26125	-0.705006	5.44669
	111.436	2.26125	-0.711998	5.44669
	111.432	2.26125	-0.73756	5.44669
	111.43	2.26125	-0.74077	5.44669
	111.431	2.26125	-0.732234	5.44669
	111.432	2.26125	-0.743134	5.44669
	111.432	2.26125	-0.761077	5.44669
	111.432	2.26125	-0.758486	5.44669
	111.432	2.26125	-0.734295	5.44669
	111.432	2.31044	-0.714563	5.44669
	111.432	2.43722	-0.70536	5.44669
	111.432	2.53884	-0.691267	5.44669
	111.409	2.5468	-0.685902	5.44669
	111.352	2.46647	-0.703974	5.44669
	111.328	2.32409	-0.715874	5.44669
	111.382	2.27623	-0.706949	5.44669
	111.42	2.40252	-0.705665	5.44669
	111.373	2.53678	-0.709359	5.44669
	111.333	2.55832	-0.703659	5.44669
	111.354	2.52123	-0.71448	5.44669
	111.336	2.54749	-0.73908	5.44669
	111.247	2.62869	-0.732654	5.44669
	111.183	2.56402	-0.703436	5.44669
	111.182	2.39554	-0.706407	5.44669
	111.204	2.42851	-0.743696	5.44669
	111.213	2.61335	-0.762323	5.44669
	111.209	2.59827	-0.733902	5.44669
	111.204	2.36589	-0.688127	5.44669
	111.204	2.24851	-0.67474	5.44669
	111.205	2.4255	-0.700461	5.44669
	111.206	2.71166	-0.718378	5.44669
	111.206	2.84477	-0.709247	5.44669
	111.205	2.81088	-0.713609	5.44669
	111.205	2.75128	-0.736728	5.44669
	111.205	2.73866	-0.731978	5.44669
	111.205	2.75461	-0.696118	5.44669
	111.205	2.76578	-0.678723	5.44669
	111.205	2.76479	-0.699282	5.44669
	111.205	2.76041	-0.724338	5.44669
	111.205	2.75892	-0.72915	5.44669
	111.205	2.75986	-0.714647	5.44669
	111.205	2.76078	-0.689914	5.44669
	111.205	2.76083	-0.682026	5.44669
	111.205	2.76053	-0.702829	5.44669
	111.205	2.76038	-0.724643	5.44669
	111.205	2.76043	-0.728016	5.44669
	111.205	2.7605	-0.721934	5.44669
	111.205	2.76051	-0.718228	5.44669
	111.205	2.76049	-0.710974	5.44669
	111.205	2.76048	-0.692265	5.44669
	111.205	2.76048	-0.684317	5.44669
	111.183	2.76049	-0.702953	5.44669
	111.126	2.76049	-0.71601	5.44669
	111.102	2.76049	-0.699497	5.44669
	111.156	2.76049	-0.685508	5.44669
	111.216	2.76049	-0.708744	5.4507
	111.204	2.76049	-0.74287	5.46104
	111.108	2.76049	-0.744109	5.46531
	110.994	2.76049	-0.723869	5.45562
	110.946	2.76049	-0.713583	5.4448
	110.983	2.76049	-0.724124	5.44287
	111.063	2.76049	-0.749149	5.44579
	111.091	2.76049	-0.76644	5.44767
	111.031	2.76049	-0.766459	5.44742
	110.989	2.76049	-0.760586	5.44664
	111.036	2.76049	-0.758161	5.44641
	111.078	2.76049	-0.759239	5.44658
	111.035	2.76049	-0.760554	5.44674
	110.973	2.76049	-0.752851	5.44675
	110.958	2.76049	-0.724298	5.44669
	110.972	2.76049	-0.687528	5.44667
	110.984	2.76049	-0.677911	5.44668
	110.983	2.76049	-0.709875	5.44669
	110.979	2.76049	-0.746053	5.44669
	110.978	2.76049	-0.745042	5.44669
	110.978	2.76049	-0.723128	5.44669
	110.979	2.76049	-0.712942	5.44669
	110.979	2.76049	-0.724118	5.44669
	110.957	2.76049	-0.749374	5.44669
	110.877	2.76049	-0.758665	5.44669
	110.773	2.76049	-0.730393	5.44669
	110.724	2.80968	-0.687964	5.44669
	110.734	2.93645	-0.668049	5.44669
	110.756	2.98888	-0.672858	5.44669
	110.761	2.91926	-0.689516	5.44669
	110.755	2.96247	-0.719594	5.44669
	110.751	3.1673	-0.753813	5.44669
	110.751	3.26339	-0.769688	5.44669
	110.753	3.08733	-0.766112	5.44669
	110.753	2.80913	-0.759278	5.44669
	110.731	2.67902	-0.749865	5.44669
	110.673	2.76053	-0.73137	5.44669
	110.627	2.99438	-0.724281	5.44669
	110.601	3.23522	-0.7432	5.44669
	110.558	3.3294	-0.763941	5.44669
	110.519	3.29534	-0.759664	5.44669
	110.513	3.24951	-0.73377	5.44669
	110.524	3.24273	-0.721795	5.44669
	110.53	3.25623	-0.741305	5.44669
	110.529	3.2643	-0.75616	5.44669
	110.526	3.26288	-0.73222	5.44669
	110.525	3.25942	-0.689621	5.44669
	110.526	3.25847	-0.668094	5.44669
	110.527	3.25931	-0.680159	5.44669
	110.527	3.25999	-0.709546	5.44669
	110.527	3.25998	-0.720209	5.44669
	110.526	3.25974	-0.706777	5.44669
	110.526	3.25964	-0.711922	5.44669
	110.527	3.25968	-0.74477	5.44669
	110.527	3.25974	-0.768675	5.44669
	110.504	3.25974	-0.76891	5.44669
	110.447	3.25973	-0.75294	5.44669
	110.401	3.25972	-0.729228	5.44669
	110.397	3.25972	-0.722289	5.44669
	110.433	3.25972	-0.735257	5.44669
	110.476	3.25972	-0.736463	5.44669
	110.44	3.25972	-0.731299	5.44669
	110.337	3.25972	-0.73641	5.44669
	110.272	3.25972	-0.733736	5.44669
	110.277	3.25972	-0.721875	5.44669
	110.3	3.25972	-0.716444	5.44669
	110.309	3.25972	-0.726032	5.44669
	110.304	3.25972	-0.748931	5.44669
	110.299	3.25972	-0.7578	5.44669
	110.298	3.25972	-0.738059	5.44669
	110.3	3.25972	-0.724212	5.44669
	110.301	3.30891	-0.740786	5.44669
	110.301	3.43569	-0.755083	5.44669
	110.3	3.48812	-0.731952	5.44669
	110.278	3.41849	-0.689892	5.44669
	110.198	3.4617	-0.668303	5.44669
	110.095	3.61735	-0.68015	5.44669
	110.067	3.58666	-0.709468	5.44669
	110.158	3.40736	-0.720179	5.44669
	110.26	3.42394	-0.706792	5.44669
	110.235	3.65498	-0.711939	5.44669
	110.115	3.82045	-0.744772	5.44669
	110.04	3.81945	-0.76867	5.44669
	110.046	3.76209	-0.768907	5.44669
	110.074	3.73871	-0.752941	5.44669
	110.084	3.74936	-0.721358	5.44669
	110.078	3.76213	-0.694133	5.44669
	110.072	3.7637	-0.698711	5.44669
	110.049	3.75982	-0.711059	5.44669
	109.994	3.75763	-0.706852	5.44669
	109.949	3.7581	-0.707344	5.44669
	109.923	3.75907	-0.710098	5.44669
	109.879	3.75931	-0.703372	5.44669
	109.84	3.75907	-0.714097	5.44669
	109.834	3.75888	-0.739022	5.44669
	109.845	3.75889	-0.732765	5.44669
	109.851	3.75896	-0.695633	5.44669
	109.85	3.75898	-0.67824	5.44669
	109.847	3.75897	-0.699252	5.44669
	109.847	3.75895	-0.724497	5.44669
	109.847	3.75895	-0.729228	5.44669
	109.826	3.75896	-0.722493	5.44669
	109.768	3.75896	-0.718032	5.44669
	109.722	3.75896	-0.718563	5.44669
	109.696	3.75896	-0.728244	5.44669
	109.653	3.75896	-0.741227	5.44669
	109.614	3.75896	-0.736797	5.44669
	109.608	3.75896	-0.721439	5.44669
	109.619	3.75896	-0.715172	5.44669
	109.625	3.75896	-0.717784	5.44669
	109.646	3.75896	-0.72107	5.44669
	109.701	3.75896	-0.729383	5.44669
	109.724	3.75896	-0.748684	5.44669
	109.671	3.75896	-0.756504	5.44669
	109.611	3.75896	-0.737604	5.44669
	109.6	3.75896	-0.716611	5.44669
	109.616	3.75896	-0.712905	5.44669
	109.627	3.80815	-0.726428	5.44669
	109.625	3.98412	-0.742485	5.44669
	109.621	4.16332	-0.737971	5.44669
	109.62	4.14613	-0.729354	5.44669
	109.621	4.07052	-0.735058	5.44669
	109.599	4.09341	-0.733861	5.44669
	109.52	4.08835	-0.722408	5.44669
	109.416	4.02233	-0.708752	5.44669
	109.366	3.98765	-0.697762	5.44669
	109.377	4.04437	-0.704404	5.44669
	109.398	4.18641	-0.719975	5.44669
	109.403	4.24253	-0.725544	5.44669
	109.397	4.07063	-0.722564	5.44669
	109.393	3.85735	-0.719372	5.44669
	109.393	3.90828	-0.7191	5.44669
	109.395	4.16553	-0.720121	5.44669
	109.396	4.32973	-0.712775	5.44669
	109.395	4.31887	-0.692347	5.44669
	109.395	4.25783	-0.675841	5.44669
	109.395	4.23642	-0.674515	5.44669
	109.395	4.24919	-0.687433	5.44669
	109.395	4.26216	-0.710261	5.44669
	109.395	4.26306	-0.717915	5.44669
	109.395	4.25882	-0.705561	5.44669
	109.395	4.25673	-0.704357	5.44669
	109.395	4.25736	-0.717175	5.44669
	109.395	4.25837	-0.732257	5.44669
	109.395	4.25856	-0.75123	5.44669
	109.395	4.25829	-0.764413	5.44669
	109.395	4.2581	-0.764869	5.4507
	109.395	4.25812	-0.752769	5.46104
	109.395	4.2582	-0.722723	5.46531
	109.395	4.25822	-0.694766	5.45562
	109.395	4.25821	-0.706362	5.4448
	109.395	4.25819	-0.746768	5.44287
	109.373	4.25819	-0.771498	5.44579
	109.315	4.25819	-0.769383	5.44767
	109.269	4.2582	-0.752135	5.44742
	109.266	4.2582	-0.720852	5.44664
	109.302	4.25819	-0.694208	5.44641
	109.344	4.25819	-0.706793	5.44658
	109.308	4.25819	-0.739276	5.44674
	109.205	4.25819	-0.735477	5.44675
	109.141	4.25819	-0.696679	5.44669
	109.145	4.30739	-0.677715	5.44667
	109.169	4.43416	-0.69866	5.44668
	109.177	4.48659	-0.724436	5.44669
	109.172	4.36777	-0.729412	5.44669
	109.167	4.23502	-0.722593	5.44669
	109.167	4.21146	-0.718008	5.44669
	109.169	4.24716	-0.718518	5.44669
	109.169	4.27023	-0.728233	5.44669
	109.169	4.26717	-0.749109	5.44669
	109.169	4.30687	-0.764961	5.44669
	109.146	4.47994	-0.757983	5.44669
	109.089	4.71051	-0.724832	5.44669
	109.043	4.77283	-0.685919	5.44669
	109.039	4.62292	-0.677047	5.44669
	109.053	4.52308	-0.702214	5.44669
	109.06	4.63056	-0.726163	5.44669
	109.058	4.77547	-0.736744	5.44669
	109.033	4.75897	-0.749908	5.44669
	108.975	4.596	-0.762263	5.44669
	108.929	4.51704	-0.756568	5.44669
	108.926	4.63765	-0.733068	5.44669
	108.941	4.7806	-0.714731	5.44669
	108.947	4.80779	-0.713737	5.44669
	108.945	4.76999	-0.719574	5.44669
	108.942	4.74474	-0.722331	5.44669
	108.941	4.74765	-0.721404	5.44669
	108.942	4.75784	-0.720035	5.44669
	108.943	4.76108	-0.727661	5.44669
	108.92	4.75881	-0.748331	5.44669
	108.84	4.70752	-0.756968	5.44669
	108.737	4.58067	-0.730053	5.44669
	108.687	4.52896	-0.696295	5.44669
	108.698	4.6481	-0.696519	5.44669
	108.719	4.78074	-0.709371	5.44669
	108.724	4.80414	-0.706924	5.44669
	108.718	4.7684	-0.707974	5.44669
	108.714	4.74538	-0.710336	5.44669
	108.715	4.74847	-0.695377	5.44669
	108.716	4.75796	-0.685805	5.44669
	108.717	4.76084	-0.702464	5.44669
	108.716	4.75867	-0.715275	5.44669
	108.716	4.75674	-0.699363	5.44669
	108.694	4.7567	-0.685713	5.44669
	108.636	4.80656	-0.701007	5.44669
	108.613	4.93363	-0.722568	5.44669
	108.644	4.98595	-0.735666	5.44669
	108.625	4.86698	-0.742863	5.44669
	108.532	4.7342	-0.726966	5.44669
	108.466	4.71068	-0.691879	5.44669
	108.466	4.74641	-0.670865	5.44669
	108.489	4.76948	-0.672639	5.44669
	108.498	4.81559	-0.688422	5.44669
	108.494	4.98206	-0.719214	5.44669
	108.489	5.15839	-0.754043	5.44669
	108.488	5.14336	-0.762049	5.44669
	108.49	5.06968	-0.730101	5.44669
	108.49	5.1418	-0.686631	5.44669
	108.49	5.26285	-0.675464	5.44669
	108.49	5.29816	-0.709167	5.44669
	108.49	5.27154	-0.746626	5.44669
	108.49	5.19891	-0.745534	5.44669
	108.49	5.07182	-0.72313	5.44669
	108.49	5.02759	-0.712768	5.44669
	108.49	5.14996	-0.724045	5.44669
	108.49	5.28129	-0.741535	5.44669
	108.49	5.30299	-0.730549	5.44669
	108.49	5.26701	-0.693853	5.44669
	108.49	5.1953	-0.678289	5.44669
	108.49	5.07191	-0.699906	5.44669
	108.49	5.02892	-0.724754	5.44669
	108.49	5.15048	-0.736973	5.44669
	108.468	5.28103	-0.750505	5.44669
	108.388	5.3027	-0.754561	5.44669
	108.284	5.26698	-0.72827	5.44669
	108.235	5.24458	-0.688533	5.44669
	108.245	5.24793	-0.669042	5.44669
	108.266	5.2573	-0.673072	5.44669
	108.271	5.26004	-0.681382	5.44669
	108.266	5.25785	-0.691252	5.44669
	108.262	5.25596	-0.717284	5.44669
	108.262	5.25595	-0.752227	5.44669
	108.264	5.25662	-0.769845	5.44669
	108.264	5.2569	-0.766741	5.44669
	108.264	5.25678	-0.751615	5.44669
	108.263	5.25663	-0.721573	5.44669
	108.241	5.25661	-0.694694	5.44669
	108.162	5.25666	-0.706741	5.44669
	108.058	5.25668	-0.739081	5.44669
	108.008	5.30587	-0.743285	5.44669
	108.019	5.43263	-0.724878	5.44669
	108.04	5.48506	-0.7143	5.44669
	108.045	5.41544	-0.716195	5.44669
	108.04	5.40946	-0.720714	5.44669
	108.035	5.48752	-0.729798	5.44669
	108.036	5.53118	-0.748985	5.44669
	108.037	5.52312	-0.756482	5.44669
	108.038	5.50445	-0.737488	5.44669
	108.038	5.49953	-0.71657	5.44669
	108.037	5.5533	-0.71293	5.44669
	108.037	5.68374	-0.718581	5.44669
	108.015	5.73608	-0.722202	5.44669
	107.935	5.61592	-0.721703	5.44669
	107.832	5.53183	-0.720206	5.44669
	107.782	5.63529	-0.727627	5.44669
	107.815	5.77291	-0.748255	5.44669
	107.893	5.80398	-0.764819	5.44669
	107.922	5.76969	-0.758227	5.44669
	107.863	5.74454	-0.724984	5.44669
	107.799	5.74624	-0.693767	5.44669
	107.788	5.75589	-0.705139	5.44669
	107.806	5.75933	-0.746611	5.44669
	107.817	5.75734	-0.763996	5.44669
	107.815	5.75529	-0.741438	5.44669
	107.811	5.75513	-0.715548	5.44669
	107.809	5.7558	-0.711096	5.44669
	107.81	5.75613	-0.718177	5.44669
	107.811	5.75604	-0.722684	5.44669
	107.811	5.75588	-0.722049	5.44669
	107.811	5.75584	-0.720179	5.44669
	107.811	5.75589	-0.719622	5.44669
	107.811	5.75592	-0.720053	5.44669
	107.811	5.75591	-0.728302	5.44669
	107.811	5.7559	-0.748593	5.44669
	107.811	5.7559	-0.76472	5.44669
	107.811	5.7559	-0.765936	5.44669
	107.789	5.7559	-0.760978	5.44669
	107.709	5.7559	-0.75064	5.44669
	107.605	5.7559	-0.72322	5.44669
	107.556	5.7559	-0.687862	5.44669
	107.566	5.7559	-0.678434	5.44669
	107.587	5.7559	-0.702104	5.44669
	107.592	5.7559	-0.725624	5.44669
	107.587	5.7559	-0.728686	5.44669
	107.583	5.7559	-0.721866	5.44669
	107.583	5.7559	-0.725832	5.44669
	107.585	5.7559	-0.739042	5.44669
	107.585	5.7559	-0.728868	5.44669
	107.585	5.7559	-0.701906	5.44669
	107.585	5.7559	-0.707119	5.44669
	107.585	5.7559	-0.736668	5.44669
	107.585	5.7559	-0.742139	5.44669
	107.585	5.7559	-0.725255	5.44669
	107.585	5.7559	-0.714866	5.44669
	107.585	5.7559	-0.716298	5.44669
	107.585	5.7559	-0.720556	5.44669
	107.585	5.7559	-0.729696	5.44669
	107.585	5.7559	-0.741127	5.44669
	107.585	5.7559	-0.728369	5.44669
	107.585	5.7559	-0.693085	5.44669
	107.585	5.7559	-0.670872	5.44669
	107.585	5.7559	-0.672213	5.44669
	107.585	5.80509	-0.680371	5.44669
	107.585	5.93187	-0.691134	5.44669
	107.585	5.9843	-0.717594	5.44669
	107.585	5.91467	-0.752399	5.44669
	107.585	5.90869	-0.769806	5.44669
	107.585	5.98675	-0.758793	5.44669
	107.585	6.03041	-0.731312	5.44669
	107.585	5.97316	-0.713203	5.44669
	107.585	5.82772	-0.70585	5.44669
	107.585	5.72117	-0.699826	5.44669
	107.585	5.7178	-0.714172	5.44669
	107.585	5.7526	-0.748192	5.44669
	107.585	5.76811	-0.76144	5.44669
	107.585	5.7622	-0.739804	5.44669
	107.585	5.7542	-0.723642	5.44669
	107.585	5.75295	-0.739926	5.44669
	107.585	5.75527	-0.754925	5.44669
	107.585	5.80588	-0.740063	5.44669
	107.585	5.98161	-0.718204	5.44669
	107.585	6.20941	-0.712699	5.44669
	107.585	6.31882	-0.717904	5.44669
	107.585	6.29579	-0.722	5.44669
	107.585	6.24917	-0.72973	5.44669
	107.562	6.23813	-0.740628	5.44669
	107.483	6.25013	-0.728148	5.44669
	107.379	6.25908	-0.69317	5.44669
	107.329	6.25857	-0.678857	5.44669
	107.34	6.25517	-0.700387	5.44669
	107.361	6.25393	-0.724753	5.44669
	107.366	6.25462	-0.728932	5.44669
	107.361	6.25535	-0.714408	5.44669
	107.357	6.25541	-0.689892	5.44669
	107.357	6.25518	-0.682101	5.44669
	107.358	6.25506	-0.702869	5.44669
	107.359	6.25509	-0.724633	5.44669
	107.359	6.25515	-0.735869	5.44669
	107.358	6.25516	-0.750085	5.44669
	107.358	6.25514	-0.762649	5.44669
	107.358	6.25513	-0.764537	5.44669
	107.358	6.25514	-0.753257	5.44669
	107.358	6.25514	-0.723045	5.44669
	107.358	6.25514	-0.686857	5.44669
	107.358	6.25514	-0.678076	5.44669
	107.358	6.25514	-0.702311	5.44669
	107.358	6.25514	-0.725838	5.44669
	107.336	6.25514	-0.736573	5.44669
	107.279	6.25514	-0.749952	5.44669
	107.255	6.25514	-0.754472	5.44669
	107.309	6.25514	-0.72843	5.44669
	107.369	6.25514	-0.688632	5.44669
	107.38	6.25514	-0.669027	5.44669
	107.341	6.25514	-0.680901	5.44669
	107.251	6.25514	-0.709525	5.44669
	107.149	6.25514	-0.719936	5.44669
	107.103	6.25514	-0.6988	5.44669
	107.115	6.25514	-0.683819	5.44669
	107.135	6.25514	-0.708285	5.44669
	107.14	6.25514	-0.743278	5.44669
	107.134	6.30433	-0.736573	5.44669
	107.13	6.4311	-0.703579	5.44669
	107.131	6.48354	-0.705073	5.44669
	107.11	6.41391	-0.743086	5.44669
	107.053	6.40793	-0.770413	5.44669
	107.029	6.48599	-0.770237	5.44669
	107.082	6.57884	-0.752879	5.44669
	107.143	6.64837	-0.720859	5.44669
	107.153	6.60454	-0.693947	5.44669
	107.115	6.50595	-0.706681	5.44669
	107.047	6.47145	-0.747193	5.44669
	107.002	6.49064	-0.763692	5.44669
	107.003	6.46154	-0.733233	5.44669
	107.018	6.38551	-0.68736	5.44669
	107.002	6.40416	-0.666786	5.44669
	106.942	6.49456	-0.680414	5.44669
	106.892	6.58377	-0.717988	5.44669
	106.888	6.69658	-0.756384	5.44669
	106.903	6.77834	-0.763466	5.44669
	106.911	6.78298	-0.729862	5.44669
	106.909	6.75753	-0.686027	5.44669
	106.905	6.74548	-0.675296	5.44669
	106.905	6.74952	-0.709311	5.44669
	106.905	6.7555	-0.746746	5.44669
	106.906	6.75657	-0.737662	5.44669
	106.906	6.75489	-0.702803	5.44669
	106.906	6.75381	-0.704361	5.44669
	106.906	6.75395	-0.743064	5.44669
	106.906	6.7544	-0.762786	5.44669
	106.906	6.75453	-0.742191	5.44669
	106.906	6.75443	-0.716293	5.44669
	106.884	6.75434	-0.711141	5.44669
	106.826	6.75434	-0.71793	5.44669
	106.802	6.75437	-0.714694	5.44669
	106.856	6.75439	-0.701802	5.44669
	106.916	6.75438	-0.703977	5.44669
	106.927	6.75437	-0.710489	5.44669
	106.889	6.75437	-0.704734	5.44669
	106.821	6.75437	-0.714529	5.44669
	106.798	6.75437	-0.738719	5.44669
	106.834	6.75437	-0.740356	5.44669
	106.816	6.75437	-0.731649	5.44669
	106.722	6.75437	-0.743036	5.44669
	106.655	6.75437	-0.753374	5.44669
	106.655	6.75437	-0.738306	5.44669
	106.678	6.75437	-0.718019	5.44669
	106.71	6.75437	-0.713246	5.44669
	106.763	6.75437	-0.72607	5.44669
	106.782	6.75437	-0.742214	5.44669
	106.727	6.75437	-0.730114	5.44669
	106.669	6.75437	-0.701301	5.44669
	106.659	6.75437	-0.706422	5.44669
	106.675	6.75437	-0.744463	5.44669
	106.685	6.75437	-0.762639	5.44669
	106.683	6.75437	-0.741633	5.44669
	106.679	6.75437	-0.716112	5.44669
	106.678	6.80356	-0.711263	5.44669
	106.679	6.93034	-0.725917	5.44669
	106.68	6.98277	-0.742855	5.44669
	106.68	6.86395	-0.730437	5.44669
	106.68	6.7312	-0.701208	5.44669
	106.679	6.70764	-0.698398	5.44669
	106.679	6.74334	-0.716276	5.44669
	106.657	6.8156	-0.734006	5.44669
	106.578	6.9885	-0.744413	5.44669
	106.474	7.20741	-0.728206	5.44669
	106.447	7.3141	-0.691848	5.44669
	106.537	7.29309	-0.678282	5.44669
	106.662	7.24829	-0.700616	5.44669
	106.716	7.1881	-0.725053	5.44669
	106.7	7.07269	-0.736847	5.44669
	106.675	6.97975	-0.742475	5.44669
	106.648	6.97139	-0.726384	5.44669
	106.597	7.04845	-0.699644	5.44669
	106.556	7.18962	-0.707054	5.44669
	106.53	7.28732	-0.737445	5.44669
	106.484	7.28851	-0.742487	5.44669
	106.445	7.25594	-0.725125	5.44669
	106.44	7.24213	-0.714687	5.44669
	106.451	7.24797	-0.716269	5.44669
	106.457	7.25533	-0.712737	5.44669
	106.456	7.25633	-0.693701	5.44669
	106.453	7.25414	-0.684292	5.44669
	106.43	7.25286	-0.702432	5.44669
	106.351	7.25311	-0.723671	5.44669
	106.27	7.20448	-0.72775	5.44669
	106.278	7.07785	-0.714297	5.44669
	106.312	7.02528	-0.698136	5.44669
	106.279	7.14399	-0.710452	5.44669
	106.224	7.27674	-0.747234	5.44669
	106.208	7.30035	-0.770231	5.44669
	106.22	7.26466	-0.768686	5.44669
	106.231	7.24158	-0.760164	5.44669
	106.231	7.24464	-0.757192	5.44669
	106.227	7.25413	-0.751113	5.44669
	106.226	7.25702	-0.732636	5.44669
	106.226	7.25485	-0.724367	5.44669
	106.227	7.25292	-0.742787	5.44669
	106.227	7.25288	-0.763737	5.44669
	106.227	7.25355	-0.767596	5.44669
	106.227	7.25385	-0.762024	5.44669
	106.227	7.25373	-0.758359	5.44669
	106.227	7.25358	-0.750941	5.44669
	106.227	7.25355	-0.732149	5.44669
	106.227	7.2536	-0.724224	5.44669
	106.227	7.25363	-0.7429	5.44669
	106.227	7.25362	-0.763835	5.44669
	106.227	7.25361	-0.767597	5.44669
	106.227	7.25361	-0.761989	5.44669
	106.227	7.25361	-0.758345	5.44669
	106.227	7.25361	-0.750947	5.44669
	106.227	7.25361	-0.732157	5.44669
	106.227	7.25361	-0.716355	5.44669
	106.205	7.25361	-0.706871	5.44669
	106.125	7.25361	-0.699134	5.44669
	106.021	7.25361	-0.705648	5.44669
	105.994	7.25361	-0.712139	5.44669
	106.062	7.25361	-0.704831	5.44669
	106.107	7.25361	-0.706113	5.44669
	106.08	7.25361	-0.7103	5.44669
	106.072	7.3028	-0.703895	5.44669
	106.081	7.42958	-0.706374	5.44669
	106.066	7.5312	-0.718613	5.44669
	106.075	7.53916	-0.732142	5.44669
	106.088	7.50802	-0.750671	5.44669
	106.045	7.49242	-0.756349	5.44669
	105.994	7.4478	-0.728961	5.44669
	105.983	7.32849	-0.688187	5.44669
	105.996	7.22837	-0.676523	5.44669
	106.005	7.26758	-0.701187	5.44669
	106.004	7.42411	-0.718048	5.44669
	106.001	7.49228	-0.70098	5.44669
	105.999	7.36945	-0.685405	5.44669
	106	7.2294	-0.700303	5.44669
	106.001	7.25341	-0.714512	5.44669
	106.001	7.46699	-0.707683	5.44669
	106.001	7.67064	-0.706457	5.44669
	106.001	7.65028	-0.709429	5.44669
	106.001	7.56465	-0.695537	5.44669
	106.001	7.63365	-0.686194	5.44669
	106.001	7.70846	-0.70257	5.44669
	106.001	7.57014	-0.715181	5.44669
	106.001	7.36425	-0.699286	5.44669
	106.001	7.40634	-0.685714	5.44669
	106.001	7.65726	-0.701035	5.44669
	106.001	7.77275	-0.714709	5.44669
	106.001	7.63758	-0.707505	5.44669
	106.001	7.52496	-0.714183	5.44669
	106.001	7.57266	-0.737588	5.44669
	106.001	7.59089	-0.740005	5.44669
	106.001	7.52577	-0.724033	5.44669
	105.978	7.43398	-0.715112	5.44669
	105.921	7.31111	-0.716835	5.44669
	105.875	7.27524	-0.712823	5.44669
	105.849	7.44876	-0.693536	5.44669
	105.806	7.7047	-0.676322	5.44669
	105.789	7.82643	-0.674294	5.44669
	105.841	7.79851	-0.687169	5.44669
	105.875	7.74546	-0.7181	5.44669
	105.828	7.73346	-0.746151	5.44669
	105.766	7.74735	-0.742151	5.44669
	105.753	7.75743	-0.721881	5.44669
	105.768	7.75672	-0.713447	5.44669
	105.78	7.70365	-0.716902	5.44669
	105.779	7.5755	-0.721314	5.44669
	105.774	7.52387	-0.729798	5.44669
	105.773	7.64352	-0.748771	5.44669
	105.774	7.77633	-0.756393	5.44669
	105.775	7.79963	-0.737526	5.44669
	105.775	7.76379	-0.716618	5.44669
	105.774	7.74075	-0.705065	5.44669
	105.774	7.74388	-0.690412	5.44669
	105.774	7.75339	-0.685649	5.44669
	105.774	7.75626	-0.712042	5.44669
	105.774	7.75408	-0.744202	5.44669
	105.774	7.75215	-0.743496	5.44669
	105.774	7.75212	-0.731009	5.44669
	105.774	7.75279	-0.73378	5.44669
	105.774	7.75308	-0.732736	5.44669
	105.774	7.75297	-0.730262	5.44669
	105.774	7.75281	-0.7373	5.44669
	105.774	7.75279	-0.726607	5.44669
	105.752	7.75284	-0.693714	5.44669
	105.695	7.75286	-0.671763	5.44669
	105.671	7.75286	-0.680234	5.44669
	105.725	7.75285	-0.716143	5.44669
	105.763	7.75284	-0.755675	5.44669
	105.694	7.75284	-0.771695	5.44669
	105.574	7.75285	-0.75842	5.44669
	105.514	7.75285	-0.722613	5.44669
	105.526	7.75285	-0.692704	5.44669
	105.551	7.75285	-0.697665	5.44669
	105.557	7.75285	-0.718999	5.44669
	105.551	7.75285	-0.735409	5.44669
	105.546	7.75285	-0.744032	5.44669
	105.546	7.75285	-0.735419	5.44669
	105.548	7.75285	-0.719863	5.44669
	105.549	7.75285	-0.707131	5.44669
	105.548	7.75285	-0.690117	5.44669
	105.548	7.75285	-0.68479	5.44669
	105.548	7.75285	-0.711787	5.44669
	105.548	7.75285	-0.752272	5.44669
	105.548	7.75285	-0.771825	5.44669
	105.548	7.75285	-0.767556	5.44669
	105.548	7.75285	-0.759123	5.44669
	105.548	7.75285	-0.757157	5.44669
	105.548	7.75285	-0.759339	5.44669
	105.548	7.75285	-0.760953	5.44669
	105.526	7.75285	-0.752983	5.44669
	105.446	7.75285	-0.724212	5.44669
	105.365	7.75285	-0.687445	5.44669
	105.373	7.75285	-0.670037	5.44669
	105.407	7.75285	-0.673876	5.44669
	105.374	7.75285	-0.689236	5.44669
	105.319	7.75285	-0.719115	5.44669
	105.303	7.75285	-0.745841	5.44669
	105.315	7.75285	-0.74166	5.44669
	105.326	7.75285	-0.729656	5.44669
	105.326	7.80204	-0.733866	5.44669
	105.322	7.92881	-0.733253	5.44669
	105.32	7.98124	-0.730448	5.44669
	105.321	7.86243	-0.745065	5.44669
	105.322	7.72967	-0.762523	5.44669
	105.3	7.70611	-0.766276	5.44669
	105.22	7.74181	-0.761903	5.44669
	105.138	7.76488	-0.758778	5.44669
	105.169	7.76182	-0.751159	5.44669
	105.283	7.75233	-0.724221	5.44669
	105.354	7.79863	-0.688097	5.44669
	105.326	7.97676	-0.670307	5.44669
	105.219	8.20709	-0.681628	5.44669
	105.107	8.31671	-0.717246	5.44669
	105.063	8.24367	-0.755641	5.44669
	105.079	8.06987	-0.771289	5.44669
	105.1	8.00651	-0.758262	5.44669
	105.103	8.13752	-0.730562	5.44669
	105.097	8.27927	-0.720948	5.44669
	105.093	8.30227	-0.74209	5.44669
	105.094	8.26314	-0.764661	5.44669
	105.096	8.23882	-0.76823	5.44669
	105.096	8.24259	-0.761961	5.44669
	105.096	8.25282	-0.758108	5.44669
	105.095	8.25576	-0.750858	5.44669
	105.073	8.25336	-0.724333	5.44669
	105.016	8.25131	-0.688251	5.44669
	104.992	8.2513	-0.670331	5.44669
	105.046	8.25203	-0.673713	5.44669
	105.084	8.25234	-0.681192	5.44669
	105.015	8.25221	-0.690945	5.44669
	104.895	8.25204	-0.709352	5.44669
	104.835	8.25202	-0.724155	5.44669
	104.847	8.25207	-0.725486	5.44669
	104.872	8.2521	-0.713175	5.44669
	104.878	8.25209	-0.698471	5.44669
	104.872	8.25208	-0.710991	5.44669
	104.867	8.25208	-0.73947	5.44669
	104.867	8.25208	-0.741929	5.44669
	104.869	8.25208	-0.724171	5.44669
	104.87	8.25208	-0.714486	5.44669
	104.87	8.25208	-0.724395	5.44669
	104.869	8.25208	-0.748941	5.44669
	104.869	8.25208	-0.758386	5.44669
	104.869	8.25208	-0.73043	5.44669
	104.869	8.25208	-0.688079	5.44669
	104.869	8.25208	-0.675955	5.44669
	104.869	8.25208	-0.700987	5.44669
	104.869	8.25208	-0.726037	5.44669
	104.869	8.25208	-0.737127	5.44669
	104.869	8.30127	-0.742243	5.44669
	104.869	8.42805	-0.726187	5.44669
	104.869	8.52967	-0.691773	5.44669
	104.847	8.53763	-0.671098	5.44669
	104.767	8.50649	-0.672774	5.44669
	104.664	8.49089	-0.680525	5.44669
	104.636	8.44627	-0.683128	5.44669
	104.704	8.37615	-0.681456	5.44669
	104.749	8.40281	-0.6877	5.44669
	104.7	8.44526	-0.707898	5.44669
	104.635	8.35619	-0.716829	5.44669
	104.62	8.28838	-0.698075	5.44669
	104.636	8.43676	-0.68462	5.44669
	104.648	8.64438	-0.708878	5.44669
	104.648	8.64863	-0.751112	5.44669
	104.643	8.57187	-0.772373	5.44669
	104.619	8.63583	-0.760327	5.44669
	104.562	8.75456	-0.723171	5.44669
	104.54	8.7918	-0.69226	5.44669
	104.594	8.76681	-0.697281	5.44669
	104.631	8.74337	-0.718996	5.44669
	104.584	8.74247	-0.735544	5.44669
	104.544	8.75044	-0.751961	5.44669
	104.588	8.75409	-0.75568	5.44669
	104.627	8.75279	-0.736093	5.44669
	104.562	8.75095	-0.716271	5.44669
	104.444	8.75064	-0.7133	5.44669
	104.383	8.75117	-0.726714	5.44669
	104.394	8.7515	-0.750335	5.44669
	104.419	8.75145	-0.758146	5.44669
	104.426	8.75131	-0.737704	5.44669
	104.42	8.75127	-0.71607	5.44669
	104.415	8.7513	-0.712643	5.44669
	104.415	8.75133	-0.72651	5.44268
	104.417	8.75133	-0.750483	5.43234
	104.417	8.75132	-0.766151	5.42806
	104.417	8.75131	-0.757993	5.43775
	104.417	8.75132	-0.724413	5.44858
	104.416	8.75132	-0.693611	5.4505
	104.417	8.75132	-0.697405	5.44759
	104.417	8.75132	-0.718568	5.44571
	104.417	8.75132	-0.72745	5.44595
	104.417	8.80051	-0.715993	5.44673
	104.417	8.92728	-0.698954	5.44696
	104.394	8.97972	-0.710193	5.44679
	104.337	8.8609	-0.746834	5.44663
	104.313	8.72814	-0.770156	5.44663
	104.345	8.70458	-0.760926	5.44668
	104.347	8.74028	-0.732082	5.44671
	104.312	8.76336	-0.712767	5.4467
	104.27	8.80948	-0.705394	5.44668
	104.216	8.92676	-0.691919	5.44668
	104.178	9.0255	-0.686163	5.44669
	104.177	9.08481	-0.703851	5.44669
	104.189	9.18239	-0.71573	5.44669
	104.195	9.21925	-0.699061	5.44669
	104.193	9.10434	-0.685425	5.44669
	104.19	9.02795	-0.708865	5.44669
	104.189	9.13278	-0.750821	5.44669
	104.19	9.26823	-0.772256	5.44669
	104.191	9.2979	-0.760381	5.44669
	104.191	9.2638	-0.723236	5.44669
	104.19	9.19003	-0.692267	5.44669
	104.19	9.06513	-0.705132	5.44669
	104.19	9.02222	-0.747141	5.44669
	104.19	9.14436	-0.76422	5.44669
	104.19	9.27513	-0.733473	5.44669
	104.19	9.24748	-0.687273	5.44669
	104.19	9.08487	-0.666664	5.44669
	104.19	9.01002	-0.672523	5.44669
	104.19	9.13223	-0.681997	5.44669
	104.19	9.27438	-0.683834	5.44669
	104.19	9.30067	-0.689099	5.44669
	104.19	9.26277	-0.707639	5.44669
	104.19	9.23781	-0.716223	5.44669
	104.19	9.19168	-0.697913	5.44669
	104.19	9.07506	-0.684767	5.44669
	104.19	9.0258	-0.708997	5.44669
	104.19	9.14233	-0.75111	5.44669
	104.168	9.273	-0.77233	5.44669
	104.111	9.29651	-0.76818	5.44669
	104.087	9.26152	-0.759206	5.44669
	104.118	9.23877	-0.75697	5.44669
	104.121	9.24171	-0.75136	5.44669
	104.108	9.25104	-0.732819	5.44669
	104.123	9.2539	-0.716485	5.44669
	104.116	9.25178	-0.714561	5.44669
	104.082	9.24988	-0.719296	5.44669
	104.044	9.24983	-0.714051	5.44669
	103.991	9.25049	-0.701047	5.44669
	103.953	9.25078	-0.711761	5.44669
	103.951	9.25067	-0.746747	5.44669
	103.963	9.25052	-0.761692	5.44669
	103.968	9.2505	-0.740423	5.44669
	103.966	9.25054	-0.715941	5.44669
	103.964	9.25057	-0.711622	5.44669
	103.963	9.25056	-0.726128	5.44669
	103.964	9.20136	-0.750686	5.44669
	103.964	9.07459	-0.758501	5.44669
	103.964	9.02215	-0.737729	5.44669
	103.964	9.14097	-0.715954	5.44669
	103.964	9.27373	-0.712586	5.44669
	103.964	9.29729	-0.726527	5.44669
	103.964	9.26159	-0.74264	5.44669
	103.964	9.23851	-0.738001	5.44669
	103.964	9.24158	-0.72144	5.44669
	103.964	9.25107	-0.714745	5.44669
	103.964	9.25396	-0.717604	5.44669
	103.964	9.2518	-0.713275	5.44669
	103.964	9.24986	-0.701323	5.44669
	103.964	9.24982	-0.712152	5.44669
	103.964	9.25049	-0.746813	5.44669
	103.964	9.25079	-0.769451	5.44669
	103.964	9.25067	-0.768508	5.44669
	103.964	9.25052	-0.760367	5.44669
	103.964	9.2505	-0.75734	5.44669
	103.964	9.25054	-0.751102	5.44669
	103.964	9.25057	-0.724708	5.44669
	103.964	9.25056	-0.696191	5.44669
	103.964	9.25055	-0.698383	5.44669
	103.964	9.25055	-0.71806	5.44669
	103.964	9.29974	-0.72689	5.44669
	103.942	9.42652	-0.715939	5.44669
	103.884	9.47895	-0.69126	5.44669
	103.861	9.36013	-0.68213	5.44669
	103.892	9.22738	-0.702394	5.44669
	103.872	9.20382	-0.716553	5.44669
	103.78	9.23952	-0.699924	5.44669
	103.736	9.26259	-0.685493	5.44669
	103.794	9.25953	-0.700716	5.44669
	103.84	9.25004	-0.722524	5.44669
	103.795	9.24715	-0.72788	5.44669
	103.731	9.24931	-0.714759	5.44669
	103.715	9.25125	-0.698283	5.44669
	103.731	9.25128	-0.702479	5.44669
	103.743	9.25061	-0.718983	5.44669
	103.742	9.25032	-0.725812	5.44669
	103.738	9.25043	-0.723029	5.44669
	103.736	9.29978	-0.719472	5.44669
	103.737	9.47577	-0.711105	5.44669
	103.738	9.65493	-0.699749	5.44669
	103.738	9.58852	-0.704393	5.44669
	103.738	9.38614	-0.719263	5.44669
	103.738	9.35661	-0.725249	5.44669
	103.738	9.42118	-0.722694	5.44669
	103.738	9.41033	-0.727402	5.44669
	103.738	9.42436	-0.747276	5.44669
	103.738	9.48986	-0.764489	5.44669
	103.715	9.57033	-0.758437	5.44669
	103.658	9.63913	-0.73306	5.44669
	103.612	9.55021	-0.714063	5.44669
	103.586	9.37602	-0.71346	5.44669
	103.543	9.41522	-0.719696	5.44669
	103.504	9.65389	-0.72248	5.44669
	103.498	9.81451	-0.729294	5.44669
	103.509	9.80876	-0.740275	5.44669
	103.515	9.75113	-0.728154	5.44669
	103.514	9.72934	-0.693298	5.44669
	103.511	9.74074	-0.678908	5.44669
	103.51	9.75327	-0.708233	5.44669
	103.511	9.75446	-0.74501	5.44669
	103.512	9.75051	-0.745189	5.44669
	103.512	9.74843	-0.731431	5.44669
	103.511	9.74896	-0.733355	5.44669
	103.511	9.74993	-0.724537	5.44669
	103.511	9.75014	-0.70212	5.44669
	103.489	9.74989	-0.708748	5.44669
	103.409	9.74971	-0.737275	5.44669
	103.306	9.74972	-0.741813	5.44669
	103.279	9.74979	-0.724903	5.44669
	103.346	9.74981	-0.706963	5.44669
	103.414	9.7498	-0.696125	5.44669
	103.422	9.74979	-0.712225	5.44669
	103.38	9.74978	-0.740821	5.44669
	103.312	9.74979	-0.734186	5.44669
	103.268	9.74979	-0.703459	5.44669
	103.269	9.74979	-0.698001	5.44669
	103.285	9.74979	-0.715309	5.44669
	103.291	9.74979	-0.725871	5.44669
	103.288	9.74979	-0.71649	5.44669
	103.284	9.74979	-0.691853	5.44669
	103.284	9.74979	-0.682183	5.44669
	103.285	9.74979	-0.702206	5.44669
	103.286	9.74979	-0.724326	5.44669
	103.285	9.74979	-0.735976	5.44669
	103.285	9.74979	-0.750239	5.44669
	103.285	9.74979	-0.762675	5.44669
	103.285	9.74979	-0.764493	5.44669
	103.285	9.74979	-0.75323	5.44669
	103.285	9.74979	-0.723049	5.44669
	103.285	9.74979	-0.686868	5.44669
	103.285	9.74979	-0.678079	5.44669
	103.285	9.74979	-0.710179	5.44669
	103.285	9.74979	-0.753991	5.44669
	103.285	9.74979	-0.773118	5.44669
	103.285	9.74979	-0.767486	5.44669
	103.285	9.79898	-0.758635	5.44669
	103.285	9.92576	-0.756977	5.44669
	103.285	9.97819	-0.751566	5.44669
	103.285	9.85937	-0.725031	5.44669
	103.285	9.72662	-0.688291	5.44669
	103.263	9.70305	-0.677971	5.44669
	103.205	9.73875	-0.709628	5.44669
	103.182	9.76183	-0.753799	5.44669
	103.213	9.75876	-0.773233	5.44669
	103.194	9.74927	-0.767603	5.44669
	103.123	9.74638	-0.750772	5.44669
	103.115	9.74855	-0.720913	5.44669
	103.138	9.75048	-0.694718	5.44669
	103.13	9.75052	-0.699114	5.44669
	103.136	9.74985	-0.718891	5.44669
	103.145	9.79875	-0.734848	5.44669
	103.102	9.97483	-0.751707	5.44669
	103.052	10.1542	-0.755821	5.44669
	103.041	10.0878	-0.736242	5.44669
	103.054	9.83621	-0.724154	5.44669
	103.063	9.72905	-0.741408	5.44669
	103.062	9.86797	-0.763234	5.44669
	103.059	9.97919	-0.767875	5.44669
	103.058	9.88039	-0.754449	5.44669
	103.058	9.78426	-0.730228	5.44669
	103.059	9.87509	-0.714301	5.44669
	103.059	10.0117	-0.714567	5.44669
	103.059	10.0468	-0.727946	5.44669
	103.059	10.0146	-0.750401	5.44669
	103.059	10.0381	-0.765606	5.44669
	103.059	10.1164	-0.765665	5.44669
	103.059	10.1007	-0.76055	5.44669
	103.059	10.0599	-0.758428	5.44669
	103.059	10.1458	-0.759364	5.44669
	103.059	10.2608	-0.752641	5.44669
	103.059	10.2888	-0.724633	5.44669
	103.059	10.2612	-0.687743	5.44669
	103.059	10.1907	-0.677882	5.44669
	103.059	10.0649	-0.701916	5.44669
	103.059	10.0205	-0.725741	5.44669
	103.059	10.0931	-0.736673	5.44669
	103.059	10.0975	-0.742158	5.44669
	103.059	10.0177	-0.734183	5.44669
	103.059	9.97387	-0.727882	5.44669
	103.037	10.0317	-0.743659	5.44669
	102.979	10.1774	-0.762845	5.44669
	102.933	10.2839	-0.759041	5.44669
	102.929	10.2871	-0.733898	5.44669
	102.944	10.2523	-0.7142	5.44669
	102.928	10.2368	-0.705348	5.44669
	102.869	10.2427	-0.691391	5.44669
	102.842	10.2507	-0.685958	5.44669
	102.895	10.252	-0.703953	5.44669
	102.934	10.2497	-0.715845	5.44669
	102.887	10.2482	-0.706944	5.44669
	102.825	10.2485	-0.713544	5.44669
	102.811	10.2491	-0.737519	5.44669
	102.826	10.2492	-0.732333	5.44268
	102.838	10.2491	-0.703856	5.43234
	102.837	10.249	-0.698827	5.42806
	102.833	10.249	-0.715513	5.43775
	102.831	10.249	-0.733534	5.44858
	102.832	10.249	-0.752357	5.4505
	102.833	10.249	-0.764431	5.44759
	102.833	10.249	-0.756605	5.44571
	102.833	10.249	-0.724443	5.44595
	102.832	10.249	-0.694116	5.44673
	102.833	10.249	-0.697607	5.44696
	102.833	10.2982	-0.710602	5.44679
	102.833	10.425	-0.699183	5.44663
	102.833	10.4774	-0.687306	5.44663
	102.81	10.3586	-0.709611	5.44668
	102.731	10.2259	-0.750465	5.44671
	102.649	10.2023	-0.763971	5.4467
	102.657	10.238	-0.732179	5.44668
	102.691	10.2611	-0.686818	5.44668
	102.659	10.258	-0.666933	5.44669
	102.604	10.2485	-0.680668	5.44669
	102.61	10.2948	-0.710172	5.44669
	102.679	10.4729	-0.72029	5.44669
	102.714	10.6541	-0.698718	5.44669
	102.66	10.5877	-0.683659	5.44669
	102.596	10.3847	-0.700376	5.44669
	102.584	10.3548	-0.723034	5.44669
	102.601	10.4687	-0.728214	5.44669
	102.612	10.5356	-0.714718	5.44669
	102.611	10.5245	-0.698147	5.44669
	102.606	10.4963	-0.710308	5.44669
	102.605	10.4393	-0.739298	5.44669
	102.606	10.3684	-0.734229	5.44669
	102.607	10.3992	-0.696148	5.44669
	102.607	10.4436	-0.670065	5.44669
	102.606	10.3539	-0.678657	5.44669
	102.606	10.236	-0.708215	5.44669
	102.606	10.2574	-0.720185	5.44669
	102.606	10.4128	-0.699369	5.44669
	102.606	10.5361	-0.683969	5.44669
	102.606	10.5429	-0.700275	5.44669
	102.606	10.5035	-0.722881	5.44669
	102.606	10.4849	-0.728186	5.44669
	102.606	10.4911	-0.714761	5.44669
	102.606	10.5004	-0.698175	5.44669
	102.606	10.502	-0.710304	5.44669
	102.606	10.5486	-0.739287	5.44669
	102.606	10.6737	-0.734226	5.44669
	102.606	10.7756	-0.69615	5.44669
	102.606	10.7842	-0.677938	5.44669
	102.606	10.7533	-0.706812	5.44669
	102.606	10.7375	-0.744759	5.44669
	102.606	10.6928	-0.745589	5.44669
	102.606	10.5243	-0.731688	5.44669
	102.606	10.2974	-0.741191	5.44669
	102.606	10.235	-0.752587	5.44669
	102.606	10.4328	-0.730762	5.44669
	102.606	10.7081	-0.698151	5.44669
	102.606	10.8292	-0.697044	5.44669
	102.606	10.7942	-0.716802	5.44669
	102.606	10.6892	-0.726838	5.44669
	102.606	10.5518	-0.724235	5.44669
	102.606	10.5148	-0.727483	5.44669
	102.606	10.6438	-0.746762	5.44669
	102.606	10.7754	-0.756374	5.44669
	102.606	10.7948	-0.730362	5.44669
	102.606	10.7578	-0.688765	5.44669
	102.606	10.7357	-0.668396	5.44669
	102.606	10.7396	-0.680589	5.44669
	102.606	10.7491	-0.709619	5.44669
	102.606	10.7517	-0.727957	5.44669
	102.584	10.7494	-0.726985	5.44669
	102.527	10.7475	-0.712452	5.44669
	102.503	10.7475	-0.697635	5.44669
	102.557	10.7482	-0.710899	5.44669
	102.617	10.7485	-0.739728	5.44669
	102.627	10.6992	-0.74207	5.44669
	102.611	10.5723	-0.724138	5.44669
	102.601	10.4706	-0.714422	5.44669
	102.602	10.4627	-0.716509	5.44669
	102.607	10.5431	-0.720802	5.44669
	102.608	10.6362	-0.721853	5.44669
	102.607	10.6065	-0.720766	5.44669
	102.606	10.5546	-0.719938	5.44669
	102.606	10.6407	-0.712106	5.44669
	102.606	10.7599	-0.692132	5.44669
	102.606	10.7894	-0.683859	5.44669
	102.606	10.7611	-0.702809	5.44669
	102.606	10.7389	-0.716112	5.44669
	102.606	10.6906	-0.707462	5.44669
	102.606	10.5721	-0.705796	5.44669
	102.606	10.4736	-0.717102	5.44669
	102.606	10.464	-0.723844	5.44669
	102.606	10.5426	-0.722873	5.44669
	102.584	10.6848	-0.720106	5.44669
	102.504	10.7332	-0.711426	5.44669
	102.423	10.6072	-0.699658	5.44669
	102.453	10.522	-0.712112	5.44669
	102.567	10.6271	-0.747388	5.44669
	102.616	10.7658	-0.769706	5.44669
	102.553	10.7967	-0.768411	5.44669
	102.502	10.762	-0.752365	5.44669
	102.525	10.7367	-0.729164	5.44669
	102.533	10.7385	-0.714596	5.44669
	102.526	10.7483	-0.707198	5.44669
	102.564	10.7517	-0.692025	5.44669
	102.612	10.7497	-0.685567	5.44669
	102.623	10.7476	-0.703563	5.44669
	102.611	10.7475	-0.723692	5.44669
	102.602	10.7482	-0.727357	5.44669
	102.581	10.7485	-0.714125	5.44669
	102.527	10.7484	-0.690333	5.44669
	102.482	10.7482	-0.682386	5.44669
	102.455	10.7482	-0.710702	5.44669
	102.433	10.7482	-0.752671	5.44669
	102.474	10.7483	-0.772378	5.44669
	102.55	10.7483	-0.759775	5.44669
	102.531	10.7483	-0.722938	5.44669
	102.423	10.7483	-0.692358	5.44669
	102.373	10.7483	-0.705276	5.44669
	102.433	10.7483	-0.747169	5.44669
	102.483	10.7483	-0.772052	5.44669
	102.461	10.7483	-0.769473	5.44669
	102.476	10.7483	-0.751976	5.44669
	102.541	10.7483	-0.728624	5.44669
	102.548	10.7483	-0.714508	5.44669
	102.504	10.7483	-0.715224	5.44669
	102.457	10.7483	-0.720277	5.44669
	102.404	10.7483	-0.714226	5.44669
	102.368	10.6991	-0.700771	5.44669
	102.368	10.5723	-0.703712	5.44669
	102.401	10.5199	-0.718615	5.44669
	102.464	10.6387	-0.72522	5.44669
	102.508	10.7714	-0.722912	5.44669
	102.531	10.795	-0.727504	5.44669
	102.574	10.7593	-0.747241	5.44669
	102.592	10.7362	-0.756567	5.44669
	102.54	10.7393	-0.738143	5.44669
	102.506	10.7488	-0.716814	5.44669
	102.531	10.7517	-0.712799	5.44669
	102.534	10.7495	-0.71844	5.44669
	102.502	10.7476	-0.722189	5.44669
	102.483	10.7475	-0.721748	5.44669
	102.508	10.7482	-0.712359	5.44669
	102.551	10.7485	-0.691595	5.44669
	102.542	10.7484	-0.683544	5.44669
	102.498	10.7482	-0.702868	5.44669
	102.456	10.7482	-0.72412	5.44669
	102.428	10.7483	-0.727783	5.44669
	102.471	10.7483	-0.722022	5.44669
	102.573	10.7483	-0.726219	5.44669
	102.634	10.7483	-0.747019	5.44669
	102.606	10.7483	-0.764802	5.44669
	102.504	10.7483	-0.76653	5.44669
	102.392	10.6991	-0.761198	5.44669
	102.37	10.5723	-0.750521	5.44669
	102.443	10.5199	-0.723093	5.44669
	102.488	10.6387	-0.68785	5.44669
	102.438	10.7714	-0.678475	5.44669
	102.371	10.795	-0.709996	5.44669
	102.379	10.7593	-0.745903	5.44669
	102.453	10.7362	-0.744936	5.44669
	102.489	10.7393	-0.731008	5.44669
	102.434	10.7488	-0.733268	5.44669
	102.392	10.7517	-0.732522	5.44669
	102.459	10.7003	-0.722483	5.44669
	102.58	10.5716	-0.70926	5.44669
	102.641	10.5191	-0.697948	5.44669
	102.629	10.6386	-0.712172	5.44669
	102.603	10.7225	-0.740151	5.44669
	102.575	10.6192	-0.741795	5.44669
	102.524	10.5309	-0.723872	5.44669
	102.483	10.6266	-0.714409	5.44669
	102.456	10.7133	-0.724468	5.44669
	102.434	10.6196	-0.741129	5.44669
	102.451	10.5343	-0.738099	5.44669
	102.492	10.6279	-0.72989	5.44669
	102.507	10.7126	-0.735237	5.44669
	102.477	10.6188	-0.725875	5.44669
	102.411	10.5342	-0.702011	5.44669
	102.364	10.6281	-0.700357	5.44669
	102.363	10.7619	-0.70894	5.44669
	102.379	10.7948	-0.705378	5.44669
	102.385	10.7626	-0.70748	5.44268
	102.383	10.7377	-0.710678	5.43234
	102.402	10.7387	-0.695696	5.42806
	102.458	10.748	-0.685817	5.43775
	102.483	10.7516	-0.710226	5.44858
	102.43	10.7497	-0.743381	5.4505
	102.392	10.7477	-0.743797	5.44759
	102.439	10.7475	-0.723556	5.44571
	102.478	10.7481	-0.705693	5.44595
	102.435	10.7485	-0.6882	5.44673
	102.374	10.7484	-0.684498	5.44696
	102.359	10.7482	-0.712346	5.44679
	102.373	10.7482	-0.744739	5.44262
	102.385	10.7482	-0.735742	5.43228
	102.384	10.7483	-0.702711	5.42806
	102.38	10.7483	-0.705005	5.43777
	102.378	10.7483	-0.735496	5.44859
	102.379	10.7483	-0.742398	5.4505
	102.38	10.7483	-0.725781	5.44758
	102.38	10.7483	-0.707123	5.4457
	102.38	10.7483	-0.69588	5.44596
	102.38	10.7483	-0.712065	5.44673
	102.38	10.7483	-0.740842	5.44696
	102.38	10.7483	-0.734251	5.44679
	102.38	10.7483	-0.703479	5.44663
	102.38	10.7483	-0.705857	5.44663
	102.38	10.7483	-0.73558	5.44668
	102.38	10.7483	-0.73426	5.44671
	102.38	10.7483	-0.697483	5.4467
	102.38	10.7483	-0.678484	5.44668
	102.38	10.7483	-0.698696	5.44668
	102.38	10.7483	-0.724177	5.44669
	102.38	10.7483	-0.737162	5.44669
	102.38	10.7483	-0.750789	5.44669
	102.38	10.7483	-0.762484	5.44669
	102.38	10.7483	-0.756347	5.44669
	102.38	10.7483	-0.725027	5.44669
	102.38	10.7483	-0.694453	5.44669
	102.38	10.7483	-0.705411	5.44669
	102.38	10.7483	-0.746481	5.44669
	102.38	10.7483	-0.771716	5.44669
	102.38	10.7483	-0.761706	5.44669
	102.38	10.7483	-0.723984	5.44669
	102.38	10.7483	-0.69211	5.44669
	102.38	10.7483	-0.7048	5.44669
	102.38	10.7483	-0.739187	5.44669
	102.38	10.7483	-0.744019	5.44669
	102.38	10.7483	-0.725148	5.44669
	102.38	10.7483	-0.714152	5.44669
	102.38	10.7483	-0.723908	5.44669
	102.38	10.6991	-0.740985	5.44669
	102.38	10.5723	-0.738238	5.44669
	102.38	10.5199	-0.722128	5.44669
	102.38	10.6387	-0.714949	5.44669
	102.38	10.7714	-0.717445	5.44669
	102.38	10.795	-0.713136	5.44669
	102.38	10.7593	-0.693451	5.44669
	102.38	10.7362	-0.676175	5.44669
	102.38	10.7393	-0.682133	5.44669
	102.38	10.7488	-0.715364	5.44669
	102.38	10.7517	-0.746801	5.44669
	102.38	10.7495	-0.743397	5.44669
	102.38	10.7476	-0.722172	5.44669
	102.38	10.7475	-0.705255	5.44669
	102.38	10.7482	-0.69638	5.44669
	102.38	10.7485	-0.712939	5.44669
	102.38	10.7484	-0.7489	5.44669
	102.38	10.7482	-0.762175	5.44669
	102.38	10.7482	-0.731989	5.44669
	102.38	10.7483	-0.695249	5.44669
	102.38	10.7483	-0.695391	5.44669
	102.38	10.7483	-0.70927	5.44669
	102.38	10.7483	-0.707283	5.44669
	102.38	10.7483	-0.716031	5.44669
	102.38	10.7483	-0.746313	5.44669
	102.38	10.7483	-0.759991	5.44669
	102.38	10.7483	-0.739865	5.44669
	102.38	10.7483	-0.724183	5.44669
	102.38	10.7483	-0.73226	5.44669
	102.38	10.7483	-0.726663	5.44669
	102.38	10.7483	-0.7034	5.44669
	102.38	10.7483	-0.70853	5.44669
	102.38	10.7483	-0.744599	5.44669
	102.38	10.7483	-0.769818	5.44669
	102.38	10.7483	-0.76945	5.44669
	102.38	10.7483	-0.760631	5.44669
	102.38	10.7483	-0.757116	5.44669
	102.38	10.7483	-0.758785	5.44669
	102.38	10.7483	-0.760735	5.44669
	102.38	10.7483	-0.760959	5.44669
	102.38	10.7483	-0.752489	5.44669
	102.38	10.7483	-0.724003	5.44669
	102.38	10.7483	-0.687532	5.44669
	102.38	10.7483	-0.670148	5.44669
	102.38	10.6991	-0.673892	5.44669
	102.38	10.5723	-0.681332	5.44669
	102.38	10.5199	-0.69094	5.44669
	102.38	10.6387	-0.717171	5.44669
	102.402	10.7714	-0.74442	5.44669
	102.46	10.795	-0.741756	5.44669
	102.484	10.7593	-0.730201	5.44669
	102.452	10.7362	-0.73406	5.44669
	102.472	10.7393	-0.72527	5.44669
	102.542	10.6996	-0.702176	5.44669
	102.528	10.5757	-0.700641	5.44669
	102.447	10.5211	-0.709001	5.44669
	102.432	10.638	-0.705303	5.44669
	102.479	10.7215	-0.715297	5.44669
	102.531	10.619	-0.746709	5.44669
	102.584	10.4819	-0.760417	5.44669
	102.618	10.4016	-0.732032	5.44669
	102.618	10.3581	-0.695892	5.44669
	102.607	10.4083	-0.695645	5.44669
	102.602	10.5003	-0.709148	5.44669
	102.604	10.579	-0.699271	5.44669
	102.607	10.6868	-0.679989	5.44669
	102.607	10.7702	-0.673785	5.44669
	102.606	10.7281	-0.685651	5.44669
	102.606	10.5272	-0.717645	5.44669
	102.606	10.3352	-0.746499	5.44669
	102.606	10.356	-0.734588	5.44669
	102.606	10.4868	-0.69373	5.44669
	102.606	10.592	-0.676794	5.44669
	102.606	10.6479	-0.699322	5.44669
	102.606	10.5447	-0.71717	5.44669
	102.606	10.32	-0.701275	5.44669
	102.606	10.1877	-0.68584	5.44669
	102.606	10.2004	-0.700381	5.44669
	102.606	10.3	-0.722261	5.44669
	102.606	10.4431	-0.727888	5.44669
	102.606	10.5336	-0.714856	5.44669
	102.606	10.5311	-0.69045	5.44669
	102.606	10.4503	-0.682176	5.44669
	102.606	10.3607	-0.710572	5.44669
	102.606	10.392	-0.752692	5.44669
	102.606	10.4434	-0.772433	5.44669
	102.606	10.3564	-0.75979	5.44669
	102.606	10.2371	-0.730796	5.44669
	102.606	10.257	-0.712632	5.44669
	102.606	10.4615	-0.705794	5.44669
	102.606	10.6628	-0.692135	5.44669
	102.606	10.6447	-0.678241	5.44669
	102.606	10.5608	-0.683468	5.44669
	102.606	10.5806	-0.707318	5.44669
	102.606	10.5279	-0.718098	5.44669
	102.629	10.3369	-0.698814	5.44669
	102.686	10.2008	-0.684478	5.44669
	102.71	10.249	-0.708556	5.44669
	102.656	10.4219	-0.751028	5.44669
	102.596	10.4937	-0.764581	5.44669
	102.607	10.3665	-0.732234	5.44669
	102.681	10.2234	-0.686625	5.44669
	102.738	10.1984	-0.666832	5.44669
	102.74	10.2864	-0.672824	5.44669
	102.721	10.4381	-0.682063	5.44669
	102.735	10.5363	-0.691626	5.44669
	102.796	10.534	-0.717198	5.44669
	102.846	10.4506	-0.744188	5.44268
	102.85	10.3105	-0.741649	5.43234
	102.835	10.2648	-0.722368	5.42806
	102.827	10.3911	-0.705958	5.43775
	102.829	10.5246	-0.696605	5.44858
	102.833	10.5458	-0.712783	5.4505
	102.812	10.4597	-0.740884	5.44759
	102.753	10.3101	-0.734014	5.44571
	102.729	10.2122	-0.695494	5.44595
	102.783	10.2138	-0.669868	5.44673
	102.843	10.2477	-0.670936	5.44696
	102.854	10.261	-0.680192	5.44679
	102.838	10.2545	-0.683642	5.44663
	102.827	10.2471	-0.689661	5.44663
	102.829	10.2462	-0.715813	5.44668
	102.833	10.2486	-0.752177	5.44671
	102.834	10.2498	-0.770346	5.4467
	102.833	10.2003	-0.759098	5.44668
	102.832	10.073	-0.731248	5.44668
	102.832	9.97123	-0.720938	5.44669
	102.855	9.96342	-0.733972	5.44669
	102.935	10.0439	-0.736405	5.44669
	103.038	10.1862	-0.723861	5.44669
	103.088	10.2832	-0.716327	5.44669
	103.055	10.2837	-0.717407	5.44669
	102.976	10.2511	-0.71263	5.44669
	102.948	10.1883	-0.701123	5.44669
	103.007	10.0675	-0.704427	5.44669
	103.071	10.0224	-0.710919	5.44669
	103.082	10.1422	-0.704754	5.44669
	103.064	10.2727	-0.714385	5.44669
	103.053	10.295	-0.738651	5.44669
	103.055	10.2104	-0.732508	5.44669
	103.059	10.0119	-0.695657	5.44669
	103.061	9.83589	-0.670471	5.44669
	103.059	9.91163	-0.67113	5.44669
	103.059	10.166	-0.680059	5.44669
	103.059	10.2709	-0.691388	5.44669
	103.059	10.1301	-0.70994	5.44669
	103.059	9.96972	-0.716373	5.44669
	103.059	9.89322	-0.705029	5.44669
	103.059	9.81043	-0.704682	5.44669
	103.059	9.73667	-0.709629	5.44669
	103.059	9.72472	-0.704122	5.44669
	103.059	9.74426	-0.714578	5.44669
	103.059	9.80563	-0.746827	5.44669
	103.059	9.93051	-0.760723	5.44669
	103.059	9.97782	-0.739988	5.44669
	103.081	9.85753	-0.716104	5.44669
	103.139	9.72597	-0.711844	5.44669
	103.162	9.70344	-0.726163	5.44669
	103.109	9.73915	-0.750622	5.44669
	103.071	9.76186	-0.766332	5.44669
	103.14	9.80783	-0.75802	5.44669
	103.237	9.97436	-0.73223	5.44669
	103.218	10.1508	-0.721734	5.44669
	103.124	10.0866	-0.741827	5.44669
	103.129	9.83689	-0.7564	5.44669
	103.237	9.6806	-0.740005	5.44669
	103.314	9.69207	-0.725526	5.44669
	103.313	9.75056	-0.732774	5.44669
	103.264	9.77069	-0.734272	5.44669
	103.174	9.75828	-0.723393	5.44669
	103.097	9.74592	-0.709019	5.44669
	103.133	9.74515	-0.697524	5.44669
	103.248	9.74922	-0.71208	5.44669
	103.317	9.7512	-0.748134	5.44669
	103.288	9.75058	-0.77003	5.44669
	103.205	9.74962	-0.768281	5.44669
	103.172	9.74944	-0.752196	5.44669
	103.232	9.7497	-0.729139	5.44669
	103.298	9.74988	-0.714645	5.44669
	103.308	9.74986	-0.707228	5.44669
	103.29	9.74979	-0.69202	5.44669
	103.279	9.74977	-0.685554	5.44669
	103.281	9.74978	-0.70356	5.44669
	103.285	9.7498	-0.723695	5.44669
	103.287	9.7498	-0.735231	5.44669
	103.286	9.74979	-0.742281	5.44669
	103.285	9.74979	-0.734748	5.44669
	103.285	9.74979	-0.720204	5.44669
	103.285	9.74979	-0.715384	5.44669
	103.285	9.74979	-0.726182	5.44669
	103.285	9.74979	-0.7415	5.44669
	103.285	9.74979	-0.729775	5.44669
	103.285	9.74979	-0.701412	5.44669
	103.285	9.74979	-0.706589	5.44669
	103.285	9.74979	-0.744493	5.44669
	103.285	9.74979	-0.762592	5.44669
	103.285	9.74979	-0.741602	5.44669
	103.307	9.74979	-0.723986	5.44669
	103.365	9.74979	-0.739431	5.44669
	103.411	9.74979	-0.754595	5.44669
	103.437	9.74979	-0.740101	5.44669
	103.48	9.74979	-0.726207	5.44669
	103.519	9.74979	-0.733026	5.44669
	103.525	9.74979	-0.734135	5.44669
	103.514	9.74979	-0.723246	5.44669
	103.508	9.74979	-0.709006	5.44669
	103.509	9.74979	-0.6897	5.44669
	103.512	9.74979	-0.683949	5.44669
	103.512	9.74979	-0.711583	5.44669
	103.512	9.74979	-0.744614	5.44669
	103.511	9.74979	-0.743831	5.44669
	103.511	9.7006	-0.723132	5.44669
	103.511	9.52463	-0.713374	5.44669
	103.512	9.34543	-0.716427	5.44669
	103.512	9.36262	-0.72114	5.44669
	103.511	9.48742	-0.722024	5.44669
	103.511	9.59131	-0.720718	5.44669
	103.511	9.64879	-0.719856	5.44669
	103.534	9.54681	-0.712089	5.44669
	103.591	9.32196	-0.700025	5.44669
	103.615	9.18924	-0.704159	5.44669
	103.561	9.20172	-0.711197	5.44669
	103.523	9.25225	-0.704966	5.44669
	103.592	9.26868	-0.714374	5.44669
	103.712	9.25755	-0.738571	5.44669
	103.772	9.29624	-0.732478	5.44669
	103.76	9.42256	-0.695672	5.44669
	103.735	9.47854	-0.678359	5.44669
	103.728	9.36137	-0.699288	5.44669
	103.735	9.22804	-0.716599	5.44669
	103.74	9.25285	-0.701048	5.44669
	103.74	9.41518	-0.678077	5.44669
	103.738	9.49092	-0.672351	5.44669
	103.737	9.41838	-0.68573	5.44669
	103.737	9.40288	-0.710316	5.44669
	103.738	9.4288	-0.726414	5.44669
	103.738	9.34783	-0.726089	5.44669
	103.738	9.2401	-0.720496	5.44669
	103.738	9.21352	-0.718311	5.44669
	103.738	9.23906	-0.71939	5.44669
	103.738	9.25895	-0.72062	5.44669
	103.738	9.25816	-0.720752	5.44669
	103.738	9.25076	-0.72824	5.44669
	103.738	9.24794	-0.740448	5.44669
	103.76	9.24939	-0.728601	5.44669
	103.818	9.251	-0.701295	5.44669
	103.864	9.25116	-0.706957	5.44669
	103.889	9.25065	-0.736818	5.44669
	103.933	9.25038	-0.742259	5.44669
	103.972	9.25045	-0.733123	5.44669
	103.978	9.25057	-0.735107	5.44669
	103.967	9.2506	-0.73254	5.44669
	103.96	9.25057	-0.721837	5.44669
	103.962	9.25054	-0.708983	5.44669
	103.964	9.25055	-0.690191	5.44669
	103.965	9.25055	-0.684163	5.44669
	103.964	9.25056	-0.703627	5.4507
	103.964	9.25056	-0.716347	5.46104
	103.964	9.25055	-0.699399	5.46531
	103.964	9.25055	-0.685347	5.45562
	103.964	9.25055	-0.700841	5.4448
	103.964	9.25056	-0.714758	5.44287
	103.964	9.25056	-0.707594	5.44579
	103.964	9.25055	-0.706332	5.44767
	103.964	9.25055	-0.709409	5.44742
	103.964	9.25055	-0.695572	5.44664
	103.964	9.25055	-0.686216	5.44641
	103.964	9.25055	-0.702567	5.44658
	103.964	9.25055	-0.723043	5.44674
	103.964	9.25055	-0.727439	5.44675
	103.964	9.25055	-0.722261	5.44669
	103.964	9.25055	-0.71857	5.44667
	103.964	9.25055	-0.711001	5.44668
	103.964	9.25055	-0.692155	5.44669
	103.964	9.25055	-0.684261	5.44669
	103.964	9.25055	-0.71084	5.44669
	103.964	9.25055	-0.744192	5.44669
	103.964	9.25055	-0.736048	5.44669
	103.986	9.25055	-0.703034	5.44669
	104.044	9.25055	-0.705031	5.44669
	104.068	9.25055	-0.735392	5.44669
	104.014	9.25055	-0.742346	5.44669
	103.976	9.25055	-0.725796	5.44669
	104.045	9.25055	-0.715018	5.44669
	104.165	9.25055	-0.71617	5.44669
	104.225	9.25055	-0.712577	5.44669
	104.191	9.20136	-0.701541	5.44669
	104.108	9.07459	-0.712491	5.44669
	104.078	9.02216	-0.739007	5.44669
	104.138	9.14097	-0.733331	5.44669
	104.203	9.22454	-0.695875	5.44669
	104.213	9.12133	-0.678141	5.44669
	104.195	9.03319	-0.699124	5.44669
	104.184	9.12894	-0.716608	5.44669
	104.186	9.26476	-0.708981	5.44669
	104.191	9.24862	-0.706256	5.44669
	104.192	9.08903	-0.716755	5.44669
	104.191	9.01136	-0.723535	5.44669
	104.19	9.08212	-0.722867	5.44669
	104.212	9.04836	-0.728084	5.44669
	104.27	8.89628	-0.739629	5.44669
	104.294	8.8759	-0.736185	5.44669
	104.24	8.92638	-0.729621	5.44669
	104.18	8.90637	-0.735805	5.44669
	104.169	8.92156	-0.734079	5.44669
	104.185	8.99081	-0.730105	5.44669
	104.196	9.02324	-0.736757	5.44669
	104.217	8.96443	-0.726435	5.44669
	104.292	8.82231	-0.693835	5.44669
	104.372	8.71772	-0.679745	5.44669
	104.343	8.76317	-0.700522	5.44669
	104.252	8.9239	-0.724494	5.44669
	104.261	8.99162	-0.728775	5.44669
	104.37	8.8671	-0.722305	5.44669
	104.446	8.72651	-0.718114	5.44669
	104.445	8.70169	-0.710794	5.44669
	104.418	8.73965	-0.692231	5.44669
	104.407	8.76412	-0.676496	5.44669
	104.412	8.76083	-0.682702	5.44669
	104.418	8.75075	-0.707617	5.44669
	104.419	8.7477	-0.726366	5.44669
	104.417	8.75	-0.734901	5.44669
	104.416	8.75205	-0.741192	5.44669
	104.416	8.7029	-0.734409	5.44669
	104.417	8.57542	-0.720449	5.44669
	104.417	8.52267	-0.715607	5.44669
	104.417	8.64161	-0.718317	5.44669
	104.417	8.77453	-0.713268	5.44669
	104.417	8.79812	-0.701067	5.44669
	104.417	8.76237	-0.704176	5.44669
	104.417	8.73926	-0.710834	5.44669
	104.417	8.74234	-0.704807	5.44669
	104.417	8.75184	-0.706566	5.44669
	104.417	8.75473	-0.718369	5.44669
	104.417	8.75256	-0.724101	5.44669
	104.417	8.75063	-0.71466	5.44669
	104.417	8.75059	-0.699586	5.44669
	104.417	8.75126	-0.70306	5.44669
	104.417	8.75155	-0.718763	5.44669
	104.439	8.75144	-0.725513	5.44669
	104.496	8.75128	-0.722982	5.44669
	104.542	8.75126	-0.727429	5.44669
	104.546	8.75131	-0.747184	5.44669
	104.532	8.75133	-0.764441	5.44669
	104.547	8.75133	-0.758449	5.44669
	104.607	8.75132	-0.733082	5.44669
	104.656	8.75131	-0.714068	5.44669
	104.66	8.75132	-0.713454	5.44669
	104.645	8.70213	-0.727562	5.44669
	104.638	8.57535	-0.742765	5.44669
	104.64	8.52292	-0.737685	5.44669
	104.643	8.64174	-0.721264	5.44669
	104.644	8.77449	-0.714783	5.44669
	104.643	8.74887	-0.717683	5.44669
	104.643	8.5372	-0.713295	5.44669
	104.643	8.28573	-0.693433	5.44669
	104.643	8.17921	-0.676111	5.44669
	104.643	8.21188	-0.674242	5.44669
	104.643	8.3107	-0.687223	5.44669
	104.643	8.44634	-0.71027	5.44669
	104.643	8.4848	-0.725864	5.44669
	104.665	8.35697	-0.725875	5.44669
	104.723	8.22541	-0.712731	5.44669
	104.769	8.20555	-0.690276	5.44669
	104.795	8.24237	-0.674987	5.44669
	104.838	8.3138	-0.682764	5.44669
	104.855	8.48594	-0.708179	5.44669
	104.803	8.65564	-0.72658	5.44669
	104.768	8.58663	-0.73479	5.44669
	104.816	8.33734	-0.74107	5.44669
	104.855	8.18291	-0.734397	5.44669
	104.811	8.19503	-0.728358	5.44669
	104.772	8.25312	-0.735912	5.44669
	104.814	8.27285	-0.734572	5.44669
	104.875	8.26042	-0.730273	5.44669
	104.89	8.24819	-0.736653	5.44669
	104.876	8.24749	-0.734202	5.44669
	104.864	8.25154	-0.729855	5.44669
	104.865	8.25349	-0.736609	5.44669
	104.869	8.25286	-0.726462	5.44669
	104.871	8.25191	-0.70177	5.44669
	104.87	8.25173	-0.700047	5.44669
	104.869	8.252	-0.708896	5.44669
	104.869	8.25217	-0.6976	5.44669
	104.869	8.25215	-0.679378	5.44669
	104.869	8.25208	-0.674123	5.44669
	104.869	8.25206	-0.678139	5.44669
	104.869	8.25207	-0.689519	5.44669
	104.869	8.25209	-0.71771	5.44669
	104.869	8.25209	-0.745151	5.44669
	104.869	8.25208	-0.74187	5.44669
	104.869	8.25208	-0.722119	5.44669
	104.869	8.25208	-0.705775	5.44669
	104.869	8.25208	-0.696617	5.44669
	104.869	8.25208	-0.704982	5.44669
	104.869	8.25208	-0.712754	5.44669
	104.869	8.25208	-0.705325	5.44669
	104.869	8.25208	-0.706101	5.44669
	104.869	8.25208	-0.710119	5.44669
	104.869	8.25208	-0.703823	5.44669
	104.869	8.25208	-0.706408	5.44669
	104.869	8.25208	-0.710782	5.44669
	104.869	8.25208	-0.696121	5.44669
	104.869	8.25208	-0.685958	5.44669
	104.892	8.25208	-0.702264	5.44669
	104.949	8.25208	-0.715137	5.44669
	104.973	8.25208	-0.699377	5.44669
	104.919	8.25208	-0.677897	5.44669
	104.881	8.25208	-0.680741	5.44669
	104.928	8.20289	-0.706296	5.44669
	104.99	8.07612	-0.718639	5.44669
	105.026	8.02369	-0.699404	5.44669
	105.068	8.1425	-0.676662	5.44669
	105.103	8.27526	-0.680214	5.44669
	105.107	8.29882	-0.706514	5.44669
	105.098	8.26312	-0.718918	5.44669
	105.092	8.24004	-0.707314	5.44669
	105.093	8.19392	-0.712606	5.44669
	105.096	8.07664	-0.736995	5.44669
	105.096	7.9779	-0.732446	5.44669
	105.096	7.96778	-0.696219	5.44669
	105.095	7.99698	-0.670729	5.44669
	105.095	8.01254	-0.678909	5.44669
	105.096	8.00864	-0.715955	5.44669
	105.096	8.00147	-0.756067	5.44669
	105.096	8.04904	-0.771926	5.44669
	105.095	8.17769	-0.758378	5.44669
	105.095	8.28067	-0.722513	5.44669
	105.096	8.28853	-0.684806	5.44669
	105.096	8.20769	-0.677405	5.44669
	105.096	8.01593	-0.702759	5.44669
	105.096	7.79221	-0.726264	5.44669
	105.096	7.69021	-0.728722	5.44669
	105.096	7.7149	-0.721653	5.44669
	105.118	7.80877	-0.725731	5.44669
	105.198	7.99437	-0.739075	5.44669
	105.301	8.16168	-0.736789	5.44669
	105.328	8.13607	-0.730071	5.44669
	105.26	8.01198	-0.735779	5.44669
	105.216	7.91137	-0.733908	5.44669
	105.264	7.85501	-0.730042	5.44669
	105.33	7.90712	-0.736792	5.44669
	105.345	7.9553	-0.734343	5.44669
	105.328	7.85958	-0.721993	5.44669
	105.316	7.73775	-0.716278	5.44669
	105.317	7.71051	-0.71805	5.44669
	105.322	7.74078	-0.712917	5.44669
	105.323	7.76289	-0.693144	5.44669
	105.322	7.76135	-0.683995	5.44669
	105.322	7.75284	-0.710377	5.44669
	105.321	7.74982	-0.744093	5.44669
	105.344	7.75158	-0.736171	5.44669
	105.402	7.75339	-0.703121	5.44669
	105.448	7.75352	-0.705024	5.44669
	105.451	7.75294	-0.743229	5.44669
	105.437	7.75264	-0.762619	5.44669
	105.452	7.75273	-0.734192	5.44669
	105.512	7.75287	-0.688143	5.44669
	105.561	7.7529	-0.674644	5.44669
	105.566	7.75286	-0.708286	5.44669
	105.551	7.75283	-0.746548	5.44669
	105.543	7.75284	-0.745815	5.44669
	105.545	7.75285	-0.731146	5.44669
	105.549	7.75285	-0.740884	5.44669
	105.549	7.75285	-0.752651	5.44669
	105.548	7.75285	-0.738769	5.44669
	105.548	7.75285	-0.71847	5.44669
	105.548	7.75285	-0.71327	5.44669
	105.548	7.75285	-0.72592	5.44669
	105.548	7.75285	-0.742143	5.44669
	105.548	7.75285	-0.730137	5.44669
	105.57	7.75285	-0.701336	5.44669
	105.628	7.75285	-0.706429	5.44669
	105.652	7.75285	-0.744453	5.44669
	105.598	7.75285	-0.762632	5.44669
	105.538	7.75285	-0.733763	5.44669
	105.527	7.75285	-0.687959	5.44669
	105.543	7.75285	-0.674719	5.44669
	105.554	7.75285	-0.700512	5.44669
	105.574	7.75285	-0.718407	5.44669
	105.65	7.75285	-0.709241	5.44669
	105.73	7.75285	-0.705725	5.44669
	105.723	7.75285	-0.708569	5.44669
	105.69	7.75285	-0.695436	5.44669
	105.722	7.75285	-0.686458	5.44669
	105.777	7.75285	-0.702716	5.44669
	105.793	7.75285	-0.715149	5.44669
	105.781	7.75285	-0.699221	5.44669
	105.77	7.75285	-0.685698	5.44669
	105.77	7.75285	-0.708922	5.44669
	105.774	7.75285	-0.742877	5.44669
	105.776	7.75285	-0.736178	5.44669
	105.775	7.75285	-0.703556	5.44669
	105.774	7.75285	-0.697333	5.44669
	105.774	7.75285	-0.714994	5.44669
	105.774	7.75285	-0.725977	5.44669
	105.774	7.75285	-0.724517	5.44669
	105.774	7.75285	-0.727907	5.44669
	105.774	7.75285	-0.746839	5.44669
	105.774	7.75285	-0.764126	5.44669
	105.774	7.75285	-0.75844	5.44669
	105.774	7.75285	-0.733191	5.44669
	105.774	7.75285	-0.721987	5.44669
	105.774	7.75285	-0.741591	5.44669
	105.774	7.75285	-0.764082	5.44669
	105.774	7.75285	-0.768166	5.44669
	105.774	7.75285	-0.76214	5.44669
	105.774	7.75285	-0.758205	5.44669
	105.774	7.75285	-0.758706	5.44669
	105.774	7.75285	-0.752444	5.44669
	105.774	7.75285	-0.732656	5.44669
	105.774	7.75285	-0.723902	5.44669
	105.774	7.75285	-0.734714	5.44669
	105.774	7.70366	-0.735662	5.44669
	105.774	7.57688	-0.723286	5.44669
	105.774	7.52445	-0.716351	5.44669
	105.774	7.64327	-0.725491	5.44669
	105.774	7.77602	-0.748738	5.44669
	105.774	7.79959	-0.765782	5.44669
	105.774	7.71469	-0.758459	5.44669
	105.774	7.56484	-0.73261	5.44669
	105.774	7.46629	-0.713867	5.44669
	105.774	7.46782	-0.705667	5.44669
	105.797	7.50184	-0.691643	5.44669
	105.876	7.46609	-0.67808	5.44669
	105.98	7.382	-0.675705	5.44669
	106.03	7.39965	-0.687135	5.44669
	106.019	7.44329	-0.717584	5.44669
	105.976	7.35792	-0.745947	5.44669
	105.913	7.29123	-0.742249	5.44669
	105.895	7.38958	-0.721994	5.44669
	105.953	7.51886	-0.713459	5.44669
	106.013	7.59744	-0.724738	5.44669
	106.022	7.643	-0.741579	5.44669
	106.005	7.54505	-0.730321	5.44669
	105.995	7.32615	-0.693742	5.44669
	105.997	7.19448	-0.670453	5.44669
	106.001	7.20529	-0.671804	5.44669
	106.002	7.25474	-0.688219	5.44669
	106.001	7.32051	-0.719425	5.44669
	106	7.4366	-0.746333	5.44669
	106	7.47866	-0.741756	5.44669
	106.001	7.35929	-0.721651	5.44669
	106.001	7.27918	-0.70562	5.44669
	106.001	7.43323	-0.688847	5.44669
	106.001	7.6476	-0.676924	5.44669
	106.001	7.60348	-0.684085	5.44669
	106.001	7.34869	-0.715915	5.44669
	106.001	7.18311	-0.754209	5.44669
	106.001	7.1925	-0.763292	5.44669
	106.001	7.25343	-0.738433	5.44669
	106.001	7.27531	-0.722409	5.44669
[truncated: 1,262 more rows]
