# Supplementary material for: Design of a cosmetic glove stiffness compensation mechanism for toddler-sized hand prostheses
Source: PLoS One. 2017 Aug 11;12(8):e0183233. doi: 10.1371/journal.pone.0183233 (PMC5553851; doi:10.1371/journal.pone.0183233)
Supplement: S1 Dataset — (ZIP) [file pone.0183233.s001.zip › 02 Spring measurements/RVS1_4.xlsx]

## Sheet: RVS1_4
LabVIEW Measurement
Writer_Version	2
Reader_Version	2
Separator	Tab
Decimal_Separator	.
Multi_Headings	No
X_Columns	No
Time_Pref	Absolute
Operator	localadmin
Date	2013-09-24
Time	00:15:26.357000
***End_of_Header***
Channels	4
Samples	10	10	10	10
Date	2013-09-24	2013-09-24	2013-09-24	2013-09-24
Time	00:15:28.657000	00:15:28.657000	00:15:28.657000	00:15:28.658000
Y_Unit_Label	mm	N	N	Pa
X_Dimension	Time	Time	Time	Time
X0	0	0	0	0
Delta_X	0.01	0.01	0.01	0.01
***End_of_Header***
X_Value	Voltage LVDT (Filtered)	Voltage Load Cell (Filtered)	Voltage Pinch Load Cell (Filtered)	Voltage Pressure (Filtered)	Comment
	112.417	0.241622	-0.713006	5.44669
	112.44	0.218236	-0.727504	5.44669
	112.386	0.253377	-0.7429	5.44669
	112.326	0.276153	-0.729892	5.44669
	112.316	0.273161	-0.700963	5.44669
	112.332	0.263806	-0.70636	5.44669
	112.342	0.26095	-0.744556	5.44669
	112.341	0.312269	-0.770571	5.44669
	112.359	0.440951	-0.769781	5.44669
	112.415	0.493425	-0.760502	5.44669
	112.44	0.423138	-0.749073	5.44669
	112.387	0.416867	-0.730604	5.44669
	112.327	0.445848	-0.724241	5.44669
	112.316	0.362884	-0.735585	5.44669
	112.332	0.302417	-0.735907	5.44669
	112.342	0.451709	-0.723079	5.44669
	112.341	0.6571	-0.708306	5.44669
	112.337	0.610906	-0.689466	5.44669
	112.335	0.358444	-0.6841	5.44669
	112.336	0.194569	-0.711729	5.44669
	112.337	0.203858	-0.752493	5.44669
	112.337	0.264128	-0.771938	5.44669
	112.337	0.285774	-0.767525	5.44669
	112.337	0.273371	-0.751199	5.44669
	112.337	0.309665	-0.72112	5.44669
	112.337	0.435446	-0.686782	5.44669
	112.337	0.492045	-0.670858	5.44669
	112.337	0.375326	-0.674456	5.44669
	112.337	0.24197	-0.689187	5.44669
	112.337	0.217408	-0.718888	5.44669
	112.337	0.252907	-0.745764	5.44669
	112.337	0.27625	-0.733838	5.44669
	112.359	0.27337	-0.701548	5.44669
	112.417	0.263859	-0.705194	5.44669
	112.44	0.260898	-0.743859	5.44669
	112.386	0.263039	-0.770693	5.44669
	112.326	0.264987	-0.77008	5.44669
	112.316	0.314233	-0.752713	5.44669
	112.332	0.440339	-0.728717	5.44669
	112.342	0.492471	-0.714285	5.4507
	112.341	0.373766	-0.707227	5.46104
	112.337	0.241165	-0.700018	5.46531
	112.335	0.217625	-0.713763	5.45562
	112.336	0.253284	-0.747953	5.4448
	112.337	0.276331	-0.761485	5.44287
	112.337	0.273269	-0.732037	5.44579
	112.337	0.263788	-0.687644	5.44767
	112.337	0.310095	-0.6752	5.44742
	112.337	0.439032	-0.700826	5.44263
	112.337	0.493394	-0.726238	5.43206
	112.337	0.423807	-0.737268	5.42796
	112.337	0.417158	-0.750101	5.43781
	112.337	0.445732	-0.754287	5.44864
	112.337	0.362732	-0.73617	5.4505
	112.337	0.302395	-0.716798	5.44757
	112.337	0.402563	-0.705623	5.44569
	112.337	0.530352	-0.698452	5.44596
	112.337	0.55847	-0.713677	5.44673
	112.337	0.47725	-0.748473	5.44696
	112.337	0.32732	-0.769604	5.44679
	112.337	0.227425	-0.760112	5.44663
	112.337	0.228427	-0.731937	5.44663
	112.359	0.2627	-0.720867	5.44668
	112.417	0.276437	-0.741567	5.44671
	112.44	0.319157	-0.7566	5.4467
	112.386	0.438333	-0.740181	5.44668
	112.326	0.489881	-0.725529	5.44668
	112.316	0.373394	-0.732713	5.44669
	112.332	0.241929	-0.734245	5.44669
	112.342	0.218078	-0.731274	5.44669
	112.341	0.253202	-0.737188	5.44669
	112.337	0.325326	-0.7262	5.44669
	112.335	0.449182	-0.693583	5.44669
	112.336	0.541424	-0.679723	5.44669
	112.337	0.546488	-0.708473	5.44669
	112.337	0.468288	-0.752691	5.44669
	112.337	0.327824	-0.77318	5.44669
	112.337	0.230821	-0.767974	5.44669
	112.337	0.229671	-0.758817	5.44669
	112.337	0.262013	-0.74901	5.44669
	112.337	0.275707	-0.731176	5.44669
	112.337	0.269905	-0.724503	5.44669
	112.337	0.262601	-0.743362	5.44669
	112.337	0.261603	-0.756059	5.44669
	112.337	0.263781	-0.731446	5.44669
	112.337	0.265048	-0.689332	5.44669
	112.337	0.264804	-0.676119	5.44669
	112.337	0.264252	-0.700611	5.44669
	112.337	0.264107	-0.71795	5.4507
	112.337	0.264243	-0.709015	5.46104
	112.337	0.264351	-0.713663	5.46531
	112.337	0.264348	-0.736833	5.45562
	112.337	0.264309	-0.739873	5.4448
	112.337	0.264293	-0.724247	5.44287
	112.337	0.264301	-0.715248	5.44579
	112.337	0.264309	-0.724687	5.44767
	112.337	0.26431	-0.740922	5.44742
	112.337	0.264308	-0.737935	5.44664
	112.337	0.313497	-0.722024	5.44641
	112.337	0.440272	-0.707142	5.44658
	112.337	0.492705	-0.689353	5.44674
	112.337	0.373887	-0.676595	5.44675
	112.337	0.241132	-0.675896	5.44669
	112.337	0.217568	-0.687743	5.44667
	112.337	0.253272	-0.71777	5.44668
	112.359	0.276346	-0.745809	5.44669
	112.417	0.27328	-0.742125	5.44669
	112.44	0.263787	-0.721992	5.44669
	112.386	0.2609	-0.705632	5.44669
	112.326	0.312255	-0.696602	5.44669
	112.316	0.440963	-0.712898	5.44669
	112.332	0.542626	-0.740934	5.44669
	112.342	0.549913	-0.741864	5.44669
	112.341	0.469295	-0.731494	5.44669
	112.337	0.327029	-0.734564	5.44669
	112.335	0.23013	-0.732892	5.44669
	112.336	0.278854	-0.730048	5.44669
	112.337	0.438222	-0.745026	5.44669
	112.337	0.504209	-0.762648	5.44669
	112.337	0.379442	-0.766343	5.44669
	112.337	0.239371	-0.761886	5.44669
	112.337	0.214856	-0.750876	5.44669
	112.337	0.252762	-0.722997	5.44669
	112.337	0.277096	-0.695555	5.44669
	112.337	0.273775	-0.706595	5.44669
	112.337	0.263728	-0.746585	5.44669
	112.337	0.260699	-0.763468	5.44669
	112.337	0.312192	-0.741226	5.44669
	112.337	0.441008	-0.723517	5.44669
	112.337	0.493477	-0.731498	5.44669
	112.337	0.423139	-0.72658	5.44669
	112.337	0.416849	-0.695766	5.44669
	112.337	0.44584	-0.680503	5.44669
	112.337	0.362887	-0.708024	5.44669
	112.337	0.253231	-0.752226	5.44669
	112.337	0.226554	-0.773144	5.44669
	112.337	0.252736	-0.760254	5.44669
	112.337	0.272928	-0.730737	5.44669
	112.337	0.272039	-0.712443	5.44669
	112.337	0.313673	-0.713607	5.44669
	112.337	0.437598	-0.720333	5.44669
	112.337	0.491522	-0.714824	5.44669
	112.337	0.374342	-0.693131	5.44669
	112.337	0.241743	-0.683312	5.44669
	112.337	0.217663	-0.710095	5.44669
	112.337	0.253094	-0.744218	5.44669
	112.337	0.276238	-0.744194	5.44669
	112.337	0.273298	-0.731296	5.44669
	112.337	0.263833	-0.741523	5.44669
	112.337	0.260913	-0.760736	5.44669
	112.337	0.263054	-0.766787	5.44669
	112.337	0.314179	-0.762752	5.44669
	112.337	0.441004	-0.751081	5.44669
	112.337	0.492769	-0.722775	5.44669
	112.337	0.373654	-0.687518	5.44669
	112.337	0.241012	-0.678449	5.44669
	112.337	0.217601	-0.710103	5.44669
	112.337	0.253328	-0.753828	5.44669
	112.337	0.276358	-0.773077	5.44669
	112.337	0.273265	-0.759656	5.44669
	112.337	0.312967	-0.72264	5.44669
	112.337	0.436867	-0.684405	5.44669
	112.337	0.540657	-0.677191	5.44669
	112.337	0.599735	-0.710683	5.44669
	112.337	0.695416	-0.754518	5.44669
	112.337	0.780761	-0.773159	5.44669
	112.337	0.792996	-0.767317	5.44669
	112.337	0.769446	-0.750678	5.44669
	112.337	0.755497	-0.728846	5.44669
	112.337	0.758067	-0.722933	5.44669
	112.315	0.764108	-0.735662	5.44669
	112.257	0.765726	-0.728533	5.44669
	112.233	0.764257	-0.702975	5.44669
	112.287	0.763066	-0.699816	5.44669
	112.347	0.76309	-0.716242	5.44669
	112.336	0.763523	-0.733488	5.44669
	112.262	0.763696	-0.752078	5.44669
	112.206	0.763614	-0.764331	5.44669
	112.203	0.763519	-0.764533	5.44669
	112.244	0.763508	-0.752658	5.44669
	112.288	0.763537	-0.722795	5.44669
	112.273	0.812743	-0.694836	5.44669
	112.249	0.988705	-0.698495	5.44669
	112.265	1.1679	-0.710718	5.44669
	112.24	1.15071	-0.698916	5.44268
	112.15	1.0751	-0.679282	5.43234
	112.087	1.09799	-0.681486	5.42806
	112.088	1.09294	-0.706116	5.43775
	112.109	1.07611	-0.72617	5.44858
	112.118	1.16819	-0.735352	5.4505
	112.114	1.22816	-0.749321	5.44759
	112.109	1.12461	-0.762512	5.44571
	112.109	1.04473	-0.764751	5.44595
	112.11	1.14405	-0.761266	5.44673
	112.111	1.27844	-0.759053	5.44696
	112.111	1.30962	-0.751501	5.44679
	112.133	1.27653	-0.724266	5.44663
	112.19	1.25184	-0.695865	5.44663
	112.214	1.2533	-0.706274	5.44668
	112.16	1.2627	-0.746341	5.44671
	112.1	1.26611	-0.77135	5.4467
	112.089	1.26421	-0.769473	5.44668
	112.106	1.31138	-0.760096	5.44668
	112.116	1.48718	-0.749013	5.44669
	112.115	1.71623	-0.730723	5.44669
	112.11	1.82614	-0.716441	5.44669
	112.109	1.80287	-0.707417	5.44669
	112.11	1.75598	-0.691461	5.44669
	112.111	1.74491	-0.677382	5.44669
	112.111	1.75699	-0.675477	5.44669
	112.111	1.76599	-0.679417	5.44669
	112.11	1.76547	-0.689573	5.44669
	112.11	1.76205	-0.717279	5.44669
	112.111	1.7608	-0.752822	5.44669
	112.111	1.7615	-0.770095	5.44669
	112.111	1.76223	-0.766635	5.44669
	112.111	1.76229	-0.759352	5.44669
	112.111	1.76205	-0.757581	5.44669
	112.111	1.76193	-0.751564	5.44669
	112.111	1.76197	-0.732687	5.44669
	112.111	1.76202	-0.716357	5.44669
	112.088	1.76204	-0.706684	5.44669
	112.008	1.76202	-0.699054	5.44669
	111.905	1.76201	-0.713552	5.44669
	111.855	1.76201	-0.740336	5.44669
	111.866	1.76202	-0.741382	5.44669
	111.887	1.76202	-0.723633	5.44669
	111.892	1.76202	-0.706585	5.44669
	111.887	1.76202	-0.696417	5.44669
	111.882	1.76202	-0.704611	5.44669
	111.883	1.76202	-0.712669	5.44669
	111.884	1.76202	-0.705422	5.44669
	111.885	1.76202	-0.714042	5.44669
	111.884	1.76202	-0.746141	5.44669
	111.884	1.8112	-0.760626	5.44669
	111.884	1.93798	-0.732321	5.44669
	111.884	2.0396	-0.695939	5.44669
	111.884	2.09675	-0.695562	5.44669
	111.862	2.1432	-0.709097	5.44669
	111.782	2.05325	-0.707149	5.44669
	111.679	1.88657	-0.708166	5.44669
	111.629	1.9293	-0.718207	5.44669
	111.639	2.16677	-0.731335	5.44669
	111.661	2.27644	-0.750477	5.44669
	111.666	2.09442	-0.764425	5.44669
	111.66	1.80889	-0.757271	5.44669
	111.656	1.72702	-0.724724	5.44669
	111.656	1.88833	-0.686127	5.44669
	111.658	2.04909	-0.669301	5.44669
	111.658	2.06924	-0.681907	5.44669
	111.658	2.02215	-0.709849	5.44669
	111.658	2.0447	-0.727585	5.44669
	111.658	2.12791	-0.726747	5.44268
	111.658	2.11459	-0.712485	5.43234
	111.658	2.07307	-0.697733	5.42806
	111.658	2.15779	-0.703057	5.43775
	111.658	2.27264	-0.71155	5.44858
	111.658	2.30087	-0.705505	5.4505
	111.658	2.27349	-0.714475	5.44759
	111.658	2.25225	-0.738422	5.44571
	111.658	2.25312	-0.73238	5.44595
	111.636	2.26105	-0.703555	5.44673
	111.578	2.26405	-0.698684	5.44696
	111.532	2.2625	-0.707689	5.44679
	111.529	2.26078	-0.705449	5.44663
	111.565	2.26061	-0.707954	5.44663
	111.629	2.26115	-0.710852	5.44668
	111.673	2.26144	-0.6956	5.44671
	111.674	2.26137	-0.677845	5.4467
	111.637	2.26123	-0.674191	5.44668
	111.551	2.2612	-0.686584	5.44668
	111.45	2.26124	-0.717891	5.44669
	111.403	2.26126	-0.746271	5.44669
	111.414	2.26126	-0.742276	5.44669
	111.435	2.26125	-0.729761	5.44669
	111.439	2.26125	-0.733691	5.44669
	111.434	2.26125	-0.733142	5.44669
	111.43	2.26125	-0.722593	5.44669
	111.43	2.26125	-0.709085	5.44669
	111.432	2.26125	-0.697836	5.44669
	111.432	2.26125	-0.712187	5.44669
	111.432	2.26125	-0.740197	5.44669
	111.432	2.26125	-0.741809	5.44669
	111.432	2.26125	-0.731732	5.44669
	111.432	2.26125	-0.742555	5.44669
	111.432	2.26125	-0.753142	5.44669
	111.432	2.26125	-0.738381	5.44669
	111.432	2.26125	-0.726003	5.44669
	111.432	2.31044	-0.733551	5.44669
	111.432	2.48641	-0.726557	5.44669
	111.432	2.66561	-0.702897	5.44669
	111.432	2.59923	-0.700486	5.44669
	111.432	2.34766	-0.708679	5.44669
	111.432	2.19134	-0.697353	5.44669
	111.432	2.20348	-0.687223	5.44669
	111.409	2.31144	-0.702356	5.44669
	111.33	2.45823	-0.714726	5.44669
	111.226	2.4981	-0.699172	5.44669
	111.176	2.3669	-0.685828	5.44669
	111.187	2.23343	-0.708994	5.44669
	111.208	2.26315	-0.750732	5.44669
	111.213	2.47679	-0.772172	5.44669
	111.208	2.72763	-0.768249	5.44669
	111.204	2.83318	-0.751419	5.44669
	111.204	2.75115	-0.728825	5.44669
	111.205	2.52582	-0.71479	5.44669
	111.206	2.33792	-0.715271	5.44669
	111.206	2.36906	-0.720196	5.44669
	111.205	2.5028	-0.714175	5.44669
	111.205	2.55629	-0.692908	5.44669
	111.205	2.53251	-0.675578	5.44669
	111.205	2.55294	-0.682076	5.44669
	111.205	2.62696	-0.715552	5.44669
	111.205	2.61055	-0.7469	5.44669
	111.205	2.571	-0.743371	5.44669
	111.205	2.60845	-0.729997	5.44669
	111.205	2.59664	-0.741271	5.44669
	111.205	2.57179	-0.761092	5.44669
	111.205	2.66293	-0.767026	5.44669
	111.205	2.77454	-0.754854	5.44669
	111.205	2.79912	-0.7307	5.44669
	111.205	2.77137	-0.714355	5.44669
	111.205	2.75127	-0.714422	5.44669
	111.205	2.75275	-0.727866	5.44669
	111.205	2.76052	-0.742549	5.44669
	111.205	2.76325	-0.729616	5.44669
	111.205	2.76163	-0.693102	5.44669
	111.205	2.75998	-0.678307	5.44669
	111.205	2.75987	-0.70018	5.44669
	111.205	2.76041	-0.724862	5.44669
	111.205	2.76067	-0.736922	5.44669
	111.205	2.76059	-0.750445	5.44669
	111.205	2.76046	-0.754554	5.44669
	111.183	2.76044	-0.73616	5.44669
	111.126	2.76048	-0.716699	5.44669
	111.08	2.7605	-0.713456	5.44669
	111.054	2.7605	-0.726627	5.44669
	111.01	2.76049	-0.742373	5.44669
	110.971	2.76048	-0.729983	5.44669
	110.966	2.76049	-0.701189	5.44669
	110.976	2.76049	-0.698551	5.44669
	111.005	2.76049	-0.716347	5.44669
	111.061	2.76049	-0.733981	5.44669
	111.082	2.76049	-0.744377	5.44669
	111.028	2.76049	-0.7282	5.44669
	110.968	2.76049	-0.699729	5.44669
	110.958	2.76049	-0.706444	5.44669
	110.974	2.76049	-0.73716	5.44669
	110.985	2.76049	-0.742584	5.44669
	110.983	2.76049	-0.725267	5.44669
	110.979	2.76049	-0.706842	5.44669
	110.978	2.76049	-0.695944	5.44669
	110.979	2.76049	-0.712192	5.44669
	110.979	2.76049	-0.748742	5.44669
	110.979	2.76049	-0.762374	5.44669
	110.979	2.76049	-0.732129	5.44669
	110.979	2.76049	-0.695237	5.44669
	110.979	2.76049	-0.703207	5.44669
	110.979	2.76049	-0.745278	5.44669
	110.979	2.76049	-0.764124	5.44669
	110.957	2.76049	-0.734095	5.44669
	110.899	2.76049	-0.695438	5.44669
	110.876	2.76049	-0.702593	5.44669
	110.907	2.76049	-0.737078	5.44669
	110.888	2.76049	-0.736049	5.44669
	110.795	2.76049	-0.705571	5.44669
	110.729	2.76049	-0.706095	5.44669
	110.751	2.76049	-0.734936	5.44669
	110.831	2.76049	-0.741777	5.44669
	110.864	2.76049	-0.725719	5.44669
	110.806	2.80968	-0.707318	5.44669
	110.741	2.93645	-0.688112	5.44669
	110.73	3.03808	-0.683884	5.44669
	110.747	3.09522	-0.71212	5.44669
	110.759	3.19087	-0.752733	5.44669
	110.757	3.27688	-0.764029	5.44669
	110.73	3.28941	-0.731397	5.44669
	110.671	3.26575	-0.694341	5.44669
	110.626	3.25164	-0.695221	5.44669
	110.601	3.25419	-0.717392	5.44669
	110.558	3.26028	-0.727733	5.44669
	110.519	3.26192	-0.7244	5.44669
	110.513	3.26045	-0.719363	5.44669
	110.524	3.25924	-0.710573	5.44669
	110.53	3.25927	-0.691694	5.44669
	110.529	3.2597	-0.67635	5.44669
	110.526	3.25988	-0.67496	5.44669
	110.525	3.25979	-0.687438	5.44669
	110.526	3.2597	-0.717975	5.44669
	110.527	3.25969	-0.746003	5.44669
	110.527	3.25972	-0.742133	5.44669
	110.527	3.25973	-0.729797	5.44669
	110.526	3.25973	-0.733757	5.44669
	110.526	3.25972	-0.725286	5.44669
	110.527	3.25972	-0.702291	5.44669
	110.527	3.25972	-0.708554	5.44669
	110.526	3.25972	-0.737133	5.44669
	110.526	3.25972	-0.741823	5.44669
	110.504	3.25972	-0.732829	5.44669
	110.424	3.25972	-0.735138	5.44669
	110.343	3.25972	-0.732658	5.44669
	110.373	3.25972	-0.729746	5.44669
	110.465	3.25972	-0.744983	5.44669
	110.478	3.25972	-0.762737	5.44669
	110.427	3.25972	-0.758525	5.44669
	110.374	3.30891	-0.733721	5.44669
	110.322	3.43569	-0.714309	5.44669
	110.289	3.48812	-0.713328	5.44669
	110.289	3.3693	-0.719553	5.44669
	110.3	3.23655	-0.722468	5.44669
	110.304	3.21298	-0.721469	5.44669
	110.302	3.24869	-0.712143	5.44669
	110.3	3.27176	-0.691603	5.44669
	110.299	3.2687	-0.683624	5.44669
	110.3	3.30839	-0.702898	5.44669
	110.3	3.43228	-0.724104	5.44669
	110.3	3.48688	-0.735637	5.44669
	110.3	3.36999	-0.742305	5.44669
	110.3	3.28647	-0.734614	5.44669
	110.3	3.4382	-0.720139	5.44669
	110.3	3.65282	-0.707533	5.44669
	110.3	3.60962	-0.690187	5.44669
	110.3	3.35513	-0.684676	5.44669
	110.3	3.18935	-0.711714	5.44669
	110.3	3.24774	-0.744411	5.44669
	110.3	3.48462	-0.743699	5.44669
	110.3	3.73497	-0.73102	5.44669
	110.3	3.83204	-0.741583	5.44669
	110.3	3.79582	-0.760859	5.44669
	110.278	3.74806	-0.766817	5.44669
	110.198	3.74124	-0.76272	5.44669
	110.095	3.7554	-0.751057	5.44669
	110.045	3.76377	-0.722776	5.44669
	110.055	3.71305	-0.695398	5.44669
	110.077	3.58266	-0.698737	5.44669
	110.082	3.52926	-0.718491	5.44669
	110.076	3.64895	-0.734815	5.44669
	110.072	3.78242	-0.743964	5.44669
	110.072	3.80597	-0.727731	5.44669
	110.074	3.77001	-0.699679	5.44669
	110.074	3.74683	-0.70659	5.44669
	110.074	3.74994	-0.745109	5.44669
	110.074	3.75949	-0.76285	5.44669
	110.074	3.76239	-0.741491	5.44669
	110.052	3.76021	-0.723848	5.44669
	109.972	3.75826	-0.739413	5.44669
	109.891	3.75822	-0.762507	5.44669
	109.898	3.7589	-0.76828	5.44669
	109.933	3.7592	-0.754877	5.44669
	109.9	3.75908	-0.730264	5.44669
	109.845	3.75893	-0.722034	5.44669
	109.829	3.7589	-0.742652	5.44669
	109.841	3.75895	-0.76451	5.44669
	109.852	3.75897	-0.767968	5.44669
	109.852	3.75897	-0.761905	5.44669
	109.848	3.75896	-0.758177	5.44669
	109.846	3.75895	-0.758778	5.44669
	109.847	3.75896	-0.752484	5.44669
	109.848	3.75896	-0.724776	5.44669
	109.848	3.75896	-0.695729	5.44669
	109.848	3.75896	-0.706036	5.44669
	109.848	3.75896	-0.746289	5.44669
	109.848	3.75896	-0.771413	5.44669
	109.848	3.75896	-0.769518	5.44669
	109.825	3.75896	-0.752222	5.44669
	109.746	3.80815	-0.72084	5.44669
	109.642	3.93492	-0.686301	5.44669
	109.592	3.98736	-0.678627	5.44669
	109.603	3.86854	-0.71061	5.44669
	109.624	3.73578	-0.746107	5.44669
	109.629	3.76141	-0.736933	5.44669
	109.624	3.92389	-0.702724	5.44669
	109.62	3.99939	-0.696716	5.44669
	109.62	3.9267	-0.715031	5.44669
	109.621	3.96042	-0.734082	5.44669
	109.622	4.16237	-0.744887	5.44669
	109.622	4.26062	-0.736249	5.44669
	109.621	4.13568	-0.727778	5.44669
	109.621	3.98429	-0.73501	5.44669
	109.621	3.90595	-0.734401	5.44669
	109.599	3.81916	-0.722651	5.44669
	109.542	3.79359	-0.716533	5.44669
	109.518	3.9094	-0.717923	5.44669
	109.572	3.98215	-0.720644	5.44669
	109.632	3.87548	-0.721284	5.44669
	109.62	3.74055	-0.712714	5.44669
	109.524	3.71175	-0.699779	5.44669
	109.41	3.74603	-0.703834	5.44669
	109.362	3.81956	-0.719019	5.44669
	109.377	3.9935	-0.733216	5.44669
	109.422	4.21239	-0.750976	5.44669
	109.483	4.3187	-0.763966	5.44669
	109.501	4.29754	-0.764772	5.44669
	109.443	4.25281	-0.752888	5.44669
	109.383	4.2419	-0.722807	5.44669
	109.374	4.25327	-0.694759	5.44669
	109.391	4.26193	-0.706329	5.44669
	109.401	4.26151	-0.746757	5.44669
	109.399	4.25826	-0.763634	5.44669
	109.395	4.25704	-0.733364	5.44669
	109.393	4.25769	-0.687436	5.44669
	109.395	4.25839	-0.666771	5.44669
	109.395	4.25846	-0.680381	5.44669
	109.395	4.25823	-0.710109	5.44669
	109.395	4.25812	-0.728236	5.44669
	109.395	4.25815	-0.734798	5.44669
	109.395	4.2582	-0.748355	5.44669
	109.395	4.25821	-0.762304	5.44669
	109.395	4.2582	-0.757137	5.44669
	109.395	4.25819	-0.733292	5.44669
	109.395	4.25819	-0.714622	5.44669
	109.395	4.25819	-0.713612	5.44669
	109.395	4.2582	-0.719561	5.44669
	109.395	4.25819	-0.714499	5.44669
	109.395	4.25819	-0.69327	5.44669
	109.395	4.25819	-0.683485	5.44669
	109.395	4.25819	-0.702248	5.44669
	109.373	4.25819	-0.71601	5.44669
	109.315	4.25819	-0.699748	5.44669
	109.292	4.25819	-0.685613	5.44669
	109.323	4.25819	-0.700828	5.44669
	109.303	4.25819	-0.722529	5.44669
	109.233	4.25819	-0.727842	5.44669
	109.225	4.25819	-0.714742	5.44669
	109.271	4.25819	-0.690419	5.44669
	109.297	4.25819	-0.682203	5.44669
	109.27	4.25819	-0.710595	5.44669
	109.223	4.25819	-0.752692	5.44669
	109.232	4.25819	-0.772425	5.44669
	109.255	4.30739	-0.759787	5.44669
	109.239	4.43416	-0.730797	5.4507
	109.244	4.48659	-0.720505	5.46104
	109.254	4.36777	-0.73395	5.46531
	109.213	4.28421	-0.73655	5.45562
	109.162	4.43661	-0.723929	5.4448
	109.151	4.65152	-0.716305	5.44287
	109.164	4.6574	-0.717373	5.44579
	109.173	4.52954	-0.712624	5.44767
	109.172	4.46535	-0.701133	5.44742
	109.169	4.53175	-0.704433	5.44664
	109.167	4.68833	-0.718788	5.44641
	109.168	4.7471	-0.725036	5.44658
	109.169	4.57115	-0.722773	5.44674
	109.169	4.30603	-0.727511	5.44675
	109.169	4.23053	-0.747293	5.44669
	109.169	4.43642	-0.764457	5.44667
	109.169	4.71977	-0.766288	5.44668
	109.169	4.84143	-0.761219	5.44669
	109.169	4.80373	-0.758487	5.44669
	109.146	4.69742	-0.75128	5.44669
	109.067	4.56042	-0.724375	5.44669
	108.963	4.52406	-0.695989	5.44669
	108.936	4.65325	-0.698416	5.44669
	109.004	4.73544	-0.718147	5.44669
	109.049	4.62797	-0.734784	5.44669
	109	4.48935	-0.744074	5.44669
	108.934	4.45929	-0.735659	5.44669
	108.919	4.49435	-0.727819	5.44669
	108.936	4.47028	-0.743108	5.44669
	108.948	4.39071	-0.762637	5.44669
	108.947	4.45529	-0.76702	5.44669
	108.942	4.67234	-0.754303	5.44669
	108.941	4.81511	-0.722601	5.44669
	108.942	4.76041	-0.69417	5.44669
	108.943	4.58246	-0.698285	5.44669
	108.943	4.51085	-0.718738	5.44669
	108.943	4.63987	-0.735079	5.44669
	108.942	4.78372	-0.751858	5.44669
	108.942	4.80831	-0.755802	5.44669
	108.942	4.76909	-0.736181	5.44669
	108.942	4.74418	-0.716264	5.44669
	108.942	4.74773	-0.713266	5.44669
	108.942	4.75807	-0.726702	5.44669
	108.92	4.76115	-0.750342	5.44669
	108.84	4.75876	-0.766024	5.44669
	108.759	4.75667	-0.76586	5.44669
	108.767	4.75664	-0.752612	5.44669
	108.801	4.70818	-0.730175	5.44669
	108.769	4.58172	-0.722802	5.44669
	108.713	4.52916	-0.735135	5.44669
	108.697	4.64781	-0.73623	5.44669
	108.709	4.78054	-0.723374	5.44669
	108.742	4.80416	-0.716186	5.44669
	108.8	4.76848	-0.71752	5.44669
	108.82	4.7454	-0.720599	5.44669
	108.765	4.74846	-0.721408	5.44669
	108.705	4.75795	-0.720652	5.44669
	108.695	4.76084	-0.720048	5.44669
	108.711	4.75867	-0.720063	5.44669
	108.722	4.75674	-0.728155	5.44669
	108.72	4.7567	-0.748527	5.44669
	108.716	4.75737	-0.764745	5.44669
	108.715	4.80685	-0.76597	5.44669
	108.716	4.93352	-0.753113	5.44669
	108.716	4.9858	-0.722475	5.44669
	108.716	4.86695	-0.69454	5.44669
	108.694	4.73424	-0.698485	5.44669
	108.636	4.71071	-0.71869	5.44669
	108.613	4.74641	-0.734988	5.44669
	108.667	4.76947	-0.743966	5.44669
	108.727	4.81559	-0.735541	5.44669
	108.715	4.98207	-0.719938	5.44669
	108.641	5.15839	-0.707119	5.44669
	108.585	5.09417	-0.697956	5.44669
	108.583	4.89372	-0.705066	5.44669
	108.601	4.86421	-0.720184	5.44669
	108.587	4.92812	-0.733266	5.44669
	108.527	4.86778	-0.750584	5.44669
	108.476	4.75515	-0.763783	5.44669
	108.472	4.71918	-0.764835	5.44669
	108.487	4.74252	-0.76085	5.44669
	108.495	4.76483	-0.758849	5.44669
	108.493	4.81503	-0.759434	5.44669
	108.489	4.93429	-0.760391	5.44669
	108.489	4.98321	-0.752714	5.44669
	108.49	4.91479	-0.73217	5.44669
	108.49	4.95975	-0.723603	5.44669
	108.49	5.1157	-0.742632	5.44669
	108.49	5.08452	-0.763944	5.44669
	108.49	4.85571	-0.767738	5.44669
	108.49	4.74556	-0.76201	5.44669
	108.49	4.9243	-0.750432	5.44669
	108.49	5.20863	-0.730637	5.44669
	108.49	5.34035	-0.715901	5.44669
	108.49	5.30652	-0.715092	5.44669
	108.49	5.24744	-0.727597	5.44669
	108.49	5.23503	-0.742198	5.44669
	108.49	5.25087	-0.737435	5.44669
	108.49	5.26193	-0.721361	5.44669
	108.49	5.26093	-0.707042	5.44669
	108.49	5.25658	-0.697418	5.44669
	108.49	5.25511	-0.712738	5.44669
	108.49	5.25605	-0.740577	5.44669
	108.49	5.25696	-0.733901	5.44669
	108.49	5.25701	-0.695556	5.44669
	108.49	5.25671	-0.677804	5.44669
	108.49	5.25656	-0.706967	5.44669
	108.468	5.25661	-0.752742	5.44669
	108.388	5.25668	-0.765865	5.44669
	108.307	5.25669	-0.732163	5.44669
	108.314	5.25667	-0.694009	5.44669
	108.349	5.25666	-0.70268	5.44669
	108.316	5.25666	-0.737623	5.44669
	108.261	5.25667	-0.744117	5.44669
	108.245	5.25667	-0.733615	5.44669
	108.257	5.25667	-0.742523	5.44669
	108.267	5.25667	-0.75246	5.44669
	108.268	5.25667	-0.738106	5.44669
	108.264	5.30586	-0.726131	5.44669
	108.262	5.43263	-0.741573	5.44669
	108.263	5.48506	-0.75473	5.44669
	108.264	5.36625	-0.739396	5.44669
	108.264	5.23349	-0.725864	5.44669
	108.264	5.20993	-0.733132	5.44669
	108.241	5.24563	-0.734301	5.44669
	108.184	5.26871	-0.723278	5.44669
	108.16	5.26564	-0.716831	5.44669
	108.214	5.30534	-0.717825	5.44669
	108.252	5.42922	-0.712626	5.44669
	108.205	5.48382	-0.700973	5.44669
	108.143	5.36694	-0.704365	5.44669
	108.106	5.23422	-0.710946	5.44669
	108.064	5.20999	-0.696917	5.44669
	108.03	5.2454	-0.678363	5.44669
	108.025	5.26859	-0.681811	5.44669
	108.035	5.31486	-0.71445	5.44669
	108.041	5.43217	-0.754404	5.44669
	108.039	5.48167	-0.771765	5.44669
	108.037	5.36499	-0.758901	5.44669
	108.036	5.23417	-0.730661	5.44669
	108.037	5.21066	-0.720762	5.44669
	108.037	5.29489	-0.741977	5.44669
	108.037	5.49363	-0.764679	5.44669
	108.037	5.66988	-0.760408	5.44669
	108.037	5.64335	-0.733819	5.44669
	108.037	5.56488	-0.713681	5.44669
	108.037	5.58989	-0.71303	5.44669
	108.037	5.58674	-0.727522	5.44669
	108.037	5.56995	-0.75077	5.44669
	108.037	5.61219	-0.75804	5.44669
	108.037	5.59428	-0.737506	5.44669
	108.037	5.516	-0.716024	5.44669
	108.037	5.48074	-0.704824	5.44669
	108.037	5.54159	-0.698392	5.44669
	108.037	5.68555	-0.713936	5.44669
	108.037	5.7902	-0.748603	5.44669
	108.037	5.79331	-0.761696	5.44669
	108.037	5.75907	-0.731894	5.44669
	108.015	5.74388	-0.69538	5.44669
	107.958	5.74974	-0.70335	5.44669
	107.934	5.75759	-0.737416	5.44669
	107.965	5.7588	-0.735922	5.44669
	107.946	5.75652	-0.705397	5.44669
	107.853	5.75513	-0.706067	5.44669
	107.787	5.75536	-0.742857	5.44669
	107.787	5.75595	-0.769963	5.44669
	107.81	5.75612	-0.77013	5.44669
	107.819	5.75598	-0.760865	5.44669
	107.815	5.75586	-0.756972	5.44669
	107.81	5.75586	-0.758642	5.44669
	107.809	5.7559	-0.760727	5.44669
	107.811	5.75592	-0.761006	5.44669
	107.812	5.75591	-0.760382	5.44669
	107.811	5.7559	-0.760022	5.44669
	107.811	5.7559	-0.760092	5.44669
	107.811	5.7559	-0.75238	5.44669
	107.811	5.7559	-0.724265	5.44669
	107.811	5.7559	-0.695552	5.44669
	107.811	5.7559	-0.706143	5.44669
	107.811	5.7559	-0.738526	5.44669
	107.811	5.7559	-0.735394	5.44669
	107.811	5.7559	-0.704782	5.44669
	107.789	5.7559	-0.698126	5.44669
	107.731	5.7559	-0.714891	5.44669
	107.707	5.7559	-0.725652	5.44669
	107.761	5.7559	-0.724418	5.44669
	107.799	5.7559	-0.72011	5.44669
	107.73	5.7559	-0.71875	5.44669
	107.633	5.7559	-0.719712	5.44669
	107.63	5.7559	-0.720599	5.44669
	107.666	5.7559	-0.728499	5.44669
	107.637	5.7559	-0.748481	5.44669
	107.583	5.7559	-0.756733	5.44669
	107.566	5.7559	-0.729901	5.44669
	107.578	5.7559	-0.688445	5.44669
	107.588	5.7559	-0.668425	5.44669
	107.589	5.7559	-0.680716	5.44669
	107.585	5.7559	-0.717532	5.44669
	107.583	5.7559	-0.756085	5.44669
	107.584	5.7559	-0.763503	5.44669
	107.585	5.7559	-0.737855	5.44669
	107.585	5.7559	-0.714221	5.44669
	107.585	5.7559	-0.711814	5.44669
	107.585	5.7559	-0.72682	5.44669
	107.585	5.7559	-0.743037	5.44669
	107.585	5.7559	-0.730192	5.44669
	107.585	5.7559	-0.701041	5.44669
	107.585	5.7559	-0.706285	5.44669
	107.585	5.7559	-0.736627	5.44669
	107.585	5.7559	-0.734547	5.44669
	107.585	5.7559	-0.697231	5.44669
	107.585	5.80509	-0.670406	5.44669
	107.585	5.93187	-0.670544	5.44669
	107.585	5.9843	-0.687707	5.44669
	107.585	5.91467	-0.711788	5.44669
	107.585	5.90869	-0.718457	5.44669
	107.585	5.93756	-0.705245	5.44669
	107.585	5.90364	-0.711903	5.44669
	107.585	5.92073	-0.745306	5.44669
	107.585	5.94653	-0.768907	5.44669
	107.585	5.85393	-0.768816	5.44669
	107.585	5.74136	-0.752819	5.44669
	107.585	5.7169	-0.72921	5.44669
	107.585	5.79423	-0.714454	5.44669
	107.585	5.99042	-0.714993	5.44669
	107.585	6.16806	-0.720199	5.44669
	107.585	6.14301	-0.722146	5.44669
	107.585	6.01548	-0.728975	5.44669
	107.585	5.91324	-0.748131	5.44669
	107.585	5.85741	-0.764288	5.44669
	107.585	5.95951	-0.765919	5.44669
	107.585	6.18381	-0.761125	5.44669
	107.585	6.31626	-0.758578	5.44669
	107.562	6.30387	-0.759223	5.44669
	107.505	6.25347	-0.760399	5.44669
	107.481	6.23706	-0.760663	5.44669
	107.535	6.24815	-0.752484	5.44669
	107.573	6.25864	-0.724106	5.44669
	107.504	6.25909	-0.687577	5.44669
	107.406	6.25555	-0.678001	5.44669
	107.404	6.20472	-0.702024	5.44669
	107.439	6.07851	-0.725744	5.44669
	107.411	6.0269	-0.728765	5.44669
	107.357	6.14586	-0.713986	5.44669
	107.34	6.27838	-0.689774	5.44669
	107.351	6.3018	-0.682202	5.44669
	107.362	6.26612	-0.702953	5.44669
	107.362	6.2431	-0.724632	5.44669
	107.359	6.24619	-0.735839	5.44669
	107.357	6.25567	-0.742202	5.44669
	107.358	6.25854	-0.734499	5.44669
	107.359	6.25638	-0.720128	5.44669
	107.359	6.25445	-0.71544	5.44669
	107.358	6.25441	-0.726232	5.44669
	107.358	6.25508	-0.749372	5.44669
	107.358	6.25537	-0.765784	5.44669
	107.358	6.25526	-0.766105	5.44669
	107.358	6.25511	-0.7528	5.44669
	107.358	6.25508	-0.722296	5.44669
	107.358	6.25513	-0.686706	5.44669
	107.358	6.25515	-0.678279	5.44669
	107.358	6.25515	-0.710321	5.44669
	107.336	6.25514	-0.75398	5.44669
	107.279	6.30433	-0.773063	5.44669
	107.255	6.4311	-0.759597	5.44669
	107.286	6.48354	-0.730491	5.44669
	107.289	6.36472	-0.712573	5.44669
	107.254	6.23196	-0.705878	5.44669
	107.234	6.2084	-0.692191	5.44669
	107.238	6.29329	-0.686105	5.44669
	107.224	6.44314	-0.70373	5.44669
	107.169	6.49251	-0.7157	5.44669
	107.12	6.3642	-0.706962	5.44669
	107.115	6.27775	-0.713603	5.44669
	107.129	6.38312	-0.737538	5.44669
	107.137	6.47319	-0.74019	5.44669
	107.135	6.37749	-0.724129	5.44669
	107.132	6.241	-0.707216	5.44669
	107.131	6.25684	-0.688635	5.44669
	107.132	6.46573	-0.684139	5.44669
	107.132	6.67033	-0.70417	5.44669
	107.132	6.65203	-0.724454	5.44669
	107.11	6.56692	-0.727461	5.44669
	107.03	6.58623	-0.713898	5.44669
	106.927	6.58305	-0.690201	5.44669
	106.877	6.56827	-0.674541	5.44669
	106.887	6.66056	-0.674733	5.44669
	106.909	6.76907	-0.687986	5.44669
	106.914	6.79195	-0.718285	5.44669
	106.908	6.76459	-0.745938	5.44669
	106.904	6.69606	-0.741996	5.44669
	106.904	6.57095	-0.729762	5.44669
	106.906	6.5261	-0.733791	5.44669
	106.906	6.6475	-0.733184	5.44669
	106.906	6.77864	-0.722575	5.44669
	106.906	6.80061	-0.709063	5.44669
	106.906	6.76481	-0.689962	5.44669
	106.906	6.74226	-0.684039	5.44669
	106.906	6.74559	-0.711527	5.44669
	106.906	6.755	-0.744559	5.44669
	106.906	6.75776	-0.735957	5.44669
	106.906	6.75557	-0.694995	5.44669
	106.906	6.75367	-0.676837	5.44669
	106.906	6.75366	-0.706762	5.44669
	106.906	6.75432	-0.753	5.44669
	106.906	6.75461	-0.773917	5.44669
	106.906	6.75449	-0.768174	5.44669
	106.906	6.75434	-0.750768	5.44669
	106.906	6.75432	-0.720708	5.44669
	106.906	6.75436	-0.694634	5.44669
	106.906	6.75439	-0.707022	5.44669
	106.906	6.75439	-0.747092	5.44669
	106.906	6.75437	-0.763528	5.44669
	106.906	6.75437	-0.7332	5.44669
	106.906	6.75437	-0.695275	5.44669
	106.906	6.75437	-0.694972	5.44669
	106.906	6.75437	-0.709085	5.44669
	106.906	6.75437	-0.707354	5.44669
	106.906	6.75437	-0.708256	5.44669
	106.906	6.75437	-0.710301	5.44669
	106.884	6.75437	-0.703133	5.44669
	106.804	6.75437	-0.706054	5.44669
	106.723	6.75437	-0.71875	5.44669
	106.73	6.75437	-0.724442	5.44669
	106.765	6.75437	-0.722538	5.44669
	106.732	6.75437	-0.727623	5.44669
	106.677	6.75437	-0.739553	5.44669
	106.661	6.75437	-0.736317	5.44669
	106.673	6.75437	-0.721832	5.44669
	106.683	6.75437	-0.707637	5.44669
	106.684	6.75437	-0.6975	5.44669
	106.68	6.75437	-0.70469	5.44669
	106.678	6.75437	-0.720189	5.44669
	106.679	6.75437	-0.725531	5.44669
	106.68	6.75437	-0.722483	5.44669
	106.68	6.75437	-0.727213	5.44669
	106.68	6.75437	-0.747272	5.44669
	106.679	6.75437	-0.764554	5.44669
	106.679	6.75437	-0.758466	5.44669
	106.68	6.75437	-0.733049	5.44669
	106.68	6.75437	-0.721919	5.44268
	106.68	6.75437	-0.733742	5.43234
	106.68	6.75437	-0.73596	5.42806
	106.68	6.80356	-0.731627	5.43775
	106.68	6.93034	-0.744597	5.44858
	106.68	7.03196	-0.754037	5.4505
	106.68	7.03992	-0.738029	5.44759
	106.68	6.9596	-0.725538	5.44571
	106.68	6.86641	-0.733482	5.44595
	106.68	6.89613	-0.726693	5.44673
	106.68	6.94807	-0.702979	5.44295
	106.657	6.91108	-0.708342	5.43244
	106.6	6.91868	-0.7368	5.428
	106.554	6.9416	-0.741759	5.43769
	106.55	6.90035	-0.725049	5.44857
	106.587	6.91649	-0.714915	5.45052
	106.629	6.94449	-0.724262	5.4476
	106.593	6.90234	-0.748733	5.4457
	106.49	6.96548	-0.758346	5.44595
	106.425	7.16886	-0.730487	5.44673
	106.43	7.25725	-0.688117	5.44697
	106.453	7.12767	-0.66808	5.44679
	106.462	7.02703	-0.680687	5.44663
	106.457	7.12696	-0.709772	5.44663
	106.452	7.26898	-0.727986	5.44668
	106.451	7.30315	-0.726942	5.44671
	106.453	7.26859	-0.712424	5.4467
	106.454	7.24223	-0.697638	5.44668
	106.454	7.24351	-0.71091	5.44668
	106.453	7.25342	-0.739731	5.44669
	106.453	7.25712	-0.734196	5.44669
	106.453	7.20596	-0.703851	5.44669
	106.431	7.07704	-0.706033	5.44669
	106.374	7.02441	-0.735521	5.44669
	106.35	7.14391	-0.742044	5.44669
	106.404	7.27702	-0.733494	5.44669
	106.464	7.30049	-0.735338	5.44669
	106.474	7.26462	-0.732506	5.44669
	106.436	7.24151	-0.721741	5.44669
	106.368	7.24462	-0.708954	5.44669
	106.323	7.25415	-0.690213	5.44669
	106.302	7.25703	-0.676311	5.44669
	106.26	7.25485	-0.683342	5.44669
	106.242	7.25292	-0.715822	5.44669
	106.293	7.25288	-0.754434	5.44669
	106.327	7.25355	-0.77129	5.44669
	106.28	7.25385	-0.758691	5.4507
	106.219	7.25373	-0.722871	5.46104
	106.206	7.25358	-0.684845	5.46531
	106.221	7.25355	-0.677294	5.45562
	106.232	7.2536	-0.702699	5.4448
	106.231	7.25363	-0.726278	5.44287
	106.227	7.25362	-0.73662	5.44579
	106.225	7.25361	-0.749815	5.44767
	106.226	7.25361	-0.754398	5.44742
	106.227	7.25361	-0.736318	5.44664
	106.227	7.25361	-0.724692	5.44641
	106.227	7.25361	-0.741606	5.44658
	106.227	7.25361	-0.755255	5.44674
	106.227	7.25361	-0.739604	5.44675
	106.227	7.25361	-0.725765	5.44669
	106.227	7.25361	-0.733017	5.44667
	106.227	7.25361	-0.734288	5.44668
	106.205	7.25361	-0.723314	5.44669
	106.147	7.25361	-0.70898	5.44669
	106.123	7.25361	-0.697536	5.44669
	106.177	7.25361	-0.704228	5.44669
	106.215	7.25361	-0.712112	5.44669
	106.168	7.25361	-0.705324	5.44669
	106.128	7.25361	-0.706329	5.44669
	106.172	7.25361	-0.710215	5.44669
	106.233	7.25361	-0.703782	5.44669
	106.226	7.3028	-0.706357	5.44669
	106.131	7.42958	-0.710775	5.44669
	106.016	7.5312	-0.704007	5.44669
	105.967	7.53916	-0.706252	5.44669
	105.982	7.45883	-0.718522	5.44669
	106.005	7.31645	-0.732148	5.44669
	106.009	7.26859	-0.750705	5.44669
	106.003	7.39488	-0.756361	5.44669
	105.999	7.47994	-0.736824	5.44669
	105.999	7.37471	-0.716335	5.44669
	106.001	7.28519	-0.705196	5.44669
	106.001	7.38108	-0.690567	5.44669
	106.001	7.51745	-0.677796	5.4507
	106.001	7.59987	-0.683839	5.46104
	106.001	7.69371	-0.707631	5.46531
	106.001	7.76998	-0.718097	5.45562
	106.001	7.77907	-0.698702	5.4448
	106.001	7.75743	-0.684432	5.44689
	106.001	7.7454	-0.708576	5.46014
	105.978	7.74809	-0.743182	5.46629
	105.899	7.7535	-0.736429	5.45635
	105.795	7.75481	-0.703553	5.44475
	105.745	7.75344	-0.697242	5.4426
	105.756	7.75239	-0.714957	5.44569
	105.777	7.75245	-0.733864	5.44773
	105.782	7.75284	-0.744822	5.44748
	105.777	7.75298	-0.728428	5.44665
	105.773	7.75291	-0.699666	5.44639
	105.773	7.75282	-0.698466	5.44658
	105.774	7.75282	-0.716852	5.44675
	105.775	7.75284	-0.734223	5.44675
	105.775	7.75286	-0.744299	5.44669
	105.774	7.75285	-0.735952	5.44667
	105.774	7.75285	-0.727862	5.44668
	105.774	7.75284	-0.743022	5.44669
	105.774	7.75285	-0.754715	5.44669
	105.774	7.75285	-0.738873	5.44669
	105.774	7.75285	-0.71778	5.44669
	105.774	7.75285	-0.705073	5.44669
	105.774	7.75285	-0.697873	5.44669
	105.774	7.75285	-0.71363	5.44669
	105.774	7.75285	-0.748659	5.44669
	105.774	7.75285	-0.769699	5.44669
	105.774	7.75285	-0.760085	5.44669
	105.774	7.75285	-0.724022	5.44669
	105.774	7.75285	-0.684831	5.44669
	105.774	7.75285	-0.669008	5.44669
	105.774	7.75285	-0.674374	5.44669
	105.774	7.75285	-0.681939	5.44669
	105.774	7.75285	-0.691023	5.44669
	105.774	7.75285	-0.709119	5.44669
	105.774	7.75285	-0.72403	5.44669
	105.774	7.75285	-0.733387	5.44669
	105.774	7.75285	-0.749259	5.44669
	105.752	7.75285	-0.763184	5.44669
	105.672	7.75285	-0.757184	5.44669
	105.569	7.75285	-0.732999	5.44669
	105.541	7.75285	-0.722353	5.44669
	105.609	7.75285	-0.741813	5.44669
	105.654	7.75285	-0.756174	5.44669
	105.605	7.75285	-0.739916	5.44669
	105.54	7.75285	-0.717698	5.44669
	105.525	7.75285	-0.712539	5.44669
	105.542	7.75285	-0.725888	5.44669
	105.554	7.75285	-0.75026	5.44669
	105.553	7.75285	-0.766278	5.44669
	105.548	7.75285	-0.765997	5.44669
	105.546	7.75285	-0.752579	5.44669
	105.547	7.75285	-0.730113	5.44669
	105.548	7.75285	-0.722788	5.44669
	105.548	7.75285	-0.735151	5.44669
	105.548	7.75285	-0.736242	5.44669
	105.548	7.75285	-0.731244	5.44669
	105.548	7.75285	-0.744337	5.44669
	105.548	7.75285	-0.754064	5.44669
	105.548	7.75285	-0.730263	5.44669
	105.548	7.75285	-0.689546	5.44669
	105.548	7.75285	-0.676629	5.44669
	105.548	7.75285	-0.700748	5.44669
	105.548	7.75285	-0.725698	5.44669
	105.548	7.75285	-0.73707	5.44669
	105.548	7.75285	-0.75021	5.44669
	105.548	7.75285	-0.754403	5.44669
	105.548	7.75285	-0.73618	5.44669
	105.548	7.75285	-0.716761	5.44669
	105.548	7.75285	-0.713474	5.44669
	105.526	7.75285	-0.718742	5.44669
	105.468	7.75285	-0.722075	5.44669
	105.445	7.75285	-0.721593	5.44669
	105.476	7.75285	-0.712334	5.44669
	105.457	7.75285	-0.69951	5.44669
	105.364	7.75285	-0.711727	5.44669
	105.298	7.75285	-0.747279	5.44669
	105.298	7.75285	-0.761926	5.44669
	105.32	7.75285	-0.740332	5.44669
	105.33	7.75285	-0.723691	5.44669
	105.326	7.75285	-0.731888	5.44669
	105.321	7.75285	-0.726682	5.44669
	105.32	7.75285	-0.703541	5.44669
	105.321	7.75285	-0.708582	5.44669
	105.322	7.75285	-0.7367	5.44669
	105.322	7.75285	-0.741632	5.44669
	105.322	7.75285	-0.732902	5.44669
	105.322	7.75285	-0.735237	5.44669
	105.322	7.80204	-0.732673	5.44669
	105.322	7.92881	-0.729718	5.44669
	105.322	7.98124	-0.744965	5.44669
	105.322	7.91162	-0.76274	5.44669
	105.322	7.95483	-0.766403	5.44669
	105.322	8.11047	-0.754008	5.44669
	105.3	8.07979	-0.730567	5.44669
	105.242	7.85129	-0.7146	5.44669
	105.196	7.7411	-0.706701	5.44669
	105.17	7.91971	-0.691815	5.44669
	105.127	8.15481	-0.677785	5.44669
	105.088	8.15978	-0.675519	5.44669
	105.082	8.07355	-0.687163	5.44669
	105.093	8.0841	-0.717661	5.44669
	105.099	8.07765	-0.745969	5.44669
	105.098	8.06462	-0.73436	5.44669
	105.095	8.1588	-0.701694	5.44669
	105.095	8.26748	-0.697199	5.44669
	105.095	8.28976	-0.7156	5.44669
	105.096	8.26209	-0.734149	5.44669
	105.096	8.24283	-0.744713	5.44669
	105.096	8.24464	-0.728281	5.44669
	105.095	8.25225	-0.691773	5.44669
	105.095	8.2548	-0.678224	5.44669
	105.096	8.25316	-0.708489	5.44669
	105.096	8.25157	-0.753231	5.44669
	105.096	8.25148	-0.7734	5.44669
	105.096	8.25202	-0.760004	5.44669
	105.096	8.25227	-0.722671	5.44669
	105.096	8.25218	-0.692165	5.44669
	105.096	8.25206	-0.697419	5.44669
	105.096	8.25204	-0.719088	5.44669
	105.096	8.25207	-0.735533	5.44669
	105.096	8.25209	-0.751924	5.44669
	105.096	8.25209	-0.763539	5.44669
	105.096	8.25208	-0.764257	5.44669
	105.073	8.25208	-0.760694	5.44669
	104.993	8.25208	-0.751118	5.44669
	104.89	8.25208	-0.731392	5.44669
	104.84	8.25208	-0.723844	5.44669
	104.851	8.25208	-0.735139	5.44669
	104.872	8.25208	-0.735861	5.44669
	104.877	8.25208	-0.723218	5.44669
	104.871	8.25208	-0.708381	5.44669
	104.867	8.25208	-0.689448	5.44669
	104.868	8.25208	-0.676195	5.44669
	104.869	8.25208	-0.683566	5.44669
	104.87	8.25208	-0.715957	5.44669
	104.869	8.25208	-0.754411	5.44669
	104.869	8.25208	-0.763362	5.44669
	104.869	8.25208	-0.73052	5.44669
	104.869	8.25208	-0.694211	5.44669
	104.869	8.25208	-0.703349	5.44669
	104.869	8.25208	-0.745702	5.44669
	104.869	8.25208	-0.764251	5.44669
	104.869	8.25208	-0.741868	5.44669
	104.869	8.25208	-0.715637	5.44669
	104.869	8.25208	-0.70311	5.44669
	104.869	8.25208	-0.697812	5.44669
	104.869	8.25208	-0.706431	5.44669
	104.869	8.25208	-0.712936	5.44669
	104.869	8.25208	-0.704887	5.44669
	104.869	8.25208	-0.705852	5.44669
	104.869	8.25208	-0.710171	5.44669
	104.869	8.25208	-0.703933	5.44669
	104.869	8.25208	-0.706436	5.44669
	104.869	8.25208	-0.710754	5.44669
	104.869	8.25208	-0.70397	5.44669
	104.847	8.25208	-0.714114	5.44669
	104.789	8.25208	-0.738816	5.44669
	104.766	8.30127	-0.732673	5.44669
	104.82	8.42805	-0.703538	5.44669
	104.88	8.48048	-0.706443	5.44669
	104.89	8.36166	-0.743675	5.44669
	104.874	8.2781	-0.770172	5.44669
	104.864	8.38131	-0.762056	5.44669
	104.865	8.51863	-0.724679	5.44669
	104.847	8.59886	-0.684406	5.44669
	104.769	8.64224	-0.676467	5.44669
	104.664	8.5428	-0.710379	5.44669
	104.614	8.37323	-0.754648	5.44669
	104.624	8.41812	-0.773322	5.44669
	104.646	8.65752	-0.767338	5.44669
	104.651	8.81643	-0.75063	5.44669
	104.645	8.76052	-0.728818	5.44669
	104.641	8.52712	-0.715068	5.44669
	104.641	8.27736	-0.715389	5.44669
	104.643	8.22848	-0.720147	5.44669
	104.643	8.39085	-0.714113	5.44669
	104.621	8.54033	-0.692899	5.44669
	104.563	8.60456	-0.675597	5.44669
	104.517	8.68611	-0.674216	5.44669
	104.513	8.7637	-0.687394	5.44669
	104.55	8.77771	-0.710351	5.44669
	104.614	8.75766	-0.725837	5.44669
	104.658	8.74454	-0.733706	5.44669
	104.636	8.69703	-0.74088	5.44669
	104.564	8.57562	-0.734702	5.44669
	104.512	8.52485	-0.720683	5.44669
	104.511	8.64245	-0.7156	5.44669
	104.528	8.77411	-0.726102	5.44669
	104.514	8.79764	-0.74926	5.44669
	104.453	8.76232	-0.757913	5.44669
	104.403	8.73941	-0.737989	5.44669
	104.399	8.74241	-0.724142	5.44669
	104.414	8.75182	-0.740782	5.44669
	104.422	8.75469	-0.755105	5.44669
	104.42	8.75255	-0.739834	5.44669
	104.416	8.75064	-0.725914	5.44669
	104.415	8.75059	-0.732998	5.44669
	104.416	8.75126	-0.726356	5.44669
	104.417	8.75155	-0.695139	5.44669
	104.417	8.75144	-0.68032	5.44669
	104.417	8.75129	-0.70817	5.44669
	104.417	8.75126	-0.752352	5.44669
	104.394	8.75131	-0.773145	5.44669
	104.337	8.75133	-0.76021	5.44669
	104.313	8.80052	-0.722848	5.44669
	104.367	8.92728	-0.692166	5.44669
	104.427	9.0289	-0.705227	5.44669
	104.438	9.03686	-0.747217	5.44669
	104.422	8.95654	-0.772089	5.44669
	104.411	8.81416	-0.769471	5.44669
	104.39	8.7663	-0.751962	5.44669
	104.337	8.89258	-0.728618	5.44669
	104.315	9.02684	-0.722381	5.44669
	104.345	9.04838	-0.743382	5.44669
	104.347	9.0113	-0.764693	5.44669
	104.312	8.98836	-0.759914	5.44669
	104.27	8.99198	-0.725737	5.44669
	104.216	9.05084	-0.693483	5.44669
	104.179	9.13119	-0.696881	5.44669
	104.177	9.05457	-0.718394	5.44669
	104.189	8.88138	-0.727563	5.44669
	104.195	8.91664	-0.716102	5.44669
	104.193	9.15329	-0.691089	5.44669
	104.19	9.31447	-0.67413	5.44669
	104.189	9.30967	-0.682116	5.44669
	104.19	9.25225	-0.716083	5.44669
	104.191	9.23019	-0.747109	5.44669
	104.191	9.19223	-0.74327	5.44669
	104.19	9.078	-0.722009	5.44669
	104.19	9.02683	-0.705232	5.44669
	104.19	9.14172	-0.696428	5.44669
	104.19	9.27238	-0.705096	5.44669
	104.19	9.29646	-0.712869	5.44669
	104.19	9.26172	-0.697462	5.44669
	104.19	9.23887	-0.685778	5.44669
	104.19	9.24168	-0.701712	5.44669
	104.19	9.25099	-0.714969	5.44669
	104.19	9.25389	-0.707374	5.44669
	104.19	9.2518	-0.714035	5.44669
	104.19	9.24989	-0.737572	5.44669
	104.168	9.24983	-0.740051	5.4507
	104.088	9.25049	-0.724058	5.46104
	103.985	9.25078	-0.707235	5.46531
	103.935	9.25067	-0.696539	5.45562
	103.946	9.25052	-0.712301	5.4448
	103.967	9.2505	-0.740706	5.44287
	103.972	9.25054	-0.741981	5.44579
	103.966	9.25057	-0.731624	5.44767
	103.962	9.25056	-0.734577	5.44742
	103.962	9.25055	-0.732852	5.44664
	103.964	9.25055	-0.722156	5.44641
	103.965	9.25055	-0.709005	5.44658
	103.964	9.25056	-0.697958	5.44674
	103.964	9.25056	-0.712267	5.44675
	103.964	9.25055	-0.740187	5.44669
	103.964	9.25055	-0.741776	5.44667
	103.964	9.25055	-0.731722	5.44668
	103.964	9.25055	-0.742562	5.44669
	103.964	9.25055	-0.76102	5.44669
	103.964	9.25055	-0.758666	5.44669
	103.964	9.25055	-0.73439	5.44669
	103.964	9.25055	-0.714539	5.44669
	103.964	9.25055	-0.713186	5.44669
	103.964	9.25055	-0.727283	5.44669
	103.964	9.25055	-0.750614	5.44669
	103.964	9.25055	-0.75806	5.44669
	103.964	9.25055	-0.729699	5.44669
	103.964	9.25055	-0.695759	5.44669
	103.964	9.25055	-0.704291	5.44669
	103.964	9.25055	-0.745546	5.44669
	103.964	9.25055	-0.763851	5.44669
	103.964	9.25055	-0.741756	5.44669
	103.964	9.25055	-0.715732	5.44669
	103.942	9.25055	-0.71106	5.44669
	103.862	9.25055	-0.725967	5.44669
	103.781	9.25055	-0.742948	5.44669
	103.789	9.25055	-0.738329	5.44669
	103.823	9.25055	-0.721468	5.44669
	103.79	9.25055	-0.71464	5.44669
	103.735	9.25055	-0.725421	5.44669
	103.741	9.25055	-0.749316	5.44669
	103.811	9.25055	-0.758178	5.44669
	103.867	9.25055	-0.73021	5.44669
	103.871	9.25055	-0.695931	5.44669
	103.831	9.25055	-0.69631	5.44669
	103.765	9.25055	-0.709413	5.44669
	103.722	9.25055	-0.699145	5.44669
	103.722	9.25055	-0.687713	5.44669
	103.737	9.29974	-0.701924	5.44669
	103.743	9.42652	-0.714371	5.44669
	103.74	9.47895	-0.699177	5.44669
	103.737	9.36013	-0.678085	5.44669
	103.737	9.22738	-0.67302	5.44669
	103.738	9.20382	-0.686007	5.44669
	103.738	9.23952	-0.710195	5.44669
	103.738	9.26259	-0.718394	5.44669
	103.738	9.25953	-0.705785	5.44669
	103.738	9.25004	-0.712152	5.44669
	103.738	9.24715	-0.745219	5.44669
	103.715	9.24931	-0.768782	5.44669
	103.658	9.30044	-0.768795	5.44669
	103.634	9.42725	-0.760725	5.44669
	103.688	9.5282	-0.757388	5.44669
	103.748	9.58506	-0.758866	5.44669
	103.759	9.68081	-0.752802	5.44669
	103.743	9.76698	-0.724878	5.44669
	103.71	9.77953	-0.695658	5.44669
	103.632	9.75582	-0.698099	5.44669
	103.532	9.7417	-0.718131	5.44669
	103.506	9.74425	-0.734891	5.44669
	103.573	9.75034	-0.744124	5.44669
	103.617	9.75199	-0.735642	5.44669
	103.569	9.75052	-0.727795	5.44669
	103.503	9.70012	-0.735233	5.44669
	103.511	9.57337	-0.734488	5.44669
	103.585	9.52137	-0.722609	5.44669
	103.62	9.64036	-0.716484	5.44669
	103.566	9.77304	-0.717917	5.44669
	103.501	9.7965	-0.720659	5.44669
	103.489	9.76079	-0.721293	5.44669
	103.506	9.73775	-0.720582	5.44669
	103.517	9.69164	-0.72006	5.44669
	103.516	9.57435	-0.720093	5.44669
	103.511	9.5248	-0.728164	5.44669
	103.51	9.64145	-0.74852	5.44669
	103.489	9.77227	-0.764739	5.44669
	103.432	9.7958	-0.76597	5.44669
	103.386	9.76077	-0.753115	5.44669
	103.382	9.73799	-0.722476	5.44669
	103.396	9.74094	-0.686669	5.44669
	103.381	9.75028	-0.6782	5.44669
	103.321	9.75314	-0.710301	5.44669
	103.272	9.75102	-0.753999	5.44669
	103.268	9.74911	-0.765207	5.44669
	103.283	9.74907	-0.739311	5.44669
	103.313	9.74973	-0.722096	5.44669
	103.39	9.75002	-0.739453	5.44669
	103.468	9.74991	-0.763147	5.44669
	103.459	9.74976	-0.768534	5.44669
	103.404	9.74973	-0.762626	5.44669
	103.38	9.74978	-0.750408	5.44669
	103.411	9.74981	-0.722537	5.44669
	103.481	9.7498	-0.687658	5.44669
	103.529	9.74979	-0.678592	5.44669
	103.529	9.74979	-0.702243	5.44669
	103.49	9.74979	-0.717755	5.44669
	103.404	9.74979	-0.700482	5.44669
	103.303	9.74979	-0.677429	5.44669
	103.257	9.74979	-0.680152	5.44669
	103.268	9.74979	-0.714087	5.44669
	103.288	9.74979	-0.74697	5.44669
	103.293	9.74979	-0.743922	5.44669
	103.287	9.74979	-0.730202	5.44669
	103.283	9.74979	-0.733291	5.44669
	103.284	9.74979	-0.732818	5.44669
	103.285	9.74979	-0.722599	5.44669
	103.286	9.74979	-0.709203	5.44669
	103.285	9.74979	-0.697883	5.44669
	103.285	9.74979	-0.712165	5.44669
	103.285	9.74979	-0.748042	5.44669
	103.263	9.74979	-0.769961	5.44669
	103.205	9.74979	-0.768285	5.44669
	103.159	9.74979	-0.752222	5.44669
	103.156	9.74979	-0.721278	5.44669
	103.192	9.74979	-0.694355	5.44669
	103.257	9.74979	-0.706704	5.44669
	103.278	9.74979	-0.747057	5.44669
	103.199	9.79898	-0.771498	5.44669
	103.081	9.92576	-0.76928	5.44669
	103.047	9.97819	-0.759963	5.44669
	103.14	9.85937	-0.749026	5.44669
	103.246	9.72662	-0.722905	5.44669
	103.221	9.70305	-0.696174	5.44669
	103.101	9.78795	-0.706887	5.44669
	103.025	9.98699	-0.738617	5.44669
	103.031	10.1631	-0.743038	5.44669
	103.059	10.0872	-0.72494	5.44669
	103.069	9.83279	-0.714414	5.44669
	103.063	9.72782	-0.724091	5.44669
	103.057	9.91786	-0.74884	5.44669
	103.057	10.1559	-0.766322	5.44669
	103.059	10.1088	-0.758649	5.44669
	103.06	9.84441	-0.724627	5.44669
	103.059	9.67583	-0.693467	5.44669
	103.059	9.73659	-0.70514	5.44669
	103.059	9.92626	-0.738847	5.44669
	103.059	10.0006	-0.735885	5.44669
	103.059	9.91779	-0.697003	5.44669
	103.059	9.89847	-0.669835	5.44669
	103.059	9.97564	-0.678256	5.44669
	103.059	10.0237	-0.716	5.44669
	103.059	9.96856	-0.748447	5.44669
	103.059	9.82246	-0.74386	5.44669
	103.059	9.76407	-0.721781	5.44669
	103.059	9.88727	-0.712797	5.44669
	103.059	10.024	-0.724537	5.44669
	103.059	10.0476	-0.749601	5.44669
	103.059	10.0106	-0.758612	5.44669
	103.059	10.0361	-0.73029	5.44669
	103.059	10.1662	-0.69581	5.44669
	103.059	10.2776	-0.704102	5.44669
	103.059	10.2885	-0.745449	5.44669
	103.059	10.2059	-0.771748	5.44669
	103.059	10.0615	-0.762086	5.44669
	103.059	10.0136	-0.724131	5.44669
	103.059	10.1406	-0.692037	5.44669
	103.059	10.2752	-0.696846	5.44669
	103.059	10.2966	-0.711023	5.44669
	103.059	10.2594	-0.7075	5.44669
	103.059	10.2364	-0.707628	5.44669
	103.037	10.2401	-0.717857	5.44669
	102.957	10.2498	-0.723509	5.44669
	102.853	10.2525	-0.714594	5.44669
	102.804	10.2502	-0.691898	5.44669
	102.814	10.2483	-0.682876	5.44669
	102.835	10.2483	-0.70248	5.44669
	102.84	10.249	-0.716324	5.44669
	102.835	10.2493	-0.707668	5.44669
	102.831	10.2491	-0.713677	5.44669
	102.831	10.249	-0.737318	5.44669
	102.833	10.249	-0.740072	5.44669
	102.833	10.249	-0.724157	5.44669
	102.833	10.249	-0.70727	5.44669
	102.832	10.249	-0.696518	5.44669
	102.832	10.249	-0.71228	5.44669
	102.833	10.249	-0.748575	5.44669
	102.833	10.249	-0.762273	5.44669
	102.833	10.249	-0.740017	5.44669
	102.81	10.249	-0.715565	5.44669
	102.753	10.249	-0.711608	5.44669
	102.729	10.249	-0.718385	5.44669
	102.783	10.249	-0.714719	5.44669
	102.843	10.249	-0.70165	5.44669
	102.831	10.249	-0.703905	5.44669
	102.736	10.249	-0.710513	5.44669
	102.622	10.249	-0.704769	5.44669
	102.573	10.249	-0.714535	5.44669
	102.61	10.249	-0.746579	5.44669
	102.69	10.249	-0.768505	5.44669
	102.74	10.249	-0.760324	5.44669
	102.738	10.249	-0.724546	5.44669
	102.697	10.249	-0.684966	5.44669
	102.633	10.249	-0.676749	5.44669
	102.591	10.249	-0.702427	5.44669
	102.591	10.249	-0.718488	5.44669
	102.606	10.2982	-0.700723	5.44669
	102.611	10.4742	-0.67727	5.44669
	102.609	10.7026	-0.679999	5.44669
	102.605	10.763	-0.706209	5.44669
	102.605	10.613	-0.726737	5.44669
	102.606	10.5138	-0.735556	5.44669
	102.607	10.5724	-0.741335	5.44669
	102.607	10.5905	-0.726365	5.44669
	102.606	10.5706	-0.700041	5.44669
	102.606	10.6532	-0.707227	5.44669
	102.606	10.7102	-0.745247	5.44669
	102.606	10.6089	-0.762681	5.44669
	102.606	10.5309	-0.733501	5.44669
	102.606	10.6303	-0.687832	5.44669
	102.606	10.764	-0.674759	5.44669
	102.606	10.7949	-0.700574	5.44669
	102.606	10.7619	-0.726289	5.44669
	102.606	10.6882	-0.729509	5.44669
	102.606	10.5629	-0.714103	5.44669
	102.606	10.4706	-0.69743	5.44669
	102.606	10.466	-0.710226	5.44669
	102.606	10.5445	-0.739519	5.44669
	102.606	10.6848	-0.734351	5.44669
	102.606	10.7817	-0.703991	5.44669
	102.606	10.7829	-0.706036	5.44669
	102.606	10.7505	-0.743344	5.44669
	102.584	10.6877	-0.762307	5.44669
	102.504	10.5667	-0.741892	5.44669
	102.401	10.5216	-0.724209	5.44669
	102.373	10.6414	-0.731551	5.44669
	102.441	10.772	-0.726356	5.44669
	102.509	10.7943	-0.695654	5.44669
	102.517	10.7588	-0.672664	5.44669
	102.475	10.7363	-0.672051	5.44669
	102.429	10.7395	-0.679666	5.44669
	102.443	10.7488	-0.683025	5.44669
	102.468	10.7516	-0.689589	5.44669
	102.429	10.7495	-0.716002	5.44669
	102.397	10.7476	-0.744411	5.44669
	102.441	10.7475	-0.734297	5.44669
	102.478	10.7482	-0.694351	5.44669
	102.434	10.7485	-0.669287	5.44669
	102.373	10.7484	-0.678969	5.44669
	102.381	10.7482	-0.716493	5.44669
	102.476	10.7482	-0.756271	5.44669
	102.59	10.7483	-0.771821	5.44669
	102.617	10.7483	-0.766132	5.44669
	102.545	10.7483	-0.758528	5.44669
	102.476	10.7483	-0.757414	5.44669
	102.446	10.7483	-0.759658	5.44669
	102.409	10.7483	-0.753124	5.44669
	102.397	10.7483	-0.732602	5.44669
	102.47	10.7483	-0.715767	5.44669
	102.583	10.6991	-0.706467	5.44669
	102.638	10.5723	-0.691302	5.44669
	102.627	10.5199	-0.685524	5.44669
	102.581	10.6387	-0.711673	5.44669
	102.496	10.7714	-0.751963	5.44669
	102.398	10.795	-0.763866	5.44669
	102.353	10.7593	-0.739473	5.44669
	102.363	10.7362	-0.72264	5.44669
	102.383	10.7393	-0.739624	5.44669
	102.387	10.7488	-0.763025	5.44669
	102.382	10.7517	-0.760551	5.44669
	102.378	10.7495	-0.734467	5.44669
	102.379	10.7476	-0.721772	5.44669
	102.38	10.7475	-0.741047	5.44669
	102.381	10.7482	-0.763931	5.44669
	102.38	10.7485	-0.760425	5.44669
	102.38	10.7484	-0.734093	5.44669
	102.38	10.7482	-0.713789	5.44669
	102.38	10.7482	-0.712978	5.44669
	102.38	10.7483	-0.719591	5.44669
	102.38	10.7483	-0.722608	5.44669
	102.38	10.7483	-0.721514	5.44669
	102.38	10.7483	-0.719983	5.44669
	102.38	10.7483	-0.727601	5.44669
	102.38	10.7483	-0.748324	5.44669
	102.38	10.7483	-0.764857	5.44669
	102.38	10.7483	-0.766089	5.44669
	102.38	10.7483	-0.753123	5.44669
	102.38	10.7483	-0.722437	5.44669
	102.38	10.7483	-0.694521	5.44669
	102.38	10.7483	-0.69849	5.44669
	102.38	10.7483	-0.718699	5.44669
	102.38	10.7483	-0.727119	5.44669
	102.38	10.7483	-0.723679	5.44669
	102.38	10.7483	-0.72715	5.44669
	102.38	10.7483	-0.738949	5.44669
	102.38	10.7483	-0.728361	5.44669
	102.38	10.7483	-0.701727	5.44669
	102.38	10.7483	-0.707224	5.44669
	102.38	10.7483	-0.744647	5.44669
	102.38	10.7483	-0.770302	5.44669
	102.38	10.7483	-0.761765	5.44669
	102.38	10.7483	-0.732382	5.44669
	102.38	10.7483	-0.712595	5.44669
	102.38	10.7483	-0.713086	5.44669
	102.38	10.7483	-0.727932	5.44669
	102.38	10.7483	-0.743051	5.44669
	102.38	10.7483	-0.737674	5.44669
	102.38	10.7483	-0.729028	5.44669
	102.38	10.7483	-0.742898	5.44669
	102.38	10.7483	-0.762119	5.44669
	102.38	10.7483	-0.759007	5.44669
	102.38	10.7483	-0.726272	5.44669
	102.38	10.7483	-0.694029	5.44669
	102.38	10.7483	-0.69692	5.44669
	102.38	10.7483	-0.718216	5.44669
	102.38	10.7483	-0.727475	5.44669
	102.38	10.7483	-0.723999	5.44669
	102.38	10.7483	-0.727158	5.44669
	102.38	10.7483	-0.738839	5.44669
	102.38	10.7483	-0.736183	5.44669
	102.38	10.7483	-0.72203	5.44669
	102.38	10.7483	-0.715638	5.44669
	102.38	10.7483	-0.717769	5.44669
	102.38	10.7483	-0.720898	5.44669
	102.38	10.7483	-0.721445	5.44669
	102.38	10.7483	-0.720562	5.44669
	102.38	10.7483	-0.719997	5.44669
	102.38	10.7483	-0.712203	5.44669
	102.38	10.7483	-0.692152	5.44669
	102.38	10.7483	-0.675962	5.44669
	102.38	10.7483	-0.674635	5.44669
	102.38	10.7483	-0.68744	5.44669
	102.38	10.7483	-0.718092	5.44669
	102.38	10.7483	-0.753922	5.44669
	102.38	10.7483	-0.770267	5.44669
	102.38	10.7483	-0.758445	5.44669
	102.38	10.7483	-0.731002	5.44669
	102.38	10.7483	-0.713197	5.44669
	102.38	10.7483	-0.713828	5.44669
	102.38	10.7483	-0.720158	5.44669
	102.38	10.7483	-0.714672	5.44669
	102.38	10.7483	-0.69313	5.44669
	102.38	10.7483	-0.683365	5.44669
	102.38	10.7483	-0.710118	5.44669
	102.38	10.7483	-0.744208	5.44669
	102.38	10.7483	-0.736311	5.44669
	102.38	10.7483	-0.703139	5.44669
	102.38	10.7483	-0.704982	5.44669
	102.38	10.7483	-0.735334	5.44268
	102.38	10.7483	-0.734468	5.43234
	102.38	10.7483	-0.697658	5.42806
	102.38	10.7483	-0.678483	5.43775
	102.38	10.7483	-0.698634	5.44858
	102.38	10.7483	-0.716281	5.4505
	102.38	10.7483	-0.709018	5.44759
	102.38	10.7483	-0.714258	5.44571
	102.38	10.7483	-0.744952	5.44595
	102.38	10.7483	-0.767921	5.44673
	102.38	10.7483	-0.768529	5.44696
	102.38	10.7483	-0.76092	5.44679
	102.38	10.7483	-0.757564	5.44663
	102.38	10.7483	-0.758871	5.44663
	102.358	10.7483	-0.760612	5.44668
	102.3	10.7483	-0.753006	5.44671
	102.276	10.7483	-0.732214	5.4467
	102.33	10.7483	-0.723517	5.44668
	102.391	10.7483	-0.742581	5.44668
	102.401	10.7483	-0.756082	5.44669
	102.385	10.7483	-0.731734	5.44669
	102.375	10.7483	-0.697315	5.44669
	102.376	10.7483	-0.704219	5.44669
	102.38	10.7483	-0.744963	5.44669
	102.382	10.7483	-0.771503	5.44669
	102.381	10.7483	-0.770027	5.44669
	102.38	10.7483	-0.760274	5.44669
	102.38	10.7483	-0.756761	5.44669
	102.38	10.7483	-0.750893	5.44669
	102.38	10.7483	-0.724826	5.44669
	102.38	10.7483	-0.688445	5.44669
	102.38	10.7483	-0.678108	5.44669
	102.38	10.7483	-0.70176	5.44669
	102.38	10.7483	-0.725596	5.44669
	102.38	10.7483	-0.728797	5.44669
	102.38	10.7483	-0.714051	5.44669
	102.38	10.7483	-0.697661	5.44669
	102.38	10.7483	-0.70247	5.44669
	102.38	10.7483	-0.711329	5.44669
	102.38	10.7483	-0.705621	5.44669
	102.38	10.7483	-0.714602	5.44669
	102.38	10.7483	-0.738434	5.44669
	102.38	10.7483	-0.74021	5.44669
	102.38	10.7483	-0.73169	5.44669
	102.38	10.7483	-0.735234	5.44669
	102.38	10.7483	-0.725233	5.44669
	102.38	10.7483	-0.693872	5.44669
	102.38	10.7483	-0.680188	5.44669
	102.38	10.7483	-0.700695	5.44669
	102.38	10.7483	-0.724409	5.44669
	102.38	10.7483	-0.728678	5.44669
	102.38	10.7483	-0.714424	5.44669
	102.38	10.7483	-0.689988	5.44669
	102.38	10.7483	-0.674265	5.44669
	102.38	10.7483	-0.682564	5.44669
	102.38	10.7483	-0.716223	5.44669
	102.38	10.7483	-0.754879	5.44669
	102.38	10.7483	-0.763463	5.44669
	102.38	10.7483	-0.738267	5.44669
	102.38	10.7483	-0.714407	5.44669
	102.38	10.7483	-0.711745	5.44669
	102.38	10.7483	-0.726725	5.44669
	102.38	10.7483	-0.743022	5.44669
	102.38	10.7483	-0.73809	5.44669
	102.38	10.7483	-0.721342	5.44669
	102.38	10.7483	-0.706802	5.44669
	102.38	10.7483	-0.697324	5.44669
	102.38	10.7483	-0.712784	5.44669
	102.402	10.7483	-0.740629	5.44669
	102.46	10.7483	-0.741777	5.44669
	102.484	10.7483	-0.731566	5.44669
	102.452	10.7483	-0.742496	5.44669
	102.472	10.7483	-0.761048	5.44669
	102.564	10.7483	-0.766572	5.44669
	102.63	10.7483	-0.75468	5.44669
	102.63	10.7483	-0.730789	5.44669
	102.608	10.7483	-0.722324	5.44669
	102.598	10.7483	-0.742587	5.44669
	102.602	10.6991	-0.756509	5.44669
	102.608	10.5723	-0.739781	5.44669
	102.608	10.5199	-0.717522	5.44669
	102.607	10.5895	-0.704643	5.44669
	102.606	10.5463	-0.689913	5.44669
	102.606	10.3906	-0.68559	5.44669
	102.606	10.3721	-0.704324	5.44669
	102.606	10.4739	-0.724002	5.44669
	102.606	10.5808	-0.735088	5.44669
	102.606	10.6478	-0.742112	5.44669
	102.606	10.5979	-0.734728	5.44669
	102.606	10.4976	-0.720256	5.44669
	102.606	10.4154	-0.715412	5.44669
	102.606	10.309	-0.726175	5.44669
	102.606	10.2767	-0.741487	5.44669
	102.606	10.4458	-0.737643	5.44669
	102.606	10.6495	-0.729571	5.44669
	102.606	10.6447	-0.743137	5.44669
	102.606	10.5164	-0.762026	5.44669
	102.606	10.4066	-0.766754	5.44669
	102.606	10.3479	-0.762279	5.44669
	102.606	10.4023	-0.758766	5.44669
	102.606	10.5014	-0.758891	5.44669
	102.606	10.5324	-0.752323	5.44669
	102.606	10.5115	-0.732539	5.44669
	102.606	10.492	-0.723897	5.44669
	102.606	10.4421	-0.742624	5.44669
	102.606	10.322	-0.763836	5.44669
	102.629	10.2234	-0.759825	5.44669
	102.686	10.2143	-0.726004	5.44669
	102.732	10.2931	-0.685756	5.44669
	102.736	10.4352	-0.668691	5.44669
	102.699	10.4835	-0.673913	5.44669
	102.657	10.3575	-0.681859	5.44669
	102.693	10.2232	-0.683283	5.44669
	102.796	10.2016	-0.688917	5.44669
	102.861	10.2386	-0.715629	5.44669
	102.856	10.2616	-0.744493	5.44669
	102.832	10.258	-0.734464	5.44669
	102.824	10.2483	-0.694392	5.44669
	102.829	10.2455	-0.669245	5.44669
	102.834	10.2478	-0.678937	5.44669
	102.834	10.2498	-0.708624	5.44669
	102.833	10.2498	-0.728127	5.44669
	102.832	10.2491	-0.73528	5.44669
	102.832	10.2488	-0.748596	5.44669
	102.833	10.2489	-0.762234	5.44669
	102.833	10.1999	-0.757022	5.44669
	102.833	10.0731	-0.725398	5.44669
	102.833	10.0206	-0.686498	5.44669
	102.855	10.0902	-0.677088	5.44669
	102.935	10.0962	-0.702025	5.44669
	103.038	10.0674	-0.718199	5.44669
	103.066	10.1505	-0.700745	5.44669
	102.998	10.211	-0.685253	5.44669
	102.953	10.1108	-0.700323	5.44669
	103.001	10.0322	-0.722445	5.44669
	103.067	10.1308	-0.727986	5.44669
	103.082	10.2645	-0.722703	5.44669
	103.065	10.2956	-0.718561	5.44669
	103.053	10.2135	-0.718711	5.44669
	103.054	10.013	-0.720246	5.44669
	103.059	9.83523	-0.712966	5.44669
	103.061	9.86177	-0.700253	5.44669
	103.06	9.94078	-0.703943	5.44669
	103.059	9.86681	-0.718896	5.44669
	103.059	9.74309	-0.725255	5.44669
	103.059	9.75651	-0.722827	5.44669
	103.059	9.91065	-0.727455	5.44669
	103.059	9.98701	-0.73938	5.44669
	103.059	9.91763	-0.736304	5.44669
	103.059	9.90325	-0.721888	5.44669
	103.059	9.9285	-0.707665	5.44669
	103.059	9.89606	-0.697491	5.44669
	103.059	9.91505	-0.712548	5.44669
	103.059	9.94112	-0.748341	5.44669
	103.059	9.89715	-0.76995	5.44669
	103.059	9.91102	-0.760304	5.44669
	103.059	9.98824	-0.731894	5.44669
	103.059	10.0245	-0.71291	5.44669
	103.059	9.96443	-0.713391	5.44669
	103.059	9.82044	-0.727947	5.44669
	103.081	9.71551	-0.742949	5.44669
	103.161	9.71228	-0.737625	5.44669
	103.242	9.74658	-0.729044	5.44669
	103.212	9.76183	-0.735052	5.44669
	103.098	9.75598	-0.733968	5.44669
	103.027	9.74811	-0.730326	5.44669
	103.033	9.74689	-0.74476	5.44669
	103.059	9.74917	-0.762438	5.44669
	103.068	9.75056	-0.758479	5.44669
	103.085	9.75033	-0.733808	5.44669
	103.159	9.74974	-0.722232	5.44669
	103.262	9.79877	-0.741475	5.44669
	103.314	9.92568	-0.763946	5.4507
	103.304	9.97823	-0.76815	5.46104
	103.283	9.85942	-0.754311	5.46531
	103.277	9.72662	-0.722202	5.45562
	103.283	9.70304	-0.694	5.4448
	103.287	9.73875	-0.706226	5.44287
	103.287	9.76183	-0.746983	5.44579
	103.285	9.75877	-0.771636	5.44767
	103.285	9.74927	-0.761494	5.44742
	103.285	9.74638	-0.731794	5.44664
	103.285	9.74855	-0.720316	5.44641
	103.285	9.75048	-0.741388	5.44658
	103.285	9.75052	-0.75672	5.44674
	103.285	9.74985	-0.740296	5.44675
	103.285	9.74956	-0.717663	5.44669
	103.285	9.74967	-0.712389	5.44667
	103.285	9.74982	-0.725838	5.44668
	103.285	9.74985	-0.742421	5.44669
	103.285	9.7498	-0.738154	5.44669
	103.285	9.74977	-0.729453	5.44669
	103.307	9.74978	-0.742906	5.44669
	103.365	9.74979	-0.754101	5.44669
	103.389	9.74979	-0.730787	5.44669
	103.335	9.74979	-0.689752	5.44669
	103.297	9.74979	-0.676529	5.44669
	103.344	9.74979	-0.708504	5.44669
	103.384	9.74979	-0.75384	5.44669
	103.363	9.74979	-0.77365	5.44669
	103.381	9.74979	-0.759892	5.44669
	103.469	9.74979	-0.722535	5.44669
	103.534	9.74979	-0.692148	5.44669
	103.535	9.74979	-0.69746	5.44669
	103.513	9.74979	-0.719111	5.44669
	103.504	9.74979	-0.727658	5.44669
	103.508	9.74979	-0.715887	5.44669
	103.513	9.74979	-0.698836	5.44669
	103.513	9.74979	-0.70231	5.44669
	103.512	9.74979	-0.718715	5.44669
	103.511	9.74979	-0.733631	5.44669
	103.511	9.7006	-0.743387	5.44669
	103.512	9.57382	-0.72791	5.44669
	103.512	9.52139	-0.699959	5.44669
	103.512	9.59102	-0.706643	5.44669
	103.534	9.597	-0.737161	5.44669
	103.591	9.51894	-0.734643	5.44669
	103.615	9.42609	-0.704952	5.44669
	103.561	9.35656	-0.706335	5.44669
	103.501	9.44958	-0.743127	5.44669
	103.513	9.67494	-0.769981	5.44669
	103.609	9.81107	-0.770042	5.44669
	103.723	9.75064	-0.75295	5.44669
	103.771	9.52346	-0.72883	5.44669
	103.734	9.32709	-0.722118	5.44669
	103.654	9.35535	-0.735327	5.44669
	103.626	9.49089	-0.736553	5.44669
	103.686	9.59534	-0.723441	5.44669
	103.75	9.69844	-0.708228	5.44669
	103.761	9.72153	-0.697175	5.44669
	103.743	9.54968	-0.704344	5.44669
	103.732	9.29898	-0.712288	5.44669
	103.733	9.17885	-0.697486	5.44669
	103.738	9.20558	-0.685995	5.44669
	103.739	9.25756	-0.701794	5.44669
	103.738	9.26953	-0.714927	5.44669
	103.737	9.25602	-0.707327	5.44669
	103.737	9.2461	-0.714031	5.44669
	103.738	9.24675	-0.745458	5.44669
	103.738	9.25054	-0.760343	5.44669
	103.738	9.2519	-0.740316	5.44669
	103.738	9.25112	-0.724247	5.44669
	103.738	9.25031	-0.732126	5.44669
	103.76	9.25025	-0.734455	5.44669
	103.818	9.25051	-0.731571	5.44669
	103.864	9.25065	-0.737238	5.44669
	103.867	9.25061	-0.726115	5.44669
	103.831	9.25054	-0.69353	5.44669
	103.789	9.25053	-0.679731	5.44669
	103.824	9.25055	-0.708496	5.44669
	103.928	9.25056	-0.752698	5.44669
	103.992	9.25056	-0.773174	5.44669
	103.988	9.25055	-0.76797	5.44669
	103.964	9.25055	-0.750946	5.44669
	103.956	9.25055	-0.720856	5.44669
	103.961	9.25056	-0.694632	5.44669
	103.966	9.25056	-0.699099	5.44669
	103.966	9.25055	-0.718915	5.44669
	103.964	9.25055	-0.726993	5.44669
	103.963	9.25055	-0.723549	5.44669
	103.964	9.25055	-0.71927	5.44669
	103.964	9.25055	-0.710836	5.44669
	103.964	9.25055	-0.691837	5.44669
	103.964	9.25055	-0.676316	5.44669
	103.964	9.25055	-0.682766	5.44669
	103.964	9.25055	-0.707708	5.44669
	103.964	9.25055	-0.718511	5.44669
	103.986	9.25055	-0.698848	5.44669
	104.044	9.25055	-0.684346	5.44669
	104.068	9.25055	-0.700618	5.44669
	104.014	9.25055	-0.722891	5.44669
	103.976	9.25055	-0.735939	5.44669
	104.023	9.25055	-0.742863	5.44669
	104.063	9.25055	-0.73474	5.44669
	104.041	9.25055	-0.727865	5.44669
	104.06	9.25055	-0.743454	5.44669
	104.126	9.25055	-0.762766	5.44669
	104.111	9.25055	-0.766951	5.44669
	104.03	9.25055	-0.754228	5.44669
	104.039	9.25055	-0.722594	5.44669
	104.144	9.25055	-0.686323	5.44669
	104.218	9.25055	-0.678013	5.44669
	104.218	9.25055	-0.702475	5.44669
	104.192	9.25055	-0.718058	5.44669
	104.181	9.20136	-0.700527	5.44669
	104.186	9.07459	-0.67734	5.44669
	104.192	9.02216	-0.680099	5.44669
	104.192	9.14097	-0.706225	5.44669
	104.191	9.27373	-0.718838	5.44669
	104.19	9.29729	-0.707383	5.44669
	104.19	9.26159	-0.704793	5.44669
	104.19	9.23851	-0.71671	5.44669
	104.191	9.19239	-0.731907	5.44669
	104.19	9.07511	-0.751249	5.44669
	104.19	8.97637	-0.764545	5.44669
	104.19	8.96625	-0.757047	5.44669
	104.19	8.99545	-0.724587	5.44669
	104.19	9.01102	-0.69402	5.44669
	104.19	9.05631	-0.697515	5.44669
	104.19	9.12672	-0.718469	5.44669
	104.19	9.05076	-0.73524	5.44669
	104.19	8.83219	-0.74415	5.44669
	104.19	8.69283	-0.735529	5.44669
	104.19	8.70031	-0.719867	5.44669
	104.19	8.75109	-0.714965	5.44669
	104.19	8.76941	-0.726126	5.44669
	104.213	8.80818	-0.749496	5.44669
	104.292	8.92407	-0.765874	5.44669
	104.374	8.97564	-0.766098	5.44669
	104.366	8.86034	-0.760636	5.44669
	104.332	8.72936	-0.75831	5.44669
	104.364	8.70529	-0.759284	5.44669
	104.419	8.74015	-0.752649	5.44669
	104.436	8.76305	-0.732536	5.44669
	104.423	8.76021	-0.715908	5.44669
	104.39	8.75087	-0.71442	5.44669
	104.333	8.74797	-0.727313	5.44669
	104.313	8.75008	-0.750188	5.44669
	104.368	8.75199	-0.757871	5.44669
	104.428	8.75204	-0.737642	5.44669
	104.438	8.75138	-0.724012	5.44669
	104.421	8.75109	-0.73298	5.44669
	104.411	8.7512	-0.734896	5.44669
	104.413	8.75135	-0.731452	5.44669
	104.417	8.75137	-0.737031	5.44669
	104.418	8.75133	-0.733942	5.44669
	104.417	8.7513	-0.72174	5.44669
	104.416	8.75131	-0.716315	5.44669
	104.416	8.75132	-0.718155	5.44669
	104.417	8.75132	-0.712948	5.44669
	104.417	8.75132	-0.69312	5.44669
	104.417	8.75132	-0.683973	5.44669
	104.417	8.75132	-0.710376	5.44669
	104.439	8.75132	-0.751971	5.44669
	104.496	8.75132	-0.76433	5.44669
	104.542	8.75132	-0.739664	5.44669
	104.546	8.75132	-0.714685	5.44669
	104.532	8.75132	-0.703494	5.44669
	104.547	8.75132	-0.698311	5.44669
	104.607	8.70213	-0.714375	5.44669
	104.656	8.57535	-0.748815	5.44669
	104.66	8.47373	-0.761629	5.44669
	104.645	8.41658	-0.731791	5.44669
	104.638	8.37013	-0.69536	5.44669
	104.64	8.46008	-0.695508	5.44669
	104.643	8.62676	-0.71715	5.44669
	104.644	8.58404	-0.735401	5.44669
	104.643	8.39576	-0.752557	5.44669
	104.643	8.41286	-0.763851	5.44669
	104.665	8.59812	-0.756292	5.44669
	104.723	8.58887	-0.724517	5.44669
	104.769	8.35877	-0.694259	5.44669
	104.772	8.24029	-0.705511	5.44669
	104.758	8.3668	-0.738721	5.44669
	104.773	8.47686	-0.7357	5.44669
	104.833	8.38197	-0.69697	5.44669
	104.882	8.23871	-0.677758	5.44669
	104.887	8.20223	-0.706445	5.44669
	104.872	8.23626	-0.744669	5.44669
	104.864	8.26322	-0.737811	5.44669
	104.866	8.26238	-0.695732	5.44669
	104.87	8.25244	-0.668617	5.44669
	104.871	8.24857	-0.678197	5.44669
	104.87	8.25049	-0.708537	5.44669
	104.869	8.25266	-0.728354	5.44669
	104.869	8.25289	-0.727535	5.44669
	104.869	8.25222	-0.720412	5.44669
	104.869	8.25185	-0.717762	5.44669
	104.869	8.25194	-0.711319	5.44669
	104.869	8.2521	-0.700446	5.44669
	104.869	8.25214	-0.704609	5.44669
	104.869	8.2521	-0.711235	5.44669
	104.869	8.25207	-0.696951	5.44669
	104.869	8.25207	-0.686145	5.44669
	104.869	8.25208	-0.709917	5.44669
	104.892	8.25209	-0.751006	5.44669
	104.949	8.25208	-0.771959	5.44669
	104.973	8.25208	-0.768062	5.44669
	104.919	8.25208	-0.759288	5.44669
	104.859	8.25208	-0.757046	5.44669
	104.848	8.25208	-0.751363	5.44669
	104.864	8.25208	-0.724922	5.44669
	104.875	8.25208	-0.696188	5.44669
	104.873	8.25208	-0.706176	5.44669
	104.891	8.25208	-0.738314	5.44669
	104.97	8.25208	-0.735293	5.44669
	105.052	8.25208	-0.704815	5.44669
	105.023	8.25208	-0.698176	5.44669
	104.909	8.25208	-0.707029	5.44669
	104.86	8.25208	-0.697482	5.44669
	104.923	8.25208	-0.687864	5.44669
	104.995	8.25208	-0.702578	5.44669
	105.03	8.25208	-0.714591	5.44669
	105.068	8.25208	-0.706907	5.44669
	105.102	8.25208	-0.706104	5.44669
	105.107	8.25208	-0.717428	5.44669
	105.098	8.25208	-0.723871	5.44669
	105.092	8.25208	-0.714898	5.44669
	105.093	8.25208	-0.699767	5.44669
	105.096	8.20289	-0.710922	5.44669
	105.096	8.07612	-0.73898	5.44669
	105.096	7.9745	-0.741748	5.44669
	105.095	7.96654	-0.73214	5.44669
	105.095	8.04686	-0.742747	5.44669
	105.095	8.18924	-0.760949	5.44669
	105.096	8.2371	-0.75857	5.44669
	105.096	8.11082	-0.734376	5.44669
	105.095	7.97656	-0.722437	5.44669
	105.095	7.90583	-0.741359	5.44669
	105.096	7.81614	-0.763825	5.44669
	105.096	7.73745	-0.76027	5.44669
	105.096	7.72588	-0.734065	5.44669
	105.096	7.79652	-0.713833	5.44669
	105.096	7.98533	-0.713006	5.44669
	105.096	8.16225	-0.719588	5.44669
	105.096	8.09033	-0.714726	5.44669
	105.096	7.83725	-0.693355	5.44669
	105.096	7.73146	-0.67557	5.44669
	105.096	7.92066	-0.681914	5.44669
	105.096	8.20782	-0.707616	5.44669
	105.096	8.28782	-0.726646	5.44669
	105.096	8.07596	-0.727147	5.44669
	105.118	7.83771	-0.712986	5.44669
	105.175	7.89243	-0.68993	5.44669
	105.221	8.11096	-0.682623	5.44669
	105.225	8.10223	-0.703073	5.44669
	105.189	7.90972	-0.724533	5.44669
	105.124	7.91296	-0.735754	5.44669
	105.102	8.09391	-0.750073	5.44669
	105.182	8.08779	-0.754813	5.44669
	105.3	7.86053	-0.72853	5.44669
	105.356	7.69294	-0.688552	5.44669
[truncated: 992 more rows]
