# Supplementary material for: Design of a cosmetic glove stiffness compensation mechanism for toddler-sized hand prostheses
Source: PLoS One. 2017 Aug 11;12(8):e0183233. doi: 10.1371/journal.pone.0183233 (PMC5553851; doi:10.1371/journal.pone.0183233)
Supplement: S1 Dataset — (ZIP) [file pone.0183233.s001.zip › 02 Spring measurements/RVS1_5.xlsx]

## Sheet: RVS1_5
LabVIEW Measurement
Writer_Version	2
Reader_Version	2
Separator	Tab
Decimal_Separator	.
Multi_Headings	No
X_Columns	No
Time_Pref	Absolute
Operator	localadmin
Date	2013-09-24
Time	00:15:26.357000
***End_of_Header***
Channels	4
Samples	10	10	10	10
Date	2013-09-24	2013-09-24	2013-09-24	2013-09-24
Time	00:15:28.157000	00:15:28.157000	00:15:28.157000	00:15:28.158000
Y_Unit_Label	mm	N	N	Pa
X_Dimension	Time	Time	Time	Time
X0	0	0	0	0
Delta_X	0.01	0.01	0.01	0.01
***End_of_Header***
X_Value	Voltage LVDT (Filtered)	Voltage Load Cell (Filtered)	Voltage Pinch Load Cell (Filtered)	Voltage Pressure (Filtered)	Comment
	112.422	0.264307	-0.684317	5.44669
	112.541	0.264307	-0.702894	5.4507
	112.576	0.264307	-0.715985	5.46104
	112.482	0.264307	-0.707379	5.46531
	112.354	0.264307	-0.713676	5.45562
	112.321	0.264307	-0.745291	5.4448
	112.418	0.264307	-0.760399	5.44287
	112.525	0.264307	-0.732528	5.44579
	112.522	0.264307	-0.696106	5.44767
	112.48	0.264307	-0.695558	5.44742
	112.508	0.264307	-0.716906	5.44664
	112.542	0.264307	-0.72741	5.44641
	112.48	0.264307	-0.716567	5.44658
	112.387	0.264307	-0.691338	5.44674
	112.384	0.264307	-0.68194	5.44675
	112.418	0.264307	-0.702287	5.44669
	112.411	0.264307	-0.724447	5.44667
	112.415	0.264307	-0.728127	5.44668
	112.444	0.264307	-0.714179	5.44669
	112.482	0.264307	-0.690082	5.44669
	112.513	0.264307	-0.682262	5.44669
	112.495	0.264307	-0.702868	5.44669
	112.473	0.264307	-0.724576	5.44669
	112.493	0.264307	-0.735845	5.44669
	112.467	0.264307	-0.750096	5.44669
	112.376	0.264307	-0.754791	5.44669
	112.336	0.264307	-0.728512	5.44669
	112.416	0.264307	-0.696424	5.44669
	112.519	0.264307	-0.69712	5.44669
	112.52	0.264307	-0.717448	5.44669
	112.459	0.264307	-0.734952	5.44669
	112.407	0.264307	-0.744393	5.44669
	112.381	0.264307	-0.727862	5.44669
	112.406	0.264307	-0.699581	5.44669
	112.451	0.264307	-0.706503	5.44669
	112.488	0.264307	-0.737237	5.44669
	112.536	0.264307	-0.742596	5.44669
	112.55	0.313497	-0.725245	5.44669
	112.474	0.440273	-0.706828	5.44669
	112.382	0.492705	-0.695947	5.44669
	112.406	0.373887	-0.712198	5.44669
	112.522	0.241132	-0.740873	5.44669
	112.595	0.217568	-0.734217	5.44669
	112.59	0.253272	-0.695583	5.44669
	112.563	0.276346	-0.677703	5.44669
	112.531	0.27328	-0.699045	5.44669
	112.479	0.263787	-0.724601	5.44669
	112.439	0.2609	-0.729345	5.44669
	112.436	0.263065	-0.722506	5.44669
	112.448	0.264998	-0.717995	5.44669
	112.432	0.265038	-0.710673	5.44669
	112.395	0.264368	-0.700093	5.44669
	112.426	0.313263	-0.712562	5.44669
	112.525	0.440153	-0.747422	5.44669
	112.567	0.492738	-0.761689	5.44669
	112.485	0.373943	-0.732312	5.44669
	112.38	0.241144	-0.687686	5.44669
	112.379	0.217553	-0.675121	5.44669
	112.418	0.253261	-0.708648	5.44669
	112.413	0.276347	-0.754401	5.44669
	112.416	0.273284	-0.765963	5.44669
	112.444	0.263789	-0.731614	5.44669
	112.481	0.260899	-0.693744	5.44669
	112.513	0.263064	-0.694894	5.44669
	112.473	0.264998	-0.717467	5.44669
	112.394	0.314229	-0.727881	5.44669
	112.411	0.440333	-0.724436	5.44669
	112.497	0.49247	-0.719325	5.44669
	112.513	0.373767	-0.710544	5.44669
	112.486	0.241166	-0.691695	5.44669
	112.514	0.217625	-0.67636	5.44669
	112.564	0.253283	-0.674964	5.44669
	112.558	0.276331	-0.687436	5.44669
	112.49	0.273269	-0.717973	5.44669
	112.434	0.263788	-0.746003	5.44669
	112.43	0.260904	-0.742134	5.44669
	112.447	0.263066	-0.729797	5.44669
	112.434	0.264997	-0.733757	5.44669
	112.396	0.265037	-0.733157	5.44669
	112.425	0.264368	-0.722576	5.44669
	112.502	0.264073	-0.716943	5.44669
	112.51	0.264188	-0.725992	5.44669
	112.483	0.26434	-0.740866	5.44669
	112.514	0.264364	-0.729577	5.44669
	112.543	0.264319	-0.701555	5.44669
	112.501	0.264292	-0.706719	5.44669
	112.466	0.264297	-0.744497	5.44669
	112.51	0.264308	-0.762548	5.44669
	112.548	0.264311	-0.741582	5.44669
	112.482	0.264309	-0.716123	5.44669
	112.386	0.264306	-0.711286	5.44669
	112.405	0.264306	-0.725922	5.44669
	112.52	0.264307	-0.75072	5.44669
	112.595	0.264307	-0.766459	5.44669
	112.591	0.264307	-0.765909	5.44669
	112.541	0.264307	-0.760349	5.44669
	112.451	0.264307	-0.758257	5.44669
	112.353	0.264307	-0.751493	5.44669
	112.332	0.264307	-0.732417	5.44669
	112.4	0.264307	-0.72414	5.44669
	112.466	0.264307	-0.734899	5.44669
	112.473	0.264307	-0.735655	5.44669
	112.454	0.264307	-0.731088	5.44669
	112.443	0.264307	-0.74448	5.44669
	112.423	0.264307	-0.754179	5.44669
	112.393	0.264307	-0.73026	5.44669
	112.428	0.264307	-0.697375	5.44669
	112.504	0.264307	-0.704768	5.44669
	112.51	0.264307	-0.737301	5.44669
	112.46	0.264307	-0.74324	5.44669
	112.434	0.264307	-0.725492	5.44669
	112.462	0.264307	-0.706703	5.44669
	112.509	0.264307	-0.695806	5.44669
	112.5	0.264307	-0.704313	5.44669
	112.477	0.264307	-0.712762	5.44669
	112.515	0.264307	-0.705566	5.44669
	112.568	0.264307	-0.706199	5.44669
	112.581	0.264307	-0.710075	5.44669
	112.569	0.264307	-0.695899	5.44669
	112.559	0.264307	-0.686117	5.44669
	112.537	0.264307	-0.71028	5.44669
	112.461	0.264307	-0.743297	5.44669
	112.381	0.264307	-0.743743	5.44669
	112.388	0.313497	-0.731434	5.44669
	112.444	0.440273	-0.73387	5.44669
	112.491	0.492705	-0.732623	5.44669
	112.54	0.373887	-0.722311	5.44669
	112.573	0.241132	-0.717023	5.44669
	112.575	0.217568	-0.718249	5.44669
	112.564	0.253272	-0.720607	5.44669
	112.537	0.276346	-0.721153	5.44669
	112.481	0.27328	-0.712672	5.44669
	112.46	0.263787	-0.699808	5.44669
	112.514	0.310091	-0.703861	5.44669
	112.552	0.43903	-0.711149	5.44669
	112.482	0.493395	-0.705051	5.44669
	112.385	0.374618	-0.714427	5.44669
	112.404	0.241193	-0.746434	5.44669
	112.52	0.217334	-0.760611	5.44669
	112.595	0.253152	-0.740082	5.44669
	112.569	0.32557	-0.724053	5.44669
	112.483	0.449302	-0.74	5.44669
	112.427	0.492197	-0.76268	5.44669
	112.407	0.370465	-0.760273	5.44669
	112.37	0.23988	-0.726603	5.44669
	112.354	0.21826	-0.693718	5.44669
	112.426	0.254007	-0.704543	5.44669
	112.539	0.276408	-0.738508	5.44669
	112.573	0.273045	-0.743826	5.44669
	112.482	0.263667	-0.733179	5.44669
	112.355	0.310124	-0.734573	5.44669
	112.321	0.439087	-0.732297	5.44669
	112.395	0.542598	-0.721925	5.44669
	112.445	0.599759	-0.716977	5.44669
	112.396	0.694736	-0.726237	5.44669
	112.329	0.780468	-0.740957	5.44669
	112.313	0.743924	-0.737399	5.44669
	112.33	0.544445	-0.729657	5.44669
	112.342	0.351157	-0.735389	5.44669
	112.342	0.370854	-0.733892	5.44669
	112.337	0.50171	-0.722303	5.44669
	112.335	0.607247	-0.708697	5.44669
	112.336	0.712463	-0.697776	5.44669
	112.337	0.73605	-0.704429	5.44669
	112.337	0.612848	-0.719981	5.44669
	112.337	0.537705	-0.733408	5.44669
	112.337	0.646004	-0.750715	5.44669
	112.337	0.782466	-0.755917	5.44669
	112.337	0.811329	-0.728764	5.44669
	112.337	0.776528	-0.688258	5.44669
	112.337	0.751949	-0.668751	5.44669
	112.337	0.754063	-0.680918	5.44669
	112.337	0.763693	-0.717501	5.44669
	112.337	0.766975	-0.756	5.44669
	112.337	0.764927	-0.763478	5.44669
	112.337	0.762903	-0.730004	5.44669
	112.337	0.811973	-0.686082	5.44669
	112.337	0.939418	-0.675269	5.44669
	112.315	0.992173	-0.70928	5.44669
	112.235	0.873253	-0.754613	5.44669
	112.154	0.74034	-0.773698	5.44669
	112.161	0.716747	-0.759637	5.44669
	112.218	0.801684	-0.722411	5.44669
	112.265	1.00075	-0.684316	5.44669
	112.291	1.17689	-0.669365	5.44669
	112.245	1.101	-0.674707	5.44669
	112.143	0.895727	-0.681952	5.44669
	112.083	0.917542	-0.683039	5.44669
	112.088	1.11082	-0.688782	5.44669
	112.111	1.15245	-0.715659	5.44669
	112.119	1.09618	-0.752424	5.44669
	112.114	1.1554	-0.762634	5.44669
	112.109	1.26486	-0.730921	5.44669
	112.109	1.2507	-0.686766	5.44669
	112.11	1.10131	-0.675229	5.44669
	112.111	1.02722	-0.709021	5.44669
	112.111	1.14504	-0.746648	5.44669
	112.11	1.28508	-0.737724	5.44669
	112.11	1.31205	-0.694993	5.44669
	112.11	1.27519	-0.676209	5.44669
	112.111	1.25041	-0.698628	5.44669
	112.111	1.25318	-0.717087	5.44669
	112.111	1.26315	-0.709358	5.44669
	112.111	1.26635	-0.706243	5.44669
	112.111	1.26414	-0.708745	5.44669
	112.111	1.26208	-0.695326	5.44669
	112.111	1.262	-0.678479	5.44669
	112.111	1.31189	-0.682425	5.44669
	112.111	1.48818	-0.714666	5.44669
	112.111	1.71646	-0.746405	5.44669
	112.111	1.82588	-0.743479	5.44669
	112.111	1.80268	-0.722347	5.44669
	112.111	1.75598	-0.705299	5.44669
	112.111	1.74498	-0.688465	5.44669
	112.111	1.75701	-0.676878	5.44669
	112.111	1.76597	-0.67633	5.44669
	112.111	1.76545	-0.687824	5.44669
	112.088	1.76205	-0.709779	5.44669
	112.008	1.76081	-0.717574	5.44669
	111.905	1.7615	-0.697718	5.44669
	111.878	1.76223	-0.684206	5.44669
	111.968	1.81148	-0.708831	5.44669
	112.093	1.93802	-0.75124	5.44669
	112.125	1.99033	-0.772443	5.44669
	112.029	1.87155	-0.760311	5.44669
	111.9	1.73885	-0.73101	5.44669
	111.846	1.7153	-0.712537	5.44669
	111.863	1.75099	-0.705678	5.44669
	111.889	1.77405	-0.699991	5.44669
	111.894	1.82017	-0.714302	5.44669
	111.886	1.93746	-0.748188	5.44669
	111.882	1.98701	-0.769263	5.44669
	111.882	1.87035	-0.767941	5.44669
	111.884	1.73953	-0.752326	5.44669
	111.885	1.71601	-0.729315	5.44669
	111.884	1.75104	-0.722543	5.44669
	111.884	1.77382	-0.735332	5.44669
	111.862	1.77087	-0.736404	5.44669
	111.782	1.76153	-0.731248	5.44669
	111.679	1.75866	-0.73641	5.44669
	111.629	1.80997	-0.733754	5.44669
	111.639	1.93866	-0.729754	5.44669
	111.661	1.99113	-0.744596	5.44669
	111.666	1.92085	-0.754702	5.44669
	111.66	1.96377	-0.738309	5.44669
	111.656	2.16871	-0.717548	5.44669
	111.656	2.31414	-0.705177	5.44669
	111.658	2.31407	-0.690128	5.44669
	111.658	2.26422	-0.68549	5.44669
	111.658	2.24367	-0.712076	5.44669
	111.658	2.20363	-0.744273	5.44669
	111.658	2.088	-0.735642	5.44669
	111.658	2.03699	-0.702835	5.44669
	111.658	2.15244	-0.705092	5.44669
	111.658	2.28328	-0.743359	5.44669
	111.636	2.30724	-0.77052	5.44669
	111.578	2.27238	-0.762314	5.44669
	111.532	2.24952	-0.732534	5.44669
	111.529	2.25237	-0.712463	5.44669
	111.543	2.2617	-0.712977	5.44669
	111.527	2.26459	-0.720062	5.44669
	111.468	2.26249	-0.722805	5.44669
	111.418	2.26058	-0.72143	5.44669
	111.414	2.26053	-0.719877	5.44669
	111.429	2.31038	-0.719716	5.44669
	111.437	2.43745	-0.712329	5.44669
	111.435	2.48977	-0.700175	5.44669
	111.431	2.3708	-0.704137	5.44669
	111.43	2.23802	-0.711134	5.44669
	111.431	2.2145	-0.697076	5.44669
	111.432	2.25023	-0.678363	5.44669
	111.432	2.32249	-0.673884	5.44669
	111.432	2.44619	-0.686271	5.44669
	111.432	2.53831	-0.709998	5.44669
	111.432	2.54339	-0.726088	5.44669
	111.432	2.46523	-0.733937	5.44669
	111.432	2.32478	-0.740887	5.44669
	111.409	2.22777	-0.726753	5.44669
	111.352	2.22661	-0.700363	5.44669
	111.328	2.25895	-0.707224	5.44669
	111.382	2.32184	-0.737261	5.44669
	111.442	2.49201	-0.742349	5.44669
	111.431	2.7131	-0.733004	5.44669
	111.357	2.77249	-0.742895	5.44669
	111.323	2.57553	-0.752833	5.44669
	111.356	2.35085	-0.73026	5.44669
	111.34	2.35677	-0.689982	5.44669
	111.249	2.49305	-0.676813	5.44669
	111.182	2.55657	-0.70067	5.44669
	111.181	2.53609	-0.7256	5.44669
	111.204	2.55434	-0.729186	5.44669
	111.213	2.62628	-0.722084	5.44669
	111.209	2.56057	-0.725746	5.44669
	111.204	2.39495	-0.738928	5.44669
	111.203	2.42949	-0.736722	5.44669
	111.205	2.66316	-0.730095	5.44669
	111.206	2.82334	-0.735813	5.44669
	111.206	2.81918	-0.726043	5.44669
	111.205	2.76238	-0.701877	5.44669
	111.205	2.74036	-0.700241	5.44669
	111.205	2.75137	-0.71681	5.44669
	111.205	2.76382	-0.733575	5.44669
	111.205	2.71593	-0.751913	5.44669
	111.205	2.58528	-0.764231	5.44669
	111.205	2.53076	-0.76455	5.44669
	111.205	2.65008	-0.760571	5.44669
	111.205	2.78379	-0.758833	5.44669
	111.205	2.80757	-0.751656	5.44669
	111.205	2.77162	-0.73228	5.44669
	111.205	2.74837	-0.724025	5.44669
	111.205	2.75144	-0.734899	5.44669
	111.205	2.76101	-0.727826	5.44669
	111.205	2.76392	-0.695079	5.44669
	111.205	2.76174	-0.679772	5.44669
	111.205	2.75979	-0.707962	5.44669
	111.205	2.75975	-0.75246	5.44669
	111.183	2.76043	-0.765394	5.44669
	111.126	2.76072	-0.732066	5.44669
	111.102	2.76061	-0.686265	5.44669
	111.133	2.76045	-0.674613	5.44669
	111.114	2.76043	-0.70107	5.44669
	111.043	2.76048	-0.718678	5.44669
	111.035	2.7605	-0.701286	5.44669
	111.059	2.7605	-0.685309	5.44669
	111.027	2.76049	-0.708025	5.44669
	110.977	2.76048	-0.75051	5.44669
	110.962	2.76049	-0.772424	5.44669
	110.973	2.76049	-0.768433	5.44669
	110.983	2.76049	-0.759278	5.44669
	110.983	2.76049	-0.75691	5.44669
	110.979	2.76049	-0.75918	5.44669
	110.978	2.76049	-0.753103	5.44669
	110.978	2.76049	-0.732763	5.44669
	110.979	2.76049	-0.723713	5.44669
	110.979	2.76049	-0.742467	5.44669
	110.979	2.76049	-0.755965	5.44669
	110.979	2.76049	-0.739596	5.44669
	110.979	2.76049	-0.717638	5.44669
	110.979	2.76049	-0.704757	5.44669
	110.957	2.76049	-0.68992	5.44669
	110.877	2.76049	-0.685552	5.44669
	110.796	2.76049	-0.704305	5.44669
	110.804	2.76049	-0.724008	5.44669
	110.838	2.76049	-0.727226	5.44669
	110.805	2.76049	-0.713958	5.44669
	110.75	2.76049	-0.690309	5.44669
	110.734	2.80968	-0.682436	5.44669
	110.746	2.93645	-0.70286	5.44669
	110.734	2.98888	-0.71664	5.44669
	110.677	2.87007	-0.707665	5.44669
	110.65	2.73731	-0.705693	5.44669
	110.702	2.76294	-0.709116	5.44669
	110.74	2.97461	-0.703547	5.44669
	110.672	3.22608	-0.71452	5.44669
	110.575	3.33259	-0.739136	5.44669
	110.594	3.25074	-0.740534	5.44669
	110.709	3.07433	-0.731575	5.44669
	110.762	3.01303	-0.735071	5.44669
	110.678	3.14582	-0.725205	5.44669
	110.547	3.28759	-0.70179	5.44669
	110.488	3.30996	-0.700502	5.44669
	110.504	3.27056	-0.716951	5.44669
	110.531	3.24635	-0.72567	5.44669
	110.536	3.25027	-0.723693	5.44669
	110.529	3.26051	-0.7198	5.44669
	110.524	3.26342	-0.718878	5.44669
	110.525	3.26099	-0.719876	5.44669
	110.527	3.25894	-0.712751	5.44669
	110.527	3.25895	-0.700295	5.44669
	110.527	3.25968	-0.711908	5.44669
	110.526	3.25998	-0.747076	5.44669
	110.526	3.25985	-0.769648	5.44669
	110.504	3.25968	-0.768497	5.44669
	110.447	3.25966	-0.752422	5.44669
	110.423	3.3089	-0.721286	5.44669
	110.477	3.43571	-0.694288	5.44669
	110.537	3.48813	-0.698801	5.44669
	110.548	3.3693	-0.718912	5.44669
	110.509	3.23654	-0.734968	5.44669
	110.441	3.21298	-0.743879	5.44669
	110.397	3.24869	-0.727641	5.44669
	110.375	3.27176	-0.699672	5.44669
	110.333	3.2687	-0.698748	5.44669
	110.315	3.2592	-0.709098	5.44669
	110.366	3.25632	-0.706016	5.44669
	110.401	3.30767	-0.715562	5.44669
	110.354	3.43638	-0.746566	5.44669
	110.292	3.48885	-0.760264	5.44669
	110.279	3.36936	-0.739889	5.44669
	110.294	3.23631	-0.724096	5.44669
	110.305	3.21286	-0.732215	5.44669
	110.304	3.29791	-0.726675	5.44669
	110.3	3.49697	-0.703421	5.44669
	110.299	3.67307	-0.708534	5.44669
	110.3	3.59716	-0.744594	5.44669
	110.3	3.34271	-0.769814	5.44669
	110.301	3.23776	-0.76945	5.44669
	110.3	3.37861	-0.760633	5.44669
	110.3	3.53905	-0.757116	5.44669
	110.278	3.61553	-0.758785	5.44669
	110.22	3.69832	-0.760735	5.44669
	110.197	3.72288	-0.753088	5.44669
	110.251	3.60806	-0.732204	5.44669
	110.311	3.53609	-0.715613	5.44669
	110.299	3.64273	-0.706544	5.44669
	110.203	3.77738	-0.69926	5.44669
	110.089	3.80607	-0.713688	5.44669
	110.041	3.77184	-0.748191	5.44669
	110.056	3.74756	-0.761611	5.44669
	110.078	3.7496	-0.732005	5.44669
	110.082	3.75909	-0.687585	5.44669
	110.076	3.76234	-0.675187	5.44669
	110.072	3.76033	-0.708712	5.44669
	110.072	3.75833	-0.746534	5.44669
	110.074	3.75821	-0.745657	5.44669
	110.052	3.75887	-0.731086	5.44669
	109.994	3.75919	-0.733044	5.44669
	109.97	3.75909	-0.72453	5.44669
	110.002	3.75893	-0.702227	5.44669
	109.982	3.7589	-0.700925	5.44669
	109.89	3.75895	-0.716972	5.44669
	109.824	3.75897	-0.725529	5.44669
	109.824	3.75897	-0.715755	5.44669
	109.846	3.75896	-0.691667	5.44669
	109.856	3.75895	-0.682366	5.44669
	109.851	3.75896	-0.702349	5.44669
	109.846	3.75896	-0.724321	5.44669
	109.846	3.75896	-0.735923	5.44669
	109.847	3.75896	-0.750219	5.44669
	109.848	3.75896	-0.754815	5.44669
	109.848	3.75896	-0.728478	5.44669
	109.848	3.75896	-0.696401	5.44669
	109.847	3.75896	-0.704993	5.44669
	109.848	3.75896	-0.737742	5.44669
	109.848	3.75896	-0.735474	5.44669
	109.848	3.75896	-0.697224	5.44669
	109.848	3.75896	-0.670073	5.44669
	109.825	3.75896	-0.678278	5.44669
	109.768	3.75896	-0.715924	5.44669
	109.744	3.75896	-0.756278	5.44669
	109.798	3.75896	-0.764155	5.44669
	109.836	3.75896	-0.738059	5.44669
	109.767	3.75896	-0.714074	5.44669
	109.647	3.75896	-0.703809	5.44669
	109.609	3.75896	-0.69866	5.44669
	109.679	3.75896	-0.714409	5.44669
	109.728	3.75896	-0.740835	5.44669
	109.68	3.80815	-0.741286	5.44669
	109.614	3.93492	-0.723416	5.44669
	109.598	3.98736	-0.714398	5.44669
	109.614	3.86854	-0.716756	5.44669
	109.627	3.73578	-0.720914	5.44669
	109.626	3.71222	-0.721812	5.44669
	109.621	3.74792	-0.72071	5.44669
	109.62	3.771	-0.727799	5.44669
	109.621	3.76793	-0.748148	5.44669
	109.622	3.75844	-0.764713	5.44669
	109.622	3.80474	-0.758221	5.44669
	109.621	3.98287	-0.73289	5.44669
	109.621	4.16401	-0.714069	5.44669
	109.621	4.09767	-0.705652	5.44669
	109.621	3.89461	-0.691565	5.44669
	109.599	3.86478	-0.678053	5.44669
	109.542	3.97865	-0.683592	5.44669
	109.518	4.04554	-0.715307	5.44669
	109.549	3.98525	-0.75413	5.44669
	109.53	3.87946	-0.763475	5.44669
	109.437	3.94596	-0.738538	5.44669
	109.371	4.17315	-0.714517	5.44669
	109.371	4.27029	-0.703824	5.44669
	109.394	4.1359	-0.698509	5.44669
	109.403	4.03014	-0.71434	5.44669
	109.399	4.12963	-0.74086	5.44669
	109.394	4.27329	-0.73345	5.44669
	109.393	4.3083	-0.703137	5.44669
	109.395	4.27351	-0.698128	5.44669
	109.396	4.24675	-0.715476	5.44669
	109.395	4.24795	-0.733767	5.44669
	109.395	4.25797	-0.752467	5.44669
	109.395	4.26174	-0.756524	5.44669
	109.395	4.25976	-0.736266	5.44669
	109.395	4.25759	-0.716044	5.44669
	109.395	4.25739	-0.713143	5.44669
	109.395	4.25807	-0.726729	5.44669
	109.395	4.25843	-0.750397	5.44669
	109.395	4.25834	-0.766037	5.44669
	109.395	4.25817	-0.765847	5.44669
	109.395	4.25813	-0.760473	5.44669
	109.395	4.25818	-0.758331	5.44669
	109.395	4.25821	-0.75148	5.44669
	109.395	4.25821	-0.732385	5.44669
	109.395	4.25819	-0.724131	5.44669
	109.395	4.25819	-0.734906	5.44669
	109.395	4.25819	-0.727791	5.44669
	109.395	4.2582	-0.695062	5.44669
	109.395	4.2582	-0.671907	5.44669
	109.373	4.25819	-0.679815	5.44669
	109.293	4.25819	-0.715917	5.44669
	109.212	4.25819	-0.747858	5.44669
	109.22	4.25819	-0.735772	5.44669
	109.276	4.25819	-0.693744	5.44669
	109.323	4.30739	-0.676379	5.44669
	109.372	4.43416	-0.699144	5.44669
	109.383	4.48659	-0.725113	5.44669
	109.305	4.36777	-0.729524	5.44669
	109.191	4.23502	-0.714528	5.44669
	109.136	4.21146	-0.689731	5.44669
	109.148	4.24716	-0.681991	5.44669
	109.172	4.27023	-0.71075	5.44669
	109.177	4.26717	-0.744961	5.44669
	109.171	4.30687	-0.744273	5.44669
	109.167	4.43075	-0.723194	5.44669
	109.167	4.48535	-0.705372	5.44268
	109.169	4.36846	-0.696066	5.43234
	109.169	4.23575	-0.704895	5.42806
	109.169	4.21152	-0.720784	5.43775
	109.169	4.24693	-0.725708	5.44858
	109.169	4.3193	-0.714475	5.4505
	109.169	4.44317	-0.698937	5.44759
	109.169	4.53532	-0.702854	5.44571
	109.146	4.58954	-0.711037	5.44595
	109.089	4.63813	-0.697491	5.44673
	109.065	4.5993	-0.686442	5.44696
	109.119	4.55945	-0.70985	5.44679
	109.157	4.60475	-0.750872	5.44663
	109.11	4.54714	-0.771927	5.44663
	109.048	4.34496	-0.760225	5.44668
	109.034	4.25511	-0.723287	5.44671
	109.049	4.43284	-0.684474	5.4467
	109.038	4.70953	-0.67699	5.44668
	108.98	4.83841	-0.710574	5.44668
	108.93	4.8061	-0.754544	5.44669
	108.925	4.74868	-0.773209	5.44669
	108.94	4.73641	-0.767328	5.44669
	108.948	4.75173	-0.758536	5.44669
	108.946	4.76251	-0.749122	5.44669
	108.942	4.76159	-0.731323	5.44669
	108.941	4.75737	-0.716654	5.44669
	108.92	4.75593	-0.715164	5.44669
	108.841	4.75682	-0.719489	5.44669
	108.737	4.75771	-0.721788	5.44669
	108.709	4.75776	-0.721207	5.44669
	108.777	4.75747	-0.720145	5.44669
	108.822	4.75733	-0.727778	5.44669
	108.774	4.75737	-0.74834	5.44669
	108.708	4.75744	-0.75693	5.44669
	108.693	4.75746	-0.737904	5.44669
	108.71	4.75744	-0.724456	5.44669
	108.722	4.75742	-0.733073	5.44669
	108.721	4.75743	-0.726906	5.44669
	108.716	4.75743	-0.703214	5.44669
	108.715	4.75743	-0.708365	5.44669
	108.715	4.75743	-0.736726	5.44669
	108.716	4.80662	-0.74172	5.44669
	108.717	4.9334	-0.73293	5.44669
	108.716	4.98583	-0.743088	5.44669
	108.716	4.86701	-0.760811	5.44669
	108.716	4.73426	-0.766262	5.44669
	108.716	4.71069	-0.754634	5.44669
	108.716	4.79558	-0.723009	5.44669
	108.716	4.99463	-0.694223	5.44669
	108.716	5.21996	-0.698162	5.44669
	108.694	5.27085	-0.718668	5.44669
	108.614	5.06883	-0.735093	5.44669
	108.511	4.79586	-0.751889	5.44669
	108.483	4.72636	-0.75581	5.44669
	108.551	4.88839	-0.736173	5.44669
	108.596	4.99587	-0.724129	5.44669
	108.547	4.88727	-0.741422	5.44669
	108.482	4.73918	-0.763249	5.44669
	108.467	4.70556	-0.767877	5.44669
	108.483	4.74249	-0.754444	5.44669
	108.495	4.76966	-0.722355	5.44669
	108.494	4.76787	-0.686146	5.44669
	108.49	4.80665	-0.670153	5.44669
	108.488	4.97889	-0.674386	5.44669
	108.489	5.16024	-0.681538	5.44669
	108.49	5.14526	-0.68298	5.44669
	108.49	5.02063	-0.688905	5.44669
	108.49	4.91603	-0.707861	5.44669
	108.49	4.85818	-0.724256	5.44669
	108.49	4.96027	-0.733929	5.44669
	108.49	5.18529	-0.749405	5.44669
	108.49	5.31804	-0.763053	5.44669
	108.49	5.30552	-0.757077	5.44669
	108.49	5.25496	-0.72513	5.44669
	108.49	5.23853	-0.686366	5.44669
	108.49	5.24967	-0.677128	5.44669
	108.49	5.26018	-0.702089	5.44669
	108.468	5.26063	-0.726082	5.44669
	108.41	5.25708	-0.736754	5.44669
	108.386	5.25543	-0.742071	5.44669
	108.418	5.256	-0.726247	5.44669
	108.398	5.25683	-0.69186	5.44669
	108.305	5.25697	-0.678983	5.44669
	108.24	5.25674	-0.708776	5.44669
	108.24	5.25659	-0.753081	5.44669
	108.262	5.25661	-0.773235	5.44669
	108.272	5.25667	-0.767859	5.44669
	108.267	5.25669	-0.758749	5.44669
	108.262	5.25668	-0.749022	5.44669
	108.262	5.25666	-0.731205	5.44669
	108.263	5.25666	-0.724511	5.44669
	108.264	5.25667	-0.735484	5.44669
	108.264	5.25667	-0.727898	5.44669
	108.264	5.25667	-0.702772	5.44669
	108.263	5.25667	-0.707827	5.44669
	108.264	5.30586	-0.736658	5.44669
	108.264	5.43263	-0.734011	5.44669
	108.241	5.48506	-0.704867	5.44669
	108.162	5.41544	-0.698653	5.44669
	108.058	5.40946	-0.715081	5.44669
	108.008	5.43833	-0.725544	5.44669
	108.019	5.35521	-0.716434	5.44669
	108.04	5.29472	-0.699816	5.44669
	108.045	5.39487	-0.702526	5.44669
	108.04	5.5227	-0.718457	5.44669
	108.035	5.60004	-0.725575	5.44669
	108.036	5.64558	-0.715246	5.44669
	108.037	5.54808	-0.699308	5.44669
	108.038	5.32936	-0.710606	5.44669
	108.038	5.2468	-0.739011	5.44669
	108.037	5.43348	-0.741873	5.44669
	108.037	5.71131	-0.72431	5.44669
	108.037	5.78831	-0.714564	5.44669
	108.037	5.62769	-0.716507	5.44669
	108.037	5.46896	-0.720751	5.44669
	108.037	5.4494	-0.721832	5.44669
	108.037	5.54522	-0.720776	5.44669
	108.037	5.69822	-0.719949	5.44669
	108.037	5.79421	-0.712107	5.44669
	108.037	5.79049	-0.699999	5.44669
	108.015	5.70727	-0.712013	5.44669
	107.958	5.51864	-0.747225	5.44669
	107.934	5.34626	-0.769673	5.44669
	107.965	5.42002	-0.768455	5.44669
	107.946	5.67225	-0.760266	5.44669
	107.853	5.82622	-0.749446	5.44669
	107.787	5.81287	-0.730844	5.44669
	107.787	5.75442	-0.724209	5.44669
	107.81	5.73498	-0.743357	5.44669
	107.819	5.74766	-0.764033	5.44669
	107.815	5.75989	-0.767517	5.44669
	107.81	5.7605	-0.754015	5.44669
	107.809	5.75641	-0.730174	5.44669
	107.811	5.75448	-0.714432	5.44669
	107.812	5.75513	-0.706771	5.44669
	107.811	5.75608	-0.691904	5.44669
	107.811	5.75625	-0.685668	5.44669
	107.811	5.75599	-0.711519	5.44669
	107.811	5.75581	-0.751848	5.44669
	107.811	5.75584	-0.763872	5.44669
	107.811	5.75591	-0.739517	5.44669
	107.811	5.75593	-0.722656	5.44669
	107.811	5.75591	-0.739615	5.44669
	107.811	5.7559	-0.755145	5.44669
	107.811	5.7559	-0.732395	5.44669
	107.811	5.7559	-0.690055	5.44669
	107.811	5.7559	-0.676084	5.44669
	107.811	5.7559	-0.700339	5.44669
	107.811	5.7559	-0.717849	5.44669
	107.789	5.7559	-0.709069	5.44669
	107.709	5.7559	-0.705851	5.44669
	107.605	5.7559	-0.716554	5.44669
	107.556	5.7559	-0.723595	5.44669
	107.566	5.7559	-0.715093	5.44669
	107.587	5.7559	-0.699947	5.44669
	107.592	5.7559	-0.703058	5.44669
	107.587	5.7559	-0.718634	5.44669
	107.583	5.7559	-0.72546	5.44669
	107.583	5.7559	-0.715135	5.44669
	107.585	5.7559	-0.691431	5.44669
	107.585	5.7559	-0.682488	5.44669
	107.585	5.7559	-0.702483	5.44669
	107.585	5.7559	-0.724334	5.44669
	107.585	5.7559	-0.735881	5.44669
	107.585	5.80509	-0.742326	5.44669
	107.585	5.93187	-0.726665	5.44669
	107.585	5.9843	-0.691944	5.44669
	107.585	5.86548	-0.670999	5.44669
	107.585	5.78192	-0.672672	5.44669
	107.585	5.88513	-0.680518	5.44669
	107.585	5.97326	-0.683161	5.44669
	107.585	5.87752	-0.689343	5.44669
	107.585	5.7417	-0.715851	5.44669
	107.585	5.70864	-0.744435	5.44669
	107.585	5.74146	-0.742231	5.44669
	107.585	5.7667	-0.722525	5.44669
	107.585	5.76557	-0.705817	5.44669
	107.585	5.75611	-0.688619	5.44669
	107.585	5.75256	-0.684629	5.44669
	107.585	5.75443	-0.712252	5.44669
	107.585	5.80566	-0.752523	5.44669
	107.585	5.93263	-0.763894	5.44669
	107.585	5.98442	-0.739286	5.44669
	107.585	5.86526	-0.714681	5.44669
	107.585	5.78178	-0.711498	5.44669
	107.585	5.88515	-0.726524	5.44669
	107.585	6.02251	-0.743025	5.44669
	107.585	6.10269	-0.738163	5.44669
	107.585	6.19524	-0.721372	5.44669
	107.585	6.27177	-0.714659	5.44669
	107.562	6.28142	-0.725463	5.44669
	107.483	6.25992	-0.741457	5.44669
	107.379	6.24775	-0.730012	5.44669
	107.329	6.25034	-0.701527	5.44669
	107.34	6.25575	-0.698682	5.44669
	107.361	6.2571	-0.716282	5.44669
	107.366	6.25574	-0.726037	5.44669
	107.361	6.25469	-0.724084	5.44669
	107.357	6.25474	-0.719834	5.44669
	107.357	6.25513	-0.718753	5.44669
	107.358	6.25528	-0.719812	5.44669
	107.359	6.2552	-0.712769	5.44669
	107.359	6.25511	-0.700325	5.44669
	107.358	6.25511	-0.711914	5.44669
	107.358	6.25513	-0.747068	5.44669
	107.358	6.25515	-0.769642	5.44669
	107.358	6.25514	-0.768498	5.44669
	107.358	6.25514	-0.752424	5.44669
	107.336	6.25514	-0.721287	5.44669
	107.279	6.25514	-0.694287	5.44669
	107.255	6.25514	-0.698801	5.44669
	107.309	6.25514	-0.718912	5.44669
	107.369	6.25514	-0.734968	5.44669
	107.38	6.25514	-0.751749	5.44669
	107.363	6.25514	-0.763667	5.44669
	107.331	6.25514	-0.756501	5.44669
	107.252	6.25514	-0.732542	5.44669
	107.153	6.25514	-0.714534	5.44669
	107.105	6.30433	-0.705971	5.44669
	107.114	6.4311	-0.691533	5.44669
	107.135	6.53273	-0.685797	5.44669
	107.162	6.54068	-0.711705	5.44669
	107.214	6.46036	-0.744009	5.44669
	107.234	6.31798	-0.743534	5.44669
	107.18	6.27012	-0.731094	5.44669
	107.122	6.44559	-0.741673	5.44669
	107.111	6.65744	-0.753	5.44669
	107.127	6.60464	-0.730764	5.44669
	107.137	6.34711	-0.698005	5.44669
	107.136	6.18346	-0.696982	5.44669
	107.132	6.19465	-0.708957	5.44669
	107.131	6.30482	-0.706586	5.44669
	107.132	6.45287	-0.70798	5.44669
	107.132	6.49249	-0.710458	5.44669
	107.132	6.40992	-0.703297	5.44669
	107.132	6.40308	-0.706067	5.44669
	107.132	6.48537	-0.710826	5.44669
	107.11	6.58031	-0.704131	5.44669
	107.052	6.69839	-0.714156	5.44669
	107.029	6.78033	-0.746648	5.44669
	107.082	6.78317	-0.768668	5.44669
	107.143	6.7569	-0.760368	5.44669
	107.153	6.74514	-0.732377	5.44669
	107.137	6.7496	-0.713089	5.44669
	107.127	6.75566	-0.705424	5.44669
	107.128	6.70742	-0.691817	5.44669
	107.132	6.57889	-0.678239	5.44669
	107.134	6.52538	-0.675709	5.44669
	107.133	6.59519	-0.687081	5.44669
	107.132	6.60162	-0.717559	5.44669
	107.132	6.57288	-0.745956	5.44669
	107.132	6.6067	-0.73439	5.44669
	107.132	6.54032	-0.693841	5.44669
	107.11	6.38774	-0.676911	5.44669
	107.052	6.42795	-0.707203	5.44669
	107.029	6.61016	-0.745288	5.44669
	107.082	6.6406	-0.745671	5.44669
	107.143	6.58358	-0.731534	5.44669
	107.153	6.64647	-0.741098	5.44669
	107.137	6.70853	-0.752602	5.44669
	107.104	6.61624	-0.738672	5.44669
	107.026	6.54033	-0.726317	5.44669
	106.949	6.63731	-0.74145	5.44669
	106.958	6.76931	-0.762483	5.44669
	107.014	6.80032	-0.767546	5.44669
	107.038	6.76801	-0.762449	5.44669
	107.006	6.69451	-0.758555	5.44669
	106.937	6.56909	-0.750872	5.44669
	106.889	6.52586	-0.72418	5.44669
	106.889	6.64806	-0.696052	5.44669
	106.905	6.72977	-0.698512	5.44669
	106.912	6.62458	-0.718164	5.44669
	106.909	6.53627	-0.734758	5.44669
	106.905	6.63265	-0.744056	5.44669
	106.904	6.76879	-0.735661	5.44669
	106.906	6.80176	-0.727826	5.44669
	106.906	6.76879	-0.74311	5.44669
	106.906	6.69433	-0.754765	5.44669
	106.906	6.56873	-0.730992	5.44669
	106.906	6.52578	-0.697473	5.44669
	106.906	6.64815	-0.696678	5.44669
	106.906	6.72983	-0.71689	5.44669
	106.906	6.62457	-0.734876	5.44669
	106.906	6.53625	-0.744559	5.44669
	106.906	6.63264	-0.735829	5.44669
	106.906	6.7688	-0.727718	5.44669
	106.906	6.80177	-0.735135	5.44669
	106.906	6.76879	-0.734474	5.44669
	106.906	6.74352	-0.730508	5.44669
	106.906	6.7447	-0.744657	5.44669
	106.906	6.75418	-0.754459	5.44669
	106.906	6.75773	-0.738185	5.44669
	106.906	6.75585	-0.717583	5.44669
	106.906	6.7538	-0.713106	5.44669
	106.906	6.75361	-0.718295	5.44669
	106.906	6.75426	-0.722019	5.44669
	106.884	6.7546	-0.721728	5.44669
	106.826	6.75451	-0.720281	5.44669
	106.802	6.75435	-0.72765	5.44669
	106.856	6.75432	-0.748238	5.44669
	106.916	6.75436	-0.764804	5.44669
	106.927	6.75439	-0.758227	5.44669
	106.889	6.75439	-0.73286	5.44669
	106.798	6.75437	-0.721925	5.44669
	106.696	6.75437	-0.733812	5.44669
	106.651	6.75437	-0.735987	5.44669
	106.663	6.75437	-0.731614	5.44669
	106.683	6.75438	-0.744582	5.44669
	106.687	6.75437	-0.761906	5.44669
	106.681	6.75437	-0.758319	5.44669
	106.678	6.80356	-0.73393	5.44669
	106.678	6.93034	-0.72234	5.44669
	106.68	6.98277	-0.741476	5.44669
	106.68	6.86395	-0.763909	5.44669
	106.68	6.78039	-0.760263	5.44669
	106.679	6.8836	-0.734033	5.44669
	106.679	6.97174	-0.721692	5.44669
	106.68	6.87599	-0.741168	5.44669
	106.68	6.74017	-0.756139	5.44669
	106.68	6.70712	-0.732259	5.44669
	106.68	6.73993	-0.697515	5.44669
	106.68	6.81436	-0.704116	5.44669
	106.68	6.94	-0.736978	5.44669
	106.68	6.98298	-0.743337	5.44669
	106.657	6.86061	-0.733518	5.44669
	106.6	6.72972	-0.734889	5.44669
	106.554	6.70821	-0.724438	5.44669
	106.55	6.7441	-0.693662	5.44669
	106.587	6.76653	-0.680383	5.44669
	106.651	6.81231	-0.700851	5.44669
	106.695	6.92969	-0.724405	5.44669
	106.695	7.02858	-0.736492	5.44669
	106.658	7.08793	-0.750427	5.44669
	106.572	7.18546	-0.7547	5.44669
	106.471	7.2223	-0.728356	5.44669
	106.425	7.10738	-0.68852	5.44669
	106.436	7.031	-0.676877	5.44669
	106.456	7.13584	-0.701217	5.44669
	106.461	7.27129	-0.725806	5.44669
	106.455	7.30096	-0.736948	5.44669
	106.451	7.26685	-0.750121	5.44669
	106.452	7.24228	-0.754409	5.44669
	106.453	7.24415	-0.736214	5.44669
	106.454	7.25367	-0.716774	5.44669
	106.453	7.257	-0.713467	5.44669
	106.453	7.25501	-0.726605	5.44669
	106.431	7.25299	-0.75023	5.44669
	106.373	7.25285	-0.75814	5.44669
	106.327	7.25351	-0.729869	5.44669
	106.302	7.25384	-0.695802	5.44669
	106.258	7.25374	-0.696377	5.44669
	106.219	7.25358	-0.709487	5.44669
	106.214	7.25355	-0.707023	5.44669
	106.224	7.20441	-0.707974	5.44669
	106.231	7.07766	-0.718172	5.44669
	106.252	7.02522	-0.723518	5.44669
	106.329	7.14403	-0.722356	5.44669
	106.409	7.27678	-0.720005	5.44669
	106.38	7.30035	-0.711568	5.44669
	106.266	7.26465	-0.691883	5.44669
	106.195	7.19238	-0.683946	5.44669
	106.201	7.06867	-0.710804	5.44669
	106.227	7.02573	-0.75216	5.44669
	106.236	7.14744	-0.764257	5.44669
	106.231	7.27803	-0.731696	5.44669
	106.225	7.29966	-0.686514	5.44669
	106.225	7.26391	-0.674849	5.44669
	106.227	7.24151	-0.70108	5.44669
	106.228	7.24487	-0.726469	5.44669
	106.227	7.25425	-0.737275	5.44669
	106.227	7.25698	-0.742151	5.44669
	106.227	7.2548	-0.726096	5.44669
	106.227	7.25291	-0.691768	5.44669
	106.227	7.25289	-0.678998	5.44669
	106.227	7.25356	-0.708815	5.44669
	106.227	7.25384	-0.753092	5.44669
	106.227	7.25373	-0.773226	5.44669
	106.205	7.25358	-0.767851	5.44669
	106.147	7.25356	-0.758749	5.44669
	106.123	7.2536	-0.749025	5.44669
	106.177	7.30282	-0.723336	5.44669
	106.237	7.42959	-0.688484	5.44669
	106.248	7.48201	-0.670783	5.44669
	106.21	7.36319	-0.68169	5.44669
	106.119	7.23043	-0.717102	5.44669
	106.017	7.20687	-0.755559	5.44669
	105.994	7.24258	-0.763435	5.44669
	106.064	7.26565	-0.738014	5.44669
	106.107	7.26258	-0.714311	5.44669
	106.058	7.25309	-0.703924	5.44669
	105.992	7.29939	-0.690754	5.44669
	105.978	7.42833	-0.678327	5.44669
	105.994	7.4827	-0.683995	5.44669
	106.006	7.36392	-0.707508	5.44669
	106.005	7.27969	-0.725861	5.44669
	106.001	7.43179	-0.726857	5.44669
	105.999	7.64682	-0.713144	5.44669
	106	7.60366	-0.69797	5.44669
	106.001	7.34905	-0.702922	5.44669
	106.001	7.18319	-0.711409	5.44669
	106.001	7.2416	-0.697623	5.44669
	106.001	7.42933	-0.678494	5.44669
	106.001	7.5529	-0.673744	5.44669
	106.001	7.54834	-0.686166	5.44669
	106.001	7.45497	-0.710004	5.44669
	106.001	7.36076	-0.718257	5.44669
	106.001	7.44388	-0.705796	5.44669
	106.001	7.67392	-0.704334	5.44669
	106.001	7.76634	-0.709211	5.44669
	106.001	7.62896	-0.6962	5.44669
	106.001	7.52363	-0.678679	5.44669
	106.001	7.57517	-0.682199	5.44669
	106.001	7.59242	-0.7145	5.44669
	106.001	7.57471	-0.754287	5.44669
	106.001	7.65849	-0.771698	5.44669
	106.001	7.7153	-0.766785	5.44669
	106.001	7.61337	-0.758846	5.44669
	105.978	7.53529	-0.749444	5.44669
	105.899	7.63479	-0.731348	5.44669
	105.795	7.76861	-0.71655	5.44669
	105.745	7.79949	-0.715111	5.44669
	105.778	7.76648	-0.719504	5.44669
	105.857	7.74193	-0.721813	5.44669
	105.908	7.74342	-0.721212	5.44669
	105.906	7.75278	-0.712268	5.44669
	105.866	7.75617	-0.699618	5.44669
	105.801	7.75426	-0.703925	5.44669
	105.759	7.75226	-0.711243	5.44669
	105.759	7.7521	-0.697198	5.44669
	105.774	7.75274	-0.678375	5.44669
	105.78	7.75307	-0.681716	5.44669
	105.777	7.75298	-0.706535	5.44669
	105.774	7.75282	-0.718393	5.44669
	105.773	7.75279	-0.707086	5.44669
	105.774	7.75283	-0.712697	5.44669
	105.775	7.75286	-0.737114	5.44669
	105.775	7.75286	-0.732464	5.44669
	105.774	7.75285	-0.704055	5.44669
	105.774	7.75284	-0.706734	5.44669
	105.774	7.75284	-0.735742	5.44669
	105.774	7.75285	-0.741887	5.44669
	105.774	7.75285	-0.73335	5.44669
	105.774	7.75285	-0.743204	5.44669
	105.774	7.75285	-0.76071	5.44669
	105.774	7.75285	-0.758308	5.44669
	105.774	7.75285	-0.73435	5.44669
	105.774	7.75285	-0.714649	5.44669
	105.774	7.75285	-0.713247	5.44669
	105.774	7.75285	-0.727269	5.44669
	105.774	7.75285	-0.750587	5.44669
	105.774	7.75285	-0.765924	5.44669
	105.774	7.75285	-0.765732	5.44669
	105.774	7.75285	-0.760465	5.44669
	105.774	7.75285	-0.758369	5.44669
	105.774	7.75285	-0.75937	5.44669
	105.774	7.75285	-0.752664	5.44669
	105.774	7.75285	-0.732512	5.44669
	105.774	7.75285	-0.715893	5.44669
	105.774	7.75285	-0.714422	5.44669
	105.774	7.75285	-0.727319	5.44669
	105.774	7.75285	-0.742319	5.44669
	105.752	7.75285	-0.729714	5.44669
	105.672	7.75285	-0.701096	5.44669
	105.591	7.75285	-0.698608	5.44669
	105.599	7.75285	-0.716404	5.44669
	105.655	7.75285	-0.726114	5.44669
	105.68	7.75285	-0.716203	5.44669
	105.649	7.75285	-0.691646	5.44669
	105.579	7.75285	-0.682198	5.44669
	105.531	7.75285	-0.710156	5.44669
	105.531	7.75285	-0.744639	5.44669
	105.547	7.75285	-0.744349	5.44669
	105.554	7.75285	-0.72334	5.44669
	105.551	7.75285	-0.713277	5.44669
	105.547	7.75285	-0.716313	5.44669
	105.547	7.75285	-0.721127	5.44669
	105.548	7.75285	-0.72993	5.44669
	105.548	7.75285	-0.741022	5.44669
	105.548	7.75285	-0.736112	5.44669
	105.548	7.75285	-0.721225	5.44669
	105.548	7.75285	-0.715326	5.44669
	105.548	7.75285	-0.725795	5.44669
	105.548	7.75285	-0.749229	5.44669
	105.548	7.75285	-0.765879	5.44669
	105.548	7.75285	-0.766196	5.44669
	105.548	7.75285	-0.752804	5.44669
	105.526	7.75285	-0.722266	5.44669
	105.468	7.75285	-0.686692	5.44669
	105.422	7.75285	-0.678284	5.44669
	105.419	7.75285	-0.702457	5.44669
	105.433	7.75285	-0.725825	5.44669
	105.418	7.75285	-0.728645	5.44669
	105.38	7.75285	-0.721777	5.44669
	105.388	7.75285	-0.717939	5.44669
	105.408	7.75285	-0.710908	5.44669
	105.369	7.75285	-0.692341	5.44669
	105.316	7.75285	-0.676501	5.44669
	105.304	7.75285	-0.674794	5.44669
	105.316	7.75285	-0.679444	5.44669
	105.326	7.75285	-0.689827	5.44669
	105.326	7.75285	-0.717376	5.44669
	105.322	7.75285	-0.744901	5.44669
	105.321	7.75285	-0.741885	5.44669
	105.321	7.75285	-0.730084	5.44669
	105.3	7.75285	-0.733965	5.44669
	105.242	7.75285	-0.733142	5.44669
	105.218	7.80204	-0.730366	5.44669
	105.272	7.978	-0.7372	5.44669
	105.31	8.15721	-0.726528	5.44669
	105.241	8.09082	-0.693716	5.44669
	105.121	7.88844	-0.671792	5.44669
	105.083	7.90809	-0.672375	5.44669
	105.175	8.14863	-0.687982	5.44669
	105.282	8.26779	-0.711253	5.44669
	105.258	8.13785	-0.726006	5.44669
	105.138	8.02612	-0.725585	5.44669
	105.062	8.12152	-0.72043	5.44669
	105.067	8.26559	-0.718462	5.44669
	105.096	8.30223	-0.719477	5.44669
	105.106	8.26798	-0.728473	5.44669
	105.1	8.19168	-0.740998	5.44669
	105.094	8.01657	-0.728749	5.44669
	105.093	7.84737	-0.69329	5.44669
	105.095	7.91764	-0.670822	5.44669
	105.096	8.16728	-0.67212	5.44669
	105.096	8.32141	-0.680349	5.44669
	105.095	8.30904	-0.691158	5.44669
	105.095	8.25094	-0.709741	5.44669
	105.095	8.2313	-0.724243	5.44669
	105.096	8.24377	-0.733255	5.44669
	105.096	8.25599	-0.741257	5.44669
	105.096	8.25667	-0.735021	5.44669
	105.095	8.25262	-0.728553	5.44669
	105.096	8.25067	-0.735771	5.44669
	105.096	8.2513	-0.726573	5.44669
	105.073	8.25226	-0.702114	5.44669
	105.016	8.25243	-0.708022	5.44669
	104.992	8.25217	-0.736973	5.44669
	105.046	8.25199	-0.734074	5.44669
	105.084	8.25202	-0.704781	5.44669
	105.037	8.25209	-0.698595	5.44669
	104.975	8.25211	-0.707217	5.44669
	104.961	8.25209	-0.697412	5.44669
	104.976	8.25208	-0.679897	5.44669
	104.965	8.25208	-0.674407	5.44669
	104.929	8.20289	-0.678074	5.44669
	104.936	8.07612	-0.68152	5.44669
	104.955	8.02369	-0.689524	5.44669
	104.916	8.1425	-0.708639	5.44669
	104.864	8.27526	-0.716491	5.44669
	104.851	8.29882	-0.69767	5.44669
	104.864	8.26312	-0.68457	5.44669
	104.873	8.24004	-0.709001	5.44669
	104.873	8.24311	-0.751181	5.44669
	104.869	8.2526	-0.772358	5.44669
	104.868	8.25549	-0.760296	5.44669
	104.869	8.25333	-0.723163	5.44669
	104.869	8.25139	-0.684397	5.44669
	104.87	8.25135	-0.677002	5.44669
	104.869	8.25202	-0.702736	5.44669
	104.869	8.25232	-0.718527	5.44669
	104.869	8.2522	-0.70063	5.44669
	104.869	8.25205	-0.685088	5.44669
	104.869	8.25203	-0.700295	5.44669
	104.869	8.30126	-0.714621	5.44669
	104.869	8.42806	-0.707731	5.44669
	104.869	8.48049	-0.714309	5.44669
	104.869	8.36166	-0.745431	5.44669
	104.869	8.2289	-0.768104	5.44669
	104.869	8.20534	-0.768435	5.44669
	104.869	8.24105	-0.760815	5.44669
	104.869	8.31331	-0.757554	5.44669
	104.869	8.43702	-0.758903	5.44669
	104.869	8.52915	-0.752759	5.44669
	104.869	8.53422	-0.724846	5.44669
	104.869	8.45606	-0.695661	5.44669
	104.869	8.31561	-0.705982	5.44669
	104.869	8.2186	-0.746291	5.44669
	104.869	8.26663	-0.771433	5.44669
	104.869	8.47494	-0.769525	5.44669
	104.869	8.66784	-0.760089	5.44669
	104.869	8.59566	-0.756862	5.44669
	104.847	8.38597	-0.758872	5.44669
	104.767	8.40462	-0.760862	5.44669
	104.664	8.64733	-0.753111	5.44669
	104.614	8.81696	-0.732168	5.44669
	104.624	8.76436	-0.715591	5.44669
	104.646	8.57774	-0.706547	5.44669
	104.651	8.50174	-0.699269	5.44669
	104.645	8.63201	-0.713691	5.44669
	104.641	8.77795	-0.740318	5.44669
	104.641	8.80296	-0.733454	5.44669
	104.643	8.76318	-0.695461	5.44669
	104.643	8.73788	-0.677923	5.44669
	104.643	8.74147	-0.707051	5.44669
	104.643	8.75197	-0.744864	5.44669
	104.621	8.75509	-0.737677	5.44669
	104.563	8.75267	-0.703478	5.44669
	104.517	8.75054	-0.696767	5.44669
	104.514	8.75051	-0.706914	5.44669
	104.55	8.75126	-0.705806	5.44669
	104.614	8.75158	-0.708379	5.44669
	104.636	8.75145	-0.718774	5.44669
	104.557	8.75128	-0.723626	5.44669
	104.438	8.75126	-0.714317	5.44669
	104.382	8.75131	-0.69174	5.44669
	104.418	8.75133	-0.682908	5.44669
	104.5	8.75133	-0.71042	5.44669
	104.529	8.75132	-0.752368	5.44669
	104.469	8.75131	-0.76448	5.44669
	104.404	8.75132	-0.739587	5.44669
	104.394	8.75132	-0.714599	5.44669
	104.412	8.75132	-0.711357	5.44669
	104.423	8.75132	-0.726494	5.44669
	104.421	8.75132	-0.750934	5.44669
	104.416	8.75132	-0.758474	5.44669
	104.415	8.75132	-0.737629	5.44669
	104.416	8.75132	-0.723792	5.44669
	104.417	8.75132	-0.740763	5.44669
	104.417	8.75132	-0.763093	5.44669
	104.417	8.75132	-0.760175	5.44669
	104.417	8.75132	-0.726415	5.44669
	104.417	8.75132	-0.693674	5.44669
	104.417	8.75132	-0.69672	5.44669
	104.417	8.75132	-0.710388	5.44669
	104.417	8.75132	-0.707279	5.44669
	104.417	8.75132	-0.715632	5.44669
	104.417	8.75132	-0.746147	5.44669
	104.417	8.75132	-0.760063	5.44669
	104.417	8.75132	-0.732083	5.44669
	104.417	8.75132	-0.696039	5.44669
	104.417	8.80051	-0.695688	5.44669
	104.417	8.92728	-0.709114	5.44669
	104.417	8.97972	-0.707112	5.44669
	104.417	8.8609	-0.716015	5.44669
	104.417	8.72814	-0.746367	5.44669
	104.417	8.70458	-0.76789	5.44669
	104.417	8.74028	-0.768013	5.44669
	104.417	8.76336	-0.752844	5.44669
	104.417	8.76029	-0.721635	5.44669
	104.394	8.7508	-0.694284	5.44669
	104.337	8.74791	-0.706547	5.44669
	104.313	8.75008	-0.747017	5.44669
	104.345	8.8012	-0.771536	5.44669
	104.325	8.92802	-0.769311	5.44669
	104.255	8.97978	-0.752092	5.44669
	104.246	8.86066	-0.72873	5.44669
	104.27	8.72802	-0.722382	5.44669
	104.239	8.7538	-0.735473	5.44669
	104.21	8.9163	-0.72865	5.44669
	104.253	8.99177	-0.69522	5.44669
	104.288	8.91905	-0.679538	5.44669
	104.244	8.90358	-0.707814	5.44669
	104.184	8.92957	-0.752481	5.44669
	104.169	8.89781	-0.773326	5.44669
	104.184	8.96603	-0.76811	5.44669
	104.195	9.11865	-0.758822	5.44669
	104.195	9.12699	-0.748963	5.44669
	104.19	9.02209	-0.731155	5.44669
	104.189	8.9666	-0.71664	5.44669
	104.19	9.02848	-0.707347	5.44669
	104.191	9.18008	-0.699231	5.44669
	104.191	9.28755	-0.713391	5.44669
	104.19	9.23995	-0.748076	5.44669
	104.19	9.07729	-0.761669	5.44669
	104.19	9.00952	-0.739941	5.44669
	104.19	9.13472	-0.715748	5.44669
	104.19	9.2756	-0.711712	5.44669
	104.19	9.3003	-0.726234	5.44669
	104.19	9.26219	-0.742828	5.44669
	104.19	9.2377	-0.730313	5.44669
	104.19	9.24103	-0.701165	5.44669
	104.19	9.25113	-0.706295	5.44669
	104.19	9.25418	-0.744457	5.44669
	104.19	9.25187	-0.770553	5.44669
	104.19	9.24981	-0.769808	5.44669
	104.19	9.24978	-0.76052	5.44669
	104.19	9.25049	-0.756942	5.44669
	104.19	9.2508	-0.750881	5.44669
	104.168	9.25068	-0.732628	5.44669
	104.088	9.25052	-0.724446	5.44669
	104.007	9.25049	-0.742822	5.44669
	104.015	9.25054	-0.755854	5.44669
	104.071	9.25057	-0.739422	5.44669
	104.096	9.25057	-0.725476	5.44669
	104.087	9.25055	-0.740831	5.44669
	104.097	9.25055	-0.762523	5.44669
	104.13	9.25055	-0.759912	5.44669
	104.1	9.25056	-0.734378	5.44669
	104.002	9.25056	-0.721962	5.44669
	103.938	9.25055	-0.741159	5.44669
	103.941	9.25055	-0.76391	5.44669
	103.964	9.25055	-0.760377	5.44669
	103.972	9.25055	-0.73408	5.44669
	103.968	9.25055	-0.721671	5.44669
	103.963	9.25055	-0.741143	5.44669
	103.962	9.25055	-0.756136	5.44669
	103.964	9.25055	-0.732267	5.44669
	103.965	9.25055	-0.69752	5.44669
	103.964	9.25055	-0.696245	5.44669
	103.964	9.25055	-0.716692	5.44669
	103.964	9.25055	-0.734947	5.44669
	103.964	9.25055	-0.75253	5.44669
	103.964	9.25055	-0.756131	5.44669
	103.964	9.25055	-0.736079	5.44669
	103.964	9.25055	-0.723976	5.44669
	103.964	9.29974	-0.73352	5.44669
	103.964	9.42652	-0.735135	5.44669
	103.964	9.47895	-0.73136	5.44669
	103.964	9.36013	-0.744779	5.44669
	103.964	9.22738	-0.762078	5.44669
	103.964	9.20382	-0.766192	5.44669
	103.964	9.23952	-0.762025	5.44669
	103.964	9.26259	-0.750988	5.44669
	103.964	9.25953	-0.730865	5.44669
	103.964	9.25004	-0.723669	5.44669
	103.964	9.24715	-0.735253	5.44669
	103.964	9.24931	-0.735971	5.44669
	103.964	9.25125	-0.731094	5.44669
	103.964	9.25128	-0.74437	5.44669
	103.942	9.25061	-0.762002	5.44669
	103.862	9.25032	-0.766305	5.44669
	103.781	9.25043	-0.754229	5.44669
	103.811	9.25059	-0.730694	5.44669
	103.925	9.2998	-0.722445	5.44669
	103.973	9.47572	-0.734801	5.44669
	103.888	9.6549	-0.736217	5.44669
	103.758	9.58852	-0.723487	5.44669
	103.699	9.33696	-0.716238	5.44669
	103.715	9.18065	-0.725373	5.44669
	103.742	9.19278	-0.748728	5.44669
	103.748	9.25156	-0.76582	5.44669
	103.74	9.27157	-0.758478	5.44669
	103.735	9.25901	-0.732605	5.44669
	103.736	9.24663	-0.713857	5.44669
	103.738	9.24591	-0.705665	5.44669
	103.738	9.25	-0.691645	5.44669
	103.738	9.25198	-0.685952	5.44669
	103.738	9.30054	-0.70386	5.44669
	103.738	9.42635	-0.715809	5.44669
	103.738	9.52779	-0.699091	5.44669
	103.738	9.53601	-0.685409	5.44669
	103.738	9.45587	-0.708848	5.44669
	103.738	9.31346	-0.742948	5.44669
	103.738	9.26553	-0.736235	5.44669
	103.738	9.3918	-0.703554	5.44669
	103.738	9.47688	-0.697312	5.44669
	103.738	9.42085	-0.714986	5.44669
	103.738	9.45811	-0.733852	5.44669
	103.738	9.60642	-0.744806	5.44669
	103.738	9.62397	-0.736297	5.44669
	103.738	9.57364	-0.727826	5.44669
	103.738	9.64392	-0.742884	5.44669
	103.715	9.7067	-0.762541	5.44669
	103.658	9.61209	-0.759188	5.44669
	103.612	9.53495	-0.734069	5.44669
	103.608	9.58305	-0.722089	5.44669
	103.645	9.58884	-0.733451	5.44669
	103.687	9.56754	-0.735778	5.44669
	103.651	9.6539	-0.731654	5.44669
	103.548	9.71306	-0.744673	5.44669
	103.506	9.6112	-0.76193	5.44669
	103.568	9.53232	-0.758297	5.44669
	103.615	9.63145	-0.733912	5.44669
	103.57	9.71622	-0.722341	5.44669
	103.504	9.57132	-0.741483	5.44669
	103.489	9.35913	-0.756041	5.44669
	103.505	9.40091	-0.739977	5.44669
	103.517	9.65394	-0.725642	5.44669
	103.516	9.81962	-0.732833	5.44669
	103.512	9.81089	-0.726384	5.44669
	103.51	9.70102	-0.69521	5.44669
	103.511	9.55223	-0.680339	5.44669
	103.512	9.51219	-0.708153	5.44669
	103.512	9.64403	-0.744468	5.44669
	103.512	9.77784	-0.74499	5.44669
	103.511	9.79721	-0.72367	5.44669
	103.511	9.75938	-0.705316	5.44669
	103.489	9.7369	-0.695873	5.44669
	103.409	9.74098	-0.704834	5.44669
	103.306	9.75068	-0.720827	5.44669
	103.256	9.75329	-0.733618	5.44669
	103.267	9.75094	-0.750502	5.44669
	103.288	9.74903	-0.755753	5.44669
	103.293	9.74906	-0.728771	5.44669
	103.31	9.74976	-0.69619	5.44669
	103.363	9.75004	-0.69693	5.44669
	103.387	9.74991	-0.717451	5.44669
	103.335	9.74975	-0.735021	5.44669
	103.275	9.74973	-0.74442	5.44669
	103.264	9.74978	-0.735719	5.44669
	103.28	9.74981	-0.727722	5.44669
	103.291	9.7498	-0.743046	5.44669
	103.289	9.74979	-0.754775	5.44669
	103.285	9.74979	-0.731019	5.44669
	103.284	9.74979	-0.697481	5.4507
	103.285	9.74979	-0.704543	5.46104
	103.285	9.74979	-0.74504	5.46531
	103.286	9.74979	-0.76355	5.45562
	103.285	9.74979	-0.741809	5.4448
	103.285	9.74979	-0.723733	5.44287
	103.285	9.74979	-0.73138	5.44579
	103.285	9.74979	-0.734325	5.44767
	103.285	9.74979	-0.723911	5.44742
	103.285	9.74979	-0.709217	5.44664
	103.285	9.74979	-0.689552	5.44641
	103.285	9.74979	-0.683812	5.44658
	103.285	9.74979	-0.711578	5.44674
	103.285	9.74979	-0.744661	5.44675
	103.285	9.79898	-0.743853	5.44669
	103.285	9.92576	-0.730995	5.44667
	103.263	9.97819	-0.741518	5.44668
	103.205	9.85937	-0.760841	5.44669
	103.159	9.72662	-0.766832	5.44669
	103.156	9.70305	-0.762733	5.44669
	103.17	9.78795	-0.758928	5.44669
	103.177	9.93779	-0.750927	5.44669
	103.175	9.98716	-0.72407	5.44669
	103.149	9.85885	-0.688116	5.44669
	103.091	9.72321	-0.678239	5.44669
	103.068	9.751	-0.701932	5.44669
	103.123	9.91541	-0.725621	5.44669
	103.16	9.99096	-0.728746	5.44669
	103.136	9.91759	-0.714021	5.44669
	103.131	9.90183	-0.697666	5.44669
	103.141	9.92792	-0.710354	5.44669
	103.102	9.84713	-0.747359	5.44669
	103.054	9.7394	-0.770319	5.44669
	103.042	9.76196	-0.760807	5.44669
	103.054	9.96344	-0.731974	5.44669
	103.063	10.2117	-0.720635	5.44669
	103.062	10.3205	-0.741457	5.44669
	103.059	10.2408	-0.756636	5.44669
	103.058	10.0644	-0.732365	5.44669
	103.058	10.0024	-0.697383	5.44669
	103.059	10.0857	-0.696153	5.44669
	103.059	10.1008	-0.716702	5.44669
	103.059	10.0709	-0.734984	5.44669
	103.059	10.1503	-0.744671	5.44669
	103.059	10.2588	-0.727967	5.44669
	103.059	10.2863	-0.699527	5.44669
	103.059	10.2608	-0.706442	5.44669
	103.037	10.2407	-0.745102	5.44669
	102.979	10.2413	-0.77077	5.44669
	102.955	10.2488	-0.76967	5.44669
	103.009	10.2517	-0.760385	5.44669
	103.047	10.2502	-0.749064	5.44669
	102.978	10.2486	-0.730641	5.44669
	102.858	10.2484	-0.716389	5.44669
	102.82	10.2489	-0.715295	5.44669
	102.89	10.2492	-0.727509	5.44669
	102.939	10.2491	-0.749959	5.44669
	102.892	10.1998	-0.765576	5.44669
	102.825	10.073	-0.765809	5.44669
	102.809	10.0206	-0.75275	5.44669
	102.826	10.1395	-0.730251	5.44669
	102.838	10.2722	-0.714914	5.44669
	102.837	10.2958	-0.714816	5.44669
	102.833	10.2601	-0.719961	5.44669
	102.831	10.237	-0.714239	5.44669
	102.832	10.2401	-0.693018	5.44669
	102.833	10.2495	-0.683472	5.44669
	102.833	10.2524	-0.710203	5.44669
	102.833	10.2503	-0.752076	5.44669
	102.832	10.2975	-0.772306	5.44669
	102.833	10.4243	-0.767827	5.44669
	102.833	10.4774	-0.751195	5.44669
	102.833	10.3588	-0.728881	5.44669
	102.81	10.226	-0.722764	5.44669
	102.753	10.2023	-0.735579	5.44669
	102.707	10.2379	-0.736429	5.44669
	102.681	10.3102	-0.731171	5.44669
	102.66	10.434	-0.744239	5.44669
	102.701	10.4769	-0.754049	5.44669
	102.776	10.3552	-0.730291	5.44669
	102.757	10.2246	-0.697434	5.44669
	102.649	10.203	-0.696911	5.44669
	102.577	10.2387	-0.717001	5.44669
	102.58	10.2611	-0.73484	5.44669
	102.606	10.2578	-0.744504	5.44669
	102.615	10.2484	-0.735819	5.44669
	102.61	10.2457	-0.719863	5.44669
	102.605	10.297	-0.71486	5.44669
	102.604	10.4257	-0.718213	5.44669
	102.606	10.4781	-0.71349	5.44669
	102.607	10.4078	-0.693326	5.44669
	102.607	10.4508	-0.683867	5.44669
	102.606	10.6557	-0.702388	5.44669
	102.606	10.8012	-0.723804	5.44669
	102.606	10.8011	-0.735692	5.44669
	102.606	10.7512	-0.750306	5.44669
	102.606	10.7307	-0.762804	5.44669
	102.606	10.7398	-0.756653	5.44669
	102.606	10.751	-0.725041	5.44669
	102.606	10.7524	-0.686479	5.44669
	102.606	10.749	-0.677207	5.44669
	102.606	10.7471	-0.709952	5.44669
	102.606	10.6983	-0.746335	5.44669
	102.606	10.5724	-0.737262	5.44669
	102.606	10.471	-0.702781	5.44669
	102.606	10.4628	-0.704494	5.44669
	102.606	10.543	-0.743127	5.44669
	102.606	10.6362	-0.770636	5.44669
	102.606	10.6065	-0.770316	5.44669
	102.606	10.5054	-0.760703	5.44669
	102.606	10.4648	-0.748968	5.44669
	102.606	10.5315	-0.730488	5.44669
	102.606	10.6799	-0.716359	5.44669
	102.606	10.7842	-0.707466	5.44669
	102.606	10.7857	-0.691511	5.44669
	102.606	10.7508	-0.685256	5.44669
	102.606	10.736	-0.711487	5.44669
	102.606	10.7422	-0.75198	5.44669
	102.606	10.7501	-0.77181	5.44669
	102.606	10.7512	-0.767653	5.44669
	102.606	10.7488	-0.75917	5.44669
	102.606	10.7475	-0.757142	5.44669
	102.606	10.7477	-0.759316	5.44669
	102.606	10.7483	-0.753078	5.44669
	102.606	10.7485	-0.724833	5.44669
	102.606	10.7483	-0.687671	5.44669
	102.606	10.7482	-0.677781	5.44669
	102.606	10.7482	-0.701899	5.44669
	102.606	10.6991	-0.717899	5.44669
	102.606	10.5231	-0.708536	5.44669
	102.606	10.2947	-0.70561	5.44669
	102.606	10.2343	-0.716642	5.44669
	102.606	10.4335	-0.731588	5.44669
	102.606	10.7086	-0.743268	5.44669
	102.606	10.8292	-0.736457	5.44669
	102.606	10.794	-0.72844	5.44669
	102.606	10.7383	-0.743084	5.44669
	102.606	10.7278	-0.762406	5.44669
	102.606	10.7432	-0.759061	5.44669
	102.606	10.7534	-0.734063	5.44669
	102.606	10.7522	-0.722132	5.44669
	102.606	10.7481	-0.741342	5.44669
	102.606	10.7468	-0.763926	5.44669
	102.606	10.7477	-0.768189	5.44669
	102.606	10.7486	-0.762205	5.44669
	102.606	10.7486	-0.758224	5.44669
	102.606	10.7483	-0.75082	5.44669
	102.606	10.7482	-0.732146	5.44669
	102.606	10.699	-0.716395	5.44669
	102.606	10.5723	-0.714763	5.44669
	102.606	10.5199	-0.719413	5.44669
	102.606	10.6387	-0.721899	5.44669
	102.606	10.7714	-0.729151	5.44669
	102.606	10.795	-0.748292	5.44669
	102.606	10.7593	-0.756422	5.44669
	102.606	10.7362	-0.737709	5.44669
	102.606	10.7393	-0.716684	5.44669
	102.606	10.7488	-0.712899	5.44669
	102.606	10.7517	-0.718528	5.44669
	102.584	10.7495	-0.71432	5.44669
	102.527	10.7476	-0.693562	5.44669
	102.48	10.7475	-0.683671	5.44669
	102.477	10.7482	-0.702222	5.44669
	102.491	10.7485	-0.715933	5.44669
	102.498	10.7484	-0.707596	5.44669
	102.496	10.7482	-0.705915	5.44669
	102.47	10.7482	-0.717104	5.44669
	102.434	10.7483	-0.731673	5.44669
	102.447	10.7483	-0.751011	5.44669
	102.49	10.7483	-0.756658	5.44669
	102.53	10.7483	-0.728969	5.44669
	102.58	10.7483	-0.688081	5.44669
	102.595	10.6991	-0.676475	5.44669
	102.517	10.5723	-0.701205	5.44669
	102.425	10.5199	-0.725943	5.44669
	102.427	10.6387	-0.73701	5.44669
	102.463	10.7714	-0.750098	5.44669
	102.433	10.795	-0.762248	5.44669
	102.378	10.7593	-0.764365	5.44669
	102.361	10.7362	-0.761198	5.44669
	102.373	10.7393	-0.759162	5.44669
	102.384	10.7488	-0.759441	5.44669
	102.384	10.7517	-0.760283	5.44669
	102.38	10.7495	-0.760536	5.44669
	102.379	10.7476	-0.760343	5.44669
	102.379	10.7475	-0.760172	5.44669
	102.38	10.7482	-0.752299	5.44669
	102.38	10.7485	-0.724203	5.44669
	102.38	10.7484	-0.687684	5.44669
	102.38	10.7482	-0.67014	5.44669
	102.38	10.7482	-0.681705	5.44669
	102.38	10.7483	-0.717337	5.44669
	102.402	10.7483	-0.755652	5.44669
	102.482	10.7483	-0.771261	5.44669
	102.563	10.7483	-0.758247	5.44669
	102.533	10.7483	-0.722695	5.44669
	102.419	10.7483	-0.6928	5.44669
	102.348	10.7483	-0.705547	5.44669
	102.354	10.7483	-0.747125	5.44669
	102.38	10.7483	-0.764066	5.44669
	102.39	10.7483	-0.733414	5.44669
	102.384	10.7483	-0.687303	5.44669
	102.378	10.7483	-0.674568	5.44669
	102.378	10.7483	-0.708553	5.44669
	102.38	10.7483	-0.754558	5.44669
	102.381	10.7483	-0.773933	5.44669
	102.38	10.7483	-0.759756	5.44669
	102.38	10.7483	-0.722377	5.44669
	102.38	10.7483	-0.69213	5.44669
	102.38	10.7483	-0.697509	5.44669
	102.38	10.7483	-0.719138	5.44669
	102.38	10.7483	-0.727651	5.44669
	102.38	10.7483	-0.723746	5.44669
	102.38	10.7483	-0.726989	5.44669
	102.38	10.7483	-0.738858	5.44669
	102.38	10.7483	-0.736251	5.44669
	102.38	10.7483	-0.722052	5.44669
	102.38	10.7483	-0.715623	5.44669
	102.38	10.7483	-0.725625	5.44669
	102.38	10.7483	-0.749053	5.44669
	102.38	10.7483	-0.765866	5.44669
	102.38	10.7483	-0.758382	5.44669
	102.38	10.7483	-0.724677	5.44268
	102.38	10.7483	-0.693583	5.43234
	102.38	10.7483	-0.705171	5.42806
	102.38	10.7483	-0.738819	5.43775
	102.38	10.7483	-0.743733	5.44858
	102.38	10.7483	-0.725159	5.4505
	102.38	10.7483	-0.714259	5.44759
	102.38	10.7483	-0.723948	5.44571
	102.38	10.7483	-0.740964	5.44595
	102.38	10.7483	-0.738215	5.44673
	102.38	10.7483	-0.722126	5.44696
	102.38	10.7483	-0.714956	5.44679
	102.38	10.7483	-0.72532	5.44663
	102.38	10.7483	-0.749162	5.44663
	102.38	10.7483	-0.758149	5.44668
	102.38	10.7483	-0.738123	5.44671
	102.38	10.7483	-0.724115	5.4467
	102.38	10.7483	-0.732852	5.44668
	102.38	10.7483	-0.726935	5.44668
	102.38	10.7483	-0.703304	5.44669
	102.38	10.7483	-0.700522	5.44669
	102.38	10.7483	-0.716421	5.44669
	102.38	10.7483	-0.733312	5.44669
	102.38	10.7483	-0.751941	5.44669
	102.38	10.7483	-0.764336	5.44669
	102.38	10.7483	-0.756713	5.44669
	102.38	10.7483	-0.732393	5.44669
	102.38	10.7483	-0.722267	5.44669
	102.38	10.7483	-0.741992	5.44669
	102.38	10.7483	-0.764151	5.44669
	102.38	10.7483	-0.768052	5.44669
	102.38	10.7483	-0.754197	5.44669
	102.38	10.7483	-0.73006	5.44669
	102.38	10.7483	-0.722191	5.44669
	102.38	10.7483	-0.73492	5.44669
	102.38	10.7483	-0.736357	5.44669
	102.38	10.7483	-0.731375	5.44669
	102.38	10.7483	-0.744351	5.44669
	102.38	10.7483	-0.761894	5.44669
	102.38	10.7483	-0.766267	5.44669
	102.38	10.7483	-0.762122	5.44669
	102.38	10.7483	-0.758873	5.44669
	102.38	10.7483	-0.751121	5.44669
	102.38	10.7483	-0.732042	5.44669
	102.38	10.7483	-0.724115	5.44669
	102.38	10.7483	-0.742892	5.44669
	102.38	10.7483	-0.763871	5.44669
	102.38	10.7483	-0.759744	5.44669
	102.38	10.7483	-0.733829	5.44669
	102.38	10.7483	-0.71392	5.44669
	102.38	10.7483	-0.713127	5.44669
	102.38	10.7483	-0.727478	5.44669
	102.38	10.7483	-0.742846	5.44669
	102.38	10.7483	-0.737749	5.44669
	102.38	10.7483	-0.729133	5.44669
	102.38	10.7483	-0.735045	5.44669
	102.38	10.7483	-0.733934	5.44669
	102.38	10.7483	-0.730314	5.44669
	102.402	10.7483	-0.744767	5.44669
	102.46	10.7483	-0.762445	5.44669
	102.484	10.7483	-0.76635	5.44669
	102.43	10.7483	-0.761961	5.44669
	102.37	10.7483	-0.758776	5.44669
	102.359	10.7483	-0.751138	5.44669
	102.375	10.7483	-0.732083	5.44669
	102.385	10.7483	-0.716256	5.44669
	102.384	10.7483	-0.706856	5.44669
	102.38	10.7483	-0.691292	5.44669
	102.378	10.7483	-0.67751	5.44669
	102.379	10.7483	-0.675591	5.44669
	102.38	10.7483	-0.68729	5.44669
	102.38	10.7483	-0.709819	5.44669
	102.38	10.7483	-0.725651	5.44669
	102.38	10.7483	-0.733817	5.44669
	102.38	10.7483	-0.748863	5.44669
	102.38	10.7483	-0.762866	5.44669
	102.38	10.7483	-0.765062	5.44669
	102.38	10.7483	-0.761271	5.44669
	102.38	10.7483	-0.758944	5.44669
	102.38	10.7483	-0.751453	5.44669
	102.38	10.7483	-0.732156	5.44669
	102.38	10.7483	-0.716174	5.44669
	102.38	10.7483	-0.706796	5.44669
	102.38	10.7483	-0.699166	5.44669
	102.38	10.7483	-0.713559	5.44669
	102.38	10.7483	-0.740299	5.44669
	102.38	10.7483	-0.733493	5.44669
	102.38	10.7483	-0.703354	5.44669
	102.38	10.7483	-0.698204	5.44669
	102.38	10.7483	-0.715431	5.44669
	102.402	10.7483	-0.72585	5.44669
	102.46	10.7483	-0.716438	5.44669
	102.484	10.7483	-0.699709	5.44669
	102.43	10.7483	-0.710351	5.44669
	102.392	10.7483	-0.746632	5.44669
	102.439	10.7483	-0.770015	5.44669
	102.501	10.7483	-0.760938	5.44669
	102.537	10.7483	-0.724266	5.44669
	102.579	10.7483	-0.684631	5.44669
	102.614	10.7483	-0.668837	5.44669
	102.618	10.6991	-0.674374	5.44669
	102.608	10.5723	-0.682	5.44669
	102.603	10.5199	-0.691048	5.44669
	102.604	10.6387	-0.709108	5.44669
	102.607	10.7714	-0.716146	5.44669
	102.607	10.795	-0.705229	5.44669
	102.607	10.7593	-0.712718	5.44669
	102.606	10.687	-0.745653	5.44669
	102.606	10.5633	-0.760892	5.44669
	102.606	10.5204	-0.740477	5.44669
	102.606	10.6421	-0.716248	5.44669
	102.606	10.7235	-0.711731	5.44669
	102.606	10.6183	-0.718194	5.44669
	102.606	10.481	-0.722465	5.44669
	102.606	10.4506	-0.729822	5.44669
	102.606	10.5343	-0.748372	5.44669
	102.606	10.6861	-0.756217	5.44669
	102.606	10.7367	-0.737594	5.44669
	102.606	10.6082	-0.716709	5.44669
	102.606	10.472	-0.71295	5.44669
	102.606	10.4505	-0.726411	5.4507
	102.629	10.4882	-0.750333	5.46104
	102.686	10.5115	-0.758252	5.46531
	102.71	10.5569	-0.729879	5.45562
	102.656	10.6247	-0.687895	5.4448
	102.596	10.5475	-0.676074	5.44287
	102.607	10.3294	-0.701102	5.44579
	102.681	10.1907	-0.718172	5.44767
	102.715	10.1982	-0.708933	5.44742
	102.682	10.2488	-0.70568	5.44664
	102.698	10.2671	-0.71653	5.44641
	102.789	10.2567	-0.723646	5.44658
	102.856	10.2458	-0.722993	5.44674
	102.857	10.245	-0.728097	5.44675
	102.834	10.2485	-0.73959	5.44669
	102.825	10.2502	-0.736164	5.44667
	102.829	10.2497	-0.721755	5.44668
	102.834	10.2489	-0.71553	5.44669
	102.834	10.2487	-0.717821	5.44669
	102.855	10.2489	-0.713087	5.44669
	102.912	10.2491	-0.701167	5.44669
	102.936	10.2491	-0.712154	5.44669
	102.882	10.249	-0.738998	5.44669
	102.822	10.249	-0.741318	5.44669
	102.811	10.249	-0.731953	5.44669
	102.828	10.249	-0.742821	5.44669
	102.86	10.249	-0.753176	5.44669
	102.916	10.249	-0.730429	5.44268
	102.936	10.249	-0.689931	5.43234
	102.881	10.249	-0.668861	5.42806
	102.844	10.249	-0.672499	5.43775
	102.914	10.249	-0.689077	5.44858
	103.034	10.249	-0.719538	5.4505
	103.071	10.249	-0.753946	5.44759
	103.002	10.249	-0.761893	5.44571
	102.952	10.1998	-0.73007	5.44595
	103	10.0731	-0.686673	5.44673
	103.067	10.0206	-0.675493	5.44696
	103.082	10.1394	-0.701293	5.44679
	103.066	10.223	-0.72633	5.44663
	103.053	10.1198	-0.737141	5.44663
	103.054	9.98247	-0.742144	5.44668
	103.059	9.90225	-0.734012	5.44671
	103.061	9.80968	-0.727815	5.4467
	103.06	9.73315	-0.735821	5.44668
	103.059	9.72351	-0.726857	5.44267
	103.059	9.74501	-0.694344	5.43234
	103.059	9.80637	-0.679808	5.42806
	103.059	9.97975	-0.708239	5.43775
	103.059	10.1535	-0.752563	5.44858
	103.059	10.0858	-0.773209	5.4505
	103.059	9.83559	-0.768032	5.44759
	103.081	9.68032	-0.758831	5.44571
	103.139	9.69242	-0.756865	5.44595
	103.185	9.7508	-0.75145	5.44673
	103.188	9.77066	-0.725022	5.44696
	103.152	9.75818	-0.688329	5.44679
	103.087	9.74589	-0.670119	5.44663
	103.043	9.74517	-0.681467	5.44663
	103.065	9.74924	-0.717245	5.44668
	103.16	9.7512	-0.747827	5.44671
	103.27	9.75058	-0.735287	5.4467
	103.294	9.74962	-0.693552	5.44668
	103.223	9.74944	-0.6686	5.44668
	103.155	9.7497	-0.678966	5.44669
	103.125	9.74988	-0.716736	5.44669
	103.11	9.74986	-0.748503	5.44669
	103.155	9.74979	-0.743622	5.44669
	103.253	9.79895	-0.721661	5.44669
	103.311	9.92575	-0.712832	5.44669
	103.284	9.97819	-0.724594	5.44669
	103.205	9.85938	-0.749612	5.44669
	103.174	9.72662	-0.766467	5.44669
	103.232	9.70305	-0.766306	5.44669
	103.297	9.73875	-0.752641	5.44669
	103.308	9.76183	-0.730029	5.44669
	103.29	9.75876	-0.71486	5.44669
	103.279	9.74927	-0.714872	5.44669
	103.281	9.74638	-0.720004	5.44669
	103.285	9.74855	-0.722108	5.44669
	103.287	9.75048	-0.729028	5.44669
	103.286	9.75052	-0.740296	5.44669
	103.285	9.74985	-0.728258	5.44669
	103.285	9.74956	-0.693334	5.44669
	103.285	9.74967	-0.671015	5.44669
	103.285	9.74982	-0.680056	5.44669
	103.285	9.74985	-0.716334	5.44669
	103.285	9.7498	-0.755818	5.44669
	103.285	9.74977	-0.763817	5.44669
	103.285	9.74978	-0.738081	5.44669
	103.285	9.74979	-0.722075	5.44669
	103.285	9.74979	-0.732011	5.44669
	103.285	9.74979	-0.735178	5.44669
	103.285	9.74979	-0.724044	5.44669
	103.285	9.74979	-0.71684	5.44669
	103.307	9.74979	-0.725427	5.44669
	103.387	9.74979	-0.740666	5.44669
	103.468	9.74979	-0.737565	5.44669
	103.461	9.74979	-0.721959	5.44669
	103.404	9.74979	-0.715118	5.44669
	103.357	9.74979	-0.725446	5.44669
	103.309	9.74979	-0.741287	5.44669
	103.297	9.74979	-0.737818	5.44669
	103.376	9.74979	-0.721845	5.44669
	103.49	9.74979	-0.71498	5.44669
	103.544	9.74979	-0.717559	5.44669
	103.532	9.74979	-0.713173	5.44669
	103.508	9.74979	-0.701296	5.44669
	103.503	9.7006	-0.704307	5.44669
	103.509	9.52463	-0.718677	5.44669
	103.513	9.34543	-0.725034	5.44669
	103.513	9.41181	-0.714941	5.44669
	103.511	9.66338	-0.691501	5.44669
	103.511	9.8197	-0.674715	5.44669
	103.511	9.80757	-0.674344	5.44669
	103.512	9.74879	-0.687761	5.44669
	103.512	9.72878	-0.71833	5.44669
	103.511	9.74134	-0.746037	5.44669
	103.511	9.75372	-0.734151	5.44669
	103.511	9.75444	-0.693712	5.44669
	103.511	9.75034	-0.676942	5.44669
	103.511	9.74837	-0.699391	5.44669
	103.511	9.69981	-0.717146	5.44669
	103.511	9.574	-0.709111	5.44669
	103.511	9.47256	-0.71399	5.44669
	103.511	9.41514	-0.744807	5.44669
	103.511	9.36851	-0.767956	5.44669
	103.511	9.45848	-0.760724	5.44669
	103.511	9.67442	-0.724909	5.44669
	103.534	9.7585	-0.684976	5.44669
	103.614	9.57345	-0.676624	5.44669
	103.717	9.34494	-0.702372	5.44669
	103.744	9.3942	-0.726379	5.44669
	103.676	9.60698	-0.728908	5.44669
	103.632	9.59779	-0.713819	5.44669
	103.68	9.40712	-0.697525	5.44669
	103.746	9.36211	-0.702495	5.44669
	103.761	9.41603	-0.719259	5.44669
	103.744	9.40622	-0.733793	5.44669
	103.732	9.47365	-0.751132	5.44669
	103.733	9.61814	-0.763826	5.44669
	103.738	9.57416	-0.764658	5.44669
	103.739	9.34406	-0.75289	5.44669
	103.738	9.18873	-0.730719	5.44669
	103.737	9.19365	-0.715061	5.44669
	103.737	9.24905	-0.714711	5.44669
	103.738	9.27021	-0.719865	5.44669
	103.738	9.30852	-0.714236	5.44669
	103.738	9.42321	-0.693051	5.44669
	103.738	9.47445	-0.683487	5.44669
	103.76	9.35942	-0.710197	5.44669
	103.818	9.22868	-0.752069	5.44669
	103.841	9.20461	-0.772305	5.44669
	103.787	9.23939	-0.767829	5.44669
	103.727	9.26225	-0.759067	5.44669
	103.739	9.25943	-0.749166	5.44669
	103.813	9.25011	-0.723282	5.44669
	103.869	9.24722	-0.688411	5.44669
	103.894	9.24931	-0.670772	5.44669
	103.933	9.25122	-0.673841	5.44669
	103.97	9.25127	-0.681089	5.44669
	103.977	9.25062	-0.690856	5.44669
	103.967	9.25033	-0.709352	5.44669
	103.961	9.25043	-0.716316	5.44669
	103.962	9.25059	-0.705214	5.44669
	103.964	9.25061	-0.712651	5.44669
	103.965	9.25057	-0.745631	5.44669
	103.964	9.25054	-0.768777	5.44669
	103.964	9.25054	-0.760775	5.44669
	103.964	9.25056	-0.732509	5.44669
	103.964	9.25056	-0.713	5.44669
	103.964	9.25056	-0.705339	5.44669
	103.964	9.25055	-0.691814	5.44669
	103.964	9.25055	-0.686139	5.44669
	103.964	9.25055	-0.703878	5.44669
	103.964	9.25056	-0.71575	5.44669
	103.964	9.25056	-0.706931	5.44669
	103.964	9.25055	-0.713572	5.44669
	103.964	9.25055	-0.745407	5.44669
	103.964	9.25055	-0.760485	5.44669
	103.964	9.25055	-0.740394	5.44669
	103.964	9.25055	-0.724229	5.44669
	103.964	9.25055	-0.732091	5.44669
	103.964	9.25055	-0.734446	5.44669
	103.964	9.25055	-0.731579	5.44669
	103.986	9.25055	-0.737245	5.44669
	104.044	9.25055	-0.733986	5.44669
	104.068	9.20136	-0.729554	5.44669
	104.036	9.07459	-0.74443	5.44669
	104.056	9.02216	-0.762574	5.44669
	104.148	9.09178	-0.766524	5.44669
	104.214	9.04857	-0.761988	5.44669
	104.214	8.89293	-0.758725	5.44669
	104.192	8.92361	-0.758978	5.44669
	104.182	9.15211	-0.752373	5.44669
	104.187	9.3115	-0.732529	5.44669
	104.192	9.30885	-0.716004	5.44669
	104.192	9.20377	-0.706592	5.44669
	104.191	9.05482	-0.699141	5.44669
	104.19	9.01301	-0.705751	5.44669
	104.19	9.14417	-0.712179	5.44669
	104.19	9.27832	-0.696941	5.44669
	104.19	9.24889	-0.677935	5.44669
	104.19	9.08432	-0.673753	5.44669
	104.19	8.9601	-0.678497	5.44669
	104.213	8.90696	-0.689801	5.44669
	104.27	8.82104	-0.70983	5.44669
	104.316	8.78686	-0.724762	5.44669
	104.32	8.89876	-0.72557	5.44669
	104.283	9.02212	-0.720866	5.44669
	104.241	9.04421	-0.726521	5.44669
	104.277	8.96204	-0.739686	5.44669
	104.38	8.81385	-0.728893	5.44669
	104.445	8.71503	-0.693817	5.44669
	104.44	8.71586	-0.670992	5.44669
	104.416	8.74968	-0.679874	5.44669
	104.408	8.76328	-0.716266	5.44669
	104.413	8.75692	-0.755854	5.44669
	104.418	8.74941	-0.771727	5.44669
	104.419	8.74853	-0.76624	5.44669
	104.417	8.75083	-0.758607	5.44669
	104.416	8.7521	-0.757409	5.44669
	104.416	8.75182	-0.759628	5.44669
	104.417	8.75125	-0.753113	5.44669
	104.417	8.75111	-0.732608	5.44669
	104.417	8.75126	-0.715774	5.44669
	104.417	8.75137	-0.706467	5.44669
	104.417	8.75136	-0.699171	5.44669
	104.417	8.75132	-0.713678	5.44669
	104.417	8.7513	-0.740347	5.44669
	104.417	8.75131	-0.741342	5.44669
	104.417	8.75132	-0.723613	5.44669
	104.417	8.75132	-0.714461	5.44669
	104.417	8.75132	-0.716712	5.44669
	104.439	8.75132	-0.720873	5.44669
	104.496	8.75132	-0.729681	5.44669
	104.52	8.75132	-0.748879	5.44669
	104.489	8.75132	-0.76435	5.44669
	104.508	8.75132	-0.76568	5.44669
	104.601	8.70213	-0.753131	5.44669
	104.667	8.57535	-0.722586	5.44669
	104.667	8.47373	-0.69458	5.44669
	104.644	8.46577	-0.698462	5.44669
	104.635	8.5461	-0.718666	5.44669
	104.639	8.68848	-0.734986	5.44669
	104.644	8.78553	-0.743974	5.44669
	104.645	8.78602	-0.735545	5.44669
	104.643	8.70419	-0.727807	5.44669
	104.642	8.51464	-0.735273	5.44669
	104.643	8.2922	-0.72663	5.44669
	104.643	8.18995	-0.702315	5.44669
	104.665	8.21408	-0.700216	5.44669
	104.745	8.25861	-0.716644	5.44669
	104.848	8.26838	-0.733514	5.44669
	104.898	8.2566	-0.744076	5.44669
	104.888	8.24818	-0.736111	5.44669
	104.866	8.24884	-0.720137	5.44669
	104.861	8.3013	-0.707	5.44669
	104.867	8.4784	-0.697835	5.44669
	104.871	8.65692	-0.712928	5.44669
	104.871	8.58985	-0.748379	5.44669
	104.869	8.33823	-0.769831	5.44669
	104.869	8.18214	-0.768111	5.44669
	104.869	8.19439	-0.752195	5.44669
	104.869	8.25313	-0.729199	5.44669
	104.869	8.27309	-0.722542	5.44669
	104.869	8.26052	-0.743243	5.44669
	104.869	8.24815	-0.756707	5.44669
	104.869	8.24744	-0.73176	5.44669
	104.869	8.30072	-0.689234	5.44669
	104.869	8.42947	-0.675966	5.44669
	104.869	8.48127	-0.708452	5.44669
	104.869	8.36149	-0.746148	5.44669
	104.869	8.22855	-0.745588	5.44669
	104.869	8.20526	-0.731194	5.44669
	104.869	8.24114	-0.740985	5.44669
	104.869	8.26419	-0.752676	5.44669
	104.869	8.21186	-0.730873	5.44669
	104.869	8.07557	-0.690295	5.44669
	104.892	8.02027	-0.676726	5.44669
	104.971	8.14127	-0.708393	5.44669
	105.075	8.27595	-0.745853	5.44669
	105.102	8.29955	-0.737615	5.44669
	105.034	8.26318	-0.7031	5.44669
	104.967	8.23981	-0.696631	5.44669
	104.958	8.24299	-0.714862	5.44669
	105	8.25264	-0.734042	5.44669
	105.069	8.20636	-0.752801	5.44669
	105.113	8.07737	-0.764437	5.44669
	105.111	8.02298	-0.75645	5.44669
	105.096	8.14176	-0.732247	5.44669
	105.09	8.2752	-0.722299	5.44669
	105.093	8.29906	-0.734187	5.44669
	105.096	8.26324	-0.736011	5.44669
	105.097	8.24001	-0.72362	5.44669
	105.096	8.24305	-0.708496	5.44669
	105.095	8.25259	-0.689353	5.44669
	105.095	8.2555	-0.683985	5.44268
	105.096	8.25333	-0.711721	5.43234
	105.096	8.2022	-0.75253	5.42806
	105.118	8.07538	-0.764086	5.43775
	105.175	7.97443	-0.739364	5.44858
	105.199	7.91758	-0.714646	5.4505
	105.167	7.82182	-0.711455	5.44759
	105.165	7.73566	-0.718648	5.44571
	105.178	7.7231	-0.722754	5.44595
	105.162	7.796	-0.729781	5.44673
	105.193	7.93691	-0.740382	5.44696
	105.284	7.98679	-0.735897	5.44679
	105.346	7.86187	-0.729233	5.44663
	105.344	7.72747	-0.743616	5.44663
	105.323	7.70538	-0.762347	5.44668
	105.314	7.74229	-0.758847	5.44671
	105.296	7.76534	-0.726124	5.4467
	105.243	7.76184	-0.694024	5.44668
	105.22	7.75217	-0.704841	5.44668
	105.272	7.74937	-0.746395	5.44669
	105.332	7.75163	-0.764011	5.44669
	105.343	7.75357	-0.741521	5.44669
	105.327	7.75358	-0.715577	5.44669
	105.316	7.7529	-0.703208	5.44669
	105.318	7.75261	-0.690004	5.44669
	105.322	7.75273	-0.686138	5.44669
	105.323	7.75288	-0.712392	5.44669
	105.322	7.7529	-0.744175	5.44669
	105.321	7.75286	-0.74336	5.44669
	105.321	7.75283	-0.723091	5.44669
	105.322	7.75284	-0.705653	5.44669
	105.344	7.75285	-0.688349	5.44669
[truncated: 1,122 more rows]
