# Supplementary material for: Design of a cosmetic glove stiffness compensation mechanism for toddler-sized hand prostheses
Source: PLoS One. 2017 Aug 11;12(8):e0183233. doi: 10.1371/journal.pone.0183233 (PMC5553851; doi:10.1371/journal.pone.0183233)
Supplement: S1 Dataset — (ZIP) [file pone.0183233.s001.zip › 02 Spring measurements/RVS2_1.xlsx]

## Sheet: RVS2_1
LabVIEW Measurement
Writer_Version	2
Reader_Version	2
Separator	Tab
Decimal_Separator	.
Multi_Headings	No
X_Columns	No
Time_Pref	Absolute
Operator	localadmin
Date	2013-09-24
Time	00:15:26.357000
***End_of_Header***
Channels	4
Samples	10	10	10	10
Date	2013-09-24	2013-09-24	2013-09-24	2013-09-24
Time	00:15:31.557000	00:15:31.557000	00:15:31.557000	00:15:31.558000
Y_Unit_Label	mm	N	N	Pa
X_Dimension	Time	Time	Time	Time
X0	0	0	0	0
Delta_X	0.01	0.01	0.01	0.01
***End_of_Header***
X_Value	Voltage LVDT (Filtered)	Voltage Load Cell (Filtered)	Voltage Pinch Load Cell (Filtered)	Voltage Pressure (Filtered)	Comment
	112.563	0.264367	-0.754179	5.44669
	112.563	0.264073	-0.764034	5.44669
	112.563	0.264188	-0.730884	5.44669
	112.563	0.313531	-0.694124	5.44669
	112.563	0.440329	-0.695313	5.44669
	112.563	0.492716	-0.709637	5.44669
	112.563	0.373872	-0.699594	5.44669
	112.563	0.241122	-0.67995	5.44669
	112.563	0.217569	-0.681525	5.44669
	112.563	0.253276	-0.713766	5.44669
	112.563	0.276347	-0.754219	5.44669
	112.563	0.273279	-0.77193	5.44669
	112.563	0.263787	-0.766907	5.44669
	112.563	0.2609	-0.750943	5.44669
	112.563	0.263065	-0.729103	5.44669
	112.563	0.314188	-0.715075	5.44669
	112.563	0.441003	-0.715292	5.44669
	112.563	0.492765	-0.720103	5.44669
	112.563	0.422843	-0.714129	5.44669
	112.563	0.416978	-0.692922	5.44669
	112.563	0.445999	-0.6756	5.44669
	112.563	0.362908	-0.67421	5.44669
	112.563	0.253183	-0.67952	5.44669
	112.563	0.226526	-0.682196	5.44669
	112.563	0.252741	-0.681423	5.44669
	112.563	0.27294	-0.688017	5.44669
	112.563	0.272042	-0.708042	5.44669
	112.563	0.264479	-0.724647	5.44669
	112.563	0.26163	-0.734028	5.44669
	112.563	0.263125	-0.741437	5.44669
	112.563	0.264763	-0.734822	5.44669
	112.563	0.264919	-0.720535	5.44669
	112.563	0.264401	-0.707625	5.44669
	112.563	0.264129	-0.697956	5.44669
	112.563	0.264199	-0.704886	5.44669
	112.585	0.313515	-0.712238	5.44669
	112.643	0.440319	-0.697273	5.44669
	112.667	0.492717	-0.678053	5.44669
	112.613	0.423066	-0.673684	5.44669
	112.553	0.417089	-0.678427	5.44669
	112.542	0.445966	-0.689795	5.44669
	112.558	0.412045	-0.717724	5.44669
	112.569	0.429138	-0.752929	5.44669
	112.567	0.454938	-0.769982	5.44669
	112.563	0.362331	-0.758678	5.44669
	112.562	0.249764	-0.731201	5.44669
	112.563	0.225299	-0.713197	5.44669
	112.563	0.253443	-0.713758	5.44669
	112.586	0.27367	-0.727999	5.44669
	112.643	0.272098	-0.750711	5.44669
	112.667	0.264244	-0.765717	5.44669
	112.613	0.310702	-0.75773	5.44669
	112.575	0.439124	-0.732328	5.44669
	112.622	0.493217	-0.721878	5.44669
	112.662	0.37451	-0.733982	5.44669
	112.618	0.241211	-0.728204	5.44669
	112.557	0.21738	-0.703434	5.44669
	112.542	0.253165	-0.700125	5.44669
	112.557	0.276368	-0.708337	5.44669
	112.59	0.273327	-0.705208	5.44669
	112.647	0.263799	-0.707623	5.44669
	112.689	0.310079	-0.710799	5.44669
	112.691	0.439021	-0.703567	5.44669
	112.655	0.493396	-0.71393	5.44669
	112.592	0.423812	-0.738882	5.44669
	112.57	0.41716	-0.732767	5.44669
	112.627	0.445731	-0.703553	5.44669
	112.666	0.362731	-0.698545	5.44669
	112.618	0.253204	-0.707632	5.44669
	112.555	0.226598	-0.705474	5.44669
	112.541	0.252764	-0.715856	5.44669
	112.557	0.272924	-0.746882	5.44669
	112.568	0.272027	-0.760291	5.44669
	112.568	0.264479	-0.739788	5.44669
	112.563	0.261635	-0.724044	5.44669
	112.562	0.263127	-0.732229	5.44669
	112.562	0.264763	-0.726699	5.44669
	112.563	0.264917	-0.695556	5.44669
	112.563	0.264401	-0.672501	5.44669
	112.563	0.26413	-0.679889	5.44669
	112.563	0.264199	-0.715736	5.44669
	112.563	0.264325	-0.747756	5.44669
	112.563	0.264353	-0.735794	5.44669
	112.563	0.26432	-0.70166	5.44669
	112.563	0.264296	-0.704546	5.44669
	112.563	0.264298	-0.743548	5.44669
	112.563	0.264307	-0.762922	5.44669
	112.563	0.26431	-0.742077	5.44669
	112.563	0.264308	-0.724067	5.44669
	112.563	0.264307	-0.731426	5.44669
	112.585	0.264306	-0.734225	5.44669
	112.643	0.264307	-0.731723	5.44669
	112.667	0.264307	-0.745254	5.44669
	112.613	0.264307	-0.762148	5.44669
	112.553	0.264307	-0.766052	5.44669
	112.542	0.264307	-0.761942	5.44669
	112.558	0.264307	-0.751003	5.44669
	112.591	0.313497	-0.72303	5.44669
	112.669	0.440273	-0.687653	5.44669
	112.746	0.492705	-0.670544	5.44669
	112.715	0.373887	-0.674015	5.44669
	112.602	0.241132	-0.681243	5.44669
	112.554	0.217568	-0.682988	5.44669
	112.617	0.253272	-0.689013	5.44669
	112.667	0.276346	-0.707903	5.44669
	112.622	0.27328	-0.716364	5.44669
	112.556	0.263787	-0.697879	5.44669
	112.54	0.2609	-0.676832	5.44669
	112.556	0.263065	-0.672956	5.44669
	112.568	0.264998	-0.678555	5.44669
	112.568	0.265038	-0.682237	5.44669
	112.563	0.264368	-0.681783	5.44669
	112.561	0.264073	-0.680283	5.44669
	112.562	0.313378	-0.679816	5.44669
	112.563	0.440306	-0.680153	5.44669
	112.563	0.492761	-0.680461	5.44669
	112.563	0.373899	-0.68834	5.44669
	112.563	0.241117	-0.71639	5.44669
	112.563	0.217558	-0.745017	5.44669
	112.563	0.253273	-0.734413	5.44669
	112.563	0.27635	-0.702055	5.44669
	112.563	0.322472	-0.705202	5.44669
	112.563	0.439752	-0.735812	5.44669
	112.585	0.489297	-0.73459	5.44669
	112.643	0.372645	-0.697539	5.44669
	112.667	0.241823	-0.67052	5.44669
	112.613	0.218299	-0.670482	5.44669
	112.553	0.253332	-0.687641	5.44669
	112.542	0.276112	-0.719653	5.44669
	112.558	0.27316	-0.746634	5.44669
	112.569	0.263821	-0.73393	5.44669
	112.567	0.260957	-0.693407	5.44669
	112.585	0.263077	-0.676893	5.44669
	112.641	0.264983	-0.699478	5.44669
	112.666	0.265027	-0.7172	5.44669
	112.613	0.264369	-0.701232	5.44669
	112.553	0.264077	-0.685812	5.44669
	112.542	0.264189	-0.708255	5.44669
	112.558	0.264339	-0.742557	5.44669
	112.569	0.313553	-0.736282	5.44669
	112.567	0.440284	-0.703713	5.44669
	112.563	0.49269	-0.697362	5.44669
	112.562	0.423067	-0.707079	5.44669
	112.563	0.417099	-0.705663	5.44669
	112.563	0.44597	-0.70826	5.44669
	112.586	0.362853	-0.710904	5.44669
	112.643	0.25317	-0.695513	5.44669
	112.667	0.22654	-0.67779	5.44669
	112.635	0.252752	-0.674199	5.44669
	112.632	0.27294	-0.678736	5.44669
	112.645	0.272038	-0.681871	5.44669
	112.608	0.264478	-0.689436	5.44669
	112.558	0.261631	-0.708477	5.44669
	112.546	0.263126	-0.724325	5.44669
	112.58	0.313954	-0.725868	5.44669
	112.647	0.490074	-0.713275	5.44669
	112.67	0.668764	-0.690506	5.44669
	112.613	0.602107	-0.67489	5.44669
	112.551	0.350604	-0.682642	5.44669
	112.541	0.194412	-0.708162	5.44669
	112.558	0.206579	-0.726616	5.44669
	112.591	0.265323	-0.72694	5.44669
	112.647	0.285308	-0.720781	5.44669
	112.666	0.272751	-0.718127	5.44669
	112.611	0.260381	-0.711341	5.44669
	112.552	0.259661	-0.692455	5.44669
	112.542	0.263757	-0.684266	5.44669
	112.558	0.314918	-0.710735	5.44669
	112.569	0.441063	-0.744146	5.44669
	112.567	0.541721	-0.743937	5.44669
	112.563	0.598689	-0.723343	5.44669
	112.562	0.694599	-0.705554	5.44669
	112.563	0.780791	-0.696089	5.44669
	112.563	0.744108	-0.712711	5.44669
	112.563	0.593597	-0.748908	5.44669
	112.563	0.527041	-0.77013	5.44669
	112.563	0.648421	-0.760177	5.44669
	112.563	0.787276	-0.731778	5.44669
	112.563	0.812485	-0.720777	5.44669
	112.541	0.824494	-0.733716	5.44669
	112.483	0.97618	-0.728484	5.44669
	112.46	1.20766	-0.703646	5.44669
	112.513	1.32717	-0.700114	5.44669
	112.551	1.30706	-0.708258	5.44669
	112.505	1.25808	-0.697308	5.44669
	112.465	1.24501	-0.679483	5.44669
	112.486	1.257	-0.674271	5.44669
	112.467	1.26667	-0.678164	5.44669
	112.401	1.31565	-0.681606	5.44669
	112.394	1.4389	-0.681658	5.44669
	112.417	1.53912	-0.680455	5.44669
	112.385	1.54775	-0.687803	5.44669
	112.334	1.4682	-0.708297	5.44669
	112.319	1.3751	-0.72483	5.44669
	112.331	1.45377	-0.726143	5.44669
	112.34	1.68155	-0.713211	5.44669
	112.341	1.8238	-0.690381	5.44669
	112.337	1.81426	-0.674861	5.44669
	112.336	1.76159	-0.674803	5.44669
	112.336	1.74321	-0.680031	5.44669
	112.337	1.75428	-0.69007	5.44669
	112.337	1.76546	-0.717269	5.44669
	112.337	1.76621	-0.752641	5.44669
	112.337	1.76255	-0.762153	5.44669
	112.337	1.76075	-0.730642	5.44669
	112.315	1.7613	-0.686821	5.44669
	112.257	1.76216	-0.667481	5.44669
	112.233	1.76233	-0.673026	5.44669
	112.265	1.76209	-0.689788	5.44669
	112.245	1.76194	-0.711778	5.44669
	112.152	1.76195	-0.725584	5.44669
	112.087	1.76202	-0.733093	5.44669
	112.087	1.76204	-0.740713	5.44669
	112.109	1.76202	-0.734851	5.44669
	112.118	1.76201	-0.720805	5.44669
	112.114	1.76201	-0.715598	5.44669
	112.109	1.76202	-0.726058	5.44669
	112.109	1.76202	-0.749243	5.44669
	112.11	1.81121	-0.757921	5.44669
	112.111	1.93798	-0.730128	5.44669
	112.111	2.0396	-0.695988	5.44669
	112.11	2.04756	-0.696363	5.44669
	112.11	2.01643	-0.717286	5.44669
	112.11	2.00082	-0.727283	5.44669
	112.111	2.00539	-0.72425	5.44669
	112.111	2.01286	-0.71946	5.44669
	112.111	1.96517	-0.710667	5.44669
	112.111	1.88557	-0.691699	5.44669
	112.111	1.95853	-0.676318	5.44669
	112.088	2.17911	-0.682816	5.44669
	112.008	2.32037	-0.707728	5.44669
	111.905	2.31298	-0.718501	5.44669
	111.855	2.26155	-0.706708	5.44669
	111.866	2.24293	-0.704629	5.44669
	111.887	2.25346	-0.716881	5.44669
	111.892	2.2645	-0.732037	5.44669
	111.887	2.26538	-0.751242	5.44669
	111.882	2.26183	-0.756625	5.44669
	111.883	2.26002	-0.736744	5.44669
	111.884	2.26053	-0.724078	5.44669
	111.885	2.26139	-0.733327	5.44669
	111.884	2.26156	-0.735017	5.44669
	111.884	2.26133	-0.73138	5.44669
	111.884	2.26118	-0.744829	5.44669
	111.884	2.26119	-0.754222	5.44669
	111.884	2.26125	-0.730154	5.44669
	111.884	2.26127	-0.689444	5.44669
	111.884	2.26126	-0.676625	5.44669
	111.884	2.26125	-0.708654	5.44669
	111.884	2.26125	-0.745998	5.44669
	111.884	2.26125	-0.745453	5.44669
	111.884	2.26125	-0.731191	5.44669
	111.884	2.26125	-0.741031	5.44669
	111.884	2.26125	-0.752697	5.44669
	111.884	2.26125	-0.730865	5.44669
	111.884	2.26125	-0.690284	5.44669
	111.884	2.26125	-0.668853	5.44669
	111.884	2.26125	-0.680241	5.44669
	111.884	2.26125	-0.70931	5.44669
	111.884	2.26125	-0.727952	5.44669
	111.884	2.26125	-0.734963	5.44669
	111.884	2.26125	-0.748525	5.44669
	111.862	2.26125	-0.754446	5.44669
	111.804	2.26125	-0.728926	5.44669
	111.781	2.26125	-0.688849	5.44669
	111.835	2.26125	-0.676812	5.44669
	111.895	2.26125	-0.701073	5.44669
	111.883	2.26125	-0.717898	5.44669
	111.809	2.26125	-0.708829	5.44669
	111.775	2.26125	-0.705733	5.44669
	111.808	2.26125	-0.708719	5.44669
	111.815	2.26125	-0.703367	5.44669
	111.803	2.26125	-0.714585	5.44669
	111.84	2.26125	-0.747099	5.44669
	111.889	2.26125	-0.760834	5.44669
	111.901	2.26125	-0.739939	5.44669
	111.867	2.26125	-0.716043	5.44669
	111.801	2.26125	-0.703966	5.44669
	111.755	2.26125	-0.698026	5.44669
	111.732	2.26125	-0.714088	5.44669
	111.69	2.26125	-0.740926	5.44669
	111.651	2.26125	-0.733568	5.44669
	111.667	2.26125	-0.703163	5.44669
	111.757	2.26125	-0.698097	5.44669
	111.867	2.26125	-0.715454	5.44669
	111.893	2.26125	-0.725898	5.44669
	111.8	2.26125	-0.71645	5.44669
	111.697	2.26125	-0.699697	5.44669
	111.701	2.26125	-0.702471	5.44669
	111.741	2.26125	-0.718477	5.44669
	111.735	2.26125	-0.725603	5.44669
	111.737	2.26125	-0.723122	5.44669
	111.743	2.26125	-0.727455	5.44669
	111.7	2.31044	-0.739275	5.44669
	111.651	2.43722	-0.73626	5.44669
	111.641	2.48965	-0.721907	5.44669
	111.653	2.37083	-0.715559	5.44669
	111.662	2.23808	-0.72565	5.44669
	111.661	2.21451	-0.741215	5.44669
	111.658	2.29941	-0.737715	5.44669
	111.657	2.49845	-0.729698	5.44669
	111.657	2.72378	-0.735294	5.44669
	111.658	2.82386	-0.733837	5.44669
	111.658	2.7978	-0.722314	5.44669
	111.658	2.75323	-0.716592	5.44669
	111.636	2.74413	-0.725938	5.44669
	111.578	2.75621	-0.740968	5.44669
	111.532	2.71532	-0.729639	5.44669
	111.506	2.58773	-0.693674	5.44669
	111.463	2.532	-0.670667	5.44669
	111.424	2.64973	-0.679789	5.44669
	111.418	2.7832	-0.716346	5.44669
	111.429	2.80745	-0.755918	5.44669
	111.435	2.77178	-0.763854	5.44669
	111.434	2.74848	-0.738061	5.44669
	111.431	2.75143	-0.714182	5.44669
	111.431	2.76096	-0.703853	5.44669
	111.431	2.7639	-0.69077	5.44669
	111.432	2.76175	-0.678359	5.44669
	111.432	2.7598	-0.684002	5.44669
	111.409	2.75975	-0.71537	5.44669
	111.33	2.76042	-0.754011	5.44669
	111.248	2.76072	-0.771273	5.44669
	111.256	2.76061	-0.766705	5.44669
	111.313	2.76045	-0.751093	5.44669
	111.338	2.76043	-0.721366	5.44669
	111.306	2.76048	-0.694794	5.44669
	111.236	2.7605	-0.706856	5.44669
	111.188	2.7605	-0.746965	5.44669
	111.188	2.76049	-0.763534	5.44669
	111.204	2.76048	-0.741119	5.44669
	111.211	2.76049	-0.723449	5.44669
	111.208	2.76049	-0.739378	5.44669
	111.204	2.76049	-0.754764	5.44669
	111.204	2.76049	-0.74019	5.44669
	111.205	2.76049	-0.726185	5.44669
	111.206	2.80968	-0.732984	5.44669
	111.206	2.93645	-0.726255	5.44669
	111.205	3.03808	-0.695101	5.44669
	111.205	3.04603	-0.68034	5.44669
	111.205	2.96571	-0.700321	5.44669
	111.205	2.87252	-0.716328	5.44669
	111.205	2.90224	-0.700567	5.44669
	111.205	2.95418	-0.685843	5.44669
	111.205	2.868	-0.700634	5.44669
	111.205	2.74883	-0.714495	5.44669
	111.205	2.71931	-0.699687	5.44669
	111.205	2.74769	-0.678255	5.44669
	111.205	2.76981	-0.68078	5.44669
	111.205	2.76895	-0.706186	5.44669
	111.205	2.76072	-0.718579	5.44669
	111.205	2.75758	-0.707289	5.44669
	111.205	2.80838	-0.704845	5.44669
	111.205	2.93694	-0.716765	5.44669
	111.205	2.98955	-0.724041	5.44669
	111.205	2.87017	-0.715205	5.44669
	111.205	2.73712	-0.699836	5.44669
	111.205	2.76282	-0.702971	5.44669
	111.205	2.92544	-0.718637	5.44669
	111.205	3.00097	-0.725492	5.44669
	111.205	2.92824	-0.715147	5.44669
	111.205	2.96194	-0.691425	5.44669
	111.205	3.16389	-0.67461	5.44669
	111.205	3.31134	-0.674327	5.44669
	111.205	3.31318	-0.679921	5.44669
	111.205	3.21422	-0.690193	5.44669
	111.205	3.01706	-0.717359	5.44669
	111.205	2.84671	-0.752635	5.44669
	111.205	2.87515	-0.769989	5.44669
	111.205	3.00152	-0.766656	5.44669
	111.183	3.05287	-0.759399	5.44669
	111.126	3.03082	-0.757593	5.44669
	111.102	3.05273	-0.751552	5.44669
	111.156	3.12676	-0.732678	5.44669
	111.194	3.06063	-0.716358	5.44669
	111.124	2.8449	-0.706687	5.44669
	111.027	2.75242	-0.691185	5.44669
	111.024	2.93389	-0.677525	5.44669
	111.06	3.21307	-0.683506	5.44669
	111.032	3.29247	-0.707588	5.44669
	110.978	3.13239	-0.726068	5.44669
	110.961	3.02221	-0.734786	5.44669
	110.972	3.12898	-0.74125	5.44669
	110.983	3.27726	-0.734474	5.44669
	110.983	3.31162	-0.720456	5.44669
	110.979	3.27492	-0.707716	5.44669
	110.978	3.24759	-0.698022	5.44669
	110.978	3.24923	-0.704881	5.44669
	110.979	3.25964	-0.720083	5.44669
	110.979	3.26342	-0.725419	5.44669
	110.979	3.2613	-0.714603	5.44669
	110.979	3.25907	-0.699094	5.44669
	110.979	3.25889	-0.702874	5.44669
	110.979	3.25961	-0.710989	5.44669
	110.957	3.25997	-0.705335	5.44669
	110.877	3.25987	-0.706732	5.44669
	110.773	3.2597	-0.71038	5.44669
	110.746	3.25966	-0.695837	5.44669
	110.836	3.25971	-0.685982	5.44669
	110.939	3.25974	-0.710245	5.44669
	110.936	3.25974	-0.74333	5.44669
	110.874	3.25972	-0.743769	5.44669
	110.823	3.25972	-0.723562	5.44669
	110.775	3.25972	-0.705705	5.44669
	110.743	3.25972	-0.688203	5.44669
	110.742	3.25972	-0.676624	5.44669
	110.752	3.25972	-0.676317	5.44669
	110.756	3.25972	-0.687909	5.44669
	110.755	3.25972	-0.70982	5.44669
	110.752	3.25972	-0.717561	5.44669
	110.752	3.25972	-0.697699	5.44669
	110.753	3.25972	-0.684202	5.44669
	110.753	3.25972	-0.700966	5.44669
	110.753	3.25972	-0.723088	5.44669
	110.753	3.25972	-0.728027	5.44669
	110.753	3.25972	-0.722491	5.44669
	110.753	3.25972	-0.718458	5.44669
	110.753	3.25972	-0.710872	5.44669
	110.753	3.25972	-0.700012	5.44669
	110.753	3.25972	-0.712457	5.44669
	110.753	3.25972	-0.739536	5.44669
	110.775	3.25972	-0.741435	5.44669
	110.833	3.25972	-0.72394	5.44669
	110.856	3.25972	-0.706694	5.44669
	110.802	3.25972	-0.696354	5.44669
	110.742	3.25972	-0.712416	5.44669
	110.732	3.25972	-0.74082	5.44669
	110.748	3.25972	-0.734117	5.44669
	110.758	3.25972	-0.703431	5.44669
	110.757	3.25972	-0.705885	5.44669
	110.753	3.25972	-0.735609	5.44669
	110.751	3.25972	-0.734262	5.44669
	110.752	3.25972	-0.705345	5.44669
	110.753	3.25972	-0.698764	5.44669
	110.753	3.25972	-0.707087	5.44669
	110.753	3.25972	-0.697297	5.44669
	110.753	3.25972	-0.679895	5.44669
	110.753	3.25972	-0.682318	5.44669
	110.753	3.25972	-0.714118	5.44669
	110.753	3.25972	-0.746214	5.44669
	110.73	3.25972	-0.735723	5.44669
	110.651	3.25972	-0.702178	5.44669
	110.547	3.30891	-0.696918	5.44669
	110.498	3.48488	-0.707439	5.44669
	110.508	3.66409	-0.698101	5.44669
	110.529	3.5977	-0.680106	5.44669
	110.534	3.34613	-0.67425	5.44669
	110.529	3.18981	-0.677934	5.44669
	110.525	3.25114	-0.681517	5.44669
	110.525	3.48588	-0.681702	5.44669
	110.526	3.6851	-0.688376	5.44669
	110.527	3.65534	-0.708093	5.44669
	110.527	3.56736	-0.71667	5.44669
	110.526	3.63871	-0.70581	5.44669
	110.526	3.76453	-0.704904	5.44669
	110.526	3.80211	-0.709445	5.44669
	110.527	3.72555	-0.703966	5.44669
	110.527	3.57422	-0.714578	5.44669
	110.526	3.52127	-0.739012	5.44669
	110.526	3.6486	-0.73259	5.44669
	110.526	3.78511	-0.695563	5.44669
	110.526	3.80722	-0.670402	5.44669
	110.526	3.76957	-0.671135	5.44669
	110.504	3.7462	-0.687956	5.44669
	110.424	3.74984	-0.711682	5.44669
	110.321	3.75967	-0.726195	5.44669
	110.271	3.7625	-0.725512	5.44669
	110.282	3.76019	-0.720332	5.44669
	110.303	3.75822	-0.726318	5.44669
	110.308	3.75821	-0.73979	5.44669
	110.302	3.75891	-0.729009	5.44669
	110.298	3.7592	-0.693828	5.44669
	110.299	3.75908	-0.678826	5.44669
	110.3	3.75892	-0.70014	5.44669
	110.301	3.7589	-0.724661	5.44669
	110.3	3.75895	-0.728981	5.44669
	110.3	3.75897	-0.714461	5.44669
	110.3	3.75897	-0.689897	5.44669
	110.3	3.75896	-0.682084	5.44669
	110.3	3.75895	-0.710731	5.44669
	110.3	3.75896	-0.74492	5.44669
	110.3	3.75896	-0.744262	5.44669
	110.3	3.75896	-0.731075	5.44669
	110.3	3.75896	-0.741406	5.44669
	110.3	3.75896	-0.752895	5.44669
	110.3	3.75896	-0.730815	5.44669
	110.3	3.75896	-0.698063	5.44669
	110.278	3.75896	-0.696989	5.44669
	110.22	3.75896	-0.708939	5.44669
	110.174	3.75896	-0.706576	5.44669
	110.148	3.75896	-0.707982	5.4507
	110.105	3.75896	-0.718334	5.46104
	110.066	3.75896	-0.723583	5.46531
	110.06	3.75896	-0.722326	5.45562
	110.071	3.75896	-0.72784	5.4448
	110.078	3.75896	-0.739719	5.44287
	110.076	3.75896	-0.728438	5.44579
	110.074	3.75896	-0.693615	5.44767
	110.073	3.75896	-0.67894	5.44742
	110.074	3.75896	-0.700263	5.44664
	110.074	3.75896	-0.724672	5.44641
	110.074	3.75896	-0.728942	5.44658
	110.052	3.75896	-0.714441	5.44674
	109.972	3.75896	-0.689902	5.44675
	109.868	3.75896	-0.674223	5.44669
	109.819	3.75896	-0.674706	5.44667
	109.829	3.80815	-0.688088	5.44668
	109.85	3.93492	-0.718338	5.44669
	109.855	4.03655	-0.745924	5.44669
	109.85	4.0445	-0.741971	5.44669
	109.846	3.96418	-0.721886	5.44669
	109.846	3.8218	-0.705642	5.44669
	109.848	3.72475	-0.688773	5.44669
	109.848	3.77345	-0.676885	5.44669
	109.848	3.98205	-0.676224	5.44669
	109.848	4.22403	-0.687777	5.44669
	109.847	4.27847	-0.709798	5.44669
	109.848	4.072	-0.717598	5.44669
	109.825	3.8451	-0.697722	5.44669
	109.768	3.90265	-0.676328	5.44669
	109.744	4.16753	-0.672801	5.44669
	109.798	4.33256	-0.68654	5.44669
	109.836	4.31935	-0.710496	5.44669
	109.767	4.25702	-0.718331	5.44669
	109.647	4.23591	-0.705651	5.44669
	109.609	4.24927	-0.704247	5.44669
	109.701	4.26237	-0.717097	5.44669
	109.808	4.26312	-0.724392	5.44669
	109.784	4.25877	-0.715234	5.44669
	109.663	4.25669	-0.699723	5.44669
	109.588	4.25736	-0.702914	5.44669
	109.593	4.25838	-0.710782	5.44669
	109.622	4.25857	-0.697364	5.44669
	109.632	4.25829	-0.686479	5.44669
	109.625	4.2581	-0.70204	5.44669
	109.619	4.25812	-0.714858	5.44669
	109.619	4.2582	-0.699339	5.44669
	109.621	4.25822	-0.685851	5.44669
	109.622	4.25821	-0.701074	5.44669
	109.622	4.25819	-0.714676	5.44669
	109.621	4.30738	-0.699607	5.44669
	109.621	4.43416	-0.686028	5.44669
	109.621	4.48659	-0.701053	5.44669
	109.621	4.36778	-0.714605	5.44669
	109.599	4.23502	-0.707455	5.44669
	109.519	4.21146	-0.714199	5.44669
	109.438	4.24716	-0.745483	5.44669
	109.446	4.27023	-0.760294	5.44669
	109.48	4.31636	-0.740287	5.44669
	109.447	4.48283	-0.724252	5.44669
	109.392	4.65915	-0.74001	5.44669
	109.376	4.64412	-0.754743	5.44669
	109.388	4.57045	-0.732086	5.44669
	109.399	4.59337	-0.690068	5.44669
	109.399	4.53846	-0.668329	5.44669
	109.395	4.39456	-0.672227	5.44268
	109.394	4.43433	-0.681281	5.43234
	109.394	4.66246	-0.69151	5.42806
	109.395	4.81846	-0.717428	5.43775
	109.395	4.81453	-0.744325	5.44858
	109.395	4.7593	-0.733754	5.4505
	109.395	4.68867	-0.702025	5.44759
	109.395	4.52341	-0.697553	5.44571
	109.395	4.35631	-0.70776	5.44595
	109.395	4.42396	-0.70588	5.44673
	109.395	4.62257	-0.71598	5.44696
	109.395	4.65008	-0.74679	5.44679
	109.395	4.586	-0.768079	5.44663
	109.395	4.59778	-0.760071	5.44663
	109.395	4.58397	-0.732462	5.44668
	109.395	4.56742	-0.71323	5.44671
	109.395	4.66273	-0.713324	5.4467
	109.395	4.77315	-0.719935	5.44668
	109.395	4.79575	-0.714758	5.44668
	109.373	4.76759	-0.693245	5.44669
	109.315	4.74802	-0.683383	5.44669
	109.292	4.74987	-0.702214	5.44669
	109.323	4.75761	-0.723903	5.44669
	109.326	4.76019	-0.735796	5.44669
	109.313	4.75852	-0.750314	5.44669
	109.35	4.75691	-0.7549	5.44669
	109.4	4.75682	-0.736351	5.44669
	109.39	4.75736	-0.724527	5.44669
	109.298	4.75762	-0.741525	5.44669
	109.186	4.75753	-0.75528	5.44669
	109.136	4.75741	-0.739643	5.44669
	109.15	4.75738	-0.717902	5.44669
	109.195	4.75742	-0.712721	5.44669
	109.257	4.75744	-0.718021	5.44669
	109.274	4.75744	-0.71417	5.44669
	109.216	4.75743	-0.70155	5.44669
	109.157	4.75743	-0.711929	5.44669
	109.148	4.75743	-0.738768	5.44669
	109.164	4.75743	-0.741302	5.44669
	109.174	4.75743	-0.732028	5.44669
	109.173	4.75743	-0.734988	5.44669
	109.168	4.75743	-0.725009	5.44669
	109.167	4.75743	-0.693866	5.44669
	109.168	4.75743	-0.672394	5.44669
	109.169	4.75743	-0.680444	5.44669
	109.169	4.75743	-0.708136	5.44669
	109.169	4.75743	-0.727387	5.44669
	109.169	4.75743	-0.727273	5.44669
	109.169	4.75743	-0.720646	5.44669
	109.169	4.75743	-0.717953	5.44669
	109.169	4.75743	-0.711316	5.44669
	109.169	4.75743	-0.700377	5.44669
	109.169	4.75743	-0.704581	5.44669
	109.146	4.75743	-0.719119	5.44669
	109.067	4.75743	-0.725122	5.44669
	108.963	4.75743	-0.714821	5.44669
	108.913	4.75743	-0.69142	5.44669
	108.924	4.75743	-0.674724	5.44669
	108.945	4.80662	-0.682247	5.44669
	108.95	4.9334	-0.715927	5.44669
	108.945	4.98583	-0.754867	5.44669
	108.941	4.86701	-0.763563	5.44669
	108.941	4.78345	-0.730442	5.44669
	108.942	4.93585	-0.694106	5.44669
	108.943	5.15076	-0.703333	5.44669
	108.943	5.15664	-0.737862	5.44669
	108.942	5.07796	-0.743985	5.44669
	108.942	5.14055	-0.733475	5.44669
	108.942	5.25938	-0.742511	5.44669
	108.942	5.29715	-0.752505	5.44669
	108.942	5.27235	-0.730258	5.44669
	108.942	5.2488	-0.690098	5.44669
	108.942	5.24779	-0.668991	5.44669
	108.942	5.20655	-0.680365	5.44669
	108.942	5.08347	-0.709313	5.44669
	108.92	5.02976	-0.727909	5.44669
	108.84	5.09754	-0.727073	5.44669
	108.737	5.1032	-0.712506	5.44268
	108.687	5.07485	-0.697626	5.43234
	108.698	5.1583	-0.703005	5.42806
	108.719	5.26793	-0.711566	5.43775
	108.724	5.29442	-0.69766	5.44858
	108.718	5.26817	-0.686324	5.4505
	108.714	5.24802	-0.70187	5.44759
	108.715	5.24895	-0.722712	5.44571
	108.716	5.25651	-0.727549	5.44595
	108.717	5.25934	-0.714553	5.44673
	108.716	5.25784	-0.698315	5.44696
	108.716	5.25621	-0.710436	5.44679
	108.716	5.25606	-0.747163	5.44663
	108.716	5.25657	-0.762336	5.44663
	108.716	5.25685	-0.740545	5.44668
	108.716	5.25677	-0.723634	5.44671
	108.716	5.25665	-0.739659	5.4467
	108.716	5.25662	-0.762686	5.44668
	108.716	5.25665	-0.768267	5.44668
	108.716	5.25668	-0.762679	5.44669
	108.716	5.25668	-0.750524	5.44669
	108.694	5.25667	-0.730438	5.44669
	108.614	5.25666	-0.723656	5.44669
	108.533	5.25666	-0.735399	5.44669
	108.563	5.25667	-0.728166	5.44669
	108.677	5.25667	-0.695044	5.44669
	108.726	5.25667	-0.671766	5.44669
	108.663	5.25667	-0.671892	5.44669
	108.612	5.25667	-0.679918	5.44669
	108.635	5.25667	-0.691059	5.44669
	108.621	5.25667	-0.709852	5.44669
	108.534	5.25667	-0.716454	5.44669
	108.468	5.25667	-0.705094	5.44669
	108.466	5.25667	-0.704681	5.44669
	108.51	5.25667	-0.717476	5.44669
	108.577	5.25667	-0.724397	5.44669
	108.597	5.25667	-0.715101	5.44669
	108.538	5.25667	-0.691795	5.44669
	108.478	5.25667	-0.674781	5.44669
	108.468	5.25667	-0.682138	5.44669
	108.485	5.25667	-0.70799	5.44669
	108.496	5.25667	-0.726723	5.4507
	108.494	5.25667	-0.727046	5.46104
	108.49	5.30586	-0.712917	5.46531
	108.488	5.43263	-0.689937	5.45562
	108.489	5.48506	-0.674779	5.4448
	108.49	5.36625	-0.674927	5.44287
	108.49	5.23349	-0.687982	5.44579
	108.49	5.25912	-0.718215	5.44767
	108.49	5.47079	-0.74591	5.44742
	108.49	5.72226	-0.734138	5.44664
	108.49	5.82877	-0.693752	5.44641
	108.49	5.74692	-0.669092	5.44658
	108.49	5.57051	-0.67123	5.44674
	108.49	5.50921	-0.688462	5.44675
	108.49	5.59281	-0.71186	5.44669
	108.468	5.6078	-0.718219	5.44667
	108.388	5.57775	-0.70512	5.44668
	108.284	5.65716	-0.704064	5.44669
	108.235	5.76571	-0.709338	5.44669
	108.245	5.79318	-0.696349	5.44669
	108.266	5.76773	-0.686567	5.44669
	108.271	5.74756	-0.702437	5.44669
	108.266	5.7482	-0.722864	5.44669
	108.262	5.75564	-0.72741	5.44669
	108.262	5.75853	-0.722312	5.44669
	108.264	5.7571	-0.726473	5.44669
	108.264	5.75547	-0.739151	5.44669
	108.264	5.7553	-0.736557	5.44669
	108.263	5.7558	-0.729946	5.44669
	108.263	5.75608	-0.735809	5.44669
	108.241	5.75601	-0.733965	5.44669
	108.162	5.75589	-0.730055	5.44669
	108.058	5.75586	-0.744648	5.44669
	108.008	5.75589	-0.754617	5.44669
	108.019	5.75591	-0.730384	5.44669
	108.04	5.75591	-0.697271	5.44669
	108.045	5.7559	-0.704681	5.44669
	108.04	5.7559	-0.737302	5.44669
	108.035	5.7559	-0.743271	5.44669
	108.036	5.7559	-0.725505	5.44669
	108.037	5.7559	-0.706697	5.44669
	108.038	5.7559	-0.695799	5.44669
	108.038	5.7559	-0.712183	5.44669
	108.037	5.7559	-0.740919	5.44669
	108.037	5.7559	-0.734242	5.44669
	108.037	5.7559	-0.695577	5.44669
	108.037	5.7559	-0.677692	5.44669
	108.037	5.7559	-0.699042	5.44669
	108.037	5.7559	-0.724604	5.44669
	108.037	5.7559	-0.729347	5.44669
	108.037	5.7559	-0.714635	5.44669
	108.037	5.7559	-0.69771	5.44669
	108.037	5.7559	-0.702283	5.44669
	108.037	5.7559	-0.711234	5.44669
	108.037	5.7559	-0.705648	5.44669
	108.037	5.7559	-0.714647	5.44669
	108.037	5.7559	-0.738443	5.44669
	108.037	5.7559	-0.732328	5.44669
	108.037	5.7559	-0.703526	5.44669
	108.037	5.7559	-0.706561	5.44669
	108.037	5.7559	-0.743729	5.44669
	108.037	5.7559	-0.762282	5.44669
	108.015	5.7559	-0.733873	5.44669
	107.958	5.7559	-0.68813	5.44669
	107.934	5.7559	-0.674751	5.44669
	107.965	5.7559	-0.700465	5.44669
	107.968	5.7559	-0.726246	5.44669
	107.955	5.7559	-0.729529	5.44669
	107.97	5.7559	-0.714127	5.44669
	107.963	5.7559	-0.697432	5.44669
	107.951	5.7559	-0.702347	5.44669
	107.971	5.7559	-0.71923	5.44669
	107.942	5.7559	-0.733833	5.44669
	107.849	5.7559	-0.75116	5.44669
	107.787	5.7559	-0.755953	5.44669
	107.811	5.7559	-0.728621	5.44669
	107.89	5.7559	-0.696056	5.44669
	107.922	5.7559	-0.696927	5.44669
	107.864	5.7559	-0.717498	5.44669
	107.799	5.7559	-0.727171	5.44669
	107.788	5.7559	-0.724127	5.44669
	107.806	5.7559	-0.719449	5.44669
	107.817	5.7559	-0.718576	5.44669
	107.815	5.7559	-0.727745	5.44669
	107.811	5.80509	-0.748884	5.44669
	107.809	5.93187	-0.765041	5.44669
	107.81	5.9843	-0.765967	5.44669
	107.811	5.91467	-0.753006	5.44669
	107.811	5.90869	-0.722432	5.44669
	107.811	5.98675	-0.686689	5.44669
	107.811	6.03041	-0.678224	5.44669
	107.811	6.02236	-0.710304	5.44669
	107.811	6.05287	-0.746121	5.44669
	107.811	6.12554	-0.737048	5.44669
	107.811	6.05577	-0.702767	5.44669
	107.811	5.839	-0.696693	5.44669
	107.811	5.74739	-0.715006	5.44669
	107.811	5.88039	-0.726209	5.44669
	107.811	6.03279	-0.72461	5.44669
	107.811	6.05951	-0.719993	5.44669
	107.811	5.96895	-0.710762	5.44669
	107.811	5.86479	-0.69942	5.44669
	107.811	5.94275	-0.704377	5.44669
	107.811	6.17416	-0.719374	5.44669
	107.789	6.31818	-0.725301	5.44669
	107.731	6.25891	-0.714805	5.44669
	107.707	6.07859	-0.69135	5.44669
	107.739	6.00762	-0.6747	5.44669
	107.719	6.13775	-0.674392	5.44669
	107.649	6.28184	-0.679916	5.44669
	107.663	6.30613	-0.682297	5.44669
	107.744	6.2667	-0.689195	5.44669
	107.759	6.24181	-0.708225	5.44669
	107.734	6.24544	-0.716434	5.44669
	107.74	6.25581	-0.697793	5.44669
	107.733	6.25887	-0.684642	5.44669
	107.702	6.25646	-0.708987	5.44669
	107.666	6.25437	-0.75115	5.44669
	107.613	6.25434	-0.77235	5.44669
	107.573	6.20589	-0.760304	5.44669
	107.571	6.07943	-0.72317	5.44669
	107.583	5.97768	-0.684397	5.44669
	107.589	5.96955	-0.669129	5.44669
	107.587	6.04985	-0.68245	5.44669
	107.584	6.19229	-0.718009	5.44669
	107.584	6.28937	-0.747798	5.44669
	107.584	6.28985	-0.742874	5.44669
	107.585	6.2572	-0.721599	5.44669
	107.585	6.24362	-0.705201	5.44669
	107.585	6.24957	-0.68869	5.44669
	107.585	6.2569	-0.677008	5.44669
	107.585	6.25786	-0.684175	5.44669
	107.585	6.25565	-0.715923	5.44669
	107.585	6.25439	-0.74631	5.44669
	107.585	6.25464	-0.735121	5.44669
	107.585	6.2552	-0.701892	5.44669
	107.585	6.25534	-0.697011	5.44669
	107.585	6.2552	-0.715451	5.44669
	107.585	6.25509	-0.734153	5.44669
	107.585	6.2551	-0.752638	5.44669
	107.585	6.25514	-0.764329	5.44669
	107.585	6.25515	-0.764333	5.44669
	107.585	6.25514	-0.760446	5.44669
	107.585	6.30433	-0.750987	5.44669
	107.585	6.48029	-0.731426	5.44669
	107.585	6.6595	-0.723905	5.44669
	107.585	6.59312	-0.743023	5.44669
	107.585	6.34154	-0.75613	5.44669
	107.585	6.18522	-0.731596	5.44669
	107.585	6.19736	-0.68937	5.44669
	107.585	6.25614	-0.676082	5.44669
	107.585	6.32534	-0.708452	5.44669
	107.585	6.48875	-0.753978	5.44669
	107.585	6.70477	-0.773726	5.44669
	107.585	6.76443	-0.767746	5.44669
	107.585	6.61858	-0.750657	5.44669
	107.585	6.47219	-0.728685	5.44669
	107.562	6.45257	-0.722873	5.44669
	107.505	6.49477	-0.735694	5.44669
	107.481	6.51917	-0.728568	5.44669
	107.513	6.51435	-0.702978	5.44669
	107.493	6.50365	-0.707676	5.44669
	107.4	6.50088	-0.736521	5.44669
	107.334	6.45434	-0.741879	5.44669
	107.335	6.32965	-0.725199	5.44669
	107.357	6.27716	-0.707064	5.44669
	107.366	6.4444	-0.696062	5.44669
	107.362	6.70362	-0.704292	5.44669
	107.357	6.77977	-0.712662	5.44669
	107.357	6.62542	-0.697662	5.44669
	107.358	6.5188	-0.678065	5.44669
	107.359	6.62502	-0.673551	5.44669
	107.359	6.77181	-0.686237	5.44669
	107.358	6.80574	-0.710102	5.44669
	107.336	6.76939	-0.726144	5.44669
	107.279	6.74236	-0.733923	5.44669
	107.255	6.744	-0.748732	5.44669
	107.309	6.7543	-0.754902	5.44669
	107.369	6.75803	-0.729044	5.44669
	107.357	6.75593	-0.688736	5.44669
	107.284	6.75373	-0.668852	5.44669
	107.227	6.75355	-0.680791	5.44669
	107.203	6.75426	-0.709541	5.44669
	107.164	6.75462	-0.719982	5.44669
	107.126	6.75452	-0.698813	5.44669
	107.119	6.75435	-0.675938	5.44669
	107.129	6.75431	-0.68012	5.44669
	107.135	6.75436	-0.706733	5.44669
	107.135	6.75439	-0.719043	5.44669
	107.132	6.75439	-0.699418	5.44669
	107.131	6.75437	-0.684395	5.44669
	107.132	6.75437	-0.700436	5.44669
	107.132	6.75437	-0.722797	5.44669
	107.132	6.75437	-0.735964	5.44669
	107.132	6.75438	-0.742907	5.44669
	107.132	6.75437	-0.734749	5.44669
	107.11	6.75437	-0.727853	5.44669
	107.03	6.75437	-0.735575	5.44669
	106.949	6.75437	-0.734611	5.44669
	106.979	6.75437	-0.722538	5.44669
	107.071	6.75437	-0.70854	5.44669
	107.062	6.75437	-0.697627	5.44669
	106.953	6.75437	-0.704423	5.44669
	106.876	6.75437	-0.720031	5.44669
	106.878	6.75437	-0.72556	5.44669
	106.905	6.80356	-0.71468	5.44669
	106.915	6.93034	-0.699076	5.44669
	106.91	7.03196	-0.702839	5.44669
	106.904	7.03992	-0.710981	5.44669
	106.904	6.9596	-0.697473	5.44669
	106.905	6.86641	-0.678583	5.44669
	106.906	6.89613	-0.673835	5.44669
	106.906	6.99726	-0.686172	5.44669
	106.906	7.03786	-0.717845	5.44669
	106.906	7.02031	-0.746398	5.44669
	106.906	6.99875	-0.734474	5.44669
	106.906	6.99599	-0.693719	5.44669
	106.906	7.0025	-0.67683	5.44669
	106.906	7.00621	-0.707212	5.44669
	106.906	7.05464	-0.74532	5.44669
	106.884	7.17978	-0.737811	5.44669
	106.826	7.28099	-0.703372	5.44669
	106.802	7.24016	-0.704546	5.44669
	106.856	7.03338	-0.742939	5.44669
	106.916	6.83856	-0.770538	5.44669
	106.927	6.9094	-0.762471	5.44669
	106.889	7.16839	-0.724723	5.44669
	106.798	7.32624	-0.684277	5.44669
	106.696	7.3121	-0.676398	5.44669
	106.651	7.25194	-0.702525	5.44669
	106.663	7.23207	-0.718654	5.44669
	106.683	7.24517	-0.700758	5.44669
	106.687	7.25773	-0.685096	5.44669
	106.681	7.25834	-0.700253	5.44669
	106.678	7.25413	-0.722472	5.44669
	106.678	7.25215	-0.728022	5.44669
	106.68	7.25281	-0.714837	5.44669
	106.68	7.2538	-0.698266	5.44669
	106.68	7.25397	-0.710315	5.44669
	106.679	7.25369	-0.74713	5.44669
	106.679	7.25352	-0.770236	5.44669
	106.68	7.25354	-0.760854	5.44669
	106.68	7.25361	-0.724152	5.44669
	106.68	7.25364	-0.692484	5.44669
	106.68	7.25362	-0.697026	5.44669
	106.68	7.25361	-0.71881	5.44669
	106.68	7.25361	-0.735556	5.44669
	106.68	7.25361	-0.744161	5.44669
	106.68	7.25361	-0.72755	5.44669
	106.68	7.25361	-0.691662	5.44669
	106.68	7.25361	-0.670567	5.44669
	106.68	7.25361	-0.672591	5.44669
	106.657	7.25361	-0.680637	5.44669
	106.6	7.25361	-0.68324	5.44669
	106.576	7.25361	-0.689334	5.44669
	106.63	7.25361	-0.707948	5.44669
	106.668	7.25361	-0.716269	5.44669
	106.599	7.25361	-0.697823	5.44669
	106.479	7.25361	-0.676842	5.44669
	106.419	7.25361	-0.680851	5.44669
	106.431	7.25361	-0.706717	5.44669
	106.456	7.25361	-0.718776	5.44669
	106.463	7.25361	-0.699312	5.44669
	106.456	7.25361	-0.676575	5.44669
	106.451	7.25361	-0.672339	5.44669
	106.451	7.25361	-0.678388	5.44669
	106.453	7.25361	-0.690258	5.44669
	106.454	7.3028	-0.71006	5.44669
	106.454	7.42958	-0.724696	5.44669
	106.431	7.5312	-0.725461	5.44669
	106.373	7.53916	-0.720843	5.44669
	106.327	7.45883	-0.71868	5.44669
	106.324	7.31645	-0.71155	5.44669
	106.338	7.2194	-0.700217	5.44669
	106.323	7.2681	-0.704431	5.44669
	106.263	7.4767	-0.719113	5.44669
	106.214	7.66949	-0.733043	5.44669
	106.209	7.64634	-0.743	5.44669
	106.224	7.51422	-0.727957	5.44669
	106.232	7.40938	-0.700116	5.44669
	106.23	7.3541	-0.698822	5.44669
	106.226	7.45735	-0.708971	5.44669
	106.226	7.68193	-0.705937	5.44669
	106.227	7.8141	-0.715573	5.44669
	106.227	7.80148	-0.746599	5.44669
	106.227	7.75109	-0.760273	5.44669
	106.227	7.73477	-0.739881	5.44669
	106.227	7.74589	-0.724089	5.44669
	106.227	7.75636	-0.732215	5.44669
	106.205	7.75679	-0.734548	5.44669
	106.147	7.75325	-0.723707	5.44669
	106.123	7.75161	-0.709052	5.44669
	106.177	7.75219	-0.697426	5.44669
	106.215	7.75301	-0.704157	5.44669
	106.168	7.75315	-0.71212	5.44669
	106.128	7.75292	-0.697483	5.44669
	106.172	7.75277	-0.678182	5.44669
	106.233	7.75279	-0.681534	5.44669
	106.248	7.75285	-0.706527	5.44669
	106.234	7.75287	-0.726325	5.44669
	106.2	7.75285	-0.7274	5.44669
	106.143	7.75284	-0.713206	5.44669
	106.101	7.75284	-0.689933	5.44669
	106.099	7.75285	-0.674675	5.44669
	106.112	7.75285	-0.674885	5.44669
	106.096	7.75285	-0.688002	5.44669
	106.037	7.75285	-0.718238	5.44669
	105.987	7.75285	-0.745913	5.44669
	105.983	7.75285	-0.742002	5.44669
	105.998	7.75285	-0.721903	5.44669
	106.006	7.75285	-0.705638	5.44669
	106.004	7.75285	-0.688765	5.44669
	106	7.75285	-0.684754	5.44669
	105.999	7.75285	-0.704381	5.44669
	106	7.75285	-0.724324	5.44669
	106.001	7.75285	-0.735202	5.44669
	106.001	7.75285	-0.742045	5.44669
	106.001	7.75285	-0.726788	5.44669
	106.001	7.75285	-0.692095	5.44669
	106.001	7.75285	-0.67889	5.44669
	106.001	7.75285	-0.700782	5.44669
	106.001	7.75285	-0.724907	5.44669
	106.001	7.75285	-0.728856	5.44669
	106.001	7.75285	-0.714321	5.44669
	106.001	7.75285	-0.689882	5.44669
	106.001	7.75285	-0.674257	5.44669
	106.001	7.75285	-0.674728	5.44669
	105.978	7.75285	-0.688085	5.44669
	105.921	7.75285	-0.718329	5.44669
	105.897	7.75285	-0.745921	5.44669
	105.951	7.75285	-0.741973	5.44669
	106.011	7.75285	-0.721888	5.44669
	106	7.75285	-0.705642	5.44669
	105.904	7.75285	-0.696643	5.44669
	105.812	7.75285	-0.712911	5.44669
	105.821	7.75285	-0.740925	5.44669
	105.86	7.75285	-0.733985	5.44669
	105.828	7.75285	-0.695467	5.44669
	105.772	7.75285	-0.677737	5.44669
	105.755	7.75285	-0.706971	5.44669
	105.767	7.75285	-0.752767	5.44669
	105.778	7.75285	-0.773746	5.44669
	105.779	7.75285	-0.760313	5.44669
	105.775	7.75285	-0.730548	5.44669
	105.773	7.75285	-0.712343	5.44669
	105.774	7.75285	-0.705761	5.44669
	105.775	7.75285	-0.700094	5.44669
	105.775	7.75285	-0.714316	5.44669
	105.774	7.75285	-0.748157	5.44669
	105.774	7.75285	-0.769245	5.44669
	105.774	7.75285	-0.767944	5.44669
	105.774	7.75285	-0.752334	5.44669
	105.774	7.75285	-0.729317	5.44669
	105.774	7.75285	-0.722542	5.44669
	105.774	7.75285	-0.735331	5.44669
	105.774	7.75285	-0.736404	5.44669
	105.774	7.75285	-0.723378	5.44669
	105.774	7.75285	-0.708255	5.44669
	105.774	7.75285	-0.689338	5.44669
	105.774	7.75285	-0.684064	5.44669
	105.774	7.75285	-0.703889	5.44669
	105.774	7.80204	-0.716492	5.44669
	105.774	7.92881	-0.699367	5.44669
	105.774	8.03043	-0.685282	5.44669
	105.774	8.03839	-0.700825	5.44669
	105.774	8.00726	-0.722645	5.44669
	105.774	7.99165	-0.735762	5.44669
	105.774	7.94703	-0.742876	5.44669
	105.774	7.82773	-0.726937	5.44669
	105.774	7.72761	-0.699733	5.44669
	105.752	7.76682	-0.699024	5.44669
	105.695	7.92334	-0.717062	5.44669
	105.671	7.99152	-0.726242	5.44669
	105.725	7.86868	-0.723893	5.44669
	105.785	7.72864	-0.727551	5.44669
	105.796	7.70345	-0.739041	5.44669
	105.757	7.79026	-0.728257	5.44669
	105.689	7.94148	-0.69378	5.44669
	105.644	8.03994	-0.671202	5.44669
	105.623	8.08706	-0.679976	5.44669
	105.581	8.17963	-0.708363	5.44669
	105.541	8.21873	-0.719778	5.44669
	105.534	8.05734	-0.707017	5.44669
	105.545	7.80532	-0.712176	5.44669
	105.552	7.73013	-0.744791	5.44669
	105.551	7.9315	-0.760723	5.44669
	105.548	8.21284	-0.732842	5.44669
	105.547	8.28607	-0.696122	5.44669
	105.548	8.12264	-0.695454	5.44669
	105.548	8.01324	-0.716857	5.44669
	105.548	8.12154	-0.727426	5.44669
	105.548	8.27018	-0.716592	5.44669
	105.548	8.30414	-0.699213	5.44669
	105.548	8.26715	-0.710088	5.44669
	105.548	8.23984	-0.738827	5.44669
	105.548	8.24159	-0.741981	5.44669
	105.548	8.25204	-0.724421	5.44669
	105.548	8.25579	-0.706701	5.44669
	105.548	8.25365	-0.696187	5.44669
	105.526	8.25142	-0.712344	5.44669
	105.446	8.25125	-0.74872	5.44669
	105.343	8.25197	-0.762311	5.44669
	105.293	8.25233	-0.73211	5.44669
	105.303	8.25223	-0.687381	5.44669
	105.325	8.25206	-0.675064	5.44669
	105.33	8.25202	-0.700862	5.44669
	105.324	8.25207	-0.726301	5.44669
	105.32	8.2521	-0.729411	5.44669
	105.32	8.2521	-0.721929	5.44669
	105.322	8.25208	-0.71773	5.44669
	105.322	8.25208	-0.710767	5.44669
	105.322	8.25208	-0.692356	5.44669
	105.322	8.25208	-0.684429	5.44669
	105.322	8.25208	-0.710839	5.44669
	105.299	8.25208	-0.752003	5.44669
	105.22	8.25208	-0.764179	5.44669
	105.116	8.25208	-0.731719	5.44669
	105.067	8.25208	-0.686552	5.44669
	105.077	8.25208	-0.666985	5.44669
	105.098	8.25208	-0.672914	5.44669
	105.103	8.30127	-0.689917	5.44669
	105.098	8.47724	-0.719742	5.44669
	105.094	8.70564	-0.745862	5.44669
	105.094	8.81522	-0.741446	5.44669
	105.095	8.74285	-0.721688	5.44669
	105.096	8.52015	-0.705746	5.44669
	105.096	8.28071	-0.696757	5.44669
	105.095	8.23236	-0.705052	5.44669
	105.095	8.39128	-0.720604	5.44669
	105.095	8.48994	-0.725577	5.44669
	105.096	8.42794	-0.714484	5.44669
	105.096	8.45787	-0.691117	5.44669
	105.073	8.65442	-0.682588	5.44669
	105.016	8.75176	-0.710508	5.44669
	104.992	8.62835	-0.744648	5.44669
	105.046	8.52712	-0.736357	5.44669
	105.084	8.6246	-0.703001	5.44669
	105.037	8.76581	-0.704908	5.44669
	104.975	8.80051	-0.743223	5.44669
	104.961	8.76647	-0.762658	5.44669
	104.976	8.74013	-0.734211	5.44669
	104.965	8.74124	-0.696008	5.44669
	104.907	8.75107	-0.70279	5.44669
	104.857	8.7548	-0.736958	5.44669
	104.851	8.75286	-0.7438	5.44669
	104.866	8.75073	-0.725848	5.44669
	104.874	8.75052	-0.706653	5.44669
	104.872	8.75119	-0.687788	5.4507
	104.869	8.75155	-0.676114	5.46104
	104.868	8.75146	-0.676251	5.46531
	104.869	8.7513	-0.688063	5.45562
	104.87	8.75126	-0.709908	5.4448
	104.869	8.7513	-0.717543	5.44287
	104.869	8.75133	-0.69766	5.44579
	104.869	8.75133	-0.684192	5.44767
	104.869	8.75132	-0.708846	5.44742
	104.869	8.75131	-0.74338	5.44664
	104.869	8.75132	-0.744287	5.44641
	104.869	8.75132	-0.723762	5.44658
	104.869	8.75132	-0.713475	5.44674
	104.869	8.75132	-0.724117	5.44675
	104.869	8.75132	-0.741313	5.44669
	104.869	8.75132	-0.738301	5.44667
	104.869	8.75132	-0.722038	5.44668
	104.869	8.75132	-0.714889	5.44669
	104.869	8.75132	-0.725323	5.4507
	104.869	8.75132	-0.749187	5.46104
	104.869	8.75132	-0.76603	5.46531
	104.869	8.80051	-0.766274	5.45562
	104.847	8.92728	-0.752783	5.4448
	104.789	8.97972	-0.7301	5.44287
	104.743	8.91009	-0.72271	5.44579
	104.717	8.9533	-0.735123	5.44767
	104.674	9.10894	-0.736258	5.44742
	104.657	9.07826	-0.731261	5.44664
	104.709	8.84976	-0.744338	5.44641
	104.766	8.73957	-0.754058	5.44658
	104.776	8.91818	-0.738131	5.44674
	104.738	9.15328	-0.725573	5.44675
	104.671	9.10906	-0.73346	5.44669
	104.626	8.84687	-0.734542	5.44667
	104.627	8.7274	-0.731133	5.44668
	104.642	8.91411	-0.737024	5.44669
	104.648	9.20509	-0.734052	5.44669
	104.645	9.28758	-0.72966	5.44669
	104.642	9.12459	-0.744451	5.44669
	104.642	8.96291	-0.762545	5.44669
	104.643	8.94297	-0.766504	5.44669
	104.643	8.99047	-0.76199	5.44669
	104.643	9.01721	-0.750862	5.44669
	104.643	9.06067	-0.730825	5.44669
	104.643	9.12634	-0.723697	5.44669
	104.643	9.04905	-0.74315	5.44669
	104.643	8.8808	-0.756257	5.44669
	104.643	8.91835	-0.731604	5.44669
	104.643	9.15422	-0.689329	5.44669
	104.643	9.31425	-0.66819	5.44669
	104.621	9.30925	-0.672432	5.44669
	104.563	9.25215	-0.689287	5.44669
	104.539	9.2303	-0.711779	5.44669
	104.571	9.19231	-0.717892	5.44669
	104.551	9.07799	-0.697141	5.44669
	104.481	9.0268	-0.683851	5.44669
	104.495	9.14171	-0.701017	5.44669
	104.576	9.27239	-0.715364	5.44669
	104.591	9.29647	-0.707785	5.44669
	104.544	9.26172	-0.706197	5.44669
	104.492	9.23886	-0.709284	5.44669
	104.439	9.24168	-0.703439	5.44669
	104.405	9.25099	-0.714415	5.44669
	104.405	9.25389	-0.739131	5.44669
	104.416	9.2518	-0.732698	5.44669
	104.421	9.24989	-0.703436	5.44669
	104.419	9.24983	-0.698521	5.44669
	104.416	9.25049	-0.715534	5.44669
	104.416	9.25078	-0.733652	5.44669
	104.416	9.25067	-0.744528	5.44669
	104.417	9.25052	-0.728381	5.44669
	104.417	9.20131	-0.69188	5.44669
	104.417	9.07458	-0.678233	5.44669
	104.417	9.02217	-0.708455	5.44669
	104.417	9.14099	-0.745342	5.44669
	104.417	9.27373	-0.737378	5.44669
	104.417	9.29729	-0.695312	5.44669
	104.417	9.26159	-0.676465	5.44669
	104.417	9.23852	-0.706493	5.44669
	104.417	9.24158	-0.75302	5.44669
	104.417	9.25107	-0.76615	5.44669
	104.417	9.25396	-0.740054	5.44669
	104.417	9.2518	-0.714201	5.44669
	104.417	9.24986	-0.711024	5.44669
	104.417	9.24982	-0.726496	5.44669
	104.394	9.25049	-0.751053	5.44669
	104.315	9.25079	-0.758524	5.44669
	104.233	9.25067	-0.729737	5.44669
	104.241	9.25052	-0.687739	5.44669
	104.275	9.2505	-0.676059	5.44669
	104.243	9.25054	-0.709022	5.44669
	104.188	9.25057	-0.754225	5.44669
	104.171	9.25056	-0.765756	5.44669
	104.184	9.25055	-0.73159	5.44669
	104.194	9.25055	-0.693808	5.44669
	104.217	9.25055	-0.7028	5.44669
	104.27	9.25056	-0.745615	5.44669
	104.293	9.25056	-0.772281	5.44669
	104.239	9.25055	-0.770121	5.44669
	104.18	9.25055	-0.760037	5.44669
	104.169	9.25055	-0.756628	5.44669
	104.185	9.25055	-0.758793	5.44669
	104.196	9.25055	-0.760912	5.44669
	104.194	9.25055	-0.75316	5.44669
	104.19	9.25055	-0.724301	5.44669
	104.189	9.25055	-0.69529	5.44669
	104.19	9.25055	-0.69815	5.44669
	104.191	9.25055	-0.718283	5.44669
	104.191	9.25055	-0.727066	5.44669
	104.19	9.25055	-0.715933	5.44669
	104.19	9.25055	-0.699066	5.44669
	104.19	9.25055	-0.70239	5.44669
	104.19	9.25055	-0.710796	5.44669
	104.19	9.25055	-0.705427	5.44669
	104.19	9.25055	-0.706839	5.44669
	104.19	9.25055	-0.710393	5.44669
	104.19	9.25055	-0.695804	5.44669
	104.19	9.25055	-0.685964	5.44669
	104.19	9.25055	-0.710249	5.44669
	104.168	9.25055	-0.743338	5.44669
	104.111	9.25055	-0.743771	5.44669
	104.087	9.25055	-0.731431	5.44669
	104.141	9.25055	-0.74173	5.44669
	104.201	9.25055	-0.760775	5.44669
	104.212	9.25055	-0.766729	5.44669
	104.195	9.25055	-0.754843	5.44669
	104.185	9.25055	-0.72293	5.44669
	104.186	9.25055	-0.694116	5.44669
	104.191	9.25055	-0.698145	5.44669
	104.192	9.25055	-0.718699	5.44669
	104.169	9.29974	-0.727241	5.44669
	104.088	9.47571	-0.72373	5.44669
	103.984	9.65492	-0.719257	5.44669
	103.957	9.58853	-0.710766	5.44669
	104.048	9.33696	-0.699683	5.44669
	104.172	9.18064	-0.704486	5.44669
	104.205	9.19278	-0.711455	5.44669
	104.109	9.25156	-0.697087	5.44669
	103.98	9.27157	-0.678253	5.44669
	103.926	9.3082	-0.673834	5.44669
	103.943	9.42259	-0.686289	5.44669
	103.969	9.4743	-0.710023	5.44669
	103.974	9.35958	-0.718222	5.44268
	103.966	9.2288	-0.697903	5.43234
	103.962	9.2538	-0.684053	5.42806
	103.962	9.41531	-0.700831	5.43775
	103.964	9.49064	-0.723084	5.44858
	103.965	9.36902	-0.735944	5.4505
	103.964	9.27614	-0.742797	5.44759
	103.964	9.42563	-0.726839	5.44571
	103.964	9.64264	-0.69185	5.44595
	103.964	9.65043	-0.670898	5.44673
	103.964	9.57181	-0.672663	5.44696
	103.964	9.58455	-0.688421	5.44679
	103.964	9.57631	-0.719204	5.44663
	103.964	9.56176	-0.746169	5.44663
	103.964	9.60674	-0.741766	5.44668
	103.964	9.58919	-0.721713	5.44671
	103.964	9.55926	-0.705643	5.4467
	103.964	9.65031	-0.688834	5.44668
	103.964	9.76369	-0.676911	5.44668
	103.964	9.78904	-0.684084	5.44669
	103.964	9.7118	-0.708048	5.44669
	103.964	9.56451	-0.726056	5.44669
	103.964	9.46431	-0.734617	5.44669
	103.964	9.46425	-0.741184	5.44669
	103.942	9.54737	-0.726635	5.44669
	103.884	9.68812	-0.692338	5.44669
	103.861	9.7835	-0.679045	5.44669
	103.914	9.78386	-0.700761	5.44669
	103.952	9.75177	-0.716972	5.44669
	103.905	9.73846	-0.700681	5.44669
	103.866	9.74433	-0.677791	5.44669
	103.887	9.75153	-0.672362	5.44669
	103.891	9.75246	-0.685837	5.44669
	103.882	9.7011	-0.710357	5.44669
	103.899	9.57309	-0.726393	5.44669
	103.868	9.52091	-0.726066	5.44669
	103.775	9.64027	-0.712623	5.44669
	103.736	9.77316	-0.690162	5.44669
	103.817	9.79659	-0.674978	5.44669
	103.943	9.76078	-0.67493	5.44669
	104.001	9.73771	-0.687913	5.44669
	103.964	9.74082	-0.718185	5.44669
	103.858	9.75032	-0.745922	5.44669
	103.749	9.7532	-0.734154	5.44669
	103.706	9.75103	-0.693754	5.44669
	103.722	9.7491	-0.676959	5.44669
	103.742	9.74906	-0.699383	5.44669
	103.745	9.74973	-0.717136	5.44669
	103.739	9.75003	-0.701239	5.44669
	103.736	9.74991	-0.677966	5.44669
	103.736	9.74976	-0.672237	5.44669
	103.738	9.74973	-0.677851	5.44669
	103.738	9.74978	-0.690069	5.44669
	103.738	9.74981	-0.710172	5.44669
	103.738	9.7498	-0.71694	5.44669
	103.738	9.74979	-0.705184	5.44669
	103.738	9.74979	-0.712417	5.44669
	103.738	9.74979	-0.737673	5.44669
	103.738	9.74979	-0.732797	5.44669
	103.738	9.74979	-0.696126	5.44669
	103.738	9.74979	-0.678435	5.44669
	103.738	9.74979	-0.707029	5.44669
	103.715	9.74979	-0.744673	5.44669
	103.658	9.74979	-0.745476	5.44669
	103.634	9.74979	-0.7238	5.44669
	103.688	9.74979	-0.705198	5.44669
	103.748	9.74979	-0.687907	5.44669
	103.759	9.74979	-0.684551	5.44669
	103.72	9.74979	-0.704602	5.44669
	103.63	9.74979	-0.716617	5.44669
	103.528	9.74979	-0.699166	5.44669
	103.483	9.74979	-0.677282	5.44669
	103.517	9.74979	-0.680558	5.44669
	103.595	9.74979	-0.706438	5.44669
	103.622	9.74979	-0.718764	5.44669
	103.563	9.74979	-0.699405	5.44669
	103.499	9.74979	-0.684489	5.44669
	103.489	9.74979	-0.70835	5.44669
	103.507	9.74979	-0.743067	5.44669
	103.517	9.74979	-0.744332	5.44669
	103.516	9.74979	-0.723892	5.44669
	103.511	9.74979	-0.705643	5.44669
	103.51	9.74979	-0.68806	5.44669
	103.511	9.74979	-0.684457	5.44669
	103.512	9.74979	-0.712378	5.44669
	103.512	9.74979	-0.752638	5.44669
	103.511	9.74979	-0.763897	5.44669
	103.511	9.74979	-0.731376	5.44669
	103.511	9.74979	-0.694379	5.44669
	103.511	9.74979	-0.703115	5.44669
	103.511	9.74979	-0.737674	5.44669
	103.511	9.74979	-0.736113	5.44669
	103.511	9.74979	-0.697515	5.44669
	103.511	9.74979	-0.669968	5.44669
	103.511	9.79898	-0.67813	5.44669
	103.511	9.92576	-0.708029	5.44669
	103.511	9.97819	-0.720294	5.44669
	103.511	9.85937	-0.699481	5.44669
	103.511	9.72662	-0.683977	5.44669
	103.511	9.70305	-0.708109	5.44669
	103.511	9.73875	-0.751019	5.44669
	103.511	9.76183	-0.772607	5.44669
	103.511	9.75876	-0.760458	5.44669
	103.511	9.74927	-0.731014	5.44669
	103.489	9.74638	-0.720357	5.44669
	103.409	9.74855	-0.733811	5.44669
	103.328	9.79967	-0.736544	5.44669
	103.336	9.92649	-0.731847	5.44669
	103.37	10.0274	-0.736611	5.44669
	103.338	10.0843	-0.733625	5.44669
	103.282	10.18	-0.729628	5.44669
	103.266	10.217	-0.736719	5.44669
	103.278	10.1028	-0.726589	5.44669
	103.289	9.97747	-0.693913	5.44669
	103.289	9.95539	-0.679723	5.44669
	103.285	9.98907	-0.700486	5.44669
	103.284	10.0108	-0.724487	5.44669
	103.285	10.057	-0.736656	5.44669
	103.285	10.1749	-0.742596	5.44669
	103.285	10.2738	-0.726503	5.44669
	103.285	10.2838	-0.699651	5.44669
	103.285	10.2545	-0.699144	5.44669
	103.285	10.2389	-0.709271	5.44669
	103.285	10.2428	-0.705948	5.44669
	103.285	10.25	-0.715472	5.44669
	103.285	10.2516	-0.746553	5.44669
	103.285	10.2498	-0.768161	5.44669
	103.285	10.2484	-0.76019	5.44669
	103.285	10.2485	-0.724612	5.44669
	103.285	10.249	-0.692912	5.44669
	103.285	10.2492	-0.697042	5.44669
	103.263	10.2491	-0.710794	5.44669
	103.205	10.249	-0.707334	5.44669
	103.159	10.249	-0.70764	5.44669
	103.156	10.249	-0.71005	5.44669
	103.192	10.249	-0.695376	5.44669
	103.234	10.249	-0.685906	5.44669
	103.199	10.249	-0.710377	5.44669
	103.095	10.249	-0.743412	5.44669
	103.031	10.249	-0.743756	5.44669
	103.035	10.249	-0.731399	5.44669
	103.059	10.249	-0.741722	5.44669
	103.067	10.249	-0.752912	5.44669
	103.085	10.249	-0.73858	5.44669
	103.137	10.249	-0.726169	5.44669
	103.161	10.249	-0.741421	5.44669
	103.108	10.249	-0.754653	5.44669
	103.049	10.249	-0.739418	5.44669
	103.038	10.249	-0.725901	5.44669
	103.054	10.249	-0.741011	5.44669
	103.064	10.2982	-0.754576	5.44669
	103.063	10.425	-0.731661	5.44669
	103.059	10.4774	-0.689949	5.44669
	103.057	10.3586	-0.668431	5.44669
	103.058	10.2259	-0.680183	5.44669
	103.059	10.2515	-0.709436	5.44669
	103.059	10.4631	-0.728025	5.44669
	103.059	10.6654	-0.727078	5.44669
	103.059	10.596	-0.720338	5.44669
	103.059	10.3841	-0.725764	5.44669
	103.059	10.3517	-0.739556	5.44669
	103.059	10.4184	-0.729108	5.44669
	103.059	10.4095	-0.701824	5.44669
	103.059	10.4727	-0.706999	5.44669
	103.059	10.6644	-0.736648	5.44669
	103.059	10.797	-0.734302	5.44669
	103.037	10.7471	-0.704992	5.44669
	102.979	10.5747	-0.698603	5.44669
	102.955	10.5038	-0.707145	5.44669
	103.009	10.6311	-0.70525	5.44669
	103.069	10.774	-0.715935	5.44669
	103.058	10.7496	-0.739124	5.44669
	102.962	10.584	-0.740026	5.44669
	102.848	10.5068	-0.723496	5.44669
	102.8	10.629	-0.707009	5.44669
	102.814	10.772	-0.696644	5.44669
	102.837	10.7987	-0.704555	5.44669
	102.841	10.7606	-0.712565	5.44669
	102.835	10.7355	-0.705398	5.44669
	102.83	10.7385	-0.714069	5.44669
	102.831	10.7487	-0.73829	5.44669
	102.833	10.7519	-0.740339	5.44669
	102.833	10.7004	-0.723924	5.4507
	102.833	10.5716	-0.707077	5.46104
	102.832	10.5191	-0.68865	5.46531
	102.832	10.6386	-0.684194	5.45562
	102.833	10.7717	-0.712059	5.4448
	102.81	10.7951	-0.752597	5.44287
	102.731	10.7593	-0.771865	5.44579
	102.627	10.7362	-0.759586	5.44767
	102.577	10.7393	-0.723042	5.44742
	102.588	10.7488	-0.684598	5.44664
	102.609	10.7517	-0.67713	5.44641
	102.614	10.7495	-0.710588	5.44658
	102.609	10.7476	-0.746629	5.44674
	102.605	10.7475	-0.737159	5.44675
	102.605	10.7482	-0.702633	5.44669
	102.606	10.7485	-0.696598	5.44667
	102.607	10.7484	-0.715014	5.44668
	102.607	10.7482	-0.734117	5.44669
	102.606	10.7482	-0.752778	5.44669
	102.606	10.7483	-0.7644	5.44669
	102.606	10.7483	-0.764313	5.44669
	102.606	10.7483	-0.752541	5.44669
	102.606	10.7483	-0.722824	5.44669
	102.606	10.7483	-0.69489	5.44669
	102.606	10.7483	-0.698507	5.44669
	102.606	10.7483	-0.718575	5.44669
	102.606	10.7483	-0.727061	5.44669
	102.606	10.7483	-0.723698	5.44669
	102.606	10.7483	-0.719308	5.44669
	102.606	10.7483	-0.710799	5.44669
	102.606	10.7483	-0.691808	5.44669
	102.606	10.7483	-0.684188	5.44669
	102.606	10.7483	-0.710932	5.44669
	102.606	10.7483	-0.752128	5.44669
	102.606	10.7483	-0.764198	5.44669
	102.606	10.7483	-0.731683	5.44669
	102.606	10.7483	-0.68653	5.44669
	102.606	10.7483	-0.666989	5.44669
	102.606	10.7483	-0.680794	5.44669
	102.606	10.7483	-0.710205	5.44669
	102.606	10.7483	-0.72813	5.44669
	102.606	10.7483	-0.726849	5.44669
	102.606	10.7483	-0.712334	5.44669
	102.606	10.7483	-0.689763	5.44669
	102.606	10.7483	-0.674914	5.44669
	102.606	10.7483	-0.682916	5.44669
	102.606	10.7483	-0.708269	5.44669
	102.606	10.7483	-0.726563	5.44669
	102.606	10.7483	-0.734751	5.44669
	102.606	10.7483	-0.741059	5.44669
	102.606	10.7483	-0.734406	5.44669
	102.606	10.7483	-0.728366	5.44669
	102.606	10.7483	-0.735912	5.44669
	102.606	10.7483	-0.734569	5.44669
	102.606	10.7483	-0.730272	5.44669
	102.606	10.7483	-0.744524	5.44669
	102.606	10.7483	-0.762358	5.44669
	102.606	10.7483	-0.7664	5.44669
	102.606	10.7483	-0.754142	5.44669
	102.606	10.7483	-0.730624	5.44669
	102.606	10.7483	-0.714576	5.44669
	102.606	10.7483	-0.714541	5.44669
	102.606	10.7483	-0.719967	5.44669
	102.606	10.7483	-0.714339	5.44669
	102.606	10.7483	-0.693058	5.44669
	102.606	10.7483	-0.683454	5.44669
	102.606	10.7483	-0.70231	5.44669
	102.606	10.7483	-0.723918	5.44669
	102.606	10.7483	-0.727897	5.44669
	102.606	10.7483	-0.722142	5.44669
	102.606	10.7483	-0.726228	5.44669
	102.606	10.7483	-0.74698	5.44669
	102.606	10.7483	-0.756911	5.44669
	102.606	10.7483	-0.73838	5.44669
	102.606	10.7483	-0.724662	5.44669
	102.606	10.7483	-0.740861	5.44669
	102.606	10.7483	-0.762824	5.44669
	102.606	10.7483	-0.767898	5.44669
	102.606	10.7483	-0.754604	5.44669
	102.606	10.7483	-0.722415	5.44669
	102.606	10.7483	-0.693985	5.44669
	102.606	10.7483	-0.706144	5.44669
	102.606	10.7483	-0.739084	5.44669
	102.606	10.7483	-0.743498	5.44669
	102.606	10.7483	-0.732837	5.44669
	102.606	10.7483	-0.742417	5.44669
	102.606	10.7483	-0.752692	5.44669
	102.606	10.7483	-0.738241	5.44669
	102.606	10.7483	-0.718234	5.44669
	102.606	10.7483	-0.713359	5.44669
	102.606	10.7483	-0.71817	5.44669
	102.584	10.7483	-0.714006	5.44669
	102.527	10.7483	-0.693558	5.44669
	102.48	10.7483	-0.683781	5.44669
	102.455	10.7483	-0.702269	5.44669
	102.434	10.7483	-0.723785	5.44669
	102.452	10.7483	-0.727856	5.44669
	102.47	10.7483	-0.714301	5.44669
	102.427	10.7483	-0.6981	5.44669
	102.373	10.7483	-0.702565	5.44669
	102.361	10.7975	-0.711213	5.44669
	102.375	10.9734	-0.697668	5.44669
	102.384	11.1526	-0.678582	5.44669
	102.384	11.0862	-0.681636	5.44669
	102.38	10.8347	-0.706428	5.44669
	102.379	10.6783	-0.726247	5.44669
	102.379	10.6905	-0.727402	5.44669
	102.38	10.7493	-0.721106	5.44669
	102.38	10.8185	-0.72597	5.44669
	102.38	10.9327	-0.74724	5.44669
	102.38	10.9727	-0.757112	5.44669
	102.38	10.8532	-0.738371	5.44669
	102.38	10.7245	-0.724587	5.44669
	102.38	10.7029	-0.740832	5.44669
	102.38	10.738	-0.762839	5.44669
	102.38	10.7601	-0.767915	5.44669
	102.402	10.7569	-0.754606	5.44669
	102.46	10.7477	-0.722409	5.44669
	102.484	10.7449	-0.693982	5.44669
	102.43	10.7471	-0.698274	5.44669
	102.37	10.749	-0.7188	5.44669
	102.359	10.749	-0.727238	5.44669
	102.375	10.7483	-0.715822	5.44669
	102.385	10.748	-0.698958	5.44669
	102.384	10.7481	-0.702384	5.44669
	102.38	10.7483	-0.718703	5.44669
	102.378	10.7483	-0.725728	5.44669
	102.379	10.7483	-0.723094	5.44669
	102.38	10.7482	-0.719528	5.44669
	102.38	10.7483	-0.711106	5.44669
	102.38	10.7483	-0.699729	5.44669
	102.38	10.7483	-0.704385	5.44669
	102.38	10.7483	-0.711396	5.44669
	102.38	10.7975	-0.697098	5.44669
	102.402	10.9242	-0.686149	5.44669
	102.46	10.9767	-0.709867	5.44669
	102.484	10.8578	-0.743112	5.44669
	102.43	10.7251	-0.743812	5.44669
	102.37	10.7015	-0.731529	5.44669
	102.359	10.7372	-0.733885	5.44669
	102.375	10.8095	-0.724725	5.44669
	102.385	10.9332	-0.694139	5.44669
	102.384	10.9761	-0.67261	5.44669
	102.38	10.8544	-0.680438	5.44669
	102.378	10.7238	-0.715927	5.44669
	102.379	10.7022	-0.747641	5.44669
	102.38	10.738	-0.743548	5.44669
	102.38	10.7604	-0.721937	5.44669
	102.38	10.757	-0.712973	5.44669
	102.38	10.7476	-0.716684	5.44669
	102.38	10.7449	-0.71352	5.44669
	102.38	10.7471	-0.701752	5.44669
	102.38	10.749	-0.712245	5.44669
	102.38	10.749	-0.738828	5.44669
	102.38	10.7975	-0.741214	5.44669
	102.38	10.924	-0.724099	5.44669
	102.38	10.9765	-0.706839	5.44669
	102.38	10.8579	-0.688488	5.44669
	102.38	10.7251	-0.67634	5.44669
	102.38	10.7507	-0.676097	5.44669
	102.38	10.9132	-0.680047	5.44669
	102.402	10.9887	-0.681746	5.44669
	102.46	10.8668	-0.681047	5.44669
	102.484	10.7246	-0.680149	5.44669
	102.43	10.6981	-0.680021	5.44669
	102.37	10.7852	-0.688158	5.44669
	102.359	10.937	-0.71647	5.44669
	102.375	10.9864	-0.752986	5.44669
	102.385	10.9066	-0.770452	5.44669
	102.384	10.9466	-0.766725	5.44669
	102.38	11.1045	-0.759264	5.44669
	102.378	11.0759	-0.757511	5.44669
	102.379	10.8475	-0.759437	5.44669
	102.403	10.6874	-0.760868	5.44669
	102.46	10.7389	-0.752912	5.44669
	102.484	10.9217	-0.732083	5.44669
	102.43	10.9965	-0.715625	5.44669
	102.369	10.867	-0.706592	5.44669
	102.359	10.7219	-0.699276	5.44669
	102.375	10.6969	-0.705807	5.44669
	102.385	10.7364	-0.712154	5.44669
	102.384	10.7616	-0.69691	5.44669
	102.38	10.7581	-0.685801	5.44669
	102.378	10.7476	-0.701917	5.44669
	102.379	10.7937	-0.715047	5.44669
	102.38	10.9229	-0.707333	5.44669
	102.38	10.9774	-0.713991	5.44669
	102.38	10.8586	-0.745439	5.44669
	102.38	10.7251	-0.76035	5.44669
	102.38	10.7013	-0.740326	5.44669
	102.38	10.7371	-0.724248	5.44669
	102.38	10.7603	-0.732124	5.44669
	102.38	10.7573	-0.734453	5.44669
	102.38	10.7478	-0.7237	5.44669
	102.38	10.794	-0.716954	5.44669
	102.38	10.923	-0.717726	5.44669
	102.38	10.9774	-0.712542	5.44669
	102.38	10.8586	-0.700972	5.44669
	102.38	10.7251	-0.704395	5.44669
	102.38	10.7013	-0.71883	5.44669
	102.38	10.7371	-0.725067	5.44669
	102.38	10.7603	-0.714901	5.44669
	102.402	10.7573	-0.691473	5.44669
	102.46	10.7478	-0.674718	5.44669
	102.484	10.7448	-0.674355	5.44669
	102.43	10.747	-0.687765	5.44669
	102.37	10.749	-0.710457	5.44669
	102.381	10.749	-0.717879	5.44669
	102.477	10.7483	-0.705476	5.44669
	102.591	10.748	-0.704335	5.44669
	102.617	10.7481	-0.717195	5.44669
	102.545	10.7483	-0.724403	5.44669
	102.499	10.7483	-0.715203	5.44669
	102.548	10.7483	-0.691836	5.44669
	102.615	10.7482	-0.674762	5.44669
	102.63	10.7483	-0.682116	5.44669
	102.591	10.7483	-0.707988	5.44669
	102.521	10.7483	-0.72673	5.44669
	102.498	10.7483	-0.72705	5.44669
	102.557	10.7483	-0.720786	5.44669
	102.618	10.7483	-0.718091	5.44669
	102.606	10.7483	-0.719195	5.44669
	102.531	10.7483	-0.720616	5.44669
	102.497	10.7483	-0.72082	5.44669
	102.553	10.7483	-0.720399	5.44669
	102.617	10.7483	-0.71228	5.44669
	102.629	10.7483	-0.699912	5.44669
	102.612	10.7483	-0.711914	5.44669
	102.601	10.7483	-0.747215	5.44669
	102.602	10.7483	-0.769704	5.44669
	102.607	10.7483	-0.760601	5.44669
	102.608	10.7483	-0.732106	5.44669
	102.607	10.7483	-0.720764	5.44669
	102.606	10.7483	-0.741464	5.44669
	102.606	10.7483	-0.756593	5.44669
	102.606	10.7483	-0.732344	5.44669
	102.606	10.7483	-0.689519	5.44669
	102.606	10.7483	-0.668007	5.44669
	102.606	10.7483	-0.680159	5.44669
	102.606	10.7483	-0.709577	5.44669
	102.606	10.7483	-0.728092	5.44669
	102.606	10.7483	-0.727056	5.44669
	102.606	10.7483	-0.720305	5.44669
	102.606	10.7483	-0.725758	5.44669
	102.606	10.7483	-0.747436	5.44669
	102.606	10.7483	-0.76514	5.44669
	102.606	10.7483	-0.758653	5.44669
	102.606	10.7483	-0.725048	5.44669
	102.606	10.7483	-0.685772	5.44669
	102.606	10.7483	-0.669037	5.44669
	102.606	10.7483	-0.681923	5.44669
	102.606	10.7483	-0.70995	5.44669
	102.629	10.7483	-0.719751	5.44669
	102.708	10.7483	-0.698571	5.44669
	102.812	10.7483	-0.683789	5.44669
	102.839	10.7483	-0.700483	5.44669
	102.771	10.7483	-0.723032	5.44669
	102.726	10.7483	-0.736046	5.44669
	102.775	10.6991	-0.742858	5.44669
	102.841	10.5723	-0.726829	5.44669
	102.856	10.5199	-0.691823	5.44669
	102.839	10.6387	-0.670891	5.44669
	102.827	10.7714	-0.67267	5.44669
	102.828	10.795	-0.688426	5.44669
	102.833	10.7593	-0.719204	5.44669
	102.834	10.687	-0.746167	5.44669
	102.833	10.5141	-0.733894	5.44669
	102.832	10.2952	-0.693558	5.44669
	102.832	10.1885	-0.669098	5.44669
	102.833	10.2587	-0.679172	5.44669
	102.833	10.4303	-0.708774	5.44669
	102.855	10.5429	-0.720236	5.44669
	102.912	10.5887	-0.699192	5.44669
	102.958	10.6757	-0.683877	5.44669
	102.984	10.7129	-0.70817	5.44669
	103.028	10.6019	-0.75108	5.44669
	103.044	10.4779	-0.772611	5.44669
	102.993	10.406	-0.760438	5.44669
	102.958	10.3613	-0.731004	5.44669
	103.006	10.4081	-0.72036	5.44669
	103.067	10.4499	-0.733816	5.44669
	103.08	10.3534	-0.728675	5.44669
	103.065	10.2827	-0.70369	5.44669
	103.054	10.4325	-0.700065	5.44669
	103.055	10.6418	-0.708221	5.44669
	103.059	10.597	-0.705181	5.44669
	103.06	10.3438	-0.707653	5.44669
	103.06	10.1299	-0.718692	5.44669
	103.059	10.0123	-0.731721	5.44669
	103.059	10.0204	-0.742596	5.44669
	103.059	10.161	-0.736128	5.44669
	103.059	10.2813	-0.720671	5.44669
	103.059	10.2919	-0.707218	5.44669
	103.059	10.2552	-0.689866	5.44669
	103.059	10.2363	-0.684654	5.44669
	103.059	10.2415	-0.711819	5.44669
	103.059	10.2012	-0.752333	5.44669
	103.081	10.0763	-0.771839	5.44669
	103.139	10.0215	-0.76754	5.44669
	103.162	10.1387	-0.751241	5.44669
	103.131	10.2716	-0.721132	5.44669
	103.15	10.2958	-0.686772	5.44669
	103.243	10.2603	-0.67872	5.44669
	103.309	10.1879	-0.710482	5.44669
	103.309	10.064	-0.75389	5.44669
	103.287	10.0211	-0.772968	5.44669
	103.277	10.1428	-0.759589	5.44669
	103.281	10.2735	-0.730521	5.44669
	103.286	10.2951	-0.72046	5.44669
	103.287	10.2593	-0.734029	5.44669
	103.286	10.2369	-0.736599	5.44669
	103.285	10.1911	-0.723922	5.44669
	103.285	10.0245	-0.716284	5.44669
	103.285	9.84804	-0.725238	5.44669
	103.285	9.86304	-0.748655	5.44669
	103.285	9.98595	-0.765837	5.44669
	103.285	10.0898	-0.766382	5.44669
	103.285	10.148	-0.760768	5.44669
	103.285	10.0463	-0.750394	5.44669
	103.285	9.82132	-0.731063	5.44669
	103.285	9.68844	-0.716093	5.44669
	103.285	9.75009	-0.715021	5.44669
	103.285	9.92744	-0.727499	5.44669
	103.285	9.99633	-0.750053	5.44669
	103.285	9.91557	-0.757748	5.44669
	103.285	9.89907	-0.737638	5.44669
	103.285	9.92749	-0.724054	5.44669
	103.307	9.84792	-0.740869	5.44669
	103.387	9.73989	-0.755174	5.44268
	103.468	9.71269	-0.739832	5.43234
	103.461	9.73807	-0.718018	5.42806
	103.426	9.75812	-0.704832	5.43775
	103.459	9.75745	-0.697687	5.44858
	103.514	9.75004	-0.713638	5.4505
	103.53	9.74717	-0.740858	5.44759
	103.518	9.7486	-0.733699	5.44571
	103.508	9.75023	-0.695371	5.44595
	103.507	9.75039	-0.669928	5.44673
	103.511	9.74989	-0.678875	5.44696
	103.513	9.74962	-0.716226	5.44679
	103.512	9.74968	-0.756192	5.44663
	103.511	9.74981	-0.771883	5.44663
	103.533	9.74983	-0.766186	5.44668
	103.591	9.7498	-0.750658	5.44671
	103.637	9.74978	-0.721369	5.4467
	103.641	9.74978	-0.687079	5.44668
	103.604	9.74979	-0.670894	5.44668
	103.562	9.74979	-0.674365	5.44669
	103.598	9.74979	-0.689136	5.44669
	103.701	9.74979	-0.718899	5.44669
	103.743	9.74979	-0.753657	5.44669
	103.682	9.74979	-0.76987	5.44669
	103.634	9.74979	-0.766243	5.44669
	103.68	9.74979	-0.759268	5.44669
	103.745	9.74979	-0.749814	5.44669
	103.761	9.74979	-0.723482	5.44669
	103.745	9.74979	-0.696136	5.44669
	103.733	9.74979	-0.698795	5.44669
	103.733	9.74979	-0.710382	5.44669
	103.738	9.74979	-0.706539	5.44669
	103.739	9.74979	-0.715324	5.44669
	103.761	9.74979	-0.746281	5.44669
	103.817	9.74979	-0.760229	5.44669
	103.841	9.74979	-0.732105	5.44669
	103.787	9.74979	-0.688119	5.44669
	103.75	9.7006	-0.675375	5.44669
	103.819	9.57382	-0.708601	5.44669
	103.916	9.52139	-0.754291	5.44669
	103.919	9.64021	-0.773804	5.44669
	103.883	9.72377	-0.759797	5.44669
	103.889	9.57137	-0.72244	5.44669
	103.886	9.35646	-0.684271	5.44669
	103.879	9.35058	-0.677207	5.44669
	103.921	9.42926	-0.702866	5.44669
	103.971	9.41586	-0.718509	5.44669
	103.981	9.4238	-0.700576	5.44669
	103.969	9.43847	-0.685072	5.44669
	103.96	9.39364	-0.700308	5.44669
	103.961	9.41121	-0.714632	5.44669
	103.964	9.44109	-0.707731	5.44669
	103.965	9.35002	-0.706434	5.44669
	103.965	9.23665	-0.709403	5.44669
	103.964	9.2113	-0.703404	5.44669
	103.964	9.23936	-0.714358	5.44669
	103.964	9.25987	-0.73912	5.44669
	103.964	9.25844	-0.732714	5.44669
	103.964	9.25055	-0.703447	5.44669
	103.964	9.24775	-0.70639	5.44669
	103.964	9.24938	-0.735815	5.44669
	103.964	9.25106	-0.734169	5.44669
	103.964	9.25118	-0.697362	5.44268
	103.964	9.25064	-0.670595	5.43234
	103.986	9.25037	-0.670576	5.42806
	104.044	9.25045	-0.679783	5.43775
	104.068	9.25058	-0.683599	5.44858
	104.014	9.2506	-0.681917	5.4505
	103.954	9.25057	-0.687726	5.44759
	103.965	9.25054	-0.707745	5.44571
	104.061	9.25055	-0.716755	5.44595
	104.175	9.25056	-0.705969	5.44673
	104.223	9.25056	-0.70494	5.44696
	104.209	9.25056	-0.709403	5.44679
	104.186	9.25055	-0.696065	5.44663
	104.182	9.25055	-0.678554	5.44663
	104.188	9.25055	-0.674323	5.44668
	104.192	9.25056	-0.678516	5.44671
	104.192	9.25056	-0.681735	5.4467
	104.19	9.25055	-0.689457	5.44668
	104.19	9.25055	-0.716405	5.44668
	104.19	9.25055	-0.752497	5.44669
	104.19	9.25055	-0.77027	5.44669
	104.19	9.25055	-0.766823	5.44669
	104.19	9.25055	-0.751498	5.44669
	104.19	9.25055	-0.729365	5.44669
	104.19	9.25055	-0.714988	5.44669
	104.19	9.25055	-0.707291	5.44669
	104.213	9.25055	-0.691924	5.44669
	104.27	9.25055	-0.685491	5.44669
	104.316	9.25055	-0.703568	5.44669
	104.342	9.25055	-0.71585	5.44669
	104.385	9.25055	-0.707083	5.44669
	104.424	9.25055	-0.713601	5.44669
	104.43	9.25055	-0.745364	5.44669
	104.419	9.25055	-0.760457	5.44669
	104.413	9.20136	-0.740397	5.44669
	104.414	9.07459	-0.716369	5.44669
	104.417	9.02216	-0.703939	5.44669
	104.418	9.14097	-0.697899	5.44669
	104.417	9.27373	-0.706173	5.44669
	104.416	9.29729	-0.720668	5.44669
	104.416	9.26159	-0.725205	5.44669
	104.417	9.23851	-0.714305	5.44669
	104.417	9.24158	-0.691174	5.44669
	104.417	9.25107	-0.674804	5.44669
	104.417	9.20477	-0.682368	5.4507
	104.417	9.02664	-0.708078	5.46104
	104.417	8.8455	-0.718807	5.46531
	104.417	8.86266	-0.698841	5.45562
	104.417	8.98812	-0.684237	5.4448
	104.439	9.04311	-0.700575	5.44287
	104.496	9.0229	-0.722912	5.44579
	104.542	9.04429	-0.728092	5.44767
	104.568	9.11745	-0.71471	5.44742
	104.612	9.05114	-0.698187	5.44664
	104.651	8.83564	-0.702456	5.44641
	104.656	8.69414	-0.711136	5.44658
	104.623	8.69963	-0.697675	5.44674
	104.56	8.75034	-0.678612	5.44675
	104.537	8.76934	-0.673776	5.44669
	104.594	8.75922	-0.678266	5.44667
	104.654	8.74822	-0.689696	5.45069
	104.664	8.74721	-0.709869	5.46104
	104.648	8.7507	-0.716945	5.46532
	104.637	8.75252	-0.697423	5.45562
	104.639	8.75204	-0.684305	5.4448
	104.643	8.75119	-0.708978	5.44287
	104.644	8.75101	-0.751266	5.44579
	104.643	8.75123	-0.772402	5.44767
	104.643	8.75139	-0.760284	5.44742
	104.643	8.75138	-0.731014	5.44664
	104.643	8.75132	-0.712548	5.44641
	104.643	8.7513	-0.705682	5.44658
	104.643	8.75131	-0.699988	5.44674
	104.643	8.75132	-0.706429	5.44675
	104.643	8.75132	-0.720033	5.44669
	104.665	8.75132	-0.724848	5.44667
	104.745	8.75132	-0.714382	5.44668
	104.849	8.75132	-0.699204	5.44669
	104.898	8.75132	-0.71087	5.44669
	104.888	8.75132	-0.739158	5.44669
	104.866	8.75132	-0.741841	5.44669
	104.861	8.75132	-0.732115	5.44669
	104.867	8.75132	-0.734833	5.44669
	104.871	8.75132	-0.732784	5.44669
	104.871	8.75132	-0.729908	5.44669
	104.869	8.75132	-0.737135	5.44669
	104.869	8.75132	-0.734534	5.44669
	104.869	8.75132	-0.721952	5.44669
	104.869	8.75132	-0.708322	5.44669
	104.869	8.75132	-0.689873	5.44669
	104.869	8.75132	-0.676394	5.44669
	104.869	8.70213	-0.675627	5.44669
	104.869	8.52616	-0.679831	5.44669
	104.869	8.29777	-0.681823	5.44669
	104.869	8.18819	-0.681156	5.44669
	104.869	8.26055	-0.680168	5.44669
	104.869	8.48325	-0.67999	5.44669
	104.869	8.6735	-0.680268	5.44669
	104.869	8.59507	-0.688317	5.44669
	104.869	8.33453	-0.716449	5.44669
	104.869	8.22792	-0.752921	5.44669
	104.869	8.37024	-0.762561	5.44669
	104.892	8.48269	-0.730714	5.44669
	104.971	8.38319	-0.686706	5.44669
	105.075	8.23715	-0.667407	5.44669
	105.124	8.20114	-0.680907	5.44669
	105.092	8.23636	-0.710103	5.44669
	104.991	8.31284	-0.720176	5.44669
	104.904	8.43849	-0.698695	5.44669
	104.94	8.48074	-0.675819	5.44669
	105.058	8.35806	-0.680113	5.44669
	105.129	8.22731	-0.714643	5.44669
	105.122	8.20595	-0.755088	5.44669
	105.095	8.24187	-0.771983	5.44669
	105.086	8.26425	-0.76662	5.44669
	105.092	8.26082	-0.750804	5.44669
	105.097	8.25142	-0.721276	5.44669
	105.098	8.2487	-0.686988	5.44669
	105.096	8.2509	-0.670889	5.44669
	105.095	8.25279	-0.682266	5.44669
	105.095	8.2528	-0.709436	5.44669
	105.096	8.25213	-0.727284	5.44669
	105.096	8.25185	-0.726768	5.44669
	105.118	8.25197	-0.720471	5.44669
	105.175	8.25212	-0.718059	5.44669
	105.221	8.25214	-0.711423	5.44669
	105.247	8.25209	-0.692513	5.44669
	105.291	8.25207	-0.684262	5.44669
	105.33	8.25207	-0.710713	5.44669
	105.335	8.25208	-0.744139	5.44669
	105.325	8.25209	-0.743941	5.44669
	105.318	8.25208	-0.731218	5.44669
	105.319	8.25208	-0.74158	5.44669
	105.322	8.25208	-0.752917	5.44669
	105.323	8.25208	-0.730762	5.44669
	105.322	8.25208	-0.690163	5.44669
	105.322	8.25208	-0.668839	5.44669
	105.322	8.25208	-0.672408	5.44669
	105.322	8.25208	-0.681176	5.44669
	105.322	8.20289	-0.683531	5.44669
	105.322	8.07612	-0.689265	5.44669
	105.322	7.9745	-0.707815	5.44669
	105.322	7.91735	-0.716238	5.44669
	105.322	7.8217	-0.705728	5.44669
[truncated: 1,062 more rows]
