# Supplementary material for: Design of a cosmetic glove stiffness compensation mechanism for toddler-sized hand prostheses
Source: PLoS One. 2017 Aug 11;12(8):e0183233. doi: 10.1371/journal.pone.0183233 (PMC5553851; doi:10.1371/journal.pone.0183233)
Supplement: S1 Dataset — (ZIP) [file pone.0183233.s001.zip › 02 Spring measurements/RVS2_2.xlsx]

## Sheet: RVS2_2
LabVIEW Measurement
Writer_Version	2
Reader_Version	2
Separator	Tab
Decimal_Separator	.
Multi_Headings	No
X_Columns	No
Time_Pref	Absolute
Operator	localadmin
Date	2013-09-24
Time	00:15:26.357000
***End_of_Header***
Channels	4
Samples	10	10	10	10
Date	2013-09-24	2013-09-24	2013-09-24	2013-09-24
Time	00:15:32.157000	00:15:32.157000	00:15:32.157000	00:15:32.158000
Y_Unit_Label	mm	N	N	Pa
X_Dimension	Time	Time	Time	Time
X0	0	0	0	0
Delta_X	0.01	0.01	0.01	0.01
***End_of_Header***
X_Value	Voltage LVDT (Filtered)	Voltage Load Cell (Filtered)	Voltage Pinch Load Cell (Filtered)	Voltage Pressure (Filtered)	Comment
	112.563	0.264307	-0.699319	5.44669
	112.563	0.264307	-0.684431	5.44669
	112.563	0.264307	-0.708357	5.44669
	112.563	0.264307	-0.74309	5.44669
	112.563	0.264307	-0.74434	5.44669
	112.563	0.264307	-0.731757	5.44669
	112.563	0.264307	-0.741665	5.44669
	112.563	0.264307	-0.760631	5.44669
	112.563	0.313497	-0.766693	5.44669
	112.563	0.440273	-0.754879	5.44669
	112.563	0.492705	-0.730829	5.44669
	112.563	0.373887	-0.72227	5.44669
	112.563	0.241132	-0.742551	5.44669
	112.563	0.217568	-0.756513	5.44669
	112.563	0.253272	-0.731925	5.44669
	112.563	0.276346	-0.697242	5.44669
	112.563	0.27328	-0.69625	5.44669
	112.563	0.263787	-0.716792	5.44669
	112.563	0.2609	-0.734987	5.44669
	112.563	0.263065	-0.74464	5.44669
	112.563	0.264998	-0.727953	5.44669
	112.563	0.265038	-0.691661	5.44669
	112.563	0.264368	-0.670423	5.44669
	112.563	0.264073	-0.680402	5.44669
	112.563	0.264187	-0.708819	5.44669
	112.563	0.26434	-0.719818	5.44669
	112.563	0.264364	-0.699001	5.44669
	112.563	0.264319	-0.676075	5.44669
	112.563	0.264292	-0.67224	5.44669
	112.563	0.264297	-0.686395	5.44669
	112.563	0.264308	-0.718505	5.44669
	112.563	0.264311	-0.746596	5.44669
	112.563	0.264309	-0.734322	5.44669
	112.563	0.264306	-0.693585	5.44669
	112.563	0.264306	-0.676828	5.44669
	112.563	0.264307	-0.707259	5.44669
	112.563	0.264307	-0.753211	5.44669
	112.563	0.264307	-0.765958	5.44669
	112.563	0.264307	-0.732035	5.44669
	112.563	0.264307	-0.686052	5.44669
	112.563	0.264307	-0.666663	5.44669
	112.563	0.264307	-0.672957	5.44669
	112.563	0.264307	-0.682179	5.44669
	112.563	0.264307	-0.691627	5.44669
	112.563	0.264307	-0.717158	5.44669
	112.563	0.264307	-0.74417	5.44669
	112.563	0.264307	-0.733785	5.44669
	112.563	0.264307	-0.702093	5.44669
	112.563	0.264307	-0.69757	5.44669
	112.563	0.264307	-0.707743	5.44669
	112.563	0.264307	-0.705867	5.44669
	112.563	0.313497	-0.70811	5.44669
	112.563	0.440273	-0.710769	5.44669
	112.563	0.492705	-0.69551	5.44669
	112.563	0.373887	-0.677836	5.44669
	112.563	0.241132	-0.682091	5.44669
	112.563	0.217568	-0.714754	5.44669
	112.563	0.253272	-0.754432	5.44669
	112.563	0.276346	-0.771668	5.44669
	112.563	0.27328	-0.758851	5.44669
	112.563	0.263787	-0.722803	5.44669
	112.585	0.2609	-0.68476	5.44669
	112.643	0.312255	-0.669411	5.44669
	112.667	0.440963	-0.682439	5.44669
	112.613	0.493435	-0.710033	5.44669
	112.553	0.373948	-0.727473	5.44669
	112.542	0.240898	-0.734505	5.44669
	112.558	0.217449	-0.748504	5.44669
	112.569	0.253305	-0.7546	5.44669
	112.567	0.276402	-0.736869	5.44669
	112.563	0.273292	-0.724851	5.44669
	112.562	0.263772	-0.733606	5.44669
	112.563	0.26089	-0.73486	5.44669
	112.563	0.263066	-0.723344	5.44669
	112.563	0.265002	-0.708789	5.44669
	112.563	0.265039	-0.689574	5.44669
	112.563	0.264367	-0.683973	5.44669
	112.563	0.264072	-0.703767	5.44669
	112.563	0.313378	-0.716473	5.44669
	112.563	0.440306	-0.699402	5.44669
	112.563	0.541952	-0.685303	5.44669
	112.563	0.549864	-0.700822	5.44669
	112.563	0.469515	-0.714765	5.44669
	112.563	0.327138	-0.699734	5.44669
	112.563	0.230098	-0.678178	5.44669
	112.563	0.229612	-0.672861	5.44669
	112.563	0.262246	-0.678037	5.44669
	112.585	0.275825	-0.682054	5.44669
	112.643	0.269872	-0.689761	5.44669
	112.667	0.262545	-0.716419	5.44669
	112.613	0.261591	-0.744524	5.44669
	112.553	0.263796	-0.742067	5.44669
	112.542	0.265058	-0.722424	5.44669
	112.558	0.264804	-0.713704	5.44669
	112.569	0.264248	-0.724688	5.44669
	112.567	0.264106	-0.749342	5.44669
	112.563	0.264244	-0.758449	5.44669
	112.562	0.264352	-0.738185	5.44669
	112.563	0.264348	-0.724034	5.44669
	112.563	0.264308	-0.740667	5.44669
	112.563	0.264293	-0.762967	5.44669
	112.563	0.264301	-0.768027	5.44669
	112.563	0.264309	-0.754607	5.44669
	112.563	0.26431	-0.730241	5.44669
	112.563	0.264308	-0.71425	5.44669
	112.563	0.264306	-0.70667	5.44669
	112.563	0.264307	-0.699798	5.44669
	112.563	0.264307	-0.705998	5.44669
	112.563	0.264307	-0.712049	5.44669
	112.563	0.264307	-0.696798	5.44669
	112.563	0.264307	-0.677921	5.44669
	112.563	0.264307	-0.681668	5.44669
	112.563	0.264307	-0.706676	5.44669
	112.563	0.264307	-0.718469	5.44669
	112.563	0.313497	-0.707068	5.44669
	112.563	0.440273	-0.704792	5.44669
	112.563	0.492705	-0.716821	5.44669
	112.563	0.373887	-0.724083	5.44669
	112.563	0.241132	-0.715203	5.44669
	112.563	0.217568	-0.69982	5.44669
	112.563	0.253272	-0.702965	5.44669
	112.563	0.276346	-0.71864	5.44669
	112.563	0.27328	-0.725496	5.44669
	112.563	0.263787	-0.715148	5.44669
	112.563	0.2609	-0.691424	5.44669
	112.563	0.263065	-0.68248	5.44669
	112.563	0.264998	-0.702483	5.44669
	112.563	0.265038	-0.716466	5.44669
	112.563	0.264368	-0.707726	5.44669
	112.563	0.264073	-0.705781	5.44669
	112.563	0.264187	-0.717001	5.44669
	112.563	0.26434	-0.731678	5.44669
	112.563	0.264364	-0.743178	5.44669
	112.563	0.264319	-0.728517	5.44669
	112.563	0.264292	-0.700287	5.44669
	112.563	0.313487	-0.698695	5.44669
	112.563	0.489464	-0.716727	5.44669
	112.563	0.668674	-0.73409	5.44669
	112.563	0.602286	-0.744287	5.44669
	112.563	0.350711	-0.735995	5.44669
	112.563	0.194393	-0.720014	5.44669
	112.563	0.206533	-0.70699	5.44669
	112.563	0.265311	-0.690004	5.44669
	112.563	0.285319	-0.676922	5.44669
	112.563	0.27276	-0.675802	5.44669
	112.563	0.260381	-0.687587	5.44669
	112.563	0.259658	-0.717739	5.44669
	112.563	0.312946	-0.745851	5.44669
	112.563	0.490884	-0.734283	5.44669
	112.563	0.669462	-0.693833	5.44669
	112.563	0.602111	-0.676946	5.44669
	112.563	0.350358	-0.70722	5.44669
	112.563	0.194307	-0.753153	5.44669
	112.563	0.206623	-0.765948	5.44669
	112.563	0.314569	-0.732051	5.44669
	112.563	0.461281	-0.686062	5.44669
	112.563	0.550322	-0.674533	5.44669
	112.563	0.595107	-0.708979	5.44669
	112.563	0.690042	-0.746878	5.44669
	112.563	0.780156	-0.737836	5.44669
	112.563	0.794652	-0.694958	5.44669
	112.563	0.770356	-0.676154	5.44669
	112.563	0.755289	-0.706489	5.44669
	112.541	0.806847	-0.745258	5.44669
	112.461	0.989166	-0.738042	5.44669
	112.38	1.21938	-0.69562	5.44669
	112.41	1.32747	-0.668488	5.44669
	112.502	1.30302	-0.670313	5.44669
	112.493	1.25628	-0.688293	5.44669
	112.384	1.2457	-0.719986	5.44669
	112.307	1.25792	-0.746542	5.44669
	112.331	1.26682	-0.733773	5.44669
	112.415	1.26619	-0.693374	5.44669
	112.45	1.26277	-0.676935	5.44669
	112.391	1.31075	-0.707378	5.44669
	112.325	1.43824	-0.753224	5.44669
	112.313	1.4914	-0.765921	5.44268
	112.331	1.42182	-0.732015	5.43234
	112.343	1.4648	-0.693927	5.42806
	112.341	1.66951	-0.694828	5.43775
	112.337	1.81483	-0.709504	5.44858
	112.335	1.7656	-0.69971	5.4505
	112.336	1.58903	-0.680046	5.44759
	112.337	1.51605	-0.673653	5.44571
	112.337	1.64401	-0.677705	5.44595
	112.337	1.7879	-0.681634	5.44673
	112.337	1.81289	-0.681832	5.44696
	112.337	1.77382	-0.688389	5.44679
	112.337	1.74883	-0.715923	5.44663
	112.337	1.75229	-0.744804	5.44663
	112.337	1.76263	-0.73449	5.44668
	112.315	1.76573	-0.694292	5.44671
	112.235	1.76335	-0.669194	5.4467
	112.131	1.76126	-0.67108	5.44668
	112.082	1.76122	-0.680492	5.44668
	112.092	1.76195	-0.683717	5.44669
	112.113	1.76227	-0.681714	5.44669
	112.118	1.76214	-0.679728	5.44669
	112.113	1.76198	-0.687479	5.44669
	112.109	1.76195	-0.71629	5.44669
	112.109	1.762	-0.745281	5.44669
	112.111	1.76203	-0.74243	5.44669
	112.111	1.76203	-0.722307	5.44669
	112.111	1.76201	-0.705655	5.44669
	112.11	1.76201	-0.696499	5.44669
	112.11	1.76201	-0.704976	5.44669
	112.111	1.76202	-0.720664	5.44669
	112.111	1.76202	-0.733499	5.44669
	112.111	1.76202	-0.74264	5.44669
	112.111	1.76202	-0.727644	5.44669
	112.111	1.76202	-0.692242	5.44669
	112.111	1.8112	-0.670776	5.44669
	112.111	1.93798	-0.680344	5.44669
	112.088	1.99041	-0.708669	5.44669
	112.008	1.92078	-0.719775	5.44669
	111.927	1.964	-0.699037	5.44669
	111.935	2.11964	-0.676105	5.44669
	111.969	2.08896	-0.67224	5.44669
	111.937	1.90965	-0.678514	5.44669
	111.881	1.87704	-0.682475	5.44669
	111.865	1.98131	-0.681897	5.44669
	111.877	2.09435	-0.680246	5.44669
	111.888	2.21216	-0.67976	5.44669
	111.888	2.28755	-0.680143	5.44669
	111.885	2.28774	-0.680476	5.44669
	111.883	2.26268	-0.68048	5.44669
	111.884	2.25239	-0.688233	5.44669
	111.884	2.25702	-0.708468	5.44669
	111.862	2.26263	-0.724749	5.44669
	111.805	2.21414	-0.733919	5.44669
	111.758	2.08567	-0.741356	5.44669
	111.732	2.03227	-0.726955	5.44669
	111.689	2.15129	-0.69241	5.44669
	111.65	2.28447	-0.671091	5.44669
	111.644	2.30814	-0.672545	5.44669
	111.655	2.27233	-0.680432	5.44669
	111.662	2.24918	-0.683171	5.44669
	111.66	2.25225	-0.681507	5.44669
	111.658	2.26177	-0.679836	5.44669
	111.657	2.26467	-0.679727	5.44669
	111.658	2.2625	-0.680275	5.44669
	111.658	2.26056	-0.680543	5.44669
	111.658	2.26052	-0.680461	5.44669
	111.658	2.26119	-0.688202	5.44669
	111.658	2.26149	-0.716332	5.44669
	111.658	2.26137	-0.752913	5.44669
	111.658	2.26122	-0.762599	5.44669
	111.658	2.26119	-0.730733	5.44669
	111.636	2.26124	-0.6867	5.44669
	111.578	2.26127	-0.667398	5.44669
	111.532	2.31045	-0.673034	5.44669
	111.506	2.43722	-0.689821	5.44669
	111.463	2.48964	-0.719659	5.44669
	111.424	2.42002	-0.745861	5.44669
	111.418	2.46323	-0.733605	5.44669
	111.429	2.61888	-0.693545	5.44669
	111.435	2.63738	-0.669196	5.44669
	111.434	2.53566	-0.671347	5.44669
	111.431	2.4779	-0.680603	5.44669
	111.431	2.53769	-0.691539	5.44669
	111.431	2.68923	-0.70981	5.44669
	111.432	2.79741	-0.716265	5.44669
	111.432	2.79932	-0.697159	5.44669
	111.432	2.76331	-0.676566	5.44669
	111.432	2.74782	-0.6731	5.44669
	111.432	2.70498	-0.67871	5.44669
	111.432	2.58638	-0.690122	5.44669
	111.409	2.53511	-0.709889	5.44669
	111.352	2.65151	-0.716802	5.44669
	111.306	2.78284	-0.697356	5.44669
	111.28	2.80667	-0.676457	5.44669
	111.237	2.77158	-0.680856	5.44669
	111.198	2.74867	-0.706856	5.44669
	111.192	2.75159	-0.718833	5.44669
	111.203	2.76096	-0.699286	5.44669
	111.209	2.76385	-0.684415	5.44669
	111.208	2.76173	-0.708362	5.44669
	111.205	2.75981	-0.743098	5.44669
	111.204	2.75976	-0.73647	5.44669
	111.205	2.76042	-0.695729	5.44669
	111.206	2.76072	-0.676963	5.44669
	111.206	2.76061	-0.706553	5.44669
	111.205	2.76045	-0.744997	5.44669
	111.205	2.76043	-0.73791	5.44669
	111.205	2.76048	-0.703528	5.44669
	111.205	2.7605	-0.696706	5.44669
	111.205	2.7605	-0.70687	5.44669
	111.205	2.76049	-0.705809	5.44669
	111.205	2.76048	-0.716267	5.44669
	111.205	2.76049	-0.739064	5.44669
	111.205	2.76049	-0.732012	5.44669
	111.205	2.76049	-0.703173	5.44669
	111.205	2.80968	-0.706525	5.44669
	111.205	2.93645	-0.735968	5.44669
	111.183	2.98888	-0.734186	5.44669
	111.126	2.87007	-0.697314	5.44669
	111.08	2.73731	-0.670569	5.44669
	111.076	2.71375	-0.678453	5.44669
	111.112	2.79864	-0.715821	5.44669
	111.155	2.94849	-0.748302	5.44669
	111.119	3.04705	-0.735992	5.44669
	111.016	3.04551	-0.701549	5.44669
	110.951	3.01149	-0.704429	5.44669
	110.955	2.99805	-0.735668	5.44669
	110.979	3.00455	-0.734805	5.44669
	110.988	3.06125	-0.69768	5.44669
	110.983	3.13967	-0.670502	5.44669
	110.978	3.1122	-0.678295	5.44669
	110.977	3.06646	-0.707908	5.44669
	110.979	3.10525	-0.728056	5.44669
	110.98	3.047	-0.735505	5.44669
	110.979	2.89607	-0.740845	5.44669
	110.979	2.88488	-0.726178	5.44669
	110.979	2.988	-0.692266	5.44669
	110.979	3.09293	-0.671308	5.44669
	110.957	3.15857	-0.672687	5.44669
	110.899	3.10882	-0.688285	5.44669
	110.876	3.05832	-0.711268	5.44669
	110.907	3.15223	-0.725905	5.44669
	110.888	3.27413	-0.725537	5.44669
	110.795	3.30204	-0.712575	5.44669
	110.729	3.27202	-0.69033	5.44669
	110.729	3.24979	-0.675066	5.44669
	110.751	3.25118	-0.674907	5.44669
	110.761	3.25968	-0.680002	5.44669
	110.757	3.26274	-0.68215	5.44669
	110.729	3.261	-0.681232	5.44669
	110.671	3.25919	-0.680083	5.44669
	110.627	3.25904	-0.679928	5.44669
	110.602	3.25963	-0.680271	5.44669
	110.558	3.25992	-0.68047	5.44669
	110.519	3.25984	-0.680432	5.44669
	110.513	3.2597	-0.680345	5.44669
	110.524	3.25967	-0.688193	5.44669
	110.53	3.25971	-0.708499	5.44669
	110.529	3.25974	-0.724776	5.44669
	110.526	3.25973	-0.726049	5.44669
	110.525	3.30891	-0.721061	5.44669
	110.526	3.43568	-0.718562	5.44669
	110.527	3.53731	-0.719294	5.44669
	110.527	3.54527	-0.728361	5.44669
	110.527	3.51414	-0.748887	5.44669
	110.504	3.54772	-0.756952	5.44669
	110.424	3.62988	-0.729848	5.44669
	110.321	3.563	-0.688345	5.44669
	110.271	3.34407	-0.668402	5.44669
	110.304	3.25052	-0.672871	5.44669
	110.383	3.43267	-0.689396	5.44669
	110.411	3.71252	-0.711669	5.44669
	110.352	3.79196	-0.717807	5.44669
	110.288	3.58247	-0.697145	5.44669
	110.277	3.3454	-0.676012	5.44669
	110.295	3.39978	-0.672873	5.44669
	110.306	3.66693	-0.678812	5.44669
	110.305	3.83405	-0.682374	5.44669
	110.3	3.8209	-0.681749	5.44669
	110.299	3.75786	-0.68022	5.44669
	110.3	3.73643	-0.679802	5.44669
	110.301	3.7499	-0.68017	5.44669
	110.301	3.76317	-0.680473	5.44669
	110.3	3.76394	-0.688339	5.44669
	110.3	3.75955	-0.708515	5.44669
	110.3	3.75743	-0.724731	5.44669
	110.278	3.75811	-0.726024	5.44669
	110.22	3.75915	-0.713196	5.44669
	110.197	3.75934	-0.698288	5.44669
	110.228	3.75905	-0.710908	5.44669
	110.209	3.75886	-0.739499	5.44669
	110.116	3.75889	-0.741971	5.44669
	110.05	3.75896	-0.724178	5.44669
	110.05	3.75899	-0.706603	5.44669
	110.073	3.75897	-0.688361	5.44669
	110.082	3.75895	-0.684242	5.44669
	110.078	3.75895	-0.712181	5.44669
	110.073	3.75896	-0.744761	5.44669
	110.072	3.75896	-0.735809	5.44669
	110.074	3.75896	-0.694861	5.44669
	110.074	3.75896	-0.668963	5.44669
	110.074	3.75896	-0.678652	5.44669
	110.074	3.75896	-0.708605	5.44669
	110.074	3.75896	-0.72822	5.44669
	110.052	3.75896	-0.727455	5.44669
	109.972	3.75896	-0.712556	5.44669
	109.891	3.75896	-0.68964	5.44669
	109.898	3.75896	-0.674784	5.44669
	109.933	3.75896	-0.682905	5.44669
	109.9	3.75896	-0.708311	5.44669
	109.845	3.75896	-0.726585	5.44669
	109.829	3.75896	-0.726875	5.44669
	109.841	3.75896	-0.712894	5.44669
	109.852	3.75896	-0.689988	5.44669
	109.852	3.75896	-0.674809	5.44669
	109.848	3.80815	-0.674921	5.44669
	109.846	3.93492	-0.680099	5.44669
	109.847	3.98736	-0.682186	5.44669
	109.848	3.86854	-0.681213	5.44669
	109.848	3.78497	-0.680062	5.44669
	109.825	3.88819	-0.679926	5.44669
	109.768	3.97632	-0.680278	5.44669
	109.744	3.92977	-0.680474	5.44669
	109.798	3.92072	-0.688301	5.44669
	109.836	3.9401	-0.716369	5.44669
	109.789	3.90329	-0.752893	5.44669
	109.727	3.97174	-0.762578	5.44669
	109.69	4.17544	-0.730731	5.44669
	109.648	4.26208	-0.686707	5.44669
	109.614	4.13164	-0.667401	5.44669
	109.609	4.03128	-0.680904	5.44669
	109.619	4.13161	-0.710104	5.44669
	109.625	4.27371	-0.720178	5.44669
	109.624	4.30777	-0.698695	5.44669
	109.621	4.27314	-0.683689	5.44669
	109.62	4.24679	-0.708268	5.44669
	109.621	4.2481	-0.751187	5.44669
	109.622	4.25802	-0.772622	5.44669
	109.622	4.26171	-0.760404	5.44669
	109.621	4.25973	-0.723115	5.44669
	109.621	4.25759	-0.684338	5.44669
	109.621	4.25739	-0.669124	5.44669
	109.599	4.25808	-0.682469	5.44669
	109.542	4.25843	-0.710148	5.44669
	109.496	4.25833	-0.71964	5.44669
	109.47	4.25817	-0.698454	5.44669
	109.426	4.25814	-0.675909	5.44669
	109.387	4.25818	-0.672365	5.44669
	109.382	4.25821	-0.678636	5.44669
	109.392	4.25821	-0.682481	5.44669
	109.399	4.25819	-0.689727	5.44669
	109.398	4.25819	-0.708382	5.44669
	109.395	4.25819	-0.716311	5.44669
	109.394	4.30739	-0.697686	5.44669
	109.395	4.43416	-0.684641	5.44669
	109.395	4.48659	-0.701154	5.44669
	109.395	4.36777	-0.71514	5.44669
	109.395	4.23502	-0.699772	5.44669
	109.395	4.21146	-0.678061	5.44669
	109.395	4.24716	-0.672798	5.44669
	109.395	4.31942	-0.678052	5.44669
	109.395	4.49232	-0.689954	5.44669
	109.395	4.71123	-0.717923	5.44669
	109.395	4.76873	-0.745086	5.44669
	109.395	4.57175	-0.733897	5.44669
	109.395	4.34774	-0.701814	5.44669
	109.395	4.35394	-0.705285	5.44669
	109.395	4.44092	-0.735932	5.44669
	109.395	4.37752	-0.734611	5.44669
	109.395	4.30458	-0.697505	5.44669
	109.373	4.44169	-0.670498	5.44669
	109.315	4.64641	-0.670485	5.44669
	109.292	4.65346	-0.679779	5.44669
	109.323	4.57889	-0.691501	5.44669
	109.303	4.64279	-0.717958	5.44669
	109.211	4.7607	-0.74455	5.44669
	109.145	4.79763	-0.73366	5.44669
	109.145	4.7728	-0.701905	5.44669
	109.167	4.74953	-0.697536	5.44669
	109.177	4.74865	-0.715666	5.44669
	109.173	4.75656	-0.726186	5.44669
	109.168	4.76019	-0.724366	5.44669
	109.167	4.75889	-0.727769	5.44669
	109.168	4.75706	-0.738965	5.44669
	109.169	4.75676	-0.728148	5.44669
	109.169	4.75728	-0.701632	5.44669
	109.169	4.75761	-0.699389	5.44669
	109.169	4.75756	-0.70867	5.44669
	109.169	4.75742	-0.697738	5.44669
	109.169	4.75738	-0.687388	5.44669
	109.169	4.75741	-0.702288	5.44669
	109.146	4.75744	-0.722509	5.44669
	109.067	4.75744	-0.735186	5.44669
	108.985	4.75743	-0.742683	5.44669
	109.016	4.75743	-0.727061	5.44669
	109.13	4.75743	-0.699854	5.44669
	109.178	4.75743	-0.69903	5.44669
	109.093	4.75743	-0.709151	5.44669
	108.963	4.75743	-0.705938	5.44669
	108.904	4.75743	-0.71551	5.44669
	108.92	4.75743	-0.746572	5.44669
	108.947	4.75743	-0.760285	5.44669
	108.952	4.75743	-0.739896	5.44669
	108.945	4.75743	-0.716221	5.44669
	108.94	4.75743	-0.704055	5.44669
	108.918	4.75743	-0.69013	5.44669
	108.863	4.75743	-0.678019	5.44669
	108.84	4.75743	-0.684087	5.44669
	108.871	4.80662	-0.707656	5.44669
	108.851	4.9334	-0.72589	5.44669
	108.758	5.03502	-0.734687	5.44669
	108.714	5.09217	-0.741272	5.44669
	108.772	5.13862	-0.726647	5.44669
	108.818	5.09786	-0.692311	5.44669
	108.774	5.00877	-0.671159	5.44669
	108.709	4.92795	-0.672609	5.44669
	108.694	4.81821	-0.680434	5.44669
	108.709	4.78393	-0.683149	5.44669
	108.721	4.95345	-0.689368	5.44669
	108.721	5.20716	-0.707995	5.44669
	108.716	5.32937	-0.716276	5.44669
	108.692	5.30244	-0.697809	5.44669
	108.636	5.24964	-0.676834	5.44669
	108.591	5.2374	-0.672982	5.44669
	108.587	5.25108	-0.678565	5.44669
	108.601	5.26118	-0.682233	5.44669
	108.586	5.26054	-0.681777	5.44669
	108.548	5.25669	-0.680282	5.44669
	108.556	5.2553	-0.679818	5.44669
	108.576	5.25609	-0.680154	5.44669
	108.537	5.25691	-0.688331	5.44669
	108.485	5.25697	-0.708625	5.44669
	108.472	5.25671	-0.716909	5.44669
	108.484	5.25657	-0.705721	5.44669
	108.494	5.25661	-0.704782	5.44669
	108.494	5.25668	-0.717296	5.44669
	108.49	5.25669	-0.724286	5.44669
	108.489	5.25667	-0.722989	5.44669
	108.489	5.25666	-0.719997	5.44669
	108.49	5.25666	-0.71134	5.44669
	108.49	5.25667	-0.69179	5.44669
	108.49	5.25667	-0.676117	5.44669
	108.49	5.25667	-0.6827	5.44669
	108.49	5.25667	-0.715621	5.44669
	108.49	5.25667	-0.746708	5.44669
	108.49	5.25667	-0.735395	5.44669
	108.49	5.25667	-0.693995	5.44669
	108.49	5.25667	-0.668747	5.44669
	108.49	5.30586	-0.67887	5.44669
	108.49	5.43263	-0.708772	5.44669
	108.49	5.48506	-0.720343	5.44669
	108.468	5.36625	-0.699237	5.44669
	108.41	5.28268	-0.675987	5.44669
	108.386	5.38589	-0.672119	5.44669
	108.44	5.52322	-0.678505	5.44669
	108.5	5.60344	-0.682514	5.44669
	108.489	5.64683	-0.689787	5.44669
	108.393	5.59658	-0.716267	5.44669
	108.279	5.5046	-0.752322	5.44669
	108.231	5.47514	-0.770246	5.44669
	108.245	5.54329	-0.759005	5.44669
	108.268	5.68826	-0.731244	5.44669
	108.272	5.79073	-0.72097	5.44669
	108.266	5.79257	-0.741857	5.44669
	108.261	5.75857	-0.756684	5.44669
	108.262	5.74394	-0.732243	5.44669
	108.264	5.74994	-0.689444	5.44669
	108.264	5.75765	-0.675883	5.44669
	108.242	5.70957	-0.700472	5.44669
	108.184	5.53132	-0.717976	5.44669
	108.138	5.35076	-0.709075	5.44669
	108.134	5.4174	-0.705809	5.44669
	108.148	5.66955	-0.708663	5.44669
	108.133	5.82603	-0.703317	5.44669
	108.073	5.81375	-0.706713	5.44669
	108.024	5.75485	-0.71109	5.44669
	108.02	5.73485	-0.696141	5.44669
	108.035	5.74745	-0.677986	5.44669
	108.042	5.75984	-0.674059	5.44669
	108.04	5.76056	-0.678607	5.44669
	108.037	5.75645	-0.689738	5.44669
	108.036	5.75448	-0.709765	5.44669
	108.037	5.75511	-0.724757	5.44669
	108.038	5.75608	-0.733462	5.44669
	108.038	5.75626	-0.749032	5.44669
	108.037	5.75599	-0.755192	5.44669
	108.037	5.75581	-0.729058	5.44669
	108.037	5.75583	-0.688639	5.44669
	108.037	5.75591	-0.676677	5.44669
	108.037	5.75593	-0.701091	5.44669
	108.037	5.75591	-0.725824	5.44669
	108.015	5.7559	-0.72913	5.44669
	107.935	5.7559	-0.721981	5.44669
	107.832	5.7559	-0.725723	5.44669
	107.804	5.7559	-0.746826	5.44669
	107.872	5.7559	-0.757026	5.44669
	107.917	5.7559	-0.730612	5.44669
	107.868	5.7559	-0.688638	5.44669
	107.803	5.7559	-0.668254	5.44669
	107.788	5.7559	-0.672704	5.44669
	107.827	5.7559	-0.681508	5.44669
	107.896	5.7559	-0.691436	5.44669
	107.919	5.7559	-0.717316	5.44669
	107.861	5.7559	-0.752176	5.44669
	107.799	5.7559	-0.769812	5.44669
	107.789	5.7559	-0.758875	5.44669
	107.806	5.7559	-0.731344	5.44669
	107.817	5.7559	-0.713187	5.44669
	107.815	5.7559	-0.705832	5.44669
	107.811	5.7559	-0.699824	5.44669
	107.809	5.7559	-0.706307	5.44669
	107.81	5.7559	-0.72004	5.44669
	107.811	5.7559	-0.732765	5.44669
	107.811	5.7559	-0.742554	5.44669
	107.811	5.7559	-0.735739	5.44669
	107.811	5.7559	-0.720523	5.44669
	107.811	5.7559	-0.707294	5.44669
	107.811	5.7559	-0.697821	5.44669
	107.789	5.7559	-0.704947	5.44669
	107.731	5.7559	-0.720182	5.44669
	107.685	5.7559	-0.725437	5.44669
	107.682	5.7559	-0.714575	5.44669
	107.718	5.7559	-0.691205	5.44669
	107.783	5.7559	-0.674721	5.44669
	107.804	5.80509	-0.682323	5.44669
	107.747	5.98106	-0.708089	5.44669
	107.686	6.16027	-0.718828	5.44669
	107.654	6.14307	-0.698846	5.44669
	107.613	6.01827	-0.676361	5.44669
	107.578	5.96358	-0.672415	5.44669
	107.572	5.98367	-0.686367	5.44669
	107.582	6.01132	-0.71056	5.44669
	107.588	6.01572	-0.718419	5.44669
	107.587	6.00773	-0.697795	5.44669
	107.584	6.05201	-0.676066	5.44669
	107.584	6.13038	-0.672665	5.44669
	107.584	6.05811	-0.678706	5.44669
	107.585	5.88745	-0.682404	5.44669
	107.585	5.92221	-0.68967	5.44669
	107.585	6.15777	-0.716257	5.44669
	107.585	6.26946	-0.744489	5.44669
	107.585	6.13816	-0.734239	5.44669
	107.585	5.97933	-0.70217	5.44669
	107.585	5.90012	-0.705312	5.44669
	107.585	5.86482	-0.743688	5.44669
	107.585	5.96728	-0.762709	5.44669
	107.585	6.18443	-0.734067	5.44669
	107.585	6.31377	-0.688059	5.44669
	107.585	6.3026	-0.666782	5.44669
	107.585	6.25383	-0.672293	5.44669
	107.585	6.23766	-0.681859	5.44669
	107.585	6.19909	-0.683858	5.44669
	107.585	6.08251	-0.681288	5.44669
	107.585	6.03058	-0.679499	5.44669
	107.585	6.14598	-0.679664	5.44669
	107.585	6.27713	-0.688239	5.44669
	107.585	6.30123	-0.716631	5.44669
	107.585	6.26633	-0.745154	5.44669
	107.585	6.24339	-0.742255	5.44669
	107.585	6.24624	-0.722279	5.4507
	107.585	6.25558	-0.713576	5.46104
	107.585	6.25849	-0.724686	5.46531
	107.585	6.25638	-0.749386	5.45562
	107.585	6.25447	-0.766339	5.4448
	107.585	6.25442	-0.758462	5.44287
	107.585	6.25507	-0.724542	5.44579
	107.585	6.25537	-0.685628	5.44767
	107.585	6.25526	-0.677028	5.44742
	107.562	6.25511	-0.702309	5.44664
	107.505	6.25508	-0.718339	5.44641
	107.459	6.25513	-0.708574	5.44658
	107.433	6.25515	-0.713341	5.44674
	107.39	6.25515	-0.744726	5.44675
	107.351	6.25514	-0.760282	5.44669
	107.345	6.25514	-0.740551	5.44667
	107.356	6.25514	-0.724367	5.44668
	107.362	6.25514	-0.739964	5.44669
	107.361	6.25514	-0.754683	5.44669
	107.358	6.30433	-0.732077	5.44669
	107.357	6.48029	-0.697957	5.44669
	107.358	6.6595	-0.696495	5.44669
	107.359	6.64231	-0.716641	5.44669
	107.359	6.5667	-0.726966	5.44669
	107.358	6.63878	-0.724346	5.44669
	107.336	6.7605	-0.719613	5.44669
	107.256	6.7961	-0.710697	5.44669
	107.153	6.72018	-0.691657	5.44669
	107.103	6.56981	-0.684161	5.44669
	107.114	6.51704	-0.703104	5.44669
	107.135	6.64411	-0.716129	5.44669
	107.14	6.78044	-0.707364	5.44669
	107.134	6.80257	-0.713619	5.44669
	107.13	6.76499	-0.745272	5.44669
	107.131	6.74164	-0.768283	5.44669
	107.132	6.74526	-0.768566	5.44669
	107.133	6.75508	-0.760807	5.44669
	107.11	6.75791	-0.757503	5.44669
	107.052	6.7556	-0.751015	5.44669
	107.006	6.75363	-0.724613	5.44669
	106.98	6.75363	-0.688312	5.44669
	106.937	6.75432	-0.678128	5.44669
	106.898	6.75462	-0.709687	5.44669
	106.892	6.7545	-0.753768	5.44669
	106.925	6.75434	-0.765329	5.44669
	106.989	6.75432	-0.731574	5.44669
	107.012	6.75436	-0.686082	5.44669
	106.955	6.75439	-0.66684	5.44669
	106.894	6.75439	-0.67302	5.44669
	106.884	6.75437	-0.690013	5.44669
	106.901	6.75437	-0.711874	5.44669
	106.911	6.75437	-0.725544	5.44669
	106.91	6.80357	-0.733042	5.44669
	106.906	6.97953	-0.740705	5.44669
	106.904	7.20793	-0.726995	5.44669
	106.905	7.26832	-0.692658	5.44669
	106.906	7.06918	-0.671181	5.44669
	106.906	6.79404	-0.672495	5.44669
	106.884	6.67343	-0.688249	5.44669
	106.826	6.70864	-0.719193	5.44669
	106.802	6.76435	-0.746225	5.44669
	106.856	6.77487	-0.741793	5.44669
	106.894	6.80861	-0.721705	5.44669
	106.847	6.97436	-0.705629	5.44669
	106.785	7.20397	-0.696703	5.44669
	106.749	7.31769	-0.70507	5.44669
	106.707	7.24662	-0.71276	5.44669
	106.672	7.07219	-0.697426	5.44669
	106.668	6.95868	-0.685802	5.44669
	106.677	6.96273	-0.701734	5.44669
	106.683	7.05232	-0.714971	5.44669
	106.682	7.19431	-0.707366	5.44669
	106.679	7.28791	-0.706161	5.44669
	106.679	7.28709	-0.709418	5.44669
	106.679	7.25513	-0.703508	5.44669
	106.68	7.2423	-0.706525	5.44669
	106.68	7.24832	-0.718814	5.44669
	106.68	7.25542	-0.732173	5.44669
	106.679	7.25625	-0.742741	5.44669
	106.68	7.25407	-0.736029	5.44669
	106.657	7.25287	-0.728448	5.44669
	106.6	7.25314	-0.735369	5.44669
	106.554	7.25368	-0.726442	5.44669
	106.528	7.25381	-0.694331	5.44669
	106.484	7.25367	-0.67995	5.44669
	106.445	7.25357	-0.708303	5.44669
	106.44	7.25357	-0.744668	5.44669
	106.451	7.25361	-0.745021	5.44669
	106.457	7.25362	-0.723611	5.44669
	106.456	7.25362	-0.705281	5.44669
	106.453	7.25361	-0.688008	5.44669
	106.452	7.25361	-0.676693	5.44669
	106.431	7.25361	-0.676415	5.44669
	106.351	7.25361	-0.687926	5.44669
	106.248	7.25361	-0.709792	5.44669
	106.198	7.25361	-0.717543	5.44669
	106.208	7.25361	-0.697701	5.44669
	106.23	7.25361	-0.684209	5.44669
	106.235	7.25361	-0.700968	5.44669
	106.229	7.25361	-0.715216	5.44669
	106.225	7.25361	-0.707741	5.44669
	106.225	7.25361	-0.706231	5.44669
	106.227	7.25361	-0.717185	5.44669
	106.228	7.3028	-0.723724	5.44669
	106.227	7.47877	-0.714923	5.44669
	106.205	7.70716	-0.69983	5.44669
	106.147	7.81674	-0.703069	5.44669
	106.123	7.74438	-0.710809	5.44669
	106.177	7.52168	-0.69732	5.44669
	106.237	7.28224	-0.67858	5.44669
	106.248	7.23389	-0.681759	5.44669
	106.232	7.442	-0.70648	5.44669
	106.222	7.66743	-0.718354	5.44669
	106.223	7.65786	-0.699219	5.44669
	106.227	7.56898	-0.684557	5.44669
	106.206	7.63277	-0.708445	5.44669
	106.125	7.75574	-0.750953	5.44669
	106.021	7.79481	-0.76459	5.44669
	105.971	7.76909	-0.732264	5.44669
	105.982	7.74468	-0.694505	5.44669
	106.004	7.74365	-0.702852	5.44669
	106.008	7.75189	-0.745389	5.44669
	106.003	7.75572	-0.772168	5.44669
	105.999	7.75439	-0.770154	5.44669
	105.999	7.75247	-0.760091	5.44669
	106.001	7.75214	-0.748769	5.44669
	106.001	7.75268	-0.722752	5.44669
	106.001	7.75303	-0.696201	5.44669
	106.001	7.75298	-0.706953	5.44669
	106.001	7.75284	-0.746505	5.44669
	106.001	7.75279	-0.771178	5.44669
	106.001	7.75283	-0.769342	5.44669
	106.001	7.75286	-0.760103	5.44669
	106.001	7.75286	-0.756933	5.44669
	106.001	7.75285	-0.751026	5.44669
	106.001	7.75284	-0.732692	5.44669
	106.001	7.75284	-0.724421	5.44669
	106.001	7.75285	-0.742789	5.44669
	105.978	7.75285	-0.763719	5.44669
	105.921	7.75285	-0.759717	5.44669
	105.897	7.75285	-0.726001	5.44669
	105.929	7.75285	-0.693663	5.44669
	105.909	7.75285	-0.696863	5.44669
	105.816	7.75285	-0.718322	5.44669
	105.75	7.75285	-0.727539	5.44669
	105.75	7.75285	-0.716118	5.44669
	105.773	7.75285	-0.691104	5.44669
	105.782	7.75285	-0.674131	5.44669
	105.778	7.75285	-0.682111	5.44669
	105.773	7.75285	-0.716081	5.44669
	105.773	7.75285	-0.75498	5.44669
	105.774	7.75285	-0.763556	5.44669
	105.775	7.75285	-0.730399	5.44669
	105.775	7.75285	-0.694091	5.44669
	105.774	7.75285	-0.703342	5.44669
	105.774	7.75285	-0.737871	5.44669
	105.774	7.75285	-0.743986	5.44669
	105.774	7.75285	-0.725602	5.44669
	105.774	7.75285	-0.714354	5.44669
	105.752	7.75285	-0.71596	5.44669
	105.672	7.75285	-0.712726	5.44669
	105.569	7.75285	-0.693806	5.44669
	105.519	7.75285	-0.676469	5.44669
	105.53	7.80204	-0.67426	5.44669
	105.551	7.92881	-0.687102	5.44669
	105.556	7.98124	-0.718084	5.44669
	105.55	7.86243	-0.754038	5.44669
	105.546	7.72967	-0.770319	5.44669
	105.547	7.7553	-0.766296	5.44669
	105.548	7.91778	-0.759131	5.44669
	105.549	8.04247	-0.749737	5.44669
	105.548	8.09656	-0.723499	5.44669
	105.548	8.13351	-0.688299	5.44669
	105.548	8.08987	-0.678519	5.44669
	105.548	8.00294	-0.709855	5.44669
	105.548	7.97325	-0.753699	5.44669
	105.548	7.99032	-0.773111	5.44669
	105.548	7.95861	-0.759716	5.44669
	105.548	7.88225	-0.722653	5.44669
	105.548	7.95088	-0.684389	5.44669
	105.548	8.1685	-0.669309	5.44669
	105.526	8.31006	-0.682528	5.44669
	105.468	8.30385	-0.717977	5.44669
	105.445	8.2528	-0.747757	5.44669
	105.476	8.18474	-0.734998	5.44669
	105.457	8.01906	-0.701326	5.44669
	105.364	7.85087	-0.696818	5.44669
	105.298	7.91822	-0.715571	5.44669
	105.298	8.16628	-0.726401	5.44669
	105.32	8.32079	-0.716619	5.44669
	105.33	8.25995	-0.699589	5.44669
	105.326	8.07524	-0.710236	5.44669
	105.321	8.00298	-0.738756	5.44669
	105.32	8.13413	-0.734027	5.44669
	105.321	8.27911	-0.696256	5.44669
	105.322	8.30341	-0.678053	5.44669
	105.322	8.26367	-0.698952	5.44669
	105.322	8.23864	-0.716567	5.44669
	105.322	8.24233	-0.709025	5.44669
	105.299	8.25277	-0.706289	5.44669
	105.242	8.25584	-0.716753	5.44669
	105.218	8.25341	-0.723523	5.44669
	105.272	8.2513	-0.722863	5.44669
	105.332	8.25128	-0.720215	5.44669
	105.343	8.25202	-0.711476	5.44669
	105.327	8.25234	-0.691769	5.44669
	105.316	8.25221	-0.683931	5.44669
	105.318	8.25204	-0.702968	5.44669
	105.3	8.25202	-0.724024	5.44669
	105.221	8.25207	-0.727708	5.44669
	105.117	8.2521	-0.722025	5.44669
	105.066	8.25209	-0.726247	5.44669
	105.077	8.25208	-0.739159	5.44669
	105.098	8.25208	-0.72877	5.44669
	105.103	8.25208	-0.693953	5.44669
	105.098	8.25208	-0.678963	5.44669
	105.094	8.30127	-0.700153	5.44669
	105.094	8.42805	-0.716747	5.44669
	105.095	8.52967	-0.708673	5.44669
	105.096	8.53763	-0.706077	5.44669
	105.096	8.5065	-0.716789	5.44669
	105.095	8.49089	-0.723613	5.44669
	105.095	8.44627	-0.715017	5.44669
	105.095	8.32696	-0.692038	5.44669
	105.096	8.22685	-0.682784	5.44669
	105.096	8.21686	-0.710262	5.44669
	105.096	8.2958	-0.752346	5.44669
	105.095	8.43833	-0.764527	5.44669
	105.096	8.48674	-0.731743	5.44669
	105.073	8.36063	-0.694309	5.44669
	105.016	8.22625	-0.695084	5.44669
	104.97	8.25379	-0.709476	5.44669
	104.966	8.41764	-0.707478	5.44669
	104.98	8.49305	-0.71604	5.44669
	104.965	8.37063	-0.738376	5.44669
	104.905	8.27739	-0.731805	5.44669
	104.856	8.37782	-0.69546	5.44669
	104.852	8.46824	-0.678509	5.44669
	104.867	8.42362	-0.699426	5.44669
	104.874	8.46377	-0.724474	5.44669
	104.872	8.65842	-0.737027	5.44669
	104.869	8.80053	-0.742756	5.44669
	104.868	8.80272	-0.734308	5.44669
	104.869	8.755	-0.719851	5.44669
	104.87	8.73453	-0.715392	5.44669
	104.869	8.69378	-0.71844	5.44669
	104.869	8.57782	-0.721266	5.44669
	104.869	8.52692	-0.721361	5.44669
	104.869	8.64254	-0.712525	5.44669
	104.869	8.77341	-0.691802	5.44669
	104.869	8.79732	-0.683572	5.44669
	104.869	8.76243	-0.702806	5.44669
	104.869	8.73958	-0.716213	5.44669
	104.869	8.74244	-0.707506	5.44669
	104.869	8.75177	-0.713649	5.44669
	104.869	8.75466	-0.745234	5.44669
	104.869	8.75256	-0.760386	5.44669
	104.869	8.75065	-0.740413	5.44669
	104.847	8.79979	-0.716402	5.44669
	104.767	8.92722	-0.711818	5.44669
	104.686	8.97995	-0.718176	5.44669
	104.694	8.86102	-0.714556	5.44669
	104.75	8.72811	-0.701657	5.44669
	104.775	8.70452	-0.711836	5.44669
	104.744	8.74027	-0.738691	5.44669
	104.674	8.76337	-0.741302	5.44669
	104.648	8.7603	-0.732056	5.44669
	104.705	8.7508	-0.74287	5.44669
	104.746	8.74791	-0.75316	5.44669
	104.698	8.75008	-0.730405	5.44669
	104.635	8.75201	-0.689927	5.44669
	104.621	8.75205	-0.668867	5.44669
	104.637	8.75138	-0.680374	5.44669
	104.648	8.80027	-0.717232	5.44669
	104.647	8.92716	-0.756081	5.44669
	104.643	8.97975	-0.771479	5.44669
	104.641	8.86096	-0.758185	5.44669
	104.642	8.72816	-0.730462	5.44669
	104.643	8.75375	-0.713063	5.44669
	104.643	8.96543	-0.713964	5.44669
	104.643	9.16772	-0.728133	5.44669
	104.643	9.14746	-0.742823	5.44669
	104.621	9.01317	-0.737507	5.44669
	104.541	8.90639	-0.729039	5.44669
	104.46	8.80188	-0.735092	5.44669
	104.467	8.77903	-0.733987	5.44669
	104.502	8.95148	-0.73032	5.44669
	104.469	9.15316	-0.744751	5.44669
	104.414	9.14636	-0.762436	5.44669
	104.398	9.06708	-0.766352	5.44669
	104.41	9.13392	-0.761965	5.44669
	104.421	9.25475	-0.750906	5.44669
	104.421	9.29184	-0.722981	5.44669
	104.417	9.26605	-0.687667	5.44669
	104.415	9.24232	-0.678438	5.44669
	104.416	9.24159	-0.710046	5.44669
	104.417	9.24972	-0.745937	5.44669
	104.417	9.25339	-0.737062	5.44669
	104.417	9.25204	-0.702839	5.44669
	104.417	9.25017	-0.696718	5.44669
	104.417	9.24986	-0.714991	5.44669
	104.394	9.2504	-0.726194	5.44268
	104.337	9.25074	-0.716738	5.43234
	104.313	9.25068	-0.691842	5.42806
	104.367	9.25054	-0.674219	5.43775
	104.427	9.2505	-0.674015	5.44858
	104.438	9.25054	-0.679929	5.4505
	104.399	9.25056	-0.682436	5.44759
	104.331	9.25056	-0.689249	5.44571
	104.309	9.25056	-0.708198	5.44595
	104.345	9.25055	-0.716404	5.44673
	104.349	9.25055	-0.705661	5.44696
	104.313	9.25056	-0.704936	5.44679
	104.27	9.25056	-0.717382	5.44663
	104.216	9.25056	-0.732137	5.44663
	104.178	9.25055	-0.743236	5.44267
	104.177	9.25055	-0.728377	5.43236
	104.189	9.25055	-0.692338	5.42807
	104.195	9.25055	-0.670556	5.43775
	104.193	9.25055	-0.672347	5.44857
	104.19	9.25055	-0.680539	5.4505
	104.189	9.25055	-0.691157	5.44759
	104.19	9.25055	-0.717544	5.44571
	104.191	9.25055	-0.744499	5.44595
	104.191	9.25055	-0.733786	5.44673
	104.19	9.25055	-0.694105	5.44696
	104.19	9.25055	-0.677237	5.44679
	104.19	9.25055	-0.699374	5.44663
	104.19	9.25055	-0.724905	5.44663
	104.19	9.25055	-0.729355	5.44668
	104.168	9.25055	-0.714531	5.44671
	104.088	9.25055	-0.689793	5.4467
	104.007	9.25055	-0.674145	5.44668
	104.015	9.29974	-0.682583	5.44668
	104.049	9.42652	-0.716274	5.44669
	104.016	9.47895	-0.754893	5.44669
	103.961	9.36013	-0.763451	5.44669
	103.945	9.22738	-0.730386	5.44669
	103.957	9.20382	-0.686252	5.44669
	103.968	9.23952	-0.667333	5.44669
	103.968	9.26259	-0.673167	5.44669
	103.964	9.25953	-0.682029	5.44669
	103.963	9.25004	-0.69149	5.44669
	103.963	9.24715	-0.717153	5.44669
	103.964	9.24931	-0.752088	5.44669
	103.964	9.25125	-0.761962	5.44669
	103.964	9.30048	-0.73863	5.44669
	103.964	9.42658	-0.715093	5.44669
	103.964	9.52791	-0.704033	5.44669
	103.964	9.53598	-0.690521	5.44669
	103.964	9.505	-0.678191	5.44669
	103.964	9.53861	-0.68402	5.44669
	103.964	9.66991	-0.715438	5.44669
	103.964	9.77897	-0.746162	5.44669
	103.964	9.78844	-0.735232	5.44669
	103.964	9.75529	-0.701991	5.44669
	103.964	9.73831	-0.704884	5.44669
	103.964	9.69383	-0.743572	5.44669
	103.964	9.52588	-0.762812	5.44669
	103.964	9.34835	-0.734151	5.44669
	103.964	9.4126	-0.688058	5.44669
	103.964	9.66267	-0.666752	5.44669
	103.964	9.81913	-0.680152	5.44669
	103.964	9.80758	-0.71002	5.44669
	103.942	9.749	-0.728281	5.44669
	103.862	9.67967	-0.734848	5.44669
	103.758	9.51614	-0.74836	5.44669
	103.709	9.30012	-0.754418	5.44268
	103.719	9.24049	-0.736844	5.43234
	103.74	9.43555	-0.717034	5.42806
	103.745	9.70871	-0.713353	5.43775
	103.74	9.82995	-0.718594	5.44858
	103.736	9.7957	-0.722057	5.4505
	103.736	9.74017	-0.721638	5.44759
	103.738	9.72939	-0.71236	5.44571
	103.738	9.74465	-0.699505	5.44595
	103.738	9.75489	-0.703845	5.44673
	103.738	9.75375	-0.71125	5.44696
	103.738	9.74964	-0.705099	5.44679
	103.738	9.74832	-0.706541	5.44663
	103.738	9.74923	-0.710384	5.44663
	103.738	9.75008	-0.695907	5.44668
	103.738	9.75011	-0.68601	5.44671
	103.738	9.74982	-0.710232	5.4467
	103.715	9.74969	-0.743315	5.44668
	103.658	9.74974	-0.735896	5.44668
	103.612	9.7498	-0.695412	5.44669
	103.608	9.74981	-0.669163	5.44669
	103.622	9.7498	-0.670669	5.44669
	103.607	9.74978	-0.680331	5.44669
	103.548	9.74979	-0.691666	5.44669
	103.498	9.74979	-0.70996	5.44669
	103.494	9.74979	-0.724154	5.44669
	103.509	9.74979	-0.725269	5.44669
	103.517	9.74979	-0.713085	5.44669
	103.515	9.74979	-0.69851	5.44669
	103.511	9.74979	-0.71104	5.44669
	103.51	9.74979	-0.739476	5.44669
	103.511	9.74979	-0.734043	5.44669
	103.489	9.74979	-0.696007	5.44669
	103.41	9.74979	-0.677943	5.44669
	103.306	9.74979	-0.698994	5.44669
	103.256	9.79898	-0.716624	5.44669
	103.267	9.92576	-0.709034	5.44669
	103.288	9.97819	-0.706272	5.44669
	103.293	9.85937	-0.708872	5.44669
	103.287	9.77581	-0.695369	5.44669
	103.283	9.92821	-0.686322	5.44669
	103.284	10.1431	-0.702683	5.44669
	103.285	10.0998	-0.723054	5.44669
	103.286	9.84517	-0.735273	5.44669
	103.285	9.72855	-0.742526	5.44669
	103.285	9.86458	-0.726965	5.44669
	103.285	10.0271	-0.691998	5.44669
	103.285	10.1062	-0.678786	5.44669
	103.285	10.1402	-0.700773	5.44669
	103.285	10.0372	-0.71707	5.44669
	103.285	9.86947	-0.708588	5.44669
	103.285	9.86721	-0.705927	5.44669
	103.285	9.98003	-0.708886	5.44669
	103.285	10.0859	-0.695497	5.44669
	103.285	10.1976	-0.686371	5.4507
	103.263	10.273	-0.702658	5.46104
	103.183	10.2754	-0.715155	5.46531
	103.102	10.2512	-0.707115	5.45562
	103.132	10.1913	-0.713861	5.4448
	103.246	10.0687	-0.745462	5.44287
	103.317	10.0218	-0.760406	5.44579
	103.311	10.1415	-0.73247	5.44767
	103.262	10.2726	-0.688209	5.44742
	103.174	10.2952	-0.675283	5.44664
	103.076	10.2597	-0.70066	5.44641
	103.032	10.237	-0.718268	5.44658
	103.043	10.2402	-0.70913	5.44674
	103.062	10.2496	-0.713599	5.44675
	103.066	10.2524	-0.744636	5.44669
	103.061	10.2502	-0.768023	5.44667
	103.057	10.2975	-0.760813	5.44668
	103.057	10.4243	-0.724922	5.44669
	103.059	10.4774	-0.68495	5.44669
	103.059	10.3588	-0.676609	5.44669
	103.059	10.226	-0.710245	5.44669
	103.059	10.2023	-0.746671	5.44669
	103.059	10.2379	-0.737299	5.44669
	103.059	10.2611	-0.694806	5.44669
	103.059	10.258	-0.676282	5.44669
	103.059	10.2485	-0.706596	5.44669
	103.059	10.2456	-0.745257	5.44669
	103.059	10.2478	-0.745874	5.44669
	103.059	10.2989	-0.72376	5.44669
	103.059	10.4257	-0.70504	5.44669
	103.059	10.4775	-0.687855	5.44669
	103.059	10.3584	-0.684586	5.44669
	103.059	10.2749	-0.712505	5.44669
	103.037	10.4275	-0.752645	5.44669
	102.957	10.6916	-0.763855	5.44669
	102.853	10.8242	-0.731355	5.44669
	102.804	10.7979	-0.686514	5.44669
	102.814	10.7417	-0.667099	5.44669
	102.858	10.6786	-0.672975	5.44669
	102.942	10.5169	-0.682032	5.44669
	103.04	10.3486	-0.691559	5.44669
	103.064	10.3653	-0.709311	5.44669
	102.974	10.4368	-0.716049	5.44669
	102.851	10.4124	-0.697246	5.44669
	102.796	10.4674	-0.676679	5.44669
	102.812	10.6119	-0.680988	5.44669
	102.837	10.6215	-0.714703	5.44669
	102.819	10.5692	-0.746932	5.44669
	102.755	10.6415	-0.743686	5.44669
	102.727	10.755	-0.730117	5.44669
	102.781	10.7871	-0.74121	5.44669
	102.843	10.7618	-0.753153	5.44669
	102.854	10.7401	-0.730992	5.44669
	102.816	10.74	-0.690175	5.44669
	102.747	10.7477	-0.668763	5.44669
	102.703	10.751	-0.672371	5.44669
	102.703	10.7496	-0.689058	5.44669
	102.741	10.7479	-0.719576	5.44669
	102.805	10.7476	-0.746098	5.44669
	102.848	10.7481	-0.741604	5.44669
	102.826	10.7484	-0.729542	5.44669
	102.731	10.7484	-0.733838	5.44669
	102.622	10.7482	-0.733282	5.44669
	102.575	10.7482	-0.73047	5.44669
	102.589	10.7482	-0.745064	5.44669
	102.61	10.7483	-0.754644	5.44669
	102.614	10.7483	-0.730247	5.44669
	102.608	10.7483	-0.689333	5.44669
	102.604	10.7483	-0.676546	5.44669
	102.605	10.7483	-0.700789	5.44669
	102.606	10.7483	-0.725744	5.44669
	102.607	10.7483	-0.729204	5.44669
	102.607	10.7483	-0.714169	5.44669
	102.606	10.7483	-0.689695	5.44669
	102.606	10.7483	-0.682104	5.44669
	102.606	10.7483	-0.71081	5.44669
	102.606	10.7483	-0.752817	5.44669
	102.606	10.7483	-0.772401	5.44669
	102.606	10.7483	-0.759732	5.44669
	102.606	10.7483	-0.722912	5.44669
	102.606	10.7483	-0.684492	5.44669
	102.606	10.7483	-0.66926	5.44669
	102.606	10.7483	-0.682471	5.44669
	102.606	10.7483	-0.7101	5.44669
	102.584	10.7483	-0.72749	5.44669
	102.527	10.7483	-0.726618	5.44669
	102.503	10.7483	-0.720335	5.44669
	102.557	10.7483	-0.725926	5.44669
	102.617	10.7483	-0.739625	5.44669
	102.627	10.7483	-0.729079	5.44669
	102.611	10.7483	-0.693916	5.44669
	102.601	10.7483	-0.678838	5.44669
	102.602	10.7483	-0.700113	5.44669
	102.584	10.7483	-0.724645	5.44669
	102.506	10.7483	-0.728984	5.44669
	102.401	10.7483	-0.714468	5.44669
	102.373	10.7483	-0.697769	5.44669
	102.441	10.7483	-0.702367	5.44669
	102.486	10.7483	-0.719119	5.44669
	102.438	10.7483	-0.733779	5.44669
	102.394	10.7483	-0.751177	5.44669
	102.459	10.7483	-0.76385	5.44669
	102.579	10.7483	-0.756781	5.44669
	102.641	10.7483	-0.724723	5.44669
	102.607	10.7483	-0.686301	5.44669
	102.502	10.7483	-0.669375	5.44669
	102.391	10.7483	-0.674005	5.44669
	102.348	10.7975	-0.681655	5.44669
	102.364	10.9242	-0.683164	5.44669
	102.407	10.9767	-0.68107	5.44669
	102.468	10.8578	-0.679655	5.44669
	102.485	10.7251	-0.679806	5.44669
	102.428	10.7015	-0.680373	5.44669
	102.368	10.7372	-0.688427	5.44669
	102.359	10.7603	-0.716458	5.44669
	102.376	10.8064	-0.745015	5.44669
	102.386	10.9237	-0.742258	5.44669
	102.384	10.9733	-0.730201	5.44669
	102.38	10.8566	-0.741752	5.44669
	102.378	10.7258	-0.753351	5.44669
	102.379	10.7023	-0.730882	5.44669
	102.403	10.7373	-0.69793	5.44669
	102.46	10.7601	-0.704779	5.44669
	102.484	10.8063	-0.737109	5.44669
	102.43	10.9237	-0.735285	5.44669
	102.369	10.9733	-0.70524	5.44669
	102.359	10.8566	-0.698357	5.44669
	102.375	10.7258	-0.706954	5.44669
	102.385	10.7022	-0.705257	5.44669
	102.384	10.7373	-0.716006	5.44669
	102.38	10.7601	-0.739151	5.44669
	102.378	10.8063	-0.732141	5.44669
	102.379	10.9237	-0.703196	5.44669
	102.38	10.9733	-0.698618	5.44669
	102.38	10.9058	-0.71566	5.44669
	102.38	10.9017	-0.725799	5.44669
	102.38	10.9306	-0.724206	5.44669
	102.38	10.8961	-0.719969	5.44669
	102.38	10.9621	-0.710896	5.44669
	102.38	11.1639	-0.699485	5.44669
	102.38	11.2507	-0.704357	5.44669
	102.38	11.0718	-0.711472	5.44669
	102.38	10.7957	-0.70501	5.44669
	102.38	10.6675	-0.706425	5.44669
	102.38	10.6998	-0.718238	5.44669
	102.38	10.7571	-0.731967	5.44669
	102.38	10.7692	-0.750731	5.44669
	102.38	10.7539	-0.756436	5.44669
	102.38	10.7432	-0.728976	5.44669
	102.38	10.7441	-0.696033	5.44669
	102.38	10.7483	-0.696792	5.44669
	102.38	10.7498	-0.709578	5.44669
	102.38	10.7489	-0.706914	5.44669
	102.38	10.748	-0.707896	5.44669
	102.38	10.7479	-0.710307	5.44669
	102.38	10.7482	-0.695393	5.44669
	102.38	10.7484	-0.677951	5.44669
	102.38	10.7483	-0.67431	5.44669
	102.38	10.7483	-0.678725	5.44669
	102.38	10.7482	-0.689698	5.44669
	102.38	10.7974	-0.717577	5.44669
	102.38	10.9242	-0.752903	5.44669
	102.38	10.9767	-0.770023	5.44669
	102.38	10.907	-0.758705	5.44669
	102.38	10.9011	-0.723327	5.44669
	102.38	10.9299	-0.685031	5.44669
	102.38	10.8468	-0.677209	5.44669
	102.38	10.7371	-0.710468	5.44669
	102.38	10.7597	-0.746551	5.44669
	102.38	10.9619	-0.737169	5.44669
	102.38	11.2104	-0.694795	5.44669
	102.38	11.2699	-0.668452	5.44669
	102.38	11.0632	-0.678462	5.44669
	102.38	10.7853	-0.716577	5.44669
	102.38	10.6661	-0.748616	5.44669
	102.38	10.703	-0.735855	5.44669
	102.402	10.7588	-0.693509	5.44669
	102.46	10.818	-0.668381	5.44669
	102.484	10.9783	-0.671018	5.44669
	102.43	11.1473	-0.688626	5.44669
	102.37	11.0823	-0.712004	5.44669
	102.359	10.8841	-0.718221	5.44669
	102.375	10.8558	-0.705069	5.44669
	102.385	10.9194	-0.704043	5.44669
	102.384	10.8585	-0.717218	5.44669
	102.38	10.7458	-0.724516	5.44669
	102.378	10.7591	-0.715243	5.44669
	102.379	10.9094	-0.691812	5.44669
	102.38	10.9841	-0.682609	5.44669
	102.38	10.9154	-0.710269	5.44669
	102.38	10.9019	-0.74454	5.44669
	102.38	10.9273	-0.744267	5.44669
	102.38	10.8454	-0.723341	5.44669
	102.38	10.7375	-0.713306	5.44669
	102.38	10.7111	-0.724195	5.44669
	102.38	10.7369	-0.741406	5.44669
	102.38	10.7567	-0.730442	5.44669
	102.38	10.7559	-0.701725	5.44669
	102.38	10.7484	-0.698613	5.44669
	102.38	10.7456	-0.716182	5.44669
	102.38	10.7471	-0.72602	5.44669
	102.38	10.7487	-0.724113	5.44669
	102.38	10.7489	-0.719852	5.44669
	102.38	10.7484	-0.71875	5.44669
	102.38	10.7481	-0.727675	5.44669
	102.38	10.7482	-0.740922	5.44669
	102.38	10.7483	-0.729001	5.44669
	102.38	10.7483	-0.693423	5.4507
	102.38	10.7483	-0.678659	5.46104
	102.38	10.7483	-0.700214	5.46531
	102.38	10.7974	-0.71688	5.45562
	102.38	10.9242	-0.700837	5.4448
	102.38	10.9767	-0.68576	5.44287
	102.38	10.8578	-0.700503	5.44579
	102.38	10.7251	-0.722341	5.44767
	102.38	10.7507	-0.735749	5.44742
	102.38	10.9132	-0.75085	5.44664
	102.38	10.9887	-0.755141	5.44641
	102.38	10.8668	-0.728391	5.44658
	102.38	10.7738	-0.688378	5.44674
	102.38	10.8741	-0.668934	5.44675
	102.38	10.9644	-0.680952	5.44669
	102.38	10.8706	-0.71745	5.44667
	102.38	10.784	-0.755967	5.44668
	102.38	10.877	-0.763483	5.44669
	102.38	11.0112	-0.730018	5.44669
	102.38	11.0937	-0.693957	5.44669
	102.38	11.1391	-0.703421	5.44669
	102.38	11.0398	-0.737952	5.44669
	102.38	10.8203	-0.736121	5.44669
	102.38	10.6889	-0.70529	5.44669
	102.38	10.7	-0.698081	5.44669
	102.38	10.7495	-0.714691	5.44669
	102.38	10.766	-0.725584	5.44669
	102.38	10.7553	-0.72446	5.44669
	102.38	10.7449	-0.728023	5.44669
	102.402	10.7444	-0.746908	5.44669
	102.46	10.7478	-0.756243	5.44669
	102.484	10.7495	-0.730255	5.44669
	102.43	10.7489	-0.688767	5.44669
	102.392	10.7481	-0.668435	5.44669
	102.439	10.748	-0.680605	5.44669
	102.501	10.7482	-0.709612	5.44669
	102.515	10.7483	-0.727948	5.44669
	102.499	10.7483	-0.726984	5.44669
	102.51	10.7483	-0.712455	5.44669
	102.569	10.7482	-0.689766	5.44669
	102.597	10.7483	-0.674872	5.44669
	102.544	10.7483	-0.682897	5.44669
	102.506	10.7483	-0.716147	5.44669
	102.551	10.7483	-0.754728	5.44669
	102.614	10.7483	-0.763427	5.44669
	102.628	10.7483	-0.738305	5.44669
	102.613	10.7483	-0.722307	5.44669
	102.601	10.7483	-0.732029	5.44669
	102.602	10.7483	-0.735103	5.44669
	102.606	10.7483	-0.731877	5.44669
	102.608	10.7483	-0.737136	5.44669
	102.607	10.7483	-0.733835	5.44669
	102.606	10.7483	-0.721658	5.44669
	102.606	10.7483	-0.708448	5.44669
	102.606	10.7483	-0.69003	5.44669
	102.606	10.7483	-0.676415	5.44669
	102.606	10.7483	-0.683451	5.44669
	102.606	10.7483	-0.71583	5.44669
	102.606	10.7483	-0.754399	5.44669
	102.606	10.7483	-0.763401	5.44669
	102.606	10.7483	-0.730541	5.44669
	102.606	10.7483	-0.686334	5.44669
	102.606	10.7483	-0.667313	5.44669
	102.606	10.7483	-0.680999	5.44669
	102.606	10.7483	-0.710176	5.44669
	102.606	10.7483	-0.720174	5.44669
	102.629	10.7483	-0.706539	5.44669
	102.686	10.7483	-0.703964	5.44669
	102.71	10.7483	-0.716663	5.44669
	102.656	10.6991	-0.732182	5.44669
	102.596	10.5723	-0.75138	5.44669
	102.607	10.5199	-0.764503	5.44669
	102.703	10.6387	-0.756982	5.44669
	102.817	10.7714	-0.732446	5.44669
	102.866	10.795	-0.714323	5.44669
	102.851	10.7593	-0.713787	5.44669
	102.828	10.7362	-0.71974	5.44669
	102.824	10.7393	-0.722383	5.44669
	102.831	10.7488	-0.729237	5.44669
	102.835	10.7517	-0.740286	5.44669
	102.834	10.7495	-0.728179	5.44669
	102.855	10.7476	-0.701175	5.44669
	102.912	10.6983	-0.699187	5.44669
	102.936	10.5722	-0.716618	5.44669
	102.905	10.4709	-0.733869	5.44669
	102.902	10.4136	-0.744234	5.44669
	102.915	10.3179	-0.736051	5.44669
	102.877	10.2318	-0.720056	5.44669
	102.85	10.2193	-0.706988	5.44669
	102.918	10.243	-0.689988	5.44669
	103.033	10.2571	-0.676916	5.44669
	103.092	10.2546	-0.683676	5.44669
	103.081	10.2485	-0.715746	5.44669
	103.056	10.2468	-0.754284	5.44669
	103.05	10.2483	-0.763383	5.44669
	103.056	10.2495	-0.738445	5.44669
	103.061	10.2495	-0.722381	5.44669
	103.061	10.249	-0.73201	5.44669
	103.059	10.2489	-0.727198	5.44669
	103.058	10.249	-0.695843	5.44669
	103.059	10.2491	-0.680315	5.44669
	103.059	10.2491	-0.700047	5.44669
	103.059	10.249	-0.716222	5.44669
	103.059	10.249	-0.708491	5.44669
	103.059	10.249	-0.706188	5.44669
	103.059	10.249	-0.7169	5.44669
	103.059	10.249	-0.72362	5.44669
	103.059	10.249	-0.722851	5.44669
	103.059	10.249	-0.720176	5.44669
	103.059	10.249	-0.711464	5.44669
	103.059	10.249	-0.699649	5.44669
	103.059	10.249	-0.704224	5.44669
	103.059	10.249	-0.711357	5.44669
	103.059	10.249	-0.70501	5.44669
	103.059	10.249	-0.706465	5.44669
	103.059	10.249	-0.710384	5.44669
	103.059	10.249	-0.703804	5.44669
	103.081	10.249	-0.714177	5.44669
	103.139	10.249	-0.738901	5.44669
	103.185	10.249	-0.740557	5.44669
	103.211	10.249	-0.723798	5.44669
	103.254	10.249	-0.706946	5.44669
	103.293	10.249	-0.696511	5.44669
	103.276	10.249	-0.712392	5.44669
	103.208	10.249	-0.740754	5.44669
	103.178	10.249	-0.734098	5.44669
	103.233	10.1998	-0.695575	5.44669
	103.296	10.0731	-0.677742	5.44669
	103.307	10.0206	-0.706935	5.44669
	103.291	10.0903	-0.74488	5.44669
	103.28	10.0962	-0.737725	5.44669
	103.281	10.0674	-0.695622	5.44669
	103.285	10.1013	-0.676472	5.44669
	103.287	10.0842	-0.706386	5.44669
	103.286	10.0584	-0.752972	5.44669
	103.285	10.1018	-0.766169	5.44669
	103.285	10.0876	-0.732208	5.44669
	103.285	10.0104	-0.69392	5.44669
	103.285	9.97435	-0.702627	5.44669
	103.285	9.98525	-0.745503	5.44669
	103.285	9.95324	-0.764425	5.44669
	103.285	9.82975	-0.73414	5.44669
	103.285	9.72339	-0.695351	5.44669
	103.285	9.71228	-0.694669	5.44669
	103.285	9.74377	-0.708932	5.44669
	103.285	9.76065	-0.699527	5.44669
	103.285	9.75649	-0.688044	5.44669
	103.307	9.74873	-0.701927	5.44669
	103.387	9.74697	-0.714254	5.44669
	103.491	9.74898	-0.699127	5.44669
	103.54	9.75046	-0.678106	5.44669
	103.53	9.75036	-0.673046	5.44669
	103.509	9.74979	-0.686011	5.44669
	103.504	9.74959	-0.718058	5.44669
	103.509	9.74971	-0.754415	5.44669
	103.513	9.74983	-0.762615	5.44669
	103.513	9.74983	-0.730206	5.44669
	103.511	9.7498	-0.686473	5.44669
	103.511	9.74978	-0.66749	5.44669
	103.511	9.74978	-0.681024	5.44669
	103.512	9.74979	-0.710123	5.44669
	103.512	9.74979	-0.720143	5.44669
	103.511	9.74979	-0.698674	5.44669
	103.534	9.74979	-0.675822	5.44669
	103.591	9.74979	-0.680121	5.44669
	103.615	9.74979	-0.706774	5.44669
	103.583	9.74979	-0.71906	5.44669
	103.603	9.74979	-0.69941	5.44669
	103.696	9.74979	-0.676515	5.44669
	103.762	9.74979	-0.672279	5.44669
	103.762	9.74979	-0.686255	5.44669
	103.739	9.74979	-0.710562	5.44669
	103.73	9.74979	-0.718459	5.44669
	103.734	9.74979	-0.697811	5.44669
	103.739	9.74979	-0.676059	5.44669
	103.74	9.74979	-0.672656	5.44669
	103.738	9.74979	-0.678705	5.44669
	103.737	9.74979	-0.690277	5.44669
	103.737	9.74979	-0.717827	5.44669
	103.738	9.74979	-0.752801	5.44669
	103.738	9.74979	-0.762021	5.44669
	103.738	9.74979	-0.738401	5.44669
	103.738	9.7006	-0.722847	5.44669
	103.738	9.57382	-0.740091	5.44669
	103.738	9.4722	-0.763147	5.44669
	103.76	9.46425	-0.768307	5.44669
	103.84	9.54457	-0.754661	5.44669
	103.943	9.63776	-0.722293	5.44669
	103.993	9.55884	-0.693914	5.44669
	103.983	9.38013	-0.698287	5.44669
	103.961	9.41388	-0.71883	5.44669
	103.956	9.60268	-0.735117	5.44669
	103.962	9.58898	-0.751841	5.44669
	103.966	9.35577	-0.763653	5.44669
	103.966	9.18837	-0.756463	5.44669
	103.964	9.18933	-0.732531	5.44669
	103.964	9.24737	-0.722414	5.44669
	103.964	9.27104	-0.742004	5.44669
	103.964	9.26028	-0.756233	5.44669
	103.964	9.24735	-0.739872	5.44669
	103.964	9.24576	-0.717659	5.44669
	103.964	9.24968	-0.704667	5.44669
	103.986	9.2519	-0.697746	5.44669
	104.044	9.25142	-0.70585	5.44669
	104.068	9.25044	-0.712716	5.44669
	104.036	9.2502	-0.705001	5.44669
	104.033	9.25044	-0.705978	5.44669
	104.069	9.25064	-0.710183	5.44669
	104.111	9.25063	-0.696023	5.44669
	104.165	9.25056	-0.678259	5.44669
	104.202	9.25053	-0.674215	5.44669
	104.204	9.25054	-0.678576	5.44669
	104.192	9.25056	-0.681798	5.44669
	104.186	9.25056	-0.681592	5.44669
	104.188	9.25056	-0.68823	5.44669
	104.191	9.25055	-0.715942	5.44669
	104.191	9.25055	-0.744869	5.44669
	104.191	9.25056	-0.742381	5.44669
	104.19	9.25056	-0.730304	5.44669
	104.19	9.25056	-0.741752	5.44669
	104.213	9.25055	-0.753314	5.44669
	104.27	9.25055	-0.730867	5.44669
	104.294	9.25055	-0.690066	5.44669
	104.262	9.25055	-0.668761	5.44669
	104.282	9.25055	-0.672409	5.44669
	104.375	9.20136	-0.681204	5.44669
	104.441	9.07459	-0.691413	5.44669
	104.441	8.97297	-0.709544	5.44669
	104.418	8.96501	-0.716199	5.44669
	104.409	8.99614	-0.705097	5.44669
	104.413	9.01175	-0.712644	5.44669
	104.418	9.05637	-0.745669	5.44669
	104.419	9.12648	-0.760925	5.44669
	104.417	9.09983	-0.732614	5.44669
	104.416	9.00819	-0.688084	5.44669
	104.416	8.92129	-0.67518	5.44669
	104.417	8.8099	-0.708531	5.44669
	104.439	8.77709	-0.746461	5.44669
	104.519	8.89863	-0.73782	5.44669
	104.622	9.02554	-0.70297	5.44669
	104.65	9.04569	-0.704375	5.44669
	104.582	8.96144	-0.73514	5.44669
	104.537	8.81308	-0.734603	5.44669
	104.586	8.71491	-0.697783	5.44669
	104.651	8.71608	-0.678488	5.44669
	104.666	8.74981	-0.698591	5.44669
	104.649	8.76326	-0.716261	5.44669
	104.637	8.75686	-0.709025	5.44669
	104.638	8.7494	-0.706397	5.44669
	104.643	8.74854	-0.708928	5.44669
	104.645	8.75084	-0.695348	5.44669
	104.666	8.7521	-0.678423	5.44669
	104.722	8.75182	-0.674523	5.44669
	104.746	8.75125	-0.686517	5.44669
	104.715	8.75111	-0.717745	5.44669
	104.735	8.75126	-0.746234	5.44669
	104.827	8.75137	-0.742312	5.44669
	104.893	8.75136	-0.721919	5.44669
	104.893	8.75132	-0.705535	5.44669
	104.871	8.7513	-0.696587	5.44669
	104.861	8.75131	-0.705055	5.44669
	104.865	8.75132	-0.712795	5.44669
	104.87	8.75132	-0.697446	5.44669
	104.871	8.75132	-0.677927	5.44669
	104.87	8.70213	-0.681441	5.44669
	104.869	8.57535	-0.71445	5.44669
	104.869	8.52292	-0.754535	5.44669
	104.869	8.64174	-0.763949	5.44669
	104.869	8.77449	-0.730722	5.44669
	104.869	8.79806	-0.686216	5.44669
	104.869	8.71316	-0.667199	5.44669
	104.869	8.51412	-0.680994	5.44669
	104.869	8.28879	-0.710214	5.44669
	104.869	8.23789	-0.720192	5.44669
	104.869	8.43992	-0.706532	5.44669
	104.869	8.6637	-0.711826	5.44669
	104.869	8.60642	-0.744817	5.44669
	104.892	8.34277	-0.760858	5.44669
	104.971	8.17815	-0.732889	5.44669
	105.075	8.1911	-0.688223	5.44669
	105.102	8.25317	-0.667269	5.44669
	105.034	8.27427	-0.68031	5.44669
	104.989	8.261	-0.709902	5.44669
	105.038	8.24793	-0.720304	5.44669
	105.104	8.24718	-0.69882	5.44669
	105.118	8.2515	-0.683696	5.44669
	105.102	8.25358	-0.700356	5.44669
	105.09	8.25292	-0.723012	5.44669
	105.091	8.2519	-0.728212	5.44669
	105.096	8.25171	-0.722596	5.44669
	105.097	8.25199	-0.726306	5.44669
	105.096	8.25218	-0.738981	5.44669
	105.095	8.25216	-0.736545	5.44669
	105.095	8.25208	-0.722131	5.44669
	105.095	8.25206	-0.715552	5.44669
	105.096	8.25207	-0.717697	5.44669
	105.118	8.25209	-0.713027	5.44669
	105.198	8.25209	-0.701186	5.44669
	105.301	8.25208	-0.712183	5.44669
	105.328	8.25208	-0.739004	5.44669
	105.261	8.25208	-0.733439	5.44669
	105.216	8.25208	-0.703792	5.44669
	105.264	8.25208	-0.706277	5.44669
	105.33	8.25208	-0.735645	5.44669
	105.345	8.25208	-0.742009	5.44669
	105.328	8.25208	-0.733435	5.44669
	105.316	8.25208	-0.735326	5.44669
	105.317	8.25208	-0.724651	5.44669
	105.322	8.25208	-0.693596	5.44669
	105.323	8.20289	-0.680279	5.44669
	105.322	8.07612	-0.700831	5.44669
	105.322	8.02369	-0.724434	5.4507
	105.321	8.1425	-0.72864	5.46104
	105.322	8.27526	-0.72227	5.46531
	105.322	8.29882	-0.718147	5.45562
	105.322	8.26312	-0.71082	5.4448
	105.322	8.24004	-0.700101	5.44287
	105.322	8.19392	-0.704642	5.44579
	105.344	8.07664	-0.719243	5.44767
	105.402	7.9779	-0.733023	5.44742
	105.448	7.91859	-0.750816	5.44664
	105.474	7.82101	-0.763967	5.44641
	105.495	7.73496	-0.756959	5.44658
	105.454	7.7231	-0.724756	5.44674
	105.378	7.79625	-0.686251	5.44675
	105.398	7.93701	-0.669342	5.44669
	105.505	7.98674	-0.68188	5.44667
	105.577	7.86182	-0.717694	5.44668
	105.575	7.77665	-0.755739	5.44669
	105.549	7.88136	-0.771171	5.44669
	105.539	7.9707	-0.758178	5.44669
	105.544	7.87492	-0.722698	5.44669
	105.55	7.73866	-0.684955	5.44669
	105.55	7.70543	-0.66953	5.44669
	105.548	7.73833	-0.68242	5.44669
	105.547	7.76367	-0.709983	5.44669
	105.57	7.76255	-0.719588	5.44669
	105.65	7.75306	-0.706362	5.44669
	105.732	7.74949	-0.711969	5.44669
	105.701	7.75136	-0.744937	5.44669
	105.587	7.75342	-0.760858	5.44669
	105.539	7.75361	-0.732846	5.44669
	105.624	7.75296	-0.688205	5.44669
	105.754	7.75262	-0.667277	5.44669
	105.813	7.75271	-0.672449	5.44669
	105.797	7.75287	-0.689619	5.44669
	105.77	7.7529	-0.719783	5.44669
	105.765	7.75286	-0.745985	5.44669
	105.772	7.75283	-0.733613	5.44669
	105.777	7.75284	-0.701375	5.44669
	105.776	7.75285	-0.697331	5.44669
	105.774	7.75285	-0.707898	5.44669
	105.774	7.75285	-0.698146	5.44669
	105.774	7.75285	-0.679962	5.44669
	105.775	7.75285	-0.682044	5.44669
	105.775	7.75285	-0.706108	5.44669
	105.774	7.75285	-0.725968	5.44669
	105.774	7.75285	-0.727399	5.44669
	105.774	7.75285	-0.713333	5.44669
	105.774	7.75285	-0.689986	5.44669
	105.774	7.75285	-0.674652	5.44669
	105.774	7.75285	-0.682727	5.44669
	105.774	7.75285	-0.708283	5.44669
	105.774	7.75285	-0.726636	5.44669
	105.774	7.75285	-0.726906	5.44669
	105.797	7.75285	-0.720759	5.44669
	105.876	7.75285	-0.726001	5.44669
	105.98	7.75285	-0.747377	5.44669
	106.03	7.75285	-0.765029	5.44669
	106.019	7.75285	-0.766498	5.44669
	105.998	7.75285	-0.753233	5.44669
	105.993	7.75285	-0.730209	5.44669
	105.998	7.75285	-0.714725	5.44669
	106.002	7.75285	-0.714752	5.44669
	106.002	7.75285	-0.720002	5.44669
	106.001	7.75285	-0.714279	5.44669
	106	7.75285	-0.700891	5.44669
	106	7.75285	-0.711615	5.44669
	106.001	7.75285	-0.73887	5.44669
	106.001	7.70366	-0.741456	5.44669
	106.001	7.52769	-0.724186	5.44669
	106.001	7.34848	-0.706789	5.44669
	106.001	7.36568	-0.696307	5.44669
	106.001	7.49048	-0.704492	5.44669
	106.001	7.54517	-0.712659	5.44669
	106.001	7.52508	-0.697589	5.44669
	106.023	7.49743	-0.685906	5.44669
	106.103	7.44384	-0.709591	5.44669
	106.206	7.32505	-0.750954	5.44669
	106.256	7.27753	-0.772053	5.44669
	106.245	7.39557	-0.76812	5.44669
	106.224	7.52625	-0.759278	5.44669
	106.219	7.54922	-0.757022	5.44669
	106.225	7.46482	-0.759227	5.44669
	106.229	7.31538	-0.753083	5.44669
	106.229	7.21683	-0.724867	5.44669
	106.227	7.21821	-0.695554	5.44669
	106.226	7.25217	-0.70593	5.44669
	106.227	7.26564	-0.746307	5.44669
	106.227	7.25917	-0.771458	5.44669
	106.227	7.25166	-0.76953	5.44669
	106.227	7.25082	-0.752211	5.44669
	106.227	7.25313	-0.720831	5.44669
	106.227	7.2544	-0.686301	5.44669
	106.227	7.25411	-0.67863	5.44669
	106.227	7.25354	-0.702741	5.44669
	106.227	7.2534	-0.71795	5.44669
	106.227	7.25355	-0.700387	5.44669
	106.227	7.25366	-0.67732	5.44669
	106.227	7.25365	-0.672269	5.44669
	106.249	7.25361	-0.685965	5.44669
	106.307	7.2536	-0.718315	5.44669
	106.353	7.2536	-0.746669	5.44669
	106.379	7.25361	-0.742291	5.44669
	106.422	7.25361	-0.721756	5.44669
	106.461	7.25361	-0.705474	5.44669
	106.467	7.25361	-0.688749	5.44669
	106.456	7.25361	-0.684806	5.44669
	106.45	7.25361	-0.704409	5.44669
	106.451	7.25361	-0.724317	5.44669
	106.454	7.25361	-0.727318	5.44669
	106.454	7.25361	-0.721757	5.44669
	106.454	7.25361	-0.718402	5.44669
	106.453	7.25361	-0.71898	5.44669
	106.475	7.25361	-0.720416	5.44669
	106.533	7.25361	-0.712941	5.44669
	106.557	7.25361	-0.692312	5.44669
	106.503	7.25361	-0.675767	5.44669
	106.443	7.25361	-0.682367	5.44669
	106.432	7.20442	-0.707736	5.44669
	106.471	7.07765	-0.718664	5.44669
	106.561	7.02521	-0.698903	5.44669
	106.663	7.14403	-0.676443	5.44669
	106.708	7.27679	-0.6803	5.44669
	106.696	7.30035	-0.714499	5.44669
	106.676	7.26465	-0.747091	5.44669
	106.672	7.24157	-0.735955	5.44669
	106.678	7.19545	-0.694093	5.44669
	106.681	7.07817	-0.67646	5.44669
	106.681	6.97943	-0.699054	5.44669
	106.68	6.96931	-0.717176	5.44669
	106.679	7.0477	-0.701373	5.44669
	106.679	7.14085	-0.678008	5.44669
	106.68	7.0626	-0.672207	5.44669
	106.68	6.83499	-0.677824	5.44669
	106.68	6.69266	-0.682197	5.44669
	106.68	6.75129	-0.689897	5.44669
	106.68	6.93073	-0.708555	5.44669
	106.702	7.00157	-0.724194	5.44669
	106.782	6.8717	-0.733656	5.44669
	106.863	6.72776	-0.741443	5.44669
	106.833	6.75263	-0.734956	5.44669
	106.719	6.96796	-0.72846	5.44669
	106.67	7.17204	-0.743626	5.44669
	106.755	7.10205	-0.762626	5.44669
	106.886	6.84011	-0.766831	5.44669
	106.944	6.68074	-0.754228	5.44669
	106.928	6.69528	-0.730507	5.44669
	106.901	6.75615	-0.722367	5.44669
	106.896	6.77618	-0.734835	5.44669
	106.903	6.76289	-0.736259	5.44669
	106.908	6.75019	-0.731364	5.44669
	106.908	6.7496	-0.73651	5.44669
	106.906	6.75386	-0.725884	5.44669
	106.905	6.75586	-0.693692	5.44669
	106.906	6.75518	-0.679881	5.44669
	106.906	6.75418	-0.70063	5.44669
	106.906	6.75401	-0.71662	5.44669
	106.906	6.75429	-0.708451	5.44669
	106.906	6.75447	-0.706029	5.44669
	106.906	6.75444	-0.708977	5.44669
	106.906	6.75437	-0.695499	5.44669
	106.906	6.75435	-0.686339	5.44669
	106.906	6.75436	-0.710515	5.44669
	106.928	6.75438	-0.743316	5.44669
	106.986	6.75438	-0.743667	5.44669
	107.009	6.75437	-0.723525	5.44669
	106.956	6.75437	-0.713596	5.44669
	106.918	6.75437	-0.716381	5.44669
	106.987	6.75437	-0.713171	5.44669
	107.106	6.75437	-0.693844	5.44669
	107.167	6.75437	-0.676327	5.44669
	107.155	6.75437	-0.682057	5.44669
	107.129	6.75437	-0.707407	5.44669
	107.101	6.75437	-0.726508	5.44669
	107.05	6.75437	-0.727163	5.44669
	107.031	6.75437	-0.713042	5.44669
	107.084	6.75437	-0.689948	5.44669
	107.12	6.75437	-0.68261	5.44669
	107.073	6.75437	-0.710933	5.44669
	107.033	6.75437	-0.752688	5.44669
	107.077	6.75437	-0.764432	5.44669
	107.139	6.70518	-0.739453	5.44669
	107.154	6.57841	-0.72243	5.44669
	107.139	6.52598	-0.731673	5.44669
	107.127	6.5956	-0.72704	5.44669
	107.128	6.55239	-0.703767	5.44669
	107.132	6.34756	-0.700679	5.44669
	107.134	6.25147	-0.708451	5.44669
	107.155	6.42753	-0.697188	5.44669
	107.234	6.70573	-0.687235	5.44669
	107.337	6.78665	-0.702419	5.44669
	107.365	6.62755	-0.714748	5.44669
	107.297	6.51724	-0.707029	5.44669
	107.252	6.57442	-0.71397	5.44669
	107.301	6.54662	-0.737667	5.44669
	107.367	6.35267	-0.732243	5.44669
	107.381	6.20647	-0.703766	5.44669
	107.365	6.20232	-0.706691	5.44669
	107.353	6.25067	-0.743698	5.44669
	107.354	6.2721	-0.770093	5.44669
	107.358	6.26384	-0.769886	5.44268
	107.382	6.25276	-0.760716	5.43234
	107.439	6.25105	-0.749126	5.42806
	107.462	6.25427	-0.722679	5.43775
	107.408	6.25623	-0.688173	5.44858
	107.348	6.2559	-0.678757	5.4505
	107.36	6.25507	-0.702129	5.44759
	107.456	6.25484	-0.717649	5.44571
	107.569	6.25504	-0.708349	5.44595
	107.618	6.2552	-0.705621	5.44673
	107.581	6.2552	-0.708843	5.44696
	107.501	6.20595	-0.703459	5.44679
	107.473	6.07915	-0.706709	5.44663
	107.533	6.02673	-0.718908	5.44663
	107.597	6.14556	-0.724276	5.44668
	107.607	6.27832	-0.722412	5.44671
	107.59	6.30188	-0.719759	5.4467
	107.579	6.21698	-0.719316	5.44668
	107.58	6.01794	-0.720074	5.44668
	107.585	5.8418	-0.712679	5.44669
	107.586	5.86849	-0.700194	5.44669
	107.585	5.99618	-0.711891	5.44669
	107.584	6.04871	-0.739234	5.44669
	107.584	5.97749	-0.733639	5.44669
	107.585	5.87222	-0.703794	5.44669
	107.585	5.89364	-0.706207	5.44669
	107.585	5.94639	-0.735614	5.44669
	107.585	5.86351	-0.73415	5.44669
	107.585	5.74542	-0.697425	5.44669
	107.585	5.71519	-0.678499	5.44669
	107.585	5.74288	-0.706594	5.44669
	107.585	5.76497	-0.752339	5.44669
	107.585	5.76434	-0.7737	5.44669
	107.585	5.75621	-0.768317	5.44669
	107.585	5.80223	-0.758776	5.44669
	107.585	5.93056	-0.74887	5.44669
	107.585	5.98477	-0.731132	5.44669
	107.585	5.86615	-0.716664	5.44669
	107.607	5.73284	-0.715235	5.44669
	107.664	5.70897	-0.719515	5.44669
	107.711	5.74475	-0.713903	5.44669
	107.736	5.76796	-0.700907	5.44669
	107.78	5.76492	-0.711755	5.44669
	107.819	5.7554	-0.738924	5.44669
	107.824	5.75248	-0.733558	5.44669
	107.814	5.75465	-0.696	5.44669
	107.807	5.75659	-0.678112	5.44669
	107.808	5.75664	-0.699068	5.44669
	107.811	5.75596	-0.716595	5.44669
	107.812	5.75567	-0.708995	5.44669
	107.811	5.75578	-0.706266	5.44669
	107.811	5.75594	-0.716754	5.44669
	107.811	5.75596	-0.731402	5.44669
	107.811	5.75591	-0.743151	5.44669
	107.811	5.75589	-0.736474	5.44669
	107.811	5.75589	-0.728489	5.44669
	107.811	5.7559	-0.735228	5.44669
	107.811	5.75591	-0.734239	5.44669
	107.811	5.7559	-0.730377	5.44669
	107.833	5.7559	-0.736814	5.44669
	107.913	5.7559	-0.726362	5.44669
	108.017	5.7559	-0.701655	5.44669
	108.044	5.7559	-0.700034	5.44669
	107.976	5.7559	-0.708932	5.44669
	107.931	5.7559	-0.70549	5.44669
	107.98	5.7559	-0.707529	5.44669
	108.046	5.70671	-0.71853	5.44669
	108.06	5.57994	-0.731697	5.44669
	108.044	5.5275	-0.750514	5.44669
	108.032	5.64632	-0.764312	5.44669
	108.033	5.72989	-0.765081	5.44669
	108.037	5.62668	-0.760765	5.44669
	108.039	5.48935	-0.750855	5.44669
	108.038	5.45832	-0.723386	5.44669
	108.037	5.49252	-0.687855	5.44669
	108.059	5.51762	-0.670502	5.44669
	108.117	5.56512	-0.681796	5.44268
	108.163	5.68227	-0.709376	5.43234
	108.189	5.78045	-0.727426	5.42806
	108.21	5.79039	-0.734719	5.43775
	108.192	5.71212	-0.740739	5.44858
	108.174	5.5207	-0.734284	5.4505
	108.217	5.29621	-0.728428	5.44759
	108.27	5.24296	-0.735981	5.44571
	108.282	5.39451	-0.734576	5.44595
	108.269	5.49181	-0.73025	5.44673
	108.259	5.38268	-0.736641	5.44696
	108.26	5.23799	-0.734206	5.44679
	108.264	5.20597	-0.72199	5.44663
	108.265	5.24238	-0.708454	5.44663
	108.264	5.26875	-0.697786	5.44668
	108.263	5.26682	-0.70452	5.44671
	108.263	5.25662	-0.712145	5.4467
	108.264	5.25304	-0.697364	5.44668
	108.264	5.25516	-0.678124	5.44668
	108.286	5.25733	-0.681552	5.44669
	108.366	5.25748	-0.714426	5.44669
	108.469	5.25677	-0.746615	5.44669
	108.519	5.25642	-0.743652	5.44669
	108.508	5.25653	-0.722345	5.44669
	108.487	5.25669	-0.705237	5.44669
	108.482	5.25673	-0.696311	5.44669
	108.465	5.25668	-0.712916	5.44669
	108.412	5.25665	-0.748915	5.44669
	108.388	5.25666	-0.762189	5.44268
	108.44	5.25667	-0.739861	5.43234
	108.5	5.25667	-0.7234	5.42806
	108.511	5.25667	-0.739804	5.43775
	108.495	5.25667	-0.75496	5.44858
	108.485	5.25667	-0.73225	5.4505
	108.486	5.25667	-0.697931	5.44759
	108.49	5.25667	-0.704294	5.44571
	108.491	5.25667	-0.736905	5.44595
	108.49	5.25667	-0.743243	5.44673
	108.49	5.25667	-0.725634	5.44696
	108.49	5.25667	-0.706761	5.44679
	108.49	5.25667	-0.69578	5.44262
	108.49	5.25667	-0.712152	5.43228
	108.49	5.25667	-0.748784	5.42806
	108.49	5.25667	-0.770276	5.43777
	108.49	5.25667	-0.768154	5.44859
	108.49	5.20748	-0.752055	5.4505
	108.49	5.0807	-0.721255	5.44758
	108.512	4.97908	-0.686534	5.4457
	108.57	4.92193	-0.678577	5.44596
	108.616	4.82629	-0.710507	5.44673
	108.642	4.74027	-0.753951	5.44696
	108.663	4.72774	-0.765114	5.44679
	108.644	4.8006	-0.731419	5.44663
	108.626	4.99067	-0.686093	5.44663
	108.669	5.16733	-0.6669	5.45069
	108.723	5.14405	-0.673041	5.46105
	108.713	5.0176	-0.690001	5.46532
	108.642	4.91519	-0.719732	5.45562
	108.608	4.80971	-0.745828	5.44479
	108.663	4.73572	-0.733565	5.44287
	108.727	4.73173	-0.701411	5.44579
	108.739	4.75469	-0.705234	5.44767
	108.722	4.76547	-0.736054	5.44742
	108.71	4.76178	-0.742551	5.44664
	108.712	4.7564	-0.725646	5.44641
	108.739	4.75545	-0.707012	5.44658
	108.798	4.75697	-0.68801	5.44674
	108.843	4.75794	-0.676079	5.44675
	108.868	4.75781	-0.676157	5.44669
	108.911	4.75741	-0.680165	5.44667
	108.95	4.75729	-0.681774	5.44668
	108.956	4.75738	-0.681017	5.44669
	108.945	4.75746	-0.680127	5.44669
	108.939	4.75746	-0.687893	5.44669
	108.94	4.75743	-0.708451	5.44669
	108.943	4.75742	-0.716992	5.44669
	108.943	4.75743	-0.705817	5.44669
	108.943	4.75743	-0.712663	5.44669
	108.942	4.75743	-0.745422	5.44669
	108.942	4.75743	-0.768685	5.44669
	108.942	4.75743	-0.760811	5.44669
	108.965	4.70824	-0.724686	5.44669
	109.045	4.58146	-0.684852	5.44669
	109.148	4.52903	-0.676651	5.44669
	109.198	4.64785	-0.702427	5.44669
	109.187	4.78061	-0.726393	5.44669
	109.166	4.80417	-0.736764	5.44669
	109.161	4.76847	-0.749835	5.44669
	109.166	4.74539	-0.754355	5.44669
	109.171	4.74846	-0.736293	5.44669
	109.17	4.75795	-0.724697	5.44669
	109.169	4.76084	-0.733746	5.44669
	109.168	4.75867	-0.727103	5.44669
	109.169	4.75674	-0.703057	5.44669
	109.169	4.70751	-0.700359	5.44669
	109.169	4.53221	-0.71644	5.44669
	109.169	4.30411	-0.725507	5.44669
	109.169	4.19442	-0.723806	5.44669
	109.191	4.26663	-0.719905	5.44669
	109.249	4.44012	-0.718882	5.44669
	109.272	4.55282	-0.71984	5.4507
	109.218	4.54877	-0.712735	5.46104
	109.181	4.45947	-0.69243	5.46531
	109.25	4.31759	-0.68376	5.45562
	109.369	4.22395	-0.702661	5.4448
	109.429	4.2247	-0.723956	5.44287
	109.418	4.25665	-0.727788	5.44579
	109.392	4.2695	-0.722083	5.44767
	109.386	4.26349	-0.718371	5.44742
	109.392	4.25639	-0.718852	5.45066
	109.397	4.25556	-0.728244	5.46076
	109.397	4.25773	-0.741124	5.46521
	109.395	4.25894	-0.728884	5.45568
	109.394	4.25867	-0.693302	5.44486
	109.395	4.25813	-0.67865	5.44288
	109.395	4.258	-0.700253	5.44577
	109.395	4.25814	-0.724771	5.44766
	109.395	4.25824	-0.728987	5.44742
	109.395	4.25823	-0.714424	5.44665
	109.395	4.2582	-0.69775	5.44641
	109.395	4.25818	-0.710246	5.44658
	109.395	4.25819	-0.747284	5.44674
	109.395	4.2582	-0.762455	5.44675
	109.395	4.2582	-0.740552	5.44669
	109.395	4.25819	-0.715724	5.44667
	109.395	4.25819	-0.711485	5.44668
	109.395	4.25819	-0.726148	5.44669
[truncated: 522 more rows]
