# Supplementary material for: Design of a cosmetic glove stiffness compensation mechanism for toddler-sized hand prostheses
Source: PLoS One. 2017 Aug 11;12(8):e0183233. doi: 10.1371/journal.pone.0183233 (PMC5553851; doi:10.1371/journal.pone.0183233)
Supplement: S1 Dataset — (ZIP) [file pone.0183233.s001.zip › 02 Spring measurements/RVS2_3.xlsx]

## Sheet: RVS2_3
LabVIEW Measurement
Writer_Version	2
Reader_Version	2
Separator	Tab
Decimal_Separator	.
Multi_Headings	No
X_Columns	No
Time_Pref	Absolute
Operator	localadmin
Date	2013-09-24
Time	00:15:26.357000
***End_of_Header***
Channels	4
Samples	10	10	10	10
Date	2013-09-24	2013-09-24	2013-09-24	2013-09-24
Time	00:15:32.957000	00:15:32.957000	00:15:32.957000	00:15:32.958000
Y_Unit_Label	mm	N	N	Pa
X_Dimension	Time	Time	Time	Time
X0	0	0	0	0
Delta_X	0.01	0.01	0.01	0.01
***End_of_Header***
X_Value	Voltage LVDT (Filtered)	Voltage Load Cell (Filtered)	Voltage Pinch Load Cell (Filtered)	Voltage Pressure (Filtered)	Comment
	112.563	0.264307	-0.673741	5.44669
	112.563	0.264307	-0.678297	5.44669
	112.563	0.264307	-0.689721	5.44669
	112.585	0.264307	-0.709868	5.44669
	112.643	0.264307	-0.716936	5.44669
	112.667	0.264307	-0.70529	5.44669
	112.613	0.264307	-0.712463	5.44669
	112.553	0.264307	-0.737654	5.44669
	112.542	0.264307	-0.740644	5.44669
	112.558	0.264307	-0.724278	5.44669
	112.569	0.264307	-0.714987	5.44669
	112.567	0.264307	-0.724567	5.44669
	112.563	0.264307	-0.748835	5.44669
	112.562	0.264307	-0.766151	5.44669
	112.563	0.264307	-0.758579	5.44669
	112.586	0.264307	-0.732529	5.44669
	112.643	0.313497	-0.71379	5.44669
	112.667	0.440273	-0.705664	5.44669
	112.613	0.492705	-0.699539	5.44669
	112.553	0.423077	-0.714118	5.44669
	112.542	0.417098	-0.748272	5.44669
	112.558	0.445966	-0.769363	5.44669
	112.569	0.362851	-0.767953	5.44669
	112.567	0.253171	-0.752295	5.44669
	112.563	0.226541	-0.729297	5.44669
	112.562	0.252752	-0.714676	5.44669
	112.563	0.272939	-0.707184	5.44669
	112.563	0.272038	-0.691991	5.44669
	112.563	0.264478	-0.677686	5.44669
	112.563	0.261631	-0.675416	5.44669
	112.563	0.263126	-0.687154	5.44669
	112.563	0.264763	-0.709824	5.44669
	112.563	0.264918	-0.717831	5.44669
	112.563	0.264401	-0.69781	5.44669
	112.563	0.264129	-0.684153	5.44669
	112.585	0.264199	-0.700906	5.44669
	112.665	0.264325	-0.72308	5.44669
	112.769	0.264353	-0.728045	5.44669
	112.818	0.26432	-0.714631	5.44669
	112.786	0.264296	-0.698171	5.44669
	112.707	0.313488	-0.702478	5.44669
	112.656	0.440273	-0.711151	5.44669
	112.635	0.492708	-0.697673	5.44669
	112.596	0.373888	-0.678607	5.44669
	112.557	0.241132	-0.681644	5.44669
	112.55	0.217568	-0.706423	5.44669
	112.56	0.253271	-0.718371	5.44669
	112.567	0.276346	-0.707117	5.44669
	112.566	0.27328	-0.712718	5.44669
	112.563	0.263787	-0.744982	5.44669
	112.562	0.2609	-0.768482	5.44669
	112.563	0.263065	-0.768753	5.44669
	112.563	0.264998	-0.752943	5.44669
	112.563	0.265038	-0.721414	5.44669
	112.585	0.264368	-0.686285	5.44669
	112.643	0.264073	-0.678416	5.44669
	112.667	0.264187	-0.710528	5.44669
	112.613	0.26434	-0.746147	5.44669
	112.553	0.264364	-0.74485	5.44669
	112.542	0.264319	-0.723014	5.44669
	112.58	0.264292	-0.712962	5.44669
	112.648	0.264297	-0.724168	5.44669
	112.671	0.264308	-0.741517	5.44669
	112.613	0.264311	-0.730498	5.44669
	112.551	0.264309	-0.693838	5.44669
	112.564	0.264306	-0.678301	5.44669
	112.638	0.264306	-0.699916	5.44669
	112.672	0.264307	-0.724754	5.44669
	112.617	0.264307	-0.73697	5.44669
	112.552	0.264307	-0.742633	5.44669
	112.54	0.264307	-0.726406	5.44669
	112.558	0.264307	-0.691726	5.44669
	112.569	0.264307	-0.671	5.44669
	112.568	0.264307	-0.680621	5.44669
	112.563	0.264307	-0.716576	5.44669
	112.561	0.264307	-0.747848	5.44669
	112.562	0.264307	-0.735534	5.44669
	112.563	0.264307	-0.693647	5.44669
	112.563	0.264307	-0.676424	5.44669
	112.563	0.264307	-0.699196	5.44669
	112.563	0.264307	-0.717249	5.44669
	112.563	0.264307	-0.701353	5.44669
	112.563	0.264307	-0.677974	5.44669
	112.563	0.264307	-0.6722	5.44669
	112.563	0.264307	-0.677833	5.44669
	112.563	0.264307	-0.682204	5.44669
	112.563	0.264307	-0.682026	5.44669
	112.563	0.313497	-0.688267	5.44669
	112.563	0.440273	-0.707933	5.44669
	112.563	0.492705	-0.716642	5.44669
	112.563	0.373887	-0.697984	5.44669
	112.563	0.241132	-0.676777	5.44669
	112.563	0.217568	-0.680766	5.44669
	112.563	0.253272	-0.706705	5.44669
	112.563	0.276346	-0.726672	5.44669
	112.563	0.27328	-0.727482	5.44669
	112.585	0.263787	-0.713117	5.44669
	112.643	0.2609	-0.697737	5.44669
	112.667	0.263065	-0.702834	5.44669
	112.613	0.264998	-0.719326	5.44669
	112.553	0.265038	-0.725829	5.44669
	112.542	0.264368	-0.715044	5.44669
	112.558	0.264073	-0.691262	5.44669
	112.591	0.264187	-0.682449	5.44669
	112.647	0.26434	-0.702527	5.44669
	112.666	0.264364	-0.716496	5.44669
	112.611	0.264319	-0.699852	5.44669
	112.552	0.264292	-0.677613	5.44669
	112.542	0.264297	-0.680453	5.44669
	112.558	0.264308	-0.714147	5.44669
	112.569	0.264311	-0.746889	5.44669
	112.567	0.264309	-0.743866	5.44669
	112.563	0.264306	-0.722337	5.44669
	112.562	0.264306	-0.705157	5.44669
	112.563	0.264307	-0.69628	5.44669
	112.563	0.264307	-0.705061	5.44669
	112.563	0.264307	-0.712906	5.44669
	112.563	0.264307	-0.697491	5.44669
	112.585	0.264307	-0.677906	5.44669
	112.643	0.264307	-0.681416	5.44669
	112.689	0.264307	-0.706576	5.44669
	112.693	0.264307	-0.726387	5.44669
	112.656	0.264307	-0.727408	5.44669
	112.592	0.264307	-0.713188	5.44669
	112.548	0.264307	-0.689922	5.44669
	112.547	0.264307	-0.682548	5.44669
	112.562	0.264307	-0.710916	5.44669
	112.568	0.264307	-0.744833	5.44669
	112.588	0.264307	-0.736289	5.44669
	112.642	0.264307	-0.702907	5.44669
	112.665	0.264307	-0.697022	5.44669
	112.635	0.264307	-0.707223	5.44669
	112.633	0.264307	-0.697974	5.44669
	112.646	0.264307	-0.688	5.44669
	112.608	0.264307	-0.70246	5.44669
	112.558	0.264307	-0.714493	5.44669
	112.546	0.264307	-0.706908	5.44669
	112.58	0.264307	-0.706139	5.44669
	112.647	0.264307	-0.709572	5.44669
	112.67	0.264307	-0.695709	5.44669
	112.613	0.264307	-0.678345	5.44669
	112.551	0.264307	-0.674362	5.44669
	112.564	0.264307	-0.678607	5.44669
	112.638	0.264307	-0.68963	5.44669
	112.672	0.264307	-0.717591	5.44669
	112.617	0.264307	-0.752932	5.44669
	112.552	0.264307	-0.76216	5.44669
	112.54	0.264307	-0.738413	5.44669
	112.58	0.264307	-0.714932	5.44669
	112.649	0.264307	-0.704042	5.44669
	112.693	0.264307	-0.690582	5.44669
	112.692	0.264307	-0.686084	5.44669
	112.654	0.264307	-0.712163	5.44669
	112.591	0.264307	-0.744099	5.44669
	112.548	0.313497	-0.735538	5.44669
	112.548	0.440273	-0.694983	5.44669
	112.562	0.492705	-0.676981	5.44669
	112.568	0.373887	-0.706826	5.44669
	112.566	0.290323	-0.752976	5.44669
	112.562	0.393534	-0.773884	5.44669
	112.562	0.481669	-0.768168	5.44669
	112.563	0.385926	-0.750777	5.44669
	112.563	0.299295	-0.728585	5.44669
	112.541	0.442205	-0.714917	5.44669
	112.483	0.654228	-0.707539	5.44669
	112.459	0.662272	-0.692053	5.44669
	112.513	0.585531	-0.677587	5.44669
	112.574	0.648158	-0.675352	5.44669
	112.584	0.76632	-0.687163	5.44669
	112.568	0.803792	-0.717721	5.44669
	112.558	0.779109	-0.745994	5.44669
	112.559	0.755708	-0.734349	5.44669
	112.563	0.754721	-0.69381	5.44669
	112.542	0.762631	-0.669042	5.44669
	112.462	0.766297	-0.679059	5.44669
	112.357	0.814211	-0.708747	5.44669
	112.308	0.988339	-0.728136	5.44669
	112.318	1.21642	-0.727369	5.44669
	112.34	1.32652	-0.72042	5.44669
	112.345	1.30368	-0.717824	5.44669
	112.339	1.25689	-0.719213	5.44669
	112.335	1.24572	-0.720719	5.44669
	112.335	1.25772	-0.720856	5.44669
	112.337	1.26672	-0.720378	5.44669
	112.337	1.26623	-0.712259	5.44669
	112.337	1.26282	-0.69991	5.44669
	112.337	1.31076	-0.704051	5.44669
	112.337	1.48741	-0.711192	5.44669
	112.337	1.71654	-0.697131	5.44669
	112.337	1.82619	-0.678365	5.44669
	112.337	1.80278	-0.681736	5.44669
	112.337	1.75592	-0.714418	5.44669
	112.337	1.74491	-0.754417	5.44669
	112.337	1.75701	-0.771782	5.44669
	112.315	1.766	-0.758903	5.44669
	112.235	1.76546	-0.730656	5.44669
	112.154	1.76204	-0.720759	5.44669
	112.184	1.7608	-0.734107	5.44669
	112.275	1.7615	-0.736525	5.44669
	112.266	1.76223	-0.731734	5.44669
	112.157	1.76229	-0.744441	5.44669
	112.081	1.76205	-0.761804	5.44669
	112.083	1.76193	-0.758326	5.44669
	112.109	1.76197	-0.726099	5.44669
	112.12	1.76202	-0.686328	5.44669
	112.115	1.76204	-0.676768	5.44669
	112.109	1.76202	-0.701951	5.44669
	112.108	1.76201	-0.718282	5.44669
	112.11	1.76201	-0.700806	5.44669
	112.111	1.76202	-0.685249	5.44669
	112.111	1.81121	-0.7003	5.44669
	112.11	1.93798	-0.714566	5.44669
	112.11	1.99041	-0.699836	5.44669
	112.11	1.87159	-0.686163	5.44669
	112.111	1.73884	-0.708898	5.44669
	112.111	1.76447	-0.742702	5.44669
	112.111	1.92694	-0.743984	5.44669
	112.111	2.00245	-0.723876	5.44669
	112.111	1.88057	-0.70576	5.44669
	112.111	1.73832	-0.688115	5.44669
	112.111	1.71187	-0.676568	5.44669
	112.111	1.74974	-0.676325	5.44669
	112.088	1.82394	-0.680062	5.44669
	112.031	1.99687	-0.681671	5.44669
	111.985	2.16592	-0.688881	5.44669
	111.959	2.09635	-0.708316	5.44669
	111.915	1.89625	-0.724455	5.44669
	111.876	1.86879	-0.73385	5.44669
	111.871	1.98262	-0.741431	5.44669
	111.882	2.09783	-0.734882	5.44669
	111.888	2.16397	-0.720563	5.44669
	111.887	2.06158	-0.707615	5.44669
	111.884	1.83349	-0.697942	5.44669
	111.883	1.74874	-0.704883	5.44669
	111.884	1.93783	-0.712242	5.44669
	111.884	2.21746	-0.697275	5.44669
	111.884	2.34353	-0.678052	5.44669
	111.884	2.30901	-0.673683	5.44669
	111.884	2.25165	-0.678426	5.44669
	111.862	2.2402	-0.689796	5.44669
	111.782	2.25584	-0.717724	5.44669
	111.679	2.26647	-0.752929	5.44669
	111.629	2.26536	-0.769982	5.44669
	111.639	2.26112	-0.766549	5.44669
	111.661	2.25974	-0.759356	5.44669
	111.666	2.26066	-0.749742	5.44669
	111.66	2.26154	-0.72342	5.44669
	111.656	2.26158	-0.688265	5.44669
	111.656	2.26129	-0.670661	5.44669
	111.658	2.26115	-0.673847	5.44669
	111.658	2.26119	-0.681131	5.44669
	111.658	2.26126	-0.690872	5.44669
	111.658	2.26128	-0.709343	5.44669
	111.658	2.26126	-0.724178	5.44669
	111.658	2.26124	-0.725498	5.44669
	111.658	2.26125	-0.713173	5.44669
	111.658	2.26125	-0.690594	5.44669
	111.658	2.26125	-0.674964	5.44669
	111.636	2.31044	-0.682641	5.44669
	111.578	2.48641	-0.708136	5.44669
	111.554	2.66561	-0.718735	5.44669
	111.608	2.59923	-0.69879	5.44669
	111.668	2.34766	-0.676371	5.44669
	111.679	2.19134	-0.672439	5.44669
	111.641	2.20348	-0.686373	5.44669
	111.573	2.31144	-0.710555	5.44669
	111.55	2.45823	-0.726285	5.44669
	111.586	2.54729	-0.733821	5.44669
	111.568	2.54287	-0.748639	5.44669
	111.496	2.46183	-0.7549	5.44669
	111.487	2.32354	-0.736946	5.44669
	111.511	2.27765	-0.724776	5.44669
	111.48	2.4525	-0.741418	5.44669
	111.429	2.66338	-0.755147	5.44669
	111.414	2.65958	-0.739625	5.44669
	111.425	2.57829	-0.717942	5.44669
	111.435	2.64322	-0.712744	5.44669
	111.435	2.76396	-0.718016	5.44669
	111.432	2.8017	-0.722031	5.44669
	111.43	2.72702	-0.729703	5.44669
	111.431	2.57641	-0.740606	5.44669
	111.432	2.5231	-0.728148	5.44669
	111.432	2.65002	-0.693178	5.44669
	111.432	2.78649	-0.67886	5.44669
	111.432	2.80872	-0.708256	5.44669
	111.432	2.77115	-0.752907	5.44669
	111.409	2.74776	-0.773347	5.44669
	111.352	2.75136	-0.760097	5.44669
	111.306	2.76119	-0.722729	5.44669
	111.302	2.76402	-0.684285	5.44669
	111.316	2.76172	-0.669239	5.44669
	111.301	2.75975	-0.682536	5.44669
	111.242	2.75974	-0.710135	5.44669
	111.192	2.76044	-0.727481	5.44669
	111.188	2.76073	-0.726602	5.44669
	111.203	2.76061	-0.712461	5.44669
	111.211	2.76045	-0.689904	5.44669
	111.208	2.76043	-0.682798	5.44669
	111.205	2.76048	-0.703156	5.44669
	111.204	2.7605	-0.724506	5.44669
	111.205	2.7605	-0.727843	5.44669
	111.206	2.76049	-0.714039	5.44669
	111.206	2.76048	-0.697995	5.44669
	111.205	2.76049	-0.710485	5.44669
	111.205	2.76049	-0.739427	5.44669
	111.205	2.76049	-0.73422	5.44669
	111.205	2.76049	-0.703969	5.44669
	111.205	2.76049	-0.698203	5.44669
	111.205	2.76049	-0.715212	5.44669
	111.205	2.76049	-0.725759	5.44669
	111.205	2.76049	-0.716478	5.44669
	111.183	2.76049	-0.691888	5.44669
	111.126	2.76049	-0.674331	5.44669
	111.08	2.76049	-0.681917	5.44669
	111.076	2.76049	-0.715928	5.44669
	111.112	2.76049	-0.754985	5.44669
	111.155	2.76049	-0.771483	5.44669
	111.141	2.80968	-0.758576	5.44669
	111.095	2.93645	-0.730625	5.44669
	111.055	2.98888	-0.720863	5.44669
	111.027	2.91926	-0.742032	5.44669
	111.049	2.91328	-0.756796	5.44669
	111.07	2.94215	-0.732227	5.44669
	111.027	2.90822	-0.697269	5.44669
	110.972	2.92532	-0.704024	5.44669
	110.96	2.95112	-0.737027	5.44669
	110.974	2.9077	-0.735519	5.44669
	110.984	2.9711	-0.705367	5.44669
	110.983	3.17503	-0.706198	5.44669
	110.979	3.31276	-0.742922	5.44669
	110.978	3.26062	-0.762073	5.44669
	110.979	3.08553	-0.734073	5.44669
	110.957	3.01421	-0.696158	5.44669
	110.877	3.14233	-0.695031	5.44669
	110.774	3.28571	-0.708796	5.44669
	110.724	3.26122	-0.699342	5.44669
	110.734	3.09545	-0.688014	5.44669
	110.756	3.01816	-0.709851	5.44669
	110.761	3.14046	-0.750313	5.44669
	110.755	3.28352	-0.763822	5.44669
	110.751	3.31016	-0.73217	5.44669
	110.751	3.27209	-0.694738	5.44669
	110.753	3.24692	-0.702983	5.44669
	110.753	3.24996	-0.737491	5.44669
	110.753	3.26018	-0.736083	5.44669
	110.73	3.26338	-0.705439	5.44669
	110.673	3.26109	-0.706027	5.44669
	110.627	3.259	-0.734955	5.44669
	110.623	3.25893	-0.741809	5.44669
	110.637	3.25965	-0.733597	5.44669
	110.622	3.25997	-0.743336	5.44669
	110.563	3.25985	-0.752807	5.44669
	110.513	3.25969	-0.730092	5.44669
	110.509	3.25966	-0.697792	5.44669
	110.524	3.25971	-0.705002	5.44669
	110.532	3.25974	-0.745122	5.44669
	110.53	3.25973	-0.763421	5.44669
	110.526	3.25972	-0.741726	5.44669
	110.525	3.30891	-0.715873	5.44669
	110.526	3.43569	-0.71113	5.44669
	110.527	3.48812	-0.718075	5.44669
	110.527	3.3693	-0.72263	5.44669
	110.526	3.23655	-0.729933	5.44669
	110.526	3.21298	-0.740489	5.44669
	110.526	3.24869	-0.728017	5.44669
	110.527	3.27176	-0.701035	5.44669
	110.504	3.2687	-0.699186	5.44669
	110.447	3.2592	-0.716667	5.44669
	110.423	3.25632	-0.726019	5.44669
	110.477	3.25848	-0.716069	5.44669
	110.537	3.26041	-0.691624	5.44669
	110.525	3.26045	-0.682236	5.44669
	110.429	3.30897	-0.71018	5.44669
	110.315	3.48464	-0.752506	5.44669
	110.267	3.66397	-0.772494	5.44669
	110.282	3.64692	-0.759882	5.44669
	110.304	3.52215	-0.722942	5.44669
	110.308	3.41822	-0.692322	5.44669
	110.302	3.3607	-0.697388	5.44669
	110.298	3.4627	-0.719019	5.44669
	110.299	3.63836	-0.735515	5.44669
	110.3	3.64431	-0.74407	5.44669
	110.301	3.5794	-0.735397	5.44669
	110.3	3.64769	-0.719841	5.44669
	110.3	3.76401	-0.715	5.44669
	110.3	3.7987	-0.72615	5.44669
	110.3	3.7735	-0.741623	5.44669
	110.3	3.75088	-0.737708	5.44669
	110.3	3.7504	-0.72955	5.44669
	110.3	3.75824	-0.735234	5.44669
	110.3	3.7617	-0.725994	5.44669
	110.3	3.76036	-0.702062	5.44669
	110.278	3.75857	-0.708207	5.44669
	110.22	3.7583	-0.737069	5.44669
	110.197	3.75882	-0.734049	5.44669
	110.228	3.75914	-0.704736	5.44669
	110.209	3.75908	-0.706456	5.44669
	110.116	3.75895	-0.743255	5.44669
	110.05	3.75891	-0.762121	5.44669
	110.05	3.75894	-0.733974	5.44669
	110.073	3.75897	-0.688229	5.44669
	110.082	3.75897	-0.666886	5.44669
	110.078	3.75896	-0.672277	5.44669
	110.073	3.75895	-0.681815	5.44669
	110.072	3.75896	-0.691716	5.44669
	110.074	3.75896	-0.709454	5.44669
	110.074	3.75896	-0.723924	5.44669
	110.074	3.75896	-0.725353	5.44669
	110.074	3.75896	-0.713202	5.44669
	110.074	3.75896	-0.698529	5.44669
	110.074	3.75896	-0.703136	5.44669
	110.074	3.75896	-0.71917	5.44669
	110.052	3.75896	-0.725657	5.44669
	109.972	3.75896	-0.715027	5.44669
	109.868	3.75896	-0.691316	5.44669
	109.819	3.75896	-0.674607	5.44669
	109.829	3.75896	-0.674365	5.44669
	109.85	3.75896	-0.679937	5.44669
	109.855	3.75896	-0.682316	5.44669
	109.85	3.75896	-0.681325	5.44669
	109.846	3.75896	-0.680063	5.44669
	109.846	3.75896	-0.679887	5.44669
	109.848	3.75896	-0.680261	5.44669
	109.848	3.75896	-0.680481	5.44669
	109.848	3.75896	-0.68044	5.44669
	109.848	3.75896	-0.680344	5.44669
	109.847	3.75896	-0.68819	5.44669
	109.848	3.75896	-0.708498	5.44669
	109.848	3.75896	-0.716906	5.44669
	109.848	3.75896	-0.697894	5.44669
	109.848	3.80815	-0.676646	5.44669
	109.848	3.98412	-0.672873	5.44669
	109.848	4.16332	-0.678587	5.44669
	109.848	4.14613	-0.690151	5.44669
	109.825	4.07052	-0.717816	5.44669
	109.768	4.09341	-0.752842	5.44669
	109.722	4.03916	-0.769913	5.44669
	109.696	3.89556	-0.75868	5.44669
	109.653	3.93521	-0.723356	5.44669
	109.614	4.16319	-0.685052	5.44669
	109.63	4.31917	-0.669337	5.44669
	109.698	4.31528	-0.682305	5.44669
	109.729	4.26008	-0.717874	5.44669
	109.674	4.23864	-0.755664	5.44669
	109.611	4.24932	-0.771076	5.44669
	109.599	4.26143	-0.758165	5.44669
	109.616	4.2627	-0.722726	5.44669
	109.627	4.25893	-0.684971	5.44669
	109.626	4.2569	-0.677398	5.44669
	109.621	4.25739	-0.702697	5.44669
	109.597	4.25832	-0.71837	5.44669
	109.541	4.25853	-0.708449	5.44669
	109.518	4.25829	-0.713277	5.44669
	109.55	4.25812	-0.744743	5.44669
	109.53	4.25813	-0.768183	5.44669
	109.437	4.25819	-0.760842	5.44669
	109.371	4.25822	-0.732748	5.44669
	109.393	4.25821	-0.720947	5.44669
	109.473	4.25819	-0.733442	5.44669
	109.507	4.25819	-0.73618	5.44669
	109.449	4.25819	-0.723955	5.44669
	109.383	4.2582	-0.708576	5.44669
	109.372	4.2582	-0.689268	5.44669
	109.39	4.25819	-0.683921	5.44669
	109.401	4.25819	-0.711724	5.44669
	109.399	4.25819	-0.752554	5.44669
	109.395	4.25819	-0.764095	5.44669
	109.393	4.25819	-0.731488	5.44669
	109.394	4.25819	-0.694356	5.44669
	109.395	4.25819	-0.703066	5.44669
	109.395	4.25819	-0.737661	5.44669
	109.395	4.30739	-0.743996	5.44669
	109.395	4.43416	-0.725681	5.44669
	109.395	4.48659	-0.706513	5.44669
	109.395	4.36777	-0.69566	5.44669
	109.395	4.23502	-0.704319	5.44669
	109.395	4.21146	-0.712816	5.44669
	109.395	4.24716	-0.697716	5.44669
	109.395	4.27023	-0.685904	5.44669
	109.395	4.31636	-0.701674	5.44669
	109.395	4.43364	-0.714909	5.44669
	109.395	4.48318	-0.699491	5.44669
	109.373	4.36653	-0.685896	5.44669
	109.293	4.23571	-0.701039	5.44669
	109.189	4.26138	-0.722516	5.44669
	109.162	4.42319	-0.727762	5.44669
	109.252	4.4984	-0.722583	5.44669
	109.355	4.42582	-0.718591	5.44669
	109.33	4.4105	-0.710895	5.44669
	109.21	4.48569	-0.699974	5.44669
	109.135	4.58066	-0.712433	5.44669
	109.141	4.70129	-0.739539	5.44669
	109.169	4.78428	-0.733575	5.44669
	109.179	4.78666	-0.703659	5.44669
	109.173	4.75982	-0.698302	5.44669
	109.167	4.74799	-0.715364	5.44669
	109.167	4.70343	-0.733658	5.44669
	109.168	4.5828	-0.744591	5.44669
	109.169	4.5313	-0.736276	5.44669
	109.169	4.64833	-0.727894	5.44669
	109.169	4.78	-0.74292	5.44669
	109.169	4.80375	-0.762532	5.44669
	109.146	4.76851	-0.759172	5.44669
	109.089	4.74556	-0.734065	5.44669
	109.043	4.74851	-0.714223	5.44669
	109.017	4.75791	-0.705299	5.44669
	108.996	4.7608	-0.691362	5.44669
	109.037	4.75867	-0.678093	5.44669
	109.112	4.75675	-0.683681	5.44669
	109.115	4.75671	-0.707459	5.44669
	109.065	4.75737	-0.718082	5.44669
	109.017	4.75766	-0.706628	5.44669
	108.966	4.75755	-0.712616	5.44669
	108.931	4.7574	-0.745114	5.44669
	108.93	4.75737	-0.760702	5.4507
	108.942	4.75742	-0.740589	5.46104
	108.946	4.75745	-0.724233	5.46531
	108.944	4.80663	-0.739895	5.45562
	108.942	4.93339	-0.762572	5.4448
	108.942	5.03501	-0.768136	5.44287
	108.92	5.04298	-0.762664	5.44579
	108.863	4.96265	-0.750565	5.44767
	108.839	4.82027	-0.73046	5.44742
	108.893	4.72322	-0.72365	5.44664
	108.953	4.72273	-0.735389	5.44641
	108.941	4.75537	-0.736035	5.44658
	108.845	4.76895	-0.723202	5.44674
	108.731	4.81219	-0.708312	5.44675
	108.683	4.93163	-0.689425	5.44669
	108.698	5.0323	-0.68408	5.44667
	108.72	5.04246	-0.703865	5.44668
	108.724	5.0126	-0.724347	5.44669
	108.718	5.04592	-0.727524	5.44669
	108.714	5.12752	-0.721833	5.44669
	108.715	5.1097	-0.726232	5.44669
	108.716	5.06687	-0.747091	5.44669
	108.717	5.15264	-0.764828	5.44669
	108.716	5.2684	-0.766515	5.44669
	108.716	5.29663	-0.761182	5.44669
	108.716	5.26893	-0.758391	5.44669
	108.716	5.24755	-0.751253	5.44669
	108.716	5.24848	-0.724398	5.44669
	108.716	5.25648	-0.696008	5.44669
	108.716	5.2595	-0.706287	5.44669
	108.716	5.25792	-0.738424	5.44669
	108.716	5.25619	-0.7353	5.44669
	108.716	5.25602	-0.704779	5.44669
	108.694	5.25657	-0.706029	5.44669
	108.614	5.25685	-0.73519	5.44669
	108.511	5.25678	-0.741906	5.44669
	108.461	5.25665	-0.725683	5.44669
	108.471	5.25662	-0.707257	5.44669
	108.493	5.25665	-0.69597	5.44669
	108.498	5.25668	-0.704185	5.44669
	108.492	5.25668	-0.72052	5.44669
	108.488	5.25667	-0.733721	5.44669
	108.488	5.25666	-0.750654	5.44669
	108.49	5.25666	-0.763651	5.44669
	108.49	5.25667	-0.756884	5.44669
	108.49	5.25667	-0.732707	5.44669
	108.49	5.25667	-0.722338	5.44669
	108.49	5.25667	-0.734039	5.44669
	108.49	5.25667	-0.728065	5.44669
	108.49	5.25667	-0.703356	5.44669
	108.49	5.25667	-0.700142	5.44669
	108.49	5.25667	-0.708372	5.44669
	108.49	5.25667	-0.697346	5.44669
	108.49	5.25667	-0.687329	5.44669
	108.49	5.25667	-0.710273	5.44669
	108.49	5.30586	-0.750734	5.44669
	108.49	5.43263	-0.763848	5.44669
	108.49	5.48506	-0.739902	5.44669
	108.49	5.36625	-0.714956	5.44669
	108.468	5.28268	-0.711394	5.44669
	108.41	5.38589	-0.718512	5.44669
	108.364	5.47403	-0.714848	5.44669
	108.338	5.37829	-0.701659	5.44669
	108.295	5.24247	-0.711734	5.44669
	108.256	5.20941	-0.746518	5.44669
	108.25	5.24222	-0.761605	5.44669
	108.261	5.26746	-0.732597	5.44669
	108.267	5.31552	-0.695706	5.44669
	108.266	5.43284	-0.703237	5.44669
	108.263	5.48172	-0.737253	5.44669
	108.263	5.41396	-0.743764	5.44669
	108.263	5.41003	-0.733599	5.44669
	108.264	5.48828	-0.734771	5.44669
	108.264	5.58048	-0.72436	5.44669
	108.264	5.69886	-0.701542	5.44669
	108.264	5.73271	-0.70857	5.44669
	108.264	5.55994	-0.737406	5.44669
	108.241	5.35421	-0.734061	5.44669
	108.162	5.40862	-0.696751	5.44669
	108.058	5.66464	-0.670378	5.44669
	108.008	5.82709	-0.670702	5.44669
	108.041	5.81594	-0.679913	5.44669
	108.142	5.75539	-0.691479	5.44669
	108.228	5.7343	-0.717901	5.44669
	108.193	5.74702	-0.744534	5.44669
	108.075	5.75986	-0.733674	5.44669
	108.004	5.76072	-0.694046	5.44669
	108.011	5.75651	-0.677252	5.44669
	108.038	5.75445	-0.707272	5.44669
	108.047	5.75508	-0.745196	5.44669
	108.041	5.75607	-0.737737	5.44669
	108.035	5.75627	-0.695514	5.44669
	108.035	5.756	-0.676422	5.44669
	108.037	5.75581	-0.706403	5.44669
	108.038	5.75583	-0.752997	5.44669
	108.038	5.75591	-0.774043	5.44669
	108.037	5.75593	-0.760357	5.44669
	108.037	5.75591	-0.730461	5.44669
	108.037	5.7559	-0.71229	5.44669
	108.037	5.7559	-0.713641	5.44669
	108.015	5.7559	-0.728272	5.44669
	107.935	5.7559	-0.742996	5.44669
	107.832	5.7559	-0.729659	5.44669
	107.782	5.7559	-0.700832	5.44669
	107.793	5.7559	-0.706388	5.44669
	107.814	5.7559	-0.744615	5.44669
	107.819	5.7559	-0.770586	5.44669
	107.813	5.7559	-0.761895	5.44669
	107.809	5.7559	-0.732335	5.44669
	107.809	5.7559	-0.712529	5.44669
	107.811	5.7559	-0.705204	5.44669
	107.812	5.7559	-0.691924	5.44669
	107.811	5.7559	-0.678362	5.44669
	107.811	5.7559	-0.675723	5.44669
	107.811	5.7559	-0.687042	5.44669
	107.811	5.7559	-0.717539	5.44669
	107.811	5.7559	-0.753831	5.44669
	107.811	5.7559	-0.762555	5.44669
	107.811	5.7559	-0.730388	5.44669
	107.811	5.7559	-0.694442	5.44669
	107.789	5.7559	-0.695622	5.44669
	107.731	5.7559	-0.709654	5.44669
	107.685	5.80509	-0.699491	5.44669
	107.682	5.98106	-0.687772	5.44669
	107.718	6.16027	-0.709696	5.44669
	107.783	6.09388	-0.742464	5.44669
	107.827	5.84231	-0.743601	5.44669
	107.804	5.73518	-0.731671	5.44669
	107.71	5.87409	-0.741891	5.44669
	107.622	5.9853	-0.752886	5.44669
	107.633	5.88649	-0.730639	5.44669
	107.671	5.74118	-0.690122	5.44669
	107.638	5.70524	-0.668866	5.44669
	107.582	5.74022	-0.672433	5.44669
	107.565	5.81658	-0.689048	5.44669
	107.578	5.99145	-0.719549	5.44669
	107.589	6.16054	-0.74609	5.44669
	107.589	6.0903	-0.73374	5.44669
	107.585	5.8899	-0.701391	5.44669
	107.583	5.86256	-0.697293	5.44669
	107.584	5.92735	-0.707876	5.44669
	107.585	5.86662	-0.706022	5.44669
	107.585	5.80269	-0.708127	5.44669
	107.585	5.94263	-0.710721	5.44669
	107.585	6.19452	-0.703355	5.44669
	107.585	6.32649	-0.705998	5.44669
	107.585	6.3043	-0.710777	5.44669
	107.585	6.25001	-0.704135	5.44669
	107.585	6.23546	-0.714176	5.44669
	107.585	6.24871	-0.746654	5.44669
	107.585	6.21025	-0.760793	5.44669
	107.585	6.08326	-0.732209	5.44669
	107.585	6.02692	-0.687961	5.44669
	107.585	6.14418	-0.667402	5.44669
	107.585	6.27767	-0.680458	5.44669
	107.585	6.3021	-0.717788	5.44669
	107.585	6.26649	-0.756284	5.44669
	107.585	6.24316	-0.771366	5.44669
	107.585	6.24608	-0.758066	5.44669
	107.585	6.2556	-0.730453	5.44669
	107.585	6.25855	-0.713101	5.44669
	107.585	6.2564	-0.706113	5.44669
	107.585	6.25446	-0.699972	5.44669
	107.585	6.2544	-0.71414	5.44669
	107.585	6.25507	-0.740256	5.44669
	107.562	6.25537	-0.741139	5.44669
	107.505	6.25526	-0.731431	5.44669
	107.459	6.25511	-0.734796	5.44669
	107.433	6.25508	-0.725141	5.44669
	107.39	6.25513	-0.69399	5.44669
	107.351	6.30434	-0.672399	5.44669
	107.345	6.43112	-0.672532	5.44669
	107.356	6.48353	-0.679961	5.44669
	107.362	6.36471	-0.682978	5.44669
	107.361	6.23196	-0.689465	5.44669
	107.358	6.25759	-0.708096	5.44669
	107.357	6.42007	-0.724155	5.44669
	107.358	6.49557	-0.725932	5.44669
	107.359	6.42288	-0.713362	5.44669
	107.359	6.40741	-0.69839	5.44669
	107.358	6.48258	-0.710891	5.44669
	107.358	6.5776	-0.739456	5.44669
	107.358	6.69825	-0.734088	5.44669
	107.336	6.78124	-0.696032	5.44669
	107.279	6.7836	-0.677938	5.44669
	107.233	6.75676	-0.698983	5.44669
	107.207	6.74493	-0.716621	5.44669
	107.163	6.74957	-0.701166	5.44669
	107.124	6.75572	-0.685989	5.44669
	107.119	6.75664	-0.700482	5.44669
	107.129	6.75485	-0.72225	5.44669
	107.136	6.75377	-0.727848	5.44669
	107.135	6.75395	-0.714843	5.44669
	107.132	6.75441	-0.690459	5.44669
	107.131	6.75454	-0.674313	5.44669
	107.132	6.75443	-0.682417	5.44669
	107.132	6.75434	-0.716144	5.44669
	107.132	6.75434	-0.754898	5.44669
	107.132	6.75437	-0.763499	5.44669
	107.132	6.75439	-0.738275	5.44669
	107.132	6.75438	-0.714398	5.44669
	107.132	6.75437	-0.703868	5.44669
	107.132	6.75437	-0.69857	5.44669
	107.11	6.75437	-0.71435	5.44669
	107.03	6.75437	-0.748713	5.44669
	106.927	6.75437	-0.769466	5.44669
	106.877	6.75437	-0.767839	5.44669
	106.887	6.75437	-0.760082	5.44669
	106.909	6.75437	-0.749587	5.44669
	106.914	6.75437	-0.723098	5.44669
	106.908	6.75437	-0.688185	5.44669
	106.926	6.75437	-0.670743	5.44669
	106.984	6.75437	-0.68178	5.44669
	107.009	6.75437	-0.717154	5.44669
	106.956	6.75437	-0.747678	5.44669
	106.896	6.75437	-0.743128	5.44669
	106.885	6.75437	-0.721747	5.44669
	106.901	6.75437	-0.713043	5.44669
	106.911	6.75437	-0.716781	5.44669
	106.91	6.75437	-0.721406	5.44669
	106.906	6.75437	-0.722009	5.44669
	106.904	6.75437	-0.712746	5.44669
	106.905	6.75437	-0.699535	5.44669
	106.906	6.75437	-0.70372	5.44669
	106.906	6.75437	-0.719058	5.44669
	106.906	6.75437	-0.725402	5.44669
	106.906	6.75437	-0.722831	5.44669
	106.906	6.75437	-0.719534	5.44669
	106.906	6.75437	-0.719073	5.44669
	106.906	6.75437	-0.720052	5.44669
	106.906	6.75437	-0.712756	5.44669
	106.906	6.75437	-0.700234	5.44669
	106.906	6.80356	-0.71188	5.44669
	106.884	6.93034	-0.747086	5.44669
	106.826	6.98277	-0.761791	5.44669
	106.802	6.91315	-0.732473	5.44669
	106.856	6.95636	-0.695588	5.44669
	106.916	7.112	-0.703232	5.44669
	106.905	7.08132	-0.745163	5.44669
	106.809	6.85282	-0.764067	5.44669
	106.695	6.74262	-0.741982	5.44669
	106.647	6.87205	-0.723621	5.44669
	106.661	6.98037	-0.731272	5.44669
	106.684	6.93291	-0.734319	5.44669
	106.688	6.91631	-0.723947	5.44669
	106.682	6.93284	-0.717105	5.44669
	106.677	6.89752	-0.717702	5.44669
	106.678	6.96761	-0.712478	5.44669
	106.68	7.17146	-0.700954	5.44669
	106.68	7.30678	-0.70441	5.44669
	106.68	7.30285	-0.718842	5.44669
	106.679	7.25498	-0.725067	5.44669
	106.679	7.23663	-0.714896	5.44669
	106.68	7.246	-0.691471	5.44669
	106.68	7.25646	-0.674719	5.44669
	106.68	7.25751	-0.682227	5.44669
	106.68	7.25423	-0.70805	5.44669
	106.68	7.25249	-0.718846	5.44669
	106.68	7.25292	-0.698867	5.44669
	106.657	7.25372	-0.684235	5.44669
	106.6	7.2539	-0.700564	5.44669
	106.576	7.25369	-0.722908	5.44669
	106.608	7.25354	-0.728095	5.44669
	106.61	7.25355	-0.714713	5.44669
	106.575	7.25361	-0.690317	5.44669
	106.533	7.25363	-0.6743	5.44669
	106.479	7.25362	-0.682462	5.44669
	106.441	7.25361	-0.716168	5.44669
	106.44	7.25361	-0.747021	5.44669
	106.452	7.25361	-0.735332	5.44669
	106.457	7.25361	-0.693857	5.44669
	106.455	7.25361	-0.668712	5.44669
	106.453	7.25361	-0.678904	5.44669
	106.452	7.25361	-0.708799	5.44669
	106.453	7.25361	-0.720342	5.44669
	106.454	7.25361	-0.707098	5.44669
	106.453	7.25361	-0.704139	5.44669
	106.453	7.25361	-0.708666	5.44669
	106.453	7.25361	-0.703912	5.44669
	106.431	7.25361	-0.706961	5.44669
	106.374	7.25361	-0.710982	5.44669
	106.35	7.25361	-0.696008	5.44669
	106.404	7.25361	-0.677969	5.44669
	106.441	7.25361	-0.681969	5.44669
	106.395	7.25361	-0.714656	5.44669
	106.355	7.3028	-0.746563	5.44669
	106.376	7.42958	-0.735678	5.44669
	106.358	7.48201	-0.694164	5.44669
	106.269	7.36319	-0.676589	5.44669
	106.205	7.23044	-0.706953	5.44669
	106.204	7.20687	-0.753168	5.44669
	106.225	7.24258	-0.77392	5.44669
	106.235	7.26565	-0.760244	5.44669
	106.231	7.31177	-0.722587	5.44669
	106.226	7.42906	-0.692044	5.44669
	106.225	7.4786	-0.697398	5.44669
	106.227	7.41114	-0.711251	5.44669
	106.227	7.45628	-0.707399	5.44669
	106.227	7.66116	-0.715376	5.44669
	106.227	7.75658	-0.738126	5.44669
	106.227	7.62941	-0.731936	5.44669
	106.205	7.52729	-0.703474	5.44669
	106.125	7.62573	-0.706678	5.44669
	106.021	7.76766	-0.735926	5.44669
	105.972	7.80232	-0.741984	5.44669
	105.982	7.768	-0.725454	5.44669
	106.003	7.74156	-0.715004	5.44669
	106.031	7.74273	-0.724156	5.44669
	106.083	7.75262	-0.748657	5.44669
	106.102	7.75635	-0.758352	5.44669
	106.049	7.75439	-0.730517	5.44669
	105.99	7.75225	-0.688127	5.44669
	105.98	7.75205	-0.668074	5.44669
	105.996	7.75272	-0.680681	5.44669
	106.006	7.70389	-0.717643	5.44669
	106.005	7.57702	-0.748273	5.44669
	106	7.52442	-0.735333	5.44669
	105.999	7.64321	-0.701283	5.44669
	106	7.776	-0.696681	5.44669
	106.001	7.7996	-0.707658	5.44669
	106.001	7.76389	-0.706148	5.44669
	106.001	7.74081	-0.708258	5.44669
	106.001	7.74387	-0.718601	5.44669
	106.001	7.75336	-0.723597	5.44669
	106.001	7.75625	-0.722237	5.44669
	106.001	7.75409	-0.719927	5.44669
	106.001	7.75216	-0.719448	5.44669
	106.001	7.75211	-0.72007	5.44669
	106.001	7.75279	-0.71263	5.44669
	106.001	7.75308	-0.692304	5.44669
	105.978	7.75297	-0.675874	5.44669
	105.921	7.75281	-0.674544	5.44669
	105.875	7.75279	-0.679562	5.44669
	105.849	7.75284	-0.689966	5.44669
	105.828	7.75286	-0.709521	5.44669
	105.846	7.75286	-0.724574	5.44669
	105.887	7.75285	-0.733472	5.44669
	105.901	7.75284	-0.74123	5.44268
	105.871	7.75284	-0.727062	5.43234
	105.828	7.75285	-0.6925	5.42806
	105.838	7.75285	-0.671091	5.43775
	105.861	7.75285	-0.672513	5.44858
	105.823	7.75285	-0.688289	5.4505
	105.769	7.75285	-0.719203	5.44759
	105.756	7.75285	-0.754085	5.44571
	105.769	7.75285	-0.76207	5.44595
	105.779	7.75285	-0.737965	5.44673
	105.778	7.75285	-0.714776	5.44696
	105.774	7.75285	-0.704136	5.44679
	105.773	7.75285	-0.690677	5.44663
	105.774	7.75285	-0.68609	5.44663
	105.775	7.75285	-0.704262	5.44668
	105.775	7.75285	-0.723799	5.44671
	105.774	7.75285	-0.735024	5.4467
	105.774	7.75285	-0.742157	5.44668
	105.774	7.75285	-0.726899	5.44668
	105.774	7.75285	-0.699972	5.44669
	105.774	7.75285	-0.699138	5.44669
	105.774	7.75285	-0.709154	5.44669
	105.774	7.75285	-0.698031	5.44669
	105.774	7.75285	-0.679467	5.44669
	105.774	7.75285	-0.681878	5.44669
	105.774	7.75285	-0.706215	5.44669
	105.774	7.75285	-0.718201	5.44669
	105.752	7.75285	-0.699249	5.44669
	105.695	7.75285	-0.676753	5.44669
	105.649	7.75285	-0.672436	5.44669
	105.645	7.75285	-0.678366	5.44669
	105.681	7.75285	-0.682343	5.44669
	105.746	7.75285	-0.681895	5.44669
	105.768	7.80204	-0.680292	5.44669
	105.688	7.92881	-0.67978	5.44669
	105.592	7.98124	-0.680135	5.44669
	105.594	7.86243	-0.688337	5.44669
	105.631	7.72967	-0.708634	5.44669
	105.601	7.7553	-0.716911	5.44669
	105.547	7.91778	-0.705718	5.44669
	105.529	7.99328	-0.712651	5.44669
	105.541	7.92059	-0.745451	5.44669
	105.552	7.95431	-0.768702	5.44669
	105.552	8.10706	-0.768678	5.44669
	105.548	8.07855	-0.752834	5.44669
	105.547	7.85198	-0.729265	5.44669
	105.547	7.74183	-0.722342	5.44669
	105.548	7.91977	-0.735266	5.44669
	105.548	8.15457	-0.736448	5.44669
	105.548	8.15966	-0.73129	5.44669
	105.548	8.02439	-0.744283	5.44669
	105.548	7.90819	-0.754025	5.44669
	105.548	7.84927	-0.730266	5.44669
	105.526	7.95503	-0.697432	5.44669
	105.468	8.18196	-0.696919	5.44669
	105.422	8.31422	-0.717005	5.44669
	105.419	8.3008	-0.726968	5.44669
	105.433	8.25005	-0.716347	5.44669
	105.418	8.23386	-0.691403	5.44669
	105.358	8.24516	-0.674175	5.44669
	105.309	8.25566	-0.674153	5.44669
	105.304	8.20685	-0.687873	5.44669
	105.319	8.0765	-0.718445	5.44669
	105.327	8.02244	-0.753916	5.44669
	105.325	8.14184	-0.762269	5.44669
	105.321	8.27542	-0.738109	5.44669
	105.32	8.29913	-0.714766	5.44669
	105.321	8.26319	-0.711952	5.44669
	105.322	8.23996	-0.718813	5.44669
	105.3	8.24305	-0.722646	5.44669
	105.242	8.25261	-0.729678	5.44669
	105.218	8.25551	-0.740376	5.44669
	105.25	8.25333	-0.728061	5.44669
	105.23	8.25139	-0.693223	5.44669
	105.137	8.25135	-0.67891	5.44669
	105.072	8.25202	-0.70039	5.44669
	105.072	8.25232	-0.716865	5.44669
	105.094	8.2522	-0.708639	5.44669
	105.103	8.25205	-0.713892	5.44669
	105.099	8.25203	-0.737063	5.44669
	105.094	8.25207	-0.732018	5.44669
	105.094	8.2521	-0.696016	5.44669
	105.095	8.25209	-0.670796	5.44669
	105.096	8.25208	-0.671139	5.44669
	105.096	8.25208	-0.679947	5.44669
	105.095	8.25208	-0.691338	5.44669
	105.095	8.25208	-0.71783	5.44669
	105.095	8.25208	-0.744555	5.44669
	105.096	8.30127	-0.741578	5.44669
	105.073	8.42805	-0.722208	5.44669
	105.016	8.52967	-0.713787	5.44669
	104.97	8.53763	-0.724799	5.44669
	104.944	8.4573	-0.749359	5.44669
	104.9	8.36411	-0.758417	5.44669
	104.861	8.44303	-0.730294	5.44669
	104.856	8.62175	-0.688011	5.44669
	104.866	8.63719	-0.668104	5.44669
	104.873	8.57516	-0.672864	5.44669
	104.872	8.64129	-0.681628	5.44669
	104.869	8.70649	-0.683559	5.44669
	104.868	8.56517	-0.689115	5.44669
	104.869	8.36144	-0.715614	5.44669
	104.869	8.40549	-0.744417	5.44669
	104.869	8.65647	-0.742308	5.44669
	104.869	8.82048	-0.722563	5.44669
	104.869	8.81178	-0.705806	5.44669
	104.869	8.75171	-0.688601	5.44669
	104.869	8.72993	-0.684626	5.44669
	104.869	8.74221	-0.712257	5.44669
	104.869	8.75511	-0.744656	5.44669
	104.869	8.75614	-0.743609	5.44669
	104.869	8.75199	-0.723024	5.44669
	104.869	8.74989	-0.705537	5.44669
	104.869	8.75048	-0.688324	5.44669
	104.869	8.75148	-0.676735	5.44669
	104.869	8.75168	-0.684191	5.44669
	104.869	8.75141	-0.708156	5.44669
	104.869	8.75123	-0.726063	5.44669
	104.869	8.75125	-0.734582	5.44669
	104.869	8.75132	-0.741166	5.44669
	104.869	8.75135	-0.726641	5.44669
	104.847	8.75133	-0.692346	5.44669
	104.767	8.75131	-0.679047	5.44669
	104.686	8.75131	-0.70863	5.44669
	104.716	8.75132	-0.745126	5.44669
	104.83	8.75132	-0.737226	5.44669
	104.879	8.75132	-0.695325	5.44669
	104.793	8.75132	-0.676525	5.44669
	104.663	8.75132	-0.698643	5.44669
	104.604	8.75132	-0.716981	5.44669
	104.621	8.75132	-0.701437	5.44669
	104.647	8.75132	-0.678105	5.44669
	104.653	8.75132	-0.680095	5.44669
	104.645	8.75132	-0.705952	5.44669
	104.64	8.75132	-0.718725	5.44669
	104.641	8.75132	-0.699562	5.44669
	104.643	8.75132	-0.676698	5.44669
	104.644	8.75132	-0.680173	5.44669
	104.643	8.75132	-0.706484	5.44669
	104.643	8.80051	-0.71892	5.44669
	104.62	8.97647	-0.699455	5.44669
	104.563	9.15568	-0.676584	5.44669
	104.517	9.0893	-0.672292	5.44669
	104.514	8.83772	-0.686236	5.44669
	104.528	8.73059	-0.710549	5.44669
	104.512	8.9187	-0.718461	5.44669
	104.453	9.20588	-0.705687	5.44669
	104.403	9.33546	-0.712087	5.44669
	104.399	9.29973	-0.745226	5.44669
	104.414	9.24061	-0.768808	5.44669
	104.422	9.22885	-0.768803	5.44669
	104.42	9.1958	-0.752848	5.44669
	104.416	9.07997	-0.721356	5.44669
	104.415	8.9772	-0.694166	5.44669
	104.416	8.96487	-0.698725	5.44669
	104.417	9.04377	-0.718924	5.44669
	104.417	9.18711	-0.735	5.44669
	104.417	9.28507	-0.743888	5.44669
	104.417	9.2856	-0.735504	5.44669
	104.417	9.25265	-0.71995	5.44669
	104.417	9.23893	-0.715008	5.44669
	104.417	9.24493	-0.718244	5.44669
	104.417	9.25233	-0.71345	5.44669
	104.417	9.2533	-0.693298	5.44669
	104.417	9.25107	-0.675999	5.44669
	104.417	9.2498	-0.674243	5.44669
	104.417	9.25005	-0.679392	5.44669
	104.417	9.25061	-0.690001	5.44669
	104.417	9.25076	-0.717467	5.44669
	104.394	9.25062	-0.744878	5.44669
	104.337	9.20132	-0.741842	5.44669
	104.313	9.07455	-0.722204	5.44669
	104.367	9.02216	-0.713692	5.44669
	104.405	9.14099	-0.724761	5.44669
	104.358	9.27374	-0.741506	5.44669
	104.296	9.29729	-0.738153	5.44669
	104.259	9.26159	-0.721907	5.44669
	104.217	9.23851	-0.714887	5.44669
	104.183	9.24158	-0.725368	5.44669
	104.178	9.25108	-0.741336	5.44669
	104.188	9.25396	-0.737866	5.44669
	104.194	9.2518	-0.721848	5.44669
	104.193	9.24986	-0.714964	5.44669
	104.19	9.24982	-0.717551	5.44669
	104.189	9.25049	-0.713175	5.44669
	104.19	9.25079	-0.7013	5.44669
	104.191	9.25067	-0.704307	5.44669
	104.191	9.25052	-0.710805	5.44669
	104.19	9.2505	-0.704749	5.44669
	104.19	9.25054	-0.706552	5.44669
	104.19	9.25057	-0.718384	5.44669
	104.19	9.25056	-0.724112	5.44669
	104.19	9.25055	-0.714659	5.44669
	104.19	9.25055	-0.691711	5.44669
	104.19	9.25055	-0.682774	5.44669
	104.19	9.25056	-0.702504	5.44669
	104.168	9.25056	-0.724241	5.44669
	104.088	9.25055	-0.735834	5.44669
	104.007	9.25055	-0.74234	5.44669
	104.037	9.25055	-0.726687	5.44669
	104.151	9.25055	-0.699819	5.44669
	104.2	9.25055	-0.70702	5.44669
	104.114	9.25055	-0.737369	5.44669
	103.984	9.25055	-0.742467	5.44669
	103.926	9.25055	-0.725144	5.44669
	103.942	9.25055	-0.714702	5.44669
	103.969	9.25055	-0.716269	5.44669
	103.974	9.25055	-0.720602	5.44669
	103.967	9.25055	-0.721855	5.44669
	103.962	9.25055	-0.720838	5.44669
	103.962	9.25055	-0.727838	5.44669
	103.964	9.25055	-0.740248	5.44669
	103.965	9.25055	-0.736532	5.44669
	103.964	9.25055	-0.729546	5.44669
	103.964	9.25055	-0.73565	5.44669
	103.964	9.25055	-0.734041	5.44669
	103.964	9.25055	-0.722273	5.44669
	103.964	9.25055	-0.716502	5.44669
	103.964	9.25055	-0.725915	5.44669
	103.964	9.25055	-0.740991	5.44669
	103.964	9.25055	-0.729656	5.44669
	103.964	9.25055	-0.701544	5.44669
	103.964	9.25055	-0.698816	5.44669
	103.964	9.25055	-0.708461	5.44669
	103.964	9.25055	-0.697855	5.44669
	103.964	9.25055	-0.687511	5.44669
	103.964	9.29974	-0.710168	5.44669
	103.964	9.47571	-0.750625	5.44669
	103.964	9.65492	-0.76384	5.44669
	103.964	9.58853	-0.732067	5.44669
	103.964	9.38615	-0.686818	5.44669
	103.964	9.35661	-0.674844	5.44669
	103.964	9.47037	-0.708841	5.44669
	103.964	9.58629	-0.74671	5.44669
	103.964	9.65275	-0.737814	5.44669
	103.964	9.55025	-0.695008	5.44669
	103.964	9.37119	-0.676183	5.44669
	103.964	9.41319	-0.698612	5.44669
	103.964	9.60556	-0.717089	5.44669
	103.964	9.59044	-0.709364	5.44669
	103.942	9.35536	-0.706245	5.44669
	103.884	9.23687	-0.716614	5.44669
	103.838	9.41435	-0.72348	5.44669
	103.812	9.70111	-0.722894	5.44669
	103.769	9.8343	-0.720244	5.44669
	103.73	9.80022	-0.711477	5.44669
	103.724	9.74052	-0.69176	5.44669
	103.735	9.72792	-0.676056	5.44669
	103.741	9.74392	-0.682685	5.44669
	103.74	9.7551	-0.707766	5.44669
	103.738	9.7541	-0.718564	5.44669
	103.737	9.74971	-0.706721	5.44669
	103.737	9.74822	-0.712483	5.44669
	103.738	9.74916	-0.745025	5.44669
	103.738	9.75009	-0.760712	5.44669
	103.738	9.75014	-0.732754	5.44669
	103.738	9.74983	-0.688218	5.44669
	103.738	9.74968	-0.667316	5.44669
	103.738	9.74973	-0.680331	5.44669
	103.738	9.7498	-0.717765	5.44669
	103.738	9.74982	-0.748449	5.44669
	103.738	9.7498	-0.735363	5.44669
	103.738	9.74978	-0.701233	5.44669
	103.738	9.74978	-0.69665	5.44669
	103.738	9.74979	-0.707663	5.44669
	103.738	9.74979	-0.706161	5.44669
	103.738	9.74979	-0.708262	5.44669
	103.738	9.74979	-0.718598	5.44669
	103.738	9.74979	-0.723595	5.44669
	103.738	9.74979	-0.722237	5.44669
	103.738	9.74979	-0.727799	5.44669
	103.715	9.74979	-0.739734	5.44669
	103.636	9.74979	-0.73633	5.44669
	103.532	9.74979	-0.721774	5.44669
	103.483	9.74979	-0.715479	5.44669
	103.493	9.74979	-0.725664	5.44669
	103.514	9.74979	-0.741249	5.44669
	103.519	9.74979	-0.737725	5.44669
	103.514	9.74979	-0.721819	5.44669
	103.51	9.74979	-0.715002	5.44669
	103.51	9.74979	-0.717577	5.44669
	103.511	9.74979	-0.713173	5.44669
	103.512	9.74979	-0.693419	5.44669
	103.512	9.74979	-0.684019	5.44669
	103.511	9.74979	-0.702418	5.44669
	103.511	9.74979	-0.715892	5.44669
	103.511	9.74979	-0.707509	5.44669
	103.512	9.79898	-0.713764	5.44669
	103.511	9.92576	-0.745282	5.44669
	103.511	9.97819	-0.760364	5.44669
	103.511	9.85937	-0.740388	5.44669
	103.511	9.72662	-0.724269	5.44669
	103.511	9.70305	-0.73211	5.44669
	103.511	9.73875	-0.73444	5.44669
	103.511	9.76183	-0.723699	5.44669
	103.511	9.75876	-0.716958	5.44669
	103.511	9.74927	-0.725599	5.44669
	103.511	9.74638	-0.740696	5.44669
	103.511	9.74855	-0.729646	5.44669
	103.489	9.75048	-0.693773	5.44669
	103.409	9.75052	-0.678577	5.44669
	103.306	9.79904	-0.700055	5.44669
	103.279	9.92552	-0.724714	5.44669
	103.346	9.97807	-0.729033	5.44669
	103.391	9.8594	-0.722335	5.44669
	103.343	9.72667	-0.718035	5.44669
	103.277	9.70306	-0.71075	5.44669
	103.262	9.78793	-0.69224	5.44669
	103.279	9.93778	-0.684386	5.44669
	103.291	9.98716	-0.702991	5.44669
	103.29	9.85886	-0.723872	5.44669
	103.285	9.72321	-0.727636	5.44669
	103.284	9.751	-0.722049	5.44669
	103.284	9.9646	-0.726282	5.44669
	103.285	10.2161	-0.747036	5.44669
	103.286	10.2728	-0.756916	5.44669
	103.285	10.113	-0.738362	5.44669
	103.285	9.9619	-0.716782	5.44669
	103.285	9.94522	-0.712708	5.44669
	103.285	10.0395	-0.718413	5.44669
	103.285	10.1417	-0.72221	5.44669
	103.285	10.1108	-0.721766	5.44669
	103.285	10.0551	-0.712359	5.44669
	103.285	10.1402	-0.699459	5.44669
	103.285	10.211	-0.711697	5.44669
	103.285	10.1145	-0.739414	5.44669
	103.263	10.0337	-0.741655	5.44669
	103.205	10.1301	-0.724076	5.44669
	103.182	10.2636	-0.714543	5.44669
	103.236	10.2955	-0.716582	5.44669
	103.273	10.2138	-0.712919	5.44669
	103.227	10.0623	-0.701537	5.44669
	103.164	10.0112	-0.704498	5.44669
	103.128	10.1393	-0.718672	5.44669
	103.108	10.2755	-0.732835	5.44669
	103.131	10.248	-0.75094	5.44669
	103.173	10.0343	-0.764086	5.44669
	103.186	9.78269	-0.764835	5.44669
	103.155	9.726	-0.760742	5.44669
	103.09	9.93496	-0.758804	5.44669
	103.043	10.2621	-0.759453	5.44669
	103.042	10.5072	-0.752545	5.44669
	103.058	10.5224	-0.732432	5.44669
	103.064	10.3479	-0.723773	5.44669
	103.062	10.2053	-0.734739	5.44669
	103.058	10.1975	-0.735719	5.44669
	103.058	10.2433	-0.723301	5.44669
	103.059	10.265	-0.716337	5.44669
	103.059	10.2578	-0.72548	5.44669
	103.059	10.247	-0.740868	5.44669
	103.059	10.2451	-0.729759	5.44669
	103.059	10.2481	-0.69376	5.44669
	103.059	10.25	-0.67066	5.44669
	103.059	10.2498	-0.671885	5.44669
	103.059	10.249	-0.680308	5.44669
	103.059	10.2487	-0.691224	5.44669
	103.059	10.2489	-0.709783	5.44669
	103.059	10.2983	-0.724237	5.44669
	103.059	10.4251	-0.725367	5.44669
	103.059	10.4774	-0.720967	5.44669
	103.037	10.4078	-0.726636	5.44669
	102.979	10.4018	-0.739698	5.44669
	102.933	10.4307	-0.736728	5.44669
	102.929	10.3476	-0.721953	5.44669
	102.944	10.2379	-0.707542	5.44669
	102.951	10.2604	-0.689546	5.44669
	102.949	10.4134	-0.676534	5.44669
	102.923	10.4861	-0.675802	5.44669
	102.865	10.3663	-0.687726	5.44669
	102.82	10.2752	-0.709926	5.44669
	102.817	10.3756	-0.725541	5.44669
	102.831	10.5144	-0.725862	5.44669
	102.837	10.5963	-0.712841	5.44669
	102.835	10.689	-0.690326	5.44669
	102.832	10.765	-0.674969	5.44669
	102.831	10.7744	-0.682739	5.44669
	102.832	10.7529	-0.716046	5.44669
	102.833	10.7409	-0.746872	5.44669
	102.833	10.7435	-0.735313	5.44669
	102.833	10.7489	-0.701773	5.44669
	102.833	10.701	-0.696893	5.44669
	102.833	10.5729	-0.715444	5.44669
	102.833	10.5194	-0.726321	5.44669
	102.833	10.6383	-0.724502	5.44669
	102.833	10.7714	-0.719907	5.44669
	102.833	10.7951	-0.710765	5.44669
	102.81	10.7594	-0.691581	5.44669
	102.753	10.7362	-0.676234	5.44669
	102.707	10.7393	-0.682823	5.44669
	102.681	10.7488	-0.707761	5.44669
	102.638	10.7517	-0.718513	5.44669
	102.599	10.7495	-0.706701	5.44669
	102.593	10.7476	-0.712493	5.44669
	102.604	10.7475	-0.745036	5.44669
	102.632	10.7482	-0.768584	5.44669
	102.689	10.7485	-0.760906	5.44669
	102.71	10.7484	-0.724762	5.44669
	102.655	10.7482	-0.68485	5.44669
	102.595	10.7482	-0.676624	5.44669
	102.608	10.7483	-0.702416	5.44669
	102.681	10.7483	-0.726398	5.44669
	102.715	10.7483	-0.7289	5.44669
	102.66	10.7483	-0.713809	5.44669
	102.596	10.7483	-0.697523	5.44669
	102.584	10.7483	-0.710369	5.44669
	102.601	10.7483	-0.739546	5.44669
	102.612	10.7483	-0.734311	5.44669
	102.611	10.7483	-0.703965	5.44669
	102.606	10.7483	-0.70604	5.44669
	102.605	10.7483	-0.743354	5.44669
	102.606	10.7483	-0.770181	5.44669
	102.607	10.7483	-0.770045	5.44669
	102.607	10.7483	-0.752881	5.44669
	102.606	10.7483	-0.720928	5.44669
	102.606	10.7483	-0.686104	5.44669
	102.606	10.7483	-0.678513	5.44669
	102.606	10.7483	-0.710633	5.44669
	102.606	10.7483	-0.754027	5.44669
	102.606	10.7483	-0.772972	5.44669
	102.606	10.7483	-0.767412	5.44669
	102.606	10.7483	-0.758656	5.44669
	102.606	10.7483	-0.749142	5.44669
	102.606	10.7483	-0.731289	5.44669
	102.584	10.7483	-0.724503	5.44669
	102.527	10.7483	-0.735452	5.44669
	102.503	10.7483	-0.727887	5.44669
	102.557	10.7483	-0.702779	5.44669
	102.617	10.7483	-0.707834	5.44669
	102.627	10.7483	-0.736658	5.44669
	102.611	10.7483	-0.734009	5.44669
	102.601	10.7483	-0.696995	5.44669
	102.602	10.7483	-0.670498	5.44669
	102.607	10.7483	-0.670666	5.44669
	102.608	10.7483	-0.687726	5.44669
	102.607	10.7483	-0.711753	5.44669
	102.584	10.7483	-0.718436	5.44669
	102.526	10.7483	-0.697378	5.44669
	102.48	10.7483	-0.683757	5.44669
	102.477	10.7483	-0.708764	5.44669
	102.513	10.7483	-0.751371	5.44669
	102.556	10.7483	-0.764651	5.44669
	102.542	10.7483	-0.732142	5.44669
	102.519	10.7483	-0.686561	5.44669
	102.558	10.7483	-0.67471	5.44669
	102.612	10.7483	-0.701005	5.44669
	102.625	10.7483	-0.726487	5.44669
	102.612	10.7483	-0.729438	5.44669
	102.602	10.7483	-0.714003	5.44669
	102.602	10.7483	-0.689542	5.44669
	102.606	10.7483	-0.674228	5.44669
	102.585	10.7483	-0.682707	5.44669
	102.527	10.7483	-0.716296	5.44669
	102.503	10.7483	-0.746988	5.44669
	102.556	10.7483	-0.743144	5.44669
	102.594	10.7483	-0.721999	5.44669
	102.526	10.7483	-0.713143	5.44669
	102.406	10.7483	-0.716733	5.44669
	102.346	10.7483	-0.71348	5.44669
	102.357	10.7483	-0.701718	5.44669
	102.383	10.7483	-0.704374	5.44669
	102.389	10.7483	-0.718556	5.44669
	102.405	10.7483	-0.73283	5.44669
	102.458	10.7483	-0.750979	5.44669
	102.504	10.7483	-0.764104	5.44669
	102.532	10.7483	-0.756958	5.44669
	102.576	10.7483	-0.724707	5.44669
	102.614	10.7483	-0.694102	5.44669
	102.62	10.7483	-0.697507	5.44669
	102.587	10.7483	-0.710565	5.44669
	102.523	10.7483	-0.707074	5.44669
	102.478	10.7483	-0.715483	5.44669
	102.455	10.7483	-0.738287	5.44669
	102.435	10.7483	-0.739836	5.44669
	102.475	10.7483	-0.723714	5.44669
	102.572	10.7483	-0.715039	5.44669
	102.61	10.7483	-0.716918	5.44669
	102.526	10.7483	-0.720754	5.44669
	102.423	10.7483	-0.721688	5.44669
	102.423	10.7483	-0.712843	5.44669
	102.484	10.7483	-0.69969	5.44669
	102.514	10.7483	-0.703751	5.44669
	102.505	10.7483	-0.719015	5.44669
	102.513	10.7483	-0.725374	5.44669
	102.545	10.7483	-0.714963	5.44669
	102.516	10.7483	-0.69139	5.44669
	102.418	10.7483	-0.674661	5.44669
	102.377	10.7483	-0.682232	5.44669
	102.436	10.7483	-0.708072	5.44669
	102.483	10.7483	-0.726724	5.44669
	102.46	10.7483	-0.727018	5.44669
	102.453	10.7483	-0.720775	5.44669
	102.483	10.7483	-0.718097	5.44669
	102.525	10.7975	-0.711331	5.44669
	102.58	10.9242	-0.700332	5.44669
	102.619	10.9767	-0.704557	5.44669
	102.598	10.8578	-0.719125	5.44669
	102.505	10.7251	-0.733004	5.44669
	102.396	10.7015	-0.742979	5.44669
	102.371	10.7372	-0.727962	5.44669
	102.442	10.7603	-0.700126	5.44669
	102.487	10.7572	-0.706695	5.44669
	102.438	10.7477	-0.737124	5.44669
	102.371	10.7449	-0.734609	5.44669
	102.357	10.747	-0.697081	5.44669
	102.373	10.749	-0.670321	5.44669
	102.408	10.749	-0.678432	5.44669
	102.464	10.7483	-0.70803	5.44669
	102.506	10.748	-0.728058	5.44669
	102.53	10.7481	-0.727592	5.44669
	102.574	10.7483	-0.720541	5.44669
	102.614	10.7483	-0.717796	5.44669
	102.598	10.7483	-0.719158	5.44669
	102.529	10.7482	-0.720706	5.44669
	102.477	10.7483	-0.72087	5.44669
	102.452	10.7483	-0.728259	5.44669
	102.411	10.7483	-0.748284	5.44669
	102.373	10.7483	-0.756736	5.44669
	102.367	10.7483	-0.729972	5.44669
	102.377	10.7483	-0.688473	5.44669
	102.406	10.7483	-0.676283	5.44669
	102.462	10.7483	-0.700985	5.44669
	102.483	10.7483	-0.718049	5.44669
	102.429	10.7483	-0.701052	5.44669
	102.391	10.7483	-0.677564	5.44669
	102.439	10.7483	-0.672135	5.44669
	102.501	10.7483	-0.685822	5.44669
	102.537	10.7483	-0.710432	5.44669
	102.579	10.7483	-0.72643	5.44669
	102.592	10.7483	-0.733925	5.44669
	102.516	10.7483	-0.748631	5.44669
	102.403	10.7483	-0.76273	5.44669
	102.37	10.7483	-0.757217	5.44669
	102.461	10.7483	-0.725304	5.44669
	102.566	10.7483	-0.69426	5.4507
	102.542	10.7483	-0.705231	5.46104
	102.422	10.7483	-0.738604	5.46531
	102.346	10.7483	-0.73575	5.45562
	102.352	10.7483	-0.704904	5.4448
	102.38	10.7483	-0.705921	5.44287
	102.39	10.7483	-0.742971	5.44579
	102.384	10.7483	-0.762192	5.44767
	102.378	10.7483	-0.741976	5.44742
	102.378	10.7483	-0.724285	5.44664
	102.38	10.7483	-0.731553	5.44641
	102.381	10.7483	-0.72633	5.44658
	102.403	10.7483	-0.695642	5.44674
	102.46	10.7483	-0.680539	5.44675
	102.483	10.7483	-0.700213	5.44669
	102.43	10.7483	-0.724082	5.44667
	102.392	10.7483	-0.728713	5.44668
	102.439	10.7483	-0.714554	5.44669
	102.479	10.7483	-0.697902	5.44669
	102.435	10.7483	-0.702392	5.44669
	102.396	10.7483	-0.711211	5.44669
	102.461	10.7483	-0.697729	5.44669
	102.579	10.7483	-0.686479	5.44669
	102.618	10.7483	-0.709781	5.44669
	102.527	10.7483	-0.742959	5.44669
	102.42	10.7483	-0.735908	5.44669
	102.422	10.7483	-0.695543	5.44669
	102.462	10.7483	-0.677085	5.44669
	102.434	10.7483	-0.6988	5.44669
	102.379	10.7483	-0.716847	5.44669
	102.383	10.7483	-0.701326	5.44669
	102.452	10.7483	-0.685976	5.44669
	102.487	10.7483	-0.70042	5.44669
	102.434	10.7483	-0.714358	5.44669
	102.37	10.7483	-0.699706	5.44669
	102.358	10.7483	-0.678311	5.44669
	102.397	10.7483	-0.680797	5.44669
	102.488	10.7483	-0.706173	5.44669
	102.568	10.7483	-0.718567	5.44669
	102.555	10.7483	-0.707288	5.44669
	102.497	10.7483	-0.704849	5.44669
	102.451	10.7483	-0.708896	5.44669
	102.426	10.7483	-0.695885	5.44669
	102.472	10.7483	-0.678659	5.44669
	102.574	10.7483	-0.674431	5.44669
	102.612	10.7483	-0.686395	5.44669
	102.526	10.7483	-0.709856	5.44669
	102.422	10.7483	-0.725985	5.44669
	102.445	10.7483	-0.726073	5.44669
	102.564	10.7483	-0.720642	5.44669
	102.64	10.7483	-0.726248	5.44669
	102.634	10.7483	-0.739651	5.44669
	102.606	10.7483	-0.728976	5.44669
	102.596	10.7483	-0.693864	5.44669
	102.58	10.7483	-0.678853	5.44669
	102.528	10.7483	-0.708009	5.44669
	102.505	10.7483	-0.744935	5.44669
	102.557	10.7483	-0.745237	5.44669
	102.616	10.7483	-0.723607	5.44669
	102.627	10.7483	-0.705202	5.44669
	102.611	10.7483	-0.687977	5.44669
	102.601	10.7483	-0.676708	5.44669
	102.602	10.7483	-0.684304	5.44669
	102.606	10.7483	-0.716083	5.44669
	102.608	10.7483	-0.754202	5.44669
	102.607	10.7483	-0.763229	5.44669
	102.606	10.7483	-0.738409	5.44669
	102.606	10.7483	-0.722421	5.44669
	102.606	10.7483	-0.732039	5.44669
	102.606	10.7483	-0.727196	5.44669
	102.606	10.7483	-0.703702	5.44669
	102.606	10.7483	-0.700596	5.44669
	102.606	10.7483	-0.708439	5.44669
	102.606	10.7483	-0.697213	5.44669
	102.606	10.7483	-0.679379	5.44669
	102.606	10.7483	-0.674261	5.44669
	102.606	10.7483	-0.678197	5.44669
	102.606	10.7483	-0.689494	5.44669
	102.606	10.7483	-0.709809	5.44669
	102.606	10.7483	-0.716992	5.44669
	102.606	10.7483	-0.697464	5.44669
	102.606	10.7483	-0.684306	5.44669
	102.606	10.7483	-0.701093	5.44669
	102.606	10.7483	-0.723104	5.44669
	102.606	10.7483	-0.727989	5.44669
	102.629	10.6991	-0.722469	5.44669
	102.708	10.5723	-0.726333	5.44669
	102.812	10.5199	-0.746908	5.44669
	102.839	10.6387	-0.764715	5.44669
	102.771	10.7714	-0.766533	5.44669
	102.726	10.795	-0.753359	5.44669
	102.775	10.7593	-0.722378	5.44669
	102.841	10.7362	-0.686541	5.44669
	102.856	10.7393	-0.678181	5.44669
	102.839	10.6996	-0.702467	5.44669
	102.827	10.5757	-0.725866	5.44669
	102.828	10.4719	-0.728659	5.44669
	102.833	10.462	-0.713898	5.44669
	102.834	10.4931	-0.697646	5.44669
	102.833	10.4602	-0.702518	5.44669
	102.832	10.3292	-0.711355	5.44669
	102.832	10.2691	-0.697744	5.44669
	102.855	10.3863	-0.678564	5.44669
	102.935	10.5211	-0.681601	5.44669
	103.038	10.546	-0.70642	5.44669
	103.066	10.5102	-0.718385	5.44669
	102.975	10.4866	-0.707124	5.44669
	102.873	10.4403	-0.712716	5.44669
	102.898	10.3231	-0.737108	5.44669
	103.017	10.2245	-0.732455	5.44669
	103.092	10.2144	-0.696183	5.44669
	103.087	10.2435	-0.67071	5.44669
	103.058	10.2591	-0.678914	5.44669
	103.049	10.2552	-0.715964	5.44669
	103.055	10.248	-0.756069	5.44669
	103.061	10.2464	-0.771924	5.44669
	103.061	10.2483	-0.758376	5.44669
	103.059	10.2496	-0.730384	5.44669
	103.058	10.2495	-0.720833	5.44669
	103.059	10.249	-0.734235	5.44669
	103.059	10.2488	-0.728682	5.44669
	103.059	10.2489	-0.695674	5.44669
	103.059	10.2491	-0.671846	5.44669
	103.059	10.2491	-0.671702	5.44669
	103.059	10.249	-0.67981	5.44669
	103.059	10.249	-0.68321	5.44669
	103.059	10.249	-0.689615	5.44669
	103.059	10.249	-0.708077	5.44669
	103.059	10.249	-0.716223	5.44669
	103.059	10.249	-0.697758	5.44669
	103.081	10.249	-0.684702	5.44669
	103.139	10.249	-0.701154	5.44669
	103.185	10.249	-0.722989	5.44669
	103.188	10.249	-0.727919	5.44669
	103.174	10.249	-0.71461	5.44669
	103.189	10.249	-0.698207	5.44669
	103.249	10.249	-0.7025	5.44669
	103.298	10.249	-0.719019	5.44669
	103.303	10.249	-0.73369	5.44669
	103.288	10.249	-0.743304	5.44669
	103.28	10.249	-0.727854	5.44669
	103.282	10.249	-0.692094	5.44669
	103.286	10.1998	-0.67851	5.44669
	103.287	10.0731	-0.700624	5.44669
	103.286	10.0206	-0.724976	5.44669
	103.285	10.0903	-0.736811	5.44669
	103.285	10.047	-0.750359	5.44669
	103.285	9.8914	-0.754557	5.44669
	103.285	9.87289	-0.736192	5.44669
	103.285	9.92543	-0.716711	5.44669
	103.285	9.85641	-0.705579	5.44669
	103.285	9.79338	-0.690593	5.44669
	103.285	9.88744	-0.677672	5.44669
	103.285	9.96443	-0.683777	5.44669
	103.285	9.86728	-0.70765	5.44669
	103.285	9.73482	-0.718127	5.44669
	103.285	9.70368	-0.698708	5.44669
	103.285	9.7361	-0.676553	5.44669
	103.285	9.76049	-0.680415	5.44669
	103.285	9.75915	-0.706638	5.44669
	103.285	9.74991	-0.726769	5.44669
	103.307	9.74651	-0.727546	5.44669
	103.387	9.74838	-0.71311	5.44669
	103.491	9.75036	-0.697711	5.44669
	103.54	9.75053	-0.702826	5.44669
	103.53	9.7499	-0.719331	5.44669
	103.509	9.74957	-0.725835	5.44669
	103.504	9.74966	-0.722915	5.44669
	103.509	9.74981	-0.727286	5.44669
	103.491	9.74985	-0.747149	5.44669
	103.433	9.74981	-0.764477	5.44669
	103.408	9.74978	-0.766348	5.44669
	103.461	9.74978	-0.753366	5.44669
	103.522	9.74979	-0.722447	5.44669
	103.533	9.74979	-0.686568	5.44669
	103.517	9.74979	-0.670297	5.44669
	103.506	9.74979	-0.682168	5.44669
	103.507	9.74979	-0.717475	5.44669
	103.512	9.74979	-0.747675	5.44669
	103.513	9.74979	-0.735142	5.44669
	103.534	9.74979	-0.693545	5.44669
	103.591	9.74979	-0.668649	5.44669
	103.615	9.74979	-0.678989	5.44669
	103.561	9.74979	-0.716728	5.44669
	103.501	9.74979	-0.748491	5.44669
	103.513	9.74979	-0.735749	5.44669
	103.609	9.74979	-0.70138	5.44669
	103.722	9.74979	-0.696574	5.44669
	103.771	9.74979	-0.715449	5.44669
	103.756	9.74979	-0.734308	5.44669
	103.733	9.74979	-0.752704	5.44669
	103.729	9.74979	-0.75643	5.44669
	103.736	9.74979	-0.728272	5.44669
	103.74	9.74979	-0.69574	5.44669
	103.739	9.74979	-0.696919	5.44669
	103.738	9.74979	-0.709736	5.44669
	103.737	9.74979	-0.699064	5.44669
	103.738	9.74979	-0.687564	5.44669
	103.738	9.74979	-0.70189	5.44669
	103.738	9.74979	-0.71441	5.44669
	103.738	9.7006	-0.699205	5.44669
	103.738	9.57382	-0.678083	5.44669
	103.738	9.4722	-0.68088	5.44669
	103.738	9.46425	-0.714159	5.44669
	103.738	9.49538	-0.754613	5.44669
	103.738	9.51098	-0.771956	5.44669
	103.738	9.50641	-0.766777	5.44669
	103.76	9.49895	-0.758751	5.44669
	103.84	9.49744	-0.749407	5.44669
	103.921	9.49946	-0.731366	5.44669
	103.913	9.50085	-0.724441	5.44669
	103.879	9.45152	-0.735398	5.44669
	103.912	9.32419	-0.735757	5.44669
	103.967	9.22239	-0.723083	5.44669
	103.983	9.21455	-0.716232	5.44669
	103.971	9.29499	-0.717643	5.44669
	103.96	9.43737	-0.720634	5.44669
	103.96	9.4852	-0.72138	5.44669
	103.964	9.35889	-0.720628	5.44669
	103.965	9.22464	-0.720048	5.44669
	103.965	9.2523	-0.712201	5.44669
	103.964	9.41616	-0.692133	5.44669
	103.964	9.49153	-0.675955	5.44669
	103.964	9.36909	-0.674639	5.44669
	103.964	9.22666	-0.679573	5.44669
	103.986	9.20033	-0.689937	5.44669
	104.044	9.23832	-0.717376	5.44669
	104.068	9.26333	-0.744863	5.44669
	104.014	9.26026	-0.733998	5.44669
	103.954	9.25008	-0.701936	5.44669
	103.943	9.24691	-0.7053	5.44669
	103.959	9.24919	-0.735895	5.44669
	103.992	9.25128	-0.742461	5.44669
	104.048	9.25134	-0.725665	5.44669
	104.09	9.25063	-0.707052	5.44669
	104.092	9.2503	-0.68802	5.44268
	104.079	9.25042	-0.676069	5.43234
	104.095	9.25059	-0.67615	5.42806
	104.154	9.25061	-0.680166	5.43775
	104.204	9.25057	-0.689648	5.44858
	104.208	9.25054	-0.717044	5.4505
	104.193	9.25054	-0.744826	5.44759
	104.185	9.25056	-0.741971	5.44571
	104.187	9.25056	-0.722276	5.44595
	104.191	9.25056	-0.705805	5.44673
	104.192	9.25055	-0.696573	5.44696
	104.191	9.25055	-0.704953	5.44679
	104.19	9.25055	-0.720628	5.44663
	104.19	9.25056	-0.733493	5.44663
	104.19	9.25056	-0.75052	5.44668
	104.213	9.25055	-0.755806	5.44671
	104.27	9.25055	-0.728787	5.4467
	104.294	9.25055	-0.688307	5.44668
	104.262	9.25055	-0.676635	5.44668
	104.282	9.25055	-0.701191	5.44669
	104.375	9.25055	-0.71801	5.44669
	104.441	9.25055	-0.708834	5.44669
	104.441	9.25055	-0.713566	5.44669
	104.418	9.20136	-0.736857	5.44669
	104.409	9.07459	-0.732047	5.44669
	104.413	9.02216	-0.696101	5.44669
	104.418	9.09178	-0.670821	5.44669
	104.419	9.04857	-0.67899	5.44669
	104.417	8.89293	-0.715956	5.44669
	104.416	8.87442	-0.748168	5.44669
	104.416	8.92695	-0.735888	5.44669
	104.417	8.85794	-0.693682	5.44669
	104.417	8.7949	-0.676312	5.44669
	104.417	8.93816	-0.707008	5.44669
	104.439	9.14193	-0.745419	5.44669
	104.496	9.0972	-0.737925	5.44669
	104.52	8.84593	-0.695514	5.44669
	104.489	8.68203	-0.668485	5.44669
	104.486	8.74008	-0.670349	5.44669
	104.499	8.92695	-0.680438	5.44669
	104.484	9.00111	-0.683954	5.44669
	104.491	8.86999	-0.689704	5.44669
	104.525	8.72435	-0.71572	5.44669
	104.563	8.69976	-0.744252	5.44669
	104.616	8.73961	-0.742201	5.44669
	104.654	8.76479	-0.722577	5.44669
	104.656	8.76113	-0.70585	5.44669
	104.644	8.75064	-0.688614	5.44669
	104.639	8.74755	-0.684616	5.44669
	104.641	8.74998	-0.704377	5.44669
	104.643	8.7521	-0.7165	5.44669
	104.644	8.75212	-0.699197	5.44669
	104.665	8.75138	-0.685208	5.44669
	104.722	8.75106	-0.700855	5.44669
	104.746	8.75119	-0.714813	5.44669
	104.693	8.75136	-0.699742	5.44669
	104.655	8.75138	-0.678165	5.44669
	104.724	8.75133	-0.680723	5.44669
	104.821	8.7513	-0.706194	5.44669
	104.824	8.75131	-0.718603	5.44669
	104.766	8.75132	-0.699425	5.44669
	104.737	8.70213	-0.676684	5.44669
	104.767	8.57535	-0.680215	5.44669
	104.838	8.52292	-0.706507	5.44669
	104.887	8.64174	-0.726785	5.44669
	104.887	8.77449	-0.73547	5.44669
	104.87	8.79806	-0.741282	5.44669
	104.863	8.76235	-0.726373	5.44669
	104.866	8.73928	-0.700064	5.44669
	104.87	8.69316	-0.699363	5.44669
	104.871	8.52668	-0.709216	5.44669
	104.869	8.35036	-0.705847	5.44669
	104.869	8.36539	-0.715449	5.44669
	104.869	8.48826	-0.746579	5.44669
	104.869	8.54291	-0.760309	5.44669
	104.869	8.4743	-0.739904	5.44669
	104.869	8.32017	-0.716215	5.44669
	104.869	8.21403	-0.70405	5.44669
	104.869	8.2631	-0.698	5.44669
	104.869	8.47509	-0.706176	5.44669
	104.869	8.71835	-0.712762	5.44669
	104.869	8.77213	-0.697034	5.44669
	104.869	8.56492	-0.677766	5.44268
	104.869	8.28876	-0.68152	5.43234
	104.869	8.17058	-0.706669	5.42806
	104.892	8.20718	-0.718519	5.43775
	104.971	8.2626	-0.699221	5.44858
	105.075	8.27251	-0.676628	5.4505
	105.124	8.25691	-0.680265	5.44759
	105.114	8.24685	-0.714418	5.44571
	105.093	8.24817	-0.747069	5.44595
	105.088	8.25231	-0.735974	5.44673
	105.093	8.25357	-0.694109	5.44696
	105.097	8.25262	-0.67646	5.44679
	105.097	8.25178	-0.706919	5.44663
	105.096	8.25176	-0.745329	5.44663
	105.095	8.25206	-0.737919	5.44668
	105.095	8.25218	-0.703414	5.44671
	105.096	8.25214	-0.704525	5.4467
	105.096	8.25207	-0.735045	5.44668
	105.096	8.25206	-0.74238	5.44668
	105.095	8.25208	-0.725933	5.44669
	105.095	8.25209	-0.707193	5.44669
	105.096	8.25209	-0.695855	5.44669
	105.096	8.25208	-0.71203	5.44669
	105.118	8.25208	-0.748706	5.44669
	105.175	8.25208	-0.762417	5.44669
	105.221	8.25208	-0.74003	5.44669
	105.247	8.25208	-0.715519	5.44669
	105.268	8.25208	-0.703714	5.44669
	105.25	8.25208	-0.698107	5.44669
	105.232	8.25208	-0.70634	5.44669
	105.253	8.25208	-0.712793	5.44669
	105.249	8.25208	-0.704859	5.44669
	105.237	8.25208	-0.705892	5.44669
	105.277	8.25208	-0.718068	5.44669
	105.328	8.25208	-0.724215	5.44669
	105.339	8.25208	-0.714814	5.44669
	105.327	8.25208	-0.69174	5.44669
	105.318	8.25208	-0.67486	5.44669
	105.318	8.25208	-0.682191	5.44669
	105.322	8.20289	-0.707984	5.44669
	105.323	8.07612	-0.726702	5.44669
	105.322	7.9745	-0.73491	5.44669
	105.322	7.91735	-0.748947	5.44669
	105.322	7.87089	-0.754642	5.44669
	105.322	7.91165	-0.728858	5.44669
	105.322	8.00075	-0.688751	5.44669
	105.344	8.03237	-0.676795	5.44669
	105.402	7.96615	-0.7011	5.44669
	105.448	7.82122	-0.717915	5.44669
	105.474	7.71808	-0.708826	5.44669
	105.517	7.71595	-0.713597	5.44669
	105.556	7.75006	-0.744743	5.44669
	105.562	7.76484	-0.768069	5.44669
	105.551	7.75887	-0.760794	5.44669
	105.544	7.75111	-0.732769	5.44669
	105.546	7.74998	-0.713102	5.44669
	105.548	7.75226	-0.70529	5.44669
	105.549	7.75362	-0.699627	5.44669
	105.548	7.75338	-0.706417	5.44669
	105.548	7.75279	-0.720156	5.44669
	105.548	7.75263	-0.724904	5.44669
	105.548	7.75278	-0.722232	5.44669
	105.548	7.75289	-0.71946	5.44669
	105.548	7.75289	-0.711384	5.44669
	105.57	7.75285	-0.69987	5.44669
	105.628	7.75283	-0.712215	5.44669
	105.652	7.75284	-0.747356	5.44669
	105.598	7.75285	-0.769656	5.44669
	105.538	7.75285	-0.768401	5.44669
	105.527	7.75285	-0.752379	5.44669
	105.543	7.75285	-0.721303	5.44669
	105.554	7.75285	-0.686439	5.44669
	105.574	7.75285	-0.670649	5.44669
	105.65	7.75285	-0.67449	5.44669
	105.752	7.75285	-0.681405	5.44669
	105.803	7.75285	-0.690758	5.44669
	105.793	7.75285	-0.717069	5.44669
	105.772	7.75285	-0.744442	5.44669
	105.767	7.75285	-0.741801	5.44669
	105.772	7.75285	-0.722342	5.44669
	105.776	7.75285	-0.705893	5.44669
	105.776	7.75285	-0.696587	5.44669
	105.774	7.75285	-0.712798	5.44669
	105.774	7.75285	-0.748768	5.44669
	105.774	7.75285	-0.762169	5.44669
	105.774	7.75285	-0.732034	5.44669
	105.775	7.75285	-0.69527	5.44669
	105.774	7.75285	-0.695384	5.44669
	105.774	7.75285	-0.717131	5.44669
	105.774	7.75285	-0.735437	5.44669
	105.774	7.75285	-0.752579	5.44669
	105.774	7.75285	-0.763848	5.44669
	105.774	7.75285	-0.764153	5.44669
	105.774	7.75285	-0.75267	5.44669
	105.774	7.75285	-0.730806	5.44669
	105.797	7.75285	-0.715175	5.44669
	105.876	7.75285	-0.714728	5.44669
	105.958	7.75285	-0.719832	5.44669
	105.928	7.75285	-0.722087	5.44669
	105.836	7.75285	-0.72121	5.44669
	105.845	7.75285	-0.720041	5.44669
	105.954	7.75285	-0.727733	5.44669
	106.03	7.75285	-0.748358	5.44669
	106.029	7.75285	-0.764825	5.44669
	106.002	7.75285	-0.758193	5.44669
	105.991	7.75285	-0.724968	5.44669
	105.996	7.75285	-0.685901	5.44669
	106.002	7.75285	-0.676991	5.44669
	106.003	7.75285	-0.710067	5.44669
	106.001	7.75285	-0.74646	5.44669
	106	7.75285	-0.737274	5.44669
	106	7.75285	-0.694871	5.44669
	106.001	7.75285	-0.668447	5.44669
	106.001	7.75285	-0.670562	5.44669
	106.001	7.75285	-0.680541	5.44669
	106.001	7.70366	-0.683921	5.44669
	106.001	7.57688	-0.681783	5.44669
	106.001	7.52445	-0.679684	5.44669
	106.001	7.64327	-0.679565	5.44669
	106.001	7.72683	-0.688132	5.44669
	106.001	7.62362	-0.716621	5.44669
	106.001	7.53549	-0.745188	5.44669
	106.001	7.58204	-0.742273	5.44669
	106.023	7.54189	-0.722274	5.44669
	106.08	7.34655	-0.705697	5.44669
	106.126	7.25335	-0.696529	5.44669
	106.152	7.37806	-0.704973	5.44669
	106.196	7.52755	-0.720652	5.44669
	106.235	7.556	-0.725625	5.44669
	106.24	7.51638	-0.714487	5.44669
	106.23	7.48993	-0.691101	5.44669
	106.223	7.44379	-0.674709	5.44669
	106.224	7.32769	-0.674484	5.44669
	106.227	7.22947	-0.679951	5.44669
	106.228	7.21913	-0.682279	5.44669
	106.227	7.24806	-0.681304	5.44669
	106.227	7.26359	-0.687938	5.44669
	106.227	7.25977	-0.708051	5.44669
	106.227	7.25264	-0.724679	5.44669
	106.227	7.25102	-0.726167	5.44669
	106.227	7.25287	-0.713275	5.44669
	106.249	7.25422	-0.690399	5.44669
	106.307	7.25413	-0.682717	5.44669
	106.353	7.25361	-0.702946	5.44669
	106.379	7.25343	-0.716576	5.44669
	106.422	7.25353	-0.707608	5.44669
	106.461	7.25364	-0.705692	5.44669
	106.467	7.25365	-0.709136	5.44669
	106.456	7.25362	-0.695685	5.44669
	106.45	7.2536	-0.67849	5.44669
	106.451	7.2536	-0.674432	5.44669
	106.454	7.25361	-0.678584	5.44669
	106.454	7.25361	-0.689596	5.44669
	106.454	7.25361	-0.709714	5.44669
	106.453	7.25361	-0.724786	5.44669
	106.453	7.25361	-0.725621	5.44669
	106.453	7.25361	-0.713008	5.44669
	106.453	7.25361	-0.690482	5.44669
	106.453	7.25361	-0.682846	5.44669
	106.476	7.25361	-0.702971	5.44669
	106.533	7.25361	-0.71654	5.44669
	106.579	7.25361	-0.707584	5.44669
	106.605	7.20442	-0.713565	5.44669
	106.648	7.07765	-0.745171	5.44669
	106.687	6.97602	-0.76826	5.44669
	106.693	6.96807	-0.760722	5.44669
	106.682	7.04839	-0.7248	5.44669
	106.676	7.19077	-0.684931	5.44669
	106.677	7.28782	-0.668773	5.44669
	106.68	7.23912	-0.674241	5.44669
	106.681	7.03052	-0.689838	5.44669
	106.68	6.83773	-0.719237	5.44669
	106.679	6.86088	-0.75355	5.44669
	106.679	6.94381	-0.769704	5.44669
	106.68	6.87269	-0.758341	5.44669
	106.68	6.74876	-0.731159	5.44669
	106.68	6.7119	-0.72117	5.44669
	106.68	6.78807	-0.7341	5.44669
	106.702	6.939	-0.736376	5.44669
	106.782	6.99191	-0.723803	5.44669
	106.863	6.86471	-0.708443	5.44669
	106.855	6.72827	-0.689266	5.44669
	106.821	6.70614	-0.683967	5.44669
	106.853	6.74376	-0.711745	5.44669
	106.909	6.76712	-0.744676	5.44669
	106.925	6.76349	-0.7438	5.44669
	106.913	6.75367	-0.723097	5.44669
	106.902	6.75084	-0.705499	5.44669
	106.902	6.75314	-0.696153	5.44669
	106.906	6.75512	-0.704886	5.44669
	106.907	6.75512	-0.712878	5.44669
	106.906	6.75442	-0.705412	5.44669
	106.906	6.75413	-0.713964	5.44669
	106.906	6.75425	-0.738241	5.44669
	106.906	6.75441	-0.732486	5.44669
	106.906	6.75443	-0.695793	5.44669
	106.906	6.75439	-0.678407	5.44669
	106.906	6.75436	-0.707135	5.44669
	106.906	6.75436	-0.744728	5.44669
	106.906	6.75438	-0.73759	5.44669
	106.906	6.75438	-0.695619	5.44669
	106.906	6.75438	-0.676519	5.44669
	106.906	6.75437	-0.706406	5.44669
	106.906	6.75437	-0.745094	5.44669
	106.906	6.75437	-0.745873	5.44669
	106.906	6.75437	-0.723817	5.44669
	106.906	6.75437	-0.705064	5.44669
	106.906	6.75437	-0.695715	5.44669
	106.906	6.75437	-0.712728	5.44669
	106.906	6.75437	-0.741178	5.44669
	106.928	6.75437	-0.734156	5.44669
	107.008	6.75437	-0.695449	5.44669
	107.111	6.75437	-0.669798	5.44669
	107.161	6.75437	-0.678793	5.44669
	107.151	6.75437	-0.716238	5.44669
	107.107	6.70518	-0.748356	5.44669
	107.045	6.57841	-0.743737	5.44669
	107.026	6.52598	-0.729633	5.44669
	107.084	6.6448	-0.740988	5.44669
	107.144	6.77755	-0.761103	5.44669
	107.153	6.80111	-0.75926	5.44669
	107.137	6.76541	-0.726739	5.44669
	107.126	6.74234	-0.686264	5.44669
	107.128	6.7454	-0.668643	5.44669
	107.132	6.75489	-0.673712	5.44669
	107.134	6.75778	-0.689663	5.44669
	107.133	6.75562	-0.719352	5.44669
	107.132	6.70449	-0.75366	5.44669
	107.132	6.52849	-0.761839	5.44669
	107.132	6.34995	-0.73802	5.44669
	107.155	6.36744	-0.722752	5.44669
	107.234	6.44293	-0.740187	5.44669
	107.338	6.3707	-0.763221	5.44669
	107.387	6.24896	-0.760433	5.44669
	107.377	6.2134	-0.726478	5.44669
	107.356	6.24016	-0.685738	5.44669
	107.351	6.31294	-0.676386	5.44669
	107.356	6.44004	-0.702001	5.44669
	107.36	6.48422	-0.718438	5.44669
	107.36	6.36183	-0.700854	5.44669
	107.358	6.23051	-0.685213	5.44669
	107.358	6.20882	-0.700268	5.44669
	107.358	6.24479	-0.714566	5.44669
	107.359	6.26732	-0.707717	5.44669
	107.359	6.26393	-0.706452	5.44669
	107.358	6.25449	-0.717286	5.44669
	107.381	6.25174	-0.731558	5.44669
	107.438	6.25395	-0.743027	5.44669
	107.462	6.25585	-0.736367	5.44669
	107.408	6.25586	-0.720617	5.44669
	107.348	6.25519	-0.714981	5.44669
	107.36	6.2549	-0.717996	5.44669
	107.433	6.25502	-0.713355	5.44669
	107.49	6.25517	-0.693347	5.44669
	107.514	6.25519	-0.683924	5.44669
	107.531	6.25515	-0.710275	5.44669
	107.511	6.25512	-0.744075	5.44669
	107.494	6.25513	-0.7362	5.44669
	107.538	6.25514	-0.695268	5.44669
	107.592	6.20595	-0.668995	5.44669
	107.603	6.07917	-0.67065	5.44669
	107.59	6.02674	-0.688254	5.44669
	107.58	6.14556	-0.711979	5.44669
	107.581	6.22912	-0.726214	5.44669
	107.585	6.12591	-0.725414	5.44669
	107.586	6.03778	-0.712414	5.44669
	107.585	6.13352	-0.690307	5.44669
	107.584	6.26934	-0.682984	5.44669
	107.584	6.3024	-0.710962	5.44669
	107.585	6.22039	-0.752568	5.44669
	107.585	6.06838	-0.772242	5.44669
	107.585	6.01708	-0.759755	5.44669
	107.585	6.14535	-0.730849	5.44669
	107.585	6.28166	-0.720538	5.44669
	107.585	6.25416	-0.733946	5.44669
	107.585	6.04045	-0.728666	5.44669
	107.585	5.78878	-0.69577	5.44669
[truncated: 742 more rows]
