# Supplementary material for: Design of a cosmetic glove stiffness compensation mechanism for toddler-sized hand prostheses
Source: PLoS One. 2017 Aug 11;12(8):e0183233. doi: 10.1371/journal.pone.0183233 (PMC5553851; doi:10.1371/journal.pone.0183233)
Supplement: S1 Dataset — (ZIP) [file pone.0183233.s001.zip › 02 Spring measurements/RVS2_4.xlsx]

## Sheet: RVS2_4
LabVIEW Measurement
Writer_Version	2
Reader_Version	2
Separator	Tab
Decimal_Separator	.
Multi_Headings	No
X_Columns	No
Time_Pref	Absolute
Operator	localadmin
Date	2013-09-24
Time	00:15:26.357000
***End_of_Header***
Channels	4
Samples	10	10	10	10
Date	2013-09-24	2013-09-24	2013-09-24	2013-09-24
Time	00:15:33.157000	00:15:33.157000	00:15:33.157000	00:15:33.158000
Y_Unit_Label	mm	N	N	Pa
X_Dimension	Time	Time	Time	Time
X0	0	0	0	0
Delta_X	0.01	0.01	0.01	0.01
***End_of_Header***
X_Value	Voltage LVDT (Filtered)	Voltage Load Cell (Filtered)	Voltage Pinch Load Cell (Filtered)	Voltage Pressure (Filtered)	Comment
	112.634	0.264307	-0.683934	5.44669
	112.751	0.264307	-0.708684	5.44669
	112.822	0.264307	-0.743404	5.44669
	112.794	0.264307	-0.744355	5.44669
	112.687	0.264307	-0.731652	5.44669
	112.574	0.264307	-0.733744	5.44669
	112.53	0.264307	-0.732492	5.44669
	112.547	0.264307	-0.722302	5.44669
	112.59	0.264307	-0.717065	5.44669
	112.651	0.264307	-0.726141	5.44669
	112.668	0.264307	-0.740885	5.44669
	112.633	0.264307	-0.737403	5.44669
	112.631	0.264307	-0.721814	5.44669
	112.668	0.264307	-0.707243	5.44669
	112.71	0.264307	-0.68947	5.44669
	112.742	0.264307	-0.684479	5.44669
	112.721	0.264307	-0.711886	5.44669
	112.677	0.264307	-0.752424	5.44669
	112.661	0.264307	-0.771853	5.44669
	112.692	0.264307	-0.759643	5.44669
	112.759	0.264307	-0.73094	5.44669
	112.783	0.264307	-0.712745	5.44669
	112.726	0.264307	-0.713661	5.44669
	112.687	0.264307	-0.720248	5.44669
	112.712	0.264307	-0.71477	5.44669
	112.695	0.264307	-0.693139	5.44669
	112.628	0.264307	-0.683334	5.44669
	112.643	0.264307	-0.702231	5.44669
	112.745	0.264307	-0.716057	5.44669
	112.794	0.264307	-0.707645	5.44669
	112.736	0.264307	-0.705892	5.44669
	112.687	0.264307	-0.709206	5.44669
	112.731	0.264307	-0.695644	5.44669
	112.773	0.264307	-0.678448	5.44669
	112.71	0.264307	-0.682299	5.44669
	112.591	0.264307	-0.706753	5.44669
	112.529	0.264307	-0.726148	5.44669
	112.54	0.264307	-0.727245	5.44669
	112.566	0.264307	-0.721075	5.44669
	112.595	0.264307	-0.718142	5.44669
	112.668	0.264307	-0.711243	5.44669
	112.767	0.264307	-0.692409	5.44669
	112.816	0.264307	-0.684282	5.44669
	112.808	0.264307	-0.710758	5.44669
	112.787	0.264307	-0.744151	5.44669
	112.782	0.264307	-0.73606	5.44669
	112.787	0.264307	-0.703054	5.44669
	112.791	0.264307	-0.697165	5.44669
	112.791	0.264307	-0.715102	5.44669
	112.789	0.264307	-0.726082	5.44669
	112.767	0.264307	-0.724523	5.44669
	112.709	0.264307	-0.720001	5.44669
	112.686	0.264307	-0.718667	5.44669
	112.718	0.264307	-0.719716	5.44669
	112.698	0.264307	-0.72063	5.44669
	112.627	0.264307	-0.72064	5.44669
	112.641	0.264307	-0.712449	5.44669
	112.745	0.264307	-0.692026	5.44669
	112.817	0.264307	-0.675822	5.44669
	112.794	0.264307	-0.674621	5.44268
	112.711	0.264307	-0.679613	5.43234
	112.677	0.264307	-0.682089	5.42806
	112.713	0.264307	-0.689215	5.43775
	112.722	0.264307	-0.708308	5.44858
	112.709	0.264307	-0.716462	5.4505
	112.723	0.264307	-0.697776	5.44759
	112.692	0.264307	-0.676754	5.44571
	112.623	0.264307	-0.67296	5.44595
	112.619	0.264307	-0.686456	5.44673
	112.644	0.264307	-0.718275	5.44696
	112.612	0.264307	-0.746477	5.44679
	112.583	0.264307	-0.742226	5.44663
	112.647	0.264307	-0.721796	5.44663
	112.762	0.264307	-0.705514	5.44668
	112.8	0.264307	-0.688751	5.44671
	112.732	0.264307	-0.684792	5.4467
	112.661	0.264307	-0.704403	5.44668
	112.651	0.264307	-0.724319	5.44668
	112.671	0.264307	-0.727321	5.44669
	112.661	0.264307	-0.721758	5.44669
	112.601	0.264307	-0.726272	5.44669
	112.55	0.264307	-0.747135	5.44669
	112.567	0.313497	-0.764831	5.44669
	112.662	0.440273	-0.75863	5.44669
	112.774	0.492705	-0.725149	5.44669
	112.822	0.373887	-0.685822	5.44669
	112.807	0.241132	-0.676893	5.44669
	112.763	0.217568	-0.702184	5.44669
	112.679	0.253272	-0.718334	5.44669
	112.582	0.276346	-0.700746	5.44669
	112.559	0.27328	-0.677334	5.44669
	112.648	0.263787	-0.672148	5.44669
	112.771	0.2609	-0.678038	5.44669
	112.826	0.263065	-0.690179	5.44669
	112.81	0.264998	-0.710152	5.44669
	112.785	0.265038	-0.724763	5.44669
	112.758	0.264368	-0.725456	5.44669
	112.685	0.264073	-0.712947	5.44669
	112.608	0.264187	-0.690515	5.44669
	112.638	0.26434	-0.675011	5.44669
	112.75	0.264364	-0.674818	5.44669
	112.82	0.313509	-0.687855	5.44669
	112.815	0.440258	-0.71033	5.44669
	112.789	0.492694	-0.717794	5.44669
	112.78	0.373888	-0.697615	5.44669
	112.763	0.241137	-0.676213	5.44669
	112.689	0.21757	-0.680661	5.44669
	112.608	0.253271	-0.714732	5.44669
	112.636	0.276345	-0.75493	5.44669
	112.75	0.27328	-0.764014	5.44669
	112.821	0.263788	-0.738479	5.44669
	112.793	0.2609	-0.7143	5.44669
	112.709	0.263065	-0.711625	5.44669
	112.654	0.264998	-0.718842	5.44669
	112.656	0.265038	-0.722774	5.44669
	112.698	0.264368	-0.729721	5.44669
	112.763	0.264073	-0.74822	5.44669
	112.805	0.264187	-0.756189	5.44669
	112.782	0.26434	-0.729766	5.44669
	112.71	0.264364	-0.688581	5.44669
	112.658	0.264319	-0.676401	5.44669
	112.658	0.264292	-0.700996	5.44669
	112.697	0.264297	-0.725882	5.44669
	112.762	0.264308	-0.729188	5.44669
	112.805	0.264311	-0.721985	5.44669
	112.782	0.264309	-0.725704	5.44669
	112.688	0.264306	-0.738946	5.44669
	112.579	0.264306	-0.736745	5.44669
	112.554	0.264307	-0.730098	5.44669
	112.648	0.264307	-0.735806	5.44669
	112.773	0.264307	-0.726039	5.44669
	112.826	0.264307	-0.694007	5.44669
	112.81	0.264307	-0.679958	5.44669
	112.785	0.264307	-0.70055	5.44669
	112.78	0.264307	-0.71656	5.44669
	112.765	0.264307	-0.700583	5.44669
	112.712	0.264307	-0.677896	5.44669
	112.688	0.264307	-0.672441	5.44669
	112.717	0.264307	-0.677961	5.44669
	112.697	0.264307	-0.690042	5.44669
	112.605	0.264307	-0.710122	5.44669
	112.539	0.264307	-0.724799	5.44669
	112.539	0.264307	-0.733352	5.44669
	112.562	0.264307	-0.748971	5.44669
	112.571	0.264307	-0.763076	5.44669
	112.589	0.264307	-0.765112	5.44669
	112.642	0.264307	-0.761217	5.44669
	112.687	0.264307	-0.758904	5.44669
	112.692	0.264307	-0.751456	5.44669
	112.657	0.264307	-0.7243	5.44669
	112.614	0.264307	-0.695895	5.44669
	112.627	0.264307	-0.706274	5.44669
	112.673	0.264307	-0.738459	5.44669
	112.714	0.264307	-0.735319	5.44669
	112.741	0.264307	-0.704774	5.44669
	112.72	0.264307	-0.69815	5.44669
	112.676	0.264307	-0.714903	5.44669
	112.639	0.264307	-0.725648	5.44669
	112.59	0.264307	-0.716541	5.44669
	112.553	0.313497	-0.691953	5.44669
	112.55	0.440273	-0.674336	5.44669
	112.561	0.492705	-0.674025	5.44669
	112.567	0.373887	-0.679891	5.44669
	112.565	0.290323	-0.690288	5.44669
	112.563	0.393534	-0.709539	5.44669
	112.562	0.481669	-0.716596	5.44669
	112.563	0.385926	-0.697394	5.44669
	112.563	0.250105	-0.676546	5.44669
	112.563	0.266239	-0.680879	5.44669
	112.563	0.475021	-0.714705	5.44669
	112.563	0.728657	-0.754842	5.44669
	112.563	0.837104	-0.763987	5.44669
	112.563	0.804477	-0.730629	5.44669
	112.541	0.754181	-0.686163	5.44669
	112.483	0.745015	-0.66721	5.44669
	112.437	0.808291	-0.673146	5.44669
	112.411	0.944233	-0.689935	5.44669
	112.368	1.04469	-0.711796	5.44669
	112.329	1.09809	-0.725539	5.44669
	112.323	1.19258	-0.733068	5.44669
	112.334	1.27944	-0.740718	5.44669
	112.34	1.29274	-0.726991	5.44669
	112.339	1.26909	-0.692652	5.44669
	112.337	1.25473	-0.67118	5.44669
	112.336	1.30635	-0.672496	5.44669
	112.336	1.48844	-0.68038	5.44669
	112.337	1.71854	-0.683166	5.44669
	112.337	1.82666	-0.689394	5.44669
	112.337	1.80226	-0.71587	5.44669
	112.337	1.75554	-0.752295	5.44669
	112.337	1.74494	-0.770376	5.44669
	112.337	1.75716	-0.759068	5.44669
	112.337	1.76605	-0.723354	5.44669
	112.315	1.76543	-0.684913	5.44669
	112.257	1.76201	-0.677151	5.44669
	112.233	1.7608	-0.702615	5.44669
	112.265	1.76151	-0.718423	5.44669
	112.245	1.76223	-0.708501	5.44669
	112.152	1.76229	-0.705409	5.44669
	112.087	1.76205	-0.716571	5.44669
	112.087	1.76193	-0.723759	5.44669
	112.109	1.76197	-0.715156	5.44669
	112.118	1.76202	-0.692045	5.44669
	112.114	1.76204	-0.674867	5.44669
	112.109	1.76202	-0.674214	5.44669
	112.109	1.76201	-0.679782	5.44669
	112.11	1.76201	-0.682304	5.44669
	112.111	1.76202	-0.681375	5.44669
	112.111	1.76202	-0.687959	5.44669
	112.11	1.76202	-0.715906	5.44669
	112.11	1.76202	-0.75282	5.44669
	112.11	1.76202	-0.770583	5.44669
	112.111	1.76202	-0.758969	5.44669
	112.111	1.76202	-0.723238	5.44669
	112.111	1.76202	-0.6849	5.44669
	112.111	1.8112	-0.669315	5.44669
	112.111	1.98717	-0.674479	5.44669
	112.111	2.16638	-0.681874	5.44669
	112.088	2.09999	-0.690958	5.44669
	112.008	1.89761	-0.709115	5.44669
	111.905	1.86807	-0.724051	5.44669
	111.855	1.93264	-0.733397	5.44669
	111.866	1.8726	-0.749256	5.44669
	111.887	1.80904	-0.763179	5.44669
	111.892	1.94888	-0.757183	5.44669
	111.887	2.20061	-0.733001	5.44669
	111.882	2.33254	-0.722354	5.44669
	111.86	2.3104	-0.733942	5.44669
	111.782	2.25614	-0.735889	5.44669
	111.701	2.24158	-0.723655	5.44669
	111.731	2.25482	-0.708554	5.44669
	111.823	2.26555	-0.689365	5.44669
	111.814	2.26533	-0.683969	5.44669
	111.705	2.26144	-0.70384	5.44669
	111.629	2.25988	-0.724376	5.44669
	111.63	2.26061	-0.727545	5.44669
	111.657	2.26147	-0.721832	5.44669
	111.667	2.26157	-0.718353	5.44669
	111.662	2.26131	-0.711062	5.44669
	111.656	2.26116	-0.700129	5.44669
	111.656	2.26119	-0.712438	5.44669
	111.658	2.26126	-0.739486	5.44669
	111.636	2.31047	-0.733551	5.44669
	111.579	2.43722	-0.703667	5.44669
	111.554	2.48964	-0.706185	5.44669
	111.608	2.37083	-0.743521	5.44669
	111.668	2.23808	-0.762329	5.44669
	111.679	2.21451	-0.741837	5.44669
	111.641	2.25022	-0.724178	5.44669
	111.55	2.27329	-0.739428	5.44669
	111.448	2.27022	-0.754525	5.44669
	111.403	2.26073	-0.740073	5.44669
	111.437	2.25784	-0.72622	5.44669
	111.515	2.26001	-0.740912	5.44669
	111.543	2.31113	-0.754421	5.44669
	111.483	2.48714	-0.739502	5.44669
	111.419	2.66567	-0.726018	5.44669
	111.409	2.64818	-0.733159	5.44669
	111.427	2.5235	-0.734258	5.44669
	111.438	2.41977	-0.72325	5.44669
	111.436	2.31311	-0.716835	5.44669
	111.431	2.23909	-0.717836	5.44669
	111.43	2.2847	-0.720501	5.44669
	111.431	2.43462	-0.721255	5.44669
	111.432	2.49776	-0.712752	5.44669
	111.432	2.37516	-0.691935	5.44669
	111.432	2.2862	-0.683547	5.44669
	111.432	2.43768	-0.710619	5.44669
	111.432	2.70332	-0.744353	5.44669
	111.432	2.83694	-0.736194	5.44669
	111.432	2.81056	-0.695167	5.44669
	111.409	2.75393	-0.676825	5.44669
	111.33	2.73988	-0.698825	5.44669
	111.226	2.75418	-0.724821	5.44669
	111.176	2.76517	-0.737386	5.44669
	111.187	2.76469	-0.742783	5.44669
	111.208	2.76058	-0.726321	5.44669
	111.213	2.75903	-0.699508	5.44669
	111.208	2.75984	-0.707019	5.44669
	111.204	2.76073	-0.737479	5.44669
	111.204	2.76082	-0.734643	5.44669
	111.205	2.76054	-0.704839	5.44669
	111.206	2.76039	-0.706288	5.44669
	111.206	2.76043	-0.743148	5.44669
	111.205	2.7605	-0.770006	5.44669
	111.205	2.76051	-0.770045	5.44669
	111.205	2.76049	-0.752943	5.44669
	111.205	2.76048	-0.728825	5.44669
	111.205	2.76048	-0.714248	5.44669
	111.205	2.76049	-0.715044	5.44669
	111.205	2.76049	-0.720293	5.44669
	111.205	2.76049	-0.722168	5.44669
	111.205	2.76049	-0.728951	5.44669
	111.205	2.76049	-0.748113	5.44669
	111.205	2.76049	-0.756418	5.44669
	111.205	2.76049	-0.7299	5.44669
	111.205	2.76049	-0.688556	5.44268
	111.205	2.76049	-0.668472	5.43234
	111.205	2.76049	-0.672825	5.42806
	111.205	2.76049	-0.681481	5.43775
	111.205	2.76049	-0.683511	5.44858
	111.205	2.76049	-0.681277	5.4505
	111.205	2.76049	-0.687489	5.44759
	111.205	2.76049	-0.715744	5.44571
	111.205	2.80968	-0.75292	5.44595
	111.205	2.93645	-0.762811	5.44673
	111.183	2.98888	-0.73869	5.44696
	111.103	2.87007	-0.714816	5.44679
	111	2.73731	-0.711766	5.44663
	110.95	2.76294	-0.718717	5.44663
	110.961	2.97461	-0.722672	5.44668
	110.982	3.22608	-0.721852	5.44671
	110.987	3.33259	-0.720101	5.4467
	110.981	3.29993	-0.719659	5.44668
	110.977	3.20111	-0.720097	5.44668
	110.978	3.06546	-0.720437	5.44669
	110.979	2.97781	-0.720424	5.44669
	110.98	2.92968	-0.720297	5.44669
	110.979	2.83284	-0.712378	5.44669
	110.979	2.79232	-0.699989	5.44669
	110.979	2.95463	-0.704041	5.44669
	110.979	3.20753	-0.71116	5.44669
	110.979	3.33197	-0.697121	5.44669
	110.957	3.30626	-0.678372	5.44669
	110.877	3.25318	-0.681742	5.44669
	110.773	3.19119	-0.706547	5.44669
	110.724	3.07797	-0.718388	5.44669
	110.734	3.03578	-0.69921	5.44669
	110.756	3.15406	-0.67667	5.44669
	110.761	3.28296	-0.672415	5.44669
	110.755	3.30509	-0.686257	5.44669
	110.751	3.27016	-0.710514	5.44669
	110.751	3.24792	-0.718439	5.44669
	110.73	3.25106	-0.69782	5.44669
	110.674	3.26029	-0.67607	5.44669
	110.649	3.26304	-0.680529	5.44669
	110.681	3.26091	-0.706857	5.44669
	110.661	3.25904	-0.72682	5.44669
	110.591	3.30821	-0.735361	5.44669
	110.582	3.43563	-0.741223	5.44268
	110.606	3.48835	-0.726388	5.43234
	110.575	3.36942	-0.70009	5.42806
	110.524	3.23651	-0.699369	5.43775
	110.509	3.21293	-0.71708	5.44858
	110.52	3.24868	-0.733998	5.4505
	110.53	3.27178	-0.751994	5.44759
	110.53	3.26871	-0.756244	5.44571
	110.527	3.30839	-0.728446	5.44595
	110.525	3.48147	-0.688009	5.44673
	110.526	3.71203	-0.66876	5.44696
	110.527	3.82355	-0.67314	5.44679
	110.527	3.75122	-0.689381	5.44663
	110.527	3.52785	-0.711567	5.44663
	110.526	3.33731	-0.717769	5.44668
	110.526	3.36666	-0.705036	5.44671
	110.504	3.45139	-0.71206	5.4467
	110.424	3.42801	-0.745446	5.44668
	110.321	3.4788	-0.761039	5.44668
	110.271	3.67033	-0.732741	5.44669
	110.282	3.80733	-0.695968	5.44669
	110.303	3.80849	-0.695425	5.44669
	110.308	3.76216	-0.7169	5.4507
	110.302	3.74264	-0.727455	5.46103
	110.298	3.70179	-0.716588	5.46531
	110.299	3.58545	-0.691331	5.45562
	110.3	3.48524	-0.674059	5.4448
	110.301	3.47416	-0.67413	5.44287
	110.3	3.55267	-0.687905	5.44579
	110.3	3.69541	-0.710595	5.44767
	110.278	3.79325	-0.717887	5.44742
	110.22	3.79394	-0.69756	5.44664
	110.197	3.76111	-0.676157	5.44641
	110.251	3.74738	-0.680658	5.44658
	110.311	3.75333	-0.714751	5.44674
	110.321	3.76072	-0.747069	5.44675
	110.283	3.7617	-0.743727	5.44669
	110.215	3.75948	-0.722215	5.44667
	110.17	3.7582	-0.713026	5.44668
	110.149	3.75846	-0.716608	5.44669
	110.107	3.75902	-0.713469	5.44669
	110.067	3.75916	-0.693888	5.44669
	110.06	3.75902	-0.676239	5.44669
	110.071	3.75891	-0.674134	5.44669
	110.078	3.75892	-0.679261	5.44669
	110.077	3.75896	-0.682114	5.44669
	110.074	3.75897	-0.681481	5.44669
	110.051	3.75896	-0.6802	5.44669
	109.971	3.75896	-0.679889	5.44669
	109.891	3.75896	-0.688084	5.44669
	109.899	3.75896	-0.708616	5.44669
	109.955	3.75896	-0.724864	5.44669
	110.002	3.75896	-0.726044	5.44669
	110.028	3.75896	-0.721028	5.44669
	109.982	3.75896	-0.72642	5.44669
	109.88	3.75896	-0.739586	5.44669
	109.82	3.75896	-0.728887	5.44669
	109.825	3.75896	-0.69385	5.44669
	109.848	3.75896	-0.671008	5.44669
	109.856	3.75896	-0.679869	5.44669
	109.851	3.75896	-0.716259	5.44669
	109.846	3.75896	-0.755853	5.44669
	109.846	3.80815	-0.771729	5.44669
	109.847	3.93492	-0.758371	5.44669
	109.848	3.98736	-0.722581	5.44669
	109.848	3.86854	-0.692708	5.44669
	109.848	3.73578	-0.697678	5.44669
	109.847	3.76141	-0.719003	5.44669
	109.848	3.92389	-0.735406	5.44669
	109.848	3.99939	-0.744029	5.44669
	109.848	3.87751	-0.735419	5.44669
	109.848	3.78445	-0.719864	5.44669
	109.848	3.88478	-0.707132	5.44669
	109.825	3.97508	-0.690117	5.44669
	109.746	3.93046	-0.676919	5.44669
	109.642	3.97064	-0.683631	5.44669
	109.615	4.16531	-0.707856	5.44669
	109.683	4.30741	-0.726136	5.44669
	109.728	4.30959	-0.734719	5.44669
	109.701	4.26187	-0.749068	5.44669
	109.693	4.24141	-0.762631	5.44669
	109.702	4.24985	-0.75702	5.44669
	109.664	4.21147	-0.725256	5.44669
	109.616	4.08623	-0.686439	5.44669
	109.605	4.0306	-0.669243	5.44669
	109.616	4.14753	-0.673901	5.44669
	109.625	4.28063	-0.681658	5.44669
	109.625	4.30501	-0.691073	5.44669
	109.621	4.26952	-0.717111	5.44669
	109.62	4.24625	-0.752218	5.44669
	109.621	4.24916	-0.762032	5.44669
	109.622	4.25865	-0.738613	5.44669
	109.622	4.2616	-0.715061	5.44669
	109.621	4.25946	-0.704026	5.44669
	109.621	4.25751	-0.6984	5.44669
	109.621	4.25746	-0.714223	5.44669
	109.621	4.25813	-0.74085	5.44669
	109.599	4.25843	-0.733487	5.44669
	109.542	4.25832	-0.695286	5.44669
	109.518	4.25816	-0.677838	5.44669
	109.572	4.25814	-0.699207	5.44669
	109.61	4.25818	-0.724621	5.44669
	109.563	4.25821	-0.729296	5.44669
	109.501	4.25821	-0.722478	5.44669
	109.464	4.25819	-0.718001	5.44669
	109.422	4.25819	-0.718556	5.44669
	109.387	4.25819	-0.720381	5.44669
	109.383	4.2582	-0.720948	5.44669
	109.393	4.2582	-0.720537	5.44669
	109.398	4.25819	-0.712292	5.44669
	109.397	4.25819	-0.691997	5.44669
	109.395	4.25819	-0.675866	5.44669
	109.394	4.25819	-0.682521	5.44669
	109.395	4.25819	-0.707765	5.44669
	109.395	4.30739	-0.718622	5.44669
	109.395	4.43416	-0.706745	5.44669
	109.395	4.48659	-0.712473	5.44669
	109.395	4.36777	-0.737141	5.44669
	109.395	4.23502	-0.732555	5.44669
	109.395	4.26065	-0.696213	5.44669
	109.395	4.42312	-0.678558	5.44669
	109.395	4.54782	-0.70705	5.44669
	109.395	4.55271	-0.744638	5.44669
	109.395	4.4629	-0.737583	5.44669
	109.395	4.31763	-0.703519	5.44669
	109.395	4.22274	-0.696818	5.44669
	109.395	4.22419	-0.714791	5.44669
	109.395	4.30605	-0.733946	5.44669
	109.395	4.49493	-0.752786	5.44669
	109.395	4.66789	-0.756594	5.44669
	109.373	4.59429	-0.728311	5.44669
	109.315	4.34192	-0.695699	5.44669
	109.269	4.23702	-0.704758	5.44669
	109.243	4.42634	-0.737893	5.44669
	109.2	4.66404	-0.735621	5.44669
	109.161	4.66631	-0.697231	5.44669
	109.178	4.57801	-0.670024	5.44669
	109.246	4.63785	-0.678254	5.44669
	109.276	4.75895	-0.715932	5.44669
	109.221	4.79864	-0.75629	5.44669
	109.158	4.77385	-0.772028	5.44669
	109.147	4.70042	-0.758341	5.44669
	109.163	4.57235	-0.722462	5.44669
	109.174	4.52799	-0.684798	5.44669
	109.173	4.65066	-0.669549	5.44669
	109.169	4.78215	-0.674613	5.44669
	109.167	4.80382	-0.681847	5.44669
	109.168	4.76777	-0.6909	5.44669
	109.169	4.74522	-0.716971	5.44669
	109.169	4.74864	-0.744351	5.44669
	109.169	4.75808	-0.741798	5.44669
	109.169	4.76083	-0.722373	5.44669
	109.146	4.75862	-0.705907	5.44669
	109.089	4.75672	-0.696582	5.44669
	109.065	4.75671	-0.712791	5.44669
	109.097	4.75738	-0.748767	5.44669
	109.099	4.75767	-0.762171	5.44669
	109.086	4.75755	-0.739906	5.44669
	109.124	4.7574	-0.723425	5.44669
	109.151	4.75737	-0.731928	5.44669
	109.084	4.75742	-0.734664	5.44669
	108.968	4.75745	-0.723858	5.44669
	108.91	4.75744	-0.716945	5.44669
	108.92	4.75743	-0.725537	5.44669
	108.945	4.75743	-0.740675	5.44669
	108.951	4.75743	-0.729659	5.44669
	108.945	4.75743	-0.693786	5.44669
	108.94	4.75743	-0.678578	5.44669
	108.941	4.75743	-0.700051	5.44669
	108.942	4.75743	-0.716841	5.44669
	108.943	4.75743	-0.708749	5.44669
	108.943	4.75743	-0.706076	5.44669
	108.92	4.75743	-0.708891	5.44669
	108.84	4.75743	-0.703317	5.44669
	108.759	4.75743	-0.714503	5.44669
	108.767	4.80662	-0.747082	5.44669
	108.801	4.9334	-0.768727	5.44669
	108.769	4.98583	-0.760238	5.44669
	108.713	4.9162	-0.732302	5.44669
	108.697	4.91022	-0.713104	5.44669
	108.709	4.93909	-0.705457	5.44669
	108.72	4.90517	-0.699696	5.44669
	108.72	4.97145	-0.714257	5.44669
	108.716	5.17322	-0.740403	5.44669
	108.715	5.25982	-0.741159	5.44669
	108.716	5.13006	-0.731387	5.44669
	108.716	5.02998	-0.73477	5.44669
	108.716	5.13021	-0.733017	5.44669
	108.716	5.27215	-0.722156	5.44669
	108.716	5.30618	-0.716818	5.44669
	108.716	5.2716	-0.726089	5.44669
	108.716	5.24527	-0.740951	5.44669
	108.716	5.24658	-0.729578	5.44669
	108.694	5.25649	-0.693654	5.44669
	108.614	5.26018	-0.67068	5.44669
	108.533	5.2582	-0.671931	5.44669
	108.541	5.25606	-0.688191	5.44669
	108.575	5.25587	-0.719369	5.44669
	108.542	5.25655	-0.746319	5.44669
	108.487	5.2569	-0.7339	5.44669
	108.471	5.25681	-0.693506	5.44669
	108.483	5.25664	-0.669074	5.44669
	108.494	5.25661	-0.67131	5.44669
	108.494	5.25665	-0.680631	5.44669
	108.49	5.25668	-0.691564	5.44669
	108.489	5.25668	-0.709811	5.44669
	108.489	5.25667	-0.724128	5.44669
	108.49	5.25666	-0.733182	5.44669
	108.49	5.25666	-0.741268	5.44669
	108.49	5.25667	-0.727181	5.44669
	108.49	5.25667	-0.692536	5.44669
	108.49	5.25667	-0.678935	5.44669
	108.49	5.25667	-0.700645	5.44669
	108.49	5.25667	-0.716963	5.44669
	108.49	5.25667	-0.700718	5.44669
	108.49	5.25667	-0.685681	5.44669
	108.468	5.25667	-0.708383	5.44669
	108.388	5.30586	-0.750528	5.44669
	108.284	5.48182	-0.772304	5.44669
	108.235	5.71022	-0.760506	5.44669
	108.245	5.77061	-0.72327	5.44669
	108.266	5.62066	-0.684367	5.44669
	108.271	5.52149	-0.676952	5.44669
	108.266	5.62927	-0.710596	5.44669
	108.262	5.77407	-0.746696	5.44669
	108.262	5.8066	-0.745055	5.44669
	108.264	5.77038	-0.730776	5.44669
	108.264	5.7439	-0.733128	5.44669
	108.264	5.74572	-0.732546	5.44669
	108.263	5.7559	-0.730414	5.44669
	108.241	5.75952	-0.745302	5.44669
	108.162	5.75742	-0.754763	5.44669
	108.058	5.75525	-0.730212	5.44669
	108.008	5.75509	-0.689276	5.44669
	108.019	5.75579	-0.676534	5.44669
	108.04	5.75615	-0.700804	5.44669
	108.045	5.75604	-0.717884	5.44669
	108.04	5.75587	-0.708918	5.44669
	108.035	5.75584	-0.713647	5.44669
	108.036	5.75589	-0.744731	5.44669
	108.037	5.75592	-0.760176	5.44669
	108.038	5.75591	-0.740504	5.44669
	108.038	5.7559	-0.724385	5.44669
	108.037	5.7559	-0.732118	5.44669
	108.037	5.7559	-0.734402	5.44669
	108.037	5.7559	-0.723681	5.44669
	108.015	5.7559	-0.716964	5.44669
	107.958	5.7559	-0.717737	5.44669
	107.911	5.7559	-0.720413	5.44669
	107.886	5.7559	-0.721254	5.44669
	107.842	5.7559	-0.712783	5.4507
	107.803	5.7559	-0.699819	5.46104
	107.798	5.7559	-0.711697	5.46531
	107.808	5.7559	-0.739286	5.45562
	107.815	5.7559	-0.741601	5.4448
	107.814	5.7559	-0.724099	5.44287
	107.811	5.7559	-0.714572	5.44579
	107.81	5.7559	-0.716586	5.44767
	107.811	5.7559	-0.720781	5.44742
	107.811	5.7559	-0.729688	5.44664
	107.811	5.7559	-0.741044	5.44641
	107.811	5.7559	-0.728337	5.44658
	107.811	5.7559	-0.700972	5.44674
	107.811	5.7559	-0.699045	5.44675
	107.811	5.7559	-0.70876	5.44669
	107.811	5.7559	-0.705769	5.44667
	107.811	5.7559	-0.707707	5.44668
	107.811	5.7559	-0.710635	5.44669
	107.811	5.7559	-0.703468	5.44669
	107.811	5.7559	-0.706076	5.44669
	107.789	5.7559	-0.710769	5.44669
	107.709	5.7559	-0.704104	5.44669
	107.628	5.7559	-0.706295	5.44669
	107.636	5.7559	-0.710635	5.44669
	107.692	5.80509	-0.696099	5.44669
	107.717	5.93187	-0.678131	5.44669
	107.685	5.9843	-0.682005	5.44669
	107.615	5.86548	-0.706743	5.44669
	107.567	5.73273	-0.718377	5.44669
	107.567	5.75835	-0.699135	5.44669
	107.584	5.92083	-0.676643	5.44669
	107.59	6.04553	-0.67243	5.44669
	107.587	6.05042	-0.678402	5.44669
	107.584	5.96061	-0.690231	5.44669
	107.583	5.81534	-0.710044	5.44669
	107.584	5.76964	-0.716828	5.44669
	107.585	5.89786	-0.697312	5.44669
	107.585	6.03216	-0.676429	5.44669
	107.585	6.05303	-0.672989	5.44669
	107.585	5.96646	-0.678712	5.44669
	107.585	5.86605	-0.690162	5.44669
	107.585	5.94416	-0.709905	5.44669
	107.585	6.1743	-0.724665	5.44669
	107.585	6.31774	-0.725503	5.44669
	107.585	6.30786	-0.713001	5.44669
	107.585	6.25462	-0.698392	5.44669
	107.585	6.23613	-0.71102	5.44669
	107.585	6.24735	-0.74738	5.44669
	107.585	6.25863	-0.76222	5.44669
	107.585	6.25937	-0.732548	5.44669
	107.585	6.25567	-0.695467	5.44669
	107.585	6.25386	-0.695284	5.44669
	107.585	6.25441	-0.709148	5.44669
	107.585	6.25529	-0.699399	5.44669
	107.585	6.25546	-0.680043	5.44669
	107.585	6.25522	-0.673762	5.44669
	107.585	6.25506	-0.677752	5.44669
	107.585	6.25508	-0.689485	5.44669
	107.585	6.25514	-0.709963	5.44669
	107.585	6.25516	-0.72493	5.44669
	107.585	6.25515	-0.733464	5.44669
	107.585	6.25513	-0.748971	5.44669
	107.585	6.25513	-0.763037	5.44669
	107.585	6.25514	-0.757225	5.44669
	107.585	6.30433	-0.725198	5.44669
	107.585	6.4311	-0.686342	5.44669
	107.562	6.48354	-0.669223	5.44669
	107.483	6.36472	-0.673927	5.44669
	107.401	6.23196	-0.681676	5.44669
	107.432	6.2084	-0.691071	5.44669
	107.523	6.2441	-0.717104	5.44669
	107.514	6.26718	-0.744345	5.44669
	107.405	6.26411	-0.741748	5.44669
	107.329	6.25462	-0.730225	5.44669
	107.33	6.25173	-0.741943	5.44669
	107.357	6.2539	-0.761293	5.44669
	107.368	6.25583	-0.759	5.44669
	107.363	6.25587	-0.734433	5.44669
	107.357	6.2552	-0.714438	5.44669
	107.356	6.2549	-0.705258	5.44669
	107.358	6.30421	-0.691268	5.44669
	107.359	6.48033	-0.685939	5.44669
	107.359	6.70875	-0.703988	5.44669
	107.358	6.81828	-0.723738	5.44669
	107.358	6.74589	-0.727225	5.44669
	107.358	6.52319	-0.721924	5.44669
	107.358	6.28377	-0.726376	5.44669
	107.358	6.23542	-0.739249	5.44669
	107.358	6.44353	-0.728762	5.44669
	107.336	6.66896	-0.693917	5.44669
	107.279	6.65939	-0.678951	5.44669
	107.255	6.5705	-0.700161	5.44669
	107.309	6.6343	-0.716754	5.44669
	107.347	6.75727	-0.700803	5.44669
	107.278	6.74715	-0.68579	5.44669
	107.18	6.54546	-0.700528	5.44669
	107.177	6.34185	-0.714469	5.44669
	107.213	6.4072	-0.707585	5.44669
	107.185	6.61783	-0.706431	5.44669
	107.153	6.65119	-0.709453	5.44669
	107.194	6.58529	-0.703427	5.44669
	107.229	6.64342	-0.714349	5.44669
	107.185	6.75583	-0.739108	5.44669
	107.126	6.7925	-0.732712	5.44669
	107.111	6.76952	-0.69558	5.44669
	107.126	6.74712	-0.678237	5.44669
	107.137	6.74594	-0.699269	5.44669
	107.136	6.75342	-0.724505	5.44669
	107.132	6.75697	-0.737096	5.44669
	107.131	6.7558	-0.750645	5.44669
	107.131	6.75405	-0.762447	5.44669
	107.132	6.75373	-0.756383	5.44669
	107.132	6.75422	-0.732926	5.44669
	107.132	6.75454	-0.714737	5.44669
	107.132	6.7545	-0.705919	5.44669
	107.132	6.75437	-0.691439	5.44669
	107.11	6.75433	-0.677905	5.44669
	107.03	6.75436	-0.683574	5.44669
	106.949	6.75438	-0.707482	5.44669
	106.979	6.75439	-0.718129	5.44669
	107.071	6.75437	-0.706639	5.44669
	107.084	6.75437	-0.712604	5.44669
	107.032	6.75437	-0.737234	5.44669
	106.98	6.75437	-0.732547	5.44669
	106.928	6.75437	-0.704047	5.44669
	106.894	6.75437	-0.69883	5.44669
	106.894	6.75437	-0.707576	5.44669
	106.905	6.75437	-0.697479	5.44669
	106.91	6.75437	-0.679797	5.44669
	106.908	6.75437	-0.682212	5.44669
	106.905	6.75437	-0.706238	5.44669
	106.905	6.75437	-0.718092	5.44669
	106.906	6.75437	-0.707066	5.44669
	106.906	6.75437	-0.704925	5.44669
	106.906	6.75437	-0.709007	5.44669
	106.906	6.75437	-0.695904	5.44669
	106.906	6.75437	-0.686498	5.44669
	106.906	6.75437	-0.702567	5.44669
	106.906	6.75437	-0.722943	5.44669
	106.906	6.80356	-0.727397	5.44669
	106.906	6.93034	-0.722279	5.44669
	106.884	7.03196	-0.718593	5.44669
	106.826	7.03992	-0.711004	5.44669
	106.802	6.9596	-0.700019	5.44669
	106.834	6.81722	-0.704542	5.44669
	106.837	6.72016	-0.711359	5.44669
	106.801	6.76886	-0.697027	5.44669
	106.759	6.92828	-0.686133	5.44669
	106.705	6.99429	-0.702015	5.44669
	106.668	6.91871	-0.714971	5.44669
	106.666	6.95459	-0.699396	5.44669
	106.678	7.10928	-0.685835	5.44669
	106.684	7.13	-0.708917	5.44669
	106.682	7.07873	-0.742826	5.44669
	106.679	7.14748	-0.74403	5.44669
	106.679	7.25915	-0.723851	5.44669
	106.679	7.29173	-0.713604	5.44669
	106.68	7.2673	-0.716268	5.44669
	106.68	7.19656	-0.720992	5.44669
	106.68	7.06948	-0.722018	5.44669
	106.679	7.02459	-0.720768	5.44669
	106.68	7.14667	-0.72775	5.44669
	106.68	7.27811	-0.740237	5.44669
	106.68	7.29997	-0.736558	5.44669
	106.68	7.26401	-0.729561	5.44669
	106.68	7.19225	-0.743518	5.44669
	106.68	7.06884	-0.754319	5.44669
	106.657	7.02585	-0.73066	5.44669
	106.577	7.14743	-0.697493	5.44669
	106.496	7.27798	-0.704675	5.44669
	106.504	7.29964	-0.745091	5.44669
	106.538	7.26393	-0.763524	5.44669
	106.528	7.24152	-0.73391	5.44669
	106.553	7.24487	-0.687703	5.44669
	106.64	7.25425	-0.666689	5.44669
	106.679	7.25698	-0.672381	5.44669
	106.6	7.2548	-0.681929	5.44669
	106.475	7.25291	-0.683856	5.44669
	106.417	7.25289	-0.689133	5.44669
	106.431	7.25356	-0.707645	5.44669
	106.457	7.25384	-0.716213	5.44669
	106.463	7.25373	-0.697907	5.44669
	106.456	7.25358	-0.684768	5.44669
	106.451	7.25356	-0.701129	5.44669
	106.451	7.2536	-0.715084	5.44669
	106.453	7.25363	-0.707629	5.44669
	106.454	7.25362	-0.706231	5.44669
	106.454	7.25361	-0.709354	5.44669
	106.453	7.25361	-0.695585	5.44669
	106.453	7.25361	-0.678371	5.44669
	106.453	7.25361	-0.682288	5.44669
	106.453	7.25361	-0.706776	5.44669
	106.431	7.25361	-0.726161	5.44669
	106.351	7.25361	-0.735113	5.44669
	106.248	7.25361	-0.741354	5.44669
	106.198	7.25361	-0.72653	5.44669
	106.209	7.25361	-0.700104	5.44669
	106.23	7.25361	-0.699324	5.44669
	106.235	7.25361	-0.709185	5.44669
	106.229	7.25361	-0.697978	5.44669
	106.225	7.25361	-0.679434	5.44669
	106.225	7.25361	-0.681883	5.44669
	106.227	7.25361	-0.706229	5.44669
	106.228	7.3028	-0.726076	5.44669
	106.227	7.42958	-0.727401	5.44669
	106.227	7.5312	-0.713295	5.44669
	106.227	7.53916	-0.689969	5.44669
	106.227	7.45883	-0.674658	5.44669
	106.227	7.36564	-0.674865	5.44669
	106.227	7.44456	-0.680129	5.44669
	106.227	7.62327	-0.690089	5.44669
	106.227	7.63872	-0.717242	5.44669
	106.205	7.57669	-0.752623	5.44669
	106.125	7.64282	-0.762155	5.44669
	106.021	7.75721	-0.73065	5.44669
	105.972	7.79186	-0.686823	5.44669
	105.982	7.76733	-0.667479	5.44669
	106.003	7.745	-0.680895	5.44669
	106.008	7.7444	-0.717944	5.44669
	106.003	7.7521	-0.748323	5.44669
	105.999	7.75553	-0.743117	5.44669
	105.999	7.75424	-0.721514	5.44669
	106.001	7.75247	-0.712949	5.44669
	106.001	7.7522	-0.724695	5.44669
	106.001	7.75271	-0.741743	5.44669
	106.001	7.75302	-0.730405	5.44669
	106.001	7.75297	-0.70159	5.44669
	106.001	7.75284	-0.698569	5.44669
	106.001	7.7528	-0.716212	5.44669
	106.001	7.75283	-0.733918	5.44669
	106.001	7.75286	-0.752269	5.44669
	106.001	7.75286	-0.756387	5.44669
	106.001	7.75285	-0.728408	5.44669
	106.001	7.75284	-0.695813	5.44669
	106.001	7.75284	-0.696901	5.44669
	106.001	7.75285	-0.709702	5.44669
	106.001	7.75285	-0.699056	5.44669
	106.001	7.75285	-0.687573	5.44669
	106.001	7.75285	-0.701897	5.44669
	106.001	7.75285	-0.714409	5.44669
	106.001	7.75285	-0.699202	5.44669
	106.001	7.75285	-0.678082	5.44669
	106.001	7.75285	-0.68088	5.44669
	105.978	7.75285	-0.71416	5.44669
	105.921	7.75285	-0.746742	5.44669
	105.897	7.75285	-0.735929	5.44669
	105.929	7.75285	-0.694206	5.44669
	105.909	7.75285	-0.668646	5.44669
	105.816	7.75285	-0.678752	5.44669
	105.75	7.75285	-0.71663	5.44669
	105.75	7.75285	-0.748534	5.44669
	105.773	7.75285	-0.735802	5.44669
	105.782	7.75285	-0.701387	5.44669
	105.778	7.75285	-0.696558	5.44669
	105.773	7.75285	-0.70757	5.44669
	105.773	7.75285	-0.698284	5.44669
	105.774	7.75285	-0.680136	5.44669
	105.775	7.75285	-0.674198	5.44669
	105.775	7.75285	-0.685772	5.44669
	105.774	7.75285	-0.709678	5.44669
	105.774	7.75285	-0.718261	5.44669
	105.774	7.75285	-0.705913	5.44669
	105.774	7.75285	-0.704382	5.44669
	105.774	7.75285	-0.709189	5.44669
	105.774	7.75285	-0.704044	5.44669
	105.774	7.75285	-0.714702	5.44669
	105.774	7.75285	-0.739036	5.44669
	105.774	7.75285	-0.732556	5.44669
	105.774	7.75285	-0.69554	5.44669
	105.774	7.75285	-0.670405	5.44669
	105.774	7.75285	-0.679015	5.44669
	105.774	7.75285	-0.716115	5.44669
	105.774	7.75285	-0.748225	5.44669
	105.774	7.75285	-0.735856	5.44669
	105.774	7.75285	-0.701519	5.44669
	105.774	7.80204	-0.704465	5.44669
	105.752	7.92881	-0.743564	5.44669
	105.672	7.98124	-0.762958	5.44669
	105.591	7.86243	-0.742086	5.44669
	105.599	7.72967	-0.724059	5.44669
	105.633	7.70611	-0.73929	5.44669
	105.6	7.74181	-0.762381	5.44669
	105.545	7.81408	-0.7604	5.44669
	105.529	7.93778	-0.734633	5.44669
	105.541	7.98072	-0.714024	5.44669
	105.552	7.90821	-0.712884	5.44669
	105.552	7.95359	-0.727339	5.44669
	105.548	8.16035	-0.742874	5.44669
	105.547	8.25648	-0.73781	5.44669
	105.547	8.07975	-0.729148	5.44669
	105.548	7.80125	-0.7429	5.44669
	105.548	7.72045	-0.754207	5.44669
	105.548	7.92889	-0.730833	5.44669
	105.548	8.21519	-0.689734	5.44669
	105.526	8.28798	-0.668634	5.44669
	105.468	8.07341	-0.680345	5.44669
	105.445	7.78739	-0.717302	5.44669
	105.476	7.66771	-0.756121	5.44669
	105.457	7.75636	-0.77147	5.44669
	105.386	7.98949	-0.758167	5.44669
	105.4	8.2275	-0.730458	5.44669
	105.481	8.32074	-0.720938	5.44669
	105.474	8.23811	-0.742123	5.44669
	105.391	8.0661	-0.756807	5.44669
	105.374	8.00691	-0.74007	5.44669
	105.398	8.13903	-0.717538	5.44669
	105.37	8.27976	-0.712417	5.44669
	105.32	8.30194	-0.718023	5.44669
	105.305	8.26282	-0.72215	5.44669
	105.315	8.23881	-0.72188	5.44669
	105.325	8.2427	-0.712428	5.44669
	105.325	8.25287	-0.699447	5.44669
	105.322	8.25575	-0.703797	5.44669
	105.321	8.25334	-0.719121	5.44669
	105.321	8.25131	-0.733272	5.44669
	105.322	8.25131	-0.750964	5.44669
	105.322	8.25203	-0.76394	5.44669
	105.322	8.20315	-0.764766	5.44669
	105.322	8.07624	-0.752894	5.44669
	105.322	8.02365	-0.722811	5.44669
	105.3	8.14244	-0.686888	5.44669
	105.242	8.27525	-0.678172	5.44669
	105.218	8.29884	-0.710211	5.44669
	105.272	8.26313	-0.753972	5.44669
	105.31	8.24004	-0.773098	5.44669
	105.241	8.2431	-0.759614	5.44669
	105.121	8.2526	-0.722615	5.44669
	105.061	8.25549	-0.69228	5.44669
	105.073	8.25333	-0.705358	5.44669
	105.098	8.25139	-0.73936	5.44669
	105.105	8.25135	-0.743893	5.44669
	105.098	8.25202	-0.725034	5.44669
	105.093	8.25232	-0.714149	5.44669
	105.094	8.2522	-0.716076	5.44669
	105.095	8.25205	-0.712847	5.44669
	105.096	8.25203	-0.693816	5.44669
	105.096	8.25207	-0.67643	5.44669
	105.095	8.2521	-0.67424	5.44669
	105.095	8.25209	-0.687108	5.44669
	105.095	8.25208	-0.710222	5.44669
	105.096	8.25208	-0.718014	5.44669
	105.096	8.25208	-0.705616	5.44669
	105.096	8.30127	-0.712216	5.44669
	105.095	8.47724	-0.745306	5.44669
	105.073	8.70564	-0.760925	5.44669
	105.016	8.76603	-0.740614	5.44669
	104.992	8.61608	-0.724165	5.44669
	105.024	8.46771	-0.739857	5.44669
	105.004	8.39953	-0.75471	5.44669
	104.933	8.31593	-0.739997	5.44669
	104.925	8.23888	-0.718253	5.44669
	104.949	8.22584	-0.712742	5.44669
	104.918	8.24609	-0.717905	5.44669
	104.867	8.25895	-0.714114	5.44669
	104.852	8.2571	-0.693697	5.44669
	104.863	8.25174	-0.67593	5.44669
	104.873	8.29935	-0.681943	5.44669
	104.873	8.47655	-0.715371	5.44669
	104.87	8.70603	-0.754743	5.44669
	104.868	8.81563	-0.763709	5.44669
	104.869	8.79207	-0.730547	5.44669
	104.869	8.74517	-0.686228	5.44669
	104.87	8.7342	-0.675137	5.44669
	104.869	8.74633	-0.709173	5.44669
	104.869	8.75531	-0.746745	5.44669
	104.869	8.75477	-0.737711	5.44669
	104.869	8.75134	-0.694953	5.44669
	104.869	8.7501	-0.668326	5.44669
	104.869	8.7508	-0.670482	5.44669
	104.869	8.75153	-0.688421	5.44669
	104.869	8.75159	-0.71998	5.44669
	104.869	8.75136	-0.754364	5.44669
	104.869	8.75124	-0.761911	5.44669
	104.869	8.70208	-0.729929	5.44669
	104.869	8.57536	-0.686608	5.44669
	104.869	8.52294	-0.675516	5.44669
	104.847	8.64174	-0.701326	5.44669
	104.789	8.77449	-0.726335	5.44669
	104.743	8.79805	-0.737131	5.44669
	104.74	8.76235	-0.742139	5.44669
	104.754	8.73928	-0.726142	5.44669
	104.761	8.74235	-0.691791	5.44669
	104.781	8.75184	-0.671121	5.44669
	104.813	8.75473	-0.672778	5.44669
	104.779	8.75256	-0.688389	5.44669
	104.68	8.75063	-0.719151	5.44669
	104.639	8.75059	-0.746157	5.44669
	104.7	8.75126	-0.733909	5.44669
	104.746	8.75155	-0.701439	5.44669
	104.701	8.75144	-0.705123	5.44669
	104.636	8.75128	-0.743868	5.44669
	104.62	8.75126	-0.762851	5.44669
	104.636	8.75131	-0.741933	5.44669
	104.648	8.75133	-0.716162	5.44669
	104.648	8.75133	-0.703307	5.44669
	104.621	8.80051	-0.689837	5.44669
	104.562	8.92728	-0.678162	5.44669
	104.539	9.0289	-0.684252	5.44669
	104.594	9.08605	-0.707674	5.44669
	104.654	9.13251	-0.717969	5.44669
	104.664	9.09175	-0.698633	5.44669
	104.648	9.00265	-0.676578	5.44669
	104.615	8.92184	-0.672581	5.44669
	104.537	8.8121	-0.68636	5.44669
	104.438	8.77782	-0.710498	5.44669
	104.389	8.94734	-0.718396	5.44669
	104.399	9.20105	-0.705678	5.44669
	104.419	9.32325	-0.704235	5.44669
	104.424	9.29633	-0.717082	5.44669
	104.419	9.19434	-0.72439	5.44669
	104.415	9.05532	-0.723109	5.44669
	104.415	9.01657	-0.72001	5.44669
	104.417	9.09629	-0.711303	5.44669
	104.417	9.10164	-0.69177	5.44669
	104.417	9.06892	-0.676122	5.44669
	104.417	9.15064	-0.682709	5.44669
	104.417	9.26111	-0.707753	5.44669
	104.417	9.28856	-0.726421	5.44669
	104.417	9.21323	-0.727004	5.44669
	104.417	9.066	-0.713006	5.44669
	104.417	9.01434	-0.68999	5.44669
	104.417	9.14075	-0.67477	5.44669
	104.417	9.27642	-0.674904	5.44669
	104.417	9.24931	-0.687976	5.44669
	104.417	9.03598	-0.718221	5.44669
	104.417	8.83354	-0.745914	5.44669
	104.417	8.90351	-0.742009	5.44669
	104.417	9.16485	-0.721905	5.44669
	104.394	9.32398	-0.705637	5.44669
	104.337	9.30955	-0.688764	5.4507
	104.313	9.24881	-0.684754	5.46104
	104.367	9.2288	-0.704382	5.46531
	104.427	9.24205	-0.716453	5.45562
	104.416	9.25473	-0.699175	5.4448
	104.32	9.25532	-0.677345	5.44287
	104.206	9.25107	-0.67271	5.44579
	104.18	9.24907	-0.686141	5.44767
	104.252	9.24975	-0.710361	5.44742
	104.32	9.25074	-0.726287	5.44664
	104.328	9.25092	-0.72602	5.44641
	104.308	9.25064	-0.720512	5.44658
	104.296	9.25046	-0.726213	5.44674
	104.277	9.25048	-0.747553	5.44675
	104.224	9.25056	-0.765028	5.44669
	104.18	9.25058	-0.766435	5.44667
	104.175	9.25056	-0.753207	5.44668
	104.188	9.25055	-0.73022	5.44669
	104.195	9.25055	-0.72261	5.44669
	104.193	9.25055	-0.742909	5.44669
	104.19	9.25056	-0.756542	5.44669
	104.189	9.25056	-0.73181	5.44669
	104.19	9.25055	-0.697184	5.44669
	104.191	9.25055	-0.704137	5.44669
	104.191	9.25055	-0.737105	5.44669
	104.19	9.25055	-0.743382	5.44669
	104.19	9.25055	-0.725621	5.44669
	104.19	9.25055	-0.714577	5.44669
	104.19	9.25055	-0.716047	5.44669
	104.19	9.25055	-0.720553	5.44669
	104.19	9.25055	-0.721913	5.44669
	104.19	9.25055	-0.72088	5.44669
	104.19	9.25055	-0.719964	5.44669
	104.19	9.25055	-0.719947	5.44669
	104.19	9.25055	-0.728137	5.44669
	104.19	9.25055	-0.748561	5.44669
	104.19	9.25055	-0.756895	5.44669
	104.19	9.25055	-0.737811	5.44669
	104.19	9.25055	-0.716559	5.44669
	104.19	9.25055	-0.704939	5.44669
	104.19	9.25055	-0.69825	5.44669
	104.19	9.25055	-0.713836	5.44669
	104.19	9.25055	-0.740741	5.44669
	104.19	9.25055	-0.733579	5.44669
	104.19	9.25055	-0.703234	5.44669
	104.19	9.25055	-0.698123	5.44669
	104.19	9.25055	-0.707569	5.44669
	104.19	9.25055	-0.705598	5.44669
	104.19	9.25055	-0.71593	5.44669
	104.19	9.25055	-0.738998	5.44669
	104.19	9.25055	-0.732104	5.44669
	104.19	9.25055	-0.703235	5.44669
	104.168	9.25055	-0.698647	5.4507
	104.111	9.25055	-0.707788	5.46104
	104.087	9.25055	-0.705503	5.46531
	104.141	9.25055	-0.707942	5.45562
	104.179	9.25055	-0.710827	5.4448
	104.109	9.25055	-0.695595	5.44287
	103.99	9.25055	-0.677851	5.44579
	103.93	9.25055	-0.674196	5.44767
	103.964	9.25055	-0.686583	5.44742
	104.047	9.25055	-0.717889	5.44664
	104.077	9.25055	-0.754141	5.44641
	104.017	9.25055	-0.770431	5.44658
	103.951	9.25055	-0.766306	5.44674
	103.941	9.25055	-0.751224	5.44675
	103.959	9.25055	-0.729434	5.44669
	103.97	9.25055	-0.722985	5.44667
	103.968	9.25055	-0.735475	5.44668
	103.964	9.25055	-0.728436	5.44669
	103.962	9.25055	-0.703001	5.44669
	103.963	9.25055	-0.699861	5.44669
	103.964	9.25055	-0.708381	5.44669
	103.964	9.25055	-0.70532	5.44669
	103.964	9.25055	-0.715525	5.44669
	103.964	9.25055	-0.746798	5.44669
	103.964	9.25055	-0.760374	5.44669
	103.964	9.29974	-0.739853	5.44669
	103.964	9.42652	-0.724042	5.44669
	103.964	9.47895	-0.732205	5.44669
	103.964	9.36013	-0.72669	5.44669
	103.964	9.22738	-0.703431	5.44669
	103.964	9.20382	-0.700662	5.44669
	103.964	9.28871	-0.716434	5.44669
	103.964	9.43856	-0.733268	5.44669
	103.964	9.48793	-0.744047	5.44669
	103.964	9.35961	-0.728316	5.44669
	103.964	9.27316	-0.692024	5.44669
	103.964	9.37854	-0.670446	5.44669
	103.964	9.5178	-0.672412	5.44669
	103.964	9.59806	-0.688476	5.44669
	103.964	9.68997	-0.719317	5.44669
	103.964	9.76619	-0.746196	5.44669
	103.964	9.77595	-0.741737	5.44669
	103.964	9.7546	-0.729562	5.44669
	103.964	9.74246	-0.733799	5.44669
	103.942	9.69581	-0.725388	5.44669
	103.884	9.57442	-0.694447	5.44669
	103.861	9.47416	-0.680374	5.44669
	103.914	9.46485	-0.700568	5.44669
	103.952	9.54413	-0.72429	5.44669
	103.883	9.68655	-0.728673	5.44669
	103.786	9.7348	-0.722335	5.44669
	103.783	9.60866	-0.718163	5.44669
	103.819	9.52352	-0.710804	5.44669
	103.79	9.62867	-0.700088	5.44669
	103.737	9.76737	-0.704642	5.44669
	103.719	9.79829	-0.719247	5.44669
	103.731	9.76355	-0.725154	5.44669
	103.741	9.73827	-0.714789	5.44669
	103.742	9.74006	-0.691395	5.44669
	103.738	9.74981	-0.682596	5.44669
	103.737	9.75326	-0.702541	5.44669
	103.737	9.75123	-0.72432	5.44669
	103.738	9.74916	-0.727983	5.44669
	103.738	9.74901	-0.722035	5.44669
	103.738	9.74969	-0.718282	5.44669
	103.738	9.75002	-0.718831	5.44669
	103.738	9.70073	-0.720396	5.44669
	103.738	9.5738	-0.720857	5.44669
	103.738	9.52133	-0.728364	5.44669
	103.738	9.6402	-0.748333	5.44669
	103.715	9.77298	-0.76459	5.44669
	103.636	9.79654	-0.765974	5.44669
	103.532	9.76083	-0.75317	5.44669
	103.483	9.73775	-0.730368	5.44669
	103.515	9.74082	-0.722685	5.44669
	103.594	9.75031	-0.742888	5.44669
	103.623	9.7532	-0.764378	5.44669
	103.563	9.75103	-0.759958	5.44669
	103.499	9.7491	-0.725867	5.44669
	103.489	9.74906	-0.693522	5.44669
	103.506	9.74973	-0.704722	5.44669
	103.517	9.75003	-0.738652	5.44669
	103.516	9.74991	-0.735952	5.44669
	103.511	9.74976	-0.704971	5.44669
	103.51	9.74973	-0.698007	5.44669
	103.511	9.74978	-0.714774	5.44669
	103.512	9.74981	-0.733516	5.44669
	103.512	9.7498	-0.744741	5.44669
	103.511	9.74979	-0.736389	5.44669
	103.511	9.74979	-0.720017	5.44669
	103.511	9.74979	-0.714722	5.44669
	103.511	9.74979	-0.725971	5.44669
	103.511	9.74979	-0.741647	5.44669
	103.489	9.74979	-0.729912	5.44669
	103.432	9.74979	-0.701417	5.44669
	103.408	9.74979	-0.698672	5.44669
	103.462	9.74979	-0.708446	5.44669
	103.522	9.74979	-0.697899	5.44669
	103.533	9.74979	-0.679664	5.44669
	103.516	9.74979	-0.682007	5.44669
	103.506	9.74979	-0.706199	5.44669
	103.507	9.74979	-0.726019	5.44669
	103.512	9.74979	-0.735259	5.44669
	103.513	9.74979	-0.749336	5.44669
	103.512	9.74979	-0.754681	5.44669
	103.489	9.74979	-0.728736	5.44669
	103.431	9.74979	-0.696557	5.44669
	103.408	9.74979	-0.704967	5.44669
	103.44	9.74979	-0.737675	5.44669
	103.42	9.74979	-0.743326	5.44669
	103.327	9.74979	-0.733266	5.44669
	103.261	9.74979	-0.742658	5.44669
	103.261	9.74979	-0.752641	5.44669
	103.284	9.74979	-0.730263	5.44669
	103.293	9.74979	-0.690052	5.44669
	103.289	9.74979	-0.66897	5.44669
	103.284	9.74979	-0.672502	5.44669
	103.283	9.79898	-0.689039	5.44669
	103.285	9.92576	-0.71165	5.44669
	103.286	9.97819	-0.725797	5.44669
	103.286	9.90856	-0.725356	5.44669
	103.285	9.95177	-0.720409	5.44669
	103.285	10.1074	-0.718534	5.44669
	103.285	10.1259	-0.719515	5.44669
	103.285	10.0242	-0.728463	5.44669
	103.285	9.91725	-0.748851	5.44669
	103.285	9.80108	-0.756901	5.44669
	103.285	9.7734	-0.72984	5.44669
	103.285	9.89879	-0.688359	5.44268
	103.285	10.0255	-0.668412	5.43234
	103.285	10.0934	-0.68074	5.42806
	103.285	10.1354	-0.709677	5.43775
	103.285	10.0397	-0.727928	5.44858
	103.285	9.82306	-0.726952	5.4505
	103.285	9.74069	-0.712449	5.44759
	103.285	9.92672	-0.689775	5.44571
	103.285	10.2042	-0.674878	5.44595
	103.285	10.2813	-0.682897	5.44673
	103.285	10.1208	-0.716144	5.44696
	103.285	10.0113	-0.746857	5.44679
	103.285	10.1185	-0.735272	5.44663
	103.285	10.2667	-0.69389	5.44663
	103.285	10.2517	-0.668747	5.44668
	103.285	10.0882	-0.671036	5.44671
	103.285	9.95929	-0.688503	5.4467
	103.285	9.953	-0.711947	5.44668
	103.285	9.99454	-0.718241	5.44668
	103.285	10.0139	-0.697227	5.44669
	103.285	10.0564	-0.675892	5.44669
	103.285	10.1735	-0.672794	5.44669
	103.285	10.2734	-0.678822	5.44669
	103.263	10.2349	-0.690277	5.44669
	103.205	10.0296	-0.717785	5.44669
	103.182	9.83453	-0.744913	5.44669
	103.236	9.90476	-0.741744	5.44669
	103.296	10.1144	-0.730021	5.44669
	103.306	10.1456	-0.733989	5.44669
	103.268	10.0792	-0.733175	5.44669
	103.2	10.0886	-0.730371	5.44669
	103.178	10.0747	-0.745061	5.44669
	103.213	10.0589	-0.754677	5.44669
	103.217	10.1546	-0.738133	5.44669
	103.203	10.2649	-0.717483	5.44669
	103.218	10.2873	-0.713083	5.44669
	103.188	10.2591	-0.726192	5.44669
	103.097	10.2396	-0.750194	5.44669
	103.035	10.1923	-0.766143	5.44669
	103.037	10.0733	-0.765963	5.44669
	103.08	10.0234	-0.752613	5.44669
	103.169	10.1405	-0.730139	5.44669
	103.246	10.2717	-0.714916	5.44669
	103.211	10.2952	-0.714856	5.44669
	103.096	10.26	-0.719978	5.44669
	103.027	10.2372	-0.714231	5.44669
	103.033	10.2402	-0.70088	5.44669
	103.06	10.2495	-0.711627	5.44669
	103.068	10.2524	-0.738879	5.44669
	103.063	10.2503	-0.741456	5.44669
	103.057	10.2483	-0.724182	5.44669
	103.057	10.2483	-0.706788	5.44669
	103.059	10.249	-0.696308	5.44669
	103.06	10.2493	-0.704493	5.44669
	103.059	10.2491	-0.712659	5.44669
	103.059	10.1998	-0.705459	5.44669
	103.059	10.073	-0.706191	5.44669
	103.059	10.0206	-0.710109	5.44669
	103.059	10.1395	-0.703787	5.44669
	103.059	10.2722	-0.706396	5.44669
	103.059	10.345	-0.71079	5.44669
	103.059	10.436	-0.696128	5.44669
	103.059	10.4654	-0.685958	5.44669
	103.059	10.3496	-0.702261	5.44669
	103.059	10.2264	-0.723006	5.44669
	103.059	10.2057	-0.727533	5.44669
	103.059	10.2392	-0.722313	5.44669
	103.059	10.2604	-0.72643	5.44669
	103.059	10.2573	-0.739133	5.44669
	103.059	10.2484	-0.728694	5.44669
	103.059	10.2459	-0.69393	5.44669
	103.059	10.2479	-0.678981	5.44669
	103.059	10.2497	-0.708039	5.44669
	103.059	10.2497	-0.744902	5.44669
	103.059	10.2491	-0.737342	5.44669
	103.059	10.298	-0.703324	5.44669
	103.059	10.4249	-0.696822	5.44669
	103.059	10.4775	-0.706992	5.44669
	103.037	10.3587	-0.705819	5.44669
	102.957	10.2259	-0.716227	5.44669
	102.853	10.2023	-0.746915	5.44669
	102.826	10.2872	-0.768044	5.44669
	102.916	10.437	-0.767883	5.44669
	103.041	10.5356	-0.760605	5.44669
	103.073	10.5832	-0.749791	5.44669
	103	10.6268	-0.730868	5.44669
	102.929	10.5882	-0.716225	5.44669
	102.898	10.5011	-0.707275	5.44669
	102.862	10.4203	-0.699349	5.44669
	102.827	10.3591	-0.713466	5.44669
	102.821	10.4513	-0.740195	5.44669
	102.852	10.6241	-0.741353	5.44669
	102.915	10.6324	-0.723672	5.44669
	102.938	10.5203	-0.714481	5.44669
	102.882	10.4126	-0.72457	5.44669
	102.821	10.2998	-0.741146	5.44669
	102.811	10.2738	-0.730199	5.44669
	102.828	10.4479	-0.693845	5.44669
	102.838	10.6514	-0.67054	5.44669
	102.837	10.5956	-0.671804	5.44669
	102.832	10.3889	-0.688188	5.44669
	102.831	10.403	-0.711542	5.44669
	102.832	10.5936	-0.718183	5.44669
	102.833	10.6368	-0.697347	5.44669
	102.833	10.5822	-0.683834	5.44669
	102.833	10.5923	-0.708807	5.44669
	102.832	10.5745	-0.751362	5.44669
	102.833	10.5568	-0.764632	5.44669
	102.833	10.6531	-0.732137	5.44669
	102.833	10.7643	-0.686566	5.44669
	102.833	10.7869	-0.666843	5.44669
	102.833	10.7584	-0.68072	5.44669
	102.833	10.7387	-0.710226	5.44669
	102.833	10.7407	-0.720294	5.44669
	102.81	10.7485	-0.706571	5.44669
	102.731	10.751	-0.711806	5.44669
	102.627	10.7494	-0.736924	5.44669
	102.6	10.7477	-0.732701	5.44669
	102.69	10.7477	-0.704222	5.44669
	102.815	10.7482	-0.698849	5.44669
	102.869	10.7485	-0.707522	5.44669
	102.853	10.6992	-0.70532	5.44669
	102.806	10.5723	-0.71583	5.44669
	102.721	10.5198	-0.746926	5.44669
	102.625	10.6387	-0.76819	5.44669
	102.58	10.7714	-0.76794	5.44669
	102.612	10.795	-0.760577	5.44669
	102.689	10.7593	-0.75763	5.44669
	102.717	10.7362	-0.75902	5.44669
	102.658	10.7393	-0.760651	5.44669
	102.594	10.7488	-0.76084	5.44669
	102.584	10.7517	-0.752469	5.44669
	102.601	10.7495	-0.724037	5.44669
	102.612	10.7476	-0.687554	5.44669
	102.611	10.7475	-0.670145	5.44669
	102.606	10.7482	-0.681754	5.44669
	102.605	10.6993	-0.717356	5.44669
	102.606	10.5724	-0.755643	5.44669
	102.607	10.5198	-0.76338	5.44669
	102.607	10.6386	-0.73009	5.44669
	102.606	10.7714	-0.686153	5.44669
	102.606	10.795	-0.675268	5.44669
	102.606	10.7593	-0.709255	5.44669
	102.606	10.7362	-0.746732	5.44669
	102.606	10.6901	-0.745547	5.44669
	102.606	10.5728	-0.730969	5.44669
	102.606	10.5233	-0.740905	5.44669
	102.606	10.6399	-0.752723	5.44669
	102.606	10.7707	-0.730921	5.44669
	102.606	10.7943	-0.690298	5.44669
	102.606	10.7592	-0.67671	5.44669
	102.606	10.7365	-0.700515	5.44669
	102.606	10.7394	-0.7177	5.44669
	102.606	10.7487	-0.708944	5.44669
	102.606	10.7516	-0.713723	5.44669
	102.606	10.7495	-0.736883	5.44669
	102.606	10.7476	-0.732003	5.44669
	102.606	10.7475	-0.696073	5.44669
	102.606	10.7482	-0.678696	5.44669
	102.606	10.7485	-0.707157	5.44669
	102.606	10.7484	-0.752505	5.44669
	102.606	10.7482	-0.773569	5.44669
	102.606	10.7482	-0.768204	5.44669
	102.606	10.7483	-0.750904	5.44669
	102.606	10.7483	-0.720755	5.44669
	102.606	10.7483	-0.694605	5.44669
	102.606	10.7483	-0.699123	5.44669
	102.606	10.7483	-0.718935	5.44669
	102.606	10.7483	-0.734863	5.44669
	102.606	10.7483	-0.751698	5.44669
	102.606	10.7483	-0.763683	5.44669
	102.606	10.7483	-0.764397	5.44669
	102.606	10.7483	-0.752831	5.44669
	102.606	10.7483	-0.730787	5.44669
	102.606	10.7483	-0.722981	5.44669
	102.606	10.7483	-0.734992	5.44669
	102.606	10.7483	-0.728236	5.44669
	102.606	10.7483	-0.703088	5.44669
	102.606	10.7483	-0.70784	5.44669
	102.606	10.7483	-0.744421	5.44669
	102.606	10.7483	-0.769988	5.44669
	102.606	10.7483	-0.769585	5.44669
	102.606	10.7483	-0.752757	5.44669
	102.606	10.7483	-0.72104	5.44669
	102.606	10.7483	-0.694066	5.44669
	102.606	10.7483	-0.698796	5.44669
	102.606	10.7483	-0.711118	5.44669
	102.606	10.7483	-0.706847	5.44669
	102.606	10.7483	-0.707321	5.44669
	102.606	10.7483	-0.71796	5.44669
	102.606	10.7483	-0.731532	5.44669
	102.606	10.7483	-0.742777	5.44669
	102.606	10.7483	-0.7284	5.44669
	102.606	10.7483	-0.692511	5.44669
	102.606	10.7483	-0.678491	5.44669
	102.606	10.7483	-0.708338	5.44669
	102.606	10.7483	-0.745202	5.44669
	102.606	10.7483	-0.737361	5.44669
	102.606	10.7483	-0.703225	5.44669
	102.606	10.7483	-0.704645	5.44669
	102.606	10.7483	-0.743033	5.44669
	102.606	10.7483	-0.770542	5.44669
	102.606	10.7483	-0.762439	5.44669
	102.606	10.7483	-0.724708	5.44669
	102.606	10.7483	-0.684282	5.44669
	102.606	10.7483	-0.668534	5.44669
	102.606	10.7483	-0.682242	5.44669
	102.606	10.7483	-0.718133	5.44669
	102.606	10.7483	-0.755795	5.44669
	102.606	10.7483	-0.771038	5.44669
	102.606	10.7483	-0.765973	5.44669
	102.606	10.7483	-0.75874	5.44669
	102.606	10.7483	-0.749688	5.44669
	102.606	10.7483	-0.731488	5.44669
	102.606	10.7483	-0.724392	5.44669
	102.606	10.7483	-0.735334	5.44669
	102.606	10.7483	-0.735748	5.44669
	102.606	10.7483	-0.723101	5.44669
	102.606	10.7483	-0.708372	5.44669
	102.606	10.7483	-0.697356	5.44669
	102.606	10.7483	-0.704369	5.44669
	102.606	10.7483	-0.720105	5.44669
	102.606	10.7483	-0.733481	5.44669
	102.606	10.7483	-0.750701	5.44669
	102.606	10.7483	-0.755886	5.44669
	102.606	10.7483	-0.736626	5.44669
	102.606	10.7483	-0.724292	5.44669
	102.606	10.7483	-0.741329	5.44669
	102.606	10.7483	-0.763152	5.44669
	102.606	10.7483	-0.767869	5.44669
	102.606	10.7483	-0.762346	5.44669
	102.584	10.7483	-0.750527	5.44669
	102.504	10.7483	-0.722687	5.44669
	102.423	10.7483	-0.687678	5.44669
	102.453	10.7483	-0.670677	5.44669
	102.567	10.7483	-0.681932	5.44669
	102.638	10.7483	-0.709371	5.44669
	102.632	10.7483	-0.727376	5.44669
	102.606	10.7483	-0.7347	5.44669
	102.597	10.7483	-0.74862	5.44669
	102.58	10.7483	-0.754579	5.44669
	102.506	10.7483	-0.728948	5.44669
	102.425	10.7483	-0.696682	5.44669
	102.453	10.7483	-0.697073	5.44669
	102.566	10.7483	-0.717336	5.44669
	102.638	10.7483	-0.734922	5.44669
	102.633	10.7483	-0.75229	5.44669
	102.606	10.7483	-0.76391	5.44669
	102.597	10.7483	-0.764281	5.44669
	102.602	10.7483	-0.760573	5.44669
	102.608	10.7483	-0.751059	5.44669
	102.608	10.7483	-0.731411	5.44669
	102.584	10.7483	-0.716002	5.44669
	102.526	10.7483	-0.706989	5.44669
	102.502	10.7483	-0.699308	5.44669
	102.557	10.7483	-0.70568	5.44669
	102.595	10.7483	-0.71209	5.44669
	102.548	10.7483	-0.704799	5.44669
	102.485	10.7483	-0.706117	5.44669
	102.471	10.7483	-0.718184	5.44669
	102.509	10.7483	-0.732054	5.44669
	102.556	10.7483	-0.750786	5.44669
	102.544	10.7483	-0.764299	5.44669
	102.497	10.7483	-0.757108	5.44669
	102.455	10.7483	-0.7247	5.44669
	102.406	10.7483	-0.686175	5.44268
	102.37	10.7483	-0.66933	5.43234
	102.39	10.7483	-0.674032	5.42806
	102.481	10.7483	-0.681682	5.43775
	102.589	10.7483	-0.683166	5.44858
	102.615	10.7483	-0.681061	5.4505
	102.522	10.7483	-0.687521	5.44759
	102.419	10.7483	-0.715834	5.44571
	102.445	10.7483	-0.745075	5.44595
	102.565	10.7483	-0.734635	5.44673
	102.64	10.7483	-0.702127	5.44696
	102.612	10.7483	-0.705153	5.44679
	102.526	10.7483	-0.735766	5.44663
	102.493	10.7483	-0.734588	5.44663
	102.53	10.7483	-0.705425	5.44668
	102.517	10.7483	-0.698682	5.44671
	102.424	10.7483	-0.714895	5.4467
	102.356	10.7483	-0.733326	5.44668
	102.378	10.7483	-0.75249	5.44668
	102.458	10.7483	-0.75669	5.44669
	102.492	10.7483	-0.736328	5.44669
	102.434	10.7483	-0.723881	5.44669
	102.368	10.7483	-0.733392	5.44669
	102.379	10.7483	-0.735115	5.44669
	102.454	10.7483	-0.731397	5.44669
	102.512	10.7483	-0.744801	5.44669
	102.514	10.7483	-0.762075	5.44669
	102.495	10.7483	-0.758312	5.44669
	102.509	10.7483	-0.725996	5.44669
	102.569	10.7483	-0.68629	5.44669
	102.598	10.7483	-0.668918	5.44669
	102.544	10.7483	-0.681689	5.44669
	102.505	10.7483	-0.709894	5.44669
	102.551	10.7483	-0.727682	5.44669
	102.614	10.7483	-0.734642	5.44669
	102.606	10.7483	-0.748487	5.44669
	102.533	10.7483	-0.762415	5.44669
	102.498	10.7483	-0.765007	5.44669
	102.552	10.7483	-0.761408	5.44669
	102.617	10.7483	-0.751151	5.44669
	102.629	10.7483	-0.723281	5.44669
	102.59	10.7483	-0.687706	5.44669
	102.521	10.7483	-0.678348	5.44669
	102.476	10.7483	-0.709994	5.44669
	102.455	10.7483	-0.745948	5.44669
	102.413	10.7975	-0.744956	5.44669
	102.373	10.9242	-0.731	5.44669
	102.366	10.9767	-0.741128	5.44669
	102.377	10.8578	-0.760676	5.44669
	102.384	10.7251	-0.759031	5.44669
	102.383	10.7015	-0.726795	5.44669
	102.402	10.7372	-0.69424	5.44669
	102.459	10.7603	-0.704693	5.44669
	102.483	10.7572	-0.746256	5.44669
	102.452	10.7477	-0.764006	5.44669
	102.472	10.7449	-0.741568	5.44669
	102.542	10.7962	-0.715599	5.44669
	102.528	10.9249	-0.7032	5.44669
	102.425	10.9774	-0.697863	5.44669
	102.352	10.8579	-0.706421	5.44669
	102.376	10.7249	-0.712914	5.44669
	102.459	10.7014	-0.69701	5.44669
	102.492	10.7373	-0.685573	5.44669
	102.456	10.7604	-0.701786	5.44669
	102.47	10.8064	-0.715074	5.44669
	102.562	10.9237	-0.707391	5.44669
	102.63	10.9732	-0.714005	5.44669
	102.609	10.8566	-0.737554	5.44669
	102.528	10.7258	-0.732183	5.44669
	102.472	10.7023	-0.69591	5.44669
	102.473	10.7373	-0.678564	5.44669
	102.492	10.7601	-0.699289	5.44669
	102.5	10.7571	-0.724397	5.44669
	102.519	10.7478	-0.737044	5.44669
	102.572	10.7449	-0.742791	5.44669
	102.617	10.747	-0.726446	5.44669
	102.6	10.7489	-0.699558	5.44669
	102.529	10.749	-0.706996	5.44669
	102.498	10.7483	-0.745322	5.44669
	102.531	10.748	-0.770666	5.44669
	102.515	10.7481	-0.761677	5.44669
	102.423	10.7483	-0.732216	5.44669
	102.379	10.7483	-0.720427	5.44669
	102.436	10.7483	-0.741284	5.44669
	102.504	10.7482	-0.756638	5.44669
	102.517	10.7483	-0.740298	5.44669
	102.499	10.7483	-0.717693	5.4507
	102.487	10.7483	-0.704531	5.46104
	102.488	10.7483	-0.697676	5.46531
	102.516	10.7483	-0.70587	5.45562
	102.575	10.7483	-0.712749	5.4448
	102.62	10.7483	-0.697137	5.44287
	102.6	10.7483	-0.685685	5.44579
	102.506	10.7483	-0.709659	5.44767
	102.396	10.7483	-0.751061	5.44742
	102.348	10.7483	-0.772074	5.44664
	102.362	10.7483	-0.768091	5.44641
	102.384	10.7483	-0.759259	5.44658
	102.388	10.7483	-0.757024	5.44674
	102.404	10.7483	-0.751364	5.44675
	102.48	10.7483	-0.72493	5.44669
	102.584	10.7975	-0.688321	5.44667
	102.613	10.9242	-0.670148	5.44668
	102.546	10.9767	-0.681482	5.44669
	102.5	10.8578	-0.70937	5.44669
	102.549	10.7251	-0.727535	5.44669
	102.614	10.7015	-0.734767	5.44669
	102.629	10.7372	-0.748591	5.44669
	102.613	10.7603	-0.762414	5.44669
	102.579	10.7572	-0.757099	5.44669
	102.522	10.7477	-0.733237	5.44669
	102.48	10.7449	-0.714613	5.44669
	102.479	10.747	-0.713627	5.44669
	102.514	10.749	-0.71957	5.44669
	102.578	10.749	-0.722368	5.44669
	102.621	10.7483	-0.729292	5.44669
	102.622	10.748	-0.748184	5.44669
	102.607	10.7481	-0.764198	5.44669
	102.601	10.7483	-0.765863	5.44669
	102.604	10.7483	-0.753262	5.44669
	102.607	10.7483	-0.722576	5.44669
	102.608	10.7482	-0.686659	5.44669
	102.607	10.7483	-0.67816	5.44669
	102.606	10.7483	-0.702417	5.44669
	102.606	10.7483	-0.717982	5.44669
	102.606	10.7483	-0.700515	5.44669
	102.606	10.7483	-0.677363	5.44669
	102.606	10.7483	-0.680112	5.44669
	102.606	10.7483	-0.714094	5.44669
	102.606	10.7483	-0.754858	5.44669
	102.606	10.7483	-0.764211	5.44669
	102.606	10.7483	-0.738587	5.44669
	102.606	10.7483	-0.714276	5.44669
	102.606	10.7483	-0.703706	5.44669
	102.606	10.7483	-0.690674	5.44669
	102.606	10.7483	-0.686242	5.44669
	102.606	10.7483	-0.712197	5.44669
	102.606	10.7483	-0.744057	5.44669
	102.606	10.7483	-0.735509	5.44669
	102.606	10.7483	-0.694986	5.44669
	102.606	10.7483	-0.676993	5.44669
	102.606	10.7483	-0.70683	5.44669
	102.606	10.7483	-0.745102	5.44669
	102.606	10.7483	-0.737855	5.44669
	102.606	10.7483	-0.695597	5.44669
	102.606	10.7483	-0.668544	5.44669
	102.606	10.7483	-0.670344	5.44669
	102.606	10.7483	-0.688286	5.44669
	102.606	10.7483	-0.712101	5.44669
	102.606	10.7483	-0.726253	5.44669
	102.629	10.7483	-0.733258	5.44669
	102.708	10.7483	-0.740544	5.44669
	102.79	10.6991	-0.734721	5.44669
	102.782	10.5723	-0.72081	5.44669
	102.725	10.5199	-0.707776	5.44669
	102.7	10.6387	-0.697921	5.44669
	102.732	10.7714	-0.712688	5.44669
	102.802	10.795	-0.748248	5.44669
	102.828	10.7593	-0.769861	5.44669
	102.77	10.7362	-0.76817	5.44669
	102.73	10.7393	-0.76008	5.44669
	102.777	10.7488	-0.75734	5.44669
	102.84	10.7025	-0.751204	5.44669
	102.855	10.5735	-0.724751	5.44669
	102.839	10.5192	-0.688302	5.44669
	102.827	10.638	-0.670204	5.44669
	102.828	10.7714	-0.673642	5.44669
	102.833	10.7952	-0.689078	5.44669
	102.834	10.7594	-0.719132	5.44669
	102.833	10.7362	-0.753775	5.44669
	102.832	10.7392	-0.761966	5.44669
	102.832	10.6996	-0.730161	5.44669
	102.833	10.5757	-0.694556	5.44669
	102.833	10.4719	-0.695751	5.44669
	102.833	10.462	-0.709667	5.44669
	102.833	10.4931	-0.707321	5.44669
	102.833	10.4602	-0.708035	5.44669
	102.855	10.3292	-0.718091	5.44669
	102.935	10.2199	-0.723463	5.44669
	103.016	10.2103	-0.714491	5.44669
	102.986	10.2927	-0.691872	5.44669
	102.894	10.4857	-0.682901	5.44669
	102.903	10.6602	-0.7025	5.44669
	103.012	10.5858	-0.716323	5.44669
	103.066	10.3325	-0.69979	5.44669
	103.007	10.1783	-0.677648	5.44669
	102.956	10.2412	-0.672619	5.44268
	103	10.4266	-0.678124	5.43234
	103.065	10.4984	-0.690047	5.42806
	103.082	10.3668	-0.710066	5.43775
	103.066	10.2218	-0.724774	5.44858
	103.054	10.1977	-0.725491	5.4505
	103.054	10.2375	-0.712958	5.44759
	103.059	10.2625	-0.690507	5.44571
	103.06	10.2588	-0.675004	5.44595
	103.06	10.2483	-0.674818	5.44673
	103.059	10.2453	-0.679986	5.44696
	103.059	10.2477	-0.690046	5.44679
	103.059	10.2498	-0.717274	5.44663
	103.059	10.2498	-0.744781	5.44663
	103.059	10.2491	-0.74187	5.44668
	103.059	10.2488	-0.72225	5.44671
	103.059	10.2489	-0.713701	5.4467
	103.059	10.2491	-0.716878	5.44668
	103.059	10.2491	-0.721213	5.44668
	103.059	10.249	-0.729765	5.44669
	103.059	10.249	-0.740922	5.44669
	103.059	10.249	-0.736129	5.44669
	103.059	10.249	-0.729138	5.44669
	103.059	10.249	-0.735623	5.44669
	103.059	10.249	-0.726303	5.44669
	103.059	10.249	-0.694183	5.44669
	103.081	10.249	-0.672067	5.44669
	103.139	10.249	-0.672324	5.44669
	103.162	10.249	-0.687863	5.44669
	103.131	10.249	-0.711221	5.44669
	103.15	10.249	-0.718164	5.44669
	103.221	10.249	-0.705324	5.44669
	103.229	10.249	-0.704169	5.44669
	103.206	10.249	-0.71718	5.44669
	103.237	10.249	-0.732326	5.44669
	103.288	10.249	-0.751257	5.44669
	103.28	10.1998	-0.7644	5.44669
	103.212	10.0731	-0.756983	5.44669
	103.178	9.97144	-0.732483	5.44669
	103.232	9.91429	-0.722209	5.44669
	103.295	9.81865	-0.734065	5.44669
	103.308	9.78182	-0.735992	5.44669
	103.291	9.94526	-0.723655	5.44669
	103.28	10.1481	-0.708517	5.44669
	103.281	10.145	-0.69722	5.44669
	103.285	10.0177	-0.712131	5.44669
	103.287	9.95691	-0.740393	5.44669
	103.286	9.97536	-0.73404	5.44669
	103.285	9.95529	-0.70355	5.44669
	103.285	9.88331	-0.705962	5.44669
	103.285	9.94965	-0.743469	5.44669
	103.285	10.1647	-0.762386	5.44669
	103.285	10.2569	-0.74188	5.44669
	103.285	10.0755	-0.716305	5.44669
	103.285	9.79647	-0.711256	5.44669
	103.285	9.66791	-0.725845	5.44669
	103.285	9.75036	-0.742827	5.44669
	103.285	9.93486	-0.730451	5.44669
	103.285	9.99934	-0.701224	5.44669
	103.285	9.91419	-0.70627	5.44669
	103.285	9.89742	-0.736556	5.44669
	103.285	9.92729	-0.742393	5.44669
	103.285	9.89762	-0.733273	5.44669
	103.285	9.96533	-0.735121	5.44669
	103.285	10.117	-0.724623	5.44669
	103.285	10.1251	-0.693657	5.44669
	103.285	10.0205	-0.672444	5.44669
	103.285	9.91597	-0.680539	5.44669
	103.285	9.80187	-0.716029	5.44669
	103.285	9.77419	-0.755518	5.44669
	103.285	9.89883	-0.7638	5.44669
	103.307	9.97604	-0.738181	5.44669
	103.365	9.86809	-0.714252	5.44669
	103.389	9.73104	-0.70384	5.44669
	103.335	9.70181	-0.690739	5.44669
	103.297	9.73666	-0.678351	5.44669
	103.366	9.7614	-0.676139	5.44669
	103.486	9.75933	-0.687221	5.44669
	103.546	9.74966	-0.709595	5.44669
	103.534	9.74635	-0.717711	5.44669
	103.509	9.74839	-0.705712	5.44669
	103.502	9.75043	-0.712364	5.44669
	103.509	9.75055	-0.745333	5.44669
	103.514	9.74988	-0.768754	5.44669
	103.513	9.74956	-0.760872	5.44669
	103.512	9.74966	-0.724687	5.44669
	103.511	9.74982	-0.68483	5.44669
	103.511	9.74985	-0.668772	5.44669
	103.512	9.74981	-0.682146	5.44669
	103.512	9.74978	-0.718008	5.44669
	103.511	9.74978	-0.747906	5.44669
	103.534	9.74979	-0.735049	5.44669
	103.591	9.7498	-0.701295	5.44669
	103.615	9.74979	-0.704658	5.44669
	103.561	9.74979	-0.743725	5.44669
	103.523	9.74979	-0.762957	5.44669
	103.592	9.74979	-0.734158	5.44669
	103.712	9.74979	-0.695879	5.44669
	103.772	9.74979	-0.694884	5.44669
	103.76	9.74979	-0.708834	5.44669
	103.735	9.74979	-0.699409	5.44669
	103.728	9.74979	-0.680159	5.44669
	103.735	9.74979	-0.681678	5.44669
	103.74	9.74979	-0.705885	5.44669
	103.74	9.74979	-0.718134	5.44669
	103.738	9.74979	-0.699338	5.44669
	103.737	9.74979	-0.684685	5.44669
	103.737	9.74979	-0.700585	5.44669
	103.738	9.74979	-0.714886	5.44669
	103.738	9.74979	-0.707739	5.44669
	103.738	9.74979	-0.714218	5.44669
	103.738	9.74979	-0.74539	5.44669
	103.738	9.74979	-0.768119	5.44669
	103.738	9.74979	-0.760585	5.44669
	103.738	9.74979	-0.724793	5.44669
	103.738	9.7006	-0.684976	5.44669
	103.738	9.57382	-0.668795	5.44669
	103.738	9.52139	-0.682104	5.44669
	103.76	9.64021	-0.717982	5.44669
	103.84	9.77296	-0.75578	5.44669
	103.943	9.79653	-0.763215	5.44669
	103.971	9.76083	-0.737843	5.44669
	103.903	9.68856	-0.722189	5.44669
	103.858	9.56485	-0.732143	5.44669
	103.907	9.47272	-0.735193	5.44669
	103.972	9.41846	-0.724003	5.44669
	103.987	9.32065	-0.716818	5.44669
	103.971	9.2327	-0.717561	5.44669
	103.959	9.22014	-0.712521	5.44669
	103.959	9.29366	-0.693152	5.44669
	103.964	9.43483	-0.684139	5.44669
	103.966	9.4846	-0.702564	5.44669
	103.965	9.35955	-0.71591	5.44669
	103.964	9.22513	-0.699594	5.44669
	103.964	9.20308	-0.677713	5.44669
	103.964	9.24001	-0.680586	5.44669
	103.964	9.26306	-0.706297	5.44669
	103.964	9.25955	-0.726565	5.44669
	103.964	9.24988	-0.727582	5.44669
	103.964	9.29626	-0.721068	5.44669
	103.964	9.4253	-0.72589	5.44669
	103.964	9.47968	-0.74722	5.44669
	103.964	9.36087	-0.765003	5.44669
	103.964	9.22743	-0.758672	5.44669
	103.964	9.20358	-0.732976	5.44669
	103.964	9.2394	-0.713944	5.44669
	103.986	9.26263	-0.71344	5.44669
	104.044	9.25958	-0.7276	5.44669
	104.068	9.25005	-0.750657	5.44669
	104.014	9.24713	-0.765836	5.44669
	103.954	9.2493	-0.757799	5.44669
	103.965	9.25125	-0.724444	5.44669
	104.039	9.25129	-0.693692	5.44669
	104.095	9.25062	-0.705299	5.44669
	104.12	9.25032	-0.738834	5.44669
	104.159	9.25043	-0.735823	5.44669
	104.197	9.25059	-0.696981	5.44669
	104.203	9.25061	-0.677719	5.44669
	104.193	9.25057	-0.698554	5.44669
	104.187	9.25054	-0.72439	5.44669
	104.188	9.25054	-0.737302	5.44669
	104.19	9.25056	-0.750772	5.44669
	104.191	9.25056	-0.754556	5.44669
	104.191	9.25056	-0.728174	5.44669
	104.19	9.25055	-0.688495	5.44669
	104.19	9.25055	-0.66906	5.44669
	104.19	9.25055	-0.680964	5.44669
	104.19	9.25056	-0.70954	5.44669
	104.19	9.25056	-0.727791	5.44669
	104.19	9.25055	-0.726943	5.44669
	104.19	9.25055	-0.720365	5.44669
	104.19	9.25055	-0.725823	5.44669
	104.19	9.25055	-0.747442	5.44669
	104.213	9.25055	-0.76512	5.44669
	104.292	9.25055	-0.758642	5.44669
	104.374	9.25055	-0.725051	5.44669
	104.344	9.25055	-0.693647	5.44669
	104.252	9.25055	-0.697194	5.44669
	104.261	9.25055	-0.718467	5.44669
	104.37	9.25055	-0.727482	5.44669
	104.446	9.20136	-0.723913	5.44669
	104.445	9.07459	-0.727119	5.44669
	104.418	8.97297	-0.746724	5.44669
	104.407	8.91582	-0.764358	5.44669
	104.412	8.86937	-0.766449	5.44669
	104.418	8.95932	-0.761321	5.44669
	104.419	9.17519	-0.750602	5.44669
	104.417	9.25924	-0.730953	5.44669
	104.416	9.12339	-0.715973	5.44669
	104.416	8.97248	-0.71501	5.44669
	104.417	8.89821	-0.719666	5.44669
	104.417	8.81297	-0.714046	5.44669
	104.439	8.7374	-0.700913	5.44669
	104.496	8.72555	-0.711706	5.44669
	104.52	8.74579	-0.738901	5.44669
	104.466	8.75821	-0.741436	5.44669
	104.406	8.75618	-0.732037	5.44669
	104.395	8.75091	-0.742815	5.44669
	104.434	8.74942	-0.753143	5.44669
	104.524	8.75067	-0.730418	5.44669
	104.626	8.75172	-0.697809	5.44669
	104.672	8.75172	-0.704894	5.44669
	104.66	8.75134	-0.7372	5.44669
	104.64	8.75119	-0.743153	5.44669
	104.636	8.75126	-0.733362	5.44669
	104.641	8.75134	-0.734889	5.44669
	104.645	8.75135	-0.724494	5.44669
	104.644	8.75132	-0.701556	5.44669
	104.643	8.75131	-0.700657	5.44669
	104.642	8.75131	-0.709228	5.44669
	104.643	8.75132	-0.705392	5.44669
	104.643	8.75132	-0.707383	5.44669
	104.643	8.75132	-0.710633	5.44669
	104.643	8.75132	-0.703582	5.44669
	104.665	8.75132	-0.706125	5.44669
	104.745	8.75132	-0.710749	5.44669
	104.849	8.75132	-0.704078	5.44669
	104.898	8.75132	-0.706291	5.44669
	104.888	8.75132	-0.718513	5.44669
	104.844	8.75132	-0.724259	5.44669
	104.782	8.75132	-0.714675	5.44669
	104.763	8.75132	-0.691665	5.44669
	104.821	8.70213	-0.682749	5.44669
	104.881	8.52616	-0.71038	5.44669
	104.89	8.29777	-0.752408	5.44669
	104.874	8.23738	-0.772382	5.44669
	104.864	8.43652	-0.767741	5.44669
	104.865	8.71165	-0.759003	5.44669
	104.87	8.78308	-0.74917	5.44669
	104.871	8.5719	-0.723307	5.44669
	104.87	8.28779	-0.68842	5.44669
	104.869	8.21688	-0.670767	5.44669
	104.869	8.38228	-0.681706	5.44669
	104.869	8.54086	-0.709244	5.44669
	104.869	8.55864	-0.727403	5.44669
	104.869	8.46214	-0.726886	5.44669
	104.869	8.35867	-0.720478	5.44669
	104.869	8.38984	-0.71802	5.44669
	104.869	8.49523	-0.719275	5.44669
	104.869	8.5371	-0.720675	5.44669
	104.869	8.46937	-0.712945	5.44669
	104.892	8.32018	-0.692221	5.44669
	104.949	8.21578	-0.683598	5.44669
	104.995	8.21464	-0.702668	5.44669
	104.999	8.24961	-0.716146	5.44669
	104.985	8.26441	-0.707527	5.4507
	105	8.30732	-0.713681	5.46104
	105.037	8.4262	-0.745241	5.46531
	105.007	8.47756	-0.760377	5.45562
	104.93	8.3611	-0.740407	5.4448
	104.945	8.22971	-0.724273	5.44287
	105.051	8.20588	-0.732105	5.44579
	105.124	8.24099	-0.726566	5.44767
	105.122	8.2639	-0.703415	5.44742
	105.096	8.26099	-0.70857	5.44664
	105.086	8.25161	-0.73674	5.44641
	105.091	8.24872	-0.741653	5.44658
	105.097	8.25084	-0.725026	5.44674
	105.098	8.25276	-0.714942	5.44675
	105.096	8.25281	-0.716411	5.44669
	105.095	8.25215	-0.712705	5.44667
	105.095	8.25185	-0.701508	5.44668
	105.096	8.25196	-0.712432	5.44669
	105.096	8.25211	-0.746864	5.44669
	105.096	8.25214	-0.769373	5.44669
	105.095	8.25209	-0.760587	5.44669
	105.095	8.25207	-0.724348	5.44669
	105.096	8.25207	-0.69266	5.44669
	105.096	8.25208	-0.69703	5.44669
	105.096	8.25209	-0.710878	5.44669
	105.118	8.25208	-0.699503	5.44669
	105.198	8.25208	-0.679471	5.44669
	105.279	8.25208	-0.673486	5.44669
	105.249	8.25208	-0.68571	5.44669
	105.135	8.25208	-0.709905	5.44669
	105.064	8.25208	-0.718378	5.44669
	105.092	8.25208	-0.705881	5.44669
	105.198	8.25208	-0.712198	5.44669
	105.311	8.25208	-0.745204	5.44669
	105.355	8.25208	-0.760888	5.44669
	105.338	8.25208	-0.732764	5.44669
	105.295	8.25208	-0.68816	5.44669
	105.234	8.25208	-0.667288	5.44669
	105.217	8.25208	-0.672469	5.44669
	105.274	8.25208	-0.681753	5.44669
	105.334	8.25208	-0.691622	5.44669
	105.343	8.25208	-0.717307	5.44669
	105.326	8.25208	-0.744235	5.44669
	105.316	8.25208	-0.74163	5.44669
	105.318	8.25208	-0.722344	5.44669
	105.322	8.20289	-0.705955	5.44669
	105.323	8.02693	-0.688741	5.44669
	105.345	7.79853	-0.676761	5.44669
	105.401	7.68895	-0.684054	5.44669
	105.447	7.71212	-0.71596	5.44669
	105.474	7.75886	-0.754239	5.44669
	105.517	7.81909	-0.771159	5.44669
	105.556	7.93382	-0.766577	5.44669
	105.562	7.97728	-0.75895	5.44669
	105.551	7.85899	-0.757433	5.44669
	105.544	7.72964	-0.759516	5.44669
	105.546	7.70732	-0.760929	5.44669
	105.548	7.74233	-0.75291	5.44669
	105.549	7.76467	-0.72419	5.44669
	105.548	7.76155	-0.695332	5.44669
	105.548	7.75229	-0.706078	5.44669
	105.548	7.74952	-0.738577	5.44669
	105.548	7.75165	-0.735439	5.44669
	105.548	7.75353	-0.704783	5.44669
	105.548	7.75356	-0.705982	5.44669
	105.548	7.7529	-0.735169	5.44669
	105.548	7.75262	-0.741914	5.44669
	105.548	7.75273	-0.733565	5.44669
	105.548	7.75288	-0.735414	5.44669
	105.548	7.7529	-0.724641	5.44669
	105.548	7.75286	-0.693561	5.44669
	105.57	7.75283	-0.672397	5.44669
	105.628	7.75284	-0.672683	5.44669
	105.652	7.75285	-0.680025	5.44669
	105.62	7.75285	-0.690822	5.44669
	105.64	7.75285	-0.709715	5.44669
	105.732	7.75285	-0.724351	5.44669
	105.798	7.75285	-0.725439	5.44669
	105.798	7.75285	-0.713086	5.44669
	105.776	7.75285	-0.69845	5.44669
	105.766	7.75285	-0.703144	5.44669
	105.771	7.75285	-0.719202	5.44669
	105.776	7.75285	-0.725667	5.44669
	105.776	7.75285	-0.71502	5.44669
[truncated: 912 more rows]
