# Supplementary material for: Design of a cosmetic glove stiffness compensation mechanism for toddler-sized hand prostheses
Source: PLoS One. 2017 Aug 11;12(8):e0183233. doi: 10.1371/journal.pone.0183233 (PMC5553851; doi:10.1371/journal.pone.0183233)
Supplement: S1 Dataset — (ZIP) [file pone.0183233.s001.zip › 02 Spring measurements/RVS2_5.xlsx]

## Sheet: RVS2_5
LabVIEW Measurement
Writer_Version	2
Reader_Version	2
Separator	Tab
Decimal_Separator	.
Multi_Headings	No
X_Columns	No
Time_Pref	Absolute
Operator	localadmin
Date	2013-09-24
Time	00:15:26.357000
***End_of_Header***
Channels	4
Samples	10	10	10	10
Date	2013-09-24	2013-09-24	2013-09-24	2013-09-24
Time	00:15:34.957000	00:15:34.957000	00:15:34.957000	00:15:34.958000
Y_Unit_Label	mm	N	N	Pa
X_Dimension	Time	Time	Time	Time
X0	0	0	0	0
Delta_X	0.01	0.01	0.01	0.01
***End_of_Header***
X_Value	Voltage LVDT (Filtered)	Voltage Load Cell (Filtered)	Voltage Pinch Load Cell (Filtered)	Voltage Pressure (Filtered)	Comment
	112.563	0.264307	-0.707798	5.44669
	112.563	0.264307	-0.7058	5.44669
	112.563	0.264307	-0.709113	5.44669
	112.563	0.264307	-0.695638	5.44669
	112.563	0.264307	-0.678478	5.44669
	112.563	0.264307	-0.682314	5.44669
	112.563	0.264307	-0.71462	5.44669
	112.563	0.264307	-0.754296	5.44669
	112.563	0.264307	-0.763789	5.44669
	112.563	0.264307	-0.73074	5.44669
	112.563	0.264307	-0.694151	5.44669
	112.563	0.264307	-0.695375	5.44669
	112.563	0.264307	-0.709654	5.44669
	112.563	0.264307	-0.699578	5.44669
	112.563	0.264307	-0.687809	5.44669
	112.563	0.264307	-0.70181	5.44669
	112.563	0.264307	-0.714289	5.44669
	112.563	0.264307	-0.699183	5.44669
	112.563	0.264307	-0.678117	5.44669
	112.563	0.264307	-0.673031	5.44669
	112.563	0.264307	-0.686001	5.44669
	112.563	0.264307	-0.710188	5.44669
	112.563	0.264307	-0.718393	5.44669
	112.563	0.264307	-0.705787	5.44669
	112.563	0.264307	-0.712153	5.44669
	112.563	0.264307	-0.737348	5.44669
	112.563	0.264307	-0.732755	5.44669
	112.563	0.264307	-0.696223	5.44669
	112.563	0.264307	-0.678491	5.44669
	112.563	0.264307	-0.699147	5.44669
	112.563	0.264307	-0.716493	5.44669
	112.563	0.264307	-0.708924	5.44669
	112.563	0.264307	-0.706273	5.44669
	112.563	0.264307	-0.708911	5.44669
	112.563	0.264307	-0.695385	5.44669
	112.563	0.264307	-0.678444	5.44669
	112.563	0.264307	-0.674519	5.44669
	112.563	0.264307	-0.678637	5.44669
	112.563	0.264307	-0.689587	5.44669
	112.563	0.264307	-0.709691	5.44669
	112.563	0.264307	-0.72478	5.44669
	112.563	0.264307	-0.733498	5.44669
	112.563	0.264307	-0.741168	5.44669
	112.563	0.264307	-0.734897	5.44669
	112.563	0.264307	-0.720662	5.44669
	112.563	0.264307	-0.707651	5.44669
	112.563	0.264307	-0.697921	5.44669
	112.563	0.264307	-0.704862	5.44669
	112.563	0.264307	-0.71224	5.44669
	112.563	0.264307	-0.705153	5.44669
	112.563	0.264307	-0.706211	5.44669
	112.563	0.264307	-0.718098	5.44669
	112.563	0.264307	-0.724114	5.44669
	112.563	0.264307	-0.714761	5.44669
	112.563	0.264307	-0.691753	5.44669
	112.563	0.264307	-0.674885	5.44669
	112.563	0.264307	-0.674325	5.44669
	112.563	0.264307	-0.679822	5.44669
	112.585	0.264307	-0.682282	5.44669
	112.643	0.264307	-0.681351	5.44669
	112.667	0.264307	-0.680086	5.44669
	112.613	0.264307	-0.679887	5.44669
	112.553	0.264307	-0.680253	5.44669
	112.542	0.264307	-0.680477	5.44669
	112.558	0.264307	-0.680441	5.44669
	112.569	0.264307	-0.680346	5.44669
	112.567	0.264307	-0.680319	5.44669
	112.563	0.264307	-0.680342	5.44669
	112.562	0.264307	-0.688231	5.44669
	112.563	0.264307	-0.708516	5.44669
	112.563	0.264307	-0.716899	5.4507
	112.563	0.313497	-0.697885	5.46104
	112.563	0.440273	-0.676644	5.46531
	112.563	0.492705	-0.672875	5.45562
	112.563	0.373887	-0.686459	5.4448
	112.563	0.241132	-0.718306	5.44287
	112.563	0.217568	-0.746489	5.44579
	112.563	0.253272	-0.734349	5.44767
	112.563	0.276346	-0.701504	5.44742
	112.563	0.27328	-0.697124	5.44664
	112.563	0.263787	-0.707765	5.44641
	112.563	0.2609	-0.706035	5.44658
	112.563	0.263065	-0.716043	5.44674
	112.563	0.264998	-0.746761	5.44675
	112.563	0.265038	-0.768045	5.44669
	112.563	0.264368	-0.760067	5.44667
	112.563	0.264073	-0.732472	5.44668
	112.563	0.264187	-0.713236	5.44669
	112.563	0.26434	-0.705452	5.44669
	112.563	0.264364	-0.691776	5.44669
	112.563	0.264319	-0.678212	5.44669
	112.563	0.264292	-0.675713	5.44669
	112.563	0.264297	-0.687091	5.44669
	112.563	0.264308	-0.717563	5.44669
	112.563	0.264311	-0.745953	5.44669
	112.563	0.264309	-0.734388	5.44669
	112.563	0.264306	-0.701712	5.44669
	112.563	0.264306	-0.697196	5.44669
	112.563	0.264307	-0.715592	5.44669
	112.563	0.264307	-0.726276	5.44669
	112.563	0.264307	-0.72443	5.44669
	112.563	0.264307	-0.719893	5.44669
	112.563	0.264307	-0.710784	5.44669
	112.563	0.264307	-0.691594	5.44669
	112.563	0.264307	-0.676233	5.44669
	112.563	0.264307	-0.674947	5.44669
	112.563	0.264307	-0.679603	5.44669
	112.563	0.264307	-0.681969	5.44669
	112.563	0.264307	-0.681298	5.44669
	112.563	0.264307	-0.680175	5.44669
	112.563	0.264307	-0.679943	5.44669
	112.563	0.264307	-0.680245	5.44669
	112.563	0.264307	-0.688325	5.44669
	112.563	0.264307	-0.70859	5.44669
	112.563	0.264307	-0.724767	5.44669
	112.563	0.264307	-0.733884	5.44669
	112.563	0.264307	-0.741334	5.44669
	112.563	0.264307	-0.726959	5.44669
	112.563	0.264307	-0.69242	5.44669
	112.563	0.264307	-0.678965	5.44669
	112.563	0.264307	-0.700698	5.44669
	112.563	0.264307	-0.724845	5.44669
	112.563	0.264307	-0.73673	5.44669
	112.563	0.264307	-0.7425	5.44669
	112.563	0.264307	-0.726436	5.44669
	112.563	0.264307	-0.691786	5.44669
	112.563	0.264307	-0.671015	5.44669
	112.563	0.264307	-0.672735	5.44669
	112.563	0.264307	-0.680538	5.44669
	112.563	0.264307	-0.683148	5.44669
	112.563	0.264307	-0.68933	5.44669
	112.563	0.264307	-0.707979	5.44669
	112.563	0.313497	-0.724154	5.4507
	112.563	0.440273	-0.733844	5.46104
	112.563	0.492705	-0.741535	5.46531
	112.563	0.373887	-0.727057	5.45562
	112.563	0.241132	-0.692389	5.4448
	112.563	0.217568	-0.678917	5.44287
	112.563	0.253272	-0.70856	5.44579
	112.563	0.276346	-0.745143	5.44767
	112.563	0.27328	-0.737258	5.44742
	112.563	0.263787	-0.703203	5.44664
	112.563	0.2609	-0.696801	5.44641
	112.563	0.263065	-0.707026	5.44658
	112.563	0.314188	-0.69797	5.44674
	112.563	0.441003	-0.688069	5.44675
	112.563	0.492765	-0.702491	5.44669
	112.563	0.373653	-0.714482	5.44667
	112.563	0.241013	-0.706892	5.44668
	112.563	0.217602	-0.706136	5.44669
	112.563	0.253328	-0.709576	5.44669
	112.563	0.276358	-0.703583	5.44669
	112.563	0.273265	-0.7065	5.44669
	112.563	0.312967	-0.718777	5.44669
	112.563	0.436867	-0.724295	5.44669
	112.563	0.540657	-0.714596	5.44669
	112.563	0.599735	-0.69949	5.44669
	112.563	0.695416	-0.703043	5.44669
	112.563	0.780761	-0.71879	5.44669
	112.563	0.792996	-0.725531	5.44669
	112.563	0.769446	-0.72298	5.44669
	112.563	0.755497	-0.727422	5.44669
	112.563	0.758067	-0.739312	5.44669
	112.563	0.764108	-0.728416	5.44669
	112.563	0.765726	-0.701621	5.44669
	112.563	0.764257	-0.699289	5.44669
	112.541	0.812256	-0.716502	5.44669
	112.461	0.939055	-0.725914	5.44669
	112.38	1.04111	-0.723954	5.44669
	112.388	1.09843	-0.727694	5.44669
	112.422	1.1448	-0.74695	5.44669
	112.389	1.10395	-0.756378	5.44669
	112.334	1.06403	-0.738167	5.44669
	112.318	1.15922	-0.724763	5.44669
	112.352	1.2287	-0.740978	5.44669
	112.42	1.12803	-0.754967	5.44669
	112.444	1.04597	-0.731836	5.44669
	112.387	1.14336	-0.689884	5.44669
	112.325	1.2777	-0.668341	5.44669
	112.315	1.30956	-0.680169	5.44669
	112.332	1.27676	-0.709462	5.44669
	112.343	1.25196	-0.728041	5.44669
	112.341	1.25327	-0.727075	5.44669
	112.336	1.26264	-0.71246	5.44669
	112.335	1.31529	-0.689736	5.44669
	112.336	1.48938	-0.682728	5.44669
	112.337	1.66657	-0.703187	5.44669
	112.337	1.6	-0.724543	5.44669
	112.315	1.39826	-0.727848	5.44669
	112.257	1.41824	-0.714028	5.44669
	112.233	1.65869	-0.690118	5.44669
	112.287	1.82689	-0.67446	5.44669
	112.347	1.82369	-0.674729	5.44669
	112.336	1.76444	-0.688013	5.44669
	112.24	1.74105	-0.710428	5.44669
	112.148	1.75236	-0.725649	5.44669
	112.157	1.76542	-0.7336	5.44669
	112.196	1.76687	-0.740902	5.44669
	112.164	1.76284	-0.726879	5.44669
	112.108	1.76063	-0.69254	5.44669
	112.091	1.76114	-0.679044	5.44669
	112.103	1.76214	-0.700689	5.44669
	112.114	1.76238	-0.724813	5.44669
	112.115	1.76212	-0.72885	5.44669
	112.111	1.76193	-0.714352	5.44669
	112.109	1.76194	-0.697768	5.44669
	112.11	1.76201	-0.702408	5.44669
	112.111	1.76204	-0.719136	5.44669
	112.111	1.76203	-0.733772	5.44669
	112.111	1.76201	-0.751168	5.44669
	112.11	1.76201	-0.755977	5.44669
	112.11	1.76201	-0.728629	5.44669
	112.111	1.76202	-0.68818	5.44669
	112.111	1.76202	-0.676638	5.44669
	112.088	1.76202	-0.701237	5.44669
	112.008	1.8112	-0.718029	5.44669
	111.927	1.93798	-0.700954	5.44669
	111.957	1.99041	-0.67753	5.44669
	112.071	1.87159	-0.680026	5.44669
	112.142	1.73884	-0.706128	5.44669
	112.114	1.71528	-0.726693	5.44669
	112.008	1.75098	-0.735567	5.44669
	111.895	1.82324	-0.741355	5.44669
	111.851	1.94695	-0.726369	5.44669
	111.868	2.03908	-0.692165	5.44669
	111.889	2.09334	-0.679068	5.44669
	111.892	2.19115	-0.708703	5.44669
	111.886	2.2791	-0.74515	5.44669
	111.86	2.24248	-0.74508	5.44669
	111.803	2.09137	-0.731336	5.44669
	111.759	1.97535	-0.733354	5.44669
	111.733	1.97005	-0.724571	5.44669
	111.689	2.05661	-0.702134	5.44669
	111.65	2.20066	-0.700872	5.44669
	111.644	2.2962	-0.709112	5.44669
	111.655	2.29546	-0.697397	5.44669
	111.662	2.26285	-0.687087	5.44669
	111.66	2.24971	-0.710154	5.44669
	111.658	2.25584	-0.742899	5.44669
	111.657	2.26309	-0.743621	5.44669
	111.658	2.26394	-0.723654	5.44669
	111.658	2.26173	-0.705796	5.44669
	111.658	2.26049	-0.69608	5.44669
	111.658	2.26077	-0.70475	5.44669
	111.658	2.26132	-0.712847	5.44669
	111.658	2.26145	-0.697576	5.44669
	111.658	2.26131	-0.677963	5.44669
	111.658	2.2612	-0.673539	5.44669
	111.658	2.26121	-0.678398	5.44669
	111.658	2.26125	-0.689835	5.44669
	111.658	2.26126	-0.717751	5.44669
	111.658	2.26126	-0.752927	5.44669
	111.636	2.26125	-0.769972	5.44669
	111.578	2.26125	-0.766545	5.44669
	111.532	2.31044	-0.751488	5.44669
	111.529	2.43722	-0.729459	5.44669
	111.543	2.48965	-0.722902	5.44669
	111.55	2.37083	-0.735431	5.44669
	111.548	2.23808	-0.736318	5.44669
	111.522	2.2637	-0.723306	5.44669
	111.464	2.47537	-0.716126	5.44669
	111.419	2.67765	-0.72539	5.44669
	111.416	2.6082	-0.748775	5.44669
	111.43	2.34714	-0.757963	5.44669
	111.437	2.23712	-0.730311	5.44669
	111.434	2.42739	-0.688179	5.44669
	111.431	2.7165	-0.676039	5.44669
	111.43	2.79694	-0.700987	5.44669
	111.431	2.63376	-0.718136	5.44669
	111.432	2.47272	-0.708959	5.44669
	111.432	2.45312	-0.705703	5.44669
	111.432	2.54973	-0.716531	5.44669
	111.432	2.70308	-0.731508	5.44669
	111.432	2.79894	-0.743275	5.44669
	111.432	2.79503	-0.728617	5.44669
	111.432	2.76098	-0.692425	5.44669
	111.409	2.74836	-0.670507	5.44669
	111.33	2.75523	-0.680166	5.44669
	111.248	2.76259	-0.716561	5.44669
	111.278	2.76324	-0.748003	5.44669
	111.37	2.76089	-0.743475	5.44669
	111.361	2.75968	-0.721777	5.44669
	111.275	2.76001	-0.712933	5.44669
	111.256	2.76057	-0.716724	5.44669
	111.281	2.76069	-0.721422	5.44669
	111.254	2.76054	-0.729907	5.44669
	111.204	2.76044	-0.740908	5.44669
	111.189	2.76045	-0.736073	5.44669
	111.199	2.76049	-0.729119	5.44669
	111.209	2.7605	-0.743506	5.44669
	111.209	2.76049	-0.754471	5.44669
	111.206	2.76048	-0.738599	5.44669
	111.204	2.76048	-0.717752	5.44669
	111.205	2.76049	-0.705159	5.44669
	111.206	2.76049	-0.690048	5.44669
	111.206	2.76049	-0.677592	5.44669
	111.205	2.76049	-0.683938	5.44669
	111.205	2.76049	-0.715616	5.44669
	111.205	2.76049	-0.746265	5.44669
	111.183	2.76049	-0.743083	5.44669
	111.126	2.76049	-0.722231	5.44669
	111.08	2.80968	-0.705391	5.44669
	111.054	2.93645	-0.688545	5.44669
	111.01	2.98888	-0.68475	5.44669
	110.971	2.91926	-0.712329	5.44669
	110.966	2.91328	-0.752513	5.44669
	110.976	2.94215	-0.763863	5.44669
	111.005	2.85903	-0.739276	5.44669
	111.061	2.74935	-0.714688	5.44669
	111.082	2.72272	-0.703634	5.44669
	111.028	2.79812	-0.690498	5.44669
	110.968	2.94509	-0.678323	5.44669
	110.958	3.04581	-0.684084	5.44669
	110.974	3.0462	-0.715417	5.44669
	110.985	3.01222	-0.74613	5.44669
	110.983	2.99811	-0.743097	5.44669
	110.979	2.95513	-0.722285	5.44669
	110.978	2.83598	-0.713279	5.44669
	110.979	2.73534	-0.716689	5.44669
	110.979	2.72509	-0.713413	5.44669
	110.979	2.75491	-0.701706	5.44669
	110.979	2.77078	-0.704393	5.44669
	110.979	2.76679	-0.710697	5.44669
	110.979	2.75947	-0.704673	5.44669
	110.979	2.75782	-0.706559	5.44669
	110.979	2.75973	-0.718414	5.44669
	110.979	2.76112	-0.731993	5.44669
	110.979	2.81021	-0.742808	5.44669
	110.979	2.93645	-0.73612	5.44669
	110.979	3.03789	-0.728463	5.44669
	110.979	3.04595	-0.743213	5.44669
	110.957	3.01493	-0.754582	5.44669
	110.899	3.04853	-0.730879	5.44669
	110.853	3.17984	-0.697491	5.44669
	110.85	3.28891	-0.704597	5.44669
	110.864	3.29838	-0.737188	5.44669
	110.849	3.26523	-0.735383	5.44669
	110.789	3.24824	-0.697382	5.44669
	110.74	3.25295	-0.678043	5.44669
	110.735	3.26097	-0.706418	5.44669
	110.75	3.26265	-0.744557	5.44669
	110.758	3.26051	-0.737773	5.44669
	110.756	3.25901	-0.703627	5.44669
	110.73	3.25915	-0.704667	5.44669
	110.672	3.25973	-0.735028	5.44669
	110.649	3.25993	-0.734452	5.44669
	110.703	3.25981	-0.69776	5.44669
	110.741	3.25968	-0.670661	5.44669
	110.694	3.25968	-0.670462	5.44669
	110.632	3.25972	-0.679712	5.44669
	110.596	3.25974	-0.69148	5.44669
	110.554	3.25973	-0.717973	5.44669
	110.519	3.25972	-0.744564	5.4507
	110.515	3.25972	-0.73366	5.46104
	110.524	3.25972	-0.701901	5.46531
	110.53	3.25972	-0.697534	5.45562
	110.529	3.25972	-0.715667	5.4448
	110.526	3.25972	-0.726187	5.44287
	110.526	3.25972	-0.716495	5.44579
	110.526	3.25972	-0.699614	5.44767
	110.527	3.25972	-0.70242	5.44742
	110.527	3.25972	-0.710614	5.44664
	110.526	3.25972	-0.70534	5.44641
	110.526	3.25972	-0.706867	5.44658
	110.526	3.25972	-0.710435	5.44674
	110.527	3.25972	-0.695812	5.44675
	110.527	3.25972	-0.685952	5.44669
	110.504	3.25972	-0.702371	5.44667
	110.447	3.30891	-0.715184	5.44668
	110.423	3.48488	-0.699358	5.44669
	110.455	3.66409	-0.677872	5.44669
	110.435	3.64689	-0.680737	5.44669
	110.364	3.57128	-0.706303	5.44669
	110.356	3.64336	-0.726514	5.44669
	110.38	3.76508	-0.735429	5.44669
	110.371	3.80069	-0.741361	5.44669
	110.377	3.72476	-0.726421	5.44669
	110.386	3.5252	-0.700055	5.44669
	110.344	3.34566	-0.707213	5.44669
	110.293	3.42029	-0.737366	5.44669
	110.283	3.67544	-0.734526	5.44669
	110.295	3.83033	-0.704831	5.44669
	110.304	3.81632	-0.698455	5.44669
	110.304	3.75726	-0.70714	5.44669
	110.3	3.73781	-0.69743	5.44669
	110.299	3.75069	-0.687802	5.44669
	110.3	3.76301	-0.702571	5.44669
	110.3	3.71441	-0.722481	5.44669
	110.3	3.58349	-0.727202	5.44669
	110.3	3.52912	-0.722362	5.44669
	110.3	3.6486	-0.726567	5.44669
	110.3	3.78232	-0.739173	5.44669
	110.3	3.80605	-0.736533	5.44669
	110.3	3.77008	-0.729928	5.44669
	110.3	3.74683	-0.743681	5.44669
	110.278	3.74992	-0.754256	5.44669
	110.198	3.75948	-0.730576	5.44669
	110.095	3.76239	-0.689609	5.44669
	110.045	3.76021	-0.668673	5.44669
	110.055	3.75826	-0.672535	5.44669
	110.077	3.75822	-0.689159	5.44669
	110.082	3.7589	-0.711689	5.44669
	110.076	3.7592	-0.7179	5.44669
	110.072	3.75908	-0.697176	5.44669
	110.072	3.75893	-0.675992	5.44669
	110.074	3.7589	-0.672854	5.44669
	110.074	3.75895	-0.678811	5.44669
	110.074	3.75897	-0.682381	5.44669
	110.074	3.75897	-0.689623	5.44669
	110.051	3.75896	-0.708374	5.44669
	109.972	3.75895	-0.716345	5.44669
	109.868	3.75896	-0.697703	5.44669
	109.841	3.75896	-0.676765	5.44669
	109.909	3.75896	-0.680861	5.44669
	109.954	3.75896	-0.71462	5.44669
	109.905	3.75896	-0.754812	5.44669
	109.839	3.75896	-0.764005	5.44669
	109.825	3.75896	-0.738517	5.44669
	109.841	3.75896	-0.71432	5.44669
	109.853	3.75896	-0.703749	5.44669
	109.852	3.75896	-0.698548	5.44669
	109.848	3.75896	-0.706512	5.44669
	109.846	3.75896	-0.720579	5.44669
	109.847	3.75896	-0.725047	5.44669
	109.848	3.75896	-0.722141	5.44669
	109.848	3.80815	-0.719371	5.44669
	109.848	3.93492	-0.711379	5.44669
	109.848	3.98736	-0.692029	5.44669
	109.848	3.86854	-0.684074	5.44669
	109.848	3.73578	-0.710806	5.44669
	109.848	3.71222	-0.744244	5.44669
	109.848	3.74792	-0.736082	5.44669
	109.848	3.771	-0.695159	5.44669
	109.848	3.76793	-0.676862	5.44669
	109.848	3.75844	-0.698843	5.44669
	109.848	3.80474	-0.716945	5.44669
	109.848	3.93368	-0.701351	5.44669
	109.848	3.98805	-0.685952	5.44669
	109.848	3.91846	-0.700401	5.44669
	109.848	3.91181	-0.714359	5.44669
	109.825	3.98957	-0.699713	5.44669
	109.746	4.08254	-0.686185	5.44669
	109.642	4.20141	-0.708951	5.44669
	109.592	4.28438	-0.742716	5.44669
	109.603	4.28737	-0.743971	5.44669
	109.624	4.2608	-0.723866	5.44669
	109.629	4.24886	-0.713631	5.44669
	109.624	4.25335	-0.724145	5.44669
	109.62	4.25948	-0.74127	5.44669
	109.62	4.26046	-0.730402	5.44669
	109.621	4.25868	-0.701757	5.44669
	109.622	4.2576	-0.69864	5.44669
	109.622	4.25777	-0.708311	5.44669
	109.621	4.25823	-0.697855	5.44669
	109.621	4.25836	-0.679693	5.44669
	109.599	4.25825	-0.682035	5.44669
	109.519	4.25816	-0.7062	5.44669
	109.438	4.25816	-0.718139	5.44669
	109.468	4.25819	-0.707099	5.44669
	109.582	4.25821	-0.712793	5.44669
	109.653	4.2582	-0.74502	5.44669
	109.648	4.25819	-0.7606	5.44669
	109.621	4.25819	-0.732709	5.44669
	109.59	4.25819	-0.69611	5.44669
	109.515	4.2582	-0.695496	5.44669
	109.418	4.25819	-0.709008	5.44669
	109.39	4.25819	-0.707136	5.44669
	109.457	4.25819	-0.716063	5.44669
	109.501	4.25819	-0.738507	5.44669
	109.452	4.25819	-0.731851	5.44669
	109.387	4.25819	-0.695433	5.44669
	109.372	4.25819	-0.670611	5.44669
	109.389	4.25819	-0.679139	5.44669
	109.4	4.25819	-0.708223	5.44669
	109.4	4.25819	-0.727888	5.44669
	109.395	4.25819	-0.727452	5.44669
	109.393	4.25819	-0.720543	5.44669
	109.394	4.25819	-0.717846	5.44669
	109.395	4.25819	-0.711308	5.44669
	109.395	4.25819	-0.692541	5.44669
	109.395	4.25819	-0.676443	5.44669
	109.395	4.25819	-0.674698	5.44669
	109.395	4.25819	-0.687295	5.44669
	109.395	4.25819	-0.710138	5.44669
	109.395	4.25819	-0.717912	5.44669
	109.395	4.25819	-0.697733	5.44669
	109.395	4.25819	-0.684091	5.44669
	109.395	4.25819	-0.700907	5.44669
	109.395	4.30739	-0.715232	5.44669
	109.395	4.48335	-0.707769	5.44669
	109.395	4.71175	-0.714108	5.44669
	109.395	4.82133	-0.745333	5.44669
	109.373	4.74896	-0.760264	5.44669
	109.315	4.52626	-0.740327	5.44669
	109.292	4.33602	-0.716409	5.44669
	109.323	4.41444	-0.703981	5.44669
	109.303	4.67499	-0.690032	5.44669
	109.233	4.78159	-0.685875	5.44669
	109.225	4.63927	-0.712272	5.44669
	109.248	4.47763	-0.744218	5.44669
	109.217	4.45036	-0.73555	5.44669
	109.166	4.54397	-0.702816	5.44669
	109.151	4.69879	-0.705117	5.44669
	109.163	4.79633	-0.735505	5.44669
	109.172	4.7926	-0.734492	5.44669
	109.172	4.75802	-0.697607	5.44669
	109.169	4.74513	-0.670583	5.44669
	109.168	4.75206	-0.670484	5.44669
	109.168	4.75955	-0.679749	5.44669
	109.169	4.76023	-0.691488	5.44669
	109.169	4.75785	-0.717963	5.44669
	109.147	4.75661	-0.752428	5.44669
	109.089	4.75694	-0.761817	5.44669
	109.043	4.75752	-0.730577	5.44669
	109.039	4.75764	-0.694784	5.44669
	109.076	4.75749	-0.703569	5.44669
	109.118	4.75738	-0.737719	5.44669
	109.104	4.75739	-0.743842	5.44669
	109.081	4.75743	-0.725595	5.44669
	109.098	4.75745	-0.714403	5.44669
	109.072	4.75744	-0.723854	5.44669
	108.982	4.75743	-0.740873	5.44669
	108.919	4.75743	-0.738211	5.44669
	108.92	4.75743	-0.722156	5.44669
	108.941	4.75743	-0.7071	5.44669
	108.95	4.75743	-0.689289	5.44669
	108.946	4.75743	-0.676583	5.44669
	108.941	4.75743	-0.683785	5.44669
	108.941	4.80662	-0.70804	5.44669
	108.942	4.98259	-0.718288	5.44669
	108.921	5.21098	-0.698637	5.44669
	108.841	5.27137	-0.676466	5.44669
	108.737	5.12142	-0.672533	5.44669
	108.687	4.97306	-0.686379	5.44669
	108.698	4.95407	-0.710524	5.44669
	108.719	5.04643	-0.718399	5.44669
	108.724	5.19778	-0.6978	5.44669
	108.718	5.24513	-0.676075	5.44669
	108.714	5.06624	-0.672667	5.44669
	108.715	4.85316	-0.678703	5.44669
	108.716	4.90665	-0.682402	5.44669
	108.717	5.16491	-0.681799	5.44669
	108.716	5.32862	-0.688102	5.44669
	108.716	5.3172	-0.707944	5.44669
	108.694	5.25609	-0.716705	5.44669
	108.636	5.23486	-0.698007	5.44669
	108.613	5.19854	-0.684635	5.44669
	108.667	5.08471	-0.708908	5.44669
	108.704	5.03313	-0.743249	5.44669
	108.635	5.1477	-0.736339	5.44669
	108.538	5.27837	-0.695621	5.44669
	108.535	5.30257	-0.669093	5.44669
	108.571	5.26788	-0.670566	5.44669
	108.543	5.245	-0.680313	5.44669
	108.489	5.24779	-0.691695	5.44669
	108.472	5.25709	-0.709979	5.44669
	108.483	5.26	-0.716281	5.44669
	108.493	5.25791	-0.704976	5.44669
	108.494	5.256	-0.712564	5.44669
	108.49	5.25595	-0.745679	5.44669
	108.489	5.2566	-0.760957	5.44669
	108.489	5.2569	-0.732624	5.44669
	108.49	5.25679	-0.688077	5.44669
	108.49	5.25664	-0.675173	5.44669
	108.49	5.25661	-0.70066	5.44669
	108.49	5.25666	-0.726178	5.44669
	108.49	5.25668	-0.737302	5.44669
	108.49	5.25668	-0.742266	5.44669
	108.49	5.25667	-0.726134	5.44669
	108.49	5.25666	-0.691743	5.44669
	108.49	5.25666	-0.671104	5.44669
	108.49	5.25667	-0.672788	5.44669
	108.49	5.25667	-0.680529	5.44669
	108.49	5.25667	-0.690996	5.44669
	108.468	5.25667	-0.709609	5.44669
	108.388	5.30586	-0.716374	5.44669
	108.307	5.43263	-0.697276	5.44669
	108.337	5.48506	-0.676576	5.44669
	108.451	5.36625	-0.673063	5.44669
	108.499	5.23349	-0.678691	5.44669
	108.436	5.20993	-0.682256	5.44669
	108.364	5.24563	-0.681743	5.44268
	108.329	5.26871	-0.68813	5.43234
	108.291	5.26564	-0.715847	5.42806
	108.258	5.30534	-0.744864	5.43775
	108.252	5.47842	-0.742413	5.44858
	108.261	5.65979	-0.722448	5.4505
	108.267	5.64452	-0.713591	5.44759
	108.266	5.51977	-0.716761	5.44571
	108.263	5.4644	-0.713332	5.44595
	108.263	5.4842	-0.701647	5.44673
	108.263	5.51196	-0.704396	5.44696
	108.264	5.56571	-0.718591	5.44679
	108.264	5.68452	-0.732837	5.44663
	108.241	5.78119	-0.743099	5.44663
	108.184	5.7899	-0.728072	5.44668
	108.138	5.71165	-0.692258	5.44671
	108.112	5.56987	-0.670631	5.4467
	108.069	5.52153	-0.680277	5.44668
	108.03	5.64739	-0.708693	5.44668
	108.024	5.78165	-0.719809	5.44669
	108.035	5.80334	-0.699042	5.44669
	108.041	5.76631	-0.683966	5.44669
	108.04	5.74336	-0.70826	5.44669
	108.037	5.74694	-0.751086	5.44669
	108.036	5.75661	-0.772582	5.44669
	108.037	5.75938	-0.768294	5.44669
	108.038	5.75711	-0.759164	5.44669
	108.037	5.75517	-0.749041	5.44669
	108.037	5.75517	-0.723195	5.44669
	108.037	5.75586	-0.69629	5.44669
	108.037	5.75614	-0.698962	5.44669
	108.037	5.75602	-0.718268	5.44669
	108.037	5.75587	-0.734641	5.44669
	108.037	5.75584	-0.743971	5.44669
	108.037	5.75589	-0.735666	5.44669
	108.015	5.75592	-0.727859	5.44669
	107.958	5.75591	-0.735251	5.44669
	107.934	5.7559	-0.726602	5.44669
	107.988	5.7559	-0.702311	5.44669
	108.048	5.7559	-0.708095	5.44669
	108.036	5.7559	-0.736933	5.44669
	107.963	5.7559	-0.741903	5.44669
	107.906	5.7559	-0.732933	5.44669
	107.881	5.7559	-0.735153	5.44669
	107.842	5.7559	-0.724757	5.44669
	107.805	5.7559	-0.701573	5.44669
	107.798	5.7559	-0.700571	5.44669
	107.808	5.7559	-0.709186	5.44669
	107.814	5.7559	-0.705405	5.44669
	107.813	5.7559	-0.707404	5.44669
	107.811	5.7559	-0.718508	5.44669
	107.81	5.7559	-0.731732	5.44669
	107.811	5.7559	-0.750536	5.44669
	107.811	5.7559	-0.764309	5.44669
	107.811	5.7559	-0.757201	5.44669
	107.811	5.7559	-0.732607	5.44669
	107.811	5.7559	-0.714312	5.44669
	107.811	5.7559	-0.713725	5.44669
	107.811	5.7559	-0.719718	5.44669
	107.811	5.7559	-0.714525	5.44669
	107.811	5.7559	-0.693224	5.44669
	107.811	5.7559	-0.683457	5.44669
	107.811	5.7559	-0.702252	5.44669
	107.811	5.7559	-0.716022	5.44669
	107.811	5.7559	-0.707622	5.44669
	107.811	5.7559	-0.705895	5.44669
	107.811	5.7559	-0.709215	5.44669
	107.789	5.7559	-0.695647	5.44669
	107.731	5.7559	-0.678446	5.44669
	107.685	5.7559	-0.682297	5.44669
	107.659	5.7559	-0.706753	5.44669
	107.638	5.7559	-0.718278	5.44669
	107.657	5.7559	-0.706961	5.44669
	107.675	5.7559	-0.712685	5.44669
	107.632	5.7559	-0.737154	5.44669
	107.578	5.7559	-0.732485	5.44669
	107.566	5.80509	-0.696179	5.44669
	107.579	5.98106	-0.678569	5.44669
	107.589	6.16027	-0.707066	5.44669
	107.588	6.09388	-0.744641	5.44669
	107.585	5.8915	-0.745449	5.44669
	107.583	5.91115	-0.731671	5.44669
	107.584	6.15168	-0.733363	5.44669
	107.585	6.32004	-0.732326	5.44669
	107.585	6.31687	-0.722367	5.44669
	107.585	6.20838	-0.717151	5.44669
	107.585	6.0582	-0.718283	5.44669
	107.585	5.96789	-0.720575	5.44669
	107.585	5.973	-0.728998	5.44669
	107.585	6.05478	-0.748699	5.44669
	107.585	6.19312	-0.764518	5.44669
	107.585	6.28797	-0.757943	5.44669
	107.585	6.28897	-0.732843	5.44669
	107.585	6.25733	-0.722018	5.44669
	107.585	6.24398	-0.733857	5.44669
	107.585	6.24968	-0.735973	5.44669
	107.585	6.25682	-0.731591	5.44669
	107.585	6.25778	-0.736707	5.44669
	107.585	6.25565	-0.725886	5.44669
	107.585	6.25441	-0.701493	5.44669
	107.585	6.25465	-0.708007	5.44669
	107.585	6.25519	-0.745058	5.44669
	107.585	6.25533	-0.762325	5.4507
	107.585	6.2552	-0.733419	5.46104
	107.585	6.25509	-0.695795	5.46531
	107.585	6.2551	-0.695111	5.45562
	107.585	6.25514	-0.71683	5.4448
	107.585	6.25515	-0.735407	5.44287
	107.585	6.25514	-0.744803	5.44579
	107.585	6.25514	-0.735742	5.44767
	107.585	6.25514	-0.719725	5.44742
	107.585	6.25514	-0.714829	5.44664
	107.585	6.25514	-0.718249	5.44641
	107.585	6.25514	-0.713516	5.44658
	107.562	6.25514	-0.701195	5.44674
	107.483	6.25514	-0.712013	5.44675
	107.379	6.30433	-0.738929	5.44669
	107.329	6.4311	-0.733469	5.44667
	107.34	6.48354	-0.703831	5.44668
	107.361	6.36472	-0.698412	5.44669
	107.366	6.23196	-0.707478	5.44669
	107.361	6.2084	-0.705457	5.44669
	107.357	6.29329	-0.708032	5.44669
	107.357	6.44314	-0.718753	5.44669
	107.358	6.5417	-0.731611	5.44669
	107.359	6.58936	-0.742528	5.44669
	107.359	6.63292	-0.728268	5.44669
	107.358	6.54514	-0.692544	5.44669
	107.358	6.38039	-0.670681	5.44669
	107.358	6.37396	-0.672326	5.44669
	107.358	6.48399	-0.688356	5.44669
	107.358	6.54093	-0.711427	5.44669
	107.358	6.52704	-0.725946	5.44669
	107.358	6.55038	-0.725498	5.44669
	107.358	6.6713	-0.720415	5.44669
	107.336	6.77967	-0.718487	5.44669
	107.256	6.79253	-0.719493	5.44669
	107.153	6.71186	-0.728471	5.44669
	107.103	6.5676	-0.740992	5.44669
	107.114	6.51907	-0.728747	5.44669
	107.135	6.64574	-0.701162	5.44669
	107.14	6.7804	-0.698979	5.44669
	107.134	6.80197	-0.716536	5.44669
	107.13	6.76476	-0.726038	5.44669
	107.131	6.74176	-0.723995	5.44669
	107.132	6.74539	-0.727667	5.44669
	107.133	6.7551	-0.739054	5.44669
	107.132	6.75787	-0.736092	5.44669
	107.132	6.75558	-0.729786	5.4507
	107.132	6.75364	-0.743778	5.46104
	107.11	6.75364	-0.762218	5.46531
	107.03	6.75433	-0.766606	5.45562
	106.927	6.75462	-0.754278	5.4448
	106.877	6.75449	-0.722737	5.44287
	106.887	6.75434	-0.694236	5.44579
	106.909	6.75432	-0.706135	5.44767
	106.914	6.75436	-0.738991	5.44742
	106.908	6.75439	-0.735591	5.44664
	106.904	6.75439	-0.7047	5.44641
	106.904	6.75437	-0.705892	5.44658
	106.906	6.75437	-0.743032	5.44674
	106.906	6.75437	-0.762228	5.44675
	106.906	6.75438	-0.734098	5.44669
	106.906	6.75437	-0.688243	5.44667
	106.906	6.75437	-0.674719	5.44668
	106.906	6.75437	-0.708282	5.44669
	106.906	6.75437	-0.74652	5.44669
	106.906	6.75437	-0.745804	5.44669
	106.906	6.75437	-0.723281	5.44669
	106.906	6.75437	-0.704864	5.44669
	106.906	6.75437	-0.687951	5.44669
	106.906	6.75437	-0.684688	5.44669
	106.906	6.75437	-0.712514	5.44669
	106.906	6.80356	-0.752612	5.44669
	106.906	6.97953	-0.763838	5.44669
	106.906	7.20793	-0.739231	5.44669
	106.884	7.26832	-0.714678	5.44669
	106.826	7.11837	-0.711516	5.44669
	106.802	7.0192	-0.726533	5.44669
	106.834	7.07779	-0.750893	5.44669
	106.814	7.04662	-0.758444	5.44268
	106.721	6.89995	-0.72976	5.43234
	106.678	6.88092	-0.687778	5.42806
	106.758	6.93004	-0.668196	5.43775
	106.861	6.90898	-0.680857	5.44858
	106.841	6.97341	-0.717673	5.4505
	106.723	7.16982	-0.756094	5.44759
	106.647	7.25484	-0.763457	5.44571
	106.651	7.07712	-0.729962	5.44595
	106.68	6.85136	-0.693943	5.44673
	106.69	6.89916	-0.695564	5.44696
	106.684	7.15955	-0.709807	5.44679
	106.678	7.32617	-0.699575	5.44663
	106.677	7.26602	-0.679882	5.44663
	106.679	7.07731	-0.681503	5.44668
	106.68	7.00312	-0.713781	5.44671
	106.68	7.13489	-0.746362	5.4467
	106.679	7.28081	-0.735905	5.44668
	106.679	7.30528	-0.694331	5.44668
	106.679	7.26528	-0.668707	5.44669
	106.68	7.24008	-0.678733	5.44669
	106.68	7.24379	-0.70873	5.44669
	106.68	7.2543	-0.720373	5.44669
	106.657	7.25739	-0.707136	5.44669
	106.577	7.25495	-0.712014	5.44669
	106.496	7.25283	-0.744681	5.44669
	106.504	7.25281	-0.760735	5.44669
	106.538	7.25355	-0.732886	5.44669
	106.506	7.25387	-0.688266	5.44669
	106.45	7.25374	-0.675159	5.44669
	106.434	7.25357	-0.700588	5.44669
	106.446	7.25355	-0.718282	5.44669
	106.457	7.2536	-0.709162	5.44669
	106.457	7.25363	-0.705736	5.44669
	106.454	7.25362	-0.716473	5.44669
	106.452	7.25361	-0.723602	5.44669
	106.453	7.25361	-0.715125	5.44669
	106.453	7.25361	-0.699958	5.44669
	106.431	7.25361	-0.710922	5.44669
	106.351	7.25361	-0.738912	5.44669
	106.248	7.25361	-0.733849	5.44669
	106.198	7.25361	-0.696126	5.44669
	106.231	7.3028	-0.670191	5.44669
	106.309	7.42958	-0.678717	5.44669
	106.338	7.48201	-0.708195	5.44669
	106.279	7.36319	-0.720155	5.44669
	106.215	7.23044	-0.707235	5.44669
	106.204	7.25606	-0.704262	5.44669
	106.222	7.41854	-0.708669	5.44669
	106.233	7.49405	-0.695998	5.44669
	106.231	7.37216	-0.678787	5.44669
	106.227	7.22992	-0.682315	5.44669
	106.225	7.20346	-0.70664	5.44669
	106.226	7.24133	-0.718223	5.44669
	106.227	7.26634	-0.706978	5.44669
	106.227	7.26331	-0.704841	5.44669
	106.227	7.30234	-0.716874	5.44669
	106.227	7.42593	-0.731958	5.44669
	106.227	7.48065	-0.743341	5.44669
	106.227	7.36391	-0.728485	5.44669
	106.227	7.28041	-0.692346	5.44669
	106.227	7.4321	-0.678391	5.44669
	106.227	7.64669	-0.708355	5.44669
	106.227	7.65269	-0.753115	5.44669
	106.227	7.57418	-0.765528	5.44669
	106.205	7.63679	-0.731889	5.44669
	106.125	7.75558	-0.686143	5.44669
	106.044	7.79331	-0.666754	5.44669
	106.051	7.76852	-0.672962	5.44669
	106.086	7.74498	-0.69002	5.44669
	106.075	7.74397	-0.719768	5.44669
	106.078	7.75192	-0.745836	5.44669
	106.085	7.75561	-0.741426	5.44669
	106.044	7.75433	-0.721689	5.44669
	105.994	7.75249	-0.705753	5.44669
	105.984	7.75217	-0.69676	5.44669
	105.996	7.75269	-0.712921	5.44669
	106.005	7.75302	-0.740887	5.44669
	106.004	7.75298	-0.733966	5.44669
	106.001	7.75284	-0.703343	5.44669
	105.999	7.7528	-0.698031	5.44669
	106	7.75283	-0.715362	5.44669
	106.001	7.75286	-0.733754	5.44669
	106.001	7.75286	-0.744632	5.44669
	106.001	7.75285	-0.728388	5.44669
	106.001	7.75284	-0.691846	5.44669
	106.001	7.75284	-0.678217	5.44669
	106.001	7.75285	-0.700589	5.44669
	106.001	7.75285	-0.725065	5.44669
	106.001	7.75285	-0.728991	5.44669
	105.978	7.75285	-0.714321	5.44669
	105.921	7.75285	-0.697705	5.44669
	105.897	7.75285	-0.702393	5.44669
	105.951	7.75285	-0.719152	5.44669
	105.989	7.75285	-0.725913	5.44669
	105.92	7.75285	-0.715141	5.44669
	105.8	7.75285	-0.699143	5.44669
	105.74	7.75285	-0.710575	5.44669
	105.774	7.75285	-0.746927	5.44669
	105.857	7.75285	-0.770059	5.44669
	105.887	7.75285	-0.760852	5.44669
	105.827	7.75285	-0.724215	5.44669
	105.762	7.75285	-0.68464	5.44669
	105.751	7.75285	-0.67673	5.44669
	105.769	7.75285	-0.702536	5.44669
	105.78	7.75285	-0.71854	5.44669
	105.779	7.75285	-0.700707	5.44669
	105.774	7.75285	-0.677245	5.44669
	105.773	7.75285	-0.679995	5.44669
	105.774	7.75285	-0.706216	5.44669
	105.775	7.75285	-0.726741	5.44669
	105.775	7.75285	-0.727685	5.44669
	105.774	7.75285	-0.721048	5.44669
	105.774	7.75285	-0.717975	5.44669
	105.774	7.75285	-0.711182	5.44669
	105.774	7.75285	-0.700313	5.44669
	105.774	7.75285	-0.704602	5.44669
	105.774	7.75285	-0.71915	5.44669
	105.774	7.75285	-0.725128	5.44669
	105.774	7.75285	-0.722683	5.44669
	105.774	7.75285	-0.72744	5.44669
	105.774	7.75285	-0.747296	5.44669
	105.774	7.75285	-0.764484	5.44669
	105.774	7.75285	-0.758427	5.44669
	105.774	7.75285	-0.733058	5.44669
	105.752	7.75285	-0.714066	5.44669
	105.695	7.75285	-0.713462	5.44669
	105.671	7.75285	-0.727566	5.44669
	105.725	7.75285	-0.750635	5.44669
	105.763	7.75285	-0.765839	5.44669
	105.716	7.75285	-0.765679	5.44669
	105.654	7.75285	-0.760473	5.44669
	105.617	7.80204	-0.75052	5.44669
	105.575	7.92881	-0.72335	5.44669
	105.541	7.98124	-0.687959	5.44669
	105.536	7.86243	-0.670558	5.44669
	105.546	7.72967	-0.673912	5.44669
	105.551	7.70611	-0.689066	5.44669
	105.55	7.74181	-0.71116	5.44669
	105.548	7.76488	-0.717711	5.44669
	105.547	7.76182	-0.705156	5.44669
	105.548	7.80152	-0.712131	5.44669
	105.548	7.9254	-0.737563	5.44669
	105.548	7.98	-0.740724	5.44669
	105.548	7.86312	-0.724343	5.44669
	105.548	7.7304	-0.714987	5.4507
	105.548	7.70617	-0.724543	5.46104
	105.548	7.79077	-0.740955	5.46531
	105.548	7.94073	-0.730129	5.45562
	105.548	7.99025	-0.693884	5.4448
	105.526	7.86196	-0.678451	5.44287
	105.468	7.77547	-0.699963	5.44579
	105.445	7.93001	-0.716849	5.44767
	105.498	8.14685	-0.708784	5.44742
	105.559	8.15278	-0.706087	5.44664
	105.547	8.07344	-0.708883	5.44641
	105.451	8.13573	-0.695439	5.44658
	105.337	8.25468	-0.686348	5.44674
	105.289	8.2926	-0.71054	5.44675
	105.304	8.26783	-0.751194	5.44669
	105.326	8.24423	-0.771817	5.44667
	105.33	8.24319	-0.767935	5.44668
	105.324	8.25115	-0.759285	5.44669
	105.32	8.25485	-0.749219	5.44669
	105.32	8.25357	-0.723227	5.44669
	105.322	8.20253	-0.69624	5.44669
	105.322	8.07544	-0.69893	5.44669
	105.322	8.02353	-0.710401	5.44268
	105.322	8.14268	-0.698628	5.43234
	105.322	8.27539	-0.687145	5.42806
	105.322	8.29881	-0.70974	5.43775
	105.322	8.26307	-0.750576	5.44858
	105.3	8.24003	-0.771842	5.4505
	105.242	8.24312	-0.768166	5.44759
	105.196	8.25261	-0.759373	5.44571
	105.17	8.25549	-0.749174	5.44595
	105.127	8.25332	-0.723177	5.44673
	105.088	8.25139	-0.696235	5.44696
	105.082	8.25135	-0.698945	5.44679
	105.093	8.25202	-0.71041	5.45064
	105.099	8.25232	-0.698626	5.46098
	105.098	8.2522	-0.679271	5.46531
	105.095	8.25205	-0.673713	5.45564
	105.095	8.25203	-0.685877	5.44481
	105.095	8.25207	-0.709894	5.44287
	105.096	8.2521	-0.726185	5.44578
	105.096	8.25209	-0.726143	5.44767
	105.096	8.25208	-0.7206	5.44742
	105.095	8.30127	-0.718335	5.44665
	105.095	8.42805	-0.719363	5.44641
	105.096	8.48048	-0.7206	5.44658
	105.096	8.36166	-0.720753	5.44674
	105.096	8.2781	-0.728248	5.44675
	105.073	8.38131	-0.74045	5.44669
	105.016	8.46944	-0.736471	5.44667
	104.992	8.3737	-0.729448	5.44668
	105.046	8.23788	-0.743502	5.44669
	105.084	8.20482	-0.762223	5.44669
	105.015	8.23764	-0.758836	5.44669
	104.917	8.31207	-0.734034	5.44669
	104.915	8.4869	-0.714329	5.44669
	104.95	8.70585	-0.713225	5.44669
	104.922	8.76268	-0.719503	5.44669
	104.868	8.6146	-0.714612	5.44669
	104.851	8.51748	-0.701208	5.44669
	104.862	8.62545	-0.703758	5.44669
	104.873	8.72041	-0.710608	5.44669
	104.873	8.62583	-0.696991	5.44669
	104.87	8.53726	-0.686385	5.44669
	104.868	8.62976	-0.702133	5.44669
	104.869	8.76437	-0.71493	5.44669
	104.869	8.79808	-0.699337	5.44669
	104.87	8.76596	-0.677953	5.44669
	104.869	8.74078	-0.672908	5.44669
	104.869	8.74169	-0.686007	5.44669
	104.869	8.75103	-0.710235	5.44669
	104.869	8.75462	-0.71841	5.44669
	104.869	8.7528	-0.697907	5.44669
	104.869	8.75077	-0.676116	5.44669
	104.869	8.75056	-0.672646	5.44669
	104.869	8.7512	-0.67868	5.44669
	104.869	8.75154	-0.6824	5.44669
	104.869	8.75145	-0.681807	5.44669
	104.869	8.7513	-0.680235	5.44669
	104.869	8.75126	-0.687658	5.44669
	104.869	8.7513	-0.708314	5.44669
	104.847	8.75133	-0.724889	5.44669
	104.767	8.75133	-0.726162	5.44669
	104.664	8.75132	-0.713198	5.44669
	104.614	8.75131	-0.690369	5.44669
	104.624	8.75132	-0.682731	5.44669
	104.646	8.75132	-0.710834	5.44669
	104.651	8.75132	-0.744733	5.44669
	104.645	8.75132	-0.744147	5.44669
	104.641	8.80051	-0.723222	5.44669
	104.641	8.92728	-0.705428	5.44669
	104.643	8.97972	-0.688208	5.44669
	104.643	8.8609	-0.684596	5.44669
	104.621	8.72814	-0.712384	5.44669
	104.563	8.75377	-0.74472	5.44669
	104.539	8.91625	-0.743591	5.44669
	104.571	8.99175	-0.722994	5.44669
	104.574	8.86987	-0.70553	5.44669
	104.538	8.72762	-0.688332	5.44669
	104.496	8.75036	-0.684611	5.44669
	104.442	8.9642	-0.704475	5.44669
	104.405	9.2176	-0.724414	5.44669
	104.403	9.32415	-0.735206	5.44669
	104.415	9.29082	-0.742015	5.44669
	104.421	9.2409	-0.726774	5.44669
	104.419	9.18295	-0.699971	5.44669
	104.416	9.0703	-0.699181	5.44669
	104.416	9.0269	-0.709173	5.44669
	104.416	9.14449	-0.698023	5.44669
	104.395	9.22432	-0.679457	5.44669
	104.337	9.11999	-0.674006	5.44669
	104.313	9.03271	-0.678062	5.44669
	104.367	9.12921	-0.681658	5.44669
	104.427	9.26504	-0.689586	5.44669
	104.438	9.29784	-0.708616	5.44669
	104.399	9.26491	-0.716459	5.44669
	104.309	9.23971	-0.697665	5.44669
	104.229	9.2409	-0.676709	5.44669
	104.264	9.25037	-0.67298	5.44669
	104.379	9.2539	-0.678609	5.44669
	104.427	9.25202	-0.690122	5.44669
	104.34	9.24998	-0.709925	5.44669
	104.21	9.24979	-0.716817	5.44669
	104.174	9.25044	-0.69735	5.44669
	104.248	9.25078	-0.676449	5.44669
	104.298	9.25069	-0.680855	5.44669
	104.25	9.25053	-0.706859	5.44669
	104.182	9.2505	-0.726705	5.44669
	104.167	9.25054	-0.727441	5.44669
	104.183	9.25057	-0.720959	5.44669
	104.196	9.25057	-0.725895	5.44669
	104.195	9.25055	-0.747261	5.44669
	104.19	9.25055	-0.757148	5.44669
	104.189	9.25055	-0.738379	5.44669
	104.19	9.25056	-0.724578	5.44669
	104.191	9.25056	-0.740826	5.44669
	104.191	9.25055	-0.76284	5.44669
	104.19	9.25055	-0.767917	5.44669
	104.19	9.25055	-0.754607	5.44669
	104.19	9.25055	-0.722409	5.44669
	104.19	9.25055	-0.686111	5.44669
	104.19	9.25055	-0.670119	5.44669
	104.19	9.25055	-0.682256	5.44669
	104.19	9.25055	-0.709705	5.44669
	104.19	9.25055	-0.71953	5.44669
	104.19	9.25055	-0.698566	5.44669
	104.19	9.25055	-0.675995	5.44669
	104.19	9.25055	-0.672361	5.44669
	104.19	9.25055	-0.686475	5.44669
	104.19	9.25055	-0.718495	5.44669
	104.19	9.25055	-0.754434	5.44669
	104.168	9.25055	-0.762468	5.44669
	104.088	9.25055	-0.730137	5.44669
	103.985	9.25055	-0.686497	5.44669
	103.935	9.25055	-0.667525	5.44669
	103.968	9.25055	-0.673159	5.44669
	104.047	9.25055	-0.681958	5.44669
	104.075	9.25055	-0.691462	5.44669
	104.016	9.25055	-0.709297	5.44669
	103.952	9.25055	-0.716078	5.44669
	103.941	9.25055	-0.697263	5.44669
	103.959	9.25055	-0.676676	5.44669
	103.97	9.25055	-0.68098	5.44669
	103.968	9.25055	-0.706831	5.44669
	103.964	9.29974	-0.726649	5.44669
	103.962	9.42652	-0.727427	5.44669
	103.963	9.47895	-0.713103	5.44669
	103.964	9.36013	-0.689879	5.44669
	103.964	9.22738	-0.674689	5.44669
	103.964	9.25301	-0.67491	5.44669
	103.964	9.41548	-0.680136	5.44669
	103.964	9.54018	-0.682206	5.44669
	103.964	9.54507	-0.681208	5.44669
	103.964	9.50445	-0.680053	5.44669
	103.964	9.48595	-0.679924	5.44669
	103.964	9.4435	-0.68028	5.44669
	103.964	9.37532	-0.680476	5.44669
	103.964	9.4512	-0.688301	5.44669
	103.964	9.66895	-0.716369	5.44669
	103.964	9.80798	-0.752893	5.44669
	103.964	9.80067	-0.762578	5.44669
	103.964	9.75006	-0.738602	5.44669
	103.964	9.73176	-0.722733	5.44669
	103.942	9.74213	-0.732102	5.44669
	103.862	9.7038	-0.727112	5.44669
	103.758	9.57789	-0.703645	5.44669
	103.731	9.52196	-0.700602	5.44669
	103.799	9.58981	-0.708462	5.44669
	103.866	9.59629	-0.697221	5.44669
	103.897	9.51908	-0.679374	5.44669
	103.913	9.47559	-0.682127	5.44669
	103.868	9.53261	-0.714223	5.44669
	103.77	9.6779	-0.754196	5.44669
	103.712	9.78446	-0.771759	5.44669
	103.716	9.7879	-0.758972	5.44669
	103.738	9.75312	-0.730693	5.44669
	103.746	9.6884	-0.71288	5.44669
	103.741	9.56752	-0.713806	5.44669
	103.736	9.52309	-0.720261	5.44669
	103.736	9.64316	-0.714723	5.44669
	103.738	9.7736	-0.693115	5.44669
	103.738	9.79575	-0.68334	5.44669
	103.738	9.76027	-0.702242	5.44669
	103.738	9.7378	-0.716059	5.44669
	103.715	9.74103	-0.699771	5.44669
	103.658	9.75038	-0.685605	5.44669
	103.612	9.75315	-0.700817	5.44669
	103.608	9.75099	-0.714656	5.44669
	103.645	9.7491	-0.69969	5.44669
	103.687	9.74907	-0.678199	5.44669
	103.651	9.74974	-0.672885	5.44669
	103.57	9.75002	-0.67804	5.44669
	103.563	9.74991	-0.682047	5.44669
	103.614	9.74976	-0.681886	5.44669
	103.641	9.74973	-0.688265	5.44669
	103.613	9.74978	-0.707981	5.44669
	103.543	9.74981	-0.716663	5.44669
	103.494	9.7498	-0.705847	5.44669
	103.494	9.74979	-0.704922	5.44669
	103.51	9.74979	-0.709439	5.44669
	103.517	9.74979	-0.696086	5.44669
	103.514	9.74979	-0.67855	5.44669
	103.511	9.74979	-0.674314	5.44669
	103.51	9.74979	-0.678514	5.44669
	103.511	9.74979	-0.681737	5.44669
	103.512	9.74979	-0.681588	5.44669
	103.512	9.74979	-0.68825	5.44669
	103.511	9.74979	-0.708081	5.44669
	103.511	9.74979	-0.71671	5.44669
	103.511	9.74979	-0.69796	5.44669
	103.511	9.74979	-0.676743	5.44669
	103.489	9.74979	-0.67289	5.44669
	103.432	9.74979	-0.678559	5.44669
	103.408	9.74979	-0.682263	5.44669
	103.439	9.74979	-0.689663	5.44669
	103.42	9.74979	-0.716304	5.44669
	103.327	9.74979	-0.744511	5.44669
	103.261	9.74979	-0.742102	5.44669
	103.261	9.74979	-0.730314	5.44669
	103.284	9.79898	-0.741855	5.44669
	103.315	9.97495	-0.761224	5.44669
	103.369	10.1542	-0.759002	5.44669
	103.387	10.0878	-0.734459	5.44669
	103.333	9.8362	-0.722319	5.44669
	103.274	9.72907	-0.741279	5.44669
	103.265	9.86798	-0.755963	5.44669
	103.281	10.0284	-0.732146	5.44669
	103.291	10.0563	-0.68966	5.44669
	103.289	9.96347	-0.668137	5.44669
	103.285	9.8087	-0.680163	5.44669
	103.284	9.71093	-0.717403	5.44669
	103.285	9.71454	-0.756228	5.44669
	103.285	9.79834	-0.771479	5.44669
	103.285	9.98726	-0.766004	5.44669
	103.285	10.1595	-0.758596	5.44669
	103.285	10.0857	-0.749617	5.44669
	103.285	9.83339	-0.723639	5.44669
	103.285	9.72865	-0.6884	5.44669
	103.263	9.8688	-0.670641	5.44669
	103.205	10.0289	-0.67379	5.44669
	103.182	10.1055	-0.688985	5.44669
	103.236	10.1884	-0.719041	5.44669
	103.296	10.2622	-0.75377	5.44669
	103.306	10.2741	-0.761996	5.44669
	103.268	10.2545	-0.730176	5.44669
	103.178	10.2424	-0.686681	5.44669
	103.076	10.2443	-0.667588	5.44669
	103.03	10.2494	-0.680991	5.44669
	103.042	10.2509	-0.710075	5.44669
	103.062	10.2497	-0.720134	5.44669
	103.066	10.2486	-0.706558	5.44669
	103.061	10.2486	-0.703986	5.44669
	103.057	10.249	-0.708794	5.44669
	103.057	10.2492	-0.704019	5.44669
	103.059	10.2491	-0.706961	5.44669
	103.059	10.249	-0.710944	5.44669
	103.059	10.249	-0.695992	5.44669
	103.059	10.249	-0.685847	5.44669
	103.059	10.249	-0.710133	5.44669
	103.059	10.249	-0.743332	5.44669
	103.059	10.2982	-0.735938	5.44669
	103.059	10.425	-0.695423	5.44669
	103.059	10.5266	-0.669153	5.44669
	103.059	10.5346	-0.670661	5.44669
	103.059	10.4542	-0.680331	5.44669
	103.059	10.3119	-0.683798	5.44669
	103.059	10.2148	-0.681806	5.44669
	103.037	10.2143	-0.679738	5.44669
	102.979	10.2962	-0.679579	5.44669
	102.955	10.4857	-0.680248	5.44669
	102.987	10.7081	-0.680585	5.44669
	102.99	10.8104	-0.688358	5.44669
	102.954	10.7371	-0.708483	5.44669
	102.912	10.5658	-0.71684	5.44669
	102.881	10.5036	-0.697872	5.44669
	102.901	10.585	-0.67666	5.44669
	102.923	10.5994	-0.680757	5.44669
	102.881	10.5207	-0.706743	5.44669
	102.826	10.4737	-0.726691	5.44669
	102.814	10.5298	-0.735347	5.44669
	102.827	10.676	-0.741263	5.44669
	102.837	10.7832	-0.73428	5.44669
	102.814	10.7866	-0.72037	5.44669
	102.753	10.7516	-0.715619	5.44669
	102.728	10.736	-0.718351	5.44669
	102.76	10.7419	-0.713277	5.44669
	102.764	10.75	-0.693188	5.44669
	102.728	10.7512	-0.676014	5.44669
	102.686	10.7489	-0.674289	5.44669
	102.632	10.7475	-0.679406	5.44669
	102.594	10.7477	-0.68212	5.44669
	102.615	10.7483	-0.689302	5.44669
	102.685	10.7485	-0.708333	5.44669
	102.714	10.7483	-0.716441	5.44669
	102.658	10.7482	-0.705629	5.44669
	102.595	10.699	-0.704909	5.44669
	102.606	10.5723	-0.709511	5.44669
	102.703	10.5199	-0.696121	5.44669
	102.795	10.6387	-0.678539	5.44669
	102.764	10.7714	-0.674297	5.44669
	102.645	10.795	-0.678511	5.44669
	102.573	10.7593	-0.681742	5.44669
	102.58	10.7362	-0.681591	5.44669
	102.607	10.7393	-0.688249	5.44669
	102.616	10.7488	-0.71595	5.44669
	102.61	10.7517	-0.744865	5.44669
	102.604	10.7495	-0.734505	5.44669
	102.604	10.7476	-0.694277	5.44669
	102.606	10.7475	-0.669182	5.44669
	102.607	10.7482	-0.678951	5.44669
	102.607	10.7485	-0.708652	5.44669
	102.606	10.7484	-0.720263	5.44669
	102.606	10.7482	-0.699247	5.44669
	102.606	10.7482	-0.68389	5.44669
	102.606	10.7483	-0.700285	5.44669
	102.606	10.7483	-0.722914	5.44669
	102.606	10.7483	-0.736067	5.44669
	102.606	10.7483	-0.750779	5.44669
	102.606	10.7483	-0.754998	5.44669
	102.606	10.7483	-0.728356	5.44669
	102.606	10.7483	-0.688414	5.44669
	102.606	10.7483	-0.668962	5.44669
	102.606	10.7483	-0.680951	5.44669
	102.606	10.7483	-0.71744	5.44669
	102.606	10.7483	-0.748092	5.44669
	102.606	10.7483	-0.735329	5.44669
	102.606	10.7483	-0.693475	5.44669
	102.606	10.7483	-0.676424	5.44669
	102.606	10.7483	-0.707129	5.44669
	102.606	10.7483	-0.74543	5.44669
	102.606	10.7483	-0.745757	5.44669
	102.606	10.7483	-0.723649	5.44669
	102.606	10.7483	-0.705035	5.44669
	102.606	10.7483	-0.695763	5.44669
	102.606	10.7483	-0.704888	5.44669
	102.606	10.7483	-0.713018	5.44669
	102.606	10.7483	-0.697599	5.44669
	102.606	10.7483	-0.677912	5.44669
	102.606	10.7483	-0.68138	5.44669
	102.606	10.7483	-0.71443	5.44669
	102.606	10.7483	-0.754548	5.44669
	102.606	10.7483	-0.763962	5.44669
	102.606	10.7483	-0.730723	5.44669
	102.606	10.7483	-0.686211	5.44669
	102.606	10.7483	-0.667197	5.44669
	102.606	10.7483	-0.673124	5.44669
	102.606	10.7483	-0.682059	5.44669
	102.606	10.7483	-0.683647	5.44669
	102.606	10.7483	-0.688999	5.44669
	102.606	10.7483	-0.707663	5.44669
	102.606	10.7483	-0.716269	5.44669
	102.606	10.7483	-0.697924	5.44669
	102.606	10.7483	-0.676885	5.44669
	102.606	10.7483	-0.672962	5.44669
	102.584	10.7483	-0.68641	5.44669
	102.527	10.7483	-0.710384	5.44669
	102.503	10.7483	-0.71833	5.44669
	102.557	10.7483	-0.69782	5.44669
	102.617	10.7483	-0.676109	5.44669
	102.627	10.7483	-0.672674	5.44669
	102.611	10.7483	-0.678694	5.44669
	102.579	10.7483	-0.690267	5.44669
	102.522	10.7483	-0.709955	5.44669
	102.503	10.7483	-0.724649	5.44669
	102.558	10.7483	-0.733349	5.44669
	102.595	10.7483	-0.741152	5.44669
	102.547	10.7483	-0.734944	5.44669
	102.507	10.7483	-0.728558	5.44669
	102.551	10.7483	-0.735801	5.44669
	102.591	10.7483	-0.726584	5.44669
	102.526	10.7483	-0.702108	5.44669
	102.43	10.7483	-0.700145	5.44669
	102.426	10.7483	-0.708817	5.44669
	102.461	10.7483	-0.697531	5.44669
	102.432	10.7975	-0.687249	5.44669
	102.379	10.9242	-0.702303	5.44669
	102.384	10.9767	-0.714695	5.44669
	102.453	10.8578	-0.699178	5.44669
	102.487	10.7251	-0.685841	5.44669
	102.434	10.7015	-0.701127	5.44669
	102.37	10.7372	-0.714702	5.44669
	102.358	10.8095	-0.699599	5.44669
	102.374	10.9332	-0.678144	5.44669
	102.386	10.9761	-0.680765	5.44669
	102.407	10.8544	-0.714089	5.44669
	102.46	10.7238	-0.746754	5.44669
	102.482	10.7022	-0.74383	5.44669
	102.451	10.738	-0.730241	5.44669
	102.45	10.7604	-0.74121	5.44669
	102.463	10.757	-0.753109	5.44669
	102.425	10.7476	-0.738845	5.44669
	102.375	10.7449	-0.718339	5.44669
	102.363	10.7471	-0.705317	5.44669
	102.375	10.749	-0.697776	5.44669
	102.384	10.749	-0.713503	5.44669
	102.384	10.7483	-0.74864	5.44669
	102.38	10.748	-0.769736	5.44669
	102.379	10.7481	-0.760108	5.44669
	102.379	10.7483	-0.731888	5.44669
	102.38	10.7483	-0.720848	5.44669
	102.38	10.7483	-0.733706	5.44669
	102.38	10.7482	-0.736326	5.44669
	102.38	10.7483	-0.731793	5.44669
	102.38	10.7483	-0.744537	5.44669
	102.38	10.7483	-0.761823	5.44669
	102.38	10.7483	-0.766171	5.44669
	102.402	10.7483	-0.754237	5.44669
	102.46	10.7483	-0.722874	5.44268
	102.484	10.7483	-0.694308	5.43234
	102.43	10.7483	-0.698246	5.42806
	102.37	10.7975	-0.710802	5.43775
	102.359	10.9242	-0.699039	5.44858
	102.375	10.9767	-0.679304	5.4505
	102.385	10.8578	-0.681451	5.44759
	102.384	10.7251	-0.706094	5.44571
	102.38	10.7015	-0.718302	5.44595
	102.378	10.7372	-0.699334	5.44673
	102.402	10.7603	-0.676753	5.44696
	102.46	10.8064	-0.672406	5.44679
	102.506	10.9237	-0.686224	5.44663
	102.509	10.9733	-0.710504	5.44663
	102.473	10.8566	-0.718446	5.44668
	102.408	10.7258	-0.705697	5.44671
	102.365	10.7023	-0.712096	5.4467
	102.364	10.7373	-0.737356	5.44668
	102.379	10.7601	-0.740649	5.44668
	102.385	10.7571	-0.732257	5.44669
	102.383	10.7478	-0.735315	5.44669
	102.379	10.7941	-0.725065	5.44669
	102.379	10.923	-0.701644	5.44669
	102.38	10.9773	-0.700491	5.44669
	102.38	10.8586	-0.716998	5.44669
	102.38	10.7251	-0.733565	5.44669
	102.38	10.7013	-0.751842	5.44669
	102.38	10.7371	-0.756334	5.44669
	102.38	10.7603	-0.728538	5.44669
	102.38	10.7573	-0.695886	5.44669
	102.38	10.7478	-0.704756	5.44669
	102.402	10.7448	-0.745696	5.44669
	102.46	10.747	-0.771619	5.44669
	102.484	10.749	-0.769815	5.44669
	102.43	10.749	-0.752273	5.44669
	102.37	10.7975	-0.728626	5.44669
	102.359	10.924	-0.722274	5.44669
	102.375	10.9765	-0.743335	5.44669
	102.385	10.8579	-0.75684	5.44669
	102.384	10.7251	-0.739654	5.44669
	102.38	10.7015	-0.717351	5.44669
	102.378	10.7372	-0.704616	5.44669
	102.402	10.7603	-0.697834	5.44669
	102.46	10.8064	-0.713776	5.44268
	102.484	10.9237	-0.740864	5.43234
	102.43	10.9733	-0.741523	5.42806
	102.369	10.8566	-0.731376	5.43775
	102.359	10.7258	-0.742507	5.44858
	102.397	10.7023	-0.753249	5.4505
	102.465	10.7373	-0.730572	5.44759
	102.51	10.7601	-0.697836	5.44571
	102.509	10.7571	-0.70485	5.44595
	102.471	10.7478	-0.737172	5.44673
	102.408	10.7449	-0.743157	5.44696
	102.365	10.747	-0.733374	5.44679
	102.365	10.7489	-0.742763	5.44663
	102.379	10.749	-0.752646	5.44663
	102.385	10.7483	-0.738099	5.44668
	102.382	10.748	-0.726061	5.44671
	102.379	10.7481	-0.733676	5.4467
	102.379	10.7483	-0.726588	5.44668
	102.38	10.7483	-0.702866	5.44668
	102.38	10.7483	-0.700462	5.44669
	102.38	10.7482	-0.70868	5.44669
	102.38	10.7483	-0.705232	5.44669
	102.38	10.7483	-0.707511	5.44669
	102.38	10.7483	-0.710743	5.44669
	102.38	10.7483	-0.695712	5.44669
	102.38	10.7483	-0.685801	5.44669
	102.38	10.7483	-0.702343	5.44669
	102.38	10.7483	-0.715226	5.44669
	102.38	10.7483	-0.699386	5.44669
	102.38	10.7483	-0.68574	5.44669
	102.38	10.7483	-0.70101	5.44669
	102.38	10.7483	-0.72256	5.44669
	102.38	10.7483	-0.72779	5.44669
	102.38	10.7483	-0.714709	5.44669
	102.38	10.7483	-0.690423	5.44669
	102.38	10.7483	-0.674346	5.44669
	102.38	10.7483	-0.682443	5.44669
	102.38	10.7483	-0.716143	5.44669
	102.38	10.7483	-0.754888	5.44669
	102.38	10.7483	-0.771366	5.44669
	102.38	10.7483	-0.758562	5.44669
	102.38	10.7483	-0.73066	5.44669
	102.402	10.7483	-0.720883	5.44669
	102.482	10.7483	-0.742028	5.44669
	102.586	10.7483	-0.756787	5.44669
	102.635	10.7483	-0.732225	5.44669
	102.602	10.7483	-0.6894	5.44669
	102.524	10.7483	-0.675871	5.44669
	102.495	10.7483	-0.700482	5.44669
	102.532	10.7483	-0.717985	5.44669
	102.539	10.7483	-0.701204	5.44669
	102.526	10.7483	-0.67765	5.44669
	102.539	10.7483	-0.672117	5.44669
	102.531	10.7483	-0.677913	5.44669
	102.52	10.7483	-0.690137	5.44669
	102.562	10.7483	-0.710179	5.44669
	102.613	10.7483	-0.716918	5.44669
	102.624	10.7483	-0.705172	5.44669
	102.611	10.7483	-0.704549	5.44669
	102.602	10.7483	-0.709522	5.44669
	102.603	10.7483	-0.704124	5.44669
	102.606	10.7483	-0.714617	5.44669
	102.608	10.7483	-0.738972	5.44669
	102.607	10.7483	-0.74043	5.44669
	102.606	10.7483	-0.73159	5.44669
	102.606	10.7483	-0.742985	5.44669
	102.606	10.7483	-0.761244	5.44669
	102.606	10.7483	-0.758609	5.44669
	102.606	10.7483	-0.734287	5.44669
	102.606	10.7483	-0.714516	5.44669
	102.606	10.7483	-0.713213	5.44669
	102.606	10.7483	-0.727302	5.44669
	102.606	10.7483	-0.742742	5.44669
	102.606	10.7483	-0.729897	5.44669
	102.606	10.7483	-0.693151	5.44669
	102.606	10.7483	-0.670356	5.44669
	102.606	10.7483	-0.671974	5.44669
	102.606	10.7483	-0.680454	5.44669
	102.606	10.7483	-0.683383	5.44669
	102.629	10.7483	-0.681588	5.44669
	102.686	10.7483	-0.687665	5.44669
	102.71	10.7483	-0.715707	5.44669
	102.678	10.7483	-0.744971	5.44669
	102.676	10.7483	-0.734636	5.44669
	102.689	10.7483	-0.702165	5.44669
	102.651	10.7483	-0.697298	5.44669
	102.601	10.7483	-0.707603	5.44669
	102.589	10.7483	-0.698035	5.44669
	102.601	10.7483	-0.68002	5.44669
	102.633	10.7483	-0.682108	5.44669
	102.69	10.7483	-0.706115	5.44669
	102.732	10.6991	-0.718077	5.44669
	102.757	10.5231	-0.699233	5.44669
	102.801	10.3439	-0.67679	5.44669
	102.841	10.4103	-0.680328	5.44669
	102.846	10.6619	-0.714387	5.44669
	102.835	10.8182	-0.747034	5.44669
	102.829	10.806	-0.743841	5.44669
	102.83	10.7473	-0.730146	5.44669
	102.833	10.6781	-0.741166	5.44669
	102.834	10.5638	-0.753125	5.44669
	102.833	10.5238	-0.738867	5.44669
	102.832	10.6433	-0.718342	5.44669
	102.832	10.7228	-0.705311	5.44669
	102.833	10.6176	-0.697772	5.44669
	102.833	10.5301	-0.705633	5.44669
	102.833	10.5776	-0.712616	5.44669
	102.855	10.5869	-0.697166	5.44669
	102.912	10.518	-0.677873	5.44669
	102.936	10.4771	-0.681518	5.44669
	102.882	10.5322	-0.714501	5.44669
	102.822	10.6758	-0.754529	5.44669
	102.834	10.7331	-0.771799	5.44669
	102.93	10.5612	-0.758871	5.44669
	103.044	10.2982	-0.722765	5.44669
	103.092	10.173	-0.684736	5.44669
	103.077	10.202	-0.669415	5.44669
	103.055	10.2567	-0.674578	5.44669
	103.051	10.269	-0.68188	5.44669
	103.057	10.2547	-0.690926	5.44669
	103.061	10.2443	-0.709099	5.44669
	103.06	10.2942	-0.724056	5.44669
	103.059	10.425	-0.725534	5.44669
	103.058	10.4788	-0.721101	5.44669
	103.059	10.3592	-0.726632	5.44669
	103.059	10.2256	-0.739648	5.44669
	103.059	10.202	-0.736709	5.44669
	103.059	10.2379	-0.721963	5.44669
	103.059	10.2612	-0.715423	5.44669
	103.059	10.2581	-0.717702	5.44669
	103.059	10.2485	-0.720946	5.44669
	103.059	10.2456	-0.72936	5.44669
	103.059	10.2478	-0.740848	5.44669
	103.059	10.2497	-0.728371	5.44669
	103.059	10.2498	-0.693185	5.44669
	103.081	10.2491	-0.670913	5.44669
	103.161	10.2488	-0.672195	5.44669
	103.242	10.2489	-0.680348	5.44669
	103.234	10.1999	-0.691131	5.44669
	103.178	10.0731	-0.70973	5.44669
	103.153	9.97145	-0.724248	5.44669
	103.184	9.96347	-0.733261	5.44669
	103.254	10.0438	-0.741258	5.44669
	103.302	10.137	-0.727148	5.44669
	103.302	10.1073	-0.692526	5.44669
	103.286	10.0553	-0.671071	5.44669
	103.279	10.0923	-0.680366	5.44669
	103.282	10.0355	-0.716444	5.44669
	103.286	9.88584	-0.747883	5.44669
	103.287	9.87466	-0.743466	5.44669
	103.285	9.97733	-0.729687	5.44669
	103.285	10.0329	-0.741108	5.44669
	103.285	9.97183	-0.761134	5.44669
	103.285	9.82056	-0.75923	5.44669
	103.285	9.71292	-0.734586	5.44669
	103.285	9.76035	-0.722291	5.44669
	103.285	9.92299	-0.733352	5.44669
	103.285	9.99081	-0.727794	5.44669
	103.285	9.86565	-0.703486	5.44669
	103.285	9.72476	-0.700293	5.44669
	103.285	9.70004	-0.71626	5.44669
	103.285	9.73815	-0.733326	5.44669
	103.285	9.76265	-0.744133	5.44669
	103.285	9.75932	-0.736202	5.44669
	103.285	9.74921	-0.720155	5.44669
	103.307	9.74616	-0.714846	5.44669
	103.365	9.74848	-0.718103	5.44669
	103.389	9.75053	-0.713449	5.44669
	103.357	9.75057	-0.693348	5.44669
	103.354	9.74985	-0.67602	5.44669
	103.39	9.74954	-0.682105	5.44669
	103.432	9.74966	-0.707536	5.44669
	103.486	9.74983	-0.718674	5.44669
	103.523	9.74985	-0.698978	5.44669
	103.502	9.7498	-0.676471	5.44669
	103.433	9.74977	-0.672415	5.44669
	103.404	9.74978	-0.686327	5.44669
	103.46	9.74979	-0.710544	5.44669
	103.523	9.7498	-0.718426	5.44669
	103.534	9.74979	-0.705674	5.44669
	103.517	9.74979	-0.712094	5.44669
	103.506	9.74979	-0.745234	5.44669
	103.507	9.74979	-0.768809	5.44669
	103.512	9.74979	-0.768801	5.44669
	103.513	9.74979	-0.760718	5.44669
	103.512	9.74979	-0.757383	5.44669
	103.511	9.74979	-0.750996	5.44669
	103.511	9.74979	-0.732519	5.44669
	103.511	9.74979	-0.716489	5.44669
	103.534	9.74979	-0.706799	5.44669
	103.591	9.74979	-0.691185	5.44669
	103.637	9.74979	-0.677486	5.44669
	103.663	9.74979	-0.683489	5.44669
	103.707	9.74979	-0.707595	5.44669
	103.723	9.74979	-0.726077	5.44669
	103.671	9.74979	-0.726916	5.44669
	103.637	9.74979	-0.713092	5.44669
	103.662	9.74979	-0.690056	5.44669
	103.666	9.74979	-0.674767	5.44669
	103.656	9.74979	-0.674879	5.44669
	103.694	9.74979	-0.680096	5.44669
	103.743	9.74979	-0.69007	5.44669
	103.755	9.74979	-0.709375	5.44669
	103.743	9.74979	-0.724476	5.44669
	103.734	9.74979	-0.725612	5.44669
	103.734	9.74979	-0.713114	5.44669
	103.738	9.74979	-0.6984	5.44669
	103.739	9.74979	-0.710984	5.44669
	103.738	9.74979	-0.747362	5.44669
	103.738	9.74979	-0.770096	5.44669
	103.737	9.74979	-0.768583	5.44669
	103.738	9.74979	-0.752299	5.44669
	103.738	9.74979	-0.729075	5.44669
	103.738	9.7006	-0.714582	5.44669
	103.76	9.52463	-0.715095	5.44669
	103.817	9.29624	-0.728067	5.44669
	103.841	9.23585	-0.742394	5.44669
	103.787	9.43499	-0.729479	5.44669
	103.727	9.66093	-0.6931	5.44669
	103.739	9.65477	-0.670483	5.44669
	103.813	9.51794	-0.672045	5.44669
	103.869	9.45427	-0.680438	5.44669
	103.894	9.47489	-0.691222	5.44669
	103.933	9.50594	-0.717607	5.44669
	103.97	9.51158	-0.744503	5.44669
	103.977	9.45371	-0.733765	5.44669
	103.967	9.32129	-0.694095	5.44669
	103.961	9.26958	-0.67724	5.44669
	103.962	9.39071	-0.699379	5.44669
	103.964	9.47499	-0.724906	5.44669
	103.965	9.42044	-0.737224	5.44669
	103.964	9.40942	-0.742686	5.44669
	103.964	9.43081	-0.734209	5.44669
	103.964	9.34635	-0.719835	5.44669
	103.964	9.23877	-0.71542	5.44669
	103.964	9.21349	-0.718458	5.44669
	103.964	9.23953	-0.713393	5.44669
	103.964	9.30835	-0.693198	5.44669
	103.964	9.43405	-0.683848	5.44669
	103.964	9.47905	-0.702425	5.44669
	103.964	9.3575	-0.715956	5.44669
	103.964	9.22624	-0.699662	5.44669
	103.964	9.20428	-0.677725	5.44669
	103.964	9.24012	-0.680567	5.44669
	103.964	9.26268	-0.706285	5.44669
	103.964	9.25935	-0.726567	5.44669
	103.964	9.24993	-0.735458	5.44669
	103.964	9.24717	-0.741354	5.44669
	103.964	9.24936	-0.734279	5.44669
	103.964	9.25126	-0.720337	5.44669
	103.964	9.25127	-0.715606	5.44669
	103.964	9.25061	-0.718357	5.44669
	103.964	9.25032	-0.713285	5.44669
	103.986	9.25044	-0.693189	5.44669
	104.044	9.25059	-0.676012	5.44669
	104.068	9.25061	-0.674288	5.44669
	104.036	9.25057	-0.679406	5.44669
	104.056	9.25054	-0.682121	5.44669
	104.148	9.25054	-0.681432	5.44669
	104.214	9.25056	-0.680177	5.44669
	104.214	9.25056	-0.687767	5.44669
	104.192	9.25056	-0.70838	5.44669
	104.182	9.25055	-0.717007	5.44669
	104.187	9.25055	-0.705849	5.44268
	104.192	9.25055	-0.704801	5.43234
	104.192	9.25056	-0.709387	5.42806
	104.191	9.25056	-0.703978	5.43775
	104.19	9.25055	-0.706733	5.44858
	104.19	9.25055	-0.710863	5.4505
	104.19	9.25055	-0.696039	5.44759
	104.19	9.25055	-0.678024	5.44571
	104.19	9.25055	-0.674111	5.44595
	104.19	9.25055	-0.678615	5.44673
	104.19	9.25055	-0.681852	5.44696
	104.19	9.25055	-0.689471	5.44679
	104.19	9.25055	-0.708499	5.44663
	104.213	9.25055	-0.716451	5.44663
	104.27	9.25055	-0.705574	5.44668
	104.294	9.25055	-0.712754	5.44671
	104.262	9.25055	-0.745546	5.4467
	104.26	9.25055	-0.760834	5.44668
	104.295	9.25055	-0.740491	5.44668
	104.337	9.25055	-0.716274	5.44669
	104.391	9.25055	-0.703867	5.44669
	104.428	9.25055	-0.690031	5.44669
	104.43	9.25055	-0.678045	5.44669
	104.418	9.25055	-0.676263	5.44669
	104.412	9.25055	-0.687381	5.44669
	104.414	9.25055	-0.717489	5.44669
	104.417	9.25055	-0.745819	5.44669
	104.418	9.25055	-0.734358	5.44669
	104.417	9.25055	-0.693876	5.44669
	104.416	9.20136	-0.676937	5.44669
	104.416	9.0254	-0.707201	5.44669
	104.417	8.797	-0.745278	5.44669
	104.417	8.73661	-0.737797	5.44669
	104.417	8.93575	-0.69551	5.44669
	104.417	9.21089	-0.668529	5.44669
	104.417	9.28231	-0.670369	5.44669
	104.417	9.12032	-0.688301	5.44669
	104.439	8.96299	-0.71997	5.44669
	104.496	8.94452	-0.754402	5.44669
	104.542	8.99109	-0.769801	5.44669
	104.546	9.01692	-0.758079	5.44669
	104.51	9.01113	-0.731014	5.44669
	104.467	8.95034	-0.713332	5.44669
	104.503	8.82076	-0.713881	5.44669
	104.606	8.77127	-0.720132	5.44669
	104.671	8.89232	-0.722513	5.44669
	104.667	8.97578	-0.721282	5.44669
	104.643	8.87172	-0.719919	5.44669
	104.634	8.73409	-0.727656	5.44669
	104.639	8.70322	-0.74837	5.44669
	104.644	8.7376	-0.756986	5.44669
	104.645	8.76272	-0.730047	5.44669
	104.643	8.76098	-0.696286	5.44669
	104.642	8.75131	-0.704388	5.44669
	104.643	8.74788	-0.737529	5.44669
	104.665	8.74988	-0.743471	5.44669
	104.723	8.75194	-0.725507	5.44669
	104.746	8.75209	-0.706627	5.44669
	104.715	8.75142	-0.687898	5.44669
	104.734	8.75109	-0.68404	5.44669
	104.805	8.75118	-0.712261	5.44669
	104.813	8.75135	-0.744866	5.44669
	104.79	8.75138	-0.735825	5.44669
	104.821	8.70214	-0.69483	5.44669
	104.872	8.57534	-0.676816	5.44669
	104.887	8.52291	-0.69894	5.44669
	104.875	8.64174	-0.724873	5.44669
	104.866	8.7745	-0.729496	5.44669
	104.865	8.79806	-0.722472	5.44669
	104.869	8.76235	-0.717928	5.44669
	104.87	8.73928	-0.710657	5.44669
	104.87	8.74235	-0.70011	5.44669
	104.869	8.75184	-0.704704	5.44669
	104.869	8.75473	-0.711395	5.44669
	104.869	8.70337	-0.696984	5.44669
	104.869	8.52547	-0.686102	5.44669
	104.869	8.29703	-0.702017	5.44669
	104.869	8.23732	-0.722853	5.44669
	104.869	8.38756	-0.735426	5.44669
	104.869	8.48662	-0.742662	5.44669
	104.869	8.37868	-0.726967	5.44669
	104.869	8.23386	-0.699822	5.44669
	104.869	8.25056	-0.706921	5.44669
	104.869	8.41359	-0.737327	5.44669
	104.869	8.4925	-0.742484	5.44669
	104.869	8.37184	-0.725166	5.44669
	104.869	8.2289	-0.706835	5.44669
	104.869	8.20172	-0.695977	5.44669
	104.869	8.23953	-0.704338	5.44669
	104.869	8.26477	-0.712711	5.44669
	104.869	8.26187	-0.697666	5.44669
	104.869	8.25167	-0.678049	5.44669
	104.892	8.24843	-0.673543	5.44669
	104.971	8.2507	-0.678369	5.44669
	105.053	8.2528	-0.681951	5.44669
	105.045	8.25287	-0.681729	5.44669
	105.01	8.25216	-0.688233	5.44669
	105.043	8.25183	-0.708024	5.44669
	105.076	8.25195	-0.716692	5.44669
	105.012	8.25212	-0.697973	5.44669
	104.919	8.25214	-0.684626	5.44669
	104.938	8.2521	-0.708917	5.44669
	105.052	8.25207	-0.751126	5.44669
	105.127	8.25207	-0.764495	5.44669
	105.123	8.25208	-0.732163	5.44669
	105.096	8.25209	-0.686625	5.44669
	105.086	8.25208	-0.674729	5.44669
	105.091	8.25208	-0.70099	5.44669
	105.097	8.25208	-0.726474	5.44669
	105.098	8.25208	-0.729438	5.44669
	105.096	8.25208	-0.721879	5.44669
	105.117	8.25208	-0.72557	5.44669
	105.175	8.25208	-0.746798	5.44669
	105.221	8.25208	-0.757069	5.44669
	105.247	8.25208	-0.738511	5.44669
	105.291	8.20289	-0.71679	5.44669
	105.33	8.02693	-0.712658	5.44669
	105.335	7.84772	-0.71839	5.44669
	105.325	7.91411	-0.722218	5.44669
	105.318	8.16568	-0.729649	5.44669
	105.319	8.322	-0.740516	5.44669
	105.322	8.30986	-0.72813	5.44669
	105.323	8.25108	-0.701073	5.44669
	105.322	8.23107	-0.707032	5.44669
	105.344	8.19444	-0.736928	5.44669
	105.401	8.03085	-0.734408	5.44669
	105.425	7.85237	-0.697066	5.44669
	105.372	7.86547	-0.670386	5.44669
	105.334	7.9391	-0.678465	5.44669
	105.403	7.86765	-0.715891	5.44669
	105.522	7.7469	-0.756198	5.44669
	105.583	7.71148	-0.764133	5.44669
	105.571	7.78713	-0.730208	5.44669
	105.545	7.93732	-0.685935	5.44669
	105.539	7.99012	-0.675135	5.44669
	105.545	7.91231	-0.701406	5.44669
	105.528	7.90277	-0.726504	5.44669
	105.47	7.98225	-0.737174	5.44669
	105.445	8.02777	-0.749967	5.44669
	105.498	7.97079	-0.754264	5.44669
	105.558	7.8248	-0.728338	5.44669
	105.569	7.71793	-0.696538	5.44669
	105.553	7.71461	-0.69723	5.44669
	105.543	7.74955	-0.709582	5.44669
	105.544	7.76511	-0.698889	5.44669
	105.548	7.75916	-0.679675	5.44669
	105.55	7.75113	-0.673789	5.44669
	105.549	7.74988	-0.677894	5.44669
	105.548	7.75221	-0.689535	5.44669
	105.548	7.75363	-0.717804	5.44669
	105.548	7.7534	-0.745185	5.44669
	105.548	7.7528	-0.741851	5.44669
	105.57	7.75263	-0.722099	5.44669
	105.65	7.75277	-0.713644	5.44669
	105.754	7.75289	-0.724779	5.44669
	105.803	7.75289	-0.74153	5.44669
	105.793	7.75285	-0.738157	5.44669
	105.772	7.75283	-0.7219	5.44669
	105.744	7.75284	-0.707012	5.44669
	105.692	7.75285	-0.689343	5.44669
	105.673	7.75285	-0.684508	5.44669
	105.726	7.75285	-0.704073	5.44669
	105.785	7.75285	-0.724282	5.44669
	105.795	7.75285	-0.735294	5.44669
	105.779	7.75285	-0.749969	5.44669
	105.769	7.75285	-0.754934	5.44669
	105.77	7.75285	-0.728617	5.44669
	105.775	7.75285	-0.696417	5.44669
	105.776	7.75285	-0.69708	5.44669
	105.775	7.75285	-0.709563	5.44669
	105.774	7.75285	-0.698934	5.44669
	105.774	7.75285	-0.679701	5.44669
	105.774	7.75285	-0.681655	5.44669
	105.774	7.75285	-0.713909	5.44669
	105.774	7.75285	-0.746362	5.44669
	105.774	7.75285	-0.735859	5.44669
	105.797	7.75285	-0.694312	5.44669
	105.854	7.75285	-0.676586	5.44669
	105.878	7.75285	-0.699028	5.44669
	105.824	7.75285	-0.724991	5.44669
	105.764	7.75285	-0.729514	5.44669
	105.753	7.75285	-0.722438	5.44669
	105.792	7.75285	-0.725778	5.44669
	105.86	7.75285	-0.738816	5.44669
	105.904	7.75285	-0.736664	5.44669
	105.926	7.75285	-0.73011	5.44669
	105.968	7.75285	-0.73584	5.44669
	106.008	7.75285	-0.726049	5.4507
	106.014	7.75285	-0.70187	5.46505
	106.004	7.75285	-0.708107	5.47966
	105.997	7.75285	-0.737095	5.47425
	105.998	7.75285	-0.741966	5.45373
	106.001	7.75285	-0.725031	5.44099
	106.002	7.75285	-0.714833	5.44198
	106.001	7.75285	-0.716364	5.44677
	106	7.75285	-0.712724	5.4484
	106	7.75285	-0.701533	5.44738
	106.001	7.70366	-0.704565	5.44637
	106.001	7.57688	-0.710831	5.44631
	106.001	7.52445	-0.696797	5.44664
	106.001	7.64327	-0.686224	5.4468
	106.001	7.72683	-0.710005	5.44675
	106.001	7.62362	-0.743144	5.44667
	106.001	7.48629	-0.735905	5.44666
	106.001	7.45526	-0.703347	5.44668
	106.001	7.53865	-0.705213	5.44669
	106.001	7.64133	-0.743228	5.44669
	106.001	7.6145	-0.762551	5.44669
	106.023	7.56039	-0.742035	5.44668
	106.103	7.59545	-0.716311	5.44669
	106.184	7.53862	-0.703333	5.44669
	106.176	7.3404	-0.689795	5.44669
	106.142	7.20275	-0.678135	5.44669
	106.175	7.25288	-0.676385	5.44669
	106.23	7.47629	-0.67953	5.44669
	106.246	7.67474	-0.681427	5.44669
	106.234	7.5995	-0.688968	5.44669
	106.223	7.33737	-0.708439	5.44669
	106.223	7.17978	-0.716605	5.44669
	106.227	7.19513	-0.70566	5.44669
	106.228	7.25571	-0.712735	5.44669
	106.228	7.27533	-0.737637	5.44669
	106.227	7.26197	-0.74054	5.44669
	106.227	7.24939	-0.72424	5.44669
	106.227	7.24887	-0.707138	5.44669
	106.227	7.25312	-0.696433	5.44669
	106.227	7.25509	-0.704421	5.44669
	106.227	7.2544	-0.720455	5.44669
	106.227	7.25342	-0.725738	5.44669
	106.227	7.25325	-0.714604	5.44669
	106.227	7.25353	-0.69111	5.44669
	106.227	7.25371	-0.674671	5.44669
	106.249	7.25368	-0.682335	5.44669
	106.329	7.25361	-0.708112	5.44669
	106.433	7.25358	-0.718833	5.44669
	106.46	7.2536	-0.69884	5.44669
	106.392	7.25362	-0.684228	5.44669
	106.347	7.25362	-0.708442	5.44669
	106.396	7.25361	-0.743198	5.44669
	106.461	7.25361	-0.736484	5.44669
	106.476	7.25361	-0.695699	5.44669
	106.46	7.25361	-0.669075	5.44669
	106.448	7.25361	-0.678401	5.44669
	106.449	7.25361	-0.716331	5.44669
	106.453	7.25361	-0.756405	5.44669
	106.455	7.25361	-0.771935	5.44669
	106.454	7.25361	-0.766132	5.44669
	106.453	7.25361	-0.758488	5.44669
	106.453	7.25361	-0.757397	5.44669
	106.475	7.25361	-0.751794	5.44669
	106.555	7.25361	-0.724978	5.44669
	106.637	7.25361	-0.696058	5.44669
	106.606	7.25361	-0.698231	5.44669
	106.492	7.25361	-0.718044	5.44669
	106.444	7.25361	-0.734807	5.44669
	106.529	7.20442	-0.751991	5.44669
	106.659	7.07765	-0.755954	5.44669
	106.718	7.02521	-0.736197	5.44669
	106.702	7.09484	-0.724088	5.44669
	106.675	7.10082	-0.733525	5.44669
	106.67	7.02276	-0.727227	5.44669
	106.677	6.92991	-0.703187	5.44669
	106.682	6.86038	-0.700369	5.44669
	106.681	6.9534	-0.716398	5.44669
	106.679	7.17876	-0.725486	5.44669
	106.679	7.2657	-0.715942	5.44669
	106.679	7.0785	-0.699631	5.44669
	106.68	6.79888	-0.710494	5.44669
	106.68	6.67214	-0.738849	5.44669
	106.68	6.70638	-0.733975	5.44669
	106.679	6.81305	-0.696201	5.44669
	106.68	6.95143	-0.678048	5.44669
	106.68	6.98824	-0.69897	5.44669
	106.702	6.85875	-0.716576	5.44669
	106.782	6.77627	-0.701152	5.44669
	106.885	6.88372	-0.678129	5.44669
	106.935	6.97325	-0.680207	5.44669
	106.924	6.87659	-0.70599	5.44669
	106.903	6.73988	-0.726572	5.44669
	106.898	6.70678	-0.727694	5.44669
	106.904	6.7399	-0.721112	5.44669
	106.908	6.76527	-0.725869	5.44669
	106.907	6.76409	-0.747196	5.44669
	106.906	6.75457	-0.757129	5.44669
	106.905	6.751	-0.730524	5.44669
	106.906	6.75289	-0.688565	5.44669
	106.906	6.75495	-0.668254	5.44669
	106.906	6.75514	-0.672731	5.44669
	106.906	6.75449	-0.689389	5.44669
	106.906	6.75415	-0.719586	5.44669
	106.906	6.75424	-0.745984	5.44669
	106.906	6.7544	-0.733682	5.44669
	106.906	6.75443	-0.693534	5.44669
	106.906	6.75439	-0.669163	5.44669
	106.928	6.75436	-0.679208	5.44669
	107.008	6.75436	-0.708766	5.44669
	107.111	6.75437	-0.72022	5.44669
	107.161	6.75438	-0.699188	5.44669
	107.151	6.75438	-0.67601	5.44669
	107.129	6.75437	-0.672146	5.44669
	107.124	6.75437	-0.678508	5.44669
	107.13	6.75437	-0.690376	5.44669
	107.134	6.75437	-0.717938	5.44669
	107.134	6.70518	-0.744942	5.44669
	107.132	6.57841	-0.741702	5.44669
	107.132	6.52598	-0.722122	5.44669
	107.132	6.5956	-0.705837	5.44669
	107.132	6.55239	-0.696641	5.44669
	107.132	6.34756	-0.704971	5.44669
	107.132	6.25147	-0.71274	5.44669
	107.132	6.42753	-0.697453	5.44669
	107.154	6.65655	-0.68582	5.44669
	107.234	6.61069	-0.701732	5.44669
	107.338	6.34996	-0.714963	5.44669
	107.387	6.18251	-0.707364	5.44669
	107.377	6.19323	-0.706163	5.44669
	107.356	6.25538	-0.71729	5.44669
	107.351	6.32649	-0.731663	5.44669
	107.356	6.44031	-0.75094	5.44669
	107.36	6.47952	-0.756632	5.44669
	107.36	6.35976	-0.728983	5.44669
	107.358	6.23132	-0.688096	5.44669
	107.358	6.20989	-0.676476	5.44669
	107.358	6.24496	-0.7012	5.44669
	107.359	6.26701	-0.71807	5.44669
	107.359	6.26374	-0.700985	5.44669
	107.358	6.25452	-0.677528	5.44669
	107.358	6.25183	-0.680015	5.44669
	107.358	6.25397	-0.713994	5.44669
	107.358	6.25583	-0.74698	5.44669
	107.358	6.25584	-0.736088	5.44669
	107.358	6.25519	-0.694188	5.44669
	107.358	6.25491	-0.668582	5.44669
	107.358	6.25502	-0.670861	5.44669
	107.381	6.25517	-0.680618	5.44669
	107.46	6.25519	-0.683847	5.44669
	107.542	6.25515	-0.689595	5.44669
	107.534	6.25512	-0.715712	5.44669
	107.5	6.25513	-0.744287	5.44669
[truncated: 752 more rows]
