# Supplementary material for: Design of a cosmetic glove stiffness compensation mechanism for toddler-sized hand prostheses
Source: PLoS One. 2017 Aug 11;12(8):e0183233. doi: 10.1371/journal.pone.0183233 (PMC5553851; doi:10.1371/journal.pone.0183233)
Supplement: S1 Dataset — (ZIP) [file pone.0183233.s001.zip › 02 Spring measurements/RVS3_1.xlsx]

## Sheet: RVS3_1
LabVIEW Measurement
Writer_Version	2
Reader_Version	2
Separator	Tab
Decimal_Separator	.
Multi_Headings	No
X_Columns	No
Time_Pref	Absolute
Operator	localadmin
Date	2013-09-24
Time	00:15:26.357000
***End_of_Header***
Channels	4
Samples	10	10	10	10
Date	2013-09-24	2013-09-24	2013-09-24	2013-09-24
Time	00:15:37.257000	00:15:37.257000	00:15:37.257000	00:15:37.258000
Y_Unit_Label	mm	N	N	Pa
X_Dimension	Time	Time	Time	Time
X0	0	0	0	0
Delta_X	0.01	0.01	0.01	0.01
***End_of_Header***
X_Value	Voltage LVDT (Filtered)	Voltage Load Cell (Filtered)	Voltage Pinch Load Cell (Filtered)	Voltage Pressure (Filtered)	Comment
	112.404	0.264307	-0.736704	5.44669
	112.44	0.264307	-0.734288	5.44669
	112.461	0.264307	-0.697096	5.44669
	112.458	0.264307	-0.670441	5.44669
	112.472	0.264307	-0.670606	5.44669
	112.527	0.264307	-0.679851	5.44669
	112.552	0.264307	-0.683616	5.44669
	112.478	0.264307	-0.6819	5.44669
	112.383	0.264307	-0.679842	5.44669
	112.383	0.264307	-0.679589	5.44669
	112.441	0.264307	-0.688086	5.44669
	112.469	0.264307	-0.716593	5.44669
	112.461	0.264307	-0.745193	5.44669
	112.448	0.264307	-0.742285	5.44669
	112.445	0.264307	-0.722278	5.44669
	112.471	0.264307	-0.705694	5.44669
	112.531	0.264307	-0.696526	5.44669
	112.554	0.264307	-0.704973	5.44669
	112.477	0.264307	-0.712782	5.44669
	112.382	0.264307	-0.69747	5.44669
	112.405	0.264307	-0.685812	5.44669
	112.499	0.264307	-0.701723	5.44669
	112.516	0.264307	-0.714962	5.44669
	112.465	0.264307	-0.707366	5.44669
	112.434	0.264307	-0.706164	5.44669
	112.438	0.264307	-0.709419	5.44669
	112.451	0.264307	-0.695636	5.44669
	112.477	0.313497	-0.678369	5.44669
	112.509	0.440273	-0.682269	5.44669
	112.495	0.492705	-0.706769	5.44669
	112.475	0.373887	-0.726165	5.44669
	112.493	0.290323	-0.735118	5.44669
	112.489	0.393534	-0.741354	5.44669
	112.456	0.481669	-0.726529	5.44669
	112.439	0.385926	-0.700103	5.44669
	112.466	0.250105	-0.707195	5.44669
	112.531	0.217049	-0.737341	5.44669
	112.556	0.249865	-0.742393	5.44669
	112.478	0.275104	-0.732994	5.44669
	112.381	0.273971	-0.735004	5.44669
	112.382	0.264518	-0.732544	5.4507
	112.441	0.260961	-0.721875	5.46104
	112.47	0.262831	-0.708997	5.46531
	112.439	0.264878	-0.690183	5.45562
	112.368	0.265071	-0.676284	5.4448
	112.341	0.264424	-0.675471	5.44287
	112.399	0.264085	-0.687676	5.44579
	112.462	0.264172	-0.710023	5.44767
	112.494	0.26433	-0.725599	5.44742
	112.512	0.264365	-0.733723	5.44664
	112.49	0.264323	-0.748842	5.44641
	112.449	0.264293	-0.755019	5.44658
	112.414	0.264296	-0.729054	5.44674
	112.387	0.264307	-0.688699	5.44675
	112.429	0.264311	-0.668833	5.44669
	112.507	0.264309	-0.672925	5.44667
	112.51	0.264306	-0.689265	5.44668
	112.46	0.264306	-0.711595	5.44669
	112.411	0.264307	-0.725693	5.44669
	112.36	0.264307	-0.725333	5.44669
	112.348	0.264307	-0.720436	5.44669
	112.405	0.264307	-0.726425	5.44669
	112.439	0.264307	-0.739798	5.44669
	112.413	0.264307	-0.728975	5.44669
	112.43	0.264307	-0.693811	5.44669
	112.498	0.264307	-0.670961	5.44669
	112.484	0.264307	-0.679863	5.44669
	112.404	0.264307	-0.708402	5.44669
	112.412	0.264307	-0.719835	5.44669
	112.516	0.264307	-0.699156	5.44669
	112.569	0.264307	-0.684004	5.44669
	112.511	0.264307	-0.700365	5.4507
	112.461	0.264307	-0.722907	5.46104
	112.504	0.264307	-0.728165	5.46531
	112.547	0.264307	-0.722613	5.45562
	112.506	0.264307	-0.71846	5.4448
	112.444	0.264307	-0.710829	5.44287
	112.406	0.264307	-0.699993	5.44579
	112.386	0.264307	-0.704593	5.44767
	112.409	0.264307	-0.71139	5.44742
	112.428	0.264307	-0.704892	5.44664
	112.384	0.264307	-0.714275	5.44641
	112.352	0.264307	-0.738556	5.44658
	112.42	0.264307	-0.732507	5.44674
	112.515	0.264307	-0.69569	5.44675
	112.517	0.264307	-0.670485	5.44669
	112.46	0.264307	-0.671125	5.44667
	112.431	0.264307	-0.680052	5.44668
	112.439	0.264307	-0.683516	5.44669
	112.452	0.264307	-0.681787	5.44669
	112.477	0.264307	-0.67983	5.44669
	112.531	0.264307	-0.687495	5.44669
	112.552	0.264307	-0.716261	5.44669
	112.476	0.264307	-0.753134	5.44669
	112.382	0.313497	-0.762717	5.44669
	112.383	0.440273	-0.730704	5.44669
	112.419	0.492705	-0.686646	5.44669
	112.412	0.373887	-0.675256	5.44669
	112.437	0.241132	-0.701204	5.44669
	112.524	0.217568	-0.718506	5.44669
	112.585	0.253272	-0.701166	5.44669
	112.585	0.276346	-0.677449	5.44669
	112.542	0.27328	-0.672046	5.44669
	112.476	0.263787	-0.677955	5.44669
	112.434	0.2609	-0.682309	5.44669
	112.435	0.263065	-0.689897	5.44669
	112.45	0.264998	-0.708515	5.44669
	112.455	0.265038	-0.716306	5.44669
	112.452	0.264368	-0.705508	5.44669
	112.449	0.264073	-0.704907	5.44669
	112.449	0.264187	-0.717424	5.44669
	112.427	0.26434	-0.724295	5.44669
	112.371	0.264364	-0.722948	5.44669
	112.324	0.264319	-0.727847	5.44669
	112.321	0.264292	-0.739501	5.44669
	112.335	0.264297	-0.728345	5.44669
	112.364	0.264308	-0.701523	5.44669
	112.419	0.264311	-0.707144	5.44669
	112.44	0.264309	-0.744686	5.44669
	112.408	0.264306	-0.770346	5.44669
	112.428	0.264306	-0.76177	5.44669
	112.499	0.264307	-0.732368	5.44669
	112.485	0.264307	-0.712587	5.44669
	112.404	0.264307	-0.705217	5.44669
	112.411	0.264307	-0.691909	5.44669
	112.494	0.264307	-0.678351	5.44669
	112.489	0.264307	-0.683594	5.44669
	112.407	0.264307	-0.707331	5.44669
	112.389	0.264307	-0.718059	5.44669
	112.413	0.264307	-0.706663	5.44669
	112.407	0.264307	-0.704768	5.44669
	112.415	0.264307	-0.709084	5.44669
	112.446	0.264307	-0.703863	5.44669
	112.482	0.264307	-0.714663	5.44669
	112.513	0.264307	-0.739084	5.44669
	112.495	0.264307	-0.740461	5.44669
	112.473	0.264307	-0.723693	5.44669
	112.515	0.264307	-0.706937	5.44669
	112.569	0.264307	-0.688673	5.44669
	112.582	0.264307	-0.676383	5.44669
	112.569	0.264307	-0.676049	5.44669
	112.559	0.264307	-0.680012	5.44669
	112.559	0.264307	-0.681748	5.44669
	112.563	0.264307	-0.688931	5.44669
	112.542	0.264307	-0.71618	5.44669
	112.462	0.264307	-0.75259	5.44669
	112.357	0.264307	-0.762518	5.44669
	112.308	0.264307	-0.730814	5.44669
	112.318	0.264307	-0.686763	5.44669
	112.34	0.264307	-0.667395	5.44669
	112.345	0.264307	-0.680882	5.44669
	112.339	0.264307	-0.717968	5.44669
	112.335	0.264307	-0.748338	5.44669
	112.335	0.264307	-0.735244	5.44669
	112.337	0.313497	-0.701223	5.44669
	112.337	0.440273	-0.704558	5.44669
	112.337	0.541895	-0.735838	5.44669
	112.337	0.549853	-0.73483	5.44669
	112.337	0.51872	-0.69763	5.44669
	112.337	0.503114	-0.678343	5.44669
	112.337	0.507685	-0.698585	5.44669
	112.337	0.564343	-0.71631	5.44669
	112.337	0.692623	-0.701177	5.44669
	112.337	0.792221	-0.686105	5.44669
	112.337	0.798796	-0.708397	5.44669
	112.337	0.767804	-0.742513	5.44669
	112.315	0.752748	-0.736212	5.44669
	112.257	0.757499	-0.695829	5.44669
	112.211	0.764847	-0.669226	5.44669
	112.185	0.815428	-0.670547	5.44669
	112.164	0.989364	-0.680258	5.44669
	112.205	1.21642	-0.683808	5.44669
	112.28	1.32615	-0.681836	5.44669
	112.261	1.30353	-0.687617	5.44669
	112.153	1.25696	-0.707728	5.44669
	112.081	1.2458	-0.724658	5.44669
	112.084	1.25773	-0.726273	5.44669
	112.11	1.2667	-0.713327	5.44669
	112.12	1.26622	-0.698254	5.44669
	112.115	1.31202	-0.710847	5.44669
	112.109	1.48673	-0.739486	5.44669
	112.108	1.71581	-0.734116	5.44669
	112.11	1.82612	-0.696034	5.44669
	112.111	1.80301	-0.677928	5.44669
	112.111	1.75604	-0.698979	5.44669
	112.11	1.74488	-0.716623	5.44669
	112.11	1.75695	-0.701168	5.44669
	112.11	1.76598	-0.678119	5.44669
	112.111	1.76548	-0.680197	5.44669
	112.111	1.76205	-0.71386	5.44669
	112.111	1.7608	-0.74686	5.44669
	112.111	1.76149	-0.736085	5.44669
	112.111	1.76223	-0.7021	5.44669
	112.111	1.76229	-0.704627	5.44669
	112.111	1.76205	-0.743425	5.44669
	112.111	1.76193	-0.770713	5.44669
	112.111	1.76197	-0.770242	5.44669
	112.111	1.76202	-0.760645	5.44669
	112.111	1.76204	-0.748969	5.44669
	112.111	1.76202	-0.722639	5.44669
	112.111	1.76201	-0.696083	5.44669
	112.111	1.76201	-0.706943	5.44669
	112.111	1.76202	-0.746544	5.44669
	112.088	1.76202	-0.763326	5.44669
	112.031	1.76202	-0.741181	5.44669
	112.007	1.76202	-0.723549	5.44669
	112.061	1.76202	-0.731527	5.44669
	112.121	1.76202	-0.734452	5.44669
	112.109	1.76202	-0.731782	5.44669
	112.013	1.8112	-0.745198	5.44669
	111.899	1.93798	-0.754233	5.44669
	111.851	1.99041	-0.730027	5.44669
	111.866	1.92078	-0.689387	5.44669
	111.889	1.91481	-0.676646	5.44669
	111.893	1.94367	-0.708683	5.44669
	111.886	1.90975	-0.746003	5.44669
	111.882	1.92684	-0.737574	5.44669
	111.883	2.00184	-0.70303	5.44669
	111.884	2.0852	-0.704487	5.44669
	111.863	2.20103	-0.743036	5.44669
	111.782	2.28614	-0.762729	5.44669
	111.679	2.29111	-0.734307	5.44669
	111.629	2.2646	-0.688152	5.44669
	111.639	2.25199	-0.666736	5.44669
	111.661	2.25617	-0.680112	5.44669
	111.666	2.26241	-0.710009	5.44669
	111.66	2.26354	-0.72829	5.44669
	111.656	2.21261	-0.734856	5.44669
	111.656	2.0847	-0.74836	5.44669
	111.658	2.03241	-0.762286	5.44669
	111.658	2.1517	-0.757127	5.44669
	111.658	2.28459	-0.725424	5.44669
	111.658	2.30805	-0.686471	5.44669
	111.658	2.27225	-0.677068	5.44669
	111.658	2.24918	-0.709897	5.44669
	111.658	2.25228	-0.754232	5.44669
	111.636	2.26178	-0.765449	5.44669
	111.556	2.26466	-0.731459	5.44669
	111.452	2.26249	-0.685991	5.44669
	111.403	2.26056	-0.674714	5.44669
	111.413	2.30971	-0.701209	5.44669
	111.434	2.43716	-0.726571	5.44669
	111.439	2.48988	-0.729401	5.44669
	111.434	2.42014	-0.721829	5.44669
	111.43	2.4632	-0.725563	5.44669
	111.43	2.66801	-0.738942	5.44669
	111.432	2.76415	-0.736793	5.44669
	111.432	2.58811	-0.73012	5.44669
	111.432	2.35909	-0.743669	5.44669
	111.432	2.40494	-0.762054	5.44669
	111.432	2.66566	-0.766576	5.44669
	111.432	2.83312	-0.762195	5.44669
	111.432	2.82239	-0.750923	5.44669
	111.432	2.76025	-0.730777	5.44669
	111.409	2.68914	-0.715785	5.44669
	111.352	2.52612	-0.714994	5.44669
	111.306	2.36014	-0.727597	5.44669
	111.28	2.42747	-0.742233	5.44669
	111.237	2.67473	-0.729579	5.44669
	111.22	2.82891	-0.70107	5.44669
	111.272	2.81741	-0.706516	5.44669
	111.306	2.75966	-0.744584	5.44669
	111.259	2.73985	-0.762656	5.44669
	111.197	2.75213	-0.733726	5.44669
	111.184	2.76432	-0.687935	5.44669
	111.199	2.76506	-0.674722	5.44669
	111.21	2.76104	-0.700522	5.44669
	111.21	2.75909	-0.726281	5.44669
	111.205	2.75971	-0.729524	5.44669
	111.204	2.76065	-0.714113	5.44669
	111.205	2.76084	-0.697428	5.44669
	111.206	2.76057	-0.702351	5.44669
	111.206	2.7604	-0.719233	5.44669
	111.205	2.76042	-0.733833	5.44669
	111.205	2.76049	-0.751159	5.44669
	111.205	2.76051	-0.763823	5.44669
	111.205	2.7605	-0.756777	5.44669
	111.205	2.76048	-0.732601	5.44669
	111.205	2.76048	-0.714461	5.44669
	111.183	2.76049	-0.705919	5.44669
	111.103	2.76049	-0.691537	5.44669
	111	2.76049	-0.677946	5.44669
	110.972	2.76049	-0.675686	5.44669
	111.063	2.76049	-0.679304	5.44669
	111.165	2.76049	-0.681581	5.44669
	111.14	2.76049	-0.681242	5.44669
	111.021	2.76049	-0.680289	5.44669
	110.946	2.76049	-0.680011	5.44669
	110.951	2.80968	-0.680233	5.44669
	110.98	2.93645	-0.680425	5.44669
	110.989	2.98888	-0.688297	5.44669
	110.983	2.91926	-0.708514	5.44669
	110.977	2.96247	-0.716875	5.44669
	110.977	3.1673	-0.697875	5.44669
	110.979	3.31258	-0.68452	5.44669
	110.957	3.26329	-0.701036	5.44669
	110.877	3.08671	-0.723005	5.44669
	110.796	3.01375	-0.727967	5.44669
	110.803	3.14172	-0.714625	5.44669
	110.838	3.28561	-0.690325	5.44669
	110.805	3.31059	-0.682206	5.44669
	110.75	3.27152	-0.702758	5.44669
	110.734	3.24654	-0.716679	5.44669
	110.746	3.25	-0.699847	5.44669
	110.757	3.26033	-0.685416	5.44669
	110.757	3.26344	-0.700711	5.44669
	110.731	3.26106	-0.72255	5.44669
	110.649	3.25896	-0.735763	5.44669
	110.547	3.25893	-0.742911	5.44669
	110.498	3.25966	-0.734822	5.44669
	110.508	3.25998	-0.720012	5.44669
	110.529	3.25985	-0.715276	5.44669
	110.534	3.25969	-0.718334	5.44669
	110.529	3.25966	-0.721263	5.44669
	110.525	3.25971	-0.721397	5.44669
	110.525	3.25974	-0.720412	5.44669
	110.526	3.25973	-0.719951	5.44669
	110.527	3.25972	-0.712238	5.44669
	110.527	3.25972	-0.692183	5.44669
	110.504	3.25972	-0.675963	5.44669
	110.447	3.25972	-0.674625	5.44669
	110.423	3.25972	-0.679565	5.44669
	110.455	3.25972	-0.682067	5.44669
	110.435	3.25972	-0.681353	5.44669
	110.364	3.25972	-0.688034	5.44669
	110.356	3.25972	-0.708074	5.44669
	110.402	3.30891	-0.724655	5.44669
	110.428	3.48488	-0.726149	5.44669
	110.401	3.71328	-0.721146	5.44669
	110.333	3.77367	-0.718562	5.44669
	110.283	3.62372	-0.719264	5.44669
	110.283	3.47535	-0.728349	5.44669
	110.299	3.40717	-0.741022	5.44669
	110.306	3.37276	-0.736674	5.44669
	110.303	3.47168	-0.729331	5.44669
	110.299	3.68703	-0.74338	5.44669
	110.299	3.76768	-0.754343	5.44669
	110.3	3.63059	-0.73072	5.44669
	110.301	3.52956	-0.689638	5.44669
	110.3	3.63199	-0.676505	5.44669
	110.3	3.7752	-0.700664	5.44669
	110.3	3.80897	-0.717835	5.44669
	110.3	3.77383	-0.708948	5.44669
	110.3	3.74736	-0.705806	5.44669
	110.3	3.74881	-0.716578	5.44669
	110.278	3.75883	-0.723621	5.44669
	110.198	3.76251	-0.715095	5.44669
	110.095	3.76049	-0.699939	5.44669
	110.045	3.75834	-0.710924	5.44669
	110.078	3.75815	-0.738919	5.44669
	110.156	3.75884	-0.733851	5.44669
	110.185	3.7592	-0.703995	5.44669
	110.126	3.7591	-0.698345	5.44669
	110.062	3.75893	-0.707391	5.44669
	110.051	3.7589	-0.705445	5.44669
	110.069	3.75894	-0.715929	5.44669
	110.08	3.75897	-0.739052	5.44669
	110.056	3.75897	-0.739998	5.44669
	109.994	3.75896	-0.72351	5.44669
	109.969	3.75895	-0.714895	5.44669
	110.001	3.75896	-0.724801	5.44669
	109.983	3.75896	-0.748966	5.44669
	109.89	3.75896	-0.766122	5.44669
	109.824	3.75896	-0.766391	5.44669
	109.824	3.75896	-0.752799	5.44669
	109.846	3.75896	-0.730065	5.44669
	109.856	3.75896	-0.714819	5.44669
	109.851	3.80815	-0.706971	5.44669
	109.846	3.93492	-0.691851	5.44669
	109.846	3.98736	-0.677703	5.44669
	109.847	3.86854	-0.683344	5.44669
	109.848	3.78497	-0.715327	5.44669
	109.848	3.93738	-0.746356	5.44669
	109.848	4.15229	-0.743223	5.44669
	109.825	4.15817	-0.722257	5.44669
	109.746	4.07949	-0.705352	5.44669
	109.642	4.09289	-0.68852	5.44669
	109.615	4.03575	-0.676882	5.44669
	109.683	3.84512	-0.684183	5.4507
	109.728	3.75994	-0.7081	5.46104
	109.679	3.93552	-0.726042	5.46531
	109.613	4.20965	-0.726722	5.45562
	109.598	4.33822	-0.720893	5.4448
	109.615	4.25751	-0.718252	5.44287
	109.627	4.02455	-0.711354	5.44579
	109.626	3.83298	-0.700287	5.44767
	109.621	3.91449	-0.70453	5.44742
	109.62	4.1768	-0.711259	5.44664
	109.621	4.33224	-0.696989	5.44641
	109.622	4.31592	-0.686152	5.44658
	109.622	4.2557	-0.709907	5.44674
	109.621	4.23658	-0.743128	5.44675
	109.621	4.20083	-0.735934	5.4507
	109.621	4.08649	-0.695494	5.46102
	109.599	4.03449	-0.669184	5.4653
	109.542	4.14907	-0.67852	5.45563
	109.518	4.27989	-0.708471	5.4448
	109.549	4.30415	-0.728211	5.44288
	109.53	4.26943	-0.727499	5.44578
	109.459	4.24652	-0.720448	5.44767
	109.451	4.2493	-0.72566	5.44742
	109.475	4.25862	-0.739474	5.44664
	109.443	4.26153	-0.72911	5.44641
	109.392	4.25944	-0.693983	5.44658
	109.378	4.25753	-0.670984	5.44674
	109.389	4.25747	-0.679812	5.44675
	109.399	4.25813	-0.708372	5.44669
	109.399	4.25842	-0.71984	5.44667
	109.395	4.25831	-0.699169	5.44668
	109.394	4.25816	-0.676137	5.44669
	109.394	4.25814	-0.672206	5.44669
	109.395	4.25818	-0.678488	5.44669
	109.395	4.25821	-0.682476	5.44669
	109.395	4.25821	-0.689777	5.44669
	109.395	4.25819	-0.716276	5.44669
	109.395	4.25819	-0.744458	5.44669
	109.395	4.25819	-0.74209	5.44669
	109.395	4.2582	-0.730328	5.44268
	109.395	4.2582	-0.741865	5.43234
	109.395	4.25819	-0.753353	5.42806
	109.395	4.30739	-0.738714	5.43775
	109.395	4.43416	-0.718197	5.44456
	109.395	4.48659	-0.705305	5.43615
	109.373	4.36777	-0.697821	5.42896
	109.293	4.28421	-0.713526	5.43677
	109.189	4.43661	-0.740763	5.44785
	109.14	4.70071	-0.733699	5.45054
	109.15	4.83337	-0.695405	5.44786
	109.171	4.80713	-0.669942	5.44581
	109.176	4.75089	-0.670998	5.4459
	109.171	4.73697	-0.680192	5.44667
	109.167	4.75118	-0.691491	5.44696
	109.167	4.71289	-0.717807	5.44681
	109.169	4.58564	-0.744491	5.44664
	109.169	4.52913	-0.733689	5.44662
	109.169	4.64641	-0.694068	5.44668
	109.146	4.77997	-0.669385	5.4467
	109.089	4.80441	-0.679111	5.4467
	109.065	4.7688	-0.716518	5.44669
	109.097	4.74544	-0.756231	5.44668
	109.077	4.74836	-0.771795	5.44669
	108.984	4.75789	-0.766135	5.44669
	108.918	4.76085	-0.750668	5.44669
	108.919	4.7587	-0.729262	5.44669
	108.941	4.75675	-0.723111	5.44669
	108.95	4.75669	-0.743459	5.44669
	108.946	4.75737	-0.756595	5.44669
	108.941	4.75767	-0.731636	5.44669
	108.941	4.75755	-0.689222	5.44669
	108.942	4.7574	-0.668134	5.44669
	108.943	4.75737	-0.680318	5.44669
	108.943	4.75742	-0.709598	5.44669
	108.942	4.75745	-0.720174	5.44669
	108.92	4.75744	-0.706744	5.44669
	108.84	4.75743	-0.70405	5.44669
	108.759	4.75743	-0.708755	5.44669
	108.767	4.75743	-0.70398	5.44669
	108.801	4.75743	-0.714829	5.44669
	108.769	4.80662	-0.746983	5.44669
	108.713	4.98259	-0.768569	5.44669
	108.697	5.16179	-0.768078	5.44669
	108.709	5.1446	-0.75263	5.44669
	108.72	5.06899	-0.721522	5.44669
	108.72	5.14107	-0.686442	5.44669
	108.716	5.26279	-0.678443	5.44669
	108.715	5.2492	-0.702613	5.44669
	108.716	5.0957	-0.717963	5.44669
	108.716	5.01967	-0.700438	5.44669
	108.716	5.08896	-0.677337	5.44669
	108.716	5.10319	-0.680129	5.44669
	108.716	5.0779	-0.71411	5.44669
	108.716	5.11039	-0.746988	5.44669
	108.716	5.09142	-0.73605	5.44669
	108.716	5.01615	-0.70204	5.44669
	108.694	4.98254	-0.696743	5.44669
	108.614	5.043	-0.707415	5.44669
	108.511	5.18622	-0.706024	5.44669
	108.461	5.29069	-0.716163	5.44669
	108.494	5.29399	-0.738945	5.44669
	108.572	5.25989	-0.73987	5.44669
	108.601	5.2447	-0.731365	5.44669
	108.542	5.2505	-0.735219	5.44669
	108.478	5.25833	-0.733212	5.44669
	108.467	5.25956	-0.72995	5.44669
	108.485	5.25728	-0.737	5.44669
	108.496	5.2559	-0.726592	5.44669
	108.494	5.25612	-0.693814	5.44669
	108.49	5.25671	-0.67181	5.44669
	108.488	5.25688	-0.672347	5.44669
	108.489	5.25674	-0.680093	5.44669
	108.49	5.25662	-0.683099	5.44669
	108.49	5.25662	-0.681597	5.44669
	108.49	5.25666	-0.68777	5.44669
	108.49	5.25668	-0.707876	5.44669
	108.49	5.25667	-0.724666	5.44669
	108.49	5.25666	-0.734095	5.44669
	108.49	5.25666	-0.741459	5.44669
	108.468	5.25667	-0.726936	5.44669
	108.388	5.25667	-0.692366	5.44669
	108.307	5.25667	-0.67108	5.44669
	108.314	5.25667	-0.672556	5.44669
	108.371	5.25667	-0.688311	5.44669
	108.396	5.25667	-0.719197	5.44669
	108.364	5.25667	-0.754075	5.44669
	108.294	5.25667	-0.769939	5.44669
	108.246	5.30586	-0.766124	5.44669
	108.246	5.43263	-0.751323	5.44669
	108.263	5.53425	-0.72167	5.44669
	108.269	5.54221	-0.694839	5.44669
	108.266	5.51108	-0.706767	5.44669
	108.263	5.54466	-0.746912	5.44669
	108.262	5.67601	-0.763543	5.44669
	108.263	5.7851	-0.733271	5.44669
	108.264	5.79456	-0.6953	5.44669
	108.264	5.76141	-0.702827	5.44669
	108.241	5.74442	-0.745097	5.44669
	108.161	5.69994	-0.764183	5.44669
	108.058	5.58118	-0.742054	5.44669
	108.031	5.53043	-0.72361	5.44669
	108.099	5.64711	-0.739113	5.44669
	108.144	5.77836	-0.754595	5.44669
	108.095	5.80206	-0.740214	5.44669
	108.029	5.76695	-0.726255	5.44669
	108.014	5.74407	-0.733005	5.44669
	108.031	5.74701	-0.734109	5.44669
	108.043	5.75638	-0.723243	5.44669
	108.042	5.75926	-0.716884	5.44669
	108.037	5.75714	-0.71786	5.44669
	108.036	5.75523	-0.720493	5.44669
	108.037	5.75518	-0.721243	5.44669
	108.038	5.75584	-0.71275	5.44669
	108.038	5.75613	-0.691938	5.44669
	108.037	5.75602	-0.675678	5.44669
	108.037	5.75587	-0.682463	5.44669
	108.037	5.75585	-0.715678	5.44669
	108.037	5.75589	-0.754687	5.44669
	108.015	5.75592	-0.763576	5.44669
	107.935	5.75591	-0.738382	5.44669
	107.832	5.7559	-0.722286	5.44669
	107.782	5.7559	-0.739863	5.44669
	107.793	5.7559	-0.763251	5.44669
	107.814	5.7559	-0.760561	5.44669
	107.819	5.7559	-0.734391	5.44669
	107.813	5.7559	-0.721736	5.44669
	107.809	5.7559	-0.74106	5.44669
	107.809	5.7559	-0.756078	5.44669
	107.811	5.7559	-0.732272	5.44669
	107.812	5.7559	-0.697543	5.44669
	107.811	5.7559	-0.696252	5.44669
	107.811	5.7559	-0.716687	5.44669
	107.811	5.7559	-0.727071	5.44669
	107.811	5.7559	-0.716503	5.44669
	107.811	5.7559	-0.691432	5.44669
	107.811	5.7559	-0.682002	5.44669
	107.789	5.7559	-0.70228	5.44669
	107.709	5.7559	-0.724422	5.44669
	107.628	5.7559	-0.728119	5.44669
	107.658	5.7559	-0.722056	5.44669
	107.75	5.7559	-0.718243	5.44669
	107.763	5.7559	-0.710936	5.44669
	107.711	5.7559	-0.700115	5.44669
	107.659	5.7559	-0.712477	5.44669
	107.606	5.7559	-0.739508	5.44669
	107.573	5.7559	-0.741416	5.44669
	107.573	5.7559	-0.723942	5.44669
	107.584	5.7559	-0.706702	5.44669
	107.589	5.80509	-0.696357	5.44669
	107.587	5.93187	-0.704544	5.44669
	107.584	5.9843	-0.712663	5.4507
	107.584	5.86548	-0.697572	5.46104
	107.585	5.73273	-0.685898	5.46531
	107.585	5.70916	-0.701722	5.45562
	107.585	5.79406	-0.714932	5.4448
	107.585	5.94391	-0.699483	5.44287
	107.585	5.99327	-0.678014	5.44579
	107.585	5.91415	-0.672881	5.44767
	107.585	5.90529	-0.685975	5.44742
	107.585	5.93632	-0.718101	5.44664
	107.585	5.90433	-0.754447	5.44641
	107.585	5.97065	-0.770484	5.44658
	107.585	6.12256	-0.76622	5.44674
	107.585	6.08209	-0.75117	5.44675
	107.585	5.90001	-0.721571	5.44669
	107.585	5.91891	-0.686981	5.44667
	107.585	6.15191	-0.670781	5.44668
	107.585	6.31738	-0.674353	5.44669
	107.585	6.31568	-0.689171	5.44669
	107.585	6.25802	-0.711048	5.44669
	107.585	6.23477	-0.725497	5.44669
	107.585	6.24557	-0.733316	5.44669
	107.585	6.25837	-0.740837	5.44669
	107.585	6.25989	-0.726952	5.44669
	107.585	6.25598	-0.692594	5.44669
	107.585	6.2538	-0.67904	5.44669
	107.585	6.25428	-0.700668	5.44669
	107.585	6.25525	-0.716935	5.44669
	107.585	6.25549	-0.708569	5.44669
	107.585	6.25525	-0.705967	5.44669
	107.585	6.25506	-0.71678	5.44669
	107.585	6.25507	-0.731519	5.44669
	107.585	6.25514	-0.74319	5.44669
	107.562	6.25516	-0.728578	5.44669
	107.483	6.30434	-0.692438	5.44669
	107.379	6.4311	-0.670526	5.44669
	107.329	6.48353	-0.672299	5.44669
	107.34	6.36472	-0.680529	5.44669
	107.361	6.23197	-0.69117	5.44669
	107.366	6.2084	-0.717552	5.44669
	107.361	6.2441	-0.752369	5.44669
	107.357	6.31637	-0.761938	5.44669
	107.357	6.44008	-0.730649	5.44669
	107.358	6.53221	-0.694771	5.44669
	107.359	6.53728	-0.695667	5.44669
	107.359	6.45912	-0.709556	5.44669
	107.358	6.36786	-0.699434	5.44669
	107.358	6.39762	-0.687783	5.44669
	107.358	6.4489	-0.701851	5.44669
	107.358	6.36242	-0.722186	5.44669
	107.358	6.29255	-0.735206	5.44669
	107.358	6.43916	-0.750677	5.44669
	107.358	6.64676	-0.763132	5.44669
	107.358	6.65164	-0.764529	5.44669
	107.358	6.52596	-0.753082	5.44669
	107.358	6.46303	-0.722974	5.44669
	107.358	6.52919	-0.69476	5.44669
	107.358	6.68522	-0.698399	5.44669
	107.358	6.74385	-0.718576	5.44669
	107.336	6.56802	-0.73497	5.44669
	107.279	6.30302	-0.743999	5.44669
	107.255	6.22751	-0.735561	5.44669
	107.309	6.43337	-0.719934	5.44669
	107.347	6.7167	-0.714981	5.44669
	107.278	6.83836	-0.718238	5.44669
	107.158	6.80067	-0.713457	5.44669
	107.098	6.74355	-0.693303	5.44669
	107.11	6.73333	-0.683869	5.44669
	107.157	6.7494	-0.710268	5.44669
	107.221	6.75977	-0.751962	5.44669
	107.238	6.7584	-0.764365	5.44669
	107.18	6.75415	-0.739682	5.44669
	107.12	6.70366	-0.71468	5.44669
	107.111	6.57785	-0.703486	5.44669
	107.128	6.4771	-0.698309	5.44669
	107.138	6.46916	-0.714377	5.44669
	107.136	6.54918	-0.748817	5.44669
	107.109	6.69143	-0.761629	5.44669
	107.051	6.78853	-0.739661	5.44669
	107.028	6.78909	-0.723515	5.44669
	107.06	6.75646	-0.732053	5.4507
	107.063	6.74286	-0.726813	5.46104
	107.028	6.7488	-0.695666	5.46531
	107.008	6.75613	-0.672507	5.45562
	107.011	6.75709	-0.679852	5.4448
	106.998	6.75489	-0.707848	5.44287
	106.942	6.75362	-0.727477	5.44579
	106.894	6.75388	-0.735284	5.44767
	106.889	6.75443	-0.740958	5.44742
	106.903	6.75458	-0.726304	5.44664
	106.911	6.75444	-0.692279	5.44641
	106.909	6.75433	-0.679139	5.44658
	106.905	6.75433	-0.708692	5.44674
	106.905	6.75437	-0.74512	5.44675
	106.905	6.75439	-0.745072	5.44669
	106.906	6.75438	-0.731343	5.44667
	106.906	6.75437	-0.741231	5.44668
	106.884	6.75437	-0.760597	5.44669
	106.804	6.75437	-0.758962	5.44669
	106.723	6.80357	-0.726794	5.44669
	106.73	6.93034	-0.694264	5.44669
	106.765	7.03196	-0.704703	5.44669
	106.732	7.03992	-0.738381	5.44669
	106.677	6.9596	-0.743716	5.44669
	106.661	6.81722	-0.725307	5.44669
	106.673	6.72016	-0.714327	5.44669
	106.683	6.76886	-0.716054	5.44669
	106.684	6.92828	-0.712774	5.44669
	106.68	6.99429	-0.693794	5.44669
	106.678	6.91871	-0.684318	5.44669
	106.679	6.95459	-0.70241	5.44669
	106.68	7.15847	-0.715782	5.44669
	106.68	7.25677	-0.707466	5.44669
	106.68	7.13116	-0.713785	5.44669
	106.679	7.02867	-0.745306	5.44669
	106.679	7.1264	-0.760367	5.44669
	106.68	7.26816	-0.73251	5.44669
	106.68	7.303	-0.69611	5.44669
	106.68	7.26882	-0.695567	5.44669
	106.68	7.24238	-0.709038	5.44669
	106.657	7.24349	-0.699252	5.44669
	106.577	7.25336	-0.687891	5.44669
	106.474	7.2571	-0.709831	5.44669
	106.447	7.25516	-0.742478	5.44669
	106.515	7.25302	-0.735688	5.44669
	106.56	7.25281	-0.695622	5.44669
	106.511	7.25349	-0.669325	5.44669
	106.445	7.25384	-0.670663	5.44669
	106.43	7.25375	-0.688142	5.44669
	106.447	7.25359	-0.711928	5.44669
	106.459	7.25355	-0.718361	5.44669
	106.458	7.25359	-0.705155	5.44669
	106.453	7.25363	-0.704029	5.44669
	106.429	7.25362	-0.717181	5.44669
	106.351	7.25361	-0.724505	5.44669
	106.27	7.25361	-0.715251	5.44669
	106.278	7.25361	-0.69969	5.44669
	106.312	7.25361	-0.702894	5.44669
	106.279	7.25361	-0.710786	5.44669
	106.224	7.25361	-0.705243	5.44669
	106.208	7.25361	-0.714637	5.44669
	106.22	7.25361	-0.738583	5.44669
	106.231	7.25361	-0.73239	5.44669
	106.231	7.25361	-0.695631	5.44669
	106.227	7.25361	-0.678373	5.44669
	106.226	7.25361	-0.707179	5.44669
	106.226	7.25361	-0.744758	5.44669
	106.227	7.25361	-0.737587	5.44669
	106.227	7.25361	-0.695607	5.44669
	106.227	7.25361	-0.676515	5.44669
	106.205	7.3028	-0.698538	5.44669
	106.147	7.47877	-0.716941	5.44669
	106.101	7.70716	-0.701458	5.44669
	106.075	7.81674	-0.678127	5.44669
	106.032	7.79357	-0.672227	5.44669
	105.993	7.74683	-0.677789	5.44669
	105.987	7.6866	-0.682176	5.44669
	105.998	7.57187	-0.6899	5.44669
	106.004	7.52841	-0.716434	5.44669
	106.003	7.64671	-0.752352	5.44669
	106	7.77606	-0.762328	5.44669
	106	7.79838	-0.730819	5.44669
	106	7.71417	-0.694703	5.44669
	106.001	7.56506	-0.695578	5.44669
	106.001	7.51575	-0.709543	5.44669
	106.001	7.64382	-0.70733	5.44669
	106.001	7.77935	-0.715954	5.44669
	106.001	7.80078	-0.746263	5.44669
	106.001	7.7632	-0.759997	5.44669
	106.001	7.7401	-0.732014	5.44669
	106.001	7.74382	-0.696033	5.44669
	106.001	7.7536	-0.695711	5.44669
	106.001	7.75637	-0.709125	5.44669
	105.978	7.75406	-0.699238	5.44669
	105.921	7.7521	-0.679983	5.44669
	105.897	7.7521	-0.681665	5.44669
	105.929	7.7528	-0.705942	5.44669
	105.909	7.75309	-0.726033	5.44669
	105.816	7.75296	-0.735356	5.44669
	105.75	7.75281	-0.741501	5.44669
	105.75	7.75279	-0.726506	5.44669
	105.773	7.75284	-0.69217	5.44669
	105.782	7.75286	-0.679021	5.44669
	105.778	7.75286	-0.708682	5.44669
	105.773	7.75284	-0.745157	5.44669
	105.773	7.75284	-0.745091	5.44669
	105.774	7.75284	-0.731338	5.44669
	105.775	7.75285	-0.741222	5.44669
	105.775	7.75285	-0.752724	5.44669
	105.774	7.75285	-0.738679	5.44669
	105.774	7.75285	-0.726277	5.44669
	105.774	7.75285	-0.741431	5.44669
	105.774	7.75285	-0.762489	5.44669
	105.774	7.75285	-0.767555	5.44669
	105.752	7.75285	-0.76245	5.44669
	105.695	7.75285	-0.758552	5.44669
	105.671	7.75285	-0.75087	5.44669
	105.725	7.75285	-0.732051	5.44669
	105.763	7.75285	-0.724208	5.44669
	105.694	7.75285	-0.742928	5.44669
	105.596	7.75285	-0.755982	5.44669
	105.593	7.75285	-0.731568	5.44669
	105.629	7.75285	-0.697282	5.44669
	105.601	7.75285	-0.696393	5.44669
	105.547	7.75285	-0.708968	5.44669
	105.53	7.75285	-0.698929	5.44669
	105.541	7.75285	-0.687781	5.44669
	105.552	7.80204	-0.7099	5.44669
	105.552	7.92881	-0.750417	5.44669
	105.526	7.98124	-0.771719	5.44669
	105.467	7.86243	-0.7603	5.44669
	105.422	7.72967	-0.723392	5.44669
	105.419	7.70611	-0.692362	5.44669
	105.433	7.791	-0.705116	5.44669
	105.44	7.99004	-0.7471	5.44669
	105.438	8.21537	-0.77208	5.44669
	105.412	8.31546	-0.761638	5.44669
	105.354	8.24021	-0.723826	5.44669
	105.309	8.06886	-0.692068	5.4507
	105.306	8.00732	-0.704839	5.46104
	105.32	8.13822	-0.739218	5.46531
	105.327	8.27928	-0.744018	5.45562
	105.325	8.30203	-0.725136	5.4448
	105.321	8.26303	-0.714148	5.44287
	105.321	8.23887	-0.716039	5.44579
	105.299	8.24265	-0.712832	5.44767
	105.22	8.25283	-0.693823	5.44742
	105.116	8.25575	-0.684309	5.44664
	105.067	8.25335	-0.702396	5.44641
	105.077	8.25131	-0.72365	5.44658
	105.098	8.25131	-0.727754	5.44674
	105.103	8.25203	-0.714306	5.44675
	105.098	8.25234	-0.690268	5.44669
	105.094	8.25221	-0.682295	5.44667
	105.094	8.25204	-0.702816	5.44668
	105.095	8.25202	-0.724542	5.44669
	105.096	8.25207	-0.727979	5.44669
	105.096	8.2521	-0.714083	5.44669
	105.095	8.25209	-0.690094	5.44669
	105.095	8.25208	-0.682301	5.44669
	105.095	8.25208	-0.70288	5.44669
	105.096	8.25208	-0.724567	5.44669
	105.073	8.25208	-0.735837	5.44268
	104.993	8.30127	-0.742225	5.43234
	104.89	8.42805	-0.734509	5.42806
	104.84	8.48048	-0.727995	5.43775
	104.851	8.41085	-0.73572	5.44858
	104.872	8.40487	-0.72675	5.4505
	104.877	8.43374	-0.702206	5.44759
	104.871	8.39982	-0.700128	5.44571
	104.867	8.41691	-0.708775	5.44595
	104.868	8.4919	-0.69752	5.44673
	104.869	8.52607	-0.679388	5.44696
	104.87	8.51513	-0.674156	5.44679
	104.869	8.54781	-0.678149	5.44663
	104.869	8.6716	-0.681641	5.44663
	104.847	8.77784	-0.681677	5.44668
	104.789	8.7888	-0.680451	5.44671
	104.743	8.75728	-0.687794	5.4467
	104.74	8.74044	-0.716165	5.44668
	104.776	8.74464	-0.752988	5.44668
	104.818	8.75238	-0.770561	5.44669
	104.783	8.75414	-0.7589	5.44669
	104.679	8.75212	-0.723217	5.44669
	104.615	8.75065	-0.692786	5.44669
	104.619	8.75075	-0.705356	5.44669
	104.643	8.75132	-0.739179	5.44669
	104.651	8.75152	-0.735947	5.44669
	104.646	8.7514	-0.704782	5.44669
	104.641	8.75128	-0.69793	5.44669
	104.641	8.75127	-0.706938	5.44669
	104.62	8.75131	-0.705402	5.44669
	104.564	8.75133	-0.708202	5.44669
	104.54	8.80052	-0.710972	5.44669
	104.571	8.92728	-0.695563	5.44669
	104.551	9.0289	-0.677786	5.44669
	104.458	9.03686	-0.67418	5.44669
	104.393	8.95654	-0.678729	5.44669
	104.393	8.86335	-0.689746	5.44669
	104.415	8.94226	-0.709725	5.44669
	104.425	9.17017	-0.716867	5.44669
	104.42	9.31239	-0.705312	5.44669
	104.415	9.25361	-0.704626	5.44669
	104.415	9.07414	-0.709505	5.44669
	104.416	9.00334	-0.696219	5.44669
	104.417	9.08405	-0.686453	5.44669
	104.417	9.10121	-0.702436	5.44669
	104.417	9.07309	-0.715033	5.44669
	104.416	9.15254	-0.699272	5.44669
	104.394	9.26042	-0.685761	5.44669
	104.315	9.2876	-0.70893	5.44669
	104.211	9.26226	-0.750729	5.44669
	104.161	9.24224	-0.772194	5.44669
	104.172	9.2429	-0.760388	5.44669
	104.193	9.2503	-0.72326	5.44669
	104.198	9.25317	-0.684405	5.44669
	104.193	9.25174	-0.6691	5.44669
	104.189	9.25012	-0.682435	5.4507
	104.189	9.24995	-0.710142	5.46104
	104.19	9.25046	-0.72752	5.46531
	104.191	9.25073	-0.726616	5.45562
	104.191	9.25066	-0.712453	5.4448
	104.19	9.25054	-0.689896	5.44287
	104.19	9.25051	-0.674927	5.44579
	104.19	9.25054	-0.682874	5.44767
	104.19	9.25056	-0.708247	5.44742
	104.19	9.25056	-0.718698	5.44664
	104.19	9.25055	-0.698735	5.44641
	104.19	9.25055	-0.676361	5.44658
	104.19	9.25055	-0.672455	5.44674
	104.19	9.25056	-0.686383	5.44675
	104.19	9.25056	-0.710553	5.44669
	104.19	9.25055	-0.726281	5.44667
	104.168	9.25055	-0.725949	5.44668
	104.111	9.25055	-0.712614	5.44669
	104.087	9.25055	-0.6902	5.44669
	104.118	9.25055	-0.682868	5.44669
	104.121	9.25055	-0.710951	5.44669
	104.108	9.25055	-0.744734	5.44669
	104.146	9.25055	-0.744106	5.44669
	104.173	9.25055	-0.723205	5.44669
	104.105	9.25055	-0.705436	5.44669
	104.012	9.25055	-0.696088	5.44669
	104.011	9.25055	-0.704882	5.44669
	104.046	9.25055	-0.7129	5.44669
	104.016	9.25055	-0.697551	5.44669
	103.962	9.25055	-0.677934	5.44669
	103.946	9.25055	-0.681406	5.44669
	103.957	9.25055	-0.706562	5.44669
	103.968	9.25055	-0.726385	5.44669
	103.968	9.25055	-0.735283	5.44669
	103.964	9.25055	-0.749216	5.44669
	103.963	9.25055	-0.754622	5.44669
	103.963	9.25055	-0.728754	5.44669
	103.964	9.25055	-0.688714	5.44669
	103.964	9.25055	-0.676817	5.44669
	103.964	9.25055	-0.701123	5.44669
	103.964	9.25055	-0.717917	5.44669
	103.964	9.25055	-0.700948	5.44669
	103.964	9.29974	-0.685438	5.44669
	103.964	9.42652	-0.700329	5.44669
	103.964	9.47895	-0.714511	5.44669
	103.964	9.36013	-0.707673	5.44669
	103.964	9.22738	-0.706453	5.44669
	103.964	9.20382	-0.709431	5.44669
	103.964	9.23952	-0.695539	5.44669
	103.964	9.31178	-0.686194	5.44669
	103.964	9.43549	-0.702569	5.44669
	103.964	9.47843	-0.715181	5.44669
	103.964	9.35673	-0.707157	5.44669
	103.942	9.22614	-0.71387	5.44669
	103.884	9.20451	-0.73758	5.44669
	103.861	9.28944	-0.732242	5.44669
	103.914	9.43862	-0.703797	5.44669
	103.952	9.48769	-0.698834	5.44669
	103.905	9.3595	-0.707666	5.44669
	103.843	9.2732	-0.705386	5.44669
	103.807	9.3786	-0.707936	5.44669
	103.787	9.51781	-0.710866	5.44669
	103.832	9.54885	-0.695613	5.44669
	103.909	9.51399	-0.685715	5.44669
	103.911	9.5378	-0.702342	5.44669
	103.86	9.66638	-0.723127	5.44669
	103.812	9.77778	-0.735425	5.44669
	103.761	9.7892	-0.750435	5.44669
	103.727	9.75604	-0.762953	5.44669
	103.726	9.68916	-0.756669	5.44669
	103.737	9.56681	-0.732866	5.44669
	103.742	9.52252	-0.722481	5.44669
	103.74	9.64318	-0.741913	5.44669
	103.737	9.72462	-0.764042	5.44669
	103.737	9.61986	-0.760163	5.44669
	103.738	9.53183	-0.733944	5.44669
	103.738	9.62817	-0.713819	5.44669
	103.738	9.7642	-0.713044	5.44669
	103.738	9.79714	-0.727479	5.44669
	103.738	9.7642	-0.742876	5.44669
	103.738	9.73895	-0.729891	5.44669
	103.738	9.74012	-0.693101	5.44669
	103.738	9.74959	-0.670338	5.44669
	103.738	9.75314	-0.671984	5.44669
	103.738	9.75127	-0.688335	5.44669
	103.738	9.74922	-0.711539	5.44669
	103.738	9.74902	-0.726	5.44669
	103.738	9.74967	-0.733352	5.44669
	103.738	9.75001	-0.748544	5.44669
	103.715	9.74992	-0.762897	5.44669
	103.636	9.74977	-0.757318	5.44268
	103.554	9.74973	-0.725287	5.43234
	103.562	9.74977	-0.694216	5.42806
	103.597	9.7498	-0.705219	5.43775
	103.564	9.7498	-0.738614	5.44858
	103.509	9.74979	-0.735759	5.4505
	103.493	9.74979	-0.697033	5.44759
	103.505	9.74979	-0.677763	5.44571
	103.515	9.74979	-0.706425	5.44595
	103.516	9.74979	-0.744659	5.44673
	103.512	9.74979	-0.745685	5.44696
	103.51	9.74979	-0.731763	5.44679
	103.511	9.74979	-0.733318	5.44663
	103.512	9.74979	-0.724404	5.44663
	103.512	9.74979	-0.694206	5.44668
	103.512	9.74979	-0.672752	5.44671
	103.511	9.74979	-0.680473	5.4467
	103.489	9.74979	-0.715892	5.44668
	103.432	9.74979	-0.755484	5.44668
	103.386	9.74979	-0.771705	5.44669
	103.382	9.74979	-0.758492	5.44669
	103.418	9.74979	-0.72264	5.44669
	103.461	9.74979	-0.684819	5.44669
	103.425	9.74979	-0.677365	5.44669
	103.322	9.74979	-0.702738	5.44669
	103.279	9.74979	-0.718399	5.44669
	103.341	9.74979	-0.708447	5.44669
	103.389	9.74979	-0.705395	5.44669
	103.343	9.74979	-0.708713	5.44669
	103.278	9.74979	-0.695614	5.44669
	103.262	9.74979	-0.67861	5.44669
	103.278	9.74979	-0.674507	5.44669
	103.29	9.74979	-0.686444	5.44669
	103.29	9.74979	-0.71772	5.44669
	103.285	9.74979	-0.75412	5.44669
	103.284	9.74979	-0.770483	5.44669
	103.284	9.79898	-0.766335	5.44669
	103.285	9.92576	-0.759089	5.44669
	103.286	10.0274	-0.757577	5.44669
	103.285	10.0845	-0.751656	5.44669
	103.263	10.131	-0.724856	5.44669
	103.205	10.0902	-0.696057	5.44669
	103.159	10.0011	-0.706144	5.44669
	103.133	9.92031	-0.738347	5.44669
	103.09	9.85976	-0.743189	5.44669
	103.073	9.95225	-0.732969	5.44669
	103.125	10.125	-0.734711	5.44669
	103.182	10.0839	-0.724559	5.44669
	103.192	9.89419	-0.701647	5.44669
	103.154	9.8609	-0.700672	5.44268
	103.087	9.96859	-0.717073	5.43234
	103.042	10.0833	-0.725661	5.42806
	103.043	10.2006	-0.715775	5.43775
	103.058	10.2752	-0.691628	5.44858
	103.064	10.2752	-0.682343	5.4505
	103.061	10.2504	-0.702353	5.44759
	103.058	10.2402	-0.724331	5.44571
	103.058	10.2449	-0.735926	5.44595
	103.059	10.2504	-0.742346	5.44673
	103.059	10.2511	-0.734528	5.44696
	103.059	10.2002	-0.72796	5.44679
	103.059	10.0725	-0.735698	5.44663
	103.059	10.0203	-0.726754	5.44663
	103.059	10.1395	-0.694345	5.45069
	103.059	10.2724	-0.671975	5.46105
	103.037	10.2958	-0.680098	5.46532
	102.979	10.26	-0.716011	5.45562
	102.933	10.237	-0.755667	5.44479
	102.929	10.2401	-0.763869	5.44287
	102.944	10.2496	-0.730286	5.44579
	102.928	10.2524	-0.686062	5.44767
	102.869	10.2995	-0.67516	5.44742
	102.819	10.4243	-0.709242	5.44664
	102.815	10.5259	-0.754636	5.44641
	102.83	10.5837	-0.76585	5.44658
	102.838	10.6304	-0.731484	5.44674
	102.836	10.5404	-0.685859	5.44675
	102.832	10.3736	-0.666779	5.44669
	102.831	10.3671	-0.680945	5.44667
	102.832	10.4286	-0.710343	5.44668
	102.833	10.4083	-0.720263	5.44669
	102.833	10.4686	-0.706517	5.44669
	102.833	10.6631	-0.711794	5.44669
	102.832	10.7487	-0.736938	5.44669
	102.81	10.5719	-0.740582	5.44669
	102.753	10.3464	-0.724506	5.44669
	102.729	10.3939	-0.715105	5.44669
	102.761	10.6049	-0.716664	5.44669
	102.741	10.6448	-0.712754	5.44669
	102.648	10.5815	-0.693568	5.44669
	102.582	10.6384	-0.68423	5.44669
	102.605	10.7494	-0.710325	5.44669
	102.685	10.7367	-0.743987	5.44669
	102.718	10.5873	-0.736145	5.44669
	102.66	10.5128	-0.703148	5.44669
	102.595	10.6303	-0.705044	5.44669
	102.583	10.7705	-0.743228	5.44669
	102.601	10.7976	-0.762611	5.44669
	102.612	10.7607	-0.74206	5.44669
	102.611	10.7359	-0.7163	5.44669
	102.606	10.7387	-0.71119	5.44669
	102.605	10.7486	-0.717949	5.44669
	102.606	10.7518	-0.714684	5.44669
	102.607	10.7496	-0.701791	5.44669
	102.607	10.7476	-0.711847	5.44669
	102.606	10.7475	-0.738648	5.44669
	102.606	10.7482	-0.73341	5.44669
	102.606	10.7485	-0.703906	5.44669
	102.606	10.7484	-0.698465	5.44669
	102.606	10.7482	-0.707473	5.44669
	102.584	10.7482	-0.705436	5.44669
	102.527	10.7482	-0.708025	5.44669
	102.48	10.7483	-0.710886	5.44669
	102.477	10.7483	-0.70346	5.44669
	102.491	10.7483	-0.713854	5.44669
	102.476	10.7483	-0.746759	5.44669
	102.439	10.7483	-0.760952	5.44669
	102.469	10.7483	-0.732238	5.44669
	102.546	10.7483	-0.687917	5.44669
	102.553	10.7483	-0.675244	5.44669
	102.526	10.7483	-0.708617	5.44669
	102.535	10.7483	-0.746474	5.44669
	102.506	10.7483	-0.737795	5.44669
	102.418	10.7483	-0.695084	5.44669
	102.357	10.7483	-0.668351	5.44669
	102.38	10.7483	-0.670446	5.44669
	102.459	10.7483	-0.680526	5.44669
	102.513	10.7483	-0.691827	5.44669
	102.513	10.7483	-0.709958	5.44669
	102.472	10.7483	-0.716225	5.44669
	102.429	10.7483	-0.704961	5.44669
	102.444	10.7483	-0.704706	5.44669
	102.491	10.7483	-0.717534	5.44669
	102.531	10.7483	-0.732283	5.44669
	102.558	10.7483	-0.751113	5.44669
	102.514	10.7483	-0.756484	5.44669
	102.413	10.7483	-0.736731	5.44669
	102.353	10.7483	-0.716252	5.44669
	102.38	10.7483	-0.705195	5.44669
	102.46	10.7483	-0.690596	5.44669
	102.492	10.7483	-0.68568	5.44669
	102.455	10.7483	-0.704119	5.44669
	102.47	10.7483	-0.723885	5.44669
	102.54	10.7483	-0.72724	5.44669
	102.55	10.7483	-0.721878	5.44669
	102.505	10.7483	-0.718481	5.44669
	102.479	10.7483	-0.711099	5.44669
	102.505	10.7483	-0.692228	5.44669
	102.574	10.7483	-0.676386	5.44669
	102.601	10.7483	-0.674786	5.44669
	102.544	10.7483	-0.687352	5.44669
	102.482	10.7483	-0.710131	5.44669
	102.449	10.7483	-0.717889	5.44669
	102.408	10.7483	-0.697726	5.44669
	102.373	10.7483	-0.676226	5.44669
	102.368	10.7483	-0.672757	5.44669
	102.378	10.7483	-0.678687	5.44669
	102.406	10.7483	-0.682364	5.44669
	102.462	10.7483	-0.68966	5.44669
	102.506	10.7483	-0.708396	5.44669
	102.509	10.7483	-0.724212	5.44669
	102.473	10.7483	-0.73372	5.44669
	102.431	10.7483	-0.741463	5.44669
	102.444	10.7483	-0.734942	5.44669
	102.49	10.7483	-0.720576	5.44669
	102.508	10.7483	-0.7076	5.44669
	102.478	10.7483	-0.690059	5.44669
	102.411	10.7483	-0.676729	5.44669
	102.364	10.7483	-0.675701	5.44669
	102.363	10.7483	-0.687614	5.44669
	102.379	10.7483	-0.717786	5.44669
	102.386	10.7483	-0.745861	5.44669
	102.383	10.7483	-0.73427	5.44669
	102.379	10.7483	-0.701695	5.44669
	102.379	10.7483	-0.697231	5.44669
	102.38	10.7483	-0.707742	5.44669
	102.38	10.7483	-0.705987	5.44669
	102.38	10.7483	-0.708161	5.44669
	102.38	10.7483	-0.710747	5.44669
	102.38	10.7483	-0.695483	5.44669
	102.38	10.7483	-0.677833	5.44669
	102.38	10.7483	-0.682099	5.44669
	102.38	10.7483	-0.714759	5.44669
	102.38	10.7483	-0.74656	5.44669
	102.38	10.7483	-0.73564	5.44669
	102.38	10.7483	-0.70202	5.44669
	102.38	10.7483	-0.704752	5.44669
	102.38	10.7483	-0.735635	5.44669
	102.38	10.7483	-0.734676	5.44669
	102.38	10.7483	-0.705509	5.44669
	102.38	10.7483	-0.698686	5.44669
	102.38	10.7483	-0.714867	5.44669
	102.38	10.7483	-0.725443	5.44669
	102.38	10.7483	-0.716468	5.44669
	102.38	10.7483	-0.699867	5.44669
	102.38	10.7483	-0.702535	5.44669
	102.38	10.7483	-0.710573	5.44669
	102.38	10.7483	-0.697411	5.44669
	102.38	10.7483	-0.678702	5.44669
	102.38	10.7483	-0.681778	5.44669
	102.38	10.7483	-0.706445	5.44669
	102.38	10.7483	-0.718333	5.44669
	102.38	10.7483	-0.707093	5.44669
	102.38	10.7483	-0.704851	5.44669
	102.38	10.7483	-0.708966	5.44669
	102.38	10.7483	-0.695913	5.44669
	102.38	10.7483	-0.686517	5.44669
	102.38	10.7483	-0.710442	5.44669
	102.38	10.7483	-0.743223	5.44669
	102.38	10.7483	-0.743654	5.44669
	102.38	10.7483	-0.723552	5.44669
	102.38	10.7483	-0.705742	5.44669
	102.38	10.7483	-0.688222	5.44669
	102.38	10.7483	-0.676619	5.44669
	102.38	10.7483	-0.684179	5.44669
	102.38	10.7483	-0.708192	5.44669
	102.38	10.7483	-0.726082	5.44669
	102.38	10.7483	-0.734577	5.44669
	102.38	10.7483	-0.741157	5.44669
	102.38	10.7483	-0.734509	5.44669
	102.38	10.7483	-0.720504	5.44669
	102.38	10.7483	-0.707723	5.44669
	102.38	10.7483	-0.690137	5.44669
	102.38	10.7483	-0.684588	5.44669
	102.38	10.7483	-0.711695	5.44669
	102.38	10.7483	-0.752305	5.44669
	102.38	10.7483	-0.764001	5.44669
	102.38	10.7483	-0.739408	5.44669
	102.38	10.7483	-0.714694	5.44669
	102.38	10.7483	-0.703589	5.44669
	102.38	10.7483	-0.690477	5.44669
	102.38	10.7483	-0.686201	5.44669
	102.38	10.7483	-0.71225	5.44669
	102.38	10.7483	-0.744093	5.44669
	102.402	10.7483	-0.743376	5.44669
	102.482	10.7483	-0.723127	5.44669
	102.586	10.7483	-0.713533	5.44669
	102.635	10.7483	-0.724367	5.44669
	102.625	10.7483	-0.749268	5.44669
	102.604	10.7483	-0.758533	5.44669
	102.599	10.7483	-0.730375	5.44669
	102.604	10.7483	-0.688004	5.44669
	102.608	10.7483	-0.668072	5.44669
	102.608	10.7483	-0.680724	5.44669
	102.606	10.7483	-0.709791	5.44669
	102.606	10.7483	-0.727981	5.44669
	102.606	10.7483	-0.734804	5.44669
	102.606	10.7483	-0.740578	5.44669
	102.606	10.7483	-0.734186	5.44669
	102.606	10.7483	-0.720574	5.44669
	102.606	10.7483	-0.715738	5.44669
	102.606	10.7483	-0.726199	5.44669
	102.606	10.7483	-0.741381	5.44669
	102.606	10.7483	-0.729719	5.44669
	102.606	10.7483	-0.701431	5.44669
	102.606	10.7483	-0.698746	5.44669
	102.606	10.7483	-0.716342	5.44669
	102.606	10.7483	-0.726039	5.44669
	102.606	10.7483	-0.716193	5.44669
	102.606	10.7483	-0.691669	5.44669
	102.606	10.7483	-0.682211	5.44669
	102.606	10.7483	-0.710154	5.44669
	102.606	10.6991	-0.752504	5.44669
	102.629	10.5723	-0.764632	5.44669
	102.686	10.5199	-0.739602	5.44669
	102.732	10.6387	-0.714551	5.44669
	102.758	10.7714	-0.703461	5.44669
	102.801	10.795	-0.698345	5.44669
	102.84	10.7101	-0.70653	5.44669
	102.846	10.5603	-0.712788	5.44669
	102.813	10.5109	-0.70479	5.44669
	102.749	10.6392	-0.705864	5.44669
	102.727	10.7257	-0.710211	5.44669
	102.783	10.5711	-0.696075	5.44669
	102.822	10.3051	-0.686142	5.44669
	102.774	10.2216	-0.710228	5.44669
	102.734	10.4244	-0.751137	5.44669
	102.777	10.7094	-0.764033	5.44669
	102.839	10.7835	-0.731966	5.44669
	102.854	10.5701	-0.694578	5.44669
	102.839	10.284	-0.695118	5.44669
	102.828	10.1639	-0.709394	5.44669
	102.828	10.2032	-0.699561	5.44669
	102.832	10.2605	-0.687894	5.44669
	102.834	10.3193	-0.709722	5.44669
	102.833	10.4298	-0.742432	5.44669
	102.832	10.4719	-0.743578	5.44669
	102.832	10.3546	-0.731673	5.44669
	102.833	10.2753	-0.7419	5.44669
	102.833	10.3798	-0.752889	5.44669
	102.855	10.4669	-0.730637	5.44669
	102.935	10.3703	-0.69012	5.44669
	103.038	10.2345	-0.668866	5.44669
	103.088	10.1526	-0.672434	5.44669
	103.077	10.0587	-0.681177	5.44669
	103.056	10.0315	-0.691393	5.44669
	103.051	10.1491	-0.717416	5.44669
	103.057	10.2724	-0.744362	5.44669
	103.061	10.2924	-0.733774	5.44669
	103.06	10.2586	-0.70202	5.44669
	103.059	10.2376	-0.697544	5.44669
	103.058	10.2408	-0.707758	5.44669
	103.059	10.2497	-0.698012	5.44669
	103.059	10.2522	-0.679956	5.44669
	103.059	10.2501	-0.682089	5.44669
	103.059	10.2484	-0.714	5.44669
	103.059	10.2484	-0.754116	5.44669
	103.059	10.249	-0.771804	5.44669
	103.059	10.2492	-0.76689	5.44669
	103.059	10.2491	-0.758852	5.44669
	103.059	10.249	-0.75728	5.44669
	103.059	10.249	-0.759487	5.44669
	103.081	10.249	-0.760971	5.44669
	103.139	10.1998	-0.752938	5.44669
	103.162	10.0239	-0.724187	5.44669
	103.131	9.79547	-0.68745	5.44669
	103.128	9.73508	-0.677919	5.44669
	103.141	9.88503	-0.709905	5.44669
	103.104	10.0334	-0.746063	5.44669
	103.076	10.1016	-0.745036	5.44669
	103.144	10.136	-0.723122	5.44669
	103.259	10.0371	-0.712941	5.44669
	103.318	9.82172	-0.71625	5.44669
	103.307	9.69188	-0.713349	5.44669
	103.283	9.7022	-0.693965	5.44669
	103.276	9.75079	-0.676314	5.44669
	103.282	9.81637	-0.674138	5.44669
	103.287	9.93269	-0.679236	5.44669
	103.287	9.97491	-0.682102	5.44669
	103.285	9.85553	-0.681485	5.44669
	103.285	9.72617	-0.680206	5.44669
	103.285	9.70423	-0.67989	5.44669
	103.285	9.73941	-0.688082	5.44669
	103.285	9.76168	-0.708614	5.44669
	103.285	9.75847	-0.716993	5.44669
	103.285	9.7492	-0.70576	5.44669
	103.285	9.74646	-0.704768	5.44669
	103.285	9.7486	-0.709406	5.44669
	103.285	9.75048	-0.703997	5.44669
	103.285	9.7505	-0.706735	5.44669
	103.285	9.74984	-0.718728	5.44669
	103.285	9.74956	-0.732062	5.44669
	103.285	9.74967	-0.750596	5.44669
	103.285	9.74982	-0.764217	5.44669
	103.285	9.74985	-0.757141	5.44669
	103.307	9.7498	-0.732614	5.44669
	103.387	9.74977	-0.714337	5.44669
	103.491	9.74978	-0.705862	5.44669
	103.518	9.74979	-0.691557	5.44669
	103.428	9.74979	-0.685846	5.44669
	103.325	9.74979	-0.703846	5.44669
	103.351	9.74979	-0.723712	5.44669
	103.47	9.74979	-0.735136	5.44669
	103.545	9.74979	-0.742235	5.44669
	103.539	9.74979	-0.726892	5.44669
	103.511	9.74979	-0.699942	5.44669
	103.501	9.74979	-0.699128	5.44669
	103.507	9.74979	-0.709161	5.44669
	103.513	9.74979	-0.705908	5.44669
	103.514	9.74979	-0.707623	5.44669
	103.534	9.7006	-0.71055	5.44669
	103.613	9.57382	-0.695592	5.44669
	103.717	9.52139	-0.685819	5.44669
	103.745	9.64021	-0.702393	5.44669
	103.677	9.72377	-0.715241	5.44669
	103.632	9.62056	-0.707245	5.44669
	103.68	9.53243	-0.713885	5.44669
	103.746	9.62817	-0.737555	5.44669
	103.761	9.7148	-0.732226	5.44669
	103.744	9.62108	-0.703799	5.44669
	103.732	9.48664	-0.706711	5.44669
	103.733	9.40426	-0.743695	5.44669
	103.738	9.35894	-0.762214	5.44669
	103.739	9.40915	-0.741728	5.44669
	103.738	9.45261	-0.716302	5.44669
	103.737	9.40478	-0.703438	5.44669
	103.737	9.41085	-0.697713	5.44669
	103.738	9.48617	-0.706273	5.44669
	103.738	9.57358	-0.712905	5.44669
	103.76	9.64181	-0.70493	5.44669
	103.818	9.59937	-0.713752	5.44669
	103.841	9.50183	-0.746194	5.44669
	103.81	9.41807	-0.760751	5.44669
	103.807	9.3101	-0.732355	5.44669
	103.842	9.22841	-0.695908	5.44669
	103.884	9.22209	-0.695537	5.44669
	103.916	9.24681	-0.709097	5.44669
	103.896	9.25915	-0.707158	5.44669
	103.874	9.25549	-0.70817	5.44669
	103.916	9.24957	-0.710335	5.44669
	103.97	9.24839	-0.703178	5.44669
	103.983	9.25	-0.706061	5.44669
	103.97	9.25109	-0.718737	5.44669
	103.96	9.25098	-0.732305	5.44669
	103.96	9.25054	-0.750695	5.44669
	103.964	9.2504	-0.756301	5.44669
	103.965	9.25049	-0.728932	5.44669
	103.965	9.25058	-0.688192	5.44669
	103.964	9.25059	-0.676535	5.44669
	103.964	9.25056	-0.70119	5.44669
	103.964	9.25054	-0.725916	5.44669
	103.964	9.25055	-0.729133	5.44669
	103.964	9.25056	-0.714079	5.44669
	103.964	9.25056	-0.689682	5.44669
	103.964	9.25056	-0.67426	5.44669
	103.964	9.25055	-0.6748	5.44669
	103.986	9.25055	-0.688114	5.44669
	104.066	9.25055	-0.718315	5.44669
	104.17	9.25056	-0.745905	5.44669
	104.219	9.25055	-0.741971	5.44669
	104.209	9.25055	-0.721893	5.44669
	104.188	9.25055	-0.705645	5.44669
	104.183	9.25055	-0.696642	5.44669
	104.188	9.25055	-0.705039	5.44669
	104.192	9.25055	-0.712769	5.44669
	104.192	9.25055	-0.697441	5.44669
	104.19	9.25055	-0.685805	5.44669
	104.19	9.25055	-0.70173	5.44669
	104.19	9.25055	-0.714968	5.44669
	104.213	9.25055	-0.699495	5.44669
	104.27	9.25055	-0.678007	5.44669
	104.294	9.20136	-0.672874	5.44669
	104.24	9.07459	-0.685974	5.44669
	104.18	8.97297	-0.718104	5.44669
	104.169	8.91582	-0.746577	5.44669
	104.185	8.86937	-0.734457	5.44669
	104.218	8.95932	-0.701519	5.44669
	104.274	9.12599	-0.697091	5.44669
	104.316	9.08327	-0.707746	5.44669
	104.341	8.8458	-0.698168	5.44669
	104.385	8.68694	-0.680025	5.44669
	104.425	8.69299	-0.682063	5.44669
	104.43	8.75012	-0.706094	5.44669
	104.419	8.77161	-0.718085	5.44669
	104.413	8.76025	-0.707114	5.44669
	104.414	8.79704	-0.712818	5.44669
	104.417	8.92266	-0.737155	5.44669
	104.418	8.97901	-0.740308	5.44669
	104.417	8.86225	-0.732185	5.44669
	104.416	8.72896	-0.743278	5.44669
	104.416	8.70444	-0.761155	5.44669
	104.417	8.73993	-0.758468	5.44669
	104.417	8.76326	-0.734259	5.44669
	104.417	8.76037	-0.714554	5.44669
	104.417	8.75087	-0.705369	5.44669
	104.439	8.74791	-0.699144	5.44669
	104.496	8.75005	-0.714057	5.44669
	104.542	8.752	-0.748387	5.44669
	104.546	8.75205	-0.769433	5.44669
	104.51	8.75139	-0.760071	5.44669
	104.445	8.75108	-0.731981	5.44669
	104.423	8.7512	-0.7209	5.44669
	104.503	8.75135	-0.741566	5.44669
	104.621	8.75137	-0.764458	5.44669
	104.677	8.75133	-0.768332	5.44669
	104.664	8.7513	-0.762076	5.44669
	104.639	8.75131	-0.750249	5.44669
	104.634	8.75132	-0.722666	5.44669
	104.64	8.75132	-0.695639	5.44669
	104.645	8.75132	-0.706748	5.44669
	104.645	8.75132	-0.746619	5.44669
	104.643	8.70213	-0.763428	5.44268
	104.642	8.57535	-0.741197	5.43234
	104.643	8.52292	-0.715649	5.42806
	104.665	8.59255	-0.703353	5.43775
	104.723	8.54934	-0.69791	5.44858
	104.769	8.3445	-0.706386	5.4505
	104.795	8.24841	-0.720753	5.44759
	104.816	8.42448	-0.733036	5.44571
	104.797	8.70268	-0.750284	5.44194
	104.779	8.83279	-0.76374	5.43238
	104.822	8.75127	-0.757053	5.42834
	104.876	8.51743	-0.732747	5.43785
	104.888	8.27658	-0.722294	5.44852
	104.874	8.18241	-0.741878	5.45044
	104.865	8.26566	-0.764093	5.44758
	104.865	8.43826	-0.768068	5.44572
	104.869	8.49747	-0.754224	5.44597
	104.871	8.36516	-0.730066	5.44673
	104.87	8.22433	-0.722183	5.44696
	104.869	8.20219	-0.734915	5.44679
	104.869	8.24135	-0.728487	5.44663
	104.869	8.26537	-0.69535	5.44663
	104.869	8.26147	-0.67178	5.44668
	104.869	8.25129	-0.671789	5.4467
	104.869	8.24841	-0.687741	5.4467
	104.869	8.25083	-0.71136	5.44668
	104.869	8.25286	-0.726136	5.44668
	104.869	8.25286	-0.725602	5.44669
	104.869	8.25213	-0.71252	5.44669
	104.869	8.25183	-0.690284	5.44669
	104.869	8.25196	-0.675066	5.44669
	104.869	8.25212	-0.674924	5.44669
	104.869	8.25214	-0.680008	5.44669
	104.869	8.25209	-0.682147	5.44669
	104.869	8.25207	-0.681229	5.44669
	104.869	8.25207	-0.680083	5.44669
	104.869	8.25208	-0.679929	5.44669
	104.869	8.25209	-0.680272	5.44669
	104.892	8.25208	-0.68047	5.44669
	104.971	8.25208	-0.680431	5.44669
	105.053	8.25208	-0.680345	5.44669
	105.022	8.25208	-0.680322	5.44669
	104.931	8.25208	-0.688214	5.44669
	104.94	8.30127	-0.716387	5.44669
	105.049	8.42805	-0.752931	5.44669
	105.103	8.48048	-0.770458	5.44669
	105.044	8.36166	-0.758877	5.44669
	104.993	8.22891	-0.723244	5.44669
	105.036	8.20534	-0.684935	5.44669
	105.102	8.24105	-0.669328	5.44669
	105.118	8.26412	-0.674471	5.44669
	105.103	8.26106	-0.681866	5.44669
	105.09	8.25156	-0.683087	5.44669
	105.091	8.24868	-0.680962	5.44669
	105.095	8.25084	-0.679637	5.44669
	105.097	8.25277	-0.679837	5.44669
	105.096	8.25281	-0.680392	5.44669
	105.095	8.25214	-0.680553	5.44669
	105.095	8.25185	-0.680423	5.44669
	105.095	8.25196	-0.680312	5.44669
	105.096	8.25212	-0.680311	5.44669
	105.096	8.25214	-0.680351	5.44669
	105.095	8.25209	-0.688238	5.44669
	105.095	8.20288	-0.708516	5.44669
	105.095	8.02692	-0.724767	5.44669
	105.096	7.84772	-0.726039	5.44669
	105.096	7.91411	-0.71319	5.44669
	105.096	8.16568	-0.690409	5.44669
	105.096	8.32199	-0.67488	5.44669
	105.118	8.30986	-0.674801	5.44669
	105.175	8.25108	-0.680023	5.44669
	105.221	8.23107	-0.690067	5.44669
	105.225	8.19444	-0.71727	5.44669
	105.189	8.08004	-0.744772	5.44669
	105.146	7.97914	-0.733997	5.44669
	105.16	7.9179	-0.701968	5.44669
	105.206	7.86947	-0.705313	5.44669
	105.246	7.96005	-0.735889	5.44669
	105.296	8.1277	-0.742454	5.44669
	105.332	8.08516	-0.725664	5.44669
	105.334	7.84742	-0.714925	5.44669
	105.323	7.68838	-0.716177	5.44669
	105.318	7.69445	-0.712614	5.44268
	105.32	7.75166	-0.701553	5.43234
	105.322	7.77316	-0.712484	5.42806
	105.323	7.76179	-0.74687	5.43775
	105.322	7.74937	-0.761486	5.44858
	105.344	7.74821	-0.732422	5.4505
	105.424	7.75214	-0.695675	5.44759
	105.505	7.7542	-0.695416	5.44571
	105.497	7.75366	-0.717	5.44595
	105.463	7.75271	-0.73537	5.44673
	105.496	7.7525	-0.752598	5.44696
	105.551	7.75275	-0.756009	5.44679
	105.567	7.75293	-0.728133	5.44663
	105.555	7.75292	-0.687961	5.44663
	105.544	7.75285	-0.668851	5.44668
	105.544	7.75282	-0.673195	5.44671
	105.548	7.75284	-0.681501	5.4467
	105.549	7.75285	-0.691258	5.44668
	105.549	7.75285	-0.717244	5.44668
	105.548	7.75285	-0.744338	5.44669
	105.548	7.75284	-0.733825	5.44669
	105.548	7.75285	-0.694179	5.44669
	105.548	7.75285	-0.669383	5.44669
	105.57	7.75285	-0.67907	5.44669
	105.628	7.75285	-0.716501	5.44669
	105.652	7.75285	-0.748367	5.44669
	105.62	7.75285	-0.743649	5.44669
	105.64	7.75285	-0.729591	5.44669
	105.71	7.75285	-0.741003	5.44669
	105.719	7.75285	-0.761124	5.44669
	105.695	7.75285	-0.767134	5.44669
	105.726	7.75285	-0.762759	5.44669
	105.777	7.75285	-0.758831	5.44669
	105.792	7.75285	-0.750877	5.44669
	105.781	7.75285	-0.724084	5.44669
	105.771	7.75285	-0.69601	5.44669
	105.771	7.75285	-0.698529	5.44669
	105.774	7.75285	-0.710315	5.44669
	105.776	7.75285	-0.706606	5.44669
	105.775	7.75285	-0.707505	5.44669
	105.774	7.75285	-0.718123	5.44669
	105.774	7.75285	-0.723664	5.44669
	105.774	7.75285	-0.722435	5.44669
	105.774	7.75285	-0.727857	5.44669
	105.774	7.75285	-0.739687	5.44669
	105.774	7.75285	-0.73629	5.44669
	105.774	7.75285	-0.721773	5.44669
	105.797	7.75285	-0.707622	5.44669
	105.876	7.70366	-0.689643	5.44669
	105.98	7.57688	-0.676546	5.44669
	106.03	7.52445	-0.675773	5.44669
	106.019	7.64327	-0.679838	5.44669
	105.998	7.72683	-0.689645	5.44669
	105.993	7.62362	-0.709288	5.44669
	105.998	7.53549	-0.724591	5.44669
	106.002	7.58204	-0.725691	5.44669
	106.002	7.59108	-0.713106	5.44669
	106.001	7.52252	-0.698369	5.44669
	106	7.48174	-0.703103	5.44669
	106	7.48764	-0.711343	5.44669
	106.001	7.45519	-0.705402	5.44669
	106.001	7.33329	-0.714505	5.44669
	106.001	7.22776	-0.746342	5.44669
	106.001	7.21643	-0.768416	5.44669
	106.001	7.24754	-0.768242	5.44669
	106.001	7.26433	-0.752753	5.44669
	106.023	7.26027	-0.729386	5.44669
	106.08	7.25259	-0.714551	5.44669
	106.126	7.25082	-0.7071	5.44669
	106.152	7.2528	-0.699871	5.44669
	106.173	7.25427	-0.705876	5.44669
	106.133	7.25417	-0.711972	5.44669
	106.057	7.25361	-0.696809	5.44669
	106.076	7.25341	-0.677953	5.44669
	106.184	7.25353	-0.673807	5.44669
	106.256	7.25365	-0.678513	5.44669
	106.253	7.25366	-0.689788	5.44669
	106.228	7.25362	-0.709819	5.44669
	106.218	7.2536	-0.724762	5.44669
	106.223	7.2536	-0.733445	5.44669
	106.229	7.25361	-0.741152	5.44669
	106.229	7.25361	-0.734909	5.44669
	106.227	7.25361	-0.728544	5.44669
	106.226	7.25361	-0.735807	5.44669
	106.227	7.25361	-0.726592	5.44669
	106.227	7.25361	-0.702109	5.44669
	106.227	7.25361	-0.700143	5.44669
	106.227	7.25361	-0.708816	5.44669
	106.227	7.25361	-0.697532	5.44669
	106.227	7.25361	-0.687249	5.44669
	106.227	7.25361	-0.702303	5.44669
	106.227	7.25361	-0.714694	5.44669
	106.249	7.25361	-0.699177	5.44669
	106.329	7.25361	-0.677971	5.44669
	106.433	7.25361	-0.680842	5.44669
	106.482	7.25361	-0.706313	5.44669
	106.472	7.25361	-0.71861	5.44669
	106.451	7.25361	-0.699386	5.44669
	106.446	7.25361	-0.676665	5.44669
	106.451	7.20442	-0.672351	5.44669
	106.455	7.02846	-0.678361	5.44669
	106.455	6.80006	-0.682371	5.44669
	106.453	6.73967	-0.681908	5.44669
	106.475	6.93881	-0.680288	5.44669
	106.533	7.21394	-0.679773	5.44669
	106.557	7.28537	-0.680134	5.44669
	106.525	7.07419	-0.680468	5.44669
	106.545	6.83927	-0.680479	5.44669
	106.615	6.84595	-0.680366	5.44669
	106.624	6.937	-0.680314	5.44669
	106.6	6.87514	-0.680333	5.44669
	106.631	6.8014	-0.68823	5.44669
	106.682	6.93762	-0.708519	5.44669
	106.697	7.14226	-0.716901	5.44669
	106.686	7.10039	-0.697884	5.44669
	106.676	6.85001	-0.684514	5.44669
	106.676	6.68547	-0.701031	5.44669
	106.679	6.69374	-0.715133	5.44669
	106.681	6.75382	-0.699813	5.44669
	106.68	6.77575	-0.678081	5.44669
	106.679	6.76353	-0.680662	5.44669
	106.679	6.75061	-0.706198	5.44669
	106.679	6.74954	-0.726497	5.44669
	106.68	6.75369	-0.735459	5.44669
	106.68	6.7558	-0.74925	5.44669
	106.68	6.75522	-0.762444	5.44669
	106.68	6.75422	-0.764748	5.44669
	106.68	6.75401	-0.753418	5.44669
	106.68	6.75428	-0.730908	5.44669
	106.68	6.75446	-0.714952	5.44669
	106.68	6.75445	-0.706727	5.44669
	106.68	6.75437	-0.691701	5.44669
	106.68	6.75435	-0.685598	5.44669
	106.702	6.75436	-0.703692	5.44669
	106.759	6.75438	-0.723735	5.44669
	106.805	6.75438	-0.727329	5.44669
	106.809	6.75437	-0.714098	5.44669
	106.773	6.75437	-0.690332	5.44669
	106.708	6.75437	-0.682395	5.44669
	106.686	6.75437	-0.702836	5.44669
	106.766	6.75437	-0.716644	5.44669
	106.884	6.75437	-0.707675	5.44669
	106.94	6.75437	-0.713567	5.44669
	106.927	6.75437	-0.74514	5.44669
	106.902	6.75437	-0.760375	5.44669
	106.897	6.75437	-0.740443	5.44669
	106.903	6.75437	-0.716418	5.44669
	106.908	6.75437	-0.711814	5.44669
	106.908	6.75437	-0.726039	5.44669
	106.906	6.75437	-0.750581	5.44669
	106.905	6.70518	-0.758488	5.44669
	106.906	6.57841	-0.737761	5.44669
	106.906	6.52598	-0.723842	5.44669
	106.906	6.6448	-0.732867	5.44669
	106.906	6.77755	-0.734909	5.44669
	106.906	6.80111	-0.731498	5.44669
	106.906	6.76541	-0.737046	5.44669
	106.906	6.74234	-0.733932	5.44669
	106.906	6.7454	-0.721731	5.44669
	106.906	6.75489	-0.708444	5.44669
	106.906	6.70859	-0.690003	5.44669
	106.928	6.57965	-0.676405	5.44669
	107.008	6.4761	-0.683456	5.44669
	107.111	6.4681	-0.715836	5.44669
	107.161	6.4999	-0.746529	5.44669
	107.151	6.46661	-0.735244	5.44669
	107.129	6.33515	-0.693995	5.44669
	107.124	6.2751	-0.668801	5.44669
	107.13	6.39239	-0.671021	5.44669
	107.134	6.47802	-0.680607	5.44669
	107.134	6.37622	-0.691656	5.44669
	107.154	6.23875	-0.709858	5.44669
	107.211	6.20716	-0.716244	5.44669
	107.235	6.24117	-0.697133	5.44669
	107.204	6.26639	-0.676562	5.44669
	107.202	6.26483	-0.673108	5.44669
	107.214	6.2552	-0.686586	5.44669
	107.199	6.25172	-0.710406	5.44669
	107.229	6.25369	-0.726147	5.44669
	107.321	6.25575	-0.725946	5.44669
	107.382	6.25591	-0.71266	5.44669
	107.381	6.25525	-0.690221	5.44669
	107.359	6.25491	-0.68286	5.44669
	107.351	6.255	-0.70307	5.44669
	107.355	6.25516	-0.716577	5.44669
	107.36	6.2552	-0.699693	5.44669
	107.36	6.25515	-0.677518	5.44669
	107.381	6.25512	-0.672599	5.44669
	107.438	6.25513	-0.686033	5.44669
	107.484	6.25514	-0.710355	5.44669
	107.51	6.25514	-0.726323	5.44669
	107.554	6.25514	-0.733908	5.44669
	107.593	6.25514	-0.748662	5.44669
	107.598	6.20595	-0.754879	5.44669
	107.587	6.02998	-0.729059	5.44669
	107.581	5.80159	-0.688751	5.44669
	107.582	5.69201	-0.676724	5.44669
	107.585	5.71518	-0.701071	5.44669
	107.586	5.76192	-0.717928	5.44669
	107.585	5.77295	-0.708842	5.44669
	107.584	5.76092	-0.705728	5.44669
	107.585	5.75194	-0.708712	5.44669
	107.585	5.75246	-0.703366	5.44669
	107.585	5.75587	-0.706717	5.44669
	107.585	5.75711	-0.711074	5.44669
	107.585	5.75642	-0.704004	5.44669
	107.585	5.75569	-0.706144	5.44669
	107.585	5.75563	-0.710607	5.44669
	107.585	5.75586	-0.696141	5.44669
	107.585	5.75598	-0.678158	5.44669
	107.585	5.75595	-0.682001	5.44669
	107.585	5.75589	-0.714602	5.44669
	107.585	5.75588	-0.746529	5.44669
	107.585	5.7559	-0.743553	5.44669
	107.585	5.75591	-0.730205	5.44669
	107.585	5.75591	-0.733423	5.44669
	107.585	5.7559	-0.725001	5.44669
	107.585	5.7559	-0.70229	5.44669
	107.607	5.7559	-0.700784	5.44669
	107.687	5.7559	-0.716891	5.44669
	107.768	5.7559	-0.725545	5.44669
	107.76	5.7559	-0.723662	5.44669
	107.726	5.7559	-0.719832	5.44669
	107.759	5.7559	-0.711031	5.44669
	107.814	5.7559	-0.691719	5.44669
	107.83	5.7559	-0.684068	5.44669
	107.818	5.7559	-0.703043	5.44669
	107.807	5.7559	-0.716136	5.44669
	107.807	5.7559	-0.699518	5.44669
	107.811	5.7559	-0.677601	5.44669
	107.812	5.7559	-0.680566	5.44669
	107.812	5.7559	-0.706328	5.44669
	107.811	5.7559	-0.726586	5.44669
	107.833	5.70671	-0.727579	5.44669
	107.913	5.53075	-0.721059	5.44669
	107.994	5.35154	-0.725888	5.44669
	107.987	5.41793	-0.747222	5.44669
	107.952	5.6695	-0.757134	5.44669
	107.985	5.77663	-0.730516	5.44669
	108.04	5.63771	-0.696431	5.44669
	108.056	5.5265	-0.696411	5.44669
	108.044	5.62531	-0.717148	5.44669
	108.033	5.77062	-0.727208	5.44669
	108.033	5.80657	-0.716397	5.44669
	108.037	5.7224	-0.691339	5.44669
	108.039	5.56845	-0.67413	5.44669
	108.038	5.46792	-0.674157	5.44669
	108.037	5.42089	-0.687891	5.44669
	108.037	5.32911	-0.71058	5.44669
	108.037	5.2903	-0.717886	5.44669
	108.037	5.40234	-0.705435	5.44669
	108.037	5.52741	-0.712186	5.44669
	108.037	5.55016	-0.737487	5.44669
	108.037	5.46766	-0.732802	5.44669
	108.037	5.3191	-0.704064	5.44669
	108.06	5.22023	-0.706618	5.44669
	108.117	5.22118	-0.743561	5.44669
	108.141	5.25507	-0.762192	5.44669
	108.087	5.26866	-0.741766	5.44669
	108.049	5.26227	-0.716326	5.44669
	108.096	5.25475	-0.703435	5.44669
	108.136	5.25387	-0.689832	5.44669
	108.115	5.25618	-0.685985	5.44669
	108.133	5.25746	-0.704518	5.44669
	108.221	5.25717	-0.716073	5.44669
	108.286	5.2566	-0.706838	5.44669
	108.287	5.25646	-0.705548	5.44669
	108.265	5.2566	-0.71722	5.44669
	108.256	5.25671	-0.723981	5.44669
	108.26	5.25671	-0.722889	5.44669
	108.265	5.25667	-0.727934	5.44669
	108.265	5.25665	-0.747429	5.44669
	108.264	5.25666	-0.756493	5.44669
	108.263	5.25667	-0.730174	5.44669
	108.263	5.25667	-0.688644	5.44669
	108.264	5.25667	-0.668412	5.44669
	108.264	5.25667	-0.680639	5.44669
	108.286	5.25667	-0.717505	5.44669
	108.366	5.25667	-0.74823	5.44669
	108.447	5.25667	-0.735364	5.44669
	108.417	5.25667	-0.701311	5.44669
	108.325	5.25667	-0.704553	5.44669
	108.334	5.25667	-0.735804	5.44669
	108.443	5.25667	-0.742688	5.44669
	108.519	5.25667	-0.725793	5.44669
	108.518	5.25667	-0.714895	5.44669
	108.491	5.25667	-0.716119	5.44669
	108.48	5.25667	-0.7126	5.44669
	108.485	5.25667	-0.693697	5.44669
	108.491	5.20748	-0.676469	5.44669
	108.492	5.0807	-0.682169	5.44669
	108.49	5.02827	-0.715274	5.44669
	108.489	5.14709	-0.754622	5.44669
	108.489	5.27984	-0.763692	5.44669
	108.49	5.3034	-0.738454	5.44669
	108.49	5.21851	-0.714404	5.44669
	108.49	5.06866	-0.703807	5.44669
	108.49	4.97011	-0.698542	5.44669
	108.49	4.92245	-0.71436	5.44669
	108.49	4.8297	-0.748727	5.44669
	108.49	4.74151	-0.761597	5.44669
	108.49	4.72705	-0.73968	5.44669
	108.49	4.75068	-0.715664	5.44669
	108.512	4.76545	-0.703899	5.44669
	108.57	4.7632	-0.690262	5.44669
	108.616	4.757	-0.67813	5.44669
	108.642	4.7552	-0.684087	5.44669
	108.685	4.75665	-0.707616	5.44669
	108.724	4.7579	-0.725874	5.44669
	108.73	4.7579	-0.734694	5.44669
	108.719	4.75746	-0.741281	5.44669
	108.713	4.75728	-0.734519	5.44669
	108.714	4.75735	-0.720464	5.44669
	108.716	4.75745	-0.715574	5.44669
	108.717	4.75747	-0.718298	5.44669
	108.716	4.75744	-0.721142	5.44669
	108.716	4.75742	-0.72923	5.44669
	108.716	4.75742	-0.748594	5.44669
	108.716	4.75743	-0.756521	5.44669
	108.716	4.75743	-0.729772	5.44669
	108.716	4.75743	-0.688466	5.44669
	108.716	4.75743	-0.676351	5.44669
	108.716	4.75743	-0.708886	5.44669
	108.716	4.75743	-0.746193	5.44669
	108.738	4.75743	-0.737582	5.44669
	108.818	4.75743	-0.695095	5.44669
	108.922	4.70824	-0.676302	5.44669
	108.971	4.58146	-0.698631	5.44669
	108.961	4.52903	-0.717055	5.44669
	108.94	4.59866	-0.709343	5.44669
	108.935	4.60464	-0.714119	5.44669
	108.94	4.57577	-0.736908	5.44669
	108.944	4.65889	-0.731872	5.44669
	108.944	4.76857	-0.69601	5.44669
	108.942	4.7952	-0.670845	5.44669
	108.942	4.7198	-0.679032	5.44669
	108.942	4.57283	-0.708095	5.44669
	108.943	4.5213	-0.720001	5.44669
	108.943	4.64768	-0.699335	5.44669
	108.965	4.78328	-0.676149	5.44669
	109.044	4.75616	-0.680023	5.44669
	109.126	4.54285	-0.714488	5.44669
	109.118	4.34042	-0.755055	5.44669
	109.084	4.3612	-0.764153	5.44669
	109.116	4.49576	-0.738493	5.44669
	109.149	4.55327	-0.722128	5.44669
	109.108	4.48169	-0.731887	5.44669
	109.072	4.32531	-0.735108	5.44669
	109.115	4.21928	-0.724058	5.44669
	109.175	4.22	-0.716871	5.44669
	109.19	4.25634	-0.725435	5.44669
	109.175	4.27104	-0.740659	5.44669
	109.164	4.26424	-0.729688	5.44669
	109.164	4.25616	-0.701675	5.44669
	109.169	4.25519	-0.69886	5.44669
	109.17	4.25766	-0.708432	5.44669
	109.169	4.25904	-0.697827	5.44669
	109.168	4.25874	-0.679639	5.44669
	109.168	4.25812	-0.682022	5.44669
	109.169	4.25797	-0.714085	5.44669
	109.169	4.25813	-0.754176	5.44669
	109.169	4.25825	-0.771799	5.44669
	109.169	4.25824	-0.766867	5.44669
	109.169	4.2582	-0.750973	5.44669
	109.169	4.25818	-0.721259	5.44669
	109.169	4.25819	-0.694791	5.44669
	109.169	4.2582	-0.699022	5.44669
	109.191	4.2582	-0.710955	5.44669
	109.249	4.25819	-0.698827	5.44669
	109.295	4.25819	-0.679161	5.44669
	109.32	4.25819	-0.681467	5.44669
	109.364	4.25819	-0.706151	5.44669
	109.403	4.25819	-0.726191	5.44669
	109.408	4.25819	-0.727477	5.44669
	109.398	4.25819	-0.713286	5.44669
	109.391	4.25819	-0.697809	5.44669
	109.393	4.25819	-0.702804	5.44669
	109.395	4.25819	-0.711417	5.44669
	109.396	4.25819	-0.705539	5.44669
	109.395	4.25819	-0.714536	5.44669
	109.395	4.25819	-0.746306	5.44669
	109.395	4.25819	-0.760519	5.44669
	109.395	4.25819	-0.740088	5.44669
	109.395	4.25819	-0.724089	5.44669
	109.395	4.25819	-0.740012	5.44669
	109.395	4.25819	-0.754802	5.44669
	109.395	4.20901	-0.73211	5.44669
	109.395	4.08223	-0.690057	5.44669
	109.395	4.0298	-0.676187	5.44669
	109.395	4.14862	-0.708252	5.44669
	109.395	4.28137	-0.745986	5.4507
	109.395	4.30493	-0.73772	5.46104
	109.395	4.22004	-0.703097	5.46531
	109.395	4.021	-0.696593	5.45562
	109.395	3.84486	-0.706976	5.4448
	109.417	3.92074	-0.698023	5.44287
	109.497	4.1752	-0.688109	5.44579
	109.601	4.28016	-0.702488	5.44767
	109.628	4.09012	-0.722337	5.44742
	109.56	3.80291	-0.727172	5.44664
	109.515	3.67399	-0.714529	5.44641
	109.542	3.75921	-0.698439	5.44658
	109.528	3.99418	-0.710497	5.44674
	109.461	4.23418	-0.739274	5.44675
	109.475	4.27841	-0.734152	5.44669
	109.577	4.06837	-0.696124	5.44667
	109.648	3.8436	-0.670083	5.44668
	109.648	3.90332	-0.678672	5.44669
	109.623	4.11915	-0.716086	5.44669
	109.612	4.10751	-0.756206	5.44669
	109.617	3.86555	-0.771938	5.44669
	109.623	3.69375	-0.758333	5.44669
	109.623	3.69598	-0.730361	5.44669
	109.622	3.75611	-0.720839	5.44669
	109.621	3.78021	-0.742116	5.44669
	109.643	3.76888	-0.756839	5.44669
	109.701	3.75556	-0.732216	5.44669
	109.725	3.75401	-0.697248	5.44669
	109.693	3.75809	-0.70402	5.44669
	109.713	3.76036	-0.737033	5.44669
	109.806	3.75985	-0.743394	5.44669
	109.872	3.75884	-0.733522	5.44669
	109.872	3.75859	-0.742741	5.44669
	109.849	3.75885	-0.752584	5.44669
	109.84	3.75904	-0.73021	5.44669
	109.844	3.75903	-0.69005	5.44669
	109.849	3.75896	-0.668988	5.44669
	109.849	3.75893	-0.67251	5.44669
	109.848	3.75895	-0.681166	5.44669
	109.847	3.75896	-0.683491	5.44669
	109.847	3.75896	-0.68138	5.44669
	109.848	3.75896	-0.687539	5.44669
	109.848	3.75896	-0.707857	5.44669
	109.848	3.75896	-0.716869	5.44669
	109.848	3.75896	-0.705977	5.44669
	109.848	3.75896	-0.704903	5.44669
	109.848	3.75896	-0.717256	5.44669
	109.87	3.75896	-0.724226	5.44669
	109.927	3.75896	-0.722978	5.44669
	109.973	3.75896	-0.720014	5.44669
	109.999	3.75896	-0.711351	5.44669
	110.043	3.70977	-0.691788	5.44669
	110.082	3.58299	-0.676113	5.44669
	110.087	3.53056	-0.674828	5.44669
	110.077	3.64938	-0.679596	5.44669
	110.07	3.78213	-0.689879	5.44669
	110.071	3.8057	-0.709473	5.44669
	110.074	3.76999	-0.716714	5.44669
	110.075	3.74692	-0.705338	5.44669
	110.074	3.74999	-0.712561	5.44669
	110.074	3.71029	-0.737678	5.44669
	110.074	3.5864	-0.732748	5.44669
	110.074	3.5318	-0.703974	5.44669
	110.074	3.5995	-0.706599	5.44669
	110.074	3.60544	-0.743585	5.44669
	110.074	3.52805	-0.770079	5.44669
	110.096	3.48468	-0.762049	5.44669
	110.154	3.49263	-0.724709	5.44669
	110.2	3.46196	-0.692292	5.44669
	110.226	3.34008	-0.696748	5.44669
	110.269	3.23392	-0.718761	5.44669
	110.308	3.22232	-0.727764	5.44669
	110.314	3.25354	-0.723927	5.44669
	110.303	3.27048	-0.727024	5.44669
	110.297	3.31562	-0.738809	5.44669
	110.298	3.48387	-0.728347	5.44669
	110.3	3.66128	-0.6939	5.44669
	110.301	3.59688	-0.671221	5.44669
	110.301	3.34678	-0.67207	5.44669
	110.3	3.19037	-0.680187	5.44669
	110.3	3.20195	-0.691108	5.44669
	110.3	3.26053	-0.709777	5.44669
	110.3	3.28065	-0.724276	5.44669
	110.3	3.26821	-0.725385	5.44669
	110.3	3.25584	-0.71309	5.44669
	110.3	3.25508	-0.698471	5.44669
	110.3	3.25916	-0.711022	5.44669
	110.3	3.26114	-0.739482	5.44669
	110.3	3.26052	-0.734052	5.44669
	110.322	3.25955	-0.696008	5.44669
[truncated: 532 more rows]
