# Supplementary material for: Design of a cosmetic glove stiffness compensation mechanism for toddler-sized hand prostheses
Source: PLoS One. 2017 Aug 11;12(8):e0183233. doi: 10.1371/journal.pone.0183233 (PMC5553851; doi:10.1371/journal.pone.0183233)
Supplement: S1 Dataset — (ZIP) [file pone.0183233.s001.zip › 02 Spring measurements/RVS3_2.xlsx]

## Sheet: RVS3_2
LabVIEW Measurement
Writer_Version	2
Reader_Version	2
Separator	Tab
Decimal_Separator	.
Multi_Headings	No
X_Columns	No
Time_Pref	Absolute
Operator	localadmin
Date	2013-09-24
Time	00:15:26.357000
***End_of_Header***
Channels	4
Samples	10	10	10	10
Date	2013-09-24	2013-09-24	2013-09-24	2013-09-24
Time	00:15:37.157000	00:15:37.157000	00:15:37.157000	00:15:37.158000
Y_Unit_Label	mm	N	N	Pa
X_Dimension	Time	Time	Time	Time
X0	0	0	0	0
Delta_X	0.01	0.01	0.01	0.01
***End_of_Header***
X_Value	Voltage LVDT (Filtered)	Voltage Load Cell (Filtered)	Voltage Pinch Load Cell (Filtered)	Voltage Pressure (Filtered)	Comment
	112.563	0.264307	-0.701419	5.44669
	112.563	0.264307	-0.71182	5.44669
	112.563	0.264307	-0.746639	5.44669
	112.563	0.264307	-0.761625	5.44669
	112.563	0.264307	-0.732563	5.44669
	112.563	0.264307	-0.687814	5.44669
	112.563	0.264307	-0.667214	5.44669
	112.563	0.264307	-0.672561	5.44669
	112.563	0.264307	-0.689688	5.44669
	112.563	0.264307	-0.719772	5.44669
	112.563	0.264307	-0.753826	5.44669
	112.563	0.264307	-0.76963	5.44669
	112.563	0.264307	-0.766083	5.44669
	112.563	0.264307	-0.751416	5.44669
	112.563	0.264307	-0.729594	5.44669
	112.563	0.264307	-0.715113	5.44669
	112.563	0.215117	-0.715133	5.44669
	112.563	0.088342	-0.720023	5.44669
	112.563	0.03591	-0.714152	5.44669
	112.563	0.154727	-0.69296	5.44669
	112.563	0.287482	-0.675608	5.44669
	112.563	0.311046	-0.6742	5.44669
	112.563	0.275343	-0.687383	5.44669
	112.563	0.252268	-0.710352	5.44669
	112.563	0.255334	-0.725841	5.44669
	112.563	0.264827	-0.725837	5.44669
	112.563	0.267714	-0.720594	5.44669
	112.563	0.265549	-0.726312	5.44669
	112.563	0.263617	-0.739695	5.44669
	112.563	0.263576	-0.736842	5.44669
	112.563	0.264247	-0.729873	5.44669
	112.563	0.264542	-0.735677	5.44669
	112.563	0.264427	-0.733936	5.44669
	112.563	0.264274	-0.722219	5.44669
	112.563	0.264251	-0.708647	5.44669
	112.563	0.264295	-0.697785	5.44669
	112.563	0.264322	-0.704451	5.44669
	112.563	0.264318	-0.719987	5.44669
	112.563	0.264306	-0.733403	5.44669
	112.563	0.264303	-0.74284	5.44669
	112.563	0.264306	-0.735633	5.44669
	112.563	0.264308	-0.728247	5.44669
	112.563	0.264308	-0.743297	5.44669
	112.563	0.264307	-0.762564	5.44669
	112.563	0.264307	-0.766922	5.44669
	112.563	0.264307	-0.754288	5.44669
	112.563	0.264307	-0.722629	5.44669
	112.563	0.264307	-0.694187	5.44669
	112.563	0.264307	-0.698282	5.44669
	112.563	0.215117	-0.718731	5.44669
	112.563	0.088342	-0.727206	5.44669
	112.563	0.03591	-0.723704	5.44669
	112.563	0.154727	-0.72713	5.44669
	112.563	0.287482	-0.738932	5.44669
	112.563	0.311046	-0.728361	5.44669
	112.563	0.275343	-0.701733	5.44669
	112.563	0.252268	-0.699355	5.44669
	112.563	0.255334	-0.70862	5.44669
	112.563	0.264827	-0.7056	5.44669
	112.563	0.267714	-0.715557	5.44669
	112.563	0.265549	-0.746712	5.44669
	112.563	0.263617	-0.768197	5.44669
	112.563	0.263576	-0.760148	5.44669
	112.563	0.264247	-0.724582	5.44669
	112.563	0.264542	-0.685044	5.44669
	112.563	0.264427	-0.668898	5.44669
	112.563	0.264274	-0.674253	5.44669
	112.563	0.264251	-0.689798	5.44669
	112.563	0.264295	-0.711346	5.44669
	112.563	0.264322	-0.717529	5.44669
	112.563	0.264318	-0.697143	5.44669
	112.563	0.264306	-0.68398	5.44669
	112.563	0.264303	-0.701071	5.44669
	112.563	0.264306	-0.723211	5.44669
	112.563	0.264308	-0.728041	5.44669
	112.563	0.264308	-0.714583	5.44669
	112.563	0.264307	-0.698152	5.44669
	112.563	0.264307	-0.710358	5.44669
	112.563	0.264307	-0.739317	5.44669
	112.563	0.264307	-0.734219	5.44669
	112.563	0.264307	-0.696137	5.44669
	112.563	0.264307	-0.670064	5.44669
	112.563	0.264307	-0.670789	5.44669
	112.563	0.264307	-0.680061	5.44669
	112.563	0.264307	-0.68364	5.44669
	112.563	0.264307	-0.689706	5.44669
	112.563	0.264307	-0.715833	5.44669
	112.563	0.264307	-0.752169	5.44669
	112.563	0.264307	-0.770336	5.44669
	112.563	0.264307	-0.759097	5.44669
	112.563	0.264307	-0.731251	5.44669
	112.563	0.264307	-0.713069	5.44669
	112.563	0.264307	-0.705816	5.44669
	112.563	0.264307	-0.699859	5.44669
	112.563	0.264307	-0.714198	5.44669
	112.563	0.264307	-0.740321	5.44669
	112.563	0.264307	-0.733275	5.44669
	112.563	0.264307	-0.695385	5.44669
	112.563	0.264307	-0.670085	5.44669
	112.563	0.264307	-0.678936	5.44669
	112.563	0.264307	-0.716196	5.44669
	112.563	0.264307	-0.756158	5.44669
	112.563	0.264307	-0.764008	5.44669
	112.563	0.264307	-0.73017	5.44669
	112.563	0.264307	-0.685963	5.44669
	112.563	0.264307	-0.667289	5.44669
	112.563	0.264307	-0.681121	5.44669
	112.563	0.264307	-0.718106	5.44669
	112.563	0.264307	-0.748311	5.44669
	112.563	0.264307	-0.743055	5.44669
	112.563	0.264307	-0.721492	5.44669
	112.563	0.264307	-0.712962	5.44669
	112.563	0.264307	-0.724709	5.44669
	112.563	0.264307	-0.741743	5.44669
	112.563	0.264307	-0.738271	5.44669
	112.563	0.264307	-0.721873	5.44669
	112.563	0.215117	-0.706959	5.44669
	112.563	0.088342	-0.697201	5.44669
	112.563	0.03591	-0.712677	5.44669
	112.563	0.154727	-0.748499	5.44669
	112.563	0.287482	-0.76997	5.44669
	112.563	0.311046	-0.760256	5.44669
	112.563	0.275343	-0.723997	5.44669
	112.563	0.252268	-0.692631	5.44669
	112.563	0.255334	-0.697143	5.44669
	112.563	0.264827	-0.710936	5.44669
	112.563	0.267714	-0.699487	5.44669
	112.563	0.265549	-0.679444	5.44669
	112.563	0.263617	-0.681351	5.44669
	112.563	0.263576	-0.713873	5.44669
	112.563	0.264247	-0.746455	5.44669
	112.563	0.264542	-0.735911	5.44669
	112.563	0.264427	-0.694301	5.44669
	112.563	0.264274	-0.676563	5.44669
	112.563	0.264251	-0.699023	5.44669
	112.563	0.264295	-0.724997	5.44669
	112.563	0.264322	-0.729519	5.44669
	112.563	0.264318	-0.714567	5.44669
	112.563	0.264306	-0.68975	5.44669
	112.563	0.264303	-0.681985	5.44669
	112.563	0.264306	-0.702871	5.44669
	112.563	0.264308	-0.724675	5.44669
	112.563	0.264308	-0.735886	5.44669
	112.563	0.264307	-0.742207	5.44669
	112.563	0.264307	-0.734484	5.44669
	112.563	0.264307	-0.72012	5.44669
	112.563	0.264307	-0.715442	5.44669
	112.563	0.264307	-0.726236	5.44669
	112.563	0.264307	-0.741502	5.44669
	112.563	0.264307	-0.729757	5.44669
	112.563	0.264307	-0.693533	5.44669
	112.563	0.264307	-0.678437	5.44669
	112.563	0.264307	-0.707952	5.44669
	112.563	0.264307	-0.745059	5.44669
	112.563	0.264307	-0.737439	5.44669
	112.563	0.264307	-0.695438	5.44669
	112.563	0.264307	-0.676496	5.44669
	112.563	0.264307	-0.698591	5.44669
	112.563	0.264307	-0.716969	5.44669
	112.563	0.264307	-0.701451	5.44669
	112.563	0.264307	-0.678115	5.44669
	112.541	0.264307	-0.680095	5.44669
	112.483	0.264307	-0.713819	5.44669
	112.46	0.264307	-0.746879	5.44669
	112.513	0.313497	-0.736108	5.44669
	112.551	0.440273	-0.702103	5.44669
	112.482	0.492705	-0.696749	5.44669
	112.363	0.373887	-0.715266	5.44669
	112.302	0.241132	-0.726298	5.44669
	112.337	0.217568	-0.716684	5.44669
	112.42	0.253272	-0.691782	5.44669
	112.45	0.276346	-0.682084	5.44669
	112.389	0.27328	-0.71006	5.44669
	112.324	0.263787	-0.75251	5.44669
	112.314	0.2609	-0.772539	5.44669
	112.332	0.263065	-0.759899	5.44669
	112.343	0.264998	-0.722933	5.44669
	112.341	0.314228	-0.684441	5.44669
	112.336	0.440333	-0.669232	5.44669
	112.335	0.541661	-0.682477	5.44669
	112.336	0.549733	-0.710113	5.44669
	112.337	0.469563	-0.719622	5.44669
	112.337	0.376395	-0.698459	5.44669
	112.337	0.455264	-0.683788	5.44669
	112.314	0.683146	-0.700522	5.44669
	112.257	0.825367	-0.723049	5.44669
	112.233	0.815786	-0.728169	5.44669
	112.287	0.763097	-0.714693	5.44669
	112.347	0.744731	-0.690282	5.44669
	112.358	0.805003	-0.682163	5.44669
	112.32	0.992147	-0.702756	5.44669
	112.229	1.22129	-0.716693	5.44669
	112.127	1.32721	-0.699854	5.44669
	112.082	1.30223	-0.685414	5.44669
	112.094	1.25604	-0.700708	5.44669
	112.114	1.24588	-0.722549	5.44669
	112.118	1.25808	-0.735764	5.44669
	112.112	1.26682	-0.742911	5.44669
	112.109	1.26614	-0.734822	5.44669
	112.109	1.26275	-0.720011	5.44669
	112.111	1.26157	-0.715276	5.44669
	112.111	1.26228	-0.726205	5.44669
	112.111	1.31219	-0.749419	5.44669
	112.11	1.4882	-0.757942	5.44669
	112.11	1.71637	-0.730074	5.44669
	112.111	1.82583	-0.688087	5.44669
	112.111	1.80269	-0.676085	5.44669
	112.111	1.75601	-0.70891	5.44669
	112.111	1.74498	-0.754168	5.44669
	112.111	1.75701	-0.765773	5.44669
	112.111	1.76597	-0.739488	5.44669
	112.111	1.76545	-0.714098	5.44669
	112.111	1.76205	-0.703311	5.44669
	112.111	1.76081	-0.690572	5.44669
	112.111	1.7615	-0.678469	5.44669
	112.088	1.76223	-0.684119	5.44669
	112.008	1.76229	-0.707509	5.44669
	111.927	1.76205	-0.717947	5.44669
	111.957	1.81113	-0.706553	5.44669
	112.071	1.93793	-0.704762	5.44669
	112.142	1.99042	-0.709121	5.44669
	112.114	1.87162	-0.69601	5.44669
	112.008	1.73885	-0.678631	5.44669
	111.895	1.71527	-0.682246	5.44669
	111.851	1.75097	-0.714537	5.44669
	111.868	1.77405	-0.754285	5.44669
	111.889	1.77099	-0.771684	5.44669
	111.892	1.7615	-0.758909	5.44669
	111.886	1.75861	-0.722822	5.44669
	111.882	1.80996	-0.692617	5.44669
	111.883	1.93867	-0.697555	5.44669
	111.884	1.99114	-0.711113	5.44669
	111.885	1.87166	-0.699415	5.44669
	111.884	1.73861	-0.679351	5.44669
	111.884	1.76435	-0.681337	5.44669
	111.884	1.97617	-0.70603	5.44669
	111.884	2.22766	-0.718316	5.44669
	111.884	2.33413	-0.707234	5.44669
	111.862	2.25225	-0.704916	5.44669
	111.782	2.02666	-0.716814	5.44669
	111.679	1.83859	-0.724036	5.44669
	111.651	1.91896	-0.715185	5.44669
	111.719	2.13035	-0.699829	5.44669
	111.764	2.10951	-0.702975	5.44669
	111.738	1.86527	-0.718641	5.44669
	111.752	1.74498	-0.733363	5.44669
	111.818	1.92495	-0.743302	5.44669
	111.805	2.16421	-0.73584	5.44669
	111.703	2.17045	-0.72817	5.44669
	111.631	2.08326	-0.73532	5.44669
	111.632	2.14215	-0.726521	5.44669
	111.657	2.26247	-0.702252	5.44669
	111.667	2.30217	-0.708099	5.44669
	111.662	2.22846	-0.736956	5.44669
	111.657	2.07756	-0.741911	5.44669
	111.656	2.02378	-0.725057	5.44669
	111.658	2.10142	-0.714864	5.44669
	111.659	2.11124	-0.716367	5.44669
	111.658	2.03194	-0.720586	5.44669
	111.658	1.9864	-0.721813	5.44669
	111.658	2.0433	-0.712956	5.44669
	111.636	2.18927	-0.699692	5.44669
	111.556	2.29616	-0.711582	5.44669
	111.452	2.34868	-0.739283	5.44669
	111.403	2.44051	-0.74164	5.44669
	111.413	2.47739	-0.724116	5.44669
	111.434	2.36451	-0.706695	5.44669
	111.439	2.23979	-0.696292	5.44669
	111.434	2.21747	-0.704519	5.44669
	111.43	2.25085	-0.712675	5.44669
	111.43	2.2725	-0.705457	5.44669
	111.432	2.26967	-0.706184	5.44669
	111.432	2.26078	-0.710107	5.44669
	111.432	2.25806	-0.703788	5.44669
	111.432	2.26008	-0.706398	5.44669
	111.432	2.26189	-0.71079	5.44669
	111.432	2.26194	-0.696128	5.44669
	111.432	2.3105	-0.678087	5.44669
	111.432	2.48619	-0.681976	5.44669
	111.432	2.71469	-0.714617	5.44669
	111.409	2.77522	-0.754415	5.44669
	111.352	2.57611	-0.763839	5.44669
	111.328	2.35012	-0.738589	5.44669
	111.36	2.40544	-0.722279	5.44669
	111.362	2.66906	-0.731916	5.44669
	111.327	2.78517	-0.727195	5.44669
	111.285	2.64574	-0.695875	5.44669
	111.231	2.53112	-0.672459	5.44669
	111.194	2.62869	-0.671887	5.44669
	111.192	2.77469	-0.67967	5.44669
	111.204	2.76217	-0.690956	5.44669
	111.21	2.55129	-0.717769	5.44669
	111.208	2.29549	-0.744665	5.44669
	111.205	2.23607	-0.733775	5.44669
	111.204	2.44536	-0.701913	5.44669
	111.205	2.72441	-0.697499	5.44669
	111.206	2.84305	-0.707777	5.44669
	111.206	2.80562	-0.698036	5.44669
	111.205	2.74968	-0.68783	5.44669
	111.205	2.73986	-0.710238	5.44669
	111.205	2.75568	-0.750541	5.44669
	111.205	2.7658	-0.76378	5.44669
	111.205	2.76442	-0.739942	5.44669
	111.205	2.76025	-0.714997	5.44669
	111.183	2.75899	-0.703526	5.44669
	111.126	2.75994	-0.698214	5.44669
	111.102	2.76079	-0.706452	5.44669
	111.133	2.76081	-0.720673	5.44669
	111.136	2.76051	-0.732979	5.44669
	111.101	2.76038	-0.742418	5.44669
	111.059	2.76044	-0.735607	5.44669
	111.027	2.7605	-0.728386	5.44669
	111.047	2.76051	-0.735493	5.44669
	111.069	2.76049	-0.726516	5.44669
	111.028	2.76048	-0.694318	5.44669
	110.973	2.76048	-0.679919	5.44669
	110.96	2.76049	-0.700423	5.44669
	110.973	2.76049	-0.724391	5.44669
	110.984	2.76049	-0.728767	5.44669
	110.983	2.76049	-0.714467	5.44669
	110.979	2.76049	-0.689975	5.44669
	110.955	2.76049	-0.674244	5.44669
	110.899	2.76049	-0.674689	5.44669
	110.853	2.76049	-0.680202	5.44669
	110.828	2.80968	-0.690182	5.44669
	110.784	2.93645	-0.717255	5.44669
	110.745	2.98888	-0.752595	5.44669
	110.739	2.87007	-0.762138	5.44669
	110.75	2.7865	-0.738523	5.44669
	110.756	2.88971	-0.714986	5.44669
	110.755	3.02704	-0.704026	5.44669
	110.753	3.05807	-0.698427	5.44669
	110.729	2.97468	-0.706363	5.44669
	110.65	2.82281	-0.712689	5.44669
	110.57	2.77206	-0.696937	5.44669
	110.577	2.90051	-0.685622	5.44669
	110.612	3.0367	-0.701833	5.44669
	110.579	3.10747	-0.715076	5.44669
	110.524	3.19649	-0.707375	5.44669
	110.508	3.27488	-0.713998	5.44669
	110.52	3.28657	-0.745427	5.44669
	110.53	3.26527	-0.768213	5.44669
	110.531	3.25245	-0.760611	5.44669
	110.527	3.2547	-0.72477	5.44669
	110.525	3.2602	-0.684958	5.44669
	110.526	3.26171	-0.676666	5.44669
	110.527	3.26038	-0.710266	5.44669
	110.527	3.25929	-0.75453	5.44669
	110.527	3.25931	-0.765442	5.44669
	110.526	3.2597	-0.739221	5.44669
	110.526	3.25986	-0.721975	5.44669
	110.504	3.30898	-0.731564	5.44669
	110.424	3.43567	-0.727156	5.44669
	110.321	3.48809	-0.695984	5.44669
	110.271	3.41849	-0.672518	5.44669
	110.282	3.46171	-0.679744	5.44669
	110.303	3.61735	-0.715669	5.44669
	110.308	3.58666	-0.74778	5.44669
	110.302	3.40735	-0.743698	5.44669
	110.298	3.37475	-0.72195	5.44669
	110.299	3.47902	-0.712926	5.44669
	110.3	3.54286	-0.71666	5.44669
	110.301	3.5339	-0.713526	5.44669
	110.3	3.50767	-0.693893	5.44669
	110.3	3.45071	-0.676221	5.44669
	110.3	3.33001	-0.681996	5.44669
	110.278	3.28289	-0.707419	5.44669
	110.22	3.45096	-0.718664	5.44669
	110.197	3.70863	-0.706886	5.44669
	110.251	3.83302	-0.712517	5.44669
	110.311	3.8056	-0.73711	5.44669
	110.299	3.75181	-0.732526	5.44669
	110.225	3.73933	-0.696212	5.44669
	110.169	3.75327	-0.678568	5.44669
	110.144	3.76355	-0.707054	5.44669
	110.105	3.7629	-0.752507	5.44669
	110.068	3.75898	-0.773607	5.44669
	110.061	3.75757	-0.760348	5.44669
	110.071	3.75837	-0.722741	5.44669
	110.077	3.75921	-0.684202	5.44669
	110.076	3.75927	-0.6692	5.44669
	110.074	3.759	-0.674678	5.44669
	110.073	3.75887	-0.681999	5.44669
	110.074	3.7589	-0.683069	5.44669
	110.052	3.75897	-0.680908	5.44669
	109.972	3.75898	-0.687491	5.44669
	109.868	3.75896	-0.708005	5.44669
	109.819	3.75895	-0.716948	5.44669
	109.829	3.75895	-0.698087	5.44669
	109.85	3.75896	-0.684582	5.44669
	109.855	3.75896	-0.700987	5.44669
	109.85	3.75896	-0.722962	5.44669
	109.846	3.75896	-0.735837	5.44669
	109.846	3.75896	-0.742795	5.44669
	109.848	3.75896	-0.734748	5.44669
	109.848	3.75896	-0.727892	5.44669
	109.848	3.75896	-0.743462	5.44669
	109.825	3.75896	-0.762759	5.44669
	109.768	3.75896	-0.766945	5.44669
	109.744	3.75896	-0.762099	5.44669
	109.776	3.75896	-0.750751	5.44669
	109.778	3.75896	-0.722869	5.44669
	109.765	3.75896	-0.695546	5.44669
	109.803	3.75896	-0.698766	5.44669
	109.83	3.75896	-0.718451	5.44669
	109.763	3.75896	-0.734787	5.44669
	109.67	3.75896	-0.743967	5.44669
	109.668	3.75896	-0.727742	5.44669
	109.703	3.75896	-0.691812	5.44669
	109.674	3.75896	-0.670561	5.44669
	109.62	3.80815	-0.680407	5.44669
	109.603	3.93492	-0.716642	5.44669
	109.614	4.03655	-0.755822	5.44669
	109.625	4.0937	-0.763709	5.44669
	109.625	4.14015	-0.738035	5.44669
	109.622	4.09939	-0.714223	5.44669
	109.62	4.05948	-0.711751	5.44669
	109.621	4.10545	-0.718922	5.44669
	109.621	4.04814	-0.714893	5.44669
	109.622	3.89504	-0.693662	5.44669
	109.621	3.88262	-0.675639	5.44669
	109.621	3.93679	-0.681834	5.44669
	109.621	3.9155	-0.707558	5.44669
	109.621	3.97803	-0.718779	5.44669
	109.621	4.17374	-0.699014	5.44669
	109.599	4.25913	-0.676449	5.44669
	109.519	4.13101	-0.672392	5.44669
	109.438	4.03206	-0.678455	5.44669
	109.446	4.13217	-0.690267	5.44669
	109.48	4.27367	-0.717911	5.44669
	109.447	4.30755	-0.74497	5.44669
	109.392	4.27306	-0.741723	5.44669
	109.376	4.24683	-0.722122	5.44669
	109.388	4.24814	-0.7137	5.44669
	109.399	4.25802	-0.724794	5.44669
	109.399	4.26169	-0.741517	5.44669
	109.395	4.25972	-0.738146	5.44669
	109.394	4.25759	-0.729771	5.44669
	109.394	4.2574	-0.743042	5.44669
	109.395	4.25808	-0.754045	5.44669
	109.395	4.25843	-0.738586	5.44669
	109.395	4.25833	-0.725768	5.44669
	109.395	4.25817	-0.73338	5.44669
	109.395	4.25814	-0.726569	5.44669
	109.395	4.25818	-0.702963	5.44669
	109.395	4.25821	-0.700509	5.44669
	109.395	4.25821	-0.708666	5.44669
	109.395	4.25819	-0.705209	5.44669
	109.395	4.25819	-0.707507	5.44669
	109.395	4.25819	-0.71075	5.44669
	109.395	4.2582	-0.703587	5.44669
	109.395	4.2582	-0.706085	5.44669
	109.373	4.25819	-0.710731	5.44669
	109.315	4.25819	-0.696214	5.44669
	109.269	4.25819	-0.678145	5.44669
	109.243	4.25819	-0.674099	5.44669
	109.2	4.25819	-0.686438	5.44669
	109.161	4.25819	-0.717863	5.44669
	109.155	4.25819	-0.754182	5.44669
	109.166	4.30739	-0.762587	5.44669
	109.172	4.43416	-0.730277	5.44669
	109.171	4.53578	-0.686513	5.44669
	109.168	4.54374	-0.675352	5.44669
	109.168	4.46342	-0.701291	5.44669
	109.168	4.37023	-0.718508	5.44669
	109.169	4.39995	-0.701136	5.44669
	109.169	4.50108	-0.685306	5.44669
	109.169	4.54168	-0.700207	5.44669
	109.169	4.47494	-0.714507	5.44669
	109.169	4.37579	-0.699844	5.44669
	109.169	4.44738	-0.686187	5.44669
	109.146	4.62514	-0.701035	5.44669
	109.089	4.5936	-0.722411	5.44669
	109.065	4.40606	-0.73559	5.44669
	109.097	4.4195	-0.742887	5.44669
	109.077	4.65215	-0.734874	5.44669
	108.984	4.77022	-0.720042	5.44669
	108.918	4.64262	-0.71527	5.44669
	108.919	4.53227	-0.726192	5.44669
	108.963	4.62741	-0.749415	5.44669
	109.03	4.77089	-0.757946	5.44669
	109.05	4.80736	-0.730077	5.44669
	108.991	4.77326	-0.688087	5.4507
	108.93	4.74626	-0.668213	5.46104
	108.921	4.74712	-0.672883	5.46531
	108.938	4.75708	-0.681597	5.45562
	108.926	4.76095	-0.69141	5.4448
	108.844	4.75903	-0.709403	5.44287
	108.736	4.75685	-0.716141	5.44579
	108.686	4.75662	-0.697252	5.44767
	108.697	4.7573	-0.676649	5.44742
	108.719	4.80685	-0.680973	5.44664
	108.724	4.98273	-0.706837	5.44641
	108.718	5.16177	-0.718783	5.44658
	108.714	5.14454	-0.699272	5.44674
	108.715	5.06897	-0.676556	5.44675
	108.694	5.0919	-0.680216	5.44669
	108.615	5.03765	-0.706553	5.44667
	108.533	4.84484	-0.718933	5.44668
	108.541	4.70852	-0.699436	5.44669
	108.575	4.7573	-0.684442	5.44669
	108.542	4.93047	-0.70832	5.44669
	108.487	5.00219	-0.743071	5.44669
	108.471	4.9241	-0.736474	5.44669
	108.483	4.95691	-0.69574	5.44669
	108.494	5.16039	-0.669095	5.44669
	108.494	5.3088	-0.670524	5.44669
	108.49	5.26131	-0.688165	5.44669
	108.489	5.08436	-0.719858	5.44669
	108.489	5.01061	-0.754404	5.44669
	108.49	5.13838	-0.769842	5.44669
	108.49	5.28247	-0.758095	5.44669
	108.49	5.3076	-0.723136	5.44669
	108.49	5.26853	-0.693038	5.44669
	108.49	5.24348	-0.697619	5.44669
	108.49	5.24692	-0.718861	5.44669
	108.49	5.25727	-0.735367	5.44669
	108.49	5.26038	-0.751935	5.44669
	108.49	5.25801	-0.755732	5.44669
	108.49	5.25591	-0.736124	5.44669
	108.49	5.25587	-0.716265	5.44669
	108.49	5.2566	-0.705416	5.44669
	108.49	5.25692	-0.690684	5.44669
	108.49	5.2568	-0.677767	5.44669
	108.468	5.25663	-0.675914	5.44669
	108.388	5.25661	-0.679463	5.44669
	108.284	5.25665	-0.681567	5.44669
	108.235	5.25668	-0.68905	5.44669
	108.267	5.25668	-0.708424	5.44669
	108.346	5.25667	-0.716569	5.44669
	108.375	5.25666	-0.70565	5.44669
	108.316	5.25666	-0.704873	5.44669
	108.251	5.25667	-0.717359	5.44669
	108.241	5.25667	-0.72428	5.44669
	108.259	5.25667	-0.722964	5.44669
	108.27	5.25667	-0.719989	5.44669
	108.268	5.25667	-0.711345	5.44669
	108.241	5.30586	-0.699666	5.44669
	108.16	5.43263	-0.704273	5.44669
	108.057	5.48506	-0.711372	5.44669
	108.009	5.41544	-0.704998	5.44669
	108.019	5.45865	-0.714326	5.44669
	108.04	5.66348	-0.74641	5.44669
	108.045	5.75957	-0.760638	5.44669
	108.04	5.58351	-0.73223	5.44669
	108.036	5.3545	-0.688026	5.44669
	108.036	5.40035	-0.675292	5.44669
	108.037	5.66108	-0.708599	5.44669
	108.038	5.82853	-0.75432	5.44669
	108.038	5.81781	-0.773817	5.44669
	108.037	5.75566	-0.767662	5.44669
	108.037	5.73374	-0.750589	5.44669
	108.037	5.7467	-0.728686	5.44669
	108.037	5.75992	-0.715027	5.44669
	108.037	5.76086	-0.707549	5.44669
	108.037	5.75655	-0.692019	5.44669
	108.015	5.75441	-0.677569	5.44669
	107.935	5.75505	-0.675357	5.44669
	107.832	5.75608	-0.687171	5.44669
	107.782	5.75628	-0.717723	5.44669
	107.815	5.756	-0.745992	5.44669
	107.893	5.75581	-0.734348	5.44669
	107.945	5.75583	-0.69381	5.44669
	107.943	5.75591	-0.676913	5.44669
	107.902	5.75593	-0.699344	5.44669
	107.838	5.75591	-0.725007	5.44669
	107.795	5.7559	-0.737279	5.44669
	107.796	5.7559	-0.750543	5.44669
	107.81	5.7559	-0.754468	5.44669
	107.816	5.75591	-0.736089	5.44669
	107.813	5.7559	-0.724571	5.44669
	107.81	5.7559	-0.741637	5.44669
	107.81	5.7559	-0.755311	5.44669
	107.811	5.7559	-0.739617	5.44669
	107.811	5.7559	-0.717879	5.44669
	107.811	5.7559	-0.704851	5.44669
	107.811	5.7559	-0.689873	5.44669
	107.811	5.7559	-0.677629	5.44669
	107.811	5.7559	-0.684015	5.44669
	107.811	5.7559	-0.715635	5.44669
	107.811	5.7559	-0.754117	5.44669
	107.811	5.7559	-0.771223	5.44669
	107.811	5.7559	-0.758776	5.44669
	107.811	5.7559	-0.730801	5.44669
	107.811	5.7559	-0.712995	5.44669
	107.789	5.7559	-0.713815	5.44669
	107.709	5.7559	-0.720224	5.44669
	107.628	5.7559	-0.722575	5.44669
	107.658	5.7559	-0.721275	5.44669
	107.75	5.7559	-0.719894	5.44669
	107.741	5.7559	-0.727648	5.44669
	107.654	5.7559	-0.748375	5.44669
	107.635	5.7559	-0.764862	5.44669
	107.66	5.7559	-0.766073	5.44669
	107.633	5.7559	-0.753114	5.44669
	107.584	5.7559	-0.73031	5.44669
	107.568	5.7559	-0.72268	5.44669
	107.578	5.7559	-0.735036	5.44669
	107.588	5.7559	-0.736232	5.44669
	107.588	5.7559	-0.731281	5.44669
	107.585	5.80509	-0.744356	5.44669
	107.584	5.93187	-0.761929	5.44669
	107.584	5.9843	-0.758409	5.44669
	107.585	5.86548	-0.726089	5.44669
	107.585	5.73273	-0.686294	5.44669
	107.585	5.70916	-0.676757	5.44669
	107.585	5.74487	-0.701959	5.44669
	107.585	5.76794	-0.726159	5.44669
	107.585	5.81407	-0.728962	5.44669
	107.585	5.98054	-0.713921	5.44669
	107.585	6.20605	-0.697548	5.44669
	107.585	6.31779	-0.702469	5.44669
	107.585	6.24736	-0.711369	5.44669
	107.585	6.07389	-0.705638	5.44669
	107.585	5.96056	-0.706724	5.44669
	107.585	5.96435	-0.710269	5.44669
	107.585	6.05376	-0.695793	5.44669
	107.585	6.14658	-0.678133	5.44669
	107.585	6.11347	-0.674243	5.44669
	107.585	6.06024	-0.678632	5.44669
	107.585	6.0979	-0.689683	5.44669
	107.585	6.09103	-0.709733	5.44669
	107.585	6.06819	-0.716893	5.44669
	107.585	6.10921	-0.69745	5.44669
	107.562	6.09295	-0.684335	5.44669
	107.505	6.06497	-0.70111	5.44669
	107.481	6.10718	-0.71523	5.44669
	107.535	6.09324	-0.707697	5.44669
	107.595	6.06581	-0.706207	5.44669
	107.606	6.15662	-0.70932	5.44669
	107.59	6.26901	-0.695579	5.44669
	107.557	6.29404	-0.686251	5.44669
	107.479	6.2662	-0.702579	5.44669
	107.379	6.24589	-0.715165	5.44268
	107.331	6.24733	-0.699276	5.43234
	107.341	6.25515	-0.677845	5.42806
	107.361	6.25792	-0.680755	5.43775
	107.366	6.2563	-0.706321	5.44858
	107.361	6.25464	-0.726515	5.4505
	107.357	6.25452	-0.735424	5.44759
	107.357	6.25506	-0.741358	5.44571
	107.358	6.25533	-0.726422	5.44595
	107.359	6.25525	-0.700057	5.44673
	107.359	6.25512	-0.699343	5.44696
	107.358	6.25509	-0.70921	5.44679
	107.358	6.25513	-0.697981	5.44663
	107.358	6.25515	-0.687297	5.44663
	107.358	6.25515	-0.702163	5.44668
	107.358	6.25514	-0.714619	5.44671
	107.336	6.30433	-0.707066	5.4467
	107.279	6.4311	-0.70616	5.44668
	107.255	6.48354	-0.717395	5.44668
	107.309	6.36472	-0.731708	5.44669
	107.369	6.28115	-0.743051	5.44669
	107.38	6.38436	-0.736323	5.44669
	107.341	6.4725	-0.720591	5.44669
	107.273	6.42595	-0.714985	5.44669
	107.229	6.46609	-0.718007	5.44669
	107.207	6.61224	-0.713359	5.44669
	107.165	6.62786	-0.693344	5.44669
	107.125	6.52831	-0.683922	5.44669
	107.118	6.42329	-0.702404	5.44669
	107.129	6.35635	-0.723791	5.44669
	107.136	6.40559	-0.727811	5.44669
	107.135	6.45633	-0.71428	5.44669
	107.132	6.36271	-0.698107	5.44669
	107.131	6.29003	-0.702576	5.44669
	107.132	6.438	-0.711215	5.44669
	107.132	6.64717	-0.705536	5.44669
	107.132	6.65222	-0.706736	5.44669
	107.132	6.57524	-0.718181	5.44669
	107.132	6.63883	-0.723962	5.44669
	107.132	6.75748	-0.714668	5.44669
	107.132	6.79482	-0.691768	5.44669
	107.132	6.7699	-0.682795	5.44669
	107.11	6.74646	-0.702492	5.44669
	107.03	6.74553	-0.716358	5.44669
	106.927	6.75348	-0.699807	5.44669
	106.877	6.75715	-0.677643	5.44669
	106.887	6.75585	-0.672611	5.44669
	106.909	6.75401	-0.685993	5.44669
	106.914	6.7537	-0.718205	5.44669
	106.908	6.75422	-0.746613	5.44669
	106.904	6.75455	-0.742307	5.44669
	106.904	6.7545	-0.729653	5.44669
	106.906	6.75437	-0.741505	5.44669
	106.906	6.75432	-0.761313	5.44669
	106.884	6.75436	-0.759164	5.44669
	106.826	6.75439	-0.726624	5.44669
	106.802	6.75439	-0.694121	5.44669
	106.834	6.75437	-0.704704	5.44669
	106.837	6.75437	-0.746303	5.44669
	106.824	6.75437	-0.764022	5.44669
	106.839	6.75437	-0.741558	5.44669
	106.809	6.75437	-0.715589	5.44669
	106.717	6.75437	-0.7032	5.44669
	106.656	6.75437	-0.689996	5.44669
	106.657	6.75437	-0.678267	5.44669
	106.679	6.75437	-0.676368	5.44669
	106.687	6.75437	-0.679476	5.44669
	106.683	6.75437	-0.68141	5.44669
	106.678	6.80356	-0.68898	5.44669
	106.678	6.93034	-0.70845	5.44669
	106.679	6.98277	-0.724476	5.44669
	106.68	6.86395	-0.72594	5.44669
	106.68	6.7312	-0.713252	5.44669
	106.679	6.70764	-0.69047	5.44669
	106.679	6.79253	-0.674884	5.44669
	106.68	6.99157	-0.682652	5.44669
	106.68	7.2169	-0.71604	5.44669
	106.68	7.31699	-0.7469	5.44669
	106.68	7.29093	-0.735327	5.44669
	106.68	7.19716	-0.693898	5.44669
	106.68	7.06128	-0.668731	5.44669
	106.68	7.02093	-0.678897	5.44669
	106.68	7.09886	-0.70879	5.44669
	106.657	7.05483	-0.72034	5.44669
	106.6	6.8959	-0.707101	5.44669
	106.554	6.92549	-0.70414	5.44669
	106.55	7.1547	-0.708666	5.44669
	106.564	7.31478	-0.69604	5.44669
	106.549	7.31216	-0.678806	5.44669
	106.489	7.25604	-0.674438	5.44669
	106.44	7.23376	-0.686345	5.44669
	106.436	7.24442	-0.717703	5.44669
	106.451	7.25682	-0.746277	5.44669
	106.458	7.25822	-0.734474	5.44669
	106.456	7.2544	-0.693762	5.44669
	106.453	7.2523	-0.676848	5.44669
	106.452	7.25278	-0.707204	5.44669
	106.453	7.25373	-0.745311	5.44669
	106.454	7.25395	-0.74568	5.44669
	106.454	7.25371	-0.723659	5.44669
	106.453	7.25353	-0.712937	5.44669
	106.453	7.25354	-0.723928	5.44669
	106.431	7.25361	-0.749296	5.44669
	106.374	7.25364	-0.7587	5.44669
	106.327	7.25362	-0.730435	5.44669
	106.324	7.25361	-0.69584	5.44669
	106.36	7.25361	-0.696192	5.44669
	106.402	7.25361	-0.717266	5.44669
	106.367	7.25361	-0.727336	5.44669
	106.263	7.25361	-0.716408	5.44669
	106.199	7.25361	-0.691298	5.44669
	106.203	7.25361	-0.674109	5.44669
	106.227	7.25361	-0.674162	5.44669
	106.235	7.25361	-0.68003	5.44669
	106.23	7.25361	-0.690297	5.44669
	106.225	7.25361	-0.709494	5.44669
	106.225	7.25361	-0.724445	5.44669
	106.227	7.25361	-0.733427	5.44669
	106.228	7.25361	-0.741258	5.44669
	106.227	7.25361	-0.727089	5.44669
	106.227	7.25361	-0.700372	5.44669
	106.227	7.25361	-0.707108	5.44669
	106.227	7.25361	-0.74508	5.44669
	106.227	7.25361	-0.762654	5.44669
	106.227	7.25361	-0.733549	5.44669
	106.227	7.25361	-0.695732	5.44669
	106.227	7.25361	-0.695039	5.44669
	106.205	7.25361	-0.716822	5.44669
	106.147	7.25361	-0.727559	5.44669
	106.123	7.25361	-0.71666	5.44669
	106.177	7.25361	-0.691324	5.44669
	106.237	7.25361	-0.67403	5.44669
	106.226	7.25361	-0.67412	5.44669
	106.13	7.25361	-0.68004	5.44669
	106.038	7.3028	-0.682446	5.44669
	106.07	7.42958	-0.681343	5.44669
	106.166	7.5312	-0.680024	5.44669
	106.18	7.53916	-0.679864	5.44669
	106.128	7.45883	-0.688136	5.44669
	106.074	7.31645	-0.716517	5.44669
	106.022	7.26859	-0.753013	5.44669
	105.989	7.39488	-0.762576	5.44669
	105.989	7.52914	-0.730687	5.44669
	106	7.59987	-0.686689	5.44669
	106.005	7.68956	-0.67528	5.44669
	106.003	7.76824	-0.709069	5.44669
	106	7.77982	-0.74665	5.44669
	106	7.75836	-0.737708	5.44669
	106.001	7.74552	-0.702856	5.44669
	106.001	7.74781	-0.696496	5.44669
	106.001	7.70415	-0.707021	5.44669
	106.001	7.57888	-0.705947	5.44669
	106.001	7.52511	-0.7084	5.44669
	106.001	7.64283	-0.710862	5.44669
	106.001	7.7756	-0.703317	5.44669
	106.001	7.79957	-0.705932	5.44669
	106.001	7.76402	-0.718633	5.44669
	106.001	7.74087	-0.724437	5.44669
	106.001	7.74385	-0.714707	5.44669
	105.978	7.70414	-0.691615	5.44669
	105.921	7.58028	-0.674846	5.44669
	105.897	7.5257	-0.674358	5.44669
	105.951	7.64258	-0.67985	5.44669
	106.011	7.77529	-0.682281	5.44669
	106.022	7.79952	-0.689212	5.44669
	105.983	7.76412	-0.708238	5.44669
	105.893	7.74093	-0.716434	5.44669
	105.791	7.74384	-0.705659	5.44669
	105.746	7.75331	-0.712796	5.44669
	105.757	7.75624	-0.745533	5.44669
	105.778	7.7541	-0.768685	5.44669
	105.782	7.75217	-0.760771	5.44669
	105.776	7.75211	-0.724669	5.44669
	105.773	7.75278	-0.692729	5.44669
	105.773	7.75308	-0.704816	5.44669
	105.774	7.75297	-0.738973	5.44669
	105.775	7.75281	-0.736053	5.44669
	105.775	7.75279	-0.697028	5.44669
	105.774	7.75283	-0.669786	5.44669
	105.774	7.75286	-0.678227	5.44669
	105.774	7.75286	-0.708134	5.44669
	105.774	7.75285	-0.728175	5.44669
	105.774	7.75284	-0.727604	5.44669
	105.774	7.75284	-0.712634	5.44669
	105.774	7.75285	-0.697491	5.44669
	105.774	7.75285	-0.710774	5.44669
	105.774	7.75285	-0.739726	5.44669
	105.774	7.75285	-0.742114	5.44669
	105.774	7.75285	-0.724157	5.44669
	105.774	7.75285	-0.706544	5.44669
	105.774	7.75285	-0.696214	5.44669
	105.774	7.75285	-0.704541	5.44669
	105.752	7.75285	-0.712712	5.44669
	105.695	7.75285	-0.697594	5.44669
	105.671	7.75285	-0.678019	5.44669
	105.702	7.75285	-0.673556	5.44669
	105.683	7.75285	-0.686256	5.44669
	105.59	7.75285	-0.717979	5.44669
	105.524	7.75285	-0.746425	5.44669
	105.546	7.75285	-0.742308	5.44669
	105.627	7.75285	-0.72972	5.44669
	105.66	7.75285	-0.741533	5.44669
	105.602	7.75285	-0.7613	5.44669
	105.536	7.75285	-0.759149	5.44669
	105.525	7.75285	-0.726622	5.44669
	105.543	7.75285	-0.694125	5.44669
	105.554	7.75285	-0.696836	5.44669
	105.552	7.75285	-0.718147	5.44669
	105.548	7.75285	-0.727475	5.44669
	105.546	7.75285	-0.724024	5.44669
	105.547	7.75285	-0.719297	5.44669
	105.548	7.75285	-0.710679	5.44669
	105.548	7.75285	-0.699632	5.44669
	105.526	7.75285	-0.704496	5.44669
	105.468	7.75285	-0.711477	5.44669
	105.445	7.75285	-0.697093	5.44669
	105.498	7.80204	-0.678247	5.44669
	105.559	7.92881	-0.6817	5.44669
	105.569	7.98124	-0.714445	5.44669
	105.531	7.86243	-0.74657	5.44669
	105.463	7.72967	-0.743627	5.44669
	105.418	7.70611	-0.72235	5.44669
	105.419	7.74181	-0.705248	5.44669
	105.434	7.76488	-0.696313	5.44669
	105.418	7.76182	-0.712913	5.44669
	105.358	7.80152	-0.748913	5.44669
	105.308	7.9746	-0.77006	5.44669
	105.304	8.15597	-0.760146	5.44669
	105.319	8.09151	-0.723919	5.44669
	105.327	7.88917	-0.692637	5.44669
	105.325	7.90815	-0.705044	5.44669
	105.299	8.14839	-0.739102	5.44669
	105.241	8.31686	-0.736026	5.44669
	105.196	8.31385	-0.704842	5.44669
	105.193	8.25458	-0.705798	5.44669
	105.207	8.23112	-0.742941	5.44669
	105.191	8.2424	-0.762223	5.44669
	105.132	8.25548	-0.742	5.44669
	105.082	8.25694	-0.716413	5.44669
	105.078	8.25291	-0.703388	5.44669
	105.093	8.2507	-0.697653	5.44669
	105.101	8.25121	-0.706266	5.44669
	105.099	8.25221	-0.712924	5.44669
	105.095	8.25244	-0.70494	5.44669
	105.094	8.25219	-0.705879	5.44669
	105.073	8.252	-0.710163	5.44669
	104.994	8.25201	-0.696049	5.44669
	104.89	8.25208	-0.686148	5.44669
	104.84	8.25211	-0.702368	5.44669
	104.851	8.25209	-0.715113	5.44669
	104.872	8.30127	-0.69933	5.44669
	104.877	8.42804	-0.677885	5.44669
	104.872	8.48048	-0.672882	5.44669
	104.867	8.36166	-0.686021	5.44669
	104.868	8.22891	-0.710249	5.44669
	104.869	8.20534	-0.726283	5.44669
	104.87	8.24105	-0.726058	5.44669
	104.869	8.31331	-0.712659	5.44669
	104.869	8.43702	-0.69018	5.44669
	104.869	8.47996	-0.682844	5.44669
	104.869	8.35826	-0.703077	5.44669
	104.869	8.27686	-0.724456	5.44669
	104.869	8.43119	-0.735721	5.44669
	104.869	8.64614	-0.742215	5.44669
	104.869	8.65135	-0.726675	5.44669
	104.869	8.57238	-0.691988	5.44669
	104.869	8.63508	-0.678885	5.44669
	104.869	8.70488	-0.708689	5.44669
	104.869	8.61589	-0.745209	5.44669
	104.869	8.48943	-0.737239	5.44669
	104.869	8.45789	-0.703172	5.44669
	104.869	8.48802	-0.704666	5.44669
	104.869	8.51159	-0.73519	5.44669
	104.869	8.5599	-0.73452	5.44669
	104.847	8.67793	-0.705602	5.44669
	104.789	8.77619	-0.69878	5.44669
	104.766	8.78586	-0.707002	5.44669
	104.797	8.75663	-0.705127	5.44669
	104.778	8.74122	-0.708063	5.44669
	104.685	8.696	-0.718883	5.44669
	104.619	8.57638	-0.731655	5.44669
	104.619	8.52553	-0.750371	5.44669
	104.642	8.64247	-0.756396	5.44669
	104.651	8.77387	-0.736958	5.44669
	104.647	8.79754	-0.716379	5.44669
	104.642	8.76236	-0.713038	5.44669
	104.641	8.73946	-0.718695	5.44669
	104.643	8.74242	-0.71434	5.44669
	104.643	8.7518	-0.701382	5.44669
	104.643	8.75468	-0.703927	5.44669
	104.643	8.75255	-0.718488	5.44669
	104.62	8.75064	-0.732961	5.44669
	104.563	8.7506	-0.751058	5.44669
	104.517	8.75126	-0.75622	5.44669
	104.514	8.75155	-0.728769	5.44669
	104.55	8.75144	-0.696023	5.44669
	104.592	8.75129	-0.704732	5.44669
	104.579	8.75126	-0.737766	5.44669
	104.533	8.75131	-0.743448	5.44669
	104.492	8.75133	-0.733284	5.44669
	104.443	8.75133	-0.734751	5.44669
	104.406	8.75132	-0.732334	5.44669
	104.404	8.75131	-0.721877	5.44669
	104.415	8.75132	-0.709073	5.44669
	104.421	8.75132	-0.698085	5.44669
	104.419	8.75132	-0.704425	5.44669
	104.416	8.75132	-0.71987	5.44669
	104.416	8.75132	-0.725492	5.44669
	104.416	8.75132	-0.72258	5.44669
	104.417	8.75132	-0.719397	5.44669
	104.417	8.80051	-0.711234	5.44669
	104.417	8.97647	-0.691959	5.44669
	104.417	9.20487	-0.676226	5.44669
	104.417	9.31445	-0.682685	5.44669
	104.394	9.24209	-0.707706	5.44669
	104.337	9.01938	-0.72641	5.44669
	104.313	8.82914	-0.734887	5.44669
	104.367	8.90756	-0.741171	5.44669
	104.427	9.16811	-0.734405	5.44669
	104.416	9.32391	-0.720455	5.44669
	104.32	9.30836	-0.70774	5.44669
	104.206	9.24834	-0.698032	5.44669
	104.157	9.22903	-0.704877	5.44669
	104.194	9.19312	-0.712207	5.44669
	104.297	9.0296	-0.705134	5.44669
	104.382	8.80169	-0.706215	5.44669
	104.368	8.73708	-0.710235	5.44669
	104.307	8.93428	-0.69596	5.44669
	104.261	9.21011	-0.686085	5.4507
	104.214	9.3317	-0.702374	5.46104
	104.181	9.29665	-0.715138	5.46531
	104.179	9.24066	-0.707209	5.45562
	104.189	9.22997	-0.706036	5.4448
	104.194	9.24544	-0.709422	5.44287
	104.192	9.25573	-0.695683	5.44579
	104.19	9.25454	-0.686258	5.44767
	104.189	9.25038	-0.702545	5.44742
	104.19	9.24907	-0.715148	5.44664
	104.191	9.24999	-0.699281	5.44641
	104.191	9.25085	-0.677853	5.44658
	104.19	9.25088	-0.672885	5.44674
	104.19	9.25058	-0.686034	5.44675
	104.19	9.25045	-0.710254	5.44669
	104.19	9.2505	-0.72628	5.44667
	104.19	9.25057	-0.726055	5.44668
	104.168	9.25058	-0.712659	5.44669
	104.111	9.25056	-0.698052	5.44669
	104.087	9.25055	-0.711	5.44669
	104.141	9.25055	-0.739622	5.44669
	104.179	9.25056	-0.734119	5.44669
	104.109	9.25056	-0.695986	5.44669
	103.99	9.25056	-0.677907	5.44669
	103.93	9.25055	-0.698987	5.44669
	103.942	9.25055	-0.724504	5.44669
	103.967	9.25055	-0.729325	5.44669
	103.973	9.25056	-0.722532	5.44669
	103.967	9.25055	-0.718013	5.44669
	103.962	9.25055	-0.710671	5.44669
	103.962	9.25055	-0.692215	5.44669
	103.964	9.25055	-0.676533	5.44669
	103.965	9.25055	-0.682723	5.44669
	103.964	9.25055	-0.707613	5.44669
	103.964	9.25055	-0.718486	5.44669
	103.964	9.25055	-0.698872	5.44669
	103.964	9.25055	-0.676494	5.44669
	103.964	9.25055	-0.680332	5.44669
	103.964	9.25055	-0.706624	5.44669
	103.964	9.25055	-0.726792	5.44669
	103.964	9.25055	-0.735432	5.44669
	103.964	9.25055	-0.749134	5.44669
	103.964	9.25055	-0.754534	5.44669
	103.964	9.25055	-0.728747	5.44669
	103.964	9.25055	-0.688742	5.44669
	103.964	9.25055	-0.676831	5.44669
	103.964	9.25055	-0.701119	5.44669
	103.964	9.25055	-0.725781	5.44669
	103.964	9.25055	-0.736973	5.44669
	103.964	9.25055	-0.75014	5.44669
	103.964	9.25055	-0.754408	5.44669
	103.964	9.25055	-0.728336	5.44669
	103.964	9.25055	-0.696486	5.44669
	103.964	9.25055	-0.697209	5.44669
	103.964	9.25055	-0.709592	5.44669
	103.964	9.25055	-0.698901	5.44669
	103.964	9.25055	-0.679676	5.44669
	103.964	9.25055	-0.673786	5.44669
	103.964	9.25055	-0.677892	5.44669
	103.964	9.25055	-0.689536	5.44669
	103.964	9.25055	-0.709934	5.44669
	103.964	9.29974	-0.71703	5.44669
	103.964	9.42652	-0.697435	5.44669
	103.964	9.47895	-0.67641	5.44669
	103.964	9.36013	-0.672937	5.44669
	103.942	9.22738	-0.678697	5.44669
	103.884	9.25301	-0.690175	5.44669
	103.838	9.46467	-0.709916	5.44669
	103.812	9.66696	-0.716795	5.44669
	103.769	9.5975	-0.705214	5.44669
	103.752	9.38563	-0.70461	5.44669
	103.804	9.3532	-0.717404	5.44669
	103.839	9.41994	-0.724392	5.44669
	103.791	9.41102	-0.722995	5.44669
	103.73	9.47428	-0.719962	5.44669
	103.716	9.61669	-0.719194	5.44669
	103.732	9.62253	-0.719951	5.44669
	103.743	9.52019	-0.720541	5.44669
	103.742	9.46668	-0.72839	5.44669
	103.738	9.52847	-0.740585	5.44669
	103.736	9.63014	-0.736477	5.44669
	103.737	9.61056	-0.729403	5.44669
	103.738	9.55986	-0.73561	5.44669
	103.738	9.59376	-0.734075	5.44669
	103.738	9.58443	-0.730172	5.44669
	103.738	9.51269	-0.736787	5.44669
	103.738	9.47713	-0.734294	5.44669
	103.738	9.53552	-0.729846	5.44669
	103.738	9.67857	-0.744443	5.44669
	103.738	9.78371	-0.754605	5.44669
	103.738	9.78734	-0.738322	5.44669
	103.738	9.75315	-0.725459	5.44669
	103.738	9.7378	-0.741215	5.44669
	103.738	9.74357	-0.76269	5.44669
	103.738	9.75144	-0.759845	5.44669
	103.738	9.75269	-0.734291	5.44669
	103.738	9.75042	-0.721949	5.44669
	103.715	9.69983	-0.733313	5.44669
	103.636	9.57328	-0.73577	5.44669
	103.532	9.52144	-0.7317	5.44669
	103.483	9.64042	-0.744695	5.44669
	103.493	9.77304	-0.754052	5.44669
	103.514	9.79648	-0.73013	5.44669
	103.519	9.76078	-0.697365	5.44669
	103.514	9.73775	-0.70481	5.44669
	103.51	9.74083	-0.745193	5.44669
	103.51	9.75032	-0.763519	5.44669
	103.511	9.75319	-0.733871	5.44669
	103.512	9.75103	-0.69556	5.44669
	103.512	9.7491	-0.694852	5.44669
	103.511	9.74906	-0.708934	5.44669
	103.511	9.74973	-0.707334	5.44669
	103.511	9.75003	-0.708301	5.44669
	103.512	9.70072	-0.710327	5.44669
	103.511	9.57379	-0.695257	5.44669
	103.511	9.52134	-0.685758	5.44669
	103.511	9.6402	-0.710357	5.44669
	103.511	9.77298	-0.743457	5.44669
	103.511	9.79654	-0.735911	5.44669
	103.511	9.76083	-0.695367	5.44669
	103.511	9.73775	-0.67701	5.44669
	103.511	9.74082	-0.698831	5.44669
	103.511	9.75031	-0.724758	5.44669
	103.511	9.7532	-0.729487	5.44669
	103.511	9.75103	-0.714638	5.44669
	103.511	9.7491	-0.697662	5.44669
	103.511	9.74906	-0.702262	5.44669
	103.511	9.74973	-0.711242	5.44669
	103.511	9.75003	-0.697788	5.44669
	103.489	9.74991	-0.678622	5.44669
	103.432	9.74976	-0.67374	5.44669
	103.408	9.74973	-0.686118	5.44669
	103.44	9.74978	-0.709985	5.44669
	103.42	9.74981	-0.726137	5.44669
	103.327	9.7498	-0.726091	5.44669
	103.261	9.74979	-0.720595	5.44669
	103.261	9.74979	-0.718352	5.44669
	103.284	9.74979	-0.711501	5.44669
	103.315	9.74979	-0.700313	5.44669
	103.369	9.74979	-0.712359	5.44669
	103.387	9.74979	-0.747259	5.44669
	103.333	9.74979	-0.761693	5.44669
	103.274	9.74979	-0.732371	5.44669
	103.265	9.74979	-0.68771	5.44669
	103.281	9.74979	-0.675109	5.44669
	103.291	9.74979	-0.700764	5.44669
	103.289	9.74979	-0.726244	5.44669
	103.285	9.74979	-0.729422	5.44669
	103.284	9.74979	-0.721954	5.44669
	103.285	9.79898	-0.717737	5.44669
	103.285	9.92576	-0.710761	5.44669
	103.285	9.97819	-0.692351	5.44669
	103.285	9.85937	-0.684429	5.44669
	103.285	9.72662	-0.70297	5.44669
	103.285	9.70305	-0.715977	5.44669
	103.285	9.73875	-0.699478	5.44669
	103.263	9.76183	-0.685511	5.44669
	103.183	9.80795	-0.700882	5.44669
	103.102	9.92524	-0.722588	5.44669
	103.11	9.97478	-0.735718	5.44669
	103.144	9.85813	-0.742878	5.44669
	103.111	9.72731	-0.734825	5.44669
	103.056	9.70378	-0.727895	5.44669
	103.04	9.73882	-0.743436	5.44669
	103.052	9.81078	-0.762747	5.44669
	103.063	9.9838	-0.759079	5.44669
	103.063	10.2029	-0.726079	5.44669
	103.059	10.3096	-0.686052	5.44669
	103.058	10.2885	-0.668789	5.44669
	103.058	10.2437	-0.673848	5.44669
	103.059	10.2327	-0.681797	5.44669
	103.059	10.2441	-0.69115	5.44669
	103.059	10.2528	-0.709223	5.44669
	103.059	10.2032	-0.716158	5.44669
	103.059	10.0239	-0.705194	5.44669
	103.059	9.84351	-0.704828	5.44669
	103.059	9.91054	-0.709632	5.44669
	103.059	10.1628	-0.6962	5.44669
	103.059	10.3192	-0.6864	5.44669
	103.059	10.3068	-0.70242	5.44669
	103.059	10.2479	-0.715045	5.44669
	103.059	10.228	-0.707153	5.44669
	103.037	10.2406	-0.713916	5.44669
	102.979	10.253	-0.745472	5.44669
	102.933	10.2537	-0.768261	5.44669
	102.907	10.2496	-0.768486	5.44669
	102.864	10.2476	-0.75291	5.44669
	102.825	10.2482	-0.721495	5.44669
	102.819	10.2492	-0.686331	5.44669
	102.83	10.2494	-0.678406	5.44669
	102.836	10.2491	-0.710508	5.44669
	102.835	10.2981	-0.746142	5.44669
	102.832	10.4249	-0.736984	5.44669
	102.832	10.4774	-0.702733	5.44669
	102.832	10.4078	-0.704573	5.44669
	102.833	10.4018	-0.735307	5.44669
	102.833	10.4307	-0.734602	5.44669
	102.833	10.3476	-0.697724	5.44669
	102.833	10.2379	-0.670593	5.44669
	102.833	10.2113	-0.678317	5.44669
	102.833	10.2375	-0.707885	5.44669
	102.833	10.3068	-0.720167	5.44669
	102.833	10.4819	-0.699479	5.44669
	102.833	10.7027	-0.684021	5.44669
	102.833	10.7603	-0.700257	5.44669
	102.81	10.6118	-0.722855	5.44669
	102.753	10.4651	-0.728182	5.44669
	102.729	10.4463	-0.714768	5.44669
	102.761	10.5381	-0.690309	5.44669
	102.763	10.64	-0.674277	5.44669
	102.75	10.6098	-0.674584	5.44669
	102.766	10.5054	-0.688017	5.44669
	102.736	10.4636	-0.718352	5.44669
	102.644	10.4818	-0.753825	5.44669
	102.583	10.4549	-0.762264	5.44669
	102.584	10.3801	-0.730268	5.44669
	102.628	10.4477	-0.694495	5.44669
	102.694	10.6644	-0.695687	5.44669
	102.713	10.8059	-0.717533	5.44669
	102.655	10.8	-0.727627	5.44669
	102.594	10.6999	-0.716435	5.44669
	102.585	10.5542	-0.691206	5.44669
	102.602	10.512	-0.681931	5.44669
	102.612	10.6418	-0.70233	5.44669
	102.61	10.7755	-0.716597	5.44669
	102.606	10.7956	-0.707836	5.44669
	102.605	10.7581	-0.70578	5.44669
	102.606	10.7355	-0.716962	5.44669
	102.607	10.7394	-0.731662	5.44669
	102.607	10.7491	-0.751056	5.44669
	102.606	10.7518	-0.764552	5.44669
	102.606	10.7002	-0.764989	5.44669
	102.606	10.5715	-0.760641	5.44669
	102.606	10.5191	-0.758707	5.44669
	102.606	10.6386	-0.751578	5.44669
	102.606	10.7717	-0.724422	5.44669
	102.606	10.7951	-0.688032	5.44669
	102.606	10.7593	-0.670208	5.44669
	102.606	10.7362	-0.673739	5.44669
	102.606	10.7393	-0.689118	5.44669
	102.606	10.7488	-0.719114	5.44669
	102.606	10.7517	-0.745883	5.44669
	102.606	10.7495	-0.733807	5.44669
	102.606	10.7476	-0.693623	5.44669
	102.606	10.7475	-0.669156	5.44669
	102.584	10.7482	-0.679173	5.44669
	102.527	10.7485	-0.708754	5.44669
	102.503	10.7484	-0.720227	5.44669
	102.557	10.7482	-0.699195	5.44669
	102.617	10.7482	-0.67601	5.44669
	102.627	10.7483	-0.672144	5.44669
	102.611	10.7483	-0.678507	5.44669
	102.601	10.7483	-0.682506	5.44669
	102.602	10.7483	-0.681913	5.44669
	102.607	10.7483	-0.688112	5.44669
	102.608	10.7483	-0.715779	5.44669
	102.607	10.7483	-0.752713	5.44669
	102.606	10.7483	-0.770583	5.44669
	102.606	10.7483	-0.759007	5.44669
	102.606	10.7483	-0.731125	5.44669
	102.606	10.7483	-0.713049	5.44669
	102.584	10.7483	-0.713723	5.44669
	102.527	10.7483	-0.720166	5.44669
	102.48	10.7483	-0.714713	5.44669
	102.455	10.7483	-0.701015	5.44669
	102.434	10.7483	-0.703641	5.44669
	102.474	10.7483	-0.710628	5.44669
	102.572	10.7483	-0.704911	5.44669
	102.61	10.7483	-0.714554	5.44669
	102.526	10.7483	-0.746537	5.44669
	102.423	10.7483	-0.76848	5.44669
	102.445	10.7483	-0.7682	5.44669
	102.542	10.7483	-0.760583	5.44669
	102.56	10.7483	-0.75754	5.44669
	102.531	10.7483	-0.75898	5.44669
	102.534	10.7483	-0.760666	5.44669
	102.527	10.7483	-0.760861	5.44669
	102.52	10.7483	-0.752472	5.44669
	102.541	10.7483	-0.731901	5.44669
	102.534	10.7483	-0.723576	5.44669
	102.52	10.7483	-0.742716	5.44669
	102.561	10.7483	-0.756118	5.44669
	102.613	10.7483	-0.7317	5.44669
	102.602	10.7483	-0.697289	5.44669
	102.532	10.7483	-0.70422	5.44669
	102.499	10.7483	-0.737102	5.44669
	102.531	10.7483	-0.743352	5.44669
	102.537	10.7483	-0.73348	5.44669
	102.525	10.7483	-0.734868	5.44669
	102.562	10.7483	-0.732313	5.44669
	102.611	10.7483	-0.721827	5.44669
	102.623	10.7483	-0.71693	5.44669
	102.612	10.7483	-0.718382	5.44669
	102.602	10.7483	-0.712825	5.44669
	102.581	10.7483	-0.700858	5.44669
	102.526	10.7483	-0.712117	5.44669
	102.504	10.7483	-0.746964	5.44669
	102.557	10.7483	-0.769526	5.44669
	102.594	10.7483	-0.768486	5.44669
	102.547	10.7483	-0.760331	5.44669
	102.508	10.7483	-0.757333	5.44669
	102.551	10.7483	-0.751112	5.44669
	102.613	10.7483	-0.732586	5.44669
	102.628	10.7483	-0.724346	5.44669
	102.591	10.7483	-0.734925	5.44669
	102.522	10.7483	-0.727722	5.44669
	102.498	10.6991	-0.695027	5.44669
	102.557	10.5723	-0.679787	5.44669
	102.618	10.5199	-0.707987	5.44669
	102.606	10.6387	-0.752465	5.44669
	102.531	10.7714	-0.765387	5.44669
	102.475	10.795	-0.732061	5.44669
	102.45	10.7593	-0.694136	5.44669
	102.412	10.7362	-0.70277	5.44669
	102.396	10.7393	-0.737615	5.44669
	102.447	10.7488	-0.736211	5.44669
	102.48	10.7517	-0.697577	5.44669
	102.455	10.7495	-0.669959	5.44669
	102.452	10.7476	-0.670233	5.44669
	102.485	10.7475	-0.687736	5.44669
	102.526	10.7482	-0.719781	5.44669
	102.58	10.7485	-0.754524	5.44669
	102.618	10.7484	-0.762048	5.44669
	102.62	10.7482	-0.7378	5.44669
	102.608	10.7482	-0.714715	5.44669
	102.602	10.7483	-0.704169	5.44669
	102.604	10.7483	-0.690713	5.44669
	102.607	10.7483	-0.678222	5.44669
	102.607	10.7483	-0.683966	5.44669
	102.584	10.7483	-0.707533	5.44669
	102.526	10.7483	-0.718011	5.44669
	102.503	10.7483	-0.698701	5.44669
	102.557	10.7483	-0.684462	5.44669
	102.617	10.7483	-0.700718	5.44669
	102.628	10.7483	-0.715021	5.44669
	102.589	10.7483	-0.707748	5.44669
	102.521	10.7483	-0.706303	5.44669
	102.499	10.7483	-0.717213	5.44669
	102.557	10.7483	-0.731581	5.44669
	102.618	10.7483	-0.750933	5.44669
	102.628	10.7483	-0.756658	5.44669
	102.611	10.7483	-0.728997	5.44669
	102.578	10.7483	-0.695963	5.44669
	102.522	10.7483	-0.704625	5.44669
	102.481	10.7483	-0.745614	5.44669
	102.478	10.7483	-0.763761	5.44669
	102.514	10.7483	-0.733823	5.44669
	102.577	10.7483	-0.687583	5.44669
	102.621	10.7483	-0.666669	5.44669
	102.6	10.7483	-0.680286	5.44669
	102.528	10.7483	-0.710106	5.44669
	102.475	10.7483	-0.720398	5.44669
	102.474	10.7483	-0.698787	5.44669
	102.514	10.7483	-0.683649	5.44669
	102.579	10.7483	-0.700348	5.44669
	102.622	10.7483	-0.715155	5.44669
	102.599	10.7483	-0.700065	5.44669
	102.527	10.7483	-0.678179	5.44669
	102.498	10.7483	-0.680614	5.44669
	102.532	10.7483	-0.706143	5.44669
	102.538	10.7483	-0.71862	5.44669
	102.503	10.7483	-0.707321	5.44669
	102.46	10.7483	-0.704844	5.44669
	102.428	10.7483	-0.708882	5.44669
	102.448	10.7483	-0.695881	5.44669
	102.493	10.7483	-0.686533	5.44669
	102.508	10.7483	-0.70259	5.44669
	102.5	10.7483	-0.715069	5.44669
	102.513	10.7483	-0.707103	5.44669
	102.569	10.7483	-0.713887	5.44669
	102.596	10.7483	-0.745477	5.44669
	102.544	10.7483	-0.760403	5.44669
	102.506	10.7483	-0.732464	5.44669
	102.529	10.7483	-0.688207	5.44669
	102.534	10.7483	-0.675285	5.44669
	102.502	10.7483	-0.700661	5.44669
	102.461	10.7483	-0.726139	5.44669
	102.406	10.7483	-0.737286	5.44669
	102.39	10.7483	-0.742273	5.44669
	102.446	10.7483	-0.734014	5.44669
	102.505	10.7483	-0.7199	5.44669
	102.536	10.7483	-0.715517	5.44669
	102.577	10.7483	-0.718475	5.44669
	102.613	10.7483	-0.713366	5.44669
	102.596	10.7483	-0.693181	5.44669
	102.529	10.7483	-0.67598	5.44669
	102.477	10.7483	-0.682148	5.44669
	102.475	10.7483	-0.707568	5.44669
	102.491	10.7483	-0.726543	5.44669
	102.499	10.7483	-0.734992	5.44669
	102.496	10.7483	-0.749038	5.44669
	102.492	10.7483	-0.762521	5.44669
	102.492	10.7483	-0.764856	5.44669
	102.493	10.7483	-0.761307	5.44669
	102.516	10.7483	-0.759033	5.44669
	102.551	10.7483	-0.751478	5.44669
	102.539	10.7483	-0.732134	5.44669
	102.519	10.7483	-0.716157	5.44669
	102.559	10.7483	-0.706796	5.44669
	102.612	10.7483	-0.691302	5.44669
	102.625	10.7483	-0.685406	5.44669
	102.612	10.7483	-0.703753	5.44669
	102.58	10.7483	-0.723829	5.44669
	102.523	10.7483	-0.727347	5.44669
	102.48	10.7483	-0.714072	5.44669
	102.478	10.7483	-0.690314	5.44669
	102.492	10.7483	-0.674527	5.44669
	102.498	10.7483	-0.682558	5.44669
	102.496	10.7483	-0.708256	5.44669
	102.493	10.7483	-0.726685	5.44669
	102.492	10.7483	-0.734807	5.44669
	102.493	10.7483	-0.74891	5.44669
	102.516	10.7483	-0.762534	5.44669
	102.573	10.7483	-0.757036	5.44669
	102.597	10.7483	-0.733168	5.44669
	102.52	10.7483	-0.714606	5.44669
	102.403	10.7483	-0.705778	5.44669
	102.368	10.7483	-0.699297	5.44669
	102.439	10.7483	-0.706105	5.44669
	102.487	10.7483	-0.712272	5.44669
	102.461	10.7483	-0.696854	5.44669
	102.474	10.6991	-0.685736	5.44669
	102.562	10.5723	-0.70191	5.44669
	102.628	10.5199	-0.722938	5.44669
	102.63	10.6387	-0.7355	5.44669
	102.608	10.7714	-0.750533	5.44669
	102.599	10.795	-0.762967	5.44669
	102.602	10.7593	-0.75664	5.44669
	102.585	10.7362	-0.724978	5.44669
	102.506	10.7393	-0.686457	5.44669
	102.423	10.7488	-0.66935	5.44669
	102.453	10.7517	-0.68181	5.44669
	102.544	10.7495	-0.709791	5.44669
	102.558	10.7476	-0.727595	5.44669
	102.529	10.7475	-0.734643	5.44669
	102.534	10.7482	-0.740647	5.44669
	102.527	10.7485	-0.726401	5.44669
	102.52	10.7484	-0.700301	5.44268
	102.563	10.7482	-0.707323	5.43635
	102.591	10.7482	-0.737324	5.44241
	102.544	10.7483	-0.742341	5.45638
	102.485	10.7483	-0.732977	5.45751
	102.473	10.7483	-0.735016	5.44861
	102.51	10.7483	-0.732554	5.44377
	102.578	10.7483	-0.721875	5.4448
	102.623	10.7483	-0.708994	5.44694
	102.623	10.7483	-0.698053	5.44746
	102.607	10.7483	-0.712311	5.44692
	102.579	10.7483	-0.740172	5.44651
	102.502	10.7483	-0.741754	5.44653
	102.424	10.7483	-0.723848	5.44668
	102.432	10.7483	-0.706542	5.44674
	102.488	10.7483	-0.688453	5.44671
	102.512	10.7483	-0.676431	5.44668
	102.503	10.7483	-0.676148	5.44667
	102.513	10.7483	-0.680036	5.44669
	102.546	10.7483	-0.689594	5.44669
	102.516	10.7483	-0.709197	5.44669
	102.418	10.7483	-0.7167	5.44669
	102.376	10.7483	-0.70543	5.44669
	102.459	10.7483	-0.712605	5.44669
	102.585	10.7483	-0.737664	5.44669
	102.643	10.7483	-0.732727	5.44669
	102.606	10.7483	-0.696099	5.44669
	102.522	10.7483	-0.670579	5.44669
	102.471	10.7483	-0.671018	5.44669
	102.474	10.7483	-0.679974	5.44669
	102.493	10.7483	-0.683522	5.44669
	102.5	10.6991	-0.681817	5.44669
	102.518	10.5723	-0.679841	5.44669
	102.549	10.5199	-0.687489	5.44669
	102.538	10.6387	-0.708384	5.44669
	102.497	10.7714	-0.717107	5.44669
	102.457	10.795	-0.698019	5.44669
	102.429	10.7593	-0.676627	5.44669
	102.471	10.7362	-0.680691	5.44669
	102.573	10.7393	-0.706727	5.44669
	102.634	10.7488	-0.718837	5.44669
	102.629	10.7517	-0.699334	5.44669
	102.606	10.7495	-0.676562	5.44669
	102.598	10.7476	-0.672326	5.44669
	102.603	10.7475	-0.686258	5.44669
	102.608	10.7482	-0.710546	5.44669
	102.608	10.7485	-0.718452	5.44669
	102.607	10.7484	-0.705684	5.44669
	102.606	10.7482	-0.712089	5.44669
	102.606	10.7482	-0.737357	5.44669
	102.606	10.7483	-0.732782	5.44669
	102.606	10.7483	-0.696231	5.44669
	102.606	10.7483	-0.670614	5.44669
	102.606	10.7483	-0.670986	5.44669
	102.606	10.7483	-0.687819	5.44669
	102.606	10.7483	-0.719548	5.44669
	102.606	10.7483	-0.746527	5.44669
	102.606	10.7483	-0.733923	5.44669
	102.606	10.7483	-0.701313	5.44669
	102.606	10.7483	-0.697195	5.44669
	102.606	10.7483	-0.707863	5.44669
	102.606	10.7483	-0.706051	5.44669
	102.606	10.7483	-0.716015	5.44669
	102.606	10.7483	-0.738873	5.44669
	102.606	10.6991	-0.732021	5.44669
	102.606	10.5723	-0.695374	5.44669
	102.606	10.5199	-0.678396	5.44669
	102.606	10.5895	-0.70728	5.44669
	102.606	10.5955	-0.744792	5.44669
	102.606	10.5174	-0.737566	5.44669
	102.606	10.4738	-0.695586	5.44669
	102.606	10.531	-0.668643	5.44669
	102.629	10.6764	-0.67826	5.44669
	102.708	10.783	-0.716425	5.44669
	102.79	10.7372	-0.756494	5.44669
	102.76	10.5264	-0.764068	5.44669
	102.668	10.2825	-0.730075	5.44669
	102.677	10.228	-0.685903	5.44669
	102.763	10.4352	-0.667298	5.44669
	102.76	10.6624	-0.673276	5.44669
	102.655	10.6539	-0.689958	5.44669
	102.601	10.5648	-0.71176	5.44669
	102.68	10.579	-0.717645	5.44669
	102.81	10.5258	-0.697044	5.44669
	102.871	10.3366	-0.683898	5.44669
	102.856	10.2506	-0.701071	5.44669
	102.828	10.4253	-0.715369	5.44669
	102.823	10.6502	-0.707769	5.44669
	102.83	10.6523	-0.714059	5.44669
	102.835	10.5193	-0.745313	5.44669
	102.835	10.4051	-0.768143	5.44669
	102.833	10.297	-0.768494	5.44669
	102.832	10.2261	-0.752955	5.44669
	102.832	10.2243	-0.721511	5.44669
	102.833	10.2471	-0.694192	5.44669
	102.855	10.2571	-0.698682	5.44669
	102.912	10.2531	-0.711025	5.44669
	102.958	10.2479	-0.706849	5.44669
	102.984	10.2471	-0.707355	5.44669
	103.028	10.2486	-0.717974	5.44669
	103.067	10.2495	-0.731526	5.44669
	103.072	10.2494	-0.742769	5.44669
	103.062	10.249	-0.728399	5.44669
	103.055	10.2489	-0.692513	5.44669
	103.056	10.249	-0.678492	5.44669
	103.059	10.2491	-0.700467	5.44669
	103.06	10.1999	-0.717046	5.44669
	103.059	10.0731	-0.700816	5.44669
	103.059	10.0206	-0.685692	5.44669
	103.059	10.1394	-0.700482	5.44669
	103.059	10.2722	-0.714485	5.44669
	103.059	10.2958	-0.699737	5.44669
	103.059	10.2601	-0.678279	5.44669
	103.059	10.237	-0.672902	5.44669
	103.059	10.2401	-0.685889	5.44669
	103.059	10.2495	-0.710187	5.44669
	103.059	10.2524	-0.726303	5.44669
	103.059	10.2503	-0.726089	5.44669
	103.059	10.1991	-0.712664	5.44669
	103.059	10.0723	-0.690172	5.44669
	103.081	9.97138	-0.674967	5.44669
	103.139	9.91452	-0.674922	5.44669
	103.162	9.86796	-0.687914	5.44669
	103.109	9.95775	-0.710317	5.44669
	103.071	10.1736	-0.717768	5.44669
	103.117	10.2577	-0.705479	5.44669
	103.157	10.1219	-0.704375	5.44669
	103.136	9.97096	-0.717211	5.44669
	103.132	9.94587	-0.724395	5.44669
	103.163	9.9874	-0.723065	5.44669
	103.204	9.96426	-0.727861	5.44669
	103.259	9.8336	-0.747336	5.44669
	103.297	9.72109	-0.75648	5.44669
	103.299	9.75913	-0.738073	5.44669
	103.286	9.91958	-0.716816	5.44669
	103.281	9.98981	-0.704954	5.44669
	103.283	9.86644	-0.690295	5.44669
	103.286	9.77464	-0.677769	5.44669
	103.286	9.87601	-0.676053	5.44669
	103.285	9.96631	-0.687392	5.44669
	103.285	9.87212	-0.717568	5.44669
	103.285	9.73619	-0.745849	5.44669
	103.285	9.70253	-0.742213	5.44669
	103.285	9.73513	-0.729885	5.44669
	103.285	9.7605	-0.733765	5.44669
	103.285	9.75949	-0.733129	5.44669
	103.285	9.75005	-0.730432	5.44669
	103.285	9.74645	-0.737232	5.44669
	103.285	9.7483	-0.726518	5.44669
	103.307	9.75035	-0.693701	5.44669
	103.365	9.75056	-0.671789	5.44669
	103.411	9.74991	-0.672379	5.44669
	103.415	9.74957	-0.680114	5.44669
	103.4	9.74966	-0.690968	5.44669
	103.416	9.74981	-0.717615	5.44669
	103.475	9.74985	-0.744597	5.44669
	103.525	9.74981	-0.733801	5.44669
	103.529	9.74978	-0.701948	5.44669
	103.514	9.74978	-0.697504	5.44669
	103.506	9.74979	-0.707766	5.44669
	103.508	9.74979	-0.69803	5.44669
	103.512	9.74979	-0.67996	5.44669
	103.513	9.74979	-0.682085	5.44669
	103.512	9.74979	-0.713997	5.44669
	103.511	9.74979	-0.754117	5.44669
	103.511	9.74979	-0.771806	5.44669
	103.511	9.74979	-0.766891	5.44669
	103.534	9.74979	-0.750981	5.44669
	103.591	9.74979	-0.721254	5.44669
	103.615	9.74979	-0.686916	5.44669
	103.583	9.74979	-0.678737	5.44669
	103.603	9.74979	-0.702567	5.44669
	103.696	9.74979	-0.72571	5.44669
	103.739	9.74979	-0.736428	5.44669
	103.682	9.74979	-0.749937	5.44669
	103.636	9.74979	-0.762388	5.44669
	103.68	9.7006	-0.76448	5.44669
	103.744	9.52463	-0.761197	5.44669
	103.76	9.29624	-0.75125	5.44669
	103.745	9.18666	-0.731269	5.44669
	103.733	9.20983	-0.723746	5.44669
	103.733	9.25657	-0.735142	5.44669
	103.738	9.3168	-0.728026	5.44669
	103.739	9.43153	-0.695077	5.44669
	103.738	9.47499	-0.6797	5.44669
	103.737	9.40588	-0.700062	5.44669
	103.737	9.40331	-0.724318	5.44669
	103.738	9.43342	-0.736735	5.44669
	103.738	9.39881	-0.74269	5.44669
	103.738	9.46436	-0.726513	5.44669
	103.738	9.61688	-0.691751	5.44669
	103.738	9.57694	-0.670972	5.44669
	103.738	9.34567	-0.67273	5.44669
	103.738	9.18842	-0.680551	5.44669
	103.738	9.19294	-0.683155	5.44268
	103.76	9.24886	-0.681458	5.43234
	103.84	9.27038	-0.679821	5.42806
	103.943	9.25947	-0.679738	5.43775
	103.993	9.24724	-0.688156	5.44858
	103.983	9.246	-0.708699	5.4505
	103.961	9.24982	-0.717002	5.44759
	103.956	9.25187	-0.697863	5.44571
	103.962	9.25136	-0.684469	5.44595
	103.966	9.25043	-0.701019	5.44673
	103.966	9.25021	-0.715145	5.44696
	103.964	9.25046	-0.699822	5.44679
	103.964	9.25064	-0.685951	5.44663
	103.964	9.25062	-0.700944	5.44663
	103.964	9.25055	-0.714586	5.44668
	103.964	9.25053	-0.699615	5.44671
	103.964	9.25054	-0.686063	5.4467
	103.964	9.25056	-0.701064	5.44668
	103.964	9.25056	-0.714597	5.44668
	103.964	9.25056	-0.699577	5.44669
	103.964	9.25055	-0.678172	5.44669
	103.964	9.25055	-0.672914	5.44669
	103.964	9.25056	-0.685932	5.44669
	103.964	9.25056	-0.710201	5.44669
	103.964	9.25055	-0.718423	5.44669
	103.964	9.25055	-0.705795	5.44669
	103.964	9.25055	-0.704275	5.44669
	103.964	9.25055	-0.709186	5.44669
	103.964	9.25055	-0.704081	5.44669
	103.964	9.25055	-0.706848	5.44669
	103.964	9.25055	-0.718745	5.44669
	103.964	9.25055	-0.732029	5.44669
	103.986	9.25055	-0.742706	5.44669
	104.066	9.25055	-0.736065	5.44669
	104.17	9.25055	-0.728476	5.44669
	104.219	9.25055	-0.735368	5.44669
	104.209	9.25055	-0.726432	5.44669
	104.165	9.25055	-0.694327	5.44669
	104.103	9.25055	-0.672082	5.44669
	104.085	9.25055	-0.672279	5.44669
	104.142	9.25055	-0.679968	5.44669
	104.202	9.25055	-0.683071	5.44669
	104.212	9.25055	-0.68163	5.44669
	104.195	9.25055	-0.679923	5.44669
	104.185	9.25055	-0.679719	5.44669
	104.186	9.25055	-0.688112	5.44669
	104.191	9.25055	-0.716558	5.44669
	104.192	9.25055	-0.753039	5.44669
	104.191	9.25055	-0.762572	5.44669
	104.19	9.25055	-0.730677	5.44669
	104.19	9.25055	-0.686686	5.44669
	104.19	9.25055	-0.667412	5.44669
	104.213	9.20136	-0.680916	5.44669
	104.27	9.07459	-0.710105	5.44669
	104.316	9.02216	-0.720174	5.44669
	104.32	9.09178	-0.698693	5.44669
	104.306	9.04857	-0.675819	5.44669
	104.321	8.89293	-0.672242	5.44669
	104.38	8.87442	-0.678617	5.44669
	104.43	8.97615	-0.682517	5.44669
	104.434	9.03391	-0.689749	5.44669
	104.419	8.97411	-0.71625	5.44669
	104.411	8.82258	-0.744458	5.44669
	104.414	8.76358	-0.734228	5.44669
	104.417	8.88845	-0.702176	5.44669
	104.418	8.97689	-0.697448	5.44669
	104.417	8.87357	-0.715532	5.44669
	104.416	8.73446	-0.726162	5.44669
	104.416	8.70272	-0.716532	5.44669
	104.417	8.73726	-0.699638	5.44669
	104.417	8.76275	-0.710287	5.44669
	104.417	8.76111	-0.74663	5.44669
	104.439	8.75136	-0.770037	5.44669
	104.519	8.74785	-0.768819	5.44669
	104.6	8.74985	-0.760289	5.44669
	104.57	8.75194	-0.749326	5.44669
	104.478	8.7521	-0.730786	5.44669
	104.487	8.75142	-0.716356	5.44669
	104.596	8.75109	-0.71523	5.44669
	104.672	8.75118	-0.719622	5.44669
	104.671	8.75134	-0.71395	5.44669
	104.644	8.75138	-0.700888	5.44669
	104.633	8.75133	-0.71173	5.44669
	104.639	8.7513	-0.73892	5.44669
	104.644	8.75131	-0.733565	5.44669
	104.645	8.75132	-0.703875	5.44669
	104.643	8.75132	-0.706267	5.44669
	104.642	8.75132	-0.743482	5.44669
	104.643	8.75132	-0.770154	5.44669
	104.643	8.75132	-0.762117	5.44669
	104.643	8.70213	-0.724711	5.44669
	104.643	8.57535	-0.692269	5.44669
	104.643	8.47373	-0.704608	5.44669
	104.643	8.46577	-0.73905	5.44669
	104.643	8.4969	-0.74403	5.44669
	104.665	8.51251	-0.725201	5.44669
	104.723	8.55713	-0.7063	5.44669
	104.746	8.67644	-0.68787	5.44669
	104.693	8.77656	-0.676273	5.44669
	104.655	8.78654	-0.676289	5.44669
	104.724	8.75679	-0.680151	5.44669
	104.844	8.69185	-0.681722	5.44669
	104.881	8.5691	-0.681	5.44669
	104.812	8.52395	-0.680138	5.44669
	104.763	8.5952	-0.680034	5.44669
	104.81	8.55008	-0.680296	5.44669
	104.877	8.34387	-0.680443	5.44669
	104.87	8.24788	-0.688282	5.44669
	104.796	8.42448	-0.716372	5.44669
	104.76	8.65368	-0.74503	5.44669
	104.815	8.60771	-0.742295	5.44669
	104.88	8.39606	-0.72234	5.44669
	104.892	8.35538	-0.705717	5.44669
	104.875	8.41857	-0.688643	5.44669
	104.863	8.36191	-0.676804	5.44669
	104.865	8.25108	-0.676236	5.44669
	104.869	8.26374	-0.679941	5.44669
	104.871	8.41299	-0.689523	5.44669
	104.87	8.48756	-0.717072	5.44669
	104.869	8.36999	-0.744882	5.44669
	104.869	8.22988	-0.734114	5.44669
	104.869	8.20279	-0.701977	5.44669
	104.869	8.23963	-0.697405	5.44669
	104.869	8.26444	-0.715585	5.44669
	104.869	8.26169	-0.73407	5.44669
	104.891	8.25172	-0.744685	5.44669
	104.971	8.24851	-0.728298	5.44669
	105.053	8.25072	-0.69179	5.44669
	105.022	8.25278	-0.670354	5.44669
	104.931	8.25286	-0.672457	5.44669
	104.94	8.30135	-0.688527	5.44669
	105.049	8.4278	-0.711452	5.44669
	105.125	8.48035	-0.718025	5.44669
	105.123	8.36169	-0.697313	5.44669
	105.097	8.22897	-0.676005	5.44669
	105.086	8.20536	-0.672811	5.44669
	105.091	8.24103	-0.686659	5.44669
	105.097	8.26411	-0.710542	5.44669
	105.098	8.26106	-0.726178	5.44669
	105.096	8.25157	-0.72591	5.44669
	105.095	8.24868	-0.720505	5.44669
	105.095	8.25084	-0.726249	5.44669
	105.096	8.25277	-0.747571	5.44669
	105.096	8.20362	-0.765022	5.44669
	105.118	8.07618	-0.758555	5.44669
	105.175	8.02345	-0.72505	5.44669
	105.221	8.14238	-0.685807	5.44669
	105.247	8.27529	-0.676922	5.44669
	105.268	8.24969	-0.710072	5.44669
	105.25	8.08716	-0.746487	5.44669
	105.232	7.96244	-0.745154	5.44669
	105.275	7.90836	-0.723021	5.44669
	105.329	7.87141	-0.704986	5.44669
	105.34	7.96425	-0.695965	5.44669
	105.327	8.17796	-0.70499	5.44669
	105.317	8.30926	-0.712989	5.44669
	105.318	8.25096	-0.69755	5.44669
	105.322	8.02638	-0.677902	5.44669
	105.323	7.83035	-0.681393	5.44669
	105.322	7.85782	-0.706568	5.44669
	105.322	7.94372	-0.718521	5.44669
	105.321	7.8723	-0.707129	5.44669
	105.322	7.7472	-0.712669	5.44669
	105.322	7.70995	-0.737087	5.44669
	105.322	7.73719	-0.732462	5.44669
	105.322	7.76159	-0.696193	5.44669
	105.344	7.76208	-0.670712	5.44669
	105.402	7.75361	-0.671041	5.44669
	105.425	7.74988	-0.679936	5.44669
	105.394	7.75134	-0.683498	5.44669
	105.413	7.75327	-0.689691	5.44669
	105.506	7.75356	-0.715877	5.44669
	105.572	7.753	-0.752193	5.44669
	105.572	7.75266	-0.76246	5.44669
	105.549	7.75271	-0.73093	5.44669
	105.54	7.75286	-0.694703	5.44669
	105.544	7.7529	-0.695539	5.44669
	105.549	7.75286	-0.709526	5.44669
	105.55	7.75284	-0.699467	5.44669
	105.548	7.75284	-0.687807	5.44669
	105.548	7.75285	-0.701849	5.44669
	105.548	7.75285	-0.722177	5.44669
	105.548	7.75285	-0.727331	5.44669
	105.548	7.75285	-0.714653	5.44669
	105.548	7.75285	-0.690563	5.44669
	105.548	7.75285	-0.674425	5.44669
	105.548	7.75285	-0.682426	5.44669
	105.57	7.75285	-0.708238	5.44669
	105.628	7.75285	-0.726724	5.44669
	105.652	7.75285	-0.726959	5.44669
	105.62	7.75285	-0.712879	5.44669
	105.617	7.75285	-0.697823	5.44669
	105.653	7.75285	-0.710825	5.44669
	105.673	7.75285	-0.747501	5.44669
	105.669	7.75285	-0.76234	5.44669
	105.683	7.75285	-0.732556	5.44669
	105.738	7.75285	-0.695428	5.44669
	105.786	7.75285	-0.703135	5.44669
	105.791	7.75285	-0.74518	5.44669
	105.777	7.75285	-0.764109	5.44669
	105.77	7.75285	-0.741994	5.44669
	105.771	7.75285	-0.723611	5.44669
	105.775	7.75285	-0.731264	5.44669
	105.776	7.70366	-0.73432	5.44669
	105.775	7.57688	-0.73182	5.44669
	105.774	7.52445	-0.737391	5.44669
	105.774	7.64327	-0.726091	5.44669
	105.774	7.77602	-0.693465	5.44669
	105.774	7.7504	-0.671842	5.44669
	105.774	7.58792	-0.672485	5.44669
	105.774	7.51241	-0.68014	5.44669
	105.774	7.63429	-0.68307	5.44669
	105.774	7.77654	-0.689439	5.44669
	105.774	7.80299	-0.708053	5.44669
	105.774	7.76512	-0.724146	5.44669
	105.797	7.74012	-0.725944	5.44669
	105.854	7.74314	-0.71337	5.44669
	105.9	7.75331	-0.69839	5.44669
	105.926	7.75649	-0.710888	5.44669
	105.969	7.70502	-0.739455	5.44669
	106.008	7.57616	-0.741959	5.44669
	106.014	7.52366	-0.724189	5.44669
	106.003	7.64319	-0.706612	5.44669
	105.997	7.72708	-0.688361	5.44669
	105.998	7.57456	-0.676368	5.44669
	106.001	7.35949	-0.676154	5.44669
	106.002	7.35358	-0.680061	5.44669
	106.001	7.48149	-0.681732	5.44669
	106	7.54571	-0.681036	5.44669
	106	7.4793	-0.68015	5.44669
	106.001	7.32271	-0.687896	5.44669
	106.001	7.21474	-0.708444	5.44669
	106.001	7.21474	-0.716988	5.44669
	106.023	7.25145	-0.697947	5.44669
	106.103	7.26657	-0.676639	5.44669
	106.206	7.25981	-0.672851	5.44669
	106.256	7.2516	-0.67858	5.44669
	106.245	7.25056	-0.690156	5.44669
	106.224	7.25305	-0.70995	5.44669
	106.219	7.25446	-0.716815	5.44669
	106.225	7.25417	-0.705211	5.44669
	106.229	7.25354	-0.712472	5.44669
	106.229	7.25338	-0.737686	5.44669
	106.227	7.25354	-0.732783	5.44669
	106.226	7.25366	-0.703986	5.44669
	106.227	7.25366	-0.698721	5.44669
	106.227	7.25361	-0.707552	5.44669
	106.227	7.25359	-0.697508	5.44669
	106.227	7.2536	-0.687688	5.44669
	106.227	7.25361	-0.710366	5.44669
	106.227	7.25361	-0.742774	5.44669
	106.227	7.25361	-0.735622	5.44669
	106.249	7.25361	-0.695489	5.44669
	106.307	7.25361	-0.669293	5.44669
	106.33	7.25361	-0.670696	5.44669
	106.277	7.25361	-0.680296	5.44669
	106.216	7.25361	-0.683771	5.44669
	106.206	7.25361	-0.681807	5.44669
	106.244	7.25361	-0.679748	5.44669
	106.312	7.25361	-0.687454	5.44669
	106.357	7.25361	-0.708402	5.44669
	106.378	7.20442	-0.724998	5.44669
	106.42	7.07765	-0.726176	5.44669
	106.46	7.02521	-0.713165	5.44669
	106.467	7.14403	-0.69035	5.44669
	106.456	7.27679	-0.682735	5.44669
	106.45	7.30035	-0.710842	5.44669
	106.451	7.26465	-0.744735	5.44669
	106.453	7.24157	-0.744145	5.44669
	106.454	7.24464	-0.723221	5.44669
	106.454	7.25413	-0.705428	5.44669
	106.453	7.20783	-0.688209	5.44669
	106.453	7.07889	-0.684596	5.44669
	106.453	6.97533	-0.704513	5.44669
	106.476	6.96733	-0.724435	5.44669
	106.533	7.04833	-0.735202	5.44669
	106.579	7.14181	-0.742005	5.44669
	106.605	7.11198	-0.734643	5.44669
	106.626	7.05988	-0.720258	5.44669
	106.585	7.14604	-0.707573	5.44669
	106.51	7.21606	-0.690161	5.44669
	106.529	7.06964	-0.676781	5.44669
	106.637	6.81287	-0.675687	5.44669
	106.709	6.68115	-0.679719	5.44669
	106.706	6.70519	-0.681754	5.44669
	106.68	6.76016	-0.681167	5.44669
	106.67	6.77434	-0.688067	5.44669
	106.675	6.76069	-0.708154	5.44669
	106.681	6.74993	-0.716806	5.44669
	106.682	6.75027	-0.697974	5.44669
	106.68	6.75424	-0.676715	5.44669
	106.679	6.75578	-0.672873	5.44669
	106.679	6.75501	-0.686433	5.44669
	106.68	6.75414	-0.718296	5.44669
	106.68	6.75405	-0.746494	5.44669
	106.68	6.75432	-0.734354	5.44669
	106.702	6.75447	-0.693634	5.44669
	106.759	6.75443	-0.676837	5.44669
	106.805	6.75437	-0.699374	5.44669
	106.809	6.75435	-0.717176	5.44669
	106.773	6.75437	-0.70913	5.44669
	106.708	6.75438	-0.713987	5.44669
	106.664	6.75438	-0.744799	5.44669
	106.686	6.75437	-0.760083	5.44669
	106.781	6.75437	-0.732571	5.44669
	106.89	6.75437	-0.688365	5.44669
	106.937	6.75437	-0.675313	5.44669
	106.923	6.70519	-0.700616	5.44669
	106.902	6.57841	-0.72611	5.44669
	106.898	6.52598	-0.729419	5.44669
	106.904	6.6448	-0.714129	5.44669
	106.908	6.77755	-0.689602	5.44669
	106.907	6.80111	-0.674208	5.44669
	106.906	6.76541	-0.674807	5.44669
	106.905	6.74234	-0.680264	5.44669
	106.906	6.7454	-0.690166	5.44669
	106.906	6.75489	-0.709355	5.44669
	106.906	6.70859	-0.716563	5.44669
	106.906	6.53046	-0.697446	5.44669
	106.906	6.34932	-0.684451	5.44669
	106.906	6.41567	-0.709031	5.44669
	106.906	6.66791	-0.751236	5.44669
	106.928	6.82452	-0.7645	5.44669
	107.008	6.81227	-0.739997	5.44669
	107.111	6.70415	-0.714764	5.44669
	107.161	6.50815	-0.703409	5.44669
	107.151	6.29236	-0.690377	5.44669
	107.129	6.19518	-0.678352	5.44669
	107.124	6.26827	-0.676268	5.44669
	107.13	6.48686	-0.687275	5.44669
	107.134	6.67513	-0.717442	5.44669
	107.134	6.59734	-0.745838	5.44669
	107.132	6.33776	-0.742253	5.44669
	107.132	6.18214	-0.729906	5.44669
	107.132	6.24661	-0.74163	5.44669
	107.132	6.48242	-0.753404	5.44669
	107.132	6.73015	-0.730948	5.44669
	107.132	6.77733	-0.690067	5.44669
	107.132	6.56577	-0.668733	5.44669
	107.132	6.29013	-0.680268	5.44669
	107.132	6.17371	-0.717235	5.44669
	107.132	6.21087	-0.75612	5.44669
	107.132	6.2659	-0.771494	5.44669
	107.132	6.27544	-0.758178	5.44669
	107.132	6.25983	-0.722583	5.44669
	107.132	6.24989	-0.692777	5.44669
	107.132	6.25127	-0.705577	5.44669
	107.154	6.25539	-0.739275	5.44669
	107.234	6.25662	-0.735909	5.44669
	107.338	6.25567	-0.696861	5.44669
	107.387	6.25484	-0.669767	5.44669
	107.377	6.25482	-0.670408	5.44669
	107.356	6.25511	-0.687878	5.44669
	107.351	6.25524	-0.719779	5.44669
	107.356	6.25519	-0.754473	5.44669
	107.36	6.25512	-0.769899	5.44669
	107.36	6.25511	-0.758095	5.44669
	107.358	6.20594	-0.730986	5.44669
	107.358	6.07918	-0.721185	5.44669
	107.358	5.97755	-0.734168	5.44669
	107.359	5.96959	-0.728529	5.44669
	107.381	6.00072	-0.695633	5.44669
	107.46	6.01633	-0.671884	5.44669
	107.542	6.06095	-0.671732	5.44669
	107.512	6.18026	-0.679809	5.44669
	107.42	6.28038	-0.69107	5.44669
	107.429	6.29036	-0.709896	5.44669
	107.538	6.21142	-0.724339	5.44669
	107.614	6.01971	-0.73324	5.44669
	107.613	5.79533	-0.741217	5.44669
	107.586	5.69304	-0.735009	5.44669
	107.575	5.71784	-0.720692	5.44268
	107.58	5.76267	-0.715495	5.43234
	107.586	5.77232	-0.718184	5.42806
	107.587	5.76039	-0.713252	5.43775
	107.585	5.75195	-0.701107	5.44858
	107.584	5.75265	-0.704199	5.4505
	107.584	5.75595	-0.710829	5.44759
	107.585	5.75708	-0.696926	5.44571
	107.585	5.75638	-0.686279	5.44595
	107.585	5.75568	-0.709982	5.44272
	107.585	5.75564	-0.743115	5.43262
	107.585	5.75587	-0.735901	5.42816
	107.585	5.75598	-0.703356	5.43769
	107.585	5.75595	-0.697347	5.44852
	107.585	5.75589	-0.715071	5.45049
[truncated: 702 more rows]
