# Supplementary material for: Design of a cosmetic glove stiffness compensation mechanism for toddler-sized hand prostheses
Source: PLoS One. 2017 Aug 11;12(8):e0183233. doi: 10.1371/journal.pone.0183233 (PMC5553851; doi:10.1371/journal.pone.0183233)
Supplement: S1 Dataset — (ZIP) [file pone.0183233.s001.zip › 02 Spring measurements/RVS3_3.xlsx]

## Sheet: RVS3_3
LabVIEW Measurement
Writer_Version	2
Reader_Version	2
Separator	Tab
Decimal_Separator	.
Multi_Headings	No
X_Columns	No
Time_Pref	Absolute
Operator	localadmin
Date	2013-09-24
Time	00:15:26.357000
***End_of_Header***
Channels	4
Samples	10	10	10	10
Date	2013-09-24	2013-09-24	2013-09-24	2013-09-24
Time	00:15:38.057000	00:15:38.057000	00:15:38.057000	00:15:38.058000
Y_Unit_Label	mm	N	N	Pa
X_Dimension	Time	Time	Time	Time
X0	0	0	0	0
Delta_X	0.01	0.01	0.01	0.01
***End_of_Header***
X_Value	Voltage LVDT (Filtered)	Voltage Load Cell (Filtered)	Voltage Pinch Load Cell (Filtered)	Voltage Pressure (Filtered)	Comment
	112.519	0.264307	-0.746727	5.44669
	112.568	0.264307	-0.737697	5.44669
	112.509	0.264307	-0.702824	5.44669
	112.438	0.264307	-0.704357	5.44669
	112.425	0.264307	-0.735184	5.44669
	112.466	0.264307	-0.734628	5.44669
	112.536	0.264307	-0.697778	5.44669
	112.581	0.264307	-0.670606	5.44669
	112.579	0.264307	-0.670433	5.44669
	112.563	0.264307	-0.679719	5.44669
	112.558	0.264307	-0.683623	5.44669
	112.538	0.264307	-0.689821	5.44669
	112.484	0.264307	-0.715886	5.44669
	112.461	0.264307	-0.74428	5.44669
	112.514	0.264307	-0.734283	5.44669
	112.573	0.264307	-0.694392	5.44669
	112.584	0.264307	-0.67718	5.44669
	112.568	0.264307	-0.707119	5.44669
	112.558	0.264307	-0.745157	5.44669
	112.559	0.264307	-0.745646	5.44669
	112.563	0.264307	-0.7237	5.44669
	112.565	0.264307	-0.705095	5.44669
	112.564	0.264307	-0.687899	5.44669
	112.563	0.264307	-0.676714	5.44669
	112.563	0.264307	-0.676463	5.44669
	112.563	0.264307	-0.680068	5.44669
	112.563	0.264307	-0.689495	5.44669
	112.563	0.264307	-0.717015	5.44669
	112.541	0.264307	-0.744868	5.44669
	112.483	0.264307	-0.734128	5.44669
	112.437	0.264307	-0.694118	5.44669
	112.411	0.264307	-0.67712	5.44669
	112.368	0.264307	-0.699321	5.44669
	112.329	0.313497	-0.717053	5.44669
	112.323	0.440273	-0.701227	5.44669
	112.356	0.492705	-0.677991	5.44669
	112.443	0.373887	-0.680122	5.44669
	112.545	0.241132	-0.706004	5.44669
	112.57	0.217568	-0.718737	5.44669
	112.501	0.253272	-0.699548	5.44669
	112.457	0.276346	-0.676688	5.44669
	112.484	0.27328	-0.672302	5.44669
	112.492	0.263787	-0.678333	5.44669
	112.483	0.2609	-0.682377	5.44669
	112.52	0.263065	-0.68192	5.44669
	112.568	0.264998	-0.688162	5.44669
	112.58	0.265038	-0.707926	5.44669
	112.568	0.264368	-0.716676	5.44669
	112.537	0.264073	-0.705872	5.44669
	112.48	0.264187	-0.704928	5.44669
	112.46	0.26434	-0.709432	5.44669
	112.492	0.264364	-0.703952	5.44669
	112.494	0.264319	-0.714577	5.44669
	112.481	0.264292	-0.739016	5.44669
	112.518	0.264297	-0.740463	5.44669
	112.568	0.264308	-0.731588	5.44669
	112.58	0.264311	-0.742972	5.44669
	112.568	0.264309	-0.753369	5.44669
	112.559	0.264306	-0.730456	5.44669
	112.56	0.264306	-0.689874	5.44669
	112.541	0.264307	-0.668827	5.44669
	112.462	0.264307	-0.672505	5.44669
	112.358	0.264307	-0.681221	5.44669
	112.33	0.264307	-0.691386	5.44669
	112.398	0.264307	-0.717397	5.44669
	112.465	0.264307	-0.752227	5.44669
	112.496	0.264307	-0.769804	5.44669
	112.534	0.264307	-0.758853	5.44669
	112.569	0.264307	-0.723467	5.44669
	112.575	0.264307	-0.685037	5.44669
	112.566	0.264307	-0.669291	5.44669
	112.56	0.264307	-0.682291	5.44669
	112.539	0.264307	-0.717884	5.44669
	112.461	0.264307	-0.755673	5.44669
	112.381	0.264307	-0.763205	5.44669
	112.388	0.264307	-0.730006	5.44669
	112.444	0.264307	-0.68618	5.44669
	112.469	0.264307	-0.667438	5.44669
	112.438	0.264307	-0.673236	5.44669
	112.39	0.264307	-0.68202	5.44669
	112.422	0.264307	-0.683591	5.44669
	112.525	0.264307	-0.681118	5.44669
	112.591	0.264307	-0.679523	5.44669
	112.587	0.264307	-0.679734	5.44669
	112.541	0.264307	-0.680389	5.44669
	112.452	0.264307	-0.688459	5.44669
	112.376	0.264307	-0.708595	5.44669
	112.411	0.264307	-0.716851	5.44669
	112.504	0.264307	-0.705707	5.44669
	112.515	0.264307	-0.704797	5.44669
	112.485	0.264307	-0.709436	5.44669
	112.49	0.264307	-0.696129	5.44669
	112.484	0.264307	-0.678569	5.44669
	112.477	0.264307	-0.674307	5.44669
	112.52	0.264307	-0.678504	5.44669
	112.548	0.264307	-0.689606	5.44669
	112.501	0.264307	-0.717617	5.44669
	112.442	0.264307	-0.745081	5.44669
	112.429	0.264307	-0.734003	5.44669
	112.467	0.264307	-0.69399	5.44669
	112.535	0.264307	-0.677111	5.44669
	112.58	0.264307	-0.707233	5.44669
	112.557	0.264307	-0.7531	5.44669
	112.484	0.264307	-0.765921	5.44669
	112.432	0.264307	-0.732059	5.44669
	112.409	0.264307	-0.686075	5.44669
	112.391	0.264307	-0.666665	5.44669
	112.432	0.264307	-0.672949	5.44669
	112.529	0.264307	-0.682175	5.44669
	112.589	0.264307	-0.691628	5.44669
	112.585	0.264307	-0.709289	5.44669
	112.563	0.264307	-0.723886	5.44669
	112.555	0.264307	-0.725395	5.44669
	112.538	0.264307	-0.713233	5.44669
	112.462	0.264307	-0.690656	5.44669
	112.382	0.264307	-0.682839	5.44669
	112.41	0.264307	-0.702906	5.44669
	112.523	0.264307	-0.716515	5.44669
	112.594	0.264307	-0.699726	5.44669
	112.589	0.264307	-0.677553	5.44669
	112.563	0.264307	-0.672602	5.44669
	112.554	0.264307	-0.678151	5.44669
	112.559	0.264307	-0.682194	5.44669
	112.565	0.264307	-0.681909	5.44669
	112.565	0.264307	-0.688222	5.44669
	112.563	0.264307	-0.707955	5.44669
	112.562	0.264307	-0.724538	5.44669
	112.54	0.264307	-0.726142	5.44669
	112.483	0.264307	-0.713314	5.44669
	112.437	0.264307	-0.690425	5.44669
	112.411	0.264307	-0.682713	5.44669
	112.39	0.264307	-0.702935	5.44669
	112.431	0.264307	-0.716573	5.44669
	112.507	0.264307	-0.699739	5.44669
	112.51	0.264307	-0.677538	5.44669
	112.482	0.264307	-0.672591	5.44669
	112.491	0.264307	-0.678151	5.44669
	112.486	0.264307	-0.682198	5.44669
	112.455	0.264307	-0.68191	5.44669
	112.44	0.264307	-0.688221	5.44669
	112.466	0.264307	-0.707954	5.44669
	112.508	0.264307	-0.716667	5.44669
	112.499	0.264307	-0.697987	5.44669
	112.477	0.264307	-0.67677	5.44669
	112.515	0.264307	-0.672891	5.44669
	112.568	0.264307	-0.686421	5.44669
	112.581	0.264307	-0.710414	5.44669
	112.569	0.264307	-0.718338	5.44669
	112.559	0.264307	-0.705684	5.44669
	112.559	0.264307	-0.704258	5.44669
	112.541	0.264307	-0.709219	5.44669
	112.462	0.264307	-0.69623	5.44669
	112.358	0.264307	-0.678689	5.44669
	112.308	0.264307	-0.682192	5.44669
	112.318	0.264307	-0.706623	5.44669
	112.339	0.264307	-0.71826	5.44669
	112.345	0.264307	-0.707	5.44669
	112.339	0.264307	-0.712708	5.44669
	112.335	0.264307	-0.737149	5.44669
	112.335	0.264307	-0.732475	5.44669
	112.337	0.264307	-0.696176	5.44669
	112.337	0.264307	-0.670701	5.44669
	112.337	0.264307	-0.678913	5.44669
	112.337	0.264307	-0.708096	5.44669
	112.337	0.264307	-0.720044	5.44669
	112.337	0.264307	-0.699353	5.44669
	112.337	0.264307	-0.676141	5.44669
	112.337	0.313497	-0.672143	5.44669
	112.337	0.489463	-0.67846	5.44669
	112.337	0.71786	-0.690357	5.44669
	112.337	0.82744	-0.717947	5.44669
	112.337	0.804266	-0.744953	5.44669
	112.337	0.757527	-0.741703	5.44669
	112.337	0.746491	-0.72999	5.44669
	112.337	0.75853	-0.741861	5.44669
	112.337	0.767503	-0.753471	5.44669
	112.337	0.766983	-0.730894	5.44669
	112.337	0.763576	-0.697892	5.44669
	112.337	0.762334	-0.696888	5.44669
	112.315	0.812215	-0.716829	5.44669
	112.235	0.939721	-0.734775	5.44669
	112.131	1.0414	-0.744538	5.44669
	112.082	1.09832	-0.727986	5.44669
	112.092	1.19384	-0.691711	5.44669
	112.113	1.27989	-0.670432	5.44669
	112.118	1.29248	-0.672518	5.44669
	112.113	1.26882	-0.680654	5.44669
	112.109	1.25471	-0.691144	5.44669
	112.109	1.25724	-0.709627	5.44669
	112.111	1.26333	-0.7242	5.44669
	112.111	1.26498	-0.725407	5.44669
	112.111	1.26351	-0.720997	5.44669
	112.11	1.2623	-0.726634	5.44669
	112.11	1.26232	-0.739686	5.44669
	112.111	1.26276	-0.728853	5.44669
	112.111	1.26293	-0.701671	5.44669
	112.111	1.26285	-0.699155	5.44669
	112.111	1.26276	-0.708558	5.44669
	112.111	1.26274	-0.697775	5.44669
	112.111	1.31196	-0.687443	5.44669
	112.111	1.48795	-0.702298	5.44669
	112.111	1.71634	-0.714623	5.44669
	112.111	1.82591	-0.70702	5.44669
	112.111	1.80273	-0.70614	5.44669
	112.111	1.756	-0.709532	5.44669
	112.111	1.74496	-0.703563	5.44669
	112.111	1.757	-0.714378	5.44669
	112.111	1.76598	-0.739072	5.44669
	112.111	1.76545	-0.732686	5.44669
	112.111	1.76205	-0.695582	5.44669
	112.111	1.76081	-0.678247	5.44669
	112.111	1.7615	-0.699273	5.44669
	112.111	1.76223	-0.724503	5.44669
	112.111	1.76229	-0.737094	5.44669
	112.111	1.76205	-0.742774	5.44669
	112.111	1.76193	-0.726421	5.44669
	112.111	1.76197	-0.699553	5.44669
	112.088	1.76202	-0.699132	5.44669
	112.031	1.76204	-0.709301	5.44669
	112.007	1.76202	-0.698094	5.44669
	112.061	1.76201	-0.687312	5.44669
	112.121	1.76201	-0.70213	5.44669
	112.132	1.76202	-0.714599	5.44669
	112.116	1.76202	-0.70707	5.44669
	112.083	1.76202	-0.71404	5.44669
	112.027	1.76202	-0.737682	5.44669
	111.985	1.76202	-0.732225	5.44669
	111.96	1.76202	-0.695882	5.44669
	111.916	1.76202	-0.670666	5.44669
	111.876	1.76202	-0.679003	5.44669
	111.87	1.76202	-0.708146	5.44669
	111.881	1.76202	-0.720033	5.44669
	111.888	1.76202	-0.707201	5.44669
	111.909	1.76202	-0.704291	5.44669
	111.964	1.76202	-0.708694	5.44669
	111.987	1.76202	-0.703869	5.44669
	111.934	1.76202	-0.714805	5.44669
	111.874	1.76202	-0.739141	5.44669
	111.863	1.76202	-0.732564	5.44669
	111.879	1.76202	-0.695506	5.44669
	111.89	1.76202	-0.670388	5.44669
	111.888	1.76202	-0.671149	5.44669
	111.862	1.76202	-0.680097	5.44669
	111.781	1.76202	-0.691397	5.44669
	111.678	1.8112	-0.709931	5.44669
	111.629	1.98717	-0.724237	5.44669
	111.64	2.16638	-0.733185	5.44669
	111.661	2.14918	-0.74123	5.44669
	111.666	2.07358	-0.727164	5.44669
	111.66	2.14566	-0.700413	5.44669
	111.656	2.26737	-0.699228	5.44669
	111.656	2.30298	-0.709035	5.44669
	111.658	2.27625	-0.697949	5.44669
	111.658	2.25265	-0.679475	5.44669
	111.658	2.25231	-0.67404	5.44669
	111.658	2.26056	-0.67807	5.44669
	111.658	2.26414	-0.681649	5.44669
	111.658	2.26271	-0.68958	5.44669
	111.658	2.26083	-0.716487	5.44669
	111.636	2.26056	-0.752488	5.44669
	111.556	2.26111	-0.762366	5.44669
	111.452	2.26144	-0.730786	5.44669
	111.403	2.26138	-0.694676	5.44669
	111.413	2.26124	-0.695578	5.44669
	111.434	2.2612	-0.709552	5.44669
	111.439	2.26123	-0.707334	5.44669
	111.434	2.26126	-0.715952	5.44669
	111.43	2.26126	-0.746261	5.44669
	111.43	2.26125	-0.767868	5.44669
	111.432	2.26125	-0.76017	5.44669
	111.432	2.26125	-0.724708	5.44669
	111.432	2.26125	-0.692959	5.44669
	111.432	2.26125	-0.697028	5.44669
	111.432	2.26125	-0.710771	5.44669
	111.432	2.26125	-0.699459	5.44669
	111.432	2.26125	-0.679491	5.44669
	111.432	2.31044	-0.68138	5.44669
	111.432	2.43722	-0.705998	5.44669
	111.432	2.48965	-0.718287	5.44669
	111.432	2.37083	-0.699362	5.44669
	111.409	2.23808	-0.67677	5.44669
	111.33	2.21451	-0.680274	5.44669
	111.226	2.25021	-0.706501	5.44669
	111.176	2.27329	-0.718891	5.44669
	111.187	2.31941	-0.699436	5.44669
	111.208	2.4367	-0.676586	5.44669
	111.213	2.53543	-0.6723	5.44669
	111.208	2.59474	-0.678368	5.44669
	111.204	2.69232	-0.690263	5.44669
	111.204	2.72919	-0.71007	5.44669
	111.205	2.61427	-0.716828	5.44669
	111.206	2.53788	-0.705173	5.44669
	111.206	2.64271	-0.704581	5.44669
	111.205	2.77816	-0.709536	5.44669
	111.205	2.80783	-0.696248	5.44669
	111.205	2.77373	-0.686454	5.44669
	111.205	2.74916	-0.702426	5.44669
	111.205	2.75103	-0.722899	5.44669
	111.205	2.76055	-0.727429	5.44669
	111.205	2.76388	-0.722308	5.44669
	111.205	2.76188	-0.718593	5.44669
	111.205	2.75987	-0.710994	5.44669
	111.205	2.75973	-0.700015	5.44669
	111.205	2.76039	-0.712415	5.44669
	111.205	2.76071	-0.747388	5.44669
	111.205	2.76062	-0.769598	5.44669
	111.205	2.76046	-0.760495	5.44669
	111.205	2.76043	-0.724229	5.44669
	111.205	2.76047	-0.692643	5.44669
	111.205	2.7605	-0.704936	5.44669
	111.205	2.7605	-0.739054	5.44669
	111.183	2.76049	-0.736044	5.44669
	111.126	2.76048	-0.704867	5.44669
	111.08	2.76049	-0.705801	5.44669
	111.054	2.76049	-0.742934	5.44669
	111.033	2.76049	-0.762219	5.44669
	111.051	2.76049	-0.742	5.44669
	111.069	2.76049	-0.716415	5.44669
	111.026	2.76049	-0.703389	5.44669
	110.972	2.76049	-0.697652	5.44669
	110.96	2.76049	-0.706265	5.44669
	110.974	2.76049	-0.720794	5.44669
	110.984	2.80968	-0.725225	5.44669
	110.983	2.93645	-0.714269	5.44669
	110.979	2.98888	-0.691152	5.44669
	110.978	2.87007	-0.674808	5.44669
	110.979	2.73731	-0.674507	5.44669
	110.979	2.71375	-0.679926	5.44669
	110.979	2.74945	-0.690131	5.44669
	110.957	2.77253	-0.709461	5.44669
	110.877	2.76946	-0.71662	5.44669
	110.773	2.75997	-0.705303	5.44669
	110.746	2.80627	-0.704709	5.44669
	110.814	2.93521	-0.717414	5.44669
	110.859	2.98957	-0.724361	5.44669
	110.81	2.8708	-0.715108	5.44669
	110.745	2.73737	-0.691811	5.44669
	110.73	2.7627	-0.674786	5.44669
	110.746	2.97449	-0.674264	5.44669
	110.758	3.17692	-0.679832	5.44669
	110.757	3.10749	-0.682307	5.44669
	110.753	2.84638	-0.689229	5.44669
	110.751	2.73634	-0.716106	5.44669
	110.752	2.92662	-0.752453	5.44669
	110.753	3.21574	-0.762487	5.44669
	110.753	3.34537	-0.73872	5.44669
	110.753	3.25977	-0.722815	5.44669
	110.73	3.07358	-0.732094	5.44669
	110.673	3.0095	-0.727079	5.44669
	110.627	3.14461	-0.695763	5.44268
	110.601	3.28834	-0.680324	5.43234
	110.558	3.31071	-0.700079	5.42806
	110.519	3.2706	-0.716232	5.43775
	110.513	3.24611	-0.700613	5.44858
	110.524	3.20096	-0.678025	5.4505
	110.53	3.08458	-0.680355	5.44759
	110.529	3.03507	-0.71396	5.44571
	110.526	3.15142	-0.746845	5.44595
	110.525	3.2821	-0.736043	5.44673
	110.526	3.30567	-0.694217	5.44696
	110.527	3.27071	-0.676481	5.44679
	110.527	3.24795	-0.699018	5.44663
	110.527	3.25088	-0.717153	5.44663
	110.526	3.2602	-0.701376	5.44668
	110.526	3.26307	-0.678018	5.44671
	110.527	3.26095	-0.67221	5.4467
	110.504	3.25905	-0.677821	5.44668
	110.424	3.259	-0.690066	5.44668
	110.343	3.25966	-0.710182	5.44669
	110.351	3.25995	-0.724815	5.44669
	110.385	3.25984	-0.725467	5.44669
	110.353	3.25969	-0.712933	5.44669
	110.297	3.25967	-0.690505	5.44669
	110.281	3.25971	-0.675012	5.44669
	110.293	3.25974	-0.674822	5.44669
	110.304	3.25973	-0.687856	5.44669
	110.304	3.30891	-0.710329	5.44669
	110.301	3.48488	-0.717793	5.44669
	110.299	3.66409	-0.697615	5.44669
	110.3	3.5977	-0.684084	5.44669
	110.3	3.34613	-0.700946	5.44669
	110.301	3.18981	-0.715251	5.44669
	110.3	3.25114	-0.699893	5.44669
	110.278	3.48588	-0.685943	5.44669
	110.22	3.73429	-0.708786	5.44669
	110.197	3.78212	-0.750604	5.44669
	110.228	3.61979	-0.772193	5.44669
	110.231	3.5199	-0.768303	5.44669
	110.218	3.63178	-0.751435	5.44669
	110.233	3.77854	-0.728813	5.44669
	110.203	3.81045	-0.714779	5.44669
	110.134	3.77326	-0.715271	5.44669
	110.13	3.7466	-0.728071	5.44669
	110.155	3.74869	-0.742333	5.44669
	110.123	3.75905	-0.729453	5.44669
	110.071	3.76265	-0.693111	5.44669
	110.056	3.76047	-0.670497	5.44669
	110.068	3.75828	-0.672047	5.44669
	110.078	3.75814	-0.688305	5.44669
	110.078	3.75886	-0.711504	5.44669
	110.074	3.75921	-0.718126	5.44669
	110.073	3.7591	-0.697337	5.44669
	110.073	3.75893	-0.675979	5.44669
	110.074	3.7589	-0.680662	5.44669
	110.052	3.75894	-0.714816	5.44669
	109.972	3.75897	-0.754965	5.44669
	109.891	3.75897	-0.763999	5.44669
	109.898	3.75896	-0.73059	5.44669
	109.933	3.75895	-0.694013	5.44669
	109.9	3.75896	-0.695371	5.44669
	109.845	3.75896	-0.709701	5.44669
	109.829	3.75896	-0.70747	5.44669
	109.841	3.75896	-0.715957	5.44669
	109.852	3.75896	-0.738344	5.44669
	109.852	3.75896	-0.731821	5.44669
	109.848	3.75896	-0.695478	5.44669
	109.846	3.75896	-0.67064	5.44669
	109.847	3.75896	-0.671265	5.44669
	109.848	3.75896	-0.680056	5.44669
	109.848	3.75896	-0.691339	5.44669
	109.848	3.75896	-0.717792	5.44669
	109.825	3.75896	-0.752409	5.44669
	109.746	3.75896	-0.76974	5.44669
	109.642	3.75896	-0.758762	5.44669
	109.615	3.75896	-0.723451	5.44669
	109.683	3.75896	-0.685063	5.44669
	109.728	3.75896	-0.669308	5.44669
	109.679	3.75896	-0.682288	5.44669
	109.613	3.80815	-0.710007	5.44669
	109.598	3.93492	-0.719645	5.44669
	109.615	4.03655	-0.698506	5.44669
	109.627	4.0445	-0.6838	5.44669
	109.626	4.01337	-0.70051	5.44669
	109.621	3.99777	-0.72304	5.44669
	109.62	3.95315	-0.73604	5.44669
	109.621	3.83384	-0.750723	5.44669
	109.622	3.73372	-0.754984	5.44669
	109.622	3.77293	-0.72837	5.44669
	109.621	3.97865	-0.688425	5.44669
	109.621	4.1736	-0.676832	5.44669
	109.599	4.10319	-0.709102	5.44669
	109.542	3.84433	-0.746113	5.44669
	109.518	3.73558	-0.737471	5.44669
	109.572	3.92559	-0.702948	5.44669
	109.632	4.16496	-0.704489	5.44669
	109.643	4.11848	-0.735196	5.44669
	109.626	3.85381	-0.734585	5.44669
	109.594	3.73412	-0.697756	5.44669
	109.537	3.92161	-0.670612	5.44669
	109.496	4.213	-0.670443	5.44669
	109.471	4.34457	-0.687592	5.44669
	109.427	4.25898	-0.711776	5.44669
	109.387	4.0721	-0.726364	5.44669
	109.381	4.00774	-0.725549	5.44669
	109.392	4.14297	-0.720288	5.44669
	109.399	4.23765	-0.718415	5.44669
	109.398	4.13327	-0.711637	5.44669
	109.395	4.04069	-0.692477	5.44669
	109.394	4.13499	-0.676299	5.44669
	109.395	4.27178	-0.674661	5.44669
	109.395	4.30576	-0.67946	5.44669
	109.395	4.27298	-0.689881	5.44669
	109.395	4.24743	-0.709522	5.44669
	109.395	4.24842	-0.716734	5.44669
	109.395	4.25793	-0.697458	5.44669
	109.395	4.26156	-0.676524	5.44669
	109.395	4.2597	-0.680848	5.44669
	109.395	4.25763	-0.706829	5.44669
	109.395	4.25742	-0.726695	5.44669
	109.395	4.25807	-0.735318	5.44669
	109.395	4.25842	-0.74125	5.44669
	109.373	4.25833	-0.726414	5.44669
	109.315	4.25817	-0.700092	5.44669
	109.292	4.25814	-0.69936	5.44268
	109.345	4.25818	-0.717076	5.43234
	109.383	4.25821	-0.726128	5.42806
	109.314	4.25821	-0.71597	5.43775
	109.194	4.25819	-0.699414	5.44858
	109.157	4.25819	-0.702523	5.4505
	109.226	4.25819	-0.718599	5.44759
	109.275	4.2582	-0.733506	5.44571
	109.228	4.2582	-0.751247	5.44595
	109.161	4.25819	-0.756105	5.44673
	109.145	4.25819	-0.728654	5.44696
	109.162	4.25819	-0.696016	5.44679
	109.174	4.30739	-0.696899	5.44663
	109.173	4.43416	-0.7175	5.44663
	109.169	4.48659	-0.727182	5.44668
	109.167	4.36777	-0.716261	5.44671
	109.168	4.23502	-0.699162	5.45071
	109.169	4.21146	-0.702314	5.46103
	109.169	4.29635	-0.71073	5.46531
	109.169	4.4462	-0.705426	5.45562
	109.169	4.49557	-0.706862	5.4448
	109.169	4.41645	-0.710402	5.44288
	109.169	4.45677	-0.6958	5.44579
	109.169	4.66377	-0.678088	5.44767
	109.169	4.81098	-0.674222	5.44742
	109.169	4.81092	-0.678639	5.44664
	109.146	4.71126	-0.681823	5.44641
	109.089	4.56366	-0.68945	5.44658
	109.065	4.52049	-0.7085	5.44674
	109.097	4.6506	-0.72433	5.44675
	109.077	4.78479	-0.725861	5.44669
	108.984	4.80495	-0.721141	5.44667
	108.918	4.7673	-0.718662	5.44668
	108.919	4.74463	-0.711437	5.44669
	108.941	4.74855	-0.692305	5.44669
	108.95	4.75826	-0.676299	5.44669
	108.946	4.76093	-0.674722	5.44669
	108.941	4.7586	-0.679486	5.44669
	108.941	4.75668	-0.689871	5.44669
	108.942	4.7567	-0.709508	5.44669
	108.943	4.75739	-0.716732	5.44669
	108.943	4.75767	-0.697462	5.44669
	108.92	4.75755	-0.676527	5.44669
	108.84	4.75739	-0.672976	5.44669
	108.759	4.75737	-0.686543	5.44669
	108.767	4.75742	-0.718305	5.44669
	108.801	4.75745	-0.75433	5.44669
	108.769	4.75744	-0.762492	5.44669
	108.713	4.75743	-0.730184	5.44669
	108.697	4.75743	-0.686508	5.44669
	108.709	4.75743	-0.667513	5.44669
	108.72	4.75743	-0.67315	5.44669
	108.72	4.75743	-0.681958	5.44669
	108.716	4.75743	-0.683595	5.44669
	108.715	4.75743	-0.689013	5.44669
	108.716	4.75743	-0.707687	5.44669
	108.716	4.75743	-0.724145	5.44669
	108.716	4.75743	-0.733944	5.44669
	108.716	4.80662	-0.741581	5.44669
	108.694	4.98259	-0.734912	5.44669
	108.636	5.21098	-0.720522	5.44669
	108.59	5.27137	-0.715458	5.44669
	108.587	5.12142	-0.718229	5.44669
	108.601	5.02225	-0.713284	5.44669
	108.608	5.13004	-0.701104	5.44669
	108.606	5.22564	-0.704187	5.44669
	108.58	5.1314	-0.710825	5.44669
	108.522	4.99355	-0.696929	5.44669
	108.477	4.90993	-0.686282	5.44669
	108.474	4.81611	-0.702112	5.44669
	108.488	4.78946	-0.722829	5.44669
	108.495	4.95652	-0.735382	5.44669
	108.493	5.20648	-0.742652	5.44669
	108.489	5.32799	-0.734849	5.44669
	108.489	5.30211	-0.720115	5.44669
	108.49	5.24999	-0.71531	5.44669
	108.49	5.23766	-0.726183	5.44669
	108.49	5.25107	-0.749397	5.44669
	108.49	5.26108	-0.757941	5.44669
	108.49	5.2605	-0.730082	5.44669
	108.49	5.20752	-0.695961	5.44669
	108.49	5.07935	-0.704239	5.44669
	108.49	5.02769	-0.737582	5.44669
	108.49	5.14732	-0.735675	5.44669
	108.49	5.28015	-0.705235	5.44669
	108.49	5.30345	-0.706087	5.44669
	108.49	5.26761	-0.735052	5.44669
	108.49	5.24458	-0.741828	5.44669
	108.49	5.2477	-0.7257	5.44669
	108.468	5.25721	-0.715162	5.44669
	108.388	5.26008	-0.716264	5.44669
	108.307	5.2579	-0.712566	5.44669
	108.337	5.25597	-0.701502	5.44669
	108.428	5.25594	-0.704609	5.44669
	108.42	5.25661	-0.71086	5.44669
	108.31	5.2569	-0.696794	5.44669
	108.234	5.25679	-0.686213	5.44669
	108.236	5.25663	-0.702131	5.44669
	108.262	5.25661	-0.714991	5.44669
	108.273	5.25666	-0.707233	5.44669
	108.268	5.30587	-0.713969	5.44669
	108.262	5.43264	-0.737595	5.44669
	108.261	5.48506	-0.732213	5.44669
	108.263	5.36624	-0.695909	5.44669
	108.264	5.23349	-0.670681	5.44669
	108.242	5.20993	-0.671129	5.44669
	108.184	5.24563	-0.687855	5.44669
	108.138	5.3179	-0.719513	5.44669
	108.112	5.44161	-0.75437	5.44669
	108.069	5.48454	-0.762079	5.44669
	108.03	5.36284	-0.729997	5.44669
	108.024	5.28144	-0.686577	5.44669
	108.035	5.38658	-0.667608	5.44669
	108.041	5.47476	-0.673166	5.44669
	108.04	5.37835	-0.681931	5.44669
	108.037	5.29142	-0.683578	5.44669
	108.036	5.38525	-0.681145	5.44669
	108.037	5.47065	-0.679539	5.44669
	108.038	5.3771	-0.679731	5.44669
	108.037	5.29236	-0.680382	5.44669
	108.037	5.43528	-0.688458	5.44669
	108.037	5.69583	-0.716467	5.44669
	108.037	5.83036	-0.745008	5.44669
	108.015	5.80617	-0.742252	5.44669
	107.958	5.75013	-0.7302	5.44669
	107.911	5.73556	-0.733883	5.44669
	107.886	5.74942	-0.725196	5.44669
	107.842	5.76042	-0.694337	5.44669
	107.803	5.7601	-0.680396	5.44669
	107.798	5.75605	-0.700616	5.44669
	107.808	5.75448	-0.724302	5.44669
	107.815	5.75525	-0.728661	5.44669
	107.814	5.75614	-0.714455	5.44669
	107.811	5.75623	-0.690007	5.44669
	107.81	5.75596	-0.674262	5.44669
	107.811	5.75581	-0.682556	5.44669
	107.811	5.75584	-0.716221	5.44669
	107.811	5.75591	-0.74701	5.44669
	107.789	5.75593	-0.735309	5.44669
	107.731	5.75591	-0.693851	5.44669
	107.707	5.7559	-0.676589	5.44669
	107.761	5.7559	-0.699193	5.44669
	107.822	5.7559	-0.725059	5.44669
	107.832	5.7559	-0.729484	5.44669
	107.816	5.7559	-0.71453	5.44669
	107.783	5.7559	-0.689747	5.44669
	107.705	5.7559	-0.681997	5.44669
	107.628	5.7559	-0.702877	5.44669
	107.637	5.7559	-0.716803	5.44669
	107.67	5.7559	-0.699857	5.44669
	107.637	5.7559	-0.677506	5.44669
	107.582	5.7559	-0.672535	5.44669
	107.566	5.7559	-0.67814	5.44669
	107.578	5.7559	-0.682213	5.44669
	107.589	5.7559	-0.689791	5.44669
	107.589	5.7559	-0.708505	5.44669
	107.585	5.7559	-0.71634	5.44669
	107.583	5.7559	-0.705525	5.44669
	107.584	5.7559	-0.704902	5.44669
	107.585	5.7559	-0.709545	5.44669
	107.585	5.80509	-0.704008	5.44669
	107.585	5.98106	-0.70669	5.44669
	107.585	6.16027	-0.710834	5.44669
	107.585	6.09388	-0.703913	5.44669
	107.585	5.84231	-0.706192	5.44669
	107.585	5.68599	-0.710659	5.44669
	107.585	5.69813	-0.696146	5.44669
	107.585	5.8061	-0.678142	5.44669
	107.585	6.00207	-0.681992	5.44669
	107.585	6.21791	-0.706734	5.44669
	107.585	6.31511	-0.726248	5.44669
	107.585	6.29121	-0.727294	5.44669
	107.585	6.19938	-0.72106	5.44669
	107.585	6.06354	-0.725989	5.44669
	107.585	5.97333	-0.739394	5.44669
	107.585	5.92419	-0.72896	5.44669
	107.585	5.87704	-0.693949	5.44669
	107.585	5.96385	-0.671023	5.44669
	107.585	6.17865	-0.67197	5.44669
	107.585	6.31256	-0.688086	5.44669
	107.585	6.30415	-0.71144	5.44669
	107.585	6.2549	-0.718177	5.44669
	107.585	6.23756	-0.705252	5.44669
	107.585	6.24785	-0.704135	5.44669
	107.585	6.25833	-0.717192	5.44669
	107.562	6.25907	-0.724472	5.44669
	107.483	6.25565	-0.723104	5.44669
	107.379	6.25396	-0.719979	5.44669
	107.329	6.25446	-0.711291	5.44669
	107.34	6.25528	-0.699647	5.44669
	107.361	6.25544	-0.712155	5.44669
	107.366	6.25521	-0.74741	5.44669
	107.361	6.25507	-0.7697	5.44669
	107.357	6.25508	-0.76053	5.44669
	107.357	6.25514	-0.732078	5.44669
	107.358	6.25516	-0.712907	5.44669
	107.359	6.25515	-0.705454	5.44669
	107.359	6.25513	-0.699765	5.44669
	107.358	6.25513	-0.714287	5.44669
	107.358	6.25514	-0.748262	5.44669
	107.358	6.25514	-0.761428	5.44669
	107.358	6.25514	-0.731903	5.44669
	107.358	6.25514	-0.687608	5.44669
	107.358	6.25514	-0.667362	5.44669
	107.358	6.25514	-0.672697	5.44669
	107.358	6.30433	-0.681822	5.44669
	107.358	6.4311	-0.683699	5.44669
	107.336	6.48354	-0.681234	5.44669
	107.279	6.36472	-0.679534	5.44669
	107.255	6.23196	-0.679697	5.44669
	107.286	6.25759	-0.68037	5.44669
	107.289	6.46926	-0.680594	5.44669
	107.254	6.67154	-0.680448	5.44669
	107.234	6.60209	-0.680308	5.44669
	107.238	6.34102	-0.680301	5.44669
	107.246	6.18182	-0.680348	5.44669
	107.271	6.24531	-0.68037	5.44669
	107.304	6.4328	-0.680362	5.44669
	107.268	6.50528	-0.680351	5.44669
	107.168	6.42242	-0.680349	5.44669
	107.105	6.40377	-0.680353	5.44669
	107.109	6.43203	-0.688225	5.44669
	107.132	6.40236	-0.70851	5.44669
	107.14	6.42145	-0.724769	5.44669
	107.136	6.44657	-0.726042	5.44669
	107.131	6.35297	-0.721061	5.44669
	107.13	6.28942	-0.718564	5.44669
	107.132	6.4412	-0.711425	5.44669
	107.11	6.69792	-0.692335	5.44669
	107.03	6.8277	-0.676315	5.44669
	106.926	6.80288	-0.674718	5.44669
	106.877	6.74827	-0.679478	5.44669
	106.887	6.73452	-0.681998	5.44669
	106.909	6.74822	-0.689225	5.44669
	106.914	6.75885	-0.716215	5.44669
	106.908	6.75844	-0.744629	5.44669
	106.904	6.75448	-0.734313	5.44669
	106.904	6.75298	-0.69428	5.44669
	106.906	6.75375	-0.669252	5.44669
	106.906	6.75461	-0.671109	5.44669
	106.906	6.75469	-0.688354	5.44669
	106.906	6.75443	-0.711858	5.44669
	106.906	6.75428	-0.718256	5.44669
	106.906	6.75432	-0.705136	5.44669
	106.906	6.75438	-0.704058	5.44669
	106.906	6.7544	-0.70933	5.44669
	106.884	6.75438	-0.696347	5.44669
	106.826	6.75437	-0.678699	5.44669
	106.802	6.75437	-0.682154	5.44669
	106.856	6.75437	-0.706604	5.44669
	106.894	6.75438	-0.718266	5.44669
	106.847	6.75437	-0.699138	5.44669
	106.807	6.75437	-0.676684	5.44669
	106.828	6.75437	-0.672446	5.44669
	106.833	6.75437	-0.686265	5.44669
	106.824	6.75437	-0.710507	5.44669
	106.84	6.75437	-0.726303	5.44669
	106.809	6.75437	-0.725975	5.44669
	106.717	6.75437	-0.720488	5.44669
	106.655	6.75437	-0.726218	5.44669
	106.657	6.75437	-0.739693	5.44669
	106.679	6.75437	-0.736875	5.44669
	106.687	6.75437	-0.729887	5.44669
	106.683	6.75437	-0.743542	5.44669
	106.678	6.75437	-0.762084	5.44669
	106.678	6.75437	-0.758763	5.44669
	106.679	6.80356	-0.726182	5.44669
	106.68	6.93034	-0.686207	5.44669
	106.68	7.03196	-0.668817	5.44669
	106.679	7.03992	-0.673805	5.44669
	106.679	7.00879	-0.681769	5.44669
	106.68	6.99318	-0.691154	5.44669
	106.68	6.94856	-0.709234	5.44669
	106.68	6.87845	-0.716161	5.44669
	106.657	6.95429	-0.69732	5.44669
	106.6	7.12352	-0.67667	5.44669
	106.576	7.13607	-0.673087	5.44669
	106.608	7.07621	-0.678668	5.44669
	106.588	7.14427	-0.682238	5.44669
	106.495	7.2587	-0.689614	5.44669
	106.429	7.29268	-0.716292	5.44669
	106.429	7.26786	-0.744523	5.44669
	106.452	7.24564	-0.734241	5.44669
	106.461	7.2452	-0.694287	5.44669
	106.457	7.25292	-0.66928	5.44669
	106.452	7.25631	-0.678989	5.44669
	106.451	7.25499	-0.708633	5.44669
	106.431	7.25323	-0.728113	5.44669
	106.374	7.25296	-0.735271	5.44669
	106.35	7.25347	-0.740726	5.44669
	106.404	7.25378	-0.734082	5.44669
	106.441	7.25373	-0.720478	5.44669
	106.395	7.2536	-0.707864	5.44669
	106.355	7.25356	-0.690205	5.44669
	106.376	7.25359	-0.676696	5.44669
	106.358	7.25362	-0.675635	5.44669
	106.269	7.25362	-0.679728	5.44669
	106.205	7.25361	-0.681776	5.44669
	106.204	7.25361	-0.689044	5.44669
	106.225	7.25361	-0.708347	5.44669
	106.235	7.25361	-0.72441	5.44669
	106.231	7.25361	-0.72595	5.44669
	106.226	7.25361	-0.72115	5.44669
	106.225	7.25361	-0.718634	5.44669
	106.227	7.3028	-0.719293	5.44669
	106.227	7.42958	-0.720464	5.44669
	106.227	7.48201	-0.720721	5.44669
	106.227	7.36319	-0.720412	5.44669
	106.227	7.23044	-0.720192	5.44669
	106.227	7.20687	-0.720209	5.44669
	106.227	7.24258	-0.712424	5.44669
	106.227	7.26565	-0.692169	5.44669
	106.205	7.26258	-0.675891	5.44669
	106.147	7.30228	-0.674599	5.44669
	106.101	7.42617	-0.679579	5.44669
	106.098	7.48077	-0.682083	5.44669
	106.112	7.41307	-0.689225	5.44669
	106.096	7.40713	-0.716184	5.44669
	106.037	7.43533	-0.752487	5.44669
	106.01	7.35192	-0.770344	5.44669
	106.063	7.24235	-0.766858	5.44669
	106.102	7.21588	-0.751486	5.44669
	106.056	7.24211	-0.721477	5.44669
	105.993	7.26225	-0.686829	5.44669
	105.979	7.26133	-0.670751	5.44669
	105.994	7.25377	-0.682265	5.44669
	106.006	7.30013	-0.709484	5.44669
	106.005	7.4284	-0.719434	5.44669
	106.001	7.53166	-0.698604	5.44669
	105.999	7.58896	-0.676045	5.44669
	106	7.68408	-0.680239	5.44669
	106.001	7.72064	-0.706745	5.44669
	106.001	7.60646	-0.719005	5.44669
	106.001	7.53049	-0.707268	5.44669
	106.001	7.63523	-0.712556	5.44669
	106.001	7.72131	-0.744861	5.44669
	106.001	7.62416	-0.768488	5.44669
	106.001	7.53767	-0.768799	5.44669
	106.001	7.63195	-0.760831	5.44669
	106.001	7.76657	-0.757431	5.44669
	106.001	7.79965	-0.758846	5.44669
	106.001	7.76727	-0.752778	5.44669
	106.001	7.7422	-0.732746	5.44669
	106.001	7.74326	-0.71595	5.44669
	106.001	7.75261	-0.714363	5.44669
	106.001	7.75616	-0.727274	5.44669
	106.001	7.75432	-0.742322	5.44669
	106.001	7.75229	-0.729731	5.44669
	105.978	7.75209	-0.693231	5.44669
	105.899	7.75273	-0.670449	5.44669
	105.795	7.75307	-0.671984	5.44669
	105.745	7.75298	-0.680425	5.44669
	105.756	7.75282	-0.691238	5.44669
	105.777	7.75279	-0.709747	5.44669
	105.782	7.75283	-0.716346	5.44669
	105.777	7.75286	-0.697215	5.44669
	105.773	7.75286	-0.676561	5.44669
	105.773	7.75285	-0.680949	5.44669
	105.774	7.75284	-0.706859	5.44669
	105.775	7.75284	-0.718801	5.44669
	105.775	7.75285	-0.699272	5.44669
	105.774	7.75285	-0.68442	5.44669
	105.774	7.75285	-0.708369	5.44669
	105.774	7.75285	-0.743099	5.44669
	105.774	7.75285	-0.736468	5.44669
	105.774	7.75285	-0.695728	5.44669
	105.774	7.75285	-0.676963	5.44669
	105.774	7.75285	-0.706554	5.44669
	105.774	7.75285	-0.744997	5.44669
	105.774	7.75285	-0.74578	5.44669
	105.774	7.75285	-0.723813	5.44669
	105.774	7.75285	-0.712966	5.44669
	105.774	7.75285	-0.716014	5.44669
	105.774	7.75285	-0.721113	5.44669
	105.752	7.75285	-0.722159	5.44669
	105.695	7.75285	-0.712913	5.44669
	105.649	7.75285	-0.691681	5.44669
	105.645	7.75285	-0.675512	5.44669
	105.659	7.75285	-0.682485	5.44669
	105.666	7.75285	-0.715746	5.44669
	105.664	7.75285	-0.746837	5.44669
	105.638	7.75285	-0.735405	5.44669
	105.58	7.75285	-0.701824	5.44669
	105.535	7.75285	-0.696882	5.44669
	105.532	7.75285	-0.70755	5.44669
	105.546	7.75285	-0.706031	5.44669
	105.553	7.75285	-0.708247	5.44669
	105.551	7.75285	-0.710768	5.44669
	105.547	7.75285	-0.703332	5.44669
	105.547	7.75285	-0.705972	5.44669
	105.548	7.75285	-0.718645	5.44669
	105.548	7.75285	-0.732299	5.44669
	105.548	7.75285	-0.742854	5.44669
	105.548	7.75285	-0.72816	5.44669
	105.548	7.75285	-0.700253	5.44669
	105.548	7.75285	-0.706678	5.44669
	105.548	7.75285	-0.737071	5.44669
	105.548	7.75285	-0.734593	5.44669
	105.548	7.75285	-0.704964	5.44669
	105.526	7.75285	-0.698487	5.44669
	105.468	7.75285	-0.707106	5.44669
	105.422	7.75285	-0.705275	5.44669
	105.419	7.75285	-0.715959	5.44669
	105.455	7.75285	-0.746996	5.44669
	105.497	7.75285	-0.768173	5.44669
	105.484	7.75285	-0.760037	5.44669
	105.438	7.75285	-0.724544	5.44669
	105.397	7.75285	-0.685067	5.44669
	105.348	7.75285	-0.668921	5.44669
	105.311	7.75285	-0.674254	5.44669
	105.309	7.75285	-0.689791	5.44669
	105.32	7.75285	-0.711342	5.44669
	105.326	7.80204	-0.71753	5.44669
	105.324	7.978	-0.705015	5.44669
	105.321	8.15721	-0.712136	5.44669
	105.321	8.14001	-0.745486	5.44669
	105.322	8.06441	-0.768899	5.44669
	105.322	8.13649	-0.760878	5.44669
	105.322	8.25821	-0.732509	5.44669
	105.299	8.29381	-0.720834	5.44669
	105.22	8.26708	-0.74135	5.44669
	105.116	8.24348	-0.756521	5.44669
	105.067	8.24314	-0.740225	5.44669
	105.099	8.25139	-0.717704	5.44669
	105.2	8.25497	-0.712432	5.44669
	105.287	8.25354	-0.71797	5.44669
	105.251	8.25166	-0.714252	5.44669
	105.133	8.25139	-0.693732	5.44669
	105.062	8.25194	-0.675896	5.44669
	105.069	8.25227	-0.674046	5.44669
	105.097	8.25221	-0.687217	5.44669
	105.105	8.25207	-0.718208	5.44669
	105.099	8.25203	-0.746179	5.44669
	105.094	8.25207	-0.742124	5.44669
	105.071	8.25209	-0.72186	5.44669
	105.016	8.25209	-0.705576	5.44669
	104.97	8.25208	-0.696625	5.44669
	104.944	8.25208	-0.712927	5.44669
	104.9	8.25208	-0.740937	5.44669
	104.861	8.25208	-0.733985	5.44669
	104.856	8.25208	-0.695463	5.44669
	104.867	8.25208	-0.669865	5.44669
	104.873	8.30127	-0.670945	5.44669
	104.872	8.42805	-0.680197	5.44669
	104.869	8.48048	-0.691512	5.44669
	104.868	8.41085	-0.709943	5.44669
	104.869	8.40487	-0.724201	5.44669
	104.869	8.43374	-0.725295	5.44669
	104.869	8.39982	-0.713079	5.44669
	104.869	8.4661	-0.690628	5.44669
	104.869	8.61868	-0.675011	5.44669
	104.869	8.62769	-0.674778	5.44669
	104.869	8.57227	-0.679967	5.44669
	104.869	8.59426	-0.690052	5.44669
	104.869	8.53246	-0.717284	5.44669
	104.869	8.33681	-0.752654	5.44669
	104.869	8.202	-0.762153	5.44669
	104.869	8.20322	-0.738509	5.44669
	104.869	8.29896	-0.714974	5.44669
	104.869	8.4937	-0.704026	5.44669
	104.869	8.71336	-0.69056	5.44669
	104.869	8.8126	-0.67821	5.44669
	104.847	8.7882	-0.676143	5.44669
	104.789	8.74462	-0.679402	5.44669
	104.766	8.73535	-0.68933	5.44669
	104.82	8.747	-0.709312	5.44669
	104.857	8.75519	-0.716842	5.44669
	104.811	8.75447	-0.697578	5.44669
	104.748	8.75127	-0.676536	5.44669
	104.734	8.75018	-0.68081	5.44669
	104.75	8.75086	-0.71468	5.44669
	104.739	8.75153	-0.746985	5.44669
	104.681	8.75157	-0.743717	5.44669
	104.63	8.75135	-0.730111	5.44669
	104.625	8.75124	-0.733325	5.44669
	104.64	8.75127	-0.724994	5.44669
	104.648	8.75133	-0.702322	5.44669
	104.646	8.75134	-0.708671	5.44669
	104.642	8.75132	-0.737171	5.44669
	104.642	8.75131	-0.733927	5.44669
	104.643	8.75131	-0.696778	5.44669
	104.643	8.75132	-0.678307	5.44669
	104.621	8.80051	-0.706744	5.44669
	104.563	8.92728	-0.744599	5.44669
	104.517	8.97972	-0.745546	5.44669
	104.491	8.8609	-0.723856	5.44669
	104.448	8.72814	-0.705197	5.44669
	104.409	8.70458	-0.687886	5.44669
	104.403	8.74028	-0.676672	5.44669
	104.414	8.76336	-0.67645	5.44669
	104.42	8.76029	-0.687948	5.44669
	104.419	8.7508	-0.717659	5.44669
	104.416	8.74791	-0.745689	5.44669
	104.416	8.75008	-0.742114	5.44669
	104.416	8.75201	-0.72203	5.44669
	104.417	8.75205	-0.713522	5.44669
	104.417	8.75138	-0.724752	5.44669
	104.417	8.80027	-0.741563	5.44669
	104.417	8.92716	-0.73818	5.44669
	104.417	8.97975	-0.721899	5.44669
	104.417	8.91014	-0.707003	5.44669
	104.417	8.95331	-0.689339	5.44669
	104.417	9.10893	-0.676639	5.44669
	104.417	9.07825	-0.67592	5.44669
	104.417	8.89895	-0.687737	5.44669
	104.417	8.86635	-0.71776	5.44669
	104.394	8.97061	-0.745806	5.44669
	104.337	9.03446	-0.734257	5.44669
	104.291	9.0255	-0.701709	5.44669
	104.287	8.99927	-0.697242	5.44669
	104.301	8.9915	-0.707742	5.44669
	104.286	9.04677	-0.705983	5.44669
	104.227	9.17885	-0.708159	5.44669
	104.177	9.23134	-0.710748	5.44669
	104.173	9.06148	-0.703355	5.44669
	104.188	8.85033	-0.705988	5.44669
	104.196	8.90144	-0.710773	5.44669
	104.193	9.158	-0.704137	5.44669
	104.19	9.32185	-0.706307	5.44669
	104.189	9.31109	-0.710628	5.44669
	104.19	9.25022	-0.696092	5.44669
	104.191	9.22884	-0.67813	5.44669
	104.191	9.24157	-0.674136	5.44669
	104.19	9.25451	-0.678588	5.44669
	104.19	9.2554	-0.681832	5.44669
	104.19	9.25118	-0.681601	5.44669
	104.19	9.24909	-0.680351	5.44669
	104.19	9.24972	-0.68778	5.44669
	104.19	9.25072	-0.716194	5.44669
	104.19	9.25092	-0.753005	5.44669
	104.19	9.25065	-0.762687	5.44669
	104.19	9.25046	-0.730737	5.44669
	104.19	9.25048	-0.68667	5.44669
	104.168	9.25056	-0.667384	5.44669
	104.111	9.25058	-0.68091	5.44669
	104.065	9.25056	-0.710113	5.44669
	104.061	9.25055	-0.720179	5.44669
	104.075	9.25055	-0.698692	5.44669
	104.082	9.25055	-0.683688	5.44669
	104.08	9.25056	-0.700397	5.44669
	104.054	9.25056	-0.723033	5.44669
	103.996	9.25055	-0.728206	5.44669
	103.951	9.25055	-0.722586	5.44669
	103.97	9.25055	-0.718434	5.44669
	104.064	9.25055	-0.710828	5.44669
	104.175	9.25055	-0.700002	5.44669
	104.2	9.25055	-0.704598	5.44669
	104.106	9.25055	-0.711389	5.44669
	103.981	9.25055	-0.697019	5.44669
	103.927	9.25055	-0.686119	5.44669
	103.944	9.29974	-0.709882	5.44669
	103.969	9.42652	-0.751	5.44669
	103.973	9.47895	-0.764098	5.44669
	103.966	9.36013	-0.732042	5.44669
	103.962	9.22738	-0.686716	5.44669
	103.962	9.20382	-0.67481	5.44669
	103.964	9.23952	-0.700992	5.44669
	103.965	9.26259	-0.718576	5.44669
	103.964	9.25953	-0.709141	5.44669
	103.964	9.29922	-0.713494	5.44669
	103.964	9.42311	-0.736718	5.44669
	103.964	9.47771	-0.739885	5.44669
	103.964	9.36083	-0.724293	5.44669
	103.964	9.22811	-0.715263	5.4507
	103.964	9.20388	-0.716806	5.46104
	103.964	9.23928	-0.720628	5.46531
	103.964	9.26247	-0.721674	5.45562
	103.964	9.25956	-0.712883	5.4448
	103.964	9.25009	-0.699711	5.44287
	103.964	9.24716	-0.703745	5.44579
	103.964	9.2493	-0.711135	5.44767
	103.964	9.25123	-0.697216	5.44742
	103.964	9.25129	-0.678421	5.44664
	103.964	9.25062	-0.673858	5.44641
	103.964	9.25032	-0.68624	5.44658
	103.964	9.25043	-0.709994	5.44674
	103.942	9.25059	-0.726098	5.44675
	103.862	9.25061	-0.726071	5.44669
	103.758	9.29976	-0.720601	5.44667
	103.709	9.42651	-0.718361	5.44668
	103.719	9.47894	-0.719374	5.44669
	103.763	9.40933	-0.728466	5.44669
	103.825	9.45254	-0.748903	5.44669
	103.844	9.65737	-0.756921	5.44669
	103.786	9.80265	-0.737701	5.44669
	103.726	9.75336	-0.724374	5.44669
	103.717	9.52759	-0.733111	5.44669
	103.733	9.32786	-0.726951	5.44669
	103.743	9.40339	-0.695348	5.44669
	103.742	9.61691	-0.672325	5.44669
	103.737	9.64787	-0.679889	5.44669
	103.736	9.53074	-0.707928	5.44669
	103.737	9.46209	-0.727498	5.44669
	103.738	9.47361	-0.727393	5.44669
	103.738	9.50262	-0.720657	5.44669
	103.738	9.55984	-0.717915	5.44669
	103.738	9.67966	-0.719167	5.44669
	103.738	9.77551	-0.720667	5.44669
	103.738	9.78353	-0.71298	5.44669
	103.738	9.75447	-0.692239	5.44669
	103.738	9.73971	-0.675722	5.44669
	103.738	9.7439	-0.674504	5.44669
	103.715	9.7509	-0.679599	5.44669
	103.658	9.75235	-0.682125	5.44669
	103.612	9.75047	-0.681365	5.44669
	103.586	9.74916	-0.680148	5.44669
	103.543	9.74929	-0.679908	5.44669
	103.504	9.7498	-0.688111	5.44669
	103.498	9.74997	-0.70862	5.44669
	103.509	9.74986	-0.724856	5.44669
	103.515	9.74976	-0.726039	5.44669
	103.514	9.74975	-0.721029	5.44669
	103.511	9.74979	-0.726422	5.44669
	103.51	9.7498	-0.739586	5.44669
	103.511	9.7498	-0.728887	5.44669
	103.512	9.74979	-0.693849	5.44669
	103.512	9.74979	-0.671008	5.44669
	103.511	9.74979	-0.671999	5.44669
	103.511	9.74979	-0.680232	5.44669
	103.511	9.74979	-0.691152	5.44669
	103.511	9.74979	-0.70978	5.44669
	103.489	9.74979	-0.724261	5.44669
	103.432	9.74979	-0.733249	5.44669
	103.386	9.74979	-0.749119	5.44669
	103.382	9.74979	-0.763175	5.44669
	103.396	9.74979	-0.75723	5.44669
	103.381	9.74979	-0.733022	5.44669
	103.321	9.79898	-0.714476	5.44669
	103.272	9.92576	-0.705776	5.44669
	103.268	9.97819	-0.699342	5.44268
	103.283	9.85937	-0.706125	5.43234
	103.29	9.72662	-0.720135	5.42806
	103.288	9.70305	-0.732869	5.43775
	103.285	9.73875	-0.750435	5.44858
	103.284	9.76183	-0.755991	5.4505
	103.285	9.75876	-0.728895	5.44759
	103.285	9.74927	-0.688287	5.44571
	103.285	9.74638	-0.676588	5.44595
	103.285	9.74855	-0.701179	5.44673
	103.285	9.79967	-0.718022	5.44696
	103.285	9.92649	-0.708843	5.44679
	103.285	9.97825	-0.705695	5.44663
	103.285	9.85914	-0.716569	5.44663
	103.285	9.77569	-0.723656	5.44668
	103.285	9.92824	-0.722984	5.44671
	103.285	10.1432	-0.720219	5.4467
	103.285	10.0998	-0.711434	5.44668
	103.285	9.84515	-0.699621	5.44668
	103.285	9.67935	-0.704223	5.44669
	103.285	9.68861	-0.711367	5.44669
	103.263	9.79875	-0.705014	5.44669
	103.205	9.99665	-0.706464	5.44669
	103.159	10.1633	-0.718253	5.44669
	103.133	10.1331	-0.724089	5.44669
	103.09	10.0565	-0.722567	5.44669
	103.051	10.1328	-0.71989	5.44669
	103.045	10.2566	-0.711445	5.44669
	103.056	10.2916	-0.699743	5.44669
	103.063	10.2147	-0.70427	5.44669
	103.061	10.0149	-0.719214	5.44669
	103.059	9.83563	-0.725272	5.44669
	103.058	9.91045	-0.71485	5.44669
	103.059	10.1656	-0.699249	5.44669
	103.059	10.2712	-0.702852	5.44669
	103.059	10.0812	-0.718795	5.44669
	103.059	9.84296	-0.733472	5.44669
	103.059	9.8899	-0.743292	5.44669
	103.059	10.1052	-0.727927	5.44669
	103.059	10.147	-0.692129	5.44669
	103.059	10.0338	-0.670628	5.44669
	103.059	9.96298	-0.672451	5.44669
	103.059	10.0214	-0.680557	5.44669
	103.059	10.177	-0.683256	5.44669
	103.059	10.2873	-0.689369	5.44669
	103.059	10.2887	-0.707957	5.44669
	103.059	10.2517	-0.724131	5.44669
	103.059	10.236	-0.725971	5.44669
	103.059	10.2426	-0.713387	5.44669
	103.059	10.251	-0.690516	5.44669
	103.059	10.2521	-0.674855	5.44669
	103.059	10.2496	-0.674753	5.44669
	103.059	10.2482	-0.680012	5.44669
	103.059	10.2485	-0.69008	5.44669
	103.059	10.2491	-0.709409	5.44669
	103.059	10.2493	-0.716616	5.44669
	103.059	10.2491	-0.697449	5.44669
	103.059	10.249	-0.684433	5.44669
	103.059	10.249	-0.709022	5.44669
	103.037	10.249	-0.751239	5.44669
	102.957	10.249	-0.764504	5.44669
	102.876	10.249	-0.739998	5.44669
	102.883	10.249	-0.714762	5.44669
	102.918	10.249	-0.703408	5.44669
	102.885	10.249	-0.698248	5.44669
	102.852	10.249	-0.706508	5.44669
	102.893	10.249	-0.712813	5.44669
	102.929	10.249	-0.704808	5.44669
	102.864	10.249	-0.713734	5.44669
	102.746	10.249	-0.738359	5.44669
	102.708	10.249	-0.740488	5.44669
	102.777	10.2982	-0.731832	5.44669
	102.848	10.4742	-0.743066	5.44669
	102.858	10.6534	-0.753321	5.44669
	102.838	10.6362	-0.738274	5.44669
	102.826	10.5606	-0.725895	5.44669
	102.828	10.6327	-0.741415	5.44669
	102.833	10.7544	-0.762618	5.44669
	102.812	10.7408	-0.759744	5.44669
	102.731	10.5381	-0.726403	5.44669
	102.627	10.3353	-0.685951	5.44669
	102.577	10.3522	-0.668631	5.44669
	102.588	10.4852	-0.673818	5.44669
	102.609	10.5927	-0.681841	5.44669
	102.614	10.6979	-0.683308	5.44669
	102.609	10.7208	-0.688935	5.44669
	102.604	10.5973	-0.707757	5.44669
	102.605	10.5223	-0.716331	5.44669
	102.606	10.6308	-0.697917	5.44669
	102.607	10.7672	-0.67686	5.44669
	102.607	10.7961	-0.672954	5.44669
	102.606	10.7612	-0.686416	5.44669
	102.606	10.7367	-0.710389	5.44669
	102.606	10.7388	-0.726201	5.44669
	102.606	10.7484	-0.725974	5.44669
	102.606	10.7517	-0.712653	5.44669
	102.606	10.7496	-0.698078	5.44669
	102.606	10.7476	-0.703142	5.44669
	102.606	10.7475	-0.719333	5.44669
	102.606	10.7482	-0.725723	5.44669
	102.606	10.7485	-0.714997	5.44669
	102.606	10.7484	-0.69128	5.44669
	102.606	10.7482	-0.674603	5.44669
	102.606	10.7482	-0.674376	5.44669
	102.606	10.7482	-0.679944	5.44669
	102.606	10.7483	-0.690185	5.44669
	102.606	10.7483	-0.709477	5.44669
	102.606	10.7483	-0.716607	5.44669
	102.606	10.7483	-0.697421	5.44669
	102.606	10.7483	-0.684424	5.44669
	102.606	10.7483	-0.701158	5.44669
	102.584	10.7483	-0.723089	5.44669
	102.527	10.7483	-0.727959	5.44669
	102.503	10.7483	-0.714592	5.44669
	102.557	10.7483	-0.698185	5.44669
	102.595	10.7483	-0.702498	5.44669
	102.525	10.7483	-0.719025	5.44669
	102.406	10.7483	-0.733694	5.44669
	102.346	10.7483	-0.743303	5.44669
	102.357	10.7483	-0.727853	5.44669
	102.405	10.7483	-0.699965	5.44669
	102.491	10.7483	-0.706666	5.44669
	102.566	10.7483	-0.74504	5.44669
	102.531	10.7483	-0.770665	5.44669
	102.417	10.7483	-0.761777	5.44669
	102.348	10.7483	-0.724387	5.44669
	102.354	10.7483	-0.692254	5.44669
	102.403	10.7483	-0.704717	5.44669
	102.469	10.7483	-0.739101	5.44669
	102.51	10.7483	-0.736142	5.44669
	102.508	10.7483	-0.704891	5.44669
	102.493	10.7483	-0.697906	5.44669
	102.488	10.7483	-0.71476	5.44669
	102.469	10.7483	-0.725675	5.44669
	102.414	10.7483	-0.724474	5.44669
	102.368	10.7483	-0.727996	5.44669
	102.364	10.7483	-0.739021	5.44669
	102.377	10.7483	-0.735961	5.44669
	102.385	10.7483	-0.729743	5.44669
	102.383	10.7483	-0.735936	5.44669
	102.38	10.7483	-0.726219	5.44669
	102.379	10.7483	-0.694037	5.44669
	102.38	10.7483	-0.672035	5.44669
	102.38	10.7483	-0.672363	5.44669
	102.38	10.7483	-0.68002	5.44669
	102.38	10.7483	-0.683063	5.44669
	102.402	10.7483	-0.689479	5.44669
	102.46	10.7483	-0.708072	5.44669
	102.484	10.7483	-0.72414	5.44669
	102.43	10.7483	-0.725934	5.44669
	102.37	10.7483	-0.713369	5.44669
	102.359	10.7483	-0.690522	5.44669
	102.375	10.7483	-0.682734	5.44669
	102.385	10.7483	-0.70291	5.44669
	102.384	10.7483	-0.716554	5.44669
	102.402	10.7483	-0.707612	5.44669
	102.458	10.7483	-0.705701	5.44669
	102.483	10.7483	-0.709138	5.44669
	102.43	10.7483	-0.703554	5.44669
	102.37	10.7483	-0.714515	5.44669
	102.359	10.7483	-0.747003	5.44669
	102.397	10.7483	-0.768689	5.44669
	102.465	10.7483	-0.768122	5.44669
	102.51	10.7483	-0.752605	5.44669
	102.509	10.7483	-0.721497	5.44669
	102.471	10.7483	-0.68644	5.44669
	102.408	10.7483	-0.678452	5.44669
	102.365	10.7483	-0.702617	5.44669
	102.365	10.7483	-0.717962	5.44669
	102.379	10.7483	-0.708307	5.44669
	102.385	10.7483	-0.705492	5.44669
	102.405	10.7483	-0.708804	5.44669
	102.459	10.7483	-0.695617	5.44669
	102.482	10.7483	-0.67858	5.44669
	102.429	10.7483	-0.674493	5.44669
	102.37	10.7483	-0.686449	5.44669
	102.359	10.7483	-0.709856	5.44669
	102.375	10.7483	-0.718095	5.44669
	102.385	10.7483	-0.697909	5.44669
	102.384	10.7483	-0.67623	5.44669
	102.38	10.7483	-0.672693	5.44669
	102.378	10.7483	-0.678659	5.44669
	102.379	10.7483	-0.682375	5.44669
	102.38	10.7483	-0.681803	5.44669
	102.38	10.7483	-0.688113	5.44669
	102.38	10.7483	-0.707947	5.44669
	102.38	10.7483	-0.716703	5.44669
	102.38	10.7483	-0.705875	5.44669
	102.38	10.7483	-0.712791	5.44669
	102.38	10.7483	-0.737583	5.44669
	102.38	10.7483	-0.732627	5.44669
	102.38	10.7483	-0.696086	5.44669
	102.38	10.7483	-0.670608	5.44669
	102.38	10.7483	-0.671035	5.44669
	102.38	10.7483	-0.679971	5.44669
	102.38	10.7483	-0.691385	5.44669
	102.38	10.7483	-0.70997	5.44669
	102.38	10.7483	-0.716387	5.44669
	102.38	10.7483	-0.705024	5.44669
	102.38	10.7483	-0.712546	5.44669
	102.38	10.7483	-0.737784	5.44669
	102.38	10.7483	-0.732798	5.44669
	102.38	10.7483	-0.703957	5.44669
	102.38	10.7483	-0.698703	5.44669
	102.38	10.7483	-0.707555	5.44669
	102.38	10.7483	-0.697515	5.44669
	102.38	10.7483	-0.67982	5.44669
	102.38	10.7483	-0.682209	5.44669
	102.38	10.7483	-0.706228	5.44669
	102.38	10.7483	-0.72596	5.44669
	102.38	10.7483	-0.727353	5.44669
	102.38	10.7483	-0.713316	5.44669
	102.38	10.7483	-0.697866	5.44669
	102.38	10.7483	-0.702817	5.44669
	102.38	10.7483	-0.719273	5.44669
	102.38	10.7483	-0.725813	5.44669
	102.38	10.7483	-0.715056	5.44669
	102.38	10.7483	-0.691273	5.44669
	102.38	10.7483	-0.674579	5.44669
	102.38	10.7483	-0.674368	5.44669
	102.38	10.7483	-0.679949	5.44669
	102.38	10.7483	-0.682319	5.44669
	102.38	10.7483	-0.681322	5.44669
	102.38	10.7483	-0.680061	5.44669
	102.38	10.7483	-0.679887	5.44669
	102.402	10.7483	-0.680262	5.44669
	102.46	10.7483	-0.688352	5.44669
	102.484	10.7483	-0.708595	5.44669
	102.43	10.7483	-0.716889	5.44669
	102.37	10.7483	-0.697852	5.44669
	102.359	10.7483	-0.684505	5.44669
	102.375	10.7483	-0.708909	5.44669
	102.385	10.7483	-0.743295	5.44669
	102.384	10.7483	-0.736358	5.44669
	102.402	10.7483	-0.703483	5.44669
	102.481	10.7483	-0.697238	5.44268
	102.563	10.7483	-0.71498	5.43234
	102.556	10.7483	-0.733875	5.42806
	102.522	10.7483	-0.744818	5.43775
	102.554	10.7483	-0.728423	5.44858
	102.587	10.7483	-0.699665	5.4505
	102.545	10.7483	-0.698467	5.44759
	102.51	10.7483	-0.716853	5.44571
	102.553	10.7483	-0.726353	5.44595
	102.613	10.7483	-0.716143	5.44673
	102.627	10.7483	-0.699407	5.44696
	102.613	10.7483	-0.710329	5.44679
	102.602	10.7483	-0.74673	5.44663
	102.602	10.7483	-0.762193	5.44663
	102.606	10.7483	-0.732768	5.44668
	102.608	10.7483	-0.687698	5.44671
	102.607	10.7483	-0.667093	5.4467
	102.606	10.7483	-0.672552	5.44668
	102.606	10.7483	-0.681857	5.44668
	102.606	10.7483	-0.691636	5.44669
	102.606	10.7483	-0.717276	5.44669
	102.606	10.7483	-0.752088	5.44669
	102.606	10.7483	-0.761918	5.44669
	102.606	10.7483	-0.730741	5.44669
	102.606	10.7483	-0.686945	5.44669
	102.606	10.7483	-0.675368	5.44669
	102.606	10.7483	-0.709015	5.44669
	102.606	10.7483	-0.746596	5.44669
	102.606	10.7483	-0.745575	5.44669
	102.606	10.6991	-0.723158	5.44669
	102.606	10.5723	-0.704894	5.44669
	102.629	10.5199	-0.688007	5.44669
	102.686	10.5895	-0.684701	5.44669
	102.71	10.5463	-0.704629	5.44669
	102.656	10.3906	-0.716575	5.44669
	102.596	10.3721	-0.699139	5.44669
	102.585	10.4247	-0.677286	5.44669
	102.624	10.4048	-0.672699	5.44669
	102.714	10.4686	-0.686157	5.44669
	102.816	10.6643	-0.710372	5.44669
	102.861	10.7984	-0.726285	5.44669
	102.85	10.7969	-0.726016	5.44669
	102.829	10.7013	-0.71264	5.44669
	102.825	10.5067	-0.690188	5.44669
	102.831	10.287	-0.682853	5.44669
	102.834	10.2369	-0.710949	5.44669
	102.834	10.4373	-0.744738	5.44669
	102.833	10.6601	-0.736238	5.44669
	102.832	10.603	-0.695049	5.44669
	102.855	10.3398	-0.66889	5.44669
	102.912	10.1752	-0.670684	5.44669
	102.959	10.1881	-0.680434	5.44669
	102.984	10.2501	-0.683833	5.44669
	103.005	10.2712	-0.681784	5.44669
	102.987	10.2579	-0.679716	5.44669
	102.969	10.2449	-0.679578	5.44669
	103.012	10.2441	-0.680255	5.44669
	103.066	10.2484	-0.688459	5.44669
	103.078	10.2505	-0.708642	5.44669
	103.064	10.2499	-0.716871	5.44669
	103.054	10.2488	-0.697828	5.44669
	103.055	10.2487	-0.676631	5.44669
	103.059	10.2489	-0.67289	5.44669
	103.06	10.2491	-0.678599	5.44669
	103.059	10.2491	-0.69015	5.44669
	103.059	10.249	-0.70994	5.44669
	103.059	10.249	-0.716814	5.44669
	103.059	10.249	-0.705213	5.44669
	103.059	10.249	-0.704603	5.44669
	103.059	10.249	-0.717401	5.44669
	103.059	10.249	-0.724393	5.44669
	103.059	10.249	-0.722997	5.44669
	103.059	10.249	-0.719962	5.44669
	103.059	10.249	-0.719193	5.44669
	103.059	10.1998	-0.71995	5.44669
	103.059	10.0731	-0.712671	5.44669
	103.059	10.0206	-0.700235	5.44669
	103.059	10.0903	-0.70404	5.44669
	103.081	10.0962	-0.718943	5.4507
	103.139	10.0182	-0.72524	5.46104
	103.185	9.92533	-0.714933	5.46531
	103.188	9.8558	-0.691425	5.45562
	103.152	9.89963	-0.674686	5.4448
	103.11	9.99821	-0.674359	5.44287
	103.145	10.0327	-0.687778	5.44579
	103.249	9.96433	-0.710461	5.44767
	103.313	9.81747	-0.717876	5.44742
	103.309	9.7143	-0.705474	5.44664
	103.285	9.71283	-0.704335	5.44641
	103.277	9.74724	-0.709326	5.44658
	103.282	9.8111	-0.696247	5.44674
	103.287	9.93175	-0.678658	5.44675
	103.287	9.97639	-0.674302	5.44669
	103.285	9.85649	-0.686341	5.44667
	103.285	9.72605	-0.71775	5.44668
	103.285	9.70384	-0.746298	5.44669
	103.285	9.73929	-0.734466	5.44669
	103.285	9.76177	-0.693751	5.44669
	103.285	9.75855	-0.668976	5.44669
	103.285	9.7492	-0.679052	5.44669
	103.285	9.74643	-0.708768	5.44669
	103.285	9.74859	-0.728147	5.44669
	103.285	9.75048	-0.727367	5.44669
	103.285	9.75051	-0.712545	5.44669
	103.285	9.74984	-0.697538	5.44669
	103.285	9.74956	-0.710825	5.44669
	103.307	9.74967	-0.739731	5.44669
	103.387	9.74982	-0.742097	5.44669
	103.491	9.74985	-0.732019	5.44669
	103.54	9.7498	-0.742572	5.44669
	103.53	9.74977	-0.753048	5.44669
	103.509	9.74978	-0.730464	5.44669
	103.504	9.74979	-0.689991	5.44669
	103.509	9.74979	-0.668873	5.44669
	103.513	9.74979	-0.680353	5.44669
	103.513	9.74979	-0.70935	5.44669
	103.511	9.74979	-0.720058	5.44669
	103.511	9.74979	-0.698913	5.44669
	103.511	9.74979	-0.675952	5.44669
	103.512	9.74979	-0.67222	5.44669
	103.512	9.74979	-0.67856	5.44669
	103.511	9.74979	-0.690372	5.44669
	103.511	9.74979	-0.710047	5.44669
	103.511	9.74979	-0.72465	5.44669
	103.511	9.74979	-0.733317	5.44669
	103.534	9.74979	-0.749009	5.44669
	103.591	9.74979	-0.763105	5.44669
	103.637	9.74979	-0.75724	5.44669
	103.663	9.74979	-0.72518	5.44669
	103.684	9.74979	-0.686329	5.44669
	103.666	9.74979	-0.669224	5.44669
	103.648	9.74979	-0.681803	5.44669
	103.691	9.74979	-0.709833	5.44669
	103.745	9.74979	-0.719745	5.44669
	103.756	9.74979	-0.69861	5.44669
	103.743	9.74979	-0.683808	5.44669
	103.733	9.7006	-0.700477	5.44669
	103.734	9.57382	-0.723023	5.44669
	103.738	9.4722	-0.728174	5.44669
	103.739	9.41506	-0.714705	5.44669
	103.738	9.3686	-0.690285	5.44669
	103.738	9.45855	-0.67429	5.44669
	103.76	9.67442	-0.682469	5.44669
	103.817	9.75848	-0.716174	5.44669
	103.841	9.57344	-0.747021	5.44669
	103.787	9.29575	-0.73533	5.44669
	103.75	9.16905	-0.701727	5.44669
	103.796	9.20262	-0.704739	5.44669
	103.859	9.309	-0.735734	5.44669
	103.895	9.44749	-0.734722	5.44669
	103.937	9.48446	-0.697622	5.44669
	103.972	9.35499	-0.670507	5.44669
	103.954	9.22327	-0.670447	5.44669
	103.886	9.20392	-0.67976	5.44669
	103.857	9.24103	-0.691506	5.44669
	103.912	9.26319	-0.717967	5.44669
	103.975	9.25924	-0.744552	5.44669
	103.986	9.2497	-0.733658	5.44669
	103.969	9.24711	-0.701904	5.44669
	103.958	9.24941	-0.697536	5.44669
	103.96	9.2513	-0.707796	5.44669
	103.964	9.25127	-0.705901	5.44669
	103.966	9.25059	-0.708106	5.44669
	103.965	9.25031	-0.718625	5.44669
	103.964	9.25044	-0.723661	5.44669
	103.964	9.25059	-0.714385	5.44669
	103.964	9.25061	-0.691756	5.44669
	103.964	9.25056	-0.682891	5.44669
	103.964	9.25054	-0.702537	5.44669
	103.964	9.25054	-0.724213	5.44669
	103.964	9.25056	-0.72794	5.44669
	103.964	9.25056	-0.714184	5.44669
	103.964	9.25056	-0.69015	5.44669
	103.964	9.25055	-0.674418	5.44669
	103.964	9.25055	-0.682571	5.44669
	103.964	9.25055	-0.7083	5.44669
	103.986	9.25056	-0.726699	5.44669
	104.044	9.25056	-0.734797	5.44669
	104.09	9.25055	-0.74103	5.44669
	104.116	9.25055	-0.726507	5.44669
	104.159	9.25055	-0.700209	5.44669
	104.198	9.25055	-0.707247	5.44669
	104.204	9.25055	-0.745196	5.44669
	104.193	9.25055	-0.762653	5.44669
	104.164	9.25055	-0.741378	5.44669
	104.108	9.25055	-0.716	5.44669
	104.087	9.25055	-0.703436	5.44669
	104.142	9.25055	-0.69782	5.44669
	104.201	9.20136	-0.714189	5.44669
	104.211	9.0254	-0.741042	5.44669
	104.195	8.84619	-0.741451	5.44669
	104.185	8.91258	-0.731282	5.44669
	104.186	9.16415	-0.742493	5.44669
	104.191	9.32047	-0.761148	5.44669
	104.192	9.25914	-0.766614	5.44669
	104.191	9.07359	-0.754662	5.44669
	104.212	8.95195	-0.730766	5.44669
	104.27	8.95656	-0.722321	5.44669
	104.316	9.04926	-0.734723	5.44669
	104.342	9.14317	-0.728358	5.44669
	104.385	9.06016	-0.703235	5.44669
	104.424	8.83028	-0.707858	5.44669
	104.43	8.68869	-0.744377	5.44669
	104.419	8.69925	-0.769963	5.44669
	104.413	8.75212	-0.76959	5.44669
	104.414	8.77022	-0.760638	5.44669
	104.417	8.75896	-0.749198	5.44669
	104.418	8.7478	-0.730608	5.44669
	104.417	8.79632	-0.716327	5.44669
	104.416	8.92678	-0.715281	5.44669
	104.416	8.98099	-0.719654	5.44669
	104.417	8.86161	-0.713945	5.44669
	104.417	8.72799	-0.693004	5.44669
	104.417	8.70426	-0.683571	5.44669
	104.417	8.7402	-0.702378	5.44669
	104.417	8.76344	-0.716034	5.44669
	104.439	8.76035	-0.707583	5.44669
	104.519	8.7508	-0.705874	5.44669
	104.622	8.74789	-0.717092	5.44669
	104.672	8.75007	-0.731683	5.44669
	104.661	8.75201	-0.743148	5.44669
	104.64	8.70286	-0.728502	5.44669
	104.635	8.57541	-0.700292	5.44669
	104.641	8.52268	-0.698702	5.44669
	104.645	8.64162	-0.716729	5.44669
	104.644	8.77453	-0.726217	5.44669
	104.643	8.79811	-0.71613	5.44669
	104.642	8.71318	-0.691579	5.44669
	104.665	8.5633	-0.674325	5.44669
	104.723	8.51394	-0.682024	5.44669
	104.747	8.59307	-0.708104	5.44669
	104.693	8.60194	-0.726812	5.44669
	104.655	8.52171	-0.727043	5.44669
	104.724	8.47612	-0.712884	5.44669
	104.844	8.53332	-0.697795	5.44669
	104.904	8.67944	-0.702941	5.44669
	104.892	8.78628	-0.71935	5.44669
	104.866	8.78955	-0.725801	5.44669
	104.86	8.7054	-0.715024	5.44669
	104.866	8.5139	-0.691263	5.44669
	104.871	8.29146	-0.674586	5.44669
	104.871	8.1899	-0.674375	5.44669
	104.869	8.21432	-0.68782	5.44669
	104.869	8.25873	-0.710473	5.44669
	104.869	8.26835	-0.717866	5.44669
	104.869	8.25654	-0.697594	5.44669
	104.869	8.24817	-0.676179	5.44669
	104.869	8.24886	-0.672784	5.44669
	104.869	8.25212	-0.678715	5.44669
	104.869	8.25324	-0.690236	5.44669
	104.869	8.25255	-0.709935	5.44669
	104.869	8.25187	-0.716781	5.44669
	104.869	8.25182	-0.697331	5.44669
	104.869	8.25205	-0.676454	5.44669
	104.869	8.25216	-0.672993	5.44669
	104.869	8.25213	-0.686576	5.44669
	104.892	8.25207	-0.710443	5.44669
	104.949	8.25206	-0.718296	5.44669
	104.973	8.25208	-0.705656	5.44669
	104.919	8.25209	-0.712132	5.44669
	104.859	8.25209	-0.745257	5.44669
	104.848	8.25208	-0.760934	5.44669
	104.887	8.25208	-0.732764	5.44669
	104.977	8.25208	-0.696015	5.44669
	105.079	8.25208	-0.695436	5.44669
	105.124	8.25208	-0.709017	5.44669
	105.112	8.25208	-0.69929	5.44669
	105.092	8.25208	-0.680044	5.44669
	105.088	8.25208	-0.673801	5.44669
	105.094	8.25208	-0.677768	5.44669
	105.097	8.25208	-0.681607	5.44669
	105.097	8.25208	-0.681799	5.44669
	105.095	8.25208	-0.688384	5.44669
	105.095	8.25208	-0.715933	5.44669
	105.095	8.25208	-0.752681	5.44669
	105.096	8.25208	-0.762644	5.44669
	105.096	8.25208	-0.730834	5.44669
	105.096	8.25208	-0.694597	5.44669
	105.095	8.25208	-0.703399	5.44669
	105.095	8.25208	-0.737715	5.44669
	105.096	8.25208	-0.7439	5.44669
	105.096	8.25208	-0.725621	5.44669
	105.118	8.25208	-0.706522	5.44669
	105.175	8.25208	-0.695685	5.44669
	105.199	8.25208	-0.704326	5.44669
	105.145	8.20289	-0.71281	5.44669
	105.107	8.02693	-0.697711	5.44669
	105.176	7.79853	-0.685904	5.44669
	105.296	7.68895	-0.701675	5.44669
	105.356	7.71212	-0.71491	5.44669
	105.344	7.75886	-0.699491	5.44669
	105.319	7.81909	-0.685896	5.44669
	105.313	7.93382	-0.701039	5.44669
	105.319	7.97728	-0.714646	5.44669
	105.324	7.90818	-0.699606	5.44669
	105.324	7.9056	-0.678168	5.44669
	105.322	7.9849	-0.672902	5.44669
	105.321	8.02787	-0.685929	5.44669
	105.344	7.9699	-0.710204	5.44669
	105.402	7.82439	-0.726296	5.44669
	105.448	7.71808	-0.733951	5.44669
	105.474	7.71482	-0.748689	5.44669
	105.495	7.74959	-0.754875	5.44669
	105.476	7.76505	-0.736918	5.44669
	105.436	7.75912	-0.716903	5.44669
	105.421	7.75114	-0.713271	5.44669
	105.451	7.7499	-0.718606	5.44669
	105.495	7.75222	-0.722091	5.44669
	105.484	7.75363	-0.721648	5.44669
	105.461	7.7534	-0.720222	5.44669
	105.5	7.7528	-0.719783	5.44669
	105.553	7.75263	-0.712234	5.44669
	105.567	7.75277	-0.700112	5.44669
	105.554	7.75289	-0.712014	5.44669
	105.544	7.75289	-0.747186	5.44669
	105.544	7.75285	-0.761785	5.44669
	105.548	7.75283	-0.740306	5.44669
	105.549	7.75284	-0.72373	5.44669
	105.549	7.75285	-0.739784	5.44669
	105.548	7.75285	-0.754834	5.44669
	105.548	7.75285	-0.740075	5.44669
	105.548	7.75285	-0.726112	5.44669
	105.57	7.75285	-0.732995	5.44669
	105.628	7.75285	-0.726285	5.44669
	105.652	7.75285	-0.69511	5.44669
	105.62	7.75285	-0.680333	5.44669
	105.617	7.75285	-0.708186	5.44669
	105.653	7.75285	-0.744483	5.44669
	105.695	7.75285	-0.737114	5.44669
	105.726	7.75285	-0.703377	5.44669
	105.706	7.75285	-0.704796	5.44669
	105.684	7.75285	-0.735171	5.44669
	105.726	7.75285	-0.742337	5.44669
	105.781	7.75285	-0.733741	5.44669
	105.793	7.75285	-0.735338	5.44669
	105.78	7.75285	-0.724547	5.44669
	105.77	7.75285	-0.693548	5.44669
	105.771	7.75285	-0.680296	5.44669
	105.774	7.75285	-0.708726	5.44669
	105.776	7.75285	-0.744723	5.44669
	105.775	7.75285	-0.744893	5.44669
	105.774	7.75285	-0.723539	5.44669
	105.774	7.75285	-0.705296	5.44669
	105.774	7.75285	-0.68804	5.44669
	105.774	7.75285	-0.676702	5.44669
	105.774	7.75285	-0.676407	5.44669
	105.774	7.75285	-0.687919	5.44669
	105.774	7.70366	-0.717663	5.44669
	105.774	7.57688	-0.753572	5.44669
	105.774	7.52445	-0.770273	5.44669
	105.774	7.64327	-0.766443	5.44669
	105.774	7.77602	-0.759208	5.4507
	105.774	7.79959	-0.749718	5.46104
	105.774	7.76388	-0.723463	5.46531
	105.774	7.74081	-0.688291	5.45562
	105.774	7.74387	-0.670657	5.4448
	105.774	7.75337	-0.673836	5.44287
	105.797	7.75625	-0.688998	5.44579
	105.876	7.75409	-0.711159	5.44767
	105.98	7.75216	-0.717735	5.44742
	106.03	7.75212	-0.697295	5.44664
	106.019	7.75279	-0.6761	5.44641
	105.998	7.70389	-0.672857	5.44658
	105.993	7.577	-0.678774	5.44674
	105.998	7.47523	-0.682364	5.44675
	106.002	7.46725	-0.689629	5.44669
	106.002	7.54761	-0.708383	5.44667
	106.001	7.64083	-0.716346	5.44668
	106	7.56191	-0.705571	5.44669
	106	7.33399	-0.704919	5.44669
	106.001	7.24096	-0.709536	5.44669
	106.001	7.37733	-0.696128	5.44669
	106.001	7.48246	-0.686404	5.44669
	106.001	7.38201	-0.702448	5.44669
	106.001	7.23817	-0.715055	5.44669
	106.023	7.20342	-0.699277	5.44669
	106.103	7.23838	-0.685755	5.44669
	106.206	7.26512	-0.701055	5.44669
	106.256	7.26385	-0.722574	5.44669
	106.245	7.25381	-0.72778	5.44669
	106.224	7.25005	-0.72257	5.44669
	106.219	7.25205	-0.718579	5.44669
	106.225	7.25422	-0.718765	5.44669
	106.229	7.25442	-0.720263	5.44669
	106.229	7.25373	-0.712954	5.44669
	106.227	7.25337	-0.692371	5.44669
	106.226	7.25347	-0.675787	5.44669
	106.227	7.25364	-0.674484	5.44669
	106.227	7.25367	-0.679568	5.44669
	106.227	7.25363	-0.689989	5.44669
	106.227	7.2536	-0.709529	5.44669
	106.227	7.2536	-0.716698	5.44669
	106.227	7.25361	-0.697441	5.44669
	106.249	7.25361	-0.6844	5.44669
	106.329	7.25361	-0.709011	5.44669
	106.433	7.25361	-0.743375	5.44669
	106.46	7.25361	-0.736356	5.44669
	106.392	7.25361	-0.703453	5.44669
	106.347	7.25361	-0.697227	5.44669
	106.396	7.25361	-0.707115	5.44669
	106.461	7.25361	-0.697856	5.44669
	106.476	7.20442	-0.687989	5.44669
	106.46	7.07765	-0.710369	5.44669
	106.448	6.97602	-0.750539	5.44669
	106.449	6.96807	-0.771603	5.44669
	106.476	7.04839	-0.768079	5.44669
	106.535	7.14158	-0.759421	5.44669
	106.557	7.06266	-0.757096	5.44669
	106.525	6.83476	-0.759207	5.44669
	106.544	6.69254	-0.753048	5.44669
	106.638	6.70213	-0.732731	5.44669
	106.704	6.75483	-0.723719	5.44669
	106.704	6.77319	-0.734611	5.44669
	106.681	6.7621	-0.727814	5.44669
	106.672	6.75093	-0.703047	5.44669
	106.676	6.75018	-0.700102	5.44669
	106.681	6.75385	-0.708465	5.44669
	106.681	6.80483	-0.70527	5.44669
	106.68	6.93106	-0.707603	5.44669
	106.679	6.98262	-0.710768	5.44669
	106.679	6.86364	-0.703561	5.44669
	106.68	6.73112	-0.713938	5.44669
	106.68	6.70772	-0.738888	5.44669
	106.68	6.7434	-0.732766	5.44669
	106.68	6.76641	-0.703551	5.44669
	106.68	6.76332	-0.698545	5.44669
	106.68	6.75385	-0.707633	5.44669
	106.68	6.75097	-0.705475	5.44669
	106.68	6.75314	-0.707985	5.44669
	106.702	6.75507	-0.710856	5.44669
	106.782	6.7551	-0.703462	5.44669
	106.885	6.75443	-0.713866	5.44669
	106.913	6.75414	-0.738893	5.44669
	106.845	6.75425	-0.732794	5.44669
	106.8	6.75441	-0.69569	5.44669
	106.848	6.75443	-0.670384	5.44669
	106.914	6.75439	-0.671082	5.44669
	106.929	6.75436	-0.68007	5.44669
	106.912	6.75436	-0.69141	5.44669
	106.9	6.75438	-0.709946	5.44669
	106.901	6.75438	-0.716368	5.44669
	106.906	6.75438	-0.697154	5.44669
	106.907	6.75437	-0.676527	5.44669
	106.907	6.75437	-0.680957	5.44669
	106.906	6.75437	-0.706874	5.44669
	106.905	6.75437	-0.718804	5.44669
	106.906	6.75437	-0.699268	5.44669
	106.906	6.75437	-0.676547	5.44669
	106.906	6.75437	-0.672343	5.44669
	106.906	6.75437	-0.686271	5.44669
	106.906	6.75437	-0.718417	5.44669
	106.906	6.75437	-0.754473	5.44669
	106.906	6.75437	-0.762512	5.44669
	106.906	6.75437	-0.730142	5.44669
	106.906	6.75437	-0.694354	5.44669
	106.906	6.75437	-0.695673	5.44669
	106.906	6.70518	-0.709706	5.44669
	106.906	6.57841	-0.699495	5.44669
	106.928	6.52598	-0.679884	5.44669
	106.986	6.5956	-0.673662	5.44669
	107.032	6.55239	-0.677766	5.44669
	107.058	6.34756	-0.681656	5.44669
	107.101	6.25147	-0.68182	5.44669
	107.14	6.37834	-0.680505	5.44669
	107.146	6.52977	-0.687766	5.44669
	107.135	6.60745	-0.708263	5.44669
	107.128	6.64475	-0.724829	5.44669
	107.13	6.54366	-0.726155	5.44669
	107.132	6.32638	-0.721087	5.44669
	107.133	6.1965	-0.726406	5.44669
	107.132	6.20749	-0.739559	5.44669
	107.132	6.25638	-0.728881	5.44669
	107.132	6.27265	-0.693857	5.44669
	107.132	6.26204	-0.671013	5.44669
	107.154	6.25181	-0.679869	5.44669
	107.212	6.25129	-0.716257	5.44669
	107.236	6.25471	-0.747981	5.44669
	107.204	6.25633	-0.735703	5.44669
	107.224	6.25579	-0.701542	5.44669
	107.317	6.25499	-0.696658	5.44669
	107.382	6.25485	-0.707556	5.44669
	107.36	6.25507	-0.698243	5.44669
	107.28	6.25521	-0.680124	5.44669
	107.247	6.25519	-0.674207	5.44669
	107.305	6.25514	-0.68578	5.44669
	107.37	6.25512	-0.709678	5.44669
	107.381	6.25513	-0.726129	5.44669
	107.364	6.25514	-0.726197	5.44669
	107.352	6.25514	-0.712772	5.44669
	107.354	6.25514	-0.690178	5.44669
	107.359	6.25514	-0.682803	5.44669
	107.36	6.20595	-0.703061	5.44669
	107.359	6.07917	-0.724464	5.44669
	107.358	5.97755	-0.727859	5.44669
	107.358	5.96959	-0.721932	5.44669
	107.358	6.04992	-0.718283	5.44669
	107.359	6.1923	-0.718868	5.44669
	107.358	6.28935	-0.720411	5.44669
	107.358	6.28984	-0.72085	5.44669
	107.358	6.2572	-0.720485	5.44669
	107.381	6.24362	-0.712306	5.44669
	107.46	6.24957	-0.699892	5.44669
	107.542	6.20771	-0.711897	5.44669
	107.534	6.0327	-0.747215	5.44669
	107.5	5.8021	-0.761839	5.44669
	107.532	5.69125	-0.732448	5.44669
	107.587	5.71468	-0.695561	5.44669
	107.604	5.76198	-0.695359	5.44669
	107.592	5.77316	-0.709146	5.44669
	107.581	5.76098	-0.699372	5.44669
	107.581	5.80109	-0.687903	5.44669
	107.584	5.97758	-0.709794	5.44669
	107.586	6.16023	-0.750329	5.44669
	107.585	6.0951	-0.763849	5.44669
	107.585	5.84283	-0.732176	5.44669
	107.584	5.68577	-0.68686	5.44669
	107.585	5.69785	-0.666952	5.44669
	107.585	5.75687	-0.680661	5.44669
	107.585	5.777	-0.718033	5.44669
	107.585	5.7644	-0.748444	5.44669
	107.585	5.75197	-0.735265	5.44669
	107.585	5.75123	-0.693323	5.44669
	107.585	5.75535	-0.668512	5.44669
	107.585	5.75733	-0.67901	5.44669
	107.585	5.7567	-0.716785	5.44669
	107.585	5.75573	-0.756379	5.44669
	107.585	5.75555	-0.771762	5.44669
	107.585	5.75582	-0.758198	5.44669
	107.585	5.75599	-0.722496	5.44669
	107.585	5.75597	-0.684863	5.44669
	107.585	5.7559	-0.669564	5.44669
	107.607	5.75588	-0.674596	5.44669
	107.664	5.75589	-0.681835	5.44669
	107.688	5.75591	-0.68303	5.44669
	107.634	5.75591	-0.680949	5.44669
	107.574	5.7559	-0.687523	5.44669
	107.564	5.7559	-0.715874	5.44669
	107.58	5.7559	-0.752962	5.44669
	107.612	5.7559	-0.762783	5.44669
	107.691	5.7559	-0.730792	5.44669
	107.79	5.7559	-0.69453	5.44669
	107.838	5.7559	-0.703386	5.44669
	107.829	5.7559	-0.737733	5.44669
	107.809	5.7559	-0.743912	5.44669
	107.804	5.7559	-0.72562	5.44669
	107.809	5.7559	-0.706517	5.44669
	107.813	5.7559	-0.695683	5.44669
	107.813	5.7559	-0.704327	5.44669
	107.811	5.7559	-0.712812	5.44669
	107.81	5.7559	-0.697711	5.44669
	107.811	5.70671	-0.685903	5.44669
	107.811	5.57994	-0.709546	5.44669
	107.833	5.5275	-0.743065	5.44669
	107.891	5.64632	-0.743906	5.44669
	107.937	5.77908	-0.731585	5.44669
	107.963	5.80264	-0.733875	5.44669
	108.006	5.71775	-0.724701	5.44669
	108.045	5.5679	-0.702003	5.44669
	108.051	5.51853	-0.700771	5.44669
	108.04	5.59765	-0.709117	5.44669
	108.034	5.55733	-0.705305	5.44669
	108.035	5.39952	-0.715257	5.44669
	108.038	5.42827	-0.738821	5.44669
	108.038	5.65673	-0.732269	5.44669
	108.038	5.76759	-0.695496	5.44669
	108.037	5.58927	-0.67836	5.44669
	108.037	5.30487	-0.69935	5.44669
	108.037	5.17297	-0.716625	5.44669
	108.037	5.20674	-0.708907	5.44669
	108.037	5.26587	-0.706219	5.44669
	108.037	5.27832	-0.708895	5.44669
	108.06	5.26248	-0.695397	5.44669
	108.139	5.2514	-0.678455	5.44669
	108.243	5.2524	-0.674519	5.44669
	108.293	5.25675	-0.678633	5.44669
	108.282	5.25822	-0.681714	5.44669
	108.261	5.25729	-0.681536	5.44669
	108.256	5.25638	-0.680365	5.44669
	108.261	5.25632	-0.679938	5.44669
	108.265	5.25663	-0.680175	5.44669
	108.265	5.25677	-0.688297	5.44669
	108.264	5.20754	-0.716474	5.44669
	108.263	5.08069	-0.745067	5.44669
	108.263	5.02824	-0.742275	5.44669
	108.264	5.14708	-0.730189	5.44669
	108.264	5.27985	-0.73387	5.44669
	108.264	5.30341	-0.725195	5.44669
	108.264	5.2677	-0.694341	5.44669
	108.264	5.24463	-0.680398	5.44669
	108.264	5.24769	-0.708487	5.44669
	108.286	5.25719	-0.752457	5.44669
	108.366	5.26007	-0.765206	5.44669
	108.469	5.25791	-0.731988	5.44669
	108.519	5.25598	-0.686299	5.44669
	108.508	5.25594	-0.674655	5.44669
	108.487	5.25661	-0.701075	5.44669
	108.482	5.2569	-0.726536	5.44669
	108.488	5.25679	-0.737305	5.44669
	108.492	5.25663	-0.750011	5.44669
	108.491	5.25661	-0.754236	5.44669
	108.49	5.20747	-0.72831	5.44669
	108.489	5.03153	-0.688666	5.44669
	108.49	4.85231	-0.669083	5.44669
	108.49	4.91869	-0.673042	5.44669
	108.49	5.17026	-0.681354	5.44669
	108.49	5.32658	-0.683381	5.44669
	108.49	5.26525	-0.681267	5.44669
	108.49	5.0797	-0.687531	5.44669
	108.49	4.95807	-0.715765	5.44669
	108.49	4.91348	-0.745043	5.44669
	108.49	4.83021	-0.734646	5.44669
	108.49	4.74492	-0.694272	5.44669
	108.49	4.7283	-0.66913	5.44669
	108.49	4.74999	-0.671061	5.44669
	108.512	4.76472	-0.688377	5.44669
	108.57	4.76314	-0.711885	5.44669
	108.616	4.75723	-0.71826	5.44669
	108.619	4.75532	-0.697257	5.44669
	108.605	4.75662	-0.675898	5.44669
	108.598	4.75784	-0.680657	5.44669
	108.6	4.80708	-0.706972	5.44669
	108.626	4.93344	-0.718952	5.44669
	108.684	5.03488	-0.699295	5.44669
	108.729	5.0429	-0.684376	5.44669
	108.732	4.96267	-0.700471	5.44669
	108.718	4.82031	-0.722819	5.44669
	108.711	4.72323	-0.72809	5.44669
	108.713	4.72272	-0.714742	5.44669
	108.717	4.75536	-0.690331	5.44669
	108.717	4.76895	-0.674296	5.44669
	108.716	4.763	-0.674584	5.44669
	108.716	4.75567	-0.688011	5.44669
	108.716	4.75471	-0.710478	5.44669
	108.716	4.75692	-0.725671	5.44669
	108.716	4.75818	-0.733591	5.44669
	108.738	4.75793	-0.74089	5.44669
	108.818	4.75737	-0.734748	5.44669
	108.922	4.75723	-0.720698	5.44669
	108.971	4.75737	-0.70772	5.44669
	108.961	4.75748	-0.690066	5.44669
	108.94	4.75747	-0.68456	5.44669
[truncated: 712 more rows]
