# Supplementary material for: Design of a cosmetic glove stiffness compensation mechanism for toddler-sized hand prostheses
Source: PLoS One. 2017 Aug 11;12(8):e0183233. doi: 10.1371/journal.pone.0183233 (PMC5553851; doi:10.1371/journal.pone.0183233)
Supplement: S1 Dataset — (ZIP) [file pone.0183233.s001.zip › 02 Spring measurements/RVS3_4.xlsx]

## Sheet: RVS3_4
LabVIEW Measurement
Writer_Version	2
Reader_Version	2
Separator	Tab
Decimal_Separator	.
Multi_Headings	No
X_Columns	No
Time_Pref	Absolute
Operator	localadmin
Date	2013-09-24
Time	00:15:26.357000
***End_of_Header***
Channels	4
Samples	10	10	10	10
Date	2013-09-24	2013-09-24	2013-09-24	2013-09-24
Time	00:15:38.057000	00:15:38.057000	00:15:38.057000	00:15:38.058000
Y_Unit_Label	mm	N	N	Pa
X_Dimension	Time	Time	Time	Time
X0	0	0	0	0
Delta_X	0.01	0.01	0.01	0.01
***End_of_Header***
X_Value	Voltage LVDT (Filtered)	Voltage Load Cell (Filtered)	Voltage Pinch Load Cell (Filtered)	Voltage Pressure (Filtered)	Comment
	112.613	0.264307	-0.703054	5.44669
	112.553	0.264307	-0.711311	5.44669
	112.542	0.264307	-0.697535	5.44669
	112.558	0.264307	-0.678492	5.44669
	112.569	0.264307	-0.673775	5.44669
	112.567	0.264307	-0.678308	5.44669
	112.563	0.264307	-0.681843	5.44669
	112.562	0.264307	-0.681706	5.44669
	112.563	0.264307	-0.688261	5.44669
	112.563	0.264307	-0.708044	5.44669
	112.563	0.264307	-0.71669	5.44669
	112.563	0.264307	-0.705836	5.44669
	112.563	0.264307	-0.704908	5.44669
	112.563	0.264307	-0.717308	5.44268
	112.563	0.264307	-0.724246	5.43234
	112.563	0.264307	-0.715098	5.42806
	112.563	0.264307	-0.699718	5.43775
	112.563	0.264307	-0.710831	5.44858
	112.563	0.264307	-0.738959	5.4505
	112.563	0.264307	-0.733901	5.44759
	112.563	0.264307	-0.696131	5.44571
	112.563	0.264307	-0.678045	5.44595
	112.563	0.264307	-0.698993	5.44673
	112.563	0.264307	-0.716587	5.44696
	112.563	0.264307	-0.701148	5.44679
	112.563	0.264307	-0.678123	5.44663
	112.563	0.264307	-0.672335	5.44663
	112.563	0.264307	-0.677836	5.44668
	112.563	0.264307	-0.682157	5.44671
	112.563	0.264307	-0.682005	5.4467
	112.563	0.264307	-0.680404	5.44668
	112.563	0.264307	-0.687659	5.44668
	112.563	0.264307	-0.716125	5.44669
	112.563	0.264307	-0.753019	5.44268
	112.563	0.264307	-0.762717	5.43234
	112.563	0.264307	-0.738615	5.42806
	112.563	0.264307	-0.714818	5.43775
	112.563	0.264307	-0.703923	5.44858
	112.563	0.264307	-0.690573	5.4505
	112.563	0.264307	-0.686122	5.44759
	112.563	0.264307	-0.704312	5.44571
	112.563	0.264307	-0.715938	5.44595
	112.563	0.264307	-0.706855	5.44673
	112.563	0.264307	-0.705603	5.44696
	112.563	0.264307	-0.717237	5.44679
	112.563	0.264307	-0.723969	5.44663
	112.563	0.264307	-0.715007	5.44663
	112.563	0.264307	-0.691908	5.44668
	112.563	0.264307	-0.674862	5.44671
	112.563	0.264307	-0.674261	5.4467
	112.563	0.264307	-0.687674	5.44668
	112.563	0.264307	-0.718323	5.44668
	112.563	0.264307	-0.746065	5.44669
	112.563	0.264307	-0.734165	5.44669
	112.563	0.264307	-0.701578	5.44669
	112.563	0.264307	-0.69722	5.44669
	112.563	0.264307	-0.71565	5.44669
	112.563	0.264307	-0.726292	5.44669
	112.563	0.264307	-0.716545	5.44669
	112.563	0.264307	-0.699597	5.44669
	112.563	0.264307	-0.702395	5.44669
	112.563	0.264307	-0.71848	5.44669
	112.563	0.264307	-0.725631	5.44669
	112.563	0.264307	-0.715261	5.44669
	112.563	0.264307	-0.691423	5.44669
	112.563	0.264307	-0.68244	5.44669
	112.563	0.264307	-0.702466	5.44669
	112.563	0.264307	-0.716473	5.44669
	112.563	0.264307	-0.699865	5.44669
	112.585	0.264307	-0.685497	5.44669
	112.643	0.264307	-0.700739	5.44669
	112.667	0.264307	-0.714662	5.44669
	112.613	0.264307	-0.69972	5.44669
	112.553	0.264307	-0.678209	5.44669
	112.542	0.264307	-0.672879	5.44669
	112.558	0.264307	-0.678033	5.44669
	112.569	0.264307	-0.682046	5.44669
	112.567	0.264307	-0.681888	5.44669
	112.563	0.264307	-0.680395	5.44669
	112.562	0.264307	-0.679825	5.44669
	112.563	0.264307	-0.680118	5.44669
	112.563	0.264307	-0.688313	5.44669
	112.563	0.264307	-0.70863	5.44669
	112.563	0.264307	-0.724788	5.44669
	112.563	0.264307	-0.733878	5.44669
	112.563	0.264307	-0.741324	5.44669
	112.563	0.264307	-0.726957	5.44669
	112.563	0.264307	-0.692422	5.44669
	112.563	0.264307	-0.671096	5.44669
	112.563	0.264307	-0.672543	5.44669
	112.563	0.264307	-0.680429	5.44669
	112.563	0.264307	-0.691041	5.44669
	112.563	0.264307	-0.709663	5.44669
	112.563	0.264307	-0.716381	5.44669
	112.563	0.264307	-0.69726	5.44669
	112.563	0.264307	-0.676567	5.44669
	112.563	0.264307	-0.680936	5.44669
	112.563	0.264307	-0.714722	5.44669
	112.563	0.264307	-0.746958	5.44669
	112.585	0.264307	-0.73582	5.44669
	112.643	0.264307	-0.694084	5.44669
	112.667	0.264307	-0.676505	5.44669
	112.613	0.264307	-0.699075	5.44669
	112.553	0.264307	-0.72504	5.44669
	112.542	0.215117	-0.737389	5.44669
	112.558	0.088342	-0.742707	5.44669
	112.569	0.03591	-0.726288	5.44669
	112.567	0.154727	-0.699522	5.44669
	112.563	0.287482	-0.699166	5.44669
	112.562	0.311046	-0.709326	5.44669
	112.563	0.275343	-0.705963	5.44669
	112.563	0.252268	-0.707588	5.44669
	112.563	0.255334	-0.718386	5.44669
	112.563	0.264827	-0.723745	5.44669
	112.563	0.267714	-0.722375	5.44669
	112.563	0.265549	-0.727803	5.44669
	112.563	0.263617	-0.739686	5.44669
	112.563	0.263576	-0.728438	5.44669
	112.563	0.264247	-0.693626	5.44669
	112.563	0.264542	-0.671074	5.44669
	112.563	0.264427	-0.672106	5.44669
	112.563	0.264274	-0.688125	5.44669
	112.563	0.264251	-0.711408	5.44669
	112.563	0.264295	-0.718149	5.44669
	112.563	0.313513	-0.697381	5.44669
	112.563	0.440283	-0.683859	5.44669
	112.563	0.492704	-0.700935	5.44669
	112.563	0.373883	-0.715326	5.44669
	112.563	0.241131	-0.699928	5.44669
	112.563	0.217569	-0.67806	5.44669
	112.563	0.253272	-0.672742	5.44669
	112.563	0.276346	-0.678029	5.44669
	112.563	0.27328	-0.682093	5.44669
	112.563	0.263787	-0.68978	5.44669
	112.563	0.2609	-0.708543	5.44669
	112.563	0.263065	-0.72423	5.44669
	112.563	0.264998	-0.725805	5.44669
	112.563	0.265038	-0.713282	5.44669
	112.563	0.264368	-0.690531	5.44669
	112.563	0.264073	-0.674898	5.44669
	112.563	0.264187	-0.674766	5.44669
	112.563	0.26434	-0.680002	5.44669
	112.563	0.264364	-0.6822	5.44669
	112.563	0.264319	-0.689124	5.44669
	112.563	0.264292	-0.70823	5.44669
	112.563	0.264297	-0.716462	5.44669
	112.563	0.264308	-0.697803	5.44669
	112.563	0.264311	-0.676766	5.44669
	112.563	0.264309	-0.672955	5.44669
	112.563	0.264306	-0.678579	5.44669
	112.563	0.264306	-0.690118	5.44669
	112.563	0.264307	-0.709934	5.44669
	112.585	0.264307	-0.716822	5.44669
	112.643	0.264307	-0.705219	5.44669
	112.667	0.264307	-0.704602	5.44669
	112.613	0.264307	-0.709528	5.44669
	112.553	0.264307	-0.696237	5.44669
	112.542	0.264307	-0.678582	5.44669
	112.558	0.264307	-0.682145	5.44669
	112.569	0.264307	-0.714512	5.44669
	112.545	0.264307	-0.754311	5.44669
	112.461	0.264307	-0.771704	5.44669
	112.378	0.264307	-0.758908	5.44669
	112.409	0.264307	-0.722815	5.44669
	112.502	0.264307	-0.684744	5.44669
	112.493	0.264307	-0.669401	5.44669
	112.384	0.264307	-0.67457	5.44669
	112.33	0.264307	-0.681882	5.44669
	112.389	0.264307	-0.690929	5.44669
	112.439	0.264307	-0.7091	5.44669
	112.396	0.264307	-0.716185	5.44669
	112.331	0.264307	-0.705249	5.44669
	112.314	0.313497	-0.712712	5.44669
	112.33	0.440273	-0.737773	5.44669
	112.342	0.492705	-0.732735	5.44669
	112.342	0.373887	-0.703934	5.44669
	112.337	0.241132	-0.698716	5.44669
	112.335	0.217568	-0.707568	5.44669
	112.336	0.253272	-0.697516	5.44669
	112.337	0.276346	-0.687686	5.44669
	112.337	0.27328	-0.702492	5.44669
	112.337	0.263787	-0.722489	5.44669
	112.337	0.310091	-0.727234	5.44669
	112.337	0.43903	-0.722372	5.44669
	112.337	0.542586	-0.71869	5.44669
	112.337	0.599774	-0.711011	5.44669
	112.337	0.694746	-0.692117	5.44669
	112.315	0.780467	-0.676371	5.44669
	112.257	0.79311	-0.674819	5.44669
	112.233	0.818789	-0.679501	5.44669
	112.265	0.980676	-0.689842	5.44669
	112.245	1.16239	-0.717362	5.44669
	112.175	1.10206	-0.74489	5.44669
	112.189	0.901326	-0.741885	5.44669
	112.27	0.91951	-0.722218	5.44669
	112.262	1.15885	-0.705811	5.44669
	112.158	1.32722	-0.688726	5.44669
	112.083	1.37368	-0.676805	5.44669
	112.083	1.44133	-0.676207	5.44669
	112.109	1.47027	-0.679928	5.44669
	112.12	1.41186	-0.681657	5.44669
	112.115	1.46813	-0.681052	5.44669
	112.109	1.67445	-0.680183	5.44669
	112.108	1.81571	-0.680034	5.44669
	112.11	1.8134	-0.68028	5.44669
	112.111	1.7641	-0.680436	5.44669
	112.111	1.74457	-0.680414	5.44669
	112.11	1.75396	-0.680349	5.44669
	112.11	1.76484	-0.688201	5.44669
	112.11	1.76606	-0.708501	5.44669
	112.111	1.76271	-0.724774	5.44669
	112.111	1.76087	-0.726047	5.44669
	112.111	1.76129	-0.713191	5.44669
	112.111	1.76212	-0.690407	5.44669
	112.111	1.76232	-0.68275	5.44669
	112.111	1.76211	-0.702957	5.44669
	112.111	1.76195	-0.716569	5.44669
	112.088	1.76195	-0.69973	5.44669
	112.031	1.76201	-0.677536	5.44669
	112.007	1.76204	-0.672593	5.44669
	112.061	1.76202	-0.678153	5.44669
	112.121	1.76201	-0.682198	5.44669
	112.132	1.76201	-0.681909	5.44669
	112.116	1.76201	-0.68035	5.44669
	112.105	1.76202	-0.679799	5.4507
	112.084	1.76202	-0.687993	5.46104
	112.009	1.76202	-0.71648	5.46531
	111.906	1.76202	-0.745178	5.45562
	111.856	1.76202	-0.734448	5.4448
	111.865	1.76202	-0.694142	5.44689
	111.887	1.76202	-0.669146	5.46014
	111.892	1.76202	-0.671114	5.46629
	111.887	1.76202	-0.680523	5.45635
	111.882	1.76202	-0.683718	5.44475
	111.883	1.76202	-0.681704	5.4426
	111.884	1.76202	-0.679723	5.44569
	111.885	1.76202	-0.68748	5.44773
	111.862	1.76202	-0.708421	5.44748
	111.804	1.76202	-0.724997	5.44665
	111.781	1.76202	-0.726169	5.44639
	111.835	1.76202	-0.713162	5.44658
	111.895	1.8112	-0.690352	5.44675
	111.883	1.93798	-0.674866	5.44675
	111.787	1.99041	-0.674816	5.44669
	111.673	1.92078	-0.680034	5.44667
	111.625	1.91481	-0.682196	5.44668
	111.64	1.94367	-0.68124	5.44669
	111.662	1.86056	-0.68007	5.44669
	111.666	1.75088	-0.68779	5.44669
	111.66	1.77344	-0.708428	5.44669
	111.656	1.97562	-0.724889	5.44669
	111.656	2.2242	-0.726122	5.44669
	111.658	2.33288	-0.721051	5.44669
	111.659	2.30214	-0.726403	5.44669
	111.658	2.25256	-0.747441	5.44669
	111.658	2.24302	-0.757042	5.44669
	111.658	2.25669	-0.7304	5.44669
	111.658	2.26582	-0.696414	5.44669
	111.636	2.26478	-0.704316	5.44669
	111.556	2.26111	-0.745324	5.44669
	111.452	2.25993	-0.763749	5.44669
	111.403	2.26075	-0.733921	5.44669
	111.413	2.26151	-0.687628	5.44669
	111.434	2.26154	-0.674524	5.44669
	111.439	2.26128	-0.700548	5.44669
	111.434	2.26116	-0.718491	5.44669
	111.43	2.2612	-0.701393	5.44669
	111.43	2.26126	-0.677549	5.44669
	111.432	2.26127	-0.672008	5.44669
	111.432	2.26126	-0.677903	5.44669
	111.432	2.26125	-0.690172	5.44669
	111.432	2.26125	-0.710197	5.44669
	111.409	2.26125	-0.716913	5.44669
	111.352	2.31044	-0.697293	5.44669
	111.306	2.48641	-0.676391	5.44669
	111.28	2.7148	-0.67298	5.44669
	111.237	2.82438	-0.678722	5.44669
	111.198	2.75202	-0.682299	5.44669
	111.192	2.52931	-0.681749	5.44669
	111.203	2.33907	-0.680247	5.44669
	111.209	2.4175	-0.679813	5.44669
	111.208	2.67804	-0.680165	5.44669
	111.205	2.83384	-0.680467	5.44669
	111.204	2.81829	-0.680468	5.44669
	111.205	2.75827	-0.680361	5.44669
	111.206	2.73896	-0.688187	5.44669
	111.206	2.75225	-0.708491	5.44669
	111.205	2.76469	-0.716904	5.44669
	111.205	2.76518	-0.705767	5.44669
	111.205	2.76096	-0.704803	5.44669
	111.205	2.75902	-0.709418	5.44669
	111.205	2.7597	-0.70399	5.44669
	111.205	2.76068	-0.706727	5.44669
	111.205	2.76085	-0.718727	5.44669
	111.205	2.76057	-0.724194	5.44669
	111.205	2.76039	-0.722442	5.44669
	111.205	2.76042	-0.727671	5.44669
	111.205	2.76049	-0.739607	5.44669
	111.205	2.76051	-0.728452	5.44669
	111.205	2.7605	-0.70153	5.44669
	111.205	2.76048	-0.699239	5.44669
	111.205	2.76048	-0.716513	5.44669
	111.205	2.76049	-0.725936	5.44669
	111.205	2.76049	-0.716089	5.44669
	111.205	2.76049	-0.691662	5.44669
	111.183	2.76049	-0.682245	5.44669
	111.126	2.76049	-0.7023	5.44669
	111.102	2.76049	-0.716473	5.44669
	111.133	2.76049	-0.699924	5.44669
	111.114	2.76049	-0.685522	5.44669
	111.021	2.76049	-0.708599	5.44669
	110.955	2.76049	-0.742804	5.44669
	110.955	2.76049	-0.736263	5.44669
	110.978	2.76049	-0.695747	5.44669
	110.987	2.76049	-0.669173	5.44669
	110.983	2.76049	-0.678425	5.44669
	110.978	2.76049	-0.716306	5.44669
	110.977	2.76049	-0.756386	5.44669
	110.979	2.76049	-0.764065	5.44669
	110.98	2.76049	-0.730113	5.44669
	110.979	2.76049	-0.685919	5.44669
	110.979	2.76049	-0.667291	5.44669
	110.979	2.76049	-0.673267	5.44669
	110.979	2.76049	-0.682086	5.44669
	110.979	2.80968	-0.683607	5.44669
	110.979	2.93645	-0.688973	5.44669
	110.957	2.98888	-0.707666	5.44669
	110.877	2.87007	-0.716279	5.44669
	110.773	2.7865	-0.697927	5.44669
	110.724	2.88971	-0.676882	5.44669
	110.734	3.02704	-0.680831	5.44669
	110.756	3.05807	-0.714565	5.44669
	110.761	2.97468	-0.7548	5.44669
	110.755	2.872	-0.77189	5.44669
	110.729	2.94803	-0.758812	5.44669
	110.671	3.1781	-0.722708	5.44669
	110.627	3.32225	-0.684733	5.44669
	110.602	3.3127	-0.669434	5.44669
	110.558	3.25933	-0.674587	5.44669
	110.519	3.24067	-0.689748	5.44669
	110.513	3.25187	-0.719077	5.44669
	110.524	3.26321	-0.753514	5.44669
	110.53	3.26397	-0.769747	5.44669
	110.529	3.26026	-0.758372	5.44669
	110.526	3.25844	-0.723286	5.44669
	110.525	3.25899	-0.685132	5.44669
	110.526	3.25987	-0.677267	5.44669
	110.527	3.26004	-0.710456	5.44669
	110.527	3.25981	-0.746525	5.44669
	110.527	3.25964	-0.745034	5.44669
	110.526	3.25966	-0.722957	5.44669
	110.526	3.25972	-0.712873	5.44669
	110.527	3.25975	-0.71628	5.44669
	110.527	3.25973	-0.721257	5.44669
	110.526	3.25972	-0.729996	5.44669
	110.526	3.25972	-0.741003	5.44669
	110.526	3.25972	-0.736081	5.44669
	110.526	3.25972	-0.729089	5.44669
	110.526	3.25972	-0.735619	5.44669
	110.526	3.25972	-0.726319	5.44669
	110.526	3.25972	-0.694191	5.44669
	110.504	3.25972	-0.679935	5.44669
	110.424	3.25972	-0.700476	5.44669
	110.321	3.25972	-0.716536	5.44669
	110.271	3.25972	-0.7006	5.44669
	110.282	3.25972	-0.677912	5.44669
	110.303	3.25972	-0.672441	5.44669
	110.308	3.30891	-0.677956	5.44669
	110.302	3.43569	-0.682169	5.44669
	110.298	3.48812	-0.681967	5.44669
	110.299	3.3693	-0.680384	5.44669
	110.3	3.23655	-0.679793	5.44669
	110.301	3.21298	-0.687978	5.44669
	110.3	3.24869	-0.716476	5.44669
	110.3	3.32095	-0.753052	5.44669
	110.3	3.49385	-0.762607	5.44669
	110.3	3.71276	-0.730686	5.44669
	110.3	3.81945	-0.694549	5.44669
	110.3	3.79844	-0.695561	5.44669
	110.3	3.75363	-0.70959	5.44669
	110.3	3.74264	-0.707357	5.44669
	110.278	3.75401	-0.708077	5.44669
	110.22	3.71349	-0.710225	5.44669
	110.174	3.58631	-0.695294	5.44669
	110.148	3.53063	-0.677939	5.44669
	110.105	3.64823	-0.67434	5.44669
	110.066	3.78163	-0.678742	5.44669
	110.06	3.8059	-0.681824	5.44669
	110.071	3.77026	-0.681543	5.44669
	110.078	3.74696	-0.68033	5.44669
	110.076	3.74991	-0.687791	5.44669
	110.074	3.75943	-0.716207	5.44669
	110.051	3.76237	-0.753006	5.44669
	109.972	3.76022	-0.770554	5.44669
	109.891	3.75827	-0.75889	5.44669
	109.921	3.75822	-0.731087	5.44669
	110.012	3.75889	-0.720945	5.44669
	110.003	3.75919	-0.734032	5.44669
	109.894	3.75908	-0.736428	5.44669
	109.818	3.75893	-0.723849	5.44669
	109.82	3.7589	-0.708444	5.44669
	109.847	3.75895	-0.68925	5.44669
	109.857	3.75897	-0.67609	5.44669
	109.852	3.75897	-0.683592	5.44669
	109.846	3.75896	-0.716005	5.44669
	109.845	3.75895	-0.746551	5.44669
	109.847	3.75896	-0.735194	5.44669
	109.848	3.75896	-0.701836	5.44669
	109.848	3.75896	-0.696963	5.44669
	109.848	3.75896	-0.707579	5.44669
	109.847	3.75896	-0.698144	5.44669
	109.825	3.80815	-0.680074	5.44669
	109.746	3.93492	-0.674221	5.44669
	109.664	3.98736	-0.685804	5.44669
	109.694	3.91773	-0.717553	5.44669
	109.786	3.91175	-0.746407	5.44669
	109.777	3.94062	-0.742452	5.44669
	109.668	3.8575	-0.721916	5.44669
	109.592	3.79701	-0.705483	5.44669
	109.593	3.94635	-0.688696	5.44669
	109.62	4.15177	-0.68478	5.44669
	109.631	4.15476	-0.712288	5.44669
	109.626	4.02906	-0.752485	5.44669
	109.62	3.91761	-0.763866	5.44669
	109.619	3.85728	-0.731417	5.44669
	109.621	3.91157	-0.694407	5.44669
	109.622	3.96209	-0.703113	5.44669
	109.622	3.91576	-0.737662	5.44669
	109.621	3.91996	-0.74398	5.44669
	109.621	3.99395	-0.725673	5.44669
	109.621	4.03229	-0.714386	5.44669
	109.621	4.02344	-0.715948	5.44669
	109.621	4.00633	-0.712709	5.44669
	109.599	4.00235	-0.693804	5.44669
	109.519	4.05595	-0.676474	5.44669
	109.416	4.13681	-0.674263	5.44669
	109.366	4.11145	-0.679231	5.44669
	109.377	4.06573	-0.682056	5.44669
	109.398	4.15297	-0.689338	5.44669
	109.403	4.27037	-0.70837	5.44669
	109.397	4.29877	-0.716445	5.44669
	109.393	4.27056	-0.697746	5.44669
	109.393	4.2489	-0.676748	5.44669
	109.395	4.2499	-0.672968	5.44669
	109.396	4.25802	-0.686461	5.44669
	109.395	4.26107	-0.710403	5.44669
	109.395	4.25946	-0.726191	5.44669
	109.395	4.2577	-0.725965	5.44669
	109.395	4.25754	-0.712653	5.44669
	109.395	4.25809	-0.690211	5.44669
	109.395	4.25839	-0.674988	5.44669
	109.395	4.25831	-0.674917	5.44669
	109.395	4.25817	-0.680033	5.44669
	109.395	4.25815	-0.69003	5.44669
	109.395	4.25818	-0.709381	5.44669
	109.395	4.25821	-0.716622	5.44669
	109.373	4.25821	-0.697461	5.44669
	109.293	4.25819	-0.676565	5.44669
	109.189	4.25819	-0.672993	5.44669
	109.14	4.25819	-0.678666	5.44669
	109.173	4.25819	-0.690141	5.44669
	109.251	4.2582	-0.717784	5.44669
	109.28	4.25819	-0.752832	5.44669
	109.221	4.25819	-0.762049	5.44669
	109.156	4.25819	-0.738402	5.44669
	109.146	4.25819	-0.714967	5.44669
	109.164	4.25819	-0.704061	5.44669
	109.175	4.25819	-0.690578	5.44669
	109.173	4.30739	-0.686075	5.44669
	109.168	4.43416	-0.704291	5.44669
	109.167	4.53578	-0.715945	5.44669
	109.168	4.59293	-0.706866	5.44669
	109.169	4.63938	-0.705605	5.44669
	109.169	4.54943	-0.717234	5.44669
	109.146	4.38276	-0.723967	5.44669
	109.067	4.42548	-0.722878	5.44669
	108.963	4.66295	-0.720064	5.44669
	108.914	4.82181	-0.711407	5.44669
	108.946	4.81576	-0.699665	5.44669
	109.025	4.75863	-0.704251	5.44669
	109.054	4.73714	-0.719234	5.44669
	108.994	4.7485	-0.725287	5.44669
	108.93	4.7609	-0.71485	5.44669
	108.92	4.76206	-0.691373	5.44669
	108.937	4.75814	-0.674694	5.44669
	108.948	4.75608	-0.674381	5.44669
	108.947	4.75662	-0.679913	5.44669
	108.942	4.75757	-0.6823	5.44669
	108.941	4.75778	-0.689197	5.44669
	108.942	4.75753	-0.708225	5.44669
	108.943	4.75735	-0.716434	5.44669
	108.943	4.75736	-0.697793	5.44669
	108.92	4.75743	-0.676771	5.44669
	108.863	4.75746	-0.672961	5.44669
	108.817	4.75744	-0.68645	5.44669
	108.791	4.75743	-0.710401	5.44669
	108.747	4.75742	-0.726194	5.44669
	108.731	4.75743	-0.725967	5.44669
	108.782	4.75743	-0.712652	5.44669
	108.817	4.75743	-0.698081	5.44669
	108.769	4.75743	-0.703143	5.44669
	108.708	4.75743	-0.711462	5.44669
	108.695	4.75743	-0.697567	5.44669
	108.71	4.75743	-0.678452	5.44669
	108.721	4.75743	-0.673747	5.44669
	108.72	4.80662	-0.678311	5.44669
	108.716	4.98259	-0.681854	5.44669
	108.715	5.16179	-0.681709	5.44669
	108.716	5.09541	-0.688259	5.44669
	108.694	4.89303	-0.708042	5.44669
	108.637	4.91267	-0.71669	5.44669
	108.59	5.15321	-0.705837	5.44669
	108.564	5.32157	-0.704908	5.44669
	108.543	5.26921	-0.717307	5.44669
	108.562	5.08314	-0.732116	5.44669
	108.58	4.9581	-0.743253	5.44669
	108.537	4.91227	-0.736263	5.44669
	108.483	4.87889	-0.720493	5.44669
	108.471	4.9211	-0.714966	5.44669
	108.485	5.00616	-0.718033	5.44669
	108.494	5.03557	-0.713377	5.44669
	108.494	5.01905	-0.693342	5.44669
	108.49	5.05109	-0.676044	5.44669
	108.489	5.17658	-0.682117	5.44669
	108.489	5.28377	-0.707533	5.44669
	108.49	5.29452	-0.718668	5.44669
	108.49	5.26257	-0.698976	5.44669
	108.49	5.24564	-0.676473	5.44669
	108.49	5.24994	-0.672416	5.44669
	108.49	5.25777	-0.678457	5.44669
	108.49	5.25952	-0.682388	5.44669
	108.49	5.25747	-0.681881	5.44669
	108.49	5.25599	-0.68027	5.44669
	108.49	5.2561	-0.679776	5.44669
	108.49	5.25667	-0.680141	5.44669
	108.49	5.25687	-0.68047	5.44669
	108.49	5.25675	-0.688349	5.44669
	108.49	5.25663	-0.71639	5.44669
	108.49	5.25662	-0.752885	5.44669
	108.468	5.25666	-0.762567	5.44669
	108.388	5.25668	-0.730729	5.44669
	108.284	5.25668	-0.68671	5.44669
	108.235	5.25666	-0.667403	5.44669
	108.245	5.25666	-0.673033	5.44669
	108.266	5.25667	-0.681948	5.44669
	108.271	5.30586	-0.691503	5.44669
	108.266	5.43263	-0.717188	5.44669
	108.262	5.48506	-0.752098	5.44669
	108.262	5.36625	-0.769825	5.44669
	108.264	5.28268	-0.758908	5.44669
	108.264	5.38589	-0.723482	5.44669
	108.264	5.47403	-0.685024	5.44669
	108.263	5.37829	-0.669281	5.44669
	108.263	5.24247	-0.67442	5.44669
	108.264	5.20941	-0.681862	5.44669
	108.264	5.24222	-0.683103	5.44669
	108.264	5.26746	-0.680971	5.44669
	108.264	5.31552	-0.679635	5.44669
	108.241	5.48203	-0.687704	5.44669
	108.162	5.65768	-0.708547	5.44669
	108.058	5.64236	-0.717099	5.44669
	108.008	5.5688	-0.697958	5.44669
	108.019	5.59188	-0.676604	5.44669
	108.04	5.58618	-0.672832	5.44669
	108.045	5.56901	-0.678585	5.44669
	108.04	5.66118	-0.682294	5.44669
	108.035	5.7705	-0.689667	5.44669
	108.036	5.79376	-0.708424	5.44669
	108.037	5.76626	-0.71635	5.44669
	108.038	5.74674	-0.697688	5.44669
	108.038	5.74837	-0.676757	5.44669
	108.037	5.75601	-0.672993	5.44669
	108.037	5.75862	-0.686468	5.44669
	108.037	5.75701	-0.718268	5.44669
	108.015	5.7554	-0.74647	5.44669
	107.935	5.7553	-0.742225	5.44669
	107.832	5.75583	-0.721798	5.44669
	107.782	5.75609	-0.713386	5.44669
	107.793	5.75601	-0.716906	5.44669
	107.814	5.75588	-0.721337	5.44669
	107.819	5.75586	-0.721936	5.44669
	107.813	5.75589	-0.720611	5.44669
	107.809	5.75591	-0.719843	5.44669
	107.809	5.75591	-0.719992	5.44669
	107.811	5.7559	-0.728198	5.44669
	107.812	5.7559	-0.7407	5.44669
	107.811	5.7559	-0.728722	5.44669
	107.811	5.7559	-0.693385	5.44669
	107.811	5.7559	-0.670872	5.44669
	107.811	5.7559	-0.679978	5.44669
	107.811	5.7559	-0.708482	5.44669
	107.811	5.7559	-0.727698	5.44669
	107.811	5.7559	-0.72728	5.44669
	107.811	5.7559	-0.712668	5.44669
	107.811	5.7559	-0.68975	5.44669
	107.811	5.7559	-0.674789	5.44669
	107.789	5.7559	-0.674998	5.44669
	107.731	5.7559	-0.688008	5.44669
	107.685	5.7559	-0.71033	5.44669
	107.659	5.7559	-0.72561	5.44669
	107.638	5.7559	-0.725747	5.44669
	107.679	5.7559	-0.720639	5.44669
	107.777	5.7559	-0.718492	5.44669
	107.815	5.7559	-0.711545	5.44669
	107.731	5.7559	-0.692411	5.44669
	107.605	5.7559	-0.676304	5.44669
	107.548	5.80509	-0.674687	5.44669
	107.563	5.93187	-0.68734	5.44669
	107.589	5.9843	-0.718031	5.44669
	107.594	5.86548	-0.746061	5.44669
	107.587	5.73273	-0.734267	5.44669
	107.582	5.70916	-0.693752	5.44669
	107.583	5.74487	-0.676917	5.44669
	107.585	5.76794	-0.707237	5.44669
	107.585	5.76487	-0.75317	5.44669
	107.585	5.75538	-0.77382	5.44669
	107.585	5.7525	-0.760201	5.44669
	107.585	5.75466	-0.722604	5.44669
	107.585	5.75659	-0.692067	5.44669
	107.585	5.75663	-0.705272	5.44669
	107.585	5.75596	-0.747271	5.44669
	107.585	5.80486	-0.764225	5.44669
	107.585	5.93175	-0.733428	5.44669
	107.585	5.98433	-0.687253	5.44669
	107.585	5.91473	-0.666671	5.44669
	107.585	5.9579	-0.680404	5.44669
	107.585	6.11351	-0.718025	5.44669
	107.585	6.13202	-0.748532	5.44669
	107.585	6.0795	-0.743176	5.44669
	107.585	6.14852	-0.721464	5.44669
	107.585	6.26074	-0.705037	5.44669
	107.585	6.29346	-0.69654	5.44669
	107.585	6.26889	-0.705212	5.44669
	107.585	6.19804	-0.720748	5.44669
	107.585	6.07097	-0.72558	5.44669
	107.585	6.02611	-0.722304	5.44669
	107.562	6.09902	-0.71925	5.44669
	107.505	6.10368	-0.71127	5.44669
	107.459	6.0731	-0.699897	5.44669
	107.433	6.15596	-0.712267	5.44669
	107.412	6.21695	-0.739497	5.44669
	107.43	6.11711	-0.733616	5.44669
	107.448	6.03841	-0.69582	5.44669
	107.405	6.13692	-0.678016	5.44669
	107.352	6.27054	-0.699092	5.44669
	107.34	6.30169	-0.716639	5.44669
	107.353	6.26886	-0.701134	5.44669
	107.363	6.24429	-0.678099	5.44669
	107.362	6.24571	-0.680201	5.44669
	107.358	6.25504	-0.705998	5.44669
	107.357	6.25845	-0.718706	5.44669
	107.358	6.25656	-0.699538	5.44669
	107.359	6.25456	-0.676694	5.44669
	107.359	6.25439	-0.672309	5.44669
	107.358	6.25503	-0.678333	5.44669
	107.358	6.25536	-0.682374	5.44669
	107.358	6.25527	-0.68979	5.44669
	107.358	6.25511	-0.708447	5.44669
	107.358	6.25508	-0.724187	5.44669
	107.358	6.25512	-0.725821	5.44669
	107.358	6.25515	-0.713304	5.44669
	107.358	6.25515	-0.698406	5.44669
	107.358	6.25514	-0.710918	5.44669
	107.358	6.25514	-0.739462	5.44669
	107.358	6.25514	-0.734081	5.44669
	107.358	6.25514	-0.703898	5.44669
	107.336	6.25514	-0.698223	5.44669
	107.256	6.25514	-0.707374	5.44669
	107.153	6.25514	-0.705481	5.44669
	107.103	6.25514	-0.708079	5.44669
	107.136	6.25514	-0.710893	5.44669
	107.215	6.25514	-0.695573	5.44669
	107.243	6.25514	-0.677819	5.44669
	107.184	6.25514	-0.67419	5.44669
	107.12	6.25514	-0.678722	5.44669
	107.109	6.25514	-0.681869	5.44669
	107.127	6.25514	-0.681569	5.44669
	107.138	6.25514	-0.688195	5.44669
	107.136	6.30433	-0.708065	5.44669
	107.132	6.48029	-0.716723	5.44669
	107.13	6.6595	-0.705842	5.44669
	107.132	6.64231	-0.704899	5.44669
	107.132	6.5667	-0.709431	5.44669
	107.132	6.58959	-0.696091	5.44669
	107.132	6.58453	-0.678555	5.44669
	107.132	6.5677	-0.674315	5.44669
	107.132	6.65979	-0.678512	5.44669
	107.132	6.76895	-0.689607	5.44669
	107.11	6.79217	-0.709744	5.44669
	107.052	6.76472	-0.716924	5.44669
	107.029	6.74522	-0.70533	5.44669
	107.082	6.74686	-0.704612	5.44669
	107.12	6.75448	-0.717364	5.44669
	107.051	6.75709	-0.732245	5.44669
	106.954	6.75547	-0.751158	5.44669
	106.951	6.75387	-0.756516	5.44669
	106.987	6.75377	-0.736728	5.44669
	106.958	6.7543	-0.724111	5.44669
	106.905	6.75456	-0.733346	5.44669
	106.887	6.75448	-0.727143	5.44669
	106.899	6.75435	-0.695345	5.44669
	106.909	6.75433	-0.672255	5.44669
	106.91	6.75436	-0.67199	5.44669
	106.906	6.75439	-0.679785	5.44669
	106.905	6.75438	-0.683097	5.44669
	106.905	6.75437	-0.681706	5.44669
	106.906	6.75437	-0.679945	5.44669
	106.906	6.75437	-0.687572	5.44669
	106.906	6.75437	-0.716252	5.44669
	106.906	6.75437	-0.745232	5.44669
	106.906	6.75437	-0.734552	5.44669
	106.906	6.75437	-0.694166	5.44669
	106.906	6.75437	-0.669119	5.44669
	106.906	6.75437	-0.678965	5.44669
	106.906	6.75437	-0.70868	5.44669
	106.884	6.75437	-0.72027	5.44669
	106.804	6.75437	-0.69924	5.44669
	106.7	6.75437	-0.683885	5.44669
	106.651	6.75437	-0.708156	5.44669
	106.661	6.75437	-0.7432	5.44669
	106.682	6.75437	-0.744457	5.44669
	106.687	6.75437	-0.731768	5.44669
	106.682	6.75437	-0.733756	5.44669
	106.678	6.75437	-0.732456	5.44669
	106.678	6.75437	-0.722282	5.44669
	106.68	6.75437	-0.709199	5.44669
	106.68	6.80356	-0.690123	5.44669
	106.68	6.93034	-0.684058	5.44669
	106.679	6.98277	-0.711478	5.44669
	106.679	6.86395	-0.744532	5.44669
	106.68	6.78039	-0.735963	5.44669
	106.68	6.93279	-0.695007	5.44669
	106.68	7.1477	-0.67684	5.44669
	106.68	7.15358	-0.698888	5.44669
	106.68	7.02572	-0.716971	5.44669
	106.657	6.96153	-0.701346	5.44669
	106.6	6.97874	-0.67807	5.44669
	106.554	7.00855	-0.680113	5.44669
	106.528	7.06407	-0.713843	5.44669
	106.484	7.1829	-0.746882	5.44669
	106.445	7.27894	-0.736101	5.44669
	106.462	7.28739	-0.694228	5.44669
	106.53	7.25844	-0.668595	5.44669
	106.56	7.24358	-0.670852	5.44669
	106.505	7.24768	-0.68061	5.44669
	106.442	7.25469	-0.683847	5.44669
	106.431	7.25617	-0.681727	5.44669
	106.448	7.2543	-0.687558	5.44669
	106.459	7.25299	-0.707742	5.44669
	106.458	7.25311	-0.716814	5.44669
	106.453	7.25362	-0.705995	5.44669
	106.452	7.25379	-0.70493	5.44669
	106.43	7.25368	-0.70939	5.44669
	106.352	7.25358	-0.703933	5.44669
	106.27	7.25357	-0.714584	5.44669
	106.3	7.25361	-0.746897	5.44669
	106.392	7.25362	-0.76075	5.44669
	106.383	7.25362	-0.739975	5.44669
	106.274	7.25361	-0.716089	5.44669
	106.198	7.25361	-0.703972	5.44669
	106.199	7.25361	-0.698012	5.44669
	106.226	7.25361	-0.71408	5.44669
	106.236	7.25361	-0.740927	5.44669
	106.231	7.25361	-0.741442	5.44669
	106.225	7.25361	-0.723448	5.44669
	106.225	7.25361	-0.706486	5.44669
	106.227	7.25361	-0.688571	5.44669
	106.228	7.25361	-0.684372	5.44669
	106.227	7.25361	-0.712161	5.44669
	106.227	7.25361	-0.744706	5.44669
	106.227	7.25361	-0.743664	5.44669
	106.227	7.25361	-0.72303	5.44669
	106.227	7.25361	-0.705519	5.44669
	106.227	7.25361	-0.688315	5.44669
	106.227	7.25361	-0.676737	5.44669
	106.227	7.25361	-0.676325	5.44669
	106.227	7.25361	-0.680001	5.44669
	106.227	7.25361	-0.689517	5.44669
	106.227	7.25361	-0.709177	5.44669
	106.205	7.25361	-0.716719	5.44669
	106.125	7.3028	-0.705445	5.44669
	106.021	7.42958	-0.704734	5.44669
	105.994	7.48201	-0.709503	5.44669
	106.062	7.36319	-0.69618	5.44669
	106.107	7.23044	-0.678567	5.44669
	106.058	7.20687	-0.674288	5.44669
	106.015	7.29176	-0.678497	5.44669
	106.057	7.4908	-0.68174	5.44669
	106.098	7.66695	-0.681595	5.44669
	106.056	7.59107	-0.680381	5.44669
	105.995	7.33661	-0.679924	5.44669
	105.979	7.18246	-0.680164	5.44669
	105.994	7.19653	-0.680427	5.44669
	106.005	7.30453	-0.680452	5.44669
	106.005	7.49984	-0.688239	5.44669
	106.001	7.71538	-0.716351	5.44669
	105.999	7.76351	-0.745037	5.44669
	106	7.5638	-0.734435	5.44669
	106.001	7.34197	-0.694186	5.44669
	106.001	7.35006	-0.67704	5.44669
	106.001	7.48624	-0.699263	5.44669
	106.001	7.59814	-0.717057	5.44669
	106.001	7.70413	-0.70912	5.44669
	106.001	7.77497	-0.706154	5.44669
	106.001	7.77746	-0.708792	5.44669
	106.001	7.75498	-0.695377	5.44669
	106.001	7.69575	-0.678483	5.44669
	106.001	7.5728	-0.674538	5.44669
	106.001	7.52555	-0.678631	5.44669
	106.001	7.64518	-0.681707	5.44669
	106.001	7.77643	-0.681534	5.44669
	106.001	7.79908	-0.688238	5.44669
	106.001	7.76352	-0.715966	5.44669
	105.978	7.74084	-0.744876	5.44669
	105.899	7.74401	-0.734504	5.44669
	105.795	7.75341	-0.702143	5.44669
	105.745	7.75622	-0.705207	5.44669
	105.756	7.75406	-0.735782	5.44669
	105.777	7.75215	-0.734576	5.44669
	105.782	7.75213	-0.697544	5.44669
	105.777	7.75279	-0.678397	5.44669
	105.773	7.75308	-0.698638	5.44669
	105.773	7.75296	-0.724184	5.44669
	105.774	7.75281	-0.729315	5.44669
	105.775	7.75279	-0.71477	5.44669
	105.775	7.75284	-0.689907	5.44669
	105.774	7.75286	-0.674108	5.44669
	105.774	7.75286	-0.674656	5.44669
	105.774	7.75285	-0.688108	5.44669
	105.774	7.75284	-0.710493	5.44669
	105.752	7.75284	-0.725643	5.44669
	105.672	7.75285	-0.725703	5.44669
	105.591	7.75285	-0.720608	5.44669
	105.621	7.75285	-0.726366	5.44669
	105.735	7.75285	-0.747583	5.44669
	105.784	7.75285	-0.757115	5.44669
	105.721	7.75285	-0.738251	5.44669
	105.67	7.75285	-0.716665	5.44669
	105.693	7.75285	-0.704827	5.44669
	105.679	7.75285	-0.690295	5.44669
	105.592	7.75285	-0.677814	5.44669
	105.526	7.75285	-0.676072	5.44669
	105.524	7.75285	-0.679513	5.44669
	105.546	7.75285	-0.681531	5.44669
	105.556	7.75285	-0.681147	5.44669
	105.552	7.75285	-0.680267	5.44669
	105.547	7.75285	-0.680035	5.44669
	105.546	7.75285	-0.680251	5.44669
	105.548	7.75285	-0.680424	5.44669
	105.549	7.75285	-0.680419	5.44669
	105.548	7.75285	-0.688227	5.44669
	105.526	7.75285	-0.716357	5.44669
	105.468	7.75285	-0.752914	5.44669
	105.445	7.75285	-0.762591	5.44669
	105.498	7.75285	-0.730729	5.44669
	105.559	7.75285	-0.694572	5.44669
	105.569	7.75285	-0.695555	5.44268
	105.553	7.75285	-0.71745	5.43234
	105.52	7.75285	-0.727639	5.42806
	105.464	7.75285	-0.71647	5.43775
	105.423	7.80204	-0.699087	5.44858
	105.42	7.92881	-0.710079	5.4505
	105.433	7.98124	-0.746739	5.44759
	105.417	7.86243	-0.770157	5.44571
	105.358	7.72967	-0.76096	5.44595
	105.309	7.70611	-0.732096	5.44673
	105.304	7.791	-0.712761	5.44696
	105.319	7.94085	-0.705386	5.44679
	105.327	8.03941	-0.691918	5.44663
	105.325	8.08706	-0.678295	5.44663
	105.321	8.13063	-0.675697	5.44668
	105.32	8.09203	-0.687055	5.44671
	105.321	8.00487	-0.709683	5.4467
	105.322	7.9241	-0.717807	5.44668
	105.322	7.86288	-0.69785	5.44668
	105.322	7.90589	-0.676307	5.44669
	105.322	7.95199	-0.680617	5.44669
	105.322	7.90782	-0.70681	5.44669
	105.322	7.96369	-0.718898	5.44669
	105.3	8.16473	-0.69933	5.44669
	105.22	8.30392	-0.676539	5.44669
	105.116	8.30261	-0.680188	5.44669
	105.067	8.25447	-0.706548	5.44669
	105.099	8.23507	-0.726812	5.44669
	105.178	8.2441	-0.727596	5.44669
	105.207	8.25479	-0.720986	5.44669
	105.147	8.25605	-0.71798	5.44669
	105.083	8.25278	-0.711207	5.44669
	105.073	8.25097	-0.692451	5.44669
	105.09	8.25136	-0.676441	5.44669
	105.102	8.25218	-0.67473	5.44669
	105.1	8.25238	-0.679438	5.44669
	105.095	8.25217	-0.681977	5.44669
	105.094	8.25202	-0.68136	5.44669
	105.095	8.25202	-0.680198	5.44669
	105.096	8.25208	-0.679931	5.44669
	105.096	8.2521	-0.680232	5.44669
	105.096	8.25209	-0.680453	5.44669
	105.095	8.25208	-0.680438	5.44669
	105.095	8.25208	-0.688225	5.44669
	105.096	8.25208	-0.708479	5.44669
	105.073	8.25208	-0.724756	5.44669
	105.016	8.25208	-0.726048	5.44669
	104.97	8.25208	-0.713197	5.44669
	104.966	8.25208	-0.690409	5.44669
	105.002	8.25208	-0.682748	5.44669
	105.045	8.25208	-0.710826	5.44669
	105.031	8.25208	-0.744724	5.44669
	104.985	8.25208	-0.736275	5.44669
	104.945	8.25208	-0.69507	5.44669
	104.895	8.25208	-0.668885	5.44669
	104.859	8.25208	-0.678545	5.44669
	104.857	8.25208	-0.708588	5.44669
	104.868	8.25208	-0.720381	5.44669
	104.873	8.25208	-0.699319	5.44669
	104.871	8.25208	-0.676008	5.44669
	104.869	8.25208	-0.67997	5.44669
	104.868	8.25208	-0.706645	5.44669
	104.869	8.25208	-0.719059	5.44669
	104.869	8.30127	-0.699456	5.44669
	104.869	8.42805	-0.684405	5.44669
	104.869	8.52967	-0.700427	5.44669
	104.869	8.53763	-0.714919	5.44669
	104.869	8.4573	-0.707809	5.44669
	104.869	8.31492	-0.706365	5.44669
	104.869	8.21787	-0.709346	5.44669
	104.869	8.26657	-0.695534	5.44669
	104.869	8.47518	-0.686223	5.44669
	104.869	8.71715	-0.702583	5.44669
	104.869	8.82078	-0.723047	5.44669
	104.869	8.79028	-0.727435	5.44669
	104.847	8.6934	-0.714387	5.44669
	104.767	8.55779	-0.698286	5.44669
	104.686	8.51866	-0.702612	5.44669
	104.694	8.6462	-0.711167	5.44669
	104.728	8.77787	-0.697632	5.44669
	104.695	8.79789	-0.686454	5.44669
	104.64	8.76108	-0.709805	5.44669
	104.624	8.73881	-0.750849	5.44669
	104.636	8.7426	-0.764062	5.44669
	104.647	8.75211	-0.732081	5.44669
	104.647	8.75475	-0.686745	5.44669
	104.643	8.75247	-0.666937	5.44669
	104.642	8.75058	-0.672826	5.44669
	104.642	8.7506	-0.689897	5.44669
	104.643	8.75128	-0.711895	5.44669
	104.643	8.75156	-0.725594	5.44669
	104.621	8.75143	-0.733055	5.44669
	104.563	8.75128	-0.740693	5.44669
	104.517	8.75126	-0.734856	5.44669
	104.491	8.75131	-0.728684	5.44669
	104.448	8.75133	-0.735885	5.44669
	104.409	8.75133	-0.726574	5.44669
	104.403	8.75132	-0.694203	5.44669
	104.414	8.75131	-0.671979	5.44669
	104.42	8.75132	-0.680151	5.44669
	104.419	8.75132	-0.708161	5.44669
	104.416	8.75132	-0.719631	5.44669
	104.416	8.75132	-0.707028	5.44669
	104.416	8.75132	-0.712232	5.44669
	104.417	8.75132	-0.744811	5.44669
	104.417	8.75132	-0.768582	5.44669
	104.417	8.80051	-0.760985	5.44669
	104.417	8.92728	-0.724795	5.44669
	104.417	8.97972	-0.692706	5.44669
	104.417	8.8609	-0.696891	5.44669
	104.417	8.77733	-0.710803	5.44669
	104.417	8.88054	-0.699521	5.44669
	104.417	8.96868	-0.679506	5.44669
	104.417	8.87294	-0.673494	5.44669
	104.417	8.78631	-0.67783	5.44669
	104.417	8.88003	-0.681743	5.44669
	104.394	9.01446	-0.689704	5.44669
	104.315	9.09685	-0.716506	5.44669
	104.211	9.19136	-0.752452	5.44669
	104.161	9.26792	-0.762344	5.44669
	104.172	9.22771	-0.73079	5.44669
	104.193	9.07914	-0.686815	5.44669
	104.198	9.01465	-0.667425	5.44669
	104.193	9.08702	-0.673005	5.44669
	104.189	9.09843	-0.689799	5.44669
	104.189	9.07087	-0.71966	5.44669
	104.19	9.1526	-0.74587	5.44669
	104.191	9.26123	-0.733608	5.44669
	104.191	9.28792	-0.701414	5.44669
	104.19	9.2621	-0.697349	5.44669
	104.19	9.24206	-0.715762	5.44669
	104.19	9.24288	-0.726293	5.44669
	104.19	9.25036	-0.724376	5.44669
	104.19	9.2532	-0.719865	5.44669
	104.19	9.25173	-0.718662	5.44669
	104.19	9.25011	-0.727633	5.44669
	104.19	9.24995	-0.748807	5.44669
	104.19	9.25046	-0.765048	5.44669
	104.19	9.25073	-0.758127	5.44669
	104.19	9.25066	-0.732732	5.44669
	104.19	9.25054	-0.721906	5.44669
	104.19	9.25051	-0.741721	5.44669
	104.19	9.25054	-0.756294	5.44669
	104.19	9.25056	-0.732128	5.44669
	104.19	9.25056	-0.689535	5.44669
	104.168	9.25055	-0.668091	5.44669
	104.111	9.25055	-0.672317	5.44669
	104.087	9.25055	-0.681404	5.44669
	104.118	9.25056	-0.683659	5.44669
	104.099	9.25056	-0.689237	5.44669
	104.006	9.25055	-0.707758	5.44669
	103.94	9.25055	-0.724095	5.44669
	103.94	9.25055	-0.726027	5.44669
	103.963	9.25055	-0.713423	5.44669
	103.972	9.25055	-0.690512	5.44669
	103.968	9.25055	-0.682711	5.44669
	103.963	9.25055	-0.710774	5.44669
	103.962	9.25055	-0.744716	5.44669
	103.964	9.25055	-0.73629	5.44669
	103.965	9.25055	-0.695079	5.44669
	103.964	9.25055	-0.668883	5.44669
	103.964	9.25055	-0.678541	5.44669
	103.964	9.25055	-0.716457	5.44669
	103.964	9.25055	-0.748537	5.44669
	103.964	9.25055	-0.735865	5.44669
	103.964	9.25055	-0.693541	5.44669
	103.964	9.25055	-0.668391	5.44669
	103.964	9.25055	-0.671011	5.44669
	103.964	9.25055	-0.688619	5.44669
	103.964	9.25055	-0.712004	5.44669
	103.964	9.25055	-0.718223	5.44669
	103.964	9.25055	-0.6972	5.44669
	103.964	9.25055	-0.683757	5.44669
	103.964	9.25055	-0.700957	5.44669
	103.964	9.25055	-0.715372	5.44669
	103.964	9.29974	-0.699939	5.44669
	103.964	9.47571	-0.678049	5.44669
	103.964	9.65492	-0.672734	5.44669
	103.942	9.58853	-0.6859	5.44669
	103.884	9.33696	-0.710252	5.44669
	103.838	9.22983	-0.726326	5.44669
	103.812	9.36875	-0.733946	5.44669
	103.791	9.47996	-0.748677	5.44669
	103.81	9.38115	-0.754871	5.44669
	103.828	9.23583	-0.736921	5.44669
	103.807	9.19989	-0.716905	5.44669
	103.833	9.28406	-0.713271	5.44669
	103.902	9.43801	-0.718605	5.44669
	103.886	9.48935	-0.71422	5.44669
	103.781	9.4096	-0.701363	5.44669
	103.71	9.44895	-0.703962	5.44669
	103.712	9.65577	-0.710639	5.44669
	103.737	9.75407	-0.696931	5.44669
	103.747	9.57822	-0.686349	5.44669
	103.742	9.34851	-0.71001	5.44669
	103.736	9.394	-0.750972	5.44669
	103.736	9.65482	-0.764041	5.44669
	103.715	9.82245	-0.732028	5.44669
	103.659	9.81176	-0.694601	5.44669
	103.635	9.74957	-0.695106	5.44669
	103.666	9.72762	-0.717252	5.44669
	103.668	9.74057	-0.727715	5.44669
	103.633	9.75381	-0.716572	5.44669
	103.613	9.75475	-0.691232	5.44669
	103.617	9.75044	-0.681893	5.44669
	103.603	9.7483	-0.702305	5.44669
	103.57	9.74893	-0.7166	5.44669
	103.58	9.74996	-0.699975	5.44669
	103.598	9.75017	-0.685498	5.44669
	103.558	9.74989	-0.708571	5.44669
	103.506	9.7497	-0.742801	5.44669
	103.493	9.74972	-0.736271	5.44669
	103.506	9.74979	-0.695752	5.44669
	103.516	9.74982	-0.669172	5.44669
	103.515	9.7498	-0.670552	5.44669
	103.512	9.74978	-0.68815	5.44669
	103.51	9.74978	-0.71197	5.44669
	103.511	9.74979	-0.718376	5.44669
	103.512	9.74979	-0.705146	5.44669
	103.512	9.74979	-0.70402	5.44669
	103.512	9.74979	-0.70931	5.44669
	103.489	9.74979	-0.696353	5.44669
	103.432	9.74979	-0.678708	5.44669
	103.386	9.74979	-0.682156	5.44669
	103.382	9.74979	-0.706601	5.44669
	103.396	9.74979	-0.726135	5.44669
	103.381	9.74979	-0.735164	5.44669
	103.321	9.74979	-0.741385	5.44669
	103.272	9.74979	-0.734396	5.44669
	103.268	9.74979	-0.720375	5.44669
	103.283	9.74979	-0.707709	5.44669
	103.29	9.74979	-0.690177	5.44669
	103.288	9.74979	-0.684609	5.44669
	103.285	9.74979	-0.703819	5.44669
	103.284	9.74979	-0.716269	5.44669
	103.285	9.74979	-0.707169	5.44669
	103.285	9.74979	-0.705617	5.44669
	103.285	9.79898	-0.717131	5.44669
	103.285	9.92576	-0.72392	5.44669
	103.285	10.0274	-0.715024	5.44669
	103.285	10.0353	-0.699803	5.44669
	103.285	9.95501	-0.703022	5.44669
	103.285	9.81263	-0.710799	5.44669
	103.285	9.76477	-0.697332	5.44669
	103.263	9.89106	-0.678589	5.44669
	103.205	9.97612	-0.673888	5.44669
	103.182	9.87089	-0.678321	5.44669
	103.236	9.73218	-0.681808	5.44669
	103.273	9.75048	-0.689557	5.44669
	103.204	9.912	-0.70855	5.44669
	103.085	9.98972	-0.724313	5.44669
	103.024	9.91828	-0.725837	5.44669
	103.036	9.95175	-0.713266	5.44669
	103.062	10.1531	-0.690513	5.44669
	103.068	10.2513	-0.674897	5.44669
	103.062	10.1265	-0.682642	5.44669
	103.057	10.0244	-0.70816	5.44669
	103.057	10.122	-0.718744	5.44669
	103.059	10.2144	-0.698785	5.44669
	103.06	10.1224	-0.676366	5.44669
	103.059	10.0358	-0.672439	5.44669
	103.059	10.1282	-0.678504	5.44669
	103.059	10.2621	-0.6824	5.44669
	103.059	10.2955	-0.681869	5.44669
	103.059	10.2636	-0.688132	5.44669
	103.059	10.2385	-0.707932	5.44669
	103.059	10.2395	-0.716689	5.44669
	103.059	10.2487	-0.705875	5.44669
	103.059	10.2523	-0.712795	5.44669
	103.059	10.2505	-0.737585	5.44669
	103.059	10.2485	-0.732626	5.44669
	103.037	10.2483	-0.696085	5.44669
	102.957	10.2489	-0.678479	5.44669
	102.876	10.2492	-0.699191	5.44669
	102.906	10.2492	-0.724387	5.44669
	103.02	10.249	-0.729203	5.44669
	103.068	10.249	-0.714652	5.44669
	103.005	10.249	-0.689897	5.44669
	102.955	10.249	-0.674146	5.44669
	102.977	10.249	-0.682547	5.44669
	102.986	10.249	-0.708387	5.44669
	102.978	10.249	-0.718873	5.44669
	102.994	10.249	-0.698759	5.44669
	102.962	10.249	-0.676309	5.44669
	102.87	10.249	-0.672424	5.44669
	102.809	10.249	-0.686389	5.44669
	102.81	10.249	-0.710567	5.44669
	102.832	10.249	-0.718414	5.44669
	102.84	10.249	-0.705661	5.44669
	102.836	10.249	-0.704222	5.44669
	102.831	10.2982	-0.709212	5.44669
	102.831	10.425	-0.70411	5.44669
	102.832	10.4774	-0.714722	5.44669
	102.811	10.4078	-0.746892	5.44669
	102.753	10.4018	-0.760699	5.44669
	102.707	10.4307	-0.732085	5.44669
	102.681	10.3476	-0.687943	5.44669
	102.66	10.2871	-0.667438	5.44669
	102.701	10.3872	-0.68048	5.44669
	102.776	10.5151	-0.709914	5.44669
	102.757	10.5924	-0.720248	5.44669
	102.671	10.6871	-0.706663	5.44669
	102.657	10.7656	-0.70399	5.44669
	102.683	10.7261	-0.716629	5.44669
	102.655	10.5279	-0.724288	5.44669
	102.605	10.3363	-0.723227	5.44669
	102.589	10.4054	-0.720096	5.44669
	102.6	10.6625	-0.719167	5.44669
	102.61	10.8202	-0.719892	5.44669
	102.61	10.8067	-0.712655	5.44669
	102.607	10.7468	-0.692378	5.44669
	102.605	10.7268	-0.675896	5.44669
	102.606	10.7398	-0.682398	5.44669
	102.606	10.7031	-0.715574	5.44669
	102.607	10.577	-0.754666	5.44669
	102.606	10.5204	-0.763604	5.44669
	102.606	10.6372	-0.730531	5.44669
	102.606	10.7706	-0.686258	5.44669
	102.606	10.7952	-0.675155	5.44669
	102.606	10.7597	-0.70917	5.44669
	102.606	10.7363	-0.746737	5.44669
	102.606	10.7392	-0.745579	5.44669
	102.606	10.7487	-0.72311	5.44669
	102.606	10.7517	-0.712743	5.44669
	102.606	10.7495	-0.716171	5.44669
	102.584	10.7476	-0.721257	5.44669
	102.527	10.7475	-0.730035	5.44669
	102.503	10.7482	-0.74102	5.44669
	102.557	10.7485	-0.728203	5.44669
	102.617	10.7484	-0.693054	5.44669
	102.605	10.7482	-0.670918	5.44669
	102.532	10.7482	-0.680114	5.44669
	102.475	10.7483	-0.716393	5.44669
	102.473	10.7483	-0.747951	5.44669
	102.491	10.7483	-0.743513	5.44669
	102.477	10.7483	-0.729682	5.44669
	102.439	10.7483	-0.733218	5.44669
	102.446	10.7483	-0.732972	5.44669
	102.466	10.7483	-0.72269	5.44669
	102.449	10.7483	-0.709186	5.44669
	102.455	10.7483	-0.689973	5.44669
	102.465	10.7483	-0.676129	5.44669
	102.424	10.7483	-0.67548	5.44669
	102.374	10.7483	-0.679864	5.44669
	102.385	10.7483	-0.681889	5.44669
	102.455	10.7483	-0.681172	5.44669
	102.488	10.7483	-0.688021	5.44669
	102.433	10.7483	-0.708133	5.44669
	102.369	10.7483	-0.716813	5.44669
	102.358	10.7483	-0.705855	5.44669
	102.374	10.7483	-0.704872	5.44669
	102.386	10.7483	-0.709415	5.4507
	102.384	10.7483	-0.696094	5.46104
	102.38	10.7483	-0.678562	5.46531
	102.378	10.7483	-0.682187	5.45562
	102.379	10.7483	-0.706666	5.4448
	102.38	10.7483	-0.71828	5.44287
	102.38	10.7483	-0.706993	5.44579
	102.38	10.7483	-0.712698	5.44767
	102.38	10.7483	-0.737148	5.44742
	102.38	10.7483	-0.732477	5.44664
	102.38	10.7483	-0.696178	5.44641
	102.38	10.7483	-0.6707	5.44658
	102.38	10.7483	-0.671041	5.44674
	102.38	10.7483	-0.687811	5.44675
	102.38	10.7483	-0.711655	5.44669
	102.38	10.7483	-0.718364	5.44667
	102.38	10.7483	-0.705254	5.44668
	102.38	10.7483	-0.704069	5.44669
	102.38	10.7483	-0.709292	5.44669
	102.38	10.7483	-0.704199	5.44669
	102.38	10.7483	-0.706859	5.44669
	102.38	10.7483	-0.710837	5.44669
	102.38	10.7483	-0.703854	5.44669
	102.38	10.7483	-0.706166	5.44669
	102.38	10.7483	-0.71854	5.44669
	102.38	10.7483	-0.732186	5.44669
	102.38	10.7483	-0.750715	5.44669
	102.38	10.7483	-0.756352	5.44669
	102.38	10.7483	-0.728946	5.44669
	102.38	10.7483	-0.68818	5.44669
	102.38	10.7483	-0.668654	5.44669
	102.38	10.7483	-0.673035	5.44669
	102.38	10.7483	-0.689375	5.44669
	102.38	10.7483	-0.719472	5.44669
	102.38	10.7483	-0.745942	5.44669
	102.38	10.7483	-0.733705	5.44669
	102.38	10.7483	-0.693559	5.44669
	102.38	10.7483	-0.669166	5.44669
	102.38	10.7483	-0.6792	5.44669
	102.38	10.7483	-0.716633	5.44669
	102.38	10.7483	-0.756247	5.44669
	102.38	10.7483	-0.76389	5.44669
	102.38	10.7483	-0.730089	5.44669
	102.38	10.7483	-0.685971	5.44669
	102.38	10.7483	-0.667322	5.44669
	102.38	10.7483	-0.681132	5.44669
	102.38	10.7483	-0.718099	5.44669
	102.38	10.7483	-0.748304	5.44669
	102.358	10.7483	-0.735184	5.44669
	102.3	10.7483	-0.701209	5.44669
	102.276	10.7483	-0.696703	5.44669
	102.33	10.7483	-0.707694	5.44669
	102.391	10.7483	-0.698284	5.44669
	102.401	10.7483	-0.680092	5.44669
	102.385	10.7483	-0.68205	5.44669
	102.375	10.7483	-0.713935	5.44669
	102.376	10.7483	-0.746232	5.44669
	102.38	10.7975	-0.743666	5.44669
	102.382	10.9242	-0.730358	5.44669
	102.381	10.9767	-0.741317	5.44669
	102.38	10.8578	-0.753113	5.44669
	102.38	10.7251	-0.738808	5.44669
	102.38	10.7507	-0.718322	5.44669
	102.38	10.9132	-0.705323	5.44669
	102.38	10.9887	-0.689914	5.44669
	102.38	10.8668	-0.677478	5.44669
	102.38	10.7246	-0.676067	5.44669
	102.38	10.6981	-0.67963	5.44669
	102.38	10.736	-0.681582	5.44669
	102.38	10.761	-0.688997	5.44669
	102.38	10.758	-0.708396	5.44669
	102.38	10.7478	-0.716576	5.44669
	102.38	10.7446	-0.705663	5.44669
	102.38	10.7469	-0.704876	5.44669
	102.38	10.749	-0.709485	5.44669
	102.38	10.7491	-0.703993	5.44669
	102.38	10.7483	-0.714575	5.44669
	102.38	10.748	-0.746872	5.44669
	102.38	10.7481	-0.768613	5.44669
	102.38	10.7483	-0.768136	5.44669
	102.38	10.7483	-0.760509	5.44669
	102.38	10.7483	-0.757532	5.44669
	102.38	10.7482	-0.759003	5.44669
	102.38	10.7483	-0.752808	5.44669
	102.38	10.7483	-0.724832	5.44669
	102.38	10.7483	-0.687766	5.44669
	102.38	10.7483	-0.669951	5.44669
	102.38	10.7483	-0.681597	5.44669
	102.38	10.7483	-0.709488	5.44669
	102.38	10.7483	-0.719673	5.44669
	102.38	10.7483	-0.706573	5.44669
	102.38	10.7483	-0.704156	5.44669
	102.38	10.7483	-0.70886	5.44669
	102.38	10.7483	-0.696116	5.44669
	102.38	10.7483	-0.686639	5.44669
	102.38	10.7483	-0.702551	5.44669
	102.38	10.7483	-0.715015	5.44669
	102.38	10.7483	-0.699224	5.44669
	102.38	10.7483	-0.685747	5.44669
	102.38	10.7483	-0.708942	5.44669
	102.38	10.7483	-0.750738	5.44669
	102.38	10.7975	-0.764323	5.44669
	102.38	10.9242	-0.7401	5.44669
	102.38	10.9767	-0.71487	5.44669
	102.38	10.8578	-0.703417	5.44669
	102.38	10.7251	-0.698213	5.44669
	102.38	10.7015	-0.714361	5.44669
	102.38	10.7372	-0.748845	5.44669
	102.38	10.7603	-0.769517	5.44669
	102.38	10.7572	-0.767814	5.44669
	102.38	10.7477	-0.752182	5.44669
	102.38	10.7449	-0.721429	5.44669
	102.38	10.747	-0.686562	5.44669
	102.38	10.749	-0.670656	5.44669
	102.38	10.749	-0.674449	5.44669
	102.38	10.7483	-0.681385	5.44669
	102.38	10.748	-0.682893	5.44669
	102.38	10.7481	-0.681052	5.44669
	102.38	10.7483	-0.687614	5.44669
	102.38	10.7483	-0.708005	5.44669
	102.38	10.7483	-0.716904	5.44669
	102.38	10.7482	-0.698068	5.44669
	102.402	10.7483	-0.68459	5.44669
	102.46	10.7483	-0.700997	5.44669
	102.484	10.7483	-0.722963	5.44669
	102.43	10.7483	-0.727964	5.44669
	102.37	10.7483	-0.714638	5.44669
	102.359	10.7483	-0.698203	5.44669
	102.397	10.7483	-0.702489	5.44669
	102.465	10.7483	-0.711144	5.44669
	102.51	10.7483	-0.705537	5.44669
	102.532	10.7483	-0.706762	5.44669
	102.574	10.7483	-0.718192	5.44669
	102.614	10.7483	-0.723957	5.44669
	102.62	10.7483	-0.722533	5.44669
	102.609	10.7483	-0.719923	5.44669
	102.603	10.7483	-0.711471	5.44669
	102.604	10.7483	-0.691871	5.44669
	102.607	10.7483	-0.676105	5.44669
	102.607	10.7483	-0.674795	5.44669
	102.607	10.7483	-0.679585	5.44669
	102.606	10.7483	-0.689886	5.44669
	102.606	10.7483	-0.71735	5.44669
	102.606	10.7483	-0.74487	5.44669
	102.606	10.7483	-0.73401	5.44669
	102.606	10.7483	-0.701938	5.44669
	102.606	10.7483	-0.705297	5.44669
	102.606	10.7483	-0.743763	5.44669
	102.606	10.7483	-0.762746	5.44669
	102.606	10.7483	-0.734055	5.44669
	102.606	10.7483	-0.695912	5.44669
	102.606	10.7483	-0.702805	5.44669
	102.606	10.7483	-0.736999	5.44669
	102.606	10.7483	-0.743811	5.44669
	102.606	10.7483	-0.733709	5.44669
	102.606	10.7483	-0.7348	5.44669
	102.606	10.7483	-0.724333	5.44669
	102.606	10.6991	-0.69365	5.44669
	102.606	10.5723	-0.680415	5.44669
	102.606	10.5199	-0.700869	5.44669
	102.629	10.6387	-0.716531	5.44669
	102.686	10.7714	-0.700458	5.44669
	102.71	10.795	-0.685725	5.44669
	102.656	10.7101	-0.708494	5.44669
	102.596	10.5111	-0.750559	5.44669
	102.607	10.2857	-0.772278	5.44669
	102.681	10.2348	-0.760484	5.44669
	102.715	10.3877	-0.731141	5.44669
	102.66	10.4847	-0.712531	5.44669
	102.618	10.4242	-0.705629	5.44669
	102.663	10.4553	-0.692102	5.44669
	102.727	10.6026	-0.686156	5.44669
	102.764	10.5728	-0.711654	5.44669
	102.783	10.3476	-0.74386	5.44669
	102.76	10.2385	-0.735619	5.44669
	102.741	10.4163	-0.702973	5.44669
	102.785	10.6508	-0.697287	5.44669
	102.84	10.6065	-0.707311	5.44669
	102.852	10.3445	-0.697916	5.44669
	102.838	10.176	-0.680074	5.44669
	102.828	10.1867	-0.682173	5.44669
	102.829	10.2492	-0.706122	5.44669
	102.833	10.3205	-0.718057	5.44669
	102.834	10.4343	-0.707093	5.44669
	102.833	10.4734	-0.704948	5.44669
	102.832	10.3536	-0.716878	5.44669
	102.855	10.2252	-0.724051	5.44669
	102.912	10.2038	-0.715169	5.44669
	102.936	10.2389	-0.691946	5.44669
	102.905	10.2609	-0.674821	5.44669
	102.924	10.2576	-0.67423	5.44669
	103.017	10.2484	-0.679805	5.44669
	103.061	10.2457	-0.690179	5.44669
	103.003	10.2479	-0.717395	5.44669
	102.957	10.2497	-0.752655	5.44669
	103.001	10.2497	-0.769984	5.44669
	103.066	10.2491	-0.766647	5.44669
	103.081	10.2488	-0.759397	5.44669
	103.066	10.2489	-0.749724	5.44669
	103.054	10.2491	-0.723399	5.44669
	103.054	10.2491	-0.688262	5.44669
	103.059	10.249	-0.670668	5.44669
	103.06	10.249	-0.67385	5.44669
	103.06	10.249	-0.68113	5.44669
	103.059	10.249	-0.682999	5.44669
	103.059	10.249	-0.681187	5.44669
	103.059	10.249	-0.679762	5.44669
	103.059	10.249	-0.67981	5.44669
	103.059	10.249	-0.680336	5.44669
	103.059	10.1998	-0.680539	5.44669
	103.059	10.0239	-0.680438	5.44669
	103.059	9.79547	-0.688193	5.44669
	103.059	9.73508	-0.708466	5.44669
	103.059	9.93422	-0.724762	5.44669
	103.059	10.2094	-0.726055	5.44669
	103.081	10.2808	-0.721069	5.44669
	103.139	10.1188	-0.726434	5.44669
	103.162	10.0107	-0.739577	5.44669
	103.131	10.119	-0.728879	5.44669
	103.128	10.2672	-0.69385	5.44669
	103.141	10.2517	-0.671011	5.44669
	103.104	10.0881	-0.672	5.44669
	103.076	10.0084	-0.680232	5.44669
	103.144	10.129	-0.691152	5.44669
	103.259	10.223	-0.70978	5.44669
	103.318	10.0743	-0.71639	5.44669
	103.307	9.80807	-0.705093	5.44669
	103.283	9.67319	-0.704703	5.44669
	103.276	9.74845	-0.709615	5.44669
	103.282	9.98137	-0.696238	5.44669
	103.287	10.1749	-0.678551	5.44669
	103.287	10.0942	-0.682131	5.44669
	103.285	9.83152	-0.714517	5.44669
	103.285	9.67564	-0.754318	5.44669
	103.285	9.69191	-0.763834	5.44669
	103.285	9.75225	-0.730751	5.44669
	103.285	9.77145	-0.686269	5.44669
	103.285	9.758	-0.667211	5.44669
	103.285	9.74553	-0.673109	5.44669
	103.285	9.74509	-0.682048	5.44669
	103.285	9.74934	-0.691518	5.44669
	103.285	9.75127	-0.717158	5.44669
	103.285	9.75057	-0.75208	5.44669
	103.285	9.74959	-0.761957	5.44669
	103.285	9.74943	-0.738631	5.44669
	103.285	9.74971	-0.715095	5.44669
	103.285	9.74989	-0.704033	5.44669
	103.307	9.74986	-0.690521	5.44669
	103.365	9.74978	-0.686061	5.44669
	103.411	9.74976	-0.704305	5.44669
	103.415	9.74978	-0.723827	5.44669
	103.4	9.7498	-0.72715	5.44669
	103.416	9.7498	-0.721861	5.44669
	103.475	9.74979	-0.726376	5.44669
	103.525	9.74979	-0.739271	5.44669
	103.529	9.74979	-0.728771	5.44669
	103.514	9.74979	-0.693913	5.44669
	103.506	9.74979	-0.678946	5.44669
	103.508	9.7006	-0.70016	5.44669
	103.512	9.52463	-0.716756	5.44669
	103.535	9.34543	-0.700804	5.4507
	103.614	9.36262	-0.68579	5.46104
	103.694	9.48742	-0.708398	5.46531
	103.664	9.59131	-0.742625	5.45562
	103.573	9.69798	-0.74413	5.4448
	103.582	9.77196	-0.723964	5.44287
	103.691	9.77552	-0.713616	5.44579
	103.767	9.75237	-0.716233	5.44767
	103.766	9.69249	-0.713102	5.44742
	103.739	9.5695	-0.693867	5.44664
	103.728	9.52246	-0.676361	5.44641
	103.733	9.6422	-0.674193	5.44658
	103.739	9.72423	-0.679242	5.44674
	103.74	9.62005	-0.689956	5.44675
	103.738	9.53205	-0.717502	5.44669
	103.737	9.6282	-0.744908	5.44667
	103.737	9.76414	-0.741843	5.44668
	103.738	9.74791	-0.730064	5.44669
	103.738	9.53905	-0.733972	5.44669
	103.738	9.3346	-0.725281	5.44669
	103.738	9.35296	-0.694342	5.44669
	103.738	9.43803	-0.680367	5.44669
	103.738	9.41869	-0.700603	5.44669
	103.738	9.47106	-0.716436	5.44669
	103.738	9.66181	-0.700512	5.44669
	103.738	9.79793	-0.677911	5.44669
	103.738	9.74981	-0.680343	5.44669
	103.738	9.52778	-0.713995	5.44669
	103.738	9.28001	-0.746864	5.44669
	103.76	9.17873	-0.736039	5.44669
	103.818	9.21228	-0.694209	5.44669
	103.864	9.26041	-0.668608	5.44669
	103.889	9.26835	-0.678735	5.44669
	103.933	9.25451	-0.708766	5.44669
	103.972	9.24589	-0.728258	5.44669
	103.978	9.24719	-0.735285	5.44669
	103.967	9.2508	-0.748551	5.44669
	103.96	9.25185	-0.754343	5.44669
	103.962	9.25101	-0.728874	5.44669
	103.964	9.25028	-0.688864	5.44669
	103.965	9.25028	-0.676837	5.44669
	103.964	9.25053	-0.708949	5.44669
	103.964	9.25064	-0.746046	5.44669
	103.964	9.2506	-0.737498	5.44669
	103.964	9.25054	-0.695112	5.44669
	103.964	9.25053	-0.668468	5.44669
	103.964	9.25055	-0.670485	5.44669
	103.964	9.25056	-0.680501	5.44669
	103.964	9.25056	-0.683932	5.44669
	103.964	9.25055	-0.681801	5.44669
	103.964	9.25055	-0.679688	5.44669
	103.964	9.25055	-0.67956	5.44669
	103.964	9.25056	-0.680258	5.44669
	103.964	9.25056	-0.688466	5.44669
	103.964	9.25055	-0.708644	5.44669
	103.964	9.25055	-0.716869	5.44669
	103.964	9.25055	-0.705697	5.44669
	103.986	9.25055	-0.712657	5.4507
	104.044	9.25055	-0.737591	5.46104
	104.09	9.25055	-0.732678	5.46531
	104.116	9.25055	-0.696105	5.45562
	104.159	9.25055	-0.670598	5.4448
	104.198	9.25055	-0.671025	5.44287
	104.204	9.25055	-0.67997	5.44579
	104.193	9.25055	-0.683518	5.44767
	104.187	9.25055	-0.681817	5.44742
	104.188	9.25055	-0.679842	5.44664
	104.191	9.25055	-0.679619	5.44641
	104.191	9.25055	-0.680228	5.44658
	104.191	9.25055	-0.688433	5.44674
	104.19	9.25055	-0.716512	5.44675
	104.19	9.25055	-0.752906	5.44669
	104.19	9.25055	-0.762533	5.44667
	104.19	9.25055	-0.730707	5.44668
	104.19	9.20136	-0.686713	5.44669
	104.19	9.07459	-0.667412	5.44669
	104.19	8.97297	-0.673036	5.44669
	104.19	8.96501	-0.681946	5.44669
	104.19	9.04533	-0.691501	5.44669
	104.19	9.13852	-0.709317	5.44669
	104.19	9.1088	-0.716072	5.44669
	104.19	9.05686	-0.705124	5.44669
	104.19	9.09385	-0.7127	5.44669
	104.19	9.08624	-0.745683	5.44669
	104.19	9.06333	-0.768781	5.44669
	104.213	9.15377	-0.760759	5.44669
	104.292	9.21522	-0.7325	5.44669
	104.374	9.11287	-0.713002	5.44669
	104.366	8.98377	-0.705344	5.44669
	104.332	8.90669	-0.699685	5.44669
	104.364	8.8125	-0.714293	5.44669
	104.419	8.73419	-0.740422	5.44669
	104.436	8.72437	-0.733284	5.44669
	104.423	8.79562	-0.703223	5.44669
	104.413	8.93487	-0.698223	5.44669
	104.413	8.98464	-0.707615	5.44669
	104.416	8.86027	-0.697711	5.44669
	104.418	8.72613	-0.687751	5.44669
	104.417	8.70396	-0.71032	5.44669
	104.416	8.74074	-0.742733	5.44669
	104.416	8.76377	-0.735621	5.44669
	104.417	8.7603	-0.703374	5.44669
	104.417	8.75066	-0.697455	5.44669
	104.417	8.74785	-0.707239	5.44669
	104.417	8.7501	-0.697827	5.44669
	104.417	8.75204	-0.687933	5.44669
	104.417	8.75205	-0.710355	5.44669
	104.417	8.75137	-0.742683	5.44669
	104.417	8.75108	-0.743458	5.44669
	104.417	8.7512	-0.731533	5.44669
	104.439	8.75135	-0.734013	5.44669
	104.519	8.75138	-0.724777	5.44669
	104.6	8.75133	-0.701986	5.44669
	104.592	8.7513	-0.708607	5.44669
	104.558	8.75131	-0.737264	5.44669
	104.591	8.75132	-0.741859	5.44669
	104.646	8.75132	-0.732797	5.44669
	104.662	8.75132	-0.735112	5.44669
	104.65	8.75132	-0.724788	5.44669
	104.639	8.75132	-0.69373	5.44669
	104.639	8.75132	-0.680286	5.44669
	104.643	8.75132	-0.700787	5.44669
	104.644	8.75132	-0.716542	5.44669
	104.644	8.70213	-0.700491	5.44669
	104.643	8.57535	-0.677864	5.44669
	104.643	8.52292	-0.680331	5.44669
	104.665	8.59255	-0.706136	5.44669
	104.745	8.54934	-0.726589	5.44669
	104.849	8.3445	-0.727649	5.44669
	104.898	8.24841	-0.713217	5.44669
	104.888	8.37529	-0.689848	5.44669
	104.866	8.47752	-0.674636	5.44669
	104.861	8.42842	-0.674898	5.44669
	104.867	8.41329	-0.680151	5.44669
	104.871	8.43102	-0.682216	5.44669
	104.871	8.3465	-0.681207	5.44669
	104.869	8.24018	-0.68792	5.44669
	104.869	8.21547	-0.708078	5.44669
	104.869	8.24128	-0.724697	5.44669
	104.869	8.26062	-0.726165	5.44669
	104.869	8.25951	-0.713267	5.44669
	104.869	8.25216	-0.690397	5.44669
	104.869	8.24948	-0.682718	5.44669
	104.869	8.25096	-0.702947	5.44669
	104.869	8.25254	-0.716576	5.44669
	104.869	8.25267	-0.707607	5.44669
	104.869	8.25217	-0.705692	5.44669
	104.869	8.25191	-0.709136	5.44669
	104.869	8.25198	-0.703556	5.44669
	104.892	8.2521	-0.706646	5.44669
	104.971	8.25213	-0.710976	5.44669
	105.053	8.25209	-0.696118	5.44669
	105.045	8.25207	-0.678017	5.44669
	105.01	8.25207	-0.67408	5.44669
	105.043	8.25208	-0.686476	5.44669
	105.098	8.25209	-0.710014	5.44669
	105.114	8.25208	-0.726022	5.44669
	105.102	8.25208	-0.726032	5.44669
	105.092	8.25208	-0.720611	5.44669
	105.091	8.25208	-0.718379	5.44669
	105.095	8.25208	-0.711507	5.44669
	105.097	8.25208	-0.692435	5.44669
	105.096	8.25208	-0.676328	5.44669
	105.095	8.25208	-0.682559	5.44669
	105.095	8.25208	-0.707617	5.44669
	105.095	8.25208	-0.726417	5.44669
	105.096	8.25208	-0.727051	5.44669
	105.096	8.25208	-0.713027	5.44669
	105.096	8.25208	-0.689982	5.44669
	105.095	8.20289	-0.68263	5.44669
	105.095	8.07612	-0.710929	5.44669
	105.096	8.02369	-0.75268	5.44669
	105.118	8.1425	-0.76443	5.44669
	105.175	8.27526	-0.739455	5.44669
	105.199	8.24963	-0.722432	5.44669
	105.167	8.08715	-0.739543	5.44669
	105.165	8.01165	-0.755194	5.44669
	105.2	8.08434	-0.740312	5.44669
	105.242	8.09981	-0.726083	5.44669
	105.296	8.07383	-0.732898	5.44669
	105.334	8.10559	-0.726255	5.44669
	105.313	8.08656	-0.695132	5.44669
	105.243	8.06072	-0.672482	5.44669
	105.214	8.10481	-0.680031	5.44669
	105.27	8.0417	-0.707932	5.44669
	105.333	7.88685	-0.719578	5.44669
	105.344	7.92494	-0.699216	5.44669
	105.327	8.15626	-0.684121	5.44669
	105.316	8.265	-0.700393	5.44669
	105.318	8.08478	-0.715006	5.44669
	105.322	7.80033	-0.699987	5.44669
	105.323	7.66908	-0.68607	5.44669
	105.322	7.75234	-0.700935	5.44669
	105.321	7.93813	-0.722411	5.44669
	105.321	8.05206	-0.727755	5.44669
	105.322	8.04415	-0.714747	5.44669
	105.322	7.9528	-0.690452	5.44669
	105.322	7.81143	-0.682215	5.44669
	105.322	7.71873	-0.702717	5.44669
	105.322	7.7197	-0.716658	5.44669
	105.344	7.80059	-0.699853	5.44669
	105.424	7.94004	-0.677555	5.44669
	105.527	7.98647	-0.672558	5.44669
	105.577	7.86062	-0.686002	5.44669
	105.567	7.72706	-0.710357	5.44669
	105.545	7.70565	-0.726334	5.44669
	105.54	7.74255	-0.733912	5.44669
	105.546	7.76536	-0.740789	5.44669
	105.55	7.76175	-0.726721	5.44669
	105.55	7.75213	-0.692513	5.44669
	105.548	7.74938	-0.671218	5.44669
	105.548	7.75165	-0.680432	5.44669
	105.548	7.75358	-0.708549	5.44669
	105.548	7.75358	-0.727564	5.44669
	105.548	7.75289	-0.735071	5.44669
	105.548	7.75261	-0.748708	5.44669
	105.548	7.75273	-0.754484	5.44669
	105.548	7.75288	-0.728877	5.44669
	105.57	7.7529	-0.688815	5.44669
	105.628	7.75286	-0.668944	5.44669
	105.652	7.75283	-0.672931	5.44669
	105.598	7.75284	-0.689228	5.44669
	105.56	7.75285	-0.711577	5.44669
	105.629	7.75285	-0.717828	5.44669
	105.749	7.75285	-0.705057	5.44669
	105.809	7.75285	-0.712048	5.44669
	105.797	7.75285	-0.745434	5.44669
	105.771	7.75285	-0.768909	5.44669
	105.765	7.75285	-0.760901	5.44669
	105.772	7.75285	-0.724644	5.44669
	105.776	7.75285	-0.684802	5.44669
	105.776	7.75285	-0.668775	5.44669
	105.774	7.75285	-0.682158	5.44669
	105.774	7.75285	-0.710141	5.44669
	105.774	7.75285	-0.727618	5.44669
	105.774	7.75285	-0.734528	5.44669
	105.775	7.75285	-0.740591	5.44669
	105.774	7.75285	-0.734289	5.44669
	105.774	7.75285	-0.720613	5.44669
	105.774	7.75285	-0.715718	5.44669
	105.774	7.75285	-0.718306	5.44669
	105.774	7.75285	-0.721094	5.44669
	105.774	7.75285	-0.721337	5.44669
	105.774	7.75285	-0.712576	5.44669
	105.774	7.75285	-0.691831	5.44669
	105.774	7.75285	-0.675695	5.44669
	105.774	7.75285	-0.674637	5.44669
	105.774	7.75285	-0.687536	5.44669
	105.774	7.75285	-0.718131	5.44669
	105.774	7.75285	-0.753904	5.44669
	105.774	7.75285	-0.762375	5.44669
	105.797	7.75285	-0.738158	5.44669
	105.876	7.75285	-0.722619	5.44669
	105.98	7.75285	-0.740083	5.44669
	106.03	7.70366	-0.755354	5.44669
	106.019	7.57688	-0.740187	5.44669
	105.976	7.52445	-0.725974	5.44669
	105.913	7.59408	-0.732897	5.44669
	105.895	7.55086	-0.726293	5.44669
	105.953	7.34603	-0.703019	5.44669
	106.013	7.20075	-0.700631	5.44669
	106.022	7.25004	-0.716567	5.44669
	106.005	7.42662	-0.725464	5.44669
	105.995	7.54877	-0.715872	5.44669
	105.997	7.54758	-0.691739	5.44669
	106.001	7.50531	-0.674484	5.44669
	106.002	7.53748	-0.674163	5.44669
	106.001	7.623	-0.679897	5.44669
	106	7.55804	-0.682371	5.44669
	106	7.33871	-0.689233	5.44669
	106.001	7.19512	-0.708215	5.44669
	106.001	7.2011	-0.716417	5.44669
	106.001	7.25276	-0.69779	5.44669
	106.001	7.27198	-0.676776	5.44669
	106.001	7.26161	-0.672964	5.44669
	106.023	7.25044	-0.686449	5.44669
	106.103	7.24944	-0.7104	5.44669
	106.206	7.25299	-0.718322	5.44669
	106.256	7.25483	-0.697812	5.44669
	106.223	7.25434	-0.683978	5.44669
	106.144	7.25348	-0.708703	5.44669
	106.116	7.2533	-0.751267	5.44669
	106.175	7.25352	-0.764629	5.44669
	106.239	7.25369	-0.73217	5.44669
	106.25	7.25367	-0.68658	5.44669
	106.232	7.25361	-0.674708	5.44669
	106.221	7.25359	-0.700997	5.44669
	106.223	7.2536	-0.718614	5.44669
	106.227	7.25361	-0.709155	5.44669
	106.229	7.25362	-0.705616	5.44669
	106.228	7.25361	-0.708554	5.44669
	106.227	7.25361	-0.695469	5.44669
	106.227	7.25361	-0.678606	5.44669
	106.227	7.25361	-0.682428	5.44669
	106.227	7.25361	-0.706751	5.44669
	106.227	7.25361	-0.71823	5.44669
	106.227	7.25361	-0.699071	5.44669
	106.227	7.25361	-0.676668	5.44669
	106.227	7.25361	-0.672464	5.44669
	106.227	7.25361	-0.678407	5.44669
	106.227	7.25361	-0.690221	5.44669
	106.227	7.25361	-0.710038	5.44669
	106.227	7.25361	-0.716829	5.44669
	106.227	7.25361	-0.705185	5.44669
	106.227	7.25361	-0.704586	5.44669
	106.249	7.25361	-0.709533	5.44669
	106.329	7.25361	-0.696245	5.44669
	106.433	7.25361	-0.678583	5.44669
	106.482	7.25361	-0.682142	5.44669
	106.472	7.25361	-0.70664	5.44669
	106.451	7.25361	-0.718285	5.44669
	106.446	7.25361	-0.699133	5.44669
	106.451	7.25361	-0.684546	5.44669
	106.455	7.25361	-0.7006	5.44669
	106.455	7.25361	-0.714942	5.44669
	106.453	7.25361	-0.699886	5.44669
	106.453	7.25361	-0.67818	5.44669
	106.453	7.25361	-0.680678	5.44669
	106.453	7.20442	-0.70617	5.44669
	106.453	7.07765	-0.726479	5.44669
	106.453	7.02521	-0.735462	5.44669
	106.453	7.09484	-0.749258	5.44669
	106.453	7.05163	-0.754576	5.44669
	106.476	6.8468	-0.736591	5.44669
	106.533	6.7507	-0.716872	5.44669
	106.579	6.87758	-0.705504	5.44669
	106.605	6.97982	-0.698376	5.44669
	106.648	6.88153	-0.705817	5.44669
	106.687	6.73962	-0.712478	5.44669
	106.693	6.75411	-0.697043	5.44669
	106.682	6.91517	-0.677871	5.44669
	106.676	7.04324	-0.67369	5.44669
	106.677	7.05004	-0.678494	5.44669
	106.68	6.95983	-0.689822	5.44669
	106.681	6.81372	-0.70984	5.44669
	106.68	6.71862	-0.716889	5.44669
	106.679	6.72027	-0.70528	5.44669
	106.679	6.75311	-0.704604	5.44669
	106.68	6.76602	-0.709507	5.44669
	106.68	6.75971	-0.696228	5.44669
	106.68	6.75247	-0.678585	5.44669
	106.68	6.75168	-0.674279	5.44669
	106.68	6.75392	-0.678486	5.44669
	106.68	6.75514	-0.681738	5.44669
	106.68	6.75486	-0.681599	5.44669
	106.68	6.7543	-0.688254	5.44669
	106.68	6.75417	-0.71595	5.44669
	106.68	6.75432	-0.744863	5.44669
	106.68	6.75442	-0.742376	5.44669
	106.68	6.75441	-0.730303	5.44669
	106.68	6.75437	-0.741753	5.44669
	106.68	6.75436	-0.753315	5.44669
	106.702	6.75437	-0.738738	5.44669
	106.759	6.75438	-0.718221	5.44669
	106.805	6.75438	-0.705306	5.44669
	106.809	6.75437	-0.689943	5.44669
	106.795	6.75437	-0.677496	5.44669
	106.81	6.75437	-0.683935	5.44669
	106.87	6.75437	-0.715649	5.44669
	106.919	6.75437	-0.74628	5.44669
	106.923	6.75437	-0.735207	5.44669
	106.908	6.75437	-0.694068	5.44669
	106.901	6.75437	-0.676716	5.44669
	106.903	6.70518	-0.699169	5.44669
	106.906	6.57841	-0.717133	5.44669
	106.907	6.52598	-0.701314	5.44669
	106.906	6.6448	-0.677999	5.44669
	106.906	6.77755	-0.672224	5.44669
	106.906	6.80111	-0.677834	5.44669
	106.906	6.76541	-0.690066	5.44669
	106.906	6.74234	-0.710177	5.44669
	106.906	6.7454	-0.724813	5.44669
	106.906	6.75489	-0.733339	5.44669
	106.906	6.75778	-0.741089	5.44669
	106.906	6.75562	-0.734921	5.44669
	106.906	6.70449	-0.7207	5.44669
	106.906	6.57768	-0.71553	5.44669
	106.906	6.47673	-0.718196	5.44669
	106.906	6.46906	-0.721115	5.44669
	106.906	6.54927	-0.729255	5.44669
	106.906	6.64231	-0.740744	5.44669
	106.928	6.56337	-0.728365	5.44669
	107.008	6.33551	-0.70109	5.44669
	107.089	6.19332	-0.699085	5.44669
	107.081	6.20291	-0.716605	5.44669
	107.047	6.25559	-0.7339	5.44669
	107.08	6.32314	-0.744251	5.44669
	107.135	6.43883	-0.728176	5.44669
	107.151	6.48009	-0.691893	5.44669
	107.139	6.36053	-0.678311	5.44669
	107.128	6.28062	-0.700612	5.44669
	107.128	6.38563	-0.717171	5.44669
	107.132	6.47322	-0.708688	5.44669
	107.133	6.37661	-0.705933	5.44669
	107.133	6.24062	-0.708853	5.44669
	107.132	6.25699	-0.695481	5.44669
	107.132	6.41674	-0.678505	5.44669
	107.154	6.49439	-0.682381	5.44669
	107.234	6.37438	-0.714638	5.44669
	107.338	6.23215	-0.746409	5.44669
	107.387	6.20505	-0.74349	5.44669
	107.377	6.24263	-0.72235	5.44669
	107.356	6.26775	-0.705296	5.44669
	107.351	6.26488	-0.688463	5.44669
	107.356	6.25473	-0.676878	5.44669
	107.36	6.25151	-0.676331	5.44669
	107.36	6.25376	-0.687825	5.44669
	107.358	6.25585	-0.71765	5.44669
	107.358	6.25593	-0.745729	5.44669
	107.358	6.25521	-0.742134	5.44669
	107.359	6.25489	-0.722024	5.44669
	107.359	6.25501	-0.713512	5.44669
	107.358	6.25517	-0.716879	5.44669
	107.358	6.2552	-0.71341	5.44669
	107.358	6.20596	-0.701637	5.44669
	107.358	6.07916	-0.712236	5.44669
	107.358	6.02673	-0.738865	5.44669
	107.358	6.14556	-0.733363	5.44669
	107.358	6.22913	-0.695939	5.44669
	107.381	6.07672	-0.670285	5.44669
	107.46	5.86181	-0.670952	5.44669
	107.564	5.85593	-0.680051	5.44669
	107.591	5.98379	-0.683577	5.44669
	107.523	6.09718	-0.681813	5.44669
	107.478	6.20674	-0.679819	5.44669
	107.527	6.22936	-0.687482	5.44669
	107.593	6.10421	-0.708388	5.44669
	107.608	5.9794	-0.717112	5.44669
	107.591	5.91223	-0.70589	5.44669
	107.579	5.82067	-0.704781	5.44669
	107.58	5.73994	-0.717235	5.44669
	107.585	5.72817	-0.724261	5.44669
	107.586	5.75027	-0.723	5.44669
	107.585	5.76345	-0.727882	5.44669
	107.584	5.76107	-0.739497	5.44669
	107.584	5.75539	-0.736201	5.44669
	107.585	5.75385	-0.721804	5.44669
	107.585	5.75523	-0.707666	5.44669
	107.585	5.75635	-0.697522	5.44669
	107.585	5.75633	-0.704689	5.44669
	107.585	5.75592	-0.71231	5.44669
	107.585	5.75576	-0.705243	5.44669
	107.585	5.75584	-0.706224	5.44669
	107.585	5.75593	-0.718071	5.44669
	107.585	5.75594	-0.724098	5.44669
	107.585	5.75591	-0.722635	5.44669
	107.585	5.75589	-0.719916	5.44669
	107.585	5.7559	-0.711431	5.44268
	107.585	5.7559	-0.699728	5.43234
	107.585	5.75591	-0.712139	5.42806
	107.585	5.7559	-0.747374	5.43775
	107.585	5.7559	-0.76182	5.44858
	107.585	5.7559	-0.732383	5.4505
	107.585	5.7559	-0.69554	5.44759
	107.607	5.7559	-0.695373	5.44571
	107.687	5.7559	-0.71703	5.44595
	107.79	5.7559	-0.727527	5.44673
	107.84	5.7559	-0.724443	5.44696
	107.829	5.7559	-0.727325	5.44679
	107.808	5.7559	-0.746622	5.44663
	107.803	5.7559	-0.756372	5.44663
	107.809	5.7559	-0.73041	5.44668
	107.813	5.7559	-0.696657	5.44671
	107.813	5.7559	-0.696543	5.4467
	107.811	5.7559	-0.717123	5.44668
	107.81	5.7559	-0.735021	5.44668
	107.811	5.7559	-0.752408	5.44669
	107.811	5.7559	-0.763924	5.44669
	107.811	5.7559	-0.756375	5.44669
	107.811	5.7559	-0.724527	5.44669
	107.811	5.7559	-0.686363	5.44669
	107.811	5.7559	-0.66947	5.44669
	107.811	5.7559	-0.674024	5.44669
	107.833	5.7559	-0.681628	5.44669
	107.891	5.7559	-0.691017	5.44669
	107.937	5.7559	-0.717098	5.44669
	107.963	5.7559	-0.752233	5.44669
	108.006	5.70671	-0.762042	5.44669
	108.023	5.57994	-0.738612	5.44669
	107.971	5.5275	-0.715057	5.44669
	107.936	5.59713	-0.704024	5.44669
	107.984	5.55392	-0.69053	5.44669
	108.045	5.34909	-0.686068	5.44669
	108.059	5.20381	-0.712175	5.44669
	108.043	5.2039	-0.744109	5.44669
	108.032	5.25371	-0.735538	5.44669
	108.033	5.27424	-0.70285	5.44669
	108.037	5.26509	-0.697265	5.44669
	108.039	5.25395	-0.715216	5.44669
	108.038	5.25254	-0.733965	5.44669
	108.037	5.2559	-0.752643	5.44669
	108.037	5.25781	-0.764398	5.44669
	108.037	5.25742	-0.75649	5.44669
	108.037	5.25657	-0.724406	5.44669
	108.037	5.25636	-0.686271	5.44669
	108.037	5.25657	-0.677346	5.44669
	108.037	5.25674	-0.710084	5.44669
	108.06	5.25673	-0.746341	5.44669
	108.139	5.25667	-0.745089	5.44669
	108.243	5.25664	-0.723045	5.44669
	108.293	5.25666	-0.71289	5.44669
	108.282	5.25667	-0.724126	5.44669
	108.261	5.25667	-0.741525	5.44669
	108.256	5.25667	-0.730516	5.44669
	108.261	5.25666	-0.693843	5.44669
	108.265	5.25667	-0.670426	5.44669
	108.265	5.25667	-0.671757	5.44669
	108.264	5.25667	-0.680338	5.44669
	108.263	5.25667	-0.691282	5.44669
	108.263	5.25667	-0.709797	5.44669
	108.264	5.25667	-0.724222	5.44669
[truncated: 662 more rows]
