# Supplementary material for: Design of a cosmetic glove stiffness compensation mechanism for toddler-sized hand prostheses
Source: PLoS One. 2017 Aug 11;12(8):e0183233. doi: 10.1371/journal.pone.0183233 (PMC5553851; doi:10.1371/journal.pone.0183233)
Supplement: S1 Dataset — (ZIP) [file pone.0183233.s001.zip › 02 Spring measurements/RVS3_5.xlsx]

## Sheet: RVS3_5
LabVIEW Measurement
Writer_Version	2
Reader_Version	2
Separator	Tab
Decimal_Separator	.
Multi_Headings	No
X_Columns	No
Time_Pref	Absolute
Operator	localadmin
Date	2013-09-24
Time	00:15:26.357000
***End_of_Header***
Channels	4
Samples	10	10	10	10
Date	2013-09-24	2013-09-24	2013-09-24	2013-09-24
Time	00:15:39.657000	00:15:39.657000	00:15:39.657000	00:15:39.658000
Y_Unit_Label	mm	N	N	Pa
X_Dimension	Time	Time	Time	Time
X0	0	0	0	0
Delta_X	0.01	0.01	0.01	0.01
***End_of_Header***
X_Value	Voltage LVDT (Filtered)	Voltage Load Cell (Filtered)	Voltage Pinch Load Cell (Filtered)	Voltage Pressure (Filtered)	Comment
	112.563	0.264307	-0.724387	5.44669
	112.563	0.264307	-0.743315	5.44669
	112.563	0.264307	-0.763951	5.44669
	112.563	0.264307	-0.767498	5.44669
	112.563	0.264307	-0.761907	5.44669
	112.563	0.264307	-0.750474	5.44669
	112.563	0.264307	-0.730692	5.44669
	112.563	0.264307	-0.72378	5.44669
	112.563	0.264307	-0.735361	5.44669
	112.563	0.264307	-0.728106	5.44669
	112.563	0.264307	-0.695032	5.44669
	112.563	0.264307	-0.671782	5.44669
	112.563	0.264307	-0.671903	5.44669
	112.563	0.264307	-0.679917	5.44669
	112.563	0.264307	-0.683183	5.44669
	112.563	0.264307	-0.689566	5.44669
	112.563	0.264307	-0.708065	5.44669
	112.563	0.264307	-0.716236	5.44669
	112.563	0.264307	-0.697767	5.44669
	112.563	0.264307	-0.676831	5.4507
	112.563	0.264307	-0.672995	5.46104
	112.563	0.264307	-0.678572	5.46531
	112.563	0.264307	-0.690101	5.45562
	112.563	0.264307	-0.70993	5.4448
	112.563	0.264307	-0.724697	5.44287
	112.563	0.264307	-0.725507	5.44579
	112.563	0.264307	-0.712992	5.44767
	112.563	0.264307	-0.690516	5.44742
	112.563	0.264307	-0.682866	5.44664
	112.563	0.264307	-0.702967	5.44641
	112.563	0.264307	-0.716532	5.44658
	112.563	0.264307	-0.699711	5.44674
	112.563	0.264307	-0.677541	5.44675
	112.563	0.264307	-0.672602	5.44669
	112.563	0.264307	-0.678155	5.44667
	112.563	0.264307	-0.682196	5.44668
	112.563	0.264307	-0.681908	5.44669
	112.563	0.264307	-0.688221	5.44669
	112.563	0.264307	-0.715826	5.44669
	112.563	0.264307	-0.744823	5.44669
	112.563	0.264307	-0.734532	5.44669
	112.563	0.264307	-0.694303	5.44669
	112.563	0.264307	-0.669183	5.44669
	112.563	0.264307	-0.671072	5.44669
	112.563	0.264307	-0.680493	5.44669
	112.563	0.264307	-0.68372	5.44669
	112.563	0.264307	-0.681715	5.44669
	112.563	0.264307	-0.687598	5.44669
	112.563	0.264307	-0.707763	5.44669
	112.563	0.215117	-0.716808	5.44669
	112.563	0.088342	-0.698114	5.44669
	112.563	0.03591	-0.676773	5.44669
	112.563	0.154727	-0.672848	5.44669
	112.563	0.287482	-0.686402	5.44669
	112.563	0.311046	-0.710421	5.44669
	112.563	0.275343	-0.718348	5.44669
	112.563	0.252268	-0.697815	5.44669
	112.563	0.255334	-0.683971	5.44669
	112.563	0.264827	-0.700828	5.44669
	112.563	0.267714	-0.715242	5.44669
	112.563	0.265549	-0.707802	5.44669
	112.563	0.263617	-0.714118	5.44669
	112.563	0.263576	-0.737455	5.44669
	112.563	0.264247	-0.732102	5.44669
	112.563	0.264542	-0.695912	5.44669
	112.563	0.264427	-0.670722	5.44669
	112.563	0.264274	-0.671145	5.44669
	112.563	0.264251	-0.679976	5.44669
	112.563	0.264295	-0.683478	5.44669
	112.563	0.264322	-0.681798	5.44669
	112.563	0.264318	-0.679848	5.44669
	112.563	0.264306	-0.687499	5.44669
	112.563	0.264303	-0.708385	5.44669
	112.563	0.264306	-0.724975	5.44669
	112.563	0.264308	-0.734043	5.44669
	112.563	0.264308	-0.741327	5.44669
	112.563	0.264307	-0.726899	5.44669
	112.563	0.264307	-0.692397	5.44669
	112.563	0.264307	-0.671106	5.44669
	112.563	0.264307	-0.680427	5.44669
	112.563	0.264307	-0.716457	5.44669
	112.563	0.264307	-0.755738	5.44669
	112.563	0.264307	-0.763739	5.44669
	112.563	0.264307	-0.738077	5.44669
	112.563	0.264307	-0.722101	5.44669
	112.563	0.264307	-0.732023	5.44669
	112.563	0.264307	-0.735174	5.44669
	112.563	0.264307	-0.731909	5.44669
	112.563	0.264307	-0.744994	5.44669
	112.563	0.264307	-0.754103	5.44669
	112.563	0.264307	-0.730045	5.44669
	112.563	0.264307	-0.697312	5.44669
	112.563	0.264307	-0.704818	5.44669
	112.563	0.215117	-0.745215	5.44669
	112.563	0.088342	-0.771396	5.44669
	112.563	0.03591	-0.762022	5.44669
	112.563	0.154727	-0.7321	5.44669
	112.563	0.287482	-0.712386	5.44669
	112.563	0.311046	-0.705228	5.44669
	112.563	0.275343	-0.699856	5.44669
	112.563	0.252268	-0.706535	5.44669
	112.563	0.255334	-0.712253	5.44669
	112.563	0.264827	-0.696693	5.44669
	112.563	0.267714	-0.677804	5.44669
	112.563	0.265549	-0.673786	5.44669
	112.563	0.263617	-0.678558	5.44669
	112.563	0.263576	-0.681943	5.44669
	112.563	0.264247	-0.681659	5.44669
	112.563	0.264542	-0.680335	5.44669
	112.563	0.264427	-0.679882	5.44669
	112.563	0.264274	-0.680162	5.44669
	112.563	0.264251	-0.680441	5.44669
	112.563	0.264295	-0.680458	5.44669
	112.563	0.264322	-0.680366	5.44669
	112.563	0.264318	-0.680322	5.44669
	112.563	0.264306	-0.680336	5.44669
	112.563	0.264303	-0.688228	5.44669
	112.563	0.264306	-0.716388	5.44669
	112.563	0.264308	-0.745056	5.44669
	112.563	0.264308	-0.73443	5.44669
	112.563	0.264307	-0.702048	5.44669
	112.563	0.264307	-0.697323	5.44669
	112.563	0.264307	-0.707655	5.44669
	112.563	0.264307	-0.698048	5.44669
	112.563	0.264307	-0.680007	5.44669
	112.563	0.264307	-0.674227	5.44669
	112.563	0.264307	-0.677959	5.44669
	112.563	0.264307	-0.681536	5.44669
	112.563	0.264307	-0.689572	5.44669
	112.563	0.264307	-0.716524	5.44669
	112.563	0.264307	-0.752506	5.44669
	112.563	0.264307	-0.762361	5.44669
	112.563	0.264307	-0.730778	5.44669
	112.563	0.264307	-0.686803	5.44669
	112.563	0.264307	-0.667425	5.44669
	112.563	0.264307	-0.673009	5.44669
	112.563	0.264307	-0.68193	5.44669
	112.563	0.264307	-0.683634	5.44669
	112.563	0.264307	-0.681168	5.44669
	112.563	0.264307	-0.679529	5.44669
	112.563	0.264307	-0.687589	5.44669
	112.563	0.264307	-0.708536	5.44669
	112.563	0.264307	-0.725006	5.44669
	112.563	0.264307	-0.734003	5.44669
	112.563	0.264307	-0.74917	5.44669
	112.563	0.264307	-0.762928	5.44669
	112.563	0.264307	-0.757109	5.4507
	112.563	0.264307	-0.725188	5.46104
	112.563	0.264307	-0.686379	5.46531
	112.563	0.264307	-0.677113	5.45562
	112.563	0.264307	-0.709948	5.4448
	112.563	0.264307	-0.746367	5.44287
	112.563	0.264307	-0.737277	5.44579
	112.563	0.264307	-0.702776	5.44767
	112.563	0.264307	-0.704486	5.44742
	112.563	0.264307	-0.743126	5.44664
	112.563	0.264307	-0.770638	5.44641
	112.563	0.264307	-0.770317	5.44658
	112.563	0.264307	-0.752832	5.44674
	112.563	0.264307	-0.728682	5.44675
	112.563	0.264307	-0.722099	5.44669
	112.563	0.264307	-0.735371	5.44667
	112.541	0.264307	-0.736579	5.44668
	112.483	0.264307	-0.731307	5.44669
	112.46	0.264307	-0.744243	5.44669
	112.513	0.264307	-0.754002	5.44669
	112.551	0.264307	-0.73027	5.44669
	112.482	0.264307	-0.697442	5.44669
	112.385	0.264307	-0.696922	5.44669
	112.404	0.264307	-0.709132	5.44669
	112.52	0.264307	-0.69881	5.44669
	112.573	0.264307	-0.687672	5.44669
	112.489	0.264307	-0.709897	5.44669
	112.358	0.264307	-0.742583	5.44669
	112.298	0.264307	-0.74358	5.44669
	112.314	0.264307	-0.731619	5.44669
	112.341	0.264307	-0.734006	5.44669
	112.347	0.264307	-0.732614	5.44669
	112.339	0.264307	-0.722259	5.44669
	112.334	0.264307	-0.717004	5.44669
	112.335	0.264307	-0.718259	5.44669
	112.337	0.264307	-0.712747	5.44669
	112.338	0.313497	-0.692998	5.44669
	112.337	0.440273	-0.676123	5.44669
	112.337	0.492705	-0.674402	5.44669
	112.337	0.423077	-0.687285	5.44669
	112.337	0.466288	-0.710239	5.44669
	112.337	0.671122	-0.717958	5.44669
	112.337	0.816405	-0.697716	5.44669
	112.337	0.816304	-0.676197	5.44669
	112.337	0.7665	-0.680619	5.44669
	112.337	0.745972	-0.706849	5.44669
	112.337	0.755123	-0.726785	5.44669
	112.337	0.766261	-0.735349	5.44669
	112.337	0.767674	-0.749101	5.44669
	112.337	0.764307	-0.762421	5.44669
	112.337	0.762395	-0.75692	5.44669
	112.337	0.811981	-0.725289	5.44669
	112.337	0.939602	-0.686488	5.44669
	112.337	0.992247	-0.677123	5.44669
	112.315	0.873218	-0.709914	5.44669
	112.235	0.78949	-0.746349	5.44669
	112.131	0.941897	-0.737282	5.44669
	112.082	1.20606	-0.694914	5.44669
	112.092	1.33874	-0.668462	5.44669
	112.113	1.31248	-0.670553	5.44669
	112.118	1.25624	-0.680532	5.44669
	112.113	1.24232	-0.683921	5.44669
	112.109	1.25652	-0.689656	5.44669
	112.109	1.31662	-0.715712	5.44669
	112.111	1.49211	-0.752136	5.44669
	112.111	1.71643	-0.770365	5.44669
	112.111	1.82447	-0.766991	5.44669
	112.11	1.8021	-0.751535	5.44669
	112.11	1.75625	-0.72145	5.44669
	112.111	1.74529	-0.686801	5.44669
	112.111	1.75705	-0.678619	5.44669
	112.111	1.76588	-0.71043	5.44669
	112.111	1.7654	-0.753904	5.44669
	112.111	1.76206	-0.765122	5.44669
	112.111	1.76083	-0.731439	5.44669
	112.111	1.7615	-0.69397	5.44669
	112.088	1.76222	-0.695051	5.44669
	112.008	1.76228	-0.717453	5.44669
	111.927	1.76205	-0.727819	5.44669
	111.935	1.76194	-0.716544	5.44669
	111.969	1.76197	-0.699054	5.44669
	111.937	1.76202	-0.702168	5.44669
	111.881	1.76204	-0.710708	5.44669
	111.865	1.76202	-0.697598	5.44669
	111.877	1.76201	-0.678733	5.44669
	111.888	1.76201	-0.673853	5.44669
	111.888	1.76202	-0.686127	5.44669
	111.885	1.76202	-0.717819	5.44669
	111.883	1.76202	-0.746404	5.44669
	111.884	1.76202	-0.742356	5.44669
	111.862	1.76202	-0.729748	5.44669
	111.805	1.76202	-0.733657	5.44669
	111.758	1.76202	-0.733133	5.44669
	111.755	1.76202	-0.730472	5.44669
	111.791	1.8112	-0.745118	5.44669
	111.833	1.93798	-0.762536	5.44669
	111.798	2.0396	-0.766263	5.44669
	111.694	2.04756	-0.754022	5.44669
	111.63	2.01643	-0.722752	5.44669
	111.634	2.05001	-0.686462	5.44669
	111.658	2.18136	-0.670144	5.44669
	111.666	2.29045	-0.67427	5.44669
	111.661	2.25072	-0.689363	5.44669
	111.656	2.09079	-0.711157	5.44669
	111.656	2.02137	-0.717604	5.44669
	111.658	2.1449	-0.705112	5.44669
	111.659	2.28567	-0.70428	5.44669
	111.658	2.31092	-0.709431	5.44669
	111.658	2.27307	-0.696311	5.44669
	111.658	2.2485	-0.678647	5.44669
	111.636	2.2517	-0.674275	5.44669
	111.556	2.26178	-0.678463	5.44669
	111.475	2.26487	-0.68173	5.44669
	111.505	2.26258	-0.681603	5.44669
	111.596	2.26052	-0.680388	5.44669
	111.588	2.26047	-0.679924	5.44669
	111.479	2.26118	-0.688032	5.44669
	111.402	2.2615	-0.716452	5.44669
	111.404	2.26138	-0.753023	5.44669
	111.453	2.26122	-0.762603	5.44669
	111.521	2.26119	-0.730695	5.44669
	111.54	2.26124	-0.694554	5.44669
	111.48	2.26127	-0.69556	5.44669
	111.419	2.31045	-0.709588	5.44669
	111.41	2.43722	-0.699485	5.44669
	111.427	2.48964	-0.687793	5.44669
	111.438	2.37083	-0.701837	5.44669
	111.436	2.23808	-0.714306	5.44669
	111.431	2.21451	-0.69918	5.44669
	111.43	2.25021	-0.685981	5.44669
	111.409	2.27329	-0.701184	5.44669
	111.352	2.27022	-0.714677	5.44669
	111.328	2.26073	-0.699567	5.44669
	111.36	2.25784	-0.67814	5.44669
	111.362	2.26001	-0.672904	5.44669
	111.349	2.26194	-0.685939	5.44669
	111.387	2.31117	-0.710208	5.44669
	111.437	2.43728	-0.726294	5.44669
	111.426	2.5386	-0.733948	5.44669
	111.335	2.59587	-0.740819	5.44669
	111.222	2.64247	-0.72672	5.44669
	111.173	2.60174	-0.692503	5.44669
	111.209	2.5126	-0.671214	5.44669
	111.289	2.43176	-0.680434	5.44669
	111.317	2.37121	-0.716422	5.44669
	111.257	2.46372	-0.75572	5.44669
	111.193	2.63648	-0.771615	5.44669
	111.183	2.5954	-0.766241	5.44669
	111.2	2.40565	-0.750776	5.44669
	111.211	2.42155	-0.721399	5.44669
	111.21	2.65602	-0.69492	5.44669
	111.205	2.82317	-0.706897	5.44669
	111.204	2.82165	-0.739067	5.44669
	111.205	2.71428	-0.735352	5.44669
	111.206	2.56398	-0.696702	5.44669
	111.206	2.52241	-0.669898	5.44669
	111.205	2.65416	-0.670519	5.44669
	111.205	2.78846	-0.680007	5.44669
	111.205	2.80808	-0.683713	5.44669
	111.205	2.77018	-0.689756	5.44669
	111.205	2.74758	-0.715827	5.44669
	111.205	2.75163	-0.744278	5.44669
	111.205	2.76136	-0.742174	5.44669
	111.205	2.764	-0.730427	5.44669
	111.205	2.76165	-0.741877	5.44669
	111.205	2.75972	-0.753322	5.44669
	111.205	2.75976	-0.738697	5.44669
	111.205	2.76045	-0.718201	5.44669
	111.205	2.76073	-0.705312	5.44669
	111.205	2.7606	-0.697823	5.44669
	111.205	2.76045	-0.705653	5.44669
	111.183	2.76043	-0.720477	5.44669
	111.103	2.76048	-0.733181	5.44669
	111	2.7605	-0.742572	5.44669
	110.95	2.7605	-0.727729	5.44669
	110.961	2.76049	-0.700173	5.44669
	111.004	2.76048	-0.706797	5.44669
	111.067	2.76049	-0.73715	5.44669
	111.085	2.76049	-0.734584	5.44669
	111.027	2.76049	-0.697061	5.44669
	110.967	2.76049	-0.670322	5.44669
	110.958	2.76049	-0.678439	5.44669
	110.975	2.76049	-0.708033	5.44669
	110.985	2.76049	-0.720186	5.44669
	110.983	2.76049	-0.699435	5.44669
	110.979	2.76049	-0.676125	5.44669
	110.978	2.76049	-0.679978	5.44669
	110.979	2.76049	-0.706606	5.44669
	110.979	2.76049	-0.71904	5.44669
	110.979	2.76049	-0.699462	5.44669
	110.979	2.76049	-0.684415	5.44669
	110.979	2.76049	-0.700428	5.44669
	110.979	2.76049	-0.714917	5.44669
	110.979	2.76049	-0.707807	5.44669
	110.979	2.76049	-0.714236	5.44669
	110.979	2.76049	-0.745373	5.44669
	110.979	2.76049	-0.760235	5.44669
	110.979	2.76049	-0.740301	5.44669
	110.957	2.76049	-0.724279	5.44669
	110.877	2.80968	-0.740016	5.44669
	110.796	2.98564	-0.762607	5.44669
	110.804	3.16485	-0.768107	5.44669
	110.838	3.09846	-0.754769	5.44669
	110.805	2.89608	-0.722409	5.44669
	110.75	2.86654	-0.693924	5.44669
	110.734	2.9803	-0.706121	5.44669
	110.746	3.04704	-0.739095	5.44669
	110.757	2.98672	-0.743511	5.44669
	110.757	2.83178	-0.732838	5.44669
	110.753	2.77154	-0.734542	5.44669
	110.729	2.8971	-0.724535	5.44669
	110.65	3.03546	-0.693826	5.44669
	110.547	3.10816	-0.680417	5.44669
	110.52	3.19722	-0.708678	5.44669
	110.588	3.27495	-0.74466	5.44669
	110.633	3.28634	-0.737013	5.44669
	110.584	3.26515	-0.695402	5.44669
	110.518	3.25249	-0.676633	5.44669
	110.504	3.25475	-0.706531	5.44669
	110.52	3.26021	-0.745105	5.44669
	110.532	3.26169	-0.737963	5.44669
	110.531	3.26037	-0.703512	5.44669
	110.526	3.25929	-0.69668	5.44669
	110.525	3.25931	-0.714736	5.44669
	110.526	3.2597	-0.733972	5.44669
	110.527	3.25986	-0.744945	5.44669
	110.527	3.25979	-0.728442	5.44669
	110.527	3.2597	-0.691757	5.44669
	110.526	3.25969	-0.67029	5.44669
	110.526	3.25972	-0.672441	5.44669
	110.527	3.25973	-0.688544	5.44669
	110.527	3.25973	-0.711464	5.44669
	110.526	3.25972	-0.725895	5.44669
	110.504	3.25972	-0.733334	5.44669
	110.447	3.25972	-0.740703	5.44669
	110.423	3.25972	-0.72689	5.44669
	110.477	3.25972	-0.700486	5.44669
	110.537	3.25972	-0.699356	5.44669
	110.525	3.25972	-0.716934	5.44669
	110.429	3.25972	-0.72607	5.44669
	110.338	3.25972	-0.715996	5.44669
	110.347	3.25972	-0.691575	5.44669
	110.408	3.25972	-0.674371	5.44669
	110.434	3.30891	-0.674174	5.44669
	110.402	3.43569	-0.687812	5.44669
	110.331	3.53731	-0.710541	5.44669
	110.283	3.59446	-0.717897	5.44669
	110.283	3.64091	-0.705454	5.44669
	110.299	3.55096	-0.704319	5.44669
	110.306	3.33509	-0.717197	5.44669
	110.303	3.20185	-0.724409	5.44669
	110.299	3.21092	-0.715205	5.44669
	110.299	3.3094	-0.691834	5.44669
	110.3	3.45329	-0.682632	5.44669
	110.301	3.49533	-0.7024	5.44669
	110.3	3.41526	-0.716377	5.44669
	110.3	3.4086	-0.707719	5.44669
	110.3	3.49008	-0.705809	5.44669
	110.3	3.58461	-0.709145	5.44669
	110.3	3.70281	-0.695648	5.44669
	110.3	3.73576	-0.686342	5.44669
	110.278	3.56267	-0.710463	5.44669
	110.22	3.30795	-0.743294	5.44669
	110.197	3.23577	-0.743676	5.44669
	110.251	3.43937	-0.723537	5.44669
	110.311	3.67138	-0.705727	5.44669
	110.321	3.66618	-0.688222	5.44669
	110.283	3.52759	-0.684495	5.44669
	110.193	3.41365	-0.704466	5.44669
	110.091	3.35686	-0.716581	5.44669
	110.045	3.46271	-0.70707	5.44669
	110.057	3.68892	-0.713335	5.44669
	110.077	3.82085	-0.737387	5.44669
	110.081	3.80755	-0.740222	5.44669
	110.076	3.75696	-0.724196	5.44669
	110.05	3.74079	-0.707232	5.44669
	109.993	3.75205	-0.688618	5.44669
	109.948	3.76252	-0.684126	5.44669
	109.945	3.7629	-0.704171	5.44669
	109.959	3.75935	-0.716588	5.44669
	109.943	3.75772	-0.699307	5.44669
	109.884	3.7583	-0.685222	5.44669
	109.834	3.75913	-0.700822	5.44669
	109.83	3.75926	-0.714794	5.44669
	109.845	3.75903	-0.699746	5.44669
	109.853	3.75888	-0.678173	5.44669
	109.851	3.7589	-0.672854	5.44669
	109.847	3.75896	-0.685907	5.44669
	109.824	3.75898	-0.710212	5.44669
	109.768	3.75897	-0.726307	5.44669
	109.744	3.75895	-0.726082	5.44669
	109.798	3.75895	-0.71266	5.44669
	109.858	3.75896	-0.690172	5.44669
	109.846	3.75896	-0.674969	5.44669
	109.751	3.75896	-0.682794	5.44669
	109.637	3.75896	-0.708198	5.44669
	109.588	3.75896	-0.726577	5.44669
	109.603	3.75896	-0.726911	5.44669
	109.626	3.75896	-0.720783	5.44669
	109.63	3.80815	-0.718138	5.44669
	109.623	3.98412	-0.711345	5.44669
	109.619	4.16332	-0.692453	5.44669
	109.62	4.09694	-0.676393	5.44669
	109.621	3.89455	-0.674709	5.44669
	109.622	3.9142	-0.679447	5.44669
	109.622	4.15474	-0.689859	5.44669
	109.621	4.3231	-0.709517	5.44669
	109.621	4.27074	-0.71674	5.44669
	109.621	4.03548	-0.705333	5.44669
	109.599	3.83285	-0.71255	5.44669
	109.519	3.91056	-0.737676	5.44669
	109.416	4.1752	-0.740622	5.44669
	109.366	4.33297	-0.732131	5.44669
	109.399	4.31679	-0.735273	5.44669
	109.478	4.25581	-0.732963	5.44669
	109.506	4.18712	-0.721955	5.44669
	109.447	4.0739	-0.708882	5.44669
	109.383	4.03409	-0.697977	5.44669
	109.372	4.15337	-0.704448	5.44669
	109.39	4.28184	-0.712047	5.44669
	109.401	4.30344	-0.697348	5.44669
	109.399	4.26844	-0.678152	5.44669
	109.395	4.24636	-0.673699	5.44669
	109.393	4.24959	-0.686268	5.44669
	109.394	4.2588	-0.710063	5.44669
	109.395	4.26151	-0.726116	5.44669
	109.395	4.25937	-0.726055	5.44669
	109.395	4.25751	-0.712717	5.44669
	109.395	4.25749	-0.690206	5.44669
	109.395	4.25814	-0.674963	5.44669
	109.395	4.25842	-0.674908	5.44669
	109.395	4.25831	-0.687909	5.44669
	109.395	4.25816	-0.718191	5.44669
	109.395	4.25814	-0.745926	5.44669
	109.395	4.25818	-0.734153	5.44669
	109.395	4.25821	-0.701623	5.44669
	109.373	4.25821	-0.697243	5.44669
	109.315	4.25819	-0.707772	5.44669
	109.292	4.25819	-0.698125	5.44669
	109.323	4.25819	-0.687869	5.44669
	109.303	4.2582	-0.702351	5.44669
	109.233	4.2582	-0.722365	5.44669
	109.225	4.25819	-0.727232	5.44669
	109.248	4.30739	-0.722415	5.44669
	109.217	4.43416	-0.726579	5.44669
	109.166	4.53578	-0.739159	5.44669
	109.151	4.59293	-0.728652	5.44669
	109.163	4.63938	-0.693903	5.44669
	109.172	4.54943	-0.678984	5.44669
	109.172	4.33356	-0.70805	5.44669
	109.169	4.24951	-0.752777	5.44669
	109.168	4.38536	-0.765495	5.44669
	109.168	4.48708	-0.739866	5.44669
	109.169	4.43457	-0.714355	5.44669
	109.169	4.46739	-0.711155	5.44669
	109.169	4.66177	-0.726496	5.44669
	109.169	4.80637	-0.743136	5.44669
	109.169	4.8097	-0.738219	5.44669
	109.169	4.71238	-0.721356	5.44669
	109.146	4.51537	-0.714632	5.44669
	109.067	4.34451	-0.725458	5.44669
	108.963	4.42187	-0.741464	5.44669
	108.913	4.62589	-0.730017	5.44669
	108.924	4.65222	-0.693656	5.44669
	108.945	4.53653	-0.678396	5.44669
	108.95	4.47013	-0.707891	5.44669
	108.945	4.53127	-0.752919	5.44669
	108.941	4.68644	-0.773482	5.44669
	108.941	4.79567	-0.760149	5.44669
	108.942	4.79671	-0.722703	5.44669
	108.943	4.75998	-0.684256	5.44669
	108.943	4.74449	-0.669236	5.44669
	108.942	4.75109	-0.674674	5.44669
	108.942	4.75938	-0.681984	5.44669
	108.942	4.7605	-0.683064	5.44669
	108.942	4.75802	-0.680911	5.44669
	108.942	4.75659	-0.687494	5.44669
	108.92	4.75687	-0.708005	5.44669
	108.863	4.75749	-0.716947	5.44669
	108.817	4.75766	-0.705957	5.44669
	108.791	4.7575	-0.704867	5.44669
	108.747	4.75738	-0.717248	5.44669
	108.708	4.75738	-0.732106	5.44669
	108.703	4.75743	-0.74327	5.44669
	108.713	4.75745	-0.728403	5.44669
	108.72	4.75744	-0.692336	5.44669
	108.719	4.75743	-0.670546	5.44669
	108.716	4.75743	-0.672343	5.44669
	108.715	4.75743	-0.680541	5.44669
	108.716	4.80662	-0.683288	5.44669
	108.716	4.9334	-0.689388	5.44669
	108.694	4.98583	-0.715824	5.44669
	108.636	4.9162	-0.752278	5.44669
	108.613	4.95941	-0.762514	5.44669
	108.666	5.11505	-0.730923	5.44669
	108.704	5.08437	-0.694681	5.44669
	108.635	4.90506	-0.695532	5.44669
	108.516	4.92165	-0.709531	5.44669
	108.455	5.15269	-0.707342	5.44669
	108.467	5.31816	-0.708092	5.44669
	108.493	5.31716	-0.718108	5.44669
	108.499	5.25979	-0.73132	5.44669
	108.493	5.23642	-0.742635	5.44669
	108.488	5.24707	-0.728416	5.44669
	108.488	5.25984	-0.700439	5.44669
	108.49	5.26141	-0.706664	5.44669
	108.491	5.20833	-0.737	5.44669
	108.49	5.07937	-0.742439	5.44669
	108.49	5.02741	-0.725263	5.44669
	108.49	5.1472	-0.706892	5.44669
	108.49	5.28019	-0.688096	5.44669
	108.49	5.30351	-0.684028	5.44669
	108.49	5.26762	-0.704315	5.44669
	108.49	5.24456	-0.724554	5.44669
	108.49	5.24769	-0.735322	5.44669
	108.49	5.25721	-0.749884	5.44669
	108.49	5.26009	-0.754888	5.44669
	108.49	5.25791	-0.736499	5.44669
	108.49	5.25597	-0.716723	5.44669
	108.49	5.25594	-0.705474	5.44669
	108.468	5.25661	-0.698416	5.44669
	108.388	5.2569	-0.713715	5.44669
	108.284	5.25679	-0.740631	5.44669
	108.235	5.25663	-0.741447	5.44669
	108.245	5.25661	-0.723556	5.44669
	108.266	5.25666	-0.706529	5.44669
	108.271	5.25668	-0.688551	5.44669
	108.266	5.25668	-0.676477	5.44669
	108.262	5.25667	-0.676132	5.44669
	108.262	5.30585	-0.680013	5.44669
	108.264	5.43263	-0.68959	5.44669
	108.264	5.48506	-0.709203	5.44669
	108.264	5.36625	-0.716704	5.44669
	108.263	5.23349	-0.697559	5.44669
	108.263	5.20993	-0.684448	5.44669
	108.264	5.24563	-0.708989	5.44669
	108.241	5.3179	-0.75122	5.44669
	108.162	5.44161	-0.772379	5.44669
	108.058	5.48454	-0.760291	5.44669
	108.008	5.36284	-0.723154	5.44669
	108.019	5.28144	-0.684395	5.44669
	108.04	5.43577	-0.677005	5.4507
	108.045	5.69991	-0.702738	5.46104
	108.04	5.8319	-0.726397	5.46531
	108.035	5.80536	-0.728785	5.45562
	108.036	5.74925	-0.713762	5.4448
	108.037	5.68629	-0.697544	5.44287
	108.038	5.52455	-0.710395	5.44579
	108.038	5.3562	-0.739549	5.44767
	108.037	5.42208	-0.734303	5.44742
	108.037	5.66958	-0.70396	5.44664
	108.037	5.82437	-0.69817	5.44641
	108.037	5.81304	-0.70733	5.44658
	108.037	5.75515	-0.697611	5.44674
	108.037	5.73522	-0.68781	5.44675
	108.037	5.7475	-0.70251	5.44669
	108.037	5.75973	-0.714582	5.44667
	108.015	5.76049	-0.699057	5.44668
	107.935	5.75646	-0.685831	5.44669
	107.832	5.75451	-0.709036	5.44669
	107.782	5.75512	-0.742877	5.44669
	107.793	5.75607	-0.744009	5.44669
	107.814	5.75625	-0.723824	5.44669
	107.819	5.75599	-0.705729	5.44669
	107.813	5.75582	-0.695991	5.44669
	107.809	5.75584	-0.704737	5.44669
	107.809	5.75591	-0.712873	5.44669
	107.811	5.75593	-0.705463	5.44669
	107.812	5.75591	-0.713987	5.44669
	107.811	5.7559	-0.738232	5.44669
	107.811	5.7559	-0.732474	5.44669
	107.811	5.7559	-0.695791	5.44669
	107.811	5.7559	-0.670539	5.44669
	107.811	5.7559	-0.678982	5.44669
	107.811	5.7559	-0.708183	5.44669
	107.811	5.7559	-0.727926	5.44669
	107.811	5.7559	-0.735353	5.44669
	107.811	5.7559	-0.748698	5.44669
	107.811	5.7559	-0.76225	5.44669
	107.811	5.7559	-0.756993	5.44669
	107.811	5.7559	-0.733251	5.44669
	107.811	5.7559	-0.722527	5.44669
	107.811	5.7559	-0.741796	5.44669
	107.811	5.7559	-0.763976	5.44669
	107.811	5.7559	-0.760178	5.44669
	107.789	5.7559	-0.726102	5.44669
	107.709	5.7559	-0.685671	5.44669
	107.605	5.7559	-0.676491	5.44669
	107.556	5.7559	-0.702069	5.44669
	107.566	5.7559	-0.718429	5.44669
	107.587	5.7559	-0.708697	5.44669
	107.592	5.7559	-0.705489	5.44669
	107.587	5.7559	-0.716535	5.44669
	107.583	5.7559	-0.731586	5.44669
	107.583	5.7559	-0.751176	5.44669
	107.585	5.7559	-0.756758	5.44669
	107.585	5.7559	-0.728952	5.44669
	107.585	5.7559	-0.695909	5.44669
	107.585	5.7559	-0.696748	5.44669
	107.585	5.7559	-0.717475	5.44669
	107.585	5.7559	-0.727225	5.44669
	107.585	5.7559	-0.724158	5.44669
	107.585	5.80509	-0.727313	5.44669
	107.585	5.93187	-0.738847	5.44669
	107.585	5.9843	-0.736131	5.44669
	107.585	5.86548	-0.722005	5.44669
	107.585	5.73273	-0.707776	5.44669
	107.585	5.70916	-0.689625	5.44669
	107.585	5.74487	-0.684355	5.44669
	107.585	5.76794	-0.703909	5.44669
	107.585	5.76487	-0.716397	5.44669
	107.585	5.80457	-0.707191	5.44669
	107.585	5.97765	-0.705581	5.44669
	107.585	6.20821	-0.717108	5.44669
	107.585	6.31973	-0.731794	5.44669
	107.585	6.29659	-0.743189	5.44669
	107.585	6.19999	-0.72848	5.44669
	107.585	6.06189	-0.692398	5.44669
	107.585	5.97242	-0.670544	5.44669
	107.585	5.97359	-0.672321	5.44669
	107.585	6.05341	-0.680532	5.44669
	107.585	6.19234	-0.683293	5.44669
	107.585	6.28812	-0.681522	5.44669
	107.562	6.28931	-0.687669	5.44669
	107.483	6.25741	-0.715732	5.44669
	107.401	6.2439	-0.74498	5.44669
	107.432	6.24961	-0.734631	5.44669
	107.546	6.25682	-0.702159	5.44669
	107.594	6.307	-0.697298	5.44669
	107.509	6.43162	-0.715476	5.44669
	107.379	6.48281	-0.726191	5.44669
	107.32	6.36423	-0.724436	5.44669
	107.336	6.23202	-0.719926	5.44669
	107.363	6.2086	-0.710796	5.44669
	107.368	6.24417	-0.699458	5.44669
	107.361	6.26713	-0.712252	5.44669
	107.356	6.26407	-0.747517	5.44669
	107.356	6.25462	-0.76184	5.44669
	107.358	6.25175	-0.73234	5.44669
	107.359	6.2539	-0.695515	5.44669
	107.359	6.25583	-0.695378	5.44669
	107.358	6.25587	-0.717041	5.44669
	107.358	6.2552	-0.72753	5.44669
	107.358	6.2549	-0.71657	5.44669
	107.358	6.25502	-0.699167	5.44669
	107.358	6.25517	-0.710077	5.44669
	107.358	6.25519	-0.738839	5.44669
	107.358	6.25515	-0.74199	5.44669
	107.358	6.25512	-0.72442	5.44669
	107.358	6.25513	-0.714569	5.44669
	107.358	6.25514	-0.71647	5.44669
	107.358	6.25514	-0.712863	5.44669
	107.358	6.25514	-0.693683	5.44669
	107.358	6.25514	-0.68424	5.44669
	107.358	6.25514	-0.702417	5.44669
	107.358	6.25514	-0.715813	5.44669
	107.358	6.25514	-0.699606	5.44669
	107.358	6.25514	-0.685623	5.44669
	107.336	6.25514	-0.700884	5.44669
	107.279	6.30433	-0.714678	5.44669
	107.233	6.4311	-0.699675	5.44669
	107.207	6.48354	-0.686056	5.44669
	107.163	6.36472	-0.70104	5.44669
	107.147	6.23196	-0.72246	5.44669
	107.198	6.25759	-0.727738	5.44669
	107.233	6.42007	-0.714722	5.44669
	107.185	6.49557	-0.690448	5.44669
	107.124	6.37369	-0.674352	5.44669
	107.111	6.23144	-0.674566	5.44669
	107.126	6.20499	-0.680113	5.44669
	107.137	6.24286	-0.682318	5.44669
	107.136	6.31706	-0.689134	5.44669
	107.132	6.44081	-0.716063	5.44669
	107.131	6.53227	-0.744598	5.44669
	107.131	6.58623	-0.734353	5.44669
	107.132	6.63497	-0.702179	5.44669
	107.132	6.59629	-0.697404	5.44669
	107.132	6.55645	-0.707643	5.44669
	107.132	6.65089	-0.705884	5.44669
	107.132	6.76922	-0.716024	5.44669
	107.132	6.79545	-0.738936	5.44669
	107.132	6.71681	-0.739915	5.44669
	107.132	6.56863	-0.723517	5.44669
	107.132	6.51774	-0.714928	5.44669
	107.11	6.64482	-0.716941	5.44669
	107.03	6.78049	-0.712933	5.44669
	106.949	6.80234	-0.693544	5.44669
	106.957	6.76488	-0.684157	5.44669
	106.991	6.74168	-0.710302	5.44669
	106.958	6.74532	-0.744004	5.44669
	106.903	6.75509	-0.73616	5.44669
	106.887	6.7579	-0.703148	5.44669
	106.899	6.75559	-0.697168	5.44669
	106.91	6.75363	-0.707199	5.44669
	106.91	6.75363	-0.705782	5.44669
	106.906	6.75433	-0.716138	5.44669
	106.905	6.75462	-0.73902	5.44669
	106.905	6.75449	-0.73991	5.44669
	106.906	6.75434	-0.723485	5.44669
	106.906	6.75432	-0.707045	5.44669
	106.906	6.75436	-0.696663	5.44669
	106.906	6.75439	-0.712421	5.44669
	106.906	6.75439	-0.748583	5.44669
	106.906	6.75437	-0.762226	5.44669
	106.906	6.75437	-0.732124	5.44669
	106.906	6.75437	-0.687416	5.44669
	106.906	6.75438	-0.675075	5.44669
	106.906	6.75437	-0.708725	5.44669
	106.884	6.75437	-0.746579	5.44669
	106.804	6.75437	-0.737801	5.44669
	106.723	6.75437	-0.70292	5.44669
	106.73	6.75437	-0.69649	5.44669
	106.765	6.75437	-0.714867	5.44669
	106.754	6.80356	-0.734094	5.44669
	106.757	6.93034	-0.74495	5.44669
	106.764	6.98277	-0.736271	5.44669
	106.722	6.86395	-0.719894	5.44669
	106.673	6.7312	-0.714712	5.44669
	106.662	6.70764	-0.726011	5.44669
	106.675	6.74334	-0.741667	5.44669
	106.684	6.76641	-0.729906	5.44669
	106.683	6.76335	-0.693537	5.44669
	106.679	6.80305	-0.670515	5.44669
	106.678	6.97612	-0.671903	5.44669
	106.679	7.15749	-0.680368	5.44669
	106.68	7.09304	-0.691243	5.44669
	106.68	6.8907	-0.70977	5.44669
	106.68	6.86049	-0.724225	5.44669
	106.679	6.97395	-0.733237	5.44669
	106.679	7.0408	-0.749127	5.44669
	106.68	6.98064	-0.755312	5.44669
	106.68	6.82573	-0.729075	5.44669
	106.68	6.71625	-0.696474	5.44669
	106.68	6.7642	-0.696941	5.44669
	106.68	6.97691	-0.717355	5.44669
	106.68	7.17168	-0.734977	5.44669
	106.68	7.1479	-0.752307	5.44669
	106.68	7.01481	-0.756026	5.44669
	106.657	6.95898	-0.728244	5.44669
	106.6	6.98155	-0.688002	5.44268
	106.576	7.01063	-0.668829	5.43234
	106.63	7.06395	-0.673171	5.42806
	106.668	7.18211	-0.681499	5.43775
	106.599	7.27865	-0.691266	5.44858
	106.479	7.28755	-0.709377	5.4505
	106.419	7.20942	-0.716181	5.44759
	106.431	7.06763	-0.697278	5.44571
	106.456	7.01923	-0.676645	5.44595
	106.463	7.14508	-0.680962	5.44673
	106.456	7.27935	-0.706834	5.44696
	106.451	7.30105	-0.718786	5.44679
	106.451	7.26403	-0.699274	5.44663
	106.453	7.24106	-0.684426	5.44663
	106.454	7.24465	-0.708371	5.44668
	106.454	7.25431	-0.743098	5.44671
	106.431	7.25709	-0.744338	5.4467
	106.373	7.25482	-0.723883	5.44668
	106.35	7.25288	-0.713508	5.44668
	106.404	7.25288	-0.716217	5.44669
	106.441	7.25356	-0.713134	5.44669
	106.372	7.25385	-0.693886	5.44669
	106.253	7.25373	-0.676358	5.44669
	106.193	7.25357	-0.674185	5.44669
	106.204	7.25355	-0.68711	5.44669
	106.23	7.2536	-0.718114	5.44669
	106.236	7.25363	-0.754048	5.44669
	106.23	7.25362	-0.762442	5.44669
	106.225	7.25361	-0.730263	5.44669
	106.225	7.25361	-0.686559	5.44669
	106.227	7.25361	-0.667506	5.44669
	106.228	7.25361	-0.67313	5.44669
	106.227	7.25361	-0.681952	5.44669
	106.227	7.25361	-0.691471	5.44669
	106.227	7.25361	-0.709302	5.44669
	106.227	7.25361	-0.716077	5.44669
	106.227	7.25361	-0.697261	5.44669
	106.227	7.25361	-0.676675	5.44669
	106.205	7.25361	-0.67311	5.44669
	106.147	7.3028	-0.678676	5.44669
	106.123	7.42958	-0.690104	5.44669
	106.177	7.5312	-0.709894	5.44669
	106.215	7.53916	-0.716811	5.44669
	106.168	7.45883	-0.697358	5.44669
	106.106	7.31645	-0.684326	5.44669
	106.092	7.2194	-0.70901	5.44669
	106.108	7.21891	-0.751272	5.44669
	106.097	7.25155	-0.772393	5.44669
	106.061	7.26513	-0.760278	5.44669
	106.068	7.25918	-0.731014	5.44669
	106.086	7.25185	-0.71255	5.44669
	106.048	7.30009	-0.713553	5.44669
	105.995	7.47825	-0.728143	5.44669
	105.983	7.70791	-0.750844	5.44669
	105.995	7.81724	-0.765721	5.44669
	106.005	7.74432	-0.757685	5.44669
	106.004	7.52147	-0.732307	5.44669
	106.001	7.28218	-0.714015	5.44669
	105.999	7.18475	-0.705837	5.44669
	106	7.21689	-0.691661	5.44669
	106.001	7.31226	-0.685898	5.44669
	106.001	7.49584	-0.703831	5.44669
	106.001	7.71096	-0.715816	5.44669
	106.001	7.81227	-0.706975	5.44669
	106.001	7.79035	-0.705697	5.44669
	106.001	7.74707	-0.709363	5.44669
	106.001	7.73704	-0.695779	5.44669
	106.001	7.74827	-0.686319	5.44669
	105.978	7.75655	-0.702536	5.44669
	105.921	7.70683	-0.722993	5.44669
	105.897	7.5769	-0.727429	5.44669
	105.951	7.52333	-0.714404	5.44669
	106.011	7.64279	-0.690424	5.44669
	106.022	7.77622	-0.682326	5.44669
	106.006	7.79984	-0.702773	5.44669
	105.995	7.76392	-0.716643	5.44669
	105.997	7.74073	-0.699826	5.44669
	106.001	7.74383	-0.685421	5.44669
	106.002	7.75338	-0.70072	5.44669
	105.979	7.75627	-0.714681	5.44669
	105.898	7.75409	-0.699734	5.44669
	105.795	7.75215	-0.686079	5.44669
	105.745	7.75211	-0.701029	5.44669
	105.756	7.75279	-0.714576	5.44669
	105.777	7.75308	-0.707452	5.44669
	105.782	7.75297	-0.706337	5.44669
	105.777	7.75281	-0.709461	5.44669
	105.773	7.75279	-0.695593	5.44669
	105.773	7.75284	-0.678336	5.44669
	105.774	7.75286	-0.68227	5.44669
	105.775	7.75286	-0.706781	5.44669
	105.775	7.75285	-0.726169	5.44669
	105.774	7.75284	-0.735115	5.44669
	105.774	7.75284	-0.741352	5.44669
	105.774	7.75285	-0.726529	5.44669
	105.774	7.75285	-0.692233	5.44669
	105.774	7.75285	-0.67904	5.44669
	105.774	7.75285	-0.700796	5.44669
	105.774	7.75285	-0.72486	5.44669
	105.774	7.75285	-0.728831	5.44669
	105.774	7.75285	-0.722198	5.44669
	105.774	7.75285	-0.718049	5.44669
	105.774	7.75285	-0.710805	5.44669
	105.774	7.75285	-0.692258	5.44669
	105.752	7.75285	-0.684374	5.44669
	105.695	7.75285	-0.70298	5.44669
	105.671	7.75285	-0.723872	5.44669
	105.725	7.75285	-0.73551	5.44669
	105.785	7.75285	-0.750206	5.44669
	105.796	7.75285	-0.754956	5.44669
	105.779	7.75285	-0.728542	5.44669
	105.769	7.75285	-0.696378	5.44669
	105.77	7.75285	-0.704961	5.44669
	105.752	7.75285	-0.737736	5.44669
	105.696	7.75285	-0.735483	5.44669
	105.649	7.75285	-0.7051	5.44669
	105.645	7.75285	-0.706099	5.44669
	105.659	7.75285	-0.742976	5.44669
	105.644	7.75285	-0.762131	5.44669
	105.584	7.75285	-0.734078	5.44669
	105.535	7.75285	-0.688269	5.44669
	105.531	7.75285	-0.666866	5.44669
	105.546	7.75285	-0.680125	5.44669
	105.553	7.75285	-0.717839	5.44669
	105.551	7.75285	-0.756424	5.44669
	105.548	7.75285	-0.763536	5.44669
	105.547	7.75285	-0.737748	5.44669
	105.548	7.75285	-0.714164	5.44669
	105.548	7.75285	-0.711828	5.44669
	105.548	7.75285	-0.726846	5.44669
	105.548	7.75285	-0.743043	5.44669
	105.548	7.75285	-0.738056	5.44669
	105.548	7.75285	-0.729191	5.44669
	105.526	7.75285	-0.742831	5.44669
	105.468	7.75285	-0.762033	5.44669
	105.445	7.75285	-0.766865	5.44669
	105.476	7.75285	-0.754453	5.44669
	105.479	7.80204	-0.722718	5.44669
	105.466	7.92881	-0.686295	5.44669
	105.481	7.98124	-0.670086	5.44669
	105.451	7.91162	-0.682176	5.44669
	105.36	7.90564	-0.709683	5.44669
	105.298	7.9345	-0.719549	5.44669
	105.299	7.85139	-0.698581	5.44669
	105.321	7.74171	-0.675994	5.44669
	105.329	7.71508	-0.672356	5.44669
	105.325	7.74129	-0.678602	5.44669
	105.321	7.76148	-0.690341	5.44669
	105.32	7.76058	-0.71002	5.44669
	105.322	7.80221	-0.716779	5.44669
	105.322	7.97533	-0.6973	5.44669
	105.322	8.15603	-0.684313	5.44669
	105.322	8.09128	-0.709025	5.44669
	105.322	7.83986	-0.743412	5.44669
	105.322	7.73222	-0.736366	5.44669
	105.322	7.87086	-0.703445	5.44669
	105.322	8.03133	-0.70509	5.44669
	105.322	8.05942	-0.735271	5.44669
	105.322	8.01576	-0.742274	5.44669
	105.322	8.03693	-0.733679	5.44669
	105.3	8.16753	-0.743205	5.44669
	105.242	8.28072	-0.752723	5.44669
	105.196	8.29216	-0.730103	5.44669
	105.192	8.25838	-0.697826	5.44669
	105.229	8.24042	-0.697142	5.44669
	105.271	8.24495	-0.709088	5.44669
	105.235	8.25324	-0.698713	5.44669
	105.132	8.2551	-0.687648	5.44669
	105.067	8.25294	-0.709921	5.44669
	105.072	8.25137	-0.742602	5.44669
	105.096	8.25148	-0.743579	5.44669
	105.104	8.25208	-0.731612	5.44669
	105.099	8.2523	-0.734003	5.44669
	105.094	8.25217	-0.732615	5.44669
	105.094	8.25204	-0.722261	5.44669
	105.095	8.25203	-0.709133	5.44669
	105.096	8.25208	-0.690103	5.44669
	105.096	8.2521	-0.676202	5.44669
	105.095	8.25209	-0.683336	5.44669
	105.095	8.25208	-0.707987	5.44669
	105.095	8.25208	-0.718425	5.44669
	105.096	8.25208	-0.698713	5.44669
	105.073	8.25208	-0.68432	5.44669
	104.993	8.25208	-0.700655	5.44669
	104.89	8.25208	-0.722916	5.44669
	104.84	8.25208	-0.728066	5.44669
	104.851	8.25208	-0.722569	5.44669
	104.872	8.25208	-0.726347	5.44669
	104.877	8.25208	-0.746878	5.44669
	104.871	8.25208	-0.756827	5.44669
	104.867	8.25208	-0.73838	5.44669
	104.868	8.25208	-0.716822	5.44669
	104.869	8.30127	-0.704847	5.44669
	104.87	8.42805	-0.690248	5.44669
	104.869	8.48048	-0.685658	5.44669
	104.869	8.36166	-0.712104	5.44669
	104.869	8.22891	-0.744225	5.44669
	104.869	8.25453	-0.735613	5.44669
	104.869	8.4662	-0.70284	5.44669
	104.869	8.66848	-0.705105	5.44669
	104.869	8.59903	-0.743363	5.44669
	104.869	8.33797	-0.770517	5.44669
	104.869	8.17876	-0.770182	5.44669
	104.869	8.19307	-0.76069	5.44669
	104.869	8.30297	-0.749009	5.44669
	104.869	8.44979	-0.72264	5.44669
	104.869	8.53818	-0.688198	5.44669
	104.869	8.53347	-0.670911	5.44669
	104.869	8.45254	-0.673975	5.44669
	104.869	8.3636	-0.681096	5.44669
	104.869	8.44451	-0.682941	5.44669
	104.869	8.67174	-0.689046	5.44669
	104.869	8.81296	-0.715804	5.44669
	104.869	8.8032	-0.752392	5.44669
	104.869	8.70159	-0.770439	5.44669
	104.869	8.55663	-0.766932	5.44669
	104.869	8.51526	-0.751483	5.44669
	104.847	8.64518	-0.72932	5.44669
	104.789	8.77866	-0.722845	5.44669
	104.743	8.74939	-0.743327	5.44669
	104.717	8.58513	-0.756634	5.44669
	104.674	8.46098	-0.731699	5.44669
	104.635	8.45695	-0.689234	5.44669
	104.652	8.54693	-0.668117	5.44669
	104.72	8.69196	-0.672435	5.44669
	104.75	8.78669	-0.681444	5.44669
	104.695	8.78527	-0.683634	5.44669
	104.632	8.75265	-0.681341	5.44669
	104.621	8.73976	-0.687472	5.44669
	104.638	8.746	-0.707843	5.44669
	104.649	8.7532	-0.716887	5.44669
	104.647	8.754	-0.698119	5.44669
	104.643	8.75177	-0.684617	5.44669
	104.641	8.75056	-0.700991	5.44669
	104.642	8.75084	-0.722951	5.44669
	104.643	8.75139	-0.727961	5.44669
	104.621	8.75152	-0.722512	5.44669
	104.541	8.75138	-0.726361	5.44669
	104.437	8.75127	-0.746904	5.44669
	104.41	8.75128	-0.764703	5.44669
	104.5	8.75132	-0.758659	5.44669
	104.603	8.75133	-0.725206	5.44669
	104.578	8.75132	-0.685836	5.44669
	104.458	8.75132	-0.669008	5.44669
	104.383	8.75131	-0.681888	5.44669
	104.389	8.75132	-0.717816	5.44669
	104.417	8.75132	-0.747917	5.44669
	104.427	8.75132	-0.735122	5.44669
	104.421	8.75132	-0.69345	5.44669
	104.415	8.75132	-0.668617	5.44669
	104.414	8.75132	-0.679008	5.44669
	104.416	8.75132	-0.708877	5.44669
	104.417	8.75132	-0.728208	5.44669
	104.417	8.75132	-0.735224	5.44669
	104.417	8.75132	-0.740673	5.44669
	104.416	8.80051	-0.726206	5.44669
	104.417	8.97647	-0.692339	5.44669
	104.417	9.15568	-0.679199	5.44669
	104.417	9.0893	-0.708696	5.44669
	104.417	8.83772	-0.752971	5.44669
	104.417	8.6814	-0.765347	5.44669
	104.417	8.69354	-0.739735	5.44669
	104.417	8.75232	-0.722224	5.44669
	104.417	8.77233	-0.731486	5.44669
	104.417	8.75977	-0.734905	5.44669
	104.394	8.79658	-0.731987	5.44669
	104.337	8.92263	-0.737252	5.44669
	104.313	8.97916	-0.733844	5.44669
	104.367	8.86232	-0.729492	5.44669
	104.427	8.77812	-0.736584	5.44669
	104.438	8.88037	-0.734451	5.44669
	104.422	8.96833	-0.729984	5.44669
	104.411	8.87285	-0.744445	5.44669
	104.413	8.73721	-0.754557	5.44669
	104.395	8.75332	-0.738302	5.44669
	104.338	8.96203	-0.717596	5.44669
	104.291	9.21564	-0.71307	5.44669
	104.287	9.3241	-0.718276	5.44669
	104.301	9.29149	-0.722024	5.44669
	104.286	9.2412	-0.721737	5.44669
	104.249	9.23203	-0.712413	5.44669
	104.257	9.24611	-0.699492	5.44669
	104.299	9.25528	-0.703821	5.44669
	104.317	9.25411	-0.711244	5.44669
	104.289	9.25037	-0.697235	5.44669
	104.222	9.24921	-0.686261	5.44669
	104.174	9.25006	-0.701994	5.44669
	104.173	9.25082	-0.714916	5.44669
	104.189	9.25084	-0.69938	5.44669
	104.196	9.25058	-0.685847	5.44669
	104.193	9.25046	-0.708928	5.44669
	104.19	9.20132	-0.742826	5.44669
	104.189	9.02541	-0.736155	5.44669
	104.19	8.84621	-0.703564	5.44669
	104.191	8.91258	-0.697345	5.44669
	104.191	9.16414	-0.707125	5.44669
	104.19	9.27127	-0.697818	5.44669
	104.19	9.13236	-0.680099	5.44669
	104.19	9.02116	-0.682218	5.44669
	104.19	9.11996	-0.706133	5.44669
	104.19	9.26528	-0.718046	5.44669
	104.19	9.30122	-0.699213	5.44669
	104.19	9.26624	-0.676793	5.44669
	104.19	9.23907	-0.680336	5.44669
	104.19	9.24016	-0.706519	5.44669
	104.19	9.25028	-0.718876	5.44669
	104.19	9.25413	-0.707295	5.44669
	104.19	9.25215	-0.712613	5.44669
	104.19	9.24995	-0.744875	5.44669
	104.19	9.24973	-0.760603	5.44669
	104.168	9.25042	-0.732762	5.44669
	104.111	9.25079	-0.696131	5.44669
	104.087	9.2507	-0.695486	5.44669
	104.141	9.25053	-0.708996	5.44669
	104.179	9.25049	-0.707134	5.44669
	104.109	9.25054	-0.716066	5.44669
	104.012	9.25057	-0.74638	5.44669
	104.032	9.25057	-0.760006	5.44669
	104.125	9.25055	-0.739847	5.44669
	104.12	9.25055	-0.716299	5.44669
	104.012	9.25055	-0.704106	5.44669
	103.957	9.25056	-0.690123	5.44669
	104.016	9.25056	-0.677998	5.44669
	104.066	9.25056	-0.684081	5.44669
	104.023	9.25055	-0.707661	5.44669
	103.958	9.25055	-0.718024	5.44669
	103.941	9.25055	-0.698661	5.44669
	103.957	9.25055	-0.684441	5.44669
	103.969	9.25055	-0.708595	5.44669
	103.969	9.25055	-0.743187	5.44669
	103.964	9.25055	-0.736425	5.44669
	103.962	9.25055	-0.695678	5.44669
	103.963	9.25055	-0.669087	5.44669
	103.964	9.25055	-0.670543	5.44669
	103.964	9.25055	-0.688176	5.44669
	103.964	9.25055	-0.711985	5.44669
	103.964	9.25055	-0.726244	5.44669
	103.964	9.25055	-0.733295	5.44669
	103.964	9.25055	-0.748434	5.44669
	103.964	9.25055	-0.755001	5.44669
	103.964	9.25055	-0.729191	5.44669
	103.964	9.25055	-0.688763	5.44669
	103.964	9.25055	-0.676682	5.44669
	103.964	9.25055	-0.701049	5.44669
	103.964	9.25055	-0.717934	5.44669
	103.964	9.25055	-0.700981	5.44669
	103.964	9.25055	-0.685446	5.44669
	103.964	9.25055	-0.70032	5.44669
	103.964	9.25055	-0.714505	5.44669
	103.964	9.25055	-0.699803	5.44669
	103.964	9.25055	-0.686171	5.44669
	103.964	9.25055	-0.701043	5.44669
	103.964	9.25055	-0.72242	5.44669
	103.964	9.25055	-0.72772	5.44669
	103.964	9.25055	-0.714729	5.44669
	103.964	9.25055	-0.690457	5.44669
	103.964	9.25055	-0.674353	5.44669
	103.964	9.25055	-0.682434	5.44669
	103.942	9.25055	-0.708267	5.44669
	103.862	9.29974	-0.726734	5.44669
	103.781	9.42652	-0.726953	5.44669
	103.811	9.47895	-0.712874	5.44669
	103.925	9.36013	-0.689952	5.44669
	103.973	9.27657	-0.674801	5.44669
	103.91	9.37978	-0.682801	5.44669
	103.86	9.46792	-0.716132	5.44669
	103.883	9.42136	-0.746885	5.44669
	103.869	9.41232	-0.735288	5.44669
	103.781	9.43169	-0.693887	5.44669
	103.716	9.39488	-0.66874	5.44669
	103.714	9.41414	-0.671034	5.44669
	103.736	9.44188	-0.680634	5.44669
	103.745	9.34931	-0.683793	5.44669
	103.742	9.23607	-0.681696	5.44669
	103.737	9.21131	-0.687564	5.44669
	103.736	9.28876	-0.707756	5.44669
	103.737	9.48511	-0.716817	5.44669
	103.738	9.66277	-0.698121	5.44669
	103.738	9.63767	-0.676772	5.44669
	103.738	9.51011	-0.672845	5.44669
	103.738	9.45707	-0.67853	5.44669
	103.738	9.52803	-0.682266	5.44669
	103.738	9.68256	-0.681804	5.44669
	103.738	9.73885	-0.680281	5.44669
	103.738	9.61177	-0.687678	5.44669
	103.738	9.52338	-0.708306	5.44669
	103.738	9.6275	-0.717007	5.44669
	103.738	9.76693	-0.705875	5.44669
	103.738	9.79852	-0.704812	5.44669
	103.738	9.71461	-0.717253	5.44669
	103.738	9.56233	-0.724257	5.44669
	103.738	9.4624	-0.715122	5.44669
	103.738	9.46422	-0.691853	5.44669
	103.738	9.49885	-0.674798	5.44669
	103.715	9.51245	-0.674254	5.44669
	103.658	9.55498	-0.679823	5.44669
	103.634	9.67413	-0.682307	5.44669
	103.666	9.72573	-0.681362	5.44669
	103.669	9.60928	-0.680082	5.44669
	103.655	9.47781	-0.687752	5.44669
	103.693	9.45394	-0.708408	5.44669
	103.743	9.53825	-0.717024	5.44669
	103.733	9.68797	-0.705846	5.44669
	103.641	9.78667	-0.704793	5.44669
	103.551	9.78525	-0.709385	5.44669
	103.559	9.75122	-0.70398	5.44669
	103.596	9.73774	-0.706735	5.44669
	103.587	9.74423	-0.718734	5.44669
	103.611	9.75174	-0.732065	5.44669
	103.676	9.75259	-0.750595	5.44669
	103.68	9.75027	-0.764215	5.44669
	103.657	9.749	-0.757141	5.44669
	103.667	9.74929	-0.732615	5.44669
	103.639	9.74986	-0.722208	5.44669
	103.55	9.75	-0.741888	5.44669
	103.489	9.74985	-0.756258	5.44669
	103.489	9.74974	-0.739924	5.44669
	103.51	9.74975	-0.717672	5.44669
	103.519	9.74979	-0.712525	5.44669
	103.515	9.74981	-0.718021	5.44669
	103.51	9.7498	-0.722111	5.44669
	103.51	9.74979	-0.721864	5.44669
	103.511	9.74979	-0.712435	5.44669
	103.512	9.74979	-0.699456	5.44669
	103.512	9.74979	-0.703798	5.44669
	103.489	9.74979	-0.711248	5.44669
	103.432	9.74979	-0.697244	5.44669
	103.408	9.74979	-0.686264	5.44669
	103.44	9.74979	-0.709863	5.44669
	103.42	9.74979	-0.750941	5.44669
	103.327	9.74979	-0.771951	5.44669
	103.261	9.74979	-0.768082	5.44669
	103.284	9.74979	-0.759299	5.44669
	103.386	9.74979	-0.757044	5.44669
	103.476	9.74979	-0.751358	5.44669
	103.442	9.74979	-0.724921	5.44669
	103.323	9.74979	-0.688319	5.44669
	103.252	9.74979	-0.678022	5.44669
	103.259	9.74979	-0.701769	5.44669
	103.286	9.74979	-0.71776	5.44669
	103.295	9.74979	-0.700652	5.44669
	103.289	9.79898	-0.68537	5.44669
	103.283	9.92576	-0.708276	5.44669
	103.283	9.97819	-0.742723	5.44669
	103.285	9.85937	-0.736344	5.44669
	103.286	9.72662	-0.695809	5.44669
	103.286	9.70305	-0.677041	5.44669
	103.285	9.73875	-0.706558	5.44669
	103.285	9.76183	-0.752842	5.44669
	103.285	9.75876	-0.766053	5.44669
	103.285	9.74927	-0.740077	5.44669
	103.285	9.74638	-0.722116	5.44669
	103.285	9.74855	-0.731319	5.44669
	103.285	9.75048	-0.727003	5.44669
	103.285	9.75052	-0.703878	5.44669
	103.263	9.74985	-0.700738	5.44669
	103.183	9.74956	-0.708436	5.44669
	103.102	9.74967	-0.705032	5.44669
	103.11	9.79901	-0.715384	5.44669
	103.144	9.975	-0.746842	5.44669
	103.111	10.2034	-0.760442	5.44669
	103.056	10.2637	-0.731995	5.44669
	103.04	10.1138	-0.695867	5.44669
	103.052	10.0146	-0.695648	5.44669
	103.063	10.0732	-0.709158	5.44669
	103.063	10.0912	-0.699274	5.44669
	103.059	10.0713	-0.679987	5.44669
	103.058	10.1539	-0.681654	5.44669
	103.058	10.2602	-0.705936	5.44669
	103.059	10.2856	-0.726035	5.44669
	103.059	10.2601	-0.735359	5.44669
	103.059	10.2406	-0.741502	5.44669
	103.059	10.2416	-0.726505	5.44669
	103.059	10.2489	-0.70004	5.44669
	103.059	10.2516	-0.707177	5.44669
	103.059	10.2502	-0.737356	5.44669
	103.059	10.2486	-0.734535	5.44669
	103.059	10.2484	-0.696967	5.44669
	103.059	10.2489	-0.67817	5.44669
	103.059	10.2492	-0.706619	5.44669
	103.059	10.2491	-0.752466	5.44669
	103.059	10.249	-0.765874	5.44669
	103.059	10.249	-0.732265	5.44669
	103.059	10.249	-0.686178	5.44669
	103.059	10.249	-0.674505	5.44669
	103.059	10.249	-0.701056	5.44669
	103.059	10.249	-0.71871	5.44669
	103.059	10.249	-0.701304	5.44669
	103.037	10.249	-0.685305	5.44669
	102.979	10.249	-0.708017	5.44669
	102.955	10.249	-0.742638	5.44669
	102.987	10.2982	-0.7364	5.44669
	102.967	10.425	-0.695863	5.44669
	102.897	10.4774	-0.669173	5.44669
	102.888	10.3586	-0.678384	5.44669
	102.912	10.2259	-0.708418	5.44669
	102.881	10.2515	-0.720367	5.44669
	102.83	10.414	-0.707244	5.44669
	102.815	10.4895	-0.704191	5.44669
	102.826	10.3676	-0.716507	5.44669
	102.836	10.2745	-0.732036	5.44669
	102.836	10.3748	-0.751375	5.44669
	102.833	10.4651	-0.756681	5.44669
	102.831	10.3713	-0.73672	5.44669
	102.832	10.2356	-0.724049	5.44669
	102.81	10.251	-0.741193	5.44669
	102.753	10.4103	-0.755311	5.44669
	102.729	10.4881	-0.731903	5.44669
	102.783	10.3683	-0.697661	5.44669
	102.843	10.2753	-0.704304	5.44669
	102.854	10.4241	-0.737005	5.44669
	102.838	10.6901	-0.735411	5.44669
	102.805	10.8248	-0.70533	5.44669
	102.749	10.7495	-0.69835	5.44669
	102.729	10.5659	-0.706919	5.44669
	102.784	10.4992	-0.705245	5.44669
	102.821	10.6323	-0.708142	5.44669
	102.774	10.7761	-0.718874	5.44669
	102.711	10.75	-0.723752	5.44669
	102.675	10.5834	-0.714334	5.44669
	102.634	10.5064	-0.691703	5.44669
	102.599	10.6291	-0.682886	5.44669
	102.594	10.723	-0.710424	5.44669
	102.604	10.5736	-0.744507	5.44669
	102.61	10.307	-0.744198	5.44669
	102.608	10.2215	-0.723324	5.44669
	102.606	10.4237	-0.713324	5.44669
	102.605	10.7091	-0.724209	5.44669
	102.606	10.8329	-0.749276	5.44669
	102.607	10.7954	-0.758592	5.44669
	102.606	10.7376	-0.738268	5.44669
	102.606	10.727	-0.716147	5.44669
	102.606	10.7431	-0.704604	5.44669
	102.606	10.7537	-0.690386	5.44669
	102.606	10.7524	-0.677931	5.44669
	102.606	10.748	-0.68396	5.44669
	102.606	10.7467	-0.715505	5.44669
	102.606	10.7477	-0.754082	5.44669
	102.606	10.7486	-0.771255	5.44669
	102.606	10.7486	-0.766673	5.44669
	102.606	10.7483	-0.751085	5.44669
	102.606	10.7482	-0.721375	5.44669
	102.584	10.7482	-0.6948	5.44669
	102.527	10.7483	-0.706855	5.4507
	102.503	10.7483	-0.746963	5.46104
	102.557	10.7483	-0.771404	5.46531
	102.617	10.7483	-0.769275	5.45562
	102.627	10.7483	-0.752123	5.4448
	102.589	10.7483	-0.720885	5.44287
	102.499	10.7483	-0.694226	5.44579
	102.397	10.7483	-0.706789	5.44767
	102.374	10.7483	-0.739268	5.44742
	102.465	10.7483	-0.743346	5.44664
	102.589	10.7483	-0.724837	5.44641
	102.62	10.7483	-0.706391	5.44658
	102.547	10.7483	-0.688038	5.44674
	102.476	10.7483	-0.676311	5.44675
	102.468	10.7483	-0.684116	5.44669
	102.489	10.7483	-0.716146	5.44667
	102.5	10.7483	-0.754295	5.44668
	102.52	10.7483	-0.771116	5.44669
	102.55	10.7483	-0.758668	5.44669
	102.515	10.7483	-0.730794	5.44669
	102.439	10.7483	-0.720901	5.44669
	102.433	10.7483	-0.741988	5.44669
	102.483	10.7483	-0.756764	5.44669
	102.509	10.7483	-0.73223	5.44669
	102.481	10.7483	-0.697281	5.44669
	102.412	10.7483	-0.696158	5.44669
	102.385	10.7483	-0.708869	5.44669
	102.465	10.7483	-0.698972	5.44669
	102.562	10.7483	-0.687834	5.44669
	102.561	10.7483	-0.709907	5.44669
	102.524	10.7483	-0.750401	5.44669
	102.553	10.7483	-0.77171	5.44669
	102.608	10.7483	-0.760302	5.44669
	102.603	10.7483	-0.723396	5.44669
	102.511	10.7483	-0.684492	5.44669
	102.419	10.7483	-0.676959	5.44669
	102.449	10.7483	-0.710555	5.44669
	102.567	10.7483	-0.754547	5.44669
	102.617	10.7483	-0.765346	5.44669
	102.553	10.7483	-0.739175	5.44669
	102.502	10.7483	-0.714119	5.44669
	102.525	10.7483	-0.703431	5.44669
	102.533	10.7483	-0.690615	5.44669
	102.526	10.7483	-0.678444	5.44669
	102.564	10.7483	-0.684093	5.44669
	102.612	10.7483	-0.715378	5.44669
	102.623	10.7483	-0.753981	5.44669
	102.611	10.7483	-0.763387	5.44669
	102.58	10.7483	-0.730683	5.44669
	102.523	10.7483	-0.686399	5.44669
	102.48	10.7483	-0.67516	5.44669
	102.478	10.7483	-0.709122	5.44669
	102.491	10.7483	-0.754586	5.44669
	102.498	10.7483	-0.765872	5.44669
	102.518	10.7483	-0.739381	5.44669
	102.572	10.7483	-0.721889	5.44669
	102.618	10.7483	-0.739342	5.44669
	102.622	10.7483	-0.763174	5.44669
	102.609	10.7483	-0.768584	5.44669
	102.602	10.7483	-0.762638	5.44669
	102.603	10.7483	-0.750395	5.44669
	102.607	10.7483	-0.730398	5.44669
	102.608	10.7483	-0.723685	5.44669
	102.607	10.7483	-0.743296	5.44669
	102.606	10.7483	-0.756322	5.44669
	102.606	10.7483	-0.739451	5.44669
	102.606	10.7483	-0.725321	5.44669
	102.606	10.7483	-0.732886	5.44669
	102.606	10.7483	-0.72652	5.44669
	102.606	10.7483	-0.695248	5.44669
	102.606	10.7483	-0.680307	5.44669
	102.606	10.7483	-0.708126	5.44669
	102.584	10.7483	-0.744468	5.44669
	102.527	10.7483	-0.745	5.44669
	102.503	10.7483	-0.731545	5.44669
	102.534	10.7483	-0.741341	5.44669
	102.537	10.7483	-0.752701	5.44669
	102.502	10.7483	-0.730756	5.44669
	102.46	10.7483	-0.698108	5.44669
	102.428	10.7483	-0.697028	5.44669
	102.47	10.7483	-0.716811	5.44669
	102.572	10.7483	-0.734718	5.44669
	102.634	10.7483	-0.752392	5.44669
	102.629	10.7483	-0.756154	5.44669
	102.606	10.7483	-0.736138	5.44669
	102.576	10.7483	-0.723992	5.44669
	102.523	10.7483	-0.733506	5.44669
	102.504	10.7483	-0.735123	5.44669
	102.536	10.7483	-0.73136	5.44669
	102.515	10.7483	-0.744783	5.44669
	102.421	10.7483	-0.754209	5.44669
	102.356	10.7483	-0.738036	5.44669
	102.378	10.7483	-0.717609	5.44669
	102.459	10.7483	-0.71317	5.44669
	102.514	10.7483	-0.726184	5.44669
	102.536	10.7483	-0.742289	5.44669
	102.574	10.7483	-0.730105	5.44669
	102.612	10.7483	-0.70127	5.44669
	102.619	10.7483	-0.706413	5.44669
	102.61	10.7483	-0.736599	5.44669
	102.603	10.7483	-0.73449	5.44669
	102.604	10.7483	-0.697217	5.44669
	102.606	10.7483	-0.670421	5.44669
	102.585	10.7483	-0.678425	5.44669
	102.527	10.7483	-0.715862	5.44669
	102.503	10.7483	-0.7562	5.44669
	102.556	10.7483	-0.772015	5.44669
	102.617	10.7483	-0.766238	5.44669
	102.628	10.7483	-0.758504	5.44669
	102.611	10.7483	-0.749495	5.44669
	102.601	10.7483	-0.72362	5.44669
	102.602	10.7483	-0.688436	5.44669
	102.607	10.7483	-0.670662	5.44669
	102.608	10.7483	-0.673786	5.44669
	102.607	10.7483	-0.688976	5.44669
	102.606	10.7483	-0.719038	5.44669
	102.606	10.7483	-0.745902	5.44669
	102.606	10.7483	-0.741713	5.44669
	102.606	10.7483	-0.729657	5.44669
	102.606	10.7483	-0.741718	5.44669
	102.606	10.7483	-0.7614	5.44669
	102.606	10.7483	-0.759125	5.44669
	102.606	10.7483	-0.726577	5.44669
	102.606	10.7483	-0.686244	5.44669
	102.606	10.7483	-0.668692	5.44669
	102.606	10.7483	-0.68161	5.44669
	102.606	10.7483	-0.709942	5.44669
	102.606	10.7483	-0.727729	5.44669
	102.606	10.7483	-0.734645	5.44669
	102.606	10.7483	-0.740601	5.44669
	102.606	10.7483	-0.734252	5.44669
	102.606	10.7483	-0.728464	5.44669
	102.606	10.7483	-0.743878	5.44669
	102.606	10.7483	-0.76273	5.44669
	102.606	10.7483	-0.766785	5.44669
	102.606	10.6991	-0.754171	5.44669
	102.606	10.5723	-0.722629	5.44669
	102.606	10.4707	-0.694229	5.44669
	102.606	10.4627	-0.70617	5.44669
	102.606	10.543	-0.739008	5.44669
	102.606	10.6854	-0.743457	5.44669
	102.606	10.7825	-0.724976	5.44669
	102.606	10.783	-0.706409	5.44669
	102.606	10.7503	-0.687996	5.44669
	102.629	10.7367	-0.684158	5.44669
	102.708	10.7427	-0.704405	5.44669
	102.812	10.7008	-0.716675	5.44669
	102.839	10.575	-0.69926	5.44669
	102.771	10.5204	-0.677301	5.44669
	102.704	10.5887	-0.680533	5.44669
	102.673	10.5458	-0.706421	5.44669
	102.658	10.3907	-0.726636	5.44669
	102.702	10.4215	-0.735439	5.44669
	102.8	10.6499	-0.741321	5.44669
	102.859	10.8092	-0.734272	5.44669
	102.854	10.8065	-0.728217	5.44669
	102.832	10.7507	-0.743767	5.44669
	102.802	10.7285	-0.754901	5.44669
	102.75	10.6899	-0.730816	5.44669
	102.731	10.5263	-0.68948	5.44669
	102.785	10.3485	-0.668534	5.44669
	102.843	10.4111	-0.680393	5.44669
	102.853	10.6114	-0.717358	5.44669
	102.837	10.6414	-0.748256	5.44669
	102.827	10.5778	-0.735427	5.44669
	102.829	10.5888	-0.693457	5.44669
	102.833	10.5254	-0.668511	5.44669
	102.834	10.3329	-0.671091	5.44669
	102.833	10.2	-0.68861	5.44669
	102.832	10.2501	-0.711972	5.44669
	102.832	10.4718	-0.718213	5.44669
	102.833	10.6695	-0.697207	5.44669
	102.833	10.5946	-0.675893	5.44669
	102.833	10.3329	-0.672802	5.44669
	102.855	10.1753	-0.686695	5.44669
	102.935	10.1906	-0.718431	5.44669
	103.038	10.2511	-0.746458	5.44669
	103.066	10.2707	-0.742162	5.44669
	102.998	10.2574	-0.729647	5.44669
	102.953	10.2448	-0.733684	5.44669
	102.979	10.2443	-0.725309	5.44669
	102.987	10.2485	-0.694456	5.44669
	102.978	10.2505	-0.680405	5.44669
	103.016	10.2498	-0.700578	5.44669
	103.064	10.2488	-0.716412	5.44669
	103.075	10.2487	-0.708382	5.44669
	103.064	10.2489	-0.706074	5.44669
	103.055	10.2491	-0.709021	5.44669
	103.056	10.2491	-0.695501	5.44669
	103.059	10.249	-0.686325	5.44669
	103.06	10.249	-0.702637	5.44669
	103.059	10.249	-0.715163	5.44669
	103.059	10.249	-0.699255	5.44669
	103.059	10.249	-0.685707	5.44669
	103.059	10.249	-0.708914	5.44669
	103.059	10.249	-0.750741	5.44669
	103.059	10.1998	-0.772205	5.44669
	103.059	10.0239	-0.760388	5.44669
	103.059	9.79547	-0.731127	5.44669
	103.059	9.73508	-0.720429	5.44669
	103.059	9.93422	-0.733801	5.44669
	103.059	10.1602	-0.736514	5.44669
	103.059	10.1048	-0.731838	5.44669
	103.059	9.84121	-0.744489	5.44669
	103.059	9.72511	-0.753916	5.44669
	103.059	9.86454	-0.738018	5.44669
	103.059	9.97916	-0.725576	5.44669
	103.081	9.88159	-0.741372	5.44669
	103.161	9.73559	-0.762714	5.44669
	103.264	9.69891	-0.76767	5.44669
	103.314	9.78302	-0.762419	5.44669
	103.304	9.98639	-0.750628	5.44669
	103.282	10.1646	-0.722703	5.44669
	103.277	10.0881	-0.68765	5.44669
	103.283	9.83261	-0.670659	5.44669
	103.287	9.67826	-0.681935	5.44669
	103.287	9.7418	-0.709378	5.44669
	103.285	9.92759	-0.719507	5.44669
	103.285	10.0485	-0.698672	5.44669
	103.285	10.0436	-0.683918	5.44669
	103.285	9.95094	-0.700501	5.44669
	103.285	9.8572	-0.715123	5.44669
	103.285	9.89106	-0.707868	5.44669
	103.285	9.99412	-0.706317	5.44669
	103.285	10.0341	-0.717176	5.44669
	103.285	9.96635	-0.72369	5.44669
	103.285	9.81784	-0.714912	5.44669
	103.285	9.71374	-0.699838	5.44669
	103.285	9.71247	-0.703076	5.44669
	103.285	9.74728	-0.71868	5.44669
	103.285	9.76206	-0.725473	5.44669
	103.285	9.75583	-0.722995	5.44669
	103.285	9.74796	-0.719578	5.44669
	103.285	9.74688	-0.711162	5.44669
	103.285	9.74922	-0.699735	5.44669
	103.285	9.75059	-0.712238	5.44669
	103.285	9.75033	-0.739542	5.44669
	103.285	9.74973	-0.733645	5.44669
	103.285	9.74958	-0.703687	5.44669
	103.285	9.74972	-0.70616	5.44669
	103.285	9.74984	-0.743503	5.44669
	103.307	9.74983	-0.770201	5.44669
	103.365	9.74979	-0.77	5.44669
	103.389	9.74977	-0.752855	5.44669
	103.357	9.74978	-0.720934	5.44669
	103.354	9.74979	-0.686115	5.4507
	103.39	9.74979	-0.678516	5.46104
	103.432	9.74979	-0.71063	5.46531
	103.486	9.74979	-0.746154	5.45562
	103.501	9.74979	-0.744816	5.4448
	103.445	9.74979	-0.722998	5.44287
	103.409	9.74979	-0.712967	5.44579
	103.458	9.74979	-0.716305	5.44767
	103.52	9.74979	-0.713363	5.44742
	103.533	9.74979	-0.693951	5.44664
	103.517	9.74979	-0.684174	5.44641
	103.506	9.74979	-0.702294	5.44658
	103.507	9.74979	-0.723656	5.44674
	103.512	9.74979	-0.735664	5.44675
	103.513	9.74979	-0.742476	5.44669
	103.512	9.74979	-0.726805	5.44667
	103.511	9.74979	-0.691949	5.44668
	103.533	9.74979	-0.670952	5.44669
	103.591	9.74979	-0.672651	5.44669
	103.615	9.7006	-0.688396	5.44669
	103.561	9.57382	-0.719199	5.44669
	103.501	9.52139	-0.746175	5.44669
	103.49	9.64021	-0.7339	5.44669
	103.529	9.77296	-0.701428	5.44669
	103.619	9.79653	-0.705122	5.44669
	103.721	9.76083	-0.736001	5.44669
	103.766	9.73775	-0.734698	5.44669
	103.755	9.69163	-0.705388	5.44669
	103.734	9.57434	-0.698628	5.44669
	103.73	9.47561	-0.707015	5.44669
	103.736	9.46549	-0.697316	5.44669
	103.74	9.54388	-0.679928	5.44669
	103.739	9.63703	-0.674455	5.44669
	103.738	9.60797	-0.678083	5.44669
	103.737	9.50714	-0.681507	5.44669
	103.738	9.46643	-0.689516	5.44669
	103.738	9.53302	-0.716511	5.44669
	103.738	9.63214	-0.74465	5.44669
	103.738	9.60979	-0.734216	5.44669
	103.76	9.50963	-0.702103	5.44669
	103.84	9.41764	-0.705292	5.44669
	103.921	9.30714	-0.743703	5.44669
	103.913	9.22733	-0.762722	5.44669
	103.879	9.22269	-0.741938	5.44669
	103.912	9.24745	-0.72408	5.44669
	103.967	9.25921	-0.739351	5.44669
	103.983	9.25529	-0.762399	5.44669
	103.971	9.24946	-0.768256	5.44669
	103.96	9.24841	-0.754906	5.44669
	103.96	9.25005	-0.722413	5.44669
	103.964	9.2511	-0.693877	5.44669
	103.965	9.25097	-0.698229	5.44669
	103.965	9.29972	-0.710948	5.44669
	103.964	9.42637	-0.699106	5.44669
	103.964	9.47889	-0.687151	5.44669
	103.964	9.36017	-0.701702	5.44669
	103.964	9.22741	-0.714478	5.44669
	103.964	9.20382	-0.707171	5.44669
	103.964	9.23951	-0.706255	5.44669
	103.964	9.26259	-0.709527	5.44669
	103.964	9.25953	-0.70352	5.44669
	103.964	9.25004	-0.706492	5.44669
	103.964	9.24715	-0.710925	5.44669
	103.964	9.24931	-0.696151	5.44669
	103.964	9.25125	-0.68592	5.44669
	103.964	9.25128	-0.710108	5.44669
	103.964	9.25061	-0.751165	5.44669
	103.964	9.25032	-0.764088	5.44669
	103.964	9.25043	-0.731979	5.44669
	103.964	9.25059	-0.694564	5.44669
	103.964	9.25061	-0.695108	5.44669
	103.986	9.25057	-0.709395	5.44669
	104.044	9.25054	-0.699565	5.44669
	104.09	9.25054	-0.680025	5.44669
	104.093	9.25056	-0.681566	5.44669
	104.079	9.25056	-0.713757	5.44669
	104.095	9.25056	-0.74633	5.44669
	104.132	9.25055	-0.74377	5.44669
	104.124	9.25055	-0.730367	5.44669
	104.104	9.25055	-0.733413	5.44669
	104.143	9.25056	-0.72494	5.44669
	104.196	9.25056	-0.694397	5.44669
	104.208	9.25055	-0.680512	5.44669
	104.196	9.25055	-0.700644	5.44669
	104.186	9.25055	-0.724273	5.44669
	104.187	9.25055	-0.73651	5.44669
	104.19	9.25055	-0.750482	5.44669
	104.192	9.25055	-0.754716	5.44669
	104.191	9.25055	-0.728344	5.44669
	104.19	9.25055	-0.688509	5.44669
	104.19	9.25055	-0.669006	5.44669
	104.19	9.25055	-0.680936	5.44669
	104.19	9.20136	-0.709547	5.44669
	104.19	9.07459	-0.727804	5.44669
	104.19	8.97297	-0.726946	5.44669
	104.19	8.96501	-0.71249	5.44669
	104.213	8.99614	-0.697665	5.44669
	104.292	9.01175	-0.703027	5.44669
	104.396	9.00718	-0.711561	5.44669
	104.446	8.95052	-0.69765	5.44669
	104.435	8.87143	-0.678451	5.44669
	104.414	8.9478	-0.681588	5.44669
	104.409	9.12043	-0.714325	5.44669
	104.414	9.08503	-0.74656	5.44669
	104.418	8.89771	-0.735794	5.44669
	104.418	8.86341	-0.694214	5.44669
	104.417	8.92064	-0.668698	5.44669
	104.416	8.85921	-0.6709	5.44669
	104.416	8.74849	-0.680593	5.44669
	104.417	8.71371	-0.683823	5.44669
	104.417	8.73688	-0.681723	5.44669
	104.417	8.75868	-0.679694	5.44669
	104.417	8.75954	-0.687461	5.44669
	104.417	8.75215	-0.716295	5.44669
	104.417	8.74874	-0.745289	5.44669
	104.417	8.74995	-0.742431	5.44669
	104.417	8.75166	-0.722305	5.44669
	104.439	8.75195	-0.705654	5.44669
	104.496	8.75146	-0.6965	5.44669
	104.542	8.75115	-0.704976	5.44669
	104.568	8.7512	-0.720664	5.44669
	104.612	8.75133	-0.725629	5.44669
	104.651	8.75136	-0.714484	5.44669
	104.656	8.75133	-0.691099	5.44669
	104.646	8.75131	-0.674709	5.44669
	104.639	8.75131	-0.674485	5.44669
	104.64	8.75132	-0.687822	5.44669
	104.643	8.75132	-0.710435	5.44669
	104.644	8.75132	-0.72572	5.44669
	104.643	8.75132	-0.733627	5.44669
	104.643	8.75132	-0.748759	5.44669
	104.643	8.75132	-0.76289	5.44669
	104.643	8.75132	-0.757238	5.44669
	104.643	8.70213	-0.725256	5.44669
	104.665	8.57535	-0.694232	5.44669
	104.745	8.47373	-0.705237	5.44669
	104.826	8.46577	-0.746486	5.44669
	104.796	8.5461	-0.763909	5.44669
	104.704	8.63929	-0.733575	5.44669
	104.713	8.56037	-0.687426	5.44669
	104.8	8.33246	-0.666692	5.44669
	104.819	8.19025	-0.672481	5.44669
	104.794	8.19984	-0.68984	5.44669
	104.821	8.30172	-0.719864	5.44669
	104.87	8.44686	-0.753811	5.44669
	104.886	8.48821	-0.76172	5.44669
	104.876	8.35821	-0.730046	5.44669
	104.866	8.22472	-0.686724	5.44669
	104.866	8.20481	-0.667652	5.44669
	104.869	8.24231	-0.681003	5.44669
	104.87	8.26484	-0.717927	5.44669
	104.87	8.26091	-0.748278	5.44669
	104.869	8.25125	-0.743104	5.44669
	104.869	8.24859	-0.721524	5.44669
	104.869	8.30011	-0.705088	5.44669
	104.869	8.4288	-0.688669	5.44669
	104.869	8.5304	-0.68491	5.44669
	104.869	8.53767	-0.712351	5.44669
	104.869	8.45706	-0.744595	5.44669
	104.869	8.31481	-0.735679	5.44669
	104.869	8.21791	-0.694866	5.44669
	104.869	8.21744	-0.669011	5.44669
	104.869	8.25003	-0.6708	5.44669
	104.869	8.26359	-0.68044	5.44669
	104.869	8.30683	-0.683794	5.44669
	104.869	8.42629	-0.681765	5.44669
	104.869	8.47777	-0.679722	5.44669
	104.869	8.36115	-0.679587	5.44669
	104.869	8.22966	-0.680257	5.44669
	104.892	8.20584	-0.680585	5.44669
	104.949	8.24099	-0.680485	5.44669
	104.973	8.26392	-0.680326	5.44669
	104.919	8.26099	-0.680295	5.44669
	104.881	8.25161	-0.680339	5.44669
	104.928	8.24872	-0.688239	5.44669
	104.99	8.25084	-0.716391	5.44669
	105.026	8.25276	-0.745053	5.44669
	105.068	8.25281	-0.734428	5.44669
	105.103	8.25215	-0.702048	5.44669
	105.107	8.25185	-0.697323	5.44669
	105.098	8.25196	-0.707655	5.44669
	105.092	8.25211	-0.698048	5.44669
	105.093	8.25214	-0.687878	5.44669
	105.096	8.25209	-0.710254	5.44669
	105.096	8.25207	-0.74266	5.44669
	105.096	8.25207	-0.743485	5.44669
	105.095	8.25208	-0.723682	5.44669
	105.095	8.25209	-0.705856	5.44669
	105.096	8.25208	-0.688224	5.44669
	105.096	8.25208	-0.68445	5.44669
	105.096	8.25208	-0.704446	5.44669
	105.095	8.25208	-0.724459	5.44669
	105.095	8.25208	-0.735235	5.44669
	105.118	8.25208	-0.742011	5.44669
	105.175	8.25208	-0.734633	5.44669
	105.199	8.25208	-0.720252	5.44669
	105.167	8.20289	-0.715444	5.44669
	105.165	8.07612	-0.718319	5.44669
	105.2	7.9745	-0.713326	5.44669
	105.242	7.96654	-0.70109	5.44669
	105.296	7.99767	-0.704166	5.44669
	105.334	8.01328	-0.710821	5.44669
	105.335	8.00871	-0.696935	5.44669
	105.323	7.95205	-0.678415	5.44669
	105.318	7.82377	-0.673956	5.44669
	105.32	7.72417	-0.678412	5.44669
	105.322	7.76678	-0.681822	5.44669
	105.323	7.92455	-0.689531	5.44669
	105.322	7.99204	-0.716405	5.44669
	105.322	7.86847	-0.7446	5.44669
	105.322	7.72837	-0.734233	5.44669
	105.322	7.70341	-0.694257	5.44669
	105.322	7.74115	-0.677141	5.44669
	105.322	7.81475	-0.69928	5.44669
	105.322	7.93831	-0.717029	5.44669
	105.322	7.9807	-0.701231	5.44669
	105.322	7.85883	-0.685872	5.44669
	105.344	7.72836	-0.708281	5.44669
	105.424	7.70684	-0.750417	5.44669
	105.505	7.74258	-0.764424	5.44669
	105.475	7.76495	-0.732385	5.44669
	105.361	7.76157	-0.686744	5.44669
	105.29	7.7522	-0.666829	5.44669
	105.318	7.74948	-0.680651	5.44669
	105.424	7.75166	-0.710202	5.44669
	105.537	7.75355	-0.720308	5.44669
	105.581	7.75356	-0.698715	5.44669
	105.565	7.7529	-0.67578	5.44669
	105.543	7.75261	-0.680089	5.44669
	105.54	7.75273	-0.706776	5.44669
	105.546	7.75288	-0.719072	5.44669
	105.55	7.7529	-0.699415	5.44669
	105.55	7.75286	-0.684384	5.44669
	105.548	7.75283	-0.708303	5.44669
	105.548	7.75284	-0.743085	5.44669
	105.548	7.75285	-0.736486	5.44669
	105.548	7.75285	-0.69574	5.44669
	105.548	7.75285	-0.676962	5.4507
	105.548	7.75285	-0.698678	5.46104
	105.548	7.75285	-0.71684	5.46531
	105.548	7.75285	-0.701366	5.45562
	105.548	7.75285	-0.678125	5.4448
	105.57	7.75285	-0.672258	5.44287
	105.65	7.75285	-0.685674	5.44579
	105.731	7.75285	-0.718197	5.44767
	105.724	7.75285	-0.754593	5.44742
	105.689	7.75285	-0.770511	5.44664
	105.722	7.75285	-0.758308	5.44641
	105.777	7.75285	-0.730858	5.44658
	105.793	7.75285	-0.721056	5.44674
	105.781	7.75285	-0.74203	5.44675
	105.77	7.75285	-0.764597	5.44669
	105.77	7.75285	-0.768225	5.44667
	105.774	7.75285	-0.754111	5.44668
	105.776	7.75285	-0.722092	5.44669
	105.775	7.75285	-0.686154	5.44669
	105.774	7.75285	-0.67812	5.44669
	105.774	7.75285	-0.70258	5.44669
	105.774	7.75285	-0.718064	5.44669
	105.774	7.75285	-0.700492	5.44669
	105.774	7.75285	-0.677324	5.44669
	105.774	7.75285	-0.672233	5.44669
	105.774	7.75285	-0.678078	5.44669
	105.774	7.75285	-0.690165	5.44669
	105.774	7.75285	-0.710132	5.44669
	105.774	7.75285	-0.716889	5.44669
	105.774	7.75285	-0.705177	5.44669
	105.774	7.75285	-0.712432	5.44669
	105.774	7.75285	-0.737682	5.44669
	105.774	7.75285	-0.732796	5.44669
	105.774	7.75285	-0.696122	5.44669
	105.774	7.75285	-0.670564	5.44669
	105.774	7.75285	-0.671004	5.44669
	105.774	7.75285	-0.679974	5.44669
	105.774	7.75285	-0.691397	5.44669
	105.774	7.70366	-0.709975	5.44669
	105.774	7.57688	-0.716385	5.44669
	105.774	7.52445	-0.705022	5.44669
	105.797	7.64327	-0.704675	5.44669
	105.876	7.77602	-0.7175	5.44669
	105.98	7.79959	-0.724409	5.44669
	106.03	7.76388	-0.722968	5.44669
	105.997	7.69162	-0.719945	5.44669
	105.918	7.56791	-0.711325	5.44669
	105.889	7.52497	-0.699673	5.44669
	105.949	7.59748	-0.704283	5.44669
	106.013	7.6013	-0.711374	5.44669
	106.023	7.52131	-0.704996	5.44669
	106.006	7.47761	-0.714324	5.44669
	105.995	7.53552	-0.73854	5.44669
	105.996	7.68127	-0.732483	5.44669
	106.001	7.7877	-0.703556	5.44669
	106.002	7.74173	-0.698648	5.44669
	106.001	7.58013	-0.707674	5.44669
	106	7.46304	-0.697585	5.44669
	106	7.41183	-0.679807	5.44669
	106.001	7.32418	-0.674308	5.44669
	106.001	7.2394	-0.678065	5.44669
	106.001	7.22455	-0.689422	5.44669
	106.001	7.2468	-0.709826	5.44669
	106.001	7.26114	-0.717024	5.44669
	106.001	7.25919	-0.697472	5.44669
	106.001	7.25327	-0.684297	5.44669
	106.023	7.25149	-0.708957	5.44669
	106.08	7.25284	-0.75126	5.44669
	106.126	7.25404	-0.764536	5.44669
	106.152	7.25406	-0.740004	5.44669
	106.196	7.25365	-0.722624	5.44669
	106.235	7.25346	-0.731558	5.44669
	106.24	7.25354	-0.734793	5.44669
	106.23	7.25363	-0.731914	5.44669
	106.223	7.25365	-0.737262	5.44669
	106.224	7.25362	-0.733874	5.44669
	106.227	7.2536	-0.72163	5.44669
	106.228	7.2536	-0.708422	5.44669
	106.227	7.25361	-0.690029	5.44669
	106.227	7.25361	-0.684295	5.44669
	106.227	7.25361	-0.71161	5.44669
	106.227	7.25361	-0.744503	5.44669
	106.227	7.25361	-0.735904	5.44669
	106.227	7.25361	-0.702863	5.44669
	106.227	7.25361	-0.69714	5.44669
	106.227	7.25361	-0.707289	5.44669
	106.227	7.25361	-0.70583	5.44669
	106.227	7.25361	-0.708256	5.44669
	106.227	7.25361	-0.710843	5.44669
	106.227	7.25361	-0.695489	5.44669
	106.249	7.25361	-0.677801	5.44669
	106.307	7.25361	-0.674213	5.44669
	106.353	7.25361	-0.678737	5.44669
	106.379	7.25361	-0.681867	5.44669
	106.422	7.25361	-0.681563	5.44669
	106.461	7.25361	-0.680322	5.44669
	106.467	7.25361	-0.679911	5.44669
	106.434	7.25361	-0.680179	5.44669
	106.37	7.25361	-0.680438	5.44669
	106.347	7.25361	-0.680451	5.44669
	106.404	7.25361	-0.680364	5.44669
	106.465	7.25361	-0.688194	5.44669
	106.475	7.25361	-0.708493	5.44669
	106.458	7.25361	-0.716902	5.44669
	106.47	7.25361	-0.697894	5.44669
	106.529	7.25361	-0.676647	5.44669
	106.557	7.20442	-0.672873	5.44669
	106.527	7.07765	-0.686457	5.44669
	106.545	7.02521	-0.710435	5.44669
	106.615	7.14403	-0.718335	5.44669
	106.623	7.22759	-0.705675	5.4507
	106.6	7.07519	-0.712126	5.46104
	106.631	6.81109	-0.737377	5.46531
	106.682	6.67844	-0.740647	5.45562
	106.697	6.70468	-0.724378	5.4448
	106.686	6.76091	-0.707157	5.44287
	106.676	6.77483	-0.696393	5.44579
	106.676	6.76063	-0.704397	5.44767
	106.679	6.74972	-0.712588	5.44742
	106.681	6.7502	-0.705464	5.44664
	106.68	6.75428	-0.714089	5.44641
	106.679	6.75582	-0.746145	5.44658
	106.679	6.75501	-0.760611	5.44674
	106.679	6.75413	-0.732313	5.44675
	106.68	6.75404	-0.68807	5.44669
	106.68	6.75432	-0.66741	5.44667
	106.68	6.75447	-0.680423	5.44668
	106.68	6.75443	-0.7099	5.44669
	106.68	6.75436	-0.728134	5.44669
	106.702	6.75435	-0.726959	5.44669
	106.782	6.75437	-0.720249	5.44669
	106.863	6.75438	-0.717898	5.44669
	106.833	6.75438	-0.719305	5.44669
	106.741	6.75437	-0.720731	5.44669
	106.728	6.75437	-0.712958	5.44669
	106.779	6.75437	-0.692207	5.44669
	106.832	6.75437	-0.683588	5.44669
	106.884	6.75437	-0.710539	5.44669
	106.917	6.75437	-0.752176	5.44669
	106.918	6.75437	-0.764358	5.44669
	106.906	6.75437	-0.731733	5.44669
	106.902	6.75437	-0.686494	5.44669
	106.904	6.75437	-0.666956	5.44669
	106.906	6.75437	-0.672923	5.44669
	106.907	6.75437	-0.689931	5.44669
	106.906	6.75437	-0.711874	5.44669
	106.906	6.70518	-0.717703	5.44669
	106.906	6.57841	-0.697028	5.44669
	106.906	6.52598	-0.676	5.44669
	106.906	6.6448	-0.680781	5.44669
	106.906	6.77755	-0.714858	5.44669
	106.906	6.80111	-0.74707	5.44669
	106.928	6.71622	-0.735818	5.44669
	106.986	6.56637	-0.701914	5.44669
	107.009	6.517	-0.696773	5.44669
	106.956	6.64531	-0.707472	5.44669
	106.895	6.73177	-0.698167	5.44669
	106.907	6.5772	-0.687993	5.44669
	107.003	6.31117	-0.702389	5.44669
	107.117	6.17847	-0.722337	5.44669
	107.165	6.25457	-0.735077	5.44669
	107.15	6.43787	-0.75057	5.44669
	107.128	6.50411	-0.755262	5.44669
	107.124	6.37094	-0.736412	5.44669
	107.13	6.22726	-0.716553	5.44669
	107.134	6.20422	-0.705434	5.44669
	107.134	6.24402	-0.690589	5.44669
	107.132	6.26863	-0.677721	5.44669
[truncated: 712 more rows]
