# Supplementary material for: Design of a cosmetic glove stiffness compensation mechanism for toddler-sized hand prostheses
Source: PLoS One. 2017 Aug 11;12(8):e0183233. doi: 10.1371/journal.pone.0183233 (PMC5553851; doi:10.1371/journal.pone.0183233)
Supplement: S1 Dataset — (ZIP) [file pone.0183233.s001.zip › 02 Spring measurements/RVS4_1.xlsx]

## Sheet: RVS4_1
LabVIEW Measurement
Writer_Version	2
Reader_Version	2
Separator	Tab
Decimal_Separator	.
Multi_Headings	No
X_Columns	No
Time_Pref	Absolute
Operator	localadmin
Date	2013-09-24
Time	00:15:26.357000
***End_of_Header***
Channels	4
Samples	10	10	10	10
Date	2013-09-24	2013-09-24	2013-09-24	2013-09-24
Time	00:15:42.457000	00:15:42.457000	00:15:42.457000	00:15:42.458000
Y_Unit_Label	mm	N	N	Pa
X_Dimension	Time	Time	Time	Time
X0	0	0	0	0
Delta_X	0.01	0.01	0.01	0.01
***End_of_Header***
X_Value	Voltage LVDT (Filtered)	Voltage Load Cell (Filtered)	Voltage Pinch Load Cell (Filtered)	Voltage Pressure (Filtered)	Comment
	112.563	0.264306	-0.686807	5.44669
	112.563	0.264307	-0.67483	5.44669
	112.541	0.264307	-0.708839	5.44669
	112.483	0.264307	-0.746714	5.44669
	112.46	0.264307	-0.737817	5.44669
	112.513	0.264307	-0.695008	5.44669
	112.574	0.264307	-0.668311	5.44669
	112.584	0.264307	-0.678327	5.44669
	112.568	0.264307	-0.7087	5.44669
	112.558	0.264307	-0.720505	5.44669
	112.559	0.264307	-0.699331	5.44669
	112.563	0.264307	-0.675969	5.44669
	112.565	0.264307	-0.672078	5.44669
	112.564	0.264307	-0.686365	5.44669
	112.563	0.264307	-0.71068	5.44669
	112.563	0.264307	-0.71847	5.44669
	112.563	0.264307	-0.705644	5.44669
	112.563	0.264307	-0.712066	5.44669
	112.563	0.264307	-0.745233	5.44669
	112.563	0.313497	-0.760947	5.44669
	112.563	0.440273	-0.732779	5.44669
	112.563	0.492705	-0.696016	5.44669
	112.563	0.373887	-0.695432	5.44669
	112.563	0.241132	-0.716885	5.44669
	112.563	0.217568	-0.727446	5.44669
	112.563	0.253272	-0.71659	5.44669
	112.563	0.325536	-0.699206	5.44669
	112.563	0.449245	-0.702215	5.44669
	112.563	0.492185	-0.718544	5.44669
	112.563	0.37048	-0.733593	5.44669
	112.563	0.23989	-0.743432	5.44669
	112.563	0.218259	-0.735813	5.44669
	112.563	0.254002	-0.728112	5.44669
	112.563	0.276407	-0.735305	5.44669
	112.563	0.273046	-0.726535	5.44669
	112.563	0.263668	-0.694393	5.44669
	112.563	0.260933	-0.679943	5.44669
	112.563	0.263121	-0.700407	5.44669
	112.563	0.26501	-0.716505	5.44669
	112.563	0.265023	-0.708482	5.44669
	112.563	0.264357	-0.706083	5.44669
	112.563	0.264074	-0.708989	5.44669
	112.563	0.264192	-0.703356	5.44669
	112.563	0.264342	-0.714485	5.44669
	112.563	0.264363	-0.73919	5.44669
	112.563	0.264318	-0.732698	5.44669
	112.563	0.264292	-0.695545	5.44669
	112.563	0.264297	-0.670357	5.44669
	112.563	0.264308	-0.678993	5.44669
	112.563	0.215121	-0.708252	5.44669
	112.563	0.088343	-0.720081	5.44669
	112.541	0.035909	-0.707183	5.44669
	112.483	0.154726	-0.712138	5.44669
	112.437	0.287482	-0.744716	5.44669
	112.434	0.311046	-0.760705	5.44669
	112.47	0.275343	-0.732861	5.44669
	112.535	0.252268	-0.688266	5.44669
	112.579	0.255334	-0.675168	5.44669
	112.579	0.264827	-0.700591	5.44669
	112.564	0.267714	-0.71828	5.44669
	112.558	0.265549	-0.70916	5.44669
	112.561	0.263617	-0.705736	5.44669
	112.564	0.263576	-0.708603	5.44669
	112.564	0.264247	-0.695446	5.44669
	112.563	0.264542	-0.67858	5.44669
	112.563	0.264427	-0.674554	5.44669
	112.563	0.264274	-0.678604	5.44669
	112.563	0.264251	-0.68956	5.44669
	112.541	0.264295	-0.709692	5.44669
	112.483	0.264322	-0.716919	5.44669
	112.46	0.264318	-0.697475	5.44669
	112.513	0.264306	-0.676466	5.44669
	112.574	0.264303	-0.680817	5.44669
	112.584	0.264306	-0.706837	5.44669
	112.568	0.264308	-0.726709	5.44669
	112.558	0.264308	-0.735321	5.44669
	112.559	0.264307	-0.749117	5.44669
	112.563	0.264307	-0.754567	5.44669
	112.565	0.264307	-0.728766	5.44669
	112.564	0.264307	-0.688739	5.44669
	112.563	0.264307	-0.676823	5.44669
	112.563	0.264307	-0.708987	5.44669
	112.563	0.264307	-0.753938	5.44669
	112.563	0.264307	-0.773519	5.44669
	112.563	0.264307	-0.759803	5.44669
	112.563	0.264307	-0.730415	5.44669
	112.563	0.264307	-0.712468	5.44669
	112.563	0.264307	-0.713732	5.44669
	112.563	0.264307	-0.720377	5.44669
	112.563	0.264307	-0.714798	5.44669
	112.563	0.264307	-0.700976	5.44669
	112.563	0.264307	-0.703595	5.44669
	112.563	0.264307	-0.718493	5.44669
	112.563	0.264307	-0.733081	5.44669
	112.563	0.264307	-0.743236	5.44669
	112.563	0.264307	-0.728042	5.44669
	112.563	0.264307	-0.700068	5.44669
	112.563	0.264307	-0.698771	5.44669
	112.563	0.264307	-0.716837	5.44669
	112.563	0.264307	-0.726238	5.44669
	112.563	0.264307	-0.723971	5.44669
	112.563	0.264307	-0.727586	5.44669
	112.563	0.264307	-0.739028	5.44669
	112.541	0.264307	-0.73611	5.44669
	112.483	0.264307	-0.721932	5.44669
	112.46	0.264307	-0.707752	5.44669
	112.513	0.264307	-0.697512	5.44669
	112.574	0.264307	-0.712525	5.44669
	112.584	0.264307	-0.748325	5.44669
	112.568	0.264307	-0.769951	5.44669
	112.558	0.264307	-0.768181	5.44669
	112.559	0.264307	-0.752181	5.44669
	112.563	0.264307	-0.721298	5.44669
	112.565	0.264307	-0.686507	5.44669
	112.564	0.264307	-0.67068	5.44669
	112.563	0.264307	-0.682349	5.44669
	112.563	0.264307	-0.709545	5.44669
	112.563	0.264307	-0.71943	5.44669
	112.563	0.264307	-0.706451	5.44669
	112.563	0.264307	-0.712063	5.44669
	112.563	0.264307	-0.744945	5.44669
	112.563	0.264307	-0.760828	5.44669
	112.563	0.264307	-0.732831	5.44669
	112.541	0.264307	-0.68821	5.44669
	112.483	0.264307	-0.667285	5.44669
	112.46	0.264307	-0.67245	5.44669
	112.513	0.264307	-0.681746	5.44669
	112.574	0.264307	-0.683755	5.44669
	112.584	0.264307	-0.681285	5.44669
	112.568	0.264307	-0.679535	5.44669
	112.558	0.264307	-0.68755	5.44669
	112.559	0.264307	-0.716389	5.44669
	112.563	0.264307	-0.745297	5.44669
	112.565	0.264307	-0.742401	5.44669
	112.564	0.264307	-0.722289	5.44669
	112.563	0.264307	-0.713529	5.44669
	112.563	0.264307	-0.716792	5.44669
	112.563	0.264307	-0.713367	5.44669
	112.563	0.264307	-0.70165	5.44669
	112.563	0.264307	-0.712256	5.44669
	112.563	0.264307	-0.74674	5.44669
	112.563	0.264307	-0.761512	5.44669
	112.541	0.264307	-0.73248	5.44669
	112.461	0.264307	-0.69569	5.44669
	112.358	0.264307	-0.703272	5.44669
	112.308	0.264307	-0.737273	5.44669
	112.318	0.264307	-0.735889	5.44669
	112.34	0.264307	-0.697564	5.44669
	112.345	0.264307	-0.670068	5.44669
	112.339	0.264307	-0.678154	5.44669
	112.335	0.264307	-0.715874	5.44669
	112.335	0.264307	-0.756301	5.44669
	112.337	0.313497	-0.764183	5.44669
	112.337	0.440273	-0.730192	5.44669
	112.337	0.492705	-0.693781	5.44669
	112.337	0.423077	-0.703286	5.44669
	112.337	0.417098	-0.737957	5.44669
	112.315	0.495156	-0.736171	5.44669
	112.257	0.588007	-0.697439	5.44669
	112.211	0.706725	-0.677786	5.44669
	112.185	0.789674	-0.69842	5.44669
	112.142	0.79271	-0.716439	5.44669
	112.103	0.766159	-0.70916	5.44669
	112.097	0.803412	-0.714262	5.44669
	112.108	0.983857	-0.744903	5.44669
	112.114	1.21838	-0.760029	5.44669
	112.113	1.32893	-0.732511	5.44669
	112.11	1.30399	-0.68836	5.44669
	112.11	1.25616	-0.675332	5.44669
	112.11	1.2453	-0.708497	5.44669
	112.111	1.2578	-0.746392	5.44669
	112.111	1.2669	-0.737803	5.44669
	112.111	1.31547	-0.702987	5.44669
	112.11	1.48793	-0.696517	5.44669
	112.11	1.71509	-0.714854	5.44669
	112.111	1.82539	-0.734079	5.44669
	112.111	1.80296	-0.744948	5.44669
	112.111	1.75628	-0.736276	5.44669
	112.111	1.745	-0.719896	5.44669
	112.111	1.75692	-0.714711	5.44669
	112.111	1.76593	-0.72601	5.44669
	112.111	1.76547	-0.741667	5.44669
	112.111	1.76207	-0.729906	5.44669
	112.111	1.76081	-0.693537	5.44669
	112.111	1.76149	-0.678385	5.44669
	112.111	1.76222	-0.700059	5.44669
	112.111	1.76229	-0.724783	5.44669
	112.111	1.76205	-0.729061	5.44669
	112.111	1.76194	-0.714451	5.44669
	112.111	1.76197	-0.689864	5.44669
	112.111	1.76202	-0.674203	5.44669
	112.111	1.76204	-0.674712	5.44669
	112.111	1.76202	-0.688097	5.44669
	112.111	1.76201	-0.71834	5.44669
	112.111	1.76201	-0.745921	5.44669
	112.088	1.76202	-0.741969	5.44669
	112.008	1.76202	-0.729757	5.44669
	111.905	1.76202	-0.741669	5.44669
	111.855	1.76202	-0.761344	5.44669
	111.866	1.76202	-0.759119	5.44669
	111.887	1.76202	-0.734465	5.44669
	111.892	1.8112	-0.714409	5.44669
	111.887	1.98717	-0.713105	5.44669
	111.882	2.16638	-0.727295	5.44669
	111.883	2.14918	-0.750648	5.44669
	111.862	2.07358	-0.765941	5.44669
	111.783	2.14566	-0.757846	5.44669
	111.679	2.26737	-0.724426	5.44669
	111.629	2.30298	-0.685798	5.44669
	111.639	2.27625	-0.669269	5.44669
	111.661	2.25265	-0.682011	5.44669
	111.666	2.20312	-0.709904	5.44669
	111.66	2.0846	-0.7197	5.44669
	111.656	2.03574	-0.706437	5.44669
	111.656	2.15313	-0.71196	5.44669
	111.658	2.28401	-0.744907	5.44669
	111.636	2.3073	-0.768719	5.44669
	111.578	2.27215	-0.761008	5.44669
	111.554	2.2494	-0.724756	5.44669
	111.608	2.3016	-0.692682	5.44669
	111.668	2.43772	-0.696894	5.44669
	111.657	2.54219	-0.718684	5.44669
	111.583	2.54802	-0.72768	5.44669
	111.527	2.46579	-0.723919	5.44669
	111.524	2.32337	-0.71918	5.4507
	111.543	2.22698	-0.710667	5.46104
	111.529	2.22678	-0.691798	5.46531
	111.468	2.3085	-0.684231	5.45562
	111.418	2.4487	-0.703083	5.4448
	111.414	2.54435	-0.716095	5.44287
	111.429	2.59421	-0.699487	5.44579
	111.437	2.68893	-0.685473	5.44767
	111.435	2.77714	-0.708734	5.44742
	111.431	2.74173	-0.742878	5.44664
	111.43	2.59104	-0.736246	5.44641
	111.431	2.52395	-0.703584	5.44658
	111.432	2.64517	-0.705191	5.44674
	111.432	2.78415	-0.743134	5.44675
	111.409	2.80947	-0.76252	5.44669
	111.33	2.77229	-0.742055	5.44667
	111.226	2.74797	-0.724202	5.44668
	111.176	2.75104	-0.73149	5.44669
	111.187	2.76098	-0.726333	5.44669
	111.208	2.76405	-0.703536	5.44669
	111.213	2.7618	-0.708704	5.44669
	111.208	2.75977	-0.736753	5.44669
	111.204	2.75972	-0.73374	5.44669
	111.204	2.76042	-0.696848	5.44669
	111.205	2.76073	-0.678403	5.44669
	111.206	2.76061	-0.698888	5.44669
	111.206	2.76045	-0.716416	5.44669
	111.205	2.76043	-0.708984	5.44669
	111.205	2.76047	-0.706325	5.44669
	111.205	2.7605	-0.716783	5.44669
	111.205	2.7605	-0.723522	5.44669
	111.205	2.76049	-0.714981	5.44669
	111.205	2.76048	-0.692056	5.44669
	111.205	2.76049	-0.674933	5.44669
	111.205	2.76049	-0.674238	5.44669
	111.205	2.76049	-0.679769	5.44669
	111.205	2.76049	-0.690161	5.44669
	111.205	2.76049	-0.709529	5.44669
	111.205	2.76049	-0.716638	5.44669
	111.205	2.80968	-0.705286	5.44669
	111.205	2.93645	-0.704696	5.44669
	111.183	2.98888	-0.717414	5.44669
	111.126	2.87007	-0.724366	5.44669
	111.102	2.73731	-0.71511	5.44669
	111.156	2.76294	-0.69968	5.44669
	111.194	2.92542	-0.710811	5.44669
	111.124	3.00092	-0.746835	5.44669
	111.005	2.87904	-0.769937	5.44669
	110.945	2.73679	-0.760833	5.44669
	110.957	2.71034	-0.72425	5.44669
	110.982	2.74821	-0.684661	5.44669
	110.988	2.82241	-0.668856	5.44669
	110.982	2.99535	-0.674371	5.44669
	110.977	3.16439	-0.681992	5.44669
	110.977	3.09482	-0.683176	5.44669
	110.979	2.84553	-0.680955	5.44669
	110.98	2.74049	-0.679602	5.44669
	110.979	2.87947	-0.679825	5.44669
	110.979	3.03915	-0.680399	5.44669
	110.957	3.11598	-0.68056	5.44669
	110.899	3.19919	-0.680424	5.44669
	110.853	3.27299	-0.68818	5.44669
	110.827	3.28482	-0.708466	5.44669
	110.784	3.26521	-0.716896	5.44669
	110.745	3.25305	-0.697901	5.44669
	110.739	3.25497	-0.676652	5.44669
	110.75	3.2601	-0.680744	5.44669
	110.756	3.26157	-0.714611	5.44669
	110.755	3.26036	-0.74698	5.44669
	110.753	3.25933	-0.735868	5.44669
	110.729	3.25933	-0.694096	5.44669
	110.673	3.2597	-0.668622	5.44669
	110.627	3.25985	-0.678781	5.44669
	110.601	3.25978	-0.716651	5.44669
	110.558	3.2597	-0.748533	5.44669
	110.519	3.25969	-0.735794	5.44669
	110.513	3.25972	-0.693513	5.44669
	110.524	3.25973	-0.668404	5.44669
	110.53	3.25973	-0.671026	5.44669
	110.529	3.25972	-0.688621	5.44669
	110.526	3.25972	-0.712	5.44669
	110.525	3.25972	-0.726091	5.44669
	110.526	3.25972	-0.725356	5.44669
	110.527	3.25972	-0.712433	5.44669
	110.504	3.30891	-0.690335	5.44669
	110.424	3.43569	-0.682989	5.44669
	110.321	3.53731	-0.703083	5.44669
	110.271	3.54527	-0.716536	5.44669
	110.282	3.51414	-0.699672	5.44669
	110.303	3.54772	-0.677523	5.44669
	110.308	3.67907	-0.672608	5.44669
	110.302	3.78816	-0.686035	5.44669
	110.298	3.79762	-0.710353	5.44669
	110.299	3.76446	-0.71845	5.44669
	110.3	3.74747	-0.697882	5.44669
	110.301	3.75218	-0.683962	5.44669
	110.3	3.7602	-0.700801	5.44669
	110.3	3.76189	-0.715233	5.44669
	110.3	3.75974	-0.699937	5.44669
	110.3	3.75825	-0.685968	5.44669
	110.3	3.75838	-0.70091	5.44669
	110.278	3.75897	-0.722437	5.44669
	110.22	3.75917	-0.735645	5.44669
	110.197	3.75904	-0.742901	5.44669
	110.228	3.75892	-0.72699	5.44669
	110.209	3.75891	-0.691875	5.44669
	110.116	3.75895	-0.670855	5.44669
	110.05	3.75897	-0.680507	5.44669
	110.05	3.75897	-0.708709	5.44669
	110.073	3.75896	-0.727605	5.44669
	110.082	3.75895	-0.735031	5.44669
	110.078	3.75896	-0.740806	5.44669
	110.073	3.75896	-0.72633	5.44669
	110.072	3.75896	-0.692344	5.44669
	110.051	3.75896	-0.671286	5.44669
	109.995	3.75896	-0.67265	5.44669
	109.948	3.75896	-0.680407	5.44669
	109.922	3.75896	-0.683123	5.44669
	109.879	3.75896	-0.681496	5.44669
	109.84	3.75896	-0.687719	5.44669
	109.834	3.75896	-0.707891	5.44669
	109.845	3.75896	-0.72469	5.44669
	109.851	3.75896	-0.726229	5.44669
	109.85	3.75896	-0.721167	5.44669
	109.847	3.75896	-0.726413	5.44669
	109.824	3.80815	-0.747404	5.44669
	109.768	3.93492	-0.757023	5.44669
	109.722	3.98736	-0.730405	5.44669
	109.696	3.91773	-0.688553	5.44669
	109.653	3.96094	-0.668291	5.44669
	109.613	4.16577	-0.680621	5.44669
	109.608	4.31106	-0.709669	5.44669
	109.619	4.31096	-0.720096	5.44669
	109.625	4.26115	-0.698815	5.44669
	109.624	4.24062	-0.675898	5.44669
	109.621	4.24977	-0.672232	5.44669
	109.62	4.26091	-0.678584	5.44669
	109.621	4.26233	-0.682507	5.44669
	109.599	4.25896	-0.681886	5.44669
	109.542	4.25705	-0.688101	5.44669
	109.496	4.25744	-0.707913	5.44669
	109.47	4.25829	-0.716693	5.44669
	109.426	4.2585	-0.705883	5.44669
	109.387	4.25829	-0.704927	5.44669
	109.382	4.25813	-0.709428	5.44669
	109.415	4.25813	-0.703951	5.44669
	109.478	4.25819	-0.706707	5.44669
	109.501	4.25822	-0.710862	5.44669
	109.444	4.2582	-0.696048	5.44669
	109.384	4.25819	-0.678028	5.44669
	109.374	4.25819	-0.674109	5.44669
	109.39	4.25819	-0.678613	5.44669
	109.401	4.2582	-0.689723	5.44669
	109.399	4.2582	-0.717627	5.44669
	109.395	4.25819	-0.752915	5.44669
	109.393	4.25819	-0.76214	5.44669
	109.394	4.25819	-0.73054	5.44669
	109.395	4.30739	-0.686782	5.44669
	109.395	4.43416	-0.675372	5.44669
	109.395	4.48659	-0.709074	5.44669
	109.395	4.36777	-0.74662	5.44669
	109.395	4.28421	-0.745564	5.44669
	109.395	4.38742	-0.723145	5.44669
	109.395	4.47556	-0.712763	5.44669
	109.373	4.429	-0.724037	5.44669
	109.293	4.41996	-0.749404	5.44669
	109.189	4.48852	-0.758707	5.44669
	109.14	4.57849	-0.7304	5.44669
	109.15	4.69937	-0.695823	5.44669
	109.171	4.78425	-0.696197	5.44669
	109.176	4.78733	-0.709404	5.44669
	109.171	4.76011	-0.707052	5.44669
	109.167	4.69869	-0.715887	5.44669
	109.167	4.5765	-0.746334	5.44669
	109.169	4.53035	-0.767922	5.44669
	109.169	4.65017	-0.760167	5.44669
	109.169	4.78111	-0.724688	5.44669
	109.146	4.80356	-0.692952	5.44669
	109.089	4.76803	-0.697032	5.44669
	109.065	4.74543	-0.710775	5.44669
	109.119	4.74863	-0.699459	5.44669
	109.179	4.75801	-0.67949	5.44669
	109.168	4.7608	-0.673509	5.44669
	109.072	4.75864	-0.685713	5.44669
	108.958	4.75674	-0.717769	5.44669
	108.909	4.75671	-0.746529	5.44669
	108.924	4.75738	-0.742427	5.44669
	108.947	4.75766	-0.721862	5.44669
	108.951	4.75755	-0.713341	5.44669
	108.944	4.7574	-0.716865	5.44669
	108.94	4.75737	-0.713465	5.44669
	108.941	4.75742	-0.701665	5.44669
	108.92	4.75745	-0.704357	5.44669
	108.841	4.75744	-0.710697	5.44669
	108.737	4.80662	-0.696815	5.44669
	108.709	4.93339	-0.678409	5.44669
	108.777	5.03502	-0.673996	5.44669
	108.822	5.09217	-0.678431	5.44669
	108.774	5.18781	-0.681816	5.44669
	108.708	5.22464	-0.681651	5.44669
	108.693	5.0612	-0.688248	5.44669
	108.71	4.80914	-0.708058	5.44669
	108.722	4.73465	-0.716701	5.44669
	108.721	4.93633	-0.697965	5.44669
	108.716	5.21755	-0.676748	5.44669
	108.715	5.29062	-0.680761	5.44669
	108.715	5.12716	-0.714584	5.44669
	108.716	5.01781	-0.754833	5.44669
	108.694	5.12614	-0.771897	5.44669
	108.636	5.27477	-0.766675	5.44669
	108.59	5.30873	-0.750858	5.44669
	108.564	5.27173	-0.721279	5.44669
	108.521	5.24442	-0.68697	5.44669
	108.504	5.24618	-0.67088	5.44669
	108.556	5.25662	-0.682269	5.44669
	108.613	5.26038	-0.70944	5.44669
	108.623	5.25824	-0.719414	5.44669
	108.585	5.25601	-0.698611	5.44669
	108.518	5.25583	-0.676055	5.44669
	108.473	5.25655	-0.67237	5.44669
	108.474	5.25692	-0.678586	5.44669
	108.489	5.25681	-0.682459	5.44669
	108.495	5.25664	-0.681865	5.44669
	108.492	5.2566	-0.680238	5.44669
	108.489	5.25665	-0.679768	5.44669
	108.489	5.25668	-0.680149	5.44669
	108.49	5.25668	-0.680476	5.44669
	108.49	5.25667	-0.688348	5.44669
	108.49	5.25666	-0.708517	5.44669
	108.49	5.25666	-0.724729	5.44669
	108.49	5.25667	-0.726022	5.44669
	108.49	5.25667	-0.713196	5.44669
	108.468	5.25667	-0.690418	5.44669
	108.41	5.25667	-0.674882	5.44669
	108.386	5.25667	-0.674799	5.44669
	108.418	5.25667	-0.680022	5.44669
	108.421	5.25667	-0.682197	5.44669
	108.385	5.30586	-0.681245	5.44669
	108.365	5.48182	-0.680072	5.44669
	108.391	5.66103	-0.679919	5.44669
	108.435	5.64383	-0.680272	5.44669
	108.404	5.51904	-0.680474	5.44669
	108.302	5.41515	-0.688304	5.44669
	108.236	5.35766	-0.71637	5.44669
	108.24	5.41046	-0.752892	5.44669
	108.263	5.50853	-0.762577	5.44669
	108.272	5.58882	-0.738602	5.44669
	108.267	5.69516	-0.722733	5.44669
	108.262	5.77738	-0.732102	5.44669
	108.262	5.78452	-0.727112	5.44669
	108.263	5.75994	-0.695774	5.44669
	108.264	5.69818	-0.672446	5.44669
	108.264	5.57492	-0.679788	5.44669
	108.264	5.52843	-0.707843	5.44669
	108.263	5.64849	-0.727498	5.44669
	108.264	5.73047	-0.735294	5.44669
	108.241	5.62615	-0.740955	5.44669
	108.184	5.53811	-0.726299	5.44669
	108.16	5.63429	-0.700149	5.44669
	108.192	5.77026	-0.707296	5.44669
	108.172	5.80322	-0.745238	5.44669
	108.079	5.77032	-0.770524	5.44669
	108.013	5.74507	-0.769519	5.44669
	108.013	5.74624	-0.752539	5.44669
	108.036	5.7557	-0.720972	5.44669
	108.045	5.75925	-0.686244	5.44669
	108.041	5.75738	-0.670685	5.44669
	108.036	5.75533	-0.682445	5.44669
	108.035	5.75514	-0.717454	5.44669
	108.037	5.75579	-0.747567	5.44669
	108.038	5.75613	-0.735104	5.44669
	108.038	5.75604	-0.693567	5.44669
	108.037	5.75588	-0.668672	5.44669
	108.037	5.75584	-0.671119	5.44669
	108.037	5.75589	-0.680694	5.44669
	108.037	5.75592	-0.691658	5.44669
	108.037	5.75591	-0.717698	5.44669
	108.015	5.7559	-0.744386	5.44669
	107.935	5.7559	-0.733683	5.44669
	107.832	5.7559	-0.701974	5.44669
	107.804	5.7559	-0.705427	5.44669
	107.872	5.7559	-0.743806	5.44669
	107.917	5.7559	-0.762717	5.44669
	107.868	5.7559	-0.734028	5.44669
	107.803	5.7559	-0.695911	5.44669
	107.788	5.7559	-0.694943	5.44669
	107.804	5.7559	-0.708848	5.44669
	107.816	5.7559	-0.707265	5.44669
	107.816	5.7559	-0.708303	5.44669
	107.811	5.7559	-0.718223	5.44669
	107.809	5.80509	-0.723423	5.44268
	107.81	5.93187	-0.714427	5.43234
	107.811	5.9843	-0.69973	5.42806
	107.811	5.86548	-0.703203	5.43775
	107.811	5.78192	-0.710901	5.44858
	107.811	5.88513	-0.705181	5.4505
	107.811	5.97326	-0.706699	5.44759
	107.789	5.92671	-0.718292	5.44571
	107.731	5.96686	-0.731892	5.44595
	107.685	6.11301	-0.742809	5.44673
	107.659	6.07944	-0.728286	5.44696
	107.616	5.8531	-0.692451	5.44679
	107.577	5.69565	-0.670636	5.44663
	107.571	5.69834	-0.68021	5.44663
	107.582	5.75356	-0.708663	5.44668
	107.588	5.77544	-0.727691	5.44671
	107.587	5.81412	-0.727213	5.4467
	107.584	5.92871	-0.720513	5.44668
	107.584	6.02896	-0.725789	5.44668
	107.584	6.08986	-0.739504	5.44669
	107.585	6.18757	-0.729077	5.44669
	107.585	6.22392	-0.693958	5.44669
	107.585	6.05955	-0.678856	5.44669
	107.585	5.85646	-0.707977	5.44669
	107.585	5.85979	-0.752791	5.44669
	107.585	5.98731	-0.765527	5.44669
	107.585	6.09728	-0.739875	5.44669
	107.585	6.15634	-0.714347	5.44669
	107.585	6.10205	-0.703278	5.44669
	107.585	6.05198	-0.69047	5.44669
	107.585	6.14769	-0.678438	5.44669
	107.585	6.22099	-0.684142	5.44669
	107.585	6.12174	-0.70753	5.44669
	107.585	6.03892	-0.725818	5.44669
	107.585	6.13548	-0.734702	5.44669
	107.585	6.26976	-0.749174	5.44669
	107.585	6.30187	-0.762682	5.44669
	107.585	6.26921	-0.757004	5.44669
	107.585	6.24437	-0.725232	5.44669
	107.585	6.24562	-0.686434	5.44669
	107.585	6.25498	-0.66925	5.44669
	107.585	6.25845	-0.673906	5.44669
	107.585	6.25659	-0.681657	5.44669
	107.585	6.25457	-0.683201	5.44669
	107.585	6.25439	-0.681084	5.44669
	107.562	6.25503	-0.679648	5.44669
	107.505	6.25536	-0.679798	5.44669
	107.459	6.25527	-0.680372	5.44669
	107.455	6.25512	-0.688429	5.44669
	107.469	6.25508	-0.708588	5.44669
	107.454	6.25512	-0.716859	5.44669
	107.417	6.25515	-0.697842	5.44669
	107.447	6.25515	-0.676641	5.44669
	107.524	6.30433	-0.672889	5.44669
	107.509	6.4311	-0.678595	5.44669
	107.403	6.48353	-0.690149	5.44669
	107.33	6.36472	-0.709941	5.44669
	107.332	6.23196	-0.716814	5.44669
	107.38	6.2084	-0.705213	5.44669
	107.447	6.29329	-0.712474	5.44268
	107.466	6.44314	-0.745557	5.43234
	107.407	6.5417	-0.760938	5.42806
	107.346	6.54016	-0.73266	5.43775
	107.337	6.45695	-0.688099	5.44858
	107.354	6.36593	-0.667299	5.4505
	107.364	6.39758	-0.680367	5.44759
	107.362	6.49876	-0.717786	5.44571
	107.358	6.58787	-0.748445	5.44595
	107.357	6.6968	-0.735354	5.44673
	107.358	6.77698	-0.701231	5.44696
	107.336	6.78233	-0.704522	5.44679
	107.257	6.75774	-0.73582	5.44663
	107.153	6.7458	-0.742706	5.44663
	107.103	6.74958	-0.725794	5.44668
	107.114	6.75541	-0.707019	5.44671
	107.135	6.75651	-0.687961	5.4467
	107.14	6.7549	-0.676056	5.44668
	107.134	6.75383	-0.684036	5.44668
	107.13	6.75396	-0.708332	5.44669
	107.131	6.75439	-0.718321	5.44669
	107.132	6.75453	-0.698547	5.44669
	107.133	6.75443	-0.676416	5.44669
	107.132	6.75434	-0.672545	5.44669
	107.132	6.75434	-0.678531	5.44669
	107.132	6.75437	-0.682373	5.44669
	107.132	6.75439	-0.681849	5.44669
	107.132	6.75438	-0.680262	5.44669
	107.132	6.75437	-0.679784	5.44669
	107.11	6.75437	-0.688018	5.44669
	107.052	6.75437	-0.716496	5.44669
	107.029	6.75437	-0.745176	5.44669
	107.06	6.75437	-0.742312	5.44669
	107.063	6.75437	-0.730166	5.44669
	107.027	6.75437	-0.741718	5.44669
	106.985	6.75437	-0.753349	5.44669
	106.932	6.75437	-0.730894	5.44669
	106.894	6.75437	-0.697935	5.44669
	106.893	6.75437	-0.704777	5.44669
	106.905	6.75437	-0.737106	5.44669
	106.91	6.75437	-0.735284	5.44669
	106.908	6.75437	-0.705241	5.44669
	106.905	6.75437	-0.698358	5.44669
	106.905	6.75437	-0.706954	5.44669
	106.906	6.75437	-0.697386	5.44669
	106.906	6.80356	-0.68785	5.44669
	106.906	6.97953	-0.710477	5.44669
	106.906	7.15874	-0.750634	5.44669
	106.906	7.09235	-0.771604	5.44669
	106.906	6.88997	-0.760175	5.44669
	106.884	6.90962	-0.723381	5.44669
	106.826	7.15015	-0.684531	5.44669
	106.78	7.31851	-0.66911	5.44669
	106.754	7.26615	-0.674524	5.44669
	106.711	7.03089	-0.681966	5.44669
	106.672	6.82827	-0.68311	5.44669
	106.666	6.85678	-0.680936	5.44669
	106.677	6.99465	-0.687489	5.44669
	106.683	7.09999	-0.715865	5.44669
	106.682	7.15344	-0.7451	5.44669
	106.679	7.04924	-0.734634	5.44669
	106.679	6.82491	-0.702118	5.44669
	106.679	6.74238	-0.697279	5.44669
	106.68	6.93106	-0.707612	5.44669
	106.68	7.20973	-0.705916	5.44669
	106.68	7.33555	-0.708177	5.44669
	106.679	7.30126	-0.710779	5.44669
	106.68	7.24408	-0.695491	5.44669
	106.68	7.23263	-0.677825	5.44669
	106.68	7.2482	-0.674222	5.44669
	106.657	7.2588	-0.678733	5.44669
	106.6	7.25771	-0.681862	5.44669
	106.576	7.25348	-0.689433	5.44669
	106.63	7.2521	-0.708479	5.44669
	106.69	7.25302	-0.716456	5.44669
	106.701	7.2539	-0.697712	5.44669
	106.662	7.25394	-0.676729	5.44669
	106.572	7.25365	-0.680843	5.44669
	106.47	7.25351	-0.714625	5.44669
	106.425	7.25356	-0.74695	5.44669
	106.436	7.25362	-0.743722	5.44669
	106.457	7.25364	-0.730126	5.44669
	106.461	7.25362	-0.73333	5.44669
	106.455	7.2536	-0.724991	5.44669
	106.451	7.25361	-0.694448	5.44669
	106.452	7.25361	-0.672644	5.44669
	106.453	7.25361	-0.672472	5.44669
	106.454	7.25361	-0.679849	5.44669
	106.453	7.25361	-0.682953	5.44669
	106.453	7.25361	-0.681623	5.44669
	106.453	7.25361	-0.679962	5.44669
	106.453	7.25361	-0.679738	5.44669
	106.453	7.25361	-0.680235	5.44669
	106.431	7.25361	-0.680523	5.44669
	106.373	7.25361	-0.680466	5.44669
	106.327	7.25361	-0.688211	5.44669
	106.324	7.25361	-0.708464	5.44669
	106.36	7.25361	-0.724755	5.44669
	106.402	7.25361	-0.733923	5.44669
	106.367	7.25361	-0.741355	5.44669
	106.263	7.25361	-0.734824	5.44669
	106.199	7.25361	-0.720565	5.44669
	106.203	7.25361	-0.715507	5.44669
	106.227	7.25361	-0.726105	5.44669
	106.235	7.25361	-0.749295	5.44669
	106.23	7.25361	-0.757926	5.44669
	106.225	7.25361	-0.730112	5.44669
	106.225	7.25361	-0.688109	5.44669
	106.227	7.3028	-0.676081	5.44669
	106.228	7.42958	-0.7089	5.44669
	106.227	7.48201	-0.746295	5.44669
	106.227	7.36319	-0.74549	5.44669
	106.227	7.23044	-0.7311	5.44669
	106.227	7.25606	-0.73311	5.44669
	106.227	7.46773	-0.732423	5.44669
	106.227	7.67001	-0.730369	5.44669
	106.227	7.64975	-0.737457	5.44669
	106.227	7.51546	-0.726634	5.44669
	106.205	7.45788	-0.69367	5.44669
	106.125	7.52933	-0.679605	5.44669
	106.021	7.68568	-0.700523	5.44669
	105.972	7.79175	-0.716673	5.44669
	105.982	7.79105	-0.708511	5.44669
	106.003	7.75471	-0.706036	5.44669
	106.008	7.74	-0.716829	5.44669
	106.003	7.7468	-0.723645	5.44669
	105.999	7.75488	-0.722887	5.44669
	105.999	7.75585	-0.720182	5.44669
	106.001	7.75338	-0.711454	5.44669
	106.001	7.752	-0.691772	5.44669
	106.001	7.7523	-0.676069	5.44669
	106.001	7.75292	-0.674815	5.44669
	106.001	7.75307	-0.679606	5.44669
	106.001	7.75291	-0.682017	5.44669
	106.001	7.7528	-0.681317	5.44669
	106.001	7.7528	-0.680166	5.44669
	105.978	7.75285	-0.679933	5.44669
	105.899	7.75286	-0.680244	5.44669
	105.817	7.75285	-0.680457	5.44669
	105.825	7.75284	-0.680436	5.44669
	105.859	7.75284	-0.688222	5.44669
	105.827	7.75285	-0.708479	5.44669
	105.772	7.75285	-0.716887	5.44669
	105.755	7.75285	-0.705763	5.44669
	105.768	7.75285	-0.712678	5.44669
	105.778	7.75285	-0.737576	5.44669
	105.778	7.75285	-0.732664	5.44669
	105.775	7.75285	-0.696104	5.44669
	105.773	7.75285	-0.670603	5.44669
	105.774	7.75285	-0.671027	5.44669
	105.775	7.75285	-0.679969	5.44669
	105.775	7.75285	-0.691387	5.44669
	105.774	7.75285	-0.717843	5.44669
	105.774	7.75285	-0.752413	5.44669
	105.774	7.75285	-0.761853	5.44669
	105.774	7.75285	-0.730598	5.44669
	105.774	7.75285	-0.686909	5.44669
	105.774	7.75285	-0.675404	5.44669
	105.774	7.75285	-0.701172	5.44669
	105.752	7.75285	-0.71844	5.44669
	105.695	7.75285	-0.701149	5.44669
	105.671	7.75285	-0.677465	5.44669
	105.725	7.75285	-0.67993	5.44669
	105.785	7.75285	-0.713981	5.44669
	105.773	7.75285	-0.747005	5.44669
	105.7	7.75285	-0.736103	5.44669
	105.643	7.75285	-0.694185	5.44669
	105.619	7.75285	-0.668576	5.44669
	105.58	7.75285	-0.670859	5.44669
	105.542	7.75285	-0.680619	5.44669
	105.535	7.75285	-0.683849	5.44669
	105.545	7.80204	-0.681724	5.44669
	105.551	7.978	-0.687556	5.44669
	105.551	8.15721	-0.707742	5.44669
	105.548	8.09082	-0.724685	5.44669
	105.547	7.83925	-0.72628	5.44669
	105.548	7.68293	-0.72119	5.44669
	105.548	7.69507	-0.718534	5.44669
	105.548	7.80304	-0.719237	5.44669
	105.526	7.99901	-0.720476	5.44669
	105.468	8.16566	-0.720746	5.44669
	105.445	8.0869	-0.720418	5.44669
	105.498	7.88379	-0.712314	5.44669
	105.536	7.85835	-0.692049	5.44669
	105.49	7.97408	-0.675879	5.44669
	105.427	8.08938	-0.682508	5.44669
	105.413	8.20406	-0.707755	5.44669
	105.429	8.27734	-0.726493	5.44669
	105.418	8.27776	-0.727034	5.44669
	105.36	8.25355	-0.712993	5.44669
	105.309	8.24352	-0.697844	5.44669
	105.304	8.24797	-0.702923	5.44268
	105.297	8.2534	-0.719325	5.43234
	105.247	8.2541	-0.725797	5.42806
	105.221	8.25246	-0.715031	5.43775
	105.249	8.25152	-0.691268	5.44858
	105.251	8.25172	-0.674586	5.4505
	105.217	8.25213	-0.674373	5.44759
	105.175	8.25223	-0.679948	5.44571
	105.122	8.25213	-0.682318	5.44595
	105.084	8.25205	-0.681321	5.44673
	105.082	8.25205	-0.680061	5.44696
	105.094	8.25208	-0.679887	5.44679
	105.1	8.25209	-0.680262	5.44663
	105.098	8.25209	-0.680481	5.44663
	105.095	8.25208	-0.680439	5.44668
	105.094	8.25208	-0.680344	5.44671
	105.095	8.25208	-0.68819	5.4467
	105.096	8.25208	-0.708498	5.44668
	105.096	8.25208	-0.716906	5.44668
	105.073	8.25208	-0.705765	5.44669
	105.016	8.25208	-0.712672	5.44669
	104.992	8.25208	-0.737573	5.44669
	105.024	8.25208	-0.732665	5.44669
	105.004	8.25208	-0.696106	5.44669
	104.911	8.25208	-0.678474	5.44669
	104.845	8.30127	-0.699182	5.44669
	104.845	8.42805	-0.724384	5.44669
	104.868	8.52967	-0.729206	5.44669
	104.877	8.53763	-0.714653	5.44669
	104.873	8.50649	-0.697768	5.44669
	104.868	8.49089	-0.702301	5.44669
	104.867	8.44627	-0.71122	5.44669
	104.869	8.32696	-0.697765	5.44669
	104.87	8.27604	-0.67862	5.44669
	104.87	8.39283	-0.681618	5.44669
	104.869	8.5242	-0.706407	5.44669
	104.869	8.59709	-0.718374	5.44669
	104.869	8.68872	-0.699253	5.44669
	104.869	8.76745	-0.676694	5.44669
	104.869	8.72916	-0.67241	5.44669
	104.869	8.58063	-0.686246	5.44669
	104.869	8.51547	-0.718383	5.44669
	104.869	8.63674	-0.746597	5.44669
	104.869	8.77504	-0.734366	5.44669
	104.847	8.80007	-0.701474	5.44669
	104.789	8.763	-0.697104	5.44669
	104.766	8.73884	-0.715638	5.44669
	104.797	8.74193	-0.734199	5.4507
	104.778	8.75182	-0.74472	5.46104
	104.685	8.75487	-0.728267	5.46531
	104.619	8.75263	-0.691764	5.45562
	104.619	8.75061	-0.670355	5.4448
	104.642	8.75056	-0.672466	5.44287
	104.651	8.75125	-0.68066	5.44579
	104.647	8.75156	-0.683295	5.44767
	104.642	8.75144	-0.681478	5.44742
	104.641	8.75128	-0.679779	5.44664
	104.62	8.80045	-0.679713	5.44641
	104.541	8.92727	-0.68816	5.44658
	104.438	8.97973	-0.70871	5.44674
	104.41	8.86091	-0.724876	5.44675
	104.478	8.77733	-0.733887	5.44669
	104.523	8.88054	-0.749167	5.44667
	104.474	9.01787	-0.755098	5.44668
	104.408	9.09809	-0.728971	5.44669
	104.394	9.19067	-0.696507	5.44669
	104.41	9.26719	-0.696992	5.44669
	104.422	9.27683	-0.709494	5.44669
	104.421	9.25534	-0.698937	5.44669
	104.417	9.19398	-0.687597	5.44669
	104.415	9.06979	-0.70982	5.44669
	104.416	8.97358	-0.750449	5.44669
	104.417	8.96697	-0.76389	5.44669
	104.417	9.04594	-0.73215	5.44669
	104.417	9.18727	-0.686835	5.44669
	104.417	9.28436	-0.674821	5.44669
	104.417	9.28524	-0.700954	5.44669
	104.417	9.25276	-0.726426	5.44669
	104.417	9.2391	-0.729431	5.44669
	104.417	9.24497	-0.721893	5.44669
	104.417	9.25229	-0.725579	5.44669
	104.394	9.25327	-0.738926	5.44669
	104.337	9.25108	-0.736781	5.44669
	104.313	9.24981	-0.722249	5.44268
	104.367	9.25006	-0.715518	5.43234
	104.427	9.25061	-0.71764	5.42806
	104.438	9.25075	-0.720887	5.43775
	104.399	9.25062	-0.721486	5.44858
	104.309	9.25051	-0.712712	5.4505
	104.207	9.25051	-0.691835	5.44759
	104.162	9.25055	-0.675649	5.44571
	104.173	9.25057	-0.682487	5.44595
	104.194	9.25056	-0.707828	5.44673
	104.198	9.25055	-0.71866	5.44696
	104.192	9.25055	-0.706739	5.44679
	104.189	9.25055	-0.704586	5.44663
	104.189	9.25056	-0.708981	5.44663
	104.19	9.25056	-0.696014	5.44668
	104.191	9.25055	-0.686553	5.44671
	104.191	9.25055	-0.702551	5.4467
	104.19	9.25055	-0.722916	5.44668
	104.19	9.25055	-0.727392	5.44668
	104.19	9.25055	-0.714415	5.44669
	104.19	9.25055	-0.690442	5.44669
	104.168	9.25055	-0.674458	5.44669
	104.111	9.25055	-0.682484	5.44669
	104.087	9.25055	-0.70825	5.44669
	104.141	9.25055	-0.718838	5.44669
	104.201	9.25055	-0.706664	5.44669
	104.189	9.25055	-0.704491	5.44669
	104.093	9.25055	-0.708968	5.44669
	103.979	9.25055	-0.696042	5.44669
	103.931	9.25055	-0.678699	5.44669
	103.946	9.25055	-0.674392	5.44669
	103.968	9.25055	-0.686364	5.44669
	103.972	9.25055	-0.709857	5.44669
	103.966	9.25055	-0.725996	5.44669
	103.962	9.25055	-0.733948	5.44669
	103.962	9.25055	-0.740924	5.44669
	103.964	9.25055	-0.726764	5.44669
	103.965	9.25055	-0.700354	5.44669
	103.964	9.25055	-0.699345	5.44669
	103.964	9.29974	-0.716976	5.44669
	103.964	9.42652	-0.733963	5.44669
	103.964	9.47895	-0.752016	5.44669
	103.964	9.40933	-0.756265	5.44669
	103.964	9.40334	-0.728447	5.44669
	103.964	9.43221	-0.688002	5.44669
	103.964	9.3491	-0.676627	5.44669
	103.964	9.23942	-0.709167	5.44669
	103.964	9.21279	-0.746213	5.44669
	103.964	9.28819	-0.73749	5.44669
	103.964	9.43515	-0.695049	5.44669
	103.964	9.53587	-0.676316	5.44669
	103.942	9.58546	-0.706524	5.44669
	103.884	9.62907	-0.753086	5.44669
	103.861	9.54061	-0.766167	5.44669
	103.892	9.32638	-0.740038	5.44669
	103.895	9.24248	-0.714188	5.44669
	103.859	9.427	-0.711024	5.44669
	103.817	9.70441	-0.71863	5.44669
	103.764	9.78199	-0.715029	5.44669
	103.726	9.62178	-0.693822	5.44669
	103.725	9.51219	-0.675658	5.44669
	103.737	9.61925	-0.673914	5.44669
	103.742	9.76745	-0.687246	5.44669
	103.74	9.80167	-0.718267	5.44669
	103.737	9.76494	-0.746193	5.44669
	103.737	9.73765	-0.734239	5.44669
	103.715	9.73931	-0.693693	5.44669
	103.658	9.74972	-0.669032	5.44669
	103.634	9.75348	-0.671226	5.44669
	103.666	9.75136	-0.680611	5.44669
	103.646	9.74914	-0.683715	5.44669
	103.553	9.74896	-0.681671	5.44669
	103.488	9.74967	-0.679711	5.44669
	103.488	9.75004	-0.679616	5.44669
	103.51	9.74994	-0.688144	5.44669
	103.519	9.74976	-0.708737	5.44669
	103.515	9.74973	-0.724893	5.44669
	103.51	9.74977	-0.733884	5.44669
	103.51	9.74981	-0.74916	5.44669
	103.511	9.7498	-0.755096	5.44669
	103.512	9.74979	-0.736843	5.44669
	103.49	9.74979	-0.724664	5.44669
	103.432	9.74979	-0.733537	5.44669
	103.386	9.74979	-0.727027	5.44669
	103.382	9.74979	-0.695228	5.44669
	103.396	9.74979	-0.680119	5.44669
	103.381	9.74979	-0.708054	5.44669
	103.344	9.74979	-0.744504	5.44669
	103.352	9.74979	-0.73717	5.44669
	103.371	9.74979	-0.695522	5.44669
	103.332	9.74979	-0.668757	5.44669
	103.28	9.74979	-0.678331	5.44669
	103.267	9.74979	-0.708543	5.44669
	103.28	9.74979	-0.728309	5.44669
	103.289	9.74979	-0.727514	5.44669
	103.289	9.74979	-0.712549	5.44669
	103.285	9.74979	-0.689617	5.44669
	103.284	9.74979	-0.682647	5.44669
	103.285	9.79898	-0.703195	5.44669
	103.285	9.92576	-0.716705	5.44669
	103.285	10.0274	-0.707573	5.44669
	103.285	10.0353	-0.705631	5.44669
	103.285	9.95501	-0.709123	5.44669
	103.285	9.86182	-0.695701	5.44669
	103.285	9.94074	-0.678502	5.44669
	103.285	10.1686	-0.682301	5.44669
	103.285	10.3109	-0.706735	5.44669
	103.285	10.2521	-0.718268	5.44669
	103.285	10.0726	-0.699092	5.44669
	103.285	10.0018	-0.676664	5.44669
	103.285	10.1317	-0.672454	5.44669
	103.285	10.2757	-0.686276	5.44669
	103.285	10.3	-0.710508	5.44669
	103.285	10.2606	-0.71843	5.44669
	103.285	10.1865	-0.705689	5.44669
	103.263	10.0634	-0.704228	5.44669
	103.205	10.0213	-0.709204	5.44669
	103.182	10.094	-0.696235	5.44669
	103.236	10.0976	-0.678696	5.44669
	103.296	10.0666	-0.674322	5.44669
	103.284	10.1497	-0.678465	5.44669
	103.21	10.2601	-0.689585	5.44669
	103.176	10.2379	-0.709751	5.44669
	103.209	10.0356	-0.724806	5.44669
	103.194	9.83599	-0.725616	5.44669
	103.102	9.90326	-0.712999	5.44669
	103.035	10.1624	-0.69048	5.44669
	103.035	10.3216	-0.674978	5.44669
	103.057	10.308	-0.682688	5.44669
	103.067	10.2476	-0.716021	5.44669
	103.063	10.2274	-0.74688	5.44669
	103.058	10.2405	-0.735325	5.44669
	103.057	10.2531	-0.693904	5.44669
	103.059	10.2538	-0.676605	5.44669
	103.059	10.2496	-0.707052	5.44669
	103.059	10.2476	-0.753204	5.44669
	103.059	10.2482	-0.766029	5.44669
	103.059	10.2492	-0.739938	5.44669
	103.059	10.2494	-0.714196	5.44669
	103.059	10.2491	-0.703192	5.44669
	103.059	10.2981	-0.690488	5.44669
	103.059	10.4741	-0.678476	5.44669
	103.059	10.7026	-0.676281	5.44669
	103.059	10.763	-0.679365	5.44669
	103.059	10.5638	-0.681395	5.44669
	103.059	10.2887	-0.689013	5.44669
	103.037	10.1681	-0.708469	5.44669
	102.979	10.2033	-0.724472	5.44669
	102.933	10.259	-0.733803	5.44669
	102.929	10.2695	-0.749276	5.44669
	102.944	10.2541	-0.755173	5.44669
	102.951	10.2439	-0.728964	5.44669
	102.971	10.2943	-0.688606	5.44669
	103.003	10.4252	-0.676697	5.44669
	102.968	10.4789	-0.701111	5.44669
	102.869	10.3592	-0.717954	5.44669
	102.806	10.2747	-0.708839	5.44669
	102.809	10.4271	-0.705718	5.44669
	102.832	10.6915	-0.708709	5.44669
	102.841	10.8243	-0.703368	5.44669
	102.836	10.798	-0.714589	5.44669
	102.831	10.7417	-0.7471	5.44669
	102.831	10.7278	-0.768704	5.44669
	102.832	10.742	-0.768093	5.44669
	102.833	10.7037	-0.752588	5.44669
	102.833	10.5765	-0.7215	5.44669
	102.833	10.52	-0.686447	5.44669
	102.832	10.588	-0.670583	5.44669
	102.833	10.5948	-0.67446	5.44669
	102.833	10.5669	-0.689286	5.44669
	102.833	10.65	-0.711058	5.44669
	102.81	10.7103	-0.71759	5.44669
	102.753	10.61	-0.705142	5.44669
	102.729	10.4822	-0.712168	5.44669
	102.783	10.4541	-0.745454	5.44669
	102.843	10.5353	-0.761004	5.44669
	102.854	10.6853	-0.740594	5.44669
	102.838	10.7851	-0.716258	5.44669
	102.805	10.7841	-0.703823	5.44669
	102.726	10.7499	-0.690019	5.44669
	102.627	10.7361	-0.685926	5.44669
	102.601	10.7426	-0.704427	5.44669
	102.668	10.7502	-0.716056	5.44669
	102.712	10.7511	-0.706864	5.44669
	102.686	10.7488	-0.705565	5.44669
	102.678	10.7475	-0.709347	5.44669
	102.687	10.7478	-0.70369	5.44669
	102.649	10.7483	-0.706627	5.44669
	102.601	10.7485	-0.718792	5.44669
	102.59	10.6991	-0.724257	5.44669
	102.601	10.5722	-0.722445	5.44669
	102.61	10.5198	-0.71978	5.44669
	102.61	10.6387	-0.711442	5.44669
	102.606	10.7223	-0.699781	5.44669
	102.605	10.619	-0.704287	5.44669
	102.606	10.5309	-0.711337	5.44669
	102.607	10.6266	-0.704979	5.44669
	102.607	10.7625	-0.706459	5.44669
	102.606	10.7955	-0.710393	5.44669
	102.606	10.7627	-0.695939	5.44669
	102.606	10.7375	-0.686021	5.44669
	102.606	10.7386	-0.710225	5.44669
	102.606	10.7481	-0.743308	5.44669
	102.606	10.7516	-0.735896	5.44669
	102.606	10.7497	-0.695414	5.44669
	102.606	10.7477	-0.669164	5.44669
	102.606	10.7475	-0.670669	5.44669
	102.606	10.7481	-0.680331	5.44669
	102.606	10.7485	-0.683795	5.44669
	102.606	10.7484	-0.681805	5.44669
	102.606	10.7482	-0.687609	5.44669
	102.606	10.7482	-0.707736	5.44669
	102.606	10.7482	-0.716793	5.44669
	102.606	10.7483	-0.698118	5.44669
	102.606	10.7483	-0.68465	5.44669
	102.606	10.7483	-0.708875	5.44669
	102.606	10.7483	-0.74323	5.44669
	102.606	10.7483	-0.744214	5.44669
	102.606	10.7483	-0.731655	5.44669
	102.606	10.7483	-0.741666	5.44669
	102.606	10.7483	-0.752798	5.44669
	102.606	10.7483	-0.730681	5.44669
	102.606	10.7483	-0.698042	5.44669
	102.606	10.7483	-0.704898	5.44669
	102.606	10.7483	-0.737118	5.44669
	102.606	10.7483	-0.743118	5.44669
	102.606	10.7483	-0.725505	5.44669
	102.606	10.7483	-0.706752	5.44669
	102.606	10.7483	-0.695822	5.44669
	102.606	10.7483	-0.712173	5.44669
	102.606	10.7483	-0.740907	5.44669
	102.606	10.7483	-0.73424	5.44669
	102.606	10.7483	-0.69558	5.44669
	102.606	10.7483	-0.669823	5.44669
	102.606	10.7483	-0.678757	5.44669
	102.584	10.7483	-0.716214	5.44669
	102.527	10.7483	-0.748358	5.44669
	102.503	10.7483	-0.735876	5.44268
	102.557	10.7483	-0.70148	5.43234
	102.617	10.7483	-0.696571	5.42806
	102.627	10.7483	-0.715412	5.43775
	102.611	10.7483	-0.726423	5.44858
	102.601	10.7483	-0.716685	5.4505
	102.602	10.7483	-0.691738	5.44759
	102.607	10.7483	-0.682066	5.44571
	102.608	10.7483	-0.710068	5.44595
	102.607	10.7483	-0.744649	5.44673
	102.606	10.7483	-0.736514	5.44696
	102.606	10.7483	-0.695196	5.44679
	102.606	10.7483	-0.668853	5.44663
	102.606	10.7483	-0.678487	5.44663
	102.606	10.7483	-0.716445	5.44668
	102.606	10.7483	-0.748551	5.44671
	102.606	10.7483	-0.735875	5.4467
	102.606	10.7483	-0.69354	5.44668
	102.606	10.7483	-0.668387	5.44668
	102.584	10.7483	-0.67888	5.44669
	102.527	10.7483	-0.708905	5.44669
	102.503	10.7483	-0.720395	5.44669
	102.557	10.7483	-0.699212	5.44669
	102.617	10.7483	-0.675958	5.44669
	102.627	10.7483	-0.672116	5.44669
	102.611	10.7483	-0.678514	5.44669
	102.601	10.7483	-0.682519	5.44669
	102.602	10.7483	-0.681915	5.44669
	102.607	10.7483	-0.688109	5.44669
	102.608	10.7483	-0.707906	5.44669
	102.607	10.7483	-0.724557	5.44669
	102.606	10.7483	-0.726168	5.44669
	102.606	10.7483	-0.713318	5.44669
	102.584	10.7483	-0.698288	5.44669
	102.527	10.7483	-0.702993	5.44669
	102.503	10.7483	-0.711326	5.44669
	102.557	10.7483	-0.705434	5.44669
	102.594	10.7483	-0.706654	5.44669
	102.548	10.7483	-0.718183	5.44669
	102.508	10.7483	-0.723992	5.44669
	102.529	10.7483	-0.71468	5.44669
	102.511	10.7483	-0.691763	5.44669
	102.444	10.7483	-0.674917	5.44669
	102.46	10.7483	-0.682207	5.44669
	102.562	10.7483	-0.715841	5.44669
	102.634	10.7483	-0.754846	5.44669
	102.632	10.7483	-0.763585	5.44669
	102.607	10.7483	-0.73833	5.44669
	102.597	10.7483	-0.722261	5.44669
	102.602	10.7483	-0.732001	5.44669
	102.608	10.7483	-0.727237	5.44669
	102.608	10.7483	-0.703733	5.44669
	102.607	10.7483	-0.708465	5.44669
	102.606	10.7483	-0.744454	5.44669
	102.606	10.7483	-0.76978	5.44669
	102.606	10.7483	-0.761615	5.44669
	102.606	10.7483	-0.724634	5.44669
	102.606	10.7483	-0.684544	5.44669
	102.606	10.7483	-0.66867	5.44669
	102.606	10.7483	-0.682206	5.44669
	102.606	10.7483	-0.710199	5.44669
	102.606	10.7483	-0.727625	5.44669
	102.606	10.7483	-0.72664	5.44669
	102.606	10.7483	-0.712426	5.44669
	102.606	10.7483	-0.689876	5.44669
	102.606	10.7483	-0.674928	5.44669
	102.606	10.7483	-0.682882	5.44669
	102.606	10.7483	-0.708249	5.44669
	102.606	10.7483	-0.718697	5.44669
	102.584	10.7483	-0.706604	5.44669
	102.527	10.7483	-0.712387	5.44669
	102.48	10.7483	-0.737155	5.44669
	102.455	10.7483	-0.740462	5.44669
	102.411	10.7483	-0.724379	5.44669
	102.395	10.7483	-0.707224	5.44669
	102.469	10.7483	-0.69642	5.44669
	102.583	10.7483	-0.712256	5.44669
	102.617	10.7483	-0.7486	5.44669
	102.548	10.7483	-0.762292	5.44669
	102.478	10.7483	-0.732145	5.44669
	102.446	10.7483	-0.695273	5.44669
	102.409	10.7483	-0.695346	5.44669
	102.397	10.7483	-0.709243	5.44669
	102.448	10.7483	-0.699417	5.44669
	102.503	10.7483	-0.680016	5.44669
	102.535	10.7483	-0.681615	5.44669
	102.577	10.7483	-0.70591	5.44669
	102.592	10.7483	-0.718166	5.44669
	102.517	10.7483	-0.707214	5.44669
	102.403	10.7483	-0.70496	5.44669
	102.348	10.7483	-0.708969	5.44669
	102.382	10.7483	-0.695876	5.44669
	102.485	10.7483	-0.6865	5.44669
	102.594	10.7483	-0.702578	5.44669
	102.638	10.7483	-0.715076	5.44669
	102.6	10.7483	-0.70711	5.44669
	102.522	10.7483	-0.713887	5.44669
	102.473	10.7483	-0.745475	5.44669
	102.453	10.7483	-0.760401	5.44669
	102.436	10.7483	-0.740335	5.44669
	102.476	10.7483	-0.716363	5.44669
	102.55	10.7483	-0.703959	5.44669
	102.552	10.7483	-0.690039	5.44669
	102.502	10.7483	-0.685886	5.44669
	102.454	10.7483	-0.704403	5.44669
	102.426	10.7483	-0.71606	5.44669
	102.471	10.7483	-0.699003	5.44669
	102.551	10.7483	-0.677412	5.44669
	102.532	10.7483	-0.6728	5.44669
	102.423	10.7483	-0.678284	5.44669
	102.373	10.7483	-0.682179	5.44669
	102.433	10.7483	-0.681855	5.44669
	102.505	10.7483	-0.688204	5.44669
	102.541	10.7483	-0.707967	5.44669
	102.579	10.7483	-0.724549	5.44669
	102.612	10.7483	-0.734014	5.44669
	102.595	10.7483	-0.741466	5.44669
	102.529	10.7483	-0.734839	5.44669
	102.5	10.7483	-0.728403	5.44669
	102.555	10.7483	-0.743644	5.44669
	102.617	10.7483	-0.754783	5.44669
	102.628	10.7483	-0.73081	5.44669
	102.612	10.7483	-0.68952	5.44669
	102.578	10.7483	-0.676423	5.44669
	102.522	10.7483	-0.708542	5.44669
	102.503	10.7483	-0.746023	5.44669
	102.558	10.7483	-0.737633	5.44669
	102.595	10.7483	-0.703047	5.44669
	102.525	10.7483	-0.696603	5.44669
	102.405	10.7483	-0.706998	5.44669
	102.346	10.7483	-0.698029	5.44669
	102.358	10.7483	-0.688103	5.44669
	102.383	10.7483	-0.702484	5.44669
	102.389	10.7483	-0.714467	5.44669
	102.405	10.7483	-0.699018	5.44669
	102.458	10.7483	-0.677985	5.44669
	102.482	10.7975	-0.680905	5.44669
	102.452	10.9242	-0.706334	5.44669
	102.472	10.9767	-0.726467	5.44669
	102.565	10.8578	-0.727528	5.44669
	102.608	10.7251	-0.713209	5.44669
	102.528	10.7015	-0.697759	5.44669
	102.424	10.7372	-0.702811	5.44669
	102.423	10.7603	-0.711437	5.44669
	102.484	10.7572	-0.697675	5.44669
	102.513	10.7477	-0.678506	5.44669
	102.505	10.7449	-0.673731	5.44669
	102.513	10.747	-0.678285	5.44669
	102.545	10.749	-0.681849	5.44669
	102.538	10.749	-0.689587	5.44669
	102.52	10.7483	-0.708548	5.44669
	102.56	10.748	-0.724301	5.44669
	102.612	10.7481	-0.733703	5.44669
	102.624	10.7483	-0.749295	5.44669
	102.589	10.7483	-0.763087	5.44669
	102.522	10.7483	-0.757131	5.44669
	102.477	10.7482	-0.733011	5.44669
	102.455	10.7483	-0.722377	5.44669
	102.435	10.7483	-0.733948	5.44669
	102.453	10.7483	-0.735883	5.44268
	102.47	10.7483	-0.723651	5.43234
	102.449	10.7483	-0.708554	5.42806
	102.475	10.7483	-0.689367	5.43775
	102.545	10.7483	-0.676099	5.44858
	102.528	10.7483	-0.683554	5.45451
	102.424	10.7483	-0.708115	5.46194
	102.374	10.7483	-0.726272	5.46433
	102.434	10.7483	-0.734684	5.45489
	102.505	10.7483	-0.749005	5.44484
	102.518	10.7483	-0.762617	5.44315
	102.477	10.7483	-0.764907	5.44589
	102.429	10.7483	-0.761294	5.44761
	102.442	10.7483	-0.751138	5.44736
	102.49	10.7483	-0.723317	5.44664
	102.531	10.7483	-0.687725	5.44643
	102.558	10.7483	-0.670472	5.4466
	102.537	10.7483	-0.68183	5.44674
	102.515	10.7483	-0.717271	5.44674
	102.536	10.7483	-0.747709	5.44669
	102.533	10.7483	-0.743099	5.44667
	102.5	10.7483	-0.729595	5.44668
	102.46	10.7483	-0.733329	5.44669
	102.429	10.7483	-0.73305	5.44669
	102.448	10.7483	-0.722683	5.44669
	102.492	10.7483	-0.717026	5.44669
	102.53	10.7483	-0.718118	5.44669
	102.557	10.7483	-0.71268	5.44669
	102.514	10.7483	-0.700891	5.44669
	102.414	10.7483	-0.704312	5.44669
	102.375	10.7483	-0.710953	5.44669
	102.46	10.7483	-0.696938	5.44669
	102.564	10.7483	-0.68624	5.4507
	102.564	10.7483	-0.702091	5.46104
	102.524	10.7483	-0.714964	5.46531
	102.552	10.7483	-0.699366	5.45562
	102.607	10.7483	-0.677954	5.4448
	102.625	10.7483	-0.672898	5.44287
	102.614	10.7483	-0.678132	5.44579
	102.603	10.7483	-0.682081	5.44767
	102.602	10.7483	-0.681868	5.44742
	102.606	10.7483	-0.688245	5.44664
	102.608	10.7483	-0.707979	5.44641
	102.607	10.7483	-0.716669	5.44658
	102.606	10.7483	-0.70585	5.44674
	102.606	10.7483	-0.704921	5.44675
	102.606	10.7483	-0.717308	5.44669
	102.606	10.7483	-0.732112	5.44667
	102.606	10.7483	-0.751122	5.44668
	102.606	10.7483	-0.756548	5.44669
	102.606	10.7483	-0.728884	5.44669
	102.606	10.7483	-0.695955	5.44669
	102.606	10.6991	-0.696791	5.44669
	102.606	10.5723	-0.709606	5.44669
	102.606	10.5199	-0.699055	5.44669
	102.606	10.6387	-0.679736	5.44669
	102.629	10.7714	-0.673756	5.44669
	102.708	10.795	-0.677858	5.44669
	102.812	10.7593	-0.689532	5.44669
	102.862	10.7362	-0.717816	5.44669
	102.851	10.7393	-0.745191	5.44669
	102.83	10.7488	-0.733979	5.44669
	102.825	10.7025	-0.69394	5.44669
	102.83	10.5243	-0.677099	5.44669
	102.834	10.294	-0.699375	5.44669
	102.834	10.2336	-0.724954	5.44669
	102.833	10.3842	-0.737246	5.44669
	102.832	10.5329	-0.750548	5.44669
	102.832	10.6009	-0.762353	5.44669
	102.833	10.6844	-0.756378	5.44669
	102.833	10.7614	-0.725086	5.44669
	102.833	10.7745	-0.686596	5.44669
	102.833	10.7051	-0.669369	5.44669
	102.833	10.5162	-0.673898	5.44669
	102.833	10.2897	-0.681612	5.44669
	102.833	10.1855	-0.683184	5.44669
	102.833	10.2102	-0.688964	5.44669
	102.833	10.2557	-0.715684	5.44669
	102.833	10.2657	-0.75237	5.44669
	102.855	10.2536	-0.762602	5.44669
	102.912	10.245	-0.730927	5.44669
	102.936	10.2457	-0.694651	5.44669
	102.882	10.2491	-0.695518	5.44669
	102.844	10.2502	-0.709536	5.44669
	102.913	10.2495	-0.707349	5.44669
	103.033	10.2488	-0.715964	5.44669
	103.093	10.2488	-0.73839	5.44268
	103.081	10.249	-0.739708	5.43234
	103.056	10.2491	-0.731495	5.42806
	103.05	10.2491	-0.735331	5.43775
	103.056	10.249	-0.733213	5.44858
	103.061	10.249	-0.72204	5.4505
	103.061	10.249	-0.708828	5.44759
	103.059	10.249	-0.690054	5.44571
	103.058	10.249	-0.67629	5.44595
	103.059	10.249	-0.68339	5.44673
	103.059	10.249	-0.707979	5.44696
	103.059	10.249	-0.718403	5.44679
	103.059	10.249	-0.706577	5.45064
	103.059	10.1998	-0.70461	5.46098
	103.081	10.0731	-0.716919	5.46531
	103.139	10.0206	-0.724189	5.45564
	103.162	10.1394	-0.715212	5.44481
	103.131	10.223	-0.699786	5.44287
	103.15	10.1198	-0.710819	5.44578
	103.221	10.0317	-0.73893	5.44767
	103.229	10.0782	-0.741764	5.44742
	103.206	10.0873	-0.732164	5.44665
	103.237	10.0187	-0.734881	5.44641
	103.288	9.92873	-0.724916	5.44658
	103.303	9.85704	-0.701736	5.44674
	103.291	9.94812	-0.708453	5.44675
	103.282	10.1243	-0.745159	5.44669
	103.281	10.0851	-0.770079	5.44667
	103.285	9.84575	-0.769361	5.44668
	103.286	9.73403	-0.75263	5.44669
	103.286	9.86666	-0.721067	5.44669
	103.285	9.97688	-0.694122	5.44669
	103.285	9.87988	-0.706681	5.44669
	103.285	9.73568	-0.747131	5.44669
	103.308	9.69956	-0.763666	5.44669
	103.387	9.73407	-0.741115	5.44669
	103.491	9.76111	-0.71553	5.44669
	103.54	9.76013	-0.711203	5.44669
	103.53	9.7501	-0.718228	5.44669
	103.509	9.74625	-0.722667	5.44669
	103.504	9.7482	-0.729894	5.44669
	103.509	9.75038	-0.74046	5.44669
	103.513	9.75061	-0.735889	5.44669
	103.513	9.74992	-0.729202	5.44669
	103.511	9.74956	-0.743605	5.44669
	103.511	9.74965	-0.762354	5.44669
	103.511	9.74981	-0.758854	5.44669
	103.512	9.74985	-0.726124	5.44669
	103.512	9.74981	-0.686151	5.44669
	103.511	9.74978	-0.676685	5.44669
	103.511	9.74978	-0.701979	5.44669
	103.511	9.74979	-0.726194	5.44669
	103.511	9.7498	-0.73684	5.44268
	103.534	9.74979	-0.749938	5.43234
	103.614	9.74979	-0.754371	5.42806
	103.717	9.74979	-0.728393	5.43775
	103.767	9.74979	-0.688652	5.44858
	103.756	9.74979	-0.669049	5.4505
	103.735	9.74979	-0.673032	5.44759
	103.73	9.74979	-0.681363	5.44571
	103.735	9.74979	-0.691258	5.44595
	103.74	9.7006	-0.709423	5.44673
	103.739	9.57382	-0.716203	5.44696
	103.738	9.4722	-0.697271	5.44679
	103.737	9.46425	-0.676635	5.44663
	103.738	9.49538	-0.67309	5.44663
	103.738	9.51098	-0.678681	5.44668
	103.738	9.5556	-0.690114	5.44671
	103.76	9.62572	-0.709896	5.4467
	103.84	9.59906	-0.716808	5.44668
	103.943	9.50742	-0.697356	5.44668
	103.993	9.42052	-0.676455	5.44669
	103.983	9.30913	-0.672984	5.44669
	103.961	9.22714	-0.678701	5.44669
	103.956	9.2219	-0.690159	5.44669
	103.962	9.29638	-0.709908	5.44669
	103.966	9.43534	-0.724668	5.44669
	103.966	9.48385	-0.733373	5.44669
	103.964	9.35905	-0.741156	5.44669
	103.964	9.22518	-0.727066	5.44669
	103.964	9.20328	-0.692528	5.44669
	103.964	9.24007	-0.671101	5.44669
	103.964	9.26302	-0.672508	5.44669
	103.964	9.25951	-0.688283	5.44669
	103.964	9.24988	-0.711331	5.44669
	103.964	9.24709	-0.718061	5.44669
	103.964	9.24934	-0.705242	5.44669
	103.964	9.25128	-0.712042	5.44669
	103.964	9.25129	-0.745366	5.44669
	103.986	9.2506	-0.761012	5.44669
	104.044	9.25031	-0.740629	5.44669
	104.068	9.25044	-0.72414	5.44669
	104.014	9.25059	-0.731971	5.44669
	103.954	9.25061	-0.726557	5.44669
	103.965	9.25057	-0.695588	5.44669
	104.061	9.25054	-0.680436	5.44669
	104.175	9.25054	-0.70806	5.44669
	104.223	9.25056	-0.744394	5.44669
	104.209	9.25056	-0.737122	5.44669
	104.186	9.25056	-0.703412	5.44669
	104.182	9.25055	-0.704808	5.44669
	104.188	9.25055	-0.735164	5.44669
	104.192	9.25055	-0.74233	5.44669
	104.192	9.25056	-0.72587	5.44669
	104.19	9.25056	-0.715055	5.44669
	104.19	9.25055	-0.716159	5.44669
	104.19	9.25055	-0.71256	5.44669
	104.19	9.25055	-0.701537	5.44669
	104.213	9.25055	-0.704625	5.44669
	104.27	9.25055	-0.710855	5.44669
	104.294	9.25055	-0.704656	5.44669
	104.24	9.25055	-0.706496	5.44669
	104.202	9.25055	-0.718393	5.44669
	104.249	9.20136	-0.732007	5.44669
	104.311	9.07459	-0.742821	5.44669
	104.348	9.02216	-0.72825	5.44669
	104.389	9.14097	-0.700303	5.44669
	104.424	9.27373	-0.698796	5.44669
	104.429	9.2481	-0.716764	5.44669
	104.419	9.08562	-0.726199	5.44669
	104.413	9.01012	-0.723981	5.44669
	104.414	9.132	-0.727604	5.44669
	104.417	9.22506	-0.739032	5.44669
	104.418	9.07554	-0.728235	5.44669
	104.417	8.80928	-0.701644	5.44669
	104.416	8.67469	-0.699363	5.44669
	104.416	8.75008	-0.716525	5.44669
	104.417	8.93376	-0.725897	5.44669
	104.417	9.00041	-0.716069	5.44669
	104.417	8.86727	-0.691667	5.44669
	104.417	8.72346	-0.682255	5.44669
	104.417	8.70035	-0.702302	5.44669
	104.417	8.74018	-0.71647	5.44669
	104.439	8.76482	-0.699922	5.44669
	104.496	8.76094	-0.677651	5.44669
	104.52	8.75055	-0.680444	5.44669
	104.466	8.74758	-0.706259	5.44669
	104.428	8.75002	-0.718729	5.44669
	104.498	8.75211	-0.699455	5.44669
	104.617	8.75211	-0.684522	5.44669
	104.677	8.75137	-0.700476	5.44669
	104.665	8.75106	-0.714898	5.44669
	104.64	8.75119	-0.699912	5.44669
	104.634	8.75136	-0.678206	5.44669
	104.64	8.75138	-0.68068	5.44669
	104.645	8.75133	-0.706161	5.44669
	104.645	8.7513	-0.718604	5.44669
	104.643	8.75131	-0.699437	5.44669
	104.642	8.75132	-0.676689	5.44669
	104.643	8.75132	-0.672342	5.44669
	104.643	8.75132	-0.68622	5.44669
	104.665	8.75132	-0.710525	5.44669
	104.745	8.70213	-0.718456	5.44669
	104.848	8.57535	-0.705694	5.44669
	104.898	8.52292	-0.712091	5.44669
	104.888	8.64174	-0.745226	5.44669
	104.866	8.77449	-0.768806	5.44669
	104.861	8.74887	-0.768802	5.44669
	104.867	8.58639	-0.752849	5.44669
	104.871	8.46169	-0.721357	5.44669
	104.871	8.4568	-0.694166	5.44669
	104.869	8.49742	-0.698725	5.44669
	104.869	8.46673	-0.711053	5.44669
	104.869	8.38241	-0.706845	5.44669
	104.869	8.39816	-0.707343	5.44669
	104.869	8.44109	-0.7101	5.44669
	104.869	8.40529	-0.695503	5.44669
	104.869	8.41659	-0.685942	5.44669
	104.869	8.44064	-0.710347	5.44669
	104.869	8.34935	-0.743387	5.44669
	104.869	8.23796	-0.743756	5.44669
	104.869	8.21352	-0.723537	5.44669
	104.869	8.24126	-0.705699	5.44669
	104.869	8.2613	-0.68821	5.44669
	104.892	8.2598	-0.676629	5.44669
	104.971	8.25204	-0.676317	5.44669
	105.053	8.24932	-0.680037	5.44669
	105.045	8.25094	-0.681663	5.44669
	105.01	8.25259	-0.681016	5.44669
	105.043	8.2527	-0.680166	5.44669
	105.098	8.25216	-0.68791	5.44669
	105.114	8.2519	-0.708444	5.44669
	105.102	8.25198	-0.716983	5.44669
	105.092	8.2521	-0.697945	5.44669
	105.091	8.25213	-0.67664	5.44669
	105.095	8.25209	-0.680723	5.44669
	105.097	8.25207	-0.714606	5.44669
	105.096	8.25207	-0.754856	5.44669
	105.095	8.25208	-0.764028	5.44669
	105.095	8.25209	-0.730641	5.44669
	105.095	8.25208	-0.686154	5.44669
	105.096	8.25208	-0.667202	5.44669
	105.096	8.25208	-0.673146	5.44669
	105.096	8.25208	-0.682067	5.44669
	105.118	8.20289	-0.683642	5.44669
	105.175	8.07612	-0.688994	5.44669
	105.221	8.02369	-0.707663	5.44669
	105.225	8.1425	-0.724141	5.44669
	105.211	8.27526	-0.733951	5.44669
	105.226	8.29882	-0.741585	5.44669
	105.263	8.26312	-0.72704	5.44669
	105.255	8.24004	-0.692364	5.44669
	105.236	8.19392	-0.671042	5.44669
	105.275	8.07664	-0.672541	5.44669
	105.327	7.9779	-0.680447	5.44669
	105.34	7.96778	-0.683179	5.44669
	105.327	8.04617	-0.689376	5.44669
	105.318	8.18851	-0.715858	5.44669
	105.318	8.28623	-0.744426	5.44669
	105.322	8.28702	-0.734354	5.44669
	105.323	8.25427	-0.69437	5.44669
	105.322	8.24053	-0.669274	5.44669
	105.322	8.24646	-0.671087	5.44669
	105.322	8.20464	-0.680466	5.44669
	105.322	8.02966	-0.691574	5.44669
	105.344	7.79905	-0.709874	5.44669
	105.424	7.73739	-0.716279	5.4507
	105.527	7.88759	-0.697143	5.46104
	105.577	7.98732	-0.684424	5.46531
	105.567	7.87968	-0.709127	5.45562
	105.545	7.73475	-0.743415	5.4448
	105.54	7.7021	-0.736331	5.44287
	105.524	7.73833	-0.703429	5.44579
	105.47	7.76485	-0.697225	5.44767
	105.446	7.76304	-0.714994	5.44742
	105.498	7.75285	-0.726015	5.44664
	105.558	7.74923	-0.716662	5.44641
	105.569	7.75133	-0.699745	5.44658
	105.553	7.7535	-0.702415	5.44674
	105.543	7.75366	-0.718436	5.44675
	105.544	7.75296	-0.725606	5.44669
	105.548	7.7526	-0.723137	5.44667
	105.55	7.75271	-0.727461	5.44668
	105.549	7.75287	-0.739272	5.44669
	105.548	7.75291	-0.736257	5.44669
	105.548	7.75286	-0.721907	5.44669
	105.548	7.75283	-0.71556	5.44669
	105.548	7.75283	-0.725651	5.44669
	105.57	7.75285	-0.749085	5.44669
	105.65	7.75285	-0.765871	5.44669
	105.754	7.75285	-0.766243	5.44669
	105.803	7.75285	-0.760698	5.44669
	105.771	7.75285	-0.750414	5.44669
	105.692	7.75285	-0.731096	5.44669
	105.663	7.75285	-0.7161	5.44669
	105.722	7.75285	-0.707142	5.44669
	105.787	7.75285	-0.691467	5.44669
	105.797	7.75285	-0.677482	5.44669
	105.779	7.75285	-0.675517	5.44669
	105.768	7.75285	-0.679398	5.44669
	105.77	7.75285	-0.689551	5.44669
	105.775	7.75285	-0.709406	5.44669
	105.776	7.75285	-0.724673	5.44669
	105.775	7.75285	-0.725684	5.44669
	105.774	7.75285	-0.713074	5.44669
	105.774	7.75285	-0.698358	5.44669
	105.774	7.75285	-0.71098	5.44669
	105.774	7.75285	-0.747376	5.44669
	105.774	7.75285	-0.762232	5.44669
	105.797	7.75285	-0.732555	5.44669
	105.876	7.75285	-0.687595	5.44669
	105.98	7.75285	-0.674996	5.44669
	106.03	7.75285	-0.708628	5.44669
	106.019	7.75285	-0.746567	5.44669
	105.998	7.75285	-0.73783	5.44669
	105.993	7.75285	-0.695066	5.44669
	105.998	7.75285	-0.676202	5.44669
	106.002	7.75285	-0.698599	5.44669
	106.002	7.75285	-0.717077	5.44669
	106.001	7.70366	-0.701493	5.44669
	106	7.57688	-0.678094	5.44669
	106	7.52445	-0.680071	5.44669
	106.001	7.64327	-0.713817	5.44669
	106.001	7.77602	-0.746886	5.44669
	106.001	7.7504	-0.736112	5.44669
	106.001	7.58792	-0.702102	5.44669
	106.001	7.51241	-0.696747	5.44669
	106.001	7.63429	-0.715265	5.44669
	106.001	7.72735	-0.726299	5.44669
	106.001	7.57784	-0.716685	5.44669
	106.023	7.31157	-0.691782	5.44669
	106.08	7.22617	-0.674213	5.44669
	106.126	7.37915	-0.674034	5.44669
	106.152	7.48848	-0.68781	5.44669
	106.196	7.38388	-0.710589	5.44669
	106.235	7.23681	-0.717918	5.44669
	106.24	7.20219	-0.705446	5.44669
	106.23	7.23835	-0.704308	5.44669
	106.223	7.26554	-0.709324	5.44669
	106.224	7.26404	-0.704127	5.44669
	106.227	7.25374	-0.714689	5.44669
	106.228	7.24996	-0.746872	5.44669
	106.227	7.25203	-0.760702	5.44669
	106.227	7.25425	-0.732093	5.44669
	106.227	7.25444	-0.687945	5.44669
	106.227	7.25373	-0.675307	5.44669
	106.227	7.25337	-0.708634	5.44669
	106.227	7.25347	-0.746459	5.44669
	106.227	7.25364	-0.737782	5.44669
	106.227	7.25367	-0.702955	5.44669
	106.227	7.25363	-0.696511	5.44669
	106.249	7.25359	-0.706992	5.44669
	106.329	7.2536	-0.698059	5.44669
	106.433	7.25361	-0.688118	5.44669
	106.482	7.25361	-0.70248	5.44669
	106.472	7.25361	-0.72233	5.44669
	106.451	7.25361	-0.727172	5.44669
	106.446	7.25361	-0.714531	5.44669
	106.451	7.25361	-0.690569	5.44669
	106.455	7.25361	-0.67447	5.44669
	106.455	7.25361	-0.682444	5.44669
	106.453	7.25361	-0.708229	5.44669
	106.453	7.25361	-0.726714	5.44669
	106.453	7.25361	-0.726958	5.44669
	106.453	7.25361	-0.712883	5.44669
	106.453	7.25361	-0.689954	5.44669
	106.476	7.20442	-0.682669	5.44669
	106.533	7.07765	-0.710955	5.44669
	106.579	7.02521	-0.744806	5.44669
	106.605	7.09484	-0.736264	5.44669
	106.648	7.05163	-0.702906	5.44669
	106.687	6.89599	-0.704901	5.44669
	106.693	6.87748	-0.743254	5.44669
	106.682	6.93001	-0.762673	5.44669
	106.676	6.861	-0.742077	5.44669
	106.677	6.74877	-0.716285	5.44669
	106.68	6.71606	-0.703307	5.44669
	106.681	6.78981	-0.689793	5.44669
	106.68	6.93825	-0.678144	5.44669
	106.679	6.99098	-0.684259	5.44669
	106.679	6.86458	-0.707684	5.44669
	106.68	6.72855	-0.71797	5.44669
	106.68	6.75549	-0.69863	5.44669
	106.702	6.91969	-0.676576	5.44669
	106.759	6.99545	-0.672582	5.44669
	106.783	6.87306	-0.67849	5.44669
	106.729	6.73051	-0.690214	5.44669
	106.669	6.70411	-0.710006	5.44669
	106.658	6.74211	-0.716819	5.44669
	106.697	6.76715	-0.697321	5.44669
	106.765	6.76409	-0.676437	5.44669
	106.809	6.7539	-0.680859	5.44669
	106.831	6.75072	-0.714736	5.44669
	106.873	6.75301	-0.746991	5.44669
	106.913	6.7551	-0.735829	5.44669
	106.92	6.75516	-0.694076	5.44669
	106.909	6.75445	-0.676498	5.44669
	106.902	6.75412	-0.699075	5.44669
	106.903	6.75424	-0.717171	5.44669
	106.906	6.75441	-0.701363	5.44669
	106.907	6.75443	-0.678006	5.44669
	106.906	6.75439	-0.672209	5.44669
	106.906	6.75436	-0.677825	5.44669
	106.906	6.75436	-0.690068	5.44669
	106.906	6.75438	-0.710181	5.44669
	106.906	6.75438	-0.716944	5.44669
	106.906	6.75438	-0.705182	5.44669
	106.906	6.75437	-0.704544	5.44669
	106.906	6.70518	-0.709517	5.44669
	106.906	6.57841	-0.704124	5.44669
	106.906	6.52598	-0.714619	5.44669
	106.928	6.6448	-0.746844	5.44669
	107.008	6.77755	-0.760715	5.44669
	107.111	6.80111	-0.732109	5.44669
	107.139	6.76541	-0.695818	5.44669
	107.071	6.74234	-0.695587	5.44669
	107.026	6.69621	-0.70915	5.44669
	107.075	6.57893	-0.699292	5.44669
	107.14	6.52938	-0.679997	5.44669
	107.155	6.64604	-0.681652	5.44669
	107.139	6.72767	-0.713802	5.44669
	107.127	6.62442	-0.754189	5.44669
	107.128	6.48776	-0.764034	5.44669
	107.154	6.40783	-0.738751	5.44669
	107.214	6.31514	-0.714407	5.44669
	107.236	6.23847	-0.711573	5.44669
	107.181	6.2288	-0.718782	5.44669
	107.144	6.25035	-0.722768	5.44669
	107.213	6.26254	-0.721869	5.44669
	107.333	6.25995	-0.712204	5.44669
	107.393	6.25452	-0.691487	5.44669
	107.381	6.25317	-0.675683	5.44669
	107.355	6.25453	-0.674755	5.44669
	107.349	6.25558	-0.679718	5.44669
	107.356	6.25554	-0.682085	5.44669
	107.361	6.25515	-0.689177	5.44669
	107.36	6.255	-0.708293	5.44669
	107.358	6.25508	-0.72434	5.44669
	107.358	6.25516	-0.72594	5.44669
	107.358	6.25517	-0.7133	5.44669
	107.381	6.20595	-0.690491	5.44669
	107.438	6.07916	-0.682746	5.44669
	107.484	6.02674	-0.710796	5.44669
	107.488	6.14556	-0.744712	5.44669
	107.474	6.27832	-0.736281	5.44669
	107.489	6.25269	-0.695076	5.44669
	107.549	6.09021	-0.668886	5.44669
	107.598	6.0147	-0.678543	5.44669
	107.602	6.13659	-0.716457	5.44669
	107.587	6.27883	-0.748536	5.44669
	107.58	6.25609	-0.735864	5.44669
	107.582	6.04226	-0.701412	5.44669
	107.585	5.78886	-0.696546	5.44669
	107.586	5.6823	-0.707556	5.44669
	107.585	5.71564	-0.698282	5.44669
	107.584	5.76556	-0.680141	5.44669
	107.584	5.77432	-0.6742	5.44669
	107.585	5.76019	-0.677901	5.44669
	107.585	5.75116	-0.681521	5.44669
	107.585	5.75239	-0.681716	5.44669
	107.585	5.75612	-0.680509	5.44669
	107.585	5.80643	-0.679935	5.44669
	107.585	5.93235	-0.687993	5.44669
	107.585	5.98403	-0.716432	5.44669
	107.585	5.8652	-0.753029	5.44669
	107.585	5.73271	-0.762612	5.44669
	107.585	5.70926	-0.730697	5.44669
	107.585	5.74491	-0.694551	5.44669
	107.585	5.76793	-0.703428	5.44669
	107.585	5.76485	-0.745614	5.44669
	107.585	5.75538	-0.772057	5.44669
	107.585	5.7525	-0.762157	5.44669
	107.585	5.75467	-0.731922	5.44669
	107.585	5.75659	-0.720134	5.44669
	107.585	5.75663	-0.741266	5.44669
	107.585	5.75596	-0.756734	5.44669
	107.585	5.75567	-0.732474	5.44669
	107.607	5.75578	-0.689523	5.44669
	107.664	5.75594	-0.667963	5.44669
	107.711	5.75596	-0.672268	5.44669
	107.736	5.75591	-0.689299	5.44669
	107.78	5.75589	-0.719713	5.44669
	107.819	5.75589	-0.746069	5.44669
	107.824	5.7559	-0.741543	5.44669
	107.814	5.75591	-0.721655	5.44669
	107.807	5.7559	-0.705697	5.44669
	107.808	5.7559	-0.696749	5.44669
	107.811	5.7559	-0.705065	5.44669
	107.812	5.7559	-0.720612	5.44669
	107.811	5.7559	-0.725576	5.44669
	107.811	5.7559	-0.722351	5.44669
	107.811	5.7559	-0.719271	5.44669
	107.811	5.7559	-0.711263	5.44669
	107.811	5.7559	-0.692016	5.44669
	107.811	5.7559	-0.676239	5.44669
	107.833	5.7559	-0.6748	5.44669
	107.891	5.7559	-0.67954	5.44669
	107.915	5.7559	-0.681995	5.44669
	107.883	5.7559	-0.681331	5.44669
	107.903	5.70671	-0.68018	5.44669
	107.995	5.57994	-0.679933	5.44669
	108.061	5.5275	-0.680239	5.44669
	108.039	5.64632	-0.688326	5.44669
	107.959	5.77908	-0.708592	5.44669
	107.926	5.80264	-0.724768	5.44669
	107.984	5.76694	-0.733883	5.44669
	108.049	5.69467	-0.741334	5.44669
	108.06	5.57096	-0.726959	5.44669
	108.043	5.47884	-0.70029	5.44669
	108.031	5.42457	-0.69925	5.44669
	108.033	5.32677	-0.709088	5.44669
	108.038	5.28801	-0.697963	5.44669
	108.039	5.45141	-0.687333	5.44669
	108.038	5.70414	-0.702185	5.44669
	108.037	5.77892	-0.722486	5.44669
	108.037	5.57712	-0.727342	5.44669
	108.037	5.29575	-0.714547	5.44669
	108.037	5.17346	-0.690515	5.44669
	108.06	5.2102	-0.682313	5.44669
	108.117	5.26714	-0.702736	5.44669
	108.163	5.27763	-0.716631	5.44669
	108.189	5.26173	-0.699835	5.44669
	108.232	5.25134	-0.677558	5.44669
	108.271	5.30183	-0.672565	5.44669
	108.277	5.43284	-0.686004	5.44669
	108.266	5.48658	-0.718226	5.44669
	108.26	5.36681	-0.746618	5.44669
	108.261	5.23319	-0.742301	5.44669
	108.264	5.2096	-0.721778	5.44669
	108.265	5.2456	-0.705479	5.44669
	108.264	5.26881	-0.688743	5.44669
	108.286	5.26569	-0.684801	5.44669
	108.365	5.25613	-0.71228	5.44669
	108.447	5.25324	-0.744603	5.44669
	108.417	5.25542	-0.735708	5.44669
	108.303	5.25736	-0.694875	5.44669
	108.254	5.2574	-0.669005	5.44669
	108.339	5.25673	-0.670794	5.44669
	108.47	5.25643	-0.68044	5.44669
	108.528	5.25655	-0.691667	5.44669
	108.512	5.2567	-0.709922	5.44669
	108.485	5.25672	-0.716267	5.44669
	108.48	5.25668	-0.69712	5.44669
	108.487	5.25665	-0.676549	5.44669
	108.492	5.25666	-0.673107	5.44669
	108.492	5.25667	-0.678719	5.44669
	108.49	5.25667	-0.690123	5.44669
	108.489	5.25667	-0.709886	5.44669
	108.49	5.25667	-0.724671	5.44669
	108.49	5.25667	-0.725512	5.44669
	108.49	5.25667	-0.720874	5.44669
	108.49	5.25667	-0.726545	5.44669
	108.49	5.25667	-0.747564	5.44669
	108.49	5.25667	-0.757043	5.44669
	108.49	5.25667	-0.738228	5.44669
	108.512	5.25667	-0.716681	5.44669
	108.57	5.20748	-0.704842	5.44669
	108.616	5.03151	-0.698167	5.44669
	108.642	4.8523	-0.705964	5.44669
	108.685	4.8695	-0.720485	5.44669
	108.724	4.94511	-0.733073	5.44669
	108.73	4.87303	-0.742525	5.44669
	108.719	4.75131	-0.735618	5.44669
	108.713	4.7649	-0.728353	5.44669
	108.714	4.9184	-0.735475	5.44669
	108.716	4.99443	-0.734391	5.44669
	108.717	4.87595	-0.722482	5.44669
	108.716	4.73494	-0.708595	5.44669
	108.716	4.7078	-0.689799	5.44669
	108.716	4.74494	-0.676266	5.44669
	108.738	4.76989	-0.6756	5.44669
	108.796	4.7671	-0.679865	5.44669
	108.82	4.75705	-0.689717	5.44669
	108.788	4.75384	-0.709309	5.44669
	108.808	4.75606	-0.716703	5.44669
	108.901	4.75813	-0.697521	5.44669
	108.966	4.75821	-0.676561	5.44669
	108.966	4.75751	-0.67297	5.44669
	108.944	4.75718	-0.686528	5.44669
	108.934	4.7573	-0.710431	5.44669
	108.939	4.75746	-0.718307	5.44669
	108.944	4.75749	-0.705665	5.44669
	108.944	4.75744	-0.704261	5.44669
	108.943	4.75741	-0.709227	5.44669
	108.942	4.75742	-0.696232	5.44669
	108.942	4.75743	-0.678687	5.44669
	108.942	4.75744	-0.67432	5.44268
	108.943	4.75743	-0.686338	5.43234
	108.942	4.75743	-0.717742	5.42806
	108.965	4.75743	-0.746296	5.43775
	109.044	4.70824	-0.734468	5.44858
	109.148	4.58147	-0.693752	5.4505
	109.198	4.52903	-0.668975	5.44759
	109.187	4.64785	-0.671181	5.44571
	109.166	4.78061	-0.680612	5.44595
	109.161	4.80417	-0.683731	5.44673
	109.166	4.71928	-0.681678	5.44696
	109.171	4.52024	-0.679708	5.44679
	109.17	4.2949	-0.679612	5.44663
	109.169	4.24401	-0.680273	5.44663
	109.168	4.39684	-0.680583	5.44668
	109.169	4.49385	-0.680478	5.44671
	109.169	4.38414	-0.680324	5.4467
	109.169	4.2393	-0.688168	5.44668
	109.169	4.20744	-0.716366	5.44668
	109.169	4.24395	-0.745068	5.44669
	109.169	4.27032	-0.734443	5.44669
	109.169	4.26834	-0.694178	5.44669
	109.191	4.25814	-0.669163	5.44669
	109.271	4.25456	-0.678979	5.44669
	109.374	4.25669	-0.716541	5.44669
	109.424	4.25886	-0.756288	5.44669
	109.413	4.25901	-0.76394	5.44669
	109.392	4.2583	-0.737966	5.44669
	109.387	4.25795	-0.714112	5.44669
	109.393	4.25805	-0.711729	5.44669
	109.397	4.25822	-0.718952	5.44669
	109.397	4.25826	-0.714913	5.44669
	109.395	4.25821	-0.70153	5.44669
	109.394	4.25818	-0.711657	5.44669
	109.395	4.25818	-0.746532	5.44669
	109.395	4.25819	-0.761638	5.44669
	109.395	4.20901	-0.740477	5.44268
	109.395	4.08223	-0.723854	5.43234
	109.395	4.0298	-0.731905	5.42806
	109.395	4.14861	-0.726631	5.43775
	109.395	4.28137	-0.695643	5.44858
	109.395	4.25574	-0.680433	5.4505
	109.395	4.09326	-0.700168	5.44759
	109.395	4.01776	-0.724101	5.44571
	109.395	4.13964	-0.736607	5.44595
	109.395	4.28189	-0.742713	5.44673
	109.395	4.30834	-0.734439	5.44696
	109.395	4.27047	-0.719921	5.44679
	109.417	4.24547	-0.707504	5.44663
	109.475	4.24849	-0.690252	5.44663
	109.499	4.20946	-0.676843	5.44668
	109.467	4.08587	-0.675681	5.44671
	109.487	3.98197	-0.687565	5.4467
	109.579	3.97193	-0.709902	5.44668
	109.645	4.05218	-0.717717	5.44668
	109.645	4.14609	-0.705606	5.44669
	109.623	4.11669	-0.704446	5.44669
	109.613	4.06463	-0.709325	5.44669
	109.618	4.10145	-0.696208	5.44669
	109.623	4.04463	-0.686512	5.44669
	109.623	3.8458	-0.710336	5.44669
	109.622	3.70788	-0.75105	5.44669
	109.621	3.75812	-0.763958	5.44669
	109.621	3.93248	-0.731965	5.44669
	109.644	4.00417	-0.694604	5.44669
	109.724	3.87646	-0.695129	5.44669
	109.827	3.73313	-0.70939	5.44669
	109.877	3.70829	-0.699555	5.44669
	109.866	3.74722	-0.680022	5.44669
	109.845	3.7721	-0.673698	5.44669
	109.84	3.76864	-0.677732	5.44669
	109.845	3.75834	-0.681629	5.44669
	109.849	3.75526	-0.689691	5.44669
	109.849	3.75763	-0.716541	5.44669
	109.848	3.75972	-0.7446	5.44669
	109.847	3.75975	-0.734184	5.44669
	109.847	3.75902	-0.694237	5.44669
	109.848	3.7587	-0.67715	5.44669
	109.87	3.75883	-0.699291	5.44669
	109.927	3.759	-0.71703	5.44669
	109.951	3.75902	-0.701227	5.44669
	109.897	3.75897	-0.68587	5.44669
	109.859	3.75894	-0.708281	5.44669
	109.928	3.75895	-0.742547	5.44669
	110.048	3.75896	-0.744139	5.44669
	110.108	3.75896	-0.723996	5.44669
	110.096	3.75896	-0.713626	5.44669
	110.071	3.75896	-0.716226	5.44669
	110.065	3.75896	-0.713096	5.44669
	110.071	3.75896	-0.701738	5.44669
	110.076	3.75896	-0.704519	5.44669
	110.076	3.75896	-0.718609	5.44669
	110.074	3.75896	-0.72493	5.44669
	110.073	3.75896	-0.714922	5.44669
	110.074	3.75896	-0.699401	5.44669
	110.074	3.75896	-0.70289	5.44669
	110.074	3.75896	-0.710887	5.44669
	110.096	3.75896	-0.705287	5.44669
	110.176	3.75896	-0.706748	5.44669
	110.279	3.75896	-0.710404	5.44669
	110.329	3.75896	-0.703712	5.44669
	110.319	3.75896	-0.70626	5.44669
	110.297	3.75896	-0.710759	5.44669
	110.292	3.75896	-0.696164	5.44669
	110.298	3.70977	-0.678113	5.4507
	110.302	3.5338	-0.681974	5.46104
	110.302	3.30541	-0.706736	5.46531
	110.3	3.24502	-0.718385	5.45562
	110.3	3.39497	-0.707012	5.4448
	110.3	3.54333	-0.704798	5.44287
	110.3	3.56232	-0.708973	5.44579
	110.3	3.46996	-0.703806	5.44767
	110.3	3.3186	-0.706808	5.44742
[truncated: 452 more rows]
