# Supplementary material for: Design of a cosmetic glove stiffness compensation mechanism for toddler-sized hand prostheses
Source: PLoS One. 2017 Aug 11;12(8):e0183233. doi: 10.1371/journal.pone.0183233 (PMC5553851; doi:10.1371/journal.pone.0183233)
Supplement: S1 Dataset — (ZIP) [file pone.0183233.s001.zip › 02 Spring measurements/RVS4_2.xlsx]

## Sheet: RVS4_2
LabVIEW Measurement
Writer_Version	2
Reader_Version	2
Separator	Tab
Decimal_Separator	.
Multi_Headings	No
X_Columns	No
Time_Pref	Absolute
Operator	localadmin
Date	2013-09-24
Time	00:15:26.357000
***End_of_Header***
Channels	4
Samples	10	10	10	10
Date	2013-09-24	2013-09-24	2013-09-24	2013-09-24
Time	00:15:43.257000	00:15:43.257000	00:15:43.257000	00:15:43.258000
Y_Unit_Label	mm	N	N	Pa
X_Dimension	Time	Time	Time	Time
X0	0	0	0	0
Delta_X	0.01	0.01	0.01	0.01
***End_of_Header***
X_Value	Voltage LVDT (Filtered)	Voltage Load Cell (Filtered)	Voltage Pinch Load Cell (Filtered)	Voltage Pressure (Filtered)	Comment
	112.567	0.264259	-0.673054	5.44268
	112.563	0.26424	-0.681915	5.43234
	112.562	0.264296	-0.683611	5.42806
	112.563	0.264326	-0.681164	5.43775
	112.563	0.264319	-0.687406	5.44858
	112.563	0.264305	-0.707878	5.4505
	112.563	0.264302	-0.716925	5.44759
	112.563	0.264306	-0.698122	5.44571
	112.563	0.264308	-0.676735	5.44595
	112.563	0.264308	-0.680699	5.44673
	112.563	0.264307	-0.714563	5.44696
	112.563	0.264307	-0.754846	5.44679
	112.563	0.264307	-0.764039	5.44663
	112.563	0.264307	-0.730649	5.44663
	112.563	0.264307	-0.686153	5.44668
	112.563	0.264307	-0.667199	5.44671
	112.563	0.264307	-0.673145	5.4467
	112.563	0.264307	-0.682068	5.44668
	112.563	0.264307	-0.691514	5.44668
	112.563	0.264307	-0.709279	5.44669
	112.563	0.264307	-0.723923	5.44669
	112.563	0.264307	-0.725414	5.44268
	112.563	0.264307	-0.721099	5.43234
	112.563	0.264307	-0.718803	5.42806
	112.563	0.264307	-0.711511	5.43775
	112.563	0.264307	-0.692286	5.44858
	112.563	0.264307	-0.676264	5.4505
	112.563	0.264307	-0.682585	5.44759
	112.563	0.264307	-0.70765	5.44571
	112.563	0.264307	-0.718551	5.44595
	112.563	0.264307	-0.706756	5.44673
	112.563	0.264307	-0.704632	5.44696
	112.563	0.264307	-0.708994	5.44679
	112.563	0.264307	-0.703874	5.44663
	112.563	0.264307	-0.706829	5.44663
	112.563	0.264307	-0.718811	5.44668
	112.563	0.264307	-0.724193	5.44671
	112.563	0.264307	-0.722412	5.4467
	112.563	0.264307	-0.719788	5.44668
	112.563	0.264307	-0.711458	5.44668
	112.563	0.264307	-0.691913	5.44669
	112.563	0.264307	-0.676127	5.44669
	112.563	0.264307	-0.674789	5.44669
	112.563	0.264307	-0.687446	5.44669
	112.563	0.264307	-0.718039	5.44669
	112.563	0.264307	-0.746027	5.44669
	112.563	0.264307	-0.73425	5.44669
	112.563	0.264307	-0.693757	5.44669
	112.563	0.264307	-0.676926	5.44669
	112.563	0.264307	-0.699368	5.44669
	112.563	0.264307	-0.725013	5.44669
	112.563	0.264307	-0.729403	5.44669
	112.563	0.264307	-0.714513	5.44669
	112.563	0.264307	-0.689768	5.44669
	112.563	0.264307	-0.674142	5.44669
	112.563	0.264307	-0.67472	5.44669
	112.563	0.264307	-0.680252	5.44669
	112.563	0.264307	-0.682321	5.44669
	112.563	0.264307	-0.681215	5.44669
	112.563	0.264307	-0.687886	5.44669
	112.585	0.264307	-0.708061	5.44669
	112.643	0.264307	-0.716831	5.44669
	112.667	0.264307	-0.698018	5.44669
	112.613	0.264307	-0.684595	5.44669
	112.553	0.264307	-0.701017	5.44669
	112.542	0.264307	-0.715099	5.44669
	112.558	0.264307	-0.699804	5.44669
	112.569	0.264307	-0.68596	5.44669
	112.567	0.264307	-0.700954	5.44669
	112.563	0.264307	-0.714587	5.44669
	112.562	0.264307	-0.699612	5.44669
	112.563	0.264307	-0.678191	5.44669
	112.563	0.264307	-0.672909	5.44669
	112.563	0.264307	-0.685924	5.44669
	112.563	0.264307	-0.71807	5.44669
	112.563	0.264307	-0.746581	5.44669
	112.563	0.264307	-0.734471	5.44669
	112.563	0.264307	-0.701523	5.44669
	112.563	0.264307	-0.704959	5.44669
	112.563	0.264307	-0.743769	5.44669
	112.563	0.264307	-0.770739	5.44669
	112.563	0.264307	-0.770131	5.44669
	112.563	0.264307	-0.752718	5.44669
	112.563	0.264307	-0.72083	5.44669
	112.563	0.264307	-0.693991	5.44669
	112.563	0.264307	-0.698839	5.44669
	112.563	0.264307	-0.711163	5.44669
	112.563	0.264307	-0.698979	5.44669
	112.563	0.264307	-0.679151	5.44669
	112.563	0.264307	-0.673538	5.44669
	112.563	0.264307	-0.677975	5.44669
	112.563	0.264307	-0.681788	5.44669
	112.563	0.264307	-0.681801	5.44669
	112.563	0.264307	-0.68045	5.44669
	112.563	0.264307	-0.67988	5.44669
	112.563	0.264307	-0.687991	5.44669
	112.563	0.264307	-0.70858	5.44669
	112.563	0.264307	-0.724882	5.44669
	112.563	0.264307	-0.726064	5.44669
	112.563	0.264307	-0.71316	5.44669
	112.563	0.264307	-0.690388	5.44669
	112.563	0.264307	-0.674882	5.44669
	112.563	0.264307	-0.67481	5.44669
	112.563	0.264307	-0.680026	5.44669
	112.563	0.264307	-0.682195	5.44669
	112.563	0.264307	-0.681242	5.44669
	112.563	0.264307	-0.687942	5.44669
	112.563	0.264307	-0.708075	5.44669
	112.563	0.264307	-0.716817	5.44669
	112.563	0.264307	-0.698007	5.44669
	112.563	0.264307	-0.684595	5.44669
	112.563	0.264307	-0.708892	5.44669
	112.563	0.264307	-0.751127	5.44669
	112.563	0.264307	-0.772374	5.44669
	112.563	0.264307	-0.768193	5.44669
	112.563	0.264307	-0.759195	5.44669
	112.563	0.264307	-0.74909	5.44669
	112.563	0.264307	-0.731076	5.44669
	112.563	0.264307	-0.716562	5.44669
	112.563	0.264307	-0.715213	5.44669
	112.563	0.264307	-0.727413	5.44669
	112.563	0.264307	-0.742078	5.44669
	112.563	0.264307	-0.72958	5.44669
	112.563	0.264307	-0.693254	5.44669
	112.563	0.264307	-0.670512	5.44669
	112.563	0.264307	-0.679873	5.44669
	112.563	0.264307	-0.708566	5.44669
	112.563	0.264307	-0.72777	5.44669
	112.563	0.264307	-0.727281	5.44669
	112.563	0.264307	-0.712643	5.44669
	112.563	0.264307	-0.689739	5.44669
	112.563	0.264307	-0.682665	5.44669
	112.563	0.264307	-0.703159	5.44669
	112.563	0.264307	-0.724554	5.44669
	112.563	0.264307	-0.735733	5.44669
	112.563	0.264307	-0.742186	5.44669
	112.563	0.264307	-0.726659	5.44669
	112.563	0.264307	-0.691991	5.44669
	112.563	0.264307	-0.678892	5.44669
	112.563	0.264307	-0.70082	5.44669
	112.563	0.264307	-0.717052	5.44669
	112.563	0.264307	-0.708564	5.44669
	112.563	0.264307	-0.713794	5.44669
	112.563	0.264307	-0.737048	5.44669
	112.563	0.264307	-0.732046	5.44669
	112.563	0.264307	-0.703904	5.44669
	112.563	0.264307	-0.698948	5.44669
	112.563	0.264307	-0.707676	5.44669
	112.563	0.264307	-0.697479	5.44669
	112.563	0.264307	-0.687632	5.44669
	112.563	0.264307	-0.702482	5.44669
	112.563	0.264307	-0.722504	5.44669
	112.563	0.264307	-0.727244	5.44669
	112.563	0.264307	-0.7145	5.44669
	112.563	0.264307	-0.69053	5.44669
	112.563	0.264307	-0.682336	5.44669
	112.563	0.264307	-0.710611	5.44669
	112.563	0.264307	-0.74478	5.44669
	112.563	0.264307	-0.744246	5.44669
	112.563	0.264307	-0.731118	5.44669
	112.563	0.264307	-0.733559	5.44669
	112.563	0.264307	-0.732605	5.44669
	112.563	0.264307	-0.722415	5.44669
	112.563	0.264307	-0.709201	5.44669
	112.563	0.264307	-0.690077	5.44669
	112.563	0.264307	-0.676167	5.44669
	112.563	0.264307	-0.68333	5.44669
	112.563	0.264307	-0.707997	5.44669
	112.563	0.264307	-0.718432	5.44669
	112.563	0.264307	-0.698712	5.44669
	112.563	0.264307	-0.676446	5.44669
	112.563	0.264307	-0.672498	5.44669
	112.563	0.264307	-0.678501	5.44669
	112.563	0.264307	-0.682377	5.44669
	112.563	0.264307	-0.681861	5.44669
	112.563	0.264307	-0.680266	5.44669
	112.563	0.264307	-0.687652	5.44669
	112.541	0.264307	-0.7083	5.44669
	112.461	0.264307	-0.717015	5.44669
	112.358	0.264307	-0.70588	5.44669
	112.308	0.264307	-0.704811	5.44669
	112.318	0.264307	-0.709381	5.44669
	112.362	0.264307	-0.696101	5.44669
	112.424	0.264307	-0.678577	5.44669
	112.443	0.264307	-0.67432	5.44669
	112.385	0.264307	-0.678507	5.44669
	112.325	0.264307	-0.681732	5.44669
	112.316	0.264307	-0.681589	5.44669
	112.332	0.264307	-0.680381	5.44669
	112.343	0.264307	-0.679926	5.44669
	112.341	0.264307	-0.680165	5.44669
	112.336	0.313497	-0.680426	5.44669
	112.335	0.440273	-0.680451	5.44669
	112.336	0.492705	-0.680369	5.44669
	112.337	0.373887	-0.680325	5.44669
	112.337	0.241132	-0.680336	5.44669
	112.337	0.217568	-0.680356	5.44669
	112.337	0.253272	-0.680361	5.44669
	112.337	0.325536	-0.680356	5.44669
	112.337	0.449245	-0.688222	5.44669
	112.337	0.541375	-0.708508	5.44669
	112.337	0.595636	-0.724769	5.44669
	112.337	0.693443	-0.726043	5.44669
	112.337	0.732202	-0.713191	5.44669
	112.337	0.617995	-0.690408	5.44669
	112.337	0.541229	-0.67488	5.44669
	112.315	0.64565	-0.674801	5.44669
	112.235	0.781066	-0.687894	5.44669
	112.154	0.810868	-0.710352	5.44669
	112.161	0.826023	-0.717789	5.44669
	112.218	0.928206	-0.697605	5.44669
	112.265	0.982475	-0.684082	5.44669
	112.291	0.873175	-0.700949	5.44669
	112.245	0.743754	-0.715253	5.44669
	112.143	0.767395	-0.699893	5.44669
	112.083	0.977046	-0.678072	5.44669
	112.088	1.22838	-0.68063	5.44669
	112.111	1.33555	-0.706188	5.44669
	112.119	1.30321	-0.718633	5.44669
	112.114	1.30268	-0.70731	5.44669
	112.109	1.46961	-0.712706	5.44669
	112.109	1.71195	-0.744909	5.44669
	112.11	1.83059	-0.760584	5.44669
	112.111	1.80625	-0.740612	5.44669
	112.111	1.75581	-0.716414	5.44669
	112.11	1.74363	-0.703882	5.44669
	112.11	1.75651	-0.697859	5.44669
	112.11	1.76624	-0.706177	5.44669
	112.111	1.76574	-0.720684	5.44669
	112.111	1.76207	-0.72521	5.44669
	112.111	1.76072	-0.714302	5.44669
	112.111	1.76145	-0.699042	5.44669
	112.111	1.76224	-0.70296	5.44669
	112.111	1.76231	-0.711044	5.44669
	112.111	1.76206	-0.705328	5.44669
	112.111	1.76193	-0.70671	5.44669
	112.111	1.76196	-0.710374	5.44669
	112.111	1.76202	-0.703713	5.44669
	112.111	1.76204	-0.714142	5.44669
	112.088	1.76202	-0.738919	5.44669
	112.031	1.76201	-0.740577	5.44669
	111.985	1.76201	-0.7238	5.44669
	111.981	1.76202	-0.714811	5.44669
	111.995	1.81121	-0.724663	5.44669
	111.98	1.93798	-0.741067	5.44669
	111.92	1.99041	-0.730134	5.44669
	111.871	1.92078	-0.701716	5.44669
	111.867	1.91481	-0.698719	5.44669
	111.882	1.94367	-0.708359	5.44669
	111.889	1.86056	-0.697846	5.44669
	111.887	1.75088	-0.687544	5.44669
	111.884	1.72425	-0.710185	5.44669
	111.883	1.75046	-0.74275	5.4507
	111.884	1.77065	-0.735676	5.46104
	111.885	1.76975	-0.69552	5.46531
	111.884	1.81138	-0.669287	5.45562
	111.884	1.93531	-0.670683	5.4448
	111.884	1.98923	-0.680293	5.44287
	111.862	1.92124	-0.691645	5.44579
	111.804	1.91542	-0.709965	5.44767
	111.781	1.94377	-0.716292	5.44742
	111.835	1.86038	-0.697116	5.44664
	111.895	1.79996	-0.676538	5.44641
	111.905	1.94942	-0.673104	5.44658
	111.867	2.20406	-0.678722	5.44674
	111.777	2.33379	-0.682255	5.44675
	111.675	2.30969	-0.681731	5.44669
	111.629	2.2554	-0.680255	5.44667
	111.641	2.24152	-0.679823	5.44668
	111.661	2.25506	-0.680166	5.44669
	111.665	2.26567	-0.688334	5.44669
	111.66	2.2653	-0.716492	5.44669
	111.656	2.26138	-0.745062	5.44669
	111.656	2.25986	-0.734395	5.44669
	111.658	2.26063	-0.702031	5.44669
	111.658	2.26148	-0.697328	5.44669
	111.658	2.21238	-0.715534	5.44669
	111.658	2.08534	-0.726205	5.44669
	111.658	2.03276	-0.724421	5.44669
	111.658	2.15161	-0.719915	5.44669
	111.658	2.28444	-0.718667	5.44669
	111.658	2.30801	-0.719747	5.44669
	111.658	2.27229	-0.720643	5.44669
	111.658	2.24921	-0.720634	5.44669
	111.658	2.25227	-0.720312	5.44669
	111.658	2.26177	-0.720181	5.44669
	111.658	2.26466	-0.712369	5.44669
	111.636	2.26249	-0.692156	5.44669
	111.578	2.26056	-0.675905	5.44669
	111.554	2.26052	-0.67461	5.44669
	111.586	2.26119	-0.679579	5.44669
	111.589	2.26148	-0.682079	5.44669
	111.553	2.26137	-0.681353	5.44669
	111.511	2.26122	-0.68803	5.44669
	111.457	2.26119	-0.708072	5.44669
	111.42	2.26124	-0.724655	5.44669
	111.418	2.26127	-0.72615	5.44669
	111.43	2.26126	-0.721147	5.44669
	111.436	2.31044	-0.718562	5.44669
	111.434	2.43721	-0.711393	5.44669
	111.431	2.53884	-0.692322	5.44669
	111.431	2.5468	-0.676321	5.44669
	111.431	2.51566	-0.682596	5.44669
	111.432	2.54925	-0.707635	5.44669
	111.432	2.6314	-0.718541	5.44669
	111.432	2.61372	-0.698887	5.44669
	111.409	2.52156	-0.684351	5.44669
	111.352	2.48045	-0.700606	5.44669
	111.306	2.54378	-0.715013	5.44669
	111.28	2.69087	-0.699914	5.44669
	111.237	2.79594	-0.678166	5.44669
	111.198	2.79812	-0.680662	5.44669
	111.192	2.76333	-0.706168	5.44669
	111.203	2.74825	-0.718613	5.44669
	111.209	2.75434	-0.699439	5.44669
	111.23	2.76226	-0.676686	5.44669
	111.285	2.76341	-0.680211	5.44669
	111.308	2.76108	-0.714376	5.44669
	111.255	2.7597	-0.74707	5.44669
	111.195	2.75994	-0.743861	5.44669
	111.184	2.76054	-0.72227	5.44669
	111.2	2.7607	-0.705131	5.44669
	111.211	2.71137	-0.696293	5.44669
	111.209	2.58447	-0.705075	5.44669
	111.205	2.53205	-0.712908	5.44669
	111.204	2.6509	-0.697486	5.44669
	111.205	2.78368	-0.677904	5.44669
	111.206	2.80723	-0.681417	5.44669
	111.206	2.77152	-0.706577	5.44669
	111.205	2.74844	-0.718517	5.44669
	111.205	2.75151	-0.699253	5.44669
	111.205	2.76101	-0.676642	5.44669
	111.205	2.76389	-0.672388	5.44669
	111.205	2.76173	-0.678385	5.44669
	111.205	2.7598	-0.682368	5.44669
	111.183	2.75976	-0.681898	5.44669
	111.103	2.76043	-0.688155	5.44669
	111.022	2.76072	-0.707931	5.44669
	111.03	2.76061	-0.724552	5.44669
	111.086	2.76045	-0.726157	5.44669
	111.111	2.76043	-0.721186	5.44669
	111.08	2.76048	-0.726447	5.44669
	111.01	2.7605	-0.747411	5.44669
	110.962	2.7605	-0.757014	5.44669
	110.962	2.76049	-0.73827	5.44669
	110.978	2.76048	-0.716709	5.44669
	110.985	2.76049	-0.704839	5.44669
	110.982	2.76049	-0.690285	5.44669
	110.978	2.76049	-0.677805	5.44669
	110.978	2.76049	-0.676072	5.44669
	110.979	2.80968	-0.679516	5.44669
	110.979	2.98564	-0.681532	5.44669
	110.957	3.16485	-0.681146	5.44669
	110.877	3.09846	-0.680267	5.44669
	110.796	2.84689	-0.680035	5.44669
	110.804	2.73976	-0.680251	5.44669
	110.86	2.87868	-0.680424	5.44669
	110.885	2.98989	-0.680419	5.44669
	110.854	2.94027	-0.680356	5.44669
	110.784	2.97092	-0.680331	5.44669
	110.735	3.11418	-0.680343	5.44669
	110.735	3.13197	-0.680357	5.44669
	110.752	3.08353	-0.688229	5.44669
	110.759	3.15452	-0.716381	5.44669
	110.756	3.26612	-0.752923	5.44669
	110.752	3.29787	-0.762586	5.44669
	110.729	3.27312	-0.738595	5.44669
	110.673	3.25173	-0.722727	5.44669
	110.627	3.2516	-0.732102	5.44669
	110.601	3.25916	-0.727114	5.44669
	110.558	3.26237	-0.695775	5.44669
	110.519	3.26103	-0.672446	5.44669
	110.513	3.25933	-0.679787	5.44669
	110.524	3.25909	-0.707843	5.44669
	110.53	3.2596	-0.719627	5.44669
	110.529	3.2599	-0.699268	5.44669
	110.526	3.25984	-0.676254	5.44669
	110.525	3.25971	-0.67222	5.44669
	110.526	3.25968	-0.678453	5.44669
	110.527	3.25971	-0.682456	5.44669
	110.527	3.25973	-0.689782	5.44669
	110.526	3.25973	-0.708414	5.44669
	110.526	3.25972	-0.716305	5.44669
	110.526	3.25972	-0.697672	5.44669
	110.527	3.25972	-0.676766	5.44669
	110.527	3.25972	-0.673002	5.44669
	110.526	3.25972	-0.678598	5.44669
	110.504	3.25972	-0.682239	5.44669
	110.424	3.25972	-0.681768	5.44669
	110.321	3.25972	-0.688147	5.44669
	110.271	3.25972	-0.707974	5.44669
	110.282	3.25972	-0.716702	5.44669
	110.303	3.25972	-0.697995	5.44669
	110.308	3.30891	-0.676761	5.44669
	110.302	3.48488	-0.672885	5.44669
	110.298	3.66409	-0.678551	5.44669
	110.299	3.5977	-0.682261	5.44669
	110.3	3.39532	-0.689665	5.44669
	110.301	3.41497	-0.708435	5.44669
	110.3	3.6555	-0.724226	5.44669
	110.3	3.82386	-0.733712	5.44669
	110.3	3.82069	-0.741455	5.44669
	110.3	3.7614	-0.734941	5.44669
	110.3	3.73798	-0.720579	5.44669
	110.3	3.7493	-0.707601	5.44669
	110.278	3.76237	-0.690059	5.44669
	110.198	3.76382	-0.676728	5.44669
	110.095	3.75978	-0.683572	5.44669
	110.045	3.75758	-0.707899	5.44669
	110.055	3.75809	-0.718305	5.44669
	110.077	3.75908	-0.706565	5.44669
	110.082	3.75932	-0.704639	5.44669
	110.076	3.75907	-0.709065	5.44669
	110.072	3.75888	-0.69603	5.44669
	110.072	3.75889	-0.67866	5.44669
	110.052	3.75896	-0.682251	5.44669
	109.972	3.75899	-0.714529	5.44669
	109.869	3.75897	-0.74641	5.4507
	109.819	3.75895	-0.735659	5.46104
	109.829	3.75895	-0.694211	5.46531
	109.85	3.75896	-0.668744	5.45562
	109.855	3.75896	-0.678792	5.4448
	109.85	3.75896	-0.708741	5.44287
	109.846	3.75896	-0.720357	5.44579
	109.846	3.75896	-0.707125	5.44767
	109.848	3.75896	-0.704145	5.44742
	109.848	3.75896	-0.708659	5.44664
	109.848	3.75896	-0.703906	5.44641
	109.848	3.75896	-0.706962	5.44658
	109.847	3.75896	-0.718855	5.44674
	109.848	3.75896	-0.724164	5.44675
	109.848	3.75896	-0.714513	5.44669
	109.848	3.75896	-0.691632	5.44667
	109.848	3.75896	-0.682793	5.44668
	109.825	3.75896	-0.70254	5.44669
	109.746	3.75896	-0.724249	5.44669
	109.642	3.75896	-0.727954	5.44669
	109.592	3.75896	-0.714177	5.44669
	109.603	3.75896	-0.698013	5.44669
	109.624	3.75896	-0.710444	5.44669
	109.629	3.80815	-0.747273	5.44669
	109.624	3.98412	-0.76238	5.44669
	109.62	4.16332	-0.732654	5.44669
	109.62	4.14613	-0.695454	5.44669
	109.621	4.07052	-0.695241	5.44669
	109.622	4.1426	-0.709134	5.44669
	109.599	4.21513	-0.699409	5.44669
	109.541	4.07477	-0.680052	5.44669
	109.518	3.86883	-0.681633	5.44669
	109.549	3.91162	-0.713775	5.44669
	109.53	4.16285	-0.746314	5.44669
	109.437	4.32742	-0.743757	5.44669
	109.393	4.31886	-0.722496	5.44669
	109.451	4.25865	-0.705263	5.44669
	109.497	4.23677	-0.688397	5.44669
	109.453	4.24905	-0.676863	5.44669
	109.388	4.26198	-0.684219	5.44669
	109.373	4.26303	-0.715993	5.44669
	109.388	4.25887	-0.746323	5.44669
	109.4	4.25676	-0.742973	5.44669
	109.4	4.25735	-0.722164	5.44669
	109.395	4.25835	-0.705402	5.44669
	109.393	4.25856	-0.688574	5.44669
	109.394	4.25829	-0.676887	5.44669
	109.395	4.25811	-0.684166	5.44669
	109.395	4.25812	-0.708091	5.44669
	109.395	4.2582	-0.718174	5.44669
	109.395	4.25822	-0.706442	5.44669
	109.395	4.25821	-0.704634	5.44669
	109.395	4.25819	-0.716978	5.44669
	109.395	4.25819	-0.732076	5.44669
	109.395	4.25819	-0.751224	5.44669
	109.395	4.30739	-0.756604	5.44669
	109.373	4.43416	-0.728871	5.44669
	109.315	4.48659	-0.695929	5.44669
	109.292	4.36777	-0.704656	5.44669
	109.345	4.23502	-0.745639	5.44669
	109.406	4.21146	-0.76376	5.44669
	109.416	4.24716	-0.741685	5.44669
	109.378	4.27023	-0.723605	5.44669
	109.31	4.31636	-0.731372	5.44669
	109.265	4.43364	-0.726496	5.44669
	109.244	4.48318	-0.703646	5.44669
	109.201	4.36653	-0.700821	5.44669
	109.162	4.2849	-0.708554	5.44669
	109.155	4.38815	-0.697181	5.44669
	109.166	4.52481	-0.679325	5.44669
	109.172	4.55555	-0.68212	5.44669
	109.171	4.52146	-0.706367	5.44669
	109.169	4.49651	-0.718178	5.44669
	109.168	4.49822	-0.699186	5.44669
	109.168	4.50781	-0.676735	5.44669
	109.169	4.51122	-0.672451	5.44669
	109.169	4.50924	-0.678378	5.44669
	109.169	4.5072	-0.690214	5.44669
	109.146	4.55624	-0.717916	5.44669
	109.089	4.68368	-0.744991	5.44669
	109.043	4.73644	-0.733859	5.44669
	109.017	4.61752	-0.693961	5.44669
	108.974	4.5338	-0.669279	5.44669
	108.935	4.58779	-0.679104	5.44669
	108.929	4.59838	-0.716552	5.44669
	108.94	4.57701	-0.748377	5.44669
	108.946	4.66163	-0.743634	5.44669
	108.945	4.76927	-0.721711	5.44669
	108.942	4.79452	-0.704978	5.44669
	108.941	4.76845	-0.688557	5.44669
	108.942	4.74882	-0.684902	5.44669
	108.943	4.7499	-0.704517	5.44669
	108.92	4.75734	-0.716458	5.44669
	108.863	4.76007	-0.707	5.44669
	108.817	4.75857	-0.71335	5.44669
	108.813	4.75697	-0.737418	5.44669
	108.827	4.75683	-0.74023	5.44669
	108.812	4.75734	-0.732059	5.44669
	108.775	4.75761	-0.743252	5.44669
	108.783	4.80673	-0.761189	5.44669
	108.802	4.93338	-0.758491	5.44669
	108.763	4.98578	-0.734257	5.44669
	108.711	4.867	-0.714545	5.44669
	108.698	4.78346	-0.705366	5.44669
	108.711	4.93586	-0.691275	5.44669
	108.72	5.15076	-0.685904	5.44669
	108.72	5.10744	-0.711842	5.44669
	108.716	4.902	-0.744028	5.44669
	108.715	4.91215	-0.735623	5.44669
	108.716	5.10061	-0.695044	5.44669
	108.694	5.14436	-0.676977	5.44669
	108.614	5.0415	-0.706803	5.44669
	108.511	4.9251	-0.752967	5.44669
	108.461	4.85456	-0.766018	5.44669
	108.471	4.95553	-0.732147	5.44669
	108.493	5.18459	-0.686077	5.44669
	108.498	5.31944	-0.666634	5.44669
	108.492	5.30635	-0.672936	5.44669
	108.488	5.25481	-0.682181	5.44268
	108.488	5.18898	-0.683764	5.43234
	108.49	5.07361	-0.681134	5.42806
	108.49	5.03187	-0.687339	5.43775
	108.49	5.15112	-0.707861	5.44858
	108.49	5.28025	-0.716942	5.4505
	108.49	5.30214	-0.706006	5.44759
	108.49	5.26703	-0.70489	5.44571
	108.49	5.24479	-0.709369	5.44595
	108.49	5.248	-0.703939	5.44673
	108.49	5.25726	-0.714594	5.44696
	108.49	5.25999	-0.739028	5.44679
	108.468	5.25785	-0.732592	5.44663
	108.41	5.25598	-0.695558	5.44663
	108.364	5.30515	-0.6704	5.44668
	108.36	5.43258	-0.671136	5.44671
	108.375	5.48529	-0.687958	5.4467
	108.359	5.36636	-0.711683	5.44668
	108.3	5.23346	-0.718324	5.44668
	108.25	5.20987	-0.697356	5.44669
	108.246	5.24562	-0.675916	5.44669
	108.261	5.31791	-0.672758	5.44669
	108.269	5.44161	-0.686669	5.44669
	108.267	5.48454	-0.718436	5.44669
	108.263	5.36284	-0.746469	5.44669
	108.24	5.28144	-0.734294	5.44669
	108.183	5.38659	-0.693618	5.44669
	108.16	5.47476	-0.668981	5.44669
	108.214	5.42754	-0.679101	5.44669
	108.252	5.46739	-0.708786	5.44669
	108.183	5.66284	-0.728137	5.44669
	108.063	5.80539	-0.727356	5.44669
	108.003	5.80748	-0.712544	5.44669
	108.015	5.75956	-0.689671	5.44669
	108.04	5.68986	-0.682671	5.44669
	108.047	5.57157	-0.711057	5.44669
	108.04	5.52999	-0.744848	5.44669
	108.035	5.65034	-0.744116	5.44669
	108.035	5.73069	-0.723168	5.44669
	108.037	5.62558	-0.705417	5.44669
	108.016	5.5378	-0.696093	5.44669
	107.958	5.63436	-0.70489	5.44669
	107.934	5.7704	-0.720772	5.44669
	107.987	5.80326	-0.733575	5.44669
	108.025	5.77028	-0.742633	5.44669
	107.956	5.74505	-0.727614	5.44669
	107.837	5.74624	-0.700103	5.44669
	107.777	5.75571	-0.698938	5.44669
	107.788	5.75926	-0.716895	5.44669
	107.836	5.75738	-0.734073	5.44669
	107.9	5.75533	-0.752091	5.44669
	107.917	5.75514	-0.764128	5.44669
	107.859	5.75579	-0.764444	5.44669
	107.799	5.75613	-0.760563	5.44669
	107.79	5.75604	-0.758868	5.44669
	107.807	5.75588	-0.759544	5.44669
	107.817	5.75584	-0.76043	5.44669
	107.815	5.75589	-0.760562	5.44669
	107.811	5.75592	-0.760302	5.44669
	107.809	5.75591	-0.752275	5.44669
	107.81	5.7559	-0.724147	5.44669
	107.811	5.7559	-0.69554	5.44669
	107.811	5.7559	-0.698309	5.44669
	107.811	5.7559	-0.718261	5.44669
	107.811	5.7559	-0.727	5.44669
	107.811	5.7559	-0.715914	5.44669
	107.811	5.7559	-0.69121	5.4507
	107.789	5.7559	-0.674248	5.46104
	107.731	5.7559	-0.674252	5.46531
	107.685	5.7559	-0.680018	5.45562
	107.659	5.80509	-0.68239	5.4448
	107.616	5.93187	-0.681327	5.44287
	107.599	5.9843	-0.680038	5.44579
	107.651	5.86548	-0.679875	5.44767
	107.686	5.73273	-0.680265	5.44742
	107.638	5.70916	-0.680487	5.44664
	107.577	5.74487	-0.680441	5.44641
	107.563	5.76794	-0.688213	5.44658
	107.579	5.76487	-0.708474	5.44674
	107.59	5.75538	-0.716887	5.44675
	107.589	5.7525	-0.697895	5.44669
	107.585	5.75466	-0.684523	5.44667
	107.583	5.75659	-0.701031	5.44668
	107.584	5.75663	-0.723001	5.44669
	107.585	5.75596	-0.727968	5.44669
	107.585	5.80486	-0.722497	5.44669
	107.585	5.98094	-0.726352	5.44669
	107.585	6.1603	-0.739035	5.44669
	107.585	6.09394	-0.736551	5.44669
	107.585	5.89151	-0.722115	5.4507
	107.585	5.91113	-0.707672	5.46104
	107.585	6.15167	-0.689543	5.46531
	107.585	6.27085	-0.684357	5.45562
	107.585	6.14091	-0.703939	5.4448
	107.585	6.02918	-0.716409	5.44287
	107.585	6.07539	-0.707185	5.44579
	107.585	6.09269	-0.705574	5.44767
	107.585	6.0277	-0.709237	5.44742
	107.585	5.98549	-0.69577	5.44664
	107.585	6.0387	-0.67849	5.44641
	107.585	6.18194	-0.674401	5.44658
	107.585	6.289	-0.686442	5.44674
	107.585	6.29337	-0.709886	5.44675
	107.585	6.25881	-0.71811	5.44669
	107.585	6.19385	-0.705776	5.44667
	107.585	6.07279	-0.704378	5.44668
	107.585	6.02837	-0.717107	5.44669
	107.585	6.14851	-0.72435	5.44669
	107.585	6.27897	-0.723083	5.44669
	107.585	6.3011	-0.727885	5.44669
	107.585	6.21643	-0.739469	5.44669
	107.585	6.06718	-0.736188	5.44669
	107.585	5.96879	-0.721808	5.44669
	107.585	5.97019	-0.715543	5.44669
	107.562	6.05328	-0.725678	5.44669
	107.505	6.19349	-0.741232	5.44669
	107.459	6.28866	-0.737713	5.44669
	107.433	6.28912	-0.72182	5.44669
	107.39	6.25715	-0.707136	5.44669
	107.351	6.24385	-0.689423	5.44669
	107.345	6.24969	-0.676627	5.44669
	107.356	6.25687	-0.683755	5.44669
	107.362	6.2578	-0.708012	5.44669
	107.361	6.25564	-0.726157	5.44669
	107.358	6.2544	-0.726802	5.44669
	107.357	6.25465	-0.720886	5.44669
	107.358	6.2552	-0.726091	5.44669
	107.359	6.25534	-0.747369	5.44669
	107.359	6.2552	-0.757123	5.44669
	107.358	6.25509	-0.73833	5.44669
	107.358	6.2551	-0.724566	5.44669
	107.358	6.25514	-0.732967	5.44669
	107.358	6.25515	-0.734694	5.44669
	107.358	6.25514	-0.723501	5.44669
	107.358	6.25514	-0.716785	5.44669
	107.358	6.25514	-0.725597	5.44669
	107.358	6.25514	-0.740757	5.44669
	107.358	6.25514	-0.737542	5.44669
	107.358	6.25514	-0.729789	5.44669
	107.358	6.25514	-0.743264	5.44669
	107.358	6.25514	-0.762002	5.44669
	107.336	6.30433	-0.758828	5.44669
	107.256	6.4311	-0.734109	5.44669
	107.175	6.53273	-0.722234	5.44669
	107.205	6.54068	-0.733498	5.44669
	107.297	6.46036	-0.735746	5.44669
	107.288	6.31798	-0.723753	5.44669
	107.179	6.27012	-0.708646	5.44669
	107.103	6.44559	-0.689369	5.44669
	107.104	6.70663	-0.683938	5.44669
	107.131	6.82979	-0.711696	5.44669
	107.142	6.80066	-0.744666	5.44669
	107.137	6.7466	-0.735942	5.44669
	107.131	6.68542	-0.694951	5.44669
	107.13	6.57289	-0.668954	5.44669
	107.132	6.53069	-0.678616	5.44669
	107.133	6.64873	-0.708593	5.44669
	107.133	6.77752	-0.720358	5.44669
	107.11	6.7997	-0.699307	5.44669
	107.052	6.76483	-0.683882	5.44669
	107.029	6.74259	-0.70026	5.44669
	107.06	6.74572	-0.722906	5.44669
	107.041	6.75493	-0.728202	5.44669
	106.948	6.75769	-0.722629	5.44669
	106.882	6.75556	-0.726324	5.44669
	106.882	6.75369	-0.738976	5.44669
	106.904	6.75367	-0.728666	5.44669
	106.914	6.75432	-0.693974	5.44669
	106.91	6.7546	-0.671138	5.44669
	106.905	6.75449	-0.672009	5.44669
	106.904	6.75434	-0.68019	5.44669
	106.905	6.75432	-0.691131	5.44669
	106.906	6.75436	-0.709786	5.44669
	106.906	6.75439	-0.724271	5.44669
	106.906	6.75439	-0.733251	5.44669
	106.906	6.75437	-0.749116	5.44669
	106.883	6.75437	-0.755302	5.44669
	106.804	6.75437	-0.729075	5.44669
	106.7	6.75437	-0.688607	5.44669
	106.673	6.75437	-0.676658	5.44669
	106.763	6.75437	-0.701094	5.44669
	106.866	6.75437	-0.725832	5.44669
	106.84	6.75437	-0.737003	5.44669
	106.721	6.75437	-0.742264	5.44669
	106.646	6.75437	-0.72624	5.44669
	106.652	6.75437	-0.699659	5.44669
	106.68	6.75437	-0.707111	5.44669
	106.69	6.75437	-0.737464	5.44669
	106.684	6.75437	-0.742474	5.44669
	106.678	6.80356	-0.725113	5.44669
	106.677	6.93034	-0.714687	5.44669
	106.679	7.03196	-0.724144	5.44669
	106.68	7.08911	-0.740894	5.44669
	106.68	7.18475	-0.730245	5.44669
	106.679	7.27077	-0.693954	5.44669
	106.679	7.2833	-0.678439	5.44669
	106.68	7.25963	-0.699933	5.44669
	106.68	7.19634	-0.716841	5.44669
	106.68	7.07211	-0.70092	5.44669
	106.68	6.97658	-0.677938	5.44669
	106.68	6.97026	-0.672338	5.44669
	106.657	7.04911	-0.677904	5.44669
	106.577	7.19029	-0.690055	5.44669
	106.474	7.28736	-0.718018	5.44669
	106.424	7.28829	-0.74509	5.44669
	106.435	7.25583	-0.741735	5.44669
	106.456	7.24216	-0.722084	5.44669
	106.461	7.24802	-0.705809	5.44669
	106.456	7.25534	-0.696643	5.44669
	106.451	7.25632	-0.704981	5.44268
	106.452	7.25413	-0.720615	5.43234
	106.453	7.25287	-0.725606	5.42806
	106.454	7.25311	-0.714492	5.43775
	106.453	7.25367	-0.69111	5.44858
	106.453	7.25381	-0.674711	5.4505
	106.453	7.25367	-0.674481	5.44759
	106.453	7.25357	-0.679949	5.44571
	106.431	7.25357	-0.682279	5.44595
	106.351	7.25361	-0.681305	5.44673
	106.27	7.25363	-0.687938	5.44696
	106.278	7.25362	-0.708051	5.44679
	106.312	7.25361	-0.724679	5.44663
	106.279	7.25361	-0.726167	5.44663
	106.224	7.25361	-0.721145	5.44668
	106.208	7.25361	-0.718555	5.44671
	106.22	7.25361	-0.719262	5.4467
	106.231	7.25361	-0.72835	5.44668
	106.231	7.25361	-0.748894	5.44668
	106.227	7.25361	-0.756959	5.44669
	106.226	7.25361	-0.73772	5.44669
	106.226	7.25361	-0.716498	5.44669
	106.227	7.25361	-0.704946	5.44669
	106.227	7.3028	-0.698275	5.44669
	106.227	7.42958	-0.705973	5.44669
	106.227	7.48201	-0.71258	5.44669
	106.227	7.36319	-0.697029	5.44669
	106.205	7.23044	-0.6857	5.44669
	106.147	7.25606	-0.701832	5.44669
	106.101	7.46773	-0.715048	5.44669
	106.075	7.7192	-0.707363	5.44669
	106.032	7.82572	-0.714003	5.44669
	105.993	7.79305	-0.737563	5.44669
	105.987	7.74342	-0.732187	5.44669
	105.998	7.73455	-0.695909	5.44669
	106.004	7.74852	-0.678561	5.44669
	106.003	7.75754	-0.699288	5.44669
	106	7.75635	-0.724398	5.44669
	106	7.75265	-0.737044	5.44669
	106	7.75152	-0.742791	5.44669
	106.001	7.75236	-0.726446	5.44669
	106.001	7.75312	-0.691687	5.44669
	106.001	7.75313	-0.67884	5.44669
	106.001	7.75287	-0.700907	5.44669
	106.001	7.75275	-0.717106	5.44669
	106.001	7.7528	-0.708556	5.44669
	106.001	7.75286	-0.705901	5.44669
	106.001	7.70368	-0.708886	5.44669
	106.001	7.57689	-0.695507	5.44669
	106.001	7.52444	-0.686375	5.44669
	106.001	7.64326	-0.710527	5.44669
	106.001	7.77602	-0.743309	5.44669
	106.001	7.79959	-0.735789	5.44669
	106.001	7.76388	-0.695369	5.44669
	105.978	7.74081	-0.669183	5.44669
	105.921	7.74387	-0.670693	5.44669
	105.897	7.75337	-0.680334	5.44669
	105.929	7.75625	-0.691659	5.44669
	105.909	7.75409	-0.709956	5.44669
	105.816	7.75216	-0.716284	5.44669
	105.75	7.75212	-0.697115	5.44669
	105.75	7.75279	-0.684411	5.44669
	105.773	7.75308	-0.701261	5.44669
	105.782	7.75297	-0.715266	5.44669
	105.778	7.75281	-0.707658	5.44669
	105.773	7.75279	-0.706178	5.44669
	105.773	7.75284	-0.717192	5.44669
	105.774	7.75286	-0.731617	5.44669
	105.775	7.75286	-0.750956	5.44669
	105.775	7.75285	-0.756655	5.44669
	105.774	7.75284	-0.728988	5.44669
	105.774	7.75284	-0.69596	5.44669
	105.774	7.75285	-0.696757	5.44669
	105.774	7.75285	-0.70959	5.44669
	105.774	7.75285	-0.69906	5.44669
	105.774	7.75285	-0.687615	5.44669
	105.774	7.75285	-0.701913	5.44669
	105.774	7.75285	-0.722272	5.44669
	105.774	7.75285	-0.727349	5.44669
	105.774	7.75285	-0.714626	5.44669
	105.752	7.75285	-0.690546	5.44669
	105.695	7.75285	-0.682298	5.44669
	105.649	7.75285	-0.702718	5.44669
	105.645	7.75285	-0.716629	5.44669
	105.681	7.75285	-0.69984	5.44669
	105.724	7.75285	-0.685431	5.44669
	105.688	7.75285	-0.70859	5.44669
	105.585	7.75285	-0.750703	5.44669
	105.52	7.75285	-0.764433	5.44669
	105.524	7.75285	-0.732288	5.44669
	105.548	7.75285	-0.686699	5.44669
	105.557	7.75285	-0.666845	5.44669
	105.552	7.75285	-0.680674	5.44669
	105.547	7.75285	-0.710206	5.44669
	105.546	7.75285	-0.728173	5.44669
	105.548	7.75285	-0.726866	5.44669
	105.549	7.75285	-0.712326	5.44669
	105.548	7.75285	-0.689754	5.44669
	105.548	7.75285	-0.674913	5.44669
	105.548	7.75285	-0.675048	5.44669
	105.548	7.75285	-0.680115	5.44669
	105.548	7.75285	-0.690018	5.44669
	105.548	7.75285	-0.709346	5.44669
	105.548	7.75285	-0.724482	5.44669
	105.526	7.80204	-0.725625	5.44669
	105.446	7.92881	-0.713117	5.44669
	105.365	8.03043	-0.698397	5.44669
	105.373	8.03839	-0.70311	5.44669
	105.407	8.00726	-0.711336	5.4507
	105.374	7.99165	-0.697526	5.46104
	105.319	7.99622	-0.678479	5.46531
	105.303	8.05288	-0.673773	5.45562
	105.315	8.18116	-0.678312	5.4448
	105.326	8.28076	-0.681845	5.44287
	105.326	8.23814	-0.681705	5.44579
	105.322	8.08038	-0.68039	5.44767
	105.32	8.01289	-0.687759	5.44742
	105.321	8.08727	-0.716172	5.44664
	105.322	8.1006	-0.745132	5.44641
	105.3	8.07312	-0.742409	5.44658
	105.22	8.1542	-0.722351	5.44674
	105.138	8.26254	-0.705681	5.44675
	105.146	8.28933	-0.688624	5.44669
	105.181	8.26366	-0.68468	5.44667
	105.148	8.24365	-0.704401	5.44668
	105.093	8.24442	-0.724358	5.44669
	105.077	8.25187	-0.735209	5.44669
	105.089	8.25472	-0.742036	5.44669
	105.099	8.25326	-0.726782	5.44669
	105.1	8.25164	-0.692096	5.44669
	105.096	8.25148	-0.671021	5.44669
	105.072	8.25199	-0.680498	5.44669
	105.015	8.25226	-0.708647	5.44669
	104.97	8.25219	-0.727582	5.44669
	104.944	8.25206	-0.727173	5.44669
	104.9	8.25204	-0.720535	5.44669
	104.884	8.25207	-0.717942	5.44669
	104.958	8.25209	-0.711351	5.44669
	105.05	8.25209	-0.700396	5.44669
	105.026	8.30127	-0.712447	5.44669
	104.911	8.42804	-0.739395	5.44669
	104.86	8.48048	-0.733509	5.44669
	104.922	8.36166	-0.695812	5.44669
	104.973	8.22891	-0.67018	5.44669
	104.929	8.25453	-0.670953	5.44669
	104.863	8.4662	-0.687959	5.44669
	104.846	8.66848	-0.711748	5.44669
	104.862	8.59903	-0.726221	5.44669
	104.874	8.38716	-0.73337	5.44669
	104.874	8.40392	-0.748473	5.44669
	104.869	8.64662	-0.75499	5.44669
	104.868	8.81691	-0.729173	5.44669
	104.868	8.76459	-0.696629	5.44669
	104.869	8.52866	-0.696971	5.44669
	104.87	8.27655	-0.709442	5.44669
	104.869	8.22759	-0.706793	5.44669
	104.869	8.43996	-0.707894	5.44669
	104.869	8.71657	-0.71822	5.44669
	104.869	8.8331	-0.723567	5.44669
	104.869	8.79566	-0.714489	5.44669
	104.869	8.74046	-0.691834	5.44669
	104.869	8.73095	-0.675015	5.44669
	104.847	8.74664	-0.674352	5.44669
	104.767	8.7566	-0.679787	5.44669
	104.664	8.75519	-0.690128	5.44669
	104.614	8.75107	-0.71738	5.44669
	104.624	8.74983	-0.752667	5.44669
	104.646	8.75079	-0.769995	5.44669
	104.651	8.75162	-0.758777	5.44669
	104.645	8.75164	-0.723367	5.44669
	104.641	8.75134	-0.692893	5.44669
	104.641	8.75122	-0.697476	5.44669
	104.643	8.75127	-0.710982	5.44669
	104.643	8.75133	-0.699388	5.44669
	104.621	8.75134	-0.687257	5.44669
	104.563	8.80051	-0.701646	5.44669
	104.539	8.97647	-0.722287	5.44669
	104.593	9.15568	-0.72745	5.44669
	104.631	9.0893	-0.722534	5.44669
	104.562	8.83773	-0.718681	5.44669
	104.442	8.7306	-0.718821	5.44669
	104.382	8.86951	-0.72025	5.44669
	104.394	8.98072	-0.720799	5.44669
	104.42	8.88191	-0.720521	5.44669
	104.426	8.7366	-0.720209	5.44669
	104.419	8.70065	-0.728048	5.44669
	104.415	8.78482	-0.74056	5.44669
	104.415	8.98796	-0.736587	5.44669
	104.417	9.16608	-0.721588	5.44669
	104.417	9.13876	-0.707438	5.44669
	104.417	9.01011	-0.697503	5.44669
	104.417	8.9574	-0.704763	5.44669
	104.416	9.02888	-0.720218	5.44669
	104.417	9.18352	-0.725518	5.44669
	104.417	9.28885	-0.714596	5.44669
	104.417	9.23927	-0.699056	5.44669
	104.417	9.07654	-0.702861	5.44669
	104.417	8.96026	-0.718868	5.44669
	104.394	8.95899	-0.733499	5.44669
	104.315	9.04732	-0.743278	5.44669
	104.211	9.1415	-0.735782	5.44669
	104.161	9.10934	-0.720283	5.44669
	104.172	9.05602	-0.707178	5.44669
	104.193	9.1425	-0.689987	5.44669
	104.198	9.26228	-0.676848	5.44669
	104.193	9.29195	-0.675777	5.44669
	104.189	9.26342	-0.687603	5.44669
	104.189	9.24118	-0.717754	5.44669
	104.19	9.24205	-0.753722	5.44669
	104.191	9.25032	-0.762433	5.44669
	104.213	9.25348	-0.730376	5.44669
	104.27	9.25186	-0.69448	5.44669
	104.294	9.25006	-0.695642	5.44669
	104.24	9.24988	-0.717519	5.44669
	104.18	9.25045	-0.727637	5.44669
	104.169	9.25075	-0.724315	5.44669
	104.185	9.25067	-0.727232	5.44669
	104.196	9.25053	-0.746629	5.44669
	104.194	9.2505	-0.764278	5.44669
	104.168	9.25054	-0.758578	5.44669
	104.109	9.25057	-0.733195	5.44669
	104.086	9.25056	-0.714069	5.44669
	104.119	9.25055	-0.705544	5.44669
	104.121	9.25055	-0.691519	5.44669
	104.108	9.25055	-0.678072	5.44669
	104.123	9.25056	-0.675745	5.44669
	104.093	9.25056	-0.679284	5.44669
	104.002	9.25055	-0.689422	5.44669
	103.94	9.25055	-0.709392	5.44669
	103.942	9.25055	-0.724713	5.44669
	103.963	9.25055	-0.725705	5.44669
	103.972	9.25055	-0.72094	5.44669
	103.968	9.25055	-0.718633	5.44669
	103.963	9.25055	-0.711497	5.44669
	103.962	9.25055	-0.700211	5.44669
	103.964	9.25055	-0.712318	5.44669
	103.965	9.25055	-0.747278	5.44669
	103.964	9.25055	-0.769586	5.44669
	103.964	9.25055	-0.7684	5.44669
	103.964	9.25055	-0.752403	5.44669
	103.964	9.25055	-0.721313	5.44669
	103.964	9.25055	-0.694306	5.44669
	103.964	9.25055	-0.70667	5.44669
	103.964	9.25055	-0.73919	5.44669
	103.964	9.25055	-0.735485	5.44669
	103.964	9.25055	-0.696713	5.44669
	103.964	9.25055	-0.669856	5.44669
	103.964	9.25055	-0.670497	5.44669
	103.964	9.29974	-0.687884	5.44669
	103.964	9.47571	-0.711879	5.44669
	103.964	9.65492	-0.718432	5.44669
	103.942	9.63772	-0.705203	5.44669
	103.862	9.51292	-0.704023	5.44669
	103.758	9.45823	-0.709292	5.44669
	103.709	9.52752	-0.704215	5.44669
	103.719	9.68194	-0.714737	5.44669
	103.74	9.78796	-0.73899	5.44669
	103.745	9.78793	-0.732525	5.44669
	103.762	9.75189	-0.695543	5.44669
	103.816	9.73706	-0.678288	5.44669
	103.84	9.74371	-0.699304	5.44669
	103.787	9.75177	-0.716631	5.44669
	103.728	9.70359	-0.701056	5.44669
	103.717	9.57437	-0.678069	5.44669
	103.733	9.52056	-0.680216	5.44669
	103.743	9.63967	-0.706015	5.44669
	103.742	9.77303	-0.718708	5.44669
	103.738	9.79675	-0.699533	5.44669
	103.714	9.76089	-0.676692	5.44669
	103.657	9.7377	-0.67231	5.44669
	103.635	9.74077	-0.686205	5.44669
	103.666	9.75031	-0.718401	5.44669
	103.646	9.75321	-0.746619	5.44669
	103.553	9.75104	-0.734369	5.44669
	103.487	9.7491	-0.693596	5.44669
	103.488	9.74906	-0.676816	5.44669
	103.51	9.74973	-0.699379	5.44669
	103.519	9.75003	-0.725056	5.44669
	103.515	9.74991	-0.729417	5.44669
	103.51	9.74976	-0.714503	5.44669
	103.51	9.74973	-0.689759	5.44669
	103.489	9.74978	-0.682012	5.44669
	103.41	9.74981	-0.710749	5.44669
	103.306	9.7498	-0.752824	5.44669
	103.256	9.74979	-0.764555	5.44669
	103.267	9.79898	-0.731585	5.44669
	103.288	9.92575	-0.694233	5.44669
	103.293	10.0274	-0.695109	5.44669
	103.287	10.0845	-0.717384	5.44669
	103.283	10.131	-0.73564	5.44669
	103.284	10.041	-0.744703	5.44669
	103.285	9.82516	-0.727747	5.44669
	103.286	9.74111	-0.699423	5.44669
	103.285	9.87695	-0.698606	5.44669
	103.285	9.97867	-0.716997	5.44669
	103.285	9.87697	-0.726364	5.44669
	103.285	9.73383	-0.716096	5.44669
	103.285	9.74901	-0.691513	5.44669
	103.285	9.95999	-0.67431	5.44669
	103.263	10.2149	-0.67417	5.44669
	103.183	10.2739	-0.679962	5.44669
	103.08	10.1139	-0.682395	5.44669
	103.03	10.0111	-0.681349	5.44669
	103.04	10.1209	-0.687916	5.44669
	103.062	10.2186	-0.715897	5.44669
	103.067	10.1246	-0.744961	5.44669
	103.061	10.0352	-0.734565	5.44669
	103.057	10.1272	-0.702138	5.44669
	103.057	10.2619	-0.705183	5.44669
	103.059	10.2958	-0.735774	5.44669
	103.059	10.2637	-0.742452	5.44669
	103.059	10.2385	-0.725704	5.44669
	103.059	10.2394	-0.714943	5.44669
	103.059	10.2487	-0.71617	5.44669
	103.059	10.2523	-0.712604	5.44669
	103.059	10.2505	-0.693681	5.44669
	103.059	10.2485	-0.67646	5.44669
	103.059	10.2483	-0.6743	5.44669
	103.059	10.2489	-0.679252	5.44669
	103.059	10.2492	-0.689922	5.44669
	103.037	10.2492	-0.717484	5.44669
	102.957	10.249	-0.744913	5.44669
	102.876	10.249	-0.73398	5.44669
	102.906	10.249	-0.701911	5.44669
	103.02	10.249	-0.697425	5.44669
	103.068	10.249	-0.707746	5.44669
	102.983	10.249	-0.70592	5.44669
	102.853	10.249	-0.708131	5.44669
	102.794	10.249	-0.710758	5.44669
	102.81	10.249	-0.695498	5.44669
	102.837	10.2982	-0.677835	5.44669
	102.842	10.4742	-0.674224	5.44669
	102.835	10.6534	-0.67873	5.44669
	102.83	10.587	-0.689731	5.44669
	102.831	10.3846	-0.709718	5.44669
	102.833	10.3551	-0.72474	5.44669
	102.833	10.4688	-0.733471	5.44669
	102.833	10.5356	-0.741171	5.44669
	102.832	10.5245	-0.727037	5.44669
	102.832	10.5455	-0.69251	5.44669
	102.81	10.6153	-0.678975	5.44669
	102.753	10.5968	-0.700671	5.44669
	102.707	10.558	-0.716959	5.44669
	102.703	10.6456	-0.700708	5.44669
	102.717	10.7607	-0.685677	5.44669
	102.702	10.7881	-0.700515	5.44669
	102.643	10.7602	-0.722375	5.44669
	102.615	10.7391	-0.727889	5.44669
	102.669	10.7402	-0.722687	5.44669
	102.707	10.7481	-0.72646	5.44669
	102.661	10.7511	-0.739013	5.44669
	102.599	10.7495	-0.736504	5.44669
	102.585	10.7478	-0.722103	5.44669
	102.6	10.7476	-0.715555	5.44669
	102.611	10.7482	-0.725579	5.44669
	102.611	10.6993	-0.749057	5.44669
	102.606	10.5724	-0.758014	5.44669
	102.605	10.5198	-0.738103	5.44669
	102.606	10.6386	-0.716284	5.44669
	102.607	10.7714	-0.70472	5.44669
	102.607	10.795	-0.698257	5.44669
	102.606	10.7593	-0.706045	5.44669
	102.606	10.7362	-0.720487	5.44669
	102.606	10.7393	-0.733045	5.44669
	102.606	10.7488	-0.750383	5.44669
	102.606	10.7517	-0.755907	5.44669
	102.584	10.7495	-0.728878	5.44669
	102.527	10.7476	-0.688309	5.44669
	102.48	10.7475	-0.668732	5.44669
	102.455	10.7482	-0.680892	5.44669
	102.411	10.7485	-0.709626	5.44669
	102.395	10.7484	-0.719982	5.44669
	102.469	10.7482	-0.698783	5.44669
	102.583	10.7482	-0.675925	5.44669
	102.639	10.7483	-0.680126	5.44669
	102.605	10.7483	-0.70674	5.44669
	102.501	10.7483	-0.726914	5.44669
	102.392	10.7483	-0.735442	5.44669
	102.348	10.7483	-0.741224	5.44669
	102.364	10.7483	-0.726359	5.44669
	102.385	10.7483	-0.692207	5.44669
	102.388	10.7483	-0.679089	5.44669
	102.382	10.7483	-0.708697	5.44669
	102.378	10.7483	-0.745139	5.44669
	102.401	10.7483	-0.737207	5.44669
	102.46	10.7483	-0.695312	5.44669
	102.484	10.7483	-0.676526	5.44669
	102.43	10.7483	-0.698648	5.44669
	102.369	10.7483	-0.724853	5.44669
	102.359	10.7483	-0.737462	5.44669
	102.375	10.7483	-0.750675	5.44669
	102.386	10.7483	-0.754458	5.44669
	102.384	10.7483	-0.728167	5.44669
	102.38	10.7483	-0.696397	5.44669
	102.378	10.7483	-0.697232	5.44669
	102.379	10.7483	-0.709633	5.44669
	102.38	10.7483	-0.69891	5.44669
	102.403	10.7483	-0.679665	5.44669
	102.46	10.7483	-0.673778	5.44669
	102.483	10.7483	-0.677893	5.44669
	102.43	10.7483	-0.689539	5.44669
	102.37	10.7483	-0.709935	5.44669
	102.359	10.7483	-0.717029	5.44669
	102.375	10.7483	-0.705305	5.44669
	102.385	10.7483	-0.704565	5.44669
	102.384	10.7483	-0.717353	5.44669
	102.38	10.7483	-0.724386	5.44669
	102.378	10.7483	-0.723011	5.44669
	102.379	10.7483	-0.727841	5.44669
	102.38	10.7483	-0.739476	5.44669
	102.38	10.7483	-0.736207	5.44669
	102.38	10.7483	-0.729684	5.44669
	102.38	10.7483	-0.743695	5.44669
	102.38	10.7483	-0.754349	5.44669
	102.38	10.7483	-0.73061	5.44669
	102.38	10.7483	-0.68959	5.44669
	102.38	10.7483	-0.668653	5.44669
	102.38	10.7483	-0.672533	5.44669
	102.38	10.7483	-0.681294	5.44669
	102.38	10.7483	-0.691407	5.44669
	102.38	10.7483	-0.709509	5.44669
	102.38	10.7483	-0.716186	5.44669
	102.38	10.7483	-0.697233	5.44669
	102.38	10.7483	-0.676625	5.44669
	102.38	10.7483	-0.68097	5.44669
	102.38	10.7483	-0.706844	5.44669
	102.38	10.7483	-0.726658	5.44669
	102.38	10.7483	-0.727427	5.44669
	102.38	10.7483	-0.72097	5.44669
	102.38	10.7975	-0.725904	5.44669
	102.38	10.9242	-0.747261	5.44669
	102.38	10.9767	-0.765015	5.44669
	102.38	10.8578	-0.758662	5.44669
	102.38	10.7251	-0.732968	5.4507
	102.38	10.7015	-0.721815	5.46104
	102.38	10.7372	-0.733728	5.46531
	102.38	10.7603	-0.72812	5.45562
	102.38	10.7572	-0.695619	5.4448
	102.38	10.7477	-0.679893	5.44287
	102.38	10.7449	-0.699951	5.44579
	102.38	10.747	-0.716331	5.44767
	102.38	10.749	-0.708571	5.44742
	102.38	10.749	-0.714053	5.44664
	102.38	10.7483	-0.745025	5.44641
	102.38	10.748	-0.768025	5.44658
	102.38	10.7481	-0.768546	5.44674
	102.38	10.7483	-0.753019	5.44675
	102.38	10.7483	-0.721519	5.44669
	102.38	10.7483	-0.686302	5.44667
	102.38	10.7482	-0.678386	5.44668
	102.38	10.7974	-0.702638	5.44669
	102.38	10.9242	-0.725865	5.44669
	102.38	10.9767	-0.728597	5.44669
	102.38	10.8578	-0.721743	5.44669
	102.38	10.7251	-0.717942	5.44669
	102.38	10.7015	-0.710922	5.44669
	102.38	10.7372	-0.692345	5.44669
	102.38	10.8095	-0.676499	5.44669
	102.38	10.9332	-0.674791	5.44669
	102.38	10.9761	-0.687315	5.44669
	102.38	10.8544	-0.710113	5.44669
	102.38	10.7238	-0.717895	5.44669
	102.38	10.7022	-0.697734	5.44669
	102.38	10.738	-0.676227	5.44669
	102.38	10.7604	-0.672754	5.44669
	102.38	10.757	-0.678686	5.44669
	102.38	10.7476	-0.682364	5.44669
	102.38	10.7449	-0.68966	5.44669
	102.38	10.7471	-0.708396	5.44669
	102.38	10.749	-0.724211	5.44669
	102.38	10.7982	-0.725849	5.44669
	102.38	10.9243	-0.713308	5.44669
	102.38	10.9764	-0.698397	5.44669
	102.38	10.8577	-0.710914	5.44669
	102.38	10.7251	-0.747334	5.44669
	102.38	10.7016	-0.770109	5.44669
	102.38	10.7372	-0.768599	5.44669
	102.38	10.7603	-0.752301	5.44669
	102.38	10.7572	-0.721199	5.44669
	102.38	10.7969	-0.686424	5.44669
	102.38	10.9208	-0.67068	5.44669
	102.38	10.9754	-0.682379	5.44669
	102.38	10.8585	-0.717428	5.44669
	102.38	10.7258	-0.74758	5.44669
	102.38	10.7016	-0.742989	5.44669
	102.38	10.737	-0.729595	5.44669
	102.38	10.7602	-0.733368	5.44669
	102.38	10.7573	-0.725195	5.44669
	102.38	10.7478	-0.702391	5.44669
	102.38	10.7449	-0.700757	5.44669
	102.38	10.747	-0.708973	5.44669
	102.38	10.7489	-0.70525	5.44669
	102.38	10.749	-0.715285	5.44669
	102.38	10.7483	-0.746723	5.44669
	102.38	10.748	-0.760428	5.44669
	102.38	10.7481	-0.739902	5.44669
	102.38	10.7483	-0.716172	5.44669
	102.38	10.7483	-0.704033	5.44669
	102.38	10.7483	-0.690137	5.44669
	102.38	10.7482	-0.67803	5.44669
	102.38	10.7483	-0.684089	5.44669
	102.402	10.7483	-0.707653	5.44669
	102.46	10.7483	-0.718018	5.44669
	102.506	10.7483	-0.698661	5.44669
	102.509	10.7483	-0.684443	5.44669
	102.495	10.7483	-0.700725	5.44669
	102.511	10.7483	-0.715031	5.44669
	102.57	10.7483	-0.699879	5.44669
	102.62	10.7483	-0.678145	5.44669
	102.624	10.7483	-0.672795	5.44669
	102.609	10.7483	-0.678021	5.44669
	102.601	10.7483	-0.682071	5.44669
	102.603	10.7483	-0.681903	5.44669
	102.607	10.6991	-0.680392	5.44669
	102.608	10.5723	-0.68769	5.44669
	102.607	10.5199	-0.708271	5.44669
	102.606	10.6387	-0.716989	5.44669
	102.606	10.7714	-0.70588	5.44669
	102.606	10.795	-0.70482	5.44669
	102.606	10.7593	-0.717255	5.44669
	102.606	10.7362	-0.724255	5.44669
	102.606	10.6901	-0.71512	5.44669
	102.629	10.5728	-0.691853	5.44669
	102.686	10.5233	-0.68267	5.44669
	102.732	10.6399	-0.71028	5.44669
	102.758	10.7707	-0.744523	5.44669
	102.801	10.7943	-0.744256	5.44669
	102.84	10.71	-0.731213	5.44669
	102.846	10.5113	-0.741466	5.44669
	102.835	10.2859	-0.752871	5.44669
	102.829	10.2348	-0.730783	5.44669
	102.83	10.4368	-0.690188	5.44669
	102.833	10.6606	-0.676713	5.44669
	102.834	10.6526	-0.700555	5.44669
	102.833	10.5157	-0.717716	5.44669
	102.832	10.4035	-0.701066	5.44669
	102.832	10.2976	-0.685558	5.44669
	102.855	10.2269	-0.700337	5.44669
	102.912	10.2245	-0.714472	5.44669
	102.958	10.2469	-0.707654	5.44669
	102.984	10.2569	-0.714329	5.44669
	103.005	10.2531	-0.737596	5.44669
	102.965	10.2479	-0.732086	5.44669
	102.889	10.2471	-0.695855	5.44669
	102.908	10.2486	-0.678575	5.44669
	103.016	10.2495	-0.707184	5.44669
	103.088	10.2494	-0.752559	5.44669
	103.085	10.249	-0.773583	5.44669
	103.059	10.2489	-0.760319	5.44669
	103.05	10.249	-0.722738	5.44669
	103.055	10.2491	-0.68421	5.44669
	103.06	10.2491	-0.677075	5.44669
	103.061	10.249	-0.702833	5.44669
	103.059	10.249	-0.718541	5.44669
	103.058	10.249	-0.708473	5.44669
	103.059	10.249	-0.705356	5.44669
	103.059	10.249	-0.708687	5.44669
	103.059	10.249	-0.695617	5.44669
	103.059	10.249	-0.678621	5.44669
	103.059	10.1998	-0.674511	5.44669
	103.081	10.0731	-0.678571	5.44669
	103.161	9.97144	-0.689562	5.44669
	103.242	9.91429	-0.717575	5.44669
	103.212	9.86784	-0.75295	5.44669
	103.12	9.9086	-0.762173	5.44669
	103.129	9.9485	-0.738412	5.44669
	103.238	9.90254	-0.714927	5.44669
	103.315	9.91066	-0.704041	5.44669
	103.313	9.93698	-0.698454	5.44669
	103.286	9.84778	-0.70637	5.44669
	103.276	9.73646	-0.712682	5.44669
	103.281	9.7113	-0.696931	5.44669
	103.287	9.73871	-0.677752	5.44669
	103.287	9.75888	-0.68155	5.44669
	103.286	9.75754	-0.706687	5.44669
	103.285	9.74981	-0.726386	5.44669
	103.285	9.74704	-0.727368	5.44669
	103.285	9.74863	-0.721042	5.44669
	103.308	9.75028	-0.725955	5.44669
	103.365	9.75041	-0.747257	5.44669
	103.389	9.74987	-0.764995	5.44669
	103.335	9.74961	-0.766526	5.44669
	103.297	9.74968	-0.761127	5.44669
	103.366	9.74981	-0.750493	5.44669
	103.486	9.74984	-0.723106	5.44669
	103.546	9.7498	-0.687866	5.44669
	103.534	9.74978	-0.670606	5.44669
	103.509	9.74978	-0.681836	5.44669
	103.502	9.74979	-0.717226	5.44669
	103.509	9.74979	-0.755559	5.44669
	103.514	9.74979	-0.763391	5.44669
	103.513	9.74979	-0.730124	5.44669
	103.512	9.74979	-0.686164	5.44669
	103.511	9.74979	-0.667389	5.44669
	103.511	9.74979	-0.681092	5.44669
	103.512	9.74979	-0.718058	5.44669
	103.512	9.74979	-0.756172	5.44669
	103.534	9.74979	-0.771223	5.44669
	103.613	9.74979	-0.758046	5.44669
	103.695	9.74979	-0.722624	5.44669
	103.665	9.74979	-0.684971	5.44669
	103.573	9.74979	-0.669563	5.44669
	103.56	9.74979	-0.674557	5.44669
	103.611	9.74979	-0.681819	5.44669
	103.664	9.74979	-0.683037	5.44669
	103.716	9.74979	-0.680958	5.44669
	103.749	9.74979	-0.687524	5.44669
	103.749	9.74979	-0.715872	5.44669
	103.738	9.74979	-0.74509	5.44669
	103.734	9.74979	-0.742498	5.44669
	103.736	9.74979	-0.730274	5.44669
	103.738	9.7006	-0.741697	5.44669
	103.739	9.57382	-0.761172	5.44669
	103.738	9.4722	-0.766908	5.44669
	103.738	9.46425	-0.754776	5.44669
	103.738	9.49538	-0.73071	5.44669
	103.738	9.46179	-0.722257	5.44669
	103.76	9.37964	-0.734716	5.44669
	103.818	9.39732	-0.728378	5.44669
	103.841	9.44029	-0.695375	5.44669
	103.81	9.35463	-0.671829	5.44669
	103.829	9.23887	-0.679671	5.44669
	103.922	9.21059	-0.708013	5.44669
	103.988	9.23827	-0.71974	5.44669
	103.988	9.25966	-0.707125	5.44669
	103.965	9.25874	-0.704364	5.44669
	103.956	9.25075	-0.708751	5.44669
	103.96	9.24773	-0.703867	5.44669
	103.965	9.2493	-0.706913	5.44669
	103.966	9.25103	-0.718849	5.44669
	103.964	9.2512	-0.732049	5.44669
	103.964	9.25065	-0.742677	5.44669
	103.964	9.25037	-0.736046	5.44669
	103.964	9.25044	-0.720607	5.44669
	103.964	9.25057	-0.70722	5.44669
	103.964	9.2506	-0.68989	5.44669
	103.964	9.25057	-0.676792	5.44669
	103.964	9.25054	-0.675788	5.44669
	103.964	9.25055	-0.679757	5.44669
	103.986	9.25055	-0.681734	5.44669
	104.044	9.25056	-0.681145	5.44669
	104.09	9.25056	-0.680194	5.44669
	104.093	9.25055	-0.680006	5.44669
	104.057	9.25055	-0.688135	5.44669
	104.015	9.25055	-0.716466	5.44669
	104.051	9.25056	-0.745122	5.44669
	104.154	9.25056	-0.73443	5.44669
	104.218	9.25055	-0.694154	5.44669
	104.214	9.25055	-0.669157	5.44669
	104.19	9.25055	-0.671114	5.44669
	104.182	9.25055	-0.68839	5.44669
	104.187	9.25055	-0.711872	5.44669
	104.192	9.25055	-0.718249	5.44669
	104.192	9.25055	-0.697258	5.44669
	104.191	9.25055	-0.675902	5.44669
	104.19	9.25055	-0.680658	5.44669
	104.19	9.25055	-0.706971	5.44669
	104.19	9.25055	-0.726822	5.44669
	104.19	9.25055	-0.72745	5.44669
	104.213	9.20136	-0.713051	5.44669
	104.27	9.07459	-0.68985	5.44669
	104.294	9.02216	-0.682566	5.44669
	104.262	9.14097	-0.703078	5.44669
	104.282	9.22454	-0.716685	5.44669
	104.375	9.07214	-0.699736	5.44669
	104.441	8.80804	-0.677497	5.44669
	104.441	8.67538	-0.672575	5.44669
	104.418	8.70162	-0.678159	5.44669
	104.409	8.75785	-0.682207	5.44669
	104.413	8.82097	-0.681911	5.44669
	104.418	8.98273	-0.680347	5.44669
	104.419	9.15103	-0.679797	5.44669
	104.417	9.08512	-0.680123	5.44669
	104.438	8.83763	-0.680455	5.44669
	104.496	8.68285	-0.680478	5.44669
	104.52	8.69418	-0.68037	5.44669
	104.466	8.75208	-0.680316	5.44669
	104.406	8.772	-0.688203	5.44669
	104.395	8.75972	-0.708513	5.44669
	104.434	8.74749	-0.716908	5.44669
	104.524	8.74673	-0.697889	5.44669
	104.626	8.75076	-0.684514	5.44669
	104.672	8.75272	-0.708899	5.44669
	104.66	8.7521	-0.743288	5.44669
	104.64	8.75115	-0.736359	5.44669
	104.636	8.75097	-0.695615	5.44669
	104.641	8.75123	-0.676954	5.44669
	104.645	8.75141	-0.69872	5.44669
	104.667	8.75139	-0.724731	5.44669
	104.745	8.70213	-0.729515	5.44669
	104.848	8.57533	-0.71466	5.44669
	104.898	8.52291	-0.697661	5.44669
	104.888	8.64174	-0.702254	5.44669
	104.867	8.72531	-0.711239	5.44669
	104.861	8.62209	-0.70566	5.44669
	104.867	8.53396	-0.70678	5.44669
	104.871	8.58051	-0.710285	5.44669
	104.871	8.54036	-0.69578	5.44669
	104.869	8.39421	-0.685992	5.44669
	104.869	8.42778	-0.702399	5.44669
	104.869	8.60493	-0.723052	5.44669
	104.869	8.58641	-0.727503	5.44669
	104.869	8.35533	-0.714414	5.44669
	104.869	8.19053	-0.698273	5.44669
	104.869	8.19182	-0.702598	5.44669
	104.869	8.24907	-0.711165	5.44669
	104.869	8.2723	-0.697637	5.44669
	104.869	8.31082	-0.678586	5.44669
	104.869	8.42486	-0.673778	5.44669
	104.869	8.47575	-0.686147	5.44669
	104.869	8.41	-0.709984	5.44669
	104.869	8.4062	-0.718256	5.44669
	104.869	8.4346	-0.705802	5.44669
	104.869	8.35051	-0.704337	5.44669
	104.892	8.2406	-0.717081	5.44669
	104.971	8.21421	-0.732224	5.44669
	105.075	8.24061	-0.743379	5.44669
	105.124	8.26079	-0.728407	5.44669
	105.114	8.25981	-0.70017	5.44669
	105.093	8.25223	-0.698685	5.44669
	105.088	8.2494	-0.708894	5.44669
	105.093	8.2509	-0.698083	5.44669
	105.097	8.25254	-0.679582	5.44669
	105.097	8.25269	-0.681907	5.44669
	105.096	8.25217	-0.706186	5.44669
	105.095	8.2519	-0.726049	5.44669
	105.095	8.25197	-0.727405	5.44669
	105.096	8.2521	-0.721177	5.44669
	105.096	8.25213	-0.725999	5.44669
	105.096	8.2521	-0.739356	5.44669
	105.095	8.20288	-0.728941	5.44669
	105.118	8.07611	-0.693954	5.44669
	105.198	8.02369	-0.678903	5.44669
	105.279	8.14251	-0.700127	5.44669
	105.249	8.27526	-0.716757	5.44669
	105.157	8.24963	-0.708687	5.44669
	105.166	8.03796	-0.706079	5.44669
	105.275	7.83568	-0.708915	5.44669
	105.351	7.85594	-0.703326	5.44669
	105.35	7.99023	-0.706628	5.44669
	105.323	8.097	-0.718922	5.44669
	105.312	8.15233	-0.732181	5.44669
	105.317	8.04841	-0.750577	5.44669
	105.323	7.82353	-0.764166	5.44669
	105.324	7.69147	-0.764998	5.44669
	105.322	7.70425	-0.760782	5.44669
	105.321	7.80385	-0.750892	5.44669
	105.321	7.99609	-0.723396	5.44669
	105.322	8.21334	-0.695716	5.44669
	105.344	8.31246	-0.69865	5.44669
	105.424	8.23967	-0.710471	5.44669
	105.505	8.02051	-0.706627	5.44669
	105.497	7.78271	-0.71533	5.44669
	105.441	7.68459	-0.738381	5.44669
	105.416	7.71592	-0.73993	5.44669
	105.447	7.81119	-0.731591	5.44669
	105.517	7.94583	-0.743163	5.44669
	105.565	8.03432	-0.753448	5.44669
	105.565	8.08316	-0.730422	5.44669
	105.549	8.1308	-0.689831	5.44669
	105.542	8.0443	-0.676692	5.44669
	105.545	7.82946	-0.708544	5.44669
	105.549	7.69541	-0.745928	5.44669
	105.549	7.70379	-0.745463	5.44669
	105.548	7.75307	-0.723349	5.44669
	105.548	7.77043	-0.705014	5.44669
	105.548	7.76014	-0.68799	5.44669
	105.548	7.74965	-0.684651	5.44669
	105.57	7.74892	-0.704614	5.44669
	105.628	7.75234	-0.716587	5.44669
	105.652	7.75403	-0.70702	5.44669
	105.598	7.75352	-0.713312	5.44669
	105.538	7.75271	-0.745266	5.44669
	105.549	7.75255	-0.768389	5.44669
	105.645	7.75277	-0.760743	5.44669
	105.759	7.75292	-0.724762	5.44669
	105.807	7.75291	-0.684908	5.44669
	105.793	7.75284	-0.668777	5.44669
	105.77	7.75282	-0.682121	5.44669
	105.766	7.75284	-0.710125	5.44669
	105.772	7.75285	-0.727625	5.44669
	105.777	7.75285	-0.726665	5.44669
	105.776	7.75285	-0.720307	5.44669
	105.774	7.75284	-0.718027	5.44669
	105.774	7.75285	-0.711468	5.44669
	105.774	7.75285	-0.692544	5.44669
	105.775	7.75285	-0.676388	5.44669
	105.775	7.75285	-0.674674	5.44669
	105.774	7.75285	-0.679434	5.44669
	105.774	7.75285	-0.681995	5.44669
	105.774	7.75285	-0.681369	5.44669
	105.774	7.75285	-0.680196	5.44669
	105.774	7.75285	-0.687797	5.44669
	105.774	7.75285	-0.708386	5.44669
	105.774	7.75285	-0.72487	5.44669
	105.774	7.75285	-0.733999	5.44669
	105.774	7.75285	-0.741346	5.44669
	105.774	7.75285	-0.734794	5.44669
	105.774	7.75285	-0.720556	5.44669
	105.797	7.75285	-0.715514	5.44669
	105.854	7.75285	-0.726111	5.44669
	105.9	7.75285	-0.741424	5.44669
	105.926	7.75285	-0.737639	5.44669
	105.969	7.75285	-0.721721	5.44669
	106.008	7.75285	-0.714991	5.44669
	106.014	7.75285	-0.717607	5.44669
	106.003	7.75285	-0.713189	5.44669
	105.997	7.70366	-0.701286	5.44669
	105.998	7.57688	-0.704296	5.44669
	106.001	7.47526	-0.718677	5.44669
	106.002	7.4673	-0.725038	5.44669
	106.001	7.54762	-0.722814	5.44669
	106	7.64081	-0.727527	5.44669
	106	7.61109	-0.747286	5.44669
	106.001	7.50996	-0.764448	5.44669
	106.001	7.46936	-0.758416	5.44669
	106.001	7.53611	-0.733066	5.44669
	106.001	7.68444	-0.714073	5.44669
	106.001	7.73963	-0.705591	5.44669
	106.001	7.56511	-0.691538	5.44669
	106.023	7.35106	-0.685934	5.44669
	106.103	7.35341	-0.711761	5.44669
	106.184	7.43522	-0.751854	5.44669
	106.176	7.37103	-0.763789	5.44669
	106.142	7.2996	-0.739479	5.44669
	106.175	7.38842	-0.7148	5.44669
	106.23	7.51541	-0.703608	5.44669
	106.246	7.54722	-0.690447	5.44669
	106.234	7.46783	-0.678311	5.44669
	106.223	7.31736	-0.684097	5.44669
	106.223	7.21658	-0.715427	5.44669
	106.227	7.21741	-0.74613	5.44669
	106.228	7.25192	-0.735222	5.44669
	106.228	7.26582	-0.701998	5.44669
	106.227	7.25933	-0.704891	5.44669
	106.227	7.25167	-0.735701	5.44669
	106.249	7.25076	-0.742525	5.44669
	106.329	7.25311	-0.733632	5.44669
	106.433	7.25441	-0.735225	5.44669
	106.482	7.25413	-0.724539	5.44669
	106.472	7.25354	-0.693585	5.44669
	106.451	7.2534	-0.680314	5.44669
	106.468	7.25355	-0.708721	5.44669
	106.531	7.25366	-0.744714	5.44669
	106.559	7.25365	-0.737021	5.44669
	106.504	7.25361	-0.703256	5.44669
	106.465	7.2536	-0.696908	5.44669
	106.534	7.20441	-0.707052	5.44669
	106.631	7.07765	-0.705813	5.44669
	106.634	7.02522	-0.708333	5.44669
	106.599	7.09484	-0.710881	5.44669
	106.627	7.10082	-0.695478	5.44669
	106.681	7.07195	-0.677783	5.44669
	106.698	7.10588	-0.68208	5.44669
	106.687	7.03959	-0.706898	5.44669
	106.676	6.83782	-0.726286	5.44669
	106.676	6.70203	-0.727252	5.44669
	106.679	6.70502	-0.721029	5.44669
	106.681	6.75266	-0.725991	5.44669
	106.68	6.82045	-0.739406	5.44669
	106.702	6.93803	-0.728964	5.44669
	106.759	6.97999	-0.693946	5.44669
	106.783	6.86006	-0.671021	5.44669
	106.752	6.73055	-0.67197	5.44669
	106.749	6.70875	-0.688086	5.44669
	106.784	6.74404	-0.719311	5.44669
	106.826	6.76631	-0.746332	5.44669
	106.88	6.76306	-0.741796	5.44669
	106.918	6.75377	-0.721668	5.44669
	106.919	6.75104	-0.705613	5.44669
	106.907	6.75319	-0.696709	5.44669
	106.902	6.75507	-0.705078	5.44669
	106.904	6.75509	-0.720632	5.44669
	106.906	6.75443	-0.73345	5.44669
	106.907	6.75414	-0.74263	5.44669
	106.906	6.75426	-0.735528	5.44669
	106.906	6.75441	-0.728278	5.44669
	106.906	6.75443	-0.743347	5.44669
	106.906	6.75439	-0.762574	5.44669
	106.906	6.75436	-0.759038	5.44669
	106.906	6.75436	-0.733994	5.44669
	106.906	6.75438	-0.714241	5.44669
	106.928	6.75438	-0.713202	5.44669
	107.008	6.75438	-0.719525	5.44669
	107.111	6.75437	-0.7225	5.4507
	107.161	6.75437	-0.721493	5.46104
	107.151	6.75437	-0.712141	5.46531
	107.129	6.75437	-0.691594	5.45562
	107.124	6.75437	-0.67575	5.4448
	107.13	6.70518	-0.674745	5.44287
	107.134	6.57841	-0.67969	5.44579
	107.134	6.52598	-0.689948	5.44767
	107.132	6.5956	-0.709468	5.44742
	107.132	6.55239	-0.724558	5.44664
	107.132	6.39675	-0.725613	5.44641
	107.132	6.42743	-0.713086	5.44658
	107.132	6.60674	-0.698388	5.44674
	107.132	6.63935	-0.710989	5.44675
	107.132	6.53508	-0.747369	5.44669
	107.154	6.42204	-0.762226	5.44667
	107.234	6.30423	-0.732555	5.44668
	107.338	6.22884	-0.695468	5.44669
	107.387	6.22865	-0.695282	5.44669
	107.377	6.2537	-0.717017	5.44669
	107.356	6.264	-0.735425	5.44669
	107.351	6.25937	-0.752614	5.44669
	107.356	6.25376	-0.763867	5.44669
	107.36	6.25306	-0.756278	5.44669
	107.36	6.20557	-0.724506	5.44669
	107.358	6.07975	-0.686389	5.44669
	107.358	6.02712	-0.677359	5.44669
	107.358	6.14551	-0.702177	5.44669
	107.359	6.27816	-0.718166	5.44669
	107.359	6.30183	-0.700678	5.44669
	107.358	6.26621	-0.677365	5.44669
	107.381	6.24313	-0.672185	5.44669
	107.438	6.24617	-0.678043	5.44669
	107.462	6.25565	-0.682297	5.44669
	107.43	6.25854	-0.689861	5.44669
	107.45	6.25638	-0.708504	5.44669
	107.521	6.20526	-0.724185	5.44669
	107.529	6.07844	-0.73367	5.44669
	107.505	6.02668	-0.741452	5.44669
	107.536	6.14579	-0.734955	5.44669
	107.587	6.22924	-0.728456	5.44669
	107.602	6.07669	-0.735754	5.44669
	107.591	5.86175	-0.726601	5.44669
	107.581	5.85592	-0.694261	5.44669
	107.581	5.93462	-0.671994	5.44669
	107.584	5.92122	-0.680136	5.44669
	107.586	5.92915	-0.708149	5.44669
	107.585	5.94381	-0.727502	5.44669
	107.585	5.8498	-0.727316	5.44669
	107.584	5.7406	-0.720623	5.44669
	107.585	5.71804	-0.725799	5.44669
	107.585	5.74579	-0.739469	5.44669
	107.585	5.81436	-0.729059	5.44669
	107.585	5.93935	-0.693963	5.44669
	107.585	5.98414	-0.678865	5.44669
	107.585	5.86276	-0.700108	5.44669
	107.585	5.73164	-0.716763	5.44669
	107.585	5.70968	-0.708696	5.44669
	107.585	5.74547	-0.713952	5.44669
	107.585	5.76801	-0.744938	5.44669
	107.585	5.76469	-0.760154	5.44669
	107.585	5.75528	-0.732551	5.44669
	107.585	5.80171	-0.688332	5.44669
	107.585	5.93067	-0.667435	5.44669
	107.585	5.985	-0.680341	5.44669
	107.585	5.8662	-0.709856	5.44669
	107.585	5.73278	-0.728145	5.44669
	107.607	5.70893	-0.73485	5.44669
	107.664	5.74475	-0.740538	5.44669
	107.688	5.76798	-0.734153	5.44669
	107.657	5.76493	-0.728445	5.44669
	107.676	5.75539	-0.736035	5.44669
	107.769	5.75248	-0.726722	5.44669
	107.835	5.75465	-0.702083	5.44669
	107.835	5.75659	-0.700086	5.44669
	107.812	5.75664	-0.708801	5.44669
	107.803	5.75596	-0.705417	5.44669
	107.807	5.75567	-0.715416	5.44669
	107.812	5.75578	-0.746718	5.44669
	107.813	5.75594	-0.760379	5.44669
	107.811	5.75596	-0.732013	5.44669
	107.81	5.75591	-0.695897	5.44669
	107.811	5.75589	-0.695654	5.44669
	107.811	5.75589	-0.717021	5.44669
	107.811	5.7559	-0.735294	5.44669
	107.811	5.75591	-0.752558	5.44669
	107.811	5.7559	-0.756019	5.44669
	107.833	5.7559	-0.728152	5.44669
	107.891	5.7559	-0.695836	5.44669
	107.937	5.7559	-0.697002	5.44669
	107.963	5.7559	-0.709736	5.44669
	108.006	5.7559	-0.699035	5.44669
	108.045	5.7559	-0.687552	5.44669
	108.051	5.7559	-0.701895	5.44669
	108.04	5.7559	-0.722287	5.44669
	108.034	5.7559	-0.727361	5.44669
	108.035	5.70671	-0.714626	5.44669
	108.038	5.53075	-0.698412	5.44669
	108.038	5.30235	-0.70258	5.44669
	108.038	5.24196	-0.718979	5.44669
	108.037	5.39191	-0.725774	5.44669
	108.037	5.49108	-0.715144	5.44669
	108.037	5.3833	-0.699194	5.44669
	108.06	5.2385	-0.702724	5.44669
	108.139	5.20597	-0.710891	5.44669
	108.243	5.24219	-0.697477	5.44669
	108.293	5.26867	-0.678617	5.44669
	108.282	5.26685	-0.673848	5.44669
	108.261	5.25666	-0.678295	5.44669
	108.256	5.25305	-0.681811	5.44669
	108.261	5.25515	-0.681697	5.44669
	108.265	5.25732	-0.688269	5.44669
	108.265	5.25748	-0.70805	5.44669
	108.264	5.25678	-0.71669	5.44669
	108.263	5.25642	-0.697963	5.44669
	108.263	5.25653	-0.676751	5.44669
	108.264	5.25669	-0.672892	5.44669
	108.286	5.25673	-0.686428	5.44669
	108.366	5.25668	-0.710416	5.44669
	108.469	5.25665	-0.718337	5.44669
	108.519	5.25666	-0.705682	5.44669
	108.508	5.25667	-0.704258	5.44669
	108.487	5.25667	-0.71709	5.44669
	108.482	5.25667	-0.724386	5.44669
	108.488	5.25667	-0.723104	5.44669
	108.492	5.25667	-0.72001	5.44669
	108.491	5.25667	-0.711304	5.44669
	108.49	5.25667	-0.69177	5.44669
	108.489	5.20748	-0.683992	5.44669
	108.49	5.0807	-0.702993	5.44669
	108.49	4.97908	-0.716142	5.44669
	108.49	4.97112	-0.699539	5.44669
	108.49	5.05144	-0.685478	5.44669
	108.512	5.14464	-0.700847	5.44669
	108.57	5.11491	-0.714714	5.44669
	108.593	5.01378	-0.699703	5.44669
	108.562	4.97318	-0.686055	5.44669
	108.581	4.99073	-0.70103	5.44669
	108.674	4.9631	-0.722456	5.44669
	108.74	4.83909	-0.72774	5.44669
	108.74	4.78014	-0.722595	5.44669
	108.718	4.89525	-0.718603	5.44669
	108.708	4.97957	-0.710896	5.44669
	108.712	4.878	-0.692099	5.44669
	108.717	4.74109	-0.676405	5.44669
	108.718	4.70965	-0.68271	5.44669
	108.717	4.74353	-0.707653	5.44669
	108.716	4.76864	-0.718508	5.44669
	108.738	4.76708	-0.698867	5.44669
	108.818	4.75749	-0.676484	5.44669
	108.922	4.75403	-0.672459	5.44669
	108.971	4.75598	-0.686342	5.44669
	108.961	4.75803	-0.710534	5.44669
	108.94	4.7582	-0.718417	5.44669
	108.935	4.75754	-0.705674	5.44669
	108.94	4.7572	-0.712097	5.44669
	108.944	4.7573	-0.745235	5.44669
	108.944	4.75746	-0.768808	5.44669
	108.942	4.75749	-0.760929	5.44669
	108.964	4.75745	-0.724692	5.44669
	109.022	4.75742	-0.684812	5.44669
	109.046	4.75742	-0.676633	5.44669
	108.992	4.75743	-0.710304	5.44669
	108.932	4.75744	-0.746687	5.44669
	108.921	4.75743	-0.745155	5.44669
	108.937	4.75743	-0.72295	5.44669
	108.97	4.75743	-0.712827	5.44669
	109.049	4.70824	-0.724134	5.44669
	109.148	4.53228	-0.741551	5.44669
	109.196	4.35307	-0.738395	5.44669
	109.187	4.41945	-0.721993	5.44669
	109.166	4.62183	-0.714836	5.44669
	109.161	4.65138	-0.717446	5.44669
	109.166	4.53762	-0.713177	5.44669
	109.17	4.42169	-0.693467	5.44669
	109.17	4.30604	-0.676167	5.44669
	109.169	4.23258	-0.674254	5.44669
	109.168	4.23243	-0.687207	5.44669
	109.169	4.25682	-0.710259	5.44669
	109.169	4.31602	-0.717994	5.44669
	109.191	4.43827	-0.705595	5.44669
	109.271	4.48525	-0.712214	5.44669
	109.374	4.36575	-0.737442	5.44669
	109.402	4.23465	-0.740643	5.44669
	109.334	4.21202	-0.724353	5.44669
	109.289	4.24753	-0.707148	5.44669
	109.338	4.27019	-0.688527	5.44669
	109.403	4.26702	-0.676247	5.44669
	109.418	4.25763	-0.676044	5.44669
	109.402	4.25482	-0.687929	5.44669
	109.39	4.25698	-0.709925	5.44669
	109.39	4.25889	-0.717598	5.44669
	109.395	4.25892	-0.705547	5.44669
	109.397	4.20906	-0.704464	5.44669
	109.396	4.082	-0.709354	5.44669
	109.395	4.02968	-0.696213	5.44669
	109.395	4.14865	-0.686504	5.44669
	109.395	4.28142	-0.71033	5.44669
	109.395	4.30495	-0.74318	5.44669
	109.395	4.22002	-0.735805	5.44669
	109.395	4.02099	-0.703292	5.44669
	109.395	3.84486	-0.697355	5.44669
	109.417	3.87155	-0.707226	5.44669
	109.497	3.99923	-0.705727	5.44669
	109.601	4.10095	-0.708235	5.44669
	109.65	4.15651	-0.710871	5.44669
	109.64	4.10367	-0.695508	5.44669
	109.619	4.05546	-0.68567	5.44669
	109.614	4.10224	-0.710231	5.44669
	109.619	4.04822	-0.751306	5.44669
	109.623	3.89621	-0.764103	5.44669
	109.623	3.88308	-0.739806	5.44669
	109.621	3.93657	-0.722696	5.44669
	109.621	3.86605	-0.731658	5.44669
	109.621	3.75285	-0.73481	5.44669
	109.644	3.72026	-0.731886	5.44669
	109.701	3.74523	-0.737244	5.44669
	109.747	3.76701	-0.726006	5.44669
	109.751	3.76722	-0.693482	5.44669
	109.737	3.75956	-0.671879	5.44669
	109.752	3.75627	-0.672494	5.44669
	109.811	3.75762	-0.688001	5.44669
	109.861	3.75935	-0.711218	5.44669
	109.865	3.7596	-0.725985	5.44669
	109.85	3.75909	-0.725589	5.44669
	109.842	3.75879	-0.712568	5.44669
	109.845	3.75884	-0.690309	5.44669
	109.848	3.75897	-0.675059	5.44669
	109.849	3.75901	-0.674912	5.4507
	109.848	3.75897	-0.680006	5.46104
	109.847	3.75895	-0.68215	5.46531
	109.847	3.75895	-0.681231	5.45562
	109.848	3.75896	-0.680083	5.4448
	109.848	3.75896	-0.679928	5.44287
	109.848	3.75896	-0.688142	5.44579
	109.848	3.75896	-0.708626	5.44767
	109.87	3.75896	-0.724847	5.44742
	109.927	3.75896	-0.733904	5.44664
	109.973	3.75896	-0.741314	5.44641
	109.999	3.75896	-0.726943	5.44658
	110.043	3.75896	-0.69242	5.44674
	110.082	3.75896	-0.67897	5.44675
	110.087	3.75896	-0.700701	5.44669
	110.077	3.75896	-0.716974	5.44667
	110.07	3.75896	-0.700703	5.44668
	110.071	3.75896	-0.6778	5.44669
	110.074	3.75896	-0.672358	5.44669
	110.075	3.75896	-0.677961	5.44669
	110.074	3.75896	-0.682201	5.44669
	110.074	3.75896	-0.681979	5.44669
	110.074	3.75896	-0.688249	5.44669
	110.074	3.75896	-0.707941	5.44669
	110.096	3.75896	-0.724523	5.44669
	110.176	3.75896	-0.726141	5.44669
	110.279	3.75896	-0.72119	5.44669
	110.329	3.75896	-0.718583	5.44669
	110.319	3.75896	-0.719257	5.44669
	110.297	3.70977	-0.720468	5.44669
	110.292	3.58299	-0.712864	5.44669
	110.298	3.53056	-0.692261	5.44669
	110.302	3.60019	-0.675773	5.44669
	110.302	3.55698	-0.674517	5.44669
	110.3	3.35214	-0.687458	5.44669
	110.3	3.20686	-0.71027	5.44669
	110.3	3.25615	-0.725781	5.44669
	110.3	3.48192	-0.733711	5.44669
	110.3	3.68166	-0.740902	5.44669
	110.3	3.60612	-0.726839	5.44669
	110.3	3.34341	-0.692523	5.44669
	110.3	3.23487	-0.67118	5.44669
	110.323	3.37715	-0.680413	5.44669
	110.402	3.49027	-0.716425	5.44669
	110.506	3.39107	-0.747858	5.44669
	110.555	3.24491	-0.735592	5.44669
	110.545	3.20875	-0.693668	5.44669
	110.524	3.24394	-0.668541	5.44669
	110.519	3.27128	-0.671029	5.44669
	110.524	3.27018	-0.680703	5.44669
	110.528	3.26	-0.683823	5.44669
	110.528	3.25612	-0.689555	5.44669
	110.527	3.25812	-0.707833	5.44669
	110.526	3.26033	-0.716142	5.44669
	110.526	3.26055	-0.69781	5.44669
	110.527	3.25985	-0.676882	5.44669
	110.527	3.25948	-0.673001	5.44669
	110.527	3.25958	-0.678557	5.44669
	110.526	3.25975	-0.690093	5.44669
	110.526	3.25978	-0.709932	5.44669
	110.526	3.25974	-0.724701	5.44669
	110.526	3.25971	-0.733379	5.44669
	110.526	3.25971	-0.749017	5.44669
	110.526	3.25972	-0.755215	5.44669
	110.549	3.25973	-0.729073	5.44669
	110.606	3.25972	-0.688637	5.44669
	110.63	3.25972	-0.6688	5.44669
	110.576	3.25972	-0.672933	5.44669
	110.516	3.25972	-0.68141	5.44669
	110.505	3.21053	-0.691313	5.44669
	110.544	3.08376	-0.709429	5.44669
	110.634	3.03132	-0.716186	5.44669
	110.736	3.15014	-0.705132	5.44669
	110.782	3.2829	-0.704792	5.44669
	110.77	3.30646	-0.717509	5.44669
	110.749	3.27076	-0.724371	5.44669
	110.745	3.24768	-0.715079	5.44669
	110.751	3.25075	-0.691795	5.44669
	110.755	3.26024	-0.68266	5.44669
	110.754	3.21394	-0.702426	5.44669
	110.753	3.085	-0.716378	5.44669
	110.752	3.03064	-0.699839	5.44669
	110.753	3.14941	-0.68552	5.44669
	110.753	3.23365	-0.700757	5.44669
	110.753	3.08154	-0.722532	5.4507
	110.753	2.81732	-0.727868	5.46104
	110.775	2.73371	-0.714752	5.46531
	110.833	2.8867	-0.698284	5.45562
	110.856	2.99541	-0.710353	5.4448
	110.802	2.89054	-0.739268	5.44287
	110.742	2.79277	-0.734201	5.44579
	110.732	2.88506	-0.696146	5.44767
	110.77	2.97367	-0.670075	5.44742
	110.838	2.88201	-0.678661	5.44664
	110.86	2.74773	-0.708213	5.44641
	110.825	2.71387	-0.720183	5.44658
	110.843	2.7458	-0.699369	5.44674
	110.937	2.77095	-0.676099	5.44675
	111.003	2.7701	-0.67999	5.44669
	111.003	2.76079	-0.714492	5.44667
	110.98	2.7572	-0.755068	5.44668
	110.971	2.759	-0.764158	5.44669
	110.975	2.76103	-0.73062	5.44669
	110.98	2.76124	-0.693969	5.44669
	110.981	2.76061	-0.695342	5.44669
	110.979	2.76027	-0.709704	5.44669
	110.979	2.76035	-0.707482	5.44669
	110.979	2.76051	-0.71596	5.44669
	110.979	2.76054	-0.738341	5.44669
	110.979	2.80969	-0.739689	5.44669
	110.979	2.93644	-0.731504	5.44669
	110.979	2.98887	-0.735342	5.44669
	110.979	2.87007	-0.725344	5.44669
	110.979	2.73732	-0.701751	5.44669
	111.001	2.71375	-0.708308	5.44669
	111.059	2.74945	-0.737222	5.44669
	111.083	2.77252	-0.734077	5.44669
	111.029	2.76946	-0.696823	5.44268
	110.991	2.75997	-0.678273	5.43234
	111.038	2.75708	-0.698842	5.42806
	111.1	2.75924	-0.716443	5.43775
	111.136	2.76118	-0.701141	5.44858
[truncated: 352 more rows]
