# Supplementary material for: Design of a cosmetic glove stiffness compensation mechanism for toddler-sized hand prostheses
Source: PLoS One. 2017 Aug 11;12(8):e0183233. doi: 10.1371/journal.pone.0183233 (PMC5553851; doi:10.1371/journal.pone.0183233)
Supplement: S1 Dataset — (ZIP) [file pone.0183233.s001.zip › 02 Spring measurements/RVS4_3.xlsx]

## Sheet: RVS4_3
LabVIEW Measurement
Writer_Version	2
Reader_Version	2
Separator	Tab
Decimal_Separator	.
Multi_Headings	No
X_Columns	No
Time_Pref	Absolute
Operator	localadmin
Date	2013-09-24
Time	00:15:26.357000
***End_of_Header***
Channels	4
Samples	10	10	10	10
Date	2013-09-24	2013-09-24	2013-09-24	2013-09-24
Time	00:15:43.457000	00:15:43.457000	00:15:43.457000	00:15:43.458000
Y_Unit_Label	mm	N	N	Pa
X_Dimension	Time	Time	Time	Time
X0	0	0	0	0
Delta_X	0.01	0.01	0.01	0.01
***End_of_Header***
X_Value	Voltage LVDT (Filtered)	Voltage Load Cell (Filtered)	Voltage Pinch Load Cell (Filtered)	Voltage Pressure (Filtered)	Comment
	112.553	0.264307	-0.682273	5.44669
	112.542	0.264307	-0.702715	5.44669
	112.558	0.264307	-0.716637	5.44669
	112.569	0.264307	-0.707715	5.44669
	112.567	0.264307	-0.705715	5.44669
	112.563	0.264307	-0.709107	5.44669
	112.562	0.264307	-0.695665	5.44669
	112.563	0.264307	-0.678492	5.44669
	112.563	0.264307	-0.68231	5.44669
	112.563	0.264307	-0.706742	5.44669
	112.563	0.264307	-0.718268	5.44669
	112.563	0.264307	-0.69909	5.44669
	112.563	0.264307	-0.684533	5.44669
	112.563	0.264307	-0.708481	5.44669
	112.563	0.264307	-0.743106	5.44669
	112.563	0.264307	-0.736431	5.44669
	112.563	0.264307	-0.69571	5.44669
	112.563	0.264307	-0.669098	5.44669
	112.563	0.264307	-0.670536	5.44669
	112.563	0.264307	-0.680299	5.44669
	112.563	0.264307	-0.6917	5.44669
	112.563	0.264307	-0.709986	5.44669
	112.563	0.264307	-0.716282	5.44669
	112.563	0.264307	-0.697104	5.44669
	112.563	0.264307	-0.676537	5.44669
	112.563	0.264307	-0.673108	5.44669
	112.563	0.264307	-0.678724	5.44669
	112.563	0.264307	-0.682254	5.44669
	112.563	0.264307	-0.68173	5.44669
	112.563	0.264307	-0.680255	5.44669
	112.563	0.264307	-0.687694	5.44669
	112.563	0.264307	-0.716193	5.44669
	112.563	0.264307	-0.753035	5.44669
	112.563	0.264307	-0.7627	5.44669
	112.563	0.264307	-0.730732	5.44669
	112.563	0.264307	-0.686664	5.44669
	112.563	0.264307	-0.675254	5.44669
	112.563	0.264307	-0.701197	5.44669
	112.563	0.264307	-0.726374	5.44669
	112.563	0.264307	-0.729323	5.44669
	112.563	0.264307	-0.713995	5.44669
	112.563	0.264307	-0.68958	5.44669
	112.563	0.264307	-0.674246	5.44669
	112.563	0.264307	-0.674831	5.44669
	112.563	0.264307	-0.680261	5.44669
	112.563	0.264307	-0.690156	5.44669
	112.563	0.264307	-0.717223	5.44669
	112.563	0.264307	-0.744721	5.44669
	112.563	0.264307	-0.733992	5.44669
	112.563	0.264307	-0.694113	5.44669
	112.563	0.264307	-0.669296	5.44669
	112.563	0.264307	-0.671187	5.44669
	112.563	0.264307	-0.680501	5.44669
	112.563	0.264307	-0.691553	5.44669
	112.563	0.264307	-0.717723	5.44669
	112.563	0.264307	-0.744434	5.44669
	112.563	0.264307	-0.733695	5.44669
	112.563	0.264307	-0.69409	5.44669
	112.563	0.264307	-0.669392	5.44669
	112.563	0.264307	-0.671235	5.44669
	112.563	0.313497	-0.680487	5.44669
	112.563	0.440273	-0.69153	5.44669
	112.563	0.492705	-0.717718	5.44669
	112.563	0.373887	-0.74444	5.44669
	112.563	0.241132	-0.733699	5.44669
	112.563	0.217568	-0.69409	5.44669
	112.563	0.253272	-0.66939	5.44669
	112.563	0.276346	-0.679105	5.44669
	112.563	0.27328	-0.708643	5.44669
	112.563	0.263787	-0.720205	5.44669
	112.563	0.2609	-0.699226	5.44669
	112.563	0.263065	-0.676031	5.44669
	112.563	0.264998	-0.672142	5.44669
	112.563	0.265038	-0.678499	5.44669
	112.563	0.264368	-0.690374	5.44669
	112.563	0.264073	-0.717941	5.44669
	112.563	0.264187	-0.744944	5.44669
	112.563	0.26434	-0.733831	5.44669
	112.563	0.264364	-0.693966	5.44669
	112.563	0.264319	-0.677162	5.44669
	112.563	0.264292	-0.699393	5.44669
	112.563	0.264297	-0.717068	5.44669
	112.563	0.264308	-0.709078	5.44669
	112.563	0.264311	-0.714004	5.44669
	112.563	0.264309	-0.736953	5.44669
	112.563	0.313497	-0.731932	5.44669
	112.563	0.440272	-0.696019	5.44669
	112.563	0.492705	-0.670827	5.44669
	112.563	0.373887	-0.679022	5.44669
	112.563	0.241133	-0.708097	5.44669
	112.563	0.217568	-0.720006	5.44669
	112.563	0.253272	-0.707207	5.44669
	112.563	0.276346	-0.704304	5.44669
	112.563	0.27328	-0.716567	5.44669
	112.563	0.263787	-0.72415	5.44669
	112.563	0.2609	-0.723192	5.44669
	112.563	0.263065	-0.72013	5.44669
	112.563	0.264998	-0.711323	5.44669
	112.563	0.265038	-0.691736	5.44669
	112.563	0.264368	-0.6761	5.44669
	112.563	0.264073	-0.674841	5.44669
	112.563	0.264187	-0.679606	5.44669
	112.563	0.26434	-0.682008	5.44669
	112.563	0.264364	-0.681313	5.44669
	112.563	0.264319	-0.688038	5.44669
	112.563	0.264292	-0.715961	5.44669
	112.563	0.264297	-0.752815	5.44669
	112.563	0.264308	-0.76269	5.44669
	112.563	0.264311	-0.730806	5.44669
	112.563	0.264309	-0.686698	5.44669
	112.563	0.264306	-0.667371	5.44669
	112.563	0.264306	-0.673024	5.44669
	112.563	0.264307	-0.689826	5.44669
	112.563	0.264307	-0.711794	5.44669
	112.563	0.264307	-0.725577	5.44669
	112.563	0.264307	-0.725213	5.44669
	112.563	0.264307	-0.720427	5.44669
	112.585	0.264307	-0.718593	5.44669
	112.643	0.264307	-0.719533	5.44669
	112.667	0.264307	-0.72845	5.44669
	112.613	0.264307	-0.740969	5.44669
	112.553	0.264307	-0.728745	5.44669
	112.542	0.264307	-0.70117	5.44669
	112.558	0.264307	-0.698983	5.44669
	112.569	0.264307	-0.708664	5.44669
	112.567	0.264307	-0.69788	5.44669
	112.563	0.264307	-0.687449	5.44669
	112.562	0.264307	-0.702263	5.44669
	112.563	0.264307	-0.714606	5.44669
	112.563	0.264307	-0.699155	5.44669
	112.563	0.264307	-0.677992	5.44669
	112.563	0.264307	-0.672989	5.44669
	112.563	0.264307	-0.686027	5.44669
	112.563	0.264307	-0.718085	5.44669
	112.563	0.264307	-0.754421	5.44669
	112.563	0.264307	-0.770479	5.44669
	112.563	0.264307	-0.766227	5.44669
	112.563	0.264307	-0.751174	5.44669
	112.563	0.264307	-0.721571	5.44669
	112.563	0.264307	-0.68698	5.44669
	112.563	0.264307	-0.670781	5.44669
	112.563	0.264307	-0.674353	5.44669
	112.563	0.264307	-0.681301	5.44669
	112.563	0.264307	-0.690763	5.44669
	112.563	0.264307	-0.717108	5.44669
	112.563	0.264307	-0.744457	5.44669
	112.563	0.264307	-0.733923	5.44669
	112.563	0.313497	-0.694178	5.44669
	112.563	0.440273	-0.669347	5.44669
	112.563	0.492705	-0.671185	5.44669
	112.563	0.373887	-0.680482	5.44669
	112.563	0.241132	-0.683675	5.44669
	112.563	0.217568	-0.681701	5.44669
	112.563	0.253272	-0.679737	5.44669
	112.563	0.325536	-0.679617	5.44669
	112.563	0.449245	-0.680264	5.44669
	112.563	0.492185	-0.680578	5.44669
	112.563	0.37048	-0.680479	5.44669
	112.563	0.23989	-0.680326	5.44669
	112.563	0.218259	-0.680297	5.44669
	112.563	0.254002	-0.68821	5.44669
	112.563	0.276407	-0.708523	5.44669
	112.563	0.273046	-0.716909	5.44669
	112.563	0.263668	-0.697886	5.44669
	112.563	0.260933	-0.676641	5.44669
	112.563	0.263121	-0.672874	5.44669
	112.563	0.26501	-0.678589	5.44669
	112.563	0.265023	-0.682281	5.44669
	112.563	0.264357	-0.681789	5.44669
	112.563	0.264074	-0.688141	5.44669
	112.563	0.264192	-0.707964	5.44669
	112.563	0.264342	-0.7167	5.44669
	112.563	0.264363	-0.705868	5.44669
	112.563	0.215128	-0.704918	5.44669
	112.563	0.088326	-0.70943	5.44669
	112.563	0.035899	-0.703954	5.44669
	112.563	0.154728	-0.706708	5.44669
	112.563	0.287486	-0.718732	5.44669
	112.563	0.311047	-0.732073	5.44669
	112.563	0.275342	-0.742729	5.44669
	112.563	0.252267	-0.728188	5.44669
	112.563	0.255334	-0.692439	5.44669
	112.563	0.264827	-0.670665	5.44669
	112.563	0.267714	-0.680227	5.44669
	112.563	0.265549	-0.70866	5.44669
	112.563	0.263616	-0.719813	5.44669
	112.541	0.263576	-0.699056	5.44669
	112.483	0.264247	-0.676099	5.44669
	112.437	0.264542	-0.672231	5.44669
	112.434	0.264427	-0.678512	5.44669
	112.448	0.264274	-0.682477	5.44669
	112.433	0.264251	-0.681899	5.44669
	112.373	0.264295	-0.680246	5.44669
	112.324	0.264322	-0.679759	5.44669
	112.319	0.264318	-0.680143	5.44669
	112.334	0.264306	-0.688347	5.44669
	112.342	0.313493	-0.708635	5.44669
	112.34	0.440271	-0.716908	5.44669
	112.336	0.492706	-0.697846	5.44669
	112.335	0.423078	-0.676625	5.44669
	112.314	0.417098	-0.672881	5.44669
	112.257	0.495156	-0.678598	5.44669
	112.234	0.588007	-0.690153	5.44669
	112.265	0.706725	-0.717813	5.44669
	112.267	0.789675	-0.744969	5.44669
	112.254	0.79271	-0.741758	5.44669
	112.27	0.815349	-0.722136	5.44669
	112.262	0.930187	-0.705823	5.44669
	112.228	0.987099	-0.69663	5.44669
	112.19	0.923597	-0.704971	5.44669
	112.138	0.967783	-0.712744	5.44669
	112.099	1.17085	-0.705325	5.44669
	112.097	1.31504	-0.706104	5.44669
	112.109	1.31512	-0.717992	5.44669
	112.115	1.26577	-0.731978	5.44669
	112.113	1.24537	-0.750823	5.44669
	112.11	1.25442	-0.756471	5.44669
	112.109	1.31465	-0.728958	5.44669
	112.11	1.49203	-0.688142	5.44669
	112.111	1.71709	-0.668634	5.44669
	112.111	1.82478	-0.67304	5.44669
	112.111	1.80199	-0.681513	5.44669
	112.11	1.75609	-0.683448	5.44669
	112.111	1.74527	-0.681239	5.44669
	112.111	1.7571	-0.679625	5.44669
	112.111	1.76591	-0.687604	5.44669
	112.111	1.76539	-0.708508	5.44669
	112.111	1.76205	-0.717119	5.44669
	112.088	1.76083	-0.697979	5.44669
	112.031	1.76151	-0.676606	5.44669
	111.985	1.76222	-0.680696	5.44669
	111.959	1.76228	-0.714607	5.44669
	111.915	1.76205	-0.754866	5.44669
	111.876	1.76194	-0.764032	5.44669
	111.871	1.81116	-0.730639	5.44669
	111.882	1.93799	-0.694022	5.44669
	111.888	2.03962	-0.703228	5.44669
	111.887	2.04757	-0.737847	5.44669
	111.884	1.96723	-0.736146	5.44268
	111.883	1.87404	-0.697467	5.43234
	111.884	1.90377	-0.669937	5.42806
	111.884	1.95571	-0.678134	5.43775
	111.884	1.86953	-0.708042	5.44858
	111.884	1.75036	-0.720298	5.4505
	111.862	1.77003	-0.699479	5.44759
	111.782	1.97437	-0.683975	5.44571
	111.679	2.22489	-0.700238	5.44595
	111.629	2.33361	-0.714993	5.44673
	111.639	2.3022	-0.700037	5.44696
	111.661	2.25232	-0.678224	5.44679
	111.666	2.2429	-0.672772	5.44663
	111.66	2.25673	-0.677984	5.44663
	111.656	2.26588	-0.682063	5.44668
	111.656	2.2648	-0.681913	5.44671
	111.658	2.26109	-0.680399	5.4467
	111.658	2.25992	-0.687689	5.44668
	111.658	2.26075	-0.708269	5.44668
	111.658	2.26151	-0.716988	5.44669
	111.658	2.26154	-0.69801	5.44669
	111.636	2.26128	-0.676665	5.44669
	111.578	2.26116	-0.67284	5.44669
	111.554	2.2612	-0.678566	5.44669
	111.608	2.26126	-0.682283	5.44669
	111.646	2.26127	-0.681798	5.44669
	111.577	2.26126	-0.680273	5.44669
	111.457	2.26125	-0.687677	5.44669
	111.397	2.26125	-0.708308	5.44669
	111.409	2.26125	-0.717009	5.44669
	111.435	2.26125	-0.698005	5.44669
	111.441	2.26125	-0.676655	5.44669
	111.434	2.31044	-0.672837	5.44669
	111.43	2.48641	-0.678568	5.44669
	111.43	2.66561	-0.690156	5.44669
	111.432	2.64842	-0.709954	5.44669
	111.432	2.52362	-0.716817	5.44669
	111.432	2.41974	-0.70521	5.44669
	111.409	2.36225	-0.7046	5.44669
	111.329	2.46423	-0.709531	5.44669
	111.248	2.68908	-0.696239	5.44669
	111.256	2.8218	-0.686452	5.44669
	111.29	2.80932	-0.702429	5.44669
	111.28	2.75879	-0.71503	5.44669
	111.282	2.69317	-0.699273	5.44669
	111.29	2.57752	-0.677891	5.44669
	111.248	2.48641	-0.680775	5.44669
	111.199	2.4789	-0.714183	5.44669
	111.188	2.55567	-0.746789	5.44669
	111.201	2.69641	-0.735941	5.44669
	111.21	2.79403	-0.694194	5.44669
	111.209	2.79535	-0.668637	5.44669
	111.205	2.76285	-0.670882	5.44669
	111.204	2.74904	-0.688478	5.44669
	111.205	2.70565	-0.711991	5.44669
	111.206	2.58623	-0.718268	5.44669
	111.206	2.53481	-0.697223	5.44669
	111.205	2.65144	-0.683751	5.44669
	111.205	2.78292	-0.708817	5.44669
	111.205	2.80673	-0.743525	5.44669
	111.205	2.77158	-0.736487	5.44669
	111.205	2.74865	-0.695585	5.44669
	111.205	2.75158	-0.669025	5.44669
	111.205	2.76096	-0.678421	5.44669
	111.205	2.76385	-0.708486	5.44669
	111.205	2.76173	-0.728253	5.44669
	111.183	2.75981	-0.727511	5.44669
	111.126	2.75976	-0.712568	5.44669
	111.08	2.76042	-0.689626	5.44669
	111.054	2.76072	-0.674773	5.44669
	111.01	2.76061	-0.682906	5.44669
	110.971	2.76045	-0.708315	5.44669
	110.966	2.76043	-0.718715	5.44669
	110.976	2.76048	-0.706589	5.44669
	110.983	2.7605	-0.704504	5.44669
	110.982	2.7605	-0.709	5.44669
	110.979	2.76049	-0.696051	5.44669
	110.978	2.76048	-0.678692	5.44669
	110.979	2.76049	-0.682257	5.44669
	110.979	2.76049	-0.71452	5.44669
	110.979	2.80968	-0.754274	5.44669
	110.979	2.93645	-0.763815	5.44669
	110.979	3.03807	-0.730758	5.44669
	110.979	3.04603	-0.694149	5.44669
	110.957	3.0149	-0.695368	5.44669
	110.877	2.99929	-0.709651	5.44669
	110.773	2.95467	-0.69958	5.44669
	110.724	2.88456	-0.67994	5.44268
	110.734	2.96041	-0.673655	5.43234
	110.756	3.17882	-0.677744	5.42806
	110.761	3.31815	-0.68952	5.43775
	110.755	3.31072	-0.709981	5.44858
	110.751	3.25996	-0.717054	5.4505
	110.751	3.24164	-0.697429	5.44759
	110.753	3.25205	-0.676398	5.44571
	110.731	3.26294	-0.672934	5.44595
	110.651	3.2638	-0.6787	5.44673
	110.569	3.26029	-0.682306	5.44696
	110.577	3.25851	-0.689631	5.44679
	110.612	3.25902	-0.716275	5.44663
	110.579	3.25986	-0.74451	5.44663
	110.546	3.26003	-0.734241	5.44668
	110.587	3.2598	-0.694292	5.44671
	110.623	3.25965	-0.669282	5.4467
	110.58	3.25966	-0.671117	5.44668
	110.52	3.25972	-0.688347	5.44668
	110.506	3.25975	-0.711852	5.44669
	110.52	3.25973	-0.726127	5.44669
	110.531	3.25972	-0.725423	5.44669
	110.531	3.25972	-0.720319	5.44669
	110.527	3.25972	-0.726344	5.44669
	110.503	3.25972	-0.739806	5.44669
	110.424	3.25972	-0.736877	5.44669
	110.321	3.25972	-0.721977	5.44669
	110.272	3.25972	-0.707499	5.44669
	110.282	3.25972	-0.689519	5.44669
	110.303	3.30891	-0.676538	5.44669
	110.308	3.43569	-0.675813	5.44669
	110.302	3.48812	-0.679858	5.44669
	110.298	3.3693	-0.681768	5.44669
	110.299	3.23655	-0.681123	5.44669
	110.3	3.21298	-0.680173	5.44669
	110.301	3.24869	-0.687875	5.44669
	110.3	3.32095	-0.716298	5.44669
	110.3	3.44466	-0.745144	5.44669
	110.3	3.53679	-0.734499	5.44669
	110.3	3.59105	-0.694175	5.44669
	110.3	3.68886	-0.677012	5.44669
	110.278	3.77681	-0.699256	5.44669
	110.198	3.78938	-0.724935	5.44669
	110.095	3.76504	-0.72941	5.44669
	110.045	3.75065	-0.714543	5.44669
	110.055	3.75331	-0.689778	5.44669
	110.077	3.75955	-0.674135	5.44669
	110.104	3.76121	-0.674713	5.44669
	110.156	3.75969	-0.680251	5.44669
	110.176	3.75847	-0.682323	5.44669
	110.122	3.75849	-0.681216	5.44669
	110.063	3.75894	-0.680015	5.44669
	110.053	3.75912	-0.679905	5.44669
	110.069	3.75903	-0.688157	5.44669
	110.057	3.75893	-0.716511	5.44669
	109.976	3.75892	-0.753004	5.44669
	109.868	3.75895	-0.762574	5.44669
	109.817	3.75897	-0.73069	5.44669
	109.829	3.75896	-0.686691	5.44669
	109.851	3.75896	-0.667409	5.44669
	109.856	3.75896	-0.680913	5.44669
	109.85	3.75896	-0.710105	5.44669
	109.846	3.75896	-0.720175	5.44669
	109.846	3.75896	-0.698693	5.44669
	109.848	3.75896	-0.68369	5.44669
	109.848	3.75896	-0.700398	5.44669
	109.848	3.75896	-0.715161	5.44669
	109.848	3.75896	-0.70005	5.44669
	109.847	3.75896	-0.686041	5.44669
	109.848	3.75896	-0.7009	5.44669
	109.848	3.75896	-0.722407	5.44669
	109.848	3.75896	-0.727765	5.44669
	109.825	3.75896	-0.722623	5.44669
	109.768	3.75896	-0.726477	5.44669
	109.722	3.75896	-0.739042	5.44669
	109.696	3.80815	-0.728639	5.44669
	109.653	3.93492	-0.693939	5.44669
	109.614	4.03655	-0.679004	5.44669
	109.608	4.0445	-0.708046	5.44669
	109.619	4.01337	-0.744897	5.44669
	109.625	4.04696	-0.737337	5.44669
	109.624	4.1783	-0.695453	5.44669
	109.621	4.28739	-0.668668	5.44669
	109.62	4.24766	-0.678318	5.44669
	109.621	4.08773	-0.70857	5.44669
	109.622	3.96912	-0.728325	5.44669
	109.622	3.96588	-0.727511	5.44669
	109.621	4.05422	-0.712542	5.44669
	109.621	4.19828	-0.689615	5.44669
	109.621	4.29319	-0.674778	5.44669
	109.599	4.24299	-0.675041	5.44669
	109.542	4.08371	-0.68016	5.44669
	109.518	4.01829	-0.690039	5.44669
	109.549	4.14326	-0.709339	5.44669
	109.53	4.28322	-0.716601	5.44669
	109.437	4.30761	-0.705338	5.44669
	109.371	4.26969	-0.712602	5.44669
	109.371	4.2454	-0.745566	5.44669
	109.394	4.24874	-0.768767	5.44669
	109.403	4.25878	-0.760794	5.44669
	109.399	4.2618	-0.72465	5.44669
	109.394	4.2595	-0.692713	5.44669
	109.393	4.25746	-0.696945	5.44669
	109.395	4.25742	-0.718694	5.44669
	109.396	4.25813	-0.727666	5.44669
	109.395	4.25844	-0.723909	5.44669
	109.395	4.25832	-0.727052	5.44669
	109.395	4.25816	-0.738826	5.44669
	109.395	4.25814	-0.736215	5.44669
	109.395	4.25818	-0.722048	5.44669
	109.395	4.25821	-0.707764	5.44669
	109.395	4.25821	-0.697476	5.44669
	109.395	4.25819	-0.712506	5.44669
	109.395	4.25819	-0.74833	5.44669
	109.395	4.25819	-0.76209	5.44669
	109.395	4.2582	-0.740027	5.44669
	109.373	4.30739	-0.715634	5.44669
	109.293	4.43416	-0.711634	5.44669
	109.189	4.53578	-0.718371	5.44669
	109.14	4.54374	-0.714704	5.44669
	109.15	4.51261	-0.693778	5.44669
	109.171	4.497	-0.675755	5.44669
	109.176	4.45238	-0.67397	5.44669
	109.171	4.33308	-0.687235	5.44669
	109.167	4.23296	-0.710371	5.44669
	109.167	4.27217	-0.718031	5.44669
	109.169	4.42869	-0.6977	5.44669
	109.169	4.54606	-0.676164	5.44669
	109.169	4.59919	-0.680611	5.44669
	109.169	4.63835	-0.714728	5.44669
	109.146	4.59597	-0.754947	5.44669
	109.089	4.55797	-0.764023	5.44669
	109.065	4.65451	-0.730606	5.44669
	109.097	4.77306	-0.694012	5.44669
	109.099	4.79863	-0.695364	5.44669
	109.064	4.76883	-0.717569	5.44669
	109.022	4.74751	-0.727757	5.44669
	108.968	4.74922	-0.716477	5.44669
	108.931	4.75751	-0.691177	5.44669
	108.929	4.76039	-0.674034	5.44669
	108.941	4.75864	-0.682045	5.44669
	108.947	4.75689	-0.708217	5.44669
	108.945	4.75677	-0.726851	5.44669
	108.942	4.75735	-0.72702	5.44669
	108.941	4.75763	-0.71286	5.44669
	108.942	4.75754	-0.689923	5.44669
	108.943	4.75741	-0.674794	5.44669
	108.943	4.75738	-0.682809	5.44669
	108.942	4.75742	-0.708267	5.44669
	108.92	4.75744	-0.7266	5.44669
	108.84	4.75744	-0.734768	5.44669
	108.737	4.75743	-0.741053	5.44669
	108.687	4.75743	-0.726527	5.44669
	108.698	4.75743	-0.692339	5.44669
	108.719	4.75743	-0.671214	5.44669
	108.724	4.75743	-0.672622	5.44669
	108.696	4.75743	-0.68042	5.44669
	108.612	4.75743	-0.683139	5.44669
	108.531	4.75743	-0.689368	5.44669
	108.541	4.80662	-0.707999	5.44669
	108.598	4.9334	-0.716278	5.44669
	108.622	5.03502	-0.697808	5.44669
	108.613	5.04298	-0.684704	5.44669
	108.6	5.01184	-0.709008	5.44669
	108.576	5.04543	-0.751137	5.44669
	108.522	5.17677	-0.772337	5.44669
	108.478	5.28586	-0.760303	5.44669
	108.474	5.29533	-0.731045	5.44669
	108.488	5.26217	-0.712554	5.44669
	108.494	5.24518	-0.705673	5.44669
	108.493	5.24989	-0.699983	5.44669
	108.489	5.25791	-0.70643	5.44669
	108.489	5.2596	-0.720035	5.44669
	108.49	5.25745	-0.732719	5.44669
	108.468	5.25595	-0.750407	5.44669
	108.41	5.25609	-0.756033	5.44669
	108.364	5.25668	-0.728922	5.44669
	108.338	5.25688	-0.688283	5.44669
	108.295	5.25675	-0.676576	5.44669
	108.256	5.25663	-0.709046	5.44669
	108.25	5.30581	-0.754051	5.44669
	108.261	5.43263	-0.765675	5.44669
	108.267	5.48508	-0.731618	5.44669
	108.244	5.36625	-0.693849	5.44669
	108.184	5.23349	-0.702807	5.44669
	108.137	5.20993	-0.737733	5.44669
	108.112	5.24563	-0.736247	5.44669
	108.069	5.3179	-0.697551	5.44669
	108.03	5.4908	-0.669935	5.44669
	108.024	5.7097	-0.670233	5.44669
	108.034	5.81639	-0.687745	5.44669
	108.041	5.79538	-0.711914	5.44669
	108.04	5.75058	-0.726367	5.44669
	108.037	5.73958	-0.733372	5.44669
	108.036	5.75095	-0.740551	5.44669
	108.037	5.75963	-0.734684	5.44669
	108.038	5.71003	-0.720792	5.44669
	108.037	5.58	-0.707782	5.44669
	108.037	5.52635	-0.69793	5.44669
	108.037	5.59663	-0.704819	5.44669
	108.037	5.60331	-0.712219	5.44669
	108.015	5.57451	-0.697288	5.44669
	107.935	5.6574	-0.678066	5.44669
	107.832	5.76696	-0.673684	5.44669
	107.782	5.79362	-0.678422	5.44669
	107.793	5.76747	-0.689794	5.44669
	107.814	5.74729	-0.709854	5.44669
	107.819	5.74818	-0.716904	5.44669
	107.813	5.75573	-0.697411	5.44669
	107.809	5.75858	-0.676444	5.44669
	107.809	5.75708	-0.67296	5.44669
	107.811	5.75545	-0.678695	5.44669
	107.812	5.75529	-0.682295	5.44669
	107.811	5.75581	-0.681757	5.44669
	107.811	5.75608	-0.680252	5.44669
	107.811	5.75601	-0.679812	5.44669
	107.811	5.75589	-0.680163	5.44669
	107.811	5.75586	-0.688337	5.44669
	107.811	5.75589	-0.716495	5.44669
	107.811	5.75591	-0.752933	5.44669
	107.789	5.75591	-0.76255	5.44669
	107.731	5.7559	-0.738576	5.44669
	107.685	5.7559	-0.714861	5.44669
	107.682	5.7559	-0.711826	5.44669
	107.696	5.7559	-0.726597	5.44669
	107.68	5.7559	-0.74294	5.44669
	107.643	5.7559	-0.730231	5.44669
	107.651	5.7559	-0.693221	5.44669
	107.671	5.7559	-0.678138	5.44669
	107.632	5.7559	-0.707938	5.44669
	107.579	5.7559	-0.74516	5.44669
	107.567	5.7559	-0.737486	5.44669
	107.579	5.7559	-0.703292	5.44669
	107.589	5.7559	-0.704629	5.44669
	107.588	5.7559	-0.735131	5.44669
	107.585	5.7559	-0.74238	5.44669
	107.583	5.7559	-0.725902	5.44669
	107.584	5.7559	-0.715051	5.44669
	107.585	5.7559	-0.716145	5.44669
	107.585	5.7559	-0.720426	5.44669
	107.585	5.80509	-0.721825	5.44669
	107.585	5.98106	-0.713018	5.44669
	107.585	6.16027	-0.691843	5.44669
	107.585	6.14307	-0.675543	5.44669
	107.585	6.06746	-0.68244	5.44669
	107.585	6.13954	-0.707846	5.44669
	107.585	6.26126	-0.718685	5.44669
	107.585	6.29686	-0.698872	5.44669
	107.585	6.27013	-0.684294	5.44669
	107.585	6.24654	-0.708458	5.44669
	107.585	6.2462	-0.751052	5.44669
	107.562	6.25445	-0.764626	5.44669
	107.505	6.25803	-0.732245	5.44669
	107.481	6.25659	-0.694484	5.44669
	107.535	6.25472	-0.694979	5.44669
	107.595	6.25445	-0.70937	5.44669
	107.606	6.255	-0.6996	5.44669
	107.567	6.25533	-0.680048	5.44669
	107.477	6.25527	-0.673693	5.44669
	107.397	6.25513	-0.677721	5.44669
	107.432	6.25509	-0.681626	5.44669
	107.525	6.25512	-0.681823	5.44669
	107.515	6.25515	-0.680517	5.44669
	107.405	6.25515	-0.6799	5.44669
	107.329	6.25514	-0.687976	5.44669
	107.33	6.25514	-0.708566	5.44669
	107.357	6.25514	-0.717011	5.44669
	107.368	6.25514	-0.697914	5.44669
	107.363	6.25514	-0.676617	5.44669
	107.335	6.25514	-0.672854	5.44669
	107.276	6.30433	-0.678589	5.44669
	107.255	6.4311	-0.682288	5.44669
	107.287	6.48354	-0.689663	5.44669
	107.267	6.36472	-0.708424	5.44669
	107.174	6.23196	-0.716352	5.44669
	107.108	6.25759	-0.705559	5.44669
	107.108	6.42007	-0.704912	5.44669
	107.131	6.54476	-0.717408	5.44669
	107.14	6.59885	-0.732157	5.44669
	107.136	6.685	-0.743234	5.44669
	107.131	6.76813	-0.736241	5.44669
	107.108	6.78282	-0.720491	5.44669
	107.052	6.76109	-0.707102	5.44669
	107.007	6.74703	-0.697752	5.44669
	106.981	6.7489	-0.704986	5.44669
	106.937	6.75469	-0.720223	5.44669
	106.898	6.75645	-0.733311	5.44669
	106.892	6.75513	-0.742718	5.44669
	106.903	6.75395	-0.727743	5.44669
	106.91	6.75393	-0.692257	5.44669
	106.908	6.75434	-0.670747	5.44669
	106.906	6.75452	-0.680326	5.44669
	106.905	6.75445	-0.716543	5.44669
	106.906	6.75435	-0.755809	5.44669
	106.884	6.75434	-0.763739	5.44669
	106.826	6.75437	-0.730181	5.44669
	106.802	6.75438	-0.686064	5.44669
	106.856	6.75438	-0.667327	5.44669
	106.916	6.75437	-0.673231	5.44669
	106.927	6.75437	-0.682058	5.44669
	106.889	6.75437	-0.683608	5.44669
	106.798	6.75437	-0.681112	5.44669
	106.696	6.80356	-0.679515	5.44669
	106.651	6.93034	-0.679732	5.44669
	106.663	7.03196	-0.688262	5.44669
	106.683	7.03992	-0.708746	5.44669
	106.687	6.9596	-0.724855	5.44669
	106.681	6.81722	-0.725994	5.44669
	106.678	6.72016	-0.71314	5.44669
	106.678	6.71967	-0.698275	5.44669
	106.68	6.75231	-0.710922	5.44669
	106.68	6.76589	-0.747381	5.44669
	106.68	6.80913	-0.762255	5.44669
	106.657	6.97777	-0.732563	5.44669
	106.6	7.20521	-0.68759	5.44669
	106.576	7.26781	-0.674991	5.44669
	106.63	7.11912	-0.708628	5.44669
	106.69	7.01969	-0.754439	5.44669
	106.701	7.12692	-0.773857	5.44669
	106.662	7.27157	-0.767637	5.44669
	106.594	7.30425	-0.750564	5.44669
	106.55	7.26813	-0.720814	5.44669
	106.528	7.24165	-0.686879	5.44669
	106.486	7.24343	-0.678878	5.44669
	106.446	7.2536	-0.71051	5.44669
	106.439	7.25722	-0.745975	5.44669
	106.45	7.25513	-0.736913	5.44669
	106.457	7.25296	-0.694892	5.44669
	106.456	7.2528	-0.676455	5.44669
	106.453	7.2535	-0.698767	5.44669
	106.452	7.25385	-0.724928	5.44669
	106.453	7.25375	-0.729581	5.44669
	106.453	7.25358	-0.714617	5.44669
	106.453	7.25355	-0.689749	5.44669
	106.453	7.25359	-0.681967	5.44669
	106.453	7.25363	-0.710734	5.44669
	106.431	7.25362	-0.752834	5.44669
	106.351	7.25361	-0.764564	5.44669
	106.248	7.25361	-0.731585	5.44669
	106.198	7.25361	-0.69423	5.44669
	106.208	7.25361	-0.702978	5.44669
	106.23	7.25361	-0.737669	5.44669
	106.235	7.25361	-0.744031	5.44669
	106.229	7.25361	-0.733563	5.44669
	106.225	7.25361	-0.742532	5.44669
	106.225	7.25361	-0.752482	5.44669
	106.227	7.3028	-0.730242	5.44669
	106.228	7.42958	-0.690099	5.44669
	106.227	7.48201	-0.676868	5.44669
	106.227	7.36319	-0.700652	5.44669
	106.227	7.23044	-0.725572	5.44669
	106.227	7.20687	-0.729181	5.44669
	106.227	7.24258	-0.714221	5.44669
	106.227	7.31484	-0.697596	5.44669
	106.205	7.48774	-0.702383	5.44669
	106.125	7.70664	-0.719187	5.44669
	106.021	7.81334	-0.733802	5.44669
	105.972	7.79233	-0.743292	5.44669
	105.982	7.69833	-0.727809	5.44669
	106.003	7.56056	-0.699951	5.44669
	106.008	7.47031	-0.698805	5.44669
	106.003	7.47103	-0.716893	5.44669
	105.999	7.55094	-0.726249	5.44669
	105.999	7.64088	-0.723956	5.44669
	106.001	7.56075	-0.727575	5.44669
	106.001	7.33349	-0.7469	5.44669
	106.001	7.24116	-0.76427	5.44669
	106.001	7.3776	-0.758479	5.44669
	106.001	7.4825	-0.733156	5.44669
	106.001	7.43112	-0.714088	5.44669
	106.001	7.46327	-0.713436	5.44669
	106.001	7.65698	-0.719677	5.44669
	106.001	7.80154	-0.71461	5.44669
	106.001	7.80508	-0.701146	5.44669
	106.001	7.75707	-0.703733	5.44669
	106.001	7.73599	-0.71062	5.44669
	106.001	7.74428	-0.704875	5.44669
	106.001	7.75525	-0.706671	5.44669
	106.001	7.7569	-0.718389	5.44669
	106.001	7.75369	-0.731943	5.44669
	105.978	7.75176	-0.750667	5.44669
	105.899	7.75209	-0.756418	5.44669
	105.817	7.75292	-0.728991	5.44669
	105.825	7.75314	-0.696046	5.44669
	105.859	7.75295	-0.696792	5.44669
	105.827	7.75278	-0.709574	5.44669
	105.772	7.75278	-0.699041	5.44669
	105.778	7.75284	-0.687612	5.44669
	105.847	7.75287	-0.709789	5.44669
	105.882	7.75286	-0.750431	5.44669
	105.828	7.75284	-0.771764	5.44669
	105.764	7.75284	-0.768185	5.44669
	105.752	7.75285	-0.751538	5.44669
	105.769	7.75285	-0.721027	5.44669
	105.78	7.75285	-0.686623	5.44669
	105.779	7.75285	-0.670824	5.44669
	105.774	7.75285	-0.682369	5.44669
	105.773	7.75285	-0.717372	5.44669
	105.774	7.75285	-0.74756	5.44669
	105.775	7.75285	-0.743001	5.44669
	105.775	7.75285	-0.729607	5.44669
	105.752	7.75285	-0.733369	5.44669
	105.672	7.75285	-0.725191	5.44669
	105.569	7.75285	-0.702389	5.44669
	105.541	7.75285	-0.700758	5.44669
	105.632	7.75285	-0.708974	5.44669
	105.756	7.75285	-0.697379	5.44669
	105.789	7.75285	-0.687129	5.44669
	105.693	7.75285	-0.702307	5.44669
	105.564	7.75285	-0.722609	5.44669
	105.51	7.75285	-0.72735	5.44669
	105.527	7.75285	-0.722378	5.44669
	105.553	7.75285	-0.718651	5.44669
	105.558	7.75285	-0.710993	5.44669
	105.55	7.75285	-0.699994	5.44669
	105.546	7.80204	-0.712406	5.44669
	105.524	7.92881	-0.739521	5.44669
	105.468	7.98124	-0.733577	5.44669
	105.445	7.86243	-0.703666	5.44669
	105.476	7.72967	-0.698305	5.44669
	105.479	7.70611	-0.707491	5.44669
	105.443	7.74181	-0.705501	5.44669
	105.401	7.76488	-0.708046	5.44669
	105.37	7.76182	-0.718743	5.44669
	105.39	7.75233	-0.731602	5.44669
	105.412	7.74944	-0.742528	5.44669
	105.37	7.80079	-0.728271	5.44669
	105.316	7.9295	-0.692545	5.44669
	105.303	7.98198	-0.67068	5.44669
	105.316	7.91168	-0.672325	5.44669
	105.304	7.95459	-0.688356	5.44669
	105.246	8.15954	-0.711427	5.44669
	105.218	8.30498	-0.718075	5.44669
	105.248	8.3049	-0.697343	5.44669
	105.252	8.25505	-0.68387	5.44669
	105.217	8.2345	-0.700953	5.44669
	105.175	8.24365	-0.723201	5.44669
	105.121	8.2548	-0.728079	5.44669
	105.084	8.25622	-0.714602	5.44669
	105.082	8.25285	-0.690276	5.44669
	105.094	8.25093	-0.674322	5.44669
	105.1	8.25133	-0.682486	5.44669
	105.098	8.25217	-0.71617	5.44669
	105.095	8.25239	-0.747014	5.44669
	105.072	8.25218	-0.735329	5.44669
	105.016	8.25201	-0.693858	5.44669
	104.97	8.25202	-0.676585	5.44669
	104.966	8.25208	-0.70706	5.44669
	105.002	8.2521	-0.745344	5.44669
	105.067	8.25209	-0.737875	5.44669
	105.089	8.25208	-0.70339	5.44669
	105.009	8.25208	-0.69666	5.44669
	104.891	8.25208	-0.7069	5.44669
	104.835	8.25208	-0.697967	5.44669
	104.848	8.30127	-0.688112	5.44669
	104.873	8.42805	-0.710381	5.44669
	104.878	8.48048	-0.7505	5.44669
	104.872	8.36166	-0.763712	5.44669
	104.867	8.2781	-0.739928	5.44669
	104.867	8.38131	-0.715015	5.44669
	104.869	8.46944	-0.703539	5.44669
	104.87	8.3737	-0.690342	5.44669
	104.869	8.28707	-0.678291	5.44669
	104.869	8.42998	-0.684126	5.44669
	104.869	8.69119	-0.707576	5.44669
	104.869	8.82601	-0.717972	5.44669
	104.869	8.8017	-0.69867	5.44669
	104.869	8.74551	-0.676592	5.44669
	104.869	8.73092	-0.672574	5.44669
	104.869	8.74483	-0.678481	5.4507
	104.847	8.75585	-0.682342	5.46104
	104.789	8.75552	-0.681853	5.46531
	104.766	8.75147	-0.680275	5.45562
	104.82	8.74989	-0.687658	5.4448
	104.857	8.75066	-0.716171	5.44287
	104.788	8.75155	-0.753038	5.44579
	104.669	8.75165	-0.762709	5.44767
	104.609	8.75137	-0.738605	5.44742
	104.62	8.75122	-0.714817	5.44664
	104.646	8.75126	-0.703926	5.44641
	104.652	8.75133	-0.690574	5.44658
	104.646	8.75134	-0.678251	5.44674
	104.641	8.75133	-0.684027	5.44675
	104.619	8.75131	-0.715419	5.44669
	104.563	8.75131	-0.754022	5.44667
	104.54	8.80051	-0.771261	5.44668
	104.571	8.92729	-0.758825	5.44669
	104.574	8.97972	-0.722938	5.44669
	104.538	8.8609	-0.692696	5.44669
	104.518	8.72814	-0.697546	5.44669
	104.544	8.70458	-0.718953	5.44669
	104.588	8.78947	-0.72756	5.44669
	104.557	8.93932	-0.715903	5.44669
	104.455	8.98869	-0.698877	5.44669
	104.411	8.86038	-0.702322	5.44669
	104.472	8.72474	-0.718706	5.44669
	104.52	8.70334	-0.725752	5.44669
	104.475	8.79016	-0.715232	5.44669
	104.41	8.94005	-0.699239	5.44669
	104.394	8.98875	-0.702712	5.44669
	104.41	8.86014	-0.71087	5.44669
	104.422	8.77381	-0.697472	5.44669
	104.421	8.87934	-0.678622	5.44669
	104.417	8.96943	-0.673852	5.44669
	104.415	8.87368	-0.678294	5.44669
	104.416	8.73716	-0.68181	5.44669
	104.417	8.753	-0.681697	5.44669
	104.417	8.96191	-0.688269	5.44669
	104.417	9.16652	-0.708051	5.44669
	104.417	9.09902	-0.71669	5.44669
	104.417	8.88714	-0.697963	5.44669
	104.394	8.9032	-0.676751	5.44669
	104.337	9.14561	-0.680763	5.44669
	104.291	9.31603	-0.706713	5.44669
	104.265	9.31306	-0.726677	5.44669
	104.222	9.25311	-0.735352	5.44669
	104.183	9.22935	-0.741271	5.44669
	104.177	9.24076	-0.726411	5.44669
	104.188	9.25399	-0.700083	5.44669
	104.194	9.25547	-0.707228	5.44669
	104.193	9.2514	-0.745233	5.44669
	104.19	9.24916	-0.762675	5.44669
	104.189	9.24967	-0.733503	5.44669
	104.19	9.25068	-0.687835	5.44669
	104.191	9.25092	-0.674759	5.44669
	104.191	9.25066	-0.700573	5.44669
	104.19	9.25047	-0.718418	5.44669
	104.19	9.25048	-0.709224	5.44669
	104.19	9.25055	-0.713585	5.44669
	104.19	9.25058	-0.736726	5.44669
	104.19	9.25057	-0.731986	5.44669
	104.19	9.25055	-0.696122	5.44669
	104.168	9.25055	-0.670852	5.44669
	104.088	9.25055	-0.671124	5.44669
	103.985	9.25056	-0.687792	5.44669
	103.935	9.25056	-0.719488	5.44669
	103.946	9.25055	-0.754382	5.44669
	103.967	9.25055	-0.762093	5.44669
	103.972	9.25055	-0.73787	5.44669
	103.966	9.25055	-0.722599	5.44669
	103.962	9.25055	-0.732306	5.44669
	103.962	9.25055	-0.727245	5.44669
	103.964	9.25055	-0.695757	5.44669
	103.965	9.25055	-0.680263	5.44669
	103.964	9.25055	-0.700056	5.44669
	103.964	9.25055	-0.724115	5.44669
	103.964	9.29974	-0.728782	5.44669
	103.964	9.42652	-0.722442	5.44669
	103.964	9.47895	-0.718169	5.44669
	103.964	9.36013	-0.710768	5.44669
	103.942	9.22738	-0.6922	5.44669
	103.884	9.20382	-0.684363	5.44669
	103.861	9.23952	-0.702996	5.44669
	103.914	9.26259	-0.716011	5.44669
	103.975	9.25953	-0.707354	5.44669
	103.963	9.25004	-0.705786	5.44669
	103.889	9.24715	-0.709265	5.44669
	103.833	9.24931	-0.703577	5.44669
	103.808	9.25125	-0.714479	5.44669
	103.792	9.25128	-0.74698	5.44669
	103.811	9.2998	-0.760822	5.44669
	103.828	9.42629	-0.732105	5.44669
	103.784	9.52802	-0.695779	5.44669
	103.731	9.58532	-0.695572	5.44669
	103.719	9.6318	-0.709158	5.44669
	103.733	9.59099	-0.699301	5.44669
	103.742	9.55106	-0.679998	5.44669
	103.741	9.64622	-0.673778	5.44669
	103.738	9.76489	-0.677775	5.44669
	103.736	9.791	-0.681618	5.44669
	103.737	9.76138	-0.689672	5.44669
	103.738	9.73995	-0.716537	5.44669
	103.738	9.74154	-0.744605	5.44669
	103.738	9.74983	-0.742059	5.44669
	103.715	9.75274	-0.722392	5.44669
	103.658	9.75101	-0.713693	5.44669
	103.634	9.74925	-0.716824	5.44669
	103.666	9.74913	-0.721193	5.44669
	103.669	9.74971	-0.721905	5.44669
	103.655	9.74999	-0.720649	5.44669
	103.671	9.7499	-0.71987	5.44669
	103.663	9.74977	-0.712119	5.44669
	103.629	9.74974	-0.700032	5.44669
	103.591	9.74978	-0.704151	5.44669
	103.539	9.7498	-0.719062	5.44669
	103.5	9.7498	-0.725251	5.44669
	103.498	9.74979	-0.722766	5.44669
	103.51	9.74979	-0.719561	5.44669
	103.516	9.74979	-0.719107	5.44669
	103.514	9.74979	-0.727928	5.44669
	103.511	9.74979	-0.740901	5.44669
	103.51	9.74979	-0.728903	5.44669
	103.511	9.74979	-0.693389	5.44669
	103.489	9.74979	-0.67868	5.44669
	103.432	9.74979	-0.700235	5.44669
	103.386	9.74979	-0.716882	5.44669
	103.36	9.74979	-0.70083	5.44669
	103.316	9.74979	-0.677885	5.44669
	103.277	9.74979	-0.680219	5.44669
	103.272	9.74979	-0.713953	5.44669
	103.282	9.74979	-0.74689	5.44669
	103.289	9.74979	-0.743936	5.44669
	103.288	9.74979	-0.722366	5.44669
	103.285	9.74979	-0.705145	5.44669
	103.284	9.79898	-0.688394	5.44669
	103.285	9.97495	-0.676903	5.44669
	103.285	10.1542	-0.676366	5.44669
	103.285	10.0878	-0.67996	5.44669
	103.285	9.8362	-0.689485	5.44669
	103.285	9.72907	-0.709178	5.44669
	103.285	9.86798	-0.716731	5.44669
	103.285	10.0284	-0.697579	5.44669
	103.285	10.1055	-0.676576	5.44669
	103.285	10.1886	-0.672955	5.44669
	103.285	10.2131	-0.686517	5.44669
	103.285	10.0489	-0.718302	5.44669
	103.285	9.80094	-0.746467	5.44669
	103.285	9.67924	-0.734341	5.44669
	103.285	9.70433	-0.693638	5.44669
	103.285	9.75619	-0.668973	5.44669
	103.285	9.76869	-0.679091	5.44669
	103.285	9.75544	-0.708785	5.44669
	103.285	9.79463	-0.720269	5.44669
	103.263	9.97112	-0.699202	5.44669
	103.183	10.1541	-0.675998	5.44669
	103.08	10.1383	-0.672137	5.44669
	103.052	10.0619	-0.678508	5.44669
	103.12	10.1332	-0.682509	5.44669
	103.187	10.2548	-0.681913	5.44669
	103.196	10.2907	-0.680241	5.44669
	103.154	10.2641	-0.679752	5.44669
	103.086	10.2405	-0.680142	5.44669
	103.042	10.2401	-0.680479	5.44669
	103.043	10.2483	-0.680481	5.44669
	103.058	10.2027	-0.680363	5.44669
	103.064	10.0745	-0.680312	5.44669
	103.061	10.0202	-0.680333	5.44669
	103.058	10.1388	-0.68036	5.44669
	103.058	10.2721	-0.680363	5.44669
	103.059	10.296	-0.680355	5.44669
	103.059	10.2602	-0.680351	5.44669
	103.059	10.237	-0.680352	5.44669
	103.059	10.24	-0.680354	5.44669
	103.059	10.2987	-0.688225	5.44669
	103.059	10.4284	-0.71638	5.44669
	103.059	10.4787	-0.752924	5.44669
	103.059	10.3579	-0.770458	5.44669
	103.059	10.2251	-0.758879	5.44669
	103.059	10.2022	-0.723245	5.44669
	103.059	10.2874	-0.692805	5.44669
	103.037	10.4372	-0.697483	5.44669
	102.957	10.4864	-0.711016	5.44669
	102.876	10.358	-0.707271	5.44669
	102.883	10.2716	-0.707535	5.44669
	102.918	10.4262	-0.710029	5.44669
	102.885	10.6431	-0.703275	5.44669
	102.83	10.5998	-0.706211	5.44669
	102.814	10.3445	-0.710894	5.44669
	102.826	10.1784	-0.696238	5.44669
	102.836	10.2369	-0.685967	5.44669
	102.837	10.474	-0.702226	5.44669
	102.833	10.6751	-0.722988	5.44669
	102.831	10.5962	-0.727538	5.44669
	102.832	10.3807	-0.714451	5.44669
	102.833	10.3994	-0.690405	5.44669
	102.833	10.5949	-0.67443	5.44669
	102.833	10.6387	-0.674614	5.44669
	102.833	10.5824	-0.680105	5.44669
	102.833	10.641	-0.690168	5.44669
	102.81	10.7501	-0.717284	5.44669
	102.731	10.7852	-0.744742	5.44669
	102.627	10.7628	-0.741851	5.44669
	102.6	10.7412	-0.730127	5.44669
	102.668	10.7401	-0.733995	5.44669
	102.713	10.7474	-0.725269	5.44669
	102.664	10.7508	-0.702199	5.44669
	102.598	10.7004	-0.708521	5.44669
	102.583	10.572	-0.737152	5.44669
	102.6	10.5192	-0.733972	5.44669
	102.612	10.6385	-0.696804	5.44669
	102.611	10.7716	-0.678302	5.44669
	102.606	10.7951	-0.698862	5.44669
	102.605	10.7593	-0.724311	5.44669
	102.606	10.7362	-0.729289	5.44669
	102.607	10.7393	-0.714714	5.44669
	102.607	10.7488	-0.689893	5.44669
	102.606	10.7517	-0.681993	5.44669
	102.606	10.7495	-0.702823	5.44669
	102.606	10.7476	-0.716781	5.44669
	102.606	10.7475	-0.699867	5.44669
	102.606	10.7482	-0.677518	5.44669
	102.606	10.7485	-0.680408	5.44669
	102.606	10.7484	-0.706292	5.44669
	102.606	10.7482	-0.726627	5.44669
	102.606	10.7482	-0.72761	5.44669
	102.606	10.7483	-0.713187	5.44669
	102.606	10.7483	-0.68985	5.44669
	102.584	10.7483	-0.674647	5.44669
	102.527	10.7483	-0.682773	5.44669
	102.48	10.7483	-0.708304	5.44669
	102.477	10.7483	-0.718758	5.44669
	102.491	10.7483	-0.706611	5.44669
	102.476	10.7483	-0.712368	5.44669
	102.439	10.7483	-0.745016	5.44669
	102.469	10.7483	-0.760749	5.44669
	102.546	10.7483	-0.732773	5.44669
	102.531	10.7483	-0.696084	5.44669
	102.447	10.7483	-0.703333	5.44669
	102.453	10.7483	-0.737159	5.44669
	102.559	10.7483	-0.73582	5.44669
	102.634	10.7483	-0.705446	5.44669
	102.634	10.7483	-0.698253	5.44268
	102.585	10.7483	-0.714708	5.43234
	102.517	10.7483	-0.72553	5.42806
	102.476	10.7483	-0.716561	5.43775
	102.456	10.7483	-0.692004	5.44858
	102.413	10.7483	-0.67435	5.4505
	102.373	10.7483	-0.674012	5.44759
	102.366	10.7483	-0.679881	5.44571
	102.377	10.7483	-0.682418	5.44595
	102.384	10.7483	-0.681387	5.44673
	102.383	10.7483	-0.687924	5.44696
	102.38	10.7483	-0.708016	5.44679
	102.379	10.7483	-0.716799	5.44663
	102.38	10.7483	-0.69802	5.44663
	102.38	10.7483	-0.676737	5.44668
	102.38	10.7483	-0.672866	5.44671
	102.38	10.7483	-0.686422	5.4467
	102.38	10.7483	-0.710423	5.44668
	102.38	10.7483	-0.718342	5.44668
	102.38	10.7483	-0.697811	5.44669
	102.38	10.7483	-0.676101	5.44669
	102.38	10.7483	-0.672674	5.44669
	102.402	10.7483	-0.678697	5.44669
	102.46	10.7483	-0.682397	5.44669
	102.484	10.7483	-0.681799	5.44669
	102.43	10.7483	-0.680233	5.44669
	102.37	10.7483	-0.679789	5.44669
	102.359	10.7483	-0.68016	5.44669
	102.375	10.7975	-0.680473	5.44669
	102.385	10.9242	-0.680472	5.44669
	102.384	10.9767	-0.680361	5.44669
	102.38	10.8578	-0.680314	5.44669
	102.378	10.7251	-0.688205	5.44669
	102.379	10.7015	-0.708515	5.44669
	102.38	10.7372	-0.724778	5.44669
	102.38	10.7603	-0.733915	5.44669
	102.38	10.7572	-0.741343	5.44669
	102.38	10.7477	-0.734822	5.44669
	102.38	10.7449	-0.720569	5.44669
	102.38	10.747	-0.707639	5.44669
	102.38	10.749	-0.697949	5.44669
	102.38	10.749	-0.704878	5.44669
	102.402	10.7483	-0.720107	5.44669
	102.46	10.748	-0.72543	5.44669
	102.484	10.7481	-0.714599	5.44669
	102.43	10.7483	-0.691217	5.44669
	102.37	10.7483	-0.674718	5.44669
	102.359	10.7483	-0.674446	5.44669
	102.375	10.7482	-0.679932	5.44669
	102.385	10.7483	-0.682285	5.44669
	102.384	10.7483	-0.681313	5.44669
	102.38	10.7483	-0.680069	5.44669
	102.378	10.7483	-0.687764	5.44669
	102.379	10.7483	-0.708417	5.44669
	102.38	10.7483	-0.724894	5.44669
	102.38	10.7483	-0.733998	5.44669
	102.38	10.7483	-0.741337	5.44669
	102.38	10.7483	-0.73479	5.44669
	102.38	10.7483	-0.728428	5.44669
	102.38	10.7483	-0.743672	5.44669
	102.38	10.7483	-0.754786	5.44669
	102.402	10.7483	-0.730801	5.44669
	102.46	10.7483	-0.689515	5.44669
	102.484	10.7483	-0.668554	5.44669
	102.43	10.7483	-0.672518	5.44669
	102.37	10.7483	-0.681323	5.44669
	102.359	10.7483	-0.683554	5.4507
	102.375	10.7483	-0.689221	5.46104
	102.385	10.7483	-0.707789	5.46531
	102.384	10.7483	-0.716243	5.45562
	102.402	10.7483	-0.697868	5.4448
	102.458	10.7483	-0.684741	5.44287
	102.483	10.7483	-0.701132	5.44579
	102.452	10.7483	-0.715095	5.44767
	102.472	10.7483	-0.699762	5.44742
	102.564	10.7483	-0.678073	5.44664
	102.608	10.7483	-0.680678	5.44641
	102.55	10.7483	-0.714078	5.44658
	102.504	10.7483	-0.74678	5.44674
	102.549	10.7483	-0.743845	5.44675
	102.613	10.7483	-0.722367	5.44669
	102.629	10.7483	-0.705177	5.44667
	102.613	10.7483	-0.688407	5.44668
	102.601	10.7483	-0.676897	5.44669
	102.602	10.7483	-0.68423	5.44669
	102.606	10.7483	-0.708114	5.44669
	102.608	10.7483	-0.726032	5.44669
	102.607	10.7483	-0.726713	5.44669
	102.606	10.7483	-0.713023	5.44669
	102.606	10.7483	-0.6901	5.44669
	102.606	10.7483	-0.682681	5.44669
	102.606	10.7483	-0.703037	5.44669
	102.606	10.7483	-0.724498	5.44669
	102.606	10.7483	-0.727881	5.44669
	102.606	10.7483	-0.714058	5.44669
	102.606	10.7483	-0.697989	5.44669
	102.606	10.7483	-0.702605	5.44669
	102.606	10.7483	-0.711269	5.44669
	102.606	10.7483	-0.705548	5.44669
	102.606	10.7483	-0.706722	5.44669
	102.606	10.7483	-0.7103	5.44669
	102.606	10.7483	-0.695807	5.44669
	102.606	10.7483	-0.685998	5.44669
	102.606	10.7483	-0.710262	5.44669
	102.606	10.7483	-0.743332	5.44669
	102.629	10.7483	-0.743763	5.44669
	102.708	10.7483	-0.73143	5.44669
	102.812	10.7483	-0.733862	5.44669
	102.862	10.7483	-0.72475	5.44669
	102.851	10.7483	-0.694158	5.44669
	102.83	10.7483	-0.680479	5.44669
	102.803	10.6991	-0.700715	5.44669
	102.751	10.5231	-0.716443	5.44669
	102.731	10.3439	-0.700476	5.44669
	102.784	10.3611	-0.677893	5.44669
	102.843	10.4859	-0.680348	5.44669
	102.853	10.5898	-0.706133	5.44669
	102.837	10.6473	-0.726581	5.44669
	102.827	10.5453	-0.727647	5.44669
	102.829	10.3204	-0.713219	5.44669
	102.855	10.1877	-0.697721	5.44669
	102.936	10.2002	-0.702791	5.44669
	103.016	10.2999	-0.711443	5.44669
	102.985	10.4431	-0.697684	5.44669
	102.894	10.4844	-0.678508	5.44669
	102.903	10.3551	-0.673728	5.44669
	103.012	10.2219	-0.678284	5.44669
	103.088	10.2019	-0.681849	5.44669
	103.087	10.2392	-0.689588	5.44669
	103.06	10.2617	-0.708549	5.44669
	103.049	10.2578	-0.71643	5.44669
	103.055	10.2482	-0.697677	5.4507
	103.06	10.2455	-0.676724	5.46104
	103.061	10.2479	-0.672983	5.46531
	103.059	10.2498	-0.686476	5.45562
	103.058	10.2498	-0.718275	5.4448
	103.058	10.2491	-0.746471	5.44287
	103.059	10.2488	-0.734352	5.44579
	103.059	10.1997	-0.693642	5.44767
	103.081	10.0731	-0.676841	5.44742
	103.139	10.0207	-0.699373	5.44664
	103.185	10.1395	-0.725045	5.44641
	103.211	10.223	-0.729414	5.44658
	103.254	10.0706	-0.722377	5.44674
	103.293	9.8557	-0.717917	5.44675
	103.299	9.84982	-0.710686	5.44669
	103.288	9.92849	-0.692255	5.44667
	103.282	9.8659	-0.676545	5.44668
	103.283	9.74707	-0.682713	5.44669
	103.285	9.70931	-0.715475	5.44669
	103.286	9.7341	-0.746642	5.44669
	103.286	9.80685	-0.73542	5.44669
	103.285	9.93464	-0.694028	5.44669
	103.285	9.97911	-0.676624	5.44669
	103.285	9.8566	-0.707016	5.44669
	103.285	9.72513	-0.753182	5.44669
	103.285	9.70341	-0.766033	5.44669
	103.285	9.73944	-0.732077	5.44669
	103.307	9.76199	-0.686043	5.44669
	103.365	9.75859	-0.674516	5.44669
	103.411	9.74914	-0.701108	5.44669
	103.415	9.74639	-0.726599	5.44669
	103.4	9.7486	-0.729449	5.44669
	103.416	9.7505	-0.713968	5.44669
	103.475	9.75051	-0.697394	5.44669
	103.525	9.74984	-0.710259	5.44669
	103.529	9.74956	-0.747416	5.44669
	103.514	9.74967	-0.762505	5.44669
	103.506	9.74982	-0.740526	5.44669
	103.508	9.74985	-0.715695	5.44669
	103.512	9.7498	-0.703611	5.44669
	103.513	9.74977	-0.698001	5.44669
	103.512	9.74978	-0.714203	5.44669
	103.511	9.74979	-0.748854	5.44669
	103.511	9.74979	-0.761706	5.44669
	103.511	9.74979	-0.731809	5.44669
	103.512	9.74979	-0.68747	5.44669
	103.512	9.74979	-0.675208	5.44669
	103.534	9.74979	-0.700891	5.44669
	103.614	9.74979	-0.718392	5.44669
	103.717	9.74979	-0.7091	5.44669
	103.767	9.74979	-0.705672	5.44669
	103.756	9.74979	-0.708597	5.44669
	103.735	9.74979	-0.695467	5.44669
	103.73	9.74979	-0.67859	5.44669
	103.735	9.74979	-0.682422	5.44669
	103.74	9.7006	-0.706754	5.44669
	103.739	9.52463	-0.718234	5.44669
	103.738	9.34543	-0.699071	5.44669
	103.737	9.41181	-0.684538	5.44669
	103.738	9.66338	-0.700619	5.44669
	103.738	9.8197	-0.714952	5.44669
	103.738	9.75837	-0.707755	5.44669
	103.738	9.57282	-0.70633	5.44669
	103.76	9.45119	-0.717222	5.44669
	103.84	9.4066	-0.731575	5.44669
	103.921	9.32334	-0.743057	5.44669
	103.913	9.28724	-0.728502	5.44669
	103.879	9.39738	-0.692454	5.44669
	103.912	9.47151	-0.67056	5.44669
	103.967	9.36742	-0.672307	5.44669
	103.983	9.23309	-0.688392	5.44669
	103.971	9.20362	-0.719319	5.44669
	103.96	9.23741	-0.746227	5.44669
	103.96	9.26178	-0.733879	5.44669
	103.964	9.25994	-0.69353	5.44669
	103.965	9.2505	-0.669092	5.44669
	103.965	9.24719	-0.671308	5.44669
	103.964	9.24917	-0.680624	5.44669
	103.964	9.25117	-0.683691	5.44669
	103.964	9.2513	-0.681657	5.44669
	103.964	9.25065	-0.687584	5.44669
	103.964	9.25033	-0.707778	5.44669
	103.964	9.25042	-0.72469	5.44669
	103.986	9.25058	-0.726269	5.44669
	104.044	9.25061	-0.721184	5.44669
	104.09	9.25057	-0.726406	5.44669
	104.116	9.25054	-0.739524	5.44669
	104.137	9.25054	-0.736737	5.44669
	104.118	9.25056	-0.729889	5.44669
	104.1	9.25056	-0.735721	5.44669
	104.143	9.25056	-0.726078	5.44669
	104.197	9.25055	-0.701924	5.44669
	104.209	9.25055	-0.700248	5.44669
	104.196	9.25055	-0.716796	5.44669
	104.186	9.25056	-0.725696	5.44669
	104.187	9.25056	-0.715888	5.44669
	104.19	9.25055	-0.699534	5.44669
	104.192	9.25055	-0.702602	5.44669
	104.191	9.25055	-0.710719	5.44669
	104.19	9.25055	-0.697448	5.44669
	104.19	9.25055	-0.678666	5.44669
	104.19	9.25055	-0.673879	5.44669
	104.213	9.25055	-0.67829	5.44669
	104.292	9.25055	-0.681798	5.44669
	104.396	9.25055	-0.681693	5.44669
	104.446	9.25055	-0.680401	5.44669
	104.435	9.25055	-0.679897	5.44669
	104.414	9.25055	-0.688016	5.44669
	104.409	9.25055	-0.716455	5.44669
	104.414	9.25055	-0.745159	5.44669
	104.418	9.20136	-0.734449	5.44669
	104.418	9.07459	-0.694149	5.44669
	104.417	8.97297	-0.669148	5.44669
	104.416	8.91582	-0.671112	5.44669
	104.416	8.82018	-0.680522	5.44669
	104.417	8.73416	-0.691589	5.44669
	104.417	8.77082	-0.70986	5.44669
	104.417	8.92126	-0.716269	5.4507
	104.417	8.9878	-0.697143	5.46104
	104.417	8.86643	-0.676558	5.46531
	104.417	8.77678	-0.673103	5.45562
	104.417	8.87835	-0.678714	5.4448
	104.417	8.96796	-0.690123	5.44287
	104.439	8.87341	-0.709888	5.44579
	104.519	8.73757	-0.716801	5.44767
	104.622	8.70408	-0.697356	5.44742
	104.672	8.73672	-0.684328	5.44664
	104.661	8.76204	-0.701141	5.44641
	104.64	8.76101	-0.715245	5.44658
	104.635	8.75156	-0.699821	5.44674
	104.641	8.74798	-0.678044	5.44675
	104.645	8.74983	-0.680644	5.44669
	104.644	8.75188	-0.714074	5.44667
	104.643	8.70289	-0.74679	5.44668
	104.642	8.57547	-0.73598	5.44669
	104.643	8.5227	-0.69421	5.44669
	104.643	8.6416	-0.66863	5.44669
	104.643	8.77451	-0.670873	5.44669
	104.665	8.79811	-0.680606	5.44669
	104.723	8.76237	-0.691709	5.44669
	104.769	8.73927	-0.70988	5.44669
	104.795	8.69314	-0.716234	5.44669
	104.838	8.57587	-0.697121	5.44669
	104.877	8.52633	-0.676561	5.44669
	104.883	8.59379	-0.673112	5.44669
	104.872	8.59784	-0.678717	5.44669
	104.866	8.56893	-0.690121	5.44669
	104.867	8.65271	-0.709886	5.44669
	104.869	8.7135	-0.716801	5.44669
	104.87	8.61324	-0.705228	5.44669
	104.87	8.48525	-0.704613	5.44669
	104.869	8.40789	-0.70953	5.44669
	104.869	8.3132	-0.696234	5.44669
	104.869	8.28396	-0.67858	5.44669
	104.869	8.45024	-0.674274	5.44669
	104.869	8.6516	-0.678486	5.44669
	104.869	8.59768	-0.689611	5.44669
	104.869	8.34341	-0.709755	5.44669
	104.869	8.18152	-0.716928	5.44669
	104.869	8.19229	-0.697456	5.44669
	104.869	8.30166	-0.684325	5.44669
	104.892	8.44952	-0.701104	5.44669
	104.949	8.48935	-0.723102	5.44669
	104.973	8.35774	-0.727984	5.44268
	104.941	8.22412	-0.714597	5.43234
	104.961	8.20473	-0.690308	5.42806
	105.054	8.24249	-0.674337	5.43775
	105.119	8.26495	-0.67461	5.44858
	105.119	8.26089	-0.688007	5.4505
	105.097	8.2512	-0.710467	5.44759
	105.088	8.24858	-0.717797	5.44571
	105.092	8.25093	-0.705438	5.44595
	105.097	8.25284	-0.712218	5.44673
	105.097	8.25281	-0.737499	5.44696
	105.096	8.25212	-0.740666	5.44679
	105.095	8.25184	-0.724342	5.44663
	105.095	8.25197	-0.707136	5.44663
	105.096	8.25212	-0.688526	5.44668
	105.096	8.25214	-0.676251	5.44671
	105.096	8.25209	-0.683917	5.4467
	105.118	8.25207	-0.708213	5.44668
	105.198	8.25207	-0.718313	5.44668
	105.301	8.25208	-0.706457	5.44669
	105.351	8.2029	-0.704591	5.44669
	105.34	8.02693	-0.716954	5.44669
	105.319	7.79853	-0.732081	5.44669
	105.314	7.68895	-0.743364	5.44669
	105.32	7.71212	-0.728451	5.44669
	105.324	7.75886	-0.700194	5.44669
	105.346	7.7699	-0.70655	5.44669
	105.424	7.75786	-0.737039	5.44669
	105.505	7.74889	-0.734625	5.44669
	105.497	7.74941	-0.704989	5.44669
	105.441	7.75281	-0.698486	5.44669
	105.416	7.75406	-0.707097	5.44669
	105.447	7.75336	-0.697401	5.44669
	105.517	7.75263	-0.679934	5.44669
	105.565	7.75257	-0.674427	5.44669
	105.565	7.75281	-0.678069	5.44669
	105.549	7.75293	-0.681511	5.44669
	105.542	7.75289	-0.681652	5.44669
	105.545	7.75284	-0.688357	5.44669
	105.549	7.75283	-0.708103	5.44669
	105.549	7.75284	-0.724552	5.44669
	105.548	7.75285	-0.726096	5.44669
	105.548	7.75285	-0.721161	5.44669
	105.548	7.75285	-0.726457	5.44669
	105.548	7.75284	-0.739554	5.44669
	105.548	7.75285	-0.728861	5.44669
	105.57	7.75285	-0.69385	5.44669
	105.628	7.75285	-0.671017	5.44669
	105.674	7.75285	-0.672002	5.44669
	105.678	7.75285	-0.680231	5.44669
	105.663	7.75285	-0.683279	5.44669
	105.679	7.75285	-0.689495	5.44669
	105.738	7.75285	-0.708001	5.44669
	105.788	7.75285	-0.716234	5.44669
	105.792	7.75285	-0.697789	5.44669
	105.777	7.75285	-0.684711	5.44669
	105.769	7.75285	-0.701147	5.44669
	105.771	7.75285	-0.722983	5.44669
	105.775	7.75285	-0.727919	5.44669
	105.776	7.75285	-0.714612	5.44669
	105.775	7.75285	-0.690337	5.44669
	105.774	7.75285	-0.674344	5.44669
	105.774	7.75285	-0.674602	5.44669
	105.774	7.75285	-0.68013	5.44669
	105.797	7.75285	-0.690183	5.44669
	105.854	7.75285	-0.70941	5.44669
	105.878	7.75285	-0.724451	5.44669
	105.846	7.75285	-0.725589	5.44669
	105.866	7.75285	-0.720984	5.44669
	105.936	7.75285	-0.718693	5.44669
	105.945	7.75285	-0.711506	5.44669
	105.921	7.75285	-0.692323	5.44669
	105.952	7.75285	-0.676281	5.44669
	106.003	7.75285	-0.682579	5.44669
	106.018	7.75285	-0.707642	5.44669
	106.007	7.70366	-0.71855	5.44669
	105.997	7.57688	-0.698888	5.44669
	105.997	7.47526	-0.676478	5.44669
	106	7.4673	-0.672449	5.44669
	106.002	7.49843	-0.678469	5.44669
	106.001	7.46485	-0.682381	5.44669
	106	7.38269	-0.681874	5.44669
	106	7.40038	-0.68027	5.44669
	106.001	7.49254	-0.679778	5.44669
	106.001	7.53365	-0.680142	5.44669
	106.023	7.51951	-0.68047	5.44669
	106.08	7.49919	-0.680477	5.44669
	106.104	7.44655	-0.680364	5.44669
	106.05	7.32556	-0.688185	5.44669
	106.012	7.27678	-0.708489	5.44669
	106.082	7.44426	-0.724775	5.44669
	106.201	7.65308	-0.726052	5.44669
	106.261	7.60185	-0.713192	5.44669
	106.249	7.34606	-0.698277	5.44669
	106.224	7.18258	-0.703033	5.44669
	106.218	7.19322	-0.711346	5.44669
	106.224	7.25391	-0.697558	5.44669
	106.229	7.27526	-0.68636	5.44669
	106.229	7.26258	-0.701921	5.44669
	106.227	7.24967	-0.722721	5.44669
	106.226	7.24877	-0.727534	5.44669
	106.227	7.25298	-0.714544	5.44669
	106.227	7.25507	-0.690446	5.44669
	106.227	7.25444	-0.674414	5.44669
	106.227	7.25344	-0.674593	5.44669
	106.227	7.25324	-0.680102	5.44669
	106.249	7.25352	-0.682303	5.44669
	106.329	7.2537	-0.681261	5.44669
	106.433	7.25368	-0.687911	5.44669
	106.46	7.25361	-0.715926	5.44669
	106.392	7.25358	-0.744975	5.44669
	106.347	7.2536	-0.73456	5.44669
	106.396	7.25362	-0.694261	5.44669
	106.461	7.25362	-0.677026	5.44669
	106.476	7.25361	-0.707102	5.44669
	106.46	7.25361	-0.745204	5.44669
	106.448	7.25361	-0.745672	5.44669
	106.449	7.25361	-0.723694	5.44669
	106.476	7.25361	-0.705084	5.44669
	106.557	7.25361	-0.687896	5.44669
	106.66	7.20442	-0.684587	5.44669
	106.708	7.02846	-0.70462	5.44669
	106.698	6.80006	-0.716612	5.44669
	106.677	6.69048	-0.699157	5.44669
	106.672	6.71365	-0.67728	5.44669
	106.677	6.76039	-0.68056	5.44669
	106.681	6.77143	-0.70644	5.44669
	106.681	6.75939	-0.718764	5.44669
	106.68	6.75042	-0.699405	5.44669
	106.679	6.75093	-0.676618	5.44669
	106.679	6.75434	-0.672324	5.44669
	106.68	6.75558	-0.686237	5.44669
	106.68	6.75489	-0.710538	5.44669
	106.68	6.75416	-0.718456	5.44669
	106.68	6.7541	-0.697818	5.44669
	106.68	6.75434	-0.683934	5.44669
	106.68	6.75446	-0.700811	5.44669
	106.702	6.75442	-0.715248	5.44669
	106.759	6.75437	-0.699939	5.44669
	106.805	6.75435	-0.678093	5.44669
	106.831	6.75437	-0.672752	5.44669
	106.875	6.75438	-0.685892	5.44669
	106.914	6.75438	-0.710242	5.44669
	106.919	6.75437	-0.718454	5.44669
	106.909	6.75437	-0.697923	5.44669
	106.902	6.75437	-0.676107	5.44669
	106.903	6.75437	-0.672637	5.44669
	106.906	6.75437	-0.678679	5.44669
	106.907	6.75437	-0.682403	5.44669
	106.906	6.75437	-0.689679	5.44669
	106.906	6.75437	-0.716261	5.44669
	106.906	6.75437	-0.744487	5.44669
	106.906	6.75437	-0.742107	5.44669
	106.906	6.75437	-0.722454	5.44669
	106.906	6.75437	-0.713702	5.44669
	106.906	6.75437	-0.716806	5.44669
	106.906	6.75437	-0.721182	5.44669
	106.906	6.75437	-0.729778	5.44669
	106.906	6.75437	-0.740939	5.44669
	106.906	6.75437	-0.728261	5.44669
	106.928	6.75437	-0.693107	5.44669
	106.986	6.75437	-0.670919	5.44669
	107.032	6.75437	-0.680096	5.44669
	107.035	6.70518	-0.708514	5.44669
	107.021	6.52922	-0.719799	5.44669
	107.036	6.35001	-0.699101	5.44669
	107.096	6.36721	-0.676123	5.44669
	107.145	6.44281	-0.672225	5.44669
	107.15	6.37073	-0.678501	5.44669
	107.157	6.29821	-0.682475	5.44669
	107.207	6.38938	-0.681902	5.44669
	107.255	6.46854	-0.680248	5.44669
	107.284	6.42251	-0.679759	5.44669
	107.306	6.41687	-0.680142	5.44669
	107.264	6.43749	-0.688347	5.44669
	107.166	6.39999	-0.708636	5.44669
	107.128	6.41851	-0.716908	5.44669
	107.212	6.44619	-0.697846	5.44669
	107.338	6.35386	-0.676625	5.44669
	107.395	6.24074	-0.672881	5.44669
	107.38	6.21594	-0.678598	5.44669
	107.354	6.24415	-0.690153	5.44669
	107.349	6.26451	-0.709942	5.44669
	107.356	6.26298	-0.716813	5.44669
	107.361	6.25509	-0.697342	5.44669
	107.36	6.25233	-0.676447	5.44669
	107.358	6.25398	-0.680857	5.44669
	107.358	6.25565	-0.70686	5.44268
	107.358	6.25577	-0.718834	5.43234
	107.359	6.25522	-0.699285	5.42806
	107.359	6.25495	-0.684414	5.43775
	107.358	6.25503	-0.700491	5.44858
	107.358	6.25516	-0.714943	5.4505
	107.381	6.206	-0.699926	5.44759
	107.438	6.03	-0.678196	5.44571
	107.462	5.85076	-0.6728	5.44595
	107.408	5.86796	-0.678005	5.44673
	107.37	5.99277	-0.682063	5.44696
	107.439	6.09666	-0.689776	5.44679
	107.559	6.15414	-0.708552	5.44663
	107.619	6.10134	-0.716365	5.44663
	107.585	6.05247	-0.697648	5.44668
	107.502	6.09895	-0.684606	5.44671
	107.472	6.04505	-0.701153	5.4467
	107.532	5.844	-0.715152	5.44668
	107.597	5.7533	-0.707649	5.44668
	107.608	5.93028	-0.706215	5.44669
	107.59	6.15776	-0.70934	5.44669
	107.579	6.16012	-0.695585	5.44669
	107.58	6.02632	-0.678376	5.44669
	107.585	5.96089	-0.674419	5.44669
	107.586	5.97969	-0.68649	5.44669
	107.585	6.01061	-0.7099	5.44669
	107.584	6.06603	-0.718099	5.44669
	107.584	6.13523	-0.697895	5.44669
	107.585	6.05516	-0.676222	5.44669
	107.585	5.8353	-0.680566	5.44669
	107.585	5.69687	-0.706818	5.44669
	107.585	5.75437	-0.71892	5.44669
	107.585	5.93196	-0.699336	5.44669
	107.585	6.00242	-0.676534	5.44669
	107.585	5.87305	-0.672313	5.44669
	107.585	5.72946	-0.686263	5.44669
	107.585	5.7051	-0.710553	5.44669
	107.607	5.74433	-0.726324	5.44669
	107.664	5.76916	-0.725967	5.44669
	107.711	5.76558	-0.712606	5.44669
	107.714	5.75524	-0.690191	5.44669
	107.7	5.75219	-0.682867	5.44669
	107.715	5.75458	-0.703083	5.44669
	107.775	5.75667	-0.71658	5.44669
	107.824	5.75669	-0.707561	5.44669
	107.829	5.75596	-0.713541	5.44669
	107.813	5.75565	-0.737299	5.44669
	107.806	5.75577	-0.732241	5.44669
	107.808	5.75594	-0.696025	5.44669
	107.812	5.75596	-0.67072	5.44669
	107.812	5.75591	-0.671104	5.44669
	107.811	5.75589	-0.67996	5.44669
	107.811	5.75589	-0.691356	5.44669
	107.833	5.7559	-0.709962	5.44669
	107.913	5.75591	-0.724265	5.44669
	108.017	5.7559	-0.725315	5.44268
	108.044	5.7559	-0.713065	5.43234
	107.976	5.70671	-0.690615	5.42806
	107.931	5.57994	-0.675011	5.43775
	107.98	5.5275	-0.674783	5.44858
	108.046	5.64632	-0.679969	5.4505
	108.038	5.77908	-0.68218	5.44759
	107.964	5.80264	-0.681257	5.44571
	107.928	5.76694	-0.687953	5.44595
	107.983	5.74386	-0.708075	5.44673
	108.048	5.74693	-0.724683	5.44696
	108.06	5.70723	-0.726161	5.44679
	108.043	5.58334	-0.71327	5.44663
	108.032	5.52875	-0.6904	5.44663
	108.033	5.64563	-0.674848	5.44668
	108.037	5.72916	-0.674791	5.44671
	108.039	5.62662	-0.687901	5.4467
	108.038	5.53878	-0.710359	5.44668
	108.037	5.58521	-0.717789	5.44668
	108.059	5.54492	-0.697603	5.44669
	108.117	5.34955	-0.684081	5.44669
	108.141	5.25639	-0.700949	5.44669
	108.109	5.38113	-0.715253	5.44669
	108.107	5.48143	-0.699893	5.44669
	108.142	5.38309	-0.678072	5.44669
	108.184	5.24185	-0.67276	5.44669
	108.238	5.20744	-0.678033	5.44669
	108.275	5.29081	-0.682088	5.44669
	108.277	5.44388	-0.681906	5.44669
	108.265	5.49513	-0.680387	5.44669
	108.259	5.36647	-0.679816	5.44669
	108.261	5.23001	-0.680116	5.44669
	108.264	5.20839	-0.680445	5.44669
	108.265	5.24623	-0.680476	5.44669
	108.264	5.2695	-0.680372	5.44669
	108.286	5.26576	-0.680318	5.44669
	108.343	5.25591	-0.680332	5.44669
	108.389	5.25312	-0.680357	5.44669
	108.415	5.20626	-0.688233	5.44669
	108.459	5.08145	-0.708512	5.44669
	108.498	5.02902	-0.716896	5.44669
	108.503	5.14713	-0.697885	5.44669
	108.493	5.23041	-0.676645	5.44669
	108.486	5.12732	-0.680746	5.44669
	108.487	5.03934	-0.706744	5.44669
	108.49	5.13511	-0.718825	5.44669
	108.491	5.27088	-0.699322	5.44669
	108.49	5.30391	-0.676562	5.44669
	108.49	5.2711	-0.67233	5.44669
	108.49	5.24587	-0.678389	5.44669
	108.49	5.24701	-0.68239	5.44669
	108.49	5.25646	-0.681906	5.44669
	108.49	5.26001	-0.68028	5.44669
	108.49	5.20895	-0.679771	5.44669
	108.49	5.03094	-0.680136	5.44669
	108.49	4.85154	-0.680469	5.44669
	108.49	4.86938	-0.680479	5.44669
	108.49	4.99452	-0.688236	5.44669
	108.49	5.09832	-0.71634	5.44669
	108.512	5.15565	-0.745033	5.44669
	108.57	5.05363	-0.742308	5.44669
	108.593	4.82882	-0.730215	5.44669
	108.562	4.74532	-0.733869	5.44669
	108.581	4.88457	-0.725185	5.44669
	108.674	4.98752	-0.694338	5.44669
	108.74	4.88513	-0.672529	5.44669
	108.74	4.74125	-0.680333	5.44669
	108.718	4.70718	-0.708042	5.44669
	108.708	4.74244	-0.719516	5.44669
	108.712	4.76906	-0.699151	5.44669
	108.717	4.76764	-0.676245	5.44669
	108.718	4.80676	-0.672258	5.44669
	108.717	4.92983	-0.678472	5.44669
	108.716	4.98428	-0.682451	5.44669
	108.716	4.86763	-0.681902	5.44669
	108.716	4.73506	-0.680257	5.44669
	108.716	4.71081	-0.679763	5.44669
	108.716	4.74616	-0.68014	5.44669
	108.738	4.76933	-0.688345	5.44669
	108.796	4.76643	-0.708635	5.44669
	108.842	4.75697	-0.724779	5.44669
	108.868	4.75404	-0.733872	5.44669
	108.911	4.75617	-0.741325	5.44669
	108.95	4.75811	-0.726959	5.44669
	108.956	4.75816	-0.692423	5.44669
	108.945	4.7575	-0.678966	5.44669
	108.939	4.7572	-0.700698	5.44669
	108.94	4.75731	-0.716974	5.44669
	108.943	4.75746	-0.700704	5.44669
	108.966	4.75749	-0.6778	5.44669
	109.023	4.75744	-0.672358	5.44669
	109.046	4.75742	-0.677961	5.44669
	108.992	4.75742	-0.682201	5.44669
	108.932	4.75743	-0.68985	5.44669
	108.944	4.70824	-0.708533	5.44669
	109.017	4.58147	-0.724202	5.44669
	109.074	4.52903	-0.733667	5.44669
	109.098	4.64785	-0.741444	5.44669
	109.137	4.78061	-0.727082	5.44669
	109.175	4.80417	-0.692432	5.44669
	109.182	4.71928	-0.671055	5.44669
	109.172	4.52024	-0.672522	5.44669
	109.165	4.3441	-0.680435	5.44669
	109.166	4.37078	-0.68318	5.44669
	109.169	4.44928	-0.68151	5.44669
	109.17	4.42422	-0.679833	5.44669
	109.169	4.42735	-0.679725	5.44669
	109.169	4.44414	-0.688146	5.44669
	109.169	4.35272	-0.7087	5.44669
	109.169	4.24385	-0.724877	5.44669
	109.169	4.26971	-0.72602	5.44669
	109.191	4.42378	-0.713143	5.44669
	109.248	4.49569	-0.698267	5.44669
	109.295	4.37528	-0.703047	5.44669
	109.298	4.23493	-0.719226	5.44669
	109.284	4.20875	-0.725712	5.44669
	109.277	4.24606	-0.71503	5.44669
	109.279	4.27073	-0.691298	5.44669
	109.305	4.26777	-0.674598	5.44669
	109.341	4.25775	-0.674367	5.44669
	109.328	4.2546	-0.679942	5.44669
	109.307	4.25685	-0.682317	5.44669
	109.347	4.25891	-0.681323	5.44669
	109.401	4.25897	-0.680062	5.44669
	109.413	4.25827	-0.679887	5.44669
	109.401	4.25795	-0.688132	5.44669
	109.391	4.25807	-0.708636	5.44669
	109.391	4.25823	-0.716984	5.44669
	109.395	4.20906	-0.697878	5.44669
	109.396	4.08224	-0.676611	5.44669
	109.396	4.02978	-0.672864	5.44669
	109.395	4.09941	-0.686466	5.44669
	109.395	4.10541	-0.710442	5.44669
	109.395	4.07654	-0.718334	5.44669
	109.395	4.15965	-0.697801	5.44669
	109.417	4.26933	-0.68397	5.44669
	109.497	4.29596	-0.700832	5.44669
	109.601	4.26975	-0.715244	5.44669
	109.65	4.20037	-0.69993	5.44669
	109.64	4.0745	-0.678091	5.44669
	109.619	4.02963	-0.672754	5.44669
	109.614	4.1021	-0.678024	5.44669
	109.619	4.05739	-0.682086	5.44669
	109.623	3.90011	-0.681909	5.44669
	109.623	3.88145	-0.680389	5.44669
	109.621	3.9345	-0.679816	5.44669
	109.621	3.86576	-0.680116	5.44669
	109.643	3.75346	-0.680445	5.44669
	109.701	3.72062	-0.680476	5.44669
	109.747	3.74516	-0.680372	5.44669
	109.773	3.76685	-0.680318	5.44669
	109.816	3.76718	-0.688203	5.44669
	109.855	3.7596	-0.708513	5.44669
	109.861	3.7563	-0.716908	5.44669
	109.85	3.75762	-0.69789	5.44669
	109.844	3.75934	-0.676643	5.44669
	109.845	3.7596	-0.680744	5.44669
	109.848	3.75909	-0.706743	5.44669
	109.849	3.75879	-0.718825	5.44669
	109.848	3.75884	-0.699323	5.44669
	109.847	3.75897	-0.676562	5.44669
	109.847	3.75901	-0.67233	5.44669
	109.848	3.75897	-0.678389	5.44669
	109.848	3.75895	-0.68239	5.44669
	109.87	3.75895	-0.681906	5.44669
	109.927	3.75896	-0.688151	5.44669
	109.973	3.75896	-0.707926	5.44669
	109.999	3.75896	-0.724551	5.44669
	110.043	3.75896	-0.726158	5.44669
	110.082	3.75896	-0.713316	5.44669
	110.087	3.75896	-0.69042	5.44669
	110.077	3.75896	-0.68271	5.44669
	110.07	3.75896	-0.702936	5.44669
	110.094	3.75896	-0.716574	5.44669
	110.154	3.75896	-0.69974	5.44669
	110.178	3.75896	-0.677538	5.44669
	110.124	3.70977	-0.672591	5.44669
	110.063	3.58299	-0.686022	5.44669
	110.075	3.53056	-0.718224	5.44669
	110.149	3.64938	-0.746611	5.44669
	110.183	3.73294	-0.742299	5.44669
	110.15	3.62973	-0.72178	5.44669
	110.165	3.5416	-0.705481	5.44268
	110.257	3.63734	-0.696614	5.43234
	110.324	3.77316	-0.705086	5.42806
	110.324	3.75703	-0.712798	5.43775
	110.302	3.59744	-0.697436	5.44858
	110.292	3.51977	-0.677922	5.4505
	110.296	3.59052	-0.681442	5.44759
	110.301	3.60596	-0.706581	5.44571
	110.302	3.53146	-0.718509	5.44595
	110.301	3.43674	-0.699248	5.44673
	110.3	3.31597	-0.676643	5.44696
	110.3	3.23283	-0.67239	5.44679
	110.3	3.23044	-0.678386	5.44663
	110.3	3.25733	-0.690238	5.44663
	110.3	3.26918	-0.710053	5.44668
	110.322	3.26454	-0.71683	5.44671
	110.402	3.25838	-0.697309	5.4467
	110.506	3.25745	-0.684299	5.44668
	110.555	3.25925	-0.701145	5.44668
	110.545	3.26033	-0.715258	5.44669
	110.524	3.26015	-0.699825	5.44669
	110.519	3.25968	-0.678042	5.44669
	110.524	3.25956	-0.672771	5.44669
	110.528	3.25967	-0.685919	5.44669
	110.528	3.25976	-0.710246	5.44669
	110.527	3.25976	-0.726317	5.44669
	110.526	3.25972	-0.733944	5.44669
	110.526	3.25971	-0.748679	5.44669
	110.527	3.25972	-0.762743	5.44669
	110.527	3.21053	-0.757206	5.44669
	110.527	3.08376	-0.725294	5.44669
	110.526	3.03133	-0.69426	5.44669
	110.526	3.15014	-0.697364	5.44669
	110.526	3.2829	-0.71045	5.44669
	110.526	3.30646	-0.699205	5.44669
	110.526	3.27076	-0.679499	5.44669
	110.526	3.24768	-0.673603	5.44669
	110.526	3.25075	-0.685749	5.44669
	110.526	3.26024	-0.70988	5.44669
	110.526	3.21394	-0.726224	5.44669
	110.549	3.085	-0.726165	5.44669
	110.606	3.03064	-0.712724	5.44669
	110.652	3.10022	-0.69017	5.44669
	110.678	3.10687	-0.674945	5.44669
	110.722	3.0783	-0.682784	5.44669
	110.761	3.11211	-0.708203	5.44669
	110.766	3.09486	-0.726582	5.44669
	110.756	3.06903	-0.734783	5.44669
	110.749	3.16169	-0.741066	5.44669
	110.75	3.27428	-0.726527	5.44669
	110.753	3.24955	-0.700205	5.44669
	110.754	3.09462	-0.699367	5.44669
	110.753	2.97277	-0.709168	5.44669
	110.775	2.91719	-0.697955	5.44669
	110.832	2.82941	-0.687301	5.44669
	110.856	2.79531	-0.702174	5.44669
	110.803	2.9571	-0.722493	5.44669
	110.765	3.15831	-0.727348	5.44669
	110.811	3.10592	-0.714548	5.44669
	110.874	2.85235	-0.690513	5.44669
	110.888	2.7394	-0.674441	5.44669
	110.872	2.87659	-0.67458	5.44669
	110.883	2.98914	-0.687958	5.44669
	110.919	2.89151	-0.710457	5.44669
	110.912	2.74621	-0.725681	5.44669
	110.893	2.70986	-0.725732	5.44669
	110.932	2.74466	-0.712736	5.44669
	110.984	2.7719	-0.690329	5.44669
	110.997	2.7709	-0.675008	5.44669
	110.985	2.76079	-0.674883	5.44669
	110.975	2.75691	-0.680012	5.44669
	110.975	2.75888	-0.682163	5.44669
	110.979	2.76109	-0.681234	5.44669
	110.98	2.76131	-0.68795	5.44669
	110.98	2.76062	-0.708081	5.44669
	110.979	2.76025	-0.716817	5.44669
	110.979	2.76034	-0.698005	5.44669
	110.979	2.76051	-0.684595	5.44669
	110.979	2.76055	-0.708892	5.44669
	110.979	2.76051	-0.743257	5.44669
	110.979	2.76047	-0.744219	5.44669
	111.001	2.76048	-0.723777	5.44669
	111.059	2.76049	-0.713506	5.44669
	111.083	2.76049	-0.716253	5.44669
	111.051	2.76049	-0.71315	5.44669
	111.071	2.76049	-0.69388	5.44669
	111.163	2.76049	-0.676349	5.44669
	111.229	2.76049	-0.674183	5.44669
	111.229	2.76049	-0.679242	5.44669
	111.207	2.76049	-0.682089	5.44669
	111.197	2.76049	-0.681477	5.44669
	111.202	2.76049	-0.680207	5.44669
	111.207	2.76049	-0.687764	5.44669
	111.207	2.76049	-0.708368	5.44669
	111.206	2.76049	-0.717003	5.44669
	111.205	2.76049	-0.697981	5.44669
	111.205	2.76049	-0.676648	5.44669
	111.205	2.76049	-0.680713	5.44669
	111.206	2.7113	-0.7146	5.44669
	111.205	2.58452	-0.746986	5.44669
	111.205	2.53209	-0.743746	5.44669
	111.205	2.60172	-0.722252	5.44669
	111.205	2.6077	-0.705165	5.44669
	111.205	2.57883	-0.688443	5.44669
	111.205	2.66194	-0.676917	5.44669
	111.205	2.77162	-0.684225	5.44669
	111.205	2.79825	-0.715976	5.44669
	111.205	2.77204	-0.746314	5.44669
	111.205	2.75185	-0.735104	5.44669
	111.205	2.75276	-0.694013	5.44669
	111.205	2.76032	-0.668858	5.44669
	111.228	2.71397	-0.671039	5.44669
	111.307	2.5857	-0.680594	5.44669
	111.389	2.48244	-0.683774	5.44669
	111.381	2.42514	-0.689573	5.44669
	111.324	2.3792	-0.707858	5.44669
	111.277	2.46943	-0.716147	5.44669
	111.251	2.63604	-0.705674	5.44669
	111.297	2.59319	-0.705033	5.44669
	111.377	2.35569	-0.709547	5.44669
	111.38	2.24605	-0.696092	5.44669
	111.35	2.3789	-0.678514	5.44669
	111.381	2.48846	-0.682168	5.44669
	111.434	2.39112	-0.714546	5.44669
	111.45	2.247	-0.746446	5.44669
	111.438	2.21104	-0.735668	5.44669
	111.428	2.24559	-0.694202	5.44669
	111.428	2.27258	-0.668737	5.44669
	111.431	2.27157	-0.670921	5.44669
	111.433	2.26155	-0.688459	5.44669
	111.432	2.25771	-0.711969	5.44669
	111.431	2.25966	-0.718266	5.44669
	111.431	2.26185	-0.69723	5.44669
	111.454	2.26207	-0.675884	5.44669
	111.534	2.26138	-0.68066	5.44669
	111.637	2.26102	-0.706978	5.44669
	111.687	2.26111	-0.718953	5.44669
	111.676	2.26127	-0.699293	5.44669
	111.655	2.26131	-0.676504	5.44669
	111.65	2.26127	-0.680187	5.44669
	111.656	2.26124	-0.71443	5.44669
	111.66	2.26124	-0.747102	5.44669
	111.66	2.26125	-0.735984	5.44669
	111.658	2.26125	-0.694101	5.44669
	111.657	2.26125	-0.676454	5.44669
	111.658	2.26125	-0.706918	5.44669
	111.658	2.26125	-0.753202	5.44669
	111.658	2.26125	-0.773946	5.44669
	111.658	2.26125	-0.768114	5.44669
	111.658	2.26125	-0.750732	5.44669
	111.658	2.26125	-0.728586	5.44669
	111.658	2.26125	-0.714934	5.44669
	111.658	2.26125	-0.707545	5.44669
	111.658	2.26125	-0.69205	5.44669
	111.658	2.26125	-0.677583	5.44669
	111.658	2.26125	-0.675352	5.44669
	111.658	2.21206	-0.679293	5.44669
	111.658	2.08528	-0.681695	5.44669
	111.658	1.98366	-0.681294	5.44669
	111.658	1.92651	-0.688141	5.44669
	111.68	1.83087	-0.70814	5.44669
	111.76	1.79405	-0.716773	5.4507
	111.864	1.90829	-0.697966	5.46104
	111.891	1.98439	-0.676723	5.46531
	111.823	1.87967	-0.68075	5.45562
	111.778	1.74437	-0.706718	5.4448
	111.827	1.71472	-0.718812	5.44689
	111.892	1.74878	-0.699327	5.46014
	111.907	1.82252	-0.684439	5.4703
	111.891	1.94743	-0.700487	5.4707
	111.879	1.99035	-0.714932	5.46338
	111.88	1.9174	-0.699923	5.45153
	111.884	1.91341	-0.678198	5.44379
	111.886	1.94429	-0.672802	5.44391
	111.885	1.86132	-0.678005	5.44658
	111.884	1.75098	-0.689933	5.44763
	111.884	1.72402	-0.717931	5.44712
	111.884	1.79952	-0.752967	5.44653
	111.884	1.94664	-0.762054	5.44647
	111.884	1.9982	-0.730485	5.44665
	111.884	1.87178	-0.68679	5.44675
	111.907	1.73615	-0.667524	5.44673
	111.986	1.71408	-0.680926	5.44668
	112.09	1.75144	-0.71007	5.44667
	112.139	1.77467	-0.720156	5.44668
	112.129	1.77108	-0.698698	5.44669
	112.108	1.76132	-0.675828	5.44669
	112.103	1.7585	-0.680115	5.44669
	112.108	1.76079	-0.70677	5.44669
	112.112	1.76275	-0.71906	5.44669
	112.112	1.76276	-0.699412	5.44669
	112.111	1.76206	-0.676516	5.44669
	112.11	1.76177	-0.672279	5.44669
	112.11	1.76189	-0.678384	5.44669
	112.111	1.76205	-0.682406	5.44669
	112.111	1.76207	-0.681915	5.44669
	112.111	1.76203	-0.680278	5.44669
	112.11	1.71281	-0.679767	5.44669
	112.111	1.53685	-0.680135	5.44669
	112.111	1.30846	-0.688341	5.44669
	112.111	1.19889	-0.716506	5.44669
	112.111	1.22206	-0.745065	5.44669
	112.111	1.26879	-0.734392	5.44669
	112.111	1.27983	-0.694158	5.44669
	112.111	1.26779	-0.669172	5.44669
	112.111	1.25882	-0.671119	5.44669
	112.133	1.25934	-0.680516	5.44669
	112.19	1.21355	-0.683713	5.44669
	112.214	1.03883	-0.681704	5.44669
	112.182	0.809744	-0.679725	5.44669
	112.202	0.699433	-0.67961	5.44669
	112.295	0.722547	-0.680266	5.44669
	112.361	0.76952	-0.688452	5.44669
	112.361	0.731485	-0.708635	5.44669
	112.338	0.543448	-0.716871	5.44669
	112.329	0.355211	-0.705701	5.44669
	112.333	0.372915	-0.704787	5.44669
	112.338	0.451943	-0.717305	5.44669
	112.339	0.381117	-0.724288	5.44669
	112.337	0.258706	-0.722987	5.44669
	112.336	0.222369	-0.727866	5.44669
	112.336	0.249037	-0.739495	5.44669
	112.337	0.272866	-0.736206	5.44669
	112.337	0.273328	-0.729677	5.44669
[truncated: 182 more rows]
