# Supplementary material for: Design of a cosmetic glove stiffness compensation mechanism for toddler-sized hand prostheses
Source: PLoS One. 2017 Aug 11;12(8):e0183233. doi: 10.1371/journal.pone.0183233 (PMC5553851; doi:10.1371/journal.pone.0183233)
Supplement: S1 Dataset — (ZIP) [file pone.0183233.s001.zip › 02 Spring measurements/RVS4_4.xlsx]

## Sheet: RVS4_4
LabVIEW Measurement
Writer_Version	2
Reader_Version	2
Separator	Tab
Decimal_Separator	.
Multi_Headings	No
X_Columns	No
Time_Pref	Absolute
Operator	localadmin
Date	2013-09-24
Time	00:15:26.357000
***End_of_Header***
Channels	4
Samples	10	10	10	10
Date	2013-09-24	2013-09-24	2013-09-24	2013-09-24
Time	00:15:44.257000	00:15:44.257000	00:15:44.257000	00:15:44.258000
Y_Unit_Label	mm	N	N	Pa
X_Dimension	Time	Time	Time	Time
X0	0	0	0	0
Delta_X	0.01	0.01	0.01	0.01
***End_of_Header***
X_Value	Voltage LVDT (Filtered)	Voltage Load Cell (Filtered)	Voltage Pinch Load Cell (Filtered)	Voltage Pressure (Filtered)	Comment
	112.563	0.264307	-0.760234	5.44669
	112.563	0.264307	-0.760234	5.44669
	112.563	0.264307	-0.760234	5.44669
	112.563	0.264307	-0.752363	5.44669
	112.563	0.264307	-0.724208	5.44669
	112.563	0.264307	-0.695534	5.44669
	112.563	0.264307	-0.706156	5.44669
	112.563	0.313497	-0.746409	5.44669
	112.563	0.440273	-0.771421	5.44669
	112.563	0.492705	-0.769478	5.44669
	112.563	0.373887	-0.760074	5.44669
	112.563	0.241132	-0.756872	5.44669
	112.563	0.217568	-0.758882	5.44669
	112.563	0.253272	-0.760862	5.44669
	112.563	0.276346	-0.753107	5.44669
	112.563	0.27328	-0.732167	5.44669
	112.563	0.263787	-0.723462	5.44669
	112.563	0.2609	-0.742574	5.44669
	112.563	0.263065	-0.76397	5.44669
	112.563	0.264998	-0.767769	5.44669
	112.563	0.265038	-0.762014	5.44669
	112.563	0.264368	-0.758294	5.44669
	112.563	0.264073	-0.758788	5.44669
	112.563	0.264187	-0.760318	5.44669
	112.563	0.26434	-0.760783	5.44669
	112.563	0.264364	-0.760434	5.44669
	112.563	0.264319	-0.752252	5.44669
	112.563	0.264292	-0.731961	5.44669
	112.563	0.264297	-0.715809	5.44669
	112.563	0.264308	-0.714583	5.44669
	112.563	0.264311	-0.727417	5.44669
	112.563	0.264309	-0.750174	5.44669
	112.563	0.264306	-0.765699	5.44669
	112.563	0.264306	-0.765784	5.44669
	112.563	0.264307	-0.760567	5.44669
	112.563	0.264307	-0.758393	5.44669
	112.563	0.264307	-0.759343	5.44669
	112.563	0.264307	-0.760515	5.44669
	112.563	0.264307	-0.760669	5.44669
	112.563	0.264307	-0.760316	5.44669
	112.563	0.264307	-0.752243	5.44669
	112.563	0.264307	-0.731999	5.44669
	112.563	0.264307	-0.723699	5.44669
	112.563	0.264307	-0.742733	5.44669
	112.563	0.264307	-0.763952	5.44669
	112.563	0.264307	-0.767705	5.44669
	112.563	0.264307	-0.761993	5.44669
	112.563	0.264307	-0.758308	5.44669
	112.563	0.264307	-0.758801	5.44669
	112.563	0.264307	-0.760318	5.44669
	112.563	0.264307	-0.760779	5.44669
	112.563	0.264307	-0.760432	5.44669
	112.563	0.264307	-0.760124	5.44669
	112.563	0.264307	-0.760117	5.44669
	112.563	0.264307	-0.760225	5.44669
	112.563	0.264307	-0.760272	5.44669
	112.563	0.264307	-0.760253	5.44669
	112.563	0.264307	-0.760229	5.44669
	112.563	0.264307	-0.760225	5.44669
	112.563	0.264307	-0.760232	5.44669
	112.563	0.264307	-0.752366	5.44669
	112.563	0.264307	-0.73208	5.44669
	112.563	0.264307	-0.723689	5.44669
	112.563	0.264307	-0.7427	5.44669
	112.563	0.264307	-0.763942	5.44669
	112.563	0.264307	-0.767713	5.44669
	112.563	0.264307	-0.762	5.44669
	112.563	0.264307	-0.758308	5.44669
	112.563	0.264307	-0.758798	5.44669
	112.563	0.264307	-0.760317	5.44669
	112.563	0.264307	-0.760779	5.44669
	112.563	0.264307	-0.760433	5.44669
	112.563	0.264307	-0.752253	5.44669
	112.563	0.264307	-0.731962	5.44669
	112.563	0.264307	-0.72368	5.44669
	112.563	0.313497	-0.742738	5.44669
	112.563	0.440273	-0.756091	5.44669
	112.563	0.492705	-0.739552	5.44669
	112.563	0.373887	-0.725446	5.44669
	112.563	0.241132	-0.740773	5.44669
	112.563	0.217568	-0.762509	5.44669
	112.563	0.253272	-0.767797	5.44669
	112.563	0.276346	-0.762545	5.44669
	112.563	0.27328	-0.758506	5.44669
	112.563	0.263787	-0.758688	5.44669
	112.563	0.2609	-0.7602	5.44669
	112.563	0.263065	-0.76077	5.44669
	112.563	0.264998	-0.76047	5.44669
	112.563	0.265038	-0.760143	5.44669
	112.563	0.264368	-0.760112	5.44669
	112.563	0.264073	-0.760215	5.44669
	112.563	0.264187	-0.76027	5.44669
	112.563	0.26434	-0.760256	5.44669
	112.563	0.264364	-0.760231	5.44669
	112.563	0.264319	-0.760225	5.44669
	112.563	0.264292	-0.760232	5.44669
	112.563	0.264297	-0.760236	5.44669
	112.563	0.264308	-0.760236	5.44669
	112.563	0.264311	-0.752363	5.44669
	112.563	0.264309	-0.732078	5.44669
	112.563	0.264306	-0.715818	5.44669
	112.563	0.264306	-0.714545	5.44669
	112.563	0.264307	-0.727397	5.44669
	112.563	0.264307	-0.750179	5.44268
	112.563	0.264307	-0.765708	5.43234
	112.563	0.264307	-0.765786	5.42806
	112.563	0.264307	-0.760564	5.43775
	112.563	0.264307	-0.758391	5.44858
	112.563	0.264307	-0.759344	5.4505
	112.563	0.264307	-0.760516	5.44759
	112.563	0.264307	-0.760669	5.44571
	112.563	0.264307	-0.760316	5.44595
	112.563	0.264307	-0.760114	5.44673
	112.563	0.264307	-0.760155	5.44696
	112.563	0.264307	-0.760244	5.44679
	112.563	0.264307	-0.760266	5.44663
	112.563	0.264307	-0.760244	5.44663
	112.563	0.264307	-0.760227	5.44668
	112.563	0.264307	-0.760228	5.44671
	112.563	0.313497	-0.760234	5.4467
	112.563	0.440273	-0.760236	5.44668
	112.563	0.541895	-0.760235	5.44668
	112.563	0.549853	-0.760234	5.44669
	112.563	0.46953	-0.760234	5.44669
	112.563	0.327148	-0.760234	5.44669
	112.563	0.230097	-0.760234	5.44669
	112.563	0.229607	-0.760234	5.44669
	112.563	0.262244	-0.760234	5.44669
	112.563	0.275826	-0.752363	5.44669
	112.563	0.269873	-0.732079	5.44669
	112.563	0.311736	-0.715819	5.44669
	112.563	0.437556	-0.714545	5.44669
	112.563	0.492193	-0.727397	5.44669
	112.563	0.374638	-0.750179	5.44669
	112.563	0.241629	-0.757837	5.44669
	112.563	0.217509	-0.737631	5.44669
	112.563	0.25307	-0.724019	5.44669
	112.563	0.276283	-0.740858	5.44669
	112.563	0.273325	-0.763052	5.44669
	112.563	0.263829	-0.767995	5.44669
	112.563	0.260902	-0.762434	5.44669
	112.563	0.263051	-0.75839	5.44669
	112.563	0.264991	-0.750808	5.44669
	112.563	0.26504	-0.724212	5.44669
	112.563	0.264371	-0.696088	5.44669
	112.563	0.264073	-0.698516	5.44669
	112.563	0.264186	-0.718153	5.44669
	112.563	0.26434	-0.734752	5.44669
	112.563	0.264364	-0.751929	5.44669
	112.563	0.264319	-0.755948	5.44669
	112.563	0.264292	-0.736217	5.44669
	112.563	0.264297	-0.724098	5.44669
	112.563	0.264308	-0.741393	5.44669
	112.563	0.264311	-0.763248	5.44669
	112.563	0.264309	-0.767886	5.44669
	112.563	0.264306	-0.762319	5.44669
	112.563	0.264306	-0.75838	5.44669
	112.563	0.264307	-0.758715	5.44669
	112.563	0.264307	-0.760257	5.44669
	112.563	0.264307	-0.760784	5.44669
	112.563	0.264307	-0.752585	5.44669
	112.563	0.264307	-0.731976	5.44669
	112.563	0.264307	-0.723567	5.44669
	112.563	0.264307	-0.742686	5.44669
	112.563	0.264307	-0.763979	5.44669
	112.563	0.264307	-0.767733	5.44669
	112.563	0.264307	-0.761995	5.44669
	112.563	0.264307	-0.758299	5.44669
	112.563	0.264307	-0.758796	5.44669
	112.541	0.264307	-0.76032	5.44669
	112.483	0.264307	-0.760781	5.44669
	112.46	0.264307	-0.760433	5.44669
	112.491	0.264307	-0.760123	5.44669
	112.472	0.264307	-0.760117	5.44669
	112.379	0.264307	-0.760225	5.44669
	112.313	0.264307	-0.760272	5.44669
	112.313	0.264307	-0.760253	5.44669
	112.335	0.264307	-0.760229	5.44669
	112.345	0.264307	-0.752354	5.44669
	112.341	0.313497	-0.732077	5.44669
	112.336	0.440273	-0.723692	5.44669
	112.335	0.492705	-0.734832	5.44669
	112.336	0.373887	-0.735787	5.44669
	112.337	0.241132	-0.731167	5.44669
	112.337	0.266759	-0.744466	5.44669
	112.337	0.429237	-0.762016	5.44669
	112.337	0.553934	-0.766277	5.44669
	112.314	0.608016	-0.762083	5.44669
	112.257	0.694166	-0.758853	5.44669
	112.233	0.777295	-0.758997	5.44669
	112.287	0.791988	-0.760207	5.44669
	112.325	0.819447	-0.760662	5.44669
	112.256	0.93216	-0.760423	5.44669
	112.136	1.03566	-0.75229	5.44669
	112.076	1.0986	-0.731981	5.44669
	112.088	1.196	-0.723674	5.44669
	112.113	1.28069	-0.742729	5.44669
	112.12	1.29204	-0.763959	5.44669
	112.113	1.26836	-0.76771	5.44669
	112.108	1.25466	-0.761993	5.44669
	112.109	1.25739	-0.758306	5.44669
	112.11	1.31259	-0.7588	5.44669
	112.111	1.49011	-0.752448	5.44669
	112.111	1.71702	-0.732624	5.44669
	112.11	1.82543	-0.723887	5.44669
	112.11	1.80229	-0.74259	5.44669
	112.111	1.75598	-0.763825	5.44669
	112.111	1.74512	-0.767703	5.44669
	112.111	1.75707	-0.762037	5.44669
	112.111	1.76595	-0.758327	5.44669
	112.111	1.76542	-0.758793	5.44669
	112.111	1.76204	-0.760308	5.44669
	112.111	1.76082	-0.752907	5.44669
	112.111	1.7615	-0.73228	5.44669
	112.111	1.76223	-0.72358	5.44669
	112.111	1.76229	-0.742584	5.44669
	112.111	1.76205	-0.763932	5.44669
	112.088	1.76194	-0.76775	5.44669
	112.031	1.81116	-0.762019	5.44669
	112.007	1.93799	-0.758303	5.44669
	112.039	1.99043	-0.758789	5.44669
	112.041	1.8716	-0.760315	5.44669
	112.006	1.78803	-0.760782	5.44669
	111.964	1.89124	-0.760435	5.44669
	111.91	1.97938	-0.760123	5.44669
	111.872	1.88363	-0.760117	5.44669
	111.871	1.74781	-0.760224	5.44669
	111.883	1.76395	-0.760272	5.44669
	111.888	1.92354	-0.760253	5.44669
	111.886	2.0504	-0.760229	5.44669
	111.884	2.10641	-0.760225	5.44669
	111.883	2.1926	-0.760232	5.44669
	111.884	2.27506	-0.760237	5.44669
	111.885	2.28946	-0.760236	5.44669
	111.884	2.26784	-0.760234	5.44669
	111.884	2.25394	-0.760233	5.44669
	111.884	2.25584	-0.760234	5.44669
	111.884	2.26158	-0.760234	5.44669
	111.862	2.21412	-0.760234	5.44669
	111.804	2.08603	-0.760234	5.44669
	111.758	2.03243	-0.760234	5.44669
	111.733	2.15123	-0.760234	5.44669
	111.689	2.28439	-0.760234	5.44669
	111.65	2.30813	-0.760234	5.44669
	111.644	2.22317	-0.760234	5.44669
	111.655	2.07323	-0.760234	5.44669
	111.662	2.02385	-0.760234	5.44669
	111.66	2.15218	-0.760234	5.44669
	111.658	2.28784	-0.760234	5.44669
	111.657	2.30924	-0.760234	5.44669
	111.658	2.2716	-0.760234	5.44669
	111.658	2.24848	-0.760234	5.44669
	111.658	2.25222	-0.760234	5.44669
	111.658	2.26201	-0.760234	5.44669
	111.658	2.26478	-0.760234	5.44669
	111.658	2.26246	-0.760234	5.44669
	111.658	2.2605	-0.760234	5.44669
	111.658	2.26051	-0.760234	5.44669
	111.636	2.2612	-0.760234	5.44669
	111.556	2.2615	-0.760234	5.44669
	111.475	2.31056	-0.760234	5.44669
	111.482	2.43718	-0.760234	5.44669
	111.517	2.48959	-0.760234	5.44669
	111.484	2.42001	-0.760234	5.44669
	111.429	2.41406	-0.760234	5.44669
	111.413	2.44292	-0.760234	5.44669
	111.425	2.35979	-0.760234	5.44669
	111.436	2.2993	-0.760234	5.44669
	111.436	2.44864	-0.760234	5.44669
	111.432	2.70325	-0.760234	5.44669
	111.43	2.78383	-0.760234	5.44669
	111.431	2.58378	-0.760234	5.44669
	111.432	2.35028	-0.760234	5.44669
	111.41	2.40278	-0.760234	5.44669
	111.33	2.66789	-0.760234	5.44669
	111.226	2.83482	-0.760234	5.44669
	111.176	2.82231	-0.760234	5.44669
	111.187	2.71042	-0.760234	5.44669
	111.208	2.56212	-0.760234	5.44669
	111.213	2.52301	-0.760234	5.44669
	111.208	2.65506	-0.760234	5.44669
	111.204	2.73944	-0.760234	5.44669
	111.204	2.63186	-0.760234	5.44669
	111.205	2.49242	-0.760234	5.44669
	111.206	2.41286	-0.760234	5.44669
	111.206	2.37051	-0.760234	5.44669
	111.205	2.47015	-0.760234	5.44669
	111.205	2.68862	-0.760234	5.44669
	111.205	2.81951	-0.760234	5.44669
	111.205	2.80852	-0.760234	5.44669
	111.205	2.75928	-0.760234	5.44669
	111.205	2.74285	-0.760234	5.44669
	111.205	2.75352	-0.760234	5.44669
	111.205	2.76384	-0.760234	5.44669
	111.205	2.76437	-0.760234	5.44669
	111.205	2.76092	-0.760234	5.44669
	111.205	2.75929	-0.760234	5.44669
	111.205	2.75983	-0.760234	5.44669
	111.205	2.76064	-0.760234	5.44669
	111.205	2.76078	-0.760234	5.44669
	111.205	2.76056	-0.760234	5.44669
	111.205	2.76041	-0.760234	5.44669
	111.205	2.76043	-0.760234	5.44669
	111.205	2.76049	-0.760234	5.44669
	111.205	2.76051	-0.760234	5.44669
	111.205	2.7605	-0.760234	5.44669
	111.205	2.76048	-0.760234	5.44669
	111.205	2.76048	-0.760234	5.44669
	111.205	2.76049	-0.760234	5.44669
	111.183	2.76049	-0.760234	5.44669
	111.103	2.76049	-0.760234	5.44669
	111	2.76049	-0.760234	5.44669
	110.95	2.80968	-0.760234	5.44669
	110.961	2.93645	-0.760234	5.44669
	110.982	2.98888	-0.760234	5.44669
	110.987	2.87007	-0.760234	5.44669
	110.981	2.73731	-0.752363	5.44669
	110.977	2.71375	-0.732079	5.44669
	110.978	2.74945	-0.723689	5.44669
	110.979	2.77253	-0.742701	5.44669
	110.98	2.76946	-0.763942	5.44669
	110.979	2.75997	-0.767713	5.44669
	110.979	2.80627	-0.762	5.44669
	110.979	2.93521	-0.758308	5.44669
	110.979	3.03877	-0.758798	5.44669
	110.957	3.09595	-0.760317	5.44669
	110.877	3.19093	-0.760779	5.44669
	110.773	3.27665	-0.760433	5.44669
	110.724	3.28929	-0.760124	5.44669
	110.734	3.26578	-0.760117	5.44669
	110.756	3.2517	-0.760224	5.44669
	110.761	3.2542	-0.760272	5.44669
	110.755	3.21107	-0.760253	5.44669
	110.751	3.08595	-0.760229	5.44669
	110.729	3.03205	-0.752354	5.44669
	110.673	3.14967	-0.732077	5.44669
	110.65	3.28244	-0.723692	5.44669
	110.703	3.30644	-0.742702	5.44669
	110.763	3.27091	-0.763942	5.44669
	110.752	3.24776	-0.767712	5.44669
	110.656	3.25073	-0.762	5.44669
	110.542	3.26021	-0.758308	5.44669
	110.493	3.26312	-0.758799	5.44669
	110.508	3.26098	-0.760317	5.44669
	110.531	3.25904	-0.760779	5.44669
	110.535	3.25899	-0.760433	5.44669
	110.528	3.25966	-0.760124	5.44669
	110.524	3.25996	-0.760117	5.44669
	110.525	3.25984	-0.752354	5.44669
	110.527	3.25969	-0.732116	5.44669
	110.527	3.25967	-0.723708	5.44669
	110.527	3.25971	-0.742695	5.44669
	110.526	3.25974	-0.763933	5.44669
	110.526	3.25973	-0.767711	5.44669
	110.526	3.25972	-0.754132	5.44669
	110.527	3.25972	-0.730154	5.44669
	110.527	3.25972	-0.722253	5.44669
	110.526	3.25972	-0.742783	5.44669
	110.526	3.25972	-0.764487	5.44669
	110.526	3.30891	-0.767911	5.44669
	110.504	3.43569	-0.76189	5.44669
	110.424	3.48812	-0.758191	5.44669
	110.321	3.3693	-0.758789	5.44669
	110.271	3.23655	-0.760355	5.44669
	110.282	3.26218	-0.760798	5.44669
	110.303	3.47384	-0.760428	5.44669
	110.308	3.72532	-0.760115	5.44669
	110.302	3.78264	-0.760115	5.44669
	110.298	3.6232	-0.760227	5.44669
	110.299	3.52114	-0.760273	5.44669
	110.3	3.63109	-0.760253	5.44669
	110.301	3.77781	-0.760228	5.44669
	110.3	3.81039	-0.760225	5.44669
	110.3	3.72431	-0.760232	5.44669
	110.3	3.57075	-0.760237	5.44669
	110.3	3.52026	-0.760236	5.44669
	110.3	3.64941	-0.752363	5.44669
	110.3	3.78581	-0.732078	5.44669
	110.3	3.80722	-0.723689	5.44669
	110.3	3.72014	-0.742701	5.44669
	110.3	3.57013	-0.763942	5.44669
	110.3	3.52148	-0.767713	5.44669
	110.3	3.65015	-0.762	5.44669
	110.3	3.78568	-0.758308	5.44669
	110.3	3.75772	-0.758798	5.44669
	110.3	3.59328	-0.760317	5.44669
	110.3	3.51778	-0.760779	5.44669
	110.278	3.64036	-0.760433	5.44669
	110.198	3.7829	-0.752253	5.44669
	110.095	3.80922	-0.731962	5.44669
	110.045	3.7712	-0.72368	5.44669
	110.055	3.74617	-0.742738	5.44669
	110.077	3.74924	-0.763961	5.44669
	110.082	3.75943	-0.767707	5.44669
	110.076	3.76261	-0.761991	5.44669
	110.072	3.76032	-0.758306	5.44669
	110.072	3.75823	-0.758801	5.44669
	110.074	3.75817	-0.760319	5.44669
	110.074	3.75889	-0.760779	5.44669
	110.074	3.75921	-0.760432	5.44669
	110.074	3.75909	-0.760123	5.44669
	110.074	3.75892	-0.760117	5.44669
	110.074	3.7589	-0.760225	5.44669
	110.052	3.75895	-0.760272	5.44669
	109.972	3.75897	-0.760253	5.44669
	109.868	3.75897	-0.760229	5.44669
	109.819	3.75896	-0.760225	5.44669
	109.829	3.75895	-0.760232	5.44669
	109.85	3.75896	-0.760237	5.44669
	109.855	3.75896	-0.760236	5.44669
	109.85	3.75896	-0.760234	5.44669
	109.846	3.75896	-0.752363	5.44669
	109.846	3.75896	-0.732078	5.44669
	109.848	3.75896	-0.723689	5.44669
	109.848	3.75896	-0.742701	5.44669
	109.848	3.75896	-0.763942	5.44669
	109.848	3.75896	-0.767713	5.44669
	109.847	3.75896	-0.762	5.44669
	109.848	3.75896	-0.758308	5.44669
	109.848	3.75896	-0.758798	5.44669
	109.848	3.75896	-0.760317	5.44669
	109.848	3.75896	-0.760779	5.44669
	109.825	3.75896	-0.760433	5.44669
	109.746	3.75896	-0.760124	5.44669
	109.642	3.75896	-0.760117	5.44669
	109.592	3.80815	-0.760224	5.44669
	109.603	3.98412	-0.752401	5.44669
	109.624	4.21251	-0.732098	5.44669
	109.629	4.32209	-0.723684	5.44669
	109.624	4.29892	-0.742692	5.44669
	109.62	4.25218	-0.75607	5.44669
	109.62	4.19195	-0.73956	5.44669
	109.621	4.07722	-0.725457	5.44669
	109.622	4.03376	-0.740774	5.44669
	109.622	4.15205	-0.762506	5.44669
	109.621	4.2814	-0.767796	5.44669
	109.621	4.30373	-0.762545	5.44669
	109.599	4.26871	-0.758507	5.44669
	109.519	4.24637	-0.758688	5.44669
	109.416	4.24949	-0.7602	5.44669
	109.366	4.25875	-0.76077	5.44669
	109.377	4.26152	-0.76047	5.44669
	109.398	4.25939	-0.760143	5.44669
	109.403	4.25751	-0.760112	5.44669
	109.397	4.25748	-0.760215	5.44669
	109.393	4.25814	-0.76027	5.44669
	109.393	4.25842	-0.760256	5.44669
	109.395	4.25831	-0.760231	5.44669
	109.396	4.25816	-0.760225	5.44669
	109.395	4.25814	-0.760232	5.44669
	109.395	4.25818	-0.752366	5.44669
	109.395	4.25821	-0.73208	5.44669
	109.395	4.25821	-0.715818	5.44669
	109.395	4.25819	-0.714545	5.44669
	109.395	4.25819	-0.719526	5.44669
	109.395	4.25819	-0.722024	5.44669
	109.395	4.2582	-0.729163	5.44669
	109.395	4.2582	-0.748253	5.44669
	109.395	4.25819	-0.764272	5.44669
	109.395	4.25819	-0.765869	5.44669
	109.395	4.25819	-0.761109	5.44669
	109.395	4.25819	-0.75859	5.44669
	109.395	4.30739	-0.759233	5.44669
	109.373	4.48335	-0.760399	5.44669
	109.293	4.71175	-0.760659	5.44669
	109.189	4.77214	-0.760353	5.44669
	109.14	4.573	-0.760133	5.44669
	109.173	4.34705	-0.760149	5.44669
	109.251	4.4024	-0.760235	5.44669
	109.28	4.61682	-0.760264	5.44669
	109.221	4.60615	-0.752376	5.44669
	109.156	4.36509	-0.732073	5.44669
	109.146	4.24252	-0.723682	5.44669
	109.164	4.42041	-0.7427	5.44669
	109.175	4.6596	-0.763944	5.44669
	109.173	4.66655	-0.767714	5.44669
	109.168	4.57969	-0.762	5.44669
	109.167	4.63847	-0.758307	5.44669
	109.168	4.70942	-0.758798	5.44669
	109.169	4.62232	-0.760317	5.44669
	109.169	4.54542	-0.752909	5.44669
	109.169	4.64015	-0.732277	5.44669
	109.169	4.77155	-0.723579	5.44669
	109.169	4.80311	-0.742584	5.44669
	109.146	4.77124	-0.763933	5.44669
	109.089	4.74693	-0.76775	5.44669
	109.043	4.74812	-0.762019	5.44669
	109.017	4.75726	-0.758303	5.44669
	108.974	4.76067	-0.758789	5.44669
	108.935	4.75885	-0.760315	5.44669
	108.929	4.75687	-0.760782	5.44669
	108.94	4.75669	-0.760435	5.4507
	108.946	4.75732	-0.760123	5.46104
	108.945	4.75765	-0.760117	5.46531
	108.942	4.75756	-0.760224	5.45562
	108.941	4.75741	-0.760272	5.4448
	108.942	4.75737	-0.760253	5.44287
	108.943	4.75741	-0.760229	5.44579
	108.943	4.75744	-0.760225	5.44767
	108.92	4.75744	-0.760232	5.44742
	108.84	4.75743	-0.760237	5.44664
	108.737	4.75743	-0.760236	5.44641
	108.687	4.75743	-0.760234	5.44658
	108.698	4.80662	-0.760233	5.44674
	108.719	4.98259	-0.752363	5.44675
	108.724	5.16179	-0.732079	5.44669
	108.718	5.09541	-0.723689	5.44667
	108.714	4.89303	-0.742701	5.44668
	108.715	4.86348	-0.763942	5.44669
	108.716	4.97724	-0.767713	5.44669
	108.694	5.09317	-0.762	5.44669
	108.637	5.20882	-0.758308	5.44669
	108.59	5.28228	-0.758798	5.44669
	108.564	5.28243	-0.760317	5.44669
	108.521	5.25804	-0.760779	5.44669
	108.504	5.24804	-0.760433	5.44669
	108.556	5.25256	-0.760124	5.44669
	108.591	5.25801	-0.760117	5.44669
	108.543	5.25869	-0.760224	5.44669
	108.482	5.25704	-0.760272	5.44669
	108.468	5.2561	-0.760253	5.44669
	108.484	5.2563	-0.760229	5.44669
	108.495	5.25671	-0.760225	5.44669
	108.494	5.25682	-0.760232	5.44669
	108.49	5.25671	-0.760237	5.44669
	108.488	5.25663	-0.760236	5.44669
	108.489	5.25664	-0.760234	5.44669
	108.49	5.25667	-0.760233	5.44669
	108.49	5.25668	-0.760234	5.44669
	108.49	5.25667	-0.760234	5.44669
	108.49	5.25666	-0.760234	5.44669
	108.49	5.25666	-0.760234	5.44669
	108.49	5.25667	-0.760234	5.44669
	108.49	5.25667	-0.760234	5.44669
	108.49	5.25667	-0.760234	5.44669
	108.49	5.25667	-0.760234	5.44669
	108.49	5.25667	-0.760234	5.44669
	108.49	5.25667	-0.760234	5.44669
	108.49	5.25667	-0.760234	5.44669
	108.49	5.25667	-0.760234	5.44669
	108.49	5.25667	-0.760234	5.44669
	108.468	5.25667	-0.760234	5.44669
	108.388	5.25667	-0.760234	5.44669
	108.284	5.25667	-0.760234	5.44669
	108.235	5.30586	-0.760234	5.44669
	108.245	5.43263	-0.760234	5.44669
	108.266	5.48506	-0.760234	5.44669
	108.271	5.36625	-0.760234	5.44669
	108.266	5.23349	-0.760234	5.44669
	108.262	5.20993	-0.760234	5.44669
	108.262	5.24563	-0.760234	5.44669
	108.264	5.26871	-0.760234	5.44669
	108.264	5.26564	-0.760234	5.44669
	108.264	5.25615	-0.760234	5.44669
	108.263	5.25326	-0.760234	5.44669
	108.241	5.30462	-0.760234	5.44669
	108.184	5.48251	-0.760234	5.44669
	108.16	5.71095	-0.752363	5.44669
	108.214	5.81986	-0.732079	5.44669
	108.252	5.7472	-0.723689	5.44669
	108.183	5.52461	-0.742701	5.44669
	108.063	5.33452	-0.763942	5.44669
	108.003	5.41297	-0.767713	5.44669
	108.015	5.67347	-0.762	5.44669
	108.04	5.82924	-0.758308	5.44669
	108.047	5.8137	-0.758798	5.44669
	108.04	5.75369	-0.760317	5.44669
	108.035	5.68519	-0.760779	5.44669
	108.035	5.5717	-0.752562	5.44669
	108.037	5.5317	-0.731968	5.44669
	108.038	5.60182	-0.723572	5.44669
	108.038	5.60358	-0.742691	5.44669
	108.037	5.57278	-0.76398	5.44669
	108.037	5.65658	-0.767732	5.44669
	108.037	5.76723	-0.761995	5.44669
	108.037	5.79403	-0.758299	5.44669
	108.037	5.76754	-0.750926	5.44669
	108.037	5.74718	-0.732164	5.44669
	108.037	5.7481	-0.716365	5.44669
	108.037	5.75574	-0.706873	5.44669
	108.015	5.75861	-0.699131	5.44669
	107.958	5.75709	-0.713517	5.44669
	107.911	5.75544	-0.748165	5.44669
	107.886	5.75529	-0.769532	5.44669
	107.842	5.75581	-0.768062	5.44669
	107.803	5.75608	-0.760151	5.44669
	107.798	5.75601	-0.757408	5.44669
	107.808	5.75588	-0.759078	5.44669
	107.815	5.75586	-0.760754	5.44669
	107.814	5.75589	-0.752992	5.44669
	107.833	5.75591	-0.732157	5.44669
	107.89	5.75591	-0.723499	5.44669
	107.914	5.7559	-0.742593	5.44669
	107.861	5.7559	-0.763965	5.44669
	107.801	5.7559	-0.76776	5.44669
	107.79	5.7559	-0.762012	5.44669
	107.806	5.7559	-0.758296	5.44669
	107.816	5.7559	-0.758789	5.44669
	107.815	5.7559	-0.760318	5.44669
	107.811	5.7559	-0.760783	5.44669
	107.809	5.7559	-0.760434	5.44669
	107.81	5.7559	-0.760123	5.4507
	107.811	5.7559	-0.760116	5.46104
	107.811	5.7559	-0.760224	5.46531
	107.811	5.7559	-0.752401	5.45562
	107.811	5.7559	-0.732098	5.4448
	107.811	5.7559	-0.723684	5.44287
	107.811	5.7559	-0.742692	5.44579
	107.789	5.7559	-0.76394	5.44767
	107.709	5.7559	-0.767715	5.44742
	107.628	5.7559	-0.762002	5.44664
	107.635	5.7559	-0.758308	5.44641
	107.692	5.7559	-0.758798	5.44658
	107.717	5.80509	-0.760317	5.44674
	107.708	5.93187	-0.760779	5.44675
	107.695	5.9843	-0.760433	5.44669
	107.671	5.86548	-0.760124	5.44667
	107.617	5.78192	-0.752246	5.44668
	107.573	5.93432	-0.732069	5.44669
	107.569	6.14923	-0.723727	5.44669
	107.582	6.10592	-0.74272	5.44669
	107.589	5.90047	-0.763937	5.44669
	107.587	5.86144	-0.767704	5.44669
	107.584	5.92312	-0.761998	5.44669
	107.584	5.86524	-0.75831	5.44669
	107.584	5.80362	-0.7588	5.44669
	107.585	5.89431	-0.760317	5.44669
	107.585	6.01859	-0.760779	5.44669
	107.585	6.09779	-0.760433	5.44669
	107.585	6.14539	-0.760124	5.44669
	107.585	6.04808	-0.760117	5.44669
	107.585	5.8779	-0.760224	5.44669
	107.585	5.92178	-0.760272	5.44669
	107.585	6.16098	-0.760253	5.44669
	107.585	6.27096	-0.760229	5.44669
	107.585	6.13765	-0.760225	5.44669
	107.585	6.02777	-0.760232	5.44669
	107.585	6.12515	-0.752366	5.44669
	107.585	6.26939	-0.73208	5.44669
	107.585	6.2562	-0.723689	5.44669
	107.585	6.09485	-0.734829	5.44669
	107.585	5.96621	-0.735787	5.44669
	107.585	5.95926	-0.731168	5.44669
	107.585	6.04962	-0.744467	5.44669
	107.585	6.19585	-0.762016	5.44669
	107.585	6.29094	-0.766277	5.44669
	107.585	6.28924	-0.762083	5.44669
	107.585	6.25639	-0.758853	5.44669
	107.585	6.24349	-0.758997	5.44669
	107.585	6.24981	-0.760207	5.44669
	107.585	6.25704	-0.760662	5.44669
	107.585	6.25783	-0.760423	5.44669
	107.585	6.25559	-0.760161	5.44669
	107.585	6.25437	-0.760136	5.44669
	107.585	6.25466	-0.760219	5.44669
	107.562	6.25521	-0.760263	5.44669
	107.505	6.25534	-0.752381	5.44669
	107.459	6.2552	-0.732076	5.44669
	107.433	6.25509	-0.723682	5.44669
	107.39	6.2551	-0.742699	5.44669
	107.351	6.25514	-0.763944	5.44669
	107.345	6.25515	-0.767714	5.44669
	107.356	6.25514	-0.762	5.44669
	107.362	6.25514	-0.758307	5.44669
	107.361	6.25514	-0.758798	5.44669
	107.358	6.30433	-0.760317	5.44669
	107.357	6.4311	-0.760779	5.44669
	107.358	6.53273	-0.760433	5.44669
	107.359	6.54068	-0.752253	5.44669
	107.359	6.46036	-0.731962	5.44669
	107.358	6.31798	-0.72368	5.44669
	107.358	6.22093	-0.742738	5.44669
	107.358	6.22044	-0.763961	5.44669
	107.358	6.30227	-0.767707	5.44669
	107.358	6.49181	-0.761991	5.44669
	107.358	6.66507	-0.758306	5.44669
	107.358	6.64054	-0.758801	5.44669
	107.358	6.56398	-0.752448	5.44669
	107.358	6.63827	-0.732624	5.44669
	107.358	6.76125	-0.723887	5.44669
	107.358	6.7966	-0.74259	5.44669
	107.358	6.76931	-0.763825	5.44669
	107.358	6.69638	-0.767703	5.44669
	107.358	6.52022	-0.762037	5.44669
	107.336	6.30018	-0.758327	5.44669
	107.256	6.24336	-0.758793	5.44669
	107.153	6.44103	-0.760308	5.44669
	107.103	6.71428	-0.760777	5.44669
	107.114	6.83462	-0.760435	5.44669
	107.135	6.79997	-0.760125	5.44669
	107.14	6.74459	-0.760117	5.44669
	107.157	6.68482	-0.760224	5.44669
	107.21	6.52416	-0.760271	5.44669
	107.234	6.30594	-0.760253	5.44669
	107.182	6.24437	-0.760229	5.44669
	107.122	6.4394	-0.760225	5.44669
	107.111	6.71324	-0.760232	5.44669
	107.127	6.78558	-0.760237	5.44669
	107.137	6.62443	-0.760236	5.44669
	107.136	6.46713	-0.760234	5.44669
	107.132	6.44837	-0.760233	5.44669
	107.131	6.54401	-0.760234	5.44669
	107.132	6.69665	-0.760234	5.44669
	107.132	6.79256	-0.760234	5.44669
	107.132	6.78892	-0.760234	5.44669
	107.132	6.75496	-0.760234	5.44669
	107.132	6.74229	-0.760234	5.44669
	107.11	6.7491	-0.760234	5.44669
	107.03	6.75646	-0.760234	5.44669
	106.927	6.75712	-0.760234	5.44669
	106.877	6.75479	-0.760234	5.44669
	106.887	6.75357	-0.760234	5.44669
	106.909	6.75389	-0.760234	5.44669
	106.914	6.75446	-0.760234	5.44669
	106.908	6.75458	-0.760234	5.44669
	106.904	6.75443	-0.760234	5.44669
	106.904	6.75432	-0.752363	5.44669
	106.906	6.75433	-0.732079	5.44669
	106.906	6.75437	-0.723689	5.44669
	106.906	6.75439	-0.742701	5.44669
	106.906	6.75438	-0.763942	5.44669
	106.906	6.75437	-0.767713	5.44669
	106.906	6.75437	-0.762	5.44669
	106.906	6.75437	-0.758308	5.44669
	106.884	6.75438	-0.758798	5.44669
	106.804	6.80356	-0.760317	5.44669
	106.723	6.93034	-0.760779	5.44669
	106.753	6.98277	-0.760433	5.44669
	106.844	6.86395	-0.760124	5.44669
	106.835	6.7312	-0.760117	5.44669
	106.726	6.70764	-0.760224	5.44669
	106.65	6.74334	-0.760272	5.44669
	106.652	6.76641	-0.760253	5.44669
	106.678	6.81254	-0.760229	5.44669
	106.689	6.97901	-0.760225	5.44669
	106.684	7.15533	-0.760232	5.44669
	106.678	7.1403	-0.760237	5.44669
	106.677	7.06663	-0.760236	5.44669
	106.679	7.08955	-0.760234	5.44669
	106.68	7.08383	-0.760233	5.44669
	106.68	7.01751	-0.760234	5.44669
	106.679	6.93375	-0.760234	5.44669
	106.679	6.86386	-0.760234	5.44669
	106.679	6.95349	-0.760234	5.44669
	106.68	7.17756	-0.760234	5.44669
	106.68	7.31436	-0.760234	5.44669
	106.68	7.30386	-0.760234	5.44669
	106.657	7.25271	-0.760234	5.44669
	106.6	7.18613	-0.760234	5.44669
	106.554	7.07029	-0.760234	5.44669
	106.55	7.02864	-0.760234	5.44669
	106.587	7.14808	-0.760234	5.44669
	106.629	7.27726	-0.760234	5.44669
	106.593	7.29911	-0.760234	5.44669
	106.49	7.26396	-0.760234	5.44669
	106.425	7.24172	-0.760234	5.44669
	106.43	7.24495	-0.760234	5.44669
	106.453	7.2542	-0.760234	5.44669
	106.462	7.25694	-0.760234	5.44669
	106.457	7.25479	-0.760234	5.44669
	106.452	7.25292	-0.760234	5.44669
	106.451	7.2529	-0.760234	5.44669
	106.453	7.25356	-0.760234	5.44669
	106.454	7.25384	-0.760234	5.44669
	106.454	7.25373	-0.760234	5.44669
	106.453	7.25358	-0.760234	5.44669
	106.453	7.25356	-0.760234	5.44669
	106.453	7.2536	-0.760234	5.44669
	106.453	7.20444	-0.760234	5.44669
	106.453	7.07766	-0.760234	5.44669
	106.453	7.02521	-0.760234	5.44669
	106.453	7.14403	-0.760234	5.44669
	106.431	7.27678	-0.760234	5.44669
	106.351	7.30035	-0.760234	5.44669
	106.248	7.26465	-0.760234	5.44669
	106.198	7.24157	-0.760234	5.44669
	106.209	7.24464	-0.760234	5.44669
	106.23	7.25413	-0.760234	5.44669
	106.235	7.25702	-0.760234	5.44669
	106.229	7.25485	-0.760234	5.44669
	106.225	7.25292	-0.760234	5.44669
	106.225	7.25288	-0.752363	5.44669
	106.227	7.25355	-0.732079	5.44669
	106.228	7.25385	-0.723689	5.44669
	106.227	7.25373	-0.742701	5.44669
	106.227	7.25358	-0.763942	5.44669
	106.227	7.25355	-0.767713	5.44669
	106.227	7.2536	-0.762	5.44669
	106.227	7.25363	-0.758308	5.44669
	106.227	7.25362	-0.758798	5.44669
	106.227	7.3028	-0.760317	5.44669
	106.227	7.42957	-0.752909	5.44669
	106.227	7.5312	-0.732277	5.44669
	106.227	7.58835	-0.723579	5.44669
	106.205	7.6348	-0.742584	5.44669
	106.125	7.54485	-0.763933	5.44669
	106.044	7.32898	-0.76775	5.44669
	106.051	7.19574	-0.762019	5.44669
	106.086	7.254	-0.758303	5.44669
	106.053	7.47925	-0.758789	5.44669
	106.02	7.72477	-0.760315	5.44669
	106.062	7.82395	-0.760782	5.44669
	106.097	7.74114	-0.760435	5.44669
	106.054	7.51776	-0.760123	5.44669
	105.994	7.28175	-0.760117	5.44669
	105.98	7.23508	-0.760224	5.44669
	105.994	7.44268	-0.760272	5.44669
	106.005	7.71648	-0.760253	5.44669
	106.005	7.83353	-0.760229	5.44669
	106.001	7.7973	-0.760225	5.44669
	105.999	7.74243	-0.760232	5.44669
	106	7.73262	-0.760237	5.44669
	106.001	7.74807	-0.760236	5.44669
	106.001	7.75803	-0.760234	5.44669
	106.001	7.75672	-0.760233	5.44669
	106.001	7.75262	-0.760234	5.44669
	106.001	7.75138	-0.760234	5.44669
	106.001	7.75231	-0.760234	5.44669
	106.001	7.75314	-0.760234	5.44669
	106.001	7.75316	-0.760234	5.44669
	106.001	7.75287	-0.760234	5.44669
	106.001	7.75274	-0.760234	5.44669
	106.001	7.75279	-0.760234	5.44669
	106.001	7.75286	-0.760234	5.44669
	105.978	7.75287	-0.760234	5.44669
	105.921	7.75285	-0.760234	5.44669
	105.875	7.75284	-0.752363	5.44669
	105.849	7.75284	-0.724208	5.44669
	105.806	7.75285	-0.695534	5.44669
	105.767	7.75285	-0.706156	5.44669
	105.761	7.75285	-0.746409	5.44669
	105.772	7.75285	-0.771421	5.44669
	105.778	7.75285	-0.769478	5.44669
	105.777	7.75285	-0.760074	5.44669
	105.774	7.75285	-0.756872	5.44669
	105.773	7.75285	-0.758882	5.44669
	105.774	7.75285	-0.760862	5.44669
	105.775	7.75285	-0.760978	5.44669
	105.775	7.75285	-0.760322	5.44669
	105.774	7.75285	-0.760007	5.44669
	105.774	7.75285	-0.760107	5.44669
	105.774	7.75285	-0.760262	5.44669
	105.774	7.75285	-0.760291	5.44669
	105.774	7.75285	-0.760248	5.44669
	105.774	7.75285	-0.76022	5.44669
	105.774	7.75285	-0.760223	5.44669
	105.774	7.75285	-0.760235	5.44669
	105.774	7.75285	-0.752368	5.44669
	105.774	7.75285	-0.73208	5.44669
	105.774	7.75285	-0.723688	5.44669
	105.774	7.75285	-0.7427	5.44669
	105.774	7.75285	-0.763942	5.44669
	105.774	7.75285	-0.767713	5.44669
	105.752	7.75285	-0.762	5.44669
	105.695	7.75285	-0.758308	5.44669
	105.671	7.75285	-0.758798	5.44669
	105.725	7.75285	-0.760317	5.44669
	105.763	7.75285	-0.760779	5.44669
	105.694	7.75285	-0.760433	5.44669
	105.574	7.75285	-0.760124	5.44669
	105.514	7.75285	-0.760117	5.44669
	105.526	7.75285	-0.760224	5.44669
	105.551	7.75285	-0.760272	5.44669
	105.557	7.75285	-0.760253	5.44669
	105.551	7.75285	-0.760229	5.44669
	105.546	7.75285	-0.760225	5.44669
	105.546	7.75285	-0.760232	5.44669
	105.548	7.75285	-0.760237	5.44669
	105.549	7.75285	-0.760236	5.44669
	105.548	7.80204	-0.760234	5.44669
	105.548	7.92881	-0.760233	5.44669
	105.548	7.98124	-0.760234	5.44669
	105.526	7.86243	-0.760234	5.44669
	105.446	7.77886	-0.760234	5.44669
	105.365	7.88207	-0.760234	5.44669
	105.395	8.0194	-0.760234	5.44669
	105.487	8.09962	-0.760234	5.44669
	105.478	8.1922	-0.752363	5.44669
	105.369	8.21953	-0.732079	5.44669
	105.292	8.1024	-0.723689	5.44669
	105.294	8.02847	-0.742701	5.44669
	105.321	8.08592	-0.763942	5.44669
	105.331	8.09449	-0.767713	5.44669
	105.326	8.07104	-0.754129	5.44669
	105.32	8.10631	-0.730152	5.44669
	105.32	8.03867	-0.722254	5.44669
	105.321	7.88504	-0.742784	5.44669
	105.322	7.92526	-0.764487	5.44669
	105.322	8.15704	-0.767911	5.44669
	105.322	8.3144	-0.761889	5.44669
	105.299	8.30975	-0.758191	5.44669
	105.22	8.25373	-0.758789	5.44669
	105.139	8.23222	-0.760355	5.44669
	105.146	8.24317	-0.760798	5.44669
	105.203	8.25541	-0.760428	5.44669
	105.228	8.25664	-0.760115	5.44669
	105.196	8.25281	-0.760115	5.44669
	105.149	8.25077	-0.760227	5.44669
	105.158	8.25127	-0.760273	5.44669
	105.182	8.25221	-0.752382	5.44669
	105.144	8.25242	-0.732073	5.44669
	105.091	8.25218	-0.72368	5.44669
	105.077	8.252	-0.742699	5.44669
	105.09	8.25201	-0.763945	5.44669
	105.1	8.25208	-0.767714	5.44669
	105.099	8.25211	-0.762	5.44669
	105.096	8.25209	-0.758307	5.44669
	105.094	8.25208	-0.758798	5.44669
	105.095	8.25208	-0.760317	5.44669
	105.096	8.25208	-0.760779	5.44669
	105.096	8.25208	-0.760433	5.44669
	105.096	8.25208	-0.760124	5.44669
	105.095	8.25208	-0.760117	5.44669
	105.095	8.25208	-0.760224	5.44669
	105.073	8.25208	-0.760272	5.44669
	104.993	8.25208	-0.760253	5.44669
	104.912	8.25208	-0.760229	5.44669
	104.942	8.25208	-0.760225	5.44669
	105.034	8.25208	-0.760232	5.44669
	105.025	8.25208	-0.752366	5.44669
	104.916	8.30127	-0.73208	5.44669
	104.84	8.42805	-0.723689	5.44669
	104.841	8.52967	-0.7427	5.44669
	104.868	8.58682	-0.763942	5.44669
	104.879	8.68246	-0.767713	5.44669
	104.874	8.71929	-0.762	5.44669
	104.868	8.55585	-0.758308	5.44669
	104.867	8.30379	-0.758798	5.44669
	104.869	8.18011	-0.760317	5.44669
	104.87	8.25502	-0.760779	5.44669
	104.87	8.48381	-0.760433	5.44669
	104.869	8.72489	-0.760124	5.44669
	104.869	8.82095	-0.760117	5.44669
	104.869	8.7876	-0.760224	5.44669
	104.869	8.69221	-0.760272	5.44669
	104.869	8.55825	-0.760253	5.44669
	104.869	8.51927	-0.760229	5.44669
	104.869	8.64629	-0.760225	5.44669
	104.869	8.7777	-0.760232	5.44669
	104.869	8.79778	-0.760237	5.44669
	104.869	8.7611	-0.760236	5.44669
	104.869	8.73885	-0.752363	5.44669
	104.869	8.74261	-0.732078	5.44669
	104.847	8.7521	-0.723689	5.44669
	104.789	8.75474	-0.742701	5.44669
	104.766	8.75247	-0.763942	5.44669
	104.82	8.75059	-0.767713	5.44669
	104.857	8.7506	-0.762	5.44669
	104.788	8.75128	-0.758308	5.44669
	104.691	8.70237	-0.758798	5.44669
	104.711	8.57547	-0.760317	5.44669
	104.804	8.52288	-0.760779	5.44669
	104.799	8.64168	-0.760433	5.44669
	104.691	8.77448	-0.760124	5.44669
	104.614	8.79807	-0.760117	5.44669
	104.615	8.76236	-0.760224	5.44669
	104.641	8.73928	-0.760272	5.44669
	104.652	8.74234	-0.760253	5.44669
	104.647	8.75184	-0.760229	5.44669
	104.641	8.75473	-0.760225	5.44669
	104.641	8.75256	-0.760232	5.44669
	104.643	8.75063	-0.760237	5.44669
	104.644	8.75059	-0.760236	5.44669
	104.643	8.75126	-0.760234	5.44669
	104.643	8.75155	-0.760233	5.44669
	104.643	8.75144	-0.760234	5.44669
	104.643	8.75128	-0.760234	5.44669
	104.643	8.80045	-0.760234	5.44669
	104.621	8.92727	-0.760234	5.44669
	104.563	8.97973	-0.752363	5.44669
	104.539	8.86091	-0.732079	5.44669
	104.593	8.72814	-0.723689	5.44669
	104.631	8.70458	-0.742701	5.44669
	104.584	8.74028	-0.763942	5.44669
	104.522	8.76336	-0.767713	5.44669
	104.486	8.76029	-0.762	5.44669
	104.444	8.7508	-0.758308	5.44669
	104.409	8.74791	-0.758798	5.44669
	104.405	8.79927	-0.760317	5.44669
	104.414	8.92797	-0.760779	5.44669
	104.42	8.98045	-0.760433	5.44669
	104.419	8.86096	-0.760124	5.44669
	104.416	8.7771	-0.760117	5.44669
	104.416	8.92962	-0.760224	5.44669
	104.416	9.19387	-0.760272	5.44669
	104.417	9.32655	-0.760253	5.44669
	104.417	9.25107	-0.760229	5.44669
	104.417	9.06804	-0.760225	5.44669
	104.417	9.00169	-0.760232	5.44669
	104.417	9.08553	-0.760237	5.44669
	104.417	9.10242	-0.752365	5.44669
	104.417	9.07307	-0.732078	5.44669
	104.417	9.1521	-0.715818	5.44669
	104.417	9.26025	-0.714545	5.44669
	104.417	9.28768	-0.727397	5.44669
	104.417	9.26236	-0.750179	5.44669
	104.417	9.24225	-0.765708	5.44669
	104.394	9.24287	-0.765786	5.44669
	104.315	9.25029	-0.760564	5.44669
	104.211	9.25317	-0.758391	5.44669
	104.184	9.20256	-0.759344	5.44669
	104.274	9.07416	-0.760516	5.44669
	104.376	9.02155	-0.760669	5.44669
	104.374	9.14087	-0.752445	5.44669
	104.312	9.2739	-0.731958	5.44669
	104.26	9.2974	-0.72361	5.44669
	104.212	9.26157	-0.74271	5.44669
	104.203	9.23847	-0.763974	5.44669
	104.281	9.19238	-0.767723	5.44669
	104.395	9.07512	-0.761993	5.44669
	104.427	9.02557	-0.758301	5.44669
	104.335	9.14222	-0.758798	5.44669
	104.208	9.27304	-0.76032	5.44669
	104.153	9.29656	-0.76078	5.44669
	104.169	9.26153	-0.760433	5.44669
	104.195	9.23875	-0.760123	5.44669
	104.2	9.2417	-0.760117	5.44669
	104.193	9.25104	-0.760225	5.44669
	104.188	9.2539	-0.760272	5.44669
	104.189	9.25178	-0.760253	5.44669
	104.19	9.24988	-0.760229	5.44669
	104.191	9.24983	-0.760225	5.44669
	104.191	9.25049	-0.760232	5.44669
	104.19	9.25079	-0.760237	5.44669
	104.19	9.25067	-0.760236	5.44669
	104.19	9.25052	-0.760234	5.44669
	104.19	9.2505	-0.760233	5.44669
	104.19	9.25054	-0.752363	5.44669
	104.19	9.25057	-0.732079	5.44669
	104.19	9.25056	-0.723689	5.44669
	104.19	9.25055	-0.742701	5.44669
	104.19	9.25055	-0.763942	5.44669
	104.19	9.25055	-0.767713	5.44669
	104.19	9.25056	-0.762	5.44669
	104.168	9.25056	-0.758308	5.44669
	104.111	9.25055	-0.758798	5.44669
	104.065	9.25055	-0.760317	5.44669
	104.061	9.25055	-0.760779	5.44669
	104.075	9.25055	-0.760433	5.44669
	104.06	9.25055	-0.760124	5.44669
	104	9.25055	-0.760117	5.44669
	103.951	9.25055	-0.760224	5.44669
	103.947	9.25055	-0.760272	5.44669
	103.962	9.25055	-0.760253	5.44669
	103.969	9.25055	-0.760229	5.44669
	103.967	9.25055	-0.760225	5.44669
	103.963	9.25055	-0.760232	5.44669
	103.963	9.25055	-0.760237	5.44669
	103.964	9.25055	-0.760236	5.44669
	103.964	9.25055	-0.760234	5.44669
	103.964	9.25055	-0.760233	5.44669
	103.964	9.25055	-0.760234	5.44669
	103.964	9.25055	-0.760234	5.44669
	103.964	9.25055	-0.760234	5.44669
	103.964	9.25055	-0.760234	5.44669
	103.964	9.25055	-0.760234	5.44669
	103.964	9.29974	-0.760234	5.44669
	103.964	9.42652	-0.760234	5.44669
	103.964	9.52814	-0.760234	5.44669
	103.964	9.58529	-0.760234	5.44669
	103.964	9.63174	-0.760234	5.44669
	103.964	9.59098	-0.760234	5.44669
	103.964	9.50189	-0.760234	5.44669
	103.964	9.42108	-0.760234	5.44669
	103.942	9.36052	-0.760234	5.44669
	103.884	9.45302	-0.760234	5.44669
	103.861	9.62578	-0.760234	5.44669
	103.892	9.58471	-0.760234	5.44669
	103.872	9.39495	-0.760234	5.44669
	103.78	9.41085	-0.760234	5.44669
	103.714	9.59613	-0.760234	5.44669
	103.714	9.63651	-0.760234	5.44669
	103.759	9.58256	-0.760234	5.44669
	103.825	9.6432	-0.752363	5.44669
	103.845	9.75242	-0.732079	5.44669
	103.786	9.78685	-0.723689	5.44669
	103.725	9.76407	-0.742701	5.44669
	103.716	9.74255	-0.763942	5.44669
	103.733	9.74167	-0.767713	5.44669
	103.744	9.69977	-0.762	5.44669
	103.742	9.57636	-0.758308	5.44669
	103.737	9.52275	-0.758798	5.44669
	103.736	9.63988	-0.760317	5.44669
	103.737	9.77234	-0.760779	5.44669
	103.738	9.79639	-0.760433	5.44669
	103.738	9.76099	-0.760124	5.44669
	103.738	9.73787	-0.760117	5.44669
	103.738	9.74081	-0.752354	5.44669
	103.738	9.75027	-0.732116	5.44669
	103.715	9.75318	-0.723708	5.44669
	103.636	9.75104	-0.742695	5.44669
	103.532	9.74911	-0.763933	5.44669
	103.505	9.74906	-0.767711	5.44669
	103.595	9.74973	-0.762002	5.44669
	103.697	9.75002	-0.75831	5.44669
	103.672	9.74991	-0.758798	5.44669
	103.553	9.74976	-0.760317	5.44669
	103.478	9.74973	-0.760779	5.44669
	103.484	9.74978	-0.760433	5.44669
	103.512	9.74981	-0.752253	5.44669
	103.522	9.7498	-0.731962	5.44669
	103.516	9.74979	-0.723679	5.44669
	103.51	9.74979	-0.742738	5.44669
	103.509	9.74979	-0.763961	5.44669
	103.511	9.74979	-0.767707	5.44669
	103.512	9.74979	-0.761991	5.44669
	103.512	9.74979	-0.758306	5.44669
	103.489	9.74979	-0.758801	5.44669
	103.409	9.74979	-0.760319	5.44669
	103.306	9.74979	-0.760779	5.44669
	103.256	9.74979	-0.760432	5.44669
	103.267	9.74979	-0.760123	5.44669
	103.288	9.74979	-0.760117	5.44669
	103.293	9.74979	-0.760225	5.44669
	103.287	9.74979	-0.760272	5.44669
	103.283	9.74979	-0.760253	5.44669
	103.284	9.79898	-0.760229	5.44669
	103.285	9.97495	-0.760225	5.44669
	103.286	10.1542	-0.760232	5.44669
	103.285	10.0878	-0.752366	5.44669
	103.285	9.88539	-0.73208	5.44669
	103.285	9.90503	-0.723689	5.44669
	103.285	10.0964	-0.7427	5.44669
	103.285	10.0888	-0.763942	5.44669
	103.285	9.9064	-0.767713	5.44669
	103.285	9.8643	-0.762	5.44669
	103.285	9.96568	-0.758308	5.44669
	103.285	10.0809	-0.758798	5.44669
	103.285	10.2006	-0.752447	5.44669
	103.263	10.2761	-0.732624	5.44669
	103.205	10.2756	-0.723888	5.44669
	103.159	10.2502	-0.74259	5.44669
	103.156	10.24	-0.763825	5.44669
	103.192	10.1956	-0.767703	5.44669
	103.234	10.0745	-0.762037	5.44669
	103.221	9.97353	-0.758327	5.44669
	103.175	9.96385	-0.758793	5.44669
	103.134	10.0432	-0.760308	5.44669
	103.085	10.1858	-0.760777	5.44669
	103.049	10.2833	-0.760435	5.44669
	103.046	10.2839	-0.752255	5.44669
	103.057	10.2511	-0.731962	5.44669
	103.063	10.2375	-0.723679	5.44669
	103.061	10.1942	-0.742738	5.44669
	103.058	10.0748	-0.763962	5.44669
	103.058	10.0234	-0.767707	5.44669
	103.059	10.14	-0.761991	5.44669
	103.059	10.2714	-0.758306	5.44669
	103.059	10.2953	-0.758801	5.44669
	103.059	10.2601	-0.760319	5.44669
	103.059	10.2372	-0.760779	5.44669
	103.059	10.2401	-0.760432	5.44669
	103.059	10.2495	-0.760123	5.44669
	103.059	10.2524	-0.760117	5.44669
	103.059	10.2503	-0.760225	5.44669
	103.059	10.2484	-0.760272	5.44669
	103.059	10.2483	-0.760253	5.44669
	103.059	10.249	-0.760229	5.44669
	103.059	10.2493	-0.752354	5.44669
	103.059	10.2491	-0.732077	5.44669
	103.059	10.249	-0.723692	5.44669
	103.059	10.2982	-0.742702	5.44669
	103.059	10.425	-0.763942	5.44669
	103.059	10.4774	-0.767712	5.44669
	103.037	10.4078	-0.762	5.44669
	102.957	10.4018	-0.758308	5.44669
	102.876	10.4799	-0.758799	5.44669
	102.906	10.5235	-0.760317	5.44669
	102.997	10.5155	-0.760779	5.44669
	102.989	10.4968	-0.752562	5.44669
	102.879	10.4919	-0.731968	5.44669
	102.825	10.4965	-0.723572	5.44669
	102.884	10.5001	-0.742691	5.44669
	102.935	10.5	-0.76398	5.44669
	102.892	10.4987	-0.767732	5.44669
	102.826	10.4982	-0.761995	5.44669
	102.81	10.4984	-0.758299	5.44669
	102.825	10.5479	-0.758797	5.44669
	102.838	10.6747	-0.76032	5.44669
	102.837	10.7763	-0.760781	5.44669
	102.833	10.7842	-0.760433	5.44669
	102.831	10.753	-0.760123	5.44669
	102.832	10.7375	-0.760117	5.44669
	102.833	10.742	-0.760225	5.44669
	102.833	10.7495	-0.760272	5.44669
	102.833	10.751	-0.760253	5.44669
	102.832	10.749	-0.760229	5.44669
	102.81	10.7476	-0.760225	5.44669
	102.731	10.7477	-0.760232	5.44669
	102.627	10.7483	-0.760237	5.44669
	102.6	10.7485	-0.760236	5.44669
	102.69	10.7483	-0.760234	5.44669
	102.792	10.7482	-0.760233	5.44669
	102.767	10.7482	-0.760234	5.44669
	102.67	10.7483	-0.760234	5.44669
	102.653	10.7483	-0.760234	5.44669
	102.682	10.7483	-0.760234	5.44669
	102.679	10.7483	-0.760234	5.44669
	102.686	10.7483	-0.760234	5.44669
	102.693	10.7483	-0.760234	5.44669
	102.649	10.7483	-0.760234	5.44669
	102.621	10.7483	-0.760234	5.44669
	102.669	10.7483	-0.760234	5.44669
	102.705	10.7483	-0.760234	5.44669
	102.66	10.7483	-0.760234	5.44669
	102.599	10.7483	-0.760234	5.44669
	102.585	10.7483	-0.760234	5.44669
	102.6	10.7483	-0.760234	5.44669
	102.611	10.7483	-0.760234	5.44669
	102.611	10.7483	-0.760234	5.44669
	102.606	10.7483	-0.760234	5.44669
	102.605	10.7483	-0.760234	5.44669
	102.606	10.7483	-0.760234	5.44669
	102.607	10.7483	-0.760234	5.44669
	102.607	10.7483	-0.760234	5.44669
	102.606	10.7483	-0.760234	5.44669
	102.606	10.7483	-0.760234	5.44669
	102.606	10.7483	-0.760234	5.44669
	102.606	10.7483	-0.760234	5.44669
	102.606	10.7483	-0.760234	5.44669
	102.606	10.7483	-0.760234	5.44669
	102.606	10.7483	-0.760234	5.44669
	102.606	10.7483	-0.760234	5.44669
	102.606	10.7483	-0.760234	5.44669
	102.606	10.7483	-0.760234	5.44669
	102.606	10.7483	-0.760234	5.44669
	102.606	10.7483	-0.760234	5.44669
	102.606	10.7483	-0.760234	5.44669
	102.584	10.7483	-0.760234	5.44669
	102.527	10.7483	-0.760234	5.44669
	102.503	10.7483	-0.760234	5.44669
	102.557	10.7483	-0.760234	5.44669
	102.617	10.7483	-0.760234	5.44669
	102.627	10.7483	-0.760234	5.44669
	102.611	10.7483	-0.760234	5.44669
	102.601	10.7483	-0.760234	5.44669
	102.602	10.7483	-0.760234	5.44669
	102.607	10.7483	-0.760234	5.44669
	102.608	10.7483	-0.760234	5.44669
	102.607	10.7483	-0.760234	5.44669
	102.606	10.7483	-0.760234	5.44669
	102.606	10.7483	-0.760234	5.44669
	102.606	10.7483	-0.760234	5.44669
	102.606	10.7483	-0.760234	5.44669
	102.606	10.7483	-0.760234	5.44669
	102.606	10.7483	-0.760234	5.44669
	102.606	10.7483	-0.760234	5.44669
	102.606	10.7483	-0.760234	5.44669
	102.606	10.7483	-0.760234	5.44669
	102.606	10.7483	-0.760234	5.44669
	102.606	10.7483	-0.760234	5.44669
	102.606	10.7483	-0.760234	5.44669
	102.606	10.7483	-0.760234	5.44669
	102.606	10.7483	-0.760234	5.44669
	102.606	10.7483	-0.760234	5.44669
	102.606	10.7483	-0.760234	5.44669
	102.606	10.7483	-0.760234	5.44669
	102.606	10.7483	-0.760234	5.44669
	102.606	10.7483	-0.760234	5.44669
	102.606	10.7483	-0.760234	5.44669
	102.606	10.7483	-0.760234	5.44669
	102.606	10.7483	-0.760234	5.44669
	102.606	10.7483	-0.760234	5.44669
	102.606	10.7483	-0.760234	5.44669
	102.606	10.7483	-0.760234	5.44669
	102.606	10.7483	-0.760234	5.44669
	102.606	10.7483	-0.760234	5.44669
	102.606	10.7483	-0.760234	5.44669
	102.606	10.7483	-0.760234	5.44669
	102.606	10.7483	-0.760234	5.44669
	102.606	10.7483	-0.760234	5.44669
	102.584	10.7483	-0.760234	5.44669
	102.527	10.7483	-0.760234	5.44669
	102.503	10.7483	-0.760234	5.44669
	102.557	10.7483	-0.760234	5.44669
	102.617	10.7483	-0.760234	5.44669
	102.627	10.7483	-0.760234	5.44669
	102.611	10.7483	-0.760234	5.44669
	102.601	10.7483	-0.760234	5.44669
	102.602	10.7483	-0.760234	5.44669
	102.607	10.7483	-0.760234	5.44669
	102.608	10.7483	-0.752363	5.44669
	102.607	10.7483	-0.724208	5.44669
	102.606	10.7483	-0.695534	5.44669
	102.606	10.7483	-0.706156	5.44669
	102.606	10.7483	-0.738538	5.44669
	102.606	10.7483	-0.743265	5.44669
	102.606	10.7483	-0.732933	5.44669
	102.606	10.7483	-0.74254	5.44669
	102.606	10.7483	-0.76058	5.44669
	102.606	10.7483	-0.76636	5.44669
	102.606	10.7483	-0.754757	5.44669
	102.606	10.7483	-0.730896	5.44669
	102.606	10.7483	-0.722342	5.44669
	102.606	10.7483	-0.742556	5.44669
	102.606	10.7483	-0.764361	5.44669
	102.606	10.7483	-0.767939	5.44669
	102.606	10.7483	-0.761946	5.44669
	102.606	10.7483	-0.758205	5.44669
	102.606	10.7483	-0.758774	5.44669
	102.606	10.7483	-0.760344	5.44669
	102.606	10.7483	-0.760799	5.44669
	102.606	10.7483	-0.760432	5.44669
	102.606	10.7483	-0.760116	5.44669
	102.606	10.7483	-0.760114	5.44669
	102.606	10.7483	-0.760226	5.44669
	102.606	10.7483	-0.760273	5.44669
	102.606	10.7483	-0.760253	5.44669
	102.606	10.7483	-0.760228	5.44669
	102.606	10.7483	-0.760225	5.44669
	102.606	10.7483	-0.760232	5.44669
	102.606	10.7483	-0.760237	5.44669
	102.606	10.7483	-0.760236	5.44669
	102.606	10.7483	-0.760234	5.44669
	102.606	10.7483	-0.760233	5.44669
	102.606	10.7483	-0.760234	5.44669
	102.606	10.7483	-0.760234	5.44669
	102.606	10.7483	-0.760234	5.44669
	102.606	10.7483	-0.760234	5.44669
	102.584	10.7483	-0.760234	5.44669
	102.527	10.7483	-0.760234	5.44669
	102.48	10.7483	-0.760234	5.44669
	102.477	10.7483	-0.760234	5.44669
	102.513	10.7483	-0.760234	5.44669
	102.578	10.7483	-0.760234	5.44669
	102.622	10.7483	-0.760234	5.44669
	102.622	10.7483	-0.760234	5.44669
	102.607	10.7483	-0.760234	5.44669
	102.601	10.7483	-0.760234	5.44268
	102.604	10.7483	-0.760234	5.43234
	102.607	10.7483	-0.760234	5.42806
	102.608	10.7483	-0.760234	5.43775
	102.607	10.7483	-0.760234	5.44858
	102.606	10.7483	-0.760234	5.4505
	102.584	10.7483	-0.760234	5.44759
	102.527	10.7483	-0.760234	5.44571
	102.503	10.7483	-0.760234	5.44595
	102.557	10.7483	-0.760234	5.44673
	102.617	10.7483	-0.760234	5.44696
	102.627	10.7483	-0.760234	5.44679
	102.611	10.7483	-0.760234	5.44663
	102.601	10.7483	-0.760234	5.44663
	102.602	10.7483	-0.760234	5.44668
	102.607	10.7483	-0.760234	5.44671
	102.608	10.7483	-0.760234	5.4467
	102.607	10.7483	-0.752363	5.44668
	102.606	10.7483	-0.732079	5.44668
	102.606	10.7483	-0.723689	5.44669
	102.606	10.7483	-0.742701	5.44669
	102.606	10.7483	-0.763942	5.44669
	102.606	10.7483	-0.767713	5.44669
	102.606	10.7483	-0.762	5.44669
	102.584	10.7483	-0.750437	5.44669
	102.527	10.7483	-0.730643	5.44669
	102.503	10.7483	-0.723772	5.44669
	102.557	10.7483	-0.743246	5.44669
	102.617	10.7483	-0.764141	5.44669
	102.627	10.7483	-0.767602	5.44669
	102.611	10.7483	-0.761883	5.44669
	102.601	10.7483	-0.758298	5.44669
	102.602	10.7483	-0.758836	5.44669
	102.607	10.7483	-0.760336	5.44669
	102.608	10.7483	-0.760774	5.44669
	102.607	10.7483	-0.752553	5.44669
	102.606	10.7483	-0.731966	5.44669
	102.606	10.7483	-0.723575	5.44669
	102.606	10.7483	-0.734822	5.44669
	102.606	10.7483	-0.727953	5.44669
	102.606	10.7483	-0.703031	5.44669
	102.606	10.7483	-0.707916	5.44669
	102.584	10.7483	-0.736603	5.44669
	102.527	10.7483	-0.733957	5.44669
	102.503	10.7483	-0.704864	5.44669
	102.557	10.7483	-0.706542	5.44669
	102.617	10.7483	-0.743245	5.44669
	102.627	10.7483	-0.769957	5.44669
	102.611	10.7483	-0.769989	5.44669
	102.601	10.7483	-0.760808	5.44669
	102.602	10.7483	-0.756998	5.44669
	102.607	10.7483	-0.758673	5.44669
	102.608	10.7483	-0.76073	5.44669
	102.607	10.7483	-0.760997	5.44669
	102.606	10.7483	-0.760377	5.44669
	102.606	10.7483	-0.760023	5.44669
	102.606	10.7483	-0.760095	5.44669
	102.606	10.7483	-0.760251	5.44669
	102.606	10.7483	-0.760291	5.44669
	102.606	10.7483	-0.760252	5.44669
	102.606	10.7483	-0.760221	5.44669
	102.606	10.7483	-0.760223	5.44669
	102.606	10.7483	-0.760234	5.44669
	102.606	10.7483	-0.760238	5.44669
	102.606	10.7483	-0.760236	5.44669
	102.606	10.7483	-0.760233	5.44669
	102.606	10.7483	-0.760233	5.44669
	102.606	10.7483	-0.760234	5.44669
	102.606	10.7483	-0.760234	5.44669
	102.629	10.7483	-0.760234	5.44669
	102.686	10.7483	-0.752363	5.44669
	102.71	10.7483	-0.732079	5.44669
	102.678	10.7483	-0.723689	5.44669
	102.676	10.6991	-0.742701	5.44669
	102.711	10.5723	-0.763942	5.44669
	102.753	10.5199	-0.767713	5.44669
	102.785	10.6387	-0.762	5.44669
	102.765	10.7714	-0.758308	5.44669
	102.742	10.795	-0.758798	5.44669
	102.784	10.7593	-0.760317	5.44669
	102.839	10.687	-0.760779	5.44669
	102.852	10.5141	-0.760433	5.44669
	102.838	10.2952	-0.760124	5.44669
	102.828	10.2377	-0.760117	5.44669
	102.829	10.4347	-0.760224	5.44669
	102.833	10.7079	-0.760272	5.44669
	102.834	10.8285	-0.760253	5.44669
	102.833	10.7447	-0.760229	5.44669
	102.832	10.5626	-0.760225	5.44669
	102.832	10.4995	-0.760232	5.44669
	102.855	10.5844	-0.752366	5.44669
	102.912	10.5514	-0.72421	5.44669
	102.936	10.3946	-0.695534	5.4507
	102.882	10.4212	-0.706155	5.46104
	102.822	10.5992	-0.746409	5.46531
	102.811	10.5835	-0.771421	5.45562
	102.828	10.4025	-0.769478	5.4448
	102.838	10.3638	-0.760074	5.44287
	102.837	10.417	-0.756872	5.44579
	102.832	10.4046	-0.758882	5.44767
	102.853	10.422	-0.760862	5.44742
	102.934	10.4895	-0.760978	5.44664
	103.016	10.5204	-0.760322	5.44641
	102.986	10.5107	-0.760007	5.44658
	102.872	10.5451	-0.760107	5.44674
	102.823	10.62	-0.760262	5.44675
	102.886	10.5498	-0.760291	5.4507
	102.959	10.3812	-0.760248	5.46102
	102.994	10.4161	-0.76022	5.4653
	103.032	10.6018	-0.760223	5.45563
	103.043	10.5864	-0.760235	5.4448
	102.968	10.3536	-0.760238	5.44288
	102.878	10.1869	-0.752365	5.44578
	102.903	10.2373	-0.732078	5.44767
	103.018	10.4219	-0.715818	5.44742
	103.091	10.547	-0.714545	5.44664
	103.064	10.5442	-0.727398	5.44641
	102.979	10.451	-0.750179	5.44658
	102.946	10.3071	-0.765708	5.44674
	103.005	10.2631	-0.765786	5.44675
	103.071	10.3916	-0.760564	5.44669
	103.082	10.4762	-0.75052	5.44667
	103.064	10.37	-0.731188	5.44668
	103.053	10.2311	-0.723971	5.44669
	103.054	10.2496	-0.743135	5.44669
	103.059	10.4113	-0.764024	5.44669
	103.061	10.489	-0.767592	5.44669
	103.059	10.3683	-0.76192	5.44669
	103.059	10.2258	-0.758317	5.44669
	103.059	10.1988	-0.758831	5.44669
	103.059	10.2366	-0.760327	5.44669
	103.059	10.2617	-0.760772	5.44669
	103.059	10.2588	-0.760426	5.44669
	103.059	10.2486	-0.760123	5.44669
	103.059	10.2454	-0.760119	5.44669
	103.059	10.2477	-0.760225	5.44669
	103.059	10.2497	-0.760271	5.44669
	103.059	10.2498	-0.752382	5.44669
	103.059	10.2491	-0.724203	5.44669
	103.059	10.2488	-0.687654	5.44669
	103.059	10.2489	-0.677999	5.44669
	103.059	10.2491	-0.709866	5.44669
	103.059	10.2491	-0.753889	5.44669
	103.059	10.249	-0.765316	5.44669
	103.059	10.1998	-0.739396	5.44669
	103.059	10.073	-0.722093	5.44669
	103.081	9.97144	-0.739422	5.44669
	103.161	9.96349	-0.763135	5.44669
	103.242	10.0438	-0.76854	5.44669
	103.212	10.137	-0.762633	5.44669
	103.12	10.1073	-0.758279	5.44669
	103.129	10.0061	-0.758561	5.44669
	103.238	9.96554	-0.760228	5.44669
	103.315	10.0323	-0.760826	5.44669
	103.313	10.1806	-0.760484	5.44669
	103.286	10.285	-0.760128	5.44669
	103.276	10.2864	-0.760101	5.44669
	103.281	10.2024	-0.760216	5.44669
	103.287	10.0116	-0.760274	5.44669
	103.287	9.8386	-0.760257	5.44669
	103.286	9.91287	-0.76023	5.44669
	103.285	10.1655	-0.760224	5.44669
	103.285	10.2703	-0.760231	5.44669
	103.285	10.13	-0.760237	5.44669
	103.285	9.9699	-0.760236	5.44669
	103.285	9.89334	-0.760234	5.44669
	103.285	9.8596	-0.760233	5.44669
	103.285	9.91259	-0.760234	5.44669
	103.285	10.0023	-0.760234	5.44669
	103.285	10.079	-0.760234	5.44669
	103.285	10.1376	-0.760234	5.44669
	103.285	10.095	-0.760234	5.44669
	103.285	10.0008	-0.760234	5.44669
	103.285	9.91847	-0.760234	5.44669
	103.285	9.80993	-0.760234	5.44669
	103.285	9.72749	-0.760234	5.44669
	103.285	9.72105	-0.760234	5.44669
	103.285	9.74599	-0.760234	5.44669
	103.285	9.75846	-0.752363	5.44669
	103.285	9.80397	-0.732079	5.44669
	103.285	9.92476	-0.723689	5.44669
	103.285	9.976	-0.742701	5.44669
	103.307	9.85881	-0.763942	5.44669
	103.387	9.72716	-0.767713	5.44669
	103.491	9.70348	-0.754129	5.44669
	103.518	9.73874	-0.730152	5.44669
	103.428	9.76167	-0.722254	5.44669
	103.325	9.7587	-0.742784	5.44669
	103.351	9.7493	-0.764487	5.44669
	103.47	9.74642	-0.760041	5.44669
	103.523	9.74855	-0.733734	5.44669
	103.459	9.75047	-0.721646	5.44669
	103.408	9.75052	-0.741255	5.44669
	103.452	9.74985	-0.764063	5.4507
	103.518	9.74956	-0.760406	5.46104
	103.535	9.74967	-0.734038	5.46531
	103.519	9.74982	-0.721643	5.45562
	103.506	9.74985	-0.741146	5.4448
	103.507	9.7498	-0.764018	5.44287
	103.511	9.74977	-0.768297	5.44579
	103.513	9.74978	-0.762218	5.44767
	103.512	9.74979	-0.758191	5.44742
	103.511	9.74979	-0.750802	5.44664
	103.511	9.74979	-0.73215	5.44641
	103.511	9.74979	-0.724274	5.44658
	103.512	9.74979	-0.74292	5.44674
	103.512	9.74979	-0.763826	5.44675
	103.534	9.74979	-0.767586	5.44669
	103.613	9.74979	-0.761988	5.44667
	103.717	9.74979	-0.758348	5.44668
	103.767	9.74979	-0.758819	5.44669
	103.756	9.74979	-0.760312	5.44669
	103.735	9.74979	-0.76077	5.44669
	103.73	9.74979	-0.760431	5.44669
	103.735	9.74979	-0.752255	5.44669
	103.74	9.74979	-0.731964	5.44669
	103.739	9.74979	-0.723679	5.44669
	103.738	9.74979	-0.742738	5.44669
	103.737	9.74979	-0.763961	5.44669
	103.738	9.74979	-0.767707	5.44669
	103.738	9.7006	-0.761991	5.44669
	103.738	9.52463	-0.758306	5.44669
	103.738	9.29624	-0.758801	5.44669
	103.738	9.23585	-0.760319	5.44669
	103.738	9.3858	-0.760779	5.44669
	103.738	9.48497	-0.760432	5.44669
	103.76	9.37719	-0.760123	5.44669
	103.818	9.28158	-0.760117	5.44669
	103.841	9.37582	-0.760225	5.44669
	103.81	9.51367	-0.760272	5.44669
	103.829	9.5973	-0.760253	5.44669
	103.9	9.64192	-0.760229	5.44669
	103.908	9.54179	-0.760225	5.44669
	103.862	9.3223	-0.760232	5.44669
	103.836	9.19116	-0.760237	5.44669
	103.863	9.20241	-0.760236	5.44669
	103.932	9.25185	-0.760234	5.44669
	103.981	9.26827	-0.760233	5.44669
	103.982	9.25752	-0.760234	5.44669
	103.965	9.24718	-0.760234	5.44669
	103.958	9.24666	-0.760234	5.44669
	103.961	9.25013	-0.760234	5.44669
	103.965	9.25176	-0.760234	5.44669
	103.965	9.25121	-0.752363	5.44669
	103.964	9.2504	-0.732079	5.44669
	103.964	9.25026	-0.723689	5.44669
	103.964	9.25048	-0.742701	5.44669
	103.964	9.25063	-0.763942	5.44669
	103.964	9.25061	-0.767713	5.44669
	103.964	9.25055	-0.754129	5.44669
	103.964	9.25053	-0.730152	5.44669
	103.964	9.25055	-0.722254	5.44669
	103.964	9.25056	-0.742784	5.44669
	103.964	9.25056	-0.764487	5.44669
	103.964	9.25056	-0.767911	5.44669
	103.964	9.25055	-0.761889	5.44669
	103.986	9.25055	-0.758191	5.44669
	104.066	9.25056	-0.758789	5.44669
	104.147	9.25056	-0.760355	5.44669
	104.14	9.25055	-0.760798	5.44669
	104.105	9.25055	-0.760428	5.44669
	104.138	9.25055	-0.760115	5.44669
	104.193	9.25055	-0.752245	5.44669
	104.209	9.25055	-0.732071	5.44669
	104.197	9.25055	-0.715858	5.44669
	104.186	9.25055	-0.706693	5.44669
	104.186	9.25055	-0.699236	5.44669
	104.19	9.25055	-0.713625	5.44669
	104.192	9.25055	-0.748173	5.44669
	104.191	9.25055	-0.769497	5.44669
	104.19	9.25055	-0.768044	5.44669
	104.19	9.25055	-0.760157	5.44669
	104.19	9.25055	-0.757417	5.44669
	104.19	9.25055	-0.75908	5.44669
	104.19	9.25055	-0.760752	5.44669
	104.19	9.25055	-0.760861	5.44669
	104.19	9.25055	-0.760313	5.44669
	104.19	9.25055	-0.760044	5.44669
	104.213	9.25055	-0.760127	5.44669
	104.27	9.25055	-0.760257	5.44669
	104.294	9.20136	-0.752411	5.4507
	104.24	9.07459	-0.732091	5.46104
	104.18	9.02216	-0.723677	5.46531
	104.191	9.09178	-0.742691	5.45562
	104.287	9.09776	-0.763943	5.4448
	104.401	9.01971	-0.767716	5.44287
	104.45	8.97604	-0.762001	5.44579
	104.435	9.03329	-0.758307	5.44767
	104.412	9.17874	-0.758798	5.44742
	104.408	9.23609	-0.760317	5.44664
	104.415	9.0635	-0.760779	5.44641
	104.419	8.8495	-0.760433	5.44658
	104.418	8.85118	-0.760124	5.44674
	104.417	8.98189	-0.760117	5.44675
	104.416	9.09377	-0.752354	5.44669
	104.416	9.15251	-0.732116	5.44667
	104.417	9.0482	-0.723708	5.44668
	104.417	8.82194	-0.742695	5.44669
	104.417	8.68945	-0.756062	5.44669
	104.417	8.70253	-0.739555	5.44669
	104.439	8.75323	-0.725457	5.44669
	104.496	8.76952	-0.740776	5.44669
	104.542	8.75827	-0.762506	5.44669
	104.568	8.74776	-0.767795	5.44669
	104.589	8.74736	-0.762545	5.44669
	104.571	8.75092	-0.758507	5.44669
	104.553	8.75256	-0.758688	5.44669
	104.596	8.75198	-0.7602	5.44669
	104.65	8.75115	-0.760769	5.44669
	104.662	8.75102	-0.76047	5.44669
	104.648	8.75125	-0.760143	5.44669
	104.638	8.7514	-0.760112	5.44669
	104.639	8.75138	-0.760215	5.44669
	104.643	8.75131	-0.76027	5.44669
	104.644	8.7513	-0.760256	5.44669
	104.643	8.75131	-0.760231	5.44669
	104.643	8.75132	-0.760225	5.44669
	104.643	8.75132	-0.760232	5.44669
	104.643	8.75132	-0.760236	5.44669
	104.665	8.75132	-0.760236	5.44669
	104.723	8.75132	-0.760234	5.44669
	104.769	8.75132	-0.760233	5.44669
	104.795	8.75132	-0.760234	5.44669
	104.838	8.75132	-0.760234	5.44669
	104.877	8.75132	-0.760234	5.44669
	104.883	8.75132	-0.760234	5.44669
	104.872	8.75132	-0.760234	5.44669
	104.866	8.75132	-0.760234	5.44669
	104.867	8.75132	-0.760234	5.44669
	104.869	8.75132	-0.760234	5.44669
	104.87	8.75132	-0.760234	5.44669
	104.87	8.70213	-0.760234	5.44669
	104.869	8.52616	-0.760234	5.44669
	104.869	8.29777	-0.760234	5.44669
	104.869	8.23738	-0.760234	5.44669
	104.869	8.43652	-0.760234	5.44669
	104.869	8.71165	-0.760234	5.44669
	104.869	8.78308	-0.760234	5.44669
	104.869	8.5719	-0.760234	5.44669
	104.869	8.28779	-0.760234	5.44669
	104.869	8.16769	-0.760234	5.44669
	104.869	8.20631	-0.760234	5.44669
	104.869	8.26327	-0.760234	5.44669
	104.869	8.27309	-0.760234	5.44669
	104.892	8.25692	-0.760234	5.44669
	104.971	8.24664	-0.760234	5.44669
	105.075	8.24808	-0.760234	5.44669
	105.124	8.25234	-0.760234	5.44669
	105.114	8.25361	-0.760234	5.44669
	105.07	8.25263	-0.760234	5.44669
	105.008	8.25177	-0.760234	5.44669
	104.99	8.25176	-0.760234	5.44669
	105.048	8.25206	-0.760234	5.44669
	105.108	8.25219	-0.760234	5.44669
	105.117	8.25214	-0.760234	5.44669
	105.1	8.25207	-0.760234	5.44669
	105.09	8.25206	-0.760234	5.44669
	105.092	8.25208	-0.760234	5.44669
	105.096	8.25209	-0.760234	5.44669
	105.097	8.25209	-0.760234	5.44669
	105.096	8.25208	-0.760234	5.44669
	105.095	8.25208	-0.760234	5.44669
	105.095	8.25208	-0.760234	5.44669
	105.095	8.25208	-0.760234	5.44669
	105.096	8.25208	-0.760234	5.44669
	105.096	8.25208	-0.760234	5.44669
	105.095	8.25208	-0.760234	5.44669
	105.118	8.25208	-0.760234	5.44669
	105.198	8.25208	-0.752363	5.44669
	105.279	8.25208	-0.732079	5.44669
	105.271	8.20289	-0.723689	5.44669
	105.237	8.07612	-0.742701	5.44669
	105.247	8.02369	-0.763942	5.44669
	105.223	8.1425	-0.767713	5.44669
	105.157	8.27526	-0.762	5.44669
	105.175	8.29882	-0.758308	5.44669
	105.279	8.26312	-0.758798	5.44669
	105.349	8.24004	-0.760317	5.44669
	105.348	8.24311	-0.760779	5.44669
	105.323	8.2526	-0.760433	5.44669
	105.313	8.25549	-0.760124	5.44669
	105.318	8.25333	-0.760117	5.44669
	105.323	8.2022	-0.760224	5.44669
	105.324	8.07539	-0.760272	5.44669
	105.322	8.02362	-0.760253	5.44669
	105.321	8.14274	-0.760229	5.44669
	105.321	8.27538	-0.760225	5.44669
	105.322	8.29879	-0.760232	5.44669
	105.322	8.21387	-0.760237	5.44669
	105.322	8.06407	-0.760236	5.44669
	105.322	7.96554	-0.760234	5.44669
	105.322	7.91788	-0.760233	5.44669
	105.322	7.82511	-0.760234	5.44669
	105.344	7.73693	-0.760234	5.44669
	105.402	7.72247	-0.760234	5.44669
	105.425	7.74609	-0.760234	5.44669
	105.371	7.76087	-0.760234	5.44669
	105.334	7.75861	-0.760234	5.44669
	105.38	7.8016	-0.760234	5.44669
	105.443	7.92658	-0.760234	5.44669
	105.479	7.98046	-0.760234	5.44669
	105.521	7.86289	-0.760234	5.44669
	105.556	7.73014	-0.760234	5.44669
	105.56	7.70614	-0.760234	5.44669
	105.55	7.74166	-0.760234	5.44669
	105.545	7.76481	-0.760234	5.44669
	105.546	7.81103	-0.760234	5.44669
	105.548	7.92833	-0.760234	5.44669
	105.549	7.97784	-0.760234	5.44669
	105.548	7.86117	-0.760234	5.44669
	105.548	7.73036	-0.760234	5.44669
	105.548	7.70684	-0.760234	5.44669
	105.548	7.74187	-0.760234	5.44669
	105.548	7.76465	-0.760234	5.44669
	105.548	7.7617	-0.760234	5.44669
	105.57	7.75236	-0.760234	5.44669
	105.628	7.7495	-0.760234	5.44669
	105.652	7.75162	-0.760234	5.44669
	105.598	7.75352	-0.760234	5.44669
	105.56	7.75357	-0.760234	5.44669
	105.629	7.75291	-0.760234	5.44669
	105.749	7.75262	-0.760234	5.44669
	105.809	7.75273	-0.760234	5.44669
	105.797	7.75288	-0.760234	5.44669
	105.771	7.7529	-0.760234	5.44669
	105.765	7.75286	-0.760234	5.44669
	105.772	7.75283	-0.760234	5.44669
	105.776	7.75284	-0.760234	5.44669
	105.776	7.75285	-0.760234	5.44669
	105.774	7.75285	-0.760234	5.44669
	105.774	7.75285	-0.760234	5.44669
	105.774	7.75285	-0.760234	5.44669
	105.774	7.75285	-0.760234	5.44669
	105.775	7.75285	-0.760234	5.44669
	105.774	7.75285	-0.760234	5.44669
	105.774	7.75285	-0.760234	5.44669
	105.774	7.75285	-0.760234	5.44669
	105.774	7.75285	-0.760234	5.44669
	105.774	7.75285	-0.760234	5.44669
	105.774	7.75285	-0.760234	5.44669
	105.774	7.75285	-0.760234	5.44669
	105.774	7.75285	-0.752363	5.44669
	105.797	7.75285	-0.732079	5.44669
	105.854	7.75285	-0.723689	5.44669
	105.878	7.75285	-0.742701	5.44669
	105.824	7.75285	-0.763942	5.44669
	105.786	7.75285	-0.767713	5.44669
	105.855	7.75285	-0.762	5.44669
	105.975	7.75285	-0.758308	5.44669
	106.035	7.75285	-0.758798	5.44669
	106.023	7.75285	-0.760317	5.44669
	105.998	7.75285	-0.760779	5.44669
	105.991	7.75285	-0.752562	5.44669
	105.998	7.75285	-0.731968	5.44669
	106.003	7.75285	-0.723572	5.44669
	106.003	7.75285	-0.742691	5.44669
	106.001	7.75285	-0.76398	5.44669
	106	7.70366	-0.767732	5.44669
	106	7.57688	-0.761995	5.44669
	106.001	7.52445	-0.758299	5.44669
	106.001	7.59408	-0.758797	5.44669
	106.001	7.55086	-0.76032	5.44669
	106.001	7.39522	-0.760781	5.44669
	106.001	7.42591	-0.760433	5.44669
	106.001	7.6544	-0.760123	5.44669
	106.001	7.81379	-0.760117	5.44669
	106.023	7.81114	-0.760225	5.44669
	106.08	7.75525	-0.760272	5.44669
	106.104	7.73308	-0.760253	5.44669
	106.05	7.69451	-0.760229	5.44669
	105.99	7.53089	-0.760225	5.44669
	105.979	7.35307	-0.760232	5.44669
	105.996	7.36646	-0.760237	5.44669
	106.028	7.43998	-0.760236	5.44669
	106.107	7.36838	-0.760234	5.44669
	106.206	7.24761	-0.760233	5.44669
	106.254	7.21223	-0.760234	5.44669
	106.245	7.23872	-0.760234	5.44669
	106.225	7.26213	-0.760234	5.44669
	106.22	7.26248	-0.760234	5.44669
	106.225	7.2543	-0.760234	5.44669
	106.229	7.25075	-0.760234	5.44669
	106.228	7.25217	-0.760234	5.44669
	106.227	7.30321	-0.760234	5.44669
	106.226	7.43026	-0.752363	5.44669
	106.227	7.48215	-0.732079	5.44669
	106.227	7.36301	-0.723689	5.44669
	106.227	7.23031	-0.742701	5.44669
	106.227	7.20688	-0.763942	5.44669
	106.227	7.24263	-0.767713	5.44669
	106.227	7.26567	-0.762	5.44669
	106.227	7.26257	-0.758308	5.44669
	106.227	7.25308	-0.758798	5.44669
	106.227	7.2502	-0.752447	5.44669
	106.227	7.25237	-0.724753	5.44669
	106.227	7.2543	-0.695732	5.44669
	106.227	7.25434	-0.706045	5.44669
	106.227	7.25367	-0.746292	5.44669
	106.227	7.25338	-0.771411	5.44669
	106.227	7.25349	-0.769516	5.44669
	106.249	7.25364	-0.760093	5.44669
	106.307	7.25367	-0.756867	5.44669
	106.33	7.25362	-0.758873	5.44669
	106.299	7.25359	-0.76086	5.44669
	106.296	7.2536	-0.76098	5.44669
	106.332	7.25361	-0.760324	5.44669
	106.374	7.25361	-0.752136	5.44669
	106.405	7.25361	-0.731951	5.44669
	106.385	7.25361	-0.723717	5.44669
	106.341	7.25361	-0.742758	5.44669
	106.325	7.25361	-0.763956	5.44669
	106.356	7.25361	-0.767698	5.44669
	106.423	7.25361	-0.761989	5.44669
	106.469	7.25361	-0.758308	5.44669
	106.47	7.25361	-0.758803	5.44669
	106.454	7.25361	-0.752448	5.44669
	106.448	7.25361	-0.732623	5.44669
	106.451	7.25361	-0.723887	5.44669
	106.454	7.25361	-0.74259	5.44669
	106.455	7.25361	-0.763826	5.44669
	106.454	7.25361	-0.767703	5.44669
	106.453	7.25361	-0.762037	5.44669
	106.453	7.25361	-0.758327	5.44669
	106.453	7.25361	-0.758793	5.44669
	106.476	7.25361	-0.760308	5.44669
	106.555	7.25361	-0.760777	5.44669
	106.659	7.25361	-0.760435	5.44669
	106.708	7.25361	-0.760125	5.44669
	106.698	7.25361	-0.760117	5.44669
	106.677	7.25361	-0.760224	5.44669
	106.672	7.20442	-0.760271	5.44669
	106.677	7.07765	-0.760253	5.44669
	106.681	7.02521	-0.760229	5.44669
	106.681	7.14403	-0.760225	5.44669
	106.68	7.27679	-0.760232	5.44669
	106.679	7.30035	-0.760237	5.44669
	106.679	7.21546	-0.760236	5.44669
	106.68	7.01642	-0.760234	5.44669
	106.68	6.84028	-0.760233	5.44669
	106.68	6.86696	-0.760234	5.44669
	106.68	6.99465	-0.760234	5.44669
	106.68	7.04718	-0.760234	5.44669
	106.68	7.02515	-0.760234	5.44669
	106.68	6.99746	-0.760234	5.44669
	106.68	6.94454	-0.760234	5.44669
	106.68	6.82605	-0.760234	5.44669
	106.68	6.72922	-0.760234	5.44669
	106.702	6.72033	-0.760234	5.44669
	106.759	6.74937	-0.760234	5.44669
	106.805	6.76443	-0.760234	5.44669
	106.809	6.76037	-0.760234	5.44669
	106.795	6.75331	-0.760234	5.44669
	106.81	6.7518	-0.760234	5.44669
	106.87	6.75367	-0.760234	5.44669
	106.897	6.755	-0.760234	5.44669
	106.844	6.75488	-0.760234	5.44669
	106.805	6.75437	-0.760234	5.44669
	106.851	6.75419	-0.760234	5.44669
	106.913	6.7543	-0.752363	5.44669
	106.928	6.75441	-0.732079	5.44669
	106.912	6.75441	-0.723689	5.44669
	106.901	6.75438	-0.742701	5.44669
	106.901	6.75436	-0.763942	5.44669
	106.906	6.75437	-0.767713	5.44669
	106.907	6.75438	-0.762	5.44669
	106.906	6.75438	-0.758308	5.44669
	106.906	6.75437	-0.758798	5.44669
	106.905	6.75437	-0.760317	5.44669
	106.906	6.75437	-0.760779	5.44669
	106.906	6.75437	-0.760433	5.44669
	106.928	6.75437	-0.760124	5.44669
	106.986	6.75437	-0.760117	5.44669
	107.009	6.75437	-0.760224	5.44669
	106.955	6.75437	-0.760272	5.44669
	106.918	6.75437	-0.760253	5.44669
	106.987	6.75437	-0.760229	5.44669
	107.084	6.75437	-0.760225	5.44669
	107.064	6.75437	-0.760232	5.44669
	106.949	6.75437	-0.760237	5.44669
	106.896	6.75437	-0.752365	5.44669
	106.98	6.75437	-0.732078	5.44669
	107.111	6.75437	-0.723689	5.44669
	107.171	6.75437	-0.7427	5.44669
	107.155	6.75437	-0.763942	5.44669
	107.128	6.70518	-0.767713	5.44669
	107.122	6.57841	-0.762	5.44669
	107.13	6.52598	-0.758308	5.44669
	107.135	6.6448	-0.758798	5.44669
	107.134	6.77755	-0.760317	5.44669
	107.132	6.80111	-0.760779	5.44669
	107.131	6.76541	-0.760433	5.44669
	107.132	6.69315	-0.760124	5.44669
	107.132	6.52025	-0.760117	5.44669
	107.132	6.35053	-0.760224	5.44669
	107.132	6.4198	-0.760272	5.44669
	107.132	6.66921	-0.760253	5.44669
	107.132	6.8236	-0.760229	5.44669
	107.154	6.76223	-0.760225	5.44669
	107.212	6.57735	-0.760232	5.44669
	107.258	6.45601	-0.760237	5.44669
	107.284	6.41131	-0.760236	5.44669
	107.305	6.32789	-0.760234	5.44669
	107.286	6.24257	-0.752363	5.44669
	107.268	6.22599	-0.732078	5.44669
	107.311	6.24771	-0.723689	5.44669
	107.365	6.26244	-0.742701	5.44669
	107.377	6.26084	-0.763942	5.44669
	107.364	6.25494	-0.767713	5.44669
	107.354	6.25303	-0.762	5.44669
	107.355	6.25433	-0.758308	5.44669
	107.358	6.25555	-0.758798	5.44669
	107.36	6.2556	-0.760317	5.44669
	107.359	6.25519	-0.760779	5.44669
	107.358	6.255	-0.760433	5.44669
	107.358	6.25506	-0.760124	5.44669
	107.358	6.25516	-0.760117	5.44669
	107.359	6.25517	-0.760224	5.44669
	107.358	6.25515	-0.760272	5.44669
	107.358	6.25513	-0.760253	5.44669
	107.381	6.25513	-0.760229	5.44669
	107.438	6.25514	-0.760225	5.44669
	107.462	6.25514	-0.760232	5.44669
	107.408	6.25514	-0.760237	5.44669
	107.348	6.25514	-0.760236	5.44669
	107.36	6.25514	-0.760234	5.44669
	107.433	6.25514	-0.760233	5.44669
	107.49	6.25514	-0.760234	5.44669
	107.514	6.25514	-0.760234	5.44669
	107.531	6.25514	-0.760234	5.44669
	107.511	6.25514	-0.760234	5.44669
	107.494	6.25514	-0.760234	5.44669
	107.538	6.25514	-0.760234	5.44669
	107.592	6.20595	-0.760234	5.44669
	107.603	6.07917	-0.760234	5.44669
	107.568	6.02674	-0.760234	5.44669
	107.478	6.09637	-0.760234	5.44669
	107.398	6.10235	-0.760234	5.44669
	107.432	6.07348	-0.760234	5.44669
	107.547	6.1074	-0.760234	5.44669
	107.617	6.09031	-0.760234	5.44669
	107.611	6.06451	-0.760234	5.44669
	107.584	6.10792	-0.760234	5.44669
	107.575	6.04453	-0.760234	5.44669
	107.581	5.84059	-0.760234	5.44669
	107.587	5.70287	-0.760234	5.44669
	107.587	5.70582	-0.760234	5.44669
	107.585	5.75413	-0.760234	5.44669
	107.584	5.77302	-0.760234	5.44669
	107.584	5.76371	-0.760234	5.44669
	107.585	5.75309	-0.760234	5.44669
[truncated: 802 more rows]
