# Supplementary material for: Design of a cosmetic glove stiffness compensation mechanism for toddler-sized hand prostheses
Source: PLoS One. 2017 Aug 11;12(8):e0183233. doi: 10.1371/journal.pone.0183233 (PMC5553851; doi:10.1371/journal.pone.0183233)
Supplement: S1 Dataset — (ZIP) [file pone.0183233.s001.zip › 02 Spring measurements/RVS4_5.xlsx]

## Sheet: RVS4_5
LabVIEW Measurement
Writer_Version	2
Reader_Version	2
Separator	Tab
Decimal_Separator	.
Multi_Headings	No
X_Columns	No
Time_Pref	Absolute
Operator	localadmin
Date	2013-09-24
Time	00:15:26.357000
***End_of_Header***
Channels	4
Samples	10	10	10	10
Date	2013-09-24	2013-09-24	2013-09-24	2013-09-24
Time	00:15:44.857000	00:15:44.857000	00:15:44.857000	00:15:44.858000
Y_Unit_Label	mm	N	N	Pa
X_Dimension	Time	Time	Time	Time
X0	0	0	0	0
Delta_X	0.01	0.01	0.01	0.01
***End_of_Header***
X_Value	Voltage LVDT (Filtered)	Voltage Load Cell (Filtered)	Voltage Pinch Load Cell (Filtered)	Voltage Pressure (Filtered)	Comment
	112.66	0.273281	-0.760234	5.44669
	112.614	0.263792	-0.760234	5.44669
	112.648	0.310092	-0.760234	5.44669
	112.752	0.43903	-0.760234	5.44669
	112.795	0.493394	-0.760234	5.44669
	112.734	0.374618	-0.760234	5.44669
	112.686	0.241193	-0.760234	5.44669
	112.709	0.217334	-0.760234	5.44669
	112.717	0.253152	-0.760234	5.44669
	112.709	0.276379	-0.760234	5.44669
	112.724	0.273336	-0.760234	5.44669
	112.693	0.263799	-0.760234	5.44669
	112.623	0.260885	-0.760234	5.44669
	112.619	0.263054	-0.760234	5.44669
	112.667	0.264999	-0.760234	5.44669
	112.714	0.265042	-0.760234	5.44669
	112.766	0.264369	-0.760234	5.44669
	112.801	0.264072	-0.760234	5.44669
	112.802	0.264187	-0.760234	5.44669
	112.768	0.26434	-0.760234	5.44669
	112.706	0.264364	-0.760234	5.44669
	112.684	0.264319	-0.760234	5.44669
	112.74	0.264292	-0.760234	5.44669
	112.779	0.264297	-0.752363	5.44669
	112.709	0.264308	-0.732079	5.44669
	112.589	0.264311	-0.723689	5.44669
	112.551	0.264309	-0.742701	5.44669
	112.62	0.264306	-0.763942	5.44669
	112.692	0.264306	-0.767713	5.44669
	112.724	0.264307	-0.754129	5.44669
	112.761	0.264307	-0.730152	5.44669
	112.773	0.264307	-0.722254	5.44669
	112.699	0.264307	-0.742784	5.44669
	112.587	0.264307	-0.764487	5.44669
	112.553	0.264307	-0.767911	5.44669
	112.622	0.264307	-0.761889	5.44669
	112.67	0.264307	-0.758191	5.44669
	112.644	0.264307	-0.758789	5.44669
	112.657	0.264307	-0.760355	5.44669
	112.746	0.264307	-0.760798	5.44669
	112.789	0.264307	-0.760428	5.44669
	112.734	0.264307	-0.760115	5.44669
	112.666	0.264307	-0.760115	5.44669
	112.63	0.264307	-0.760227	5.44669
	112.59	0.264307	-0.760273	5.44669
	112.556	0.264307	-0.760253	5.44669
	112.552	0.264307	-0.760228	5.44669
	112.583	0.264307	-0.760225	5.44669
	112.668	0.264307	-0.752362	5.44669
	112.771	0.264307	-0.72421	5.44669
	112.796	0.264307	-0.695535	5.44669
	112.705	0.264307	-0.706156	5.44669
	112.581	0.264307	-0.746408	5.44669
	112.527	0.264307	-0.77142	5.44669
	112.565	0.264307	-0.769478	5.44669
	112.67	0.264307	-0.760074	5.44669
	112.756	0.264307	-0.749001	5.44669
	112.741	0.264307	-0.730726	5.44669
	112.702	0.264307	-0.724317	5.44669
	112.713	0.264307	-0.743445	5.44669
	112.713	0.264307	-0.76403	5.44669
	112.683	0.264307	-0.767485	5.44669
	112.667	0.264307	-0.761873	5.44669
	112.692	0.264307	-0.758336	5.44669
	112.734	0.264307	-0.758855	5.44669
	112.725	0.264307	-0.760331	5.44669
	112.681	0.264307	-0.760765	5.44669
	112.662	0.264307	-0.760422	5.44669
	112.669	0.264307	-0.760124	5.44669
	112.678	0.264307	-0.760121	5.44669
	112.68	0.264307	-0.760226	5.44669
	112.677	0.264307	-0.760271	5.44669
	112.698	0.313497	-0.760252	5.44669
	112.755	0.440273	-0.760229	5.44669
	112.802	0.492705	-0.760225	5.44669
	112.806	0.373887	-0.760232	5.44669
	112.792	0.241132	-0.760237	5.44669
	112.762	0.217568	-0.760236	5.44669
	112.707	0.253272	-0.760234	5.44669
	112.686	0.276346	-0.760233	5.44669
	112.719	0.27328	-0.760234	5.44669
	112.698	0.263787	-0.760234	5.44669
	112.627	0.2609	-0.760234	5.44669
	112.619	0.263065	-0.752363	5.44669
	112.643	0.264998	-0.732079	5.44669
	112.612	0.265038	-0.715818	5.44669
	112.583	0.264368	-0.714545	5.44669
	112.648	0.264073	-0.727397	5.44669
	112.74	0.264187	-0.750179	5.44669
	112.72	0.26434	-0.765708	5.44669
	112.606	0.264364	-0.765786	5.44669
	112.554	0.264319	-0.760564	5.44669
	112.638	0.264292	-0.758391	5.44669
	112.746	0.313487	-0.751473	5.44669
	112.748	0.440274	-0.732361	5.44669
	112.708	0.492709	-0.724124	5.44669
	112.735	0.373888	-0.742783	5.44669
	112.768	0.241131	-0.763822	5.44669
	112.706	0.217568	-0.767633	5.44669
	112.614	0.253272	-0.762009	5.44669
	112.61	0.276346	-0.75834	5.44669
	112.666	0.27328	-0.758809	5.44669
	112.717	0.263787	-0.752439	5.44669
	112.767	0.2609	-0.732617	5.44669
	112.778	0.263065	-0.723888	5.44669
	112.699	0.264998	-0.742592	5.44669
	112.607	0.265038	-0.763826	5.44669
	112.61	0.264368	-0.767703	5.44669
	112.669	0.264073	-0.762037	5.44669
	112.718	0.264187	-0.758327	5.44669
	112.767	0.26434	-0.758793	5.44669
	112.777	0.264364	-0.760308	5.44669
	112.721	0.264319	-0.760777	5.44669
	112.687	0.264292	-0.760435	5.44669
	112.714	0.264297	-0.760125	5.44669
	112.696	0.264308	-0.760117	5.44669
	112.628	0.264311	-0.760224	5.44669
	112.642	0.264309	-0.760271	5.44669
	112.723	0.264306	-0.760253	5.44669
	112.715	0.264306	-0.760229	5.44669
	112.61	0.264307	-0.760225	5.44669
	112.535	0.264307	-0.760232	5.44669
	112.536	0.264307	-0.760237	5.44669
	112.584	0.264307	-0.760236	5.44669
	112.652	0.264307	-0.760234	5.44669
	112.693	0.264307	-0.760233	5.44669
	112.691	0.264307	-0.760234	5.44669
	112.676	0.264307	-0.760234	5.44669
	112.671	0.264307	-0.760234	5.44669
	112.674	0.264307	-0.752363	5.44669
	112.699	0.264307	-0.732079	5.44669
	112.757	0.264307	-0.723689	5.44669
	112.78	0.264307	-0.742701	5.44669
	112.703	0.264307	-0.763942	5.44669
	112.608	0.264307	-0.767713	5.44669
	112.631	0.264307	-0.762	5.44669
	112.747	0.264307	-0.758308	5.44669
	112.822	0.264307	-0.758798	5.44669
	112.795	0.264307	-0.760317	5.44669
	112.687	0.264307	-0.760779	5.44669
	112.596	0.264307	-0.760433	5.44669
	112.61	0.264307	-0.760124	5.44669
	112.672	0.264307	-0.760117	5.44669
	112.72	0.264307	-0.760224	5.44669
	112.744	0.264307	-0.760272	5.44669
	112.719	0.264307	-0.760253	5.44669
	112.675	0.264307	-0.760229	5.44669
	112.661	0.264307	-0.760225	5.44669
	112.693	0.264307	-0.760232	5.44669
	112.759	0.264307	-0.760237	5.44669
	112.805	0.264307	-0.760236	5.44669
	112.784	0.264307	-0.760234	5.44669
	112.711	0.264307	-0.752363	5.44669
	112.658	0.264307	-0.732078	5.44669
	112.635	0.264307	-0.723689	5.44669
	112.617	0.264307	-0.742701	5.44669
	112.636	0.264307	-0.763942	5.44669
	112.676	0.264307	-0.767713	5.44669
	112.689	0.264307	-0.762	5.44669
	112.682	0.264307	-0.758308	5.44669
	112.674	0.264307	-0.758798	5.44669
	112.651	0.264307	-0.760317	5.44669
	112.596	0.264307	-0.760779	5.44669
	112.551	0.264307	-0.760433	5.44669
	112.547	0.264307	-0.752253	5.44669
	112.561	0.264307	-0.731962	5.44669
	112.568	0.264307	-0.72368	5.44669
	112.566	0.264307	-0.742738	5.44669
	112.563	0.264307	-0.763961	5.44669
	112.562	0.264307	-0.767707	5.44669
	112.563	0.264307	-0.761991	5.44669
	112.563	0.264307	-0.758306	5.44669
	112.563	0.264307	-0.758801	5.44669
	112.563	0.264307	-0.760319	5.44669
	112.563	0.264307	-0.760779	5.44669
	112.563	0.264307	-0.760432	5.44669
	112.541	0.264307	-0.760123	5.44669
	112.461	0.264307	-0.752247	5.44669
	112.358	0.264307	-0.732069	5.44669
	112.33	0.264307	-0.723727	5.44669
	112.398	0.313497	-0.734849	5.44669
	112.443	0.440273	-0.735781	5.44669
	112.394	0.541895	-0.731159	5.44669
	112.329	0.549853	-0.744465	5.44669
	112.314	0.46953	-0.762018	5.44669
	112.33	0.327148	-0.766279	5.44669
	112.342	0.230097	-0.762083	5.44669
	112.341	0.278798	-0.758852	5.44669
	112.337	0.43821	-0.751126	5.44669
	112.335	0.504224	-0.732051	5.44669
	112.336	0.428643	-0.724118	5.44669
	112.337	0.464526	-0.74289	5.44669
	112.337	0.668406	-0.763869	5.44669
	112.337	0.815893	-0.767615	5.44669
	112.337	0.817056	-0.761985	5.44669
	112.337	0.766996	-0.750466	5.44669
	112.337	0.745913	-0.73066	5.44669
	112.337	0.754922	-0.723769	5.44669
	112.315	0.766198	-0.743238	5.44669
	112.257	0.767719	-0.764139	5.44669
	112.211	0.764349	-0.767604	5.44669
	112.185	0.811587	-0.761884	5.44669
	112.164	0.938742	-0.758298	5.44669
	112.183	1.04122	-0.750965	5.44669
	112.201	1.09859	-0.732181	5.44669
	112.157	1.19402	-0.724229	5.44669
	112.104	1.27987	-0.742891	5.44669
	112.092	1.2924	-0.76383	5.44669
	112.105	1.2688	-0.767598	5.44669
	112.115	1.25472	-0.761992	5.44669
	112.114	1.30645	-0.758345	5.44669
	112.111	1.48848	-0.758817	5.44669
	112.109	1.71853	-0.760312	5.44669
	112.11	1.82664	-0.76077	5.44669
	112.111	1.80226	-0.760431	5.44669
	112.111	1.75554	-0.760126	5.44669
	112.111	1.74494	-0.752248	5.44669
	112.11	1.75716	-0.732069	5.44669
	112.11	1.76605	-0.723726	5.44669
	112.111	1.76543	-0.74272	5.44669
	112.111	1.76201	-0.763937	5.44669
	112.111	1.7608	-0.767704	5.44669
	112.111	1.76151	-0.761998	5.44669
	112.111	1.76223	-0.75831	5.44669
	112.111	1.76229	-0.7588	5.44669
	112.088	1.76205	-0.760317	5.44669
	112.031	1.76193	-0.760779	5.44669
	111.985	1.76197	-0.760433	5.44669
	111.981	1.76202	-0.760124	5.44669
	111.995	1.81123	-0.760117	5.44669
	111.98	1.93799	-0.760224	5.44669
	111.92	2.0396	-0.760272	5.44669
	111.871	2.09675	-0.760253	5.44669
	111.867	2.1432	-0.760229	5.44669
	111.882	2.05326	-0.760225	5.44669
	111.889	1.83739	-0.760232	5.44669
	111.887	1.70414	-0.760237	5.44669
	111.884	1.71321	-0.760236	5.44669
	111.883	1.81169	-0.760234	5.44669
	111.884	2.00478	-0.760233	5.44669
	111.862	2.22278	-0.760234	5.44669
	111.782	2.32191	-0.760234	5.44669
	111.679	2.29806	-0.760234	5.44669
	111.651	2.20555	-0.760234	5.44669
	111.742	2.02023	-0.760234	5.44669
	111.844	1.85255	-0.760234	5.44669
	111.819	1.92709	-0.752363	5.44669
	111.699	2.17799	-0.724208	5.44669
	111.624	2.33112	-0.695534	5.44669
	111.63	2.31789	-0.706156	5.44669
	111.658	2.25979	-0.746409	5.44669
	111.668	2.24045	-0.771421	5.44669
	111.662	2.25305	-0.769478	5.44669
	111.656	2.26521	-0.752203	5.44669
	111.656	2.26582	-0.728717	5.44669
	111.658	2.26176	-0.722337	5.44669
	111.659	2.25984	-0.743329	5.44669
	111.658	2.26048	-0.764686	5.44669
	111.658	2.26143	-0.75993	5.44669
	111.658	2.2616	-0.733617	5.44669
	111.658	2.26133	-0.721636	5.44669
	111.658	2.26116	-0.741293	5.44669
	111.658	2.26118	-0.764082	5.44669
	111.658	2.26125	-0.768272	5.44669
	111.658	2.26128	-0.754314	5.44669
	111.636	2.26126	-0.730031	5.44669
	111.578	2.26125	-0.722137	5.44669
	111.532	2.26125	-0.742778	5.44669
	111.506	2.26125	-0.764526	5.44669
	111.463	2.26125	-0.76793	5.44669
	111.446	2.26125	-0.761883	5.44669
	111.498	2.26125	-0.758182	5.44669
	111.532	2.26125	-0.758787	5.44669
	111.485	2.26125	-0.760357	5.44669
	111.424	2.31044	-0.752929	5.44669
	111.41	2.43722	-0.732272	5.44669
	111.426	2.48965	-0.723569	5.44669
	111.437	2.37083	-0.742582	5.44669
	111.436	2.23808	-0.763935	5.44669
	111.432	2.21451	-0.759881	5.44669
	111.43	2.25021	-0.733863	5.44669
	111.431	2.27329	-0.721757	5.44669
	111.432	2.31941	-0.741256	5.44669
	111.432	2.48589	-0.764024	5.44669
	111.432	2.7114	-0.76039	5.44669
	111.432	2.77395	-0.734045	5.44669
	111.432	2.57674	-0.721652	5.44669
	111.432	2.35084	-0.741147	5.44669
	111.409	2.40552	-0.764015	5.44669
	111.33	2.66884	-0.768295	5.44669
	111.226	2.83424	-0.762218	5.44669
	111.176	2.82173	-0.758192	5.44669
	111.209	2.75957	-0.750802	5.44669
	111.288	2.73828	-0.724279	5.44669
	111.317	2.7515	-0.688248	5.44669
	111.257	2.76462	-0.67822	5.44669
	111.193	2.76541	-0.709748	5.44669
	111.183	2.76108	-0.753761	5.44669
	111.2	2.75899	-0.773175	5.44669
	111.211	2.75965	-0.767592	5.44669
	111.21	2.76067	-0.758659	5.44669
	111.205	2.76086	-0.75695	5.4507
	111.204	2.76058	-0.759417	5.46104
	111.205	2.76039	-0.761059	5.46531
	111.206	2.76042	-0.76087	5.45562
	111.206	2.76049	-0.760207	5.4448
	111.205	2.76051	-0.759997	5.44287
	111.205	2.7605	-0.760144	5.44579
	111.205	2.76048	-0.75241	5.44767
	111.205	2.76048	-0.73213	5.44742
	111.205	2.76049	-0.723694	5.44664
	111.205	2.76049	-0.742684	5.44641
	111.205	2.76049	-0.763934	5.44658
	111.205	2.76049	-0.759844	5.44674
	111.205	2.76049	-0.725978	5.44675
	111.183	2.76049	-0.693608	5.44669
	111.103	2.76049	-0.704719	5.44667
	111.022	2.76049	-0.746491	5.44668
	111.052	2.76049	-0.771966	5.44669
	111.144	2.76049	-0.769677	5.44669
	111.135	2.76049	-0.759963	5.44669
	111.026	2.76049	-0.756755	5.44669
	110.95	2.76049	-0.758872	5.44669
	110.951	2.76049	-0.7609	5.44669
	110.978	2.76049	-0.760997	5.44669
	110.989	2.76049	-0.760317	5.44669
	110.983	2.76049	-0.759998	5.44669
	110.978	2.76049	-0.760106	5.44669
	110.977	2.80968	-0.760264	5.44669
	110.979	2.98564	-0.760292	5.44669
	110.98	3.21404	-0.760248	5.44669
	110.979	3.27443	-0.760219	5.44669
	110.979	3.07529	-0.760223	5.44669
	110.979	2.80015	-0.760235	5.44669
	110.979	2.67954	-0.760238	5.44669
	110.979	2.76394	-0.760236	5.44669
	110.979	2.99562	-0.760233	5.44669
	110.979	3.18534	-0.760233	5.44669
	110.957	3.1527	-0.760234	5.44669
	110.899	3.06688	-0.760234	5.44669
	110.853	3.14017	-0.760234	5.44669
	110.827	3.26602	-0.752363	5.44669
	110.784	3.30293	-0.732079	5.44669
	110.745	3.27528	-0.723689	5.44669
	110.739	3.20164	-0.742701	5.44669
	110.75	3.0745	-0.763942	5.44669
	110.756	3.03061	-0.767713	5.44669
	110.755	3.15313	-0.762	5.44669
	110.753	3.28441	-0.758308	5.44669
	110.752	3.30603	-0.750928	5.44669
	110.752	3.27004	-0.732162	5.44669
	110.753	3.24754	-0.724234	5.44669
	110.753	3.25094	-0.742899	5.44669
	110.753	3.26038	-0.763832	5.44669
	110.753	3.26312	-0.767596	5.44669
	110.753	3.26091	-0.76199	5.44669
	110.73	3.25902	-0.758345	5.44669
	110.651	3.259	-0.758818	5.44669
	110.547	3.25967	-0.760312	5.44669
	110.498	3.25996	-0.76077	5.44669
	110.508	3.25984	-0.760431	5.44669
	110.529	3.25969	-0.760126	5.44669
	110.534	3.25967	-0.760119	5.44669
	110.529	3.25971	-0.760224	5.44669
	110.525	3.25974	-0.760271	5.44669
	110.525	3.25973	-0.760253	5.44669
	110.526	3.25972	-0.760229	5.44669
	110.527	3.25972	-0.760225	5.44669
	110.527	3.25972	-0.760232	5.44669
	110.526	3.25972	-0.760237	5.44669
	110.526	3.25972	-0.760236	5.44669
	110.526	3.25972	-0.760234	5.44669
	110.527	3.25972	-0.760233	5.44669
	110.504	3.25972	-0.760234	5.44669
	110.424	3.30891	-0.760234	5.44669
	110.321	3.43569	-0.760234	5.44669
	110.294	3.53731	-0.760234	5.44669
	110.362	3.54527	-0.760234	5.44669
	110.406	3.46495	-0.760234	5.44669
	110.358	3.32256	-0.752363	5.44669
	110.292	3.2747	-0.724208	5.44669
	110.277	3.45018	-0.695534	5.44669
	110.294	3.66202	-0.706156	5.44669
	110.306	3.60922	-0.746409	5.44669
	110.305	3.40088	-0.771421	5.44669
	110.3	3.36401	-0.769478	5.44669
	110.299	3.47682	-0.752203	5.44669
	110.3	3.59495	-0.728717	5.44669
	110.3	3.66267	-0.722337	5.44669
	110.301	3.6091	-0.743329	5.44669
	110.3	3.50707	-0.764686	5.44669
	110.3	3.47459	-0.767801	5.44669
	110.3	3.54504	-0.761772	5.44669
	110.3	3.69205	-0.75031	5.44669
	110.3	3.79455	-0.730671	5.44669
	110.3	3.79568	-0.723829	5.44669
	110.278	3.76138	-0.74326	5.44669
	110.22	3.74687	-0.764127	5.44669
	110.174	3.75303	-0.767591	5.44669
	110.148	3.76077	-0.761883	5.44669
	110.105	3.76183	-0.758302	5.44669
	110.066	3.75952	-0.758837	5.44669
	110.06	3.75817	-0.760336	5.44669
	110.071	3.75843	-0.760773	5.44669
	110.078	3.75902	-0.760424	5.44669
	110.076	3.75917	-0.760122	5.44669
	110.074	3.75903	-0.752249	5.44669
	110.073	3.75891	-0.7242	5.44669
	110.074	3.75892	-0.695571	5.44669
	110.052	3.75896	-0.706174	5.44669
	109.994	3.75897	-0.746403	5.44669
	109.97	3.75897	-0.771412	5.44669
	110.024	3.75896	-0.769477	5.44669
	110.062	3.75895	-0.760076	5.44669
	109.993	3.75896	-0.756874	5.44669
	109.873	3.75896	-0.758881	5.44669
	109.813	3.75896	-0.760862	5.44669
	109.825	3.75896	-0.760978	5.44669
	109.851	3.75896	-0.760323	5.44669
	109.857	3.75896	-0.760007	5.44669
	109.85	3.75896	-0.760108	5.44669
	109.846	3.75896	-0.760262	5.44669
	109.846	3.75896	-0.760291	5.44669
	109.848	3.75896	-0.760248	5.44669
	109.848	3.75896	-0.76022	5.44669
	109.848	3.75896	-0.760223	5.44669
	109.848	3.80815	-0.760235	5.44669
	109.847	3.98412	-0.760238	5.44669
	109.848	4.16332	-0.760236	5.44669
	109.848	4.09694	-0.760233	5.44669
	109.848	3.84536	-0.760233	5.44268
	109.848	3.73824	-0.760234	5.43234
	109.848	3.87715	-0.752364	5.42806
	109.848	3.98836	-0.732079	5.43775
	109.825	3.93874	-0.723689	5.44858
	109.746	3.9202	-0.742701	5.4505
	109.642	3.93669	-0.763942	5.44759
	109.592	3.85285	-0.767713	5.44571
	109.603	3.79646	-0.762	5.44595
	109.624	3.94777	-0.758308	5.44673
	109.629	4.15256	-0.758798	5.44696
	109.624	4.15458	-0.760317	5.44679
	109.62	4.0779	-0.760779	5.44663
	109.62	4.14268	-0.760433	5.44663
	109.621	4.26173	-0.752253	5.44668
	109.622	4.29881	-0.731962	5.44671
	109.622	4.27364	-0.72368	5.4467
	109.621	4.25018	-0.742738	5.44668
	109.621	4.24934	-0.763961	5.44668
	109.621	4.25733	-0.767707	5.44669
	109.621	4.26098	-0.761991	5.44669
	109.621	4.25967	-0.758306	5.44669
	109.621	4.25782	-0.758801	5.44669
	109.621	4.25751	-0.760319	5.44669
	109.621	4.25804	-0.760779	5.44669
	109.621	4.25837	-0.760432	5.44669
	109.621	4.25832	-0.760123	5.44669
	109.599	4.25819	-0.760117	5.44669
	109.542	4.25814	-0.760225	5.44669
	109.496	4.25818	-0.752401	5.44669
	109.47	4.25821	-0.732098	5.44669
	109.449	4.25821	-0.723684	5.44669
	109.489	4.2582	-0.742692	5.44669
	109.565	4.25819	-0.76394	5.44669
	109.546	4.25819	-0.767715	5.44669
	109.438	4.25819	-0.754131	5.44669
	109.366	4.2582	-0.730152	5.44669
	109.391	4.25819	-0.722253	5.44669
	109.474	4.25819	-0.742784	5.44669
	109.508	4.25819	-0.764487	5.44669
	109.449	4.25819	-0.767911	5.44669
	109.383	4.20901	-0.761889	5.44669
	109.372	4.08223	-0.758191	5.44669
	109.39	4.0298	-0.758789	5.44669
	109.401	4.14862	-0.760355	5.44669
	109.399	4.28137	-0.760798	5.44669
	109.395	4.30493	-0.760428	5.44669
	109.393	4.26923	-0.760115	5.44669
	109.394	4.24616	-0.760115	5.44669
	109.395	4.24922	-0.760227	5.44669
	109.395	4.25871	-0.760273	5.44669
	109.395	4.2616	-0.760253	5.44669
	109.395	4.25944	-0.760228	5.44669
	109.395	4.2575	-0.752354	5.44669
	109.395	4.25746	-0.732077	5.44669
	109.395	4.30732	-0.723692	5.44669
	109.395	4.48358	-0.742702	5.44669
	109.395	4.66268	-0.763942	5.44669
	109.395	4.64533	-0.767712	5.44669
	109.373	4.52051	-0.762	5.44669
	109.293	4.41667	-0.758308	5.44669
	109.212	4.31002	-0.758799	5.44669
	109.22	4.23603	-0.752447	5.44669
	109.254	4.28166	-0.732624	5.44669
	109.221	4.48076	-0.723888	5.44669
	109.166	4.67067	-0.74259	5.44669
	109.15	4.6005	-0.763825	5.44669
	109.162	4.39272	-0.767703	5.44669
	109.173	4.36226	-0.762037	5.44669
	109.173	4.47756	-0.758327	5.44669
	109.169	4.59445	-0.758793	5.44669
	109.167	4.70996	-0.760308	5.44669
	109.168	4.78302	-0.760777	5.44669
	109.169	4.78305	-0.760435	5.44669
	109.169	4.75875	-0.760125	5.44669
	109.169	4.74883	-0.760117	5.44669
	109.169	4.75335	-0.760224	5.44669
	109.169	4.75878	-0.752401	5.44669
	109.169	4.75945	-0.724227	5.44669
	109.169	4.7578	-0.695529	5.44669
	109.169	4.75687	-0.706147	5.44669
	109.169	4.70787	-0.746407	5.44669
	109.169	4.58151	-0.771423	5.44669
	109.169	4.47999	-0.76948	5.44669
	109.169	4.47193	-0.760073	5.44669
	109.146	4.55217	-0.756871	5.44669
	109.067	4.69456	-0.758881	5.44669
	108.963	4.79164	-0.760863	5.44669
	108.913	4.79214	-0.760978	5.44669
	108.924	4.7595	-0.760322	5.44669
	108.945	4.74591	-0.760007	5.44669
	108.95	4.75186	-0.760107	5.44669
	108.945	4.75919	-0.752391	5.44669
	108.941	4.76015	-0.732135	5.44669
	108.941	4.75794	-0.723703	5.44669
	108.942	4.75668	-0.742686	5.44669
	108.943	4.75693	-0.763931	5.44669
	108.943	4.75749	-0.767713	5.44669
	108.942	4.75763	-0.762004	5.44669
	108.92	4.75749	-0.758309	5.44669
	108.84	4.75739	-0.758798	5.44669
	108.737	4.75739	-0.760316	5.44669
	108.687	4.75743	-0.760779	5.44669
	108.698	4.75744	-0.752562	5.44669
	108.719	4.75744	-0.731968	5.44669
	108.724	4.75743	-0.723572	5.44669
	108.718	4.80662	-0.742691	5.44669
	108.714	4.9334	-0.76398	5.44669
	108.715	4.98583	-0.759861	5.44669
	108.716	4.86701	-0.733839	5.44669
	108.717	4.78345	-0.721754	5.44669
	108.694	4.93585	-0.741263	5.44669
	108.636	5.19995	-0.764028	5.44669
	108.613	5.3326	-0.768259	5.44669
	108.666	5.25717	-0.762198	5.44669
	108.704	5.07416	-0.758197	5.4507
	108.658	5.00781	-0.758681	5.46505
	108.595	5.14083	-0.752437	5.47966
	108.559	5.28449	-0.732661	5.47425
	108.517	5.30758	-0.723907	5.45373
	108.482	5.2678	-0.742585	5.44099
	108.478	5.24319	-0.763816	5.44198
	108.488	5.24706	-0.767701	5.44677
	108.493	5.25743	-0.76204	5.4484
	108.492	5.2604	-0.758329	5.44738
	108.49	5.25796	-0.758793	5.44637
	108.489	5.25588	-0.752437	5.44631
	108.49	5.25588	-0.732622	5.44664
	108.49	5.25662	-0.723891	5.4468
	108.49	5.25693	-0.742592	5.44675
	108.49	5.25679	-0.755954	5.44667
	108.49	5.25663	-0.739547	5.44666
	108.49	5.25661	-0.725492	5.44668
	108.49	5.25666	-0.740794	5.44669
	108.49	5.25668	-0.762501	5.44669
	108.468	5.25668	-0.767787	5.44669
	108.41	5.25666	-0.762543	5.44668
	108.386	5.25666	-0.758509	5.44669
	108.418	5.25666	-0.75869	5.44669
	108.421	5.25667	-0.7602	5.44669
	108.408	5.25667	-0.760769	5.44669
	108.423	5.25667	-0.752599	5.44669
	108.393	5.25667	-0.731987	5.44669
	108.301	5.25667	-0.723567	5.44669
	108.24	5.25667	-0.742682	5.44669
	108.241	5.25667	-0.756107	5.44669
	108.263	5.25667	-0.739579	5.44669
	108.271	5.25667	-0.717581	5.44669
	108.267	5.25667	-0.71261	5.44669
	108.262	5.30586	-0.725959	5.44669
	108.262	5.43263	-0.750265	5.44669
	108.263	5.48506	-0.766255	5.44669
	108.264	5.36625	-0.765985	5.44669
	108.264	5.28268	-0.760453	5.44669
	108.264	5.38589	-0.758274	5.44669
	108.263	5.52322	-0.751463	5.44669
	108.264	5.60344	-0.732398	5.44669
	108.241	5.69602	-0.724143	5.44669
	108.184	5.77254	-0.742777	5.44669
	108.16	5.78218	-0.763813	5.44669
	108.192	5.71149	-0.767631	5.44669
	108.172	5.57255	-0.762012	5.44669
	108.101	5.5227	-0.758342	5.44669
	108.093	5.59775	-0.758808	5.44669
	108.117	5.60508	-0.760309	5.44669
	108.086	5.57485	-0.760772	5.44669
	108.035	5.65691	-0.760433	5.44669
	108.02	5.76664	-0.752255	5.44669
	108.031	5.79366	-0.731963	5.44669
	108.041	5.7676	-0.723679	5.44669
	108.041	5.74733	-0.742738	5.44669
	108.038	5.74815	-0.763961	5.44669
	108.036	5.7557	-0.767707	5.44669
	108.037	5.75857	-0.761991	5.44669
	108.037	5.75709	-0.758306	5.44669
	108.038	5.75545	-0.758801	5.44669
	108.037	5.75529	-0.760319	5.44669
	108.037	5.75581	-0.760779	5.44669
	108.037	5.75608	-0.760432	5.44669
	108.037	5.75601	-0.760123	5.44669
	108.015	5.75589	-0.760117	5.44669
	107.958	5.75586	-0.760225	5.44669
	107.934	5.75589	-0.752401	5.44669
	107.988	5.75591	-0.732098	5.44669
	108.048	5.75591	-0.715813	5.44669
	108.058	5.7559	-0.714536	5.44669
	108.02	5.7559	-0.727395	5.44669
	107.93	5.7559	-0.750182	5.44669
	107.85	5.7559	-0.76571	5.44669
	107.862	5.7559	-0.765786	5.44669
	107.898	5.7559	-0.760564	5.44669
	107.864	5.7559	-0.75052	5.44669
	107.808	5.7559	-0.731188	5.44669
	107.792	5.7559	-0.723971	5.44669
	107.804	5.7559	-0.735265	5.44669
	107.815	5.7559	-0.735869	5.44669
	107.815	5.7559	-0.731047	5.44669
	107.811	5.7559	-0.744387	5.44669
	107.81	5.7559	-0.762025	5.44669
	107.81	5.7559	-0.766309	5.44669
	107.811	5.7559	-0.762093	5.44669
	107.811	5.7559	-0.758846	5.44669
	107.811	5.7559	-0.758991	5.44669
	107.811	5.7559	-0.760207	5.44669
	107.811	5.7559	-0.760665	5.44669
	107.811	5.7559	-0.760424	5.44669
	107.811	5.7559	-0.760161	5.44669
	107.811	5.7559	-0.760136	5.44669
	107.811	5.7559	-0.760219	5.44669
	107.811	5.7559	-0.760263	5.44669
	107.789	5.7559	-0.760251	5.44669
	107.709	5.7559	-0.760231	5.44669
	107.605	5.80509	-0.760227	5.44669
	107.556	5.93187	-0.760232	5.44669
	107.566	5.9843	-0.760236	5.44669
	107.587	5.86548	-0.760236	5.44669
	107.592	5.73273	-0.760234	5.44669
	107.587	5.70916	-0.760234	5.44669
	107.583	5.79406	-0.760234	5.44669
	107.583	5.94391	-0.760234	5.44669
	107.585	5.99327	-0.760234	5.44669
	107.585	5.91415	-0.760234	5.44669
	107.585	5.90529	-0.760234	5.44669
	107.585	5.93632	-0.760234	5.44669
	107.585	5.90433	-0.752363	5.44669
	107.585	5.92146	-0.732079	5.44669
	107.585	5.9466	-0.723689	5.44669
	107.585	5.90288	-0.742701	5.44669
	107.585	5.91721	-0.763942	5.44669
	107.585	5.94533	-0.767713	5.44669
	107.585	5.85467	-0.762	5.44669
	107.585	5.7421	-0.758308	5.44669
	107.585	5.76613	-0.758798	5.44669
	107.585	5.96995	-0.760317	5.44669
	107.585	6.2187	-0.760779	5.44669
	107.585	6.32686	-0.760433	5.44669
	107.585	6.24667	-0.760124	5.44669
	107.585	6.07037	-0.760117	5.44669
	107.585	6.00852	-0.760224	5.44669
	107.585	6.14105	-0.760272	5.44669
	107.585	6.2829	-0.760253	5.44669
	107.585	6.3054	-0.760229	5.44669
	107.585	6.26602	-0.760225	5.44669
	107.585	6.24178	-0.752362	5.44669
	107.585	6.19648	-0.732081	5.44669
	107.585	6.07995	-0.723691	5.44669
	107.585	6.03043	-0.742701	5.44669
	107.585	6.14683	-0.763942	5.44669
	107.585	6.27753	-0.767712	5.44669
	107.585	6.3011	-0.762	5.44669
	107.585	6.26613	-0.758308	5.44669
	107.585	6.24336	-0.750928	5.44669
	107.585	6.24629	-0.732162	5.44669
	107.585	6.25562	-0.724234	5.44669
	107.585	6.25849	-0.742899	5.44669
	107.585	6.25637	-0.755961	5.44669
	107.562	6.25446	-0.73944	5.44669
	107.483	6.25442	-0.725445	5.44669
	107.379	6.25508	-0.740812	5.44669
	107.329	6.25537	-0.754655	5.44669
	107.34	6.25526	-0.739635	5.44669
	107.361	6.25511	-0.725991	5.44669
	107.366	6.25508	-0.740971	5.44669
	107.361	6.30432	-0.762398	5.44669
	107.357	6.43112	-0.75981	5.44669
	107.357	6.48355	-0.73438	5.44669
	107.358	6.41391	-0.714128	5.44669
	107.359	6.40792	-0.713018	5.44669
	107.359	6.4368	-0.727358	5.44669
	107.358	6.35368	-0.750706	5.44669
	107.358	6.244	-0.765942	5.44669
	107.358	6.21737	-0.765697	5.44669
	107.358	6.29277	-0.760444	5.44669
	107.358	6.43974	-0.758372	5.44669
	107.358	6.49127	-0.759379	5.44669
	107.358	6.36489	-0.760537	5.44669
	107.358	6.27848	-0.760665	5.44669
	107.336	6.38318	-0.760307	5.44669
	107.256	6.52215	-0.760111	5.44669
	107.153	6.55333	-0.760157	5.44669
	107.125	6.51862	-0.760245	5.44669
	107.216	6.49325	-0.760266	5.44669
	107.318	6.495	-0.752373	5.44669
	107.293	6.55395	-0.732071	5.44669
	107.174	6.68419	-0.723683	5.44669
	107.099	6.7838	-0.742701	5.44669
	107.104	6.78968	-0.763945	5.44669
	107.133	6.75839	-0.767714	5.44669
	107.142	6.74346	-0.761999	5.44669
	107.136	6.74837	-0.758307	5.44669
	107.13	6.75574	-0.750928	5.44669
	107.13	6.75708	-0.732162	5.44669
	107.11	6.75502	-0.724234	5.44669
	107.031	6.75368	-0.742899	5.44669
	106.927	6.75385	-0.763832	5.44669
	106.877	6.7544	-0.767596	5.44669
	106.887	6.75457	-0.76199	5.44669
	106.909	6.75445	-0.758345	5.44669
	106.914	6.75434	-0.758818	5.44669
	106.908	6.75433	-0.760312	5.44669
	106.904	6.75437	-0.76077	5.44669
	106.904	6.75439	-0.760431	5.44669
	106.906	6.75438	-0.760126	5.44669
	106.906	6.75437	-0.752248	5.44669
	106.906	6.75437	-0.732069	5.44669
	106.906	6.75437	-0.723726	5.44669
	106.906	6.75437	-0.74272	5.44669
	106.906	6.75437	-0.763937	5.44669
	106.906	6.75437	-0.767704	5.44669
	106.884	6.75437	-0.761998	5.44669
	106.826	6.75437	-0.75831	5.44669
	106.802	6.75437	-0.7588	5.44669
	106.834	6.75437	-0.760317	5.44669
	106.814	6.80356	-0.752908	5.44669
	106.744	6.93034	-0.732277	5.44669
	106.735	6.98277	-0.723579	5.44669
	106.759	6.91315	-0.742584	5.44669
	106.728	6.90716	-0.763933	5.44669
	106.677	6.98522	-0.76775	5.44669
	106.662	7.07808	-0.762019	5.44669
	106.673	7.19679	-0.758303	5.44669
	106.683	7.27974	-0.758789	5.44669
	106.683	7.28278	-0.760315	5.44669
	106.68	7.25623	-0.760782	5.44669
	106.678	7.24429	-0.760435	5.44669
	106.679	7.24877	-0.760123	5.44669
	106.68	7.25489	-0.760117	5.44669
	106.68	7.25587	-0.760224	5.44669
	106.68	7.2541	-0.760272	5.44669
	106.679	7.25301	-0.760253	5.44669
	106.679	7.25319	-0.760229	5.44669
	106.68	7.25364	-0.760225	5.44669
	106.68	7.25378	-0.760232	5.44669
	106.657	7.25367	-0.760237	5.44669
	106.577	7.25358	-0.760236	5.44669
	106.474	7.25358	-0.760234	5.44669
	106.447	7.25361	-0.760233	5.44669
	106.515	7.25362	-0.752363	5.44669
	106.56	7.25362	-0.732079	5.44669
	106.511	7.25361	-0.723689	5.44669
	106.445	7.25361	-0.742701	5.44669
	106.43	7.25361	-0.763942	5.44669
	106.447	7.25361	-0.767713	5.44669
	106.459	7.25361	-0.762	5.44669
	106.458	7.25361	-0.758308	5.44669
	106.453	7.25361	-0.758798	5.44669
	106.452	7.25361	-0.760317	5.44669
	106.453	7.25361	-0.760779	5.44669
	106.454	7.25361	-0.760433	5.44669
	106.454	7.25361	-0.760124	5.44669
	106.453	7.25361	-0.760117	5.44669
	106.453	7.25361	-0.760224	5.44669
	106.453	7.25361	-0.760272	5.44669
	106.453	7.25361	-0.760253	5.44669
	106.431	7.25361	-0.752358	5.44669
	106.351	7.25361	-0.73207	5.44669
	106.248	7.25361	-0.723687	5.44669
	106.198	7.3028	-0.734832	5.44669
	106.209	7.42958	-0.735788	5.44669
	106.23	7.48201	-0.731168	5.44669
	106.235	7.36319	-0.744466	5.44669
	106.229	7.27963	-0.762016	5.44669
	106.225	7.43203	-0.766277	5.44669
	106.225	7.64694	-0.762083	5.44669
	106.227	7.65282	-0.750982	5.44669
	106.228	7.57414	-0.730842	5.44669
	106.227	7.58754	-0.723662	5.44669
	106.227	7.53041	-0.743129	5.44669
	106.227	7.38897	-0.764131	5.44669
	106.227	7.38136	-0.76764	5.44669
	106.227	7.43342	-0.761902	5.44669
	106.227	7.40952	-0.758293	5.44669
	106.227	7.42253	-0.758827	5.44669
	106.205	7.49224	-0.760335	5.44669
	106.147	7.57484	-0.760776	5.44669
	106.101	7.64304	-0.760426	5.44669
	106.075	7.6023	-0.760122	5.44669
	106.054	7.50548	-0.752248	5.44669
	106.073	7.47061	-0.73207	5.44669
	106.113	7.53822	-0.723727	5.44669
	106.127	7.68488	-0.742719	5.44669
	106.097	7.78825	-0.763937	5.44669
	106.032	7.78987	-0.767704	5.44669
	105.985	7.75546	-0.761998	5.44669
	105.984	7.74073	-0.75831	5.44669
	105.999	7.74684	-0.7588	5.44669
	106.006	7.75463	-0.760317	5.44669
	106.003	7.75573	-0.760779	5.44669
	106	7.75342	-0.760433	5.44669
	105.999	7.75206	-0.760124	5.44669
	106	7.75231	-0.760117	5.44669
	106.001	7.7529	-0.760224	5.44669
	106.001	7.75306	-0.760272	5.44669
	106.001	7.75292	-0.760253	5.44669
	106.001	7.7528	-0.760229	5.44669
	106.001	7.7528	-0.760225	5.44669
	106.001	7.75284	-0.760232	5.44669
	106.001	7.75286	-0.760237	5.44669
	106.001	7.75285	-0.760236	5.44669
	105.978	7.75284	-0.760234	5.44669
	105.899	7.75284	-0.760233	5.44669
	105.817	7.75285	-0.760234	5.44669
	105.825	7.75285	-0.752364	5.44669
	105.882	7.75285	-0.732079	5.44669
	105.907	7.75285	-0.723689	5.44669
	105.875	7.75285	-0.742701	5.44669
	105.805	7.75285	-0.763942	5.44669
	105.757	7.75285	-0.767713	5.44669
	105.757	7.75285	-0.762	5.44669
	105.773	7.75285	-0.750437	5.44669
	105.78	7.75285	-0.730643	5.44669
	105.777	7.75285	-0.723772	5.44669
	105.773	7.75285	-0.743246	5.44669
	105.773	7.75285	-0.764141	5.44669
	105.774	7.75285	-0.759731	5.44669
	105.775	7.75285	-0.733727	5.44669
	105.775	7.75285	-0.721753	5.44669
	105.774	7.75285	-0.741303	5.44669
	105.774	7.75285	-0.764045	5.44669
	105.774	7.75285	-0.760382	5.44669
	105.774	7.75285	-0.726163	5.44669
	105.774	7.75285	-0.693495	5.44669
	105.774	7.75285	-0.696735	5.44669
	105.752	7.75285	-0.718328	5.44669
	105.695	7.75285	-0.735458	5.44669
	105.671	7.75285	-0.752162	5.44669
	105.725	7.75285	-0.763666	5.44669
	105.785	7.75285	-0.764225	5.44669
	105.796	7.75285	-0.760636	5.44669
	105.779	7.75285	-0.758976	5.44669
	105.747	7.75285	-0.759563	5.44669
	105.691	7.75285	-0.7604	5.44669
	105.649	7.75285	-0.760542	5.44669
	105.624	7.75285	-0.760304	5.44669
	105.58	7.75285	-0.760154	5.44669
	105.54	7.75285	-0.760176	5.44669
	105.534	7.75285	-0.752367	5.44669
	105.545	7.75285	-0.732101	5.44669
	105.552	7.75285	-0.723697	5.44669
	105.551	7.75285	-0.742696	5.44669
	105.548	7.75285	-0.763937	5.44669
	105.547	7.75285	-0.767712	5.44669
	105.548	7.75285	-0.762001	5.44669
	105.548	7.75285	-0.758309	5.44669
	105.548	7.75285	-0.758798	5.44669
	105.548	7.75285	-0.760317	5.44669
	105.548	7.75285	-0.760779	5.44669
	105.548	7.75285	-0.760433	5.44669
	105.548	7.75285	-0.760124	5.44669
	105.548	7.75285	-0.760117	5.44669
	105.548	7.80204	-0.760224	5.44669
	105.548	7.92881	-0.760272	5.44669
	105.548	7.98124	-0.752383	5.44669
	105.548	7.91162	-0.732073	5.44669
	105.548	7.95483	-0.72368	5.44669
	105.526	8.11047	-0.734828	5.44669
	105.446	8.12898	-0.735789	5.44669
	105.343	8.02726	-0.731169	5.44669
	105.293	7.96949	-0.744466	5.44669
	105.303	8.02929	-0.762015	5.44669
	105.325	8.18082	-0.766277	5.44669
	105.33	8.28901	-0.762083	5.44669
	105.324	8.29091	-0.758853	5.44669
	105.32	8.25491	-0.758997	5.44669
	105.32	8.23941	-0.760207	5.44669
	105.322	8.24576	-0.760662	5.44669
	105.322	8.25394	-0.760423	5.44669
	105.322	8.25511	-0.760161	5.44669
	105.322	8.25269	-0.760136	5.44669
	105.322	8.25126	-0.760219	5.44669
	105.299	8.25152	-0.752392	5.44669
	105.22	8.25214	-0.732096	5.44669
	105.116	8.2523	-0.723686	5.44669
	105.067	8.25216	-0.742693	5.44669
	105.077	8.25203	-0.76394	5.44669
	105.098	8.25204	-0.767714	5.44669
	105.103	8.25208	-0.762001	5.44669
	105.098	8.2521	-0.758308	5.44669
	105.094	8.25209	-0.758798	5.44669
	105.094	8.25208	-0.760317	5.44669
	105.095	8.25208	-0.760779	5.44669
	105.096	8.25208	-0.760433	5.44669
	105.096	8.25208	-0.760124	5.44669
	105.095	8.25208	-0.760117	5.44669
	105.095	8.25208	-0.760224	5.44669
	105.095	8.25208	-0.760272	5.44669
	105.096	8.25208	-0.752383	5.44669
	105.096	8.25208	-0.732073	5.44669
	105.096	8.25208	-0.72368	5.44669
	105.073	8.25208	-0.742699	5.44669
	104.993	8.25208	-0.763945	5.44669
	104.89	8.25208	-0.759844	5.44669
	104.84	8.25208	-0.733844	5.44669
	104.851	8.25208	-0.721762	5.44669
	104.872	8.30127	-0.741265	5.44669
	104.877	8.47724	-0.764026	5.44669
	104.871	8.65644	-0.768258	5.44669
	104.867	8.59006	-0.754328	5.44669
	104.868	8.38768	-0.730042	5.44669
	104.869	8.40733	-0.722137	5.44669
	104.87	8.64786	-0.742774	5.44669
	104.869	8.81622	-0.764525	5.44669
	104.869	8.81305	-0.767931	5.44669
	104.869	8.75375	-0.761884	5.44669
	104.869	8.73034	-0.758182	5.44669
	104.869	8.74166	-0.758787	5.44669
	104.869	8.70554	-0.760357	5.44669
	104.869	8.58022	-0.752929	5.44669
	104.869	8.47456	-0.732272	5.44669
	104.869	8.46439	-0.715698	5.44669
	104.869	8.54522	-0.714426	5.44669
	104.869	8.6886	-0.72739	5.44669
	104.869	8.78589	-0.742348	5.44669
	104.869	8.73694	-0.737572	5.44669
	104.869	8.57733	-0.729235	5.44669
	104.869	8.51133	-0.735151	5.44669
	104.869	8.63617	-0.733942	5.44669
	104.869	8.77628	-0.73028	5.44669
	104.869	8.80078	-0.74475	5.44669
	104.847	8.76286	-0.76245	5.44669
	104.767	8.73852	-0.766358	5.44669
	104.664	8.74185	-0.761963	5.44669
	104.614	8.7519	-0.758774	5.44669
	104.624	8.75493	-0.759007	5.44669
	104.646	8.75262	-0.760239	5.44669
	104.651	8.75058	-0.760672	5.44669
	104.645	8.75055	-0.760416	5.44669
	104.641	8.75126	-0.760155	5.44669
	104.641	8.75157	-0.760136	5.44669
	104.643	8.75145	-0.760221	5.44669
	104.643	8.75128	-0.760264	5.44669
	104.643	8.75126	-0.760251	5.44669
	104.643	8.75131	-0.760231	5.44669
	104.643	8.80053	-0.760227	5.44669
	104.643	8.9273	-0.760232	5.44669
	104.643	8.97972	-0.760236	5.44669
	104.643	8.86089	-0.760236	5.44669
	104.643	8.77733	-0.760234	5.44669
	104.643	8.92974	-0.760234	5.44669
	104.621	9.19384	-0.760234	5.44669
	104.541	9.2773	-0.760234	5.44669
	104.46	9.07509	-0.760234	5.44669
	104.467	8.79046	-0.760234	5.44669
	104.502	8.66696	-0.760234	5.44669
	104.469	8.75353	-0.760234	5.44669
	104.414	8.93795	-0.760234	5.44669
	104.398	9.00094	-0.760234	5.44669
	104.41	8.866	-0.760234	5.44669
	104.421	8.77193	-0.752363	5.44669
	104.421	8.92566	-0.732079	5.4507
	104.417	9.19405	-0.723689	5.46104
	104.415	9.32803	-0.742701	5.46531
	104.416	9.25163	-0.763942	5.45562
	104.417	9.06774	-0.767713	5.4448
	104.417	9.00137	-0.762	5.44287
	104.417	9.13469	-0.758308	5.44579
	104.417	9.2293	-0.758798	5.44767
	104.417	9.12555	-0.760317	5.44742
	104.417	9.03327	-0.760779	5.44664
	104.417	9.12747	-0.760433	5.44641
	104.417	9.26411	-0.760124	5.44658
	104.394	9.29806	-0.760117	5.44674
	104.315	9.26533	-0.760224	5.44675
	104.233	9.23981	-0.760272	5.44669
	104.263	9.24079	-0.760253	5.44667
	104.355	9.25028	-0.760229	5.44668
	104.346	9.25391	-0.752354	5.44669
	104.237	9.25206	-0.732077	5.44669
	104.161	9.24999	-0.723692	5.44669
	104.162	9.24978	-0.742702	5.44669
	104.189	9.25043	-0.763942	5.44669
	104.2	9.25078	-0.759841	5.44669
	104.195	9.25069	-0.725973	5.44669
	104.189	9.25053	-0.693608	5.44669
	104.188	9.2505	-0.70472	5.44669
	104.19	9.25054	-0.746492	5.44669
	104.191	9.25057	-0.771966	5.44669
	104.191	9.25057	-0.769677	5.44669
	104.19	9.25055	-0.759963	5.44669
	104.19	9.25055	-0.756755	5.44669
	104.168	9.25055	-0.758872	5.44669
	104.111	9.25056	-0.7609	5.44669
	104.065	9.25056	-0.760997	5.44669
	104.061	9.25056	-0.760317	5.44669
	104.097	9.25055	-0.759998	5.44669
	104.162	9.25055	-0.760106	5.44669
	104.184	9.25055	-0.752394	5.44669
	104.104	9.25055	-0.732137	5.44669
	103.986	9.25055	-0.723703	5.44669
	103.952	9.25055	-0.742686	5.44669
	104.023	9.25055	-0.75606	5.44669
	104.071	9.25055	-0.739558	5.44669
	104.023	9.25055	-0.725459	5.44669
	103.956	9.25055	-0.740776	5.44669
	103.941	9.25055	-0.762506	5.44669
	103.957	9.25055	-0.767795	5.44669
	103.97	9.25055	-0.762545	5.44669
	103.969	9.25055	-0.758507	5.44669
	103.964	9.29974	-0.758688	5.44669
	103.962	9.42652	-0.7602	5.44669
	103.963	9.47895	-0.760769	5.44669
	103.964	9.36013	-0.76047	5.44268
	103.964	9.27657	-0.760143	5.43234
	103.964	9.42897	-0.760112	5.42806
	103.964	9.64388	-0.760215	5.43775
	103.964	9.60057	-0.76027	5.44858
	103.964	9.39512	-0.760256	5.4505
	103.964	9.35609	-0.760231	5.44759
	103.964	9.46696	-0.760225	5.44571
	103.964	9.58505	-0.760232	5.44595
	103.964	9.70264	-0.760236	5.44673
	103.942	9.72694	-0.760236	5.44696
	103.884	9.59965	-0.760234	5.44679
	103.861	9.52253	-0.760233	5.44663
	103.914	9.63146	-0.752363	5.44663
	103.952	9.76889	-0.732079	5.44668
	103.883	9.79793	-0.715819	5.44671
	103.763	9.76286	-0.714545	5.4467
	103.703	9.73811	-0.727397	5.44668
	103.715	9.69105	-0.750179	5.44668
	103.741	9.57398	-0.765708	5.44669
	103.747	9.52485	-0.765786	5.44669
	103.741	9.6416	-0.760564	5.44669
	103.736	9.77232	-0.758391	5.44669
	103.736	9.79576	-0.759344	5.44669
	103.738	9.71154	-0.760516	5.44669
	103.738	9.56202	-0.760669	5.44669
	103.738	9.51255	-0.760316	5.44669
	103.738	9.6407	-0.752243	5.44669
	103.738	9.72712	-0.731999	5.44669
	103.738	9.62179	-0.723699	5.44669
	103.738	9.53175	-0.742733	5.44669
	103.738	9.62745	-0.763952	5.44669
	103.738	9.76393	-0.767705	5.44669
	103.738	9.79728	-0.761993	5.44669
	103.738	9.76435	-0.758308	5.44669
	103.715	9.73896	-0.758801	5.44669
	103.636	9.74007	-0.760318	5.44669
	103.532	9.74957	-0.760779	5.44669
	103.505	9.75315	-0.760432	5.44669
	103.573	9.75128	-0.760124	5.44669
	103.618	9.74922	-0.760117	5.44669
	103.569	9.74902	-0.760225	5.44669
	103.503	9.74967	-0.760272	5.44669
	103.488	9.75001	-0.760253	5.44669
	103.505	9.74993	-0.760229	5.44669
	103.517	9.74977	-0.760225	5.44669
	103.516	9.74973	-0.760232	5.44669
	103.511	9.74977	-0.760237	5.44669
	103.51	9.7498	-0.760236	5.44669
	103.511	9.7498	-0.760234	5.44669
	103.512	9.74979	-0.760233	5.44669
	103.512	9.74979	-0.752363	5.44669
	103.512	9.74979	-0.732079	5.44669
	103.511	9.74979	-0.723689	5.44669
	103.511	9.74979	-0.742701	5.4507
	103.511	9.74979	-0.763942	5.46104
	103.511	9.74979	-0.767713	5.46531
	103.511	9.74979	-0.762	5.45562
	103.511	9.74979	-0.758308	5.4448
	103.489	9.74979	-0.758798	5.44287
	103.432	9.74979	-0.760317	5.44579
	103.386	9.74979	-0.760779	5.44767
	103.36	9.74979	-0.760433	5.44742
	103.316	9.74979	-0.760124	5.44664
	103.277	9.79898	-0.760117	5.44641
	103.272	9.92576	-0.760224	5.44658
	103.282	9.97819	-0.760272	5.44674
	103.289	9.85937	-0.760253	5.44675
	103.288	9.72662	-0.760229	5.44669
	103.285	9.70305	-0.760225	5.44667
	103.284	9.73875	-0.760232	5.44668
	103.285	9.76183	-0.760237	5.44669
	103.285	9.80795	-0.760236	5.44669
	103.285	9.97443	-0.752363	5.44669
	103.285	10.1999	-0.732078	5.44669
	103.285	10.2625	-0.723689	5.44669
	103.285	10.1145	-0.742701	5.44669
	103.285	9.96615	-0.763942	5.44669
	103.285	9.94649	-0.767713	5.44669
	103.285	9.98937	-0.762	5.44669
	103.285	9.96487	-0.758308	5.44669
	103.285	9.83316	-0.758798	5.44669
	103.285	9.72068	-0.760317	5.44669
	103.285	9.75912	-0.760779	5.44669
	103.285	9.91972	-0.760433	5.44669
	103.285	10.0391	-0.752253	5.44669
	103.285	10.0424	-0.731962	5.44669
	103.263	10.003	-0.72368	5.44669
	103.183	10.0348	-0.742738	5.44669
	103.102	10.1683	-0.763961	5.44669
	103.132	10.2789	-0.767707	5.44669
	103.224	10.2883	-0.761991	5.44669
	103.237	10.2545	-0.758306	5.44669
	103.186	10.2373	-0.758801	5.44669
	103.133	10.2422	-0.760319	5.44669
	103.081	10.2503	-0.760779	5.44669
	103.047	10.252	-0.760432	5.44669
	103.047	10.299	-0.760123	5.44669
	103.058	10.4243	-0.760117	5.44669
	103.063	10.4768	-0.760225	5.44669
	103.061	10.3586	-0.760272	5.44669
	103.058	10.2261	-0.760253	5.44669
	103.058	10.2024	-0.760229	5.44669
	103.059	10.2379	-0.760225	5.44669
	103.059	10.261	-0.760232	5.44669
	103.059	10.258	-0.760237	5.44669
	103.059	10.2485	-0.760236	5.44669
	103.059	10.2456	-0.760234	5.44669
	103.059	10.2478	-0.760233	5.44669
	103.059	10.2497	-0.760234	5.44669
	103.059	10.2498	-0.752364	5.44669
	103.037	10.2491	-0.724208	5.44669
	102.979	10.2488	-0.695534	5.44669
	102.933	10.2981	-0.706156	5.44669
	102.929	10.425	-0.746409	5.44669
	102.966	10.5267	-0.771421	5.44669
	103.008	10.5346	-0.769478	5.44669
	102.972	10.4542	-0.760074	5.44669
	102.869	10.3119	-0.756872	5.44669
	102.805	10.2148	-0.758882	5.44669
	102.809	10.2635	-0.760862	5.44669
	102.833	10.4229	-0.760978	5.44669
	102.841	10.4889	-0.760322	5.44669
	102.836	10.4134	-0.752136	5.44669
	102.831	10.4492	-0.731952	5.44669
	102.831	10.6531	-0.723717	5.44669
	102.832	10.8006	-0.742757	5.44669
	102.833	10.8018	-0.763956	5.44669
	102.833	10.7517	-0.767698	5.44669
	102.833	10.6814	-0.761989	5.44669
	102.832	10.5145	-0.750438	5.44669
	102.833	10.3466	-0.730647	5.44669
	102.833	10.4145	-0.715903	5.44669
	102.81	10.6627	-0.71509	5.44669
	102.753	10.817	-0.727595	5.44669
	102.729	10.8053	-0.750069	5.44669
	102.783	10.7473	-0.765591	5.44669
	102.843	10.7276	-0.765777	5.44669
	102.854	10.7399	-0.760602	5.44669
	102.815	10.7521	-0.75841	5.44669
	102.725	10.7528	-0.759338	5.44669
	102.623	10.7488	-0.760507	5.44669
	102.578	10.7469	-0.760667	5.44669
	102.589	10.7475	-0.760318	5.44669
	102.61	10.7484	-0.760116	5.44669
	102.614	10.7486	-0.760155	5.44669
	102.608	10.7483	-0.760243	5.44669
	102.604	10.7482	-0.760266	5.44669
	102.605	10.7482	-0.760244	5.44669
	102.606	10.7483	-0.760227	5.44669
	102.607	10.7483	-0.760228	5.44669
	102.607	10.7483	-0.760234	5.44669
	102.606	10.7483	-0.760236	5.44669
	102.606	10.7483	-0.760235	5.44669
	102.606	10.7483	-0.760234	5.44669
	102.606	10.7483	-0.760234	5.44669
	102.606	10.7483	-0.760234	5.44669
	102.606	10.7483	-0.760234	5.44669
	102.606	10.7483	-0.760234	5.44669
	102.606	10.7483	-0.760234	5.44669
	102.606	10.7483	-0.760234	5.44669
	102.606	10.7483	-0.760234	5.44669
	102.606	10.7483	-0.760234	5.44669
	102.606	10.7483	-0.760234	5.44669
	102.606	10.7483	-0.760234	5.44669
	102.606	10.7483	-0.760234	5.44669
	102.606	10.7483	-0.760234	5.44669
	102.606	10.7483	-0.760234	5.44669
	102.606	10.7483	-0.760234	5.44669
	102.606	10.7483	-0.760234	5.44669
	102.606	10.7483	-0.760234	5.44669
	102.606	10.7483	-0.760234	5.44669
	102.606	10.7483	-0.760234	5.44669
	102.606	10.7483	-0.760234	5.44669
	102.606	10.7483	-0.760234	5.44669
	102.606	10.7483	-0.760234	5.44669
	102.606	10.7483	-0.760234	5.44669
	102.606	10.7483	-0.760234	5.44669
	102.606	10.7483	-0.760234	5.44669
	102.606	10.7483	-0.760234	5.44669
	102.606	10.7483	-0.760234	5.44669
	102.606	10.7483	-0.760234	5.44669
	102.606	10.7483	-0.760234	5.44669
	102.606	10.7483	-0.760234	5.44669
	102.606	10.7483	-0.760234	5.44669
	102.606	10.7483	-0.760234	5.4507
	102.606	10.7483	-0.760234	5.45702
	102.606	10.7483	-0.760234	5.45096
	102.606	10.7483	-0.760234	5.437
	102.606	10.7483	-0.752363	5.43586
	102.606	10.7483	-0.732079	5.44477
	102.606	10.7483	-0.723689	5.4496
	102.606	10.7483	-0.742701	5.44857
	102.606	10.7483	-0.763942	5.44644
	102.606	10.7483	-0.767713	5.44591
	102.606	10.7483	-0.762	5.44645
	102.606	10.7483	-0.758308	5.44686
	102.606	10.7483	-0.758798	5.44684
	102.606	10.7483	-0.760317	5.44669
	102.606	10.7483	-0.760779	5.44663
	102.606	10.7483	-0.760433	5.44666
	102.606	10.7483	-0.760124	5.4467
	102.606	10.7483	-0.760117	5.4467
	102.606	10.7483	-0.760224	5.44669
	102.584	10.7483	-0.760272	5.44668
	102.527	10.7483	-0.760253	5.44668
	102.503	10.7483	-0.760229	5.44669
	102.557	10.7483	-0.760225	5.44669
	102.617	10.7483	-0.760232	5.44669
	102.627	10.7483	-0.760237	5.44669
	102.611	10.7483	-0.760236	5.44669
	102.601	10.7483	-0.760234	5.44669
	102.602	10.7483	-0.752363	5.44669
	102.607	10.7483	-0.732078	5.44669
	102.608	10.7483	-0.723689	5.44669
	102.607	10.7483	-0.742701	5.44669
	102.606	10.7483	-0.763942	5.44669
	102.584	10.7483	-0.767713	5.44669
	102.527	10.7483	-0.762	5.44669
	102.481	10.7483	-0.758308	5.44669
	102.477	10.7483	-0.758798	5.44669
	102.491	10.7975	-0.760317	5.44669
	102.498	10.9242	-0.760779	5.44669
	102.518	10.9767	-0.760433	5.44669
	102.55	10.8578	-0.760124	5.44669
	102.538	10.7251	-0.760117	5.44669
	102.519	10.7015	-0.760224	5.44669
	102.537	10.7372	-0.760272	5.44669
	102.51	10.7603	-0.760253	5.44669
	102.441	10.7572	-0.760229	5.44669
	102.436	10.7477	-0.760225	5.44669
	102.483	10.7449	-0.760232	5.44669
	102.531	10.747	-0.760237	5.44669
	102.56	10.749	-0.760236	5.44669
	102.516	10.749	-0.752363	5.44669
	102.435	10.7483	-0.732078	5.44669
	102.432	10.748	-0.723689	5.44669
	102.483	10.7481	-0.742701	5.44669
	102.532	10.7483	-0.763942	5.44669
	102.561	10.7483	-0.767713	5.44669
	102.515	10.7483	-0.762	5.44669
	102.413	10.7974	-0.758308	5.44669
	102.352	10.9242	-0.758798	5.44669
	102.358	10.9767	-0.760317	5.44669
	102.381	10.8578	-0.760779	5.44669
	102.411	10.7251	-0.760433	5.44669
	102.463	10.7015	-0.760124	5.44669
	102.482	10.7372	-0.760117	5.44669
	102.428	10.7603	-0.760224	5.44669
	102.392	10.7572	-0.760272	5.44669
	102.439	10.7477	-0.760253	5.44669
	102.501	10.7449	-0.760229	5.44669
	102.515	10.747	-0.760225	5.44669
	102.477	10.749	-0.760232	5.44669
	102.408	10.749	-0.760237	5.44669
	102.385	10.7483	-0.760236	5.44669
	102.444	10.748	-0.760234	5.44669
	102.483	10.7973	-0.760233	5.44669
	102.435	10.9243	-0.760234	5.44669
	102.394	10.9767	-0.760234	5.44669
	102.438	10.8579	-0.760234	5.44669
	102.477	10.7251	-0.760234	5.44669
	102.457	10.7015	-0.760234	5.44669
	102.454	10.7372	-0.760234	5.44669
	102.485	10.7603	-0.760234	5.44669
	102.503	10.7572	-0.760234	5.44669
	102.478	10.7477	-0.760234	5.44669
	102.435	10.7449	-0.760234	5.44669
	102.467	10.747	-0.760234	5.44669
	102.546	10.749	-0.760234	5.44669
	102.532	10.749	-0.760234	5.44669
	102.425	10.7483	-0.760234	5.44669
	102.373	10.748	-0.760234	5.44669
	102.433	10.7481	-0.760234	5.44669
	102.483	10.7483	-0.760234	5.44669
	102.439	10.7483	-0.760234	5.44669
	102.374	10.7483	-0.760234	5.44669
	102.38	10.7482	-0.760234	5.44669
	102.453	10.7483	-0.760234	5.44669
	102.489	10.7483	-0.760234	5.44669
	102.434	10.7483	-0.760234	5.44669
	102.37	10.7483	-0.760234	5.44669
	102.38	10.7483	-0.760234	5.44669
	102.454	10.7483	-0.760234	5.44669
	102.489	10.7483	-0.760234	5.44669
	102.434	10.7483	-0.760234	5.44669
	102.369	10.7483	-0.760234	5.44669
	102.357	10.7483	-0.760234	5.44669
	102.374	10.7483	-0.760234	5.44669
	102.386	10.7483	-0.760234	5.44669
	102.407	10.7483	-0.760234	5.44669
	102.46	10.7483	-0.760234	5.44669
	102.482	10.7483	-0.760234	5.44669
	102.429	10.7483	-0.760234	5.44669
	102.37	10.7483	-0.760234	5.44669
	102.359	10.7483	-0.760234	5.44669
	102.375	10.7483	-0.752363	5.44669
	102.408	10.7483	-0.732079	5.44669
	102.464	10.7483	-0.715818	5.44669
	102.483	10.7483	-0.714545	5.44669
	102.428	10.7483	-0.727397	5.44669
	102.369	10.7483	-0.750179	5.44669
	102.359	10.7483	-0.765708	5.44669
	102.375	10.7483	-0.765786	5.44669
	102.408	10.7483	-0.760564	5.44669
	102.464	10.7483	-0.758391	5.44669
	102.483	10.7483	-0.759344	5.44669
	102.45	10.7483	-0.760516	5.44669
	102.449	10.7975	-0.760669	5.44669
	102.485	10.9242	-0.760316	5.44669
	102.505	10.9767	-0.760114	5.44669
	102.501	10.8578	-0.760155	5.44669
	102.492	10.7251	-0.760244	5.44669
	102.468	10.7015	-0.760266	5.44669
	102.412	10.7372	-0.760244	5.44669
	102.368	10.7603	-0.760227	5.44669
	102.364	10.7572	-0.760228	5.44669
	102.378	10.7477	-0.760234	5.44669
	102.385	10.7449	-0.760236	5.44669
	102.383	10.747	-0.760235	5.44669
	102.379	10.749	-0.760234	5.44669
	102.379	10.749	-0.760234	5.44669
	102.402	10.7483	-0.760234	5.44669
	102.46	10.748	-0.760234	5.44669
	102.506	10.7481	-0.760234	5.44669
	102.532	10.7483	-0.760234	5.44669
	102.575	10.7483	-0.760234	5.44669
	102.614	10.7483	-0.760234	5.44669
	102.62	10.7482	-0.760234	5.44669
	102.609	10.7483	-0.760234	5.44669
	102.603	10.7483	-0.760234	5.44669
	102.604	10.7483	-0.760234	5.44669
	102.607	10.7483	-0.760234	5.44669
	102.607	10.7483	-0.760234	5.44669
	102.607	10.7483	-0.760234	5.44669
	102.606	10.7483	-0.760234	5.44669
	102.606	10.7483	-0.760234	5.44669
	102.606	10.7483	-0.760234	5.44669
	102.606	10.7483	-0.760234	5.44669
	102.606	10.7483	-0.760234	5.44669
	102.606	10.7483	-0.760234	5.44669
	102.606	10.7483	-0.760234	5.44669
	102.606	10.7483	-0.760234	5.44669
	102.606	10.7483	-0.760234	5.44268
	102.606	10.7483	-0.760234	5.43234
	102.606	10.7483	-0.752363	5.42806
	102.606	10.7483	-0.732079	5.43775
	102.606	10.7483	-0.723689	5.44858
	102.606	10.7483	-0.742701	5.4505
	102.606	10.7483	-0.763942	5.44759
	102.606	10.7483	-0.767713	5.44571
	102.606	10.7483	-0.762	5.44595
	102.606	10.7483	-0.758308	5.44673
	102.606	10.7483	-0.758798	5.44696
	102.606	10.7483	-0.752447	5.44679
	102.606	10.7483	-0.732624	5.44663
	102.606	10.7483	-0.723888	5.44663
	102.606	10.7483	-0.734719	5.44668
	102.606	10.7483	-0.73567	5.44671
	102.606	10.7483	-0.723287	5.4467
	102.606	10.7483	-0.716348	5.44668
	102.606	10.7483	-0.72549	5.44668
	102.606	10.7483	-0.748738	5.44669
	102.606	10.6991	-0.757911	5.44669
	102.629	10.5723	-0.738174	5.44669
	102.686	10.5199	-0.72422	5.44669
	102.732	10.6387	-0.740749	5.44669
	102.758	10.7714	-0.762935	5.44669
	102.801	10.795	-0.760113	5.44669
	102.84	10.7593	-0.734316	5.44669
	102.846	10.687	-0.721864	5.44669
	102.835	10.5141	-0.74114	5.44669
	102.829	10.3444	-0.763937	5.44669
	102.83	10.3645	-0.768265	5.44669
	102.833	10.4871	-0.762233	5.44669
	102.834	10.5399	-0.758209	5.44669
	102.833	10.4706	-0.758674	5.44669
	102.832	10.366	-0.7603	5.44669
	102.832	10.4362	-0.760816	5.44669
	102.833	10.6646	-0.760454	5.44669
	102.833	10.7608	-0.760119	5.44669
	102.833	10.5765	-0.760108	5.44669
	102.833	10.2948	-0.760222	5.44669
	102.855	10.1661	-0.760274	5.44669
	102.935	10.2003	-0.760255	5.44669
	103.038	10.2585	-0.760229	5.44669
	103.066	10.2703	-0.760224	5.44669
	102.998	10.2546	-0.760232	5.44669
	102.953	10.2438	-0.760237	5.44669
	103.001	10.2448	-0.760236	5.44669
	103.067	10.2491	-0.760234	5.44669
	103.082	10.2506	-0.760233	5.44669
	103.065	10.2496	-0.752363	5.44669
	103.053	10.2487	-0.724208	5.44669
	103.054	10.2487	-0.695534	5.44669
	103.059	10.249	-0.706156	5.44669
	103.061	10.2491	-0.746409	5.44669
	103.06	10.2491	-0.771421	5.44669
	103.059	10.249	-0.761608	5.44669
	103.059	10.249	-0.731918	5.44669
	103.059	10.249	-0.720327	5.44669
	103.059	10.249	-0.741348	5.44669
	103.059	10.249	-0.76457	5.44669
	103.059	10.249	-0.768456	5.44669
	103.081	10.249	-0.762088	5.44669
	103.139	10.249	-0.75808	5.44669
	103.162	10.249	-0.758672	5.44669
	103.109	10.249	-0.760345	5.44669
	103.048	10.249	-0.760836	5.44669
	103.06	10.249	-0.760447	5.44669
	103.156	10.249	-0.760109	5.44669
	103.248	10.249	-0.760106	5.44669
	103.238	10.249	-0.760225	5.44669
	103.2	10.249	-0.760276	5.44669
	103.231	10.1998	-0.760255	5.44669
	103.287	10.0239	-0.752357	5.44669
	103.304	9.79547	-0.732069	5.44669
	103.292	9.73508	-0.723687	5.44669
	103.281	9.88503	-0.734833	5.44669
	103.281	10.0334	-0.735789	5.44669
	103.285	10.0524	-0.731167	5.44669
	103.287	9.96003	-0.744466	5.44669
	103.286	9.80867	-0.762016	5.44669
	103.285	9.71214	-0.758406	5.44669
	103.285	9.71506	-0.733928	5.44669
	103.285	9.74894	-0.722308	5.44669
	103.285	9.76183	-0.741464	5.44669
	103.285	9.75514	-0.763915	5.44669
	103.285	9.79694	-0.768141	5.44669
	103.285	9.923	-0.762189	5.44669
	103.285	9.97776	-0.750364	5.44669
	103.285	9.86017	-0.730545	5.44669
	103.285	9.7271	-0.723757	5.44669
	103.285	9.75216	-0.743274	5.44669
	103.307	9.91451	-0.756288	5.44669
	103.387	9.99017	-0.739444	5.44669
	103.491	9.86839	-0.725331	5.44669
	103.54	9.77533	-0.732892	5.44669
	103.53	9.87561	-0.73439	5.44669
	103.509	9.96589	-0.731271	5.44669
	103.504	9.87209	-0.745006	5.44669
	103.487	9.73632	-0.754334	5.44669
	103.434	9.7026	-0.738009	5.44669
	103.41	9.73511	-0.725424	5.44669
	103.462	9.76047	-0.741312	5.44669
	103.521	9.75949	-0.762743	5.44669
	103.532	9.75006	-0.767704	5.44669
	103.517	9.74646	-0.762423	5.44669
	103.506	9.7483	-0.758488	5.44669
	103.507	9.75035	-0.758724	5.44669
	103.512	9.75056	-0.752351	5.44669
	103.513	9.74991	-0.73261	5.44669
	103.512	9.74957	-0.723916	5.44669
	103.533	9.74966	-0.742607	5.44669
	103.591	9.74981	-0.763822	5.44669
	103.615	9.74985	-0.759825	5.44669
	103.561	9.74981	-0.73388	5.44669
	103.523	9.74978	-0.721784	5.44669
	103.592	9.74978	-0.741261	5.44669
	103.712	9.74979	-0.756146	5.44669
	103.75	9.74979	-0.7401	5.44669
	103.681	9.74979	-0.725656	5.44669
	103.631	9.74979	-0.740666	5.44669
	103.679	9.74979	-0.76239	5.44669
	103.745	9.74979	-0.767785	5.44669
	103.761	9.74979	-0.762582	5.44669
	103.745	9.74979	-0.758526	5.44669
	103.732	9.7006	-0.758683	5.44669
	103.733	9.57382	-0.760191	5.44669
	103.738	9.52139	-0.760768	5.44669
	103.739	9.64021	-0.760473	5.44669
	103.738	9.77296	-0.760144	5.44669
	103.737	9.74734	-0.752241	5.44669
	103.737	9.58486	-0.732059	5.44669
	103.738	9.50935	-0.723725	5.44669
	103.76	9.58205	-0.742722	5.44669
	103.84	9.59752	-0.763939	5.44669
	103.943	9.52235	-0.767703	5.44669
	103.993	9.47652	-0.761997	5.44669
	103.983	9.48265	-0.75831	5.44669
	103.961	9.50128	-0.7588	5.44669
	103.956	9.55606	-0.760317	5.44669
	103.962	9.62936	-0.760779	5.44669
	103.966	9.60042	-0.760433	5.44669
	103.966	9.5067	-0.760124	5.44669
	103.964	9.41974	-0.760117	5.44669
	103.964	9.30906	-0.760224	5.44669
	103.964	9.22739	-0.760272	5.44669
	103.964	9.22203	-0.760253	5.44669
	103.964	9.24715	-0.760229	5.44669
	103.964	9.25932	-0.760225	5.44669
	103.964	9.25544	-0.760232	5.44669
	103.964	9.24949	-0.760237	5.44669
	103.964	9.24837	-0.760236	5.44669
	103.964	9.25002	-0.760234	5.44669
	103.964	9.25111	-0.760233	5.44669
	103.964	9.25098	-0.760234	5.44669
	103.964	9.25053	-0.760234	5.44669
	103.964	9.2504	-0.752364	5.44669
	103.964	9.2505	-0.732079	5.44669
	103.964	9.25059	-0.723689	5.44669
	103.964	9.25059	-0.742701	5.44669
	103.964	9.25056	-0.763942	5.44669
	103.964	9.25054	-0.767713	5.44669
	103.964	9.25055	-0.754129	5.44669
	103.986	9.25056	-0.730152	5.44669
	104.066	9.25056	-0.722254	5.44669
	104.17	9.25056	-0.734913	5.44669
	104.219	9.25055	-0.736332	5.44669
	104.187	9.25055	-0.723496	5.44669
	104.108	9.25055	-0.7162	5.44669
	104.057	9.25056	-0.717483	5.44669
	104.059	9.25055	-0.720578	5.44669
	104.099	9.25055	-0.729284	5.44669
	104.163	9.25055	-0.748817	5.44669
	104.206	9.25055	-0.764466	5.44669
	104.206	9.25055	-0.76575	5.44669
	104.191	9.25055	-0.76099	5.44669
	104.185	9.25055	-0.750712	5.44669
	104.188	9.25055	-0.731117	5.44669
	104.191	9.25055	-0.723873	5.44669
	104.192	9.25055	-0.74312	5.44669
	104.191	9.25055	-0.764052	5.44669
	104.19	9.25055	-0.76761	5.44669
	104.19	9.25055	-0.754047	5.44669
	104.19	9.25055	-0.730154	5.44669
	104.213	9.25055	-0.722284	5.44669
	104.292	9.25055	-0.742796	5.44669
	104.374	9.25055	-0.764482	5.44669
	104.344	9.25055	-0.767905	5.44669
	104.252	9.25055	-0.761889	5.44669
	104.261	9.25055	-0.758193	5.44669
	104.347	9.25055	-0.75879	5.44669
	104.344	9.25055	-0.760355	5.44669
	104.261	9.25055	-0.760798	5.44669
	104.265	9.25055	-0.760427	5.44669
	104.368	9.25055	-0.760115	5.44669
	104.444	9.25055	-0.760115	5.44669
	104.444	9.25055	-0.760227	5.44669
	104.418	9.25055	-0.760273	5.44669
	104.407	9.20136	-0.760253	5.44669
	104.412	9.0254	-0.760228	5.44669
	104.418	8.797	-0.760225	5.44669
	104.419	8.68742	-0.760232	5.44669
	104.417	8.7106	-0.760237	5.44669
	104.416	8.80653	-0.760236	5.44669
	104.416	8.99353	-0.760234	5.44669
	104.417	9.16069	-0.760233	5.44669
	104.417	9.08534	-0.752363	5.44669
	104.417	8.83428	-0.732079	5.44669
	104.417	8.73056	-0.723689	5.44669
	104.417	8.91991	-0.742701	5.44669
	104.417	9.1572	-0.763942	5.44268
	104.417	9.11009	-0.767713	5.43234
	104.439	8.8459	-0.762	5.42806
	104.496	8.72663	-0.750437	5.43775
	104.542	8.86494	-0.730643	5.44858
	104.568	8.98021	-0.723772	5.4505
	104.612	8.88332	-0.743246	5.44759
	104.651	8.73737	-0.764141	5.44571
	104.656	8.74966	-0.767602	5.44595
	104.646	8.91125	-0.761883	5.44673
	104.639	8.99112	-0.758298	5.44696
	104.64	8.87138	-0.758836	5.44679
	104.643	8.72848	-0.760336	5.44663
	104.666	8.701	-0.760774	5.44663
	104.723	8.73866	-0.752553	5.44668
	104.746	8.76395	-0.731966	5.44671
	104.692	8.76112	-0.723575	5.4467
	104.632	8.75093	-0.742693	5.44668
	104.644	8.74767	-0.756109	5.44668
	104.74	8.74993	-0.739576	5.44669
	104.854	8.75203	-0.725449	5.44669
	104.88	8.75211	-0.740766	5.44669
	104.785	8.7514	-0.762505	5.44669
	104.682	8.75107	-0.767798	5.44669
	104.708	8.75119	-0.762547	5.4507
	104.828	8.75135	-0.750636	5.46104
	104.903	8.70219	-0.730532	5.46531
	104.897	8.57537	-0.723655	5.45562
	104.869	8.5229	-0.735366	5.4448
	104.859	8.64173	-0.736023	5.44287
	104.865	8.7253	-0.731076	5.44579
	104.871	8.6221	-0.744344	5.44767
	104.871	8.53396	-0.761997	5.44742
	104.869	8.6297	-0.766313	5.44664
	104.869	8.71633	-0.762105	5.44641
	104.869	8.57342	-0.750979	5.44658
	104.869	8.31221	-0.730833	5.44674
	104.869	8.22658	-0.723659	5.44675
	104.869	8.42685	-0.743131	5.44669
	104.869	8.66225	-0.764133	5.44667
	104.869	8.65965	-0.76764	5.44668
	104.869	8.52094	-0.761901	5.44669
	104.869	8.40604	-0.758293	5.44669
	104.869	8.29968	-0.750956	5.44669
	104.892	8.22976	-0.732179	5.44669
	104.971	8.22779	-0.724231	5.44669
	105.075	8.29934	-0.742892	5.44669
	105.124	8.43592	-0.76383	5.44669
	105.114	8.48447	-0.767597	5.4507
	105.093	8.36054	-0.761992	5.46104
	105.088	8.22702	-0.758345	5.46531
	105.071	8.20495	-0.750946	5.45562
	105.018	8.24155	-0.732156	5.4448
	104.994	8.26447	-0.724225	5.44287
	105.046	8.26102	-0.735027	5.44579
	105.105	8.25142	-0.735679	5.44767
	105.116	8.24863	-0.731052	5.44742
	105.101	8.25087	-0.744457	5.44664
	105.09	8.2528	-0.762053	5.44641
	105.091	8.25282	-0.766296	5.44658
	105.096	8.25213	-0.762078	5.44674
	105.097	8.25184	-0.750973	5.44675
	105.096	8.25196	-0.73084	5.44669
	105.095	8.25212	-0.723664	5.44667
	105.117	8.20295	-0.743131	5.44668
	105.175	8.07613	-0.764131	5.44669
	105.199	8.02367	-0.767639	5.44669
	105.145	8.14249	-0.761902	5.44669
	105.085	8.27526	-0.758293	5.44669
	105.074	8.29883	-0.758827	5.44669
	105.113	8.26312	-0.760335	5.44669
	105.203	8.19085	-0.760776	5.44669
	105.283	8.06714	-0.752555	5.44669
	105.271	7.97501	-0.731966	5.44669
	105.235	7.96994	-0.723574	5.44669
	105.269	8.0481	-0.742692	5.44669
	105.325	8.18855	-0.76398	5.44669
	105.341	8.28556	-0.767731	5.44669
	105.329	8.28672	-0.761994	5.44669
	105.318	8.25438	-0.758299	5.44669
	105.318	8.24068	-0.758797	5.44669
	105.321	8.24648	-0.76032	5.44669
	105.323	8.2046	-0.760781	5.44669
	105.322	8.07882	-0.760433	5.44669
	105.322	8.02421	-0.760123	5.44669
	105.321	8.14176	-0.760117	5.44669
	105.344	8.22557	-0.752354	5.44669
	105.402	8.07372	-0.732116	5.44669
	105.425	7.85895	-0.715838	5.44669
	105.371	7.85294	-0.71454	5.44669
	105.334	7.98069	-0.727388	5.44669
	105.403	8.04489	-0.750177	5.44669
	105.5	7.97853	-0.76571	5.44669
	105.503	7.82196	-0.765788	5.44669
	105.467	7.71399	-0.760564	5.44669
	105.495	7.71397	-0.75052	5.44669
	105.549	7.75069	-0.731188	5.44669
	105.566	7.76581	-0.716101	5.44669
	105.555	7.75905	-0.71498	5.44669
	105.545	7.75084	-0.719608	5.44669
	105.544	7.7498	-0.721903	5.44669
	105.548	7.75228	-0.721213	5.44669
	105.549	7.75369	-0.720107	5.44669
	105.549	7.7534	-0.72776	5.44669
	105.548	7.75278	-0.748346	5.44669
	105.548	7.75262	-0.76481	5.44669
	105.548	7.75278	-0.766062	5.44669
	105.548	7.7529	-0.753128	5.44669
	105.548	7.75289	-0.722449	5.44669
	105.57	7.75285	-0.694524	5.44669
	105.628	7.75283	-0.706358	5.44669
	105.652	7.75284	-0.746852	5.44669
	105.62	7.75285	-0.771535	5.44669
	105.64	7.75285	-0.769368	5.44669
	105.732	7.75285	-0.759987	5.44669
	105.798	7.75284	-0.756875	5.44669
	105.798	7.75285	-0.758914	5.44669
	105.776	7.75285	-0.753004	5.44669
	105.766	7.75285	-0.732816	5.44669
	105.771	7.75285	-0.72377	5.44669
	105.776	7.75285	-0.742473	5.44669
	105.776	7.75285	-0.763818	5.44669
	105.775	7.75285	-0.767742	5.44669
	105.774	7.75285	-0.762056	5.44669
	105.774	7.75285	-0.758321	5.44669
	105.774	7.75285	-0.758784	5.44669
	105.775	7.75285	-0.760306	5.44669
	105.774	7.75285	-0.76078	5.44669
	105.774	7.75285	-0.760437	5.44669
	105.774	7.75285	-0.760125	5.44669
	105.774	7.75285	-0.760116	5.44669
	105.774	7.75285	-0.760224	5.44669
	105.774	7.75285	-0.760272	5.44669
	105.797	7.75285	-0.760254	5.44669
	105.876	7.75285	-0.760229	5.44669
	105.98	7.75285	-0.752354	5.44669
	106.03	7.75285	-0.732077	5.44669
	106.019	7.70366	-0.723692	5.44669
	105.998	7.57688	-0.742702	5.44669
	105.993	7.52445	-0.763942	5.44669
	105.998	7.64327	-0.767712	5.44669
	106.002	7.72683	-0.762	5.44669
	106.002	7.62362	-0.758308	5.44669
	106.001	7.53549	-0.758799	5.44669
	106	7.63123	-0.760317	5.44669
	106	7.76705	-0.760779	5.44669
	106.001	7.80011	-0.760433	5.44669
	106.001	7.76729	-0.760124	5.44669
	106.001	7.69286	-0.760117	5.44669
	106.001	7.51803	-0.760224	5.44669
	106.001	7.34827	-0.760272	5.44669
	106.001	7.41822	-0.760253	5.44669
	106.001	7.66792	-0.760229	5.44669
	106.001	7.82219	-0.760225	5.44669
	106.001	7.80986	-0.760232	5.44669
	106.001	7.70254	-0.752366	5.44669
	106.001	7.5069	-0.73208	5.44669
	106.001	7.29098	-0.723689	5.44669
	106.001	7.19362	-0.7427	5.44669
	106.023	7.26667	-0.763942	5.44669
	106.08	7.43613	-0.767713	5.44669
	106.104	7.49765	-0.754129	5.44669
	106.05	7.36742	-0.722282	5.44669
	106.012	7.27584	-0.694098	5.44669
	106.082	7.37975	-0.706239	5.44669
	106.201	7.52021	-0.746954	5.44669
	106.261	7.55232	-0.771619	5.44669
	106.249	7.51745	-0.761497	5.44669
	106.224	7.49169	-0.731801	5.44669
	106.218	7.44414	-0.720318	5.44669
	106.224	7.37641	-0.741386	5.44669
	106.229	7.4051	-0.76459	5.44669
	106.229	7.44756	-0.768451	5.44669
	106.227	7.35777	-0.762079	5.44669
	106.226	7.24046	-0.750208	5.44669
	106.227	7.213	-0.730519	5.44669
	106.227	7.24158	-0.723802	5.44669
	106.249	7.26305	-0.743302	5.44669
	106.329	7.26185	-0.764154	5.44669
	106.41	7.25371	-0.767588	5.44669
	106.38	7.25072	-0.761872	5.44669
	106.288	7.25237	-0.750428	5.44669
	106.297	7.25412	-0.730685	5.44669
	106.406	7.25426	-0.715922	5.44669
	106.483	7.25371	-0.715084	5.44669
	106.481	7.25342	-0.719715	5.44669
	106.454	7.2535	-0.721911	5.44669
	106.444	7.25363	-0.729049	5.44669
	106.449	7.25366	-0.740374	5.44669
	106.455	7.25362	-0.736154	5.44669
	106.478	7.2536	-0.729343	5.44669
	106.533	7.2536	-0.74357	5.44669
	106.556	7.25361	-0.762289	5.44669
	106.503	7.25361	-0.758839	5.44669
	106.465	7.20442	-0.734012	5.44669
	106.534	7.07764	-0.722189	5.44669
	106.654	6.97602	-0.741384	5.44669
	106.714	6.96807	-0.763924	5.44669
	106.702	7.04839	-0.760302	5.44669
	106.677	7.14158	-0.734044	5.44669
	106.67	7.06266	-0.721683	5.44669
	106.677	6.83476	-0.741161	5.44669
	106.682	6.69254	-0.76401	5.44669
	106.681	6.70213	-0.768288	5.44669
	106.68	6.75483	-0.762217	5.44669
	106.679	6.77319	-0.750323	5.44669
	106.679	6.81129	-0.730518	5.44669
	106.68	6.97608	-0.71589	5.44669
	106.68	7.15455	-0.71513	5.44669
	106.68	7.09182	-0.727617	5.44669
	106.68	6.84205	-0.750063	5.44669
	106.68	6.68518	-0.757711	5.44669
	106.702	6.74564	-0.737619	5.44669
	106.759	6.93102	-0.724059	5.44268
	106.783	7.0037	-0.740879	5.43234
	106.729	6.87249	-0.763046	5.42806
	106.669	6.72734	-0.767985	5.43775
	106.658	6.70298	-0.762432	5.44858
	106.675	6.74276	-0.758392	5.4505
	106.707	6.76783	-0.75868	5.44759
	106.786	6.76414	-0.760238	5.44571
	106.885	6.75369	-0.760788	5.44595
	106.933	6.75061	-0.760465	5.44673
	106.924	6.75304	-0.760134	5.44696
	106.903	6.75515	-0.76011	5.44679
	106.898	6.75517	-0.752347	5.44663
	106.904	6.75443	-0.732116	5.44663
	106.908	6.75411	-0.723711	5.44668
	106.907	6.75425	-0.742696	5.44671
	106.906	6.75441	-0.763933	5.4467
	106.905	6.75444	-0.76771	5.44668
	106.906	6.75439	-0.762002	5.44668
	106.906	6.75436	-0.75831	5.44669
	106.906	6.75436	-0.758798	5.44669
	106.906	6.75438	-0.760317	5.44669
	106.906	6.75438	-0.752908	5.44669
	106.906	6.75438	-0.732278	5.44669
	106.906	6.75437	-0.723579	5.44669
	106.906	6.75437	-0.742584	5.44669
	106.906	6.75437	-0.763932	5.44669
	106.928	6.75437	-0.76775	5.44669
	107.008	6.75437	-0.754148	5.44669
	107.111	6.75437	-0.730147	5.44669
	107.161	6.75437	-0.722245	5.44669
	107.151	6.75437	-0.742782	5.44669
	107.129	6.75437	-0.76449	5.4507
	107.124	6.75437	-0.767913	5.46104
	107.13	6.70518	-0.761889	5.46531
	107.134	6.57841	-0.75819	5.45562
	107.134	6.52598	-0.758789	5.4448
	107.132	6.5956	-0.760355	5.44287
	107.132	6.60158	-0.760799	5.44579
	107.132	6.52353	-0.752557	5.44767
	107.132	6.43067	-0.731959	5.44742
	107.132	6.36115	-0.72357	5.44664
	107.154	6.45416	-0.742693	5.44641
	107.234	6.63033	-0.756111	5.44658
	107.338	6.63969	-0.739576	5.44674
	107.387	6.52683	-0.725449	5.44675
	107.377	6.46765	-0.740765	5.44669
	107.356	6.48163	-0.762505	5.44667
	107.351	6.45911	-0.767798	5.44668
	107.356	6.3385	-0.762547	5.44669
	107.36	6.22998	-0.758506	5.44669
	107.36	6.21694	-0.758687	5.44669
	107.358	6.24839	-0.7602	5.44669
	107.358	6.26594	-0.76077	5.44669
	107.358	6.26207	-0.760471	5.44669
	107.359	6.2542	-0.760143	5.44669
	107.359	6.25228	-0.760112	5.44669
	107.358	6.25427	-0.760215	5.44669
	107.358	6.25579	-0.76027	5.44669
	107.381	6.25572	-0.760256	5.44669
	107.438	6.25515	-0.760231	5.44669
	107.484	6.25494	-0.760225	5.44669
	107.51	6.25505	-0.760232	5.44669
	107.553	6.25517	-0.760236	5.44669
	107.592	6.25518	-0.760236	5.44669
	107.598	6.25515	-0.760234	5.44669
	107.587	6.25512	-0.760233	5.44669
	107.581	6.25513	-0.760234	5.44669
	107.582	6.25514	-0.760234	5.44669
	107.585	6.20595	-0.760234	5.44669
	107.586	6.07917	-0.760234	5.44669
	107.585	6.02674	-0.760234	5.44669
	107.584	6.14556	-0.760234	5.44669
	107.585	6.27831	-0.752363	5.44669
	107.585	6.30188	-0.732079	5.44669
	107.585	6.26617	-0.723689	5.44669
	107.585	6.19391	-0.742701	5.44669
	107.585	6.0702	-0.763942	5.44669
	107.585	5.97807	-0.767713	5.44669
	107.585	5.973	-0.762	5.44669
	107.585	6.05116	-0.758308	5.44669
	107.585	6.14242	-0.758798	5.44669
	107.585	6.06346	-0.760317	5.44669
	107.585	5.83622	-0.760779	5.44669
	107.585	5.6943	-0.760433	5.44669
	107.585	5.70378	-0.760124	5.44669
	107.585	5.75632	-0.760117	5.44669
	107.585	5.77466	-0.760224	5.44669
	107.585	5.76362	-0.760272	5.44669
	107.585	5.75247	-0.760253	5.44669
	107.585	5.80091	-0.760229	5.44669
	107.607	5.93134	-0.760225	5.44669
	107.664	5.98556	-0.760232	5.44669
	107.711	5.8662	-0.760237	5.44669
	107.736	5.73258	-0.760236	5.44669
	107.757	5.70885	-0.760234	5.44669
	107.739	5.74479	-0.760233	5.44669
	107.699	5.76802	-0.760234	5.44669
	107.684	5.76494	-0.760234	5.44669
	107.714	5.75538	-0.760234	5.44669
	107.78	5.75247	-0.760234	5.44669
	107.827	5.75465	-0.760234	5.44669
	107.828	5.7566	-0.760234	5.44669
	107.812	5.75664	-0.760234	5.44669
	107.806	5.75596	-0.760234	5.44669
	107.808	5.75567	-0.752363	5.44669
	107.812	5.75578	-0.732079	5.44669
	107.812	5.75594	-0.723689	5.44669
	107.811	5.75596	-0.742701	5.44669
	107.811	5.75591	-0.763942	5.44669
	107.811	5.75589	-0.767713	5.44669
	107.833	5.75589	-0.762	5.44669
	107.891	5.7559	-0.758308	5.44669
	107.915	5.75591	-0.758798	5.44669
	107.861	5.7559	-0.760317	5.44669
	107.823	5.7559	-0.760779	5.44669
	107.87	5.7559	-0.760433	5.44669
	107.932	5.7559	-0.752253	5.44669
	107.968	5.7559	-0.731962	5.44669
	108.01	5.7559	-0.72368	5.44669
	108.045	5.7559	-0.742738	5.44669
	108.049	5.7559	-0.763961	5.44669
	108.039	5.7559	-0.767707	5.44669
	108.034	5.7559	-0.761991	5.44669
	108.035	5.70671	-0.758306	5.44669
	108.038	5.57994	-0.758801	5.44669
	108.038	5.5275	-0.760319	5.44669
	108.038	5.64632	-0.760779	5.44669
	108.037	5.77908	-0.760432	5.44669
	108.037	5.80264	-0.760123	5.44669
	108.037	5.76694	-0.760117	5.44669
	108.037	5.74386	-0.760225	5.44669
	108.037	5.74693	-0.760272	5.44669
	108.037	5.75642	-0.760253	5.44669
	108.037	5.75931	-0.760229	5.44669
	108.037	5.70796	-0.760225	5.44669
	108.037	5.53006	-0.760232	5.44669
	108.037	5.30162	-0.760237	5.44669
	108.06	5.2419	-0.760236	5.44669
	108.117	5.39214	-0.760234	5.44669
	108.163	5.4912	-0.760233	5.44669
	108.167	5.43246	-0.760234	5.44669
	108.153	5.41441	-0.760234	5.44669
	108.168	5.43435	-0.760234	5.44669
	108.227	5.35179	-0.760234	5.44669
	108.277	5.24551	-0.760234	5.44669
	108.281	5.22011	-0.760234	5.44669
	108.266	5.24563	-0.760234	5.44669
	108.258	5.26509	-0.760234	5.44669
	108.261	5.26412	-0.752363	5.44669
	108.264	5.2568	-0.732079	5.44669
	108.265	5.25407	-0.715818	5.44669
	108.264	5.25553	-0.714545	5.44669
	108.263	5.25711	-0.727397	5.44669
	108.263	5.25726	-0.750179	5.44669
	108.286	5.25676	-0.765708	5.44669
	108.343	5.30568	-0.765786	5.44669
	108.367	5.43253	-0.760564	5.44669
	108.313	5.48508	-0.758391	5.44669
	108.275	5.36629	-0.759344	5.44669
	108.344	5.2335	-0.760516	5.44669
	108.464	5.20992	-0.760669	5.44669
	108.524	5.24562	-0.760316	5.44669
	108.512	5.26871	-0.760114	5.44669
	108.487	5.26564	-0.760155	5.44669
	108.481	5.25615	-0.760244	5.44669
	108.487	5.25326	-0.760266	5.44669
	108.492	5.25542	-0.752374	5.44669
	108.492	5.25736	-0.732071	5.44669
	108.49	5.2574	-0.723683	5.44669
	108.489	5.25673	-0.742701	5.44669
	108.49	5.25643	-0.763944	5.44669
	108.49	5.25655	-0.759843	5.44669
	108.49	5.2567	-0.733844	5.44669
	108.49	5.25672	-0.721762	5.44669
	108.49	5.25668	-0.741265	5.44669
	108.49	5.25665	-0.764026	5.44669
	108.49	5.20747	-0.768258	5.44669
	108.49	5.0807	-0.762199	5.44669
	108.49	5.02827	-0.758197	5.44669
	108.49	5.0979	-0.758681	5.44669
	108.49	5.10388	-0.760308	5.44669
[truncated: 542 more rows]
