# Supplementary material for: Design of a cosmetic glove stiffness compensation mechanism for toddler-sized hand prostheses
Source: PLoS One. 2017 Aug 11;12(8):e0183233. doi: 10.1371/journal.pone.0183233 (PMC5553851; doi:10.1371/journal.pone.0183233)
Supplement: S1 Dataset — (ZIP) [file pone.0183233.s001.zip › 02 Spring measurements/RVS5_1.xlsx]

## Sheet: RVS5_1
LabVIEW Measurement
Writer_Version	2
Reader_Version	2
Separator	Tab
Decimal_Separator	.
Multi_Headings	No
X_Columns	No
Time_Pref	Absolute
Operator	localadmin
Date	2013-09-24
Time	00:15:26.357000
***End_of_Header***
Channels	4
Samples	10	10	10	10
Date	2013-09-24	2013-09-24	2013-09-24	2013-09-24
Time	00:15:47.257000	00:15:47.257000	00:15:47.257000	00:15:47.258000
Y_Unit_Label	mm	N	N	Pa
X_Dimension	Time	Time	Time	Time
X0	0	0	0	0
Delta_X	0.01	0.01	0.01	0.01
***End_of_Header***
X_Value	Voltage LVDT (Filtered)	Voltage Load Cell (Filtered)	Voltage Pinch Load Cell (Filtered)	Voltage Pressure (Filtered)	Comment
	112.796	0.492769	-0.760234	5.44669
	112.852	0.373654	-0.760234	5.44669
	112.891	0.241012	-0.760234	5.44669
	112.845	0.217601	-0.760234	5.44669
	112.804	0.253328	-0.760234	5.44669
	112.87	0.276358	-0.760234	5.44669
	112.966	0.273265	-0.760234	5.44669
	112.948	0.263777	-0.760234	5.44669
	112.855	0.260901	-0.760234	5.44669
	112.837	0.263069	-0.760234	5.44669
	112.887	0.264999	-0.760234	5.44669
	112.919	0.314227	-0.760234	5.44669
	112.892	0.440332	-0.760234	5.44669
	112.844	0.49247	-0.760234	5.44669
	112.852	0.373768	-0.760234	5.44669
	112.875	0.241166	-0.760234	5.44669
	112.838	0.217625	-0.760234	5.44669
	112.807	0.253283	-0.760234	5.44669
	112.851	0.276331	-0.760234	5.44669
	112.887	0.32246	-0.760234	5.44669
	112.843	0.439754	-0.760234	5.44669
	112.805	0.489302	-0.760234	5.44669
	112.848	0.372646	-0.760234	5.44669
	112.909	0.241822	-0.760234	5.44669
	112.924	0.267489	-0.760234	5.44669
	112.887	0.429298	-0.760234	5.44669
	112.818	0.504509	-0.760234	5.44669
	112.772	0.38274	-0.760234	5.44669
	112.773	0.240646	-0.760234	5.44669
	112.789	0.214218	-0.760234	5.44669
	112.817	0.252041	-0.760234	5.44669
	112.894	0.326212	-0.760234	5.44669
	112.994	0.449966	-0.760234	5.44669
	113.021	0.492247	-0.760234	5.44669
	112.932	0.37025	-0.760234	5.44669
	112.808	0.239772	-0.760234	5.44669
	112.753	0.218291	-0.760234	5.44669
	112.791	0.254058	-0.760234	5.44669
	112.874	0.276418	-0.760234	5.44669
	112.902	0.273031	-0.760234	5.44669
	112.841	0.263657	-0.760234	5.44669
	112.799	0.260934	-0.760234	5.44669
	112.868	0.263125	-0.760234	5.44669
	112.968	0.265011	-0.760234	5.44669
	112.949	0.265022	-0.760234	5.44669
	112.833	0.264356	-0.760234	5.44669
	112.757	0.264074	-0.760234	5.44669
	112.784	0.264192	-0.760234	5.44669
	112.891	0.264342	-0.760234	5.44669
	112.983	0.264363	-0.760234	5.44669
	112.969	0.264318	-0.760234	5.44669
	112.929	0.264292	-0.760234	5.44669
	112.961	0.264297	-0.760234	5.44669
	113.018	0.313499	-0.760234	5.44669
	113.035	0.440277	-0.760234	5.44669
	113.001	0.492706	-0.760234	5.44669
	112.91	0.373886	-0.760234	5.44669
	112.806	0.290322	-0.760234	5.44669
	112.782	0.393534	-0.760234	5.44669
	112.852	0.481669	-0.760234	5.44669
	112.896	0.385926	-0.760234	5.44669
	112.847	0.250105	-0.760234	5.44669
	112.803	0.217049	-0.760234	5.44669
	112.846	0.249865	-0.760234	5.44669
	112.886	0.275104	-0.760234	5.44669
	112.867	0.273971	-0.760234	5.44669
	112.886	0.264518	-0.760234	5.44669
	112.951	0.260961	-0.760234	5.44669
	112.958	0.262831	-0.760234	5.44669
	112.935	0.264878	-0.760234	5.44669
	112.945	0.265071	-0.760234	5.44669
	112.917	0.264424	-0.760234	5.44669
	112.828	0.264085	-0.760234	5.44669
	112.767	0.264172	-0.760234	5.44669
	112.767	0.26433	-0.760234	5.44669
	112.788	0.264365	-0.760234	5.44669
	112.797	0.264323	-0.760234	5.44669
	112.815	0.264293	-0.760234	5.44669
	112.89	0.264296	-0.760234	5.44669
	112.993	0.264307	-0.760234	5.44669
	113.044	0.264311	-0.760234	5.44669
	113.035	0.264309	-0.760234	5.44669
	112.991	0.264306	-0.760234	5.44669
	112.906	0.264306	-0.760234	5.44669
	112.83	0.264307	-0.760234	5.44669
	112.864	0.264307	-0.760234	5.44669
	112.978	0.264307	-0.760234	5.44669
	113.025	0.264307	-0.760234	5.44669
	112.962	0.264307	-0.760234	5.44669
	112.911	0.264307	-0.760234	5.44669
	112.934	0.264307	-0.760234	5.44669
	112.943	0.264307	-0.760234	5.44669
	112.913	0.264307	-0.760234	5.4507
	112.871	0.264307	-0.760234	5.46104
	112.815	0.264307	-0.760234	5.46531
	112.777	0.264307	-0.760234	5.45562
	112.798	0.264307	-0.760234	5.4448
	112.868	0.264307	-0.760234	5.44287
	112.92	0.264307	-0.760234	5.44579
	112.921	0.264307	-0.760234	5.44767
	112.882	0.264307	-0.760234	5.44742
	112.839	0.264307	-0.760234	5.44664
	112.853	0.264307	-0.760234	5.44641
	112.9	0.264307	-0.760234	5.44658
	112.918	0.264307	-0.760234	5.44674
	112.888	0.264307	-0.760234	5.44675
	112.843	0.264307	-0.760234	5.44669
	112.875	0.264307	-0.760234	5.44667
	112.956	0.264307	-0.760234	5.44668
	112.941	0.264307	-0.760234	5.44669
	112.834	0.264307	-0.760234	5.44669
	112.783	0.264307	-0.760234	5.44669
	112.864	0.264307	-0.760234	5.44669
	112.972	0.264307	-0.752363	5.44669
	112.952	0.264307	-0.732079	5.44669
	112.833	0.264307	-0.723689	5.44669
	112.756	0.264307	-0.742701	5.44669
	112.761	0.264307	-0.763942	5.44669
	112.79	0.264307	-0.767713	5.44669
	112.822	0.264307	-0.762	5.44268
	112.873	0.313497	-0.758308	5.43234
	112.913	0.440273	-0.758798	5.42806
	112.917	0.492705	-0.760317	5.43775
	112.904	0.373887	-0.760779	5.44858
	112.898	0.241132	-0.760433	5.4505
	112.9	0.217568	-0.760124	5.44759
	112.925	0.253272	-0.760117	5.44571
	112.961	0.276346	-0.760224	5.44595
	112.927	0.27328	-0.760272	5.44673
	112.848	0.263787	-0.760253	5.44696
	112.842	0.2609	-0.760229	5.44679
	112.87	0.263065	-0.760225	5.44663
	112.839	0.264998	-0.760232	5.44663
	112.787	0.265038	-0.760237	5.44668
	112.794	0.264368	-0.760236	5.44671
	112.885	0.313263	-0.760234	5.4467
	112.976	0.440153	-0.760233	5.44668
	112.969	0.492738	-0.760234	5.44668
	112.909	0.373943	-0.760234	5.44669
	112.882	0.241144	-0.760234	5.44669
	112.892	0.217553	-0.760234	5.44669
	112.905	0.253261	-0.760234	5.44669
	112.907	0.325537	-0.760234	5.44669
	112.881	0.44925	-0.760234	5.44669
	112.821	0.492186	-0.760234	5.44669
	112.776	0.370479	-0.760234	5.44669
	112.795	0.239889	-0.760234	5.44669
	112.89	0.218259	-0.760234	5.44669
	112.978	0.303193	-0.760234	5.44669
	112.968	0.452372	-0.760234	5.44669
	112.908	0.550633	-0.760234	5.44669
	112.882	0.549213	-0.760234	5.44669
	112.892	0.466156	-0.760234	5.44669
	112.905	0.375153	-0.760234	5.44669
	112.907	0.406765	-0.760234	5.44669
	112.881	0.458721	-0.760234	5.44669
	112.821	0.371874	-0.760234	5.44669
	112.776	0.252418	-0.760234	5.44669
	112.773	0.223019	-0.760234	5.44669
	112.81	0.251544	-0.760234	5.44669
	112.896	0.273685	-0.760234	5.44669
	112.998	0.272779	-0.760234	5.44669
	113.044	0.264524	-0.760234	5.44669
	113.011	0.261387	-0.760234	5.44669
	112.911	0.263007	-0.760234	5.44669
	112.803	0.264801	-0.760234	5.44669
	112.781	0.264976	-0.760234	5.44669
	112.852	0.264412	-0.760234	5.44669
	112.897	0.264113	-0.760234	5.44669
	112.847	0.264189	-0.760234	5.44669
	112.781	0.264326	-0.760234	5.44669
	112.766	0.264357	-0.760234	5.44669
	112.783	0.264321	-0.760234	5.44669
	112.795	0.264295	-0.760234	5.44669
	112.794	0.264297	-0.760234	5.44669
	112.789	0.264307	-0.760234	5.44669
	112.788	0.264311	-0.760234	5.44669
	112.789	0.264309	-0.760234	5.44669
	112.79	0.264306	-0.760234	5.44669
	112.79	0.313497	-0.760234	5.44669
	112.789	0.440273	-0.760234	5.44669
	112.789	0.492705	-0.760234	5.44669
	112.789	0.373887	-0.760234	5.44669
	112.789	0.290323	-0.760234	5.44669
	112.789	0.442724	-0.760234	5.44669
	112.789	0.706825	-0.760234	5.44669
	112.767	0.839479	-0.760234	5.44669
	112.687	0.813238	-0.760234	5.44669
	112.584	0.757007	-0.760234	5.44669
	112.534	0.743085	-0.760234	5.44669
	112.545	0.806478	-0.760234	5.44669
	112.566	0.993349	-0.760234	5.44669
	112.571	1.22127	-0.760234	5.44669
	112.543	1.32677	-0.760234	5.44669
	112.482	1.30206	-0.760234	5.44669
	112.436	1.30532	-0.760234	5.44669
	112.411	1.47113	-0.760234	5.44669
	112.369	1.71165	-0.760234	5.44669
	112.329	1.82992	-0.760234	5.44669
	112.323	1.80608	-0.760234	5.44669
	112.334	1.80516	-0.760234	5.44669
	112.34	1.91973	-0.760234	5.44669
	112.339	1.98491	-0.760234	5.44669
	112.337	1.92497	-0.760234	5.44669
	112.336	1.91851	-0.760234	5.44669
	112.314	1.99293	-0.760234	5.44669
	112.257	2.08443	-0.760234	5.44669
	112.234	2.20387	-0.760234	5.44669
	112.265	2.2876	-0.760234	5.44669
	112.245	2.29071	-0.760234	5.44669
	112.152	2.26391	-0.760234	5.44669
	112.087	2.25184	-0.760234	5.44669
	112.087	2.25636	-0.760234	5.44669
	112.109	2.26254	-0.760234	5.44669
	112.118	2.26353	-0.760234	5.44669
	112.114	2.26175	-0.760234	5.44669
	112.109	2.26065	-0.760234	5.44669
	112.109	2.26082	-0.760234	5.44669
	112.11	2.26129	-0.760234	5.44669
	112.111	2.26142	-0.760234	5.44669
	112.111	2.26131	-0.760234	5.44669
	112.11	2.26122	-0.760234	5.44669
	112.11	2.26122	-0.760234	5.44669
	112.11	2.26125	-0.760234	5.44669
	112.111	2.26126	-0.760234	5.44669
	112.111	2.26126	-0.760234	5.44669
	112.111	2.26125	-0.760234	5.44669
	112.111	2.26125	-0.760234	5.44669
	112.111	2.26125	-0.760234	5.44669
	112.088	2.26125	-0.760234	5.44669
	112.031	2.26125	-0.760234	5.44669
	111.985	2.31044	-0.760234	5.44669
	111.959	2.48641	-0.760234	5.44669
	111.915	2.7148	-0.760234	5.44669
	111.876	2.77519	-0.760234	5.44669
	111.871	2.62524	-0.760234	5.44669
	111.882	2.52607	-0.760234	5.44669
	111.888	2.63386	-0.760234	5.44669
	111.887	2.77865	-0.760234	5.44669
	111.884	2.81119	-0.760234	5.44669
	111.883	2.72577	-0.760234	5.44669
	111.884	2.57252	-0.760234	5.44669
	111.862	2.52191	-0.760234	5.44669
	111.782	2.65091	-0.760234	5.44669
	111.701	2.78728	-0.760234	5.44669
	111.709	2.80874	-0.760234	5.44669
	111.743	2.77087	-0.760234	5.44669
	111.71	2.74764	-0.760234	5.44669
	111.655	2.75141	-0.760234	5.44669
	111.639	2.76125	-0.760234	5.44669
	111.651	2.76403	-0.760234	5.44669
	111.662	2.7617	-0.760234	5.44669
	111.662	2.75974	-0.760234	5.44669
	111.658	2.75974	-0.760234	5.44669
	111.657	2.76044	-0.760234	5.44669
	111.657	2.76073	-0.760234	5.44669
	111.658	2.76061	-0.760234	5.44669
	111.658	2.76045	-0.760234	5.44669
	111.658	2.76043	-0.760234	5.44669
	111.658	2.76048	-0.760234	5.44669
	111.658	2.7605	-0.760234	5.44669
	111.658	2.7605	-0.760234	5.44669
	111.636	2.76049	-0.760234	5.44669
	111.578	2.76048	-0.760234	5.44669
	111.532	2.76049	-0.760234	5.44669
	111.506	2.76049	-0.760234	5.44669
	111.463	2.76049	-0.760234	5.44669
	111.424	2.76049	-0.760234	5.44669
	111.418	2.76049	-0.760234	5.44669
	111.429	2.76049	-0.760234	5.44669
	111.435	2.76049	-0.760234	5.44669
	111.434	2.76049	-0.760234	5.44669
	111.431	2.76049	-0.760234	5.44669
	111.431	2.76049	-0.760234	5.44669
	111.431	2.76049	-0.760234	5.44669
	111.432	2.80968	-0.760234	5.44669
	111.432	2.93645	-0.760234	5.44669
	111.409	3.03808	-0.760234	5.44669
	111.33	3.09522	-0.760234	5.44669
	111.226	3.14168	-0.760234	5.44669
	111.176	3.05173	-0.760234	5.44669
	111.187	2.88505	-0.760234	5.44669
	111.208	2.87858	-0.760234	5.44669
	111.213	2.98927	-0.760234	5.44669
	111.208	3.04652	-0.760234	5.44669
	111.204	3.03251	-0.760234	5.44669
	111.204	3.0557	-0.760234	5.44669
	111.205	3.17659	-0.760234	5.44669
	111.206	3.285	-0.760234	5.44669
	111.206	3.29789	-0.760234	5.44669
	111.205	3.26641	-0.760234	5.44669
	111.205	3.24891	-0.760234	5.44669
	111.205	3.25281	-0.760234	5.44669
	111.205	3.26067	-0.760234	5.44669
	111.205	3.26258	-0.760234	5.44669
	111.205	3.26058	-0.760234	5.44669
	111.205	3.25907	-0.760234	5.44669
	111.205	3.25914	-0.760234	5.44669
	111.205	3.25971	-0.760234	5.44669
	111.205	3.25992	-0.760234	5.44669
	111.205	3.25981	-0.760234	5.44669
	111.205	3.2105	-0.760234	5.44669
	111.205	3.08371	-0.760234	5.44669
	111.183	3.03132	-0.760234	5.44669
	111.126	3.15016	-0.760234	5.44669
	111.08	3.28291	-0.760234	5.44669
	111.076	3.30646	-0.760234	5.44669
	111.09	3.27075	-0.760234	5.44669
	111.075	3.24768	-0.760234	5.44669
	111.038	3.25075	-0.760234	5.44669
	111.046	3.26024	-0.760234	5.44669
	111.065	3.26313	-0.760234	5.44669
	111.026	3.26097	-0.760234	5.44669
	110.974	3.25903	-0.760234	5.44669
	110.961	3.25899	-0.760234	5.44669
	110.974	3.25966	-0.760234	5.44669
	110.983	3.25996	-0.760234	5.44669
	110.983	3.25984	-0.760234	5.44669
	110.979	3.25969	-0.760234	5.44669
	110.978	3.25967	-0.760234	5.44669
	110.979	3.25971	-0.760234	5.44669
	110.979	3.25974	-0.760234	5.44669
	110.979	3.25973	-0.760234	5.44669
	110.979	3.30891	-0.760234	5.44669
	110.979	3.43568	-0.760234	5.44669
	110.957	3.48812	-0.760234	5.44669
	110.877	3.3693	-0.760234	5.44669
	110.774	3.28574	-0.760234	5.44669
	110.746	3.43814	-0.760234	5.44669
	110.814	3.70224	-0.760234	5.44669
	110.859	3.78571	-0.760234	5.44669
	110.81	3.5835	-0.760234	5.44669
	110.745	3.34806	-0.760234	5.44669
	110.73	3.35133	-0.760234	5.44669
	110.746	3.49033	-0.760234	5.44669
	110.758	3.55593	-0.760234	5.44669
	110.757	3.53536	-0.760234	5.44669
	110.753	3.55283	-0.760234	5.44669
	110.751	3.67366	-0.760234	5.44669
	110.752	3.78408	-0.760234	5.44669
	110.731	3.79783	-0.760234	5.44669
	110.651	3.766	-0.760234	5.44669
	110.547	3.74804	-0.760234	5.44669
	110.497	3.75188	-0.760234	5.4507
	110.508	3.75987	-0.760234	5.46104
	110.529	3.76186	-0.760234	5.46531
	110.534	3.75985	-0.760234	5.45562
	110.529	3.7583	-0.760234	5.4448
	110.525	3.75837	-0.760234	5.44287
	110.525	3.75895	-0.760234	5.44579
	110.526	3.75916	-0.760234	5.44767
	110.527	3.75905	-0.760234	5.44742
	110.527	3.75892	-0.760234	5.44664
	110.526	3.75891	-0.760234	5.44641
	110.526	3.75895	-0.760234	5.44658
	110.526	3.75897	-0.760234	5.44674
	110.527	3.75897	-0.760234	5.44675
	110.527	3.75896	-0.760234	5.44669
	110.526	3.75895	-0.760234	5.44667
	110.526	3.75896	-0.760234	5.44668
	110.526	3.75896	-0.760234	5.44669
	110.526	3.75896	-0.760234	5.44669
	110.526	3.75896	-0.760234	5.44669
	110.526	3.75896	-0.760234	5.44669
	110.504	3.75896	-0.760234	5.44669
	110.424	3.75896	-0.760234	5.44669
	110.321	3.75896	-0.760234	5.44669
	110.271	3.75896	-0.760234	5.44669
	110.282	3.75896	-0.760234	5.44669
	110.303	3.75896	-0.760234	5.44669
	110.308	3.75896	-0.760234	5.44669
	110.302	3.75896	-0.760234	5.44669
	110.298	3.75896	-0.760234	5.44669
	110.299	3.75896	-0.760234	5.44669
	110.3	3.75896	-0.760234	5.44669
	110.301	3.75896	-0.760234	5.44669
	110.3	3.75896	-0.760234	5.44669
	110.3	3.75896	-0.760234	5.44669
	110.3	3.75896	-0.760234	5.44669
	110.3	3.75896	-0.760234	5.44669
	110.3	3.75896	-0.760234	5.44669
	110.3	3.75896	-0.760234	5.44669
	110.3	3.75896	-0.760234	5.44669
	110.3	3.75896	-0.760234	5.44669
	110.3	3.75896	-0.760234	5.44669
	110.3	3.75896	-0.760234	5.44669
	110.3	3.80815	-0.760234	5.44669
	110.3	3.93492	-0.760234	5.44669
	110.3	3.98736	-0.760234	5.44669
	110.3	3.86854	-0.760234	5.44669
	110.278	3.78497	-0.760234	5.44669
	110.198	3.93738	-0.760234	5.44669
	110.095	4.20148	-0.760234	5.44669
	110.067	4.33413	-0.760234	5.44669
	110.135	4.30789	-0.760234	5.44669
	110.18	4.20247	-0.752363	5.44669
	110.131	4.06177	-0.732079	5.44669
	110.066	4.02354	-0.723689	5.44669
	110.051	4.10407	-0.742701	5.44669
	110.067	4.10958	-0.763942	5.44669
	110.079	4.07663	-0.767713	5.44669
	110.079	4.10902	-0.762	5.44669
	110.074	4.09273	-0.758308	5.44669
	110.072	4.06781	-0.758798	5.44669
	110.073	4.11131	-0.760317	5.44669
	110.074	4.09682	-0.760779	5.44669
	110.074	4.01952	-0.760433	5.44669
	110.074	3.98346	-0.760124	5.44669
	110.052	4.04362	-0.760117	5.44669
	109.972	4.18759	-0.760224	5.44669
	109.868	4.29248	-0.760272	5.44669
	109.841	4.29568	-0.760253	5.44669
	109.909	4.2614	-0.760229	5.44669
	109.976	4.24616	-0.760225	5.44669
	109.985	4.25201	-0.760232	5.44669
	109.943	4.25988	-0.760237	5.44669
	109.874	4.2611	-0.760236	5.44669
	109.831	4.25881	-0.760234	5.44669
	109.832	4.25742	-0.760233	5.44669
	109.847	4.25765	-0.760234	5.44669
	109.853	4.25824	-0.760234	5.44669
	109.85	4.25841	-0.760234	5.44669
	109.847	4.25827	-0.760234	5.44669
	109.846	4.25815	-0.760234	5.44669
	109.847	4.25815	-0.760234	5.44669
	109.848	4.25819	-0.760234	5.44669
	109.826	4.25821	-0.760234	5.44669
	109.768	4.2582	-0.760234	5.44669
	109.722	4.25819	-0.760234	5.44669
	109.696	4.25819	-0.760234	5.44669
	109.653	4.25819	-0.760234	5.44669
	109.614	4.2582	-0.760234	5.44669
	109.608	4.30739	-0.760234	5.44669
	109.619	4.48335	-0.760234	5.44669
	109.625	4.66256	-0.760234	5.44669
	109.624	4.59617	-0.760234	5.44669
	109.621	4.3446	-0.760234	5.44669
	109.62	4.23747	-0.760234	5.44669
	109.621	4.37639	-0.760234	5.44669
	109.622	4.53679	-0.760234	5.44669
	109.622	4.61394	-0.760234	5.44669
	109.621	4.69703	-0.760234	5.44669
	109.621	4.77066	-0.760234	5.44669
	109.621	4.78247	-0.760234	5.44669
	109.599	4.7629	-0.760234	5.44669
	109.519	4.75077	-0.760234	5.44669
	109.438	4.75269	-0.760234	5.44669
	109.446	4.75781	-0.760234	5.44669
	109.48	4.75927	-0.760234	5.44669
	109.447	4.75807	-0.760234	5.44669
	109.392	4.75704	-0.760234	5.44669
	109.376	4.75704	-0.760234	5.44669
	109.388	4.75741	-0.760234	5.44669
	109.399	4.75756	-0.760234	5.44669
	109.399	4.75749	-0.760234	5.44669
	109.395	4.75741	-0.760234	5.44669
	109.394	4.7574	-0.760234	5.44669
	109.394	4.75742	-0.760234	5.44669
	109.395	4.75744	-0.760234	5.44669
	109.395	4.75744	-0.760234	5.44669
	109.395	4.75743	-0.760234	5.44669
	109.395	4.75743	-0.760234	5.44669
	109.395	4.75743	-0.760234	5.44669
	109.395	4.75743	-0.760234	5.44669
	109.395	4.75743	-0.760234	5.44669
	109.395	4.75743	-0.760234	5.44669
	109.395	4.75743	-0.760234	5.44669
	109.395	4.75743	-0.760234	5.44669
	109.395	4.75743	-0.760234	5.44669
	109.395	4.75743	-0.760234	5.44669
	109.395	4.75743	-0.760234	5.44669
	109.395	4.75743	-0.760234	5.44669
	109.395	4.75743	-0.760234	5.44669
	109.395	4.75743	-0.760234	5.44669
	109.395	4.75743	-0.760234	5.44669
	109.373	4.75743	-0.760234	5.44669
	109.293	4.75743	-0.760234	5.44669
	109.189	4.75743	-0.760234	5.44669
	109.14	4.75743	-0.760234	5.44669
	109.15	4.75743	-0.760234	5.44669
	109.171	4.75743	-0.760234	5.44669
	109.176	4.75743	-0.752363	5.44669
	109.171	4.80662	-0.732079	5.44669
	109.167	4.98259	-0.723689	5.44669
	109.167	5.21098	-0.742701	5.44669
	109.169	5.27137	-0.763942	5.44669
	109.169	5.07223	-0.767713	5.44669
	109.169	4.84629	-0.762	5.44669
	109.169	4.90164	-0.758308	5.44669
	109.169	5.16525	-0.758798	5.44669
	109.169	5.28135	-0.760317	5.44669
	109.169	5.14192	-0.760779	5.44669
	109.146	4.97811	-0.760433	5.44669
	109.089	4.9489	-0.760124	5.44669
	109.065	4.99328	-0.760117	5.44669
	109.097	5.022	-0.760224	5.44669
	109.099	5.0674	-0.760272	5.44669
	109.064	5.18238	-0.760253	5.44669
	109.022	5.2804	-0.760229	5.44669
	108.968	5.29105	-0.760225	5.44669
	108.931	5.26232	-0.760232	5.44669
	108.929	5.24676	-0.760237	5.44669
	108.941	5.2505	-0.760236	5.44669
	108.947	5.2576	-0.760234	5.44669
	108.945	5.25925	-0.760233	5.44669
	108.942	5.25742	-0.760234	5.44669
	108.941	5.25606	-0.760234	5.44669
	108.942	5.25615	-0.760234	5.44669
	108.943	5.25666	-0.760234	5.44669
	108.943	5.25685	-0.760234	5.44669
	108.942	5.25674	-0.760234	5.44669
	108.942	5.25663	-0.760234	5.44669
	108.942	5.25662	-0.760234	5.44669
	108.92	5.25666	-0.760234	5.44669
	108.84	5.25668	-0.760234	5.44669
	108.737	5.25667	-0.760234	5.44669
	108.687	5.25666	-0.760234	5.44669
	108.698	5.25666	-0.760234	5.44669
	108.719	5.25667	-0.760234	5.44669
	108.724	5.25667	-0.760234	5.44669
	108.718	5.25667	-0.760234	5.44669
	108.714	5.25667	-0.760234	5.44669
	108.715	5.25667	-0.760234	5.44669
	108.716	5.25667	-0.760234	5.44669
	108.717	5.25667	-0.760234	5.44669
	108.716	5.25667	-0.760234	5.44669
	108.716	5.25667	-0.760234	5.44669
	108.716	5.25667	-0.760234	5.44669
	108.716	5.25667	-0.760234	5.44669
	108.716	5.25667	-0.752363	5.44669
	108.716	5.25667	-0.732079	5.44669
	108.716	5.25667	-0.723689	5.44669
	108.716	5.25667	-0.742701	5.44669
	108.716	5.30586	-0.763942	5.44669
	108.716	5.43263	-0.767713	5.44669
	108.716	5.48506	-0.762	5.44669
	108.694	5.36625	-0.758308	5.44669
	108.636	5.23349	-0.758798	5.44669
	108.59	5.20993	-0.760317	5.44669
	108.564	5.24563	-0.760779	5.44669
	108.521	5.3179	-0.760433	5.44669
	108.482	5.44161	-0.760124	5.44669
	108.476	5.48454	-0.760117	5.44669
	108.487	5.36284	-0.760224	5.44669
	108.494	5.28144	-0.760272	5.44669
	108.492	5.43577	-0.760253	5.44669
	108.49	5.69991	-0.760229	5.44669
	108.489	5.8319	-0.760225	5.44669
	108.49	5.80536	-0.760232	5.44669
	108.49	5.74925	-0.760237	5.44669
	108.49	5.68629	-0.760236	5.44669
	108.49	5.57374	-0.760234	5.44669
	108.49	5.48298	-0.760233	5.44669
	108.49	5.47451	-0.760234	5.44669
	108.49	5.55076	-0.760234	5.44669
	108.49	5.69162	-0.760234	5.44669
	108.49	5.78948	-0.760234	5.44669
	108.49	5.79085	-0.760234	5.44669
	108.49	5.75829	-0.760234	5.44669
	108.49	5.74443	-0.760234	5.44669
	108.49	5.75024	-0.760234	5.4507
	108.49	5.75761	-0.760234	5.46104
	108.49	5.75863	-0.760234	5.46531
	108.49	5.75644	-0.760234	5.45562
	108.49	5.75516	-0.760234	5.4448
	108.49	5.7554	-0.760234	5.44287
	108.49	5.75596	-0.760234	5.44579
	108.49	5.7561	-0.760234	5.44767
	108.468	5.75597	-0.760234	5.44742
	108.388	5.75586	-0.760234	5.44664
	108.307	5.75586	-0.760234	5.44641
	108.337	5.7559	-0.760234	5.44658
	108.451	5.75592	-0.760234	5.44674
	108.522	5.75591	-0.760234	5.44675
	108.494	5.7559	-0.760234	5.44669
	108.41	5.7559	-0.760234	5.44667
	108.355	5.7559	-0.760234	5.44668
	108.334	5.7559	-0.760234	5.44669
	108.297	5.7559	-0.760234	5.44669
	108.258	5.7559	-0.760234	5.44669
	108.25	5.7559	-0.760234	5.44669
	108.26	5.7559	-0.760234	5.44669
	108.267	5.7559	-0.760234	5.44669
	108.266	5.7559	-0.760234	5.44669
	108.263	5.7559	-0.760234	5.44669
	108.263	5.7559	-0.760234	5.44669
	108.263	5.7559	-0.760234	5.44669
	108.264	5.7559	-0.760234	5.44669
	108.264	5.7559	-0.760234	5.44669
	108.264	5.7559	-0.760234	5.44669
	108.264	5.7559	-0.760234	5.44669
	108.264	5.7559	-0.760234	5.44669
	108.264	5.7559	-0.760234	5.44669
	108.241	5.7559	-0.760234	5.44669
	108.162	5.7559	-0.760234	5.44669
	108.058	5.7559	-0.760234	5.44669
	108.031	5.7559	-0.760234	5.44669
	108.099	5.7559	-0.760234	5.44669
	108.144	5.7559	-0.760234	5.44669
	108.095	5.7559	-0.760234	5.44669
	108.029	5.7559	-0.760234	5.44669
	108.014	5.7559	-0.760234	5.44669
	108.031	5.7559	-0.760234	5.44669
	108.043	5.7559	-0.760234	5.44669
	108.042	5.80509	-0.760234	5.44669
	108.037	5.93187	-0.760234	5.44669
	108.036	5.9843	-0.760234	5.44669
	108.037	5.91467	-0.760234	5.44669
	108.038	5.90869	-0.760234	5.44669
	108.015	5.93756	-0.760234	5.44669
	107.958	5.85445	-0.760234	5.44669
	107.934	5.79396	-0.760234	5.44669
	107.988	5.94329	-0.760234	5.44669
	108.026	6.1979	-0.760234	5.44669
	107.979	6.32767	-0.760234	5.44669
	107.939	6.30359	-0.760234	5.44669
	107.982	6.24929	-0.760234	5.44669
	108.021	6.23541	-0.760234	5.44669
	107.979	6.24894	-0.760234	5.44669
	107.918	6.25955	-0.760234	5.44669
	107.881	6.25919	-0.760234	5.44669
	107.838	6.25527	-0.760234	5.44669
	107.803	6.25375	-0.760234	5.44669
	107.799	6.25451	-0.760234	5.44669
	107.809	6.25537	-0.760234	5.44669
	107.814	6.25546	-0.760234	5.44669
	107.813	6.25519	-0.760234	5.44669
	107.811	6.20586	-0.760234	5.44669
	107.81	6.07912	-0.760234	5.44669
	107.811	6.02675	-0.760234	5.44669
	107.811	6.14558	-0.760234	5.44669
	107.789	6.27832	-0.760234	5.44669
	107.709	6.30187	-0.760234	5.44669
	107.605	6.26617	-0.760234	5.44669
	107.556	6.2431	-0.760234	5.44669
	107.589	6.24617	-0.760234	5.44669
	107.667	6.25566	-0.760234	5.44669
	107.696	6.25854	-0.760234	5.44669
	107.637	6.25638	-0.760234	5.44669
	107.572	6.25445	-0.760234	5.44669
	107.562	6.25441	-0.760234	5.44669
	107.58	6.25508	-0.760234	5.44669
	107.591	6.25537	-0.760234	5.44669
	107.589	6.25526	-0.760234	5.44669
	107.584	6.3043	-0.760234	5.44669
	107.583	6.48024	-0.760234	5.44669
	107.584	6.65949	-0.760234	5.44669
	107.585	6.64232	-0.760234	5.44669
	107.585	6.51752	-0.760234	5.44669
	107.585	6.46281	-0.760234	5.44669
	107.585	6.48291	-0.752363	5.44669
	107.585	6.51055	-0.732079	5.44669
	107.585	6.51496	-0.723689	5.44669
	107.585	6.50697	-0.742701	5.44669
	107.585	6.50206	-0.763942	5.44669
	107.585	6.45365	-0.767713	5.44669
	107.585	6.37814	-0.762	5.44669
	107.585	6.45307	-0.758308	5.44669
	107.585	6.67302	-0.758798	5.44669
	107.585	6.81332	-0.760317	5.44669
	107.585	6.80575	-0.760779	5.44669
	107.585	6.75459	-0.760433	5.44669
	107.585	6.73615	-0.760124	5.44669
	107.585	6.74665	-0.760117	5.44669
	107.585	6.75762	-0.760224	5.44669
	107.585	6.75848	-0.760272	5.44669
	107.562	6.75494	-0.760253	5.44669
	107.483	6.75315	-0.760229	5.44669
	107.379	6.75366	-0.760225	5.44669
	107.352	6.75451	-0.760232	5.44669
	107.42	6.75469	-0.760237	5.44669
	107.465	6.75446	-0.760236	5.44669
	107.416	6.7543	-0.760234	5.44669
	107.35	6.75431	-0.760233	5.44669
	107.335	6.75438	-0.760234	5.44669
	107.352	6.7544	-0.760234	5.44669
	107.364	6.75438	-0.760234	5.44669
	107.363	6.75437	-0.760234	5.44669
	107.358	6.75437	-0.760234	5.44669
	107.357	6.75437	-0.760234	5.44669
	107.335	6.75438	-0.760234	5.44669
	107.279	6.75437	-0.760234	5.44669
	107.255	6.75437	-0.760234	5.44669
	107.309	6.75437	-0.760234	5.44669
	107.347	6.75437	-0.760234	5.44669
	107.277	6.75437	-0.760234	5.44669
	107.158	6.75437	-0.760234	5.44669
	107.098	6.75437	-0.760234	5.44669
	107.11	6.75437	-0.760234	5.44669
	107.135	6.75437	-0.760234	5.44669
	107.141	6.80356	-0.760234	5.44669
	107.135	6.93034	-0.760234	5.44669
	107.13	7.03196	-0.760234	5.44669
	107.13	7.03992	-0.760234	5.44669
	107.132	7.00879	-0.760234	5.44669
	107.133	7.04237	-0.760234	5.44669
	107.132	7.12453	-0.760234	5.44669
	107.132	7.10684	-0.768105	5.44669
	107.11	7.06387	-0.78839	5.44669
	107.03	7.14953	-0.796779	5.44669
	106.927	7.2653	-0.777768	5.44669
	106.877	7.24438	-0.756526	5.44669
	106.887	7.08992	-0.752756	5.44669
	106.909	7.0161	-0.758468	5.44669
	106.914	7.13584	-0.76216	5.44669
	106.908	7.27659	-0.76167	5.44669
	106.904	7.30318	-0.760151	5.44669
	106.904	7.2659	-0.759689	5.44669
	106.906	7.24109	-0.760035	5.44669
	106.906	7.1948	-0.760345	5.44669
	106.906	7.07806	-0.760351	5.44669
	106.906	7.02881	-0.760244	5.44669
	106.906	7.14539	-0.760197	5.44669
	106.906	7.27608	-0.760215	5.44669
	106.906	7.29957	-0.760239	5.44669
	106.906	7.26457	-0.760243	5.44669
	106.906	7.24182	-0.760236	5.44669
	106.906	7.24477	-0.760232	5.44669
	106.906	7.2541	-0.760232	5.44669
	106.906	7.25696	-0.760234	5.44669
	106.884	7.25484	-0.760235	5.44669
	106.826	7.25294	-0.760234	5.44669
	106.78	7.25289	-0.760234	5.44669
	106.754	7.25355	-0.760234	5.44669
	106.733	7.25384	-0.760234	5.44669
	106.752	7.25373	-0.760234	5.44669
	106.77	7.25358	-0.760234	5.44669
	106.726	7.25356	-0.760234	5.44669
	106.673	7.2536	-0.760234	5.44669
	106.661	7.25363	-0.760234	5.44669
	106.674	7.25362	-0.760234	5.44669
	106.684	7.25361	-0.760234	5.44669
	106.683	7.25361	-0.760234	5.44669
	106.68	7.25361	-0.760234	5.44669
	106.678	7.25361	-0.760234	5.44669
	106.679	7.25361	-0.760234	5.44669
	106.68	7.25361	-0.760234	5.44669
	106.68	7.25361	-0.760234	5.44669
	106.68	7.25361	-0.760234	5.44669
	106.679	7.25361	-0.760234	5.44669
	106.679	7.25361	-0.760234	5.44669
	106.68	7.25361	-0.760234	5.44669
	106.657	7.3028	-0.760234	5.44669
	106.577	7.47877	-0.760234	5.44669
	106.496	7.65797	-0.760234	5.44669
	106.526	7.64078	-0.760234	5.44669
	106.64	7.51598	-0.760234	5.44669
	106.689	7.41209	-0.760234	5.44669
	106.626	7.35461	-0.760234	5.44669
	106.553	7.4566	-0.760234	5.44669
	106.518	7.68144	-0.760234	5.44669
	106.503	7.81416	-0.760234	5.44669
	106.549	7.80168	-0.760234	5.44669
	106.625	7.70196	-0.760234	5.44669
	106.604	7.55876	-0.760234	5.44669
	106.495	7.51745	-0.760234	5.44669
	106.424	7.64678	-0.760234	5.44669
	106.427	7.73079	-0.760234	5.44669
	106.453	7.62403	-0.760234	5.44669
	106.462	7.53425	-0.760234	5.44669
	106.457	7.63056	-0.760234	5.44669
	106.452	7.71802	-0.760234	5.44669
	106.451	7.62444	-0.760234	5.44669
	106.431	7.53896	-0.760234	5.44669
	106.352	7.63239	-0.760234	5.44669
	106.248	7.7663	-0.760234	5.44669
	106.198	7.79938	-0.760234	5.44669
	106.208	7.76725	-0.760234	5.44669
	106.23	7.74229	-0.760234	5.44669
	106.235	7.7433	-0.760234	5.44669
	106.229	7.7526	-0.760234	5.44669
	106.225	7.75614	-0.760234	5.44669
	106.225	7.75431	-0.760234	5.44669
	106.227	7.75229	-0.760234	5.44669
	106.228	7.75209	-0.760234	5.44669
	106.227	7.75273	-0.760234	5.44669
	106.227	7.75307	-0.760234	5.44669
	106.227	7.75298	-0.760234	5.44669
	106.227	7.75282	-0.760234	5.44669
	106.227	7.75279	-0.760234	5.44669
	106.227	7.75283	-0.760234	5.44669
	106.227	7.75286	-0.760234	5.44669
	106.205	7.75286	-0.760234	5.44669
	106.147	7.75285	-0.760234	5.44669
	106.101	7.75284	-0.760234	5.44669
	106.075	7.75284	-0.760234	5.44669
	106.032	7.75285	-0.760234	5.44669
	105.993	7.75285	-0.760234	5.44669
	105.987	7.75285	-0.760234	5.44669
	105.998	7.75285	-0.760234	5.44669
	106.004	7.75285	-0.760234	5.44669
	106.003	7.75285	-0.760234	5.44669
	106	7.75285	-0.760234	5.44669
	106	7.75285	-0.760234	5.44669
	106	7.75285	-0.760234	5.44669
	106.001	7.75285	-0.760234	5.44669
	106.001	7.75285	-0.760234	5.44669
	106.001	7.75285	-0.760234	5.44669
	106.001	7.75285	-0.760234	5.44669
	106.001	7.75285	-0.760234	5.44669
	106.001	7.75285	-0.760234	5.44669
	106.001	7.75285	-0.760234	5.44669
	106.001	7.75285	-0.760234	5.44669
	106.001	7.75285	-0.760234	5.44669
	106.001	7.75285	-0.760234	5.44669
	106.001	7.75285	-0.760234	5.44669
	106.001	7.75285	-0.760234	5.44669
	106.001	7.75285	-0.760234	5.44669
	106.001	7.75285	-0.760234	5.44669
	106.001	7.75285	-0.760234	5.44669
	105.978	7.75285	-0.760234	5.44669
	105.899	7.75285	-0.760234	5.44669
	105.795	7.75285	-0.760234	5.44669
	105.745	7.75285	-0.760234	5.44669
	105.756	7.80204	-0.760234	5.44669
	105.799	7.978	-0.760234	5.44669
	105.862	8.15721	-0.760234	5.44669
	105.88	8.09082	-0.760234	5.44669
	105.822	7.88844	-0.760234	5.44669
	105.762	7.8589	-0.760234	5.44669
	105.753	7.92347	-0.760234	5.44669
	105.77	7.86343	-0.760234	5.44669
	105.78	7.75068	-0.760234	5.44669
	105.778	7.71456	-0.760234	5.44669
	105.774	7.78707	-0.760234	5.44669
	105.773	7.98539	-0.760234	5.44669
	105.752	8.16563	-0.760234	5.44669
	105.695	8.14092	-0.760234	5.44669
	105.671	8.06179	-0.760234	5.44669
	105.702	8.13507	-0.760234	5.44669
	105.683	8.25854	-0.760234	5.44669
	105.59	8.29445	-0.760234	5.44669
	105.524	8.26723	-0.760234	5.44669
	105.524	8.24332	-0.760234	5.44669
	105.547	8.24302	-0.760234	5.44669
	105.556	8.2514	-0.760234	5.44669
	105.552	8.25502	-0.760234	5.44669
	105.547	8.25355	-0.760234	5.44669
	105.546	8.25166	-0.760234	5.44669
	105.548	8.25138	-0.760234	5.44669
	105.549	8.25194	-0.760234	5.44669
	105.548	8.25227	-0.760234	5.44669
	105.548	8.25221	-0.760234	5.44669
	105.548	8.25207	-0.760234	5.44669
	105.548	8.25203	-0.760234	5.44669
	105.548	8.25206	-0.760234	5.44669
	105.526	8.25209	-0.760234	5.44669
	105.468	8.25209	-0.760234	5.44669
	105.445	8.20289	-0.760234	5.44669
	105.498	8.07611	-0.760234	5.44669
	105.536	8.02368	-0.760234	5.44669
	105.49	8.1425	-0.760234	5.44669
	105.45	8.27526	-0.760234	5.44669
	105.471	8.29882	-0.760234	5.44669
	105.475	8.26312	-0.760234	5.44669
	105.466	8.24004	-0.760234	5.44669
	105.483	8.24311	-0.760234	5.44669
	105.452	8.2526	-0.760234	5.44669
	105.359	8.25549	-0.760234	5.44669
	105.298	8.25333	-0.760234	5.44669
	105.299	8.25139	-0.760234	5.44669
	105.321	8.25135	-0.760234	5.44669
	105.33	8.25202	-0.760234	5.44669
	105.325	8.25232	-0.760234	5.44669
	105.321	8.2522	-0.760234	5.44669
	105.32	8.25205	-0.752363	5.44669
	105.322	8.30122	-0.732079	5.44669
	105.322	8.42804	-0.723689	5.44669
	105.322	8.52969	-0.742701	5.44669
	105.322	8.53764	-0.763942	5.44669
	105.322	8.4573	-0.767713	5.44669
	105.322	8.31492	-0.762	5.44669
	105.322	8.26706	-0.758308	5.44669
	105.322	8.39335	-0.758798	5.44669
	105.344	8.47842	-0.760317	5.44669
	105.402	8.42237	-0.760779	5.44669
	105.425	8.41044	-0.760433	5.44669
	105.394	8.48117	-0.760124	5.44669
	105.391	8.52388	-0.760117	5.44669
	105.404	8.46883	-0.760224	5.44669
	105.366	8.37384	-0.760272	5.44669
	105.317	8.443	-0.760253	5.44669
	105.305	8.61828	-0.760229	5.44669
	105.317	8.58655	-0.760225	5.44669
	105.326	8.35063	-0.760232	5.44669
	105.325	8.18851	-0.760237	5.44669
	105.344	8.19265	-0.760236	5.44669
	105.4	8.25014	-0.760234	5.44669
	105.425	8.27245	-0.760233	5.44669
	105.372	8.3105	-0.760234	5.44669
	105.312	8.42468	-0.760234	5.44669
	105.301	8.47579	-0.760234	5.44669
	105.339	8.36089	-0.760234	5.44669
	105.407	8.23025	-0.760234	5.44669
	105.429	8.20618	-0.760234	5.44669
	105.371	8.24092	-0.760234	5.44669
	105.31	8.26377	-0.760234	5.44669
	105.3	8.26095	-0.760234	5.44669
	105.317	8.25164	-0.760234	5.44669
	105.328	8.24875	-0.760234	5.44669
	105.326	8.25084	-0.760234	5.44669
	105.321	8.25275	-0.760234	5.44669
	105.32	8.2528	-0.760234	5.44669
	105.321	8.25215	-0.760234	5.44669
	105.322	8.25185	-0.760234	5.44669
	105.322	8.25196	-0.760234	5.44669
	105.322	8.3013	-0.760234	5.44669
	105.322	8.4281	-0.760234	5.44669
	105.322	8.48049	-0.760234	5.44669
	105.322	8.36165	-0.760234	5.44669
	105.322	8.2289	-0.760234	5.44669
	105.322	8.20534	-0.760234	5.44669
	105.322	8.29024	-0.760234	5.44669
	105.322	8.44009	-0.760234	5.44669
	105.322	8.53864	-0.760234	5.44669
	105.322	8.53711	-0.760234	5.44669
	105.322	8.50309	-0.760234	5.44669
	105.322	8.48965	-0.760234	5.44669
	105.322	8.44696	-0.760234	5.44669
	105.322	8.32769	-0.760234	5.44669
	105.322	8.22691	-0.760234	5.44669
	105.322	8.26582	-0.760234	5.44669
	105.299	8.42246	-0.760234	5.44669
	105.22	8.53998	-0.760234	5.44669
	105.139	8.59313	-0.760234	5.44669
	105.146	8.68144	-0.760234	5.44669
	105.181	8.76581	-0.760234	5.44669
	105.148	8.78025	-0.760234	5.44669
	105.093	8.75797	-0.760234	5.44669
	105.077	8.74377	-0.760234	5.44669
	105.089	8.74578	-0.760234	5.44669
	105.099	8.75168	-0.760234	5.44669
	105.1	8.75344	-0.760234	5.44669
	105.096	8.75208	-0.760234	5.44669
	105.094	8.75088	-0.760234	5.44669
	105.095	8.75087	-0.760234	5.44669
	105.096	8.75128	-0.760234	5.44669
	105.096	8.75146	-0.760234	5.44669
	105.096	8.75139	-0.760234	5.44669
	105.073	8.7513	-0.760234	5.44669
	105.016	8.75128	-0.760234	5.44669
	104.992	8.75131	-0.760234	5.44669
	105.046	8.75133	-0.760234	5.44669
	105.106	8.75132	-0.760234	5.44669
	105.094	8.75132	-0.760234	5.44669
	104.998	8.75132	-0.760234	5.44669
	104.907	8.75132	-0.760234	5.44669
	104.916	8.75132	-0.760234	5.44669
	104.955	8.75132	-0.760234	5.44669
	104.923	8.75132	-0.760234	5.44669
	104.867	8.75132	-0.760234	5.44669
	104.85	8.80051	-0.760234	5.44669
	104.862	8.92728	-0.760234	5.44669
	104.873	8.97972	-0.760234	5.44669
	104.873	8.91009	-0.760234	5.44669
	104.87	8.90411	-0.760234	5.44669
	104.868	8.93298	-0.760234	5.44669
	104.869	8.84986	-0.760234	5.44669
	104.869	8.74018	-0.760234	5.44669
	104.87	8.71355	-0.760234	5.44669
	104.869	8.78895	-0.760234	5.44669
	104.869	8.98511	-0.760234	5.44669
	104.869	9.2126	-0.760234	5.44669
	104.869	9.26543	-0.760234	5.44669
	104.869	9.06344	-0.760234	5.44669
	104.869	8.83899	-0.760234	5.44669
	104.869	8.84679	-0.760234	5.44669
	104.869	8.98378	-0.760234	5.44669
	104.869	9.09612	-0.760234	5.44669
	104.847	9.15282	-0.760234	5.44669
	104.789	9.0475	-0.760234	5.44669
	104.743	8.87073	-0.760234	5.44669
	104.74	8.91469	-0.760234	5.44669
	104.776	9.15626	-0.760234	5.44669
	104.818	9.31641	-0.760234	5.44669
	104.783	9.30943	-0.760234	5.44669
	104.679	9.25146	-0.760234	5.44669
	104.615	9.22995	-0.760234	5.44669
	104.619	9.2416	-0.760234	5.44669
	104.643	9.25412	-0.760234	5.44669
	104.651	9.25523	-0.760234	5.44669
	104.646	9.25125	-0.760234	5.44669
	104.641	9.24918	-0.760234	5.44669
	104.641	9.24973	-0.760234	5.44669
	104.62	9.2507	-0.760234	5.44669
	104.564	9.25091	-0.760234	5.44669
	104.54	9.25065	-0.760234	5.44669
	104.593	9.25047	-0.760234	5.44669
	104.631	9.25048	-0.760234	5.44669
	104.562	9.25056	-0.760234	5.44669
	104.465	9.25058	-0.760234	5.44669
	104.462	9.25056	-0.760234	5.44669
	104.498	9.25055	-0.760234	5.44669
	104.469	9.25055	-0.760234	5.44669
	104.415	9.25055	-0.760234	5.44669
	104.398	9.25056	-0.752363	5.44669
	104.41	9.25056	-0.732079	5.44669
	104.42	9.25055	-0.723689	5.44669
	104.421	9.25055	-0.742701	5.44669
	104.417	9.25055	-0.763942	5.44669
	104.415	9.25055	-0.767713	5.44669
	104.416	9.25055	-0.762	5.44669
	104.417	9.25055	-0.758308	5.44669
	104.417	9.25055	-0.758798	5.44669
	104.417	9.25055	-0.760317	5.44669
	104.417	9.25055	-0.760779	5.44669
	104.394	9.25055	-0.760433	5.44669
	104.315	9.25055	-0.760124	5.44669
	104.233	9.25055	-0.760117	5.44669
	104.241	9.25055	-0.760224	5.44669
	104.275	9.29974	-0.760272	5.44669
	104.243	9.47571	-0.760253	5.44669
	104.188	9.65492	-0.760229	5.44669
	104.171	9.63772	-0.760225	5.44669
	104.184	9.51292	-0.760232	5.44669
	104.194	9.40904	-0.760237	5.44669
	104.194	9.35155	-0.760236	5.44669
	104.191	9.40435	-0.760234	5.44669
	104.189	9.50241	-0.760233	5.44669
	104.19	9.53352	-0.760234	5.44669
	104.191	9.46389	-0.760234	5.44669
	104.191	9.31772	-0.760234	5.44669
	104.19	9.26446	-0.760234	5.44669
	104.19	9.38983	-0.760234	5.44669
	104.19	9.47644	-0.760234	5.44669
	104.19	9.42136	-0.760234	5.44669
	104.19	9.45848	-0.760234	5.44669
	104.19	9.65558	-0.760234	5.44669
	104.19	9.79979	-0.760234	5.44669
	104.19	9.80199	-0.760234	5.44669
	104.19	9.70434	-0.760234	5.44669
	104.19	9.50759	-0.760234	5.44669
	104.19	9.28776	-0.760234	5.44669
	104.168	9.23835	-0.760234	5.44669
	104.111	9.43905	-0.760234	5.44669
	104.087	9.71093	-0.760234	5.44669
	104.118	9.82963	-0.760234	5.44669
	104.121	9.79477	-0.760234	5.44669
	104.086	9.73989	-0.760234	5.44669
	104.044	9.7296	-0.760234	5.44669
	103.99	9.74484	-0.760234	5.44669
	103.952	9.75489	-0.760234	5.44669
	103.951	9.7045	-0.760234	5.44669
	103.963	9.57364	-0.760234	5.44669
	103.968	9.51993	-0.760234	5.44669
	103.966	9.63966	-0.760234	5.44669
	103.963	9.77326	-0.760234	5.44669
	103.963	9.79684	-0.760234	5.44669
	103.964	9.76085	-0.760234	5.44669
	103.964	9.73765	-0.760234	5.44669
	103.964	9.74076	-0.760234	5.44669
	103.964	9.75032	-0.760234	5.44669
	103.964	9.75322	-0.760234	5.44669
	103.964	9.75104	-0.760234	5.44669
	103.964	9.74909	-0.760234	5.44669
	103.964	9.74906	-0.760234	5.44669
	103.964	9.74973	-0.760234	5.44669
	103.964	9.75003	-0.760234	5.44669
	103.964	9.74991	-0.760234	5.44669
	103.964	9.74976	-0.760234	5.44669
	103.964	9.74973	-0.760234	5.44669
	103.964	9.74978	-0.760234	5.44669
	103.964	9.74981	-0.760234	5.44669
	103.942	9.7498	-0.760234	5.44669
	103.884	9.74979	-0.760234	5.44669
	103.861	9.74979	-0.760234	5.44669
	103.914	9.74979	-0.760234	5.44669
	103.975	9.74979	-0.760234	5.44669
	103.985	9.74979	-0.760234	5.44669
	103.969	9.74979	-0.760234	5.44669
	103.936	9.74979	-0.760234	5.44669
	103.858	9.74979	-0.760234	5.44669
	103.759	9.74979	-0.760234	5.44669
	103.733	9.74979	-0.760234	5.44669
	103.822	9.74979	-0.760234	5.44669
	103.923	9.74979	-0.760234	5.44669
	103.898	9.74979	-0.760234	5.44669
	103.779	9.74979	-0.760234	5.44669
	103.704	9.74979	-0.760234	5.44669
	103.71	9.74979	-0.760234	5.44669
	103.738	9.74979	-0.760234	5.44669
	103.748	9.74979	-0.760234	5.44669
	103.742	9.74979	-0.760234	5.44669
	103.736	9.74979	-0.760234	5.44669
	103.736	9.74979	-0.760234	5.44669
	103.737	9.74979	-0.760234	5.44669
	103.738	9.74979	-0.760234	5.44669
	103.738	9.74979	-0.760234	5.44669
	103.738	9.74979	-0.760234	5.44669
	103.738	9.74979	-0.760234	5.44669
	103.738	9.79898	-0.760234	5.44669
	103.738	9.92576	-0.760234	5.44669
	103.738	9.97819	-0.760234	5.44669
	103.715	9.85937	-0.760234	5.44669
	103.658	9.77581	-0.760234	5.44669
	103.634	9.92821	-0.760234	5.44669
	103.688	10.1431	-0.760234	5.44669
	103.726	10.0998	-0.760234	5.44669
	103.679	9.84517	-0.760234	5.44669
	103.639	9.72855	-0.760234	5.44669
	103.66	9.91376	-0.760234	5.44669
	103.664	10.2031	-0.760234	5.44669
	103.656	10.2854	-0.760234	5.44669
	103.672	10.0738	-0.760234	5.44669
	103.641	9.78559	-0.760234	5.44669
	103.549	9.66396	-0.760234	5.44669
	103.487	9.75257	-0.760234	5.44669
	103.489	9.93719	-0.760234	5.44669
	103.511	10.0487	-0.760234	5.44669
	103.519	10.0402	-0.760234	5.44669
	103.515	9.94947	-0.760234	5.44669
	103.51	9.85777	-0.760234	5.44669
	103.51	9.94101	-0.760234	5.44669
	103.511	10.1702	-0.760234	5.44669
	103.512	10.3114	-0.760234	5.44669
	103.512	10.3009	-0.760234	5.44669
	103.511	10.2482	-0.760234	5.44669
	103.511	10.2302	-0.760234	5.44669
	103.489	10.2414	-0.760234	5.44669
	103.432	10.2525	-0.760234	5.44669
	103.386	10.2532	-0.768105	5.44669
	103.36	10.2495	-0.78839	5.44669
	103.316	10.2478	-0.796779	5.44669
	103.277	10.2483	-0.777768	5.44669
	103.272	10.2984	-0.756526	5.44669
	103.282	10.4253	-0.752756	5.44669
	103.289	10.4775	-0.758468	5.44669
	103.288	10.3585	-0.76216	5.44669
	103.285	10.2258	-0.76167	5.44669
	103.284	10.2023	-0.760151	5.44669
	103.285	10.238	-0.759689	5.44669
	103.285	10.2611	-0.760035	5.44669
	103.285	10.258	-0.760345	5.44669
	103.285	10.2485	-0.760351	5.44669
	103.285	10.2948	-0.760244	5.44669
	103.285	10.4238	-0.760197	5.44669
	103.285	10.4781	-0.760215	5.44669
	103.285	10.4085	-0.760239	5.44669
	103.285	10.4511	-0.760243	5.44669
	103.285	10.6064	-0.760236	5.44669
	103.285	10.5758	-0.760232	5.44669
	103.263	10.3475	-0.760232	5.44669
	103.205	10.1881	-0.760234	5.44669
	103.159	10.2399	-0.760235	5.44669
	103.133	10.4718	-0.760234	5.44669
	103.112	10.7223	-0.760234	5.44669
	103.131	10.8213	-0.760234	5.44669
	103.149	10.7858	-0.760234	5.44669
	103.106	10.7377	-0.760234	5.44669
	103.052	10.6812	-0.760234	5.44669
	103.04	10.5686	-0.760234	5.44669
	103.054	10.5246	-0.760234	5.44669
	103.063	10.5928	-0.760234	5.44669
	103.063	10.5952	-0.760234	5.44669
	103.059	10.5653	-0.760234	5.44669
	103.058	10.6001	-0.760234	5.44669
	103.058	10.5837	-0.752363	5.44669
	103.059	10.5579	-0.732079	5.44669
	103.059	10.6011	-0.723689	5.4507
	103.059	10.5867	-0.742701	5.46104
	103.059	10.5096	-0.763942	5.46531
	103.059	10.4736	-0.767713	5.45562
	103.059	10.5337	-0.762	5.4448
	103.059	10.6776	-0.758308	5.44287
	103.059	10.7825	-0.758798	5.44579
	103.059	10.7858	-0.760317	5.44767
	103.059	10.7515	-0.760779	5.44742
	103.059	10.7362	-0.760433	5.44664
	103.059	10.6929	-0.760124	5.44641
	103.059	10.574	-0.760117	5.44658
	103.059	10.5228	-0.760224	5.44674
	103.059	10.5901	-0.760272	5.44675
	103.059	10.5947	-0.760253	5.44669
	103.037	10.5661	-0.760229	5.44667
	102.957	10.6498	-0.760225	5.44668
	102.876	10.7596	-0.760232	5.44669
	102.883	10.7861	-0.760237	5.44669
	102.918	10.7598	-0.760236	5.44669
	102.885	10.7396	-0.760234	5.44669
	102.852	10.7405	-0.760233	5.44669
	102.893	10.7481	-0.760234	5.44669
	102.929	10.7509	-0.760234	5.44669
	102.886	10.7494	-0.760234	5.44669
	102.826	10.7478	-0.760234	5.44669
	102.812	10.7477	-0.760234	5.44669
	102.826	10.7482	-0.760234	5.44669
	102.837	10.7484	-0.760234	5.44669
	102.837	10.7484	-0.760234	5.44669
	102.833	10.7482	-0.760234	5.44669
	102.831	10.7482	-0.760234	5.44669
	102.832	10.7483	-0.760234	5.44669
	102.833	10.7483	-0.760234	5.44669
	102.833	10.7483	-0.760234	5.44669
	102.833	10.7483	-0.760234	5.44669
	102.832	10.7483	-0.760234	5.44669
	102.833	10.7483	-0.760234	5.44669
	102.833	10.7483	-0.760234	5.44669
	102.833	10.7483	-0.760234	5.44669
	102.833	10.7483	-0.760234	5.44669
	102.833	10.7483	-0.760234	5.44669
	102.833	10.7483	-0.760234	5.44669
	102.833	10.7483	-0.760234	5.44669
	102.833	10.7483	-0.760234	5.44669
	102.833	10.7483	-0.760234	5.44669
	102.833	10.7483	-0.760234	5.44669
	102.833	10.7483	-0.760234	5.44669
	102.833	10.7483	-0.760234	5.44669
	102.833	10.7483	-0.760234	5.44669
	102.81	10.7483	-0.760234	5.44669
	102.731	10.7483	-0.760234	5.44669
	102.627	10.7483	-0.760234	5.44669
	102.577	10.7483	-0.760234	5.44669
	102.61	10.7483	-0.760234	5.44669
	102.711	10.7483	-0.760234	5.44669
	102.797	10.7483	-0.760234	5.44669
	102.784	10.7483	-0.760234	5.44669
	102.746	10.7483	-0.760234	5.44669
	102.756	10.7483	-0.760234	5.44669
	102.733	10.7483	-0.760234	5.44669
	102.646	10.7483	-0.760234	5.44669
	102.584	10.7483	-0.760234	5.44669
	102.584	10.7483	-0.760234	5.44669
	102.605	10.7483	-0.760234	5.44669
	102.614	10.7483	-0.760234	5.44669
	102.61	10.7483	-0.760234	5.44669
	102.605	10.7483	-0.760234	5.44669
	102.627	10.7483	-0.760234	5.44669
	102.686	10.7483	-0.760234	5.44669
	102.71	10.7483	-0.760234	5.44669
	102.656	10.7483	-0.760234	5.44669
	102.596	10.7483	-0.760234	5.44669
	102.585	10.7483	-0.760234	5.44669
	102.601	10.7483	-0.760234	5.44669
	102.612	10.7483	-0.760234	5.44669
	102.61	10.7483	-0.760234	5.44669
	102.606	10.7483	-0.760234	5.44669
	102.605	10.7483	-0.760234	5.44669
	102.606	10.7483	-0.760234	5.44669
	102.607	10.7483	-0.760234	5.44669
	102.607	10.7483	-0.760234	5.44669
	102.606	10.7483	-0.760234	5.44669
	102.606	10.7483	-0.760234	5.44669
	102.606	10.7975	-0.760234	5.44669
	102.606	10.9734	-0.760234	5.44669
	102.606	11.1526	-0.760234	5.44669
	102.606	11.0862	-0.760234	5.44669
	102.606	10.8347	-0.760234	5.44669
	102.606	10.6783	-0.760234	5.44669
	102.606	10.6905	-0.760234	5.44669
	102.606	10.7493	-0.760234	5.44669
	102.606	10.7693	-0.760234	5.44669
	102.629	10.7567	-0.760234	5.44669
	102.686	10.7443	-0.760234	5.44669
	102.71	10.7436	-0.760234	5.44669
	102.656	10.7477	-0.760234	5.44669
	102.596	10.7989	-0.760234	5.44669
	102.585	10.925	-0.760234	5.44669
	102.601	10.9765	-0.760234	5.44669
	102.612	10.9067	-0.760234	5.44669
	102.61	10.901	-0.760234	5.44669
	102.606	10.93	-0.760234	5.44669
	102.605	10.8469	-0.760234	5.44669
	102.606	10.7371	-0.760234	5.44669
	102.607	10.7105	-0.760234	5.44669
	102.607	10.7367	-0.760234	5.44669
	102.606	10.7569	-0.760234	5.44669
	102.606	10.756	-0.760234	5.44669
	102.606	10.7484	-0.760234	5.44669
	102.606	10.7948	-0.760234	5.44669
	102.606	10.923	-0.760234	5.44669
	102.606	10.9771	-0.760234	5.44669
	102.606	10.8585	-0.760234	5.44669
	102.606	10.7252	-0.760234	5.44669
	102.606	10.7505	-0.760234	5.44669
	102.606	10.9131	-0.760234	5.44669
	102.606	11.0379	-0.760234	5.44669
	102.606	11.0428	-0.760234	5.44669
	102.606	10.953	-0.760234	5.44669
	102.606	10.8077	-0.760234	5.44669
	102.606	10.7128	-0.760234	5.44669
	102.606	10.7143	-0.760234	5.44669
	102.606	10.7469	-0.760234	5.44669
	102.606	10.7598	-0.760234	5.44669
	102.606	10.7536	-0.760234	5.44669
	102.606	10.7464	-0.760234	5.44669
	102.606	10.7948	-0.760234	5.44669
	102.606	10.9238	-0.760234	5.44669
	102.606	10.9774	-0.760234	5.44669
	102.606	10.8583	-0.760234	5.44669
	102.606	10.725	-0.760234	5.44669
	102.606	10.7013	-0.760234	5.44669
	102.606	10.7372	-0.760234	5.44669
	102.606	10.7603	-0.760234	5.44669
	102.606	10.7573	-0.760234	5.44669
	102.606	10.7477	-0.760234	5.44669
	102.606	10.7448	-0.760234	5.44669
	102.606	10.747	-0.760234	5.44669
	102.606	10.749	-0.760234	5.44669
	102.606	10.749	-0.760234	5.44669
	102.606	10.7483	-0.760234	5.44669
	102.606	10.748	-0.760234	5.44669
	102.606	10.7481	-0.760234	5.44669
	102.606	10.7483	-0.760234	5.44669
	102.606	10.7483	-0.760234	5.44669
	102.606	10.7483	-0.760234	5.44669
	102.606	10.7482	-0.760234	5.44669
	102.606	10.7974	-0.760234	5.44669
	102.629	10.9242	-0.760234	5.44669
	102.686	10.9767	-0.760234	5.44669
	102.71	10.8578	-0.760234	5.44669
	102.656	10.7251	-0.760234	5.44669
	102.596	10.7015	-0.760234	5.44669
	102.585	10.7372	-0.760234	5.44669
	102.601	10.7603	-0.760234	5.44669
	102.612	10.7572	-0.760234	5.44669
	102.61	10.7477	-0.760234	5.44669
	102.606	10.7449	-0.760234	5.44669
	102.605	10.747	-0.760234	5.44669
	102.606	10.749	-0.760234	5.44669
	102.607	10.749	-0.760234	5.44669
	102.607	10.7483	-0.760234	5.44669
	102.606	10.748	-0.760234	5.44669
	102.606	10.7481	-0.760234	5.44669
	102.606	10.7483	-0.760234	5.44669
	102.606	10.7483	-0.760234	5.44669
	102.606	10.7483	-0.760234	5.44669
	102.629	10.7482	-0.760234	5.44669
	102.686	10.7483	-0.760234	5.44669
	102.71	10.7483	-0.760234	5.44669
	102.656	10.7483	-0.760234	5.44669
	102.596	10.7483	-0.760234	5.44669
	102.585	10.7483	-0.760234	5.44669
	102.601	10.7483	-0.760234	5.44669
	102.634	10.7483	-0.760234	5.44669
	102.712	10.7483	-0.760234	5.44669
	102.812	10.7483	-0.760234	5.44669
	102.86	10.7483	-0.760234	5.44669
	102.85	10.7483	-0.760234	5.44669
	102.83	10.7483	-0.760234	5.44669
	102.825	10.7483	-0.760234	5.44669
	102.808	10.7483	-0.760234	5.44669
	102.732	10.7483	-0.760234	5.44669
	102.651	10.7483	-0.760234	5.44669
	102.679	10.7483	-0.760234	5.44669
	102.793	10.7483	-0.760234	5.44669
	102.864	10.7483	-0.760234	5.44669
	102.859	10.7483	-0.760234	5.44669
	102.832	10.7483	-0.760234	5.44669
	102.801	10.7483	-0.760234	5.44669
	102.749	10.7483	-0.760234	5.44669
	102.731	10.7483	-0.760234	5.44669
	102.785	10.7483	-0.760234	5.44669
	102.843	10.7483	-0.760234	5.44669
	102.875	10.7483	-0.760234	5.44669
	102.917	10.7483	-0.760234	5.44669
	102.931	10.7483	-0.760234	5.44669
	102.878	10.7483	-0.760234	5.44669
	102.822	10.7483	-0.760234	5.44669
	102.813	10.7483	-0.760234	5.44669
	102.828	10.7483	-0.760234	5.44669
	102.838	10.7483	-0.760234	5.44669
	102.836	10.7483	-0.760234	5.44669
	102.832	10.7483	-0.760234	5.44669
	102.853	10.7483	-0.760234	5.44669
	102.912	10.7483	-0.760234	5.44669
	102.936	10.7483	-0.760234	5.44669
	102.883	10.7483	-0.760234	5.44669
	102.844	10.7483	-0.760234	5.44669
	102.913	10.7483	-0.760234	5.44669
	103.033	10.7483	-0.760234	5.44669
	103.093	10.7483	-0.760234	5.44669
	103.059	10.7483	-0.760234	5.44669
	102.976	10.7483	-0.760234	5.44669
	102.946	10.7483	-0.760234	5.44669
	103.006	10.7483	-0.760234	5.44669
	103.071	10.7483	-0.760234	5.44669
	103.082	10.7483	-0.760234	5.44669
	103.064	10.7483	-0.760234	5.44669
	103.053	10.7483	-0.760234	5.44669
	103.055	10.7483	-0.760234	5.44669
	103.059	10.7483	-0.760234	5.44669
	103.061	10.7483	-0.760234	5.44669
	103.059	10.7483	-0.760234	5.44669
	103.059	10.6991	-0.760234	5.44669
	103.059	10.5723	-0.760234	5.44669
	103.059	10.4707	-0.760234	5.44669
	103.059	10.4135	-0.760234	5.44669
	103.059	10.3179	-0.760234	5.44669
	103.059	10.2811	-0.760234	5.44669
	103.059	10.3953	-0.760234	5.44669
	103.059	10.5206	-0.760234	5.44669
	103.059	10.5427	-0.760234	5.44669
	103.059	10.4598	-0.760234	5.44669
	103.081	10.3113	-0.760234	5.44669
	103.139	10.2126	-0.760234	5.44669
	103.185	10.2136	-0.760234	5.44669
	103.188	10.2474	-0.760234	5.44669
	103.174	10.3102	-0.760234	5.44669
	103.189	10.4798	-0.760234	5.44669
	103.249	10.6515	-0.760234	5.44669
	103.298	10.5842	-0.760234	5.44669
	103.28	10.3349	-0.760234	5.44669
	103.208	10.1799	-0.760234	5.44669
	103.176	10.1918	-0.760234	5.44669
	103.232	10.25	-0.760234	5.44669
	103.296	10.2698	-0.760234	5.44669
	103.308	10.2574	-0.760234	5.44669
	103.291	10.2451	-0.760234	5.44669
	103.279	10.2444	-0.760234	5.44669
	103.281	10.2485	-0.760234	5.44669
	103.285	10.2504	-0.760234	5.44669
	103.287	10.2498	-0.760234	5.44669
	103.286	10.2489	-0.760234	5.44669
	103.285	10.2487	-0.760234	5.44669
	103.285	10.2489	-0.760234	5.44669
	103.285	10.2491	-0.760234	5.44669
	103.285	10.2491	-0.760234	5.44669
	103.285	10.249	-0.760234	5.44669
	103.285	10.249	-0.760234	5.44669
	103.285	10.249	-0.760234	5.44669
	103.285	10.249	-0.760234	5.44669
	103.285	10.249	-0.760234	5.44669
	103.285	10.249	-0.760234	5.44669
	103.285	10.249	-0.760234	5.44669
	103.285	10.249	-0.760234	5.44669
	103.285	10.249	-0.760234	5.44669
	103.285	10.249	-0.760234	5.44669
	103.307	10.1998	-0.760234	5.44669
	103.365	10.0731	-0.760234	5.44669
	103.389	10.0206	-0.760234	5.44669
	103.335	10.1394	-0.760234	5.44669
	103.275	10.2722	-0.760234	5.44669
	103.264	10.2958	-0.760234	5.44669
	103.28	10.2601	-0.760234	5.44669
	103.291	10.237	-0.760234	5.44669
	103.312	10.2401	-0.760234	5.44669
	103.387	10.2004	-0.760234	5.44669
	103.489	10.0765	-0.760234	5.44669
	103.54	9.97268	-0.760234	5.44669
	103.53	9.96279	-0.760234	5.44669
	103.509	10.0431	-0.760234	5.44669
	103.504	10.1861	-0.760234	5.44669
	103.509	10.2835	-0.760234	5.44669
	103.513	10.2347	-0.760234	5.44669
	103.513	10.0751	-0.760234	5.44669
	103.512	9.95986	-0.760234	5.44669
	103.511	9.90871	-0.760234	5.44669
	103.511	9.86961	-0.760234	5.44669
	103.512	9.91132	-0.760234	5.44669
	103.512	9.94901	-0.760234	5.44669
	103.511	9.90178	-0.760234	5.44669
	103.511	9.95935	-0.760234	5.44669
	103.511	10.113	-0.760234	5.44669
	103.534	10.0764	-0.760234	5.44669
	103.591	9.8461	-0.760234	5.44669
	103.615	9.73727	-0.760234	5.44268
	103.583	9.8679	-0.760234	5.43234
	103.603	9.97624	-0.760234	5.42806
	103.696	9.87918	-0.760234	5.43775
	103.762	9.73561	-0.760234	5.44858
	103.762	9.69978	-0.760234	5.4505
	103.739	9.73419	-0.760234	5.44759
	103.73	9.76108	-0.760234	5.44571
	103.734	9.76007	-0.760234	5.44595
	103.739	9.75009	-0.760234	5.44673
	103.74	9.74626	-0.760234	5.44696
	103.738	9.74821	-0.760234	5.44679
	103.737	9.75038	-0.760234	5.44663
	103.76	9.7506	-0.760234	5.44663
	103.818	9.74992	-0.760234	5.44668
	103.864	9.74956	-0.760234	5.44671
	103.89	9.74965	-0.760234	5.4467
	103.933	9.74981	-0.760234	5.44668
	103.972	9.74985	-0.760234	5.44668
	103.978	9.74981	-0.760234	5.44669
	103.967	9.74978	-0.760234	5.44669
	103.96	9.74978	-0.760234	5.44669
	103.962	9.74979	-0.760234	5.44669
	103.964	9.7498	-0.760234	5.44669
	103.965	9.74979	-0.760234	5.44669
	103.964	9.74979	-0.760234	5.44669
	103.964	9.74979	-0.760234	5.44669
	103.964	9.74979	-0.760234	5.44669
	103.964	9.74979	-0.760234	5.44669
	103.964	9.74979	-0.760234	5.44669
	103.964	9.74979	-0.760234	5.44669
	103.964	9.7006	-0.760234	5.44669
	103.964	9.52463	-0.760234	5.44669
	103.986	9.29624	-0.760234	5.44669
	104.044	9.23585	-0.760234	5.44669
	104.068	9.43499	-0.760234	5.44669
	104.036	9.71012	-0.760234	5.44669
	104.033	9.78155	-0.760234	5.44669
	104.046	9.57037	-0.760234	5.44669
	104.031	9.28626	-0.760234	5.44669
	104.039	9.16616	-0.760234	5.44669
	104.073	9.20479	-0.760234	5.44669
	104.111	9.31093	-0.760234	5.44669
	104.163	9.49672	-0.760234	5.44669
	104.202	9.65975	-0.760234	5.44669
	104.204	9.63228	-0.760234	5.44669
	104.192	9.50893	-0.760234	5.44669
	104.186	9.4093	-0.760234	5.44669
	104.188	9.30389	-0.760234	5.44669
	104.191	9.22893	-0.760234	5.44669
	104.191	9.22451	-0.760234	5.44669
	104.213	9.24765	-0.760234	5.44669
	104.27	9.25864	-0.760234	5.44669
	104.316	9.25498	-0.760234	5.44669
	104.342	9.24954	-0.760234	5.44669
	104.385	9.24855	-0.760234	5.44669
	104.402	9.25008	-0.760234	5.44669
	104.35	9.25107	-0.760234	5.44669
	104.316	9.25094	-0.760234	5.44669
	104.363	9.25053	-0.760234	5.44669
	104.425	9.25041	-0.760234	5.44669
	104.438	9.2505	-0.760234	5.44669
	104.423	9.25058	-0.760234	5.44669
	104.412	9.25059	-0.760234	5.44669
	104.412	9.25056	-0.760234	5.44669
	104.417	9.25054	-0.760234	5.44669
	104.418	9.25055	-0.760234	5.44669
	104.417	9.25056	-0.760234	5.44669
	104.439	9.25056	-0.760234	5.44669
	104.496	9.25056	-0.760234	5.44669
	104.542	9.25055	-0.760234	5.44669
	104.546	9.25055	-0.760234	5.44669
	104.532	9.20136	-0.760234	5.44669
	104.547	9.07459	-0.760234	5.44669
	104.607	9.02216	-0.760234	5.44669
	104.656	9.14097	-0.760234	5.44669
	104.66	9.27373	-0.760234	5.44669
	104.645	9.29729	-0.760234	5.44669
	104.638	9.26159	-0.760234	5.44669
	104.662	9.18933	-0.760234	5.44669
	104.746	9.01643	-0.760234	5.44669
	104.85	8.84671	-0.760234	5.44669
	104.899	8.86679	-0.760234	5.44669
	104.887	8.94024	-0.760234	5.44669
	104.866	8.91541	-0.760234	5.44669
	104.861	8.96962	-0.760234	5.44669
	104.867	9.11389	-0.760234	5.44669
	104.871	9.07453	-0.760234	5.44669
	104.871	8.84644	-0.760234	5.44669
	104.869	8.69031	-0.760234	5.44669
	104.869	8.69418	-0.760234	5.44669
	104.869	8.74942	-0.760234	5.44669
	104.869	8.77089	-0.760234	5.44669
	104.869	8.7602	-0.760234	5.44669
	104.869	8.74808	-0.760234	5.44669
	104.869	8.74681	-0.760234	5.44669
	104.869	8.75058	-0.760234	5.44669
	104.869	8.75261	-0.760234	5.44669
	104.869	8.75212	-0.760234	5.44669
	104.869	8.7512	-0.760234	5.44669
	104.892	8.75098	-0.760234	5.44669
	104.949	8.75122	-0.760234	5.44669
	104.973	8.7514	-0.760234	5.44669
	104.919	8.7022	-0.760234	5.44669
	104.881	8.57535	-0.760234	5.44669
	104.95	8.5229	-0.760234	5.44669
	105.07	8.64173	-0.760234	5.44669
	105.13	8.7745	-0.760234	5.44669
	105.118	8.79806	-0.760234	5.44669
	105.093	8.76235	-0.760234	5.44669
	105.086	8.73928	-0.760234	5.44669
	105.093	8.69315	-0.760234	5.44669
	105.098	8.57587	-0.760234	5.44669
	105.097	8.52633	-0.760234	5.44669
	105.096	8.64298	-0.760234	5.44669
	105.095	8.7738	-0.760234	5.44669
	105.095	8.74814	-0.760234	5.44669
	105.096	8.58633	-0.760234	5.44669
	105.096	8.46193	-0.760234	5.44669
	105.096	8.40773	-0.760234	5.44669
	105.095	8.32143	-0.760234	5.44669
	105.118	8.23827	-0.760234	5.44669
	105.175	8.22363	-0.760234	5.44669
	105.221	8.24538	-0.760234	5.44669
	105.225	8.25944	-0.760234	5.44669
	105.211	8.25755	-0.760234	5.44669
	105.226	8.25176	-0.760234	5.44669
	105.286	8.25	-0.760234	5.44669
	105.335	8.25133	-0.760234	5.44669
	105.339	8.3017	-0.760234	5.44669
	105.324	8.42849	-0.760234	5.44669
	105.317	8.48052	-0.760234	5.44669
	105.319	8.36152	-0.760234	5.44669
	105.322	8.22884	-0.760234	5.44669
	105.323	8.20536	-0.760234	5.44669
	105.322	8.24108	-0.760234	5.44669
	105.321	8.26413	-0.760234	5.44669
	105.322	8.26105	-0.760234	5.44669
	105.322	8.25156	-0.760234	5.44669
	105.322	8.24868	-0.760234	5.44669
	105.322	8.25084	-0.760234	5.44669
	105.322	8.25277	-0.760234	5.44669
	105.322	8.25281	-0.760234	5.44669
	105.322	8.25214	-0.760234	5.44669
	105.344	8.25185	-0.760234	5.44669
	105.402	8.25196	-0.760234	5.44669
	105.448	8.25212	-0.760234	5.44669
	105.474	8.25214	-0.760234	5.44669
	105.495	8.25209	-0.760234	5.44669
	105.476	8.25207	-0.760234	5.44669
	105.458	8.25207	-0.760234	5.44669
	105.501	8.25208	-0.760234	5.44669
	105.555	8.25209	-0.760234	5.44669
	105.567	8.25208	-0.760234	5.44669
	105.553	8.25208	-0.760234	5.44669
	105.544	8.25208	-0.760234	5.44669
	105.544	8.25208	-0.760234	5.44669
	105.548	8.20289	-0.760234	5.44669
	105.549	8.02693	-0.760234	5.44669
	105.549	7.84772	-0.760234	5.44669
	105.548	7.86491	-0.760234	5.44669
	105.548	7.98971	-0.760234	5.44669
	105.548	8.04441	-0.760234	5.44669
	105.57	8.02431	-0.760234	5.44669
	105.65	7.99667	-0.760234	5.44669
	105.731	7.94307	-0.760234	5.44669
	105.701	7.82429	-0.760234	5.44669
	105.61	7.72758	-0.760234	5.44669
	105.596	7.71884	-0.760234	5.44669
	105.648	7.74789	-0.760234	5.44669
	105.7	7.76291	-0.760234	5.44669
	105.753	7.75883	-0.760234	5.44669
	105.786	7.75178	-0.760234	5.44669
	105.786	7.79946	-0.760234	5.44669
	105.775	7.9773	-0.760234	5.44669
	105.77	8.15783	-0.760234	5.44669
	105.773	8.09133	-0.760234	5.44669
	105.775	7.83924	-0.760234	5.44669
	105.775	7.68275	-0.760234	5.44669
	105.775	7.695	-0.760234	5.44669
	105.774	7.75388	-0.760234	5.44669
	105.774	7.7739	-0.760234	5.44669
	105.774	7.7613	-0.760234	5.44669
	105.774	7.74891	-0.760234	5.44669
	105.774	7.74819	-0.760234	5.44669
	105.797	7.7523	-0.760234	5.44669
	105.854	7.75427	-0.760234	5.44669
	105.878	7.75364	-0.760234	5.44669
	105.824	7.75267	-0.760234	5.44669
	105.764	7.75249	-0.760234	5.44669
	105.775	7.75276	-0.760234	5.44669
	105.849	7.75294	-0.760234	5.44669
	105.906	7.75291	-0.760234	5.44669
	105.93	7.75284	-0.760234	5.44669
	105.969	7.75282	-0.760234	5.44669
	106.007	7.75284	-0.760234	5.44669
	106.014	7.75285	-0.760234	5.44669
	106.004	7.75285	-0.760234	5.44669
	105.997	7.75285	-0.760234	5.44669
	105.998	7.75284	-0.760234	5.44669
	106.001	7.75285	-0.760234	5.44669
	106.002	7.75285	-0.760234	5.44669
	106.001	7.75285	-0.760234	5.44669
	106	7.75285	-0.760234	5.44669
	106	7.75285	-0.760234	5.44669
	106.023	7.75285	-0.760234	5.44669
	106.08	7.75285	-0.760234	5.44669
	106.127	7.75285	-0.760234	5.44669
	106.152	7.75285	-0.760234	5.44669
	106.196	7.75285	-0.760234	5.44669
	106.235	7.75285	-0.760234	5.44669
	106.24	7.75285	-0.760234	5.44669
	106.23	7.75285	-0.760234	5.44669
	106.223	7.75285	-0.760234	5.44669
	106.224	7.75285	-0.760234	5.44669
	106.227	7.75285	-0.760234	5.44669
	106.228	7.75285	-0.760234	5.44669
	106.227	7.75285	-0.760234	5.44669
	106.227	7.75285	-0.760234	5.44669
	106.227	7.75285	-0.760234	5.44669
	106.227	7.75285	-0.760234	5.44669
	106.227	7.70366	-0.760234	5.44669
	106.227	7.57688	-0.760234	5.44669
	106.227	7.52445	-0.760234	5.44669
	106.227	7.64327	-0.760234	5.44669
	106.249	7.72683	-0.760234	5.44669
	106.307	7.57443	-0.760234	5.44669
	106.353	7.35952	-0.760234	5.44669
	106.379	7.35364	-0.760234	5.44669
	106.422	7.43231	-0.760234	5.44669
	106.461	7.36973	-0.760234	5.44669
	106.467	7.25089	-0.760234	5.44669
	106.456	7.21313	-0.760234	5.44669
	106.45	7.23792	-0.760234	5.44669
	106.451	7.26148	-0.760234	5.44669
	106.454	7.26249	-0.760234	5.44669
	106.454	7.25453	-0.760234	5.44669
	106.454	7.25084	-0.760234	5.44669
	106.475	7.25212	-0.760234	5.44669
	106.555	7.25397	-0.760234	5.44669
	106.659	7.25429	-0.760234	5.44669
	106.709	7.25377	-0.760234	5.44669
	106.698	7.25343	-0.760234	5.44669
	106.655	7.25348	-0.760234	5.44669
	106.592	7.25362	-0.760234	5.44669
	106.574	7.25366	-0.760234	5.44669
	106.632	7.25363	-0.760234	5.44669
	106.692	7.2536	-0.760234	5.44669
	106.701	7.2536	-0.760234	5.44669
	106.684	7.25361	-0.760234	5.44669
	106.674	7.25361	-0.760234	5.44669
	106.676	7.25361	-0.760234	5.44669
	106.68	7.25361	-0.760234	5.44669
	106.681	7.25361	-0.760234	5.44669
	106.68	7.25361	-0.760234	5.44669
	106.679	7.25361	-0.760234	5.44669
	106.679	7.20442	-0.760234	5.44669
	106.68	7.07765	-0.760234	5.44669
	106.68	7.02521	-0.760234	5.44669
	106.68	7.14403	-0.760234	5.44669
	106.702	7.22759	-0.760234	5.44669
	106.759	7.12438	-0.760234	5.44669
	106.805	7.03625	-0.760234	5.44669
	106.831	7.13199	-0.760234	5.44669
	106.875	7.26781	-0.760234	5.44669
	106.914	7.25168	-0.760234	5.44669
	106.919	7.0429	-0.760234	5.44669
	106.909	6.78926	-0.760234	5.44669
	106.902	6.73	-0.760234	5.44669
	106.903	6.9386	-0.760234	5.44669
	106.906	7.21729	-0.760234	5.44669
	106.907	7.33604	-0.760234	5.44669
	106.906	7.24958	-0.760234	5.44669
	106.906	7.06691	-0.760234	5.44669
	106.906	7.0046	-0.760234	5.44669
	106.906	7.09002	-0.760234	5.44669
	106.906	7.05693	-0.760234	5.44669
	106.906	6.89992	-0.760234	5.44669
	106.906	6.87724	-0.760234	5.44669
	106.906	6.92851	-0.760234	5.44669
	106.906	6.90965	-0.760234	5.44669
	106.906	6.97423	-0.760234	5.44669
	106.906	7.12074	-0.760234	5.44669
	106.906	7.07862	-0.760234	5.44669
	106.906	6.89778	-0.760234	5.44669
	106.906	6.91777	-0.760234	5.44669
	106.906	7.10161	-0.760234	5.44669
	106.906	7.09073	-0.760234	5.44669
	106.906	6.86046	-0.760234	5.44669
	106.906	6.69329	-0.760234	5.44669
	106.906	6.6933	-0.760234	5.44669
	106.906	6.75086	-0.760234	5.44669
	106.906	6.77466	-0.760234	5.44669
	106.906	6.76413	-0.760234	5.44669
	106.928	6.75125	-0.760234	5.44669
	106.986	6.79879	-0.760234	5.44669
	107.032	6.92945	-0.760234	5.44669
	107.058	6.9841	-0.760234	5.44669
	107.101	6.86483	-0.760234	5.44669
	107.14	6.73109	-0.760234	5.44669
	107.146	6.70728	-0.760234	5.44669
	107.135	6.74323	-0.760234	5.44669
	107.106	6.76649	-0.760234	5.44669
	107.05	6.76342	-0.760234	5.44669
	107.029	6.75386	-0.760234	5.44669
	107.083	6.75094	-0.760234	5.44669
	107.143	6.75312	-0.760234	5.44669
	107.153	6.75507	-0.760234	5.44669
	107.137	6.75511	-0.760234	5.44669
	107.127	6.75444	-0.760234	5.44669
	107.128	6.75414	-0.760234	5.44669
	107.132	6.75425	-0.760234	5.44669
	107.156	6.75441	-0.760234	5.44669
	107.235	6.75443	-0.760234	5.44669
	107.337	6.75439	-0.760234	5.44669
	107.387	6.75436	-0.760234	5.44669
	107.355	6.75436	-0.760234	5.44669
	107.276	6.75438	-0.760234	5.44669
	107.247	6.75438	-0.760234	5.44669
	107.306	6.75438	-0.760234	5.44669
	107.371	6.75437	-0.760234	5.44669
	107.381	6.75437	-0.760234	5.44669
	107.363	6.75437	-0.760234	5.44669
	107.352	6.75437	-0.760234	5.4507
	107.354	6.75437	-0.760234	5.46104
	107.359	6.75437	-0.760234	5.46531
	107.36	6.70518	-0.760234	5.45562
	107.359	6.52922	-0.760234	5.4448
	107.358	6.35001	-0.760234	5.44287
	107.358	6.36721	-0.760234	5.44579
	107.381	6.492	-0.760234	5.44767
	107.438	6.5467	-0.760234	5.44742
	107.484	6.47741	-0.760234	5.44664
	107.51	6.37218	-0.760234	5.44641
	107.553	6.44212	-0.760234	5.44658
	107.592	6.62136	-0.760234	5.44674
	107.598	6.59102	-0.760234	5.44675
	107.565	6.35427	-0.760234	5.44669
	107.501	6.2405	-0.760234	5.44667
	107.479	6.37136	-0.760234	5.44668
	107.535	6.53074	-0.760234	5.44669
	107.596	6.56114	-0.760234	5.44669
	107.606	6.46965	-0.760234	5.44669
	107.589	6.3146	-0.760234	5.44669
	107.579	6.21621	-0.760234	5.44669
	107.581	6.21966	-0.760234	5.44669
	107.585	6.25443	-0.760234	5.44669
	107.586	6.2675	-0.760234	5.44669
	107.585	6.26058	-0.760234	5.44669
	107.584	6.25302	-0.760234	5.44669
	107.584	6.25232	-0.760234	5.44669
	107.585	6.25471	-0.760234	5.44669
	107.585	6.25596	-0.760234	5.44669
	107.585	6.20645	-0.760234	5.44669
	107.585	6.0299	-0.760234	5.44669
	107.585	5.85056	-0.760234	5.44669
	107.585	5.86791	-0.760234	5.44669
	107.585	5.99282	-0.760234	5.44669
	107.585	6.0967	-0.760234	5.44669
	107.585	6.20333	-0.760234	5.44669
	107.585	6.27729	-0.760234	5.44669
	107.585	6.28086	-0.760234	5.44669
	107.585	6.25772	-0.760234	5.44669
	107.585	6.24703	-0.760234	5.44669
	107.585	6.25082	-0.760234	5.44669
	107.607	6.25621	-0.760234	5.44669
	107.687	6.25712	-0.760234	5.44669
	107.79	6.25559	-0.760234	5.44669
	107.818	6.20543	-0.760234	5.44669
	107.75	6.0788	-0.760234	5.44669
	107.705	5.97758	-0.760234	5.44669
	107.754	5.92055	-0.760234	5.44669
	107.819	5.82481	-0.760234	5.44669
	107.834	5.73871	-0.760234	5.44669
	107.818	5.77538	-0.760234	5.44669
	107.806	5.97503	-0.760234	5.44669
	107.806	6.21755	-0.760234	5.44669
	107.811	6.27538	-0.760234	5.44669
	107.813	6.07015	-0.760234	5.44669
	107.812	5.79337	-0.760234	5.44669
	107.833	5.67423	-0.760234	5.44669
	107.89	5.71065	-0.760234	5.44669
	107.914	5.76634	-0.760234	5.44669
	107.861	5.77642	-0.760234	5.44669
	107.823	5.76079	-0.760234	5.44669
	107.892	5.75066	-0.760234	5.44669
	108.012	5.75197	-0.760234	5.44669
	108.072	5.75612	-0.760234	5.44669
	108.06	5.75739	-0.760234	5.44669
	108.034	5.75645	-0.760234	5.44669
	108.028	5.7556	-0.760234	5.44669
	108.034	5.75558	-0.760234	5.44669
	108.039	5.75587	-0.760234	5.44669
	108.039	5.75601	-0.760234	5.44669
	108.037	5.75596	-0.760234	5.44669
	108.037	5.75589	-0.760234	5.44669
	108.037	5.75588	-0.760234	5.44669
	108.037	5.7559	-0.760234	5.44669
	108.037	5.75591	-0.760234	5.44669
	108.06	5.75591	-0.760234	5.44669
	108.139	5.7559	-0.760234	5.44669
	108.221	5.7559	-0.760234	5.44669
	108.19	5.7559	-0.760234	5.44669
	108.099	5.7559	-0.760234	5.44669
	108.108	5.7559	-0.760234	5.44669
	108.217	5.7559	-0.760234	5.44669
	108.293	5.7559	-0.760234	5.44669
	108.292	5.7559	-0.760234	5.44669
	108.265	5.7559	-0.760234	5.44669
	108.254	5.7559	-0.760234	5.44669
	108.259	5.7559	-0.760234	5.44669
	108.265	5.7559	-0.760234	5.44669
	108.266	5.7559	-0.760234	5.44669
	108.286	5.7559	-0.760234	5.44669
	108.365	5.7559	-0.760234	5.44669
	108.446	5.70671	-0.760234	5.44669
	108.439	5.57994	-0.760234	5.44669
	108.405	5.5275	-0.760234	5.44669
	108.438	5.64632	-0.760234	5.44669
	108.47	5.77908	-0.760234	5.44669
	108.429	5.80264	-0.760234	5.44669
	108.393	5.76694	-0.760234	5.44669
	108.436	5.69467	-0.760234	5.44669
	108.496	5.52177	-0.760234	5.44669
	108.511	5.30287	-0.760234	5.44669
	108.496	5.24537	-0.760234	5.44669
	108.485	5.39315	-0.760234	5.44669
	108.486	5.49039	-0.760234	5.44669
	108.49	5.38257	-0.760234	5.44669
	108.491	5.23844	-0.760234	5.44669
	108.491	5.2062	-0.760234	5.44669
	108.49	5.24231	-0.760234	5.44669
	108.49	5.26864	-0.760234	5.44669
	108.49	5.26679	-0.760234	5.44669
	108.49	5.25665	-0.760234	5.44669
	108.49	5.25306	-0.760234	5.44669
	108.49	5.25516	-0.760234	5.44669
	108.49	5.25732	-0.760234	5.44669
	108.49	5.25747	-0.760234	5.44669
	108.512	5.25677	-0.760234	5.44669
	108.57	5.25642	-0.760234	5.44669
	108.616	5.25653	-0.760234	5.44669
	108.619	5.25669	-0.760234	5.44669
	108.583	5.25673	-0.760234	5.44669
	108.518	5.25668	-0.760234	5.44669
	108.497	5.25665	-0.760234	5.44669
	108.576	5.25666	-0.760234	5.44669
	108.695	5.25667	-0.760234	5.44669
	108.75	5.25667	-0.760234	5.44669
	108.737	5.20748	-0.760234	5.44669
	108.713	5.0807	-0.760234	5.4507
	108.707	5.02827	-0.760234	5.46104
	108.714	5.14709	-0.760234	5.46531
	108.718	5.27984	-0.760234	5.45562
	108.74	5.30341	-0.760234	5.4448
	108.796	5.2677	-0.760234	5.44287
	108.819	5.24463	-0.760234	5.44579
	108.788	5.24769	-0.760234	5.44767
	108.808	5.25719	-0.760234	5.44742
	108.901	5.26007	-0.760234	5.44664
	108.944	5.20872	-0.760234	5.44641
	108.887	5.03082	-0.760234	5.44658
	108.84	4.85157	-0.760234	5.44674
	108.885	4.91863	-0.760234	5.44675
	108.949	5.12131	-0.760234	5.44669
	108.965	5.10154	-0.760234	5.44667
	108.949	4.86085	-0.760234	5.44668
	108.937	4.69247	-0.760234	5.44669
	108.938	4.69569	-0.760234	5.44669
	108.942	4.75501	-0.760234	5.44669
	108.944	4.77842	-0.760234	5.44669
	108.943	4.81628	-0.760234	5.44669
	108.942	4.97917	-0.760234	5.44669
	108.964	5.15693	-0.760234	5.44669
	109.022	5.09458	-0.760234	5.44669
	109.046	4.84522	-0.760234	5.44669
	108.992	4.73758	-0.760234	5.44669
	108.932	4.8755	-0.760234	5.44669
	108.944	4.98647	-0.760234	5.44669
	109.04	4.88791	-0.760234	5.44669
	109.154	4.74279	-0.760234	5.44669
	109.202	4.70684	-0.760234	5.44669
	109.187	4.74175	-0.760234	5.44669
	109.164	4.76889	-0.760234	5.44669
	109.16	4.76781	-0.760234	5.44669
	109.167	4.75771	-0.760234	5.44669
	109.171	4.75386	-0.760234	5.44669
	109.17	4.75584	-0.760234	5.44669
	109.169	4.75803	-0.760234	5.44669
	109.168	4.75825	-0.760234	5.44669
	109.169	4.75756	-0.760234	5.44669
	109.169	4.75719	-0.760234	5.44669
	109.169	4.75729	-0.760234	5.44669
	109.169	4.75745	-0.760234	5.44669
	109.169	4.75749	-0.760234	5.44669
	109.191	4.75745	-0.760234	5.44669
	109.271	4.75742	-0.760234	5.44669
	109.374	4.75742	-0.760234	5.44669
	109.424	4.75743	-0.760234	5.44669
	109.413	4.75744	-0.760234	5.44669
	109.392	4.75743	-0.760234	5.44669
	109.387	4.75743	-0.760234	5.44669
	109.393	4.70824	-0.760234	5.44669
	109.397	4.53228	-0.760234	5.44669
	109.397	4.30388	-0.760234	5.44669
	109.395	4.24349	-0.760234	5.44669
	109.394	4.44263	-0.760234	5.44669
	109.395	4.71776	-0.760234	5.44669
	109.395	4.78919	-0.760234	5.44669
	109.395	4.57801	-0.760234	5.44669
	109.395	4.2939	-0.760234	5.44669
	109.395	4.17381	-0.760234	5.44669
	109.395	4.21243	-0.760234	5.44669
	109.395	4.26938	-0.760234	5.44669
	109.395	4.27921	-0.760234	5.44669
	109.395	4.31222	-0.760234	5.44669
	109.395	4.42872	-0.760234	5.44669
	109.395	4.53179	-0.760234	5.44669
	109.395	4.544	-0.760234	5.44669
	109.417	4.46495	-0.760234	5.44669
	109.497	4.32158	-0.760234	5.44669
	109.578	4.22367	-0.760234	5.44669
	109.571	4.22317	-0.760234	5.44669
[truncated: 532 more rows]
