# Supplementary material for: Design of a cosmetic glove stiffness compensation mechanism for toddler-sized hand prostheses
Source: PLoS One. 2017 Aug 11;12(8):e0183233. doi: 10.1371/journal.pone.0183233 (PMC5553851; doi:10.1371/journal.pone.0183233)
Supplement: S1 Dataset — (ZIP) [file pone.0183233.s001.zip › 02 Spring measurements/RVS5_2.xlsx]

## Sheet: RVS5_2
LabVIEW Measurement
Writer_Version	2
Reader_Version	2
Separator	Tab
Decimal_Separator	.
Multi_Headings	No
X_Columns	No
Time_Pref	Absolute
Operator	localadmin
Date	2013-09-24
Time	00:15:26.357000
***End_of_Header***
Channels	4
Samples	10	10	10	10
Date	2013-09-24	2013-09-24	2013-09-24	2013-09-24
Time	00:15:48.557000	00:15:48.557000	00:15:48.557000	00:15:48.558000
Y_Unit_Label	mm	N	N	Pa
X_Dimension	Time	Time	Time	Time
X0	0	0	0	0
Delta_X	0.01	0.01	0.01	0.01
***End_of_Header***
X_Value	Voltage LVDT (Filtered)	Voltage Load Cell (Filtered)	Voltage Pinch Load Cell (Filtered)	Voltage Pressure (Filtered)	Comment
	112.789	0.264129	-0.760234	5.44669
	112.789	0.264199	-0.760234	5.44669
	112.789	0.264325	-0.760234	5.44669
	112.789	0.264353	-0.760234	5.44669
	112.812	0.26432	-0.760234	5.44669
	112.869	0.264296	-0.760234	5.44669
	112.893	0.264298	-0.760234	5.44669
	112.839	0.264307	-0.760234	5.44669
	112.779	0.26431	-0.760234	5.44669
	112.768	0.264308	-0.760234	5.44669
	112.784	0.264307	-0.760234	5.44669
	112.795	0.264306	-0.760234	5.44669
	112.793	0.264307	-0.760234	5.44669
	112.789	0.264307	-0.760234	5.44669
	112.788	0.313498	-0.760234	5.44669
	112.789	0.489463	-0.760234	5.44669
	112.79	0.71786	-0.760234	5.44669
	112.79	0.77825	-0.760234	5.44669
	112.789	0.6283	-0.760234	5.44669
	112.789	0.479939	-0.760234	5.44669
	112.789	0.411756	-0.760234	5.44669
	112.789	0.328152	-0.760234	5.44669
	112.812	0.251108	-0.760234	5.44669
	112.869	0.23806	-0.760234	5.44669
	112.893	0.258318	-0.760234	5.44669
	112.839	0.271177	-0.760234	5.44669
	112.779	0.269321	-0.760234	5.44669
	112.768	0.313157	-0.760234	5.44669
	112.784	0.438348	-0.760234	5.44669
	112.817	0.492019	-0.760234	5.44669
	112.873	0.374284	-0.760234	5.44669
	112.893	0.290733	-0.760234	5.44669
	112.838	0.393565	-0.760234	5.44669
	112.778	0.481536	-0.760234	5.44669
	112.769	0.385859	-0.760234	5.44669
	112.785	0.250124	-0.760234	5.44669
	112.795	0.217081	-0.760234	5.44669
	112.793	0.249871	-0.760234	5.44669
	112.789	0.275095	-0.760234	5.44669
	112.788	0.323155	-0.760234	5.44669
	112.789	0.440484	-0.760234	5.44669
	112.79	0.489361	-0.760234	5.44669
	112.79	0.421602	-0.760234	5.44669
	112.789	0.417668	-0.760234	5.44669
	112.789	0.446729	-0.760234	5.44669
	112.789	0.362968	-0.760234	5.44669
	112.789	0.252949	-0.760234	5.44669
	112.789	0.226407	-0.760234	5.44669
	112.789	0.252774	-0.760234	5.44669
	112.789	0.272997	-0.760234	5.44669
	112.789	0.321244	-0.760234	5.44669
	112.789	0.44043	-0.760234	5.44669
	112.789	0.490017	-0.760234	5.44669
	112.789	0.372706	-0.760234	5.44669
	112.789	0.241593	-0.760234	5.44669
	112.789	0.218181	-0.760234	5.44669
	112.812	0.253365	-0.760234	5.44669
	112.869	0.276167	-0.760234	5.44669
	112.893	0.273172	-0.760234	5.44669
	112.839	0.263806	-0.760234	5.44669
	112.779	0.260946	-0.760234	5.44669
	112.768	0.263078	-0.760234	5.44669
	112.784	0.314177	-0.760234	5.44669
	112.795	0.490185	-0.760234	5.44669
	112.793	0.668731	-0.760234	5.44669
	112.789	0.602053	-0.760234	5.44669
	112.788	0.350594	-0.760234	5.44669
	112.789	0.194426	-0.760234	5.44669
	112.79	0.206589	-0.760234	5.44669
	112.79	0.314513	-0.760234	5.44669
	112.789	0.461269	-0.760234	5.44669
	112.789	0.550338	-0.760234	5.44669
	112.789	0.595117	-0.760234	5.44669
	112.789	0.64085	-0.760234	5.44669
	112.789	0.554996	-0.760234	5.44669
	112.789	0.341097	-0.760234	5.44669
	112.789	0.207223	-0.760234	5.44669
	112.789	0.215332	-0.760234	5.44669
	112.789	0.264437	-0.760234	5.44669
	112.789	0.331016	-0.760234	5.44669
	112.812	0.447573	-0.760234	5.44669
	112.869	0.489537	-0.760234	5.44669
	112.893	0.369966	-0.760234	5.44669
	112.839	0.240616	-0.760234	5.44669
	112.779	0.218746	-0.760234	5.44669
	112.768	0.253948	-0.760234	5.44669
	112.807	0.276211	-0.760234	5.44669
	112.875	0.272983	-0.760234	5.44669
	112.897	0.263711	-0.760234	5.44669
	112.839	0.260974	-0.760234	5.44669
	112.777	0.263123	-0.760234	5.44669
	112.768	0.264996	-0.760234	5.44669
	112.785	0.265017	-0.760234	5.44669
	112.795	0.31355	-0.760234	5.44669
	112.793	0.440042	-0.760234	5.44669
	112.789	0.49259	-0.760234	5.44669
	112.788	0.373921	-0.760234	5.44669
	112.789	0.241187	-0.760234	5.44669
	112.79	0.21758	-0.760234	5.44669
	112.79	0.253257	-0.760234	5.44669
	112.789	0.276336	-0.760234	5.44669
	112.789	0.273281	-0.760234	5.44669
	112.789	0.263792	-0.760234	5.44669
	112.789	0.260902	-0.760234	5.44669
	112.789	0.263064	-0.760234	5.44669
	112.789	0.264997	-0.760234	5.44669
	112.789	0.265038	-0.760234	5.44669
	112.789	0.264368	-0.760234	5.44669
	112.789	0.264073	-0.760234	5.44669
	112.789	0.264187	-0.760234	5.44669
	112.789	0.26434	-0.760234	5.44669
	112.789	0.313554	-0.760234	5.44669
	112.789	0.440285	-0.760234	5.44669
	112.789	0.49269	-0.760234	5.44669
	112.789	0.373876	-0.760234	5.44669
	112.789	0.241133	-0.760234	5.44669
	112.789	0.217573	-0.760234	5.44669
	112.789	0.253273	-0.760234	5.44669
	112.789	0.325535	-0.760234	5.44669
	112.789	0.449245	-0.760234	5.44669
	112.789	0.492185	-0.760234	5.44669
	112.789	0.370481	-0.760234	5.44669
	112.789	0.23989	-0.760234	5.44669
	112.789	0.267449	-0.760234	5.44669
	112.789	0.429968	-0.760234	5.44669
	112.789	0.504804	-0.760234	5.44669
	112.789	0.382625	-0.760234	5.44669
	112.789	0.240493	-0.760234	5.44669
	112.789	0.214195	-0.760234	5.44669
	112.789	0.252086	-0.760234	5.44669
	112.789	0.277049	-0.760234	5.44669
	112.789	0.273996	-0.760234	5.44669
	112.789	0.263838	-0.760234	5.44669
	112.789	0.260667	-0.760234	5.44669
	112.789	0.262949	-0.760234	5.44669
	112.789	0.265032	-0.760234	5.44669
	112.789	0.314284	-0.760234	5.44669
	112.789	0.440344	-0.760234	5.44669
	112.789	0.492455	-0.760234	5.44669
	112.812	0.373757	-0.760234	5.44669
	112.869	0.241167	-0.760234	5.44669
	112.893	0.217629	-0.760234	5.44669
	112.839	0.253285	-0.760234	5.44669
	112.779	0.27633	-0.760234	5.44669
	112.768	0.273269	-0.760234	5.44669
	112.784	0.263788	-0.760234	5.44669
	112.795	0.260905	-0.760234	5.44669
	112.793	0.263066	-0.760234	5.44669
	112.789	0.264997	-0.760234	5.44669
	112.788	0.265037	-0.760234	5.44669
	112.789	0.264368	-0.760234	5.44669
	112.79	0.264073	-0.760234	5.44669
	112.79	0.264188	-0.760234	5.44669
	112.789	0.313531	-0.760234	5.44669
	112.789	0.440329	-0.760234	5.44669
	112.789	0.492716	-0.760234	5.44669
	112.789	0.423062	-0.760234	5.44669
	112.789	0.417087	-0.760234	5.44669
	112.789	0.495157	-0.760234	5.44669
	112.789	0.538821	-0.760234	5.44669
	112.789	0.48157	-0.760234	5.44669
	112.789	0.33612	-0.760234	5.44669
	112.789	0.229576	-0.760234	5.44669
	112.789	0.226201	-0.760234	5.44669
	112.767	0.261002	-0.760234	5.44669
	112.687	0.325707	-0.760234	5.44669
	112.606	0.49576	-0.760234	5.44669
	112.614	0.716159	-0.760234	5.44669
	112.648	0.82449	-0.760234	5.44669
	112.616	0.803634	-0.760234	5.44669
	112.56	0.758311	-0.760234	5.44669
	112.544	0.747044	-0.760234	5.44669
	112.556	0.758483	-0.760234	5.44669
	112.567	0.816477	-0.760234	5.44669
	112.567	0.992065	-0.760234	5.44669
	112.563	1.21718	-0.760234	5.44669
	112.54	1.32551	-0.760234	5.44669
	112.483	1.30299	-0.760234	5.44669
	112.46	1.25696	-0.760234	5.44669
	112.491	1.24599	-0.760234	5.44669
	112.472	1.25781	-0.760234	5.44669
	112.379	1.31585	-0.760234	5.44669
	112.313	1.49133	-0.760234	5.44669
	112.313	1.71637	-0.760234	5.44669
	112.336	1.82472	-0.760234	5.44669
	112.345	1.80222	-0.760234	5.44669
	112.341	1.75621	-0.760234	5.44669
	112.336	1.74523	-0.760234	5.44669
	112.335	1.75704	-0.760234	5.44669
	112.336	1.76589	-0.760234	5.44669
	112.337	1.76541	-0.760234	5.44669
	112.337	1.76206	-0.760234	5.44669
	112.314	1.76083	-0.760234	5.44669
	112.257	1.7615	-0.760234	5.44669
	112.211	1.81141	-0.760234	5.44669
	112.185	1.93825	-0.760234	5.44669
	112.142	1.99045	-0.760234	5.44669
	112.103	1.87152	-0.760234	5.4507
	112.097	1.73879	-0.760234	5.46104
	112.108	1.76448	-0.760234	5.46531
	112.114	1.92697	-0.760234	5.45562
	112.113	2.00246	-0.760234	5.4448
	112.11	1.88056	-0.760234	5.44287
	112.11	1.78751	-0.760234	5.44579
	112.11	1.93702	-0.760234	5.44767
	112.111	2.1541	-0.760234	5.44742
	112.111	2.16191	-0.760234	5.44664
	112.111	2.08328	-0.760234	5.44641
	112.11	2.1452	-0.760234	5.44658
	112.11	2.26373	-0.760234	5.44674
	112.111	2.30161	-0.760234	5.44675
	112.111	2.27697	-0.760234	5.44669
	112.111	2.25344	-0.760234	5.44667
	112.111	2.25238	-0.760234	5.44668
	112.111	2.26031	-0.760234	5.44669
	112.111	2.26401	-0.760234	5.44669
	112.088	2.26274	-0.760234	5.44669
	112.031	2.26089	-0.760234	5.44669
	111.985	2.26057	-0.760234	5.44669
	111.981	2.26109	-0.760234	5.44669
	112.018	2.26143	-0.760234	5.44669
	112.06	2.26138	-0.760234	5.44669
	112.024	2.31043	-0.760234	5.44669
	111.921	2.43717	-0.760234	5.44669
	111.856	2.48963	-0.760234	5.44669
	111.861	2.37084	-0.760234	5.44669
	111.884	2.23809	-0.760234	5.44669
	111.893	2.21451	-0.760234	5.44669
	111.888	2.25021	-0.760234	5.44669
	111.883	2.27329	-0.760234	5.44669
	111.882	2.27022	-0.760234	5.44669
	111.884	2.26073	-0.760234	5.44669
	111.885	2.30703	-0.760234	5.44669
	111.885	2.43597	-0.760234	5.44669
	111.884	2.49034	-0.760234	5.44669
	111.884	2.37156	-0.760234	5.44669
	111.884	2.23814	-0.760234	5.44669
	111.862	2.21428	-0.760234	5.44669
	111.782	2.29929	-0.760234	5.44669
	111.679	2.49848	-0.760234	5.44669
	111.629	2.72383	-0.760234	5.44669
	111.639	2.77469	-0.760234	5.44669
	111.661	2.62182	-0.760234	5.44669
	111.666	2.52482	-0.760234	5.44669
	111.66	2.63455	-0.760234	5.44669
	111.656	2.77938	-0.760234	5.44669
	111.656	2.81125	-0.760234	5.44669
	111.658	2.77473	-0.760234	5.44669
	111.636	2.74836	-0.760234	5.44669
	111.556	2.75034	-0.760234	5.4507
	111.475	2.76055	-0.760234	5.46104
	111.482	2.76412	-0.760234	5.46531
	111.539	2.76199	-0.760234	5.45562
	111.564	2.75983	-0.760234	5.4448
	111.532	2.75968	-0.760234	5.44287
	111.462	2.76038	-0.760234	5.44579
	111.414	2.76073	-0.760234	5.44767
	111.414	2.76063	-0.760234	5.44742
	111.431	2.76046	-0.760234	5.44664
	111.437	2.76043	-0.760234	5.44641
	111.434	2.76047	-0.760234	5.44658
	111.431	2.7605	-0.760234	5.44674
	111.43	2.80969	-0.760234	5.44675
	111.431	2.93645	-0.760234	5.44669
	111.432	2.98888	-0.760234	5.44667
	111.432	2.87006	-0.760234	5.44668
	111.432	2.73731	-0.760234	5.44669
	111.432	2.71375	-0.760234	5.44669
	111.432	2.79864	-0.760234	5.44669
	111.409	2.99768	-0.760234	5.44669
	111.33	3.17382	-0.760234	5.44669
	111.226	3.09795	-0.760234	5.44669
	111.176	2.84348	-0.760234	5.44669
	111.209	2.73852	-0.760234	5.44669
	111.288	2.87937	-0.760234	5.44669
	111.317	2.99062	-0.760234	5.44669
	111.257	2.89114	-0.760234	5.44669
	111.193	2.74553	-0.760234	5.44669
	111.183	2.7097	-0.760234	5.44669
	111.2	2.74484	-0.760234	5.44669
	111.211	2.82122	-0.760234	5.44669
	111.21	2.99605	-0.760234	5.44669
	111.205	3.16511	-0.760234	5.44669
	111.204	3.09487	-0.760234	5.44669
	111.205	2.8453	-0.760234	5.44669
	111.206	2.74037	-0.760234	5.44669
	111.206	2.8795	-0.760234	5.44669
	111.205	3.03921	-0.760234	5.44669
	111.205	3.06681	-0.760234	5.44669
	111.205	3.02321	-0.760234	5.44669
	111.205	3.04458	-0.760234	5.44669
	111.205	3.17524	-0.760234	5.44669
	111.205	3.28839	-0.760234	5.44669
	111.205	3.29979	-0.760234	5.44669
	111.183	3.266	-0.760234	5.44669
	111.126	3.24806	-0.760234	5.44669
	111.102	3.2526	-0.760234	5.44669
	111.133	3.26088	-0.760234	5.44669
	111.114	3.26274	-0.760234	5.44669
	111.021	3.26057	-0.760234	5.44669
	110.955	3.25901	-0.760234	5.44669
	110.955	3.25912	-0.760234	5.44669
	110.978	3.25972	-0.760234	5.44669
	110.987	3.25994	-0.760234	5.44669
	110.983	3.25981	-0.760234	5.44669
	110.978	3.25968	-0.760234	5.44669
	110.977	3.25968	-0.760234	5.44669
	110.979	3.25972	-0.760234	5.44669
	110.98	3.25974	-0.760234	5.44669
	110.979	3.25973	-0.760234	5.44669
	110.979	3.25972	-0.760234	5.44669
	110.979	3.25972	-0.760234	5.44669
	110.979	3.25972	-0.760234	5.44669
	110.979	3.25972	-0.760234	5.44669
	110.957	3.25972	-0.760234	5.44669
	110.899	3.25972	-0.760234	5.44669
	110.876	3.25972	-0.760234	5.44669
	110.907	3.25972	-0.760234	5.44669
	110.888	3.25972	-0.760234	5.44669
	110.817	3.25972	-0.760234	5.44669
	110.809	3.25972	-0.760234	5.44669
	110.832	3.25972	-0.760234	5.44669
	110.801	3.25972	-0.760234	5.44669
	110.75	3.25972	-0.760234	5.44669
	110.735	3.25972	-0.760234	5.44669
	110.747	3.25972	-0.760234	5.44669
	110.756	3.25972	-0.760234	5.44669
	110.757	3.30891	-0.760234	5.44669
	110.731	3.48488	-0.760234	5.44669
	110.672	3.71328	-0.760234	5.44669
	110.649	3.82286	-0.760234	5.44669
	110.681	3.79968	-0.760234	5.44669
	110.662	3.75294	-0.760234	5.44669
	110.568	3.74191	-0.760234	5.44669
	110.502	3.75395	-0.760234	5.44669
	110.503	3.76292	-0.760234	5.44669
	110.525	3.71321	-0.760234	5.44669
	110.534	3.58303	-0.760234	5.44669
	110.53	3.52935	-0.760234	5.44669
	110.525	3.64886	-0.760234	5.44669
	110.525	3.78235	-0.760234	5.44669
	110.526	3.75678	-0.760234	5.44669
	110.527	3.59407	-0.760234	5.44669
	110.527	3.51844	-0.760234	5.44669
	110.526	3.64036	-0.760234	5.44669
	110.526	3.78266	-0.760234	5.44669
	110.526	3.80912	-0.760234	5.44669
	110.527	3.77124	-0.760234	5.44669
	110.527	3.74622	-0.760234	5.44669
	110.526	3.74925	-0.760234	5.44669
	110.526	3.75942	-0.760234	5.44669
	110.526	3.7626	-0.760234	5.44669
	110.504	3.76032	-0.760234	5.44669
	110.424	3.75823	-0.760234	5.44669
	110.321	3.75817	-0.760234	5.44669
	110.271	3.75889	-0.760234	5.44669
	110.282	3.75921	-0.760234	5.44669
	110.303	3.75909	-0.760234	5.44669
	110.308	3.75893	-0.760234	5.44669
	110.302	3.7589	-0.760234	5.44669
	110.298	3.75895	-0.760234	5.44669
	110.299	3.75897	-0.760234	5.44669
	110.3	3.75897	-0.760234	5.44669
	110.301	3.75896	-0.760234	5.44669
	110.3	3.75895	-0.760234	5.44669
	110.3	3.75896	-0.760234	5.44669
	110.3	3.75896	-0.760234	5.44669
	110.3	3.75896	-0.760234	5.44669
	110.3	3.80815	-0.760234	5.44669
	110.278	3.98411	-0.760234	5.44669
	110.198	4.16332	-0.760234	5.44669
	110.117	4.09694	-0.760234	5.44669
	110.147	3.84536	-0.760234	5.44669
	110.239	3.68905	-0.760234	5.44669
	110.23	3.70119	-0.760234	5.44669
	110.121	3.75996	-0.760234	5.44669
	110.044	3.77997	-0.760234	5.44669
	110.046	3.76741	-0.760234	5.44669
	110.073	3.80422	-0.760234	5.44669
	110.083	3.93027	-0.760234	5.44669
	110.078	3.9868	-0.760234	5.44669
	110.072	3.91915	-0.760234	5.44669
	110.072	3.96173	-0.760234	5.44669
	110.074	4.1656	-0.760234	5.44669
	110.052	4.3107	-0.760234	5.4507
	109.972	4.31087	-0.760234	5.46104
	109.868	4.26124	-0.760234	5.46531
	109.818	4.24069	-0.760234	5.45562
	109.829	4.24977	-0.760234	5.4448
	109.85	4.26089	-0.760234	5.44287
	109.855	4.26232	-0.760234	5.44579
	109.85	4.25896	-0.760234	5.44767
	109.846	4.25705	-0.760234	5.44742
	109.846	4.25744	-0.760234	5.44664
	109.848	4.25829	-0.760234	5.44641
	109.848	4.2585	-0.760234	5.44658
	109.848	4.25829	-0.760234	5.44674
	109.848	4.25813	-0.760234	5.44675
	109.847	4.25813	-0.760234	5.44669
	109.825	4.25819	-0.760234	5.44667
	109.768	4.25822	-0.760234	5.44668
	109.722	4.2582	-0.760234	5.44669
	109.718	4.25819	-0.760234	5.44669
	109.755	4.25819	-0.760234	5.44669
	109.819	4.25819	-0.760234	5.44669
	109.841	4.2582	-0.760234	5.44669
	109.761	4.2582	-0.760234	5.44669
	109.643	4.25819	-0.760234	5.44669
	109.587	4.25819	-0.760234	5.44669
	109.6	4.25819	-0.760234	5.44669
	109.625	4.25819	-0.760234	5.44669
	109.63	4.25819	-0.760234	5.44669
	109.624	4.25819	-0.760234	5.44669
	109.619	4.25819	-0.760234	5.44669
	109.62	4.25819	-0.760234	5.44669
	109.621	4.25819	-0.760234	5.44669
	109.622	4.25819	-0.760234	5.44669
	109.622	4.25819	-0.760234	5.44669
	109.599	4.25819	-0.760234	5.44669
	109.541	4.30739	-0.760234	5.44669
	109.495	4.43416	-0.760234	5.44669
	109.492	4.48659	-0.760234	5.44669
	109.506	4.36777	-0.760234	5.44669
	109.513	4.28421	-0.760234	5.44669
	109.511	4.38742	-0.760234	5.44669
	109.485	4.52475	-0.760234	5.44669
	109.427	4.60497	-0.760234	5.44669
	109.382	4.64836	-0.760234	5.44669
	109.379	4.5981	-0.760234	5.44669
	109.393	4.50612	-0.760234	5.44669
	109.4	4.47667	-0.760234	5.44669
	109.398	4.49563	-0.760234	5.44669
	109.394	4.51382	-0.760234	5.44669
	109.394	4.56386	-0.760234	5.44669
	109.395	4.63532	-0.760234	5.44669
	109.395	4.60731	-0.760234	5.44669
	109.395	4.56381	-0.760234	5.44669
	109.395	4.65292	-0.760234	5.44669
	109.395	4.77032	-0.760234	5.44669
	109.395	4.74886	-0.760234	5.44669
	109.395	4.59359	-0.760234	5.44669
	109.395	4.51963	-0.760234	5.44669
	109.395	4.63959	-0.760234	5.44669
	109.395	4.78049	-0.760234	5.44669
	109.395	4.80706	-0.760234	5.44669
	109.395	4.76972	-0.760234	5.44669
	109.395	4.74489	-0.760234	5.44669
	109.395	4.7478	-0.760234	5.44669
	109.373	4.75786	-0.760234	5.44669
	109.293	4.76103	-0.760234	5.44669
	109.189	4.75879	-0.760234	5.44669
	109.14	4.75672	-0.760234	5.44669
	109.15	4.75665	-0.760234	5.44268
	109.171	4.75736	-0.760234	5.43234
	109.176	4.75768	-0.760234	5.42806
	109.171	4.75756	-0.760234	5.43775
	109.167	4.7574	-0.760234	5.44858
	109.167	4.75737	-0.760234	5.4505
	109.169	4.75742	-0.760234	5.44759
	109.169	4.75745	-0.760234	5.44571
	109.169	4.75744	-0.760234	5.44595
	109.169	4.75743	-0.760234	5.44673
	109.146	4.80662	-0.760234	5.44696
	109.089	4.93339	-0.760234	5.44679
	109.065	4.98583	-0.760234	5.44663
	109.119	4.86701	-0.760234	5.44663
	109.179	4.78345	-0.760234	5.44668
	109.19	4.93585	-0.760234	5.44671
	109.174	5.15076	-0.760234	5.4467
	109.141	5.10745	-0.760234	5.44668
	109.085	4.85281	-0.760234	5.44668
	109.043	4.687	-0.760234	5.44669
	109.019	4.74544	-0.760234	5.44669
	108.974	4.98235	-0.760234	5.44669
	108.934	5.23269	-0.760234	5.44669
	108.929	5.32975	-0.760234	5.44669
	108.94	5.29352	-0.760234	5.44669
	108.946	5.19658	-0.760234	5.44669
	108.945	5.06298	-0.760234	5.44669
	108.942	5.02471	-0.760234	5.44669
	108.919	5.15189	-0.760234	5.44669
	108.862	5.28312	-0.760234	5.44669
	108.839	5.30307	-0.760234	5.44669
	108.871	5.2664	-0.760234	5.44669
	108.851	5.2442	-0.760234	5.44669
	108.758	5.24798	-0.760234	5.44669
	108.692	5.25746	-0.760234	5.44669
	108.692	5.26009	-0.760234	5.44669
	108.715	5.25782	-0.760234	5.44669
	108.724	5.25593	-0.760234	5.44669
	108.72	5.25595	-0.760234	5.44669
	108.715	5.25663	-0.760234	5.44669
	108.714	5.2569	-0.760234	5.44669
	108.694	5.25678	-0.760234	5.44669
	108.615	5.25663	-0.760234	5.44669
	108.533	5.25661	-0.760234	5.44669
	108.541	5.25666	-0.760234	5.44669
	108.575	5.25668	-0.760234	5.44669
	108.542	5.30587	-0.760234	5.44669
	108.487	5.43263	-0.760234	5.44669
	108.471	5.48506	-0.760234	5.44669
	108.483	5.36625	-0.760234	5.44669
	108.494	5.23349	-0.760234	5.44669
	108.494	5.25912	-0.760234	5.44669
	108.49	5.47079	-0.760234	5.44669
	108.489	5.72226	-0.760234	5.44669
	108.489	5.77958	-0.760234	5.44669
	108.49	5.62014	-0.760234	5.44669
	108.49	5.51808	-0.760234	5.44669
	108.49	5.57884	-0.760234	5.44669
	108.49	5.59879	-0.760234	5.44669
	108.49	5.57894	-0.760234	5.44669
	108.49	5.66086	-0.760234	5.44669
	108.49	5.76684	-0.760234	5.44669
	108.49	5.79234	-0.760234	5.44669
	108.49	5.76697	-0.760234	5.44669
	108.468	5.74754	-0.760234	5.44669
	108.388	5.74846	-0.760234	5.44669
	108.284	5.75576	-0.760234	5.44669
	108.235	5.75849	-0.760234	5.44669
	108.245	5.75704	-0.760234	5.44669
	108.266	5.75546	-0.760234	5.44669
	108.271	5.75531	-0.760234	5.44669
	108.266	5.75581	-0.760234	5.44669
	108.262	5.75608	-0.760234	5.44669
	108.24	5.75601	-0.760234	5.44669
	108.184	5.75589	-0.760234	5.44669
	108.161	5.75586	-0.760234	5.44669
	108.192	5.75589	-0.760234	5.44669
	108.172	5.75591	-0.760234	5.4507
	108.079	5.75591	-0.760234	5.46104
	108.013	5.7559	-0.760234	5.46531
	108.013	5.7559	-0.760234	5.45562
	108.036	5.7559	-0.760234	5.4448
	108.045	5.7559	-0.760234	5.44287
	108.041	5.7559	-0.760234	5.44579
	108.036	5.7559	-0.760234	5.44767
	108.035	5.7559	-0.760234	5.44742
	108.037	5.7559	-0.760234	5.44664
	108.038	5.7559	-0.760234	5.44641
	108.038	5.7559	-0.760234	5.44658
	108.037	5.7559	-0.760234	5.44674
	108.037	5.7559	-0.760234	5.44675
	108.037	5.7559	-0.760234	5.44669
	108.037	5.7559	-0.760234	5.44667
	108.037	5.7559	-0.760234	5.44668
	108.037	5.7559	-0.760234	5.44669
	108.015	5.80509	-0.760234	5.44669
	107.935	5.98106	-0.760234	5.44669
	107.832	6.20946	-0.760234	5.44669
	107.782	6.26985	-0.760234	5.44669
	107.793	6.1199	-0.760234	5.44669
	107.814	5.97154	-0.760234	5.44669
	107.819	5.95254	-0.760234	5.44669
	107.813	6.0449	-0.760234	5.44669
	107.809	6.19626	-0.760234	5.44669
	107.809	6.29279	-0.760234	5.44669
	107.811	6.28987	-0.760234	5.44669
	107.812	6.25599	-0.760234	5.44669
	107.811	6.2431	-0.760234	5.44669
	107.811	6.24979	-0.760234	5.44669
	107.811	6.25717	-0.760234	5.44669
	107.811	6.25789	-0.760234	5.44669
	107.811	6.25557	-0.760234	5.44669
	107.811	6.25434	-0.760234	5.44669
	107.811	6.25465	-0.760234	5.44669
	107.811	6.25522	-0.760234	5.44669
	107.789	6.25535	-0.760234	5.44669
	107.731	6.2552	-0.760234	5.44669
	107.707	6.2059	-0.760234	5.44669
	107.739	6.07913	-0.760234	5.44669
	107.719	6.02674	-0.760234	5.44669
	107.649	6.14557	-0.760234	5.44669
	107.641	6.27832	-0.760234	5.44669
	107.664	6.30187	-0.760234	5.44669
	107.633	6.26617	-0.760234	5.44669
	107.582	6.2431	-0.760234	5.44669
	107.567	6.24617	-0.760234	5.44669
	107.578	6.25566	-0.760234	5.44669
	107.588	6.25854	-0.760234	5.44669
	107.588	6.25638	-0.760234	5.44669
	107.585	6.25445	-0.760234	5.44669
	107.584	6.25441	-0.760234	5.44669
	107.584	6.25508	-0.760234	5.44669
	107.585	6.25537	-0.760234	5.44669
	107.585	6.25526	-0.760234	5.44669
	107.585	6.25511	-0.760234	5.44669
	107.585	6.25508	-0.760234	5.44669
	107.585	6.25513	-0.760234	5.44669
	107.585	6.25515	-0.760234	5.44669
	107.585	6.25515	-0.760234	5.44669
	107.585	6.25514	-0.760234	5.4507
	107.585	6.30433	-0.760234	5.46104
	107.585	6.48029	-0.760234	5.46531
	107.585	6.70869	-0.760234	5.45562
	107.585	6.81827	-0.760234	5.4448
	107.585	6.74591	-0.760234	5.44287
	107.585	6.57239	-0.760234	5.44579
	107.585	6.50892	-0.760234	5.44767
	107.585	6.63978	-0.760234	5.44742
	107.585	6.78151	-0.760234	5.44664
	107.585	6.80455	-0.760234	5.44641
	107.562	6.71625	-0.760234	5.44658
	107.505	6.56516	-0.760234	5.44674
	107.459	6.51649	-0.760234	5.44675
	107.433	6.64553	-0.760234	5.44669
	107.39	6.78123	-0.760234	5.44667
	107.351	6.80239	-0.760234	5.44668
	107.345	6.76464	-0.760234	5.44669
	107.356	6.74156	-0.760234	5.44669
	107.362	6.74535	-0.760234	5.44669
	107.361	6.75515	-0.760234	5.44669
	107.358	6.75791	-0.760234	5.44669
	107.357	6.75558	-0.760234	5.44669
	107.358	6.75362	-0.760234	5.44669
	107.359	6.75363	-0.760234	5.44669
	107.359	6.75433	-0.760234	5.44669
	107.358	6.75462	-0.760234	5.44669
	107.358	6.75449	-0.760234	5.44669
	107.358	6.75434	-0.760234	5.44669
	107.358	6.75432	-0.760234	5.44669
	107.358	6.75436	-0.760234	5.44669
	107.358	6.75439	-0.760234	5.44669
	107.336	6.75439	-0.760234	5.44669
	107.256	6.75437	-0.760234	5.44669
	107.153	6.75437	-0.760234	5.44669
	107.125	6.75437	-0.760234	5.44669
	107.193	6.75438	-0.760234	5.44669
	107.238	6.75437	-0.760234	5.44669
	107.19	6.75437	-0.760234	5.44669
	107.124	6.75437	-0.760234	5.44669
	107.109	6.80356	-0.760234	5.44669
	107.126	6.93034	-0.760234	5.44669
	107.138	7.03196	-0.760234	5.44669
	107.137	7.03992	-0.760234	5.44669
	107.132	6.9596	-0.760234	5.44669
	107.13	6.81722	-0.760234	5.44669
	107.131	6.72016	-0.760234	5.44669
	107.11	6.71967	-0.760234	5.44669
	107.053	6.75231	-0.760234	5.44669
	107.006	6.76589	-0.760234	5.44669
	106.98	6.75994	-0.760234	5.44669
	106.937	6.75261	-0.760234	5.44669
	106.898	6.75166	-0.760234	5.44669
	106.892	6.80305	-0.760234	5.44669
	106.903	6.93109	-0.760234	5.44669
	106.909	7.03246	-0.760234	5.44669
	106.908	7.08905	-0.760234	5.44669
	106.906	7.18455	-0.760234	5.44669
	106.905	7.27071	-0.760234	5.44669
	106.906	7.28334	-0.760234	5.44669
	106.906	7.21048	-0.760234	5.44669
	106.906	7.06957	-0.760234	5.44669
	106.884	7.01967	-0.760234	5.44669
	106.826	7.14458	-0.760234	5.44669
	106.802	7.27899	-0.760234	5.44669
	106.856	7.30108	-0.760234	5.44669
	106.916	7.26417	-0.760234	5.44669
	106.905	7.24111	-0.760234	5.44669
	106.809	7.24461	-0.760234	5.44669
	106.695	7.25428	-0.760234	5.44669
	106.669	7.25709	-0.760234	5.44669
	106.741	7.25483	-0.760234	5.44669
	106.787	7.25288	-0.760234	5.44669
	106.738	7.25287	-0.760234	5.44669
	106.671	7.25356	-0.760234	5.44669
	106.656	7.25385	-0.760234	5.44669
	106.673	7.25373	-0.760234	5.44669
	106.685	7.25357	-0.760234	5.44669
	106.684	7.25355	-0.760234	5.44669
	106.68	7.2536	-0.760234	5.44669
	106.678	7.25363	-0.760234	5.44669
	106.679	7.25362	-0.760234	5.44669
	106.68	7.25361	-0.760234	5.44669
	106.68	7.25361	-0.760234	5.44669
	106.68	7.25361	-0.760234	5.44669
	106.657	7.25361	-0.760234	5.44669
	106.577	7.25361	-0.760234	5.44669
	106.474	7.3028	-0.760234	5.44669
	106.424	7.47877	-0.760234	5.44669
	106.435	7.65797	-0.760234	5.44669
	106.456	7.64078	-0.760234	5.44669
	106.461	7.51598	-0.760234	5.44669
	106.456	7.41209	-0.760234	5.44669
	106.451	7.30542	-0.760234	5.44669
	106.452	7.23144	-0.760234	5.44669
	106.453	7.27707	-0.760234	5.44669
	106.432	7.42699	-0.760234	5.44669
	106.374	7.53931	-0.760234	5.44669
	106.35	7.59267	-0.760234	5.44669
	106.403	7.68292	-0.760234	5.44669
	106.441	7.76802	-0.760234	5.44669
	106.372	7.78208	-0.760234	5.44669
	106.253	7.75939	-0.760234	5.44669
	106.193	7.74514	-0.760234	5.44669
	106.227	7.74729	-0.760234	5.44669
	106.31	7.75326	-0.760234	5.44669
	106.34	7.75499	-0.760234	5.44669
	106.279	7.7536	-0.760234	5.44669
	106.214	7.7524	-0.760234	5.44669
	106.204	7.75239	-0.760234	5.44669
	106.222	7.75282	-0.760234	5.44669
	106.233	7.753	-0.760234	5.44669
	106.231	7.75292	-0.760234	5.44669
	106.227	7.75282	-0.760234	5.44669
	106.225	7.75281	-0.760234	5.44669
	106.226	7.75284	-0.760234	5.44669
	106.227	7.75286	-0.760234	5.44669
	106.227	7.75285	-0.760234	5.44669
	106.205	7.75285	-0.760234	5.44669
	106.147	7.75284	-0.760234	5.44669
	106.123	7.75285	-0.760234	5.44669
	106.155	7.75285	-0.760234	5.44669
	106.135	7.75285	-0.760234	5.44669
	106.043	7.75285	-0.760234	5.44669
	105.977	7.75285	-0.760234	5.44669
	105.977	7.75285	-0.760234	5.44669
	105.999	7.75285	-0.760234	5.44669
	106.009	7.75285	-0.760234	5.44669
	106.004	7.75285	-0.760234	5.44669
	105.999	7.75285	-0.760234	5.44669
	105.999	7.75285	-0.760234	5.44669
	106	7.75285	-0.760234	5.44669
	106.001	7.75285	-0.760234	5.44669
	106.001	7.75285	-0.760234	5.44669
	106.001	7.75285	-0.760234	5.44669
	106.001	7.75285	-0.760234	5.44669
	106.001	7.75285	-0.760234	5.44669
	106.001	7.75285	-0.760234	5.44669
	106.001	7.75285	-0.760234	5.44669
	106.001	7.75285	-0.760234	5.44669
	106.001	7.75285	-0.760234	5.44669
	106.001	7.75285	-0.760234	5.44669
	106.001	7.75285	-0.760234	5.44669
	106.001	7.75285	-0.760234	5.44669
	106.001	7.75285	-0.760234	5.44669
	106.001	7.75285	-0.760234	5.44669
	106.001	7.75285	-0.760234	5.44669
	105.978	7.75285	-0.760234	5.44669
	105.921	7.75285	-0.760234	5.44669
	105.875	7.75285	-0.760234	5.44669
	105.849	7.75285	-0.760234	5.44669
	105.828	7.75285	-0.760234	5.44669
	105.846	7.80204	-0.760234	5.44669
	105.864	7.92881	-0.760234	5.44669
	105.821	7.98124	-0.760234	5.44669
	105.768	7.86243	-0.760234	5.44669
	105.756	7.72967	-0.760234	5.44669
	105.769	7.70611	-0.760234	5.44669
	105.779	7.74181	-0.760234	5.44669
	105.778	7.76488	-0.760234	5.44669
	105.774	7.76182	-0.760234	5.44669
	105.773	7.75233	-0.760234	5.44669
	105.774	7.79863	-0.760234	5.44669
	105.775	7.92757	-0.760234	5.44669
	105.775	8.03112	-0.760234	5.44669
	105.774	8.03912	-0.760234	5.44669
	105.774	7.95813	-0.760234	5.44669
	105.774	7.86464	-0.760234	5.44669
	105.774	7.94367	-0.760234	5.44669
	105.774	8.17173	-0.760234	5.44669
	105.774	8.31397	-0.760234	5.44669
	105.752	8.30434	-0.760234	5.44669
	105.672	8.25162	-0.760234	5.44669
	105.569	8.18407	-0.760234	5.44669
	105.519	8.06839	-0.760234	5.44669
	105.552	7.97795	-0.760234	5.44669
	105.653	7.97073	-0.760234	5.44669
	105.739	8.04739	-0.760234	5.44669
	105.704	8.18797	-0.760234	5.44669
	105.585	8.28557	-0.760234	5.44669
	105.515	8.28693	-0.760234	5.44669
	105.522	8.25446	-0.760234	5.44669
	105.527	8.24064	-0.760234	5.44669
	105.478	8.24644	-0.760234	5.44669
	105.448	8.25378	-0.760234	5.44669
	105.497	8.2548	-0.760234	5.44669
	105.556	8.25262	-0.760234	5.44669
	105.547	8.25134	-0.760234	5.44669
	105.474	8.25158	-0.760234	5.44669
	105.439	8.25214	-0.760234	5.44669
	105.472	8.25228	-0.760234	5.44669
	105.479	8.25215	-0.760234	5.44669
	105.467	8.25204	-0.760234	5.44669
	105.482	8.25204	-0.760234	5.44669
	105.451	8.25208	-0.760234	5.44669
	105.359	8.2521	-0.760234	5.44669
	105.298	8.25209	-0.760234	5.44669
	105.3	8.30127	-0.760234	5.44669
	105.321	8.42804	-0.760234	5.44669
	105.329	8.48048	-0.760234	5.44669
	105.325	8.41085	-0.760234	5.44669
	105.321	8.40487	-0.760234	5.44669
	105.32	8.43374	-0.760234	5.44669
	105.322	8.35063	-0.760234	5.44669
	105.322	8.24095	-0.760234	5.44669
	105.322	8.21432	-0.760234	5.44669
	105.299	8.24053	-0.760234	5.44669
	105.242	8.26071	-0.760234	5.44669
	105.218	8.25981	-0.760234	5.44669
	105.272	8.25225	-0.760234	5.44669
	105.31	8.2986	-0.760234	5.44669
	105.263	8.42687	-0.760234	5.44669
	105.223	8.48094	-0.760234	5.44669
	105.267	8.36227	-0.760234	5.44669
	105.328	8.229	-0.760234	5.44669
	105.343	8.25436	-0.760234	5.44669
	105.328	8.46609	-0.760234	5.44669
	105.317	8.6685	-0.760234	5.44669
	105.295	8.64827	-0.760234	5.44669
	105.22	8.51395	-0.760234	5.44669
	105.118	8.45634	-0.760234	5.44669
	105.067	8.4786	-0.760234	5.44669
	105.077	8.50819	-0.760234	5.44669
	105.098	8.56183	-0.760234	5.44669
	105.103	8.67994	-0.760234	5.44669
	105.098	8.72716	-0.760234	5.44669
	105.094	8.56005	-0.760234	5.44669
	105.094	8.35194	-0.760234	5.44669
	105.095	8.40333	-0.760234	5.44669
	105.096	8.65894	-0.760234	5.44669
	105.096	8.82229	-0.760234	5.44669
	105.095	8.81166	-0.760234	5.44669
	105.095	8.75101	-0.760234	5.44669
	105.095	8.72969	-0.760234	5.44669
	105.096	8.74236	-0.760234	5.44669
	105.096	8.75525	-0.760234	5.44669
	105.096	8.75615	-0.760234	5.44669
	105.095	8.75194	-0.760234	5.44669
	105.073	8.74986	-0.760234	5.44669
	104.993	8.75049	-0.760234	5.44669
	104.89	8.75149	-0.760234	5.44669
	104.863	8.75169	-0.760234	5.44669
	104.931	8.75141	-0.760234	5.44669
	104.975	8.75123	-0.760234	5.44669
	104.927	8.75125	-0.760234	5.44669
	104.861	8.75132	-0.760234	5.44669
	104.846	8.75135	-0.760234	5.44669
	104.863	8.75133	-0.760234	5.44669
	104.875	8.75131	-0.760234	5.44669
	104.874	8.75131	-0.760234	5.44669
	104.869	8.75132	-0.760234	5.44669
	104.868	8.80051	-0.760234	5.44669
	104.869	8.97648	-0.760234	5.44669
	104.87	9.15568	-0.760234	5.44669
	104.87	9.08929	-0.760234	5.44669
	104.869	8.83772	-0.760234	5.44669
	104.869	8.73059	-0.760234	5.44669
	104.869	8.86951	-0.760234	5.44669
	104.869	9.02991	-0.760234	5.44669
	104.869	9.05787	-0.760234	5.44669
	104.869	9.01418	-0.760234	5.44669
	104.869	9.03539	-0.760234	5.4507
	104.869	9.11682	-0.760234	5.46104
	104.847	9.05404	-0.760234	5.46531
	104.789	8.88627	-0.760234	5.45562
	104.766	8.91887	-0.760234	5.4448
	104.797	9.15249	-0.760234	5.44287
	104.778	9.31334	-0.760234	5.44579
	104.685	9.30949	-0.760234	5.44767
	104.619	9.25257	-0.760234	5.44742
	104.619	9.2304	-0.760234	5.44664
	104.642	9.24139	-0.760234	5.44641
	104.651	9.25388	-0.760234	5.44658
	104.647	9.25521	-0.760234	5.44674
	104.642	9.25132	-0.760234	5.44675
	104.641	9.24922	-0.760234	5.44669
	104.62	9.24972	-0.760234	5.44667
	104.541	9.25068	-0.760234	5.44668
	104.438	9.2509	-0.760234	5.44669
	104.388	9.25066	-0.760234	5.44669
	104.398	9.25047	-0.760234	5.44669
	104.419	9.25048	-0.760234	5.44669
	104.424	9.25055	-0.760234	5.44669
	104.419	9.25058	-0.760234	5.44669
	104.415	9.25056	-0.760234	5.44669
	104.415	9.25055	-0.760234	5.44669
	104.417	9.25055	-0.760234	5.44669
	104.417	9.25055	-0.760234	5.44669
	104.417	9.25056	-0.760234	5.44669
	104.417	9.25056	-0.760234	5.44669
	104.417	9.25055	-0.760234	5.44669
	104.417	9.25055	-0.760234	5.44669
	104.417	9.25055	-0.760234	5.44669
	104.417	9.25055	-0.760234	5.44669
	104.417	9.25055	-0.760234	5.44669
	104.417	9.25055	-0.760234	5.44669
	104.417	9.25055	-0.760234	5.44669
	104.417	9.25055	-0.760234	5.44669
	104.417	9.25055	-0.760234	5.44669
	104.417	9.25055	-0.760234	5.44669
	104.417	9.25055	-0.760234	5.44669
	104.417	9.25055	-0.760234	5.44669
	104.394	9.25055	-0.760234	5.44669
	104.315	9.25055	-0.760234	5.44669
	104.233	9.25055	-0.760234	5.44669
	104.263	9.25055	-0.760234	5.44669
	104.355	9.25055	-0.760234	5.44669
	104.369	9.25055	-0.760234	5.44669
	104.317	9.25055	-0.760234	5.44669
	104.264	9.25055	-0.760234	5.44669
	104.212	9.25055	-0.760234	5.44669
	104.179	9.25055	-0.760234	5.44669
	104.179	9.25055	-0.760234	5.44669
	104.19	9.25055	-0.760234	5.44669
	104.194	9.25055	-0.760234	5.44669
	104.192	9.25055	-0.760234	5.44669
	104.19	9.25055	-0.760234	5.44669
	104.189	9.25055	-0.760234	5.44669
	104.19	9.29974	-0.760234	5.44669
	104.191	9.42652	-0.760234	5.44669
	104.191	9.52814	-0.760234	5.44669
	104.19	9.58529	-0.760234	5.44669
	104.19	9.68093	-0.760234	5.44669
	104.19	9.71776	-0.760234	5.44669
	104.19	9.60351	-0.760234	5.44669
	104.19	9.47823	-0.760234	5.44669
	104.19	9.40698	-0.760234	5.44669
	104.19	9.36307	-0.760234	5.44669
	104.168	9.40991	-0.760234	5.44669
	104.088	9.50065	-0.760234	5.44669
	103.985	9.57999	-0.760234	5.44669
	103.957	9.68853	-0.760234	5.44669
	104.025	9.77202	-0.760234	5.44669
	104.07	9.7789	-0.760234	5.44669
	104.021	9.75377	-0.760234	5.44669
	103.956	9.69187	-0.760234	5.44669
	103.941	9.56875	-0.760234	5.44669
	103.957	9.52237	-0.760234	5.44669
	103.969	9.64242	-0.760234	5.44669
	103.969	9.77355	-0.760234	5.44669
	103.964	9.79598	-0.760234	5.44669
	103.962	9.76039	-0.760234	5.44669
	103.963	9.73776	-0.760234	5.44669
	103.964	9.74098	-0.760234	5.44669
	103.964	9.75037	-0.760234	5.44669
	103.964	9.75317	-0.760234	5.44669
	103.964	9.751	-0.760234	5.44669
	103.964	9.7491	-0.760234	5.44669
	103.964	9.74907	-0.760234	5.44669
	103.964	9.74974	-0.760234	5.44669
	103.942	9.75002	-0.760234	5.44669
	103.884	9.74991	-0.760234	5.44669
	103.838	9.74976	-0.760234	5.44669
	103.812	9.74973	-0.760234	5.44669
	103.769	9.74978	-0.760234	5.44669
	103.73	9.74981	-0.760234	5.44669
	103.724	9.7498	-0.760234	5.44669
	103.735	9.74979	-0.760234	5.44669
	103.741	9.74979	-0.760234	5.44669
	103.74	9.74979	-0.760234	5.44669
	103.738	9.74979	-0.760234	5.44669
	103.737	9.74979	-0.760234	5.44669
	103.737	9.74979	-0.760234	5.44669
	103.738	9.74979	-0.760234	5.44669
	103.738	9.74979	-0.760234	5.44669
	103.738	9.74979	-0.760234	5.44669
	103.738	9.74979	-0.760234	5.44669
	103.738	9.74979	-0.760234	5.44669
	103.738	9.74979	-0.760234	5.44669
	103.715	9.79898	-0.760234	5.44669
	103.636	9.92576	-0.760234	5.44669
	103.532	9.97819	-0.760234	5.44669
	103.483	9.85937	-0.760234	5.44669
	103.493	9.72662	-0.760234	5.44669
	103.514	9.75224	-0.760234	5.44669
	103.519	9.91472	-0.760234	5.44669
	103.514	10.0394	-0.760234	5.44669
	103.51	10.0935	-0.760234	5.44669
	103.51	10.1796	-0.760234	5.44669
	103.511	10.2136	-0.760234	5.44669
	103.512	10.1015	-0.760234	5.44669
	103.512	9.97815	-0.760234	5.44669
	103.511	9.95613	-0.760234	5.44669
	103.511	9.98914	-0.760234	5.44669
	103.511	9.96135	-0.760234	5.44669
	103.512	9.88095	-0.760234	5.44669
	103.511	9.94651	-0.760234	5.44669
	103.511	10.1151	-0.760234	5.44669
	103.511	10.0818	-0.760234	5.44669
	103.511	9.89683	-0.760234	5.44669
	103.511	9.86276	-0.760234	5.44669
	103.511	9.96843	-0.760234	5.44669
	103.511	10.0826	-0.760234	5.44669
	103.511	10.2004	-0.760234	5.44669
	103.511	10.2753	-0.760234	5.44669
	103.511	10.2754	-0.760234	5.44669
	103.511	10.2504	-0.760234	5.44669
	103.511	10.2402	-0.760234	5.44669
	103.511	10.2448	-0.760234	5.44669
	103.511	10.2012	-0.760234	5.44669
	103.511	10.0751	-0.760234	5.44669
	103.511	10.021	-0.760234	5.44669
	103.511	10.0897	-0.760234	5.44669
	103.511	10.0467	-0.760234	5.44669
	103.511	9.89145	-0.760234	5.44669
	103.511	9.92224	-0.760234	5.44669
	103.511	10.1506	-0.760234	5.44669
	103.511	10.2607	-0.760234	5.44669
	103.511	10.1313	-0.760234	5.44669
	103.511	10.023	-0.760234	5.44669
	103.511	10.1197	-0.760234	5.44669
	103.511	10.2631	-0.760234	5.44669
	103.511	10.299	-0.760234	5.44669
	103.489	10.2646	-0.760234	5.4507
	103.432	10.2378	-0.760234	5.46104
	103.408	10.2879	-0.760234	5.46531
	103.462	10.4247	-0.760234	5.45562
	103.522	10.4318	-0.760234	5.4448
	103.533	10.1842	-0.760234	5.44287
	103.516	9.99686	-0.760234	5.44579
	103.506	10.0919	-0.760234	5.44767
	103.507	10.261	-0.760234	5.44742
	103.512	10.308	-0.760234	5.44664
	103.513	10.2692	-0.760234	5.44641
	103.512	10.2364	-0.760234	5.44658
	103.511	10.2366	-0.760234	5.44674
	103.511	10.2483	-0.760234	5.44675
	103.511	10.2531	-0.760234	5.44669
	103.512	10.251	-0.760234	5.44667
	103.512	10.2484	-0.760234	5.44668
	103.511	10.2481	-0.760234	5.44669
	103.511	10.2488	-0.760234	5.44669
	103.511	10.2493	-0.760234	5.44669
	103.511	10.2492	-0.768105	5.44669
	103.511	10.249	-0.78839	5.44669
	103.489	10.249	-0.796779	5.44669
	103.432	10.1998	-0.777768	5.44669
	103.408	10.0731	-0.756526	5.44669
	103.462	10.0206	-0.752756	5.44669
	103.522	10.0903	-0.758468	5.44669
	103.533	10.0962	-0.76216	5.44669
	103.494	10.0674	-0.76167	5.4507
	103.426	10.1505	-0.760151	5.46104
	103.404	10.2602	-0.759689	5.46531
	103.462	10.2868	-0.760035	5.45562
	103.524	10.2114	-0.760345	5.4448
	103.533	10.0644	-0.768222	5.44287
	103.516	10.0129	-0.788399	5.44579
	103.506	10.1393	-0.796742	5.44767
	103.507	10.2749	-0.777748	5.44742
	103.49	10.2969	-0.756531	5.44664
	103.433	10.2596	-0.752765	5.44641
	103.386	10.2364	-0.75847	5.44658
	103.382	10.24	-0.762158	5.44674
	103.396	10.2497	-0.761668	5.44675
	103.381	10.2525	-0.760151	5.44669
	103.322	10.2502	-0.75969	5.44667
	103.272	10.2483	-0.760036	5.44668
	103.268	10.2483	-0.760344	5.44669
	103.283	10.249	-0.760351	5.44669
	103.29	10.2493	-0.760244	5.44669
	103.288	10.2983	-0.760197	5.44669
	103.285	10.425	-0.760215	5.44669
	103.284	10.4774	-0.760239	5.44669
	103.285	10.3586	-0.760243	5.44669
	103.285	10.2259	-0.760236	5.44669
	103.285	10.2023	-0.760232	5.44669
	103.285	10.238	-0.760232	5.44669
	103.285	10.2611	-0.760234	5.44669
	103.285	10.258	-0.760235	5.44669
	103.285	10.2485	-0.760234	5.44669
	103.285	10.2456	-0.760234	5.44669
	103.285	10.2478	-0.760234	5.44669
	103.285	10.2497	-0.760234	5.44669
	103.285	10.2498	-0.760234	5.44669
	103.285	10.2491	-0.760234	5.44669
	103.285	10.298	-0.760234	5.44669
	103.285	10.4249	-0.760234	5.44669
	103.285	10.4775	-0.760234	5.44669
	103.285	10.4079	-0.760234	5.44669
	103.285	10.4018	-0.760234	5.44669
	103.285	10.4307	-0.760234	5.44669
	103.285	10.3476	-0.760234	5.44669
	103.285	10.2379	-0.760234	5.44669
	103.285	10.2113	-0.760234	5.44669
	103.285	10.2375	-0.760234	5.44669
	103.285	10.2577	-0.760234	5.44669
	103.263	10.2568	-0.760234	5.44669
	103.183	10.2984	-0.760234	5.44669
	103.08	10.4223	-0.760234	5.44669
	103.03	10.4762	-0.760234	5.44669
	103.063	10.3591	-0.760234	5.44669
	103.164	10.2757	-0.760234	5.44669
	103.272	10.3783	-0.760234	5.44669
	103.294	10.5154	-0.760234	5.44669
	103.2	10.5957	-0.760234	5.44669
	103.075	10.6884	-0.760234	5.44669
	103.022	10.7158	-0.760234	5.44669
	103.039	10.5494	-0.760234	5.44669
	103.064	10.2995	-0.760234	5.44669
	103.068	10.2269	-0.760234	5.44669
	103.061	10.4287	-0.760234	5.44669
	103.057	10.66	-0.760234	5.44669
	103.057	10.6552	-0.760234	5.44669
	103.059	10.5662	-0.760234	5.44669
	103.06	10.6283	-0.760234	5.44669
	103.059	10.7505	-0.760234	5.44669
	103.059	10.7899	-0.760234	5.44669
	103.059	10.7646	-0.760234	5.44669
	103.059	10.7402	-0.760234	5.44669
	103.059	10.7391	-0.760234	5.44669
	103.059	10.7473	-0.760234	5.44669
	103.059	10.7511	-0.752363	5.44669
	103.059	10.7498	-0.732079	5.44669
	103.059	10.7479	-0.723689	5.44669
	103.059	10.7476	-0.742701	5.44669
	103.059	10.7481	-0.763942	5.44669
	103.059	10.7484	-0.767713	5.44669
	103.059	10.7484	-0.762	5.44669
	103.059	10.7483	-0.758308	5.44669
	103.059	10.7482	-0.758798	5.44669
	103.059	10.7482	-0.760317	5.44669
	103.059	10.7483	-0.760779	5.44669
	103.059	10.7483	-0.760433	5.44669
	103.059	10.7483	-0.760124	5.44669
	103.059	10.7483	-0.760117	5.44669
	103.037	10.7483	-0.760224	5.44669
	102.979	10.7483	-0.760272	5.44669
	102.955	10.7483	-0.760253	5.44669
	103.009	10.7483	-0.760229	5.44669
	103.069	10.7483	-0.760225	5.44669
	103.08	10.7483	-0.760232	5.44669
	103.064	10.7483	-0.760237	5.44669
	103.053	10.7483	-0.760236	5.44669
	103.033	10.7483	-0.760234	5.44669
	102.979	10.7483	-0.760233	5.44669
	102.935	10.7483	-0.760234	5.44669
	102.93	10.7483	-0.760234	5.44669
	102.966	10.7483	-0.760234	5.44669
	103.03	10.7483	-0.760234	5.44669
	103.052	10.7483	-0.760234	5.44669
	102.973	10.6991	-0.760234	5.44669
	102.854	10.5723	-0.760234	5.44669
	102.798	10.5199	-0.760234	5.44669
	102.812	10.6387	-0.760234	5.44669
	102.836	10.7714	-0.760234	5.44669
	102.842	10.795	-0.760234	5.44669
	102.835	10.7593	-0.760234	5.44669
	102.83	10.7362	-0.760234	5.44669
	102.831	10.7393	-0.760234	5.44669
	102.833	10.7488	-0.760234	5.44669
	102.833	10.7517	-0.760234	5.44669
	102.833	10.7495	-0.760234	5.44669
	102.832	10.7476	-0.760234	5.44669
	102.832	10.7475	-0.760234	5.44669
	102.833	10.7482	-0.760234	5.44669
	102.833	10.7485	-0.760234	5.44669
	102.833	10.7484	-0.760234	5.44669
	102.833	10.7482	-0.760234	5.44669
	102.833	10.7482	-0.760234	5.44669
	102.833	10.7483	-0.760234	5.44669
	102.833	10.7483	-0.760234	5.44669
	102.833	10.7483	-0.760234	5.44669
	102.833	10.7483	-0.768105	5.44669
	102.833	10.7483	-0.78839	5.44669
	102.833	10.7483	-0.796779	5.44669
	102.855	10.7483	-0.777768	5.44669
	102.912	10.7483	-0.756526	5.44669
	102.936	10.7483	-0.752756	5.44669
	102.882	10.7483	-0.758468	5.44669
	102.822	10.7483	-0.76216	5.44669
	102.811	10.7483	-0.76167	5.44669
	102.828	10.7483	-0.760151	5.44669
	102.838	10.7483	-0.759689	5.44669
	102.837	10.7483	-0.760035	5.44669
	102.832	10.7483	-0.760345	5.44669
	102.831	10.7483	-0.760351	5.44669
	102.832	10.7483	-0.768115	5.44669
	102.833	10.7483	-0.788352	5.44669
	102.833	10.7483	-0.79676	5.44669
	102.833	10.7483	-0.777773	5.44669
	102.832	10.7483	-0.756535	5.44669
	102.833	10.7483	-0.752758	5.44669
	102.833	10.7483	-0.758466	5.44669
	102.833	10.7483	-0.762159	5.44669
	102.833	10.7483	-0.76167	5.44669
	102.833	10.7483	-0.760152	5.44669
	102.833	10.7483	-0.759689	5.44669
	102.833	10.7483	-0.760035	5.44669
	102.833	10.7483	-0.760344	5.44669
	102.833	10.7483	-0.760351	5.44669
	102.855	10.7483	-0.760244	5.44669
	102.912	10.7483	-0.760197	5.44669
	102.936	10.7483	-0.760215	5.44669
	102.882	10.7483	-0.760239	5.44669
	102.822	10.7483	-0.760243	5.44669
	102.811	10.7483	-0.760236	5.44669
	102.828	10.7483	-0.760232	5.44669
	102.838	10.7483	-0.760232	5.44669
	102.837	10.7483	-0.760234	5.44669
	102.832	10.7483	-0.760235	5.44669
	102.831	10.7483	-0.768105	5.44669
	102.832	10.7483	-0.788389	5.44669
	102.833	10.7483	-0.796779	5.44669
	102.833	10.7483	-0.777768	5.44669
	102.833	10.7483	-0.756526	5.44669
	102.832	10.7483	-0.752756	5.44669
	102.833	10.7483	-0.758468	5.44669
	102.833	10.7483	-0.76216	5.44669
	102.833	10.7483	-0.76167	5.44669
	102.833	10.7483	-0.760151	5.44669
	102.833	10.7483	-0.759689	5.44669
	102.833	10.7483	-0.760035	5.44669
	102.833	10.7483	-0.760345	5.44669
	102.833	10.7483	-0.760351	5.44669
	102.833	10.7483	-0.760244	5.44669
	102.833	10.7483	-0.760197	5.44669
	102.833	10.7483	-0.760215	5.44669
	102.833	10.7483	-0.760239	5.44669
	102.833	10.7483	-0.760243	5.44669
	102.833	10.7483	-0.760236	5.44669
	102.833	10.7483	-0.760232	5.44669
	102.833	10.7483	-0.760232	5.44669
	102.81	10.7483	-0.760234	5.44669
	102.753	10.7483	-0.760235	5.44669
	102.729	10.7483	-0.760234	5.44669
	102.783	10.7483	-0.760234	5.44669
	102.843	10.7483	-0.760234	5.44669
	102.854	10.7483	-0.760234	5.44669
	102.838	10.7483	-0.760234	5.44669
	102.827	10.7483	-0.760234	5.44669
	102.829	10.7483	-0.760234	5.44669
	102.833	10.7483	-0.760234	5.44669
	102.812	10.7483	-0.760234	5.44669
	102.753	10.7483	-0.760234	5.44669
	102.706	10.7483	-0.760234	5.44669
	102.703	10.7483	-0.760234	5.44669
	102.74	10.7483	-0.760234	5.44669
	102.804	10.7483	-0.760234	5.44669
	102.848	10.7483	-0.760234	5.44669
	102.848	10.7483	-0.760234	5.44669
	102.834	10.7483	-0.760234	5.44669
	102.805	10.7483	-0.760234	5.44669
	102.75	10.7483	-0.760234	5.44669
	102.73	10.7483	-0.760234	5.44669
	102.784	10.7483	-0.760234	5.44669
	102.843	10.7483	-0.760234	5.44669
	102.853	10.7483	-0.760234	5.44669
	102.837	10.7483	-0.760234	5.44669
	102.827	10.7483	-0.760234	5.44669
	102.829	10.7483	-0.760234	5.44669
	102.833	10.7483	-0.760234	5.44669
	102.834	10.7483	-0.760234	5.44669
	102.833	10.7483	-0.760234	5.44669
	102.832	10.7483	-0.760234	5.44669
	102.832	10.7483	-0.760234	5.44669
	102.833	10.7483	-0.760234	5.44669
	102.833	10.7483	-0.760234	5.44669
	102.833	10.7483	-0.760234	5.44669
	102.833	10.7483	-0.760234	5.44669
	102.833	10.7483	-0.760234	5.44669
	102.833	10.7483	-0.760234	5.44669
	102.833	10.7483	-0.760234	5.44669
	102.833	10.7483	-0.768105	5.44669
	102.81	10.7483	-0.78839	5.44669
	102.753	10.7483	-0.796779	5.44669
	102.729	10.7483	-0.777768	5.44669
	102.761	10.7483	-0.756526	5.44669
	102.741	10.7483	-0.752756	5.44669
	102.67	10.7483	-0.758468	5.44669
	102.684	10.7483	-0.76216	5.44669
	102.788	10.7483	-0.76167	5.44669
	102.838	10.7483	-0.760151	5.44669
	102.779	10.7483	-0.759689	5.44669
	102.708	10.7483	-0.760035	5.44669
	102.694	10.7483	-0.760345	5.44669
	102.713	10.7483	-0.760351	5.44669
	102.704	10.7483	-0.760244	5.44669
	102.667	10.7483	-0.760197	5.44669
	102.695	10.7483	-0.760215	5.44669
	102.794	10.7483	-0.760239	5.44669
	102.859	10.7483	-0.760243	5.44669
	102.856	10.7483	-0.760236	5.44669
	102.833	10.7483	-0.760232	5.44669
	102.802	10.7483	-0.760232	5.44669
	102.749	10.7483	-0.760234	5.44669
	102.73	10.7483	-0.760235	5.44669
	102.785	10.7483	-0.760234	5.44669
	102.843	10.7483	-0.760234	5.44669
	102.853	10.7483	-0.760234	5.44669
	102.837	10.7483	-0.760234	5.44669
	102.827	10.7483	-0.760234	5.44669
	102.829	10.7483	-0.760234	5.44669
	102.811	10.7483	-0.760234	5.44669
	102.754	10.7483	-0.760234	5.44669
	102.73	10.7483	-0.760234	5.44669
	102.783	10.7483	-0.760234	5.44669
	102.843	10.7483	-0.760234	5.44669
	102.831	10.7483	-0.760234	5.44669
	102.758	10.7483	-0.760234	5.44669
	102.724	10.7483	-0.760234	5.44669
	102.779	10.7483	-0.760234	5.44669
	102.821	10.7483	-0.760234	5.44669
	102.776	10.7483	-0.760234	5.44669
	102.735	10.7483	-0.760234	5.44669
	102.777	10.7483	-0.760234	5.44669
	102.816	10.7483	-0.760234	5.44669
	102.774	10.7483	-0.760234	5.44669
	102.736	10.7483	-0.760234	5.44669
	102.778	10.7483	-0.760234	5.44669
	102.839	10.7483	-0.760234	5.44669
	102.854	10.7483	-0.760234	5.44669
	102.839	10.7483	-0.760234	5.44669
	102.828	10.7483	-0.760234	5.44669
	102.828	10.7483	-0.760234	5.44669
	102.832	10.7483	-0.760234	5.44669
	102.834	10.7483	-0.760234	5.44669
	102.833	10.7483	-0.760234	5.44669
	102.832	10.7483	-0.760234	5.44669
	102.832	10.7483	-0.760234	5.44669
	102.833	10.7975	-0.760234	5.44669
	102.81	10.9242	-0.760234	5.44669
	102.753	10.9767	-0.760234	5.44669
	102.729	10.8578	-0.760234	5.44669
	102.761	10.7251	-0.760234	5.44669
	102.741	10.7015	-0.760234	5.44669
	102.67	10.7372	-0.760234	5.44669
	102.662	10.7603	-0.760234	5.44669
	102.686	10.7572	-0.760234	5.4507
	102.677	10.7477	-0.760234	5.46104
	102.706	10.7449	-0.760234	5.46531
	102.795	10.747	-0.760234	5.45562
	102.855	10.749	-0.760234	5.4448
	102.855	10.749	-0.760234	5.44287
	102.834	10.7483	-0.760234	5.44579
	102.803	10.748	-0.760234	5.44767
	102.727	10.7481	-0.760234	5.44742
	102.65	10.7483	-0.760234	5.44664
	102.681	10.7483	-0.760234	5.44641
	102.794	10.7483	-0.760234	5.44658
	102.864	10.7482	-0.760234	5.44674
	102.858	10.7483	-0.760234	5.44675
	102.832	10.7483	-0.760234	5.44669
	102.823	10.7483	-0.760234	5.44667
	102.829	10.7483	-0.760234	5.44668
	102.834	10.7483	-0.760234	5.44669
	102.835	10.7483	-0.760234	5.44669
	102.833	10.7483	-0.760234	5.44669
	102.832	10.7483	-0.760234	5.44669
	102.832	10.7483	-0.760234	5.44669
	102.833	10.7483	-0.760234	5.44669
	102.833	10.7483	-0.760234	5.44669
	102.833	10.7483	-0.760234	5.44669
	102.833	10.7483	-0.760234	5.44669
	102.833	10.7483	-0.760234	5.44669
	102.833	10.7483	-0.760234	5.44669
	102.833	10.7483	-0.760234	5.44669
	102.833	10.7483	-0.760234	5.44669
	102.833	10.7483	-0.760234	5.44669
	102.833	10.7483	-0.760234	5.44669
	102.833	10.7483	-0.760234	5.44669
	102.833	10.7483	-0.760234	5.44669
	102.833	10.7483	-0.760234	5.44669
	102.833	10.7483	-0.760234	5.44669
	102.833	10.7483	-0.760234	5.44669
	102.855	10.7483	-0.760234	5.44669
	102.912	10.7483	-0.760234	5.44669
	102.936	10.6991	-0.760234	5.44669
	102.882	10.5723	-0.760234	5.44669
	102.844	10.5199	-0.760234	5.44669
	102.891	10.6387	-0.760234	5.44669
	102.953	10.7714	-0.760234	5.44669
	102.99	10.795	-0.760234	5.44669
	103.032	10.7593	-0.760234	5.44669
	103.066	10.7362	-0.760234	5.44669
	103.071	10.7393	-0.760234	5.44669
	103.039	10.7488	-0.760234	5.44669
	102.976	10.7517	-0.760234	5.4507
	102.953	10.7495	-0.760234	5.46104
	103.009	10.7476	-0.760234	5.46531
	103.07	10.7475	-0.760234	5.45562
	103.08	10.7482	-0.760234	5.4448
	103.064	10.7485	-0.760234	5.44287
	103.053	10.7484	-0.760234	5.44579
	103.055	10.7482	-0.760234	5.44767
	103.059	10.699	-0.760234	5.44742
	103.06	10.5723	-0.760234	5.44664
	103.059	10.5199	-0.760234	5.44641
	103.059	10.6387	-0.760234	5.44658
	103.059	10.7222	-0.760234	5.44674
	103.059	10.619	-0.760234	5.44675
	103.059	10.5309	-0.760234	5.4507
	103.059	10.5775	-0.760234	5.46102
	103.059	10.5373	-0.760234	5.4653
	103.059	10.342	-0.760234	5.45563
	103.059	10.2488	-0.760234	5.4448
	103.081	10.3735	-0.760234	5.44288
	103.139	10.523	-0.760234	5.44578
	103.185	10.5514	-0.760234	5.44767
	103.211	10.5118	-0.760234	5.44742
	103.232	10.4854	-0.760234	5.44664
	103.213	10.4392	-0.760234	5.44641
	103.195	10.3231	-0.760234	5.44658
	103.238	10.2249	-0.760234	5.44674
	103.292	10.2145	-0.760234	5.44675
	103.282	10.2927	-0.760234	5.44669
	103.211	10.435	-0.760234	5.44667
	103.177	10.4836	-0.760234	5.44668
	103.232	10.3576	-0.760234	5.44669
	103.296	10.2233	-0.760234	5.44669
	103.308	10.2507	-0.760234	5.44669
	103.291	10.4146	-0.760234	5.44669
	103.279	10.49	-0.760234	5.44669
	103.281	10.3676	-0.760234	5.44669
	103.285	10.2251	-0.760234	5.44669
	103.287	10.1988	-0.760234	5.44669
	103.286	10.2368	-0.760234	5.44669
	103.285	10.2618	-0.760234	5.44669
	103.285	10.2587	-0.760234	5.44669
	103.285	10.2486	-0.760234	5.44669
	103.285	10.2454	-0.760234	5.44669
	103.285	10.2477	-0.760234	5.44669
	103.285	10.2498	-0.760234	5.44669
	103.285	10.2498	-0.760234	5.44669
	103.285	10.2491	-0.760234	5.44669
	103.285	10.2488	-0.760234	5.44669
	103.285	10.2489	-0.760234	5.44669
	103.285	10.2491	-0.760234	5.44669
	103.285	10.2491	-0.760234	5.44669
	103.285	10.249	-0.760234	5.44669
	103.285	10.249	-0.760234	5.44669
	103.285	10.249	-0.760234	5.44669
	103.285	10.249	-0.760234	5.44669
	103.307	10.1998	-0.760234	5.44669
	103.387	10.0731	-0.760234	5.44669
	103.491	10.0206	-0.760234	5.44669
	103.518	10.1394	-0.760234	5.44669
	103.45	10.223	-0.760234	5.44669
	103.405	10.0706	-0.760234	5.44669
	103.454	9.80651	-0.760234	5.44669
	103.52	9.72304	-0.760234	5.44669
	103.534	9.87606	-0.760234	5.44669
	103.518	10.0339	-0.760234	5.44669
	103.506	10.0558	-0.760234	5.44669
	103.507	9.96127	-0.760234	5.44669
	103.511	9.80798	-0.760234	5.44669
	103.513	9.7606	-0.760234	5.44669
	103.512	9.89096	-0.760234	5.44669
	103.533	9.97757	-0.760234	5.44669
	103.591	9.87153	-0.760234	5.44669
	103.615	9.73194	-0.760234	5.44669
	103.584	9.75015	-0.760234	5.44669
	103.581	9.91195	-0.760234	5.44669
	103.594	9.98981	-0.760234	5.44669
	103.578	9.86915	-0.760234	5.44669
	103.608	9.72658	-0.760234	5.44669
	103.7	9.69956	-0.760234	5.44669
	103.761	9.7373	-0.760234	5.44669
	103.76	9.76246	-0.760234	5.44669
	103.739	9.75954	-0.760234	5.44669
	103.73	9.74937	-0.760234	5.44669
	103.734	9.74615	-0.760234	5.44669
	103.739	9.74841	-0.760234	5.44669
	103.74	9.75051	-0.760234	5.44669
	103.738	9.75058	-0.760234	5.44669
	103.737	9.74987	-0.760234	5.44669
	103.737	9.74954	-0.760234	5.44669
	103.738	9.74966	-0.760234	5.44669
	103.76	9.74982	-0.760234	5.44669
	103.84	9.74985	-0.760234	5.44669
	103.943	9.7498	-0.760234	5.44669
	103.993	9.74977	-0.760234	5.44669
	103.983	9.74978	-0.760234	5.44669
	103.961	9.74979	-0.760234	5.44669
	103.956	9.7498	-0.760234	5.44669
	103.962	9.74979	-0.760234	5.44669
	103.966	9.74979	-0.760234	5.44669
	103.966	9.74979	-0.760234	5.44669
	103.964	9.74979	-0.760234	5.44669
	103.964	9.74979	-0.760234	5.44669
	103.964	9.74979	-0.760234	5.44669
	103.964	9.74979	-0.760234	5.44669
	103.964	9.74979	-0.760234	5.44669
	103.964	9.74979	-0.760234	5.44669
	103.964	9.74979	-0.760234	5.44669
	103.986	9.7006	-0.760234	5.44669
	104.044	9.57382	-0.760234	5.44669
	104.068	9.52139	-0.760234	5.44669
	104.014	9.64021	-0.760234	5.44669
	103.976	9.77296	-0.760234	5.44669
	104.045	9.79653	-0.760234	5.44669
	104.165	9.76083	-0.760234	5.44669
	104.225	9.73775	-0.760234	5.44669
	104.213	9.69163	-0.760234	5.44669
	104.165	9.52515	-0.760234	5.44669
	104.101	9.34883	-0.760234	5.44669
	104.084	9.36387	-0.760234	5.44669
	104.143	9.48673	-0.760234	5.44669
	104.203	9.54139	-0.760234	5.44669
	104.212	9.47277	-0.760234	5.44669
	104.195	9.31864	-0.760234	5.44669
	104.185	9.2125	-0.760234	5.44669
	104.186	9.21238	-0.760234	5.44669
	104.191	9.2484	-0.760234	5.44669
	104.192	9.26327	-0.760234	5.44669
	104.191	9.25665	-0.760234	5.44669
	104.19	9.24859	-0.760234	5.44669
	104.19	9.24756	-0.760234	5.44669
	104.19	9.25	-0.760234	5.44669
	104.213	9.25139	-0.760234	5.44669
	104.27	9.2511	-0.760234	5.44669
	104.294	9.25049	-0.760234	5.44669
	104.262	9.25033	-0.760234	5.44669
	104.282	9.25048	-0.760234	5.44669
	104.375	9.2506	-0.760234	5.44669
	104.441	9.2506	-0.760234	5.44669
	104.441	9.25056	-0.760234	5.44669
	104.418	9.25054	-0.760234	5.44669
	104.409	9.25055	-0.760234	5.44669
	104.413	9.25056	-0.760234	5.44669
	104.418	9.25056	-0.760234	5.44669
	104.419	9.25056	-0.760234	5.44669
	104.417	9.25055	-0.760234	5.44669
	104.416	9.25055	-0.760234	5.44669
	104.416	9.25055	-0.760234	5.44669
	104.417	9.25056	-0.760234	5.44669
	104.417	9.25055	-0.760234	5.44669
	104.417	9.25055	-0.760234	5.44669
	104.417	9.25055	-0.760234	5.44669
	104.417	9.25055	-0.760234	5.44669
	104.439	9.25055	-0.760234	5.44669
	104.496	9.25055	-0.760234	5.44669
	104.542	9.25055	-0.760234	5.44669
	104.568	9.25055	-0.760234	5.44669
	104.612	9.25055	-0.760234	5.44669
	104.651	9.25055	-0.760234	5.44669
	104.656	9.25055	-0.760234	5.44669
	104.646	9.20136	-0.760234	5.44669
	104.639	9.07459	-0.760234	5.44669
	104.64	9.02216	-0.760234	5.44669
	104.643	9.14097	-0.760234	5.44669
	104.644	9.27373	-0.760234	5.44669
	104.643	9.29729	-0.760234	5.44669
	104.643	9.26159	-0.760234	5.44669
	104.665	9.23851	-0.760234	5.44669
	104.723	9.24158	-0.760234	5.44669
	104.747	9.20188	-0.760234	5.44669
	104.715	9.078	-0.760234	5.44669
	104.712	8.97421	-0.760234	5.44669
	104.748	8.91513	-0.760234	5.44669
	104.79	8.86863	-0.760234	5.44669
	104.843	8.91006	-0.760234	5.44669
	104.881	8.95026	-0.760234	5.44669
	104.882	8.855	-0.760234	5.44669
	104.87	8.73619	-0.760234	5.44669
	104.865	8.75925	-0.760234	5.44669
	104.867	8.96487	-0.760234	5.44669
	104.87	9.16554	-0.760234	5.44669
	104.87	9.09755	-0.760234	5.44669
	104.869	8.83768	-0.760234	5.44669
	104.869	8.67845	-0.760234	5.44669
	104.869	8.69232	-0.760234	5.44669
	104.869	8.75286	-0.760234	5.44669
	104.869	8.77299	-0.760234	5.44669
	104.869	8.75986	-0.760234	5.44669
	104.869	8.74719	-0.760234	5.44669
	104.869	8.74656	-0.760234	5.44669
	104.869	8.75079	-0.760234	5.44669
	104.869	8.75279	-0.760234	5.44669
	104.869	8.75212	-0.760234	5.44669
	104.892	8.75113	-0.760234	5.44669
	104.949	8.75095	-0.760234	5.44669
	104.973	8.75123	-0.760234	5.44669
	104.919	8.75141	-0.760234	5.44669
	104.859	8.75139	-0.760234	5.44669
	104.848	8.75131	-0.760234	5.44669
	104.864	8.75129	-0.760234	5.44669
	104.875	8.75131	-0.760234	5.44669
	104.873	8.75132	-0.760234	5.44669
	104.869	8.75132	-0.760234	5.44669
	104.89	8.75132	-0.760234	5.44669
	104.971	8.75132	-0.760234	5.44669
	105.075	8.75132	-0.760234	5.44669
	105.125	8.75132	-0.760234	5.44669
	105.114	8.75132	-0.760234	5.44669
	105.093	8.70213	-0.760234	5.44669
	105.088	8.52616	-0.760234	5.44669
	105.093	8.34695	-0.760234	5.44669
	105.097	8.36415	-0.760234	5.44669
	105.097	8.43976	-0.760234	5.44669
	105.096	8.41687	-0.760234	5.44669
	105.095	8.47111	-0.760234	5.44669
	105.095	8.61472	-0.760234	5.44669
	105.096	8.62425	-0.760234	5.44669
	105.096	8.57224	-0.760234	5.44669
	105.096	8.64466	-0.760234	5.44669
	105.095	8.70894	-0.760234	5.44669
	105.095	8.61419	-0.760234	5.44669
	105.096	8.53646	-0.760234	5.44669
	105.096	8.63356	-0.760234	5.44669
	105.096	8.71706	-0.760234	5.44669
	105.096	8.62154	-0.760234	5.44669
	105.096	8.48747	-0.760234	5.44669
	105.096	8.40587	-0.760234	5.44669
	105.096	8.31156	-0.760234	5.44669
	105.096	8.2348	-0.760234	5.44669
	105.118	8.22568	-0.760234	5.44669
	105.198	8.24748	-0.760234	5.44669
	105.301	8.25959	-0.760234	5.44669
	105.351	8.25687	-0.760234	5.44669
	105.34	8.25142	-0.760234	5.44669
	105.319	8.2501	-0.760234	5.44669
	105.314	8.25149	-0.760234	5.44669
	105.32	8.25254	-0.760234	5.44669
	105.324	8.25248	-0.760234	5.44669
	105.323	8.25209	-0.760234	5.44669
	105.322	8.25194	-0.760234	5.44669
	105.321	8.25202	-0.760234	5.44669
	105.322	8.25211	-0.760234	5.44669
	105.322	8.25211	-0.760234	5.44669
	105.322	8.25209	-0.760234	5.44669
	105.322	8.25207	-0.760234	5.44669
	105.344	8.25208	-0.760234	5.44669
	105.424	8.25208	-0.760234	5.44669
	105.505	8.25208	-0.760234	5.44669
	105.475	8.25208	-0.760234	5.44669
	105.383	8.25208	-0.760234	5.44669
	105.392	8.25208	-0.760234	5.44669
	105.501	8.25208	-0.760234	5.44669
	105.578	8.25208	-0.760234	5.44669
	105.576	8.25208	-0.760234	5.44669
	105.549	8.25208	-0.760234	5.44669
	105.539	8.25208	-0.760234	5.44669
	105.544	8.25208	-0.760234	5.44669
	105.55	8.20289	-0.760234	5.44669
	105.55	8.07612	-0.760234	5.44669
	105.548	8.02369	-0.760234	5.44669
	105.547	8.1425	-0.760234	5.44669
	105.548	8.27526	-0.760234	5.44669
	105.548	8.29882	-0.760234	5.44669
	105.548	8.26312	-0.760234	5.44669
	105.548	8.24004	-0.760234	5.44669
	105.57	8.24311	-0.760234	5.44669
	105.628	8.2526	-0.760234	5.44669
	105.674	8.25549	-0.760234	5.4507
	105.678	8.20413	-0.760234	5.46104
	105.663	8.02624	-0.760234	5.46531
	105.679	7.84699	-0.760234	5.45562
	105.738	7.86485	-0.760234	5.4448
	105.788	7.94076	-0.760234	5.44287
	105.792	7.86856	-0.760234	5.44579
	105.777	7.74669	-0.760234	5.44767
	105.769	7.71106	-0.760234	5.44742
	105.771	7.73784	-0.760234	5.44664
	105.775	7.76146	-0.760234	5.44641
	105.776	7.7618	-0.760234	5.44658
	105.775	7.75354	-0.760234	5.44674
	105.774	7.74995	-0.760234	5.44675
	105.774	7.75139	-0.760234	5.44669
	105.774	7.75326	-0.760234	5.44667
	105.774	7.75354	-0.760234	5.44668
	105.774	7.75299	-0.760234	5.44669
	105.774	7.75266	-0.760234	5.44669
	105.774	7.75272	-0.760234	5.44669
	105.774	7.75286	-0.760234	5.44669
	105.774	7.7529	-0.768105	5.44669
	105.797	7.75286	-0.78839	5.44669
	105.876	7.75284	-0.796779	5.44669
	105.98	7.75284	-0.777768	5.44669
	106.03	7.75285	-0.756526	5.44669
	106.019	7.75285	-0.752756	5.44669
	105.998	7.75285	-0.758468	5.44669
	105.993	7.75285	-0.76216	5.44669
	105.998	7.75285	-0.76167	5.44669
	106.002	7.75285	-0.760151	5.44669
	106.002	7.75285	-0.759689	5.44669
	106.001	7.75285	-0.760035	5.44669
	106	7.75285	-0.760345	5.44669
	106	7.75285	-0.760351	5.44669
	106.001	7.75285	-0.760244	5.44669
	106.001	7.75285	-0.760197	5.44669
	106.001	7.75285	-0.760215	5.44669
	106.001	7.75285	-0.760239	5.44669
	106.001	7.75285	-0.760243	5.44669
	106.001	7.75285	-0.768107	5.44669
	106.001	7.75285	-0.788387	5.44669
	106.001	7.75285	-0.796777	5.44669
	106.023	7.75285	-0.777768	5.44669
	106.08	7.75285	-0.756527	5.44669
	106.126	7.75285	-0.752756	5.44669
	106.152	7.75285	-0.758468	5.44669
	106.196	7.75285	-0.76216	5.44669
	106.235	7.75285	-0.76167	5.44669
	106.24	7.75285	-0.760151	5.44669
	106.23	7.75285	-0.759689	5.44669
	106.223	7.75285	-0.760035	5.44669
	106.224	7.75285	-0.760345	5.44669
	106.227	7.70366	-0.760351	5.44669
	106.228	7.52769	-0.760244	5.44669
	106.227	7.29929	-0.760197	5.44669
	106.227	7.2389	-0.760215	5.44669
	106.227	7.38885	-0.760239	5.44669
	106.249	7.53721	-0.760243	5.44669
	106.329	7.6054	-0.760236	5.44669
	106.433	7.689	-0.760232	5.44669
	106.482	7.71685	-0.760232	5.44669
	106.472	7.60313	-0.760234	5.44669
	106.451	7.48125	-0.760235	5.44669
	106.446	7.41124	-0.760234	5.44669
	106.451	7.31745	-0.760234	5.44669
	106.455	7.23679	-0.760234	5.44669
	106.455	7.22585	-0.760234	5.44669
	106.453	7.24827	-0.760234	5.44669
	106.453	7.26129	-0.760234	5.44669
	106.475	7.25873	-0.760234	5.44669
	106.555	7.25303	-0.760234	5.44669
	106.659	7.25155	-0.760234	5.44669
	106.709	7.25295	-0.760234	5.44669
	106.698	7.25407	-0.760234	5.44669
	106.654	7.25404	-0.760234	5.44669
	106.57	7.25363	-0.760234	5.44669
	106.494	7.25347	-0.760234	5.44669
	106.528	7.25354	-0.760234	5.44669
	106.642	7.25363	-0.760234	5.44669
	106.711	7.25364	-0.760234	5.44669
	106.705	7.25362	-0.760234	5.44669
	106.679	7.2536	-0.760234	5.44669
	106.67	7.25361	-0.760234	5.44669
	106.676	7.25361	-0.760234	5.44669
	106.681	7.25361	-0.760234	5.44669
	106.682	7.25361	-0.760234	5.44669
	106.68	7.25361	-0.760234	5.44669
	106.679	7.25361	-0.760234	5.44669
	106.679	7.25361	-0.760234	5.44669
	106.68	7.25361	-0.760234	5.44669
	106.68	7.25361	-0.760234	5.44669
	106.68	7.25361	-0.760234	5.44669
	106.68	7.25361	-0.760234	5.44669
	106.68	7.25361	-0.760234	5.44669
	106.68	7.25361	-0.760234	5.44669
	106.702	7.25361	-0.760234	5.44669
	106.759	7.25361	-0.760234	5.44669
	106.783	7.25361	-0.760234	5.44669
	106.752	7.20442	-0.760234	5.44669
	106.771	7.07765	-0.760234	5.44669
	106.864	7.02521	-0.760234	5.44669
	106.93	7.09484	-0.760234	5.44669
	106.93	7.05163	-0.760234	5.44669
	106.907	6.89599	-0.760234	5.44669
	106.898	6.92667	-0.760234	5.44669
	106.902	7.15517	-0.760234	5.44669
	106.907	7.31455	-0.760234	5.44669
	106.908	7.26271	-0.760234	5.44669
	106.906	7.08005	-0.760234	5.44669
	106.905	7.00544	-0.760234	5.44669
	106.905	7.0857	-0.760234	5.44669
	106.906	7.05483	-0.760234	5.44669
	106.906	6.85138	-0.760234	5.44669
	106.906	6.7023	-0.760234	5.44669
	106.906	6.70031	-0.760234	5.44669
	106.906	6.75059	-0.760234	5.44669
	106.906	6.77206	-0.760234	5.44669
	106.906	6.81233	-0.760234	5.44669
	106.906	6.92772	-0.760234	5.44669
	106.906	6.97856	-0.760234	5.44669
	106.906	6.86312	-0.760234	5.44669
	106.906	6.73235	-0.760234	5.44669
	106.906	6.70841	-0.760234	5.44669
	106.906	6.74326	-0.760234	5.44669
	106.906	6.81529	-0.760234	5.44669
	106.906	6.93921	-0.760234	5.44669
	106.928	6.98232	-0.760234	5.44669
	106.986	6.86061	-0.760234	5.44669
	107.009	6.72996	-0.760234	5.44669
	106.978	6.70831	-0.760234	5.44669
	106.997	6.74406	-0.760234	5.44669
	107.09	6.76648	-0.760234	5.44669
	107.156	6.76312	-0.760234	5.44669
	107.156	6.75374	-0.760234	5.44669
	107.133	6.751	-0.760234	5.44669
	107.124	6.75319	-0.760234	5.44669
	107.128	6.75508	-0.760234	5.44669
	107.133	6.75509	-0.760234	5.44669
	107.134	6.75443	-0.760234	5.44669
	107.132	6.75414	-0.760234	5.44669
	107.132	6.75426	-0.760234	5.44669
	107.154	6.75441	-0.760234	5.44669
	107.212	6.75443	-0.760234	5.44669
	107.258	6.75439	-0.760234	5.44669
	107.284	6.75436	-0.760234	5.44669
	107.327	6.75436	-0.760234	5.44669
	107.344	6.75438	-0.760234	5.44669
	107.292	6.75438	-0.760234	5.44669
	107.258	6.75438	-0.760234	5.44669
	107.305	6.75437	-0.760234	5.44669
	107.366	6.75437	-0.760234	5.44669
	107.38	6.70518	-0.760234	5.44669
	107.364	6.57841	-0.760234	5.44669
	107.353	6.52598	-0.760234	5.44669
	107.354	6.5956	-0.760234	5.44669
	107.358	6.60158	-0.760234	5.44669
	107.36	6.52353	-0.760234	5.44669
	107.359	6.47987	-0.760234	5.44669
	107.358	6.53711	-0.760234	5.44669
	107.38	6.63337	-0.760234	5.44669
	107.46	6.56395	-0.760234	5.44669
	107.564	6.33893	-0.760234	5.44669
	107.614	6.24374	-0.760234	5.44669
	107.603	6.37817	-0.760234	5.44669
	107.582	6.48326	-0.760234	5.44669
	107.577	6.43266	-0.760234	5.44669
	107.582	6.41589	-0.760234	5.44669
	107.587	6.48266	-0.760234	5.44669
	107.586	6.52542	-0.760234	5.44669
	107.585	6.47181	-0.760234	5.44669
	107.584	6.32821	-0.760234	5.44669
	107.584	6.22114	-0.760234	5.44669
	107.585	6.21689	-0.760234	5.44669
	107.585	6.25151	-0.760234	5.44669
	107.585	6.26726	-0.760234	5.44669
	107.585	6.26151	-0.760234	5.44669
	107.585	6.30269	-0.760234	5.44669
	107.585	6.42815	-0.760234	5.44669
	107.585	6.48288	-0.760234	5.44669
	107.585	6.36549	-0.760234	5.44669
	107.585	6.28171	-0.760234	5.44669
	107.585	6.38432	-0.760234	5.44669
	107.585	6.47229	-0.760234	5.44669
	107.585	6.37668	-0.760234	5.44669
	107.585	6.24098	-0.760234	5.44669
	107.585	6.20793	-0.760234	5.44669
	107.585	6.2407	-0.760234	5.44669
	107.585	6.26592	-0.760234	5.44669
	107.585	6.2648	-0.760234	5.44669
	107.585	6.25535	-0.760234	5.44669
	107.585	6.2518	-0.760234	5.44669
	107.585	6.25366	-0.760234	5.44669
	107.585	6.25571	-0.760234	5.44669
	107.585	6.2559	-0.760234	5.44669
	107.585	6.20606	-0.760234	5.44669
	107.607	6.07895	-0.760234	5.44669
	107.687	5.97742	-0.760234	5.44669
	107.768	5.96962	-0.760234	5.44669
	107.76	6.04997	-0.760234	5.44669
	107.704	6.14312	-0.760234	5.44669
	107.679	6.11337	-0.760234	5.44669
	107.71	6.01224	-0.760234	5.44669
	107.758	5.97166	-0.760234	5.44669
	107.749	6.0384	-0.760234	5.44669
	107.725	6.18673	-0.760234	5.44669
	107.762	6.29111	-0.760234	5.44669
	107.816	6.29255	-0.760234	5.44669
	107.829	6.25771	-0.760234	5.44669
	107.817	6.19368	-0.760234	5.44669
	107.807	6.02392	-0.760234	5.44669
	107.807	5.80341	-0.760234	5.44669
	107.811	5.74411	-0.760234	5.44669
	107.812	5.89172	-0.760234	5.44669
	107.812	5.98952	-0.760234	5.44669
	107.811	5.882	-0.760234	5.44669
	107.833	5.7378	-0.760234	5.44669
	107.891	5.70542	-0.760234	5.44669
	107.915	5.7415	-0.760234	5.44669
	107.861	5.76786	-0.760234	5.44669
	107.8	5.76604	-0.760234	5.44669
	107.812	5.7559	-0.760234	5.44669
	107.908	5.7523	-0.760234	5.44669
	108.022	5.75439	-0.760234	5.44669
	108.07	5.75655	-0.760234	5.44669
	108.056	5.75671	-0.760234	5.44669
	108.011	5.75601	-0.760234	5.44669
	107.949	5.75566	-0.760234	5.44669
	107.932	5.75576	-0.760234	5.44669
	107.99	5.75593	-0.760234	5.44669
	108.049	5.75596	-0.760234	5.44669
	108.058	5.75592	-0.760234	5.44669
	108.042	5.75589	-0.760234	5.44669
	108.032	5.75589	-0.760234	5.44669
	108.033	5.7559	-0.760234	5.44669
	108.038	5.75591	-0.760234	5.44669
	108.039	5.7559	-0.760234	5.44669
	108.038	5.7559	-0.760234	5.44669
	108.037	5.7559	-0.760234	5.44669
	108.037	5.7559	-0.760234	5.44669
	108.037	5.7559	-0.760234	5.44669
	108.037	5.7559	-0.760234	5.44669
	108.06	5.7559	-0.760234	5.44669
	108.139	5.7559	-0.760234	5.44669
	108.243	5.7559	-0.760234	5.44669
	108.293	5.7559	-0.760234	5.44669
	108.282	5.7559	-0.760234	5.44669
	108.261	5.7559	-0.760234	5.44669
	108.256	5.7559	-0.760234	5.44669
	108.261	5.7559	-0.760234	5.44669
	108.265	5.7559	-0.760234	5.44669
	108.265	5.7559	-0.760234	5.44669
	108.264	5.7559	-0.760234	5.44669
	108.263	5.7559	-0.760234	5.4507
	108.263	5.7559	-0.760234	5.46104
	108.264	5.70671	-0.760234	5.46531
	108.264	5.57994	-0.760234	5.45562
	108.264	5.5275	-0.760234	5.4448
	108.286	5.64632	-0.760234	5.44287
	108.366	5.72989	-0.760234	5.44579
	108.469	5.62668	-0.760234	5.44767
	108.519	5.53854	-0.760234	5.44742
	108.486	5.63428	-0.760234	5.44664
	108.407	5.77011	-0.760234	5.44641
	108.379	5.80316	-0.760234	5.44658
	108.416	5.72116	-0.760234	5.44674
	108.422	5.51995	-0.760234	5.44675
	108.409	5.29269	-0.760234	5.44669
	108.445	5.19256	-0.760234	5.44667
	108.494	5.21929	-0.760234	5.44668
	108.484	5.31335	-0.760234	5.44669
	108.415	5.44911	-0.760234	5.44669
	108.383	5.48931	-0.760234	5.44669
	108.437	5.36217	-0.760234	5.44669
	108.5	5.23027	-0.760234	5.44669
	108.512	5.21003	-0.760234	5.44669
	108.495	5.24682	-0.760234	5.44669
	108.484	5.26917	-0.760234	5.44669
	108.486	5.3146	-0.760234	5.44669
	108.49	5.43185	-0.760234	5.44669
	108.491	5.48163	-0.760234	5.44669
	108.49	5.36508	-0.760234	5.44669
	108.49	5.23423	-0.760234	5.44669
	108.49	5.21065	-0.760234	5.44669
	108.49	5.24567	-0.760234	5.44669
	108.49	5.26847	-0.760234	5.44669
	108.512	5.26553	-0.760234	5.44669
	108.592	5.25618	-0.760234	5.44669
	108.695	5.25332	-0.760234	5.44669
	108.745	5.25544	-0.760234	5.44669
	108.735	5.25734	-0.760234	5.44669
	108.713	5.25739	-0.760234	5.44669
	108.708	5.25673	-0.760234	5.44669
	108.714	5.25644	-0.760234	5.44669
	108.718	5.25655	-0.760234	5.44669
	108.718	5.2567	-0.760234	5.44669
	108.716	5.25672	-0.760234	5.44669
	108.716	5.25668	-0.760234	5.44669
	108.716	5.25665	-0.760234	5.44669
	108.716	5.25666	-0.760234	5.44669
	108.716	5.25667	-0.760234	5.44669
	108.716	5.25667	-0.760234	5.44669
	108.716	5.25667	-0.760234	5.44669
	108.716	5.25667	-0.760234	5.44669
	108.716	5.25667	-0.760234	5.44669
	108.738	5.25667	-0.760234	5.44669
	108.818	5.25667	-0.760234	5.44669
	108.922	5.20748	-0.760234	5.44669
	108.949	5.0807	-0.760234	5.44669
	108.881	5.02827	-0.760234	5.44669
	108.814	5.14709	-0.760234	5.44669
	108.805	5.27984	-0.760234	5.44669
	108.847	5.3034	-0.760234	5.44669
	108.916	5.2677	-0.760234	5.44669
	108.96	5.19544	-0.760234	5.44669
	108.958	5.02254	-0.760234	5.44669
	108.943	4.85282	-0.760234	5.44669
	108.937	4.87291	-0.760234	5.44669
	108.94	4.94635	-0.760234	5.44669
	108.943	4.87234	-0.760234	5.44669
	108.944	4.79977	-0.760234	5.44669
	108.943	4.9408	-0.760234	5.44669
	108.942	5.14703	-0.760234	5.44669
	108.942	5.10413	-0.760234	5.44669
	108.965	4.85274	-0.760234	5.44669
	109.045	4.68815	-0.760234	5.44669
	109.126	4.69676	-0.760234	5.44669
	109.118	4.75699	-0.760234	5.44669
	109.061	4.77887	-0.760234	5.44669
	109.037	4.76657	-0.760234	5.4507
	109.068	4.75364	-0.760234	5.46104
	109.138	4.75259	-0.760234	5.46531
	109.186	4.75675	-0.768105	5.45562
	109.186	4.75887	-0.78839	5.4448
	109.17	4.75827	-0.796779	5.44287
	109.163	4.75727	-0.777768	5.44579
	109.166	4.75706	-0.756526	5.44767
	109.17	4.75733	-0.752756	5.44742
	109.17	4.75752	-0.758468	5.44664
	109.169	4.7575	-0.76216	5.44641
	109.168	4.75743	-0.76167	5.44658
	109.168	4.75741	-0.760151	5.44674
	109.191	4.75742	-0.759689	5.44675
[truncated: 582 more rows]
