# Supplementary material for: Design of a cosmetic glove stiffness compensation mechanism for toddler-sized hand prostheses
Source: PLoS One. 2017 Aug 11;12(8):e0183233. doi: 10.1371/journal.pone.0183233 (PMC5553851; doi:10.1371/journal.pone.0183233)
Supplement: S1 Dataset — (ZIP) [file pone.0183233.s001.zip › 02 Spring measurements/RVS5_3.xlsx]

## Sheet: RVS5_3
LabVIEW Measurement
Writer_Version	2
Reader_Version	2
Separator	Tab
Decimal_Separator	.
Multi_Headings	No
X_Columns	No
Time_Pref	Absolute
Operator	localadmin
Date	2013-09-24
Time	00:15:26.357000
***End_of_Header***
Channels	4
Samples	10	10	10	10
Date	2013-09-24	2013-09-24	2013-09-24	2013-09-24
Time	00:15:49.057000	00:15:49.057000	00:15:49.057000	00:15:49.058000
Y_Unit_Label	mm	N	N	Pa
X_Dimension	Time	Time	Time	Time
X0	0	0	0	0
Delta_X	0.01	0.01	0.01	0.01
***End_of_Header***
X_Value	Voltage LVDT (Filtered)	Voltage Load Cell (Filtered)	Voltage Pinch Load Cell (Filtered)	Voltage Pressure (Filtered)	Comment
	112.779	0.453723	-0.760234	5.44669
	112.768	0.50247	-0.760234	5.44669
	112.784	0.373198	-0.760234	5.44669
	112.795	0.237373	-0.760234	5.44669
	112.793	0.216239	-0.760234	5.44669
	112.789	0.303241	-0.760234	5.44669
	112.788	0.453111	-0.760234	5.44669
	112.789	0.501735	-0.768105	5.44669
	112.79	0.422298	-0.78839	5.44669
	112.79	0.413562	-0.796779	5.44669
	112.789	0.444762	-0.777768	5.44669
	112.789	0.363604	-0.756526	5.44669
	112.789	0.253914	-0.752756	5.44669
	112.789	0.226585	-0.758468	5.44669
	112.789	0.252506	-0.76216	5.44669
	112.789	0.272821	-0.76167	5.44669
	112.789	0.272075	-0.760151	5.44669
	112.789	0.264536	-0.759689	5.44669
	112.789	0.261642	-0.760035	5.44669
	112.789	0.26311	-0.760345	5.44669
	112.789	0.264753	-0.760351	5.44669
	112.812	0.26492	-0.760244	5.44669
	112.869	0.264405	-0.760197	5.44669
	112.893	0.264131	-0.760215	5.44669
	112.839	0.264198	-0.760239	5.44669
	112.779	0.264324	-0.760243	5.44669
	112.768	0.264353	-0.760236	5.44669
	112.784	0.26432	-0.760232	5.44669
	112.795	0.313487	-0.760232	5.44669
	112.793	0.440263	-0.760234	5.44669
	112.789	0.492705	-0.760235	5.44669
	112.788	0.37389	-0.760234	5.44669
	112.811	0.241134	-0.760234	5.44669
	112.869	0.217568	-0.760234	5.44669
	112.893	0.253271	-0.760234	5.44669
	112.839	0.276346	-0.760234	5.44669
	112.779	0.32247	-0.760234	5.44669
	112.768	0.439753	-0.760234	5.44669
	112.784	0.489298	-0.760234	5.44669
	112.817	0.372645	-0.760234	5.44669
	112.873	0.241823	-0.760234	5.44669
	112.893	0.218299	-0.760234	5.44669
	112.838	0.302523	-0.760234	5.44669
	112.778	0.452077	-0.760234	5.44669
	112.769	0.550748	-0.768105	5.44669
	112.807	0.549366	-0.78839	5.44669
	112.875	0.466179	-0.796779	5.44669
	112.897	0.325918	-0.777768	5.44669
	112.839	0.230772	-0.756526	5.44669
	112.777	0.230328	-0.752756	5.44669
	112.768	0.262306	-0.758468	5.44669
	112.785	0.275596	-0.76216	5.44669
	112.795	0.269755	-0.76167	5.44669
	112.793	0.262578	-0.760151	5.44669
	112.789	0.261647	-0.759689	5.44669
	112.788	0.312998	-0.760035	5.44669
	112.811	0.441009	-0.760345	5.44669
	112.87	0.493191	-0.760351	5.44669
	112.916	0.373829	-0.760244	5.44669
	112.919	0.240935	-0.760197	5.44669
	112.882	0.266697	-0.760215	5.44669
	112.818	0.429281	-0.760239	5.44669
	112.774	0.504784	-0.760243	5.44669
	112.774	0.382861	-0.760236	5.44669
	112.788	0.240599	-0.760232	5.44669
	112.817	0.214155	-0.760232	5.44669
	112.872	0.301222	-0.760234	5.44669
	112.892	0.453005	-0.760235	5.44669
	112.838	0.502409	-0.760234	5.44669
	112.779	0.373427	-0.760234	5.44669
	112.769	0.237491	-0.760234	5.44669
	112.785	0.265397	-0.760234	5.44669
	112.795	0.429961	-0.760234	5.44669
	112.793	0.505531	-0.760234	5.44669
	112.811	0.382932	-0.760234	5.44669
	112.868	0.240363	-0.760234	5.44669
	112.892	0.214031	-0.760234	5.44669
	112.839	0.252063	-0.760234	5.44669
	112.779	0.277097	-0.760234	5.44669
	112.768	0.274024	-0.760234	5.44669
	112.784	0.313022	-0.760234	5.44669
	112.795	0.48581	-0.760234	5.44669
	112.793	0.667309	-0.760234	5.44669
	112.789	0.603013	-0.760234	5.44669
	112.81	0.351501	-0.760234	5.44669
	112.869	0.194465	-0.760234	5.44669
	112.893	0.206283	-0.760234	5.44669
	112.839	0.26518	-0.760234	5.44669
	112.779	0.285353	-0.760234	5.44669
	112.768	0.272821	-0.760234	5.44669
	112.784	0.260394	-0.760234	5.44669
	112.795	0.259642	-0.760234	5.44669
	112.793	0.263744	-0.760234	5.44669
	112.789	0.26573	-0.760234	5.44669
	112.788	0.265103	-0.760234	5.44669
	112.789	0.264135	-0.760234	5.44669
	112.812	0.263952	-0.760234	5.44669
	112.869	0.26422	-0.760234	5.44669
	112.893	0.264397	-0.760234	5.44669
	112.839	0.264376	-0.760234	5.44669
	112.779	0.264304	-0.760234	5.44669
	112.768	0.264281	-0.760234	5.44669
	112.784	0.264297	-0.760234	5.44669
	112.795	0.264312	-0.760234	5.44669
	112.793	0.264313	-0.760234	5.44669
	112.789	0.264308	-0.760234	5.44669
	112.788	0.264305	-0.760234	5.44669
	112.789	0.264306	-0.760234	5.44669
	112.79	0.264307	-0.760234	5.44669
	112.79	0.264308	-0.760234	5.44669
	112.789	0.313498	-0.760234	5.44669
	112.789	0.440273	-0.760234	5.44669
	112.789	0.492705	-0.760234	5.44669
	112.789	0.373887	-0.760234	5.44669
	112.789	0.290323	-0.760234	5.44669
	112.789	0.442724	-0.760234	5.44669
	112.789	0.657635	-0.760234	5.44669
	112.789	0.614323	-0.760234	5.44669
	112.789	0.359685	-0.760234	5.44669
	112.789	0.193874	-0.760234	5.44669
	112.789	0.203126	-0.760234	5.44669
	112.789	0.264068	-0.760234	5.44669
	112.789	0.286009	-0.760234	5.44669
	112.789	0.273491	-0.760234	5.44669
	112.789	0.260441	-0.760234	5.44669
	112.789	0.259424	-0.760234	5.44669
	112.812	0.263636	-0.760234	5.44669
	112.869	0.265762	-0.760234	5.44669
	112.893	0.265155	-0.760234	5.44669
	112.839	0.264145	-0.760234	5.44669
	112.779	0.263938	-0.760234	5.44669
	112.768	0.26421	-0.768105	5.44669
	112.784	0.264398	-0.78839	5.44669
	112.795	0.26438	-0.796779	5.44669
	112.793	0.264305	-0.777768	5.44669
	112.789	0.313471	-0.756526	5.44669
	112.788	0.440262	-0.752756	5.44669
	112.789	0.49271	-0.758468	5.44669
	112.812	0.373893	-0.76216	5.44669
	112.869	0.241133	-0.76167	5.44669
	112.893	0.266757	-0.760151	5.44669
	112.839	0.429236	-0.759689	5.44669
	112.779	0.504744	-0.760035	5.44669
	112.768	0.38286	-0.760345	5.44669
	112.784	0.240613	-0.760351	5.44669
	112.795	0.214162	-0.760244	5.44669
	112.793	0.252029	-0.760197	5.44669
	112.789	0.277037	-0.760215	5.44669
	112.788	0.274011	-0.760239	5.44669
	112.789	0.263848	-0.760243	5.44669
	112.79	0.309856	-0.760236	5.44669
	112.812	0.438911	-0.760232	5.44669
	112.869	0.493428	-0.760232	5.44669
	112.893	0.423865	-0.760234	5.44669
	112.839	0.41717	-0.760235	5.44669
	112.779	0.445717	-0.760234	5.44669
	112.768	0.362721	-0.760234	5.44669
	112.784	0.253205	-0.760234	5.44669
	112.795	0.275792	-0.760234	5.44669
	112.793	0.428731	-0.760234	5.44669
	112.789	0.501321	-0.760234	5.44669
	112.788	0.381606	-0.760234	5.44669
	112.789	0.290495	-0.760234	5.44669
	112.812	0.440053	-0.760234	5.44669
	112.869	0.656455	-0.760234	5.44669
	112.893	0.614779	-0.760234	5.44669
	112.839	0.360295	-0.760234	5.44669
	112.779	0.193968	-0.760234	5.44669
	112.768	0.202948	-0.760234	5.44669
	112.784	0.263961	-0.760234	5.44669
	112.795	0.286027	-0.760234	5.44669
	112.793	0.273537	-0.760234	5.44669
	112.789	0.260454	-0.760234	5.44669
	112.788	0.308603	-0.760234	5.44669
	112.789	0.439592	-0.760234	5.44669
	112.79	0.494159	-0.760234	5.44669
	112.79	0.374738	-0.760234	5.44669
	112.789	0.240972	-0.760234	5.44669
	112.789	0.217199	-0.760234	5.44669
	112.767	0.253174	-0.760234	5.44669
	112.687	0.276437	-0.760234	5.44669
	112.584	0.273353	-0.760234	5.44669
	112.556	0.263786	-0.760234	5.44669
	112.624	0.310064	-0.760234	5.44669
	112.669	0.48821	-0.760234	5.44669
	112.643	0.669366	-0.760234	5.44669
	112.635	0.652211	-0.760234	5.44669
	112.644	0.575929	-0.760234	5.44669
	112.606	0.647711	-0.760234	5.44669
	112.558	0.769545	-0.760234	5.44669
	112.547	0.805302	-0.760234	5.44669
	112.558	0.827786	-0.760234	5.44669
	112.567	0.930922	-0.760234	5.44669
	112.566	1.03218	-0.760234	5.44669
	112.541	1.14677	-0.768105	5.44669
	112.46	1.37278	-0.78839	5.44669
	112.357	1.55898	-0.796779	5.44669
	112.308	1.62679	-0.777768	5.44669
	112.319	1.69849	-0.756526	5.44669
	112.34	1.77095	-0.752756	5.44669
	112.344	1.78636	-0.758468	5.44669
	112.339	1.76872	-0.76216	5.44669
	112.335	1.80531	-0.76167	5.44669
	112.335	1.93312	-0.760151	5.44669
	112.337	1.99047	-0.759689	5.44669
	112.337	1.87335	-0.760035	5.44669
	112.315	1.73955	-0.760345	5.44669
	112.235	1.71495	-0.760351	5.44669
	112.131	1.75059	-0.760244	5.44669
	112.082	1.8232	-0.760197	5.44669
	112.092	1.94707	-0.760215	5.44669
	112.113	1.98996	-0.760239	5.44669
	112.118	1.91736	-0.760243	5.44669
	112.113	1.96272	-0.760236	5.44669
	112.109	2.16951	-0.760232	5.44669
	112.109	2.31485	-0.760232	5.44669
	112.111	2.31408	-0.760234	5.44669
	112.111	2.26397	-0.760235	5.44669
	112.111	2.24356	-0.760234	5.44669
	112.11	2.30205	-0.760234	5.44669
	112.088	2.43999	-0.760234	5.44669
	112.031	2.49379	-0.760234	5.44669
	111.985	2.32239	-0.760234	5.44669
	111.981	2.06095	-0.760234	5.44669
	111.995	1.98536	-0.760234	5.44669
	111.98	2.14073	-0.760234	5.44669
	111.92	2.29677	-0.760234	5.44669
	111.871	2.31706	-0.760234	5.44669
	111.867	2.2717	-0.760234	5.44669
	111.882	2.24574	-0.760234	5.44669
	111.889	2.25103	-0.760234	5.44669
	111.865	2.26248	-0.760234	5.44669
	111.804	2.31459	-0.760234	5.44669
	111.757	2.48771	-0.760234	5.44669
	111.732	2.66468	-0.760234	5.44669
	111.689	2.64757	-0.760234	5.44669
	111.65	2.5236	-0.760234	5.44669
	111.644	2.42003	-0.760234	5.44669
	111.655	2.36238	-0.760234	5.44669
	111.662	2.415	-0.760234	5.44669
	111.66	2.51304	-0.760234	5.44669
	111.658	2.59339	-0.760234	5.44669
	111.657	2.69976	-0.760234	5.44669
	111.658	2.78198	-0.760234	5.44669
	111.658	2.7891	-0.760234	5.44669
	111.636	2.71533	-0.760234	5.44669
	111.556	2.57599	-0.760234	5.44669
	111.452	2.52707	-0.760234	5.44669
	111.425	2.65184	-0.760234	5.44669
	111.493	2.78583	-0.760234	5.44669
	111.538	2.8078	-0.760234	5.44669
	111.489	2.77099	-0.760234	5.44669
	111.423	2.74802	-0.760234	5.44669
	111.409	2.75152	-0.760234	5.44669
	111.425	2.76116	-0.760234	5.44669
	111.437	2.76396	-0.760234	5.44669
	111.436	2.7617	-0.760234	5.44669
	111.409	2.75976	-0.760234	5.44669
	111.328	2.75975	-0.760234	5.44669
	111.248	2.76044	-0.760234	5.44669
	111.256	2.76073	-0.760234	5.44669
	111.291	2.8098	-0.760234	5.44669
	111.28	2.98561	-0.760234	5.44669
	111.282	3.16479	-0.760234	5.44669
	111.29	3.09845	-0.760234	5.44669
	111.248	2.84691	-0.760234	5.44669
	111.199	2.69058	-0.760234	5.44669
	111.188	2.70271	-0.760234	5.44669
	111.201	2.76149	-0.760234	5.44669
	111.21	2.7815	-0.760234	5.44669
	111.209	2.76894	-0.760234	5.44669
	111.205	2.75656	-0.760234	5.44669
	111.204	2.75584	-0.760234	5.44669
	111.205	2.75994	-0.760234	5.44669
	111.206	2.76191	-0.760234	5.44669
	111.206	2.81047	-0.760234	5.44669
	111.205	2.93628	-0.760234	5.44669
	111.205	3.03772	-0.760234	5.44669
	111.205	3.09514	-0.760234	5.44669
	111.205	3.19096	-0.760234	5.44669
	111.205	3.27695	-0.760234	5.44669
	111.205	3.28941	-0.760234	5.44669
	111.205	3.26572	-0.760234	5.44669
	111.205	3.25163	-0.760234	5.44669
	111.205	3.2542	-0.760234	5.44669
	111.205	3.26028	-0.760234	5.44669
	111.205	3.26192	-0.760234	5.44669
	111.183	3.26044	-0.760234	5.44669
	111.103	3.25924	-0.760234	5.44669
	111	3.25927	-0.760234	5.44669
	110.95	3.2597	-0.760234	5.44669
	110.961	3.21069	-0.760234	5.44669
	110.982	3.08383	-0.760234	5.44669
	110.987	3.0313	-0.760234	5.44669
	110.981	3.15011	-0.760234	5.44669
	110.977	3.28289	-0.760234	5.44669
	110.978	3.30647	-0.768105	5.44669
	110.979	3.27076	-0.78839	5.44669
	110.98	3.24768	-0.796779	5.44669
	110.979	3.25075	-0.777768	5.44669
	110.979	3.26024	-0.756526	5.44669
	110.979	3.26313	-0.752756	5.44669
	110.957	3.26097	-0.758468	5.44669
	110.899	3.25903	-0.76216	5.44669
	110.876	3.25899	-0.76167	5.44669
	110.929	3.25966	-0.760151	5.44669
	110.99	3.25996	-0.759689	5.44669
	110.978	3.25984	-0.760035	5.44669
	110.882	3.25969	-0.760345	5.44669
	110.768	3.25967	-0.760351	5.44669
	110.72	3.3089	-0.760244	5.44669
	110.735	3.4357	-0.760197	5.44669
	110.757	3.53732	-0.760215	5.44669
	110.761	3.54527	-0.760239	5.44669
	110.755	3.46494	-0.760243	5.44669
	110.751	3.37175	-0.760236	5.44669
	110.751	3.40148	-0.760232	5.44669
	110.753	3.50261	-0.760232	5.44669
	110.731	3.5924	-0.760234	5.44669
	110.651	3.70162	-0.760235	5.44669
	110.547	3.78168	-0.760234	5.44669
	110.497	3.78688	-0.760234	5.44669
	110.508	3.76227	-0.760234	5.44669
	110.529	3.75037	-0.760234	5.44669
	110.534	3.75418	-0.760234	5.44669
	110.529	3.76001	-0.760234	5.44669
	110.525	3.7611	-0.760234	5.44669
	110.525	3.75948	-0.760234	5.44669
	110.526	3.75842	-0.760234	5.44669
	110.527	3.75855	-0.760234	5.44669
	110.527	3.70979	-0.760234	5.44669
	110.526	3.58315	-0.760234	5.44669
	110.504	3.53062	-0.760234	5.44669
	110.447	3.64935	-0.760234	5.44669
	110.423	3.7821	-0.760234	5.44669
	110.455	3.80569	-0.760234	5.44669
	110.457	3.77	-0.760234	5.44669
	110.422	3.74693	-0.760234	5.44669
	110.38	3.74999	-0.760234	5.44669
	110.326	3.75948	-0.760234	5.44669
	110.288	3.76236	-0.760234	5.44669
	110.287	3.7602	-0.760234	5.44669
	110.299	3.75827	-0.760234	5.44669
	110.304	3.75823	-0.760234	5.44669
	110.302	3.7589	-0.760234	5.44669
	110.3	3.75919	-0.760234	5.44669
	110.299	3.75908	-0.760234	5.44669
	110.3	3.75893	-0.760234	5.44669
	110.3	3.7589	-0.760234	5.44669
	110.278	3.75895	-0.760234	5.4507
	110.22	3.75897	-0.760234	5.46104
	110.174	3.75897	-0.760234	5.46531
	110.171	3.75896	-0.760234	5.45562
	110.185	3.75895	-0.760234	5.4448
	110.17	3.75896	-0.760234	5.44287
	110.11	3.75896	-0.760234	5.44579
	110.061	3.75896	-0.760234	5.44767
	110.056	3.75896	-0.760234	5.44742
	110.071	3.75896	-0.760234	5.44664
	110.079	3.75896	-0.760234	5.44641
	110.077	3.75896	-0.760234	5.44658
	110.073	3.75896	-0.760234	5.44674
	110.05	3.75896	-0.760234	5.44675
	109.994	3.80815	-0.760234	5.44669
	109.948	3.98412	-0.760234	5.44667
	109.922	4.21251	-0.760234	5.44668
	109.879	4.32209	-0.760234	5.44669
	109.84	4.29892	-0.760234	5.44669
	109.834	4.25218	-0.760234	5.44669
	109.845	4.24114	-0.760234	5.44669
	109.851	4.25318	-0.760234	5.44669
	109.85	4.26215	-0.760234	5.44669
	109.847	4.21244	-0.760234	5.44669
	109.847	4.08226	-0.760234	5.44669
	109.847	4.02859	-0.760234	5.44669
	109.848	4.1481	-0.760234	5.44669
	109.848	4.28158	-0.760234	5.44669
	109.825	4.30521	-0.760234	5.44669
	109.745	4.26927	-0.760234	5.44669
	109.642	4.24608	-0.760234	5.44669
	109.615	4.24917	-0.760234	5.44669
	109.705	4.25872	-0.760234	5.44669
	109.83	4.26162	-0.760234	5.44669
	109.884	4.25944	-0.760234	5.44669
	109.846	4.2575	-0.760234	5.44669
	109.741	4.25746	-0.760234	5.44669
	109.633	4.25813	-0.760234	5.44669
	109.59	4.25843	-0.760234	5.44669
	109.605	4.25831	-0.760234	5.44669
	109.626	4.25816	-0.760234	5.44669
	109.629	4.25814	-0.760234	5.44669
	109.623	4.30737	-0.760234	5.44669
	109.619	4.43418	-0.760234	5.44669
	109.62	4.4866	-0.760234	5.44669
	109.621	4.36777	-0.760234	5.44669
	109.622	4.23502	-0.760234	5.44669
	109.599	4.21145	-0.760234	5.44669
	109.541	4.24716	-0.760234	5.44669
	109.518	4.31942	-0.760234	5.44669
	109.572	4.44313	-0.760234	5.44669
	109.632	4.53526	-0.760234	5.44669
	109.643	4.58952	-0.760234	5.44669
	109.604	4.63814	-0.760234	5.44669
	109.514	4.55012	-0.760234	5.44669
	109.412	4.3343	-0.760234	5.44669
	109.366	4.24957	-0.760234	5.44669
	109.378	4.43431	-0.760234	5.44669
	109.398	4.66292	-0.760234	5.44669
	109.402	4.61381	-0.760234	5.44669
	109.397	4.35187	-0.760234	5.44669
	109.393	4.23425	-0.760234	5.44669
	109.394	4.42164	-0.760234	5.44669
	109.395	4.71225	-0.760234	5.44669
	109.396	4.84353	-0.760234	5.44669
	109.395	4.80728	-0.760234	5.44669
	109.395	4.74735	-0.760234	5.44669
	109.395	4.68624	-0.760234	5.44669
	109.395	4.57583	-0.760234	5.44669
	109.395	4.53449	-0.760234	5.44669
	109.395	4.65214	-0.760234	5.44669
	109.395	4.78046	-0.760234	5.44669
	109.395	4.80258	-0.760234	5.44669
	109.373	4.76785	-0.760234	5.44669
	109.293	4.7457	-0.760234	5.44669
	109.189	4.7488	-0.760234	5.44669
	109.14	4.75799	-0.760234	5.44669
	109.15	4.76073	-0.760234	5.44669
	109.171	4.75861	-0.760234	5.44669
	109.176	4.75675	-0.760234	5.44669
	109.171	4.80592	-0.760234	5.44669
	109.167	4.93334	-0.760234	5.44669
	109.167	4.98606	-0.760234	5.44669
	109.169	4.86712	-0.760234	5.44669
	109.169	4.73422	-0.760234	5.44669
	109.169	4.71064	-0.760234	5.44669
	109.169	4.74638	-0.760234	5.44669
	109.169	4.76948	-0.760234	5.44669
	109.146	4.8156	-0.760234	5.44669
	109.089	4.93288	-0.760234	5.44669
	109.043	5.03161	-0.760234	5.44669
	109.017	5.04173	-0.760234	5.44669
	108.974	4.96335	-0.768105	5.44669
	108.935	4.821	-0.78839	5.44669
	108.929	4.77247	-0.796779	5.44669
	108.94	4.94765	-0.777768	5.44669
	108.946	5.2088	-0.756526	5.44669
	108.945	5.33212	-0.752756	5.44669
	108.92	5.30301	-0.758468	5.44669
	108.862	5.2489	-0.76216	5.44669
	108.816	5.23688	-0.76167	5.44669
	108.791	5.25113	-0.760151	5.44669
	108.748	5.26138	-0.759689	5.44669
	108.708	5.26061	-0.760035	5.44669
	108.703	5.25664	-0.760345	5.44669
	108.713	5.25526	-0.760351	5.44669
	108.72	5.25608	-0.760244	5.44669
	108.719	5.25692	-0.760197	5.44669
	108.716	5.25698	-0.760215	5.44669
	108.715	5.25671	-0.760239	5.44669
	108.716	5.25657	-0.760243	5.44669
	108.716	5.25661	-0.760236	5.44669
	108.716	5.25668	-0.760232	5.44669
	108.716	5.25669	-0.760232	5.44669
	108.716	5.25667	-0.760234	5.44669
	108.716	5.25666	-0.760235	5.44669
	108.716	5.25666	-0.760234	5.44669
	108.694	5.25667	-0.760234	5.44669
	108.614	5.25667	-0.760234	5.44669
	108.511	5.30586	-0.760234	5.44669
	108.461	5.48182	-0.760234	5.44669
	108.471	5.66103	-0.760234	5.44669
	108.493	5.59464	-0.760234	5.44669
	108.498	5.34307	-0.760234	5.44669
	108.492	5.23594	-0.760234	5.44669
	108.488	5.42405	-0.760234	5.44669
	108.488	5.71122	-0.760234	5.44669
	108.49	5.84081	-0.760234	5.44669
	108.49	5.75589	-0.760234	5.44669
	108.49	5.56999	-0.760234	5.44669
	108.49	5.45661	-0.760234	5.44669
	108.49	5.4156	-0.760234	5.44669
	108.49	5.3801	-0.760234	5.44669
	108.49	5.4689	-0.760234	5.44669
	108.49	5.68039	-0.760234	5.44669
	108.49	5.81221	-0.760234	5.44669
	108.49	5.8041	-0.760234	5.44669
	108.468	5.75572	-0.760234	5.44669
	108.41	5.73864	-0.760234	5.4507
	108.386	5.74873	-0.760234	5.46104
	108.418	5.75903	-0.760234	5.46531
	108.398	5.75976	-0.760234	5.45562
	108.305	5.75641	-0.760234	5.4448
	108.24	5.75474	-0.760234	5.44287
	108.24	5.75524	-0.760234	5.44579
	108.262	5.75604	-0.760234	5.44767
	108.272	5.75619	-0.760234	5.44742
	108.267	5.75598	-0.760234	5.44664
	108.24	5.75583	-0.760234	5.44641
	108.16	5.75585	-0.760234	5.44658
	108.058	5.75591	-0.760234	5.44674
	108.009	5.75592	-0.760234	5.44675
	108.041	5.75591	-0.760234	5.44669
	108.12	5.7559	-0.760234	5.44667
	108.148	5.7559	-0.760234	5.44668
	108.089	5.7559	-0.760234	5.44669
	108.025	5.7559	-0.760234	5.44669
	108.015	5.7559	-0.760234	5.44669
	108.032	5.7559	-0.760234	5.44669
	108.043	5.7559	-0.760234	5.44669
	108.042	5.7559	-0.760234	5.44669
	108.037	5.7559	-0.760234	5.44669
	108.036	5.7559	-0.760234	5.44669
	108.037	5.80509	-0.760234	5.44669
	108.015	5.93187	-0.760234	5.44669
	107.936	5.9843	-0.760234	5.44669
	107.832	5.86548	-0.760234	5.44669
	107.782	5.78192	-0.760234	5.44669
	107.792	5.93432	-0.760234	5.44669
	107.814	6.19842	-0.760234	5.44669
	107.819	6.33108	-0.760234	5.44669
	107.813	6.30483	-0.760234	5.44669
	107.809	6.2486	-0.760234	5.44669
	107.809	6.23468	-0.760234	5.44669
	107.811	6.24888	-0.760234	5.44669
	107.812	6.25979	-0.760234	5.44669
	107.811	6.21012	-0.760234	5.44669
	107.811	6.07927	-0.760234	5.44669
	107.811	6.0253	-0.760234	5.44669
	107.811	6.09573	-0.760234	5.44669
	107.811	6.10259	-0.760234	5.44669
	107.811	6.07381	-0.760234	5.44669
	107.789	6.15665	-0.760234	5.44669
	107.731	6.26618	-0.760234	5.44669
	107.685	6.29285	-0.760234	5.44669
	107.659	6.2667	-0.760234	5.44669
	107.616	6.24653	-0.760234	5.44669
	107.577	6.24742	-0.760234	5.44669
	107.571	6.25496	-0.760234	5.44669
	107.582	6.25781	-0.760234	5.44669
	107.588	6.25632	-0.760234	5.44669
	107.587	6.25468	-0.760234	5.44669
	107.584	6.25453	-0.760234	5.44669
	107.584	6.25504	-0.760234	5.44669
	107.584	6.25532	-0.760234	5.44669
	107.585	6.25525	-0.760234	5.44669
	107.585	6.25512	-0.760234	5.44669
	107.585	6.30428	-0.760234	5.44669
	107.585	6.48028	-0.760234	5.44669
	107.585	6.7087	-0.760234	5.44669
	107.585	6.76909	-0.760234	5.44669
	107.585	6.61913	-0.760234	5.44669
	107.585	6.51996	-0.760234	5.44669
	107.562	6.62774	-0.760234	5.44669
	107.505	6.77254	-0.760234	5.44669
	107.459	6.80507	-0.760234	5.44669
	107.433	6.76885	-0.760234	5.44669
	107.39	6.74237	-0.760234	5.44669
	107.351	6.74419	-0.760234	5.44669
	107.345	6.75438	-0.760234	5.44669
	107.356	6.75799	-0.760234	5.44669
	107.362	6.75589	-0.760234	5.44669
	107.361	6.75372	-0.760234	5.44669
	107.358	6.75356	-0.760234	5.44669
	107.357	6.75427	-0.760234	5.44669
	107.358	6.75462	-0.760234	5.44669
	107.336	6.75451	-0.760234	5.44669
	107.257	6.75435	-0.760234	5.44669
	107.153	6.75431	-0.760234	5.44669
	107.103	6.75436	-0.760234	5.44669
	107.114	6.75439	-0.760234	5.44669
	107.135	6.75439	-0.760234	5.44669
	107.14	6.75437	-0.760234	5.44669
	107.134	6.75437	-0.760234	5.44669
	107.13	6.75437	-0.760234	5.44669
	107.131	6.75437	-0.760234	5.44669
	107.132	6.75438	-0.760234	5.44669
	107.11	6.75437	-0.760234	5.44669
	107.03	6.75437	-0.760234	5.44669
	106.926	6.75437	-0.760234	5.44669
	106.877	6.80356	-0.760234	5.44669
	106.887	6.97953	-0.760234	5.44669
	106.909	7.15874	-0.760234	5.44669
	106.914	7.14154	-0.760234	5.44669
	106.908	7.01675	-0.760234	5.44669
	106.904	6.96205	-0.760234	5.44669
	106.904	7.03134	-0.760234	5.44669
	106.906	7.18576	-0.760234	5.44669
	106.906	7.29178	-0.760234	5.44669
	106.906	7.29175	-0.760234	5.44669
	106.906	7.25571	-0.760234	5.44669
	106.883	7.24088	-0.760234	5.44669
	106.826	7.24753	-0.760234	5.44669
	106.802	7.25558	-0.760234	5.44669
	106.856	7.2566	-0.760234	5.44669
	106.894	7.25416	-0.760234	5.44669
	106.825	7.25278	-0.760234	5.44669
	106.705	7.25307	-0.760234	5.44669
	106.645	7.25368	-0.760234	5.44669
	106.657	7.25383	-0.760234	5.44669
	106.683	7.25368	-0.760234	5.44669
	106.689	7.25356	-0.760234	5.44669
	106.682	7.25357	-0.760234	5.44669
	106.677	7.25361	-0.760234	5.44669
	106.678	7.25363	-0.760234	5.44669
	106.68	7.25362	-0.760234	5.44669
	106.68	7.25361	-0.760234	5.44669
	106.68	7.25361	-0.760234	5.44669
	106.679	7.25361	-0.760234	5.44268
	106.679	7.25361	-0.760234	5.43234
	106.68	7.25361	-0.760234	5.42806
	106.68	7.25361	-0.760234	5.43775
	106.68	7.25361	-0.760234	5.44858
	106.68	7.25361	-0.760234	5.4505
	106.68	7.25361	-0.760234	5.44759
	106.657	7.25361	-0.760234	5.44571
	106.6	7.3028	-0.760234	5.44595
	106.554	7.42958	-0.760234	5.44673
	106.55	7.48201	-0.760234	5.44696
	106.564	7.41238	-0.760234	5.44679
	106.549	7.45559	-0.760234	5.44663
	106.489	7.61123	-0.760234	5.44663
	106.44	7.58055	-0.760234	5.44668
	106.436	7.35206	-0.760234	5.44671
	106.451	7.24186	-0.760234	5.4467
	106.458	7.42047	-0.760234	5.44668
	106.456	7.70476	-0.760234	5.44668
	106.453	7.83651	-0.760234	5.44669
	106.452	7.80271	-0.760234	5.44669
	106.453	7.69444	-0.760234	5.44669
	106.454	7.55524	-0.768105	5.44669
	106.431	7.51865	-0.78839	5.44669
	106.351	7.59934	-0.796779	5.44669
	106.248	7.60432	-0.777768	5.44669
	106.198	7.5711	-0.756526	5.44669
	106.209	7.65275	-0.752756	5.44669
	106.23	7.76336	-0.758468	5.44669
	106.235	7.7909	-0.76216	5.44669
	106.229	7.76474	-0.76167	5.44669
	106.225	7.74425	-0.760151	5.44669
	106.225	7.74501	-0.759689	5.44669
	106.227	7.75262	-0.760035	5.44669
	106.228	7.75554	-0.760345	5.44669
	106.227	7.75405	-0.760351	5.44669
	106.227	7.7524	-0.760244	5.44669
	106.227	7.75223	-0.760197	5.44669
	106.205	7.75275	-0.760215	5.44669
	106.147	7.75303	-0.760239	5.44669
	106.101	7.75296	-0.760243	5.44669
	106.075	7.75283	-0.760236	5.44669
	106.054	7.7528	-0.760232	5.44669
	106.095	7.75283	-0.760232	5.44669
	106.171	7.75286	-0.760234	5.44669
	106.151	7.75286	-0.760235	5.44669
	106.043	7.75285	-0.760234	5.44669
	105.971	7.75284	-0.760234	5.44669
	105.974	7.75284	-0.760234	5.44669
	106	7.75285	-0.760234	5.44669
	106.01	7.75285	-0.760234	5.44669
	106.005	7.75285	-0.760234	5.44669
	105.999	7.75285	-0.760234	5.44669
	105.999	7.75285	-0.760234	5.44669
	106	7.75285	-0.760234	5.44669
	106.001	7.75285	-0.760234	5.44669
	106.001	7.75285	-0.760234	5.44669
	106.001	7.75285	-0.760234	5.44669
	106.001	7.75285	-0.760234	5.44669
	106.001	7.75285	-0.760234	5.44669
	106.001	7.75285	-0.760234	5.44669
	105.978	7.75285	-0.760234	5.44669
	105.899	7.75285	-0.760234	5.44669
	105.795	7.75285	-0.760234	5.44669
	105.745	7.75285	-0.760234	5.44669
	105.778	7.80204	-0.760234	5.44669
	105.857	7.92881	-0.760234	5.44669
	105.886	7.98124	-0.760234	5.44669
	105.826	7.86243	-0.760234	5.44669
	105.762	7.72967	-0.760234	5.44669
	105.752	7.70611	-0.760234	5.44669
	105.769	7.74181	-0.760234	5.44669
	105.78	7.76488	-0.760234	5.44669
	105.779	7.76182	-0.760234	5.44669
	105.774	7.75233	-0.760234	5.44669
	105.773	7.74944	-0.760234	5.44669
	105.774	7.7516	-0.760234	5.44669
	105.775	7.75354	-0.760234	5.44669
	105.775	7.80277	-0.760234	5.44669
	105.774	7.97806	-0.760234	5.44669
	105.774	8.15697	-0.760234	5.44669
	105.752	8.13989	-0.760234	5.44669
	105.695	8.06444	-0.760234	5.44669
	105.671	8.13654	-0.760234	5.44669
	105.702	8.25822	-0.760234	5.44669
	105.683	8.29379	-0.760234	5.44669
	105.59	8.26707	-0.760234	5.44669
	105.524	8.24348	-0.760234	5.44669
	105.524	8.24315	-0.760234	5.44669
	105.547	8.2022	-0.768105	5.44669
	105.556	8.07901	-0.78839	5.44669
	105.552	8.02514	-0.796779	5.44669
	105.547	8.14208	-0.777768	5.44669
	105.546	8.27457	-0.756526	5.44669
	105.548	8.29868	-0.752756	5.44669
	105.549	8.26331	-0.758468	5.44669
	105.526	8.24017	-0.76216	5.44669
	105.468	8.2431	-0.76167	5.44669
	105.444	8.25255	-0.760151	5.44669
	105.498	8.25547	-0.759689	5.44669
	105.536	8.25334	-0.760035	5.44669
	105.49	8.2514	-0.760345	5.44669
	105.45	8.25135	-0.760351	5.44669
	105.493	8.25202	-0.760244	5.44669
	105.532	8.25231	-0.760197	5.44669
	105.467	8.2522	-0.760215	5.44669
	105.349	8.25205	-0.760239	5.44669
	105.288	8.25203	-0.760243	5.44669
	105.299	8.25207	-0.760236	5.44669
	105.324	8.30129	-0.760232	5.44669
	105.331	8.47725	-0.760232	5.44669
	105.325	8.65644	-0.760234	5.44669
	105.32	8.59006	-0.760235	5.44669
	105.32	8.33849	-0.760234	5.44669
	105.322	8.18217	-0.760234	5.44669
	105.322	8.19431	-0.760234	5.44669
	105.3	8.30228	-0.760234	5.44669
	105.22	8.44906	-0.760234	5.44669
	105.116	8.48893	-0.760234	5.44669
	105.067	8.40693	-0.760234	5.44669
	105.077	8.40022	-0.760234	5.44669
	105.098	8.48238	-0.760234	5.44669
	105.103	8.5772	-0.760234	5.44669
	105.098	8.69529	-0.760234	5.44669
	105.094	8.77728	-0.760234	5.44669
	105.094	8.78013	-0.760234	5.4507
	105.095	8.75385	-0.760234	5.46104
	105.096	8.74209	-0.760234	5.46531
	105.096	8.74654	-0.760234	5.45562
	105.095	8.7526	-0.760234	5.4448
	105.073	8.75355	-0.760234	5.44287
	105.016	8.7518	-0.760234	5.44579
	104.992	8.75073	-0.760234	5.44767
	105.046	8.7509	-0.760234	5.44742
	105.106	8.75135	-0.760234	5.44664
	105.094	8.75148	-0.760234	5.44641
	104.998	8.75137	-0.760234	5.44658
	104.884	8.75128	-0.760234	5.44674
	104.836	8.75128	-0.760234	5.44675
	104.851	8.75132	-0.760234	5.44669
	104.873	8.75133	-0.760234	5.44667
	104.878	8.75132	-0.760234	5.44668
	104.871	8.75132	-0.760234	5.44669
	104.867	8.75132	-0.760234	5.44669
	104.868	8.75132	-0.760234	5.44669
	104.869	8.75132	-0.760234	5.44669
	104.87	8.75132	-0.760234	5.44669
	104.869	8.75132	-0.760234	5.44669
	104.869	8.75132	-0.760234	5.44669
	104.869	8.80051	-0.760234	5.44669
	104.869	8.92728	-0.760234	5.44669
	104.869	9.02891	-0.760234	5.44669
	104.869	9.08605	-0.760234	5.44669
	104.869	9.13251	-0.760234	5.44669
	104.847	9.09175	-0.760234	5.44669
	104.767	9.00265	-0.760234	5.44669
	104.664	8.92184	-0.760234	5.44669
	104.614	8.86129	-0.760234	5.44669
	104.624	8.95378	-0.760234	5.44669
	104.646	9.17574	-0.760234	5.44669
	104.651	9.26144	-0.760234	5.44669
	104.645	9.07492	-0.760234	5.44669
	104.641	8.84523	-0.760234	5.44669
	104.641	8.89452	-0.760234	5.44669
	104.643	9.15692	-0.760234	5.44669
	104.643	9.32386	-0.760234	5.44669
	104.643	9.31232	-0.760234	5.44669
	104.643	9.25002	-0.760234	5.44669
	104.643	9.22832	-0.760234	5.44669
	104.621	9.24142	-0.760234	5.44669
	104.563	9.25463	-0.760234	5.44669
	104.517	9.25551	-0.760234	5.44669
	104.513	9.25118	-0.760234	5.44669
	104.55	9.24906	-0.760234	5.4507
	104.592	9.2497	-0.760234	5.46104
	104.579	9.25073	-0.760234	5.46531
	104.533	9.25093	-0.760234	5.45562
	104.492	9.25065	-0.760234	5.4448
	104.443	9.25046	-0.760234	5.44287
	104.406	9.25048	-0.760234	5.44579
	104.404	9.25056	-0.760234	5.44767
	104.415	9.25058	-0.760234	5.44742
	104.421	9.25056	-0.760234	5.44664
	104.419	9.25055	-0.760234	5.44641
	104.416	9.25055	-0.760234	5.44658
	104.416	9.25055	-0.760234	5.44674
	104.416	9.25056	-0.760234	5.44675
	104.417	9.25056	-0.760234	5.44669
	104.417	9.25055	-0.760234	5.44667
	104.417	9.25055	-0.760234	5.44668
	104.417	9.25055	-0.760234	5.44669
	104.417	9.25055	-0.760234	5.44669
	104.394	9.25055	-0.760234	5.44669
	104.315	9.25055	-0.760234	5.44669
	104.211	9.25055	-0.760234	5.44669
	104.161	9.25055	-0.760234	5.44669
	104.172	9.25055	-0.760234	5.44669
	104.193	9.25055	-0.760234	5.44669
	104.198	9.25055	-0.760234	5.44669
	104.193	9.25055	-0.760234	5.44669
	104.189	9.25055	-0.760234	5.44669
	104.189	9.25055	-0.760234	5.44669
	104.19	9.25055	-0.760234	5.44669
	104.191	9.25055	-0.760234	5.44669
	104.191	9.29974	-0.760234	5.44669
	104.19	9.42652	-0.760234	5.44669
	104.19	9.47895	-0.760234	5.44669
	104.19	9.36013	-0.760234	5.44669
	104.19	9.22738	-0.760234	5.44268
	104.19	9.20382	-0.760234	5.43234
	104.19	9.28871	-0.760234	5.42806
	104.19	9.48775	-0.760234	5.43775
	104.19	9.71308	-0.760234	5.44858
	104.19	9.81317	-0.760234	5.4505
	104.168	9.78711	-0.760234	5.44759
	104.111	9.74253	-0.760234	5.44571
	104.065	9.73343	-0.760234	5.44595
	104.039	9.74551	-0.760234	5.44272
	103.995	9.70462	-0.760234	5.43262
	103.956	9.57703	-0.760234	5.42816
	103.951	9.52131	-0.760234	5.43769
	103.961	9.63903	-0.760234	5.44852
	103.968	9.7725	-0.760234	5.45049
	103.967	9.79675	-0.760234	5.44761
	103.964	9.76108	-0.760234	5.44571
	103.963	9.73778	-0.760234	5.44595
	103.964	9.74074	-0.760234	5.44672
	103.964	9.75027	-0.760234	5.44696
	103.964	9.75321	-0.760234	5.44679
	103.964	9.75105	-0.760234	5.44663
	103.964	9.7491	-0.760234	5.44663
	103.964	9.74905	-0.760234	5.45069
	103.964	9.74973	-0.760234	5.46105
	103.964	9.75003	-0.760234	5.46532
	103.964	9.74991	-0.760234	5.45562
	103.964	9.74976	-0.760234	5.44479
	103.964	9.74973	-0.760234	5.44287
	103.964	9.74978	-0.760234	5.44579
	103.964	9.74981	-0.760234	5.44767
	103.964	9.7498	-0.760234	5.44742
	103.964	9.74979	-0.760234	5.44664
	103.964	9.74979	-0.760234	5.44641
	103.942	9.74979	-0.760234	5.44658
	103.884	9.74979	-0.760234	5.44674
	103.861	9.74979	-0.760234	5.44675
	103.892	9.74979	-0.760234	5.44669
	103.872	9.74979	-0.760234	5.44667
	103.78	9.74979	-0.760234	5.44668
	103.714	9.74979	-0.760234	5.44669
	103.714	9.74979	-0.760234	5.44669
	103.736	9.74979	-0.760234	5.44669
	103.746	9.74979	-0.760234	5.44669
	103.742	9.74979	-0.760234	5.44669
	103.737	9.74979	-0.760234	5.44669
	103.736	9.74979	-0.760234	5.44669
	103.737	9.74979	-0.760234	5.44669
	103.716	9.74979	-0.760234	5.44669
	103.658	9.74979	-0.760234	5.44669
	103.612	9.79898	-0.760234	5.44669
	103.586	9.92576	-0.760234	5.44669
	103.565	9.97819	-0.760234	5.44669
	103.583	9.85937	-0.760234	5.44669
	103.602	9.72662	-0.760234	5.44669
	103.558	9.70305	-0.760234	5.44669
	103.505	9.73875	-0.760234	5.44669
	103.493	9.76183	-0.760234	5.44669
	103.506	9.80795	-0.760234	5.44669
	103.516	9.97443	-0.760234	5.44669
	103.515	10.1999	-0.760234	5.44669
	103.511	10.3117	-0.760234	5.44669
	103.488	10.2412	-0.760234	5.44669
	103.431	10.0678	-0.760234	5.44669
	103.386	10.0036	-0.760234	5.44669
	103.36	10.1342	-0.760234	5.44669
	103.316	10.276	-0.760234	5.44669
	103.277	10.2992	-0.760234	5.44669
	103.272	10.2602	-0.760234	5.44669
	103.282	10.2358	-0.760234	5.44669
	103.289	10.2395	-0.760234	5.44669
	103.288	10.2497	-0.760234	5.44669
	103.285	10.2035	-0.760234	5.44669
	103.284	10.0743	-0.760234	5.44669
	103.285	10.0199	-0.760234	5.44669
	103.285	10.1387	-0.760234	5.44669
	103.285	10.2721	-0.760234	5.44669
	103.285	10.296	-0.760234	5.44669
	103.285	10.2602	-0.760234	5.44669
	103.285	10.2369	-0.760234	5.44669
	103.285	10.2892	-0.760234	5.44669
	103.285	10.4255	-0.760234	5.44669
	103.285	10.53	-0.760234	5.44669
	103.285	10.5358	-0.760234	5.44669
	103.285	10.4536	-0.760234	5.44669
	103.285	10.3603	-0.760234	5.44669
	103.263	10.4399	-0.760234	5.44669
	103.205	10.6189	-0.760234	5.44669
	103.182	10.6343	-0.760234	5.44669
	103.236	10.5721	-0.760234	5.44669
	103.273	10.589	-0.760234	5.44669
	103.204	10.5275	-0.760234	5.44669
	103.085	10.3829	-0.760234	5.44669
	103.024	10.4248	-0.760234	5.44669
	103.036	10.654	-0.760234	5.44669
	103.062	10.7605	-0.760234	5.44669
	103.068	10.6293	-0.760234	5.44669
	103.062	10.5215	-0.760234	5.44669
	103.057	10.5699	-0.760234	5.44669
	103.057	10.5866	-0.760234	5.44669
	103.059	10.5699	-0.760234	5.44669
	103.06	10.6542	-0.760234	5.44669
	103.059	10.7601	-0.760234	5.44669
	103.059	10.7847	-0.760234	5.44669
	103.059	10.759	-0.760234	5.44669
	103.059	10.7398	-0.760234	5.44669
	103.059	10.7409	-0.760234	5.44669
	103.059	10.7482	-0.760234	5.44669
	103.059	10.7509	-0.760234	5.44669
	103.059	10.7494	-0.760234	5.44669
	103.059	10.7478	-0.760234	5.44669
	103.059	10.7477	-0.760234	5.44669
	103.059	10.7482	-0.760234	5.44669
	103.059	10.7484	-0.760234	5.44669
	103.059	10.7484	-0.760234	5.44669
	103.037	10.7482	-0.760234	5.44669
	102.979	10.7482	-0.760234	5.44669
	102.955	10.7483	-0.760234	5.44669
	102.987	10.7483	-0.760234	5.44669
	102.967	10.7483	-0.760234	5.44669
	102.874	10.7483	-0.760234	5.44669
	102.809	10.7483	-0.760234	5.44669
	102.831	10.7483	-0.760234	5.44669
	102.911	10.7483	-0.760234	5.44669
	102.944	10.7483	-0.760234	5.44669
	102.886	10.7483	-0.760234	5.44669
	102.821	10.7483	-0.768105	5.44669
	102.81	10.7483	-0.78839	5.44669
	102.827	10.7483	-0.796779	5.44669
	102.839	10.7483	-0.777768	5.44669
	102.837	10.7483	-0.756526	5.44669
	102.832	10.7483	-0.752756	5.44669
	102.831	10.7483	-0.758468	5.44669
	102.832	10.7483	-0.76216	5.44669
	102.833	10.7483	-0.76167	5.44669
	102.833	10.7483	-0.760151	5.44669
	102.833	10.7483	-0.759689	5.44669
	102.832	10.7483	-0.760035	5.44669
	102.833	10.7483	-0.760345	5.44669
	102.81	10.7483	-0.760351	5.44669
	102.731	10.7483	-0.760244	5.44669
	102.649	10.7483	-0.760197	5.44669
	102.657	10.7483	-0.760215	5.44669
	102.691	10.7483	-0.760239	5.44669
	102.659	10.7483	-0.760243	5.44669
	102.604	10.7483	-0.760236	5.44669
	102.587	10.7483	-0.760232	5.44669
	102.6	10.7483	-0.760232	5.44669
	102.61	10.7483	-0.760234	5.44669
	102.61	10.7483	-0.760235	5.44669
	102.607	10.7483	-0.760234	5.44669
	102.605	10.7483	-0.760234	5.44669
	102.606	10.7483	-0.760234	5.44669
	102.606	10.7483	-0.760234	5.44669
	102.607	10.7483	-0.760234	5.44669
	102.606	10.7483	-0.760234	5.44669
	102.606	10.7975	-0.760234	5.44669
	102.606	10.9242	-0.760234	5.44669
	102.606	10.9767	-0.760234	5.44669
	102.606	10.907	-0.760234	5.44669
	102.606	10.9011	-0.760234	5.44669
	102.606	10.9299	-0.760234	5.44669
	102.606	10.896	-0.760234	5.44669
	102.606	10.9131	-0.760234	5.44669
	102.606	10.9881	-0.760234	5.44669
	102.606	11.0223	-0.760234	5.44669
	102.606	11.0113	-0.760234	5.44669
	102.606	10.9948	-0.760234	5.44669
	102.606	10.9426	-0.760234	5.44669
	102.606	10.8697	-0.760234	5.44669
	102.606	10.8978	-0.760234	5.44669
	102.606	10.9419	-0.760234	5.44669
	102.606	10.9022	-0.760234	5.44669
	102.606	10.9606	-0.760234	5.44669
	102.606	11.112	-0.760234	5.44669
	102.606	11.1233	-0.760234	5.4507
	102.606	11.02	-0.760234	5.46104
	102.606	10.915	-0.760234	5.46531
	102.606	10.8494	-0.760234	5.45562
	102.606	10.8992	-0.760234	5.4448
	102.606	10.9497	-0.760234	5.44287
	102.606	10.905	-0.760234	5.44579
	102.606	10.959	-0.760234	5.44767
	102.606	11.1103	-0.760234	5.44742
	102.606	11.0739	-0.760234	5.44664
	102.606	10.8938	-0.760234	5.44641
	102.606	10.8629	-0.760234	5.44658
	102.606	10.9189	-0.760234	5.44674
	102.606	10.905	-0.760234	5.44675
	102.606	10.9208	-0.760234	5.44669
	102.606	10.9389	-0.760234	5.44667
	102.606	10.8927	-0.760234	5.44668
	102.606	10.9085	-0.760234	5.44669
	102.606	10.9873	-0.760234	5.44669
	102.606	11.0727	-0.760234	5.44669
	102.606	11.1389	-0.760234	5.44669
	102.606	11.0471	-0.760234	5.44669
	102.606	10.8235	-0.760234	5.44669
	102.606	10.7368	-0.760234	5.44669
	102.606	10.8743	-0.760234	5.44669
	102.606	10.9777	-0.760234	5.44669
	102.606	10.9252	-0.760234	5.44669
	102.606	10.9083	-0.760234	5.44669
	102.606	10.9265	-0.760234	5.44669
	102.606	10.892	-0.760234	5.44669
	102.606	10.9618	-0.760234	5.44669
	102.606	11.1161	-0.760234	5.44669
	102.606	11.1246	-0.760234	5.44669
	102.606	11.0191	-0.760234	5.44669
	102.606	10.9142	-0.760234	5.44669
	102.606	10.8494	-0.760234	5.44669
	102.606	10.8995	-0.760234	5.44669
	102.606	10.9498	-0.760234	5.44669
	102.606	10.8557	-0.760234	5.44669
	102.606	10.7338	-0.760234	5.44669
	102.606	10.7059	-0.760234	5.44669
	102.606	10.7852	-0.760234	5.44669
	102.606	10.9342	-0.760234	5.44669
	102.606	10.9852	-0.760234	5.44669
	102.606	10.8579	-0.768105	5.44669
	102.606	10.7221	-0.78839	5.44669
	102.606	10.7002	-0.796779	5.44669
	102.606	10.7378	-0.777768	5.44669
	102.606	10.761	-0.756526	5.44669
	102.606	10.7573	-0.752756	5.44669
	102.606	10.7475	-0.758468	5.44669
	102.606	10.7447	-0.76216	5.44669
	102.606	10.7962	-0.76167	5.44669
	102.606	10.925	-0.760151	5.44669
	102.606	11.0266	-0.759689	5.44669
	102.606	11.0339	-0.760035	5.44669
	102.606	10.9532	-0.760345	5.44669
	102.606	10.811	-0.760351	5.44669
	102.606	10.7633	-0.760244	5.44669
	102.606	10.9388	-0.760197	5.44669
	102.606	11.1506	-0.760215	5.44669
	102.606	11.0977	-0.760239	5.44669
	102.606	10.8402	-0.760243	5.44669
	102.606	10.6766	-0.760236	5.44669
	102.606	10.6878	-0.760232	5.44669
	102.606	10.7488	-0.760232	5.44669
	102.606	10.77	-0.760234	5.44669
	102.606	10.7572	-0.760235	5.44669
	102.606	10.7935	-0.760234	5.44669
	102.606	10.9686	-0.760234	5.44669
	102.606	11.2012	-0.760234	5.44669
	102.606	11.2637	-0.760234	5.44669
	102.606	11.0639	-0.760234	5.44669
	102.606	10.7878	-0.760234	5.44669
	102.606	10.6669	-0.760234	5.44669
	102.606	10.7024	-0.760234	5.44669
	102.606	10.7583	-0.760234	5.44669
	102.606	10.7688	-0.760234	5.44669
	102.606	10.7533	-0.760234	5.44669
	102.606	10.7431	-0.760234	5.44669
	102.606	10.7443	-0.760234	5.44669
	102.606	10.7484	-0.760234	5.44669
	102.606	10.7498	-0.760234	5.44669
	102.606	10.7488	-0.760234	5.44669
	102.606	10.748	-0.760234	5.44669
	102.606	10.7971	-0.760234	5.44669
	102.606	10.9242	-0.760234	5.44669
	102.606	10.9768	-0.760234	5.44669
	102.629	10.8579	-0.760234	5.44669
	102.686	10.7251	-0.760234	5.44669
	102.732	10.7015	-0.760234	5.44669
	102.736	10.7372	-0.760234	5.44669
	102.699	10.7603	-0.760234	5.44669
	102.657	10.7572	-0.760234	5.44669
	102.693	10.7477	-0.760234	5.44669
	102.774	10.7449	-0.760234	5.44669
	102.781	10.747	-0.760234	5.44669
	102.753	10.749	-0.760234	5.44669
	102.783	10.749	-0.760234	5.44669
	102.835	10.7483	-0.760234	5.44669
	102.85	10.748	-0.760234	5.44669
	102.839	10.7481	-0.760234	5.44669
	102.829	10.7483	-0.760234	5.44669
	102.829	10.7483	-0.760234	5.44669
	102.832	10.7483	-0.760234	5.44669
	102.834	10.7482	-0.760234	5.44669
	102.833	10.7483	-0.760234	5.44669
	102.832	10.7483	-0.760234	5.44669
	102.832	10.7483	-0.760234	5.44669
	102.833	10.7483	-0.760234	5.44669
	102.833	10.7483	-0.760234	5.44669
	102.833	10.7483	-0.760234	5.44669
	102.855	10.7483	-0.760234	5.44669
	102.935	10.7483	-0.760234	5.44669
	103.016	10.7483	-0.760234	5.44669
	102.986	10.7483	-0.760234	5.44669
	102.894	10.7483	-0.760234	5.44669
	102.903	10.7483	-0.760234	5.44669
	103.012	10.7483	-0.760234	5.44669
	103.088	10.7483	-0.760234	5.44669
	103.087	10.7483	-0.760234	5.44669
	103.06	10.7483	-0.760234	5.44669
	103.049	10.7483	-0.760234	5.44669
	103.055	10.7483	-0.760234	5.44669
	103.06	10.7483	-0.760234	5.44669
	103.061	10.6991	-0.760234	5.44669
	103.059	10.5723	-0.760234	5.44669
	103.058	10.5199	-0.760234	5.44669
	103.058	10.6387	-0.760234	5.44669
	103.059	10.7714	-0.760234	5.44669
	103.059	10.795	-0.760234	5.44669
	103.059	10.7593	-0.760234	5.44669
	103.081	10.687	-0.760234	5.44669
	103.139	10.5141	-0.760234	5.44669
	103.162	10.3444	-0.760234	5.44669
	103.109	10.4137	-0.760234	5.44669
	103.071	10.6631	-0.760234	5.44669
	103.117	10.7683	-0.760234	5.44669
	103.18	10.5801	-0.760234	5.44669
	103.216	10.3428	-0.760234	5.44669
	103.258	10.3895	-0.760234	5.44669
	103.293	10.6043	-0.760234	5.44669
	103.275	10.5969	-0.760234	5.44669
	103.208	10.4063	-0.760234	5.44669
	103.178	10.3606	-0.760234	5.44669
	103.233	10.4143	-0.760234	5.44669
	103.296	10.3554	-0.760234	5.44669
	103.307	10.247	-0.760234	5.44669
	103.29	10.2615	-0.760234	5.44669
	103.28	10.4106	-0.760234	5.44669
	103.281	10.4845	-0.760234	5.44669
	103.285	10.3667	-0.760234	5.44669
	103.287	10.2267	-0.760234	5.44669
	103.286	10.1998	-0.760234	5.44669
	103.285	10.2366	-0.760234	5.44669
	103.285	10.2614	-0.760234	5.44669
	103.285	10.2586	-0.760234	5.44669
	103.285	10.2487	-0.760234	5.44669
	103.285	10.2455	-0.760234	5.44669
	103.285	10.2477	-0.760234	5.44669
	103.285	10.2497	-0.760234	5.44669
	103.285	10.2498	-0.760234	5.44669
	103.285	10.2491	-0.760234	5.44669
	103.285	10.2488	-0.760234	5.44669
	103.285	10.2489	-0.760234	5.44669
	103.285	10.2491	-0.760234	5.44669
	103.285	10.2491	-0.760234	5.44669
	103.285	10.249	-0.760234	5.44669
	103.285	10.249	-0.760234	5.44268
	103.285	10.249	-0.760234	5.43234
	103.307	10.249	-0.760234	5.42806
	103.365	10.249	-0.760234	5.43775
	103.389	10.249	-0.760234	5.44858
	103.335	10.249	-0.760234	5.4505
	103.297	10.249	-0.760234	5.44759
	103.366	10.249	-0.760234	5.44571
	103.486	10.249	-0.760234	5.44595
	103.546	10.249	-0.760234	5.44673
	103.534	10.1998	-0.760234	5.44696
	103.509	10.0731	-0.760234	5.44679
	103.502	10.0206	-0.760234	5.44663
	103.509	10.0903	-0.760234	5.44663
	103.514	10.047	-0.760234	5.44668
	103.536	9.84221	-0.760234	5.44671
	103.591	9.69693	-0.760234	5.4467
	103.614	9.69703	-0.760234	5.44668
	103.561	9.79602	-0.760234	5.44668
	103.501	9.94333	-0.760234	5.44669
	103.49	9.98661	-0.760234	5.44669
	103.529	9.85665	-0.760234	5.44669
	103.619	9.72249	-0.760234	5.44669
	103.721	9.70229	-0.760234	5.44669
	103.766	9.7399	-0.760234	5.44669
	103.755	9.76258	-0.760234	5.44669
	103.734	9.75867	-0.760234	5.44669
	103.73	9.74896	-0.760234	5.44669
	103.736	9.74629	-0.760234	5.44669
	103.74	9.74862	-0.760234	5.44669
	103.739	9.75054	-0.760234	5.44669
	103.738	9.75052	-0.760234	5.44669
	103.737	9.74983	-0.760234	5.44669
	103.738	9.74955	-0.760234	5.44669
	103.76	9.74967	-0.760234	5.44268
	103.84	9.74983	-0.760234	5.43234
	103.943	9.74985	-0.760234	5.42806
	103.993	9.7498	-0.760234	5.43775
	103.982	9.74977	-0.760234	5.44858
	103.961	9.74978	-0.760234	5.4505
	103.956	9.74979	-0.760234	5.44759
	103.962	9.7498	-0.760234	5.44571
	103.966	9.74979	-0.760234	5.44595
	103.966	9.74979	-0.760234	5.44673
	103.964	9.74979	-0.760234	5.44696
	103.964	9.74979	-0.760234	5.44679
	103.964	9.74979	-0.760234	5.44663
	103.964	9.74979	-0.760234	5.44663
	103.964	9.74979	-0.760234	5.44668
	103.964	9.74979	-0.760234	5.44671
	103.964	9.7006	-0.760234	5.4467
	103.986	9.57382	-0.760234	5.44668
	104.044	9.52139	-0.760234	5.44668
	104.09	9.59102	-0.760234	5.44669
	104.116	9.54781	-0.760234	5.44669
	104.159	9.39217	-0.760234	5.44669
	104.198	9.37366	-0.760234	5.44669
	104.204	9.47538	-0.760234	5.44669
	104.193	9.53314	-0.760234	5.44669
	104.187	9.47335	-0.760234	5.44669
	104.188	9.32182	-0.760234	5.44669
	104.191	9.21363	-0.760234	5.44669
	104.191	9.21172	-0.760234	5.44669
	104.191	9.24773	-0.760234	5.44669
	104.212	9.26322	-0.760234	5.44669
	104.292	9.25687	-0.760234	5.44669
	104.396	9.2487	-0.760234	5.44669
	104.446	9.24753	-0.760234	5.44669
	104.435	9.24995	-0.760234	5.44669
	104.414	9.25137	-0.760234	5.44669
	104.409	9.25111	-0.760234	5.44669
	104.414	9.2505	-0.760234	5.44669
	104.418	9.25033	-0.760234	5.44669
	104.418	9.25048	-0.760234	5.44669
	104.417	9.2506	-0.760234	5.44669
	104.416	9.2506	-0.760234	5.44669
	104.416	9.25056	-0.760234	5.44669
	104.439	9.25054	-0.760234	5.44669
	104.497	9.25055	-0.760234	5.44669
	104.542	9.25056	-0.760234	5.44669
	104.568	9.25056	-0.760234	5.44669
	104.612	9.25056	-0.760234	5.4507
	104.651	9.25055	-0.760234	5.46104
	104.656	9.25055	-0.760234	5.46531
	104.646	9.25055	-0.760234	5.45562
	104.639	9.25056	-0.760234	5.4448
	104.64	9.20136	-0.760234	5.44287
	104.643	9.07459	-0.760234	5.44579
	104.644	9.02216	-0.760234	5.44767
	104.666	9.14097	-0.760234	5.44742
	104.722	9.22454	-0.760234	5.44664
	104.769	9.12133	-0.760234	5.44641
	104.772	9.03319	-0.768105	5.44658
	104.736	9.07975	-0.78839	5.44674
	104.694	9.0396	-0.796779	5.44675
	104.729	8.84426	-0.777768	5.44669
	104.833	8.70186	-0.756526	5.44667
	104.897	8.6998	-0.752756	5.44668
	104.893	8.74767	-0.758468	5.44669
	104.869	8.76816	-0.76216	5.44669
	104.861	8.75968	-0.76167	5.44669
	104.866	8.74883	-0.760151	5.44669
	104.871	8.74731	-0.759689	5.44669
	104.871	8.75052	-0.760035	5.44669
	104.869	8.75241	-0.760345	5.44669
	104.869	8.75206	-0.760351	5.44669
	104.869	8.75124	-0.760244	5.44669
	104.869	8.75102	-0.760197	5.44669
	104.869	8.75122	-0.760215	5.44669
	104.869	8.75138	-0.760239	5.44669
	104.869	8.75138	-0.760243	5.44669
	104.869	8.75132	-0.760236	5.44669
	104.869	8.7513	-0.760232	5.44669
	104.869	8.75131	-0.760232	5.44669
	104.869	8.75132	-0.760234	5.44669
	104.869	8.75132	-0.760235	5.44669
	104.892	8.75132	-0.760234	5.44669
	104.949	8.75132	-0.760234	5.44669
	104.995	8.75132	-0.760234	5.44669
	105.021	8.75132	-0.760234	5.44669
	105.064	8.75132	-0.760234	5.44669
	105.103	8.75132	-0.760234	5.44669
	105.109	8.75132	-0.760234	5.44669
	105.098	8.75132	-0.760234	5.44669
	105.092	8.75132	-0.760234	5.44669
	105.093	8.75132	-0.760234	5.44669
	105.096	8.75132	-0.760234	5.44669
	105.097	8.70213	-0.760234	5.44669
	105.118	8.52616	-0.760234	5.44669
	105.175	8.29777	-0.760234	5.44669
	105.221	8.23738	-0.760234	5.44669
	105.225	8.38733	-0.760234	5.44669
	105.211	8.4865	-0.760234	5.44669
	105.204	8.37871	-0.760234	5.44669
	105.206	8.23392	-0.760234	5.44669
	105.231	8.20138	-0.760234	5.44669
	105.29	8.23761	-0.760234	5.44669
	105.335	8.26409	-0.760234	5.44669
	105.338	8.26226	-0.760234	5.44669
	105.324	8.25208	-0.760234	5.44669
	105.317	8.24846	-0.760234	5.44669
	105.319	8.25057	-0.760234	5.44669
	105.322	8.25273	-0.760234	5.44669
	105.323	8.25289	-0.760234	5.44669
	105.322	8.25219	-0.760234	5.4507
	105.321	8.25184	-0.760234	5.46104
	105.322	8.25194	-0.760234	5.46531
	105.322	8.25211	-0.760234	5.45562
	105.322	8.25214	-0.760234	5.4448
	105.344	8.2521	-0.760234	5.44287
	105.402	8.25207	-0.760234	5.44579
	105.448	8.25207	-0.760234	5.44767
	105.474	8.25208	-0.760234	5.44742
	105.517	8.25209	-0.760234	5.44664
	105.556	8.25208	-0.760234	5.44641
	105.562	8.25208	-0.760234	5.44658
	105.551	8.25208	-0.760234	5.44674
	105.544	8.25208	-0.760234	5.44675
	105.546	8.25208	-0.760234	5.44669
	105.548	8.25208	-0.760234	5.44667
	105.549	8.25208	-0.760234	5.44668
	105.548	8.25208	-0.760234	5.44669
	105.548	8.25208	-0.760234	5.44669
	105.548	8.25208	-0.760234	5.44669
	105.548	8.25208	-0.760234	5.44669
	105.548	8.25208	-0.760234	5.44669
	105.548	8.25208	-0.760234	5.44669
	105.548	8.25208	-0.760234	5.44669
	105.548	8.20289	-0.760234	5.44669
	105.548	8.02693	-0.760234	5.44669
	105.548	7.84772	-0.760234	5.44669
	105.548	7.86491	-0.760234	5.44669
	105.57	7.94052	-0.760234	5.44669
	105.628	7.86844	-0.760234	5.44669
	105.652	7.79591	-0.760234	5.44669
	105.62	7.88709	-0.760234	5.44669
	105.64	8.01544	-0.760234	5.44669
	105.732	8.09618	-0.760234	5.44669
	105.798	8.14297	-0.760234	5.44669
	105.798	8.04477	-0.760234	5.44669
	105.776	7.87452	-0.760234	5.44669
	105.766	7.86948	-0.760234	5.44669
	105.771	7.93286	-0.760234	5.44669
	105.776	7.8636	-0.760234	5.44669
	105.776	7.74742	-0.760234	5.44669
	105.775	7.71313	-0.760234	5.44669
	105.774	7.73845	-0.760234	5.44669
	105.774	7.81017	-0.760234	5.44669
	105.774	7.93734	-0.760234	5.44669
	105.775	7.98193	-0.760234	5.44669
	105.774	7.85968	-0.760234	5.44669
	105.774	7.72828	-0.760234	5.44669
	105.774	7.7065	-0.760234	5.44669
	105.774	7.74247	-0.760234	5.44669
	105.797	7.76502	-0.760234	5.44669
	105.876	7.76164	-0.760234	5.44669
	105.958	7.7522	-0.760234	5.44669
	105.95	7.74945	-0.760234	5.44669
	105.893	7.75165	-0.760234	5.44669
	105.869	7.75355	-0.760234	5.44669
	105.9	7.75357	-0.760234	5.44669
	105.97	7.7529	-0.760234	5.44669
	106.018	7.75261	-0.760234	5.44669
	106.018	7.75273	-0.760234	5.44669
	106.002	7.75288	-0.760234	5.44669
	105.995	7.7529	-0.760234	5.44669
	105.998	7.75286	-0.760234	5.44669
	106.002	7.75283	-0.760234	5.44669
	106.002	7.75284	-0.760234	5.44669
	106.001	7.75285	-0.760234	5.44669
	106	7.75285	-0.760234	5.44669
	106	7.75285	-0.760234	5.44669
	106.023	7.75285	-0.760234	5.44669
	106.103	7.75285	-0.760234	5.44669
	106.184	7.75285	-0.760234	5.44669
	106.176	7.75285	-0.760234	5.44669
	106.142	7.70366	-0.760234	5.44669
	106.175	7.57688	-0.760234	5.44268
	106.23	7.52445	-0.760234	5.43234
	106.246	7.64327	-0.760234	5.42806
	106.234	7.77602	-0.760234	5.43775
	106.223	7.79959	-0.760234	5.44858
	106.223	7.76388	-0.760234	5.4505
	106.227	7.74081	-0.760234	5.44759
	106.228	7.74387	-0.760234	5.44571
	106.228	7.75337	-0.760234	5.44595
	106.227	7.70706	-0.760234	5.44673
	106.227	7.52893	-0.760234	5.44696
	106.227	7.34779	-0.760234	5.44679
	106.249	7.36495	-0.760234	5.44663
	106.329	7.44123	-0.760234	5.44663
	106.433	7.36944	-0.760234	5.44668
	106.482	7.2968	-0.760234	5.44671
	106.472	7.43701	-0.760234	5.4467
	106.451	7.64292	-0.760234	5.44668
	106.446	7.60018	-0.760234	5.44668
	106.451	7.34897	-0.760234	5.44669
	106.477	7.1844	-0.760234	5.44669
	106.535	7.19295	-0.760234	5.44669
	106.579	7.25315	-0.760234	5.44669
	106.604	7.27504	-0.760234	5.44669
	106.648	7.26276	-0.760234	5.44669
	106.687	7.24983	-0.760234	5.44669
	106.693	7.24878	-0.760234	5.44669
	106.682	7.25293	-0.760234	5.44669
	106.676	7.25504	-0.760234	5.44669
	106.677	7.25445	-0.760234	5.44669
	106.68	7.25345	-0.760234	5.44669
	106.681	7.25324	-0.760234	5.44669
	106.68	7.25351	-0.760234	5.44669
	106.679	7.2537	-0.760234	5.44669
	106.679	7.25368	-0.760234	5.44669
	106.68	7.25361	-0.760234	5.44669
	106.68	7.25358	-0.760234	5.44669
	106.68	7.2536	-0.760234	5.44669
	106.68	7.25361	-0.760234	5.44669
	106.68	7.25362	-0.760234	5.44669
	106.702	7.25361	-0.760234	5.44669
	106.782	7.25361	-0.760234	5.44669
	106.885	7.25361	-0.760234	5.44669
	106.935	7.25361	-0.760234	5.44669
	106.924	7.25361	-0.760234	5.44669
	106.903	7.25361	-0.760234	5.44669
	106.898	7.25361	-0.760234	5.4507
	106.904	7.20442	-0.760234	5.46104
	106.908	7.07765	-0.760234	5.46531
	106.907	7.02521	-0.760234	5.45562
	106.906	7.09484	-0.760234	5.4448
	106.905	7.05163	-0.760234	5.44287
	106.906	6.8468	-0.760234	5.44579
	106.906	6.70151	-0.760234	5.44767
	106.906	6.70161	-0.760234	5.44742
	106.906	6.75142	-0.760234	5.44664
	106.906	6.77195	-0.760234	5.44641
	106.906	6.76279	-0.760234	5.44658
	106.928	6.75166	-0.760234	5.44674
	106.986	6.75024	-0.760234	5.44675
	107.032	6.75361	-0.760234	5.44669
	107.058	6.75552	-0.760234	5.44667
	107.101	6.75513	-0.760234	5.44668
	107.14	6.75428	-0.760234	5.44669
	107.146	6.75407	-0.760234	5.44669
	107.135	6.75428	-0.760234	5.44669
	107.128	6.75444	-0.760234	5.44669
	107.13	6.75444	-0.760234	5.44669
	107.132	6.75438	-0.760234	5.44669
	107.133	6.75435	-0.760234	5.44669
	107.155	6.75436	-0.760234	5.44669
	107.234	6.75438	-0.760234	5.44669
	107.315	6.75438	-0.760234	5.44669
	107.285	6.75437	-0.760234	5.44669
	107.194	6.75437	-0.760234	5.44669
	107.18	6.75437	-0.760234	5.44669
	107.232	6.75437	-0.760234	5.44669
	107.284	6.75437	-0.760234	5.44669
	107.337	6.75437	-0.760234	5.44669
	107.37	6.75437	-0.760234	5.44669
	107.37	6.75437	-0.760234	5.44669
	107.359	6.75437	-0.760234	5.44669
	107.355	6.75437	-0.760234	5.44669
	107.357	6.70518	-0.760234	5.44669
	107.359	6.57841	-0.760234	5.44669
	107.359	6.52598	-0.760234	5.44669
	107.359	6.6448	-0.760234	5.44669
	107.358	6.72836	-0.760234	5.44669
	107.358	6.62515	-0.760234	5.44669
	107.358	6.53701	-0.760234	5.44669
	107.358	6.63276	-0.760234	5.44669
	107.358	6.76858	-0.760234	5.44669
	107.358	6.80163	-0.760234	5.44669
	107.381	6.76882	-0.760234	5.44669
	107.438	6.69439	-0.760234	5.44669
	107.484	6.51956	-0.760234	5.44669
	107.51	6.3498	-0.760234	5.44669
	107.553	6.41974	-0.760234	5.44669
	107.592	6.62026	-0.760234	5.44669
	107.598	6.59856	-0.760234	5.44669
	107.587	6.35783	-0.760234	5.44669
	107.581	6.19012	-0.760234	5.44669
	107.582	6.19363	-0.760234	5.44669
	107.585	6.30203	-0.760234	5.44669
	107.586	6.45206	-0.760234	5.44669
	107.585	6.49314	-0.760234	5.44669
	107.584	6.36129	-0.760234	5.44669
	107.585	6.22712	-0.760234	5.44669
	107.585	6.20759	-0.760234	5.44669
	107.585	6.24549	-0.760234	5.44669
	107.585	6.26805	-0.760234	5.44669
	107.585	6.26398	-0.760234	5.44669
	107.585	6.25426	-0.760234	5.44669
	107.585	6.25163	-0.760234	5.44669
	107.585	6.25398	-0.760234	5.44669
	107.585	6.2559	-0.760234	5.44669
	107.585	6.25587	-0.760234	5.44669
	107.585	6.25517	-0.760234	5.44669
	107.585	6.25489	-0.760234	5.44669
	107.585	6.25502	-0.760234	5.44669
	107.585	6.25518	-0.760234	5.44669
	107.585	6.2552	-0.760234	5.44669
	107.585	6.25515	-0.760234	5.44669
	107.585	6.25512	-0.760234	5.44669
	107.607	6.25513	-0.760234	5.44669
	107.664	6.25514	-0.760234	5.44669
	107.688	6.25514	-0.760234	5.44669
	107.657	6.25514	-0.760234	5.44669
	107.654	6.20595	-0.760234	5.44669
	107.667	6.07917	-0.760234	5.44669
	107.652	6.02674	-0.760234	5.44669
	107.659	6.14556	-0.760234	5.44669
	107.693	6.22912	-0.760234	5.44669
	107.731	6.12591	-0.760234	5.44669
	107.761	6.03778	-0.760234	5.44669
	107.743	6.08433	-0.760234	5.44669
	107.721	6.04418	-0.760234	5.44669
	107.763	5.84884	-0.760234	5.44669
	107.817	5.70645	-0.760234	5.44669
	107.83	5.75357	-0.760234	5.44669
	107.817	5.97741	-0.760234	5.44669
	107.807	6.2263	-0.760234	5.44669
	107.807	6.3274	-0.760234	5.44669
	107.811	6.29338	-0.760234	5.44669
	107.812	6.24511	-0.760234	5.44669
	107.812	6.1881	-0.760234	5.44669
	107.811	6.02606	-0.760234	5.44669
	107.811	5.80629	-0.760234	5.44669
	107.811	5.69537	-0.760234	5.44669
	107.811	5.71492	-0.760234	5.44669
	107.833	5.76061	-0.760234	5.44669
	107.913	5.7725	-0.760234	5.44669
	108.017	5.76119	-0.760234	5.44669
	108.066	5.75222	-0.760234	5.44669
	108.056	5.75248	-0.760234	5.44669
	108.035	5.75578	-0.760234	5.44669
	108.03	5.75707	-0.760234	5.44669
	108.035	5.75643	-0.760234	5.44669
	108.039	5.75571	-0.760234	5.44669
	108.039	5.75563	-0.760234	5.44669
	108.037	5.75586	-0.760234	5.44669
	108.037	5.75598	-0.760234	5.44669
	108.059	5.75595	-0.760234	5.44669
	108.139	5.75589	-0.760234	5.44669
	108.243	5.75588	-0.760234	5.44669
	108.293	5.7559	-0.760234	5.44669
	108.282	5.75591	-0.760234	5.44669
	108.261	5.75591	-0.760234	5.44669
	108.256	5.7559	-0.760234	5.44669
	108.261	5.7559	-0.760234	5.44669
	108.265	5.7559	-0.760234	5.44669
	108.265	5.7559	-0.760234	5.44669
	108.264	5.7559	-0.760234	5.44669
	108.263	5.7559	-0.760234	5.44669
	108.263	5.7559	-0.760234	5.44669
	108.264	5.7559	-0.768105	5.44669
	108.264	5.7559	-0.78839	5.44669
	108.264	5.7559	-0.796779	5.44669
	108.286	5.7559	-0.777768	5.44669
	108.366	5.7559	-0.756526	5.44669
	108.469	5.70671	-0.752756	5.44669
	108.519	5.57994	-0.758468	5.44669
	108.508	5.47832	-0.76216	5.44669
	108.487	5.47036	-0.76167	5.44669
	108.482	5.50149	-0.760151	5.44669
	108.488	5.5171	-0.759689	5.44669
	108.492	5.56172	-0.760035	5.44669
	108.491	5.63183	-0.760345	5.44669
	108.49	5.60518	-0.760351	5.44669
	108.489	5.51353	-0.760244	5.44669
	108.49	5.42664	-0.760197	5.44669
	108.49	5.31525	-0.760215	5.44669
	108.49	5.23325	-0.760239	5.44669
	108.49	5.22801	-0.760243	5.44669
	108.49	5.30249	-0.760236	5.44669
	108.49	5.44146	-0.760232	5.44669
	108.512	5.48996	-0.760232	5.44669
	108.592	5.36516	-0.760234	5.44669
	108.673	5.2313	-0.760235	5.44669
	108.643	5.20939	-0.760234	5.44669
	108.529	5.24619	-0.760234	5.44669
	108.458	5.26913	-0.760234	5.44669
	108.486	5.26562	-0.760234	5.44669
	108.592	5.25599	-0.760234	5.44669
	108.705	5.2532	-0.760234	5.44669
	108.749	5.25546	-0.760234	5.44669
	108.733	5.25739	-0.760234	5.44669
	108.711	5.2574	-0.760234	5.44669
	108.708	5.25672	-0.760234	5.44669
	108.715	5.25643	-0.760234	5.44669
	108.718	5.25655	-0.760234	5.44669
	108.718	5.2567	-0.760234	5.44669
	108.716	5.25672	-0.760234	5.44669
	108.716	5.25668	-0.760234	5.44669
	108.716	5.25665	-0.760234	5.44669
	108.739	5.25666	-0.760234	5.44669
	108.818	5.25667	-0.760234	5.44669
	108.922	5.25667	-0.760234	5.44669
	108.971	5.25667	-0.760234	5.44669
	108.961	5.25667	-0.760234	5.44669
	108.94	5.25667	-0.768105	5.44669
	108.935	5.20748	-0.78839	5.44669
	108.94	5.0807	-0.796779	5.44669
	108.944	5.02827	-0.777768	5.44669
	108.944	5.14709	-0.756526	5.44669
	108.942	5.27984	-0.752756	5.44669
	108.942	5.25422	-0.758468	5.44669
	108.942	5.09174	-0.76216	5.44669
	108.943	5.01623	-0.76167	5.44669
	108.943	5.08892	-0.760151	5.44669
	108.965	5.0552	-0.759689	5.44669
	109.044	4.90245	-0.760035	5.44669
	109.126	4.88178	-0.760345	5.44669
	109.118	4.93238	-0.760351	5.44669
	109.084	4.86332	-0.760244	5.44669
	109.116	4.75177	-0.760197	5.44669
	109.172	4.71935	-0.760215	5.44669
	109.188	4.7438	-0.760239	5.44669
	109.176	4.76531	-0.760243	5.44669
	109.165	4.81477	-0.760236	5.44669
	109.165	4.93401	-0.760232	5.44669
	109.168	4.98319	-0.760232	5.44669
	109.17	4.86569	-0.760234	5.44669
	109.169	4.73464	-0.760235	5.44669
	109.169	4.71132	-0.760234	5.44669
	109.168	4.74652	-0.760234	5.44669
	109.169	4.7693	-0.760234	5.44669
	109.169	4.76629	-0.760234	5.44669
	109.169	4.75692	-0.760234	5.44669
	109.169	4.75407	-0.760234	5.44669
	109.169	4.7562	-0.760234	5.44669
	109.191	4.75811	-0.760234	5.44669
	109.249	4.75815	-0.760234	5.44669
	109.272	4.75749	-0.760234	5.44669
	109.241	4.7572	-0.760234	5.44669
	109.26	4.75731	-0.760234	5.44669
	109.353	4.70827	-0.760234	5.44669
	109.419	4.58152	-0.760234	5.44669
	109.419	4.52904	-0.760234	5.44669
	109.396	4.64784	-0.760234	5.44669
	109.387	4.7314	-0.760234	5.44669
	109.391	4.62821	-0.760234	5.44669
	109.396	4.54007	-0.760234	5.44669
	109.397	4.63581	-0.760234	5.44669
	109.395	4.72244	-0.760234	5.44669
	109.395	4.57953	-0.760234	5.44669
	109.395	4.36751	-0.760234	5.44669
	109.395	4.35947	-0.760234	5.44669
	109.395	4.4854	-0.760234	5.44669
	109.395	4.59874	-0.760234	5.44669
	109.395	4.65978	-0.760234	5.44669
	109.395	4.55592	-0.760234	5.44669
	109.417	4.32903	-0.760234	5.44669
	109.475	4.19612	-0.760234	5.44669
	109.499	4.20924	-0.760234	5.44669
	109.445	4.3093	-0.760234	5.44669
	109.385	4.50161	-0.760234	5.44669
	109.374	4.66953	-0.760234	5.44669
	109.412	4.59261	-0.760234	5.44669
	109.503	4.38982	-0.760234	5.44669
	109.605	4.36385	-0.760234	5.44669
	109.628	4.43006	-0.760234	5.44669
	109.558	4.36944	-0.760234	5.44669
	109.515	4.25587	-0.760234	5.44669
	109.564	4.2196	-0.760234	5.44669
	109.63	4.24316	-0.760234	5.44669
	109.644	4.26566	-0.760234	5.44669
	109.628	4.26667	-0.760234	5.44669
	109.616	4.25909	-0.760234	5.44669
	109.617	4.25556	-0.760234	5.44669
	109.621	4.25677	-0.760234	5.44669
	109.623	4.25854	-0.760234	5.44669
	109.644	4.25884	-0.760234	5.44669
	109.723	4.25835	-0.760234	5.44669
	109.827	4.25803	-0.760234	5.44669
	109.877	4.25807	-0.760234	5.44669
	109.866	4.2582	-0.760234	5.44669
	109.845	4.25824	-0.760234	5.44669
	109.84	4.25821	-0.760234	5.44669
	109.845	4.25819	-0.760234	5.44669
	109.849	4.20899	-0.760234	5.44669
	109.849	4.03304	-0.760234	5.44669
	109.848	3.80464	-0.760234	5.44669
	109.847	3.69506	-0.760234	5.44669
	109.847	3.76743	-0.760234	5.44669
	109.848	3.94094	-0.760234	5.44669
	109.848	4.0536	-0.760234	5.44669
	109.848	4.09871	-0.760234	5.44669
	109.87	4.13619	-0.760234	5.44669
	109.927	4.04676	-0.760234	5.44669
	109.973	3.8343	-0.760234	5.44669
	109.999	3.75148	-0.760234	5.44669
	110.043	3.88664	-0.760234	5.44669
	110.082	4.03682	-0.760234	5.44669
	110.065	4.06184	-0.760234	5.44669
	109.997	3.97135	-0.760234	5.44669
	109.967	3.81865	-0.760234	5.44669
	110.022	3.72088	-0.760234	5.44669
	110.085	3.72376	-0.760234	5.44669
	110.118	3.75806	-0.760234	5.44669
	110.159	3.77114	-0.760234	5.44669
	110.172	3.76439	-0.760234	5.44669
	110.119	3.7569	-0.760234	5.44669
	110.064	3.75617	-0.760234	5.44669
	110.054	3.75852	-0.760234	5.44669
	110.092	3.75977	-0.760234	5.44669
	110.181	3.75945	-0.760234	5.44669
	110.261	3.75888	-0.760234	5.44669
	110.227	3.75875	-0.760234	5.44669
	110.134	3.7589	-0.760234	5.44669
	110.144	3.75901	-0.760234	5.44669
	110.254	3.759	-0.760234	5.44669
	110.33	3.75896	-0.760234	5.44669
	110.328	3.75894	-0.760234	5.44669
	110.301	3.75895	-0.760234	5.44669
	110.291	3.75896	-0.760234	5.44669
	110.296	3.75896	-0.760234	5.44669
	110.302	3.75896	-0.760234	5.44669
	110.302	3.75896	-0.760234	5.44669
	110.301	3.75896	-0.760234	5.44669
	110.3	3.75896	-0.760234	5.44669
	110.3	3.75896	-0.760234	5.44669
	110.3	3.75896	-0.760234	5.44669
	110.3	3.75896	-0.760234	5.44669
	110.3	3.75896	-0.760234	5.44669
	110.322	3.75896	-0.760234	5.44669
	110.38	3.75896	-0.760234	5.44669
	110.426	3.75896	-0.760234	5.44669
	110.452	3.75896	-0.760234	5.44669
	110.495	3.75896	-0.760234	5.44669
	110.534	3.75896	-0.760234	5.44669
	110.54	3.75896	-0.760234	5.44669
	110.529	3.75896	-0.760234	5.44669
	110.523	3.70977	-0.760234	5.44669
	110.524	3.58299	-0.760234	5.44669
	110.527	3.48137	-0.760234	5.44669
	110.527	3.47341	-0.760234	5.44669
	110.527	3.50455	-0.760234	5.44669
	110.526	3.52015	-0.760234	5.44669
	110.526	3.51558	-0.760234	5.44669
	110.526	3.50811	-0.760234	5.44669
	110.527	3.50661	-0.760234	5.44669
	110.549	3.45944	-0.760234	5.44669
	110.629	3.33405	-0.760234	5.44669
	110.732	3.23229	-0.760234	5.44669
	110.782	3.22378	-0.760234	5.44669
	110.771	3.25473	-0.760234	5.44669
	110.75	3.27046	-0.760234	5.44669
	110.745	3.266	-0.760234	5.44669
	110.751	3.25854	-0.760234	5.44669
	110.755	3.25699	-0.760234	5.44669
	110.754	3.259	-0.760234	5.44669
	110.753	3.26039	-0.760234	5.44669
	110.752	3.26026	-0.760234	5.44669
	110.753	3.25971	-0.760234	5.44669
	110.753	3.25953	-0.760234	5.44669
	110.753	3.25964	-0.760234	5.44669
	110.753	3.25976	-0.760234	5.44669
	110.753	3.25977	-0.760234	5.44669
	110.753	3.25973	-0.760234	5.44669
	110.775	3.25971	-0.760234	5.44669
	110.833	3.25972	-0.760234	5.44669
	110.856	3.25972	-0.760234	5.44669
	110.825	3.25973	-0.760234	5.44669
	110.844	3.25972	-0.760234	5.44669
	110.937	3.21053	-0.760234	5.44669
	111.003	3.08376	-0.760234	5.44669
	111.003	3.03132	-0.760234	5.44669
	110.98	3.15014	-0.760234	5.44669
	110.971	3.2829	-0.760234	5.44669
	110.975	3.30646	-0.760234	5.44669
	110.98	3.27076	-0.760234	5.44669
	110.981	3.24768	-0.760234	5.44669
	110.979	3.25075	-0.760234	5.44669
	110.979	3.26024	-0.760234	5.44669
	110.979	3.26313	-0.760234	5.44669
	110.979	3.26097	-0.760234	5.44669
	110.979	3.25903	-0.760234	5.44669
	110.979	3.25899	-0.760234	5.44669
	110.979	3.25966	-0.760234	5.44669
	110.979	3.25996	-0.760234	5.44669
	110.979	3.21065	-0.760234	5.44669
	111.001	3.08372	-0.760234	5.44669
	111.081	3.03127	-0.760234	5.44669
	111.185	3.10094	-0.760234	5.44669
	111.234	3.05776	-0.760234	5.44669
	111.224	2.90211	-0.760234	5.44669
	111.203	2.88359	-0.760234	5.44669
	111.198	2.98531	-0.760234	5.44669
	111.203	3.09226	-0.760234	5.44669
	111.207	3.15925	-0.760234	5.44669
	111.207	3.06015	-0.760234	5.44669
	111.205	2.83314	-0.760234	5.44669
	111.205	2.69848	-0.760234	5.44669
	111.205	2.76011	-0.760234	5.44669
	111.205	2.93808	-0.760234	5.44669
	111.205	3.00724	-0.760234	5.44669
	111.205	2.87718	-0.760234	5.44669
	111.205	2.73377	-0.760234	5.44669
	111.205	2.70973	-0.760234	5.44669
	111.205	2.74903	-0.760234	5.44669
	111.205	2.77378	-0.760234	5.44669
	111.205	2.77013	-0.760234	5.44669
	111.205	2.75981	-0.760234	5.44669
	111.205	2.75677	-0.760234	5.44669
	111.205	2.75917	-0.760234	5.44669
	111.228	2.76126	-0.760234	5.44669
	111.307	2.81047	-0.760234	5.44669
	111.411	2.93651	-0.760234	5.44669
	111.461	2.98863	-0.760234	5.44669
	111.45	2.86994	-0.760234	5.44669
	111.429	2.73735	-0.760234	5.44669
	111.424	2.71381	-0.760234	5.44669
	111.429	2.74946	-0.760234	5.44268
	111.433	2.77251	-0.760234	5.43234
	111.433	2.76945	-0.760234	5.42806
	111.432	2.75997	-0.760234	5.43775
	111.431	2.75709	-0.760234	5.44858
	111.431	2.75925	-0.760234	5.4505
	111.454	2.76118	-0.760234	5.44759
	111.512	2.76122	-0.760234	5.44571
	111.557	2.76055	-0.760234	5.44595
	111.583	2.76025	-0.760234	5.44673
	111.627	2.71118	-0.760234	5.44696
	111.666	2.58455	-0.760234	5.44679
	111.671	2.48296	-0.760234	5.44663
	111.661	2.47495	-0.760234	5.44663
	111.654	2.50606	-0.760234	5.44668
	111.655	2.52167	-0.760234	5.44671
	111.658	2.5663	-0.760234	5.4467
	111.659	2.63642	-0.760234	5.44668
	111.658	2.56057	-0.760234	5.44668
	111.68	2.34215	-0.760234	5.44669
	111.737	2.20282	-0.760234	5.44669
	111.784	2.25944	-0.760234	5.44669
	111.787	2.48617	-0.760234	5.44669
	111.751	2.6837	-0.760234	5.44669
	111.686	2.6069	-0.760234	5.44669
	111.665	2.34444	-0.760234	5.44669
	111.744	2.18727	-0.760234	5.44669
	111.863	2.20291	-0.760234	5.44669
	111.918	2.26347	-0.760234	5.44669
	111.905	2.28297	-0.760234	5.44669
	111.881	2.26957	-0.760234	5.44669
	111.875	2.25702	-0.760234	5.44669
	111.882	2.25652	-0.760234	5.44669
	111.886	2.26078	-0.760234	5.44669
	111.886	2.26273	-0.760234	5.44669
	111.884	2.26204	-0.760234	5.44669
	111.906	2.26105	-0.760234	5.44669
	111.964	2.2117	-0.760234	5.44669
	111.988	2.0852	-0.760234	5.44669
	111.956	2.03295	-0.760234	5.44669
	111.976	2.15174	-0.760234	5.44669
	112.069	2.28442	-0.760234	5.44669
	112.134	2.30796	-0.760234	5.44669
	112.134	2.27228	-0.760234	5.44669
	112.112	2.24922	-0.760234	5.44669
	112.103	2.25228	-0.760234	5.44669
	112.107	2.21258	-0.760234	5.44669
	112.112	2.08869	-0.760234	5.44669
	112.112	2.0341	-0.760234	5.44669
	112.111	2.15098	-0.760234	5.44669
	112.11	2.2345	-0.760234	5.44669
	112.11	2.08277	-0.760234	5.44669
	112.111	1.86816	-0.760234	5.44669
	112.111	1.86216	-0.760234	5.44669
	112.111	1.94068	-0.760234	5.44669
	112.11	1.92727	-0.760234	5.44669
	112.111	1.93525	-0.760234	5.44669
	112.111	1.94994	-0.760234	5.44669
	112.111	1.85592	-0.760234	5.44669
	112.111	1.74671	-0.760234	5.44669
	112.111	1.72415	-0.760234	5.44669
	112.111	1.7519	-0.760234	5.44669
	112.111	1.77129	-0.760234	5.44669
	112.133	1.7695	-0.760234	5.44669
	112.213	1.76186	-0.760234	5.44669
	112.316	1.75929	-0.760234	5.44669
	112.366	1.76093	-0.760234	5.44669
	112.355	1.76253	-0.760234	5.44669
	112.334	1.76262	-0.760234	5.44669
	112.329	1.76208	-0.760234	5.44669
	112.335	1.76183	-0.760234	5.44669
	112.339	1.76191	-0.760234	5.44669
	112.338	1.76204	-0.760234	5.44669
	112.337	1.76206	-0.760234	5.44669
	112.336	1.76203	-0.760234	5.44669
	112.337	1.71281	-0.760234	5.44669
	112.337	1.58604	-0.760234	5.44669
	112.337	1.48443	-0.760234	5.44669
	112.337	1.42728	-0.760234	5.44669
	112.337	1.33164	-0.760234	5.44669
	112.359	1.24562	-0.760234	5.44669
	112.439	1.23309	-0.760234	5.44669
	112.52	1.25676	-0.760234	5.44669
	112.512	1.22167	-0.760234	5.44669
	112.478	1.04316	-0.760234	5.44669
	112.511	0.808673	-0.760234	5.44669
	112.566	0.746638	-0.760234	5.44669
	112.582	0.898062	-0.760234	5.44669
	112.57	0.998435	-0.760234	5.44669
	112.559	0.890632	-0.760234	5.44669
	112.559	0.745403	-0.760234	5.44669
	112.563	0.712691	-0.760234	5.44669
	112.564	0.748995	-0.760234	5.44669
	112.564	0.726383	-0.760234	5.44669
	112.563	0.597795	-0.760234	5.44268
	112.563	0.53515	-0.760234	5.43234
	112.563	0.650334	-0.760234	5.42806
	112.563	0.785196	-0.760234	5.43775
	112.563	0.810934	-0.760234	5.44858
	112.563	0.775393	-0.760234	5.4505
	112.563	0.702423	-0.760234	5.44759
	112.563	0.529171	-0.760234	5.44571
	112.563	0.310369	-0.760234	5.44595
	112.563	0.203844	-0.760234	5.44673
	112.563	0.224889	-0.760234	5.44696
	112.563	0.269649	-0.760234	5.44679
	112.563	0.280613	-0.760234	5.44663
	112.563	0.269247	-0.760234	5.44663
	112.585	0.260582	-0.760234	5.44668
	112.665	0.310181	-0.760234	5.44671
	112.769	0.440208	-0.760234	5.4467
	112.818	0.493856	-0.760234	5.44668
	112.808	0.374392	-0.760234	5.44668
	112.787	0.240935	-0.760234	5.44669
	112.782	0.217306	-0.760234	5.44669
	112.787	0.253232	-0.768105	5.44669
	112.791	0.325613	-0.78839	5.44669
	112.791	0.449292	-0.796779	5.44669
	112.789	0.492177	-0.777768	5.44669
	112.789	0.37046	-0.756526	5.44669
	112.789	0.239885	-0.752756	5.44669
	112.789	0.218264	-0.758468	5.44669
	112.79	0.254006	-0.76216	5.44669
	112.789	0.276407	-0.76167	5.44669
	112.789	0.273044	-0.760151	5.44669
	112.789	0.263667	-0.759689	5.44669
	112.789	0.260934	-0.760035	5.44669
	112.789	0.263122	-0.760345	5.44669
	112.789	0.26501	-0.760351	5.44669
	112.789	0.265023	-0.760244	5.44669
	112.789	0.264357	-0.760197	5.44669
	112.789	0.264074	-0.760215	5.44669
	112.789	0.264192	-0.760239	5.44669
	112.789	0.264342	-0.760243	5.44669
	112.789	0.264363	-0.768107	5.44669
	112.789	0.264318	-0.788387	5.44669
	112.789	0.264292	-0.796777	5.44669
	112.789	0.313487	-0.777768	5.44669
	112.789	0.440274	-0.756527	5.44669
	112.789	0.492709	-0.752756	5.44669
	112.789	0.423079	-0.758468	5.44669
	112.789	0.466287	-0.76216	5.44669
	112.789	0.621931	-0.76167	5.44669
	112.789	0.591249	-0.760151	5.44669
	112.789	0.362751	-0.759689	5.44669
	112.789	0.203367	-0.760035	5.44669
	112.789	0.206013	-0.760345	5.44669
	112.789	0.261904	-0.760351	5.44669
	112.789	0.333267	-0.760244	5.44669
	112.789	0.449416	-0.768067	5.44669
	112.789	0.489509	-0.78837	5.44669
	112.789	0.369299	-0.796784	5.44669
	112.789	0.240346	-0.777777	5.44669
	112.789	0.21887	-0.756528	5.44669
	112.789	0.254096	-0.752753	5.44669
	112.789	0.276229	-0.758467	5.44669
	112.789	0.272938	-0.762161	5.44669
	112.789	0.263686	-0.76167	5.44669
	112.789	0.260979	-0.760151	5.44669
	112.789	0.263134	-0.759689	5.44669
	112.789	0.264999	-0.760035	5.44669
	112.789	0.265014	-0.760345	5.44669
	112.789	0.313548	-0.760351	5.44669
	112.789	0.440043	-0.760244	5.44669
	112.789	0.49259	-0.760197	5.44669
	112.789	0.373921	-0.760215	5.44669
	112.789	0.241187	-0.760239	5.44669
	112.789	0.26677	-0.760243	5.44669
	112.789	0.429222	-0.760236	5.44669
	112.789	0.504733	-0.760232	5.44669
[truncated: 192 more rows]
