# Supplementary material for: Design of a cosmetic glove stiffness compensation mechanism for toddler-sized hand prostheses
Source: PLoS One. 2017 Aug 11;12(8):e0183233. doi: 10.1371/journal.pone.0183233 (PMC5553851; doi:10.1371/journal.pone.0183233)
Supplement: S1 Dataset — (ZIP) [file pone.0183233.s001.zip › 02 Spring measurements/RVS5_4.xlsx]

## Sheet: RVS5_4
LabVIEW Measurement
Writer_Version	2
Reader_Version	2
Separator	Tab
Decimal_Separator	.
Multi_Headings	No
X_Columns	No
Time_Pref	Absolute
Operator	localadmin
Date	2013-09-24
Time	00:15:26.357000
***End_of_Header***
Channels	4
Samples	10	10	10	10
Date	2013-09-24	2013-09-24	2013-09-24	2013-09-24
Time	00:15:49.257000	00:15:49.257000	00:15:49.257000	00:15:49.258000
Y_Unit_Label	mm	N	N	Pa
X_Dimension	Time	Time	Time	Time
X0	0	0	0	0
Delta_X	0.01	0.01	0.01	0.01
***End_of_Header***
X_Value	Voltage LVDT (Filtered)	Voltage Load Cell (Filtered)	Voltage Pinch Load Cell (Filtered)	Voltage Pressure (Filtered)	Comment
	112.789	0.45236	-0.760235	5.44669
	112.789	0.501719	-0.760234	5.44669
	112.789	0.373368	-0.760234	5.44669
	112.789	0.237711	-0.760234	5.44669
	112.789	0.21632	-0.760234	5.44669
	112.789	0.253965	-0.760234	5.44669
	112.789	0.32627	-0.760234	5.44669
	112.789	0.449307	-0.760234	5.44669
	112.789	0.54114	-0.760234	5.44669
	112.789	0.546325	-0.760234	5.44669
	112.789	0.517511	-0.760234	5.44669
	112.789	0.503861	-0.760234	5.44669
	112.789	0.508427	-0.760234	5.44669
	112.789	0.515198	-0.760234	5.44669
	112.789	0.467222	-0.760234	5.44669
	112.789	0.338549	-0.760234	5.44669
	112.789	0.2357	-0.760234	5.44669
	112.789	0.227903	-0.760234	5.44669
	112.789	0.259539	-0.760234	5.44669
	112.789	0.275299	-0.760234	5.44669
	112.789	0.270614	-0.760234	5.44669
	112.789	0.263043	-0.760234	5.44669
	112.789	0.261536	-0.760234	5.44669
	112.789	0.312786	-0.760234	5.44669
	112.789	0.44096	-0.760234	5.44669
	112.789	0.493245	-0.760234	5.44669
	112.789	0.373869	-0.760234	5.44669
	112.789	0.240933	-0.760234	5.44669
	112.789	0.217491	-0.760234	5.44669
	112.789	0.25331	-0.760234	5.44669
	112.789	0.27639	-0.760234	5.44669
	112.789	0.322475	-0.760234	5.44669
	112.789	0.439739	-0.760234	5.44669
	112.789	0.489291	-0.760234	5.44669
	112.789	0.372647	-0.760234	5.44669
	112.789	0.241826	-0.760234	5.44669
	112.789	0.2183	-0.760234	5.44669
	112.789	0.253331	-0.760234	5.44669
	112.789	0.276111	-0.760234	5.44669
	112.789	0.27316	-0.760234	5.44669
	112.789	0.263821	-0.760234	5.44669
	112.789	0.260957	-0.760234	5.44669
	112.789	0.263077	-0.760234	5.44669
	112.789	0.264983	-0.760234	5.44669
	112.789	0.265027	-0.760234	5.44669
	112.789	0.264369	-0.760234	5.44669
	112.789	0.264077	-0.760234	5.44669
	112.789	0.264189	-0.760234	5.44669
	112.789	0.264339	-0.760234	5.44669
	112.789	0.264363	-0.760234	5.44669
	112.789	0.264319	-0.760234	5.44669
	112.789	0.264292	-0.760234	5.44669
	112.789	0.264297	-0.760234	5.44669
	112.789	0.264308	-0.760234	5.44669
	112.789	0.264311	-0.760234	5.44669
	112.789	0.264309	-0.760234	5.44669
	112.789	0.264306	-0.760234	5.44669
	112.789	0.264306	-0.760234	5.44669
	112.789	0.313497	-0.760234	5.44669
	112.789	0.440273	-0.760234	5.44669
	112.789	0.492705	-0.760234	5.44669
	112.789	0.373887	-0.760234	5.44669
	112.789	0.241132	-0.760234	5.44669
	112.789	0.217568	-0.760234	5.44669
	112.789	0.253272	-0.760234	5.44669
	112.789	0.276346	-0.760234	5.44669
	112.789	0.27328	-0.760234	5.44669
	112.789	0.263787	-0.760234	5.44669
	112.789	0.2609	-0.760234	5.44669
	112.789	0.263065	-0.768105	5.44669
	112.789	0.264998	-0.78839	5.44669
	112.789	0.265038	-0.796779	5.44669
	112.789	0.264368	-0.777768	5.44669
	112.789	0.264073	-0.756526	5.44669
	112.789	0.264187	-0.752756	5.44669
	112.789	0.26434	-0.758468	5.44669
	112.789	0.264364	-0.76216	5.44669
	112.789	0.264319	-0.76167	5.44669
	112.789	0.264292	-0.760151	5.44669
	112.789	0.264297	-0.759689	5.44669
	112.789	0.264308	-0.760035	5.44669
	112.789	0.264311	-0.760345	5.44669
	112.789	0.264309	-0.760351	5.44669
	112.789	0.264306	-0.760244	5.44669
	112.789	0.264306	-0.760197	5.44669
	112.789	0.313497	-0.760215	5.44669
	112.789	0.440273	-0.760239	5.44669
	112.789	0.492705	-0.760243	5.44669
	112.789	0.373887	-0.760236	5.44669
	112.789	0.241132	-0.760232	5.44669
	112.789	0.217568	-0.760232	5.44669
	112.789	0.302462	-0.760234	5.44669
	112.789	0.452312	-0.760235	5.44669
	112.789	0.501677	-0.760234	5.44669
	112.789	0.373367	-0.760234	5.44669
	112.789	0.237726	-0.760234	5.44669
	112.789	0.216326	-0.760234	5.44669
	112.789	0.253962	-0.760234	5.44669
	112.789	0.277077	-0.760234	5.44669
	112.789	0.322531	-0.760234	5.44669
	112.789	0.439519	-0.760234	5.44669
	112.789	0.489178	-0.760234	5.44669
	112.789	0.372678	-0.760234	5.44669
	112.789	0.241879	-0.760234	5.44669
	112.789	0.218311	-0.760234	5.44669
	112.789	0.253317	-0.760234	5.44669
	112.789	0.276101	-0.760234	5.44669
	112.789	0.273161	-0.760234	5.44669
	112.789	0.263825	-0.760234	5.44669
	112.789	0.260958	-0.760234	5.44669
	112.789	0.263076	-0.760234	5.44669
	112.789	0.314172	-0.760234	5.44669
	112.789	0.440993	-0.760234	5.44669
	112.789	0.492767	-0.760234	5.44669
	112.789	0.373657	-0.760234	5.44669
	112.789	0.241014	-0.760234	5.44669
	112.789	0.217601	-0.760234	5.44669
	112.789	0.253327	-0.760234	5.44669
	112.789	0.276358	-0.760234	5.44669
	112.789	0.273265	-0.760234	5.44669
	112.789	0.263777	-0.760234	5.44669
	112.789	0.260901	-0.760234	5.44669
	112.789	0.263069	-0.760234	5.44669
	112.789	0.314189	-0.760234	5.44669
	112.789	0.490193	-0.760234	5.44669
	112.789	0.71792	-0.760234	5.44669
	112.789	0.778016	-0.760234	5.44669
	112.789	0.57899	-0.760234	5.44669
	112.789	0.304007	-0.760234	5.44669
	112.789	0.183415	-0.760234	5.44669
	112.789	0.267774	-0.760234	5.44669
	112.789	0.450234	-0.760234	5.44669
	112.789	0.562376	-0.760234	5.44669
	112.789	0.5549	-0.760234	5.44669
	112.789	0.464365	-0.760234	5.44669
	112.789	0.323191	-0.760234	5.44669
	112.789	0.230275	-0.760234	5.44669
	112.789	0.231089	-0.760234	5.44669
	112.789	0.262801	-0.760234	5.44669
	112.789	0.324723	-0.760234	5.44669
	112.789	0.445518	-0.760234	5.4507
	112.789	0.490913	-0.760234	5.46104
	112.789	0.371272	-0.760234	5.46531
	112.789	0.240674	-0.760234	5.45562
	112.789	0.218306	-0.760234	5.4448
	112.789	0.253743	-0.760234	5.44287
	112.789	0.276282	-0.760234	5.44579
	112.789	0.273085	-0.760234	5.44767
	112.789	0.263729	-0.760234	5.44742
	112.789	0.260945	-0.760234	5.44664
	112.789	0.263104	-0.760234	5.44641
	112.789	0.264998	-0.760234	5.44658
	112.789	0.265024	-0.760234	5.44674
	112.789	0.264362	-0.760234	5.44675
	112.789	0.264075	-0.760234	5.44669
	112.789	0.264191	-0.760234	5.44667
	112.789	0.313531	-0.760234	5.44668
	112.789	0.440328	-0.760234	5.44669
	112.789	0.492716	-0.760234	5.44669
	112.789	0.373872	-0.760234	5.44669
	112.789	0.290312	-0.760234	5.44669
	112.789	0.442725	-0.760234	5.44669
	112.789	0.657639	-0.760234	5.44669
	112.767	0.614325	-0.760234	5.44669
	112.687	0.359684	-0.760234	5.44669
	112.584	0.243063	-0.760234	5.44669
	112.534	0.428282	-0.768105	5.44669
	112.545	0.717622	-0.79626	5.44669
	112.566	0.849143	-0.824935	5.44669
	112.571	0.813449	-0.814312	5.44669
	112.565	0.753661	-0.774059	5.44669
	112.561	0.741608	-0.749048	5.44669
	112.562	0.757859	-0.75099	5.44669
	112.563	0.818148	-0.760395	5.44669
	112.564	0.992987	-0.763596	5.44669
	112.563	1.21697	-0.761587	5.44669
	112.563	1.3251	-0.759606	5.44669
	112.541	1.30289	-0.75949	5.44669
	112.461	1.30626	-0.760146	5.44669
	112.358	1.42204	-0.760462	5.44669
	112.308	1.53539	-0.760361	5.44669
	112.318	1.60137	-0.760206	5.44669
	112.34	1.69654	-0.760177	5.44669
	112.345	1.77922	-0.76022	5.44669
	112.339	1.79052	-0.760248	5.44669
	112.335	1.76753	-0.760245	5.44669
	112.335	1.75414	-0.760234	5.44669
	112.337	1.75675	-0.76023	5.44669
	112.337	1.76261	-0.760233	5.44669
	112.337	1.76413	-0.760235	5.44669
	112.337	1.76269	-0.760235	5.44669
	112.337	1.76154	-0.760234	5.44669
	112.337	1.81077	-0.760234	5.44669
	112.337	1.93796	-0.760234	5.44669
	112.337	2.03975	-0.760234	5.44669
	112.315	2.09682	-0.760234	5.44669
	112.235	2.14318	-0.760234	5.44669
	112.131	2.05322	-0.760234	5.44669
	112.104	1.83738	-0.760234	5.44669
	112.172	1.75334	-0.760234	5.44669
	112.217	1.88918	-0.760234	5.44669
	112.168	2.04009	-0.760234	5.44669
	112.102	2.11435	-0.760234	5.44669
	112.088	2.15041	-0.760234	5.44669
	112.104	2.09921	-0.760234	5.44669
	112.116	2.05862	-0.760234	5.44669
	112.115	2.1572	-0.760234	5.44669
	112.111	2.27753	-0.760234	5.44669
	112.109	2.30313	-0.760234	5.44669
	112.11	2.2727	-0.760234	5.44669
	112.111	2.25111	-0.760234	5.44669
	112.111	2.25293	-0.760234	5.44669
	112.111	2.26137	-0.760234	5.44669
	112.11	2.26426	-0.760234	5.44669
	112.11	2.26247	-0.760234	5.44669
	112.111	2.26069	-0.760234	5.44669
	112.088	2.26058	-0.760234	5.44669
	112.031	2.26117	-0.760234	5.44669
	111.985	2.26145	-0.760234	5.44669
	111.981	2.26137	-0.760234	5.44669
	111.995	2.26123	-0.760234	5.44669
	111.98	2.2612	-0.760234	5.44669
	111.92	2.26124	-0.760234	5.44669
	111.871	2.26126	-0.760234	5.44669
	111.867	2.26126	-0.760234	5.44669
	111.882	2.31044	-0.760234	5.44669
	111.889	2.43721	-0.760234	5.44669
	111.887	2.48965	-0.760234	5.44669
	111.884	2.37083	-0.760234	5.44669
	111.883	2.23808	-0.760234	5.44669
	111.884	2.21451	-0.760234	5.44669
	111.885	2.25021	-0.760234	5.44669
	111.862	2.27329	-0.760234	5.44669
	111.804	2.31941	-0.760234	5.44669
	111.758	2.4367	-0.760234	5.44669
	111.732	2.48624	-0.760234	5.44669
	111.689	2.36959	-0.760234	5.44669
	111.65	2.28796	-0.760234	5.44669
	111.644	2.39121	-0.760234	5.44669
	111.655	2.47867	-0.760234	5.44669
	111.662	2.43183	-0.760234	5.44669
	111.66	2.47208	-0.760234	5.44669
	111.658	2.66758	-0.760234	5.44669
	111.657	2.81	-0.760234	5.44669
	111.658	2.81202	-0.760234	5.44669
	111.658	2.76412	-0.760234	5.44669
	111.658	2.74364	-0.760234	5.44669
	111.658	2.75213	-0.760234	5.44669
	111.658	2.76297	-0.760234	5.44669
	111.636	2.7645	-0.760234	5.44669
	111.556	2.76128	-0.760234	5.44669
	111.475	2.75939	-0.760234	5.44669
	111.482	2.75975	-0.760234	5.44669
	111.517	2.76057	-0.760234	5.44669
	111.484	2.76078	-0.760234	5.44669
	111.429	2.76058	-0.760234	5.44669
	111.413	2.76042	-0.760234	5.44669
	111.425	2.76043	-0.760234	5.44669
	111.436	2.76048	-0.760234	5.44669
	111.436	2.76051	-0.760234	5.44669
	111.432	2.7605	-0.760234	5.44669
	111.43	2.76048	-0.760234	5.44669
	111.431	2.76048	-0.760234	5.44669
	111.432	2.76049	-0.760234	5.44669
	111.432	2.76049	-0.760234	5.44669
	111.432	2.76049	-0.760234	5.44669
	111.432	2.76049	-0.760234	5.44669
	111.409	2.76049	-0.760234	5.44669
	111.352	2.76049	-0.760234	5.44669
	111.306	2.76049	-0.760234	5.44669
	111.28	2.76049	-0.760234	5.44669
	111.237	2.76049	-0.760234	5.44669
	111.198	2.76049	-0.760234	5.44669
	111.192	2.76049	-0.760234	5.44669
	111.203	2.76049	-0.760234	5.44669
	111.209	2.76049	-0.760234	5.44669
	111.208	2.80968	-0.760234	5.44669
	111.205	2.93645	-0.760234	5.44669
	111.204	2.98888	-0.760234	5.44669
	111.205	2.91926	-0.760234	5.44669
	111.206	2.96247	-0.760234	5.44669
	111.206	3.11811	-0.760234	5.44669
	111.205	3.13662	-0.760234	5.44669
	111.205	3.08409	-0.760234	5.44669
	111.205	3.1531	-0.760234	5.44669
	111.205	3.26533	-0.760234	5.44669
	111.205	3.29804	-0.760234	5.44669
	111.205	3.27348	-0.760234	5.44669
	111.205	3.25182	-0.760234	5.44669
	111.205	3.25151	-0.760234	5.44669
	111.183	3.25909	-0.760234	5.44669
	111.126	3.26238	-0.760234	5.44669
	111.102	3.26106	-0.760234	5.44669
	111.133	3.25934	-0.760234	5.44669
	111.114	3.25909	-0.760234	5.44669
	111.021	3.25959	-0.760234	5.44669
	110.955	3.25989	-0.760234	5.44669
	110.955	3.25984	-0.760234	5.44669
	110.978	3.25971	-0.760234	5.44669
	110.987	3.25968	-0.760234	5.44669
	110.983	3.25971	-0.760234	5.44669
	110.978	3.25973	-0.760234	5.44669
	110.977	3.25973	-0.760234	5.44669
	110.979	3.25972	-0.760234	5.44669
	110.98	3.25972	-0.760234	5.44669
	110.979	3.25972	-0.760234	5.44669
	110.979	3.25972	-0.760234	5.44669
	110.979	3.25972	-0.760234	5.44669
	110.979	3.25972	-0.760234	5.44669
	110.957	3.25972	-0.760234	5.44669
	110.877	3.25972	-0.760234	5.44669
	110.773	3.25972	-0.760234	5.44669
	110.724	3.25972	-0.760234	5.44669
	110.734	3.25972	-0.760234	5.44669
	110.756	3.25972	-0.760234	5.44669
	110.761	3.30891	-0.760234	5.44669
	110.755	3.48488	-0.760234	5.44669
	110.751	3.71328	-0.760234	5.44669
	110.729	3.82286	-0.760234	5.44669
	110.673	3.75049	-0.760234	5.44669
	110.65	3.57698	-0.760234	5.44669
	110.703	3.51351	-0.760234	5.44669
	110.741	3.59518	-0.760234	5.44669
	110.672	3.56094	-0.760234	5.44669
	110.552	3.40477	-0.760234	5.44669
	110.492	3.43205	-0.760234	5.44669
	110.504	3.65931	-0.760234	5.44669
	110.529	3.81938	-0.760234	5.44669
	110.536	3.81746	-0.760234	5.44669
	110.529	3.76164	-0.760234	5.44669
	110.524	3.73923	-0.760234	5.44669
	110.525	3.74973	-0.760234	5.44669
	110.504	3.76211	-0.760234	5.44669
	110.447	3.76356	-0.760234	5.44669
	110.401	3.75976	-0.760234	5.44669
	110.375	3.75766	-0.760234	5.44669
	110.331	3.75813	-0.760234	5.44669
	110.292	3.75907	-0.760234	5.44669
	110.287	3.7593	-0.760234	5.44669
	110.297	3.75906	-0.760234	5.44669
	110.304	3.75888	-0.760234	5.44669
	110.303	3.75889	-0.760234	5.44669
	110.3	3.75896	-0.760234	5.44669
	110.299	3.75898	-0.760234	5.44669
	110.3	3.75897	-0.760234	5.44669
	110.3	3.75895	-0.760234	5.44669
	110.3	3.75895	-0.760234	5.44669
	110.278	3.75896	-0.760234	5.44669
	110.22	3.75896	-0.760234	5.44669
	110.197	3.75896	-0.760234	5.44669
	110.251	3.75896	-0.760234	5.44669
	110.311	3.75896	-0.760234	5.44669
	110.321	3.75896	-0.760234	5.44669
	110.305	3.75896	-0.760234	5.44669
	110.272	3.75896	-0.760234	5.44669
	110.216	3.75896	-0.760234	5.44669
	110.197	3.75896	-0.760234	5.44669
	110.23	3.80815	-0.760234	5.44669
	110.209	3.93492	-0.760234	5.44669
	110.115	3.98736	-0.760234	5.44669
	110.05	3.86854	-0.760234	5.44669
	110.05	3.73578	-0.760234	5.44669
	110.073	3.71222	-0.760234	5.44669
	110.082	3.74792	-0.760234	5.44669
	110.055	3.771	-0.760234	5.44669
	109.993	3.76793	-0.760234	5.44669
	109.969	3.80763	-0.760234	5.44669
	110.002	3.98071	-0.760234	5.44669
	110.005	4.21127	-0.760234	5.44669
	109.97	4.27359	-0.760234	5.44669
	109.927	4.12368	-0.760234	5.44669
	109.873	3.97465	-0.760234	5.44669
	109.836	3.95536	-0.760234	5.44669
	109.834	3.99865	-0.760234	5.44669
	109.846	4.02338	-0.760234	5.44669
	109.852	4.0675	-0.760234	5.44669
	109.85	4.18336	-0.760234	5.44669
	109.847	4.28221	-0.760234	5.44669
	109.847	4.29289	-0.760234	5.44669
	109.847	4.26388	-0.760234	5.44669
	109.826	4.199	-0.760234	5.44669
	109.746	4.07601	-0.760234	5.44669
	109.664	4.03075	-0.760234	5.44669
	109.672	4.15122	-0.760234	5.44669
	109.706	4.28212	-0.760234	5.44669
	109.674	4.30432	-0.760234	5.44669
	109.619	4.26871	-0.760234	5.44669
	109.602	4.24615	-0.760234	5.44669
	109.615	4.24941	-0.760234	5.44669
	109.625	4.25879	-0.760234	5.44669
	109.625	4.26157	-0.760234	5.44669
	109.622	4.25939	-0.760234	5.44669
	109.62	4.2575	-0.760234	5.44669
	109.621	4.25748	-0.760234	5.44669
	109.622	4.25814	-0.760234	5.44669
	109.622	4.25843	-0.760234	5.44669
	109.621	4.25831	-0.760234	5.44669
	109.621	4.25816	-0.760234	5.44669
	109.621	4.25814	-0.760234	5.44669
	109.621	4.25818	-0.760234	5.44669
	109.621	4.25821	-0.760234	5.44669
	109.621	4.30739	-0.760234	5.44669
	109.621	4.48335	-0.760234	5.44669
	109.599	4.66255	-0.760234	5.44669
	109.519	4.64536	-0.760234	5.44669
	109.416	4.52057	-0.760234	5.44669
	109.366	4.46587	-0.760234	5.44669
	109.377	4.53516	-0.760234	5.44669
	109.398	4.64039	-0.760234	5.44669
	109.403	4.61963	-0.760234	5.44669
	109.397	4.56717	-0.760234	5.44669
	109.393	4.64995	-0.760234	5.44669
	109.393	4.76788	-0.760234	5.44669
	109.395	4.79809	-0.760234	5.44669
	109.396	4.77044	-0.760234	5.44669
	109.395	4.74838	-0.760234	5.44669
	109.395	4.74901	-0.760234	5.44669
	109.395	4.75712	-0.760234	5.44669
	109.395	4.76029	-0.760234	5.44669
	109.373	4.75874	-0.760234	5.44669
	109.293	4.75696	-0.760234	5.44669
	109.189	4.75677	-0.760234	5.44669
	109.14	4.75732	-0.760234	5.44669
	109.173	4.75762	-0.760234	5.44669
	109.251	4.75755	-0.760234	5.44669
	109.28	4.75741	-0.760234	5.44669
	109.221	4.75738	-0.760234	5.44669
	109.156	4.75742	-0.760234	5.44669
	109.146	4.75744	-0.760234	5.44669
	109.164	4.75744	-0.760234	5.44669
	109.175	4.75743	-0.760234	5.44669
	109.173	4.75743	-0.760234	5.44669
	109.168	4.75743	-0.760234	5.44669
	109.167	4.75743	-0.760234	5.44669
	109.168	4.75743	-0.760234	5.44669
	109.169	4.75743	-0.760234	5.44669
	109.169	4.75743	-0.760234	5.44669
	109.169	4.75743	-0.760234	5.44669
	109.169	4.75743	-0.760234	5.44669
	109.146	4.75743	-0.760234	5.44669
	109.067	4.75743	-0.760234	5.44669
	108.985	4.80662	-0.760234	5.44669
	108.993	4.9334	-0.760234	5.44669
	109.028	5.03502	-0.760234	5.44669
	108.995	5.04298	-0.760234	5.44669
	108.962	4.96265	-0.760234	5.44669
	109.003	4.86946	-0.760234	5.44669
	109.039	4.94838	-0.760234	5.44669
	108.996	5.17628	-0.760234	5.44669
	108.936	5.3185	-0.760234	5.44669
	108.922	5.30891	-0.760234	5.44669
	108.936	5.25622	-0.760234	5.44669
	108.947	5.18866	-0.760234	5.44669
	108.947	5.07297	-0.760234	5.44669
	108.943	4.98253	-0.760234	5.44669
	108.941	4.97531	-0.760234	5.44669
	108.942	5.05197	-0.760234	5.44669
	108.943	5.19256	-0.760234	5.44669
	108.92	5.24097	-0.760234	5.44669
	108.84	5.11555	-0.760234	5.44669
	108.737	5.03065	-0.760234	5.44669
	108.687	5.13565	-0.760234	5.44669
	108.698	5.2742	-0.760234	5.44669
	108.719	5.30511	-0.760234	5.44669
	108.724	5.27042	-0.760234	5.44669
	108.718	5.24516	-0.760234	5.44669
	108.714	5.24695	-0.760234	5.44669
	108.715	5.25669	-0.760234	5.44669
	108.716	5.26013	-0.760234	5.44669
	108.694	5.25811	-0.760234	5.44669
	108.637	5.25604	-0.760234	5.44669
	108.613	5.25589	-0.760234	5.44669
	108.666	5.25657	-0.760234	5.44669
	108.727	5.2569	-0.760234	5.44669
	108.715	5.2568	-0.760234	5.44669
	108.619	5.25664	-0.760234	5.44669
	108.505	5.25661	-0.760234	5.44669
	108.479	5.25665	-0.760234	5.44669
	108.574	5.25668	-0.760234	5.44669
	108.677	5.30587	-0.760234	5.44669
	108.651	5.43263	-0.760234	5.44669
	108.531	5.48506	-0.760234	5.44669
	108.456	5.36625	-0.760234	5.44669
	108.462	5.23349	-0.760234	5.44669
	108.49	5.20993	-0.760234	5.44669
	108.5	5.24563	-0.760234	5.44669
	108.494	5.3179	-0.760234	5.44669
	108.488	5.4908	-0.760234	5.44669
	108.488	5.66051	-0.760234	5.44669
	108.49	5.64043	-0.760234	5.44669
	108.491	5.56698	-0.760234	5.44669
	108.49	5.59181	-0.760234	5.44669
	108.49	5.58679	-0.760234	5.44669
	108.49	5.56929	-0.760234	5.44669
	108.49	5.66108	-0.760234	5.44669
	108.49	5.77036	-0.760234	5.44669
	108.468	5.79373	-0.760234	5.44669
	108.41	5.76631	-0.760234	5.44669
	108.386	5.69757	-0.760234	5.44669
	108.44	5.5724	-0.760234	5.44669
	108.5	5.5276	-0.760234	5.44669
	108.511	5.64904	-0.760234	5.44669
	108.495	5.78018	-0.760234	5.44669
	108.462	5.80214	-0.760234	5.44669
	108.384	5.76633	-0.760234	5.44669
	108.285	5.74379	-0.760234	5.44669
	108.236	5.74711	-0.760234	5.44669
	108.246	5.75653	-0.760234	5.44669
	108.266	5.75929	-0.760234	5.44669
	108.271	5.7571	-0.760234	5.44669
	108.266	5.7552	-0.760234	5.44669
	108.262	5.75518	-0.760234	5.44669
	108.262	5.75585	-0.760234	5.44669
	108.264	5.75614	-0.760234	5.44669
	108.264	5.75602	-0.760234	5.44669
	108.264	5.75587	-0.760234	5.44669
	108.263	5.75585	-0.760234	5.44669
	108.263	5.75589	-0.760234	5.44669
	108.264	5.75592	-0.760234	5.44669
	108.241	5.75591	-0.768105	5.44669
	108.184	5.7559	-0.78839	5.44669
	108.16	5.7559	-0.796779	5.44669
	108.214	5.7559	-0.777768	5.44669
	108.252	5.7559	-0.756526	5.44669
	108.205	5.7559	-0.752756	5.44669
	108.143	5.7559	-0.758468	5.44669
	108.106	5.7559	-0.76216	5.44669
	108.064	5.7559	-0.76167	5.44669
	108.03	5.7559	-0.760151	5.44669
	108.025	5.7559	-0.759689	5.44669
	108.035	5.7559	-0.760035	5.44669
	108.041	5.7559	-0.760345	5.44669
	108.039	5.7559	-0.760351	5.4507
	108.037	5.7559	-0.760244	5.45702
	108.036	5.7559	-0.760197	5.45096
	108.037	5.7559	-0.760215	5.437
	108.037	5.7559	-0.760239	5.43586
	108.037	5.7559	-0.760243	5.44477
	108.037	5.7559	-0.768107	5.4496
	108.037	5.80509	-0.788387	5.44857
	108.037	5.93187	-0.796777	5.44644
	108.037	5.9843	-0.777768	5.44591
	108.037	5.86548	-0.756527	5.44645
	108.037	5.73273	-0.752756	5.44686
	108.037	5.70916	-0.758468	5.44684
	108.037	5.74487	-0.76216	5.44669
	108.037	5.76794	-0.76167	5.44663
	108.037	5.76487	-0.760151	5.44666
	108.037	5.75538	-0.759689	5.4467
	108.037	5.7525	-0.760035	5.4467
	108.037	5.75466	-0.760345	5.44669
	108.037	5.75659	-0.760351	5.44668
	108.015	5.75663	-0.760244	5.44668
	107.935	5.80515	-0.760197	5.44669
	107.832	5.98082	-0.760215	5.44669
	107.782	6.20934	-0.760239	5.44669
	107.793	6.31907	-0.760243	5.44669
	107.814	6.29592	-0.768107	5.44669
	107.819	6.19994	-0.788387	5.44669
	107.813	6.06211	-0.796777	5.44669
	107.809	6.02172	-0.777768	5.44669
	107.809	6.14952	-0.756527	5.44669
	107.811	6.28176	-0.752756	5.44669
	107.812	6.30191	-0.758468	5.44669
	107.811	6.26496	-0.76216	5.44669
	107.789	6.24258	-0.76167	5.44669
	107.731	6.19719	-0.760151	5.44669
	107.707	6.07997	-0.759689	5.44669
	107.761	5.981	-0.760035	5.44669
	107.822	5.97075	-0.760345	5.44669
	107.832	6.04918	-0.760351	5.44669
	107.816	6.19158	-0.760244	5.44669
	107.806	6.28931	-0.760197	5.44669
	107.785	6.29008	-0.760215	5.44669
	107.709	6.25732	-0.760239	5.44669
	107.607	6.24358	-0.760243	5.44669
	107.556	6.24952	-0.760236	5.44669
	107.566	6.25689	-0.760232	5.44669
	107.587	6.25787	-0.760232	5.44669
	107.592	6.20647	-0.760234	5.44669
	107.587	6.07842	-0.760235	5.44669
	107.583	6.02624	-0.760234	5.44669
	107.583	6.14562	-0.760234	5.44669
	107.585	6.27852	-0.760234	5.44669
	107.585	6.30194	-0.760234	5.44669
	107.585	6.26613	-0.760234	5.44669
	107.585	6.24306	-0.760234	5.44669
	107.585	6.24616	-0.760234	5.44669
	107.585	6.25567	-0.760234	5.44669
	107.585	6.25855	-0.760234	5.44669
	107.585	6.25638	-0.760234	5.44669
	107.585	6.25444	-0.760234	5.44669
	107.585	6.25441	-0.760234	5.44669
	107.585	6.25508	-0.760234	5.44669
	107.585	6.25537	-0.760234	5.44669
	107.585	6.25526	-0.760234	5.44669
	107.585	6.25511	-0.760234	5.44669
	107.585	6.30427	-0.760234	5.44669
	107.585	6.43109	-0.760234	5.44669
	107.585	6.53274	-0.760234	5.44669
	107.585	6.5407	-0.760234	5.44669
	107.585	6.46036	-0.760234	5.44669
	107.585	6.36717	-0.760234	5.44669
	107.585	6.39689	-0.760234	5.44669
	107.585	6.49803	-0.760234	5.44669
	107.585	6.53862	-0.760234	5.44669
	107.585	6.52107	-0.760234	5.44669
	107.585	6.49951	-0.760234	5.44669
	107.585	6.44756	-0.760234	5.44669
	107.585	6.37649	-0.760234	5.44669
	107.585	6.40536	-0.760234	5.44669
	107.585	6.49826	-0.760234	5.44669
	107.562	6.5849	-0.760234	5.44669
	107.505	6.69573	-0.760234	5.44669
	107.459	6.77759	-0.760234	5.44669
	107.455	6.78297	-0.760234	5.44669
	107.469	6.75779	-0.760234	5.44669
	107.476	6.74559	-0.760234	5.44669
	107.474	6.74948	-0.760234	5.44669
	107.449	6.75544	-0.760234	5.44669
	107.391	6.75656	-0.760234	5.44669
	107.345	6.75491	-0.760234	5.44669
	107.342	6.75382	-0.760234	5.44669
	107.356	6.75395	-0.760234	5.44669
	107.363	6.75439	-0.760234	5.44669
	107.361	6.75453	-0.760234	5.44669
	107.358	6.75443	-0.760234	5.44669
	107.357	6.75434	-0.760234	5.44669
	107.358	6.75434	-0.760234	5.44669
	107.359	6.75437	-0.760234	5.44669
	107.359	6.75439	-0.760234	5.44669
	107.336	6.75438	-0.760234	5.44669
	107.279	6.75437	-0.760234	5.44669
	107.233	6.75437	-0.760234	5.44669
	107.207	6.75437	-0.760234	5.44669
	107.163	6.75437	-0.760234	5.44669
	107.147	6.75437	-0.760234	5.44669
	107.198	6.75437	-0.760234	5.44669
	107.233	6.75437	-0.760234	5.44669
	107.185	6.75437	-0.760234	5.44669
	107.124	6.75437	-0.760234	5.44669
	107.111	6.75437	-0.760234	5.44669
	107.126	6.80356	-0.760234	5.44669
	107.115	6.93034	-0.760234	5.44669
	107.057	6.98277	-0.760234	5.44669
	107.029	6.86395	-0.760234	5.44669
	107.081	6.7312	-0.760234	5.44669
	107.12	6.70764	-0.760234	5.44669
	107.052	6.74334	-0.760234	5.44669
	106.932	6.76641	-0.760234	5.44669
	106.871	6.81254	-0.760234	5.44669
	106.883	6.92982	-0.760234	5.44669
	106.909	7.02856	-0.760234	5.44669
	106.915	7.03868	-0.760234	5.44669
	106.909	7.00948	-0.760234	5.44669
	106.904	7.0431	-0.760234	5.44669
	106.904	7.12459	-0.760234	5.44669
	106.906	7.10661	-0.768105	5.44669
	106.906	7.06375	-0.78839	5.44669
	106.906	7.14957	-0.796779	5.44669
	106.906	7.26536	-0.777768	5.44669
	106.906	7.29359	-0.756526	5.44669
	106.906	7.26588	-0.752756	5.44669
	106.906	7.24449	-0.758468	5.44669
	106.906	7.24542	-0.76216	5.44669
	106.906	7.25342	-0.76167	5.44669
	106.884	7.25644	-0.760151	5.44669
	106.804	7.25486	-0.759689	5.44669
	106.7	7.25313	-0.760035	5.44669
	106.651	7.25296	-0.760345	5.44669
	106.661	7.25351	-0.760351	5.44669
	106.682	7.2538	-0.760244	5.44669
	106.687	7.25373	-0.760197	5.44669
	106.682	7.25359	-0.760215	5.44669
	106.678	7.25356	-0.760239	5.44669
	106.678	7.2536	-0.760243	5.44669
	106.68	7.25362	-0.760236	5.44669
	106.68	7.25362	-0.760232	5.44669
	106.68	7.25361	-0.760232	5.44669
	106.679	7.25361	-0.760234	5.44669
	106.679	7.25361	-0.760235	5.44669
	106.68	7.25361	-0.760234	5.44669
	106.68	7.25361	-0.760234	5.44669
	106.657	7.25361	-0.760234	5.44669
	106.6	7.25361	-0.760234	5.44669
	106.576	7.25361	-0.760234	5.44669
	106.608	7.25361	-0.760234	5.44669
	106.588	7.25361	-0.760234	5.44669
	106.495	7.25361	-0.760234	5.44669
	106.429	7.25361	-0.760234	5.44669
	106.429	7.25361	-0.760234	5.44669
	106.452	7.25361	-0.760234	5.44669
	106.461	7.3028	-0.760234	5.44669
	106.457	7.42958	-0.760234	5.44669
	106.452	7.48201	-0.760234	5.44669
	106.451	7.36319	-0.760234	5.44669
	106.453	7.23044	-0.760234	5.44669
	106.454	7.25606	-0.760234	5.44669
	106.454	7.46773	-0.760234	5.44669
	106.431	7.67001	-0.760234	5.44669
	106.351	7.64975	-0.760234	5.44669
	106.248	7.56465	-0.760234	5.44669
	106.198	7.63384	-0.760234	5.44669
	106.209	7.75773	-0.760234	5.44669
	106.23	7.79526	-0.760234	5.44669
	106.235	7.71938	-0.760234	5.44669
	106.229	7.56834	-0.760234	5.44669
	106.225	7.51527	-0.760234	5.44669
	106.225	7.64246	-0.760234	5.44669
	106.227	7.77894	-0.760234	5.44669
	106.228	7.8011	-0.760234	5.44669
	106.227	7.76348	-0.760234	5.44669
	106.227	7.7401	-0.760234	5.44669
	106.227	7.74372	-0.760234	5.44669
	106.227	7.75355	-0.760234	5.44669
	106.227	7.75639	-0.760234	5.44669
	106.227	7.75408	-0.760234	5.44669
	106.227	7.7521	-0.760234	5.44669
	106.227	7.7521	-0.760234	5.44669
	106.227	7.7528	-0.760234	5.44669
	106.205	7.75309	-0.760234	5.44669
	106.125	7.75297	-0.760234	5.44669
	106.044	7.75281	-0.760234	5.44669
	106.051	7.75279	-0.760234	5.44669
	106.086	7.75284	-0.760234	5.44669
	106.053	7.75286	-0.760234	5.44669
	105.998	7.75286	-0.760234	5.44669
	105.982	7.75284	-0.760234	5.44669
	105.994	7.75284	-0.760234	5.44669
	106.005	7.75284	-0.760234	5.44669
	106.005	7.75285	-0.760234	5.44669
	106.001	7.75285	-0.760234	5.44669
	105.999	7.75285	-0.760234	5.44669
	106	7.75285	-0.760234	5.44669
	106.001	7.75285	-0.760234	5.44669
	106.001	7.75285	-0.760234	5.44669
	106.001	7.75285	-0.760234	5.44669
	106.001	7.75285	-0.760234	5.44669
	106.001	7.75285	-0.760234	5.44669
	106.001	7.75285	-0.760234	5.44669
	106.001	7.75285	-0.760234	5.44669
	106.001	7.75285	-0.760234	5.44669
	106.001	7.75285	-0.760234	5.44669
	105.978	7.75285	-0.760234	5.44669
	105.899	7.75285	-0.760234	5.44669
	105.817	7.75285	-0.760234	5.44669
	105.847	7.80204	-0.760234	5.44669
	105.939	7.92881	-0.760234	5.44669
	105.93	7.98124	-0.760234	5.44669
	105.821	7.86243	-0.760234	5.44669
	105.745	7.72967	-0.760234	5.44669
	105.746	7.70611	-0.760234	5.44669
	105.773	7.74181	-0.760234	5.44669
	105.784	7.76488	-0.760234	5.44669
	105.779	7.76182	-0.760234	5.44669
	105.773	7.75233	-0.760234	5.44669
	105.772	7.74944	-0.760234	5.44669
	105.774	7.7516	-0.760234	5.44669
	105.775	7.80273	-0.760234	5.44669
	105.775	7.92954	-0.760234	5.44669
	105.752	7.9813	-0.760234	5.44669
	105.694	7.91138	-0.760234	5.44669
	105.671	7.95471	-0.760234	5.44669
	105.725	8.15969	-0.760234	5.44669
	105.785	8.305	-0.760234	5.44669
	105.773	8.25567	-0.760234	5.44669
	105.677	8.02987	-0.760234	5.44669
	105.563	7.83014	-0.760234	5.44669
	105.515	7.90569	-0.760234	5.44669
	105.53	8.1684	-0.760234	5.44669
	105.552	8.32613	-0.760234	5.44669
	105.556	8.31062	-0.760234	5.44669
	105.55	8.24993	-0.760234	5.44669
	105.546	8.23032	-0.760234	5.44669
	105.547	8.24372	-0.760234	5.44669
	105.548	8.25632	-0.760234	5.44669
	105.549	8.25683	-0.760234	5.44669
	105.548	8.25257	-0.760234	5.44669
	105.548	8.2506	-0.760234	5.44669
	105.548	8.25129	-0.768105	5.44669
	105.526	8.25228	-0.78839	5.44669
	105.468	8.25245	-0.796779	5.44669
	105.445	8.25216	-0.777768	5.44669
	105.498	8.25199	-0.756526	5.44669
	105.536	8.25201	-0.752756	5.44669
	105.467	8.25209	-0.758468	5.44669
	105.348	8.25211	-0.76216	5.44669
	105.287	8.25209	-0.76167	5.44669
	105.299	8.25208	-0.760151	5.44669
	105.325	8.30127	-0.759689	5.44669
	105.331	8.47724	-0.760035	5.44669
	105.302	8.65645	-0.760345	5.44669
	105.218	8.59006	-0.760351	5.44669
	105.114	8.38768	-0.760244	5.44669
	105.067	8.35813	-0.760197	5.44669
	105.078	8.4719	-0.760215	5.44669
	105.099	8.58782	-0.760239	5.44669
	105.103	8.65428	-0.760243	5.44669
	105.098	8.55177	-0.760236	5.44669
	105.094	8.37272	-0.760232	5.44669
	105.094	8.41471	-0.760232	5.44669
	105.096	8.65628	-0.760234	5.44669
	105.096	8.81712	-0.760235	5.44669
	105.096	8.81044	-0.760234	5.44669
	105.095	8.75234	-0.760234	5.44669
	105.095	8.73068	-0.760234	5.44669
	105.095	8.7423	-0.760234	5.44669
	105.073	8.75488	-0.760234	5.44669
	104.993	8.75601	-0.760234	5.44669
	104.89	8.75202	-0.768105	5.44669
	104.84	8.74994	-0.78839	5.44669
	104.851	8.75049	-0.796779	5.44669
	104.872	8.75146	-0.777768	5.44669
	104.877	8.75167	-0.756526	5.44669
	104.871	8.75142	-0.752756	5.44669
	104.867	8.75123	-0.758468	5.44669
	104.868	8.80044	-0.76216	5.44669
	104.869	8.92728	-0.76167	5.44669
	104.87	8.97974	-0.760151	5.44669
	104.869	8.86091	-0.759689	5.44669
	104.869	8.77733	-0.760035	5.44669
	104.869	8.88054	-0.760345	5.44669
	104.869	8.96868	-0.760351	5.44669
	104.869	8.92213	-0.760244	5.44669
	104.847	8.91308	-0.760197	5.44669
	104.789	8.93246	-0.760215	5.44669
	104.766	8.89565	-0.760239	5.44669
	104.82	8.9641	-0.760243	5.44669
	104.88	9.11861	-0.760236	5.44669
	104.89	9.12766	-0.760232	5.44669
	104.852	9.07157	-0.760232	5.44669
	104.762	9.14245	-0.760234	5.44669
	104.66	9.25673	-0.760235	5.44669
	104.614	9.28964	-0.760234	5.44669
	104.626	9.26442	-0.760234	5.44669
	104.646	9.24242	-0.760234	5.44669
	104.65	9.24221	-0.760234	5.44669
	104.645	9.24995	-0.760234	5.44669
	104.641	9.25327	-0.760234	5.44669
	104.641	9.25191	-0.760234	5.44669
	104.643	9.25016	-0.760234	5.44669
	104.643	9.24991	-0.760234	5.44669
	104.643	9.25042	-0.760234	5.44669
	104.643	9.25073	-0.760234	5.44669
	104.643	9.25067	-0.760234	5.44669
	104.643	9.25054	-0.760234	5.44669
	104.621	9.25051	-0.760234	5.44669
	104.563	9.25054	-0.760234	5.44669
	104.517	9.25056	-0.760234	5.44669
	104.491	9.25056	-0.760234	5.44669
	104.448	9.25056	-0.760234	5.44669
	104.409	9.25055	-0.760234	5.44669
	104.403	9.25055	-0.760234	5.44669
	104.414	9.25056	-0.760234	5.44669
	104.443	9.25056	-0.760234	5.44669
	104.499	9.25056	-0.760234	5.44669
	104.52	9.25055	-0.760234	5.44669
	104.465	9.25055	-0.760234	5.44669
	104.406	9.25055	-0.760234	5.44669
	104.396	9.25055	-0.760234	5.44669
	104.412	9.25055	-0.760234	5.44669
	104.422	9.25055	-0.760234	5.44669
	104.421	9.25055	-0.760234	5.44669
	104.416	9.25055	-0.760234	5.44268
	104.415	9.25055	-0.760234	5.43234
	104.416	9.25055	-0.760234	5.42806
	104.417	9.25055	-0.760234	5.43775
	104.417	9.25055	-0.760234	5.44858
	104.394	9.25055	-0.760234	5.4505
	104.314	9.25055	-0.760234	5.44759
	104.211	9.25055	-0.760234	5.44571
	104.161	9.25055	-0.760234	5.44595
	104.172	9.25055	-0.760234	5.44673
	104.193	9.25055	-0.760234	5.44696
	104.198	9.25055	-0.760234	5.44679
	104.193	9.25055	-0.760234	5.44663
	104.189	9.25055	-0.760234	5.44663
	104.189	9.25055	-0.760234	5.44668
	104.19	9.25055	-0.760234	5.44671
	104.191	9.25055	-0.760234	5.4467
	104.191	9.25055	-0.760234	5.44668
	104.19	9.25055	-0.760234	5.44668
	104.19	9.25055	-0.760234	5.44669
	104.19	9.29974	-0.760234	5.44669
	104.19	9.47571	-0.760234	5.44669
	104.19	9.65492	-0.760234	5.44669
	104.168	9.63772	-0.760234	5.44669
	104.111	9.56212	-0.760234	5.44669
	104.087	9.63419	-0.760234	5.44669
	104.118	9.75591	-0.760234	5.44669
	104.099	9.74233	-0.760234	5.44669
	104.006	9.58882	-0.760234	5.44669
	103.94	9.4636	-0.760234	5.44669
	103.94	9.45531	-0.760234	5.44669
	103.963	9.54388	-0.760234	5.44669
	103.972	9.68984	-0.760234	5.44669
	103.968	9.78546	-0.760234	5.44669
	103.963	9.78407	-0.760234	5.44669
	103.962	9.75116	-0.760234	5.44669
	103.964	9.73813	-0.760234	5.44669
	103.965	9.74441	-0.760234	5.44669
	103.964	9.75168	-0.760234	5.44669
	103.964	9.75249	-0.760234	5.44669
	103.964	9.75025	-0.760234	5.44669
	103.964	9.74902	-0.760234	5.44669
	103.964	9.7493	-0.760234	5.44669
	103.964	9.74986	-0.760234	5.44669
	103.964	9.74999	-0.768105	5.44669
	103.942	9.74985	-0.78839	5.44669
	103.862	9.74974	-0.796779	5.44669
	103.758	9.74975	-0.777768	5.44669
	103.709	9.74979	-0.756526	5.44669
	103.719	9.74981	-0.752756	5.44669
	103.74	9.7498	-0.758468	5.44669
	103.745	9.74979	-0.76216	5.44669
	103.74	9.74979	-0.769541	5.44669
	103.736	9.74979	-0.788306	5.44669
	103.736	9.74979	-0.796234	5.44669
	103.738	9.74979	-0.777569	5.44669
	103.738	9.74979	-0.756637	5.44669
	103.738	9.74979	-0.752873	5.44669
	103.738	9.74979	-0.758478	5.44669
	103.738	9.74979	-0.762123	5.44669
	103.738	9.74979	-0.761651	5.44669
	103.738	9.74979	-0.760156	5.44669
	103.738	9.74979	-0.759698	5.44669
	103.715	9.74979	-0.760037	5.44669
	103.636	9.74979	-0.760342	5.44669
	103.554	9.74979	-0.760349	5.44669
	103.585	9.74979	-0.760244	5.44669
	103.676	9.74979	-0.760197	5.44669
	103.667	9.74979	-0.760215	5.44669
	103.558	9.79898	-0.760239	5.44669
	103.482	9.92576	-0.760243	5.44669
	103.483	9.97819	-0.760236	5.44669
	103.51	9.90856	-0.760232	5.44669
	103.521	9.95177	-0.760232	5.44669
	103.516	10.1566	-0.760234	5.44669
	103.51	10.2527	-0.760235	5.44669
	103.509	10.1258	-0.760234	5.44669
	103.511	10.0236	-0.760234	5.44669
	103.49	10.1219	-0.760234	5.44669
	103.432	10.2638	-0.760234	5.44669
	103.386	10.2985	-0.760234	5.44669
	103.36	10.2642	-0.760234	5.44669
	103.316	10.2378	-0.760234	5.44669
	103.277	10.2389	-0.760234	5.44669
	103.272	10.2488	-0.760234	5.44669
	103.282	10.2525	-0.760234	5.44669
	103.289	10.2506	-0.760234	5.44669
	103.288	10.2484	-0.760234	5.44669
	103.285	10.2482	-0.760234	5.44669
	103.284	10.2489	-0.760234	5.44669
	103.285	10.2493	-0.760234	5.44669
	103.285	10.2492	-0.760234	5.44669
	103.285	10.249	-0.760234	5.44669
	103.285	10.249	-0.760234	5.44669
	103.285	10.249	-0.760234	5.44669
	103.285	10.249	-0.760234	5.44669
	103.285	10.249	-0.760234	5.44669
	103.285	10.249	-0.760234	5.44669
	103.285	10.249	-0.760234	5.44669
	103.285	10.2982	-0.760234	5.44669
	103.285	10.425	-0.760234	5.44669
	103.285	10.4774	-0.760234	5.44669
	103.285	10.3586	-0.760234	5.44669
	103.263	10.2259	-0.760234	5.44669
	103.183	10.2023	-0.760234	5.44669
	103.102	10.238	-0.760234	5.44669
	103.132	10.2611	-0.760234	5.44669
	103.224	10.3072	-0.760234	5.44669
	103.237	10.4245	-0.760234	5.44669
	103.186	10.474	-0.760234	5.44669
	103.133	10.4066	-0.760234	5.44669
	103.081	10.4025	-0.760234	5.44669
	103.047	10.4314	-0.760234	5.44669
	103.047	10.3968	-0.760234	5.44669
	103.058	10.4136	-0.760234	5.44669
	103.063	10.4887	-0.760234	5.44669
	103.061	10.5722	-0.760234	5.44669
	103.058	10.6881	-0.760234	5.44669
	103.058	10.7732	-0.760234	5.44669
	103.059	10.7781	-0.760234	5.44669
	103.059	10.7516	-0.760234	5.44669
	103.059	10.739	-0.760234	5.44669
	103.059	10.7432	-0.760234	5.44669
	103.059	10.7494	-0.760234	5.44669
	103.059	10.7506	-0.760234	5.44669
	103.059	10.7488	-0.760234	5.44669
	103.037	10.7477	-0.768105	5.44669
	102.979	10.7478	-0.78839	5.44669
	102.955	10.7483	-0.796779	5.44669
	103.009	10.7484	-0.777768	5.44669
	103.069	10.7483	-0.756526	5.44669
	103.08	10.7482	-0.752756	5.44669
	103.064	10.7482	-0.758468	5.44669
	103.031	10.7483	-0.76216	5.44669
	102.975	10.7483	-0.76167	5.44669
	102.933	10.7483	-0.760151	5.44669
	102.931	10.7483	-0.759689	5.44669
	102.944	10.7483	-0.760035	5.44669
	102.928	10.7483	-0.760345	5.44669
	102.868	10.7483	-0.760351	5.44669
	102.819	10.7483	-0.760244	5.44669
	102.815	10.7483	-0.760197	5.44669
	102.83	10.7483	-0.760215	5.44669
	102.838	10.7483	-0.760239	5.44669
	102.836	10.7483	-0.760243	5.44669
	102.832	10.7483	-0.760236	5.44669
	102.831	10.7483	-0.760232	5.44669
	102.832	10.7483	-0.760232	5.44669
	102.833	10.7483	-0.760234	5.44669
	102.811	10.7483	-0.760235	5.44669
	102.753	10.7483	-0.760234	5.44669
	102.707	10.7483	-0.760234	5.44669
	102.703	10.7483	-0.760234	5.44669
	102.74	10.7483	-0.760234	5.44669
	102.804	10.7483	-0.760234	5.44669
	102.848	10.7483	-0.760234	5.44669
	102.848	10.7483	-0.760234	5.44669
	102.834	10.7483	-0.760234	5.44669
	102.805	10.7483	-0.760234	5.44669
	102.75	10.7483	-0.760234	5.44669
	102.708	10.7483	-0.760234	5.44669
	102.704	10.7483	-0.760234	5.44669
	102.74	10.7483	-0.760234	5.44669
	102.781	10.7483	-0.760234	5.44669
	102.746	10.7483	-0.760234	5.44669
	102.643	10.7483	-0.760234	5.44669
	102.601	10.7483	-0.760234	5.44669
	102.685	10.7483	-0.768105	5.44669
	102.79	10.7483	-0.78839	5.44669
	102.768	10.7483	-0.796779	5.44669
	102.671	10.7483	-0.777768	5.44669
	102.653	10.7483	-0.756526	5.44669
	102.704	10.7483	-0.752756	5.44669
	102.758	10.7975	-0.758468	5.44669
	102.789	10.9242	-0.76216	5.44669
	102.742	10.9767	-0.76167	5.44669
	102.639	10.8578	-0.760151	5.44669
	102.578	10.7251	-0.759689	5.44669
	102.606	10.7015	-0.760035	5.44669
	102.687	10.7372	-0.760345	5.44669
	102.74	10.7603	-0.760351	5.44669
	102.739	10.7572	-0.760244	5.44669
	102.698	10.7477	-0.760197	5.44669
	102.633	10.7449	-0.760215	5.44669
	102.613	10.747	-0.76811	5.44669
	102.671	10.749	-0.796269	5.44669
	102.709	10.749	-0.824936	5.44669
	102.661	10.7483	-0.81431	5.44669
	102.598	10.748	-0.774058	5.44669
	102.584	10.7481	-0.749048	5.44669
	102.622	10.7483	-0.750991	5.44669
	102.691	10.7483	-0.760395	5.44669
	102.737	10.7483	-0.763596	5.44669
	102.736	10.7482	-0.761587	5.44669
	102.72	10.7483	-0.759606	5.44669
	102.714	10.7483	-0.75949	5.44669
	102.695	10.7483	-0.760146	5.44669
	102.641	10.7483	-0.760462	5.44669
	102.595	10.7483	-0.760361	5.44669
	102.59	10.7483	-0.760206	5.44669
	102.604	10.7483	-0.760177	5.44669
	102.611	10.7483	-0.76022	5.44669
	102.609	10.7975	-0.760248	5.44669
	102.628	10.9242	-0.760245	5.44669
	102.685	11.0259	-0.760234	5.44669
	102.709	11.083	-0.768101	5.44669
	102.656	11.1295	-0.788388	5.44669
	102.596	11.0395	-0.79678	5.44669
	102.585	10.8236	-0.777768	5.44669
	102.624	10.7396	-0.756526	5.44669
	102.691	10.8754	-0.752755	5.44669
	102.736	10.9771	-0.758468	5.44669
	102.736	10.8754	-0.76216	5.44669
	102.72	10.7323	-0.76167	5.44669
	102.714	10.6983	-0.760151	5.44669
	102.695	10.7333	-0.759689	5.44669
	102.641	10.7598	-0.760035	5.44669
	102.595	10.7584	-0.760345	5.44669
	102.59	10.7484	-0.760351	5.44669
	102.604	10.7447	-0.760244	5.44669
	102.633	10.7467	-0.760197	5.44669
	102.689	10.7489	-0.760215	5.44669
	102.732	10.7491	-0.76811	5.44669
	102.735	10.7484	-0.788399	5.44669
	102.699	10.748	-0.796781	5.44669
	102.635	10.7481	-0.777765	5.44669
	102.591	10.7483	-0.756524	5.44669
	102.591	10.7483	-0.752756	5.44669
	102.605	10.7483	-0.758469	5.44669
	102.611	10.7482	-0.762161	5.44669
	102.631	10.7483	-0.76954	5.44669
	102.685	10.7483	-0.788306	5.44669
	102.709	10.7483	-0.796234	5.44669
	102.656	10.7483	-0.777569	5.44669
	102.596	10.7483	-0.756637	5.44669
	102.585	10.7975	-0.752873	5.44669
	102.601	10.9242	-0.758478	5.44669
	102.612	10.9767	-0.762123	5.44669
	102.61	10.8578	-0.761651	5.44669
	102.628	10.7251	-0.768027	5.44669
	102.685	10.7015	-0.787854	5.44669
	102.709	10.7372	-0.796582	5.44669
	102.656	10.7603	-0.777876	5.44669
	102.618	10.7572	-0.756641	5.44669
	102.665	10.7969	-0.752766	5.44669
	102.705	10.9208	-0.758432	5.44669
	102.661	10.9754	-0.762141	5.44669
	102.622	10.8585	-0.761675	5.44669
	102.665	10.7258	-0.76016	5.44669
	102.703	10.7016	-0.759691	5.44669
	102.661	10.737	-0.760033	5.44669
	102.6	10.7602	-0.760343	5.44669
	102.585	10.7573	-0.760351	5.44669
	102.6	10.7478	-0.760244	5.44669
	102.611	10.7449	-0.760197	5.44669
	102.633	10.747	-0.760215	5.44669
	102.686	10.7489	-0.760239	5.44669
	102.708	10.749	-0.760243	5.44669
	102.678	10.7483	-0.760236	5.44669
	102.676	10.748	-0.760232	5.44669
	102.689	10.7481	-0.760232	5.44669
	102.673	10.7483	-0.760234	5.44669
	102.703	10.7483	-0.760235	5.44669
	102.795	10.7483	-0.760234	5.44669
	102.834	10.7482	-0.760234	5.44669
	102.775	10.7483	-0.760234	5.44669
	102.73	10.7483	-0.760234	5.44669
	102.775	10.7483	-0.760234	5.44669
	102.84	10.7483	-0.760234	5.44669
	102.855	10.7483	-0.760234	5.44669
	102.839	10.7483	-0.760234	5.44669
	102.827	10.7483	-0.760234	5.44669
	102.828	10.7483	-0.760234	5.44669
	102.833	10.7483	-0.760234	5.44669
	102.834	10.7483	-0.760234	5.44669
	102.833	10.7483	-0.760234	5.44669
	102.832	10.7483	-0.760234	5.44669
	102.832	10.7483	-0.760234	5.44669
	102.833	10.7483	-0.760234	5.44669
	102.833	10.7483	-0.768105	5.44669
	102.833	10.7483	-0.78839	5.44669
	102.833	10.7483	-0.796779	5.44669
	102.833	10.7483	-0.777768	5.44669
	102.833	10.7483	-0.756526	5.44268
	102.855	10.7483	-0.752756	5.43234
	102.912	10.6991	-0.758468	5.42806
	102.958	10.5723	-0.76216	5.43775
	102.984	10.5199	-0.76167	5.44858
	103.028	10.6387	-0.760151	5.4505
	103.067	10.7714	-0.759689	5.44759
	103.072	10.795	-0.760035	5.44571
	103.062	10.7593	-0.760345	5.44595
	103.055	10.7362	-0.760351	5.44673
	103.056	10.7393	-0.760244	5.44696
	103.059	10.7488	-0.760197	5.44679
	103.06	10.7517	-0.760215	5.44663
	103.059	10.7495	-0.760239	5.44663
	103.059	10.7476	-0.760243	5.44668
	103.059	10.7475	-0.760236	5.44671
	103.059	10.7482	-0.760232	5.4467
	103.059	10.7485	-0.768103	5.44668
	103.059	10.6992	-0.78839	5.44668
	103.059	10.5231	-0.79678	5.44669
	103.059	10.3438	-0.777768	5.44669
	103.059	10.3611	-0.756526	5.44669
	103.059	10.4859	-0.752756	5.44669
	103.059	10.5406	-0.758468	5.44669
	103.081	10.4713	-0.76216	5.44669
	103.161	10.3169	-0.76167	5.44669
	103.264	10.2109	-0.760151	5.44669
	103.314	10.2601	-0.759689	5.44669
	103.304	10.4229	-0.760035	5.44669
	103.26	10.4902	-0.760345	5.44669
	103.198	10.3647	-0.760351	5.44669
	103.179	10.2239	-0.760244	5.44669
	103.237	10.1993	-0.760197	5.44669
	103.297	10.2374	-0.760215	5.44669
	103.306	10.2619	-0.760239	5.44669
	103.29	10.2585	-0.760243	5.44669
	103.279	10.2484	-0.760236	5.44669
	103.281	10.2454	-0.760232	5.44669
	103.286	10.2477	-0.760232	5.44669
	103.287	10.2498	-0.760234	5.44669
	103.286	10.2498	-0.760235	5.44669
	103.285	10.2491	-0.760234	5.44669
	103.285	10.2488	-0.760234	5.44669
	103.285	10.2489	-0.760234	5.44669
	103.285	10.1999	-0.760234	5.44669
	103.285	10.0731	-0.760234	5.44669
	103.285	9.97145	-0.760234	5.44669
	103.285	9.96346	-0.760234	5.44669
	103.285	10.0438	-0.760234	5.44669
	103.307	10.1862	-0.760234	5.44669
	103.387	10.2832	-0.760234	5.44669
	103.491	10.2837	-0.768105	5.44669
	103.518	10.2019	-0.78839	5.44669
	103.45	10.0615	-0.796779	5.44669
	103.405	10.0151	-0.777768	5.44669
	103.454	10.1412	-0.756526	5.44669
	103.52	10.2257	-0.752756	5.44669
	103.534	10.1203	-0.758468	5.44669
	103.518	9.98172	-0.76216	5.44669
	103.506	9.90175	-0.769541	5.44669
	103.507	9.80973	-0.788306	5.44669
	103.511	9.73335	-0.796234	5.44669
	103.513	9.72357	-0.777569	5.44669
	103.512	9.74497	-0.756637	5.44669
	103.511	9.80633	-0.752873	5.44669
	103.511	9.93056	-0.758478	5.44669
	103.511	9.97759	-0.762123	5.44669
	103.534	9.85741	-0.761651	5.44669
	103.614	9.72601	-0.760156	5.44669
	103.717	9.75268	-0.759698	5.44669
	103.744	9.91512	-0.760037	5.44669
	103.654	9.99024	-0.760342	5.44669
	103.552	9.9174	-0.760349	5.44669
	103.577	9.902	-0.760244	5.44669
	103.696	9.92807	-0.760197	5.44669
	103.771	9.84712	-0.760215	5.44669
	103.766	9.73935	-0.76811	5.44669
	103.737	9.71275	-0.788399	5.44669
	103.728	9.73829	-0.796781	5.44669
	103.734	9.75819	-0.777765	5.44669
	103.74	9.7574	-0.756524	5.44669
	103.74	9.75	-0.752756	5.44669
	103.738	9.74717	-0.758469	5.44669
	103.737	9.74862	-0.762161	5.44669
	103.737	9.75023	-0.76167	5.44669
	103.738	9.75039	-0.760151	5.44669
	103.738	9.74989	-0.76756	5.44669
	103.76	9.74962	-0.788191	5.44669
	103.84	9.74968	-0.79689	5.44669
	103.943	9.74981	-0.777884	5.44669
	103.993	9.74983	-0.756536	5.44669
	103.983	9.7498	-0.752718	5.44669
	103.961	9.74978	-0.758449	5.44669
	103.956	9.74978	-0.762166	5.44669
	103.962	9.74979	-0.761679	5.44669
	103.966	9.74979	-0.760153	5.44669
	103.966	9.74979	-0.759687	5.44669
	103.964	9.74979	-0.760034	5.44669
	103.964	9.74979	-0.760345	5.44669
	103.964	9.74979	-0.760352	5.44669
	103.964	9.74979	-0.760244	5.44669
	103.964	9.74979	-0.760196	5.44669
	103.964	9.74979	-0.760215	5.44669
	103.964	9.74979	-0.760239	5.44669
	103.964	9.74979	-0.760243	5.44669
	103.964	9.7006	-0.760236	5.44669
	103.986	9.57382	-0.760232	5.44669
	104.044	9.52139	-0.760232	5.44669
	104.068	9.59102	-0.760234	5.44669
	104.036	9.54781	-0.760235	5.44669
	104.056	9.34298	-0.760234	5.44669
	104.148	9.19769	-0.760234	5.44669
	104.214	9.24698	-0.760234	5.44669
	104.214	9.42356	-0.760234	5.44669
	104.192	9.54571	-0.760234	5.44669
	104.182	9.54452	-0.760234	5.44669
	104.187	9.45306	-0.760234	5.44669
	104.192	9.30926	-0.760234	5.44669
	104.192	9.21558	-0.760234	5.44669
	104.191	9.217	-0.760234	5.44669
	104.19	9.24924	-0.760234	5.44669
	104.19	9.26198	-0.760234	5.44669
	104.19	9.25581	-0.760234	5.44669
	104.19	9.2487	-0.768105	5.44669
	104.19	9.24791	-0.78839	5.44669
	104.19	9.25011	-0.796779	5.44669
	104.213	9.25131	-0.777768	5.44669
	104.27	9.25103	-0.756526	5.44669
	104.294	9.25049	-0.752756	5.44669
	104.24	9.25036	-0.758468	5.44669
	104.202	9.2505	-0.76216	5.44669
	104.271	9.2506	-0.76167	5.44669
	104.391	9.25059	-0.760151	5.44669
	104.451	9.25056	-0.759689	5.44669
	104.439	9.25054	-0.760035	5.44669
	104.414	9.25055	-0.760345	5.44669
	104.407	9.25056	-0.760351	5.44669
	104.414	9.25056	-0.760244	5.44669
	104.419	9.25056	-0.760197	5.44669
	104.419	9.25055	-0.760215	5.44669
	104.417	9.25055	-0.760239	5.44669
	104.416	9.25055	-0.760243	5.44669
	104.416	9.25056	-0.760236	5.44669
	104.417	9.25055	-0.760232	5.44669
	104.417	9.25055	-0.760232	5.44669
	104.417	9.25055	-0.760234	5.44669
	104.417	9.25055	-0.760235	5.44669
	104.417	9.25055	-0.760234	5.44669
	104.417	9.20136	-0.760234	5.44669
	104.417	9.07459	-0.760234	5.44669
	104.439	9.02216	-0.760234	5.44669
	104.519	9.14097	-0.760234	5.44669
	104.622	9.27373	-0.760234	5.44669
	104.672	9.29729	-0.760234	5.44669
	104.661	9.26159	-0.760234	5.44669
	104.64	9.18933	-0.760234	5.44669
	104.635	9.06562	-0.760234	5.44669
	104.641	9.02268	-0.760234	5.44669
	104.645	9.14438	-0.760234	5.44669
	104.644	9.22578	-0.760234	5.44669
	104.643	9.12064	-0.760234	5.44669
	104.665	8.98327	-0.760234	5.44669
	104.745	8.95291	-0.760234	5.44669
	104.849	9.03659	-0.760234	5.44669
	104.898	9.13916	-0.760234	5.44669
	104.888	9.06298	-0.760234	5.44669
	104.866	8.83289	-0.760234	5.44669
	104.861	8.68878	-0.760234	5.44669
	104.867	8.69836	-0.760234	5.44669
	104.871	8.75172	-0.760234	5.44669
	104.871	8.77037	-0.760234	5.44669
	104.869	8.75916	-0.760234	5.44669
	104.869	8.74784	-0.760234	5.44669
	104.869	8.74707	-0.760234	5.44669
	104.869	8.75078	-0.760234	5.44669
	104.869	8.7526	-0.760234	5.44669
	104.869	8.75205	-0.760234	5.44669
	104.869	8.75117	-0.760234	5.44669
	104.869	8.751	-0.760234	5.44669
	104.869	8.75124	-0.760234	5.44669
	104.869	8.7514	-0.760234	5.44669
	104.869	8.75138	-0.768105	5.44669
	104.869	8.75132	-0.78839	5.44669
	104.869	8.7513	-0.796779	5.44669
	104.892	8.75131	-0.777768	5.44669
	104.949	8.75132	-0.764397	5.44669
	104.995	8.70213	-0.780911	5.44669
	105.021	8.57535	-0.795013	5.44669
	105.064	8.47373	-0.779694	5.44669
	105.103	8.46577	-0.757962	5.44669
	105.109	8.5461	-0.752673	5.44669
	105.098	8.68848	-0.757923	5.44669
	105.092	8.73634	-0.761962	5.44669
	105.093	8.56086	-0.76178	5.44669
	105.096	8.29983	-0.768139	5.44669
	105.097	8.17667	-0.787854	5.44669
	105.118	8.20579	-0.796543	5.44669
	105.197	8.25986	-0.777859	5.44669
	105.279	8.27185	-0.756648	5.44669
	105.271	8.25761	-0.752774	5.44669
	105.237	8.24737	-0.758433	5.44669
	105.269	8.24815	-0.762139	5.44669
	105.325	8.25211	-0.761673	5.44669
	105.341	8.25349	-0.76016	5.44669
	105.329	8.25266	-0.759692	5.44669
	105.318	8.25183	-0.760033	5.44669
	105.318	8.25177	-0.760343	5.44669
	105.321	8.25204	-0.760351	5.44669
	105.323	8.25218	-0.760244	5.44669
	105.322	8.25214	-0.760197	5.44669
	105.322	8.25207	-0.760215	5.44669
	105.344	8.25206	-0.760239	5.44669
	105.401	8.25208	-0.760243	5.44669
	105.425	8.25209	-0.760236	5.44669
	105.372	8.25209	-0.760232	5.44669
	105.311	8.25208	-0.760232	5.44669
	105.323	8.25208	-0.760234	5.44669
	105.419	8.25208	-0.760235	5.44669
	105.533	8.25208	-0.760234	5.44669
	105.581	8.25208	-0.760234	5.44669
	105.566	8.25208	-0.760234	5.44669
	105.544	8.25208	-0.760234	5.44669
	105.54	8.25208	-0.760234	5.44669
	105.546	8.20289	-0.760234	5.44669
	105.55	8.02693	-0.760234	5.44669
	105.55	7.84772	-0.760234	5.44669
	105.548	7.91411	-0.760234	5.44669
	105.547	8.11649	-0.760234	5.44669
	105.548	8.14603	-0.760234	5.44669
	105.548	8.03227	-0.760234	5.44669
	105.548	7.96553	-0.760234	5.44669
	105.57	7.97666	-0.760234	5.44669
	105.65	8.00482	-0.760234	5.44669
	105.754	8.01263	-0.760234	5.44669
	105.803	7.9567	-0.760234	5.44669
	105.793	7.87351	-0.760234	5.44669
	105.772	7.9479	-0.760234	5.44669
	105.767	8.17036	-0.760234	5.44669
	105.772	8.2627	-0.760234	5.44669
	105.776	8.12799	-0.760234	5.44669
	105.754	7.97461	-0.760234	5.44669
	105.695	7.8989	-0.760234	5.44669
	105.67	7.81393	-0.760234	5.44669
	105.724	7.73899	-0.760234	5.44669
	105.785	7.72731	-0.768105	5.44669
	105.796	7.74739	-0.78839	5.44669
	105.779	7.75969	-0.796779	5.44669
	105.769	7.75766	-0.777768	5.44669
	105.77	7.75243	-0.756526	5.44669
	105.775	7.75096	-0.752756	5.44669
	105.776	7.7522	-0.758468	5.44669
	105.775	7.75325	-0.76216	5.44669
	105.774	7.75324	-0.76167	5.44669
	105.774	7.75287	-0.760151	5.44669
	105.774	7.75272	-0.759689	5.44669
	105.774	7.75278	-0.760035	5.44669
	105.774	7.75287	-0.760345	5.44669
	105.774	7.75288	-0.768222	5.44669
	105.774	7.75285	-0.788399	5.44669
	105.774	7.75284	-0.804612	5.44669
	105.797	7.75284	-0.805904	5.44669
	105.876	7.75285	-0.793076	5.44669
	105.98	7.75285	-0.770298	5.44669
	106.03	7.75285	-0.754762	5.44669
	106.019	7.75285	-0.75468	5.44669
	105.998	7.75285	-0.759902	5.44669
	105.993	7.75285	-0.762077	5.44669
	105.998	7.75285	-0.761125	5.44669
	106.002	7.75285	-0.759952	5.44669
	106.002	7.75285	-0.759799	5.44669
	106.001	7.75285	-0.760152	5.44669
	106	7.75285	-0.760354	5.44669
	106	7.75285	-0.760314	5.44669
	106.001	7.75285	-0.760225	5.44669
	106.001	7.75285	-0.760202	5.44669
	106.001	7.75285	-0.760224	5.44669
	106.001	7.75285	-0.760241	5.44669
	106.001	7.75285	-0.760241	5.44669
	106.001	7.75285	-0.760234	5.44669
	106.001	7.75285	-0.760232	5.44669
	106.001	7.75285	-0.760233	5.44669
	106.001	7.75285	-0.760235	5.44669
	106.001	7.75285	-0.760235	5.44669
	106.001	7.75285	-0.760234	5.44669
	106.001	7.75285	-0.760234	5.44669
	106.001	7.75285	-0.760234	5.44669
	106.023	7.75285	-0.760234	5.44669
	106.103	7.75285	-0.768105	5.44669
	106.184	7.75285	-0.78839	5.44669
	106.176	7.75285	-0.796779	5.44669
	106.142	7.75285	-0.777768	5.44669
	106.175	7.75285	-0.756526	5.44669
	106.23	7.75285	-0.752756	5.44669
	106.246	7.75285	-0.758468	5.44669
	106.234	7.75285	-0.76216	5.44669
	106.223	7.75285	-0.76167	5.44669
	106.223	7.75285	-0.760151	5.44669
	106.227	7.75285	-0.759689	5.44669
	106.228	7.70366	-0.760035	5.44669
	106.228	7.52769	-0.760345	5.44669
	106.227	7.34848	-0.760351	5.44669
	106.227	7.41487	-0.760244	5.44669
	106.227	7.66644	-0.760197	5.44669
	106.227	7.77357	-0.760215	5.44669
	106.227	7.63466	-0.760239	5.44669
	106.249	7.52345	-0.760243	5.44669
	106.307	7.62226	-0.760236	5.44669
	106.353	7.71838	-0.760232	5.44669
	106.379	7.57836	-0.760232	5.44669
	106.422	7.31498	-0.760234	5.44669
	106.461	7.22742	-0.760235	5.44669
	106.467	7.37846	-0.760234	5.44669
	106.456	7.48775	-0.760234	5.44669
	106.45	7.38382	-0.760234	5.44669
	106.451	7.23705	-0.760234	5.44669
	106.454	7.20231	-0.760234	5.44669
	106.454	7.23831	-0.760234	5.44669
	106.454	7.26549	-0.760234	5.44669
	106.475	7.26403	-0.760234	5.44669
	106.555	7.25375	-0.760234	5.44669
	106.637	7.24997	-0.760234	5.44669
	106.629	7.25203	-0.760234	5.44669
	106.595	7.25425	-0.760234	5.44669
	106.627	7.25444	-0.760234	5.44669
	106.682	7.25373	-0.760234	5.44669
	106.698	7.25337	-0.760234	5.44669
	106.686	7.25347	-0.760234	5.44669
	106.676	7.25364	-0.760234	5.44669
	106.675	7.25367	-0.768105	5.44669
	106.679	7.25363	-0.78839	5.44669
	106.681	7.25359	-0.796779	5.44669
	106.68	7.2536	-0.777768	5.44669
	106.679	7.25361	-0.756526	5.44669
	106.702	7.25361	-0.752756	5.44669
	106.782	7.20442	-0.758468	5.44669
	106.885	7.07764	-0.76216	5.44669
	106.913	7.02521	-0.76167	5.44669
	106.845	7.14403	-0.760151	5.44669
	106.8	7.27679	-0.759689	5.44669
	106.848	7.30035	-0.760035	5.44669
	106.914	7.26465	-0.760345	5.44669
	106.929	7.24157	-0.760351	5.44669
	106.912	7.24464	-0.760244	5.44669
	106.9	7.25413	-0.760197	5.44669
	106.901	7.20783	-0.760215	5.44669
	106.906	7.07889	-0.760239	5.44669
	106.907	7.02452	-0.760243	5.44669
	106.907	7.09411	-0.760236	5.44669
	106.906	7.05157	-0.760232	5.44669
	106.928	6.84703	-0.760232	5.44669
	106.986	6.70163	-0.760234	5.44669
	107.032	6.70158	-0.760235	5.44669
	107.058	6.75136	-0.760234	5.44669
	107.101	6.77193	-0.760234	5.44669
	107.14	6.76281	-0.760234	5.44669
	107.146	6.75167	-0.760234	5.44669
	107.135	6.75024	-0.760234	5.44669
	107.128	6.75361	-0.760234	5.44669
	107.13	6.75552	-0.760234	5.44669
	107.132	6.75513	-0.760234	5.44669
	107.133	6.75428	-0.760234	5.44669
	107.132	6.75407	-0.760234	5.44669
	107.132	6.75428	-0.760234	5.44669
	107.132	6.75444	-0.760234	5.44669
	107.132	6.75444	-0.760234	5.44669
	107.154	6.75438	-0.760234	5.44669
	107.212	6.75435	-0.760234	5.44669
	107.258	6.70517	-0.760234	5.44669
	107.284	6.57841	-0.760234	5.44669
	107.327	6.52598	-0.760234	5.44669
	107.366	6.6448	-0.760234	5.44669
	107.372	6.77755	-0.760234	5.44669
	107.339	6.80111	-0.760234	5.44669
	107.275	6.76541	-0.760234	5.44669
	107.252	6.74234	-0.760234	5.44669
	107.309	6.7454	-0.760234	5.44669
	107.37	6.75489	-0.760234	5.44669
	107.38	6.70859	-0.760234	5.44669
	107.363	6.57965	-0.760234	5.44669
	107.353	6.4761	-0.760234	5.44669
	107.377	6.4681	-0.760234	5.44669
	107.438	6.4999	-0.760234	5.44669
	107.464	6.46661	-0.760234	5.44669
	107.409	6.33515	-0.760234	5.44669
	107.348	6.22591	-0.760234	5.44669
	107.337	6.21642	-0.760234	5.44669
	107.376	6.24962	-0.760234	5.44669
	107.444	6.31583	-0.760234	5.44669
	107.488	6.48708	-0.760234	5.44669
	107.51	6.70745	-0.760234	5.44669
	107.53	6.76615	-0.760234	5.44669
	107.512	6.56916	-0.760234	5.44669
	107.495	6.29552	-0.760234	5.44669
	107.538	6.17477	-0.760234	5.44669
	107.592	6.20939	-0.760234	5.44669
	107.603	6.2649	-0.760234	5.44669
	107.59	6.27555	-0.760234	5.44669
	107.58	6.26022	-0.760234	5.44669
	107.581	6.25002	-0.760234	5.44669
	107.585	6.25119	-0.760234	5.44669
	107.586	6.2553	-0.760234	5.44669
	107.585	6.25661	-0.760234	5.44669
	107.584	6.2557	-0.760234	5.44669
	107.584	6.25485	-0.760234	5.44669
	107.585	6.25482	-0.760234	5.44669
	107.585	6.25511	-0.760234	5.44669
	107.585	6.25524	-0.760234	5.44669
	107.585	6.25519	-0.760234	5.44669
	107.585	6.25512	-0.760234	5.44669
	107.585	6.25511	-0.760234	5.44669
	107.585	6.25513	-0.760234	5.44669
	107.585	6.25514	-0.760234	5.44669
	107.585	6.25514	-0.760234	5.44669
	107.585	6.25514	-0.760234	5.44669
	107.585	6.25514	-0.760234	5.44669
	107.585	6.25514	-0.760234	5.44669
	107.585	6.25514	-0.760234	5.44669
	107.585	6.25514	-0.760234	5.44669
	107.585	6.25514	-0.760234	5.44669
	107.585	6.25514	-0.760234	5.44669
	107.585	6.25514	-0.760234	5.44669
	107.585	6.25514	-0.760234	5.44669
	107.585	6.25514	-0.760234	5.44669
	107.607	6.25514	-0.760234	5.44669
	107.664	6.25514	-0.760234	5.44669
	107.711	6.25514	-0.760234	5.44669
	107.714	6.25514	-0.760234	5.44669
	107.7	6.25514	-0.760234	5.44669
	107.715	6.25514	-0.760234	5.44669
	107.775	6.20595	-0.760234	5.44669
	107.824	6.02998	-0.760234	5.44669
	107.829	5.80159	-0.760234	5.44669
	107.813	5.692	-0.760234	5.44669
	107.806	5.71518	-0.760234	5.44669
	107.808	5.76192	-0.760234	5.44669
	107.812	5.77295	-0.760234	5.44669
	107.812	5.76092	-0.760234	5.44669
	107.811	5.80113	-0.760234	5.44669
	107.811	5.92843	-0.760234	5.44669
	107.811	5.98427	-0.760234	5.44669
	107.811	5.86669	-0.760234	5.44669
	107.811	5.73325	-0.760234	5.44669
	107.811	5.70895	-0.760234	5.44669
	107.833	5.74459	-0.760234	5.44669
	107.913	5.7679	-0.760234	5.44669
	107.994	5.76496	-0.760234	5.44669
	107.986	5.75543	-0.760234	5.44669
	107.93	5.75249	-0.760234	5.44669
	107.905	5.75464	-0.760234	5.44669
	107.937	5.75659	-0.760234	5.44669
	108.007	5.75664	-0.760234	5.44669
	108.055	5.75597	-0.760234	5.44669
	108.055	5.75567	-0.760234	5.44669
	108.038	5.75578	-0.760234	5.44669
	108.032	5.75594	-0.760234	5.44669
	108.035	5.75596	-0.760234	5.44669
	108.038	5.75591	-0.760234	5.44669
	108.039	5.75589	-0.760234	5.44669
	108.038	5.75589	-0.760234	5.44669
	108.037	5.7559	-0.760234	5.44669
	108.037	5.75591	-0.760234	5.44669
	108.037	5.7559	-0.760234	5.44669
	108.037	5.7559	-0.760234	5.44669
	108.037	5.7559	-0.760234	5.44669
	108.037	5.7559	-0.760234	5.44669
	108.037	5.7559	-0.760234	5.44669
	108.037	5.7559	-0.760234	5.44669
	108.06	5.7559	-0.760234	5.44669
	108.139	5.7559	-0.760234	5.44669
	108.221	5.7559	-0.760234	5.44669
	108.19	5.7559	-0.760234	5.44669
	108.099	5.7559	-0.760234	5.44669
	108.108	5.7559	-0.760234	5.44669
	108.217	5.7559	-0.760234	5.44669
	108.293	5.7559	-0.760234	5.44669
	108.292	5.7559	-0.760234	5.44669
	108.265	5.7559	-0.768105	5.44669
	108.276	5.7559	-0.78839	5.44669
	108.339	5.7559	-0.796779	5.44669
	108.369	5.7559	-0.777768	5.44669
	108.315	5.7559	-0.756526	5.44669
	108.276	5.7559	-0.752756	5.44669
	108.344	5.7559	-0.758468	5.44669
	108.464	5.7559	-0.76216	5.44669
	108.502	5.7559	-0.76167	5.44669
	108.433	5.70671	-0.760151	5.44669
	108.383	5.57994	-0.76756	5.44669
	108.431	5.5275	-0.788191	5.44669
	108.498	5.64632	-0.79689	5.44669
	108.513	5.77908	-0.777884	5.44669
	108.497	5.75345	-0.756536	5.44669
	108.484	5.54178	-0.752718	5.44669
	108.485	5.29031	-0.758449	5.44669
	108.49	5.1838	-0.762166	5.44669
	108.492	5.21646	-0.761679	5.44669
	108.491	5.26609	-0.760153	5.44669
	108.49	5.27496	-0.759687	5.44669
	108.489	5.26099	-0.767904	5.44669
	108.49	5.25198	-0.7885	5.44669
	108.512	5.25317	-0.796897	5.44669
	108.57	5.25687	-0.777777	5.44669
	108.616	5.258	-0.756488	5.44669
	108.619	5.25715	-0.752736	5.44669
	108.605	5.2564	-0.758474	5.44669
	108.62	5.25638	-0.76217	5.44669
	108.68	5.25664	-0.761672	5.44669
	108.729	5.25676	-0.760149	5.44669
	108.734	5.25671	-0.759687	5.44669
	108.719	5.25665	-0.760036	5.44669
	108.711	5.25664	-0.760345	5.44669
	108.713	5.25666	-0.760351	5.44669
	108.717	5.25667	-0.760244	5.44669
	108.717	5.25667	-0.760196	5.44669
	108.739	5.25667	-0.760215	5.44669
	108.818	5.25666	-0.760239	5.44669
	108.921	5.25667	-0.760243	5.44669
	108.971	5.25667	-0.760236	5.44669
	108.961	5.25667	-0.760232	5.44669
	108.94	5.20748	-0.760232	5.44669
	108.935	5.03151	-0.760234	5.44669
	108.94	4.8523	-0.760235	5.44669
	108.944	4.8695	-0.760234	5.44669
	108.944	4.94511	-0.760234	5.44669
	108.942	4.92222	-0.760234	5.44669
	108.942	4.97646	-0.760234	5.44669
	108.942	5.16926	-0.760234	5.44669
	108.943	5.30557	-0.760234	5.44669
	108.943	5.2568	-0.760234	5.44669
	108.942	5.03443	-0.760234	5.44669
	108.942	4.83594	-0.760234	5.44669
	108.942	4.8616	-0.760234	5.44669
	108.965	4.94761	-0.760234	5.44669
	109.022	4.87688	-0.760234	5.44669
	109.068	4.75203	-0.760234	5.44669
	109.094	4.71464	-0.760234	5.44669
	109.138	4.74173	-0.760234	5.44669
	109.154	4.76611	-0.760234	5.44669
	109.102	4.76666	-0.760234	5.44669
	109.068	4.75821	-0.760234	5.44669
	109.115	4.75448	-0.760234	5.44669
	109.177	4.75592	-0.760234	5.44669
	109.19	4.75785	-0.760234	5.44669
	109.175	4.75814	-0.760234	5.44669
	109.164	4.75758	-0.760234	5.44669
	109.164	4.75724	-0.760234	5.44669
	109.169	4.7573	-0.760234	5.44669
	109.17	4.75744	-0.760234	5.44669
	109.169	4.75748	-0.760234	5.44669
	109.168	4.75745	-0.760234	5.44669
	109.168	4.75742	-0.760234	5.44669
	109.191	4.75742	-0.760234	5.44669
	109.271	4.75743	-0.768105	5.44669
	109.352	4.75743	-0.78839	5.44669
	109.344	4.75743	-0.796779	5.44669
	109.31	4.75743	-0.777768	5.44669
	109.343	4.75743	-0.756526	5.44669
	109.398	4.75743	-0.752756	5.44669
	109.414	4.75743	-0.758468	5.44669
	109.402	4.75743	-0.76216	5.44669
	109.391	4.75743	-0.76167	5.44669
	109.391	4.75743	-0.760151	5.44669
	109.395	4.75743	-0.759689	5.44669
	109.396	4.75743	-0.760035	5.44669
	109.396	4.70824	-0.760345	5.44669
	109.395	4.58146	-0.760351	5.44669
	109.395	4.47984	-0.760244	5.44669
	109.395	4.4227	-0.760197	5.44669
	109.395	4.32705	-0.760215	5.44669
	109.395	4.29023	-0.760239	5.44669
	109.395	4.45366	-0.760243	5.44669
	109.395	4.65653	-0.760236	5.44669
	109.395	4.60425	-0.760232	5.44669
	109.395	4.35013	-0.760232	5.44669
	109.395	4.23692	-0.760234	5.44669
	109.395	4.37419	-0.760235	5.44669
	109.395	4.53606	-0.760234	5.44669
	109.395	4.56523	-0.760234	5.44669
	109.395	4.47233	-0.760234	5.44669
	109.395	4.31713	-0.760234	5.44669
	109.395	4.21918	-0.760234	5.44669
	109.395	4.27206	-0.760234	5.44669
	109.417	4.43354	-0.760234	5.44669
	109.497	4.49894	-0.760234	5.44669
	109.578	4.37317	-0.760234	5.44669
	109.571	4.23289	-0.760234	5.44669
	109.536	4.20865	-0.760234	5.44669
	109.569	4.24674	-0.760234	5.44669
	109.624	4.27106	-0.760234	5.44669
	109.64	4.26766	-0.760234	5.44669
	109.628	4.25759	-0.760234	5.44669
	109.617	4.25458	-0.760234	5.44669
	109.617	4.25689	-0.760234	5.44669
	109.621	4.25894	-0.760234	5.44669
	109.623	4.25897	-0.760234	5.44669
	109.622	4.25826	-0.760234	5.44669
	109.621	4.25795	-0.760234	5.44669
	109.621	4.25807	-0.760234	5.44669
	109.621	4.25823	-0.760234	5.44669
	109.644	4.25826	-0.760234	5.44669
	109.723	4.25821	-0.760234	5.44669
	109.827	4.25818	-0.760234	5.44669
	109.877	4.25818	-0.760234	5.44669
	109.866	4.2582	-0.760234	5.44669
	109.845	4.2582	-0.760234	5.44669
	109.84	4.2582	-0.760234	5.44669
	109.845	4.25819	-0.760234	5.44669
	109.849	4.25819	-0.760234	5.44669
	109.849	4.25819	-0.760234	5.44669
	109.848	4.25819	-0.760234	5.44669
	109.847	4.25819	-0.760234	5.44669
	109.847	4.25819	-0.760234	5.44669
	109.848	4.209	-0.760234	5.44669
	109.848	4.08223	-0.760234	5.44669
	109.848	3.98061	-0.760234	5.44669
	109.848	3.92346	-0.760234	5.44669
	109.87	3.82782	-0.760234	5.44669
	109.95	3.79099	-0.760234	5.44669
	110.031	3.90524	-0.760234	5.44669
	110.001	3.98133	-0.760234	5.44669
	109.909	3.87662	-0.760234	5.44669
	109.918	3.79051	-0.760234	5.44669
	110.027	3.88763	-0.760234	5.44669
	110.103	3.97412	-0.760234	5.44669
	110.102	3.87985	-0.760234	5.44669
	110.075	3.74524	-0.760234	5.44669
	110.087	3.71216	-0.760234	5.44669
	110.149	3.74454	-0.760234	5.44669
	110.179	3.7696	-0.760234	5.44669
	110.126	3.76855	-0.760234	5.44669
	110.064	3.75919	-0.760234	5.44669
	110.074	3.75565	-0.760234	5.44669
	110.171	3.75749	-0.760234	5.44669
	110.263	3.75952	-0.760234	5.44669
	110.254	3.75972	-0.760234	5.44669
	110.215	3.75908	-0.760234	5.44669
	110.246	3.75874	-0.760234	5.44669
	110.302	3.75882	-0.760234	5.44669
	110.319	3.75898	-0.760234	5.44669
	110.307	3.75902	-0.760234	5.44669
	110.296	3.75897	-0.760234	5.44669
	110.296	3.75895	-0.760234	5.44669
	110.3	3.75895	-0.760234	5.4507
	110.302	3.75896	-0.760234	5.46104
	110.301	3.75896	-0.760234	5.46531
	110.3	3.75896	-0.760234	5.45562
	110.3	3.75896	-0.760234	5.4448
	110.3	3.75896	-0.760234	5.44287
	110.3	3.75896	-0.760234	5.44579
	110.3	3.75896	-0.760234	5.44767
	110.3	3.75896	-0.760234	5.44742
	110.322	3.75896	-0.760234	5.44664
	110.38	3.75896	-0.760234	5.44641
	110.404	3.75896	-0.760234	5.44658
	110.372	3.75896	-0.760234	5.44674
	110.392	3.75896	-0.760234	5.44675
	110.485	3.75896	-0.760234	5.44669
	110.55	3.75896	-0.760234	5.44667
	110.55	3.75896	-0.760234	5.44668
	110.528	3.70977	-0.760234	5.44669
	110.519	3.58299	-0.760234	5.44669
	110.523	3.53056	-0.760234	5.44669
	110.528	3.64938	-0.760234	5.44669
	110.528	3.73294	-0.760234	5.44669
	110.527	3.62973	-0.760234	5.44669
	110.526	3.49241	-0.760234	5.44669
	110.526	3.46137	-0.760234	5.44669
	110.527	3.49557	-0.760234	5.44669
	110.527	3.52067	-0.760234	5.44669
	110.527	3.51899	-0.760234	5.44669
	110.526	3.46016	-0.760234	5.44669
	110.549	3.32995	-0.760234	5.44669
	110.606	3.23031	-0.760234	5.44669
	110.63	3.22441	-0.760234	5.44669
	110.576	3.2557	-0.760234	5.44669
	110.516	3.27064	-0.760234	5.44669
	110.505	3.31492	-0.760234	5.44669
	110.544	3.43433	-0.760234	5.44669
	110.634	3.48541	-0.760234	5.44669
	110.714	3.36865	-0.760234	5.44669
	110.702	3.23724	-0.760234	5.44669
	110.666	3.2135	-0.768105	5.44669
	110.678	3.24866	-0.78839	5.44669
	110.676	3.27157	-0.796779	5.44669
	110.668	3.26862	-0.777768	5.44669
	110.71	3.25924	-0.764397	5.44669
	110.759	3.25636	-0.780911	5.44669
	110.77	3.25848	-0.795013	5.44669
	110.757	3.2604	-0.787565	5.44669
	110.749	3.26045	-0.786117	5.44669
	110.749	3.25978	-0.789217	5.44669
	110.753	3.25949	-0.775457	5.44669
	110.754	3.2596	-0.758254	5.44669
	110.753	3.25976	-0.754302	5.44669
	110.753	3.25978	-0.758502	5.44669
	110.753	3.25974	-0.761625	5.44669
	110.753	3.25971	-0.761434	5.44669
	110.753	3.25971	-0.760242	5.44669
	110.753	3.25972	-0.759811	5.44669
	110.775	3.25973	-0.760054	5.44669
	110.833	3.25972	-0.760309	5.44669
	110.879	3.25972	-0.760329	5.44669
	110.905	3.25972	-0.760247	5.44669
	110.948	3.25972	-0.760206	5.44669
	110.987	3.25972	-0.760218	5.44669
	110.993	3.25972	-0.760237	5.44669
	110.982	3.25972	-0.760241	5.44669
	110.975	3.25972	-0.760236	5.44669
	110.977	3.25972	-0.760232	5.44669
	110.979	3.25972	-0.760233	5.44669
	110.98	3.25972	-0.760234	5.44669
	110.979	3.25972	-0.760235	5.44669
	110.979	3.25972	-0.760234	5.44669
	110.979	3.25972	-0.760234	5.44669
	110.979	3.25972	-0.760234	5.44669
	110.979	3.25972	-0.760234	5.44669
	111.001	3.25972	-0.760234	5.44669
	111.059	3.25972	-0.760234	5.44669
	111.083	3.25972	-0.760234	5.44669
	111.051	3.25972	-0.760234	5.44669
	111.071	3.25972	-0.760234	5.44669
	111.163	3.25972	-0.760234	5.44669
	111.229	3.21053	-0.760234	5.44669
	111.229	3.08376	-0.760234	5.44669
	111.207	3.03132	-0.760234	5.44669
	111.197	3.10095	-0.760234	5.44669
	111.202	3.05774	-0.760234	5.44669
	111.207	2.85291	-0.760234	5.44669
	111.207	2.70763	-0.760234	5.44669
	111.206	2.70773	-0.760234	5.44669
	111.205	2.80672	-0.760234	5.44669
	111.205	2.95402	-0.760234	5.44669
	111.205	2.9973	-0.760234	5.44669
	111.206	2.86735	-0.760234	5.44669
	111.205	2.73318	-0.760234	5.44669
	111.205	2.71298	-0.760234	5.44669
	111.205	2.7506	-0.760234	5.44669
	111.205	2.77328	-0.760234	5.44669
	111.205	2.76937	-0.760234	5.44669
	111.228	2.75966	-0.760234	5.44669
	111.285	2.75698	-0.760234	5.44669
	111.309	2.75931	-0.760234	5.44669
	111.255	2.76124	-0.760234	5.44669
	111.195	2.76122	-0.760234	5.44669
	111.206	2.76053	-0.760234	5.44669
	111.302	2.76024	-0.760234	5.44669
	111.416	2.76037	-0.760234	5.44669
	111.465	2.76052	-0.760234	5.44669
	111.45	2.76054	-0.760234	5.44669
	111.427	2.7605	-0.760234	5.44669
	111.423	2.76047	-0.760234	5.44669
	111.43	2.76048	-0.760234	5.44669
	111.434	2.76049	-0.760234	5.44669
	111.433	2.76049	-0.760234	5.44669
	111.432	2.76049	-0.760234	5.44669
	111.431	2.76049	-0.760234	5.44669
	111.454	2.76049	-0.760234	5.44669
	111.534	2.76049	-0.760234	5.44669
	111.637	2.76049	-0.760234	5.44669
	111.687	2.76049	-0.760234	5.44669
	111.676	2.76049	-0.760234	5.44669
	111.655	2.76049	-0.760234	5.44669
	111.65	2.7113	-0.760234	5.44669
	111.656	2.53533	-0.760234	5.44669
	111.66	2.35612	-0.760234	5.44669
	111.66	2.37332	-0.760234	5.44669
	111.658	2.44893	-0.760234	5.44669
	111.657	2.37685	-0.760234	5.44669
	111.658	2.25513	-0.760234	5.44669
	111.658	2.21952	-0.760234	5.44669
	111.658	2.29545	-0.760234	5.44669
	111.658	2.44582	-0.760234	5.44669
	111.658	2.54778	-0.760234	5.44669
	111.68	2.54749	-0.760234	5.44669
	111.76	2.51277	-0.760234	5.44669
	111.864	2.54779	-0.760234	5.44669
	111.913	2.63182	-0.760234	5.44669
	111.903	2.56522	-0.760234	5.44669
	111.882	2.34573	-0.760234	5.44669
	111.877	2.20267	-0.760234	5.44669
	111.882	2.20891	-0.760234	5.44669
	111.886	2.26051	-0.760234	5.44669
	111.886	2.2796	-0.760234	5.44669
	111.884	2.26921	-0.760234	5.44669
	111.884	2.25807	-0.760234	5.44669
	111.884	2.25709	-0.760234	5.44669
	111.884	2.26064	-0.760234	5.44669
	111.884	2.26247	-0.760234	5.44669
	111.884	2.26198	-0.760234	5.44669
	111.884	2.26112	-0.760234	5.44669
	111.907	2.26094	-0.760234	5.44669
	111.986	2.26117	-0.760234	5.44669
	112.09	2.26133	-0.760234	5.44669
	112.139	2.26131	-0.760234	5.44669
	112.129	2.26125	-0.760234	5.44669
	112.108	2.26123	-0.760234	5.44669
	112.103	2.26124	-0.760234	5.44669
	112.108	2.26125	-0.768105	5.44669
	112.112	2.21207	-0.78839	5.44669
	112.112	2.08529	-0.796779	5.44669
	112.111	1.98366	-0.777768	5.44669
	112.11	1.92651	-0.756526	5.44669
	112.11	1.83087	-0.752756	5.44669
	112.111	1.74486	-0.758468	5.44669
	112.111	1.78152	-0.76216	5.44669
	112.111	1.93196	-0.76167	5.44669
	112.11	1.99849	-0.760151	5.44669
	112.111	1.87713	-0.759689	5.44669
	112.111	1.78748	-0.760035	5.44669
	112.111	1.88904	-0.760345	5.44669
	112.133	1.97865	-0.760351	5.44669
	112.19	1.88411	-0.760244	5.44669
	112.236	1.74827	-0.760197	5.44669
	112.24	1.71478	-0.760215	5.44669
	112.204	1.74742	-0.760239	5.44669
	112.161	1.77274	-0.760243	5.44669
	112.197	1.7717	-0.760236	5.44669
	112.3	1.76226	-0.760232	5.44669
	112.365	1.75867	-0.760232	5.44669
	112.36	1.76053	-0.760234	5.44669
	112.337	1.76258	-0.760235	5.44669
	112.328	1.76278	-0.760234	5.44669
	112.356	1.76214	-0.760234	5.44669
	112.418	1.7126	-0.760234	5.44669
	112.442	1.53672	-0.760234	5.44669
	112.387	1.30848	-0.760234	5.44669
	112.326	1.19894	-0.760234	5.44669
	112.315	1.22207	-0.760234	5.44669
	112.354	1.26878	-0.760234	5.44669
	112.444	1.27982	-0.760234	5.44669
	112.547	1.2186	-0.760234	5.44669
	112.592	1.08286	-0.760234	5.44669
	112.58	0.981753	-0.760234	5.44669
[truncated: 232 more rows]
