# Supplementary material for: Design of a cosmetic glove stiffness compensation mechanism for toddler-sized hand prostheses
Source: PLoS One. 2017 Aug 11;12(8):e0183233. doi: 10.1371/journal.pone.0183233 (PMC5553851; doi:10.1371/journal.pone.0183233)
Supplement: S1 Dataset — (ZIP) [file pone.0183233.s001.zip › 02 Spring measurements/RVS5_5.xlsx]

## Sheet: RVS5_5
LabVIEW Measurement
Writer_Version	2
Reader_Version	2
Separator	Tab
Decimal_Separator	.
Multi_Headings	No
X_Columns	No
Time_Pref	Absolute
Operator	localadmin
Date	2013-09-24
Time	00:15:26.357000
***End_of_Header***
Channels	4
Samples	10	10	10	10
Date	2013-09-24	2013-09-24	2013-09-24	2013-09-24
Time	00:15:49.657000	00:15:49.657000	00:15:49.657000	00:15:49.658000
Y_Unit_Label	mm	N	N	Pa
X_Dimension	Time	Time	Time	Time
X0	0	0	0	0
Delta_X	0.01	0.01	0.01	0.01
***End_of_Header***
X_Value	Voltage LVDT (Filtered)	Voltage Load Cell (Filtered)	Voltage Pinch Load Cell (Filtered)	Voltage Pressure (Filtered)	Comment
	112.789	0.452488	-0.78839	5.44669
	112.789	0.499002	-0.796779	5.44669
	112.789	0.421374	-0.777767	5.44669
	112.789	0.414146	-0.756526	5.44669
	112.789	0.445335	-0.752756	5.44669
	112.789	0.363636	-0.758468	5.44669
	112.789	0.253724	-0.76216	5.44669
	112.789	0.226494	-0.76167	5.44669
	112.789	0.252535	-0.760151	5.44669
	112.789	0.272865	-0.759689	5.44669
	112.789	0.272084	-0.760035	5.44669
	112.789	0.264524	-0.760345	5.44669
	112.789	0.261634	-0.760351	5.44669
	112.789	0.263111	-0.760244	5.44669
	112.789	0.264756	-0.760197	5.44669
	112.789	0.264921	-0.760215	5.44669
	112.789	0.313595	-0.760239	5.44669
	112.789	0.440095	-0.760243	5.44669
	112.789	0.492596	-0.760236	5.44669
	112.789	0.373904	-0.760232	5.44669
	112.789	0.241178	-0.760232	5.44669
	112.789	0.217582	-0.760234	5.44669
	112.789	0.302451	-0.760235	5.44669
	112.789	0.452302	-0.760234	5.44669
	112.789	0.501677	-0.760234	5.44669
	112.789	0.373371	-0.760234	5.44669
	112.789	0.286917	-0.760234	5.44669
	112.789	0.441482	-0.760234	5.44669
	112.789	0.658325	-0.760234	5.44669
	112.789	0.615054	-0.760234	5.44669
	112.789	0.359746	-0.760234	5.44669
	112.789	0.19364	-0.760234	5.44669
	112.789	0.203006	-0.760234	5.44669
	112.789	0.264101	-0.760234	5.44669
	112.789	0.286066	-0.760234	5.44669
	112.789	0.273503	-0.760234	5.44669
	112.789	0.260426	-0.760234	5.44669
	112.789	0.259413	-0.760234	5.44669
	112.789	0.263637	-0.760234	5.44669
	112.789	0.265766	-0.760234	5.44669
	112.789	0.265156	-0.760234	5.44669
	112.789	0.264144	-0.760234	5.44669
	112.789	0.263937	-0.760234	5.44669
	112.789	0.26421	-0.760234	5.44669
	112.789	0.264398	-0.760234	5.44669
	112.789	0.26438	-0.760234	5.44669
	112.789	0.264305	-0.760234	5.44669
	112.789	0.264281	-0.760234	5.44669
	112.789	0.264297	-0.760234	5.44669
	112.789	0.264312	-0.760234	5.44669
	112.789	0.264313	-0.760234	5.44669
	112.789	0.264308	-0.760234	5.44669
	112.789	0.264305	-0.760234	5.44669
	112.789	0.264306	-0.760234	5.44669
	112.789	0.264307	-0.760234	5.44669
	112.789	0.264308	-0.760234	5.44669
	112.789	0.264307	-0.760234	5.44669
	112.789	0.264307	-0.760234	5.44669
	112.789	0.264307	-0.760234	5.44669
	112.789	0.264307	-0.760234	5.44669
	112.789	0.264307	-0.760234	5.44669
	112.789	0.264307	-0.760234	5.44669
	112.789	0.264307	-0.760234	5.44669
	112.789	0.264307	-0.760234	5.44669
	112.789	0.264307	-0.760234	5.44669
	112.789	0.264307	-0.760234	5.44669
	112.789	0.264307	-0.760234	5.44669
	112.789	0.264307	-0.760234	5.44669
	112.789	0.264307	-0.760234	5.44669
	112.789	0.313497	-0.760234	5.44669
	112.789	0.489463	-0.760234	5.44669
	112.789	0.66867	-0.760234	5.44669
	112.789	0.602285	-0.760234	5.44669
	112.789	0.350712	-0.760234	5.44669
	112.789	0.194394	-0.760234	5.44669
	112.789	0.206533	-0.760234	5.44669
	112.789	0.26531	-0.760234	5.44669
	112.789	0.285319	-0.760234	5.44669
	112.789	0.27276	-0.760234	5.44669
	112.789	0.309571	-0.760234	5.44669
	112.789	0.435624	-0.760234	5.44669
	112.789	0.492153	-0.760234	5.44669
	112.789	0.375308	-0.760234	5.44669
	112.789	0.241924	-0.760234	5.44669
	112.789	0.217395	-0.760234	5.44669
	112.789	0.252917	-0.760234	5.44669
	112.789	0.32545	-0.760234	5.44669
	112.789	0.449335	-0.760234	5.44669
	112.789	0.492253	-0.760234	5.44669
	112.789	0.370477	-0.760234	5.44669
	112.789	0.239865	-0.760234	5.44669
	112.789	0.21825	-0.760234	5.44669
	112.789	0.254007	-0.760234	5.44669
	112.789	0.276412	-0.760234	5.44669
	112.789	0.273046	-0.760234	5.44669
	112.789	0.263666	-0.760234	5.44669
	112.789	0.260933	-0.760234	5.44669
	112.789	0.263122	-0.760234	5.44669
	112.789	0.3142	-0.760234	5.44669
	112.789	0.440988	-0.760234	5.44669
	112.789	0.541945	-0.768105	5.44669
	112.789	0.549619	-0.78839	5.44669
	112.789	0.469414	-0.796779	5.44669
	112.789	0.327183	-0.777768	5.44669
	112.789	0.230152	-0.756526	5.44669
	112.789	0.229618	-0.752756	5.44669
	112.789	0.262229	-0.758468	5.44669
	112.789	0.275816	-0.76216	5.44669
	112.789	0.269874	-0.76167	5.44669
	112.789	0.262549	-0.760151	5.44669
	112.789	0.261592	-0.759689	5.44669
	112.789	0.263795	-0.760035	5.44669
	112.789	0.314248	-0.760345	5.44669
	112.789	0.440769	-0.760351	5.44669
	112.789	0.492646	-0.760244	5.44669
	112.789	0.422876	-0.760197	5.44669
	112.789	0.417035	-0.760215	5.44669
	112.789	0.446011	-0.760239	5.44669
	112.789	0.362893	-0.760243	5.44669
	112.789	0.253173	-0.760236	5.44669
	112.789	0.226527	-0.760232	5.44669
	112.789	0.252745	-0.760232	5.44669
	112.789	0.322132	-0.760234	5.44669
	112.789	0.497197	-0.760235	5.44669
	112.789	0.668842	-0.760234	5.44669
	112.789	0.648798	-0.760234	5.44669
	112.789	0.525496	-0.760234	5.44669
	112.789	0.423248	-0.760234	5.44669
	112.789	0.316724	-0.760234	5.44669
	112.789	0.24223	-0.760234	5.44669
	112.789	0.238402	-0.760234	5.44669
	112.789	0.261617	-0.760234	5.44669
	112.789	0.272438	-0.760234	5.44669
	112.789	0.317867	-0.760234	5.44669
	112.789	0.439214	-0.760234	5.44669
	112.789	0.490708	-0.760234	5.44669
	112.789	0.373427	-0.760234	5.44669
	112.789	0.241649	-0.760234	5.44669
	112.789	0.267139	-0.760234	5.44669
	112.789	0.429213	-0.760234	5.44669
	112.789	0.504598	-0.760234	5.44669
	112.789	0.382808	-0.760234	5.44669
	112.789	0.240642	-0.760234	5.44669
	112.789	0.214193	-0.760234	5.44669
	112.789	0.252032	-0.760234	5.44669
	112.789	0.277027	-0.760234	5.44669
	112.789	0.274006	-0.760234	5.44669
	112.789	0.26385	-0.760234	5.44669
	112.789	0.309859	-0.760234	5.44669
	112.789	0.438911	-0.760234	5.44669
	112.789	0.493428	-0.760234	5.44669
	112.789	0.423864	-0.760234	5.44669
	112.789	0.41717	-0.760234	5.44669
	112.789	0.445717	-0.760234	5.44669
	112.789	0.411912	-0.760234	5.44669
	112.789	0.429171	-0.760234	5.44669
	112.789	0.454999	-0.760234	5.44669
	112.789	0.362345	-0.760234	5.44669
	112.789	0.249748	-0.760234	5.44669
	112.789	0.225288	-0.760234	5.44669
	112.789	0.253443	-0.760234	5.44669
	112.789	0.273674	-0.760234	5.44669
	112.767	0.2721	-0.760234	5.44669
	112.71	0.313433	-0.760234	5.44669
	112.686	0.437476	-0.760234	5.44669
	112.74	0.491556	-0.760234	5.44669
	112.778	0.42359	-0.760234	5.44669
	112.731	0.466911	-0.760234	5.44669
	112.669	0.6712	-0.760234	5.44669
	112.632	0.816216	-0.760234	5.44669
	112.613	0.816198	-0.760234	5.44669
	112.635	0.766522	-0.760234	5.44669
	112.655	0.746019	-0.760234	5.44669
	112.611	0.755135	-0.760234	5.44669
	112.556	0.766249	-0.760234	5.44669
	112.544	0.767665	-0.760234	5.44669
	112.558	0.764308	-0.760234	5.44669
	112.568	0.762398	-0.760234	5.44669
	112.567	0.811982	-0.760234	5.44669
	112.563	0.939601	-0.760234	5.44669
	112.539	0.992246	-0.760234	5.44669
	112.483	0.873218	-0.760234	5.44669
	112.46	0.78949	-0.760234	5.44669
	112.491	0.941898	-0.760234	5.44669
	112.472	1.20606	-0.760234	5.44669
	112.379	1.33874	-0.760234	5.44669
	112.313	1.36167	-0.760234	5.44669
	112.313	1.4814	-0.768105	5.44669
	112.336	1.69587	-0.78839	5.44669
	112.345	1.81966	-0.796779	5.44669
	112.341	1.80739	-0.777768	5.44669
	112.336	1.76017	-0.756526	5.44669
	112.335	1.74506	-0.752756	5.44669
	112.336	1.75556	-0.758468	5.44669
	112.337	1.76534	-0.76216	5.44669
	112.337	1.81489	-0.76167	5.44669
	112.314	1.98753	-0.760151	5.44669
	112.257	2.16522	-0.759689	5.44669
	112.211	2.09938	-0.760035	5.44669
	112.185	1.84858	-0.760345	5.44669
	112.142	1.69239	-0.760351	5.44669
	112.103	1.7043	-0.760244	5.44669
	112.097	1.81214	-0.760197	5.44669
	112.108	2.00813	-0.760215	5.44669
	112.114	2.22403	-0.760239	5.44669
	112.113	2.32124	-0.760243	5.44669
	112.11	2.29733	-0.760236	5.44669
	112.11	2.25468	-0.760232	5.44669
	112.11	2.24562	-0.760232	5.44669
	112.111	2.20784	-0.760234	5.44669
	112.111	2.08907	-0.760235	5.44669
	112.111	2.03594	-0.760234	5.44669
	112.11	2.15162	-0.760234	5.44669
	112.11	2.28331	-0.760234	5.44669
	112.111	2.30754	-0.760234	5.44669
	112.088	2.2725	-0.760234	5.44669
	112.031	2.24946	-0.760234	5.44669
	112.007	2.25231	-0.760234	5.44669
	112.039	2.2617	-0.760234	5.44669
	112.019	2.26462	-0.760234	5.44669
	111.926	2.2625	-0.760234	5.44669
	111.86	2.26058	-0.760234	5.44669
	111.86	2.26052	-0.760234	5.44669
	111.883	2.26119	-0.760234	5.44669
	111.892	2.26148	-0.760234	5.44669
	111.888	2.26137	-0.760234	5.44669
	111.883	2.26122	-0.760234	5.44669
	111.882	2.31039	-0.760234	5.44669
	111.884	2.4372	-0.760234	5.44669
	111.885	2.48966	-0.760234	5.44669
	111.862	2.42003	-0.760234	5.44669
	111.782	2.46323	-0.760234	5.44669
	111.679	2.61887	-0.760234	5.44669
	111.629	2.63738	-0.760234	5.44669
	111.64	2.58485	-0.760234	5.44669
	111.661	2.60467	-0.760234	5.44669
	111.666	2.59013	-0.760234	5.44669
	111.66	2.57041	-0.760234	5.44669
	111.656	2.61547	-0.760234	5.44669
	111.656	2.59979	-0.760234	5.44669
	111.658	2.57062	-0.760234	5.44669
	111.658	2.66131	-0.760234	5.44669
	111.658	2.77428	-0.760234	5.44669
	111.636	2.79959	-0.760234	5.44669
	111.578	2.77166	-0.760234	5.44669
	111.532	2.75122	-0.760234	5.44669
	111.529	2.75263	-0.760234	5.44669
	111.565	2.76049	-0.760234	5.44669
	111.607	2.76328	-0.760234	5.44669
	111.571	2.76166	-0.760234	5.44669
	111.468	2.75998	-0.760234	5.44669
	111.404	2.75986	-0.760234	5.44669
	111.408	2.7604	-0.760234	5.44669
	111.432	2.76067	-0.760234	5.44669
	111.44	2.76059	-0.760234	5.44669
	111.435	2.76047	-0.760234	5.44669
	111.43	2.76044	-0.760234	5.44669
	111.43	2.76048	-0.760234	5.44669
	111.431	2.7605	-0.760234	5.44669
	111.432	2.7605	-0.760234	5.44669
	111.432	2.76049	-0.760234	5.44669
	111.432	2.76048	-0.760234	5.44669
	111.409	2.76049	-0.760234	5.44669
	111.352	2.76049	-0.760234	5.44669
	111.306	2.76049	-0.760234	5.44669
	111.28	2.76049	-0.760234	5.44669
	111.237	2.76049	-0.760234	5.44669
	111.198	2.76049	-0.760234	5.44669
	111.192	2.76049	-0.760234	5.44669
	111.203	2.76049	-0.760234	5.44669
	111.209	2.80968	-0.760234	5.44669
	111.208	2.93645	-0.760234	5.44669
	111.205	2.98888	-0.760234	5.44669
	111.204	2.87007	-0.760234	5.44669
	111.205	2.7865	-0.760234	5.44669
	111.206	2.9389	-0.760234	5.44669
	111.206	3.15381	-0.760234	5.44669
	111.205	3.15969	-0.760234	5.44669
	111.205	3.08102	-0.768105	5.44669
	111.205	3.14361	-0.78839	5.44669
	111.205	3.21325	-0.796779	5.44669
	111.205	3.12424	-0.777768	5.44669
	111.205	3.04701	-0.756526	5.44669
	111.205	3.14228	-0.752756	5.44669
	111.205	3.27402	-0.758468	5.44669
	111.205	3.30554	-0.76216	5.44669
	111.205	3.27353	-0.76167	5.44669
	111.205	3.24917	-0.760151	5.44669
	111.205	3.2012	-0.759689	5.44669
	111.205	3.0836	-0.760035	5.44669
	111.183	3.03458	-0.760345	5.44669
	111.126	3.15156	-0.760351	5.44669
	111.102	3.28234	-0.760244	5.44669
	111.133	3.30572	-0.760197	5.44669
	111.136	3.27065	-0.760215	5.44669
	111.123	3.2479	-0.760239	5.44669
	111.161	3.25088	-0.760243	5.44669
	111.188	3.26022	-0.760236	5.44669
	111.12	3.26307	-0.760232	5.44669
	111.005	3.26095	-0.760232	5.44669
	110.946	3.25905	-0.760234	5.44669
	110.957	3.259	-0.760235	5.44669
	110.982	3.25966	-0.760234	5.44669
	110.988	3.25995	-0.760234	5.44669
	110.982	3.25984	-0.760234	5.44669
	110.977	3.25969	-0.760234	5.44669
	110.977	3.25967	-0.760234	5.44669
	110.979	3.25971	-0.760234	5.44669
	110.98	3.25974	-0.760234	5.44669
	110.979	3.25973	-0.760234	5.44669
	110.979	3.25972	-0.760234	5.44669
	110.979	3.25972	-0.760234	5.44669
	110.979	3.25972	-0.760234	5.44669
	110.979	3.25972	-0.760234	5.44669
	110.979	3.30891	-0.760234	5.44669
	110.957	3.43569	-0.760234	5.44669
	110.877	3.48812	-0.760234	5.44669
	110.773	3.3693	-0.760234	5.44669
	110.724	3.28574	-0.760234	5.44669
	110.734	3.38895	-0.760234	5.44669
	110.756	3.47709	-0.760234	5.44669
	110.761	3.38134	-0.760234	5.44669
	110.755	3.24552	-0.760234	5.44669
	110.751	3.26166	-0.760234	5.44669
	110.751	3.42125	-0.760234	5.44669
	110.73	3.49892	-0.760234	5.44669
	110.651	3.42816	-0.760234	5.44669
	110.547	3.46191	-0.760234	5.44669
	110.497	3.66319	-0.760234	5.44669
	110.508	3.81034	-0.760234	5.44669
	110.529	3.81229	-0.760234	5.44669
	110.534	3.76268	-0.760234	5.44669
	110.529	3.7415	-0.760234	5.44669
	110.525	3.75032	-0.760234	5.44669
	110.525	3.76154	-0.760234	5.44669
	110.526	3.76311	-0.760234	5.44669
	110.527	3.75978	-0.760234	5.44669
	110.527	3.75783	-0.760234	5.44669
	110.526	3.75819	-0.760234	5.44669
	110.526	3.75904	-0.760234	5.44669
	110.526	3.75927	-0.760234	5.44669
	110.527	3.75906	-0.760234	5.44669
	110.527	3.75889	-0.760234	5.44669
	110.526	3.75889	-0.760234	5.44669
	110.526	3.75896	-0.760234	5.44669
	110.526	3.75898	-0.760234	5.44669
	110.504	3.75897	-0.760234	5.44669
	110.424	3.75895	-0.760234	5.44669
	110.321	3.75895	-0.760234	5.44669
	110.271	3.75896	-0.760234	5.44669
	110.282	3.75896	-0.760234	5.44669
	110.303	3.75896	-0.760234	5.44669
	110.308	3.75896	-0.760234	5.44669
	110.302	3.75896	-0.760234	5.44669
	110.298	3.75896	-0.760234	5.44669
	110.299	3.75896	-0.760234	5.44669
	110.3	3.75896	-0.760234	5.44669
	110.301	3.75896	-0.760234	5.44669
	110.278	3.75896	-0.760234	5.44669
	110.22	3.75896	-0.760234	5.44669
	110.197	3.75896	-0.760234	5.44669
	110.228	3.75896	-0.760234	5.44669
	110.209	3.75896	-0.760234	5.44669
	110.138	3.75896	-0.760234	5.44669
	110.13	3.75896	-0.760234	5.44669
	110.154	3.75896	-0.760234	5.44669
	110.122	3.75896	-0.760234	5.44669
	110.071	3.75896	-0.760234	5.44669
	110.057	3.80815	-0.760234	5.44669
	110.068	3.93492	-0.760234	5.44669
	110.077	3.98736	-0.760234	5.44669
	110.078	3.86854	-0.760234	5.44669
	110.074	3.73578	-0.760234	5.44669
	110.073	3.71222	-0.760234	5.44669
	110.073	3.79711	-0.760234	5.44669
	110.074	3.99615	-0.760234	5.44669
	110.052	4.1723	-0.760234	5.44669
	109.994	4.14561	-0.760234	5.44669
	109.948	4.01792	-0.760234	5.44669
	109.922	3.96539	-0.760234	5.44669
	109.879	4.03661	-0.760234	5.44669
	109.84	4.19107	-0.760234	5.44669
	109.834	4.29643	-0.760234	5.44669
	109.845	4.2961	-0.760234	5.44669
	109.851	4.26017	-0.760234	5.44669
	109.85	4.2455	-0.760234	5.44669
	109.847	4.25217	-0.760234	5.44669
	109.847	4.26018	-0.760234	5.44669
	109.847	4.26117	-0.760234	5.44669
	109.826	4.25873	-0.760234	5.44669
	109.746	4.25736	-0.760234	5.44669
	109.642	4.25765	-0.760234	5.44669
	109.615	4.25826	-0.760234	5.44669
	109.683	4.25842	-0.760234	5.44669
	109.728	4.25826	-0.760234	5.44669
	109.679	4.25814	-0.760234	5.44669
	109.613	4.25815	-0.760234	5.44669
	109.598	4.25819	-0.760234	5.44669
	109.615	4.25821	-0.760234	5.44669
	109.627	4.2582	-0.760234	5.44669
	109.626	4.25819	-0.768105	5.44669
	109.621	4.25819	-0.78839	5.44669
	109.62	4.25819	-0.796779	5.44669
	109.621	4.2582	-0.777768	5.44669
	109.622	4.25819	-0.756526	5.44669
	109.622	4.25819	-0.752756	5.44669
	109.621	4.25819	-0.758468	5.44669
	109.599	4.25819	-0.76216	5.44669
	109.542	4.25819	-0.76167	5.44669
	109.518	4.30739	-0.760151	5.44669
	109.549	4.43416	-0.759689	5.44669
	109.53	4.48659	-0.760035	5.44669
	109.437	4.41697	-0.760345	5.44669
	109.371	4.46018	-0.760351	5.44669
	109.371	4.61582	-0.768115	5.44669
	109.394	4.58514	-0.788352	5.44669
	109.403	4.40583	-0.79676	5.44669
	109.399	4.37322	-0.777773	5.44669
	109.394	4.47749	-0.756535	5.44669
	109.393	4.59053	-0.752758	5.44669
	109.395	4.70834	-0.758466	5.44669
	109.396	4.78373	-0.762159	5.44669
	109.395	4.78392	-0.76167	5.44669
	109.395	4.75887	-0.760152	5.44669
	109.395	4.74857	-0.759689	5.44669
	109.395	4.7532	-0.760035	5.44669
	109.395	4.75881	-0.760344	5.44669
	109.395	4.75951	-0.760351	5.44669
	109.395	4.75781	-0.760244	5.44669
	109.395	4.75685	-0.760197	5.44669
	109.395	4.75705	-0.760215	5.44669
	109.373	4.75748	-0.760239	5.44669
	109.293	4.75758	-0.760243	5.44669
	109.189	4.75748	-0.760236	5.44669
	109.162	4.7574	-0.760232	5.44669
	109.23	4.7574	-0.760232	5.44669
	109.275	4.75743	-0.760234	5.44669
	109.226	4.75744	-0.760235	5.44669
	109.161	4.75744	-0.760234	5.44669
	109.146	4.75743	-0.760234	5.44669
	109.162	4.75743	-0.760234	5.44669
	109.174	4.75743	-0.760234	5.44669
	109.173	4.75743	-0.760234	5.44669
	109.169	4.75743	-0.760234	5.44669
	109.167	4.80662	-0.760234	5.44669
	109.168	4.9334	-0.760234	5.44669
	109.169	4.98583	-0.760234	5.44669
	109.169	4.9162	-0.760234	5.44669
	109.169	4.91022	-0.760234	5.44669
	109.169	4.98828	-0.760234	5.44669
	109.169	5.08113	-0.760234	5.44669
	109.169	5.19985	-0.760234	5.44669
	109.169	5.2828	-0.760234	5.44669
	109.169	5.23664	-0.760234	5.44669
	109.146	5.08332	-0.760234	5.44669
	109.089	4.96976	-0.760234	5.44669
	109.065	4.96628	-0.760234	5.44669
	109.097	5.00354	-0.760234	5.44669
	109.077	5.02012	-0.760234	5.44669
	108.984	5.06297	-0.760234	5.44669
	108.918	5.18119	-0.760234	5.44669
	108.919	5.28148	-0.760234	5.44669
	108.941	5.29192	-0.760234	5.44669
	108.95	5.21311	-0.760234	5.44669
	108.946	5.02129	-0.760234	5.44669
	108.941	4.84601	-0.760234	5.44669
	108.941	4.91969	-0.760234	5.44669
	108.942	5.12373	-0.760234	5.44669
	108.943	5.15137	-0.760234	5.44669
	108.943	5.08542	-0.760234	5.44669
	108.942	5.14555	-0.760234	5.44669
	108.942	5.25883	-0.760234	5.44669
	108.92	5.29514	-0.760234	5.44669
	108.84	5.27171	-0.760234	5.44669
	108.759	5.24924	-0.760234	5.44669
	108.767	5.2482	-0.760234	5.44669
	108.801	5.25576	-0.760234	5.44669
	108.769	5.25929	-0.760234	5.44669
	108.713	5.25809	-0.760234	5.44669
	108.697	5.25633	-0.760234	5.44669
	108.709	5.25602	-0.760234	5.44669
	108.72	5.25652	-0.760234	5.44669
	108.72	5.25683	-0.760234	5.44669
	108.716	5.25679	-0.760234	5.44669
	108.693	5.25666	-0.760234	5.44669
	108.636	5.25662	-0.760234	5.44669
	108.613	5.25665	-0.760234	5.44669
	108.667	5.25668	-0.760234	5.44669
	108.727	5.25668	-0.760234	5.44669
	108.737	5.25667	-0.760234	5.44669
	108.721	5.30585	-0.760234	5.44669
	108.711	5.43263	-0.760234	5.44669
	108.69	5.48506	-0.760234	5.44669
	108.614	5.36625	-0.760234	5.44669
	108.512	5.23349	-0.760234	5.44669
	108.461	5.20993	-0.760234	5.44669
	108.471	5.24563	-0.760234	5.44669
	108.515	5.3179	-0.760234	5.44669
	108.577	5.4908	-0.768105	5.44669
	108.596	5.66051	-0.78839	5.44669
	108.538	5.59124	-0.796779	5.44669
	108.478	5.34183	-0.777768	5.44669
	108.469	5.18744	-0.756526	5.44669
	108.485	5.19962	-0.752756	5.44669
	108.496	5.30692	-0.758468	5.44669
	108.494	5.5026	-0.76216	5.44669
	108.49	5.66936	-0.76167	5.44669
	108.488	5.63994	-0.760151	5.44669
	108.489	5.56363	-0.759689	5.44669
	108.49	5.63977	-0.760035	5.44669
	108.49	5.76343	-0.760345	5.44669
	108.49	5.79841	-0.760351	5.44669
	108.49	5.77072	-0.760244	5.44669
	108.49	5.74695	-0.760197	5.44669
	108.468	5.74688	-0.760215	5.44669
	108.41	5.7553	-0.760239	5.44669
	108.386	5.75886	-0.760243	5.44669
	108.418	5.75735	-0.760236	5.44669
	108.398	5.75546	-0.760232	5.44669
	108.305	5.70601	-0.760232	5.44669
	108.262	5.5798	-0.760234	5.44669
	108.319	5.5277	-0.760235	5.44669
	108.366	5.64645	-0.760234	5.44669
	108.321	5.77906	-0.760234	5.44669
	108.257	5.80259	-0.768105	5.44669
	108.241	5.76692	-0.78839	5.44669
	108.257	5.74388	-0.796779	5.44669
	108.246	5.74694	-0.777768	5.44669
	108.188	5.75642	-0.756526	5.44669
	108.16	5.75931	-0.752756	5.44669
	108.19	5.75714	-0.758468	5.44669
	108.171	5.75521	-0.76216	5.44669
	108.079	5.75517	-0.76167	5.44669
	108.036	5.75584	-0.760151	5.44669
	108.093	5.75614	-0.759689	5.44669
	108.139	5.75602	-0.760035	5.44669
	108.095	5.75587	-0.760345	5.44669
	108.031	5.75585	-0.760351	5.44669
	108.015	5.75589	-0.760244	5.44669
	108.03	5.75592	-0.760197	5.44669
	108.042	5.75591	-0.760215	5.44669
	108.042	5.7559	-0.760239	5.44669
	108.037	5.7559	-0.760243	5.44669
	108.036	5.7559	-0.760236	5.44669
	108.037	5.7559	-0.760232	5.44669
	108.038	5.7559	-0.760232	5.44669
	108.015	5.7559	-0.760234	5.44669
	107.935	5.80509	-0.760235	5.44669
	107.832	5.93187	-0.768105	5.44669
	107.804	5.9843	-0.788389	5.44669
	107.872	5.86548	-0.796779	5.44669
	107.917	5.78192	-0.777768	5.44669
	107.868	5.88513	-0.764397	5.44669
	107.803	6.02245	-0.780911	5.44669
	107.788	6.10268	-0.795013	5.44669
	107.804	6.19525	-0.779694	5.44669
	107.816	6.22259	-0.757962	5.44669
	107.816	6.10545	-0.752673	5.44669
	107.811	5.98233	-0.757923	5.44669
	107.809	5.9622	-0.761962	5.44669
	107.81	6.04511	-0.76178	5.44669
	107.811	6.19291	-0.760268	5.44669
	107.811	6.29131	-0.759699	5.44669
	107.789	6.29044	-0.759998	5.44669
	107.709	6.25676	-0.760325	5.44669
	107.605	6.24322	-0.760356	5.44669
	107.556	6.24956	-0.760253	5.44669
	107.566	6.25704	-0.760199	5.44669
	107.587	6.30711	-0.760213	5.44669
	107.592	6.43159	-0.760238	5.44669
	107.587	6.48275	-0.760243	5.44669
	107.583	6.36422	-0.760237	5.44669
	107.583	6.23203	-0.760232	5.44669
	107.585	6.20861	-0.760232	5.44669
	107.585	6.24416	-0.760234	5.44669
	107.585	6.26713	-0.760235	5.44669
	107.585	6.31326	-0.760234	5.44669
	107.585	6.43058	-0.760234	5.44669
	107.585	6.48014	-0.760234	5.44669
	107.585	6.36348	-0.760234	5.44669
	107.585	6.23265	-0.760234	5.44669
	107.585	6.20913	-0.760234	5.44669
	107.585	6.24416	-0.760234	5.44669
	107.585	6.26694	-0.760234	5.44669
	107.585	6.26399	-0.760234	5.44669
	107.585	6.30384	-0.760234	5.44669
	107.585	6.47694	-0.760234	5.44669
	107.585	6.65827	-0.760234	5.44669
	107.585	6.64298	-0.760234	5.44669
	107.585	6.51823	-0.760234	5.44669
	107.562	6.46288	-0.760234	5.44669
	107.505	6.48268	-0.760234	5.44669
	107.481	6.51044	-0.760234	5.44669
	107.535	6.56418	-0.760234	5.44669
	107.595	6.68299	-0.760234	5.44669
	107.584	6.77966	-0.760234	5.44669
	107.51	6.78837	-0.760234	5.44669
	107.453	6.75932	-0.760234	5.44669
	107.429	6.74431	-0.760234	5.44669
	107.39	6.7484	-0.760234	5.44669
	107.352	6.75545	-0.760234	5.44669
	107.346	6.70776	-0.760234	5.44669
	107.378	6.57911	-0.760234	5.44669
	107.442	6.52535	-0.760234	5.44669
	107.464	6.64429	-0.760234	5.44669
	107.408	6.77756	-0.760234	5.44669
	107.347	6.8013	-0.760234	5.44669
	107.337	6.76548	-0.760234	5.44669
	107.354	6.7423	-0.760234	5.44669
	107.364	6.74536	-0.760234	5.44669
	107.362	6.75489	-0.760234	5.44669
	107.358	6.75779	-0.760234	5.44669
	107.357	6.75562	-0.760234	5.44669
	107.358	6.75368	-0.760234	5.44669
	107.336	6.75364	-0.760234	5.44669
	107.257	6.75431	-0.760234	5.44669
	107.175	6.75461	-0.760234	5.44669
	107.183	6.7545	-0.760234	5.44669
	107.217	6.75434	-0.760234	5.44669
	107.207	6.75432	-0.760234	5.44669
	107.209	6.75436	-0.760234	5.44669
	107.217	6.75439	-0.760234	5.44669
	107.175	6.75439	-0.760234	5.44669
	107.126	6.75437	-0.760234	5.44669
	107.115	6.75437	-0.760234	5.44669
	107.127	6.80356	-0.760234	5.44669
	107.136	6.93034	-0.760234	5.44669
	107.136	6.98277	-0.760234	5.44669
	107.132	6.86395	-0.760234	5.44669
	107.131	6.7312	-0.760234	5.44669
	107.109	6.70764	-0.760234	5.44669
	107.03	6.79253	-0.760234	5.44669
	106.949	6.94238	-0.760234	5.44669
	106.979	6.99174	-0.760234	5.44669
	107.071	6.91263	-0.760234	5.44669
	107.062	6.90376	-0.760234	5.44669
	106.953	6.93479	-0.760234	5.44669
	106.876	6.9028	-0.760234	5.44669
	106.878	6.91993	-0.760234	5.44669
	106.905	6.99426	-0.760234	5.44669
	106.915	7.07732	-0.760234	5.44669
	106.91	7.19327	-0.760234	5.44669
	106.904	7.27853	-0.760234	5.44669
	106.904	7.28353	-0.760234	5.44669
	106.905	7.25697	-0.760234	5.44669
	106.906	7.24434	-0.760234	5.44669
	106.906	7.24852	-0.760234	5.44669
	106.906	7.25478	-0.760234	5.44669
	106.906	7.25591	-0.760234	5.44669
	106.883	7.25416	-0.760234	5.44669
	106.804	7.25302	-0.760234	5.44669
	106.723	7.25317	-0.760234	5.44669
	106.753	7.25364	-0.760234	5.44669
	106.844	7.25378	-0.760234	5.44669
	106.835	7.25367	-0.760234	5.44669
	106.726	7.25358	-0.760234	5.44669
	106.65	7.25357	-0.760234	5.44669
	106.652	7.25361	-0.760234	5.44669
	106.678	7.25362	-0.760234	5.44669
	106.689	7.25362	-0.760234	5.44669
	106.684	7.25361	-0.760234	5.44669
	106.678	7.25361	-0.760234	5.44669
	106.677	7.25361	-0.760234	5.44669
	106.679	7.25361	-0.760234	5.44669
	106.68	7.25361	-0.760234	5.44669
	106.68	7.25361	-0.760234	5.44669
	106.679	7.25361	-0.760234	5.44669
	106.679	7.25361	-0.760234	5.44669
	106.679	7.25361	-0.760234	5.44669
	106.657	7.25361	-0.760234	5.44669
	106.578	7.25361	-0.760234	5.44669
	106.496	7.25361	-0.760234	5.44669
	106.526	7.25361	-0.760234	5.44669
	106.618	7.25361	-0.760234	5.44669
	106.631	7.25361	-0.760234	5.44669
	106.58	7.25361	-0.760234	5.44669
	106.527	7.25361	-0.760234	5.44669
	106.475	7.3028	-0.760234	5.44669
	106.442	7.42958	-0.760234	5.44669
	106.442	7.48201	-0.760234	5.44669
	106.453	7.36319	-0.760234	5.44669
	106.457	7.27963	-0.768105	5.44669
	106.455	7.43203	-0.78839	5.44669
	106.453	7.69613	-0.796779	5.44669
	106.452	7.82878	-0.785638	5.44669
	106.453	7.80254	-0.784682	5.44669
	106.454	7.74631	-0.789301	5.44669
	106.453	7.73239	-0.776002	5.44669
	106.431	7.6974	-0.758452	5.44669
	106.351	7.58153	-0.754191	5.44669
	106.248	7.52862	-0.758385	5.44669
	106.198	7.59417	-0.761615	5.44669
	106.209	7.59861	-0.761471	5.44669
	106.23	7.57055	-0.760261	5.44669
	106.235	7.65455	-0.759806	5.44669
	106.229	7.76431	-0.760045	5.44669
	106.225	7.79066	-0.760307	5.44669
	106.225	7.76431	-0.760332	5.44669
	106.227	7.74416	-0.760249	5.44669
	106.228	7.74513	-0.760206	5.44669
	106.227	7.7527	-0.760217	5.44669
	106.227	7.75553	-0.760237	5.44669
	106.227	7.75402	-0.760241	5.44669
	106.227	7.75239	-0.760236	5.44669
	106.227	7.75223	-0.760232	5.44669
	106.205	7.75275	-0.760233	5.44669
	106.147	7.75303	-0.760234	5.44669
	106.123	7.75295	-0.760235	5.44669
	106.177	7.75283	-0.760234	5.44669
	106.237	7.7528	-0.760234	5.44669
	106.226	7.75283	-0.760234	5.44669
	106.152	7.75286	-0.760234	5.44669
	106.096	7.75286	-0.760234	5.44669
	106.093	7.75285	-0.760234	5.44669
	106.112	7.75284	-0.760234	5.44669
	106.098	7.75284	-0.760234	5.44669
	106.037	7.75285	-0.760234	5.44669
	105.987	7.75285	-0.760234	5.44669
	105.983	7.75285	-0.760234	5.44669
	106.02	7.75285	-0.760234	5.44669
	106.086	7.75285	-0.760234	5.44669
	106.107	7.75285	-0.760234	5.44669
	106.05	7.75285	-0.760234	5.44669
	105.989	7.75285	-0.760234	5.44669
	105.979	7.75285	-0.760234	5.44669
	105.996	7.75285	-0.760234	5.44669
	106.006	7.75285	-0.760234	5.44669
	106.005	7.75285	-0.760234	5.44669
	106	7.75285	-0.760234	5.44669
	105.999	7.75285	-0.760234	5.44669
	106	7.75285	-0.760234	5.44669
	106.001	7.75285	-0.760234	5.44669
	106.001	7.75285	-0.760234	5.44669
	105.978	7.75285	-0.760234	5.44669
	105.899	7.75285	-0.760234	5.44669
	105.795	7.75285	-0.760234	5.44669
	105.745	7.75285	-0.760234	5.44669
	105.778	7.75285	-0.760234	5.44669
	105.857	7.75285	-0.760234	5.44669
	105.886	7.75285	-0.760234	5.44669
	105.826	7.75285	-0.760234	5.44669
	105.762	7.75285	-0.760234	5.44669
	105.752	7.75285	-0.768105	5.44669
	105.769	7.75285	-0.78839	5.44669
	105.78	7.75285	-0.796779	5.44669
	105.779	7.75285	-0.777768	5.44669
	105.774	7.75285	-0.756526	5.44669
	105.773	7.75285	-0.752756	5.44669
	105.774	7.75285	-0.758468	5.44669
	105.775	7.80204	-0.76216	5.44669
	105.775	7.92881	-0.76167	5.44669
	105.774	7.98124	-0.760151	5.44669
	105.774	7.86243	-0.759689	5.44669
	105.774	7.72967	-0.760035	5.44669
	105.774	7.70611	-0.760345	5.44669
	105.774	7.74181	-0.760351	5.44669
	105.774	7.81408	-0.760244	5.44669
	105.774	7.93778	-0.760197	5.44669
	105.774	8.02992	-0.760215	5.44669
	105.774	8.03499	-0.760239	5.44669
	105.774	8.00602	-0.760243	5.44669
	105.774	8.04153	-0.760236	5.44669
	105.752	8.17292	-0.760232	5.44669
	105.695	8.23215	-0.760232	5.44669
	105.671	8.11454	-0.768105	5.44669
	105.725	8.02907	-0.78839	5.44669
	105.785	8.08186	-0.80465	5.44669
	105.773	8.09257	-0.805923	5.44669
	105.677	8.07168	-0.793071	5.44669
	105.563	8.15645	-0.770289	5.44669
	105.515	8.26399	-0.75476	5.44669
	105.53	8.28914	-0.754682	5.44669
	105.552	8.26306	-0.759904	5.44669
	105.556	8.24346	-0.762077	5.44669
	105.55	8.24456	-0.761125	5.44669
	105.546	8.252	-0.759952	5.44669
	105.547	8.25472	-0.7598	5.44669
	105.548	8.25322	-0.760152	5.44669
	105.549	8.25162	-0.760354	5.44669
	105.548	8.25149	-0.760314	5.44669
	105.548	8.252	-0.760225	5.44669
	105.548	8.25226	-0.760202	5.44669
	105.548	8.25219	-0.760224	5.44669
	105.548	8.25206	-0.760241	5.44669
	105.526	8.25204	-0.760241	5.44669
	105.446	8.25207	-0.760234	5.44669
	105.342	8.25209	-0.760232	5.44669
	105.293	8.25209	-0.760233	5.44669
	105.303	8.25208	-0.760235	5.44669
	105.325	8.25208	-0.760235	5.44669
	105.33	8.25208	-0.760234	5.44669
	105.324	8.25208	-0.760234	5.44669
	105.32	8.25208	-0.760234	5.44669
	105.32	8.25208	-0.760234	5.44669
	105.322	8.25208	-0.760234	5.44669
	105.322	8.25208	-0.760234	5.44669
	105.322	8.25208	-0.760234	5.44669
	105.322	8.25208	-0.760234	5.44669
	105.322	8.25208	-0.760234	5.44669
	105.322	8.30127	-0.760234	5.44669
	105.322	8.42805	-0.760234	5.44669
	105.322	8.48048	-0.760234	5.44669
	105.322	8.36166	-0.760234	5.44669
	105.322	8.22891	-0.760234	5.44669
	105.322	8.20534	-0.760234	5.44669
	105.322	8.24105	-0.760234	5.44669
	105.322	8.26412	-0.760234	5.44669
	105.322	8.26106	-0.760234	5.44669
	105.299	8.25156	-0.760234	5.44669
	105.242	8.24868	-0.760234	5.44669
	105.218	8.30003	-0.760234	5.44669
	105.25	8.42874	-0.760234	5.44669
	105.23	8.5304	-0.760234	5.44669
	105.137	8.53769	-0.760234	5.44669
	105.072	8.50626	-0.760234	5.44669
	105.094	8.49077	-0.760234	5.44669
	105.174	8.49549	-0.760234	5.44669
	105.207	8.55218	-0.760234	5.44669
	105.149	8.63122	-0.760234	5.44669
	105.084	8.60402	-0.760234	5.44669
	105.072	8.55816	-0.760234	5.44669
	105.09	8.646	-0.760234	5.44669
	105.101	8.7637	-0.760234	5.44669
	105.1	8.79201	-0.760234	5.44669
	105.095	8.71447	-0.760234	5.44669
	105.094	8.56601	-0.760234	5.44669
	105.095	8.51461	-0.760234	5.44669
	105.096	8.64158	-0.760234	5.44669
	105.096	8.77738	-0.760234	5.44669
	105.073	8.79932	-0.760234	5.44669
	105.016	8.76186	-0.760234	5.44669
	104.992	8.73862	-0.760234	5.44669
	105.024	8.74225	-0.760234	5.44669
	105.004	8.70284	-0.760234	5.44669
	104.911	8.57888	-0.760234	5.44669
	104.845	8.52414	-0.760234	5.44669
	104.845	8.641	-0.760234	5.44669
	104.868	8.77375	-0.760234	5.44669
	104.877	8.79801	-0.760234	5.44669
	104.873	8.7626	-0.760234	5.44669
	104.868	8.7394	-0.760234	5.44669
	104.867	8.74231	-0.760234	5.44669
	104.869	8.75178	-0.760234	5.44669
	104.87	8.75471	-0.760234	5.44669
	104.87	8.75258	-0.760234	5.44669
	104.869	8.75064	-0.760234	5.44669
	104.869	8.79978	-0.760234	5.44669
	104.869	8.92722	-0.760234	5.44669
	104.869	8.97995	-0.760234	5.44669
	104.869	8.86102	-0.760234	5.44669
	104.869	8.72811	-0.760234	5.44669
	104.847	8.75371	-0.760234	5.44669
	104.789	8.96543	-0.760234	5.44669
	104.766	9.16774	-0.760234	5.44669
	104.82	9.14747	-0.760234	5.44669
	104.88	9.06236	-0.760234	5.44669
	104.868	9.13155	-0.760234	5.44669
	104.772	9.25543	-0.760234	5.44669
	104.68	9.24378	-0.760234	5.44669
	104.69	9.04113	-0.760234	5.4507
	104.728	8.83765	-0.760234	5.46104
	104.697	8.9034	-0.760234	5.46531
	104.641	9.16334	-0.760234	5.45562
	104.624	9.32339	-0.760234	5.4448
	104.636	9.30984	-0.760234	5.44287
	104.647	9.24915	-0.760234	5.44579
	104.647	9.22884	-0.760234	5.44767
	104.643	9.24195	-0.760234	5.44742
	104.642	9.25467	-0.760234	5.44664
	104.642	9.25534	-0.760234	5.44641
	104.621	9.25109	-0.760234	5.44658
	104.563	9.24908	-0.760234	5.44674
	104.517	9.24975	-0.760234	5.44675
	104.491	9.25074	-0.760234	5.44669
	104.448	9.25092	-0.760234	5.44667
	104.409	9.25064	-0.760234	5.44668
	104.403	9.25046	-0.760234	5.44669
	104.414	9.25048	-0.760234	5.44669
	104.42	9.25056	-0.760234	5.44669
	104.419	9.25058	-0.760234	5.44669
	104.416	9.25056	-0.760234	5.44669
	104.416	9.25055	-0.760234	5.44669
	104.416	9.25055	-0.760234	5.44669
	104.417	9.25055	-0.760234	5.44669
	104.417	9.25056	-0.760234	5.44669
	104.417	9.25056	-0.760234	5.44669
	104.417	9.25055	-0.760234	5.44669
	104.417	9.25055	-0.760234	5.44669
	104.417	9.25055	-0.760234	5.44669
	104.417	9.25055	-0.760234	5.44669
	104.417	9.25055	-0.760234	5.44669
	104.417	9.29974	-0.760234	5.44669
	104.417	9.42652	-0.760234	5.44669
	104.417	9.47895	-0.760234	5.44669
	104.417	9.36013	-0.760234	5.44669
	104.417	9.22738	-0.760234	5.44669
	104.394	9.20382	-0.760234	5.44669
	104.337	9.23952	-0.760234	5.44669
	104.291	9.26259	-0.760234	5.44669
	104.265	9.25953	-0.760234	5.44669
	104.222	9.25004	-0.760234	5.44669
	104.183	9.24715	-0.760234	5.44669
	104.177	9.24931	-0.760234	5.44669
	104.188	9.25125	-0.768105	5.44669
	104.194	9.25128	-0.78839	5.44669
	104.193	9.25061	-0.796779	5.44669
	104.19	9.25032	-0.777768	5.44669
	104.189	9.25043	-0.756526	5.44669
	104.19	9.25059	-0.752756	5.44669
	104.191	9.2998	-0.758468	5.44669
	104.191	9.47572	-0.76216	5.44669
	104.19	9.70409	-0.76167	5.44669
	104.19	9.76449	-0.760151	5.44669
	104.19	9.56536	-0.759689	5.44669
	104.19	9.29022	-0.760035	5.44669
	104.19	9.2188	-0.760345	5.44669
	104.19	9.42997	-0.760351	5.44669
	104.168	9.66489	-0.760244	5.44669
	104.088	9.65821	-0.760197	5.44669
	103.985	9.56716	-0.760215	5.44669
	103.957	9.62903	-0.760239	5.44669
	104.025	9.75196	-0.760243	5.44669
	104.07	9.7917	-0.760236	5.44669
	104.021	9.76627	-0.768102	5.44669
	103.956	9.74175	-0.788388	5.44669
	103.941	9.74056	-0.796779	5.44669
	103.957	9.69959	-0.777768	5.44669
	103.969	9.52749	-0.756526	5.44669
	103.969	9.34698	-0.752756	5.44669
	103.964	9.41145	-0.758468	5.44669
	103.962	9.66268	-0.76216	5.44669
	103.963	9.81954	-0.76167	5.44669
	103.964	9.80775	-0.760151	5.44669
	103.964	9.74892	-0.759689	5.44669
	103.964	9.72877	-0.760035	5.44669
	103.964	9.6921	-0.760345	5.44669
	103.964	9.57773	-0.760351	5.44669
	103.964	9.52605	-0.760244	5.44669
	103.964	9.64077	-0.760197	5.44669
	103.964	9.77154	-0.760215	5.44669
	103.964	9.79573	-0.76811	5.44669
	103.964	9.761	-0.788399	5.44669
	103.964	9.73811	-0.796781	5.44669
	103.964	9.7409	-0.777765	5.44669
	103.964	9.75022	-0.756524	5.44669
	103.964	9.75313	-0.752756	5.44669
	103.964	9.75104	-0.758469	5.44669
	103.942	9.74912	-0.762161	5.44669
	103.862	9.74907	-0.76167	5.44669
	103.758	9.74972	-0.760151	5.44669
	103.709	9.75002	-0.759689	5.44669
	103.742	9.74991	-0.760035	5.44669
	103.82	9.74976	-0.760345	5.44669
	103.849	9.74973	-0.760351	5.44669
	103.79	9.74978	-0.760244	5.44669
	103.725	9.74981	-0.760197	5.44669
	103.715	9.7498	-0.760215	5.44669
	103.733	9.74979	-0.760239	5.44669
	103.744	9.74979	-0.760243	5.44669
	103.742	9.74979	-0.760236	5.44669
	103.737	9.74979	-0.760232	5.44669
	103.736	9.74979	-0.760232	5.44669
	103.737	9.74979	-0.760234	5.44669
	103.716	9.74979	-0.760235	5.44669
	103.658	9.74979	-0.760234	5.44669
	103.612	9.74979	-0.760234	5.44669
	103.608	9.74979	-0.760234	5.44669
	103.645	9.74979	-0.760234	5.44669
	103.687	9.74979	-0.760234	5.44669
	103.651	9.74979	-0.760234	5.44669
	103.548	9.79898	-0.768105	5.44669
	103.483	9.92576	-0.78839	5.44669
	103.488	9.97819	-0.796779	5.44669
	103.512	9.85937	-0.777768	5.44669
	103.52	9.77581	-0.756526	5.44669
	103.515	9.92821	-0.752756	5.44669
	103.51	10.1923	-0.758468	5.44669
	103.51	10.2758	-0.76216	5.44669
	103.511	10.0736	-0.76167	5.44669
	103.512	9.78894	-0.760151	5.44669
	103.512	9.71462	-0.759689	5.44669
	103.489	9.87878	-0.760035	5.44669
	103.409	10.038	-0.760345	5.44669
	103.306	10.1057	-0.760351	5.44669
	103.256	10.1361	-0.760244	5.44669
	103.289	10.0848	-0.760197	5.44669
	103.368	10.0462	-0.760215	5.44669
	103.396	10.1457	-0.760239	5.44669
	103.337	10.2657	-0.760243	5.44669
	103.273	10.2908	-0.760236	5.44669
	103.262	10.2603	-0.760232	5.44669
	103.28	10.2389	-0.760232	5.44669
	103.291	10.2407	-0.760234	5.44669
	103.289	10.2492	-0.760235	5.44669
	103.285	10.3012	-0.760234	5.44669
	103.284	10.4262	-0.760234	5.44669
	103.285	10.4769	-0.760234	5.44669
	103.286	10.3579	-0.760234	5.44669
	103.286	10.2258	-0.760234	5.44669
	103.285	10.2025	-0.760234	5.44669
	103.285	10.2381	-0.760234	5.44669
	103.285	10.261	-0.760234	5.44669
	103.285	10.2579	-0.760234	5.44669
	103.285	10.2485	-0.760234	5.44669
	103.285	10.2456	-0.760234	5.44669
	103.285	10.2478	-0.760234	5.44669
	103.285	10.2497	-0.760234	5.44669
	103.285	10.2498	-0.760234	5.44669
	103.285	10.2491	-0.760234	5.44669
	103.285	10.2488	-0.760234	5.44669
	103.285	10.2981	-0.760234	5.44669
	103.285	10.425	-0.760234	5.44669
	103.285	10.5267	-0.760234	5.44669
	103.263	10.5346	-0.760234	5.44669
	103.205	10.4542	-0.760234	5.44669
	103.182	10.3119	-0.760234	5.44669
	103.213	10.2148	-0.760234	5.44669
	103.194	10.2635	-0.760234	5.44669
	103.101	10.4721	-0.760234	5.44669
	103.035	10.6649	-0.760234	5.44669
	103.035	10.6418	-0.768105	5.44669
	103.058	10.5096	-0.78839	5.44669
	103.067	10.454	-0.796779	5.44669
	103.063	10.4763	-0.777768	5.44669
	103.08	10.5052	-0.756526	5.44669
	103.137	10.5093	-0.752756	5.44669
	103.162	10.4516	-0.758468	5.44669
	103.109	10.3198	-0.76216	5.44669
	103.049	10.2683	-0.76167	5.44669
	103.038	10.4385	-0.760151	5.44669
	103.054	10.6986	-0.759689	5.44669
	103.064	10.774	-0.760035	5.44669
	103.063	10.6191	-0.760345	5.44669
	103.059	10.5125	-0.760351	5.44669
	103.057	10.6189	-0.760244	5.44669
	103.058	10.7166	-0.760197	5.44669
	103.059	10.6237	-0.760215	5.44669
	103.059	10.5349	-0.760239	5.44669
	103.059	10.6266	-0.760243	5.44669
	103.059	10.7611	-0.760236	5.44669
	103.059	10.7949	-0.760232	5.44669
	103.059	10.763	-0.760232	5.44669
	103.059	10.7378	-0.760234	5.44669
	103.059	10.7386	-0.768106	5.44669
	103.059	10.748	-0.78839	5.44669
	103.059	10.7516	-0.796779	5.44669
	103.059	10.7498	-0.777767	5.44669
	103.059	10.7477	-0.756526	5.44669
	103.059	10.7475	-0.752756	5.44669
	103.059	10.7481	-0.758468	5.44669
	103.059	10.7485	-0.76216	5.44669
	103.059	10.7484	-0.76167	5.44669
	103.059	10.7482	-0.760151	5.44669
	103.059	10.7482	-0.759689	5.44669
	103.059	10.7482	-0.760035	5.44669
	103.059	10.7483	-0.760345	5.44669
	103.037	10.7483	-0.760351	5.44669
	102.957	10.7483	-0.760244	5.44669
	102.853	10.7483	-0.760197	5.44669
	102.804	10.7483	-0.760215	5.44669
	102.814	10.7483	-0.760239	5.44669
	102.858	10.7483	-0.760243	5.44669
	102.92	10.7483	-0.760236	5.44669
	102.938	10.7483	-0.760232	5.44669
	102.88	10.7483	-0.760232	5.44669
	102.843	10.7483	-0.760234	5.44669
	102.891	10.7483	-0.760235	5.44669
	102.932	10.7483	-0.760234	5.44669
	102.888	10.7483	-0.760234	5.44669
	102.826	10.7483	-0.760234	5.44669
	102.811	10.7483	-0.760234	5.44669
	102.848	10.7483	-0.760234	5.44669
	102.917	10.7483	-0.760234	5.44669
	102.941	10.7483	-0.760234	5.44669
	102.882	10.7483	-0.760234	5.44669
	102.821	10.7483	-0.760234	5.44669
	102.811	10.7483	-0.760234	5.44669
	102.828	10.7483	-0.760234	5.44669
	102.838	10.7483	-0.760234	5.44669
	102.837	10.7483	-0.760234	5.44669
	102.832	10.7483	-0.760234	5.44669
	102.831	10.7483	-0.760234	5.44669
	102.832	10.7483	-0.760234	5.44669
	102.833	10.7483	-0.760234	5.44669
	102.833	10.7483	-0.760234	5.44669
	102.833	10.7483	-0.760234	5.44669
	102.832	10.7483	-0.760234	5.44669
	102.833	10.7483	-0.760234	5.44669
	102.833	10.7483	-0.760234	5.44669
	102.833	10.7483	-0.760234	5.44669
	102.833	10.7483	-0.760234	5.44669
	102.833	10.7483	-0.760234	5.44669
	102.833	10.7483	-0.760234	5.44669
	102.833	10.7483	-0.760234	5.44669
	102.81	10.7483	-0.760234	5.44669
	102.731	10.7483	-0.768105	5.44669
	102.649	10.7483	-0.78839	5.44669
	102.679	10.7483	-0.796779	5.44669
	102.793	10.7483	-0.777768	5.44669
	102.864	10.7483	-0.756526	5.44669
	102.859	10.7483	-0.752756	5.44669
	102.81	10.7483	-0.758468	5.44669
	102.743	10.7483	-0.76216	5.44669
	102.703	10.7483	-0.76167	5.44669
	102.683	10.7483	-0.760151	5.44669
	102.662	10.7483	-0.759689	5.44669
	102.679	10.7483	-0.760035	5.44669
	102.696	10.7483	-0.760345	5.44669
	102.653	10.7483	-0.760351	5.44669
	102.6	10.7483	-0.760244	5.44669
	102.588	10.7483	-0.760197	5.44669
	102.601	10.7483	-0.760215	5.44669
	102.611	10.7483	-0.76811	5.44669
	102.61	10.7483	-0.788399	5.44669
	102.606	10.7483	-0.796781	5.44669
	102.605	10.7483	-0.777765	5.44669
	102.606	10.7483	-0.756524	5.44669
	102.607	10.7483	-0.752756	5.44669
	102.607	10.7483	-0.758469	5.44669
	102.606	10.7483	-0.762161	5.44669
	102.606	10.7483	-0.76167	5.44669
	102.606	10.7483	-0.760151	5.44669
	102.606	10.7483	-0.759689	5.44669
	102.606	10.7483	-0.760035	5.44669
	102.606	10.7483	-0.760345	5.44669
	102.606	10.7483	-0.760351	5.44669
	102.606	10.7483	-0.760244	5.44669
	102.606	10.7483	-0.760197	5.44669
	102.606	10.7975	-0.760215	5.44669
	102.606	10.9734	-0.760239	5.44669
	102.606	11.1526	-0.760243	5.44669
	102.606	11.0862	-0.760236	5.44669
	102.606	10.8347	-0.760232	5.44669
	102.606	10.6783	-0.768103	5.44669
	102.606	10.7397	-0.78839	5.44669
	102.606	10.9252	-0.79678	5.44669
	102.606	10.9977	-0.777768	5.44669
	102.606	10.8663	-0.756526	5.44669
	102.606	10.7212	-0.752756	5.44669
	102.606	10.6969	-0.758468	5.44669
	102.606	10.7367	-0.76216	5.44669
	102.606	10.8109	-0.76167	5.44669
	102.606	10.934	-0.760151	5.44669
	102.606	10.976	-0.759689	5.44669
	102.606	10.8541	-0.760035	5.44669
	102.606	10.7238	-0.760345	5.44669
	102.606	10.7023	-0.760351	5.44669
	102.606	10.7872	-0.760244	5.44669
	102.606	10.9855	-0.760197	5.44669
	102.606	11.1613	-0.760215	5.44669
	102.606	11.0856	-0.760239	5.44669
	102.606	10.8313	-0.760243	5.44669
	102.606	10.6772	-0.760236	5.44669
	102.606	10.6912	-0.760232	5.44669
	102.606	10.75	-0.760232	5.44669
	102.606	10.7693	-0.760234	5.44669
	102.606	10.7565	-0.760235	5.44669
	102.606	10.7934	-0.760234	5.44669
	102.606	10.9196	-0.760234	5.44669
	102.606	10.9762	-0.760234	5.44669
	102.606	10.8593	-0.760234	5.44669
	102.606	10.7751	-0.760234	5.44669
	102.606	10.8773	-0.760234	5.44669
	102.606	10.9653	-0.760234	5.44669
	102.606	10.8698	-0.760234	5.44669
	102.606	10.7342	-0.760234	5.44669
	102.606	10.7011	-0.760234	5.44669
	102.606	10.7338	-0.760234	5.44669
	102.606	10.759	-0.760234	5.44669
	102.606	10.7579	-0.760234	5.44669
	102.606	10.7485	-0.768105	5.44669
	102.606	10.7449	-0.78839	5.44669
	102.606	10.7468	-0.796779	5.44669
	102.606	10.7488	-0.777768	5.44669
	102.606	10.749	-0.756526	5.44669
	102.606	10.7484	-0.752756	5.44669
	102.606	10.748	-0.766339	5.44669
	102.606	10.7481	-0.790316	5.44669
	102.606	10.7483	-0.798215	5.44669
	102.606	10.7483	-0.777684	5.44669
	102.606	10.7483	-0.755981	5.44669
	102.606	10.7482	-0.752557	5.44669
	102.606	10.7483	-0.758579	5.44669
	102.606	10.7483	-0.762277	5.44669
	102.606	10.7483	-0.76168	5.44669
	102.606	10.7483	-0.760113	5.44669
	102.606	10.7483	-0.75967	5.44669
	102.606	10.7483	-0.760041	5.44669
	102.606	10.7483	-0.760354	5.44669
	102.606	10.7483	-0.760353	5.44669
	102.606	10.7483	-0.760241	5.44669
	102.606	10.7483	-0.760195	5.44669
	102.606	10.7483	-0.760215	5.44669
	102.606	10.7483	-0.76024	5.44669
	102.606	10.7975	-0.760243	5.44669
	102.606	10.9734	-0.768107	5.44669
	102.606	11.1526	-0.788387	5.44669
	102.606	11.0862	-0.796777	5.44669
	102.606	10.8347	-0.777768	5.44669
	102.606	10.6783	-0.756527	5.44669
	102.606	10.6905	-0.752756	5.44669
	102.606	10.7493	-0.758468	5.44669
	102.606	10.7693	-0.76216	5.44669
	102.606	10.7567	-0.76167	5.44669
	102.606	10.7935	-0.760151	5.44669
	102.606	10.9196	-0.759689	5.44669
	102.606	10.9761	-0.760035	5.44669
	102.606	10.8593	-0.760345	5.44669
	102.606	10.7259	-0.760351	5.44669
	102.606	10.7013	-0.760244	5.44669
	102.606	10.7369	-0.760197	5.44669
	102.606	10.8094	-0.760215	5.44669
	102.606	10.9333	-0.760239	5.44669
	102.606	10.9762	-0.760243	5.44669
	102.629	10.8544	-0.760236	5.44669
	102.686	10.773	-0.760232	5.44669
	102.71	10.9274	-0.760232	5.44669
	102.656	11.1423	-0.768105	5.44669
	102.596	11.0983	-0.78839	5.44669
	102.585	10.8434	-0.796779	5.44669
	102.601	10.6777	-0.777767	5.44669
	102.612	10.6871	-0.756526	5.44669
	102.61	10.7481	-0.752756	5.44669
	102.606	10.77	-0.758468	5.44669
	102.605	10.7574	-0.76216	5.44669
	102.606	10.7444	-0.76167	5.44669
	102.607	10.7434	-0.760151	5.44669
	102.629	10.7476	-0.759689	5.44669
	102.708	10.7497	-0.760035	5.44669
	102.789	10.7491	-0.760345	5.44669
	102.782	10.7481	-0.760351	5.44669
	102.748	10.7479	-0.760244	5.44669
	102.78	10.7482	-0.760197	5.44669
	102.835	10.7484	-0.760215	5.44669
	102.852	10.7483	-0.760239	5.44669
	102.839	10.7483	-0.760243	5.44669
	102.829	10.7482	-0.760236	5.44669
	102.829	10.7483	-0.760232	5.44669
	102.832	10.7483	-0.760232	5.44669
	102.834	10.7483	-0.760234	5.44669
	102.833	10.7483	-0.760235	5.44669
	102.832	10.7483	-0.760234	5.44669
	102.832	10.7483	-0.760234	5.44669
	102.833	10.7483	-0.760234	5.44669
	102.833	10.7483	-0.760234	5.44669
	102.833	10.7483	-0.760234	5.44669
	102.833	10.7483	-0.760234	5.44669
	102.833	10.7483	-0.760234	5.44669
	102.833	10.7483	-0.760234	5.44669
	102.855	10.7483	-0.760234	5.44669
	102.935	10.7483	-0.760234	5.44669
	103.038	10.7483	-0.760234	5.44669
	103.066	10.7483	-0.760234	5.44669
	102.975	10.7483	-0.760234	5.44669
	102.873	10.7483	-0.760234	5.44669
	102.898	10.7483	-0.760234	5.44669
	102.995	10.7483	-0.760234	5.44669
	103.013	10.7483	-0.760234	5.44669
	102.983	10.7483	-0.760234	5.44669
	103.009	10.7483	-0.760234	5.44669
	103.059	10.7483	-0.760234	5.44669
	103.076	10.7483	-0.760234	5.44669
	103.066	10.7483	-0.760234	5.44669
	103.056	10.7483	-0.760234	5.44669
	103.055	10.7483	-0.760234	5.44669
	103.058	10.7483	-0.760234	5.44669
	103.06	10.7483	-0.760234	5.44669
	103.06	10.6991	-0.760234	5.44669
	103.059	10.5723	-0.760234	5.44669
	103.059	10.5199	-0.760234	5.44669
	103.059	10.5895	-0.760234	5.44669
	103.059	10.5463	-0.760234	5.44669
	103.059	10.3414	-0.760234	5.44669
	103.059	10.2454	-0.760234	5.44669
	103.081	10.3722	-0.760234	5.44669
	103.139	10.4745	-0.760234	5.44669
	103.185	10.3762	-0.760234	5.44669
	103.188	10.2343	-0.760234	5.44669
	103.174	10.2488	-0.760234	5.44669
	103.189	10.4098	-0.760234	5.44669
	103.249	10.4887	-0.760234	5.44669
	103.298	10.3687	-0.760234	5.44669
	103.303	10.2261	-0.760234	5.44669
	103.288	10.248	-0.760234	5.44669
	103.28	10.4124	-0.760234	5.44669
	103.282	10.4901	-0.760234	5.44669
	103.286	10.3684	-0.760234	5.44669
	103.287	10.2255	-0.760234	5.44669
	103.286	10.1986	-0.760234	5.44669
	103.285	10.2366	-0.760234	5.44669
	103.285	10.2618	-0.760234	5.44669
	103.285	10.2588	-0.760234	5.44669
	103.285	10.2486	-0.760234	5.44669
	103.285	10.2454	-0.760234	5.44669
	103.285	10.2477	-0.760234	5.44669
	103.285	10.2498	-0.760234	5.44669
	103.285	10.2498	-0.760234	5.44669
	103.285	10.2491	-0.760234	5.44669
	103.285	10.2488	-0.760234	5.44669
	103.285	10.2489	-0.760234	5.44669
	103.285	10.2491	-0.760234	5.44669
	103.285	10.2491	-0.760234	5.44669
	103.285	10.1998	-0.760234	5.44669
	103.285	10.073	-0.768105	5.44669
	103.285	10.0206	-0.78839	5.44669
	103.307	10.1394	-0.796779	5.44669
	103.365	10.223	-0.777768	5.44669
	103.389	10.0706	-0.756526	5.44669
	103.357	9.8557	-0.752756	5.44669
	103.354	9.84982	-0.758468	5.44669
	103.39	9.97768	-0.76216	5.44669
	103.432	10.0911	-0.76167	5.44669
	103.486	10.2006	-0.760151	5.44669
	103.523	10.2724	-0.759689	5.44669
	103.525	10.2741	-0.760035	5.44669
	103.513	10.2017	-0.760345	5.44669
	103.507	10.0157	-0.760351	5.44669
	103.509	9.84057	-0.760244	5.44669
	103.512	9.86305	-0.760197	5.44669
	103.512	9.93942	-0.760215	5.44669
	103.512	9.91497	-0.760239	5.44669
	103.511	9.9191	-0.760243	5.44669
	103.511	9.9361	-0.760236	5.44669
	103.511	9.84441	-0.760232	5.44669
	103.512	9.73536	-0.760232	5.44669
	103.511	9.71204	-0.760234	5.44669
	103.534	9.73941	-0.760235	5.44669
	103.614	9.8081	-0.760234	5.44669
	103.717	9.93327	-0.760234	5.44669
	103.767	10.0273	-0.760234	5.44669
	103.756	10.0326	-0.760234	5.44669
	103.735	9.95391	-0.760234	5.44669
	103.73	9.81313	-0.760234	5.44669
	103.735	9.76537	-0.760234	5.44669
	103.74	9.89113	-0.760234	5.44669
	103.739	9.97594	-0.760234	5.44669
	103.738	9.87079	-0.760234	5.44669
	103.737	9.7322	-0.760234	5.44669
	103.738	9.70134	-0.760234	5.44669
	103.738	9.73605	-0.760234	5.44669
	103.738	9.76131	-0.760234	5.44669
	103.76	9.75951	-0.760234	5.44669
	103.817	9.74977	-0.760234	5.44669
	103.841	9.74633	-0.760234	5.44669
	103.81	9.74835	-0.760234	5.44669
	103.829	9.75042	-0.760234	5.44669
	103.922	9.75056	-0.760234	5.44669
	103.988	9.74989	-0.760234	5.44669
	103.988	9.74956	-0.760234	5.44669
	103.965	9.74966	-0.760234	5.44669
	103.956	9.74982	-0.760234	5.44669
	103.96	9.74985	-0.768105	5.44669
	103.965	9.74981	-0.78839	5.44669
	103.966	9.74978	-0.796779	5.44669
	103.964	9.70059	-0.777768	5.44669
	103.964	9.57382	-0.756526	5.44669
	103.964	9.5214	-0.752756	5.44669
	103.964	9.64021	-0.758468	5.44669
	103.964	9.77296	-0.76216	5.44669
	103.964	9.79653	-0.76167	5.44669
	103.964	9.71164	-0.760151	5.44669
	103.964	9.56179	-0.759689	5.44669
	103.964	9.46323	-0.760035	5.44669
	103.964	9.46476	-0.760345	5.44669
	103.964	9.49878	-0.760351	5.44669
	103.986	9.46303	-0.760244	5.44669
	104.044	9.32976	-0.760197	5.44669
	104.068	9.22063	-0.760215	5.44669
	104.036	9.26102	-0.760239	5.44669
	104.056	9.42125	-0.760243	5.44669
	104.148	9.53975	-0.760236	5.44669
	104.214	9.54284	-0.760232	5.44669
	104.214	9.45448	-0.760232	5.44669
	104.192	9.31045	-0.760234	5.44669
	104.182	9.21557	-0.760235	5.44669
	104.187	9.21658	-0.760234	5.44669
	104.192	9.24907	-0.760234	5.44669
	104.192	9.26206	-0.760234	5.44669
	104.191	9.25591	-0.760234	5.44669
	104.19	9.24871	-0.760234	5.44669
	104.19	9.24788	-0.760234	5.44669
	104.213	9.25009	-0.760234	5.44669
	104.293	9.25131	-0.760234	5.44669
	104.396	9.25104	-0.760234	5.44669
	104.446	9.25049	-0.760234	5.44669
	104.435	9.25036	-0.760234	5.44669
	104.414	9.2505	-0.760234	5.44669
	104.409	9.2506	-0.760234	5.44669
	104.414	9.2506	-0.760234	5.44669
	104.418	9.25056	-0.760234	5.44669
	104.418	9.25054	-0.760234	5.44669
	104.417	9.25055	-0.760234	5.44669
	104.416	9.25056	-0.760234	5.44669
	104.416	9.25056	-0.760234	5.44669
	104.417	9.25056	-0.760234	5.44669
	104.439	9.25055	-0.760234	5.44669
	104.496	9.25055	-0.760234	5.44669
	104.52	9.25055	-0.760234	5.44669
	104.489	9.20136	-0.760234	5.44669
	104.508	9.07459	-0.760234	5.44669
	104.601	9.02216	-0.760234	5.44669
	104.667	9.14097	-0.760234	5.44669
	104.667	9.27373	-0.760234	5.44669
	104.644	9.29729	-0.760234	5.44669
	104.635	9.26159	-0.760234	5.44669
	104.639	9.23851	-0.760234	5.44669
	104.644	9.19239	-0.760234	5.44669
	104.667	9.07511	-0.760234	5.44669
	104.723	8.97637	-0.760234	5.44669
	104.768	8.91706	-0.760234	5.44669
	104.794	8.81949	-0.760234	5.44669
	104.838	8.78262	-0.760234	5.44669
	104.877	8.89754	-0.760234	5.44669
	104.883	9.02312	-0.760234	5.44669
	104.872	9.04506	-0.760234	5.44669
	104.866	8.96204	-0.760234	5.44669
	104.867	8.81355	-0.760234	5.44669
	104.869	8.7149	-0.760234	5.44669
	104.87	8.71591	-0.760234	5.44669
	104.87	8.74974	-0.760234	5.44669
	104.869	8.76329	-0.760234	5.44669
	104.869	8.7569	-0.760234	5.44669
	104.869	8.7494	-0.760234	5.44669
	104.869	8.74853	-0.760234	5.44669
	104.869	8.75083	-0.760234	5.44669
	104.869	8.75211	-0.760234	5.44669
	104.869	8.75182	-0.760234	5.44669
	104.869	8.75125	-0.760234	5.44669
	104.869	8.75111	-0.760234	5.44669
	104.869	8.75126	-0.760234	5.44669
	104.869	8.75137	-0.760234	5.44669
	104.869	8.75136	-0.760234	5.44669
	104.892	8.75132	-0.760234	5.44669
	104.971	8.7513	-0.760234	5.44669
	105.075	8.75131	-0.760234	5.44669
	105.124	8.70213	-0.760234	5.44669
	105.114	8.57536	-0.760234	5.44669
	105.093	8.52292	-0.760234	5.44669
	105.088	8.64174	-0.760234	5.44669
	105.093	8.77449	-0.760234	5.44669
	105.097	8.79806	-0.760234	5.44669
	105.097	8.71316	-0.760234	5.44669
	105.096	8.51412	-0.760234	5.44669
	105.095	8.33798	-0.760234	5.44669
	105.095	8.41386	-0.760234	5.44669
	105.096	8.61913	-0.760234	5.44669
	105.118	8.59732	-0.760234	5.44669
	105.198	8.35485	-0.760234	5.44669
	105.279	8.18645	-0.760234	5.44669
	105.249	8.19029	-0.760234	5.44669
	105.157	8.24988	-0.760234	5.44669
	105.144	8.32237	-0.760234	5.44669
	105.195	8.43768	-0.760234	5.44669
	105.248	8.47701	-0.760234	5.44669
	105.278	8.35679	-0.760234	5.44669
	105.254	8.2281	-0.760234	5.44669
	105.23	8.20674	-0.760234	5.44669
	105.273	8.24192	-0.760234	5.44669
	105.328	8.26399	-0.760234	5.44669
	105.341	8.26069	-0.760234	5.44669
	105.327	8.25146	-0.760234	5.44669
	105.317	8.24876	-0.760234	5.44669
	105.318	8.25091	-0.760234	5.44669
	105.322	8.25277	-0.760234	5.44669
	105.323	8.25279	-0.760234	5.44669
	105.322	8.25213	-0.760234	5.44669
	105.322	8.25185	-0.760234	5.44669
	105.321	8.25197	-0.760234	5.44669
	105.322	8.25212	-0.760234	5.44669
	105.322	8.25214	-0.760234	5.44669
	105.322	8.25209	-0.760234	5.44669
	105.322	8.25207	-0.760234	5.44669
	105.322	8.25207	-0.760234	5.44669
	105.322	8.25208	-0.760234	5.44669
	105.322	8.25209	-0.760234	5.44669
	105.322	8.25208	-0.760234	5.44669
	105.344	8.25208	-0.760234	5.44669
	105.424	8.25208	-0.760234	5.44669
	105.527	8.25208	-0.760234	5.44669
	105.577	8.25208	-0.760234	5.44669
	105.567	8.25208	-0.760234	5.44669
	105.545	8.25208	-0.760234	5.44669
	105.54	8.25208	-0.760234	5.44669
	105.546	8.25208	-0.760234	5.44669
	105.55	8.25208	-0.760234	5.44669
	105.55	8.25208	-0.760234	5.44669
	105.548	8.25208	-0.760234	5.44669
	105.548	8.25208	-0.760234	5.44669
	105.548	8.25208	-0.760234	5.44669
	105.548	8.25208	-0.760234	5.44669
	105.548	8.25208	-0.768105	5.44669
	105.548	8.25208	-0.78839	5.44669
	105.548	8.25208	-0.796779	5.44669
	105.548	8.20289	-0.777768	5.44669
	105.548	8.07612	-0.756526	5.44669
	105.548	8.02369	-0.752756	5.44669
	105.548	8.1425	-0.758468	5.44669
	105.57	8.22607	-0.76216	5.44669
	105.65	8.12286	-0.76167	5.44669
	105.754	8.03472	-0.760151	5.44669
	105.803	8.08127	-0.759689	5.44669
	105.771	8.09032	-0.760035	5.44669
	105.692	8.07094	-0.768215	5.44669
	105.663	8.15695	-0.788507	5.44669
	105.722	8.21527	-0.796789	5.44669
	105.787	8.064	-0.77773	5.44669
	105.797	7.80935	-0.756507	5.44669
	105.779	7.68026	-0.752761	5.44669
	105.768	7.70463	-0.758477	5.44669
	105.77	7.808	-0.762162	5.44669
	105.775	7.94851	-0.761667	5.44669
	105.776	7.98738	-0.760149	5.44669
	105.775	7.858	-0.759689	5.44669
	105.774	7.72564	-0.760036	5.44669
	105.774	7.70599	-0.760345	5.44669
	105.774	7.7432	-0.760351	5.44669
	105.774	7.76551	-0.760244	5.44669
	105.774	7.76159	-0.760197	5.44669
	105.774	7.75201	-0.760215	5.44669
	105.797	7.74939	-0.760239	5.44669
	105.854	7.7517	-0.760243	5.44669
	105.878	7.75359	-0.760236	5.44669
	105.846	7.75357	-0.760232	5.44669
	105.866	7.75288	-0.760232	5.44669
	105.959	7.7526	-0.760234	5.44669
	106.025	7.75273	-0.760235	5.44669
	106.025	7.75288	-0.760234	5.44669
	106.002	7.7529	-0.760234	5.44669
	105.993	7.75286	-0.760234	5.44669
	105.997	7.75283	-0.760234	5.44669
	106.002	7.75284	-0.760234	5.44669
	106.003	7.75285	-0.760234	5.44669
	106.001	7.75285	-0.768105	5.44669
	106	7.75285	-0.78839	5.44669
	106	7.75285	-0.796779	5.44669
	106.001	7.75285	-0.777768	5.44669
	106.001	7.75285	-0.756526	5.44669
	106.001	7.75285	-0.752756	5.44669
	106.023	7.75285	-0.758468	5.44669
	106.08	7.75285	-0.76216	5.44669
	106.104	7.75285	-0.76167	5.44669
	106.073	7.75285	-0.760151	5.44669
	106.092	7.75285	-0.759689	5.44669
	106.185	7.75285	-0.760035	5.44669
	106.251	7.75285	-0.768215	5.44669
	106.251	7.75285	-0.788507	5.44669
	106.228	7.75285	-0.796789	5.44669
	106.219	7.75285	-0.77773	5.44669
	106.223	7.75285	-0.756507	5.44669
	106.228	7.75285	-0.752761	5.44669
	106.229	7.75285	-0.758477	5.44669
	106.227	7.75285	-0.762162	5.44669
	106.226	7.75285	-0.761667	5.44669
	106.227	7.75285	-0.76802	5.44669
	106.227	7.75285	-0.787845	5.44669
	106.227	7.70366	-0.796581	5.44669
	106.227	7.52769	-0.777878	5.44669
	106.227	7.34848	-0.756643	5.44669
	106.249	7.41487	-0.752765	5.44669
	106.329	7.61725	-0.758431	5.44669
	106.433	7.5976	-0.762141	5.44669
	106.482	7.35707	-0.761675	5.44669
	106.472	7.18871	-0.76016	5.44669
	106.451	7.19188	-0.759691	5.44669
	106.446	7.25117	-0.760033	5.44669
	106.451	7.27459	-0.760343	5.44669
	106.455	7.31246	-0.760351	5.44669
	106.455	7.42617	-0.760244	5.44669
	106.453	7.47715	-0.760197	5.44669
	106.453	7.36237	-0.760215	5.44669
	106.453	7.23182	-0.760239	5.44669
	106.476	7.20774	-0.760243	5.44669
	106.555	7.24245	-0.760236	5.44669
	106.659	7.26529	-0.760232	5.44669
	106.708	7.26248	-0.760232	5.44669
	106.698	7.25317	-0.760234	5.44669
	106.677	7.25028	-0.760235	5.44669
	106.672	7.25237	-0.760234	5.44669
	106.677	7.25427	-0.760234	5.44669
	106.681	7.25433	-0.760234	5.44669
	106.681	7.25368	-0.760234	5.44669
	106.68	7.25338	-0.760234	5.44669
	106.679	7.25349	-0.760234	5.44669
	106.679	7.25364	-0.760234	5.44669
	106.68	7.25367	-0.760234	5.44669
	106.68	7.25362	-0.760234	5.44669
	106.702	7.2536	-0.760234	5.44669
	106.782	7.2536	-0.760234	5.44669
	106.885	7.20442	-0.760234	5.44669
	106.935	7.07765	-0.760234	5.44669
	106.924	7.02521	-0.760234	5.44669
	106.903	7.14403	-0.760234	5.44669
	106.898	7.27678	-0.760234	5.44669
	106.904	7.30035	-0.760234	5.4507
	106.908	7.21546	-0.760234	5.46104
	106.907	7.06561	-0.760234	5.46531
	106.906	6.96705	-0.760234	5.45562
	106.905	6.91939	-0.760234	5.4448
	106.906	6.82664	-0.760234	5.44287
	106.928	6.73846	-0.760234	5.44579
	107.008	6.724	-0.760234	5.44767
	107.111	6.74762	-0.760234	5.44742
	107.161	6.76239	-0.760234	5.44664
	107.151	6.76014	-0.760234	5.44641
	107.129	6.75394	-0.760234	5.44658
	107.124	6.75214	-0.760234	5.44674
	107.13	6.75359	-0.760234	5.44675
	107.134	6.75484	-0.760234	5.44669
	107.134	6.75485	-0.760234	5.44667
	107.132	6.75441	-0.760234	5.44668
	107.132	6.75422	-0.760234	5.44669
	107.132	6.7543	-0.760234	5.44669
	107.132	6.7544	-0.760234	5.44669
	107.132	6.75441	-0.760234	5.44669
	107.132	6.75438	-0.760234	5.44669
	107.132	6.75436	-0.760234	5.44669
	107.132	6.75437	-0.760234	5.44669
	107.132	6.75437	-0.760234	5.44669
	107.154	6.75438	-0.760234	5.44669
	107.234	6.70519	-0.760234	5.44669
	107.338	6.57841	-0.760234	5.44669
	107.387	6.52598	-0.760234	5.44669
	107.377	6.6448	-0.760234	5.44669
	107.356	6.77755	-0.760234	5.44669
	107.351	6.80111	-0.760234	5.44669
	107.356	6.76541	-0.760234	5.44669
	107.36	6.74234	-0.760234	5.44669
	107.36	6.7454	-0.760234	5.44669
	107.358	6.75489	-0.760234	5.44669
	107.358	6.75778	-0.760234	5.44669
	107.358	6.75562	-0.760234	5.44669
	107.359	6.75368	-0.760234	5.44669
	107.359	6.75364	-0.760234	5.44669
	107.358	6.75431	-0.760234	5.44669
	107.358	6.70542	-0.760234	5.44669
	107.381	6.57853	-0.760234	5.44669
	107.438	6.47675	-0.760234	5.44669
	107.462	6.41958	-0.760234	5.44669
	107.408	6.37317	-0.760234	5.44669
	107.37	6.41396	-0.760234	5.44669
	107.439	6.50305	-0.760234	5.44669
	107.559	6.53466	-0.760234	5.44669
	107.597	6.46844	-0.760234	5.44669
	107.505	6.3727	-0.760234	5.44669
	107.398	6.44553	-0.760234	5.44669
	107.422	6.62261	-0.760234	5.44669
	107.543	6.59033	-0.760234	5.44669
	107.619	6.35354	-0.760234	5.44669
	107.613	6.19125	-0.760234	5.44669
	107.584	6.19562	-0.760234	5.44669
	107.575	6.25327	-0.760234	5.44669
	107.581	6.27557	-0.760234	5.44669
	107.587	6.31356	-0.760234	5.44669
	107.587	6.42771	-0.760234	5.44669
	107.585	6.47883	-0.760234	5.44669
	107.584	6.36396	-0.760234	5.44669
	107.584	6.23332	-0.760234	5.44669
	107.585	6.20924	-0.760234	5.44669
	107.585	6.24397	-0.760234	5.44669
	107.585	6.26683	-0.760234	5.44669
	107.585	6.26401	-0.760234	5.44669
	107.585	6.2547	-0.760234	5.44669
	107.585	6.2518	-0.760234	5.44669
	107.585	6.2539	-0.760234	5.44669
	107.585	6.2558	-0.760234	5.44669
	107.585	6.25586	-0.760234	5.44669
	107.585	6.2552	-0.760234	5.44669
	107.585	6.25491	-0.760234	5.44669
	107.585	6.25502	-0.760234	5.44669
	107.585	6.25517	-0.760234	5.44669
	107.585	6.25519	-0.760234	5.44669
	107.585	6.25515	-0.760234	5.44669
	107.585	6.25512	-0.760234	5.44669
	107.607	6.25513	-0.760234	5.44669
	107.664	6.25514	-0.760234	5.44669
	107.688	6.25514	-0.760234	5.44669
	107.634	6.25514	-0.760234	5.44669
	107.574	6.25514	-0.760234	5.44669
	107.564	6.20595	-0.760234	5.44669
	107.58	6.07917	-0.760234	5.44669
	107.612	6.02674	-0.760234	5.44669
	107.669	6.14556	-0.760234	5.44669
	107.71	6.27831	-0.760234	5.44669
	107.713	6.30188	-0.760234	5.44669
	107.677	6.26617	-0.760234	5.44669
	107.614	6.19391	-0.768105	5.44669
	107.592	6.02101	-0.78839	5.44669
	107.671	5.80211	-0.796779	5.44669
	107.789	5.7446	-0.777768	5.44669
	107.845	5.89239	-0.756526	5.44669
	107.832	5.98963	-0.752756	5.44669
	107.807	5.8818	-0.758468	5.44669
	107.802	5.73768	-0.76216	5.44669
	107.808	5.75463	-0.76167	5.44669
	107.813	5.9667	-0.760151	5.44669
	107.813	6.17224	-0.759689	5.44669
	107.811	6.1532	-0.760035	5.44669
	107.81	6.01826	-0.760345	5.44669
	107.811	5.95997	-0.760351	5.44669
	107.811	5.98217	-0.760244	5.44268
	107.811	5.96278	-0.760197	5.43234
	107.811	5.84056	-0.760215	5.42806
	107.811	5.73025	-0.760239	5.43775
	107.811	5.76622	-0.760243	5.44858
	107.811	5.92502	-0.760236	5.4505
	107.811	5.9953	-0.760232	5.44759
	107.833	5.87253	-0.760232	5.44571
	107.913	5.73177	-0.760234	5.44595
	107.994	5.70626	-0.760235	5.44673
	107.986	5.74399	-0.760234	5.44696
	107.952	5.76861	-0.760234	5.44679
	107.985	5.76547	-0.760234	5.44663
	108.04	5.75539	-0.760234	5.44663
	108.056	5.75229	-0.760234	5.44668
	108.044	5.75457	-0.760234	5.44671
	108.033	5.75663	-0.760234	5.4467
	108.033	5.75668	-0.760234	5.44668
	108.037	5.75597	-0.760234	5.44668
	108.039	5.75565	-0.760234	5.44669
	108.038	5.75577	-0.760234	5.44669
	108.037	5.75594	-0.760234	5.44669
	108.037	5.75596	-0.760234	5.44669
	108.037	5.75592	-0.760234	5.44669
	108.037	5.75589	-0.760234	5.44669
	108.037	5.75589	-0.760234	5.44669
	108.06	5.70671	-0.760234	5.44669
	108.139	5.57994	-0.760234	5.44669
	108.243	5.52751	-0.760234	5.44669
	108.293	5.64632	-0.760234	5.44669
	108.282	5.77908	-0.760234	5.44669
	108.261	5.80264	-0.760234	5.44669
	108.256	5.76694	-0.760234	5.44669
	108.261	5.74386	-0.760234	5.44669
	108.265	5.74693	-0.760234	5.44669
	108.265	5.75642	-0.760234	5.44669
	108.264	5.75931	-0.760234	5.44669
	108.263	5.75715	-0.760234	5.44669
	108.263	5.75521	-0.760234	5.44669
	108.264	5.75517	-0.760234	5.44669
	108.264	5.75584	-0.760234	5.44669
	108.264	5.75614	-0.760234	5.44669
	108.286	5.70683	-0.760234	5.44669
	108.366	5.5799	-0.760234	5.44669
	108.469	5.52745	-0.760234	5.44669
	108.519	5.64631	-0.760234	5.44669
	108.508	5.77909	-0.760234	5.44669
	108.487	5.80265	-0.760234	5.44669
	108.482	5.71775	-0.760234	5.44669
	108.488	5.5187	-0.760234	5.44669
	108.492	5.29338	-0.760234	5.44669
	108.491	5.19329	-0.760234	5.44669
	108.49	5.26854	-0.760234	5.44669
	108.489	5.43989	-0.760234	5.44669
	108.49	5.50143	-0.760234	5.44669
	108.49	5.37053	-0.760234	5.44669
	108.49	5.22947	-0.760234	5.44669
	108.49	5.20672	-0.760234	5.44669
	108.49	5.24572	-0.760234	5.44669
	108.49	5.26988	-0.760234	5.44669
	108.49	5.2661	-0.760234	5.44669
	108.49	5.25592	-0.760234	5.44669
	108.49	5.253	-0.760234	5.44669
	108.49	5.2554	-0.760234	5.44669
	108.49	5.25744	-0.760234	5.44669
	108.512	5.25744	-0.760234	5.44669
	108.57	5.25672	-0.760234	5.44669
	108.616	5.25641	-0.760234	5.44669
	108.619	5.25654	-0.760234	5.44669
	108.605	5.25671	-0.760234	5.44669
	108.62	5.25673	-0.760234	5.44669
	108.68	5.25668	-0.760234	5.44669
	108.729	5.25665	-0.760234	5.44669
	108.734	5.25666	-0.760234	5.44669
	108.719	5.25667	-0.760234	5.44669
	108.711	5.25667	-0.760234	5.44669
	108.713	5.25667	-0.760234	5.44669
	108.717	5.25667	-0.760234	5.44669
	108.717	5.25667	-0.760234	5.44669
	108.717	5.25667	-0.760234	5.44669
	108.716	5.25667	-0.760234	5.44669
	108.716	5.25667	-0.760234	5.44669
	108.716	5.25667	-0.760234	5.44669
	108.739	5.25667	-0.760234	5.44669
	108.818	5.25667	-0.760234	5.44669
	108.922	5.20748	-0.760234	5.44669
	108.971	5.03151	-0.760234	5.44669
	108.961	4.8523	-0.760234	5.44669
	108.94	4.8695	-0.768105	5.44669
	108.935	4.9943	-0.78839	5.44669
	108.94	5.04899	-0.796779	5.44669
	108.944	4.97971	-0.777768	5.44669
	108.944	4.87448	-0.756526	5.44669
	108.942	4.89523	-0.752756	5.4507
	108.942	4.99688	-0.758468	5.46104
	108.942	5.04088	-0.76216	5.46531
	108.943	4.97538	-0.76167	5.45562
	108.943	4.82636	-0.768022	5.4448
	108.942	4.77044	-0.787845	5.44287
	108.942	4.89571	-0.79658	5.44579
	108.942	4.98322	-0.777878	5.44767
	108.942	4.87936	-0.756643	5.44742
	108.965	4.74037	-0.752765	5.44664
	109.045	4.70886	-0.758431	5.44641
	109.126	4.74346	-0.762141	5.44658
	109.118	4.76889	-0.761675	5.44674
	109.084	4.7672	-0.76016	5.44675
	109.116	4.75745	-0.759691	5.44669
	109.172	4.75397	-0.760033	5.44667
	109.188	4.75597	-0.760343	5.44668
	109.176	4.75805	-0.760351	5.44669
	109.165	4.75821	-0.760244	5.44669
	109.165	4.75754	-0.760197	5.44669
	109.168	4.7572	-0.760215	5.44669
	109.17	4.7573	-0.760239	5.44669
	109.169	4.75746	-0.760243	5.44669
	109.169	4.75749	-0.760236	5.44669
	109.168	4.75745	-0.760232	5.44669
	109.169	4.75742	-0.760232	5.44669
	109.169	4.75742	-0.760234	5.44669
	109.169	4.75743	-0.760235	5.44669
	109.169	4.75744	-0.760234	5.44669
	109.169	4.75743	-0.760234	5.44669
	109.169	4.75743	-0.760234	5.44669
	109.169	4.75743	-0.760234	5.44669
	109.169	4.75743	-0.760234	5.44669
	109.169	4.75743	-0.760234	5.44669
	109.169	4.70824	-0.760234	5.44669
	109.169	4.58146	-0.760234	5.44669
	109.191	4.52903	-0.760234	5.44669
	109.271	4.64785	-0.760234	5.44669
	109.374	4.78061	-0.760234	5.44669
	109.424	4.80417	-0.760234	5.44669
	109.413	4.76847	-0.760234	5.44669
	109.392	4.74539	-0.760234	5.44669
	109.387	4.74846	-0.760234	5.44669
	109.393	4.75795	-0.760234	5.44669
	109.397	4.76084	-0.760234	5.44669
	109.397	4.70948	-0.760234	5.44669
	109.395	4.58078	-0.760234	5.44669
	109.394	4.5283	-0.760234	5.44669
	109.395	4.5986	-0.760234	5.44669
	109.395	4.60487	-0.760234	5.44669
	109.395	4.57589	-0.760234	5.44669
	109.395	4.65885	-0.760234	5.44669
	109.395	4.76851	-0.760234	5.4507
	109.395	4.79519	-0.760234	5.46104
	109.395	4.769	-0.760234	5.46531
	109.395	4.74881	-0.760234	5.45562
	109.395	4.70051	-0.760234	5.4448
	109.395	4.58129	-0.760234	5.44287
	109.395	4.48252	-0.760234	5.44579
	109.395	4.42388	-0.760234	5.44767
	109.395	4.3266	-0.760234	5.44742
	109.395	4.28962	-0.760234	5.44664
	109.395	4.40438	-0.760234	5.44641
	109.395	4.48075	-0.760234	5.44658
	109.395	4.37596	-0.760234	5.44674
	109.395	4.24054	-0.760234	5.44675
	109.395	4.21086	-0.760234	5.44669
	109.417	4.24495	-0.760234	5.44667
	109.497	4.31871	-0.760234	5.44668
	109.578	4.44362	-0.760234	5.44669
	109.548	4.48653	-0.760234	5.44669
	109.434	4.36439	-0.760234	5.44669
	109.386	4.23362	-0.760234	5.44669
	109.449	4.21207	-0.760234	5.44669
	109.521	4.24791	-0.760234	5.44669
	109.534	4.27033	-0.760234	5.44669
	109.514	4.26694	-0.760234	5.44669
	109.524	4.25755	-0.760234	5.44669
	109.583	4.25481	-0.760234	5.44669
	109.634	4.25701	-0.760234	5.44669
	109.639	4.2589	-0.760234	5.44669
	109.624	4.25891	-0.760234	5.44669
	109.616	4.25824	-0.760234	5.44669
	109.618	4.25796	-0.760234	5.44669
	109.622	4.25808	-0.760234	5.44669
	109.623	4.25823	-0.760234	5.44669
	109.622	4.25825	-0.760234	5.44669
	109.643	4.25821	-0.760234	5.44669
	109.701	4.25818	-0.760234	5.44669
	109.747	4.25819	-0.760234	5.44669
	109.773	4.2582	-0.760234	5.44669
	109.816	4.2582	-0.768105	5.44669
	109.855	4.2582	-0.78839	5.44669
	109.861	4.25819	-0.796779	5.44669
	109.85	4.209	-0.777768	5.44669
	109.844	4.08223	-0.756526	5.44669
	109.845	4.0298	-0.752756	5.44669
	109.848	4.14862	-0.758468	5.44669
	109.849	4.23218	-0.76216	5.44669
	109.848	4.12897	-0.76167	5.44669
	109.847	3.99164	-0.760151	5.44669
	109.847	3.96061	-0.759689	5.44669
	109.848	4.044	-0.760035	5.44669
	109.848	4.19587	-0.760345	5.44669
	109.848	4.24662	-0.760351	5.44669
	109.848	4.06898	-0.760244	5.44669
	109.848	3.80601	-0.760197	5.44669
	109.848	3.68281	-0.768086	5.44669
	109.848	3.7618	-0.788395	5.44669
	109.87	3.94294	-0.796788	5.44669
	109.927	4.00724	-0.777769	5.44669
	109.973	3.87403	-0.756524	5.44669
	109.999	3.73102	-0.752754	5.44669
	110.043	3.70827	-0.758469	5.44669
	110.082	3.74796	-0.762161	5.44669
	110.087	3.77242	-0.76167	5.44669
	110.077	3.76851	-0.760151	5.44669
	110.07	3.75818	-0.759689	5.44669
	110.071	3.75524	-0.760035	5.44669
	110.074	3.75768	-0.760345	5.44669
	110.075	3.75975	-0.760351	5.44669
	110.074	3.75974	-0.760244	5.44669
	110.096	3.75901	-0.760197	5.44669
	110.153	3.7587	-0.760215	5.44669
	110.177	3.75883	-0.760239	5.44669
	110.124	3.759	-0.760243	5.44669
	110.063	3.75902	-0.760236	5.44669
	110.075	3.75897	-0.760232	5.44669
	110.171	3.75894	-0.760232	5.44669
	110.263	3.75895	-0.760234	5.44669
	110.253	3.75896	-0.760235	5.44669
	110.215	3.75896	-0.760234	5.44669
	110.246	3.75896	-0.760234	5.44669
	110.28	3.75896	-0.760234	5.44669
	110.24	3.75896	-0.760234	5.44669
	110.204	3.75896	-0.760234	5.44669
	110.247	3.75896	-0.760234	5.44669
	110.307	3.75896	-0.760234	5.44669
	110.321	3.75896	-0.760234	5.44669
	110.307	3.75896	-0.760234	5.44669
	110.295	3.75896	-0.760234	5.44669
	110.296	3.75896	-0.760234	5.44669
	110.3	3.75896	-0.760234	5.44669
	110.302	3.75896	-0.760234	5.44669
	110.301	3.70977	-0.760234	5.44669
	110.3	3.58299	-0.760234	5.44669
	110.3	3.53056	-0.760234	5.44669
	110.3	3.64938	-0.760234	5.44669
	110.3	3.78213	-0.760234	5.44669
	110.3	3.8057	-0.760234	5.44669
	110.3	3.76999	-0.760234	5.44669
	110.3	3.74692	-0.760234	5.44669
	110.3	3.74999	-0.760234	5.44669
	110.3	3.75948	-0.760234	5.44669
	110.3	3.76237	-0.760234	5.44669
	110.322	3.7602	-0.760234	5.44669
	110.402	3.75827	-0.760234	5.44669
	110.506	3.75823	-0.760234	5.44669
	110.533	3.7589	-0.760234	5.44669
	110.465	3.75919	-0.760234	5.44669
	110.42	3.75908	-0.760234	5.44669
	110.469	3.70973	-0.760234	5.44669
	110.535	3.58294	-0.760234	5.44669
	110.549	3.53055	-0.768105	5.44669
	110.533	3.64939	-0.78839	5.44669
	110.521	3.73295	-0.796779	5.44669
	110.522	3.62973	-0.777768	5.44669
	110.526	3.54159	-0.756526	5.44669
	110.528	3.63734	-0.752756	5.44669
	110.527	3.77316	-0.758468	5.44669
	110.526	3.80622	-0.76216	5.44669
	110.526	3.7734	-0.76167	5.44669
	110.526	3.69897	-0.760151	5.44669
	110.527	3.57333	-0.759689	5.44669
	110.527	3.53035	-0.760035	5.44669
	110.526	3.60353	-0.760345	5.44669
	110.526	3.60765	-0.760351	5.44669
	110.526	3.52754	-0.760244	5.44669
	110.526	3.48368	-0.760197	5.44669
	110.526	3.49239	-0.760215	5.44669
	110.526	3.5114	-0.760239	5.44669
	110.526	3.51624	-0.760243	5.44669
	110.549	3.46231	-0.760236	5.44669
	110.606	3.33183	-0.760232	5.44669
	110.63	3.23034	-0.760232	5.44669
	110.576	3.22375	-0.760234	5.44669
[truncated: 392 more rows]
