# Supplementary material for: Design of a cosmetic glove stiffness compensation mechanism for toddler-sized hand prostheses
Source: PLoS One. 2017 Aug 11;12(8):e0183233. doi: 10.1371/journal.pone.0183233 (PMC5553851; doi:10.1371/journal.pone.0183233)
Supplement: S1 Dataset — (ZIP) [file pone.0183233.s001.zip › 02 Spring measurements/RVS6_1.xlsx]

## Sheet: RVS6_1
LabVIEW Measurement
Writer_Version	2
Reader_Version	2
Separator	Tab
Decimal_Separator	.
Multi_Headings	No
X_Columns	No
Time_Pref	Absolute
Operator	localadmin
Date	2013-09-24
Time	00:15:26.357000
***End_of_Header***
Channels	4
Samples	10	10	10	10
Date	2013-09-24	2013-09-24	2013-09-24	2013-09-24
Time	00:15:52.057000	00:15:52.057000	00:15:52.057000	00:15:52.058000
Y_Unit_Label	mm	N	N	Pa
X_Dimension	Time	Time	Time	Time
X0	0	0	0	0
Delta_X	0.01	0.01	0.01	0.01
***End_of_Header***
X_Value	Voltage LVDT (Filtered)	Voltage Load Cell (Filtered)	Voltage Pinch Load Cell (Filtered)	Voltage Pressure (Filtered)	Comment
	112.772	0.264307	-0.697887	5.44669
	112.789	0.264307	-0.676645	5.44669
	112.818	0.264307	-0.672875	5.44669
	112.872	0.264307	-0.678588	5.44669
	112.892	0.264307	-0.68228	5.44669
	112.86	0.264307	-0.681789	5.44669
	112.858	0.264307	-0.68027	5.44669
	112.872	0.264307	-0.679808	5.44669
	112.857	0.264307	-0.688025	5.44669
	112.864	0.264307	-0.70862	5.44669
	112.898	0.264307	-0.717015	5.44669
	112.914	0.264307	-0.697897	5.44669
	112.886	0.264307	-0.676608	5.44669
	112.821	0.264307	-0.672856	5.44669
	112.774	0.264307	-0.678593	5.44669
	112.772	0.264307	-0.69016	5.44669
	112.788	0.264307	-0.709947	5.44669
	112.795	0.264307	-0.716813	5.44669
	112.814	0.264307	-0.69734	5.44669
	112.868	0.264307	-0.676447	5.44669
	112.892	0.264307	-0.672986	5.44669
	112.861	0.264307	-0.678705	5.44669
	112.859	0.264307	-0.682289	5.44669
	112.894	0.264307	-0.681752	5.44669
	112.914	0.264307	-0.680251	5.44669
	112.888	0.264307	-0.687684	5.44669
	112.822	0.264307	-0.71619	5.44669
	112.774	0.264307	-0.745166	5.44669
	112.794	0.264307	-0.734546	5.44669
	112.868	0.264307	-0.694187	5.44669
	112.898	0.264307	-0.677	5.44669
	112.864	0.264307	-0.699246	5.44669
	112.88	0.264307	-0.717064	5.44669
	112.95	0.264307	-0.701258	5.44669
	112.96	0.264307	-0.678	5.44669
	112.914	0.264307	-0.672244	5.44669
	112.866	0.264307	-0.677842	5.44669
	112.813	0.264307	-0.682192	5.44669
	112.8	0.264307	-0.682017	5.44669
	112.879	0.264307	-0.680397	5.44669
	112.972	0.264307	-0.67978	5.44669
	112.947	0.264307	-0.680098	5.44669
	112.853	0.264307	-0.68045	5.44669
	112.837	0.264307	-0.680485	5.44669
	112.888	0.264307	-0.680374	5.44669
	112.941	0.264307	-0.680315	5.44669
	112.972	0.264307	-0.68033	5.44669
	112.925	0.264307	-0.680357	5.44669
	112.822	0.264307	-0.680363	5.44669
	112.783	0.264307	-0.680356	5.44669
	112.847	0.264307	-0.680351	5.44669
	112.894	0.264307	-0.680352	5.44669
	112.847	0.264307	-0.680354	5.44669
	112.782	0.264307	-0.688225	5.44669
	112.767	0.264307	-0.708509	5.44669
	112.783	0.264307	-0.716898	5.44669
	112.795	0.264307	-0.697887	5.44669
	112.794	0.264307	-0.676645	5.44669
	112.789	0.264307	-0.672875	5.44669
	112.788	0.264307	-0.678588	5.44669
	112.811	0.264307	-0.68228	5.44669
	112.892	0.264307	-0.681789	5.44669
	112.973	0.264307	-0.68027	5.44669
	112.965	0.215117	-0.679808	5.44669
	112.908	0.088342	-0.680155	5.44669
	112.883	0.03591	-0.680464	5.44669
	112.893	0.154727	-0.68047	5.44669
	112.883	0.287482	-0.680363	5.44669
	112.827	0.311046	-0.680316	5.44669
	112.778	0.275343	-0.680334	5.44669
	112.772	0.252268	-0.680359	5.44669
	112.786	0.255334	-0.680363	5.44669
	112.794	0.264827	-0.680355	5.44669
	112.793	0.267714	-0.688222	5.44669
	112.811	0.265549	-0.708507	5.44669
	112.868	0.263617	-0.716899	5.44669
	112.893	0.263576	-0.697888	5.44669
	112.862	0.264247	-0.676646	5.44669
	112.859	0.264542	-0.672875	5.44669
	112.872	0.264427	-0.678588	5.44669
	112.834	0.264274	-0.68228	5.44669
	112.807	0.264251	-0.681789	5.44669
	112.852	0.264295	-0.68027	5.44669
	112.888	0.264322	-0.687679	5.44669
	112.843	0.264318	-0.70831	5.44669
	112.782	0.264306	-0.717009	5.44669
	112.768	0.264303	-0.698004	5.44669
	112.783	0.264306	-0.676655	5.44268
	112.794	0.264308	-0.680708	5.43234
	112.794	0.264308	-0.706724	5.42806
	112.812	0.264307	-0.71883	5.43775
	112.89	0.264307	-0.699332	5.44858
	112.972	0.264307	-0.676564	5.4505
	112.943	0.264307	-0.680198	5.44759
	112.829	0.264307	-0.706543	5.44571
	112.78	0.264307	-0.718935	5.44595
	112.843	0.264307	-0.69944	5.44673
	112.893	0.264307	-0.676572	5.44696
	112.871	0.264307	-0.672292	5.44679
	112.863	0.264307	-0.67837	5.44663
	112.892	0.264307	-0.682396	5.44663
	112.912	0.264307	-0.681915	5.44668
	112.888	0.264307	-0.680282	5.44671
	112.823	0.264307	-0.679768	5.4467
	112.774	0.264307	-0.680134	5.44668
	112.772	0.264307	-0.680469	5.44668
	112.788	0.264307	-0.688351	5.44669
	112.795	0.264307	-0.708521	5.44669
	112.792	0.264307	-0.716858	5.44669
	112.811	0.264307	-0.697866	5.44669
	112.89	0.264307	-0.676651	5.44669
	112.995	0.264307	-0.672885	5.44669
	113.023	0.264307	-0.67859	5.44669
	112.932	0.264307	-0.690148	5.44669
	112.807	0.264307	-0.709943	5.44669
	112.753	0.264307	-0.716815	5.44669
	112.791	0.264307	-0.697343	5.44669
	112.874	0.264307	-0.676447	5.44669
	112.902	0.264307	-0.672985	5.44669
	112.841	0.264307	-0.678705	5.44669
	112.777	0.264307	-0.682289	5.44669
	112.789	0.264307	-0.681752	5.44669
	112.864	0.264307	-0.680251	5.44669
	112.921	0.264307	-0.679814	5.44669
	112.945	0.264307	-0.680164	5.44669
	112.984	0.264307	-0.680466	5.44669
	112.999	0.264307	-0.680468	5.44669
	112.927	0.264307	-0.680362	5.44669
	112.835	0.264307	-0.680316	5.44669
	112.837	0.264307	-0.680335	5.44669
	112.872	0.264307	-0.680359	5.44669
	112.842	0.264307	-0.680362	5.44669
	112.788	0.264307	-0.680355	5.44669
	112.793	0.264307	-0.680351	5.44669
	112.884	0.264307	-0.680352	5.44669
	112.976	0.264307	-0.680354	5.44669
	112.947	0.264307	-0.680354	5.44669
	112.829	0.264307	-0.680354	5.44669
	112.756	0.264307	-0.680353	5.44669
	112.763	0.264307	-0.680353	5.44669
	112.79	0.264307	-0.680354	5.44669
	112.799	0.264307	-0.680354	5.44669
	112.816	0.264307	-0.680354	5.44669
	112.89	0.264307	-0.680354	5.44669
	112.971	0.264307	-0.680354	5.44669
	112.942	0.264307	-0.680354	5.44669
	112.852	0.264307	-0.680354	5.44669
	112.838	0.264307	-0.688224	5.44669
	112.867	0.264307	-0.708509	5.44669
	112.839	0.264307	-0.716898	5.44669
	112.811	0.264307	-0.697887	5.44669
	112.852	0.264307	-0.676645	5.44669
	112.886	0.264307	-0.672875	5.44669
	112.842	0.264307	-0.678588	5.44669
	112.783	0.264307	-0.68228	5.44669
	112.769	0.264307	-0.681789	5.44669
	112.806	0.264307	-0.68027	5.44669
	112.874	0.264307	-0.679808	5.44669
	112.897	0.264307	-0.680155	5.44669
	112.839	0.264307	-0.680464	5.44669
	112.777	0.264307	-0.68047	5.44669
	112.79	0.264307	-0.680363	5.44669
	112.864	0.264307	-0.680316	5.44669
	112.899	0.264307	-0.680334	5.44669
	112.843	0.264307	-0.680359	5.44669
	112.801	0.264307	-0.680363	5.44669
	112.846	0.264307	-0.680355	5.44669
	112.91	0.313497	-0.680351	5.44669
	112.925	0.440273	-0.680352	5.44669
	112.887	0.492705	-0.680354	5.44669
	112.818	0.373887	-0.680354	5.44669
	112.772	0.241132	-0.680354	5.44669
	112.773	0.217568	-0.680353	5.44669
	112.789	0.253272	-0.680353	5.44669
	112.795	0.276346	-0.680354	5.44669
	112.792	0.27328	-0.680354	5.44669
	112.788	0.263787	-0.680354	5.44669
	112.788	0.2609	-0.680354	5.44669
	112.789	0.312255	-0.680354	5.44669
	112.79	0.440963	-0.680354	5.44669
	112.79	0.493435	-0.680354	5.44669
	112.789	0.373948	-0.680354	5.44669
	112.789	0.240898	-0.680354	5.44669
	112.789	0.217449	-0.680354	5.44669
	112.789	0.253305	-0.680354	5.44669
	112.789	0.276402	-0.680354	5.44669
	112.789	0.273292	-0.680354	5.44669
	112.789	0.263772	-0.680354	5.44669
	112.789	0.26089	-0.680354	5.44669
	112.789	0.263066	-0.680354	5.44669
	112.789	0.265002	-0.680354	5.44669
	112.789	0.265039	-0.680354	5.44669
	112.767	0.264367	-0.680354	5.44669
	112.687	0.264072	-0.680354	5.44669
	112.584	0.264187	-0.680354	5.44669
	112.534	0.264341	-0.680354	5.44268
	112.545	0.264364	-0.688224	5.43234
	112.566	0.264319	-0.708509	5.42806
	112.571	0.313482	-0.716898	5.43775
	112.565	0.489452	-0.697887	5.44858
	112.561	0.717861	-0.676645	5.4505
	112.562	0.827445	-0.672875	5.44759
	112.563	0.804267	-0.678588	5.44571
	112.564	0.757526	-0.68228	5.44595
	112.541	0.795681	-0.681789	5.44673
	112.461	0.983686	-0.68027	5.44696
	112.357	1.22106	-0.679808	5.44679
	112.308	1.33012	-0.680155	5.44663
	112.318	1.30354	-0.680464	5.44663
	112.34	1.25555	-0.68047	5.44668
	112.345	1.24521	-0.680363	5.44671
	112.339	1.25798	-0.680316	5.4467
	112.335	1.26701	-0.680334	5.44668
	112.335	1.31545	-0.68823	5.44668
	112.337	1.48789	-0.708518	5.44669
	112.337	1.71508	-0.7169	5.44669
	112.337	1.8254	-0.697885	5.44669
	112.337	1.80297	-0.676644	5.44669
	112.314	1.75628	-0.672875	5.44669
	112.257	1.745	-0.678588	5.44669
	112.233	1.75692	-0.68228	5.44669
	112.287	1.76593	-0.681789	5.44669
	112.347	1.76547	-0.68027	5.44669
	112.358	1.76207	-0.679808	5.44669
	112.342	1.76081	-0.680155	5.44669
	112.309	1.76149	-0.688335	5.44669
	112.231	1.76222	-0.708626	5.44669
	112.131	1.76229	-0.724779	5.44669
	112.083	1.76205	-0.726005	5.44669
	112.093	1.76194	-0.713171	5.44669
	112.113	1.76197	-0.690414	5.44669
	112.118	1.76202	-0.674889	5.44669
	112.113	1.76204	-0.674803	5.44669
	112.109	1.76202	-0.680021	5.44669
	112.109	1.76201	-0.682195	5.44669
	112.11	1.8112	-0.681244	5.44669
	112.111	1.93798	-0.687943	5.44669
	112.111	1.99041	-0.708075	5.44669
	112.11	1.8716	-0.716816	5.44669
	112.11	1.73884	-0.698007	5.44669
	112.111	1.71528	-0.676725	5.44669
	112.111	1.80017	-0.672866	5.44669
	112.111	1.99921	-0.678556	5.44669
	112.111	2.17535	-0.68227	5.44669
	112.111	2.09947	-0.681796	5.44669
	112.111	1.84501	-0.680277	5.44669
	112.111	1.74005	-0.687679	5.44669
	112.111	1.93009	-0.708308	5.44669
	112.111	2.16811	-0.717008	5.44669
	112.111	2.17026	-0.698004	5.44669
	112.088	2.0818	-0.676656	5.44669
	112.031	2.14161	-0.672838	5.44669
	112.007	2.26276	-0.678568	5.44669
	112.039	2.30248	-0.690156	5.44669
	112.019	2.27768	-0.709954	5.44669
	111.926	2.20424	-0.716817	5.44669
	111.86	2.07616	-0.697339	5.44669
	111.838	2.03181	-0.676445	5.44669
	111.803	2.15448	-0.672986	5.44669
	111.789	2.28597	-0.678705	5.44669
	111.838	2.30764	-0.68229	5.44669
	111.871	2.27159	-0.681752	5.44669
	111.824	2.24905	-0.688122	5.44669
	111.763	2.25246	-0.707969	5.44669
	111.728	2.2619	-0.716709	5.44669
	111.685	2.26465	-0.697999	5.44669
	111.65	2.26244	-0.67676	5.44669
	111.646	2.26054	-0.672883	5.44669
	111.656	2.26053	-0.67855	5.44669
	111.661	2.2612	-0.682261	5.44669
	111.66	2.26149	-0.681795	5.44669
	111.658	2.26137	-0.680279	5.44669
	111.657	2.26122	-0.67981	5.44669
	111.658	2.26119	-0.680152	5.44669
	111.658	2.26124	-0.680462	5.44669
	111.658	2.26127	-0.680471	5.44669
	111.636	2.26126	-0.680364	5.44669
	111.578	2.31044	-0.680316	5.44669
	111.554	2.4864	-0.688205	5.44669
	111.586	2.66561	-0.708514	5.44669
	111.589	2.59923	-0.716907	5.44669
	111.576	2.39685	-0.697889	5.44669
	111.613	2.41649	-0.676643	5.44669
	111.641	2.65703	-0.672873	5.44669
	111.573	2.82539	-0.678588	5.44669
	111.48	2.77303	-0.68228	5.44669
	111.479	2.58696	-0.681789	5.44669
	111.513	2.51111	-0.68027	5.44669
	111.484	2.64125	-0.679808	5.44669
	111.43	2.78707	-0.680155	5.44669
	111.413	2.81209	-0.680464	5.44669
	111.425	2.77235	-0.68047	5.44669
	111.435	2.74707	-0.680363	5.44669
	111.436	2.75064	-0.680316	5.44669
	111.41	2.76113	-0.680334	5.44669
	111.328	2.76426	-0.680359	5.44669
	111.248	2.76184	-0.680363	5.44669
	111.279	2.75971	-0.680355	5.44669
	111.371	2.75968	-0.680351	5.44669
	111.361	2.76043	-0.680352	5.44669
	111.252	2.76075	-0.680354	5.44669
	111.176	2.76062	-0.680354	5.44669
	111.177	2.76045	-0.688224	5.44669
	111.204	2.76043	-0.708509	5.44669
	111.215	2.76047	-0.716898	5.44669
	111.21	2.7605	-0.697887	5.44669
	111.204	2.7605	-0.676645	5.44669
	111.203	2.76049	-0.672875	5.44669
	111.205	2.76048	-0.678588	5.44669
	111.206	2.76049	-0.68228	5.44669
	111.206	2.76049	-0.681789	5.44669
	111.205	2.76049	-0.68027	5.44669
	111.205	2.76049	-0.679808	5.44669
	111.205	2.76049	-0.680155	5.44669
	111.205	2.76049	-0.680464	5.44669
	111.205	2.76049	-0.68047	5.44669
	111.205	2.76049	-0.680363	5.44669
	111.205	2.76049	-0.680316	5.44669
	111.205	2.76049	-0.680334	5.44669
	111.183	2.76049	-0.680359	5.44669
	111.103	2.80968	-0.680363	5.44669
	111	2.93645	-0.680355	5.44669
	110.95	2.98888	-0.680351	5.44669
	110.961	2.91926	-0.680352	5.44669
	110.982	2.96247	-0.680354	5.44669
	110.987	3.1673	-0.680354	5.44669
	110.981	3.26339	-0.680354	5.44669
	110.977	3.13652	-0.680353	5.44669
	110.978	3.03428	-0.680353	5.44669
	110.979	3.13257	-0.680354	5.44669
	110.98	3.22529	-0.680354	5.44669
	110.979	3.13321	-0.680354	5.44669
	110.979	3.04649	-0.680354	5.44669
	110.979	3.13887	-0.680354	5.44669
	110.979	3.27278	-0.680354	5.44669
	110.979	3.30623	-0.680354	5.44669
	110.957	3.27426	-0.680354	5.44669
	110.899	3.24923	-0.680354	5.44669
	110.853	3.25015	-0.680354	5.44669
	110.827	3.25944	-0.680354	5.44669
	110.784	3.26301	-0.680354	5.44669
	110.745	3.2612	-0.680354	5.44669
	110.739	3.25917	-0.680354	5.44669
	110.75	3.25897	-0.680354	5.44669
	110.756	3.2596	-0.680354	5.44669
	110.755	3.25994	-0.680354	5.44669
	110.753	3.25986	-0.680354	5.44268
	110.752	3.2597	-0.680354	5.43234
	110.73	3.25967	-0.680354	5.42806
	110.673	3.25971	-0.680354	5.43775
	110.649	3.25974	-0.680354	5.45259
	110.703	3.25973	-0.680354	5.46485
	110.763	3.25972	-0.680354	5.46621
	110.752	3.25972	-0.680354	5.45464
	110.678	3.25972	-0.680354	5.44407
	110.622	3.25972	-0.680354	5.44292
	110.597	3.25972	-0.680354	5.44606
	110.558	3.25972	-0.688224	5.44777
	110.52	3.25972	-0.708509	5.44736
	110.514	3.25972	-0.716898	5.44658
	110.523	3.25972	-0.697887	5.4464
	110.53	3.25972	-0.676645	5.4466
	110.529	3.25972	-0.672875	5.44675
	110.526	3.25972	-0.678588	5.44674
	110.526	3.25972	-0.68228	5.44669
	110.526	3.25972	-0.681789	5.44667
	110.527	3.25972	-0.68027	5.44668
	110.527	3.30891	-0.679808	5.44669
	110.527	3.48488	-0.680155	5.44669
	110.526	3.71328	-0.680464	5.44669
	110.526	3.82286	-0.68047	5.44669
	110.526	3.79968	-0.680363	5.44669
	110.504	3.75294	-0.680316	5.44669
	110.447	3.74191	-0.688205	5.44669
	110.401	3.75395	-0.708514	5.44669
	110.375	3.76292	-0.716907	5.44669
	110.331	3.7624	-0.697889	5.44669
	110.292	3.75899	-0.676643	5.44669
	110.287	3.75775	-0.672873	5.44669
	110.297	3.75844	-0.678588	5.44669
	110.304	3.75917	-0.68228	5.44669
	110.303	3.75923	-0.681789	5.44669
	110.3	3.759	-0.68027	5.44669
	110.299	3.75888	-0.679808	5.44669
	110.3	3.75891	-0.680155	5.44669
	110.3	3.75897	-0.680464	5.44669
	110.3	3.75898	-0.688341	5.44669
	110.3	3.75896	-0.708519	5.44669
	110.3	3.75895	-0.716861	5.44669
	110.3	3.75895	-0.697868	5.44669
	110.3	3.75896	-0.676651	5.44669
	110.3	3.75896	-0.672884	5.44669
	110.3	3.75896	-0.67859	5.44669
	110.3	3.75896	-0.682277	5.44669
	110.3	3.75896	-0.681788	5.44669
	110.3	3.75896	-0.680271	5.44669
	110.3	3.75896	-0.679809	5.44669
	110.3	3.75896	-0.680155	5.44669
	110.278	3.75896	-0.680464	5.44669
	110.198	3.75896	-0.68047	5.44669
	110.095	3.75896	-0.680363	5.44669
	110.045	3.75896	-0.680316	5.44669
	110.055	3.75896	-0.688205	5.44669
	110.077	3.75896	-0.708514	5.44669
	110.082	3.75896	-0.716907	5.44669
	110.098	3.75896	-0.70576	5.44669
	110.152	3.75896	-0.704798	5.44669
	110.176	3.75896	-0.709418	5.44669
	110.124	3.75896	-0.696121	5.44669
	110.064	3.75896	-0.678572	5.44669
	110.053	3.75896	-0.682182	5.44669
	110.069	3.75896	-0.70666	5.44669
	110.079	3.75896	-0.718279	5.44669
	110.056	3.80815	-0.699124	5.44669
	109.994	3.93492	-0.676673	5.44669
	109.969	3.98736	-0.672447	5.44669
	110.001	3.86854	-0.678399	5.44669
	109.983	3.73578	-0.682353	5.44669
	109.89	3.71222	-0.681887	5.44669
	109.824	3.74792	-0.680285	5.44669
	109.824	3.771	-0.687651	5.44669
	109.846	3.76793	-0.708293	5.44669
	109.856	3.75844	-0.717012	5.44669
	109.851	3.80474	-0.705882	5.44669
	109.846	3.98287	-0.704813	5.44669
	109.846	4.16401	-0.709381	5.44669
	109.847	4.14686	-0.696101	5.44669
	109.848	4.02139	-0.678577	5.44669
	109.848	3.9664	-0.67432	5.44669
	109.848	4.0358	-0.678507	5.44669
	109.847	4.19037	-0.681732	5.44669
	109.848	4.29642	-0.681589	5.44669
	109.825	4.29635	-0.680381	5.44669
	109.746	4.26028	-0.679926	5.44669
	109.642	4.24546	-0.680165	5.44669
	109.592	4.25211	-0.680426	5.44669
	109.603	4.26017	-0.680451	5.44669
	109.624	4.26119	-0.680369	5.44669
	109.629	4.25874	-0.680325	5.44669
	109.624	4.25736	-0.680336	5.44669
	109.62	4.25765	-0.680356	5.44669
	109.62	4.25826	-0.680361	5.44669
	109.599	4.25842	-0.680356	5.44669
	109.52	4.25826	-0.680352	5.44669
	109.416	4.25814	-0.688223	5.44669
	109.388	4.25815	-0.708509	5.44669
	109.456	4.25819	-0.716899	5.44669
	109.501	4.3074	-0.697887	5.44669
	109.452	4.43417	-0.676645	5.44669
	109.387	4.48659	-0.672875	5.44669
	109.372	4.41696	-0.678588	5.44669
	109.388	4.46017	-0.68228	5.44669
	109.4	4.61582	-0.681789	5.44669
	109.4	4.58514	-0.68027	5.44669
	109.395	4.35664	-0.679808	5.44669
	109.393	4.19725	-0.680155	5.44669
	109.394	4.24909	-0.680464	5.44669
	109.395	4.48095	-0.68047	5.44669
	109.395	4.73152	-0.680363	5.44669
	109.395	4.83047	-0.680316	5.44669
	109.395	4.74577	-0.680334	5.44669
	109.395	4.57086	-0.680359	5.44669
	109.395	4.5112	-0.688233	5.44669
	109.373	4.64414	-0.716382	5.44669
	109.293	4.78539	-0.745052	5.44669
	109.189	4.80749	-0.73443	5.44669
	109.162	4.76816	-0.694179	5.44669
	109.23	4.74408	-0.677038	5.44669
	109.275	4.69883	-0.699265	5.44669
	109.226	4.58227	-0.717059	5.44669
	109.161	4.53271	-0.701249	5.44669
	109.146	4.64911	-0.677998	5.44669
	109.162	4.77982	-0.672247	5.44669
	109.174	4.8034	-0.677844	5.44669
	109.173	4.76842	-0.682192	5.44669
	109.169	4.74565	-0.682017	5.44669
	109.167	4.74858	-0.680397	5.44669
	109.168	4.75791	-0.679781	5.44669
	109.169	4.76078	-0.680098	5.44669
	109.169	4.75866	-0.68045	5.44669
	109.169	4.75676	-0.680485	5.44669
	109.169	4.75671	-0.680374	5.44669
	109.169	4.75737	-0.680315	5.44669
	109.169	4.75766	-0.68033	5.44669
	109.169	4.75755	-0.688228	5.44669
	109.169	4.7574	-0.708519	5.44669
	109.146	4.75737	-0.716901	5.44669
	109.067	4.75742	-0.697885	5.44669
	108.963	4.75745	-0.676643	5.44669
	108.936	4.75744	-0.672875	5.44669
	109.004	4.75743	-0.686459	5.44669
	109.049	4.75743	-0.710436	5.44669
	109	4.75743	-0.718334	5.44669
	108.934	4.75743	-0.697804	5.44669
	108.919	4.75743	-0.6761	5.44669
	108.936	4.75743	-0.672676	5.44669
	108.948	4.75743	-0.678698	5.44669
	108.947	4.80662	-0.690267	5.44669
	108.92	4.9334	-0.709954	5.44669
	108.861	4.98583	-0.716778	5.44669
	108.816	4.9162	-0.697323	5.44669
	108.791	4.95941	-0.676452	5.44669
	108.748	5.11505	-0.672995	5.44669
	108.708	5.13356	-0.678707	5.44669
	108.703	5.08103	-0.682287	5.44669
	108.713	5.15004	-0.68175	5.44669
	108.72	5.26227	-0.680251	5.44669
	108.719	5.29499	-0.679814	5.44669
	108.716	5.27042	-0.680164	5.44669
	108.715	5.24876	-0.680466	5.44669
	108.716	5.24846	-0.680468	5.44669
	108.716	5.25604	-0.680362	5.44669
	108.716	5.25932	-0.680316	5.44669
	108.716	5.258	-0.680335	5.44669
	108.716	5.25628	-0.680359	5.44669
	108.694	5.25603	-0.680362	5.44669
	108.636	5.25654	-0.680355	5.44669
	108.613	5.25684	-0.680351	5.44669
	108.644	5.25678	-0.680352	5.44669
	108.625	5.25666	-0.680354	5.44669
	108.532	5.25662	-0.680354	5.44669
	108.466	5.25665	-0.680354	5.44669
	108.466	5.25668	-0.680353	5.44669
	108.489	5.25668	-0.680353	5.44669
	108.498	5.25667	-0.680354	5.44669
	108.494	5.25666	-0.688224	5.44669
	108.489	5.25666	-0.708509	5.44669
	108.488	5.25667	-0.716898	5.44669
	108.49	5.25667	-0.697887	5.44669
	108.49	5.25667	-0.676645	5.44669
	108.49	5.25667	-0.680746	5.44669
	108.49	5.25667	-0.706743	5.44669
	108.49	5.25667	-0.718825	5.44669
	108.49	5.25667	-0.699323	5.44669
	108.49	5.25667	-0.676562	5.44669
	108.49	5.25667	-0.67233	5.44669
	108.49	5.25667	-0.678389	5.44669
	108.468	5.25667	-0.68239	5.44669
	108.41	5.30586	-0.681906	5.44669
	108.364	5.43263	-0.68028	5.44669
	108.338	5.53425	-0.679771	5.44669
	108.295	5.54221	-0.680136	5.44669
	108.256	5.51108	-0.680469	5.44669
	108.25	5.54466	-0.680479	5.44669
	108.261	5.67601	-0.680365	5.44669
	108.267	5.7851	-0.688184	5.44669
	108.266	5.79456	-0.708488	5.44669
	108.263	5.76141	-0.724775	5.44669
	108.263	5.74442	-0.726052	5.44669
	108.263	5.74913	-0.713192	5.44669
	108.264	5.75715	-0.690406	5.44669
	108.241	5.75883	-0.674878	5.44669
	108.184	5.75669	-0.674801	5.44669
	108.138	5.75519	-0.680024	5.44669
	108.112	5.75533	-0.682197	5.44669
	108.069	5.75591	-0.681244	5.44669
	108.03	5.75611	-0.687942	5.44669
	108.024	5.75599	-0.708074	5.44669
	108.035	5.75586	-0.716817	5.44669
	108.041	5.75586	-0.698007	5.44669
	108.04	5.7559	-0.676725	5.44669
	108.037	5.75592	-0.680736	5.44669
	108.036	5.75591	-0.706711	5.44669
	108.037	5.7559	-0.718815	5.44669
	108.038	5.70671	-0.69933	5.44669
	108.037	5.57994	-0.676569	5.44669
	108.037	5.52751	-0.67233	5.44669
	108.037	5.64632	-0.678387	5.44669
	108.037	5.77908	-0.682389	5.44669
	108.037	5.80264	-0.681907	5.44669
	108.037	5.76694	-0.680281	5.44669
	108.037	5.74386	-0.687642	5.44669
	108.037	5.74693	-0.708291	5.44669
	108.037	5.75642	-0.717014	5.44669
	108.037	5.75931	-0.698013	5.44669
	108.037	5.75715	-0.676657	5.44669
	108.037	5.75521	-0.672835	5.44669
	108.037	5.75517	-0.678567	5.44669
	108.037	5.75584	-0.682285	5.44669
	108.015	5.75614	-0.681799	5.44669
	107.958	5.75602	-0.680272	5.44669
	107.911	5.75587	-0.679806	5.44669
	107.908	5.75585	-0.680153	5.44669
	107.922	5.75589	-0.680464	5.44669
	107.907	5.75592	-0.680471	5.44669
	107.847	5.75591	-0.680363	5.44669
	107.798	5.7559	-0.680316	5.44669
	107.793	5.7559	-0.680334	5.44669
	107.809	5.7559	-0.680359	5.44669
	107.816	5.7559	-0.680363	5.44669
	107.814	5.7559	-0.680355	5.44669
	107.81	5.80509	-0.680351	5.44669
	107.81	5.93187	-0.680352	5.44669
	107.811	6.03349	-0.680354	5.44669
	107.811	6.04145	-0.688225	5.44669
	107.811	6.01032	-0.708509	5.44669
	107.811	5.99471	-0.716898	5.44669
	107.811	5.99928	-0.697887	5.44669
	107.811	6.00675	-0.676645	5.44669
	107.811	6.00825	-0.672875	5.44669
	107.811	6.00623	-0.686459	5.44268
	107.789	5.95566	-0.710435	5.43234
	107.709	5.87821	-0.718334	5.42806
	107.605	5.9531	-0.697804	5.43775
	107.556	6.12453	-0.6761	5.44858
	107.566	6.13835	-0.672676	5.4505
	107.587	6.07824	-0.678698	5.44759
	107.592	6.14574	-0.690267	5.44571
	107.587	6.26003	-0.709954	5.44595
	107.583	6.29415	-0.716778	5.44673
	107.583	6.26943	-0.697323	5.44696
	107.585	6.24721	-0.676452	5.44679
	107.585	6.24673	-0.672995	5.44663
	107.585	6.25443	-0.678707	5.44663
	107.585	6.25783	-0.690158	5.44668
	107.585	6.25652	-0.709906	5.44671
	107.585	6.25476	-0.716796	5.4467
	107.585	6.25449	-0.697348	5.44668
	107.585	6.255	-0.676456	5.44668
	107.585	6.25531	-0.672987	5.44669
	107.585	6.25526	-0.678702	5.44669
	107.585	6.25513	-0.682288	5.44669
	107.585	6.25509	-0.681752	5.44669
	107.585	6.25512	-0.680252	5.44669
	107.585	6.25515	-0.679814	5.44669
	107.585	6.25515	-0.688034	5.44669
	107.585	6.25514	-0.708621	5.44669
	107.585	6.25514	-0.717013	5.44669
	107.562	6.30433	-0.697895	5.44669
	107.505	6.4311	-0.676608	5.44669
	107.459	6.48354	-0.672857	5.44669
	107.433	6.41391	-0.678593	5.44669
	107.412	6.40793	-0.682289	5.44669
	107.43	6.4368	-0.681791	5.44669
	107.448	6.40287	-0.680268	5.44669
	107.405	6.46916	-0.679807	5.44669
	107.352	6.67093	-0.680155	5.44669
	107.34	6.75753	-0.680465	5.44669
	107.353	6.57857	-0.688341	5.44669
	107.363	6.35173	-0.708519	5.44669
	107.362	6.35033	-0.716861	5.44669
	107.358	6.48431	-0.697868	5.44669
	107.357	6.59867	-0.676651	5.44669
	107.358	6.70646	-0.672884	5.44669
	107.336	6.77719	-0.67859	5.44669
	107.279	6.7298	-0.682277	5.44669
	107.255	6.58029	-0.681788	5.44669
	107.309	6.51797	-0.680271	5.44669
	107.347	6.64076	-0.679809	5.44669
	107.278	6.77871	-0.680155	5.44669
	107.158	6.80303	-0.680464	5.44669
	107.098	6.7658	-0.68047	5.44669
	107.11	6.74182	-0.680363	5.44669
	107.135	6.74505	-0.680316	5.44669
	107.141	6.75493	-0.680334	5.44669
	107.135	6.75792	-0.680359	5.44669
	107.13	6.75566	-0.680363	5.44669
	107.13	6.75365	-0.680355	5.44669
	107.132	6.75361	-0.680351	5.44669
	107.11	6.75431	-0.680352	5.44669
	107.053	6.75462	-0.680354	5.44669
	107.028	6.7545	-0.680354	5.44669
	107.082	6.75434	-0.680354	5.44669
	107.12	6.75432	-0.680353	5.44669
	107.051	6.75436	-0.680353	5.44669
	106.932	6.75439	-0.680354	5.44669
	106.871	6.75439	-0.680354	5.44669
	106.883	6.75437	-0.680354	5.44669
	106.909	6.75437	-0.680354	5.44669
	106.915	6.75437	-0.680354	5.44669
	106.909	6.75438	-0.680354	5.44669
	106.904	6.75437	-0.680354	5.44669
	106.904	6.75437	-0.680354	5.44669
	106.906	6.80356	-0.680354	5.44669
	106.906	6.93034	-0.680354	5.44669
	106.884	7.03196	-0.680354	5.44669
	106.826	7.08911	-0.680354	5.44669
	106.78	7.18475	-0.680354	5.44669
	106.754	7.27077	-0.680354	5.44669
	106.711	7.2833	-0.680354	5.44669
	106.672	7.25963	-0.680354	5.44669
	106.688	7.24553	-0.680354	5.44669
	106.757	7.19889	-0.680354	5.44669
	106.787	7.0782	-0.680354	5.44669
	106.732	7.02741	-0.680354	5.44669
	106.669	7.14475	-0.680354	5.44669
	106.657	7.22712	-0.680354	5.44669
	106.674	7.12393	-0.680354	5.44669
	106.685	7.03623	-0.680354	5.44669
	106.684	7.13215	-0.680354	5.44669
	106.679	7.26788	-0.680354	5.44669
	106.678	7.30084	-0.680354	5.44669
	106.679	7.26802	-0.680354	5.44669
	106.68	7.24281	-0.680354	5.44669
	106.68	7.24396	-0.680354	5.44669
	106.68	7.25341	-0.680354	5.44669
	106.679	7.25696	-0.680354	5.44669
	106.657	7.25508	-0.680354	5.44669
	106.6	7.25304	-0.680354	5.44669
	106.576	7.25285	-0.680354	5.44669
	106.608	7.25349	-0.680354	5.44669
	106.588	7.25383	-0.680354	5.44669
	106.495	7.25375	-0.680354	5.44669
	106.429	7.25359	-0.680354	5.44669
	106.429	7.25355	-0.680354	5.44669
	106.452	7.25359	-0.680354	5.44669
	106.461	7.25362	-0.680354	5.44669
	106.457	7.25362	-0.680354	5.44669
	106.452	7.25361	-0.680354	5.44669
	106.451	7.25361	-0.680354	5.44669
	106.453	7.3028	-0.680354	5.44669
	106.454	7.42958	-0.680354	5.44669
	106.431	7.48201	-0.688224	5.44669
	106.373	7.36319	-0.708509	5.44669
	106.327	7.23043	-0.716898	5.44669
	106.301	7.20687	-0.697887	5.44669
	106.258	7.29176	-0.676645	5.44669
	106.219	7.44161	-0.672875	5.44669
	106.214	7.54017	-0.678588	5.44669
	106.224	7.53864	-0.68228	5.44669
	106.231	7.45543	-0.681789	5.44669
	106.229	7.31521	-0.68027	5.44669
	106.227	7.26928	-0.679808	5.44669
	106.226	7.39561	-0.680155	5.44669
	106.227	7.5292	-0.680464	5.44669
	106.227	7.55044	-0.68047	5.44669
	106.227	7.51347	-0.680363	5.44669
	106.227	7.49069	-0.680316	5.44669
	106.227	7.49433	-0.680334	5.44669
	106.227	7.55315	-0.680359	5.44669
	106.227	7.68266	-0.680363	5.44669
	106.227	7.78201	-0.680355	5.44669
	106.205	7.78804	-0.680351	5.44669
	106.125	7.75691	-0.680352	5.44669
	106.021	7.74199	-0.680354	5.44669
	105.972	7.74685	-0.680354	5.44669
	105.982	7.75419	-0.688224	5.44669
	106.003	7.75554	-0.708509	5.44669
	106.008	7.7535	-0.716898	5.44669
	106.003	7.75216	-0.697887	5.44669
	105.999	7.75233	-0.676645	5.44669
	105.999	7.75287	-0.672875	5.44669
	106.001	7.75304	-0.678588	5.44669
	106.001	7.75292	-0.68228	5.44669
	106.001	7.75281	-0.681789	5.44669
	106.001	7.7528	-0.68027	5.44669
	106.001	7.75284	-0.679808	5.44669
	106.001	7.75286	-0.680155	5.44669
	106.001	7.75285	-0.680464	5.44669
	106.001	7.75284	-0.68047	5.44669
	105.978	7.75284	-0.688234	5.44669
	105.899	7.75285	-0.708472	5.44669
	105.817	7.75285	-0.716879	5.44669
	105.825	7.75285	-0.705763	5.44669
	105.882	7.75285	-0.70481	5.44669
	105.929	7.75285	-0.709422	5.44669
	105.977	7.75285	-0.696119	5.44669
	106.011	7.75285	-0.67857	5.44669
	105.99	7.75285	-0.682182	5.44669
	105.922	7.75285	-0.706661	5.44669
	105.871	7.75285	-0.726151	5.44669
	105.847	7.75285	-0.73515	5.44669
	105.806	7.75285	-0.749244	5.44669
	105.768	7.75285	-0.754681	5.44669
	105.761	7.75285	-0.728769	5.44669
	105.771	7.75285	-0.6887	5.44669
	105.778	7.75285	-0.668935	5.44669
	105.777	7.75285	-0.672967	5.44669
	105.774	7.75285	-0.681376	5.44669
	105.773	7.75285	-0.683416	5.44669
	105.774	7.75285	-0.681274	5.44669
	105.775	7.75285	-0.679651	5.44669
	105.775	7.75285	-0.679732	5.44669
	105.774	7.75285	-0.688214	5.44669
	105.774	7.75285	-0.708726	5.44669
	105.752	7.75285	-0.716993	5.44669
	105.672	7.75285	-0.69785	5.44669
	105.591	7.75285	-0.676596	5.44669
	105.599	7.75285	-0.672868	5.44669
	105.633	7.75285	-0.678602	5.44669
	105.6	7.75285	-0.682288	5.44669
	105.545	7.75285	-0.681788	5.44669
	105.529	7.80204	-0.680267	5.44669
	105.541	7.978	-0.679807	5.44669
	105.552	8.15721	-0.680156	5.44669
	105.552	8.14001	-0.680465	5.44669
	105.548	8.01522	-0.68047	5.44669
	105.547	7.96052	-0.680363	5.44669
	105.547	8.02981	-0.680316	5.44669
	105.548	8.13504	-0.680334	5.44669
	105.548	8.0651	-0.680359	5.44669
	105.548	7.83667	-0.680363	5.44669
	105.548	7.69104	-0.680355	5.44669
	105.548	7.6994	-0.680351	5.44669
	105.548	7.75278	-0.680352	5.44669
	105.548	7.82106	-0.680354	5.44669
	105.526	7.93681	-0.680354	5.44669
	105.468	7.97783	-0.680354	5.44669
	105.422	7.90734	-0.680353	5.44669
	105.419	7.95425	-0.688224	5.44669
	105.433	8.16094	-0.708509	5.44669
	105.418	8.30568	-0.716898	5.44669
	105.358	8.3047	-0.697887	5.44669
	105.309	8.20552	-0.676645	5.44669
	105.304	8.05846	-0.680746	5.44669
	105.319	8.01534	-0.706743	5.44669
	105.327	8.14528	-0.718825	5.44669
	105.325	8.27939	-0.699323	5.44669
	105.321	8.29956	-0.676562	5.44669
	105.32	8.26196	-0.67233	5.44669
	105.321	8.2393	-0.678389	5.44669
	105.3	8.24321	-0.68239	5.44669
	105.22	8.25291	-0.681906	5.44669
	105.116	8.25558	-0.68028	5.44669
	105.066	8.25325	-0.679771	5.44669
	105.077	8.25133	-0.680136	5.44669
	105.098	8.25135	-0.680469	5.44669
	105.103	8.25204	-0.680479	5.44669
	105.098	8.30152	-0.680365	5.44669
	105.094	8.42816	-0.680314	5.44669
	105.094	8.48044	-0.680333	5.44669
	105.095	8.36161	-0.680359	5.44669
	105.096	8.2289	-0.688234	5.44669
	105.073	8.25455	-0.708511	5.44669
	105.016	8.41702	-0.716896	5.44669
	104.992	8.54171	-0.697885	5.44669
	105.024	8.5466	-0.676646	5.44669
	105.004	8.50597	-0.672876	5.44669
	104.911	8.53667	-0.678588	5.44669
	104.845	8.67018	-0.68228	5.44669
	104.845	8.78121	-0.681789	5.44669
	104.868	8.79071	-0.68027	5.44669
	104.877	8.70769	-0.687679	5.44669
	104.873	8.51444	-0.70831	5.44669
	104.868	8.34006	-0.717009	5.44669
	104.867	8.41462	-0.698004	5.44669
	104.869	8.6679	-0.676655	5.44669
	104.87	8.82203	-0.672838	5.44669
	104.87	8.80837	-0.678569	5.44669
	104.869	8.74973	-0.682285	5.44669
	104.869	8.73032	-0.681798	5.44669
	104.869	8.74308	-0.680272	5.44669
	104.869	8.75533	-0.679806	5.44669
	104.869	8.70674	-0.688024	5.44669
	104.869	8.57586	-0.70862	5.44669
	104.869	8.52149	-0.717016	5.44669
	104.847	8.64096	-0.697897	5.44669
	104.789	8.77468	-0.676608	5.44669
	104.743	8.79841	-0.672856	5.44669
	104.74	8.76244	-0.678593	5.44669
	104.754	8.73919	-0.682289	5.44669
	104.739	8.74228	-0.681791	5.44669
	104.679	8.75184	-0.680268	5.44669
	104.63	8.75475	-0.679807	5.44669
	104.625	8.75257	-0.688026	5.44669
	104.64	8.75062	-0.70862	5.44669
	104.648	8.75058	-0.717016	5.44669
	104.646	8.75126	-0.697896	5.44669
	104.642	8.80074	-0.676608	5.44669
	104.642	8.92741	-0.680727	5.44669
	104.643	9.02887	-0.714619	5.44669
	104.643	9.086	-0.746989	5.44669
	104.643	9.18168	-0.735869	5.44669
	104.643	9.26773	-0.701964	5.44669
	104.621	9.28025	-0.696776	5.44669
	104.541	9.20739	-0.707456	5.44669
	104.437	9.06651	-0.698159	5.44669
	104.41	9.01662	-0.680125	5.44669
	104.478	9.14153	-0.674237	5.44669
	104.523	9.27593	-0.677922	5.44669
	104.474	9.29802	-0.681517	5.44669
	104.408	9.26111	-0.681706	5.44669
	104.394	9.23806	-0.680507	5.44669
	104.41	9.24156	-0.679937	5.44669
	104.422	9.25123	-0.680125	5.44669
	104.421	9.25403	-0.680406	5.44669
	104.417	9.25177	-0.680457	5.44669
	104.393	9.24983	-0.680378	5.44669
	104.336	9.24982	-0.680327	5.44669
	104.313	9.2505	-0.680334	5.44669
	104.367	9.2508	-0.680355	5.44669
	104.427	9.25067	-0.680361	5.44669
	104.438	9.25052	-0.680356	5.44669
	104.399	9.2505	-0.680352	5.44669
	104.331	9.25054	-0.680352	5.44669
	104.309	9.25057	-0.680353	5.44669
	104.367	9.25056	-0.680354	5.44669
	104.406	9.25055	-0.688225	5.44669
	104.336	9.25055	-0.708509	5.44669
	104.216	9.25055	-0.716898	5.44669
	104.156	9.25056	-0.705758	5.44669
	104.168	9.25056	-0.704801	5.44669
	104.193	9.25055	-0.70942	5.44669
	104.2	9.25055	-0.696121	5.44669
	104.193	9.25055	-0.678572	5.44669
	104.188	9.25055	-0.674311	5.44669
	104.188	9.25055	-0.678505	5.44669
	104.19	9.25055	-0.681735	5.44669
	104.191	9.25055	-0.68159	5.44669
	104.191	9.25055	-0.680381	5.44669
	104.19	9.25055	-0.679925	5.44669
	104.19	9.25055	-0.680164	5.44669
	104.19	9.25055	-0.680427	5.44669
	104.19	9.25055	-0.680451	5.44669
	104.19	9.25055	-0.680369	5.44669
	104.19	9.25055	-0.680325	5.44669
	104.19	9.25055	-0.680336	5.44669
	104.19	9.25055	-0.680356	5.44669
	104.168	9.25055	-0.680361	5.44669
	104.111	9.25055	-0.688226	5.44669
	104.087	9.25055	-0.708507	5.44268
	104.118	9.25055	-0.716897	5.43234
	104.099	9.25055	-0.697887	5.42806
	104.006	9.25055	-0.676646	5.43775
	103.962	9.25055	-0.672875	5.44858
	104.02	9.25055	-0.678588	5.4505
	104.066	9.25055	-0.68228	5.44759
	104.022	9.25055	-0.681789	5.44571
	103.957	9.25055	-0.68027	5.44595
	103.942	9.25055	-0.679808	5.44673
	103.957	9.25055	-0.680155	5.44696
	103.969	9.25055	-0.680464	5.44679
	103.969	9.25055	-0.68047	5.44663
	103.964	9.25055	-0.680363	5.44663
	103.962	9.29974	-0.680316	5.44668
	103.963	9.42652	-0.680334	5.44671
	103.964	9.52814	-0.68823	5.4467
	103.964	9.58529	-0.708518	5.44668
	103.964	9.68093	-0.7169	5.44668
	103.964	9.71776	-0.697885	5.44669
	103.964	9.60351	-0.676644	5.44669
	103.942	9.47823	-0.672875	5.44669
	103.862	9.40698	-0.678588	5.44669
	103.758	9.36307	-0.68228	5.44669
	103.731	9.4591	-0.68966	5.44669
	103.821	9.67662	-0.708426	5.44669
	103.924	9.80839	-0.716353	5.4507
	103.899	9.79811	-0.697688	5.46104
	103.779	9.74885	-0.676756	5.46531
	103.704	9.73216	-0.672992	5.45562
	103.71	9.74273	-0.678597	5.4448
	103.738	9.7531	-0.690113	5.44287
	103.748	9.75368	-0.709926	5.44579
	103.742	9.75024	-0.716821	5.44767
	103.736	9.7486	-0.697351	5.44742
	103.736	9.74913	-0.676449	5.44664
	103.737	9.74994	-0.672983	5.44641
	103.738	9.75009	-0.678703	5.44658
	103.738	9.74986	-0.68229	5.44674
	103.738	9.74972	-0.681752	5.44675
	103.738	9.74973	-0.680251	5.44669
	103.738	9.74979	-0.679814	5.44667
	103.738	9.74981	-0.680164	5.44668
	103.738	9.7498	-0.680466	5.44669
	103.738	9.74979	-0.680468	5.44669
	103.738	9.74979	-0.680362	5.44669
	103.738	9.74979	-0.680316	5.44669
	103.738	9.74979	-0.680335	5.44669
	103.715	9.74979	-0.680359	5.44669
	103.658	9.74979	-0.688233	5.44669
	103.634	9.74979	-0.716381	5.44669
	103.666	9.74979	-0.745051	5.44669
	103.646	9.74979	-0.73443	5.44669
	103.553	9.74979	-0.694179	5.44669
	103.488	9.74979	-0.669168	5.44669
	103.488	9.74979	-0.67111	5.44669
	103.51	9.74979	-0.688385	5.44669
	103.519	9.74979	-0.711871	5.44669
	103.515	9.74979	-0.718251	5.44669
	103.51	9.74979	-0.697259	5.44669
	103.51	9.74979	-0.675902	5.44669
	103.511	9.74979	-0.672787	5.44669
	103.512	9.74979	-0.678815	5.44669
	103.512	9.74979	-0.682406	5.44669
	103.489	9.74979	-0.681761	5.44669
	103.409	9.74979	-0.680214	5.44669
	103.306	9.74979	-0.679795	5.44669
	103.256	9.74979	-0.68804	5.44669
	103.267	9.79898	-0.716501	5.44669
	103.288	9.92576	-0.74517	5.44268
	103.293	9.97819	-0.734437	5.43234
	103.287	9.85937	-0.69414	5.42806
	103.283	9.72662	-0.669149	5.43775
	103.284	9.70305	-0.671115	5.44858
	103.285	9.73875	-0.680523	5.4505
	103.286	9.81102	-0.691588	5.44759
	103.285	9.98392	-0.71773	5.44571
	103.285	10.1536	-0.744424	5.44595
	103.285	10.0844	-0.733688	5.44673
	103.285	9.83495	-0.694091	5.44696
	103.285	9.68057	-0.669395	5.44679
	103.285	9.74194	-0.671236	5.44663
	103.285	9.97601	-0.680486	5.44663
	103.285	10.2241	-0.683659	5.44668
	103.263	10.3213	-0.689563	5.44671
	103.183	10.2859	-0.707895	5.4467
	103.08	10.1892	-0.716165	5.44668
	103.03	10.0555	-0.697798	5.44668
	103.04	10.017	-0.684739	5.44669
	103.084	10.1442	-0.701156	5.44669
	103.146	10.2755	-0.715106	5.44669
	103.165	10.2954	-0.699757	5.44669
	103.107	10.2588	-0.678067	5.44669
	103.047	10.2366	-0.672806	5.44669
	103.038	10.2403	-0.678053	5.44669
	103.054	10.2498	-0.682081	5.44669
	103.065	10.2524	-0.681896	5.44669
	103.063	10.2502	-0.688257	5.44669
	103.059	10.2483	-0.707974	5.44669
	103.057	10.2483	-0.716663	5.44669
	103.058	10.249	-0.705849	5.44669
	103.059	10.2493	-0.704923	5.44669
	103.059	10.2491	-0.709439	5.44669
	103.059	10.249	-0.696086	5.44669
	103.059	10.2982	-0.686421	5.44669
	103.059	10.425	-0.70247	5.44669
	103.059	10.5266	-0.715059	5.44669
	103.037	10.5346	-0.699271	5.44669
	102.957	10.4542	-0.685751	5.44669
	102.876	10.3611	-0.701056	5.44669
	102.883	10.3908	-0.714705	5.44669
	102.918	10.4919	-0.699625	5.44669
	102.885	10.5325	-0.686025	5.44669
	102.83	10.4658	-0.701045	5.44669
	102.814	10.3666	-0.722473	5.44669
	102.826	10.389	-0.727741	5.44669
	102.836	10.44	-0.714719	5.44669
	102.837	10.4052	-0.690445	5.44669
	102.833	10.4141	-0.674352	5.44669
	102.831	10.4859	-0.674567	5.44669
	102.832	10.5217	-0.680113	5.44669
	102.833	10.5126	-0.682317	5.44669
	102.833	10.5454	-0.681263	5.44669
	102.833	10.6195	-0.680037	5.44669
	102.833	10.5986	-0.679898	5.44669
	102.833	10.508	-0.680275	5.44669
	102.833	10.4687	-0.680483	5.44669
	102.833	10.5322	-0.680435	5.44669
	102.833	10.6788	-0.680342	5.44669
	102.81	10.7835	-0.68032	5.44669
	102.753	10.7858	-0.680343	5.44669
	102.729	10.7511	-0.680361	5.44669
	102.783	10.7361	-0.68036	5.44669
	102.821	10.6929	-0.680354	5.44669
	102.774	10.5741	-0.680351	5.44669
	102.734	10.5228	-0.680352	5.44669
	102.777	10.6393	-0.680354	5.44669
	102.839	10.7706	-0.680354	5.44669
	102.854	10.7945	-0.680354	5.44669
	102.839	10.7594	-0.680353	5.44669
	102.805	10.7364	-0.680353	5.44669
	102.726	10.7394	-0.680354	5.44669
	102.649	10.7487	-0.680354	5.44669
	102.659	10.7516	-0.680354	5.44669
	102.692	10.7495	-0.680354	5.44669
	102.658	10.7476	-0.680354	5.44669
	102.603	10.6983	-0.688224	5.44669
	102.587	10.5722	-0.708509	5.44669
	102.6	10.5201	-0.716898	5.44669
	102.61	10.6388	-0.697887	5.44669
	102.61	10.7714	-0.676645	5.44669
	102.607	10.7949	-0.672875	5.44669
	102.605	10.7593	-0.678588	5.44669
	102.606	10.7362	-0.690151	5.44669
	102.606	10.7393	-0.709945	5.44669
	102.607	10.7488	-0.716815	5.44669
	102.606	10.7517	-0.697342	5.44669
	102.606	10.7495	-0.676447	5.44669
	102.606	10.7476	-0.672986	5.44669
	102.606	10.7475	-0.678705	5.44669
	102.606	10.7482	-0.68229	5.44669
	102.606	10.7485	-0.681752	5.44669
	102.606	10.7484	-0.688122	5.44669
	102.606	10.7482	-0.71584	5.44669
	102.606	10.7482	-0.744864	5.44669
	102.606	10.7483	-0.734544	5.44669
	102.606	10.7483	-0.694293	5.44669
	102.606	10.7483	-0.669175	5.44669
	102.606	10.7483	-0.678943	5.44669
	102.606	10.7483	-0.716522	5.44669
	102.606	10.7483	-0.748421	5.44669
	102.606	10.7483	-0.735793	5.44669
	102.606	10.7483	-0.693552	5.44669
	102.606	10.7483	-0.676291	5.44669
	102.606	10.7483	-0.699175	5.44669
	102.606	10.7483	-0.717287	5.44669
	102.606	10.7483	-0.701376	5.44669
	102.606	10.7483	-0.67797	5.44669
	102.606	10.7483	-0.67219	5.44669
	102.606	10.7483	-0.67783	5.44669
	102.606	10.7483	-0.682206	5.44669
	102.606	10.7483	-0.682028	5.44669
	102.606	10.7483	-0.688267	5.44669
	102.606	10.7483	-0.707932	5.44669
	102.606	10.7483	-0.716641	5.44669
	102.606	10.7483	-0.697984	5.44669
	102.606	10.7483	-0.676778	5.44669
	102.606	10.7483	-0.672896	5.44669
	102.606	10.7483	-0.678549	5.44669
	102.606	10.7483	-0.682256	5.44669
	102.606	10.7483	-0.689664	5.44669
	102.606	10.7483	-0.708436	5.44669
	102.606	10.7483	-0.716356	5.44669
	102.606	10.7483	-0.697686	5.44669
	102.606	10.7483	-0.676754	5.44669
	102.606	10.7483	-0.672992	5.44669
	102.606	10.7483	-0.678598	5.44669
	102.606	10.7483	-0.690113	5.44669
	102.606	10.7483	-0.709925	5.44669
	102.606	10.6991	-0.71682	5.44669
	102.606	10.5723	-0.697351	5.44669
	102.606	10.5199	-0.676449	5.44669
	102.606	10.6387	-0.680854	5.44669
	102.606	10.7714	-0.706858	5.44669
	102.606	10.795	-0.718835	5.44669
	102.606	10.7593	-0.699286	5.44669
	102.606	10.7362	-0.676543	5.44669
	102.606	10.7393	-0.672335	5.44669
	102.606	10.7488	-0.678398	5.44669
	102.606	10.7517	-0.682392	5.44669
	102.606	10.7495	-0.689775	5.44669
	102.606	10.7476	-0.716305	5.44669
	102.606	10.7475	-0.744471	5.44669
	102.606	10.7482	-0.734215	5.44669
	102.606	10.7485	-0.694295	5.44669
	102.606	10.7484	-0.669293	5.44669
	102.606	10.699	-0.678991	5.44669
	102.606	10.5722	-0.70863	5.44669
	102.606	10.5199	-0.72024	5.44669
	102.606	10.6387	-0.699245	5.44669
	102.606	10.7714	-0.676027	5.44669
	102.606	10.795	-0.672133	5.44669
	102.606	10.7593	-0.678497	5.44669
	102.606	10.7362	-0.682505	5.44669
	102.606	10.7393	-0.681916	5.44669
	102.606	10.7488	-0.680243	5.44669
	102.606	10.7517	-0.679752	5.44669
	102.606	10.7495	-0.680141	5.44669
	102.606	10.7476	-0.680478	5.44669
	102.606	10.7475	-0.688352	5.44669
	102.606	10.7482	-0.708518	5.44669
	102.606	10.7485	-0.716857	5.44669
	102.606	10.7484	-0.697866	5.44669
	102.606	10.7482	-0.676652	5.44669
	102.606	10.7482	-0.680756	5.44669
	102.606	10.7483	-0.706745	5.44669
	102.606	10.7483	-0.718822	5.44669
	102.606	10.7483	-0.699321	5.44669
	102.606	10.7483	-0.676562	5.44669
	102.606	10.7483	-0.672331	5.44669
	102.606	10.7483	-0.678389	5.44669
	102.606	10.7483	-0.690261	5.44669
	102.606	10.7483	-0.710061	5.44669
	102.606	10.7483	-0.716825	5.44669
	102.606	10.7483	-0.697304	5.44669
	102.606	10.7483	-0.676428	5.44669
	102.606	10.7483	-0.672991	5.44669
	102.606	10.7483	-0.686584	5.44669
	102.606	10.7483	-0.710447	5.44669
	102.606	10.7483	-0.718294	5.44669
	102.606	10.7483	-0.705654	5.44669
	102.606	10.7483	-0.704261	5.44669
	102.606	10.7483	-0.709231	5.44669
	102.606	10.7483	-0.696234	5.44669
	102.606	10.7483	-0.678686	5.44669
	102.606	10.7483	-0.674319	5.44669
	102.606	10.7483	-0.686338	5.44669
	102.606	10.7483	-0.709872	5.44669
	102.606	10.7483	-0.718141	5.44669
	102.606	10.7483	-0.697923	5.44669
	102.606	10.7483	-0.676219	5.44669
	102.606	10.7483	-0.672684	5.44669
	102.629	10.7483	-0.678659	5.44669
	102.686	10.7483	-0.682378	5.44669
	102.71	10.7483	-0.681805	5.44669
	102.656	10.7483	-0.680242	5.44669
	102.596	10.7483	-0.679791	5.44669
	102.585	10.7483	-0.680158	5.44669
	102.601	10.7483	-0.680471	5.44669
	102.612	10.7483	-0.680473	5.44669
	102.61	10.7483	-0.680361	5.44669
	102.606	10.7483	-0.680315	5.44669
	102.605	10.7483	-0.680334	5.44669
	102.606	10.7483	-0.680359	5.44669
	102.607	10.7483	-0.680363	5.44669
	102.607	10.7483	-0.680355	5.44669
	102.606	10.7483	-0.680351	5.44669
	102.606	10.7483	-0.680352	5.44669
	102.606	10.7483	-0.680354	5.44669
	102.606	10.7483	-0.688225	5.44669
	102.606	10.7483	-0.708509	5.44669
	102.606	10.7483	-0.716898	5.44669
	102.606	10.7483	-0.697887	5.44669
	102.606	10.7483	-0.676645	5.44669
	102.606	10.7483	-0.680746	5.44669
	102.606	10.7483	-0.706743	5.44669
	102.606	10.7483	-0.718825	5.44669
	102.606	10.7483	-0.707193	5.44669
	102.606	10.7483	-0.704718	5.44669
	102.606	10.7483	-0.708875	5.44669
	102.606	10.7483	-0.695922	5.44669
	102.606	10.7483	-0.678682	5.44669
	102.606	10.7483	-0.682298	5.44669
	102.606	10.7483	-0.70667	5.44669
	102.606	10.7483	-0.726113	5.44669
	102.606	10.7483	-0.72726	5.44669
	102.606	10.7483	-0.713223	5.44669
	102.606	10.7483	-0.689989	5.44669
	102.606	10.7483	-0.674692	5.44669
	102.606	10.7483	-0.682743	5.44669
	102.606	10.7483	-0.708275	5.44669
	102.606	10.7483	-0.726627	5.44669
	102.606	10.7483	-0.726905	5.44669
	102.606	10.7483	-0.712891	5.44669
	102.606	10.7483	-0.697847	5.44669
	102.606	10.7483	-0.702961	5.44669
	102.606	10.7483	-0.711469	5.44669
	102.606	10.7483	-0.697635	5.44669
	102.606	10.7483	-0.678478	5.44669
	102.606	10.7483	-0.673733	5.44669
	102.606	10.7483	-0.678296	5.44669
	102.606	10.7483	-0.681853	5.44669
	102.606	10.6991	-0.681714	5.44669
	102.606	10.5723	-0.680391	5.44669
	102.606	10.5199	-0.679886	5.44669
	102.606	10.5895	-0.680144	5.44669
	102.606	10.5955	-0.680432	5.44669
	102.606	10.5666	-0.680461	5.44669
	102.606	10.6497	-0.68037	5.44669
	102.606	10.7102	-0.680322	5.44669
	102.606	10.6101	-0.680334	5.44669
	102.606	10.5314	-0.680357	5.44669
	102.606	10.6301	-0.688232	5.44669
	102.606	10.7145	-0.708511	5.44669
	102.606	10.6189	-0.716897	5.44669
	102.606	10.5336	-0.697885	5.44669
	102.606	10.6278	-0.676645	5.44669
	102.606	10.762	-0.672876	5.44669
	102.606	10.7949	-0.678588	5.44669
	102.606	10.7626	-0.68228	5.44669
	102.606	10.7376	-0.68966	5.44669
	102.606	10.6895	-0.708426	5.44669
	102.606	10.5721	-0.716353	5.44669
	102.629	10.5232	-0.697688	5.44669
	102.708	10.6401	-0.684627	5.44669
	102.79	10.7709	-0.701147	5.44669
	102.76	10.7451	-0.715142	5.44669
	102.668	10.534	-0.699776	5.44669
	102.677	10.2829	-0.678062	5.44669
	102.786	10.2255	-0.680668	5.44669
	102.862	10.3848	-0.706207	5.44669
	102.861	10.536	-0.718628	5.44669
	102.834	10.602	-0.699431	5.44669
	102.823	10.6837	-0.676678	5.44669
	102.828	10.7116	-0.67234	5.44669
	102.834	10.5985	-0.678352	5.44669
	102.835	10.4769	-0.682371	5.44669
	102.833	10.4068	-0.681911	5.44669
	102.832	10.3128	-0.68816	5.44669
	102.832	10.2322	-0.707928	5.44669
	102.855	10.2213	-0.716678	5.44669
	102.935	10.2437	-0.698001	5.44669
	103.016	10.3059	-0.676772	5.44669
	103.008	10.4793	-0.672887	5.44669
	102.974	10.6528	-0.678548	5.44669
	102.984	10.5849	-0.682259	5.44669
	102.96	10.3348	-0.681795	5.44669
	102.872	10.1796	-0.68028	5.44669
	102.81	10.1917	-0.679811	5.44669
	102.833	10.25	-0.680152	5.44669
	102.933	10.2699	-0.680462	5.44669
	103.046	10.2574	-0.680471	5.44669
	103.091	10.2451	-0.680364	5.44669
	103.076	10.2444	-0.680316	5.44669
	103.054	10.2485	-0.680334	5.44669
	103.051	10.2504	-0.680359	5.44669
	103.057	10.2498	-0.680363	5.44669
	103.061	10.2489	-0.680355	5.44669
	103.06	10.2487	-0.680351	5.44669
	103.059	10.2489	-0.680352	5.44669
	103.058	10.2491	-0.680354	5.44669
	103.059	10.2491	-0.680354	5.44669
	103.059	10.249	-0.680354	5.44669
	103.059	10.249	-0.680353	5.44669
	103.059	10.249	-0.680353	5.44669
	103.059	10.249	-0.680354	5.44669
	103.081	10.249	-0.680354	5.44669
	103.139	10.249	-0.680354	5.44669
	103.162	10.249	-0.688224	5.44669
	103.109	10.249	-0.708509	5.44669
	103.048	10.249	-0.716898	5.44669
	103.038	10.249	-0.697887	5.44669
	103.076	10.249	-0.676645	5.44669
	103.166	10.249	-0.672875	5.44669
	103.269	10.249	-0.678588	5.44669
	103.314	10.249	-0.68228	5.44669
	103.302	10.1998	-0.681789	5.44669
	103.282	10.0731	-0.68027	5.44669
	103.278	10.0206	-0.679808	5.44669
	103.283	10.1394	-0.680155	5.44669
	103.287	10.223	-0.680464	5.44669
	103.287	10.1198	-0.68047	5.44669
	103.285	9.98247	-0.688234	5.44669
	103.285	9.95144	-0.708472	5.44669
	103.285	10.0348	-0.716879	5.44669
	103.285	10.1375	-0.697892	5.44669
	103.285	10.0615	-0.676654	5.44669
	103.285	9.83141	-0.672877	5.44669
	103.285	9.73646	-0.678585	5.44669
	103.285	9.87278	-0.682278	5.44669
	103.285	9.97858	-0.681789	5.44669
	103.285	9.87842	-0.680271	5.44669
	103.285	9.73446	-0.679809	5.44669
	103.285	9.74876	-0.680155	5.44669
	103.307	9.91047	-0.680464	5.44669
	103.365	9.98968	-0.68047	5.44669
	103.389	9.86963	-0.680363	5.44669
	103.335	9.72683	-0.680316	5.44669
	103.275	9.6995	-0.680334	5.44669
	103.286	9.73719	-0.680359	5.44669
	103.382	9.76244	-0.680363	5.44669
	103.496	9.75957	-0.680355	5.44669
	103.544	9.74939	-0.680351	5.44669
	103.53	9.74615	-0.680352	5.44669
	103.507	9.7484	-0.688224	5.44669
	103.503	9.75051	-0.70851	5.44669
	103.51	9.75058	-0.716899	5.44669
	103.514	9.74987	-0.697887	5.44669
	103.513	9.74954	-0.676645	5.44669
	103.511	9.74966	-0.672875	5.44669
	103.511	9.74982	-0.678588	5.44669
	103.534	9.74985	-0.68228	5.44669
	103.614	9.7498	-0.681789	5.44669
	103.717	9.74977	-0.68027	5.44669
	103.767	9.74978	-0.679808	5.44669
	103.756	9.74979	-0.680155	5.44669
	103.735	9.7498	-0.680464	5.44669
	103.73	9.74979	-0.68047	5.44669
	103.735	9.74979	-0.680363	5.44669
	103.74	9.74979	-0.688187	5.44669
	103.739	9.74979	-0.716361	5.44669
	103.738	9.74979	-0.75293	5.44669
	103.737	9.74979	-0.762596	5.44669
	103.738	9.74979	-0.730726	5.44669
	103.738	9.74979	-0.686698	5.44669
	103.738	9.7006	-0.67527	5.44669
	103.738	9.52463	-0.701191	5.44669
	103.738	9.34543	-0.718495	5.44669
	103.738	9.36262	-0.701166	5.44669
	103.738	9.48742	-0.677453	5.44669
	103.76	9.54212	-0.672048	5.44669
	103.818	9.52202	-0.677954	5.44669
	103.841	9.49437	-0.682309	5.44669
	103.81	9.44078	-0.682026	5.44669
	103.829	9.37119	-0.680359	5.44669
	103.922	9.40125	-0.679761	5.44669
	103.988	9.44494	-0.680103	5.44669
	103.988	9.35518	-0.68833	5.44669
	103.965	9.23744	-0.708642	5.44669
	103.956	9.2098	-0.716917	5.44669
	103.96	9.23845	-0.697847	5.44669
	103.965	9.26002	-0.676622	5.44669
	103.966	9.25883	-0.672879	5.44669
	103.964	9.25066	-0.678598	5.44669
	103.964	9.24766	-0.682282	5.44669
	103.964	9.2493	-0.689657	5.44669
	103.964	9.25106	-0.708424	5.44669
	103.964	9.25121	-0.716353	5.44669
	103.964	9.25065	-0.70556	5.44669
	103.964	9.25036	-0.704912	5.44669
	103.964	9.25044	-0.709537	5.44669
	103.964	9.25057	-0.696131	5.44669
	103.964	9.2506	-0.678534	5.44669
	103.964	9.25057	-0.674292	5.44669
	103.986	9.25054	-0.67851	5.44669
	104.044	9.25055	-0.681744	5.44669
	104.068	9.25056	-0.681592	5.44669
	104.014	9.25056	-0.680378	5.44669
	103.976	9.25056	-0.679924	5.44669
	104.023	9.25055	-0.680165	5.44669
	104.085	9.25055	-0.680427	5.44669
	104.121	9.25055	-0.680452	5.44669
	104.163	9.25056	-0.680368	5.44669
	104.198	9.25056	-0.680325	5.44669
	104.202	9.25055	-0.680336	5.44669
	104.193	9.25055	-0.680356	5.44669
	104.187	9.25055	-0.688232	5.44669
	104.188	9.25055	-0.708511	5.44669
	104.191	9.25055	-0.716897	5.44669
	104.191	9.25055	-0.697885	5.44669
	104.191	9.25055	-0.684516	5.44669
	104.19	9.25055	-0.701031	5.44669
	104.19	9.25055	-0.715133	5.44669
	104.19	9.20136	-0.699813	5.44669
	104.213	9.0254	-0.685952	5.44669
	104.292	8.797	-0.700947	5.44669
	104.396	8.73661	-0.714588	5.44669
	104.446	8.93575	-0.699614	5.44669
	104.435	9.21089	-0.678192	5.44669
	104.414	9.3315	-0.672909	5.44669
	104.409	9.29629	-0.678052	5.44669
	104.414	9.19139	-0.682044	5.44669
	104.418	9.00491	-0.681881	5.44669
	104.418	8.79195	-0.680393	5.44669
	104.417	8.69259	-0.679827	5.44669
	104.416	8.76375	-0.680119	5.44669
	104.416	8.93312	-0.680442	5.44669
	104.417	8.99529	-0.680474	5.44669
	104.417	8.86535	-0.680372	5.44669
	104.417	8.72448	-0.680319	5.44669
	104.439	8.70146	-0.680332	5.44669
	104.519	8.74028	-0.688228	5.44669
	104.622	8.76446	-0.708518	5.44669
	104.672	8.76076	-0.716901	5.44669
	104.661	8.7506	-0.697885	5.44669
	104.64	8.74766	-0.676644	5.44669
	104.635	8.75004	-0.672875	5.44669
	104.641	8.75208	-0.678588	5.44669
	104.645	8.75209	-0.68228	5.44669
	104.644	8.75137	-0.68966	5.44669
	104.665	8.75107	-0.708426	5.44669
	104.744	8.75119	-0.716353	5.44669
	104.826	8.75136	-0.697688	5.44669
	104.819	8.70219	-0.684627	5.44669
	104.784	8.52617	-0.701147	5.44669
	104.817	8.34694	-0.723013	5.44669
	104.872	8.41333	-0.727931	5.44669
	104.888	8.61572	-0.714607	5.44669
	104.876	8.59608	-0.690331	5.44669
	104.865	8.35554	-0.674344	5.44669
	104.865	8.23637	-0.674604	5.44669
	104.869	8.36631	-0.680132	5.44669
	104.871	8.47804	-0.690183	5.44669
	104.87	8.38264	-0.709409	5.44669
	104.869	8.23857	-0.71658	5.44669
	104.869	8.20194	-0.697433	5.44669
	104.869	8.23619	-0.676569	5.44669
	104.869	8.2633	-0.673004	5.44669
	104.869	8.26244	-0.678669	5.44669
	104.869	8.25244	-0.682268	5.44669
	104.869	8.24855	-0.681755	5.44669
	104.869	8.25048	-0.68026	5.44669
	104.869	8.25267	-0.679816	5.44669
	104.892	8.2529	-0.688032	5.44669
	104.949	8.25222	-0.70862	5.44669
	104.973	8.30104	-0.717013	5.44669
	104.919	8.4279	-0.697896	5.44669
	104.859	8.52969	-0.676608	5.44669
	104.848	8.53769	-0.672856	5.44669
	104.864	8.45732	-0.678593	5.44669
	104.897	8.31491	-0.682289	5.44669
	104.975	8.21786	-0.681791	5.44669
	105.075	8.21738	-0.680268	5.44669
	105.123	8.25002	-0.679807	5.44669
	105.113	8.2636	-0.680155	5.44669
	105.093	8.25765	-0.680465	5.44669
	105.088	8.25032	-0.680471	5.44669
	105.093	8.24937	-0.680363	5.44669
	105.097	8.25157	-0.680316	5.44669
	105.097	8.25283	-0.680334	5.44669
	105.096	8.25258	-0.680359	5.44669
	105.095	8.25202	-0.680363	5.44669
	105.095	8.25188	-0.680355	5.44669
	105.096	8.25202	-0.680351	5.44669
	105.096	8.25213	-0.680352	5.44669
	105.096	8.25212	-0.680354	5.44669
	105.095	8.25208	-0.680354	5.44669
	105.118	8.25207	-0.680354	5.44669
	105.175	8.25208	-0.680353	5.44669
	105.221	8.25208	-0.680353	5.44669
	105.225	8.25209	-0.688224	5.44669
	105.211	8.25208	-0.71638	5.44669
	105.226	8.20289	-0.745054	5.44669
	105.286	8.07612	-0.734432	5.44669
	105.335	8.02369	-0.70205	5.44669
	105.339	8.1425	-0.697322	5.44669
	105.324	8.27526	-0.707654	5.44669
	105.317	8.24963	-0.698047	5.44669
	105.319	8.08715	-0.680007	5.44669
	105.322	8.01165	-0.674228	5.44669
	105.323	8.13353	-0.68583	5.44669
	105.322	8.27578	-0.709691	5.44669
	105.344	8.30223	-0.718246	5.44669
	105.401	8.21517	-0.705902	5.44669
	105.448	8.06339	-0.704382	5.44669
	105.451	8.01398	-0.709193	5.44669
	105.415	8.09377	-0.696175	5.44669
	105.35	8.05374	-0.678675	5.44669
	105.306	7.84663	-0.674335	5.44669
	105.328	7.69926	-0.678478	5.44669
	105.423	7.6993	-0.681715	5.44669
	105.533	7.74982	-0.681592	5.44669
	105.58	7.77067	-0.688259	5.44669
	105.566	7.7614	-0.708084	5.44669
	105.544	7.75009	-0.716708	5.44669
	105.54	7.74866	-0.705829	5.44669
	105.546	7.75207	-0.704899	5.44669
	105.55	7.8032	-0.709435	5.44669
	105.55	7.92958	-0.703964	5.44669
	105.548	7.98115	-0.70671	5.44669
	105.548	7.86212	-0.710858	5.44669
	105.548	7.72957	-0.696045	5.44669
	105.548	7.70618	-0.678029	5.44669
	105.571	7.74188	-0.681981	5.44669
	105.628	7.76489	-0.706769	5.44669
	105.652	7.7618	-0.726267	5.44669
	105.598	7.75232	-0.72729	5.44669
	105.538	7.74944	-0.71318	5.44669
	105.527	7.75161	-0.689961	5.44669
	105.565	7.75354	-0.674696	5.44669
	105.633	7.75358	-0.674883	5.44669
	105.678	7.75291	-0.680123	5.44669
	105.677	7.75261	-0.682209	5.44669
	105.662	7.75273	-0.681214	5.44669
	105.678	7.75288	-0.680054	5.44669
	105.716	7.7529	-0.679922	5.44669
	105.708	7.75286	-0.680279	5.44669
	105.688	7.75283	-0.680476	5.44669
	105.727	7.75284	-0.680431	5.44669
	105.78	7.75285	-0.680343	5.44669
	105.793	7.75285	-0.680321	5.44669
	105.78	7.75285	-0.680344	5.44669
	105.77	7.75285	-0.680361	5.44669
	105.771	7.75285	-0.68036	5.44669
	105.774	7.75285	-0.680354	5.44669
	105.776	7.75285	-0.680351	5.44669
	105.775	7.75285	-0.680353	5.44669
	105.774	7.75285	-0.680354	5.44669
	105.774	7.75285	-0.680354	5.44669
	105.774	7.75285	-0.680354	5.44669
	105.774	7.75285	-0.688224	5.44669
	105.774	7.75285	-0.71638	5.44669
	105.774	7.75285	-0.745054	5.44669
	105.774	7.75285	-0.742303	5.44669
	105.774	7.75285	-0.722334	5.44669
	105.774	7.75285	-0.705712	5.44669
	105.774	7.75285	-0.688643	5.44669
	105.797	7.75285	-0.676806	5.44669
	105.876	7.75285	-0.676237	5.44669
	105.958	7.75285	-0.67994	5.44669
	105.95	7.75285	-0.681652	5.44669
	105.916	7.75285	-0.681045	5.44669
	105.948	7.75285	-0.680182	5.44669
	106.003	7.75285	-0.680036	5.44669
	106.02	7.75285	-0.680281	5.44669
	106.007	7.75285	-0.680436	5.44669
	105.997	7.70366	-0.680414	5.44669
	105.997	7.57688	-0.680349	5.44669
	106	7.52445	-0.68033	5.44669
	106.002	7.64327	-0.680345	5.44669
	106.001	7.77602	-0.680358	5.44669
	106	7.79959	-0.680358	5.44669
	106	7.71469	-0.680354	5.44669
	106.001	7.56484	-0.680352	5.44669
	106.001	7.51548	-0.680353	5.44669
	106.001	7.64379	-0.680354	5.44669
	106.001	7.77943	-0.680354	5.44669
	106.001	7.75164	-0.680354	5.44669
	106.023	7.58723	-0.680353	5.44669
	106.103	7.46249	-0.680353	5.44669
	106.206	7.40908	-0.680354	5.44669
	106.256	7.32322	-0.680354	5.44669
	106.245	7.23998	-0.680354	5.44669
	106.224	7.22513	-0.680354	5.44669
	106.219	7.24684	-0.680354	5.44669
	106.225	7.26095	-0.680354	5.44669
	106.229	7.2591	-0.680354	5.44669
	106.229	7.2533	-0.680354	5.44669
	106.227	7.25153	-0.680354	5.44669
	106.226	7.25285	-0.688224	5.44669
	106.227	7.25403	-0.708509	5.44669
	106.227	7.25406	-0.716898	5.44669
	106.227	7.25365	-0.697887	5.44669
	106.227	7.25347	-0.676645	5.44669
	106.227	7.25354	-0.672875	5.44669
	106.227	7.25363	-0.678588	5.44669
	106.227	7.25364	-0.68228	5.44669
	106.227	7.25362	-0.681789	5.44669
	106.249	7.2536	-0.68027	5.44669
	106.307	7.2536	-0.679808	5.44669
	106.33	7.25361	-0.680155	5.44669
	106.299	7.25361	-0.680464	5.44669
	106.319	7.25361	-0.68047	5.44669
	106.411	7.25361	-0.680363	5.44669
	106.477	7.25361	-0.680316	5.44669
	106.477	7.25361	-0.688205	5.44669
	106.455	7.25361	-0.708514	5.44669
	106.445	7.25361	-0.716907	5.44669
	106.449	7.25361	-0.697889	5.44669
	106.454	7.25361	-0.676643	5.44669
	106.455	7.25361	-0.672873	5.44669
	106.454	7.25361	-0.678588	5.44669
	106.453	7.20442	-0.68228	5.44669
	106.453	7.02846	-0.68966	5.44669
	106.476	6.84925	-0.708426	5.44669
	106.533	6.91563	-0.716353	5.44669
	106.579	7.16721	-0.697688	5.44669
	106.605	7.32352	-0.676756	5.44669
	106.648	7.26219	-0.672992	5.44669
	106.687	7.07664	-0.678597	5.44669
	106.693	6.95501	-0.682242	5.44669
	106.682	6.91042	-0.68177	5.44669
	106.676	6.82716	-0.680276	5.44669
	106.677	6.74186	-0.679817	5.44669
	106.68	6.72524	-0.680157	5.44669
	106.681	6.74693	-0.680462	5.44669
	106.68	6.76166	-0.680469	5.44669
	106.679	6.76008	-0.680363	5.44669
	106.679	6.75418	-0.680317	5.44669
	106.68	6.75226	-0.680335	5.44669
	106.68	6.75356	-0.680359	5.44669
	106.702	6.75478	-0.680362	5.44669
	106.759	6.75483	-0.680355	5.44669
	106.805	6.75442	-0.680351	5.44669
	106.831	6.75423	-0.680352	5.44669
	106.852	6.7543	-0.680354	5.44669
	106.834	6.75439	-0.680354	5.44669
	106.816	6.75441	-0.688224	5.44669
	106.859	6.75438	-0.708509	5.44669
	106.913	6.75436	-0.716898	5.44669
	106.925	6.75437	-0.705758	5.44669
	106.911	6.75437	-0.704801	5.44669
	106.901	6.75438	-0.70942	5.44669
	106.902	6.75438	-0.696121	5.44669
	106.906	6.75437	-0.678572	5.44669
	106.907	6.75437	-0.674311	5.44669
	106.929	6.75437	-0.686375	5.44669
	106.985	6.75437	-0.70989	5.44669
	107.009	6.75437	-0.718135	5.44669
	106.955	6.75437	-0.697914	5.44669
	106.895	6.75437	-0.676217	5.44669
	106.907	6.75437	-0.672686	5.44669
	106.981	6.75437	-0.678661	5.44669
	107.037	6.75437	-0.682378	5.44669
	107.062	6.75437	-0.681804	5.44669
	107.101	6.75437	-0.680242	5.44669
	107.138	6.75437	-0.679791	5.44669
	107.123	6.75437	-0.680158	5.44669
	107.055	6.75437	-0.680471	5.44669
	107.025	6.75437	-0.680472	5.44669
	107.08	6.75437	-0.680361	5.44669
	107.143	6.70518	-0.680315	5.44669
	107.154	6.57841	-0.688205	5.44669
	107.137	6.47679	-0.708515	5.44669
	107.126	6.41964	-0.716908	5.44669
	107.128	6.37319	-0.697889	5.44669
	107.132	6.41395	-0.676643	5.44669
	107.156	6.45385	-0.672873	5.44669
	107.212	6.3587	-0.678588	5.44669
	107.235	6.28923	-0.68228	5.44669
	107.204	6.3899	-0.681789	5.44669
	107.224	6.52114	-0.68027	5.44669
	107.294	6.55053	-0.679808	5.44669
	107.303	6.46861	-0.680155	5.44669
	107.279	6.36713	-0.688335	5.44669
	107.31	6.39395	-0.708626	5.44669
	107.361	6.44762	-0.716908	5.44669
	107.376	6.36319	-0.697849	5.44669
	107.365	6.24414	-0.676626	5.44669
	107.355	6.21405	-0.67288	5.44669
	107.355	6.24214	-0.678597	5.44669
	107.358	6.26435	-0.682282	5.44669
	107.36	6.26362	-0.681787	5.44669
	107.359	6.25542	-0.680269	5.44669
	107.358	6.25224	-0.679809	5.44669
	107.358	6.25382	-0.680155	5.44669
	107.358	6.25562	-0.680464	5.44669
	107.358	6.25581	-0.68047	5.44669
	107.381	6.25525	-0.680363	5.44669
	107.438	6.25495	-0.680316	5.44669
	107.484	6.20583	-0.680334	5.44669
	107.51	6.07919	-0.680359	5.44669
	107.531	6.02679	-0.680363	5.44669
	107.513	6.14557	-0.680355	5.44669
	107.495	6.2783	-0.688222	5.44669
	107.538	6.30187	-0.708507	5.44669
	107.592	6.26617	-0.716899	5.44669
	107.603	6.2431	-0.697888	5.44669
	107.59	6.24617	-0.676646	5.44669
	107.58	6.25566	-0.672875	5.44669
	107.581	6.25854	-0.678588	5.44669
	107.585	6.20719	-0.68228	5.44669
	107.586	6.07848	-0.681789	5.44669
	107.585	5.97682	-0.68027	5.44669
	107.584	5.96953	-0.679808	5.44669
	107.584	6.00096	-0.688025	5.44669
	107.585	5.96726	-0.70862	5.44669
	107.585	5.88495	-0.717015	5.44669
	107.585	5.90261	-0.697897	5.44669
	107.585	5.94563	-0.676608	5.44669
	107.585	5.90918	-0.672856	5.44669
	107.585	5.92019	-0.678593	5.44669
	107.585	5.99353	-0.682289	5.44669
	107.585	6.02916	-0.681791	5.44669
	107.585	5.97023	-0.680268	5.44669
	107.585	5.82693	-0.679807	5.44669
	107.585	5.72189	-0.680155	5.44669
	107.585	5.71837	-0.688335	5.44669
	107.585	5.75259	-0.708626	5.44669
	107.585	5.7679	-0.716908	5.44669
	107.607	5.76212	-0.70572	5.44669
	107.664	5.75424	-0.704782	5.44669
	107.688	5.753	-0.709425	5.44669
	107.634	5.75528	-0.69613	5.44669
	107.596	5.75667	-0.678574	5.44669
	107.666	5.80564	-0.674308	5.44669
	107.785	5.93182	-0.678503	5.44669
	107.845	5.98409	-0.681735	5.44669
	107.834	5.86541	-0.681591	5.44669
	107.808	5.73277	-0.680381	5.44669
	107.802	5.70921	-0.679925	5.44669
	107.808	5.74487	-0.680164	5.44669
	107.813	5.76793	-0.680427	5.44669
	107.813	5.76487	-0.680451	5.44669
	107.811	5.75539	-0.680369	5.44669
	107.81	5.7525	-0.680325	5.44669
	107.833	5.75466	-0.680336	5.44669
	107.891	5.75659	-0.680356	5.44669
	107.937	5.75663	-0.680361	5.44669
	107.963	5.75596	-0.680356	5.44669
	108.006	5.75567	-0.680352	5.44669
	108.045	5.75578	-0.680352	5.44669
	108.051	5.75594	-0.680354	5.44669
	108.04	5.75596	-0.688225	5.44669
	108.034	5.75591	-0.71638	5.44669
	108.035	5.7067	-0.745054	5.44669
	108.038	5.57993	-0.734432	5.44669
	108.038	5.47832	-0.694179	5.44669
	108.038	5.47036	-0.669167	5.44669
	108.037	5.55068	-0.671109	5.44669
	108.037	5.69306	-0.680514	5.44669
	108.037	5.74092	-0.683715	5.44669
	108.037	5.61464	-0.681706	5.44669
	108.037	5.52957	-0.679725	5.44669
	108.06	5.6348	-0.67961	5.44669
	108.139	5.77351	-0.680265	5.44669
	108.221	5.8044	-0.680581	5.44669
	108.19	5.76965	-0.68048	5.44669
	108.099	5.74437	-0.680326	5.44669
	108.108	5.74618	-0.680297	5.44669
	108.217	5.70674	-0.68034	5.44669
	108.293	5.53421	-0.680368	5.44669
	108.292	5.30379	-0.680364	5.44669
	108.265	5.24133	-0.688224	5.44669
	108.254	5.39113	-0.708505	5.44669
	108.259	5.49098	-0.716897	5.44669
	108.265	5.38353	-0.697888	5.44669
	108.266	5.23864	-0.676646	5.44669
	108.264	5.20594	-0.672875	5.44669
	108.263	5.24213	-0.678587	5.44669
	108.263	5.26866	-0.69015	5.44669
	108.264	5.26686	-0.709945	5.44669
	108.264	5.25668	-0.716815	5.44669
	108.286	5.25305	-0.697342	5.44669
	108.366	5.25515	-0.676447	5.44669
	108.469	5.25732	-0.672986	5.44669
	108.519	5.25748	-0.678705	5.44669
	108.508	5.25678	-0.68229	5.44669
	108.487	5.25642	-0.681752	5.44669
	108.482	5.25653	-0.680251	5.44669
	108.488	5.25669	-0.679814	5.44669
	108.492	5.25673	-0.680164	5.44669
	108.491	5.25668	-0.680466	5.44669
	108.49	5.25665	-0.680468	5.44669
	108.489	5.25666	-0.688232	5.44669
	108.49	5.25667	-0.708472	5.44669
	108.49	5.25667	-0.71688	5.44669
	108.49	5.25667	-0.697892	5.44669
	108.49	5.25667	-0.676654	5.44669
	108.49	5.25667	-0.672877	5.44669
	108.49	5.25667	-0.678585	5.44669
	108.49	5.25667	-0.682278	5.44669
	108.49	5.20748	-0.681789	5.44669
	108.49	5.0807	-0.680271	5.44669
	108.512	5.02827	-0.679809	5.44669
	108.57	5.0979	-0.688025	5.44669
	108.593	5.05469	-0.708619	5.44669
	108.54	4.89904	-0.717015	5.44669
	108.502	4.88054	-0.697897	5.44669
	108.548	4.98226	-0.676608	5.44669
	108.611	5.04002	-0.672856	5.44669
	108.647	4.98022	-0.678593	5.44669
	108.689	4.82869	-0.682289	5.44669
	108.724	4.76969	-0.681791	5.44669
	108.728	4.89457	-0.680268	5.44669
	108.718	4.983	-0.679807	5.44669
	108.713	4.87968	-0.680155	5.44669
	108.714	4.74057	-0.680465	5.44669
	108.716	4.75803	-0.680471	5.44669
	108.717	4.91934	-0.680363	5.44669
	108.716	4.99726	-0.680316	5.44669
	108.716	4.8768	-0.680334	5.44669
	108.716	4.7343	-0.680359	5.44669
	108.716	4.70723	-0.680363	5.44669
	108.739	4.74493	-0.688226	5.44669
	108.796	4.77009	-0.708507	5.44669
	108.82	4.76718	-0.716897	5.44669
	108.788	4.75702	-0.697887	5.44669
	108.808	4.75379	-0.676646	5.44669
	108.878	4.75605	-0.672875	5.44669
	108.887	4.75815	-0.678588	5.44669
	108.863	4.75822	-0.68228	5.44669
	108.894	4.75751	-0.681789	5.44669
	108.945	4.75718	-0.68027	5.44669
	108.96	4.7573	-0.679808	5.44669
	108.949	4.75746	-0.688025	5.44669
	108.939	4.7083	-0.70862	5.44669
	108.939	4.58148	-0.717015	5.44669
	108.942	4.52902	-0.697897	5.44669
	108.966	4.64784	-0.676608	5.44669
	109.045	4.78061	-0.672856	5.44669
	109.148	4.80417	-0.678593	5.44669
	109.175	4.76847	-0.682289	5.44669
	109.085	4.74539	-0.681791	5.44669
	108.983	4.74846	-0.680268	5.44669
	109.008	4.70876	-0.679807	5.44669
	109.127	4.53568	-0.680155	5.44669
	109.202	4.30512	-0.688335	5.44669
	109.196	4.2428	-0.708626	5.44669
	109.168	4.39271	-0.716908	5.44669
	109.159	4.54174	-0.70572	5.44669
	109.165	4.56103	-0.704782	5.44669
	109.171	4.51774	-0.709425	5.44669
	109.171	4.5422	-0.69613	5.44669
	109.169	4.62485	-0.678574	5.44669
	109.168	4.56143	-0.682179	5.44669
	109.168	4.39295	-0.706658	5.44669
	109.169	4.42549	-0.71828	5.44669
	109.191	4.61014	-0.699125	5.44669
	109.249	4.59514	-0.676673	5.44669
	109.295	4.36285	-0.672447	5.44669
	109.32	4.1963	-0.678399	5.44669
	109.364	4.19729	-0.682353	5.44669
	109.403	4.25504	-0.681887	5.44669
	109.408	4.27858	-0.680285	5.44669
	109.398	4.26786	-0.67978	5.44669
	109.391	4.255	-0.680137	5.44669
	109.393	4.25342	-0.680467	5.44669
	109.395	4.25733	-0.680478	5.44669
	109.396	4.25953	-0.680365	5.44669
	109.395	4.25906	-0.680314	5.44669
	109.395	4.25808	-0.680333	5.44669
	109.395	4.25784	-0.680359	5.44669
	109.395	4.25809	-0.680363	5.44669
	109.395	4.25828	-0.680356	5.44669
	109.395	4.25827	-0.680351	5.44669
	109.395	4.2582	-0.680352	5.44669
	109.395	4.25817	-0.688224	5.44669
	109.395	4.25818	-0.70851	5.44669
	109.395	4.2582	-0.716899	5.44669
	109.395	4.2582	-0.697887	5.44669
	109.395	4.2582	-0.676645	5.44669
	109.395	4.25819	-0.672875	5.44669
	109.395	4.25819	-0.678588	5.44669
	109.395	4.25819	-0.68228	5.44669
	109.417	4.25819	-0.681789	5.44669
	109.497	4.25819	-0.68027	5.44669
	109.578	4.209	-0.679808	5.44669
	109.571	4.03304	-0.680155	5.44669
	109.536	3.85383	-0.680464	5.44669
	109.569	3.92022	-0.68047	5.44669
	109.624	4.17179	-0.680363	5.44669
	109.64	4.27892	-0.680316	5.44669
	109.628	4.14	-0.680334	5.44669
	109.617	3.9796	-0.680359	5.44669
	109.617	3.95164	-0.680363	5.44669
	109.621	4.04452	-0.688226	5.44669
	109.623	4.19928	-0.708507	5.44669
	109.622	4.24786	-0.716897	5.44669
	109.621	4.11748	-0.697887	5.44669
	109.621	3.98125	-0.684517	5.44669
	109.621	3.91115	-0.701031	5.44669
	109.621	3.87161	-0.715133	5.44669
	109.621	3.96907	-0.699813	5.44669
	109.621	4.18563	-0.678081	5.44669
	109.621	4.31649	-0.672792	5.44669
	109.621	4.25699	-0.678043	5.44669
	109.644	4.03206	-0.682081	5.44669
	109.723	3.78712	-0.6819	5.44669
	109.805	3.68806	-0.680387	5.44669
	109.797	3.72153	-0.679818	5.44669
	109.763	3.76884	-0.680117	5.44669
	109.795	3.77646	-0.680445	5.44669
	109.85	3.76279	-0.680476	5.44669
	109.867	3.75434	-0.680372	5.44669
	109.854	3.75567	-0.688189	5.44669
	109.844	3.75922	-0.708487	5.44669
	109.844	3.76024	-0.716902	5.44669
	109.847	3.7594	-0.697896	5.44669
	109.849	3.75869	-0.676648	5.44669
	109.848	3.75869	-0.672873	5.44669
	109.847	3.75894	-0.678586	5.44669
	109.847	3.75905	-0.68228	5.44669
	109.848	3.759	-0.68179	5.44669
	109.848	3.75895	-0.680271	5.44669
	109.848	3.75894	-0.679808	5.44669
	109.87	3.75895	-0.680155	5.44669
	109.927	3.75896	-0.680464	5.44669
	109.951	3.75896	-0.68047	5.44669
	109.92	3.75896	-0.688234	5.44669
	109.917	3.75896	-0.708472	5.44669
	109.952	3.75896	-0.716879	5.44669
	109.994	3.75896	-0.697892	5.44669
	110.048	3.75896	-0.676654	5.44669
	110.086	3.75896	-0.672877	5.44669
	110.087	3.75896	-0.686456	5.44669
	110.075	3.75896	-0.710434	5.44669
	110.07	3.75896	-0.718334	5.44669
	110.072	3.75896	-0.697804	5.44669
	110.074	3.75896	-0.676101	5.44669
	110.075	3.75896	-0.672676	5.44669
	110.074	3.75896	-0.678698	5.44669
	110.074	3.75896	-0.682397	5.44669
	110.074	3.75896	-0.681799	5.44669
	110.074	3.75896	-0.680233	5.44669
	110.096	3.75896	-0.679789	5.44669
	110.154	3.75896	-0.68016	5.44669
	110.177	3.75896	-0.680473	5.44669
	110.146	3.75896	-0.680472	5.44669
	110.143	3.75896	-0.680361	5.44669
	110.156	3.75896	-0.680314	5.44669
	110.141	3.75896	-0.680335	5.44669
	110.171	3.75896	-0.680359	5.44669
	110.262	3.75896	-0.680363	5.44669
	110.324	3.75896	-0.688226	5.44669
	110.323	3.70977	-0.708506	5.44669
	110.301	3.58299	-0.716897	5.44669
	110.293	3.48137	-0.705758	5.44669
	110.297	3.47341	-0.704802	5.44669
	110.301	3.50455	-0.70942	5.44669
	110.302	3.47096	-0.696121	5.44669
	110.3	3.38881	-0.678572	5.44669
	110.3	3.40649	-0.674311	5.44669
	110.3	3.49865	-0.678505	5.44669
	110.3	3.58896	-0.681735	5.44669
	110.323	3.6524	-0.68159	5.44669
	110.38	3.55774	-0.680381	5.44669
	110.404	3.33385	-0.679925	5.44669
	110.35	3.19892	-0.680164	5.44669
	110.29	3.21014	-0.680427	5.44669
	110.279	3.26092	-0.680451	5.44669
	110.317	3.27791	-0.680369	5.44669
	110.408	3.26692	-0.680325	5.44669
	110.51	3.25628	-0.680336	5.44669
	110.555	3.25572	-0.680356	5.44669
	110.543	3.25927	-0.680361	5.44669
	110.523	3.26096	-0.680356	5.44669
	110.519	3.2604	-0.680352	5.44669
	110.525	3.25957	-0.680352	5.44669
	110.528	3.25942	-0.680354	5.44669
	110.528	3.25965	-0.680354	5.44669
	110.526	3.2598	-0.680354	5.44669
	110.526	3.25978	-0.688224	5.44669
	110.526	3.25972	-0.71638	5.44669
	110.527	3.2597	-0.745054	5.44669
	110.527	3.25971	-0.742303	5.44669
	110.527	3.25973	-0.722334	5.44669
	110.549	3.25973	-0.705712	5.44669
	110.606	3.25972	-0.688643	5.44669
	110.652	3.25972	-0.676806	5.44669
	110.678	3.25972	-0.676237	5.44669
	110.722	3.21053	-0.67994	5.44669
	110.761	3.08376	-0.681652	5.44669
	110.766	3.03132	-0.681045	5.44669
	110.756	3.15014	-0.680182	5.44669
	110.749	3.2829	-0.680036	5.44669
	110.75	3.30646	-0.680281	5.44669
	110.753	3.22157	-0.680436	5.44669
	110.754	3.07172	-0.680414	5.44669
	110.753	3.02235	-0.680349	5.44669
	110.775	3.10147	-0.68033	5.44669
	110.832	3.11034	-0.680345	5.44669
	110.879	3.07931	-0.688229	5.44669
	110.882	3.16049	-0.708514	5.44669
	110.846	3.22094	-0.716899	5.44669
	110.781	3.07227	-0.705756	5.44669
	110.76	2.81796	-0.7048	5.44669
	110.817	2.68808	-0.70942	5.44669
[truncated: 352 more rows]
