# Supplementary material for: Design of a cosmetic glove stiffness compensation mechanism for toddler-sized hand prostheses
Source: PLoS One. 2017 Aug 11;12(8):e0183233. doi: 10.1371/journal.pone.0183233 (PMC5553851; doi:10.1371/journal.pone.0183233)
Supplement: S1 Dataset — (ZIP) [file pone.0183233.s001.zip › 02 Spring measurements/RVS6_2.xlsx]

## Sheet: RVS6_2
LabVIEW Measurement
Writer_Version	2
Reader_Version	2
Separator	Tab
Decimal_Separator	.
Multi_Headings	No
X_Columns	No
Time_Pref	Absolute
Operator	localadmin
Date	2013-09-24
Time	00:15:26.357000
***End_of_Header***
Channels	4
Samples	10	10	10	10
Date	2013-09-24	2013-09-24	2013-09-24	2013-09-24
Time	00:15:53.557000	00:15:53.557000	00:15:53.557000	00:15:53.558000
Y_Unit_Label	mm	N	N	Pa
X_Dimension	Time	Time	Time	Time
X0	0	0	0	0
Delta_X	0.01	0.01	0.01	0.01
***End_of_Header***
X_Value	Voltage LVDT (Filtered)	Voltage Load Cell (Filtered)	Voltage Pinch Load Cell (Filtered)	Voltage Pressure (Filtered)	Comment
	112.789	0.264307	-0.680355	5.44668
	112.789	0.264307	-0.680351	5.44668
	112.789	0.264307	-0.680352	5.44669
	112.789	0.264307	-0.680354	5.44669
	112.789	0.264307	-0.680354	5.44669
	112.789	0.264307	-0.680354	5.44669
	112.789	0.264307	-0.680353	5.44669
	112.789	0.264307	-0.680353	5.44669
	112.789	0.264307	-0.680354	5.44669
	112.789	0.264307	-0.680354	5.44669
	112.789	0.264307	-0.680354	5.44669
	112.789	0.264307	-0.680354	5.44669
	112.789	0.264307	-0.680354	5.44669
	112.789	0.264307	-0.680354	5.44669
	112.789	0.264307	-0.680354	5.44669
	112.789	0.264307	-0.680354	5.44669
	112.789	0.264307	-0.680354	5.44669
	112.789	0.264307	-0.680354	5.44669
	112.789	0.264307	-0.680354	5.44669
	112.789	0.264307	-0.680354	5.44669
	112.789	0.264307	-0.680354	5.44669
	112.789	0.264307	-0.680354	5.44669
	112.789	0.264307	-0.680354	5.44669
	112.789	0.264307	-0.680354	5.44669
	112.789	0.264307	-0.680354	5.44669
	112.789	0.264307	-0.680354	5.44669
	112.789	0.264307	-0.680354	5.44669
	112.789	0.264307	-0.680354	5.44669
	112.789	0.264307	-0.680354	5.44669
	112.789	0.264307	-0.680354	5.44669
	112.789	0.264307	-0.680354	5.44669
	112.789	0.264307	-0.680354	5.44669
	112.789	0.264307	-0.680354	5.44669
	112.789	0.264307	-0.680354	5.44669
	112.789	0.264307	-0.680354	5.44669
	112.789	0.264307	-0.680354	5.44669
	112.789	0.264307	-0.680354	5.44669
	112.789	0.264307	-0.680354	5.44669
	112.789	0.264307	-0.680354	5.44669
	112.789	0.264307	-0.688224	5.44669
	112.789	0.264307	-0.708509	5.44669
	112.789	0.264307	-0.716898	5.44669
	112.789	0.264307	-0.697887	5.44669
	112.789	0.264307	-0.676645	5.44669
	112.789	0.264307	-0.672875	5.44669
	112.789	0.264307	-0.678588	5.44669
	112.789	0.264307	-0.68228	5.44669
	112.789	0.264307	-0.681789	5.44669
	112.789	0.264307	-0.68027	5.44669
	112.789	0.264307	-0.679808	5.44669
	112.789	0.264307	-0.680155	5.44669
	112.789	0.264307	-0.680464	5.44669
	112.789	0.264307	-0.68047	5.44669
	112.789	0.264307	-0.680363	5.44669
	112.789	0.264307	-0.680316	5.44669
	112.789	0.264307	-0.680334	5.44669
	112.789	0.264307	-0.680359	5.44669
	112.789	0.264307	-0.680363	5.44669
	112.789	0.264307	-0.680355	5.44669
	112.789	0.264307	-0.680351	5.44669
	112.789	0.264307	-0.680352	5.44669
	112.789	0.215117	-0.680354	5.44669
	112.789	0.088342	-0.680354	5.44669
	112.789	0.03591	-0.680354	5.44669
	112.789	0.154727	-0.680353	5.44669
	112.789	0.287482	-0.680353	5.44669
	112.789	0.311046	-0.680354	5.44669
	112.789	0.275343	-0.680354	5.44669
	112.789	0.252268	-0.680354	5.44669
	112.789	0.255334	-0.680354	5.44669
	112.789	0.264827	-0.680354	5.44669
	112.789	0.267714	-0.680354	5.44669
	112.789	0.265549	-0.680354	5.44669
	112.789	0.263617	-0.680354	5.44669
	112.789	0.263576	-0.680354	5.44669
	112.789	0.264247	-0.680354	5.44669
	112.789	0.264542	-0.680354	5.44669
	112.789	0.264427	-0.680354	5.44669
	112.789	0.264274	-0.680354	5.44669
	112.789	0.264251	-0.680354	5.44669
	112.789	0.264295	-0.680354	5.44669
	112.789	0.264322	-0.680354	5.44669
	112.789	0.264318	-0.680354	5.44669
	112.789	0.264306	-0.680354	5.44669
	112.789	0.264303	-0.680354	5.44669
	112.789	0.264306	-0.688224	5.44669
	112.789	0.264308	-0.708509	5.44669
	112.789	0.264308	-0.716898	5.44669
	112.789	0.264307	-0.697887	5.44669
	112.789	0.264307	-0.676645	5.44669
	112.789	0.264307	-0.672875	5.44669
	112.789	0.264307	-0.686458	5.44669
	112.789	0.264307	-0.710435	5.44669
	112.789	0.264307	-0.718334	5.44669
	112.789	0.264307	-0.697804	5.44669
	112.789	0.264307	-0.6761	5.44669
	112.789	0.264307	-0.672676	5.44669
	112.789	0.264307	-0.678698	5.44669
	112.789	0.264307	-0.682397	5.44669
	112.789	0.264307	-0.681799	5.44669
	112.789	0.264307	-0.680233	5.44669
	112.789	0.264307	-0.679789	5.44669
	112.789	0.264307	-0.68016	5.44669
	112.789	0.264307	-0.680473	5.44669
	112.789	0.264307	-0.680472	5.44669
	112.789	0.264307	-0.680361	5.44669
	112.789	0.264307	-0.680314	5.44669
	112.789	0.264307	-0.680335	5.44669
	112.789	0.264307	-0.680359	5.44669
	112.789	0.264307	-0.680363	5.44669
	112.789	0.264307	-0.680355	5.44669
	112.789	0.264307	-0.680351	5.44669
	112.789	0.264307	-0.680352	5.44669
	112.789	0.264307	-0.680354	5.44669
	112.789	0.264307	-0.680354	5.44669
	112.789	0.264307	-0.680354	5.44669
	112.789	0.264307	-0.680353	5.44669
	112.789	0.264307	-0.680353	5.44669
	112.789	0.264307	-0.688224	5.44669
	112.789	0.264307	-0.708509	5.44669
	112.789	0.264307	-0.716898	5.44669
	112.789	0.264307	-0.705758	5.44669
	112.789	0.264307	-0.704801	5.44669
	112.789	0.264307	-0.70942	5.44669
	112.789	0.264307	-0.696121	5.44669
	112.789	0.264307	-0.678572	5.44669
	112.789	0.264307	-0.674311	5.44669
	112.789	0.264307	-0.678505	5.44669
	112.789	0.264307	-0.681735	5.44669
	112.789	0.264307	-0.68159	5.44669
	112.789	0.264307	-0.680381	5.44669
	112.789	0.264307	-0.687796	5.44669
	112.789	0.264307	-0.70832	5.44669
	112.789	0.264307	-0.716971	5.44669
	112.789	0.264307	-0.697985	5.44669
	112.789	0.264307	-0.67666	5.44669
	112.789	0.264307	-0.672847	5.44669
	112.789	0.264307	-0.67857	5.44669
	112.789	0.264307	-0.682283	5.44669
	112.789	0.264307	-0.689667	5.44669
	112.789	0.264307	-0.708428	5.44669
	112.789	0.264307	-0.716352	5.44669
	112.789	0.264307	-0.697687	5.44669
	112.789	0.264307	-0.676756	5.44669
	112.789	0.264307	-0.672993	5.44669
	112.789	0.264307	-0.678598	5.44669
	112.789	0.264307	-0.690113	5.44669
	112.789	0.264307	-0.709925	5.44669
	112.789	0.264307	-0.716821	5.44669
	112.789	0.264307	-0.697351	5.44669
	112.789	0.264307	-0.676449	5.44669
	112.789	0.264307	-0.672983	5.44669
	112.789	0.264307	-0.678703	5.44669
	112.789	0.264307	-0.68229	5.44669
	112.789	0.264307	-0.681752	5.44669
	112.789	0.264307	-0.680251	5.44669
	112.789	0.264307	-0.679814	5.44669
	112.789	0.264307	-0.680164	5.44669
	112.789	0.264307	-0.680466	5.44669
	112.789	0.264307	-0.680468	5.44669
	112.789	0.264307	-0.680362	5.44669
	112.789	0.264307	-0.680316	5.44669
	112.789	0.264307	-0.680335	5.44669
	112.789	0.264307	-0.680359	5.44669
	112.789	0.264307	-0.680362	5.44669
	112.789	0.264307	-0.680355	5.44669
	112.789	0.264307	-0.680351	5.44669
	112.767	0.264307	-0.680352	5.44669
	112.687	0.313497	-0.680354	5.44669
	112.584	0.440273	-0.680354	5.44669
	112.534	0.492705	-0.680354	5.44669
	112.545	0.373887	-0.680353	5.44669
	112.566	0.241132	-0.680353	5.44669
	112.571	0.217568	-0.680354	5.44669
	112.565	0.253272	-0.680354	5.44669
	112.561	0.276346	-0.680354	5.44669
	112.562	0.27328	-0.680354	5.44669
	112.563	0.312978	-0.680354	5.44669
	112.564	0.436866	-0.680354	5.44669
	112.563	0.491462	-0.680354	5.44669
	112.563	0.423768	-0.680354	5.44669
	112.563	0.467019	-0.680354	5.44669
	112.563	0.671182	-0.680354	5.44669
	112.563	0.81617	-0.680354	5.44669
	112.563	0.816185	-0.680354	5.44669
	112.563	0.766533	-0.680354	5.44669
	112.563	0.746028	-0.680354	5.44669
	112.541	0.755135	-0.680354	5.44669
	112.461	0.766246	-0.680354	5.44669
	112.358	0.816854	-0.680354	5.44669
	112.308	0.989464	-0.680354	5.44669
	112.318	1.21595	-0.688224	5.44669
	112.34	1.32593	-0.708509	5.44669
	112.345	1.30359	-0.716898	5.44669
	112.339	1.25707	-0.697887	5.44669
	112.335	1.24582	-0.676645	5.44669
	112.335	1.2577	-0.672875	5.44669
	112.337	1.26668	-0.678588	5.44669
	112.337	1.26622	-0.68228	5.44669
	112.337	1.31202	-0.681789	5.44669
	112.337	1.48674	-0.68027	5.44669
	112.314	1.71581	-0.679808	5.44669
	112.257	1.82612	-0.680155	5.44669
	112.211	1.80301	-0.680464	5.44669
	112.185	1.75604	-0.68047	5.44669
	112.142	1.74488	-0.680363	5.44669
	112.125	1.70776	-0.680316	5.44669
	112.199	1.59002	-0.680334	5.44669
	112.291	1.53708	-0.680359	5.44669
	112.267	1.65247	-0.680363	5.44669
	112.152	1.78398	-0.688226	5.44669
	112.079	1.80823	-0.708507	5.44669
	112.083	1.77326	-0.716897	5.44669
	112.111	1.75025	-0.697887	5.44669
	112.12	1.75308	-0.676646	5.44669
	112.115	1.76245	-0.672875	5.44669
	112.109	1.76537	-0.678588	5.44669
	112.108	1.76327	-0.68228	5.44669
	112.11	1.76134	-0.681789	5.44669
	112.111	1.76129	-0.688141	5.44669
	112.111	1.76195	-0.707964	5.44669
	112.11	1.76225	-0.7167	5.44669
	112.11	1.76214	-0.697997	5.44669
	112.11	1.76198	-0.676762	5.44669
	112.111	1.76196	-0.672885	5.44669
	112.111	1.762	-0.67855	5.44669
	112.111	1.76203	-0.682261	5.44669
	112.111	1.76203	-0.681795	5.44669
	112.111	1.76201	-0.680279	5.44669
	112.111	1.76201	-0.67981	5.44669
	112.111	1.76201	-0.680152	5.44669
	112.111	1.76202	-0.688333	5.44669
	112.088	1.76202	-0.708626	5.44669
	112.008	1.76202	-0.72478	5.44669
	111.905	1.8112	-0.726005	5.44669
	111.855	1.93798	-0.713171	5.44669
	111.866	1.99041	-0.690414	5.44669
	111.887	1.87159	-0.674889	5.44669
	111.892	1.78803	-0.674803	5.44669
	111.887	1.94043	-0.680021	5.44669
	111.882	2.15534	-0.682195	5.44669
	111.883	2.11203	-0.681244	5.44669
	111.884	1.90658	-0.680072	5.44669
	111.885	1.91674	-0.679919	5.44669
	111.884	2.1052	-0.680272	5.44669
	111.884	2.09975	-0.688344	5.44669
	111.884	1.87012	-0.708588	5.44669
	111.862	1.70128	-0.716889	5.44669
	111.805	1.74957	-0.697855	5.44669
	111.758	1.98329	-0.676635	5.44669
	111.733	2.18672	-0.672882	5.44669
	111.711	2.15909	-0.678594	5.44669
	111.73	2.0705	-0.68228	5.44669
	111.748	2.14084	-0.681787	5.44669
	111.705	2.26645	-0.680269	5.44669
	111.651	2.35349	-0.679809	5.44669
	111.639	2.45309	-0.680155	5.44669
	111.653	2.48095	-0.680464	5.44669
	111.662	2.36154	-0.68047	5.44669
	111.662	2.23727	-0.680363	5.44669
	111.658	2.21748	-0.680316	5.44669
	111.657	2.25174	-0.680334	5.44669
	111.657	2.27287	-0.680359	5.44669
	111.658	2.26951	-0.680363	5.44669
	111.658	2.26058	-0.680355	5.44669
	111.658	2.25804	-0.680351	5.44669
	111.636	2.30933	-0.680352	5.44669
	111.556	2.4379	-0.680354	5.44669
	111.475	2.49033	-0.680354	5.44669
	111.482	2.42006	-0.688224	5.44669
	111.517	2.41382	-0.708509	5.44669
	111.484	2.4428	-0.716898	5.44669
	111.429	2.40902	-0.697887	5.44669
	111.413	2.47532	-0.676645	5.44669
	111.425	2.62786	-0.672875	5.44669
	111.436	2.58766	-0.678588	5.44669
	111.436	2.40547	-0.690151	5.44669
	111.41	2.37504	-0.709945	5.44669
	111.351	2.48124	-0.716815	5.44669
	111.327	2.54513	-0.697342	5.44669
	111.382	2.53549	-0.676447	5.44669
	111.442	2.50897	-0.672986	5.44669
	111.453	2.50131	-0.678705	5.44669
	111.414	2.55673	-0.68229	5.44669
	111.346	2.68884	-0.681752	5.44669
	111.324	2.74129	-0.680251	5.44669
	111.36	2.62058	-0.679814	5.44669
	111.342	2.53622	-0.680164	5.44669
	111.248	2.63977	-0.680466	5.44669
	111.181	2.77752	-0.680468	5.44669
	111.181	2.80861	-0.680362	5.44669
	111.204	2.77428	-0.680316	5.44669
	111.213	2.74911	-0.680335	5.44669
	111.209	2.75081	-0.680359	5.44669
	111.204	2.76048	-0.680362	5.44669
	111.203	2.76392	-0.680355	5.44669
	111.205	2.76193	-0.680351	5.44669
	111.206	2.75987	-0.680352	5.44669
	111.206	2.75972	-0.680354	5.44669
	111.205	2.76038	-0.680354	5.44669
	111.205	2.76072	-0.688224	5.44669
	111.205	2.76062	-0.708509	5.44669
	111.205	2.76046	-0.716898	5.44669
	111.205	2.76043	-0.697887	5.44669
	111.205	2.76047	-0.676645	5.44669
	111.205	2.7605	-0.680746	5.44669
	111.205	2.7605	-0.706743	5.44669
	111.183	2.76049	-0.718825	5.44669
	111.126	2.76048	-0.699323	5.44669
	111.102	2.76049	-0.676562	5.44669
	111.156	2.76049	-0.680201	5.44669
	111.216	2.76049	-0.706544	5.44669
	111.204	2.76049	-0.718935	5.44669
	111.108	2.76049	-0.69944	5.44669
	110.994	2.76049	-0.676572	5.44669
	110.946	2.80968	-0.672292	5.44669
	110.961	2.93645	-0.67837	5.44669
	110.983	2.98888	-0.682396	5.44669
	110.987	2.87007	-0.681915	5.44669
	110.981	2.7865	-0.680282	5.44669
	110.977	2.88971	-0.679768	5.44669
	110.977	3.02704	-0.688005	5.44669
	110.979	3.10726	-0.708625	5.44669
	110.98	3.15065	-0.717025	5.44669
	110.979	3.1004	-0.697899	5.44669
	110.979	3.00841	-0.676605	5.44669
	110.979	2.97896	-0.672854	5.44669
	110.979	3.04711	-0.678593	5.44669
	110.957	3.19208	-0.68229	5.44669
	110.877	3.29455	-0.681791	5.44669
	110.773	3.29639	-0.680268	5.44669
	110.746	3.26239	-0.679807	5.44669
	110.836	3.24776	-0.680155	5.44669
	110.939	3.25376	-0.680465	5.44669
	110.914	3.26147	-0.680471	5.44669
	110.794	3.26258	-0.680363	5.44669
	110.719	3.2603	-0.680316	5.44669
	110.725	3.25895	-0.680334	5.44669
	110.753	3.2592	-0.680359	5.44669
	110.763	3.25978	-0.680363	5.44669
	110.757	3.25993	-0.680355	5.44669
	110.751	3.25979	-0.680351	5.44669
	110.751	3.25968	-0.688223	5.44669
	110.73	3.25968	-0.708509	5.44669
	110.674	3.25972	-0.716899	5.44669
	110.627	3.25974	-0.697887	5.44669
	110.601	3.25973	-0.676645	5.44669
	110.558	3.25972	-0.672875	5.44669
	110.519	3.25972	-0.678588	5.44669
	110.513	3.25972	-0.68228	5.44669
	110.524	3.25972	-0.681789	5.44669
	110.53	3.25972	-0.68027	5.44669
	110.529	3.25972	-0.679808	5.44669
	110.526	3.25972	-0.680155	5.44669
	110.525	3.25972	-0.680464	5.44669
	110.526	3.25972	-0.68047	5.44669
	110.527	3.25972	-0.680363	5.44669
	110.527	3.25972	-0.680316	5.44669
	110.526	3.25972	-0.680334	5.44669
	110.526	3.25972	-0.680359	5.44669
	110.526	3.25972	-0.680363	5.44669
	110.527	3.25972	-0.680355	5.44669
	110.527	3.30891	-0.680351	5.44669
	110.526	3.43569	-0.680352	5.44669
	110.526	3.53731	-0.680354	5.44669
	110.504	3.59446	-0.680354	5.44669
	110.447	3.6901	-0.680354	5.44669
	110.423	3.77612	-0.680353	5.44669
	110.477	3.73945	-0.680353	5.44669
	110.515	3.58902	-0.680354	5.44669
	110.446	3.52248	-0.680354	5.44669
	110.326	3.59466	-0.680354	5.44669
	110.266	3.60672	-0.680354	5.44669
	110.278	3.5795	-0.680354	5.44669
	110.303	3.66114	-0.680354	5.44669
	110.309	3.76962	-0.680354	5.44669
	110.303	3.74708	-0.680354	5.44669
	110.298	3.59453	-0.680354	5.44669
	110.298	3.52208	-0.680354	5.44669
	110.3	3.64172	-0.680354	5.44669
	110.301	3.78194	-0.680354	5.44669
	110.3	3.80834	-0.680354	5.44669
	110.3	3.77117	-0.680354	5.44669
	110.3	3.74647	-0.680354	5.44669
	110.3	3.74938	-0.680354	5.44669
	110.278	3.75938	-0.680354	5.44669
	110.198	3.76254	-0.680354	5.44669
	110.117	3.76031	-0.680354	5.44669
	110.125	3.75825	-0.680354	5.44669
	110.159	3.75818	-0.680354	5.44669
	110.126	3.75888	-0.680354	5.44669
	110.071	3.7592	-0.680354	5.44669
	110.055	3.75909	-0.680354	5.44669
	110.067	3.75893	-0.680354	5.44669
	110.078	3.7589	-0.680354	5.44669
	110.056	3.75895	-0.680354	5.44669
	109.972	3.75897	-0.680354	5.44669
	109.889	3.75897	-0.680354	5.44669
	109.898	3.75896	-0.680354	5.44669
	109.933	3.75895	-0.680354	5.44669
	109.9	3.75896	-0.680354	5.44669
	109.845	3.75896	-0.680354	5.44669
	109.829	3.75896	-0.680354	5.44669
	109.841	3.75896	-0.680354	5.44669
	109.852	3.75896	-0.680354	5.44669
	109.852	3.75896	-0.680354	5.44669
	109.848	3.75896	-0.680354	5.44669
	109.846	3.75896	-0.680354	5.44669
	109.847	3.75896	-0.680354	5.44669
	109.848	3.75896	-0.680354	5.44669
	109.848	3.75896	-0.680354	5.44669
	109.848	3.75896	-0.680354	5.44669
	109.848	3.80815	-0.680354	5.44669
	109.825	3.93492	-0.680354	5.44669
	109.768	3.98736	-0.680354	5.44669
	109.744	3.91773	-0.680354	5.44669
	109.798	3.96094	-0.680354	5.44669
	109.836	4.16577	-0.680354	5.44669
	109.789	4.31106	-0.680354	5.44669
	109.749	4.26177	-0.680354	5.44669
	109.77	4.08519	-0.680354	5.44669
	109.774	4.01223	-0.680354	5.4507
	109.766	4.1402	-0.680354	5.46104
	109.782	4.28409	-0.680354	5.46531
	109.773	4.25987	-0.680354	5.45562
	109.761	4.09403	-0.688224	5.4448
	109.803	4.01661	-0.708509	5.44287
	109.832	4.0897	-0.716898	5.44579
	109.763	4.10602	-0.697887	5.44767
	109.647	4.03106	-0.676645	5.44742
	109.588	3.98502	-0.672875	5.44664
	109.599	3.99098	-0.678588	5.44641
	109.624	4.00962	-0.68228	5.44658
	109.63	4.06447	-0.681789	5.44674
	109.624	4.18698	-0.68027	5.44675
	109.619	4.2848	-0.679808	5.44669
	109.619	4.29269	-0.680155	5.44667
	109.621	4.26287	-0.680464	5.44668
	109.622	4.24784	-0.68047	5.44669
	109.622	4.25219	-0.680363	5.44669
	109.621	4.25936	-0.680316	5.44669
	109.599	4.26082	-0.680334	5.44669
	109.542	4.25888	-0.680359	5.44669
	109.496	4.25755	-0.680363	5.44669
	109.47	4.25768	-0.680355	5.44669
	109.426	4.25821	-0.680351	5.44669
	109.387	4.25838	-0.680352	5.44669
	109.382	4.25827	-0.680354	5.44669
	109.392	4.25816	-0.680354	5.44669
	109.399	4.25815	-0.680354	5.44669
	109.398	4.25819	-0.680353	5.44669
	109.395	4.25821	-0.680353	5.44669
	109.394	4.2582	-0.680354	5.44669
	109.395	4.25819	-0.680354	5.44669
	109.395	4.25819	-0.680354	5.44669
	109.395	4.25819	-0.680354	5.44669
	109.395	4.2582	-0.680354	5.44669
	109.395	4.25819	-0.680354	5.44669
	109.395	4.25819	-0.680354	5.44669
	109.395	4.25819	-0.680354	5.44669
	109.395	4.25819	-0.680354	5.44669
	109.395	4.25819	-0.680354	5.44669
	109.395	4.25819	-0.680354	5.44669
	109.395	4.30739	-0.680354	5.44669
	109.395	4.43416	-0.680354	5.44669
	109.373	4.53578	-0.688224	5.44669
	109.315	4.59293	-0.708509	5.44669
	109.269	4.63938	-0.716898	5.44669
	109.243	4.59862	-0.697887	5.44669
	109.2	4.55872	-0.676645	5.44669
	109.161	4.65387	-0.672875	5.44669
	109.155	4.72334	-0.678588	5.44669
	109.166	4.62267	-0.68228	5.44669
	109.172	4.54062	-0.681789	5.44669
	109.171	4.63801	-0.68027	5.44669
	109.168	4.77236	-0.679808	5.44669
	109.168	4.80421	-0.680155	5.44669
	109.168	4.77142	-0.680464	5.44669
	109.169	4.74661	-0.68047	5.44669
	109.169	4.74792	-0.680363	5.44669
	109.169	4.75729	-0.680316	5.44669
	109.146	4.76075	-0.680334	5.44669
	109.089	4.75887	-0.680359	5.44669
	109.065	4.75685	-0.680363	5.44669
	109.119	4.75668	-0.680355	5.44669
	109.179	4.75732	-0.680351	5.44669
	109.19	4.75765	-0.680352	5.44669
	109.151	4.75756	-0.680354	5.44669
	109.061	4.75741	-0.680354	5.44669
	108.959	4.75737	-0.680354	5.44669
	108.914	4.75741	-0.680353	5.44669
	108.926	4.75744	-0.680353	5.44669
	108.946	4.75744	-0.680354	5.44669
	108.972	4.75743	-0.680354	5.44669
	109.024	4.75743	-0.680354	5.44669
	109.044	4.75743	-0.680354	5.44669
	108.991	4.75743	-0.680354	5.44669
	108.932	4.75743	-0.680354	5.44669
	108.922	4.75743	-0.680354	5.44669
	108.938	4.75743	-0.680354	5.44669
	108.948	4.75743	-0.680354	5.44669
	108.946	4.75743	-0.680354	5.44669
	108.942	4.75743	-0.680354	5.44669
	108.941	4.75743	-0.680354	5.44669
	108.942	4.75743	-0.680354	5.44669
	108.943	4.75743	-0.680354	5.44669
	108.943	4.75743	-0.688224	5.44669
	108.942	4.75743	-0.708509	5.44669
	108.942	4.75743	-0.716898	5.44268
	108.942	4.75743	-0.697887	5.43234
	108.92	4.75743	-0.676645	5.42806
	108.84	4.75743	-0.680746	5.43775
	108.759	4.75743	-0.706743	5.44858
	108.767	4.75743	-0.718825	5.4505
	108.801	4.75743	-0.699323	5.44759
	108.769	4.80662	-0.676562	5.44571
	108.713	4.98259	-0.67233	5.44595
	108.697	5.21098	-0.678389	5.44673
	108.709	5.27137	-0.68239	5.44696
	108.72	5.07223	-0.689777	5.44679
	108.72	4.84629	-0.708436	5.44663
	108.716	4.90164	-0.716316	5.44663
	108.715	5.16525	-0.70554	5.44668
	108.716	5.28135	-0.704917	5.44671
	108.716	5.09272	-0.709546	5.4467
	108.694	4.80214	-0.696133	5.44668
	108.636	4.7205	-0.678532	5.44668
	108.59	4.93289	-0.67429	5.44669
	108.564	5.22114	-0.67851	5.44669
	108.521	5.34254	-0.681744	5.44669
	108.482	5.30299	-0.689463	5.44669
	108.476	5.24519	-0.708534	5.44669
	108.487	5.23534	-0.716468	5.44669
	108.494	5.2518	-0.697698	5.44669
	108.492	5.26221	-0.676719	5.44669
	108.49	5.26072	-0.672973	5.44669
	108.489	5.25639	-0.678603	5.44669
	108.49	5.25511	-0.682251	5.44669
	108.49	5.25611	-0.681772	5.44669
	108.49	5.25699	-0.680273	5.44669
	108.49	5.257	-0.687687	5.44669
	108.49	5.25669	-0.708312	5.44669
	108.49	5.25656	-0.717007	5.44669
	108.49	5.25661	-0.698002	5.44669
	108.49	5.30587	-0.676655	5.44669
	108.49	5.43266	-0.672838	5.44669
	108.49	5.48507	-0.678569	5.44669
	108.49	5.36624	-0.682285	5.44669
	108.49	5.23349	-0.681798	5.44669
	108.49	5.20993	-0.680272	5.44669
	108.49	5.24563	-0.679806	5.44669
	108.49	5.26871	-0.680153	5.44669
	108.468	5.26564	-0.688335	5.44669
	108.388	5.25615	-0.708627	5.44669
	108.307	5.25326	-0.716908	5.44669
	108.337	5.25542	-0.697849	5.44669
	108.451	5.25736	-0.676626	5.44669
	108.499	5.30659	-0.67288	5.44669
	108.414	5.43269	-0.686468	5.44669
	108.284	5.48483	-0.710437	5.44669
	108.225	5.36613	-0.718332	5.44669
	108.241	5.23353	-0.697802	5.44669
	108.268	5.20998	-0.6761	5.44669
	108.273	5.29483	-0.672677	5.44669
	108.266	5.44466	-0.678698	5.44669
	108.261	5.54322	-0.682397	5.44669
	108.262	5.59088	-0.681799	5.44669
	108.264	5.63445	-0.680233	5.44669
	108.264	5.54666	-0.679789	5.44669
	108.264	5.33273	-0.68016	5.44669
	108.263	5.24871	-0.680473	5.44669
	108.241	5.43308	-0.680472	5.44669
	108.162	5.71047	-0.688232	5.44669
	108.08	5.83728	-0.70847	5.44669
	108.11	5.80387	-0.716879	5.44669
	108.202	5.74671	-0.697893	5.44669
	108.215	5.73494	-0.676655	5.44669
	108.164	5.70119	-0.672877	5.44669
	108.111	5.58507	-0.678585	5.44669
	108.059	5.53162	-0.682278	5.44669
	108.026	5.64622	-0.68966	5.44669
	108.026	5.72838	-0.708427	5.44669
	108.037	5.62608	-0.716354	5.44669
	108.041	5.53883	-0.697688	5.44669
	108.039	5.63462	-0.676756	5.44669
	108.037	5.77014	-0.672992	5.44669
	108.036	5.80306	-0.678598	5.44669
	108.037	5.77029	-0.682242	5.44669
	108.038	5.74512	-0.68177	5.44669
	108.037	5.74627	-0.680276	5.44669
	108.037	5.7557	-0.679817	5.44669
	108.037	5.75924	-0.680157	5.44669
	108.037	5.75737	-0.680462	5.44669
	108.037	5.75533	-0.680469	5.44669
	108.015	5.75514	-0.680363	5.4507
	107.958	5.75579	-0.680317	5.46104
	107.934	5.75612	-0.680335	5.46531
	107.988	5.75604	-0.680359	5.45562
	108.048	5.75588	-0.680362	5.4448
	108.058	5.75584	-0.688226	5.44287
	108.042	5.75589	-0.708507	5.44579
	108.032	5.75592	-0.716897	5.44767
	108.033	5.75591	-0.697887	5.44742
	108.038	5.7559	-0.676646	5.44664
	108.039	5.7559	-0.672875	5.44641
	108.016	5.7559	-0.678588	5.44658
	107.935	5.7559	-0.68228	5.44674
	107.854	5.7559	-0.681789	5.44675
	107.862	5.7559	-0.68027	5.44669
	107.896	5.7559	-0.679808	5.44667
	107.863	5.7559	-0.680155	5.44668
	107.808	5.7559	-0.680464	5.44669
	107.792	5.7559	-0.68047	5.44669
	107.804	5.7559	-0.680363	5.44669
	107.815	5.7559	-0.680316	5.44669
	107.815	5.7559	-0.680334	5.44669
	107.811	5.7559	-0.680359	5.44669
	107.81	5.7559	-0.680363	5.44669
	107.81	5.7559	-0.680355	5.44669
	107.811	5.7559	-0.680351	5.44669
	107.811	5.7559	-0.680352	5.44669
	107.811	5.7559	-0.680354	5.44669
	107.811	5.7559	-0.680354	5.44669
	107.811	5.7559	-0.680354	5.44669
	107.811	5.7559	-0.680353	5.44669
	107.811	5.7559	-0.680353	5.44669
	107.789	5.7559	-0.680354	5.44669
	107.709	5.7559	-0.680354	5.44669
	107.628	5.7559	-0.680354	5.44669
	107.658	5.7559	-0.680354	5.44669
	107.772	5.7559	-0.680354	5.44669
	107.82	5.7559	-0.680354	5.44669
	107.735	5.7559	-0.680354	5.44669
	107.605	5.7559	-0.680354	5.44669
	107.546	5.80509	-0.680354	5.44669
	107.562	5.93187	-0.680354	5.44669
	107.589	6.03349	-0.680354	5.44669
	107.595	6.09064	-0.680354	5.44669
	107.587	6.13709	-0.680354	5.44669
	107.582	6.09633	-0.680354	5.44669
	107.583	6.05643	-0.680354	5.44669
	107.585	6.10239	-0.680354	5.44669
	107.585	6.04508	-0.680354	5.44669
	107.585	5.89198	-0.680354	5.44669
	107.585	5.92875	-0.680354	5.44669
	107.585	6.15889	-0.680354	5.44669
	107.585	6.3168	-0.680354	5.44669
	107.585	6.31295	-0.680354	5.44669
	107.585	6.25709	-0.680354	5.44669
	107.585	6.23535	-0.680354	5.44669
	107.585	6.24615	-0.680354	5.44669
	107.585	6.25841	-0.680354	5.44669
	107.585	6.2597	-0.680354	5.44669
	107.585	6.25589	-0.680354	5.44669
	107.585	6.25383	-0.680354	5.44669
	107.585	6.25432	-0.680354	5.44669
	107.585	6.25526	-0.680354	5.44669
	107.585	6.25548	-0.680354	5.44669
	107.585	6.25524	-0.680354	5.44669
	107.585	6.25506	-0.680354	5.44669
	107.585	6.25507	-0.680354	5.44669
	107.585	6.25514	-0.680354	5.44669
	107.585	6.25516	-0.680354	5.44669
	107.585	6.25515	-0.680354	5.44669
	107.585	6.25513	-0.680354	5.44669
	107.585	6.25513	-0.680354	5.44669
	107.562	6.30433	-0.680354	5.44669
	107.483	6.43111	-0.680354	5.44669
	107.379	6.43435	-0.680354	5.44669
	107.329	6.18875	-0.680354	5.44669
	107.34	6.00357	-0.680354	5.44669
	107.361	6.09882	-0.680354	5.44669
	107.366	6.31647	-0.680354	5.44669
	107.361	6.48988	-0.680354	5.44669
	107.357	6.50354	-0.680354	5.44669
	107.357	6.35216	-0.680354	5.44669
	107.358	6.26877	-0.680354	5.44669
	107.359	6.38364	-0.680354	5.44669
	107.359	6.4766	-0.680354	5.44669
	107.358	6.42792	-0.680354	5.44669
	107.358	6.41627	-0.680354	5.44669
	107.358	6.43531	-0.680354	5.44669
	107.358	6.39929	-0.680354	5.44669
	107.358	6.46818	-0.680354	5.44669
	107.358	6.6226	-0.680354	5.44669
	107.358	6.63146	-0.680354	5.44669
	107.336	6.52613	-0.680354	5.44669
	107.256	6.4211	-0.688224	5.44669
	107.153	6.3562	-0.708509	5.44669
	107.103	6.45549	-0.716898	5.44669
	107.114	6.68184	-0.697887	5.44669
	107.135	6.76696	-0.676645	5.44669
	107.14	6.62784	-0.672875	5.44669
	107.134	6.52437	-0.678588	5.44669
	107.13	6.6265	-0.68228	5.44669
	107.131	6.77045	-0.681789	5.44669
	107.132	6.75545	-0.68027	5.44669
	107.133	6.59345	-0.679808	5.44669
	107.132	6.51436	-0.680155	5.44669
	107.132	6.63458	-0.688335	5.44669
	107.132	6.7774	-0.708626	5.44669
	107.132	6.80468	-0.716908	5.44669
	107.132	6.76696	-0.70572	5.44669
	107.132	6.74172	-0.704782	5.44669
	107.132	6.74459	-0.709425	5.44669
	107.11	6.75478	-0.69613	5.44669
	107.03	6.75802	-0.678574	5.44669
	106.927	6.75576	-0.682179	5.44669
	106.877	6.75366	-0.706658	5.44669
	106.887	6.75358	-0.71828	5.44669
	106.909	6.7543	-0.706995	5.44669
	106.914	6.75462	-0.704828	5.44669
	106.908	6.75451	-0.708992	5.44669
	106.904	6.75434	-0.695932	5.44669
	106.904	6.75431	-0.678645	5.44669
	106.906	6.75436	-0.674409	5.44669
	106.906	6.75439	-0.67852	5.44669
	106.906	6.80358	-0.681706	5.44669
	106.906	6.93034	-0.681573	5.44669
	106.906	6.98277	-0.680384	5.44669
	106.906	6.86395	-0.679933	5.44669
	106.906	6.7312	-0.680167	5.44669
	106.906	6.70764	-0.680425	5.44669
	106.906	6.79253	-0.68045	5.44669
	106.884	6.94238	-0.680369	5.44669
	106.804	6.99174	-0.680326	5.44669
	106.7	6.86343	-0.680336	5.44669
	106.673	6.72779	-0.680356	5.44669
	106.741	6.75558	-0.680361	5.44669
	106.786	6.96919	-0.680356	5.44669
	106.737	7.17151	-0.680352	5.44669
	106.671	7.10138	-0.680352	5.44669
	106.657	6.88922	-0.680354	5.44669
	106.673	6.90609	-0.680354	5.44669
	106.685	7.09975	-0.680354	5.44669
	106.684	7.14329	-0.680353	5.44669
	106.68	7.08769	-0.680353	5.44669
	106.678	7.14651	-0.680353	5.44669
	106.679	7.25556	-0.680354	5.44669
	106.68	7.29057	-0.688224	5.44669
	106.68	7.26809	-0.708509	5.44669
	106.68	7.24649	-0.716898	5.44669
	106.679	7.24547	-0.697887	5.44669
	106.679	7.25273	-0.676645	5.44669
	106.68	7.25613	-0.672875	5.44669
	106.68	7.25498	-0.678588	5.44669
	106.657	7.25329	-0.68228	5.44669
	106.6	7.25299	-0.681789	5.44669
	106.576	7.20427	-0.68027	5.44669
	106.63	7.0778	-0.679808	5.44669
	106.69	7.02533	-0.680155	5.44669
	106.678	7.14402	-0.680464	5.44669
	106.582	7.27674	-0.68047	5.44669
	106.491	7.30033	-0.680363	5.44669
	106.5	7.26466	-0.680316	5.44669
	106.539	7.24158	-0.680334	5.44669
	106.507	7.24464	-0.680359	5.44669
	106.451	7.25413	-0.680363	5.44669
	106.434	7.25702	-0.680355	5.44669
	106.446	7.20566	-0.680351	5.44669
	106.457	7.07695	-0.680352	5.44669
	106.457	7.02448	-0.680354	5.44669
	106.454	7.14397	-0.680354	5.44669
	106.452	7.27702	-0.680354	5.44669
	106.453	7.30047	-0.680353	5.44669
	106.453	7.26461	-0.680353	5.44669
	106.454	7.24151	-0.680354	5.44669
	106.431	7.24463	-0.688224	5.44669
	106.351	7.25415	-0.708509	5.44669
	106.248	7.25703	-0.716898	5.44669
	106.198	7.25485	-0.697887	5.44669
	106.231	7.25292	-0.676645	5.44669
	106.309	7.25288	-0.672875	5.44669
	106.338	7.25355	-0.678588	5.44669
	106.279	7.25385	-0.68228	5.44669
	106.215	7.25373	-0.681789	5.44669
	106.204	7.25358	-0.68027	5.44669
	106.222	7.25355	-0.679808	5.44669
	106.233	7.2536	-0.680155	5.44669
	106.231	7.25363	-0.680464	5.44669
	106.227	7.25362	-0.68047	5.44669
	106.225	7.25361	-0.680363	5.44669
	106.226	7.25361	-0.680316	5.44669
	106.227	7.25361	-0.680334	5.44669
	106.227	7.25361	-0.680359	5.44669
	106.227	7.3028	-0.680363	5.44669
	106.227	7.42958	-0.680355	5.44669
	106.227	7.48201	-0.680351	5.44669
	106.227	7.36319	-0.680352	5.44669
	106.227	7.23044	-0.680354	5.44669
	106.227	7.20687	-0.680354	5.44669
	106.227	7.24258	-0.680354	5.44669
	106.205	7.26565	-0.680353	5.44669
	106.147	7.26258	-0.680353	5.44669
	106.123	7.30228	-0.680354	5.44669
	106.177	7.47536	-0.680354	5.44669
	106.215	7.70592	-0.680354	5.44669
	106.146	7.81743	-0.680354	5.44669
	106.026	7.74511	-0.680354	5.44669
	105.966	7.57092	-0.680354	5.44669
	106	7.45797	-0.680354	5.44669
	106.083	7.41298	-0.680354	5.44669
	106.113	7.37565	-0.680354	5.44669
	106.053	7.4651	-0.680354	5.44669
	105.988	7.67752	-0.680354	5.44669
	105.978	7.8095	-0.680354	5.44669
	105.996	7.80112	-0.680354	5.44669
	106.007	7.75258	-0.688224	5.44669
	106.005	7.73552	-0.708509	5.44669
	106	7.74568	-0.716898	5.44669
	105.999	7.756	-0.697887	5.44669
	106	7.75672	-0.676645	5.44669
	106.001	7.75335	-0.672875	5.44669
	106.001	7.75168	-0.678588	5.44669
	106.001	7.75218	-0.68228	5.44669
	106.001	7.75298	-0.681789	5.44669
	106.001	7.75314	-0.68027	5.44669
	106.001	7.75292	-0.679808	5.44669
	106.001	7.75277	-0.680155	5.44669
	106.001	7.75279	-0.680464	5.44669
	106.001	7.75285	-0.688341	5.44669
	106.001	7.75287	-0.708519	5.44669
	106.001	7.75286	-0.716861	5.44669
	106.001	7.75284	-0.697868	5.44669
	106.001	7.75284	-0.676651	5.44669
	106.001	7.75285	-0.680755	5.44669
	106.001	7.75285	-0.706745	5.44669
	106.001	7.75285	-0.718822	5.44669
	106.001	7.75285	-0.699321	5.44669
	105.978	7.75285	-0.676562	5.44669
	105.899	7.75285	-0.672331	5.44669
	105.795	7.75285	-0.678389	5.44669
	105.745	7.75285	-0.68239	5.44669
	105.756	7.75285	-0.689777	5.44669
	105.777	7.75285	-0.708436	5.44669
	105.782	7.75285	-0.716316	5.44669
	105.777	7.75285	-0.697669	5.44669
	105.773	7.75285	-0.676761	5.44669
	105.795	7.75285	-0.673001	5.44669
	105.854	7.75285	-0.678599	5.44669
	105.878	7.75285	-0.68224	5.44669
	105.824	7.75285	-0.681768	5.44669
	105.764	7.75285	-0.680276	5.44669
	105.753	7.75285	-0.679818	5.44669
	105.769	7.75285	-0.680157	5.44669
	105.78	7.75285	-0.680461	5.44669
	105.778	7.75285	-0.680469	5.44669
	105.774	7.75285	-0.680363	5.44669
	105.773	7.75285	-0.680317	5.44669
	105.774	7.75285	-0.680335	5.44669
	105.775	7.75285	-0.680359	5.44669
	105.775	7.75285	-0.680362	5.44669
	105.774	7.75285	-0.680355	5.44669
	105.774	7.75285	-0.680351	5.44669
	105.774	7.75285	-0.680352	5.44669
	105.774	7.75285	-0.680354	5.44669
	105.774	7.75285	-0.680354	5.44669
	105.774	7.75285	-0.680354	5.44669
	105.774	7.75285	-0.680353	5.44669
	105.774	7.75285	-0.680353	5.44669
	105.774	7.75285	-0.680354	5.44669
	105.774	7.75285	-0.680354	5.44669
	105.752	7.75285	-0.680354	5.44669
	105.695	7.75285	-0.680354	5.44669
	105.649	7.75285	-0.680354	5.44669
	105.623	7.75285	-0.680354	5.44669
	105.579	7.75285	-0.680354	5.44669
	105.54	7.75285	-0.680354	5.44669
	105.535	7.75285	-0.680354	5.44669
	105.545	7.75285	-0.680354	5.44669
	105.552	7.75285	-0.680354	5.44669
	105.551	7.75285	-0.680354	5.44669
	105.548	7.75285	-0.680354	5.44669
	105.547	7.75285	-0.680354	5.44669
	105.548	7.75285	-0.680354	5.44669
	105.548	7.75285	-0.680354	5.44669
	105.548	7.75285	-0.680354	5.44669
	105.548	7.75285	-0.680354	5.44669
	105.548	7.75285	-0.680354	5.44669
	105.548	7.75285	-0.680354	5.44669
	105.548	7.75285	-0.680354	5.44669
	105.548	7.80204	-0.680354	5.44669
	105.548	7.92881	-0.680354	5.44669
	105.548	8.03043	-0.680354	5.44669
	105.526	8.03839	-0.680354	5.44669
	105.468	7.95807	-0.680354	5.44669
	105.445	7.86488	-0.680354	5.44669
	105.498	7.8946	-0.680354	5.44669
	105.559	7.94654	-0.680354	5.44669
	105.569	7.90955	-0.680354	5.44669
	105.553	7.91716	-0.680354	5.44669
	105.52	7.94007	-0.680354	5.44669
	105.442	7.84963	-0.680354	5.44669
	105.343	7.78819	-0.680354	5.44669
	105.294	7.93973	-0.680354	5.44669
	105.304	8.1956	-0.680354	5.44669
	105.324	8.32511	-0.680354	5.44669
	105.329	8.25129	-0.680354	5.44669
	105.324	8.07007	-0.680354	5.44669
	105.32	8.00389	-0.680354	5.44669
	105.32	8.08716	-0.688224	5.44669
	105.322	8.10375	-0.708509	5.44669
	105.322	8.07448	-0.716898	5.44669
	105.322	8.15365	-0.697887	5.44669
	105.322	8.26182	-0.676645	5.44669
	105.322	8.24003	-0.672875	5.44669
	105.322	8.03872	-0.678588	5.44669
	105.322	7.79022	-0.68228	5.44669
	105.322	7.68127	-0.681789	5.44669
	105.322	7.76105	-0.68027	5.44669
	105.322	7.98664	-0.679808	5.44669
	105.322	8.22464	-0.680155	5.44669
	105.322	8.27137	-0.680464	5.44669
	105.322	8.11228	-0.68047	5.44669
	105.322	8.01413	-0.680363	5.44669
	105.299	8.12559	-0.680316	5.44669
	105.22	8.27156	-0.680334	5.44669
	105.116	8.30328	-0.680359	5.44669
	105.067	8.2663	-0.680363	5.44669
	105.077	8.23979	-0.680355	5.44669
	105.098	8.24187	-0.680351	5.44669
	105.103	8.25217	-0.680352	5.44669
	105.098	8.25575	-0.680354	5.44669
	105.094	8.25359	-0.680354	5.44669
	105.094	8.25141	-0.680354	5.44669
	105.095	8.25127	-0.680353	5.44669
	105.096	8.25198	-0.680353	5.44669
	105.096	8.25233	-0.688224	5.44669
	105.095	8.25222	-0.708509	5.44669
	105.095	8.25205	-0.716898	5.44669
	105.095	8.25202	-0.697887	5.44669
	105.096	8.25207	-0.676645	5.44669
	105.096	8.2521	-0.672875	5.44669
	105.073	8.2521	-0.678588	5.44669
	104.993	8.25208	-0.68228	5.44669
	104.912	8.25208	-0.681789	5.44669
	104.942	8.25208	-0.68027	5.44669
	105.034	8.30127	-0.679808	5.44669
	105.025	8.42805	-0.680155	5.44669
	104.916	8.48048	-0.680464	5.44669
	104.84	8.41085	-0.68047	5.44669
	104.841	8.45406	-0.680363	5.44669
	104.868	8.6589	-0.680316	5.44669
	104.879	8.75499	-0.680334	5.44669
	104.874	8.57892	-0.680359	5.44669
	104.868	8.30072	-0.680363	5.44669
	104.867	8.17061	-0.680355	5.44669
	104.869	8.25213	-0.680351	5.44669
	104.87	8.43678	-0.680352	5.44669
	104.87	8.50166	-0.680354	5.44669
	104.869	8.41663	-0.680354	5.44669
	104.869	8.44895	-0.680354	5.44669
	104.869	8.6547	-0.680353	5.44669
	104.869	8.80424	-0.680353	5.44669
	104.869	8.8056	-0.680354	5.44669
	104.869	8.75489	-0.680354	5.44669
	104.869	8.73347	-0.680354	5.44669
	104.847	8.74256	-0.680354	5.44669
	104.767	8.75399	-0.680354	5.44669
	104.664	8.75555	-0.680354	5.44669
	104.614	8.75214	-0.680354	5.44669
	104.624	8.75016	-0.680354	5.44669
	104.646	8.75054	-0.680354	5.44669
	104.651	8.75141	-0.680354	5.44669
	104.645	8.75163	-0.680354	5.44669
	104.641	8.75142	-0.680354	5.44669
	104.641	8.75125	-0.680354	5.44669
	104.643	8.75125	-0.680354	5.44669
	104.643	8.75132	-0.680354	5.44669
	104.621	8.75134	-0.680354	5.44669
	104.541	8.75133	-0.680354	5.44669
	104.437	8.75131	-0.680354	5.44669
	104.388	8.75131	-0.680354	5.44669
	104.421	8.80051	-0.680354	5.44669
	104.499	8.97648	-0.680354	5.44669
	104.528	9.15568	-0.680354	5.44669
	104.469	9.13849	-0.680354	5.44669
	104.404	9.01369	-0.680354	5.44669
	104.394	8.9098	-0.680354	5.44669
	104.412	8.80312	-0.688224	5.44669
	104.423	8.77834	-0.708509	5.44669
	104.421	8.95075	-0.716898	5.44669
	104.394	9.20229	-0.697887	5.44669
	104.313	9.32256	-0.676645	5.44669
	104.233	9.2956	-0.672875	5.44669
	104.264	9.24347	-0.678588	5.44669
	104.378	9.23152	-0.690151	5.44669
	104.448	9.24509	-0.709945	5.44669
	104.42	9.25503	-0.716815	5.44669
	104.336	9.25437	-0.697342	5.44669
	104.281	9.25056	-0.676447	5.44669
	104.261	9.2492	-0.672986	5.44669
	104.223	9.24999	-0.678705	5.44669
	104.185	9.2508	-0.68229	5.44669
	104.177	9.25086	-0.681752	5.44669
	104.187	9.2506	-0.680251	5.4507
	104.194	9.25046	-0.679814	5.46104
	104.193	9.2505	-0.680164	5.46531
	104.19	9.25056	-0.680466	5.45562
	104.189	9.25058	-0.680468	5.4448
	104.19	9.25056	-0.680362	5.44287
	104.191	9.25055	-0.680316	5.44177
	104.191	9.25055	-0.680335	5.43332
	104.19	9.25056	-0.680359	5.42879
	104.19	9.25056	-0.680362	5.43771
	104.19	9.25056	-0.680355	5.4483
	104.19	9.25055	-0.680351	5.4504
	104.19	9.25055	-0.688223	5.44764
	104.19	9.25055	-0.708509	5.44576
	104.19	9.25055	-0.716899	5.44596
	104.19	9.25055	-0.697887	5.44671
	104.168	9.25055	-0.676645	5.44695
	104.111	9.25055	-0.672875	5.44679
	104.087	9.25055	-0.678588	5.44663
	104.141	9.25055	-0.68228	5.44663
	104.201	9.25055	-0.681789	5.44668
	104.189	9.25055	-0.68027	5.4467
	104.093	9.25055	-0.679808	5.4467
	103.979	9.25055	-0.680155	5.44668
	103.931	9.25055	-0.680464	5.44668
	103.946	9.25055	-0.68047	5.44669
	103.968	9.25055	-0.680363	5.44669
	103.972	9.25055	-0.680316	5.44669
	103.966	9.25055	-0.680334	5.44669
	103.962	9.25055	-0.680359	5.44669
	103.962	9.25055	-0.680363	5.44669
	103.964	9.25055	-0.680355	5.44669
	103.965	9.25055	-0.680351	5.44669
	103.964	9.25055	-0.688223	5.44669
	103.964	9.25055	-0.708509	5.44669
	103.964	9.25055	-0.716899	5.44669
	103.964	9.25055	-0.697887	5.44669
	103.964	9.25055	-0.676645	5.44669
	103.964	9.25055	-0.672875	5.44669
	103.964	9.25055	-0.678588	5.44669
	103.964	9.25055	-0.68228	5.44669
	103.964	9.29974	-0.681789	5.44669
	103.942	9.47571	-0.68027	5.44669
	103.884	9.70411	-0.679808	5.44669
	103.861	9.81369	-0.680155	5.44669
	103.914	9.79051	-0.680464	5.44669
	103.952	9.74377	-0.68047	5.44669
	103.883	9.73274	-0.680363	5.44669
	103.763	9.74478	-0.680316	5.44669
	103.703	9.70456	-0.680334	5.44669
	103.715	9.57727	-0.680359	5.44669
	103.741	9.52143	-0.680363	5.44669
	103.747	9.58981	-0.680355	5.44669
	103.741	9.59648	-0.680351	5.44669
	103.736	9.56834	-0.680352	5.44669
	103.736	9.65152	-0.680354	5.44669
	103.738	9.76097	-0.680354	5.44669
	103.738	9.78748	-0.680354	5.44669
	103.738	9.7613	-0.680353	5.44669
	103.715	9.74117	-0.680353	5.44669
	103.658	9.74208	-0.680354	5.44669
	103.612	9.74962	-0.680354	5.44669
	103.608	9.75246	-0.680354	5.44669
	103.645	9.75097	-0.688224	5.44669
	103.709	9.74933	-0.708509	5.44669
	103.753	9.74918	-0.716898	5.44669
	103.753	9.7497	-0.697887	5.44669
	103.716	9.74997	-0.676645	5.44669
	103.63	9.7499	-0.672875	5.44669
	103.552	9.74977	-0.678588	5.44669
	103.563	9.74975	-0.68228	5.44669
	103.598	9.74978	-0.681789	5.44669
	103.564	9.7498	-0.68027	5.44669
	103.508	9.7498	-0.679808	5.44669
	103.492	9.74979	-0.680155	5.44669
	103.505	9.74979	-0.680464	5.44669
	103.515	9.74979	-0.68047	5.44669
	103.516	9.74979	-0.680363	5.44669
	103.512	9.74979	-0.680316	5.44669
	103.51	9.74979	-0.680334	5.44669
	103.511	9.74979	-0.680359	5.44669
	103.512	9.74979	-0.680363	5.44669
	103.512	9.74979	-0.680355	5.44669
	103.512	9.74979	-0.680351	5.44669
	103.511	9.74979	-0.680352	5.44669
	103.511	9.74979	-0.680354	5.44669
	103.511	9.74979	-0.680354	5.44669
	103.511	9.74979	-0.680354	5.44669
	103.511	9.74979	-0.680353	5.44669
	103.489	9.74979	-0.680353	5.44669
	103.409	9.74979	-0.680354	5.44669
	103.306	9.79898	-0.680354	5.44669
	103.256	9.92576	-0.680354	5.44669
	103.267	10.0274	-0.680354	5.44669
	103.288	10.0353	-0.680354	5.44669
	103.293	10.0042	-0.680354	5.44669
	103.287	9.9886	-0.680354	5.44669
	103.283	9.94398	-0.680354	5.44669
	103.284	9.82467	-0.680354	5.44669
	103.285	9.72455	-0.680354	5.44669
	103.286	9.76376	-0.680354	5.44669
	103.285	9.96948	-0.680354	5.44669
	103.285	10.2136	-0.680354	5.44669
	103.285	10.3192	-0.680354	5.44669
	103.285	10.2395	-0.680354	5.4507
	103.285	10.0152	-0.680354	5.46104
	103.285	9.82687	-0.680354	5.46531
	103.285	9.90667	-0.680354	5.45562
	103.285	10.1671	-0.680354	5.4448
	103.285	10.3224	-0.688224	5.44287
	103.285	10.3066	-0.708509	5.44579
	103.285	10.2467	-0.716898	5.44767
	103.263	10.2275	-0.697887	5.44742
	103.183	10.2408	-0.676645	5.44664
	103.102	10.2532	-0.680746	5.44641
	103.11	10.2537	-0.706743	5.44658
	103.144	10.2495	-0.718825	5.44674
	103.111	10.2476	-0.699323	5.44675
	103.056	10.2482	-0.676562	5.44669
	103.04	10.2492	-0.67233	5.44667
	103.052	10.2494	-0.678389	5.44668
	103.063	10.2491	-0.68239	5.44669
	103.063	10.2489	-0.681906	5.44669
	103.059	10.249	-0.68028	5.44669
	103.058	10.249	-0.679771	5.44669
	103.058	10.2491	-0.680136	5.44669
	103.059	10.249	-0.680469	5.44669
	103.059	10.249	-0.680479	5.44669
	103.059	10.249	-0.688236	5.44669
	103.059	10.249	-0.708469	5.44669
	103.059	10.249	-0.716878	5.44669
	103.059	10.249	-0.697892	5.44669
	103.037	10.249	-0.676655	5.44669
	102.957	10.249	-0.680748	5.44669
	102.853	10.249	-0.706741	5.44669
	102.826	10.2982	-0.726694	5.44669
	102.894	10.425	-0.727478	5.44669
	102.961	10.4774	-0.713108	5.44669
	102.992	10.3586	-0.689864	5.44669
	103.008	10.2259	-0.674681	5.44669
	102.963	10.2023	-0.674912	5.44669
	102.865	10.238	-0.68014	5.44669
	102.806	10.2611	-0.682206	5.44669
	102.811	10.258	-0.681207	5.44669
	102.833	10.2485	-0.680052	5.44669
	102.84	10.2948	-0.679924	5.44669
	102.836	10.4729	-0.680281	5.44669
	102.831	10.6541	-0.680476	5.44669
	102.831	10.6369	-0.680431	5.44669
	102.832	10.5606	-0.680342	5.44669
	102.833	10.6324	-0.680321	5.44669
	102.833	10.7543	-0.680344	5.44669
	102.833	10.79	-0.680361	5.44669
	102.832	10.7633	-0.68036	5.44669
	102.833	10.7397	-0.680354	5.44669
	102.81	10.6901	-0.680351	5.44669
	102.753	10.5716	-0.680353	5.44669
	102.707	10.5228	-0.680354	5.44669
	102.703	10.6401	-0.680354	5.44669
	102.74	10.771	-0.680354	5.44669
	102.782	10.7943	-0.680353	5.44669
	102.768	10.7592	-0.680353	5.44669
	102.745	10.7364	-0.680354	5.44669
	102.762	10.7394	-0.680354	5.44669
	102.736	10.7488	-0.680354	5.44669
	102.646	10.7516	-0.680354	5.44669
	102.583	10.7495	-0.680354	5.44669
	102.584	10.7476	-0.680354	5.44669
	102.605	10.7475	-0.680354	5.44669
	102.614	10.699	-0.680354	5.44669
	102.61	10.5725	-0.680354	5.44669
	102.627	10.52	-0.680354	5.44669
	102.684	10.6387	-0.680354	5.44669
	102.732	10.7714	-0.688224	5.44669
	102.736	10.795	-0.708509	5.44669
	102.7	10.7593	-0.716898	5.44669
	102.635	10.7362	-0.697887	5.44669
	102.591	10.6901	-0.676645	5.44669
	102.613	10.5728	-0.672875	5.44669
	102.685	10.5233	-0.678588	5.44669
	102.715	10.6399	-0.68228	5.44669
	102.658	10.7707	-0.681789	5.44669
	102.595	10.7943	-0.68027	5.44669
	102.584	10.7592	-0.679808	5.44669
	102.601	10.7365	-0.680155	5.44669
	102.612	10.7394	-0.688335	5.44669
	102.611	10.7487	-0.708626	5.44669
	102.606	10.7516	-0.716908	5.44669
	102.605	10.7495	-0.697849	5.44669
	102.606	10.7476	-0.676626	5.44669
	102.607	10.7475	-0.67288	5.44669
	102.607	10.7482	-0.678597	5.44669
	102.606	10.7485	-0.682282	5.44669
	102.606	10.7484	-0.681787	5.44669
	102.606	10.7482	-0.680269	5.44669
	102.606	10.7482	-0.679809	5.44669
	102.606	10.7483	-0.680155	5.44669
	102.606	10.7483	-0.680464	5.44669
	102.606	10.7483	-0.68047	5.44669
	102.606	10.7483	-0.680363	5.44669
	102.606	10.7483	-0.680316	5.44669
	102.606	10.7483	-0.680334	5.44669
	102.606	10.7483	-0.68823	5.44669
	102.606	10.7483	-0.708518	5.44669
	102.606	10.7483	-0.7169	5.44669
	102.606	10.7483	-0.697885	5.44669
	102.606	10.7483	-0.676644	5.44669
	102.606	10.7483	-0.672875	5.44669
	102.606	10.7483	-0.678588	5.44669
	102.606	10.7483	-0.690151	5.44669
	102.606	10.6991	-0.709945	5.44669
	102.606	10.5723	-0.716815	5.44669
	102.606	10.5199	-0.697342	5.44669
	102.606	10.6387	-0.676447	5.44669
	102.606	10.7714	-0.672986	5.44669
	102.606	10.795	-0.678705	5.44669
	102.629	10.7593	-0.682289	5.44669
	102.686	10.7362	-0.681752	5.44669
	102.71	10.7393	-0.680251	5.44669
	102.656	10.6996	-0.679814	5.44268
	102.596	10.5757	-0.680164	5.43234
	102.585	10.5211	-0.680466	5.42806
	102.601	10.638	-0.680468	5.43775
	102.612	10.7707	-0.688232	5.44858
	102.61	10.7949	-0.708472	5.4505
	102.606	10.7595	-0.71688	5.44759
	102.605	10.7363	-0.697892	5.44571
	102.606	10.7393	-0.676654	5.44595
	102.607	10.7487	-0.672877	5.44673
	102.607	10.7517	-0.678585	5.44696
	102.606	10.7495	-0.682278	5.44679
	102.606	10.7476	-0.681789	5.44663
	102.606	10.7475	-0.680271	5.44663
	102.629	10.7482	-0.679809	5.44668
	102.686	10.7485	-0.688025	5.44671
	102.71	10.7484	-0.708619	5.4467
	102.656	10.699	-0.717015	5.44668
	102.596	10.5722	-0.697897	5.44668
	102.585	10.5199	-0.676608	5.44669
	102.601	10.6387	-0.672856	5.44669
	102.612	10.7714	-0.678593	5.44669
	102.61	10.795	-0.69016	5.44669
	102.606	10.7593	-0.709947	5.44669
	102.605	10.7362	-0.716813	5.44669
	102.606	10.7393	-0.69734	5.44669
	102.607	10.7488	-0.676447	5.44669
	102.607	10.7517	-0.672986	5.44669
	102.606	10.7495	-0.678705	5.44669
	102.606	10.7476	-0.682289	5.44669
	102.606	10.7475	-0.681752	5.44669
	102.606	10.7482	-0.680251	5.44669
	102.606	10.7485	-0.679814	5.44669
	102.606	10.7484	-0.680164	5.44669
	102.606	10.7482	-0.680466	5.44669
	102.606	10.7482	-0.680468	5.44669
	102.606	10.7483	-0.680362	5.44669
	102.606	10.7483	-0.680316	5.44669
	102.606	10.7483	-0.680335	5.44669
	102.606	10.7483	-0.680359	5.44669
	102.606	10.7483	-0.680362	5.44669
	102.606	10.7483	-0.680355	5.44669
	102.606	10.7483	-0.680351	5.44669
	102.606	10.7483	-0.680352	5.44669
	102.606	10.7483	-0.680354	5.44669
	102.606	10.7483	-0.680354	5.44669
	102.606	10.7483	-0.680354	5.44669
	102.606	10.7483	-0.680353	5.44669
	102.606	10.6991	-0.680353	5.44669
	102.606	10.5723	-0.680354	5.44669
	102.606	10.5199	-0.680354	5.44669
	102.629	10.6387	-0.680354	5.44669
	102.708	10.7714	-0.680354	5.44669
	102.79	10.795	-0.680354	5.44669
	102.782	10.7593	-0.680354	5.44669
	102.748	10.7362	-0.688224	5.44669
	102.78	10.6901	-0.708509	5.44669
	102.835	10.5728	-0.716898	5.44669
	102.852	10.5233	-0.697887	5.44669
	102.839	10.6399	-0.676645	5.44669
	102.829	10.7707	-0.672875	5.44669
	102.829	10.7451	-0.678588	5.44669
	102.832	10.5341	-0.68228	5.44669
	102.834	10.2829	-0.681789	5.44669
	102.833	10.1763	-0.68027	5.44669
	102.832	10.258	-0.679808	5.44669
	102.832	10.4344	-0.680155	5.44669
	102.833	10.4957	-0.680464	5.44669
	102.833	10.3629	-0.68047	5.44669
	102.833	10.2212	-0.680363	5.44669
	102.833	10.1988	-0.680316	5.44669
	102.855	10.2382	-0.680334	5.44669
	102.935	10.2624	-0.680359	5.44669
	103.016	10.2585	-0.680363	5.44669
	103.008	10.2482	-0.680355	5.44669
	102.952	10.2453	-0.680351	5.44669
	102.927	10.2478	-0.680352	5.44669
	102.958	10.2498	-0.680354	5.44669
	103.028	10.2498	-0.680354	5.44669
	103.076	10.2491	-0.680354	5.44669
	103.076	10.2488	-0.680353	5.44669
	103.06	10.2489	-0.680353	5.44669
	103.053	10.2491	-0.680354	5.44669
	103.056	10.2491	-0.680354	5.44669
	103.06	10.249	-0.680354	5.44669
	103.06	10.249	-0.680354	5.44669
	103.059	10.249	-0.680354	5.44669
	103.059	10.249	-0.680354	5.44669
	103.059	10.249	-0.680354	5.44669
	103.059	10.249	-0.680354	5.44669
	103.059	10.249	-0.680354	5.44669
	103.059	10.249	-0.680354	5.44669
	103.059	10.249	-0.680354	5.44669
	103.059	10.249	-0.680354	5.44669
	103.059	10.1998	-0.680354	5.44669
	103.059	10.0731	-0.680354	5.44669
	103.081	9.97144	-0.680354	5.44669
	103.161	9.96348	-0.680354	5.44669
	103.264	9.99461	-0.680354	5.44669
	103.314	10.0102	-0.680354	5.44669
	103.304	10.0056	-0.680354	5.44669
	103.282	9.99818	-0.680354	5.44669
	103.277	9.99668	-0.680354	5.44669
	103.283	9.9987	-0.680354	5.44669
	103.287	10.0493	-0.680354	5.44669
	103.287	10.1759	-0.680354	5.44669
	103.285	10.277	-0.680354	5.44669
	103.285	10.2356	-0.680354	5.44669
	103.285	10.0286	-0.680354	5.44669
	103.285	9.7847	-0.680354	5.44669
	103.285	9.6797	-0.680354	5.44669
	103.285	9.7103	-0.680354	5.44669
	103.285	9.75853	-0.680354	5.44669
	103.285	9.76754	-0.680354	5.44669
	103.285	9.75413	-0.680354	5.44669
	103.285	9.7453	-0.680354	5.44669
	103.285	9.74637	-0.680354	5.44669
	103.285	9.74995	-0.680354	5.44669
	103.285	9.75108	-0.680354	5.44669
	103.285	9.75027	-0.680354	5.44669
	103.285	9.74953	-0.680354	5.44669
	103.285	9.74951	-0.680354	5.44268
	103.307	9.74977	-0.680354	5.43234
	103.387	9.74988	-0.680354	5.42806
	103.491	9.74984	-0.680354	5.43775
	103.54	9.74978	-0.680354	5.44858
	103.53	9.74977	-0.680354	5.4505
	103.509	9.74979	-0.680354	5.44759
	103.504	9.7498	-0.688224	5.44571
	103.509	9.74979	-0.708509	5.44595
	103.513	9.74979	-0.716898	5.44673
	103.513	9.74979	-0.697887	5.44696
	103.511	9.74979	-0.676645	5.44679
	103.511	9.74979	-0.680746	5.44663
	103.511	9.74979	-0.714614	5.44663
	103.512	9.74979	-0.74698	5.44668
	103.512	9.74979	-0.735868	5.44671
	103.511	9.74979	-0.694096	5.4467
	103.511	9.74979	-0.668622	5.44668
	103.511	9.74979	-0.670911	5.44668
	103.511	9.74979	-0.680625	5.44669
	103.511	9.74979	-0.683832	5.44669
	103.534	9.74979	-0.681716	5.44669
	103.614	9.74979	-0.679688	5.44669
	103.717	9.74979	-0.67959	5.44669
	103.744	9.74979	-0.680271	5.44669
	103.676	9.74979	-0.68059	5.44669
	103.632	9.74979	-0.680482	5.44669
	103.68	9.74979	-0.680323	5.44669
	103.746	9.74979	-0.680295	5.44669
	103.761	9.74979	-0.688211	5.44669
	103.744	9.74979	-0.708524	5.44669
	103.732	9.74979	-0.71691	5.44669
	103.733	9.7006	-0.697886	5.44669
	103.738	9.57382	-0.676641	5.44669
	103.739	9.52139	-0.672874	5.44669
	103.738	9.64021	-0.678589	5.44669
	103.737	9.72377	-0.682281	5.44669
	103.737	9.57137	-0.681789	5.44669
	103.76	9.35646	-0.68027	5.44669
	103.818	9.39977	-0.679808	5.44669
	103.841	9.65441	-0.680155	5.44669
	103.81	9.77103	-0.680464	5.44669
	103.829	9.63501	-0.68047	5.44669
	103.922	9.47244	-0.680363	5.44669
	103.988	9.39335	-0.680316	5.44669
	103.988	9.31023	-0.680334	5.44669
	103.965	9.23726	-0.680359	5.44669
	103.956	9.22575	-0.680363	5.44669
	103.96	9.2452	-0.680355	5.44669
	103.965	9.25718	-0.680351	5.44669
	103.966	9.25524	-0.680352	5.44268
	103.964	9.25016	-0.688224	5.43234
	103.964	9.24873	-0.71638	5.42806
	103.964	9.24993	-0.745054	5.43775
	103.964	9.25094	-0.734432	5.44858
	103.964	9.25094	-0.694179	5.4505
	103.964	9.25058	-0.669167	5.44759
	103.986	9.25043	-0.671109	5.44571
	104.044	9.25049	-0.680514	5.44595
	104.068	9.25057	-0.683715	5.44673
	104.014	9.25058	-0.681706	5.44696
	103.976	9.25056	-0.679725	5.44679
	104.045	9.25055	-0.67961	5.44663
	104.165	9.25055	-0.680265	5.44663
	104.225	9.25056	-0.688452	5.44668
	104.213	9.25056	-0.708636	5.44671
	104.187	9.25056	-0.716871	5.4467
	104.181	9.25055	-0.69783	5.44668
	104.188	9.25055	-0.676632	5.44668
	104.192	9.25055	-0.672889	5.44669
	104.192	9.25056	-0.678599	5.44669
	104.19	9.25055	-0.69015	5.44669
	104.19	9.25055	-0.709941	5.44669
	104.212	9.25055	-0.716814	5.44669
	104.293	9.25055	-0.697343	5.44669
	104.396	9.25055	-0.684318	5.44669
	104.446	9.25055	-0.709012	5.44669
	104.435	9.25055	-0.743405	5.44669
	104.392	9.25055	-0.736368	5.44669
	104.329	9.25055	-0.695577	5.44669
	104.311	9.25055	-0.669065	5.44669
	104.369	9.25055	-0.67057	5.44669
	104.429	9.25055	-0.680324	5.44669
	104.438	9.25055	-0.683828	5.44669
	104.421	9.25055	-0.681821	5.44669
	104.411	9.25055	-0.679733	5.44669
	104.413	9.20136	-0.679572	5.44669
	104.417	9.0254	-0.680247	5.44669
	104.418	8.797	-0.680586	5.44669
	104.417	8.73661	-0.680489	5.44669
	104.439	8.88656	-0.680327	5.44669
	104.496	8.98573	-0.680294	5.44669
	104.52	8.87795	-0.680338	5.44669
	104.466	8.78235	-0.680368	5.44669
	104.406	8.87659	-0.680365	5.44669
	104.418	8.96524	-0.680353	5.44669
	104.514	8.8729	-0.680349	5.44669
	104.628	8.73832	-0.680352	5.44669
	104.676	8.70458	-0.680354	5.44669
	104.661	8.73666	-0.680354	5.44669
	104.639	8.76184	-0.680354	5.44669
	104.635	8.76094	-0.680353	5.44669
	104.641	8.75161	-0.680353	5.44669
	104.667	8.74802	-0.680354	5.44669
	104.724	8.74983	-0.680354	5.44669
	104.746	8.75187	-0.680354	5.44669
	104.714	8.75208	-0.680353	5.44669
	104.734	8.75144	-0.680353	5.44669
	104.827	8.7511	-0.680354	5.44669
	104.893	8.70199	-0.680354	5.44669
	104.893	8.57537	-0.680354	5.44669
	104.871	8.52298	-0.680354	5.44669
	104.861	8.64175	-0.680354	5.44669
	104.865	8.72529	-0.680354	5.44669
	104.87	8.57289	-0.680354	5.44669
	104.871	8.3088	-0.680354	5.44669
	104.87	8.17615	-0.680354	5.44669
	104.869	8.20239	-0.680354	5.44669
	104.869	8.25862	-0.680354	5.44669
	104.869	8.32173	-0.680354	5.44669
	104.869	8.48349	-0.680354	5.44669
	104.869	8.65179	-0.680354	5.44669
	104.869	8.58589	-0.680354	5.44669
	104.869	8.33839	-0.680354	5.44669
	104.869	8.18361	-0.680354	5.44669
	104.869	8.19495	-0.680354	5.44669
	104.869	8.25284	-0.680354	5.44669
	104.869	8.27276	-0.688224	5.44669
	104.892	8.30968	-0.708509	5.44669
	104.949	8.42422	-0.716898	5.44669
	104.995	8.47589	-0.697887	5.44669
	105.021	8.3611	-0.676645	5.44669
	105.064	8.2303	-0.672875	5.44669
	105.103	8.20613	-0.678588	5.44669
	105.109	8.24088	-0.68228	5.44669
	105.098	8.26377	-0.681789	5.44669
	105.092	8.26097	-0.68027	5.44669
	105.093	8.25165	-0.679808	5.44669
	105.096	8.24874	-0.680155	5.44669
	105.097	8.25084	-0.680464	5.44669
	105.096	8.25275	-0.68047	5.44669
	105.095	8.2528	-0.680363	5.44669
	105.095	8.25215	-0.680316	5.44669
	105.118	8.25185	-0.680334	5.44669
	105.198	8.25196	-0.680359	5.44669
	105.279	8.25211	-0.680363	5.44268
	105.249	8.25214	-0.680355	5.43234
	105.135	8.2521	-0.680351	5.42806
	105.086	8.25207	-0.688223	5.43775
	105.149	8.25207	-0.708509	5.44858
	105.222	8.25208	-0.716899	5.4505
	105.234	8.25209	-0.697887	5.44759
	105.215	8.25208	-0.676645	5.44571
	105.224	8.25208	-0.672875	5.44595
	105.283	8.25208	-0.678588	5.44673
	105.335	8.20289	-0.68228	5.44696
	105.34	8.07612	-0.681789	5.44679
	105.325	7.9745	-0.68027	5.44663
	105.317	7.96654	-0.679808	5.44663
	105.319	8.04686	-0.680155	5.44668
	105.322	8.18924	-0.680464	5.44671
	105.323	8.28629	-0.68047	5.4467
	105.322	8.28678	-0.680363	5.44668
	105.344	8.20495	-0.680316	5.44668
	105.401	8.01541	-0.680334	5.44669
	105.448	7.84215	-0.680359	5.44669
	105.474	7.86668	-0.680363	5.44669
	105.517	7.94324	-0.680355	5.44669
	105.556	7.86895	-0.680351	5.44669
	105.562	7.74597	-0.680352	5.44669
	105.551	7.71062	-0.680354	5.44669
	105.544	7.73791	-0.680354	5.44669
	105.546	7.76165	-0.680354	5.44669
	105.548	7.76185	-0.680353	5.44669
	105.549	7.75349	-0.680353	5.44669
	105.548	7.74992	-0.680354	5.44669
	105.548	7.75139	-0.680354	5.44669
	105.548	7.75328	-0.680354	5.44669
	105.548	7.75354	-0.680354	5.44669
	105.548	7.75299	-0.680354	5.44669
	105.548	7.75266	-0.680354	5.44669
	105.548	7.75272	-0.680354	5.44669
	105.57	7.75286	-0.680354	5.44669
	105.65	7.7529	-0.680354	5.44669
	105.754	7.75286	-0.680354	5.44669
	105.803	7.75284	-0.680354	5.44669
	105.793	7.75284	-0.680354	5.44669
	105.772	7.75285	-0.680354	5.44669
	105.767	7.75285	-0.680354	5.44669
	105.772	7.75285	-0.680354	5.44669
	105.776	7.75285	-0.680354	5.44669
	105.776	7.75285	-0.680354	5.44669
	105.774	7.75285	-0.680354	5.44669
	105.774	7.75285	-0.680354	5.44669
	105.774	7.75285	-0.680354	5.44669
	105.774	7.75285	-0.680354	5.44669
	105.775	7.75285	-0.680354	5.44669
	105.774	7.75285	-0.680354	5.44669
	105.774	7.75285	-0.680354	5.44669
	105.774	7.75285	-0.680354	5.44669
	105.774	7.75285	-0.680354	5.44669
	105.774	7.75285	-0.680354	5.44669
	105.774	7.75285	-0.680354	5.44669
	105.774	7.75285	-0.680354	5.44669
	105.774	7.75285	-0.680354	5.44669
	105.797	7.75285	-0.680354	5.44669
	105.854	7.75285	-0.680354	5.44669
	105.9	7.75285	-0.680354	5.44669
	105.926	7.75285	-0.680354	5.44669
	105.969	7.75285	-0.680354	5.44669
	106.008	7.75285	-0.680354	5.44669
	106.014	7.75285	-0.680354	5.44669
	106.003	7.75285	-0.680354	5.44669
	105.997	7.75285	-0.680354	5.44669
	105.998	7.75285	-0.680354	5.44669
	106.001	7.75285	-0.680354	5.44669
	106.002	7.75285	-0.680354	5.44669
	106.001	7.75285	-0.680354	5.44669
	106	7.75285	-0.680354	5.44669
	106	7.75285	-0.680354	5.44669
	106.001	7.75285	-0.680354	5.44669
	106.001	7.75285	-0.680354	5.44669
	106.001	7.75285	-0.680354	5.44669
	106.001	7.75285	-0.680354	5.44669
	106.001	7.75285	-0.680354	5.44669
	106.001	7.75285	-0.680354	5.44669
	106.023	7.70366	-0.680354	5.44669
	106.08	7.57688	-0.680354	5.44669
	106.104	7.47526	-0.680354	5.44669
	106.073	7.41811	-0.680354	5.44669
	106.092	7.37166	-0.680354	5.44669
	106.185	7.41242	-0.680354	5.44669
	106.251	7.45232	-0.680354	5.44669
	106.251	7.35717	-0.680354	5.44669
	106.228	7.23851	-0.680354	5.44669
	106.219	7.2124	-0.680354	5.44669
	106.223	7.24202	-0.680354	5.44669
	106.228	7.26345	-0.688224	5.44669
	106.229	7.26186	-0.708509	5.44669
	106.227	7.25357	-0.716898	5.44669
	106.226	7.25066	-0.697887	5.44669
	106.227	7.25239	-0.676645	5.44669
	106.227	7.25415	-0.672875	5.44669
	106.227	7.25427	-0.678588	5.44669
	106.227	7.2537	-0.68228	5.44669
	106.227	7.25341	-0.681789	5.44669
	106.227	7.2535	-0.68027	5.44669
	106.227	7.25363	-0.679808	5.44669
	106.227	7.25366	-0.680155	5.44669
	106.227	7.25362	-0.680464	5.44669
	106.249	7.2536	-0.68047	5.44669
	106.307	7.2536	-0.680363	5.44669
	106.353	7.25361	-0.680316	5.44669
	106.379	7.25361	-0.680334	5.44669
	106.422	7.25361	-0.680359	5.44669
	106.461	7.25361	-0.680363	5.44669
	106.467	7.25361	-0.680355	5.44669
	106.456	7.25361	-0.680351	5.44669
	106.45	7.25361	-0.680352	5.44669
	106.451	7.25361	-0.680354	5.44669
	106.476	7.25361	-0.680354	5.44669
	106.534	7.25361	-0.680354	5.44669
	106.557	7.20442	-0.680353	5.44669
	106.525	7.07765	-0.680353	5.44669
	106.522	7.02521	-0.680354	5.44669
	106.558	7.14403	-0.680354	5.44669
	106.6	7.27679	-0.680354	5.44669
	106.654	7.25116	-0.680354	5.44669
	106.691	7.08868	-0.680354	5.44669
	106.693	6.96398	-0.680354	5.44669
	106.681	6.9099	-0.680354	5.44669
	106.675	6.82375	-0.680354	5.44669
	106.677	6.78981	-0.680354	5.44669
	106.68	6.95109	-0.680354	5.44669
	106.703	7.15202	-0.680354	5.44669
	106.76	7.0997	-0.680354	5.44669
	106.783	6.84625	-0.688224	5.44669
	106.751	6.68414	-0.708509	5.44669
	106.771	6.69452	-0.716898	5.44669
	106.864	6.75462	-0.697887	5.44669
	106.93	6.77581	-0.676645	5.44669
	106.93	6.76327	-0.672875	5.44669
	106.907	6.75049	-0.678588	5.44669
	106.898	6.74958	-0.68228	5.44669
	106.902	6.75375	-0.681789	5.44669
	106.907	6.75582	-0.68027	5.44669
	106.908	6.7552	-0.679808	5.44669
	106.906	6.75421	-0.680155	5.44669
	106.905	6.75401	-0.680464	5.44669
	106.905	6.75428	-0.68047	5.44669
	106.928	6.75446	-0.680363	5.44669
	107.008	6.75444	-0.680316	5.44669
	107.089	6.75437	-0.688205	5.44669
	107.059	6.75435	-0.708514	5.44669
	106.945	6.70517	-0.716907	5.44669
	106.896	6.57841	-0.697889	5.44669
	106.982	6.47679	-0.676643	5.44669
	107.112	6.46883	-0.672873	5.44669
	107.171	6.54915	-0.678588	5.44669
	107.154	6.64234	-0.68228	5.44669
	107.128	6.61262	-0.681789	5.44669
	107.122	6.51149	-0.68027	5.44669
	107.13	6.47089	-0.687679	5.44669
	107.135	6.48844	-0.70831	5.44669
	107.134	6.51	-0.717009	5.44669
	107.132	6.51276	-0.698004	5.44669
	107.131	6.50624	-0.676655	5.44669
	107.132	6.50254	-0.672838	5.44669
	107.132	6.45411	-0.678569	5.44669
	107.132	6.32897	-0.682285	5.44669
	107.154	6.22776	-0.681798	5.44669
	107.234	6.2194	-0.680272	5.44669
	107.338	6.25021	-0.679806	5.44669
	107.387	6.31502	-0.680153	5.44669
	107.377	6.43734	-0.680464	5.44669
	107.356	6.48235	-0.680471	5.44669
	107.351	6.362	-0.680363	5.44669
	107.356	6.23125	-0.680316	5.44669
	107.36	6.20906	-0.680334	5.44669
	107.36	6.24464	-0.680359	5.44669
	107.358	6.26716	-0.680363	5.44669
	107.358	6.26392	-0.680355	5.44669
	107.358	6.25454	-0.680351	5.44669
	107.359	6.25177	-0.680352	5.44669
	107.359	6.25394	-0.680354	5.44669
	107.358	6.25583	-0.680354	5.44669
	107.358	6.25586	-0.680354	5.44669
	107.358	6.25519	-0.680353	5.44669
	107.358	6.25491	-0.680353	5.44669
	107.381	6.25502	-0.680354	5.44669
	107.46	6.25517	-0.680354	5.44669
	107.564	6.25519	-0.680354	5.44669
	107.614	6.25515	-0.680354	5.44669
	107.581	6.25512	-0.680354	5.44669
	107.502	6.25513	-0.680354	5.44669
	107.473	6.25514	-0.680354	5.44669
	107.533	6.25514	-0.680354	5.44669
	107.597	6.25514	-0.680354	5.44669
	107.607	6.25514	-0.680354	5.44669
	107.59	6.25514	-0.680354	5.44669
	107.579	6.25514	-0.680354	5.44669
	107.58	6.25514	-0.680354	5.44669
	107.585	6.20595	-0.680354	5.44669
	107.586	6.02998	-0.680354	5.44669
	107.585	5.80159	-0.680354	5.44669
	107.584	5.692	-0.680354	5.44669
	107.584	5.71518	-0.680354	5.44669
	107.585	5.76192	-0.680354	5.44669
	107.585	5.77295	-0.680354	5.44669
	107.585	5.76092	-0.680354	5.44669
	107.585	5.80113	-0.680354	5.44669
	107.585	5.92843	-0.680354	5.44669
	107.585	5.98427	-0.680354	5.44669
	107.585	5.91588	-0.680354	5.44669
	107.585	5.90921	-0.680354	5.44669
	107.585	5.93735	-0.680354	5.44669
	107.585	5.85417	-0.680354	5.44669
	107.607	5.74473	-0.680354	5.44669
	107.664	5.71822	-0.680354	5.44669
	107.711	5.74439	-0.680354	5.44669
	107.736	5.76453	-0.680354	5.44669
	107.78	5.76361	-0.680354	5.44669
	107.819	5.75607	-0.680354	5.44669
	107.824	5.75323	-0.680354	5.44669
	107.814	5.75472	-0.680354	5.44669
	107.807	5.75636	-0.680354	5.44669
	107.808	5.75651	-0.680354	5.44669
	107.811	5.756	-0.680354	5.44669
	107.812	5.75572	-0.680354	5.44669
	107.811	5.75579	-0.680354	5.44669
	107.811	5.75592	-0.680354	5.44669
	107.811	5.75595	-0.680354	5.44669
	107.811	5.75591	-0.680354	5.44669
	107.811	5.75589	-0.680354	5.44669
	107.811	5.75589	-0.680354	5.44669
	107.811	5.7559	-0.680354	5.44669
	107.811	5.75591	-0.680354	5.44669
	107.811	5.7559	-0.680354	5.44669
	107.833	5.7559	-0.680354	5.44669
	107.891	5.7559	-0.680354	5.44669
	107.937	5.7559	-0.680354	5.44669
	107.963	5.7559	-0.680354	5.44669
	107.984	5.7559	-0.680354	5.44669
	107.965	5.7559	-0.680354	5.44669
	107.947	5.7559	-0.680354	5.44669
	107.99	5.7559	-0.688224	5.44669
	108.044	5.70671	-0.708509	5.44669
	108.056	5.57994	-0.716898	5.44669
	108.043	5.5275	-0.697887	5.44669
	108.033	5.64632	-0.676645	5.44669
	108.034	5.77908	-0.672875	5.44669
	108.037	5.80264	-0.678588	5.44669
	108.039	5.76694	-0.68228	5.44669
	108.038	5.74386	-0.681789	5.44669
	108.037	5.74693	-0.68027	5.44669
	108.037	5.70723	-0.679808	5.44669
	108.037	5.58334	-0.680155	5.44669
	108.037	5.52875	-0.680464	5.44669
	108.037	5.59644	-0.68047	5.44669
	108.037	5.55319	-0.680363	5.44669
	108.037	5.34903	-0.680316	5.44669
	108.037	5.20404	-0.680334	5.44669
	108.037	5.20402	-0.680359	5.44669
	108.037	5.30287	-0.680363	5.44669
	108.037	5.45015	-0.680355	5.44669
	108.037	5.54266	-0.680351	5.44669
	108.06	5.5887	-0.680352	5.44669
	108.139	5.63373	-0.680354	5.44669
	108.243	5.54714	-0.680354	5.44669
	108.293	5.38237	-0.680354	5.44669
	108.282	5.37551	-0.680353	5.44669
	108.261	5.43617	-0.680353	5.44669
	108.256	5.36642	-0.680354	5.44669
	108.261	5.251	-0.680354	5.44669
	108.265	5.21721	-0.688224	5.44669
	108.265	5.24246	-0.708509	5.44669
	108.264	5.26479	-0.724769	5.44669
	108.263	5.26513	-0.726042	5.44669
	108.263	5.25732	-0.71319	5.44669
	108.286	5.25394	-0.690408	5.44669
	108.366	5.25529	-0.67488	5.44669
	108.469	5.25706	-0.674801	5.44669
	108.519	5.25732	-0.680023	5.44669
	108.508	5.2568	-0.682197	5.44669
	108.487	5.25649	-0.681244	5.44669
	108.482	5.25655	-0.687942	5.44669
	108.488	5.25668	-0.708074	5.44669
	108.492	5.25671	-0.716817	5.44669
	108.491	5.25668	-0.698007	5.44669
	108.49	5.25666	-0.676725	5.44669
	108.489	5.25666	-0.672866	5.44669
	108.49	5.25667	-0.678556	5.44669
	108.49	5.20748	-0.69014	5.44669
	108.49	5.0807	-0.709952	5.44669
	108.49	5.02827	-0.716822	5.44669
	108.49	5.0979	-0.697342	5.44669
	108.512	5.10388	-0.676444	5.44669
	108.57	5.07501	-0.672985	5.44669
	108.593	5.10893	-0.686576	5.44669
	108.562	5.09184	-0.710446	5.44669
	108.581	5.01684	-0.718297	5.44669
	108.674	4.93349	-0.697784	5.44669
	108.74	4.81766	-0.676106	5.44669
	108.74	4.73254	-0.672685	5.44669
	108.718	4.72757	-0.6787	5.44669
	108.708	4.75408	-0.682394	5.44669
	108.712	4.76669	-0.681797	5.44669
	108.717	4.76251	-0.680233	5.44669
	108.718	4.75627	-0.67979	5.44669
	108.717	4.75514	-0.68016	5.44669
	108.738	4.75688	-0.680473	5.44268
	108.818	4.75802	-0.680472	5.43234
	108.922	4.75787	-0.680361	5.42806
	108.972	4.75741	-0.680314	5.43775
	108.961	4.75726	-0.680335	5.44858
	108.94	4.75737	-0.680359	5.4505
	108.912	4.75746	-0.680363	5.44759
	108.86	4.75747	-0.680355	5.44571
	108.841	4.75743	-0.680351	5.44595
	108.894	4.75742	-0.680352	5.44673
	108.953	4.75742	-0.680354	5.44696
	108.963	4.70824	-0.680354	5.44679
	108.947	4.58147	-0.680354	5.44663
	108.959	4.52903	-0.680353	5.44663
	109.041	4.64785	-0.680353	5.44668
	109.126	4.78061	-0.680354	5.44671
	109.119	4.75498	-0.680354	5.4467
	109.084	4.5925	-0.680354	5.44668
	109.116	4.51699	-0.680354	5.44668
	109.171	4.63888	-0.680354	5.44669
	109.188	4.73194	-0.680354	5.44669
	109.176	4.58242	-0.680354	5.44669
	109.165	4.36535	-0.680354	5.44669
	109.165	4.40672	-0.680354	5.44669
	109.168	4.61213	-0.680354	5.44669
	109.17	4.60265	-0.680354	5.44669
	109.169	4.36529	-0.680354	5.44669
	109.191	4.19466	-0.680354	5.44669
	109.248	4.24493	-0.680354	5.44669
	109.272	4.43094	-0.680354	5.44669
	109.218	4.5075	-0.680354	5.44669
	109.158	4.37769	-0.680354	5.44669
	109.148	4.23174	-0.680354	5.44669
	109.186	4.20656	-0.680354	5.44669
	109.276	4.24627	-0.680354	5.44669
	109.378	4.2716	-0.688224	5.44669
	109.401	4.26806	-0.708509	5.44669
	109.332	4.25756	-0.716898	5.44669
	109.266	4.25442	-0.697887	5.44669
	109.258	4.25684	-0.676645	5.44669
	109.3	4.25897	-0.672875	5.44669
	109.368	4.259	-0.678588	5.44669
	109.412	4.25826	-0.68228	5.44669
	109.411	4.25793	-0.681789	5.44669
	109.395	4.25806	-0.68027	5.44669
	109.39	4.25823	-0.679808	5.44669
	109.393	4.25826	-0.680155	5.44669
	109.396	4.25821	-0.680464	5.44669
	109.396	4.25818	-0.68047	5.44669
	109.395	4.25818	-0.680363	5.44669
	109.395	4.2582	-0.680316	5.44669
	109.395	4.2582	-0.680334	5.44669
	109.395	4.2582	-0.680359	5.44669
	109.395	4.25819	-0.680363	5.44669
	109.395	4.25819	-0.680355	5.44669
	109.395	4.25819	-0.680351	5.44669
	109.395	4.25819	-0.680352	5.44669
	109.417	4.25819	-0.680354	5.44669
	109.475	4.25819	-0.680354	5.44669
	109.499	4.25819	-0.680354	5.44669
	109.445	4.25819	-0.680353	5.44669
	109.385	4.25819	-0.688224	5.44669
	109.374	4.25819	-0.708509	5.44669
	109.39	4.25819	-0.716898	5.44669
	109.423	4.25819	-0.697887	5.44669
	109.501	4.25819	-0.676645	5.44669
	109.6	4.25819	-0.672875	5.44669
	109.649	4.20901	-0.678588	5.44669
	109.639	4.08223	-0.68228	5.44669
	109.619	4.0298	-0.681789	5.44669
	109.614	4.09943	-0.68027	5.44669
	109.619	4.1054	-0.679808	5.44669
	109.623	4.07654	-0.680155	5.44669
	109.623	4.11046	-0.680464	5.44669
	109.621	4.04418	-0.68047	5.44669
	109.621	3.84241	-0.680363	5.44669
	109.621	3.70662	-0.680316	5.44669
	109.621	3.7096	-0.680334	5.44669
	109.621	3.75724	-0.68823	5.44669
	109.621	3.77584	-0.708518	5.44669
	109.644	3.76665	-0.7169	5.44669
	109.701	3.75618	-0.697885	5.44669
	109.747	3.75506	-0.676644	5.44669
	109.773	3.75831	-0.672875	5.44669
	109.816	3.76007	-0.678588	5.44669
	109.855	3.75965	-0.68228	5.44669
	109.861	3.75885	-0.681789	5.44669
	109.85	3.75867	-0.68027	5.44669
	109.844	3.75887	-0.679808	5.44669
	109.845	3.75903	-0.680155	5.44669
	109.848	3.75902	-0.680464	5.44669
	109.849	3.75896	-0.688341	5.44669
	109.848	3.75894	-0.708519	5.44669
	109.847	3.75895	-0.716861	5.44669
	109.847	3.75896	-0.697868	5.44669
	109.848	3.75896	-0.676651	5.44669
	109.848	3.75896	-0.672884	5.44669
	109.848	3.75896	-0.68646	5.44669
	109.848	3.75896	-0.710433	5.44669
	109.848	3.75896	-0.718332	5.44669
	109.848	3.70977	-0.697804	5.44669
	109.848	3.58299	-0.676101	5.44669
	109.87	3.53056	-0.672677	5.44669
	109.927	3.64938	-0.678698	5.44669
	109.973	3.78213	-0.682397	5.44669
	109.999	3.8057	-0.681799	5.44669
	110.043	3.76999	-0.680233	5.4507
	110.082	3.74692	-0.679789	5.46104
	110.087	3.74999	-0.68016	5.46531
	110.077	3.75948	-0.680473	5.45562
	110.07	3.76237	-0.680472	5.4448
	110.071	3.7602	-0.680361	5.44287
	110.074	3.75827	-0.680314	5.44579
	110.075	3.75823	-0.680335	5.44767
	110.074	3.7589	-0.680359	5.44742
	110.074	3.75919	-0.680363	5.44664
	110.074	3.75908	-0.680355	5.44641
	110.074	3.75893	-0.680351	5.44658
	110.074	3.7589	-0.680352	5.44674
	110.074	3.75895	-0.680354	5.44675
	110.096	3.75897	-0.680354	5.44669
	110.176	3.75897	-0.680354	5.44667
	110.279	3.75896	-0.680353	5.44668
	110.329	3.75895	-0.680353	5.44669
	110.319	3.75896	-0.680354	5.44669
	110.297	3.75896	-0.680354	5.44669
	110.292	3.70977	-0.680354	5.44669
	110.298	3.5338	-0.680354	5.44669
	110.302	3.3546	-0.680354	5.44669
	110.302	3.42098	-0.680354	5.44669
	110.3	3.67255	-0.680354	5.44669
	110.3	3.82887	-0.680354	5.44669
	110.3	3.81673	-0.680354	5.44669
	110.3	3.75796	-0.680354	5.44669
	110.3	3.73795	-0.680354	5.44669
	110.3	3.75051	-0.688224	5.44669
	110.3	3.76288	-0.708509	5.44669
	110.3	3.71442	-0.716898	5.44669
	110.3	3.58354	-0.697887	5.44669
	110.3	3.47995	-0.676645	5.44669
	110.3	3.42343	-0.672875	5.44669
	110.3	3.32875	-0.678588	5.44669
	110.3	3.24292	-0.68228	5.44669
	110.3	3.23012	-0.681789	5.44669
	110.3	3.25361	-0.68027	5.44669
	110.3	3.26773	-0.679808	5.44669
	110.322	3.31445	-0.680155	5.44669
	110.402	3.43516	-0.680464	5.44669
	110.506	3.48593	-0.68047	5.44669
	110.555	3.36857	-0.680363	5.44669
	110.545	3.23702	-0.680316	5.44669
	110.524	3.21344	-0.688205	5.44669
	110.519	3.24871	-0.708514	5.44669
	110.524	3.27161	-0.716907	5.44669
	110.528	3.26862	-0.697889	5.44669
	110.528	3.25923	-0.676643	5.44669
	110.527	3.25635	-0.672873	5.44669
	110.526	3.25849	-0.678588	5.44669
	110.526	3.2604	-0.68228	5.44669
	110.527	3.26045	-0.681789	5.44669
	110.527	3.25978	-0.68027	5.44669
	110.527	3.25949	-0.687679	5.44669
	110.526	3.2596	-0.70831	5.44669
	110.526	3.25976	-0.717009	5.44669
	110.526	3.25978	-0.698004	5.44669
	110.526	3.25974	-0.676655	5.44669
	110.526	3.25971	-0.672838	5.44669
	110.526	3.25971	-0.678569	5.44669
	110.549	3.25972	-0.682285	5.44669
	110.629	3.25973	-0.681798	5.44669
	110.732	3.25972	-0.680272	5.44669
	110.782	3.25972	-0.679806	5.44669
	110.771	3.25972	-0.680153	5.44669
	110.75	3.25972	-0.680464	5.44669
	110.745	3.25972	-0.680471	5.44669
	110.751	3.25972	-0.680363	5.44669
	110.755	3.25972	-0.680316	5.44669
	110.754	3.21053	-0.680334	5.44669
	110.753	3.08376	-0.680359	5.44669
	110.752	3.03132	-0.680363	5.44669
	110.753	3.15014	-0.680355	5.44669
	110.753	3.23371	-0.680351	5.44669
	110.753	3.1305	-0.680352	5.44669
	110.753	3.04236	-0.680354	5.44669
	110.753	3.08891	-0.680354	5.44669
	110.753	3.09796	-0.680354	5.44669
	110.753	3.07858	-0.680353	5.44669
	110.753	3.11539	-0.680353	5.44669
	110.753	3.04695	-0.680354	5.44669
	110.753	2.89243	-0.680354	5.44669
	110.775	2.88338	-0.680354	5.44669
	110.855	2.93947	-0.680354	5.44669
	110.958	2.91778	-0.680354	5.44669
[truncated: 532 more rows]
