# Supplementary material for: Design of a cosmetic glove stiffness compensation mechanism for toddler-sized hand prostheses
Source: PLoS One. 2017 Aug 11;12(8):e0183233. doi: 10.1371/journal.pone.0183233 (PMC5553851; doi:10.1371/journal.pone.0183233)
Supplement: S1 Dataset — (ZIP) [file pone.0183233.s001.zip › 02 Spring measurements/RVS6_3.xlsx]

## Sheet: RVS6_3
LabVIEW Measurement
Writer_Version	2
Reader_Version	2
Separator	Tab
Decimal_Separator	.
Multi_Headings	No
X_Columns	No
Time_Pref	Absolute
Operator	localadmin
Date	2013-09-24
Time	00:15:26.357000
***End_of_Header***
Channels	4
Samples	10	10	10	10
Date	2013-09-24	2013-09-24	2013-09-24	2013-09-24
Time	00:15:53.457000	00:15:53.457000	00:15:53.457000	00:15:53.458000
Y_Unit_Label	mm	N	N	Pa
X_Dimension	Time	Time	Time	Time
X0	0	0	0	0
Delta_X	0.01	0.01	0.01	0.01
***End_of_Header***
X_Value	Voltage LVDT (Filtered)	Voltage Load Cell (Filtered)	Voltage Pinch Load Cell (Filtered)	Voltage Pressure (Filtered)	Comment
	112.789	0.264307	-0.680354	5.44669
	112.789	0.264307	-0.680354	5.44669
	112.789	0.264307	-0.680354	5.44669
	112.789	0.264307	-0.680354	5.44669
	112.789	0.264307	-0.680354	5.44669
	112.789	0.264307	-0.680354	5.44669
	112.789	0.264307	-0.680354	5.44669
	112.789	0.264307	-0.680354	5.44669
	112.789	0.264307	-0.680354	5.44669
	112.789	0.264307	-0.680354	5.44669
	112.789	0.264307	-0.680354	5.44669
	112.789	0.264307	-0.680354	5.44669
	112.789	0.264307	-0.680354	5.44669
	112.789	0.264307	-0.680354	5.44669
	112.789	0.264307	-0.680354	5.44669
	112.789	0.264307	-0.680354	5.44669
	112.789	0.264307	-0.680354	5.44669
	112.789	0.264307	-0.680354	5.44669
	112.789	0.264307	-0.680354	5.44669
	112.789	0.264307	-0.680354	5.44669
	112.789	0.264307	-0.680354	5.44669
	112.789	0.264307	-0.680354	5.44669
	112.767	0.264307	-0.680354	5.44669
	112.71	0.264307	-0.680354	5.44669
	112.686	0.264307	-0.680354	5.44669
	112.74	0.264307	-0.688224	5.44669
	112.8	0.264307	-0.708509	5.44669
	112.811	0.264307	-0.716898	5.44669
	112.794	0.264307	-0.697887	5.44669
	112.784	0.264307	-0.676645	5.44669
	112.785	0.264307	-0.672875	5.44669
	112.79	0.264307	-0.678588	5.44669
	112.791	0.264307	-0.68228	5.44669
	112.79	0.264307	-0.681789	5.44669
	112.789	0.264307	-0.68027	5.44669
	112.789	0.264307	-0.679808	5.44669
	112.789	0.264307	-0.680155	5.44669
	112.79	0.264307	-0.680464	5.44669
	112.789	0.264307	-0.68047	5.44669
	112.789	0.264307	-0.680363	5.44669
	112.789	0.264307	-0.680316	5.44669
	112.789	0.264307	-0.680334	5.44669
	112.789	0.264307	-0.680359	5.44669
	112.789	0.264307	-0.680363	5.44669
	112.789	0.264307	-0.680355	5.44669
	112.789	0.264307	-0.680351	5.44669
	112.789	0.264307	-0.680352	5.44669
	112.789	0.264307	-0.680354	5.44669
	112.789	0.264307	-0.680354	5.44669
	112.789	0.264307	-0.680354	5.44669
	112.789	0.264307	-0.680353	5.44669
	112.789	0.264307	-0.680353	5.44669
	112.789	0.264307	-0.680354	5.44669
	112.789	0.264307	-0.680354	5.44669
	112.789	0.264307	-0.680354	5.44669
	112.789	0.264307	-0.680354	5.44669
	112.789	0.264307	-0.680354	5.44669
	112.789	0.264307	-0.680354	5.44669
	112.789	0.264307	-0.680354	5.44669
	112.789	0.264307	-0.680354	5.44669
	112.789	0.264307	-0.680354	5.44669
	112.789	0.264307	-0.680354	5.44669
	112.789	0.264307	-0.680354	5.44669
	112.789	0.264307	-0.680354	5.44669
	112.789	0.264307	-0.680354	5.44669
	112.789	0.264307	-0.680354	5.44669
	112.789	0.264307	-0.680354	5.44669
	112.789	0.264307	-0.680354	5.44669
	112.789	0.264307	-0.680354	5.44669
	112.789	0.264307	-0.680354	5.44669
	112.789	0.264307	-0.680354	5.44669
	112.789	0.264307	-0.680354	5.44669
	112.789	0.264307	-0.680354	5.44669
	112.789	0.264307	-0.688224	5.44669
	112.789	0.264307	-0.708509	5.44268
	112.789	0.264307	-0.716898	5.43234
	112.789	0.264307	-0.705758	5.42806
	112.789	0.264307	-0.704801	5.43775
	112.789	0.264307	-0.70942	5.44858
	112.789	0.264307	-0.696121	5.4505
	112.789	0.264307	-0.678572	5.44759
	112.789	0.264307	-0.674311	5.44571
	112.789	0.264307	-0.678505	5.44595
	112.789	0.264307	-0.681735	5.44673
	112.789	0.264307	-0.68159	5.44696
	112.789	0.264307	-0.680381	5.44679
	112.789	0.264307	-0.679925	5.44663
	112.789	0.264307	-0.680164	5.44663
	112.789	0.264307	-0.680427	5.44668
	112.789	0.264307	-0.680451	5.44671
	112.789	0.264307	-0.680369	5.4467
	112.789	0.264307	-0.680325	5.44668
	112.789	0.264307	-0.688207	5.44668
	112.789	0.264307	-0.708512	5.44669
	112.789	0.264307	-0.716906	5.44669
	112.789	0.264307	-0.697889	5.44669
	112.789	0.264307	-0.676644	5.44669
	112.789	0.264307	-0.672874	5.44669
	112.789	0.264307	-0.678588	5.44669
	112.789	0.264307	-0.68228	5.44669
	112.789	0.264307	-0.681789	5.44669
	112.789	0.264307	-0.68027	5.44669
	112.789	0.264307	-0.679808	5.44669
	112.789	0.264307	-0.680155	5.44669
	112.789	0.264307	-0.680464	5.44669
	112.789	0.264307	-0.688341	5.44669
	112.789	0.264307	-0.708519	5.44669
	112.789	0.264307	-0.716861	5.44669
	112.789	0.264307	-0.697868	5.44669
	112.789	0.264307	-0.676651	5.44669
	112.789	0.264307	-0.672884	5.44669
	112.789	0.264307	-0.67859	5.44669
	112.789	0.264307	-0.682277	5.44669
	112.789	0.264307	-0.681788	5.44669
	112.789	0.264307	-0.680271	5.44669
	112.789	0.264307	-0.679809	5.44669
	112.789	0.264307	-0.680155	5.44669
	112.789	0.264307	-0.688335	5.44669
	112.789	0.264307	-0.708626	5.44669
	112.789	0.264307	-0.716908	5.44669
	112.789	0.264307	-0.70572	5.44669
	112.789	0.264307	-0.704782	5.44669
	112.789	0.264307	-0.709425	5.44669
	112.789	0.264307	-0.69613	5.44669
	112.789	0.264307	-0.678574	5.44669
	112.789	0.264307	-0.674308	5.44669
	112.789	0.264307	-0.678503	5.44669
	112.789	0.264307	-0.681735	5.44669
	112.789	0.264307	-0.681591	5.44669
	112.789	0.264307	-0.680381	5.44669
	112.789	0.264307	-0.679925	5.44669
	112.789	0.264307	-0.680164	5.44669
	112.789	0.264307	-0.680427	5.44669
	112.789	0.264307	-0.680451	5.44669
	112.789	0.264307	-0.680369	5.44669
	112.789	0.264307	-0.680325	5.44669
	112.789	0.264307	-0.680336	5.44669
	112.789	0.264307	-0.680356	5.44669
	112.789	0.264307	-0.680361	5.44669
	112.789	0.264307	-0.680356	5.44669
	112.789	0.264307	-0.680352	5.44669
	112.789	0.264307	-0.680352	5.44669
	112.789	0.264307	-0.680354	5.44669
	112.789	0.264307	-0.680354	5.44669
	112.789	0.264307	-0.680354	5.44669
	112.789	0.264307	-0.680353	5.44669
	112.789	0.264307	-0.680353	5.44669
	112.789	0.264307	-0.680353	5.44669
	112.789	0.264307	-0.680354	5.44669
	112.789	0.264307	-0.680354	5.44669
	112.789	0.264307	-0.680354	5.44669
	112.767	0.264307	-0.680354	5.44669
	112.71	0.264307	-0.680354	5.44669
	112.664	0.264307	-0.680354	5.44669
	112.638	0.264307	-0.680354	5.44669
	112.594	0.264307	-0.680354	5.44669
	112.555	0.264307	-0.680354	5.44669
	112.55	0.264307	-0.680354	5.44669
	112.56	0.264307	-0.688224	5.44669
	112.567	0.264307	-0.708509	5.4507
	112.566	0.264307	-0.716898	5.46104
	112.563	0.264307	-0.697887	5.46531
	112.562	0.264307	-0.676645	5.45562
	112.563	0.313497	-0.672875	5.4448
	112.563	0.440273	-0.678588	5.44287
	112.563	0.541895	-0.690151	5.44579
	112.563	0.599043	-0.709945	5.44767
	112.541	0.694686	-0.716815	5.44742
	112.461	0.780702	-0.697342	5.44664
	112.358	0.79323	-0.676447	5.44641
	112.308	0.769566	-0.672986	5.44658
	112.318	0.804654	-0.678705	5.44674
	112.34	0.933976	-0.68229	5.44675
	112.345	1.04168	-0.681752	5.44669
	112.339	1.10048	-0.680251	5.44667
	112.335	1.19465	-0.679814	5.44668
	112.335	1.27946	-0.680164	5.44669
	112.337	1.29201	-0.680466	5.44669
	112.337	1.26878	-0.680468	5.44669
	112.337	1.25485	-0.680362	5.44669
	112.337	1.25732	-0.680316	5.44669
	112.337	1.26331	-0.680335	5.44669
	112.337	1.31413	-0.680359	5.44669
	112.337	1.48865	-0.680362	5.44669
	112.337	1.71586	-0.680355	5.44669
	112.337	1.82546	-0.680351	5.44669
	112.337	1.75353	-0.680352	5.44669
	112.315	1.58018	-0.680354	5.44669
	112.257	1.51664	-0.680354	5.44669
	112.211	1.6474	-0.680354	5.44669
	112.185	1.78911	-0.680353	5.44669
	112.142	1.81219	-0.680353	5.44669
	112.103	1.77309	-0.688224	5.44669
	112.097	1.74877	-0.708509	5.44669
	112.108	1.75252	-0.716898	5.44669
	112.114	1.76275	-0.697887	5.44669
	112.113	1.76569	-0.676645	5.44669
	112.11	1.7633	-0.672875	5.44669
	112.11	1.76124	-0.678588	5.44669
	112.11	1.76124	-0.68228	5.44669
	112.111	1.76196	-0.681789	5.44669
	112.111	1.76227	-0.68027	5.44669
	112.111	1.76214	-0.679808	5.44669
	112.11	1.76198	-0.680155	5.44669
	112.11	1.76195	-0.688335	5.44669
	112.088	1.762	-0.708626	5.44669
	112.008	1.76203	-0.716908	5.44669
	111.927	1.76203	-0.697849	5.44669
	111.935	1.76201	-0.676626	5.44669
	111.992	1.76201	-0.67288	5.44669
	112.016	1.76201	-0.678597	5.44669
	111.985	1.81121	-0.682282	5.44669
	111.915	1.98717	-0.681787	5.44669
	111.867	2.16638	-0.688139	5.44669
	111.867	2.09999	-0.707964	5.44669
	111.883	1.84842	-0.7167	5.44669
	111.89	1.74129	-0.697998	5.44669
	111.887	1.9294	-0.676762	5.44669
	111.883	2.21657	-0.672885	5.44669
	111.861	2.34616	-0.67855	5.44669
	111.782	2.31043	-0.682261	5.44669
	111.679	2.25131	-0.681795	5.44669
	111.629	2.23955	-0.680279	5.44669
	111.639	2.25569	-0.67981	5.44669
	111.661	2.26663	-0.680152	5.44669
	111.666	2.26548	-0.680462	5.44669
	111.66	2.26111	-0.680471	5.44669
	111.656	2.25969	-0.680364	5.44669
	111.656	2.26065	-0.680316	5.44669
	111.658	2.26155	-0.680334	5.44669
	111.658	2.26159	-0.680359	5.44669
	111.658	2.26129	-0.680363	5.44669
	111.658	2.26114	-0.680355	5.44669
	111.658	2.26119	-0.680351	5.44669
	111.658	2.26126	-0.680352	5.44669
	111.636	2.26128	-0.680354	5.44669
	111.556	2.31045	-0.680354	5.44669
	111.475	2.4864	-0.680354	5.44669
	111.482	2.66561	-0.680353	5.44669
	111.539	2.59923	-0.680353	5.44669
	111.564	2.34766	-0.680354	5.44669
	111.532	2.19134	-0.680354	5.44669
	111.485	2.25267	-0.680354	5.44669
	111.494	2.43822	-0.680354	5.44669
	111.518	2.51066	-0.680354	5.44669
	111.48	2.42847	-0.680354	5.44669
	111.427	2.41011	-0.680354	5.44669
	111.413	2.48745	-0.680354	5.44669
	111.426	2.5844	-0.680354	5.44669
	111.436	2.70509	-0.680354	5.44669
	111.435	2.78741	-0.680354	5.44669
	111.432	2.78948	-0.680354	5.44669
	111.43	2.76275	-0.680354	5.44669
	111.409	2.75108	-0.680354	5.44669
	111.352	2.75574	-0.680354	5.44669
	111.328	2.76184	-0.680354	5.44669
	111.36	2.76274	-0.680354	5.44669
	111.34	2.76095	-0.680354	5.44669
	111.247	2.71069	-0.680354	5.44669
	111.181	2.5841	-0.680354	5.44669
	111.181	2.53213	-0.680354	5.44669
	111.204	2.65107	-0.680354	5.44669
	111.213	2.78372	-0.680354	5.44669
	111.209	2.80719	-0.680354	5.44669
	111.204	2.77149	-0.680354	5.44669
	111.203	2.74845	-0.680354	5.44669
	111.205	2.75153	-0.680354	5.44669
	111.206	2.76101	-0.680354	5.44669
	111.206	2.76389	-0.680354	5.44669
	111.205	2.76173	-0.680354	5.44669
	111.205	2.7598	-0.680354	5.44669
	111.205	2.75976	-0.680354	5.44669
	111.205	2.76043	-0.680354	5.44669
	111.205	2.76072	-0.680354	5.44669
	111.205	2.76061	-0.680354	5.44669
	111.205	2.76045	-0.680354	5.44669
	111.205	2.76043	-0.680354	5.44669
	111.205	2.76048	-0.680354	5.44669
	111.205	2.7605	-0.680354	5.44669
	111.183	2.7605	-0.680354	5.44669
	111.103	2.80968	-0.680354	5.44669
	111	2.93645	-0.680354	5.44669
	110.95	2.98888	-0.680354	5.44669
	110.961	2.87007	-0.680354	5.44669
	110.982	2.7865	-0.680354	5.44669
	110.987	2.9389	-0.680354	5.44669
	110.981	3.15381	-0.680354	5.44669
	110.977	3.1105	-0.680354	5.44669
	110.978	2.90505	-0.680354	5.44669
	110.979	2.86602	-0.680354	5.44669
	110.98	2.97689	-0.680354	5.44669
	110.979	3.09498	-0.680354	5.44669
	110.979	3.21257	-0.680354	5.44669
	110.979	3.23687	-0.680354	5.44669
	110.957	3.10958	-0.680354	5.44669
	110.877	2.98327	-0.680354	5.44669
	110.774	2.96543	-0.688224	5.44669
	110.724	3.05042	-0.708509	5.44669
	110.734	3.19828	-0.716898	5.44669
	110.756	3.29597	-0.705758	5.44669
	110.761	3.29478	-0.704801	5.44669
	110.755	3.26121	-0.70942	5.44669
	110.751	3.24784	-0.696121	5.44669
	110.751	3.25421	-0.678572	5.44669
	110.73	3.26164	-0.674311	5.44669
	110.651	3.26248	-0.678505	5.44669
	110.547	3.2602	-0.681735	5.44669
	110.497	3.25894	-0.68159	5.44669
	110.508	3.25923	-0.680381	5.44669
	110.529	3.25979	-0.679925	5.44669
	110.534	3.25993	-0.680164	5.44669
	110.529	3.25978	-0.680427	5.44669
	110.525	3.25968	-0.680451	5.44669
	110.525	3.25968	-0.680369	5.44669
	110.526	3.25972	-0.680325	5.44669
	110.527	3.25974	-0.680336	5.44669
	110.527	3.25973	-0.680356	5.44669
	110.526	3.25972	-0.680361	5.44669
	110.526	3.25972	-0.680356	5.44669
	110.504	3.25972	-0.680352	5.44669
	110.447	3.25972	-0.680352	5.44669
	110.401	3.30891	-0.680354	5.44669
	110.375	3.43569	-0.680354	5.44669
	110.331	3.48812	-0.680354	5.44669
	110.292	3.3693	-0.680353	5.44669
	110.287	3.23655	-0.680353	5.44669
	110.297	3.21298	-0.680353	5.44669
	110.304	3.29788	-0.680354	5.44669
	110.303	3.49692	-0.680354	5.44669
	110.3	3.72225	-0.680354	5.44669
	110.299	3.82234	-0.680354	5.44669
	110.3	3.79628	-0.680354	5.44669
	110.3	3.7517	-0.680354	5.44669
	110.3	3.7426	-0.680354	5.44669
	110.3	3.75468	-0.680354	5.44669
	110.3	3.76298	-0.680354	5.44669
	110.3	3.76216	-0.680354	5.44669
	110.278	3.75887	-0.688224	5.44669
	110.22	3.75778	-0.708509	5.44669
	110.197	3.7585	-0.716898	5.44669
	110.251	3.75918	-0.697887	5.44669
	110.288	3.75922	-0.676645	5.44669
	110.219	3.75899	-0.672875	5.44669
	110.1	3.75888	-0.678588	5.44669
	110.039	3.75892	-0.68228	5.44669
	110.051	3.75897	-0.681789	5.44669
	110.077	3.75898	-0.68027	5.44669
	110.083	3.75896	-0.679808	5.44669
	110.077	3.75895	-0.680155	5.44669
	110.072	3.75895	-0.680464	5.44669
	110.072	3.75896	-0.68047	5.44669
	110.074	3.75896	-0.680363	5.44669
	110.052	3.75896	-0.680316	5.44669
	109.994	3.75896	-0.680334	5.44669
	109.948	3.75896	-0.680359	5.44669
	109.922	3.75896	-0.680363	5.44669
	109.879	3.75896	-0.680355	5.44669
	109.84	3.75896	-0.680351	5.44669
	109.834	3.75896	-0.680352	5.44669
	109.845	3.75896	-0.680354	5.44669
	109.851	3.75896	-0.680354	5.44669
	109.85	3.75896	-0.680354	5.44669
	109.847	3.75896	-0.688224	5.44669
	109.847	3.75896	-0.708509	5.44669
	109.847	3.75896	-0.716898	5.44669
	109.848	3.75896	-0.697887	5.44669
	109.848	3.75896	-0.676645	5.44669
	109.848	3.75896	-0.672875	5.44669
	109.848	3.75896	-0.678588	5.44669
	109.825	3.80815	-0.68228	5.44669
	109.768	3.98412	-0.681789	5.44669
	109.722	4.16332	-0.68027	5.44669
	109.696	4.14613	-0.679808	5.44669
	109.653	4.07052	-0.680155	5.44669
	109.614	4.1426	-0.680464	5.44669
	109.608	4.21513	-0.68047	5.44669
	109.619	4.12395	-0.680363	5.44669
	109.625	4.04479	-0.680316	5.44669
	109.624	4.14002	-0.680334	5.44669
	109.621	4.27243	-0.680359	5.44669
	109.62	4.30424	-0.680363	5.44669
	109.621	4.27212	-0.680355	5.44669
	109.622	4.24761	-0.680351	5.44669
	109.599	4.2488	-0.680352	5.44669
	109.542	4.25802	-0.680354	5.44669
	109.518	4.26146	-0.680354	5.44669
	109.572	4.25962	-0.680354	5.44669
	109.632	4.20844	-0.680353	5.44669
	109.643	4.08149	-0.680353	5.44669
	109.626	4.02969	-0.680354	5.44669
	109.616	4.14883	-0.680354	5.44669
	109.595	4.2815	-0.680354	5.44669
	109.52	4.30491	-0.680354	5.44669
	109.417	4.26917	-0.680354	5.44669
	109.367	4.24614	-0.680354	5.44669
	109.376	4.24923	-0.680354	5.44669
	109.397	4.25873	-0.680354	5.44669
	109.403	4.2616	-0.680354	5.44669
	109.397	4.25943	-0.680354	5.44669
	109.393	4.2575	-0.680354	5.44669
	109.393	4.25746	-0.680354	5.44669
	109.395	4.25814	-0.680354	5.44669
	109.396	4.25843	-0.680354	5.44669
	109.395	4.25831	-0.680354	5.44669
	109.395	4.30735	-0.680354	5.44669
	109.395	4.4341	-0.680354	5.44669
	109.395	4.48658	-0.680354	5.44669
	109.395	4.36779	-0.680354	5.44669
	109.395	4.23503	-0.680354	5.44669
	109.395	4.21145	-0.680354	5.44669
	109.395	4.24716	-0.680354	5.44669
	109.395	4.27023	-0.680354	5.44669
	109.395	4.26717	-0.680354	5.44669
	109.373	4.25768	-0.680354	5.44669
	109.315	4.25479	-0.680354	5.44669
	109.269	4.30614	-0.680354	5.44669
	109.243	4.48404	-0.680354	5.44669
	109.222	4.66329	-0.680354	5.44669
	109.241	4.64542	-0.680354	5.44669
	109.259	4.56952	-0.680354	5.44669
	109.216	4.64171	-0.680354	5.44669
	109.162	4.76359	-0.680354	5.44669
	109.15	4.79921	-0.680354	5.44669
	109.163	4.77244	-0.680354	5.44669
	109.173	4.74882	-0.680354	5.44669
	109.172	4.74848	-0.680354	5.44669
	109.169	4.75674	-0.680354	5.44669
	109.167	4.76032	-0.680354	5.44669
	109.168	4.75889	-0.680354	5.44669
	109.169	4.75701	-0.680354	5.44669
	109.169	4.75674	-0.680354	5.44669
	109.169	4.75729	-0.680354	5.44669
	109.169	4.75762	-0.688224	5.44669
	109.146	4.75756	-0.708509	5.44669
	109.067	4.75742	-0.716898	5.44669
	108.963	4.75738	-0.697887	5.44669
	108.913	4.75741	-0.676645	5.44669
	108.924	4.75744	-0.672875	5.44669
	108.945	4.75744	-0.678588	5.44669
	108.95	4.75743	-0.68228	5.44669
	108.945	4.75743	-0.681789	5.44669
	108.941	4.75743	-0.68027	5.44669
	108.941	4.75743	-0.679808	5.44669
	108.942	4.75743	-0.680155	5.44669
	108.943	4.75743	-0.680464	5.44669
	108.92	4.75743	-0.68047	5.44669
	108.84	4.75743	-0.688234	5.44669
	108.759	4.75743	-0.708472	5.44669
	108.767	4.75743	-0.716879	5.44669
	108.801	4.80662	-0.697892	5.44669
	108.769	4.9334	-0.676654	5.44669
	108.713	4.98583	-0.672877	5.44669
	108.697	4.86701	-0.678585	5.44669
	108.709	4.73426	-0.682278	5.44669
	108.72	4.75988	-0.681789	5.44669
	108.72	4.92236	-0.680271	5.44669
	108.716	4.99787	-0.679809	5.44669
	108.715	4.92517	-0.680155	5.44669
	108.716	4.95889	-0.680464	5.44669
	108.716	5.16084	-0.68047	5.44669
	108.716	5.30829	-0.680363	5.44669
	108.694	5.31012	-0.680316	5.44669
	108.614	5.26035	-0.680334	5.44669
	108.533	5.23916	-0.680359	5.44669
	108.563	5.24801	-0.680363	5.44669
	108.655	5.25927	-0.680355	5.44669
	108.646	5.26083	-0.680351	5.44669
	108.537	5.25749	-0.680352	5.44669
	108.46	5.25553	-0.680354	5.44669
	108.462	5.2559	-0.680354	5.44669
	108.489	5.25675	-0.680354	5.44669
	108.499	5.25697	-0.680353	5.44669
	108.494	5.25677	-0.680353	5.44669
	108.488	5.2566	-0.680354	5.44669
	108.488	5.2566	-0.680354	5.44669
	108.489	5.25666	-0.680354	5.44669
	108.49	5.25669	-0.680354	5.44669
	108.49	5.25668	-0.680354	5.44669
	108.49	5.25666	-0.680354	5.44669
	108.49	5.25666	-0.680354	5.44669
	108.49	5.25667	-0.680354	5.44669
	108.49	5.25667	-0.680354	5.44669
	108.468	5.25667	-0.680354	5.44669
	108.41	5.25667	-0.680354	5.44669
	108.386	5.25667	-0.680354	5.44669
	108.44	5.25667	-0.680354	5.44669
	108.478	5.25667	-0.680354	5.44669
	108.409	5.25667	-0.680354	5.44669
	108.289	5.25667	-0.680354	5.44669
	108.229	5.25667	-0.680354	5.44669
	108.241	5.25667	-0.680354	5.44669
	108.289	5.25667	-0.680354	5.44669
	108.353	5.25667	-0.680354	5.44669
	108.392	5.25667	-0.680354	5.44669
	108.391	5.30586	-0.688224	5.44669
	108.355	5.43263	-0.708509	5.44669
	108.292	5.48506	-0.716898	5.44669
	108.249	5.36625	-0.697887	5.44669
	108.248	5.28268	-0.676645	5.44669
	108.263	5.38589	-0.672875	5.44268
	108.246	5.52322	-0.678588	5.43234
	108.186	5.60344	-0.68228	5.42806
	108.159	5.69602	-0.681789	5.43775
	108.213	5.72335	-0.68027	5.44858
	108.252	5.60622	-0.679808	5.4505
	108.183	5.48309	-0.680155	5.44759
	108.063	5.46297	-0.680464	5.44571
	108.003	5.54588	-0.68047	5.44595
	108.015	5.69367	-0.680363	5.44673
	108.04	5.79208	-0.680316	5.44696
	108.047	5.79121	-0.680334	5.44679
	108.04	5.75752	-0.680359	5.44663
	108.035	5.74398	-0.680363	5.44663
	108.035	5.75033	-0.688226	5.44668
	108.037	5.7578	-0.708507	5.44671
	108.038	5.75868	-0.724767	5.4467
	108.038	5.75639	-0.726043	5.44668
	108.037	5.75512	-0.713191	5.44668
	108.037	5.7554	-0.690409	5.44669
	108.037	5.75597	-0.67488	5.44669
	108.037	5.75611	-0.674801	5.44669
	108.037	5.75596	-0.680023	5.44669
	108.037	5.75586	-0.682197	5.44669
	108.037	5.75586	-0.681244	5.44669
	108.037	5.7559	-0.680072	5.44669
	108.015	5.75592	-0.68779	5.44669
	107.958	5.75591	-0.708427	5.44669
	107.911	5.7559	-0.717019	5.44669
	107.886	5.7559	-0.697966	5.44669
	107.842	5.7559	-0.676636	5.44669
	107.803	5.7559	-0.680714	5.44669
	107.798	5.7559	-0.706733	5.44669
	107.808	5.7559	-0.718832	5.44669
	107.815	5.7559	-0.699329	5.44669
	107.814	5.7559	-0.676562	5.44669
	107.811	5.7559	-0.672328	5.44669
	107.81	5.7559	-0.678388	5.44669
	107.811	5.7559	-0.682391	5.44669
	107.811	5.7559	-0.681907	5.44669
	107.811	5.7559	-0.68028	5.44669
	107.811	5.7559	-0.679771	5.44669
	107.811	5.7559	-0.680136	5.44669
	107.811	5.7559	-0.680469	5.44669
	107.811	5.7559	-0.68835	5.44669
	107.811	5.7559	-0.708521	5.44669
	107.811	5.7559	-0.716858	5.44669
	107.811	5.7559	-0.697866	5.44669
	107.789	5.7559	-0.676651	5.44669
	107.731	5.7559	-0.672885	5.44669
	107.685	5.80509	-0.67859	5.44669
	107.659	5.93187	-0.682277	5.44669
	107.616	5.9843	-0.681787	5.44669
	107.577	5.86548	-0.680271	5.44669
	107.571	5.73273	-0.679809	5.44669
	107.604	5.70916	-0.680155	5.44669
	107.668	5.74487	-0.680464	5.44669
	107.691	5.76794	-0.68047	5.44669
	107.634	5.76487	-0.680363	5.44669
	107.573	5.75538	-0.680316	5.44669
	107.563	5.7525	-0.680334	5.44669
	107.58	5.75466	-0.680359	5.44669
	107.59	5.80578	-0.680363	5.44669
	107.589	5.9326	-0.688226	5.44669
	107.584	6.03355	-0.708507	5.44669
	107.583	6.0904	-0.716897	5.44669
	107.584	6.18616	-0.697887	5.44669
	107.585	6.22314	-0.676646	5.44669
	107.585	6.10892	-0.672875	5.44669
	107.585	6.03278	-0.678588	5.44669
	107.585	6.13746	-0.68228	5.44669
	107.585	6.27277	-0.681789	5.44669
	107.585	6.30243	-0.68027	5.44669
	107.585	6.26838	-0.679808	5.44669
	107.585	6.24383	-0.680155	5.44669
	107.585	6.24569	-0.680464	5.44669
	107.585	6.2552	-0.68047	5.44669
	107.585	6.25852	-0.680363	5.44669
	107.585	6.25654	-0.680316	5.44669
	107.585	6.25452	-0.680334	5.44669
	107.585	6.25438	-0.680359	5.44669
	107.585	6.25504	-0.680363	5.44669
	107.562	6.25537	-0.680355	5.44669
	107.483	6.25527	-0.680351	5.44669
	107.401	6.25511	-0.680352	5.44669
	107.409	6.25508	-0.680354	5.44669
	107.443	6.25512	-0.680354	5.44669
	107.411	6.25515	-0.680354	5.44669
	107.356	6.25515	-0.680353	5.44669
	107.34	6.25514	-0.680353	5.44669
	107.352	6.25514	-0.680354	5.44669
	107.362	6.30433	-0.680354	5.44669
	107.362	6.4311	-0.680354	5.44669
	107.359	6.48354	-0.680354	5.44669
	107.357	6.36472	-0.680354	5.44669
	107.358	6.23196	-0.680354	5.44669
	107.359	6.2084	-0.680354	5.44669
	107.359	6.2441	-0.680354	5.44669
	107.358	6.26718	-0.680354	5.44669
	107.358	6.26411	-0.680354	5.44669
	107.358	6.25462	-0.680354	5.44669
	107.358	6.25173	-0.680354	5.44669
	107.336	6.30309	-0.680354	5.44669
	107.279	6.48099	-0.680354	5.44669
	107.255	6.70942	-0.680354	5.44669
	107.286	6.81833	-0.680354	5.44669
	107.289	6.79486	-0.680354	5.44669
	107.254	6.74824	-0.680354	5.44669
	107.212	6.73736	-0.680354	5.44669
	107.158	6.74942	-0.680354	5.44669
	107.12	6.75835	-0.680354	5.44669
	107.119	6.7578	-0.680354	5.44669
	107.131	6.7544	-0.680354	5.44669
	107.136	6.75317	-0.680354	5.44669
	107.134	6.70467	-0.680354	5.44669
	107.132	6.52943	-0.680354	5.44669
	107.131	6.35028	-0.680354	5.44669
	107.132	6.41643	-0.680354	5.44669
	107.132	6.66789	-0.680354	5.44669
	107.132	6.82424	-0.680354	5.44669
	107.11	6.81216	-0.680354	5.44669
	107.052	6.75339	-0.680354	5.44669
	107.006	6.73337	-0.680354	5.44669
	106.98	6.74592	-0.680354	5.44669
	106.937	6.7583	-0.680354	5.44669
	106.898	6.75902	-0.680354	5.44669
	106.892	6.75493	-0.680354	5.44669
	106.903	6.75295	-0.688224	5.44669
	106.909	6.75358	-0.71638	5.44669
	106.908	6.75455	-0.745054	5.44669
	106.906	6.75473	-0.734432	5.44669
	106.905	6.75446	-0.694179	5.44669
	106.906	6.75429	-0.669167	5.44669
	106.906	6.75431	-0.671109	5.44669
	106.906	6.75438	-0.680514	5.44669
	106.906	6.7544	-0.683715	5.44669
	106.906	6.75438	-0.681706	5.44669
	106.906	6.75437	-0.679725	5.44669
	106.906	6.75437	-0.67961	5.44669
	106.906	6.75437	-0.680265	5.44669
	106.906	6.75438	-0.680581	5.44669
	106.906	6.75438	-0.68048	5.44669
	106.906	6.75437	-0.680326	5.44669
	106.906	6.75437	-0.680297	5.44669
	106.906	6.80356	-0.68034	5.44669
	106.884	6.93034	-0.680368	5.44669
	106.804	6.98277	-0.680364	5.44669
	106.7	6.86395	-0.680353	5.44669
	106.651	6.7312	-0.680349	5.44669
	106.661	6.75683	-0.680352	5.44669
	106.682	6.9193	-0.680354	5.44669
	106.687	7.044	-0.680354	5.44669
	106.682	7.09808	-0.680354	5.44669
	106.678	7.18423	-0.680353	5.44669
	106.678	7.21817	-0.680353	5.44669
	106.68	7.10609	-0.680354	5.44669
	106.68	7.03193	-0.680354	5.44669
	106.68	7.13668	-0.680354	5.44669
	106.679	7.27131	-0.680353	5.44669
	106.679	7.30067	-0.680354	5.44669
	106.68	7.21753	-0.680354	5.44669
	106.68	7.06636	-0.680354	5.44669
	106.68	7.01582	-0.680354	5.44669
	106.68	7.1441	-0.680354	5.44669
	106.68	7.28015	-0.688224	5.44669
	106.657	7.30173	-0.708509	5.44669
	106.577	7.26403	-0.716898	5.44669
	106.474	7.24082	-0.697887	5.44669
	106.447	7.24454	-0.676645	5.44669
	106.515	7.25436	-0.672875	5.44669
	106.56	7.25715	-0.678588	5.44669
	106.511	7.25483	-0.68228	5.44669
	106.445	7.25286	-0.681789	5.44669
	106.43	7.25286	-0.68027	5.44669
	106.447	7.25356	-0.679808	5.44669
	106.459	7.25386	-0.680155	5.44669
	106.458	7.25373	-0.688335	5.44669
	106.453	7.25357	-0.708626	5.44669
	106.452	7.25355	-0.716908	5.44669
	106.453	7.2536	-0.697849	5.44669
	106.454	7.25363	-0.676626	5.44669
	106.454	7.25362	-0.67288	5.44669
	106.431	7.25361	-0.678597	5.44669
	106.373	7.25361	-0.682282	5.44669
	106.35	7.25361	-0.681787	5.44669
	106.381	7.25361	-0.680269	5.44669
	106.362	7.25361	-0.679809	5.44669
	106.269	7.25361	-0.680155	5.44669
	106.203	7.25361	-0.680464	5.44669
	106.203	7.25361	-0.68047	5.44669
	106.226	7.25361	-0.680363	5.44669
	106.235	7.25361	-0.680316	5.44669
	106.231	7.25361	-0.680334	5.44669
	106.226	7.25361	-0.680359	5.44669
	106.225	7.25361	-0.688233	5.44669
	106.227	7.25361	-0.708511	5.44669
	106.227	7.25361	-0.716896	5.44669
	106.227	7.25361	-0.697885	5.44669
	106.227	7.25361	-0.676646	5.44669
	106.227	7.3028	-0.672876	5.44669
	106.227	7.47877	-0.678588	5.44669
	106.227	7.65797	-0.68228	5.44669
	106.227	7.59159	-0.681789	5.44669
	106.227	7.34002	-0.68027	5.44669
	106.227	7.23289	-0.679808	5.44669
	106.227	7.3718	-0.680155	5.44669
	106.227	7.48301	-0.680464	5.44669
	106.227	7.3842	-0.68047	5.44669
	106.205	7.23889	-0.680363	5.44669
	106.147	7.20294	-0.680316	5.44669
	106.123	7.28712	-0.680334	5.44669
	106.177	7.44106	-0.680359	5.44669
	106.237	7.4924	-0.680363	5.44669
	106.226	7.41265	-0.680355	5.44669
	106.13	7.45201	-0.680351	5.44669
	106.016	7.60964	-0.680352	5.44669
	105.968	7.63035	-0.680354	5.44669
	105.982	7.57803	-0.680354	5.44669
	106.005	7.59716	-0.680354	5.44669
	106.009	7.58225	-0.680353	5.44669
	106.003	7.56262	-0.680353	5.44669
	105.999	7.60785	-0.680354	5.44669
	105.999	7.59221	-0.680354	5.44669
	106.001	7.563	-0.680354	5.44669
	106.001	7.65366	-0.680354	5.44669
	106.001	7.76662	-0.680354	5.44669
	106.001	7.79195	-0.680354	5.44669
	106.001	7.76402	-0.680354	5.44669
	106.001	7.74358	-0.680354	5.44669
	106.001	7.74499	-0.680354	5.44669
	106.001	7.75285	-0.680354	5.44669
	106.001	7.75564	-0.680354	5.44669
	106.001	7.75402	-0.688224	5.44669
	106.001	7.75234	-0.708509	5.44669
	106.001	7.75222	-0.716898	5.44669
	106.001	7.75276	-0.697887	5.44669
	106.001	7.75303	-0.676645	5.44669
	106.001	7.75296	-0.672875	5.44669
	106.001	7.75282	-0.678588	5.44669
	106.001	7.7528	-0.68228	5.44669
	106.001	7.75283	-0.681789	5.44669
	105.978	7.75286	-0.68027	5.44669
	105.899	7.75286	-0.679808	5.44669
	105.817	7.75285	-0.680155	5.44669
	105.825	7.75284	-0.688335	5.44669
	105.859	7.75284	-0.708626	5.44669
	105.827	7.75285	-0.716908	5.44669
	105.772	7.75285	-0.697849	5.44669
	105.755	7.75285	-0.676626	5.44669
	105.768	7.75285	-0.67288	5.44669
	105.778	7.75285	-0.678597	5.44669
	105.778	7.75285	-0.682282	5.44669
	105.775	7.75285	-0.681787	5.44669
	105.773	7.75285	-0.680269	5.44669
	105.774	7.75285	-0.679809	5.44669
	105.775	7.75285	-0.680155	5.44669
	105.775	7.75285	-0.680464	5.44669
	105.774	7.75285	-0.68047	5.44669
	105.774	7.75285	-0.680363	5.44669
	105.774	7.75285	-0.680316	5.44669
	105.774	7.75285	-0.680334	5.44669
	105.774	7.75285	-0.680359	5.44669
	105.774	7.75285	-0.680363	5.44669
	105.774	7.75285	-0.680355	5.44669
	105.774	7.75285	-0.680351	5.44669
	105.774	7.75285	-0.680352	5.44669
	105.774	7.75285	-0.680354	5.44669
	105.774	7.75285	-0.680354	5.44669
	105.774	7.75285	-0.680354	5.44669
	105.752	7.75285	-0.680353	5.44669
	105.695	7.75285	-0.680353	5.44669
	105.649	7.75285	-0.680354	5.44669
	105.645	7.75285	-0.680354	5.44669
	105.659	7.75285	-0.688224	5.44669
	105.644	7.75285	-0.708509	5.44669
	105.584	7.75285	-0.716898	5.44669
	105.535	7.75285	-0.697887	5.44669
	105.531	7.75285	-0.676645	5.44669
	105.546	7.75285	-0.672875	5.44669
	105.553	7.75285	-0.678588	5.44669
	105.551	7.75285	-0.68228	5.44669
	105.548	7.75285	-0.681789	5.44669
	105.547	7.75285	-0.68027	5.44669
	105.548	7.80204	-0.679808	5.44669
	105.548	7.978	-0.688025	5.44669
	105.548	8.15721	-0.70862	5.44669
	105.548	8.14001	-0.717015	5.44669
	105.526	8.01522	-0.697897	5.44669
	105.446	7.91133	-0.676608	5.44268
	105.343	7.80465	-0.672856	5.43234
	105.315	7.73067	-0.678593	5.42806
	105.405	7.77631	-0.682289	5.43775
	105.53	7.97542	-0.681791	5.44858
	105.562	8.16532	-0.680268	5.4505
	105.467	8.09515	-0.679807	5.44759
	105.338	7.88737	-0.680155	5.44571
	105.284	7.9061	-0.680465	5.44595
	105.301	8.14818	-0.680471	5.44673
	105.327	8.3175	-0.680363	5.44696
	105.331	8.31419	-0.680316	5.44679
	105.324	8.25449	-0.680334	5.44663
	105.319	8.23096	-0.680359	5.44663
	105.32	8.24237	-0.680363	5.44668
	105.322	8.25552	-0.680355	5.44671
	105.322	8.25698	-0.680351	5.4467
	105.322	8.25291	-0.680352	5.44668
	105.322	8.25069	-0.680354	5.44668
	105.299	8.25121	-0.680354	5.44669
	105.22	8.25221	-0.680354	5.44669
	105.116	8.25245	-0.680353	5.44669
	105.067	8.25219	-0.680353	5.44669
	105.077	8.252	-0.680354	5.44669
	105.098	8.25201	-0.680354	5.44669
	105.103	8.25208	-0.680354	5.44669
	105.098	8.25211	-0.680354	5.44669
	105.094	8.25209	-0.680354	5.44669
	105.094	8.25208	-0.680354	5.44669
	105.095	8.25208	-0.680354	5.44669
	105.096	8.25208	-0.680354	5.44669
	105.096	8.25208	-0.680354	5.44669
	105.095	8.30127	-0.680354	5.44669
	105.095	8.42805	-0.680354	5.44669
	105.095	8.48048	-0.680354	5.44669
	105.096	8.36166	-0.680354	5.44669
	105.096	8.22891	-0.680354	5.44669
	105.096	8.20534	-0.688224	5.44669
	105.095	8.24105	-0.708509	5.44669
	105.096	8.31331	-0.716898	5.44669
	105.096	8.43702	-0.697887	5.44669
	105.096	8.47996	-0.676645	5.44669
	105.096	8.35826	-0.672875	5.44669
	105.073	8.27686	-0.678588	5.44669
	104.993	8.43119	-0.68228	5.44669
	104.89	8.64614	-0.681789	5.44669
	104.863	8.60216	-0.68027	5.44669
	104.931	8.34723	-0.679808	5.44669
	104.975	8.18153	-0.680155	5.44669
	104.927	8.19093	-0.680464	5.44669
	104.861	8.30109	-0.68047	5.44669
	104.846	8.49895	-0.680363	5.44669
	104.863	8.66561	-0.680316	5.44669
	104.875	8.58618	-0.680334	5.44669
	104.874	8.38279	-0.680359	5.44669
	104.869	8.40666	-0.680363	5.44669
	104.868	8.64932	-0.680355	5.44669
	104.869	8.81707	-0.680351	5.44669
	104.87	8.81289	-0.680352	5.44669
	104.87	8.75339	-0.680354	5.44669
	104.869	8.73024	-0.680354	5.44669
	104.869	8.69256	-0.680354	5.44669
	104.869	8.52964	-0.680353	5.44669
	104.869	8.35182	-0.680353	5.44669
	104.869	8.41414	-0.680354	5.44669
	104.869	8.66352	-0.680354	5.44669
	104.869	8.82037	-0.680354	5.44669
	104.869	8.80922	-0.680354	5.44669
	104.869	8.75068	-0.680354	5.44669
	104.869	8.73041	-0.680354	5.44669
	104.847	8.74278	-0.680354	5.44669
	104.789	8.75517	-0.688224	5.44669
	104.743	8.75597	-0.708509	5.44669
	104.717	8.7519	-0.716898	5.44669
	104.674	8.74991	-0.697887	5.44669
	104.635	8.75052	-0.676645	5.44669
	104.629	8.80068	-0.672875	5.44669
	104.64	8.92764	-0.678588	5.44669
	104.647	8.9798	-0.68228	5.44669
	104.645	8.86081	-0.681789	5.44669
	104.643	8.72808	-0.68027	5.44669
	104.642	8.70458	-0.679808	5.44669
	104.643	8.74031	-0.680155	5.44669
	104.643	8.76337	-0.680464	5.44669
	104.643	8.76029	-0.68047	5.44669
	104.643	8.75079	-0.680363	5.44669
	104.643	8.74791	-0.680316	5.44669
	104.643	8.79927	-0.680334	5.44669
	104.643	8.92798	-0.680359	5.44669
	104.643	9.02964	-0.680363	5.44669
	104.643	9.03692	-0.680355	5.44669
	104.643	8.95631	-0.680351	5.44669
	104.643	8.81404	-0.680352	5.44669
	104.643	8.71714	-0.680354	5.44669
	104.643	8.71668	-0.680354	5.44669
	104.621	8.74927	-0.680354	5.44669
	104.541	8.76282	-0.680353	5.44669
	104.46	8.80606	-0.680353	5.44669
	104.467	8.97471	-0.680354	5.44669
	104.502	9.15297	-0.680354	5.44669
	104.469	9.08879	-0.680354	5.44669
	104.414	8.88766	-0.680354	5.44669
	104.398	8.85787	-0.680354	5.44669
	104.41	8.92188	-0.680354	5.44669
	104.421	8.8617	-0.680354	5.44669
	104.421	8.79828	-0.680354	5.44669
	104.417	8.88904	-0.680354	5.44669
	104.415	9.01398	-0.680354	5.44669
	104.416	9.04425	-0.680354	5.44669
	104.417	9.01414	-0.688224	5.44669
	104.417	9.04021	-0.708509	5.44669
	104.417	9.11886	-0.716898	5.44669
	104.417	9.10237	-0.697887	5.44669
	104.417	9.01196	-0.676645	5.44669
	104.417	8.92197	-0.672875	5.44669
	104.417	8.80884	-0.678588	5.44669
	104.417	8.77641	-0.68228	5.44669
	104.417	8.94791	-0.681789	5.44669
	104.417	9.20178	-0.68027	5.44669
	104.417	9.32336	-0.679808	5.44669
	104.417	9.29611	-0.680155	5.44669
	104.394	9.2434	-0.680464	5.44669
	104.337	9.23131	-0.68047	5.44669
	104.313	9.24503	-0.680363	5.44669
	104.345	9.25508	-0.680316	5.44669
	104.325	9.25441	-0.680334	5.44669
	104.232	9.25056	-0.680359	5.44669
	104.166	9.24919	-0.680363	5.44669
	104.166	9.24998	-0.680355	5.44669
	104.189	9.2508	-0.680351	5.44669
	104.198	9.25086	-0.680352	5.44669
	104.194	9.2506	-0.680354	5.44669
	104.189	9.25046	-0.680354	5.44669
	104.188	9.2505	-0.680354	5.44669
	104.212	9.25056	-0.680353	5.44669
	104.271	9.25058	-0.680353	5.44669
	104.294	9.25056	-0.680354	5.44669
	104.24	9.25055	-0.680354	5.44669
	104.18	9.25055	-0.680354	5.44669
	104.169	9.25056	-0.680354	5.44669
	104.185	9.25056	-0.680354	5.44669
	104.196	9.25056	-0.680354	5.44669
	104.194	9.25055	-0.680354	5.44669
	104.19	9.25055	-0.680354	5.44669
	104.166	9.25055	-0.680354	5.44669
	104.11	9.25055	-0.680354	5.44669
	104.087	9.25055	-0.688224	5.44669
	104.141	9.25055	-0.708509	5.44669
	104.201	9.25055	-0.716898	5.44669
	104.211	9.25055	-0.697887	5.44669
	104.195	9.25055	-0.676645	5.44669
	104.185	9.25055	-0.672875	5.44669
	104.186	9.25055	-0.678588	5.44669
	104.191	9.25055	-0.68228	5.44669
	104.17	9.25055	-0.681789	5.44669
	104.089	9.25055	-0.688141	5.44669
	103.984	9.25055	-0.707964	5.44669
	103.957	9.25055	-0.7167	5.44669
	104.025	9.25055	-0.697997	5.44669
	104.07	9.25055	-0.676762	5.44669
	104.022	9.25055	-0.672885	5.44669
	103.956	9.25055	-0.67855	5.44669
	103.941	9.29974	-0.682261	5.44669
	103.957	9.42652	-0.681795	5.44669
	103.969	9.47895	-0.680279	5.44669
	103.969	9.36013	-0.67981	5.44669
	103.964	9.27657	-0.680152	5.44669
	103.962	9.37978	-0.680462	5.44669
	103.963	9.46792	-0.680471	5.44669
	103.964	9.37217	-0.680364	5.44669
	103.964	9.23635	-0.680316	5.44669
	103.964	9.2033	-0.680334	5.44669
	103.964	9.23611	-0.680359	5.44669
	103.964	9.26135	-0.680363	5.44669
	103.964	9.26022	-0.680355	5.44669
	103.964	9.25077	-0.680351	5.44669
	103.964	9.24721	-0.680352	5.44669
	103.964	9.24908	-0.680354	5.44669
	103.964	9.25113	-0.680354	5.44669
	103.942	9.25132	-0.680354	5.44669
	103.884	9.29986	-0.680353	5.44669
	103.861	9.47549	-0.680353	5.44669
	103.914	9.65478	-0.680354	5.44669
	103.975	9.63775	-0.680354	5.44669
	103.985	9.51298	-0.680354	5.44669
	103.947	9.40905	-0.680354	5.44669
	103.879	9.30235	-0.680354	5.44669
	103.856	9.27756	-0.680354	5.44669
	103.915	9.44998	-0.680354	5.44669
	103.954	9.65234	-0.680354	5.44669
	103.884	9.64584	-0.680354	5.44669
	103.763	9.51725	-0.680354	5.44669
	103.703	9.45716	-0.680354	5.44669
	103.715	9.47634	-0.680354	5.44669
	103.741	9.50552	-0.680354	5.44669
	103.747	9.51089	-0.680354	5.44669
	103.741	9.50276	-0.680354	5.44669
	103.736	9.54664	-0.680354	5.44669
	103.736	9.67408	-0.680354	5.44669
	103.738	9.77787	-0.680354	5.44669
	103.738	9.7865	-0.680354	5.44669
	103.738	9.75487	-0.680354	5.44669
	103.738	9.73882	-0.680354	5.44669
	103.738	9.74338	-0.680354	5.44669
	103.738	9.751	-0.680354	5.44669
	103.738	9.75258	-0.680354	5.44669
	103.738	9.75053	-0.680354	5.44669
	103.738	9.74911	-0.680354	5.44669
	103.738	9.74924	-0.680354	5.44669
	103.738	9.7498	-0.680354	5.44669
	103.738	9.7008	-0.680354	5.44669
	103.715	9.5739	-0.680354	5.44669
	103.636	9.52135	-0.680354	5.44669
	103.554	9.64017	-0.680354	5.44669
	103.562	9.77296	-0.680354	5.44669
	103.597	9.79654	-0.680354	5.44669
	103.564	9.76083	-0.688224	5.44669
	103.509	9.73775	-0.71638	5.44669
	103.493	9.74081	-0.745054	5.44669
	103.505	9.75031	-0.734432	5.44669
	103.515	9.7532	-0.694179	5.44669
	103.516	9.75103	-0.669167	5.44669
	103.512	9.7491	-0.671109	5.44669
	103.51	9.74906	-0.680514	5.44669
	103.511	9.74973	-0.683715	5.44669
	103.512	9.75003	-0.681706	5.44669
	103.512	9.74991	-0.679725	5.44669
	103.489	9.74976	-0.67961	5.44669
	103.432	9.74973	-0.680265	5.44669
	103.386	9.74978	-0.680581	5.44669
	103.382	9.74981	-0.68048	5.44669
	103.396	9.7498	-0.680326	5.44669
	103.381	9.74979	-0.680297	5.44669
	103.321	9.74979	-0.68034	5.44669
	103.272	9.79898	-0.680368	5.44669
	103.268	9.92576	-0.680364	5.44669
	103.283	10.0274	-0.680353	5.44669
	103.29	10.0353	-0.680349	5.44669
	103.288	9.95501	-0.680352	5.44669
	103.285	9.86182	-0.680354	5.44669
	103.284	9.94074	-0.680354	5.44669
	103.285	10.1195	-0.680354	5.44669
	103.285	10.0857	-0.680353	5.44669
	103.285	9.84772	-0.680353	5.44669
	103.285	9.68544	-0.680354	5.44669
	103.285	9.73944	-0.680354	5.44669
	103.285	9.92404	-0.680354	5.44669
	103.285	10.0479	-0.680353	5.44669
	103.285	10.0445	-0.680354	5.44669
	103.285	9.95158	-0.680354	5.44669
	103.285	9.85711	-0.680354	5.44669
	103.263	9.89079	-0.680354	5.44669
	103.183	9.94485	-0.680354	5.44669
	103.08	9.90733	-0.680354	5.44669
	103.052	9.96316	-0.680354	5.44669
	103.142	10.1618	-0.680354	5.44669
	103.245	10.2508	-0.680354	5.44669
	103.242	10.1232	-0.680354	5.44669
	103.18	10.0231	-0.680354	5.44669
	103.129	10.1226	-0.680354	5.44669
	103.081	10.2643	-0.680354	5.44669
	103.049	10.2984	-0.680354	5.44669
	103.048	10.264	-0.680354	5.44669
	103.058	10.2377	-0.680354	5.44669
	103.062	10.239	-0.680354	5.44669
	103.061	10.2488	-0.688224	5.44669
	103.058	10.2525	-0.71638	5.44669
	103.058	10.2506	-0.745054	5.44669
	103.059	10.2484	-0.742303	5.44669
	103.059	10.2482	-0.730205	5.44669
	103.059	10.2489	-0.733867	5.44669
	103.059	10.2493	-0.733058	5.44669
	103.059	10.2492	-0.722495	5.44669
	103.059	10.249	-0.709074	5.44669
	103.059	10.249	-0.689995	5.44669
	103.059	10.249	-0.676178	5.44669
	103.059	10.249	-0.675493	5.44669
	103.059	10.249	-0.679852	5.44669
	103.059	10.249	-0.681879	5.44669
	103.059	10.249	-0.681172	5.44669
	103.059	10.249	-0.680154	5.44669
	103.059	10.249	-0.679979	5.44669
	103.059	10.249	-0.680268	5.44669
	103.037	10.249	-0.688321	5.44669
	102.979	10.2982	-0.70858	5.44669
	102.955	10.425	-0.716894	5.44669
	103.009	10.4774	-0.69786	5.44669
	103.069	10.3586	-0.676636	5.44669
	103.08	10.2259	-0.672881	5.44669
	103.064	10.2515	-0.678594	5.44669
	103.053	10.414	-0.68228	5.44669
	103.055	10.4895	-0.689658	5.44669
	103.037	10.3676	-0.716296	5.44669
	102.958	10.2253	-0.744509	5.44669
	102.854	10.1989	-0.734234	5.44669
	102.803	10.2859	-0.694289	5.44669
	102.814	10.4377	-0.669284	5.44669
	102.835	10.4871	-0.671119	5.44669
	102.84	10.3581	-0.680477	5.44669
	102.835	10.2222	-0.683696	5.44669
	102.831	10.2009	-0.681711	5.44669
	102.831	10.2387	-0.679734	5.44669
	102.833	10.2619	-0.679612	5.44669
	102.833	10.2581	-0.680263	5.44669
	102.833	10.2974	-0.680579	5.44669
	102.832	10.4706	-0.68048	5.44669
	102.832	10.6522	-0.680326	5.44669
	102.833	10.6369	-0.680297	5.44669
	102.833	10.5121	-0.68034	5.44669
	102.833	10.4567	-0.680368	5.44669
	102.833	10.4766	-0.680364	5.44669
	102.833	10.5043	-0.680353	5.44669
	102.833	10.5581	-0.680349	5.44669
	102.833	10.6769	-0.680352	5.44669
	102.833	10.7735	-0.680354	5.44669
	102.833	10.7331	-0.680354	5.44669
	102.833	10.5772	-0.680354	5.44669
	102.833	10.4606	-0.680353	5.44669
	102.81	10.4567	-0.680353	5.44669
	102.753	10.5441	-0.680354	5.44669
	102.729	10.6388	-0.680354	5.44669
	102.761	10.6072	-0.680354	5.44669
	102.741	10.5048	-0.680353	5.44669
	102.648	10.4643	-0.680354	5.44669
	102.582	10.4823	-0.680354	5.44669
	102.582	10.5041	-0.680354	5.44669
	102.627	10.5559	-0.680354	5.44669
	102.716	10.6761	-0.680354	5.44669
	102.793	10.774	-0.680354	5.44669
	102.758	10.7335	-0.680354	5.44669
	102.644	10.5773	-0.680354	5.44669
	102.597	10.5097	-0.680354	5.44669
	102.66	10.6326	-0.680354	5.44669
	102.711	10.7725	-0.680354	5.44669
	102.665	10.7976	-0.680354	5.44669
	102.599	10.76	-0.680354	5.44669
	102.583	10.7356	-0.680354	5.44669
	102.599	10.6896	-0.680354	5.44669
	102.612	10.5728	-0.680354	5.44669
	102.611	10.5235	-0.680354	5.44669
	102.606	10.64	-0.688224	5.44669
	102.605	10.7707	-0.708509	5.44669
	102.606	10.7942	-0.716898	5.44669
	102.607	10.7592	-0.697887	5.44669
	102.607	10.7365	-0.676645	5.44669
	102.606	10.7394	-0.672875	5.44669
	102.606	10.7487	-0.678588	5.44669
	102.606	10.7516	-0.68228	5.44669
	102.606	10.7495	-0.681789	5.44669
	102.606	10.7476	-0.68027	5.44669
	102.606	10.7475	-0.679808	5.44669
	102.606	10.7482	-0.688025	5.44669
	102.606	10.7485	-0.70862	5.44669
	102.606	10.7484	-0.717015	5.44669
	102.606	10.7482	-0.697897	5.44669
	102.606	10.7482	-0.676608	5.44669
	102.606	10.7483	-0.672856	5.44669
	102.606	10.7483	-0.678593	5.44669
	102.606	10.7483	-0.682289	5.44669
	102.606	10.7483	-0.681791	5.44669
	102.606	10.7483	-0.680268	5.44669
	102.606	10.7483	-0.679807	5.44669
	102.606	10.7483	-0.680155	5.44669
	102.606	10.7483	-0.680465	5.44669
	102.606	10.7483	-0.680471	5.44669
	102.606	10.7483	-0.680363	5.44669
	102.606	10.7483	-0.680316	5.44669
	102.606	10.7483	-0.680334	5.44669
	102.606	10.7483	-0.680359	5.44669
	102.606	10.7483	-0.680363	5.44669
	102.606	10.7483	-0.680355	5.44669
	102.606	10.7483	-0.680351	5.44669
	102.606	10.7483	-0.680352	5.44669
	102.606	10.7483	-0.680354	5.44669
	102.606	10.7483	-0.680354	5.44669
	102.606	10.7483	-0.680354	5.44669
	102.606	10.7483	-0.680353	5.44669
	102.606	10.7483	-0.680353	5.44669
	102.606	10.7483	-0.680354	5.44669
	102.606	10.7483	-0.680354	5.44669
	102.606	10.7483	-0.680354	5.44669
	102.606	10.7483	-0.680354	5.44669
	102.606	10.7483	-0.680354	5.44669
	102.606	10.7483	-0.680354	5.44669
	102.606	10.7483	-0.680354	5.44669
	102.606	10.7483	-0.680354	5.44669
	102.606	10.7483	-0.680354	5.44669
	102.606	10.7483	-0.680354	5.44669
	102.606	10.7483	-0.680354	5.44669
	102.606	10.7483	-0.680354	5.44669
	102.606	10.7483	-0.680354	5.44669
	102.606	10.7483	-0.680354	5.44669
	102.606	10.7483	-0.680354	5.44669
	102.606	10.7483	-0.680354	5.44669
	102.606	10.7483	-0.680354	5.44669
	102.606	10.7483	-0.680354	5.44669
	102.606	10.7483	-0.680354	5.44669
	102.606	10.7483	-0.680354	5.44669
	102.606	10.7483	-0.688224	5.44669
	102.606	10.7483	-0.708509	5.44669
	102.606	10.7483	-0.716898	5.44669
	102.606	10.7483	-0.697887	5.44669
	102.606	10.7483	-0.676645	5.44669
	102.606	10.7483	-0.672875	5.44669
	102.606	10.7483	-0.678588	5.44669
	102.606	10.7483	-0.68228	5.44669
	102.606	10.7483	-0.681789	5.44669
	102.606	10.7483	-0.688141	5.44669
	102.606	10.7483	-0.707964	5.44669
	102.606	10.7483	-0.7167	5.44669
	102.606	10.6991	-0.697997	5.44669
	102.606	10.5723	-0.676762	5.44669
	102.606	10.5199	-0.672885	5.44669
	102.606	10.6387	-0.67855	5.44669
	102.606	10.7714	-0.682261	5.44669
	102.606	10.795	-0.681795	5.44669
	102.606	10.7593	-0.680279	5.44669
	102.606	10.7362	-0.67981	5.44669
	102.606	10.7393	-0.680152	5.44669
	102.606	10.7488	-0.680462	5.44669
	102.606	10.7517	-0.680471	5.44669
	102.606	10.7495	-0.680364	5.44669
	102.606	10.7476	-0.680316	5.44669
	102.606	10.7475	-0.680334	5.44669
	102.606	10.7482	-0.680359	5.44669
	102.606	10.6993	-0.680363	5.44669
	102.606	10.5724	-0.680355	5.44669
	102.606	10.5198	-0.680351	5.44669
	102.606	10.6386	-0.680352	5.44669
	102.606	10.7714	-0.688224	5.44669
	102.606	10.795	-0.70851	5.44669
	102.606	10.7593	-0.716899	5.44669
	102.606	10.7362	-0.705758	5.44669
	102.606	10.7393	-0.704801	5.44669
	102.606	10.7488	-0.717291	5.44669
	102.606	10.7517	-0.724277	5.44669
	102.606	10.7495	-0.722987	5.44669
	102.606	10.7476	-0.72	5.44669
	102.606	10.7475	-0.711341	5.44669
	102.606	10.7482	-0.69179	5.44669
	102.606	10.7485	-0.676117	5.44669
	102.606	10.7484	-0.674829	5.44669
	102.629	10.7482	-0.679595	5.44669
	102.686	10.7482	-0.682008	5.44669
	102.732	10.6991	-0.689188	5.44669
	102.736	10.5723	-0.716196	5.44669
	102.722	10.4707	-0.744634	5.44669
	102.737	10.4135	-0.734322	5.44669
	102.796	10.3671	-0.694282	5.44669
	102.846	10.457	-0.669249	5.44669
	102.85	10.6729	-0.671107	5.44669
	102.835	10.8061	-0.680484	5.44669
	102.827	10.7971	-0.683704	5.44669
	102.83	10.7478	-0.681712	5.44669
	102.833	10.6815	-0.679732	5.44669
	102.834	10.5651	-0.67961	5.44669
	102.833	10.4739	-0.680263	5.44669
	102.832	10.4174	-0.68058	5.44669
	102.832	10.3676	-0.68048	5.44669
	102.833	10.4558	-0.680326	5.44669
	102.855	10.623	-0.680297	5.44669
	102.912	10.5811	-0.68034	5.44669
	102.936	10.393	-0.680368	5.44669
	102.882	10.4099	-0.688235	5.44669
	102.844	10.595	-0.708509	5.44669
	102.891	10.6349	-0.716894	5.44669
	102.953	10.5317	-0.697885	5.44669
	102.967	10.4165	-0.684517	5.44669
	102.952	10.2974	-0.701031	5.44669
	102.963	10.2222	-0.715133	5.44669
	103.021	10.2226	-0.699813	5.44669
	103.072	10.2478	-0.685952	5.44669
	103.077	10.258	-0.700947	5.44669
	103.039	10.2532	-0.714588	5.44669
	102.974	10.2476	-0.699614	5.44669
	102.952	10.2469	-0.678192	5.44669
	103.01	10.2487	-0.672909	5.44669
	103.071	10.2496	-0.678052	5.44669
	103.08	10.2494	-0.682044	5.44669
	103.064	10.249	-0.681881	5.44669
	103.053	10.2489	-0.680393	5.44669
	103.055	10.249	-0.679827	5.44669
	103.059	10.2491	-0.680119	5.44669
	103.06	10.2491	-0.680442	5.44669
	103.059	10.249	-0.680474	5.44669
	103.059	10.249	-0.680372	5.44669
	103.059	10.249	-0.680319	5.44669
	103.059	10.249	-0.680332	5.44669
	103.059	10.249	-0.680357	5.44669
	103.059	10.249	-0.680363	5.44669
	103.059	10.249	-0.680356	5.44669
	103.059	10.249	-0.680351	5.44669
	103.059	10.249	-0.680352	5.44669
	103.081	10.249	-0.680354	5.44669
	103.161	10.1998	-0.680354	5.44669
	103.264	10.0731	-0.680354	5.44669
	103.292	10.0206	-0.680353	5.44669
	103.224	10.1394	-0.680353	5.44669
	103.179	10.2722	-0.680353	5.44669
	103.228	10.2958	-0.680354	5.44669
	103.293	10.2109	-0.680354	5.44669
	103.308	10.061	-0.680354	5.44669
	103.292	10.0117	-0.680354	5.44669
	103.28	10.14	-0.688224	5.44669
	103.281	10.2264	-0.708509	5.44669
	103.285	10.121	-0.716898	5.44669
	103.287	10.031	-0.697887	5.44669
	103.286	10.1267	-0.676645	5.44669
	103.285	10.214	-0.672875	5.44669
	103.285	10.1206	-0.678588	5.44669
	103.285	9.986	-0.68228	5.44669
	103.285	9.90346	-0.681789	5.44669
	103.285	9.85812	-0.68027	5.44669
	103.285	9.90837	-0.679808	5.44669
	103.285	9.95186	-0.680155	5.44669
	103.285	9.85483	-0.680464	5.44669
	103.285	9.73412	-0.68047	5.44669
	103.285	9.70782	-0.680363	5.44669
	103.285	9.73808	-0.680316	5.44669
	103.285	9.80904	-0.680334	5.44669
	103.285	9.93414	-0.680359	5.44669
	103.285	9.97812	-0.680363	5.44669
	103.285	9.85636	-0.680355	5.44669
	103.285	9.72538	-0.680351	5.44669
	103.285	9.7036	-0.680352	5.44669
	103.285	9.73943	-0.680354	5.44669
	103.285	9.76191	-0.680354	5.44669
	103.285	9.80775	-0.680354	5.44669
	103.285	9.92512	-0.680353	5.44669
	103.285	9.9748	-0.680353	5.44669
	103.285	9.85818	-0.680354	5.44669
	103.307	9.72732	-0.680354	5.44669
	103.365	9.70377	-0.680354	5.44669
	103.389	9.7388	-0.680354	5.44669
	103.335	9.76159	-0.680354	5.44669
	103.297	9.75865	-0.680354	5.44669
	103.366	9.7493	-0.680354	5.44669
	103.486	9.74644	-0.680354	5.44669
	103.546	9.74856	-0.680354	5.44669
	103.534	9.75047	-0.688224	5.44669
	103.509	9.75051	-0.708509	5.44669
	103.502	9.74985	-0.716898	5.44669
	103.509	9.74956	-0.697887	5.44669
	103.514	9.74967	-0.676645	5.44669
	103.513	9.74982	-0.672875	5.44669
	103.512	9.74985	-0.678588	5.44669
	103.511	9.7498	-0.68228	5.44669
	103.511	9.74978	-0.681789	5.44669
	103.512	9.74978	-0.68027	5.44669
	103.512	9.74979	-0.679808	5.44669
	103.511	9.74979	-0.688025	5.44669
	103.534	9.74979	-0.70862	5.44669
	103.591	9.74979	-0.717015	5.44669
	103.615	9.74979	-0.705767	5.44669
	103.561	9.74979	-0.704763	5.44669
	103.523	9.74979	-0.709401	5.44669
	103.592	9.74979	-0.696126	5.44669
	103.69	9.74979	-0.678581	5.44669
	103.692	9.74979	-0.674313	5.44669
	103.657	9.74979	-0.678502	5.44669
	103.685	9.74979	-0.681733	5.44669
	103.739	9.7006	-0.681591	5.44669
	103.756	9.52463	-0.680382	5.44669
	103.745	9.34543	-0.687796	5.44669
	103.734	9.41181	-0.70832	5.44669
	103.734	9.6142	-0.716971	5.44669
	103.737	9.59455	-0.697985	5.44669
	103.739	9.4032	-0.67666	5.44669
	103.738	9.36162	-0.672847	5.44669
	103.738	9.46641	-0.67857	5.44669
	103.76	9.53366	-0.682283	5.44669
	103.817	9.47676	-0.681797	5.44669
	103.841	9.32306	-0.680272	5.44669
	103.81	9.21294	-0.679807	5.44669
	103.829	9.26018	-0.680153	5.44669
	103.922	9.42363	-0.680464	5.44669
	103.988	9.54104	-0.688342	5.44669
	103.988	9.54254	-0.708519	5.44669
	103.965	9.45389	-0.716861	5.44669
	103.956	9.31032	-0.697868	5.44669
	103.96	9.21573	-0.676651	5.44669
	103.965	9.21669	-0.672884	5.44669
	103.966	9.24906	-0.67859	5.44669
	103.964	9.26201	-0.682277	5.44669
	103.964	9.25589	-0.681788	5.44669
	103.964	9.24872	-0.680271	5.44669
	103.964	9.24789	-0.679809	5.44669
	103.964	9.25009	-0.680155	5.44669
	103.964	9.25131	-0.680464	5.44669
	103.964	9.25103	-0.68047	5.44669
	103.964	9.25049	-0.680363	5.44669
	103.986	9.25036	-0.680316	5.44669
	104.066	9.2505	-0.680334	5.44669
	104.147	9.2506	-0.680359	5.44669
	104.117	9.2506	-0.680363	5.44669
	104.026	9.25056	-0.680355	5.44669
	104.034	9.25054	-0.680351	5.44669
	104.143	9.25055	-0.680352	5.44669
	104.22	9.25056	-0.680354	5.44669
	104.218	9.25056	-0.680354	5.44669
	104.191	9.25056	-0.680354	5.44669
	104.181	9.25055	-0.680353	5.44669
	104.186	9.25055	-0.680353	5.44669
	104.192	9.25055	-0.680354	5.44669
	104.193	9.25056	-0.680354	5.44669
	104.191	9.25055	-0.680354	5.44669
	104.19	9.25055	-0.680354	5.44669
	104.19	9.25055	-0.680354	5.44669
	104.19	9.25055	-0.688224	5.44669
	104.191	9.25055	-0.708509	5.44669
	104.19	9.25055	-0.724769	5.44669
	104.19	9.25055	-0.726042	5.44669
	104.19	9.25055	-0.71319	5.44669
	104.213	9.20136	-0.690408	5.44669
	104.292	9.07459	-0.67488	5.44669
	104.396	9.02216	-0.674801	5.44669
	104.446	9.14097	-0.680023	5.44669
	104.413	9.27373	-0.682197	5.44669
	104.334	9.29729	-0.681244	5.44669
	104.305	9.26159	-0.680072	5.44669
	104.365	9.18933	-0.679919	5.44669
	104.429	9.01643	-0.680272	5.44669
	104.439	8.79752	-0.680474	5.44669
	104.422	8.69083	-0.680433	5.44669
	104.411	8.71184	-0.680344	5.44669
	104.412	8.80583	-0.680321	5.44669
	104.417	8.9436	-0.680343	5.44669
	104.418	9.03386	-0.680361	5.44669
	104.417	9.03314	-0.68036	5.44669
	104.416	8.95322	-0.680354	5.44669
	104.416	8.81409	-0.680351	5.44669
	104.417	8.71826	-0.680352	5.44669
	104.439	8.71712	-0.680354	5.44669
	104.519	8.79825	-0.680354	5.44669
	104.622	8.93854	-0.680354	5.44669
	104.672	8.98524	-0.680353	5.44669
	104.661	8.85921	-0.680353	5.44669
	104.64	8.72547	-0.680354	5.44669
	104.635	8.70406	-0.680354	5.44669
	104.641	8.74101	-0.680354	5.44669
	104.645	8.76385	-0.680354	5.44669
	104.667	8.76024	-0.688224	5.44669
	104.723	8.7506	-0.708509	5.44669
	104.746	8.74785	-0.716898	5.44669
	104.715	8.75012	-0.697887	5.44669
	104.712	8.70286	-0.676645	5.44669
	104.748	8.57609	-0.672875	5.44669
	104.79	8.47378	-0.678588	5.44669
	104.843	8.46553	-0.68228	5.44669
	104.881	8.54598	-0.681789	5.44669
	104.882	8.63932	-0.68027	5.44669
	104.87	8.60962	-0.679808	5.44669
	104.865	8.50844	-0.680155	5.44669
	104.867	8.41863	-0.680464	5.44669
	104.87	8.30941	-0.68047	5.44669
	104.87	8.22936	-0.680363	5.44669
	104.869	8.22416	-0.680316	5.44669
	104.869	8.24878	-0.688205	5.44669
	104.869	8.26067	-0.716385	5.44669
	104.869	8.30605	-0.745063	5.44669
	104.869	8.47619	-0.734434	5.44669
	104.869	8.65431	-0.694176	5.44669
	104.869	8.63873	-0.669165	5.44669
	104.869	8.56419	-0.671109	5.44669
	104.869	8.58695	-0.680515	5.44669
	104.869	8.53227	-0.683716	5.44669
	104.869	8.33934	-0.689577	5.44669
	104.869	8.20312	-0.707881	5.44669
	104.892	8.25198	-0.716155	5.44669
	104.949	8.42516	-0.697799	5.44669
	104.995	8.49685	-0.676873	5.44669
	104.999	8.36955	-0.673002	5.44669
	104.985	8.2264	-0.67856	5.44669
	105	8.20149	-0.682223	5.44669
	105.059	8.24032	-0.681775	5.44669
	105.109	8.26519	-0.680285	5.44669
	105.113	8.26176	-0.679819	5.44669
	105.098	8.25148	-0.680154	5.44669
	105.09	8.24839	-0.68046	5.44669
	105.092	8.25075	-0.680469	5.44669
	105.096	8.25284	-0.680364	5.44669
	105.097	8.25287	-0.680317	5.44669
	105.096	8.25215	-0.680334	5.44669
	105.095	8.25183	-0.680359	5.44669
	105.095	8.25195	-0.680362	5.44669
	105.096	8.25212	-0.680355	5.44669
	105.096	8.25214	-0.680351	5.44669
	105.096	8.2521	-0.680352	5.44669
	105.095	8.25207	-0.680354	5.44669
	105.095	8.25207	-0.680354	5.44669
	105.096	8.25208	-0.680354	5.44669
	105.096	8.25209	-0.680353	5.44669
	105.096	8.25208	-0.680353	5.44669
	105.096	8.25208	-0.680354	5.44669
	105.096	8.25208	-0.680354	5.44669
	105.096	8.25208	-0.680354	5.44669
	105.118	8.25208	-0.680354	5.44669
	105.175	8.25208	-0.680354	5.44669
	105.199	8.25208	-0.680354	5.44669
	105.167	8.25208	-0.680354	5.44669
	105.165	8.25208	-0.680354	5.44669
	105.178	8.25208	-0.680354	5.44669
	105.14	8.25208	-0.680354	5.44669
	105.113	8.25208	-0.680354	5.44669
	105.18	8.25208	-0.680354	5.44669
	105.296	8.25208	-0.680354	5.44669
	105.355	8.25208	-0.680354	5.44669
	105.344	8.25208	-0.680354	5.44669
	105.319	8.20289	-0.680354	5.44669
	105.313	8.07612	-0.680354	5.44669
	105.319	7.9745	-0.680354	5.44669
	105.324	7.96654	-0.680354	5.44669
	105.324	8.04686	-0.680354	5.44669
	105.322	8.18924	-0.680354	5.44669
	105.321	8.2371	-0.680354	5.44669
	105.322	8.11082	-0.680354	5.44669
	105.322	8.02575	-0.680354	5.44669
	105.322	8.08179	-0.680354	5.44669
	105.344	8.04453	-0.680354	5.44669
	105.402	7.84703	-0.680354	5.44669
	105.425	7.75189	-0.680354	5.44669
	105.371	7.92575	-0.680354	5.44669
	105.311	8.20269	-0.680354	5.44669
	105.323	8.33305	-0.680354	5.44669
	105.397	8.25209	-0.680354	5.44669
	105.453	8.01839	-0.680354	5.44669
	105.455	7.77741	-0.680354	5.44669
	105.437	7.68313	-0.680354	5.44669
	105.428	7.71719	-0.688224	5.44669
	105.409	7.76305	-0.708509	5.44669
	105.378	7.76985	-0.716898	5.44669
	105.413	7.75635	-0.697887	5.44669
	105.511	7.74827	-0.676645	5.44669
	105.574	7.74969	-0.672875	5.4507
	105.571	7.80234	-0.678588	5.46104
	105.548	7.93006	-0.68228	5.46531
	105.54	7.98166	-0.681789	5.45562
	105.545	7.86216	-0.68027	5.4448
	105.55	7.72941	-0.679808	5.44287
	105.55	7.70609	-0.680155	5.44579
	105.548	7.7419	-0.680464	5.44767
	105.548	7.76493	-0.68047	5.44742
	105.548	7.76181	-0.680363	5.44664
	105.548	7.75231	-0.680316	5.44641
	105.548	7.74944	-0.680334	5.44658
	105.57	7.75161	-0.680359	5.44674
	105.628	7.75354	-0.680363	5.44675
	105.652	7.75358	-0.680355	5.44669
	105.62	7.75291	-0.680351	5.44667
	105.64	7.75261	-0.680352	5.44668
	105.732	7.75273	-0.688224	5.44669
	105.798	7.75288	-0.70851	5.44669
	105.798	7.7529	-0.716899	5.44669
	105.776	7.75286	-0.697887	5.44669
	105.766	7.75283	-0.676645	5.44669
	105.771	7.75284	-0.680746	5.44669
	105.776	7.75285	-0.706743	5.44669
	105.776	7.75285	-0.718825	5.44669
	105.775	7.75285	-0.699323	5.44669
	105.774	7.75285	-0.676562	5.44669
	105.774	7.75285	-0.67233	5.44669
	105.774	7.75285	-0.678389	5.44669
	105.775	7.75285	-0.690261	5.44669
	105.774	7.75285	-0.710062	5.44669
	105.774	7.75285	-0.724696	5.44669
	105.774	7.75285	-0.72546	5.44669
	105.774	7.75285	-0.712972	5.44669
	105.774	7.75285	-0.698395	5.44669
	105.774	7.75285	-0.703161	5.44669
	105.797	7.75285	-0.711358	5.44669
	105.876	7.75285	-0.697517	5.44669
	105.98	7.75285	-0.678468	5.44669
	106.03	7.75285	-0.673771	5.44669
	106.019	7.75285	-0.686186	5.44669
	105.998	7.75285	-0.710003	5.44669
	105.993	7.75285	-0.71825	5.44669
	105.998	7.75285	-0.697922	5.44669
	106.002	7.75285	-0.67618	5.44669
	106.002	7.75285	-0.672668	5.44669
	106.001	7.75285	-0.678666	5.44669
	106	7.75285	-0.682386	5.44669
	106	7.75285	-0.681806	5.44669
	106.001	7.75285	-0.680239	5.4507
	106.001	7.75285	-0.67979	5.46104
	106.001	7.75285	-0.680158	5.46531
	106.001	7.75285	-0.688343	5.45562
	106.001	7.70366	-0.708628	5.4448
	106.001	7.52769	-0.716906	5.44287
	106.001	7.29929	-0.697848	5.44579
	106.001	7.18971	-0.676626	5.44767
	106.001	7.26208	-0.680752	5.44742
	106.023	7.48478	-0.714623	5.44664
	106.103	7.67502	-0.746982	5.44641
	106.184	7.5966	-0.735865	5.44658
	106.176	7.33606	-0.694094	5.44674
	106.12	7.18026	-0.668622	5.44675
	106.095	7.24499	-0.670911	5.44669
	106.126	7.43179	-0.680625	5.44667
	106.196	7.50354	-0.683832	5.44668
	106.244	7.37143	-0.681716	5.44669
	106.244	7.22624	-0.679688	5.44669
	106.228	7.20218	-0.679591	5.44669
	106.221	7.2421	-0.680271	5.44669
	106.224	7.26712	-0.68059	5.44669
	106.228	7.26337	-0.680482	5.44669
	106.228	7.2529	-0.680323	5.44669
	106.227	7.24984	-0.680295	5.44669
	106.227	7.25229	-0.68034	5.44669
	106.227	7.25439	-0.680369	5.44669
	106.227	7.25441	-0.680365	5.44669
	106.227	7.25367	-0.688224	5.44669
	106.249	7.25335	-0.708505	5.44669
	106.307	7.25348	-0.716897	5.44669
	106.33	7.25365	-0.697888	5.44669
	106.277	7.25367	-0.684517	5.44669
	106.239	7.25362	-0.708901	5.44669
	106.308	7.25359	-0.743288	5.44669
	106.428	7.2536	-0.736358	5.44669
	106.488	7.25361	-0.695615	5.44669
	106.476	7.25361	-0.669084	5.44669
	106.45	7.25361	-0.670564	5.44669
	106.444	7.25361	-0.680315	5.44669
	106.45	7.25361	-0.683826	5.44669
	106.455	7.25361	-0.681823	5.44669
	106.455	7.25361	-0.679735	5.44669
	106.453	7.25361	-0.679572	5.44669
	106.453	7.25361	-0.680246	5.44669
	106.453	7.25361	-0.680586	5.44669
	106.453	7.25361	-0.680489	5.44669
	106.453	7.25361	-0.680328	5.44669
	106.453	7.25361	-0.680294	5.44669
	106.476	7.20442	-0.680338	5.44669
	106.555	7.02846	-0.680368	5.44669
	106.659	6.84925	-0.680365	5.44669
	106.709	6.91563	-0.680353	5.44669
	106.698	7.11801	-0.680349	5.44669
	106.677	7.09837	-0.680352	5.44669
	106.672	6.90702	-0.680354	5.44669
	106.677	6.91463	-0.680354	5.44669
	106.681	7.097	-0.680354	5.44669
	106.681	7.08992	-0.688224	5.44669
	106.68	6.86176	-0.708509	5.44669
	106.679	6.69412	-0.716898	5.44669
	106.679	6.69319	-0.697887	5.44669
	106.68	6.79971	-0.676645	5.44669
	106.68	6.95053	-0.672875	5.44669
	106.68	6.99261	-0.678588	5.44669
	106.68	6.8609	-0.68228	5.44669
	106.68	6.72642	-0.681789	5.44669
	106.68	6.70672	-0.68027	5.44669
	106.68	6.74465	-0.687679	5.44669
	106.702	6.76729	-0.70831	5.44669
	106.782	6.76325	-0.717009	5.44669
	106.863	6.7535	-0.698004	5.44669
	106.855	6.75086	-0.676655	5.44669
	106.821	6.75321	-0.672838	5.44669
	106.853	6.75514	-0.678569	5.44669
	106.909	6.75511	-0.682285	5.44669
	106.925	6.75441	-0.681798	5.44669
	106.913	6.75413	-0.680272	5.44669
	106.902	6.75426	-0.679806	5.44669
	106.902	6.75441	-0.680153	5.44669
	106.906	6.75443	-0.680464	5.44669
	106.907	6.75439	-0.680471	5.44669
	106.906	6.75436	-0.680363	5.44669
	106.906	6.75436	-0.680316	5.44669
	106.906	6.75438	-0.688205	5.44669
	106.906	6.75438	-0.708514	5.44669
	106.906	6.75438	-0.716908	5.44669
	106.906	6.75437	-0.697889	5.44669
	106.906	6.75437	-0.676643	5.44669
	106.906	6.75437	-0.672873	5.44669
	106.906	6.75437	-0.678588	5.44669
	106.906	6.75437	-0.68228	5.44669
	106.906	6.75437	-0.681789	5.44669
	106.906	6.75437	-0.68027	5.44669
	106.906	6.75437	-0.679808	5.44669
	106.906	6.75437	-0.680155	5.44669
	106.906	6.75437	-0.680464	5.44669
	106.906	6.75437	-0.68047	5.44669
	106.906	6.75437	-0.680363	5.44669
	106.928	6.75437	-0.680316	5.44669
	106.986	6.75437	-0.688205	5.44669
	107.009	6.75437	-0.716385	5.44669
	106.978	6.75437	-0.745063	5.44669
	106.997	6.75437	-0.734434	5.44669
	107.068	6.75437	-0.694176	5.44669
	107.054	6.75437	-0.669165	5.44669
	106.973	6.75437	-0.671109	5.44669
	106.958	6.75437	-0.680515	5.44669
	106.983	6.75437	-0.683716	5.44669
	106.977	6.75437	-0.681706	5.44669
	106.984	6.75437	-0.679725	5.44669
	107.015	6.75437	-0.67961	5.44669
	107.051	6.75437	-0.680265	5.44669
	107.104	6.70518	-0.680581	5.44669
	107.144	6.57841	-0.68048	5.44669
	107.146	6.52598	-0.680326	5.44669
	107.134	6.6448	-0.680297	5.44669
	107.128	6.72836	-0.68034	5.44669
	107.13	6.57596	-0.680368	5.44669
	107.133	6.31186	-0.680364	5.44669
	107.133	6.22839	-0.680353	5.44669
	107.132	6.4306	-0.680349	5.44669
	107.154	6.66604	-0.680352	5.44669
	107.212	6.61357	-0.680354	5.44669
	107.236	6.3478	-0.680354	5.44669
	107.182	6.18058	-0.680354	5.44669
	107.122	6.19319	-0.680353	5.44669
	107.111	6.25605	-0.680353	5.44669
	107.127	6.27759	-0.680354	5.44669
	107.16	6.26423	-0.680354	5.44669
	107.238	6.25097	-0.688224	5.44669
	107.337	6.25016	-0.708509	5.44669
	107.386	6.25454	-0.716898	5.44669
	107.376	6.25666	-0.697887	5.44669
	107.356	6.25599	-0.676645	5.44669
	107.351	6.25495	-0.672875	5.44669
	107.356	6.25476	-0.678588	5.44669
	107.36	6.25504	-0.68228	5.44669
	107.36	6.25523	-0.681789	5.44669
	107.358	6.25521	-0.68027	5.44669
	107.358	6.25514	-0.679808	5.44669
	107.358	6.25511	-0.680155	5.44669
	107.359	6.25513	-0.680464	5.44669
	107.359	6.25514	-0.68047	5.44669
	107.358	6.25514	-0.680363	5.44669
	107.381	6.25514	-0.680316	5.44669
	107.46	6.25514	-0.680334	5.44669
	107.542	6.25514	-0.680359	5.44669
	107.534	6.25514	-0.680363	5.44669
	107.5	6.20595	-0.680355	5.44669
	107.532	6.07917	-0.680351	5.44669
	107.587	5.97755	-0.680352	5.44669
	107.604	5.9204	-0.680354	5.44669
	107.592	5.87395	-0.680354	5.44669
	107.581	5.9639	-0.680354	5.44669
	107.581	6.17977	-0.680353	5.44669
	107.584	6.31301	-0.680353	5.44669
	107.586	6.25475	-0.680354	5.44669
	107.585	6.0295	-0.680354	5.44669
	107.585	5.78398	-0.680354	5.44669
	107.584	5.6848	-0.680354	5.44669
	107.585	5.76761	-0.680354	5.44669
	107.585	5.99099	-0.688224	5.44669
	107.585	6.17781	-0.71638	5.44669
	107.585	6.09771	-0.745054	5.44669
	107.585	5.83768	-0.734432	5.44669
	107.585	5.73188	-0.694179	5.44669
	107.585	5.87436	-0.669167	5.44669
	107.585	6.03578	-0.671109	5.44669
	107.585	6.0629	-0.680514	5.44669
	107.585	5.96931	-0.683715	5.44669
	107.585	5.86374	-0.681706	5.44669
	107.585	5.89299	-0.679725	5.44669
	107.585	5.94914	-0.67961	5.44669
	107.585	5.86489	-0.680265	5.44669
	107.585	5.74503	-0.680581	5.44669
	107.585	5.71453	-0.68048	5.44669
	107.585	5.74275	-0.680326	5.44669
	107.607	5.76515	-0.680297	5.44669
	107.687	5.76446	-0.68034	5.44669
	107.79	5.7562	-0.680368	5.44669
	107.84	5.75299	-0.680364	5.44669
	107.829	5.75457	-0.680353	5.44669
	107.808	5.75638	-0.68822	5.44669
	107.803	5.75658	-0.708507	5.44669
	107.809	5.75601	-0.716899	5.44669
	107.813	5.75571	-0.697888	5.44669
	107.813	5.75578	-0.676645	5.44669
	107.811	5.75592	-0.672875	5.44669
	107.81	5.75595	-0.678588	5.44669
	107.811	5.75592	-0.68228	5.44669
	107.811	5.75589	-0.681789	5.44669
	107.833	5.75589	-0.68027	5.44669
	107.913	5.7559	-0.679808	5.44669
	107.994	5.75591	-0.680155	5.44669
	107.964	5.7559	-0.688335	5.44669
	107.872	5.7559	-0.708626	5.44669
	107.881	5.7559	-0.716908	5.44669
	107.99	5.7559	-0.697849	5.44669
	108.067	5.7559	-0.676626	5.44669
	108.065	5.7559	-0.67288	5.44669
	108.038	5.7559	-0.678597	5.44669
	108.028	5.7559	-0.682282	5.44669
	108.033	5.7559	-0.681787	5.44669
	108.039	5.70671	-0.680269	5.44669
	108.039	5.57994	-0.687679	5.44669
	108.038	5.5275	-0.708311	5.44669
	108.037	5.59713	-0.717009	5.44669
	108.037	5.60311	-0.698004	5.44669
	108.037	5.52505	-0.676655	5.44669
	108.037	5.4322	-0.672838	5.44669
	108.037	5.31349	-0.678569	5.44669
	108.037	5.23053	-0.682285	5.44669
	108.06	5.2275	-0.681798	5.44669
	108.117	5.25405	-0.680272	5.44669
	108.141	5.26599	-0.679806	5.44669
	108.109	5.26151	-0.680153	5.44669
	108.129	5.25538	-0.680464	5.44669
	108.222	5.25441	-0.680471	5.44669
	108.288	5.25618	-0.680363	5.44669
	108.287	5.25726	-0.680316	5.44669
	108.265	5.30628	-0.680334	5.44669
	108.256	5.4326	-0.680359	5.44669
	108.26	5.53409	-0.680363	5.44669
	108.265	5.54216	-0.680355	5.44669
	108.265	5.46192	-0.680351	5.44669
	108.264	5.31954	-0.680352	5.44669
	108.263	5.22246	-0.680354	5.44669
	108.263	5.22196	-0.680354	5.44669
	108.286	5.2546	-0.680354	5.44669
	108.366	5.26819	-0.680353	5.44669
	108.469	5.26224	-0.680353	5.44669
	108.497	5.2549	-0.680354	5.44669
	108.429	5.25395	-0.680354	5.44669
	108.361	5.25615	-0.680354	5.44669
	108.353	5.25742	-0.680354	5.44669
	108.395	5.25716	-0.680354	5.44669
	108.463	5.25661	-0.680354	5.44669
	108.507	5.25647	-0.680354	5.44669
	108.506	5.2566	-0.680354	5.44669
	108.49	5.25671	-0.680354	5.44669
	108.484	5.25671	-0.680354	5.44669
	108.487	5.25667	-0.680354	5.44669
	108.491	5.25665	-0.680354	5.44669
	108.491	5.25666	-0.680354	5.44669
	108.49	5.25667	-0.680354	5.44669
	108.49	5.25667	-0.680354	5.44669
	108.49	5.25667	-0.680354	5.44669
	108.49	5.25667	-0.680354	5.44669
	108.49	5.25667	-0.680354	5.44669
	108.49	5.25667	-0.680354	5.44669
	108.49	5.25667	-0.680354	5.44669
	108.49	5.25667	-0.680354	5.44669
	108.49	5.25667	-0.680354	5.44669
	108.49	5.25667	-0.680354	5.44669
	108.49	5.25667	-0.680354	5.44669
	108.49	5.25667	-0.680354	5.44669
	108.49	5.20748	-0.680354	5.44669
	108.49	5.03151	-0.680354	5.44669
	108.49	4.8523	-0.680354	5.44669
	108.49	4.91869	-0.680354	5.44669
	108.512	5.17026	-0.680354	5.44669
	108.592	5.27739	-0.680354	5.44669
	108.695	5.08929	-0.680354	5.44669
	108.723	4.80211	-0.680354	5.44669
	108.655	4.67252	-0.680354	5.44669
	108.61	4.75745	-0.680354	5.44669
	108.659	4.94334	-0.680354	5.44669
	108.724	5.00753	-0.680354	5.44669
	108.739	4.87258	-0.680354	5.44669
	108.723	4.72888	-0.680354	5.44669
	108.711	4.70646	-0.680354	5.44669
	108.712	4.74654	-0.680354	5.44669
	108.716	4.77103	-0.680354	5.44669
	108.718	4.76701	-0.680354	5.44669
	108.739	4.75661	-0.680354	5.44669
	108.796	4.75368	-0.680354	5.44669
	108.819	4.75615	-0.680354	5.44669
	108.788	4.75823	-0.688224	5.44669
	108.786	4.75822	-0.708509	5.44669
	108.799	4.75748	-0.716898	5.44669
	108.783	4.75717	-0.697887	5.44669
	108.813	4.7573	-0.676645	5.44669
	108.905	4.70828	-0.672875	5.44669
	108.966	4.58153	-0.678588	5.44669
	108.965	4.52904	-0.690151	5.44669
	108.943	4.64783	-0.709945	5.44669
	108.935	4.78059	-0.716815	5.44669
	108.939	4.80417	-0.697342	5.44669
	108.944	4.76847	-0.676447	5.44669
	108.944	4.6962	-0.672986	5.44669
	108.943	4.57249	-0.678705	5.44669
	108.942	4.52955	-0.68229	5.44669
	108.942	4.65126	-0.689622	5.44669
	108.943	4.78185	-0.708407	5.44669
	108.943	4.80348	-0.716359	5.44669
	108.942	4.76774	-0.697697	5.44669
	108.942	4.74533	-0.676758	5.44669
	108.965	4.74869	-0.67299	5.44669
	109.045	4.70888	-0.678596	5.44669
	109.148	4.58484	-0.682242	5.44669
	109.198	4.48103	-0.681771	5.44669
	109.165	4.47118	-0.680276	5.44669
	109.086	4.55149	-0.679817	5.44669
	109.057	4.69454	-0.680157	5.44669
	109.117	4.79188	-0.688332	5.44669
	109.181	4.74306	-0.708624	5.44669
	109.191	4.58349	-0.716908	5.44669
	109.174	4.51746	-0.69785	5.44669
	109.163	4.64227	-0.676626	5.44669
	109.164	4.73319	-0.67288	5.44669
	109.169	4.63093	-0.678597	5.44669
	109.17	4.49139	-0.682282	5.44669
	109.169	4.4099	-0.681787	5.44669
	109.168	4.36677	-0.680269	5.44669
	109.168	4.41758	-0.679809	5.44669
	109.169	4.46051	-0.680155	5.44669
	109.169	4.41225	-0.680464	5.44669
	109.169	4.41833	-0.68047	5.44669
	109.169	4.44461	-0.680363	5.44669
	109.169	4.35612	-0.680316	5.44669
	109.191	4.24511	-0.680334	5.44669
	109.249	4.21983	-0.680359	5.44669
	109.295	4.24708	-0.680363	5.44669
	109.32	4.26722	-0.680355	5.44669
	109.364	4.26593	-0.680351	5.44669
	109.403	4.25823	-0.688223	5.44669
	109.408	4.25546	-0.71638	5.44669
	109.398	4.25704	-0.745055	5.44669
	109.391	4.25868	-0.734432	5.44669
	109.393	4.25881	-0.694179	5.44669
	109.395	4.25828	-0.669167	5.44669
	109.396	4.25801	-0.671109	5.44669
	109.395	4.25809	-0.680514	5.44669
	109.395	4.25821	-0.683716	5.44669
	109.395	4.25824	-0.681706	5.44669
	109.395	4.25821	-0.679725	5.44669
	109.395	4.25818	-0.67961	5.44669
	109.395	4.25819	-0.680265	5.44669
	109.395	4.25819	-0.680581	5.44669
	109.395	4.2582	-0.68048	5.44669
	109.395	4.2582	-0.680326	5.44669
	109.395	4.25819	-0.680297	5.44669
	109.417	4.25819	-0.68821	5.44669
	109.475	4.209	-0.708523	5.44669
	109.521	4.08223	-0.716909	5.44669
	109.547	4.0298	-0.697886	5.44669
	109.568	4.14862	-0.676641	5.44669
	109.549	4.28137	-0.672874	5.44669
	109.531	4.30493	-0.678589	5.44669
	109.574	4.26923	-0.682281	5.44669
	109.628	4.24616	-0.681789	5.44669
	109.64	4.24922	-0.688141	5.44669
	109.627	4.25871	-0.707964	5.44669
	109.617	4.21241	-0.7167	5.44669
	109.618	4.03428	-0.697997	5.44669
	109.644	3.80395	-0.676762	5.44669
	109.702	3.69433	-0.672885	5.44669
	109.725	3.76737	-0.67855	5.44669
	109.693	3.94117	-0.690131	5.44669
	109.69	4.00453	-0.717821	5.44669
	109.726	3.87352	-0.74498	5.44669
	109.768	3.73177	-0.733889	5.44669
	109.822	3.70877	-0.693978	5.44669
	109.859	3.7479	-0.669276	5.44669
	109.861	3.77222	-0.671226	5.44669
	109.849	3.76845	-0.680524	5.44669
	109.843	3.75822	-0.683678	5.44669
	109.845	3.75528	-0.681687	5.44669
	109.848	3.75768	-0.67973	5.44669
	109.849	3.75973	-0.679619	5.44669
	109.848	3.75974	-0.680267	5.44669
	109.847	3.75901	-0.680579	5.44669
	109.847	3.7587	-0.680478	5.44669
	109.848	3.75883	-0.680326	5.44669
	109.87	3.759	-0.688168	5.44669
	109.927	3.75902	-0.708495	5.44669
	109.973	3.75897	-0.716913	5.44669
	109.999	3.75894	-0.697898	5.44669
	110.043	3.75895	-0.684516	5.44669
	110.082	3.75896	-0.701026	5.44669
	110.087	3.75896	-0.715131	5.44669
	110.077	3.75896	-0.699814	5.44669
	110.07	3.75896	-0.678082	5.44669
	110.071	3.75896	-0.672792	5.44669
	110.074	3.75896	-0.678042	5.44669
	110.097	3.75896	-0.682081	5.44669
	110.176	3.70977	-0.6819	5.44669
	110.257	3.58299	-0.680387	5.44669
	110.249	3.53056	-0.687689	5.44669
	110.215	3.60019	-0.708273	5.4507
	110.248	3.55698	-0.71699	5.46104
	110.303	3.35214	-0.70588	5.46531
	110.319	3.20686	-0.70482	5.45562
	110.307	3.20696	-0.709384	5.4448
	110.296	3.30596	-0.6961	5.44287
	110.296	3.50245	-0.678575	5.44579
	110.3	3.67251	-0.67432	5.44767
	110.302	3.64417	-0.686378	5.44742
	110.301	3.51796	-0.709888	5.44664
	110.3	3.41744	-0.718134	5.44641
	110.3	3.31268	-0.697914	5.44658
	110.3	3.2383	-0.676218	5.44674
	110.3	3.28309	-0.672686	5.44675
	110.323	3.48199	-0.678661	5.44669
	110.402	3.72129	-0.682377	5.44667
	110.483	3.77806	-0.681804	5.44668
	110.453	3.57352	-0.680242	5.44669
	110.339	3.29741	-0.679791	5.44669
[truncated: 442 more rows]
