# Supplementary material for: Design of a cosmetic glove stiffness compensation mechanism for toddler-sized hand prostheses
Source: PLoS One. 2017 Aug 11;12(8):e0183233. doi: 10.1371/journal.pone.0183233 (PMC5553851; doi:10.1371/journal.pone.0183233)
Supplement: S1 Dataset — (ZIP) [file pone.0183233.s001.zip › 02 Spring measurements/RVS6_4.xlsx]

## Sheet: RVS6_4
LabVIEW Measurement
Writer_Version	2
Reader_Version	2
Separator	Tab
Decimal_Separator	.
Multi_Headings	No
X_Columns	No
Time_Pref	Absolute
Operator	localadmin
Date	2013-09-24
Time	00:15:26.357000
***End_of_Header***
Channels	4
Samples	10	10	10	10
Date	2013-09-24	2013-09-24	2013-09-24	2013-09-24
Time	00:15:54.057000	00:15:54.057000	00:15:54.057000	00:15:54.058000
Y_Unit_Label	mm	N	N	Pa
X_Dimension	Time	Time	Time	Time
X0	0	0	0	0
Delta_X	0.01	0.01	0.01	0.01
***End_of_Header***
X_Value	Voltage LVDT (Filtered)	Voltage Load Cell (Filtered)	Voltage Pinch Load Cell (Filtered)	Voltage Pressure (Filtered)	Comment
	112.717	0.264307	-0.68228	5.44669
	112.72	0.264307	-0.681789	5.44669
	112.707	0.264307	-0.68027	5.44669
	112.722	0.264307	-0.679808	5.44669
	112.715	0.264307	-0.680155	5.44669
	112.703	0.264307	-0.680464	5.44669
	112.745	0.264307	-0.68047	5.44669
	112.774	0.264307	-0.680363	5.44669
	112.727	0.264307	-0.688187	5.44669
	112.691	0.264307	-0.70849	5.44669
	112.735	0.264307	-0.716904	5.44669
	112.796	0.264307	-0.697896	5.44669
	112.811	0.264307	-0.676647	5.44669
	112.796	0.264307	-0.672873	5.44669
	112.784	0.264307	-0.678586	5.44669
	112.785	0.264307	-0.68228	5.44669
	112.789	0.264307	-0.68179	5.44669
	112.791	0.264307	-0.680271	5.44669
	112.768	0.264307	-0.679808	5.44669
	112.709	0.264307	-0.680155	5.44669
	112.686	0.264307	-0.680464	5.44669
	112.74	0.264307	-0.68047	5.44669
	112.8	0.264307	-0.680363	5.44669
	112.811	0.264307	-0.680316	5.44669
	112.794	0.264307	-0.680334	5.44669
	112.784	0.264307	-0.680359	5.44669
	112.785	0.264307	-0.680363	5.44669
	112.79	0.264307	-0.680355	5.44669
	112.791	0.264307	-0.680351	5.44669
	112.79	0.264307	-0.680352	5.44669
	112.789	0.264307	-0.680354	5.44669
	112.789	0.264307	-0.688225	5.44669
	112.789	0.264307	-0.708509	5.44669
	112.79	0.264307	-0.716898	5.44669
	112.789	0.264307	-0.697887	5.44669
	112.767	0.264307	-0.676645	5.44669
	112.687	0.264307	-0.672875	5.44669
	112.606	0.264307	-0.678588	5.44669
	112.636	0.264307	-0.68228	5.44669
	112.75	0.264307	-0.681789	5.44669
	112.821	0.264307	-0.68027	5.44669
	112.816	0.264307	-0.679808	5.44669
	112.789	0.264307	-0.680155	5.44669
	112.78	0.264307	-0.680464	5.44669
	112.786	0.264307	-0.68047	5.44669
	112.791	0.264307	-0.680363	5.44669
	112.792	0.264307	-0.688187	5.44669
	112.79	0.264307	-0.70849	5.44669
	112.789	0.264307	-0.716904	5.44669
	112.767	0.264307	-0.697896	5.44669
	112.71	0.264307	-0.676647	5.44669
	112.686	0.264307	-0.672873	5.44669
	112.74	0.264307	-0.678586	5.44669
	112.8	0.264307	-0.68228	5.44669
	112.811	0.264307	-0.68179	5.44669
	112.794	0.264307	-0.680271	5.44669
	112.784	0.264307	-0.679808	5.44669
	112.785	0.264307	-0.680155	5.44669
	112.79	0.264307	-0.680464	5.44669
	112.791	0.264307	-0.68047	5.44669
	112.79	0.264307	-0.680363	5.44669
	112.789	0.264307	-0.680316	5.44669
	112.789	0.264307	-0.680334	5.44669
	112.789	0.264307	-0.680359	5.44669
	112.79	0.264307	-0.680363	5.44669
	112.789	0.264307	-0.688226	5.44669
	112.789	0.264307	-0.708507	5.44669
	112.789	0.264307	-0.716897	5.44669
	112.789	0.264307	-0.697887	5.44669
	112.789	0.264307	-0.676646	5.44669
	112.789	0.264307	-0.680746	5.44669
	112.789	0.264307	-0.706743	5.44669
	112.789	0.264307	-0.718825	5.44669
	112.789	0.264307	-0.699323	5.44669
	112.789	0.264307	-0.676562	5.44669
	112.789	0.264307	-0.67233	5.44669
	112.789	0.264307	-0.678389	5.44669
	112.789	0.264307	-0.690261	5.44669
	112.789	0.264307	-0.710062	5.44669
	112.789	0.264307	-0.716825	5.44669
	112.789	0.264307	-0.697304	5.44669
	112.767	0.264307	-0.676427	5.44669
	112.71	0.264307	-0.672991	5.44669
	112.686	0.264307	-0.678714	5.44669
	112.74	0.264307	-0.682291	5.44669
	112.778	0.264307	-0.681749	5.44669
	112.731	0.264307	-0.68025	5.44669
	112.669	0.264307	-0.679814	5.44669
	112.632	0.264307	-0.680164	5.44669
	112.613	0.264307	-0.680466	5.44669
	112.658	0.264307	-0.680468	5.44669
	112.757	0.264307	-0.680361	5.44669
	112.816	0.264307	-0.680316	5.44669
	112.811	0.264307	-0.680335	5.44669
	112.789	0.264307	-0.680359	5.44669
	112.781	0.264307	-0.680362	5.44669
	112.786	0.264307	-0.680355	5.44669
	112.791	0.264307	-0.680351	5.44669
	112.791	0.264307	-0.680352	5.44669
	112.79	0.264307	-0.680354	5.44669
	112.789	0.264307	-0.680354	5.44669
	112.789	0.264307	-0.680354	5.44669
	112.789	0.264307	-0.680353	5.44669
	112.79	0.264307	-0.680353	5.44669
	112.789	0.215117	-0.688224	5.44669
	112.789	0.088342	-0.708509	5.44669
	112.789	0.03591	-0.716898	5.44669
	112.789	0.154727	-0.697887	5.44669
	112.789	0.287482	-0.676645	5.44669
	112.789	0.311046	-0.672875	5.44669
	112.789	0.275343	-0.678588	5.44669
	112.789	0.252268	-0.68228	5.44669
	112.789	0.255334	-0.681789	5.44669
	112.789	0.264827	-0.68027	5.44669
	112.789	0.267714	-0.679808	5.44669
	112.789	0.265549	-0.688025	5.44669
	112.789	0.263617	-0.70862	5.44669
	112.789	0.263576	-0.717015	5.44669
	112.789	0.264247	-0.697897	5.44669
	112.789	0.264542	-0.676608	5.44669
	112.789	0.264427	-0.672856	5.44669
	112.789	0.264274	-0.678593	5.44669
	112.789	0.264251	-0.682289	5.44669
	112.767	0.264295	-0.681791	5.44669
	112.71	0.264322	-0.680268	5.44669
	112.686	0.264318	-0.679807	5.44669
	112.74	0.264306	-0.680155	5.44669
	112.8	0.264303	-0.680465	5.44669
	112.811	0.264306	-0.680471	5.44669
	112.794	0.264308	-0.688234	5.44669
	112.784	0.264308	-0.708471	5.44669
	112.785	0.264307	-0.716879	5.44669
	112.79	0.264307	-0.697892	5.44669
	112.791	0.264307	-0.676654	5.44669
	112.79	0.264307	-0.672877	5.44669
	112.767	0.264307	-0.678585	5.44669
	112.687	0.264307	-0.682278	5.44669
	112.584	0.264307	-0.681789	5.44669
	112.534	0.264307	-0.680271	5.44669
	112.545	0.264307	-0.687679	5.44669
	112.566	0.264307	-0.70831	5.44669
	112.571	0.264307	-0.717009	5.44669
	112.565	0.264307	-0.698004	5.44669
	112.561	0.264307	-0.684526	5.44669
	112.562	0.313497	-0.700993	5.44669
	112.541	0.440273	-0.722984	5.44669
	112.462	0.541895	-0.735845	5.44669
	112.38	0.599043	-0.742791	5.44669
	112.41	0.694686	-0.726872	5.44669
	112.502	0.780702	-0.691866	5.44669
	112.493	0.79323	-0.670893	5.44669
	112.384	0.769566	-0.672656	5.44669
	112.33	0.755464	-0.680548	5.44669
	112.389	0.758011	-0.68318	5.44669
	112.439	0.764096	-0.68147	5.44669
	112.418	0.814931	-0.679816	5.44669
	112.41	0.989423	-0.679732	5.44669
	112.418	1.21662	-0.680284	5.44669
	112.379	1.32622	-0.680545	5.44669
	112.331	1.30348	-0.680459	5.44669
	112.32	1.25692	-0.680329	5.44669
	112.332	1.2458	-0.680306	5.44669
	112.341	1.25774	-0.680342	5.44669
	112.34	1.2667	-0.680366	5.44669
	112.337	1.26621	-0.680363	5.44669
	112.336	1.26282	-0.680353	5.44669
	112.336	1.26158	-0.688221	5.44669
	112.337	1.31145	-0.708508	5.44669
	112.337	1.48815	-0.716899	5.44669
	112.315	1.7166	-0.697888	5.44669
	112.235	1.82595	-0.676645	5.44669
	112.131	1.80266	-0.672875	5.44669
	112.082	1.75595	-0.678588	5.44669
	112.092	1.74497	-0.68228	5.44669
	112.113	1.75702	-0.681789	5.44669
	112.118	1.76598	-0.68027	5.44669
	112.113	1.76545	-0.679808	5.44669
	112.109	1.76204	-0.680155	5.44669
	112.109	1.76081	-0.680464	5.44669
	112.111	1.7615	-0.68047	5.44669
	112.111	1.76223	-0.680363	5.44669
	112.111	1.76229	-0.680316	5.44669
	112.11	1.76205	-0.680334	5.44669
	112.11	1.76193	-0.680359	5.44669
	112.111	1.76197	-0.680363	5.44669
	112.111	1.76202	-0.680355	5.44669
	112.111	1.76204	-0.680351	5.44669
	112.111	1.76202	-0.688223	5.44669
	112.111	1.76201	-0.71638	5.44669
	112.088	1.76201	-0.745055	5.44669
	112.008	1.8112	-0.734432	5.44669
	111.927	1.93798	-0.694179	5.44669
	111.935	1.99041	-0.677038	5.44669
	111.969	1.92078	-0.699265	5.44669
	111.937	1.964	-0.717059	5.44669
	111.881	2.11964	-0.701249	5.44669
	111.865	2.08896	-0.677998	5.44669
	111.877	1.90965	-0.672247	5.44669
	111.888	1.92623	-0.677844	5.44669
	111.888	2.10808	-0.682192	5.44669
	111.885	2.14678	-0.682017	5.44669
	111.861	2.09334	-0.680397	5.44669
	111.782	2.1548	-0.679781	5.4507
	111.679	2.26418	-0.680098	5.46104
	111.629	2.29839	-0.68045	5.46531
	111.64	2.27546	-0.680485	5.45562
	111.661	2.25395	-0.680374	5.4448
	111.666	2.25314	-0.688186	5.44287
	111.66	2.26044	-0.708486	5.44579
	111.656	2.2638	-0.716902	5.44767
	111.656	2.2626	-0.697897	5.44742
	111.658	2.26091	-0.676648	5.44664
	111.658	2.30982	-0.672873	5.44641
	111.658	2.43708	-0.678586	5.44658
	111.658	2.48981	-0.68228	5.44674
	111.658	2.37095	-0.68179	5.44675
	111.636	2.23807	-0.680271	5.44669
	111.578	2.21447	-0.679808	5.44667
	111.532	2.2502	-0.680155	5.44668
	111.506	2.2733	-0.680464	5.44669
	111.463	2.27023	-0.68047	5.44669
	111.424	2.30992	-0.680363	5.44669
	111.44	2.43381	-0.680316	5.44669
	111.509	2.48841	-0.680334	5.44669
	111.539	2.37152	-0.680359	5.44669
	111.484	2.23881	-0.680363	5.44669
	111.421	2.21457	-0.680355	5.44669
	111.409	2.24998	-0.680351	5.44669
	111.426	2.32236	-0.680352	5.44669
	111.437	2.44622	-0.680354	5.44669
	111.436	2.48918	-0.680354	5.44669
	111.431	2.36744	-0.680354	5.44669
	111.43	2.28601	-0.680353	5.44669
	111.431	2.39116	-0.680353	5.44669
	111.432	2.52854	-0.680354	5.44669
	111.432	2.60809	-0.680354	5.44669
	111.432	2.70037	-0.680354	5.44669
	111.409	2.777	-0.680354	5.44669
	111.352	2.7868	-0.680354	5.44669
	111.306	2.71613	-0.680354	5.44669
	111.28	2.57714	-0.680354	5.44669
	111.259	2.52727	-0.680354	5.44669
	111.277	2.65151	-0.680354	5.44669
	111.318	2.78563	-0.680354	5.44669
	111.332	2.80783	-0.680354	5.44669
	111.302	2.77108	-0.680354	5.44669
	111.236	2.74805	-0.680354	5.44669
	111.19	2.7515	-0.680354	5.44669
	111.189	2.76114	-0.680354	5.44669
	111.204	2.76396	-0.680354	5.44669
	111.211	2.76171	-0.680354	5.44669
	111.208	2.75976	-0.680354	5.44669
	111.205	2.75975	-0.680354	5.44669
	111.204	2.76044	-0.688224	5.44669
	111.205	2.76073	-0.708509	5.44669
	111.206	2.76061	-0.716898	5.44669
	111.206	2.76045	-0.697887	5.44669
	111.205	2.76043	-0.676645	5.44669
	111.205	2.76048	-0.672875	5.44669
	111.205	2.7605	-0.678588	5.44669
	111.205	2.7605	-0.68228	5.44669
	111.205	2.76049	-0.681789	5.44669
	111.205	2.76048	-0.68027	5.44669
	111.205	2.76049	-0.679808	5.44669
	111.205	2.76049	-0.680155	5.44669
	111.205	2.76049	-0.688335	5.44669
	111.183	2.76049	-0.708626	5.44669
	111.103	2.76049	-0.724779	5.44669
	111.022	2.76049	-0.726005	5.44669
	111.052	2.80968	-0.713171	5.44669
	111.144	2.93645	-0.690414	5.44669
	111.135	3.03808	-0.674889	5.44669
	111.026	3.04603	-0.674803	5.44669
	110.95	2.96571	-0.680021	5.44669
	110.951	2.82333	-0.682195	5.44669
	110.978	2.77547	-0.681244	5.44669
	110.989	2.90175	-0.680072	5.44669
	110.983	2.98682	-0.679919	5.44669
	110.978	2.93078	-0.680272	5.44669
	110.977	2.91884	-0.680474	5.44669
	110.979	2.94038	-0.680433	5.44669
	110.98	2.9055	-0.680344	5.44669
	110.979	2.92481	-0.680321	5.44669
	110.979	3.00106	-0.680343	5.44669
	110.957	3.03497	-0.680361	5.44669
	110.877	3.02347	-0.68036	5.44669
	110.774	3.00682	-0.680354	5.44669
	110.724	2.95478	-0.680351	5.44669
	110.734	2.83274	-0.680352	5.44669
	110.755	2.73411	-0.680354	5.44669
	110.761	2.77492	-0.680354	5.44669
	110.755	2.98077	-0.680354	5.44669
	110.751	3.2244	-0.680353	5.44669
	110.751	3.3297	-0.680353	5.44669
	110.753	3.29931	-0.680354	5.44669
	110.753	3.25107	-0.680354	5.44669
	110.753	3.24197	-0.680354	5.44669
	110.753	3.25535	-0.680354	5.44669
	110.753	3.2642	-0.680354	5.44669
	110.73	3.26315	-0.680354	5.44669
	110.651	3.25957	-0.680354	5.44669
	110.547	3.25844	-0.680354	5.44669
	110.498	3.25924	-0.680354	5.44669
	110.508	3.25998	-0.688224	5.44669
	110.529	3.26	-0.708509	5.44669
	110.534	3.25975	-0.716898	5.44669
	110.529	3.25963	-0.697887	5.44669
	110.525	3.25968	-0.676645	5.44669
	110.525	3.25974	-0.672875	5.44669
	110.526	3.25974	-0.678588	5.44669
	110.527	3.25973	-0.68228	5.44669
	110.527	3.25972	-0.681789	5.44669
	110.526	3.25972	-0.68027	5.44669
	110.526	3.30891	-0.679808	5.44669
	110.504	3.43569	-0.680155	5.44669
	110.424	3.53731	-0.680464	5.44669
	110.321	3.54527	-0.68047	5.44669
	110.271	3.46495	-0.680363	5.44669
	110.282	3.32256	-0.680316	5.44669
	110.303	3.2747	-0.680334	5.44669
	110.308	3.45018	-0.680359	5.44669
	110.302	3.66202	-0.680363	5.44669
	110.298	3.60922	-0.680355	5.44669
	110.299	3.40088	-0.680351	5.44669
	110.3	3.4132	-0.680352	5.44669
	110.301	3.65279	-0.680354	5.44669
	110.3	3.82335	-0.680354	5.44669
	110.3	3.82144	-0.680354	5.44669
	110.3	3.76189	-0.688224	5.44669
	110.3	3.73792	-0.708509	5.44669
	110.3	3.7491	-0.716898	5.44669
	110.3	3.7623	-0.697887	5.44669
	110.3	3.76387	-0.676645	5.44669
	110.3	3.75983	-0.672875	5.44669
	110.278	3.75758	-0.678588	5.44669
	110.198	3.75807	-0.68228	5.44669
	110.095	3.75908	-0.681789	5.44669
	110.045	3.75932	-0.68027	5.44669
	110.055	3.75907	-0.679808	5.44669
	110.077	3.75888	-0.680155	5.44669
	110.082	3.75888	-0.680464	5.44669
	110.076	3.75896	-0.68047	5.44669
	110.072	3.75899	-0.680363	5.44669
	110.072	3.75897	-0.680316	5.44669
	110.074	3.75895	-0.680334	5.44669
	110.074	3.75895	-0.680359	5.44669
	110.074	3.75896	-0.680363	5.44669
	110.052	3.75896	-0.688226	5.44669
	109.972	3.75896	-0.708507	5.44669
	109.868	3.75896	-0.716897	5.44669
	109.819	3.75896	-0.697887	5.44669
	109.829	3.75896	-0.676646	5.44669
	109.85	3.75896	-0.672875	5.44669
	109.855	3.75896	-0.678588	5.44669
	109.85	3.75896	-0.69015	5.44669
	109.846	3.75896	-0.709945	5.44669
	109.846	3.75896	-0.716815	5.44669
	109.848	3.75896	-0.697342	5.44669
	109.848	3.75896	-0.676447	5.44669
	109.848	3.75896	-0.672986	5.44669
	109.848	3.75896	-0.678705	5.44669
	109.847	3.75896	-0.68229	5.44669
	109.848	3.75896	-0.681752	5.44669
	109.848	3.75896	-0.680251	5.44669
	109.848	3.75896	-0.679814	5.44669
	109.848	3.80815	-0.680164	5.44669
	109.848	3.93492	-0.680466	5.44669
	109.848	4.03655	-0.680468	5.44669
	109.848	4.0445	-0.680362	5.44669
	109.848	3.96418	-0.680316	5.44669
	109.825	3.8218	-0.680335	5.44669
	109.768	3.72475	-0.680359	5.44669
	109.722	3.72426	-0.688233	5.44669
	109.696	3.7569	-0.708511	5.44669
	109.653	3.81967	-0.716896	5.44669
	109.614	3.94049	-0.697885	5.44669
	109.608	4.03479	-0.676646	5.44669
	109.619	4.04179	-0.672876	5.44669
	109.625	3.96367	-0.678588	5.44669
	109.624	3.87174	-0.68228	5.4507
	109.621	3.9504	-0.681789	5.46104
	109.62	4.12856	-0.68027	5.46531
	109.621	4.14386	-0.679808	5.45562
	109.622	4.08198	-0.680155	5.4448
	109.622	4.14821	-0.680464	5.44287
	109.621	4.2626	-0.68047	5.44579
	109.621	4.24801	-0.680363	5.44767
	109.621	4.0967	-0.688187	5.44742
	109.621	4.02194	-0.70849	5.44664
	109.621	4.14017	-0.716904	5.44641
	109.621	4.28062	-0.697896	5.44658
	109.621	4.30762	-0.676647	5.44674
	109.621	4.27062	-0.672873	5.44675
	109.599	4.24578	-0.678586	5.44669
	109.542	4.24857	-0.68228	5.44667
	109.518	4.25858	-0.68179	5.44668
	109.549	4.26177	-0.680271	5.44669
	109.53	4.25956	-0.679808	5.44669
	109.437	4.25749	-0.680155	5.44669
	109.371	4.25742	-0.680464	5.44669
	109.371	4.25812	-0.68047	5.44669
	109.394	4.25844	-0.680363	5.44669
	109.403	4.25833	-0.680316	5.44669
	109.399	4.25816	-0.680334	5.44669
	109.394	4.25814	-0.680359	5.44669
	109.393	4.25818	-0.680363	5.44669
	109.395	4.25821	-0.680355	5.44669
	109.396	4.25821	-0.680351	5.44669
	109.395	4.25819	-0.680352	5.44669
	109.395	4.25819	-0.680354	5.44669
	109.395	4.25819	-0.680354	5.44669
	109.395	4.2582	-0.680354	5.44669
	109.395	4.2582	-0.680353	5.44669
	109.395	4.25819	-0.680353	5.44669
	109.395	4.25819	-0.680354	5.44669
	109.373	4.25819	-0.680354	5.44669
	109.315	4.25819	-0.680354	5.44669
	109.292	4.25819	-0.680354	5.44669
	109.345	4.25819	-0.680354	5.44669
	109.383	4.25819	-0.680354	5.44669
	109.314	4.25819	-0.680354	5.44669
	109.194	4.30739	-0.680354	5.44669
	109.134	4.48335	-0.680354	5.44669
	109.146	4.66256	-0.680354	5.44669
	109.172	4.64536	-0.680354	5.44669
	109.178	4.52057	-0.680354	5.44669
	109.172	4.46587	-0.680354	5.44669
	109.167	4.53516	-0.680354	5.44669
	109.167	4.68958	-0.688224	5.44669
	109.169	4.7956	-0.708509	5.44669
	109.169	4.79557	-0.716898	5.44669
	109.169	4.75953	-0.697887	5.44669
	109.169	4.7447	-0.676645	5.44669
	109.146	4.75135	-0.680746	5.44669
	109.089	4.75941	-0.706743	5.44669
	109.065	4.76042	-0.718825	5.44669
	109.097	4.75798	-0.699323	5.44669
	109.077	4.7566	-0.676562	5.44669
	108.984	4.75689	-0.680201	5.44669
	108.918	4.7575	-0.706544	5.44669
	108.919	4.75765	-0.718935	5.44669
	108.941	4.7575	-0.69944	5.44669
	108.95	4.75738	-0.676572	5.44669
	108.946	4.75739	-0.672292	5.44669
	108.941	4.75743	-0.67837	5.44669
	108.941	4.75745	-0.682396	5.44669
	108.942	4.75744	-0.681915	5.44669
	108.943	4.75743	-0.680282	5.44669
	108.943	4.75743	-0.679768	5.44669
	108.92	4.75743	-0.680134	5.44669
	108.863	4.75743	-0.680469	5.44669
	108.817	4.75743	-0.68048	5.44669
	108.791	4.75743	-0.680365	5.44669
	108.747	4.75743	-0.680313	5.44669
	108.708	4.75743	-0.680333	5.44669
	108.703	4.75743	-0.680359	5.44669
	108.713	4.75743	-0.680363	5.44669
	108.72	4.75743	-0.680356	5.44669
	108.719	4.80662	-0.680351	5.44669
	108.716	4.98259	-0.680352	5.44669
	108.715	5.21098	-0.680354	5.44669
	108.716	5.32056	-0.680354	5.44669
	108.716	5.2482	-0.680354	5.44669
	108.716	5.07468	-0.680353	5.44669
	108.694	5.01122	-0.680353	5.44669
	108.614	5.14207	-0.680354	5.44669
	108.511	5.2838	-0.680354	5.44669
	108.461	5.30685	-0.680354	5.44669
	108.471	5.26774	-0.680354	5.44669
	108.493	5.24342	-0.680354	5.44669
	108.498	5.24718	-0.680354	5.44669
	108.492	5.2574	-0.680354	5.44669
	108.488	5.26035	-0.680354	5.44669
	108.488	5.25795	-0.680354	5.44669
	108.49	5.25589	-0.680354	5.44669
	108.49	5.25589	-0.680354	5.44669
	108.49	5.25662	-0.680354	5.44669
	108.49	5.25692	-0.680354	5.44669
	108.49	5.25679	-0.680354	5.44669
	108.49	5.25663	-0.680354	5.44669
	108.49	5.25661	-0.680354	5.44669
	108.49	5.25666	-0.680354	5.44669
	108.49	5.25668	-0.680354	5.44669
	108.49	5.30587	-0.680354	5.44669
	108.49	5.43263	-0.680354	5.44669
	108.49	5.48506	-0.680354	5.44669
	108.49	5.36625	-0.688224	5.44669
	108.49	5.23349	-0.708509	5.44669
	108.468	5.25912	-0.716898	5.44669
	108.388	5.4216	-0.697887	5.44669
	108.284	5.4971	-0.676645	5.44669
	108.235	5.42441	-0.680746	5.44669
	108.245	5.45813	-0.706743	5.44669
	108.266	5.61088	-0.718825	5.44669
	108.271	5.58237	-0.699323	5.44669
	108.266	5.40499	-0.676562	5.44669
	108.262	5.42161	-0.67233	5.44669
	108.262	5.6028	-0.678389	5.44669
	108.241	5.6412	-0.68239	5.44669
	108.184	5.58788	-0.681906	5.44669
	108.138	5.64948	-0.68028	5.44669
	108.112	5.75889	-0.679771	5.44669
	108.068	5.74386	-0.680136	5.44669
	108.029	5.54494	-0.680469	5.44669
	108.024	5.34423	-0.680479	5.44669
	108.035	5.40981	-0.680365	5.44669
	108.041	5.66869	-0.680314	5.44669
	108.04	5.82836	-0.680333	5.44669
	108.037	5.81503	-0.680359	5.44268
	108.036	5.75456	-0.680363	5.43234
	108.037	5.73427	-0.680356	5.42806
	108.038	5.74731	-0.680351	5.43775
	108.037	5.75999	-0.680352	5.44858
	108.037	5.76067	-0.688224	5.4505
	108.037	5.75645	-0.70851	5.44759
	108.037	5.75444	-0.724769	5.44571
	108.037	5.75509	-0.726042	5.44595
	108.037	5.75609	-0.71319	5.44673
	108.015	5.75627	-0.690408	5.44696
	107.935	5.75599	-0.67488	5.44679
	107.832	5.75581	-0.682672	5.44663
	107.782	5.75583	-0.708179	5.44663
	107.793	5.75591	-0.718742	5.44668
	107.814	5.75593	-0.698778	5.44671
	107.819	5.75591	-0.676364	5.4467
	107.813	5.7559	-0.680311	5.44668
	107.809	5.7559	-0.706661	5.44668
	107.809	5.7559	-0.726816	5.44669
	107.811	5.7559	-0.727558	5.44669
	107.812	5.7559	-0.713098	5.44669
	107.811	5.7559	-0.689831	5.44669
	107.811	5.7559	-0.674671	5.44669
	107.811	5.7559	-0.674919	5.44669
	107.811	5.7559	-0.680147	5.44669
	107.811	5.7559	-0.682207	5.44669
	107.811	5.80509	-0.681204	5.44669
	107.811	5.93187	-0.680051	5.44669
	107.811	5.9843	-0.679925	5.44669
	107.789	5.86548	-0.680281	5.44669
	107.731	5.73273	-0.680476	5.44669
	107.685	5.70916	-0.68043	5.44669
	107.659	5.74487	-0.680342	5.44669
	107.616	5.76794	-0.680321	5.44669
	107.599	5.76487	-0.688215	5.44669
	107.651	5.75538	-0.708516	5.44669
	107.686	5.7525	-0.716905	5.44669
	107.638	5.75466	-0.705758	5.44669
	107.577	5.75659	-0.704799	5.44669
	107.563	5.75663	-0.709419	5.44669
	107.579	5.75596	-0.696122	5.44669
	107.59	5.80486	-0.678572	5.44669
	107.589	5.98094	-0.674311	5.44669
	107.585	6.1603	-0.678504	5.44669
	107.583	6.14313	-0.681735	5.44669
	107.584	6.06747	-0.68159	5.44669
	107.585	6.13953	-0.680381	5.44669
	107.585	6.26125	-0.679925	5.44669
	107.585	6.24768	-0.680164	5.44669
	107.585	6.04498	-0.680427	5.44669
	107.585	5.84218	-0.680451	5.44669
	107.585	5.90822	-0.680369	5.44669
	107.585	6.16804	-0.680325	5.44669
	107.585	6.32794	-0.680336	5.44669
	107.585	6.31437	-0.680356	5.44669
	107.585	6.25372	-0.680361	5.44669
	107.585	6.23344	-0.680356	5.44669
	107.585	6.24654	-0.680352	5.44669
	107.585	6.25925	-0.680352	5.44669
	107.585	6.25992	-0.680354	5.44669
	107.585	6.25568	-0.688225	5.44669
	107.585	6.25367	-0.708509	5.44669
	107.585	6.25433	-0.716898	5.44669
	107.585	6.25532	-0.697887	5.44669
	107.585	6.2555	-0.676645	5.44669
	107.585	6.25523	-0.672875	5.44669
	107.562	6.25504	-0.678588	5.44669
	107.483	6.25507	-0.68228	5.44669
	107.379	6.25514	-0.681789	5.44669
	107.329	6.25516	-0.68027	5.44669
	107.34	6.25515	-0.679808	5.44669
	107.361	6.25513	-0.680155	5.44669
	107.366	6.25513	-0.680464	5.44669
	107.361	6.25514	-0.68047	5.44669
	107.357	6.25514	-0.680363	5.44669
	107.357	6.25514	-0.680316	5.44669
	107.358	6.25514	-0.680334	5.44669
	107.359	6.25514	-0.680359	5.44669
	107.359	6.25514	-0.680363	5.44669
	107.336	6.25514	-0.680355	5.44669
	107.279	6.30433	-0.680351	5.44669
	107.233	6.48029	-0.680352	5.44669
	107.229	6.70869	-0.680354	5.44669
	107.265	6.81827	-0.680354	5.44669
	107.308	6.7951	-0.680354	5.44669
	107.272	6.69917	-0.680353	5.44669
	107.169	6.51217	-0.680353	5.44669
	107.104	6.345	-0.680354	5.44669
	107.108	6.42036	-0.680354	5.44669
	107.132	6.67141	-0.680354	5.44669
	107.141	6.82432	-0.680354	5.44669
	107.136	6.81094	-0.680354	5.44669
	107.131	6.75285	-0.688224	5.44669
	107.13	6.73358	-0.708509	5.44669
	107.11	6.7462	-0.716898	5.44669
	107.053	6.75834	-0.697887	5.44669
	107.007	6.75894	-0.676645	5.44669
	106.98	6.75488	-0.672875	5.44669
	106.937	6.75296	-0.678588	5.44669
	106.898	6.7536	-0.68228	5.44669
	106.892	6.75455	-0.681789	5.44669
	106.903	6.75472	-0.68027	5.44669
	106.909	6.75446	-0.679808	5.44669
	106.908	6.75429	-0.688025	5.44669
	106.906	6.75431	-0.70862	5.44669
	106.905	6.75438	-0.717015	5.44669
	106.906	6.7544	-0.697897	5.44669
	106.906	6.75438	-0.676608	5.44669
	106.906	6.75437	-0.672856	5.44669
	106.906	6.80356	-0.678593	5.44669
	106.906	6.93034	-0.682289	5.44669
	106.906	6.98277	-0.681791	5.44669
	106.906	6.86395	-0.680268	5.44669
	106.884	6.7312	-0.679807	5.44669
	106.826	6.75683	-0.680155	5.44669
	106.802	6.9193	-0.680465	5.44669
	106.856	7.044	-0.680471	5.44669
	106.916	7.04889	-0.680363	5.44669
	106.905	7.00827	-0.680316	5.44669
	106.809	6.98977	-0.688205	5.44669
	106.695	6.99651	-0.708514	5.44669
	106.647	7.00591	-0.716907	5.44669
	106.661	7.00746	-0.697889	5.44669
	106.684	7.05395	-0.676643	5.44669
	106.71	7.17905	-0.680744	5.44669
	106.784	7.23174	-0.706743	5.44669
	106.861	7.06443	-0.718825	5.44669
	106.831	6.8543	-0.707194	5.44669
	106.719	6.90491	-0.704718	5.44669
	106.648	7.11172	-0.708875	5.44669
	106.654	7.14873	-0.695922	5.44669
	106.68	7.08572	-0.678682	5.44669
	106.689	7.14375	-0.674428	5.44669
	106.683	7.25511	-0.678514	5.44669
	106.678	7.29136	-0.681697	5.44669
	106.677	7.21939	-0.689442	5.44669
	106.679	7.07045	-0.708542	5.44669
	106.68	7.01687	-0.716479	5.44669
	106.68	7.14309	-0.6977	5.44669
	106.679	7.27936	-0.676716	5.44669
	106.679	7.30176	-0.672971	5.44669
	106.68	7.26432	-0.678603	5.44669
	106.68	7.24094	-0.682252	5.44669
	106.68	7.24449	-0.681772	5.44669
	106.68	7.25429	-0.680273	5.44669
	106.68	7.25714	-0.679816	5.44669
	106.657	7.25485	-0.680157	5.44669
	106.577	7.25287	-0.688333	5.44669
	106.474	7.25286	-0.708625	5.44669
	106.447	7.25356	-0.716908	5.44669
	106.515	7.25385	-0.69785	5.44669
	106.56	7.25373	-0.676626	5.44669
	106.511	7.25357	-0.680751	5.44669
	106.445	7.25355	-0.706752	5.44669
	106.43	7.2536	-0.718827	5.44669
	106.447	7.25363	-0.69932	5.44669
	106.459	7.25362	-0.676561	5.44669
	106.458	7.25361	-0.67233	5.44669
	106.453	7.25361	-0.67839	5.44669
	106.452	7.25361	-0.682391	5.44669
	106.453	7.25361	-0.681906	5.44669
	106.454	7.25361	-0.68028	5.44669
	106.431	7.25361	-0.679771	5.44669
	106.351	7.25361	-0.680136	5.44669
	106.248	7.25361	-0.680469	5.44669
	106.22	7.25361	-0.680479	5.44669
	106.288	7.25361	-0.680365	5.44669
	106.356	7.25361	-0.680314	5.44669
	106.364	7.25361	-0.680333	5.44669
	106.322	7.25361	-0.68823	5.44669
	106.254	7.25361	-0.716389	5.44669
	106.21	7.25361	-0.745056	5.44669
	106.211	7.25361	-0.7423	5.44669
	106.227	7.25361	-0.722332	5.44669
	106.232	7.25361	-0.705712	5.44669
	106.229	7.25361	-0.688643	5.44669
	106.226	7.25361	-0.676806	5.44669
	106.226	7.25361	-0.676237	5.44669
	106.227	7.25361	-0.67994	5.44669
	106.227	7.25361	-0.681652	5.44669
	106.227	7.25361	-0.681045	5.44669
	106.227	7.25361	-0.680182	5.44669
	106.205	7.3028	-0.680036	5.44669
	106.147	7.47877	-0.680281	5.44669
	106.123	7.65797	-0.680436	5.44669
	106.177	7.59159	-0.680414	5.44669
	106.237	7.34002	-0.680349	5.44669
	106.248	7.1837	-0.68033	5.44669
	106.232	7.24503	-0.680345	5.44669
	106.222	7.43058	-0.680358	5.44669
	106.223	7.50302	-0.680358	5.44669
	106.205	7.42083	-0.680354	5.44669
	106.126	7.45167	-0.680352	5.44669
	106.022	7.60659	-0.680353	5.44669
	105.971	7.62919	-0.680354	5.44669
	105.982	7.57863	-0.680354	5.44669
	106.003	7.64701	-0.680354	5.44669
	106.009	7.75828	-0.680353	5.44669
	106.003	7.79081	-0.680353	5.44669
	105.999	7.76651	-0.680354	5.44669
	105.999	7.69584	-0.680354	5.44669
	106.001	7.56874	-0.680354	5.44669
	106.001	7.52382	-0.680354	5.44669
	106.001	7.6459	-0.680354	5.44669
	106.001	7.77735	-0.680354	5.44669
	106.001	7.79921	-0.680354	5.44669
	106.001	7.76325	-0.680354	5.44669
	106.001	7.74068	-0.680354	5.44669
	106.001	7.74404	-0.680354	5.44669
	106.001	7.75348	-0.680354	5.44669
	106.001	7.75624	-0.680354	5.44669
	106.001	7.75404	-0.680354	5.44669
	106.001	7.75214	-0.680354	5.44669
	106.001	7.75213	-0.680354	5.44669
	105.978	7.7528	-0.680354	5.44669
	105.899	7.75308	-0.680354	5.44669
	105.795	7.75296	-0.680354	5.44669
	105.745	7.75281	-0.680354	5.44669
	105.756	7.75279	-0.680354	5.44669
	105.777	7.75284	-0.680354	5.44669
	105.804	7.75286	-0.680354	5.44669
	105.856	7.75286	-0.680354	5.44669
	105.876	7.75284	-0.680354	5.44669
	105.822	7.75284	-0.680354	5.44669
	105.764	7.75284	-0.680354	5.44669
	105.754	7.75285	-0.680354	5.44669
	105.77	7.75285	-0.680354	5.44669
	105.78	7.75285	-0.680354	5.44669
	105.778	7.75285	-0.680354	5.44669
	105.774	7.75285	-0.680354	5.44669
	105.773	7.75285	-0.680354	5.44669
	105.774	7.75285	-0.680354	5.44669
	105.775	7.75285	-0.688224	5.44669
	105.775	7.75285	-0.71638	5.44669
	105.774	7.75285	-0.745054	5.44669
	105.774	7.75285	-0.734432	5.44669
	105.774	7.75285	-0.70205	5.44669
	105.774	7.75285	-0.697322	5.44669
	105.752	7.75285	-0.707654	5.44669
	105.695	7.75285	-0.698047	5.44669
	105.671	7.75285	-0.680007	5.44669
	105.702	7.75285	-0.674228	5.44669
	105.683	7.75285	-0.677959	5.44669
	105.59	7.75285	-0.681536	5.44669
	105.524	7.75285	-0.689572	5.44669
	105.524	7.75285	-0.716524	5.44669
	105.547	7.75285	-0.752506	5.44669
	105.556	7.75285	-0.762361	5.44669
	105.552	7.75285	-0.730778	5.44669
	105.547	7.75285	-0.686803	5.44669
	105.546	7.75285	-0.667425	5.44669
	105.548	7.75285	-0.673009	5.44669
	105.549	7.75285	-0.68193	5.44669
	105.548	7.75285	-0.683634	5.44669
	105.548	7.75285	-0.681168	5.44669
	105.548	7.75285	-0.6874	5.44669
	105.548	7.75285	-0.707874	5.44669
	105.548	7.80204	-0.716926	5.44669
	105.548	7.92881	-0.698124	5.44669
	105.526	7.98124	-0.676735	5.44669
	105.468	7.91162	-0.672828	5.44669
	105.422	7.95483	-0.678536	5.44669
	105.419	8.11047	-0.682275	5.44669
	105.433	8.12898	-0.681805	5.44669
	105.44	8.02726	-0.680279	5.44669
	105.438	7.9203	-0.679806	5.44669
	105.412	7.80413	-0.680151	5.44669
	105.354	7.77646	-0.688334	5.44669
	105.309	7.90184	-0.708627	5.44669
	105.306	8.02854	-0.72478	5.44669
	105.32	8.04724	-0.726005	5.44669
	105.327	8.01164	-0.713171	5.44669
	105.325	8.03954	-0.698284	5.44669
	105.321	8.17008	-0.703044	5.44669
	105.321	8.28086	-0.711348	5.44669
	105.321	8.29132	-0.697554	5.44669
	105.322	8.25797	-0.678487	5.44669
	105.322	8.24056	-0.673766	5.44669
	105.322	8.24515	-0.678307	5.44669
	105.299	8.25328	-0.681845	5.44669
	105.22	8.25505	-0.681707	5.44669
	105.116	8.2529	-0.68039	5.44669
	105.089	8.25137	-0.679888	5.44669
	105.157	8.25149	-0.680145	5.44669
	105.202	8.25209	-0.680432	5.44669
	105.153	8.25229	-0.68046	5.44669
	105.087	8.25217	-0.68037	5.44669
	105.073	8.25204	-0.680323	5.44669
	105.089	8.25203	-0.688205	5.44669
	105.101	8.25208	-0.716383	5.44669
	105.1	8.2521	-0.745062	5.44669
	105.096	8.25209	-0.734434	5.44669
	105.094	8.25208	-0.694177	5.44669
	105.095	8.30127	-0.669165	5.44669
	105.096	8.42805	-0.671109	5.44669
	105.096	8.48048	-0.680515	5.44669
	105.096	8.36166	-0.683716	5.44669
	105.095	8.22891	-0.689577	5.44669
	105.073	8.25453	-0.707881	5.44669
	104.993	8.4662	-0.716155	5.44669
	104.912	8.66848	-0.705669	5.44669
	104.92	8.59903	-0.705028	5.44669
	104.954	8.33797	-0.709547	5.44669
	104.922	8.17876	-0.696093	5.44669
	104.866	8.19307	-0.678515	5.44669
	104.85	8.25378	-0.674297	5.44669
	104.862	8.32301	-0.678519	5.44669
	104.873	8.43656	-0.681746	5.44669
	104.873	8.47632	-0.68159	5.44669
	104.87	8.40608	-0.680377	5.44669
	104.868	8.45355	-0.679924	5.44669
	104.869	8.66038	-0.680165	5.44669
	104.869	8.75579	-0.680427	5.44669
	104.87	8.62792	-0.680451	5.44669
	104.869	8.47632	-0.680368	5.44669
	104.869	8.44812	-0.680325	5.44669
	104.869	8.48858	-0.680336	5.44669
	104.869	8.5153	-0.680356	5.44669
	104.869	8.56126	-0.680361	5.44669
	104.869	8.67718	-0.680356	5.44669
	104.869	8.7754	-0.680352	5.44669
	104.847	8.78579	-0.680352	5.44669
	104.789	8.75689	-0.680354	5.44669
	104.766	8.74135	-0.688225	5.44669
	104.82	8.74516	-0.708509	5.44669
	104.857	8.75228	-0.716898	5.44669
	104.788	8.75391	-0.697887	5.44669
	104.669	8.75206	-0.676645	5.44669
	104.609	8.75071	-0.672875	5.44669
	104.62	8.7508	-0.678588	5.44669
	104.646	8.75132	-0.68228	5.44669
	104.652	8.7515	-0.681789	5.44669
	104.646	8.7514	-0.68027	5.44669
	104.641	8.75128	-0.679808	5.44669
	104.641	8.75128	-0.680155	5.44669
	104.643	8.75131	-0.680464	5.44669
	104.644	8.75133	-0.68047	5.44669
	104.643	8.75133	-0.680363	5.44669
	104.643	8.75132	-0.680316	5.44669
	104.643	8.75131	-0.680334	5.44669
	104.643	8.80051	-0.680359	5.44669
	104.643	8.92728	-0.680363	5.44669
	104.621	8.97972	-0.680355	5.44669
	104.541	8.8609	-0.688222	5.44669
	104.437	8.72814	-0.708507	5.44669
	104.388	8.70458	-0.716899	5.44669
	104.42	8.74028	-0.697888	5.44669
	104.499	8.81255	-0.684516	5.44669
	104.528	8.93626	-0.70103	5.44669
	104.469	8.9792	-0.715133	5.44669
	104.404	8.90668	-0.699813	5.44669
	104.394	8.95206	-0.678081	5.44669
	104.412	9.10963	-0.672792	5.44669
	104.423	9.12818	-0.678043	5.44669
	104.421	9.07498	-0.689952	5.44669
	104.416	9.1437	-0.710055	5.44669
	104.415	9.25604	-0.716932	5.44669
	104.416	9.28891	-0.697352	5.44669
	104.417	9.26436	-0.676409	5.44669
	104.417	9.24266	-0.672966	5.44669
	104.417	9.24233	-0.67871	5.44669
	104.417	9.24991	-0.682299	5.44669
	104.417	9.20402	-0.681754	5.44669
	104.417	9.07593	-0.680249	5.44669
	104.417	9.02177	-0.679812	5.44669
	104.417	9.14034	-0.680164	5.44669
	104.394	9.2736	-0.680467	5.44669
	104.315	9.29747	-0.680468	5.44669
	104.233	9.26171	-0.688232	5.44669
	104.241	9.2385	-0.708472	5.44669
	104.275	9.24154	-0.71688	5.44669
	104.243	9.25106	-0.705763	5.44669
	104.188	9.25397	-0.70481	5.44669
	104.171	9.25181	-0.709422	5.44669
	104.184	9.24986	-0.696119	5.44669
	104.194	9.24982	-0.67857	5.44669
	104.194	9.25049	-0.674311	5.44669
	104.191	9.25079	-0.678505	5.44669
	104.189	9.25067	-0.681735	5.44669
	104.19	9.25052	-0.68159	5.44669
	104.191	9.2505	-0.680381	5.44669
	104.191	9.25054	-0.679925	5.44669
	104.19	9.25057	-0.680164	5.44669
	104.19	9.25056	-0.680427	5.44669
	104.19	9.25055	-0.680451	5.44669
	104.19	9.25055	-0.688239	5.44669
	104.19	9.25055	-0.708481	5.44669
	104.19	9.25056	-0.716881	5.44669
	104.19	9.25056	-0.69789	5.44669
	104.19	9.25055	-0.676653	5.44669
	104.19	9.25055	-0.672877	5.44669
	104.168	9.25055	-0.678586	5.44669
	104.111	9.25055	-0.682278	5.44669
	104.065	9.25055	-0.681789	5.44669
	104.061	9.25055	-0.688142	5.44669
	104.075	9.25055	-0.707964	5.44669
	104.06	9.25055	-0.7167	5.44669
	104	9.25055	-0.697997	5.44669
	103.951	9.29974	-0.676762	5.44669
	103.947	9.42652	-0.672885	5.44669
	103.962	9.47895	-0.67855	5.44669
	103.969	9.36013	-0.682261	5.44669
	103.967	9.22738	-0.681795	5.44669
	103.963	9.20382	-0.68815	5.44669
	103.963	9.23952	-0.707966	5.44669
	103.964	9.26259	-0.716697	5.44669
	103.964	9.25953	-0.705866	5.44669
	103.964	9.25004	-0.704918	5.44669
	103.964	9.24715	-0.70943	5.44669
	103.964	9.24931	-0.696084	5.44669
	103.964	9.25125	-0.678552	5.44669
	103.964	9.25128	-0.674316	5.44669
	103.964	9.25061	-0.678514	5.44669
	103.942	9.25032	-0.681737	5.44669
	103.884	9.25043	-0.681588	5.44669
	103.861	9.29978	-0.680379	5.44669
	103.914	9.42658	-0.679925	5.44669
	103.975	9.52815	-0.680165	5.44669
	103.985	9.58527	-0.680427	5.44669
	103.969	9.63173	-0.680451	5.44669
	103.959	9.54179	-0.680368	5.44669
	103.938	9.32593	-0.680325	5.44669
	103.862	9.24187	-0.680336	5.44669
	103.76	9.37772	-0.680356	5.44669
	103.709	9.47944	-0.680361	5.44669
	103.741	9.42693	-0.680356	5.44669
	103.82	9.45975	-0.680352	5.44669
	103.849	9.65413	-0.680352	5.44669
	103.79	9.79873	-0.680354	5.44669
	103.726	9.80206	-0.680354	5.44669
	103.737	9.75393	-0.680354	5.44669
	103.812	9.6837	-0.680353	5.44669
	103.847	9.56527	-0.680353	5.44669
	103.792	9.52381	-0.680353	5.44669
	103.727	9.64427	-0.688224	5.44669
	103.715	9.7738	-0.708509	5.44669
	103.732	9.79544	-0.716898	5.44669
	103.744	9.76007	-0.697887	5.44669
	103.742	9.73782	-0.676645	5.44669
	103.738	9.74112	-0.672875	5.44669
	103.736	9.75041	-0.678588	5.44669
	103.737	9.75313	-0.68228	5.44669
	103.738	9.75097	-0.681789	5.44669
	103.716	9.7491	-0.68027	5.44669
	103.636	9.74908	-0.679808	5.44669
	103.532	9.74974	-0.680155	5.44669
	103.482	9.75002	-0.680464	5.44669
	103.493	9.74991	-0.68047	5.44669
	103.514	9.74976	-0.680363	5.44669
	103.519	9.74973	-0.680316	5.44669
	103.514	9.74978	-0.680334	5.44669
	103.51	9.74981	-0.680359	5.44669
	103.51	9.7498	-0.680363	5.44669
	103.511	9.74979	-0.688226	5.44669
	103.512	9.74979	-0.708507	5.44669
	103.512	9.74979	-0.716897	5.44669
	103.511	9.74979	-0.697887	5.44669
	103.489	9.74979	-0.676646	5.44669
	103.432	9.74979	-0.672875	5.44669
	103.408	9.74979	-0.678588	5.44669
	103.462	9.74979	-0.68228	5.44669
	103.522	9.74979	-0.681789	5.44669
	103.51	9.74979	-0.688141	5.44669
	103.437	9.74979	-0.715835	5.44669
	103.402	9.74979	-0.744855	5.44669
	103.435	9.74979	-0.734542	5.44669
	103.442	9.74979	-0.694296	5.44669
	103.431	9.74979	-0.669177	5.44669
	103.445	9.74979	-0.671072	5.44669
	103.414	9.74979	-0.680495	5.44669
	103.323	9.74979	-0.683721	5.44669
	103.261	9.74979	-0.681715	5.44669
	103.263	9.74979	-0.679727	5.44669
	103.284	9.74979	-0.679607	5.44669
	103.293	9.79898	-0.680264	5.44669
	103.289	9.92576	-0.680581	5.44669
	103.284	10.0274	-0.680481	5.44669
	103.283	10.0353	-0.680326	5.44669
	103.285	10.0042	-0.680297	5.44669
	103.286	10.0378	-0.68034	5.44669
	103.285	10.1691	-0.680368	5.44669
	103.285	10.229	-0.680364	5.44669
	103.285	10.1117	-0.680353	5.44669
	103.285	9.97694	-0.680349	5.44669
	103.285	9.90281	-0.680352	5.44669
	103.285	9.81187	-0.680354	5.44669
	103.285	9.78307	-0.680354	5.44669
	103.285	9.94819	-0.680354	5.44669
	103.285	10.1489	-0.680353	5.44669
	103.285	10.1443	-0.680353	5.44669
	103.285	10.0663	-0.688224	5.44669
	103.263	10.0837	-0.708509	5.44669
	103.205	10.0772	-0.716898	5.44669
	103.182	10.0617	-0.697887	5.44669
	103.236	10.1549	-0.676645	5.44669
	103.296	10.264	-0.672875	5.44669
	103.306	10.2868	-0.678588	5.44669
	103.268	10.21	-0.68228	5.44669
	103.178	10.0147	-0.681789	5.44669
	103.098	9.83717	-0.68027	5.44669
	103.11	9.91118	-0.679808	5.44669
	103.145	10.1653	-0.680155	5.44669
	103.112	10.32	-0.680464	5.44669
	103.056	10.3063	-0.68047	5.44669
	103.04	10.2474	-0.680363	5.44669
	103.052	10.2279	-0.680316	5.44669
	103.063	10.2408	-0.688205	5.44669
	103.063	10.2039	-0.708514	5.44669
	103.059	10.0777	-0.716907	5.44669
	103.058	10.0211	-0.697889	5.44669
	103.058	10.138	-0.676643	5.44669
	103.059	10.2714	-0.672873	5.44669
	103.059	10.2468	-0.678588	5.44669
	103.059	10.0845	-0.68228	5.44669
	103.059	10.0087	-0.681789	5.44669
	103.059	10.1304	-0.68027	5.44669
	103.059	10.2727	-0.679808	5.44669
	103.059	10.2992	-0.680155	5.44669
	103.059	10.2613	-0.680464	5.44669
	103.059	10.2363	-0.68047	5.44669
	103.059	10.2393	-0.680363	5.44669
	103.059	10.2495	-0.680316	5.44669
	103.059	10.2527	-0.680334	5.44669
	103.059	10.2504	-0.680359	5.44669
	103.059	10.2483	-0.680363	5.44669
	103.059	10.2482	-0.680355	5.44669
	103.059	10.2981	-0.680351	5.44669
	103.059	10.4252	-0.680352	5.44669
	103.059	10.5267	-0.680354	5.44669
	103.059	10.5345	-0.680354	5.44669
	103.037	10.4542	-0.680354	5.44669
	102.957	10.3119	-0.680353	5.44669
	102.853	10.2148	-0.680353	5.44669
	102.804	10.2143	-0.680354	5.44669
	102.814	10.2962	-0.680354	5.44669
	102.835	10.4857	-0.680354	5.44669
	102.84	10.7081	-0.680354	5.44669
	102.835	10.8104	-0.680354	5.44669
	102.831	10.7371	-0.680354	5.44669
	102.831	10.5658	-0.680354	5.44669
	102.833	10.5036	-0.680354	5.44669
	102.833	10.6342	-0.680354	5.44669
	102.833	10.7753	-0.680354	5.44669
	102.832	10.7982	-0.688224	5.44669
	102.832	10.7101	-0.708509	5.44669
	102.833	10.5099	-0.716898	5.44669
	102.833	10.3345	-0.697887	5.44669
	102.833	10.411	-0.676645	5.44669
	102.833	10.6163	-0.672875	5.44669
	102.833	10.6435	-0.678588	5.44669
	102.833	10.5769	-0.68228	5.44669
	102.833	10.6369	-0.681789	5.44669
	102.833	10.7504	-0.68027	5.44669
	102.833	10.7868	-0.679808	5.44669
	102.81	10.7633	-0.680155	5.44669
	102.753	10.7408	-0.680464	5.44669
	102.707	10.7398	-0.68047	5.44669
	102.681	10.7473	-0.680363	5.44669
	102.638	10.7509	-0.680316	5.44669
	102.621	10.7497	-0.680334	5.44669
	102.673	10.7479	-0.680359	5.44669
	102.707	10.7476	-0.680363	5.44669
	102.682	10.7481	-0.680355	5.44669
	102.678	10.7484	-0.680351	5.44669
	102.688	10.7484	-0.680352	5.44669
	102.65	10.7483	-0.688224	5.44669
	102.601	10.7482	-0.70851	5.44669
	102.589	10.7482	-0.716899	5.44669
	102.601	10.7483	-0.697887	5.44669
	102.61	10.7483	-0.676645	5.44669
	102.61	10.7483	-0.672875	5.44669
	102.606	10.7483	-0.678588	5.44669
	102.605	10.7483	-0.68228	5.44669
	102.606	10.7483	-0.681789	5.44669
	102.607	10.7483	-0.68027	5.44669
	102.607	10.7483	-0.679808	5.44669
	102.606	10.7483	-0.680155	5.44669
	102.606	10.7483	-0.680464	5.44669
	102.606	10.7483	-0.68047	5.44669
	102.606	10.7483	-0.680363	5.44669
	102.606	10.7483	-0.680316	5.44669
	102.606	10.7483	-0.680334	5.44669
	102.606	10.7483	-0.680359	5.44669
	102.606	10.7483	-0.680363	5.44669
	102.606	10.7483	-0.680355	5.44669
	102.584	10.7483	-0.680351	5.44669
	102.527	10.7483	-0.680352	5.44669
	102.503	10.7483	-0.680354	5.44669
	102.557	10.7483	-0.680354	5.44669
	102.617	10.7483	-0.680354	5.44669
	102.627	10.7483	-0.680353	5.44669
	102.611	10.7483	-0.680353	5.44669
	102.601	10.7483	-0.680354	5.44669
	102.602	10.7483	-0.680354	5.44669
	102.607	10.7483	-0.680354	5.44669
	102.608	10.7483	-0.680354	5.44669
	102.607	10.7483	-0.680354	5.44669
	102.606	10.7483	-0.680354	5.44669
	102.606	10.7483	-0.680354	5.44669
	102.606	10.7483	-0.688224	5.44669
	102.606	10.7483	-0.708509	5.44669
	102.606	10.7483	-0.716898	5.44669
	102.584	10.7483	-0.697887	5.44669
	102.504	10.7483	-0.676645	5.44669
	102.423	10.7483	-0.672875	5.44669
	102.453	10.7483	-0.678588	5.44669
	102.545	10.7483	-0.68228	5.44669
	102.558	10.7483	-0.681789	5.44669
	102.529	10.7483	-0.68027	5.44669
	102.534	10.7483	-0.679808	5.44669
	102.528	10.7483	-0.680155	5.44669
	102.52	10.7483	-0.680464	5.44669
	102.563	10.7483	-0.68047	5.44669
	102.613	10.7483	-0.680363	5.44669
	102.624	10.7483	-0.680316	5.44669
	102.611	10.7483	-0.680334	5.44669
	102.602	10.7483	-0.680359	5.44669
	102.603	10.7483	-0.688233	5.44669
	102.584	10.7483	-0.708511	5.44669
	102.528	10.7483	-0.716896	5.44669
	102.503	10.7483	-0.697885	5.44669
	102.556	10.7483	-0.676646	5.44669
	102.617	10.7483	-0.672876	5.44669
	102.627	10.7483	-0.678588	5.44669
	102.611	10.7483	-0.68228	5.44669
	102.601	10.7483	-0.681789	5.44669
	102.602	10.7483	-0.68027	5.44669
	102.607	10.7483	-0.679808	5.44669
	102.608	10.7483	-0.680155	5.44669
	102.607	10.7483	-0.680464	5.44669
	102.606	10.7483	-0.68047	5.44669
	102.606	10.7483	-0.680363	5.44669
	102.606	10.7483	-0.680316	5.44669
	102.606	10.7483	-0.680334	5.44669
	102.606	10.7483	-0.680359	5.44669
	102.606	10.7483	-0.680363	5.44669
	102.606	10.7483	-0.680355	5.44669
	102.606	10.7483	-0.680351	5.44669
	102.606	10.7483	-0.680352	5.44669
	102.584	10.7483	-0.680354	5.44669
	102.527	10.7483	-0.680354	5.44669
	102.503	10.7483	-0.680354	5.44669
	102.557	10.7483	-0.680353	5.44669
	102.617	10.7483	-0.680353	5.44669
	102.627	10.7483	-0.680354	5.44669
	102.611	10.7483	-0.680354	5.44669
	102.579	10.7483	-0.680354	5.44669
	102.522	10.7483	-0.680354	5.44669
	102.503	10.7483	-0.680354	5.44669
	102.558	10.7483	-0.680354	5.44669
	102.595	10.7483	-0.680354	5.44669
	102.547	10.7483	-0.680354	5.44669
	102.507	10.7483	-0.680354	5.44669
	102.551	10.7483	-0.680354	5.44669
	102.613	10.7483	-0.680354	5.44669
	102.628	10.7483	-0.680354	5.44669
	102.613	10.7483	-0.680354	5.44669
	102.601	10.7483	-0.680354	5.44669
	102.602	10.7483	-0.680354	5.44669
	102.606	10.7975	-0.680354	5.44669
	102.608	10.9242	-0.680354	5.44669
	102.607	10.9767	-0.688224	5.44669
	102.606	10.8578	-0.708509	5.44669
	102.606	10.7251	-0.716898	5.44669
	102.606	10.7015	-0.697887	5.44669
	102.606	10.7372	-0.676645	5.44669
	102.606	10.7603	-0.672875	5.44669
	102.606	10.7572	-0.678588	5.44669
	102.606	10.7477	-0.68228	5.44669
	102.606	10.7449	-0.681789	5.44669
	102.606	10.747	-0.68027	5.44669
	102.606	10.749	-0.679808	5.44669
	102.606	10.749	-0.680155	5.44669
	102.606	10.7483	-0.680464	5.44669
	102.606	10.748	-0.68047	5.44669
	102.606	10.7481	-0.680363	5.44669
	102.606	10.7483	-0.680316	5.44669
	102.629	10.7483	-0.680334	5.44669
	102.708	10.7483	-0.680359	5.44669
	102.79	10.7482	-0.680363	5.44669
	102.782	10.7483	-0.680355	5.44669
	102.725	10.7483	-0.680351	5.44669
	102.678	10.7483	-0.680352	5.44669
	102.63	10.6991	-0.680354	5.44669
	102.596	10.5723	-0.680354	5.44669
	102.617	10.5199	-0.680354	5.44669
	102.707	10.5895	-0.680353	5.44669
	102.816	10.5955	-0.680353	5.44669
	102.864	10.5666	-0.680354	5.44669
	102.851	10.6497	-0.680354	5.44669
	102.829	10.7594	-0.680354	5.44669
	102.825	10.7368	-0.688224	5.44669
	102.831	10.5839	-0.708509	5.44669
	102.835	10.462	-0.716898	5.44669
	102.834	10.455	-0.697887	5.44669
	102.833	10.4937	-0.676645	5.44669
	102.832	10.4629	-0.672875	5.44669
	102.832	10.3301	-0.678588	5.44669
	102.855	10.2194	-0.68228	5.44669
	102.912	10.2098	-0.681789	5.44669
	102.958	10.2434	-0.68027	5.44669
	102.984	10.2607	-0.687679	5.44669
	103.005	10.2559	-0.70831	5.44669
	102.965	10.297	-0.72488	5.44669
	102.889	10.4712	-0.726159	5.44669
	102.908	10.6526	-0.7132	5.44669
	103.016	10.5877	-0.690371	5.44669
	103.088	10.336	-0.674861	5.44669
	103.085	10.1791	-0.674807	5.44669
	103.059	10.191	-0.680032	5.44669
	103.05	10.2499	-0.682199	5.44669
	103.055	10.2701	-0.681242	5.44669
	103.06	10.2575	-0.68007	5.44669
	103.061	10.2451	-0.679919	5.44669
	103.059	10.2444	-0.680272	5.44669
	103.058	10.2485	-0.680474	5.4507
	103.059	10.2505	-0.680433	5.46104
	103.059	10.2498	-0.680344	5.46531
	103.059	10.2489	-0.680321	5.45562
	103.059	10.2487	-0.680343	5.4448
	103.059	10.2489	-0.680361	5.44287
	103.059	10.2491	-0.68036	5.44579
	103.081	10.2491	-0.680354	5.44767
	103.139	10.249	-0.680351	5.44742
	103.162	10.1998	-0.680352	5.44263
	103.131	10.0731	-0.680354	5.43206
	103.128	9.97144	-0.680354	5.42796
	103.164	9.96349	-0.680354	5.43781
	103.206	10.0438	-0.680353	5.44864
	103.259	10.1862	-0.680353	5.4505
	103.297	10.2832	-0.680354	5.44757
	103.276	10.2837	-0.680354	5.44569
	103.207	10.2019	-0.680354	5.44596
	103.177	10.0615	-0.680354	5.44673
	103.233	9.96587	-0.680354	5.44696
	103.296	9.96524	-0.680354	5.44679
	103.307	9.99733	-0.680354	5.44663
	103.29	10.0107	-0.680354	5.44663
	103.279	10.0049	-0.680354	5.44668
	103.281	9.94849	-0.680354	5.44671
	103.285	9.86996	-0.680354	5.4467
	103.287	9.89728	-0.680354	5.44668
	103.286	9.943	-0.680354	5.44668
	103.285	9.85506	-0.680354	5.44669
	103.307	9.73737	-0.680354	5.44669
	103.365	9.70909	-0.680354	5.44669
	103.389	9.73747	-0.680354	5.44669
	103.335	9.75914	-0.680354	5.44669
	103.275	9.7581	-0.680354	5.44669
	103.286	9.74995	-0.680354	5.44669
	103.36	9.7469	-0.680354	5.44669
	103.394	9.74853	-0.680354	5.44669
	103.339	9.75029	-0.680354	5.44669
	103.274	9.75045	-0.680354	5.44669
	103.285	9.74989	-0.680354	5.44669
	103.359	9.7496	-0.680354	5.44669
	103.417	9.74967	-0.680354	5.44669
	103.441	9.74981	-0.680354	5.44669
	103.48	9.74984	-0.680354	5.44669
	103.518	9.7498	-0.680354	5.44669
	103.524	9.74978	-0.680354	5.44669
	103.515	9.74978	-0.680354	5.44669
	103.508	9.74979	-0.680354	5.44669
	103.509	9.74979	-0.680354	5.44669
	103.512	9.74979	-0.680354	5.44669
	103.512	9.74979	-0.680354	5.44669
	103.512	9.74979	-0.680354	5.44669
	103.511	9.74979	-0.680354	5.44669
	103.511	9.74979	-0.680354	5.44669
	103.511	9.74979	-0.688224	5.44669
	103.512	9.74979	-0.708509	5.44669
	103.512	9.74979	-0.716898	5.44669
	103.534	9.74979	-0.697887	5.44268
	103.614	9.74979	-0.676645	5.43234
	103.695	9.74979	-0.672875	5.42806
	103.687	9.74979	-0.678588	5.43775
	103.653	9.74979	-0.68228	5.44858
	103.685	9.74979	-0.681789	5.4505
	103.741	9.74979	-0.68027	5.44759
	103.757	9.74979	-0.679808	5.44571
	103.745	9.74979	-0.688025	5.44595
	103.734	9.74979	-0.70862	5.44673
	103.734	9.74979	-0.717015	5.44696
	103.737	9.74979	-0.697897	5.44679
	103.739	9.74979	-0.676608	5.44663
	103.738	9.74979	-0.672856	5.44663
	103.738	9.74979	-0.678593	5.44668
	103.737	9.74979	-0.69016	5.44671
	103.738	9.7006	-0.709947	5.4467
	103.738	9.57382	-0.716813	5.44668
	103.738	9.52139	-0.69734	5.44668
	103.76	9.59102	-0.676447	5.44669
	103.84	9.54781	-0.672986	5.44669
	103.943	9.34298	-0.678705	5.44669
	103.993	9.19769	-0.682289	5.44669
	103.983	9.19779	-0.681752	5.44669
	103.961	9.29679	-0.680251	5.44669
	103.956	9.44409	-0.679814	5.44669
	103.962	9.48737	-0.680164	5.44669
	103.966	9.35742	-0.680466	5.44669
	103.966	9.27244	-0.680468	5.44669
	103.964	9.37902	-0.680362	5.44669
	103.964	9.46907	-0.680316	5.44669
	103.964	9.37293	-0.680335	5.44669
	103.964	9.23626	-0.680359	5.44669
	103.964	9.20299	-0.680362	5.44669
	103.964	9.23602	-0.680355	5.44669
	103.964	9.26142	-0.680351	5.44669
	103.964	9.26028	-0.680352	5.44669
	103.964	9.25077	-0.680354	5.44669
	103.964	9.24719	-0.688225	5.44669
	103.986	9.24907	-0.71638	5.44669
	104.066	9.25113	-0.745054	5.44669
	104.17	9.25132	-0.734432	5.44669
	104.219	9.25067	-0.694179	5.44669
	104.209	9.25033	-0.669167	5.44669
	104.188	9.25042	-0.671109	5.44669
	104.183	9.25058	-0.680514	5.44669
	104.188	9.25061	-0.683715	5.44669
	104.192	9.25057	-0.681706	5.44669
	104.192	9.25054	-0.679725	5.44669
	104.19	9.25054	-0.67961	5.44669
	104.19	9.25055	-0.680265	5.44669
	104.19	9.25056	-0.680581	5.44669
	104.19	9.25056	-0.688351	5.44669
	104.19	9.25055	-0.708481	5.44669
	104.19	9.25055	-0.716842	5.44669
	104.19	9.25055	-0.697873	5.44669
	104.19	9.25056	-0.67666	5.44669
	104.213	9.25056	-0.672886	5.44669
	104.292	9.25055	-0.678587	5.44669
	104.396	9.25055	-0.682276	5.44669
	104.446	9.25055	-0.681788	5.44669
	104.435	9.25055	-0.680271	5.44669
	104.414	9.25055	-0.679809	5.44669
	104.409	9.20136	-0.680155	5.44669
	104.414	9.07459	-0.680464	5.44669
	104.418	8.97297	-0.68047	5.44669
	104.418	8.96501	-0.680363	5.44669
	104.417	8.99614	-0.680316	5.44669
	104.416	8.96256	-0.680334	5.4507
	104.416	8.83121	-0.680359	5.46104
	104.417	8.72212	-0.680363	5.46531
	104.417	8.71266	-0.680355	5.45562
	104.417	8.74582	-0.680351	5.4448
	104.417	8.7628	-0.680352	5.44287
	104.417	8.75809	-0.680354	5.44579
	104.439	8.75008	-0.680354	5.44767
	104.519	8.74839	-0.680354	5.44742
	104.622	8.75053	-0.680353	5.44664
	104.672	8.75203	-0.680353	5.44641
	104.661	8.7519	-0.680354	5.44658
	104.64	8.75131	-0.680354	5.44674
	104.635	8.75111	-0.680354	5.44675
	104.641	8.75123	-0.680354	5.44669
	104.667	8.75136	-0.680354	5.44667
	104.724	8.75136	-0.680354	5.44668
	104.769	8.75132	-0.680354	5.44669
	104.772	8.7513	-0.680354	5.44669
	104.736	8.75131	-0.680354	5.44669
	104.672	8.75132	-0.680354	5.44669
	104.65	8.75132	-0.680354	5.44669
	104.729	8.75132	-0.680354	5.44669
	104.848	8.75132	-0.680354	5.44669
	104.903	8.75132	-0.680354	5.44669
	104.89	8.70213	-0.680354	5.44669
	104.866	8.57535	-0.680354	5.44669
	104.86	8.52292	-0.680354	5.44669
	104.867	8.64174	-0.680354	5.44669
	104.871	8.77449	-0.680354	5.4507
	104.871	8.79806	-0.680354	5.46104
	104.869	8.76235	-0.680354	5.46531
	104.869	8.69009	-0.680354	5.45562
	104.869	8.56638	-0.680354	5.4448
	104.869	8.52344	-0.680354	5.44287
	104.869	8.64514	-0.680354	5.44579
	104.869	8.72654	-0.680354	5.44767
	104.869	8.57221	-0.680354	5.44742
	104.869	8.30807	-0.680354	5.44664
	104.869	8.17609	-0.680354	5.44641
	104.869	8.20262	-0.680354	5.44658
	104.869	8.25874	-0.680354	5.44674
	104.869	8.27251	-0.680354	5.44675
	104.869	8.25828	-0.680354	5.44669
	104.869	8.24742	-0.680354	5.44667
	104.869	8.24793	-0.680354	5.44668
	104.892	8.252	-0.680354	5.44669
	104.971	8.25352	-0.680354	5.44669
	105.075	8.30191	-0.680354	5.44669
	105.124	8.4278	-0.680354	5.44669
	105.114	8.48015	-0.680354	5.44669
	105.093	8.36161	-0.680354	5.44669
	105.088	8.229	-0.680354	5.44669
	105.093	8.2054	-0.680354	5.44669
	105.097	8.24104	-0.680354	5.44669
	105.097	8.2641	-0.680354	5.44669
	105.096	8.26105	-0.688224	5.44669
	105.095	8.25157	-0.708509	5.44669
	105.095	8.24868	-0.724769	5.44669
	105.096	8.25084	-0.726042	5.44669
	105.096	8.25277	-0.71319	5.44669
	105.096	8.25281	-0.690408	5.44669
	105.095	8.25214	-0.67488	5.44669
	105.095	8.25185	-0.674801	5.44669
	105.096	8.25196	-0.680023	5.44669
	105.096	8.25212	-0.682197	5.44669
	105.096	8.25214	-0.681244	5.44669
	105.096	8.25209	-0.680072	5.44669
	105.096	8.25207	-0.679919	5.44669
	105.096	8.25207	-0.680272	5.44669
	105.118	8.25208	-0.680474	5.44669
	105.175	8.25209	-0.680433	5.44669
	105.221	8.25208	-0.680344	5.44669
	105.247	8.25208	-0.680321	5.44669
	105.268	8.20289	-0.680343	5.44669
	105.25	8.07612	-0.680361	5.44669
	105.232	8.02369	-0.688231	5.44669
	105.275	8.1425	-0.708509	5.44669
	105.329	8.22607	-0.716896	5.44669
	105.34	8.12286	-0.697886	5.44669
	105.327	8.03472	-0.676646	5.44669
	105.317	8.13046	-0.672876	5.44669
	105.318	8.26628	-0.678588	5.44669
	105.322	8.25015	-0.68228	5.44669
	105.323	8.04137	-0.681789	5.44669
	105.322	7.83692	-0.68027	5.44669
	105.322	7.85525	-0.679808	5.44669
	105.344	7.94031	-0.680155	5.44669
	105.402	7.87179	-0.680464	5.44669
	105.425	7.7482	-0.68047	5.44669
	105.394	7.71055	-0.680363	5.44669
	105.391	7.73709	-0.680316	5.44669
	105.426	7.76133	-0.680334	5.44669
	105.469	7.8112	-0.680359	5.44669
	105.522	7.92964	-0.688233	5.44669
	105.56	7.97833	-0.708511	5.44669
	105.561	7.86091	-0.716896	5.44669
	105.549	7.73007	-0.697885	5.44669
	105.544	7.70681	-0.676646	5.44669
	105.546	7.74196	-0.672876	5.44669
	105.549	7.7647	-0.678588	5.44669
	105.549	7.76169	-0.68228	5.44669
	105.548	7.75234	-0.681789	5.44669
	105.548	7.74949	-0.68027	5.44669
	105.548	7.75162	-0.679808	5.44669
	105.548	7.75353	-0.680155	5.44669
	105.548	7.75357	-0.680464	5.44669
	105.548	7.75291	-0.68047	5.44669
	105.548	7.75262	-0.680363	5.44669
	105.548	7.75273	-0.680316	5.44669
	105.57	7.75288	-0.680334	5.44669
	105.65	7.7529	-0.680359	5.44669
	105.754	7.75286	-0.680363	5.44669
	105.803	7.75283	-0.680355	5.44669
	105.793	7.75284	-0.680351	5.44669
	105.772	7.75285	-0.680352	5.44669
	105.767	7.75285	-0.680354	5.44669
	105.772	7.75285	-0.680354	5.44669
	105.776	7.75285	-0.680354	5.44669
	105.776	7.75285	-0.680353	5.44669
	105.774	7.75285	-0.680353	5.44669
	105.774	7.75285	-0.680354	5.44669
	105.774	7.75285	-0.680354	5.44669
	105.774	7.75285	-0.680354	5.44669
	105.775	7.75285	-0.680354	5.44669
	105.774	7.75285	-0.680354	5.44669
	105.774	7.75285	-0.680354	5.44669
	105.774	7.75285	-0.680354	5.44669
	105.774	7.75285	-0.680354	5.44669
	105.797	7.75285	-0.680354	5.44669
	105.876	7.75285	-0.680354	5.44669
	105.958	7.75285	-0.680354	5.44669
	105.95	7.75285	-0.680354	5.44669
	105.916	7.75285	-0.680354	5.44669
	105.948	7.75285	-0.680354	5.44669
	106.003	7.75285	-0.680354	5.44669
	106.02	7.75285	-0.680354	5.44669
	106.007	7.75285	-0.680354	5.44669
	105.997	7.75285	-0.680354	5.4507
	105.997	7.75285	-0.680354	5.46104
	106	7.75285	-0.680354	5.46531
	106.002	7.75285	-0.680354	5.45562
	106.001	7.75285	-0.680354	5.4448
	106	7.75285	-0.688224	5.44287
	106	7.75285	-0.708509	5.44579
	106.001	7.75285	-0.716898	5.44767
	106.001	7.70366	-0.697887	5.44742
	106.023	7.52769	-0.676645	5.44664
	106.103	7.34848	-0.672875	5.44641
	106.206	7.36568	-0.678588	5.44658
	106.256	7.44129	-0.68228	5.44674
	106.245	7.36921	-0.681789	5.44675
	106.224	7.24749	-0.68027	5.44669
	106.219	7.21188	-0.679808	5.44667
	106.225	7.2878	-0.680155	5.44668
	106.229	7.43818	-0.680464	5.44669
	106.229	7.49095	-0.68047	5.44669
	106.227	7.36388	-0.680363	5.44669
	106.226	7.22755	-0.680316	5.44669
	106.227	7.20542	-0.680334	5.44669
	106.227	7.24299	-0.680359	5.44669
	106.227	7.26634	-0.680363	5.44669
	106.227	7.26272	-0.680355	5.44669
	106.227	7.2529	-0.680351	5.44669
	106.227	7.25007	-0.680352	5.44669
	106.227	7.25238	-0.680354	5.44669
	106.227	7.25435	-0.680354	5.44669
	106.227	7.25436	-0.680354	5.44669
	106.227	7.25366	-0.680353	5.44669
	106.249	7.25337	-0.680353	5.44669
	106.307	7.25349	-0.680354	5.44669
	106.33	7.25365	-0.680354	5.44669
	106.299	7.25367	-0.680354	5.44669
	106.319	7.25362	-0.680354	5.44669
	106.411	7.25359	-0.680354	5.44669
	106.477	7.2536	-0.680354	5.44669
	106.477	7.25361	-0.680354	5.44669
	106.455	7.25361	-0.680354	5.44669
	106.445	7.25361	-0.680354	5.44669
	106.449	7.25361	-0.680354	5.4507
	106.454	7.25361	-0.680354	5.46104
	106.455	7.25361	-0.680354	5.46531
	106.454	7.25361	-0.680354	5.45562
	106.475	7.20442	-0.680354	5.4448
	106.555	7.07765	-0.680354	5.44287
	106.659	7.02521	-0.680354	5.44579
	106.686	7.14403	-0.680354	5.44767
	106.618	7.27679	-0.680354	5.44742
	106.573	7.25116	-0.680354	5.44664
	106.622	7.08868	-0.680354	5.44641
	106.688	7.01317	-0.680354	5.44658
	106.703	7.08587	-0.680354	5.44674
	106.686	7.10134	-0.680354	5.44675
	106.674	7.02617	-0.680354	5.44669
	106.675	6.98034	-0.680354	5.44667
	106.68	6.98647	-0.680354	5.44668
	106.681	6.95591	-0.680354	5.44669
	106.68	6.88392	-0.680354	5.44669
	106.679	6.95397	-0.680354	5.44669
	106.679	7.12144	-0.680354	5.44669
	106.679	7.08613	-0.680354	5.44669
	106.702	6.85148	-0.680354	5.44669
	106.782	6.69116	-0.680354	5.44669
	106.885	6.69561	-0.680354	5.44669
	106.912	6.75258	-0.680354	5.44669
	106.845	6.77457	-0.680354	5.44669
	106.8	6.76348	-0.680354	5.44669
	106.826	6.75101	-0.680354	5.44669
	106.834	6.74973	-0.680354	5.44669
	106.825	6.75362	-0.680354	5.44669
	106.863	6.75571	-0.680354	5.44669
	106.911	6.7552	-0.680354	5.44669
	106.922	6.75425	-0.680354	5.44669
	106.911	6.75403	-0.680354	5.44669
	106.902	6.75427	-0.680354	5.44669
	106.902	6.75446	-0.680354	5.44669
	106.906	6.75444	-0.680354	5.44669
	106.907	6.75437	-0.680354	5.44669
	106.906	6.75435	-0.680354	5.44669
	106.906	6.75436	-0.680354	5.44669
	106.906	6.75438	-0.680354	5.44669
	106.906	6.75438	-0.680354	5.44669
	106.928	6.75437	-0.680354	5.44669
	107.008	6.75437	-0.680354	5.44669
	107.111	6.70518	-0.680354	5.44669
	107.161	6.57841	-0.680354	5.44669
	107.151	6.52598	-0.680354	5.44669
	107.129	6.5956	-0.680354	5.44669
	107.124	6.55239	-0.680354	5.44669
	107.13	6.39675	-0.680354	5.44669
	107.134	6.42743	-0.680354	5.44669
	107.134	6.60674	-0.680354	5.44669
	107.132	6.63935	-0.680354	5.44669
	107.132	6.53508	-0.680354	5.44669
	107.132	6.42204	-0.688224	5.44669
	107.132	6.35342	-0.708509	5.44669
	107.132	6.4048	-0.716898	5.44669
	107.154	6.50624	-0.697887	5.44669
	107.212	6.58844	-0.676645	5.44669
	107.258	6.69438	-0.672875	5.44669
	107.284	6.72657	-0.678588	5.44669
	107.327	6.55753	-0.690151	5.44669
	107.366	6.30476	-0.709945	5.44669
	107.372	6.18278	-0.716815	5.44669
	107.361	6.25865	-0.697342	5.44669
	107.355	6.43805	-0.676447	5.44669
	107.356	6.50274	-0.672986	5.44669
	107.359	6.3703	-0.678705	5.44669
	107.359	6.22748	-0.68229	5.44669
	107.359	6.20454	-0.681752	5.44669
	107.358	6.24408	-0.680251	5.44669
	107.358	6.26854	-0.679814	5.44669
	107.358	6.26469	-0.680164	5.44669
	107.358	6.25438	-0.680466	5.44669
	107.358	6.25143	-0.680468	5.44669
	107.381	6.25385	-0.680362	5.44669
	107.438	6.25592	-0.680316	5.44669
	107.462	6.25592	-0.680335	5.44669
	107.408	6.25519	-0.680359	5.44669
	107.348	6.25488	-0.680362	5.44669
	107.337	6.25501	-0.680355	5.44669
	107.353	6.25518	-0.680351	5.44669
	107.364	6.2552	-0.680352	5.44669
	107.385	6.25515	-0.680354	5.44669
	107.46	6.25512	-0.680354	5.44669
	107.562	6.25513	-0.680354	5.44669
	107.613	6.25514	-0.680353	5.44669
	107.603	6.25514	-0.680353	5.44669
	107.582	6.25514	-0.680354	5.44669
	107.577	6.25514	-0.680354	5.44669
	107.582	6.25514	-0.680354	5.44669
	107.586	6.20595	-0.680354	5.44669
	107.586	6.07917	-0.680354	5.44669
	107.585	5.97755	-0.680354	5.44669
	107.584	5.96959	-0.680354	5.44669
	107.584	6.00073	-0.680354	5.44669
	107.585	6.01633	-0.680354	5.44669
	107.585	6.01176	-0.680354	5.44669
	107.585	6.00429	-0.680354	5.44669
	107.585	6.05198	-0.680354	5.44669
	107.585	6.13159	-0.680354	5.44669
	107.585	6.10782	-0.680354	5.44669
	107.585	6.01401	-0.680354	5.44669
	107.585	5.92518	-0.680354	5.44669
	107.585	5.81375	-0.680354	5.44669
	107.585	5.73243	-0.680354	5.44669
	107.585	5.72748	-0.680354	5.44669
	107.585	5.75265	-0.680354	5.44669
	107.585	5.76469	-0.680354	5.44669
	107.585	5.76075	-0.680354	5.44669
	107.585	5.804	-0.680354	5.44669
	107.585	5.92969	-0.680354	5.44669
	107.585	5.98378	-0.680354	5.44669
	107.585	5.86604	-0.680354	5.44669
	107.585	5.73315	-0.680354	5.44669
	107.585	5.70914	-0.680354	5.44669
	107.585	5.74471	-0.680354	5.44669
	107.607	5.76788	-0.680354	5.44669
	107.664	5.76491	-0.680354	5.44669
	107.688	5.75542	-0.680354	5.44669
	107.657	5.7525	-0.680354	5.44669
	107.654	5.75465	-0.680354	5.44669
	107.689	5.75659	-0.680354	5.44669
	107.731	5.75664	-0.680354	5.44669
	107.785	5.75597	-0.680354	5.44669
	107.823	5.75567	-0.680354	5.44669
	107.824	5.75578	-0.688224	5.44669
	107.812	5.75594	-0.708509	5.44669
	107.807	5.75596	-0.716898	5.44669
	107.809	5.75591	-0.697887	5.44669
	107.812	5.75589	-0.676645	5.44669
	107.812	5.75589	-0.672875	5.44669
	107.811	5.7559	-0.678588	5.44669
	107.811	5.75591	-0.690151	5.44669
	107.811	5.7559	-0.709945	5.44669
	107.811	5.7559	-0.716815	5.44669
	107.833	5.7559	-0.697342	5.44669
	107.913	5.7559	-0.676447	5.44669
	108.017	5.7559	-0.672986	5.44669
	108.044	5.7559	-0.678705	5.44669
	107.976	5.70671	-0.68229	5.44669
	107.931	5.57994	-0.681752	5.44669
	107.958	5.5275	-0.680251	5.44669
	107.966	5.64632	-0.679814	5.44669
	107.957	5.77908	-0.680164	5.44669
	107.994	5.75345	-0.680466	5.44669
	108.042	5.59097	-0.680468	5.44669
	108.054	5.51547	-0.680362	5.44669
	108.042	5.58816	-0.680316	5.44669
	108.033	5.60363	-0.688206	5.44669
	108.034	5.52846	-0.708515	5.44669
	108.037	5.43344	-0.716907	5.44669
	108.038	5.3128	-0.697889	5.44669
	108.038	5.279	-0.676643	5.44669
	108.037	5.4034	-0.672873	5.44669
	108.037	5.48268	-0.678588	5.44669
	108.037	5.42488	-0.68228	5.44669
	108.037	5.46346	-0.681789	5.44669
	108.037	5.66214	-0.68027	5.44669
	108.037	5.7573	-0.679808	5.44669
	108.037	5.58303	-0.688025	5.44669
	108.06	5.30591	-0.70862	5.44669
	108.117	5.17562	-0.717015	5.44669
	108.163	5.20749	-0.697897	5.44669
	108.189	5.26523	-0.676608	5.44669
	108.232	5.27779	-0.672856	5.44669
	108.271	5.26248	-0.678593	5.44669
	108.277	5.25159	-0.682289	5.44669
	108.266	5.25248	-0.681791	5.44669
	108.26	5.25671	-0.688139	5.44669
	108.261	5.25818	-0.707962	5.44669
	108.264	5.25728	-0.7167	5.44669
	108.265	5.25639	-0.697998	5.44669
	108.286	5.25633	-0.676763	5.44669
	108.343	5.25662	-0.672885	5.44669
	108.367	5.25677	-0.67855	5.44669
	108.336	5.25672	-0.682261	5.44669
	108.333	5.25666	-0.681795	5.44669
	108.368	5.25664	-0.680279	5.44669
	108.41	5.25666	-0.67981	5.44669
	108.464	5.25667	-0.680152	5.44669
	108.502	5.25667	-0.680462	5.44669
	108.503	5.25667	-0.680471	5.44669
	108.491	5.25666	-0.680364	5.44669
	108.486	5.25667	-0.680316	5.44669
	108.488	5.25667	-0.680334	5.44669
	108.49	5.25667	-0.680359	5.44669
	108.491	5.25667	-0.680363	5.44669
	108.49	5.25667	-0.680355	5.44669
	108.49	5.25667	-0.680351	5.44669
	108.49	5.25667	-0.680352	5.44669
	108.49	5.25667	-0.680354	5.44669
	108.49	5.25667	-0.680354	5.44669
	108.49	5.25667	-0.680354	5.44669
	108.49	5.25667	-0.680353	5.44669
	108.512	5.25667	-0.680353	5.44669
	108.57	5.25667	-0.680354	5.44669
	108.593	5.25667	-0.680354	5.44669
	108.54	5.25667	-0.680354	5.44669
	108.502	5.25667	-0.680354	5.44669
	108.571	5.20748	-0.680354	5.44669
	108.69	5.03151	-0.680354	5.44669
	108.751	4.8523	-0.680354	5.44669
	108.739	4.8695	-0.680354	5.44669
	108.713	4.94511	-0.680354	5.44669
	108.707	4.87303	-0.680354	5.44669
	108.713	4.75131	-0.680354	5.44669
	108.718	4.7157	-0.680354	5.44669
	108.718	4.74244	-0.680354	5.44669
	108.716	4.76603	-0.680354	5.44669
	108.716	4.76637	-0.680354	5.44669
	108.716	4.75812	-0.680354	5.44669
	108.716	4.75454	-0.688224	5.44669
	108.716	4.75598	-0.708509	5.44669
	108.738	4.75785	-0.716898	5.44669
	108.796	4.75812	-0.697887	5.44669
	108.842	4.75757	-0.676645	5.44669
	108.868	4.75724	-0.672875	5.44669
	108.911	4.7573	-0.678588	5.44669
	108.95	4.75744	-0.68228	5.44669
	108.956	4.75748	-0.681789	5.44669
	108.945	4.75745	-0.68027	5.44669
	108.939	4.75742	-0.679808	5.44669
	108.94	4.75742	-0.680155	5.44669
	108.943	4.70824	-0.680464	5.44669
	108.943	4.58147	-0.68047	5.44669
	108.965	4.52904	-0.680363	5.44669
	109.022	4.64785	-0.680316	5.44669
	109.046	4.78061	-0.680334	5.44669
	109.014	4.80417	-0.680359	5.44669
	109.012	4.76847	-0.680363	5.44669
	109.047	4.74539	-0.680355	5.44669
	109.067	4.74846	-0.680351	5.44669
	109.041	4.75795	-0.680352	5.44669
	108.997	4.76084	-0.680354	5.44669
	109.029	4.75867	-0.680354	5.44669
	109.131	4.75674	-0.680354	5.44669
	109.196	4.70751	-0.680353	5.44669
	109.193	4.58141	-0.680353	5.44669
	109.169	4.52927	-0.680354	5.44669
	109.16	4.59878	-0.680354	5.44669
	109.165	4.60461	-0.680354	5.44669
	109.17	4.57571	-0.680354	5.44669
	109.171	4.60968	-0.680354	5.44669
	109.169	4.54343	-0.680354	5.44669
	109.168	4.34165	-0.680354	5.44669
	109.168	4.20585	-0.680354	5.44669
	109.191	4.20884	-0.680354	5.44669
	109.249	4.30567	-0.680354	5.44669
	109.272	4.45104	-0.680354	5.4507
	109.218	4.49428	-0.680354	5.46104
	109.181	4.365	-0.680354	5.46531
	109.25	4.23112	-0.680354	5.45562
	109.347	4.21081	-0.680354	5.4448
	109.35	4.24827	-0.680354	5.44287
	109.292	4.27093	-0.680354	5.44579
	109.24	4.26706	-0.680354	5.44767
	109.213	4.25738	-0.680354	5.44742
	109.26	4.2547	-0.680354	5.44664
	109.363	4.25702	-0.680354	5.44641
	109.423	4.25894	-0.680354	5.44658
	109.417	4.25893	-0.680354	5.44674
	109.394	4.25823	-0.680354	5.44675
	109.387	4.25795	-0.680354	5.44669
	109.392	4.25808	-0.680354	5.44667
	109.397	4.25823	-0.688224	5.44668
	109.397	4.25825	-0.708509	5.44669
	109.395	4.25821	-0.716898	5.44669
	109.394	4.25818	-0.697887	5.44669
	109.395	4.25818	-0.676645	5.44669
	109.395	4.2582	-0.672875	5.44669
	109.395	4.2582	-0.678588	5.44669
	109.395	4.2582	-0.68228	5.44669
	109.395	4.25819	-0.681789	5.44669
	109.395	4.25819	-0.68027	5.44669
	109.395	4.25819	-0.679808	5.44669
	109.395	4.25819	-0.680155	5.44669
	109.395	4.25819	-0.680464	5.44669
	109.395	4.25819	-0.68047	5.44669
	109.395	4.25819	-0.680363	5.44669
	109.395	4.25819	-0.680316	5.44669
	109.395	4.20901	-0.680334	5.44669
	109.395	4.08223	-0.680359	5.44669
	109.395	3.98061	-0.680363	5.44669
	109.395	3.97265	-0.680355	5.44669
	109.395	4.05297	-0.680351	5.44669
	109.395	4.19535	-0.680352	5.44669
	109.417	4.24322	-0.680354	5.44669
	109.497	4.11693	-0.680354	5.44669
	109.601	4.03186	-0.680354	5.4507
	109.65	4.1371	-0.680353	5.46104
	109.64	4.2758	-0.680353	5.46531
	109.619	4.25751	-0.680354	5.45562
	109.614	4.09598	-0.680354	5.4448
	109.619	3.96908	-0.680354	5.44287
	109.623	3.96292	-0.680354	5.44579
	109.623	4.0038	-0.680354	5.44767
	109.621	3.97366	-0.680354	5.44742
	109.621	3.84029	-0.680354	5.44664
	109.621	3.72913	-0.680354	5.44641
	109.644	3.71952	-0.680354	5.44658
	109.724	3.75335	-0.680354	5.44674
	109.805	3.77068	-0.688224	5.44675
	109.797	3.76587	-0.708509	5.44669
	109.74	3.75769	-0.716898	5.44667
	109.715	3.75597	-0.697887	5.44668
	109.747	3.75816	-0.676645	5.44669
	109.817	3.75969	-0.672875	5.44669
	109.865	3.75955	-0.678588	5.44669
	109.865	3.75895	-0.68228	5.44669
	109.849	3.75874	-0.681789	5.44669
	109.842	3.75887	-0.68027	5.44669
	109.845	3.759	-0.679808	5.44669
	109.849	3.75901	-0.680155	5.44669
	109.849	3.75896	-0.680464	5.44268
	109.848	3.75894	-0.68047	5.43234
	109.87	3.75895	-0.680363	5.42806
	109.927	3.75896	-0.680316	5.43775
	109.973	3.75896	-0.680334	5.44858
	109.977	3.75896	-0.680359	5.4505
	109.963	3.75896	-0.680363	5.44759
	109.978	3.75896	-0.680355	5.44571
	110.038	3.75896	-0.680351	5.44595
	110.087	3.75896	-0.680352	5.44673
	110.091	3.75896	-0.680354	5.44696
	110.076	3.75896	-0.680354	5.44679
	110.069	3.75896	-0.680354	5.44663
	110.071	3.75896	-0.680353	5.44663
	110.097	3.75896	-0.688224	5.44668
	110.155	3.75896	-0.708509	5.44671
	110.178	3.75896	-0.716898	5.4467
	110.146	3.75896	-0.697887	5.44668
	110.165	3.75896	-0.676645	5.44668
	110.236	3.75896	-0.672875	5.44669
	110.244	3.75896	-0.678588	5.44669
	110.221	3.75896	-0.68228	5.44669
	110.252	3.70977	-0.681789	5.44669
	110.303	3.5338	-0.68027	5.44669
	110.318	3.3546	-0.679808	5.44669
	110.306	3.37179	-0.680155	5.44669
	110.297	3.49659	-0.680464	5.44669
	110.296	3.55128	-0.68047	5.44669
	110.3	3.482	-0.680363	5.44669
	110.301	3.32758	-0.680316	5.44669
	110.301	3.27074	-0.680334	5.44669
	110.3	3.39755	-0.680359	5.44669
	110.3	3.48602	-0.680363	5.44669
	110.3	3.43122	-0.680355	5.44669
	110.3	3.4186	-0.680351	5.44669
	110.323	3.4886	-0.680352	5.44669
	110.38	3.53124	-0.680354	5.44669
	110.404	3.47643	-0.680354	5.44669
	110.372	3.33237	-0.680354	5.44669
	110.369	3.22554	-0.680353	5.44669
	110.405	3.22155	-0.680353	5.44669
	110.447	3.2562	-0.680354	5.44669
	110.501	3.27186	-0.680354	5.44669
	110.516	3.26607	-0.680354	5.44669
	110.46	3.25807	-0.680354	5.44669
	110.424	3.25677	-0.680354	5.44669
	110.473	3.25908	-0.680354	5.44669
	110.535	3.2605	-0.680354	5.44669
	110.548	3.26028	-0.680354	5.44669
	110.533	3.25968	-0.680354	5.44669
	110.521	3.25951	-0.680354	5.44669
	110.522	3.25965	-0.680354	5.44669
	110.527	3.25977	-0.680354	5.44669
	110.528	3.25977	-0.680354	5.44669
	110.527	3.25973	-0.680354	5.44669
	110.526	3.25971	-0.680354	5.44669
	110.526	3.25972	-0.680354	5.44669
	110.526	3.25972	-0.680354	5.44669
	110.527	3.25973	-0.680354	5.44669
	110.527	3.25972	-0.680354	5.44669
	110.526	3.25972	-0.680354	5.44669
	110.549	3.25972	-0.680354	5.44669
	110.629	3.25972	-0.680354	5.44669
	110.71	3.25972	-0.680354	5.44669
	110.702	3.25972	-0.680354	5.44669
	110.645	3.25972	-0.680354	5.44669
	110.621	3.25972	-0.680354	5.44669
	110.652	3.25972	-0.688224	5.44669
	110.722	3.25972	-0.708509	5.44669
	110.77	3.21053	-0.716898	5.44669
	110.77	3.08376	-0.697887	5.44669
	110.754	3.03132	-0.676645	5.44669
	110.747	3.15014	-0.672875	5.44669
	110.75	3.2829	-0.678588	5.44669
	110.754	3.30646	-0.68228	5.44669
	110.754	3.27076	-0.681789	5.44669
	110.753	3.24768	-0.68027	5.44669
	110.752	3.25075	-0.679808	5.44669
	110.775	3.21105	-0.680155	5.44669
	110.833	3.03797	-0.680464	5.44669
	110.856	2.80741	-0.68047	5.44669
	110.825	2.6959	-0.680363	5.44669
	110.822	2.76822	-0.680316	5.44669
	110.857	2.94241	-0.680334	5.44669
	110.9	3.00617	-0.680359	5.44669
	110.953	2.92439	-0.680363	5.44669
	110.991	2.90929	-0.680355	5.44669
	110.992	2.98784	-0.680351	5.44669
	110.98	3.03495	-0.680352	5.44669
	110.975	2.97897	-0.680354	5.44669
	110.977	2.83283	-0.680354	5.44669
	110.98	2.72554	-0.680354	5.44669
	110.98	2.7221	-0.680353	5.44669
	110.979	2.75714	-0.680353	5.44669
	110.979	2.77278	-0.680354	5.44669
	110.979	2.76683	-0.680354	5.44669
	111.001	2.75878	-0.680354	5.44669
	111.059	2.75752	-0.680354	5.44669
	111.083	2.75985	-0.680354	5.44669
	111.029	2.76128	-0.680354	5.44669
	110.991	2.76104	-0.680354	5.44669
	111.038	2.76044	-0.680354	5.44669
	111.1	2.76027	-0.680354	5.44669
	111.136	2.76041	-0.680354	5.44669
	111.178	2.76053	-0.680354	5.44669
	111.213	2.76053	-0.680354	5.44669
	111.217	2.76049	-0.680354	5.44669
	111.208	2.76047	-0.680354	5.44669
	111.202	2.76048	-0.680354	5.44669
	111.203	2.76049	-0.680354	5.44669
	111.206	2.76049	-0.680354	5.44669
	111.206	2.76049	-0.680354	5.44669
	111.206	2.76049	-0.680354	5.44669
	111.205	2.76049	-0.680354	5.44669
	111.205	2.76049	-0.680354	5.44669
	111.205	2.76049	-0.680354	5.44669
	111.205	2.76049	-0.680354	5.44669
	111.205	2.76049	-0.680354	5.44669
	111.205	2.76049	-0.680354	5.44669
	111.205	2.76049	-0.680354	5.44669
	111.205	2.76049	-0.680354	5.44669
	111.205	2.76049	-0.680354	5.44669
	111.205	2.7113	-0.680354	5.44669
	111.205	2.58452	-0.680354	5.44669
	111.205	2.4829	-0.680354	5.44669
	111.205	2.47494	-0.680354	5.44669
	111.205	2.50607	-0.680354	5.44669
	111.228	2.52168	-0.680354	5.44669
	111.285	2.5663	-0.680354	5.44669
	111.331	2.68561	-0.680354	5.44669
	111.335	2.78572	-0.680354	5.44669
	111.321	2.79571	-0.680354	5.44669
	111.336	2.76596	-0.680354	5.44669
	111.395	2.75021	-0.680354	5.44669
	111.445	2.70504	-0.680354	5.44669
[truncated: 392 more rows]
