# Supplementary material for: Design of a cosmetic glove stiffness compensation mechanism for toddler-sized hand prostheses
Source: PLoS One. 2017 Aug 11;12(8):e0183233. doi: 10.1371/journal.pone.0183233 (PMC5553851; doi:10.1371/journal.pone.0183233)
Supplement: S1 Dataset — (ZIP) [file pone.0183233.s001.zip › 02 Spring measurements/RVS6_5.xlsx]

## Sheet: RVS6_5
LabVIEW Measurement
Writer_Version	2
Reader_Version	2
Separator	Tab
Decimal_Separator	.
Multi_Headings	No
X_Columns	No
Time_Pref	Absolute
Operator	localadmin
Date	2013-09-24
Time	00:15:26.357000
***End_of_Header***
Channels	4
Samples	10	10	10	10
Date	2013-09-24	2013-09-24	2013-09-24	2013-09-24
Time	00:15:54.857000	00:15:54.857000	00:15:54.857000	00:15:54.858000
Y_Unit_Label	mm	N	N	Pa
X_Dimension	Time	Time	Time	Time
X0	0	0	0	0
Delta_X	0.01	0.01	0.01	0.01
***End_of_Header***
X_Value	Voltage LVDT (Filtered)	Voltage Load Cell (Filtered)	Voltage Pinch Load Cell (Filtered)	Voltage Pressure (Filtered)	Comment
	112.789	0.264307	-0.680464	5.44669
	112.789	0.264307	-0.68047	5.44669
	112.789	0.264307	-0.680363	5.44669
	112.789	0.264307	-0.680316	5.44669
	112.789	0.264307	-0.680334	5.44669
	112.789	0.264307	-0.680359	5.44669
	112.789	0.264307	-0.680363	5.44669
	112.789	0.264307	-0.680355	5.44669
	112.789	0.264307	-0.680351	5.44669
	112.789	0.264307	-0.680352	5.44669
	112.789	0.264307	-0.680354	5.44669
	112.789	0.264307	-0.688225	5.44669
	112.789	0.264307	-0.708509	5.44669
	112.789	0.264307	-0.716898	5.44669
	112.789	0.264307	-0.697887	5.44669
	112.789	0.264307	-0.676645	5.44669
	112.789	0.264307	-0.672875	5.44669
	112.789	0.264307	-0.678588	5.44669
	112.789	0.264307	-0.68228	5.44669
	112.789	0.264307	-0.681789	5.44669
	112.789	0.264307	-0.68027	5.44669
	112.789	0.264307	-0.679808	5.44669
	112.789	0.264307	-0.680155	5.44669
	112.789	0.264307	-0.680464	5.44669
	112.789	0.264307	-0.68047	5.44669
	112.789	0.264307	-0.680363	5.44669
	112.789	0.264307	-0.680316	5.44669
	112.789	0.264307	-0.680334	5.44669
	112.789	0.264307	-0.680359	5.44669
	112.789	0.264307	-0.680363	5.44669
	112.789	0.264307	-0.680355	5.44669
	112.789	0.264307	-0.680351	5.44669
	112.789	0.264307	-0.680352	5.44669
	112.789	0.264307	-0.680354	5.44669
	112.789	0.264307	-0.680354	5.44669
	112.789	0.264307	-0.680354	5.44669
	112.789	0.264307	-0.680353	5.44669
	112.789	0.264307	-0.680353	5.44669
	112.789	0.264307	-0.680354	5.44669
	112.789	0.264307	-0.680354	5.44669
	112.789	0.264307	-0.680354	5.44669
	112.789	0.264307	-0.680354	5.44669
	112.789	0.264307	-0.680354	5.44669
	112.789	0.264307	-0.680354	5.44669
	112.789	0.264307	-0.680354	5.44669
	112.789	0.264307	-0.680354	5.44669
	112.789	0.264307	-0.680354	5.44669
	112.789	0.264307	-0.680354	5.44669
	112.789	0.264307	-0.680354	5.44669
	112.789	0.264307	-0.680354	5.44669
	112.789	0.264307	-0.680354	5.44669
	112.789	0.264307	-0.680354	5.44669
	112.789	0.264307	-0.688224	5.44669
	112.789	0.264307	-0.708509	5.44669
	112.789	0.264307	-0.716898	5.44669
	112.789	0.264307	-0.697887	5.44669
	112.789	0.264307	-0.676645	5.44669
	112.789	0.264307	-0.680746	5.44669
	112.789	0.264307	-0.706743	5.44669
	112.789	0.264307	-0.718825	5.44669
	112.789	0.264307	-0.699323	5.44669
	112.789	0.264307	-0.676562	5.44669
	112.789	0.264307	-0.67233	5.44669
	112.789	0.264307	-0.678389	5.44669
	112.789	0.264307	-0.68239	5.44669
	112.789	0.264307	-0.681906	5.44669
	112.789	0.264307	-0.68028	5.44669
	112.789	0.264307	-0.679771	5.44669
	112.789	0.264307	-0.680136	5.44669
	112.789	0.264307	-0.680469	5.44669
	112.789	0.264307	-0.680479	5.44669
	112.789	0.264307	-0.680365	5.44669
	112.789	0.264307	-0.680314	5.44669
	112.789	0.264307	-0.688203	5.44669
	112.789	0.264307	-0.708514	5.44669
	112.789	0.264307	-0.716908	5.44669
	112.789	0.264307	-0.697889	5.44669
	112.789	0.264307	-0.676643	5.44669
	112.789	0.264307	-0.672873	5.44669
	112.789	0.264307	-0.678588	5.44669
	112.789	0.264307	-0.682281	5.44669
	112.789	0.264307	-0.681789	5.44669
	112.789	0.264307	-0.68027	5.44669
	112.789	0.264307	-0.679808	5.44669
	112.789	0.264307	-0.680155	5.44669
	112.789	0.264307	-0.680464	5.44669
	112.789	0.264307	-0.68047	5.44669
	112.789	0.264307	-0.680363	5.4507
	112.789	0.264307	-0.680316	5.46104
	112.789	0.264307	-0.680334	5.46531
	112.789	0.264307	-0.680359	5.45562
	112.789	0.264307	-0.680363	5.4448
	112.789	0.264307	-0.680355	5.44287
	112.789	0.264307	-0.680351	5.44579
	112.789	0.264307	-0.680352	5.44767
	112.789	0.264307	-0.680354	5.44742
	112.789	0.264307	-0.680354	5.44664
	112.789	0.264307	-0.680354	5.44641
	112.789	0.264307	-0.680353	5.44658
	112.789	0.215117	-0.680353	5.44674
	112.789	0.088342	-0.680354	5.44675
	112.789	0.03591	-0.680354	5.44669
	112.789	0.154727	-0.680354	5.44667
	112.789	0.287482	-0.680354	5.44668
	112.789	0.311046	-0.680354	5.44669
	112.789	0.275343	-0.680354	5.44669
	112.789	0.252268	-0.680354	5.44669
	112.789	0.255334	-0.680354	5.44669
	112.789	0.264827	-0.680354	5.44669
	112.789	0.267714	-0.680354	5.44669
	112.789	0.265549	-0.680354	5.44669
	112.789	0.263617	-0.680354	5.44669
	112.789	0.263576	-0.680354	5.44669
	112.789	0.264247	-0.680354	5.44669
	112.789	0.264542	-0.680354	5.44669
	112.789	0.264427	-0.680354	5.4507
	112.789	0.264274	-0.680354	5.46104
	112.789	0.264251	-0.680354	5.46531
	112.789	0.264295	-0.680354	5.45562
	112.789	0.264322	-0.680354	5.4448
	112.789	0.264318	-0.680354	5.44287
	112.789	0.264306	-0.680354	5.44579
	112.789	0.264303	-0.680354	5.44767
	112.789	0.264306	-0.680354	5.44742
	112.789	0.264308	-0.680354	5.44664
	112.789	0.264308	-0.680354	5.44641
	112.789	0.264307	-0.680354	5.44658
	112.789	0.264307	-0.680354	5.44674
	112.789	0.264307	-0.680354	5.44675
	112.789	0.264307	-0.680354	5.44669
	112.789	0.264307	-0.680354	5.44667
	112.789	0.264307	-0.680354	5.44668
	112.789	0.264307	-0.680354	5.44669
	112.789	0.264307	-0.680354	5.44669
	112.789	0.264307	-0.680354	5.44669
	112.789	0.264307	-0.680354	5.44669
	112.789	0.264307	-0.680354	5.44669
	112.789	0.264307	-0.688224	5.44669
	112.789	0.264307	-0.708509	5.44669
	112.789	0.264307	-0.716898	5.44669
	112.789	0.264307	-0.697887	5.44669
	112.789	0.264307	-0.676645	5.44669
	112.789	0.264307	-0.672875	5.44669
	112.789	0.264307	-0.678588	5.44669
	112.789	0.264307	-0.68228	5.44669
	112.789	0.264307	-0.681789	5.44669
	112.789	0.264307	-0.68027	5.44669
	112.767	0.264307	-0.679808	5.44669
	112.71	0.264307	-0.688025	5.44669
	112.664	0.264307	-0.70862	5.44669
	112.638	0.264307	-0.717015	5.44669
	112.594	0.264307	-0.697897	5.44669
	112.555	0.264307	-0.676608	5.44669
	112.55	0.264307	-0.672856	5.44669
	112.56	0.264307	-0.678593	5.44669
	112.567	0.264307	-0.682289	5.44669
	112.543	0.264307	-0.681791	5.44669
	112.483	0.313497	-0.680268	5.44669
	112.459	0.489463	-0.679807	5.44669
	112.513	0.71786	-0.680155	5.44669
	112.574	0.82744	-0.680465	5.44669
	112.562	0.804266	-0.680471	5.44669
	112.466	0.757527	-0.680363	5.44669
	112.352	0.746491	-0.680316	5.44669
	112.304	0.75853	-0.680334	5.44669
	112.319	0.816693	-0.680359	5.44669
	112.341	0.992139	-0.680363	5.44669
	112.345	1.21713	-0.680355	5.44669
	112.339	1.32547	-0.680351	5.44669
	112.335	1.30298	-0.680352	5.44669
	112.335	1.25698	-0.680354	5.44669
	112.337	1.246	-0.680354	5.44669
	112.337	1.25781	-0.680354	5.44669
	112.337	1.26666	-0.680353	5.44669
	112.337	1.26617	-0.680353	5.44669
	112.337	1.31201	-0.680354	5.44669
	112.337	1.48675	-0.680354	5.44669
	112.337	1.66663	-0.680354	5.44669
	112.337	1.65015	-0.680354	5.44669
	112.337	1.57461	-0.680354	5.44669
	112.315	1.64646	-0.680354	5.44669
	112.257	1.76806	-0.680354	5.44669
	112.211	1.80369	-0.680354	5.44669
	112.185	1.77702	-0.680354	5.44669
	112.142	1.75344	-0.680354	5.44669
	112.103	1.75308	-0.680354	5.44669
	112.097	1.76132	-0.680354	5.44669
	112.108	1.7649	-0.680354	5.44669
	112.114	1.76347	-0.680354	5.44669
	112.113	1.7616	-0.680354	5.44669
	112.11	1.76132	-0.680354	5.44669
	112.11	1.76187	-0.680354	5.44669
	112.11	1.7622	-0.680354	5.44669
	112.111	1.76214	-0.680354	5.44669
	112.111	1.762	-0.680354	5.44669
	112.111	1.76196	-0.680354	5.44669
	112.11	1.762	-0.680354	5.44669
	112.11	1.76203	-0.680354	5.44669
	112.111	1.76203	-0.680354	5.44669
	112.111	1.76202	-0.680354	5.44669
	112.111	1.76201	-0.680354	5.44669
	112.111	1.76201	-0.680354	5.44669
	112.111	1.76202	-0.680354	5.44669
	112.088	1.76202	-0.680354	5.44669
	112.008	1.76202	-0.680354	5.44669
	111.927	1.76202	-0.680354	5.44669
	111.957	1.76202	-0.680354	5.44669
	112.049	1.76202	-0.680354	5.44669
	112.04	1.8112	-0.680354	5.44669
	111.931	1.98717	-0.680354	5.44669
	111.855	2.16638	-0.680354	5.44669
	111.856	2.09999	-0.680354	5.44669
	111.883	1.89761	-0.680354	5.44669
	111.871	1.91726	-0.680354	5.44669
	111.787	2.15779	-0.680354	5.44669
	111.677	2.32615	-0.680354	5.44669
	111.649	2.32299	-0.680354	5.44669
	111.719	2.26369	-0.680354	5.44669
	111.765	2.24027	-0.680354	5.44669
	111.716	2.25159	-0.680354	5.44669
	111.65	2.26466	-0.680354	5.44669
	111.635	2.26611	-0.680354	5.44669
	111.651	2.26208	-0.680354	5.44669
	111.663	2.25987	-0.680354	5.44669
	111.663	2.26038	-0.680354	5.44669
	111.658	2.26138	-0.680354	5.44669
	111.656	2.26161	-0.680354	5.44669
	111.657	2.26136	-0.680354	5.44669
	111.658	2.26117	-0.680354	5.44669
	111.658	2.26118	-0.680354	5.44669
	111.658	2.26125	-0.680354	5.44669
	111.658	2.26128	-0.680354	5.44669
	111.658	2.26126	-0.688224	5.44669
	111.658	2.26125	-0.708509	5.44669
	111.658	2.26125	-0.716898	5.44669
	111.658	2.26125	-0.697887	5.44669
	111.636	2.26125	-0.676645	5.44669
	111.578	2.26125	-0.672875	5.44669
	111.532	2.26125	-0.678588	5.44669
	111.529	2.26125	-0.68228	5.44669
	111.543	2.26125	-0.681789	5.44669
	111.527	2.31044	-0.68027	5.44669
	111.468	2.48641	-0.679808	5.44669
	111.418	2.7148	-0.680155	5.44669
	111.414	2.82438	-0.680464	5.4507
	111.429	2.80121	-0.68047	5.46104
	111.459	2.70528	-0.680363	5.46531
	111.514	2.56747	-0.680316	5.45562
	111.535	2.52708	-0.680334	5.4448
	111.48	2.65487	-0.680359	5.44287
	111.421	2.7871	-0.680363	5.44579
	111.411	2.80726	-0.680355	5.44767
	111.427	2.77031	-0.680351	5.44742
	111.437	2.69874	-0.680352	5.44664
	111.436	2.57576	-0.680354	5.44641
	111.431	2.48369	-0.680354	5.44658
	111.43	2.47839	-0.680354	5.44674
	111.431	2.55643	-0.680353	5.44675
	111.41	2.69691	-0.680353	5.44669
	111.352	2.79398	-0.680354	5.44667
	111.306	2.79515	-0.680354	5.44668
	111.28	2.7136	-0.688224	5.44669
	111.237	2.57312	-0.708509	5.44669
	111.198	2.4773	-0.716898	5.44669
	111.192	2.47665	-0.697887	5.44669
	111.203	2.55797	-0.676645	5.44669
	111.209	2.69817	-0.680746	5.44669
	111.208	2.79396	-0.706743	5.44669
	111.205	2.79469	-0.718825	5.44669
	111.204	2.76261	-0.699323	5.44669
	111.205	2.74917	-0.676562	5.44669
	111.206	2.75499	-0.67233	5.44669
	111.206	2.7622	-0.678389	5.44669
	111.205	2.76316	-0.68239	5.44669
	111.205	2.761	-0.681906	5.44669
	111.205	2.75975	-0.68028	5.44669
	111.205	2.76	-0.679771	5.44669
	111.205	2.76054	-0.680136	5.44669
	111.205	2.76069	-0.680469	5.44669
	111.205	2.76055	-0.680479	5.44669
	111.205	2.76044	-0.680365	5.44669
	111.205	2.76045	-0.680314	5.44669
	111.205	2.76049	-0.680333	5.44669
	111.205	2.7605	-0.680359	5.44669
	111.205	2.76049	-0.680363	5.44669
	111.205	2.76049	-0.680356	5.44669
	111.183	2.76048	-0.680351	5.44669
	111.126	2.76049	-0.680352	5.44669
	111.08	2.76049	-0.680354	5.44669
	111.054	2.76049	-0.680354	5.44669
	111.01	2.76049	-0.680354	5.44669
	110.971	2.76049	-0.680353	5.44669
	110.966	2.76049	-0.680353	5.44669
	110.999	2.76049	-0.688224	5.44669
	111.062	2.76049	-0.708509	5.44669
	111.085	2.76049	-0.716898	5.44669
	111.028	2.80968	-0.697887	5.44669
	110.968	2.93645	-0.676645	5.44669
	110.958	2.98888	-0.672875	5.44669
	110.974	2.87007	-0.678588	5.44669
	110.985	2.73731	-0.68228	5.44669
	110.983	2.76294	-0.681789	5.44669
	110.979	2.97461	-0.68027	5.44669
	110.977	3.17689	-0.679808	5.44669
	110.979	3.15663	-0.680155	5.44669
	110.979	3.02234	-0.680464	5.44669
	110.979	2.96475	-0.68047	5.44669
	110.979	3.03621	-0.680363	5.44669
	110.979	3.19256	-0.680316	5.44669
	110.957	3.29862	-0.680334	5.44669
	110.877	3.29792	-0.680359	5.44669
	110.774	3.26159	-0.680363	5.44669
	110.724	3.24688	-0.680355	5.44669
	110.734	3.25367	-0.680351	5.44669
	110.756	3.26175	-0.680352	5.44669
	110.761	3.26272	-0.680354	5.44669
	110.755	3.26026	-0.680354	5.44669
	110.751	3.25888	-0.680354	5.44669
	110.751	3.25918	-0.680353	5.44669
	110.753	3.25979	-0.680353	5.44669
	110.753	3.21076	-0.680354	5.44669
	110.731	3.08383	-0.680354	5.44669
	110.673	3.03127	-0.680354	5.44669
	110.649	3.1501	-0.680354	5.44669
	110.703	3.2829	-0.680354	5.44669
	110.741	3.30648	-0.680354	5.44669
	110.694	3.27076	-0.680354	5.44669
	110.632	3.24768	-0.680354	5.44669
	110.596	3.25075	-0.680354	5.44669
	110.554	3.26024	-0.680354	5.44669
	110.519	3.26313	-0.680354	5.44669
	110.515	3.26097	-0.680354	5.44669
	110.524	3.25903	-0.680354	5.44669
	110.53	3.25899	-0.680354	5.44669
	110.529	3.25966	-0.680354	5.44669
	110.526	3.25996	-0.680354	5.44669
	110.526	3.25984	-0.680354	5.44669
	110.526	3.25969	-0.680354	5.44669
	110.527	3.25967	-0.680354	5.44669
	110.527	3.25971	-0.680354	5.44669
	110.526	3.25974	-0.680354	5.44669
	110.526	3.25973	-0.680354	5.44669
	110.526	3.25972	-0.680354	5.44669
	110.527	3.30891	-0.680354	5.44669
	110.527	3.48488	-0.680354	5.44669
	110.526	3.66409	-0.688224	5.44669
	110.504	3.64689	-0.708509	5.44669
	110.424	3.57128	-0.716898	5.44669
	110.321	3.59417	-0.697887	5.44669
	110.271	3.58912	-0.676645	5.4507
	110.282	3.5231	-0.672875	5.46104
	110.303	3.48841	-0.678588	5.46531
	110.308	3.49595	-0.68228	5.45562
	110.302	3.51121	-0.681789	5.4448
	110.298	3.56408	-0.68027	5.44287
	110.299	3.68697	-0.679808	5.44579
	110.3	3.78565	-0.680155	5.44767
	110.301	3.79376	-0.680464	5.44742
	110.3	3.76374	-0.68047	5.44664
	110.3	3.74854	-0.680363	5.44641
	110.3	3.75289	-0.680316	5.44658
	110.3	3.76012	-0.680334	5.44674
	110.3	3.7616	-0.680359	5.44675
	110.3	3.75965	-0.680363	5.44669
	110.278	3.75831	-0.680355	5.44667
	110.198	3.75844	-0.680351	5.44668
	110.095	3.75897	-0.680352	5.44669
	110.045	3.75915	-0.680354	5.44669
	110.055	3.75903	-0.680354	5.44669
	110.077	3.75892	-0.680354	5.44669
	110.082	3.75892	-0.680353	5.44669
	110.076	3.75895	-0.680353	5.44669
	110.072	3.75897	-0.680354	5.44669
	110.072	3.75897	-0.680354	5.44669
	110.052	3.75896	-0.688224	5.44669
	109.972	3.75896	-0.708509	5.44669
	109.869	3.75896	-0.716898	5.44669
	109.819	3.75896	-0.697887	5.44669
	109.829	3.75896	-0.676645	5.44669
	109.85	3.75896	-0.672875	5.44669
	109.855	3.75896	-0.678588	5.44669
	109.85	3.75896	-0.68228	5.44669
	109.846	3.75896	-0.681789	5.44669
	109.846	3.75896	-0.68027	5.44669
	109.848	3.80815	-0.679808	5.44669
	109.848	3.98412	-0.680155	5.44669
	109.848	4.16332	-0.680464	5.44669
	109.848	4.09694	-0.68047	5.44669
	109.847	3.84536	-0.680363	5.44669
	109.825	3.68905	-0.680316	5.44669
	109.746	3.75038	-0.680334	5.44669
	109.642	3.93593	-0.680359	5.44669
	109.615	4.00837	-0.680363	5.44669
	109.705	3.92618	-0.680355	5.44669
	109.807	3.95701	-0.680351	5.44669
	109.782	4.16112	-0.680352	5.44669
	109.663	4.26131	-0.680354	5.44669
	109.588	4.13641	-0.680354	5.44669
	109.594	3.98435	-0.680354	5.44669
	109.622	3.9549	-0.680353	5.44669
	109.631	4.0442	-0.680353	5.44669
	109.625	4.19799	-0.680354	5.44669
	109.619	4.29663	-0.688224	5.44669
	109.619	4.29373	-0.708509	5.44669
	109.621	4.25911	-0.716898	5.44669
	109.622	4.2459	-0.697887	5.44669
	109.622	4.25271	-0.676645	5.44669
	109.621	4.26027	-0.672875	5.44669
	109.621	4.26101	-0.678588	5.44669
	109.621	4.25864	-0.68228	5.44669
	109.621	4.25738	-0.681789	5.44669
	109.621	4.2577	-0.68027	5.44669
	109.621	4.25828	-0.679808	5.44669
	109.599	4.25841	-0.680155	5.44669
	109.542	4.25826	-0.680464	5.44669
	109.496	4.25814	-0.68047	5.44669
	109.47	4.25815	-0.680363	5.44669
	109.426	4.25819	-0.680316	5.44669
	109.387	4.25821	-0.680334	5.44669
	109.382	4.2582	-0.680359	5.44669
	109.392	4.25819	-0.680363	5.44669
	109.399	4.25819	-0.680355	5.44669
	109.398	4.25819	-0.680351	5.44669
	109.395	4.2582	-0.680352	5.44669
	109.394	4.25819	-0.680354	5.44669
	109.395	4.25819	-0.680354	5.44669
	109.395	4.25819	-0.680354	5.44669
	109.395	4.25819	-0.680353	5.44669
	109.395	4.25819	-0.680353	5.44669
	109.395	4.25819	-0.680354	5.44669
	109.395	4.25819	-0.680354	5.44669
	109.395	4.25819	-0.680354	5.44669
	109.395	4.25819	-0.680354	5.44669
	109.395	4.25819	-0.680354	5.44669
	109.395	4.25819	-0.680354	5.44669
	109.395	4.25819	-0.680354	5.44669
	109.395	4.25819	-0.680354	5.44669
	109.395	4.25819	-0.680354	5.44669
	109.395	4.25819	-0.680354	5.44669
	109.373	4.30739	-0.680354	5.44669
	109.293	4.43416	-0.680354	5.44669
	109.189	4.48659	-0.680354	5.44669
	109.14	4.36777	-0.680354	5.44669
	109.15	4.28421	-0.680354	5.44669
	109.171	4.38742	-0.680354	5.44669
	109.176	4.52475	-0.680354	5.44669
	109.171	4.60497	-0.680354	5.44669
	109.167	4.69755	-0.680354	5.44669
	109.167	4.77407	-0.680354	5.44669
	109.169	4.78371	-0.680354	5.44669
	109.169	4.76221	-0.680354	5.44669
	109.169	4.75004	-0.680354	5.44669
	109.169	4.75263	-0.680354	5.44669
	109.169	4.75804	-0.680354	5.44669
	109.169	4.75939	-0.688224	5.44669
	109.169	4.70885	-0.708509	5.44669
	109.169	4.58102	-0.716898	5.44669
	109.169	4.52863	-0.697887	5.44669
	109.146	4.64784	-0.676645	5.44669
	109.067	4.78074	-0.672875	5.44669
	108.985	4.80423	-0.678588	5.44669
	109.016	4.76844	-0.68228	5.44669
	109.107	4.74536	-0.681789	5.44669
	109.098	4.74845	-0.68027	5.44669
	108.989	4.75796	-0.679808	5.44669
	108.913	4.76084	-0.680155	5.44669
	108.914	4.75867	-0.680464	5.44669
	108.941	4.75674	-0.68047	5.44669
	108.952	4.7567	-0.688234	5.44669
	108.947	4.75737	-0.708472	5.44669
	108.941	4.75767	-0.716879	5.44669
	108.94	4.75755	-0.697892	5.44669
	108.92	4.7574	-0.676654	5.44669
	108.841	4.75737	-0.672877	5.44669
	108.76	4.75742	-0.678585	5.44669
	108.789	4.75745	-0.682278	5.44669
	108.881	4.80663	-0.681789	5.44669
	108.872	4.93339	-0.680271	5.44669
	108.763	4.98582	-0.679809	5.44669
	108.687	4.9162	-0.680155	5.44669
	108.688	4.95941	-0.680464	5.44669
	108.715	5.16425	-0.68047	5.44669
	108.726	5.30953	-0.680363	5.44669
	108.721	5.26024	-0.680316	5.44669
	108.715	5.03447	-0.680334	5.44669
	108.714	4.83473	-0.680359	5.44669
	108.716	4.91027	-0.680363	5.44669
	108.694	5.17298	-0.680355	5.44669
	108.637	5.28152	-0.680351	5.44669
	108.59	5.13924	-0.680352	5.44669
	108.564	5.02612	-0.680354	5.44669
	108.521	5.12532	-0.680354	5.44669
	108.482	5.27148	-0.680354	5.44669
	108.476	5.30764	-0.680353	5.44268
	108.487	5.27245	-0.688224	5.43234
	108.494	5.19592	-0.708509	5.42806
	108.492	5.07024	-0.716898	5.43775
	108.49	5.028	-0.697887	5.44858
	108.489	5.15069	-0.676645	5.4505
	108.49	5.23226	-0.672875	5.44759
	108.49	5.12683	-0.678588	5.44571
	108.49	5.03848	-0.68228	5.44595
	108.49	5.13492	-0.681789	5.44673
	108.49	5.27111	-0.68027	5.44696
	108.49	5.30407	-0.679808	5.44679
	108.49	5.27109	-0.680155	5.44663
	108.49	5.24581	-0.680464	5.44663
	108.49	5.24699	-0.68047	5.44668
	108.49	5.25647	-0.680363	5.44671
	108.49	5.26002	-0.680316	5.4467
	108.49	5.25814	-0.680334	5.44668
	108.49	5.25609	-0.680359	5.44668
	108.49	5.2559	-0.680363	5.44669
	108.49	5.25655	-0.680355	5.44669
	108.49	5.25689	-0.680351	5.44669
	108.49	5.2568	-0.680352	5.44669
	108.49	5.25664	-0.680354	5.44669
	108.468	5.25661	-0.680354	5.44669
	108.41	5.25665	-0.680354	5.44669
	108.364	5.25668	-0.680353	5.44669
	108.338	5.25668	-0.680353	5.44669
	108.295	5.30586	-0.680354	5.44669
	108.278	5.43263	-0.680354	5.44669
	108.33	5.53425	-0.680354	5.44669
	108.364	5.54221	-0.680354	5.44669
	108.317	5.46189	-0.680354	5.44669
	108.256	5.31951	-0.680354	5.44669
	108.242	5.27165	-0.680354	5.44669
	108.258	5.44712	-0.688224	5.44669
	108.269	5.65897	-0.708509	5.44669
	108.246	5.65535	-0.716898	5.44669
	108.161	5.5246	-0.697887	5.44669
	108.056	5.46258	-0.676645	5.44669
	108.03	5.53091	-0.672875	5.44669
	108.121	5.63835	-0.678588	5.44669
	108.224	5.61886	-0.68228	5.44669
	108.198	5.56614	-0.681789	5.44669
	108.079	5.64836	-0.68027	5.44669
	108.004	5.76615	-0.679808	5.44669
	108.01	5.79649	-0.680155	5.44669
	108.038	5.76896	-0.680464	5.44669
	108.047	5.7469	-0.68047	5.44669
	108.041	5.74748	-0.680363	5.44669
	108.035	5.75558	-0.680316	5.44669
	108.035	5.75876	-0.680334	5.44669
	108.037	5.75722	-0.680359	5.44669
	108.038	5.75544	-0.680363	5.44669
	108.038	5.75524	-0.680355	5.44669
	108.037	5.75579	-0.680351	5.44669
	108.037	5.75609	-0.680352	5.44669
	108.015	5.75602	-0.680354	5.44669
	107.958	5.75589	-0.680354	5.44669
	107.934	5.75585	-0.680354	5.44669
	107.965	5.75589	-0.680353	5.44669
	107.946	5.75591	-0.680353	5.44669
	107.853	5.75591	-0.680354	5.44669
	107.809	5.7559	-0.680354	5.44669
	107.867	5.7559	-0.680354	5.44669
	107.913	5.7559	-0.680354	5.44669
	107.891	5.7559	-0.680354	5.44669
	107.906	5.7559	-0.680354	5.44669
	107.972	5.7559	-0.680354	5.44669
	107.957	5.7559	-0.680354	5.44669
	107.855	5.7559	-0.680354	5.44669
	107.784	5.7559	-0.680354	5.44669
	107.785	5.7559	-0.680354	5.44669
	107.81	5.7559	-0.680354	5.44669
	107.82	5.7559	-0.680354	5.44669
	107.815	5.7559	-0.680354	5.44669
	107.81	5.7559	-0.680354	5.44669
	107.809	5.7559	-0.680354	5.44669
	107.811	5.7559	-0.680354	5.44669
	107.812	5.7559	-0.680354	5.44669
	107.811	5.7559	-0.680354	5.44669
	107.811	5.7559	-0.680354	5.44669
	107.811	5.7559	-0.680354	5.44669
	107.811	5.7559	-0.680354	5.44669
	107.811	5.7559	-0.680354	5.44669
	107.789	5.7559	-0.680354	5.44669
	107.709	5.7559	-0.680354	5.44669
	107.605	5.7559	-0.680354	5.44669
	107.578	5.7559	-0.680354	5.44669
	107.668	5.7559	-0.680354	5.44669
	107.771	5.7559	-0.680354	5.44669
	107.746	5.7559	-0.680354	5.44669
	107.626	5.7559	-0.680354	5.44669
	107.551	5.7559	-0.680354	5.44669
	107.557	5.80509	-0.680354	5.44669
	107.585	5.93187	-0.680354	5.44669
	107.595	6.03349	-0.680354	5.44669
	107.589	6.04145	-0.680354	5.44669
	107.583	6.01032	-0.680354	5.44669
	107.582	6.0439	-0.680354	5.44669
	107.584	6.17525	-0.680354	5.44669
	107.585	6.28434	-0.680354	5.44669
	107.585	6.2938	-0.680354	5.44669
	107.585	6.26064	-0.680354	5.44669
	107.585	6.24365	-0.680354	5.44669
	107.585	6.24836	-0.688224	5.44669
	107.585	6.25638	-0.708509	5.44669
	107.585	6.25807	-0.716898	5.44669
	107.585	6.25592	-0.697887	5.44669
	107.585	6.25443	-0.684516	5.44669
	107.585	6.25456	-0.701031	5.44669
	107.585	6.25515	-0.715133	5.44669
	107.585	6.25535	-0.699813	5.44669
	107.585	6.25522	-0.678081	5.44669
	107.585	6.2551	-0.680663	5.44669
	107.585	6.25509	-0.706198	5.44669
	107.585	6.25513	-0.726497	5.44669
	107.585	6.25515	-0.727589	5.44669
	107.585	6.25515	-0.713224	5.44669
	107.585	6.25514	-0.689873	5.44669
	107.562	6.25514	-0.674643	5.44669
	107.483	6.25514	-0.674893	5.44669
	107.401	6.25514	-0.680146	5.44669
	107.432	6.25514	-0.682215	5.44669
	107.546	6.25514	-0.681208	5.44669
	107.594	6.30433	-0.68005	5.44669
	107.509	6.4311	-0.687793	5.44669
	107.379	6.48354	-0.708436	5.44669
	107.32	6.36472	-0.717021	5.44669
	107.358	6.23196	-0.697964	5.44669
	107.465	6.2084	-0.676634	5.44669
	107.552	6.2441	-0.672843	5.44669
	107.514	6.26718	-0.678578	5.44669
	107.395	6.26411	-0.682287	5.44669
	107.325	6.25462	-0.681796	5.44669
	107.332	6.30092	-0.68027	5.44669
	107.36	6.42986	-0.679806	5.44669
	107.368	6.48423	-0.688025	5.44669
	107.362	6.36545	-0.70862	5.44669
	107.356	6.23202	-0.717016	5.44669
	107.356	6.20817	-0.697897	5.44669
	107.358	6.29317	-0.676608	5.44669
	107.359	6.49237	-0.672856	5.44669
	107.359	6.71772	-0.678593	5.44669
	107.358	6.76857	-0.682289	5.44669
	107.358	6.61571	-0.681791	5.44669
	107.358	6.46952	-0.680268	5.44669
	107.358	6.45247	-0.679807	5.44669
	107.358	6.49568	-0.680155	5.44669
	107.358	6.51959	-0.680465	5.44669
	107.358	6.56339	-0.680471	5.44669
	107.336	6.67941	-0.680363	5.44669
	107.256	6.77844	-0.680316	5.44669
	107.153	6.73994	-0.680334	5.44669
	107.103	6.5841	-0.680359	5.44669
	107.114	6.51596	-0.680363	5.44669
	107.135	6.63857	-0.680355	5.44669
	107.14	6.7785	-0.680351	5.44669
	107.134	6.80373	-0.680352	5.44669
	107.13	6.76617	-0.680354	5.44669
	107.131	6.74172	-0.680354	5.44669
	107.132	6.74488	-0.680354	5.44669
	107.133	6.75489	-0.680353	5.44669
	107.132	6.75797	-0.680353	5.44669
	107.132	6.7557	-0.680354	5.44669
	107.11	6.75365	-0.680354	5.44669
	107.052	6.7536	-0.680354	5.44669
	107.006	6.75431	-0.680354	5.44669
	106.98	6.75462	-0.680354	5.44669
	106.937	6.7545	-0.680354	5.44669
	106.92	6.75434	-0.680354	5.44669
	106.972	6.75432	-0.680354	5.44669
	107.007	6.75436	-0.680354	5.44669
	106.959	6.75439	-0.680354	5.44669
	106.898	6.75439	-0.680354	5.44669
	106.884	6.75437	-0.680354	5.44669
	106.9	6.75437	-0.680354	5.44669
	106.911	6.75437	-0.680354	5.44669
	106.91	6.75438	-0.680354	5.44669
	106.906	6.75438	-0.680354	5.44669
	106.904	6.75437	-0.680354	5.44669
	106.905	6.75437	-0.680354	5.44669
	106.906	6.75437	-0.688224	5.44669
	106.906	6.75437	-0.708509	5.44669
	106.906	6.80356	-0.716898	5.44669
	106.906	6.93034	-0.697887	5.44669
	106.906	6.98277	-0.676645	5.44669
	106.906	6.86395	-0.672875	5.44669
	106.884	6.7312	-0.678588	5.44669
	106.826	6.75683	-0.68228	5.44669
	106.802	6.9193	-0.681789	5.44669
	106.856	7.044	-0.68027	5.44669
	106.916	7.09808	-0.679808	5.44669
	106.927	7.13504	-0.680155	5.44669
	106.911	7.0914	-0.680464	5.44669
	106.878	7.00447	-0.68047	5.44669
	106.8	6.92559	-0.680363	5.44669
	106.7	6.86507	-0.680316	5.44669
	106.652	6.90771	-0.680334	5.44669
	106.662	6.9534	-0.680359	5.44669
	106.682	6.86001	-0.680363	5.44669
	106.687	6.74004	-0.680355	5.44669
	106.682	6.71275	-0.680351	5.44669
	106.678	6.79153	-0.680352	5.44669
	106.678	6.98933	-0.680354	5.44669
	106.68	7.21632	-0.680354	5.44669
	106.68	7.31754	-0.680354	5.44669
	106.68	7.29136	-0.680353	5.44669
	106.679	7.24634	-0.680353	5.44669
	106.679	7.23709	-0.680354	5.44669
	106.68	7.24927	-0.680354	5.44669
	106.68	7.25766	-0.680354	5.44669
	106.657	7.25685	-0.680354	5.44669
	106.577	7.25353	-0.680354	5.44669
	106.474	7.25242	-0.680354	5.44669
	106.424	7.25314	-0.680354	5.44669
	106.435	7.25384	-0.680354	5.44669
	106.456	7.25387	-0.680354	5.44669
	106.461	7.25364	-0.680354	5.44669
	106.456	7.25353	-0.680354	5.44669
	106.451	7.25357	-0.680354	5.44669
	106.452	7.25362	-0.680354	5.44669
	106.453	7.25363	-0.680354	5.44669
	106.454	7.25361	-0.680354	5.44669
	106.453	7.25361	-0.680354	5.44669
	106.453	7.25361	-0.680354	5.44669
	106.453	7.25361	-0.680354	5.44669
	106.453	7.25361	-0.680354	5.44669
	106.453	7.25361	-0.680354	5.44669
	106.431	7.25361	-0.680354	5.44669
	106.351	7.25361	-0.688224	5.44669
	106.248	7.25361	-0.71638	5.44669
	106.198	7.25361	-0.745054	5.44669
	106.209	7.25361	-0.734432	5.44669
	106.23	7.25361	-0.70205	5.44669
	106.235	7.25361	-0.697322	5.44669
	106.229	7.25361	-0.707654	5.44669
	106.225	7.25361	-0.698047	5.44669
	106.225	7.25361	-0.680007	5.44669
	106.227	7.25361	-0.674228	5.44669
	106.228	7.25361	-0.677959	5.44669
	106.227	7.25361	-0.681536	5.44669
	106.227	7.25361	-0.681701	5.44669
	106.227	7.3028	-0.680498	5.44669
	106.227	7.42958	-0.679935	5.44669
	106.227	7.48201	-0.680127	5.44669
	106.227	7.36319	-0.680407	5.44669
	106.227	7.27963	-0.680457	5.44669
	106.227	7.38284	-0.680378	5.44669
	106.227	7.47097	-0.680327	5.44669
	106.227	7.42442	-0.680334	5.44669
	106.227	7.41537	-0.680355	5.44669
	106.227	7.48394	-0.680361	5.44669
	106.227	7.5739	-0.680356	5.44669
	106.227	7.69479	-0.680352	5.44669
	106.227	7.77967	-0.680352	5.44669
	106.227	7.73355	-0.680353	5.44669
	106.227	7.53037	-0.680354	5.44669
	106.205	7.33893	-0.680354	5.44669
	106.125	7.36072	-0.680353	5.44669
	106.044	7.49179	-0.680353	5.44669
	106.074	7.54749	-0.680353	5.44669
	106.165	7.47639	-0.680354	5.44669
	106.157	7.32085	-0.680354	5.44669
	106.048	7.215	-0.680354	5.44669
	105.971	7.2647	-0.680354	5.44669
	105.973	7.47684	-0.680354	5.44669
	106	7.71995	-0.680354	5.44669
	106.01	7.82279	-0.680354	5.44669
	106.005	7.79156	-0.680354	5.44669
	105.999	7.74384	-0.680354	5.44669
	105.998	7.73526	-0.680354	5.44669
	106	7.74867	-0.680354	5.44669
	106.001	7.70816	-0.680354	5.44669
	106.001	7.58025	-0.680354	5.44669
	106.001	7.52426	-0.680354	5.44669
	106.001	7.64199	-0.680354	5.44669
	106.001	7.77555	-0.680354	5.44669
	106.001	7.79984	-0.680354	5.44669
	106.001	7.76416	-0.680354	5.44669
	106.001	7.74083	-0.680354	5.44669
	106.001	7.74379	-0.680354	5.44669
	106.001	7.75332	-0.680354	5.44669
	106.001	7.75627	-0.680354	5.44669
	106.001	7.75411	-0.680354	5.44669
	106.001	7.75216	-0.680354	5.44669
	105.978	7.75211	-0.680354	5.44669
	105.921	7.75278	-0.680354	5.44669
	105.897	7.75308	-0.680354	5.44669
	105.929	7.75297	-0.680354	5.44669
	105.909	7.75281	-0.680354	5.44669
	105.816	7.75279	-0.680354	5.44669
	105.773	7.75283	-0.680354	5.44669
	105.83	7.75286	-0.680354	5.44669
	105.877	7.75286	-0.680354	5.44669
	105.832	7.75285	-0.680354	5.44669
	105.768	7.75284	-0.680354	5.44669
	105.752	7.75284	-0.688224	5.44669
	105.768	7.75285	-0.708509	5.44669
	105.779	7.75285	-0.716898	5.44669
	105.779	7.75285	-0.697887	5.44669
	105.774	7.75285	-0.676645	5.44669
	105.773	7.75285	-0.672875	5.44669
	105.774	7.75285	-0.678588	5.44669
	105.775	7.75285	-0.690151	5.44669
	105.775	7.75285	-0.709945	5.44669
	105.774	7.75285	-0.716815	5.44669
	105.774	7.75285	-0.697342	5.44669
	105.774	7.75285	-0.676447	5.44669
	105.774	7.75285	-0.672986	5.44669
	105.774	7.75285	-0.678705	5.44669
	105.774	7.75285	-0.68229	5.44669
	105.774	7.75285	-0.681752	5.44669
	105.774	7.75285	-0.680251	5.44669
	105.774	7.75285	-0.679814	5.44669
	105.774	7.75285	-0.680164	5.44669
	105.774	7.75285	-0.680466	5.44669
	105.774	7.75285	-0.680468	5.44669
	105.774	7.75285	-0.680362	5.44669
	105.774	7.75285	-0.680316	5.44669
	105.774	7.75285	-0.680335	5.44669
	105.752	7.75285	-0.680359	5.44669
	105.672	7.75285	-0.680362	5.44669
	105.569	7.75285	-0.680355	5.44669
	105.541	7.75285	-0.680351	5.44669
	105.609	7.75285	-0.680352	5.44669
	105.654	7.75285	-0.688224	5.44669
	105.605	7.75285	-0.70851	5.44669
	105.54	7.75285	-0.716899	5.44669
	105.525	7.75285	-0.697887	5.44669
	105.542	7.80204	-0.676645	5.44669
	105.554	7.92881	-0.672875	5.44669
	105.553	7.98124	-0.678588	5.44669
	105.548	7.86243	-0.68228	5.44669
	105.546	7.72967	-0.681789	5.44669
	105.547	7.70611	-0.68027	5.44669
	105.548	7.791	-0.679808	5.44669
	105.548	7.94085	-0.680155	5.44669
	105.548	7.99022	-0.680464	5.44669
	105.548	7.86191	-0.68047	5.44669
	105.548	7.72626	-0.680363	5.44669
	105.548	7.70487	-0.688187	5.44669
	105.526	7.7425	-0.70849	5.44669
	105.468	7.76562	-0.716904	5.44669
	105.445	7.76188	-0.697896	5.44669
	105.476	7.75209	-0.684518	5.44669
	105.479	7.74932	-0.701028	5.44669
	105.443	7.75164	-0.715131	5.44669
	105.424	7.75359	-0.699813	5.44669
	105.427	7.75359	-0.678082	5.44669
	105.413	7.75289	-0.672792	5.44669
	105.358	7.7526	-0.678043	5.44669
	105.31	7.75273	-0.682081	5.44669
	105.305	7.75288	-0.6819	5.44669
	105.319	7.80209	-0.680387	5.44669
	105.327	7.97801	-0.679818	5.44669
	105.325	8.15719	-0.680117	5.44669
	105.321	8.14	-0.680445	5.44669
	105.321	8.06441	-0.680476	5.44669
	105.321	8.13649	-0.680372	5.44669
	105.322	8.25821	-0.680318	5.44669
	105.322	8.29381	-0.680332	5.44669
	105.322	8.26708	-0.680357	5.44669
	105.322	8.24348	-0.680363	5.44669
	105.322	8.24314	-0.680356	5.44669
	105.322	8.25139	-0.688222	5.44669
	105.3	8.25497	-0.708507	5.44669
	105.242	8.25354	-0.716898	5.44669
	105.218	8.25166	-0.697888	5.44669
	105.25	8.25139	-0.676646	5.44669
	105.23	8.25194	-0.672875	5.44669
	105.16	8.25227	-0.678588	5.44669
	105.151	8.25221	-0.68228	5.44669
	105.197	8.25207	-0.681789	5.44669
	105.224	8.25203	-0.68027	5.44669
	105.196	8.25207	-0.679808	5.44669
	105.128	8.25209	-0.680155	5.44669
	105.079	8.25209	-0.680464	5.44669
	105.078	8.25208	-0.68047	5.44669
	105.094	8.25208	-0.680363	5.44669
	105.101	8.25208	-0.680316	5.44669
	105.098	8.25208	-0.680334	5.44669
	105.095	8.25208	-0.680359	5.44669
	105.094	8.25208	-0.688233	5.44669
	105.095	8.25208	-0.708511	5.44669
	105.096	8.25208	-0.716896	5.44669
	105.096	8.25208	-0.697885	5.44669
	105.095	8.25208	-0.676646	5.44669
	105.095	8.25208	-0.672876	5.44669
	105.095	8.25208	-0.678588	5.44669
	105.096	8.25208	-0.68228	5.44669
	105.096	8.25208	-0.681789	5.44669
	105.096	8.25208	-0.68027	5.44669
	105.073	8.25208	-0.679808	5.44669
	105.016	8.30127	-0.680155	5.4507
	104.97	8.42805	-0.680464	5.46104
	104.944	8.48048	-0.68047	5.46531
	104.9	8.36166	-0.680363	5.45562
	104.884	8.22891	-0.680316	5.4448
	104.958	8.25453	-0.680334	5.44287
	105.05	8.41701	-0.680359	5.44579
	105.026	8.49252	-0.680363	5.44767
	104.911	8.37064	-0.680355	5.44742
	104.837	8.22839	-0.680351	5.44664
	104.842	8.25113	-0.680352	5.44641
	104.869	8.41577	-0.680354	5.44658
	104.879	8.5424	-0.680354	5.44674
	104.873	8.59652	-0.680354	5.44675
	104.867	8.63281	-0.680353	5.44669
	104.867	8.58887	-0.688224	5.44667
	104.869	8.55125	-0.708509	5.44668
	104.87	8.64849	-0.716898	5.44669
	104.87	8.7672	-0.697887	5.44669
	104.869	8.7926	-0.676645	5.44669
	104.869	8.76266	-0.672875	5.44669
	104.869	8.74135	-0.678588	5.44669
	104.847	8.7431	-0.68228	5.44669
	104.767	8.75142	-0.681789	5.44669
	104.664	8.75428	-0.68027	5.44669
	104.614	8.75252	-0.679808	5.44669
	104.624	8.75077	-0.680155	5.44669
	104.646	8.75066	-0.680464	5.44669
	104.673	8.75124	-0.68047	5.44669
	104.725	8.75152	-0.680363	5.44669
	104.745	8.75143	-0.680316	5.44669
	104.691	8.75129	-0.680334	5.44669
	104.632	8.75127	-0.680359	5.44669
	104.6	8.75131	-0.680363	5.44669
	104.558	8.75133	-0.680355	5.44669
	104.545	8.75133	-0.680351	5.44669
	104.597	8.75132	-0.680352	5.44669
	104.653	8.75131	-0.680354	5.44669
	104.64	8.75132	-0.680354	5.44669
	104.545	8.75132	-0.680354	5.44669
	104.432	8.75132	-0.680353	5.44669
	104.384	8.75132	-0.680353	5.44669
	104.398	8.80051	-0.680354	5.44669
	104.421	8.92728	-0.680354	5.44669
	104.425	8.97972	-0.680354	5.44669
	104.419	8.91009	-0.680354	5.44669
	104.415	8.9533	-0.680354	5.44669
	104.415	9.10894	-0.680354	5.44669
	104.417	9.07826	-0.680354	5.44669
	104.417	8.89895	-0.680354	5.44669
	104.417	8.91553	-0.680354	5.44669
	104.417	9.14658	-0.680354	5.44669
	104.417	9.31205	-0.680354	5.44669
	104.417	9.26186	-0.680354	5.44669
	104.417	9.07772	-0.680354	5.44669
	104.417	9.00191	-0.680354	5.44669
	104.417	9.13137	-0.680354	5.44669
	104.417	9.2769	-0.680354	5.44669
	104.394	9.30204	-0.680354	5.44669
	104.337	9.26245	-0.680354	5.44669
	104.291	9.23719	-0.680354	5.44669
	104.265	9.24072	-0.680354	5.44669
	104.244	9.25118	-0.680354	5.44669
	104.285	9.25431	-0.680354	5.44669
	104.382	9.25191	-0.680354	5.44669
	104.421	9.24978	-0.680354	5.44669
	104.337	9.24975	-0.680354	5.44669
	104.211	9.25049	-0.680354	5.44669
	104.153	9.25081	-0.680354	5.44669
	104.169	9.25069	-0.680354	5.44669
	104.195	9.25052	-0.680354	5.44669
	104.2	9.25049	-0.680354	5.44669
	104.193	9.25054	-0.680354	5.44669
	104.188	9.25057	-0.680354	5.44669
	104.188	9.25057	-0.680354	5.44669
	104.19	9.25055	-0.680354	5.44669
	104.191	9.25055	-0.680354	5.44669
	104.191	9.25055	-0.680354	5.44669
	104.19	9.25056	-0.680354	5.44669
	104.19	9.25056	-0.680354	5.44669
	104.19	9.25055	-0.680354	5.44669
	104.19	9.25055	-0.680354	5.44669
	104.19	9.25055	-0.680354	5.44669
	104.19	9.25055	-0.680354	5.44669
	104.168	9.25055	-0.680354	5.44669
	104.088	9.25055	-0.680354	5.44669
	103.985	9.25055	-0.680354	5.44268
	103.935	9.25055	-0.680354	5.43234
	103.946	9.25055	-0.688224	5.42806
	103.967	9.25055	-0.708509	5.43775
	103.972	9.25055	-0.716898	5.44858
	103.966	9.29974	-0.697887	5.4505
	103.962	9.42652	-0.684516	5.44759
	103.962	9.47895	-0.701031	5.44571
	103.964	9.40933	-0.715133	5.44595
	103.965	9.40334	-0.699813	5.44673
	103.964	9.43221	-0.678081	5.44696
	103.964	9.3491	-0.672792	5.44679
	103.964	9.23942	-0.678043	5.44663
	103.964	9.21279	-0.682081	5.44663
	103.964	9.28819	-0.6819	5.44668
	103.964	9.48434	-0.680387	5.44671
	103.964	9.66265	-0.679818	5.4467
	103.964	9.5887	-0.680117	5.44668
	103.964	9.33428	-0.680445	5.44668
	103.964	9.22865	-0.680476	5.44669
	103.964	9.41839	-0.680372	5.44669
	103.964	9.65653	-0.680318	5.44669
	103.964	9.60964	-0.680332	5.44669
	103.942	9.39443	-0.680357	5.44669
	103.884	9.35257	-0.680363	5.44669
	103.838	9.46574	-0.680356	5.44669
	103.812	9.58579	-0.680351	5.44669
	103.769	9.70338	-0.680352	5.44669
	103.73	9.77618	-0.680354	5.44669
	103.747	9.77537	-0.680354	5.44669
	103.815	9.70162	-0.680354	5.44669
	103.845	9.56511	-0.680353	5.44669
	103.79	9.46818	-0.680353	5.44669
	103.727	9.46566	-0.680353	5.44669
	103.716	9.4974	-0.680354	5.44669
	103.732	9.51133	-0.680354	5.44669
	103.743	9.55503	-0.680354	5.44669
	103.742	9.67455	-0.688224	5.44669
	103.738	9.77508	-0.708509	5.44669
	103.736	9.78516	-0.716898	5.44669
	103.737	9.7553	-0.697887	5.44669
	103.738	9.73948	-0.676645	5.44669
	103.738	9.7435	-0.680746	5.44669
	103.738	9.75082	-0.706743	5.44669
	103.715	9.75246	-0.718825	5.44669
	103.658	9.75054	-0.699323	5.44669
	103.634	9.74916	-0.676562	5.44669
	103.688	9.74926	-0.67233	5.44669
	103.726	9.74979	-0.678389	5.44669
	103.679	9.74998	-0.68239	5.44669
	103.617	9.74987	-0.681906	5.44669
	103.581	9.74976	-0.68028	5.44669
	103.539	9.74975	-0.679771	5.44669
	103.504	9.74978	-0.680136	5.44669
	103.5	9.7498	-0.680469	5.44669
	103.509	9.7498	-0.680479	5.44669
	103.515	9.74979	-0.680365	5.44669
	103.514	9.74979	-0.680314	5.44669
	103.511	9.74979	-0.680333	5.44669
	103.511	9.74979	-0.680359	5.44669
	103.511	9.74979	-0.680363	5.44669
	103.512	9.74979	-0.680356	5.44669
	103.512	9.74979	-0.688222	5.44669
	103.511	9.74979	-0.708507	5.44669
	103.511	9.74979	-0.716899	5.44669
	103.489	9.74979	-0.697888	5.44669
	103.432	9.74979	-0.676646	5.44669
	103.386	9.74979	-0.672875	5.44669
	103.36	9.74979	-0.678588	5.44669
	103.316	9.74979	-0.68228	5.44669
	103.277	9.74979	-0.681789	5.44669
	103.272	9.74979	-0.68027	5.44669
	103.282	9.74979	-0.687679	5.44669
	103.289	9.79898	-0.70831	5.44669
	103.288	9.92576	-0.717009	5.44669
	103.285	9.97819	-0.698004	5.44669
	103.284	9.85937	-0.676655	5.44669
	103.285	9.72662	-0.672838	5.44669
	103.285	9.75224	-0.678569	5.44669
	103.285	9.96391	-0.682285	5.44669
	103.285	10.2154	-0.681798	5.44669
	103.285	10.3219	-0.680272	5.44669
	103.285	10.2892	-0.679806	5.44669
	103.285	10.1904	-0.680153	5.44669
	103.285	10.0056	-0.688335	5.44669
	103.285	9.84034	-0.708627	5.44669
	103.263	9.91574	-0.716908	5.44669
	103.183	10.1169	-0.697849	5.44669
	103.08	10.1428	-0.676626	5.44669
	103.03	10.0279	-0.67288	5.44669
	103.04	9.96199	-0.678597	5.44669
	103.062	10.0231	-0.682282	5.44669
	103.067	10.178	-0.681787	5.44669
	103.061	10.2872	-0.680269	5.44669
	103.057	10.2883	-0.679809	5.44669
	103.057	10.2516	-0.680155	5.44669
	103.059	10.2361	-0.680464	5.44669
	103.059	10.2427	-0.68047	5.44669
	103.059	10.251	-0.680363	5.44669
	103.059	10.2521	-0.680316	5.44669
	103.059	10.2496	-0.680334	5.44268
	103.059	10.2482	-0.680359	5.43234
	103.059	10.2485	-0.680363	5.42806
	103.059	10.2491	-0.680355	5.43775
	103.059	10.2493	-0.680351	5.44858
	103.059	10.2491	-0.680352	5.4505
	103.059	10.2982	-0.680354	5.44759
	103.059	10.4249	-0.688225	5.44571
	103.059	10.4774	-0.708509	5.44595
	103.037	10.4078	-0.716898	5.44673
	102.957	10.4018	-0.697887	5.44696
	102.876	10.4307	-0.676645	5.44679
	102.883	10.3476	-0.672875	5.44663
	102.94	10.2379	-0.678588	5.44663
	102.987	10.2113	-0.68228	5.44668
	103.035	10.2375	-0.681789	5.44671
	103.047	10.2577	-0.68027	5.4467
	102.968	10.2568	-0.687679	5.44668
	102.854	10.2984	-0.70831	5.44668
	102.8	10.4223	-0.717009	5.44669
	102.812	10.5254	-0.705875	5.44669
	102.836	10.5842	-0.704811	5.44669
	102.841	10.68	-0.709382	5.44669
	102.835	10.7163	-0.696102	5.44669
	102.831	10.5526	-0.678577	5.44669
	102.831	10.3498	-0.67432	5.44669
	102.833	10.4022	-0.686377	5.44669
	102.811	10.6564	-0.709888	5.44669
	102.753	10.8187	-0.718134	5.44669
	102.729	10.8082	-0.697914	5.44669
	102.783	10.6988	-0.676218	5.44669
	102.843	10.5508	-0.672686	5.44669
	102.854	10.511	-0.678661	5.44669
	102.838	10.6426	-0.682377	5.44669
	102.805	10.7762	-0.681804	5.44669
	102.726	10.7956	-0.680242	5.44669
	102.627	10.7579	-0.687662	5.44669
	102.579	10.7354	-0.708313	5.44669
	102.611	10.7395	-0.717016	5.44669
	102.688	10.7491	-0.698006	5.44669
	102.717	10.7518	-0.676653	5.44669
	102.658	10.7494	-0.672836	5.44669
	102.594	10.7475	-0.678569	5.44669
	102.584	10.7475	-0.682286	5.44669
	102.601	10.7482	-0.681798	5.44669
	102.612	10.7485	-0.680272	5.44669
	102.611	10.7484	-0.679806	5.44669
	102.606	10.7482	-0.680153	5.44669
	102.605	10.7482	-0.680464	5.44669
	102.606	10.7483	-0.688342	5.44669
	102.607	10.7483	-0.708519	5.44669
	102.607	10.7483	-0.716861	5.44669
	102.606	10.7483	-0.697868	5.44669
	102.606	10.7483	-0.676651	5.44669
	102.606	10.7483	-0.672884	5.44669
	102.606	10.7483	-0.67859	5.44669
	102.606	10.7483	-0.690148	5.44669
	102.606	10.7483	-0.709943	5.44669
	102.606	10.7483	-0.716815	5.44669
	102.606	10.7483	-0.697342	5.44669
	102.606	10.7483	-0.676447	5.44669
	102.606	10.7483	-0.672985	5.44669
	102.606	10.7483	-0.678705	5.44669
	102.606	10.7483	-0.682289	5.44669
	102.606	10.7483	-0.681752	5.44669
	102.606	10.7483	-0.680251	5.44669
	102.606	10.7483	-0.679814	5.44669
	102.606	10.7483	-0.680164	5.44669
	102.606	10.7483	-0.680466	5.44669
	102.606	10.7483	-0.680468	5.44669
	102.606	10.7483	-0.680362	5.44669
	102.606	10.7483	-0.680316	5.44669
	102.606	10.7483	-0.680335	5.44669
	102.606	10.7483	-0.68823	5.44669
	102.606	10.7483	-0.708518	5.44669
	102.606	10.7483	-0.7169	5.44669
	102.606	10.7483	-0.697885	5.44669
	102.606	10.7483	-0.676644	5.44669
	102.606	10.7483	-0.680746	5.44669
	102.606	10.7483	-0.706744	5.44669
	102.606	10.7483	-0.718825	5.44669
	102.606	10.7483	-0.699322	5.44669
	102.606	10.7483	-0.676562	5.44669
	102.606	10.7483	-0.67233	5.44669
	102.606	10.7483	-0.678389	5.44669
	102.606	10.7483	-0.68239	5.44669
	102.606	10.7483	-0.681906	5.44669
	102.606	10.7483	-0.68028	5.44669
	102.606	10.7483	-0.679771	5.44669
	102.606	10.7483	-0.680136	5.44669
	102.606	10.7483	-0.680469	5.44669
	102.606	10.7483	-0.680479	5.44669
	102.606	10.7483	-0.680365	5.44669
	102.606	10.7483	-0.680314	5.44669
	102.606	10.7483	-0.680333	5.44669
	102.606	10.7483	-0.680359	5.44669
	102.606	10.7483	-0.680363	5.44669
	102.606	10.7483	-0.680356	5.44669
	102.606	10.7483	-0.680351	5.44669
	102.606	10.7483	-0.680352	5.44669
	102.606	10.7483	-0.680354	5.44669
	102.606	10.7483	-0.680354	5.44669
	102.606	10.7483	-0.680354	5.44669
	102.606	10.7483	-0.680353	5.44669
	102.606	10.7483	-0.680353	5.44669
	102.606	10.7483	-0.680354	5.44669
	102.606	10.7483	-0.680354	5.44669
	102.606	10.7483	-0.680354	5.44669
	102.606	10.7483	-0.680354	5.44669
	102.606	10.7483	-0.680354	5.44669
	102.606	10.7483	-0.680354	5.44669
	102.606	10.7483	-0.680354	5.44669
	102.606	10.7483	-0.680354	5.44669
	102.606	10.7483	-0.680354	5.44669
	102.606	10.7483	-0.680354	5.44669
	102.606	10.7483	-0.688224	5.44669
	102.606	10.7483	-0.708509	5.44669
	102.606	10.7483	-0.716898	5.44669
	102.606	10.7483	-0.697887	5.44669
	102.606	10.7483	-0.676645	5.44669
	102.606	10.7483	-0.672875	5.44669
	102.606	10.7483	-0.678588	5.44669
	102.606	10.7483	-0.68228	5.44669
	102.606	10.7483	-0.681789	5.44669
	102.606	10.7483	-0.68027	5.44669
	102.606	10.7483	-0.679808	5.44669
	102.606	10.7483	-0.680155	5.44669
	102.606	10.7483	-0.680464	5.44669
	102.606	10.7483	-0.68047	5.44669
	102.606	10.7483	-0.680363	5.44669
	102.606	10.7483	-0.680316	5.44669
	102.606	10.7483	-0.680334	5.44669
	102.606	10.7483	-0.680359	5.44669
	102.606	10.7483	-0.680363	5.44669
	102.606	10.7483	-0.680355	5.44669
	102.606	10.7483	-0.680351	5.44669
	102.606	10.7483	-0.680352	5.44669
	102.606	10.7483	-0.680354	5.44669
	102.606	10.7483	-0.680354	5.44669
	102.606	10.7483	-0.680354	5.44669
	102.606	10.7483	-0.680353	5.44669
	102.606	10.7483	-0.688224	5.44669
	102.606	10.7483	-0.708509	5.44669
	102.606	10.7483	-0.716898	5.44669
	102.606	10.7483	-0.697887	5.44669
	102.606	10.7483	-0.676645	5.44669
	102.606	10.7483	-0.672875	5.44669
	102.606	10.7483	-0.678588	5.44669
	102.606	10.7483	-0.68228	5.44669
	102.606	10.7483	-0.681789	5.44669
	102.606	10.7483	-0.68027	5.44669
	102.606	10.7483	-0.679808	5.44669
	102.606	10.7483	-0.680155	5.44669
	102.606	10.7483	-0.680464	5.44669
	102.606	10.7483	-0.688341	5.44669
	102.629	10.7483	-0.708519	5.44669
	102.686	10.7483	-0.716861	5.44669
	102.71	10.7483	-0.697868	5.44669
	102.656	10.7483	-0.676651	5.44669
	102.596	10.7483	-0.672884	5.44669
	102.585	10.7483	-0.67859	5.44669
	102.601	10.7483	-0.682277	5.44669
	102.634	10.7483	-0.681788	5.44669
	102.69	10.7483	-0.680271	5.44669
	102.71	10.7483	-0.679809	5.44669
	102.677	10.7483	-0.680155	5.44669
	102.697	10.7483	-0.680464	5.44669
	102.791	10.7483	-0.68047	5.44669
	102.857	10.7483	-0.680363	5.44669
	102.834	10.7483	-0.680316	5.44669
	102.754	10.7483	-0.680334	5.44669
	102.721	10.6991	-0.680359	5.44669
	102.779	10.5723	-0.680363	5.44669
	102.844	10.5199	-0.680355	5.44669
	102.856	10.6387	-0.680351	5.44669
	102.838	10.7222	-0.680352	5.44669
	102.827	10.5698	-0.680354	5.44669
	102.828	10.3057	-0.680354	5.44669
	102.833	10.1731	-0.680354	5.44669
	102.834	10.2485	-0.680353	5.44669
	102.833	10.4807	-0.680353	5.44669
	102.832	10.6738	-0.680354	5.44669
	102.832	10.5933	-0.680354	5.44669
	102.833	10.3308	-0.680354	5.44669
	102.855	10.1749	-0.680354	5.44669
	102.912	10.2403	-0.680354	5.44669
	102.936	10.4274	-0.680354	5.44669
	102.905	10.4991	-0.680354	5.44669
	102.924	10.3668	-0.680354	5.44669
	103.017	10.2216	-0.680354	5.44669
	103.083	10.1976	-0.680354	5.44669
	103.083	10.2375	-0.680354	5.44669
	103.06	10.2625	-0.680354	5.44669
	103.051	10.2588	-0.680354	5.44669
	103.055	10.2483	-0.680354	5.44669
	103.06	10.2453	-0.680354	5.44669
	103.061	10.2477	-0.680354	5.44669
	103.059	10.2498	-0.680354	5.44669
	103.058	10.2498	-0.680354	5.44669
	103.059	10.2491	-0.680354	5.44669
	103.059	10.2488	-0.680354	5.44669
	103.059	10.2489	-0.680354	5.44669
	103.059	10.2491	-0.680354	5.44669
	103.059	10.2491	-0.680354	5.44669
	103.059	10.249	-0.680354	5.44669
	103.059	10.249	-0.680354	5.44669
	103.059	10.249	-0.680354	5.44669
	103.059	10.249	-0.680354	5.44669
	103.059	10.249	-0.680354	5.44669
	103.081	10.249	-0.680354	5.44669
	103.139	10.249	-0.680354	5.44669
	103.162	10.249	-0.680354	5.44669
	103.131	10.249	-0.680354	5.44669
	103.15	10.249	-0.680354	5.44669
	103.243	10.249	-0.680354	5.44669
	103.309	10.249	-0.680354	5.44669
	103.287	10.249	-0.680354	5.44669
	103.207	10.1998	-0.680354	5.44669
	103.174	10.0731	-0.680354	5.44669
	103.232	10.0206	-0.680354	5.44669
	103.297	10.0903	-0.680354	5.44669
	103.308	10.047	-0.680354	5.44669
	103.291	9.8914	-0.680354	5.44669
	103.279	9.92208	-0.680354	5.44669
	103.281	10.1506	-0.680354	5.44669
	103.285	10.2608	-0.680354	5.44669
	103.287	10.0822	-0.680354	5.44669
	103.286	9.84707	-0.680354	5.44669
	103.285	9.84209	-0.680354	5.44669
	103.285	9.92832	-0.680354	5.44669
	103.285	9.91777	-0.680354	5.44669
	103.285	9.92422	-0.680354	5.44669
	103.285	9.93725	-0.680354	5.44669
	103.285	9.84307	-0.680354	5.44669
	103.285	9.73439	-0.680354	5.44669
	103.285	9.71211	-0.680354	5.44669
	103.307	9.73979	-0.680354	5.44669
	103.365	9.75904	-0.680354	5.44669
	103.411	9.75723	-0.680354	5.44669
	103.415	9.74962	-0.680354	5.44669
	103.4	9.74708	-0.680354	5.44669
	103.393	9.74871	-0.680354	5.44669
	103.395	9.75031	-0.680354	5.44669
	103.399	9.79958	-0.680354	5.44669
	103.4	9.92582	-0.680354	5.44669
	103.421	9.978	-0.680354	5.44669
	103.478	9.85927	-0.680354	5.44669
	103.524	9.72664	-0.680354	5.44669
	103.528	9.7031	-0.680354	5.44669
	103.514	9.73877	-0.680354	5.44669
	103.507	9.76182	-0.680354	5.44669
	103.509	9.75875	-0.680354	5.44669
	103.534	9.74927	-0.688224	5.44669
	103.592	9.74639	-0.708509	5.44669
	103.615	9.74855	-0.716898	5.44669
	103.583	9.75048	-0.697887	5.44669
	103.58	9.75052	-0.684516	5.44669
	103.594	9.74985	-0.701031	5.44669
	103.579	9.74956	-0.715133	5.44669
	103.609	9.74967	-0.699813	5.44669
	103.7	9.74982	-0.678081	5.44669
	103.761	9.74985	-0.672792	5.44669
	103.76	9.7498	-0.678043	5.44669
	103.739	9.74977	-0.682081	5.44669
	103.73	9.74978	-0.6819	5.44669
	103.734	9.74979	-0.680387	5.44669
	103.739	9.74979	-0.679818	5.44669
	103.74	9.7006	-0.680117	5.44669
	103.738	9.57382	-0.680445	5.44669
	103.737	9.4722	-0.680476	5.44669
	103.76	9.46425	-0.680372	5.44669
	103.818	9.49538	-0.680318	5.44669
	103.841	9.51098	-0.680332	5.44669
	103.81	9.5556	-0.680357	5.44669
	103.807	9.67491	-0.680363	5.44669
	103.842	9.72584	-0.680356	5.44669
	103.884	9.60904	-0.680351	5.44669
	103.938	9.52686	-0.680352	5.44669
	103.976	9.58074	-0.680354	5.44669
	103.977	9.54155	-0.680354	5.44669
	103.965	9.34401	-0.680354	5.44669
	103.96	9.20035	-0.680353	5.44669
	103.962	9.19854	-0.680353	5.44669
	103.965	9.24697	-0.680353	5.44669
	103.965	9.2676	-0.680354	5.44669
	103.964	9.25898	-0.680354	5.44669
	103.964	9.24803	-0.680354	5.44669
	103.964	9.2465	-0.680354	5.44669
	103.964	9.24976	-0.688224	5.44669
	103.964	9.25166	-0.708509	5.44669
	103.964	9.2513	-0.716898	5.44669
	103.964	9.25047	-0.697887	5.44669
	103.986	9.25025	-0.676645	5.44669
	104.066	9.25046	-0.672875	5.44669
	104.17	9.25062	-0.678588	5.44669
	104.219	9.25062	-0.68228	5.44669
	104.209	9.25056	-0.681789	5.44669
	104.188	9.25053	-0.68027	5.44669
	104.183	9.25055	-0.679808	5.44669
	104.188	9.25056	-0.680155	5.44669
	104.192	9.25056	-0.680464	5.44669
	104.192	9.25056	-0.68047	5.44669
	104.19	9.25055	-0.680363	5.44669
	104.19	9.25055	-0.680316	5.44669
	104.19	9.25056	-0.680334	5.44669
	104.19	9.25056	-0.680359	5.44669
	104.19	9.25055	-0.680363	5.44669
	104.19	9.25055	-0.680355	5.44669
	104.213	9.25055	-0.680351	5.44669
	104.292	9.25055	-0.680352	5.44669
	104.396	9.25055	-0.680354	5.44669
	104.446	9.25055	-0.680354	5.44669
	104.435	9.25055	-0.680354	5.44669
	104.414	9.25055	-0.680353	5.44669
	104.409	9.25055	-0.680353	5.44669
	104.414	9.20136	-0.680354	5.44669
	104.418	9.07459	-0.680354	5.44669
	104.418	8.97297	-0.680354	5.44669
	104.417	8.96501	-0.680354	5.44669
	104.416	8.99614	-0.680354	5.44669
	104.416	8.96256	-0.680354	5.44669
	104.417	8.83121	-0.680354	5.44669
	104.417	8.72212	-0.680354	5.44669
	104.417	8.71266	-0.680354	5.4507
	104.439	8.74582	-0.680354	5.46104
	104.496	8.7628	-0.680354	5.46531
	104.542	8.75809	-0.680354	5.45562
	104.568	8.75008	-0.688224	5.4448
	104.612	8.74839	-0.708509	5.44287
	104.651	8.75053	-0.716898	5.44579
	104.656	8.75203	-0.705758	5.44767
	104.646	8.7519	-0.704801	5.44742
	104.639	8.75131	-0.70942	5.44664
	104.64	8.75111	-0.696121	5.44641
	104.643	8.75123	-0.678572	5.44658
	104.644	8.75136	-0.674311	5.44674
	104.643	8.75136	-0.678505	5.44675
	104.665	8.75132	-0.681735	5.44669
	104.722	8.7513	-0.68159	5.44667
	104.769	8.75131	-0.680381	5.44668
	104.795	8.75132	-0.679925	5.44669
	104.838	8.70213	-0.680164	5.44669
	104.877	8.57535	-0.680427	5.44669
	104.883	8.52292	-0.680451	5.44669
	104.872	8.64174	-0.680369	5.44669
	104.866	8.77449	-0.680325	5.44669
	104.867	8.79806	-0.680336	5.44669
	104.869	8.76235	-0.680356	5.44669
	104.87	8.69009	-0.680361	5.44669
	104.87	8.51719	-0.680356	5.44669
	104.869	8.29828	-0.680352	5.44669
	104.869	8.24078	-0.680352	5.44669
	104.869	8.38857	-0.680354	5.44669
	104.869	8.535	-0.680354	5.44669
	104.869	8.55395	-0.680354	5.44669
	104.869	8.46226	-0.680353	5.44669
	104.869	8.3112	-0.680353	5.44669
	104.869	8.21455	-0.680353	5.44669
	104.869	8.21732	-0.680354	5.44669
	104.892	8.25117	-0.680354	5.44669
	104.949	8.26411	-0.680354	5.44669
	104.973	8.25745	-0.680354	5.44669
	104.941	8.25006	-0.680354	5.44669
	104.938	8.24933	-0.680354	5.44669
	104.974	8.25165	-0.680354	5.44669
	104.994	8.25288	-0.680354	5.44669
	104.99	8.25257	-0.680354	5.44669
	105.004	8.252	-0.680354	5.44669
	105.059	8.25188	-0.680354	5.44669
	105.107	8.25202	-0.680354	5.44669
	105.112	8.25213	-0.680354	5.44669
	105.098	8.25212	-0.680354	5.44669
	105.091	8.25208	-0.680354	5.44669
	105.092	8.25207	-0.680354	5.44669
	105.096	8.25208	-0.680354	5.44669
	105.097	8.25208	-0.680354	5.44669
	105.096	8.25209	-0.680354	5.44669
	105.095	8.25208	-0.680354	5.44669
	105.095	8.25208	-0.680354	5.44669
	105.118	8.25208	-0.680354	5.44669
	105.175	8.25208	-0.680354	5.44669
	105.199	8.25208	-0.680354	5.44669
	105.167	8.25208	-0.680354	5.44669
	105.187	8.25208	-0.680354	5.44669
	105.28	8.25208	-0.680354	5.44669
	105.346	8.25208	-0.680354	5.44669
	105.346	8.25208	-0.680354	5.44669
	105.323	8.25208	-0.680354	5.44669
	105.314	8.20289	-0.680354	5.44669
	105.318	8.07612	-0.680354	5.44669
	105.323	7.9745	-0.688224	5.44669
	105.324	7.96654	-0.708509	5.44669
	105.322	7.99767	-0.716898	5.44669
	105.321	8.01328	-0.697887	5.44669
	105.321	8.00871	-0.676645	5.44669
	105.344	7.95205	-0.672875	5.44669
	105.424	7.87296	-0.678588	5.44669
	105.527	7.90013	-0.68228	5.44669
	105.577	7.94599	-0.681789	5.44669
	105.567	7.85817	-0.688141	5.44669
	105.545	7.78966	-0.707964	5.44669
	105.54	7.88812	-0.72457	5.44669
	105.546	7.9689	-0.726153	5.44669
	105.55	7.87177	-0.713307	5.44669
	105.55	7.73798	-0.690418	5.44669
	105.548	7.70627	-0.674842	5.44669
	105.548	7.73893	-0.674782	5.4507
	105.548	7.76362	-0.680029	5.46104
	105.548	7.76232	-0.682206	5.46531
	105.548	7.75298	-0.681246	5.45562
	105.548	7.74954	-0.680069	5.4448
	105.548	7.75141	-0.679917	5.44287
	105.548	7.75342	-0.680272	5.44579
	105.548	7.7536	-0.680474	5.44767
	105.548	7.75296	-0.680433	5.44742
	105.57	7.75263	-0.680344	5.44664
	105.628	7.75272	-0.680321	5.44641
	105.674	7.75287	-0.680343	5.44658
	105.7	7.7529	-0.680361	5.44674
	105.743	7.75286	-0.68036	5.44675
	105.782	7.75283	-0.680354	5.44669
	105.788	7.75284	-0.680351	5.44667
	105.777	7.75285	-0.680352	5.44668
	105.771	7.75285	-0.680354	5.44669
	105.772	7.75285	-0.680354	5.44669
	105.775	7.75285	-0.680354	5.44669
	105.775	7.75285	-0.680353	5.44669
	105.775	7.75285	-0.680353	5.44669
	105.774	7.75285	-0.680354	5.44669
	105.774	7.75285	-0.680354	5.44669
	105.774	7.75285	-0.680354	5.44669
	105.774	7.75285	-0.680354	5.44669
	105.774	7.75285	-0.680354	5.44669
	105.774	7.75285	-0.680354	5.44669
	105.774	7.75285	-0.680354	5.44669
	105.774	7.75285	-0.680354	5.44669
	105.774	7.75285	-0.680354	5.44669
	105.774	7.75285	-0.680354	5.44669
	105.774	7.75285	-0.680354	5.44669
	105.774	7.75285	-0.680354	5.44669
	105.774	7.75285	-0.688224	5.44669
	105.774	7.75285	-0.708509	5.44669
	105.797	7.75285	-0.716898	5.44669
	105.876	7.75285	-0.697887	5.44669
	105.98	7.75285	-0.676645	5.44669
	106.007	7.75285	-0.672875	5.44669
	105.939	7.75285	-0.686458	5.44669
	105.894	7.75285	-0.710435	5.44669
	105.943	7.75285	-0.718334	5.44669
	106.009	7.75285	-0.697804	5.44669
	106.024	7.75285	-0.6761	5.44669
	106.007	7.75285	-0.672676	5.44669
	105.995	7.75285	-0.686569	5.44669
	105.996	7.75285	-0.710552	5.44669
	106.001	7.75285	-0.718344	5.44669
	106.002	7.70366	-0.697766	5.44669
	106.001	7.52769	-0.676081	5.44669
	106	7.29929	-0.672682	5.44669
	106.023	7.18971	-0.678707	5.44669
	106.08	7.26208	-0.682399	5.44669
	106.127	7.43559	-0.681796	5.44669
	106.152	7.54825	-0.680231	5.44669
	106.196	7.54417	-0.679789	5.44669
	106.235	7.45487	-0.680161	5.44669
	106.24	7.31301	-0.680473	5.44669
	106.23	7.21937	-0.680472	5.44669
	106.223	7.22012	-0.680361	5.44669
	106.224	7.25207	-0.680314	5.44669
	106.227	7.26492	-0.680335	5.44669
	106.228	7.2589	-0.68036	5.44669
	106.227	7.25181	-0.680363	5.44669
	106.227	7.25098	-0.680355	5.44669
	106.227	7.25315	-0.680351	5.44669
	106.227	7.25435	-0.680352	5.44669
	106.227	7.25409	-0.680354	5.44669
	106.227	7.25355	-0.680354	5.44669
	106.227	7.25341	-0.680354	5.44669
	106.227	7.25355	-0.680353	5.44669
	106.249	7.25366	-0.680353	5.44669
	106.329	7.25365	-0.680354	5.44669
	106.433	7.25361	-0.680354	5.44669
	106.46	7.2536	-0.680354	5.44669
	106.392	7.2536	-0.680354	5.44669
	106.347	7.25361	-0.680354	5.44669
	106.396	7.25361	-0.680354	5.44669
	106.461	7.25361	-0.680354	5.44669
	106.476	7.25361	-0.680354	5.44669
	106.46	7.25361	-0.680354	5.44669
	106.448	7.25361	-0.680354	5.44669
	106.449	7.25361	-0.680354	5.44669
	106.453	7.25361	-0.680354	5.44669
	106.455	7.25361	-0.680354	5.44669
	106.454	7.25361	-0.688224	5.44669
	106.453	7.25361	-0.708509	5.44669
	106.475	7.25361	-0.716898	5.44669
	106.533	7.25361	-0.697887	5.44669
	106.557	7.25361	-0.676645	5.44669
	106.525	7.25361	-0.672875	5.44669
	106.545	7.20442	-0.678588	5.44669
	106.638	7.07765	-0.68228	5.44669
	106.703	7.02521	-0.681789	5.44669
	106.703	7.14403	-0.68027	5.44669
	106.681	7.27679	-0.679808	5.44669
	106.672	7.25116	-0.680155	5.44669
	106.676	7.03949	-0.680464	5.44669
	106.681	6.78802	-0.68047	5.44268
	106.681	6.6815	-0.680363	5.43234
	106.68	6.76336	-0.680316	5.42806
	106.679	6.93976	-0.680334	5.43775
	106.679	7.00107	-0.680359	5.44858
	106.68	6.86828	-0.680363	5.4505
	106.68	6.72651	-0.680355	5.44759
	106.68	6.70413	-0.680351	5.44571
	106.68	6.74354	-0.680352	5.44595
	106.68	6.76774	-0.680354	5.44673
	106.702	6.76383	-0.680354	5.44696
	106.759	6.75359	-0.680354	5.44679
	106.783	6.75068	-0.680353	5.44663
	106.752	6.75311	-0.680353	5.44663
	106.771	6.75516	-0.680354	5.44668
	106.864	6.75515	-0.680354	5.44671
	106.907	6.75442	-0.680354	5.4467
	106.85	6.75412	-0.680354	5.44668
	106.804	6.75425	-0.680354	5.44668
	106.848	6.75441	-0.680354	5.44669
	106.913	6.75443	-0.680354	5.44669
	106.928	6.75439	-0.680354	5.44669
	106.913	6.75436	-0.680354	5.44669
	106.901	6.75436	-0.680354	5.44669
	106.901	6.75438	-0.680354	5.44669
	106.906	6.75438	-0.680354	5.44669
	106.907	6.75438	-0.680354	5.44669
	106.907	6.75437	-0.680354	5.44669
	106.906	6.75437	-0.680354	5.44669
	106.905	6.75437	-0.680354	5.44669
	106.906	6.75437	-0.680354	5.44669
	106.906	6.75437	-0.680354	5.44669
	106.928	6.75437	-0.680354	5.44669
	106.986	6.75437	-0.680354	5.44268
	107.009	6.75437	-0.680354	5.43234
	106.978	6.75437	-0.680354	5.42806
	106.975	6.75437	-0.680354	5.43775
	107.01	6.75437	-0.680354	5.44858
	107.053	6.75437	-0.680354	5.4505
	107.106	6.75437	-0.680354	5.44759
	107.144	6.75437	-0.680354	5.44571
	107.145	6.75437	-0.680354	5.44595
	107.133	6.70518	-0.680354	5.44673
	107.128	6.52922	-0.680354	5.44696
	107.13	6.35001	-0.680354	5.44679
	107.133	6.36721	-0.680354	5.44663
	107.133	6.44281	-0.680354	5.44663
	107.132	6.37073	-0.680354	5.44668
	107.154	6.24902	-0.680354	5.44671
	107.212	6.21341	-0.680354	5.4467
	107.236	6.24014	-0.680354	5.44668
	107.204	6.26374	-0.680354	5.44668
	107.224	6.31327	-0.680354	5.44669
	107.317	6.43179	-0.680354	5.44669
	107.382	6.52984	-0.680354	5.44669
	107.382	6.53923	-0.680354	5.44669
	107.36	6.46078	-0.680354	5.44669
	107.35	6.31867	-0.680354	5.44669
	107.355	6.22107	-0.680354	5.44669
	107.36	6.22025	-0.680354	5.44669
	107.36	6.25295	-0.680354	5.44669
	107.359	6.26667	-0.680354	5.44669
	107.358	6.26075	-0.680354	5.44669
	107.38	6.25339	-0.680354	5.44669
	107.438	6.25241	-0.680354	5.44669
	107.484	6.25462	-0.680354	5.44669
	107.488	6.25589	-0.680354	5.44669
	107.451	6.25564	-0.680354	5.44669
	107.409	6.25508	-0.680354	5.44669
	107.445	6.25494	-0.680354	5.44669
	107.548	6.25507	-0.680354	5.44669
	107.613	6.25518	-0.680354	5.44669
	107.608	6.25518	-0.680354	5.44669
	107.585	6.20595	-0.680354	5.44669
	107.576	6.02997	-0.680354	5.44669
	107.581	5.85077	-0.680354	5.44669
	107.586	5.86797	-0.680354	5.44669
	107.587	5.99277	-0.680354	5.44669
	107.585	6.09666	-0.680354	5.44669
	107.584	6.15414	-0.680354	5.44669
	107.584	6.10134	-0.680354	5.44669
	107.585	6.05247	-0.680354	5.44669
	107.585	6.09895	-0.680354	5.44669
	107.585	6.04505	-0.680354	5.44669
	107.585	5.844	-0.680354	5.44268
	107.585	5.7533	-0.688224	5.43234
	107.585	5.88109	-0.708509	5.42806
	107.585	6.03099	-0.716898	5.43775
	107.585	6.0585	-0.697887	5.44858
	107.585	5.96917	-0.676645	5.4505
	107.585	5.81605	-0.672875	5.44759
	107.585	5.71771	-0.678588	5.44571
	107.607	5.72049	-0.68228	5.44595
	107.664	5.75496	-0.681789	5.44673
	107.688	5.76814	-0.68027	5.44696
	107.657	5.76137	-0.679808	5.44679
	107.676	5.75384	-0.680155	5.44663
	107.747	5.7531	-0.680464	5.44663
	107.755	5.75546	-0.68047	5.44668
	107.731	5.75671	-0.680363	5.44671
	107.763	5.7564	-0.680316	5.4467
	107.814	5.75582	-0.680334	5.44668
	107.828	5.75569	-0.680359	5.44668
	107.817	5.75584	-0.680363	5.44669
	107.807	5.75595	-0.680355	5.44669
	107.807	5.75594	-0.680351	5.44669
	107.811	5.7559	-0.688223	5.44669
	107.812	5.75589	-0.708509	5.44669
	107.812	5.7559	-0.716899	5.44669
	107.811	5.75591	-0.697887	5.44669
	107.811	5.75591	-0.676645	5.44669
	107.811	5.7559	-0.672875	5.44669
	107.811	5.7559	-0.678588	5.44669
	107.833	5.7559	-0.68228	5.44669
	107.913	5.7559	-0.681789	5.44669
	108.017	5.70671	-0.68027	5.44669
	108.066	5.57994	-0.679808	5.44669
	108.056	5.5275	-0.680155	5.44669
	108.035	5.64632	-0.680464	5.44669
	108.03	5.77908	-0.68047	5.44669
	108.035	5.80264	-0.680363	5.44669
	108.039	5.76694	-0.680316	5.44669
	108.039	5.69467	-0.680334	5.44669
	108.037	5.57096	-0.680359	5.44669
	108.037	5.52803	-0.680363	5.44669
	108.037	5.64973	-0.680355	5.44669
	108.037	5.78032	-0.680351	5.44669
	108.037	5.75276	-0.680352	5.44669
	108.037	5.59024	-0.688224	5.44669
	108.037	5.46622	-0.70851	5.44669
	108.06	5.41243	-0.716899	5.44669
	108.139	5.32616	-0.697887	5.44669
	108.243	5.24288	-0.676645	5.44669
	108.293	5.27736	-0.672875	5.44669
	108.282	5.42591	-0.678588	5.44669
	108.261	5.49243	-0.68228	5.44669
	108.256	5.42092	-0.681789	5.44669
	108.261	5.40914	-0.68027	5.44669
	108.265	5.43624	-0.679808	5.44669
	108.265	5.35445	-0.680155	5.44669
	108.286	5.24595	-0.688335	5.44669
	108.365	5.21935	-0.708626	5.44669
	108.469	5.24515	-0.716908	5.44669
	108.519	5.26516	-0.697849	5.44669
	108.508	5.26432	-0.676626	5.44669
	108.487	5.25686	-0.67288	5.44669
	108.482	5.25403	-0.678597	5.44669
	108.488	5.25549	-0.682282	5.44669
	108.492	5.25711	-0.681787	5.44669
	108.491	5.20808	-0.680269	5.44669
	108.49	5.0808	-0.679809	5.44669
	108.489	5.02809	-0.680155	5.44669
	108.49	5.14698	-0.680464	5.44669
	108.49	5.23067	-0.68047	5.44669
	108.512	5.12749	-0.680363	5.44669
	108.592	4.99013	-0.680316	5.44669
	108.695	4.90988	-0.680334	5.44669
	108.745	4.8665	-0.680359	5.44669
	108.735	4.91676	-0.680363	5.44669
	108.713	4.95955	-0.680355	5.44669
	108.708	4.86223	-0.680351	5.44669
	108.714	4.74164	-0.680352	5.44669
	108.718	4.71549	-0.680354	5.44669
	108.74	4.74578	-0.680354	5.44669
	108.818	4.76751	-0.680354	5.44669
	108.921	4.7658	-0.680353	5.44669
	108.971	4.75736	-0.680353	5.44669
	108.961	4.75443	-0.680354	5.44669
	108.94	4.7562	-0.680354	5.44669
	108.935	4.75798	-0.680354	5.44669
	108.94	4.7581	-0.680354	5.44669
	108.944	4.75751	-0.680354	5.44669
	108.944	4.75723	-0.680354	5.44669
	108.942	4.75732	-0.680354	5.44669
	108.942	4.75746	-0.680354	5.44669
	108.942	4.75748	-0.680354	5.44669
	108.943	4.75744	-0.680354	5.44669
	108.943	4.75742	-0.680354	5.44669
	108.965	4.75742	-0.680354	5.44669
	109.044	4.75743	-0.680354	5.44669
	109.148	4.75743	-0.680354	5.44669
	109.198	4.75743	-0.688224	5.44669
	109.187	4.75743	-0.708509	5.44669
	109.166	4.70824	-0.716898	5.44669
	109.161	4.53228	-0.697887	5.44669
	109.166	4.35307	-0.676645	5.44669
	109.171	4.41945	-0.672875	5.44669
	109.17	4.62183	-0.678588	5.44669
	109.169	4.60219	-0.68228	5.44669
	109.168	4.36165	-0.681789	5.44669
	109.169	4.24249	-0.68027	5.44669
	109.169	4.37243	-0.679808	5.44669
	109.169	4.48416	-0.680155	5.44669
	109.169	4.38875	-0.680464	5.44669
	109.169	4.24468	-0.68047	5.44669
	109.191	4.20805	-0.680363	5.44669
	109.271	4.2423	-0.680316	5.44669
	109.374	4.26941	-0.680334	5.44669
	109.424	4.26855	-0.680359	5.44669
	109.413	4.25855	-0.680363	5.44669
	109.392	4.25466	-0.680355	5.44669
	109.387	4.25659	-0.680351	5.44669
	109.393	4.25878	-0.680352	5.44669
	109.397	4.25901	-0.680354	5.44669
	109.397	4.25833	-0.680354	5.44669
	109.395	4.25796	-0.680354	5.44669
	109.394	4.25805	-0.680353	5.44669
	109.395	4.25822	-0.680353	5.44669
	109.395	4.25826	-0.680354	5.44669
	109.395	4.25821	-0.680354	5.44669
	109.395	4.25818	-0.680354	5.44669
	109.395	4.25818	-0.680354	5.44669
	109.395	4.25819	-0.680354	5.44669
	109.395	4.2582	-0.688224	5.44669
	109.395	4.20901	-0.708509	5.44669
	109.395	4.08223	-0.716898	5.44669
	109.395	4.0298	-0.697887	5.44669
	109.395	4.14862	-0.676645	5.44669
	109.395	4.28137	-0.672875	5.44669
	109.417	4.30493	-0.678588	5.44669
	109.475	4.26923	-0.68228	5.44669
	109.521	4.24616	-0.681789	5.44669
	109.547	4.20003	-0.68027	5.44669
	109.59	4.08275	-0.679808	5.44669
	109.629	4.0332	-0.680155	5.44669
	109.635	4.14986	-0.680464	5.44669
	109.624	4.23149	-0.68047	5.44669
	109.618	4.07905	-0.680363	5.44669
	109.619	3.81562	-0.680316	5.44669
	109.622	3.68326	-0.680334	5.44669
	109.622	3.70938	-0.680359	5.44669
	109.622	3.76546	-0.680363	5.44669
	109.643	3.77936	-0.680355	5.44669
	109.701	3.7652	-0.680351	5.44669
	109.747	3.75432	-0.680352	5.44669
	109.773	3.7548	-0.680354	5.44669
	109.816	3.75886	-0.680354	5.44669
	109.855	3.7604	-0.680354	5.44669
	109.861	3.7596	-0.680353	5.44669
	109.85	3.75871	-0.680353	5.44669
	109.844	3.75863	-0.680354	5.44669
	109.845	3.75891	-0.688224	5.44669
	109.848	3.75905	-0.708509	5.44669
	109.849	3.75902	-0.716898	5.44669
	109.848	3.75895	-0.697887	5.44669
	109.847	3.75893	-0.676645	5.44669
	109.847	3.75895	-0.672875	5.44669
	109.848	3.75896	-0.678588	5.44669
	109.848	3.75896	-0.68228	5.44669
	109.848	3.75896	-0.681789	5.44669
	109.87	3.75896	-0.68027	5.44669
	109.95	3.75896	-0.679808	5.44669
	110.053	3.75896	-0.680155	5.44669
	110.103	3.75896	-0.680464	5.44669
	110.092	3.75896	-0.68047	5.44669
	110.071	3.75896	-0.680363	5.44669
	110.066	3.75896	-0.680316	5.44669
	110.072	3.75896	-0.680334	5.44669
	110.076	3.75896	-0.680359	5.44669
	110.075	3.70977	-0.680363	5.44669
	110.074	3.58299	-0.680355	5.44669
	110.096	3.53056	-0.680351	5.44669
	110.153	3.60019	-0.680352	5.44669
	110.2	3.60617	-0.680354	5.44669
	110.226	3.52811	-0.680354	5.44669
	110.269	3.48445	-0.680354	5.44669
	110.308	3.49251	-0.680353	5.44669
	110.314	3.51118	-0.680353	5.44669
	110.303	3.5161	-0.680354	5.44669
	110.297	3.46233	-0.680354	5.44669
	110.298	3.38108	-0.680354	5.44669
	110.3	3.45551	-0.680354	5.44669
	110.301	3.67729	-0.680354	5.44669
	110.301	3.76934	-0.680354	5.44669
	110.3	3.58555	-0.680354	5.44669
	110.3	3.30555	-0.680354	5.44669
	110.3	3.17744	-0.680354	5.44669
	110.3	3.21124	-0.680354	5.44669
	110.3	3.26902	-0.680354	5.44669
	110.322	3.28091	-0.680354	5.44669
	110.38	3.2653	-0.680354	5.44669
	110.426	3.25453	-0.680354	5.44669
	110.43	3.25556	-0.680354	5.44669
	110.393	3.25983	-0.680354	5.44669
	110.351	3.26124	-0.680354	5.44669
	110.387	3.26032	-0.680354	5.44669
	110.49	3.25943	-0.680354	5.44669
	110.555	3.25939	-0.680354	5.44669
	110.55	3.25969	-0.680354	5.44669
	110.526	3.25983	-0.680354	5.44669
	110.518	3.25978	-0.680354	5.44669
	110.523	3.25971	-0.680354	5.44669
	110.528	3.2597	-0.688224	5.44669
	110.528	3.25972	-0.708509	5.44669
	110.527	3.25973	-0.716898	5.44669
	110.526	3.25973	-0.697887	5.44669
	110.526	3.25972	-0.676645	5.44669
	110.527	3.25972	-0.672875	5.4507
	110.527	3.25972	-0.678588	5.46104
	110.527	3.25972	-0.68228	5.46531
	110.526	3.25972	-0.681789	5.45562
	110.526	3.25972	-0.68027	5.4448
	110.549	3.25972	-0.679808	5.44287
	110.629	3.25972	-0.680155	5.44579
	110.732	3.25972	-0.680464	5.44767
	110.782	3.25972	-0.68047	5.44742
	110.771	3.21053	-0.680363	5.44664
	110.75	3.08376	-0.688187	5.44641
	110.745	3.03132	-0.70849	5.44658
	110.751	3.15014	-0.716904	5.44674
	110.755	3.2829	-0.697896	5.44675
	110.754	3.25727	-0.676647	5.44669
	110.753	3.0456	-0.672873	5.44667
	110.752	2.79413	-0.678586	5.44668
	110.753	2.68762	-0.68228	5.44669
	110.753	2.76947	-0.68179	5.44669
	110.753	2.94588	-0.680271	5.44669
	110.775	3.05637	-0.679808	5.44669
	110.833	3.05036	-0.680155	5.44669
	110.879	2.96102	-0.680464	5.44669
	110.905	2.81983	-0.68047	5.44669
	110.948	2.72648	-0.680363	5.44669
	110.987	2.72712	-0.680316	5.44669
	110.993	2.8081	-0.680334	5.44669
	110.982	2.9477	-0.680359	5.44669
	110.975	2.99417	-0.680363	5.44669
	110.977	2.86828	-0.680355	5.44669
	110.979	2.73469	-0.680351	5.44669
	110.98	2.71328	-0.680352	5.44669
	110.979	2.75019	-0.680354	5.44669
	110.979	2.773	-0.680354	5.44669
	110.979	2.7694	-0.680354	5.44669
	110.979	2.75977	-0.680353	5.4507
	111.001	2.75702	-0.680353	5.46104
	111.081	2.75929	-0.680354	5.46531
	111.162	2.76122	-0.680354	5.45562
	111.155	2.76122	-0.680354	5.4448
	111.12	2.76053	-0.680354	5.44287
	111.153	2.76025	-0.680354	5.44579
	111.208	2.76037	-0.680354	5.44767
	111.224	2.76052	-0.680354	5.44742
	111.212	2.76054	-0.680354	5.44664
	111.201	2.7605	-0.680354	5.44641
	111.201	2.76047	-0.680354	5.44658
	111.205	2.71129	-0.680354	5.44674
	111.207	2.58452	-0.680354	5.44675
	111.206	2.53209	-0.680354	5.44669
	111.205	2.60172	-0.680354	5.44667
	111.205	2.6077	-0.680354	5.44668
	111.205	2.57883	-0.680354	5.44669
	111.205	2.61275	-0.688224	5.44669
	111.205	2.59566	-0.708509	5.44669
	111.205	2.56986	-0.716898	5.44669
	111.205	2.66246	-0.697887	5.44669
	111.205	2.72584	-0.676645	5.44669
	111.205	2.62353	-0.672875	5.44669
	111.205	2.54295	-0.678588	5.44669
	111.205	2.64154	-0.68228	5.44669
	111.205	2.72668	-0.681789	5.44669
	111.228	2.63132	-0.688141	5.4507
	111.307	2.49673	-0.707964	5.46104
	111.411	2.41486	-0.7167	5.46531
	111.461	2.36981	-0.697997	5.45562
	111.45	2.41995	-0.676762	5.4448
	111.429	2.46329	-0.672885	5.44287
	111.424	2.36624	-0.67855	5.44579
	111.429	2.24557	-0.682261	5.44767
	111.433	2.21929	-0.681795	5.44742
	111.433	2.24955	-0.680279	5.44664
	111.432	2.3205	-0.67981	5.44641
	111.431	2.4456	-0.680152	5.44658
	111.454	2.48958	-0.680462	5.44674
	111.534	2.36782	-0.680471	5.44675
	111.615	2.23684	-0.680364	5.44669
	111.607	2.21506	-0.680316	5.44667
	111.573	2.25088	-0.680334	5.44668
	111.606	2.27338	-0.680359	5.44669
	111.661	2.27002	-0.680363	5.44669
	111.677	2.26062	-0.680355	5.44669
	111.665	2.25787	-0.680351	5.44669
	111.654	2.26006	-0.680352	5.44669
	111.654	2.26195	-0.680354	5.44669
	111.658	2.26197	-0.680354	5.44669
	111.659	2.2613	-0.680354	5.44669
	111.659	2.26102	-0.680353	5.44669
	111.658	2.26113	-0.680353	5.44669
	111.658	2.26129	-0.680354	5.44669
	111.658	2.26131	-0.680354	5.44669
	111.658	2.26126	-0.680354	5.44669
	111.68	2.21204	-0.680354	5.44669
	111.76	2.08528	-0.680354	5.44669
	111.864	2.03286	-0.680354	5.44669
	111.913	2.15168	-0.680354	5.44669
	111.903	2.23524	-0.680354	5.44669
	111.882	2.08283	-0.680354	5.44669
	111.877	1.81873	-0.680354	5.44669
	111.882	1.68608	-0.680354	5.44669
	111.886	1.71232	-0.680354	5.44669
	111.886	1.81774	-0.680354	5.44669
	111.884	1.95844	-0.680354	5.44669
[truncated: 292 more rows]
