# Supplementary material for: Design of a cosmetic glove stiffness compensation mechanism for toddler-sized hand prostheses
Source: PLoS One. 2017 Aug 11;12(8):e0183233. doi: 10.1371/journal.pone.0183233 (PMC5553851; doi:10.1371/journal.pone.0183233)
Supplement: S1 Dataset — (ZIP) [file pone.0183233.s001.zip › 02 Spring measurements/RVS7_1.xlsx]

## Sheet: RVS7_1
LabVIEW Measurement
Writer_Version	2
Reader_Version	2
Separator	Tab
Decimal_Separator	.
Multi_Headings	No
X_Columns	No
Time_Pref	Absolute
Operator	localadmin
Date	2013-09-24
Time	00:15:26.357000
***End_of_Header***
Channels	4
Samples	10	10	10	10
Date	2013-09-24	2013-09-24	2013-09-24	2013-09-24
Time	00:15:57.757000	00:15:57.757000	00:15:57.757000	00:15:57.758000
Y_Unit_Label	mm	N	N	Pa
X_Dimension	Time	Time	Time	Time
X0	0	0	0	0
Delta_X	0.01	0.01	0.01	0.01
***End_of_Header***
X_Value	Voltage LVDT (Filtered)	Voltage Load Cell (Filtered)	Voltage Pinch Load Cell (Filtered)	Voltage Pressure (Filtered)	Comment
	112.686	0.251332	-0.600482	5.44669
	112.74	0.209004	-0.600475	5.44669
	112.8	0.090392	-0.600471	5.44669
	112.811	-0.010249	-0.600471	5.44669
	112.794	-0.020697	-0.600473	5.44669
	112.784	0.058234	-0.600474	5.44669
	112.785	0.200917	-0.600473	5.44669
	112.79	0.2494	-0.608344	5.44669
	112.791	0.074077	-0.628628	5.44669
	112.79	-0.137924	-0.637018	5.44669
	112.789	-0.085241	-0.618006	5.44669
	112.789	0.17229	-0.596765	5.44669
	112.789	0.335982	-0.592994	5.44669
	112.79	0.324813	-0.598707	5.44669
	112.789	0.263822	-0.602399	5.44669
	112.789	0.242542	-0.609779	5.44669
	112.789	0.255354	-0.628545	5.44669
	112.789	0.268292	-0.636473	5.44669
	112.789	0.269158	-0.617808	5.44669
	112.789	0.215732	-0.596875	5.44669
	112.789	0.086875	-0.593111	5.4507
	112.789	0.035077	-0.598717	5.46104
	112.789	0.1549	-0.602362	5.46531
	112.789	0.28785	-0.601889	5.45562
	112.789	0.311139	-0.600395	5.4448
	112.789	0.275251	-0.599937	5.44287
	112.789	0.203006	-0.600276	5.44579
	112.789	0.030181	-0.600581	5.44767
	112.789	-0.13951	-0.600588	5.44742
	112.789	-0.070253	-0.600483	5.44664
	112.789	0.179139	-0.608307	5.44641
	112.789	0.333524	-0.63648	5.44658
	112.789	0.32135	-0.665178	5.44674
	112.789	0.263245	-0.65456	5.44675
	112.789	0.243531	-0.622171	5.44669
	112.789	0.255974	-0.617439	5.44667
	112.789	0.2682	-0.627772	5.44668
	112.789	0.219709	-0.618167	5.44669
	112.789	0.039691	-0.607998	5.44669
	112.789	-0.141462	-0.622503	5.44669
	112.789	-0.074451	-0.634624	5.44669
	112.789	0.178075	-0.619189	5.44669
	112.789	0.334571	-0.598112	5.44669
	112.789	0.322167	-0.593139	5.44669
	112.789	0.263215	-0.598289	5.44669
	112.789	0.194038	-0.610043	5.44669
	112.789	0.079892	-0.630118	5.44669
	112.789	0.039862	-0.637038	5.44669
	112.789	0.110195	-0.617485	5.44669
	112.789	0.112063	-0.596539	5.44669
	112.789	0.032031	-0.593085	5.44669
	112.789	-0.010995	-0.598825	5.44669
	112.789	-0.001969	-0.602416	5.44669
	112.789	-0.032308	-0.609745	5.44669
	112.789	-0.10524	-0.628525	5.44669
	112.789	-0.084844	-0.644347	5.44669
	112.789	-0.044017	-0.645972	5.44669
	112.789	-0.082349	-0.633423	5.44669
	112.789	-0.022167	-0.610643	5.44669
	112.789	0.17861	-0.595007	5.44669
	112.789	0.266964	-0.594883	5.44669
	112.789	0.138288	-0.600124	5.44669
	112.789	0.038048	-0.602322	5.44669
	112.789	0.137814	-0.601372	5.44669
	112.789	0.230438	-0.600193	5.44669
	112.789	0.088611	-0.600036	5.44669
	112.789	-0.125089	-0.600389	5.44669
	112.789	-0.08503	-0.608464	5.44669
	112.789	0.167817	-0.628708	5.44669
	112.789	0.334033	-0.637009	5.44669
	112.789	0.325587	-0.625845	5.44669
	112.789	0.264839	-0.62491	5.44669
	112.789	0.242692	-0.629547	5.44669
	112.789	0.255056	-0.616247	5.44669
	112.789	0.268114	-0.598691	5.44669
	112.789	0.219999	-0.594428	5.44669
	112.789	0.089034	-0.606494	5.44669
	112.789	-0.014726	-0.637881	5.44669
	112.789	-0.02209	-0.666411	5.44669
	112.789	0.059242	-0.654579	5.44669
	112.789	0.201834	-0.61387	5.44669
	112.789	0.298616	-0.589097	5.44669
	112.789	0.298917	-0.591302	5.44669
	112.789	0.266297	-0.600731	5.44669
	112.789	0.252789	-0.60385	5.44669
	112.789	0.258768	-0.601797	5.44669
	112.789	0.26608	-0.599827	5.44669
	112.789	0.217828	-0.599732	5.44669
	112.789	0.088847	-0.600392	5.44669
	112.789	0.035158	-0.600702	5.44669
	112.789	0.154233	-0.600598	5.44669
	112.789	0.287542	-0.600444	5.44669
	112.789	0.311247	-0.600416	5.44669
	112.789	0.226215	-0.60046	5.44669
	112.789	0.076258	-0.600487	5.44669
	112.789	-0.022295	-0.600484	5.44669
	112.789	-0.02072	-0.600472	5.44669
	112.789	0.062505	-0.600469	5.44669
	112.789	0.202714	-0.600471	5.44669
	112.789	0.297825	-0.600474	5.44669
	112.789	0.298273	-0.600474	5.44669
	112.789	0.266309	-0.600473	5.44669
	112.789	0.203833	-0.600473	5.44669
	112.789	0.082896	-0.600473	5.44669
	112.789	0.037638	-0.600473	5.44669
	112.789	0.108196	-0.600473	5.44669
	112.789	0.112016	-0.600473	5.44669
	112.789	0.032722	-0.608344	5.44669
	112.789	-0.059879	-0.628628	5.44669
	112.789	-0.128862	-0.637018	5.44669
	112.789	-0.035707	-0.618006	5.44669
	112.789	0.140329	-0.596765	5.44669
	112.789	0.149579	-0.592994	5.44669
	112.789	0.036723	-0.598707	5.44669
	112.789	-0.022414	-0.602399	5.44669
	112.789	0.040763	-0.601909	5.44669
	112.789	0.14501	-0.60039	5.44669
	112.789	0.12602	-0.599928	5.44669
	112.789	0.074644	-0.600274	5.44669
	112.789	0.157247	-0.600583	5.44669
	112.789	0.27472	-0.60059	5.44669
	112.789	0.304797	-0.600483	5.44669
	112.789	0.22807	-0.600435	5.44669
	112.789	0.079327	-0.600454	5.44669
	112.789	-0.021668	-0.600478	5.44669
	112.789	-0.021548	-0.600482	5.44669
	112.789	0.012745	-0.600475	5.44669
	112.789	-0.022385	-0.60047	5.44669
	112.789	-0.155503	-0.600471	5.44669
	112.789	-0.215595	-0.600473	5.44669
	112.789	-0.048543	-0.600474	5.44669
	112.789	0.21331	-0.608344	5.44669
	112.789	0.339808	-0.636499	5.44669
	112.789	0.262597	-0.665173	5.44669
	112.789	0.081032	-0.654551	5.44669
	112.789	-0.033276	-0.614298	5.44669
	112.789	-0.027024	-0.589286	5.44669
	112.789	0.063767	-0.591229	5.44669
	112.789	0.205483	-0.600633	5.44669
	112.789	0.249346	-0.603835	5.44669
	112.789	0.121621	-0.601825	5.44669
	112.789	0.037371	-0.599845	5.44669
	112.789	0.143461	-0.599729	5.44669
	112.789	0.282236	-0.600385	5.44669
	112.789	0.263661	-0.608571	5.44669
	112.789	0.052808	-0.628755	5.44669
	112.789	-0.151639	-0.63699	5.44669
	112.789	-0.083384	-0.61795	5.44669
	112.789	0.177949	-0.596751	5.44669
	112.789	0.337693	-0.593009	5.44669
	112.789	0.323519	-0.598718	5.44669
	112.789	0.213481	-0.602399	5.44669
	112.789	0.066554	-0.601904	5.44669
	112.789	0.027356	-0.600388	5.44669
	112.789	0.158888	-0.599929	5.44669
	112.789	0.243074	-0.608146	5.44669
	112.789	0.135605	-0.628739	5.44669
	112.789	0.045465	-0.637134	5.44669
	112.789	0.141882	-0.618016	5.44669
	112.789	0.278698	-0.596727	5.44669
	112.767	0.311931	-0.592975	5.44669
	112.71	0.229645	-0.598712	5.44669
	112.686	0.077451	-0.602408	5.44669
	112.74	0.026176	-0.60191	5.44669
	112.8	0.15452	-0.600387	5.44669
	112.811	0.290855	-0.599926	5.44669
	112.772	0.312532	-0.600274	5.44669
	112.682	0.274766	-0.600584	5.44669
	112.58	0.251499	-0.60059	5.44669
	112.534	0.206027	-0.608353	5.44669
	112.546	0.089086	-0.628591	5.44669
	112.566	0.039452	-0.636999	5.44669
	112.571	0.155947	-0.618012	5.44669
	112.565	0.286733	-0.596774	5.44669
	112.561	0.310299	-0.592996	5.44669
	112.562	0.275296	-0.598705	5.44669
	112.541	0.252514	-0.602397	5.44669
	112.462	0.255454	-0.601909	5.44669
	112.358	0.31398	-0.60039	5.44669
	112.308	0.443621	-0.599928	5.44669
	112.318	0.543126	-0.600274	5.44669
	112.34	0.598368	-0.600583	5.44669
	112.345	0.693966	-0.60059	5.44669
	112.339	0.82983	-0.600483	5.44669
	112.335	1.01862	-0.600435	5.44669
	112.335	1.22324	-0.600454	5.44669
	112.337	1.31856	-0.608349	5.44669
	112.337	1.3471	-0.628637	5.44669
	112.337	1.48246	-0.63702	5.44669
	112.314	1.70149	-0.618004	5.44669
	112.235	1.82163	-0.596763	5.44669
	112.131	1.80622	-0.592995	5.44669
	112.082	1.75898	-0.598708	5.44669
	112.092	1.74497	-0.602399	5.44669
	112.113	1.75595	-0.601908	5.44669
	112.118	1.76553	-0.60039	5.44669
	112.113	1.76564	-0.599928	5.44669
	112.109	1.76229	-0.600274	5.44669
	112.109	1.76084	-0.608454	5.44669
	112.111	1.81062	-0.628745	5.44669
	112.111	1.93815	-0.637027	5.44669
	112.111	1.99069	-0.617969	5.44669
	112.11	1.87165	-0.596746	5.44669
	112.11	1.73876	-0.593	5.44669
	112.111	1.71522	-0.598716	5.44669
	112.111	1.75099	-0.602401	5.44669
	112.111	1.77408	-0.609777	5.44669
	112.111	1.771	-0.628544	5.44669
	112.111	1.76149	-0.636473	5.44669
	112.088	1.7586	-0.617808	5.44669
	112.031	1.76077	-0.596876	5.44669
	111.985	1.76271	-0.593111	5.44669
	111.959	1.76275	-0.606587	5.44669
	111.915	1.76208	-0.630517	5.44669
	111.876	1.81097	-0.638434	5.44669
	111.871	1.93786	-0.617928	5.44669
	111.882	1.99045	-0.596229	5.44669
	111.866	1.87165	-0.592798	5.44669
	111.785	1.78804	-0.598815	5.44669
	111.701	1.89123	-0.602514	5.44669
	111.708	1.97937	-0.601918	5.44669
	111.743	1.93283	-0.600353	5.44669
	111.711	1.92378	-0.599909	5.44669
	111.655	1.99235	-0.600279	5.44669
	111.639	2.08231	-0.600592	5.44669
	111.651	2.20319	-0.600592	5.44669
	111.662	2.28807	-0.60048	5.44669
	111.662	2.29115	-0.600434	5.44669
	111.658	2.26393	-0.608325	5.44669
	111.657	2.25169	-0.628634	5.44669
	111.657	2.25629	-0.637027	5.44669
	111.658	2.26257	-0.618008	5.44669
	111.658	2.26357	-0.596762	5.44669
	111.658	2.26175	-0.592993	5.44669
	111.658	2.26064	-0.598707	5.44669
	111.658	2.26082	-0.6024	5.44669
	111.658	2.26129	-0.601909	5.44669
	111.636	2.26142	-0.60039	5.44669
	111.578	2.26131	-0.599928	5.44669
	111.532	2.26121	-0.600274	5.44669
	111.506	2.26121	-0.600583	5.44669
	111.463	2.26125	-0.608461	5.44669
	111.424	2.31045	-0.628638	5.44669
	111.418	2.43722	-0.63698	5.44669
	111.451	2.53884	-0.617987	5.44669
	111.515	2.54679	-0.59677	5.44669
	111.538	2.51566	-0.593003	5.44669
	111.481	2.50006	-0.598709	5.44669
	111.42	2.50463	-0.602397	5.44669
	111.41	2.5121	-0.601907	5.44669
	111.427	2.46441	-0.60039	5.44669
	111.415	2.3848	-0.599928	5.44669
	111.334	2.45776	-0.600274	5.44669
	111.226	2.67834	-0.600583	5.44669
	111.175	2.81961	-0.60059	5.44669
	111.186	2.81222	-0.600483	5.44669
	111.208	2.76079	-0.600435	5.44669
	111.213	2.74217	-0.608324	5.44669
	111.208	2.7527	-0.628634	5.44669
	111.203	2.76373	-0.637027	5.44669
	111.204	2.76462	-0.625879	5.44669
	111.205	2.76106	-0.624918	5.44669
	111.206	2.75926	-0.629538	5.44669
	111.206	2.75977	-0.616241	5.44669
	111.205	2.76062	-0.598692	5.44669
	111.205	2.7608	-0.602301	5.44669
	111.205	2.76057	-0.626779	5.44669
	111.205	2.76041	-0.638399	5.44669
	111.205	2.76043	-0.619243	5.44669
	111.205	2.76049	-0.596792	5.44669
	111.205	2.76051	-0.592566	5.44669
	111.205	2.7605	-0.606389	5.44669
	111.205	2.76048	-0.630628	5.44669
	111.205	2.76048	-0.646422	5.44669
	111.205	2.76049	-0.646094	5.44669
	111.205	2.76049	-0.632736	5.44669
	111.205	2.76049	-0.610312	5.44669
	111.183	2.76049	-0.595112	5.44669
	111.126	2.76049	-0.595045	5.44669
	111.102	2.76049	-0.600155	5.44669
	111.133	2.76049	-0.602277	5.44669
	111.114	2.76049	-0.601343	5.44669
	111.021	2.76049	-0.600196	5.44669
	110.955	2.76049	-0.600048	5.44669
	110.955	2.76049	-0.600393	5.44669
	110.978	2.76049	-0.600591	5.44669
	110.987	2.80968	-0.600551	5.44669
	110.983	2.98564	-0.600464	5.44669
	110.978	3.16485	-0.600441	5.44669
	110.977	3.09846	-0.600463	5.44669
	110.956	2.84689	-0.608351	5.44669
	110.9	2.69057	-0.628635	5.44669
	110.876	2.70271	-0.637018	5.44669
	110.907	2.81068	-0.618004	5.44669
	110.91	3.00665	-0.596764	5.44669
	110.874	3.22249	-0.592995	5.44669
	110.832	3.31969	-0.598708	5.44669
	110.779	3.2958	-0.602399	5.44669
	110.741	3.25316	-0.601908	5.44669
	110.74	3.24409	-0.60039	5.44669
	110.752	3.2555	-0.599928	5.44669
	110.757	3.26351	-0.600274	5.44669
	110.755	3.26281	-0.600583	5.44669
	110.752	3.25967	-0.60059	5.44669
	110.729	3.2586	-0.600483	5.44669
	110.651	3.25927	-0.600435	5.44669
	110.547	3.25993	-0.600454	5.44669
	110.498	3.25997	-0.600478	5.44669
	110.508	3.25975	-0.600482	5.4507
	110.529	3.25965	-0.600475	5.46104
	110.534	3.25968	-0.60047	5.46531
	110.529	3.25973	-0.600471	5.45562
	110.525	3.25974	-0.600473	5.4448
	110.525	3.25973	-0.600474	5.44287
	110.526	3.25972	-0.600473	5.44579
	110.527	3.25972	-0.600473	5.44767
	110.527	3.25972	-0.600473	5.44742
	110.526	3.25972	-0.600473	5.44664
	110.526	3.25972	-0.608344	5.44641
	110.526	3.30891	-0.636499	5.44658
	110.504	3.43569	-0.665173	5.44674
	110.447	3.48812	-0.654551	5.44675
	110.401	3.3693	-0.614298	5.44669
	110.375	3.28574	-0.589286	5.44667
	110.331	3.43814	-0.591229	5.44668
	110.292	3.70224	-0.600633	5.44669
	110.287	3.83489	-0.603835	5.44669
	110.297	3.80865	-0.601825	5.44669
	110.304	3.75242	-0.599845	5.44669
	110.303	3.7385	-0.599729	5.44669
	110.3	3.70351	-0.608255	5.44669
	110.299	3.58764	-0.628856	5.44669
	110.3	3.53473	-0.637144	5.44669
	110.278	3.64947	-0.617979	5.44669
	110.198	3.78069	-0.596708	5.44669
	110.117	3.80506	-0.592981	5.44669
	110.125	3.77024	-0.598721	5.44669
	110.159	3.74725	-0.610281	5.44669
	110.126	3.75004	-0.630064	5.44669
	110.071	3.75938	-0.636931	5.44669
	110.055	3.76231	-0.62533	5.44669
	110.067	3.76021	-0.624722	5.44669
	110.078	3.75829	-0.629651	5.44669
	110.056	3.75823	-0.616358	5.44669
	109.994	3.75889	-0.606571	5.44669
	109.947	3.75919	-0.622548	5.44669
	109.922	3.75908	-0.63515	5.44669
	109.879	3.75893	-0.619393	5.44669
	109.84	3.7589	-0.605882	5.44669
	109.834	3.75895	-0.621179	5.44669
	109.845	3.75897	-0.634821	5.44669
	109.851	3.75897	-0.627613	5.44669
	109.85	3.75896	-0.6343	5.44669
	109.847	3.75895	-0.65771	5.44669
	109.847	3.75896	-0.652256	5.44669
	109.847	3.75896	-0.615997	5.44669
	109.848	3.75896	-0.590815	5.44669
	109.848	3.75896	-0.591265	5.44669
	109.848	3.75896	-0.600105	5.44669
	109.848	3.75896	-0.603601	5.44669
	109.848	3.75896	-0.601915	5.44669
	109.848	3.75896	-0.599965	5.44669
	109.825	3.75896	-0.599748	5.44669
	109.746	3.75896	-0.60035	5.44669
	109.642	3.75896	-0.600679	5.44669
	109.592	3.80815	-0.600603	5.44669
	109.603	3.98412	-0.600454	5.44669
	109.624	4.21251	-0.600419	5.44669
	109.629	4.2729	-0.608328	5.44669
	109.624	4.12295	-0.628641	5.44669
	109.62	4.02378	-0.637029	5.44669
	109.62	4.08237	-0.618006	5.44669
	109.621	4.10039	-0.596761	5.44669
	109.622	4.03131	-0.592993	5.44669
	109.622	3.98712	-0.598708	5.44669
	109.621	4.04097	-0.6024	5.44669
	109.621	4.18517	-0.601909	5.44669
	109.621	4.24322	-0.600389	5.44669
	109.621	4.12055	-0.599928	5.44669
	109.621	4.03338	-0.600274	5.44669
	109.621	4.13644	-0.600583	5.44669
	109.621	4.27499	-0.608461	5.44669
	109.599	4.30659	-0.628638	5.44669
	109.519	4.27219	-0.63698	5.44669
	109.438	4.24681	-0.617987	5.44669
	109.446	4.24844	-0.59677	5.44669
	109.48	4.25816	-0.600874	5.44669
	109.447	4.26164	-0.626865	5.44669
	109.392	4.25965	-0.638942	5.44669
	109.376	4.25758	-0.61944	5.44669
	109.388	4.25742	-0.596682	5.44669
	109.399	4.25809	-0.59245	5.44669
	109.399	4.25843	-0.598509	5.44669
	109.395	4.25833	-0.60251	5.44669
	109.394	4.25817	-0.602025	5.44669
	109.394	4.25814	-0.600399	5.44669
	109.395	4.25818	-0.59989	5.44669
	109.373	4.25821	-0.600255	5.44669
	109.315	4.25821	-0.600589	5.44669
	109.291	4.30739	-0.600599	5.44669
	109.345	4.48335	-0.600484	5.44669
	109.406	4.66256	-0.600433	5.44669
	109.394	4.64536	-0.608323	5.44669
	109.298	4.52057	-0.628634	5.44669
	109.184	4.46587	-0.637027	5.44669
	109.136	4.48597	-0.618008	5.44669
	109.151	4.46442	-0.596762	5.44669
	109.173	4.34205	-0.592993	5.44669
	109.177	4.23244	-0.598707	5.44669
	109.171	4.26876	-0.6024	5.44669
	109.167	4.42745	-0.60978	5.44669
	109.145	4.54675	-0.628545	5.44669
	109.089	4.59992	-0.636473	5.44669
	109.066	4.6876	-0.617808	5.44669
	109.119	4.7717	-0.604746	5.44669
	109.179	4.78625	-0.621267	5.44669
	109.168	4.76412	-0.643132	5.44669
	109.094	4.74994	-0.648051	5.44669
	109.06	4.75191	-0.634726	5.44669
	109.093	4.75778	-0.618321	5.44669
	109.077	4.75954	-0.622618	5.44669
	108.986	4.75819	-0.631269	5.44669
	108.919	4.757	-0.617784	5.44669
	108.918	4.75698	-0.598723	5.44669
	108.941	4.75739	-0.593895	5.44669
	108.95	4.75758	-0.598388	5.44669
	108.946	4.7575	-0.601946	5.44669
	108.941	4.75741	-0.601832	5.44669
	108.941	4.7574	-0.600519	5.44669
	108.942	4.75742	-0.600009	5.44669
	108.943	4.75744	-0.608133	5.44669
	108.943	4.75744	-0.628705	5.44669
	108.942	4.75743	-0.637125	5.44669
	108.92	4.75743	-0.618024	5.44669
	108.84	4.75743	-0.596734	5.44669
	108.737	4.75743	-0.592975	5.44669
	108.687	4.75743	-0.59871	5.44669
	108.698	4.75743	-0.602407	5.44669
	108.719	4.75743	-0.601911	5.44669
	108.724	4.80662	-0.608259	5.44669
	108.718	4.9334	-0.628082	5.44669
	108.714	4.98583	-0.636819	5.44669
	108.715	4.86701	-0.618117	5.44669
	108.716	4.73426	-0.596882	5.44669
	108.717	4.75988	-0.593004	5.44669
	108.716	4.92236	-0.59867	5.44669
	108.694	5.04706	-0.60238	5.44669
	108.614	5.10114	-0.601914	5.44669
	108.533	5.18729	-0.600399	5.44669
	108.541	5.27042	-0.59993	5.44669
	108.575	5.28511	-0.600272	5.44669
	108.542	5.26338	-0.600582	5.44669
	108.487	5.24932	-0.60059	5.44669
	108.471	5.2512	-0.600483	5.44669
	108.483	5.25699	-0.600436	5.44669
	108.494	5.25875	-0.608324	5.44669
	108.494	5.25742	-0.628634	5.44669
	108.49	5.25624	-0.637027	5.44669
	108.489	5.25622	-0.618008	5.44669
	108.489	5.25663	-0.596762	5.44669
	108.49	5.25681	-0.592993	5.44669
	108.49	5.25674	-0.598707	5.44669
	108.49	5.25665	-0.6024	5.44669
	108.49	5.25663	-0.60978	5.44669
	108.49	5.25666	-0.628545	5.44669
	108.49	5.25668	-0.636473	5.44669
	108.49	5.25667	-0.617808	5.44669
	108.468	5.30586	-0.596875	5.44669
	108.388	5.43263	-0.593111	5.44669
	108.284	5.48506	-0.598717	5.44669
	108.235	5.36625	-0.602362	5.44669
	108.267	5.23349	-0.601889	5.44669
	108.346	5.20993	-0.600395	5.44669
	108.375	5.29482	-0.599937	5.44669
	108.316	5.44467	-0.600276	5.44669
	108.251	5.49404	-0.600581	5.44669
	108.241	5.41492	-0.600588	5.44669
	108.259	5.45524	-0.600483	5.44669
	108.27	5.61305	-0.608307	5.44669
	108.268	5.5843	-0.628609	5.44669
	108.241	5.35584	-0.644894	5.44669
	108.16	5.24498	-0.654041	5.44669
	108.08	5.3741	-0.661467	5.44669
	108.111	5.48254	-0.64707	5.44669
	108.225	5.43524	-0.612531	5.44669
	108.273	5.46785	-0.591213	5.44669
	108.188	5.61111	-0.600536	5.44669
	108.057	5.57901	-0.628706	5.44669
	107.999	5.35431	-0.639835	5.44669
	108.015	5.24622	-0.61916	5.44669
	108.042	5.37517	-0.604118	5.44669
	108.047	5.53174	-0.620523	5.44669
	108.04	5.61083	-0.635174	5.44669
	108.035	5.69609	-0.620123	5.44669
	108.035	5.76994	-0.606179	5.44669
	108.037	5.78107	-0.621044	5.44669
	108.038	5.76114	-0.634659	5.44669
	108.038	5.7491	-0.619722	5.44669
	108.037	5.75118	-0.598323	5.44669
	108.037	5.75634	-0.593037	5.44669
	108.037	5.75776	-0.598171	5.44669
	108.037	5.75653	-0.602159	5.44669
	108.037	5.7555	-0.601999	5.44669
	108.037	5.75551	-0.608383	5.44669
	108.037	5.75588	-0.628103	5.44669
	108.015	5.75603	-0.636784	5.44669
	107.935	5.75596	-0.618095	5.44669
	107.832	5.75588	-0.596885	5.44669
	107.782	5.75587	-0.593013	5.44669
	107.793	5.7559	-0.598672	5.44669
	107.814	5.75591	-0.602378	5.44669
	107.819	5.75591	-0.601912	5.44669
	107.813	5.7559	-0.600399	5.44669
	107.809	5.7559	-0.59993	5.44669
	107.809	5.7559	-0.600272	5.44669
	107.811	5.7559	-0.600582	5.44669
	107.812	5.7559	-0.60059	5.44669
	107.811	5.7559	-0.600483	5.44669
	107.811	5.7559	-0.600436	5.44669
	107.789	5.7559	-0.608324	5.44669
	107.731	5.7559	-0.628634	5.44669
	107.685	5.7559	-0.637027	5.44669
	107.682	5.7559	-0.618008	5.44669
	107.718	5.7559	-0.596762	5.44669
	107.76	5.80509	-0.592993	5.44669
	107.724	5.93187	-0.598707	5.44669
	107.621	5.9843	-0.6024	5.44669
	107.557	5.86548	-0.601909	5.44669
	107.561	5.73273	-0.60039	5.44669
	107.585	5.70916	-0.599928	5.44669
	107.593	5.74487	-0.600274	5.44669
	107.588	5.81713	-0.600583	5.44669
	107.583	5.94084	-0.60059	5.44669
	107.583	5.98378	-0.600483	5.44669
	107.584	5.91127	-0.600435	5.44669
	107.585	5.95664	-0.600454	5.44669
	107.585	6.16341	-0.600478	5.44669
	107.585	6.30873	-0.600482	5.44669
	107.585	6.30796	-0.600475	5.44669
	107.585	6.20867	-0.60047	5.44669
	107.585	6.06148	-0.600471	5.44669
	107.585	6.01835	-0.600473	5.44669
	107.585	6.14833	-0.600474	5.44669
	107.585	6.28246	-0.600473	5.44669
	107.585	6.30263	-0.600473	5.44669
	107.562	6.26502	-0.600473	5.44669
	107.505	6.24235	-0.600473	5.44669
	107.459	6.24626	-0.600473	5.44669
	107.433	6.25597	-0.600473	5.44669
	107.39	6.25864	-0.600473	5.44669
	107.351	6.25631	-0.600473	5.44669
	107.345	6.25439	-0.600473	5.44669
	107.356	6.25441	-0.600473	5.44669
	107.362	6.2551	-0.600473	5.44669
	107.361	6.25538	-0.600473	5.44669
	107.358	6.30445	-0.608344	5.44669
	107.357	6.43107	-0.628628	5.44669
	107.358	6.48348	-0.637018	5.44669
	107.359	6.36471	-0.618006	5.44669
	107.359	6.28117	-0.596765	5.44669
	107.358	6.38438	-0.592994	5.44669
	107.358	6.4725	-0.598707	5.44669
	107.358	6.37675	-0.602399	5.44669
	107.358	6.24094	-0.601909	5.44669
	107.358	6.20788	-0.60039	5.44669
	107.336	6.2407	-0.599928	5.44669
	107.256	6.26593	-0.600274	5.44669
	107.153	6.31399	-0.600583	5.44669
	107.103	6.4805	-0.60059	5.44669
	107.114	6.70535	-0.600483	5.44669
	107.135	6.81679	-0.600435	5.44669
	107.14	6.79567	-0.600454	5.44669
	107.134	6.74912	-0.600478	5.44669
	107.13	6.73744	-0.600482	5.44669
	107.131	6.74914	-0.600475	5.44669
	107.132	6.7582	-0.60047	5.44669
	107.133	6.75784	-0.600471	5.44669
	107.132	6.75446	-0.608344	5.44669
	107.132	6.75318	-0.628629	5.44669
	107.11	6.75384	-0.644889	5.44669
	107.03	6.75458	-0.646162	5.44669
	106.927	6.75465	-0.64118	5.44669
	106.877	6.75442	-0.638683	5.44669
	106.887	6.75429	-0.631544	5.44669
	106.909	6.75433	-0.620325	5.44669
	106.914	6.75438	-0.62459	5.44669
	106.908	6.75439	-0.631382	5.44669
	106.904	6.75438	-0.617131	5.44669
	106.904	6.75437	-0.598409	5.44669
	106.906	6.75437	-0.593996	5.44669
	106.906	6.75437	-0.598542	5.44669
	106.906	6.75438	-0.601974	5.44669
	106.883	6.75437	-0.601789	5.44669
	106.804	6.75437	-0.600491	5.44669
	106.7	6.75437	-0.600013	5.44669
	106.651	6.75437	-0.600274	5.44669
	106.661	6.75437	-0.600553	5.44669
	106.682	6.75437	-0.600577	5.44669
	106.687	6.75437	-0.600488	5.44669
	106.682	6.75437	-0.600442	5.44669
	106.678	6.80356	-0.600455	5.44669
	106.678	6.97953	-0.600476	5.44669
	106.68	7.15874	-0.600481	5.44669
	106.68	7.09235	-0.600475	5.44669
	106.68	6.88997	-0.600471	5.44669
	106.679	6.90962	-0.600471	5.44669
	106.657	7.15015	-0.600473	5.44669
	106.6	7.31851	-0.600473	5.44669
	106.576	7.31534	-0.600473	5.44669
	106.608	7.25605	-0.600473	5.44669
	106.588	7.23263	-0.600473	5.44669
	106.495	7.24395	-0.608344	5.44669
	106.429	7.25702	-0.628628	5.44669
	106.429	7.25847	-0.644889	5.44669
	106.452	7.25443	-0.646162	5.44669
	106.461	7.25223	-0.63331	5.44669
	106.457	7.25274	-0.610528	5.44669
	106.452	7.25374	-0.594999	5.44669
	106.451	7.25397	-0.594921	5.44669
	106.453	7.25372	-0.600143	5.44669
	106.454	7.25353	-0.602316	5.44669
	106.454	7.25354	-0.601363	5.44669
	106.453	7.25361	-0.600191	5.44669
	106.431	7.25364	-0.600038	5.44669
	106.351	7.25362	-0.600391	5.44669
	106.248	7.25361	-0.600593	5.44669
	106.198	7.25361	-0.608423	5.44669
	106.209	7.25361	-0.628619	5.44669
	106.23	7.3028	-0.636986	5.44669
	106.235	7.42958	-0.617996	5.44669
	106.229	7.48201	-0.596772	5.44669
	106.225	7.36319	-0.593001	5.44669
	106.225	7.23044	-0.606578	5.44669
	106.227	7.25606	-0.630552	5.44669
	106.228	7.41854	-0.638452	5.44669
	106.227	7.49405	-0.617924	5.44669
	106.227	7.42135	-0.59622	5.44669
	106.205	7.45507	-0.592796	5.44669
	106.125	7.60783	-0.598817	5.44669
	106.021	7.57931	-0.602516	5.44669
	105.972	7.40193	-0.601918	5.44669
	105.982	7.41856	-0.600352	5.44669
	106.026	7.64893	-0.599909	5.44669
	106.088	7.81411	-0.600279	5.44669
	106.106	7.81322	-0.600592	5.44669
	106.049	7.75601	-0.600592	5.44669
	105.989	7.73266	-0.608351	5.44669
	105.979	7.74326	-0.628589	5.44669
	105.996	7.75601	-0.636999	5.44669
	106.006	7.75758	-0.618012	5.44669
	106.005	7.75371	-0.596774	5.44669
	106	7.75152	-0.592996	5.44669
	105.999	7.75199	-0.598705	5.44669
	106	7.75296	-0.602397	5.44669
	106.001	7.7532	-0.601909	5.44669
	106.001	7.75296	-0.60039	5.44669
	105.978	7.75277	-0.599928	5.44669
	105.921	7.75277	-0.600274	5.44669
	105.897	7.75284	-0.600583	5.44669
	105.951	7.75287	-0.60059	5.44669
	105.989	7.75286	-0.600483	5.44669
	105.942	7.75284	-0.600435	5.44669
	105.88	7.75284	-0.600454	5.44669
	105.843	7.75285	-0.600478	5.44669
	105.802	7.75285	-0.600482	5.44669
	105.767	7.75285	-0.600475	5.44669
	105.762	7.75285	-0.60047	5.44669
	105.772	7.75285	-0.600471	5.44669
	105.778	7.75285	-0.600473	5.44669
	105.777	7.75285	-0.600474	5.44669
	105.774	7.75285	-0.600473	5.44669
	105.773	7.75285	-0.600473	5.44669
	105.774	7.75285	-0.600473	5.44669
	105.775	7.75285	-0.600473	5.44669
	105.775	7.75285	-0.600473	5.44669
	105.774	7.75285	-0.600473	5.44669
	105.774	7.75285	-0.600473	5.44669
	105.774	7.75285	-0.600473	5.44669
	105.774	7.75285	-0.600473	5.44669
	105.774	7.75285	-0.600473	5.44669
	105.774	7.75285	-0.600473	5.44669
	105.774	7.75285	-0.600473	5.44669
	105.774	7.75285	-0.600473	5.44669
	105.774	7.75285	-0.600473	5.44669
	105.774	7.75285	-0.600473	5.44669
	105.774	7.75285	-0.600473	5.44669
	105.774	7.75285	-0.600473	5.44669
	105.774	7.75285	-0.600473	5.44669
	105.752	7.75285	-0.600473	5.44669
	105.695	7.75285	-0.600473	5.44669
	105.649	7.75285	-0.600473	5.44669
	105.623	7.75285	-0.600473	5.44669
	105.579	7.75285	-0.600473	5.44669
	105.54	7.75285	-0.600473	5.44669
	105.535	7.75285	-0.600473	5.44669
	105.545	7.75285	-0.600473	5.44669
	105.552	7.75285	-0.600473	5.44669
	105.573	7.75285	-0.600473	5.44669
	105.628	7.75285	-0.600473	5.44669
	105.651	7.75285	-0.600473	5.44669
	105.597	7.75285	-0.600473	5.44669
	105.538	7.75285	-0.600473	5.44669
	105.527	7.75285	-0.600473	5.44669
	105.543	7.80204	-0.600473	5.44669
	105.553	7.92881	-0.600473	5.44669
	105.552	7.98124	-0.600473	5.44669
	105.526	7.86243	-0.600473	5.44669
	105.445	7.72967	-0.600473	5.44669
	105.342	7.70611	-0.600473	5.44669
	105.293	7.74181	-0.600473	5.44669
	105.326	7.76488	-0.608344	5.44669
	105.404	7.81101	-0.628628	5.44669
	105.433	7.97748	-0.637018	5.44669
	105.374	8.20299	-0.618006	5.44669
	105.31	8.31474	-0.596765	5.44669
	105.299	8.2935	-0.592994	5.44669
	105.317	8.2468	-0.598707	5.44669
	105.328	8.23509	-0.602399	5.44669
	105.326	8.19764	-0.601909	5.44669
	105.321	8.07996	-0.60039	5.44669
	105.32	8.02716	-0.599928	5.44669
	105.321	8.14259	-0.600274	5.44669
	105.322	8.27406	-0.600583	5.44669
	105.322	8.29829	-0.60059	5.44669
	105.3	8.26332	-0.600483	5.44669
	105.22	8.24032	-0.600435	5.44669
	105.116	8.24315	-0.600454	5.44669
	105.067	8.25252	-0.600478	5.44669
	105.077	8.25544	-0.600482	5.44669
	105.121	8.25333	-0.600475	5.44669
	105.183	8.25141	-0.60047	5.44669
	105.201	8.25136	-0.600471	5.44669
	105.143	8.25202	-0.600473	5.44669
	105.083	8.25231	-0.600474	5.44669
	105.074	8.2522	-0.600473	5.44669
	105.091	8.25205	-0.600473	5.44669
	105.101	8.25203	-0.600473	5.44669
	105.099	8.25207	-0.600473	5.44669
	105.095	8.2521	-0.600473	5.44669
	105.072	8.25209	-0.600473	5.44669
	105.015	8.25208	-0.600473	5.44669
	104.97	8.25208	-0.600473	5.44669
	104.944	8.25208	-0.600473	5.44669
	104.9	8.25208	-0.600473	5.44669
	104.861	8.25208	-0.600473	5.44669
	104.856	8.25208	-0.600473	5.44669
	104.867	8.25208	-0.600473	5.44669
	104.873	8.25208	-0.600473	5.44669
	104.872	8.25208	-0.600473	5.44669
	104.869	8.30127	-0.600473	5.44669
	104.868	8.42805	-0.600473	5.44669
	104.869	8.52967	-0.608344	5.44669
	104.869	8.53763	-0.628628	5.44669
	104.869	8.50649	-0.637018	5.44669
	104.869	8.49089	-0.618006	5.44669
	104.869	8.44627	-0.596765	5.44669
	104.869	8.32696	-0.592994	5.44669
	104.869	8.27604	-0.598707	5.44669
	104.869	8.39283	-0.602399	5.44669
	104.869	8.47501	-0.601909	5.44669
	104.869	8.42113	-0.60039	5.44669
	104.869	8.46032	-0.599928	5.44669
	104.847	8.65787	-0.600274	5.44669
	104.767	8.80152	-0.600583	5.44669
	104.686	8.80333	-0.60059	5.44669
	104.694	8.75491	-0.600483	5.44669
	104.728	8.73428	-0.600435	5.44669
	104.695	8.7429	-0.600454	5.44669
	104.64	8.75385	-0.600478	5.44669
	104.624	8.75537	-0.600482	5.44669
	104.636	8.75212	-0.600475	5.44669
	104.647	8.75021	-0.60047	5.44669
	104.647	8.75057	-0.600471	5.44669
	104.643	8.7514	-0.600473	5.44669
	104.642	8.75162	-0.600474	5.44669
	104.642	8.75141	-0.600473	5.44669
	104.643	8.75125	-0.600473	5.44669
	104.621	8.75126	-0.608343	5.44669
	104.563	8.75132	-0.628628	5.44669
	104.517	8.75134	-0.637018	5.44669
	104.491	8.75133	-0.618006	5.44669
	104.448	8.75131	-0.596765	5.44669
	104.409	8.75131	-0.592994	5.44669
	104.403	8.75132	-0.598707	5.44669
	104.414	8.75132	-0.61027	5.44669
	104.42	8.75132	-0.630064	5.44669
	104.419	8.75132	-0.636935	5.44669
	104.416	8.75132	-0.625332	5.44669
	104.416	8.80051	-0.624722	5.44669
	104.416	8.97647	-0.62965	5.44669
	104.417	9.20487	-0.616357	5.44669
	104.417	9.31445	-0.598701	5.44669
	104.417	9.24209	-0.602263	5.44669
	104.417	9.06857	-0.62676	5.44669
	104.417	9.00511	-0.638404	5.44669
	104.417	9.08677	-0.619252	5.44669
	104.394	9.10172	-0.596794	5.44669
	104.337	9.07234	-0.592564	5.44669
	104.313	9.15204	-0.598516	5.44669
	104.367	9.26048	-0.602472	5.44268
	104.405	9.2878	-0.602007	5.43234
	104.336	9.26232	-0.600405	5.42806
	104.216	9.2422	-0.599899	5.43775
	104.156	9.24286	-0.600257	5.44858
	104.19	9.2503	-0.600586	5.4505
	104.273	9.25318	-0.600597	5.44759
	104.303	9.25174	-0.600485	5.44571
	104.243	9.25012	-0.600434	5.44595
	104.178	9.24995	-0.600452	5.44673
	104.167	9.25046	-0.600478	5.44696
	104.185	9.25073	-0.600482	5.44679
	104.196	9.25066	-0.608346	5.44663
	104.195	9.25054	-0.628626	5.44663
	104.19	9.25051	-0.637016	5.44668
	104.189	9.25054	-0.618006	5.44671
	104.19	9.25056	-0.596765	5.4467
	104.191	9.25056	-0.600865	5.44668
	104.191	9.25055	-0.626862	5.44668
	104.19	9.25055	-0.638944	5.44669
	104.19	9.25055	-0.619442	5.44268
	104.19	9.25056	-0.596682	5.43234
	104.168	9.25056	-0.592449	5.42806
	104.111	9.25055	-0.598508	5.43775
	104.065	9.25055	-0.60251	5.44858
	104.039	9.25055	-0.602026	5.4505
	103.995	9.25055	-0.600399	5.44759
	103.956	9.25055	-0.59989	5.44571
	103.951	9.25055	-0.600255	5.44595
	103.961	9.25055	-0.600589	5.44673
	103.968	9.25055	-0.600599	5.44696
	103.967	9.25055	-0.600484	5.44679
	103.964	9.25055	-0.600433	5.44663
	103.963	9.25055	-0.600452	5.44663
	103.964	9.25055	-0.600478	5.44668
	103.964	9.25055	-0.600483	5.44671
	103.964	9.25055	-0.600475	5.4467
	103.964	9.25055	-0.60047	5.44668
	103.964	9.25055	-0.600471	5.44668
	103.964	9.25055	-0.600473	5.44669
	103.964	9.25055	-0.600474	5.44669
	103.964	9.25055	-0.608344	5.44669
	103.964	9.25055	-0.628628	5.44669
	103.964	9.25055	-0.637018	5.44669
	103.964	9.25055	-0.618006	5.44669
	103.964	9.25055	-0.596765	5.44669
	103.964	9.25055	-0.592994	5.44669
	103.964	9.25055	-0.598707	5.44669
	103.964	9.29974	-0.602399	5.44669
	103.942	9.42652	-0.601909	5.44669
	103.884	9.47895	-0.60826	5.44669
	103.838	9.40933	-0.628083	5.44669
	103.812	9.40334	-0.636819	5.44669
	103.791	9.43221	-0.618117	5.44669
	103.832	9.3491	-0.596882	5.44669
	103.908	9.23942	-0.593004	5.44669
	103.888	9.21279	-0.59867	5.44669
	103.781	9.239	-0.60238	5.44669
	103.709	9.30838	-0.601914	5.44669
	103.711	9.48344	-0.600399	5.44669
	103.737	9.65509	-0.59993	5.44669
	103.747	9.58586	-0.600272	5.44669
	103.742	9.38497	-0.600582	5.44669
	103.736	9.40625	-0.60059	5.44669
	103.736	9.59775	-0.608354	5.44669
	103.737	9.63882	-0.628591	5.44669
	103.738	9.58295	-0.636999	5.44669
	103.716	9.64254	-0.618011	5.44669
	103.658	9.75201	-0.596774	5.44669
	103.612	9.78691	-0.592996	5.44669
	103.608	9.76425	-0.598705	5.44669
	103.645	9.7426	-0.610268	5.44669
	103.687	9.74163	-0.630064	5.44669
	103.651	9.74893	-0.636935	5.44669
	103.548	9.75233	-0.617461	5.44669
	103.483	9.75116	-0.604437	5.44669
	103.488	9.74946	-0.62126	5.44669
	103.512	9.74917	-0.635369	5.44669
	103.52	9.74965	-0.619942	5.44669
	103.515	9.74995	-0.598163	5.44669
	103.51	9.74991	-0.592892	5.44669
	103.51	9.74978	-0.598167	5.44669
	103.511	9.74975	-0.602209	5.44669
	103.512	9.74977	-0.609892	5.44669
	103.512	9.7498	-0.62866	5.44669
	103.511	9.7498	-0.636481	5.44669
	103.489	9.74979	-0.61777	5.44669
	103.432	9.74979	-0.596857	5.44669
	103.386	9.74979	-0.593117	5.44669
	103.382	9.74979	-0.598726	5.44669
	103.396	9.74979	-0.602363	5.44669
	103.381	9.74979	-0.601887	5.4507
	103.321	9.74979	-0.600393	5.46104
	103.272	9.74979	-0.599937	5.46531
	103.268	9.74979	-0.600277	5.45562
	103.283	9.74979	-0.600581	5.4448
	103.29	9.74979	-0.600588	5.44287
	103.288	9.74979	-0.600483	5.44579
	103.285	9.74979	-0.600436	5.44767
	103.284	9.74979	-0.600454	5.44742
	103.285	9.74979	-0.600478	5.44664
	103.285	9.74979	-0.600482	5.44641
	103.285	9.74979	-0.600475	5.44658
	103.285	9.74979	-0.600471	5.44674
	103.285	9.74979	-0.608342	5.44675
	103.285	9.74979	-0.628629	5.44669
	103.285	9.74979	-0.637018	5.44667
	103.285	9.74979	-0.618007	5.44668
	103.285	9.74979	-0.604635	5.44669
	103.285	9.74979	-0.62115	5.44669
	103.285	9.74979	-0.635252	5.44669
	103.285	9.74979	-0.619933	5.44669
	103.285	9.74979	-0.598201	5.44669
	103.285	9.74979	-0.592911	5.44669
	103.285	9.74979	-0.598162	5.44669
	103.285	9.74979	-0.6022	5.44669
	103.285	9.74979	-0.602019	5.44669
	103.263	9.74979	-0.600507	5.44669
	103.205	9.74979	-0.599937	5.44669
	103.182	9.79898	-0.600237	5.44669
	103.213	9.92576	-0.600564	5.44669
	103.194	10.0274	-0.600595	5.44669
	103.101	10.0845	-0.600492	5.44669
	103.035	10.1802	-0.608308	5.44669
	103.035	10.2662	-0.628607	5.44669
	103.058	10.2295	-0.637021	5.44669
	103.067	10.0791	-0.618015	5.44669
	103.063	9.96336	-0.596767	5.44669
	103.058	9.95795	-0.592992	5.44669
	103.057	9.99517	-0.598705	5.44669
	103.059	10.0124	-0.602399	5.44669
	103.059	10.0064	-0.601909	5.44669
	103.059	9.9977	-0.60039	5.44669
	103.059	10.0454	-0.599928	5.44669
	103.059	10.1746	-0.600274	5.44669
	103.059	10.2778	-0.600583	5.44669
	103.059	10.2856	-0.60059	5.44669
	103.059	10.2538	-0.600483	5.44669
	103.059	10.238	-0.600435	5.44669
	103.059	10.2427	-0.600454	5.44669
	103.059	10.2503	-0.600478	5.44669
	103.059	10.2518	-0.600482	5.44669
	103.059	10.2497	-0.600475	5.44669
	103.059	10.2483	-0.60047	5.44669
	103.059	10.2485	-0.600471	5.44669
	103.059	10.249	-0.600473	5.44669
	103.037	10.2492	-0.600474	5.44669
	102.979	10.2491	-0.600473	5.44669
	102.955	10.249	-0.600473	5.44669
	103.009	10.249	-0.600473	5.44669
	103.047	10.249	-0.600473	5.44669
	102.978	10.249	-0.600473	5.44669
	102.858	10.249	-0.600473	5.44669
	102.798	10.249	-0.600473	5.44669
	102.81	10.249	-0.600473	5.44669
	102.836	10.249	-0.600473	5.44669
	102.864	10.249	-0.600473	5.44669
	102.915	10.249	-0.600473	5.44669
	102.934	10.249	-0.608344	5.44669
	102.88	10.249	-0.628628	5.44669
	102.822	10.249	-0.637018	5.44669
	102.834	10.249	-0.618006	5.44669
	102.908	10.249	-0.596765	5.44669
	102.941	10.2982	-0.592994	5.44669
	102.886	10.425	-0.598707	5.44669
	102.822	10.4774	-0.602399	5.44669
	102.81	10.3586	-0.601909	5.44669
	102.827	10.2259	-0.60039	5.44669
	102.838	10.2515	-0.599928	5.44669
	102.837	10.414	-0.600274	5.44669
	102.832	10.4895	-0.600583	5.44669
	102.831	10.3676	-0.60059	5.44669
	102.832	10.2253	-0.600483	5.44669
	102.833	10.1989	-0.600435	5.44669
	102.833	10.2367	-0.600454	5.44669
	102.833	10.2618	-0.600478	5.44669
	102.832	10.3079	-0.600482	5.44669
	102.833	10.4245	-0.600475	5.44669
	102.81	10.4738	-0.60047	5.44669
	102.753	10.4064	-0.600471	5.44669
	102.729	10.4517	-0.600473	5.44669
	102.783	10.6074	-0.600474	5.44669
	102.843	10.6252	-0.600473	5.44669
	102.854	10.5232	-0.600473	5.44669
	102.815	10.4655	-0.600473	5.44669
	102.747	10.4763	-0.600473	5.44669
	102.725	10.4519	-0.600473	5.44669
	102.761	10.3316	-0.600473	5.44669
	102.743	10.2239	-0.600473	5.44669
	102.671	10.2111	-0.600473	5.44669
	102.662	10.2424	-0.600473	5.44669
	102.686	10.2598	-0.600473	5.44669
	102.655	10.2559	-0.600473	5.44669
	102.626	10.2973	-0.600473	5.44669
	102.669	10.4222	-0.600473	5.44669
	102.704	10.4766	-0.600473	5.44669
	102.66	10.4084	-0.600473	5.44669
	102.6	10.4516	-0.600473	5.44669
	102.585	10.6559	-0.600473	5.44669
	102.6	10.7517	-0.600473	5.44669
	102.611	10.625	-0.600473	5.44669
	102.611	10.5229	-0.600473	5.44669
	102.606	10.572	-0.600473	5.44669
	102.605	10.5871	-0.600473	5.44669
	102.606	10.5693	-0.600473	5.44669
	102.607	10.6046	-0.600473	5.44669
	102.607	10.5842	-0.600473	5.44669
	102.606	10.5565	-0.600473	5.44669
	102.606	10.6495	-0.600473	5.44669
	102.606	10.7629	-0.600473	5.44669
	102.606	10.7876	-0.608344	5.44669
	102.606	10.7592	-0.628628	5.44669
	102.606	10.7388	-0.637018	5.44669
	102.606	10.7404	-0.618006	5.44669
	102.606	10.6991	-0.596765	5.44669
	102.606	10.5751	-0.592994	5.44669
	102.606	10.521	-0.598707	5.44669
	102.606	10.6382	-0.602399	5.44669
	102.606	10.7216	-0.601909	5.44669
	102.606	10.5698	-0.60039	5.44669
	102.606	10.3059	-0.599928	5.44669
	102.606	10.1732	-0.600274	5.44669
	102.606	10.2485	-0.600583	5.44669
	102.606	10.4315	-0.60059	5.44669
	102.606	10.5471	-0.600483	5.44669
	102.606	10.5408	-0.600435	5.44669
	102.606	10.4988	-0.600454	5.44669
	102.606	10.5329	-0.600478	5.44669
	102.606	10.6683	-0.600482	5.44669
	102.606	10.7297	-0.600475	5.44669
	102.606	10.6116	-0.60047	5.44669
	102.606	10.4759	-0.600471	5.44669
	102.606	10.4017	-0.600473	5.44669
	102.606	10.3602	-0.600474	5.44669
	102.606	10.4584	-0.600473	5.44669
	102.629	10.6267	-0.600473	5.44669
	102.686	10.5818	-0.600473	5.44669
	102.71	10.392	-0.600473	5.44669
	102.656	10.36	-0.600473	5.44669
	102.596	10.4683	-0.600473	5.44669
	102.585	10.5336	-0.600473	5.44669
	102.601	10.5238	-0.600473	5.44669
	102.612	10.5459	-0.600473	5.44669
	102.61	10.6157	-0.600473	5.44669
	102.606	10.5969	-0.600473	5.44669
	102.605	10.5578	-0.600473	5.44669
	102.606	10.6455	-0.600473	5.44669
	102.607	10.7116	-0.608344	5.44669
	102.607	10.6121	-0.628628	5.44669
	102.606	10.5318	-0.637018	5.44669
	102.606	10.6295	-0.618006	5.44669
	102.606	10.7141	-0.604636	5.44669
	102.606	10.5697	-0.629021	5.44669
	102.606	10.3578	-0.663408	5.44669
	102.606	10.3995	-0.664348	5.44669
	102.606	10.6524	-0.643889	5.44669
	102.606	10.8181	-0.625748	5.44669
	102.606	10.7602	-0.608217	5.44669
	102.606	10.5727	-0.604597	5.44669
	102.606	10.4983	-0.632493	5.44669
	102.606	10.6295	-0.664877	5.44669
	102.606	10.7753	-0.66373	5.44669
	102.606	10.7999	-0.643108	5.44669
	102.606	10.76	-0.625641	5.44669
	102.606	10.6856	-0.60845	5.44669
	102.606	10.5625	-0.596862	5.44669
	102.606	10.4714	-0.596441	5.44669
	102.606	10.4665	-0.600118	5.44669
	102.606	10.5444	-0.601765	5.44669
	102.606	10.6846	-0.609012	5.44669
	102.606	10.7817	-0.628449	5.44268
	102.606	10.7829	-0.636705	5.43234
	102.606	10.7506	-0.617939	5.42806
	102.606	10.7369	-0.596848	5.43775
	102.606	10.6935	-0.593053	5.44858
	102.606	10.574	-0.598702	5.4505
	102.606	10.4734	-0.602376	5.44759
	102.606	10.4632	-0.601901	5.44571
	102.606	10.4931	-0.600395	5.44595
	102.606	10.4598	-0.599933	5.44673
	102.606	10.3782	-0.600274	5.44696
	102.606	10.4452	-0.600582	5.44679
	102.606	10.6148	-0.600589	5.44663
	102.606	10.6306	-0.600483	5.44663
	102.629	10.572	-0.600436	5.44668
	102.686	10.6394	-0.600454	5.44671
	102.71	10.704	-0.600478	5.4467
	102.656	10.6111	-0.600482	5.44668
	102.618	10.4849	-0.600475	5.45069
	102.665	10.4056	-0.600471	5.46103
	102.727	10.3095	-0.600471	5.46531
	102.741	10.2804	-0.608344	5.45562
	102.703	10.398	-0.628629	5.4448
	102.635	10.522	-0.637018	5.44287
	102.612	10.5423	-0.618006	5.44579
	102.692	10.4591	-0.596765	5.44767
	102.811	10.3112	-0.592994	5.44742
	102.867	10.2128	-0.598707	5.44664
	102.854	10.2137	-0.602399	5.44641
	102.829	10.2474	-0.609779	5.44658
	102.824	10.261	-0.628545	5.44674
	102.83	10.2546	-0.636473	5.44675
	102.835	10.2471	-0.617808	5.44669
	102.834	10.2462	-0.596875	5.44667
	102.833	10.2485	-0.593111	5.44668
	102.832	10.2498	-0.598717	5.44268
	102.832	10.2495	-0.602362	5.43234
	102.833	10.249	-0.601889	5.42806
	102.833	10.2488	-0.600395	5.43775
	102.833	10.249	-0.599937	5.44857
	102.833	10.2491	-0.600276	5.4505
	102.833	10.2491	-0.600581	5.44759
	102.833	10.249	-0.600588	5.44571
	102.833	10.249	-0.600483	5.44595
	102.833	10.249	-0.600436	5.44673
	102.833	10.249	-0.600454	5.44696
	102.833	10.249	-0.600478	5.44679
	102.833	10.249	-0.600482	5.44663
	102.855	10.249	-0.600475	5.44663
	102.935	10.249	-0.600471	5.44668
	103.038	10.249	-0.600471	5.44671
	103.088	10.249	-0.600473	5.4467
	103.077	10.249	-0.600474	5.44668
	103.056	10.249	-0.600473	5.44668
	103.051	10.249	-0.600473	5.44267
	103.057	10.249	-0.608343	5.43234
	103.061	10.249	-0.628628	5.42806
	103.06	10.1998	-0.637018	5.43775
	103.059	10.0731	-0.618006	5.44858
	103.058	10.0206	-0.596765	5.4505
	103.059	10.0903	-0.592994	5.44759
	103.059	10.0962	-0.598707	5.44571
	103.059	10.0182	-0.602399	5.44595
	103.059	9.92533	-0.601909	5.44673
	103.059	9.80661	-0.60039	5.44696
	103.059	9.72366	-0.599928	5.44679
	103.059	9.76981	-0.600274	5.44663
	103.059	9.92314	-0.600583	5.44663
	103.059	9.98751	-0.60059	5.44668
	103.059	9.9134	-0.600483	5.44671
	103.059	9.9013	-0.600435	5.4467
	103.081	9.92919	-0.600454	5.44668
	103.139	9.89704	-0.600478	5.44668
	103.162	9.91522	-0.608353	5.44669
	103.131	9.94085	-0.62863	5.44669
	103.128	9.84778	-0.637015	5.44669
	103.141	9.73508	-0.618005	5.44669
	103.126	9.71073	-0.596765	5.44669
	103.156	9.73896	-0.592995	5.44669
	103.247	9.75919	-0.598707	5.44669
	103.309	9.80677	-0.602399	5.44669
	103.308	9.92568	-0.601908	5.44669
	103.286	9.97539	-0.60039	5.44669
	103.278	9.85822	-0.599928	5.44669
	103.282	9.72713	-0.600274	5.44669
	103.286	9.70368	-0.600583	5.44669
	103.287	9.73883	-0.60059	5.44669
	103.285	9.76164	-0.600483	5.44669
	103.285	9.75866	-0.600435	5.44669
	103.285	9.74929	-0.600454	5.44669
	103.285	9.74643	-0.600478	5.44669
	103.285	9.74856	-0.600482	5.44669
	103.285	9.75047	-0.608346	5.44669
	103.285	9.75051	-0.628626	5.44669
	103.285	9.74985	-0.637016	5.44669
	103.285	9.74956	-0.618006	5.44669
	103.285	9.74967	-0.604636	5.44669
	103.285	9.74982	-0.62115	5.44669
	103.285	9.74985	-0.635252	5.44669
	103.285	9.7498	-0.619932	5.44669
	103.285	9.74977	-0.5982	5.44669
	103.285	9.74978	-0.592911	5.44669
	103.285	9.74979	-0.598162	5.44669
	103.285	9.74979	-0.6022	5.44669
	103.285	9.74979	-0.602019	5.44669
	103.307	9.74979	-0.608377	5.44669
	103.387	9.74979	-0.628093	5.44669
	103.491	9.74979	-0.636782	5.44669
	103.518	9.74979	-0.618098	5.44669
	103.45	9.74979	-0.596887	5.44669
	103.405	9.74979	-0.593013	5.44669
	103.454	9.74979	-0.606542	5.44669
	103.52	9.74979	-0.630533	5.44669
	103.534	9.74979	-0.638457	5.44669
	103.518	9.74979	-0.617932	5.44669
	103.506	9.74979	-0.596222	5.44669
	103.507	9.74979	-0.600664	5.44669
	103.511	9.74979	-0.626971	5.44669
	103.513	9.74979	-0.639061	5.44669
	103.534	9.74979	-0.619452	5.44669
	103.591	9.74979	-0.596644	5.44669
	103.615	9.74979	-0.59243	5.44669
	103.583	9.74979	-0.598514	5.44669
	103.603	9.74979	-0.610389	5.44669
	103.696	9.74979	-0.630183	5.44669
	103.762	9.74979	-0.644813	5.44669
	103.762	9.7006	-0.645577	5.44669
	103.739	9.52463	-0.633092	5.44669
	103.73	9.29624	-0.610644	5.44669
	103.734	9.18666	-0.595125	5.44669
	103.739	9.20983	-0.594932	5.44669
	103.74	9.25657	-0.600103	5.44669
	103.738	9.26761	-0.602295	5.44669
	103.737	9.25557	-0.601369	5.44669
	103.737	9.24659	-0.600201	5.44669
	103.738	9.24711	-0.60004	5.44669
	103.738	9.25052	-0.600388	5.44669
	103.76	9.25176	-0.600591	5.44669
	103.817	9.25107	-0.600552	5.44669
	103.864	9.25034	-0.600464	5.44669
	103.889	9.25028	-0.600441	5.44669
	103.933	9.25052	-0.600463	5.44669
	103.972	9.25064	-0.60048	5.44669
	103.978	9.2506	-0.60835	5.44669
	103.967	9.25055	-0.628629	5.44669
	103.96	9.25053	-0.644886	5.44669
	103.962	9.25055	-0.654031	5.44669
	103.964	9.25056	-0.661466	5.44669
	103.965	9.25056	-0.647073	5.44669
	103.964	9.25055	-0.612533	5.44669
	103.964	9.25055	-0.599083	5.44669
	103.964	9.25055	-0.62082	5.44669
	103.964	9.25056	-0.637095	5.44669
	103.964	9.25056	-0.620823	5.44669
	103.964	9.25055	-0.597919	5.44669
	103.964	9.25055	-0.592477	5.44669
	103.964	9.25055	-0.59808	5.44669
	103.964	9.25055	-0.602321	5.44669
	103.964	9.25055	-0.602099	5.44669
	103.986	9.25055	-0.600497	5.44669
	104.044	9.25055	-0.599905	5.44669
	104.09	9.25055	-0.600227	5.44669
	104.093	9.25055	-0.600571	5.44669
	104.079	9.25055	-0.600602	5.44669
	104.095	9.25055	-0.600492	5.44669
	104.154	9.25055	-0.600435	5.44669
	104.204	9.25055	-0.60045	5.44669
	104.208	9.25055	-0.600477	5.44669
	104.193	9.25055	-0.600483	5.44669
	104.185	9.25055	-0.600476	5.44669
	104.187	9.25055	-0.600471	5.44669
	104.191	9.25055	-0.608342	5.44669
	104.192	9.25055	-0.628628	5.44669
	104.191	9.25055	-0.637018	5.44669
	104.19	9.25055	-0.618007	5.44669
	104.19	9.20136	-0.596765	5.44669
	104.19	9.0254	-0.600865	5.44669
	104.19	8.797	-0.626863	5.44669
	104.19	8.68742	-0.638944	5.44669
	104.213	8.7106	-0.619442	5.44669
	104.292	8.80653	-0.596682	5.44669
	104.396	8.94434	-0.592449	5.44669
	104.446	8.98473	-0.598508	5.44669
	104.435	8.85694	-0.60251	5.44669
	104.414	8.7247	-0.602026	5.44669
	104.409	8.70455	-0.60827	5.44669
	104.414	8.74149	-0.628046	5.44669
	104.418	8.76388	-0.6368	5.44669
	104.418	8.76008	-0.618122	5.44669
	104.417	8.75052	-0.596891	5.44669
	104.416	8.74787	-0.593006	5.44669
	104.416	8.75016	-0.598667	5.44669
	104.417	8.75206	-0.602378	5.44669
	104.417	8.75204	-0.601914	5.44669
	104.417	8.75136	-0.600399	5.44669
	104.439	8.75108	-0.59993	5.44669
	104.519	8.7512	-0.600272	5.44669
	104.622	8.75136	-0.600582	5.44669
	104.672	8.75137	-0.60059	5.44669
	104.661	8.70214	-0.600483	5.44669
	104.64	8.52615	-0.600436	5.44669
	104.635	8.34694	-0.600454	5.44669
	104.641	8.41334	-0.600478	5.44669
	104.645	8.66492	-0.600482	5.44669
	104.644	8.77204	-0.600475	5.44669
	104.665	8.58394	-0.608341	5.44669
	104.722	8.29676	-0.628627	5.44669
	104.769	8.21636	-0.637018	5.44669
	104.795	8.37887	-0.618007	5.44669
	104.838	8.53961	-0.596765	5.44669
	104.855	8.55933	-0.592994	5.44669
	104.803	8.51206	-0.598707	5.44669
	104.768	8.48551	-0.602399	5.44669
	104.816	8.49123	-0.601909	5.44669
	104.877	8.55226	-0.60039	5.44669
	104.891	8.63277	-0.599928	5.44669
	104.875	8.55545	-0.600274	5.44669
	104.864	8.33272	-0.600583	5.44669
	104.865	8.1921	-0.60059	5.44669
	104.869	8.20053	-0.600483	5.44669
	104.871	8.25216	-0.600435	5.44669
	104.87	8.2705	-0.600454	5.44669
	104.869	8.25978	-0.600478	5.44669
	104.869	8.24876	-0.600482	5.44669
	104.869	8.24796	-0.600475	5.44669
	104.869	8.25154	-0.60047	5.44669
	104.869	8.25332	-0.600471	5.44669
	104.869	8.2528	-0.600473	5.44669
	104.869	8.25194	-0.600474	5.44669
	104.869	8.25177	-0.600473	5.44669
	104.869	8.252	-0.600473	5.44669
	104.869	8.25216	-0.600473	5.44669
	104.892	8.25214	-0.600473	5.44669
	104.949	8.25208	-0.600473	5.44669
	104.995	8.25206	-0.600473	5.44669
	105.021	8.25207	-0.600473	5.44669
	105.064	8.25209	-0.600473	5.44669
	105.103	8.25209	-0.600473	5.44669
	105.109	8.25208	-0.608344	5.44669
	105.098	8.25208	-0.628628	5.44669
	105.092	8.25208	-0.637018	5.44669
	105.093	8.25208	-0.618006	5.44669
	105.096	8.25208	-0.596765	5.44669
	105.097	8.25208	-0.592994	5.44669
	105.096	8.25208	-0.598707	5.44669
	105.095	8.25208	-0.602399	5.44669
	105.095	8.25208	-0.601909	5.44669
	105.095	8.25208	-0.60039	5.44669
	105.096	8.20289	-0.599928	5.44669
	105.096	8.02693	-0.600274	5.44669
	105.095	7.79853	-0.600583	5.44669
	105.095	7.73814	-0.608461	5.44669
	105.118	7.88809	-0.628638	5.44669
	105.198	8.03645	-0.63698	5.44669
	105.279	8.05544	-0.617987	5.44669
	105.271	8.01227	-0.59677	5.44669
	105.237	8.03688	-0.593003	5.44669
	105.269	8.11956	-0.598709	5.44669
	105.325	8.05609	-0.602397	5.44669
	105.341	7.8384	-0.601907	5.44669
	105.329	7.69497	-0.60039	5.44669
	105.318	7.74962	-0.599928	5.44669
	105.318	7.92778	-0.600274	5.44669
	105.321	7.9995	-0.608454	5.44268
	105.323	7.87045	-0.628745	5.42833
	105.322	7.72654	-0.637027	5.41371
	105.322	7.70195	-0.617969	5.41913
	105.344	7.74118	-0.596746	5.43964
	105.401	7.7661	-0.593	5.45239
	105.448	7.76255	-0.598716	5.4514
	105.474	7.7522	-0.602401	5.4466
	105.495	7.74913	-0.601906	5.44497
	105.476	7.75152	-0.600388	5.446
	105.458	7.75361	-0.599928	5.44701
	105.479	7.75364	-0.600275	5.44707
	105.475	7.75291	-0.600584	5.44673
	105.463	7.75259	-0.60059	5.44657
	105.504	7.75272	-0.600482	5.44662
	105.554	7.75288	-0.600435	5.4467
	105.566	7.75291	-0.600454	5.44672
	105.553	7.75286	-0.600478	5.44669
	105.544	7.75283	-0.600482	5.44668
	105.545	7.75284	-0.600475	5.44668
	105.548	7.75285	-0.60047	5.44669
	105.549	7.75285	-0.600471	5.44669
	105.549	7.75285	-0.608344	5.44669
	105.548	7.75285	-0.628629	5.44669
	105.548	7.75285	-0.644889	5.44669
	105.548	7.75285	-0.646162	5.44669
	105.548	7.75285	-0.63331	5.44669
	105.548	7.75285	-0.610528	5.44669
	105.548	7.75285	-0.594999	5.44669
	105.57	7.75285	-0.594921	5.44669
	105.628	7.75285	-0.600143	5.44669
	105.674	7.75285	-0.602316	5.44268
	105.7	7.75285	-0.601363	5.43234
	105.743	7.75285	-0.600191	5.42806
	105.782	7.75285	-0.600038	5.43775
	105.788	7.75285	-0.600391	5.44858
	105.777	7.75285	-0.600593	5.4505
	105.771	7.75285	-0.600552	5.44759
	105.772	7.75285	-0.600463	5.44571
	105.775	7.75285	-0.600441	5.44595
	105.775	7.75285	-0.600463	5.44673
	105.775	7.75285	-0.60048	5.44696
	105.774	7.75285	-0.60835	5.44679
	105.774	7.75285	-0.628629	5.44663
	105.774	7.75285	-0.637016	5.44663
	105.774	7.75285	-0.618005	5.44668
	105.774	7.75285	-0.596765	5.44671
	105.774	7.75285	-0.592995	5.4467
	105.774	7.75285	-0.598707	5.44668
	105.774	7.75285	-0.602399	5.44668
	105.774	7.75285	-0.601908	5.44669
	105.774	7.75285	-0.60039	5.44669
	105.774	7.75285	-0.599928	5.44669
	105.774	7.75285	-0.600274	5.44669
	105.797	7.75285	-0.600583	5.44669
	105.876	7.70366	-0.60059	5.44669
	105.958	7.57688	-0.600483	5.44669
	105.95	7.47526	-0.608306	5.44669
	105.916	7.4673	-0.628609	5.44669
	105.948	7.49843	-0.637023	5.44669
	106.003	7.46485	-0.618015	5.44669
	106.02	7.3335	-0.596767	5.44669
	106.007	7.22441	-0.592992	5.44669
	105.997	7.21495	-0.598705	5.44669
	105.997	7.24811	-0.602399	5.44669
	106	7.2651	-0.601909	5.44669
	106.002	7.30958	-0.60039	5.44669
	106.001	7.42833	-0.599928	5.44669
	106	7.47908	-0.600274	5.44669
	106	7.36241	-0.608454	5.44669
	106.001	7.23115	-0.628745	5.44669
	106.001	7.20745	-0.637028	5.44669
	106.001	7.24256	-0.617969	5.44669
	106.001	7.26544	-0.596746	5.44669
	106.001	7.2625	-0.60087	5.44669
	106.001	7.25313	-0.626872	5.44669
	106.023	7.25025	-0.638946	5.44669
	106.103	7.25237	-0.61944	5.44669
	106.206	7.25429	-0.59668	5.44669
	106.256	7.25433	-0.592449	5.44669
	106.245	7.25367	-0.598509	5.44669
	106.224	7.25338	-0.60251	5.44669
	106.219	7.25349	-0.602025	5.44669
	106.225	7.25364	-0.600399	5.44669
	106.229	7.25367	-0.59989	5.44669
	106.229	7.25362	-0.600255	5.44669
	106.227	7.2536	-0.600589	5.44669
	106.226	7.2536	-0.600599	5.44669
	106.227	7.25361	-0.600484	5.44669
	106.227	7.25361	-0.600433	5.44669
	106.227	7.25361	-0.600452	5.44669
	106.227	7.25361	-0.600478	5.44669
	106.227	7.25361	-0.600483	5.44669
	106.227	7.20442	-0.600475	5.44669
	106.227	7.07765	-0.60047	5.44669
	106.227	7.02521	-0.600471	5.44669
	106.249	7.14403	-0.600473	5.44669
	106.307	7.27679	-0.600474	5.44669
	106.353	7.30035	-0.600473	5.44669
	106.379	7.26465	-0.608343	5.44669
	106.422	7.24157	-0.628628	5.44669
	106.461	7.24464	-0.637018	5.44669
	106.467	7.20494	-0.618006	5.44669
	106.456	7.08105	-0.596765	5.44669
	106.45	6.97727	-0.592994	5.44669
	106.451	6.96737	-0.598707	5.44669
	106.454	6.99847	-0.602399	5.44669
	106.454	6.96555	-0.601909	5.44669
	106.454	6.88369	-0.60039	5.44669
	106.475	6.95045	-0.599928	5.44669
	106.555	7.12005	-0.600274	5.44669
	106.637	7.08679	-0.600583	5.44669
	106.629	6.85225	-0.60059	5.44669
	106.572	6.69125	-0.608353	5.44669
	106.547	6.69537	-0.628591	5.44669
	106.579	6.80164	-0.636999	5.44669
	106.649	6.95056	-0.618012	5.44669
	106.697	6.99194	-0.596774	5.44669
	106.697	6.86061	-0.592996	5.44669
	106.68	6.72654	-0.598705	5.44669
	106.674	6.70687	-0.602398	5.44669
	106.677	6.74468	-0.601909	5.44669
	106.68	6.76724	-0.60039	5.44669
	106.681	6.76322	-0.599928	5.44669
	106.68	6.75351	-0.600274	5.44669
	106.679	6.75087	-0.600583	5.44669
	106.679	6.75321	-0.60059	5.44669
	106.68	6.75514	-0.600483	5.44669
	106.68	6.75511	-0.600435	5.44669
	106.68	6.75441	-0.608324	5.44669
	106.68	6.75413	-0.628634	5.44669
	106.68	6.75426	-0.644898	5.44669
	106.68	6.75441	-0.646164	5.44669
	106.68	6.75443	-0.633307	5.44669
	106.702	6.75439	-0.610526	5.44669
	106.782	6.75436	-0.594999	5.44669
	106.885	6.75436	-0.602792	5.44669
	106.935	6.75438	-0.628299	5.44669
	106.924	6.75438	-0.638861	5.44669
	106.903	6.75438	-0.626767	5.44669
	106.898	6.75437	-0.632509	5.44669
	106.904	6.70518	-0.65726	5.44669
	106.908	6.57841	-0.652704	5.44669
	106.907	6.47679	-0.616345	5.44669
	106.906	6.41964	-0.590801	5.44669
	106.905	6.37319	-0.591136	5.44669
	106.906	6.41395	-0.600056	5.44669
	106.906	6.50304	-0.603626	5.44669
	106.906	6.58385	-0.601943	5.44669
	106.906	6.64441	-0.599968	5.44669
	106.928	6.6011	-0.599739	5.44669
	106.986	6.50592	-0.600345	5.44669
	107.032	6.42346	-0.60068	5.44669
	107.058	6.31519	-0.600605	5.44669
	107.101	6.28212	-0.600455	5.44669
	107.14	6.40243	-0.608289	5.44669
	107.146	6.47973	-0.628612	5.44669
	107.135	6.37337	-0.63703	5.44669
	107.128	6.23695	-0.618017	5.44669
	107.13	6.20741	-0.596765	5.44669
	107.132	6.24192	-0.592991	5.44669
	107.133	6.26661	-0.598705	5.44669
	107.155	6.26465	-0.6024	5.44669
	107.212	6.25505	-0.601909	5.44669
	107.235	6.25172	-0.60039	5.44669
	107.204	6.25374	-0.599928	5.44669
	107.224	6.25577	-0.600274	5.44669
	107.317	6.2559	-0.600583	5.44669
	107.36	6.25523	-0.60059	5.44669
	107.303	6.25491	-0.600483	5.44669
	107.256	6.25501	-0.600435	5.44669
	107.301	6.25517	-0.600454	5.44669
	107.365	6.2552	-0.600478	5.44669
	107.381	6.25515	-0.600482	5.44669
	107.365	6.25512	-0.600475	5.44669
	107.353	6.25513	-0.60047	5.44669
	107.354	6.25514	-0.600471	5.44669
	107.358	6.25514	-0.608344	5.44669
	107.36	6.25514	-0.628629	5.44669
	107.359	6.25514	-0.637018	5.44669
	107.358	6.25514	-0.625877	5.44669
	107.358	6.25514	-0.62492	5.44669
	107.358	6.25514	-0.629539	5.44669
	107.381	6.25514	-0.616241	5.44669
	107.438	6.20595	-0.598691	5.44669
	107.462	6.02998	-0.59443	5.44669
	107.43	5.80159	-0.606495	5.44669
	107.428	5.7412	-0.63001	5.44669
	107.441	5.89115	-0.638255	5.44669
	107.425	6.03951	-0.618034	5.44669
	107.455	6.0585	-0.596337	5.44669
	107.547	5.96614	-0.592805	5.44669
	107.608	5.81478	-0.59878	5.44669
	107.607	5.71825	-0.602497	5.44669
	107.585	5.72117	-0.601924	5.44669
	107.577	5.75505	-0.600361	5.44669
	107.581	5.76794	-0.599911	5.44669
	107.586	5.76126	-0.600277	5.44669
	107.586	5.75387	-0.600591	5.44669
	107.585	5.75315	-0.600592	5.44669
	107.584	5.75547	-0.600481	5.44669
	107.584	5.7567	-0.600434	5.44669
	107.585	5.75639	-0.608324	5.44669
	107.585	5.75582	-0.628634	5.44669
	107.585	5.7557	-0.637027	5.44669
	107.585	5.75584	-0.618008	5.44669
	107.585	5.75595	-0.604633	5.44669
	107.585	5.75594	-0.621148	5.44669
	107.585	5.7559	-0.635252	5.44669
	107.585	5.75589	-0.619933	5.44669
	107.585	5.7559	-0.598201	5.44669
	107.585	5.75591	-0.592911	5.44669
	107.585	5.75591	-0.598162	5.44669
	107.585	5.7559	-0.610071	5.44669
	107.585	5.7559	-0.630175	5.44669
	107.585	5.7559	-0.637052	5.44669
	107.585	5.7559	-0.617471	5.44669
	107.585	5.7559	-0.604399	5.44669
	107.585	5.7559	-0.621241	5.44669
	107.585	5.7559	-0.635374	5.44669
	107.585	5.7559	-0.619951	5.44669
	107.585	5.7559	-0.606036	5.44669
	107.585	5.7559	-0.621045	5.44669
	107.585	5.7559	-0.634711	5.44669
	107.607	5.7559	-0.619743	5.44669
	107.687	5.7559	-0.598314	5.44669
	107.79	5.7559	-0.593026	5.44669
	107.84	5.7559	-0.59817	5.44669
	107.829	5.7559	-0.602163	5.44669
	107.808	5.7559	-0.609871	5.44669
	107.803	5.7559	-0.628668	5.44669
	107.809	5.7559	-0.636491	5.44669
	107.813	5.7559	-0.617772	5.44669
	107.813	5.7559	-0.604724	5.44669
	107.811	5.7559	-0.621271	5.44669
	107.81	5.7559	-0.643142	5.44669
	107.811	5.7559	-0.648053	5.44669
	107.811	5.7559	-0.634724	5.44669
	107.811	5.7559	-0.610448	5.44669
	107.811	5.7559	-0.594463	5.44669
	107.833	5.7559	-0.594725	5.44669
	107.891	5.7559	-0.600251	5.44669
	107.937	5.70671	-0.602431	5.44669
	107.963	5.57994	-0.601373	5.44669
	108.006	5.5275	-0.600154	5.44669
	108.045	5.64632	-0.60789	5.44669
	108.051	5.72989	-0.628552	5.44669
	108.04	5.57749	-0.645018	5.44669
	108.034	5.31339	-0.646243	5.44669
	108.035	5.18073	-0.633298	5.44669
	108.038	5.20697	-0.610494	5.44669
	108.038	5.2632	-0.594989	5.44669
	108.038	5.27712	-0.594929	5.44669
	108.037	5.26292	-0.60015	5.44669
	108.037	5.25202	-0.602316	5.44669
	108.037	5.2525	-0.601361	5.44669
	108.037	5.25657	-0.60019	5.44669
	108.037	5.25811	-0.607909	5.44669
	108.06	5.2573	-0.628547	5.44669
	108.117	5.25642	-0.637138	5.44669
	108.163	5.25634	-0.618086	5.44669
	108.189	5.25662	-0.596755	5.44669
	108.232	5.25676	-0.592962	5.44669
	108.271	5.25673	-0.598697	5.44669
	108.277	5.25666	-0.602406	5.44669
	108.266	5.25664	-0.601915	5.44669
	108.26	5.25666	-0.60039	5.44669
	108.261	5.25667	-0.599926	5.44669
	108.264	5.25667	-0.600273	5.44669
	108.265	5.20748	-0.600584	5.44669
	108.286	5.0807	-0.60059	5.44669
	108.343	5.02827	-0.600483	5.44669
	108.367	5.14709	-0.600435	5.44669
	108.336	5.27984	-0.600454	5.44669
	108.355	5.25422	-0.600478	5.44669
	108.448	5.09174	-0.608353	5.44669
	108.514	5.01623	-0.636501	5.44669
	108.491	5.13811	-0.665171	5.44669
	108.411	5.28036	-0.65455	5.44669
	108.378	5.30681	-0.614298	5.44669
	108.436	5.26895	-0.589287	5.44669
	108.502	5.24394	-0.591229	5.44669
	108.513	5.24696	-0.600633	5.44669
	108.495	5.20793	-0.603835	5.44669
	108.484	5.08434	-0.601825	5.44669
	108.485	5.02963	-0.599845	5.44669
	108.49	5.14636	-0.599729	5.44669
	108.492	5.27905	-0.600385	5.44669
	108.49	5.30333	-0.6007	5.44669
	108.49	5.21876	-0.6006	5.44669
	108.49	5.06879	-0.600445	5.44669
	108.49	4.97007	-0.608287	5.44669
	108.49	4.92239	-0.628615	5.44669
	108.49	4.82968	-0.637032	5.44669
	108.49	4.79072	-0.618017	5.44669
	108.49	4.90303	-0.596764	5.44669
	108.49	4.97907	-0.59299	5.44669
	108.49	4.87502	-0.598706	5.44669
	108.49	4.74002	-0.6024	5.44669
	108.49	4.71026	-0.601909	5.44669
	108.49	4.74416	-0.60039	5.44669
	108.512	4.76869	-0.599928	5.44669
	108.592	4.76687	-0.600274	5.44669
	108.695	4.75738	-0.608454	5.44669
	108.745	4.75406	-0.628745	5.44669
	108.735	4.75603	-0.644898	5.44669
	108.713	4.75805	-0.653995	5.44669
	108.708	4.75819	-0.661446	5.44669
	108.714	4.75753	-0.647078	5.44669
	108.718	4.7572	-0.612541	5.44669
	108.718	4.7573	-0.591215	5.44669
	108.716	4.75746	-0.592662	5.44669
	108.716	4.75749	-0.600549	5.44669
	108.716	4.75744	-0.60329	5.44669
	108.716	4.75742	-0.601627	5.44669
	108.716	4.75742	-0.599955	5.44669
	108.716	4.75743	-0.599846	5.44669
	108.716	4.75744	-0.600394	5.44669
	108.716	4.75743	-0.600663	5.44669
	108.716	4.75743	-0.60058	5.44669
	108.716	4.75743	-0.60045	5.44669
	108.738	4.75743	-0.600425	5.44669
	108.818	4.70824	-0.600461	5.44669
	108.922	4.58146	-0.600485	5.44669
	108.971	4.47984	-0.600482	5.44669
	108.961	4.47189	-0.608343	5.44669
	108.94	4.50302	-0.628625	5.44669
	108.935	4.46943	-0.637016	5.44669
	108.94	4.38728	-0.625878	5.44669
	108.944	4.40496	-0.624921	5.44669
	108.944	4.49712	-0.629539	5.44669
	108.942	4.53824	-0.61624	5.44669
	108.942	4.4749	-0.606562	5.44669
	108.965	4.32781	-0.622586	5.44669
	109.045	4.22274	-0.635169	5.44669
	109.148	4.22057	-0.619388	5.44669
	109.198	4.25535	-0.598002	5.44669
	109.187	4.27043	-0.593022	5.44669
	109.166	4.26434	-0.598279	5.44669
	109.161	4.30561	-0.60221	5.44669
	109.166	4.43123	-0.609852	5.44669
	109.171	4.486	-0.628643	5.44669
	109.17	4.36857	-0.636488	5.44669
	109.169	4.23556	-0.617779	5.44669
	109.168	4.2114	-0.596858	5.44669
	109.169	4.24694	-0.593114	5.44669
	109.169	4.27016	-0.598724	5.44669
	109.169	4.26721	-0.602364	5.44669
	109.169	4.25772	-0.601888	5.44669
	109.169	4.25479	-0.600394	5.44268
	109.169	4.25694	-0.599937	5.43234
	109.191	4.25888	-0.600277	5.42806
	109.249	4.25893	-0.600581	5.43775
	109.272	4.25826	-0.600588	5.44858
	109.241	4.25796	-0.600483	5.4505
	109.26	4.25807	-0.600436	5.44759
	109.353	4.25823	-0.600454	5.44571
	109.419	4.25825	-0.600478	5.44595
	109.419	4.25821	-0.600482	5.44673
	109.396	4.20899	-0.600475	5.44696
	109.387	4.08222	-0.600471	5.44679
	109.391	3.98061	-0.600471	5.44663
	109.396	3.97265	-0.600473	5.44663
	109.397	4.00378	-0.600474	5.44668
	109.395	4.01939	-0.600473	5.44671
	109.395	4.06401	-0.600473	5.4467
	109.395	4.13412	-0.600473	5.44668
	109.395	4.05828	-0.600473	5.44668
	109.395	3.88905	-0.608344	5.44669
	109.395	3.92569	-0.628628	5.44669
	109.395	4.11232	-0.637018	5.44669
	109.395	4.14589	-0.618006	5.44669
	109.395	4.03941	-0.596765	5.44669
	109.395	3.9743	-0.592994	5.44669
	109.395	3.98352	-0.606578	5.44669
	109.395	3.96111	-0.630555	5.44669
	109.395	3.89144	-0.638453	5.44669
	109.417	3.91038	-0.617923	5.44669
	109.475	3.94944	-0.59622	5.44669
	109.521	3.86169	-0.592796	5.44669
	109.547	3.74644	-0.598818	5.44669
	109.59	3.71913	-0.602516	5.44669
	109.629	3.74703	-0.601918	5.44669
	109.635	3.76817	-0.600352	5.44669
	109.624	3.76707	-0.599909	5.44669
	109.618	3.75908	-0.600279	5.44669
	109.619	3.75613	-0.600592	5.44669
	109.622	3.75773	-0.600592	5.44669
	109.622	3.75945	-0.60048	5.44669
	109.622	3.7596	-0.600434	5.44669
	109.621	3.80824	-0.600454	5.44669
	109.621	3.93474	-0.600479	5.44669
	109.621	3.98724	-0.600482	5.44669
	109.644	3.86856	-0.600475	5.44669
	109.723	3.73583	-0.60047	5.44669
	109.827	3.71223	-0.600471	5.44669
	109.877	3.74791	-0.600473	5.44669
	109.866	3.77099	-0.600474	5.44669
	109.845	3.76793	-0.600473	5.44669
	109.84	3.75844	-0.600473	5.44669
	109.845	3.75555	-0.600473	5.44669
	109.849	3.75772	-0.600473	5.44669
	109.849	3.75965	-0.608344	5.44669
	109.848	3.75969	-0.628628	5.44669
	109.847	3.75902	-0.637018	5.44669
	109.847	3.75873	-0.618006	5.44669
	109.848	3.75884	-0.596765	5.44669
	109.848	3.75899	-0.592994	5.44669
	109.848	3.75902	-0.598707	5.44669
	109.848	3.75897	-0.602399	5.44669
	109.848	3.75894	-0.601909	5.44669
	109.848	3.70976	-0.60039	5.44669
	109.848	3.58299	-0.599928	5.44669
	109.87	3.53057	-0.608145	5.44669
	109.95	3.64938	-0.628739	5.44669
	110.053	3.78213	-0.637135	5.44669
	110.103	3.8057	-0.618016	5.44669
	110.092	3.76999	-0.596727	5.44669
	110.071	3.69773	-0.592975	5.44669
	110.066	3.57402	-0.598712	5.44669
	110.072	3.53108	-0.602408	5.44669
	110.076	3.60359	-0.60191	5.44669
	110.098	3.55822	-0.600387	5.44669
	110.154	3.35145	-0.599926	5.44669
	110.177	3.25532	-0.600274	5.44669
	110.123	3.43206	-0.608455	5.44669
	110.086	3.66136	-0.636616	5.44669
	110.133	3.61539	-0.665183	5.44669
	110.172	3.4037	-0.654514	5.44669
	110.151	3.363	-0.614279	5.44669
	110.17	3.4262	-0.589292	5.44669
	110.258	3.36956	-0.599108	5.44669
	110.323	3.25872	-0.628791	5.44669
	110.324	3.22219	-0.640377	5.44669
	110.302	3.24466	-0.619357	5.44669
	110.293	3.26681	-0.596137	5.44669
	110.296	3.26805	-0.592251	5.44669
	110.301	3.2607	-0.598619	5.44669
	110.302	3.25717	-0.602626	5.44669
	110.301	3.25831	-0.602035	5.44669
	110.3	3.26004	-0.600362	5.44669
	110.3	3.26036	-0.607742	5.44669
	110.3	3.25988	-0.628416	5.44669
	110.3	3.25956	-0.637143	5.44669
	110.323	3.2596	-0.618134	5.44669
	110.38	3.25973	-0.596774	5.44669
	110.404	3.25977	-0.592953	5.44669
	110.35	3.25974	-0.598686	5.44669
	110.29	3.25971	-0.602405	5.44669
	110.301	3.25971	-0.601919	5.44669
	110.397	3.25972	-0.600392	5.44669
	110.511	3.25973	-0.607796	5.44669
	110.56	3.25972	-0.628428	5.44669
	110.545	3.25972	-0.637129	5.44669
	110.522	3.25972	-0.618124	5.44669
	110.518	3.25972	-0.596775	5.44669
	110.525	3.21053	-0.592957	5.44669
	110.529	3.08376	-0.598688	5.44669
	110.528	3.03132	-0.610275	5.44669
	110.526	3.15014	-0.630073	5.44669
	110.526	3.2829	-0.636937	5.44669
	110.526	3.25727	-0.617459	5.44669
	110.527	3.09479	-0.596564	5.44669
	110.527	3.01929	-0.593105	5.44669
	110.549	3.09198	-0.598825	5.44669
	110.629	3.10745	-0.61028	5.44669
	110.732	3.03228	-0.630026	5.44669
	110.782	2.93727	-0.636915	5.4507
	110.771	2.81662	-0.617466	5.46104
	110.75	2.78281	-0.596575	5.46531
	110.745	2.90722	-0.593107	5.45562
	110.751	2.9865	-0.598822	5.4448
	110.755	2.87951	-0.602407	5.44287
	110.754	2.74212	-0.601871	5.44579
	110.753	2.71241	-0.608242	5.44767
	110.752	2.74718	-0.628089	5.44742
	110.753	2.77205	-0.636828	5.44664
	110.753	2.77007	-0.618119	5.44641
	110.775	2.76039	-0.596879	5.44658
	110.833	2.75704	-0.593003	5.44674
	110.879	2.75908	-0.59867	5.44675
	110.904	2.76112	-0.602381	5.44669
	110.948	2.76125	-0.609785	5.44667
	110.987	2.76058	-0.628554	5.44668
	110.993	2.76025	-0.644345	5.44669
	110.982	2.76036	-0.645961	5.44669
	110.975	2.76051	-0.633419	5.44669
	110.977	2.76055	-0.610645	5.44669
	110.979	2.7605	-0.595009	5.44669
	110.98	2.76047	-0.594883	5.44669
	110.979	2.76048	-0.600124	5.44669
	110.979	2.76049	-0.602321	5.44669
	110.979	2.76049	-0.601373	5.44669
	110.979	2.76049	-0.600193	5.44669
	110.979	2.76049	-0.600036	5.44669
	110.979	2.76049	-0.600389	5.44669
	110.979	2.76049	-0.600593	5.44669
	111.001	2.76049	-0.600553	5.44669
	111.059	2.76049	-0.600464	5.44669
	111.105	2.76049	-0.600441	5.44669
	111.131	2.76049	-0.600463	5.44669
	111.152	2.76049	-0.60048	5.44669
	111.133	2.76049	-0.60048	5.44669
	111.115	2.76049	-0.600473	5.44669
	111.158	2.7113	-0.600471	5.44669
	111.212	2.53533	-0.600472	5.44669
	111.224	2.35612	-0.600473	5.44669
	111.211	2.42251	-0.600473	5.44669
	111.201	2.67408	-0.600473	5.44669
	111.202	2.8304	-0.600473	5.44669
	111.205	2.76907	-0.600473	5.44669
	111.207	2.58352	-0.600473	5.44669
	111.206	2.46189	-0.600473	5.44669
	111.205	2.46649	-0.600473	5.44669
	111.205	2.51	-0.600473	5.44669
	111.205	2.47714	-0.608344	5.44669
	111.205	2.39089	-0.628628	5.44669
	111.205	2.45579	-0.637018	5.44669
	111.205	2.67535	-0.618006	5.44669
	111.205	2.76986	-0.596765	5.44669
	111.205	2.58789	-0.592994	5.44669
	111.205	2.30778	-0.598707	5.44669
	111.205	2.17897	-0.602399	5.44669
	111.205	2.21252	-0.601909	5.44669
	111.205	2.27045	-0.60039	5.44669
	111.205	2.28248	-0.599928	5.44669
	111.205	2.31607	-0.600274	5.44669
	111.205	2.43203	-0.600583	5.44669
	111.205	2.48548	-0.60059	5.44669
	111.205	2.37093	-0.600483	5.44669
	111.205	2.2396	-0.600435	5.44669
	111.205	2.21512	-0.600454	5.44669
	111.228	2.24993	-0.600478	5.44669
	111.307	2.32214	-0.600482	5.44669
	111.389	2.44615	-0.600475	5.44669
	111.381	2.48923	-0.60047	5.44669
	111.347	2.36748	-0.600471	5.44669
	111.379	2.23682	-0.600473	5.44669
	111.434	2.21518	-0.600474	5.44669
	111.451	2.25094	-0.600473	5.44669
	111.438	2.27336	-0.600473	5.44669
	111.428	2.26999	-0.600473	5.44669
	111.428	2.26061	-0.600473	5.44669
	111.431	2.25787	-0.600473	5.44669
	111.433	2.26006	-0.600473	5.44669
	111.432	2.26195	-0.600473	5.44669
	111.431	2.26197	-0.600473	5.44669
	111.431	2.2613	-0.600473	5.44669
	111.432	2.26102	-0.600473	5.44669
	111.432	2.21195	-0.600473	5.44669
	111.432	2.08532	-0.600473	5.44669
	111.432	2.03291	-0.600473	5.44669
	111.432	2.15168	-0.600473	5.44669
	111.432	2.28441	-0.600473	5.44669
	111.454	2.30798	-0.600473	5.44669
	111.534	2.2231	-0.600473	5.44669
	111.615	2.02406	-0.608344	5.44669
	111.607	1.84792	-0.628628	5.44669
	111.573	1.92379	-0.637018	5.44669
	111.606	2.12906	-0.618006	5.44669
	111.661	2.15644	-0.596765	5.44669
	111.677	2.04075	-0.592994	5.44669
	111.665	1.97397	-0.606578	5.44669
	111.654	1.98577	-0.630555	5.44669
	111.654	1.96504	-0.638453	5.44669
	111.658	1.84595	-0.617923	5.44669
	111.659	1.73743	-0.59622	5.44669
	111.659	1.72385	-0.592796	5.44669
	111.658	1.80427	-0.606688	5.44669
	111.658	1.94869	-0.630672	5.44669
	111.658	1.99737	-0.646334	5.44669
	111.658	1.8707	-0.646041	5.44669
	111.658	1.73599	-0.632745	5.44669
	111.658	1.7144	-0.610334	5.44669
	111.658	1.75162	-0.595119	5.44669
	111.658	1.77463	-0.59504	5.44669
	111.68	1.771	-0.60015	5.44669
	111.76	1.7613	-0.610148	5.44669
	111.864	1.75852	-0.6295	5.44669
	111.913	1.76081	-0.636742	5.44669
	111.903	1.76275	-0.617581	5.44669
	111.882	1.76275	-0.596685	5.44669
	111.877	1.76206	-0.593112	5.44669
	111.882	1.76177	-0.598785	5.44669
	111.886	1.7619	-0.60239	5.44669
	111.886	1.76205	-0.601877	5.44669
	111.884	1.76207	-0.60038	5.44669
	111.884	1.76203	-0.599935	5.44669
	111.884	1.762	-0.600281	5.44669
	111.884	1.8112	-0.600584	5.44669
	111.884	1.93798	-0.600588	5.44669
	111.884	1.99042	-0.600482	5.44669
	111.884	1.8716	-0.600436	5.44669
	111.884	1.78803	-0.600454	5.44669
	111.884	1.89124	-0.600478	5.44669
	111.884	1.97938	-0.600482	5.44669
	111.884	1.88363	-0.600475	5.44669
	111.884	1.74781	-0.60047	5.44669
	111.884	1.71476	-0.600471	5.44669
	111.907	1.74757	-0.600473	5.44669
	111.986	1.77281	-0.608344	5.44669
	112.068	1.77168	-0.628629	5.44669
	112.06	1.76223	-0.637018	5.44669
	112.025	1.75867	-0.618006	5.44669
	112.058	1.76054	-0.596765	5.44669
	112.113	1.76259	-0.592994	5.44669
	112.129	1.76278	-0.598707	5.44669
	112.117	1.76213	-0.602399	5.44669
	112.107	1.76179	-0.601909	5.44669
	112.106	1.76188	-0.60039	5.44669
	112.11	1.76204	-0.599928	5.44669
	112.112	1.76207	-0.600274	5.44669
	112.111	1.76203	-0.600583	5.44669
	112.11	1.762	-0.60059	5.44669
	112.11	1.762	-0.600483	5.44669
	112.11	1.76202	-0.600435	5.44669
	112.111	1.76202	-0.600454	5.44669
	112.111	1.76202	-0.600478	5.44669
	112.111	1.76201	-0.600482	5.44669
	112.111	1.76201	-0.600475	5.44669
	112.111	1.71283	-0.60047	5.44669
	112.111	1.58605	-0.600471	5.44669
	112.111	1.53362	-0.600473	5.44669
	112.111	1.65244	-0.600474	5.44669
	112.111	1.736	-0.600473	5.44669
	112.111	1.5836	-0.600473	5.44669
	112.111	1.3195	-0.600473	5.44669
	112.111	1.18684	-0.600473	5.44669
	112.111	1.21308	-0.600473	5.44669
	112.133	1.26931	-0.600473	5.44669
	112.213	1.28324	-0.608344	5.44669
	112.316	1.26903	-0.628628	5.44669
	112.366	1.25813	-0.637018	5.44669
	112.333	1.25861	-0.618006	5.44669
	112.254	1.21349	-0.596765	5.44669
	112.226	1.03907	-0.592994	5.44669
	112.285	0.809864	-0.598707	5.44669
	112.349	0.6994	-0.602399	5.44669
	112.36	0.722491	-0.601909	5.44669
	112.342	0.769509	-0.60039	5.44669
	112.331	0.780691	-0.599928	5.44669
	112.333	0.768614	-0.600274	5.44669
	112.337	0.759573	-0.600583	5.44669
	112.338	0.760078	-0.60059	5.44669
	112.337	0.763503	-0.600483	5.44669
	112.336	0.715568	-0.600435	5.44669
[truncated: 262 more rows]
