# Supplementary material for: Design of a cosmetic glove stiffness compensation mechanism for toddler-sized hand prostheses
Source: PLoS One. 2017 Aug 11;12(8):e0183233. doi: 10.1371/journal.pone.0183233 (PMC5553851; doi:10.1371/journal.pone.0183233)
Supplement: S1 Dataset — (ZIP) [file pone.0183233.s001.zip › 02 Spring measurements/RVS7_2.xlsx]

## Sheet: RVS7_2
LabVIEW Measurement
Writer_Version	2
Reader_Version	2
Separator	Tab
Decimal_Separator	.
Multi_Headings	No
X_Columns	No
Time_Pref	Absolute
Operator	localadmin
Date	2013-09-24
Time	00:15:26.357000
***End_of_Header***
Channels	4
Samples	10	10	10	10
Date	2013-09-24	2013-09-24	2013-09-24	2013-09-24
Time	00:15:58.957000	00:15:58.957000	00:15:58.957000	00:15:58.958000
Y_Unit_Label	mm	N	N	Pa
X_Dimension	Time	Time	Time	Time
X0	0	0	0	0
Delta_X	0.01	0.01	0.01	0.01
***End_of_Header***
X_Value	Voltage LVDT (Filtered)	Voltage Load Cell (Filtered)	Voltage Pinch Load Cell (Filtered)	Voltage Pressure (Filtered)	Comment
	112.789	0.266062	-0.600583	5.44669
	112.789	0.267019	-0.60059	5.44669
	112.789	0.264819	-0.600483	5.44669
	112.789	0.263558	-0.600435	5.44669
	112.789	0.263811	-0.600454	5.44669
	112.789	0.264366	-0.600478	5.44669
	112.789	0.215318	-0.600482	5.44669
	112.789	0.088405	-0.600475	5.44669
	112.789	0.035865	-0.60047	5.44669
	112.789	0.105496	-0.608342	5.44669
	112.789	0.111515	-0.628629	5.44669
	112.789	0.082662	-0.637018	5.44669
	112.789	0.165769	-0.618007	5.44669
	112.789	0.22625	-0.596765	5.44669
	112.789	0.126104	-0.592994	5.44669
	112.789	-0.001726	-0.598707	5.44669
	112.789	-0.07906	-0.602399	5.44669
	112.789	-0.124611	-0.601909	5.44669
	112.789	-0.027103	-0.60039	5.44669
	112.789	0.142423	-0.599928	5.44669
	112.789	0.147398	-0.600274	5.44669
	112.789	0.084255	-0.600583	5.44669
	112.789	0.104442	-0.60059	5.44669
	112.789	0.044627	-0.600483	5.44669
	112.789	-0.10035	-0.600435	5.44669
	112.789	-0.059291	-0.600454	5.44669
	112.789	0.169763	-0.600478	5.44669
	112.789	0.325693	-0.600482	5.44669
	112.789	0.321401	-0.600475	5.44669
	112.789	0.26605	-0.60047	5.44669
	112.789	0.244687	-0.600471	5.44669
	112.789	0.206271	-0.600473	5.44669
	112.789	0.042418	-0.608344	5.44669
	112.789	-0.135543	-0.628629	5.44669
	112.789	-0.122132	-0.637018	5.44669
	112.789	0.000638	-0.618006	5.44669
	112.789	0.10502	-0.596765	5.44669
	112.789	0.212627	-0.592994	5.44669
	112.789	0.286817	-0.598707	5.44669
	112.789	0.290131	-0.602399	5.44669
	112.789	0.26681	-0.609779	5.44669
	112.789	0.256127	-0.628545	5.44669
	112.789	0.210793	-0.636473	5.44669
	112.789	0.089437	-0.617808	5.44669
	112.789	-0.011285	-0.596875	5.44669
	112.789	-0.020792	-0.593111	5.44669
	112.789	0.009372	-0.598717	5.44669
	112.789	0.025123	-0.602362	5.44669
	112.789	0.070148	-0.601889	5.44669
	112.789	0.189573	-0.600395	5.44669
	112.789	0.289596	-0.599937	5.44669
	112.789	0.250306	-0.600276	5.44669
	112.789	0.09378	-0.600581	5.44669
	112.789	0.02563	-0.600588	5.44669
	112.789	0.148481	-0.600483	5.44669
	112.789	0.239328	-0.600436	5.44669
	112.789	0.137734	-0.600454	5.44669
	112.789	0.047689	-0.600478	5.44669
	112.789	0.142056	-0.600482	5.44669
	112.789	0.27798	-0.600475	5.44669
	112.789	0.262378	-0.600471	5.44669
	112.789	0.102973	-0.600471	5.44669
	112.789	-0.023999	-0.608344	5.44669
	112.789	-0.030936	-0.628629	5.44669
	112.789	0.058831	-0.637018	5.44669
	112.789	0.155616	-0.618006	5.44669
	112.789	0.124041	-0.596765	5.44669
	112.789	0.070046	-0.592994	5.44669
	112.789	0.156025	-0.598707	5.44669
	112.789	0.275842	-0.602399	5.44669
	112.789	0.256511	-0.601909	5.44669
	112.789	0.101275	-0.60039	5.44669
	112.789	0.026565	-0.607799	5.44669
	112.789	0.146208	-0.62843	5.44669
	112.789	0.238044	-0.637128	5.44669
	112.789	0.088814	-0.618123	5.44669
	112.789	-0.127708	-0.596774	5.44669
	112.789	-0.086199	-0.592957	5.44669
	112.789	0.168258	-0.598688	5.44669
	112.789	0.285443	-0.602404	5.44669
	112.789	0.149716	-0.601918	5.44669
	112.789	0.036268	-0.600392	5.44669
	112.789	0.133006	-0.599925	5.44669
	112.789	0.278248	-0.600272	5.44669
	112.789	0.314897	-0.600584	5.44669
	112.789	0.231048	-0.60059	5.44669
	112.789	0.076984	-0.600483	5.44669
	112.789	0.025482	-0.600435	5.44669
	112.789	0.154395	-0.608324	5.44669
	112.789	0.291049	-0.628634	5.44669
	112.789	0.312658	-0.637027	5.44669
	112.789	0.22556	-0.618008	5.44669
	112.789	0.026291	-0.596762	5.44669
	112.789	-0.198352	-0.592993	5.44669
	112.789	-0.29807	-0.598707	5.44669
	112.789	-0.222908	-0.6024	5.44669
	112.789	-0.002537	-0.601909	5.44669
	112.789	0.234924	-0.60039	5.44669
	112.789	0.283278	-0.599928	5.44669
	112.789	0.125058	-0.600274	5.44669
	112.789	0.0267	-0.600583	5.44669
	112.789	0.088572	-0.60059	5.44669
	112.789	0.107675	-0.600483	5.44669
	112.789	0.037878	-0.600435	5.44669
	112.789	-0.006986	-0.600454	5.44669
	112.789	0.046822	-0.600478	5.44669
	112.789	0.191256	-0.600482	5.44669
	112.789	0.298599	-0.600475	5.44669
	112.789	0.30267	-0.60047	5.44669
	112.789	0.267875	-0.600471	5.44669
	112.789	0.252117	-0.600473	5.44669
	112.789	0.208735	-0.600474	5.44669
	112.789	0.09	-0.600473	5.44669
	112.789	-0.010318	-0.600473	5.44669
	112.789	-0.069777	-0.600473	5.44669
	112.789	-0.117661	-0.600473	5.44669
	112.789	-0.02749	-0.600473	5.44669
	112.789	0.188981	-0.600473	5.44669
	112.789	0.273208	-0.600473	5.44669
	112.789	0.137218	-0.600473	5.44669
	112.789	0.035381	-0.600473	5.44669
	112.789	0.087886	-0.600473	5.44669
	112.789	0.055112	-0.600473	5.44669
	112.789	-0.090066	-0.600473	5.44669
	112.789	-0.058709	-0.600473	5.44669
	112.789	0.166352	-0.600473	5.44669
	112.789	0.324057	-0.600473	5.44669
	112.789	0.321929	-0.600473	5.44669
	112.789	0.217662	-0.600473	5.44669
	112.789	0.06887	-0.600473	5.44669
	112.812	-0.02235	-0.600473	5.44669
	112.869	-0.018117	-0.600473	5.44669
	112.893	0.014425	-0.600473	5.44669
	112.839	0.026289	-0.600473	5.4507
	112.779	0.06884	-0.600473	5.46104
	112.768	0.188611	-0.600473	5.46531
	112.784	0.240468	-0.600473	5.45562
	112.795	0.123899	-0.600473	5.4448
	112.793	0.04148	-0.600473	5.44287
	112.789	0.144373	-0.600473	5.44579
	112.788	0.281157	-0.600473	5.44767
	112.789	0.262885	-0.600473	5.44742
	112.79	0.052866	-0.600473	5.44664
	112.79	-0.151339	-0.600473	5.44641
	112.789	-0.083279	-0.600473	5.44658
	112.789	0.177887	-0.600473	5.44674
	112.789	0.288439	-0.600473	5.44675
	112.789	0.147549	-0.600473	5.44669
	112.789	-0.014895	-0.600473	5.44667
	112.789	-0.092206	-0.600473	5.44668
	112.789	-0.125437	-0.600473	5.44669
	112.789	-0.022776	-0.600473	5.44669
	112.789	0.193719	-0.600473	5.44669
	112.789	0.322707	-0.600473	5.44669
	112.789	0.311629	-0.600473	5.44669
	112.789	0.263017	-0.600473	5.44669
	112.789	0.1977	-0.600473	5.44669
	112.789	0.081496	-0.600473	5.44669
	112.789	0.039232	-0.600473	5.44669
	112.789	0.158552	-0.600473	5.44669
	112.789	0.238713	-0.600473	5.44669
	112.789	0.133897	-0.600473	5.44669
	112.789	0.0463	-0.608344	5.44669
	112.789	0.142839	-0.628628	5.44669
	112.789	0.278801	-0.637018	5.44669
	112.789	0.311634	-0.618006	5.44669
	112.789	0.278675	-0.596765	5.44669
	112.789	0.253455	-0.600865	5.44669
	112.789	0.254647	-0.626863	5.44669
	112.789	0.264117	-0.638944	5.44669
	112.789	0.218471	-0.627313	5.44669
	112.789	0.089814	-0.632708	5.44669
	112.789	0.035334	-0.65715	5.44669
	112.789	0.104773	-0.652587	5.44669
	112.789	0.111401	-0.616335	5.44669
	112.789	0.082872	-0.590839	5.44669
	112.789	0.165897	-0.591155	5.44669
	112.789	0.22623	-0.600051	5.44669
	112.789	0.12605	-0.603617	5.44669
	112.789	-0.001741	-0.601941	5.44669
	112.767	-0.029857	-0.599971	5.44669
	112.687	0.051365	-0.599741	5.44669
	112.584	0.201295	-0.600345	5.44669
	112.556	0.301189	-0.600679	5.44669
	112.647	0.250997	-0.600605	5.44669
	112.749	0.089949	-0.600455	5.44669
	112.724	0.02378	-0.600418	5.44669
	112.605	0.149068	-0.600456	5.44669
	112.53	0.289421	-0.600485	5.44669
	112.535	0.31387	-0.600484	5.44669
	112.564	0.275836	-0.600473	5.44669
	112.573	0.251471	-0.600469	5.44669
	112.567	0.254825	-0.600471	5.44669
	112.561	0.264897	-0.600474	5.44669
	112.561	0.267924	-0.600474	5.44669
	112.563	0.265613	-0.600473	5.44669
	112.564	0.263568	-0.600473	5.44669
	112.563	0.263534	-0.600473	5.44669
	112.563	0.264246	-0.600473	5.44669
	112.563	0.264556	-0.600473	5.44669
	112.563	0.264433	-0.600473	5.44669
	112.563	0.264271	-0.600473	5.44669
	112.563	0.264247	-0.600473	5.44669
	112.563	0.264295	-0.600473	5.44669
	112.541	0.264323	-0.600473	5.44669
	112.483	0.264318	-0.600473	5.44669
	112.46	0.264306	-0.600473	5.44669
	112.513	0.264303	-0.600473	5.44669
	112.551	0.264306	-0.608344	5.44669
	112.505	0.264308	-0.628628	5.44669
	112.442	0.264308	-0.637018	5.44669
	112.406	0.264307	-0.618006	5.44669
	112.364	0.264307	-0.596765	5.44669
	112.329	0.313497	-0.592994	5.44669
	112.325	0.489463	-0.598707	5.44669
	112.335	0.66867	-0.602399	5.44669
	112.34	0.651475	-0.601909	5.44669
	112.339	0.575868	-0.60039	5.44669
	112.337	0.647947	-0.599928	5.44669
	112.336	0.818856	-0.600274	5.44669
	112.337	1.03042	-0.600583	5.44669
	112.337	1.23209	-0.60059	5.44669
	112.337	1.31808	-0.600483	5.44669
	112.337	1.29456	-0.600435	5.44669
	112.314	1.25607	-0.600454	5.44669
	112.235	1.24862	-0.600478	5.44669
	112.131	1.30841	-0.600482	5.44669
	112.082	1.49148	-0.600475	5.44669
	112.092	1.71908	-0.60047	5.44669
	112.113	1.8258	-0.600471	5.44669
	112.118	1.80171	-0.608344	5.44669
	112.113	1.75561	-0.628629	5.44669
	112.109	1.74516	-0.637018	5.44669
	112.109	1.75722	-0.618006	5.44669
	112.111	1.766	-0.596765	5.44669
	112.111	1.76538	-0.592994	5.44669
	112.111	1.76201	-0.598707	5.44669
	112.11	1.76082	-0.602399	5.44669
	112.11	1.76151	-0.609779	5.44669
	112.111	1.76223	-0.628545	5.44669
	112.111	1.76228	-0.636473	5.44669
	112.111	1.76205	-0.617808	5.44669
	112.111	1.76193	-0.596875	5.44669
	112.111	1.76197	-0.600982	5.44669
	112.111	1.76202	-0.634743	5.44669
	112.111	1.76204	-0.667062	5.44669
	112.111	1.76202	-0.655968	5.44669
	112.111	1.76201	-0.61422	5.44669
	112.111	1.76201	-0.58875	5.44669
	112.111	1.76202	-0.591032	5.44669
	112.088	1.76202	-0.600742	5.44669
	112.008	1.76202	-0.60395	5.44669
	111.905	1.76202	-0.601835	5.44669
	111.855	1.76202	-0.599808	5.44669
	111.866	1.76202	-0.59971	5.44669
	111.887	1.76202	-0.60039	5.44669
	111.892	1.76202	-0.600709	5.44669
	111.887	1.8112	-0.600601	5.44669
	111.882	1.93798	-0.600443	5.44669
	111.883	1.99041	-0.600415	5.44669
	111.884	1.87159	-0.600459	5.44669
	111.885	1.73884	-0.600488	5.44669
	111.884	1.71528	-0.600484	5.44669
	111.862	1.75098	-0.608343	5.44669
	111.782	1.77405	-0.628624	5.44669
	111.679	1.77099	-0.637016	5.44669
	111.629	1.81069	-0.618007	5.44669
	111.64	1.98376	-0.596766	5.44669
	111.661	2.21433	-0.592995	5.44669
	111.666	2.32584	-0.598707	5.44669
	111.66	2.25351	-0.602399	5.44669
	111.656	2.07933	-0.601909	5.44669
	111.656	2.01557	-0.60039	5.44669
	111.658	2.14654	-0.599928	5.44669
	111.658	2.28842	-0.600274	5.44669
	111.658	2.2623	-0.600583	5.44669
	111.658	2.09637	-0.608461	5.44669
	111.636	2.01959	-0.636509	5.44669
	111.578	2.14217	-0.665136	5.44669
	111.554	2.28516	-0.654532	5.44669
	111.586	2.31167	-0.614304	5.44669
	111.589	2.27357	-0.589295	5.44268
	111.576	2.24844	-0.591231	5.43234
	111.591	2.2515	-0.600631	5.42806
	111.561	2.26172	-0.603833	5.43775
	111.469	2.26491	-0.601826	5.44456
	111.408	2.26262	-0.599845	5.43615
	111.409	2.26052	-0.599729	5.42896
	111.431	2.26046	-0.600384	5.43677
	111.439	2.26118	-0.6007	5.44785
	111.435	2.2615	-0.6006	5.45054
	111.43	2.26138	-0.600445	5.44786
	111.43	2.26122	-0.600416	5.44581
	111.431	2.26119	-0.600459	5.4459
	111.432	2.31043	-0.600487	5.44667
	111.432	2.43723	-0.600484	5.44696
	111.432	2.53885	-0.600472	5.44681
	111.432	2.54679	-0.600469	5.44664
	111.432	2.46647	-0.600471	5.44662
	111.432	2.37328	-0.600474	5.44668
	111.409	2.4522	-0.600474	5.4467
	111.33	2.63091	-0.600473	5.4467
	111.226	2.59717	-0.600473	5.44669
	111.176	2.40836	-0.600473	5.44668
	111.187	2.37287	-0.608344	5.44669
	111.208	2.43011	-0.628628	5.44669
	111.213	2.41831	-0.637018	5.44669
	111.208	2.48373	-0.618006	5.44669
	111.204	2.67727	-0.596765	5.44669
	111.204	2.80992	-0.592994	5.44669
	111.205	2.80854	-0.598707	5.44669
	111.206	2.76269	-0.602399	5.44669
	111.206	2.74427	-0.601909	5.44669
	111.205	2.7529	-0.60039	5.44669
	111.205	2.76307	-0.607799	5.44669
	111.205	2.76426	-0.62843	5.44669
	111.205	2.76115	-0.637128	5.44669
	111.205	2.75942	-0.618123	5.44669
	111.205	2.75981	-0.596774	5.44669
	111.205	2.76058	-0.592957	5.44669
	111.205	2.76077	-0.606559	5.44669
	111.205	2.76057	-0.63056	5.44669
	111.183	2.76042	-0.638463	5.44669
	111.126	2.76043	-0.617925	5.44669
	111.102	2.76049	-0.596217	5.44669
	111.133	2.76051	-0.592794	5.44669
	111.136	2.7605	-0.598818	5.44669
	111.101	2.76048	-0.602517	5.44669
	111.059	2.76048	-0.601919	5.44669
	111.027	2.76049	-0.600352	5.44669
	111.047	2.76049	-0.599908	5.44669
	111.092	2.76049	-0.600279	5.44669
	111.107	2.76049	-0.600592	5.44669
	111.076	2.76049	-0.600592	5.44669
	111.01	2.76049	-0.60048	5.44669
	110.963	2.76049	-0.600434	5.44669
	110.962	2.76049	-0.600454	5.44669
	110.978	2.76049	-0.600479	5.44669
	110.985	2.76049	-0.600482	5.44669
	110.982	2.76049	-0.600475	5.44669
	110.978	2.76049	-0.60047	5.44669
	110.978	2.76049	-0.600471	5.44669
	110.979	2.76049	-0.600473	5.44669
	110.979	2.80968	-0.600474	5.44669
	110.957	2.93645	-0.600473	5.44669
	110.899	2.98888	-0.600473	5.44669
	110.875	2.87007	-0.600473	5.44669
	110.907	2.73731	-0.600473	5.44669
	110.888	2.71375	-0.600473	5.44669
	110.795	2.79864	-0.600473	5.44669
	110.729	2.94849	-0.600473	5.44669
	110.729	2.99786	-0.600473	5.44669
	110.751	2.86955	-0.600473	5.44669
	110.761	2.7831	-0.600473	5.44669
	110.757	2.93766	-0.600473	5.44669
	110.752	3.1545	-0.600473	5.44669
	110.751	3.11123	-0.600473	5.44669
	110.752	2.85593	-0.600473	5.44669
	110.753	2.68982	-0.608344	5.44669
	110.753	2.74838	-0.628628	5.44669
	110.73	2.98544	-0.637018	5.44669
	110.651	3.2358	-0.618006	5.44669
	110.547	3.33282	-0.596765	5.44669
	110.498	3.29656	-0.592994	5.44669
	110.508	3.24881	-0.598707	5.44669
	110.529	3.242	-0.602399	5.44669
	110.534	3.25617	-0.601909	5.44669
	110.529	3.26453	-0.60039	5.44669
	110.525	3.263	-0.599928	5.44669
	110.525	3.2102	-0.600274	5.44669
	110.526	3.08245	-0.600583	5.44669
	110.527	3.0309	-0.60059	5.44669
	110.527	3.15043	-0.600483	5.44669
	110.526	3.28317	-0.600435	5.44669
	110.526	3.30647	-0.600454	5.44669
	110.526	3.27067	-0.600478	5.44669
	110.527	3.24764	-0.600482	5.44669
	110.504	3.25076	-0.600475	5.44669
	110.424	3.26026	-0.60047	5.44669
	110.321	3.26313	-0.600471	5.44669
	110.271	3.26096	-0.600473	5.44669
	110.282	3.25903	-0.600474	5.44669
	110.303	3.25899	-0.600473	5.44669
	110.308	3.25966	-0.600473	5.44669
	110.302	3.25996	-0.600473	5.44669
	110.298	3.25984	-0.600473	5.44669
	110.299	3.30888	-0.600473	5.44669
	110.3	3.43563	-0.600473	5.44669
	110.301	3.48811	-0.600473	5.44669
	110.3	3.41851	-0.600473	5.44669
	110.3	3.46171	-0.600473	5.44669
	110.278	3.66654	-0.600473	5.44669
	110.22	3.81182	-0.600473	5.44669
	110.197	3.76253	-0.608344	5.44669
	110.251	3.58595	-0.628628	5.44669
	110.288	3.51299	-0.637018	5.44669
	110.242	3.64096	-0.618006	5.44669
	110.179	3.78485	-0.596765	5.44669
	110.143	3.80983	-0.592994	5.44669
	110.101	3.77076	-0.598707	5.44669
	110.066	3.74577	-0.602399	5.44669
	110.062	3.74923	-0.601909	5.44669
	110.072	3.75957	-0.60039	5.44669
	110.077	3.76267	-0.599928	5.44669
	110.076	3.7603	-0.600274	5.44669
	110.051	3.7582	-0.600583	5.44669
	109.971	3.75816	-0.60059	5.44669
	109.868	3.7589	-0.600483	5.44669
	109.819	3.75922	-0.600435	5.4507
	109.829	3.75909	-0.600454	5.46104
	109.85	3.75892	-0.600478	5.46531
	109.855	3.7589	-0.600482	5.45562
	109.85	3.75895	-0.600475	5.4448
	109.846	3.75897	-0.608341	5.44287
	109.846	3.75897	-0.636497	5.44579
	109.848	3.75896	-0.665173	5.44767
	109.848	3.75895	-0.654552	5.44742
	109.848	3.75896	-0.614298	5.44664
	109.848	3.75896	-0.589286	5.44641
	109.847	3.75896	-0.591229	5.44658
	109.825	3.75896	-0.600633	5.44674
	109.768	3.75896	-0.603835	5.44675
	109.722	3.75896	-0.601825	5.44669
	109.696	3.75896	-0.599845	5.44667
	109.653	3.75896	-0.599729	5.44668
	109.614	3.75896	-0.600385	5.44669
	109.608	3.75896	-0.6007	5.44669
	109.619	3.75896	-0.6006	5.44669
	109.625	3.75896	-0.600445	5.4507
	109.624	3.75896	-0.600416	5.46103
	109.621	3.75896	-0.600459	5.46531
	109.62	3.80815	-0.600487	5.45562
	109.621	3.98412	-0.600484	5.4448
	109.622	4.16332	-0.600472	5.44287
	109.622	4.09694	-0.600469	5.44579
	109.599	3.89455	-0.600471	5.44767
	109.541	3.9142	-0.600474	5.44742
	109.518	4.10555	-0.600474	5.44664
	109.572	4.09794	-0.600473	5.44641
	109.61	3.86638	-0.600473	5.44658
	109.563	3.6975	-0.600473	5.44674
	109.501	3.74645	-0.600473	5.44675
	109.464	3.98047	-0.600473	5.44669
	109.422	4.23297	-0.600473	5.44667
	109.387	4.33197	-0.600473	5.44668
	109.383	4.29578	-0.600473	5.44669
	109.393	4.24736	-0.600473	5.44669
	109.398	4.24024	-0.600473	5.44669
	109.397	4.25452	-0.600473	5.44669
	109.395	4.26304	-0.600473	5.44669
	109.394	4.26153	-0.600473	5.44669
	109.395	4.25787	-0.600473	5.44669
	109.395	4.25687	-0.600473	5.44669
	109.395	4.25776	-0.600473	5.4507
	109.395	4.25848	-0.600473	5.46104
	109.395	4.25847	-0.600473	5.46531
	109.395	4.25821	-0.600473	5.45562
	109.373	4.2581	-0.600473	5.4448
	109.315	4.25815	-0.600473	5.44287
	109.292	4.25821	-0.600473	5.44579
	109.323	4.25822	-0.600473	5.44767
	109.303	4.2582	-0.600473	5.44742
	109.211	4.25819	-0.600473	5.44664
	109.145	4.25819	-0.600473	5.44641
	109.145	4.25819	-0.600473	5.44658
	109.167	4.2582	-0.600473	5.44674
	109.177	4.25819	-0.608344	5.44675
	109.173	4.30739	-0.628628	5.44669
	109.168	4.43416	-0.637018	5.44667
	109.167	4.48659	-0.618006	5.44668
	109.168	4.41697	-0.596765	5.44669
	109.169	4.46018	-0.600865	5.44669
	109.169	4.61582	-0.626863	5.44669
	109.169	4.58514	-0.638944	5.44669
	109.169	4.35664	-0.619442	5.44669
	109.146	4.24644	-0.596682	5.44669
	109.089	4.42506	-0.592449	5.44669
	109.065	4.70934	-0.598508	5.44669
	109.097	4.8411	-0.60251	5.44669
	109.077	4.75811	-0.602026	5.44669
	109.007	4.57225	-0.60827	5.44669
	108.998	4.50739	-0.628046	5.44669
	109.044	4.64205	-0.6368	5.44669
	109.071	4.78587	-0.618122	5.44669
	109.043	4.80843	-0.596891	5.44669
	108.975	4.76838	-0.593006	5.44669
	108.926	4.74384	-0.598667	5.44669
	108.925	4.74784	-0.602378	5.44669
	108.941	4.75824	-0.601914	5.44669
	108.948	4.76118	-0.600399	5.44669
	108.945	4.75871	-0.59993	5.44669
	108.942	4.75664	-0.600272	5.44669
	108.941	4.75664	-0.600582	5.44669
	108.942	4.75738	-0.60059	5.44669
	108.943	4.75769	-0.600483	5.44669
	108.943	4.75756	-0.608306	5.44669
	108.92	4.75739	-0.628609	5.44669
	108.84	4.75737	-0.637023	5.44669
	108.737	4.75742	-0.618015	5.44669
	108.687	4.75745	-0.604637	5.44669
	108.698	4.75744	-0.621148	5.44669
	108.719	4.75743	-0.63525	5.44669
	108.724	4.75743	-0.619933	5.44669
	108.718	4.75743	-0.598201	5.44669
	108.714	4.75743	-0.592912	5.44669
	108.715	4.75743	-0.598162	5.44669
	108.716	4.75743	-0.6022	5.44669
	108.717	4.75743	-0.602019	5.44669
	108.716	4.75743	-0.600507	5.44669
	108.716	4.75743	-0.599938	5.44669
	108.694	4.75743	-0.600237	5.44669
	108.636	4.75743	-0.600564	5.44669
	108.613	4.80662	-0.600595	5.44669
	108.667	4.9334	-0.600492	5.44669
	108.704	5.03502	-0.608308	5.44669
	108.635	5.04298	-0.628607	5.44669
	108.516	5.01184	-0.637021	5.44669
	108.455	4.99624	-0.618015	5.44669
	108.467	5.00081	-0.604638	5.44669
	108.493	5.05747	-0.621148	5.44669
	108.499	5.18575	-0.63525	5.44669
	108.493	5.23615	-0.627803	5.44669
	108.488	5.11595	-0.626357	5.44669
	108.488	5.03253	-0.629456	5.44669
	108.49	5.0871	-0.615695	5.44669
	108.491	5.09783	-0.598492	5.44669
	108.49	5.02712	-0.594541	5.44669
	108.49	4.98485	-0.598741	5.44669
	108.49	5.04007	-0.601864	5.44669
	108.49	5.18417	-0.601672	5.44669
	108.49	5.29088	-0.600481	5.44669
	108.49	5.2948	-0.60005	5.44669
	108.49	5.26017	-0.600293	5.44669
	108.49	5.24453	-0.600548	5.44669
	108.49	5.25033	-0.600568	5.44669
	108.49	5.25833	-0.600486	5.44669
	108.49	5.25961	-0.600445	5.44669
	108.468	5.25731	-0.600456	5.44669
	108.41	5.25589	-0.600476	5.44669
	108.364	5.25611	-0.60048	5.44669
	108.338	5.25671	-0.608346	5.44669
	108.295	5.25688	-0.628627	5.44669
	108.256	5.25674	-0.637016	5.44669
	108.25	5.25662	-0.618006	5.44669
	108.261	5.25662	-0.596765	5.44669
	108.267	5.25666	-0.592995	5.44669
	108.266	5.25668	-0.598707	5.44669
	108.241	5.25667	-0.61027	5.44669
	108.183	5.25666	-0.630064	5.44669
	108.16	5.25666	-0.636935	5.44669
	108.192	5.30586	-0.617461	5.44669
	108.172	5.43263	-0.596566	5.44669
	108.079	5.48506	-0.593105	5.44669
	108.013	5.36625	-0.598824	5.44669
	108.013	5.23349	-0.602409	5.44669
	108.036	5.20993	-0.601871	5.44669
	108.045	5.29482	-0.600371	5.44669
	108.041	5.49386	-0.599933	5.44669
	108.036	5.71919	-0.600283	5.44669
	108.035	5.77009	-0.600585	5.44669
	108.037	5.61725	-0.600587	5.44669
	108.038	5.52025	-0.600481	5.44669
	108.038	5.62996	-0.600436	5.44669
	108.037	5.7748	-0.608325	5.44669
	108.037	5.75747	-0.628634	5.44669
	108.037	5.59418	-0.637027	5.44669
	108.015	5.51538	-0.625879	5.44669
	107.935	5.63617	-0.624918	5.44669
	107.832	5.77914	-0.629538	5.44669
	107.782	5.75708	-0.616241	5.44669
	107.793	5.59247	-0.598692	5.44669
	107.814	5.5148	-0.59443	5.44669
	107.819	5.63654	-0.606495	5.44669
	107.813	5.77949	-0.630009	5.44669
	107.809	5.80629	-0.638255	5.44669
	107.809	5.76832	-0.618034	5.44669
	107.811	5.74315	-0.596337	5.44669
	107.812	5.74614	-0.592805	5.4507
	107.811	5.75635	-0.59878	5.46104
	107.811	5.75956	-0.602497	5.46531
	107.811	5.75728	-0.601924	5.45562
	107.811	5.75518	-0.600361	5.4448
	107.789	5.75511	-0.599911	5.43886
	107.731	5.75583	-0.600277	5.43144
	107.707	5.75615	-0.600591	5.42904
	107.761	5.75603	-0.600592	5.43848
	107.799	5.75587	-0.600481	5.44853
	107.73	5.75584	-0.600434	5.45022
	107.61	5.75589	-0.600454	5.44749
	107.55	5.75592	-0.600479	5.44576
	107.562	5.75591	-0.600482	5.44601
	107.588	5.7559	-0.600475	5.44673
	107.594	5.7559	-0.60047	5.44695
	107.588	5.7559	-0.608342	5.44678
	107.583	5.7559	-0.628629	5.44663
	107.583	5.80509	-0.637018	5.44663
	107.585	5.93187	-0.618007	5.44668
	107.585	5.9843	-0.596765	5.4467
	107.585	5.86548	-0.592994	5.4467
	107.585	5.78192	-0.598707	5.44668
	107.585	5.88513	-0.61027	5.44668
	107.585	5.97326	-0.630064	5.44669
	107.585	5.87752	-0.636935	5.44669
	107.585	5.7417	-0.617461	5.44669
	107.585	5.70864	-0.596566	5.44669
	107.585	5.74146	-0.593105	5.44669
	107.585	5.7667	-0.598824	5.44669
	107.585	5.81476	-0.602409	5.44669
	107.585	5.93208	-0.601871	5.44669
	107.585	5.98095	-0.600371	5.44669
	107.585	5.9132	-0.599933	5.44669
	107.585	5.95845	-0.600283	5.44669
	107.585	6.11429	-0.600585	5.44669
	107.585	6.08296	-0.600587	5.44669
	107.585	5.85412	-0.600481	5.44669
	107.585	5.74402	-0.600436	5.44669
	107.585	5.8736	-0.600454	5.44669
	107.562	5.98195	-0.600478	5.44669
	107.505	5.93446	-0.600482	5.44669
	107.481	5.96701	-0.600475	5.44669
	107.513	6.15951	-0.60047	5.44669
	107.493	6.30341	-0.600471	5.44669
	107.4	6.30712	-0.600473	5.44669
	107.334	6.2594	-0.600474	5.44669
	107.335	6.23839	-0.600473	5.44669
	107.357	6.2466	-0.600473	5.44669
	107.366	6.25751	-0.600473	5.44669
	107.385	6.25917	-0.600473	5.44669
	107.437	6.25598	-0.600473	5.44669
	107.46	6.25406	-0.600473	5.44669
	107.408	6.25439	-0.600473	5.44669
	107.348	6.25521	-0.600473	5.44669
	107.338	6.25544	-0.600473	5.44669
	107.353	6.25524	-0.600473	5.44669
	107.364	6.25507	-0.600473	5.44669
	107.362	6.25508	-0.600473	5.44669
	107.358	6.30433	-0.600473	5.44669
	107.357	6.43112	-0.600473	5.44669
	107.358	6.48355	-0.600473	5.44669
	107.336	6.36472	-0.608344	5.44669
	107.257	6.23196	-0.628628	5.44669
	107.153	6.2084	-0.637018	5.44669
	107.103	6.2441	-0.618006	5.44669
	107.114	6.31637	-0.596765	5.44669
	107.135	6.44008	-0.592994	5.44669
	107.14	6.53221	-0.598707	5.44669
	107.134	6.58647	-0.602399	5.44669
	107.13	6.68428	-0.601909	5.44669
	107.131	6.72303	-0.60039	5.44669
	107.11	6.60883	-0.599928	5.44669
	107.031	6.53206	-0.600274	5.44669
	106.949	6.63648	-0.600583	5.44669
	106.957	6.7719	-0.60059	5.44669
	107.013	6.75251	-0.600483	5.44669
	107.038	6.5917	-0.600435	5.44669
	107.007	6.51467	-0.600454	5.44669
	106.937	6.63533	-0.600478	5.44669
	106.889	6.7776	-0.600482	5.4507
	106.889	6.8045	-0.600475	5.46104
	106.905	6.76681	-0.60047	5.46531
	106.912	6.74172	-0.600471	5.45562
	106.909	6.74465	-0.600473	5.4448
	106.905	6.7548	-0.600474	5.44287
	106.904	6.75801	-0.608344	5.44579
	106.906	6.75575	-0.628628	5.44767
	106.906	6.75366	-0.637018	5.44742
	106.906	6.75359	-0.618006	5.44664
	106.906	6.7543	-0.596765	5.44641
	106.883	6.75462	-0.592994	5.44658
	106.804	6.7545	-0.598707	5.44674
	106.7	6.75434	-0.602399	5.44675
	106.651	6.75431	-0.601909	5.44669
	106.661	6.75436	-0.60039	5.44667
	106.682	6.75439	-0.599928	5.44668
	106.687	6.75439	-0.600274	5.44669
	106.682	6.75437	-0.600583	5.44669
	106.678	6.80356	-0.60059	5.44669
	106.678	6.93034	-0.600483	5.44669
	106.68	6.98277	-0.600435	5.44669
	106.68	6.86395	-0.608324	5.44669
	106.68	6.7312	-0.628634	5.44669
	106.679	6.70764	-0.637027	5.44669
	106.679	6.74334	-0.618008	5.44669
	106.68	6.76641	-0.596762	5.44669
	106.68	6.76335	-0.592993	5.44669
	106.68	6.80305	-0.598707	5.44669
	106.68	6.97612	-0.6024	5.44669
	106.657	7.20669	-0.601909	5.44669
	106.577	7.26901	-0.60039	5.44669
	106.474	7.1191	-0.599928	5.44669
	106.424	6.97007	-0.600274	5.44669
	106.435	6.95078	-0.600583	5.44669
	106.456	7.04326	-0.60059	5.44669
	106.461	7.19476	-0.600483	5.44669
	106.456	7.29132	-0.600435	5.44669
	106.451	7.28836	-0.600454	5.44669
	106.452	7.25445	-0.600478	5.44669
	106.453	7.24156	-0.600482	5.44669
	106.454	7.24826	-0.600475	5.44669
	106.453	7.25565	-0.60047	5.44669
	106.431	7.25637	-0.600471	5.44669
	106.373	7.25404	-0.600473	5.44669
	106.35	7.25281	-0.600474	5.44669
	106.404	7.25312	-0.600473	5.44669
	106.441	7.25369	-0.600473	5.44669
	106.372	7.25382	-0.600473	5.44669
	106.253	7.25367	-0.600473	5.44669
	106.193	7.25356	-0.600473	5.44669
	106.204	7.25357	-0.600473	5.44669
	106.252	7.25361	-0.600473	5.44669
	106.316	7.25363	-0.600473	5.44669
	106.333	7.25362	-0.600473	5.44669
	106.275	7.25361	-0.600473	5.44669
	106.215	7.25361	-0.600473	5.44669
	106.206	7.25361	-0.600473	5.44669
	106.223	7.25361	-0.600473	5.44669
	106.233	7.25361	-0.600473	5.44669
	106.231	7.25361	-0.600473	5.4507
	106.227	7.25361	-0.600473	5.46104
	106.225	7.25361	-0.600473	5.46531
	106.204	7.25361	-0.600473	5.45562
	106.148	7.25361	-0.600473	5.4448
	106.124	7.25361	-0.600473	5.44287
	106.155	7.25361	-0.600473	5.44579
	106.158	7.25361	-0.600473	5.44767
	106.122	7.25361	-0.600473	5.44742
	106.08	7.25361	-0.600473	5.44664
	106.026	7.25361	-0.600473	5.44641
	105.989	7.25361	-0.600473	5.44658
	105.987	7.25361	-0.600473	5.44674
	105.999	7.3028	-0.600473	5.44675
	106.005	7.47877	-0.600473	5.44669
	106.003	7.70716	-0.600473	5.44667
	106	7.81674	-0.600473	5.44668
	106	7.74438	-0.600473	5.44669
	106	7.52168	-0.600473	5.44669
	106.001	7.33143	-0.600473	5.44669
	106.001	7.40986	-0.600473	5.44669
	106.001	7.6704	-0.600473	5.44669
	106.001	7.8262	-0.600473	5.44669
	106.001	7.81065	-0.600473	5.44669
	106.001	7.75063	-0.600473	5.44669
	106.001	7.73132	-0.600473	5.44669
	106.001	7.74461	-0.600473	5.44669
	106.001	7.75705	-0.600473	5.44669
	105.978	7.75753	-0.600473	5.44669
	105.921	7.75332	-0.600473	5.44669
	105.897	7.75138	-0.600473	5.44669
	105.929	7.75206	-0.600473	5.44669
	105.909	7.75304	-0.600473	5.44669
	105.816	7.75321	-0.600473	5.44669
	105.75	7.75293	-0.600473	5.44669
	105.75	7.75275	-0.600473	5.44669
	105.773	7.75278	-0.600473	5.44669
	105.782	7.75285	-0.600473	5.44669
	105.778	7.75287	-0.600473	5.44669
	105.773	7.75286	-0.600473	5.44669
	105.773	7.75284	-0.600473	5.44669
	105.774	7.75284	-0.600473	5.44669
	105.775	7.75285	-0.600473	5.44669
	105.775	7.75285	-0.600473	5.44669
	105.774	7.75285	-0.600473	5.44669
	105.774	7.75285	-0.600473	5.44669
	105.774	7.75285	-0.600473	5.44669
	105.774	7.75285	-0.600473	5.44669
	105.774	7.75285	-0.600473	5.44669
	105.774	7.75285	-0.600473	5.44669
	105.774	7.75285	-0.600473	5.44669
	105.752	7.75285	-0.600473	5.44669
	105.672	7.75285	-0.600473	5.44669
	105.591	7.75285	-0.600473	5.44669
	105.599	7.75285	-0.600473	5.44669
	105.633	7.75285	-0.608344	5.44669
	105.6	7.75285	-0.628628	5.44669
	105.545	7.75285	-0.637018	5.44669
	105.529	7.75285	-0.618006	5.44669
	105.541	7.75285	-0.596765	5.44669
	105.552	7.75285	-0.592994	5.44669
	105.552	7.75285	-0.598707	5.44669
	105.548	7.75285	-0.602399	5.44669
	105.547	7.75285	-0.601909	5.44669
	105.547	7.75285	-0.60039	5.44669
	105.548	7.75285	-0.599928	5.44669
	105.548	7.75285	-0.600274	5.44669
	105.526	7.75285	-0.600583	5.44669
	105.468	7.75285	-0.60059	5.44669
	105.445	7.75285	-0.600483	5.44669
	105.498	7.75285	-0.600435	5.44669
	105.559	7.75285	-0.600454	5.44669
	105.547	7.80204	-0.600478	5.44669
	105.451	7.92881	-0.600482	5.44669
	105.337	7.98124	-0.600475	5.44669
	105.289	7.86243	-0.60047	5.44669
	105.304	7.72967	-0.600471	5.44669
	105.326	7.70611	-0.600473	5.44669
	105.33	7.791	-0.600474	5.44669
	105.324	7.94085	-0.600473	5.44669
	105.32	7.99022	-0.600473	5.44669
	105.32	7.9111	-0.600473	5.44669
	105.322	7.95142	-0.600473	5.44669
	105.322	8.10923	-0.600473	5.44669
	105.322	8.08048	-0.600473	5.44669
	105.299	7.90121	-0.600473	5.44669
	105.22	7.91712	-0.600473	5.44669
	105.116	8.09868	-0.600473	5.44669
	105.067	8.13749	-0.600473	5.44669
	105.077	8.03502	-0.600473	5.44669
	105.098	7.96972	-0.600473	5.44669
	105.103	8.02662	-0.600473	5.44669
	105.098	8.17962	-0.600473	5.44669
	105.094	8.28946	-0.600473	5.44669
	105.094	8.29153	-0.600473	5.44669
	105.095	8.25501	-0.600473	5.44669
	105.096	8.23924	-0.600473	5.44669
	105.096	8.24565	-0.600473	5.44669
	105.095	8.25395	-0.600473	5.44669
	105.095	8.25515	-0.600473	5.44669
	105.095	8.2527	-0.600473	5.44669
	105.096	8.25125	-0.600473	5.44669
	105.096	8.25151	-0.600473	5.44669
	105.073	8.25214	-0.600473	5.44669
	105.016	8.25231	-0.600473	5.44669
	104.97	8.25216	-0.600473	5.44669
	104.944	8.25203	-0.600473	5.44669
	104.9	8.25203	-0.600473	5.44669
	104.861	8.25208	-0.600473	5.44669
	104.856	8.2521	-0.600473	5.44669
	104.866	8.25209	-0.600473	5.44669
	104.873	8.25208	-0.600473	5.44669
	104.872	8.25208	-0.600473	5.44669
	104.869	8.25208	-0.600473	5.44669
	104.868	8.25208	-0.600473	5.44669
	104.869	8.25208	-0.600473	5.44669
	104.869	8.25208	-0.600473	5.44669
	104.869	8.30127	-0.600473	5.44669
	104.869	8.42805	-0.600473	5.44669
	104.869	8.48048	-0.600473	5.44669
	104.869	8.36166	-0.600473	5.44669
	104.869	8.22891	-0.600473	5.44669
	104.847	8.20534	-0.600473	5.44669
	104.789	8.24105	-0.600473	5.44669
	104.766	8.26412	-0.600473	5.44669
	104.82	8.31025	-0.600473	5.44669
	104.88	8.42753	-0.600473	5.44669
	104.868	8.47707	-0.600473	5.44669
	104.772	8.36042	-0.600473	5.44669
	104.658	8.27879	-0.600473	5.44669
	104.61	8.38204	-0.600473	5.44669
	104.625	8.51869	-0.600473	5.44669
	104.647	8.59862	-0.600473	5.44669
	104.651	8.69131	-0.600473	5.44669
	104.645	8.76799	-0.600473	5.44669
	104.641	8.72846	-0.600473	5.44669
	104.641	8.58014	-0.600473	5.44669
	104.643	8.51552	-0.600473	5.44669
	104.644	8.63693	-0.600473	5.44669
	104.643	8.77511	-0.600473	5.44669
	104.643	8.80002	-0.600473	5.44669
	104.643	8.76296	-0.600473	5.44669
	104.643	8.73883	-0.600473	5.44669
	104.643	8.74194	-0.600473	5.44669
	104.643	8.75183	-0.600473	5.44669
	104.621	8.75486	-0.600473	5.44669
	104.541	8.75262	-0.600473	5.44669
	104.437	8.7506	-0.600473	5.44669
	104.388	8.75056	-0.600473	5.44669
	104.398	8.75125	-0.600473	5.44669
	104.419	8.75156	-0.600473	5.44669
	104.424	8.75144	-0.600473	5.44669
	104.419	8.75128	-0.600473	5.44669
	104.415	8.75126	-0.600473	5.44669
	104.415	8.75131	-0.600473	5.44669
	104.417	8.75133	-0.600473	5.44669
	104.417	8.80052	-0.600473	5.44669
	104.417	8.92728	-0.600473	5.44669
	104.417	8.97971	-0.600473	5.44669
	104.417	8.91009	-0.600473	5.44669
	104.417	8.90411	-0.608344	5.44669
	104.417	8.93298	-0.628628	5.44669
	104.394	8.89905	-0.637018	5.44669
	104.337	8.91615	-0.618006	5.44669
	104.313	8.94195	-0.596765	5.44669
	104.367	8.84934	-0.592994	5.44669
	104.427	8.73678	-0.598707	5.44669
	104.416	8.7615	-0.602399	5.44669
	104.32	8.96561	-0.601909	5.44669
	104.228	9.16504	-0.60039	5.44669
	104.259	9.09709	-0.599928	5.44669
	104.355	8.88685	-0.600274	5.44669
	104.348	8.90376	-0.600583	5.44669
	104.238	9.09676	-0.60059	5.44669
	104.161	9.14	-0.600483	5.44669
	104.162	9.08451	-0.600435	5.44669
	104.189	9.0943	-0.600454	5.44669
	104.2	9.0766	-0.600478	5.44669
	104.195	9.05913	-0.600482	5.44669
	104.189	9.10625	-0.608346	5.44669
	104.188	9.09063	-0.628626	5.44669
	104.19	9.06076	-0.637016	5.44669
	104.191	9.15114	-0.618006	5.44669
	104.191	9.26422	-0.596765	5.44669
	104.19	9.28969	-0.592995	5.44669
	104.19	9.26178	-0.598707	5.44669
	104.19	9.2413	-0.602399	5.44669
	104.19	9.24268	-0.601909	5.44669
	104.168	9.25054	-0.60039	5.44669
	104.111	9.25335	-0.599928	5.44669
	104.087	9.25173	-0.600274	5.44669
	104.141	9.25005	-0.600583	5.44669
	104.179	9.24993	-0.60059	5.44669
	104.132	9.25047	-0.600483	5.44669
	104.092	9.25074	-0.600435	5.44669
	104.113	9.25066	-0.600454	5.44669
	104.117	9.25053	-0.600478	5.44669
	104.086	9.25051	-0.600482	5.44669
	104.067	9.25054	-0.600475	5.44669
	104.092	9.25057	-0.60047	5.44669
	104.135	9.25056	-0.600471	5.44669
	104.104	9.25055	-0.600473	5.44669
	104.002	9.25055	-0.600474	5.44669
	103.937	9.25055	-0.600473	5.44669
	103.94	9.25056	-0.600473	5.44669
	103.964	9.25056	-0.600473	5.44669
	103.973	9.25055	-0.600473	5.44669
	103.968	9.25055	-0.600473	5.44669
	103.963	9.25055	-0.600473	5.44669
	103.962	9.25055	-0.600473	5.44669
	103.964	9.25055	-0.600473	5.44669
	103.965	9.25055	-0.600473	5.44669
	103.964	9.25055	-0.600473	5.44669
	103.964	9.25055	-0.600473	5.44669
	103.964	9.25055	-0.600473	5.44669
	103.964	9.25055	-0.600473	5.44669
	103.964	9.25055	-0.600473	5.44669
	103.964	9.25055	-0.600473	5.44669
	103.964	9.25055	-0.600473	5.44669
	103.964	9.25055	-0.600473	5.44669
	103.942	9.25055	-0.600473	5.44669
	103.884	9.25055	-0.600473	5.44669
	103.861	9.25055	-0.600473	5.44669
	103.892	9.29974	-0.600473	5.44669
	103.872	9.42652	-0.600473	5.44669
	103.802	9.52814	-0.600473	5.44669
	103.794	9.5361	-0.600473	5.44669
	103.817	9.45578	-0.600473	5.44669
	103.786	9.3134	-0.600473	5.44669
	103.735	9.21634	-0.600473	5.44669
	103.72	9.21585	-0.600473	5.44669
	103.732	9.24849	-0.600473	5.44669
	103.741	9.26207	-0.600473	5.44669
	103.741	9.25612	-0.600473	5.44669
	103.738	9.24879	-0.608344	5.44669
	103.737	9.24784	-0.628628	5.44669
	103.737	9.29923	-0.644889	5.44669
	103.738	9.47646	-0.646162	5.44669
	103.738	9.7046	-0.63331	5.44669
	103.738	9.76444	-0.610528	5.44669
	103.738	9.61435	-0.594999	5.44669
	103.738	9.51531	-0.594921	5.44669
	103.738	9.57401	-0.600143	5.44669
	103.738	9.59203	-0.602316	5.44669
	103.738	9.5229	-0.601363	5.44669
	103.738	9.47871	-0.600191	5.44669
	103.738	9.53256	-0.600038	5.44669
	103.738	9.67677	-0.600391	5.44669
	103.738	9.78401	-0.600593	5.44669
	103.738	9.78811	-0.600552	5.44669
	103.738	9.75337	-0.600463	5.44669
	103.738	9.68843	-0.600441	5.44669
	103.715	9.51826	-0.600463	5.44669
	103.636	9.34708	-0.60048	5.44669
	103.532	9.41477	-0.60048	5.44669
	103.483	9.66404	-0.600473	5.44669
	103.493	9.81893	-0.608341	5.44669
	103.514	9.80701	-0.628627	5.44669
	103.519	9.74883	-0.637018	5.44669
	103.514	9.72899	-0.618007	5.44669
	103.51	9.74141	-0.596765	5.44669
	103.51	9.75367	-0.592994	5.44669
	103.489	9.75439	-0.598707	5.44268
	103.41	9.70115	-0.602399	5.43234
	103.306	9.57242	-0.601909	5.42806
	103.256	9.52061	-0.60039	5.43775
	103.267	9.64038	-0.599928	5.44858
	103.288	9.77332	-0.600274	5.4505
	103.293	9.79661	-0.600583	5.44759
	103.287	9.80993	-0.60059	5.44571
	103.283	9.91365	-0.600483	5.44595
	103.284	9.96922	-0.600435	5.44673
	103.285	9.90911	-0.600454	5.44696
	103.286	9.906	-0.600478	5.44679
	103.285	9.93269	-0.600482	5.44663
	103.285	9.89683	-0.608346	5.45064
	103.285	9.96308	-0.628626	5.46103
	103.263	10.1163	-0.637016	5.46533
	103.183	10.0764	-0.618006	5.45563
	103.08	9.84495	-0.596765	5.44479
	103.03	9.68757	-0.600865	5.44287
	103.04	9.69213	-0.626862	5.44579
	103.062	9.74811	-0.638944	5.44767
	103.067	9.76964	-0.619442	5.44742
	103.061	9.75871	-0.596682	5.44664
	103.057	9.79566	-0.592449	5.44641
	103.057	9.9212	-0.598508	5.44658
	103.059	10.0266	-0.60251	5.44674
	103.059	10.0366	-0.602026	5.44675
	103.059	9.95582	-0.600399	5.44669
	103.059	9.86169	-0.59989	5.44667
	103.059	9.94039	-0.608126	5.44668
	103.059	10.1194	-0.628744	5.44669
	103.037	10.135	-0.637144	5.44669
	102.979	10.0729	-0.618018	5.44669
	102.955	10.139	-0.596725	5.44669
	103.009	10.2534	-0.592974	5.44669
	103.069	10.288	-0.598713	5.44669
	103.08	10.2635	-0.602409	5.44669
	103.042	10.2412	-0.601911	5.44669
	102.951	10.2406	-0.600387	5.44669
	102.849	10.2483	-0.599926	5.44669
	102.804	10.2517	-0.600274	5.44669
	102.816	10.2504	-0.600584	5.44669
	102.836	10.2487	-0.60059	5.44669
	102.84	10.2976	-0.608353	5.44669
	102.835	10.4249	-0.628591	5.44669
	102.831	10.4776	-0.636999	5.44669
	102.831	10.3587	-0.618012	5.44669
	102.833	10.2258	-0.596774	5.44669
	102.811	10.2022	-0.592996	5.44669
	102.753	10.238	-0.598705	5.44669
	102.707	10.3103	-0.602397	5.44669
	102.681	10.434	-0.601909	5.44669
	102.638	10.4769	-0.60039	5.44669
	102.599	10.3552	-0.599928	5.44669
	102.593	10.2246	-0.600274	5.44669
	102.604	10.2522	-0.600583	5.44669
	102.61	10.4147	-0.60059	5.44669
	102.609	10.5387	-0.600483	5.44669
	102.606	10.5925	-0.600435	5.44669
	102.605	10.6788	-0.600454	5.44268
	102.606	10.762	-0.600478	5.43234
	102.607	10.7768	-0.600482	5.42806
	102.607	10.755	-0.600475	5.43775
	102.606	10.7409	-0.60047	5.44858
	102.606	10.6936	-0.600471	5.4505
	102.606	10.5726	-0.600473	5.44759
	102.606	10.4728	-0.600474	5.44571
	102.606	10.4635	-0.600473	5.44595
	102.606	10.5426	-0.600473	5.44673
	102.606	10.685	-0.600473	5.44696
	102.606	10.7824	-0.600473	5.44679
	102.606	10.7831	-0.600473	5.44663
	102.606	10.7504	-0.600473	5.44663
	102.606	10.7367	-0.600473	5.44668
	102.606	10.7427	-0.600473	5.44671
	102.606	10.75	-0.600473	5.4467
	102.606	10.751	-0.600473	5.44668
	102.606	10.7488	-0.600473	5.44668
	102.606	10.7475	-0.600473	5.44669
	102.606	10.6986	-0.600473	5.44669
	102.606	10.5232	-0.600473	5.44669
	102.606	10.3441	-0.600473	5.44669
	102.606	10.4103	-0.600473	5.44669
	102.606	10.6618	-0.600473	5.44669
	102.606	10.8181	-0.600473	5.44669
	102.606	10.7568	-0.608344	5.44669
	102.606	10.5713	-0.628628	5.44669
	102.606	10.4989	-0.637018	5.44669
	102.584	10.6302	-0.618006	5.44669
	102.527	10.7754	-0.596765	5.44669
	102.503	10.7996	-0.592994	5.44669
	102.557	10.7599	-0.598707	5.44669
	102.617	10.7348	-0.602399	5.44669
	102.627	10.7385	-0.601909	5.44669
	102.611	10.749	-0.60039	5.44669
	102.601	10.752	-0.599928	5.44669
	102.602	10.7496	-0.600274	5.44669
	102.607	10.7475	-0.600583	5.44669
	102.608	10.7475	-0.60059	5.44669
	102.607	10.7482	-0.600483	5.44669
	102.606	10.7485	-0.600435	5.44669
	102.606	10.7484	-0.600454	5.44669
	102.606	10.7482	-0.600478	5.44669
	102.606	10.7482	-0.600482	5.44669
	102.584	10.7483	-0.600475	5.44669
	102.527	10.7483	-0.608341	5.44669
	102.503	10.7483	-0.628627	5.44669
	102.557	10.7483	-0.637018	5.44669
	102.617	10.7483	-0.618007	5.44669
	102.627	10.6991	-0.596765	5.44669
	102.611	10.5723	-0.592994	5.44669
	102.601	10.5199	-0.598707	5.44669
	102.602	10.6387	-0.602399	5.44669
	102.607	10.7714	-0.601909	5.44669
	102.608	10.795	-0.60039	5.44669
	102.607	10.7593	-0.599928	5.44669
	102.606	10.7362	-0.600274	5.44669
	102.606	10.7393	-0.600583	5.44669
	102.606	10.7488	-0.60059	5.44669
	102.606	10.7517	-0.600483	5.44669
	102.606	10.7495	-0.600435	5.44669
	102.606	10.7476	-0.600454	5.44669
	102.606	10.7475	-0.600478	5.44669
	102.606	10.7482	-0.600482	5.44669
	102.584	10.7485	-0.608346	5.44669
	102.527	10.7484	-0.628626	5.44669
	102.503	10.7482	-0.637016	5.44669
	102.557	10.7482	-0.618006	5.4507
	102.617	10.7483	-0.596765	5.46104
	102.627	10.7483	-0.592995	5.46531
	102.611	10.7483	-0.598707	5.45562
	102.601	10.7483	-0.602399	5.4448
	102.602	10.7483	-0.601909	5.44287
	102.607	10.7483	-0.608261	5.44579
	102.608	10.6991	-0.635954	5.44767
	102.607	10.5723	-0.664975	5.44742
	102.606	10.5199	-0.654662	5.44263
	102.606	10.6387	-0.614415	5.43206
	102.606	10.7714	-0.589296	5.42796
	102.606	10.7458	-0.591191	5.43781
	102.606	10.5833	-0.600614	5.44864
	102.606	10.5078	-0.60384	5.4505
	102.606	10.6297	-0.601834	5.44757
	102.606	10.772	-0.599847	5.44569
	102.606	10.7984	-0.599727	5.44596
	102.606	10.7605	-0.600383	5.44673
	102.606	10.7355	-0.6007	5.44696
	102.606	10.7386	-0.6006	5.44679
	102.606	10.7487	-0.600445	5.44663
	102.606	10.7519	-0.600416	5.44663
	102.606	10.7496	-0.600459	5.44668
	102.606	10.6983	-0.600487	5.44671
	102.606	10.5715	-0.600484	5.4467
	102.606	10.4706	-0.600472	5.44668
	102.606	10.463	-0.600469	5.44668
	102.606	10.5432	-0.600471	5.44669
	102.606	10.6854	-0.600474	5.44669
	102.606	10.7332	-0.600474	5.44669
	102.606	10.607	-0.600473	5.44669
	102.606	10.4728	-0.600473	5.44669
	102.629	10.4512	-0.600473	5.44669
	102.708	10.4883	-0.600473	5.44669
	102.812	10.5112	-0.600473	5.44669
	102.862	10.5076	-0.600473	5.44669
	102.851	10.4487	-0.600473	5.44669
	102.83	10.3684	-0.600473	5.44669
	102.825	10.3958	-0.600473	5.44669
	102.83	10.4422	-0.600473	5.44669
	102.834	10.3545	-0.600473	5.44669
	102.834	10.2367	-0.600473	5.44669
	102.833	10.2083	-0.600473	5.44669
	102.832	10.2858	-0.608344	5.44669
	102.832	10.4343	-0.628628	5.44669
	102.833	10.4857	-0.637018	5.44669
	102.833	10.3588	-0.625877	5.44669
	102.833	10.223	-0.62492	5.44669
	102.833	10.201	-0.629539	5.44669
	102.833	10.2385	-0.624111	5.44669
	102.833	10.2617	-0.626847	5.44669
	102.855	10.2581	-0.630975	5.44669
	102.912	10.2483	-0.616157	5.44669
	102.958	10.2455	-0.598146	5.44669
	102.984	10.2478	-0.594231	5.44669
	103.028	10.2498	-0.598734	5.44669
	103.067	10.2498	-0.601971	5.44669
	103.072	10.2491	-0.60172	5.44669
	103.062	10.2488	-0.600463	5.44669
	103.055	10.2489	-0.600026	5.44669
	103.056	10.2491	-0.600289	5.44669
	103.059	10.2491	-0.600555	5.44669
	103.06	10.249	-0.600573	5.44669
	103.059	10.249	-0.600485	5.44669
	103.059	10.249	-0.600443	5.44669
	103.059	10.1998	-0.600456	5.44669
	103.059	10.0239	-0.600476	5.44669
	103.059	9.79547	-0.60048	5.44669
	103.059	9.68589	-0.600475	5.44669
	103.059	9.70907	-0.600471	5.44669
	103.059	9.75581	-0.600471	5.44669
	103.059	9.76684	-0.600473	5.44669
	103.059	9.80399	-0.600473	5.44669
	103.059	9.97099	-0.600473	5.44669
	103.059	10.1999	-0.600473	5.44669
	103.081	10.2637	-0.600473	5.44669
	103.139	10.0658	-0.600473	5.44669
	103.185	9.78998	-0.600473	5.44669
	103.211	9.66863	-0.600473	5.44669
	103.254	9.75297	-0.600473	5.44669
	103.293	9.98488	-0.600473	5.44669
	103.299	10.1747	-0.600473	5.44669
	103.288	10.0929	-0.600473	5.44669
	103.282	9.83102	-0.600473	5.44669
	103.283	9.6759	-0.600473	5.44669
	103.285	9.69219	-0.600473	5.44669
	103.286	9.75228	-0.600473	5.44669
	103.286	9.77136	-0.600473	5.44669
	103.285	9.75795	-0.600473	5.44669
	103.285	9.74554	-0.600473	5.44669
	103.285	9.74511	-0.600473	5.44669
	103.285	9.74934	-0.600473	5.44669
	103.285	9.75127	-0.600473	5.44669
	103.285	9.75057	-0.600473	5.44669
	103.285	9.74959	-0.600473	5.44669
	103.285	9.74943	-0.600473	5.44669
	103.285	9.74971	-0.600473	5.44669
	103.285	9.74989	-0.600473	5.44669
	103.307	9.74986	-0.600473	5.44669
	103.387	9.74978	-0.608344	5.44669
	103.491	9.74976	-0.636499	5.44669
	103.54	9.74978	-0.665173	5.44669
	103.53	9.7498	-0.662422	5.44669
	103.509	9.7498	-0.642454	5.44669
	103.481	9.74979	-0.625831	5.44669
	103.429	9.74979	-0.608762	5.44669
	103.41	9.74979	-0.596925	5.44669
	103.463	9.74979	-0.596356	5.44669
	103.522	9.74979	-0.60006	5.44669
	103.532	9.74979	-0.601771	5.44669
	103.516	9.74979	-0.609035	5.44669
	103.528	9.74979	-0.628457	5.44669
	103.61	9.7006	-0.6367	5.44669
	103.717	9.57382	-0.617934	5.44669
	103.768	9.52139	-0.596848	5.44669
	103.757	9.64021	-0.593055	5.44669
	103.712	9.77296	-0.598703	5.44669
	103.65	9.79653	-0.602376	5.44669
	103.632	9.71164	-0.6019	5.44669
	103.69	9.5126	-0.600395	5.44669
	103.75	9.28726	-0.599933	5.44669
	103.759	9.18718	-0.608145	5.44669
	103.742	9.21324	-0.628737	5.44669
	103.732	9.307	-0.645005	5.44669
	103.734	9.44288	-0.646172	5.44669
	103.76	9.48323	-0.633273	5.44669
	103.819	9.35611	-0.610509	5.44669
	103.842	9.22417	-0.595004	5.44669
	103.787	9.2039	-0.6028	5.44669
	103.727	9.24069	-0.6283	5.44669
	103.739	9.26305	-0.638859	5.44669
	103.813	9.2593	-0.618895	5.44669
	103.869	9.24978	-0.604354	5.44669
	103.894	9.24712	-0.620716	5.44669
	103.933	9.24939	-0.63517	5.44669
	103.97	9.25129	-0.620053	5.44669
	103.977	9.25127	-0.59828	5.44669
	103.967	9.2506	-0.592902	5.44669
	103.961	9.25032	-0.59813	5.44669
	103.962	9.25044	-0.60219	5.44669
	103.964	9.25059	-0.602026	5.44669
	103.965	9.25061	-0.600513	5.44669
	103.964	9.25056	-0.599938	5.44669
	103.964	9.25054	-0.600234	5.44669
	103.964	9.25054	-0.600563	5.44669
	103.964	9.25056	-0.600596	5.44669
	103.964	9.25056	-0.600492	5.44669
	103.964	9.25056	-0.600437	5.44669
	103.964	9.25055	-0.600451	5.44669
	103.964	9.25055	-0.600476	5.44669
	103.964	9.25055	-0.600482	5.44669
	103.964	9.25056	-0.600475	5.44669
	103.964	9.25056	-0.600471	5.44669
	103.964	9.25055	-0.600471	5.44669
	103.964	9.25055	-0.600473	5.44669
	103.964	9.25055	-0.600474	5.44669
	103.986	9.25055	-0.600473	5.44669
	104.066	9.25055	-0.600473	5.44669
	104.147	9.25055	-0.600473	5.44669
	104.14	9.25055	-0.600473	5.44669
	104.105	9.25055	-0.600473	5.44669
	104.138	9.25055	-0.600473	5.44669
	104.171	9.25055	-0.600473	5.44669
	104.129	9.25055	-0.600473	5.44669
	104.094	9.25055	-0.600473	5.44669
	104.137	9.25055	-0.600473	5.44669
	104.197	9.20136	-0.600473	5.44669
	104.211	9.07459	-0.600473	5.44669
	104.197	9.02216	-0.600473	5.44669
	104.186	9.14097	-0.600473	5.44669
	104.186	9.27373	-0.600473	5.44669
	104.19	9.29729	-0.600473	5.44669
	104.192	9.26159	-0.600473	5.44669
	104.191	9.18933	-0.600473	5.44669
	104.19	9.06562	-0.600473	5.44669
	104.19	8.97349	-0.600473	5.44669
	104.213	8.91923	-0.600473	5.44669
	104.292	8.82142	-0.600473	5.44669
	104.396	8.73347	-0.600473	5.44669
	104.446	8.77009	-0.600473	5.44669
	104.435	8.9212	-0.600473	5.44669
	104.414	8.98803	-0.600473	5.44669
	104.409	8.86655	-0.600473	5.44669
	104.414	8.72756	-0.600473	5.44669
	104.418	8.70233	-0.600473	5.44669
	104.418	8.73955	-0.600473	5.44669
	104.417	8.81304	-0.600473	5.44669
	104.416	8.93672	-0.600473	5.44669
	104.416	8.97922	-0.600473	5.44669
	104.417	8.85733	-0.600473	5.44669
	104.417	8.72683	-0.600473	5.44669
	104.417	8.7053	-0.600473	5.44669
	104.417	8.74105	-0.600473	5.44669
	104.439	8.76342	-0.600473	5.44669
	104.496	8.76005	-0.600473	5.44669
	104.52	8.75067	-0.600473	5.44669
	104.489	8.74795	-0.600473	5.44669
	104.508	8.75014	-0.600473	5.44669
	104.579	8.70283	-0.600473	5.44669
	104.587	8.57607	-0.600473	5.44669
	104.563	8.52297	-0.600473	5.44669
	104.595	8.64151	-0.600473	5.44669
	104.645	8.77438	-0.600473	5.44669
	104.66	8.7489	-0.600473	5.44669
	104.649	8.58644	-0.600473	5.44669
	104.639	8.51089	-0.600473	5.44669
	104.639	8.63275	-0.600473	5.44669
	104.643	8.72581	-0.600473	5.44669
	104.644	8.6255	-0.600473	5.44669
	104.644	8.5352	-0.600473	5.44669
	104.643	8.57982	-0.600473	5.44669
	104.643	8.58882	-0.600473	5.44669
	104.665	8.52093	-0.600473	5.44669
	104.745	8.48045	-0.600473	5.44669
	104.849	8.53542	-0.600473	5.44669
	104.898	8.62959	-0.600473	5.44669
	104.888	8.6093	-0.600473	5.44669
	104.866	8.51177	-0.600473	5.44669
	104.861	8.42014	-0.600473	5.44669
	104.867	8.30886	-0.608344	5.44669
	104.871	8.22859	-0.628628	5.44669
	104.871	8.22404	-0.637018	5.44669
	104.869	8.249	-0.618006	5.44669
	104.869	8.26081	-0.596765	5.44669
	104.869	8.25684	-0.592994	5.44669
	104.869	8.25098	-0.598707	5.44669
	104.869	8.24993	-0.602399	5.44669
	104.869	8.25157	-0.601909	5.44669
	104.869	8.25263	-0.60039	5.44669
	104.869	8.25249	-0.599928	5.44669
	104.869	8.25206	-0.600274	5.44669
	104.869	8.25193	-0.600583	5.44669
	104.869	8.25202	-0.608461	5.44669
	104.869	8.25211	-0.636509	5.44669
	104.869	8.25212	-0.665136	5.44669
	104.869	8.25208	-0.654532	5.44669
	104.869	8.25207	-0.614304	5.44669
	104.869	8.25208	-0.589295	5.44669
	104.869	8.25208	-0.591231	5.44669
	104.869	8.25208	-0.600631	5.44669
	104.892	8.25208	-0.603833	5.44669
	104.971	8.25208	-0.601826	5.44669
	105.075	8.25208	-0.599845	5.44669
	105.124	8.25208	-0.599729	5.44669
	105.114	8.25208	-0.600384	5.44669
	105.093	8.25208	-0.6007	5.44669
	105.088	8.20289	-0.6006	5.44669
	105.093	8.07612	-0.600445	5.44669
	105.097	8.02369	-0.600416	5.44669
	105.097	8.1425	-0.600459	5.44669
	105.096	8.27526	-0.600487	5.44669
	105.095	8.29882	-0.600484	5.44669
	105.118	8.26312	-0.600472	5.44669
	105.175	8.24004	-0.600469	5.44669
	105.199	8.19392	-0.600471	5.44669
	105.167	8.07664	-0.600474	5.44669
	105.187	8.02709	-0.600474	5.44669
	105.28	8.09455	-0.600473	5.44669
	105.346	8.04941	-0.600473	5.44669
	105.346	7.84454	-0.600473	5.44669
	105.323	7.74911	-0.600473	5.44669
	105.314	7.92547	-0.600473	5.44669
	105.318	8.15437	-0.600473	5.4507
	105.323	8.10836	-0.608344	5.46104
	105.324	7.84762	-0.628628	5.46531
	105.322	7.6802	-0.637018	5.45562
	105.321	7.69096	-0.618006	5.4448
	105.321	7.7531	-0.596765	5.44287
	105.322	7.77501	-0.592994	5.44579
	105.322	7.76205	-0.598707	5.44767
	105.322	7.74883	-0.602399	5.44742
	105.322	7.74789	-0.601909	5.44664
	105.322	7.7522	-0.60039	5.44641
	105.322	7.75434	-0.607799	5.44658
	105.344	7.7537	-0.62843	5.44674
	105.424	7.75267	-0.637128	5.44675
	105.527	7.75247	-0.618123	5.44669
	105.555	7.75275	-0.596774	5.44667
	105.487	7.75294	-0.592957	5.44668
	105.442	7.75292	-0.598688	5.44669
	105.491	7.75284	-0.602404	5.44669
	105.556	7.75282	-0.601918	5.44669
	105.571	7.75284	-0.600392	5.44669
	105.555	7.75285	-0.599925	5.44669
	105.543	7.75285	-0.600272	5.44669
	105.543	7.75285	-0.600584	5.44669
	105.548	7.75284	-0.60059	5.44669
	105.55	7.75285	-0.600483	5.44669
	105.549	7.75285	-0.600435	5.44669
	105.548	7.75285	-0.600454	5.44669
	105.548	7.75285	-0.600478	5.44669
	105.548	7.75285	-0.600482	5.44669
	105.548	7.75285	-0.600475	5.44669
	105.548	7.75285	-0.60047	5.44669
	105.548	7.75285	-0.600471	5.44669
	105.57	7.75285	-0.600473	5.44669
	105.65	7.75285	-0.608344	5.44669
	105.731	7.75285	-0.628629	5.44669
	105.724	7.75285	-0.637018	5.44669
	105.689	7.75285	-0.618006	5.44669
	105.722	7.75285	-0.596765	5.44669
	105.755	7.75285	-0.592994	5.44669
	105.714	7.75285	-0.598707	5.44669
	105.678	7.75285	-0.602399	5.44669
	105.721	7.75285	-0.601909	5.44669
	105.781	7.75285	-0.60039	5.44669
	105.795	7.75285	-0.599928	5.44669
	105.781	7.75285	-0.600274	5.44669
	105.77	7.75285	-0.600583	5.44669
	105.77	7.75285	-0.60059	5.44669
	105.774	7.75285	-0.600483	5.44669
	105.776	7.75285	-0.600435	5.44669
	105.775	7.75285	-0.600454	5.44669
	105.774	7.75285	-0.600478	5.44669
	105.774	7.75285	-0.600482	5.44669
	105.774	7.75285	-0.600475	5.44669
	105.774	7.75285	-0.608341	5.44669
	105.774	7.75285	-0.628627	5.44669
	105.774	7.75285	-0.637018	5.44669
	105.774	7.75285	-0.618007	5.44669
	105.774	7.75285	-0.596765	5.44669
	105.774	7.75285	-0.592994	5.44669
	105.774	7.75285	-0.598707	5.44669
	105.797	7.75285	-0.602399	5.44669
	105.854	7.75285	-0.601909	5.44669
	105.878	7.75285	-0.60039	5.44669
	105.846	7.70366	-0.599928	5.44669
	105.866	7.57688	-0.600274	5.44669
	105.959	7.47526	-0.600583	5.44669
	106.025	7.4673	-0.60059	5.44669
	106.025	7.54762	-0.600483	5.44669
	106.002	7.64081	-0.600435	5.44669
	105.993	7.61109	-0.600454	5.44669
	105.997	7.55915	-0.600478	5.44669
	106.002	7.64533	-0.600482	5.44669
	106.003	7.71531	-0.600475	5.44669
	106.001	7.56886	-0.60047	5.44669
	106	7.31209	-0.600471	5.44669
	106	7.22958	-0.600473	5.44669
	106.001	7.38039	-0.600474	5.44669
	106.001	7.53698	-0.600473	5.44669
	106.001	7.55912	-0.608343	5.44669
	106.001	7.46515	-0.628628	5.44669
	106.001	7.312	-0.644889	5.44669
	106.001	7.21529	-0.646162	5.44669
	106.001	7.21877	-0.63331	5.44669
	106.001	7.25295	-0.610528	5.44669
	106.023	7.26577	-0.594999	5.44669
	106.103	7.25894	-0.594921	5.44669
	106.184	7.25152	-0.600143	5.44669
	106.154	7.25084	-0.602316	5.44669
	106.062	7.25319	-0.601363	5.44669
	106.071	7.25442	-0.600191	5.44669
	106.18	7.2541	-0.600038	5.44669
	106.256	7.25353	-0.600391	5.44669
	106.255	7.2534	-0.600593	5.44669
	106.228	7.25355	-0.600552	5.44669
	106.217	7.25366	-0.600463	5.44669
	106.223	7.25365	-0.600441	5.44669
	106.229	7.25361	-0.600463	5.44669
	106.229	7.2536	-0.60048	5.44669
	106.227	7.2536	-0.60048	5.44669
	106.226	7.20442	-0.600473	5.44669
	106.227	7.07765	-0.600471	5.44669
	106.227	7.02521	-0.600472	5.44669
	106.227	7.14403	-0.600473	5.44669
	106.227	7.27679	-0.600473	5.44669
	106.227	7.30035	-0.600473	5.44669
	106.249	7.26465	-0.600473	5.44669
	106.307	7.24157	-0.608344	5.44669
	106.353	7.24464	-0.628628	5.44669
	106.379	7.25413	-0.637018	5.44669
	106.422	7.25702	-0.618006	5.44669
	106.461	7.20566	-0.596765	5.44669
	106.467	7.07695	-0.592994	5.44669
	106.456	7.02448	-0.598707	5.44669
	106.45	7.09478	-0.602399	5.44669
	106.451	7.10105	-0.609779	5.44669
	106.454	7.02288	-0.636416	5.44669
	106.454	6.97907	-0.664628	5.44669
	106.476	6.9871	-0.654352	5.44669
	106.533	7.00582	-0.614409	5.44669
	106.557	7.05996	-0.589403	5.44669
	106.503	7.13296	-0.591238	5.44669
	106.465	7.05493	-0.608467	5.44669
	106.512	6.88377	-0.631971	5.44669
	106.574	6.87118	-0.638376	5.44669
	106.61	6.93171	-0.617387	5.44669
	106.652	6.86395	-0.596023	5.44669
	106.687	6.7494	-0.592904	5.44669
	106.691	6.71527	-0.598933	5.44669
	106.682	6.74007	-0.602526	5.44669
	106.676	6.76233	-0.601881	5.44669
	106.677	6.7628	-0.608204	5.44669
	106.68	6.75508	-0.628069	5.44669
	106.68	6.75167	-0.636833	5.44669
	106.68	6.75299	-0.618128	5.44669
	106.679	6.75476	-0.596881	5.44669
	106.679	6.75502	-0.600871	5.44669
	106.68	6.75451	-0.626824	5.44669
	106.68	6.7542	-0.638926	5.44669
	106.68	6.75425	-0.619448	5.44669
	106.68	6.75439	-0.596691	5.44669
	106.68	6.75442	-0.592451	5.44669
	106.68	6.75439	-0.598506	5.44669
	106.702	6.75436	-0.602508	5.44669
	106.759	6.75436	-0.602026	5.44669
	106.805	6.75437	-0.6004	5.44669
	106.809	6.75438	-0.59989	5.44669
	106.795	6.75438	-0.600255	5.44669
	106.81	6.75437	-0.600589	5.44669
	106.87	6.75437	-0.600599	5.44669
	106.919	6.75437	-0.600485	5.44669
	106.923	6.75437	-0.600433	5.44669
	106.908	6.75437	-0.600452	5.44669
	106.901	6.75437	-0.600478	5.44669
	106.903	6.75437	-0.600483	5.44669
	106.906	6.75437	-0.608346	5.44669
	106.907	6.75437	-0.628626	5.44669
	106.906	6.75437	-0.637016	5.44669
	106.906	6.75437	-0.618006	5.44669
	106.906	6.75437	-0.596766	5.44669
	106.906	6.75437	-0.592995	5.44268
	106.906	6.70518	-0.598707	5.43234
	106.906	6.52922	-0.602399	5.42806
	106.906	6.35001	-0.601909	5.43775
	106.906	6.4164	-0.60039	5.44858
	106.906	6.66797	-0.599928	5.4505
	106.906	6.82429	-0.600274	5.44759
	106.906	6.81215	-0.600583	5.44571
	106.928	6.70418	-0.60059	5.44595
	106.986	6.5574	-0.600483	5.44673
	107.032	6.46833	-0.600435	5.44696
	107.058	6.42356	-0.600454	5.44679
	107.101	6.37784	-0.600478	5.44663
	107.14	6.4145	-0.600482	5.44663
	107.146	6.50162	-0.600475	5.44668
	107.135	6.53387	-0.60047	5.44671
	107.128	6.46861	-0.600471	5.4467
	107.13	6.32387	-0.600473	5.44668
	107.132	6.22046	-0.600474	5.44668
	107.133	6.21815	-0.600473	5.44669
	107.132	6.30147	-0.600473	5.44669
	107.132	6.44311	-0.600473	5.44669
	107.132	6.48958	-0.600473	5.44669
	107.132	6.36299	-0.600473	5.44669
	107.132	6.22909	-0.600473	5.44669
	107.132	6.20781	-0.600473	5.44669
	107.132	6.24488	-0.600473	5.44669
	107.132	6.26771	-0.600473	5.44669
	107.132	6.26406	-0.600473	5.44669
	107.154	6.25441	-0.600473	5.44669
	107.234	6.25166	-0.600473	5.44669
	107.315	6.25394	-0.600473	5.44669
	107.308	6.25587	-0.600473	5.44669
	107.251	6.25587	-0.600473	5.44669
	107.226	6.25518	-0.600473	5.44669
	107.258	6.2549	-0.600473	5.44669
	107.328	6.25502	-0.600473	5.44669
	107.376	6.25518	-0.600473	5.44669
	107.376	6.2552	-0.600473	5.44669
	107.359	6.25515	-0.600473	5.44669
	107.353	6.25512	-0.600473	5.44669
	107.356	6.25513	-0.600473	5.44669
	107.359	6.25514	-0.600473	5.44669
	107.36	6.25514	-0.600473	5.44669
	107.359	6.25514	-0.600473	5.44669
	107.358	6.25514	-0.600473	5.44669
	107.358	6.25514	-0.600473	5.44669
	107.358	6.25514	-0.600473	5.44669
	107.359	6.20595	-0.600473	5.44669
	107.381	6.02998	-0.600473	5.44669
	107.46	5.80159	-0.600473	5.44669
	107.564	5.692	-0.600473	5.44669
	107.614	5.71518	-0.600473	5.44669
	107.603	5.76192	-0.600473	5.44669
	107.582	5.77295	-0.600473	5.44669
	107.577	5.76092	-0.600473	5.44669
	107.56	5.75194	-0.600473	5.44669
	107.507	5.75246	-0.600473	5.44669
	107.483	5.75587	-0.600473	5.44669
	107.535	5.75711	-0.600473	5.44669
	107.595	5.80561	-0.600473	5.44669
	107.606	5.93166	-0.600473	5.44669
	107.59	5.98403	-0.600473	5.44669
	107.579	5.86544	-0.600473	5.44669
	107.581	5.73281	-0.600473	5.44669
	107.585	5.70921	-0.600473	5.44669
	107.586	5.74486	-0.600473	5.44669
	107.585	5.81711	-0.600473	5.44669
	107.584	5.94083	-0.600473	5.44669
	107.584	5.98379	-0.600473	5.44669
	107.585	5.86208	-0.600473	5.44669
	107.585	5.73149	-0.600473	5.44669
	107.585	5.70985	-0.600473	5.44669
	107.585	5.7456	-0.608344	5.44669
	107.585	5.768	-0.628628	5.44669
	107.585	5.76464	-0.644889	5.44669
	107.585	5.75526	-0.654033	5.44669
	107.585	5.75253	-0.661465	5.44669
	107.585	5.75472	-0.647073	5.44669
	107.585	5.75661	-0.612532	5.44669
	107.585	5.75662	-0.591213	5.44669
	107.585	5.75595	-0.592664	5.44669
	107.585	5.75567	-0.60055	5.44669
	107.585	5.75579	-0.60329	5.44669
	107.585	5.75594	-0.609497	5.44669
	107.585	5.75596	-0.628111	5.44669
	107.585	5.75591	-0.636391	5.44669
	107.585	5.75589	-0.617928	5.44669
	107.585	5.75589	-0.596955	5.44669
	107.585	5.7559	-0.600973	5.44669
	107.585	5.75591	-0.62684	5.44669
	107.585	5.7559	-0.638896	5.44669
	107.585	5.7559	-0.627301	5.44669
	107.607	5.7559	-0.624849	5.44669
	107.664	5.7559	-0.629003	5.44669
	107.711	5.7559	-0.616041	5.44669
	107.736	5.7559	-0.598798	5.44669
	107.78	5.7559	-0.594546	5.44669
	107.819	5.7559	-0.598634	5.44669
	107.824	5.7559	-0.609688	5.44669
	107.814	5.7559	-0.629846	5.44669
	107.807	5.7559	-0.63705	5.44669
	107.808	5.7559	-0.617587	5.44669
	107.811	5.7559	-0.596578	5.44669
	107.812	5.7559	-0.593065	5.44669
	107.811	5.7559	-0.598803	5.44669
	107.811	5.7559	-0.602414	5.44669
	107.811	5.7559	-0.601881	5.44669
	107.811	5.7559	-0.600373	5.44669
	107.811	5.7559	-0.599931	5.44669
	107.811	5.70671	-0.600281	5.44669
	107.811	5.57994	-0.600585	5.44669
	107.811	5.5275	-0.600588	5.44669
	107.811	5.64632	-0.600481	5.44669
	107.811	5.77908	-0.600435	5.44669
	107.811	5.80264	-0.600454	5.44669
	107.833	5.71775	-0.600478	5.44669
	107.913	5.51871	-0.600482	5.44669
	107.994	5.29338	-0.600475	5.44669
	107.986	5.19329	-0.60047	5.44669
	107.952	5.21935	-0.600471	5.44669
	107.985	5.26393	-0.600473	5.44669
	108.04	5.27303	-0.600474	5.44669
	108.056	5.26095	-0.600473	5.44669
	108.044	5.25265	-0.600473	5.44669
	108.033	5.25346	-0.600473	5.44669
	108.033	5.25675	-0.600473	5.44669
	108.037	5.25784	-0.600473	5.44669
	108.039	5.25713	-0.600473	5.44669
	108.038	5.25644	-0.600473	5.44669
	108.037	5.25641	-0.600473	5.44669
	108.037	5.25664	-0.600473	5.44669
	108.037	5.25675	-0.600473	5.44669
	108.037	5.25671	-0.600473	5.44669
	108.037	5.25666	-0.600473	5.44669
	108.037	5.25665	-0.600473	5.44669
	108.037	5.25666	-0.600473	5.44669
	108.06	5.25667	-0.608344	5.44669
	108.117	5.25667	-0.636499	5.44669
	108.141	5.25667	-0.665173	5.44669
	108.087	5.25666	-0.662422	5.44669
	108.049	5.25667	-0.642454	5.44669
	108.118	5.25667	-0.625831	5.44669
	108.216	5.25667	-0.608762	5.44669
	108.218	5.20748	-0.596925	5.44669
	108.183	5.0807	-0.596356	5.44669
	108.211	5.02827	-0.60793	5.44669
	108.265	5.14709	-0.629926	5.44669
	108.282	5.27984	-0.63771	5.44669
	108.271	5.3034	-0.617835	5.44669
	108.26	5.2677	-0.596447	5.44669
	108.26	5.24463	-0.592922	5.44669
	108.263	5.24769	-0.59879	5.44669
	108.287	5.25719	-0.61033	5.44669
	108.366	5.26007	-0.63006	5.44669
	108.447	5.25791	-0.636911	5.44669
	108.439	5.25598	-0.617453	5.44669
	108.382	5.25594	-0.596571	5.44669
	108.358	5.25661	-0.59311	5.44669
	108.389	5.2569	-0.598824	5.44669
	108.437	5.25679	-0.602407	5.44669
	108.427	5.25663	-0.60187	5.44669
	108.404	5.25661	-0.600371	5.44669
	108.441	5.25666	-0.599933	5.44669
	108.495	5.20749	-0.600283	5.44669
	108.508	5.08071	-0.600585	5.44669
	108.496	5.02827	-0.600587	5.44669
	108.486	5.14708	-0.600481	5.44669
	108.486	5.27984	-0.600436	5.44669
	108.49	5.25422	-0.600454	5.44669
	108.491	5.04255	-0.600478	5.44669
	108.49	4.79108	-0.600482	5.44669
	108.49	4.73375	-0.600475	5.44669
	108.49	4.89319	-0.60047	5.44669
	108.49	5.04444	-0.600471	5.44669
	108.49	5.11046	-0.600473	5.44669
	108.49	5.14294	-0.600474	5.44669
	108.49	5.04398	-0.600473	5.44669
	108.49	4.8293	-0.608343	5.44669
	108.49	4.69976	-0.628628	5.44669
	108.49	4.70996	-0.637018	5.44669
	108.49	4.7584	-0.618006	5.44669
	108.49	4.77477	-0.596765	5.44669
	108.49	4.76436	-0.592994	5.44669
	108.49	4.75417	-0.606578	5.44669
	108.49	4.7536	-0.630555	5.44669
	108.512	4.80618	-0.638453	5.44669
	108.57	4.93457	-0.617923	5.44669
	108.616	4.98648	-0.59622	5.44669
	108.619	4.86686	-0.592796	5.44669
	108.605	4.73396	-0.598818	5.44669
	108.62	4.71062	-0.602516	5.44669
	108.68	4.74647	-0.601918	5.44669
	108.729	4.76953	-0.600352	5.44669
	108.734	4.7664	-0.599909	5.44669
	108.719	4.75689	-0.600279	5.44669
	108.711	4.75402	-0.600592	5.44669
	108.713	4.75619	-0.608462	5.44669
	108.717	4.75813	-0.636506	5.44669
	108.717	4.75816	-0.665134	5.44669
	108.717	4.75749	-0.654532	5.44669
	108.716	4.7572	-0.614304	5.44669
	108.716	4.75731	-0.597166	5.44669
	108.716	4.75746	-0.619386	5.44669
	108.716	4.75749	-0.637176	5.44669
	108.738	4.75744	-0.621367	5.44669
	108.796	4.70822	-0.598118	5.44669
	108.842	4.58146	-0.592367	5.44669
	108.868	4.52903	-0.597963	5.44669
	108.911	4.59866	-0.602311	5.44669
	108.95	4.55545	-0.602136	5.44669
	108.956	4.35062	-0.600516	5.44669
	108.945	4.25452	-0.5999	5.44669
	108.939	4.3814	-0.600217	5.44669
	108.94	4.53283	-0.60844	5.44669
	108.943	4.6105	-0.62876	5.44669
	108.943	4.69699	-0.637038	5.44669
	108.943	4.72268	-0.617968	5.44669
	108.965	4.55783	-0.596742	5.44669
	109.022	4.30914	-0.592998	5.44669
	109.068	4.18737	-0.598717	5.44669
	109.094	4.21269	-0.602402	5.44669
	109.115	4.26467	-0.601906	5.44669
	109.097	4.27714	-0.600388	5.44669
	109.079	4.26384	-0.599928	5.44669
	109.122	4.25383	-0.600275	5.44669
	109.176	4.25436	-0.600584	5.44669
	109.187	4.25814	-0.60059	5.44669
	109.174	4.25954	-0.600482	5.44669
	109.164	4.25877	-0.600435	5.44669
	109.165	4.25796	-0.600454	5.44669
	109.169	4.25789	-0.600478	5.44669
	109.17	4.25815	-0.600482	5.44669
	109.169	4.25828	-0.600475	5.44669
	109.169	4.25825	-0.60047	5.44669
	109.168	4.25819	-0.608342	5.44669
	109.169	4.25817	-0.628629	5.44669
	109.169	4.25819	-0.637018	5.44669
	109.191	4.2582	-0.618007	5.44669
	109.248	4.2582	-0.596765	5.44669
	109.272	4.25819	-0.592994	5.44669
	109.218	4.25819	-0.606578	5.44669
	109.158	4.25819	-0.630555	5.44669
	109.17	4.25819	-0.638454	5.44669
	109.266	4.25819	-0.617923	5.44669
	109.357	4.25819	-0.59622	5.44669
	109.348	4.25819	-0.592796	5.44669
	109.31	4.25819	-0.598818	5.44669
	109.341	4.25819	-0.602516	5.44669
	109.397	4.25819	-0.601918	5.44669
	109.414	4.25819	-0.600352	5.44669
	109.402	4.25819	-0.599909	5.44669
	109.391	4.25819	-0.600279	5.44669
	109.391	4.25819	-0.600592	5.44669
	109.395	4.25819	-0.600592	5.44669
	109.396	4.25819	-0.60048	5.44669
	109.396	4.25819	-0.600434	5.44669
	109.395	4.20901	-0.600454	5.44669
	109.395	4.03304	-0.600479	5.44669
	109.395	3.80464	-0.600482	5.44669
	109.395	3.74425	-0.600475	5.44669
	109.395	3.94339	-0.60047	5.44669
	109.395	4.16934	-0.600471	5.44669
	109.395	4.16318	-0.600473	5.44669
	109.395	4.02634	-0.600474	5.44669
	109.395	3.96267	-0.600473	5.44669
	109.395	3.98329	-0.600473	5.44669
	109.395	3.96515	-0.600473	5.44669
	109.395	3.89321	-0.600473	5.44669
	109.417	3.90969	-0.600473	5.44669
	109.497	3.94852	-0.600473	5.44669
	109.578	3.86155	-0.600473	5.44669
	109.571	3.74671	-0.600473	5.44669
	109.536	3.71929	-0.600473	5.44669
	109.569	3.747	-0.600473	5.44669
	109.624	3.7681	-0.600473	5.44669
	109.64	3.76704	-0.600473	5.44669
	109.628	3.7591	-0.600473	5.44669
	109.617	3.75614	-0.600473	5.44669
	109.617	3.75773	-0.600473	5.44669
	109.621	3.75944	-0.600473	5.44669
	109.623	3.7596	-0.600473	5.44669
	109.622	3.75905	-0.600473	5.44669
	109.621	3.75877	-0.608344	5.44669
	109.643	3.75885	-0.628628	5.44669
	109.723	3.75898	-0.637018	5.44669
	109.827	3.75901	-0.618006	5.44669
	109.877	3.75897	-0.596765	5.44669
	109.844	3.75895	-0.592994	5.44669
	109.765	3.75895	-0.598707	5.44669
	109.736	3.75896	-0.602399	5.44669
	109.796	3.75896	-0.601909	5.44669
	109.86	3.75896	-0.60039	5.44669
	109.87	3.75896	-0.599928	5.44669
	109.853	3.75896	-0.600274	5.44669
	109.842	3.75896	-0.600583	5.44669
	109.843	3.75896	-0.60059	5.44669
	109.848	3.75896	-0.600483	5.44669
	109.849	3.75896	-0.600435	5.44669
	109.87	3.75896	-0.600454	5.44669
	109.949	3.75896	-0.600478	5.44669
	110.053	3.75896	-0.600482	5.44669
	110.081	3.75896	-0.600475	5.44669
	110.013	3.75896	-0.60047	5.44669
	109.945	3.75896	-0.600471	5.44669
	109.937	3.75896	-0.600473	5.44669
	109.979	3.70977	-0.600474	5.44669
	110.047	3.58299	-0.600473	5.44669
	110.091	3.53056	-0.600473	5.44669
	110.09	3.64938	-0.600473	5.44669
	110.074	3.78213	-0.600473	5.44669
	110.068	3.75651	-0.600473	5.44669
	110.071	3.59403	-0.600473	5.44669
	110.075	3.51852	-0.600473	5.44669
	110.075	3.59122	-0.600473	5.44669
	110.074	3.5575	-0.600473	5.44669
	110.096	3.35555	-0.600473	5.44669
	110.153	3.25729	-0.600473	5.44669
	110.177	3.38224	-0.600473	5.44669
	110.124	3.48443	-0.600473	5.44669
	110.063	3.38681	-0.600473	5.44669
	110.075	3.2452	-0.600473	5.44669
	110.171	3.25958	-0.600473	5.44669
	110.285	3.42049	-0.600473	5.44669
	110.333	3.49934	-0.600473	5.44669
	110.318	3.37941	-0.600473	5.44669
	110.296	3.2368	-0.600473	5.44669
	110.292	3.20949	-0.600473	5.44669
	110.298	3.24714	-0.600473	5.44669
	110.302	3.27235	-0.600473	5.44669
	110.302	3.26949	-0.600473	5.44669
	110.3	3.25933	-0.600473	5.44669
	110.3	3.25608	-0.600473	5.44669
	110.3	3.25834	-0.600473	5.44669
	110.3	3.26044	-0.600473	5.44669
	110.3	3.26051	-0.600473	5.44669
	110.3	3.2598	-0.600473	5.44669
	110.322	3.21028	-0.600473	5.44669
	110.402	3.08363	-0.600473	5.44669
	110.506	3.03136	-0.600473	5.44669
	110.555	3.1502	-0.600473	5.44669
	110.545	3.28291	-0.600473	5.44669
	110.524	3.30645	-0.600473	5.44669
	110.519	3.27075	-0.600473	5.44669
	110.524	3.24769	-0.600473	5.44669
	110.528	3.25075	-0.600473	5.44669
	110.528	3.26024	-0.600473	5.44669
	110.527	3.26313	-0.600473	5.44669
	110.526	3.26096	-0.600473	5.44669
	110.526	3.25903	-0.600473	5.44669
	110.527	3.25899	-0.600473	5.44669
	110.527	3.25966	-0.600473	5.44669
	110.527	3.25996	-0.600473	5.44669
	110.526	3.25984	-0.600473	5.44669
	110.526	3.25969	-0.600473	5.44669
	110.526	3.25967	-0.600473	5.44669
	110.526	3.21052	-0.600473	5.44669
	110.526	3.08377	-0.600473	5.44669
	110.549	2.98215	-0.600473	5.44669
	110.606	2.97418	-0.600473	5.44669
	110.63	3.00531	-0.600473	5.44669
	110.598	2.97172	-0.600473	5.44669
	110.596	2.88957	-0.600473	5.44669
	110.631	2.90726	-0.600473	5.44669
	110.673	2.95023	-0.600473	5.44669
	110.727	2.86456	-0.600473	5.44669
	110.765	2.79799	-0.600473	5.44669
	110.766	2.89649	-0.600473	5.44669
	110.754	2.97661	-0.600473	5.44669
	110.749	2.87918	-0.600473	5.44669
	110.751	2.7455	-0.600473	5.44669
	110.753	2.71394	-0.600473	5.44669
	110.754	2.74662	-0.600473	5.44669
	110.775	2.77127	-0.600473	5.44669
	110.855	2.76994	-0.600473	5.44268
	110.936	2.76061	-0.600473	5.43234
	110.928	2.75718	-0.600473	5.42806
	110.872	2.75906	-0.600473	5.43775
	110.847	2.76106	-0.600473	5.44858
	110.878	2.76124	-0.600473	5.4505
	110.948	2.7606	-0.600473	5.44759
	110.996	2.76027	-0.600473	5.44571
	110.996	2.76036	-0.600473	5.44595
	110.98	2.76051	-0.600473	5.44673
	110.973	2.76054	-0.608344	5.44696
	110.976	2.7605	-0.628628	5.44679
	110.98	2.76047	-0.637018	5.44663
	110.98	2.76048	-0.618006	5.44663
	110.979	2.76049	-0.596765	5.44668
	110.979	2.76049	-0.592994	5.44671
	111.001	2.76049	-0.598707	5.4467
	111.059	2.76049	-0.602399	5.44668
	111.083	2.76049	-0.601909	5.44668
	111.029	2.76049	-0.60039	5.44669
	110.969	2.76049	-0.599928	5.44669
	110.958	2.76049	-0.600274	5.44669
	110.974	2.76049	-0.600583	5.44669
	110.985	2.76049	-0.60059	5.44669
	111.005	2.76049	-0.600483	5.44669
	111.059	2.76049	-0.600435	5.44669
	111.103	2.7113	-0.600454	5.44669
	111.108	2.58452	-0.600478	5.44669
	111.095	2.53209	-0.600482	5.44669
	111.11	2.65091	-0.608346	5.44669
	111.169	2.78366	-0.628626	5.44669
	111.218	2.80723	-0.637016	5.44669
	111.223	2.77152	-0.618006	5.44669
	111.208	2.74845	-0.596765	5.44669
	111.2	2.75151	-0.592995	5.44669
	111.202	2.76101	-0.598707	5.44669
	111.206	2.76389	-0.602399	5.44669
	111.207	2.71254	-0.609779	5.44669
	111.206	2.53464	-0.628545	5.44669
	111.205	2.3062	-0.636473	5.44669
	111.205	2.19729	-0.617808	5.44669
	111.205	2.22076	-0.604746	5.44669
	111.205	2.31658	-0.621267	5.44669
	111.205	2.50343	-0.635262	5.4507
	111.205	2.67057	-0.619895	5.46104
	111.205	2.59526	-0.598181	5.46531
	111.205	2.34423	-0.592917	5.45562
	111.205	2.19131	-0.598171	5.4448
	111.205	2.20469	-0.602202	5.44287
	111.205	2.26277	-0.602017	5.44579
	111.205	2.28205	-0.600505	5.44767
	111.205	2.26943	-0.599938	5.44742
	111.228	2.25729	-0.600237	5.44664
	111.285	2.25668	-0.600564	5.44641
	111.309	2.26075	-0.600595	5.44658
	111.255	2.26266	-0.600491	5.44674
	111.195	2.26202	-0.600437	5.44675
	111.206	2.26107	-0.600451	5.44669
	111.302	2.2609	-0.600477	5.44667
	111.416	2.26117	-0.600482	5.44668
	111.465	2.26134	-0.600475	5.44669
	111.45	2.26132	-0.600471	5.44669
	111.427	2.26125	-0.600471	5.44669
	111.423	2.26123	-0.600473	5.44669
	111.43	2.26124	-0.600474	5.44669
	111.434	2.26126	-0.600473	5.44669
	111.433	2.26126	-0.600473	5.44669
	111.432	2.26125	-0.600473	5.44669
	111.431	2.26125	-0.600473	5.44669
	111.431	2.26125	-0.600473	5.44669
	111.432	2.26125	-0.600473	5.44669
	111.432	2.26125	-0.600473	5.44669
	111.432	2.26125	-0.600473	5.44669
	111.454	2.21206	-0.600473	5.44669
	111.534	2.08528	-0.600473	5.44669
[truncated: 272 more rows]
