# Supplementary material for: Design of a cosmetic glove stiffness compensation mechanism for toddler-sized hand prostheses
Source: PLoS One. 2017 Aug 11;12(8):e0183233. doi: 10.1371/journal.pone.0183233 (PMC5553851; doi:10.1371/journal.pone.0183233)
Supplement: S1 Dataset — (ZIP) [file pone.0183233.s001.zip › 02 Spring measurements/RVS7_3.xlsx]

## Sheet: RVS7_3
LabVIEW Measurement
Writer_Version	2
Reader_Version	2
Separator	Tab
Decimal_Separator	.
Multi_Headings	No
X_Columns	No
Time_Pref	Absolute
Operator	localadmin
Date	2013-09-24
Time	00:15:26.357000
***End_of_Header***
Channels	4
Samples	10	10	10	10
Date	2013-09-24	2013-09-24	2013-09-24	2013-09-24
Time	00:15:58.857000	00:15:58.857000	00:15:58.857000	00:15:58.858000
Y_Unit_Label	mm	N	N	Pa
X_Dimension	Time	Time	Time	Time
X0	0	0	0	0
Delta_X	0.01	0.01	0.01	0.01
***End_of_Header***
X_Value	Voltage LVDT (Filtered)	Voltage Load Cell (Filtered)	Voltage Pinch Load Cell (Filtered)	Voltage Pressure (Filtered)	Comment
	112.789	0.253818	-0.600483	5.44669
	112.789	0.079325	-0.600435	5.44669
	112.789	0.01832	-0.600454	5.44669
	112.789	0.150555	-0.608349	5.44669
	112.789	0.242795	-0.628637	5.44669
	112.789	0.138449	-0.63702	5.44669
	112.789	-0.002435	-0.618004	5.44669
	112.789	-0.034554	-0.596763	5.44669
	112.789	0.049644	-0.592995	5.44669
	112.789	0.202244	-0.598708	5.44669
	112.789	0.253008	-0.602399	5.44669
	112.789	0.124307	-0.601908	5.44669
	112.789	0.037194	-0.60039	5.44669
	112.789	0.142432	-0.599928	5.44669
	112.789	0.281868	-0.600274	5.44669
	112.789	0.263873	-0.600583	5.44669
	112.789	0.102218	-0.60059	5.44669
	112.789	-0.024847	-0.600483	5.44669
	112.789	-0.031023	-0.600435	5.44669
	112.789	0.059096	-0.600454	5.44669
	112.789	0.204948	-0.600478	5.44669
	112.789	0.299972	-0.600482	5.44669
	112.789	0.249188	-0.600475	5.44669
	112.789	0.040434	-0.60047	5.44669
	112.789	-0.151678	-0.608342	5.44669
	112.789	-0.079002	-0.628629	5.44669
	112.789	0.130608	-0.637018	5.44669
	112.789	0.160944	-0.625877	5.44669
	112.789	0.094136	-0.62492	5.44669
	112.789	0.103767	-0.629539	5.44669
	112.789	0.040833	-0.616241	5.44669
	112.789	-0.1017	-0.598691	5.44669
	112.789	-0.058507	-0.59443	5.44669
	112.789	0.170571	-0.598624	5.44669
	112.789	0.276562	-0.601854	5.44669
	112.789	0.095983	-0.60171	5.44669
	112.789	-0.138444	-0.6005	5.44669
	112.789	-0.093252	-0.600045	5.44669
	112.789	0.169119	-0.600284	5.44669
	112.789	0.3375	-0.600546	5.44669
	112.789	0.326577	-0.600571	5.44669
	112.789	0.264021	-0.600488	5.44669
	112.789	0.241998	-0.600444	5.44669
	112.789	0.205865	-0.608326	5.44669
	112.789	0.092395	-0.628631	5.44669
	112.789	-0.008295	-0.637025	5.44669
	112.789	-0.020591	-0.618008	5.44669
	112.789	0.057583	-0.596763	5.44669
	112.789	0.151417	-0.592993	5.44669
	112.789	0.122726	-0.598707	5.44669
	112.789	0.070987	-0.6024	5.44669
	112.789	0.156887	-0.601909	5.44669
	112.789	0.226678	-0.60039	5.44669
	112.789	0.08025	-0.599928	5.44669
	112.789	-0.176446	-0.600274	5.44669
	112.789	-0.308122	-0.600583	5.44669
	112.789	-0.234912	-0.60059	5.44669
	112.789	-0.003994	-0.600483	5.44669
	112.789	0.18939	-0.600435	5.44669
	112.789	0.109362	-0.600454	5.44669
	112.789	-0.103781	-0.600478	5.44669
	112.789	-0.132983	-0.600482	5.44669
	112.789	-0.015255	-0.600475	5.44669
	112.789	0.102212	-0.60047	5.44669
	112.789	0.167908	-0.600471	5.44669
	112.789	0.113722	-0.600473	5.44669
	112.789	0.012157	-0.608344	5.44669
	112.789	-0.069108	-0.628629	5.44669
	112.789	-0.125419	-0.637018	5.44669
	112.789	-0.030985	-0.625877	5.44669
	112.789	0.141083	-0.62492	5.44669
	112.789	0.148216	-0.629539	5.44669
	112.789	0.085074	-0.616241	5.44669
	112.789	0.153685	-0.598691	5.44669
	112.789	0.269514	-0.59443	5.44669
	112.789	0.303882	-0.598624	5.44669
	112.789	0.278727	-0.601854	5.44669
	112.789	0.256232	-0.60171	5.44669
	112.789	0.255792	-0.6005	5.44669
	112.789	0.214419	-0.600045	5.44669
	112.789	0.091076	-0.600284	5.44669
	112.789	0.037303	-0.600546	5.44669
	112.789	0.154339	-0.608441	5.44669
	112.789	0.286824	-0.628643	5.44669
	112.789	0.310908	-0.64486	5.44669
	112.789	0.226329	-0.646145	5.44669
	112.789	0.076425	-0.633313	5.44669
	112.789	-0.022265	-0.610535	5.44669
	112.789	-0.020767	-0.595001	5.44669
	112.789	0.062475	-0.594919	5.44669
	112.789	0.153528	-0.600141	5.44669
	112.789	0.072681	-0.602316	5.44669
	112.789	-0.106086	-0.601364	5.44669
	112.789	-0.120862	-0.600191	5.44669
	112.789	-0.00935	-0.607909	5.44669
	112.789	0.100377	-0.628546	5.44669
	112.789	0.214231	-0.637138	5.44669
	112.789	0.289138	-0.618086	5.44669
	112.789	0.290533	-0.596755	5.44669
	112.789	0.266153	-0.592962	5.44669
	112.789	0.255709	-0.598697	5.44669
	112.789	0.210851	-0.602406	5.44669
	112.789	0.08961	-0.601915	5.44669
	112.789	0.037957	-0.60039	5.44669
	112.789	0.105944	-0.599926	5.44669
	112.789	0.110959	-0.600273	5.44669
	112.789	0.03308	-0.600584	5.44669
	112.789	-0.010163	-0.60059	5.44669
	112.789	0.047197	-0.608353	5.44669
	112.789	0.143352	-0.628591	5.44669
	112.789	0.123039	-0.636999	5.44669
	112.789	0.073985	-0.625882	5.44669
	112.789	0.158031	-0.6328	5.44669
	112.789	0.226092	-0.657697	5.44669
	112.789	0.128788	-0.660654	5.44669
	112.789	-0.000545	-0.644378	5.44669
	112.789	-0.079519	-0.635138	5.44669
	112.789	-0.125223	-0.636835	5.44669
	112.789	-0.027196	-0.632925	5.44669
	112.789	0.191792	-0.613691	5.44669
	112.789	0.323471	-0.596462	5.44669
	112.789	0.312634	-0.594409	5.44669
	112.789	0.263166	-0.599409	5.44669
	112.789	0.197405	-0.60219	5.44669
	112.789	0.08132	-0.601572	5.44669
	112.789	0.039263	-0.600323	5.44669
	112.789	0.109437	-0.60789	5.44669
	112.789	0.111958	-0.628492	5.44669
	112.789	0.081447	-0.637122	5.44669
	112.789	0.165103	-0.618098	5.44669
	112.789	0.275593	-0.596766	5.44669
	112.789	0.302371	-0.600833	5.44669
	112.789	0.275934	-0.626849	5.44669
	112.789	0.206409	-0.63895	5.44669
	112.789	0.080554	-0.619449	5.44669
	112.789	0.035742	-0.596683	5.44669
	112.789	0.108235	-0.592447	5.44669
	112.789	0.112706	-0.598507	5.44669
	112.789	0.032997	-0.60251	5.44669
	112.789	-0.060009	-0.602026	5.44669
	112.789	-0.129014	-0.6004	5.44669
	112.789	-0.035725	-0.59989	5.44669
	112.789	0.189566	-0.600255	5.44669
	112.789	0.32557	-0.600589	5.44669
	112.789	0.314305	-0.600599	5.44669
	112.789	0.26312	-0.600485	5.44669
	112.789	0.196792	-0.600433	5.44669
	112.789	0.081079	-0.600452	5.44669
	112.789	0.03938	-0.600478	5.44669
	112.789	0.158762	-0.600483	5.44669
	112.789	0.238748	-0.600475	5.44669
	112.789	0.133837	-0.60047	5.44669
	112.789	0.046262	-0.600471	5.44669
	112.767	0.142844	-0.600473	5.44669
	112.71	0.278817	-0.600474	5.44669
	112.664	0.311639	-0.600473	5.44669
	112.638	0.278671	-0.600473	5.44669
	112.617	0.253451	-0.600473	5.44669
	112.635	0.254647	-0.608344	5.44669
	112.653	0.264118	-0.628628	5.44669
	112.61	0.267662	-0.637018	5.44669
	112.556	0.265779	-0.618006	5.44669
	112.544	0.263731	-0.596765	5.44669
	112.558	0.263543	-0.592994	5.44669
	112.568	0.215001	-0.598707	5.44669
	112.567	0.088565	-0.602399	5.44669
	112.563	0.036044	-0.601909	5.44669
	112.562	0.154704	-0.60039	5.44669
	112.563	0.287424	-0.599928	5.44669
	112.563	0.31103	-0.600274	5.44669
	112.563	0.275356	-0.600583	5.44669
	112.563	0.25228	-0.60059	5.44669
	112.563	0.255334	-0.608353	5.44669
	112.563	0.264823	-0.628591	5.44669
	112.563	0.267712	-0.636999	5.44669
	112.563	0.26555	-0.618012	5.44669
	112.541	0.263617	-0.596774	5.44669
	112.483	0.263576	-0.592996	5.44669
	112.46	0.264246	-0.598705	5.44669
	112.513	0.264541	-0.602398	5.44669
	112.574	0.264427	-0.601909	5.44669
	112.562	0.264274	-0.60039	5.44669
	112.466	0.264251	-0.599928	5.44669
	112.352	0.264295	-0.600274	5.44669
	112.304	0.264322	-0.600583	5.44669
	112.319	0.313508	-0.60059	5.44669
	112.341	0.489462	-0.600483	5.44669
	112.345	0.717856	-0.600435	5.44669
	112.339	0.827439	-0.600454	5.44669
	112.335	0.804266	-0.608349	5.44669
	112.335	0.757528	-0.628637	5.44669
	112.337	0.746491	-0.63702	5.44669
	112.337	0.80772	-0.618004	5.44669
	112.337	0.992659	-0.604634	5.44669
	112.337	1.22054	-0.62115	5.44669
	112.337	1.32671	-0.635253	5.44669
	112.337	1.30229	-0.619933	5.44669
	112.337	1.25625	-0.5982	5.44669
	112.337	1.24594	-0.592911	5.44669
	112.315	1.30723	-0.598162	5.44669
	112.235	1.49193	-0.6022	5.44669
	112.131	1.6705	-0.602019	5.44669
	112.082	1.64993	-0.600507	5.44669
	112.092	1.57314	-0.599937	5.44669
	112.113	1.64592	-0.600237	5.44669
	112.118	1.76836	-0.600564	5.44669
	112.113	1.80401	-0.600595	5.44669
	112.109	1.77704	-0.600492	5.44669
	112.109	1.75334	-0.600437	5.44669
	112.111	1.75303	-0.600451	5.44669
	112.111	1.76134	-0.600477	5.44669
	112.111	1.76492	-0.600482	5.44669
	112.11	1.76347	-0.600475	5.44669
	112.11	1.76159	-0.600471	5.44669
	112.111	1.76132	-0.600471	5.44669
	112.088	1.76187	-0.600473	5.44669
	112.008	1.7622	-0.600474	5.44669
	111.927	1.76214	-0.600473	5.44669
	111.935	1.762	-0.600473	5.44669
	111.969	1.76196	-0.600473	5.44669
	111.959	1.762	-0.600473	5.44669
	111.961	1.76203	-0.600473	5.44669
	111.991	1.76203	-0.600473	5.44669
	112.007	1.76202	-0.600473	5.44669
	112.003	1.76201	-0.600473	5.44669
	111.997	1.76201	-0.608344	5.44669
	111.973	1.76202	-0.628628	5.44669
	111.917	1.76202	-0.637018	5.44669
	111.872	1.76202	-0.618006	5.44669
	111.868	1.76202	-0.596765	5.44669
	111.882	1.76202	-0.592994	5.44669
	111.889	1.76202	-0.606578	5.44669
	111.887	1.76202	-0.630555	5.44669
	111.861	1.76202	-0.638453	5.44669
	111.803	1.76202	-0.617923	5.44669
	111.758	1.76202	-0.59622	5.44669
	111.733	1.8112	-0.592796	5.44669
	111.689	1.93798	-0.598818	5.44669
	111.65	1.99041	-0.602516	5.44669
	111.644	1.92078	-0.601918	5.44669
	111.677	1.964	-0.600352	5.44669
	111.741	2.11964	-0.599909	5.44669
	111.764	2.13815	-0.600279	5.44669
	111.707	2.08562	-0.600592	5.44669
	111.646	2.10544	-0.600592	5.44669
	111.636	2.0417	-0.60048	5.44669
	111.653	1.89521	-0.600434	5.44669
	111.664	1.93703	-0.600454	5.44669
	111.662	2.11775	-0.600479	5.44669
	111.658	2.14699	-0.608353	5.44669
	111.656	2.09	-0.62863	5.44669
	111.657	2.15332	-0.637015	5.44669
	111.658	2.26475	-0.618005	5.44669
	111.658	2.29915	-0.596765	5.44669
	111.658	2.27558	-0.592995	5.44669
	111.658	2.25373	-0.598707	5.44669
	111.658	2.253	-0.602399	5.44669
	111.658	2.26047	-0.601908	5.44669
	111.636	2.26385	-0.60826	5.44669
	111.556	2.26262	-0.628083	5.44669
	111.452	2.2609	-0.636819	5.44669
	111.403	2.26062	-0.618117	5.44669
	111.413	2.26111	-0.596882	5.44669
	111.434	2.26142	-0.593004	5.44669
	111.439	2.26137	-0.59867	5.44669
	111.434	2.26124	-0.60238	5.44669
	111.43	2.2612	-0.601914	5.44669
	111.43	2.26124	-0.600399	5.44669
	111.432	2.26126	-0.59993	5.44669
	111.432	2.26126	-0.600272	5.44669
	111.432	2.26125	-0.600582	5.44669
	111.432	2.26125	-0.60059	5.44669
	111.432	2.26125	-0.600483	5.44669
	111.432	2.31044	-0.600436	5.44669
	111.432	2.43722	-0.600454	5.44669
	111.409	2.48965	-0.600478	5.44669
	111.352	2.37083	-0.600482	5.44669
	111.306	2.23808	-0.600475	5.44669
	111.28	2.2637	-0.600471	5.44669
	111.237	2.42618	-0.600471	5.44669
	111.198	2.55088	-0.608344	5.44669
	111.192	2.60496	-0.628629	5.44669
	111.203	2.64192	-0.637018	5.44669
	111.209	2.59827	-0.618006	5.44669
	111.208	2.51134	-0.596765	5.44669
	111.205	2.43247	-0.592994	5.44669
	111.204	2.37195	-0.598707	5.44669
	111.205	2.46378	-0.602399	5.44669
	111.206	2.68544	-0.601909	5.44669
	111.206	2.82044	-0.60039	5.44669
	111.205	2.81005	-0.599928	5.44669
	111.205	2.75958	-0.600274	5.44669
	111.205	2.74244	-0.600583	5.44669
	111.205	2.75324	-0.60059	5.44669
	111.205	2.71468	-0.608353	5.44669
	111.205	2.58851	-0.628591	5.44669
	111.205	2.53256	-0.636999	5.44669
	111.205	2.64969	-0.625882	5.44669
	111.205	2.78298	-0.624929	5.44669
	111.205	2.80737	-0.629541	5.44669
	111.205	2.77183	-0.616238	5.44669
	111.205	2.74852	-0.60656	5.44669
	111.205	2.75144	-0.622586	5.44669
	111.205	2.76095	-0.63517	5.44669
	111.205	2.7639	-0.619388	5.44669
	111.205	2.76175	-0.598002	5.44669
	111.205	2.75981	-0.593022	5.44669
	111.205	2.75975	-0.598279	5.44669
	111.183	2.76042	-0.60221	5.44669
	111.126	2.76072	-0.601982	5.44669
	111.08	2.76061	-0.600488	5.44669
	111.076	2.76045	-0.599943	5.44669
	111.09	2.76043	-0.600246	5.44669
	111.097	2.76048	-0.608437	5.44669
	111.095	2.7605	-0.628748	5.44669
	111.092	2.7605	-0.637035	5.44669
	111.091	2.76049	-0.617971	5.44669
	111.07	2.76048	-0.604615	5.44669
	111.013	2.76049	-0.621154	5.44669
	110.967	2.76049	-0.635261	5.44669
	110.963	2.76049	-0.627806	5.44669
	110.977	2.76049	-0.626354	5.44669
	110.984	2.76049	-0.629454	5.44669
	110.982	2.76049	-0.615695	5.44669
	110.979	2.76049	-0.598493	5.44669
	110.978	2.76049	-0.602412	5.44669
	110.979	2.76049	-0.634767	5.44669
	110.979	2.76049	-0.666564	5.44669
	110.979	2.76049	-0.663621	5.44669
	110.957	2.76049	-0.642462	5.44669
	110.899	2.76049	-0.625408	5.44669
	110.853	2.76049	-0.616453	5.44669
	110.827	2.80968	-0.625156	5.44669
	110.784	2.98564	-0.632997	5.44669
	110.745	3.16485	-0.617606	5.44669
	110.739	3.14765	-0.598035	5.44669
	110.75	3.07205	-0.59367	5.44669
	110.756	3.14413	-0.598539	5.44669
	110.755	3.26585	-0.602089	5.44669
	110.753	3.30145	-0.609709	5.44669
	110.752	3.27472	-0.628626	5.44669
	110.73	3.25112	-0.636532	5.44669
	110.651	3.25078	-0.617803	5.44669
	110.547	3.25903	-0.596853	5.44669
	110.498	3.26261	-0.593103	5.44669
	110.508	3.26118	-0.598722	5.44669
	110.529	3.21012	-0.602367	5.44669
	110.534	3.08306	-0.60189	5.44669
	110.529	3.03118	-0.600393	5.44669
	110.525	3.15033	-0.599936	5.44669
	110.525	3.28303	-0.600276	5.44669
	110.526	3.30645	-0.600581	5.44669
	110.527	3.27071	-0.600588	5.44669
	110.527	3.24767	-0.600483	5.44669
	110.526	3.25076	-0.600436	5.44669
	110.526	3.26025	-0.600454	5.44669
	110.504	3.26313	-0.608349	5.44669
	110.447	3.26096	-0.628637	5.44669
	110.423	3.25903	-0.63702	5.44669
	110.477	3.25899	-0.618004	5.44669
	110.515	3.25966	-0.596763	5.44669
	110.446	3.25996	-0.592995	5.44669
	110.326	3.25984	-0.598708	5.44669
	110.266	3.25969	-0.602399	5.44669
	110.278	3.25967	-0.601908	5.44669
	110.303	3.25971	-0.60039	5.44669
	110.309	3.25974	-0.599928	5.44669
	110.303	3.25973	-0.608145	5.44669
	110.298	3.25972	-0.628739	5.44669
	110.298	3.30891	-0.637135	5.44669
	110.3	3.43569	-0.618016	5.44669
	110.301	3.48812	-0.596727	5.44669
	110.3	3.3693	-0.592975	5.44669
	110.3	3.23655	-0.598712	5.44669
	110.3	3.26217	-0.602408	5.44669
	110.3	3.47384	-0.60191	5.44669
	110.278	3.72532	-0.600387	5.44669
	110.198	3.83183	-0.599926	5.44669
	110.095	3.79916	-0.600274	5.44669
	110.045	3.74954	-0.600584	5.44669
	110.055	3.74066	-0.60059	5.44669
	110.077	3.70545	-0.608353	5.44669
	110.082	3.58768	-0.628591	5.44669
	110.076	3.53406	-0.636999	5.44669
	110.072	3.64918	-0.618012	5.44669
	110.072	3.7808	-0.596774	5.44669
	110.052	3.80521	-0.592996	5.44669
	109.972	3.77026	-0.598705	5.44669
	109.891	3.74721	-0.602397	5.44669
	109.898	3.75001	-0.601909	5.44669
	109.933	3.75939	-0.60039	5.44669
	109.9	3.76232	-0.599928	5.44669
	109.845	3.76021	-0.608145	5.44669
	109.829	3.75829	-0.628739	5.44669
	109.841	3.75823	-0.637135	5.44669
	109.852	3.75889	-0.618016	5.44669
	109.852	3.75919	-0.596727	5.44669
	109.848	3.75908	-0.592975	5.44669
	109.846	3.75893	-0.598712	5.44669
	109.847	3.7589	-0.602408	5.44669
	109.848	3.75895	-0.609781	5.44669
	109.826	3.75897	-0.628543	5.44669
	109.768	3.75897	-0.636471	5.44669
	109.744	3.75896	-0.617808	5.44669
	109.798	3.75895	-0.596876	5.44669
	109.836	3.75896	-0.593112	5.44669
	109.767	3.75896	-0.606587	5.44669
	109.647	3.75896	-0.630517	5.44669
	109.587	3.75896	-0.638434	5.44669
	109.599	3.75896	-0.617929	5.44669
	109.624	3.80815	-0.596229	5.44669
	109.631	3.93492	-0.592798	5.44669
	109.624	3.98736	-0.598815	5.44669
	109.619	3.86854	-0.602514	5.44669
	109.619	3.73578	-0.601918	5.44669
	109.621	3.76141	-0.600353	5.44669
	109.622	3.92389	-0.599909	5.44669
	109.622	4.04859	-0.60815	5.44669
	109.621	4.05348	-0.628748	5.44669
	109.621	3.96366	-0.637137	5.44669
	109.621	3.81839	-0.625884	5.44669
	109.621	3.72351	-0.624881	5.44669
	109.621	3.72495	-0.62952	5.44669
	109.621	3.75763	-0.616247	5.44669
	109.621	3.81973	-0.5987	5.44669
	109.621	3.98945	-0.602303	5.44669
	109.621	4.21063	-0.626777	5.44669
	109.599	4.27022	-0.638397	5.44669
	109.519	4.1225	-0.619243	5.44669
	109.438	4.02454	-0.596793	5.44669
	109.446	4.13204	-0.592566	5.44669
	109.502	4.27629	-0.598518	5.44669
	109.527	4.30869	-0.602472	5.44669
	109.496	4.27261	-0.602006	5.44669
	109.426	4.24624	-0.600405	5.44669
	109.378	4.24805	-0.60777	5.44669
	109.378	4.2582	-0.628412	5.44669
	109.394	4.2618	-0.645002	5.44669
	109.401	4.2597	-0.646286	5.44669
	109.398	4.25755	-0.633321	5.44669
	109.394	4.25739	-0.610489	5.44669
	109.394	4.25809	-0.594978	5.44669
	109.395	4.25844	-0.594926	5.44669
	109.395	4.25833	-0.600152	5.44669
	109.395	4.25817	-0.602318	5.44669
	109.395	4.25813	-0.601361	5.44669
	109.395	4.25818	-0.600189	5.44669
	109.373	4.25821	-0.607909	5.44669
	109.293	4.25821	-0.628547	5.44669
	109.212	4.25819	-0.637138	5.44669
	109.22	4.25819	-0.618086	5.44669
	109.254	4.25819	-0.596755	5.44669
	109.221	4.2582	-0.592962	5.44669
	109.166	4.30739	-0.598697	5.44669
	109.15	4.43416	-0.602406	5.44669
	109.162	4.48659	-0.601915	5.44669
	109.173	4.36777	-0.60039	5.44669
	109.173	4.28421	-0.599926	5.44669
	109.169	4.38742	-0.600273	5.44669
	109.167	4.47556	-0.600584	5.44669
	109.168	4.37981	-0.608461	5.44669
	109.169	4.29318	-0.628638	5.44669
	109.169	4.3869	-0.63698	5.44669
	109.147	4.52134	-0.617987	5.44669
	109.089	4.55454	-0.59677	5.44669
	109.065	4.47308	-0.593004	5.44669
	109.097	4.37044	-0.598709	5.44669
	109.077	4.3966	-0.602397	5.44669
	108.984	4.49961	-0.601907	5.44669
	108.918	4.59144	-0.60039	5.44669
	108.941	4.70086	-0.599928	5.44669
	109.021	4.73108	-0.608145	5.44669
	109.054	4.60917	-0.628739	5.44669
	108.996	4.53221	-0.637135	5.44669
	108.931	4.63928	-0.618016	5.44669
	108.919	4.77588	-0.596727	5.44669
	108.937	4.80523	-0.592975	5.44669
	108.948	4.77059	-0.598712	5.44669
	108.947	4.7459	-0.602408	5.44669
	108.942	4.74792	-0.60191	5.44669
	108.918	4.75754	-0.600387	5.44669
	108.84	4.76086	-0.599926	5.44669
	108.737	4.75883	-0.600274	5.44669
	108.688	4.7568	-0.600584	5.44669
	108.698	4.80586	-0.608461	5.44669
	108.719	4.9333	-0.628638	5.44669
	108.724	4.98606	-0.63698	5.44669
	108.718	4.86714	-0.617987	5.44669
	108.714	4.73423	-0.59677	5.44669
	108.692	4.71063	-0.593003	5.44669
	108.636	4.79557	-0.598709	5.44669
	108.591	4.94545	-0.602397	5.44669
	108.565	4.99481	-0.601907	5.44669
	108.521	4.86649	-0.60039	5.44669
	108.482	4.73085	-0.599928	5.44669
	108.499	4.70945	-0.600274	5.44669
	108.567	4.79628	-0.600583	5.44669
	108.597	4.99536	-0.60059	5.44669
	108.542	5.17083	-0.600483	5.44669
	108.479	5.09465	-0.600435	5.44669
	108.468	4.8895	-0.600454	5.44669
	108.485	4.91146	-0.600478	5.44669
	108.496	5.15396	-0.600482	5.44669
	108.494	5.27312	-0.608346	5.44669
	108.49	5.14248	-0.628626	5.44669
	108.488	5.03046	-0.637016	5.44669
	108.489	5.12599	-0.625877	5.44669
	108.49	5.27022	-0.624921	5.44669
	108.49	5.30687	-0.62954	5.44669
	108.49	5.27257	-0.61624	5.44669
	108.49	5.24544	-0.598691	5.44669
	108.49	5.2463	-0.59443	5.44669
	108.49	5.25631	-0.598624	5.44669
	108.468	5.2602	-0.601854	5.44669
	108.388	5.25827	-0.60171	5.44669
	108.284	5.25608	-0.6005	5.44268
	108.235	5.25585	-0.600045	5.43234
	108.245	5.25653	-0.600284	5.42806
	108.266	5.2569	-0.600546	5.43775
	108.271	5.306	-0.600571	5.44858
	108.266	5.43261	-0.600488	5.4505
	108.262	5.485	-0.600444	5.44759
	108.262	5.36623	-0.600456	5.44571
	108.264	5.23351	-0.600476	5.44595
	108.264	5.20994	-0.60048	5.44673
	108.242	5.24563	-0.600475	5.44696
	108.184	5.2687	-0.600471	5.44679
	108.138	5.26564	-0.600471	5.44663
	108.134	5.25615	-0.600473	5.44663
	108.148	5.25326	-0.600473	5.44668
	108.133	5.30462	-0.600473	5.44671
	108.073	5.48251	-0.600473	5.4467
	108.024	5.71095	-0.600473	5.44668
	108.02	5.77067	-0.600473	5.44668
	108.035	5.62043	-0.600473	5.44669
	108.042	5.47218	-0.600473	5.44669
	108.04	5.40415	-0.600473	5.44669
	108.037	5.36976	-0.600473	5.44669
	108.036	5.46864	-0.600473	5.44669
	108.015	5.68396	-0.600473	5.44669
	107.936	5.8138	-0.600473	5.44669
	107.832	5.8035	-0.608344	5.44669
	107.804	5.7549	-0.628628	5.44669
	107.872	5.73851	-0.637018	5.44669
	107.917	5.74896	-0.618006	5.44669
	107.868	5.75918	-0.596765	5.44669
	107.803	5.75974	-0.592994	5.44669
	107.788	5.75635	-0.598707	5.44669
	107.804	5.75472	-0.602399	5.44669
	107.816	5.75525	-0.601909	5.44669
	107.816	5.75605	-0.60039	5.44669
	107.811	5.75619	-0.599928	5.44669
	107.809	5.75597	-0.600274	5.44669
	107.81	5.75583	-0.600583	5.44669
	107.811	5.75585	-0.60059	5.44669
	107.811	5.75591	-0.600483	5.44669
	107.811	5.75592	-0.600435	5.44669
	107.811	5.75591	-0.600454	5.44669
	107.811	5.7559	-0.600478	5.44669
	107.811	5.7559	-0.600482	5.44669
	107.811	5.7559	-0.600475	5.44669
	107.811	5.7559	-0.60047	5.44669
	107.811	5.7559	-0.608342	5.44669
	107.811	5.7559	-0.628629	5.44669
	107.789	5.7559	-0.637018	5.44669
	107.731	5.7559	-0.618007	5.44669
	107.707	5.7559	-0.596765	5.44669
	107.739	5.7559	-0.592994	5.44669
	107.719	5.7559	-0.598707	5.44669
	107.627	5.7559	-0.602399	5.44669
	107.561	5.7559	-0.601909	5.44669
	107.583	5.7559	-0.60039	5.44669
	107.663	5.7559	-0.599928	5.44669
	107.696	5.7559	-0.600274	5.44669
	107.638	5.7559	-0.600583	5.44669
	107.573	5.7559	-0.60059	5.44669
	107.562	5.80509	-0.600483	5.44669
	107.579	5.93187	-0.600435	5.44669
	107.591	5.9843	-0.608324	5.44669
	107.589	5.86548	-0.628634	5.44669
	107.584	5.78192	-0.637027	5.44669
	107.583	5.93432	-0.618008	5.44669
	107.584	6.14923	-0.596762	5.44669
	107.585	6.10592	-0.592993	5.44669
	107.585	5.90047	-0.598707	5.44669
	107.585	5.91062	-0.6024	5.44669
	107.585	6.09908	-0.601909	5.44669
	107.585	6.14283	-0.60039	5.44669
	107.585	6.03998	-0.599928	5.44669
	107.585	5.92357	-0.600274	5.44669
	107.585	5.85303	-0.600583	5.44669
	107.585	5.954	-0.60059	5.44669
	107.585	6.13387	-0.600483	5.44669
	107.585	6.14194	-0.600435	5.44669
	107.585	6.07642	-0.600454	5.44669
	107.585	6.1437	-0.600478	5.44669
	107.585	6.25982	-0.600482	5.44669
	107.562	6.29478	-0.600475	5.44669
	107.505	6.26977	-0.60047	5.44669
	107.459	6.24713	-0.600471	5.44669
	107.433	6.24657	-0.608344	5.44669
	107.39	6.2544	-0.628629	5.44669
	107.351	6.25787	-0.637018	5.44669
	107.345	6.25655	-0.618006	5.44669
	107.356	6.25476	-0.596765	5.44669
	107.362	6.25448	-0.592994	5.44669
	107.361	6.255	-0.598707	5.44669
	107.358	6.25531	-0.602399	5.44669
	107.357	6.20607	-0.601909	5.44669
	107.358	6.07916	-0.60039	5.44669
	107.359	6.02669	-0.599928	5.44669
	107.359	6.14554	-0.600274	5.44669
	107.358	6.27832	-0.600583	5.44669
	107.336	6.30189	-0.60059	5.44669
	107.279	6.26617	-0.600483	5.44669
	107.255	6.2431	-0.600435	5.44669
	107.286	6.24616	-0.600454	5.44669
	107.267	6.25566	-0.600478	5.44669
	107.196	6.25855	-0.608353	5.44669
	107.21	6.25638	-0.62863	5.44669
	107.291	6.25445	-0.637015	5.44669
	107.284	6.25441	-0.618005	5.44669
	107.179	6.30427	-0.596765	5.44669
	107.104	6.43134	-0.592995	5.44669
	107.105	6.48366	-0.598707	5.44669
	107.131	6.41388	-0.602399	5.44669
	107.141	6.45706	-0.601908	5.44669
	107.136	6.66194	-0.60039	5.44669
	107.131	6.80725	-0.599928	5.44669
	107.13	6.80715	-0.600274	5.44669
	107.109	6.75733	-0.600583	5.44669
	107.053	6.7368	-0.60059	5.44669
	107.007	6.74595	-0.600483	5.44669
	106.98	6.75709	-0.608306	5.44669
	106.937	6.75851	-0.63648	5.44669
	106.898	6.75514	-0.665179	5.44669
	106.892	6.75323	-0.65456	5.44669
	106.903	6.75362	-0.6143	5.44669
	106.909	6.75447	-0.589284	5.44669
	106.908	6.75468	-0.591227	5.44669
	106.906	6.75447	-0.600634	5.44669
	106.905	6.75431	-0.603836	5.44669
	106.906	6.75431	-0.601826	5.44669
	106.906	6.75437	-0.599844	5.44669
	106.906	6.7544	-0.599729	5.44669
	106.906	6.75438	-0.600385	5.44669
	106.906	6.75437	-0.6007	5.44669
	106.906	6.75437	-0.6006	5.44669
	106.906	6.75437	-0.600445	5.44669
	106.906	6.75438	-0.600416	5.44669
	106.906	6.75437	-0.600459	5.44669
	106.884	6.75437	-0.600487	5.44669
	106.804	6.75437	-0.600484	5.44669
	106.7	6.75437	-0.600472	5.44669
	106.651	6.75437	-0.600469	5.44669
	106.661	6.75437	-0.600471	5.44669
	106.705	6.75437	-0.600474	5.44669
	106.767	6.75437	-0.600474	5.44669
	106.785	6.75437	-0.600473	5.44669
	106.727	6.75437	-0.600473	5.44669
	106.667	6.80356	-0.600473	5.44669
	106.658	6.93034	-0.600473	5.44669
	106.675	6.98277	-0.600473	5.44669
	106.685	6.91315	-0.600473	5.44669
	106.684	6.95636	-0.600473	5.44669
	106.679	7.112	-0.600473	5.44669
	106.678	7.08132	-0.600473	5.44669
	106.679	6.90201	-0.600473	5.44669
	106.68	6.91859	-0.600473	5.44669
	106.68	7.10044	-0.600473	5.44669
	106.68	7.13914	-0.600473	5.44669
	106.679	7.03651	-0.600473	5.44669
	106.679	6.97119	-0.600473	5.44669
	106.68	6.97895	-0.600473	5.44669
	106.657	7.0052	-0.600473	5.44669
	106.577	7.01341	-0.600473	5.44669
	106.474	7.00751	-0.600473	5.44669
	106.424	7.05131	-0.600473	5.44669
	106.435	7.17792	-0.600473	5.44669
	106.456	7.28139	-0.600473	5.44669
	106.461	7.29018	-0.600473	5.44669
	106.456	7.25874	-0.600473	5.44669
	106.451	7.24271	-0.600473	5.44669
	106.452	7.24721	-0.600473	5.44669
	106.453	7.2548	-0.600473	5.44669
	106.454	7.25638	-0.600473	5.44669
	106.431	7.25435	-0.600473	5.44669
	106.351	7.25293	-0.600473	5.44669
	106.248	7.25307	-0.600473	5.44669
	106.198	7.25362	-0.600473	5.44669
	106.209	7.25381	-0.600473	5.44669
	106.23	7.25369	-0.600473	5.44669
	106.235	7.25357	-0.600473	5.44669
	106.229	7.25357	-0.600473	5.44669
	106.225	7.25361	-0.600473	5.44669
	106.225	7.25362	-0.600473	5.44669
	106.227	7.25362	-0.600473	5.44669
	106.228	7.25361	-0.600473	5.44669
	106.227	7.25361	-0.600473	5.44669
	106.227	7.25361	-0.600473	5.44669
	106.227	7.25361	-0.608344	5.44669
	106.227	7.25361	-0.628628	5.44669
	106.227	7.25361	-0.644889	5.44669
	106.227	7.25361	-0.646162	5.44669
	106.227	7.25361	-0.63331	5.44669
	106.205	7.25361	-0.610528	5.44669
	106.125	7.25361	-0.594999	5.44669
	106.021	7.25361	-0.594921	5.44669
	105.972	7.25361	-0.600143	5.44669
	105.982	7.25361	-0.610187	5.44669
	106.003	7.3028	-0.629519	5.44669
	106.008	7.42958	-0.644607	5.44669
	106.003	7.48201	-0.645727	5.44669
	105.999	7.36319	-0.641099	5.44669
	105.999	7.23044	-0.638804	5.44669
	106.001	7.20687	-0.631623	5.44669
	106.001	7.29176	-0.612445	5.44669
	106.001	7.44161	-0.596403	5.44669
	106.001	7.49098	-0.594827	5.44669
	106.001	7.41186	-0.607476	5.44669
	106.001	7.45219	-0.630279	5.44669
	106.001	7.65918	-0.64589	5.44669
	106.001	7.8064	-0.645995	5.44669
	106.001	7.80634	-0.632884	5.44669
	105.978	7.75586	-0.610409	5.44669
	105.921	7.73504	-0.595101	5.44669
	105.897	7.74431	-0.595006	5.44669
	105.929	7.70641	-0.600142	5.44669
	105.931	7.58107	-0.602286	5.44669
	105.918	7.52522	-0.601351	5.44268
	105.956	7.6421	-0.600197	5.43234
	105.983	7.77526	-0.600045	5.42806
	105.916	7.79968	-0.600392	5.43775
	105.8	7.76419	-0.600591	5.44858
	105.742	7.7409	-0.600551	5.4505
	105.752	7.7438	-0.600464	5.44759
	105.777	7.7533	-0.600441	5.44571
	105.783	7.75625	-0.608334	5.44595
	105.777	7.75411	-0.628635	5.44673
	105.772	7.75217	-0.637024	5.44696
	105.773	7.75211	-0.625877	5.44679
	105.774	7.75278	-0.624918	5.44663
	105.775	7.70389	-0.629538	5.44663
	105.775	7.577	-0.616241	5.44668
	105.774	7.52442	-0.598692	5.44671
	105.774	7.64321	-0.59443	5.4467
	105.774	7.77601	-0.598624	5.44668
	105.774	7.7996	-0.601854	5.44668
	105.774	7.76389	-0.60171	5.44669
	105.774	7.74081	-0.6005	5.44669
	105.774	7.74387	-0.600045	5.44669
	105.774	7.75336	-0.600284	5.44669
	105.774	7.75625	-0.600546	5.44669
	105.774	7.75409	-0.600571	5.44669
	105.752	7.75216	-0.600488	5.44669
	105.672	7.75211	-0.600444	5.44669
	105.591	7.75279	-0.600456	5.44669
	105.599	7.75308	-0.600476	5.44669
	105.655	7.75297	-0.60048	5.44669
	105.68	7.75281	-0.600475	5.44669
	105.649	7.75279	-0.600471	5.44669
	105.579	7.75284	-0.600471	5.44669
	105.531	7.75286	-0.600473	5.44669
	105.531	7.75286	-0.600473	5.44669
	105.547	7.75285	-0.600473	5.44669
	105.554	7.75284	-0.600473	5.44669
	105.551	7.75284	-0.600473	5.44669
	105.547	7.75285	-0.600473	5.44669
	105.547	7.75285	-0.600473	5.44669
	105.548	7.75285	-0.600473	5.44669
	105.548	7.75285	-0.600473	5.44669
	105.548	7.75285	-0.600473	5.44669
	105.548	7.75285	-0.608344	5.44669
	105.548	7.75285	-0.628628	5.44669
	105.526	7.75285	-0.637018	5.44669
	105.468	7.75285	-0.618006	5.44669
	105.422	7.75285	-0.596765	5.44669
	105.396	7.75285	-0.600865	5.44669
	105.353	7.80204	-0.626863	5.44669
	105.314	7.92881	-0.638944	5.44669
	105.308	7.98124	-0.619442	5.44669
	105.319	7.86243	-0.596682	5.44669
	105.348	7.72967	-0.592449	5.44669
	105.404	7.7553	-0.606379	5.44669
	105.425	7.96697	-0.638536	5.44669
	105.37	8.16925	-0.666726	5.44669
	105.311	8.14899	-0.654478	5.44669
	105.301	8.06389	-0.613716	5.44669
	105.317	8.08389	-0.589068	5.44669
	105.327	8.03181	-0.591344	5.44669
	105.303	7.89014	-0.600759	5.44669
	105.219	7.92983	-0.603846	5.44669
	105.115	8.15714	-0.601786	5.44669
	105.066	8.26363	-0.599824	5.44669
	105.077	8.13308	-0.599734	5.44669
	105.099	8.0256	-0.600394	5.44669
	105.103	8.123	-0.600702	5.44669
	105.098	8.2664	-0.600597	5.44669
	105.094	8.30204	-0.600443	5.44669
	105.094	8.26761	-0.600416	5.44669
	105.073	8.24078	-0.60046	5.44669
	105.016	8.24182	-0.600487	5.44669
	104.97	8.2518	-0.600484	5.44669
	104.944	8.25561	-0.600472	5.44669
	104.9	8.25366	-0.600469	5.44669
	104.884	8.25149	-0.600471	5.44669
	104.958	8.25127	-0.600474	5.44669
	105.05	8.25195	-0.600474	5.44669
	105.026	8.25232	-0.600473	5.44669
	104.911	8.25223	-0.600473	5.44669
	104.837	8.25206	-0.600473	5.44669
	104.842	8.25202	-0.600473	5.44669
	104.869	8.25206	-0.600473	5.44669
	104.879	8.2521	-0.600473	5.44669
	104.873	8.2521	-0.600473	5.44669
	104.867	8.25208	-0.600473	5.44669
	104.867	8.30127	-0.608344	5.44669
	104.869	8.42805	-0.628628	5.44669
	104.87	8.48048	-0.637018	5.44669
	104.87	8.36166	-0.618006	5.44669
	104.869	8.22891	-0.596765	5.44669
	104.869	8.20534	-0.592994	5.44669
	104.869	8.29024	-0.598707	5.44669
	104.847	8.44009	-0.602399	5.44669
	104.789	8.48945	-0.601909	5.44669
	104.743	8.41033	-0.60039	5.44669
	104.74	8.45066	-0.599928	5.44669
	104.754	8.65766	-0.600274	5.44669
	104.739	8.75568	-0.600583	5.44669
	104.701	8.62885	-0.60059	5.44669
	104.709	8.52594	-0.600483	5.44669
	104.729	8.62393	-0.600435	5.44669
	104.69	8.71676	-0.600454	5.44669
	104.638	8.57565	-0.600478	5.44669
	104.625	8.36218	-0.600482	5.44669
	104.637	8.40208	-0.600475	5.44669
	104.647	8.65478	-0.60047	5.44669
	104.647	8.82099	-0.608342	5.44669
	104.643	8.81259	-0.628629	5.44669
	104.642	8.75187	-0.644889	5.44669
	104.642	8.72971	-0.646162	5.44669
	104.621	8.74207	-0.63331	5.44669
	104.541	8.75512	-0.610528	5.44669
	104.46	8.7562	-0.594999	5.44669
	104.49	8.75201	-0.594921	5.44669
	104.581	8.74987	-0.600143	5.44669
	104.573	8.75047	-0.602316	5.44669
	104.464	8.75147	-0.601363	5.44669
	104.387	8.75169	-0.600191	5.44669
	104.389	8.75142	-0.600038	5.44669
	104.416	8.75123	-0.600391	5.44669
	104.426	8.75125	-0.600593	5.44669
	104.421	8.75132	-0.600552	5.44669
	104.415	8.75135	-0.600463	5.44669
	104.414	8.75133	-0.600441	5.44669
	104.416	8.75131	-0.600463	5.44669
	104.417	8.75131	-0.60048	5.44669
	104.417	8.75132	-0.60048	5.44669
	104.417	8.75132	-0.600473	5.44669
	104.416	8.75132	-0.600471	5.44669
	104.417	8.75132	-0.600472	5.44669
	104.417	8.75132	-0.600473	5.44669
	104.417	8.75132	-0.600473	5.44669
	104.417	8.80051	-0.600473	5.44669
	104.417	8.92728	-0.600473	5.44669
	104.417	8.97972	-0.600473	5.44669
	104.417	8.91009	-0.600473	5.44669
	104.394	8.90411	-0.600473	5.44669
	104.337	8.93298	-0.608344	5.44669
	104.313	8.89905	-0.628628	5.44669
	104.345	8.96534	-0.637018	5.44669
	104.347	9.11792	-0.618006	5.44669
	104.312	9.12693	-0.596765	5.44669
	104.27	9.07151	-0.592994	5.44669
	104.216	9.14269	-0.598707	5.44669
	104.178	9.25685	-0.602399	5.44669
	104.177	9.2896	-0.601909	5.44669
	104.189	9.21518	-0.60039	5.44669
	104.195	9.06645	-0.599928	5.44669
	104.193	8.96464	-0.600274	5.44669
	104.19	8.96441	-0.600583	5.44669
	104.189	9.04804	-0.60059	5.44669
	104.19	9.18906	-0.600483	5.44669
	104.191	9.28436	-0.600435	5.44669
	104.191	9.28461	-0.600454	5.44669
	104.19	9.25249	-0.600478	5.44669
	104.19	9.23921	-0.600482	5.44669
	104.19	9.24511	-0.600475	5.44669
	104.19	9.2523	-0.60047	5.44669
	104.19	9.25322	-0.600471	5.44669
	104.19	9.25105	-0.600473	5.44669
	104.168	9.20062	-0.600474	5.44669
	104.111	9.0741	-0.600473	5.44669
	104.065	9.02222	-0.600473	5.44669
	104.061	9.14117	-0.600473	5.44669
	104.097	9.27379	-0.600473	5.44669
	104.162	9.29725	-0.600473	5.44669
	104.184	9.26155	-0.600473	5.44669
	104.104	9.23851	-0.600473	5.44669
	103.986	9.2416	-0.600473	5.44669
	103.93	9.25108	-0.600473	5.44669
	103.943	9.25396	-0.600473	5.44669
	103.968	9.25179	-0.608344	5.44669
	103.973	9.24986	-0.628628	5.44669
	103.967	9.24982	-0.637018	5.44669
	103.962	9.25049	-0.618006	5.44669
	103.962	9.25079	-0.596765	5.44669
	103.964	9.25067	-0.592994	5.44669
	103.965	9.25052	-0.598707	5.44669
	103.964	9.2505	-0.61027	5.44669
	103.964	9.25054	-0.630064	5.44669
	103.964	9.25057	-0.636935	5.44669
	103.964	9.25056	-0.617461	5.44669
	103.964	9.25055	-0.596566	5.44669
	103.964	9.25055	-0.593105	5.44669
	103.964	9.25055	-0.598824	5.44669
	103.964	9.25056	-0.602409	5.44669
	103.964	9.25056	-0.601871	5.44669
	103.964	9.25055	-0.600371	5.44669
	103.964	9.25055	-0.599933	5.44669
	103.964	9.25055	-0.600283	5.44669
	103.964	9.25055	-0.600585	5.44669
	103.942	9.25055	-0.600587	5.44669
	103.884	9.25055	-0.600481	5.44669
	103.838	9.25055	-0.600436	5.44669
	103.812	9.25055	-0.600454	5.44669
	103.791	9.25055	-0.600478	5.44669
	103.81	9.25055	-0.600482	5.44669
	103.828	9.25055	-0.600475	5.44669
	103.785	9.25055	-0.60047	5.44669
	103.731	9.25055	-0.608342	5.44669
	103.719	9.29974	-0.628629	5.44669
	103.733	9.42652	-0.637018	5.44669
	103.742	9.47895	-0.618007	5.44669
	103.741	9.40933	-0.596765	5.44669
	103.738	9.40334	-0.592994	5.44669
	103.736	9.43221	-0.598707	5.44669
	103.737	9.39829	-0.602399	5.44669
	103.738	9.41538	-0.601909	5.44669
	103.738	9.49038	-0.60039	5.44669
	103.716	9.52454	-0.599928	5.44669
	103.658	9.5136	-0.600274	5.44669
	103.634	9.54628	-0.600583	5.44669
	103.688	9.67007	-0.60059	5.44669
	103.748	9.77631	-0.600483	5.44669
	103.737	9.78727	-0.600435	5.44669
	103.663	9.75575	-0.600454	5.44669
	103.629	9.73892	-0.600478	5.44669
	103.684	9.74311	-0.600482	5.44669
	103.749	9.70167	-0.600475	5.44669
	103.76	9.57665	-0.60047	5.44669
	103.721	9.47301	-0.600471	5.44669
	103.63	9.46358	-0.600473	5.44669
	103.528	9.544	-0.600474	5.44669
	103.483	9.68695	-0.600473	5.44669
	103.495	9.7842	-0.600473	5.44669
	103.515	9.78457	-0.600473	5.44669
	103.519	9.75182	-0.608344	5.44669
	103.513	9.73823	-0.628628	5.44669
	103.51	9.74422	-0.637018	5.44669
	103.51	9.75157	-0.618006	5.44669
	103.512	9.75251	-0.596765	5.44669
	103.512	9.70111	-0.592994	5.44669
	103.512	9.57307	-0.598707	5.44669
	103.511	9.5209	-0.602399	5.44669
	103.511	9.64027	-0.601909	5.44669
	103.511	9.77317	-0.60039	5.44669
	103.489	9.79659	-0.599928	5.44669
	103.432	9.76078	-0.600274	5.44669
	103.386	9.73771	-0.600583	5.44669
	103.36	9.74082	-0.60059	5.44669
	103.316	9.75032	-0.600483	5.44669
	103.277	9.7532	-0.600435	5.44669
	103.272	9.75103	-0.600454	5.44669
	103.282	9.7491	-0.600478	5.44669
	103.289	9.74906	-0.600482	5.44669
	103.288	9.74973	-0.600475	5.44669
	103.285	9.75003	-0.60047	5.44669
	103.284	9.74991	-0.600471	5.44669
	103.285	9.74976	-0.600473	5.44669
	103.285	9.74973	-0.600474	5.44669
	103.285	9.79897	-0.600473	5.44669
	103.285	9.92577	-0.600473	5.44669
	103.285	9.9782	-0.600473	5.44669
	103.285	9.85937	-0.600473	5.44669
	103.285	9.72661	-0.600473	5.44669
	103.285	9.70305	-0.608344	5.44669
	103.263	9.73876	-0.636499	5.44669
	103.183	9.76183	-0.665173	5.44669
	103.08	9.75876	-0.654551	5.44669
	103.03	9.74927	-0.614298	5.44669
	103.04	9.74638	-0.589286	5.44669
	103.062	9.74855	-0.591229	5.44669
	103.089	9.75048	-0.600633	5.44669
	103.141	9.75052	-0.603835	5.44669
	103.161	9.74985	-0.601825	5.44669
	103.107	9.74956	-0.599845	5.44669
	103.048	9.79886	-0.599729	5.44669
	103.038	9.97498	-0.600385	5.44669
	103.054	10.2034	-0.6007	5.44669
	103.064	10.3129	-0.6006	5.44669
	103.063	10.2897	-0.600445	5.44669
	103.059	10.1938	-0.600416	5.44268
	103.057	10.0068	-0.600459	5.43234
	103.058	9.83966	-0.600487	5.42806
	103.059	9.91501	-0.600484	5.43775
	103.059	10.1661	-0.600472	5.44858
	103.059	10.319	-0.600469	5.4505
	103.059	10.3056	-0.600471	5.44759
	103.059	10.1983	-0.600474	5.44571
	103.059	10.0523	-0.600474	5.44595
	103.059	10.0124	-0.600473	5.44673
	103.037	10.1434	-0.608343	5.44696
	102.979	10.2768	-0.628628	5.44679
	102.955	10.2963	-0.637018	5.44663
	102.987	10.2586	-0.618006	5.44663
	102.967	10.187	-0.596765	5.44668
	102.874	10.0643	-0.592994	5.44671
	102.809	10.0215	-0.598707	5.4467
	102.809	10.1429	-0.602399	5.44668
	102.854	10.2242	-0.601909	5.44668
	102.943	10.119	-0.60039	5.44669
	103.02	10.0309	-0.599928	5.44669
	102.985	10.1274	-0.600274	5.44669
	102.87	10.2635	-0.600583	5.44669
	102.801	10.2964	-0.608461	5.44669
	102.807	10.2634	-0.628638	5.44669
	102.833	10.2382	-0.63698	5.44669
	102.842	10.2394	-0.617987	5.44669
	102.836	10.2488	-0.59677	5.44669
	102.831	10.2524	-0.593003	5.44669
	102.831	10.2505	-0.598709	5.44669
	102.832	10.2485	-0.602397	5.44669
	102.833	10.2483	-0.601907	5.44669
	102.833	10.2489	-0.60039	5.44669
	102.833	10.2492	-0.599928	5.44669
	102.832	10.2492	-0.600274	5.44669
	102.833	10.249	-0.600583	5.44669
	102.833	10.249	-0.60059	5.44669
	102.833	10.249	-0.608353	5.44669
	102.833	10.249	-0.628591	5.44669
	102.833	10.249	-0.636999	5.44669
	102.833	10.2982	-0.618012	5.44669
	102.833	10.425	-0.596774	5.44669
	102.833	10.4774	-0.592996	5.44669
	102.833	10.4078	-0.598705	5.44669
	102.81	10.4018	-0.602398	5.44669
	102.731	10.4307	-0.601909	5.44669
	102.627	10.3476	-0.60039	5.44669
	102.577	10.2379	-0.599928	5.44669
	102.61	10.2605	-0.600274	5.44669
	102.711	10.4626	-0.600583	5.44669
	102.797	10.662	-0.60059	5.44669
	102.762	10.5947	-0.600483	5.44669
	102.644	10.3356	-0.600435	5.44669
	102.573	10.1764	-0.600454	5.44669
	102.58	10.1901	-0.600478	5.44669
	102.607	10.2997	-0.600482	5.44669
	102.616	10.4958	-0.600475	5.44669
	102.61	10.6619	-0.60047	5.44669
	102.604	10.5829	-0.600471	5.44669
	102.604	10.3307	-0.600473	5.44669
	102.606	10.1786	-0.600474	5.44669
	102.607	10.1927	-0.600473	5.44669
	102.607	10.3	-0.600473	5.44669
	102.606	10.4458	-0.600473	5.44669
	102.606	10.5347	-0.600473	5.44669
	102.606	10.5306	-0.600473	5.44669
	102.606	10.4497	-0.600473	5.44669
	102.606	10.3606	-0.600473	5.44669
	102.606	10.4414	-0.600473	5.44669
	102.606	10.6686	-0.600473	5.44669
	102.606	10.8099	-0.600473	5.44669
	102.606	10.8002	-0.600473	5.44669
	102.606	10.6985	-0.600473	5.44669
	102.606	10.5536	-0.600473	5.44669
	102.606	10.463	-0.600473	5.44669
	102.606	10.4662	-0.600473	5.44669
	102.606	10.5472	-0.600473	5.44669
	102.606	10.6368	-0.600473	5.44669
	102.606	10.5561	-0.600473	5.44669
	102.606	10.3287	-0.600473	5.44669
	102.606	10.2365	-0.600473	5.44669
	102.606	10.3731	-0.600473	5.44669
	102.606	10.5271	-0.608344	5.44669
	102.606	10.5533	-0.628628	5.44669
	102.606	10.5111	-0.644889	5.44669
	102.606	10.5336	-0.646162	5.44669
	102.606	10.615	-0.63331	5.44669
	102.606	10.601	-0.610528	5.44669
	102.606	10.5598	-0.594999	5.44669
	102.606	10.6449	-0.594921	5.44669
	102.606	10.7598	-0.600143	5.44669
	102.606	10.7387	-0.602316	5.44669
	102.606	10.5845	-0.601363	5.44669
	102.606	10.5108	-0.600191	5.44669
	102.606	10.6306	-0.600038	5.44669
	102.606	10.7712	-0.600391	5.44669
	102.606	10.7978	-0.600593	5.44669
	102.606	10.7114	-0.600552	5.44669
	102.606	10.5106	-0.600463	5.44669
	102.606	10.3343	-0.600441	5.44669
	102.606	10.3615	-0.600463	5.44669
	102.606	10.4403	-0.60048	5.44669
	102.606	10.4152	-0.60048	5.44669
	102.606	10.4182	-0.600473	5.44669
	102.606	10.4841	-0.600471	5.44669
	102.606	10.5687	-0.600472	5.44669
	102.606	10.6882	-0.600473	5.44669
	102.606	10.7745	-0.608344	5.44669
	102.606	10.7786	-0.628628	5.44669
	102.606	10.7021	-0.637018	5.44669
	102.606	10.5136	-0.618006	5.44669
	102.606	10.3388	-0.596765	5.44669
	102.606	10.4115	-0.592994	5.44669
	102.606	10.6642	-0.598707	5.44669
	102.606	10.7695	-0.602399	5.44669
	102.606	10.6295	-0.601909	5.44669
	102.606	10.5184	-0.60039	5.44669
	102.606	10.6177	-0.607799	5.44669
	102.606	10.714	-0.62843	5.44669
	102.606	10.623	-0.637128	5.44669
	102.606	10.5355	-0.618123	5.44669
	102.606	10.6272	-0.596774	5.44669
	102.606	10.761	-0.592957	5.44669
	102.606	10.7947	-0.606559	5.44669
	102.606	10.7629	-0.63056	5.44669
	102.606	10.7378	-0.638463	5.44669
	102.606	10.7387	-0.617925	5.44669
	102.606	10.748	-0.596217	5.44669
	102.606	10.7024	-0.592794	5.44669
	102.606	10.5738	-0.598818	5.44669
	102.606	10.4701	-0.602517	5.44669
	102.606	10.462	-0.601919	5.44669
	102.606	10.4937	-0.600352	5.44669
	102.629	10.4605	-0.599908	5.44669
	102.686	10.3291	-0.600279	5.44669
	102.71	10.2198	-0.600592	5.44669
	102.678	10.2103	-0.600592	5.44669
	102.676	10.2435	-0.60048	5.44669
	102.711	10.2605	-0.600434	5.44669
	102.731	10.305	-0.600454	5.44669
	102.727	10.4237	-0.600479	5.44669
	102.741	10.4745	-0.600482	5.44669
	102.796	10.3578	-0.600475	5.44669
	102.844	10.2758	-0.60047	5.44669
	102.85	10.3788	-0.600471	5.44669
	102.835	10.4664	-0.600473	5.44669
	102.828	10.3704	-0.600474	5.44669
	102.83	10.2347	-0.600473	5.44669
	102.833	10.2018	-0.600473	5.44669
	102.834	10.2346	-0.600473	5.44669
	102.833	10.2598	-0.600473	5.44669
	102.832	10.2587	-0.600473	5.44669
	102.832	10.2492	-0.600473	5.44669
	102.833	10.2457	-0.600473	5.44669
	102.833	10.2476	-0.600473	5.44669
	102.833	10.2496	-0.600473	5.44669
	102.833	10.2498	-0.600473	5.44669
	102.833	10.2491	-0.600473	5.44669
	102.833	10.2488	-0.608344	5.44669
	102.833	10.2489	-0.628628	5.44669
	102.855	10.249	-0.637018	5.44669
	102.912	10.2491	-0.618006	5.44669
	102.958	10.249	-0.596765	5.44669
	102.984	10.249	-0.592994	5.44669
	103.005	10.249	-0.598707	5.44669
	102.987	10.249	-0.602399	5.44669
	102.969	10.249	-0.601909	5.44669
	103.012	10.249	-0.60039	5.44669
	103.066	10.249	-0.599928	5.44669
	103.078	10.249	-0.600274	5.44669
	103.064	10.249	-0.600583	5.44669
	103.054	10.249	-0.60059	5.44669
	103.055	10.249	-0.600483	5.44669
	103.059	10.249	-0.600435	5.44669
	103.06	10.249	-0.600454	5.44669
	103.059	10.249	-0.600478	5.44669
	103.059	10.1998	-0.600482	5.44669
	103.059	10.0239	-0.600475	5.44669
	103.059	9.84466	-0.60047	5.44669
	103.059	9.91105	-0.600471	5.44669
	103.059	10.1134	-0.600473	5.44669
	103.059	10.143	-0.600474	5.44669
	103.059	10.0292	-0.600473	5.44669
	103.059	9.91329	-0.600473	5.44669
	103.059	9.79764	-0.600473	5.44669
	103.059	9.72418	-0.608344	5.44669
	103.081	9.72403	-0.628628	5.44669
	103.161	9.74842	-0.637018	5.44669
	103.242	9.75842	-0.625877	5.44669
	103.234	9.7539	-0.62492	5.44669
	103.2	9.74845	-0.629539	5.44669
	103.233	9.74777	-0.616241	5.44669
	103.288	9.74942	-0.606562	5.44669
	103.304	9.75036	-0.622586	5.44669
	103.292	9.75016	-0.635169	5.44669
	103.281	9.74974	-0.619387	5.44669
	103.281	9.74964	-0.598002	5.44669
	103.285	9.74974	-0.593022	5.44669
	103.286	9.74982	-0.598279	5.44669
	103.286	9.74982	-0.60221	5.44669
	103.285	9.74979	-0.601982	5.44669
	103.285	9.74978	-0.600488	5.44669
	103.285	9.74979	-0.607814	5.44669
	103.285	9.74979	-0.628401	5.44669
	103.285	9.74979	-0.637111	5.44669
	103.285	9.74979	-0.618126	5.44669
	103.285	9.74979	-0.596782	5.44669
	103.307	9.74979	-0.592959	5.44669
	103.365	9.74979	-0.598686	5.44669
	103.389	9.74979	-0.602403	5.44669
	103.335	9.74979	-0.601918	5.44669
	103.275	9.74979	-0.600392	5.44669
	103.264	9.74979	-0.607796	5.44669
	103.28	9.74979	-0.628428	5.44669
	103.313	9.74979	-0.637128	5.44669
	103.391	9.74979	-0.625995	5.44669
	103.468	9.74979	-0.62493	5.44669
	103.459	9.74979	-0.629502	5.44669
	103.426	9.74979	-0.616221	5.44669
	103.459	9.74979	-0.598696	5.44669
	103.515	9.74979	-0.594439	5.44669
	103.53	9.74979	-0.606497	5.44669
	103.518	9.74979	-0.630007	5.44669
	103.508	9.74979	-0.638253	5.44669
	103.507	9.74979	-0.618034	5.44669
	103.511	9.74979	-0.596337	5.44669
	103.513	9.74979	-0.592806	5.44669
	103.512	9.74979	-0.59878	5.44669
	103.511	9.74979	-0.602497	5.44669
	103.511	9.74979	-0.601924	5.44669
	103.511	9.74979	-0.600361	5.44669
	103.512	9.74979	-0.599911	5.44669
	103.512	9.7006	-0.600277	5.44669
	103.511	9.57382	-0.600591	5.44669
	103.534	9.52139	-0.600592	5.44669
	103.614	9.64021	-0.600481	5.44669
	103.717	9.72377	-0.600434	5.44669
	103.767	9.57137	-0.600454	5.44669
	103.756	9.35646	-0.600479	5.44669
	103.735	9.35058	-0.600482	5.44669
	103.73	9.42926	-0.600475	5.44669
	103.735	9.36667	-0.60047	5.44669
	103.74	9.29703	-0.600471	5.44669
	103.739	9.43523	-0.600473	5.44669
	103.738	9.63923	-0.600474	5.44669
	103.737	9.5964	-0.600473	5.44669
	103.76	9.34584	-0.600473	5.44669
	103.818	9.18156	-0.600473	5.44669
	103.864	9.19001	-0.600473	5.44669
	103.867	9.25007	-0.600473	5.44669
	103.853	9.27193	-0.600473	5.44669
	103.868	9.25969	-0.600473	5.44669
	103.928	9.24678	-0.600473	5.44669
	103.977	9.24573	-0.600473	5.44669
	103.982	9.24987	-0.600473	5.44669
	103.967	9.25198	-0.600473	5.44669
	103.959	9.2514	-0.600473	5.44669
	103.961	9.2504	-0.600473	5.44669
	103.965	9.25019	-0.600473	5.44669
	103.965	9.25046	-0.600473	5.44669
	103.964	9.25064	-0.600473	5.44669
	103.964	9.25063	-0.600473	5.44669
	103.964	9.25055	-0.600473	5.44669
	103.964	9.25053	-0.600473	5.44669
	103.964	9.25054	-0.600473	5.44669
	103.964	9.25056	-0.600473	5.44669
	103.964	9.25056	-0.600473	5.44669
	103.986	9.25056	-0.600473	5.44669
	104.044	9.25055	-0.608344	5.44669
	104.068	9.25055	-0.628628	5.44669
	104.036	9.25056	-0.637018	5.44669
	104.033	9.25056	-0.618006	5.44669
	104.069	9.25055	-0.604636	5.44669
	104.111	9.25055	-0.62115	5.44669
	104.165	9.25055	-0.635252	5.44669
	104.202	9.25055	-0.627803	5.44669
	104.204	9.25055	-0.626356	5.44669
	104.192	9.20136	-0.629456	5.44669
	104.186	9.07459	-0.623566	5.44669
	104.188	9.02216	-0.626648	5.44669
	104.191	9.14097	-0.631086	5.44669
	104.191	9.22454	-0.616274	5.44669
	104.191	9.07214	-0.598156	5.44669
	104.19	8.85723	-0.594194	5.44669
	104.19	8.85135	-0.598715	5.44669
	104.19	8.97921	-0.601976	5.44669
	104.19	9.0434	-0.609599	5.44669
	104.19	8.977	-0.62862	5.44669
	104.213	8.82042	-0.636568	5.44669
	104.27	8.71246	-0.617821	5.44669
	104.294	8.71245	-0.596847	5.44669
	104.262	8.74916	-0.593095	5.44669
	104.282	8.76428	-0.59872	5.44669
	104.375	8.75752	-0.602369	5.44669
	104.441	8.74931	-0.601891	5.44669
	104.441	8.74827	-0.600393	5.44669
	104.418	8.75076	-0.599935	5.44669
	104.409	8.75217	-0.600276	5.44669
	104.413	8.75187	-0.600582	5.44669
	104.418	8.75125	-0.600588	5.44669
	104.419	8.75109	-0.600483	5.44669
	104.417	8.75125	-0.600436	5.44669
	104.438	8.75137	-0.600454	5.44669
	104.518	8.75136	-0.600478	5.44669
	104.622	8.75132	-0.600482	5.44669
	104.672	8.7513	-0.600475	5.44669
	104.661	8.75131	-0.600471	5.44669
	104.64	8.75132	-0.600471	5.44669
	104.635	8.75132	-0.600473	5.44669
	104.641	8.75132	-0.600474	5.44669
	104.645	8.75132	-0.600473	5.44669
	104.644	8.75132	-0.600473	5.44669
	104.643	8.75132	-0.600473	5.44669
	104.642	8.75132	-0.600473	5.44669
	104.643	8.70213	-0.600473	5.44669
	104.665	8.52616	-0.600473	5.44669
	104.723	8.34695	-0.600473	5.44669
	104.769	8.36415	-0.600473	5.44669
	104.795	8.43976	-0.600473	5.44669
	104.838	8.41687	-0.600473	5.44669
	104.877	8.47111	-0.600473	5.44669
	104.883	8.61472	-0.600473	5.44669
	104.872	8.62425	-0.600473	5.44669
	104.866	8.52305	-0.600473	5.44669
	104.867	8.41951	-0.600473	5.44268
	104.869	8.30458	-0.600473	5.43234
	104.87	8.22702	-0.600473	5.42806
	104.87	8.2249	-0.600473	5.43775
	104.869	8.24992	-0.600473	5.44858
	104.869	8.26089	-0.600473	5.4505
	104.869	8.25655	-0.608344	5.44759
	104.869	8.25083	-0.628628	5.44571
	104.869	8.24997	-0.637018	5.44595
	104.869	8.25164	-0.618006	5.44673
	104.869	8.25265	-0.596765	5.44696
	104.869	8.25248	-0.592994	5.44679
	104.869	8.25205	-0.606578	5.44663
	104.892	8.25193	-0.630555	5.44663
	104.949	8.25203	-0.638453	5.44668
	104.995	8.25212	-0.617923	5.44671
	105.021	8.25211	-0.59622	5.4467
	105.042	8.25208	-0.592796	5.44668
	105.024	8.25207	-0.598818	5.44668
	105.005	8.25208	-0.602516	5.44669
	105.049	8.25208	-0.601918	5.44669
	105.102	8.25208	-0.600352	5.44669
	105.114	8.25208	-0.599909	5.44669
	105.101	8.25208	-0.600279	5.44669
	105.091	8.25208	-0.600592	5.44669
	105.069	8.25208	-0.600592	5.44669
	105.016	8.25208	-0.60048	5.44669
	104.993	8.25208	-0.600434	5.44669
	105.046	8.25208	-0.600454	5.44669
	105.106	8.25208	-0.600479	5.44268
	105.116	8.20289	-0.600482	5.43234
	105.1	8.07612	-0.600475	5.42806
	105.09	7.9745	-0.60047	5.43775
	105.091	7.96654	-0.608342	5.44858
	105.096	7.99767	-0.628629	5.4505
	105.119	7.96408	-0.637018	5.44759
	105.176	7.83274	-0.618007	5.44571
	105.199	7.72365	-0.596765	5.44595
	105.167	7.71419	-0.592994	5.44673
	105.187	7.74734	-0.598707	5.44696
	105.28	7.76433	-0.602399	5.44679
	105.346	7.75962	-0.601909	5.44663
	105.346	7.7516	-0.60039	5.44663
	105.323	7.74992	-0.599928	5.44668
	105.314	7.80125	-0.600274	5.44671
	105.318	7.92952	-0.600583	5.4467
	105.323	7.98182	-0.60059	5.44668
	105.324	7.86242	-0.600483	5.44668
	105.322	7.72946	-0.600435	5.44669
	105.321	7.70602	-0.600454	5.44669
	105.321	7.74185	-0.600478	5.44669
	105.344	7.76493	-0.600482	5.44669
	105.402	7.76182	-0.600475	5.44669
	105.425	7.75231	-0.60047	5.44669
	105.394	7.74943	-0.600471	5.44669
	105.413	7.75161	-0.600473	5.44669
	105.506	7.75354	-0.600474	5.44669
	105.572	7.75358	-0.600473	5.44669
	105.572	7.75291	-0.600473	5.44669
	105.549	7.75261	-0.600473	5.44669
	105.54	7.75273	-0.600473	5.44669
	105.544	7.75288	-0.608344	5.44669
	105.549	7.7529	-0.628628	5.44669
	105.55	7.75286	-0.637018	5.44669
	105.548	7.75283	-0.618006	5.44669
	105.548	7.75284	-0.596765	5.44669
	105.548	7.75285	-0.592994	5.44669
	105.57	7.75285	-0.598707	5.44669
	105.628	7.75285	-0.602399	5.44669
	105.674	7.75285	-0.601909	5.44669
	105.7	7.75285	-0.60039	5.44669
	105.721	7.75285	-0.599928	5.44669
	105.702	7.75285	-0.600274	5.44669
	105.684	7.75285	-0.600583	5.44669
	105.727	7.75285	-0.60059	5.44669
	105.759	7.75285	-0.600483	5.44669
	105.691	7.75285	-0.600435	5.44669
	105.596	7.75285	-0.600454	5.44669
	105.617	7.75285	-0.600478	5.44669
	105.731	7.75285	-0.600482	5.44669
	105.806	7.75285	-0.600475	5.44669
	105.802	7.75285	-0.60047	5.44669
	105.774	7.75285	-0.600471	5.44669
	105.765	7.75285	-0.600473	5.44669
	105.77	7.75285	-0.600474	5.44669
	105.776	7.75285	-0.600473	5.44669
	105.777	7.75285	-0.608343	5.44669
	105.775	7.75285	-0.628628	5.44669
	105.774	7.75285	-0.637018	5.44669
	105.774	7.75285	-0.618006	5.44669
	105.774	7.75285	-0.596765	5.44669
	105.775	7.75285	-0.592994	5.44669
	105.774	7.75285	-0.598707	5.44669
	105.774	7.75285	-0.602399	5.44669
	105.774	7.70366	-0.601909	5.44669
	105.797	7.57688	-0.60039	5.44669
	105.854	7.47526	-0.599928	5.44669
	105.9	7.41811	-0.600274	5.44669
	105.904	7.32247	-0.600583	5.44669
	105.89	7.28564	-0.608461	5.44669
	105.905	7.39989	-0.628638	5.44669
	105.964	7.52518	-0.63698	5.44669
	106.014	7.59642	-0.617987	5.44669
	106.018	7.64033	-0.59677	5.44669
	106.003	7.5443	-0.593003	5.44669
	105.995	7.37597	-0.598709	5.44669
	105.998	7.37098	-0.602397	5.44669
	106.001	7.43368	-0.601907	5.44669
	106.002	7.36413	-0.60039	5.44669
	106.001	7.24806	-0.607799	5.44669
	106	7.21393	-0.62843	5.44669
	106	7.23927	-0.637128	5.44669
	106.001	7.26176	-0.618123	5.44669
	106.001	7.26213	-0.596774	5.44669
	106.001	7.25428	-0.592957	5.44669
	106.001	7.25087	-0.598688	5.44669
	106.023	7.25222	-0.602404	5.44669
	106.103	7.254	-0.601918	5.44669
	106.206	7.25427	-0.600392	5.44669
	106.256	7.25375	-0.599925	5.44669
	106.245	7.25343	-0.600272	5.44669
	106.224	7.25349	-0.600584	5.44669
	106.219	7.25362	-0.60059	5.44669
	106.225	7.25366	-0.600483	5.44669
	106.229	7.25363	-0.600435	5.44669
	106.229	7.2536	-0.600454	5.44669
	106.227	7.2536	-0.600478	5.44669
	106.226	7.25361	-0.600482	5.44669
	106.227	7.25361	-0.600475	5.44669
	106.227	7.25361	-0.60047	5.44669
	106.227	7.25361	-0.600471	5.44669
	106.227	7.25361	-0.600473	5.44669
	106.227	7.25361	-0.600474	5.44669
	106.227	7.25361	-0.600473	5.44669
	106.227	7.25361	-0.600473	5.44669
	106.227	7.25361	-0.600473	5.44669
	106.227	7.25361	-0.600473	5.44669
	106.249	7.25361	-0.600473	5.44669
	106.329	7.25361	-0.600473	5.44669
	106.41	7.25361	-0.600473	5.44669
	106.402	7.25361	-0.600473	5.44669
	106.368	7.25361	-0.600473	5.44669
	106.401	7.25361	-0.600473	5.44669
	106.456	7.25361	-0.600473	5.44669
	106.472	7.25361	-0.600473	5.44669
	106.46	7.25361	-0.600473	5.44669
	106.449	7.25361	-0.600473	5.44669
	106.449	7.25361	-0.600473	5.44669
	106.453	7.20442	-0.600473	5.44669
	106.455	7.02846	-0.600473	5.44669
	106.454	6.84925	-0.600473	5.44669
	106.453	6.86644	-0.600473	5.44669
	106.453	6.99124	-0.600473	5.44669
	106.475	7.04594	-0.608344	5.44669
	106.533	6.97665	-0.628628	5.44669
	106.579	6.82223	-0.637018	5.44669
	106.605	6.7162	-0.618006	5.44669
	106.648	6.71624	-0.596765	5.44669
	106.687	6.75228	-0.592994	5.44669
	106.693	6.7671	-0.598707	5.44669
	106.682	6.76046	-0.602399	5.44669
	106.676	6.7524	-0.601909	5.44669
	106.677	6.75138	-0.60039	5.44669
	106.68	6.75382	-0.599928	5.44669
	106.681	6.75521	-0.608145	5.44669
	106.68	6.75492	-0.628739	5.44669
	106.679	6.75431	-0.637135	5.44669
	106.679	6.75415	-0.618016	5.44669
	106.68	6.75431	-0.596727	5.44669
	106.68	6.75443	-0.592975	5.44669
	106.68	6.75442	-0.598712	5.44669
	106.68	6.75438	-0.602408	5.44669
	106.68	6.75436	-0.60191	5.44669
	106.68	6.75437	-0.600387	5.44669
	106.702	6.75438	-0.599926	5.44669
	106.759	6.75438	-0.600274	5.44669
	106.783	6.75437	-0.600584	5.44669
	106.729	6.75437	-0.60059	5.44669
	106.669	6.75437	-0.608353	5.44669
	106.681	6.75437	-0.628591	5.44669
	106.777	6.75437	-0.636999	5.44669
	106.891	6.75437	-0.618012	5.44669
	106.939	6.75437	-0.596774	5.44669
	106.924	6.75437	-0.592996	5.44669
	106.902	6.75437	-0.598705	5.44669
	106.898	6.75437	-0.602397	5.44669
	106.904	6.75437	-0.601909	5.44669
	106.908	6.75437	-0.60039	5.44669
	106.907	6.75437	-0.599928	5.44669
	106.906	6.75437	-0.600274	5.44669
	106.905	6.75437	-0.600583	5.44669
	106.906	6.75437	-0.60059	5.44669
	106.906	6.75437	-0.600483	5.44669
	106.906	6.70518	-0.600435	5.44669
	106.906	6.52922	-0.600454	5.44669
	106.906	6.35001	-0.600478	5.44669
	106.906	6.4164	-0.600482	5.44669
	106.906	6.66797	-0.608346	5.44669
	106.928	6.7751	-0.628626	5.44669
	106.986	6.58699	-0.637016	5.44669
	107.009	6.29982	-0.618006	5.44669
	106.956	6.17023	-0.596765	5.44669
	106.895	6.20596	-0.592995	5.44669
	106.907	6.26508	-0.598707	5.44669
	107.003	6.32603	-0.602399	5.44669
	107.117	6.43667	-0.601909	5.44669
	107.165	6.47816	-0.60039	5.44669
	107.15	6.36049	-0.599928	5.44669
	107.128	6.2321	-0.600274	5.44669
	107.124	6.20996	-0.600583	5.44669
	107.13	6.24471	-0.60059	5.44669
	107.134	6.26687	-0.600483	5.44669
	107.134	6.26377	-0.600435	5.44669
	107.132	6.25458	-0.600454	5.44669
	107.154	6.25184	-0.600478	5.44669
	107.212	6.25395	-0.600482	5.44669
	107.236	6.25582	-0.600475	5.44669
	107.182	6.25584	-0.60047	5.44669
	107.122	6.25519	-0.600471	5.44669
	107.111	6.25491	-0.600473	5.44669
	107.149	6.25502	-0.600474	5.44669
	107.24	6.25517	-0.600473	5.44669
	107.319	6.25519	-0.600473	5.44669
	107.307	6.25515	-0.600473	5.44669
	107.272	6.25512	-0.600473	5.44669
	107.305	6.25513	-0.600473	5.44669
	107.362	6.25514	-0.600473	5.44669
	107.378	6.25514	-0.600473	5.44669
	107.365	6.25514	-0.600473	5.44669
	107.354	6.25514	-0.600473	5.44669
	107.354	6.20595	-0.600473	5.44669
	107.358	6.02998	-0.600473	5.44669
	107.382	5.85078	-0.600473	5.44669
	107.461	5.86797	-0.600473	5.44669
	107.564	5.94358	-0.600473	5.44669
	107.591	5.92069	-0.600473	5.44669
	107.523	5.92575	-0.608344	5.44669
	107.456	5.99177	-0.628628	5.44669
	107.448	6.02645	-0.637018	5.44669
	107.489	5.96972	-0.618006	5.44669
	107.536	5.82768	-0.596765	5.44669
	107.522	5.72238	-0.592994	5.44669
	107.497	5.71831	-0.598707	5.44669
	107.535	5.75239	-0.602399	5.44669
	107.59	5.76784	-0.609779	5.44669
	107.603	5.76216	-0.628545	5.44669
	107.591	5.75428	-0.636473	5.44669
	107.58	5.753	-0.617808	5.44669
	107.581	5.75526	-0.596875	5.44669
	107.585	5.75667	-0.593111	5.44669
	107.586	5.75645	-0.598717	5.44669
	107.585	5.75586	-0.610232	5.44669
	107.584	5.75569	-0.630045	5.44669
	107.584	5.75583	-0.63694	5.44669
	107.585	5.75595	-0.61747	5.44669
	107.585	5.75595	-0.596568	5.4507
	107.585	5.75591	-0.593103	5.46104
	107.585	5.75589	-0.598822	5.46531
	107.585	5.75589	-0.602409	5.45562
	107.585	5.75591	-0.601872	5.4448
	107.585	5.75591	-0.600371	5.44287
	107.585	5.7559	-0.599933	5.44579
	107.585	5.7559	-0.600283	5.44767
	107.585	5.7559	-0.600585	5.44742
	107.585	5.7559	-0.600587	5.44664
	107.585	5.7559	-0.600481	5.44641
	107.585	5.7559	-0.600436	5.44658
	107.585	5.7559	-0.600454	5.44674
	107.585	5.7559	-0.600478	5.44675
	107.585	5.7559	-0.600482	5.44669
	107.607	5.7559	-0.600475	5.44667
	107.687	5.7559	-0.60047	5.44668
	107.79	5.7559	-0.600471	5.44669
	107.84	5.7559	-0.600473	5.44669
	107.829	5.7559	-0.600474	5.44669
	107.808	5.7559	-0.600473	5.44669
	107.803	5.7559	-0.600473	5.44669
	107.809	5.7559	-0.608343	5.44669
	107.813	5.7559	-0.628628	5.44669
	107.813	5.7559	-0.637018	5.44669
	107.811	5.7559	-0.618006	5.44669
	107.81	5.70671	-0.596765	5.44669
	107.811	5.57994	-0.592994	5.44669
	107.811	5.5275	-0.598707	5.44669
	107.811	5.64632	-0.602399	5.44669
	107.811	5.77908	-0.601909	5.44669
	107.811	5.75345	-0.60039	5.44669
	107.811	5.59097	-0.599928	5.44669
	107.811	5.51547	-0.600274	5.44669
	107.833	5.63735	-0.600583	5.44669
	107.891	5.73041	-0.608461	5.44669
	107.937	5.63008	-0.628638	5.44669
	107.963	5.53978	-0.63698	5.44669
	108.006	5.5844	-0.617987	5.44669
	108.045	5.54422	-0.59677	5.44669
	108.051	5.34955	-0.593003	5.44669
	108.04	5.20745	-0.598709	5.44669
	108.034	5.20527	-0.602397	5.44669
	108.035	5.30218	-0.601907	5.44669
	108.038	5.44942	-0.60039	5.44669
	108.038	5.49341	-0.599928	5.44669
	108.038	5.36378	-0.600274	5.44669
	108.037	5.22949	-0.600583	5.44669
	108.037	5.20913	-0.60059	5.44669
	108.037	5.24672	-0.600483	5.44669
	108.037	5.26945	-0.600435	5.44669
	108.037	5.26556	-0.600454	5.44669
	108.037	5.25585	-0.608349	5.44669
	108.037	5.25316	-0.628637	5.44669
	108.037	5.25549	-0.63702	5.44669
	108.037	5.25742	-0.618004	5.44669
	108.037	5.2574	-0.596763	5.44669
	108.06	5.25671	-0.592995	5.44669
	108.139	5.25642	-0.598708	5.44669
	108.243	5.25655	-0.602399	5.44669
	108.293	5.25671	-0.601908	5.44669
	108.26	5.25672	-0.60039	5.44669
	108.181	5.25668	-0.599928	5.44669
	108.152	5.25665	-0.600274	5.44669
	108.212	5.25666	-0.600583	5.44669
	108.276	5.25667	-0.60059	5.44669
	108.286	5.25667	-0.600483	5.44669
	108.269	5.25667	-0.600435	5.44669
	108.258	5.25667	-0.600454	5.44669
	108.282	5.25667	-0.600478	5.44669
	108.366	5.25667	-0.600482	5.44669
	108.471	5.25667	-0.600475	5.44669
	108.497	5.25667	-0.60047	5.44669
	108.428	5.25667	-0.600471	5.44669
	108.383	5.25667	-0.600473	5.44669
	108.432	5.20748	-0.600474	5.44669
	108.498	5.03151	-0.600473	5.44669
	108.491	4.8523	-0.600473	5.44669
	108.417	4.91869	-0.600473	5.44669
	108.381	5.17026	-0.600473	5.44669
	108.436	5.32658	-0.600473	5.44669
	108.5	5.26525	-0.600473	5.44669
	108.513	5.03051	-0.600473	5.44669
	108.496	4.7821	-0.600473	5.44669
	108.484	4.68508	-0.600473	5.44669
	108.485	4.72063	-0.600473	5.44669
	108.49	4.7681	-0.600473	5.44669
	108.492	4.82422	-0.600473	5.44669
	108.49	4.93699	-0.608344	5.44669
	108.49	4.98108	-0.628628	5.44669
	108.49	4.86374	-0.637018	5.44669
	108.49	4.73458	-0.618006	5.44669
	108.49	4.71199	-0.596765	5.44669
	108.49	4.74682	-0.592994	5.44669
	108.49	4.76919	-0.598707	5.44669
	108.49	4.76613	-0.602399	5.44669
	108.49	4.7569	-0.601909	5.44669
	108.49	4.75411	-0.60039	5.44669
	108.49	4.75623	-0.607799	5.44669
	108.512	4.75811	-0.62843	5.44669
	108.57	4.75814	-0.637128	5.44669
	108.616	4.75749	-0.618123	5.44669
	108.642	4.7572	-0.604645	5.44669
	108.685	4.75732	-0.621112	5.44669
	108.724	4.75746	-0.635233	5.44669
	108.73	4.75749	-0.627809	5.44669
	108.719	4.75744	-0.634236	5.44669
	108.713	4.75742	-0.657614	5.44669
	108.714	4.75742	-0.652238	5.44669
	108.716	4.75743	-0.616024	5.44669
	108.717	4.75744	-0.590833	5.44669
	108.716	4.75743	-0.591263	5.44669
	108.716	4.75743	-0.607969	5.44669
	108.716	4.75743	-0.631754	5.44669
	108.738	4.75743	-0.638462	5.44669
	108.818	4.70824	-0.6175	5.44669
	108.922	4.58146	-0.59604	5.44669
	108.949	4.47984	-0.592871	5.44669
	108.881	4.47189	-0.598913	5.44669
	108.836	4.50302	-0.602529	5.44669
	108.885	4.51862	-0.609761	5.44669
	108.951	4.56324	-0.628491	5.44669
	108.965	4.63336	-0.636457	5.44669
	108.949	4.55751	-0.61782	5.44669
	108.937	4.3391	-0.596886	5.44669
	108.96	4.24896	-0.593112	5.44669
	109.045	4.38316	-0.598713	5.44669
	109.15	4.48635	-0.60236	5.44669
	109.176	4.38586	-0.60189	5.44669
	109.107	4.24269	-0.600396	5.44669
	109.04	4.20824	-0.599937	5.44669
	109.032	4.24309	-0.600276	5.44669
	109.074	4.26967	-0.600581	5.44669
	109.142	4.31757	-0.600588	5.44669
	109.186	4.43435	-0.600483	5.44669
	109.184	4.48305	-0.600436	5.44669
	109.169	4.36623	-0.600454	5.44669
	109.163	4.23563	-0.600478	5.44669
	109.166	4.21226	-0.600482	5.44669
	109.17	4.24728	-0.600475	5.44669
	109.17	4.27	-0.600471	5.44669
	109.169	4.26703	-0.600471	5.44669
	109.168	4.2577	-0.608344	5.44669
	109.169	4.25485	-0.628629	5.44669
	109.169	4.25697	-0.637018	5.44669
	109.169	4.25887	-0.618006	5.44669
	109.169	4.25891	-0.596765	5.44669
	109.191	4.25826	-0.600865	5.44669
	109.271	4.25797	-0.626863	5.44669
	109.352	4.25808	-0.638944	5.44669
	109.344	4.25823	-0.619442	5.44669
	109.31	4.25825	-0.596682	5.44669
	109.343	4.25821	-0.592449	5.44669
	109.398	4.25818	-0.598508	5.44669
	109.414	4.25818	-0.60251	5.44669
	109.402	4.2582	-0.602026	5.44669
	109.391	4.2582	-0.600399	5.44669
	109.391	4.2582	-0.59989	5.44669
	109.395	4.209	-0.600255	5.44669
	109.396	4.08223	-0.600589	5.44669
	109.396	4.0298	-0.600599	5.44669
	109.395	4.09943	-0.600484	5.44669
	109.395	4.1054	-0.600433	5.44669
	109.395	4.02735	-0.600452	5.44669
	109.395	3.9345	-0.600478	5.44669
	109.395	3.81578	-0.600483	5.44669
	109.395	3.78202	-0.600475	5.44669
	109.395	3.90576	-0.60047	5.44669
	109.395	3.98474	-0.600471	5.44669
	109.395	3.87786	-0.600473	5.44669
	109.395	3.74063	-0.600474	5.44669
	109.395	3.71094	-0.600473	5.44669
	109.395	3.74566	-0.600473	5.44669
	109.395	3.77051	-0.600473	5.44669
	109.395	3.76853	-0.600473	5.44669
	109.417	3.80805	-0.600473	5.44669
	109.497	3.93148	-0.600473	5.44669
	109.578	3.98595	-0.600473	5.44669
	109.571	3.86917	-0.600473	5.44669
	109.536	3.73655	-0.600473	5.44669
	109.569	3.71232	-0.600473	5.44669
	109.624	3.74769	-0.600473	5.44669
	109.64	3.77087	-0.600473	5.44669
	109.628	3.76796	-0.600473	5.44669
	109.617	3.7585	-0.600473	5.44669
	109.617	3.75557	-0.600473	5.44669
	109.621	3.7577	-0.608344	5.44669
	109.623	3.75964	-0.628628	5.44669
	109.622	3.75969	-0.637018	5.44669
	109.621	3.75902	-0.618006	5.44669
	109.621	3.75873	-0.596765	5.4507
	109.621	3.75884	-0.592994	5.46104
	109.621	3.75899	-0.598707	5.46531
	109.621	3.75902	-0.602399	5.45562
	109.621	3.75897	-0.601909	5.4448
	109.621	3.75894	-0.60039	5.44287
	109.644	3.75895	-0.599928	5.44579
	109.701	3.75896	-0.600274	5.44767
	109.747	3.75896	-0.608454	5.44742
	109.773	3.75896	-0.628745	5.44664
	109.816	3.75896	-0.637028	5.44641
	109.855	3.75896	-0.617969	5.44658
	109.861	3.75896	-0.596746	5.44674
	109.85	3.75896	-0.593	5.44675
	109.844	3.75896	-0.598716	5.44669
	109.845	3.75896	-0.602401	5.44667
	109.848	3.75896	-0.601906	5.44668
	109.849	3.75896	-0.600388	5.44669
	109.848	3.75896	-0.599928	5.44669
	109.847	3.75896	-0.600275	5.44669
	109.847	3.75896	-0.600584	5.44669
	109.848	3.75896	-0.60059	5.44669
	109.87	3.75896	-0.600482	5.44669
	109.927	3.75896	-0.600435	5.44669
	109.951	3.75896	-0.600454	5.44669
	109.897	3.70977	-0.600478	5.44669
	109.859	3.58299	-0.600482	5.44669
	109.928	3.53056	-0.600475	5.44669
	110.048	3.64938	-0.60047	5.44669
	110.108	3.73294	-0.600471	5.44669
	110.096	3.62973	-0.600473	5.44669
	110.071	3.5416	-0.600474	5.44669
	110.065	3.58815	-0.600473	5.44669
	110.071	3.548	-0.600473	5.44669
	110.076	3.40185	-0.600473	5.44669
	110.076	3.38623	-0.600473	5.44669
	110.074	3.48579	-0.600473	5.44669
	110.073	3.54162	-0.600473	5.44669
	110.096	3.48179	-0.600473	5.44669
	110.176	3.38011	-0.600473	5.44669
	110.28	3.399	-0.600473	5.44669
	110.307	3.44941	-0.600473	5.44669
	110.239	3.36644	-0.600473	5.44669
	110.194	3.24916	-0.600473	5.44669
	110.243	3.26848	-0.600473	5.44669
	110.308	3.42281	-0.600473	5.44669
	110.323	3.49715	-0.600473	5.44669
	110.307	3.37767	-0.600473	5.44669
	110.295	3.23685	-0.600473	5.44669
	110.296	3.21014	-0.600473	5.44669
	110.3	3.24739	-0.600473	5.44669
	110.302	3.27223	-0.600473	5.44669
	110.301	3.26935	-0.600473	5.44669
	110.3	3.25931	-0.600473	5.44669
	110.3	3.25613	-0.600473	5.44669
	110.3	3.25836	-0.600473	5.44669
	110.3	3.26043	-0.600473	5.44669
	110.3	3.2605	-0.600473	5.44669
	110.3	3.2598	-0.600473	5.44669
	110.3	3.25948	-0.600473	5.44669
	110.3	3.25959	-0.600473	5.44669
	110.3	3.25976	-0.600473	5.44669
	110.3	3.25978	-0.600473	5.44669
	110.3	3.25974	-0.600473	5.44669
	110.3	3.25971	-0.600473	5.44669
	110.3	3.25971	-0.600473	5.44669
	110.3	3.25972	-0.600473	5.44669
	110.3	3.25973	-0.600473	5.44669
	110.322	3.25972	-0.600473	5.44669
	110.402	3.25972	-0.600473	5.44669
	110.506	3.25972	-0.600473	5.44669
	110.555	3.25972	-0.600473	5.44669
	110.545	3.25972	-0.600473	5.44669
	110.524	3.25972	-0.600473	5.44669
	110.519	3.25972	-0.600473	5.44669
	110.524	3.25972	-0.600473	5.44669
	110.528	3.25972	-0.600473	5.44669
	110.528	3.25972	-0.600473	5.44669
	110.504	3.25972	-0.600473	5.44669
	110.446	3.25972	-0.600473	5.44669
	110.423	3.25972	-0.600473	5.44669
	110.477	3.25972	-0.600473	5.44669
	110.537	3.25972	-0.600473	5.44669
	110.548	3.25972	-0.600473	5.44669
	110.531	3.25972	-0.600473	5.44669
	110.521	3.25972	-0.600473	5.44669
	110.522	3.25972	-0.608344	5.44669
	110.527	3.25972	-0.628628	5.44669
	110.528	3.25972	-0.637018	5.44669
	110.527	3.25972	-0.618006	5.44669
	110.526	3.25972	-0.596765	5.44669
	110.526	3.25972	-0.592994	5.44669
	110.526	3.25972	-0.598707	5.44669
	110.527	3.21053	-0.602399	5.44669
	110.527	3.08376	-0.601909	5.44669
	110.526	2.98213	-0.60826	5.44669
	110.526	2.97418	-0.628083	5.44669
	110.526	3.0545	-0.636819	5.44669
	110.526	3.14769	-0.618117	5.44669
	110.526	3.11797	-0.596882	5.44669
	110.526	3.06602	-0.593004	5.44669
	110.526	3.10302	-0.59867	5.44669
	110.526	3.09541	-0.60238	5.44669
	110.526	3.02331	-0.601914	5.44669
	110.526	2.93778	-0.600399	5.44669
	110.526	2.86921	-0.6078	5.44669
	110.549	2.91083	-0.628427	5.44669
	110.606	2.95897	-0.637127	5.44669
	110.652	2.86695	-0.618123	5.44669
	110.678	2.79588	-0.596775	5.44669
	110.722	2.89476	-0.592957	5.44669
	110.761	3.02582	-0.598688	5.44669
	110.744	3.05577	-0.602404	5.44669
	110.653	2.97415	-0.601918	5.44669
	110.566	2.82341	-0.600392	5.44669
	110.597	2.72331	-0.599925	5.44669
	110.714	2.72452	-0.600272	5.44669
	110.785	2.80814	-0.600584	5.44669
	110.779	2.94864	-0.60059	5.44669
	110.752	2.99455	-0.608354	5.44669
	110.743	2.86811	-0.628591	5.44669
	110.749	2.78367	-0.636999	5.44669
	110.755	2.88922	-0.618012	5.4507
	110.755	2.97865	-0.596774	5.46104
	110.775	2.88262	-0.592996	5.46531
	110.832	2.74621	-0.598705	5.45562
	110.856	2.71302	-0.602397	5.4448
	110.825	2.74598	-0.601909	5.44287
	110.822	2.77133	-0.60039	5.44579
	110.857	2.77019	-0.599928	5.44767
	110.899	2.7607	-0.600274	5.44742
	110.953	2.75713	-0.600583	5.44664
	110.991	2.759	-0.60059	5.44641
	110.992	2.76106	-0.608353	5.44658
	110.98	2.76125	-0.628591	5.44674
	110.975	2.7606	-0.636999	5.44675
	110.977	2.76026	-0.618012	5.44669
	110.98	2.76035	-0.596774	5.44667
	110.98	2.76051	-0.592996	5.44668
	110.979	2.76055	-0.598705	5.44669
	110.979	2.7605	-0.602398	5.44669
	110.979	2.76047	-0.601909	5.44669
	110.979	2.76048	-0.60039	5.44669
	110.979	2.76049	-0.599928	5.44669
	110.979	2.76049	-0.600274	5.44669
	110.979	2.76049	-0.600583	5.44669
	110.979	2.76049	-0.60059	5.44669
	110.979	2.76049	-0.600483	5.44669
	111.001	2.76049	-0.608306	5.44669
	111.059	2.76049	-0.628609	5.44669
	111.105	2.76049	-0.637023	5.44669
	111.131	2.76049	-0.618015	5.44669
	111.174	2.76049	-0.596767	5.44669
	111.213	2.76049	-0.592992	5.44669
	111.219	2.76049	-0.598705	5.44669
	111.208	2.76049	-0.602399	5.44669
	111.202	2.76049	-0.601909	5.44669
	111.203	2.76049	-0.60039	5.44669
	111.206	2.7113	-0.599928	5.44669
	111.206	2.53533	-0.600274	5.44669
	111.206	2.30693	-0.600583	5.44669
	111.205	2.19735	-0.60059	5.44669
	111.205	2.22053	-0.600483	5.44669
	111.205	2.26727	-0.600435	5.44669
	111.205	2.32749	-0.600454	5.44669
	111.205	2.44223	-0.608349	5.44669
	111.205	2.53488	-0.628637	5.44669
	111.205	2.54336	-0.63702	5.44669
	111.205	2.46644	-0.618004	5.44669
	111.205	2.3253	-0.596763	5.44669
	111.228	2.22756	-0.592995	5.44669
	111.307	2.22634	-0.598708	5.44669
	111.389	2.25892	-0.602399	5.44669
	111.359	2.27273	-0.601908	5.44669
	111.267	2.2669	-0.60039	5.44669
	111.276	2.25954	-0.599928	5.44669
	111.385	2.30772	-0.600274	5.44669
	111.461	2.43668	-0.600583	5.44669
	111.46	2.49039	-0.60059	5.44669
	111.433	2.37133	-0.600483	5.44669
	111.422	2.23802	-0.600435	5.44669
	111.427	2.21431	-0.600454	5.44669
	111.433	2.25015	-0.600478	5.44669
	111.434	2.27333	-0.600482	5.44669
	111.432	2.27027	-0.600475	5.44669
	111.431	2.26073	-0.60047	5.44669
	111.431	2.25783	-0.600471	5.44669
	111.432	2.26	-0.600473	5.44669
	111.432	2.21275	-0.600474	5.44669
	111.432	2.08602	-0.600473	5.44669
	111.454	2.03292	-0.600473	5.44669
	111.511	2.15144	-0.600473	5.44669
	111.557	2.23511	-0.608344	5.44669
	111.583	2.13206	-0.628628	5.44669
	111.627	2.04395	-0.637018	5.44669
	111.666	2.13964	-0.618006	5.44669
	111.671	2.27544	-0.596765	5.44669
	111.661	2.25931	-0.592994	5.44669
	111.654	2.05054	-0.598707	5.44669
	111.655	1.7969	-0.61027	5.44669
	111.658	1.68846	-0.630064	5.44669
	111.659	1.72108	-0.636935	5.44669
	111.658	1.77138	-0.617461	5.44669
	111.658	1.78054	-0.596566	5.44669
	111.658	1.76646	-0.593105	5.44669
	111.68	1.75729	-0.598824	5.44669
	111.76	1.75846	-0.602409	5.44669
[truncated: 232 more rows]
