# Supplementary material for: Design of a cosmetic glove stiffness compensation mechanism for toddler-sized hand prostheses
Source: PLoS One. 2017 Aug 11;12(8):e0183233. doi: 10.1371/journal.pone.0183233 (PMC5553851; doi:10.1371/journal.pone.0183233)
Supplement: S1 Dataset — (ZIP) [file pone.0183233.s001.zip › 02 Spring measurements/RVS7_4.xlsx]

## Sheet: RVS7_4
LabVIEW Measurement
Writer_Version	2
Reader_Version	2
Separator	Tab
Decimal_Separator	.
Multi_Headings	No
X_Columns	No
Time_Pref	Absolute
Operator	localadmin
Date	2013-09-24
Time	00:15:26.357000
***End_of_Header***
Channels	4
Samples	10	10	10	10
Date	2013-09-24	2013-09-24	2013-09-24	2013-09-24
Time	00:15:59.357000	00:15:59.357000	00:15:59.357000	00:15:59.358000
Y_Unit_Label	mm	N	N	Pa
X_Dimension	Time	Time	Time	Time
X0	0	0	0	0
Delta_X	0.01	0.01	0.01	0.01
***End_of_Header***
X_Value	Voltage LVDT (Filtered)	Voltage Load Cell (Filtered)	Voltage Pinch Load Cell (Filtered)	Voltage Pressure (Filtered)	Comment
	112.789	0.123986	-0.60047	5.44669
	112.789	0.070051	-0.600471	5.44669
	112.789	0.156047	-0.600473	5.44669
	112.789	0.27585	-0.600474	5.44669
	112.789	0.305697	-0.600473	5.44669
	112.789	0.277236	-0.600473	5.44669
	112.789	0.254962	-0.600473	5.44669
	112.789	0.25579	-0.600473	5.44669
	112.789	0.21487	-0.600473	5.44669
	112.789	0.042075	-0.600473	5.44669
	112.767	-0.187934	-0.600473	5.44669
	112.71	-0.299316	-0.600473	5.44669
	112.686	-0.227133	-0.600473	5.44669
	112.74	-0.003864	-0.600473	5.44669
	112.8	0.23587	-0.600473	5.44669
	112.811	0.333337	-0.600473	5.44669
	112.794	0.301051	-0.600473	5.44669
	112.784	0.20561	-0.600473	5.44669
	112.785	0.071242	-0.600473	5.44669
	112.767	-0.017073	-0.600473	5.44669
	112.711	-0.06594	-0.600473	5.44669
	112.686	-0.113654	-0.600473	5.44669
	112.739	-0.027175	-0.600473	5.44669
	112.8	0.187688	-0.600473	5.44669
	112.811	0.272555	-0.600473	5.44669
	112.795	0.137404	-0.600473	5.44669
	112.784	0.035691	-0.600473	5.44669
	112.785	0.13714	-0.600473	5.44669
	112.79	0.230994	-0.600473	5.44669
	112.791	0.138274	-0.600473	5.44669
	112.79	0.050876	-0.600473	5.44669
	112.789	0.09401	-0.600473	5.44669
	112.789	0.101361	-0.600473	5.44669
	112.789	0.082491	-0.600473	5.44669
	112.79	0.169306	-0.600473	5.44669
	112.789	0.227793	-0.600473	5.44669
	112.789	0.125493	-0.600473	5.44669
	112.789	0.04666	-0.600473	5.44669
	112.789	0.145976	-0.600473	5.44669
	112.789	0.279988	-0.600473	5.44669
	112.789	0.261826	-0.600473	5.44669
	112.789	0.102028	-0.600473	5.44669
	112.789	0.024992	-0.608344	5.44669
	112.789	0.145282	-0.628628	5.44669
	112.789	0.287405	-0.637018	5.44669
	112.789	0.314371	-0.618006	5.44669
	112.789	0.227572	-0.604636	5.44669
	112.789	0.075716	-0.62115	5.44669
	112.789	0.026186	-0.635252	5.44669
	112.789	0.105951	-0.619933	5.44669
	112.789	0.115146	-0.5982	5.44669
	112.789	0.034831	-0.592911	5.44669
	112.789	-0.010918	-0.598162	5.44669
	112.789	0.046258	-0.6022	5.44669
	112.789	0.143227	-0.602019	5.44669
	112.789	0.07413	-0.600507	5.44669
	112.789	-0.101818	-0.599937	5.44669
	112.789	-0.070399	-0.600237	5.44669
	112.789	0.116441	-0.608435	5.44669
	112.789	0.102755	-0.628751	5.44669
	112.789	-0.129755	-0.637037	5.44669
	112.789	-0.296867	-0.617971	5.44669
	112.789	-0.246842	-0.596743	5.44669
	112.789	-0.012999	-0.592998	5.44669
	112.789	0.239048	-0.598716	5.44669
	112.789	0.337914	-0.602402	5.44669
	112.789	0.252648	-0.601906	5.44669
	112.789	0.028347	-0.600388	5.44669
	112.789	-0.157979	-0.599928	5.44669
	112.789	-0.077346	-0.600275	5.44669
	112.789	0.182732	-0.600584	5.44669
	112.789	0.33755	-0.60059	5.44669
	112.789	0.321759	-0.600482	5.44669
	112.789	0.261985	-0.608306	5.44669
	112.789	0.242858	-0.628609	5.44669
	112.789	0.256139	-0.637023	5.44669
	112.789	0.268509	-0.618015	5.44669
	112.789	0.26897	-0.596767	5.44669
	112.789	0.264767	-0.592992	5.44669
	112.789	0.213652	-0.598705	5.44669
	112.789	0.038374	-0.602399	5.44669
	112.789	-0.139861	-0.601909	5.44669
	112.789	-0.122503	-0.60039	5.44669
	112.789	0.002017	-0.599928	5.44669
	112.789	0.10573	-0.600274	5.44669
	112.789	0.163243	-0.600583	5.44669
	112.789	0.110518	-0.60059	5.44669
	112.789	0.061663	-0.600483	5.44669
	112.789	0.157319	-0.600435	5.44669
	112.789	0.279364	-0.600454	5.44669
	112.789	0.306717	-0.600478	5.44669
	112.789	0.276414	-0.600482	5.44669
	112.789	0.254255	-0.600475	5.44669
	112.789	0.206596	-0.608341	5.44669
	112.789	0.088344	-0.628627	5.44669
	112.789	-0.010251	-0.637018	5.44669
	112.789	-0.01997	-0.618007	5.44669
	112.789	0.058539	-0.596765	5.44669
	112.789	0.200787	-0.592994	5.44669
	112.789	0.249237	-0.598707	5.44669
	112.789	0.123245	-0.602399	5.44669
	112.789	-0.0111	-0.601909	5.44669
	112.789	-0.081971	-0.60039	5.44669
	112.789	-0.122498	-0.599928	5.44669
	112.789	-0.025183	-0.600274	5.44669
	112.789	0.191667	-0.600583	5.44669
	112.789	0.273513	-0.60059	5.44669
	112.789	0.136392	-0.600483	5.44669
	112.789	-0.014264	-0.600435	5.44669
	112.789	-0.038785	-0.600454	5.44669
	112.789	0.052076	-0.600478	5.44669
	112.789	0.204766	-0.600482	5.44669
	112.789	0.2532	-0.600475	5.44669
	112.789	0.0743	-0.60047	5.44669
	112.789	-0.188372	-0.600471	5.44669
	112.789	-0.311003	-0.608344	5.44669
	112.789	-0.23188	-0.628629	5.44669
	112.789	-0.0017	-0.637018	5.44669
	112.789	0.238464	-0.618006	5.44669
	112.789	0.284463	-0.596765	5.44669
	112.789	0.124296	-0.592994	5.44669
	112.789	0.02596	-0.598707	5.44669
	112.789	0.137723	-0.602399	5.44669
	112.789	0.283887	-0.601909	5.44669
	112.789	0.315583	-0.60039	5.44669
	112.789	0.278521	-0.599928	5.44669
	112.789	0.202796	-0.600274	5.44669
	112.789	0.078121	-0.600583	5.44669
	112.789	0.036007	-0.60059	5.44669
	112.789	0.10921	-0.600483	5.44669
	112.789	0.11302	-0.600435	5.44669
	112.789	0.081973	-0.600454	5.44669
	112.789	0.164945	-0.600478	5.44669
	112.789	0.275341	-0.600482	5.44669
	112.789	0.253131	-0.600475	5.44669
	112.789	0.100037	-0.60047	5.44669
	112.789	0.027248	-0.600471	5.44669
	112.789	0.097744	-0.600473	5.44669
	112.789	0.11133	-0.600474	5.44669
	112.789	0.08534	-0.600473	5.44669
	112.789	0.166956	-0.600473	5.44669
	112.789	0.225796	-0.600473	5.44669
	112.789	0.125492	-0.600473	5.44669
	112.789	-0.001821	-0.600473	5.44669
	112.789	-0.029692	-0.600473	5.44669
	112.789	0.002272	-0.600473	5.44669
	112.789	0.025311	-0.600473	5.44669
	112.789	0.07275	-0.600473	5.44669
	112.789	0.190596	-0.600473	5.44669
	112.789	0.289099	-0.600473	5.44669
	112.789	0.298925	-0.600473	5.44669
	112.789	0.269683	-0.600473	5.44669
	112.789	0.254205	-0.600473	5.44669
	112.789	0.258157	-0.600473	5.44669
	112.789	0.265321	-0.600473	5.44669
	112.789	0.266918	-0.600473	5.44669
	112.789	0.26504	-0.600473	5.44669
	112.789	0.263686	-0.600473	5.44669
	112.789	0.263787	-0.600473	5.44669
	112.789	0.26431	-0.600473	5.44669
	112.789	0.264493	-0.600473	5.44669
	112.789	0.264384	-0.600473	5.44669
	112.789	0.264273	-0.600473	5.44669
	112.789	0.215075	-0.600473	5.44669
	112.789	0.088336	-0.600473	5.44669
	112.789	-0.013268	-0.600473	5.44669
	112.767	-0.021231	-0.600473	5.44669
	112.71	0.059083	-0.600473	5.44669
	112.664	0.201463	-0.600473	5.44669
	112.638	0.298517	-0.600473	5.44669
	112.594	0.299008	-0.600473	5.44669
	112.555	0.266371	-0.600473	5.44669
	112.55	0.252788	-0.608344	5.44669
	112.56	0.258741	-0.628628	5.44669
	112.567	0.266069	-0.637018	5.44669
	112.566	0.267023	-0.618006	5.44669
	112.541	0.264819	-0.596765	5.44669
	112.482	0.263556	-0.592994	5.44669
	112.459	0.263811	-0.598707	5.44669
	112.514	0.264366	-0.602399	5.44669
	112.574	0.264508	-0.601909	5.44669
	112.584	0.26437	-0.60039	5.44669
	112.546	0.264262	-0.599928	5.44669
	112.478	0.264266	-0.600274	5.44669
	112.433	0.264306	-0.600583	5.44669
	112.434	0.264321	-0.60059	5.44669
	112.472	0.264314	-0.600483	5.44669
	112.513	0.313495	-0.600435	5.44669
	112.476	0.48946	-0.600454	5.44669
	112.373	0.71786	-0.608349	5.44669
	112.309	0.827441	-0.628637	5.44669
	112.313	0.853456	-0.63702	5.44669
	112.337	0.933492	-0.618004	5.44669
	112.345	1.02408	-0.596763	5.44669
	112.34	1.09327	-0.592995	5.44669
	112.335	1.19788	-0.598708	5.44669
	112.335	1.28338	-0.602399	5.44669
	112.314	1.2925	-0.609779	5.44669
	112.235	1.26759	-0.628545	5.44669
	112.132	1.30337	-0.636473	5.44669
	112.081	1.43342	-0.617808	5.44669
	112.092	1.54119	-0.596875	5.44669
	112.113	1.59975	-0.593111	5.44669
	112.118	1.6938	-0.606588	5.44669
	112.113	1.77865	-0.630517	5.44669
	112.109	1.79125	-0.638434	5.44669
	112.109	1.76804	-0.617928	5.44669
	112.111	1.75409	-0.596229	5.44669
	112.111	1.75655	-0.592798	5.44669
	112.111	1.76254	-0.598815	5.44669
	112.11	1.76418	-0.602514	5.44669
	112.11	1.76273	-0.601918	5.44669
	112.111	1.76155	-0.600353	5.44669
	112.111	1.76156	-0.599909	5.44669
	112.111	1.76199	-0.600279	5.44669
	112.111	1.76217	-0.600592	5.44669
	112.111	1.76209	-0.600592	5.44669
	112.111	1.76199	-0.60048	5.44669
	112.111	1.76198	-0.600434	5.44669
	112.111	1.76201	-0.600454	5.44669
	112.088	1.76202	-0.600479	5.44669
	112.008	1.76202	-0.600482	5.44669
	111.905	1.76201	-0.600475	5.44669
	111.855	1.76201	-0.60047	5.44669
	111.866	1.76201	-0.600471	5.44669
	111.887	1.76202	-0.600473	5.44669
	111.892	1.76202	-0.600474	5.44669
	111.887	1.76202	-0.600473	5.44669
	111.882	1.76202	-0.600473	5.44669
	111.86	1.76202	-0.600473	5.44669
	111.804	1.76202	-0.600473	5.44669
	111.781	1.8112	-0.600473	5.44669
	111.835	1.93798	-0.600473	5.44669
	111.872	1.99041	-0.600473	5.44669
	111.803	1.87159	-0.600473	5.44669
	111.684	1.73884	-0.600473	5.44669
	111.624	1.71528	-0.600473	5.44669
	111.635	1.75098	-0.608344	5.44669
	111.661	1.77405	-0.628628	5.44669
	111.667	1.77099	-0.637018	5.44669
	111.661	1.7615	-0.618006	5.44669
	111.656	1.8078	-0.596765	5.44669
	111.656	1.98593	-0.592994	5.44669
	111.658	2.16707	-0.598707	5.44669
	111.659	2.10072	-0.602399	5.44669
	111.658	1.84848	-0.601909	5.44669
	111.658	1.74106	-0.60039	5.44669
	111.658	1.88009	-0.599928	5.44669
	111.658	1.99145	-0.600274	5.44669
	111.658	1.94185	-0.600583	5.44669
	111.658	1.97246	-0.60059	5.44669
	111.658	2.16489	-0.600483	5.44669
	111.658	2.30945	-0.608306	5.44669
	111.636	2.31346	-0.628609	5.44669
	111.578	2.26563	-0.637023	5.44669
	111.532	2.29366	-0.618015	5.44669
	111.506	2.42862	-0.596767	5.44669
	111.485	2.49201	-0.592992	5.44669
	111.504	2.37487	-0.598705	5.44669
	111.522	2.23893	-0.602399	5.44669
	111.479	2.21343	-0.601909	5.44669
	111.447	2.24946	-0.60039	5.44669
	111.493	2.27336	-0.599928	5.44669
	111.53	2.27052	-0.600274	5.44669
	111.486	2.26083	-0.600583	5.44669
	111.425	2.25778	-0.60059	5.44669
	111.41	2.25995	-0.600483	5.44669
	111.425	2.26194	-0.600435	5.44669
	111.437	2.31119	-0.600454	5.44669
	111.436	2.48648	-0.600478	5.44669
	111.432	2.66538	-0.600482	5.44669
	111.43	2.5991	-0.600475	5.44669
	111.409	2.34769	-0.60047	5.44669
	111.352	2.19139	-0.600471	5.44669
	111.306	2.20349	-0.600473	5.44669
	111.28	2.26224	-0.600474	5.44669
	111.236	2.28225	-0.600473	5.44669
	111.198	2.31889	-0.600473	5.44669
	111.192	2.48249	-0.600473	5.44669
	111.203	2.66097	-0.600473	5.44669
	111.209	2.59868	-0.600473	5.44669
	111.208	2.39827	-0.600473	5.44669
	111.205	2.41729	-0.600473	5.44669
	111.204	2.65686	-0.608344	5.44669
	111.205	2.82503	-0.628628	5.44669
	111.206	2.82213	-0.637018	5.44669
	111.206	2.76301	-0.618006	5.44669
	111.205	2.73958	-0.596765	5.44669
	111.205	2.75082	-0.592994	5.44669
	111.205	2.76387	-0.598707	5.44669
	111.205	2.76534	-0.602399	5.44669
	111.183	2.76132	-0.601909	5.44669
	111.126	2.75911	-0.60039	5.44669
	111.08	2.75962	-0.599928	5.44669
	111.076	2.76061	-0.600274	5.44669
	111.09	2.76085	-0.600583	5.44669
	111.075	2.76059	-0.60059	5.44669
	111.015	2.7604	-0.600483	5.44669
	110.966	2.76041	-0.600435	5.44669
	110.962	2.76049	-0.600454	5.44669
	110.977	2.76051	-0.600478	5.44669
	110.984	2.7605	-0.600482	5.44669
	110.982	2.76048	-0.600475	5.44669
	110.979	2.76048	-0.608341	5.44669
	110.978	2.76049	-0.628627	5.44669
	110.979	2.76049	-0.637018	5.44669
	110.979	2.76049	-0.618007	5.44669
	110.979	2.76049	-0.596765	5.44669
	110.979	2.76049	-0.592994	5.44669
	110.979	2.76049	-0.598707	5.44669
	110.979	2.76049	-0.602399	5.44669
	110.979	2.76049	-0.601909	5.44669
	110.979	2.76049	-0.60039	5.44669
	110.979	2.76049	-0.599928	5.44669
	110.979	2.76049	-0.600274	5.44669
	110.957	2.80968	-0.600583	5.44669
	110.899	2.93645	-0.60059	5.44669
	110.876	2.98888	-0.600483	5.44669
	110.929	2.87007	-0.600435	5.44669
	110.967	2.73731	-0.600454	5.44669
	110.898	2.71375	-0.600478	5.44669
	110.778	2.74945	-0.600482	5.44669
	110.718	2.77253	-0.600475	5.44669
	110.73	2.81865	-0.60047	5.44669
	110.756	2.93593	-0.608342	5.44669
	110.762	3.03467	-0.628629	5.44669
	110.756	3.04479	-0.637018	5.44669
	110.751	2.9664	-0.618007	5.44669
	110.751	2.82406	-0.596765	5.44669
	110.753	2.77553	-0.592994	5.44669
	110.753	2.95071	-0.598707	5.44669
	110.731	3.21186	-0.602399	5.44669
	110.651	3.33517	-0.601909	5.44669
	110.547	3.30607	-0.60039	5.44669
	110.498	3.25196	-0.599928	5.44669
	110.508	3.23994	-0.600274	5.44669
	110.529	3.25419	-0.600583	5.44669
	110.534	3.26444	-0.60059	5.44669
	110.529	3.26366	-0.600483	5.44669
	110.525	3.2597	-0.600435	5.44669
	110.525	3.25831	-0.600454	5.44669
	110.526	3.25914	-0.600478	5.44669
	110.527	3.25998	-0.600482	5.44669
	110.527	3.26004	-0.600475	5.44669
	110.526	3.25976	-0.60047	5.44669
	110.526	3.25963	-0.600471	5.44669
	110.504	3.25967	-0.600473	5.44669
	110.447	3.25973	-0.600474	5.44669
	110.401	3.25975	-0.600473	5.44669
	110.397	3.25973	-0.600473	5.44669
	110.411	3.30891	-0.600473	5.44669
	110.418	3.43568	-0.600473	5.44669
	110.416	3.53731	-0.600473	5.44669
	110.39	3.54527	-0.600473	5.44669
	110.332	3.46495	-0.600473	5.44669
	110.287	3.32256	-0.600473	5.44669
	110.284	3.22551	-0.600473	5.44669
	110.298	3.22502	-0.600473	5.44669
	110.305	3.25766	-0.600473	5.44669
	110.303	3.27124	-0.600473	5.44669
	110.3	3.26529	-0.600473	5.44669
	110.299	3.25796	-0.600473	5.4507
	110.3	3.3062	-0.600473	5.46104
	110.301	3.43518	-0.600473	5.46531
	110.278	3.53806	-0.600473	5.45562
	110.22	3.59496	-0.600473	5.4448
	110.197	3.69004	-0.600473	5.44287
	110.228	3.77592	-0.600473	5.44579
	110.209	3.78858	-0.600473	5.44767
	110.116	3.76503	-0.600473	5.44742
	110.05	3.75092	-0.600473	5.44664
	110.05	3.75343	-0.600473	5.44641
	110.073	3.7595	-0.608344	5.44658
	110.082	3.76115	-0.628628	5.44674
	110.055	3.75969	-0.637018	5.44675
	109.993	3.75848	-0.618006	5.44669
	109.969	3.7585	-0.596765	5.44667
	110.024	3.75894	-0.592994	5.44668
	110.085	3.75911	-0.598707	5.44669
	110.073	3.75903	-0.602399	5.44669
	109.977	3.75894	-0.601909	5.44669
	109.863	3.75892	-0.60039	5.44669
	109.815	3.75895	-0.599928	5.44669
	109.829	3.75897	-0.600274	5.44669
	109.852	3.75896	-0.600583	5.44669
	109.856	3.75896	-0.60059	5.44669
	109.85	3.75896	-0.600483	5.44669
	109.845	3.75896	-0.600435	5.44669
	109.846	3.75896	-0.600454	5.44669
	109.848	3.75896	-0.600478	5.44669
	109.848	3.75896	-0.600482	5.44669
	109.848	3.75896	-0.600475	5.44669
	109.825	3.75896	-0.60047	5.44669
	109.745	3.75896	-0.600471	5.44669
	109.642	3.80815	-0.600473	5.44669
	109.592	3.93492	-0.600474	5.44669
	109.603	3.98736	-0.600473	5.44669
	109.624	3.86854	-0.600473	5.44669
	109.629	3.73578	-0.600473	5.44669
	109.624	3.76141	-0.600473	5.44669
	109.62	3.97308	-0.608344	5.44669
	109.62	4.17536	-0.628628	5.44669
	109.621	4.10591	-0.637018	5.44669
	109.622	3.84484	-0.618006	5.44669
	109.622	3.73483	-0.596765	5.44669
	109.599	3.87591	-0.592994	5.44669
	109.519	4.03824	-0.598707	5.44669
	109.416	4.06625	-0.602399	5.44669
	109.366	3.97269	-0.601909	5.44669
	109.377	3.86683	-0.60039	5.44669
	109.398	3.94514	-0.599928	5.44669
	109.403	4.17729	-0.600274	5.44669
	109.397	4.32151	-0.600583	5.44669
	109.393	4.31124	-0.60059	5.44669
	109.393	4.25756	-0.600483	5.44669
	109.395	4.23902	-0.600435	5.44669
	109.396	4.20119	-0.600454	5.44669
	109.395	4.08577	-0.600478	5.44669
	109.395	4.03406	-0.600482	5.44669
	109.395	4.14914	-0.600475	5.44669
	109.395	4.28008	-0.60047	5.44669
	109.395	4.3042	-0.600471	5.44669
	109.395	4.26938	-0.600473	5.44669
	109.395	4.24648	-0.608344	5.44669
	109.395	4.2493	-0.628629	5.44669
	109.395	4.25863	-0.637018	5.44669
	109.395	4.26154	-0.618006	5.44669
	109.373	4.25944	-0.596765	5.44669
	109.293	4.25753	-0.592994	5.44669
	109.212	4.25747	-0.598707	5.44669
	109.22	4.25813	-0.602399	5.44669
	109.254	4.25842	-0.601909	5.44669
	109.221	4.25831	-0.60039	5.44669
	109.188	4.25816	-0.599928	5.44669
	109.23	4.25814	-0.600274	5.44669
	109.265	4.25818	-0.600583	5.44669
	109.222	4.25821	-0.60059	5.44669
	109.162	4.25821	-0.600483	5.44669
	109.148	4.25819	-0.600435	5.44669
	109.162	4.25819	-0.600454	5.44669
	109.174	4.25819	-0.600478	5.44669
	109.173	4.2582	-0.600482	5.44669
	109.169	4.2582	-0.600475	5.44669
	109.167	4.25819	-0.60047	5.44669
	109.168	4.25819	-0.600471	5.44669
	109.169	4.25819	-0.608344	5.44669
	109.169	4.25819	-0.628629	5.44669
	109.169	4.30739	-0.637018	5.44669
	109.169	4.43416	-0.618006	5.44669
	109.169	4.48659	-0.596765	5.44669
	109.169	4.36777	-0.592994	5.44669
	109.146	4.28421	-0.598707	5.44669
	109.089	4.43661	-0.602399	5.44669
	109.065	4.65152	-0.601909	5.44669
	109.119	4.6574	-0.60826	5.44669
	109.157	4.52954	-0.628083	5.44669
	109.088	4.41616	-0.636819	5.44669
	108.968	4.35578	-0.618117	5.44669
	108.908	4.41075	-0.596882	5.44669
	108.92	4.46156	-0.593004	5.44669
	108.945	4.41511	-0.59867	5.44669
	108.952	4.41916	-0.60238	5.44669
	108.945	4.49313	-0.601914	5.4507
	108.94	4.5807	-0.600399	5.46104
	108.941	4.69866	-0.59993	5.46531
	108.942	4.78317	-0.600272	5.45562
	108.943	4.78713	-0.600582	5.4448
	108.943	4.71122	-0.60059	5.44287
	108.942	4.57211	-0.600483	5.44579
	108.942	4.52405	-0.600436	5.44767
	108.942	4.64909	-0.600454	5.44742
	108.942	4.78289	-0.600478	5.44664
	108.942	4.7555	-0.600482	5.44641
	108.92	4.5919	-0.608346	5.44658
	108.863	4.51656	-0.628626	5.44674
	108.839	4.63891	-0.637016	5.44675
	108.87	4.78129	-0.618006	5.44669
	108.873	4.80764	-0.596765	5.44667
	108.838	4.76967	-0.592995	5.44668
	108.796	4.74467	-0.598707	5.44669
	108.764	4.74772	-0.602399	5.44669
	108.806	4.7579	-0.601909	5.44669
	108.886	4.76108	-0.60039	5.44669
	108.868	4.75879	-0.599928	5.44669
	108.76	4.7567	-0.600274	5.44669
	108.687	4.75664	-0.600583	5.4507
	108.689	4.75736	-0.608461	5.46104
	108.716	4.75768	-0.628638	5.46531
	108.725	4.75756	-0.63698	5.45562
	108.72	4.80659	-0.617987	5.4448
	108.715	4.93334	-0.59677	5.44287
	108.714	4.98581	-0.593003	5.44579
	108.716	4.86703	-0.598709	5.44767
	108.717	4.73427	-0.602397	5.44742
	108.717	4.71069	-0.601907	5.44664
	108.716	4.74639	-0.60039	5.44641
	108.716	4.76947	-0.599928	5.44658
	108.716	4.7664	-0.600274	5.44674
	108.716	4.75691	-0.600583	5.44675
	108.694	4.75402	-0.60846	5.44669
	108.614	4.75619	-0.628638	5.44667
	108.511	4.75812	-0.63698	5.44668
	108.461	4.80735	-0.617987	5.44669
	108.471	4.93346	-0.604641	5.44669
	108.493	4.98559	-0.621159	5.44669
	108.498	4.86689	-0.643125	5.44669
	108.492	4.78348	-0.648086	5.44669
	108.488	4.88671	-0.634744	5.44669
	108.488	5.024	-0.610445	5.44669
	108.49	5.10419	-0.594455	5.44669
	108.49	5.19677	-0.602593	5.44669
	108.49	5.27331	-0.628409	5.44669
	108.49	5.28295	-0.638978	5.44669
	108.49	5.26145	-0.618907	5.44669
	108.49	5.24928	-0.596445	5.44669
	108.49	5.25186	-0.592541	5.44669
	108.49	5.25728	-0.598631	5.44268
	108.49	5.25863	-0.602528	5.43234
	108.468	5.25727	-0.60199	5.42806
	108.388	5.25622	-0.600378	5.43775
	108.307	5.25627	-0.599894	5.44858
	108.314	5.25666	-0.600264	5.4505
	108.349	5.2568	-0.600591	5.44759
	108.316	5.25673	-0.600597	5.44571
	108.261	5.25664	-0.600483	5.44595
	108.245	5.25664	-0.600433	5.44673
	108.257	5.25666	-0.600453	5.44696
	108.267	5.25668	-0.600479	5.44679
	108.268	5.25667	-0.600482	5.44663
	108.264	5.25667	-0.600475	5.44663
	108.262	5.25666	-0.60047	5.44668
	108.263	5.25667	-0.608342	5.44671
	108.264	5.25667	-0.628629	5.4467
	108.264	5.25667	-0.637019	5.44668
	108.264	5.25667	-0.618007	5.44668
	108.263	5.30586	-0.596765	5.44669
	108.264	5.43263	-0.592994	5.44669
	108.264	5.48506	-0.598707	5.44669
	108.241	5.36625	-0.602399	5.44669
	108.162	5.23349	-0.601909	5.44669
	108.08	5.20993	-0.60039	5.44669
	108.088	5.24563	-0.599928	5.44669
	108.122	5.26871	-0.600274	5.44669
	108.09	5.26564	-0.600583	5.44669
	108.035	5.30534	-0.60059	5.44669
	108.041	5.42922	-0.600483	5.44669
	108.11	5.48382	-0.600435	5.44669
	108.145	5.41613	-0.600454	5.44669
	108.091	5.41019	-0.600478	5.44669
	108.027	5.43839	-0.600482	5.44669
	108.015	5.40417	-0.600475	5.44669
	108.032	5.47057	-0.60047	5.44669
	108.043	5.67249	-0.600471	5.44669
	108.042	5.8083	-0.600473	5.44669
	108.037	5.80527	-0.600474	5.44669
	108.036	5.7576	-0.600473	5.44669
	108.037	5.73901	-0.600473	5.44669
	108.038	5.69902	-0.600473	5.44669
	108.038	5.58272	-0.600473	5.44669
	108.037	5.5314	-0.600473	5.44669
	108.037	5.64697	-0.600473	5.44669
	108.037	5.77796	-0.600473	5.44669
	108.037	5.80194	-0.608344	5.44669
	108.037	5.76704	-0.628628	5.44669
	108.037	5.74416	-0.637018	5.44669
	108.015	5.74702	-0.625877	5.44669
	107.958	5.75635	-0.62492	5.44669
	107.911	5.75925	-0.629539	5.44669
	107.886	5.75715	-0.616241	5.44669
	107.842	5.75523	-0.598691	5.44669
	107.803	5.75518	-0.59443	5.44669
	107.798	5.75584	-0.598624	5.44669
	107.808	5.75613	-0.601854	5.44669
	107.815	5.75602	-0.60171	5.44669
	107.814	5.75587	-0.6005	5.44669
	107.811	5.75585	-0.600045	5.44669
	107.81	5.75589	-0.600284	5.44669
	107.811	5.75592	-0.600546	5.44669
	107.811	5.75591	-0.608441	5.44669
	107.811	5.7559	-0.628643	5.44669
	107.811	5.7559	-0.636989	5.44669
	107.811	5.7559	-0.617989	5.44669
	107.789	5.7559	-0.596768	5.44669
	107.731	5.7559	-0.593002	5.44669
	107.685	5.7559	-0.598709	5.44669
	107.659	5.7559	-0.602397	5.44669
	107.616	5.7559	-0.609778	5.44669
	107.577	5.7559	-0.628545	5.44669
	107.571	5.7559	-0.636473	5.44669
	107.582	5.7559	-0.617808	5.44669
	107.588	5.7559	-0.604746	5.44669
	107.587	5.7559	-0.621267	5.44669
	107.584	5.7559	-0.635262	5.44669
	107.584	5.7559	-0.619895	5.44669
	107.584	5.7559	-0.598181	5.44669
	107.585	5.7559	-0.592917	5.44669
	107.585	5.7559	-0.598171	5.44669
	107.585	5.80509	-0.602202	5.44669
	107.585	5.93187	-0.602017	5.44669
	107.585	5.9843	-0.600505	5.44669
	107.585	5.86548	-0.599938	5.44669
	107.585	5.73273	-0.600237	5.44669
	107.585	5.70916	-0.600564	5.44669
	107.585	5.79406	-0.600595	5.44669
	107.585	5.9931	-0.600491	5.44669
	107.585	6.16924	-0.600437	5.44669
	107.585	6.14255	-0.600451	5.44669
	107.585	6.01487	-0.608347	5.44669
	107.585	5.91315	-0.628638	5.44669
	107.585	5.85759	-0.63702	5.44669
	107.585	5.95962	-0.618004	5.44669
	107.585	6.18379	-0.596763	5.44669
	107.585	6.31622	-0.592994	5.44669
	107.585	6.30385	-0.598708	5.44669
	107.585	6.25348	-0.602399	5.44669
	107.585	6.23707	-0.601908	5.44669
	107.585	6.24815	-0.60039	5.44669
	107.562	6.20944	-0.599928	5.44669
	107.483	6.08312	-0.600274	5.44669
	107.379	6.02715	-0.600583	5.44669
	107.329	6.14433	-0.60059	5.44669
	107.34	6.27765	-0.600483	5.44669
	107.361	6.30204	-0.600435	5.44669
	107.366	6.26648	-0.600454	5.44669
	107.361	6.24317	-0.600478	5.44669
	107.357	6.24609	-0.600482	5.44669
	107.357	6.2556	-0.608346	5.44669
	107.358	6.25855	-0.628626	5.44669
	107.359	6.2564	-0.637016	5.44669
	107.359	6.25446	-0.618006	5.44669
	107.358	6.2544	-0.596765	5.44669
	107.358	6.25507	-0.592995	5.44669
	107.358	6.25537	-0.598707	5.44669
	107.358	6.25526	-0.61027	5.44669
	107.336	6.25511	-0.630064	5.44669
	107.279	6.25508	-0.636935	5.44669
	107.255	6.25513	-0.617461	5.44669
	107.286	6.25515	-0.596566	5.44669
	107.267	6.25515	-0.593105	5.44669
	107.174	6.30433	-0.598824	5.44669
	107.108	6.4311	-0.602409	5.44669
	107.108	6.48353	-0.601871	5.44669
	107.131	6.36472	-0.600371	5.44669
	107.14	6.28116	-0.599933	5.44669
	107.136	6.38437	-0.600283	5.44669
	107.131	6.4725	-0.600585	5.44669
	107.13	6.37676	-0.600587	5.44669
	107.132	6.29013	-0.608352	5.44669
	107.11	6.43304	-0.628591	5.44669
	107.03	6.69425	-0.636999	5.44669
	106.926	6.82907	-0.618012	5.44669
	106.877	6.80476	-0.596774	5.44669
	106.887	6.74857	-0.600867	5.44669
	106.909	6.73398	-0.62686	5.44669
	106.914	6.69869	-0.646813	5.44669
	106.908	6.58294	-0.647598	5.44268
	106.904	6.53018	-0.633227	5.43234
	106.904	6.64494	-0.609983	5.42806
	106.906	6.77612	-0.5948	5.43775
	106.906	6.80046	-0.595031	5.44858
	106.906	6.76565	-0.60813	5.4505
	106.906	6.74267	-0.630481	5.44759
	106.906	6.74546	-0.637871	5.44571
	106.906	6.7548	-0.617705	5.44595
	106.906	6.75772	-0.596335	5.44673
	106.906	6.75563	-0.592922	5.44696
	106.906	6.75371	-0.598829	5.44679
	106.906	6.75365	-0.602476	5.44663
	106.906	6.75431	-0.601897	5.44663
	106.906	6.7546	-0.600358	5.44668
	106.884	6.75449	-0.599918	5.44671
	106.826	6.75434	-0.600282	5.4467
	106.802	6.75432	-0.60059	5.44668
	106.856	6.75436	-0.60059	5.44668
	106.916	6.75439	-0.60048	5.44669
	106.905	6.75439	-0.600434	5.44669
	106.809	6.75437	-0.600454	5.44669
	106.695	6.75437	-0.600479	5.44669
	106.647	6.75437	-0.600482	5.44669
	106.661	6.75437	-0.608345	5.44669
	106.684	6.75437	-0.628626	5.44669
	106.688	6.75437	-0.637016	5.44669
	106.682	6.80356	-0.618006	5.44669
	106.677	6.93034	-0.596765	5.44669
	106.678	6.98277	-0.592995	5.44669
	106.68	6.86395	-0.606578	5.44669
	106.68	6.7312	-0.630555	5.44669
	106.68	6.75683	-0.638453	5.44669
	106.679	6.9193	-0.617923	5.44669
	106.679	6.99481	-0.59622	5.44669
	106.68	6.87293	-0.592796	5.44669
	106.68	6.73068	-0.598818	5.44669
	106.68	6.70423	-0.602516	5.44669
	106.657	6.79129	-0.601918	5.44669
	106.6	6.94307	-0.600352	5.44669
	106.554	6.99248	-0.599909	5.44669
	106.55	6.91269	-0.600279	5.44669
	106.564	6.95271	-0.600592	5.44669
	106.549	7.15983	-0.600592	5.44669
	106.489	7.3072	-0.60048	5.44669
	106.44	7.30716	-0.600434	5.44669
	106.436	7.25664	-0.600454	5.44669
	106.451	7.23579	-0.600479	5.44669
	106.458	7.24506	-0.600482	5.44669
	106.456	7.25636	-0.600475	5.44669
	106.453	7.2578	-0.60047	5.44669
	106.452	7.2052	-0.600471	5.44669
	106.453	7.07648	-0.600473	5.44669
	106.454	7.02445	-0.600474	5.44669
	106.454	7.14412	-0.600473	5.44669
	106.431	7.2771	-0.600473	5.44669
	106.373	7.30045	-0.600473	5.44669
	106.35	7.21539	-0.600473	5.44669
	106.381	7.06554	-0.600473	5.44669
	106.362	7.01624	-0.600473	5.44669
	106.269	7.14457	-0.600473	5.44669
	106.225	7.2802	-0.600473	5.44669
	106.283	7.30159	-0.600473	5.44669
	106.329	7.26395	-0.600473	5.44669
	106.285	7.24084	-0.600473	5.44669
	106.22	7.24458	-0.600473	5.44669
	106.205	7.25437	-0.600473	5.44669
	106.22	7.25714	-0.600473	5.44669
	106.232	7.25482	-0.600473	5.44669
	106.232	7.25286	-0.608344	5.44669
	106.227	7.25287	-0.628628	5.44669
	106.203	7.25357	-0.637018	5.44669
	106.124	7.25385	-0.618006	5.44669
	106.044	7.25373	-0.596765	5.44669
	106.052	7.25357	-0.592994	5.44669
	106.086	7.25355	-0.598707	5.44669
	106.053	7.2536	-0.602399	5.44669
	105.998	7.30282	-0.601909	5.44669
	105.982	7.47878	-0.60039	5.44669
	105.994	7.65797	-0.599928	5.44669
	106.005	7.59158	-0.600274	5.44669
	106.005	7.34001	-0.600583	5.44669
	106.001	7.23289	-0.60059	5.44669
	105.999	7.42099	-0.600483	5.44669
	106	7.70817	-0.600435	5.44669
	106.001	7.83775	-0.600454	5.44669
	106.001	7.80202	-0.600478	5.44669
	106.001	7.7429	-0.600482	5.44669
	106.001	7.68196	-0.600475	5.44669
	106.001	7.57132	-0.60047	5.44669
	106.001	7.48064	-0.608342	5.44669
	105.978	7.47153	-0.628629	5.44669
	105.921	7.54748	-0.637018	5.44669
	105.875	7.68844	-0.618007	5.44669
	105.849	7.78645	-0.604635	5.44669
	105.806	7.78785	-0.62115	5.44669
	105.767	7.75525	-0.635252	5.44669
	105.761	7.74136	-0.619933	5.44669
	105.772	7.74717	-0.606071	5.44669
	105.778	7.75455	-0.628938	5.44669
	105.777	7.75558	-0.662862	5.44669
	105.774	7.75338	-0.656279	5.44669
	105.773	7.7521	-0.615844	5.44669
	105.774	7.75234	-0.58932	5.44669
	105.775	7.7529	-0.590693	5.44669
	105.775	7.75305	-0.600397	5.44669
	105.774	7.75291	-0.603926	5.44268
	105.774	7.7528	-0.601948	5.43234
	105.774	7.75281	-0.599863	5.42806
	105.774	7.75284	-0.599693	5.43775
	105.752	7.75286	-0.600363	5.44858
	105.672	7.75285	-0.600704	5.4505
	105.591	7.75284	-0.600609	5.44759
	105.599	7.75284	-0.600448	5.44571
	105.655	7.75285	-0.600414	5.44595
	105.68	7.75285	-0.600457	5.44673
	105.649	7.75285	-0.600487	5.44696
	105.579	7.75285	-0.600484	5.44679
	105.531	7.75285	-0.600473	5.44663
	105.531	7.75285	-0.600469	5.44663
	105.547	7.75285	-0.600471	5.44668
	105.554	7.75285	-0.600474	5.44671
	105.551	7.75285	-0.600474	5.4467
	105.547	7.75285	-0.608344	5.44668
	105.547	7.75285	-0.636499	5.44668
	105.526	7.75285	-0.665173	5.44669
	105.446	7.75285	-0.654551	5.44669
	105.343	7.75285	-0.614298	5.44669
	105.293	7.75285	-0.589286	5.44669
	105.303	7.75285	-0.591229	5.44669
	105.324	7.75285	-0.600633	5.44669
	105.33	7.75285	-0.603835	5.44669
	105.324	7.75285	-0.601825	5.44669
	105.32	7.75285	-0.599845	5.44669
	105.32	7.75285	-0.599729	5.44669
	105.299	7.75285	-0.600385	5.44669
	105.243	7.75285	-0.6007	5.44669
	105.196	7.80204	-0.6006	5.44669
	105.17	7.92881	-0.600445	5.44669
	105.149	8.03043	-0.608287	5.44669
	105.19	8.03839	-0.628615	5.44669
	105.265	7.95807	-0.637032	5.44669
	105.246	7.86488	-0.618017	5.44669
	105.138	7.94379	-0.596764	5.44669
	105.066	8.1717	-0.59299	5.44669
	105.069	8.31392	-0.606576	5.44669
	105.095	8.30432	-0.630555	5.44669
	105.105	8.25163	-0.638454	5.44669
	105.1	8.23327	-0.617923	5.44669
	105.094	8.24435	-0.596219	5.44669
	105.093	8.25553	-0.592796	5.44669
	105.095	8.25627	-0.598818	5.44669
	105.096	8.25261	-0.602516	5.44669
	105.074	8.25081	-0.601918	5.44669
	104.993	8.25136	-0.600352	5.44669
	104.89	8.25223	-0.599909	5.44669
	104.84	8.2524	-0.600279	5.44669
	104.851	8.25216	-0.600592	5.44669
	104.872	8.252	-0.600592	5.44669
	104.877	8.25202	-0.60048	5.44669
	104.871	8.25208	-0.600434	5.44669
	104.867	8.25211	-0.600454	5.44669
	104.868	8.25209	-0.600479	5.44669
	104.869	8.25208	-0.600482	5.44669
	104.87	8.25208	-0.600475	5.44669
	104.869	8.30127	-0.608341	5.44669
	104.869	8.42805	-0.628627	5.44669
	104.869	8.48048	-0.637018	5.44669
	104.869	8.36166	-0.618007	5.44669
	104.869	8.22891	-0.596765	5.44669
	104.869	8.20534	-0.592994	5.44669
	104.869	8.24105	-0.598707	5.44669
	104.869	8.31331	-0.602399	5.44669
	104.869	8.48621	-0.601909	5.44669
	104.869	8.70512	-0.60039	5.44669
	104.847	8.76262	-0.599928	5.44669
	104.767	8.56564	-0.600274	5.44669
	104.664	8.29244	-0.600583	5.44669
	104.614	8.22105	-0.60059	5.44669
	104.624	8.43156	-0.600483	5.44669
	104.646	8.71538	-0.600435	5.44669
	104.651	8.83559	-0.600454	5.44669
	104.645	8.74793	-0.600478	5.44669
	104.641	8.56422	-0.600482	5.44669
	104.641	8.50192	-0.600475	5.44669
	104.643	8.63689	-0.60047	5.44669
	104.643	8.77993	-0.600471	5.44669
	104.643	8.80205	-0.600473	5.44669
	104.621	8.7621	-0.600474	5.44669
	104.563	8.73775	-0.608344	5.44669
	104.539	8.7418	-0.628628	5.44669
	104.593	8.75215	-0.644888	5.44669
	104.631	8.75505	-0.646162	5.44669
	104.562	8.75259	-0.63331	5.44669
	104.442	8.75052	-0.618399	5.44669
	104.382	8.75053	-0.623155	5.44669
	104.394	8.80046	-0.631466	5.44669
	104.42	8.92754	-0.617676	5.44669
	104.426	8.97984	-0.598608	5.44669
	104.419	8.86086	-0.593885	5.44669
	104.415	8.72808	-0.598425	5.44669
	104.415	8.70457	-0.601965	5.44669
	104.417	8.7403	-0.601827	5.44669
	104.417	8.76337	-0.60051	5.44669
	104.417	8.76029	-0.600007	5.44669
	104.417	8.75079	-0.600265	5.44669
	104.416	8.74791	-0.600551	5.44669
	104.417	8.75008	-0.60058	5.44669
	104.417	8.8012	-0.60049	5.44669
	104.394	8.92802	-0.600442	5.44669
	104.315	8.97978	-0.600454	5.44669
	104.211	8.90985	-0.600476	5.44669
	104.161	8.90399	-0.608352	5.44669
	104.172	8.9822	-0.628631	5.44669
	104.193	9.07508	-0.637016	5.44669
	104.198	9.19375	-0.618005	5.44669
	104.193	9.27667	-0.596765	5.44669
	104.189	9.27971	-0.592995	5.44669
	104.189	9.25317	-0.598707	5.44669
	104.19	9.24124	-0.602399	5.44669
	104.191	9.24571	-0.601908	5.44669
	104.191	9.25184	-0.60039	5.44669
	104.19	9.25281	-0.599928	5.44669
	104.19	9.25104	-0.600274	5.44669
	104.19	9.24996	-0.600583	5.44669
	104.168	9.25013	-0.608461	5.44669
	104.088	9.25059	-0.628638	5.44669
	104.007	9.25072	-0.63698	5.44669
	104.015	9.25061	-0.617987	5.44669
	104.049	9.25052	-0.59677	5.44669
	104.016	9.25052	-0.593003	5.44669
	103.961	9.25055	-0.60658	5.44669
	103.945	9.25057	-0.630552	5.44669
	103.957	9.25056	-0.638452	5.44669
	103.968	9.25055	-0.617923	5.44669
	103.968	9.25055	-0.59622	5.44669
	103.964	9.25055	-0.592796	5.44669
	103.963	9.25056	-0.598818	5.44669
	103.963	9.25056	-0.602516	5.44669
	103.964	9.25055	-0.601918	5.44669
	103.964	9.25055	-0.600352	5.44669
	103.964	9.25055	-0.599909	5.44669
	103.964	9.25055	-0.60815	5.44669
	103.964	9.25055	-0.628748	5.44669
	103.964	9.25055	-0.645007	5.44669
	103.964	9.25055	-0.646169	5.44669
	103.964	9.25055	-0.633271	5.44669
	103.964	9.25055	-0.610509	5.44669
	103.964	9.25055	-0.595005	5.44669
	103.964	9.25055	-0.59493	5.44669
	103.964	9.25055	-0.600145	5.44669
	103.942	9.25055	-0.602313	5.44669
	103.862	9.25055	-0.601362	5.44669
	103.781	9.25055	-0.600191	5.44669
	103.811	9.25055	-0.600039	5.44669
	103.925	9.29974	-0.600391	5.44669
	103.973	9.42652	-0.600593	5.44669
	103.888	9.47895	-0.600552	5.44669
	103.758	9.40933	-0.608334	5.44669
	103.699	9.40334	-0.628596	5.44669
	103.715	9.43221	-0.637008	5.44669
	103.742	9.3491	-0.618014	5.44669
	103.748	9.23942	-0.596771	5.44669
	103.74	9.21279	-0.592995	5.44669
	103.735	9.239	-0.598705	5.44669
	103.736	9.25919	-0.602398	5.44669
	103.738	9.30748	-0.601909	5.44669
	103.738	9.42669	-0.60039	5.44669
	103.738	9.47628	-0.599928	5.44669
	103.738	9.40814	-0.600274	5.44669
	103.738	9.45299	-0.600583	5.44669
	103.738	9.60879	-0.60059	5.44669
	103.738	9.62678	-0.600483	5.44669
	103.738	9.52479	-0.600435	5.44669
	103.738	9.46709	-0.600454	5.44669
	103.738	9.52701	-0.600478	5.44669
	103.715	9.62938	-0.600482	5.44669
	103.636	9.61077	-0.600475	5.44669
	103.532	9.56021	-0.60047	5.44669
	103.483	9.64303	-0.600471	5.44669
	103.493	9.7603	-0.608344	5.44669
	103.514	9.79021	-0.628629	5.44669
	103.519	9.76268	-0.637018	5.44669
	103.514	9.74077	-0.618006	5.44669
	103.51	9.74142	-0.596765	5.44669
	103.51	9.74949	-0.592994	5.44669
	103.511	9.75264	-0.598707	5.44669
	103.512	9.75109	-0.602399	5.44669
	103.512	9.70013	-0.601909	5.44669
	103.511	9.57317	-0.60039	5.44669
	103.511	9.52128	-0.599928	5.44669
	103.511	9.6404	-0.600274	5.44669
	103.512	9.77308	-0.608454	5.44669
	103.511	9.79651	-0.628745	5.44669
	103.489	9.76078	-0.637028	5.44669
	103.409	9.73774	-0.617969	5.44669
	103.328	9.74083	-0.596746	5.44669
	103.336	9.75032	-0.60087	5.44669
	103.37	9.7532	-0.626872	5.44669
	103.36	9.75103	-0.638946	5.44669
	103.362	9.7491	-0.61944	5.44669
	103.37	9.74906	-0.59668	5.44669
	103.328	9.74973	-0.592449	5.44669
	103.279	9.75003	-0.598509	5.44669
	103.268	9.74991	-0.60251	5.44669
	103.28	9.74976	-0.602025	5.44669
	103.289	9.74973	-0.600399	5.44669
	103.289	9.74978	-0.59989	5.44669
	103.285	9.74981	-0.600255	5.44669
	103.284	9.7498	-0.600589	5.44669
	103.285	9.74979	-0.600599	5.44669
	103.285	9.74979	-0.608355	5.44669
	103.285	9.74979	-0.628588	5.44669
	103.285	9.74979	-0.636997	5.44669
	103.285	9.74979	-0.618012	5.44669
	103.285	9.74979	-0.596774	5.44669
	103.285	9.74979	-0.592997	5.44669
	103.285	9.74979	-0.598705	5.44669
	103.263	9.74979	-0.602397	5.44669
	103.183	9.74979	-0.601909	5.44669
	103.08	9.74979	-0.60039	5.44669
	103.052	9.79898	-0.599928	5.44669
	103.12	9.92576	-0.600274	5.44669
	103.165	9.97819	-0.600583	5.44669
	103.116	9.90856	-0.60059	5.44669
	103.051	9.90258	-0.600483	5.44669
	103.036	9.98064	-0.600435	5.44669
	103.052	10.0735	-0.600454	5.44669
	103.064	10.1922	-0.600478	5.44669
	103.064	10.2752	-0.600482	5.44669
	103.059	10.229	-0.600475	5.44669
	103.057	10.0757	-0.60047	5.44669
	103.058	10.0113	-0.608342	5.44669
	103.059	10.0854	-0.628629	5.44669
	103.059	10.0975	-0.644889	5.44669
	103.059	10.0204	-0.646162	5.44669
	103.059	9.92582	-0.63331	5.44669
	103.059	9.8552	-0.610528	5.44669
	103.059	9.94839	-0.594999	5.44669
	103.059	10.1742	-0.594921	5.44669
	103.037	10.3105	-0.600143	5.44669
	102.979	10.2991	-0.602316	5.44669
	102.933	10.2478	-0.601363	5.44669
	102.907	10.2307	-0.600191	5.44669
	102.864	10.2418	-0.600038	5.44669
	102.825	10.2525	-0.600391	5.44669
	102.819	10.2531	-0.600593	5.44669
	102.83	10.2495	-0.600552	5.44669
	102.836	10.2478	-0.608334	5.44669
	102.835	10.2483	-0.628596	5.44669
	102.832	10.2492	-0.637008	5.44669
	102.832	10.2493	-0.618014	5.44669
	102.832	10.2491	-0.596771	5.44669
	102.833	10.2489	-0.600865	5.44669
	102.833	10.249	-0.62686	5.44669
	102.833	10.249	-0.638943	5.44669
	102.833	10.249	-0.619442	5.44669
	102.833	10.249	-0.596682	5.44669
	102.833	10.249	-0.592449	5.44669
	102.81	10.249	-0.598508	5.44669
	102.753	10.249	-0.60251	5.44669
	102.729	10.2982	-0.602026	5.44669
	102.783	10.425	-0.600399	5.44669
	102.821	10.5266	-0.59989	5.44669
	102.774	10.5838	-0.608126	5.44669
	102.712	10.6302	-0.636615	5.44669
	102.675	10.5403	-0.665299	5.44669
	102.633	10.3244	-0.654563	5.44669
	102.621	10.2403	-0.614258	5.44669
	102.674	10.4254	-0.597136	5.44669
	102.708	10.6539	-0.61939	5.44669
	102.659	10.6538	-0.637188	5.44669
	102.598	10.5186	-0.62137	5.44669
	102.585	10.4535	-0.598115	5.44669
	102.6	10.4729	-0.592364	5.44669
	102.611	10.504	-0.597963	5.44669
	102.611	10.5592	-0.602312	5.44669
	102.606	10.6775	-0.602136	5.44669
	102.605	10.7734	-0.608387	5.44669
	102.606	10.7328	-0.628055	5.44669
	102.607	10.528	-0.636762	5.44669
	102.607	10.2847	-0.618103	5.44669
	102.606	10.1792	-0.596896	5.44669
	102.606	10.2586	-0.593015	5.44669
	102.606	10.4828	-0.598669	5.44669
	102.606	10.7203	-0.602376	5.44669
	102.606	10.8166	-0.601912	5.44669
	102.606	10.7845	-0.60827	5.44669
	102.606	10.7388	-0.628086	5.44669
	102.606	10.7314	-0.636817	5.44669
	102.606	10.6953	-0.618115	5.44669
	102.606	10.5767	-0.596882	5.44669
	102.606	10.5231	-0.593005	5.44669
	102.606	10.5892	-0.59867	5.44669
	102.606	10.5942	-0.60238	5.44669
	102.606	10.517	-0.601914	5.44669
	102.606	10.474	-0.600399	5.44669
	102.606	10.4821	-0.59993	5.44669
	102.606	10.5005	-0.600272	5.44669
	102.606	10.5545	-0.600582	5.44669
	102.606	10.6767	-0.60059	5.44669
	102.606	10.7748	-0.600483	5.44669
	102.606	10.7828	-0.600436	5.44669
	102.606	10.7038	-0.600454	5.44669
	102.606	10.562	-0.600478	5.44669
	102.606	10.5138	-0.600482	5.44669
	102.606	10.6398	-0.600475	5.44669
	102.606	10.7741	-0.600471	5.44669
	102.606	10.7957	-0.600471	5.44669
	102.606	10.7095	-0.608344	5.44669
	102.606	10.5597	-0.628629	5.44669
	102.606	10.5109	-0.637018	5.44669
	102.606	10.6394	-0.618006	5.44669
	102.606	10.7749	-0.596765	5.44669
	102.606	10.7962	-0.600865	5.44669
	102.606	10.7586	-0.626863	5.44669
	102.606	10.7355	-0.638944	5.44669
	102.606	10.7392	-0.619442	5.44669
	102.606	10.6998	-0.596682	5.44669
	102.606	10.5758	-0.592449	5.44669
	102.606	10.5211	-0.598508	5.44669
	102.606	10.6379	-0.60251	5.44669
	102.606	10.7707	-0.602026	5.44669
	102.606	10.795	-0.600399	5.44669
	102.606	10.7595	-0.59989	5.44669
	102.606	10.7363	-0.600255	5.44669
	102.606	10.6901	-0.600589	5.44669
	102.606	10.5236	-0.600599	5.44669
	102.606	10.3473	-0.600484	5.44669
	102.606	10.4115	-0.600433	5.44669
	102.606	10.6612	-0.600452	5.44669
	102.606	10.8174	-0.600478	5.44669
	102.606	10.7568	-0.600483	5.44669
	102.606	10.5715	-0.600475	5.44669
	102.606	10.499	-0.60047	5.44669
	102.606	10.6302	-0.600471	5.44669
	102.606	10.7753	-0.608344	5.44669
	102.606	10.7996	-0.628629	5.44669
	102.606	10.7599	-0.644889	5.44669
	102.606	10.7348	-0.646162	5.44669
	102.606	10.7385	-0.63331	5.44669
	102.606	10.749	-0.610528	5.44669
	102.606	10.752	-0.594999	5.44669
	102.606	10.7496	-0.594921	5.44669
	102.606	10.7475	-0.600143	5.44669
	102.606	10.7475	-0.602316	5.44669
	102.606	10.7482	-0.601363	5.44669
	102.606	10.7485	-0.600191	5.44669
	102.606	10.7484	-0.600038	5.44669
	102.606	10.7482	-0.600391	5.44669
	102.606	10.7482	-0.600593	5.44669
	102.606	10.7483	-0.600552	5.44669
	102.606	10.6991	-0.600463	5.44669
	102.606	10.5723	-0.600441	5.44669
	102.606	10.4707	-0.600463	5.44669
	102.606	10.4627	-0.608351	5.44669
	102.606	10.543	-0.628635	5.44669
	102.606	10.6854	-0.644889	5.44669
	102.606	10.7825	-0.64616	5.44669
	102.606	10.783	-0.633309	5.44669
	102.606	10.7011	-0.610528	5.44669
	102.606	10.5116	-0.595	5.44669
	102.606	10.3383	-0.594921	5.44669
	102.606	10.3629	-0.608013	5.44669
	102.606	10.4394	-0.630471	5.44669
	102.606	10.3651	-0.637908	5.44669
	102.606	10.2422	-0.617724	5.44669
	102.629	10.256	-0.59633	5.44669
	102.686	10.4101	-0.592913	5.44669
	102.71	10.5354	-0.598827	5.44669
	102.678	10.5928	-0.602479	5.44669
	102.698	10.68	-0.601899	5.44669
	102.791	10.7133	-0.608228	5.44669
	102.857	10.5513	-0.628073	5.44669
	102.857	10.3012	-0.636826	5.44669
	102.834	10.1777	-0.618123	5.44669
	102.825	10.2521	-0.596882	5.44669
	102.806	10.4314	-0.600873	5.44669
	102.754	10.5457	-0.626824	5.44669
	102.731	10.5403	-0.638925	5.44669
	102.783	10.4499	-0.619448	5.44669
	102.843	10.308	-0.596691	5.44669
	102.853	10.2148	-0.592451	5.44669
	102.838	10.2157	-0.598506	5.44669
	102.827	10.2476	-0.602508	5.44669
	102.829	10.2603	-0.602026	5.44669
	102.833	10.2543	-0.6004	5.44669
	102.834	10.2472	-0.59989	5.44669
	102.833	10.2464	-0.600255	5.44669
	102.855	10.2486	-0.608459	5.44268
	102.912	10.2498	-0.628754	5.43234
	102.936	10.2495	-0.6449	5.42806
	102.905	10.249	-0.646122	5.43775
	102.924	10.2488	-0.633289	5.44858
	102.995	10.249	-0.610533	5.4505
	103.003	10.2491	-0.595009	5.44759
	102.979	10.2491	-0.594923	5.44571
	103.011	10.249	-0.60014	5.44595
	103.061	10.249	-0.602314	5.44673
	103.076	10.249	-0.601364	5.44696
	103.065	10.1998	-0.600192	5.44679
	103.055	10.0239	-0.600039	5.44663
	103.055	9.79547	-0.600391	5.44663
	103.059	9.68589	-0.608464	5.44668
	103.06	9.75826	-0.628708	5.44671
	103.059	9.98096	-0.637008	5.4467
	103.059	10.1712	-0.617974	5.44668
	103.059	10.142	-0.596755	5.44668
	103.059	10.0082	-0.593002	5.44669
	103.059	9.90483	-0.606584	5.44669
	103.059	9.80156	-0.630555	5.44669
	103.059	9.72883	-0.638451	5.44669
	103.081	9.77377	-0.617922	5.44669
	103.139	9.92296	-0.59622	5.44669
	103.162	9.98603	-0.592796	5.44669
	103.109	9.86365	-0.598818	5.44669
	103.048	9.72563	-0.602516	5.44669
	103.038	9.70111	-0.601918	5.44669
	103.054	9.78749	-0.600352	5.44669
	103.087	9.93829	-0.599909	5.44669
	103.143	9.98753	-0.600279	5.44669
	103.184	9.90802	-0.600592	5.44669
	103.209	9.89903	-0.600592	5.44669
	103.253	9.93015	-0.60048	5.44669
	103.293	9.84905	-0.608304	5.44669
	103.299	9.73941	-0.628609	5.44669
	103.288	9.71209	-0.637024	5.44669
	103.281	9.73799	-0.618016	5.44669
	103.283	9.7583	-0.596767	5.44669
	103.285	9.75755	-0.592992	5.44669
	103.286	9.75002	-0.598705	5.44669
	103.286	9.74713	-0.602399	5.44669
	103.285	9.74859	-0.601909	5.44669
	103.285	9.75024	-0.60039	5.44669
	103.285	9.7504	-0.599928	5.44669
	103.285	9.74989	-0.600274	5.44669
	103.285	9.74961	-0.600583	5.44669
	103.285	9.74968	-0.60059	5.44669
	103.285	9.74981	-0.600483	5.44669
	103.285	9.74984	-0.600435	5.44669
	103.285	9.7498	-0.608324	5.44669
	103.285	9.74978	-0.628634	5.44669
	103.285	9.74978	-0.637027	5.44669
	103.285	9.74979	-0.618008	5.44669
	103.285	9.74979	-0.596762	5.44669
	103.285	9.74979	-0.592993	5.44669
	103.285	9.74979	-0.598707	5.44669
	103.285	9.74979	-0.6024	5.44669
	103.285	9.74979	-0.601909	5.44669
	103.285	9.74979	-0.60039	5.44669
	103.285	9.74979	-0.599928	5.44669
	103.307	9.74979	-0.600274	5.44669
	103.387	9.74979	-0.600583	5.44669
	103.491	9.74979	-0.60059	5.44669
	103.54	9.74979	-0.608353	5.44669
	103.53	9.74979	-0.628591	5.44669
	103.509	9.74979	-0.636999	5.44669
	103.504	9.74979	-0.618012	5.44669
	103.509	9.74979	-0.596774	5.44669
	103.513	9.74979	-0.592996	5.44669
	103.513	9.74979	-0.598705	5.44669
	103.511	9.74979	-0.602398	5.44669
	103.511	9.7006	-0.601909	5.44669
	103.511	9.57382	-0.60039	5.44669
	103.512	9.52139	-0.599928	5.44669
	103.534	9.59102	-0.608145	5.44669
	103.591	9.54781	-0.628739	5.44669
	103.615	9.39217	-0.637135	5.44669
	103.561	9.42285	-0.618016	5.44669
	103.523	9.60216	-0.596727	5.44669
	103.592	9.63476	-0.592975	5.44669
	103.712	9.57969	-0.606583	5.44669
	103.772	9.64261	-0.630564	5.44669
	103.76	9.7532	-0.638455	5.44669
	103.735	9.73819	-0.617921	5.44669
	103.728	9.58806	-0.596218	5.44669
	103.735	9.51394	-0.592796	5.44669
	103.74	9.58283	-0.598818	5.44669
	103.74	9.54703	-0.602516	5.44669
	103.738	9.34556	-0.601918	5.44669
	103.737	9.19905	-0.600352	5.44669
	103.737	9.19745	-0.599909	5.44669
	103.738	9.24697	-0.600279	5.44669
	103.738	9.26799	-0.608463	5.44669
	103.738	9.25914	-0.628747	5.44669
	103.738	9.24796	-0.637025	5.44669
	103.76	9.24642	-0.617967	5.44669
	103.84	9.24974	-0.596746	5.44669
	103.921	9.25169	-0.600871	5.44669
	103.913	9.25132	-0.626872	5.44669
	103.879	9.25047	-0.638946	5.44669
	103.889	9.25025	-0.619439	5.44669
	103.887	9.25046	-0.59668	5.44669
	103.879	9.25062	-0.59245	5.44669
	103.921	9.25062	-0.598509	5.44669
	103.971	9.25056	-0.610381	5.44669
	103.981	9.25053	-0.630181	5.44669
	103.969	9.25055	-0.636944	5.44669
	103.96	9.25056	-0.625294	5.44669
	103.961	9.25056	-0.624702	5.44669
	103.964	9.25056	-0.629655	5.44669
	103.965	9.25055	-0.616367	5.44669
	103.965	9.25055	-0.598703	5.44669
	103.964	9.25056	-0.602261	5.44669
	103.964	9.25056	-0.626759	5.44669
	103.964	9.25055	-0.638404	5.44669
	103.964	9.25055	-0.619253	5.44669
	103.964	9.25055	-0.596794	5.44669
	103.986	9.25055	-0.592564	5.44669
	104.044	9.25055	-0.598516	5.44669
	104.09	9.25055	-0.602472	5.44669
	104.116	9.25055	-0.602007	5.44669
	104.159	9.25055	-0.600405	5.44669
	104.198	9.25055	-0.599899	5.44669
	104.204	9.25055	-0.600257	5.44669
	104.193	9.25055	-0.600586	5.44669
	104.187	9.25055	-0.600597	5.44669
	104.188	9.25055	-0.600485	5.44669
	104.191	9.20136	-0.600434	5.44669
	104.191	9.07459	-0.600452	5.44669
	104.191	9.02216	-0.600478	5.44669
	104.19	9.09178	-0.608353	5.44669
	104.212	9.09776	-0.628631	5.44669
	104.27	9.01971	-0.637015	5.44669
	104.294	8.92685	-0.618005	5.44669
	104.24	8.80814	-0.596765	5.44669
	104.202	8.72519	-0.600866	5.44669
	104.249	8.72215	-0.634734	5.44669
	104.311	8.7487	-0.667099	5.44669
	104.348	8.76064	-0.655987	5.44669
	104.389	8.75616	-0.614215	5.44669
	104.424	8.75004	-0.588741	5.44669
	104.429	8.74906	-0.59103	5.44669
	104.419	8.75083	-0.600744	5.44669
	104.413	8.75192	-0.603952	5.44669
	104.414	8.75174	-0.601835	5.44669
	104.417	8.75128	-0.599807	5.4507
	104.418	8.75115	-0.59971	5.46104
	104.417	8.75126	-0.60039	5.46531
	104.439	8.75135	-0.600709	5.45562
	104.496	8.75135	-0.600601	5.4448
	104.542	8.75132	-0.600443	5.44287
	104.568	8.75131	-0.600415	5.44579
	104.612	8.70212	-0.60833	5.44767
	104.651	8.57536	-0.628643	5.44742
	104.656	8.52292	-0.637029	5.44664
	104.646	8.64174	-0.618006	5.44641
	104.639	8.77449	-0.604631	5.44658
	104.64	8.79806	-0.621148	5.44674
	104.643	8.71316	-0.635253	5.44675
	104.644	8.56331	-0.619934	5.44669
	104.643	8.51395	-0.598201	5.44667
	104.665	8.59307	-0.592911	5.44668
	104.745	8.55274	-0.598162	5.44669
	104.826	8.39494	-0.6022	5.44669
	104.818	8.3745	-0.60989	5.44669
	104.784	8.42699	-0.628662	5.44669
	104.817	8.35864	-0.636482	5.44669
	104.872	8.24671	-0.61777	5.44669
	104.888	8.21388	-0.596856	5.44669
	104.876	8.2383	-0.593117	5.44669
	104.865	8.25993	-0.598726	5.44669
	104.865	8.26028	-0.602364	5.44669
	104.869	8.25273	-0.601887	5.44669
	104.871	8.24944	-0.600393	5.44669
	104.87	8.25075	-0.599937	5.44669
	104.869	8.25246	-0.600277	5.44669
	104.869	8.25272	-0.600581	5.44669
	104.869	8.25221	-0.600588	5.44669
	104.869	8.25191	-0.600483	5.44669
	104.869	8.25197	-0.600436	5.44669
	104.869	8.25209	-0.600454	5.44669
	104.869	8.25213	-0.600478	5.44669
	104.892	8.2521	-0.600482	5.44669
	104.949	8.25207	-0.600475	5.44669
	104.973	8.25207	-0.600471	5.44669
	104.941	8.25208	-0.608342	5.44669
	104.961	8.25209	-0.628629	5.44669
	105.054	8.25208	-0.637018	5.44669
	105.119	8.25208	-0.618007	5.44669
	105.119	8.20289	-0.596765	5.44669
	105.097	8.07612	-0.592994	5.44669
	105.088	8.02369	-0.598707	5.44669
	105.092	8.1425	-0.602399	5.44669
	105.097	8.22607	-0.601909	5.44669
	105.097	8.12286	-0.60039	5.44669
	105.096	8.03472	-0.599928	5.44669
	105.095	8.13046	-0.600274	5.44669
	105.095	8.26628	-0.600583	5.44669
	105.096	8.29934	-0.60059	5.44669
	105.096	8.21734	-0.600483	5.44669
	105.096	8.01613	-0.600435	5.4507
	105.118	7.83806	-0.600454	5.46104
	105.198	7.91389	-0.600478	5.46531
	105.279	8.11983	-0.600482	5.45562
	105.271	8.09832	-0.608346	5.4448
	105.237	7.90492	-0.628626	5.44287
	105.269	7.86315	-0.637016	5.44579
	105.325	7.91939	-0.618006	5.44767
	105.341	7.86021	-0.596765	5.44742
	105.329	7.75078	-0.592995	5.44664
	105.318	7.71575	-0.598707	5.44641
	105.318	7.73834	-0.602399	5.44658
	105.321	7.76001	-0.601909	5.44674
	105.323	7.76101	-0.60039	5.44675
	105.322	7.75372	-0.599928	5.44669
	105.322	7.75031	-0.600274	5.44667
	105.321	7.75147	-0.600583	5.44668
	105.322	7.75317	-0.60059	5.44669
	105.322	7.75347	-0.600483	5.44669
	105.322	7.75299	-0.608306	5.44669
	105.322	7.75269	-0.63648	5.44669
	105.322	7.75273	-0.665179	5.44669
	105.322	7.75285	-0.65456	5.44669
	105.322	7.75289	-0.6143	5.44669
	105.322	7.75286	-0.589284	5.44669
	105.344	7.75284	-0.599098	5.44669
	105.424	7.75284	-0.628789	5.44669
	105.505	7.75285	-0.64038	5.44669
	105.497	7.75285	-0.62723	5.44669
	105.463	7.75285	-0.624292	5.44669
	105.496	7.75285	-0.628795	5.44669
	105.551	7.75285	-0.624023	5.44669
	105.567	7.75285	-0.627074	5.44669
	105.555	7.75285	-0.631102	5.44669
	105.544	7.75285	-0.61613	5.44669
	105.544	7.75285	-0.598089	5.44669
	105.548	7.75285	-0.594218	5.44669
	105.549	7.75285	-0.598749	5.44669
	105.549	7.75285	-0.601982	5.44669
	105.548	7.75285	-0.601719	5.44669
	105.548	7.75285	-0.600459	5.44669
	105.548	7.75285	-0.607895	5.44669
	105.548	7.75285	-0.628445	5.44669
	105.548	7.75285	-0.637101	5.44669
	105.548	7.75285	-0.618106	5.44669
	105.548	7.75285	-0.596777	5.44669
	105.548	7.75285	-0.592964	5.44669
	105.548	7.75285	-0.59869	5.44669
	105.57	7.75285	-0.602403	5.44669
	105.65	7.75285	-0.601916	5.44669
	105.731	7.75285	-0.600392	5.44669
	105.724	7.75285	-0.607797	5.44669
	105.689	7.75285	-0.636299	5.44669
	105.722	7.75285	-0.665284	5.44669
	105.755	7.75285	-0.654669	5.44669
	105.714	7.75285	-0.614308	5.44669
	105.678	7.75285	-0.589249	5.44669
	105.721	7.75285	-0.591209	5.44669
	105.781	7.75285	-0.600639	5.44669
	105.795	7.75285	-0.603844	5.44669
	105.781	7.75285	-0.601827	5.44669
	105.77	7.75285	-0.599842	5.44669
	105.77	7.75285	-0.599727	5.44669
	105.774	7.75285	-0.600385	5.44669
	105.776	7.75285	-0.600701	5.44669
	105.775	7.75285	-0.6006	5.44669
	105.774	7.75285	-0.600445	5.44669
	105.774	7.75285	-0.600416	5.44669
	105.774	7.75285	-0.600459	5.44669
	105.774	7.75285	-0.600487	5.44669
	105.774	7.75285	-0.608355	5.44669
	105.774	7.70366	-0.636499	5.44669
	105.774	7.57688	-0.665169	5.44669
	105.774	7.47526	-0.65455	5.44669
	105.774	7.4673	-0.614299	5.44669
	105.797	7.54762	-0.589287	5.44669
	105.876	7.64081	-0.591229	5.44669
	105.98	7.61109	-0.600633	5.44669
	106.007	7.55915	-0.603835	5.44669
	105.939	7.64533	-0.601825	5.44669
	105.894	7.7645	-0.599845	5.44669
	105.943	7.74483	-0.599729	5.44669
	106.009	7.54049	-0.608255	5.44669
	106.024	7.28997	-0.628856	5.44669
	106.007	7.23044	-0.637144	5.44669
	105.995	7.38862	-0.617979	5.44669
	105.996	7.49094	-0.596708	5.44669
	106.001	7.38154	-0.592981	5.44669
	106.002	7.23496	-0.598721	5.44669
	106.001	7.20224	-0.60241	5.44669
	106	7.23903	-0.601908	5.44669
	106	7.26581	-0.600386	5.44669
	106.001	7.26391	-0.599926	5.44669
	106.001	7.25359	-0.600275	5.44669
	106.001	7.24994	-0.600584	5.44669
	106.023	7.25208	-0.60059	5.44669
	106.08	7.25427	-0.600482	5.44669
	106.126	7.25443	-0.600435	5.44669
	106.152	7.25372	-0.600454	5.44669
	106.196	7.25336	-0.600478	5.44669
	106.235	7.25347	-0.600482	5.44669
	106.24	7.25364	-0.608346	5.44669
	106.23	7.25367	-0.628626	5.44669
	106.223	7.25363	-0.637016	5.44669
	106.224	7.25359	-0.618006	5.44669
	106.227	7.2536	-0.596765	5.44669
	106.228	7.25361	-0.592995	5.44669
	106.227	7.25361	-0.598707	5.44669
	106.227	7.25361	-0.602399	5.44669
	106.227	7.25361	-0.601909	5.44669
	106.227	7.25361	-0.60039	5.44669
	106.227	7.25361	-0.599928	5.44669
	106.227	7.25361	-0.600274	5.44669
	106.227	7.25361	-0.600583	5.44669
	106.249	7.25361	-0.60059	5.44669
	106.329	7.25361	-0.600483	5.44669
	106.433	7.25361	-0.600435	5.44669
	106.46	7.25361	-0.600454	5.44669
	106.392	7.25361	-0.600478	5.44669
	106.347	7.25361	-0.600482	5.44669
	106.418	7.20442	-0.600475	5.44669
	106.541	7.07765	-0.60047	5.44669
	106.58	6.97602	-0.600471	5.44669
	106.509	6.91887	-0.600473	5.44669
	106.437	6.87242	-0.600474	5.44669
	106.427	6.91318	-0.600473	5.44669
	106.471	6.95308	-0.600473	5.44669
	106.562	6.85793	-0.600473	5.44669
	106.664	6.78847	-0.600473	5.44669
	106.708	6.88913	-0.600473	5.44669
	106.696	6.97118	-0.600473	5.44669
	106.676	6.8738	-0.592602	5.44669
	106.672	6.73945	-0.572317	5.44669
	106.678	6.70759	-0.563928	5.44669
	106.681	6.74039	-0.582939	5.44669
	106.681	6.76519	-0.604181	5.44669
	106.679	6.76388	-0.607951	5.44669
	106.679	6.75451	-0.602239	5.44669
	106.679	6.75105	-0.598547	5.44669
	106.68	6.75293	-0.599037	5.44669
	106.68	6.75495	-0.600556	5.44669
	106.702	6.75513	-0.601018	5.44669
	106.759	6.75448	-0.600672	5.44669
	106.805	6.75415	-0.600362	5.44669
	106.809	6.75424	-0.600356	5.44669
	106.773	6.7544	-0.600463	5.44669
	106.73	6.75443	-0.60051	5.44669
	106.766	6.75439	-0.600492	5.44669
	106.869	6.75436	-0.600468	5.44669
	106.934	6.75436	-0.600464	5.44669
	106.93	6.75437	-0.600471	5.44669
	106.906	6.75438	-0.608346	5.44669
	106.897	6.70519	-0.62863	5.44669
	106.902	6.57841	-0.637018	5.44669
	106.907	6.52598	-0.618006	5.44669
	106.908	6.6448	-0.596765	5.44669
	106.906	6.72836	-0.592995	5.44669
	106.905	6.62515	-0.598707	5.44669
	106.906	6.53701	-0.602399	5.44669
	106.906	6.58357	-0.601909	5.44669
	106.906	6.54342	-0.60039	5.44669
	106.906	6.39727	-0.599928	5.44669
	106.906	6.43084	-0.600274	5.44669
	106.906	6.60798	-0.600583	5.44669
	106.906	6.58947	-0.60059	5.44669
	106.928	6.35838	-0.600483	5.44669
	107.008	6.19358	-0.600435	5.44669
	107.111	6.24407	-0.600454	5.44669
	107.161	6.4281	-0.600478	5.44669
	107.151	6.50375	-0.600482	5.44669
	107.129	6.37426	-0.600475	5.44669
	107.124	6.22878	-0.60047	5.44669
	107.13	6.25286	-0.600471	5.44669
	107.134	6.41922	-0.600473	5.44669
	107.134	6.4969	-0.600474	5.44669
	107.132	6.37455	-0.600473	5.44669
	107.132	6.23133	-0.608343	5.44669
	107.132	6.20464	-0.628628	5.44669
	107.132	6.24275	-0.637018	5.44669
	107.132	6.26795	-0.618006	5.44669
	107.132	6.26491	-0.596765	5.44669
	107.132	6.25468	-0.592994	5.44669
	107.154	6.25147	-0.598707	5.44669
	107.234	6.25377	-0.602399	5.44669
	107.315	6.25587	-0.601909	5.44669
	107.285	6.25593	-0.60039	5.44669
	107.194	6.25521	-0.599928	5.44669
	107.18	6.25489	-0.600274	5.44669
	107.232	6.25501	-0.600583	5.44669
	107.284	6.25517	-0.60059	5.44669
	107.337	6.2552	-0.600483	5.44669
	107.37	6.25515	-0.600435	5.44669
	107.37	6.25512	-0.600454	5.44669
	107.359	6.25513	-0.600478	5.44669
	107.355	6.25514	-0.600482	5.44669
	107.357	6.25514	-0.600475	5.44669
	107.359	6.20595	-0.60047	5.44669
	107.359	6.07917	-0.600471	5.44669
	107.359	6.02674	-0.600473	5.44669
	107.358	6.14556	-0.600474	5.44669
	107.358	6.22912	-0.600473	5.44669
	107.358	6.07672	-0.600473	5.44669
	107.358	5.86181	-0.600473	5.44669
	107.358	5.85593	-0.600473	5.44669
	107.381	5.93461	-0.600473	5.44669
	107.46	5.92121	-0.600473	5.44669
	107.542	5.92915	-0.600473	5.44669
	107.534	5.94382	-0.608344	5.44669
	107.5	5.8498	-0.628628	5.44669
	107.532	5.7406	-0.637018	5.44669
	107.587	5.71804	-0.618006	5.44669
	107.604	5.74579	-0.596765	5.44669
	107.592	5.76517	-0.592994	5.44669
	107.581	5.76339	-0.598707	5.44669
	107.581	5.75574	-0.602399	5.44669
	107.584	5.75318	-0.601909	5.44669
	107.586	5.75482	-0.60039	5.44669
	107.585	5.75642	-0.599928	5.44669
	107.585	5.7565	-0.600274	5.44669
	107.584	5.75597	-0.600583	5.44669
	107.585	5.75572	-0.60059	5.44669
	107.585	5.7558	-0.600483	5.44669
	107.585	5.75593	-0.600435	5.44669
	107.585	5.75595	-0.600454	5.44669
	107.585	5.75591	-0.600478	5.44669
	107.585	5.75589	-0.600482	5.44669
	107.585	5.75589	-0.600475	5.44669
	107.585	5.7559	-0.608341	5.44669
	107.585	5.75591	-0.628627	5.44669
	107.585	5.7559	-0.637018	5.44669
	107.585	5.7559	-0.618007	5.44669
	107.585	5.7559	-0.596765	5.44669
	107.607	5.7559	-0.592994	5.44669
	107.664	5.7559	-0.598707	5.44669
	107.688	5.7559	-0.602399	5.44669
	107.634	5.7559	-0.601909	5.44669
	107.596	5.7559	-0.60039	5.44669
	107.666	5.7559	-0.607799	5.44669
	107.785	5.7559	-0.6363	5.44669
	107.845	5.7559	-0.665284	5.44669
	107.834	5.7559	-0.654668	5.44669
	107.808	5.7559	-0.614308	5.44669
	107.802	5.7559	-0.589249	5.44669
	107.808	5.7559	-0.59121	5.44669
	107.813	5.7559	-0.600639	5.44669
	107.813	5.7559	-0.603844	5.44669
	107.811	5.7559	-0.601827	5.44669
	107.81	5.7559	-0.599842	5.44669
	107.811	5.7559	-0.599727	5.44669
	107.811	5.7559	-0.600385	5.44669
	107.811	5.7559	-0.600701	5.44669
	107.833	5.7559	-0.6006	5.44669
	107.891	5.7559	-0.600445	5.44669
	107.914	5.7559	-0.608287	5.44669
	107.883	5.7559	-0.628615	5.44669
	107.88	5.70671	-0.637032	5.44669
	107.916	5.57994	-0.618017	5.44669
	107.958	5.47832	-0.596764	5.44669
	108.012	5.42117	-0.59299	5.44669
	108.049	5.32552	-0.598706	5.44669
	108.051	5.23951	-0.6024	5.44669
	108.038	5.27617	-0.601909	5.44669
	108.033	5.42661	-0.60039	5.44669
	108.035	5.49314	-0.599928	5.44669
	108.038	5.37178	-0.600274	5.44669
	108.038	5.23294	-0.600583	5.44669
	108.038	5.20773	-0.60059	5.44669
	108.037	5.24491	-0.600483	5.44669
	108.037	5.26918	-0.600435	5.44669
	108.037	5.2661	-0.600454	5.44669
	108.037	5.25617	-0.600478	5.44669
	108.037	5.25311	-0.600482	5.44669
	108.06	5.25535	-0.600475	5.44669
	108.117	5.25738	-0.608341	5.44669
	108.141	5.25743	-0.628627	5.44669
	108.109	5.25673	-0.637018	5.44669
	108.129	5.25642	-0.618007	5.44669
	108.222	5.25654	-0.596765	5.44669
	108.288	5.2567	-0.592994	5.44669
	108.287	5.25673	-0.598707	5.44669
	108.265	5.25668	-0.602399	5.44669
	108.256	5.25665	-0.601909	5.44669
	108.26	5.25666	-0.60039	5.44669
	108.265	5.25667	-0.599928	5.44669
	108.265	5.25667	-0.600274	5.44669
	108.286	5.25667	-0.600583	5.44669
	108.343	5.25667	-0.60059	5.44669
	108.389	5.25667	-0.600483	5.44669
	108.415	5.25667	-0.600435	5.44669
	108.437	5.25667	-0.600454	5.44669
	108.418	5.25667	-0.600478	5.44669
	108.4	5.25667	-0.600482	5.44669
	108.443	5.25667	-0.608346	5.44669
	108.497	5.25667	-0.628626	5.44669
	108.509	5.25667	-0.637016	5.44669
	108.495	5.25667	-0.618006	5.44669
	108.485	5.25667	-0.596765	5.44669
	108.486	5.25667	-0.592995	5.44669
	108.49	5.25667	-0.598707	5.44669
	108.491	5.25667	-0.602399	5.44669
	108.49	5.20748	-0.601909	5.44669
	108.49	5.0807	-0.60039	5.44669
	108.49	4.97908	-0.599928	5.44669
	108.49	4.92193	-0.600274	5.44669
	108.49	4.87548	-0.600583	5.44669
	108.49	4.91624	-0.60059	5.44669
	108.49	4.95614	-0.600483	5.44669
	108.49	4.86099	-0.600435	5.44669
	108.49	4.74233	-0.600454	5.44669
	108.49	4.71622	-0.600478	5.44669
	108.49	4.74584	-0.600482	5.44669
	108.49	4.76727	-0.600475	5.44669
	108.49	4.76568	-0.60047	5.44669
	108.512	4.75739	-0.600471	5.44669
	108.57	4.75448	-0.600473	5.44669
	108.616	4.75621	-0.600474	5.44669
	108.642	4.75797	-0.600473	5.44669
	108.685	4.75809	-0.600473	5.44669
	108.724	4.75752	-0.608343	5.44669
	108.73	4.75723	-0.628628	5.44669
	108.719	4.75732	-0.637018	5.44669
	108.713	4.75745	-0.618006	5.44669
	108.714	4.75748	-0.596765	5.44669
	108.716	4.75744	-0.592994	5.44669
	108.717	4.75742	-0.606578	5.44669
	108.716	4.75742	-0.630555	5.44669
	108.716	4.75743	-0.638453	5.44669
	108.716	4.75743	-0.617923	5.44669
	108.716	4.75743	-0.59622	5.44669
	108.716	4.75743	-0.592796	5.44669
	108.716	4.75743	-0.598818	5.44669
	108.716	4.75743	-0.602516	5.44669
	108.716	4.75743	-0.601918	5.44669
	108.738	4.75743	-0.600352	5.44669
	108.818	4.75743	-0.599909	5.44669
	108.899	4.75743	-0.600279	5.44669
	108.892	4.70824	-0.600592	5.44669
	108.835	4.58146	-0.600592	5.44669
	108.81	4.52903	-0.60048	5.44669
	108.842	4.64785	-0.600434	5.44669
	108.912	4.73142	-0.600454	5.44669
	108.96	4.6282	-0.600479	5.44669
	108.96	4.54007	-0.600482	5.44669
	108.943	4.63581	-0.600475	5.44669
	108.937	4.77163	-0.60047	5.44669
	108.94	4.7555	-0.600471	5.44669
	108.943	4.59591	-0.600473	5.44669
	108.944	4.46905	-0.600474	5.44669
	108.943	4.46222	-0.600473	5.44669
	108.942	4.50281	-0.600473	5.44669
	108.942	4.47278	-0.600473	5.44669
	108.942	4.33956	-0.600473	5.44669
	108.943	4.22843	-0.600473	5.44669
	108.942	4.26796	-0.600473	5.44669
	108.965	4.42854	-0.600473	5.44669
	109.044	4.4983	-0.600473	5.44669
	109.148	4.37468	-0.600473	5.44669
	109.198	4.23375	-0.600473	5.44669
	109.187	4.20847	-0.600473	5.44669
	109.166	4.24636	-0.600473	5.44669
	109.161	4.27096	-0.600473	5.44669
	109.166	4.26776	-0.600473	5.44669
	109.171	4.25766	-0.600473	5.44669
	109.17	4.25457	-0.600473	5.44669
	109.169	4.25687	-0.600473	5.44669
	109.168	4.25893	-0.600473	5.44669
	109.169	4.25897	-0.600473	5.44669
	109.169	4.25826	-0.600473	5.44669
	109.169	4.25795	-0.608344	5.44669
	109.169	4.25807	-0.628628	5.44669
	109.169	4.25823	-0.637018	5.44669
	109.169	4.25826	-0.618006	5.44669
	109.191	4.25821	-0.596765	5.44669
	109.271	4.25818	-0.592994	5.44669
	109.374	4.25818	-0.598707	5.44669
	109.424	4.2582	-0.602399	5.44669
	109.413	4.20901	-0.601909	5.44669
	109.392	4.03304	-0.60039	5.44669
	109.387	3.85383	-0.599928	5.44669
	109.393	3.87103	-0.600274	5.44669
	109.397	3.99582	-0.600583	5.44669
	109.397	4.09971	-0.60059	5.44669
	109.395	4.20639	-0.600483	5.44669
	109.394	4.23118	-0.600435	5.44669
	109.395	4.05877	-0.600454	5.44669
	109.395	3.85641	-0.600478	5.44669
	109.395	3.86292	-0.600482	5.44669
	109.395	3.9915	-0.600475	5.44669
	109.395	4.05159	-0.60047	5.44669
	109.395	3.98322	-0.600471	5.44669
	109.395	3.82726	-0.600473	5.44669
	109.395	3.76946	-0.600474	5.44669
	109.395	3.89641	-0.600473	5.44669
	109.417	3.98529	-0.600473	5.44669
	109.475	3.88141	-0.600473	5.44669
	109.521	3.74192	-0.600473	5.44669
	109.547	3.71022	-0.600473	5.44669
	109.59	3.7449	-0.600473	5.44669
	109.629	3.77045	-0.600473	5.44669
	109.635	3.76877	-0.600473	5.44669
	109.624	3.75899	-0.600473	5.44669
	109.618	3.75548	-0.600473	5.44669
	109.619	3.75749	-0.608344	5.44669
	109.622	3.75958	-0.628628	5.44669
	109.622	3.75974	-0.637018	5.44669
	109.622	3.75907	-0.618006	5.44669
	109.643	3.75873	-0.596765	5.44669
	109.723	3.75882	-0.592994	5.44669
	109.827	3.75899	-0.598707	5.44669
	109.877	3.75902	-0.602399	5.44669
	109.866	3.75897	-0.601909	5.44669
	109.845	3.75894	-0.60039	5.44669
	109.84	3.75895	-0.599928	5.44669
	109.845	3.75896	-0.600274	5.44669
	109.849	3.75896	-0.600583	5.44669
	109.849	3.75896	-0.60059	5.44669
	109.87	3.75896	-0.600483	5.44669
	109.927	3.75896	-0.600435	5.44669
	109.973	3.75896	-0.600454	5.44669
	109.999	3.75896	-0.600478	5.44669
	110.043	3.75896	-0.600482	5.44669
	110.082	3.75896	-0.600475	5.44669
	110.087	3.70977	-0.60047	5.44669
	110.077	3.58299	-0.600471	5.44669
	110.07	3.53056	-0.600473	5.44669
	110.071	3.64938	-0.600474	5.44669
	110.074	3.73294	-0.600473	5.44669
	110.075	3.62973	-0.600473	5.44669
	110.074	3.49241	-0.600473	5.44669
	110.096	3.46137	-0.600473	5.44669
	110.153	3.49557	-0.600473	5.44669
	110.2	3.47148	-0.600473	5.44669
	110.226	3.34302	-0.608344	5.44669
	110.269	3.23177	-0.628628	5.44669
	110.286	3.22037	-0.637018	5.44669
	110.234	3.25349	-0.618006	5.44669
	110.199	3.27115	-0.596765	5.44669
	110.247	3.26673	-0.592994	5.44669
	110.308	3.2586	-0.598707	5.44669
	110.322	3.25676	-0.602399	5.44669
	110.306	3.25888	-0.601909	5.44669
	110.295	3.26042	-0.60039	5.44669
	110.296	3.26031	-0.599928	5.44669
	110.3	3.25972	-0.600274	5.44669
	110.302	3.25951	-0.600583	5.44669
	110.301	3.25963	-0.60059	5.44669
	110.3	3.25976	-0.600483	5.44669
	110.322	3.25977	-0.600435	5.44669
	110.402	3.25973	-0.600454	5.44669
	110.506	3.25971	-0.600478	5.44669
	110.533	3.25971	-0.600482	5.44669
	110.465	3.25972	-0.600475	5.44669
	110.398	3.25973	-0.60047	5.44669
	110.389	3.25972	-0.600471	5.44669
	110.431	3.25972	-0.600473	5.44669
	110.5	3.25972	-0.600474	5.44669
	110.544	3.25972	-0.600473	5.44669
	110.542	3.25972	-0.600473	5.44669
	110.527	3.25972	-0.600473	5.44669
	110.521	3.25972	-0.600473	5.44669
	110.524	3.25972	-0.600473	5.44669
	110.527	3.21053	-0.608344	5.44669
	110.528	3.08376	-0.628628	5.44669
	110.527	3.03132	-0.637018	5.44669
	110.526	3.15014	-0.618006	5.44669
	110.549	3.23371	-0.596765	5.44669
	110.629	3.1305	-0.592994	5.44669
	110.732	2.99317	-0.598707	5.44669
	110.759	2.91295	-0.602399	5.44669
	110.691	2.82037	-0.601909	5.44669
	110.647	2.74385	-0.60039	5.44669
	110.695	2.73421	-0.599928	5.44669
	110.761	2.75571	-0.600274	5.44669
	110.776	2.76788	-0.600583	5.44669
	110.759	2.76529	-0.60059	5.44669
	110.747	2.75987	-0.600483	5.44669
	110.748	2.75852	-0.600435	5.44669
	110.753	2.75988	-0.600454	5.44669
	110.754	2.76093	-0.600478	5.44669
	110.753	2.76089	-0.600482	5.44669
	110.775	2.7605	-0.600475	5.44669
	110.832	2.76035	-0.60047	5.44669
	110.856	2.76043	-0.600471	5.44669
	110.803	2.76051	-0.600473	5.44669
	110.742	2.76052	-0.600474	5.44669
	110.754	2.76049	-0.600473	5.44669
	110.85	2.76048	-0.600473	5.44669
	110.964	2.76048	-0.600473	5.44669
	111.012	2.76049	-0.600473	5.44669
	110.997	2.76049	-0.600473	5.44669
	110.975	2.76049	-0.600473	5.44669
	110.971	2.76049	-0.600473	5.44669
	110.977	2.76049	-0.600473	5.44669
	110.981	2.76049	-0.608344	5.44669
	110.981	2.76049	-0.628628	5.44669
	110.979	2.76049	-0.637018	5.44669
	110.978	2.76049	-0.618006	5.44669
	110.979	2.76049	-0.596765	5.44669
	110.979	2.76049	-0.592994	5.44669
	110.979	2.76049	-0.598707	5.44669
	110.979	2.76049	-0.602399	5.44669
	110.979	2.76049	-0.601909	5.44669
	110.979	2.76049	-0.60826	5.44669
	110.979	2.76049	-0.628083	5.44669
	110.979	2.76049	-0.636819	5.44669
	110.979	2.76049	-0.625988	5.44669
	111.001	2.76049	-0.625037	5.44669
	111.059	2.7113	-0.629549	5.44669
	111.105	2.58452	-0.616203	5.44669
	111.131	2.53209	-0.598672	5.44669
	111.152	2.65091	-0.594435	5.44669
	111.111	2.78366	-0.598633	5.44669
	111.036	2.80723	-0.601856	5.44669
	111.055	2.77152	-0.601707	5.44669
	111.163	2.74845	-0.600499	5.44669
	111.235	2.75151	-0.600045	5.44669
	111.232	2.76101	-0.600284	5.44669
	111.206	2.76389	-0.600546	5.44669
	111.196	2.71254	-0.600571	5.44669
	111.201	2.58383	-0.600488	5.44669
	111.207	2.48217	-0.600444	5.44669
	111.207	2.47488	-0.600456	5.44669
	111.206	2.5555	-0.600476	5.44669
	111.205	2.69776	-0.60048	5.44669
	111.205	2.74547	-0.600475	5.44669
	111.205	2.56997	-0.600471	5.44669
	111.206	2.30898	-0.600471	5.44669
	111.205	2.18585	-0.600473	5.44669
	111.205	2.21497	-0.600473	5.44669
	111.205	2.26903	-0.600473	5.44669
	111.205	2.28102	-0.600473	5.44669
	111.205	2.26677	-0.600473	5.44669
	111.205	2.25654	-0.600473	5.44669
	111.205	2.25732	-0.600473	5.44669
	111.228	2.26128	-0.600473	5.44669
	111.307	2.26266	-0.600473	5.44669
	111.411	2.26183	-0.600473	5.44669
	111.461	2.26099	-0.600473	5.44669
	111.45	2.26094	-0.600473	5.44669
	111.429	2.26121	-0.600473	5.44669
	111.424	2.26135	-0.600473	5.44669
	111.429	2.26131	-0.600473	5.44669
	111.433	2.26124	-0.600473	5.44669
	111.433	2.26123	-0.600473	5.44669
	111.432	2.26125	-0.600473	5.44669
	111.431	2.26126	-0.600473	5.44669
	111.431	2.26126	-0.600473	5.44669
	111.432	2.26125	-0.600473	5.44669
	111.432	2.26125	-0.600473	5.44669
	111.432	2.26125	-0.600473	5.44669
	111.432	2.26125	-0.600473	5.44669
	111.432	2.26125	-0.600473	5.44669
	111.432	2.26125	-0.600473	5.44669
	111.454	2.21206	-0.600473	5.44669
	111.534	2.08528	-0.600473	5.44669
	111.637	1.98366	-0.600473	5.44669
	111.687	1.97571	-0.600473	5.44669
	111.676	2.05603	-0.600473	5.44669
	111.655	2.14922	-0.600473	5.44669
	111.65	2.07031	-0.600473	5.44669
	111.656	1.89159	-0.600473	5.44669
	111.66	1.87615	-0.600473	5.44669
	111.66	1.93817	-0.600473	5.44669
	111.658	1.87204	-0.600473	5.44669
	111.657	1.75765	-0.600473	5.44669
	111.658	1.723	-0.600473	5.44669
	111.658	1.74753	-0.608344	5.44669
	111.658	1.76986	-0.628628	5.44669
	111.658	1.77046	-0.637018	5.44669
	111.658	1.76276	-0.618006	5.44669
	111.658	1.75933	-0.596765	5.44669
	111.68	1.76062	-0.592994	5.44669
	111.76	1.76239	-0.598707	5.44669
	111.864	1.76267	-0.61027	5.44669
	111.913	1.76215	-0.630064	5.44669
	111.903	1.76184	-0.636935	5.44669
	111.904	1.76189	-0.617461	5.44669
	111.956	1.76202	-0.596566	5.44669
	111.985	1.76206	-0.593105	5.44669
	111.936	1.76203	-0.598824	5.44669
	111.875	1.76201	-0.602409	5.44669
	111.885	1.76201	-0.601871	5.44669
	111.981	1.76201	-0.600371	5.44669
	112.095	1.76202	-0.599933	5.44669
	112.144	1.76202	-0.600283	5.44669
	112.129	1.76202	-0.600585	5.44669
	112.106	1.76201	-0.600587	5.44669
	112.102	1.76202	-0.600481	5.44669
	112.109	1.76202	-0.600436	5.44669
	112.113	1.76202	-0.600454	5.44669
	112.112	1.76202	-0.600478	5.44669
	112.11	1.71283	-0.600482	5.44669
	112.11	1.58605	-0.600475	5.44669
	112.11	1.53362	-0.60047	5.44669
	112.111	1.65244	-0.600471	5.44669
	112.111	1.736	-0.600473	5.44669
	112.111	1.5836	-0.608344	5.44669
	112.11	1.36869	-0.628629	5.44669
	112.111	1.36281	-0.637018	5.44669
	112.133	1.44148	-0.618006	5.44669
	112.19	1.37889	-0.596765	5.44669
	112.236	1.26006	-0.592994	5.44669
	112.262	1.22229	-0.598707	5.44669
	112.306	1.1979	-0.602399	5.44669
	112.345	1.04549	-0.601909	5.44669
	112.35	0.818104	-0.60039	5.44669
	112.34	0.700569	-0.599928	5.44669
	112.333	0.720052	-0.600274	5.44669
	112.334	0.768071	-0.600583	5.44669
	112.337	0.780956	-0.60059	5.44669
	112.338	0.769236	-0.600483	5.44669
	112.337	0.710549	-0.600435	5.44669
	112.337	0.534771	-0.600454	5.44669
	112.337	0.309827	-0.600478	5.44669
	112.359	0.201627	-0.600482	5.44669
	112.417	0.224152	-0.600475	5.44669
	112.44	0.270128	-0.60047	5.44669
	112.386	0.281075	-0.600471	5.44669
	112.326	0.269271	-0.600473	5.44669
	112.338	0.260427	-0.600474	5.44669
	112.434	0.260918	-0.600473	5.44669
	112.548	0.264267	-0.600473	5.44669
	112.596	0.265495	-0.600473	5.44669
	112.581	0.264819	-0.600473	5.44669
	112.559	0.264099	-0.600473	5.44669
	112.555	0.214848	-0.600473	5.44669
	112.561	0.088303	-0.600473	5.44669
	112.565	-0.013201	-0.600473	5.44669
	112.565	-0.070382	-0.600473	5.44669
	112.563	-0.11689	-0.600473	5.44669
	112.563	-0.026952	-0.600473	5.44669
	112.563	0.139742	-0.600473	5.44669
[truncated: 162 more rows]
