# Supplementary material for: Design of a cosmetic glove stiffness compensation mechanism for toddler-sized hand prostheses
Source: PLoS One. 2017 Aug 11;12(8):e0183233. doi: 10.1371/journal.pone.0183233 (PMC5553851; doi:10.1371/journal.pone.0183233)
Supplement: S1 Dataset — (ZIP) [file pone.0183233.s001.zip › 02 Spring measurements/RVS7_5.xlsx]

## Sheet: RVS7_5
LabVIEW Measurement
Writer_Version	2
Reader_Version	2
Separator	Tab
Decimal_Separator	.
Multi_Headings	No
X_Columns	No
Time_Pref	Absolute
Operator	localadmin
Date	2013-09-24
Time	00:15:26.357000
***End_of_Header***
Channels	4
Samples	10	10	10	10
Date	2013-09-24	2013-09-24	2013-09-24	2013-09-24
Time	00:15:59.457000	00:15:59.457000	00:15:59.457000	00:15:59.458000
Y_Unit_Label	mm	N	N	Pa
X_Dimension	Time	Time	Time	Time
X0	0	0	0	0
Delta_X	0.01	0.01	0.01	0.01
***End_of_Header***
X_Value	Voltage LVDT (Filtered)	Voltage Load Cell (Filtered)	Voltage Pinch Load Cell (Filtered)	Voltage Pressure (Filtered)	Comment
	112.789	0.338102	-0.600473	5.46531
	112.789	0.326689	-0.600473	5.45562
	112.789	0.214664	-0.600473	5.4448
	112.789	0.065923	-0.600473	5.44287
	112.789	0.026672	-0.600473	5.44579
	112.789	0.158825	-0.600473	5.44767
	112.789	0.292482	-0.600473	5.44742
	112.789	0.262493	-0.600473	5.44664
	112.767	0.097867	-0.600473	5.44641
	112.71	0.023012	-0.600473	5.44658
	112.686	0.145931	-0.600473	5.44674
	112.74	0.239191	-0.600473	5.44675
	112.8	0.089393	-0.600473	5.44669
	112.811	-0.127873	-0.600473	5.44667
	112.794	-0.135664	-0.600473	5.44668
	112.784	-0.056955	-0.600473	5.44669
	112.785	-0.069656	-0.600473	5.44669
	112.79	-0.012244	-0.600473	5.44669
	112.769	0.178255	-0.600473	5.44669
	112.71	0.312479	-0.600473	5.44669
	112.663	0.31284	-0.600473	5.44669
	112.66	0.217969	-0.600473	5.44669
	112.696	0.023039	-0.600473	5.44669
	112.761	-0.147827	-0.600473	5.44669
	112.805	-0.12039	-0.600473	5.44669
	112.805	0.005733	-0.600473	5.44669
	112.79	0.106535	-0.600473	5.44669
	112.784	0.21145	-0.600473	5.44669
	112.787	0.285785	-0.600473	5.44669
	112.79	0.240927	-0.600473	5.44669
	112.791	0.091205	-0.600473	5.44669
	112.79	0.027886	-0.600473	5.44669
	112.789	0.150341	-0.600473	5.44669
	112.789	0.288495	-0.600473	5.44669
	112.789	0.313029	-0.608344	5.44669
	112.789	0.226623	-0.628628	5.44669
	112.789	0.026604	-0.637018	5.44669
	112.789	-0.149409	-0.618006	5.44669
	112.789	-0.073129	-0.596765	5.44669
	112.789	0.132263	-0.592994	5.44669
	112.789	0.15955	-0.598707	5.44669
	112.789	0.092964	-0.602399	5.44669
	112.789	0.152962	-0.601909	5.44669
	112.789	0.266407	-0.60826	5.44669
	112.789	0.302837	-0.628083	5.44669
	112.789	0.230204	-0.636819	5.44669
	112.789	0.031727	-0.618117	5.44669
	112.789	-0.197726	-0.596882	5.44669
	112.789	-0.29974	-0.593004	5.44669
	112.789	-0.22383	-0.59867	5.44669
	112.789	-0.00233	-0.60238	5.44669
	112.789	0.235339	-0.601914	5.44669
	112.789	0.332569	-0.600399	5.44669
	112.789	0.300918	-0.59993	5.44669
	112.789	0.255018	-0.600272	5.44669
	112.789	0.247346	-0.608452	5.44669
	112.789	0.260496	-0.628745	5.44669
	112.789	0.268738	-0.637028	5.44669
	112.789	0.218327	-0.617969	5.44669
	112.789	0.088111	-0.596745	5.44669
	112.789	-0.014518	-0.593	5.44669
	112.789	-0.070865	-0.598716	5.44669
	112.789	-0.116624	-0.602401	5.44669
	112.789	-0.026669	-0.601906	5.44669
	112.789	0.188956	-0.608259	5.44669
	112.789	0.322096	-0.628083	5.4507
	112.767	0.313066	-0.63682	5.46104
	112.71	0.263836	-0.625988	5.46531
	112.686	0.246723	-0.632908	5.45562
	112.74	0.2571	-0.657704	5.4448
	112.8	0.218347	-0.652748	5.44287
	112.811	0.043066	-0.616205	5.44579
	112.772	-0.188755	-0.590727	5.44767
	112.704	-0.250821	-0.591155	5.44742
	112.682	-0.051167	-0.60009	5.44664
	112.74	0.175591	-0.603634	5.44641
	112.801	0.169588	-0.601934	5.44658
	112.811	0.032529	-0.599962	5.44674
	112.794	-0.031289	-0.599739	5.44675
	112.784	-0.010656	-0.600347	5.44669
	112.785	0.020456	-0.600681	5.44667
	112.79	0.07531	-0.600605	5.44668
	112.791	0.193394	-0.600454	5.44669
	112.79	0.240171	-0.600418	5.44669
	112.789	0.072884	-0.600457	5.44669
	112.789	-0.135144	-0.600486	5.44669
	112.789	-0.132843	-0.600484	5.44669
	112.79	-0.003998	-0.600473	5.44669
	112.789	0.106884	-0.600469	5.44669
	112.789	0.215055	-0.600471	5.44669
	112.789	0.287171	-0.600474	5.44669
	112.789	0.289416	-0.600474	5.44669
	112.789	0.266385	-0.600473	5.44669
	112.789	0.256203	-0.600473	5.44669
	112.789	0.260166	-0.600473	5.44669
	112.789	0.265452	-0.600473	5.44669
	112.789	0.217068	-0.600473	5.44669
	112.789	0.088752	-0.600473	5.44669
	112.789	-0.013802	-0.600473	5.44669
	112.789	-0.021603	-0.600473	5.44669
	112.789	0.059117	-0.600473	5.44669
	112.789	0.201609	-0.600473	5.44669
	112.789	0.249376	-0.600473	5.44669
	112.789	0.123011	-0.600473	5.44669
	112.767	0.037942	-0.600473	5.44669
	112.71	0.094016	-0.600473	5.44669
	112.686	0.10596	-0.600473	5.44669
	112.74	0.084415	-0.600473	5.44669
	112.8	0.119287	-0.600473	5.44669
	112.811	0.099987	-0.600473	5.44669
	112.794	0.072924	-0.600473	5.44669
	112.784	0.116596	-0.600473	5.44669
	112.785	0.102944	-0.600473	5.44669
	112.79	0.075119	-0.600473	5.44669
	112.791	0.165655	-0.600473	5.44669
	112.768	0.228884	-0.600473	5.44669
	112.709	0.127248	-0.600473	5.44669
	112.686	0.047007	-0.600473	5.44669
	112.74	0.145498	-0.600473	5.44669
	112.8	0.230474	-0.600473	5.44669
	112.811	0.085895	-0.600473	5.44669
	112.794	-0.12624	-0.600473	5.44669
	112.784	-0.084546	-0.600473	5.44669
	112.785	0.168428	-0.600473	5.44669
	112.79	0.334117	-0.600473	5.44669
	112.791	0.325405	-0.600473	5.44669
	112.79	0.264733	-0.600473	5.44669
	112.789	0.242713	-0.600473	5.44669
	112.789	0.255102	-0.600473	5.44669
	112.789	0.268126	-0.608344	5.44669
	112.79	0.269178	-0.628628	5.44669
	112.767	0.2158	-0.637018	5.44669
	112.71	0.086896	-0.618006	5.44669
	112.686	-0.014129	-0.596765	5.44669
	112.74	-0.02108	-0.592994	5.44669
	112.8	0.059452	-0.606578	5.44669
	112.811	0.201564	-0.630555	5.44669
	112.794	0.298428	-0.638453	5.44669
	112.784	0.298935	-0.617923	5.44669
	112.785	0.266372	-0.59622	5.4507
	112.79	0.203624	-0.592796	5.46104
	112.791	0.082786	-0.598818	5.46531
	112.79	0.037667	-0.602516	5.45562
	112.789	0.108247	-0.601918	5.4448
	112.789	0.112027	-0.600352	5.44287
	112.789	0.032709	-0.599909	5.44579
	112.79	-0.010698	-0.60815	5.44767
	112.789	0.047104	-0.628748	5.44742
	112.789	0.192694	-0.637137	5.44664
	112.789	0.2991	-0.618014	5.44641
	112.789	0.302369	-0.596726	5.44658
	112.789	0.218381	-0.592975	5.44674
	112.789	0.07613	-0.598713	5.44675
	112.789	-0.019563	-0.602408	5.44669
	112.789	-0.019531	-0.60191	5.44667
	112.789	0.062033	-0.600387	5.44668
	112.767	0.202094	-0.599926	5.44669
	112.687	0.297733	-0.600274	5.44669
	112.584	0.298455	-0.600584	5.44669
	112.534	0.266418	-0.60059	5.44669
	112.545	0.253004	-0.600482	5.44669
	112.566	0.258815	-0.600435	5.44669
	112.571	0.266023	-0.600454	5.44669
	112.543	0.266978	-0.600478	5.44669
	112.459	0.264816	-0.600482	5.44669
	112.378	0.263571	-0.600475	5.44669
	112.41	0.263818	-0.60047	5.44669
	112.502	0.264364	-0.600471	5.44669
	112.493	0.264505	-0.600473	5.44669
	112.384	0.31356	-0.600474	5.44669
	112.307	0.489419	-0.600473	5.44669
	112.309	0.71782	-0.600473	5.44669
	112.336	0.827439	-0.600473	5.44669
	112.346	0.85347	-0.600473	5.44669
	112.341	0.933499	-0.600473	5.44669
	112.313	1.02408	-0.600473	5.44669
	112.255	1.09326	-0.608344	5.44669
	112.211	1.19788	-0.628628	5.44669
	112.186	1.28338	-0.637018	5.44669
	112.142	1.34169	-0.618006	5.44669
	112.103	1.49275	-0.596765	5.44669
	112.097	1.70774	-0.592994	5.44669
	112.108	1.82059	-0.598707	5.44669
	112.114	1.80356	-0.602399	5.44669
	112.113	1.75824	-0.601909	5.44669
	112.11	1.74561	-0.60039	5.44669
	112.11	1.75648	-0.599928	5.44669
	112.11	1.76553	-0.600274	5.44669
	112.111	1.76545	-0.600583	5.44669
	112.111	1.76221	-0.60059	5.44669
	112.111	1.76087	-0.600483	5.44669
	112.11	1.76147	-0.600435	5.44669
	112.11	1.76219	-0.600454	5.44669
	112.111	1.76228	-0.600478	5.44669
	112.111	1.76206	-0.600482	5.44669
	112.088	1.76194	-0.600475	5.44669
	112.031	1.76197	-0.60047	5.44669
	111.985	1.76202	-0.600471	5.44669
	111.959	1.76204	-0.600473	5.44669
	111.915	1.76202	-0.600474	5.44669
	111.876	1.76201	-0.600473	5.44669
	111.871	1.76201	-0.600473	5.44669
	111.882	1.76202	-0.600473	5.44669
	111.888	1.76202	-0.600473	5.44669
	111.887	1.76202	-0.600473	5.44669
	111.884	1.76202	-0.600473	5.44669
	111.883	1.8112	-0.600473	5.44669
	111.884	1.93798	-0.600473	5.44669
	111.862	1.99041	-0.600473	5.44669
	111.805	1.87159	-0.600473	5.44669
	111.758	1.73884	-0.608344	5.44669
	111.755	1.71528	-0.628628	5.44669
	111.791	1.75098	-0.637018	5.44669
	111.833	1.77405	-0.618006	5.44669
	111.798	1.77099	-0.596765	5.44669
	111.694	1.7615	-0.592994	5.44669
	111.63	1.75861	-0.598707	5.44669
	111.634	1.76077	-0.602399	5.44669
	111.658	1.8119	-0.601909	5.44669
	111.666	1.9879	-0.60039	5.44669
	111.661	2.21563	-0.599928	5.44669
	111.656	2.32491	-0.600274	5.44669
	111.656	2.25266	-0.600583	5.44669
	111.658	2.0793	-0.60059	5.44669
	111.659	2.01586	-0.600483	5.44669
	111.658	2.14667	-0.600435	5.44669
	111.658	2.28837	-0.600454	5.44669
	111.636	2.31142	-0.600478	5.44669
	111.556	2.27232	-0.600482	5.44669
	111.475	2.24801	-0.600475	5.44669
	111.505	2.25176	-0.60047	5.44669
	111.596	2.26198	-0.600471	5.44669
	111.61	2.21574	-0.600473	5.44669
	111.558	2.08657	-0.600474	5.44669
	111.506	2.03208	-0.600473	5.44669
	111.453	2.15089	-0.600473	5.44669
	111.42	2.28437	-0.600473	5.44669
	111.42	2.30824	-0.600473	5.44669
	111.431	2.27241	-0.600473	5.44669
	111.436	2.24917	-0.600473	5.44669
	111.434	2.25222	-0.600473	5.44669
	111.431	2.26176	-0.600473	5.44669
	111.431	2.26467	-0.600473	5.44669
	111.431	2.2625	-0.600473	5.44669
	111.432	2.26056	-0.600473	5.44669
	111.432	2.26052	-0.600473	5.44669
	111.432	2.26119	-0.600473	5.44669
	111.432	2.26149	-0.608344	5.44669
	111.432	2.26137	-0.636499	5.44669
	111.432	2.26122	-0.665173	5.44669
	111.409	2.31039	-0.654551	5.44669
	111.33	2.43721	-0.614298	5.44669
	111.248	2.53885	-0.589286	5.44669
	111.256	2.54681	-0.591229	5.44669
	111.313	2.51566	-0.600633	5.44669
	111.338	2.50005	-0.603835	5.44669
	111.306	2.50463	-0.601825	5.44669
	111.236	2.5121	-0.599845	5.44669
	111.188	2.46441	-0.599729	5.44669
	111.188	2.3848	-0.600385	5.44669
	111.204	2.45776	-0.6007	5.44669
	111.211	2.62915	-0.60847	5.44669
	111.208	2.64364	-0.628601	5.44669
	111.204	2.58382	-0.636961	5.44669
	111.204	2.65121	-0.617992	5.44669
	111.205	2.76534	-0.596779	5.44669
	111.206	2.75025	-0.593005	5.44669
	111.206	2.5988	-0.598707	5.44669
	111.205	2.52418	-0.602395	5.44669
	111.205	2.64251	-0.601907	5.44669
	111.205	2.78295	-0.600391	5.44669
	111.183	2.80991	-0.599929	5.44669
	111.126	2.7729	-0.600274	5.44669
	111.102	2.74807	-0.600583	5.44669
	111.156	2.75087	-0.60059	5.44669
	111.216	2.76087	-0.600483	5.44669
	111.204	2.76407	-0.600435	5.44669
	111.108	2.76185	-0.600454	5.44669
	110.994	2.75979	-0.600478	5.44669
	110.968	2.75971	-0.600482	5.44669
	111.041	2.76041	-0.600475	5.44669
	111.087	2.76073	-0.60047	5.44669
	111.037	2.76062	-0.600471	5.44669
	110.971	2.76045	-0.600473	5.44669
	110.956	2.76043	-0.608344	5.44669
	110.972	2.76047	-0.628629	5.44669
	110.985	2.7605	-0.637018	5.44669
	110.984	2.7605	-0.618006	5.44669
	110.979	2.76049	-0.596765	5.44669
	110.955	2.76048	-0.592994	5.44669
	110.899	2.76049	-0.598707	5.44669
	110.854	2.76049	-0.602399	5.44669
	110.828	2.76049	-0.609779	5.44669
	110.806	2.76049	-0.628545	5.44669
	110.825	2.76049	-0.636473	5.44669
	110.843	2.76049	-0.617808	5.44669
	110.8	2.76049	-0.596875	5.44669
	110.746	2.76049	-0.593111	5.44669
	110.734	2.80968	-0.598717	5.44669
	110.748	2.93645	-0.602362	5.44669
	110.757	2.98888	-0.60976	5.44669
	110.757	2.91926	-0.628551	5.44669
	110.753	2.96247	-0.636482	5.44669
	110.729	3.1673	-0.62568	5.44669
	110.65	3.26339	-0.625028	5.44669
	110.547	3.13652	-0.629655	5.44669
	110.498	3.03428	-0.61625	5.44669
	110.508	3.13257	-0.598654	5.44669
	110.529	3.27448	-0.594411	5.44669
	110.534	3.30918	-0.598629	5.44669
	110.529	3.27489	-0.601863	5.44669
	110.525	3.24845	-0.601712	5.44669
	110.525	3.2496	-0.600498	5.44669
	110.526	3.25949	-0.600043	5.44669
	110.527	3.26322	-0.600284	5.44669
	110.527	3.26127	-0.600547	5.44669
	110.526	3.25913	-0.600571	5.44669
	110.526	3.25892	-0.600488	5.44669
	110.504	3.2596	-0.600444	5.44669
	110.447	3.25996	-0.600456	5.44669
	110.401	3.25986	-0.600476	5.44669
	110.375	3.2597	-0.60048	5.44669
	110.331	3.25966	-0.600475	5.44669
	110.292	3.25971	-0.600471	5.44669
	110.287	3.25974	-0.600471	5.44669
	110.297	3.25974	-0.600473	5.44669
	110.304	3.25972	-0.600473	5.44669
	110.303	3.25972	-0.600473	5.44669
	110.3	3.25972	-0.600473	5.44669
	110.299	3.25972	-0.600473	5.44669
	110.3	3.25972	-0.600473	5.44669
	110.3	3.25972	-0.600473	5.44669
	110.3	3.25972	-0.600473	5.44669
	110.3	3.25972	-0.600473	5.44669
	110.3	3.25972	-0.600473	5.44669
	110.3	3.25972	-0.600473	5.44669
	110.3	3.30891	-0.600473	5.44669
	110.3	3.48488	-0.600473	5.44669
	110.278	3.71328	-0.600473	5.44669
	110.198	3.82286	-0.600473	5.44669
	110.117	3.79968	-0.600473	5.44669
	110.125	3.75294	-0.600473	5.44669
	110.159	3.74191	-0.600473	5.44669
	110.126	3.75395	-0.600473	5.44669
	110.093	3.76292	-0.600473	5.44669
	110.157	3.7624	-0.600473	5.44669
	110.25	3.75899	-0.600473	5.44669
	110.231	3.75775	-0.600473	5.44669
	110.117	3.75844	-0.600473	5.44669
	110.043	3.75917	-0.600473	5.44669
	110.046	3.75923	-0.600473	5.44669
	110.074	3.759	-0.600473	5.44669
	110.061	3.75888	-0.600473	5.44669
	109.976	3.75891	-0.600473	5.44669
	109.889	3.75897	-0.600473	5.44669
	109.896	3.75898	-0.600473	5.44669
	109.932	3.75896	-0.600473	5.44669
	109.901	3.75895	-0.600473	5.44669
	109.845	3.75895	-0.600473	5.44669
	109.829	3.75896	-0.608344	5.44669
	109.841	3.75896	-0.628628	5.44669
	109.851	3.75896	-0.637018	5.44669
	109.852	3.75896	-0.618006	5.44669
	109.848	3.75896	-0.596765	5.44669
	109.846	3.75896	-0.592994	5.44669
	109.847	3.75896	-0.606578	5.44669
	109.848	3.75896	-0.630555	5.44669
	109.848	3.75896	-0.638453	5.44669
	109.848	3.75896	-0.617923	5.44669
	109.825	3.75896	-0.59622	5.44669
	109.746	3.75896	-0.592796	5.44669
	109.642	3.75896	-0.598818	5.44669
	109.592	3.75896	-0.602516	5.44669
	109.603	3.75896	-0.601918	5.44669
	109.624	3.75896	-0.600352	5.44669
	109.629	3.75896	-0.599909	5.44669
	109.624	3.75896	-0.600279	5.44669
	109.62	3.80815	-0.600592	5.44669
	109.62	3.93492	-0.600592	5.44669
	109.621	3.98736	-0.60048	5.44669
	109.622	3.91773	-0.600434	5.44669
	109.622	3.91175	-0.600454	5.44669
	109.621	3.98981	-0.60835	5.44669
	109.621	4.03347	-0.628638	5.44669
	109.621	4.02541	-0.64489	5.44669
	109.621	4.05593	-0.646159	5.44669
	109.621	4.12859	-0.633308	5.44669
	109.621	4.10802	-0.610528	5.44669
	109.599	4.06722	-0.595	5.44669
	109.519	4.15481	-0.594921	5.44669
	109.416	4.27062	-0.600143	5.44669
	109.366	4.29822	-0.602316	5.44669
	109.377	4.27024	-0.601363	5.44669
	109.398	4.24897	-0.600191	5.44669
	109.403	4.25004	-0.600038	5.44669
	109.397	4.25806	-0.608262	5.44669
	109.393	4.26104	-0.628749	5.44669
	109.393	4.25943	-0.637097	5.44669
	109.395	4.2577	-0.617997	5.44669
	109.396	4.25755	-0.596733	5.44669
	109.395	4.2581	-0.592984	5.44669
	109.395	4.25838	-0.598714	5.44669
	109.395	4.25831	-0.602406	5.44669
	109.395	4.25817	-0.601909	5.44669
	109.395	4.25815	-0.600387	5.44669
	109.395	4.25818	-0.599927	5.44669
	109.395	4.25821	-0.600275	5.44669
	109.395	4.2582	-0.600584	5.44669
	109.395	4.25819	-0.60059	5.44669
	109.395	4.25819	-0.600482	5.44669
	109.395	4.25819	-0.600435	5.44669
	109.373	4.25819	-0.600454	5.44669
	109.293	4.2582	-0.600478	5.44669
	109.212	4.25819	-0.600482	5.44669
	109.22	4.25819	-0.600475	5.44669
	109.254	4.25819	-0.60047	5.44669
	109.221	4.25819	-0.600471	5.44669
	109.166	4.25819	-0.600473	5.44669
	109.15	4.25819	-0.600474	5.44669
	109.162	4.25819	-0.600473	5.44669
	109.173	4.25819	-0.600473	5.44669
	109.173	4.25819	-0.600473	5.44669
	109.169	4.25819	-0.600473	5.44669
	109.167	4.25819	-0.600473	5.44669
	109.168	4.30739	-0.600473	5.44669
	109.147	4.48335	-0.600473	5.44669
	109.089	4.71175	-0.600473	5.44669
	109.043	4.77214	-0.600473	5.44669
	109.039	4.62219	-0.600473	5.44669
	109.053	4.52302	-0.600473	5.44669
	109.038	4.6308	-0.600473	5.44669
	108.979	4.7264	-0.600473	5.44669
	108.929	4.63216	-0.600473	5.44669
	108.925	4.49432	-0.608344	5.44669
	108.94	4.45988	-0.628628	5.44669
	108.948	4.54203	-0.637018	5.44669
	108.946	4.69459	-0.618006	5.44669
	108.942	4.79526	-0.596765	5.44669
	108.919	4.79365	-0.592994	5.44669
	108.84	4.75884	-0.598707	5.44669
	108.759	4.7451	-0.602399	5.44669
	108.767	4.75176	-0.601909	5.44669
	108.801	4.75944	-0.60039	5.44669
	108.768	4.76029	-0.607799	5.44669
	108.713	4.75791	-0.62843	5.44669
	108.697	4.75662	-0.637128	5.44669
	108.709	4.75692	-0.618123	5.44669
	108.72	4.75751	-0.596774	5.44669
	108.72	4.75764	-0.592957	5.44669
	108.716	4.75749	-0.598688	5.44669
	108.715	4.75738	-0.602404	5.44669
	108.716	4.75739	-0.601918	5.44669
	108.694	4.75743	-0.600392	5.44669
	108.637	4.75745	-0.599925	5.44669
	108.59	4.75744	-0.600272	5.44669
	108.564	4.75743	-0.600584	5.44669
	108.521	4.75743	-0.60059	5.44669
	108.504	4.75743	-0.600483	5.44669
	108.556	4.80662	-0.600435	5.44669
	108.591	4.98259	-0.600454	5.44669
	108.543	5.21098	-0.600478	5.44669
	108.482	5.32056	-0.600482	5.44669
	108.468	5.29739	-0.608346	5.44669
	108.484	5.20146	-0.628626	5.44669
	108.495	5.06365	-0.637016	5.44669
	108.494	5.02326	-0.618006	5.44669
	108.49	5.10186	-0.596765	5.44669
	108.488	5.10732	-0.592995	5.44669
	108.489	5.07504	-0.598707	5.44669
	108.49	5.15691	-0.602399	5.44669
	108.49	5.26728	-0.609779	5.44669
	108.49	5.29465	-0.628545	5.44669
	108.49	5.26849	-0.636473	5.44669
	108.49	5.24807	-0.617808	5.44669
	108.49	5.24885	-0.596875	5.44669
	108.49	5.25645	-0.593111	5.44669
	108.49	5.25935	-0.598717	5.44669
	108.49	5.25787	-0.602362	5.44669
	108.49	5.25622	-0.601889	5.44669
	108.468	5.25605	-0.600395	5.44669
	108.41	5.25657	-0.599937	5.44669
	108.364	5.25685	-0.600276	5.44669
	108.338	5.25678	-0.600581	5.44669
	108.295	5.25665	-0.600588	5.44669
	108.256	5.25662	-0.600483	5.44669
	108.25	5.25665	-0.600436	5.44669
	108.261	5.25668	-0.600454	5.44669
	108.267	5.25668	-0.600478	5.44669
	108.266	5.25667	-0.600482	5.44669
	108.263	5.25666	-0.600475	5.44669
	108.263	5.25666	-0.600471	5.44669
	108.263	5.30586	-0.600471	5.44669
	108.264	5.43263	-0.600473	5.44669
	108.264	5.48506	-0.600474	5.44669
	108.241	5.36625	-0.600473	5.44669
	108.161	5.23349	-0.608343	5.44669
	108.058	5.25912	-0.628628	5.44669
	108.008	5.4216	-0.637018	5.44669
	108.019	5.4971	-0.618006	5.44669
	108.04	5.37522	-0.596765	5.44669
	108.045	5.23297	-0.592994	5.44669
	108.04	5.25571	-0.598707	5.44669
	108.035	5.46955	-0.602399	5.44669
	108.036	5.72295	-0.601909	5.44669
	108.037	5.8295	-0.60039	5.44669
	108.038	5.79617	-0.599928	5.44669
	108.038	5.74625	-0.600274	5.44669
	108.037	5.73749	-0.600583	5.44669
	108.037	5.75161	-0.60059	5.44669
	108.037	5.76065	-0.600483	5.44669
	108.037	5.71023	-0.600435	5.44669
	108.037	5.57972	-0.600454	5.44669
	108.037	5.47698	-0.600478	5.44669
	108.037	5.46987	-0.600482	5.44669
	108.015	5.55095	-0.600475	5.44669
	107.935	5.69335	-0.60047	5.44669
	107.854	5.79014	-0.600471	5.44669
	107.862	5.79051	-0.600473	5.44669
	107.896	5.75792	-0.600474	5.44669
	107.863	5.7444	-0.600473	5.44669
	107.808	5.75036	-0.600473	5.44669
	107.792	5.75767	-0.600473	5.44669
	107.804	5.75861	-0.600473	5.44669
	107.815	5.75641	-0.600473	5.44669
	107.815	5.75515	-0.600473	5.44669
	107.811	5.75541	-0.600473	5.44669
	107.81	5.75596	-0.600473	5.44669
	107.81	5.7561	-0.600473	5.44669
	107.811	5.75597	-0.608344	5.44669
	107.811	5.75586	-0.628628	5.44669
	107.811	5.75586	-0.637018	5.44669
	107.811	5.7559	-0.618006	5.44669
	107.811	5.75592	-0.596765	5.44669
	107.811	5.75591	-0.592994	5.44669
	107.811	5.7559	-0.598707	5.44669
	107.789	5.7559	-0.602399	5.44669
	107.731	5.7559	-0.601909	5.44669
	107.707	5.7559	-0.60039	5.44669
	107.761	5.7559	-0.607799	5.44669
	107.799	5.7559	-0.62843	5.44669
	107.73	5.7559	-0.637128	5.44669
	107.633	5.7559	-0.618123	5.44669
	107.63	5.7559	-0.596774	5.44669
	107.666	5.7559	-0.592957	5.44669
	107.637	5.7559	-0.598688	5.44669
	107.583	5.7559	-0.602404	5.44669
	107.566	5.7559	-0.601918	5.44669
	107.578	5.7559	-0.600392	5.44669
	107.588	5.7559	-0.607796	5.44669
	107.589	5.7559	-0.628428	5.44669
	107.585	5.7559	-0.644999	5.44669
	107.583	5.7559	-0.646279	5.44669
	107.584	5.7559	-0.63332	5.44669
	107.585	5.7559	-0.61049	5.44669
	107.585	5.7559	-0.59498	5.44669
	107.585	5.7559	-0.594926	5.44669
	107.585	5.7559	-0.600152	5.44669
	107.585	5.7559	-0.602318	5.44669
	107.585	5.7559	-0.601361	5.44669
	107.585	5.7559	-0.60806	5.44669
	107.585	5.7559	-0.628194	5.44669
	107.585	5.7559	-0.636937	5.44669
	107.585	5.7559	-0.618127	5.44669
	107.585	5.7559	-0.596844	5.44669
	107.585	5.7559	-0.592985	5.44669
	107.585	5.7559	-0.598675	5.44669
	107.585	5.7559	-0.602389	5.44669
	107.585	5.80509	-0.601916	5.44669
	107.562	5.98106	-0.600396	5.44669
	107.505	6.20946	-0.599928	5.44669
	107.481	6.31904	-0.600272	5.44669
	107.513	6.29586	-0.608453	5.44669
	107.493	6.24912	-0.628746	5.44669
	107.423	6.23809	-0.637028	5.44669
	107.414	6.25013	-0.617969	5.44669
	107.438	6.2591	-0.596745	5.44669
	107.407	6.25858	-0.593	5.44669
	107.356	6.25517	-0.606587	5.44669
	107.341	6.25393	-0.630557	5.44669
	107.352	6.25462	-0.638451	5.44669
	107.362	6.25535	-0.617921	5.44669
	107.362	6.25541	-0.59622	5.44669
	107.336	6.25518	-0.592796	5.44669
	107.255	6.25506	-0.598818	5.44669
	107.175	6.25509	-0.602516	5.44669
	107.183	6.25515	-0.601918	5.44669
	107.217	6.25516	-0.600352	5.44669
	107.185	6.25514	-0.599909	5.44669
	107.129	6.25513	-0.600279	5.44669
	107.113	6.25514	-0.600592	5.44669
	107.125	6.25514	-0.600592	5.44669
	107.136	6.25514	-0.60048	5.44669
	107.136	6.25514	-0.600434	5.44669
	107.132	6.30433	-0.600454	5.44669
	107.131	6.4311	-0.600479	5.44669
	107.131	6.48354	-0.600482	5.44669
	107.132	6.41391	-0.600475	5.44669
	107.132	6.45712	-0.60047	5.44669
	107.132	6.61276	-0.600471	5.44669
	107.132	6.58208	-0.600473	5.44669
	107.11	6.40277	-0.600474	5.44669
	107.052	6.41935	-0.600473	5.44669
	107.006	6.6504	-0.600473	5.44669
	106.98	6.81587	-0.600473	5.44669
	106.937	6.81487	-0.600473	5.44669
	106.898	6.7575	-0.600473	5.44669
	106.892	6.73413	-0.600473	5.44669
	106.903	6.74477	-0.600473	5.44669
	106.909	6.75755	-0.600473	5.44669
	106.908	6.75912	-0.600473	5.44669
	106.906	6.75523	-0.600473	5.44669
	106.905	6.75305	-0.600473	5.44669
	106.906	6.75351	-0.600473	5.44669
	106.906	6.75449	-0.600473	5.44669
	106.906	6.75473	-0.600473	5.44669
	106.906	6.75448	-0.600473	5.44669
	106.906	6.75429	-0.600473	5.44669
	106.906	6.7543	-0.600473	5.44669
	106.906	6.75437	-0.600473	5.44669
	106.906	6.7544	-0.600473	5.44669
	106.884	6.75439	-0.600473	5.44669
	106.826	6.75437	-0.600473	5.44669
	106.78	6.75437	-0.600473	5.44669
	106.754	6.75437	-0.600473	5.44669
	106.711	6.75438	-0.600473	5.44669
	106.672	6.75438	-0.600473	5.44669
	106.666	6.75437	-0.600473	5.44669
	106.677	6.75437	-0.600473	5.44669
	106.683	6.80356	-0.600473	5.44669
	106.682	6.93034	-0.600473	5.44669
	106.679	6.98277	-0.600473	5.44669
	106.679	6.86395	-0.600473	5.44669
	106.679	6.7312	-0.600473	5.44669
	106.68	6.70764	-0.600473	5.44669
	106.68	6.74334	-0.600473	5.44669
	106.68	6.76641	-0.600473	5.44669
	106.679	6.76335	-0.600473	5.44669
	106.68	6.75385	-0.608344	5.44669
	106.68	6.75097	-0.628628	5.44669
	106.68	6.75313	-0.637018	5.44669
	106.68	6.75507	-0.618006	5.44669
	106.68	6.75511	-0.596765	5.44669
	106.657	6.80363	-0.592994	5.44268
	106.6	6.93011	-0.598707	5.43234
	106.554	6.98265	-0.602399	5.42806
	106.55	6.86399	-0.601909	5.43775
	106.564	6.78045	-0.60039	5.44858
	106.549	6.9328	-0.599928	5.4505
	106.489	7.19688	-0.600274	5.44759
	106.44	7.32954	-0.600583	5.44571
	106.436	7.30331	-0.60059	5.44595
	106.451	7.24708	-0.608353	5.44673
	106.458	7.23315	-0.628591	5.44696
	106.456	7.24735	-0.636999	5.44679
	106.453	7.25826	-0.618012	5.44663
	106.452	7.25778	-0.596774	5.44663
	106.453	7.25371	-0.592996	5.44668
	106.454	7.25217	-0.598705	5.44671
	106.454	7.25297	-0.602398	5.4467
	106.453	7.25386	-0.601909	5.44668
	106.453	7.25394	-0.60039	5.44668
	106.453	7.25366	-0.599928	5.44669
	106.453	7.25352	-0.600274	5.44669
	106.431	7.25355	-0.600583	5.44669
	106.373	7.25362	-0.60059	5.44669
	106.327	7.25364	-0.600483	5.44669
	106.302	7.25362	-0.600435	5.44669
	106.258	7.25361	-0.600454	5.44669
	106.219	7.25361	-0.600478	5.44669
	106.214	7.25361	-0.600482	5.44669
	106.224	7.25361	-0.600475	5.44669
	106.231	7.25361	-0.60047	5.44669
	106.229	7.25361	-0.600471	5.44669
	106.227	7.25361	-0.600473	5.44669
	106.226	7.25361	-0.600474	5.44669
	106.227	7.25361	-0.600473	5.44669
	106.227	7.25361	-0.600473	5.44669
	106.227	7.25361	-0.600473	5.44669
	106.227	7.25361	-0.600473	5.44669
	106.205	7.25361	-0.600473	5.44669
	106.147	7.25361	-0.600473	5.44669
	106.101	7.25361	-0.600473	5.44669
	106.075	7.25361	-0.600473	5.44669
	106.032	7.25361	-0.600473	5.44669
	105.993	7.25361	-0.600473	5.44669
	105.987	7.25361	-0.600473	5.44669
	105.998	7.25361	-0.600473	5.44669
	106.004	7.25361	-0.600473	5.44669
	106.003	7.3028	-0.600473	5.44669
	106	7.42958	-0.600473	5.44669
	106	7.48201	-0.600473	5.44669
	106	7.36319	-0.600473	5.44669
	106.001	7.23044	-0.600473	5.44669
	106.001	7.25606	-0.600473	5.44669
	106.001	7.41854	-0.600473	5.44669
	106.001	7.49405	-0.600473	5.44669
	106.001	7.37216	-0.600473	5.44669
	106.001	7.27911	-0.600473	5.44669
	106.001	7.42862	-0.600473	5.44669
	105.978	7.69489	-0.600473	5.44669
	105.899	7.82947	-0.600473	5.44669
	105.817	7.75408	-0.600473	5.44669
	105.847	7.57041	-0.608344	5.44669
	105.939	7.50376	-0.628628	5.44669
	105.93	7.63689	-0.637018	5.44669
	105.821	7.78071	-0.618006	5.44669
	105.767	7.80381	-0.596765	5.44669
	105.848	7.76399	-0.592994	5.44669
	105.957	7.73935	-0.598707	5.44669
	105.937	7.74322	-0.602399	5.44669
	105.818	7.75361	-0.601909	5.44669
	105.741	7.75659	-0.60039	5.44669
	105.746	7.75414	-0.599928	5.44669
	105.774	7.75206	-0.608145	5.44669
	105.785	7.75206	-0.628739	5.44669
	105.779	7.7528	-0.637135	5.44669
	105.773	7.75311	-0.618016	5.44669
	105.772	7.75297	-0.596727	5.44669
	105.774	7.75281	-0.592975	5.44669
	105.775	7.75279	-0.598712	5.44669
	105.775	7.75284	-0.602408	5.44669
	105.774	7.75286	-0.60191	5.44669
	105.774	7.75286	-0.600387	5.44669
	105.752	7.75284	-0.599926	5.44669
	105.695	7.75284	-0.600274	5.44669
	105.671	7.75284	-0.600584	5.44669
	105.725	7.75285	-0.60059	5.44669
	105.763	7.75285	-0.600482	5.44669
	105.694	7.75285	-0.600435	5.44669
	105.596	7.75285	-0.600454	5.44268
	105.616	7.75285	-0.600478	5.43234
	105.731	7.75285	-0.600482	5.42806
	105.784	7.75285	-0.608346	5.43775
	105.722	7.75285	-0.628626	5.44858
	105.649	7.75285	-0.637016	5.4505
	105.613	7.75285	-0.618006	5.4516
	105.575	7.75285	-0.596765	5.46005
	105.542	7.75285	-0.592995	5.46458
	105.537	7.75285	-0.598707	5.45566
	105.546	7.75285	-0.602399	5.44508
	105.551	7.75285	-0.601909	5.44298
	105.55	7.75285	-0.60039	5.44573
	105.548	7.75285	-0.599928	5.44761
	105.547	7.75285	-0.600274	5.44741
	105.548	7.75285	-0.600583	5.44666
	105.548	7.75285	-0.60059	5.44642
	105.548	7.75285	-0.600483	5.44658
	105.548	7.75285	-0.600435	5.44674
	105.526	7.75285	-0.600454	5.44674
	105.468	7.75285	-0.600478	5.44669
	105.445	7.75285	-0.600482	5.44667
	105.476	7.75285	-0.600475	5.44668
	105.479	7.75285	-0.60047	5.44669
	105.443	7.75285	-0.600471	5.44669
	105.401	7.75285	-0.600473	5.44669
	105.348	7.75285	-0.600474	5.44669
	105.31	7.75285	-0.600473	5.44669
	105.309	7.75285	-0.600473	5.44669
	105.321	7.75285	-0.600473	5.44669
	105.326	7.75285	-0.600473	5.44669
	105.324	7.75285	-0.600473	5.44669
	105.321	7.75285	-0.600473	5.44669
	105.321	7.80204	-0.600473	5.44669
	105.322	7.92881	-0.600473	5.44669
	105.3	7.98124	-0.600473	5.44669
	105.242	7.86243	-0.608344	5.44669
	105.218	7.77886	-0.636499	5.44669
	105.272	7.93126	-0.665173	5.44669
	105.31	8.19536	-0.654551	5.44669
	105.263	8.32802	-0.614298	5.44669
	105.201	8.25259	-0.589286	5.44669
	105.165	8.06958	-0.591229	5.44669
	105.123	8.00323	-0.600633	5.44669
	105.088	8.13625	-0.603835	5.44669
	105.084	8.27991	-0.601825	5.44669
	105.093	8.30299	-0.599845	5.44669
	105.099	8.21402	-0.599729	5.44669
	105.098	8.06264	-0.600385	5.44669
	105.095	8.01407	-0.6007	5.44669
	105.095	8.14327	-0.6006	5.44669
	105.095	8.27899	-0.600445	5.44669
	105.096	8.30011	-0.600416	5.44669
	105.096	8.26233	-0.600459	5.44669
	105.096	8.23925	-0.600487	5.44669
	105.095	8.24306	-0.600484	5.44669
	105.095	8.25286	-0.600472	5.44669
	105.096	8.25562	-0.600469	5.44669
	105.073	8.25329	-0.600471	5.44669
	105.016	8.25133	-0.600474	5.44669
	104.97	8.25134	-0.600474	5.44669
	104.944	8.25204	-0.608344	5.44669
	104.9	8.25233	-0.636499	5.44669
	104.861	8.2522	-0.665173	5.44669
	104.856	8.25205	-0.654551	5.44669
	104.866	8.25202	-0.614298	5.44669
	104.873	8.25207	-0.589286	5.44669
	104.872	8.2521	-0.591229	5.44669
	104.869	8.25209	-0.608504	5.44669
	104.868	8.25208	-0.63199	5.44669
	104.869	8.25208	-0.63837	5.44669
	104.869	8.25208	-0.617378	5.44669
	104.869	8.25208	-0.596021	5.44669
	104.869	8.25208	-0.592906	5.44669
	104.869	8.25208	-0.598935	5.44669
	104.869	8.25208	-0.602526	5.44669
	104.869	8.25208	-0.601881	5.44669
	104.869	8.25208	-0.600333	5.44669
	104.869	8.25208	-0.607785	5.44669
	104.869	8.25208	-0.628444	5.44669
	104.869	8.30127	-0.637139	5.44669
	104.869	8.42805	-0.618123	5.44669
	104.869	8.48048	-0.59677	5.44669
	104.869	8.41085	-0.592955	5.44669
	104.869	8.40487	-0.598689	5.44669
	104.869	8.48293	-0.602405	5.44669
	104.869	8.57578	-0.601918	5.44669
	104.869	8.6945	-0.600391	5.44669
	104.869	8.77745	-0.599925	5.44669
	104.847	8.78049	-0.600272	5.44669
	104.767	8.70474	-0.600584	5.44669
	104.664	8.56603	-0.600591	5.44669
	104.614	8.51808	-0.600483	5.44669
	104.624	8.64302	-0.600435	5.44669
	104.646	8.72756	-0.600454	5.44669
	104.651	8.57339	-0.600478	5.44669
	104.645	8.3082	-0.600482	5.44669
	104.641	8.22491	-0.600475	5.44669
	104.641	8.42758	-0.60047	5.44669
	104.643	8.71234	-0.600471	5.44669
	104.643	8.83573	-0.600473	5.44669
	104.643	8.79826	-0.600474	5.44669
	104.643	8.74062	-0.608344	5.44669
	104.643	8.73009	-0.628628	5.44669
	104.621	8.74622	-0.637018	5.44669
	104.541	8.75673	-0.618006	5.44669
	104.437	8.7554	-0.596765	5.44669
	104.388	8.7511	-0.592994	5.44669
	104.42	8.74978	-0.598707	5.44669
	104.499	8.75075	-0.602399	5.44669
	104.528	8.75163	-0.601909	5.44669
	104.469	8.75165	-0.60039	5.44669
	104.404	8.75135	-0.599928	5.44669
	104.394	8.75121	-0.600274	5.44669
	104.412	8.75126	-0.600583	5.44669
	104.423	8.75133	-0.608461	5.44669
	104.421	8.75134	-0.628638	5.44669
	104.416	8.75132	-0.63698	5.44669
	104.415	8.75131	-0.617987	5.44669
	104.416	8.75131	-0.59677	5.44669
	104.417	8.75132	-0.593003	5.44669
	104.417	8.75132	-0.598709	5.4507
	104.417	8.75132	-0.602397	5.46104
	104.417	8.75132	-0.601907	5.46531
	104.417	8.75132	-0.60039	5.45562
	104.417	8.75132	-0.599928	5.4448
	104.417	8.75132	-0.600274	5.44287
	104.417	8.80051	-0.600583	5.44579
	104.417	8.92728	-0.60059	5.44767
	104.417	9.02891	-0.600483	5.44742
	104.417	9.03686	-0.600435	5.44664
	104.417	8.95654	-0.600454	5.44641
	104.417	8.86335	-0.600478	5.44658
	104.417	8.94226	-0.600482	5.44674
	104.394	9.12098	-0.600475	5.44675
	104.315	9.13642	-0.60047	5.44669
	104.211	9.0744	-0.600471	5.44667
	104.161	9.14052	-0.600473	5.44668
	104.172	9.25492	-0.600474	5.44669
	104.193	9.28956	-0.600473	5.44669
	104.198	9.26504	-0.600473	5.44669
	104.193	9.24271	-0.600473	5.44669
	104.189	9.24211	-0.600473	5.44669
	104.189	9.24981	-0.600473	5.44669
	104.19	9.25324	-0.600473	5.44669
	104.191	9.25195	-0.600473	5.44669
	104.191	9.25018	-0.600473	5.44669
	104.19	9.2499	-0.600473	5.44669
	104.19	9.25041	-0.600473	5.44669
	104.19	9.25073	-0.600473	5.44669
	104.19	9.25068	-0.600473	5.44669
	104.19	9.25054	-0.600473	5.44669
	104.19	9.25051	-0.600473	5.44669
	104.19	9.25054	-0.600473	5.44669
	104.19	9.25056	-0.600473	5.44669
	104.168	9.25056	-0.600473	5.44669
	104.111	9.25056	-0.600473	5.44669
	104.065	9.25055	-0.600473	5.44669
	104.039	9.25055	-0.600473	5.44669
	103.995	9.25056	-0.600473	5.44669
	103.956	9.25056	-0.600473	5.44669
	103.951	9.25056	-0.600473	5.44669
	103.961	9.25055	-0.600473	5.44669
	103.968	9.25055	-0.600473	5.44669
	103.967	9.25055	-0.608344	5.44669
	103.964	9.25055	-0.628628	5.44669
	103.963	9.25055	-0.637018	5.44669
	103.964	9.25055	-0.618006	5.44669
	103.964	9.25055	-0.596765	5.44669
	103.964	9.25055	-0.592994	5.44669
	103.964	9.25055	-0.598707	5.44669
	103.964	9.25055	-0.602399	5.44669
	103.964	9.25055	-0.601909	5.44669
	103.964	9.25055	-0.60039	5.44669
	103.964	9.25055	-0.599928	5.44669
	103.964	9.25055	-0.600274	5.44669
	103.964	9.25055	-0.600583	5.44669
	103.964	9.25055	-0.60059	5.44669
	103.964	9.25055	-0.600483	5.44669
	103.964	9.25055	-0.600435	5.44669
	103.964	9.25055	-0.600454	5.44669
	103.964	9.25055	-0.600478	5.44669
	103.964	9.25055	-0.600482	5.44669
	103.964	9.25055	-0.600475	5.44669
	103.964	9.25055	-0.60047	5.44669
	103.964	9.25055	-0.600471	5.44669
	103.964	9.25055	-0.600473	5.44669
	103.964	9.25055	-0.600474	5.44669
	103.964	9.25055	-0.600473	5.44669
	103.964	9.25055	-0.600473	5.44669
	103.964	9.25055	-0.600473	5.44669
	103.964	9.25055	-0.600473	5.44669
	103.964	9.25055	-0.600473	5.44669
	103.964	9.25055	-0.600473	5.44669
	103.964	9.25055	-0.600473	5.44669
	103.942	9.25055	-0.600473	5.44669
	103.884	9.25055	-0.600473	5.44669
	103.838	9.25055	-0.600473	5.44669
	103.812	9.25055	-0.600473	5.44669
	103.769	9.25055	-0.600473	5.44669
	103.73	9.25055	-0.600473	5.44669
	103.724	9.25055	-0.600473	5.44669
	103.735	9.25055	-0.600473	5.44669
	103.741	9.25055	-0.608344	5.44669
	103.74	9.25055	-0.628628	5.44669
	103.738	9.29974	-0.637018	5.44669
	103.737	9.42652	-0.618006	5.44669
	103.737	9.52814	-0.596765	5.44669
	103.738	9.58529	-0.592994	5.44669
	103.738	9.68093	-0.598707	5.44669
	103.738	9.76695	-0.602399	5.44669
	103.738	9.73029	-0.601909	5.44669
	103.738	9.53066	-0.60039	5.44669
	103.738	9.28816	-0.599928	5.44669
	103.738	9.18112	-0.608145	5.44669
	103.738	9.21039	-0.628739	5.44669
	103.738	9.25877	-0.637135	5.44669
	103.738	9.31752	-0.618016	5.44669
	103.738	9.48025	-0.596727	5.44669
	103.738	9.6505	-0.600846	5.44669
	103.738	9.63426	-0.626868	5.44669
	103.738	9.56223	-0.638953	5.44669
	103.715	9.58629	-0.619444	5.44669
	103.658	9.58044	-0.60455	5.44669
	103.612	9.56287	-0.620603	5.44669
	103.586	9.65493	-0.635053	5.44669
	103.543	9.76434	-0.620044	5.44669
	103.504	9.78768	-0.598318	5.44669
	103.498	9.76018	-0.592921	5.44669
	103.509	9.74063	-0.598124	5.44669
	103.515	9.74225	-0.602181	5.44669
	103.514	9.74989	-0.602024	5.44669
	103.511	9.75251	-0.600516	5.44669
	103.51	9.75089	-0.599939	5.44669
	103.511	9.74929	-0.608105	5.44669
	103.512	9.74919	-0.628718	5.44669
	103.512	9.74972	-0.63714	5.44669
	103.511	9.74997	-0.618026	5.44669
	103.511	9.74989	-0.596729	5.44669
	103.511	9.74977	-0.592973	5.44669
	103.511	9.74974	-0.598711	5.44669
	103.511	9.74978	-0.602408	5.44669
	103.511	9.7498	-0.601911	5.44669
	103.489	9.7498	-0.600388	5.44669
	103.432	9.74979	-0.599926	5.44669
	103.386	9.74979	-0.600274	5.44669
	103.382	9.74979	-0.600584	5.44669
	103.396	9.74979	-0.60059	5.44669
	103.381	9.74979	-0.600482	5.44669
	103.321	9.74979	-0.600435	5.44669
	103.272	9.74979	-0.600454	5.44669
	103.268	9.74979	-0.600478	5.44669
	103.283	9.74979	-0.600482	5.44669
	103.29	9.74979	-0.600475	5.44669
	103.288	9.74979	-0.60047	5.44669
	103.285	9.74979	-0.600471	5.44669
	103.284	9.74979	-0.600473	5.44669
	103.285	9.74979	-0.600474	5.44669
	103.285	9.74979	-0.600473	5.44669
	103.285	9.74979	-0.600473	5.44669
	103.285	9.74979	-0.600473	5.44669
	103.285	9.74979	-0.600473	5.44669
	103.285	9.74979	-0.600473	5.44669
	103.285	9.74979	-0.600473	5.44669
	103.285	9.74979	-0.600473	5.44669
	103.285	9.74979	-0.608344	5.44669
	103.285	9.74979	-0.628628	5.44669
	103.285	9.74979	-0.637018	5.44669
	103.285	9.74979	-0.618006	5.44669
	103.285	9.74979	-0.596765	5.44669
	103.285	9.74979	-0.592994	5.44669
	103.285	9.74979	-0.598707	5.44669
	103.285	9.74979	-0.602399	5.44669
	103.263	9.74979	-0.601909	5.44669
	103.205	9.79898	-0.60039	5.44669
	103.159	9.97495	-0.599928	5.44669
	103.156	10.1542	-0.600274	5.44669
	103.17	10.137	-0.600583	5.44669
	103.177	10.0122	-0.60059	5.44669
	103.175	9.90827	-0.600483	5.44669
	103.171	9.85079	-0.600435	5.44669
	103.171	9.95278	-0.600454	5.44669
	103.149	10.1284	-0.600478	5.44669
	103.093	10.0852	-0.600482	5.44669
	103.046	9.8935	-0.600475	5.44669
	103.043	9.90936	-0.608341	5.44669
	103.057	10.0953	-0.628627	5.44669
	103.064	10.0868	-0.637018	5.44669
	103.062	9.90595	-0.618007	5.44669
	103.058	9.86481	-0.596765	5.44669
	103.058	9.91686	-0.600865	5.44669
	103.059	9.90489	-0.626862	5.44669
	103.059	9.9229	-0.638944	5.44669
	103.059	9.99046	-0.619442	5.44669
	103.059	10.0212	-0.596682	5.44669
	103.059	10.0114	-0.592449	5.44669
	103.059	9.99667	-0.598508	5.44669
	103.059	9.94478	-0.60251	5.44669
	103.059	9.87133	-0.602026	5.44669
	103.059	9.94836	-0.600399	5.44669
	103.037	10.1685	-0.59989	5.44669
	102.979	10.2589	-0.600255	5.44669
	102.955	10.1242	-0.600589	5.44669
	103.009	10.0207	-0.600599	5.44669
	103.069	10.1212	-0.600484	5.44669
	103.058	10.2645	-0.600433	5.44669
	102.984	10.299	-0.600452	5.44669
	102.95	10.2642	-0.600478	5.44669
	103.005	10.2375	-0.600483	5.44669
	103.047	10.2388	-0.600475	5.44669
	102.98	10.2488	-0.60047	5.44669
	102.859	10.2526	-0.600471	5.44669
	102.798	10.2506	-0.600473	5.44669
	102.81	10.2484	-0.600474	5.44669
	102.836	10.2482	-0.600473	5.44669
	102.842	10.2489	-0.600473	5.44669
	102.835	10.2493	-0.600473	5.44669
	102.83	10.2492	-0.600473	5.44669
	102.831	10.249	-0.600473	5.44669
	102.833	10.249	-0.608344	5.44669
	102.833	10.249	-0.628628	5.44669
	102.833	10.249	-0.637018	5.44669
	102.832	10.249	-0.618006	5.44669
	102.832	10.249	-0.596765	5.44669
	102.833	10.249	-0.592994	5.44669
	102.833	10.249	-0.598707	5.44669
	102.833	10.249	-0.602399	5.44669
	102.833	10.249	-0.601909	5.44669
	102.833	10.249	-0.60039	5.44669
	102.833	10.2982	-0.599928	5.44669
	102.81	10.425	-0.600274	5.44669
	102.753	10.5266	-0.600583	5.44669
	102.707	10.5346	-0.60059	5.44669
	102.703	10.4542	-0.600483	5.44669
	102.74	10.3119	-0.600435	5.44669
	102.804	10.264	-0.608324	5.44669
	102.848	10.3903	-0.628634	5.44669
	102.848	10.4754	-0.637027	5.44669
	102.811	10.3701	-0.618008	5.44669
	102.748	10.2314	-0.596762	5.44669
	102.727	10.2005	-0.592993	5.44669
	102.761	10.2353	-0.598707	5.44669
	102.742	10.2606	-0.6024	5.44669
	102.648	10.2587	-0.601909	5.44669
	102.582	10.249	-0.60039	5.44669
	102.604	10.2456	-0.599928	5.44669
	102.685	10.2476	-0.600274	5.44669
	102.718	10.2988	-0.600583	5.44669
	102.66	10.475	-0.60059	5.44669
	102.595	10.6535	-0.600483	5.44669
	102.583	10.636	-0.600435	5.44669
	102.623	10.5113	-0.600454	5.44669
	102.692	10.4075	-0.600478	5.44669
	102.737	10.3501	-0.608353	5.44669
	102.735	10.452	-0.62863	5.44669
	102.698	10.6276	-0.637015	5.44669
	102.634	10.5844	-0.618005	5.44669
	102.591	10.3435	-0.596765	5.44669
	102.591	10.2326	-0.592995	5.44669
	102.628	10.4153	-0.598707	5.44669
	102.691	10.7016	-0.602399	5.44669
	102.712	10.7835	-0.601908	5.44669
	102.655	10.5728	-0.60039	5.44669
	102.595	10.2851	-0.599928	5.44669
	102.585	10.1634	-0.600274	5.44669
	102.602	10.2026	-0.600583	5.44669
	102.612	10.2604	-0.60059	5.44669
	102.61	10.3195	-0.600483	5.44669
	102.606	10.4791	-0.608306	5.44669
	102.605	10.6971	-0.628609	5.44669
	102.606	10.7589	-0.637023	5.44669
	102.607	10.6133	-0.618015	5.44669
	102.607	10.4662	-0.596767	5.44669
	102.606	10.397	-0.600863	5.44669
	102.606	10.3617	-0.626861	5.44669
	102.606	10.4115	-0.638944	5.44669
	102.606	10.5003	-0.619443	5.44669
	102.606	10.5779	-0.596682	5.44669
	102.606	10.6863	-0.592449	5.44669
	102.629	10.7704	-0.598508	5.44669
	102.686	10.7776	-0.60251	5.44669
	102.71	10.7524	-0.602026	5.44669
	102.656	10.6903	-0.600399	5.44669
	102.596	10.5672	-0.607761	5.44669
	102.585	10.5208	-0.62841	5.44669
	102.601	10.5917	-0.637134	5.44669
	102.612	10.5469	-0.618132	5.44669
	102.61	10.3901	-0.596776	5.44669
	102.606	10.3717	-0.592955	5.44669
	102.605	10.4739	-0.598686	5.44669
	102.606	10.5318	-0.602405	5.44669
	102.607	10.4719	-0.601918	5.44669
	102.607	10.3694	-0.600392	5.44669
	102.606	10.388	-0.599925	5.44669
	102.606	10.4386	-0.600272	5.44669
	102.606	10.405	-0.600584	5.44669
	102.606	10.4637	-0.600591	5.44669
	102.606	10.613	-0.600483	5.44669
	102.606	10.6233	-0.600435	5.44669
	102.606	10.5696	-0.600454	5.44669
	102.606	10.641	-0.600478	5.44669
	102.606	10.7055	-0.600482	5.44669
	102.606	10.6112	-0.600475	5.44669
	102.606	10.5336	-0.60047	5.44669
	102.606	10.5814	-0.600471	5.44669
	102.606	10.538	-0.600473	5.44669
	102.606	10.3901	-0.600474	5.44669
	102.606	10.424	-0.600473	5.44669
	102.606	10.6512	-0.600473	5.44669
	102.606	10.7596	-0.600473	5.44669
	102.606	10.5808	-0.600473	5.44669
	102.606	10.3462	-0.600473	5.44669
	102.606	10.3415	-0.600473	5.44669
	102.606	10.4769	-0.600473	5.44669
	102.606	10.593	-0.600473	5.44669
	102.606	10.6518	-0.600473	5.44669
	102.606	10.5952	-0.600473	5.44669
	102.606	10.5443	-0.600473	5.44669
	102.606	10.5913	-0.600473	5.44669
	102.606	10.5383	-0.600473	5.44669
	102.606	10.3375	-0.600473	5.44669
	102.606	10.2465	-0.600473	5.44669
	102.629	10.4233	-0.600473	5.44669
	102.686	10.7	-0.600473	5.44669
	102.71	10.78	-0.600473	5.44669
	102.656	10.5719	-0.600473	5.44669
	102.596	10.3352	-0.600473	5.44669
	102.585	10.3401	-0.600473	5.44669
	102.601	10.4802	-0.600473	5.44669
	102.612	10.5457	-0.600473	5.44669
	102.61	10.4755	-0.600473	5.44669
	102.606	10.3168	-0.600473	5.44669
	102.605	10.2585	-0.600473	5.44669
	102.606	10.3862	-0.600473	5.44268
	102.607	10.4756	-0.600473	5.43234
	102.607	10.4209	-0.600473	5.42806
	102.606	10.4571	-0.600473	5.43775
	102.606	10.6046	-0.600473	5.44858
	102.606	10.5729	-0.600473	5.4505
	102.606	10.3469	-0.600473	5.44759
	102.606	10.1889	-0.600473	5.44571
	102.606	10.2405	-0.600473	5.44595
	102.606	10.4225	-0.600473	5.44673
	102.606	10.497	-0.600473	5.44696
	102.606	10.4169	-0.600473	5.44679
	102.606	10.4479	-0.600473	5.44663
	102.606	10.6021	-0.600473	5.44663
	102.606	10.5752	-0.600473	5.44668
	102.629	10.3488	-0.600473	5.44671
	102.686	10.1889	-0.600473	5.4467
	102.732	10.1906	-0.600473	5.44668
	102.758	10.2463	-0.600473	5.44668
	102.801	10.2687	-0.600473	5.44669
	102.84	10.2582	-0.600473	5.44669
	102.846	10.2459	-0.600473	5.44669
	102.858	10.2444	-0.600473	5.44669
	102.909	10.2482	-0.600473	5.44669
	102.934	10.2503	-0.600473	5.44669
	102.883	10.2499	-0.600473	5.44669
	102.823	10.2489	-0.600473	5.44669
	102.812	10.1995	-0.600473	5.44669
	102.85	10.073	-0.600473	5.44669
	102.918	10.0207	-0.600473	5.44669
	102.94	10.1395	-0.600473	5.44669
	102.904	10.2722	-0.600473	5.44669
	102.923	10.2957	-0.600473	5.44669
	103.016	10.2601	-0.600473	5.44669
	103.083	10.237	-0.600473	5.44669
	103.083	10.2401	-0.600473	5.44669
	103.06	10.2495	-0.600473	5.44669
	103.051	10.2524	-0.600473	5.44669
	103.055	10.2503	-0.600473	5.44669
	103.06	10.1991	-0.600473	5.44669
	103.061	10.0231	-0.600473	5.44669
	103.059	9.8446	-0.600473	5.44669
	103.058	9.91128	-0.600473	5.44669
	103.059	10.1136	-0.600473	5.44669
	103.059	10.1429	-0.600473	5.44669
	103.059	10.0292	-0.608344	5.44669
	103.059	9.91328	-0.628628	5.44669
	103.059	9.84684	-0.637018	5.44669
	103.059	9.94934	-0.618006	5.44669
	103.059	10.1284	-0.596765	5.44669
	103.059	10.1356	-0.592994	5.44669
	103.059	10.07	-0.598707	5.44669
	103.059	10.0884	-0.602399	5.44669
	103.059	10.0778	-0.601909	5.44669
	103.059	10.0111	-0.60039	5.44669
	103.059	9.92892	-0.599928	5.44669
	103.059	9.81061	-0.600274	5.44669
	103.059	9.72406	-0.600583	5.44669
	103.081	9.76856	-0.60059	5.44669
	103.139	9.97166	-0.600483	5.44268
	103.162	10.1636	-0.600435	5.43234
	103.131	10.0929	-0.600454	5.42806
	103.15	9.83498	-0.600478	5.43775
	103.221	9.67754	-0.600482	5.44858
	103.229	9.69147	-0.600475	5.4505
	103.183	9.7514	-0.60047	5.44759
	103.135	9.77125	-0.600471	5.44571
	103.104	9.75822	-0.600473	5.44595
	103.149	9.79488	-0.600474	5.44673
	103.252	9.92104	-0.600473	5.44696
	103.313	9.97767	-0.600473	5.44679
	103.308	9.86083	-0.600473	5.44663
	103.284	9.72741	-0.600473	5.44663
	103.277	9.70287	-0.600473	5.44668
	103.282	9.7384	-0.600473	5.44671
	103.287	9.76174	-0.600473	5.4467
	103.287	9.75886	-0.600473	5.44668
	103.285	9.74934	-0.600473	5.44668
	103.285	9.74638	-0.600473	5.44669
	103.285	9.74852	-0.600473	5.44669
	103.285	9.75047	-0.600473	5.44669
	103.285	9.75053	-0.600473	5.44669
	103.285	9.74986	-0.600473	5.44669
	103.285	9.74956	-0.600473	5.44669
	103.307	9.74967	-0.600473	5.44669
	103.365	9.74982	-0.600473	5.44669
	103.389	9.74985	-0.600473	5.44669
	103.357	9.7498	-0.600473	5.44669
	103.377	9.74977	-0.600473	5.44669
	103.47	9.74978	-0.600473	5.44669
	103.535	9.74979	-0.600473	5.44669
	103.535	9.74979	-0.600473	5.44669
	103.513	9.74979	-0.600473	5.44669
	103.504	9.74979	-0.600473	5.44669
	103.508	9.74979	-0.600473	5.44669
	103.513	9.7006	-0.600473	5.44669
	103.513	9.57382	-0.600473	5.44669
	103.512	9.52139	-0.600473	5.44669
	103.511	9.64021	-0.600473	5.44669
	103.533	9.72377	-0.600473	5.44669
	103.591	9.57137	-0.600473	5.44669
	103.615	9.35646	-0.600473	5.44669
	103.561	9.39977	-0.600473	5.44669
	103.501	9.65441	-0.600473	5.44669
	103.49	9.77103	-0.600473	5.44669
	103.506	9.58582	-0.600473	5.44669
	103.539	9.29648	-0.600473	5.44669
	103.618	9.16496	-0.600473	5.44669
	103.717	9.20065	-0.600473	5.44669
	103.765	9.30963	-0.600473	5.44669
	103.756	9.49765	-0.600473	5.44669
	103.735	9.6606	-0.600473	5.44669
	103.73	9.63231	-0.600473	5.44669
	103.736	9.50864	-0.600473	5.44669
	103.739	9.40917	-0.600473	5.44669
	103.739	9.30394	-0.600473	5.44669
	103.738	9.27819	-0.600473	5.44669
	103.737	9.40049	-0.600473	5.44669
	103.738	9.47602	-0.600473	5.44669
	103.76	9.4174	-0.600473	5.44669
	103.84	9.40778	-0.600473	5.44669
	103.943	9.4312	-0.600473	5.44669
	103.993	9.3471	-0.600473	5.44669
	103.982	9.23894	-0.600473	5.44669
	103.961	9.2133	-0.600473	5.44669
	103.956	9.23938	-0.600473	5.44669
	103.962	9.25917	-0.600473	5.44669
	103.966	9.25814	-0.600473	5.44669
	103.966	9.25067	-0.600473	5.44669
	103.964	9.24791	-0.600473	5.44669
	103.964	9.2494	-0.600473	5.44669
	103.964	9.25101	-0.600473	5.44669
	103.964	9.25116	-0.600473	5.44669
	103.964	9.25064	-0.600473	5.44669
	103.964	9.25038	-0.600473	5.44669
	103.964	9.25045	-0.600473	5.44669
	103.964	9.25057	-0.600473	5.44669
	103.964	9.2506	-0.600473	5.44669
	103.964	9.25057	-0.600473	5.44669
	103.964	9.25054	-0.600473	5.44669
	103.986	9.25055	-0.600473	5.44669
	104.044	9.25056	-0.600473	5.44669
	104.068	9.25056	-0.600473	5.44669
	104.036	9.25056	-0.600473	5.44669
	104.033	9.25055	-0.600473	5.44669
	104.069	9.25055	-0.600473	5.44669
	104.111	9.25055	-0.600473	5.44669
	104.165	9.25056	-0.600473	5.44669
	104.202	9.25056	-0.600473	5.44669
	104.204	9.20136	-0.600473	5.44669
	104.192	9.07459	-0.600473	5.44669
	104.186	9.02216	-0.600473	5.44669
	104.188	9.14097	-0.600473	5.44669
	104.191	9.27373	-0.600473	5.44669
	104.191	9.29729	-0.600473	5.44669
	104.191	9.2124	-0.600473	5.44669
	104.19	9.06255	-0.600473	5.44669
	104.19	9.01318	-0.600473	5.44669
	104.19	9.0923	-0.600473	5.44669
	104.213	9.10117	-0.600473	5.44669
	104.27	9.07014	-0.600473	5.44669
	104.294	9.10213	-0.600473	5.44669
	104.24	9.0358	-0.600473	5.44669
	104.18	8.83471	-0.600473	5.44669
	104.191	8.69921	-0.600473	5.44669
	104.287	8.70208	-0.600473	5.44669
	104.401	8.79876	-0.600473	5.44669
	104.45	8.94411	-0.600473	5.44669
	104.435	8.98739	-0.600473	5.44669
	104.412	8.85814	-0.600473	5.44669
	104.408	8.72426	-0.600473	5.44669
	104.415	8.70393	-0.600473	5.44669
	104.419	8.74139	-0.600473	5.44669
	104.418	8.76405	-0.600473	5.44669
	104.417	8.76019	-0.600473	5.44669
	104.416	8.75051	-0.600473	5.44669
	104.439	8.74783	-0.600473	5.44669
	104.497	8.75014	-0.600473	5.44669
	104.52	8.75207	-0.600473	5.44669
	104.466	8.75205	-0.600473	5.44669
	104.428	8.75136	-0.600473	5.44669
	104.475	8.75108	-0.600473	5.44669
	104.537	8.7512	-0.600473	5.44669
	104.574	8.75136	-0.600473	5.44669
	104.593	8.75138	-0.600473	5.44669
	104.571	8.75133	-0.600473	5.44669
	104.551	8.7513	-0.600473	5.44669
	104.595	8.75131	-0.600473	5.44669
	104.65	8.70213	-0.608344	5.44669
	104.662	8.57536	-0.628628	5.44669
	104.648	8.47373	-0.637018	5.44669
	104.638	8.41658	-0.618006	5.44669
	104.639	8.37013	-0.596765	5.44669
	104.643	8.41089	-0.592994	5.44669
	104.644	8.49998	-0.598707	5.44669
	104.666	8.53161	-0.602399	5.44669
	104.745	8.51457	-0.601909	5.44669
	104.826	8.49642	-0.60039	5.44669
	104.818	8.44572	-0.599928	5.44669
	104.784	8.32476	-0.600274	5.44669
	104.817	8.22612	-0.600583	5.44669
	104.872	8.21734	-0.60059	5.44669
	104.888	8.24707	-0.600483	5.44669
	104.876	8.26238	-0.600435	5.44669
	104.865	8.25819	-0.600454	5.44669
	104.865	8.25098	-0.600478	5.44669
	104.869	8.24945	-0.600482	5.44669
	104.871	8.30056	-0.600475	5.44669
	104.87	8.42869	-0.60047	5.44669
	104.869	8.481	-0.600471	5.44669
	104.869	8.36165	-0.600473	5.44669
	104.869	8.22872	-0.600474	5.44669
	104.869	8.20527	-0.600473	5.44669
	104.869	8.24108	-0.600473	5.44669
	104.869	8.26416	-0.600473	5.44669
	104.869	8.26106	-0.600473	5.44669
	104.869	8.25155	-0.600473	5.44669
	104.869	8.24867	-0.600473	5.44669
	104.869	8.25084	-0.608344	5.44669
	104.869	8.25278	-0.628628	5.44669
	104.892	8.25281	-0.637018	5.44669
	104.971	8.25214	-0.618006	5.44669
	105.075	8.25185	-0.596765	5.44669
	105.124	8.25196	-0.592994	5.44669
	105.114	8.25212	-0.598707	5.44669
	105.093	8.25214	-0.602399	5.44669
	105.088	8.25209	-0.601909	5.44669
	105.093	8.25207	-0.60039	5.44669
	105.097	8.25207	-0.599928	5.44669
	105.097	8.25208	-0.600274	5.44669
	105.096	8.25209	-0.600583	5.44669
	105.095	8.25208	-0.60059	5.44669
	105.095	8.25208	-0.600483	5.44669
	105.096	8.25208	-0.600435	5.44669
	105.096	8.25208	-0.600454	5.44669
	105.096	8.25208	-0.600478	5.44669
	105.095	8.25208	-0.600482	5.44669
	105.095	8.20289	-0.600475	5.44669
	105.096	8.07612	-0.60047	5.44669
	105.096	8.02369	-0.600471	5.44669
	105.096	8.1425	-0.608344	5.44669
	105.096	8.22607	-0.628629	5.44669
	105.096	8.07367	-0.637018	5.44669
	105.118	7.80957	-0.618006	5.44669
	105.198	7.67691	-0.596765	5.44669
	105.301	7.70315	-0.592994	5.44669
	105.351	7.75938	-0.598707	5.44669
	105.34	7.82249	-0.61027	5.44669
	105.319	7.93507	-0.630064	5.44669
	105.314	7.97659	-0.644805	5.44669
	105.32	7.85825	-0.645617	5.44669
	105.324	7.72958	-0.633111	5.44669
	105.323	7.70755	-0.610638	5.44669
	105.322	7.74245	-0.595116	5.44669
	105.321	7.76464	-0.59493	5.44669
	105.322	7.76149	-0.600105	5.44669
	105.322	7.75228	-0.602297	5.44669
	105.322	7.74954	-0.601369	5.44669
	105.322	7.75166	-0.6002	5.44669
	105.322	7.75353	-0.60004	5.44669
	105.322	7.75355	-0.600389	5.44669
	105.344	7.7529	-0.600591	5.44669
	105.402	7.75262	-0.600552	5.44669
	105.448	7.75273	-0.600464	5.44669
	105.474	7.75288	-0.600441	5.44669
	105.517	7.7529	-0.600463	5.44669
	105.556	7.75286	-0.60048	5.44669
	105.562	7.75283	-0.60835	5.44669
	105.551	7.75284	-0.628629	5.44669
	105.544	7.75285	-0.637016	5.44669
	105.546	7.75285	-0.618005	5.44669
	105.548	7.75285	-0.596765	5.44669
	105.549	7.75285	-0.592995	5.44669
	105.548	7.75285	-0.598707	5.44669
	105.548	7.75285	-0.602399	5.44669
	105.548	7.75285	-0.601908	5.44669
	105.548	7.75285	-0.60039	5.44669
	105.548	7.75285	-0.599928	5.44669
	105.548	7.75285	-0.608145	5.44669
	105.548	7.75285	-0.628739	5.44669
	105.548	7.75285	-0.637135	5.44669
	105.548	7.75285	-0.618016	5.44669
	105.57	7.75285	-0.596727	5.44669
	105.65	7.75285	-0.592975	5.44669
	105.731	7.75285	-0.598712	5.44669
	105.724	7.75285	-0.602408	5.44669
	105.689	7.75285	-0.609781	5.44669
	105.722	7.75285	-0.628543	5.44669
	105.755	7.75285	-0.636471	5.44669
	105.714	7.75285	-0.617808	5.44669
	105.655	7.75285	-0.596876	5.44669
	105.641	7.75285	-0.593112	5.44669
	105.677	7.75285	-0.598717	5.44669
	105.746	7.75285	-0.602362	5.44669
	105.791	7.75285	-0.601889	5.44669
	105.791	7.75285	-0.600395	5.44669
	105.775	7.75285	-0.599937	5.44669
	105.769	7.75285	-0.600276	5.44669
	105.772	7.75285	-0.600581	5.44669
	105.775	7.75285	-0.600588	5.44669
	105.776	7.75285	-0.600483	5.44669
	105.775	7.75285	-0.600436	5.44669
	105.774	7.75285	-0.608325	5.44669
	105.796	7.75285	-0.628634	5.44669
	105.854	7.75285	-0.637027	5.44669
	105.878	7.75285	-0.618008	5.44669
	105.824	7.70366	-0.596762	5.44669
	105.764	7.57688	-0.592993	5.44669
	105.775	7.52445	-0.598707	5.44669
	105.871	7.64327	-0.6024	5.44669
	105.985	7.77602	-0.60978	5.44669
	106.034	7.7504	-0.628545	5.44669
	106.019	7.58792	-0.636473	5.44669
	105.996	7.51241	-0.617808	5.44669
	105.992	7.5851	-0.596875	5.44669
	105.999	7.55138	-0.593111	5.44669
	106.003	7.34944	-0.598717	5.44669
	106.002	7.20199	-0.602362	5.44669
	106.001	7.20016	-0.601889	5.44669
	106	7.24992	-0.600395	5.44669
	106	7.32031	-0.599937	5.44669
	106.001	7.43823	-0.600276	5.44669
	106.001	7.47941	-0.600581	5.44669
	106.001	7.35903	-0.600588	5.44669
	106.001	7.27881	-0.600483	5.44669
	106.001	7.38397	-0.600436	5.44669
	106.001	7.47174	-0.600454	5.44669
	106.001	7.37515	-0.600478	5.44669
	106.001	7.2391	-0.600482	5.44669
	106.001	7.20625	-0.600475	5.44669
	106.001	7.23924	-0.600471	5.44669
	106.001	7.26447	-0.600471	5.44669
	106.023	7.26328	-0.600473	5.44669
	106.103	7.2538	-0.600474	5.44669
	106.206	7.25025	-0.608344	5.44669
	106.256	7.25214	-0.628628	5.44669
	106.245	7.25419	-0.637018	5.44669
	106.202	7.25437	-0.625877	5.44669
	106.139	7.25373	-0.62492	5.44669
	106.121	7.25339	-0.629539	5.44669
	106.179	7.25348	-0.624111	5.44669
	106.239	7.25363	-0.626847	5.44669
	106.248	7.25367	-0.630975	5.44669
	106.231	7.25363	-0.616157	5.44669
	106.221	7.2536	-0.598146	5.44669
	106.223	7.2536	-0.602102	5.44669
	106.227	7.25361	-0.62689	5.44669
	106.229	7.20442	-0.638516	5.44669
	106.227	7.07765	-0.619253	5.44669
	106.227	7.02521	-0.596755	5.44669
	106.227	7.14403	-0.592547	5.44669
	106.227	7.27679	-0.598523	5.44669
	106.249	7.30035	-0.602481	5.44669
	106.329	7.26465	-0.602008	5.44669
	106.433	7.24157	-0.600402	5.44669
	106.482	7.24464	-0.599898	5.44669
	106.472	7.20494	-0.600257	5.44669
	106.451	7.08105	-0.608458	5.44669
	106.446	7.02646	-0.636624	5.44669
	106.451	7.14334	-0.665185	5.44669
	106.455	7.27606	-0.654512	5.44669
	106.455	7.30029	-0.614278	5.44669
	106.453	7.21569	-0.589292	5.44669
	106.453	7.06573	-0.591238	5.44669
	106.475	7.01621	-0.600636	5.44669
	106.555	7.0953	-0.603832	5.44669
	106.659	7.05502	-0.601824	5.4507
	106.709	6.84805	-0.599845	5.46104
	106.698	6.70083	-0.59973	5.46531
	106.677	6.70088	-0.600385	5.45562
	106.672	6.75135	-0.6007	5.4448
	106.677	6.77218	-0.600599	5.44287
	106.681	6.76291	-0.600445	5.44579
	106.681	6.75162	-0.600416	5.44767
	106.68	6.75019	-0.600459	5.44742
	106.679	6.7536	-0.600487	5.44664
	106.679	6.75554	-0.600484	5.44641
	106.68	6.75514	-0.600472	5.44658
	106.68	6.75428	-0.600469	5.44674
	106.68	6.75406	-0.608342	5.44675
	106.702	6.75428	-0.628629	5.44669
	106.759	6.75444	-0.637019	5.44667
	106.783	6.75444	-0.618006	5.44668
	106.752	6.75438	-0.596765	5.44669
	106.771	6.75435	-0.592994	5.44669
	106.864	6.75436	-0.606578	5.44669
	106.93	6.75438	-0.630555	5.44669
	106.93	6.75438	-0.638454	5.44669
	106.907	6.75437	-0.625794	5.44669
	106.898	6.75437	-0.624375	5.44669
	106.902	6.75437	-0.629341	5.44669
	106.907	6.75437	-0.616351	5.4507
	106.908	6.70519	-0.598808	5.46104
	106.906	6.52922	-0.59444	5.46531
	106.905	6.30082	-0.598586	5.45562
	106.905	6.24043	-0.601835	5.4448
	106.906	6.39038	-0.601715	5.44287
	106.928	6.48955	-0.600509	5.44579
	106.986	6.38177	-0.600047	5.44767
	107.032	6.28617	-0.600281	5.44742
	107.058	6.38041	-0.600544	5.44664
	107.101	6.46906	-0.600571	5.44641
	107.14	6.37672	-0.600489	5.44658
	107.146	6.24214	-0.600445	5.44674
	107.135	6.2084	-0.600455	5.44675
	107.128	6.24048	-0.600476	5.44669
	107.13	6.26566	-0.60048	5.44667
	107.132	6.26476	-0.600475	5.44668
	107.133	6.30462	-0.600471	5.44669
	107.132	6.42781	-0.600471	5.44669
	107.132	6.48205	-0.600473	5.44669
	107.132	6.36527	-0.600473	5.4507
	107.132	6.23272	-0.600473	5.46103
	107.132	6.20852	-0.600473	5.46531
	107.132	6.24388	-0.600473	5.45562
	107.132	6.26704	-0.600473	5.4448
	107.132	6.26413	-0.600473	5.44287
	107.132	6.25468	-0.600473	5.44579
	107.154	6.25175	-0.600473	5.44767
	107.212	6.25388	-0.600473	5.44742
	107.258	6.25582	-0.600473	5.44664
	107.284	6.25587	-0.600473	5.44641
	107.327	6.2552	-0.600473	5.44658
	107.366	6.25491	-0.600473	5.44674
	107.372	6.25502	-0.600473	5.44675
	107.361	6.25517	-0.608344	5.44669
	107.355	6.25519	-0.628628	5.44667
	107.356	6.25515	-0.637018	5.44668
	107.359	6.25512	-0.618006	5.44669
	107.359	6.25513	-0.596765	5.44669
	107.359	6.25514	-0.592994	5.44669
	107.358	6.25514	-0.606578	5.44669
	107.358	6.25514	-0.630555	5.44669
	107.358	6.25514	-0.638453	5.44669
	107.358	6.25514	-0.617923	5.44669
	107.358	6.20595	-0.59622	5.44669
	107.358	6.07917	-0.592796	5.44669
	107.358	5.97755	-0.598818	5.44669
	107.381	5.96959	-0.602516	5.44669
	107.438	6.04992	-0.601918	5.44669
	107.484	6.1923	-0.600352	5.44669
	107.51	6.24016	-0.599909	5.44669
	107.553	6.06468	-0.600279	5.44669
	107.592	5.85284	-0.600592	5.44669
	107.598	5.85645	-0.600592	5.44669
	107.587	5.93801	-0.60048	5.44669
	107.581	5.87326	-0.600434	5.44669
	107.582	5.7525	-0.600454	5.44669
	107.585	5.71469	-0.600479	5.44669
	107.586	5.74016	-0.600482	5.44669
	107.585	5.76401	-0.600475	5.44669
	107.584	5.7649	-0.60047	5.44669
	107.585	5.75679	-0.608342	5.44669
	107.585	5.75308	-0.628629	5.44669
	107.585	5.7544	-0.637018	5.44669
	107.585	5.75628	-0.618007	5.44669
	107.585	5.75659	-0.596765	5.44669
	107.585	5.75606	-0.592994	5.44669
	107.585	5.75572	-0.598707	5.44669
	107.585	5.75577	-0.602399	5.44669
	107.585	5.75591	-0.601909	5.44669
	107.585	5.75595	-0.60039	5.44669
	107.585	5.75592	-0.599928	5.44669
	107.607	5.75589	-0.600274	5.44669
	107.664	5.75589	-0.600583	5.44669
	107.711	5.7559	-0.60059	5.44669
	107.714	5.75591	-0.600483	5.44669
	107.7	5.7559	-0.600435	5.44669
	107.715	5.7559	-0.600454	5.44669
	107.775	5.7559	-0.600478	5.44669
	107.824	5.7559	-0.600482	5.44669
	107.829	5.7559	-0.600475	5.44669
	107.813	5.7559	-0.60047	5.44669
	107.806	5.7559	-0.600471	5.44669
	107.808	5.7559	-0.600473	5.44669
	107.812	5.7559	-0.600474	5.44669
	107.812	5.7559	-0.600473	5.44669
	107.811	5.7559	-0.600473	5.44669
	107.811	5.7559	-0.600473	5.44669
	107.811	5.7559	-0.600473	5.44669
	107.811	5.7559	-0.600473	5.44669
	107.811	5.70671	-0.600473	5.44669
	107.833	5.57994	-0.600473	5.44669
	107.913	5.5275	-0.600473	5.44669
	107.994	5.64632	-0.600473	5.44669
	107.986	5.72989	-0.600473	5.44669
	107.952	5.62668	-0.600473	5.44669
	107.985	5.48935	-0.600473	5.44669
	108.018	5.45832	-0.600473	5.44669
	107.976	5.49252	-0.600473	5.44669
	107.941	5.46842	-0.600473	5.44669
	107.984	5.38916	-0.600473	5.44669
	108.044	5.40468	-0.600473	5.44669
	108.058	5.44571	-0.600473	5.44669
	108.044	5.36001	-0.600473	5.44669
	108.032	5.24492	-0.600473	5.44669
	108.033	5.21694	-0.600473	5.44669
	108.037	5.2937	-0.600473	5.44669
	108.039	5.44171	-0.600473	5.44669
	108.038	5.4932	-0.600473	5.44669
	108.059	5.36643	-0.600473	5.44669
	108.139	5.23068	-0.600473	5.44669
	108.243	5.20869	-0.600473	5.44669
	108.293	5.24611	-0.600473	5.44669
	108.282	5.26935	-0.600473	5.44669
	108.261	5.26574	-0.600473	5.44669
	108.256	5.25596	-0.600473	5.44669
	108.261	5.25315	-0.600473	5.44669
	108.265	5.25544	-0.600473	5.44669
	108.265	5.25741	-0.608344	5.44669
	108.264	5.25741	-0.628628	5.44669
	108.263	5.25672	-0.637018	5.44669
	108.263	5.25642	-0.618006	5.44669
	108.264	5.25655	-0.596765	5.44669
	108.286	5.2567	-0.592994	5.44669
	108.366	5.25673	-0.598707	5.44669
	108.469	5.25668	-0.602399	5.44669
	108.519	5.20746	-0.601909	5.44669
	108.508	5.08069	-0.60039	5.44669
	108.487	5.02827	-0.599928	5.44669
	108.482	5.14709	-0.600274	5.44669
	108.488	5.23065	-0.600583	5.44669
	108.492	5.12744	-0.60059	5.44669
	108.491	5.0393	-0.600483	5.44669
	108.49	5.08586	-0.600435	5.44669
	108.489	5.04571	-0.600454	5.44669
	108.49	4.85037	-0.600478	5.44669
	108.49	4.70798	-0.600482	5.44669
	108.49	4.7551	-0.600475	5.44669
	108.49	4.97894	-0.60047	5.44669
	108.49	5.22783	-0.600471	5.44669
	108.49	5.27973	-0.600473	5.44669
	108.49	5.06975	-0.600474	5.44669
	108.49	4.79309	-0.600473	5.44669
	108.49	4.67568	-0.600473	5.44669
	108.49	4.71279	-0.600473	5.44669
	108.49	4.76815	-0.600473	5.44669
	108.512	4.77785	-0.600473	5.44669
	108.57	4.76218	-0.600473	5.44669
	108.616	4.75217	-0.608344	5.44669
	108.642	4.75354	-0.628628	5.44669
	108.685	4.75767	-0.637018	5.44669
	108.724	4.75892	-0.618006	5.44669
	108.73	4.75797	-0.596765	5.44669
	108.719	4.75713	-0.592994	5.44669
	108.713	4.75711	-0.598707	5.44669
	108.714	4.75741	-0.602399	5.44669
	108.716	4.75753	-0.601909	5.44669
	108.717	4.75748	-0.60039	5.44669
	108.716	4.75742	-0.599928	5.44669
	108.716	4.75741	-0.600274	5.44669
	108.716	4.75743	-0.600583	5.44669
	108.716	4.75744	-0.60059	5.44669
	108.716	4.75744	-0.608353	5.44669
	108.738	4.75743	-0.628591	5.44669
	108.796	4.75743	-0.636999	5.44669
	108.842	4.75743	-0.618012	5.44669
	108.846	4.75743	-0.596774	5.44669
	108.831	4.75743	-0.592996	5.44669
	108.824	4.75743	-0.598705	5.44669
	108.826	4.75743	-0.602398	5.44669
	108.852	4.75743	-0.601909	5.44669
	108.91	4.75743	-0.60039	5.44669
	108.955	4.75743	-0.599928	5.44669
	108.958	4.75743	-0.600274	5.44669
	108.944	4.70824	-0.600583	5.44669
	108.938	4.53228	-0.60059	5.44669
	108.94	4.30388	-0.600483	5.44669
	108.943	4.24349	-0.600435	5.44669
	108.944	4.39344	-0.600454	5.44669
	108.943	4.49261	-0.600478	5.44669
	108.942	4.38483	-0.600482	5.44669
	108.942	4.24003	-0.600475	5.44669
	108.942	4.2075	-0.60047	5.44669
	108.965	4.29291	-0.600471	5.44669
	109.022	4.49536	-0.600473	5.44669
	109.068	4.67274	-0.608344	5.44669
	109.094	4.59617	-0.628629	5.44669
	109.138	4.34098	-0.637018	5.44669
	109.177	4.18677	-0.618006	5.44669
	109.182	4.20107	-0.596765	5.44669
	109.171	4.26001	-0.592994	5.44669
	109.165	4.27932	-0.598707	5.44669
	109.166	4.2664	-0.602399	5.44669
	109.169	4.25413	-0.601909	5.44669
	109.17	4.25357	-0.60039	5.44669
	109.169	4.2577	-0.599928	5.44669
	109.169	4.25963	-0.600274	5.44669
	109.169	4.25897	-0.600583	5.44669
	109.169	4.25801	-0.60059	5.44669
	109.169	4.25784	-0.600483	5.44669
	109.169	4.25811	-0.600435	5.44669
	109.169	4.25829	-0.600454	5.44669
	109.169	4.25826	-0.600478	5.44669
	109.169	4.25819	-0.600482	5.44669
	109.169	4.25817	-0.600475	5.44669
	109.169	4.25819	-0.60047	5.44669
	109.191	4.2582	-0.600471	5.44669
	109.249	4.2582	-0.600473	5.44669
	109.272	4.25819	-0.600474	5.44669
	109.241	4.25819	-0.600473	5.44669
	109.26	4.25819	-0.600473	5.44669
	109.353	4.25819	-0.600473	5.44669
	109.419	4.25819	-0.600473	5.44669
	109.419	4.25819	-0.600473	5.44669
	109.396	4.25819	-0.600473	5.44669
	109.387	4.25819	-0.600473	5.44669
	109.391	4.25819	-0.600473	5.44669
	109.396	4.25819	-0.600473	5.44669
	109.397	4.20901	-0.600473	5.44669
	109.395	4.08223	-0.600473	5.44669
	109.395	4.0298	-0.600473	5.44669
	109.395	4.09943	-0.600473	5.44669
	109.395	4.1054	-0.600473	5.44669
	109.395	4.02735	-0.600473	5.44669
	109.395	3.98368	-0.600473	5.44669
	109.395	3.99174	-0.600473	5.44669
	109.395	4.01042	-0.600473	5.44669
	109.395	4.06453	-0.600473	5.44669
	109.395	4.13753	-0.600473	5.44669
	109.395	4.05952	-0.600473	5.44669
	109.395	3.88836	-0.600473	5.44669
	109.395	3.87577	-0.600473	5.44669
	109.395	3.9363	-0.600473	5.44669
	109.417	3.86853	-0.600473	5.44669
	109.497	3.75399	-0.600473	5.44669
	109.601	3.71985	-0.600473	5.44669
	109.65	3.74465	-0.600473	5.44669
	109.64	3.76691	-0.600473	5.44669
	109.619	3.76738	-0.600473	5.44669
	109.614	3.75966	-0.600473	5.44669
	109.619	3.75626	-0.600473	5.44669
	109.623	3.75758	-0.600473	5.44669
	109.623	3.75934	-0.600473	5.44669
	109.621	3.75961	-0.600473	5.44669
	109.621	3.7591	-0.600473	5.44669
	109.621	3.75879	-0.600473	5.44669
	109.621	3.75884	-0.600473	5.44669
	109.621	3.75897	-0.600473	5.44669
	109.644	3.75901	-0.600473	5.44669
	109.701	3.75897	-0.600473	5.44669
	109.725	3.75895	-0.600473	5.44669
	109.671	3.75895	-0.600473	5.44669
	109.611	3.75896	-0.600473	5.44669
	109.622	3.75896	-0.600473	5.44669
	109.718	3.75896	-0.600473	5.44669
	109.832	3.75896	-0.600473	5.44669
	109.881	3.75896	-0.600473	5.44669
	109.866	3.75896	-0.600473	5.44669
	109.843	3.75896	-0.600473	5.44669
	109.839	3.75896	-0.600473	5.44669
	109.846	3.75896	-0.600473	5.44669
	109.85	3.75896	-0.600473	5.44669
	109.849	3.75896	-0.600473	5.44669
	109.848	3.75896	-0.600473	5.44669
	109.847	3.75896	-0.600473	5.44669
	109.847	3.75896	-0.600473	5.44669
	109.848	3.75896	-0.600473	5.44669
	109.848	3.75896	-0.600473	5.44669
	109.848	3.75896	-0.600473	5.44669
	109.87	3.75896	-0.600473	5.44669
	109.927	3.75896	-0.600473	5.44669
	109.973	3.75896	-0.600473	5.44669
	109.999	3.75896	-0.600473	5.44669
	110.043	3.75896	-0.600473	5.44669
	110.082	3.75896	-0.600473	5.44669
	110.087	3.70977	-0.600473	5.44669
	110.077	3.58299	-0.608344	5.44669
	110.07	3.48137	-0.628628	5.44669
	110.071	3.47341	-0.637018	5.44669
	110.074	3.55374	-0.618006	5.44669
	110.075	3.64693	-0.596765	5.44669
	110.074	3.56801	-0.592994	5.44669
	110.096	3.3401	-0.598707	5.44669
	110.176	3.19789	-0.602399	5.44669
	110.257	3.25667	-0.601909	5.44669
	110.249	3.43614	-0.60039	5.44669
	110.215	3.55612	-0.599928	5.44669
	110.248	3.553	-0.600274	5.44669
	110.303	3.4615	-0.600583	5.44669
	110.319	3.31837	-0.60059	5.44669
	110.307	3.22498	-0.600483	5.44669
	110.296	3.22629	-0.600435	5.44669
	110.296	3.25838	-0.600454	5.44669
	110.3	3.27109	-0.600478	5.44669
	110.302	3.26497	-0.600482	5.44669
	110.301	3.25788	-0.600475	5.44669
	110.3	3.25709	-0.60047	5.44669
	110.3	3.25927	-0.600471	5.44669
	110.3	3.26047	-0.600473	5.44669
	110.3	3.2602	-0.600474	5.44669
	110.3	3.25965	-0.600473	5.44669
	110.3	3.25953	-0.600473	5.44669
	110.3	3.25967	-0.600473	5.44669
	110.3	3.25977	-0.600473	5.44669
	110.323	3.25976	-0.600473	5.44669
	110.402	3.25972	-0.600473	5.44669
	110.506	3.25971	-0.608344	5.44669
	110.555	3.25972	-0.628628	5.44669
	110.523	3.25972	-0.637018	5.44268
	110.444	3.25973	-0.618006	5.43234
	110.415	3.25972	-0.596765	5.42806
	110.475	3.25972	-0.592994	5.43775
	110.539	3.25972	-0.598707	5.44858
	110.549	3.25972	-0.602399	5.4505
	110.532	3.25972	-0.601909	5.44759
	110.52	3.25972	-0.60039	5.44571
	110.522	3.25972	-0.599928	5.44595
	110.527	3.25972	-0.600274	5.44673
	110.528	3.25972	-0.600583	5.44696
	110.527	3.21053	-0.60059	5.44679
	110.526	3.08376	-0.600483	5.44663
	110.526	3.03132	-0.600435	5.44663
	110.526	3.10095	-0.600454	5.45069
	110.527	3.05774	-0.600478	5.46105
	110.527	2.9021	-0.600482	5.46532
	110.549	2.88359	-0.608346	5.45562
	110.606	2.93612	-0.628626	5.44479
	110.63	2.9163	-0.637016	5.44287
	110.598	2.93085	-0.618006	5.44579
	110.596	2.99976	-0.596765	5.44767
	110.631	3.03228	-0.592995	5.44742
	110.673	2.97362	-0.598707	5.44664
	110.727	2.83154	-0.602399	5.44641
	110.765	2.7269	-0.601909	5.44658
	110.766	2.72313	-0.60039	5.44674
	110.754	2.75709	-0.599928	5.44675
	110.749	2.82158	-0.600274	5.44669
	110.751	2.94265	-0.600583	5.44667
	110.753	2.98725	-0.60059	5.44668
	110.754	2.86718	-0.600483	5.44669
	110.753	2.73668	-0.600435	5.44669
	110.753	2.71451	-0.600454	5.44669
	110.753	2.75	-0.600478	5.44669
	110.753	2.77248	-0.600482	5.44669
	110.753	2.76925	-0.600475	5.44669
	110.753	2.75989	-0.60047	5.44669
	110.775	2.75712	-0.600471	5.44669
	110.855	2.75929	-0.600473	5.44669
	110.936	2.76118	-0.600474	5.44669
	110.928	2.7612	-0.600473	5.44669
	110.872	2.76054	-0.600473	5.44669
	110.847	2.76025	-0.600473	5.44669
	110.878	2.76037	-0.600473	5.44669
	110.948	2.76052	-0.600473	5.44669
	110.996	2.76054	-0.600473	5.44669
	110.996	2.7605	-0.600473	5.44669
	110.98	2.76047	-0.608344	5.44669
	110.973	2.76048	-0.628628	5.44669
	110.976	2.76049	-0.637018	5.44669
	111.002	2.76049	-0.618006	5.44669
	111.06	2.76049	-0.596765	5.44669
	111.083	2.76049	-0.592994	5.44669
	111.028	2.76049	-0.598707	5.44669
	110.968	2.76049	-0.602399	5.44669
	110.958	2.76049	-0.601909	5.44669
	110.996	2.76049	-0.60039	5.44669
	111.087	2.76049	-0.599928	5.44669
	111.189	2.76049	-0.600274	5.44669
	111.234	2.76049	-0.600583	5.44669
	111.222	2.76049	-0.60059	5.44669
	111.202	2.76049	-0.600483	5.44669
	111.198	2.76049	-0.600435	5.44669
	111.203	2.7113	-0.600454	5.44669
	111.207	2.58452	-0.600478	5.44669
	111.207	2.53209	-0.600482	5.44669
	111.205	2.65091	-0.600475	5.44669
	111.205	2.78366	-0.60047	5.44669
	111.205	2.80723	-0.600471	5.44669
	111.205	2.72233	-0.600473	5.44669
	111.205	2.52329	-0.600474	5.44669
	111.205	2.29796	-0.600473	5.44669
	111.205	2.19787	-0.600473	5.44669
	111.205	2.22393	-0.600473	5.44669
	111.205	2.26851	-0.600473	5.44669
	111.205	2.27761	-0.600473	5.44669
	111.205	2.31472	-0.600473	5.44669
	111.205	2.4332	-0.600473	5.44669
	111.205	2.53563	-0.600473	5.44669
	111.228	2.54688	-0.600473	5.44669
	111.307	2.46765	-0.600473	5.44669
	111.411	2.32455	-0.600473	5.44669
	111.461	2.22682	-0.600473	5.44669
	111.45	2.22629	-0.600473	5.44669
	111.407	2.25916	-0.600473	5.44669
	111.344	2.27285	-0.600473	5.44669
	111.326	2.26686	-0.608344	5.44669
	111.384	2.25948	-0.628628	5.44669
	111.444	2.25852	-0.637018	5.44669
	111.453	2.26073	-0.618006	5.44669
	111.436	2.26201	-0.596765	5.44669
	111.426	2.26175	-0.592994	5.44669
	111.428	2.26119	-0.598707	5.44669
	111.432	2.26105	-0.602399	5.44669
	111.433	2.26119	-0.601909	5.44669
	111.432	2.2613	-0.60039	5.44669
	111.454	2.26129	-0.599928	5.44669
	111.511	2.26125	-0.600274	5.44669
	111.557	2.26124	-0.600583	5.44669
	111.583	2.21205	-0.60059	5.44669
	111.627	2.08529	-0.600483	5.44669
	111.666	1.98367	-0.600435	5.44669
	111.671	1.97571	-0.600454	5.44669
	111.661	2.05603	-0.600478	5.44669
	111.654	2.19841	-0.600482	5.44669
	111.655	2.24627	-0.600475	5.44669
	111.658	2.11998	-0.60047	5.44669
	111.659	1.98573	-0.600471	5.44669
	111.658	1.915	-0.600473	5.44669
	111.658	1.8745	-0.600474	5.44669
	111.658	1.92258	-0.600473	5.44669
	111.658	1.96344	-0.600473	5.44669
	111.658	1.86608	-0.600473	5.44669
	111.658	1.74617	-0.600473	5.44669
	111.68	1.72031	-0.600473	5.44669
	111.76	1.75049	-0.600473	5.44669
[truncated: 222 more rows]
