# Supplementary material for: Design of a cosmetic glove stiffness compensation mechanism for toddler-sized hand prostheses
Source: PLoS One. 2017 Aug 11;12(8):e0183233. doi: 10.1371/journal.pone.0183233 (PMC5553851; doi:10.1371/journal.pone.0183233)
Supplement: S1 Dataset — (ZIP) [file pone.0183233.s001.zip › 02 Spring measurements/RVS8_1.xlsx]

## Sheet: RVS8_1
LabVIEW Measurement
Writer_Version	2
Reader_Version	2
Separator	Tab
Decimal_Separator	.
Multi_Headings	No
X_Columns	No
Time_Pref	Absolute
Operator	localadmin
Date	2013-09-24
Time	00:15:26.357000
***End_of_Header***
Channels	4
Samples	10	10	10	10
Date	2013-09-24	2013-09-24	2013-09-24	2013-09-24
Time	00:16:02.357000	00:16:02.357000	00:16:02.357000	00:16:02.358000
Y_Unit_Label	mm	N	N	Pa
X_Dimension	Time	Time	Time	Time
X0	0	0	0	0
Delta_X	0.01	0.01	0.01	0.01
***End_of_Header***
X_Value	Voltage LVDT (Filtered)	Voltage Load Cell (Filtered)	Voltage Pinch Load Cell (Filtered)	Voltage Pressure (Filtered)	Comment
	112.567	0.107587	-0.599037	5.44669
	112.563	0.112162	-0.600556	5.44669
	112.562	0.08219	-0.601018	5.44669
	112.563	0.165341	-0.600672	5.44669
	112.563	0.226239	-0.600362	5.44669
	112.563	0.077061	-0.600356	5.44669
	112.563	-0.177626	-0.600463	5.44669
	112.563	-0.258292	-0.60051	5.44669
	112.563	-0.107449	-0.600492	5.44669
	112.563	0.048499	-0.600468	5.44669
	112.563	0.119544	-0.600464	5.44669
	112.563	0.15246	-0.600471	5.44669
	112.563	0.101083	-0.600475	5.44669
	112.563	0.061543	-0.600475	5.44669
	112.563	0.160622	-0.600473	5.44669
	112.563	0.28079	-0.600472	5.44669
	112.563	0.25695	-0.600473	5.44669
	112.563	0.050509	-0.600473	5.44669
	112.563	-0.199406	-0.600473	5.44669
	112.563	-0.257936	-0.600473	5.44669
	112.563	-0.099552	-0.592602	5.44669
	112.563	0.051681	-0.572317	5.44669
	112.563	0.11807	-0.563928	5.44669
	112.563	0.199902	-0.582939	5.44669
	112.563	0.27684	-0.604181	5.44669
	112.585	0.290474	-0.607951	5.44669
	112.665	0.22131	-0.602239	5.44669
	112.746	0.081585	-0.598547	5.44669
	112.716	-0.01832	-0.599037	5.44669
	112.602	-0.020949	-0.600556	5.44669
	112.531	0.060997	-0.601018	5.44669
	112.537	0.202164	-0.600672	5.44669
	112.564	0.29813	-0.600362	5.44669
	112.573	0.249406	-0.592485	5.44669
	112.589	0.04118	-0.572308	5.44669
	112.641	-0.151444	-0.563965	5.44669
	112.665	-0.079169	-0.582959	5.44669
	112.635	0.130455	-0.604176	5.44669
	112.633	0.16094	-0.607942	5.44669
	112.646	0.094189	-0.602237	5.44669
	112.608	0.152981	-0.590678	5.44669
	112.558	0.26598	-0.570883	5.44669
	112.546	0.253461	-0.564011	5.44669
	112.558	0.103503	-0.583484	5.44669
	112.567	-0.020608	-0.60438	5.44669
	112.589	-0.078894	-0.607841	5.44669
	112.643	-0.117824	-0.602122	5.44669
	112.665	-0.024318	-0.598537	5.44669
	112.612	0.190368	-0.591204	5.44669
	112.553	0.272661	-0.57242	5.44669
	112.542	0.136497	-0.564468	5.44669
	112.558	0.035273	-0.583129	5.44669
	112.568	0.088098	-0.604069	5.44669
	112.567	0.104429	-0.607837	5.44669
	112.563	0.036687	-0.602231	5.44669
	112.562	-0.055522	-0.598584	5.44669
	112.563	-0.177637	-0.599056	5.44669
	112.563	-0.213047	-0.600551	5.44669
	112.563	-0.088792	-0.601009	5.44669
	112.563	0.040185	-0.60067	5.44669
	112.563	0.060232	-0.600365	5.44669
	112.563	0.024399	-0.600358	5.44669
	112.563	0.00252	-0.600463	5.44669
	112.563	-0.043057	-0.60051	5.44669
	112.563	-0.111346	-0.600492	5.44669
	112.563	-0.034392	-0.600468	5.44669
	112.563	0.183838	-0.600464	5.44669
	112.563	0.273506	-0.600471	5.44669
	112.563	0.089981	-0.600475	5.44669
	112.563	-0.189063	-0.600475	5.44669
	112.563	-0.316873	-0.600473	5.44669
	112.563	-0.234094	-0.600472	5.44669
	112.563	-0.000541	-0.600473	5.44669
	112.563	0.239736	-0.600473	5.44669
	112.563	0.333775	-0.600473	5.44669
	112.563	0.29986	-0.600473	5.44669
	112.563	0.254146	-0.600473	5.44669
	112.563	0.247357	-0.600473	5.44669
	112.563	0.21162	-0.600473	5.44669
	112.563	0.0929	-0.600473	5.44669
	112.563	-0.010128	-0.600473	5.44669
	112.563	-0.070729	-0.600473	5.44669
	112.563	-0.167318	-0.600473	5.44669
	112.585	-0.203312	-0.600473	5.44669
	112.643	-0.039191	-0.600473	5.44669
	112.667	0.212862	-0.600473	5.44669
	112.613	0.336297	-0.600473	5.44669
	112.553	0.310475	-0.600473	5.44669
	112.542	0.257697	-0.600473	5.44669
	112.558	0.245071	-0.600473	5.44669
	112.569	0.258591	-0.600473	5.44669
	112.567	0.268749	-0.600473	5.44669
	112.563	0.268199	-0.600473	5.44669
	112.562	0.264359	-0.600473	5.44669
	112.563	0.262945	-0.600473	5.44669
	112.563	0.263718	-0.600473	5.44669
	112.563	0.215354	-0.592602	5.44669
	112.563	0.08865	-0.572317	5.44669
	112.563	0.035955	-0.563928	5.44669
	112.563	0.105446	-0.582939	5.44669
	112.585	0.111462	-0.604181	5.44669
	112.643	0.033468	-0.607951	5.44669
	112.667	-0.010179	-0.602239	5.44669
	112.635	-0.002138	-0.598547	5.44669
	112.632	0.016522	-0.599037	5.44669
	112.645	0.021445	-0.600556	5.44669
	112.608	-0.032322	-0.601018	5.44669
	112.558	-0.113574	-0.600672	5.44669
	112.546	-0.088331	-0.600362	5.44669
	112.558	0.006675	-0.600356	5.44669
	112.567	0.046295	-0.600463	5.44669
	112.567	0.030514	-0.60051	5.44669
	112.563	0.059232	-0.600492	5.44268
	112.562	0.183077	-0.600468	5.43234
	112.563	0.290754	-0.600464	5.42806
	112.563	0.2531	-0.600471	5.43775
	112.563	0.094539	-0.600475	5.44858
	112.563	-0.024235	-0.600475	5.4505
	112.563	-0.077228	-0.600473	5.44759
	112.563	-0.115836	-0.600472	5.44571
	112.563	-0.024078	-0.600473	5.44595
	112.585	0.189762	-0.600473	5.44673
	112.643	0.321512	-0.600473	5.44696
	112.667	0.263345	-0.600473	5.44679
	112.635	0.087856	-0.600473	5.44663
	112.632	-0.030683	-0.600473	5.44663
	112.645	-0.077554	-0.600473	5.44668
	112.608	-0.113681	-0.600473	5.44671
	112.558	-0.023059	-0.600473	5.4467
	112.546	0.140232	-0.600473	5.44668
	112.558	0.095852	-0.600473	5.44668
	112.567	-0.091918	-0.600473	5.44669
	112.567	-0.074015	-0.600473	5.44669
	112.563	0.160591	-0.600473	5.44669
	112.584	0.327084	-0.600473	5.44669
	112.665	0.325244	-0.600473	5.44669
	112.747	0.267165	-0.600473	5.44669
	112.717	0.243789	-0.600473	5.44669
	112.602	0.254688	-0.600473	5.44669
	112.531	0.21838	-0.600473	5.44669
	112.537	0.093127	-0.600473	5.44669
	112.564	-0.012436	-0.600473	5.44669
	112.573	-0.022585	-0.600473	5.44669
	112.567	0.05822	-0.600473	5.44669
	112.561	0.201583	-0.600473	5.44669
	112.561	0.249683	-0.592602	5.44669
	112.563	0.073959	-0.572317	5.44669
	112.564	-0.138075	-0.563928	5.44669
	112.563	-0.085262	-0.582939	5.44669
	112.563	0.172335	-0.604181	5.44669
	112.563	0.336008	-0.607951	5.44669
	112.563	0.324809	-0.602239	5.44669
	112.563	0.263811	-0.598547	5.44268
	112.563	0.242539	-0.599037	5.43234
	112.563	0.206166	-0.600556	5.42806
	112.563	0.092329	-0.601018	5.43775
	112.563	0.040761	-0.600672	5.44858
	112.563	0.155342	-0.600362	5.4505
	112.563	0.286015	-0.600356	5.44759
	112.563	0.261023	-0.592592	5.44571
	112.563	0.09955	-0.572355	5.44595
	112.563	0.024239	-0.563947	5.44673
	112.563	0.096657	-0.582934	5.44696
	112.563	0.111944	-0.604172	5.44679
	112.541	0.085984	-0.607949	5.44663
	112.483	0.167008	-0.602241	5.44663
	112.46	0.274779	-0.598548	5.44668
	112.513	0.301352	-0.599037	5.44671
	112.574	0.275797	-0.600555	5.4467
	112.562	0.206713	-0.601018	5.44668
	112.488	0.08073	-0.600672	5.44668
	112.432	0.035707	-0.600363	5.44669
	112.407	0.157348	-0.600356	5.44669
	112.368	0.288651	-0.600463	5.44669
	112.331	0.310604	-0.60051	5.44669
	112.324	0.274742	-0.600492	5.44669
	112.334	0.252174	-0.600468	5.44669
	112.34	0.255508	-0.600464	5.44669
	112.339	0.264933	-0.600471	5.44669
	112.337	0.267697	-0.600475	5.44669
	112.336	0.265504	-0.600475	5.44669
	112.336	0.312794	-0.600473	5.44669
	112.337	0.439553	-0.600472	5.44669
	112.315	0.492653	-0.600473	5.44669
	112.257	0.423312	-0.600473	5.44669
	112.233	0.466405	-0.600473	5.44669
	112.287	0.671087	-0.600473	5.44669
	112.347	0.816349	-0.600473	5.44669
	112.358	0.816293	-0.600473	5.44669
	112.32	0.766515	-0.600473	5.44669
	112.252	0.745982	-0.600473	5.44669
	112.207	0.804313	-0.600473	5.44669
	112.185	0.991412	-0.600473	5.44669
	112.143	1.22123	-0.600473	5.44669
	112.103	1.32744	-0.600473	5.44669
	112.097	1.30235	-0.600473	5.44669
	112.107	1.25601	-0.600473	5.44669
	112.114	1.24582	-0.600473	5.44669
	112.113	1.25807	-0.600473	5.44669
	112.11	1.26683	-0.600473	5.44669
	112.11	1.31534	-0.600473	5.44669
	112.11	1.43871	-0.600473	5.44669
	112.111	1.53916	-0.600473	5.44669
	112.111	1.59702	-0.600473	5.44669
	112.111	1.69338	-0.600473	5.44669
	112.11	1.77944	-0.600473	5.44669
	112.11	1.79174	-0.600473	5.44669
	112.111	1.76796	-0.600473	5.44669
	112.111	1.75389	-0.592602	5.44669
	112.088	1.75649	-0.572317	5.44669
	112.031	1.76259	-0.563928	5.44669
	111.985	1.76422	-0.582939	5.44669
	111.959	1.76273	-0.604181	5.44669
	111.915	1.76153	-0.607951	5.44669
	111.876	1.76156	-0.602239	5.44669
	111.871	1.76199	-0.598547	5.44669
	111.882	1.76217	-0.599037	5.44669
	111.888	1.76209	-0.600556	5.44669
	111.887	1.76199	-0.601018	5.44669
	111.884	1.76198	-0.600672	5.44669
	111.883	1.76201	-0.600362	5.44669
	111.884	1.76202	-0.600356	5.44669
	111.862	1.76202	-0.600463	5.44669
	111.782	1.76201	-0.60051	5.44669
	111.679	1.76201	-0.600492	5.44669
	111.629	1.76201	-0.600468	5.44669
	111.639	1.76202	-0.600464	5.44669
	111.661	1.76202	-0.600471	5.44669
	111.666	1.76202	-0.600475	5.44669
	111.66	1.76202	-0.600475	5.44669
	111.656	1.76202	-0.600473	5.44669
	111.656	1.8112	-0.600472	5.44669
	111.658	1.98717	-0.600473	5.44669
	111.658	2.16638	-0.592602	5.44669
	111.658	2.09999	-0.572318	5.44669
	111.658	1.89761	-0.563928	5.44669
	111.658	1.91726	-0.582939	5.44669
	111.658	2.15779	-0.604181	5.44669
	111.636	2.32615	-0.600081	5.44669
	111.578	2.32299	-0.574083	5.44669
	111.532	2.26369	-0.562002	5.4507
	111.506	2.24027	-0.581504	5.46104
	111.463	2.25159	-0.604264	5.46531
	111.424	2.26466	-0.608496	5.45562
	111.418	2.26611	-0.602437	5.4448
	111.429	2.26208	-0.598436	5.44287
	111.435	2.25987	-0.59892	5.44579
	111.434	2.26038	-0.600546	5.44767
	111.431	2.26138	-0.601056	5.44742
	111.431	2.26161	-0.600691	5.44664
	111.431	2.26136	-0.600357	5.44641
	111.432	2.26117	-0.600347	5.44658
	111.432	2.26118	-0.600461	5.44674
	111.432	2.26125	-0.600513	5.44675
	111.409	2.26128	-0.600494	5.44669
	111.352	2.26126	-0.592597	5.44667
	111.306	2.26125	-0.572308	5.44668
	111.28	2.26125	-0.563926	5.44669
	111.237	2.26125	-0.582942	5.44669
	111.198	2.26125	-0.604183	5.44669
	111.192	2.26125	-0.607951	5.44669
	111.203	2.26125	-0.602238	5.44669
	111.209	2.26125	-0.598546	5.44669
	111.208	2.31044	-0.599037	5.44669
	111.205	2.43722	-0.600556	5.44669
	111.204	2.53884	-0.601018	5.44669
	111.205	2.5468	-0.600672	5.44669
	111.206	2.51566	-0.600362	5.44669
	111.206	2.50006	-0.600356	5.44669
	111.205	2.50463	-0.600463	5.44669
	111.205	2.56129	-0.60051	5.44669
	111.205	2.68957	-0.600492	5.44669
	111.205	2.78917	-0.600468	5.44669
	111.205	2.79574	-0.600464	5.44669
	111.205	2.76475	-0.600471	5.44669
	111.205	2.74969	-0.600475	5.44669
	111.205	2.75444	-0.600475	5.44669
	111.205	2.76179	-0.600473	5.44669
	111.205	2.76318	-0.600472	5.44669
	111.183	2.76115	-0.600473	5.44669
	111.126	2.75981	-0.600473	5.44669
	111.102	2.75997	-0.600473	5.44669
	111.133	2.76051	-0.600473	5.44669
	111.114	2.76068	-0.600473	5.44669
	111.021	2.76056	-0.600473	5.44669
	110.955	2.76045	-0.600473	5.44669
	110.955	2.76044	-0.600473	5.44669
	110.978	2.76048	-0.600473	5.44669
	110.987	2.7605	-0.600473	5.44669
	110.983	2.76049	-0.600473	5.44669
	110.978	2.76049	-0.600473	5.44669
	110.977	2.76048	-0.600473	5.44669
	110.979	2.76049	-0.600473	5.44669
	110.98	2.76049	-0.600473	5.44669
	110.979	2.76049	-0.600473	5.44669
	110.957	2.76049	-0.600473	5.44669
	110.877	2.76049	-0.600473	5.44669
	110.773	2.76049	-0.600473	5.44669
	110.724	2.76049	-0.600473	5.44669
	110.734	2.76049	-0.600473	5.44669
	110.756	2.76049	-0.600473	5.44669
	110.761	2.76049	-0.600473	5.44669
	110.755	2.80968	-0.600473	5.44669
	110.751	2.98564	-0.600473	5.44669
	110.729	3.16485	-0.600473	5.44669
	110.651	3.14765	-0.600473	5.44669
	110.548	3.07205	-0.600473	5.44669
	110.498	3.09494	-0.600473	5.44669
	110.508	3.08988	-0.600473	5.44669
	110.529	3.02386	-0.592602	5.44669
	110.534	2.98917	-0.572317	5.44669
	110.529	3.0459	-0.563928	5.44669
	110.525	3.18794	-0.582939	5.44669
	110.525	3.29324	-0.604181	5.44669
	110.526	3.29731	-0.607951	5.44669
	110.505	3.26324	-0.602239	5.44669
	110.425	3.24779	-0.598547	5.44669
	110.343	3.25346	-0.599037	5.44669
	110.351	3.26134	-0.600556	5.44669
	110.385	3.26263	-0.601018	5.44669
	110.353	3.26036	-0.600672	5.44669
	110.297	3.25896	-0.600362	5.44669
	110.281	3.25918	-0.600356	5.44669
	110.293	3.25976	-0.600463	5.44669
	110.304	3.25994	-0.60051	5.4507
	110.304	3.2598	-0.600492	5.46104
	110.301	3.25968	-0.600468	5.46531
	110.299	3.25968	-0.600464	5.45562
	110.3	3.25972	-0.600471	5.4448
	110.3	3.25974	-0.600475	5.44287
	110.278	3.25973	-0.600475	5.44579
	110.221	3.30891	-0.600473	5.44767
	110.174	3.48488	-0.600472	5.44742
	110.171	3.66409	-0.600473	5.44664
	110.185	3.5977	-0.600473	5.44641
	110.17	3.34613	-0.600473	5.44658
	110.11	3.239	-0.600473	5.44674
	110.061	3.4271	-0.600473	5.44675
	110.056	3.71428	-0.600473	5.44669
	110.071	3.84387	-0.600473	5.44667
	110.079	3.80813	-0.600473	5.44668
	110.077	3.74902	-0.600473	5.44669
	110.051	3.73726	-0.600473	5.44669
	109.971	3.75339	-0.600473	5.44669
	109.868	3.76434	-0.600473	5.44669
	109.819	3.76319	-0.600473	5.44669
	109.829	3.75882	-0.600473	5.44669
	109.85	3.7574	-0.600473	5.44669
	109.855	3.75835	-0.600473	5.44669
	109.85	3.75926	-0.600473	5.44669
	109.846	3.7593	-0.600473	5.44669
	109.846	3.75899	-0.600473	5.44669
	109.848	3.75885	-0.600473	5.44669
	109.826	3.7589	-0.600473	5.44669
	109.768	3.75897	-0.600473	5.44669
	109.744	3.75899	-0.600473	5.44669
	109.798	3.75896	-0.600473	5.44669
	109.858	3.75895	-0.600473	5.44669
	109.847	3.75895	-0.600473	5.44669
	109.773	3.75896	-0.592602	5.44669
	109.716	3.75896	-0.572317	5.44669
	109.692	3.75896	-0.563928	5.44669
	109.653	3.75896	-0.582939	5.44669
	109.615	3.75896	-0.604181	5.44669
	109.631	3.75896	-0.607951	5.44669
	109.698	3.75896	-0.602239	5.44669
	109.728	3.80815	-0.598547	5.44669
	109.673	3.93492	-0.599037	5.44669
	109.611	3.98736	-0.600556	5.44669
	109.599	3.86854	-0.601018	5.44669
	109.616	3.73578	-0.600672	5.44669
	109.627	3.76141	-0.600362	5.44669
	109.626	3.92389	-0.600356	5.44669
	109.621	4.04859	-0.600463	5.44669
	109.62	4.05348	-0.60051	5.44669
	109.621	3.96366	-0.592621	5.44669
	109.599	3.86758	-0.572312	5.44669
	109.52	3.89947	-0.563919	5.44669
	109.416	4.00254	-0.582938	5.44669
	109.366	4.04317	-0.604183	5.44669
	109.377	4.02495	-0.607953	5.44669
	109.398	4.05229	-0.602238	5.44669
	109.403	4.17642	-0.598546	5.44669
	109.397	4.28471	-0.599037	5.44669
	109.393	4.24721	-0.600556	5.44669
	109.393	4.08849	-0.593147	5.44669
	109.395	4.01879	-0.572516	5.44669
	109.396	4.14177	-0.563817	5.44669
	109.395	4.28241	-0.582823	5.44669
	109.395	4.3078	-0.604171	5.44669
	109.395	4.27006	-0.607989	5.44669
	109.395	4.24548	-0.602258	5.44669
	109.395	4.24864	-0.598541	5.44669
	109.395	4.25871	-0.599028	5.4507
	109.395	4.2618	-0.600554	5.46104
	109.395	4.25952	-0.60102	5.46531
	109.395	4.25747	-0.600673	5.45562
	109.395	4.25742	-0.600362	5.4448
	109.373	4.25813	-0.600355	5.44287
	109.315	4.25844	-0.600463	5.44579
	109.292	4.25832	-0.600511	5.44767
	109.345	4.25816	-0.600492	5.44742
	109.383	4.25814	-0.600468	5.44664
	109.314	4.25818	-0.600464	5.44641
	109.194	4.25821	-0.600471	5.44658
	109.134	4.25821	-0.600475	5.44674
	109.146	4.25819	-0.600475	5.44675
	109.172	4.25819	-0.600473	5.44669
	109.178	4.25819	-0.600472	5.44667
	109.172	4.2582	-0.600473	5.44668
	109.167	4.2582	-0.600473	5.44669
	109.145	4.25819	-0.600473	5.44669
	109.089	4.30739	-0.592602	5.44669
	109.044	4.48335	-0.572317	5.44669
	109.017	4.71175	-0.563928	5.44669
	108.974	4.77214	-0.582939	5.4507
	108.912	4.573	-0.604181	5.46104
	108.849	4.34705	-0.607951	5.46531
	108.836	4.4024	-0.602239	5.45562
	108.896	4.61682	-0.598547	5.4448
	108.933	4.65534	-0.599037	5.44287
	108.861	4.59025	-0.600556	5.44579
	108.741	4.64688	-0.601018	5.44767
	108.704	4.75838	-0.600672	5.44742
	108.774	4.7952	-0.600362	5.44664
	108.823	4.77261	-0.600356	5.44641
	108.775	4.75031	-0.600463	5.44658
	108.708	4.74905	-0.60051	5.44674
	108.693	4.75645	-0.600492	5.44675
	108.709	4.76	-0.600468	5.44669
	108.722	4.75885	-0.600464	5.44667
	108.721	4.80631	-0.600471	5.44668
	108.716	4.93276	-0.592605	5.44669
	108.715	4.98567	-0.572319	5.44669
	108.693	4.86717	-0.563928	5.44669
	108.614	4.73438	-0.582939	5.44669
	108.511	4.71069	-0.604181	5.44669
	108.461	4.74635	-0.607951	5.44669
	108.471	4.81864	-0.602239	5.44669
	108.493	4.99157	-0.598547	5.44669
	108.498	5.21047	-0.599037	5.44669
	108.492	5.26797	-0.600556	5.44669
	108.488	5.07099	-0.601018	5.44669
	108.488	4.79779	-0.600672	5.44669
	108.49	4.67721	-0.600362	5.44669
	108.49	4.71176	-0.600356	5.44669
	108.49	4.81636	-0.600463	5.44669
	108.49	5.00296	-0.59264	5.44669
	108.49	5.16687	-0.572337	5.44669
	108.49	5.13949	-0.563923	5.44669
	108.49	5.06504	-0.58293	5.44669
	108.49	5.09204	-0.604179	5.44669
	108.49	5.0883	-0.607954	5.44669
	108.49	5.07055	-0.60224	5.44669
	108.49	5.16179	-0.598546	5.44669
	108.468	5.27092	-0.599037	5.44669
	108.388	5.29444	-0.600556	5.44669
	108.307	5.26711	-0.593147	5.44669
	108.314	5.24757	-0.572516	5.44669
	108.371	5.24913	-0.563817	5.44669
	108.396	5.25674	-0.574952	5.44669
	108.364	5.25938	-0.576016	5.44669
	108.294	5.25777	-0.571444	5.44669
	108.246	5.25617	-0.584724	5.44669
	108.246	5.25606	-0.602249	5.44669
	108.263	5.25659	-0.598636	5.44669
	108.269	5.25685	-0.574164	5.44669
	108.266	5.25677	-0.562549	5.44669
	108.263	5.25664	-0.581704	5.44669
	108.24	5.25662	-0.604153	5.44669
	108.161	5.30585	-0.608379	5.44669
	108.058	5.43264	-0.602427	5.44669
	108.031	5.48507	-0.598474	5.44669
	108.099	5.41544	-0.59894	5.44669
	108.143	5.45864	-0.600541	5.44669
	108.095	5.61429	-0.601046	5.44669
	108.029	5.58361	-0.600689	5.44669
	108.014	5.4043	-0.60036	5.44669
	108.031	5.37169	-0.600349	5.44669
	108.043	5.47596	-0.600461	5.44669
	108.042	5.589	-0.600512	5.44669
	108.037	5.65762	-0.600494	5.44669
	108.013	5.60624	-0.600468	5.44669
	107.957	5.50481	-0.600463	5.44669
	107.912	5.47179	-0.600471	5.44669
	107.886	5.54181	-0.600475	5.44669
	107.842	5.68883	-0.600475	5.44669
	107.803	5.79149	-0.600473	5.44669
	107.797	5.79268	-0.600472	5.44669
	107.808	5.75835	-0.600473	5.44669
	107.815	5.7438	-0.600473	5.44669
	107.814	5.74996	-0.600473	5.44669
	107.811	5.75771	-0.600473	5.44669
	107.81	5.75877	-0.600473	5.44669
	107.811	5.75646	-0.600473	5.44669
	107.811	5.75512	-0.600473	5.44669
	107.811	5.75537	-0.600473	5.44669
	107.811	5.75596	-0.600473	5.44669
	107.811	5.75612	-0.600473	5.44669
	107.789	5.75597	-0.600473	5.44669
	107.731	5.75586	-0.600473	5.44669
	107.707	5.75586	-0.600473	5.44669
	107.761	5.7559	-0.600473	5.44669
	107.799	5.75592	-0.600473	5.44669
	107.752	5.75591	-0.600473	5.44669
	107.69	5.7559	-0.600473	5.44669
	107.654	5.7559	-0.600473	5.44669
	107.612	5.7559	-0.600473	5.44669
	107.577	5.7559	-0.600473	5.44669
	107.573	5.7559	-0.600473	5.44669
	107.583	5.7559	-0.600473	5.44669
	107.588	5.7559	-0.600473	5.44669
	107.587	5.7559	-0.600473	5.44669
	107.584	5.7559	-0.600473	5.44669
	107.584	5.7559	-0.600473	5.44669
	107.584	5.7559	-0.600473	5.44669
	107.585	5.7559	-0.600473	5.44669
	107.585	5.7559	-0.600473	5.44669
	107.585	5.7559	-0.600473	5.44669
	107.585	5.7559	-0.600473	5.44669
	107.585	5.7559	-0.600473	5.44669
	107.585	5.7559	-0.600473	5.44669
	107.585	5.7559	-0.600473	5.44669
	107.585	5.7559	-0.600473	5.44669
	107.585	5.7559	-0.600473	5.44669
	107.585	5.7559	-0.600473	5.44669
	107.585	5.7559	-0.600473	5.44669
	107.562	5.7559	-0.600473	5.44669
	107.483	5.80509	-0.600473	5.44669
	107.401	5.93187	-0.600473	5.44669
	107.432	5.9843	-0.600473	5.44669
	107.523	5.86548	-0.600473	5.44669
	107.514	5.73273	-0.600473	5.44669
	107.405	5.70916	-0.600473	5.44669
	107.329	5.79406	-0.600473	5.44669
	107.33	5.9931	-0.600473	5.44669
	107.357	6.21843	-0.600473	5.44669
	107.368	6.31852	-0.600473	5.44669
	107.363	6.29245	-0.600473	5.44669
	107.357	6.24788	-0.600473	5.44669
	107.356	6.18959	-0.600473	5.44669
	107.358	6.07489	-0.600473	5.44669
	107.359	6.03076	-0.600473	5.44669
	107.337	6.14877	-0.600473	5.44669
	107.279	6.27823	-0.600473	5.44669
	107.255	6.3007	-0.600473	5.44669
	107.286	6.3149	-0.600473	5.44669
	107.267	6.41929	-0.600473	5.44669
	107.174	6.47482	-0.600473	5.44669
	107.108	6.36527	-0.592602	5.44669
	107.108	6.23529	-0.572317	5.44669
	107.131	6.2096	-0.563928	5.44669
	107.14	6.24342	-0.582939	5.44669
	107.136	6.26647	-0.604181	5.44669
	107.131	6.26405	-0.607951	5.44669
	107.13	6.25485	-0.602239	5.44669
	107.109	6.30104	-0.598547	5.44669
	107.031	6.42983	-0.599037	5.44669
	106.927	6.53336	-0.600556	5.44669
	106.877	6.59059	-0.601018	5.44669
	106.887	6.6364	-0.600672	5.44669
	106.909	6.59534	-0.600362	5.44669
	106.914	6.50635	-0.600356	5.44669
	106.908	6.47488	-0.600463	5.44669
	106.904	6.54113	-0.60051	5.44669
	106.904	6.63682	-0.600492	5.44669
	106.906	6.56397	-0.600468	5.44669
	106.906	6.33771	-0.600464	5.44669
	106.906	6.24322	-0.600471	5.44669
	106.906	6.42758	-0.600475	5.44669
	106.906	6.70869	-0.600475	5.44669
	106.906	6.78787	-0.592602	5.44669
	106.906	6.62701	-0.572317	5.44669
	106.906	6.51658	-0.563928	5.44669
	106.906	6.62353	-0.58294	5.44669
	106.906	6.77197	-0.604181	5.44669
	106.906	6.80633	-0.607951	5.44669
	106.906	6.76958	-0.602239	5.44669
	106.884	6.74223	-0.598547	5.44669
	106.804	6.74387	-0.599037	5.44669
	106.7	6.75429	-0.600556	5.44669
	106.651	6.75807	-0.601018	5.44669
	106.661	6.75595	-0.600672	5.44669
	106.682	6.75372	-0.600362	5.44669
	106.687	6.75354	-0.600356	5.44669
	106.682	6.75426	-0.600463	5.44669
	106.678	6.75462	-0.60051	5.44669
	106.678	6.75452	-0.600492	5.44669
	106.68	6.75435	-0.600468	5.44669
	106.68	6.75431	-0.600464	5.44669
	106.68	6.75436	-0.600471	5.44669
	106.679	6.75439	-0.600475	5.44669
	106.679	6.75439	-0.600475	5.44669
	106.657	6.80356	-0.600473	5.44669
	106.6	6.97953	-0.600472	5.44669
	106.576	7.15874	-0.600473	5.44669
	106.608	7.09235	-0.600473	5.44268
	106.61	6.84078	-0.600473	5.43234
	106.575	6.68446	-0.600473	5.42806
	106.533	6.74579	-0.600473	5.43775
	106.479	6.98053	-0.600473	5.44858
	106.441	7.17975	-0.600473	5.4505
	106.44	7.10081	-0.600473	5.44759
	106.452	6.88604	-0.600473	5.44571
	106.457	6.90497	-0.600473	5.44595
	106.433	7.10041	-0.600473	5.44673
	106.373	7.14397	-0.600473	5.44696
	106.326	7.08774	-0.600473	5.44679
	106.324	7.0971	-0.600473	5.44663
	106.361	7.07949	-0.600473	5.44663
	106.425	7.0622	-0.600473	5.44668
	106.446	7.15856	-0.592602	5.44671
	106.367	7.26968	-0.572317	5.4467
	106.249	7.2922	-0.563928	5.44668
	106.193	7.26376	-0.582939	5.44668
	106.206	7.2441	-0.604181	5.44669
	106.23	7.24601	-0.607951	5.44669
	106.236	7.25381	-0.602239	5.44669
	106.229	7.25639	-0.598547	5.44669
	106.225	7.25471	-0.599037	5.44669
	106.225	7.25308	-0.600556	5.44669
	106.227	7.253	-0.601018	5.44669
	106.228	7.25354	-0.600672	5.44669
	106.227	7.20461	-0.600362	5.44669
	106.227	7.07775	-0.600356	5.44669
	106.227	7.02519	-0.600463	5.44669
	106.227	7.14398	-0.60051	5.44669
	106.227	7.27677	-0.592621	5.44669
	106.227	7.30036	-0.572312	5.44669
	106.227	7.26466	-0.563919	5.44669
	106.227	7.24157	-0.582938	5.44669
	106.205	7.24463	-0.604183	5.44669
	106.125	7.25413	-0.607953	5.44669
	106.021	7.25702	-0.602238	5.44669
	105.994	7.25485	-0.598546	5.44669
	106.062	7.25292	-0.599037	5.44669
	106.107	7.25288	-0.600556	5.44669
	106.058	7.25355	-0.601018	5.44669
	105.992	7.25385	-0.600672	5.44669
	105.978	7.25373	-0.600362	5.44669
	105.994	7.25358	-0.600356	5.44669
	106.006	7.25355	-0.600463	5.44669
	106.005	7.2536	-0.60051	5.44669
	106.001	7.25363	-0.600492	5.44669
	105.999	7.25362	-0.600468	5.44669
	106	7.25361	-0.600464	5.44669
	106.001	7.3028	-0.600471	5.44669
	106.001	7.42957	-0.600475	5.44669
	106.001	7.48201	-0.600475	5.44669
	105.978	7.36319	-0.600473	5.44669
	105.921	7.27963	-0.600472	5.44669
	105.897	7.38284	-0.600473	5.44669
	105.951	7.47097	-0.600473	5.44669
	106.011	7.37523	-0.600473	5.44669
	106	7.23941	-0.600473	5.44669
	105.904	7.20635	-0.600473	5.44669
	105.79	7.28836	-0.600473	5.44669
	105.741	7.48956	-0.600473	5.44669
	105.756	7.66764	-0.600473	5.44669
	105.779	7.64099	-0.600473	5.44669
	105.783	7.56182	-0.600473	5.44669
	105.776	7.63577	-0.600473	5.44669
	105.772	7.75954	-0.600473	5.44669
	105.773	7.74615	-0.600473	5.44669
	105.774	7.59199	-0.600473	5.44669
	105.775	7.51563	-0.600473	5.44669
	105.775	7.63419	-0.600473	5.44669
	105.774	7.77536	-0.600473	5.44669
	105.774	7.80253	-0.600473	5.44669
	105.774	7.76535	-0.600473	5.44669
	105.774	7.74038	-0.600473	5.44669
	105.774	7.74317	-0.600473	5.44669
	105.774	7.75322	-0.600473	5.44669
	105.774	7.75644	-0.600473	5.44669
	105.774	7.75422	-0.600473	5.44669
	105.774	7.75214	-0.600473	5.44669
	105.774	7.75206	-0.600473	5.44669
	105.752	7.75277	-0.600473	5.44669
	105.695	7.75309	-0.600473	5.44669
	105.649	7.75298	-0.600473	5.44669
	105.645	7.75281	-0.600473	5.44669
	105.659	7.75279	-0.600473	5.44669
	105.666	7.75283	-0.600473	5.44669
	105.664	7.75286	-0.600473	5.44669
	105.638	7.75286	-0.600473	5.44669
	105.58	7.75285	-0.600473	5.44669
	105.535	7.75284	-0.600473	5.44669
	105.532	7.75284	-0.600473	5.44669
	105.546	7.75285	-0.600473	5.44669
	105.553	7.75285	-0.600473	5.44669
	105.551	7.75285	-0.600473	5.44669
	105.547	7.75285	-0.600473	5.44669
	105.547	7.75285	-0.600473	5.44669
	105.548	7.75285	-0.600473	5.44669
	105.548	7.75285	-0.600473	5.44669
	105.548	7.75285	-0.600473	5.44669
	105.548	7.75285	-0.600473	5.44669
	105.548	7.75285	-0.600473	5.44669
	105.548	7.75285	-0.600473	5.44669
	105.526	7.75285	-0.600473	5.44669
	105.446	7.75285	-0.600473	5.44669
	105.343	7.75285	-0.600473	5.44669
	105.293	7.75285	-0.600473	5.44669
	105.303	7.80204	-0.600473	5.44669
	105.325	7.92881	-0.600473	5.44669
	105.33	7.98124	-0.600473	5.44669
	105.324	7.86243	-0.600473	5.44669
	105.32	7.72967	-0.592602	5.44669
	105.32	7.70611	-0.572317	5.44669
	105.299	7.74181	-0.563928	5.44669
	105.243	7.76488	-0.582939	5.44669
	105.219	7.76182	-0.59631	5.44669
	105.25	7.75233	-0.579796	5.44669
	105.23	7.74944	-0.565694	5.44669
	105.137	7.7516	-0.581013	5.44669
	105.072	7.80273	-0.602745	5.44669
	105.072	7.92954	-0.608035	5.44669
	105.094	8.0305	-0.594913	5.44669
	105.103	8.08735	-0.57059	5.44669
	105.099	8.1831	-0.562382	5.44669
	105.094	8.26927	-0.582906	5.44669
	105.094	8.28183	-0.604716	5.44669
	105.095	8.25812	-0.608188	5.44669
	105.074	8.24399	-0.602147	5.44669
	104.994	8.24654	-0.598424	5.44669
	104.89	8.25264	-0.599018	5.44669
	104.84	8.25428	-0.600592	5.44669
	104.851	8.25281	-0.60104	5.44669
	104.872	8.2516	-0.600668	5.44669
	104.877	8.25162	-0.600353	5.44669
	104.871	8.25206	-0.600353	5.44669
	104.867	8.25224	-0.600465	5.44669
	104.868	8.25216	-0.600512	5.44669
	104.869	8.25206	-0.600492	5.44669
	104.87	8.25205	-0.600467	5.44669
	104.869	8.25208	-0.600464	5.44669
	104.869	8.25209	-0.600471	5.44669
	104.869	8.25209	-0.600475	5.44669
	104.869	8.25208	-0.600475	5.44669
	104.869	8.25208	-0.600473	5.44268
	104.869	8.30127	-0.600472	5.43234
	104.869	8.42805	-0.600473	5.42806
	104.847	8.52967	-0.600473	5.43775
	104.789	8.58682	-0.600473	5.44858
	104.766	8.63327	-0.600473	5.4505
	104.797	8.54332	-0.600473	5.44759
	104.778	8.32745	-0.600473	5.44571
	104.685	8.19421	-0.600473	5.44595
	104.619	8.20328	-0.600473	5.44673
	104.619	8.30176	-0.600473	5.45098
	104.642	8.44565	-0.600473	5.46114
	104.651	8.53688	-0.600473	5.46525
	104.647	8.53439	-0.600473	5.45556
	104.642	8.50258	-0.600473	5.44479
	104.641	8.53959	-0.600473	5.44289
	104.643	8.67261	-0.600473	5.4458
	104.621	8.78119	-0.600473	5.44767
	104.541	8.74065	-0.600473	5.44741
	104.437	8.58056	-0.600473	5.44664
	104.388	8.51136	-0.592602	5.44641
	104.398	8.58585	-0.572317	5.44659
	104.419	8.59983	-0.563928	5.44674
	104.424	8.57259	-0.582939	5.44675
	104.419	8.65354	-0.604181	5.44669
	104.415	8.76173	-0.607951	5.44667
	104.415	8.78851	-0.602239	5.44668
	104.417	8.76289	-0.598547	5.44669
	104.417	8.7429	-0.599037	5.44669
	104.417	8.74367	-0.600556	5.44669
	104.417	8.75111	-0.601018	5.44669
	104.417	8.75395	-0.600672	5.44669
	104.417	8.75249	-0.600362	5.44669
	104.417	8.75088	-0.600356	5.44669
	104.417	8.75071	-0.600463	5.44669
	104.394	8.75122	-0.60051	5.44669
	104.315	8.75149	-0.600492	5.44669
	104.211	8.75142	-0.600468	5.44669
	104.184	8.7513	-0.600464	5.44669
	104.252	8.75127	-0.600471	5.44669
	104.319	8.75131	-0.600475	5.44669
	104.328	8.80052	-0.600475	5.44669
	104.286	8.92729	-0.600473	5.44669
	104.217	8.97972	-0.600472	5.44669
	104.173	8.91009	-0.600473	5.44669
	104.175	8.90411	-0.600473	5.44669
	104.19	8.98217	-0.600473	5.44669
	104.196	9.07502	-0.600473	5.44669
	104.193	9.19374	-0.600473	5.44669
	104.189	9.22749	-0.600473	5.44669
	104.189	9.10376	-0.600473	5.44669
	104.19	9.02477	-0.600473	5.44669
	104.191	9.13165	-0.592602	5.44669
	104.191	9.26889	-0.564447	5.44669
	104.168	9.29858	-0.535772	5.44669
	104.11	9.26385	-0.546395	5.44669
	104.087	9.23901	-0.586648	5.44669
	104.141	9.24098	-0.611659	5.44669
	104.179	9.20146	-0.609717	5.44669
	104.132	9.07803	-0.600312	5.44669
	104.092	9.02356	-0.597111	5.44669
	104.113	9.14034	-0.59912	5.44669
	104.095	9.27296	-0.601101	5.44669
	104.006	9.24801	-0.601217	5.44669
	103.942	9.03667	-0.600561	5.44669
	103.941	8.83428	-0.600245	5.44669
	103.962	8.90358	-0.600346	5.44669
	103.972	9.16461	-0.600501	5.44669
	103.968	9.32386	-0.60053	5.44669
	103.963	9.30959	-0.600487	5.44669
	103.962	9.24887	-0.600459	5.44669
	103.964	9.22881	-0.600462	5.44669
	103.965	9.24204	-0.600473	5.44669
	103.964	9.25471	-0.600477	5.44669
	103.964	9.25532	-0.600474	5.44669
	103.964	9.25107	-0.600472	5.44669
	103.964	9.24908	-0.600472	5.44669
	103.964	9.24975	-0.600473	5.44669
	103.964	9.25074	-0.600473	5.44669
	103.964	9.25092	-0.600473	5.44669
	103.964	9.25064	-0.600473	5.44669
	103.964	9.25046	-0.600473	5.44669
	103.964	9.25048	-0.600473	5.44669
	103.964	9.25056	-0.600473	5.44669
	103.964	9.25058	-0.600473	5.44669
	103.964	9.25056	-0.600473	5.44669
	103.942	9.25055	-0.600473	5.44669
	103.862	9.25055	-0.600473	5.44669
	103.781	9.25055	-0.600473	5.44669
	103.789	9.25056	-0.600473	5.44669
	103.823	9.25056	-0.600473	5.44669
	103.812	9.25055	-0.600473	5.44669
	103.815	9.25055	-0.600473	5.44669
	103.845	9.25055	-0.600473	5.44669
	103.86	9.25055	-0.600473	5.44669
	103.835	9.25055	-0.600473	5.44669
	103.77	9.25055	-0.600473	5.44669
	103.723	9.25055	-0.600473	5.44669
	103.721	9.25055	-0.600473	5.44669
	103.736	9.25055	-0.600473	5.44669
	103.743	9.25055	-0.600473	5.44669
	103.741	9.29974	-0.600473	5.44669
	103.737	9.42652	-0.600473	5.44669
	103.736	9.47895	-0.600473	5.44669
	103.737	9.36013	-0.600473	5.44669
	103.738	9.22738	-0.600473	5.44669
	103.716	9.20382	-0.600473	5.44669
	103.636	9.23952	-0.600473	5.44669
	103.532	9.26259	-0.600473	5.44669
	103.482	9.30872	-0.600473	5.44669
	103.493	9.47519	-0.600473	5.44669
	103.514	9.65151	-0.600473	5.44669
	103.519	9.63648	-0.600473	5.44669
	103.514	9.51362	-0.600473	5.44669
	103.51	9.45896	-0.592602	5.44669
	103.51	9.52758	-0.572317	5.44669
	103.511	9.63251	-0.563928	5.44669
	103.512	9.61187	-0.582939	5.44669
	103.512	9.55957	-0.604181	5.44669
	103.489	9.64236	-0.607951	5.44669
	103.432	9.76025	-0.602239	5.44669
	103.408	9.79043	-0.598547	5.44669
	103.44	9.76279	-0.599037	5.44669
	103.42	9.74074	-0.600556	5.44669
	103.327	9.74137	-0.601018	5.44669
	103.261	9.74948	-0.600672	5.44669
	103.261	9.75265	-0.600362	5.44669
	103.284	9.7511	-0.600356	5.44669
	103.293	9.74932	-0.600463	5.44669
	103.289	9.74913	-0.60051	5.44669
	103.284	9.74968	-0.600492	5.44669
	103.283	9.74998	-0.600468	5.44669
	103.285	9.74991	-0.600464	5.44669
	103.286	9.74977	-0.600471	5.44669
	103.286	9.74974	-0.600475	5.44669
	103.285	9.74978	-0.600475	5.44669
	103.285	9.7498	-0.600473	5.44669
	103.285	9.7498	-0.600472	5.44669
	103.285	9.74979	-0.600473	5.44669
	103.263	9.74979	-0.600473	5.44669
	103.183	9.74979	-0.600473	5.44669
	103.08	9.74979	-0.600473	5.44669
	103.03	9.74979	-0.600473	5.44669
	103.04	9.74979	-0.600473	5.44669
	103.062	9.74979	-0.600473	5.44669
	103.067	9.74979	-0.600473	5.44669
	103.061	9.74979	-0.600473	5.44669
	103.057	9.74979	-0.600473	5.44669
	103.057	9.74979	-0.600473	5.44669
	103.059	9.74979	-0.600473	5.44669
	103.059	9.74979	-0.600473	5.44669
	103.059	9.79898	-0.600473	5.44669
	103.059	9.92576	-0.600473	5.44669
	103.059	10.0274	-0.600473	5.44669
	103.059	10.0845	-0.600473	5.44669
	103.059	10.1802	-0.600473	5.44669
	103.037	10.217	-0.600473	5.44669
	102.979	10.0536	-0.600473	5.44669
	102.933	9.85069	-0.600473	5.44669
	102.929	9.85378	-0.600473	5.44669
	102.944	9.93193	-0.600473	5.44669
	102.928	9.91513	-0.600473	5.44669
	102.891	9.92183	-0.600473	5.44669
	102.899	9.98638	-0.600473	5.44669
	102.919	10.0691	-0.600473	5.44669
	102.88	10.1883	-0.600473	5.44669
	102.85	10.2751	-0.600473	5.44669
	102.894	10.2796	-0.600473	5.44669
	102.931	10.2522	-0.600473	5.44669
	102.886	10.2395	-0.600473	5.44669
	102.826	10.2439	-0.600473	5.44669
	102.811	10.2503	-0.600473	5.44669
	102.804	10.2022	-0.600473	5.44669
	102.758	10.0244	-0.600473	5.44669
	102.733	9.84406	-0.600473	5.44669
	102.783	9.9106	-0.600473	5.44669
	102.842	10.1626	-0.600473	5.44669
	102.853	10.3191	-0.600473	5.44669
	102.816	10.3069	-0.600473	5.44669
	102.748	10.1988	-0.600473	5.44669
	102.703	10.052	-0.600473	5.44669
	102.681	10.0122	-0.600473	5.44669
	102.639	10.1434	-0.600473	5.44669
	102.621	10.2769	-0.600473	5.44669
	102.672	10.2963	-0.600473	5.44669
	102.707	10.2586	-0.600473	5.44669
	102.66	10.2362	-0.600473	5.44669
	102.598	10.2402	-0.600473	5.44669
	102.585	10.2499	-0.600473	5.44669
	102.6	10.2525	-0.600473	5.44669
	102.611	10.2502	-0.600473	5.44669
	102.611	10.2483	-0.600473	5.44669
	102.606	10.2483	-0.600473	5.44669
	102.605	10.249	-0.600473	5.44669
	102.606	10.2493	-0.600473	5.44669
	102.607	10.2491	-0.600473	5.44669
	102.607	10.249	-0.600473	5.44669
	102.606	10.249	-0.600473	5.44669
	102.606	10.249	-0.600473	5.44669
	102.606	10.249	-0.600473	5.44669
	102.606	10.249	-0.600473	5.44669
	102.606	10.249	-0.600473	5.44669
	102.606	10.249	-0.600473	5.44669
	102.606	10.249	-0.600473	5.44669
	102.606	10.249	-0.600473	5.44669
	102.606	10.249	-0.600473	5.44669
	102.606	10.249	-0.600473	5.44669
	102.606	10.249	-0.600473	5.44669
	102.606	10.249	-0.600473	5.44669
	102.606	10.249	-0.600473	5.44669
	102.606	10.249	-0.600473	5.44669
	102.606	10.249	-0.600473	5.44669
	102.606	10.249	-0.600473	5.44669
	102.606	10.249	-0.600473	5.44669
	102.606	10.249	-0.600473	5.44669
	102.606	10.249	-0.592602	5.44669
	102.606	10.249	-0.572317	5.44669
	102.606	10.249	-0.563928	5.44669
	102.606	10.249	-0.582939	5.44669
	102.606	10.249	-0.604181	5.44669
	102.606	10.249	-0.607951	5.44669
	102.606	10.2982	-0.602239	5.44669
	102.606	10.425	-0.598547	5.44669
	102.606	10.4774	-0.599037	5.44669
	102.606	10.3586	-0.600556	5.44669
	102.606	10.2259	-0.601018	5.44669
	102.606	10.2515	-0.600672	5.44669
	102.606	10.4631	-0.600362	5.44669
	102.606	10.6654	-0.600356	5.44669
	102.606	10.596	-0.600463	5.44669
	102.606	10.3349	-0.60051	5.44669
	102.606	10.1757	-0.600492	5.44669
	102.606	10.2392	-0.600468	5.44669
	102.606	10.4267	-0.600464	5.44669
	102.606	10.4992	-0.600471	5.44669
	102.606	10.3671	-0.600475	5.44669
	102.606	10.2709	-0.600475	5.44669
	102.606	10.4227	-0.600473	5.44669
	102.606	10.6418	-0.600472	5.44669
	102.606	10.6005	-0.600473	5.44669
	102.606	10.3452	-0.600473	5.44669
	102.606	10.1784	-0.600473	5.44669
	102.606	10.1875	-0.600473	5.44669
	102.606	10.2487	-0.600473	5.44669
	102.606	10.2708	-0.600473	5.44669
	102.606	10.2583	-0.600473	5.44669
	102.606	10.2452	-0.600473	5.44669
	102.606	10.2441	-0.600473	5.44669
	102.606	10.2483	-0.600473	5.44669
	102.606	10.2505	-0.600473	5.44669
	102.606	10.2991	-0.600473	5.44669
	102.606	10.4248	-0.600473	5.44669
	102.606	10.4771	-0.600473	5.44669
	102.606	10.3585	-0.600473	5.44669
	102.606	10.2259	-0.600473	5.44669
	102.606	10.2024	-0.600473	5.44669
	102.606	10.238	-0.600473	5.44669
	102.606	10.261	-0.600473	5.4507
	102.606	10.258	-0.592602	5.46104
	102.606	10.2977	-0.572317	5.46531
	102.606	10.4216	-0.563928	5.45963
	102.606	10.4762	-0.582939	5.45915
	102.606	10.3593	-0.604181	5.4615
	102.606	10.2758	-0.607951	5.45472
	102.606	10.4275	-0.602239	5.44578
	102.606	10.6421	-0.598547	5.44361
	102.606	10.5989	-0.599037	5.44574
	102.606	10.3444	-0.600556	5.44739
	102.606	10.1786	-0.601018	5.44732
	102.606	10.1879	-0.600672	5.4467
	102.606	10.298	-0.600362	5.44647
	102.606	10.4467	-0.600356	5.44659
	102.606	10.4866	-0.600463	5.44672
	102.606	10.3547	-0.60051	5.44674
	102.606	10.221	-0.600492	5.44669
	102.606	10.2016	-0.600468	5.44667
	102.606	10.2394	-0.600464	5.44668
	102.606	10.2619	-0.600471	5.44669
	102.606	10.2578	-0.600475	5.44669
	102.606	10.2481	-0.600475	5.44669
	102.606	10.2455	-0.600473	5.44669
	102.606	10.2479	-0.600472	5.44669
	102.606	10.2498	-0.600473	5.44669
	102.606	10.2498	-0.600473	5.44669
	102.606	10.2491	-0.600473	5.44669
	102.606	10.2488	-0.600473	5.44669
	102.606	10.2981	-0.600473	5.44669
	102.606	10.425	-0.600473	5.44669
	102.606	10.4775	-0.600473	5.44669
	102.606	10.3586	-0.600473	5.44669
	102.606	10.2258	-0.600473	5.44669
	102.606	10.2023	-0.600473	5.44669
	102.606	10.238	-0.600473	5.44669
	102.606	10.2611	-0.600473	5.44669
	102.606	10.258	-0.592602	5.44669
	102.606	10.2485	-0.572317	5.44669
	102.606	10.2456	-0.563928	5.44669
	102.606	10.2478	-0.575069	5.44669
	102.606	10.2497	-0.576025	5.44669
	102.606	10.2498	-0.571406	5.44669
	102.606	10.2491	-0.584705	5.44669
	102.606	10.2488	-0.602255	5.44669
	102.606	10.2489	-0.606516	5.44669
	102.606	10.2491	-0.602322	5.44669
	102.606	10.2491	-0.599092	5.44669
	102.606	10.249	-0.599236	5.44669
	102.606	10.249	-0.600446	5.44669
	102.606	10.249	-0.600901	5.44669
	102.606	10.249	-0.600662	5.44669
	102.606	10.2982	-0.6004	5.44669
	102.606	10.4742	-0.600375	5.44669
	102.606	10.7026	-0.600458	5.44669
	102.606	10.763	-0.600501	5.44669
	102.606	10.5638	-0.60049	5.44669
	102.584	10.2887	-0.60047	5.44669
	102.504	10.1681	-0.600466	5.44669
	102.423	10.2033	-0.600471	5.44669
	102.453	10.259	-0.600475	5.44669
	102.567	10.2695	-0.600474	5.44669
	102.638	10.3033	-0.600473	5.44669
	102.632	10.4198	-0.600472	5.44669
	102.606	10.5227	-0.600473	5.44669
	102.574	10.5348	-0.600473	5.44669
	102.523	10.5049	-0.600473	5.44669
	102.482	10.5376	-0.600473	5.44669
	102.479	10.6681	-0.600473	5.44669
	102.514	10.7279	-0.600473	5.44669
	102.577	10.6109	-0.600473	5.44669
	102.599	10.5255	-0.600473	5.44669
	102.52	10.6273	-0.600473	5.44669
	102.424	10.7646	-0.600473	5.44669
	102.426	10.7962	-0.600473	5.44669
	102.463	10.713	-0.600473	5.44669
	102.433	10.561	-0.600473	5.44669
	102.378	10.5102	-0.600473	5.44669
	102.361	10.6386	-0.600473	5.44669
	102.373	10.7749	-0.600473	5.44669
	102.384	10.7473	-0.600473	5.44669
	102.384	10.5827	-0.600473	5.44669
	102.38	10.5071	-0.600473	5.44669
	102.379	10.6296	-0.600473	5.44669
	102.379	10.7722	-0.600473	5.44669
	102.38	10.7985	-0.600473	5.44669
	102.38	10.7605	-0.600473	5.44669
	102.38	10.6863	-0.600473	5.44669
	102.38	10.5626	-0.600473	5.44669
	102.38	10.5203	-0.600473	5.44669
	102.38	10.6423	-0.600473	5.44669
	102.38	10.7728	-0.600473	5.44669
	102.38	10.7943	-0.600473	5.44669
	102.38	10.7585	-0.600473	5.44669
	102.38	10.687	-0.600473	5.44669
	102.38	10.5636	-0.600473	5.44669
	102.38	10.5205	-0.600473	5.44669
	102.38	10.6421	-0.600473	5.44669
	102.38	10.7726	-0.600473	5.44669
	102.38	10.7943	-0.600473	5.44669
	102.38	10.7586	-0.600473	5.44669
	102.38	10.687	-0.600473	5.44669
	102.38	10.5636	-0.600473	5.44669
	102.38	10.5205	-0.600473	5.44669
	102.38	10.6421	-0.600473	5.44669
	102.38	10.7726	-0.600473	5.44669
	102.38	10.7943	-0.600473	5.44669
	102.38	10.7586	-0.600473	5.44669
	102.38	10.7362	-0.600473	5.44669
	102.38	10.7395	-0.600473	5.44669
	102.38	10.7489	-0.600473	5.44669
	102.38	10.7516	-0.600473	5.44669
	102.38	10.7494	-0.600473	5.44669
	102.38	10.7476	-0.600473	5.44669
	102.38	10.7475	-0.600473	5.44669
	102.38	10.7482	-0.592602	5.44669
	102.38	10.7485	-0.572317	5.44669
	102.38	10.7484	-0.563928	5.44669
	102.38	10.7482	-0.582939	5.44669
	102.38	10.7482	-0.604181	5.44669
	102.38	10.7483	-0.607951	5.44669
	102.38	10.7483	-0.594368	5.44669
	102.38	10.7483	-0.570391	5.44669
	102.38	10.7483	-0.562492	5.44669
	102.38	10.7483	-0.583023	5.44669
	102.38	10.7483	-0.604726	5.44669
	102.38	10.7483	-0.60815	5.44669
	102.38	10.7483	-0.602128	5.44669
	102.38	10.7483	-0.59843	5.44669
	102.38	10.7483	-0.599028	5.44669
	102.38	10.7483	-0.600594	5.44669
	102.38	10.7483	-0.601037	5.44669
	102.38	10.7483	-0.600666	5.44669
	102.38	10.7483	-0.600353	5.44669
	102.38	10.7483	-0.600354	5.44669
	102.38	10.7483	-0.600466	5.44669
	102.38	10.7483	-0.600512	5.44669
	102.38	10.7483	-0.600492	5.44669
	102.38	10.7483	-0.600467	5.44669
	102.38	10.7483	-0.600464	5.44669
	102.38	10.7483	-0.600471	5.44669
	102.38	10.7483	-0.600475	5.44669
	102.38	10.7483	-0.600475	5.44669
	102.38	10.7483	-0.600473	5.44669
	102.38	10.7483	-0.600472	5.44669
	102.38	10.7483	-0.600473	5.44669
	102.38	10.7483	-0.600473	5.44669
	102.38	10.7483	-0.600473	5.44669
	102.38	10.7483	-0.600473	5.44669
	102.38	10.7483	-0.600473	5.44669
	102.38	10.7483	-0.600473	5.44669
	102.38	10.7483	-0.600473	5.44669
	102.38	10.7483	-0.600473	5.44669
	102.38	10.7483	-0.600473	5.44669
	102.38	10.7483	-0.592602	5.44669
	102.38	10.7483	-0.572317	5.44669
	102.38	10.7483	-0.563928	5.44669
	102.38	10.7483	-0.582939	5.44669
	102.38	10.7483	-0.604181	5.44669
	102.38	10.7483	-0.607951	5.44669
	102.38	10.7483	-0.602239	5.4507
	102.38	10.7483	-0.598547	5.46104
	102.38	10.7483	-0.599037	5.46531
	102.38	10.7483	-0.600556	5.45562
	102.38	10.7483	-0.601018	5.4448
	102.38	10.7483	-0.600672	5.44287
	102.38	10.7483	-0.600362	5.44579
	102.38	10.6991	-0.600356	5.44767
	102.402	10.5231	-0.600463	5.44742
	102.482	10.2947	-0.60051	5.44664
	102.586	10.2343	-0.600492	5.44641
	102.635	10.3843	-0.600468	5.44658
	102.602	10.5326	-0.600464	5.44674
	102.502	10.6008	-0.600471	5.44675
	102.415	10.6352	-0.600475	5.44669
	102.451	10.5855	-0.600475	5.44667
	102.569	10.5461	-0.600473	5.44668
	102.64	10.6447	-0.600472	5.44669
	102.633	10.7154	-0.600473	5.44669
	102.605	10.5648	-0.600473	5.44669
	102.597	10.3553	-0.600473	5.44669
	102.603	10.351	-0.600473	5.44669
	102.608	10.4284	-0.600473	5.44669
	102.608	10.3647	-0.600473	5.44669
	102.607	10.2459	-0.600473	5.44669
	102.606	10.2085	-0.600473	5.44669
	102.606	10.2335	-0.600473	5.44669
	102.606	10.3062	-0.600473	5.44669
	102.606	10.4339	-0.600473	5.44669
	102.606	10.4783	-0.600473	5.44669
	102.606	10.3558	-0.600473	5.44669
	102.606	10.2244	-0.600473	5.44669
	102.606	10.2027	-0.600473	5.44669
	102.606	10.2387	-0.600473	5.44669
	102.606	10.2612	-0.600473	5.44669
	102.606	10.2578	-0.600473	5.44669
	102.606	10.2484	-0.600473	5.44669
	102.606	10.2456	-0.600473	5.44669
	102.606	10.2478	-0.600473	5.44669
	102.606	10.2497	-0.600473	5.44669
	102.606	10.2497	-0.600473	5.44669
	102.606	10.2491	-0.600473	5.44669
	102.606	10.2488	-0.600473	5.44669
	102.606	10.2489	-0.600473	5.44669
	102.606	10.2491	-0.600473	5.44669
	102.606	10.2491	-0.600473	5.44669
	102.606	10.249	-0.592602	5.44669
	102.606	10.249	-0.572317	5.44669
	102.606	10.249	-0.563928	5.44669
	102.629	10.249	-0.582939	5.44669
	102.686	10.249	-0.604181	5.44669
	102.732	10.249	-0.607951	5.44669
	102.758	10.249	-0.602239	5.44669
	102.801	10.249	-0.598547	5.44669
	102.84	10.249	-0.599037	5.44669
	102.824	10.249	-0.600556	5.44669
	102.756	10.249	-0.601018	5.44669
	102.725	10.1998	-0.600672	5.44669
	102.78	10.0731	-0.600362	5.44669
	102.843	10.0206	-0.600356	5.44669
	102.855	10.1394	-0.600463	5.44669
	102.838	10.2722	-0.60051	5.44669
	102.827	10.2958	-0.600492	5.44669
	102.828	10.2601	-0.600468	5.44669
	102.833	10.237	-0.600464	5.44669
	102.834	10.2401	-0.600471	5.44669
	102.833	10.2004	-0.592605	5.44669
	102.855	10.0765	-0.572319	5.44669
	102.934	9.97268	-0.563928	5.44669
	103.016	9.96279	-0.582939	5.44669
	103.008	9.99388	-0.604181	5.44669
	102.974	10.0102	-0.607951	5.44669
	103.006	10.0059	-0.602239	5.44669
	103.062	9.94911	-0.598547	5.44669
	103.078	9.82068	-0.599037	5.44669
	103.043	9.72106	-0.600556	5.44669
	102.975	9.71453	-0.601018	5.44669
	102.951	9.74554	-0.600672	5.44669
	103.009	9.7606	-0.600362	5.44669
	103.071	9.75583	-0.600356	5.44669
	103.081	9.74848	-0.600463	5.44669
	103.064	9.74709	-0.60051	5.44669
	103.053	9.74913	-0.600492	5.44669
	103.055	9.75047	-0.600468	5.44669
	103.059	9.75031	-0.600464	5.44669
	103.06	9.74977	-0.600471	5.44669
	103.059	9.74959	-0.600475	5.44669
	103.059	9.74972	-0.600475	5.44669
	103.059	9.74983	-0.600473	5.44669
	103.059	9.74983	-0.600472	5.44669
	103.059	9.74979	-0.600473	5.44669
	103.059	9.74978	-0.600473	5.44669
	103.081	9.74978	-0.600473	5.44669
	103.139	9.74979	-0.600473	5.44669
	103.162	9.74979	-0.600473	5.44669
	103.109	9.74979	-0.600473	5.44669
	103.071	9.74979	-0.600473	5.44669
	103.14	9.74979	-0.600473	5.44669
	103.259	9.74979	-0.600473	5.44669
	103.32	9.74979	-0.600473	5.44669
	103.308	9.74979	-0.600473	5.44669
	103.282	9.74979	-0.600473	5.44669
	103.276	9.74979	-0.600473	5.44669
	103.282	9.74979	-0.600473	5.44669
	103.287	9.7006	-0.600473	5.44669
	103.287	9.57382	-0.600473	5.4507
	103.285	9.52139	-0.600473	5.46104
	103.285	9.64021	-0.600473	5.46531
	103.285	9.77296	-0.600473	5.45562
	103.285	9.79653	-0.600473	5.4448
	103.285	9.76083	-0.600473	5.44287
	103.307	9.73775	-0.600473	5.44579
	103.387	9.74082	-0.600473	5.44767
	103.491	9.75031	-0.600473	5.44742
	103.518	9.7532	-0.600473	5.44664
	103.45	9.75103	-0.600473	5.44641
	103.405	9.69991	-0.600473	5.44658
	103.454	9.5239	-0.600473	5.44674
	103.52	9.29618	-0.600473	5.44675
	103.534	9.23608	-0.600473	5.44669
	103.518	9.43511	-0.600473	5.44667
	103.506	9.71009	-0.600473	5.44668
	103.507	9.78149	-0.600473	5.44669
	103.511	9.57036	-0.600473	5.44669
	103.513	9.28628	-0.600473	5.44669
	103.512	9.16618	-0.600473	5.44669
	103.511	9.20478	-0.600473	5.44669
	103.511	9.26173	-0.600473	5.44669
	103.511	9.27156	-0.600473	5.44669
	103.512	9.25539	-0.600473	5.44669
	103.534	9.2943	-0.600473	5.44669
	103.591	9.42252	-0.600473	5.44669
	103.637	9.47921	-0.600473	5.44669
	103.663	9.36166	-0.600473	5.44669
	103.707	9.22793	-0.600473	5.44669
	103.746	9.2035	-0.600473	5.44669
	103.751	9.23919	-0.600473	5.44669
	103.74	9.26257	-0.600473	5.44669
	103.734	9.25963	-0.600473	5.44669
	103.735	9.25009	-0.600473	5.44669
	103.738	9.24713	-0.600473	5.44669
	103.739	9.24929	-0.600473	5.44669
	103.738	9.25124	-0.600473	5.44669
	103.738	9.25129	-0.600473	5.44669
	103.738	9.25062	-0.600473	5.44669
	103.738	9.25032	-0.600473	5.44669
	103.76	9.25043	-0.600473	5.44669
	103.818	9.25059	-0.600473	5.44669
	103.841	9.25061	-0.600473	5.44669
	103.787	9.25057	-0.600473	5.44669
	103.75	9.25054	-0.600473	5.44669
	103.819	9.25054	-0.600473	5.44669
	103.938	9.25056	-0.600473	5.44669
	103.998	9.25056	-0.592602	5.44669
	103.987	9.25056	-0.572317	5.44669
	103.961	9.25055	-0.563928	5.44669
	103.955	9.25055	-0.582939	5.44669
	103.961	9.25055	-0.604181	5.44669
	103.966	9.25056	-0.607951	5.44669
	103.966	9.25056	-0.602239	5.44669
	103.964	9.25055	-0.598547	5.44669
	103.963	9.25055	-0.599037	5.44669
	103.964	9.25055	-0.600556	5.44669
	103.964	9.25055	-0.601018	5.44669
	103.964	9.25055	-0.600672	5.44669
	103.964	9.25055	-0.600362	5.44669
	103.964	9.25055	-0.600356	5.44669
	103.964	9.25055	-0.600463	5.44669
	103.964	9.25055	-0.60051	5.44669
	103.964	9.25055	-0.600492	5.44669
	103.964	9.25055	-0.600468	5.44669
	103.964	9.25055	-0.600464	5.44669
	103.986	9.25055	-0.600471	5.44669
	104.044	9.20136	-0.600475	5.44669
	104.09	9.07459	-0.600475	5.44669
	104.116	9.02216	-0.600473	5.44669
	104.159	9.09178	-0.600472	5.44669
	104.198	9.04857	-0.600473	5.44669
	104.204	8.89293	-0.600473	5.44669
	104.193	8.87442	-0.600473	5.44669
	104.187	8.92695	-0.600473	5.44669
	104.188	8.90713	-0.600473	5.44669
	104.191	8.92168	-0.600473	5.44669
	104.191	8.99059	-0.600473	5.44669
	104.191	9.02311	-0.600473	5.44669
	104.19	8.96445	-0.600473	5.44669
	104.19	8.82237	-0.600473	5.44669
	104.19	8.76693	-0.600473	5.44669
	104.19	8.88993	-0.600473	5.44669
	104.19	8.97632	-0.600473	5.44669
	104.19	8.8728	-0.600473	5.44669
	104.19	8.73434	-0.600473	5.44669
	104.19	8.70295	-0.600473	5.44669
	104.19	8.73739	-0.600473	5.44669
	104.213	8.76273	-0.600473	5.44669
	104.292	8.76105	-0.600473	5.44669
	104.396	8.75134	-0.600473	5.44669
	104.423	8.74787	-0.600473	5.44669
	104.333	8.74986	-0.600473	5.44669
	104.231	8.75194	-0.600473	5.44669
	104.256	8.75209	-0.600473	5.44669
	104.375	8.75142	-0.600473	5.44669
	104.45	8.75109	-0.600473	5.44669
	104.444	8.75118	-0.600473	5.44669
	104.416	8.75134	-0.600473	5.44669
	104.407	8.75138	-0.600473	5.44669
	104.413	8.75133	-0.600473	5.44669
	104.419	8.7513	-0.600473	5.44669
	104.419	8.75131	-0.600473	5.44669
	104.417	8.75132	-0.600473	5.44669
	104.416	8.70213	-0.600473	5.44669
	104.416	8.57536	-0.600473	5.44669
	104.417	8.47373	-0.600473	5.44669
	104.439	8.46577	-0.600473	5.44669
	104.519	8.5461	-0.600473	5.44669
	104.622	8.63929	-0.600473	5.44669
	104.672	8.56037	-0.600473	5.44669
	104.661	8.38166	-0.600473	5.44669
	104.64	8.36621	-0.600473	5.44669
	104.635	8.42824	-0.600473	5.44669
	104.641	8.36211	-0.600473	5.44669
	104.645	8.24772	-0.600473	5.44669
	104.644	8.21307	-0.600473	5.44669
	104.643	8.28679	-0.600473	5.44669
	104.642	8.4359	-0.600473	5.44669
	104.643	8.48892	-0.600473	5.44669
	104.665	8.36241	-0.600473	5.44669
	104.745	8.27541	-0.600473	5.44669
	104.826	8.37992	-0.600473	5.44669
	104.796	8.46982	-0.600473	5.44669
	104.704	8.37435	-0.600473	5.44669
	104.713	8.23802	-0.600473	5.44669
	104.822	8.20465	-0.600473	5.44669
	104.899	8.23752	-0.600473	5.44669
	104.897	8.26289	-0.600473	5.44669
	104.87	8.26179	-0.600473	5.44669
	104.86	8.25231	-0.600473	5.44669
	104.865	8.24873	-0.600473	5.44669
	104.871	8.2506	-0.600473	5.44669
	104.871	8.25265	-0.600473	5.44669
	104.87	8.25285	-0.600473	5.44669
	104.869	8.2522	-0.600473	5.44669
	104.869	8.25186	-0.600473	5.44669
	104.869	8.25195	-0.600473	5.44669
	104.869	8.25211	-0.600473	5.44669
	104.869	8.25214	-0.600473	5.44669
	104.869	8.2521	-0.600473	5.44669
	104.869	8.25207	-0.600473	5.44669
	104.869	8.25207	-0.600473	5.44669
	104.869	8.25208	-0.600473	5.44669
	104.869	8.25209	-0.600473	5.44669
	104.869	8.20289	-0.600473	5.44669
	104.892	8.07612	-0.600473	5.44669
	104.949	8.02368	-0.600473	5.44669
	104.973	8.1425	-0.600473	5.44669
	104.941	8.27526	-0.600473	5.44669
	104.961	8.29882	-0.600473	5.44669
	105.054	8.26312	-0.592602	5.44669
	105.097	8.24004	-0.572317	5.44669
	105.04	8.19392	-0.563928	5.44669
	104.993	8.07664	-0.582939	5.44669
	105.038	7.9779	-0.604181	5.44669
	105.102	7.91859	-0.607951	5.44669
	105.118	7.82101	-0.602239	5.44669
	105.102	7.78415	-0.598547	5.44669
	105.09	7.94825	-0.599037	5.44669
	105.091	8.15142	-0.600556	5.44669
	105.095	8.09902	-0.601018	5.44669
	105.097	7.84475	-0.600672	5.44669
	105.119	7.68232	-0.600362	5.44669
	105.175	7.69286	-0.600356	5.44669
	105.199	7.75314	-0.600463	5.44669
	105.145	7.77435	-0.60051	5.44669
	105.107	7.76176	-0.600492	5.44669
	105.154	7.74894	-0.600468	5.44669
	105.216	7.74804	-0.600464	5.44669
	105.253	7.75222	-0.600471	5.44669
	105.295	7.75429	-0.600475	5.44669
	105.329	7.75367	-0.600475	5.44669
	105.334	7.75268	-0.600473	5.44669
	105.324	7.75248	-0.600472	5.44669
	105.318	7.75275	-0.600473	5.44669
	105.32	7.75294	-0.600473	5.44669
	105.322	7.75292	-0.600473	5.44669
	105.323	7.75284	-0.600473	5.44669
	105.322	7.75282	-0.600473	5.44669
	105.322	7.75284	-0.600473	5.44669
	105.322	7.75285	-0.600473	5.44669
	105.344	7.75285	-0.600473	5.44669
	105.424	7.75285	-0.600473	5.44669
	105.527	7.75284	-0.600473	5.44669
	105.577	7.75285	-0.600473	5.44669
	105.567	7.75285	-0.600473	5.44669
	105.545	7.75285	-0.600473	5.44669
	105.54	7.75285	-0.600473	5.44669
	105.546	7.75285	-0.600473	5.44669
	105.55	7.75285	-0.600473	5.44669
	105.55	7.75285	-0.600473	5.44669
	105.548	7.75285	-0.600473	5.44669
	105.548	7.75285	-0.600473	5.44669
	105.548	7.70366	-0.600473	5.44669
	105.548	7.57688	-0.600473	5.44669
	105.548	7.52445	-0.600473	5.44669
	105.57	7.64327	-0.600473	5.44669
	105.65	7.77602	-0.600473	5.44669
	105.754	7.79959	-0.600473	5.44669
	105.803	7.76388	-0.600473	5.44669
	105.793	7.69162	-0.600473	5.44669
	105.772	7.56791	-0.600473	5.44669
	105.744	7.52497	-0.600473	5.44669
	105.692	7.59748	-0.600473	5.44669
	105.673	7.55211	-0.600473	5.44669
	105.726	7.34534	-0.600473	5.44669
	105.785	7.20002	-0.600473	5.44669
	105.795	7.20079	-0.600473	5.44669
	105.779	7.30008	-0.600473	5.44669
	105.769	7.44727	-0.600473	5.44669
	105.793	7.4904	-0.600473	5.44669
	105.854	7.36042	-0.600473	5.44669
	105.902	7.22629	-0.600473	5.44669
	105.927	7.20612	-0.600473	5.44669
	105.947	7.24373	-0.600473	5.44669
	105.906	7.2664	-0.600473	5.44669
	105.831	7.26249	-0.600473	5.44669
	105.828	7.25278	-0.600473	5.44669
	105.878	7.25011	-0.600473	5.44669
	105.926	7.25244	-0.600473	5.44669
	105.977	7.25436	-0.600473	5.44669
	106.012	7.25434	-0.600473	5.44669
	106.013	7.30284	-0.600473	5.44669
	106.002	7.42933	-0.600473	5.44669
	105.997	7.48189	-0.600473	5.44669
	105.999	7.36323	-0.600473	5.44669
	106.001	7.23049	-0.600473	5.44669
	106.002	7.20688	-0.600473	5.44669
	106.023	7.24256	-0.600473	5.44669
	106.08	7.26564	-0.600473	5.44669
	106.104	7.26258	-0.600473	5.44669
	106.073	7.2531	-0.600473	5.44669
	106.07	7.25021	-0.600473	5.44669
	106.105	7.25237	-0.600473	5.44669
	106.147	7.2543	-0.600473	5.44669
	106.201	7.25434	-0.600473	5.44669
	106.239	7.25367	-0.600473	5.44669
	106.24	7.25338	-0.600473	5.44669
	106.228	7.2043	-0.600473	5.44669
	106.223	7.07768	-0.600473	5.44669
	106.225	7.02527	-0.600473	5.44669
	106.228	7.14404	-0.600473	5.44669
	106.228	7.27677	-0.600473	5.44669
	106.227	7.25115	-0.600473	5.44669
	106.227	7.08868	-0.600473	5.44669
	106.227	7.01318	-0.600473	5.44669
	106.227	7.08587	-0.600473	5.44669
	106.227	7.10134	-0.600473	5.44669
	106.227	7.02617	-0.600473	5.44669
	106.249	6.98034	-0.600473	5.44669
	106.307	6.98647	-0.600473	5.44669
	106.353	7.0051	-0.600473	5.44669
	106.356	7.01069	-0.600473	5.44669
	106.342	6.95722	-0.600473	5.44669
	106.358	6.82666	-0.600473	5.44669
	106.417	6.72497	-0.600473	5.44669
	106.466	6.71833	-0.600473	5.44669
	106.471	6.75004	-0.600473	5.44669
	106.456	6.76542	-0.600473	5.44669
	106.448	6.76055	-0.600473	5.44669
	106.45	6.80223	-0.600473	5.44669
	106.476	6.92758	-0.600473	5.44669
	106.534	6.98209	-0.600473	5.44669
	106.579	6.86465	-0.600473	5.44669
	106.582	6.73173	-0.600473	5.44669
	106.568	6.70761	-0.600473	5.44669
	106.584	6.74314	-0.600473	5.44669
	106.643	6.76634	-0.600473	5.44669
	106.693	6.76339	-0.600473	5.44669
	106.697	6.7539	-0.600473	5.44669
	106.682	6.75097	-0.600473	5.44669
	106.674	6.75312	-0.600473	5.44669
	106.676	6.75506	-0.600473	5.44669
	106.68	6.75511	-0.600473	5.44669
	106.681	6.75444	-0.600473	5.44669
	106.68	6.75414	-0.600473	5.44669
	106.679	6.75425	-0.600473	5.44669
	106.679	6.75441	-0.600473	5.44669
	106.68	6.75443	-0.600473	5.44669
	106.68	6.75439	-0.600473	5.44669
	106.702	6.75436	-0.600473	5.44669
	106.759	6.75436	-0.600473	5.44669
	106.783	6.75437	-0.600473	5.44669
	106.729	6.75438	-0.600473	5.44669
	106.691	6.75438	-0.600473	5.44669
	106.76	6.75437	-0.600473	5.44669
	106.88	6.75437	-0.600473	5.44669
	106.94	6.75437	-0.600473	5.44669
	106.928	6.70519	-0.600473	5.44669
	106.903	6.57841	-0.600473	5.44669
	106.897	6.52598	-0.600473	5.44669
	106.903	6.5956	-0.600473	5.44669
	106.908	6.55239	-0.600473	5.44669
	106.908	6.39675	-0.600473	5.44669
	106.906	6.37824	-0.600473	5.44669
	106.905	6.43077	-0.600473	5.44669
	106.906	6.36176	-0.600473	5.44669
	106.906	6.24953	-0.600473	5.44669
	106.906	6.21682	-0.600473	5.44669
	106.906	6.24139	-0.600473	5.44669
	106.928	6.26305	-0.600473	5.44669
	107.008	6.26335	-0.600473	5.44669
	107.111	6.25577	-0.600473	5.44669
	107.161	6.25248	-0.600473	5.44669
	107.151	6.2538	-0.600473	5.44669
	107.129	6.25552	-0.600473	5.44669
	107.124	6.25577	-0.600473	5.44669
	107.13	6.25527	-0.600473	5.44669
	107.134	6.25497	-0.600473	5.44669
	107.134	6.25502	-0.600473	5.44669
	107.132	6.25515	-0.600473	5.44669
	107.132	6.25518	-0.600473	5.44669
	107.132	6.25515	-0.600473	5.44669
	107.132	6.25513	-0.600473	5.44268
	107.155	6.25513	-0.600473	5.43234
	107.234	6.25514	-0.600473	5.42806
	107.315	6.20595	-0.600473	5.43775
	107.308	6.07918	-0.592602	5.44858
	107.273	5.97755	-0.572317	5.4505
	107.306	5.96959	-0.563928	5.44759
	107.361	6.00073	-0.582939	5.44571
	107.377	6.01633	-0.604181	5.44595
	107.365	6.06095	-0.607951	5.44673
	107.355	6.13107	-0.602239	5.44696
	107.354	6.05522	-0.598547	5.44679
	107.358	5.83681	-0.599037	5.44663
	107.36	5.69747	-0.600556	5.44663
	107.359	5.7049	-0.601018	5.44668
	107.381	5.75566	-0.600672	5.44671
	107.438	5.77399	-0.600362	5.4467
	107.484	5.76357	-0.600356	5.44668
	107.488	5.75269	-0.600463	5.44668
	107.474	5.75183	-0.60051	5.44669
	107.489	5.75534	-0.600492	5.44669
	107.548	5.75711	-0.600468	5.44669
	107.598	5.75661	-0.600464	5.44669
	107.602	5.75577	-0.600471	5.44669
	107.587	5.75559	-0.600475	5.44669
	107.58	5.75582	-0.600475	5.44669
	107.582	5.75598	-0.600473	5.44669
	107.585	5.75596	-0.600472	5.44669
	107.586	5.7559	-0.600473	5.44669
	107.585	5.75588	-0.600473	5.44669
	107.584	5.75589	-0.600473	5.44669
	107.584	5.75591	-0.600473	5.44669
	107.585	5.75591	-0.600473	5.44669
	107.585	5.7559	-0.600473	5.44669
	107.585	5.7559	-0.600473	5.44669
	107.585	5.7559	-0.600473	5.44669
	107.585	5.7559	-0.600473	5.44669
	107.585	5.7559	-0.600473	5.44669
	107.585	5.7559	-0.600473	5.44669
	107.585	5.7559	-0.600473	5.44669
	107.585	5.7559	-0.600473	5.44669
	107.585	5.7559	-0.600473	5.44669
	107.585	5.7559	-0.600473	5.44669
	107.585	5.7559	-0.600473	5.44669
	107.585	5.7559	-0.600473	5.44669
	107.585	5.7559	-0.600473	5.44669
	107.585	5.7559	-0.600473	5.44669
	107.585	5.7559	-0.600473	5.44669
	107.585	5.7559	-0.600473	5.44669
	107.607	5.7559	-0.600473	5.44669
	107.687	5.7559	-0.600473	5.44669
	107.768	5.7559	-0.600473	5.44669
	107.76	5.7559	-0.600473	5.44669
	107.704	5.70671	-0.600473	5.44669
	107.679	5.57994	-0.600473	5.44669
	107.71	5.5275	-0.600473	5.44669
	107.78	5.64632	-0.600473	5.44669
	107.828	5.77908	-0.600473	5.44669
	107.828	5.80264	-0.600473	5.44669
	107.812	5.76694	-0.600473	5.44669
	107.805	5.74386	-0.600473	5.44669
	107.808	5.74693	-0.600473	5.44669
	107.812	5.75642	-0.600473	5.44669
	107.812	5.71012	-0.600473	5.44669
	107.811	5.53199	-0.600473	5.44669
	107.811	5.30166	-0.600473	5.44669
	107.811	5.19204	-0.592602	5.44669
	107.811	5.26507	-0.572317	5.44669
	107.811	5.48807	-0.563928	5.44669
	107.833	5.6782	-0.582939	5.44669
	107.891	5.59962	-0.604181	5.44669
	107.915	5.33906	-0.607951	5.44669
	107.861	5.1833	-0.602239	5.44669
	107.823	5.19887	-0.598547	5.44669
	107.892	5.25889	-0.599037	5.44669
	108.012	5.2782	-0.600556	5.44669
	108.072	5.2649	-0.601018	5.44669
	108.06	5.25247	-0.600672	5.44669
	108.034	5.25198	-0.600362	5.44669
	108.028	5.2562	-0.600356	5.44669
	108.034	5.25814	-0.600463	5.44669
	108.039	5.25745	-0.60051	5.44669
	108.039	5.25647	-0.600492	5.44669
	108.037	5.25631	-0.600468	5.44669
	108.037	5.25659	-0.600464	5.44669
	108.037	5.25676	-0.600471	5.44669
	108.037	5.25673	-0.592605	5.44669
	108.037	5.25666	-0.572319	5.44669
	108.037	5.25664	-0.563928	5.44669
	108.037	5.25666	-0.582939	5.44669
	108.037	5.25667	-0.604181	5.44669
	108.037	5.25667	-0.607951	5.44669
	108.037	5.25667	-0.602239	5.44669
	108.037	5.25666	-0.598547	5.44669
	108.06	5.25667	-0.599037	5.44669
	108.139	5.25667	-0.600556	5.44669
	108.221	5.25667	-0.601018	5.44669
	108.213	5.25667	-0.600672	5.44669
	108.179	5.25667	-0.600362	5.44669
	108.211	5.25667	-0.592485	5.44669
	108.266	5.25667	-0.572308	5.44669
	108.282	5.25667	-0.563965	5.44669
	108.27	5.25667	-0.582959	5.44669
	108.26	5.20748	-0.604176	5.44669
	108.26	5.0807	-0.607942	5.44669
	108.286	4.97908	-0.602237	5.44669
	108.345	4.97112	-0.598549	5.44669
	108.39	5.00225	-0.599039	5.44669
	108.393	5.01786	-0.592685	5.44669
	108.379	5.01329	-0.572862	5.44669
	108.394	4.95663	-0.564127	5.44669
	108.454	4.82835	-0.582829	5.44669
	108.503	4.72875	-0.604064	5.44669
	108.507	4.72218	-0.607942	5.44669
	108.492	4.80236	-0.602276	5.44669
	108.485	4.99338	-0.598566	5.44669
	108.487	5.16784	-0.599032	5.44669
	108.49	5.0941	-0.600547	5.44669
	108.491	4.84114	-0.601016	5.44669
	108.49	4.68685	-0.600674	5.44669
	108.49	4.70034	-0.600364	5.44669
	108.49	4.75896	-0.600356	5.44669
	108.49	4.77842	-0.600463	5.44669
	108.49	4.76569	-0.60051	5.44669
	108.49	4.75343	-0.592621	5.44669
	108.49	4.75282	-0.572312	5.44669
	108.49	4.75692	-0.556048	5.44669
	108.49	4.75886	-0.554782	5.44669
	108.49	4.75821	-0.567638	5.44669
	108.49	4.75725	-0.59042	5.44669
	108.49	4.75708	-0.605947	5.44669
	108.49	4.75735	-0.606024	5.44669
	108.49	4.75752	-0.600803	5.44669
	108.49	4.7575	-0.59863	5.44669
	108.49	4.75743	-0.599582	5.44669
	108.512	4.75741	-0.600755	5.44669
	108.57	4.75742	-0.600907	5.44669
	108.593	4.75744	-0.600555	5.44669
	108.54	4.75744	-0.600353	5.44669
	108.479	4.75743	-0.600393	5.44669
	108.469	4.75743	-0.600482	5.44669
	108.507	4.75743	-0.600505	5.44669
	108.597	4.75743	-0.600483	5.44669
	108.7	4.70824	-0.600466	5.44669
	108.745	4.58146	-0.600466	5.44669
	108.733	4.52903	-0.600473	5.44669
	108.713	4.64785	-0.600475	5.44669
	108.709	4.78061	-0.600474	5.44669
	108.714	4.80417	-0.600473	5.44669
	108.718	4.76847	-0.600472	5.44669
	108.718	4.74539	-0.600473	5.44669
	108.716	4.74846	-0.600473	5.44669
	108.716	4.75795	-0.600473	5.44669
	108.716	4.76084	-0.600473	5.44669
	108.716	4.70948	-0.600473	5.44669
	108.716	4.53158	-0.600473	5.44669
	108.716	4.35234	-0.600473	5.44669
	108.716	4.41939	-0.600473	5.44669
	108.716	4.67126	-0.600473	5.44669
	108.716	4.82746	-0.600473	5.44669
	108.716	4.76598	-0.600473	5.44669
	108.738	4.53122	-0.600473	5.44669
	108.818	4.33204	-0.600473	5.44669
	108.922	4.41101	-0.600473	5.44669
	108.971	4.62577	-0.592602	5.44669
	108.939	4.65603	-0.572317	5.44669
	108.86	4.58735	-0.563928	5.44669
	108.831	4.59623	-0.582939	5.44669
	108.891	4.53365	-0.604181	5.44669
	108.955	4.34234	-0.607951	5.44268
	108.965	4.20961	-0.602239	5.43234
	108.947	4.21017	-0.598547	5.42806
	108.936	4.2557	-0.591166	5.43775
	108.938	4.27428	-0.572401	5.44858
	108.965	4.26583	-0.564473	5.4505
	109.024	4.25568	-0.583138	5.44759
	109.047	4.25443	-0.5962	5.44571
	108.992	4.25751	-0.579679	5.44595
	108.954	4.30844	-0.565684	5.44673
	109.023	4.43484	-0.581051	5.44696
	109.121	4.4865	-0.602764	5.44679
	109.123	4.36749	-0.608029	5.44663
	109.088	4.23493	-0.602775	5.44663
	109.116	4.21152	-0.598743	5.44668
	109.17	4.24722	-0.598929	5.44671
	109.187	4.27023	-0.59257	5.4467
	109.176	4.26715	-0.572853	5.44668
	109.165	4.25767	-0.564164	5.44668
	109.165	4.25479	-0.582848	5.44669
	109.168	4.25696	-0.604059	5.44669
	109.17	4.2097	-0.607933	5.44669
	109.169	4.08296	-0.602274	5.44669
	109.169	4.02986	-0.598568	5.44669
	109.191	4.14838	-0.599034	5.44669
	109.271	4.28125	-0.600547	5.44669
	109.374	4.30497	-0.601015	5.44669
	109.402	4.26929	-0.600674	5.44669
	109.334	4.24617	-0.600364	5.44669
	109.289	4.24921	-0.600356	5.44669
	109.338	4.2587	-0.600463	5.44669
	109.403	4.21241	-0.60051	5.44669
	109.418	4.08348	-0.600492	5.44669
	109.402	4.02911	-0.600468	5.44669
	109.39	4.09869	-0.600464	5.44669
	109.39	4.05615	-0.600471	5.44669
	109.395	3.85161	-0.600475	5.44669
	109.397	3.75541	-0.600475	5.44669
	109.396	3.88213	-0.600473	5.44669
	109.395	3.98434	-0.600472	5.44669
	109.395	3.8861	-0.600473	5.44669
	109.395	3.74422	-0.600473	5.44669
	109.395	3.70951	-0.600473	5.44669
	109.395	3.74379	-0.600473	5.44669
	109.395	3.77023	-0.600473	5.44669
	109.395	3.76908	-0.600473	5.44669
	109.395	3.75919	-0.600473	5.44669
	109.395	3.75546	-0.600473	5.44669
	109.395	3.75741	-0.600473	5.44669
	109.417	3.75955	-0.600473	5.44669
	109.475	3.75976	-0.600473	5.44669
	109.499	3.75908	-0.600473	5.44669
	109.445	3.75873	-0.600473	5.44669
	109.407	3.75882	-0.600473	5.44669
	109.476	3.75898	-0.600473	5.44669
	109.596	3.75902	-0.600473	5.44669
	109.656	3.75898	-0.600473	5.44669
	109.644	3.75895	-0.600473	5.44669
	109.618	3.75895	-0.600473	5.44669
	109.612	3.75896	-0.600473	5.44669
	109.618	3.75896	-0.600473	5.44669
	109.623	3.75896	-0.600473	5.44669
	109.623	3.75896	-0.600473	5.44669
	109.621	3.75896	-0.600473	5.44669
	109.621	3.75896	-0.600473	5.44669
	109.621	3.75896	-0.600473	5.44669
	109.644	3.75896	-0.600473	5.44669
	109.701	3.75896	-0.600473	5.44669
	109.725	3.75896	-0.600473	5.44669
	109.693	3.75896	-0.600473	5.44669
	109.713	3.75896	-0.600473	5.44669
	109.806	3.75896	-0.600473	5.44669
	109.872	3.75896	-0.600473	5.44669
	109.872	3.75896	-0.600473	5.44669
	109.849	3.75896	-0.600473	5.4507
	109.84	3.75896	-0.600473	5.46104
	109.844	3.75896	-0.600473	5.46531
	109.849	3.75896	-0.600473	5.45562
	109.849	3.70977	-0.600473	5.4448
	109.848	3.58299	-0.600473	5.44287
	109.847	3.48137	-0.600473	5.44579
	109.87	3.47341	-0.600473	5.44767
	109.927	3.55374	-0.600473	5.44742
	109.951	3.64693	-0.600473	5.44664
	109.897	3.56801	-0.600473	5.44641
	109.837	3.3401	-0.600473	5.44658
	109.849	3.19789	-0.600473	5.44674
	109.945	3.25667	-0.600473	5.44675
	110.036	3.43614	-0.600473	5.44669
	110.027	3.50693	-0.600473	5.44667
	109.989	3.42622	-0.600473	5.44668
	110.02	3.45825	-0.600473	5.44669
	110.076	3.66235	-0.600473	5.44669
	110.093	3.7621	-0.600473	5.44669
	110.081	3.58783	-0.600473	5.44669
	110.07	3.30908	-0.600473	5.44669
	110.07	3.1781	-0.600473	5.44669
	110.074	3.21026	-0.600473	5.44669
	110.075	3.26838	-0.600473	5.44669
	110.075	3.28098	-0.600473	5.44669
	110.074	3.26556	-0.600473	5.44669
	110.074	3.25461	-0.600473	5.44669
	110.096	3.25551	-0.600473	5.44669
	110.176	3.25977	-0.600473	5.44669
	110.28	3.26124	-0.600473	5.44669
	110.307	3.26034	-0.600473	5.44669
	110.239	3.25944	-0.600473	5.44669
	110.194	3.25938	-0.600473	5.44669
	110.243	3.25968	-0.600473	5.44669
	110.308	3.25983	-0.600473	5.44669
	110.323	3.25978	-0.600473	5.44669
	110.307	3.25971	-0.600473	5.44669
	110.295	3.2597	-0.600473	5.44669
	110.296	3.25972	-0.600473	5.44669
	110.3	3.25973	-0.600473	5.44669
	110.302	3.25973	-0.600473	5.44669
	110.301	3.25972	-0.600473	5.44669
	110.3	3.25972	-0.600473	5.44669
	110.3	3.25972	-0.600473	5.44669
	110.3	3.25972	-0.600473	5.44669
	110.3	3.25972	-0.600473	5.44669
	110.3	3.25972	-0.600473	5.44669
	110.3	3.25972	-0.600473	5.44669
	110.3	3.25972	-0.600473	5.44669
	110.3	3.25972	-0.600473	5.44669
	110.3	3.25972	-0.600473	5.44669
	110.3	3.25972	-0.600473	5.44669
	110.3	3.25972	-0.600473	5.44669
	110.3	3.25972	-0.600473	5.44669
	110.322	3.25972	-0.592602	5.44669
	110.38	3.25972	-0.572317	5.44669
	110.404	3.25972	-0.563928	5.44669
	110.35	3.21053	-0.582939	5.44669
	110.29	3.03457	-0.604181	5.44669
	110.301	2.85536	-0.607951	5.44669
	110.397	2.87256	-0.602239	5.44669
	110.511	2.99735	-0.598547	5.44669
	110.56	3.10124	-0.599037	5.44669
	110.545	3.20792	-0.600556	5.44669
	110.522	3.28189	-0.601018	5.44669
	110.518	3.23626	-0.600672	5.44669
	110.525	3.03715	-0.600362	5.44669
	110.529	2.79806	-0.592485	5.44669
	110.528	2.74146	-0.572308	5.44669
	110.526	2.94599	-0.563965	5.44669
	110.526	3.17285	-0.582959	5.44669
	110.526	3.11597	-0.604176	5.44669
	110.527	2.85139	-0.607942	5.44669
	110.527	2.73543	-0.602237	5.44669
	110.527	2.87526	-0.598549	5.44669
	110.549	2.99	-0.599039	5.44669
	110.629	2.89234	-0.600556	5.44669
	110.732	2.74625	-0.601017	5.44669
	110.782	2.70958	-0.600671	5.44669
	110.771	2.74453	-0.600363	5.44669
	110.75	2.77195	-0.600356	5.44669
	110.745	2.77097	-0.600463	5.44669
	110.751	2.7608	-0.60051	5.44669
	110.755	2.7569	-0.600492	5.44669
	110.754	2.75887	-0.600468	5.44669
	110.753	2.76109	-0.600464	5.44669
	110.752	2.76131	-0.5926	5.44669
	110.753	2.76062	-0.57232	5.44669
	110.753	2.76025	-0.56393	5.44669
	110.753	2.76034	-0.582939	5.44669
	110.753	2.76051	-0.60418	5.44669
	110.753	2.76055	-0.607951	5.44669
	110.753	2.76051	-0.602239	5.44669
	110.775	2.76047	-0.598547	5.44669
	110.855	2.76048	-0.599037	5.44669
	110.958	2.76049	-0.600556	5.44669
	111.008	2.76049	-0.601018	5.44669
	110.998	2.76049	-0.600672	5.44669
	110.976	2.76049	-0.600362	5.44669
	110.971	2.76049	-0.600356	5.44669
	110.977	2.76049	-0.600463	5.44669
	110.981	2.76049	-0.60051	5.44669
	110.981	2.76049	-0.600492	5.44669
	110.979	2.76049	-0.600468	5.44669
	110.979	2.76049	-0.600464	5.44669
	110.979	2.76049	-0.600471	5.44669
	110.979	2.76049	-0.600475	5.44669
	110.979	2.76049	-0.600475	5.44669
	111.001	2.76049	-0.600473	5.44669
	111.081	2.76049	-0.600472	5.44669
	111.162	2.7113	-0.600473	5.44669
	111.155	2.53533	-0.600473	5.44669
	111.12	2.30693	-0.600473	5.44669
	111.153	2.19735	-0.600473	5.44669
	111.208	2.22053	-0.600473	5.44669
	111.224	2.31646	-0.600473	5.44669
	111.212	2.50346	-0.600473	5.44669
	111.201	2.67063	-0.600473	5.44669
	111.201	2.59527	-0.600473	5.44669
	111.205	2.34422	-0.600473	5.44669
	111.207	2.1913	-0.600473	5.44669
	111.206	2.20469	-0.600473	5.44669
	111.205	2.26277	-0.600473	5.44669
	111.205	2.28205	-0.600473	5.44669
	111.205	2.26943	-0.600473	5.44669
	111.205	2.25729	-0.600473	5.44669
	111.205	2.25668	-0.600473	5.44669
	111.205	2.26075	-0.600473	5.44669
	111.205	2.26266	-0.600473	5.44669
	111.205	2.26202	-0.600473	5.44669
	111.205	2.26107	-0.600473	5.44669
	111.228	2.2609	-0.600473	5.44669
	111.285	2.26117	-0.600473	5.44669
	111.309	2.26134	-0.600473	5.44669
	111.255	2.26132	-0.600473	5.44669
	111.195	2.26125	-0.600473	5.44669
	111.184	2.26123	-0.600473	5.44669
	111.223	2.26124	-0.600473	5.44669
	111.313	2.26126	-0.600473	5.44669
	111.415	2.26126	-0.600473	5.44669
	111.46	2.26125	-0.600473	5.44669
	111.426	2.26125	-0.600473	5.44669
	111.349	2.26125	-0.600473	5.44669
	111.321	2.26125	-0.600473	5.44669
	111.38	2.21206	-0.600473	5.44669
	111.444	2.03609	-0.600473	5.44669
	111.454	1.85689	-0.600473	5.44669
	111.437	1.92327	-0.600473	5.44669
	111.426	2.12566	-0.600473	5.44669
	111.427	2.1552	-0.600473	5.44669
	111.432	2.09063	-0.600473	5.44669
	111.456	2.15067	-0.600473	5.44669
	111.512	2.21422	-0.600473	5.44669
	111.557	2.07438	-0.600473	5.44669
	111.583	1.82266	-0.600473	5.44669
	111.627	1.69073	-0.600473	5.44669
	111.666	1.71287	-0.600473	5.44669
	111.671	1.76713	-0.600473	5.44669
[truncated: 382 more rows]
