# Supplementary material for: Design of a cosmetic glove stiffness compensation mechanism for toddler-sized hand prostheses
Source: PLoS One. 2017 Aug 11;12(8):e0183233. doi: 10.1371/journal.pone.0183233 (PMC5553851; doi:10.1371/journal.pone.0183233)
Supplement: S1 Dataset — (ZIP) [file pone.0183233.s001.zip › 02 Spring measurements/RVS8_2.xlsx]

## Sheet: RVS8_2
LabVIEW Measurement
Writer_Version	2
Reader_Version	2
Separator	Tab
Decimal_Separator	.
Multi_Headings	No
X_Columns	No
Time_Pref	Absolute
Operator	localadmin
Date	2013-09-24
Time	00:15:26.357000
***End_of_Header***
Channels	4
Samples	10	10	10	10
Date	2013-09-24	2013-09-24	2013-09-24	2013-09-24
Time	00:16:02.657000	00:16:02.657000	00:16:02.657000	00:16:02.658000
Y_Unit_Label	mm	N	N	Pa
X_Dimension	Time	Time	Time	Time
X0	0	0	0	0
Delta_X	0.01	0.01	0.01	0.01
***End_of_Header***
X_Value	Voltage LVDT (Filtered)	Voltage Load Cell (Filtered)	Voltage Pinch Load Cell (Filtered)	Voltage Pressure (Filtered)	Comment
	112.356	0.12278	-0.600473	5.44669
	112.42	0.070683	-0.600473	5.44669
	112.443	0.10755	-0.600473	5.44669
	112.409	0.09995	-0.600473	5.44669
	112.405	0.07708	-0.600473	5.44669
	112.441	0.167541	-0.600473	5.44669
	112.484	0.228976	-0.600473	5.44669
	112.515	0.126616	-0.600473	5.44669
	112.473	0.04671	-0.600473	5.44669
	112.393	0.145598	-0.600473	5.44669
	112.389	0.279812	-0.600473	5.44669
	112.418	0.311077	-0.600473	5.44669
	112.387	0.228892	-0.600473	5.44669
	112.335	0.077439	-0.600473	5.44669
	112.319	0.026439	-0.600473	5.44669
	112.33	0.154635	-0.600473	5.44669
	112.34	0.290809	-0.600473	5.44669
	112.363	0.312472	-0.600473	5.44669
	112.417	0.274758	-0.600473	5.44669
	112.439	0.202326	-0.600473	5.44669
	112.408	0.030072	-0.600473	5.44669
	112.406	-0.139314	-0.600473	5.44669
	112.419	-0.070132	-0.600473	5.44669
	112.404	0.12993	-0.600473	5.44669
	112.411	0.157508	-0.600473	5.44669
	112.423	0.043748	-0.600473	5.44669
	112.381	-0.022288	-0.592602	5.44669
	112.33	0.038318	-0.572317	5.44669
	112.341	0.193132	-0.563928	5.44669
	112.412	0.253216	-0.582939	5.44669
	112.467	0.127632	-0.604181	5.44669
	112.47	0.038513	-0.607951	5.44669
	112.43	0.141803	-0.602239	5.44669
	112.386	0.231945	-0.598547	5.44669
	112.423	0.087824	-0.599037	5.44669
	112.527	-0.125954	-0.600556	5.44669
	112.591	-0.085113	-0.601018	5.44669
	112.587	0.168089	-0.600672	5.44669
	112.541	0.334176	-0.600362	5.44669
	112.452	0.27636	-0.600356	5.44669
	112.354	0.088807	-0.600463	5.44669
	112.309	0.01428	-0.60051	5.44669
	112.32	0.145493	-0.600492	5.44669
	112.362	0.291301	-0.600468	5.44669
	112.424	0.315927	-0.600464	5.44669
	112.465	0.27603	-0.600471	5.44669
	112.487	0.201631	-0.600475	5.44669
	112.53	0.078518	-0.600475	5.44669
	112.571	0.036588	-0.600473	5.44669
	112.577	0.158503	-0.600472	5.44669
	112.544	0.288822	-0.600473	5.44669
	112.457	0.310265	-0.600473	5.44669
	112.377	0.274539	-0.600473	5.44669
	112.41	0.252209	-0.600473	5.44669
	112.525	0.255595	-0.600473	5.44669
	112.573	0.264957	-0.600473	5.44669
	112.487	0.267676	-0.600473	5.44669
	112.379	0.265487	-0.600473	5.44669
	112.378	0.263604	-0.600473	5.44669
	112.44	0.263593	-0.600473	5.44669
	112.471	0.264258	-0.600473	5.44669
	112.462	0.26454	-0.600473	5.44669
	112.448	0.264422	-0.600473	5.44669
	112.422	0.215082	-0.600473	5.44669
	112.391	0.088286	-0.600473	5.44669
	112.405	-0.013292	-0.600473	5.44669
	112.425	-0.021223	-0.600473	5.44669
	112.384	0.009904	-0.600473	5.44669
	112.331	0.025499	-0.600473	5.44669
	112.341	0.070116	-0.600473	5.44669
	112.411	0.140235	-0.600473	5.44669
	112.467	0.11358	-0.600473	5.44669
	112.492	0.02194	-0.600473	5.44669
	112.532	-0.015769	-0.600473	5.44669
	112.547	0.048807	-0.600473	5.44669
	112.496	0.195209	-0.600473	5.44669
	112.463	0.299549	-0.600473	5.44669
	112.51	0.301663	-0.600473	5.44669
	112.549	0.267116	-0.600473	5.44669
	112.482	0.252156	-0.600473	5.44669
	112.386	0.209021	-0.600473	5.44669
	112.382	0.090106	-0.600473	5.44669
	112.418	-0.010375	-0.600473	5.44669
	112.389	-0.020649	-0.600473	5.44669
	112.358	0.058299	-0.600473	5.44669
	112.421	0.151737	-0.600473	5.44669
	112.513	0.122606	-0.600473	5.44669
	112.516	0.021633	-0.600473	5.44669
	112.482	-0.019105	-0.600473	5.44669
	112.489	-0.001672	-0.600473	5.44669
	112.485	0.01989	-0.600473	5.44669
	112.456	0.07188	-0.600473	5.44669
	112.441	0.142968	-0.600473	5.44669
	112.444	0.064907	-0.600473	5.44669
	112.451	-0.15478	-0.600473	5.44669
	112.452	-0.293856	-0.600473	5.44669
	112.451	-0.23668	-0.600473	5.44669
	112.472	-0.009811	-0.600473	5.44669
	112.507	0.236771	-0.600473	5.44669
	112.496	0.335828	-0.600473	5.44669
	112.476	0.252584	-0.600473	5.44669
	112.493	0.078252	-0.600473	5.44669
	112.467	0.018309	-0.600473	5.44669
	112.398	0.101742	-0.600473	5.44669
	112.393	0.116181	-0.600473	5.44669
	112.418	0.085951	-0.600473	5.44669
	112.385	0.165488	-0.600473	5.44669
	112.356	0.274154	-0.600473	5.44669
	112.399	0.301631	-0.600473	5.44669
	112.434	0.226945	-0.600473	5.44669
	112.39	0.079981	-0.600473	5.44669
	112.33	0.028196	-0.600473	5.44669
	112.316	0.105276	-0.600473	5.44669
	112.353	0.064959	-0.600473	5.44669
	112.421	-0.141312	-0.600473	5.44669
	112.445	-0.239035	-0.600473	5.44669
	112.409	-0.063141	-0.600473	5.44669
	112.405	0.166378	-0.600473	5.44669
	112.419	0.169984	-0.600473	5.44669
	112.382	0.08516	-0.600473	5.44669
	112.332	0.145977	-0.600473	5.44669
	112.32	0.266254	-0.600473	5.44669
	112.354	0.305256	-0.600473	5.44669
	112.443	0.280461	-0.600473	5.44669
	112.524	0.25647	-0.600473	5.44669
	112.49	0.255275	-0.600473	5.44669
	112.375	0.214118	-0.600473	5.44669
	112.305	0.091134	-0.600473	5.44669
	112.333	0.037434	-0.600473	5.44669
	112.417	0.154373	-0.600473	5.44669
	112.472	0.286792	-0.600473	5.44669
	112.492	0.310883	-0.600473	5.44669
	112.508	0.27552	-0.600473	5.44669
	112.489	0.2524	-0.600473	5.44669
	112.473	0.255327	-0.600473	5.44669
	112.517	0.215586	-0.600473	5.44669
	112.57	0.09173	-0.600473	5.44669
	112.559	0.037162	-0.600473	5.44669
	112.466	0.154047	-0.600473	5.44268
	112.353	0.286752	-0.600473	5.43234
	112.304	0.310982	-0.600473	5.42806
	112.341	0.226385	-0.600473	5.43775
	112.443	0.076423	-0.600473	5.44858
	112.551	0.026905	-0.600473	5.4505
	112.572	0.155191	-0.600473	5.44759
	112.5	0.290877	-0.600473	5.44571
	112.455	0.312303	-0.600473	5.44595
	112.506	0.274663	-0.600473	5.44673
	112.572	0.202346	-0.600473	5.44696
	112.564	0.079304	-0.600473	5.44679
	112.49	0.036662	-0.600473	5.44663
	112.454	0.158255	-0.600473	5.44663
	112.487	0.239502	-0.600473	5.44668
	112.472	0.085143	-0.600473	5.44671
	112.38	-0.178954	-0.600473	5.4467
	112.314	-0.26172	-0.600473	5.44668
	112.335	-0.059223	-0.600473	5.44668
	112.415	0.225279	-0.600473	5.44669
	112.448	0.348626	-0.600473	5.44669
	112.39	0.311227	-0.600473	5.44669
	112.325	0.253629	-0.600473	5.44669
	112.314	0.2431	-0.600473	5.44669
	112.331	0.259211	-0.600473	5.44669
	112.343	0.269709	-0.600473	5.44669
	112.341	0.268381	-0.600473	5.44669
	112.337	0.264093	-0.600473	5.44669
	112.335	0.26277	-0.600473	5.44669
	112.336	0.263739	-0.600473	5.44669
	112.337	0.264616	-0.600473	5.44669
	112.337	0.313829	-0.600473	5.44669
	112.337	0.489492	-0.600473	5.44669
	112.337	0.717755	-0.600473	5.44669
	112.337	0.827386	-0.600473	5.44669
	112.337	0.80428	-0.600473	5.44669
	112.315	0.757552	-0.600473	5.44669
	112.235	0.746497	-0.600473	5.44669
	112.131	0.758523	-0.600473	5.44669
	112.082	0.816689	-0.600473	5.44669
	112.092	0.99214	-0.600473	5.44669
	112.113	1.21713	-0.600473	5.44669
	112.118	1.32547	-0.600473	5.44669
	112.113	1.30298	-0.600473	5.44669
	112.109	1.25697	-0.600473	5.44669
	112.109	1.246	-0.600473	5.44669
	112.111	1.25781	-0.600473	5.44669
	112.111	1.31585	-0.600473	5.44669
	112.111	1.44214	-0.600473	5.44669
	112.11	1.49122	-0.600473	5.44669
	112.11	1.37117	-0.600473	5.44669
	112.111	1.28828	-0.600473	5.44669
	112.111	1.4414	-0.600473	5.44669
	112.111	1.70557	-0.600473	5.44669
	112.111	1.83799	-0.600473	5.44669
	112.111	1.81163	-0.600473	5.44669
	112.111	1.70624	-0.600473	5.44669
	112.111	1.5656	-0.600473	5.44669
	112.111	1.52738	-0.600473	5.44669
	112.111	1.65709	-0.600473	5.44669
	112.088	1.78936	-0.600473	5.44669
	112.008	1.80884	-0.600473	5.44669
	111.905	1.77161	-0.600473	5.44669
	111.855	1.74934	-0.600473	5.44669
	111.866	1.75329	-0.600473	5.44669
	111.887	1.76286	-0.600473	5.44669
	111.892	1.76547	-0.600473	5.44669
	111.887	1.76316	-0.600473	5.44669
	111.882	1.76127	-0.600473	5.44669
	111.883	1.76129	-0.600473	5.44669
	111.884	1.76198	-0.600473	5.44669
	111.885	1.76226	-0.600473	5.44669
	111.862	1.76213	-0.600473	5.44669
	111.782	1.76198	-0.600473	5.44669
	111.679	1.76196	-0.600473	5.44669
	111.629	1.76201	-0.600473	5.44669
	111.64	1.76203	-0.600473	5.44669
	111.661	1.76202	-0.600473	5.44669
	111.666	1.76201	-0.600473	5.44669
	111.66	1.76201	-0.600473	5.44669
	111.656	1.76201	-0.600473	5.44669
	111.656	1.76202	-0.600473	5.44669
	111.658	1.76202	-0.600473	5.44669
	111.658	1.76202	-0.600473	5.44669
	111.658	1.76202	-0.608344	5.44669
	111.636	1.76202	-0.628628	5.44669
	111.578	1.76202	-0.637018	5.44669
	111.532	1.8112	-0.618006	5.44669
	111.506	1.93798	-0.596765	5.44669
	111.485	1.99041	-0.592994	5.44669
	111.504	1.92078	-0.598707	5.44669
	111.522	1.964	-0.602399	5.44669
	111.479	2.16883	-0.601909	5.44669
	111.425	2.31411	-0.60039	5.44669
	111.413	2.31401	-0.599928	5.44669
	111.426	2.26421	-0.600274	5.44669
	111.436	2.24368	-0.600583	5.44669
	111.435	2.25283	-0.60059	5.44669
	111.432	2.26397	-0.600483	5.44669
	111.43	2.26538	-0.600435	5.44669
	111.431	2.26201	-0.600454	5.44669
	111.432	2.2601	-0.600478	5.44669
	111.432	2.2605	-0.600482	5.44669
	111.432	2.26134	-0.600475	5.44669
	111.409	2.26156	-0.60047	5.44669
	111.352	2.26135	-0.600471	5.44669
	111.306	2.26118	-0.600473	5.44669
	111.28	2.26119	-0.600474	5.44669
	111.237	2.26125	-0.600473	5.44669
	111.198	2.26127	-0.600473	5.44669
	111.192	2.26126	-0.600473	5.44669
	111.203	2.26125	-0.600473	5.44669
	111.209	2.26125	-0.600473	5.44669
	111.208	2.31044	-0.600473	5.44669
	111.205	2.43722	-0.600473	5.44669
	111.204	2.53884	-0.600473	5.44669
	111.205	2.5468	-0.600473	5.44669
	111.206	2.46647	-0.600473	5.44669
	111.206	2.37328	-0.600473	5.44669
	111.205	2.4522	-0.600473	5.44669
	111.205	2.68011	-0.600473	5.44669
	111.205	2.77313	-0.600473	5.44669
	111.205	2.63676	-0.600473	5.44669
	111.205	2.53164	-0.600473	5.44669
	111.205	2.63209	-0.600473	5.44669
	111.205	2.77593	-0.600473	5.44669
	111.205	2.81067	-0.600473	5.44669
	111.205	2.72652	-0.600473	5.44669
	111.205	2.52382	-0.600473	5.44669
	111.205	2.29669	-0.600473	5.44669
	111.205	2.19715	-0.600473	5.44669
	111.183	2.27327	-0.600473	5.44669
	111.126	2.49398	-0.600473	5.44669
	111.08	2.73125	-0.600473	5.44669
	111.076	2.7794	-0.600473	5.44669
	111.09	2.62116	-0.600473	5.44669
	111.097	2.52287	-0.600473	5.44669
	111.095	2.63396	-0.600473	5.44669
	111.069	2.77983	-0.600473	5.44669
	111.011	2.81164	-0.600473	5.44669
	110.966	2.77473	-0.600473	5.44669
	110.963	2.69903	-0.600473	5.44669
	110.977	2.57431	-0.600473	5.44669
	110.984	2.53217	-0.600473	5.44669
	110.982	2.65457	-0.600473	5.44669
	110.978	2.78517	-0.600473	5.44669
	110.978	2.80655	-0.600473	5.44669
	110.979	2.77071	-0.600473	5.44669
	110.979	2.74835	-0.600473	5.44669
	110.979	2.75176	-0.592602	5.44669
	110.979	2.76115	-0.572317	5.44669
	110.979	2.76387	-0.563928	5.44669
	110.979	2.76167	-0.582939	5.44669
	110.979	2.75978	-0.604181	5.44669
	110.957	2.75977	-0.607951	5.44669
	110.877	2.76044	-0.602239	5.44669
	110.773	2.76072	-0.598547	5.44669
	110.724	2.7606	-0.599037	5.44669
	110.734	2.76045	-0.600556	5.44669
	110.756	2.76043	-0.601018	5.44669
	110.761	2.76048	-0.600672	5.44669
	110.755	2.7605	-0.600362	5.44669
	110.751	2.7605	-0.600356	5.44669
	110.751	2.76049	-0.600463	5.44669
	110.73	2.76048	-0.60051	5.44669
	110.651	2.76049	-0.600492	5.44669
	110.547	2.76049	-0.600468	5.44669
	110.52	2.76049	-0.600464	5.44669
	110.61	2.76049	-0.600471	5.44669
	110.712	2.76049	-0.600475	5.44669
	110.687	2.76049	-0.600475	5.44669
	110.568	2.80968	-0.600473	5.44669
	110.493	2.98564	-0.600472	5.44669
	110.499	3.21404	-0.600473	5.44669
	110.527	3.27443	-0.600473	5.44669
	110.537	3.07529	-0.600473	5.44669
	110.531	2.84934	-0.600473	5.44669
	110.525	2.90469	-0.600473	5.44669
	110.524	3.11911	-0.600473	5.44669
	110.526	3.10844	-0.600473	5.44669
	110.527	2.86738	-0.600473	5.44669
	110.527	2.74481	-0.600473	5.44669
	110.526	2.9227	-0.600473	5.44669
	110.526	3.21109	-0.600473	5.44669
	110.526	3.34481	-0.600473	5.44669
	110.527	3.31038	-0.600473	5.44669
	110.527	3.25034	-0.600473	5.44669
	110.504	3.23773	-0.600473	5.44669
	110.447	3.25384	-0.600473	5.44669
	110.423	3.26507	-0.600473	5.44669
	110.477	3.26406	-0.600473	5.44669
	110.515	3.25964	-0.600473	5.44669
	110.446	3.25815	-0.600473	5.44669
	110.348	3.25909	-0.600473	5.44669
	110.346	3.26002	-0.600473	5.44669
	110.381	3.26007	-0.600473	5.44669
	110.353	3.25976	-0.600473	5.44669
	110.299	3.25962	-0.600473	5.44669
	110.282	3.25966	-0.600473	5.44669
	110.293	3.25974	-0.600473	5.44669
	110.304	3.25975	-0.600473	5.44669
	110.304	3.25973	-0.600473	5.44669
	110.301	3.25972	-0.600473	5.44669
	110.299	3.25972	-0.600473	5.44669
	110.3	3.25972	-0.600473	5.44669
	110.3	3.25972	-0.600473	5.44669
	110.301	3.25972	-0.600473	5.44669
	110.3	3.25972	-0.600473	5.44669
	110.278	3.25972	-0.600473	5.44669
	110.198	3.25972	-0.600473	5.44669
	110.095	3.25972	-0.600473	5.44669
	110.045	3.25972	-0.600473	5.44669
	110.055	3.25972	-0.600473	5.44669
	110.077	3.25972	-0.600473	5.44669
	110.082	3.30891	-0.600473	5.44669
	110.076	3.43569	-0.600473	5.44669
	110.072	3.53731	-0.600473	5.44669
	110.072	3.59446	-0.600473	5.44669
	110.052	3.6901	-0.600473	5.44669
	109.995	3.77612	-0.600473	5.44669
	109.948	3.78865	-0.600473	5.44669
	109.922	3.76498	-0.600473	5.44669
	109.901	3.75088	-0.600473	5.44268
	109.92	3.75343	-0.600473	5.43234
	109.938	3.71032	-0.600473	5.42806
	109.895	3.58519	-0.600473	5.43775
	109.841	3.53129	-0.600473	5.44858
	109.829	3.59971	-0.600473	5.4505
	109.842	3.60571	-0.600473	5.44759
	109.852	3.57728	-0.600473	5.44571
	109.851	3.66057	-0.600473	5.44595
	109.848	3.77017	-0.600473	5.44673
	109.846	3.7967	-0.600473	5.44696
	109.825	3.77048	-0.600473	5.44679
	109.746	3.75032	-0.600473	5.44663
	109.642	3.75124	-0.600473	5.44663
	109.592	3.75879	-0.600473	5.44668
	109.603	3.76163	-0.600473	5.44671
	109.624	3.76014	-0.600473	5.4467
	109.629	3.7585	-0.600473	5.44668
	109.624	3.75835	-0.600473	5.44668
	109.62	3.75887	-0.600473	5.44669
	109.62	3.75914	-0.600473	5.44669
	109.621	3.75907	-0.600473	5.44669
	109.622	3.75894	-0.600473	5.44669
	109.622	3.75891	-0.600473	5.44669
	109.599	3.75895	-0.600473	5.44669
	109.541	3.75897	-0.600473	5.44669
	109.495	3.75897	-0.600473	5.44669
	109.47	3.75896	-0.600473	5.44669
	109.426	3.75896	-0.600473	5.44669
	109.387	3.75896	-0.600473	5.44669
	109.382	3.75896	-0.600473	5.44669
	109.392	3.75896	-0.600473	5.44669
	109.399	3.75896	-0.600473	5.44669
	109.398	3.75896	-0.600473	5.44669
	109.395	3.75896	-0.608344	5.44669
	109.394	3.75896	-0.628628	5.44669
	109.395	3.80815	-0.637018	5.44669
	109.395	3.98412	-0.618006	5.44669
	109.395	4.16332	-0.596765	5.44669
	109.395	4.14613	-0.592994	5.44669
	109.395	4.07052	-0.598707	5.44268
	109.395	4.09341	-0.602399	5.43234
	109.395	4.08835	-0.601909	5.42806
	109.395	4.07152	-0.60039	5.43775
	109.395	4.16361	-0.599928	5.44858
	109.395	4.27277	-0.592403	5.4505
	109.395	4.29599	-0.572428	5.44759
	109.395	4.26854	-0.564045	5.44571
	109.395	4.24904	-0.582949	5.44595
	109.373	4.25068	-0.604143	5.44673
	109.293	4.2583	-0.607932	5.44696
	109.189	4.26091	-0.602244	5.44679
	109.14	4.2593	-0.598556	5.44663
	109.15	4.25769	-0.599039	5.44663
	109.171	4.25759	-0.600554	5.44668
	109.176	4.25812	-0.601016	5.44671
	109.171	4.25838	-0.600672	5.4467
	109.167	4.2583	-0.600363	5.44668
	109.167	4.25817	-0.600356	5.44668
	109.169	4.25815	-0.600463	5.44669
	109.169	4.25818	-0.60051	5.44669
	109.169	4.25821	-0.600492	5.44669
	109.169	4.2582	-0.600468	5.44669
	109.169	4.25819	-0.600464	5.44669
	109.146	4.25819	-0.600471	5.44669
	109.067	4.25819	-0.600475	5.44669
	108.985	4.25819	-0.600475	5.44669
	108.993	4.2582	-0.600473	5.44669
	109.05	4.25819	-0.600472	5.44669
	109.075	4.25819	-0.600473	5.44669
	109.043	4.25819	-0.600473	5.44669
	108.973	4.30739	-0.600473	5.44669
	108.925	4.43416	-0.600473	5.44669
	108.925	4.48659	-0.600473	5.44669
	108.942	4.36777	-0.600473	5.44669
	108.948	4.23502	-0.600473	5.44669
	108.945	4.26065	-0.600473	5.44669
	108.919	4.42312	-0.600473	5.44669
	108.861	4.49863	-0.600473	5.44669
	108.816	4.42594	-0.600473	5.44669
	108.813	4.41047	-0.600473	5.44669
	108.827	4.43645	-0.600473	5.44669
	108.812	4.40469	-0.600473	5.44669
	108.752	4.4729	-0.600473	5.44669
	108.703	4.67471	-0.600473	5.44669
	108.699	4.80983	-0.600473	5.44669
	108.714	4.80655	-0.600473	5.44669
	108.721	4.75903	-0.600473	5.44669
	108.719	4.74058	-0.600473	5.44669
	108.716	4.7498	-0.600473	5.44669
	108.715	4.76022	-0.600473	5.44669
	108.716	4.71212	-0.600473	5.44669
	108.716	4.5821	-0.600473	5.44669
	108.716	4.52792	-0.600473	5.44669
	108.694	4.64716	-0.600473	5.44669
	108.636	4.78071	-0.600473	5.44669
	108.59	4.80446	-0.600473	5.44669
	108.564	4.76855	-0.600473	5.44669
	108.521	4.74532	-0.600473	5.44669
	108.482	4.7484	-0.600473	5.44669
	108.476	4.75795	-0.600473	5.44669
	108.487	4.76086	-0.600473	5.44669
	108.494	4.75868	-0.600473	5.44669
	108.492	4.75674	-0.600473	5.44669
	108.49	4.75669	-0.600473	5.44669
	108.489	4.75737	-0.600473	5.44669
	108.49	4.80686	-0.600473	5.44669
	108.49	4.98271	-0.600473	5.44669
	108.49	5.16176	-0.600473	5.44669
	108.49	5.09535	-0.600473	5.44669
	108.49	4.84382	-0.600473	5.44669
	108.49	4.68753	-0.600473	5.44669
	108.49	4.69967	-0.600473	5.44669
	108.49	4.75843	-0.600473	5.44669
	108.49	4.77844	-0.600473	5.44669
	108.49	4.81507	-0.600473	5.44669
	108.49	4.97866	-0.600473	5.44669
	108.49	5.15715	-0.600473	5.44669
	108.49	5.09486	-0.600473	5.44669
	108.468	4.89445	-0.600473	5.44669
	108.41	4.91346	-0.600473	5.44669
	108.364	5.15304	-0.600473	5.44669
	108.338	5.32121	-0.600473	5.44669
	108.295	5.31831	-0.600473	5.44669
	108.256	5.25919	-0.600473	5.44669
	108.25	5.23576	-0.600473	5.44669
	108.261	5.247	-0.600473	5.44669
	108.267	5.21086	-0.600473	5.44669
	108.266	5.08555	-0.600473	5.44669
	108.263	4.97991	-0.600473	5.44669
	108.263	4.96974	-0.600473	5.44669
	108.263	5.05057	-0.600473	5.44669
	108.264	5.19395	-0.600473	5.44669
	108.241	5.24205	-0.600473	5.44669
	108.162	5.11551	-0.600473	5.44669
	108.058	5.03025	-0.600473	5.44669
	108.008	5.13549	-0.600473	5.44669
	108.019	5.27428	-0.600473	5.44669
	108.04	5.30519	-0.600473	5.4507
	108.045	5.27043	-0.600473	5.46104
	108.04	5.24514	-0.600473	5.46531
	108.035	5.24694	-0.600473	5.45562
	108.036	5.25669	-0.600473	5.4448
	108.037	5.26013	-0.600473	5.44689
	108.038	5.25811	-0.600473	5.46014
	108.038	5.25604	-0.600473	5.46629
	108.037	5.25589	-0.600473	5.45635
	108.037	5.25657	-0.600473	5.44475
	108.037	5.30609	-0.600473	5.4426
	108.015	5.43277	-0.600473	5.44569
	107.958	5.53423	-0.600473	5.44773
	107.911	5.59134	-0.600473	5.44748
	107.886	5.63784	-0.600473	5.44665
	107.842	5.59711	-0.600473	5.44639
	107.803	5.5572	-0.600473	5.44658
	107.798	5.65235	-0.600473	5.44675
	107.808	5.77099	-0.600473	5.44675
	107.815	5.79711	-0.600473	5.44669
	107.814	5.76749	-0.600473	5.44667
	107.811	5.74606	-0.600473	5.44668
	107.81	5.74765	-0.600473	5.44669
	107.788	5.75594	-0.600473	5.44669
	107.731	5.75885	-0.600473	5.44669
	107.685	5.75712	-0.600473	5.44669
	107.659	5.75537	-0.600473	5.44669
	107.616	5.75524	-0.600473	5.44669
	107.577	5.75582	-0.600473	5.44669
	107.571	5.7561	-0.600473	5.44669
	107.582	5.75602	-0.600473	5.44669
	107.588	5.75588	-0.600473	5.44669
	107.587	5.75585	-0.600473	5.44669
	107.584	5.75589	-0.600473	5.44669
	107.584	5.75591	-0.600473	5.44669
	107.584	5.75591	-0.600473	5.44669
	107.585	5.7559	-0.600473	5.44669
	107.585	5.7559	-0.600473	5.44669
	107.585	5.7559	-0.600473	5.44669
	107.585	5.7559	-0.600473	5.44669
	107.585	5.7559	-0.600473	5.44669
	107.585	5.7559	-0.600473	5.44669
	107.585	5.7559	-0.600473	5.44669
	107.585	5.7559	-0.600473	5.44669
	107.585	5.7559	-0.600473	5.44669
	107.585	5.7559	-0.600473	5.44669
	107.562	5.7559	-0.600473	5.44669
	107.505	5.7559	-0.592602	5.44669
	107.459	5.7559	-0.572317	5.44669
	107.433	5.80509	-0.563928	5.44669
	107.412	5.93187	-0.582939	5.44669
	107.453	5.9843	-0.604181	5.44669
	107.528	5.91467	-0.607951	5.44669
	107.509	5.90869	-0.602239	5.44669
	107.401	5.93756	-0.598547	5.44669
	107.329	5.85445	-0.599037	5.44669
	107.332	5.79396	-0.600556	5.44669
	107.358	5.8941	-0.601018	5.44669
	107.368	6.02194	-0.600672	5.44669
	107.362	6.05008	-0.600362	5.44669
	107.357	6.01805	-0.600356	5.44669
	107.356	6.04407	-0.600463	5.44669
	107.358	6.12338	-0.60051	5.44669
	107.359	6.10719	-0.600492	5.44669
	107.359	6.06586	-0.600468	5.44669
	107.358	6.15167	-0.600464	5.44669
	107.358	6.26692	-0.600471	5.44669
	107.358	6.29493	-0.600475	5.44669
	107.336	6.26731	-0.600475	5.44669
	107.256	6.24605	-0.600473	5.44669
	107.175	6.247	-0.600472	5.44669
	107.183	6.25496	-0.600473	5.44669
	107.239	6.25796	-0.600473	5.44669
	107.264	6.25638	-0.592602	5.44669
	107.233	6.25466	-0.572317	5.44669
	107.163	6.2545	-0.563928	5.44669
	107.115	6.25504	-0.582939	5.44669
	107.115	6.25533	-0.604181	5.44669
	107.131	6.25525	-0.607951	5.44669
	107.138	6.25512	-0.602239	5.44669
	107.135	6.25509	-0.598547	5.44669
	107.131	6.25512	-0.599037	5.44669
	107.108	6.25515	-0.600556	5.44669
	107.052	6.25515	-0.601018	5.44669
	107.029	6.25514	-0.600672	5.44669
	107.083	6.25514	-0.600362	5.44669
	107.12	6.25514	-0.592485	5.44669
	107.051	6.25514	-0.572308	5.44669
	106.932	6.25514	-0.563965	5.44669
	106.871	6.30433	-0.582959	5.44669
	106.883	6.4311	-0.604176	5.44669
	106.909	6.53273	-0.607942	5.44669
	106.915	6.58987	-0.602237	5.44669
	106.909	6.68552	-0.598549	5.44669
	106.904	6.72234	-0.599039	5.44669
	106.904	6.55891	-0.600556	5.44669
	106.906	6.30684	-0.601017	5.44669
	106.906	6.23235	-0.600671	5.44669
	106.906	6.43404	-0.600363	5.44669
	106.906	6.71526	-0.600356	5.44669
	106.906	6.83752	-0.600463	5.44669
	106.906	6.80083	-0.60051	5.44669
	106.906	6.74392	-0.600492	5.44669
	106.884	6.73343	-0.600468	5.44669
	106.804	6.74931	-0.600464	5.44669
	106.723	6.7597	-0.600471	5.44669
	106.753	6.7584	-0.600475	5.44669
	106.844	6.75417	-0.600475	5.44669
	106.835	6.75286	-0.600473	5.44669
	106.749	6.75381	-0.600472	5.44669
	106.73	6.75468	-0.600473	5.44669
	106.755	6.7547	-0.600473	5.44669
	106.728	6.7544	-0.600473	5.44669
	106.679	6.75427	-0.600473	5.44268
	106.663	6.75432	-0.600473	5.43234
	106.673	6.75439	-0.592602	5.42806
	106.683	6.7544	-0.572317	5.43775
	106.683	6.75438	-0.563928	5.44858
	106.68	6.75437	-0.582939	5.4505
	106.678	6.75437	-0.604181	5.44759
	106.679	6.75437	-0.607951	5.44571
	106.68	6.75438	-0.602239	5.44595
	106.68	6.75437	-0.598547	5.44673
	106.68	6.75437	-0.599037	5.44696
	106.679	6.75437	-0.600556	5.44679
	106.679	6.75437	-0.601018	5.44663
	106.68	6.75437	-0.600672	5.44663
	106.68	6.75437	-0.600362	5.44668
	106.68	6.75437	-0.600356	5.44671
	106.68	6.75437	-0.600463	5.4467
	106.68	6.75437	-0.60051	5.44668
	106.68	6.75437	-0.600492	5.44668
	106.657	6.75437	-0.600468	5.44669
	106.577	6.75437	-0.600464	5.44669
	106.474	6.75437	-0.600471	5.44669
	106.424	6.80356	-0.600475	5.44669
	106.435	6.93034	-0.600475	5.44669
	106.456	6.98277	-0.600473	5.44669
	106.461	6.86395	-0.600472	5.44669
	106.456	6.78039	-0.600473	5.44669
	106.451	6.93279	-0.600473	5.44669
	106.452	7.1477	-0.600473	5.44669
	106.431	7.10439	-0.600473	5.44669
	106.374	6.89894	-0.600473	5.44669
	106.328	6.9091	-0.592602	5.44669
	106.324	7.14675	-0.572317	5.44669
	106.338	7.31727	-0.556057	5.44669
	106.323	7.31604	-0.554784	5.44669
	106.263	7.25678	-0.567636	5.44669
	106.214	7.1835	-0.590418	5.44669
	106.209	7.06775	-0.605947	5.44669
	106.224	6.97931	-0.606025	5.44669
	106.232	6.97296	-0.600803	5.44669
	106.23	7.04927	-0.59863	5.44669
	106.226	7.1894	-0.599582	5.44669
	106.226	7.28693	-0.600755	5.44669
	106.227	7.28843	-0.600907	5.44669
	106.227	7.25604	-0.600555	5.44669
	106.227	7.2422	-0.600353	5.44669
	106.227	7.24796	-0.600393	5.44669
	106.205	7.2553	-0.600482	5.44669
	106.125	7.25633	-0.600505	5.44669
	106.021	7.25415	-0.600483	5.44669
	105.994	7.25287	-0.600466	5.44669
	106.062	7.25311	-0.600466	5.44669
	106.129	7.25366	-0.600473	5.44669
	106.138	7.25381	-0.600475	5.44669
	106.096	7.25368	-0.600474	5.44669
	106.027	7.25357	-0.600473	5.44669
	105.984	7.25357	-0.600472	5.44669
	105.985	7.25361	-0.600473	5.44669
	106	7.25363	-0.600473	5.44669
	106.006	7.25362	-0.600473	5.44669
	106.003	7.25361	-0.600473	5.44669
	106	7.25361	-0.600473	5.44669
	105.999	7.25361	-0.600473	5.44669
	106	7.25361	-0.600473	5.44669
	106.001	7.25361	-0.600473	5.44669
	106.001	7.25361	-0.600473	5.44669
	106.001	7.3028	-0.600473	5.44669
	106.001	7.42958	-0.592602	5.44669
	106.001	7.48201	-0.572317	5.44669
	106.001	7.41238	-0.563928	5.44669
	106.001	7.4064	-0.582939	5.44669
	106.001	7.43527	-0.604181	5.44669
	106.001	7.40135	-0.607951	5.44669
	106.001	7.46763	-0.602239	5.44669
	105.978	7.62021	-0.598547	5.44669
	105.921	7.58003	-0.599037	5.44669
	105.897	7.39784	-0.600556	5.44669
	105.929	7.36739	-0.601018	5.44669
	105.909	7.4736	-0.600672	5.44669
	105.816	7.58667	-0.592492	5.44669
	105.75	7.65463	-0.5722	5.44669
	105.75	7.60295	-0.563918	5.44669
	105.773	7.50163	-0.582977	5.44669
	105.782	7.46877	-0.6042	5.44669
	105.778	7.53881	-0.607946	5.44669
	105.773	7.6366	-0.60223	5.44669
	105.773	7.61245	-0.598545	5.44669
	105.774	7.56122	-0.59904	5.44669
	105.775	7.64571	-0.600558	5.44669
	105.775	7.71474	-0.601018	5.44669
	105.774	7.61768	-0.600671	5.44669
	105.774	7.53729	-0.600362	5.44669
	105.774	7.6341	-0.600356	5.44669
	105.774	7.76761	-0.600463	5.44669
	105.774	7.79932	-0.60051	5.44669
	105.774	7.76676	-0.600492	5.44669
	105.774	7.74211	-0.600468	5.44669
	105.774	7.74339	-0.600464	5.44669
	105.774	7.7527	-0.600471	5.44669
	105.752	7.75615	-0.600475	5.44669
	105.695	7.75428	-0.600475	5.44669
	105.671	7.75227	-0.600473	5.44669
	105.702	7.7521	-0.600472	5.44669
	105.705	7.75274	-0.600473	5.44669
	105.67	7.75307	-0.600473	5.44669
	105.65	7.75298	-0.600473	5.44669
	105.654	7.75282	-0.600473	5.44669
	105.64	7.75279	-0.600473	5.44669
	105.585	7.75283	-0.600473	5.44669
	105.536	7.75286	-0.600473	5.44669
	105.531	7.75286	-0.600473	5.44669
	105.545	7.75285	-0.600473	5.44669
	105.553	7.75284	-0.600473	5.44669
	105.551	7.75284	-0.592602	5.44669
	105.548	7.75285	-0.572317	5.44669
	105.547	7.75285	-0.563928	5.44669
	105.548	7.75285	-0.582939	5.44669
	105.526	7.75285	-0.604181	5.44669
	105.469	7.75285	-0.607951	5.44669
	105.445	7.75285	-0.602239	5.44669
	105.498	7.75285	-0.598547	5.44669
	105.536	7.75285	-0.599037	5.44669
	105.467	7.75285	-0.600556	5.44669
	105.37	7.75285	-0.601018	5.44669
	105.367	7.75285	-0.600672	5.44669
	105.425	7.75285	-0.600362	5.44669
	105.454	7.75285	-0.600356	5.44669
	105.424	7.75285	-0.600463	5.44669
	105.353	7.75285	-0.60051	5.44669
	105.304	7.75285	-0.600492	5.44669
	105.304	7.75285	-0.600468	5.44669
	105.321	7.75285	-0.600464	5.44669
	105.305	7.75285	-0.600471	5.44669
	105.245	7.75285	-0.600475	5.44669
	105.195	7.75285	-0.600475	5.44669
	105.191	7.75285	-0.600473	5.44669
	105.206	7.75285	-0.600472	5.44669
	105.192	7.80204	-0.600473	5.44669
	105.132	7.92881	-0.600473	5.44669
	105.082	7.98124	-0.600473	5.44669
	105.078	7.86243	-0.600473	5.44669
	105.093	7.72967	-0.600473	5.44669
	105.101	7.7553	-0.600473	5.44669
	105.099	7.91778	-0.600473	5.44669
	105.095	8.04247	-0.600473	5.44669
	105.094	8.09656	-0.600473	5.44669
	105.095	8.18271	-0.600473	5.44669
	105.096	8.26583	-0.600473	5.44669
	105.096	8.23134	-0.600473	5.44669
	105.096	8.08283	-0.600473	5.44669
	105.095	8.01634	-0.600473	5.44669
	105.095	8.13703	-0.600473	5.44669
	105.096	8.27558	-0.600473	5.4507
	105.073	8.3009	-0.592602	5.46104
	104.993	8.26388	-0.572317	5.46531
	104.912	8.23962	-0.563928	5.45562
	104.92	8.24266	-0.575069	5.4448
	104.954	8.25257	-0.576025	5.44287
	104.922	8.25563	-0.571406	5.44579
	104.866	8.2534	-0.584705	5.44767
	104.85	8.25137	-0.602255	5.44742
	104.862	8.25132	-0.606516	5.44664
	104.873	8.25202	-0.602322	5.44641
	104.873	8.25233	-0.599092	5.44658
	104.87	8.25221	-0.599236	5.44674
	104.868	8.25205	-0.600446	5.44675
	104.869	8.25202	-0.600901	5.44669
	104.869	8.25207	-0.592791	5.44667
	104.87	8.2521	-0.572244	5.44668
	104.869	8.25209	-0.56383	5.44669
	104.869	8.25208	-0.582924	5.44669
	104.869	8.25208	-0.604209	5.44669
	104.869	8.25208	-0.607969	5.44669
	104.869	8.25208	-0.602236	5.44669
	104.869	8.25208	-0.598539	5.44669
	104.869	8.25208	-0.599035	5.44669
	104.869	8.25208	-0.600558	5.44669
	104.869	8.25208	-0.593149	5.44669
	104.869	8.25208	-0.572516	5.44669
	104.847	8.25208	-0.563817	5.44669
	104.789	8.25208	-0.582822	5.44669
	104.743	8.25208	-0.604171	5.44669
	104.717	8.25208	-0.607989	5.44669
	104.674	8.25208	-0.602258	5.44669
	104.635	8.25208	-0.598541	5.44669
	104.629	8.30127	-0.599028	5.44669
	104.64	8.42805	-0.600554	5.44669
	104.647	8.48048	-0.60102	5.44669
	104.645	8.41085	-0.600673	5.44669
	104.643	8.40487	-0.600362	5.44669
	104.642	8.43374	-0.600355	5.44669
	104.643	8.35063	-0.600463	5.44669
	104.643	8.24095	-0.600511	5.44669
	104.643	8.21432	-0.600492	5.44669
	104.643	8.24053	-0.600468	5.44669
	104.643	8.26071	-0.600464	5.44669
	104.621	8.309	-0.600471	5.44669
	104.541	8.42822	-0.600475	5.44669
	104.437	8.52699	-0.600475	5.44669
	104.388	8.58564	-0.600473	5.44669
	104.398	8.68292	-0.600472	5.44669
	104.419	8.76909	-0.600473	5.44669
	104.424	8.7811	-0.600473	5.44669
	104.419	8.70797	-0.592602	5.44669
	104.415	8.56717	-0.572317	5.44669
	104.415	8.51741	-0.563928	5.44669
	104.417	8.64234	-0.582939	5.44669
	104.417	8.7767	-0.604181	5.44669
	104.417	8.79877	-0.607951	5.44669
	104.417	8.76187	-0.602239	5.44669
	104.417	8.73882	-0.598547	5.44669
	104.417	8.74233	-0.599037	5.44669
	104.417	8.75199	-0.600556	5.44669
	104.417	8.7548	-0.601018	5.44669
	104.394	8.75254	-0.600672	5.44669
	104.337	8.75059	-0.600362	5.44669
	104.291	8.75058	-0.600356	5.44669
	104.287	8.75127	-0.600463	5.44669
	104.324	8.75156	-0.60051	5.4507
	104.388	8.75144	-0.600492	5.46104
	104.41	8.75128	-0.600468	5.46531
	104.33	8.75126	-0.600464	5.45562
	104.212	8.75131	-0.600471	5.4448
	104.156	8.80052	-0.600475	5.44287
	104.169	8.92729	-0.592604	5.44579
	104.194	8.97972	-0.572317	5.44767
	104.199	8.86089	-0.563927	5.44742
	104.193	8.72814	-0.582939	5.44664
	104.188	8.70458	-0.604181	5.44641
	104.189	8.74028	-0.607951	5.44658
	104.19	8.76336	-0.602239	5.44674
	104.191	8.76029	-0.598547	5.44675
	104.191	8.7508	-0.599037	5.44669
	104.19	8.74791	-0.600556	5.44667
	104.19	8.79927	-0.601018	5.44668
	104.19	8.97716	-0.600672	5.44268
	104.19	9.2056	-0.600362	5.43234
	104.19	9.26532	-0.600356	5.42806
	104.168	9.11508	-0.600463	5.43775
	104.111	9.01602	-0.60051	5.44857
	104.065	9.12396	-0.600492	5.4505
	104.061	9.26877	-0.600468	5.44759
	104.075	9.25207	-0.600464	5.44571
	104.06	9.03986	-0.600471	5.44595
	104.023	8.83418	-0.600475	5.44673
	104.031	8.85321	-0.600475	5.44696
	104.05	8.98819	-0.600473	5.44679
	104.011	9.09569	-0.600472	5.44663
	103.959	9.20026	-0.600473	5.44663
	103.946	9.27207	-0.600473	5.44668
	103.958	9.27547	-0.600473	5.44671
	103.968	9.25303	-0.600473	5.4467
	103.968	9.24268	-0.600473	5.44668
	103.964	9.24637	-0.600473	5.44668
	103.963	9.2516	-0.600473	5.44669
	103.963	9.25248	-0.600473	5.44669
	103.964	9.25099	-0.600473	5.44669
	103.964	9.25005	-0.600473	5.44669
	103.964	9.25019	-0.600473	5.44669
	103.964	9.25058	-0.600473	5.44669
	103.964	9.2015	-0.600473	5.44669
	103.964	9.07464	-0.600473	5.44669
	103.964	9.02213	-0.600473	5.44669
	103.964	9.14095	-0.600473	5.44669
	103.964	9.27373	-0.600473	5.44669
	103.964	9.2973	-0.600473	5.44669
	103.964	9.26159	-0.600473	5.44669
	103.964	9.23851	-0.600473	5.44669
	103.964	9.24158	-0.600473	5.44669
	103.964	9.25107	-0.600473	5.44669
	103.964	9.25396	-0.600473	5.44669
	103.964	9.2518	-0.600473	5.44669
	103.964	9.24986	-0.600473	5.44669
	103.964	9.24982	-0.600473	5.44669
	103.964	9.25049	-0.600473	5.44669
	103.942	9.25079	-0.600473	5.44669
	103.884	9.25067	-0.600473	5.44669
	103.838	9.25052	-0.600473	5.44669
	103.812	9.2505	-0.600473	5.44669
	103.769	9.25054	-0.600473	5.44669
	103.73	9.25057	-0.600473	5.44669
	103.724	9.25056	-0.600473	5.44669
	103.735	9.25055	-0.600473	5.44669
	103.741	9.25055	-0.600473	5.44669
	103.74	9.25055	-0.600473	5.44669
	103.738	9.25056	-0.600473	5.44669
	103.737	9.25056	-0.600473	5.44669
	103.737	9.29974	-0.600473	5.44669
	103.716	9.42652	-0.600473	5.44669
	103.636	9.47895	-0.600473	5.44669
	103.532	9.36013	-0.600473	5.44669
	103.482	9.27657	-0.600473	5.44669
	103.493	9.37978	-0.600473	5.44669
	103.514	9.46792	-0.600473	5.44669
	103.519	9.42136	-0.600473	5.44669
	103.514	9.46151	-0.600473	5.44669
	103.51	9.60766	-0.600473	5.44669
	103.51	9.57409	-0.600473	5.44669
	103.511	9.34776	-0.600473	5.44669
	103.512	9.1903	-0.600473	5.44669
	103.489	9.24218	-0.600473	5.44669
	103.432	9.42418	-0.600473	5.44669
	103.408	9.54768	-0.600473	5.44669
	103.439	9.59431	-0.600473	5.44669
	103.42	9.67777	-0.600473	5.44669
	103.327	9.76242	-0.600473	5.44669
	103.261	9.7787	-0.600473	5.44669
	103.261	9.7571	-0.600473	5.44669
	103.284	9.74253	-0.600473	5.44669
	103.293	9.74414	-0.600473	5.44669
	103.289	9.75	-0.600473	5.44669
	103.284	9.75189	-0.600473	5.44669
	103.283	9.75059	-0.600473	5.44669
	103.285	9.74938	-0.600473	5.44669
	103.286	9.74933	-0.600473	5.44669
	103.286	9.74975	-0.600473	5.44669
	103.285	9.74993	-0.600473	5.44669
	103.285	9.74987	-0.600473	5.44669
	103.285	9.74977	-0.600473	5.44669
	103.285	9.74976	-0.600473	5.44669
	103.285	9.74978	-0.600473	5.44669
	103.285	9.7498	-0.600473	5.44669
	103.285	9.7498	-0.600473	5.44669
	103.285	9.74979	-0.592602	5.44669
	103.285	9.74979	-0.572317	5.44669
	103.285	9.74979	-0.563928	5.44669
	103.263	9.74979	-0.582939	5.44669
	103.205	9.74979	-0.604181	5.44669
	103.159	9.74979	-0.607951	5.44669
	103.133	9.74979	-0.602239	5.44669
	103.09	9.74979	-0.598547	5.44669
	103.051	9.74979	-0.599037	5.44669
	103.045	9.74979	-0.600556	5.44669
	103.056	9.74979	-0.601018	5.44669
	103.063	9.74979	-0.600672	5.44669
	103.084	9.74979	-0.600362	5.44669
	103.138	9.74979	-0.600356	5.44669
	103.161	9.74979	-0.600463	5.44669
	103.108	9.74979	-0.60051	5.44669
	103.049	9.74979	-0.600492	5.44669
	103.038	9.74979	-0.600468	5.44669
	103.054	9.74979	-0.600464	5.44669
	103.064	9.74979	-0.600471	5.44669
	103.063	9.74979	-0.600475	5.44669
	103.059	9.74979	-0.600475	5.44669
	103.057	9.74979	-0.600473	5.44669
	103.058	9.79898	-0.600472	5.44669
	103.059	9.92576	-0.600473	5.44669
	103.059	9.97819	-0.600473	5.44669
	103.059	9.85937	-0.600473	5.44669
	103.059	9.72662	-0.600473	5.44669
	103.059	9.70305	-0.600473	5.44669
	103.059	9.73875	-0.600473	5.44669
	103.059	9.76183	-0.600473	5.44669
	103.059	9.80795	-0.600473	5.44669
	103.037	9.92524	-0.600473	5.44669
	102.979	10.024	-0.600473	5.44669
	102.955	10.0341	-0.600473	5.44669
	103.009	10.0049	-0.600473	5.44669
	103.069	10.0385	-0.600473	5.44669
	103.08	10.12	-0.600473	5.44669
	103.042	10.102	-0.600473	5.44669
	102.951	10.0592	-0.600473	5.44669
	102.849	10.145	-0.600473	5.44669
	102.826	10.2116	-0.600473	5.44669
	102.895	10.113	-0.600473	5.44669
	102.939	10.0329	-0.592602	5.44669
	102.89	10.1303	-0.572317	5.44669
	102.824	10.264	-0.563928	5.44669
	102.81	10.2956	-0.582939	5.44669
	102.826	10.2629	-0.604181	5.44669
	102.838	10.2382	-0.607951	5.44669
	102.837	10.2396	-0.602239	5.44669
	102.833	10.2489	-0.598547	5.44669
	102.831	10.2523	-0.599037	5.44669
	102.832	10.2505	-0.600556	5.44669
	102.833	10.2485	-0.601018	5.44669
	102.811	10.2483	-0.600672	5.44669
	102.753	10.2489	-0.600362	5.44669
	102.707	10.2492	-0.600356	5.44669
	102.703	10.2492	-0.600463	5.44669
	102.717	10.249	-0.60051	5.44669
	102.702	10.249	-0.600492	5.44669
	102.643	10.249	-0.600468	5.44669
	102.593	10.249	-0.600464	5.44669
	102.589	10.249	-0.600471	5.44669
	102.604	10.249	-0.600475	5.44669
	102.612	10.249	-0.600475	5.44669
	102.609	10.249	-0.600473	5.44669
	102.606	10.249	-0.600472	5.44669
	102.605	10.249	-0.600473	5.44669
	102.606	10.249	-0.600473	5.44669
	102.607	10.249	-0.600473	5.44669
	102.607	10.249	-0.600473	5.44669
	102.606	10.249	-0.600473	5.44669
	102.606	10.2982	-0.600473	5.44669
	102.606	10.425	-0.600473	5.44669
	102.606	10.4774	-0.600473	5.44669
	102.606	10.3586	-0.600473	5.44669
	102.606	10.2259	-0.600473	5.44669
	102.606	10.2023	-0.600473	5.44669
	102.606	10.238	-0.600473	5.44669
	102.606	10.2611	-0.600473	5.44669
	102.606	10.258	-0.600473	5.44669
	102.606	10.2485	-0.600473	5.44669
	102.606	10.2948	-0.600473	5.44669
	102.606	10.4238	-0.600473	5.44669
	102.606	10.4781	-0.600473	5.44669
	102.606	10.4085	-0.600473	5.44669
	102.606	10.4019	-0.600473	5.44669
	102.606	10.4305	-0.600473	5.44669
	102.606	10.3475	-0.600473	5.44669
	102.606	10.2871	-0.600473	5.44669
	102.606	10.4365	-0.600473	5.44669
	102.606	10.6418	-0.600473	5.44669
	102.584	10.5956	-0.600473	5.44669
	102.527	10.3923	-0.600473	5.44669
	102.503	10.3552	-0.600473	5.44669
	102.557	10.417	-0.600473	5.44669
	102.595	10.4076	-0.600473	5.44669
	102.548	10.4233	-0.600473	5.44669
	102.508	10.4889	-0.600473	5.44669
	102.529	10.5689	-0.600473	5.44669
	102.533	10.6374	-0.600473	5.44669
	102.524	10.5486	-0.600473	5.44669
	102.541	10.3745	-0.600473	5.44669
	102.51	10.4137	-0.600473	5.44669
	102.418	10.6524	-0.600473	5.44669
	102.356	10.813	-0.600473	5.44669
	102.358	10.8072	-0.600473	5.44669
	102.379	10.7004	-0.600473	5.44669
	102.388	10.5518	-0.600473	5.44268
	102.383	10.4616	-0.600473	5.43234
	102.401	10.4662	-0.600473	5.42806
	102.48	10.5477	-0.600473	5.43775
	102.585	10.637	-0.600473	5.44858
	102.613	10.6051	-0.600473	5.4505
	102.545	10.5537	-0.600473	5.44759
	102.478	10.5917	-0.600473	5.44571
	102.447	10.5843	-0.600473	5.44595
	102.431	10.5119	-0.600473	5.44673
	102.454	10.4754	-0.600473	5.44696
	102.472	10.5336	-0.600473	5.44679
	102.427	10.677	-0.600473	5.44663
	102.395	10.7823	-0.600473	5.44663
	102.441	10.7859	-0.600473	5.44668
	102.478	10.7516	-0.600473	5.44671
	102.434	10.7362	-0.600473	5.4467
	102.373	10.742	-0.600473	5.44668
	102.359	10.7499	-0.600473	5.44668
	102.374	10.7512	-0.600473	5.44669
	102.385	10.7489	-0.600473	5.44669
	102.384	10.7475	-0.600473	5.44669
	102.38	10.7477	-0.600473	5.44669
	102.379	10.7483	-0.600473	5.44669
	102.379	10.7485	-0.600473	5.44669
	102.38	10.6991	-0.600473	5.44669
	102.38	10.5723	-0.600473	5.44669
	102.38	10.5198	-0.600473	5.44669
	102.38	10.6387	-0.600473	5.44669
	102.38	10.7715	-0.600473	5.44669
	102.38	10.7458	-0.600473	5.44669
	102.38	10.5833	-0.600473	5.44669
	102.38	10.5078	-0.600473	5.44669
	102.38	10.6297	-0.600473	5.44669
	102.38	10.772	-0.600473	5.44669
	102.38	10.7492	-0.600473	5.44669
	102.38	10.5846	-0.600473	5.44669
	102.38	10.5071	-0.600473	5.44669
	102.38	10.629	-0.600473	5.44669
	102.38	10.7719	-0.600473	5.44669
	102.402	10.7986	-0.600473	5.44669
	102.46	10.7607	-0.600473	5.44669
	102.484	10.6863	-0.600473	5.44669
	102.43	10.5625	-0.600473	5.44669
	102.37	10.5203	-0.600473	5.44669
	102.359	10.6423	-0.600473	5.44669
	102.375	10.7728	-0.600473	5.44669
	102.385	10.7943	-0.600473	5.44669
	102.384	10.7585	-0.600473	5.44669
	102.38	10.7361	-0.600473	5.44669
	102.378	10.7395	-0.600473	5.44669
	102.379	10.7489	-0.600473	5.44669
	102.38	10.7516	-0.600473	5.44669
	102.38	10.7494	-0.600473	5.44669
	102.38	10.6984	-0.600473	5.44669
	102.38	10.5716	-0.600473	5.44669
	102.38	10.5198	-0.600473	5.44669
	102.38	10.6389	-0.600473	5.44669
	102.38	10.7716	-0.600473	5.44669
	102.38	10.795	-0.600473	5.44669
	102.38	10.7592	-0.600473	5.44669
	102.38	10.7362	-0.600473	5.44669
	102.38	10.7393	-0.600473	5.44669
	102.38	10.7488	-0.600473	5.44669
	102.38	10.7517	-0.600473	5.44669
	102.38	10.7495	-0.600473	5.44669
	102.38	10.7476	-0.600473	5.44669
	102.38	10.7475	-0.600473	5.44669
	102.38	10.7482	-0.600473	5.44669
	102.38	10.7485	-0.600473	5.44669
	102.38	10.7484	-0.600473	5.44669
	102.38	10.7482	-0.600473	5.44669
	102.38	10.7482	-0.600473	5.44669
	102.38	10.6991	-0.600473	5.44669
	102.38	10.5231	-0.600473	5.44669
	102.38	10.3439	-0.600473	5.44669
	102.38	10.4103	-0.600473	5.44669
	102.38	10.6619	-0.600473	5.44669
	102.38	10.8182	-0.600473	5.44669
	102.38	10.806	-0.600473	5.44669
	102.38	10.7473	-0.600473	5.44669
	102.38	10.7273	-0.600473	5.44669
	102.38	10.7398	-0.600473	5.44669
	102.38	10.703	-0.600473	5.44669
	102.38	10.5769	-0.592602	5.44669
	102.38	10.5204	-0.572317	5.44669
	102.38	10.6373	-0.563928	5.44669
	102.38	10.7706	-0.582939	5.44669
	102.38	10.7952	-0.604181	5.44669
	102.38	10.7597	-0.607951	5.44669
	102.38	10.7363	-0.602239	5.44669
	102.38	10.7392	-0.598547	5.44669
	102.38	10.7487	-0.591166	5.44669
	102.38	10.7517	-0.572401	5.44669
	102.38	10.7495	-0.564473	5.44669
	102.38	10.7476	-0.583138	5.44669
	102.38	10.7475	-0.60407	5.4507
	102.38	10.7482	-0.607834	5.46104
	102.38	10.7485	-0.602229	5.46531
	102.38	10.7484	-0.598584	5.45562
	102.38	10.7482	-0.599056	5.4448
	102.38	10.7482	-0.600551	5.44287
	102.38	10.7483	-0.601009	5.44579
	102.38	10.7483	-0.60067	5.44767
	102.38	10.7483	-0.600365	5.44742
	102.38	10.7483	-0.600358	5.44664
	102.38	10.7483	-0.600463	5.44641
	102.38	10.7483	-0.60051	5.44658
	102.38	10.7483	-0.600492	5.44674
	102.38	10.7483	-0.600468	5.44675
	102.38	10.7483	-0.600464	5.44669
	102.38	10.6991	-0.600471	5.44667
	102.38	10.5723	-0.600475	5.44668
	102.38	10.4707	-0.600475	5.44669
	102.38	10.4627	-0.600473	5.44669
	102.38	10.543	-0.600472	5.44669
	102.38	10.6362	-0.600473	5.44669
	102.38	10.6065	-0.600473	5.44669
	102.402	10.5546	-0.600473	5.44669
	102.46	10.6407	-0.600473	5.44669
	102.506	10.7107	-0.600473	5.44669
	102.509	10.5643	-0.600473	5.44669
	102.495	10.3075	-0.600473	5.44669
	102.511	10.1758	-0.600473	5.44669
	102.57	10.1998	-0.600473	5.44669
	102.62	10.304	-0.600473	5.44669
	102.624	10.4941	-0.600473	5.44669
	102.609	10.7089	-0.600473	5.44669
	102.601	10.7585	-0.600473	5.44669
	102.603	10.6089	-0.600473	5.44669
	102.607	10.4645	-0.600473	5.44669
	102.608	10.3979	-0.600473	5.44669
	102.607	10.3627	-0.600473	5.44669
	102.606	10.4116	-0.600473	5.44669
	102.606	10.4509	-0.600473	5.44669
	102.606	10.3526	-0.592602	5.44669
	102.606	10.2328	-0.572317	5.44669
	102.606	10.2074	-0.563928	5.44669
	102.606	10.2376	-0.582939	5.44669
	102.606	10.2591	-0.604181	5.44669
	102.606	10.2573	-0.607951	5.44669
	102.606	10.2489	-0.602239	5.44669
	102.606	10.246	-0.598547	5.44669
	102.606	10.2478	-0.599037	5.44669
	102.606	10.2496	-0.600556	5.44669
	102.606	10.2497	-0.601018	5.44669
	102.606	10.2491	-0.600672	5.44669
	102.606	10.2488	-0.600362	5.44669
	102.606	10.2489	-0.600356	5.44669
	102.606	10.2491	-0.600463	5.44669
	102.629	10.2491	-0.60051	5.44669
	102.686	10.249	-0.600492	5.44669
	102.732	10.249	-0.600468	5.44669
	102.736	10.249	-0.600464	5.44669
	102.722	10.249	-0.600471	5.44669
	102.715	10.249	-0.600475	5.44669
	102.694	10.249	-0.600475	5.44669
	102.64	10.249	-0.600473	5.44669
	102.617	10.249	-0.600472	5.44669
	102.692	10.249	-0.600473	5.44669
	102.809	10.249	-0.600473	5.44669
	102.866	10.249	-0.600473	5.44669
	102.854	10.249	-0.600473	5.44669
	102.829	10.1998	-0.600473	5.44669
	102.824	10.0731	-0.600473	5.44669
	102.83	10.0206	-0.600473	5.44669
	102.835	10.1394	-0.600473	5.44669
	102.834	10.2722	-0.600473	5.44669
	102.833	10.2466	-0.600473	5.44669
	102.832	10.0841	-0.600473	5.44669
	102.832	9.9594	-0.600473	5.44669
	102.833	9.90532	-0.600473	5.44669
	102.833	9.86836	-0.600473	5.44669
	102.855	9.912	-0.600473	5.44669
	102.935	9.99893	-0.600473	5.44669
	103.016	10.0286	-0.600473	5.44669
	103.008	9.96236	-0.600473	5.44669
	102.952	9.86729	-0.600473	5.44669
	102.904	9.94042	-0.600473	5.44669
	102.878	10.1174	-0.600473	5.44669
	102.925	10.0849	-0.600473	5.44669
	103.027	9.84814	-0.600473	5.44669
	103.087	9.73508	-0.600473	5.44669
	103.081	9.86626	-0.600473	5.44669
	103.058	9.97633	-0.600473	5.44669
	103.051	9.8798	-0.600473	5.44669
	103.056	9.73584	-0.600473	5.44669
	103.06	9.69966	-0.600473	5.44669
	103.061	9.73405	-0.600473	5.44669
	103.059	9.76107	-0.600473	5.44669
	103.058	9.76012	-0.600473	5.44669
	103.059	9.75011	-0.600473	5.44669
	103.059	9.74625	-0.600473	5.44669
	103.059	9.7482	-0.600473	5.44669
	103.059	9.75038	-0.600473	5.44669
	103.081	9.7506	-0.600473	5.44669
	103.139	9.74992	-0.600473	5.44669
	103.185	9.74956	-0.600473	5.44669
	103.188	9.74965	-0.600473	5.44669
	103.174	9.74981	-0.600473	5.44669
	103.189	9.74985	-0.600473	5.44669
	103.249	9.74981	-0.600473	5.44669
	103.298	9.74978	-0.600473	5.44669
	103.303	9.74978	-0.600473	5.44669
	103.288	9.74979	-0.600473	5.44669
	103.28	9.7498	-0.600473	5.44669
	103.282	9.74979	-0.600473	5.44669
	103.286	9.74979	-0.600473	5.44669
	103.287	9.74979	-0.600473	5.44669
	103.286	9.74979	-0.600473	5.44669
	103.285	9.74979	-0.600473	5.44669
	103.285	9.74979	-0.592602	5.44669
	103.285	9.74979	-0.572317	5.44669
	103.285	9.74979	-0.563928	5.44669
	103.285	9.74979	-0.582939	5.44669
	103.285	9.74979	-0.604181	5.44669
	103.285	9.74979	-0.607951	5.44669
	103.285	9.74979	-0.602239	5.44669
	103.307	9.74979	-0.598547	5.44669
	103.387	9.74979	-0.599037	5.44669
	103.491	9.74979	-0.592685	5.44669
	103.518	9.74979	-0.572863	5.44669
	103.428	9.74979	-0.564127	5.44669
	103.325	9.74979	-0.582829	5.44669
	103.351	9.7006	-0.604064	5.44669
	103.448	9.57382	-0.607942	5.44669
	103.465	9.4722	-0.602276	5.44669
	103.436	9.41506	-0.598566	5.44669
	103.461	9.3686	-0.599032	5.44669
	103.512	9.45855	-0.600547	5.44669
	103.529	9.67442	-0.601016	5.44669
	103.518	9.75848	-0.600674	5.44669
	103.508	9.57344	-0.600364	5.44669
	103.508	9.29575	-0.600356	5.44669
	103.511	9.16905	-0.600463	5.44669
	103.513	9.20262	-0.60051	5.44669
	103.534	9.25981	-0.600492	5.44669
	103.591	9.27152	-0.600468	5.44669
	103.637	9.25606	-0.600464	5.44669
	103.663	9.24541	-0.600471	5.44669
	103.707	9.24644	-0.600475	5.44669
	103.746	9.25066	-0.600475	5.44669
	103.751	9.25206	-0.600473	5.44669
	103.74	9.25115	-0.600472	5.44669
	103.734	9.25027	-0.600473	5.44669
	103.735	9.25022	-0.600473	5.44669
	103.738	9.25052	-0.600473	5.44669
	103.739	9.25066	-0.600473	5.44669
	103.738	9.25061	-0.600473	5.44669
	103.738	9.25054	-0.600473	5.44669
	103.738	9.25053	-0.600473	5.44669
	103.738	9.25055	-0.600473	5.44669
	103.76	9.25056	-0.600473	5.44669
	103.818	9.25056	-0.600473	5.44669
	103.864	9.25055	-0.600473	5.44669
	103.889	9.25055	-0.600473	5.44669
	103.933	9.25055	-0.600473	5.44669
	103.972	9.25056	-0.600473	5.44669
	103.978	9.25056	-0.600473	5.44669
	103.967	9.25055	-0.600473	5.44669
	103.938	9.25055	-0.600473	5.44669
	103.882	9.25055	-0.600473	5.44669
	103.861	9.25055	-0.600473	5.44669
	103.915	9.25055	-0.600473	5.44669
	103.975	9.25055	-0.600473	5.44669
	103.985	9.25055	-0.600473	5.44669
	103.969	9.25055	-0.600473	5.44669
	103.959	9.25055	-0.600473	5.44669
	103.96	9.25055	-0.600473	5.44669
	103.964	9.20136	-0.600473	5.44669
	103.966	9.07459	-0.600473	5.44669
	103.965	9.02216	-0.600473	5.44669
	103.964	9.14097	-0.600473	5.44669
	103.964	9.27373	-0.600473	5.44669
	103.964	9.29729	-0.600473	5.44268
	103.964	9.2124	-0.600473	5.43234
	103.964	9.06255	-0.600473	5.42806
	103.964	9.01318	-0.600473	5.43775
	103.986	9.14149	-0.600473	5.44858
	104.066	9.22795	-0.600473	5.4505
	104.17	9.07338	-0.600473	5.44759
	104.219	8.85654	-0.600473	5.44571
	104.209	8.85062	-0.600473	5.44595
	104.188	8.97915	-0.600473	5.44673
	104.183	9.09282	-0.600473	5.45098
	104.188	9.15309	-0.600473	5.46114
	104.192	9.04878	-0.600473	5.46525
	104.192	8.82198	-0.600473	5.45556
	104.19	8.68926	-0.600473	5.44479
	104.19	8.70244	-0.600473	5.44289
	104.19	8.75326	-0.600473	5.4458
	104.19	8.76956	-0.600473	5.44767
	104.19	8.75828	-0.600473	5.44741
	104.19	8.74775	-0.600473	5.44664
	104.19	8.74735	-0.600473	5.44641
	104.19	8.75092	-0.600473	5.44659
	104.213	8.75256	-0.600473	5.44674
	104.292	8.75198	-0.600473	5.44675
	104.396	8.75115	-0.600473	5.44669
	104.446	8.75101	-0.600473	5.44667
	104.435	8.75125	-0.600473	5.44668
	104.414	8.7514	-0.600473	5.44669
	104.409	8.75138	-0.600473	5.44669
	104.414	8.75131	-0.600473	5.44669
	104.418	8.7513	-0.600473	5.44669
	104.418	8.75131	-0.600473	5.44669
	104.417	8.75132	-0.600473	5.44669
	104.416	8.75132	-0.600473	5.44669
	104.416	8.75132	-0.600473	5.44669
	104.417	8.70213	-0.600473	5.44669
	104.417	8.52616	-0.600473	5.44669
	104.417	8.29777	-0.600473	5.44669
	104.439	8.23738	-0.600473	5.44669
	104.519	8.38733	-0.600473	5.44669
	104.622	8.4865	-0.600473	5.44669
	104.672	8.37871	-0.600473	5.44669
	104.661	8.23392	-0.600473	5.44669
	104.64	8.25057	-0.600473	5.44669
	104.613	8.46276	-0.600473	5.4507
	104.561	8.71764	-0.600473	5.46104
	104.541	8.77621	-0.600473	5.46531
	104.595	8.56688	-0.600473	5.45562
	104.653	8.28813	-0.600473	5.4448
	104.664	8.16962	-0.600473	5.44287
	104.648	8.207	-0.600473	5.44579
	104.638	8.26287	-0.600473	5.44767
	104.661	8.27268	-0.600473	5.44742
	104.745	8.25689	-0.600473	5.44664
	104.828	8.24677	-0.592602	5.44641
	104.819	8.24815	-0.572317	5.44658
	104.784	8.25232	-0.563928	5.44674
	104.816	8.25358	-0.582939	5.44675
	104.872	8.25262	-0.604181	5.44669
	104.888	8.25178	-0.607951	5.44667
	104.876	8.25176	-0.602239	5.44668
	104.865	8.25206	-0.598547	5.44669
	104.865	8.25219	-0.599037	5.44669
	104.869	8.25214	-0.600556	5.44669
	104.871	8.25207	-0.601018	5.44669
	104.87	8.25206	-0.600672	5.44669
	104.869	8.25208	-0.600362	5.44669
	104.869	8.25209	-0.600356	5.44669
	104.869	8.25209	-0.600463	5.44669
	104.869	8.25208	-0.60051	5.44669
	104.869	8.25208	-0.600492	5.44669
	104.869	8.25208	-0.600468	5.44669
	104.869	8.20289	-0.600464	5.44669
	104.869	8.02693	-0.600471	5.44669
	104.869	7.84772	-0.600475	5.44669
	104.869	7.86491	-0.600475	5.44669
	104.869	7.98971	-0.600473	5.44669
	104.892	8.04441	-0.600472	5.44669
	104.971	8.02431	-0.600473	5.44669
	105.053	8.04586	-0.600473	5.44669
	105.045	8.16823	-0.600473	5.44669
	105.01	8.27784	-0.600473	5.44669
	105.043	8.24152	-0.600473	5.44669
	105.098	8.08283	-0.600473	5.44669
	105.114	8.01272	-0.600473	5.44669
	105.102	8.08633	-0.600473	5.44669
	105.092	8.10026	-0.600473	5.44669
	105.091	8.07331	-0.600473	5.44669
	105.095	8.10521	-0.600473	5.44669
	105.097	8.0374	-0.600473	5.44669
	105.096	7.83571	-0.600473	5.44669
	105.095	7.7005	-0.600473	5.44669
	105.095	7.7037	-0.600473	5.44669
	105.118	7.75122	-0.600473	5.44669
	105.198	7.76969	-0.600473	5.44669
	105.279	7.80968	-0.600473	5.44669
	105.249	7.92603	-0.600473	5.44669
	105.157	7.97736	-0.600473	5.44669
	105.144	7.86179	-0.600473	5.44669
	105.195	7.73079	-0.600473	5.44669
	105.225	7.7068	-0.600473	5.44669
	105.22	7.7417	-0.600473	5.44669
	105.23	7.76459	-0.600473	5.44669
	105.284	7.76173	-0.600473	5.44669
	105.333	7.75239	-0.600473	5.44669
	105.339	7.7495	-0.600473	5.44669
	105.325	7.7516	-0.600473	5.44669
	105.317	7.75352	-0.600473	5.44669
	105.319	7.75357	-0.592602	5.44669
	105.322	7.75291	-0.572317	5.44669
	105.323	7.75262	-0.563928	5.44669
	105.322	7.75273	-0.582939	5.44669
	105.322	7.75288	-0.604181	5.44669
	105.344	7.7529	-0.600081	5.44669
	105.424	7.75286	-0.574083	5.44669
	105.527	7.75283	-0.562002	5.44669
	105.577	7.75284	-0.581504	5.44669
	105.567	7.75285	-0.604264	5.44669
	105.545	7.75285	-0.608496	5.44669
	105.54	7.75285	-0.602437	5.44669
	105.546	7.75285	-0.598436	5.44669
	105.55	7.75285	-0.59892	5.44669
	105.55	7.75285	-0.600546	5.44669
	105.548	7.75285	-0.601056	5.44669
	105.548	7.75285	-0.600691	5.44669
	105.548	7.75285	-0.600357	5.44669
	105.548	7.75285	-0.600347	5.44669
	105.548	7.75285	-0.600461	5.44669
	105.548	7.75285	-0.600513	5.44669
	105.548	7.75285	-0.600494	5.44669
	105.548	7.75285	-0.600467	5.44669
	105.548	7.75285	-0.600463	5.44669
	105.548	7.75285	-0.600471	5.44669
	105.57	7.75285	-0.600475	5.44669
	105.628	7.70366	-0.600475	5.44669
	105.652	7.57688	-0.600473	5.44669
	105.598	7.52445	-0.600472	5.44669
	105.56	7.64327	-0.600473	5.44669
	105.629	7.72683	-0.600473	5.44669
	105.749	7.57443	-0.600473	5.44669
	105.809	7.35952	-0.600473	5.44669
	105.797	7.40283	-0.600473	5.44669
	105.771	7.65747	-0.600473	5.44669
	105.765	7.77409	-0.600473	5.44669
	105.772	7.63806	-0.600473	5.44669
	105.776	7.4755	-0.600473	5.44669
	105.776	7.39641	-0.600473	5.44669
	105.774	7.31328	-0.600473	5.44669
	105.774	7.24032	-0.600473	5.44669
	105.774	7.22881	-0.600473	5.44669
	105.774	7.29745	-0.600473	5.44669
	105.775	7.4362	-0.600473	5.44669
	105.774	7.48669	-0.600473	5.44669
	105.797	7.41199	-0.600473	5.44669
	105.854	7.40457	-0.600473	5.44669
	105.878	7.43464	-0.600473	5.44669
	105.824	7.35254	-0.600473	5.44669
	105.764	7.24286	-0.600473	5.44669
	105.753	7.21587	-0.600473	5.44669
	105.792	7.24193	-0.600473	5.44669
	105.882	7.26218	-0.600473	5.44669
	105.984	7.26136	-0.600473	5.44669
	106.029	7.25381	-0.600473	5.44669
	106.018	7.25094	-0.600473	5.44669
	105.997	7.25242	-0.600473	5.44669
	105.993	7.25406	-0.600473	5.44669
	105.999	7.25422	-0.600473	5.44669
	106.002	7.25371	-0.600473	5.44669
	106.002	7.25343	-0.600473	5.44669
	106.001	7.2535	-0.600473	5.44669
	106	7.25363	-0.600473	5.44669
	106	7.25366	-0.600473	5.44669
	106.001	7.25362	-0.600473	5.44669
	106.001	7.2536	-0.600473	5.44669
	106.001	7.2536	-0.600473	5.44669
	106.023	7.25361	-0.600473	5.44669
	106.103	7.25361	-0.600473	5.44669
	106.184	7.25361	-0.600473	5.44669
	106.176	7.25361	-0.600473	5.44669
	106.142	7.25361	-0.600473	5.44669
	106.152	7.25361	-0.600473	5.44669
	106.15	7.25361	-0.600473	5.44268
	106.142	7.25361	-0.600473	5.43234
	106.184	7.25361	-0.600473	5.42806
	106.234	7.25361	-0.600473	5.43775
	106.244	7.25361	-0.600473	5.44858
	106.232	7.25361	-0.600473	5.4505
	106.223	7.25361	-0.600473	5.44759
	106.224	7.25361	-0.600473	5.44571
	106.227	7.25361	-0.600473	5.44595
	106.228	7.20442	-0.600473	5.44673
	106.227	7.07765	-0.600473	5.44696
	106.227	7.02521	-0.592602	5.44679
	106.227	7.09484	-0.572317	5.44663
	106.227	7.10082	-0.563928	5.44663
	106.227	7.02276	-0.582939	5.44668
	106.249	6.92991	-0.604181	5.44671
	106.307	6.86038	-0.607951	5.4467
	106.33	6.9534	-0.602239	5.45069
	106.277	7.17876	-0.598547	5.46103
	106.239	7.31489	-0.591166	5.46531
	106.308	7.25446	-0.572401	5.45562
	106.428	7.02728	-0.564473	5.4448
	106.488	6.78172	-0.583138	5.44287
	106.476	6.68321	-0.60407	5.44579
	106.45	6.71712	-0.607834	5.44767
	106.444	6.76443	-0.602229	5.44742
	106.45	6.77188	-0.598584	5.44664
	106.455	6.75814	-0.599056	5.44641
	106.477	6.74973	-0.600551	5.44658
	106.533	6.75109	-0.601009	5.44674
	106.556	6.75465	-0.60067	5.44675
	106.503	6.75566	-0.600365	5.44669
	106.443	6.75481	-0.600358	5.44667
	106.455	6.7541	-0.600463	5.44668
	106.528	6.75411	-0.60051	5.44669
	106.584	6.75436	-0.600492	5.44669
	106.609	6.75446	-0.600468	5.44669
	106.648	6.75442	-0.600464	5.44669
	106.686	6.75436	-0.600471	5.44669
	106.692	6.75435	-0.600475	5.44669
	106.683	6.75437	-0.600475	5.44669
	106.676	6.75438	-0.600473	5.44669
	106.677	6.75438	-0.600472	5.44669
	106.68	6.75437	-0.600473	5.44669
	106.68	6.75437	-0.600473	5.44669
	106.68	6.75437	-0.600473	5.44669
	106.679	6.75437	-0.600473	5.44669
	106.679	6.75437	-0.600473	5.44669
	106.68	6.75437	-0.600473	5.44669
	106.68	6.75437	-0.600473	5.44669
	106.68	6.75437	-0.600473	5.44669
	106.68	6.75437	-0.600473	5.44669
	106.702	6.75437	-0.600473	5.44669
	106.782	6.75437	-0.600473	5.44669
	106.885	6.75437	-0.600473	5.44669
	106.935	6.75437	-0.600473	5.44669
	106.924	6.75437	-0.600473	5.44669
	106.903	6.75437	-0.600473	5.44669
	106.898	6.75437	-0.600473	5.44669
	106.904	6.75437	-0.592602	5.44669
	106.908	6.70518	-0.572317	5.44669
	106.907	6.52922	-0.563928	5.44669
	106.906	6.30082	-0.582939	5.44669
	106.905	6.24043	-0.604181	5.44669
	106.906	6.39038	-0.607951	5.44669
	106.906	6.53874	-0.602239	5.44669
	106.906	6.55774	-0.598547	5.44669
	106.906	6.46537	-0.599037	5.44669
	106.906	6.31402	-0.600556	5.44669
	106.906	6.21749	-0.601018	5.44669
	106.906	6.22041	-0.600672	5.44669
	106.928	6.25429	-0.600362	5.44669
	107.008	6.26718	-0.600356	5.44669
	107.111	6.26049	-0.600463	5.44669
	107.161	6.2531	-0.60051	5.44669
	107.151	6.25238	-0.600492	5.44669
	107.129	6.25471	-0.600468	5.44669
	107.124	6.25594	-0.600464	5.44669
	107.13	6.25563	-0.600471	5.44669
	107.134	6.25506	-0.600475	5.44669
	107.134	6.25493	-0.600475	5.44669
	107.132	6.25508	-0.600473	5.44669
	107.132	6.25519	-0.600472	5.44669
	107.154	6.25518	-0.600473	5.44669
	107.234	6.25514	-0.600473	5.44669
	107.316	6.20593	-0.600473	5.44669
	107.285	6.07917	-0.600473	5.44669
	107.194	5.97755	-0.600473	5.44669
	107.202	5.92041	-0.600473	5.44669
	107.312	5.87395	-0.600473	5.44669
	107.388	5.91471	-0.600473	5.44669
	107.386	6.0038	-0.600473	5.44669
	107.36	6.08462	-0.600473	5.44669
	107.349	6.19436	-0.600473	5.44669
	107.354	6.27783	-0.600473	5.44669
	107.36	6.23508	-0.600473	5.44669
	107.361	6.03381	-0.600473	5.44669
	107.359	5.79278	-0.600473	5.44669
	107.358	5.68695	-0.600473	5.44669
	107.358	5.71619	-0.600473	5.44669
	107.358	5.76414	-0.600473	5.44669
	107.359	5.77353	-0.600473	5.44669
	107.358	5.76037	-0.600473	5.44669
	107.358	5.75151	-0.600473	5.44669
	107.358	5.75248	-0.600473	5.44669
	107.358	5.75603	-0.600473	5.44669
	107.358	5.80636	-0.600473	5.44669
	107.358	5.93236	-0.600473	5.44669
	107.381	5.98405	-0.600473	5.44669
	107.46	5.86521	-0.600473	5.44669
	107.564	5.7327	-0.600473	5.44669
	107.614	5.70925	-0.600473	5.44669
	107.603	5.74491	-0.600473	5.44669
	107.582	5.76793	-0.600473	5.44669
	107.577	5.76485	-0.600473	5.44669
	107.582	5.75538	-0.600473	5.44669
	107.587	5.7525	-0.600473	5.44669
	107.586	5.75466	-0.600473	5.44669
	107.585	5.75659	-0.600473	5.44669
	107.584	5.75663	-0.600473	5.44669
	107.584	5.75596	-0.600473	5.44669
	107.585	5.75567	-0.600473	5.44669
	107.585	5.75578	-0.600473	5.44669
	107.585	5.75594	-0.600473	5.44669
	107.585	5.75596	-0.600473	5.44669
	107.585	5.75591	-0.600473	5.44669
	107.585	5.75589	-0.600473	5.44669
	107.585	5.75589	-0.600473	5.44669
	107.585	5.7559	-0.600473	5.44669
	107.585	5.75591	-0.600473	5.44669
	107.585	5.7559	-0.600473	5.44669
	107.585	5.7559	-0.600473	5.44669
	107.585	5.7559	-0.600473	5.44669
	107.585	5.7559	-0.600473	5.44669
	107.585	5.70671	-0.600473	5.44669
	107.585	5.57994	-0.600473	5.44669
	107.585	5.47832	-0.600473	5.44669
	107.585	5.47036	-0.600473	5.44669
	107.585	5.55068	-0.600473	5.44669
	107.585	5.69306	-0.600473	5.44669
	107.607	5.79011	-0.600473	5.44669
	107.687	5.7906	-0.600473	5.44669
	107.79	5.70878	-0.600473	5.44669
	107.84	5.51923	-0.600473	5.44669
	107.829	5.34597	-0.600473	5.44669
	107.808	5.3705	-0.600473	5.44669
	107.803	5.44706	-0.600473	5.44669
	107.809	5.37277	-0.600473	5.44669
	107.813	5.24979	-0.600473	5.44669
	107.813	5.21444	-0.600473	5.44669
	107.811	5.24173	-0.600473	5.44669
	107.81	5.31466	-0.600473	5.44669
	107.811	5.49083	-0.600473	5.44669
	107.811	5.66167	-0.600473	5.44669
	107.811	5.59171	-0.600473	5.44669
	107.811	5.34162	-0.600473	5.44669
	107.811	5.18719	-0.600473	5.44669
	107.833	5.19959	-0.600473	5.44669
	107.913	5.25781	-0.600473	5.44669
	108.017	5.27749	-0.600473	5.44669
	108.066	5.26499	-0.600473	5.44669
	108.056	5.25275	-0.600473	5.44669
	108.035	5.25207	-0.600473	5.44669
	108.03	5.25613	-0.600473	5.44669
	108.035	5.25808	-0.600473	5.44669
	108.039	5.25745	-0.600473	5.44669
	108.039	5.25649	-0.600473	5.44669
	108.037	5.25632	-0.600473	5.44669
	108.037	5.25658	-0.600473	5.44669
	108.037	5.25676	-0.592602	5.44669
	108.037	5.25673	-0.572317	5.44669
	108.037	5.25666	-0.563928	5.44669
	108.037	5.25664	-0.582939	5.44669
	108.037	5.25666	-0.604181	5.44669
	108.037	5.25667	-0.607951	5.44669
	108.037	5.25667	-0.602239	5.44669
	108.037	5.25667	-0.598547	5.44669
	108.06	5.25666	-0.599037	5.44669
	108.117	5.25667	-0.600556	5.44669
	108.163	5.25667	-0.601018	5.44669
	108.167	5.25667	-0.600672	5.44669
	108.153	5.25667	-0.600362	5.44669
	108.168	5.25667	-0.600356	5.44669
	108.227	5.25667	-0.600463	5.44669
	108.277	5.25667	-0.60051	5.44669
	108.281	5.25667	-0.600492	5.44669
	108.266	5.25667	-0.600468	5.44669
	108.258	5.20748	-0.600464	5.44669
	108.261	5.0807	-0.600471	5.44669
	108.264	4.97908	-0.600475	5.44669
	108.265	4.92193	-0.600475	5.44669
	108.264	4.82629	-0.600473	5.44669
	108.286	4.74027	-0.600472	5.44669
	108.365	4.72774	-0.600473	5.44669
	108.469	4.75141	-0.600473	5.44669
	108.497	4.76551	-0.600473	5.44669
	108.429	4.81215	-0.600473	5.44669
	108.384	4.93284	-0.600473	5.44669
	108.432	4.98363	-0.600473	5.44669
	108.498	4.91548	-0.600473	5.44669
	108.513	4.9107	-0.600473	5.44669
	108.496	4.93955	-0.600473	5.44669
	108.484	4.856	-0.600473	5.44669
	108.485	4.74614	-0.600473	5.44669
	108.49	4.71959	-0.600473	5.44669
	108.492	4.7459	-0.600473	5.44669
	108.491	4.7661	-0.600473	5.44669
	108.49	4.76517	-0.600473	5.44669
	108.49	4.75759	-0.600473	5.44669
	108.49	4.75475	-0.600473	5.44669
	108.49	4.75625	-0.600473	5.44669
	108.49	4.75789	-0.600473	5.44669
	108.49	4.75804	-0.600473	5.44669
	108.49	4.75752	-0.600473	5.44669
	108.49	4.75725	-0.600473	5.44669
	108.49	4.75732	-0.600473	5.44669
	108.49	4.75745	-0.600473	5.44669
	108.512	4.75748	-0.600473	5.44669
	108.57	4.75744	-0.600473	5.44669
	108.616	4.75742	-0.600473	5.44669
	108.619	4.75742	-0.600473	5.44669
	108.605	4.75743	-0.600473	5.44669
	108.598	4.75743	-0.600473	5.44669
	108.6	4.75743	-0.600473	5.44669
	108.626	4.75743	-0.600473	5.44669
	108.684	4.70824	-0.600473	5.44669
	108.729	4.58146	-0.600473	5.44669
	108.732	4.52903	-0.600473	5.44669
	108.718	4.64785	-0.600473	5.44669
	108.711	4.78061	-0.600473	5.44669
	108.713	4.80417	-0.600473	5.44669
	108.717	4.76847	-0.600473	5.44669
	108.717	4.6962	-0.600473	5.44669
	108.716	4.5233	-0.600473	5.44669
	108.716	4.35359	-0.600473	5.44669
	108.716	4.42286	-0.600473	5.44669
	108.716	4.67227	-0.600473	5.44669
	108.716	4.82665	-0.600473	5.44669
	108.716	4.76528	-0.600473	5.44669
	108.716	4.53121	-0.600473	5.44669
	108.716	4.2831	-0.600473	5.44669
	108.738	4.18596	-0.600473	5.44669
	108.818	4.27056	-0.600473	5.44669
	108.899	4.44477	-0.600473	5.44669
	108.869	4.50418	-0.600473	5.44669
	108.778	4.42057	-0.600473	5.44669
	108.787	4.40625	-0.600473	5.44669
	108.896	4.48578	-0.600473	5.44669
	108.972	4.58221	-0.600473	5.44669
	108.97	4.65272	-0.600473	5.44669
	108.944	4.55884	-0.600473	5.44669
	108.933	4.38195	-0.600473	5.44669
	108.938	4.37261	-0.600473	5.44669
	108.944	4.43654	-0.600473	5.44669
	108.945	4.36904	-0.600473	5.44669
	108.943	4.2534	-0.600473	5.44669
	108.942	4.21871	-0.600473	5.44669
	108.942	4.24367	-0.600473	5.44669
	108.943	4.26619	-0.600473	5.44669
	108.943	4.26672	-0.600473	5.44669
	108.965	4.25892	-0.600473	5.44669
	109.044	4.25547	-0.600473	5.44669
	109.148	4.2568	-0.600473	5.44669
	109.198	4.25858	-0.600473	5.44669
	109.187	4.25885	-0.600473	5.44669
	109.166	4.25833	-0.600473	5.44669
	109.139	4.25802	-0.600473	5.44669
	109.087	4.25807	-0.592602	5.44669
	109.067	4.25821	-0.572317	5.44669
	109.121	4.25824	-0.563928	5.44669
	109.179	4.25821	-0.575069	5.44669
	109.189	4.25819	-0.576025	5.44669
	109.174	4.25819	-0.571406	5.44669
	109.163	4.25819	-0.584705	5.44669
	109.165	4.2582	-0.602255	5.44669
	109.169	4.2582	-0.606516	5.44669
	109.17	4.25819	-0.602322	5.44669
	109.169	4.209	-0.599092	5.44669
	109.168	4.08223	-0.599236	5.44669
	109.168	4.0298	-0.600446	5.44669
	109.191	4.14862	-0.59303	5.44669
	109.249	4.28137	-0.572506	5.44669
	109.295	4.25574	-0.563855	5.44669
	109.32	4.09326	-0.582842	5.44669
	109.364	4.01776	-0.604166	5.44669
	109.403	4.13964	-0.60798	5.44669
	109.408	4.28189	-0.602256	5.44669
	109.398	4.25915	-0.598544	5.44669
	109.391	4.04532	-0.59903	5.44669
	109.393	3.79191	-0.600554	5.44669
	109.395	3.68536	-0.60102	5.44268
	109.396	3.71869	-0.600673	5.43234
	109.395	3.76862	-0.600362	5.42806
	109.395	3.77737	-0.600355	5.43775
	109.395	3.76325	-0.600463	5.44858
	109.395	3.75421	-0.60051	5.4505
	109.395	3.75545	-0.600492	5.44759
	109.395	3.75917	-0.600468	5.44571
	109.395	3.7603	-0.600464	5.44595
	109.395	3.75944	-0.600471	5.44673
	109.395	3.75869	-0.600475	5.44295
	109.395	3.75867	-0.592604	5.43244
	109.395	3.75894	-0.572317	5.428
	109.395	3.75905	-0.563927	5.43769
	109.395	3.75901	-0.582939	5.44857
	109.395	3.75895	-0.604181	5.45052
	109.395	3.75894	-0.607951	5.4476
	109.395	3.75895	-0.602239	5.4457
	109.395	3.75896	-0.598547	5.44595
	109.417	3.75896	-0.599037	5.44673
	109.475	3.75896	-0.600556	5.44697
	109.521	3.75896	-0.601018	5.44679
	109.547	3.75896	-0.600672	5.44663
	109.59	3.75896	-0.600362	5.44663
	109.629	3.75896	-0.600356	5.44668
	109.635	3.75896	-0.600463	5.44671
	109.624	3.75896	-0.60051	5.4467
	109.618	3.75896	-0.600492	5.44668
	109.619	3.75896	-0.600468	5.44668
	109.622	3.75896	-0.600464	5.44669
	109.622	3.75896	-0.600471	5.44669
	109.622	3.75896	-0.600475	5.44669
	109.621	3.75896	-0.600475	5.44669
	109.621	3.75896	-0.600473	5.44669
	109.621	3.75896	-0.600472	5.44669
	109.621	3.75896	-0.600473	5.44669
	109.621	3.75896	-0.600473	5.44268
	109.621	3.75896	-0.600473	5.43234
	109.621	3.75896	-0.600473	5.42806
	109.644	3.75896	-0.600473	5.43775
	109.723	3.75896	-0.600473	5.44858
	109.805	3.75896	-0.600473	5.4505
	109.797	3.75896	-0.600473	5.44759
	109.763	3.75896	-0.600473	5.44571
	109.795	3.75896	-0.600473	5.44595
	109.85	3.75896	-0.600473	5.44673
	109.867	3.75896	-0.600473	5.44696
	109.854	3.70977	-0.600473	5.44679
	109.844	3.58299	-0.600473	5.44663
	109.844	3.48137	-0.600473	5.44663
	109.847	3.42422	-0.600473	5.44668
	109.849	3.32858	-0.600473	5.44671
	109.848	3.29176	-0.600473	5.4467
	109.87	3.45519	-0.600473	5.44668
	109.949	3.65806	-0.600473	5.44668
	110.031	3.65497	-0.600473	5.44669
	110.001	3.52763	-0.600473	5.44669
	109.909	3.41765	-0.600473	5.44669
	109.896	3.30933	-0.600473	5.44669
	109.947	3.23683	-0.600473	5.44669
	110	3.28366	-0.600473	5.44669
	110.052	3.43356	-0.600473	5.44669
	110.086	3.49626	-0.600473	5.44669
	110.086	3.37347	-0.600473	5.44669
	110.075	3.23541	-0.600473	5.44669
	110.07	3.21102	-0.600473	5.44669
	110.072	3.24827	-0.600473	5.44669
	110.075	3.27229	-0.600473	5.44669
	110.075	3.26906	-0.600473	5.44669
	110.074	3.25917	-0.600473	5.44669
	110.096	3.25617	-0.600473	5.44669
	110.176	3.25843	-0.600473	5.44669
	110.28	3.26044	-0.600473	5.44669
	110.329	3.26048	-0.600473	5.44669
	110.319	3.25978	-0.600473	5.44669
	110.297	3.25948	-0.600473	5.44669
	110.292	3.2596	-0.600473	5.44669
	110.298	3.25976	-0.600473	5.44669
	110.302	3.25978	-0.600473	5.44669
	110.302	3.25974	-0.600473	5.44669
	110.3	3.25971	-0.600473	5.44669
	110.3	3.25971	-0.600473	5.44669
	110.3	3.25972	-0.600473	5.44669
	110.3	3.25973	-0.600473	5.44669
	110.3	3.25972	-0.600473	5.44669
	110.3	3.25972	-0.600473	5.44669
	110.3	3.25972	-0.600473	5.44669
	110.3	3.25972	-0.600473	5.44669
	110.3	3.25972	-0.600473	5.44669
	110.323	3.25972	-0.600473	5.44669
	110.402	3.25972	-0.600473	5.44669
	110.506	3.25972	-0.600473	5.44669
	110.555	3.21053	-0.600473	5.44669
	110.545	3.08376	-0.600473	5.44669
	110.524	3.03132	-0.600473	5.44669
	110.519	3.10095	-0.600473	5.44669
	110.524	3.10693	-0.600473	5.44669
	110.528	3.02887	-0.600473	5.44669
	110.528	2.93602	-0.600473	5.44669
	110.527	2.8665	-0.600473	5.44669
	110.526	2.91032	-0.600473	5.44669
	110.526	2.95972	-0.600473	5.44669
	110.527	2.86745	-0.600473	5.44669
	110.527	2.74663	-0.600473	5.44669
	110.527	2.71859	-0.600473	5.44669
	110.526	2.74817	-0.600473	5.44669
	110.549	2.77027	-0.600473	5.44669
	110.629	2.76897	-0.600473	5.44669
	110.732	2.76057	-0.600473	5.44669
	110.782	2.75751	-0.600473	5.44669
	110.771	2.75921	-0.600473	5.44669
	110.75	2.76101	-0.600473	5.44669
	110.745	2.76116	-0.600473	5.44669
	110.751	2.76058	-0.600473	5.44669
	110.755	2.76029	-0.600473	5.44669
	110.754	2.76037	-0.600473	5.44669
	110.753	2.76051	-0.600473	5.44669
	110.752	2.76054	-0.600473	5.44669
	110.753	2.7605	-0.600473	5.44669
	110.753	2.76048	-0.600473	5.44669
	110.753	2.76048	-0.600473	5.44669
	110.753	2.76049	-0.600473	5.44669
	110.753	2.76049	-0.600473	5.44669
	110.775	2.76049	-0.592602	5.44669
	110.855	2.76049	-0.572317	5.44669
	110.958	2.76049	-0.563928	5.44669
	111.008	2.76049	-0.582939	5.44669
	110.998	2.76049	-0.604181	5.44669
	110.976	2.76049	-0.607951	5.44669
	110.971	2.76049	-0.602239	5.44669
	110.977	2.76049	-0.598547	5.44669
	110.981	2.76049	-0.599037	5.44669
	110.981	2.76049	-0.600556	5.44669
	110.979	2.76049	-0.601018	5.44669
	110.979	2.76049	-0.600672	5.44669
	110.979	2.76049	-0.600362	5.44669
	110.979	2.76049	-0.600356	5.44669
	110.979	2.76049	-0.600463	5.44669
	110.979	2.7113	-0.60051	5.44669
	110.979	2.53533	-0.600492	5.44669
	110.979	2.35612	-0.600468	5.44669
	110.979	2.42251	-0.600464	5.44669
	110.979	2.67408	-0.600471	5.44669
	110.979	2.8304	-0.600475	5.44669
	111.001	2.81826	-0.600475	5.44669
	111.059	2.75948	-0.600473	5.44669
	111.105	2.73948	-0.600472	5.44669
	111.131	2.75203	-0.600473	5.44669
	111.174	2.76441	-0.600473	5.44669
	111.213	2.76514	-0.600473	5.44669
	111.197	2.76104	-0.600473	5.44669
	111.128	2.75907	-0.592602	5.44669
	111.098	2.7105	-0.572317	5.4507
	111.153	2.53551	-0.563928	5.46104
	111.216	2.30729	-0.582939	5.46531
	111.228	2.19744	-0.604181	5.45562
	111.211	2.22044	-0.607951	5.4448
	111.2	2.2672	-0.602239	5.44287
	111.201	2.27831	-0.598547	5.44579
	111.206	2.26629	-0.599037	5.44767
	111.207	2.2573	-0.600556	5.44742
	111.206	2.307	-0.601018	5.44664
	111.205	2.43718	-0.600672	5.44641
	111.205	2.49086	-0.600362	5.44658
	111.205	2.37135	-0.600356	5.44674
	111.205	2.23786	-0.600463	5.44675
	111.205	2.21424	-0.60051	5.44669
	111.205	2.25018	-0.600492	5.44667
	111.205	2.27337	-0.600468	5.44668
	111.205	2.27027	-0.600464	5.44669
	111.205	2.26072	-0.600471	5.44669
	111.205	2.25782	-0.600475	5.44669
	111.205	2.26	-0.600475	5.44669
	111.205	2.26195	-0.600473	5.44669
	111.205	2.26199	-0.600472	5.44669
	111.205	2.26131	-0.600473	5.44669
	111.205	2.26101	-0.600473	5.44669
	111.205	2.26113	-0.600473	5.44669
	111.205	2.26128	-0.600473	5.44669
	111.205	2.26131	-0.600473	5.44669
	111.205	2.26126	-0.600473	5.44669
	111.205	2.26124	-0.600473	5.44669
	111.228	2.26124	-0.600473	5.44669
	111.285	2.26125	-0.600473	5.44669
	111.309	2.26125	-0.600473	5.44669
	111.277	2.26125	-0.600473	5.44669
	111.297	2.26125	-0.600473	5.44669
	111.367	2.21206	-0.600473	5.44669
	111.376	2.08528	-0.600473	5.44669
	111.352	1.98366	-0.600473	5.44669
	111.383	1.92651	-0.600473	5.44669
[truncated: 382 more rows]
