# Supplementary material for: Design of a cosmetic glove stiffness compensation mechanism for toddler-sized hand prostheses
Source: PLoS One. 2017 Aug 11;12(8):e0183233. doi: 10.1371/journal.pone.0183233 (PMC5553851; doi:10.1371/journal.pone.0183233)
Supplement: S1 Dataset — (ZIP) [file pone.0183233.s001.zip › 02 Spring measurements/RVS8_3.xlsx]

## Sheet: RVS8_3
LabVIEW Measurement
Writer_Version	2
Reader_Version	2
Separator	Tab
Decimal_Separator	.
Multi_Headings	No
X_Columns	No
Time_Pref	Absolute
Operator	localadmin
Date	2013-09-24
Time	00:15:26.357000
***End_of_Header***
Channels	4
Samples	10	10	10	10
Date	2013-09-24	2013-09-24	2013-09-24	2013-09-24
Time	00:16:03.357000	00:16:03.357000	00:16:03.357000	00:16:03.358000
Y_Unit_Label	mm	N	N	Pa
X_Dimension	Time	Time	Time	Time
X0	0	0	0	0
Delta_X	0.01	0.01	0.01	0.01
***End_of_Header***
X_Value	Voltage LVDT (Filtered)	Voltage Load Cell (Filtered)	Voltage Pinch Load Cell (Filtered)	Voltage Pressure (Filtered)	Comment
	112.563	-0.102921	-0.600473	5.44669
	112.563	-0.111448	-0.600473	5.44669
	112.563	-0.055721	-0.600473	5.44669
	112.563	-0.077753	-0.600473	5.44669
	112.563	-0.065266	-0.600473	5.44669
	112.563	0.003563	-0.600473	5.44669
	112.563	0.036786	-0.600473	5.44669
	112.563	-0.021554	-0.600473	5.44669
	112.563	-0.16375	-0.600473	5.44669
	112.563	-0.219353	-0.600473	5.44669
	112.563	-0.047187	-0.600473	5.44669
	112.563	0.215213	-0.600473	5.44669
	112.563	0.340123	-0.600473	5.44669
	112.563	0.262052	-0.600473	5.44669
	112.563	0.031502	-0.600473	5.44669
	112.563	-0.16	-0.600473	5.44669
	112.563	-0.079314	-0.600473	5.44669
	112.563	0.133435	-0.600473	5.44669
	112.563	0.162239	-0.600473	5.44669
	112.563	0.093674	-0.600473	5.44669
	112.563	0.152303	-0.600473	5.44669
	112.563	0.265879	-0.600473	5.44669
	112.563	0.25366	-0.600473	5.44669
	112.563	0.054431	-0.600473	5.44669
	112.563	-0.147404	-0.600473	5.44669
	112.563	-0.082187	-0.600473	5.44669
	112.563	0.176945	-0.600473	5.44669
	112.563	0.336847	-0.600473	5.44669
	112.563	0.323521	-0.600473	5.44669
	112.563	0.213783	-0.600473	5.44669
	112.563	0.06668	-0.600473	5.44669
	112.563	0.027302	-0.600473	5.44669
	112.563	0.15882	-0.600473	5.44669
	112.563	0.292256	-0.600473	5.44669
	112.563	0.311591	-0.600473	5.44669
	112.563	0.224684	-0.600473	5.44669
	112.563	0.075494	-0.600473	5.44669
	112.563	-0.02207	-0.600473	5.44669
	112.563	-0.069545	-0.600473	5.44669
	112.563	-0.113387	-0.600473	5.44669
	112.563	-0.025782	-0.600473	5.44669
	112.563	0.138987	-0.600473	5.44669
	112.563	0.145489	-0.600473	5.44669
	112.563	0.035487	-0.600473	5.44669
	112.563	-0.070668	-0.600473	5.44669
	112.563	-0.183562	-0.600473	5.44669
	112.563	-0.210147	-0.600473	5.44669
	112.563	-0.085471	-0.600473	5.44669
	112.563	0.040544	-0.600473	5.44669
	112.563	0.108393	-0.592602	5.44669
	112.563	0.199805	-0.572317	5.44669
	112.563	0.28024	-0.563928	5.44669
	112.563	0.242742	-0.582939	5.44669
	112.563	0.093937	-0.59631	5.44669
	112.563	-0.020806	-0.579796	5.44669
	112.563	-0.026387	-0.565694	5.44669
	112.563	0.059602	-0.581013	5.44669
	112.563	0.203512	-0.602745	5.44669
	112.563	0.299191	-0.608035	5.44669
	112.563	0.298562	-0.602784	5.44669
	112.563	0.265944	-0.598745	5.44669
	112.563	0.252768	-0.598927	5.44669
	112.563	0.258884	-0.600439	5.44669
	112.563	0.216946	-0.601008	5.44669
	112.563	0.041845	-0.600709	5.44669
	112.563	-0.139578	-0.600382	5.44669
	112.563	-0.074427	-0.600351	5.44669
	112.563	0.177415	-0.600454	5.44669
	112.563	0.285095	-0.600508	5.44669
	112.563	0.146316	-0.600494	5.44669
	112.563	-0.014223	-0.600469	5.44669
	112.563	-0.091486	-0.600464	5.44669
	112.563	-0.125375	-0.60047	5.44669
	112.563	-0.072196	-0.600475	5.44669
	112.563	0.017635	-0.600475	5.44669
	112.563	0.094342	-0.600473	5.44669
	112.563	0.202105	-0.600472	5.44669
	112.563	0.237013	-0.600473	5.44669
	112.563	0.117649	-0.600473	5.44669
	112.563	-0.009101	-0.600473	5.44669
	112.563	-0.029954	-0.600473	5.44669
	112.563	0.05394	-0.600473	5.44669
	112.563	0.202408	-0.600473	5.44669
	112.563	0.30074	-0.600473	5.44669
	112.563	0.299603	-0.600473	5.44669
	112.563	0.216639	-0.600473	5.44669
	112.563	0.076384	-0.600473	5.44669
	112.563	0.030352	-0.600473	5.44669
	112.563	0.156649	-0.600473	5.44669
	112.563	0.290262	-0.600473	5.44669
	112.563	0.262337	-0.600473	5.44669
	112.563	0.098591	-0.600473	5.44669
	112.563	0.02337	-0.600473	5.44669
	112.563	0.145824	-0.600473	5.44669
	112.563	0.239019	-0.600473	5.44669
	112.563	0.089359	-0.600473	5.44669
	112.563	-0.127826	-0.600473	5.44669
	112.563	-0.086442	-0.600473	5.44669
	112.563	0.168198	-0.600473	5.44669
	112.563	0.334694	-0.600473	5.44669
	112.563	0.276539	-0.600473	5.44669
	112.563	0.039507	-0.600473	5.44669
	112.563	-0.161795	-0.600473	5.44669
	112.563	-0.082911	-0.600473	5.44669
	112.563	0.181757	-0.600473	5.44669
	112.563	0.289929	-0.600473	5.44669
	112.563	0.146798	-0.600473	5.44669
	112.563	0.03345	-0.600473	5.44669
	112.563	0.132864	-0.600473	5.44669
	112.563	0.279189	-0.600473	5.44669
	112.563	0.315342	-0.600473	5.44669
	112.563	0.28009	-0.600473	5.44669
	112.563	0.203539	-0.600473	5.44669
	112.563	0.077875	-0.600473	5.44669
	112.563	-0.013551	-0.600473	5.44669
	112.563	-0.017631	-0.600473	5.44669
	112.563	0.011501	-0.600473	5.44669
	112.563	0.024891	-0.600473	5.44669
	112.563	0.069294	-0.600473	5.44669
	112.563	0.189297	-0.600473	5.44669
	112.563	0.289784	-0.600473	5.44669
	112.563	0.250483	-0.600473	5.44669
	112.563	0.093787	-0.600473	5.44669
	112.563	0.025571	-0.600473	5.44669
	112.563	0.148453	-0.600473	5.44669
	112.563	0.288528	-0.600473	5.44669
	112.563	0.313714	-0.600473	5.44669
	112.541	0.226898	-0.600473	5.44669
	112.483	0.026476	-0.600473	5.44669
	112.46	-0.19875	-0.600473	5.44669
	112.513	-0.249113	-0.600473	5.44669
	112.574	-0.046898	-0.600473	5.44669
	112.584	0.176771	-0.600473	5.44669
	112.568	0.119375	-0.600473	5.44669
	112.558	-0.095094	-0.600473	5.44669
	112.559	-0.083712	-0.600473	5.44669
	112.563	0.108467	-0.600473	5.44669
	112.565	0.104146	-0.600473	5.44669
	112.564	-0.077148	-0.600473	5.44669
	112.563	-0.070775	-0.600473	5.44669
	112.563	0.156698	-0.600473	5.44669
	112.563	0.324301	-0.600473	5.44669
	112.563	0.325462	-0.600473	5.44669
	112.563	0.219055	-0.600473	5.44669
	112.563	0.068198	-0.600473	5.44669
	112.563	-0.023127	-0.600473	5.44669
	112.563	-0.067394	-0.600473	5.44669
	112.563	-0.112111	-0.600473	5.44669
	112.563	-0.075202	-0.600473	5.44669
	112.563	0.011662	-0.600473	5.44669
	112.563	0.043718	-0.600473	5.44669
	112.563	-0.021528	-0.600473	5.44669
	112.541	-0.117012	-0.600473	5.44669
	112.483	-0.044424	-0.600473	5.44669
	112.437	0.181649	-0.600473	5.44669
	112.411	0.325345	-0.600473	5.44669
	112.368	0.317024	-0.600473	5.44669
	112.329	0.264339	-0.600473	5.44669
	112.346	0.245527	-0.600473	5.44669
	112.414	0.256421	-0.600473	5.44669
	112.444	0.267678	-0.600473	5.44669
	112.389	0.268522	-0.600473	5.44669
	112.326	0.264874	-0.600473	5.44669
	112.315	0.263047	-0.600473	5.44669
	112.331	0.263578	-0.600473	5.44669
	112.342	0.26445	-0.600473	5.44669
	112.341	0.264626	-0.600473	5.44669
	112.337	0.31358	-0.600473	5.44669
	112.335	0.440194	-0.600473	5.44669
	112.336	0.492642	-0.600473	5.44669
	112.337	0.423079	-0.600473	5.44669
	112.337	0.417121	-0.600473	5.44669
	112.337	0.495165	-0.600473	5.44669
	112.314	0.588003	-0.600473	5.44669
	112.235	0.70672	-0.600473	5.44669
	112.154	0.789674	-0.600473	5.44669
	112.161	0.792712	-0.600473	5.44669
	112.218	0.76616	-0.600473	5.44669
	112.243	0.754222	-0.600473	5.44669
	112.211	0.807891	-0.600473	5.44669
	112.141	0.989983	-0.600473	5.44669
	112.093	1.21935	-0.600473	5.44669
	112.093	1.32717	-0.600473	5.44669
	112.11	1.3029	-0.600473	5.44669
	112.116	1.25634	-0.600473	5.44669
	112.113	1.29495	-0.600473	5.44669
	112.11	1.4339	-0.600473	5.44669
	112.109	1.49519	-0.600473	5.44669
	112.11	1.42495	-0.600473	5.44669
	112.111	1.41557	-0.600473	5.44669
	112.111	1.44323	-0.600473	5.44669
	112.11	1.36082	-0.600473	5.44669
	112.11	1.30105	-0.600473	5.44669
	112.11	1.45044	-0.600473	5.44669
	112.111	1.65562	-0.600473	5.44669
	112.111	1.6585	-0.600473	5.44669
	112.111	1.58202	-0.600473	5.44669
	112.111	1.6466	-0.600473	5.44669
	112.111	1.76548	-0.600473	5.44669
	112.111	1.80256	-0.600473	5.44669
	112.111	1.77746	-0.600473	5.44669
	112.088	1.75402	-0.600473	5.44669
	112.008	1.75317	-0.600473	5.44669
	111.905	1.76115	-0.600473	5.44669
	111.855	1.7648	-0.600473	5.44669
	111.866	1.76349	-0.600473	5.44669
	111.887	1.76164	-0.600473	5.44669
	111.892	1.76134	-0.600473	5.44669
	111.887	1.76186	-0.592602	5.44669
	111.882	1.76219	-0.572317	5.44669
	111.883	1.76214	-0.563928	5.44669
	111.884	1.76201	-0.582939	5.44669
	111.885	1.76197	-0.604181	5.44669
	111.884	1.762	-0.607951	5.44669
	111.862	1.76202	-0.602239	5.44669
	111.804	1.76203	-0.598547	5.44669
	111.758	1.76202	-0.599037	5.44669
	111.733	1.76201	-0.600556	5.44669
	111.689	1.76201	-0.601018	5.44669
	111.65	1.76202	-0.600672	5.44669
	111.644	1.76202	-0.600362	5.44669
	111.655	1.76202	-0.600356	5.44669
	111.662	1.76202	-0.600463	5.44669
	111.66	1.8112	-0.60051	5.44669
	111.658	1.98717	-0.600492	5.44669
	111.657	2.16638	-0.600468	5.44669
	111.658	2.09999	-0.600464	5.44669
	111.658	1.84842	-0.600471	5.44669
	111.658	1.6921	-0.600475	5.44669
	111.658	1.70424	-0.600475	5.44669
	111.658	1.76302	-0.600473	5.44669
	111.636	1.83222	-0.600472	5.44669
	111.556	1.94643	-0.600473	5.44669
	111.452	2.03568	-0.600473	5.44669
	111.403	2.0921	-0.600473	5.44669
	111.413	2.14265	-0.600473	5.44669
	111.434	2.10387	-0.592602	5.44669
	111.439	2.06333	-0.572317	5.44669
	111.434	2.15752	-0.563928	5.44669
	111.43	2.27599	-0.582939	5.44669
	111.43	2.30237	-0.604181	5.44669
	111.432	2.27293	-0.600081	5.44669
	111.432	2.25148	-0.574083	5.44669
	111.432	2.253	-0.562002	5.44669
	111.432	2.26127	-0.581504	5.44669
	111.432	2.26419	-0.604264	5.44669
	111.432	2.26248	-0.608496	5.44669
	111.432	2.26072	-0.602437	5.44669
	111.432	2.26059	-0.598436	5.44669
	111.432	2.26116	-0.59892	5.44669
	111.432	2.26145	-0.600546	5.44669
	111.409	2.26137	-0.601056	5.44669
	111.352	2.26123	-0.600691	5.44669
	111.306	2.2612	-0.600357	5.44669
	111.28	2.31043	-0.600347	5.44669
	111.237	2.43723	-0.600461	5.44669
	111.198	2.48966	-0.600513	5.44669
	111.192	2.37083	-0.600494	5.44669
	111.203	2.23807	-0.600467	5.44669
	111.209	2.21451	-0.600463	5.44669
	111.208	2.25022	-0.600471	5.44669
	111.205	2.27329	-0.600475	5.44669
	111.204	2.31941	-0.600475	5.44669
	111.205	2.4367	-0.600473	5.44669
	111.206	2.48624	-0.600472	5.44669
	111.206	2.36959	-0.600473	5.44669
	111.205	2.23877	-0.600473	5.44669
	111.205	2.26443	-0.600473	5.44669
	111.205	2.42624	-0.600473	5.44669
	111.205	2.50145	-0.600473	5.44669
	111.205	2.42887	-0.600473	5.44669
	111.205	2.41356	-0.600473	5.44669
	111.205	2.43956	-0.600473	5.44669
	111.205	2.40775	-0.600473	5.44669
	111.205	2.42676	-0.600473	5.44669
	111.205	2.50179	-0.600473	5.44669
	111.205	2.58449	-0.600473	5.44669
	111.205	2.65084	-0.600473	5.44669
	111.205	2.60929	-0.600473	5.4507
	111.205	2.56198	-0.600473	5.46104
	111.205	2.65431	-0.600473	5.46531
	111.205	2.77441	-0.600473	5.45562
	111.205	2.80213	-0.592602	5.4448
	111.183	2.77268	-0.572317	5.44287
	111.103	2.75074	-0.556057	5.44579
	111	2.75206	-0.554784	5.44767
	110.95	2.76042	-0.567636	5.44742
	110.961	2.76345	-0.590418	5.44664
	110.982	2.76175	-0.605947	5.44641
	110.987	2.75996	-0.606025	5.44658
	110.981	2.75982	-0.600803	5.44674
	110.977	2.76039	-0.59863	5.44675
	110.978	2.76069	-0.599582	5.44669
	110.979	2.7606	-0.600755	5.44667
	110.98	2.76046	-0.600907	5.44668
	110.979	2.76044	-0.600555	5.44669
	110.979	2.76047	-0.600353	5.44669
	110.979	2.7605	-0.600393	5.44669
	110.979	2.7605	-0.600482	5.44669
	110.979	2.76049	-0.600505	5.44669
	110.979	2.76048	-0.600483	5.44669
	110.979	2.76049	-0.600466	5.44669
	110.979	2.76049	-0.600466	5.44669
	110.957	2.76049	-0.600473	5.44669
	110.899	2.76049	-0.600475	5.44669
	110.876	2.76049	-0.600474	5.44669
	110.907	2.76049	-0.600473	5.44669
	110.91	2.76049	-0.600472	5.44669
	110.897	2.76049	-0.600473	5.44669
	110.912	2.76049	-0.600473	5.44669
	110.882	2.76049	-0.600473	5.44669
	110.791	2.76049	-0.600473	5.44669
	110.729	2.76049	-0.600473	5.44669
	110.73	2.76049	-0.600473	5.44669
	110.752	2.76049	-0.600473	5.44669
	110.76	2.76049	-0.600473	5.44669
	110.756	2.76049	-0.600473	5.44669
	110.752	2.76049	-0.600473	5.44669
	110.751	2.76049	-0.600473	5.44669
	110.752	2.76049	-0.600473	5.44669
	110.753	2.80968	-0.600473	5.44669
	110.753	2.93645	-0.600473	5.44669
	110.753	3.03808	-0.600473	5.44669
	110.753	3.04603	-0.600473	5.44669
	110.73	2.96571	-0.600473	5.44669
	110.651	2.82333	-0.600473	5.44669
	110.547	2.72628	-0.600473	5.44669
	110.498	2.72579	-0.600473	5.44669
	110.508	2.75842	-0.600473	5.44669
	110.529	2.77201	-0.600473	5.44669
	110.534	2.81524	-0.600473	5.44669
	110.529	2.98388	-0.600473	5.44669
	110.525	3.21132	-0.600473	5.44669
	110.525	3.27392	-0.600473	5.44669
	110.526	3.12523	-0.600473	5.44669
	110.527	2.97661	-0.600473	5.44669
	110.527	2.90788	-0.600473	5.44669
	110.526	2.87332	-0.600473	5.44669
	110.526	2.97238	-0.600473	5.44669
	110.526	3.18784	-0.592602	5.44669
	110.527	3.26848	-0.572317	5.44669
	110.527	3.13135	-0.563928	5.44669
	110.526	3.03031	-0.582939	5.44669
	110.526	3.13274	-0.604181	5.44669
	110.526	3.27596	-0.607951	5.44669
	110.526	3.30974	-0.602239	5.44669
	110.526	3.2746	-0.598547	5.44669
	110.526	3.24813	-0.599037	5.44669
	110.504	3.24957	-0.600556	5.44669
	110.424	3.25959	-0.601018	5.44669
	110.321	3.26328	-0.600672	5.44669
	110.271	3.26126	-0.600362	5.44669
	110.282	3.2591	-0.600356	5.44669
	110.303	3.25892	-0.600463	5.44669
	110.308	3.25961	-0.60051	5.44669
	110.302	3.25996	-0.600492	5.44669
	110.298	3.25986	-0.600468	5.44669
	110.299	3.2597	-0.600464	5.44669
	110.3	3.25966	-0.600471	5.44669
	110.301	3.25971	-0.600475	5.44669
	110.3	3.25974	-0.600475	5.44669
	110.3	3.25974	-0.600473	5.44669
	110.3	3.25972	-0.600472	5.44669
	110.278	3.25972	-0.600473	5.44669
	110.22	3.25972	-0.600473	5.44669
	110.174	3.25972	-0.600473	5.44669
	110.148	3.25972	-0.600473	5.44669
	110.105	3.25972	-0.600473	5.44669
	110.066	3.25972	-0.600473	5.44669
	110.06	3.25972	-0.600473	5.44669
	110.071	3.25972	-0.600473	5.44669
	110.078	3.30891	-0.600473	5.44669
	110.076	3.43569	-0.600473	5.44669
	110.074	3.53731	-0.600473	5.44669
	110.073	3.59446	-0.600473	5.44669
	110.074	3.6901	-0.600473	5.44669
	110.074	3.77612	-0.600473	5.44669
	110.052	3.73945	-0.600473	5.44669
	109.994	3.58902	-0.600473	5.44669
	109.948	3.52248	-0.600473	5.44669
	109.922	3.64385	-0.600473	5.44669
	109.879	3.78269	-0.600473	5.44669
	109.84	3.80789	-0.600473	5.44669
	109.834	3.77072	-0.600473	5.44669
	109.845	3.74644	-0.592602	5.44669
	109.851	3.74953	-0.572317	5.44669
	109.85	3.75946	-0.563928	5.44669
	109.847	3.76252	-0.582939	5.44669
	109.847	3.76027	-0.604181	5.44669
	109.847	3.75824	-0.607951	5.44669
	109.848	3.75819	-0.602239	5.44669
	109.848	3.75889	-0.598547	5.44669
	109.848	3.7592	-0.599037	5.44669
	109.848	3.75908	-0.600556	5.44669
	109.848	3.75893	-0.601018	5.44669
	109.848	3.7589	-0.600672	5.44669
	109.825	3.75895	-0.600362	5.44669
	109.746	3.75897	-0.600356	5.44669
	109.642	3.75897	-0.600463	5.44669
	109.615	3.75896	-0.60051	5.44669
	109.683	3.75895	-0.600492	5.44669
	109.728	3.75896	-0.600468	5.44669
	109.679	3.75896	-0.600464	5.44669
	109.613	3.80815	-0.5926	5.44669
	109.598	3.93492	-0.57232	5.44669
	109.615	3.98736	-0.56393	5.44669
	109.627	3.86854	-0.582939	5.44669
	109.626	3.73578	-0.60418	5.44669
	109.599	3.71222	-0.607951	5.44669
	109.518	3.74792	-0.602239	5.44669
	109.437	3.771	-0.598547	5.44669
	109.446	3.76793	-0.599037	5.44669
	109.503	3.75844	-0.600556	5.44669
	109.527	3.75555	-0.601018	5.44669
	109.496	3.80691	-0.600672	5.44669
	109.426	3.98481	-0.600362	5.44669
	109.378	4.16405	-0.600356	5.44669
	109.378	4.097	-0.600463	5.44669
	109.394	3.84513	-0.60051	5.44669
	109.401	3.68893	-0.600492	5.44669
	109.398	3.75041	-0.600468	5.44669
	109.394	3.98517	-0.600464	5.44669
	109.394	4.18435	-0.600471	5.44669
	109.395	4.10537	-0.600475	5.44669
	109.395	3.84143	-0.600475	5.44669
	109.395	3.6844	-0.600473	5.44669
	109.395	3.70064	-0.600472	5.44669
	109.395	3.76139	-0.600473	5.44669
	109.395	3.82995	-0.600473	5.44669
	109.373	3.99239	-0.600473	5.44669
	109.315	4.20823	-0.600473	5.44669
	109.292	4.31736	-0.600473	5.44669
	109.345	4.24927	-0.600473	5.44669
	109.383	4.0777	-0.600473	5.44669
	109.314	4.01353	-0.600473	5.44669
	109.217	4.1434	-0.600473	5.44669
	109.214	4.28497	-0.600473	5.44669
	109.25	4.30829	-0.600473	5.44669
	109.221	4.26936	-0.600473	5.44669
	109.168	4.24502	-0.600473	5.44669
	109.15	4.2487	-0.600473	5.44669
	109.162	4.2589	-0.600473	5.44669
	109.172	4.26187	-0.600473	5.44669
	109.173	4.25948	-0.600473	5.44669
	109.169	4.25743	-0.600473	5.44669
	109.167	4.25742	-0.600473	5.44669
	109.168	4.25814	-0.592602	5.44669
	109.169	4.25845	-0.572317	5.44669
	109.169	4.25832	-0.563928	5.44669
	109.169	4.25816	-0.582939	5.44669
	109.169	4.25813	-0.604181	5.44669
	109.169	4.25818	-0.607951	5.44669
	109.169	4.25821	-0.602239	5.44669
	109.146	4.25821	-0.598547	5.44669
	109.067	4.25819	-0.599037	5.44669
	108.963	4.25819	-0.600556	5.44669
	108.913	4.25819	-0.601018	5.44669
	108.924	4.2582	-0.600672	5.44669
	108.945	4.2582	-0.600362	5.44669
	108.95	4.25819	-0.600356	5.44669
	108.945	4.25819	-0.600463	5.44669
	108.941	4.25819	-0.60051	5.44669
	108.941	4.25819	-0.600492	5.44669
	108.942	4.25819	-0.600468	5.44669
	108.943	4.25819	-0.600464	5.44669
	108.943	4.25819	-0.600471	5.44669
	108.942	4.25819	-0.600475	5.44669
	108.942	4.30739	-0.600475	5.44669
	108.92	4.48335	-0.600473	5.44669
	108.84	4.71175	-0.600472	5.44669
	108.737	4.82133	-0.600473	5.44669
	108.687	4.79815	-0.592602	5.44669
	108.698	4.75141	-0.572318	5.44669
	108.719	4.74038	-0.563928	5.44669
	108.724	4.75242	-0.582939	5.44669
	108.718	4.76139	-0.604181	5.44669
	108.714	4.76087	-0.607951	5.44669
	108.715	4.75746	-0.602239	5.44669
	108.716	4.75622	-0.598547	5.44669
	108.717	4.75691	-0.599037	5.44669
	108.694	4.75764	-0.600556	5.44669
	108.614	4.7577	-0.601018	5.44669
	108.533	4.75747	-0.600672	5.44669
	108.563	4.75735	-0.600362	5.44669
	108.655	4.75738	-0.600356	5.44669
	108.646	4.75744	-0.600463	5.44669
	108.537	4.75745	-0.60051	5.44669
	108.46	4.75744	-0.600492	5.44669
	108.462	4.75743	-0.600468	5.44669
	108.489	4.75743	-0.600464	5.44669
	108.499	4.75743	-0.600471	5.44669
	108.494	4.75743	-0.600475	5.44669
	108.488	4.75743	-0.600475	5.44669
	108.488	4.75743	-0.600473	5.44669
	108.489	4.80662	-0.600472	5.44669
	108.49	4.9334	-0.600473	5.44669
	108.49	4.98583	-0.600473	5.44669
	108.49	4.86701	-0.600473	5.44669
	108.467	4.73426	-0.600473	5.44669
	108.41	4.75988	-0.600473	5.44669
	108.386	4.97155	-0.592602	5.44669
	108.418	5.22302	-0.572317	5.44669
	108.421	5.32954	-0.563928	5.44669
	108.408	5.29687	-0.582939	5.44669
	108.423	5.24724	-0.604181	5.44669
	108.393	5.23837	-0.607951	5.44669
	108.301	5.25235	-0.602239	5.44669
	108.24	5.26136	-0.598547	5.44669
	108.241	5.26017	-0.599037	5.44669
	108.263	5.25647	-0.600556	5.44669
	108.271	5.25534	-0.601018	5.44669
	108.267	5.25618	-0.600672	5.44669
	108.262	5.25694	-0.600362	5.44669
	108.262	5.25695	-0.600356	5.44669
	108.263	5.25669	-0.600463	5.44669
	108.264	5.25657	-0.60051	5.44669
	108.264	5.25662	-0.600492	5.44669
	108.241	5.25668	-0.600468	5.44669
	108.161	5.25669	-0.600464	5.44669
	108.058	5.25667	-0.600471	5.44669
	108.008	5.30585	-0.600475	5.44669
	108.019	5.43263	-0.600475	5.44669
	108.04	5.48506	-0.600473	5.44669
	108.045	5.36625	-0.600472	5.44669
	108.04	5.23349	-0.600473	5.44669
	108.035	5.20993	-0.600473	5.44669
	108.036	5.24563	-0.600473	5.44669
	108.015	5.26871	-0.600473	5.44669
	107.958	5.26564	-0.600473	5.44669
	107.934	5.25615	-0.600473	5.44669
	107.965	5.25326	-0.600473	5.44669
	107.946	5.30462	-0.600473	5.44669
	107.853	5.48251	-0.600473	5.44669
	107.787	5.71095	-0.600473	5.44669
	107.787	5.81986	-0.600473	5.44669
	107.81	5.7472	-0.600473	5.44669
	107.819	5.5738	-0.600473	5.44669
	107.815	5.4613	-0.600473	5.44669
	107.81	5.4654	-0.600473	5.44669
	107.809	5.50546	-0.600473	5.44669
	107.811	5.52052	-0.600473	5.44669
	107.812	5.56174	-0.600473	5.44669
	107.811	5.67981	-0.600473	5.44669
	107.811	5.78063	-0.600473	5.44669
	107.811	5.79134	-0.600473	5.44669
	107.811	5.76164	-0.600473	5.44669
	107.811	5.74566	-0.600473	5.44669
	107.811	5.74956	-0.600473	5.44669
	107.811	5.75689	-0.600473	5.44669
	107.811	5.75857	-0.600473	5.44669
	107.811	5.75667	-0.600473	5.44669
	107.789	5.75528	-0.600473	5.44669
	107.709	5.75537	-0.600473	5.44669
	107.605	5.7559	-0.600473	5.44669
	107.556	5.75609	-0.600473	5.44669
	107.566	5.75598	-0.600473	5.44268
	107.587	5.75587	-0.600473	5.43234
	107.592	5.75586	-0.600473	5.42806
	107.587	5.7559	-0.600473	5.43775
	107.583	5.75591	-0.600473	5.44858
	107.583	5.75591	-0.600473	5.4505
	107.585	5.7559	-0.600473	5.44759
	107.585	5.7559	-0.600473	5.44571
	107.585	5.7559	-0.600473	5.44595
	107.585	5.7559	-0.600473	5.44673
	107.585	5.7559	-0.600473	5.44696
	107.585	5.7559	-0.600473	5.44679
	107.585	5.7559	-0.600473	5.44663
	107.585	5.7559	-0.600473	5.44663
	107.585	5.7559	-0.592602	5.44668
	107.585	5.7559	-0.572317	5.44671
	107.585	5.7559	-0.563928	5.4467
	107.585	5.7559	-0.582939	5.44668
	107.585	5.7559	-0.604181	5.44668
	107.585	5.7559	-0.607951	5.44669
	107.585	5.7559	-0.602239	5.44669
	107.585	5.7559	-0.598547	5.44669
	107.585	5.7559	-0.599037	5.44669
	107.585	5.7559	-0.600556	5.44669
	107.585	5.7559	-0.601018	5.44669
	107.585	5.7559	-0.600672	5.44669
	107.585	5.7559	-0.600362	5.44669
	107.585	5.7559	-0.600356	5.44669
	107.585	5.80509	-0.600463	5.44669
	107.585	5.93187	-0.60051	5.44669
	107.585	5.9843	-0.600492	5.44669
	107.585	5.86548	-0.592597	5.44669
	107.562	5.73273	-0.572308	5.44669
	107.505	5.70916	-0.563926	5.44669
	107.481	5.74487	-0.582942	5.44669
	107.513	5.81713	-0.604183	5.44669
	107.493	5.94084	-0.607951	5.44669
	107.4	6.03297	-0.602238	5.44669
	107.334	6.08723	-0.598546	5.44669
	107.335	6.18504	-0.599037	5.44669
	107.357	6.2238	-0.600556	5.44669
	107.366	6.10959	-0.601018	5.44669
	107.362	6.03282	-0.600672	5.44669
	107.357	6.08805	-0.600362	5.44669
	107.357	6.0967	-0.600356	5.44669
	107.358	6.07407	-0.600463	5.44669
	107.359	6.15885	-0.60051	5.44669
	107.359	6.21782	-0.600492	5.44669
	107.358	6.11645	-0.592597	5.44669
	107.336	6.03783	-0.572308	5.44669
	107.256	6.13691	-0.563926	5.44669
	107.175	6.27074	-0.582942	5.44669
	107.205	6.30178	-0.604183	5.44669
	107.319	6.26882	-0.607951	5.44669
	107.368	6.24425	-0.602238	5.44669
	107.283	6.2457	-0.598546	5.44669
	107.152	6.25506	-0.599037	5.44669
	107.094	6.25846	-0.600556	5.44669
	107.11	6.25656	-0.601018	5.44669
	107.137	6.25455	-0.600672	5.44669
	107.142	6.25439	-0.600362	5.44669
	107.135	6.25503	-0.600356	5.44669
	107.13	6.25536	-0.600463	5.44669
	107.13	6.25527	-0.60051	5.44669
	107.132	6.25511	-0.600492	5.44669
	107.133	6.25508	-0.600468	5.44669
	107.132	6.25512	-0.600464	5.44669
	107.132	6.25515	-0.600471	5.44669
	107.11	6.25515	-0.600475	5.44669
	107.03	6.25514	-0.600475	5.44669
	106.949	6.25514	-0.600473	5.44669
	106.957	6.25514	-0.600472	5.44669
	106.991	6.25514	-0.600473	5.44669
	106.958	6.25514	-0.600473	5.44669
	106.903	6.25514	-0.600473	5.44669
	106.909	6.30433	-0.600473	5.44669
	106.979	6.4311	-0.600473	5.44669
	107.013	6.48354	-0.600473	5.44669
	106.96	6.41391	-0.600473	5.44669
	106.896	6.45712	-0.600473	5.44669
	106.883	6.66195	-0.600473	5.44669
	106.9	6.75805	-0.592602	5.44669
	106.911	6.63117	-0.572317	5.44669
	106.91	6.52893	-0.563928	5.44669
	106.906	6.57803	-0.582939	5.44669
	106.904	6.59316	-0.604181	5.44669
	106.905	6.57543	-0.607951	5.44669
	106.906	6.65996	-0.602239	5.44669
	106.906	6.71708	-0.598547	5.44669
	106.884	6.56584	-0.599037	5.44669
	106.804	6.36081	-0.600556	5.44669
	106.7	6.40786	-0.601018	5.44669
	106.651	6.66054	-0.600672	5.44669
	106.661	6.82421	-0.600362	5.44669
	106.682	6.81476	-0.600356	5.44669
	106.687	6.75449	-0.600463	5.44669
	106.682	6.68372	-0.60051	5.44669
	106.678	6.56937	-0.600492	5.44669
	106.678	6.52982	-0.600468	5.44669
	106.68	6.64962	-0.600464	5.44669
	106.68	6.7782	-0.600471	5.44669
	106.68	6.79967	-0.600475	5.44669
	106.679	6.76457	-0.600475	5.44669
	106.679	6.7425	-0.600473	5.44669
	106.68	6.79496	-0.600472	5.44669
	106.68	6.93095	-0.600473	5.44669
	106.68	6.98609	-0.600473	5.44669
	106.657	6.86512	-0.600473	5.44669
	106.6	6.73051	-0.600473	5.44669
	106.576	6.70693	-0.600473	5.44669
	106.63	6.74329	-0.600473	5.44669
	106.69	6.76664	-0.600473	5.44669
	106.701	6.76346	-0.600473	5.44669
	106.662	6.75382	-0.600473	5.44669
	106.572	6.75091	-0.600473	5.44669
	106.47	6.80231	-0.600473	5.44669
	106.425	6.93105	-0.600473	5.44669
	106.436	6.98351	-0.600473	5.44669
	106.457	6.9132	-0.600473	5.44669
	106.461	6.90693	-0.600473	5.44669
	106.455	6.93591	-0.600473	5.44669
	106.451	6.90214	-0.600473	5.44669
	106.452	6.91926	-0.600473	5.44669
	106.431	6.94502	-0.600473	5.44669
	106.374	6.90157	-0.600473	5.44669
	106.328	6.96498	-0.600473	5.44669
	106.301	7.16892	-0.600473	5.44669
	106.258	7.30665	-0.600473	5.44669
	106.219	7.3037	-0.600473	5.44669
	106.214	7.25539	-0.600473	5.44669
	106.224	7.23649	-0.600473	5.44268
	106.231	7.2458	-0.600473	5.43234
	106.229	7.25642	-0.600473	5.42806
	106.227	7.25756	-0.600473	5.43775
	106.226	7.25427	-0.600473	5.44858
	106.227	7.25248	-0.600473	5.4505
	106.227	7.2529	-0.600473	5.44759
	106.227	7.25372	-0.600473	5.44571
	106.227	7.25391	-0.600473	5.44595
	106.227	7.2537	-0.600473	5.44673
	106.227	7.25354	-0.600473	5.44696
	106.227	7.25355	-0.600473	5.44679
	106.227	7.25361	-0.600473	5.44663
	106.227	7.25363	-0.600473	5.44663
	106.227	7.25362	-0.600473	5.44668
	106.227	7.25361	-0.600473	5.44671
	106.227	7.25361	-0.600473	5.4467
	106.205	7.25361	-0.600473	5.44668
	106.125	7.25361	-0.600473	5.44668
	106.021	7.25361	-0.600473	5.44669
	105.972	7.25361	-0.600473	5.44669
	105.982	7.25361	-0.600473	5.44669
	106.003	7.25361	-0.600473	5.44669
	106.008	7.25361	-0.600473	5.44669
	106.003	7.25361	-0.600473	5.44669
	105.999	7.25361	-0.600473	5.44669
	105.999	7.25361	-0.600473	5.44669
	106.001	7.25361	-0.600473	5.44669
	106.001	7.25361	-0.600473	5.44669
	106.001	7.25361	-0.600473	5.44669
	106.001	7.25361	-0.600473	5.44669
	106.001	7.25361	-0.600473	5.44669
	106.001	7.25361	-0.600473	5.44669
	106.001	7.3028	-0.600473	5.44669
	106.001	7.42958	-0.600473	5.44669
	106.001	7.48201	-0.600473	5.44669
	106.001	7.36319	-0.600473	5.44669
	106.001	7.23044	-0.600473	5.44669
	106.001	7.20687	-0.600473	5.44669
	106.001	7.24258	-0.600473	5.44669
	106.001	7.26565	-0.600473	5.44669
	106.001	7.26258	-0.600473	5.44669
	106.001	7.25309	-0.600473	5.44669
	106.001	7.2502	-0.600473	5.44669
	106.001	7.30156	-0.600473	5.44669
	106.001	7.43027	-0.600473	5.44669
	106.001	7.48274	-0.600473	5.44669
	105.978	7.36325	-0.600473	5.44669
	105.899	7.27939	-0.600473	5.44669
	105.795	7.38272	-0.600473	5.44669
	105.745	7.47101	-0.600473	5.44669
	105.756	7.37529	-0.600473	5.44669
	105.777	7.23942	-0.592602	5.44669
	105.782	7.20634	-0.572317	5.44669
	105.777	7.28835	-0.563928	5.44669
	105.773	7.48956	-0.582939	5.44669
	105.773	7.71683	-0.604181	5.44669
	105.774	7.76777	-0.607951	5.44669
	105.775	7.56507	-0.602239	5.44669
	105.775	7.34099	-0.598547	5.44669
	105.774	7.39839	-0.599037	5.44669
	105.774	7.66219	-0.600556	5.44669
	105.774	7.82684	-0.601018	5.44669
	105.774	7.81384	-0.600672	5.44669
	105.774	7.75174	-0.600362	5.44669
	105.774	7.73065	-0.600356	5.44669
	105.752	7.69474	-0.600463	5.44669
	105.695	7.58104	-0.60051	5.44669
	105.671	7.52936	-0.600492	5.44669
	105.725	7.59466	-0.600468	5.44669
	105.785	7.59855	-0.600464	5.44669
	105.796	7.57035	-0.600471	5.44669
	105.779	7.65449	-0.600475	5.44669
	105.769	7.76436	-0.600475	5.44669
	105.77	7.7907	-0.600473	5.44669
	105.775	7.76431	-0.600472	5.44669
	105.754	7.74414	-0.600473	5.44669
	105.673	7.74512	-0.600473	5.44669
	105.591	7.7527	-0.600473	5.44669
	105.599	7.75553	-0.600473	5.44669
	105.633	7.75402	-0.600473	5.44669
	105.601	7.75238	-0.600473	5.44669
	105.545	7.75223	-0.600473	5.44669
	105.529	7.75275	-0.600473	5.44669
	105.541	7.75303	-0.600473	5.44669
	105.552	7.75295	-0.600473	5.44669
	105.552	7.75283	-0.600473	5.44669
	105.548	7.7528	-0.600473	5.44669
	105.547	7.75283	-0.600473	5.44669
	105.547	7.75286	-0.592602	5.44669
	105.548	7.75286	-0.572317	5.44669
	105.548	7.75285	-0.563928	5.44669
	105.526	7.75284	-0.582939	5.44669
	105.446	7.75284	-0.604181	5.44669
	105.342	7.75285	-0.607951	5.44669
	105.315	7.75285	-0.602239	5.44669
	105.383	7.75285	-0.598547	5.44669
	105.428	7.75285	-0.599037	5.44669
	105.379	7.75285	-0.600556	5.44669
	105.314	7.75285	-0.601018	5.44669
	105.299	7.75285	-0.600672	5.44669
	105.315	7.75285	-0.600362	5.44669
	105.327	7.75285	-0.600356	5.44669
	105.326	7.75285	-0.600463	5.44669
	105.322	7.75285	-0.60051	5.44669
	105.32	7.75285	-0.600492	5.44669
	105.321	7.75285	-0.600468	5.44669
	105.322	7.75285	-0.600464	5.44669
	105.322	7.75285	-0.600471	5.44669
	105.322	7.75285	-0.600475	5.44669
	105.322	7.75285	-0.600475	5.44669
	105.299	7.75285	-0.600473	5.44669
	105.22	7.75285	-0.600472	5.44669
	105.116	7.75285	-0.600473	5.44669
	105.067	7.75285	-0.600473	5.44669
	105.077	7.75285	-0.600473	5.44669
	105.098	7.80204	-0.600473	5.44669
	105.103	7.92881	-0.600473	5.44669
	105.098	8.03043	-0.600473	5.44669
	105.094	8.08758	-0.600473	5.44669
	105.094	8.13404	-0.592602	5.44669
	105.095	8.04409	-0.572317	5.44669
	105.096	7.87741	-0.556057	5.44669
	105.096	7.87094	-0.554784	5.44669
	105.095	7.98163	-0.567636	5.44669
	105.095	8.03888	-0.590418	5.44669
	105.095	8.02486	-0.605947	5.44669
	105.073	7.99886	-0.606025	5.44669
	104.993	7.99299	-0.600803	5.44669
	104.89	8.04896	-0.59863	5.44669
	104.84	8.18067	-0.599582	5.44669
	104.851	8.28195	-0.600755	5.44669
	104.872	8.28801	-0.600907	5.44669
	104.877	8.2562	-0.600555	5.44669
	104.871	8.24099	-0.592482	5.44669
	104.867	8.24596	-0.572238	5.44669
	104.868	8.25346	-0.563937	5.44669
	104.869	8.25483	-0.582972	5.44669
	104.87	8.25275	-0.604191	5.44669
	104.869	8.25138	-0.607944	5.44669
	104.869	8.25155	-0.602232	5.44669
	104.869	8.25211	-0.598546	5.44669
	104.869	8.25228	-0.599039	5.44669
	104.869	8.25216	-0.600557	5.44669
	104.869	8.25204	-0.601018	5.44669
	104.869	8.25204	-0.5928	5.44669
	104.869	8.25208	-0.572207	5.44669
	104.869	8.2521	-0.563811	5.44669
	104.869	8.25209	-0.58293	5.44669
	104.869	8.25208	-0.604218	5.44669
	104.869	8.25208	-0.60797	5.44669
	104.869	8.25208	-0.602233	5.44669
	104.869	8.25208	-0.598538	5.44669
	104.869	8.25208	-0.599035	5.44669
	104.869	8.25208	-0.600558	5.44669
	104.869	8.25208	-0.60102	5.44669
	104.869	8.25208	-0.600672	5.44669
	104.869	8.25208	-0.600362	5.44669
	104.869	8.25208	-0.600356	5.44669
	104.847	8.25208	-0.600463	5.44669
	104.767	8.30127	-0.600511	5.44669
	104.686	8.42805	-0.600492	5.44669
	104.716	8.48048	-0.600468	5.44669
	104.808	8.36166	-0.600464	5.44669
	104.799	8.22891	-0.600471	5.44669
	104.69	8.20534	-0.600475	5.44669
	104.614	8.24105	-0.600475	5.44669
	104.615	8.31331	-0.600473	5.44669
	104.642	8.43702	-0.600472	5.44669
	104.652	8.47996	-0.600473	5.44669
	104.647	8.40745	-0.600473	5.44669
	104.641	8.40363	-0.600473	5.44669
	104.618	8.43443	-0.600473	5.44669
	104.563	8.40055	-0.600473	5.44669
	104.518	8.41697	-0.600473	5.44669
	104.492	8.49167	-0.600473	5.44669
	104.448	8.52595	-0.600473	5.44669
	104.409	8.51516	-0.600473	5.44669
	104.403	8.54787	-0.600473	5.44669
	104.414	8.67161	-0.600473	5.44669
	104.42	8.77782	-0.600473	5.44669
	104.419	8.78879	-0.600473	5.44669
	104.416	8.75728	-0.592602	5.44669
	104.416	8.74045	-0.572317	5.44669
	104.416	8.74464	-0.563928	5.44669
	104.417	8.75238	-0.582939	5.44669
	104.417	8.75414	-0.604181	5.44669
	104.417	8.75212	-0.607951	5.44669
	104.417	8.75065	-0.602239	5.44669
	104.417	8.75075	-0.598547	5.44669
	104.394	8.75132	-0.599037	5.44669
	104.337	8.75152	-0.600556	5.44669
	104.291	8.7514	-0.601018	5.44669
	104.265	8.75128	-0.600672	5.44669
	104.222	8.75127	-0.600362	5.44669
	104.183	8.75131	-0.600356	5.44669
	104.177	8.75133	-0.600463	5.44669
	104.188	8.75133	-0.60051	5.44669
	104.194	8.75132	-0.600492	5.44669
	104.193	8.75131	-0.600468	5.44669
	104.19	8.75132	-0.600464	5.44669
	104.189	8.75132	-0.600471	5.44669
	104.19	8.75132	-0.600475	5.44669
	104.191	8.80051	-0.600475	5.44669
	104.191	8.92728	-0.600473	5.44669
	104.19	8.97972	-0.600472	5.44669
	104.19	8.8609	-0.600473	5.44669
	104.19	8.72814	-0.600473	5.44669
	104.19	8.70458	-0.592602	5.44669
	104.19	8.78947	-0.572317	5.44669
	104.19	8.98851	-0.563928	5.44669
	104.19	9.21384	-0.582939	5.44669
	104.19	9.31393	-0.604181	5.44669
	104.19	9.28787	-0.607951	5.44669
	104.19	9.2433	-0.602239	5.44669
	104.19	9.185	-0.598547	5.44669
	104.168	9.07031	-0.599037	5.44669
	104.088	9.02618	-0.600556	5.44669
	103.985	9.14418	-0.601018	5.44669
	103.957	9.27364	-0.600672	5.44669
	104.025	9.29612	-0.600362	5.44669
	104.07	9.26113	-0.600356	5.44669
	104.044	9.23874	-0.600463	5.44669
	104.036	9.24184	-0.60051	5.44669
	104.045	9.2511	-0.600492	5.4507
	104.007	9.25388	-0.600468	5.46104
	103.959	9.25175	-0.600464	5.46531
	103.947	9.24987	-0.600471	5.45562
	103.959	9.24984	-0.600475	5.4448
	103.968	9.2505	-0.600475	5.44287
	103.967	9.25078	-0.600473	5.44579
	103.964	9.25067	-0.600472	5.44767
	103.963	9.25052	-0.600473	5.44742
	103.964	9.2505	-0.600473	5.44664
	103.964	9.25054	-0.600473	5.44641
	103.964	9.25057	-0.600473	5.44658
	103.964	9.25056	-0.600473	5.44674
	103.964	9.25055	-0.600473	5.44675
	103.964	9.25055	-0.600473	5.44669
	103.964	9.25055	-0.600473	5.44667
	103.964	9.25056	-0.600473	5.44668
	103.964	9.25056	-0.600473	5.44669
	103.964	9.25055	-0.600473	5.44669
	103.964	9.25055	-0.600473	5.44669
	103.964	9.25055	-0.600473	5.44669
	103.964	9.25055	-0.592602	5.44669
	103.964	9.25055	-0.572317	5.44669
	103.964	9.25055	-0.563928	5.44669
	103.964	9.25055	-0.582939	5.44669
	103.942	9.25055	-0.604181	5.44669
	103.862	9.25055	-0.607951	5.44669
	103.758	9.25055	-0.602239	5.44669
	103.731	9.25055	-0.598547	5.44669
	103.799	9.25055	-0.599037	5.44669
	103.844	9.25055	-0.600556	5.44669
	103.795	9.25055	-0.601018	5.44669
	103.73	9.25055	-0.600672	5.44669
	103.715	9.25055	-0.600362	5.44669
	103.731	9.25055	-0.600356	5.44669
	103.743	9.25055	-0.600463	5.44669
	103.742	9.25055	-0.60051	5.44669
	103.738	9.25055	-0.600492	5.4507
	103.736	9.25055	-0.600468	5.46104
	103.737	9.25055	-0.600464	5.46531
	103.738	9.25055	-0.600471	5.45562
	103.738	9.25055	-0.600475	5.4448
	103.738	9.25055	-0.600475	5.44287
	103.738	9.25055	-0.600473	5.44579
	103.738	9.25055	-0.600472	5.44767
	103.715	9.25055	-0.600473	5.44742
	103.658	9.25055	-0.600473	5.44664
	103.634	9.25055	-0.600473	5.44641
	103.666	9.25055	-0.600473	5.44658
	103.646	9.25055	-0.600473	5.44674
	103.576	9.25055	-0.600473	5.44675
	103.59	9.25055	-0.600473	5.44669
	103.671	9.25055	-0.600473	5.44667
	103.663	9.29974	-0.600473	5.44668
	103.559	9.42652	-0.600473	5.44669
	103.484	9.52814	-0.600473	5.44669
	103.484	9.5361	-0.600473	5.44669
	103.51	9.45578	-0.600473	5.44669
	103.521	9.36259	-0.600473	5.44669
	103.516	9.4415	-0.600473	5.44669
	103.51	9.66941	-0.600473	5.44669
	103.509	9.76243	-0.600473	5.44669
	103.511	9.57688	-0.600473	5.44669
	103.512	9.29579	-0.600473	5.44669
	103.512	9.21703	-0.600473	5.44669
	103.511	9.42726	-0.600473	5.44669
	103.511	9.71357	-0.600473	5.44669
	103.489	9.83493	-0.600473	5.44669
	103.409	9.79606	-0.600473	5.44669
	103.306	9.73855	-0.600473	5.44669
	103.256	9.67939	-0.600473	5.44669
	103.267	9.56893	-0.600473	5.44669
	103.288	9.52688	-0.600473	5.44669
	103.293	9.64425	-0.600473	5.44669
	103.287	9.77271	-0.600473	5.44669
	103.283	9.79499	-0.600473	5.44669
	103.284	9.76027	-0.600473	5.44669
	103.285	9.73807	-0.600473	5.44669
	103.286	9.74115	-0.600473	5.44669
	103.285	9.75034	-0.600473	5.44669
	103.285	9.75309	-0.600473	5.44669
	103.285	9.75098	-0.600473	5.44669
	103.285	9.74911	-0.600473	5.44669
	103.285	9.74908	-0.600473	5.44669
	103.285	9.74973	-0.600473	5.44669
	103.285	9.75002	-0.600473	5.44669
	103.263	9.74991	-0.600473	5.44669
	103.205	9.74976	-0.600473	5.44669
	103.159	9.74974	-0.600473	5.44669
	103.133	9.74978	-0.600473	5.44669
	103.09	9.74981	-0.600473	5.44669
	103.051	9.7498	-0.600473	5.44669
	103.045	9.74979	-0.600473	5.44669
	103.056	9.74979	-0.600473	5.44669
	103.063	9.74979	-0.600473	5.44669
	103.061	9.74979	-0.600473	5.44669
	103.059	9.74979	-0.600473	5.44669
	103.058	9.74979	-0.600473	5.44669
	103.059	9.74979	-0.600473	5.44669
	103.059	9.74979	-0.600473	5.44669
	103.059	9.74979	-0.600473	5.44669
	103.059	9.74979	-0.600473	5.44669
	103.059	9.74979	-0.600473	5.44669
	103.059	9.74979	-0.600473	5.44669
	103.059	9.79898	-0.600473	5.44669
	103.059	9.92576	-0.600473	5.44669
	103.059	10.0274	-0.600473	5.44669
	103.037	10.0353	-0.600473	5.44669
	102.957	9.95501	-0.600473	5.44669
	102.853	9.86182	-0.600473	5.44669
	102.804	9.89155	-0.600473	5.44669
	102.836	9.94349	-0.600473	5.44669
	102.915	9.85731	-0.600473	5.44669
	102.944	9.78732	-0.600473	5.44669
	102.885	9.88458	-0.600473	5.44669
	102.82	10.0146	-0.600473	5.44669
	102.81	10.0938	-0.600473	5.44669
	102.828	10.1886	-0.600473	5.44669
	102.839	10.2664	-0.600473	5.44669
	102.837	10.2758	-0.600473	5.44669
	102.832	10.2537	-0.600473	5.44669
	102.831	10.1922	-0.600473	5.4507
	102.832	10.0682	-0.600473	5.46104
	102.833	9.9721	-0.600473	5.46531
	102.833	9.96549	-0.600473	5.45562
	102.833	10.0444	-0.600473	5.4448
	102.832	10.1857	-0.600473	5.44287
	102.833	10.2828	-0.600473	5.44579
	102.833	10.2837	-0.600473	5.44767
	102.81	10.2512	-0.600473	5.44742
	102.731	10.2376	-0.600473	5.44664
	102.627	10.2434	-0.592602	5.44641
	102.6	10.2508	-0.572317	5.44658
	102.69	10.2517	-0.563928	5.44674
	102.815	10.2495	-0.582939	5.44675
	102.847	10.2483	-0.604181	5.44669
	102.751	10.2485	-0.607951	5.44667
	102.622	10.2491	-0.602239	5.44668
	102.568	10.2	-0.598547	5.44669
	102.586	10.0731	-0.599037	5.44669
	102.611	10.0206	-0.600556	5.44669
	102.616	10.1394	-0.601018	5.44669
	102.608	10.2722	-0.600672	5.44669
	102.604	10.2958	-0.600362	5.44669
	102.604	10.2601	-0.600356	5.44669
	102.606	10.237	-0.592592	5.44669
	102.607	10.2401	-0.572355	5.44669
	102.607	10.2495	-0.563947	5.44669
	102.606	10.3016	-0.582934	5.44669
	102.606	10.4262	-0.604172	5.44669
	102.606	10.4767	-0.607949	5.44669
	102.606	10.3579	-0.602241	5.44669
	102.606	10.2258	-0.598548	5.44669
	102.606	10.2025	-0.599037	5.44669
	102.606	10.2381	-0.600555	5.44669
	102.606	10.261	-0.601018	5.44669
	102.606	10.2579	-0.600672	5.44669
	102.606	10.2977	-0.600363	5.44669
	102.606	10.4708	-0.600356	5.44669
	102.606	10.6522	-0.600463	5.44669
	102.606	10.6369	-0.60051	5.44669
	102.606	10.5121	-0.600492	5.44669
	102.606	10.4568	-0.600468	5.44669
	102.606	10.4766	-0.600464	5.44669
	102.606	10.4551	-0.600471	5.44669
	102.606	10.3329	-0.600475	5.44669
	102.606	10.2233	-0.600475	5.44669
	102.584	10.2104	-0.600473	5.44669
	102.527	10.2915	-0.600472	5.44669
	102.503	10.4851	-0.600473	5.44669
	102.557	10.6604	-0.600473	5.44669
	102.617	10.6352	-0.600473	5.44669
	102.627	10.5577	-0.600473	5.44669
	102.611	10.5826	-0.600473	5.44669
	102.601	10.5299	-0.600473	5.44669
	102.602	10.3862	-0.600473	5.44669
	102.607	10.3761	-0.600473	5.44669
	102.608	10.4279	-0.600473	5.44669
	102.585	10.4048	-0.600473	5.44669
	102.504	10.4182	-0.600473	5.44669
	102.423	10.4386	-0.600473	5.44669
	102.453	10.3451	-0.600473	5.44669
	102.567	10.234	-0.600473	5.44669
	102.638	10.2105	-0.600473	5.44669
	102.632	10.2385	-0.600473	5.44669
	102.606	10.3076	-0.600473	5.44669
	102.597	10.4326	-0.600473	5.44669
	102.602	10.5265	-0.600473	5.44669
	102.608	10.581	-0.600473	5.44669
	102.608	10.6783	-0.600473	5.44669
	102.584	10.7659	-0.600473	5.44669
	102.526	10.7786	-0.600473	5.44669
	102.502	10.7052	-0.600473	5.44669
	102.534	10.5148	-0.600473	5.44669
	102.537	10.2891	-0.600473	5.44669
	102.524	10.1857	-0.600473	5.44669
	102.562	10.2105	-0.592602	5.44669
	102.611	10.2558	-0.572317	5.44669
	102.623	10.3148	-0.556057	5.44669
	102.589	10.4295	-0.554784	5.44669
	102.5	10.4734	-0.567636	5.44669
	102.42	10.4045	-0.590418	5.44669
	102.453	10.4019	-0.605947	5.44669
	102.568	10.4811	-0.606025	5.44669
	102.639	10.524	-0.600803	5.44669
	102.632	10.4661	-0.590759	5.44669
	102.606	10.3698	-0.571427	5.44669
	102.597	10.4394	-0.56421	5.44669
	102.58	10.6646	-0.583374	5.44669
	102.506	10.7597	-0.604263	5.44669
	102.425	10.6252	-0.607831	5.44669
	102.453	10.4709	-0.602159	5.44669
	102.566	10.3948	-0.598556	5.44669
	102.638	10.3099	-0.599069	5.44669
	102.61	10.2352	-0.600566	5.44669
	102.526	10.2728	-0.601011	5.44669
	102.471	10.4687	-0.600665	5.44669
	102.451	10.7094	-0.600362	5.44669
	102.413	10.817	-0.600358	5.44669
	102.397	10.7886	-0.600464	5.44669
	102.447	10.7404	-0.60051	5.44669
	102.502	10.7306	-0.600492	5.44669
	102.513	10.6945	-0.600468	5.44669
	102.476	10.5275	-0.600464	5.44669
	102.408	10.3474	-0.600471	5.44669
	102.386	10.4102	-0.600475	5.44669
	102.444	10.6114	-0.600475	5.44669
	102.505	10.6417	-0.600473	5.44669
	102.515	10.5779	-0.600472	5.44669
	102.476	10.638	-0.600473	5.44669
	102.408	10.7505	-0.600473	5.4507
	102.363	10.7373	-0.600473	5.46104
	102.386	10.538	-0.600473	5.46531
	102.481	10.3365	-0.600473	5.45562
	102.591	10.4019	-0.600473	5.4448
	102.638	10.661	-0.600473	5.44287
	102.624	10.7716	-0.600473	5.44579
	102.58	10.5823	-0.600473	5.44767
	102.519	10.2934	-0.600473	5.44742
	102.501	10.1635	-0.600473	5.44664
	102.536	10.1997	-0.600473	5.44641
	102.539	10.3083	-0.600473	5.44658
	102.502	10.496	-0.600473	5.44674
	102.481	10.6589	-0.600473	5.44675
	102.508	10.6308	-0.600473	5.44669
	102.574	10.5071	-0.600473	5.44667
	102.622	10.4569	-0.600473	5.44668
	102.601	10.5276	-0.600473	5.44669
	102.528	10.6318	-0.600473	5.44669
	102.475	10.6102	-0.600473	5.44669
	102.452	10.5577	-0.600473	5.44669
	102.434	10.5916	-0.600473	5.44669
	102.453	10.5337	-0.600473	5.44669
	102.47	10.3354	-0.600473	5.44669
	102.449	10.1981	-0.600473	5.44669
	102.475	10.1992	-0.600473	5.44669
	102.545	10.2958	-0.600473	5.44669
	102.55	10.4417	-0.600473	5.44669
	102.526	10.4853	-0.600473	5.44669
	102.558	10.4051	-0.600473	5.44669
	102.609	10.4471	-0.600473	5.44669
	102.602	10.6551	-0.600473	5.44669
	102.533	10.753	-0.600473	5.44669
	102.477	10.5766	-0.600473	5.44669
	102.473	10.3468	-0.600473	5.44669
	102.513	10.3924	-0.600473	5.44669
	102.579	10.6533	-0.600473	5.44669
	102.6	10.821	-0.600473	5.44669
	102.542	10.8102	-0.600473	5.44669
	102.481	10.6988	-0.600473	5.44669
	102.449	10.5009	-0.600473	5.44669
	102.431	10.3347	-0.600473	5.44669
	102.453	10.4143	-0.600473	5.44669
	102.494	10.6176	-0.600473	5.44669
	102.507	10.6429	-0.600473	5.44669
	102.499	10.5761	-0.600473	5.44669
	102.491	10.5876	-0.600473	5.44669
	102.49	10.5254	-0.600473	5.44669
	102.493	10.3826	-0.600473	5.44669
	102.494	10.4253	-0.600473	5.44669
	102.516	10.6052	-0.600473	5.44669
	102.573	10.6337	-0.600473	5.44669
	102.596	10.5275	-0.600473	5.44669
	102.543	10.4644	-0.600473	5.44669
	102.483	10.5235	-0.600473	5.44669
	102.45	10.6766	-0.600473	5.44669
	102.431	10.7366	-0.600473	5.44669
	102.453	10.6115	-0.600473	5.44669
	102.471	10.4735	-0.600473	5.44669
	102.45	10.4007	-0.600473	5.44669
	102.453	10.3115	-0.600473	5.44669
	102.487	10.2338	-0.600473	5.44669
	102.504	10.2716	-0.600473	5.44669
	102.478	10.4688	-0.600473	5.44669
	102.412	10.6606	-0.600473	5.44669
	102.387	10.592	-0.600473	5.44669
	102.443	10.3841	-0.600473	5.44669
	102.504	10.3531	-0.600473	5.44669
	102.537	10.4682	-0.600473	5.44669
	102.578	10.536	-0.600473	5.44669
	102.591	10.5249	-0.592602	5.44669
	102.539	10.5455	-0.572317	5.44669
	102.505	10.6643	-0.563928	5.44669
	102.553	10.7236	-0.582939	5.44669
	102.615	10.5612	-0.604181	5.44669
	102.628	10.3017	-0.607951	5.44669
	102.612	10.2236	-0.602239	5.44669
	102.601	10.4265	-0.598547	5.44669
	102.602	10.6603	-0.599037	5.44669
	102.606	10.6561	-0.600556	5.44669
	102.586	10.5665	-0.601018	5.44669
	102.527	10.6281	-0.592801	5.44669
	102.48	10.7504	-0.572207	5.44669
	102.454	10.7408	-0.563811	5.44669
	102.433	10.5395	-0.58293	5.44669
	102.474	10.3359	-0.604218	5.44669
	102.55	10.4011	-0.607971	5.44669
	102.553	10.6608	-0.602233	5.44669
	102.503	10.7718	-0.598538	5.44669
	102.477	10.5824	-0.599035	5.44669
	102.483	10.3425	-0.600558	5.44669
	102.495	10.3886	-0.60102	5.44669
	102.52	10.6532	-0.600672	5.44669
	102.574	10.7731	-0.600362	5.44669
	102.618	10.5857	-0.600356	5.44669
	102.622	10.3434	-0.600463	5.44669
	102.608	10.3386	-0.600511	5.44669
	102.602	10.4274	-0.600492	5.44669
	102.604	10.3687	-0.600468	5.44669
	102.607	10.2479	-0.600464	5.44669
	102.607	10.2079	-0.600471	5.44669
	102.607	10.2817	-0.600475	5.44669
	102.606	10.4327	-0.600475	5.44669
	102.606	10.4865	-0.600473	5.44669
	102.606	10.3597	-0.600472	5.44669
	102.606	10.2231	-0.600473	5.44669
	102.606	10.2499	-0.600473	5.44669
	102.606	10.4635	-0.600473	5.44669
	102.606	10.6661	-0.600473	5.44669
	102.606	10.5961	-0.600473	5.44669
	102.606	10.3347	-0.600473	5.44669
	102.606	10.1756	-0.600473	5.44669
	102.606	10.19	-0.600473	5.44669
	102.606	10.2508	-0.600473	5.44669
	102.606	10.2708	-0.600473	5.44669
	102.606	10.2575	-0.600473	5.44669
	102.606	10.2449	-0.600473	5.44669
	102.606	10.2443	-0.600473	5.44669
	102.629	10.2485	-0.600473	5.44669
	102.686	10.2505	-0.600473	5.44669
	102.732	10.2498	-0.600473	5.44669
	102.736	10.2488	-0.600473	5.44669
	102.699	10.2487	-0.600473	5.44669
	102.657	10.2489	-0.600473	5.44669
	102.693	10.2491	-0.600473	5.44669
	102.796	10.2491	-0.600473	5.44669
	102.861	10.249	-0.600473	5.44669
	102.856	10.1998	-0.600473	5.44669
	102.832	10.0731	-0.600473	5.44669
	102.824	10.0206	-0.600473	5.44669
	102.829	10.1395	-0.600473	5.44669
	102.834	10.223	-0.600473	5.44669
	102.834	10.1198	-0.600473	5.44669
	102.833	10.0317	-0.600473	5.44669
	102.832	10.1274	-0.600473	5.44669
	102.832	10.2632	-0.600473	5.44669
	102.833	10.2963	-0.600473	5.44669
	102.833	10.2635	-0.600473	5.44669
	102.833	10.189	-0.600473	5.44669
	102.855	10.0634	-0.600473	5.44669
	102.912	10.0204	-0.600473	5.44669
	102.936	10.0936	-0.600473	5.44669
	102.905	10.0485	-0.600473	5.44669
	102.924	9.84164	-0.600473	5.44669
	103.017	9.69617	-0.592602	5.44669
	103.083	9.69691	-0.572317	5.44669
	103.083	9.74706	-0.563928	5.44669
	103.06	9.7675	-0.582939	5.44669
	103.051	9.75819	-0.604181	5.44669
	103.055	9.79621	-0.607951	5.44669
	103.06	9.92161	-0.602239	5.44669
	103.061	9.97744	-0.598547	5.44669
	103.059	9.86053	-0.599037	5.44669
	103.058	9.72737	-0.600556	5.44669
	103.059	9.70295	-0.601018	5.44669
	103.059	9.73845	-0.600672	5.44669
	103.059	9.76173	-0.600362	5.44669
	103.059	9.75883	-0.600356	5.44669
	103.059	9.74933	-0.600463	5.44669
	103.059	9.74639	-0.60051	5.44669
	103.059	9.74853	-0.600492	5.44669
	103.059	9.75047	-0.600468	5.44669
	103.059	9.75052	-0.600464	5.44669
	103.059	9.74986	-0.600471	5.44669
	103.059	9.74956	-0.600475	5.44669
	103.059	9.74967	-0.600475	5.44669
	103.059	9.74982	-0.600473	5.44669
	103.059	9.74985	-0.600472	5.44669
	103.081	9.7498	-0.600473	5.44669
	103.139	9.74977	-0.600473	5.44669
	103.185	9.74978	-0.592602	5.44669
	103.211	9.74979	-0.572317	5.44669
	103.232	9.74979	-0.563928	5.44669
	103.213	9.74979	-0.582939	5.44669
	103.173	9.74979	-0.604181	5.44669
	103.158	9.74979	-0.607951	5.44669
	103.188	9.74979	-0.602239	5.44669
	103.254	9.74979	-0.598547	5.44669
	103.301	9.74979	-0.599037	5.44669
	103.302	9.74979	-0.600556	5.44669
	103.286	9.74979	-0.601018	5.44669
	103.28	9.74979	-0.600672	5.44669
	103.282	9.74979	-0.600362	5.44669
	103.286	9.74979	-0.600356	5.44669
	103.286	9.74979	-0.600463	5.44669
	103.285	9.74979	-0.60051	5.44669
	103.285	9.74979	-0.600492	5.44669
	103.285	9.74979	-0.600468	5.44669
	103.285	9.74979	-0.600464	5.44669
	103.285	9.74979	-0.600471	5.44669
	103.285	9.74979	-0.600475	5.44669
	103.285	9.74979	-0.600475	5.44669
	103.285	9.74979	-0.600473	5.44669
	103.285	9.7006	-0.600472	5.44669
	103.285	9.57382	-0.600473	5.44669
	103.285	9.52139	-0.600473	5.44669
	103.285	9.64021	-0.600473	5.44669
	103.285	9.77296	-0.600473	5.44669
	103.307	9.79653	-0.600473	5.44669
	103.387	9.76083	-0.600473	5.44669
	103.491	9.73775	-0.600473	5.44669
	103.518	9.74082	-0.600473	5.44669
	103.45	9.75031	-0.600473	5.44669
	103.405	9.70401	-0.600473	5.44669
	103.454	9.52588	-0.600473	5.44669
	103.52	9.29555	-0.600473	5.44669
	103.534	9.18593	-0.600473	5.44669
	103.518	9.25896	-0.600473	5.44669
	103.506	9.43277	-0.600473	5.44669
	103.529	9.49612	-0.600473	5.44669
	103.591	9.4143	-0.600473	5.44669
	103.617	9.39933	-0.600473	5.44669
	103.562	9.42876	-0.600473	5.44669
	103.523	9.34908	-0.600473	5.44669
	103.592	9.24064	-0.600473	5.44669
	103.712	9.21331	-0.600473	5.44669
	103.772	9.23878	-0.600473	5.44669
	103.76	9.25891	-0.600473	5.44669
	103.735	9.25825	-0.600473	5.44669
	103.728	9.25081	-0.600473	5.44669
	103.735	9.24793	-0.600473	5.44669
	103.74	9.24936	-0.600473	5.44669
	103.74	9.25099	-0.600473	5.44669
	103.738	9.25116	-0.600473	5.44669
	103.737	9.25065	-0.600473	5.44669
	103.737	9.25038	-0.600473	5.44669
	103.76	9.25045	-0.600473	5.44669
	103.818	9.25057	-0.592602	5.44669
	103.841	9.2506	-0.572317	5.44669
	103.787	9.25057	-0.563928	5.44669
	103.727	9.25054	-0.582939	5.44669
	103.739	9.25055	-0.604181	5.44669
	103.835	9.25055	-0.607951	5.44669
	103.949	9.25056	-0.602239	5.44669
	103.997	9.25056	-0.590676	5.44669
	103.982	9.25055	-0.570882	5.44669
	103.96	9.25055	-0.564011	5.44669
	103.956	9.25055	-0.583485	5.44669
	103.962	9.25056	-0.60438	5.44669
	103.966	9.25056	-0.607841	5.44669
	103.966	9.25055	-0.602122	5.44669
	103.964	9.25055	-0.598537	5.44669
	103.963	9.25055	-0.599075	5.44669
	103.964	9.25055	-0.600575	5.44669
	103.964	9.25055	-0.601013	5.44669
	103.964	9.25055	-0.600663	5.44669
	103.964	9.25055	-0.60036	5.44669
	103.964	9.25055	-0.600358	5.44669
	103.964	9.20136	-0.600465	5.44669
	103.964	9.07459	-0.60051	5.44669
	103.964	9.02216	-0.600491	5.44669
	103.986	9.14097	-0.600467	5.44669
	104.066	9.22454	-0.600464	5.44669
	104.147	9.12133	-0.600471	5.44669
	104.14	9.03319	-0.600475	5.44669
	104.105	9.07975	-0.600475	5.44669
	104.138	9.0396	-0.600473	5.44669
	104.193	8.84426	-0.600472	5.44669
	104.209	8.70186	-0.600473	5.44669
	104.197	8.6998	-0.600473	5.44669
	104.186	8.79686	-0.600473	5.44669
	104.186	8.94412	-0.600473	5.44669
	104.19	8.98808	-0.600473	5.44669
	104.192	8.85842	-0.600473	5.44669
	104.191	8.72413	-0.600473	5.44669
	104.19	8.70378	-0.600473	5.44669
	104.19	8.74137	-0.600473	5.44669
	104.19	8.7641	-0.600473	5.44669
	104.213	8.76021	-0.600473	5.44669
	104.292	8.7505	-0.600473	5.44669
	104.374	8.74781	-0.600473	5.44669
	104.366	8.75014	-0.600473	5.44669
	104.309	8.75207	-0.600473	5.44669
	104.284	8.75205	-0.600473	5.44669
	104.316	8.75136	-0.600473	5.44669
	104.386	8.75107	-0.600473	5.44669
	104.434	8.7512	-0.600473	5.44669
	104.434	8.75136	-0.600473	5.44669
	104.418	8.75138	-0.600473	5.44669
	104.411	8.75133	-0.600473	5.44669
	104.414	8.7513	-0.600473	5.44669
	104.418	8.75131	-0.600473	5.44669
	104.418	8.75132	-0.600473	5.44669
	104.417	8.70213	-0.600473	5.44669
	104.416	8.57535	-0.600473	5.44669
	104.416	8.52292	-0.600473	5.44669
	104.417	8.64174	-0.600473	5.44669
	104.439	8.77449	-0.600473	5.44669
	104.496	8.79806	-0.600473	5.44669
	104.542	8.76235	-0.600473	5.44669
	104.546	8.69009	-0.600473	5.44669
	104.51	8.51719	-0.600473	5.44669
	104.467	8.29828	-0.600473	5.44669
	104.481	8.24078	-0.600473	5.44669
	104.527	8.38857	-0.600473	5.44669
	104.567	8.48581	-0.600473	5.44669
	104.617	8.37798	-0.592602	5.44669
	104.653	8.23386	-0.572317	5.44669
	104.656	8.20162	-0.563928	5.44669
	104.644	8.23773	-0.582939	5.44669
	104.639	8.26406	-0.604181	5.44669
	104.641	8.26221	-0.607951	5.44669
	104.643	8.25207	-0.602239	5.44669
	104.644	8.24848	-0.598547	5.44669
	104.643	8.25058	-0.599037	5.44669
	104.665	8.25273	-0.600556	5.44669
	104.722	8.25289	-0.601018	5.44669
	104.746	8.25219	-0.600672	5.44669
	104.715	8.25184	-0.600362	5.44669
	104.712	8.25194	-0.600356	5.44669
	104.748	8.25211	-0.600463	5.44669
	104.79	8.25214	-0.60051	5.44669
	104.843	8.2521	-0.600492	5.44669
	104.881	8.25207	-0.600468	5.44669
	104.882	8.25207	-0.600464	5.44669
	104.87	8.25208	-0.600471	5.44669
	104.865	8.25209	-0.600475	5.44669
	104.867	8.25208	-0.600475	5.44669
	104.87	8.25208	-0.600473	5.44669
	104.87	8.25208	-0.600472	5.44669
	104.869	8.25208	-0.600473	5.44669
	104.869	8.25208	-0.600473	5.44669
	104.869	8.25208	-0.600473	5.44669
	104.869	8.25208	-0.600473	5.44669
	104.869	8.25208	-0.600473	5.44669
	104.869	8.25208	-0.600473	5.44669
	104.869	8.25208	-0.600473	5.44669
	104.869	8.25208	-0.600473	5.44669
	104.869	8.25208	-0.600473	5.44669
	104.869	8.25208	-0.600473	5.44669
	104.869	8.20289	-0.600473	5.44669
	104.869	8.07612	-0.592602	5.44669
	104.869	8.02369	-0.572317	5.44669
	104.869	8.1425	-0.563928	5.44669
	104.892	8.27526	-0.582939	5.44669
	104.971	8.29882	-0.604181	5.44669
	105.075	8.21393	-0.607951	5.44669
	105.124	8.06408	-0.602239	5.44669
	105.114	7.96552	-0.598547	5.44669
	105.093	7.96706	-0.599037	5.44669
	105.088	8.00108	-0.600556	5.44669
	105.093	7.96533	-0.601018	5.44669
	105.097	7.88124	-0.600672	5.44669
	105.097	7.94807	-0.600362	5.44669
	105.096	8.11849	-0.600356	5.44669
	105.095	8.08555	-0.600463	5.44669
	105.095	7.85086	-0.60051	5.44669
	105.096	7.68968	-0.600492	5.44669
	105.096	7.69377	-0.600468	5.44669
	105.096	7.75091	-0.600464	5.44669
	105.095	7.82228	-0.600471	5.44669
	105.095	7.93799	-0.600475	5.44669
	105.096	7.97789	-0.600475	5.44669
	105.096	7.85776	-0.600473	5.44669
	105.118	7.72891	-0.600472	5.44669
	105.175	7.70745	-0.600473	5.44669
	105.221	7.74264	-0.600473	5.44669
	105.225	7.76476	-0.600473	5.44669
	105.211	7.76147	-0.600473	5.44669
	105.226	7.75223	-0.600473	5.44669
	105.286	7.74952	-0.600473	5.44669
	105.335	7.75167	-0.600473	5.44669
	105.339	7.75354	-0.600473	5.44669
	105.324	7.75355	-0.600473	5.44669
	105.317	7.7529	-0.600473	5.44669
	105.319	7.75262	-0.600473	5.44669
	105.322	7.75273	-0.600473	5.44669
	105.323	7.75288	-0.592602	5.44669
	105.322	7.7529	-0.572317	5.44669
	105.321	7.75286	-0.563928	5.44669
	105.322	7.75283	-0.582939	5.4507
	105.322	7.75284	-0.604181	5.46104
	105.322	7.75285	-0.607951	5.46531
	105.322	7.75285	-0.602239	5.45562
	105.322	7.75285	-0.598547	5.4448
	105.322	7.75285	-0.599037	5.44287
	105.322	7.75285	-0.600556	5.44579
	105.322	7.75285	-0.601018	5.44767
	105.344	7.75285	-0.600672	5.44742
	105.424	7.75285	-0.600362	5.44664
	105.527	7.75285	-0.600356	5.44641
	105.577	7.75285	-0.600463	5.44658
	105.544	7.75285	-0.60051	5.44674
	105.466	7.75285	-0.600492	5.44675
	105.437	7.75285	-0.600468	5.44669
	105.496	7.75285	-0.600464	5.44667
	105.56	7.75285	-0.600471	5.44668
	105.571	7.75285	-0.600475	5.44669
	105.553	7.75285	-0.600475	5.44669
	105.542	7.75285	-0.600473	5.44669
	105.544	7.75285	-0.600472	5.44669
	105.548	7.75285	-0.600473	5.44669
	105.55	7.75285	-0.600473	5.44669
	105.549	7.75285	-0.600473	5.44669
	105.57	7.75285	-0.600473	5.44669
	105.627	7.75285	-0.600473	5.44669
	105.652	7.75285	-0.600473	5.44669
	105.598	7.75285	-0.600473	5.44669
	105.56	7.75285	-0.600473	5.44669
	105.629	7.75285	-0.600473	5.44669
	105.726	7.75285	-0.600473	5.44669
	105.707	7.75285	-0.600473	5.44669
	105.614	7.75285	-0.600473	5.44669
	105.618	7.75285	-0.600473	5.44669
	105.726	7.75285	-0.600473	5.44669
	105.803	7.75285	-0.600473	5.44669
	105.803	7.75285	-0.600473	5.44669
	105.776	7.70366	-0.600473	5.44669
	105.765	7.52769	-0.600473	5.44669
	105.77	7.29929	-0.600473	5.44669
	105.776	7.2389	-0.600473	5.44669
	105.777	7.38885	-0.600473	5.44669
	105.775	7.48802	-0.600473	5.44669
	105.774	7.38024	-0.600473	5.44669
	105.774	7.23545	-0.600473	5.44669
	105.774	7.20291	-0.600473	5.44669
	105.775	7.23914	-0.600473	5.44669
	105.774	7.26562	-0.600473	5.44669
	105.774	7.26379	-0.600473	5.44669
	105.774	7.25361	-0.600473	5.44669
	105.797	7.24999	-0.600473	5.44669
	105.876	7.25209	-0.600473	5.44669
	105.98	7.25426	-0.600473	5.44669
	106.03	7.25442	-0.600473	5.44669
	106.019	7.25372	-0.600473	5.44669
	105.998	7.25337	-0.600473	5.44669
	105.993	7.25347	-0.600473	5.44669
	105.998	7.25364	-0.600473	5.44669
	106.002	7.25367	-0.600473	5.44669
	106.002	7.25363	-0.600473	5.44669
	106.001	7.25359	-0.600473	5.44669
	106	7.2536	-0.600473	5.44669
	106	7.25361	-0.600473	5.44669
	106.001	7.25361	-0.600473	5.44669
	106.023	7.25361	-0.600473	5.44669
	106.08	7.25361	-0.600473	5.44669
	106.104	7.25361	-0.600473	5.44669
	106.073	7.25361	-0.600473	5.44669
	106.092	7.25361	-0.600473	5.44669
	106.185	7.25361	-0.600473	5.44669
	106.251	7.25361	-0.600473	5.44669
	106.251	7.25361	-0.600473	5.44669
	106.228	7.25361	-0.600473	5.44669
	106.219	7.25361	-0.600473	5.44669
	106.223	7.20442	-0.600473	5.44669
	106.228	7.07765	-0.600473	5.44669
	106.229	6.97602	-0.600473	5.44669
	106.227	6.96807	-0.600473	5.44669
	106.226	7.04839	-0.600473	5.44268
	106.227	7.14158	-0.600473	5.43234
	106.227	7.11186	-0.600473	5.42806
	106.227	7.05991	-0.600473	5.43775
	106.227	7.14609	-0.600473	5.44858
	106.227	7.21608	-0.600473	5.4505
	106.227	7.06963	-0.600473	5.44759
	106.227	6.86205	-0.600473	5.44571
	106.227	6.85712	-0.600473	5.44595
	106.227	6.93359	-0.600473	5.44673
	106.249	6.91893	-0.592602	5.44696
	106.307	6.97632	-0.572317	5.44679
	106.353	7.11831	-0.563928	5.44663
	106.379	7.12606	-0.582939	5.44663
	106.422	7.02468	-0.604181	5.44668
	106.461	6.92169	-0.607951	5.44671
	106.467	6.80706	-0.602239	5.4467
	106.456	6.72943	-0.598547	5.44668
	106.45	6.72717	-0.599037	5.44668
	106.451	6.75216	-0.600556	5.44669
	106.454	6.76316	-0.601018	5.44669
	106.454	6.75885	-0.600672	5.44669
	106.454	6.75313	-0.600362	5.44669
	106.475	6.75226	-0.600356	5.44669
	106.555	6.75393	-0.600463	5.44669
	106.637	6.75494	-0.60051	5.44669
	106.607	6.75477	-0.600492	5.44669
	106.492	6.75434	-0.600468	5.44669
	106.444	6.75422	-0.600464	5.44669
	106.529	6.75432	-0.600471	5.44669
	106.659	6.75441	-0.600475	5.44669
	106.718	6.75441	-0.600475	5.44669
	106.702	6.75438	-0.600473	5.44669
	106.675	6.75436	-0.600472	5.44669
	106.67	6.75437	-0.600473	5.44669
	106.677	6.75438	-0.600473	5.44669
	106.682	6.75438	-0.600473	5.44669
	106.681	6.75437	-0.600473	5.44669
	106.679	6.75437	-0.600473	5.44669
	106.679	6.75437	-0.600473	5.44669
	106.679	6.75437	-0.600473	5.44669
	106.68	6.75437	-0.600473	5.44669
	106.68	6.75437	-0.600473	5.44669
	106.68	6.75437	-0.600473	5.44669
	106.702	6.75437	-0.600473	5.44669
	106.759	6.75437	-0.600473	5.44669
	106.805	6.75437	-0.600473	5.44669
	106.831	6.75437	-0.600473	5.44669
	106.875	6.75437	-0.600473	5.44669
	106.914	6.70518	-0.600473	5.44669
	106.919	6.57841	-0.600473	5.44669
	106.909	6.47679	-0.600473	5.44669
	106.902	6.46883	-0.600473	5.44669
	106.903	6.49996	-0.600473	5.44669
	106.906	6.46638	-0.600473	5.44669
	106.907	6.38422	-0.600473	5.44669
	106.906	6.4511	-0.600473	5.44669
	106.906	6.62084	-0.600473	5.44669
	106.906	6.58761	-0.600473	5.44669
	106.906	6.40222	-0.600473	5.44669
	106.906	6.36796	-0.600473	5.44669
	106.906	6.42452	-0.600473	5.44669
	106.906	6.36279	-0.600473	5.44669
	106.906	6.25219	-0.600473	5.44669
	106.906	6.21756	-0.600473	5.44669
	106.906	6.24075	-0.600473	5.44669
	106.906	6.26252	-0.600473	5.44669
	106.906	6.26335	-0.600473	5.44669
	106.906	6.25596	-0.600473	5.44669
	106.928	6.25256	-0.600473	5.44669
	107.008	6.25377	-0.600473	5.44669
	107.111	6.25548	-0.600473	5.44669
	107.161	6.25577	-0.600473	5.44669
	107.151	6.25528	-0.600473	5.44669
	107.129	6.25497	-0.600473	5.44669
	107.124	6.25502	-0.600473	5.44669
	107.13	6.25515	-0.600473	5.44669
	107.134	6.25518	-0.600473	5.44669
	107.134	6.25516	-0.600473	5.44669
	107.132	6.25513	-0.600473	5.44669
	107.132	6.25513	-0.600473	5.44669
	107.132	6.25514	-0.600473	5.44669
	107.132	6.25514	-0.600473	5.44669
	107.132	6.25514	-0.600473	5.44669
	107.132	6.25514	-0.600473	5.44669
	107.132	6.25514	-0.600473	5.44669
	107.154	6.20595	-0.600473	5.44669
	107.234	6.07917	-0.600473	5.44669
	107.338	5.97755	-0.600473	5.44669
	107.387	5.96959	-0.600473	5.44669
	107.377	6.00073	-0.600473	5.44669
	107.356	5.96714	-0.600473	5.44669
	107.351	5.88499	-0.600473	5.44669
	107.356	5.90267	-0.600473	5.44669
	107.36	5.94564	-0.600473	5.44669
	107.36	5.85998	-0.600473	5.44669
	107.358	5.74421	-0.600473	5.44669
	107.358	5.71594	-0.600473	5.44669
	107.358	5.74362	-0.600473	5.44669
	107.359	5.8142	-0.600473	5.44669
	107.359	5.94006	-0.600473	5.44669
	107.381	5.98449	-0.600473	5.44669
	107.438	5.86265	-0.600473	5.44669
	107.462	5.73147	-0.600473	5.44669
	107.43	5.70965	-0.600473	5.44669
	107.45	5.74551	-0.600473	5.44669
	107.543	5.76804	-0.600473	5.44669
	107.609	5.76469	-0.600473	5.44669
	107.609	5.75527	-0.600473	5.44669
	107.586	5.75251	-0.600473	5.44669
	107.577	5.75471	-0.600473	5.44669
	107.581	5.75661	-0.600473	5.44669
	107.586	5.75662	-0.592602	5.44669
	107.587	5.75595	-0.572317	5.44669
	107.585	5.75567	-0.563928	5.44669
	107.584	5.75579	-0.582939	5.44669
	107.584	5.75594	-0.604181	5.44669
	107.585	5.75596	-0.607951	5.44669
	107.585	5.75591	-0.602239	5.44669
	107.585	5.75589	-0.598547	5.44669
	107.585	5.75589	-0.599037	5.44669
	107.585	5.7559	-0.600556	5.44669
	107.585	5.75591	-0.601018	5.44669
	107.585	5.7559	-0.600672	5.44669
	107.585	5.7559	-0.600362	5.44669
	107.585	5.7559	-0.600356	5.44669
	107.585	5.7559	-0.600463	5.44669
	107.585	5.7559	-0.60051	5.44669
	107.585	5.7559	-0.592621	5.44669
	107.585	5.7559	-0.572312	5.44669
	107.585	5.7559	-0.563919	5.44669
	107.585	5.7559	-0.582938	5.44669
	107.585	5.7559	-0.604183	5.44669
	107.585	5.7559	-0.607953	5.44669
	107.607	5.7559	-0.602238	5.44669
	107.664	5.7559	-0.598546	5.44669
	107.711	5.7559	-0.599037	5.44669
	107.736	5.70671	-0.600556	5.44669
	107.78	5.57994	-0.601018	5.44669
	107.819	5.5275	-0.600672	5.44669
	107.824	5.59713	-0.600362	5.44669
	107.814	5.60311	-0.600356	5.44669
	107.807	5.52505	-0.600463	5.44669
	107.808	5.4322	-0.60051	5.44669
	107.811	5.36268	-0.600492	5.44669
	107.812	5.4065	-0.592597	5.44669
	107.811	5.50509	-0.572308	5.44669
	107.811	5.5396	-0.563926	5.44669
	107.811	5.5204	-0.582942	5.44669
	107.811	5.50031	-0.604183	5.44669
	107.811	5.44957	-0.607951	5.44669
	107.833	5.32929	-0.602238	5.44669
	107.891	5.23094	-0.598546	5.44669
	107.937	5.22204	-0.599037	5.44669
	107.963	5.25162	-0.600556	5.44669
	107.984	5.26691	-0.601018	5.44669
	107.965	5.26276	-0.600672	5.44669
	107.947	5.25558	-0.600362	5.44669
	107.99	5.25405	-0.600356	5.44669
	108.044	5.25596	-0.600463	5.44669
	108.056	5.2573	-0.60051	5.44669
	108.043	5.25718	-0.600492	5.44669
	108.033	5.25666	-0.600468	5.44669
	108.056	5.25648	-0.600464	5.44669
	108.117	5.25659	-0.600471	5.44669
	108.142	5.2567	-0.600475	5.44669
	108.088	5.25671	-0.600475	5.4507
	108.049	5.20748	-0.600473	5.46104
	108.118	5.08069	-0.600472	5.46531
	108.238	5.02826	-0.600473	5.45562
	108.298	5.14709	-0.600473	5.4448
	108.286	5.23065	-0.600473	5.44287
	108.261	5.07825	-0.600473	5.44579
	108.254	4.81415	-0.600473	5.44767
	108.261	4.73068	-0.600473	5.44742
	108.266	4.8837	-0.600473	5.44664
	108.265	4.99236	-0.600473	5.44641
	108.286	4.88747	-0.600473	5.44658
	108.365	4.7897	-0.600473	5.44674
	108.469	4.9312	-0.600473	5.44675
	108.519	5.19578	-0.600473	5.44669
	108.508	5.28332	-0.600473	5.44667
	108.487	5.13184	-0.600473	5.44668
	108.482	4.97318	-0.600473	5.44669
	108.488	4.95042	-0.600473	5.44669
	108.492	4.99567	-0.592602	5.44669
	108.491	4.97327	-0.572317	5.44669
	108.49	4.84159	-0.563928	5.44669
	108.489	4.72839	-0.582939	5.44669
	108.49	4.71732	-0.604181	5.44669
	108.49	4.75127	-0.607951	5.44669
	108.49	4.76915	-0.602239	5.44669
	108.49	4.76454	-0.598547	5.44669
	108.512	4.75624	-0.599037	5.44669
	108.592	4.75441	-0.600556	5.44669
	108.695	4.75659	-0.601018	5.44669
	108.745	4.75815	-0.600672	5.44669
	108.735	4.75803	-0.600362	5.44669
	108.713	4.75743	-0.600356	5.44669
	108.708	4.75722	-0.600463	5.44669
	108.714	4.75734	-0.60051	5.44669
	108.718	4.70828	-0.600492	5.44669
	108.718	4.58151	-0.600468	5.44669
	108.716	4.47985	-0.600464	5.44669
	108.716	4.42268	-0.600471	5.44669
	108.716	4.32704	-0.600475	5.44669
	108.716	4.29023	-0.600475	5.44669
	108.716	4.40448	-0.600473	5.44669
	108.716	4.48057	-0.600472	5.44669
	108.716	4.37585	-0.600473	5.44669
	108.716	4.24055	-0.600473	5.44669
	108.716	4.2109	-0.600473	5.44669
	108.738	4.24496	-0.600473	5.44669
	108.818	4.26951	-0.600473	5.44669
	108.922	4.26765	-0.600473	5.44669
	108.971	4.25813	-0.600473	5.44669
	108.961	4.25481	-0.600473	5.44669
	108.94	4.2568	-0.600473	5.44669
	108.935	4.25881	-0.600473	5.44669
	108.94	4.25895	-0.600473	5.44669
	108.944	4.25829	-0.600473	5.44669
	108.966	4.25797	-0.600473	5.44669
	109.045	4.25807	-0.600473	5.44669
	109.125	4.25822	-0.600473	5.44669
	109.095	4.25825	-0.600473	5.44669
	109.004	4.25821	-0.600473	5.44669
	109.013	4.25818	-0.600473	5.44669
	109.1	4.25818	-0.600473	5.44669
	109.118	4.25819	-0.600473	5.44669
	109.093	4.2582	-0.600473	5.44669
	109.12	4.2582	-0.600473	5.44669
	109.17	4.25819	-0.600473	5.44669
	109.186	4.25819	-0.600473	5.44669
	109.175	4.25819	-0.600473	5.44669
	109.165	4.25819	-0.600473	5.44669
	109.165	4.25819	-0.600473	5.44669
	109.168	4.25819	-0.600473	5.44669
	109.17	4.25819	-0.600473	5.44268
	109.169	4.25819	-0.600473	5.43234
	109.169	4.25819	-0.600473	5.42806
	109.168	4.25819	-0.600473	5.43775
	109.191	4.25819	-0.592602	5.44858
	109.249	4.25819	-0.572317	5.4505
	109.295	4.25819	-0.563928	5.44759
	109.32	4.25819	-0.582939	5.44571
	109.364	4.20901	-0.604181	5.44595
	109.381	4.08223	-0.607951	5.44673
	109.329	3.98061	-0.602239	5.44696
	109.294	3.97265	-0.598547	5.44679
	109.342	4.05297	-0.599037	5.44663
	109.403	4.19535	-0.600556	5.44663
	109.416	4.24322	-0.601018	5.44668
	109.401	4.06774	-0.600672	5.44671
	109.39	3.8067	-0.600362	5.4467
	109.391	3.68354	-0.600356	5.44668
	109.395	3.71267	-0.600463	5.44668
	109.397	3.76674	-0.60051	5.44669
	109.396	3.77873	-0.600492	5.44669
	109.395	3.76448	-0.600468	5.44669
	109.395	3.75425	-0.600464	5.44669
	109.395	3.75502	-0.600471	5.44669
	109.395	3.75899	-0.600475	5.44669
	109.395	3.76037	-0.600475	5.44669
	109.395	3.75954	-0.600473	5.44669
	109.417	3.7587	-0.600472	5.44669
	109.475	3.75864	-0.600473	5.44669
	109.499	3.75892	-0.600473	5.44669
	109.467	3.75905	-0.600473	5.44669
	109.464	3.75901	-0.592602	5.44669
	109.5	3.75895	-0.572317	5.44669
	109.542	3.75894	-0.563928	5.44669
	109.596	3.75895	-0.582939	5.44669
	109.633	3.75896	-0.604181	5.44669
	109.635	3.75896	-0.607951	5.44669
	109.623	3.75896	-0.602239	5.44669
	109.617	3.75896	-0.598547	5.44669
	109.619	3.75896	-0.599037	5.44669
	109.622	3.75896	-0.600556	5.44669
	109.622	3.75896	-0.601018	5.44669
	109.622	3.75896	-0.600672	5.44669
	109.621	3.75896	-0.600362	5.44669
	109.621	3.75896	-0.600356	5.44669
	109.621	3.75896	-0.600463	5.44669
	109.644	3.75896	-0.60051	5.44669
	109.723	3.75896	-0.600492	5.44669
	109.827	3.75896	-0.600468	5.44669
	109.877	3.75896	-0.600464	5.44669
	109.866	3.75896	-0.600471	5.44669
	109.845	3.75896	-0.600475	5.44669
	109.84	3.75896	-0.600475	5.44669
	109.845	3.75896	-0.600473	5.44669
	109.849	3.75896	-0.600472	5.44669
	109.849	3.75896	-0.600473	5.44669
	109.848	3.70977	-0.600473	5.44669
	109.847	3.58299	-0.600473	5.44669
	109.847	3.48137	-0.600473	5.44669
	109.848	3.42422	-0.600473	5.44669
	109.848	3.37777	-0.600473	5.44669
	109.848	3.41853	-0.600473	5.44669
	109.87	3.50762	-0.600473	5.44669
	109.95	3.53925	-0.600473	5.44669
	110.053	3.52222	-0.600473	5.44669
	110.103	3.55325	-0.600473	5.44669
	110.092	3.62932	-0.600473	5.44669
	110.071	3.5608	-0.600473	5.44669
	110.066	3.34334	-0.600473	5.44669
	110.072	3.251	-0.600473	5.44669
	110.076	3.38394	-0.600473	5.44669
	110.075	3.48738	-0.600473	5.44669
	110.096	3.38745	-0.600473	5.44669
	110.153	3.24442	-0.600473	5.44669
	110.177	3.20983	-0.600473	5.44669
	110.146	3.24457	-0.600473	5.44669
	110.166	3.27116	-0.600473	5.44669
	110.258	3.26991	-0.600473	5.44669
	110.324	3.25992	-0.600473	5.44669
	110.324	3.25619	-0.600473	5.44669
	110.302	3.25817	-0.600473	5.44669
	110.292	3.26033	-0.600473	5.44669
	110.296	3.26053	-0.600473	5.44669
	110.301	3.25984	-0.600473	5.44669
	110.302	3.25949	-0.600473	5.44669
	110.301	3.25958	-0.600473	5.44669
	110.3	3.25975	-0.600473	5.44669
	110.3	3.25978	-0.600473	5.44669
	110.3	3.25974	-0.600473	5.44669
	110.3	3.25971	-0.600473	5.44669
	110.3	3.25971	-0.600473	5.44669
	110.3	3.25972	-0.600473	5.44669
	110.3	3.25973	-0.600473	5.44669
	110.3	3.25972	-0.600473	5.44669
	110.323	3.25972	-0.600473	5.44669
	110.402	3.25972	-0.592602	5.44669
	110.506	3.25972	-0.572317	5.44669
	110.555	3.25972	-0.563928	5.44669
	110.545	3.25972	-0.582939	5.44669
	110.524	3.25972	-0.604181	5.44669
	110.519	3.25972	-0.607951	5.44669
	110.524	3.21053	-0.602239	5.44669
	110.528	3.03457	-0.598547	5.44669
	110.528	2.85536	-0.599037	5.44669
	110.527	2.87256	-0.600556	5.44669
	110.526	2.94816	-0.601018	5.44669
	110.526	2.92527	-0.600672	5.44669
	110.527	2.93033	-0.600362	5.44669
	110.527	2.99635	-0.600356	5.44669
	110.527	3.03104	-0.600463	5.44669
	110.526	2.97431	-0.60051	5.44669
	110.526	2.83227	-0.600492	5.44669
	110.526	2.72697	-0.600468	5.44669
	110.526	2.7229	-0.600464	5.44669
	110.526	2.75697	-0.600471	5.44669
	110.526	2.77242	-0.600475	5.44669
	110.526	2.76674	-0.600475	5.44669
	110.549	2.75887	-0.600473	5.44669
	110.629	2.75758	-0.600472	5.44669
	110.732	2.75985	-0.600473	5.44669
	110.782	2.76125	-0.600473	5.44669
	110.771	2.76103	-0.600473	5.44669
	110.75	2.76044	-0.600473	5.44669
	110.745	2.76028	-0.600473	5.44669
	110.751	2.76041	-0.600473	5.44669
	110.755	2.76053	-0.600473	5.44669
	110.754	2.76053	-0.600473	5.44669
	110.753	2.76049	-0.600473	5.44669
	110.775	2.76047	-0.600473	5.44669
	110.855	2.76048	-0.600473	5.44669
	110.936	2.76049	-0.608344	5.44669
	110.928	2.76049	-0.628628	5.44669
	110.894	2.76049	-0.637018	5.44669
	110.904	2.76049	-0.618006	5.44669
	110.902	2.76049	-0.596765	5.44669
	110.894	2.76049	-0.592994	5.44669
	110.936	2.76049	-0.598707	5.44669
	110.986	2.76049	-0.602399	5.44669
	110.996	2.76049	-0.601909	5.44669
	110.984	2.76049	-0.60039	5.44669
	110.975	2.76049	-0.599928	5.44669
	110.976	2.7113	-0.600274	5.44669
	110.979	2.58452	-0.600583	5.44669
	110.98	2.4829	-0.60059	5.44669
	110.98	2.47494	-0.600483	5.44669
	110.979	2.50607	-0.600435	5.44669
	111.001	2.52168	-0.600454	5.44669
	111.081	2.5663	-0.600478	5.44669
	111.162	2.63642	-0.600482	5.44669
	111.155	2.60976	-0.600475	5.44669
	111.12	2.56731	-0.60047	5.44669
	111.153	2.60719	-0.600471	5.44669
	111.208	2.54823	-0.600473	5.44669
	111.224	2.34742	-0.600474	5.44669
[truncated: 282 more rows]
