# Supplementary material for: Design of a cosmetic glove stiffness compensation mechanism for toddler-sized hand prostheses
Source: PLoS One. 2017 Aug 11;12(8):e0183233. doi: 10.1371/journal.pone.0183233 (PMC5553851; doi:10.1371/journal.pone.0183233)
Supplement: S1 Dataset — (ZIP) [file pone.0183233.s001.zip › 02 Spring measurements/RVS8_4.xlsx]

## Sheet: RVS8_4
LabVIEW Measurement
Writer_Version	2
Reader_Version	2
Separator	Tab
Decimal_Separator	.
Multi_Headings	No
X_Columns	No
Time_Pref	Absolute
Operator	localadmin
Date	2013-09-24
Time	00:15:26.357000
***End_of_Header***
Channels	4
Samples	10	10	10	10
Date	2013-09-24	2013-09-24	2013-09-24	2013-09-24
Time	00:16:03.357000	00:16:03.357000	00:16:03.357000	00:16:03.358000
Y_Unit_Label	mm	N	N	Pa
X_Dimension	Time	Time	Time	Time
X0	0	0	0	0
Delta_X	0.01	0.01	0.01	0.01
***End_of_Header***
X_Value	Voltage LVDT (Filtered)	Voltage Load Cell (Filtered)	Voltage Pinch Load Cell (Filtered)	Voltage Pressure (Filtered)	Comment
	112.563	0.181624	-0.600473	5.44669
	112.563	0.10919	-0.600473	5.44669
	112.563	-0.150283	-0.600473	5.44669
	112.563	-0.307762	-0.600473	5.44669
	112.563	-0.293301	-0.600473	5.44669
	112.563	-0.183948	-0.600473	5.44669
	112.563	0.011781	-0.600473	5.44669
	112.563	0.227025	-0.600473	5.44669
	112.563	0.274873	-0.600473	5.44669
	112.563	0.124344	-0.600473	5.44669
	112.563	-0.019802	-0.600473	5.44669
	112.563	-0.086014	-0.592602	5.44669
	112.563	-0.1211	-0.572317	5.44669
	112.563	-0.02316	-0.563928	5.44669
	112.563	0.192017	-0.582939	5.44669
	112.563	0.272941	-0.604181	5.44669
	112.563	0.136027	-0.607951	5.44669
	112.563	-0.014214	-0.602239	5.44669
	112.563	-0.038635	-0.598547	5.44669
	112.563	0.00293	-0.599037	5.44669
	112.563	0.028766	-0.600556	5.44669
	112.563	0.073963	-0.601018	5.44669
	112.563	0.189876	-0.600672	5.44669
	112.563	0.288367	-0.600362	5.44669
	112.563	0.298874	-0.600356	5.44669
	112.563	0.269922	-0.600463	5.44669
	112.563	0.205133	-0.60051	5.44669
	112.563	0.082156	-0.600492	5.44669
	112.541	0.036866	-0.600468	5.44669
	112.483	0.157326	-0.600464	5.44669
	112.46	0.28823	-0.600471	5.44669
	112.513	0.310435	-0.600475	5.44669
	112.574	0.274821	-0.600475	5.44669
	112.584	0.252267	-0.600473	5.44669
	112.568	0.255519	-0.600472	5.44669
	112.558	0.264905	-0.600473	5.44669
	112.559	0.267681	-0.600473	5.44669
	112.563	0.216318	-0.600473	5.44669
	112.565	0.087645	-0.600473	5.44669
	112.564	0.035191	-0.600473	5.44669
	112.563	0.154674	-0.600473	5.44669
	112.563	0.287715	-0.600473	5.44669
	112.563	0.311162	-0.600473	5.44669
	112.563	0.275309	-0.600473	5.44669
	112.563	0.203022	-0.600473	5.44669
	112.563	0.079358	-0.600473	5.44669
	112.563	-0.012746	-0.600473	5.44669
	112.563	-0.067011	-0.600473	5.44669
	112.563	-0.11564	-0.600473	5.44669
	112.563	-0.076817	-0.600473	5.44669
	112.563	0.01224	-0.600473	5.44669
	112.563	0.044534	-0.600473	5.44669
	112.563	-0.021392	-0.600473	5.44669
	112.563	-0.117245	-0.600473	5.44669
	112.563	-0.04457	-0.600473	5.44669
	112.563	0.18167	-0.600473	5.44669
	112.563	0.276215	-0.600473	5.44669
	112.563	0.091886	-0.600473	5.44669
	112.563	-0.140038	-0.600473	5.44669
	112.563	-0.141653	-0.600473	5.44669
	112.563	-0.00595	-0.600473	5.44669
	112.563	0.060008	-0.600473	5.44669
	112.563	-0.008438	-0.600473	5.44669
	112.563	-0.166508	-0.600473	5.44669
	112.563	-0.22517	-0.600473	5.44669
	112.563	-0.097833	-0.600473	5.44669
	112.563	0.040706	-0.600473	5.44669
	112.563	0.112854	-0.600473	5.44669
	112.563	0.201617	-0.600473	5.44669
	112.563	0.230222	-0.600473	5.44669
	112.563	0.114977	-0.600473	5.44669
	112.563	0.041384	-0.600473	5.44669
	112.563	0.147503	-0.600473	5.44669
	112.563	0.282502	-0.592602	5.44669
	112.563	0.311527	-0.572317	5.44669
	112.563	0.277314	-0.563928	5.44669
	112.563	0.203733	-0.582939	5.44669
	112.563	0.078942	-0.604181	5.44669
	112.563	0.036018	-0.607951	5.44669
	112.563	0.158113	-0.602239	5.44669
	112.563	0.239671	-0.598547	5.44669
	112.563	0.085264	-0.599037	5.44669
	112.563	-0.129773	-0.600556	5.44669
	112.563	-0.085802	-0.601018	5.44669
	112.563	0.169158	-0.600672	5.44669
	112.563	0.334869	-0.600362	5.44669
	112.563	0.325461	-0.600356	5.44669
	112.563	0.264489	-0.600463	5.44669
	112.563	0.242591	-0.60051	5.44669
	112.563	0.255138	-0.600492	5.44669
	112.563	0.218994	-0.600468	5.44669
	112.563	0.093225	-0.600464	5.44669
	112.563	-0.012613	-0.600471	5.44669
	112.563	-0.022694	-0.600475	5.44669
	112.563	0.058237	-0.600475	5.44669
	112.563	0.201629	-0.600473	5.44669
	112.563	0.298887	-0.600472	5.44669
	112.563	0.249913	-0.600473	5.44669
	112.563	0.090314	-0.600473	5.44669
	112.563	0.024318	-0.600473	5.44669
	112.563	0.149163	-0.600473	5.44669
	112.563	0.24008	-0.600473	5.44669
	112.563	0.137807	-0.600473	5.44669
	112.563	0.047452	-0.600473	5.44669
	112.563	0.092741	-0.600473	5.44669
	112.563	0.102047	-0.592602	5.44669
	112.563	0.034039	-0.572317	5.44669
	112.563	-0.006594	-0.563928	5.44669
	112.563	-0.00084	-0.582939	5.44669
	112.563	0.015792	-0.604181	5.44669
	112.563	0.069867	-0.607951	5.44669
	112.563	0.143582	-0.602239	5.44669
	112.563	0.06588	-0.598547	5.44669
	112.563	-0.105401	-0.599037	5.44669
	112.563	-0.068967	-0.600556	5.44669
	112.563	0.167505	-0.601018	5.44669
	112.563	0.278996	-0.600672	5.44669
	112.563	0.098092	-0.600362	5.44669
	112.563	-0.138426	-0.600356	5.44669
	112.563	-0.143184	-0.600463	5.44669
	112.563	-0.056355	-0.60051	5.44669
	112.563	-0.066732	-0.600492	5.44669
	112.563	-0.011233	-0.600468	5.44669
	112.563	0.128449	-0.600464	5.44669
	112.563	0.086706	-0.600471	5.44669
	112.563	-0.091562	-0.600475	5.44669
	112.563	-0.070615	-0.600475	5.44669
	112.563	0.161889	-0.600473	5.44669
	112.563	0.326419	-0.600472	5.44669
	112.563	0.324504	-0.600473	5.44669
	112.563	0.267091	-0.600473	5.44669
	112.563	0.194831	-0.600473	5.44669
	112.563	0.078846	-0.600473	5.44669
	112.563	0.039142	-0.600473	5.44669
	112.563	0.110266	-0.600473	5.44669
	112.563	0.063158	-0.600473	5.44669
	112.563	-0.14384	-0.600473	5.44669
	112.563	-0.239454	-0.600473	5.44669
	112.563	-0.062418	-0.600473	5.44669
	112.563	0.16683	-0.600473	5.44669
	112.563	0.169917	-0.600473	5.44669
	112.563	0.035781	-0.600473	5.44669
	112.563	-0.030044	-0.600473	5.44669
	112.563	0.037901	-0.600473	5.44669
	112.563	0.195714	-0.600473	5.44669
	112.563	0.303636	-0.592602	5.44669
	112.563	0.303195	-0.572317	5.44669
	112.563	0.266305	-0.563928	5.44669
	112.563	0.251272	-0.582939	5.44669
	112.563	0.208939	-0.604181	5.44669
	112.563	0.090386	-0.600081	5.44669
	112.563	-0.010229	-0.574083	5.44669
	112.563	-0.020687	-0.562002	5.44669
	112.563	0.058231	-0.581504	5.44669
	112.563	0.151722	-0.604264	5.44669
	112.563	0.122624	-0.608496	5.44669
	112.563	0.070836	-0.602437	5.44669
	112.563	0.15686	-0.598436	5.44669
	112.563	0.275911	-0.59892	5.44669
	112.563	0.305434	-0.600546	5.44669
	112.563	0.277104	-0.601056	5.44669
	112.563	0.20581	-0.600691	5.44669
	112.563	0.030697	-0.600357	5.44669
	112.563	-0.18948	-0.600347	5.44669
	112.563	-0.246729	-0.600461	5.44669
	112.541	-0.098385	-0.600513	5.44669
	112.461	-0.001003	-0.600494	5.44669
	112.38	-0.059774	-0.600467	5.44669
	112.41	-0.028041	-0.600463	5.44669
	112.502	0.168119	-0.600471	5.44669
	112.493	0.313847	-0.600475	5.44669
	112.384	0.317016	-0.600475	5.44669
	112.307	0.268423	-0.600473	5.44669
	112.309	0.24724	-0.600472	5.44669
	112.336	0.255687	-0.600473	5.44669
	112.346	0.266762	-0.600473	5.4507
	112.341	0.268399	-0.600473	5.46104
	112.335	0.265149	-0.600473	5.46531
	112.335	0.263205	-0.600473	5.45562
	112.336	0.263546	-0.600473	5.4448
	112.337	0.26438	-0.600473	5.44287
	112.337	0.264608	-0.600473	5.44579
	112.337	0.313598	-0.600473	5.44767
	112.337	0.489398	-0.600473	5.44742
	112.337	0.717798	-0.600473	5.44664
	112.315	0.827437	-0.600473	5.44641
	112.235	0.804287	-0.600473	5.44658
	112.131	0.757537	-0.600473	5.44674
	112.104	0.746488	-0.608344	5.44675
	112.172	0.758525	-0.628628	5.44669
	112.239	0.816692	-0.637018	5.44667
	112.248	0.992141	-0.618006	5.44668
	112.206	1.21713	-0.596765	5.44669
	112.137	1.32547	-0.592994	5.44669
	112.093	1.30298	-0.598707	5.44669
	112.095	1.25697	-0.602399	5.44669
	112.11	1.246	-0.601909	5.44669
	112.116	1.25781	-0.60039	5.44669
	112.113	1.31585	-0.599928	5.44669
	112.11	1.44214	-0.600274	5.44669
	112.109	1.49122	-0.600583	5.44669
	112.11	1.42036	-0.60059	5.44669
	112.111	1.41506	-0.600483	5.44669
	112.111	1.49384	-0.600435	5.44669
	112.11	1.58675	-0.600454	5.44669
	112.11	1.70524	-0.600478	5.44669
	112.111	1.78807	-0.600482	5.44669
	112.088	1.79113	-0.600475	5.44669
	112.008	1.76464	-0.60047	5.44669
	111.905	1.75271	-0.600471	5.44669
	111.855	1.75718	-0.600473	5.44669
	111.866	1.76329	-0.600474	5.44669
	111.887	1.76427	-0.600473	5.44669
	111.892	1.7625	-0.600473	5.44669
	111.887	1.76142	-0.600473	5.44669
	111.882	1.76159	-0.600473	5.44669
	111.883	1.76205	-0.600473	5.44669
	111.884	1.76218	-0.600473	5.44669
	111.862	1.76207	-0.600473	5.44669
	111.805	1.76198	-0.600473	5.44669
	111.758	1.76198	-0.600473	5.44669
	111.755	1.76201	-0.600473	5.44669
	111.791	1.76203	-0.600473	5.44669
	111.833	1.76202	-0.600473	5.44669
	111.798	1.76201	-0.600473	5.44669
	111.694	1.76201	-0.600473	5.44669
	111.63	1.76201	-0.600473	5.44669
	111.634	1.76202	-0.600473	5.44669
	111.658	1.76202	-0.600473	5.44669
	111.666	1.8112	-0.600473	5.44669
	111.661	1.93798	-0.600473	5.44669
	111.656	1.99041	-0.600473	5.44669
	111.656	1.92078	-0.600473	5.44669
	111.658	1.91481	-0.600473	5.44669
	111.659	1.94367	-0.600473	5.44669
	111.658	1.86056	-0.600473	5.44669
	111.658	1.75088	-0.600473	5.44669
	111.658	1.72425	-0.600473	5.44669
	111.658	1.75046	-0.600473	5.44669
	111.636	1.77065	-0.600473	5.44669
	111.578	1.76975	-0.600473	5.44669
	111.532	1.81138	-0.600473	5.44669
	111.506	1.98449	-0.600473	5.44669
	111.463	2.1652	-0.600473	5.44669
	111.424	2.14964	-0.600473	5.44669
	111.418	2.07419	-0.600473	5.44669
	111.429	2.14575	-0.600473	5.44669
	111.435	2.2672	-0.600473	5.44669
	111.434	2.30287	-0.600473	5.44669
	111.431	2.27626	-0.592602	5.44669
	111.431	2.2527	-0.572317	5.44669
	111.431	2.25232	-0.563928	5.44669
	111.432	2.26055	-0.582939	5.44669
	111.432	2.26413	-0.604181	5.44669
	111.409	2.26271	-0.607951	5.44669
	111.352	2.26084	-0.602239	5.44669
	111.306	2.26056	-0.598547	5.44669
	111.28	2.26111	-0.599037	5.44669
	111.237	2.26144	-0.600556	5.44669
	111.198	2.26138	-0.601018	5.44669
	111.192	2.26124	-0.600672	5.44669
	111.203	2.2612	-0.600362	5.44669
	111.209	2.26123	-0.600356	5.44669
	111.208	2.26126	-0.592592	5.44669
	111.205	2.26126	-0.572355	5.44669
	111.204	2.31044	-0.563947	5.44669
	111.205	2.43721	-0.582934	5.44669
	111.206	2.48965	-0.604172	5.44669
	111.206	2.37083	-0.607949	5.44669
	111.205	2.23808	-0.602241	5.44669
	111.205	2.21451	-0.598548	5.44669
	111.205	2.25021	-0.599037	5.44669
	111.205	2.27329	-0.600555	5.44669
	111.205	2.27022	-0.601018	5.44669
	111.205	2.26073	-0.600672	5.44669
	111.205	2.30703	-0.600363	5.44669
	111.205	2.48516	-0.600356	5.44669
	111.183	2.7155	-0.600463	5.44669
	111.126	2.77592	-0.60051	5.44669
	111.08	2.6253	-0.600492	5.44669
	111.054	2.52584	-0.600468	5.44669
	111.01	2.58454	-0.600464	5.44669
	110.971	2.60272	-0.600471	5.44669
	110.988	2.58284	-0.600475	5.44669
	111.056	2.6654	-0.600475	5.44669
	111.086	2.77164	-0.600473	5.44669
	111.031	2.79703	-0.600472	5.44669
	110.968	2.77153	-0.600473	5.44669
	110.957	2.75207	-0.600473	5.44669
	110.974	2.75303	-0.600473	5.44669
	110.985	2.76035	-0.600473	5.44669
	110.961	2.76308	-0.600473	5.44669
	110.877	2.76162	-0.600473	5.44669
	110.772	2.76004	-0.600473	5.44669
	110.746	2.7599	-0.600473	5.44669
	110.837	2.7604	-0.600473	5.44669
	110.939	2.76066	-0.600473	5.44669
	110.914	2.76059	-0.600473	5.44669
	110.794	2.76047	-0.600473	5.44669
	110.719	2.76044	-0.600473	5.44669
	110.725	2.76048	-0.600473	5.44669
	110.753	2.7605	-0.600473	5.44669
	110.763	2.7605	-0.600473	5.44669
	110.757	2.76049	-0.600473	5.44669
	110.751	2.76048	-0.600473	5.44669
	110.751	2.76049	-0.600473	5.44669
	110.73	2.76049	-0.600473	5.44669
	110.651	2.76049	-0.600473	5.44669
	110.548	2.76049	-0.600473	5.44669
	110.497	2.76049	-0.600473	5.44669
	110.508	2.76049	-0.600473	5.44669
	110.529	2.76049	-0.600473	5.44669
	110.534	2.80968	-0.600473	5.44669
	110.529	2.98564	-0.600473	5.44669
	110.525	3.16485	-0.600473	5.44669
	110.525	3.14765	-0.600473	5.44669
	110.526	3.02286	-0.600473	5.44669
	110.527	2.96816	-0.600473	5.44669
	110.527	3.03745	-0.600473	5.44669
	110.526	3.19187	-0.600473	5.44669
	110.526	3.29789	-0.600473	5.44669
	110.526	3.29786	-0.600473	5.44669
	110.527	3.26182	-0.600473	5.44669
	110.527	3.247	-0.600473	5.44669
	110.504	3.25364	-0.600473	5.44669
	110.447	3.2617	-0.600473	5.44669
	110.423	3.26271	-0.600473	5.44669
	110.455	3.26027	-0.600473	5.44669
	110.435	3.25889	-0.600473	5.44669
	110.342	3.25918	-0.600473	5.44669
	110.276	3.25979	-0.600473	5.44669
	110.276	3.25995	-0.600473	5.44669
	110.299	3.25979	-0.600473	5.44669
	110.308	3.25967	-0.600473	5.44669
	110.304	3.25968	-0.600473	5.44669
	110.299	3.25972	-0.600473	5.44669
	110.298	3.25974	-0.600473	5.44669
	110.3	3.25973	-0.600473	5.44669
	110.301	3.25972	-0.600473	5.44669
	110.301	3.25972	-0.600473	5.44669
	110.3	3.25972	-0.600473	5.44669
	110.3	3.25972	-0.600473	5.44669
	110.3	3.25972	-0.600473	5.44669
	110.278	3.25972	-0.600473	5.44669
	110.198	3.25972	-0.592602	5.44669
	110.095	3.25972	-0.572317	5.44669
	110.045	3.25972	-0.563928	5.44669
	110.055	3.25972	-0.582939	5.44669
	110.077	3.30891	-0.604181	5.44669
	110.082	3.48488	-0.607951	5.44669
	110.076	3.66409	-0.602239	5.44669
	110.05	3.64689	-0.598547	5.44669
	109.97	3.57128	-0.599037	5.44669
	109.891	3.64336	-0.600556	5.44669
	109.899	3.76508	-0.601018	5.44669
	109.933	3.80069	-0.600672	5.44669
	109.9	3.77395	-0.600362	5.44669
	109.845	3.75036	-0.600356	5.44669
	109.829	3.75002	-0.600463	5.44669
	109.841	3.75827	-0.60051	5.44669
	109.852	3.76185	-0.600492	5.44669
	109.852	3.76041	-0.600468	5.44669
	109.826	3.75854	-0.600464	5.44669
	109.767	3.75827	-0.600471	5.44669
	109.743	3.75882	-0.600475	5.44669
	109.798	3.75915	-0.600475	5.44669
	109.836	3.75909	-0.600473	5.44669
	109.789	3.75895	-0.600472	5.44669
	109.727	3.75891	-0.600473	5.44669
	109.69	3.75894	-0.600473	5.44669
	109.648	3.75897	-0.600473	5.44669
	109.614	3.75897	-0.600473	5.44669
	109.609	3.75896	-0.600473	5.44669
	109.619	3.75895	-0.600473	5.44669
	109.625	3.75896	-0.600473	5.44669
	109.624	3.75896	-0.600473	5.44669
	109.621	3.75896	-0.600473	5.44669
	109.62	3.75896	-0.600473	5.44669
	109.621	3.75896	-0.600473	5.44669
	109.622	3.75896	-0.600473	5.44669
	109.599	3.75896	-0.600473	5.44669
	109.519	3.75896	-0.600473	5.44669
	109.416	3.75896	-0.600473	5.44669
	109.366	3.75896	-0.600473	5.44669
	109.377	3.75896	-0.600473	5.44669
	109.398	3.80815	-0.600473	5.44669
	109.403	3.93492	-0.600473	5.44669
	109.397	3.98736	-0.600473	5.44669
	109.393	3.91773	-0.600473	5.44669
	109.393	3.96094	-0.600473	5.44669
	109.395	4.11658	-0.600473	5.44669
	109.396	4.0859	-0.600473	5.44669
	109.395	3.8574	-0.600473	5.44669
	109.395	3.69802	-0.600473	5.44669
	109.395	3.70066	-0.600473	5.44669
	109.395	3.80575	-0.600473	5.44669
	109.395	4.00388	-0.600473	5.44669
	109.395	4.17247	-0.600473	5.44669
	109.373	4.14293	-0.600473	5.44669
	109.293	4.06593	-0.600473	5.44669
	109.189	4.14181	-0.600473	5.44669
	109.14	4.26562	-0.600473	5.44669
	109.15	4.30075	-0.600473	5.44669
	109.171	4.22388	-0.600473	5.44669
	109.176	4.07329	-0.600473	5.44669
	109.171	4.02076	-0.600473	5.44669
	109.167	4.14801	-0.600473	5.44669
	109.167	4.28433	-0.600473	5.44669
	109.169	4.30639	-0.600473	5.44669
	109.169	4.26879	-0.600473	5.44669
	109.147	4.24545	-0.600473	5.44669
	109.089	4.24909	-0.600473	5.44669
	109.065	4.25891	-0.600473	5.44669
	109.097	4.26173	-0.600473	5.44669
	109.077	4.25942	-0.600473	5.44669
	109.007	4.25745	-0.600473	5.44669
	108.998	4.25745	-0.600473	5.44669
	109.022	4.25815	-0.600473	5.44669
	108.991	4.25844	-0.600473	5.44669
	108.94	4.25831	-0.600473	5.44669
	108.925	4.25816	-0.600473	5.44669
	108.936	4.25814	-0.600473	5.44669
	108.946	4.25818	-0.600473	5.44669
	108.946	4.25821	-0.600473	5.44669
	108.943	4.25821	-0.600473	5.44669
	108.941	4.30738	-0.600473	5.44669
	108.942	4.48335	-0.600473	5.44669
	108.92	4.71175	-0.600473	5.44669
	108.841	4.77214	-0.592602	5.44669
	108.737	4.62219	-0.572317	5.44669
	108.687	4.52302	-0.563928	5.44669
	108.72	4.6308	-0.582939	5.44669
	108.799	4.77559	-0.604181	5.44669
	108.827	4.80813	-0.607951	5.44669
	108.768	4.77191	-0.602239	5.44669
	108.704	4.74543	-0.598547	5.44669
	108.693	4.74725	-0.599037	5.44669
	108.711	4.70824	-0.600556	5.44669
	108.722	4.58509	-0.601018	5.44669
	108.72	4.53055	-0.600672	5.44669
	108.716	4.6472	-0.600362	5.44669
	108.692	4.77979	-0.600356	5.44669
	108.636	4.80406	-0.600463	5.44669
	108.613	4.76871	-0.60051	5.44669
	108.667	4.74553	-0.600492	5.44669
	108.704	4.74843	-0.592597	5.44669
	108.635	4.75789	-0.572308	5.44669
	108.516	4.76082	-0.563926	5.44669
	108.455	4.75869	-0.582942	5.44669
	108.467	4.75675	-0.604183	5.44669
	108.493	4.7567	-0.607951	5.44669
	108.499	4.75737	-0.602238	5.44669
	108.493	4.75766	-0.598546	5.44669
	108.488	4.75755	-0.599037	5.44669
	108.488	4.7574	-0.600556	5.44669
	108.49	4.75737	-0.601018	5.44669
	108.491	4.75742	-0.600672	5.44669
	108.49	4.80664	-0.600362	5.44669
	108.49	4.93341	-0.600356	5.44669
	108.49	5.03502	-0.600463	5.44669
	108.49	5.09216	-0.60051	5.44669
	108.49	5.13862	-0.600492	5.44669
	108.49	5.04867	-0.600468	5.44669
	108.49	4.88199	-0.600464	5.44669
	108.49	4.87552	-0.600471	5.44669
	108.49	4.98622	-0.600475	5.44669
	108.49	5.04346	-0.600475	5.44669
	108.468	4.98026	-0.600473	5.44669
	108.388	4.87667	-0.600472	5.44669
	108.284	4.94514	-0.600473	5.44669
	108.235	5.12318	-0.600473	5.44669
	108.245	5.14205	-0.600473	5.44669
	108.266	5.0817	-0.600473	5.44669
	108.271	5.14731	-0.600473	5.44669
	108.266	5.26089	-0.600473	5.44669
	108.262	5.24619	-0.600473	5.44669
	108.262	5.09511	-0.600473	5.44669
	108.241	5.0205	-0.600473	5.44669
	108.162	5.1387	-0.600473	5.44669
	108.058	5.27909	-0.600473	5.44669
	108.008	5.30607	-0.600473	5.44669
	108.019	5.26909	-0.600473	5.44669
	108.04	5.24426	-0.600473	5.44669
	108.045	5.24705	-0.600473	5.44669
	108.04	5.25705	-0.600473	5.44669
	108.035	5.26025	-0.600473	5.44669
	108.036	5.25803	-0.600473	5.44669
	108.037	5.25597	-0.600473	5.44669
	108.038	5.25589	-0.600473	5.44669
	108.038	5.25659	-0.600473	5.44669
	108.037	5.25691	-0.600473	5.44669
	108.037	5.2568	-0.600473	5.44669
	108.037	5.30582	-0.600473	5.44669
	108.037	5.43257	-0.600473	5.44669
	108.037	5.48505	-0.600473	5.44669
	108.015	5.41545	-0.600473	5.44669
	107.935	5.40947	-0.600473	5.44669
	107.832	5.43832	-0.600473	5.44669
	107.782	5.4044	-0.600473	5.44669
	107.793	5.47068	-0.600473	5.44669
	107.814	5.67246	-0.600473	5.44669
	107.819	5.75906	-0.600473	5.44669
	107.813	5.62929	-0.600473	5.44669
	107.809	5.52922	-0.600473	5.44669
	107.809	5.58025	-0.600473	5.44669
	107.811	5.59542	-0.600473	5.44669
	107.812	5.57702	-0.600473	5.44669
	107.811	5.66125	-0.600473	5.44669
	107.811	5.76768	-0.600473	5.44669
	107.811	5.79255	-0.600473	5.44669
	107.789	5.76676	-0.600473	5.44669
	107.709	5.74737	-0.600473	5.44669
	107.605	5.74846	-0.600473	5.44669
	107.556	5.75582	-0.600473	5.44669
	107.589	5.75851	-0.600473	5.44669
	107.667	5.75703	-0.600473	5.44669
	107.696	5.75545	-0.600473	5.44669
	107.637	5.75531	-0.600473	5.44669
	107.572	5.75582	-0.600473	5.44669
	107.562	5.75608	-0.600473	5.44669
	107.58	5.75601	-0.600473	5.44669
	107.591	5.75588	-0.600473	5.44669
	107.589	5.75586	-0.600473	5.44669
	107.584	5.75589	-0.600473	5.44669
	107.583	5.75591	-0.600473	5.44669
	107.584	5.75591	-0.600473	5.44669
	107.585	5.7559	-0.600473	5.44669
	107.585	5.7559	-0.600473	5.44669
	107.585	5.7559	-0.600473	5.44669
	107.585	5.7559	-0.600473	5.44669
	107.585	5.7559	-0.600473	5.44669
	107.585	5.7559	-0.600473	5.44669
	107.585	5.7559	-0.600473	5.44669
	107.585	5.7559	-0.600473	5.44669
	107.585	5.7559	-0.600473	5.44669
	107.585	5.7559	-0.600473	5.44669
	107.585	5.7559	-0.600473	5.44669
	107.585	5.7559	-0.600473	5.44669
	107.585	5.7559	-0.600473	5.44669
	107.585	5.7559	-0.600473	5.44669
	107.585	5.7559	-0.600473	5.44669
	107.585	5.7559	-0.592602	5.44669
	107.585	5.7559	-0.572317	5.44669
	107.585	5.80509	-0.563928	5.44669
	107.585	5.93187	-0.582939	5.44669
	107.562	5.9843	-0.604181	5.44669
	107.483	5.86548	-0.607951	5.44669
	107.379	5.78192	-0.602239	5.44669
	107.329	5.88513	-0.598547	5.44669
	107.34	5.97326	-0.591166	5.44669
	107.361	5.87752	-0.572401	5.44669
	107.366	5.79089	-0.564473	5.44669
	107.361	5.88461	-0.583138	5.44669
	107.357	5.96986	-0.60407	5.44669
	107.357	5.92547	-0.607834	5.44669
	107.358	5.96755	-0.602229	5.44669
	107.359	6.16293	-0.598584	5.44669
	107.336	6.30465	-0.599056	5.44669
	107.279	6.30642	-0.600551	5.44669
	107.255	6.25867	-0.601009	5.44669
	107.286	6.18914	-0.60067	5.44669
	107.267	6.07087	-0.600365	5.44669
	107.196	6.02924	-0.600358	5.44669
	107.188	6.10036	-0.600463	5.44669
	107.212	6.10313	-0.60051	5.44669
	107.18	6.07239	-0.600492	5.44669
	107.13	6.15586	-0.600468	5.44669
	107.115	6.26635	-0.600464	5.44669
	107.126	6.2932	-0.600471	5.44669
	107.136	6.26679	-0.600475	5.44669
	107.136	6.24644	-0.600475	5.44669
	107.132	6.24735	-0.600473	5.44669
	107.131	6.25497	-0.600472	5.44669
	107.132	6.25784	-0.600473	5.44669
	107.132	6.30552	-0.600473	5.44669
	107.132	6.43065	-0.600473	5.44669
	107.132	6.48292	-0.600473	5.44669
	107.11	6.36462	-0.600473	5.44669
	107.03	6.23214	-0.600473	5.44669
	106.927	6.20851	-0.600473	5.44669
	106.877	6.24409	-0.600473	5.44669
	106.887	6.26713	-0.600473	5.44669
	106.909	6.31329	-0.600473	5.44669
	106.914	6.4306	-0.600473	5.44669
	106.908	6.48014	-0.600473	5.44669
	106.904	6.36348	-0.600473	5.44669
	106.904	6.23265	-0.600473	5.44669
	106.906	6.20913	-0.600473	5.44669
	106.906	6.24416	-0.600473	5.44669
	106.906	6.31613	-0.592602	5.44669
	106.906	6.43996	-0.572317	5.44669
	106.906	6.53224	-0.563928	5.44669
	106.906	6.58652	-0.582939	5.44669
	106.906	6.68429	-0.59631	5.44669
	106.906	6.72302	-0.579796	5.44669
	106.906	6.60882	-0.565694	5.44669
	106.906	6.53206	-0.581013	5.44669
	106.884	6.63649	-0.602745	5.44669
	106.826	6.7719	-0.608035	5.44669
	106.802	6.8017	-0.602784	5.44669
	106.834	6.76766	-0.598745	5.44669
	106.814	6.74307	-0.598927	5.44669
	106.721	6.74491	-0.600439	5.44669
	106.656	6.75443	-0.601008	5.44669
	106.656	6.75776	-0.600709	5.44669
	106.678	6.75577	-0.600382	5.44669
	106.688	6.75376	-0.600351	5.44669
	106.683	6.75362	-0.600454	5.44669
	106.678	6.75428	-0.600508	5.44669
	106.678	6.7546	-0.600494	5.44669
	106.679	6.7545	-0.600469	5.44669
	106.68	6.75435	-0.600464	5.44669
	106.68	6.75432	-0.60047	5.44669
	106.68	6.75436	-0.600475	5.44669
	106.679	6.75439	-0.600475	5.44669
	106.68	6.75439	-0.600473	5.44669
	106.68	6.75437	-0.600472	5.44669
	106.68	6.75437	-0.600473	5.44669
	106.68	6.75437	-0.600473	5.44669
	106.68	6.75437	-0.600473	5.44669
	106.68	6.75437	-0.600473	5.44669
	106.657	6.75437	-0.600473	5.44669
	106.577	6.75437	-0.600473	5.44669
	106.474	6.75437	-0.600473	5.44669
	106.447	6.75437	-0.600473	5.44669
	106.515	6.75437	-0.600473	5.44669
	106.56	6.75437	-0.600473	5.44669
	106.511	6.80356	-0.600473	5.44669
	106.445	6.93034	-0.600473	5.44669
	106.43	7.03196	-0.600473	5.44669
	106.447	7.03992	-0.600473	5.44669
	106.459	6.9596	-0.600473	5.44669
	106.458	6.81722	-0.600473	5.44669
	106.431	6.72016	-0.600473	5.44669
	106.35	6.76886	-0.600473	5.44669
	106.269	6.97747	-0.600473	5.44669
	106.278	7.21945	-0.600473	5.44669
	106.312	7.32307	-0.600473	5.44669
	106.279	7.24338	-0.600473	5.44669
	106.224	7.06891	-0.600473	5.44669
	106.208	7.00765	-0.600473	5.44669
	106.22	7.13977	-0.600473	5.44669
	106.231	7.28124	-0.600473	5.44669
	106.231	7.25454	-0.600473	5.44669
	106.227	7.03932	-0.600473	5.44669
	106.226	6.83594	-0.600473	5.44669
	106.226	6.90619	-0.600473	5.44669
	106.227	7.16798	-0.600473	5.44669
	106.227	7.32721	-0.600473	5.44669
	106.227	7.31265	-0.592602	5.44669
	106.227	7.25183	-0.572317	5.44669
	106.205	7.23182	-0.563928	5.44669
	106.147	7.24511	-0.582939	5.44669
	106.101	7.25779	-0.604181	5.44669
	106.075	7.25838	-0.607951	5.44669
	106.054	7.25412	-0.602239	5.44669
	106.073	7.30132	-0.598547	5.44669
	106.091	7.42877	-0.599037	5.44669
	106.048	7.4822	-0.600556	5.44669
	105.994	7.36356	-0.601018	5.4507
	105.982	7.23052	-0.600672	5.46104
	105.995	7.20678	-0.600362	5.46531
	106.005	7.24251	-0.592485	5.45562
	106.004	7.26565	-0.572308	5.4448
	106.001	7.26261	-0.563965	5.44287
	105.999	7.2531	-0.582959	5.44579
	106	7.2502	-0.604176	5.44767
	106.001	7.25236	-0.607942	5.44742
	106.001	7.2543	-0.602237	5.44664
	106.001	7.25434	-0.598549	5.44641
	106.001	7.25367	-0.599039	5.44658
	106.001	7.25338	-0.600556	5.44674
	106.001	7.25349	-0.601017	5.44675
	106.001	7.30283	-0.600671	5.44268
	105.978	7.42963	-0.600363	5.43232
	105.921	7.48202	-0.600356	5.42805
	105.897	7.36318	-0.600463	5.43775
	105.929	7.27961	-0.60051	5.44858
	105.909	7.43203	-0.600492	5.4505
	105.816	7.64694	-0.600468	5.44759
	105.75	7.60363	-0.600464	5.4457
	105.75	7.34899	-0.600471	5.44595
	105.773	7.23237	-0.600475	5.44673
	105.782	7.36839	-0.600475	5.44696
	105.778	7.53096	-0.600473	5.44679
	105.773	7.56086	-0.600472	5.44663
	105.773	7.51721	-0.600473	5.44663
	105.774	7.48855	-0.600473	5.44668
	105.775	7.4921	-0.592602	5.44671
	105.775	7.50378	-0.572317	5.4467
	105.774	7.45822	-0.563928	5.44668
	105.774	7.37801	-0.582939	5.44668
	105.774	7.40077	-0.604181	5.44669
	105.774	7.49437	-0.607951	5.44669
	105.774	7.58347	-0.602239	5.44669
	105.774	7.69509	-0.598547	5.44669
	105.774	7.77639	-0.599037	5.44669
	105.774	7.78127	-0.600556	5.44669
	105.774	7.70688	-0.601018	5.44669
	105.774	7.56808	-0.600672	5.44669
	105.774	7.51961	-0.600362	5.44669
	105.752	7.64437	-0.600356	5.44669
	105.672	7.7782	-0.600463	5.44669
	105.569	7.80011	-0.60051	5.44669
	105.519	7.76333	-0.600492	5.44669
	105.53	7.74039	-0.600468	5.44669
	105.551	7.7439	-0.600464	5.44669
	105.556	7.75352	-0.600471	5.44669
	105.55	7.75631	-0.600475	5.44669
	105.546	7.75406	-0.600475	5.44669
	105.547	7.75212	-0.600473	5.44669
	105.548	7.75211	-0.600472	5.44669
	105.549	7.7528	-0.600473	5.44669
	105.548	7.75309	-0.600473	5.44669
	105.526	7.75296	-0.600473	5.44669
	105.468	7.75281	-0.600473	5.44669
	105.445	7.75279	-0.600473	5.44669
	105.498	7.75284	-0.592602	5.44669
	105.559	7.75286	-0.572317	5.44669
	105.547	7.75286	-0.556057	5.44669
	105.451	7.75284	-0.554784	5.44669
	105.337	7.75284	-0.567636	5.44669
	105.289	7.75284	-0.590418	5.44669
	105.304	7.75285	-0.605947	5.44669
	105.326	7.75285	-0.606025	5.44669
	105.33	7.75285	-0.600803	5.44669
	105.324	7.75285	-0.59863	5.44669
	105.32	7.75285	-0.591712	5.44669
	105.32	7.75285	-0.572599	5.44669
	105.322	7.75285	-0.564363	5.44669
	105.322	7.75285	-0.583021	5.44669
	105.322	7.80204	-0.604061	5.44669
	105.322	7.92881	-0.607872	5.44669
	105.299	7.98124	-0.602248	5.44669
	105.242	7.86243	-0.598579	5.44669
	105.218	7.72967	-0.599047	5.44669
	105.25	7.70611	-0.600549	5.44669
	105.23	7.74181	-0.601011	5.44669
	105.137	7.76488	-0.600671	5.44669
	105.072	7.76182	-0.600365	5.44669
	105.072	7.75233	-0.600357	5.44669
	105.094	7.74944	-0.600463	5.44669
	105.103	7.7516	-0.60051	5.44669
	105.099	7.80273	-0.600492	5.44669
	105.094	7.92954	-0.600468	5.44669
	105.094	8.0305	-0.600464	5.44669
	105.095	8.08735	-0.600471	5.44669
	105.096	8.1831	-0.600475	5.44669
	105.096	8.26927	-0.600475	5.44669
	105.073	8.28183	-0.600473	5.44669
	105.016	8.25812	-0.600472	5.44669
	104.992	8.24399	-0.600473	5.44669
	105.046	8.24654	-0.600473	5.44669
	105.106	8.25264	-0.600473	5.44669
	105.094	8.25428	-0.600473	5.44669
	104.998	8.20362	-0.600473	5.44669
	104.884	8.07564	-0.600473	5.44669
	104.836	8.02323	-0.600473	5.4507
	104.851	8.14248	-0.600473	5.46104
	104.873	8.27541	-0.592602	5.46531
	104.878	8.29889	-0.572317	5.45562
	104.871	8.26309	-0.563928	5.4448
	104.867	8.24001	-0.582939	5.44287
	104.868	8.2431	-0.604181	5.44579
	104.869	8.25261	-0.607951	5.44767
	104.87	8.2555	-0.602239	5.44742
	104.869	8.25332	-0.598547	5.44664
	104.869	8.25139	-0.599037	5.44641
	104.869	8.25135	-0.600556	5.44658
	104.869	8.25202	-0.601018	5.44674
	104.869	8.25232	-0.600672	5.44675
	104.869	8.2522	-0.600362	5.44669
	104.869	8.25205	-0.600356	5.44667
	104.869	8.25203	-0.592592	5.44668
	104.847	8.25207	-0.572355	5.44669
	104.767	8.2521	-0.563947	5.44669
	104.664	8.25209	-0.582934	5.44669
	104.636	8.25208	-0.604172	5.44669
	104.704	8.25208	-0.607949	5.44669
	104.749	8.25208	-0.602241	5.44669
	104.7	8.30127	-0.598548	5.44669
	104.635	8.47724	-0.599037	5.44669
	104.62	8.65645	-0.600555	5.44669
	104.636	8.59006	-0.601018	5.44669
	104.648	8.33849	-0.600672	5.44669
	104.648	8.23136	-0.600363	5.44669
	104.621	8.37027	-0.600356	5.44669
	104.562	8.48148	-0.600463	5.44669
	104.516	8.43186	-0.60051	5.44669
	104.514	8.46252	-0.600492	5.44669
	104.528	8.65497	-0.600468	5.44669
	104.512	8.79953	-0.600464	5.44669
	104.453	8.80353	-0.600471	5.44669
	104.403	8.70651	-0.600475	5.44669
	104.399	8.55857	-0.600475	5.44669
	104.414	8.51433	-0.600473	5.44669
	104.422	8.6441	-0.600472	5.44669
	104.42	8.77854	-0.600473	5.44669
	104.416	8.79891	-0.600473	5.44669
	104.415	8.76127	-0.600473	5.44669
	104.416	8.73852	-0.600473	5.44669
	104.417	8.74241	-0.600473	5.44669
	104.395	8.75214	-0.600473	5.44669
	104.337	8.75483	-0.600473	5.44669
	104.313	8.7525	-0.600473	5.44669
	104.345	8.75057	-0.600473	5.44669
	104.325	8.75058	-0.600473	5.44669
	104.232	8.75128	-0.600473	5.44669
	104.166	8.80075	-0.600473	5.44669
	104.166	8.9274	-0.600473	5.44669
	104.189	8.97968	-0.600473	5.44669
	104.198	8.86084	-0.600473	5.44669
	104.194	8.72813	-0.600473	5.44669
	104.189	8.7046	-0.600473	5.44669
	104.188	8.74029	-0.600473	5.44669
	104.19	8.76336	-0.600473	5.44669
	104.191	8.80948	-0.600473	5.44669
	104.191	8.92676	-0.600473	5.44669
	104.19	8.97631	-0.600473	5.44669
	104.19	8.85966	-0.592602	5.44669
	104.19	8.77802	-0.572317	5.44669
	104.19	8.88128	-0.563928	5.44669
	104.19	9.01793	-0.582939	5.44669
	104.19	9.04867	-0.604181	5.44669
	104.19	8.96539	-0.607951	5.44669
	104.168	8.81367	-0.602239	5.44669
	104.111	8.71376	-0.598547	5.44669
	104.087	8.71539	-0.599037	5.44669
	104.141	8.74993	-0.600556	5.44669
	104.179	8.76356	-0.601018	5.44669
	104.132	8.80614	-0.600672	5.44669
	104.07	8.97448	-0.600362	5.44669
	104.055	9.20204	-0.600356	5.44669
	104.071	9.31397	-0.600463	5.44669
	104.06	9.29208	-0.60051	5.44669
	104.002	9.24505	-0.600492	5.44669
	103.951	9.23343	-0.600468	5.44669
	103.946	9.24533	-0.600464	5.44669
	103.961	9.25445	-0.600471	5.44669
	103.969	9.25404	-0.600475	5.44669
	103.967	9.25063	-0.600475	5.44669
	103.964	9.24935	-0.600473	5.44669
	103.963	9.25002	-0.600472	5.44669
	103.964	9.25076	-0.600473	5.44669
	103.964	9.25083	-0.600473	5.44669
	103.964	9.2506	-0.600473	5.44669
	103.964	9.25047	-0.600473	5.44669
	103.964	9.25051	-0.600473	5.44669
	103.964	9.25056	-0.600473	5.44669
	103.964	9.25057	-0.600473	5.44669
	103.964	9.25056	-0.600473	5.44669
	103.964	9.25055	-0.600473	5.44669
	103.964	9.25055	-0.600473	5.44669
	103.964	9.25055	-0.600473	5.44669
	103.964	9.25056	-0.600473	5.44669
	103.942	9.25056	-0.600473	5.44669
	103.884	9.25055	-0.600473	5.44669
	103.861	9.25055	-0.600473	5.44669
	103.892	9.25055	-0.600473	5.44669
	103.872	9.25055	-0.600473	5.44669
	103.78	9.25055	-0.600473	5.44669
	103.714	9.25055	-0.600473	5.44669
	103.714	9.25055	-0.600473	5.44669
	103.759	9.25055	-0.600473	5.44669
	103.825	9.25055	-0.600473	5.44669
	103.845	9.25055	-0.600473	5.44669
	103.786	9.25055	-0.600473	5.44669
	103.725	9.25055	-0.600473	5.44669
	103.716	9.25055	-0.600473	5.44669
	103.733	9.25055	-0.600473	5.44669
	103.744	9.25055	-0.600473	5.44669
	103.742	9.25055	-0.600473	5.44669
	103.737	9.25055	-0.600473	5.44669
	103.736	9.25055	-0.600473	5.44669
	103.737	9.25055	-0.600473	5.44669
	103.738	9.25055	-0.600473	5.44669
	103.738	9.25055	-0.600473	5.44669
	103.738	9.25055	-0.600473	5.44669
	103.715	9.25055	-0.600473	5.44669
	103.658	9.25055	-0.600473	5.44669
	103.634	9.25055	-0.600473	5.44669
	103.666	9.25055	-0.600473	5.44669
	103.646	9.25055	-0.600473	5.44669
	103.553	9.25055	-0.600473	5.44669
	103.51	9.25055	-0.600473	5.44669
	103.567	9.25055	-0.600473	5.44669
	103.614	9.29974	-0.600473	5.44669
	103.569	9.42652	-0.600473	5.44669
	103.505	9.47895	-0.600473	5.44669
	103.489	9.40933	-0.600473	5.44669
	103.505	9.45253	-0.600473	5.44669
	103.517	9.60818	-0.600473	5.44669
	103.516	9.5775	-0.600473	5.44669
	103.512	9.39819	-0.600473	5.44669
	103.51	9.36558	-0.600473	5.44669
	103.511	9.42066	-0.600473	5.44669
	103.512	9.40692	-0.600473	5.44669
	103.512	9.47231	-0.600473	5.44669
	103.489	9.66651	-0.600473	5.44669
	103.409	9.79946	-0.600473	5.44669
	103.306	9.74877	-0.600473	5.44669
	103.256	9.576	-0.600473	5.44669
	103.267	9.50512	-0.600473	5.44669
	103.288	9.63261	-0.600473	5.44669
	103.293	9.77557	-0.600473	5.44669
	103.287	9.80032	-0.600473	5.44669
	103.283	9.76149	-0.600473	5.44669
	103.284	9.73668	-0.600473	5.44669
	103.285	9.74013	-0.600473	5.44669
	103.286	9.7504	-0.600473	5.44669
	103.285	9.75348	-0.600473	5.44669
	103.285	9.75112	-0.600473	5.44669
	103.285	9.74903	-0.600473	5.44669
	103.285	9.749	-0.592602	5.44669
	103.285	9.74973	-0.572317	5.44669
	103.285	9.75005	-0.563928	5.44669
	103.285	9.74992	-0.582939	5.44669
	103.285	9.74975	-0.604181	5.44669
	103.285	9.74973	-0.607951	5.44669
	103.285	9.74978	-0.602239	5.44669
	103.263	9.74981	-0.598547	5.44669
	103.205	9.7498	-0.599037	5.44669
	103.182	9.74979	-0.600556	5.44669
	103.213	9.74979	-0.601018	5.44669
	103.194	9.74979	-0.600672	5.44669
	103.101	9.74979	-0.600362	5.44669
	103.035	9.74979	-0.600356	5.44669
	103.035	9.74979	-0.600463	5.44669
	103.058	9.74979	-0.60051	5.44669
	103.067	9.74979	-0.600492	5.44669
	103.063	9.74979	-0.600468	5.44669
	103.058	9.74979	-0.600464	5.44669
	103.057	9.74979	-0.600471	5.44669
	103.059	9.74979	-0.600475	5.44669
	103.059	9.74979	-0.600475	5.44669
	103.059	9.74979	-0.600473	5.44669
	103.059	9.74979	-0.600472	5.44669
	103.059	9.79898	-0.600473	5.44669
	103.059	9.92576	-0.600473	5.44669
	103.059	10.0274	-0.600473	5.44669
	103.059	10.0353	-0.600473	5.44669
	103.037	9.95501	-0.600473	5.44669
	102.979	9.86182	-0.600473	5.44669
	102.955	9.89155	-0.600473	5.44669
	103.009	9.94349	-0.600473	5.44669
	103.069	9.85731	-0.600473	5.44669
	103.08	9.73813	-0.600473	5.44669
	103.064	9.70862	-0.600473	5.44669
	103.053	9.78618	-0.600473	5.44669
	103.033	9.93508	-0.600473	5.44669
	102.957	10.0358	-0.600473	5.44669
	102.855	10.0848	-0.600473	5.44669
	102.804	10.1773	-0.600473	5.44669
	102.814	10.2649	-0.600473	5.44669
	102.835	10.23	-0.600473	5.44669
	102.84	10.0798	-0.600473	5.44669
	102.835	10.0127	-0.600473	5.44669
	102.831	10.1337	-0.600473	5.44669
	102.831	10.2726	-0.600473	5.44669
	102.833	10.298	-0.600473	5.44669
	102.833	10.2608	-0.600473	5.44669
	102.833	10.2365	-0.600473	5.44669
	102.81	10.2396	-0.600473	5.44669
	102.753	10.2495	-0.600473	5.44669
	102.729	10.2526	-0.600473	5.44669
	102.783	10.2503	-0.600473	5.44669
	102.843	10.2483	-0.600473	5.44669
	102.831	10.2483	-0.600473	5.44669
	102.758	10.249	-0.600473	5.44669
	102.701	10.2493	-0.600473	5.44669
	102.699	10.2492	-0.600473	5.44669
	102.718	10.249	-0.600473	5.44669
	102.704	10.249	-0.600473	5.44669
	102.643	10.2982	-0.600473	5.44669
	102.593	10.425	-0.600473	5.44669
	102.588	10.4774	-0.600473	5.44669
	102.604	10.3586	-0.600473	5.44669
	102.612	10.2258	-0.600473	5.44669
	102.609	10.2023	-0.600473	5.44669
	102.606	10.238	-0.600473	5.44669
	102.605	10.2611	-0.600473	5.44669
	102.606	10.258	-0.600473	5.44669
	102.607	10.2977	-0.600473	5.44669
	102.607	10.4708	-0.600473	5.44669
	102.606	10.7013	-0.600473	5.44669
	102.606	10.8128	-0.600473	5.44669
	102.606	10.7897	-0.600473	5.44669
	102.606	10.7423	-0.600473	5.44669
	102.606	10.6818	-0.600473	5.44669
	102.584	10.518	-0.600473	5.44669
	102.504	10.2987	-0.600473	5.44669
	102.401	10.2378	-0.600473	5.44669
	102.351	10.4335	-0.600473	5.44669
	102.384	10.6582	-0.600473	5.44669
	102.463	10.6527	-0.600473	5.44669
	102.491	10.5658	-0.600473	5.44669
	102.432	10.629	-0.600473	5.44669
	102.368	10.751	-0.600473	5.44669
	102.38	10.7899	-0.600473	5.44669
	102.455	10.7152	-0.600473	5.44669
	102.49	10.5642	-0.600473	5.44669
	102.434	10.5107	-0.592602	5.44669
	102.369	10.5885	-0.572317	5.44669
	102.357	10.5491	-0.563928	5.44669
	102.374	10.3922	-0.582939	5.44669
	102.386	10.421	-0.604181	5.44669
	102.384	10.6491	-0.607951	5.44669
	102.38	10.809	-0.602239	5.44669
	102.378	10.8067	-0.598547	5.44669
	102.379	10.7508	-0.599037	5.44669
	102.38	10.6793	-0.600556	5.44669
	102.38	10.5631	-0.601018	5.44669
	102.38	10.523	-0.600672	5.44669
	102.38	10.6433	-0.600362	5.44669
	102.38	10.7722	-0.600356	5.44669
	102.38	10.7937	-0.600463	5.44669
	102.38	10.7585	-0.60051	5.44669
	102.38	10.7363	-0.600492	5.44669
	102.38	10.6904	-0.600468	5.44669
	102.38	10.5729	-0.600464	5.44669
	102.38	10.5232	-0.600471	5.44669
	102.38	10.6399	-0.600475	5.44669
	102.38	10.7707	-0.600475	5.44669
	102.38	10.7943	-0.600473	5.44669
	102.38	10.7592	-0.600472	5.44669
	102.38	10.7365	-0.600473	5.44669
	102.38	10.7394	-0.600473	5.44669
	102.38	10.7487	-0.600473	5.44669
	102.38	10.7516	-0.592602	5.44669
	102.38	10.7003	-0.572317	5.44669
	102.38	10.5716	-0.563928	5.44669
	102.358	10.5191	-0.582939	5.44669
	102.3	10.6386	-0.604181	5.44669
	102.276	10.7717	-0.607951	5.44669
	102.33	10.7951	-0.602239	5.44669
	102.368	10.7593	-0.598547	5.44669
	102.321	10.7362	-0.599037	5.44669
	102.281	10.7393	-0.600556	5.44669
	102.303	10.7488	-0.601018	5.44669
	102.307	10.7517	-0.600672	5.44669
	102.298	10.7495	-0.600362	5.44669
	102.315	10.7476	-0.600356	5.44669
	102.306	10.7475	-0.600463	5.44669
	102.293	10.7482	-0.60051	5.44669
	102.335	10.7485	-0.600492	5.44669
	102.387	10.7484	-0.600468	5.44669
	102.376	10.7482	-0.600464	5.44669
	102.305	10.7482	-0.600471	5.44669
	102.272	10.7483	-0.600475	5.44669
	102.327	10.7483	-0.600475	5.44669
	102.391	10.7483	-0.600473	5.44669
	102.402	10.7483	-0.600472	5.44669
	102.386	10.7483	-0.600473	5.44669
	102.352	10.7483	-0.600473	5.44669
	102.296	10.7483	-0.600473	5.44669
	102.277	10.7483	-0.600473	5.44669
	102.332	10.7483	-0.600473	5.44669
	102.391	10.7483	-0.600473	5.44669
	102.401	10.7483	-0.600473	5.44669
	102.362	10.7483	-0.600473	5.44669
	102.272	10.7483	-0.600473	5.44669
	102.193	10.7483	-0.600473	5.44669
	102.227	10.7483	-0.600473	5.44669
	102.342	10.7483	-0.600473	5.44669
	102.412	10.7483	-0.600473	5.44669
	102.406	10.6991	-0.600473	5.44669
	102.379	10.5723	-0.600473	5.44268
	102.37	10.5199	-0.600473	5.43234
	102.376	10.6387	-0.600473	5.42806
	102.382	10.7714	-0.600473	5.43775
	102.382	10.795	-0.600473	5.44858
	102.38	10.7593	-0.600473	5.4505
	102.379	10.7362	-0.600473	5.44759
	102.38	10.7393	-0.600473	5.44571
	102.38	10.7488	-0.600473	5.44595
	102.38	10.7517	-0.600473	5.44673
	102.358	10.7495	-0.600473	5.44696
	102.3	10.7476	-0.600473	5.44679
	102.254	10.7475	-0.600473	5.44663
	102.251	10.7482	-0.600473	5.44663
	102.287	10.7485	-0.600473	5.44668
	102.352	10.7484	-0.600473	5.44671
	102.396	10.7482	-0.600473	5.4467
	102.396	10.7482	-0.600473	5.44668
	102.381	10.7483	-0.600473	5.44668
	102.375	10.7483	-0.600473	5.44669
	102.377	10.7483	-0.600473	5.44669
	102.381	10.7483	-0.600473	5.44669
	102.381	10.7483	-0.600473	5.44669
	102.38	10.7483	-0.600473	5.44669
	102.38	10.7483	-0.600473	5.44669
	102.38	10.7483	-0.600473	5.44669
	102.38	10.7483	-0.600473	5.44669
	102.38	10.7483	-0.600473	5.44669
	102.38	10.7483	-0.600473	5.44669
	102.38	10.7483	-0.600473	5.44669
	102.38	10.7483	-0.600473	5.44669
	102.38	10.6991	-0.600473	5.44669
	102.38	10.5231	-0.600473	5.44669
	102.402	10.3439	-0.600473	5.44669
	102.482	10.3611	-0.600473	5.44669
	102.586	10.4859	-0.600473	5.44669
	102.635	10.5406	-0.600473	5.44669
	102.625	10.5205	-0.600473	5.44669
	102.604	10.4928	-0.600473	5.44669
	102.599	10.4884	-0.600473	5.44669
	102.604	10.4964	-0.600473	5.44669
	102.608	10.5013	-0.600473	5.44669
	102.608	10.5006	-0.600473	5.44669
	102.606	10.4985	-0.600473	5.44669
	102.606	10.4979	-0.600473	5.44669
	102.606	10.4984	-0.600473	5.44669
	102.606	10.4988	-0.600473	5.44669
	102.606	10.4496	-0.600473	5.44669
	102.606	10.3719	-0.600473	5.44669
	102.606	10.397	-0.600473	5.44669
	102.629	10.4415	-0.600473	5.44669
	102.686	10.3538	-0.600473	5.44669
	102.71	10.2367	-0.600473	5.44669
	102.656	10.2085	-0.600473	5.44669
	102.596	10.2368	-0.600473	5.44669
	102.607	10.2583	-0.600473	5.44669
	102.681	10.2573	-0.600473	5.44669
	102.738	10.2492	-0.600473	5.44669
	102.762	10.2462	-0.600473	5.44669
	102.801	10.2478	-0.600473	5.44669
	102.839	10.2495	-0.600473	5.44669
	102.845	10.2497	-0.600473	5.44669
	102.836	10.1999	-0.600473	5.44669
	102.829	10.0729	-0.600473	5.44669
	102.83	10.0205	-0.592602	5.44669
	102.833	10.1395	-0.572317	5.44669
	102.834	10.2722	-0.563928	5.44669
	102.833	10.2466	-0.582939	5.44669
	102.832	10.0841	-0.604181	5.44669
	102.832	9.95939	-0.607951	5.44669
	102.833	9.90532	-0.594368	5.44669
	102.855	9.81917	-0.570391	5.4507
	102.912	9.73604	-0.562492	5.46104
	102.958	9.72134	-0.583023	5.46531
	102.984	9.74308	-0.604726	5.45562
	103.028	9.75714	-0.60815	5.4448
	103.067	9.80445	-0.602128	5.44287
	103.072	9.92544	-0.59843	5.44579
	103.062	9.97611	-0.599028	5.44767
	103.055	9.85861	-0.600594	5.44742
	103.056	9.72704	-0.601037	5.44664
	103.059	9.7035	-0.600666	5.44641
	103.06	9.73879	-0.600353	5.44658
	103.059	9.76169	-0.600354	5.44674
	103.059	9.75869	-0.600466	5.44675
	103.059	9.74929	-0.600512	5.44669
	103.059	9.74642	-0.600492	5.44667
	103.059	9.74855	-0.600467	5.44668
	103.059	9.75047	-0.600464	5.44669
	103.059	9.75052	-0.600471	5.44669
	103.059	9.74985	-0.600475	5.44669
	103.081	9.74956	-0.600475	5.44669
	103.139	9.74967	-0.600473	5.44669
	103.185	9.74982	-0.600472	5.44669
	103.211	9.74985	-0.600473	5.44669
	103.254	9.7498	-0.600473	5.44669
	103.293	9.74977	-0.600473	5.44669
	103.299	9.79897	-0.600473	5.44669
	103.288	9.92576	-0.600473	5.44669
	103.282	9.97819	-0.600473	5.44669
	103.283	9.85937	-0.600473	5.44669
	103.285	9.72662	-0.600473	5.44669
	103.286	9.70305	-0.600473	5.44669
	103.286	9.73875	-0.600473	5.44669
	103.285	9.76183	-0.600473	5.44669
	103.285	9.75876	-0.600473	5.44669
	103.285	9.74927	-0.600473	5.44669
	103.285	9.74638	-0.600473	5.44669
	103.285	9.74855	-0.600473	5.44669
	103.285	9.75048	-0.600473	5.44669
	103.285	9.75052	-0.600473	5.44669
	103.285	9.74985	-0.600473	5.44669
	103.285	9.74956	-0.600473	5.44669
	103.285	9.74967	-0.600473	5.44669
	103.285	9.74982	-0.600473	5.44669
	103.285	9.74985	-0.600473	5.44669
	103.285	9.7498	-0.600473	5.44669
	103.285	9.74977	-0.600473	5.44669
	103.285	9.74978	-0.600473	5.44669
	103.285	9.7006	-0.600473	5.44669
	103.285	9.57383	-0.600473	5.44669
	103.307	9.52139	-0.600473	5.44669
	103.387	9.64021	-0.600473	5.44669
	103.491	9.77296	-0.600473	5.44669
	103.54	9.74734	-0.600473	5.44669
	103.53	9.53567	-0.600473	5.44669
	103.509	9.2842	-0.600473	5.44669
	103.504	9.17768	-0.600473	5.44669
	103.509	9.21035	-0.600473	5.44669
	103.513	9.30917	-0.600473	5.44669
	103.513	9.494	-0.600473	5.44669
	103.511	9.65924	-0.600473	5.44669
	103.533	9.63303	-0.600473	5.44669
	103.591	9.50942	-0.592602	5.44669
	103.615	9.40924	-0.572317	5.44669
	103.584	9.30369	-0.556057	5.44669
	103.603	9.22887	-0.554784	5.44669
	103.696	9.22456	-0.567636	5.44669
	103.739	9.24769	-0.590418	5.44669
	103.682	9.25864	-0.605947	5.44669
	103.636	9.25497	-0.606025	5.44669
	103.68	9.24953	-0.600803	5.44669
	103.744	9.24856	-0.59863	5.44669
	103.76	9.25008	-0.599582	5.44669
	103.745	9.25107	-0.600755	5.44669
	103.733	9.25094	-0.600907	5.44669
	103.733	9.25053	-0.600555	5.44669
	103.738	9.25041	-0.600353	5.44669
	103.739	9.2505	-0.600393	5.44669
	103.738	9.25058	-0.600482	5.44669
	103.76	9.25059	-0.592634	5.44268
	103.839	9.25056	-0.572328	5.43234
	103.943	9.25054	-0.563921	5.42806
	103.993	9.25055	-0.582933	5.43775
	103.983	9.25056	-0.604181	5.44858
	103.961	9.25056	-0.607954	5.4505
	103.956	9.25056	-0.60224	5.44759
	103.962	9.25055	-0.598546	5.44571
	103.966	9.25055	-0.599037	5.44595
	103.966	9.25055	-0.600556	5.44673
	103.964	9.25056	-0.601018	5.44696
	103.964	9.25055	-0.600672	5.44679
	103.964	9.25055	-0.600362	5.44663
	103.964	9.25055	-0.600356	5.44663
	103.964	9.20136	-0.600463	5.44668
	103.964	9.07459	-0.60051	5.44671
	103.964	8.97297	-0.600492	5.4467
	103.964	8.91582	-0.600468	5.44668
	103.986	8.82018	-0.600464	5.44668
	104.066	8.78335	-0.600471	5.44669
	104.17	8.94679	-0.600475	5.44669
	104.219	9.14966	-0.600475	5.44669
	104.209	9.09737	-0.600473	5.44669
	104.188	8.89245	-0.600472	5.44669
	104.183	8.85682	-0.600473	5.44669
	104.188	8.91974	-0.600473	5.44669
	104.192	8.86118	-0.600473	5.44669
	104.192	8.74963	-0.600473	5.44669
	104.19	8.71349	-0.600473	5.44669
	104.212	8.73638	-0.600473	5.44669
	104.292	8.75855	-0.600473	5.44669
	104.396	8.75967	-0.600473	5.44669
	104.446	8.75225	-0.600473	5.44669
	104.435	8.74874	-0.600473	5.44669
	104.414	8.74991	-0.600473	5.44669
	104.409	8.75164	-0.600473	5.44669
	104.414	8.75196	-0.600473	5.44669
	104.418	8.75147	-0.600473	5.44669
	104.418	8.70196	-0.600473	5.44669
	104.417	8.57523	-0.600473	5.44669
	104.416	8.52293	-0.600473	5.44669
	104.416	8.64179	-0.600473	5.44669
	104.417	8.72532	-0.600473	5.44669
	104.439	8.62208	-0.600473	5.44669
	104.496	8.53395	-0.600473	5.44669
	104.542	8.58051	-0.600473	5.44669
	104.568	8.54037	-0.600473	5.44669
	104.612	8.34502	-0.600473	5.44669
	104.651	8.20263	-0.600473	5.44669
	104.656	8.20056	-0.600473	5.44669
	104.646	8.29763	-0.600473	5.44669
	104.662	8.44489	-0.600473	5.44669
	104.72	8.48884	-0.600473	5.44669
	104.769	8.35918	-0.600473	5.44669
	104.796	8.2249	-0.600473	5.44669
	104.816	8.20455	-0.600473	5.44669
	104.797	8.24214	-0.600473	5.44669
	104.779	8.26486	-0.600473	5.44669
	104.822	8.26098	-0.600473	5.44669
	104.876	8.25127	-0.600473	5.44669
	104.888	8.24858	-0.600473	5.44669
	104.874	8.2509	-0.600473	5.44669
	104.865	8.25283	-0.600473	5.44669
	104.865	8.20363	-0.600473	5.44669
	104.869	8.07616	-0.600473	5.44669
	104.871	8.02344	-0.600473	5.44669
	104.87	8.14239	-0.600473	5.44669
	104.869	8.27529	-0.600473	5.44669
	104.869	8.29888	-0.600473	5.44669
	104.869	8.21394	-0.600473	5.44669
	104.869	8.06406	-0.600473	5.44669
	104.869	7.96551	-0.600473	5.44669
	104.892	7.96706	-0.600473	5.44669
	104.949	8.05027	-0.600473	5.44669
	104.995	8.14129	-0.600473	5.44669
	105.021	8.06044	-0.600473	5.44669
	105.064	7.8325	-0.600473	5.44669
	105.103	7.69095	-0.600473	5.44669
	105.109	7.75003	-0.600473	5.44669
	105.098	7.92938	-0.600473	5.44669
	105.092	8.00002	-0.600473	5.44669
	105.093	7.8701	-0.600473	5.44669
	105.096	7.72621	-0.600473	5.44669
	105.097	7.70193	-0.600473	5.44669
	105.096	7.74129	-0.600473	5.44669
	105.095	7.76615	-0.600473	5.44669
	105.095	7.76253	-0.600473	5.44669
	105.095	7.75218	-0.600473	5.44669
	105.096	7.74912	-0.600473	5.44669
	105.096	7.75152	-0.600473	5.44669
	105.118	7.75362	-0.600473	5.44669
	105.198	7.75364	-0.600473	5.44669
	105.301	7.75291	-0.600473	5.44669
	105.351	7.75259	-0.600473	5.44669
	105.34	7.75272	-0.600473	5.44268
	105.319	7.75288	-0.600473	5.43234
	105.314	7.75291	-0.600473	5.42806
	105.297	7.75286	-0.600473	5.43775
	105.244	7.75283	-0.600473	5.44858
	105.22	7.75284	-0.600473	5.4505
	105.272	7.75285	-0.600473	5.44759
	105.332	7.75285	-0.600473	5.44571
	105.343	7.75285	-0.600473	5.44595
	105.327	7.75285	-0.600473	5.44673
	105.316	7.75285	-0.600473	5.44696
	105.318	7.75285	-0.592602	5.44679
	105.322	7.75285	-0.572317	5.44663
	105.323	7.75285	-0.563928	5.44663
	105.322	7.75285	-0.582939	5.44668
	105.344	7.75285	-0.604181	5.44671
	105.424	7.75285	-0.607951	5.4467
	105.527	7.75285	-0.602239	5.44668
	105.577	7.75285	-0.598547	5.44668
	105.567	7.75285	-0.599037	5.44669
	105.545	7.75285	-0.600556	5.44669
	105.54	7.75285	-0.601018	5.44669
	105.546	7.75285	-0.600672	5.44669
	105.55	7.75285	-0.600362	5.44669
	105.572	7.75285	-0.600356	5.44669
	105.628	7.75285	-0.600463	5.44669
	105.651	7.75285	-0.60051	5.44669
	105.598	7.75285	-0.600492	5.44669
	105.56	7.75285	-0.600468	5.44669
	105.607	7.75285	-0.600464	5.44669
	105.669	7.75285	-0.600471	5.44669
	105.705	7.75285	-0.600475	5.44669
	105.747	7.70366	-0.600475	5.44669
	105.782	7.57688	-0.600473	5.44669
	105.786	7.52445	-0.600472	5.44669
	105.777	7.64327	-0.600473	5.44669
	105.771	7.77602	-0.600473	5.44669
	105.772	7.7504	-0.600473	5.44669
	105.775	7.58792	-0.600473	5.44669
	105.775	7.46322	-0.600473	5.44669
	105.775	7.40914	-0.600473	5.44669
	105.774	7.32299	-0.600473	5.44669
	105.774	7.23986	-0.600473	5.44669
	105.774	7.27436	-0.600473	5.44669
	105.774	7.42286	-0.600473	5.44669
	105.774	7.48936	-0.600473	5.44669
	105.774	7.36866	-0.600473	5.44669
	105.797	7.23012	-0.600473	5.44669
	105.876	7.20479	-0.600473	5.44669
	105.98	7.24182	-0.600473	5.44669
	106.03	7.26607	-0.600473	5.44669
	106.019	7.26303	-0.600473	5.44669
	105.998	7.25313	-0.600473	5.44669
	105.993	7.25006	-0.600473	5.44669
	105.998	7.2523	-0.600473	5.44669
	106.002	7.25432	-0.600473	5.44669
	106.002	7.25438	-0.600473	5.44268
	106.001	7.25368	-0.600473	5.43234
	106	7.25337	-0.600473	5.42806
	106	7.25348	-0.600473	5.43775
	106.001	7.25364	-0.600473	5.44858
	106.001	7.25367	-0.600473	5.4505
	106.001	7.25362	-0.600473	5.44759
	106.001	7.25359	-0.600473	5.44571
	106.001	7.2536	-0.600473	5.44595
	106.023	7.25361	-0.600473	5.44673
	106.103	7.25361	-0.600473	5.44696
	106.206	7.25361	-0.600473	5.44679
	106.234	7.25361	-0.600473	5.44663
	106.166	7.25361	-0.600473	5.44663
	106.121	7.25361	-0.600473	5.45069
	106.17	7.25361	-0.600473	5.46105
	106.235	7.25361	-0.600473	5.46532
	106.25	7.20442	-0.600473	5.45562
	106.234	7.07765	-0.600473	5.44479
	106.222	7.02521	-0.600473	5.44287
	106.222	7.09484	-0.600473	5.44579
	106.227	7.05163	-0.600473	5.44767
	106.229	6.89599	-0.600473	5.44742
	106.228	6.92667	-0.600473	5.44664
	106.227	7.10598	-0.600473	5.44641
	106.227	7.13859	-0.600473	5.44658
	106.249	7.08351	-0.600473	5.44674
	106.329	7.09724	-0.600473	5.44675
	106.433	7.03186	-0.600473	5.44669
	106.482	6.83765	-0.600473	5.44667
	106.472	6.70471	-0.600473	5.44668
	106.451	6.7062	-0.600473	5.44669
	106.446	6.7522	-0.600473	5.44669
	106.451	6.77064	-0.600473	5.44669
	106.455	6.76197	-0.600473	5.44669
	106.455	6.75177	-0.600473	5.44669
	106.453	6.75059	-0.600473	5.44669
	106.453	6.75371	-0.600473	5.44669
	106.453	6.75544	-0.600473	5.44669
	106.453	6.75506	-0.600473	5.44669
	106.476	6.75428	-0.600473	5.44669
	106.555	6.75409	-0.600473	5.44669
	106.659	6.75429	-0.600473	5.44669
	106.708	6.75444	-0.600473	5.44669
	106.698	6.75443	-0.600473	5.44268
	106.677	6.75438	-0.600473	5.43234
	106.672	6.75436	-0.600473	5.42806
	106.677	6.75437	-0.600473	5.43775
	106.681	6.75438	-0.600473	5.44858
	106.681	6.75438	-0.600473	5.4505
	106.68	6.75437	-0.600473	5.44358
	106.679	6.75437	-0.600473	5.43135
	106.679	6.75437	-0.600473	5.42733
	106.68	6.75437	-0.600473	5.43779
	106.68	6.75437	-0.600473	5.44885
	106.702	6.75437	-0.600473	5.4506
	106.759	6.75437	-0.600473	5.44753
	106.783	6.75437	-0.600473	5.44564
	106.729	6.75437	-0.600473	5.44595
	106.691	6.75437	-0.600473	5.44675
	106.76	6.70518	-0.600473	5.44697
	106.88	6.52922	-0.600473	5.44679
	106.94	6.35001	-0.600473	5.44663
	106.928	6.4164	-0.600473	5.44663
	106.903	6.66797	-0.600473	5.44668
	106.897	6.82429	-0.600473	5.44671
	106.903	6.76296	-0.600473	5.4467
	106.908	6.52822	-0.600473	5.44668
	106.908	6.27981	-0.600473	5.44668
	106.906	6.18279	-0.600473	5.44669
	106.905	6.21834	-0.600473	5.44669
	106.928	6.2658	-0.600473	5.44669
	107.008	6.27274	-0.600473	5.44669
	107.089	6.25873	-0.600473	5.44669
	107.081	6.25039	-0.600473	5.44669
	107.047	6.25187	-0.600473	5.44669
	107.08	6.25546	-0.600473	5.44669
	107.135	6.25643	-0.600473	5.44669
	107.151	6.25557	-0.600473	5.44669
	107.139	6.25486	-0.600473	5.44669
	107.128	6.25487	-0.600473	5.44669
	107.128	6.25512	-0.600473	5.44669
	107.132	6.25523	-0.600473	5.44669
	107.133	6.25518	-0.600473	5.44669
	107.133	6.25512	-0.600473	5.44669
	107.132	6.25512	-0.600473	5.44669
	107.154	6.20594	-0.600473	5.44669
	107.234	6.07918	-0.600473	5.44669
	107.338	5.97755	-0.600473	5.44669
	107.387	5.96959	-0.600473	5.44669
	107.377	6.04991	-0.600473	5.44669
	107.356	6.14311	-0.600473	5.44669
	107.351	6.06419	-0.600473	5.44669
	107.356	5.88548	-0.600473	5.44669
	107.36	5.91922	-0.600473	5.44669
	107.36	6.10802	-0.600473	5.44669
	107.358	6.09433	-0.600473	5.44669
	107.358	5.86112	-0.600473	5.44669
	107.358	5.74291	-0.600473	5.44669
	107.381	5.87064	-0.600473	5.44669
	107.438	5.98111	-0.600473	5.44669
	107.484	5.88596	-0.600473	5.44669
	107.51	5.74245	-0.600473	5.44669
	107.531	5.70596	-0.600473	5.44669
	107.513	5.74007	-0.600473	5.44669
	107.495	5.76707	-0.600473	5.44669
	107.538	5.76622	-0.600473	5.44669
	107.592	5.75625	-0.600473	5.44669
	107.603	5.75238	-0.600473	5.44669
	107.59	5.7543	-0.600473	5.44669
	107.58	5.75648	-0.600473	5.44669
	107.581	5.75671	-0.600473	5.44669
	107.585	5.75604	-0.600473	5.44669
	107.586	5.75567	-0.600473	5.44669
	107.585	5.75576	-0.600473	5.44669
	107.584	5.75593	-0.600473	5.44669
	107.584	5.75596	-0.600473	5.44669
	107.585	5.75592	-0.600473	5.44669
	107.585	5.75589	-0.600473	5.44669
	107.585	5.75589	-0.600473	5.44669
	107.585	5.7559	-0.600473	5.44669
	107.585	5.75591	-0.600473	5.44669
	107.585	5.75591	-0.600473	5.44669
	107.585	5.7559	-0.600473	5.44669
	107.585	5.7559	-0.600473	5.44669
	107.585	5.7559	-0.600473	5.44669
	107.585	5.7559	-0.600473	5.44669
	107.607	5.70671	-0.600473	5.44669
	107.664	5.57994	-0.600473	5.44669
	107.711	5.5275	-0.600473	5.44669
	107.714	5.64632	-0.592602	5.44669
	107.7	5.77908	-0.572317	5.44669
	107.693	5.80264	-0.563928	5.44669
	107.695	5.76694	-0.582939	5.44669
	107.698	5.74386	-0.604181	5.44669
	107.699	5.74693	-0.607951	5.44669
	107.72	5.75642	-0.602239	5.44669
	107.777	5.71012	-0.598547	5.44669
	107.823	5.58118	-0.599037	5.44669
	107.827	5.52682	-0.600556	5.44669
	107.813	5.5964	-0.601018	5.44669
	107.806	5.60305	-0.600672	5.44669
	107.808	5.52529	-0.592492	5.44669
	107.812	5.43232	-0.5722	5.44669
	107.812	5.36264	-0.563918	5.44669
	107.811	5.40644	-0.575106	5.44669
	107.811	5.45589	-0.576045	5.44669
	107.833	5.36365	-0.571401	5.44669
	107.891	5.24282	-0.584696	5.44669
	107.915	5.26396	-0.602253	5.44669
	107.883	5.42031	-0.606518	5.44669
	107.903	5.49484	-0.602323	5.44669
	107.995	5.37473	-0.599092	5.44669
	108.061	5.23357	-0.599235	5.44669
	108.061	5.20695	-0.600445	5.44669
	108.039	5.24435	-0.600901	5.44669
	108.029	5.26923	-0.600662	5.44669
	108.033	5.26631	-0.6004	5.44669
	108.039	5.25624	-0.600375	5.44669
	108.039	5.25306	-0.600458	5.44669
	108.038	5.25531	-0.600501	5.44669
	108.037	5.25738	-0.60049	5.44669
	108.037	5.25745	-0.60047	5.44669
	108.037	5.25674	-0.600466	5.44669
	108.037	5.25642	-0.600471	5.44669
	108.06	5.25654	-0.600475	5.44669
	108.139	5.2567	-0.600474	5.44669
	108.243	5.25673	-0.600473	5.44669
	108.293	5.25668	-0.600472	5.44669
	108.282	5.25665	-0.600473	5.44669
	108.261	5.25666	-0.600473	5.44669
	108.256	5.25667	-0.600473	5.44669
	108.261	5.25667	-0.600473	5.44669
	108.288	5.25667	-0.600473	5.44669
	108.345	5.25667	-0.600473	5.44669
	108.367	5.20747	-0.600473	5.44669
	108.313	5.03151	-0.600473	5.44669
	108.253	4.8523	-0.600473	5.44669
	108.265	4.91869	-0.600473	5.44669
	108.338	5.12107	-0.600473	5.44669
	108.395	5.10142	-0.600473	5.44669
	108.419	4.91008	-0.600473	5.44669
	108.458	4.8685	-0.600473	5.44669
	108.496	4.92409	-0.592602	5.44669
	108.503	4.91376	-0.572317	5.44669
	108.493	4.9312	-0.563928	5.44669
	108.487	4.94875	-0.582939	5.44669
	108.487	4.85257	-0.604181	5.44669
	108.49	4.74143	-0.607951	5.44669
	108.491	4.71884	-0.602239	5.44669
	108.49	4.74726	-0.598547	5.44669
	108.49	4.76694	-0.599037	5.44669
	108.49	4.76504	-0.600556	5.44669
	108.49	4.75724	-0.601018	5.44669
	108.49	4.75465	-0.600672	5.44669
	108.512	4.75633	-0.600362	5.44669
	108.57	4.75796	-0.600356	5.44669
	108.616	4.75804	-0.600463	5.44669
	108.642	4.7575	-0.60051	5.44669
	108.685	4.75724	-0.600492	5.44669
	108.724	4.75733	-0.600468	5.44669
	108.73	4.75746	-0.600464	5.44669
	108.719	4.75748	-0.600471	5.44669
	108.713	4.75744	-0.600475	5.44669
	108.714	4.70823	-0.600475	5.44669
	108.716	4.58146	-0.600473	5.44669
	108.717	4.52903	-0.600472	5.44669
	108.716	4.64785	-0.600473	5.44669
	108.738	4.78061	-0.600473	5.44268
	108.818	4.80417	-0.600473	5.43234
	108.922	4.76847	-0.600473	5.42806
	108.971	4.6962	-0.600473	5.43775
	108.939	4.5233	-0.600473	5.44858
	108.86	4.3044	-0.600473	5.4505
	108.831	4.2469	-0.600473	5.44759
	108.891	4.39468	-0.600473	5.44571
	108.955	4.49192	-0.600473	5.44595
	108.965	4.3841	-0.600473	5.44673
	108.947	4.23997	-0.600473	5.44696
	108.936	4.20773	-0.600473	5.44679
	108.938	4.29303	-0.600473	5.44663
	108.943	4.44613	-0.600473	5.44663
	108.944	4.49672	-0.600473	5.44668
	108.943	4.36776	-0.600473	5.44671
	108.964	4.23142	-0.600473	5.4467
	109.044	4.20995	-0.600473	5.44668
	109.148	4.24781	-0.600473	5.44668
	109.176	4.27104	-0.600473	5.44669
	109.107	4.26727	-0.600473	5.44669
	109.062	4.25743	-0.600473	5.44669
	109.111	4.25465	-0.600473	5.44669
	109.177	4.25698	-0.600473	5.44669
	109.192	4.25895	-0.600473	5.44669
	109.175	4.25894	-0.600473	5.44669
	109.163	4.20905	-0.600473	5.44669
	109.164	4.08198	-0.600473	5.44669
	109.169	4.02968	-0.600473	5.44669
	109.17	4.09946	-0.600473	5.44669
	109.169	4.10546	-0.600473	5.44669
	109.191	4.07655	-0.600473	5.44669
	109.248	4.15963	-0.600473	5.44669
	109.295	4.22013	-0.600473	5.44669
	109.321	4.12	-0.600473	5.44669
	109.342	4.04136	-0.600473	5.44669
	109.301	4.13998	-0.600473	5.44669
	109.225	4.27364	-0.600473	5.44669
	109.245	4.25557	-0.600473	5.44669
	109.352	4.04675	-0.600473	5.44669
	109.424	3.79378	-0.600473	5.44669
	109.421	3.68563	-0.600473	5.44669
	109.396	3.71814	-0.600473	5.44669
	109.386	3.76829	-0.600473	5.44669
	109.391	3.77743	-0.600473	5.44669
	109.397	3.76339	-0.600473	5.44669
	109.397	3.80344	-0.600473	5.44669
	109.395	3.98057	-0.600473	5.44669
	109.394	4.16351	-0.600473	5.44669
	109.395	4.09828	-0.600473	5.44669
	109.395	3.84586	-0.600473	5.44669
	109.395	3.68878	-0.600473	5.44669
	109.395	3.7009	-0.600473	5.44669
	109.395	3.75994	-0.600473	5.44669
	109.395	3.78006	-0.600473	5.44669
	109.395	3.76746	-0.600473	5.44669
	109.395	3.75502	-0.600473	5.44669
	109.395	3.75429	-0.600473	5.44669
	109.395	3.7584	-0.600473	5.44669
	109.417	3.76039	-0.600473	5.44669
	109.497	3.75975	-0.600473	5.44669
	109.578	3.75879	-0.600473	5.44669
	109.548	3.7586	-0.600473	5.44669
	109.456	3.75887	-0.600473	5.44669
	109.465	3.75905	-0.600473	5.44669
	109.574	3.75903	-0.600473	5.44669
	109.651	3.75896	-0.600473	5.44669
	109.649	3.75893	-0.600473	5.44669
	109.622	3.75895	-0.600473	5.44669
	109.612	3.75896	-0.600473	5.44669
	109.617	3.75896	-0.600473	5.44669
	109.623	3.75896	-0.600473	5.44669
	109.624	3.75896	-0.600473	5.44669
	109.622	3.75896	-0.600473	5.44669
	109.621	3.75896	-0.600473	5.44268
	109.621	3.75896	-0.592602	5.43234
	109.644	3.75896	-0.572317	5.42806
	109.724	3.75896	-0.563928	5.43775
	109.827	3.75896	-0.582939	5.44858
	109.877	3.75896	-0.604181	5.4505
	109.866	3.75896	-0.607951	5.44759
	109.845	3.75896	-0.602239	5.44571
	109.84	3.75896	-0.598547	5.44194
	109.845	3.75896	-0.599037	5.43238
	109.849	3.75896	-0.600556	5.42834
	109.849	3.70977	-0.601018	5.43785
	109.848	3.5338	-0.600672	5.44852
	109.847	3.3546	-0.600362	5.45044
	109.847	3.42098	-0.600356	5.44758
	109.848	3.67255	-0.600463	5.44572
	109.87	3.77968	-0.60051	5.44597
	109.927	3.59158	-0.600492	5.44673
	109.973	3.35359	-0.600468	5.44696
	109.999	3.39997	-0.600464	5.44679
	110.043	3.61491	-0.600471	5.44663
	110.082	3.60764	-0.600475	5.44663
	110.087	3.36783	-0.600475	5.44668
	110.077	3.24456	-0.600473	5.4467
	110.07	3.37253	-0.600472	5.4467
	110.071	3.48489	-0.600473	5.44668
	110.074	3.39046	-0.592602	5.44668
	110.097	3.24656	-0.572318	5.44669
	110.154	3.20966	-0.563928	5.44669
	110.177	3.24374	-0.582939	5.44669
	110.123	3.27087	-0.604181	5.44669
	110.086	3.27008	-0.607951	5.44669
	110.155	3.2601	-0.602239	5.44669
	110.252	3.2562	-0.598547	5.44669
	110.255	3.25811	-0.599037	5.44669
	110.219	3.2603	-0.600556	5.44669
	110.248	3.26054	-0.601018	5.44669
	110.301	3.25986	-0.608542	5.44669
	110.319	3.25949	-0.628518	5.44669
	110.307	3.25958	-0.636901	5.44669
	110.297	3.25975	-0.617997	5.44669
	110.296	3.25978	-0.596802	5.44669
	110.3	3.25974	-0.593014	5.44669
	110.301	3.25971	-0.598702	5.44669
	110.301	3.25971	-0.60239	5.44669
	110.3	3.25972	-0.601907	5.44669
	110.3	3.25973	-0.600392	5.44669
	110.3	3.25972	-0.599929	5.44669
	110.323	3.21053	-0.600274	5.44669
	110.38	3.08376	-0.600583	5.44669
	110.426	3.03132	-0.60059	5.44669
	110.452	3.10095	-0.600483	5.44669
	110.495	3.10693	-0.600436	5.44669
	110.534	3.07806	-0.600454	5.44669
	110.54	3.16118	-0.600478	5.44669
	110.529	3.22167	-0.600482	5.44669
	110.523	3.07233	-0.600475	5.44669
	110.524	2.86692	-0.60047	5.44669
	110.527	2.86392	-0.600471	5.44669
	110.527	2.94043	-0.600473	5.44669
	110.527	2.87591	-0.600474	5.44669
	110.526	2.75704	-0.600473	5.44669
	110.526	2.71994	-0.600473	5.44669
	110.526	2.74504	-0.600473	5.44669
	110.527	2.76848	-0.600473	5.44669
	110.527	2.76933	-0.600473	5.44669
	110.526	2.76135	-0.600473	5.44669
	110.526	2.75771	-0.600473	5.44669
	110.526	2.75901	-0.600473	5.44669
	110.549	2.76086	-0.600473	5.44669
	110.629	2.76117	-0.600473	5.44669
	110.732	2.76064	-0.600473	5.44669
	110.782	2.76031	-0.600473	5.44669
	110.771	2.76036	-0.600473	5.44669
	110.75	2.7605	-0.600473	5.44669
	110.745	2.76054	-0.600473	5.44669
	110.751	2.7605	-0.600473	5.44669
	110.755	2.76048	-0.600473	5.44669
	110.754	2.76048	-0.600473	5.44669
	110.753	2.76049	-0.600473	5.44669
	110.775	2.76049	-0.600473	5.44669
	110.832	2.76049	-0.600473	5.44669
	110.856	2.76049	-0.600473	5.44669
	110.825	2.76049	-0.600473	5.44669
	110.822	2.76049	-0.600473	5.44669
	110.835	2.76049	-0.600473	5.44669
	110.82	2.76049	-0.592602	5.44669
	110.85	2.76049	-0.572317	5.44669
	110.941	2.76049	-0.563928	5.44669
	111.003	2.76049	-0.582939	5.44669
	111.001	2.76049	-0.604181	5.44669
	110.98	2.7113	-0.607951	5.44669
	110.971	2.58452	-0.602239	5.44669
	110.976	2.53209	-0.598547	5.44669
	110.98	2.60172	-0.599037	5.44669
	110.981	2.55851	-0.600556	5.44669
	110.979	2.40286	-0.601018	5.44669
	110.979	2.43355	-0.600672	5.44669
	110.979	2.66204	-0.600362	5.44669
	110.979	2.82143	-0.600356	5.44669
	110.979	2.81878	-0.600463	5.44669
	111.001	2.76289	-0.60051	5.44669
	111.059	2.69153	-0.600492	5.44669
	111.083	2.57538	-0.600468	5.44669
	111.029	2.4861	-0.600464	5.44669
	110.969	2.47953	-0.600471	5.44669
	110.98	2.50686	-0.600475	5.44669
	111.076	2.47119	-0.600475	5.44669
	111.19	2.34032	-0.600473	5.44669
	111.238	2.23217	-0.600472	5.44669
	111.224	2.27212	-0.600473	5.44669
	111.201	2.43181	-0.600473	5.44669
	111.197	2.50106	-0.600473	5.44669
	111.203	2.37754	-0.600473	5.44669
	111.207	2.28602	-0.600473	5.44669
	111.207	2.38757	-0.600473	5.44669
	111.205	2.47784	-0.600473	5.44669
	111.205	2.38358	-0.600473	5.44669
	111.205	2.24762	-0.600473	5.44669
	111.205	2.21398	-0.600473	5.44669
	111.205	2.2466	-0.592602	5.44669
	111.205	2.27196	-0.572317	5.44669
	111.205	2.27095	-0.563928	5.44669
	111.205	2.26151	-0.582939	5.44669
	111.205	2.25791	-0.604181	5.44669
	111.205	2.25976	-0.607951	5.44669
	111.205	2.26181	-0.602239	5.44669
	111.205	2.26202	-0.598547	5.44669
	111.205	2.26137	-0.599037	5.44669
	111.205	2.26103	-0.600556	5.44669
	111.205	2.26112	-0.601018	5.44669
	111.228	2.26127	-0.600672	5.44669
	111.307	2.26131	-0.600362	5.44669
	111.411	2.26127	-0.600356	5.44669
	111.461	2.26124	-0.592592	5.44669
	111.45	2.26124	-0.564484	5.44669
	111.429	2.26125	-0.535792	5.44669
	111.424	2.26125	-0.546389	5.44669
	111.429	2.26125	-0.586639	5.44669
	111.433	2.26125	-0.611658	5.44669
	111.433	2.26125	-0.60972	5.44669
	111.432	2.26125	-0.600314	5.44669
	111.431	2.26125	-0.597111	5.44669
	111.431	2.21206	-0.59912	5.44669
	111.432	2.03609	-0.601101	5.44669
	111.432	1.85689	-0.601217	5.44669
	111.432	1.87408	-0.600561	5.44669
	111.454	1.99888	-0.600245	5.44669
	111.534	2.05358	-0.600346	5.44669
	111.637	1.98429	-0.600501	5.44669
	111.665	1.82987	-0.60053	5.44669
	111.597	1.72385	-0.600487	5.44669
	111.552	1.77306	-0.600459	5.44669
	111.601	1.93588	-0.600462	5.44669
	111.666	2.00314	-0.600473	5.44669
	111.681	1.87768	-0.600477	5.44669
	111.665	1.73687	-0.600474	5.44669
	111.653	1.71229	-0.600472	5.44669
	111.653	1.75043	-0.600472	5.44669
	111.658	1.77489	-0.600473	5.44669
	111.66	1.77153	-0.600473	5.44669
	111.659	1.76143	-0.600473	5.44669
	111.658	1.75839	-0.600473	5.44669
	111.68	1.7607	-0.600473	5.44669
	111.76	1.76276	-0.600473	5.44669
	111.864	1.76279	-0.600473	5.44669
	111.913	1.76208	-0.600473	5.44669
	111.903	1.76177	-0.600473	5.44669
	111.881	1.76189	-0.600473	5.44669
	111.877	1.76205	-0.600473	5.44669
	111.882	1.76208	-0.600473	5.44669
	111.886	1.76203	-0.600473	5.44669
	111.886	1.762	-0.600473	5.44669
	111.884	1.762	-0.600473	5.44669
	111.906	1.76202	-0.600473	5.44669
	111.986	1.76202	-0.600473	5.44669
	112.068	1.76202	-0.600473	5.44669
	112.06	1.76201	-0.600473	5.44669
	112.025	1.76201	-0.600473	5.44669
	112.058	1.76202	-0.600473	5.44669
	112.113	1.76202	-0.600473	5.44669
	112.129	1.71283	-0.600473	5.44669
	112.117	1.53686	-0.600473	5.44669
	112.107	1.30846	-0.600473	5.44669
	112.106	1.19888	-0.600473	5.44669
	112.11	1.22206	-0.600473	5.44669
	112.112	1.26879	-0.600473	5.44669
	112.111	1.27983	-0.600473	5.44669
	112.11	1.26779	-0.600473	5.44669
	112.11	1.25882	-0.600473	5.44669
	112.11	1.25934	-0.600473	5.44669
	112.111	1.26275	-0.600473	5.44669
	112.111	1.26399	-0.600473	5.44669
	112.111	1.21411	-0.600473	5.44669
	112.111	1.0866	-0.600473	5.44669
	112.111	1.03411	-0.600473	5.44669
	112.111	1.10397	-0.600473	5.44669
	112.111	1.06088	-0.600473	5.44669
	112.133	0.856012	-0.600473	5.44669
	112.19	0.710673	-0.600473	5.44669
	112.236	0.710761	-0.600473	5.44669
	112.24	0.760581	-0.600473	5.44669
	112.226	0.78112	-0.600473	5.44669
	112.219	0.722777	-0.600473	5.44669
	112.221	0.58486	-0.600473	5.44669
	112.247	0.531013	-0.600473	5.44669
	112.305	0.604008	-0.600473	5.44669
	112.35	0.562711	-0.600473	5.44669
	112.353	0.357481	-0.600473	5.44669
	112.339	0.211353	-0.600473	5.44669
	112.332	0.211239	-0.600473	5.44669
	112.334	0.261255	-0.600473	5.44669
	112.337	0.281948	-0.600473	5.44669
	112.338	0.27279	-0.600473	5.44669
	112.337	0.261591	-0.600473	5.44669
	112.337	0.260155	-0.600473	5.44669
	112.337	0.263533	-0.600473	5.44669
	112.337	0.265459	-0.600473	5.44669
	112.337	0.265065	-0.600473	5.44669
	112.337	0.264215	-0.600473	5.44669
	112.359	0.263999	-0.600473	5.44669
	112.439	0.264211	-0.600473	5.44669
	112.52	0.264376	-0.600473	5.44669
	112.49	0.26437	-0.600473	5.44669
	112.398	0.264309	-0.600473	5.44669
	112.385	0.264285	-0.600473	5.44669
	112.436	0.264297	-0.600473	5.44669
	112.489	0.21512	-0.600473	5.44669
	112.541	0.088347	-0.600473	5.44669
	112.575	-0.01328	-0.600473	5.44669
	112.575	-0.02124	-0.600473	5.44669
	112.564	0.059084	-0.600473	5.44669
	112.559	0.152276	-0.600473	5.44669
	112.561	0.122552	-0.600473	5.44669
	112.564	0.07061	-0.600473	5.44268
	112.564	0.15679	-0.600473	5.43234
	112.563	0.275963	-0.600473	5.42806
	112.563	0.30548	-0.600473	5.43775
	112.563	0.227914	-0.600473	5.44858
	112.563	0.079019	-0.600473	5.4505
	112.563	0.027448	-0.600473	5.44759
	112.563	0.105305	-0.600473	5.44571
	112.563	0.114427	-0.600473	5.44595
	112.563	0.08395	-0.600473	5.44673
	112.563	0.116083	-0.600473	5.44696
	112.563	0.09881	-0.600473	5.44679
	112.563	0.07357	-0.600473	5.44663
	112.563	0.166476	-0.600473	5.44663
	112.563	0.229778	-0.600473	5.44668
	112.563	0.07814	-0.600473	5.44671
	112.563	-0.178432	-0.600473	5.4467
	112.563	-0.259013	-0.600473	5.44668
	112.563	-0.058275	-0.600473	5.44668
	112.563	0.175524	-0.600473	5.44669
	112.563	0.172086	-0.600473	5.44669
	112.563	0.0336	-0.600473	5.44669
	112.563	-0.031729	-0.600473	5.44669
	112.563	-0.01122	-0.600473	5.44669
	112.563	0.020376	-0.600473	5.44669
	112.563	0.075477	-0.600473	5.44669
	112.563	0.193492	-0.600473	5.44669
	112.563	0.289343	-0.600473	5.44669
	112.563	0.248807	-0.600473	5.44669
	112.563	0.044052	-0.600473	5.44669
	112.563	-0.150028	-0.600473	5.44669
	112.563	-0.128787	-0.600473	5.44669
	112.563	-0.046193	-0.600473	5.44669
	112.563	-0.116782	-0.600473	5.44669
	112.563	-0.19117	-0.600473	5.44669
	112.563	-0.101306	-0.600473	5.44669
	112.563	0.027159	-0.600473	5.44669
	112.563	0.108414	-0.600473	5.44669
	112.563	0.155381	-0.600473	5.44669
	112.563	0.106263	-0.600473	5.44669
	112.563	0.062674	-0.600473	5.44669
	112.563	0.110064	-0.600473	5.44669
	112.563	0.10385	-0.600473	5.44669
	112.563	0.07782	-0.600473	5.44669
	112.563	0.117274	-0.600473	5.44669
	112.563	0.101487	-0.592602	5.44669
	112.563	0.074268	-0.572317	5.44669
	112.563	0.165816	-0.563928	5.44669
	112.563	0.278444	-0.582939	5.44669
	112.563	0.303311	-0.604181	5.44669
	112.563	0.226124	-0.607951	5.44669
	112.563	0.02985	-0.602239	5.44669
	112.563	-0.147872	-0.598547	5.44669
	112.563	-0.122829	-0.599037	5.44669
	112.563	-0.044463	-0.600556	5.44669
	112.563	-0.068984	-0.593147	5.44669
	112.563	-0.016403	-0.572516	5.44669
	112.563	0.127084	-0.563817	5.44669
	112.563	0.087972	-0.582823	5.44669
	112.563	-0.090547	-0.604171	5.44669
	112.563	-0.07064	-0.607989	5.44669
	112.563	0.112327	-0.602258	5.44669
	112.563	0.150306	-0.598541	5.44669
	112.563	0.096177	-0.599028	5.44669
	112.563	0.157593	-0.600554	5.44268
	112.563	0.267205	-0.60102	5.43234
	112.563	0.252335	-0.600673	5.42806
	112.563	0.102595	-0.600362	5.43775
	112.563	0.028603	-0.600355	5.44858
	112.563	0.097402	-0.600463	5.4505
	112.563	0.110705	-0.600511	5.44759
	112.563	0.036009	-0.600492	5.44571
	112.563	-0.058036	-0.600468	5.44595
	112.563	-0.129259	-0.600464	5.44673
	112.563	-0.036528	-0.600471	5.44696
	112.563	0.189316	-0.600475	5.44679
	112.563	0.325751	-0.600475	5.44663
	112.563	0.314469	-0.600473	5.44663
	112.563	0.263125	-0.600472	5.44668
	112.563	0.196736	-0.600473	5.44671
	112.563	0.081054	-0.600473	5.4467
	112.563	0.039389	-0.600473	5.44668
	112.563	0.109585	-0.600473	5.44668
	112.563	0.111975	-0.600473	5.44669
	112.563	0.032211	-0.600473	5.44669
	112.563	-0.010888	-0.600473	5.44669
	112.563	0.047202	-0.600473	5.44669
	112.563	0.192802	-0.600473	5.44669
	112.563	0.249921	-0.600473	5.44669
	112.563	0.126369	-0.600473	5.44669
	112.563	0.039155	-0.600473	5.44669
	112.563	0.142521	-0.600473	5.44669
	112.563	0.281208	-0.600473	5.44669
	112.563	0.312755	-0.600473	5.44669
	112.563	0.278289	-0.600473	5.44669
	112.563	0.203704	-0.600473	5.44669
[truncated: 102 more rows]
