# Supplementary material for: Design of a cosmetic glove stiffness compensation mechanism for toddler-sized hand prostheses
Source: PLoS One. 2017 Aug 11;12(8):e0183233. doi: 10.1371/journal.pone.0183233 (PMC5553851; doi:10.1371/journal.pone.0183233)
Supplement: S1 Dataset — (ZIP) [file pone.0183233.s001.zip › 02 Spring measurements/RVS8_5.xlsx]

## Sheet: RVS8_5
LabVIEW Measurement
Writer_Version	2
Reader_Version	2
Separator	Tab
Decimal_Separator	.
Multi_Headings	No
X_Columns	No
Time_Pref	Absolute
Operator	localadmin
Date	2013-09-24
Time	00:15:26.357000
***End_of_Header***
Channels	4
Samples	10	10	10	10
Date	2013-09-24	2013-09-24	2013-09-24	2013-09-24
Time	00:16:04.157000	00:16:04.157000	00:16:04.157000	00:16:04.158000
Y_Unit_Label	mm	N	N	Pa
X_Dimension	Time	Time	Time	Time
X0	0	0	0	0
Delta_X	0.01	0.01	0.01	0.01
***End_of_Header***
X_Value	Voltage LVDT (Filtered)	Voltage Load Cell (Filtered)	Voltage Pinch Load Cell (Filtered)	Voltage Pressure (Filtered)	Comment
	112.563	-0.100781	-0.572317	5.44669
	112.563	-0.071057	-0.563928	5.44669
	112.563	0.164987	-0.582939	5.44669
	112.563	0.327874	-0.604181	5.44669
	112.563	0.324013	-0.607951	5.44669
	112.563	0.266368	-0.602239	5.44669
	112.563	0.194702	-0.598547	5.44669
	112.563	0.079049	-0.599037	5.44669
	112.563	-0.009918	-0.600556	5.44669
	112.563	-0.016527	-0.601018	5.44669
	112.563	0.059862	-0.600672	5.44669
	112.563	0.200117	-0.600362	5.44669
	112.563	0.297676	-0.600356	5.44669
	112.563	0.249944	-0.600463	5.44669
	112.563	0.090757	-0.60051	5.44669
	112.563	0.024493	-0.600492	5.44669
	112.563	0.149079	-0.600468	5.44669
	112.563	0.289173	-0.600464	5.44669
	112.563	0.313762	-0.600471	5.44669
	112.563	0.275879	-0.600475	5.44669
	112.563	0.251528	-0.600475	5.44669
	112.563	0.254834	-0.600473	5.44669
	112.563	0.26488	-0.600472	5.44669
	112.563	0.218724	-0.600473	5.44669
	112.563	0.089649	-0.600473	5.44669
	112.563	0.035175	-0.600473	5.44669
	112.563	0.153955	-0.600473	5.44669
	112.563	0.238229	-0.600473	5.44669
	112.563	0.086138	-0.600473	5.44669
	112.563	-0.128894	-0.600473	5.44669
	112.563	-0.085745	-0.592602	5.44669
	112.563	0.119679	-0.572317	5.44669
	112.563	0.109572	-0.563928	5.44669
	112.563	-0.128049	-0.582939	5.44669
	112.563	-0.249386	-0.604181	5.44669
	112.563	-0.072199	-0.607951	5.44669
	112.563	0.215452	-0.594368	5.44669
	112.563	0.349121	-0.570391	5.44669
	112.563	0.314927	-0.562492	5.44669
	112.563	0.255003	-0.583023	5.44669
	112.563	0.19317	-0.604726	5.44669
	112.563	0.033257	-0.60815	5.44669
	112.563	-0.134725	-0.602128	5.44669
	112.563	-0.069343	-0.59843	5.44669
	112.563	0.12863	-0.599028	5.44669
	112.563	0.156682	-0.600594	5.44669
	112.563	0.093054	-0.601037	5.44669
	112.563	0.104829	-0.600666	5.44669
	112.563	0.090852	-0.600353	5.44669
	112.563	0.074236	-0.600354	5.44669
	112.563	0.169583	-0.600466	5.44669
	112.563	0.280033	-0.600512	5.44669
	112.563	0.253447	-0.600492	5.44268
	112.563	0.049312	-0.600467	5.43234
	112.563	-0.198663	-0.600464	5.42806
	112.563	-0.30639	-0.600471	5.43775
	112.563	-0.226283	-0.600475	5.44858
	112.563	-0.000994	-0.600475	5.4505
	112.563	0.23677	-0.600473	5.44759
	112.563	0.332693	-0.600472	5.44571
	112.563	0.300461	-0.600473	5.44595
	112.563	0.254782	-0.600473	5.44673
	112.563	0.198219	-0.600473	5.44696
	112.563	0.03545	-0.600473	5.44679
	112.563	-0.184792	-0.600473	5.44663
	112.563	-0.246455	-0.600473	5.44663
	112.563	-0.050746	-0.600473	5.44668
	112.563	0.223405	-0.600473	5.44671
	112.563	0.344828	-0.600473	5.4467
	112.563	0.310302	-0.600473	5.44668
	112.563	0.254592	-0.600473	5.44668
	112.563	0.194642	-0.600473	5.44669
	112.563	0.08321	-0.600473	5.44669
	112.563	0.041036	-0.600473	5.44669
	112.563	0.158699	-0.600473	5.44669
	112.563	0.287323	-0.600473	5.44669
	112.563	0.309568	-0.600473	5.44669
	112.563	0.27478	-0.600473	5.44669
	112.563	0.203368	-0.600473	5.44669
	112.563	0.07969	-0.600473	5.44669
	112.563	0.036461	-0.600473	5.44669
	112.563	0.158033	-0.600473	5.4507
	112.563	0.288671	-0.600473	5.46104
	112.563	0.261178	-0.600473	5.46531
	112.563	0.098671	-0.600473	5.45562
	112.563	-0.025375	-0.600473	5.4448
	112.563	-0.079173	-0.600473	5.44287
	112.563	-0.116246	-0.600473	5.44579
	112.563	-0.023558	-0.600473	5.44767
	112.563	0.190125	-0.600473	5.44742
	112.563	0.32148	-0.600473	5.44664
	112.563	0.312393	-0.600473	5.44641
	112.563	0.214583	-0.600473	5.44658
	112.563	0.02178	-0.600473	5.44674
	112.563	-0.147151	-0.600473	5.44675
	112.563	-0.119659	-0.600473	5.44669
	112.563	0.005799	-0.600473	5.44667
	112.563	0.106303	-0.600473	5.44668
	112.563	0.21133	-0.600473	5.44669
	112.563	0.285817	-0.600473	5.44669
	112.563	0.290174	-0.600473	5.44669
	112.563	0.267183	-0.600473	5.44669
	112.563	0.256268	-0.600473	5.44669
	112.563	0.25991	-0.600473	5.44669
	112.563	0.265322	-0.600473	5.44669
	112.563	0.266295	-0.600473	5.44669
	112.563	0.264779	-0.600473	5.44669
	112.563	0.214608	-0.600473	5.44669
	112.563	0.03877	-0.600473	5.44669
	112.563	-0.189225	-0.600473	5.44669
	112.563	-0.298682	-0.600473	5.44669
	112.563	-0.226408	-0.600473	5.44669
	112.563	-0.052976	-0.600473	5.44669
	112.563	0.05968	-0.600473	5.44669
	112.563	0.104817	-0.600473	5.44669
	112.563	0.1915	-0.592602	5.44669
	112.563	0.278031	-0.572317	5.44669
	112.563	0.244769	-0.563928	5.44669
	112.563	0.04638	-0.582939	5.44669
	112.563	-0.147617	-0.604181	5.44669
	112.563	-0.079415	-0.607951	5.44669
	112.563	0.128992	-0.602239	5.44669
	112.563	0.160414	-0.598547	5.44669
	112.563	0.094489	-0.599037	5.44669
	112.563	0.104103	-0.600556	5.44669
	112.563	0.040848	-0.601018	5.44669
	112.563	-0.151003	-0.600672	5.44669
	112.563	-0.283716	-0.600362	5.44669
	112.563	-0.282964	-0.600356	5.44669
	112.563	-0.188164	-0.600463	5.44669
	112.563	-0.042849	-0.60051	5.44669
	112.563	0.050279	-0.600492	5.44669
	112.563	0.048082	-0.600468	5.44669
	112.563	0.015714	-0.600464	5.44669
	112.563	0.0032	-0.600471	5.44669
	112.563	-0.039686	-0.600475	5.44669
	112.563	-0.110175	-0.600475	5.44669
	112.563	-0.08429	-0.600473	5.44669
	112.563	0.007159	-0.600472	5.44669
	112.563	0.094252	-0.600473	5.44669
	112.563	0.20579	-0.600473	5.44669
	112.563	0.238589	-0.600473	5.44669
	112.563	0.116999	-0.600473	5.44669
	112.563	0.039257	-0.600473	5.44669
	112.563	0.096703	-0.600473	5.44669
	112.563	0.106619	-0.600473	5.44669
	112.563	0.083735	-0.600473	5.44669
	112.563	0.167959	-0.600473	5.44669
	112.563	0.275976	-0.600473	5.44669
	112.563	0.301516	-0.600473	5.44669
	112.563	0.275439	-0.600473	5.44669
	112.563	0.206506	-0.600473	5.44669
	112.563	0.03158	-0.600473	5.44669
	112.563	-0.140168	-0.600473	5.44669
	112.563	-0.071026	-0.600473	5.44669
	112.563	0.179049	-0.600473	5.44669
	112.563	0.284571	-0.600473	5.44669
	112.563	0.096325	-0.600473	5.44669
	112.563	-0.141147	-0.600473	5.44669
	112.563	-0.143696	-0.600473	5.44669
	112.563	-0.006411	-0.600473	5.44669
	112.563	0.109731	-0.600473	5.44669
	112.563	0.217105	-0.600473	5.44669
	112.563	0.287018	-0.600473	5.44669
	112.563	0.288624	-0.600473	5.44669
	112.541	0.266107	-0.600473	5.44669
	112.461	0.256368	-0.600473	5.44669
	112.358	0.260334	-0.600473	5.44669
	112.33	0.265464	-0.600473	5.44669
	112.398	0.266203	-0.600473	5.44669
	112.443	0.26469	-0.600473	5.44669
	112.394	0.214603	-0.600473	5.44669
	112.329	0.08799	-0.600473	5.44669
	112.314	0.035945	-0.600473	5.44669
	112.33	0.154867	-0.600473	5.44669
	112.342	0.287528	-0.600473	5.44669
	112.341	0.311015	-0.592602	5.44669
	112.337	0.275314	-0.572317	5.44669
	112.313	0.252267	-0.563928	5.44669
	112.256	0.255344	-0.582939	5.44669
	112.211	0.314022	-0.604181	5.44669
	112.208	0.492868	-0.607951	5.44669
	112.222	0.7191	-0.602239	5.44669
	112.206	0.826749	-0.598547	5.44669
	112.147	0.803535	-0.599037	5.44669
	112.097	0.806657	-0.600556	5.44669
	112.093	0.971881	-0.601018	5.44669
	112.108	1.2122	-0.600672	5.44669
	112.116	1.3306	-0.600362	5.44669
	112.114	1.30689	-0.600356	5.44669
	112.11	1.25678	-0.600463	5.44669
	112.109	1.24453	-0.60051	5.44669
	112.11	1.25726	-0.600492	5.44669
	112.111	1.31614	-0.600468	5.44669
	112.111	1.49164	-0.600464	5.44669
	112.111	1.66721	-0.5926	5.44669
	112.11	1.64866	-0.57232	5.44669
	112.088	1.57377	-0.56393	5.44669
	112.031	1.64664	-0.582939	5.44669
	112.007	1.76843	-0.60418	5.44669
	112.039	1.80378	-0.607951	5.44669
	112.041	1.77693	-0.602239	5.44669
	112.028	1.75337	-0.598547	5.44669
	112.044	1.75309	-0.599037	5.44669
	112.014	1.76135	-0.600556	5.44669
	111.922	1.76491	-0.601018	5.44669
	111.861	1.76347	-0.600672	5.44669
	111.862	1.76159	-0.600362	5.44669
	111.883	1.76132	-0.600356	5.44669
	111.87	1.76188	-0.600463	5.44669
	111.786	1.7622	-0.60051	5.44669
	111.7	1.76214	-0.600492	5.44669
	111.707	1.762	-0.600468	5.44669
	111.743	1.76196	-0.600464	5.44669
	111.711	1.762	-0.600471	5.44669
	111.655	1.76203	-0.600475	5.44669
	111.639	1.76203	-0.600475	5.44669
	111.651	1.76202	-0.600473	5.44669
	111.662	1.76201	-0.600472	5.44669
	111.662	1.76201	-0.600473	5.44669
	111.658	1.76202	-0.600473	5.44669
	111.657	1.76202	-0.600473	5.44669
	111.657	1.76202	-0.600473	5.44669
	111.658	1.76202	-0.600473	5.44669
	111.658	1.76202	-0.600473	5.44669
	111.658	1.76202	-0.600473	5.44669
	111.636	1.8112	-0.600473	5.44669
	111.556	1.93798	-0.600473	5.44669
	111.452	2.0396	-0.600473	5.44669
	111.403	2.04756	-0.600473	5.44669
	111.413	2.01643	-0.600473	5.44669
	111.434	2.05001	-0.600473	5.44669
	111.439	2.18136	-0.600473	5.44669
	111.434	2.29045	-0.600473	5.44669
	111.43	2.29991	-0.600473	5.44669
	111.43	2.26675	-0.600473	5.44669
	111.432	2.24977	-0.600473	5.44669
	111.432	2.25448	-0.600473	5.44669
	111.432	2.26249	-0.600473	5.44669
	111.432	2.26418	-0.600473	5.44669
	111.432	2.26204	-0.600473	5.44669
	111.432	2.26054	-0.600473	5.44669
	111.432	2.26067	-0.600473	5.44669
	111.432	2.26126	-0.600473	5.44669
	111.409	2.26146	-0.600473	5.44669
	111.33	2.26133	-0.600473	5.44669
	111.226	2.26121	-0.600473	5.44669
	111.176	2.2612	-0.600473	5.44669
	111.187	2.26125	-0.600473	5.44669
	111.208	2.31046	-0.600473	5.44669
	111.213	2.43722	-0.600473	5.44669
	111.208	2.48965	-0.600473	5.44669
	111.204	2.37083	-0.600473	5.44669
	111.204	2.23807	-0.600473	5.44669
	111.205	2.21451	-0.600473	5.44669
	111.206	2.25022	-0.600473	5.44669
	111.206	2.27329	-0.600473	5.44669
	111.205	2.31941	-0.600473	5.44669
	111.205	2.4367	-0.600473	5.44669
	111.205	2.48624	-0.600473	5.44669
	111.205	2.36959	-0.600473	5.44669
	111.205	2.23877	-0.592602	5.44669
	111.205	2.21524	-0.572317	5.44669
	111.205	2.25028	-0.563928	5.44669
	111.205	2.32225	-0.575069	5.44669
	111.205	2.44607	-0.568155	5.44669
	111.183	2.48916	-0.543251	5.44669
	111.126	2.41667	-0.54816	5.44669
	111.102	2.41281	-0.584721	5.44669
	111.133	2.44359	-0.610224	5.44669
	111.114	2.36052	-0.6098	5.44669
	111.021	2.29937	-0.600857	5.44669
	110.955	2.39922	-0.59731	5.44669
	110.977	2.52717	-0.59901	5.44669
	111.057	2.60465	-0.600984	5.44669
	111.091	2.69942	-0.601207	5.44669
	111.033	2.77783	-0.600599	5.44669
	110.967	2.73829	-0.600265	5.44669
	110.956	2.58935	-0.600341	5.44669
	110.974	2.52447	-0.600492	5.44669
	110.985	2.64599	-0.600528	5.44669
	110.983	2.78431	-0.600489	5.44669
	110.979	2.80925	-0.60046	5.44669
	110.977	2.77214	-0.600462	5.44669
	110.978	2.74799	-0.600473	5.44669
	110.979	2.7511	-0.600477	5.44669
	110.979	2.761	-0.600475	5.44669
	110.979	2.76404	-0.600472	5.44669
	110.979	2.76179	-0.600472	5.44669
	110.979	2.75977	-0.600473	5.44669
	110.979	2.75972	-0.600473	5.44669
	110.957	2.76042	-0.600473	5.44669
	110.899	2.76073	-0.600473	5.44669
	110.853	2.76061	-0.600473	5.44669
	110.827	2.76045	-0.600473	5.44669
	110.784	2.76043	-0.600473	5.44669
	110.745	2.76047	-0.600473	5.44669
	110.739	2.7605	-0.600473	5.44669
	110.75	2.7605	-0.600473	5.44669
	110.756	2.76049	-0.600473	5.44669
	110.755	2.76048	-0.600473	5.44669
	110.73	2.76049	-0.600473	5.44669
	110.65	2.76049	-0.600473	5.44669
	110.569	2.76049	-0.600473	5.44669
	110.578	2.76049	-0.600473	5.44669
	110.634	2.76049	-0.600473	5.44669
	110.659	2.76049	-0.600473	5.44669
	110.627	2.80968	-0.600473	5.44669
	110.557	2.93645	-0.600473	5.44669
	110.509	2.98888	-0.600473	5.44669
	110.509	2.91926	-0.600473	5.44669
	110.526	2.91328	-0.600473	5.44669
	110.532	2.99134	-0.600473	5.44669
	110.529	3.08419	-0.600473	5.44669
	110.526	3.15371	-0.600473	5.44669
	110.525	3.10989	-0.600473	5.44669
	110.526	3.0113	-0.600473	5.44669
	110.527	2.97679	-0.600473	5.44669
	110.527	3.04518	-0.600473	5.44669
	110.526	3.19204	-0.600473	5.44669
	110.526	3.29522	-0.600473	5.44669
	110.526	3.29668	-0.600473	5.44669
	110.527	3.26227	-0.600473	5.44669
	110.527	3.19842	-0.600473	5.44669
	110.526	3.07777	-0.600473	5.44669
	110.504	3.03312	-0.600473	5.44669
	110.424	3.15302	-0.600473	5.44669
	110.321	3.28347	-0.600473	5.44669
	110.271	3.30567	-0.600473	5.44669
	110.282	3.27023	-0.600473	5.44669
	110.303	3.24774	-0.600473	5.44669
	110.308	3.25096	-0.600473	5.44268
	110.302	3.26031	-0.600473	5.43234
	110.298	3.26308	-0.600473	5.42806
	110.299	3.26092	-0.600473	5.43775
	110.3	3.25903	-0.600473	5.44858
	110.301	3.25901	-0.600473	5.4505
	110.3	3.25967	-0.600473	5.44759
	110.3	3.25996	-0.600473	5.44571
	110.3	3.25984	-0.600473	5.44595
	110.3	3.25969	-0.600473	5.44673
	110.3	3.25967	-0.600473	5.44696
	110.3	3.25971	-0.600473	5.44679
	110.278	3.25974	-0.600473	5.44663
	110.198	3.25973	-0.600473	5.44663
	110.095	3.25972	-0.600473	5.44668
	110.045	3.25972	-0.600473	5.44671
	110.055	3.25972	-0.600473	5.4467
	110.077	3.30891	-0.600473	5.44668
	110.082	3.43569	-0.600473	5.44668
	110.076	3.48812	-0.600473	5.44669
	110.072	3.41849	-0.600473	5.44669
	110.072	3.4617	-0.600473	5.44669
	110.052	3.66654	-0.600473	5.44669
	109.995	3.76263	-0.600473	5.44669
	109.948	3.58656	-0.600473	5.44669
	109.922	3.35755	-0.600473	5.44669
	109.901	3.40341	-0.600473	5.44669
	109.92	3.66413	-0.600473	5.44669
	109.938	3.83159	-0.600473	5.44669
	109.895	3.82086	-0.600473	5.44669
	109.841	3.75872	-0.600473	5.44669
	109.829	3.7368	-0.600473	5.44669
	109.842	3.74975	-0.600473	5.44669
	109.852	3.76298	-0.600473	5.44669
	109.851	3.76391	-0.600473	5.44669
	109.848	3.75961	-0.600473	5.44669
	109.846	3.75747	-0.600473	5.44669
	109.847	3.75811	-0.600473	5.44669
	109.848	3.75913	-0.600473	5.44669
	109.848	3.75934	-0.600473	5.44669
	109.848	3.75906	-0.600473	5.44669
	109.825	3.75887	-0.600473	5.44669
	109.746	3.75889	-0.600473	5.44669
	109.642	3.75896	-0.600473	5.44669
	109.592	3.75899	-0.600473	5.44669
	109.603	3.75897	-0.600473	5.44669
	109.624	3.75895	-0.600473	5.44669
	109.629	3.75895	-0.600473	5.44669
	109.624	3.75896	-0.600473	5.44669
	109.62	3.75896	-0.600473	5.44669
	109.62	3.75896	-0.600473	5.44669
	109.621	3.75896	-0.600473	5.44669
	109.622	3.75896	-0.600473	5.44669
	109.622	3.75896	-0.600473	5.44669
	109.621	3.75896	-0.600473	5.44669
	109.599	3.75896	-0.600473	5.44669
	109.519	3.75896	-0.600473	5.44669
	109.438	3.75896	-0.600473	5.44669
	109.446	3.75896	-0.600473	5.44669
	109.48	3.75896	-0.600473	5.44669
	109.447	3.75896	-0.600473	5.44669
	109.392	3.80815	-0.600473	5.44669
	109.376	3.93492	-0.600473	5.44669
	109.388	3.98736	-0.600473	5.44669
	109.399	3.86854	-0.600473	5.44669
	109.399	3.78497	-0.600473	5.44669
	109.395	3.88819	-0.600473	5.44669
	109.394	4.02551	-0.600473	5.44669
	109.394	4.05654	-0.600473	5.44669
	109.395	3.97315	-0.600473	5.44669
	109.395	3.82128	-0.600473	5.44669
	109.395	3.77053	-0.600473	5.44669
	109.395	3.89898	-0.600473	5.44669
	109.395	4.03517	-0.600473	5.44669
	109.395	4.05675	-0.600473	5.44669
	109.395	4.019	-0.600473	5.44669
	109.373	4.04496	-0.600473	5.44669
	109.315	4.12628	-0.600473	5.44669
	109.269	4.11095	-0.600473	5.44669
	109.243	4.06926	-0.600473	5.44669
	109.2	4.15463	-0.600473	5.44669
	109.161	4.26981	-0.600473	5.44669
	109.155	4.29795	-0.600473	5.44669
	109.166	4.27041	-0.600473	5.44669
	109.172	4.24913	-0.600473	5.44669
	109.171	4.25005	-0.600473	5.44669
	109.168	4.258	-0.600473	5.44669
	109.168	4.26101	-0.600473	5.44669
	109.168	4.25944	-0.600473	5.44669
	109.169	4.25772	-0.600473	5.44669
	109.169	4.25755	-0.600473	5.44669
	109.169	4.25809	-0.600473	5.44669
	109.146	4.25838	-0.600473	5.44669
	109.067	4.25831	-0.600473	5.44669
	108.963	4.25818	-0.600473	5.44669
	108.914	4.25815	-0.600473	5.44669
	108.924	4.25818	-0.600473	5.44669
	108.945	4.25821	-0.600473	5.44669
	108.95	4.2582	-0.600473	5.44669
	108.945	4.30739	-0.600473	5.44669
	108.941	4.43416	-0.600473	5.44669
	108.941	4.48659	-0.600473	5.44669
	108.942	4.41697	-0.600473	5.44669
	108.943	4.41099	-0.600473	5.44669
	108.943	4.48904	-0.600473	5.44669
	108.942	4.5819	-0.600473	5.44669
	108.92	4.70061	-0.600473	5.44669
	108.84	4.78356	-0.600473	5.44669
	108.737	4.73741	-0.600473	5.44669
	108.687	4.58408	-0.600473	5.44669
	108.698	4.51971	-0.600473	5.44669
	108.719	4.64301	-0.600473	5.44669
	108.724	4.78189	-0.600473	5.44669
	108.718	4.80643	-0.600473	5.44669
	108.714	4.76896	-0.600473	5.44669
	108.715	4.74479	-0.600473	5.44669
	108.716	4.74803	-0.600473	5.44669
	108.717	4.75798	-0.600473	5.44669
	108.716	4.761	-0.600473	5.44669
	108.716	4.75873	-0.600473	5.44669
	108.694	4.75671	-0.600473	5.44669
	108.636	4.75666	-0.600473	5.44669
	108.59	4.75737	-0.600473	5.44669
	108.564	4.75768	-0.600473	5.44669
	108.521	4.75756	-0.600473	5.44669
	108.482	4.7574	-0.600473	5.44669
	108.476	4.75737	-0.600473	5.44669
	108.487	4.75742	-0.600473	5.44669
	108.494	4.75745	-0.600473	5.44669
	108.492	4.75744	-0.600473	5.44669
	108.49	4.75743	-0.600473	5.44669
	108.489	4.75743	-0.600473	5.44669
	108.49	4.75743	-0.600473	5.44669
	108.49	4.80662	-0.600473	5.44669
	108.49	4.98259	-0.600473	5.44669
	108.468	5.16179	-0.600473	5.44669
	108.41	5.1446	-0.600473	5.44669
	108.386	5.06899	-0.600473	5.44669
	108.418	5.14107	-0.600473	5.44669
	108.398	5.2136	-0.600473	5.44669
	108.305	5.12243	-0.600473	5.44669
	108.24	5.04326	-0.600473	5.44669
	108.24	5.13849	-0.600473	5.44669
	108.262	5.2709	-0.600473	5.44669
	108.272	5.30272	-0.600473	5.44669
	108.267	5.27059	-0.600473	5.44669
	108.262	5.24608	-0.600473	5.44669
	108.262	5.24728	-0.600473	5.44669
	108.263	5.25649	-0.600473	5.44669
	108.264	5.25993	-0.600473	5.44669
	108.264	5.2581	-0.600473	5.44669
	108.241	5.2561	-0.600473	5.44669
	108.161	5.25592	-0.600473	5.44669
	108.08	5.25655	-0.600473	5.44669
	108.088	5.25688	-0.600473	5.44669
	108.122	5.2568	-0.600473	5.44669
	108.09	5.25664	-0.600473	5.44669
	108.035	5.25661	-0.600473	5.44669
	108.018	5.25665	-0.600473	5.44669
	108.03	5.25668	-0.600473	5.44669
	108.041	5.25668	-0.600473	5.44669
	108.041	5.25667	-0.600473	5.44669
	108.038	5.25666	-0.600473	5.44669
	108.036	5.25666	-0.600473	5.44669
	108.037	5.25667	-0.600473	5.44669
	108.037	5.30586	-0.600473	5.44669
	108.015	5.43263	-0.600473	5.44669
	107.958	5.53425	-0.600473	5.44669
	107.934	5.54221	-0.600473	5.44669
	107.965	5.51108	-0.600473	5.44669
	107.946	5.49547	-0.600473	5.44669
	107.853	5.45085	-0.600473	5.44669
	107.809	5.33155	-0.600473	5.44669
	107.867	5.28062	-0.600473	5.44669
	107.913	5.4466	-0.600473	5.44669
	107.869	5.65556	-0.600473	5.44669
	107.804	5.65411	-0.600473	5.44669
	107.789	5.52529	-0.600473	5.44669
	107.804	5.46331	-0.600473	5.44669
	107.816	5.53097	-0.600473	5.44669
	107.816	5.6873	-0.600473	5.44669
	107.811	5.74551	-0.600473	5.44669
	107.809	5.61861	-0.600473	5.44669
	107.788	5.5296	-0.600473	5.44669
	107.732	5.6334	-0.600473	5.44669
	107.686	5.77292	-0.600473	5.44669
	107.659	5.80465	-0.600473	5.44669
	107.616	5.76997	-0.592602	5.44669
	107.577	5.74442	-0.572317	5.44669
	107.571	5.74608	-0.563928	5.44669
	107.604	5.75587	-0.582939	5.44669
	107.668	5.75938	-0.604181	5.44669
	107.691	5.75737	-0.607951	5.44669
	107.634	5.75528	-0.602239	5.44669
	107.573	5.75512	-0.598547	5.44669
	107.563	5.7558	-0.599037	5.44669
	107.58	5.75614	-0.600556	5.44669
	107.59	5.75604	-0.601018	5.44669
	107.589	5.75588	-0.600672	5.44669
	107.584	5.75584	-0.600362	5.44669
	107.583	5.75589	-0.600356	5.44669
	107.584	5.75592	-0.600463	5.44268
	107.585	5.75591	-0.60051	5.43234
	107.585	5.7559	-0.600492	5.42806
	107.585	5.7559	-0.600468	5.43775
	107.585	5.7559	-0.600464	5.44858
	107.585	5.7559	-0.600471	5.4505
	107.585	5.7559	-0.600475	5.44759
	107.585	5.7559	-0.600475	5.44571
	107.585	5.7559	-0.600473	5.44595
	107.585	5.7559	-0.600472	5.44673
	107.585	5.7559	-0.600473	5.44696
	107.585	5.7559	-0.600473	5.44679
	107.585	5.7559	-0.600473	5.44663
	107.585	5.7559	-0.600473	5.44663
	107.585	5.7559	-0.600473	5.44668
	107.562	5.7559	-0.600473	5.44671
	107.505	5.7559	-0.600473	5.4467
	107.459	5.80509	-0.600473	5.44668
	107.433	5.93187	-0.600473	5.44668
	107.39	5.9843	-0.600473	5.44669
	107.351	5.86548	-0.600473	5.44669
	107.345	5.73273	-0.600473	5.44669
	107.356	5.75835	-0.600473	5.44669
	107.362	5.92083	-0.600473	5.44669
	107.361	5.99634	-0.600473	5.44669
	107.358	5.92365	-0.600473	5.44669
	107.357	5.90817	-0.600473	5.44669
	107.358	5.93415	-0.600473	5.44669
	107.359	5.9024	-0.600473	5.44669
	107.359	5.97061	-0.600473	5.44669
	107.358	6.17242	-0.600473	5.44669
	107.336	6.30754	-0.600473	5.44669
	107.256	6.30426	-0.600473	5.44669
	107.153	6.25673	-0.600473	5.44669
	107.103	6.23829	-0.600473	5.44669
	107.114	6.24751	-0.600473	5.44669
	107.135	6.25793	-0.600473	5.44669
	107.14	6.25902	-0.600473	5.44669
	107.134	6.25577	-0.600473	5.44669
	107.13	6.25403	-0.600473	5.44669
	107.108	6.25445	-0.600473	5.44669
	107.03	6.25525	-0.600473	5.44669
	106.949	6.25543	-0.600473	5.44669
	106.957	6.30441	-0.600473	5.44669
	106.991	6.43104	-0.600473	5.44669
	106.958	6.48348	-0.600473	5.44669
	106.903	6.36472	-0.600473	5.44669
	106.887	6.28118	-0.600473	5.44669
	106.899	6.38437	-0.600473	5.44669
	106.91	6.4725	-0.600473	5.44669
	106.91	6.37675	-0.600473	5.44669
	106.906	6.24094	-0.600473	5.44669
	106.905	6.25707	-0.600473	5.44669
	106.905	6.41666	-0.600473	5.44669
	106.906	6.54352	-0.600473	5.44669
	106.906	6.59954	-0.600473	5.44669
	106.906	6.68573	-0.600473	5.44669
	106.906	6.76819	-0.600473	5.44669
	106.906	6.78259	-0.600473	5.44669
	106.906	6.76097	-0.600473	5.44669
	106.906	6.74706	-0.600473	5.44669
	106.906	6.74896	-0.600473	5.44669
	106.906	6.75471	-0.600473	5.44669
	106.884	6.75644	-0.600473	5.44669
	106.804	6.75512	-0.600473	5.44669
	106.7	6.75395	-0.600473	5.44669
	106.651	6.75393	-0.600473	5.44669
	106.661	6.75434	-0.600473	5.44669
	106.682	6.75452	-0.600473	5.44268
	106.687	6.75445	-0.600473	5.43234
	106.682	6.75435	-0.600473	5.42806
	106.678	6.75434	-0.600473	5.43775
	106.678	6.75437	-0.600473	5.44858
	106.68	6.75438	-0.600473	5.4505
	106.68	6.75438	-0.600473	5.44759
	106.68	6.75437	-0.600473	5.44571
	106.679	6.75437	-0.600473	5.44595
	106.679	6.75437	-0.600473	5.44673
	106.68	6.75437	-0.600473	5.44696
	106.68	6.75437	-0.600473	5.44679
	106.68	6.75437	-0.600473	5.44262
	106.68	6.75437	-0.600473	5.43228
	106.68	6.75437	-0.600473	5.42806
	106.657	6.75437	-0.600473	5.43777
	106.6	6.75437	-0.600473	5.44859
	106.554	6.75437	-0.600473	5.4505
	106.528	6.75437	-0.600473	5.44758
	106.484	6.75437	-0.600473	5.44972
	106.445	6.75437	-0.600473	5.4603
	106.44	6.75437	-0.600473	5.46535
	106.451	6.75437	-0.600473	5.4559
	106.457	6.75437	-0.600473	5.4449
	106.456	6.80356	-0.600473	5.44282
	106.453	6.93034	-0.600473	5.44573
	106.452	7.03196	-0.600473	5.44766
	106.453	7.03992	-0.600473	5.44744
	106.453	6.9596	-0.600473	5.44665
	106.453	6.81722	-0.600473	5.44641
	106.431	6.76936	-0.600473	5.44658
	106.351	6.89564	-0.600473	5.44674
	106.248	7.0299	-0.600473	5.44675
	106.22	7.10063	-0.600473	5.44669
	106.288	7.19032	-0.600473	5.44667
	106.333	7.26901	-0.600473	5.44668
	106.284	7.28058	-0.600473	5.44669
	106.219	7.25912	-0.600473	5.44669
	106.204	7.24628	-0.600473	5.44669
	106.22	7.24857	-0.600473	5.44669
	106.232	7.25411	-0.600473	5.44669
	106.232	7.25561	-0.600473	5.44669
	106.227	7.25427	-0.600473	5.44669
	106.225	7.25318	-0.600473	5.44669
	106.226	7.25319	-0.600473	5.44669
	106.205	7.25359	-0.592602	5.44669
	106.148	7.25375	-0.572317	5.44669
	106.123	7.25368	-0.563928	5.44669
	106.155	7.25359	-0.582939	5.44669
	106.135	7.25358	-0.604181	5.44669
	106.065	7.25361	-0.607951	5.44669
	106.056	7.25362	-0.602239	5.44669
	106.08	7.25362	-0.598547	5.44669
	106.049	7.25361	-0.599037	5.44669
	105.998	7.25361	-0.600556	5.44669
	105.983	7.25361	-0.601018	5.44669
	105.994	7.25361	-0.600672	5.44669
	106.004	7.25361	-0.600362	5.44669
	106.004	7.25361	-0.600356	5.44669
	106.001	7.25361	-0.592592	5.44669
	105.999	7.25361	-0.572355	5.44669
	105.978	7.3028	-0.563947	5.44669
	105.921	7.42958	-0.582934	5.44669
	105.897	7.48201	-0.604172	5.44669
	105.929	7.36319	-0.607949	5.44669
	105.931	7.23044	-0.602241	5.44669
	105.918	7.20687	-0.598548	5.44669
	105.956	7.24258	-0.599037	5.44669
	106.006	7.31484	-0.600555	5.44669
	105.995	7.43855	-0.601018	5.44669
	105.904	7.48149	-0.600672	5.44669
	105.791	7.35978	-0.600363	5.44669
	105.742	7.22919	-0.600356	5.44669
	105.756	7.20756	-0.600463	5.44669
	105.778	7.2925	-0.60051	5.44669
	105.783	7.49087	-0.600492	5.44669
	105.776	7.66671	-0.600468	5.44669
	105.772	7.59095	-0.600464	5.44669
	105.773	7.33664	-0.600471	5.44669
	105.774	7.2317	-0.600475	5.44669
	105.775	7.3725	-0.600475	5.44669
	105.775	7.53292	-0.600473	5.44669
	105.774	7.60941	-0.600472	5.44669
	105.774	7.69221	-0.600473	5.44669
	105.774	7.76596	-0.600473	5.44669
	105.774	7.77792	-0.600473	5.44669
	105.774	7.75837	-0.600473	5.44669
	105.774	7.7462	-0.600473	5.44669
	105.752	7.74809	-0.600473	5.44669
	105.695	7.75322	-0.600473	5.44669
	105.671	7.75469	-0.600473	5.44669
	105.725	7.75349	-0.600473	5.44669
	105.785	7.75246	-0.600473	5.44669
	105.796	7.75246	-0.600473	5.44669
	105.757	7.75282	-0.600473	5.44669
	105.689	7.75297	-0.600473	5.44669
	105.644	7.75291	-0.600473	5.44669
	105.623	7.75283	-0.600473	5.44669
	105.581	7.75282	-0.600473	5.44669
	105.541	7.75284	-0.600473	5.44669
	105.534	7.75286	-0.600473	5.44669
	105.545	7.75285	-0.600473	5.44669
	105.552	7.75285	-0.600473	5.44669
	105.551	7.75284	-0.600473	5.44669
	105.548	7.75285	-0.600473	5.44669
	105.547	7.75285	-0.600473	5.44669
	105.548	7.75285	-0.600473	5.44669
	105.548	7.75285	-0.600473	5.44669
	105.548	7.75285	-0.600473	5.44669
	105.548	7.75285	-0.600473	5.44669
	105.548	7.75285	-0.600473	5.44669
	105.548	7.75285	-0.600473	5.44669
	105.526	7.75285	-0.600473	5.44669
	105.446	7.75285	-0.600473	5.44669
	105.343	7.75285	-0.600473	5.44669
	105.293	7.75285	-0.600473	5.44669
	105.303	7.75285	-0.600473	5.44669
	105.325	7.75285	-0.600473	5.44669
	105.33	7.75285	-0.600473	5.44669
	105.324	7.75285	-0.600473	5.44669
	105.32	7.75285	-0.600473	5.44669
	105.32	7.75285	-0.600473	5.44669
	105.322	7.75285	-0.600473	5.44669
	105.3	7.75285	-0.600473	5.44669
	105.22	7.75285	-0.600473	5.44669
	105.116	7.75285	-0.600473	5.44669
	105.089	7.75285	-0.600473	5.44669
	105.157	7.75285	-0.600473	5.44669
	105.202	7.75285	-0.600473	5.44669
	105.153	7.75285	-0.600473	5.44669
	105.087	7.80204	-0.600473	5.44669
	105.073	7.92881	-0.600473	5.44669
	105.089	7.98124	-0.600473	5.44669
	105.101	7.86243	-0.600473	5.44669
	105.1	7.72967	-0.600473	5.44669
	105.073	7.7553	-0.600473	5.44669
	104.992	7.91778	-0.600473	5.44669
	104.912	7.99328	-0.600473	5.44669
	104.943	7.92059	-0.600473	5.44669
	105.034	7.95431	-0.600473	5.44669
	105.025	8.15625	-0.600473	5.44669
	104.916	8.3037	-0.600473	5.44669
	104.84	8.30553	-0.600473	5.44669
	104.841	8.25577	-0.600473	5.44669
	104.868	8.18538	-0.600473	5.44669
	104.879	8.06746	-0.600473	5.44669
	104.874	8.02628	-0.600473	5.44669
	104.868	8.14667	-0.600473	5.44669
	104.867	8.27608	-0.600473	5.44669
	104.869	8.29768	-0.600473	5.44669
	104.87	8.26235	-0.600473	5.44669
	104.87	8.24013	-0.600473	5.44669
	104.869	8.24342	-0.600473	5.44669
	104.869	8.2527	-0.600473	5.44669
	104.869	8.25542	-0.600473	5.44669
	104.869	8.25326	-0.600473	5.44669
	104.869	8.25139	-0.600473	5.44669
	104.869	8.25137	-0.600473	5.44669
	104.869	8.25203	-0.600473	5.44669
	104.869	8.25231	-0.600473	5.44669
	104.869	8.2522	-0.600473	5.44669
	104.869	8.25205	-0.600473	5.44669
	104.869	8.25203	-0.600473	5.44669
	104.869	8.25207	-0.600473	5.44669
	104.869	8.2521	-0.600473	5.44669
	104.869	8.25209	-0.600473	5.44669
	104.869	8.25208	-0.600473	5.44669
	104.869	8.25208	-0.600473	5.44669
	104.869	8.25208	-0.600473	5.44669
	104.869	8.25208	-0.600473	5.44669
	104.869	8.25208	-0.600473	5.44669
	104.847	8.25208	-0.600473	5.44669
	104.789	8.25208	-0.600473	5.44669
	104.743	8.25208	-0.600473	5.44669
	104.717	8.30127	-0.600473	5.44669
	104.674	8.47724	-0.600473	5.44669
	104.635	8.65645	-0.600473	5.44669
	104.629	8.63925	-0.600473	5.44669
	104.64	8.51445	-0.600473	5.44669
	104.647	8.41057	-0.600473	5.44669
	104.645	8.30389	-0.600473	5.44669
	104.62	8.2791	-0.600473	5.44669
	104.562	8.40232	-0.600473	5.44669
	104.517	8.52709	-0.600473	5.44669
	104.491	8.54574	-0.600473	5.44669
	104.448	8.51082	-0.600473	5.44669
	104.409	8.53901	-0.600473	5.44669
	104.403	8.66944	-0.600473	5.44669
	104.414	8.73087	-0.600473	5.44669
	104.42	8.61453	-0.600473	5.44669
	104.419	8.47961	-0.600473	5.44669
	104.416	8.45426	-0.600473	5.44669
	104.416	8.48999	-0.600473	5.44669
	104.416	8.5137	-0.600473	5.44669
	104.417	8.56009	-0.600473	5.44669
	104.417	8.67725	-0.600473	5.44669
	104.417	8.77585	-0.600473	5.44669
	104.417	8.78595	-0.600473	5.44669
	104.417	8.75679	-0.600473	5.44669
	104.417	8.74125	-0.600473	5.44669
	104.417	8.74515	-0.600473	5.44669
	104.417	8.75231	-0.600473	5.44669
	104.417	8.75393	-0.600473	5.44669
	104.417	8.75206	-0.600473	5.44669
	104.394	8.7507	-0.600473	5.44669
	104.337	8.7508	-0.600473	5.44669
	104.291	8.75132	-0.600473	5.44669
	104.265	8.7515	-0.600473	5.44669
	104.222	8.7514	-0.600473	5.44268
	104.183	8.75128	-0.600473	5.43234
	104.177	8.75128	-0.600473	5.42806
	104.188	8.75131	-0.600473	5.43775
	104.194	8.75133	-0.600473	5.44858
	104.193	8.75133	-0.600473	5.4505
	104.19	8.80051	-0.600473	5.44759
	104.189	8.92728	-0.600473	5.44571
	104.19	9.0289	-0.600473	5.44595
	104.191	9.03687	-0.600473	5.44673
	104.191	9.00573	-0.600473	5.44696
	104.19	9.03932	-0.600473	5.44679
	104.19	9.17066	-0.600473	5.44663
	104.19	9.27975	-0.600473	5.44663
	104.19	9.28921	-0.600473	5.44668
	104.168	9.25606	-0.600473	5.44671
	104.088	9.23907	-0.600473	5.4467
	103.985	9.24378	-0.600473	5.44668
	103.935	9.20261	-0.600473	5.44668
	103.946	9.07752	-0.600473	5.44669
	103.967	9.02294	-0.600473	5.44669
	103.972	9.14026	-0.600473	5.44669
	103.966	9.27315	-0.600473	5.44669
	103.962	9.2973	-0.600473	5.44669
	103.962	9.2618	-0.600473	5.44669
	103.964	9.2386	-0.600473	5.44669
	103.965	9.24154	-0.600473	5.44669
	103.964	9.25103	-0.600473	5.44669
	103.964	9.20477	-0.600473	5.44669
	103.964	9.07584	-0.600473	5.44669
	103.964	9.02147	-0.600473	5.44669
	103.964	9.14024	-0.600473	5.44669
	103.964	9.27366	-0.600473	5.44669
	103.964	9.29753	-0.600473	5.44669
	103.964	9.26171	-0.600473	5.44669
	103.964	9.23848	-0.600473	5.44669
	103.964	9.24152	-0.600473	5.44669
	103.942	9.25106	-0.600473	5.44669
	103.862	9.25398	-0.600473	5.44669
	103.758	9.25181	-0.600473	5.44669
	103.709	9.24986	-0.600473	5.44669
	103.719	9.24982	-0.600473	5.44669
	103.74	9.25049	-0.600473	5.44669
	103.745	9.25079	-0.600473	5.44669
	103.74	9.25067	-0.600473	5.44669
	103.736	9.25052	-0.600473	5.44669
	103.736	9.2505	-0.600473	5.44669
	103.738	9.25054	-0.600473	5.44669
	103.738	9.29976	-0.600473	5.44669
	103.716	9.42653	-0.600473	5.44669
	103.658	9.47895	-0.600473	5.44669
	103.634	9.36013	-0.600473	5.44669
	103.688	9.22738	-0.600473	5.44669
	103.748	9.25301	-0.600473	5.44669
	103.759	9.41549	-0.600473	5.44669
	103.72	9.54018	-0.600473	5.44669
	103.63	9.59426	-0.600473	5.44669
	103.55	9.63122	-0.600473	5.44669
	103.563	9.53839	-0.600473	5.44669
	103.598	9.32468	-0.600473	5.44669
	103.564	9.19337	-0.600473	5.44669
	103.508	9.25167	-0.600473	5.44669
	103.492	9.42706	-0.600473	5.44669
	103.505	9.54551	-0.600473	5.44669
	103.493	9.54319	-0.600473	5.44669
	103.436	9.45257	-0.600473	5.44268
	103.408	9.30953	-0.600473	5.43234
	103.46	9.21587	-0.600473	5.42806
	103.521	9.26622	-0.600473	5.43775
	103.533	9.47431	-0.600473	5.44858
	103.517	9.71549	-0.600473	5.4505
	103.484	9.81896	-0.600473	5.44759
	103.405	9.73949	-0.600473	5.44571
	103.306	9.56517	-0.600473	5.44595
	103.258	9.50389	-0.600473	5.44673
	103.267	9.63595	-0.600473	5.44696
	103.288	9.7774	-0.600473	5.44679
	103.293	9.7999	-0.600473	5.44663
	103.287	9.76066	-0.600473	5.44663
	103.283	9.73648	-0.600473	5.44668
	103.284	9.74034	-0.600473	5.44671
	103.285	9.75056	-0.600473	5.4467
	103.286	9.75347	-0.600473	5.44668
	103.285	9.75106	-0.600473	5.44668
	103.285	9.74901	-0.600473	5.44669
	103.285	9.74901	-0.600473	5.44669
	103.285	9.74974	-0.600473	5.44669
	103.285	9.75005	-0.600473	5.44669
	103.263	9.74991	-0.600473	5.44669
	103.183	9.74975	-0.600473	5.44669
	103.08	9.74973	-0.600473	5.44669
	103.03	9.74978	-0.600473	5.44669
	103.04	9.799	-0.600473	5.44669
	103.062	9.92577	-0.600473	5.44669
	103.067	9.97819	-0.600473	5.44669
	103.061	9.85937	-0.600473	5.44669
	103.057	9.72661	-0.600473	5.44669
	103.057	9.70305	-0.600473	5.44669
	103.059	9.73876	-0.600473	5.44669
	103.059	9.76183	-0.600473	5.44669
	103.059	9.75876	-0.600473	5.44669
	103.059	9.74927	-0.600473	5.44669
	103.059	9.74638	-0.600473	5.44669
	103.059	9.74855	-0.600473	5.44669
	103.037	9.75048	-0.600473	5.44669
	102.979	9.75052	-0.600473	5.44669
	102.933	9.74985	-0.600473	5.44669
	102.907	9.74956	-0.600473	5.44669
	102.864	9.74967	-0.600473	5.44669
	102.825	9.74982	-0.600473	5.44669
	102.819	9.79904	-0.600473	5.44669
	102.83	9.92577	-0.600473	5.44669
	102.836	10.0274	-0.600473	5.44669
	102.835	10.0845	-0.600473	5.44669
	102.832	10.131	-0.600473	5.44669
	102.832	10.0902	-0.600473	5.44669
	102.832	10.0503	-0.600473	5.4507
	102.833	10.1455	-0.600473	5.46104
	102.833	10.2641	-0.600473	5.46531
	102.833	10.2902	-0.600473	5.45562
	102.833	10.2606	-0.600473	5.4448
	102.833	10.2392	-0.600473	5.44287
	102.81	10.2408	-0.600473	5.44579
	102.731	10.2491	-0.600473	5.44767
	102.627	10.252	-0.600473	5.44742
	102.577	10.2502	-0.600473	5.44664
	102.61	10.2485	-0.600473	5.44641
	102.689	10.2484	-0.600473	5.44658
	102.718	10.2489	-0.600473	5.44674
	102.681	10.2492	-0.592602	5.44675
	102.674	10.2491	-0.572317	5.44669
	102.687	10.249	-0.563928	5.44667
	102.651	10.249	-0.582939	5.44668
	102.602	10.249	-0.604181	5.44669
	102.589	10.249	-0.607951	5.44669
	102.601	10.2982	-0.602239	5.44669
	102.61	10.425	-0.598547	5.44669
	102.61	10.4774	-0.599037	5.44669
	102.606	10.3586	-0.600556	5.44669
	102.605	10.2259	-0.601018	5.44669
	102.606	10.2023	-0.600672	5.44669
	102.607	10.2872	-0.600362	5.44669
	102.607	10.4862	-0.600356	5.44669
	102.606	10.6624	-0.600463	5.44669
	102.606	10.5865	-0.60051	5.44669
	102.606	10.3812	-0.600492	5.44669
	102.606	10.403	-0.600468	5.44669
	102.606	10.5963	-0.600464	5.44669
	102.606	10.5887	-0.600471	5.44669
	102.606	10.3565	-0.600475	5.44669
	102.606	10.2365	-0.600475	5.44669
	102.606	10.3632	-0.600473	5.44669
	102.606	10.4738	-0.600472	5.44669
	102.584	10.3791	-0.600473	5.44669
	102.527	10.2849	-0.600473	5.44669
	102.48	10.3751	-0.600473	5.44669
	102.477	10.4616	-0.600473	5.44669
	102.513	10.4189	-0.600473	5.44669
	102.556	10.4121	-0.600473	5.44669
	102.52	10.431	-0.600473	5.44669
	102.439	10.3441	-0.600473	5.44669
	102.454	10.2855	-0.600473	5.44669
	102.562	10.3878	-0.600473	5.44669
	102.635	10.5159	-0.600473	5.44669
	102.633	10.5433	-0.600473	5.44669
	102.607	10.4617	-0.600473	5.44669
	102.597	10.3119	-0.600473	5.44669
	102.602	10.2122	-0.600473	5.44669
	102.608	10.2132	-0.600473	5.44669
	102.608	10.2474	-0.600473	5.44669
	102.584	10.2611	-0.600473	5.44669
	102.526	10.2547	-0.600473	5.44669
	102.502	10.2471	-0.600473	5.44669
	102.557	10.2462	-0.600473	5.44669
	102.617	10.2977	-0.600473	5.44669
	102.628	10.475	-0.600473	5.44669
	102.611	10.6539	-0.600473	5.44669
	102.579	10.6361	-0.600473	5.44669
	102.522	10.5112	-0.600473	5.44669
	102.503	10.4566	-0.600473	5.44669
	102.558	10.4768	-0.600473	5.44669
	102.595	10.4553	-0.600473	5.44669
	102.547	10.3329	-0.600473	5.44669
	102.507	10.2724	-0.600473	5.44669
	102.551	10.3864	-0.600473	5.44669
	102.613	10.5199	-0.600473	5.44669
	102.628	10.5455	-0.592602	5.44268
	102.613	10.4612	-0.572317	5.43635
	102.601	10.3601	-0.563928	5.44241
	102.602	10.3879	-0.582939	5.45638
	102.606	10.4419	-0.604181	5.45751
	102.608	10.3572	-0.607951	5.44861
	102.607	10.2871	-0.602239	5.44377
	102.606	10.433	-0.598547	5.4448
	102.606	10.6896	-0.599037	5.44694
	102.606	10.7722	-0.600556	5.44746
	102.606	10.5723	-0.601018	5.44692
	102.606	10.3382	-0.600672	5.44651
	102.606	10.3411	-0.600362	5.44653
	102.606	10.4304	-0.600356	5.44668
	102.606	10.3691	-0.600463	5.44674
	102.606	10.247	-0.60051	5.44671
	102.606	10.2566	-0.600492	5.44668
	102.606	10.4578	-0.600468	5.44667
	102.606	10.7105	-0.600464	5.44669
	102.606	10.8213	-0.600471	5.44669
	102.606	10.79	-0.600475	5.44268
	102.606	10.7394	-0.600475	5.43234
	102.606	10.7297	-0.600473	5.42806
	102.584	10.7436	-0.600472	5.43775
	102.504	10.7529	-0.600473	5.44858
	102.401	10.7519	-0.600473	5.4505
	102.373	10.6989	-0.600473	5.44759
	102.441	10.571	-0.600473	5.44571
	102.509	10.5194	-0.600473	5.44595
	102.539	10.5898	-0.600473	5.44673
	102.577	10.5466	-0.600473	5.44696
	102.612	10.3415	-0.600473	5.44679
	102.596	10.2453	-0.600473	5.44663
	102.507	10.4214	-0.600473	5.44663
	102.398	10.6504	-0.600473	5.44668
	102.349	10.6046	-0.600473	5.44671
	102.362	10.393	-0.600473	5.44268
	102.384	10.4015	-0.600473	5.43233
	102.388	10.6407	-0.600473	5.42806
	102.382	10.7632	-0.600473	5.43775
	102.378	10.586	-0.600473	5.44858
	102.401	10.3471	-0.600473	5.4505
	102.46	10.34	-0.600473	5.44759
	102.484	10.4759	-0.600473	5.4457
	102.43	10.5931	-0.600473	5.44595
	102.369	10.7014	-0.600473	5.44673
	102.359	10.7713	-0.600473	5.44696
	102.375	10.7726	-0.600473	5.44679
	102.386	10.75	-0.600473	5.44663
	102.406	10.7403	-0.600473	5.44663
	102.46	10.6951	-0.600473	5.44668
	102.482	10.5735	-0.600473	5.44671
	102.451	10.5218	-0.600473	5.4467
	102.472	10.6391	-0.600473	5.44668
	102.542	10.7709	-0.600473	5.44668
	102.528	10.7947	-0.600473	5.44669
	102.425	10.7101	-0.600473	5.44669
	102.352	10.5112	-0.600473	5.44669
	102.376	10.335	-0.600473	5.44669
	102.459	10.3616	-0.600473	5.44669
	102.515	10.4401	-0.600473	5.44669
	102.514	10.4151	-0.600473	5.44669
	102.472	10.4674	-0.600473	5.44669
	102.406	10.6601	-0.600473	5.44669
	102.364	10.7971	-0.600473	5.44669
	102.365	10.7978	-0.600473	5.44669
	102.379	10.7513	-0.600473	5.44669
	102.385	10.6827	-0.600473	5.44669
	102.382	10.5643	-0.600473	5.44669
	102.401	10.5224	-0.600473	5.44669
	102.459	10.6426	-0.600473	5.44669
	102.483	10.7722	-0.600473	5.44669
	102.452	10.7939	-0.600473	5.44669
	102.449	10.7094	-0.600473	5.44669
	102.485	10.5112	-0.600473	5.44669
	102.504	10.3352	-0.600473	5.44669
	102.478	10.4109	-0.600473	5.44669
	102.435	10.6652	-0.600473	5.44669
	102.466	10.8194	-0.600473	5.44669
	102.546	10.7562	-0.600473	5.44669
	102.532	10.5214	-0.600473	5.44669
	102.425	10.2736	-0.600473	5.44669
	102.351	10.2261	-0.600473	5.44669
	102.353	10.4375	-0.600473	5.44669
	102.379	10.7132	-0.600473	5.44669
	102.389	10.8297	-0.600473	5.44669
	102.384	10.7926	-0.600473	5.44669
	102.378	10.7375	-0.600473	5.44669
	102.378	10.728	-0.600473	5.44669
	102.38	10.7436	-0.600473	5.44669
	102.381	10.7535	-0.600473	5.44669
	102.38	10.7521	-0.600473	5.44669
	102.38	10.748	-0.600473	5.44669
	102.402	10.7468	-0.600473	5.44669
	102.46	10.7477	-0.600473	5.44669
	102.506	10.6994	-0.600473	5.44669
	102.509	10.5726	-0.600473	5.44669
	102.473	10.4707	-0.600473	5.44669
	102.408	10.4626	-0.600473	5.44669
	102.387	10.4938	-0.600473	5.44669
	102.444	10.5095	-0.600473	5.44669
	102.483	10.5049	-0.600473	5.44669
	102.435	10.4974	-0.600473	5.44669
	102.372	10.4959	-0.600473	5.44669
	102.358	10.4979	-0.600473	5.44669
	102.374	10.4993	-0.600473	5.44669
	102.408	10.45	-0.600473	5.44669
	102.464	10.3719	-0.600473	5.44669
	102.484	10.3968	-0.600473	5.44669
	102.428	10.4906	-0.600473	5.44669
	102.369	10.579	-0.600473	5.44669
	102.359	10.6903	-0.600473	5.44669
	102.375	10.7225	-0.600473	5.44669
	102.386	10.6007	-0.600473	5.44669
	102.384	10.5231	-0.600473	5.44669
	102.38	10.6299	-0.600473	5.44669
	102.401	10.7174	-0.600473	5.44669
	102.459	10.6201	-0.600473	5.44669
	102.484	10.4839	-0.600473	5.44669
	102.43	10.4512	-0.600473	5.44669
	102.37	10.5335	-0.600473	5.44669
	102.381	10.6363	-0.600473	5.44669
	102.477	10.5607	-0.600473	5.44669
	102.569	10.38	-0.600473	5.44669
	102.56	10.4117	-0.600473	5.44669
	102.499	10.6496	-0.600473	5.44669
	102.45	10.8125	-0.600473	5.44669
	102.425	10.808	-0.600473	5.44669
	102.45	10.7009	-0.600473	5.44669
	102.472	10.5518	-0.600473	5.44669
	102.451	10.5106	-0.592602	5.44669
	102.475	10.5929	-0.572317	5.44669
	102.566	10.6002	-0.563928	5.44669
	102.63	10.5674	-0.582939	5.44669
	102.629	10.5992	-0.604181	5.44669
	102.607	10.5334	-0.607951	5.44669
	102.599	10.3326	-0.602239	5.44669
	102.603	10.2462	-0.598547	5.44669
	102.608	10.4249	-0.599037	5.44669
	102.608	10.6516	-0.600556	5.44669
	102.607	10.6038	-0.601018	5.44669
	102.606	10.3431	-0.600672	5.44669
	102.606	10.1764	-0.600362	5.44669
	102.606	10.1874	-0.600356	5.44669
	102.606	10.2494	-0.600463	5.44669
	102.606	10.2711	-0.60051	5.44669
	102.606	10.2582	-0.600492	5.44669
	102.606	10.245	-0.600468	5.44669
	102.606	10.2441	-0.600464	5.44669
	102.606	10.2484	-0.600471	5.44669
	102.629	10.2505	-0.600475	5.44669
	102.686	10.2499	-0.600475	5.44669
	102.732	10.2489	-0.592602	5.44669
	102.736	10.2487	-0.572317	5.44669
	102.699	10.2489	-0.563928	5.44669
	102.657	10.2491	-0.58294	5.44669
	102.693	10.2491	-0.604181	5.44669
	102.796	10.249	-0.607951	5.44669
	102.861	10.249	-0.602239	5.44669
	102.856	10.249	-0.598547	5.44669
	102.832	10.249	-0.599037	5.44669
	102.824	10.249	-0.600556	5.44669
	102.829	10.249	-0.601018	5.44669
	102.834	10.249	-0.600672	5.44669
	102.834	10.1998	-0.600362	5.44669
	102.833	10.0731	-0.600356	5.44669
	102.832	10.0206	-0.600463	5.44669
	102.832	10.1394	-0.60051	5.44669
	102.833	10.2722	-0.600492	5.44669
	102.833	10.2958	-0.600468	5.44669
	102.833	10.2109	-0.600464	5.44669
	102.855	10.0118	-0.600471	5.44669
	102.935	9.7865	-0.600475	5.44669
	103.016	9.68641	-0.600475	5.44669
	102.986	9.76167	-0.600473	5.44669
	102.894	9.93301	-0.600472	5.44669
	102.881	9.99455	-0.600473	5.44669
	102.91	9.86365	-0.600473	5.44669
	102.905	9.7226	-0.600473	5.44669
	102.934	9.74904	-0.600473	5.44669
	103.021	9.91481	-0.600473	5.44669
	103.081	10.0406	-0.600473	5.44669
	103.081	10.0448	-0.600473	5.44669
	103.038	9.95427	-0.600473	5.44669
	102.972	9.80897	-0.600473	5.44669
	102.952	9.71431	-0.600473	5.44669
	103.01	9.71586	-0.600473	5.44669
	103.071	9.7485	-0.600473	5.44669
	103.08	9.76136	-0.600473	5.44669
	103.063	9.7551	-0.600473	5.44669
	103.053	9.7479	-0.600473	5.44669
	103.055	9.74711	-0.600473	5.44669
	103.059	9.74934	-0.600473	5.44669
	103.06	9.75055	-0.600473	5.44669
	103.059	9.75027	-0.600473	5.44669
	103.081	9.74972	-0.600473	5.44669
	103.138	9.74959	-0.600473	5.44669
	103.185	9.74973	-0.600473	5.44669
	103.188	9.74984	-0.600473	5.44669
	103.174	9.74983	-0.600473	5.44669
	103.189	9.74979	-0.600473	5.44669
	103.249	9.74978	-0.600473	5.44669
	103.276	9.74978	-0.600473	5.44669
	103.223	9.74979	-0.600473	5.44669
	103.184	9.74979	-0.600473	5.44669
	103.23	9.74979	-0.600473	5.44669
	103.293	9.74979	-0.600473	5.44669
	103.307	9.74979	-0.600473	5.44669
	103.292	9.74979	-0.600473	5.44669
	103.28	9.74979	-0.600473	5.44669
	103.281	9.74979	-0.600473	5.44669
	103.285	9.74979	-0.600473	5.44669
	103.287	9.74979	-0.600473	5.44669
	103.286	9.7006	-0.600473	5.44669
	103.285	9.57382	-0.600473	5.44669
	103.285	9.52139	-0.600473	5.44669
	103.285	9.64021	-0.600473	5.44669
	103.285	9.77296	-0.600473	5.44669
	103.285	9.79653	-0.600473	5.44669
	103.307	9.71164	-0.600473	5.44669
	103.387	9.5126	-0.600473	5.44669
	103.491	9.33646	-0.600473	5.44669
	103.54	9.41233	-0.600473	5.44669
	103.53	9.6176	-0.600473	5.44669
	103.509	9.59579	-0.600473	5.44669
	103.504	9.35332	-0.600473	5.44669
	103.509	9.18492	-0.600473	5.44669
	103.513	9.18876	-0.600473	5.44669
	103.513	9.24835	-0.600473	5.44669
	103.511	9.27165	-0.600473	5.44669
	103.511	9.26018	-0.600473	5.44669
	103.511	9.29628	-0.600473	5.44669
	103.512	9.42165	-0.600473	5.44669
	103.512	9.47814	-0.600473	5.44669
	103.534	9.36153	-0.600473	5.44669
	103.613	9.22825	-0.600473	5.44669
	103.695	9.20369	-0.600473	5.44669
	103.665	9.23916	-0.600473	5.44669
	103.573	9.26249	-0.600473	5.44669
	103.582	9.3088	-0.600473	5.44669
	103.691	9.42607	-0.600473	5.44669
	103.745	9.47555	-0.600473	5.44669
	103.686	9.35887	-0.600473	5.44669
	103.635	9.22806	-0.600473	5.44669
	103.679	9.20455	-0.600473	5.44669
	103.744	9.23958	-0.600473	5.44669
	103.76	9.26236	-0.600473	5.44669
	103.745	9.25941	-0.600473	5.44669
	103.733	9.25007	-0.600473	5.44669
	103.733	9.2472	-0.600473	5.44669
	103.738	9.24932	-0.592602	5.44669
	103.739	9.25123	-0.572317	5.44669
	103.738	9.25127	-0.563928	5.44669
	103.737	9.25062	-0.582939	5.44669
	103.737	9.25032	-0.604181	5.44669
	103.738	9.25044	-0.607951	5.44669
	103.76	9.25059	-0.602239	5.44669
	103.84	9.25061	-0.598547	5.44669
	103.921	9.25057	-0.599037	5.44669
	103.913	9.25054	-0.600556	5.44669
	103.879	9.25054	-0.601018	5.44669
	103.912	9.25056	-0.600672	5.44669
	103.967	9.25056	-0.600362	5.44669
	103.983	9.25056	-0.600356	5.44669
	103.971	9.25055	-0.600463	5.44669
	103.96	9.25055	-0.60051	5.44669
	103.96	9.25055	-0.600492	5.44669
	103.964	9.25056	-0.600468	5.44669
	103.965	9.25056	-0.600464	5.44669
	103.965	9.25055	-0.600471	5.44669
	103.964	9.25055	-0.600475	5.44669
	103.964	9.25055	-0.600475	5.44669
	103.964	9.25055	-0.600473	5.44669
	103.964	9.25055	-0.600472	5.44669
	103.964	9.25055	-0.600473	5.44669
	103.964	9.25055	-0.600473	5.44669
	103.964	9.25055	-0.600473	5.44669
	103.964	9.20136	-0.600473	5.44669
	103.964	9.07459	-0.600473	5.44669
	103.964	9.02216	-0.600473	5.44669
	103.964	9.09178	-0.600473	5.44669
	103.964	9.09776	-0.600473	5.44669
	103.964	9.01971	-0.600473	5.44669
	103.986	8.97604	-0.600473	5.44669
	104.066	8.9841	-0.600473	5.44669
	104.17	8.95359	-0.600473	5.44669
	104.219	8.88092	-0.600473	5.44669
	104.209	8.90149	-0.600473	5.44669
	104.188	8.99149	-0.600473	5.44669
	104.183	9.03067	-0.600473	5.44669
	104.188	8.9673	-0.600473	5.44669
	104.192	8.82087	-0.600473	5.44669
	104.192	8.7161	-0.600473	5.44669
	104.213	8.71381	-0.600473	5.44669
	104.27	8.74844	-0.600473	5.44669
	104.316	8.76349	-0.600473	5.44669
	104.342	8.75745	-0.600473	5.44669
	104.363	8.74956	-0.600473	5.44669
	104.345	8.7484	-0.600473	5.44669
	104.327	8.75072	-0.600473	5.44669
	104.347	8.75211	-0.600473	5.44669
	104.344	8.75186	-0.600473	5.44669
	104.332	8.75127	-0.600473	5.44669
	104.372	8.7511	-0.600473	5.44669
	104.423	8.75125	-0.600473	5.44669
	104.434	8.75136	-0.600473	5.44669
	104.422	8.75136	-0.600473	5.44669
	104.413	8.75132	-0.600473	5.44669
	104.413	8.7513	-0.600473	5.44669
	104.417	8.75131	-0.600473	5.44669
	104.418	8.70213	-0.600473	5.44669
	104.417	8.57536	-0.600473	5.44669
	104.416	8.47373	-0.600473	5.44669
	104.416	8.46577	-0.600473	5.44669
	104.417	8.54609	-0.592602	5.44669
	104.417	8.63929	-0.572317	5.44669
	104.439	8.56037	-0.563928	5.44669
	104.519	8.38166	-0.582939	5.44669
	104.622	8.36621	-0.604181	5.44669
	104.672	8.42824	-0.607951	5.44669
	104.661	8.36211	-0.602239	5.44669
	104.64	8.24772	-0.598547	5.44669
	104.635	8.26226	-0.599037	5.44669
	104.641	8.41356	-0.600556	5.44669
	104.645	8.48833	-0.601018	5.44669
	104.644	8.37011	-0.600672	5.44669
	104.665	8.22966	-0.600362	5.44669
	104.722	8.20266	-0.600356	5.44669
	104.769	8.23966	-0.600463	5.44669
	104.795	8.26449	-0.60051	5.44669
	104.838	8.26171	-0.600492	5.44669
	104.877	8.2517	-0.600468	5.44669
	104.883	8.2485	-0.600464	5.44669
	104.872	8.25072	-0.600471	5.44669
	104.866	8.25278	-0.600475	5.44669
	104.867	8.25286	-0.600475	5.44669
	104.869	8.25216	-0.600473	5.44669
	104.87	8.25184	-0.600472	5.44669
	104.87	8.25195	-0.600473	5.44669
	104.869	8.25211	-0.600473	5.44669
	104.869	8.25214	-0.600473	5.44669
	104.869	8.2521	-0.600473	5.44669
	104.869	8.25207	-0.600473	5.44669
	104.869	8.25207	-0.600473	5.44669
	104.869	8.25208	-0.600473	5.44669
	104.869	8.25209	-0.600473	5.44669
	104.869	8.25208	-0.600473	5.44669
	104.869	8.25208	-0.600473	5.44669
	104.869	8.25208	-0.600473	5.44669
	104.892	8.25208	-0.600473	5.44669
	104.949	8.25208	-0.600473	5.44669
	104.973	8.20289	-0.600473	5.44669
	104.941	8.07612	-0.600473	5.44669
	104.961	8.02369	-0.600473	5.44669
	105.054	8.1425	-0.600473	5.44669
	105.119	8.22607	-0.600473	5.44669
	105.119	8.12286	-0.600473	5.44669
	105.097	8.03472	-0.600473	5.44669
	105.088	8.08127	-0.600473	5.44669
	105.092	8.09032	-0.600473	5.44669
	105.097	8.02175	-0.600473	5.44669
	105.097	7.98098	-0.600473	5.44669
	105.096	8.03606	-0.600473	5.44669
	105.095	8.13039	-0.600473	5.44669
	105.095	8.06093	-0.600473	5.44669
	105.096	7.83657	-0.600473	5.44669
	105.096	7.69249	-0.600473	5.44669
	105.096	7.70003	-0.600473	5.44669
	105.095	7.75253	-0.600473	5.44669
	105.118	7.77154	-0.600473	5.44669
	105.198	7.7608	-0.600473	5.44669
	105.301	7.74953	-0.600473	5.44669
	105.351	7.74863	-0.600473	5.44669
	105.34	7.75226	-0.600473	5.44669
	105.319	7.7541	-0.600473	5.44669
	105.314	7.80277	-0.600473	5.44669
	105.32	7.92867	-0.600473	5.44669
	105.324	7.98093	-0.600473	5.44669
	105.323	7.86234	-0.600473	5.44669
	105.322	7.72975	-0.600473	5.44669
	105.321	7.70617	-0.600473	5.44669
	105.322	7.74181	-0.600473	5.44669
	105.322	7.76486	-0.600473	5.44669
	105.322	7.76181	-0.600473	5.44669
	105.322	7.75233	-0.600473	5.44669
	105.344	7.74944	-0.600473	5.44669
	105.402	7.7516	-0.600473	5.44669
	105.425	7.75354	-0.600473	5.44669
	105.394	7.75358	-0.600473	5.44669
	105.413	7.75291	-0.600473	5.44669
	105.506	7.75261	-0.600473	5.44669
	105.572	7.75273	-0.600473	5.44669
	105.572	7.75288	-0.600473	5.44669
	105.549	7.7529	-0.600473	5.44669
	105.54	7.75286	-0.600473	5.44669
	105.544	7.75283	-0.600473	5.44669
	105.549	7.75284	-0.600473	5.44669
	105.55	7.75285	-0.600473	5.44669
	105.548	7.75285	-0.600473	5.44669
	105.548	7.75285	-0.600473	5.44669
	105.57	7.75285	-0.600473	5.44669
	105.65	7.75285	-0.600473	5.44669
	105.732	7.75285	-0.600473	5.44669
	105.701	7.75285	-0.600473	5.44669
	105.587	7.75285	-0.600473	5.44669
	105.539	7.75285	-0.600473	5.44669
	105.602	7.75285	-0.600473	5.44669
	105.674	7.75285	-0.600473	5.44669
	105.709	7.75285	-0.600473	5.44669
	105.747	7.75285	-0.600473	5.44669
	105.78	7.70366	-0.600473	5.44669
	105.786	7.52769	-0.600473	5.44669
	105.777	7.29929	-0.600473	5.44669
	105.771	7.2389	-0.600473	5.44669
	105.772	7.38885	-0.600473	5.44669
	105.775	7.48802	-0.600473	5.44669
	105.775	7.42943	-0.600473	5.44669
	105.775	7.41141	-0.600473	5.44669
	105.774	7.43131	-0.600473	5.44669
	105.774	7.3979	-0.600473	5.44669
	105.774	7.41841	-0.600473	5.44669
	105.797	7.44545	-0.600473	5.44669
	105.876	7.35215	-0.600473	5.44669
	105.98	7.28805	-0.600473	5.44669
	106.03	7.3903	-0.600473	5.44669
	106.019	7.4711	-0.600473	5.44669
	105.998	7.37263	-0.600473	5.44669
	105.993	7.23827	-0.600473	5.44669
	105.998	7.2068	-0.600473	5.44669
	106.002	7.23976	-0.600473	5.44669
	106.002	7.2645	-0.600473	5.44669
	106.001	7.2631	-0.600473	5.44669
	106	7.25372	-0.600473	5.44669
	106	7.25028	-0.600473	5.44669
	106.001	7.25218	-0.600473	5.44669
	106.001	7.25419	-0.600473	5.44669
	106.001	7.25436	-0.600473	5.44669
	106.023	7.25372	-0.600473	5.44669
	106.08	7.25339	-0.600473	5.44669
	106.126	7.25348	-0.600473	5.44669
	106.152	7.25363	-0.600473	5.44669
	106.196	7.25367	-0.600473	5.44669
	106.235	7.25363	-0.600473	5.44669
	106.218	7.2536	-0.600473	5.44669
	106.15	7.2536	-0.600473	5.44669
	106.12	7.25361	-0.600473	5.44669
	106.175	7.25361	-0.600473	5.44669
	106.238	7.25361	-0.600473	5.44669
	106.249	7.25361	-0.600473	5.44669
	106.232	7.25361	-0.600473	5.44669
	106.221	7.25361	-0.600473	5.44669
	106.223	7.25361	-0.600473	5.44669
	106.227	7.25361	-0.600473	5.44669
	106.229	7.25361	-0.600473	5.44669
	106.228	7.25361	-0.600473	5.44669
	106.227	7.20442	-0.600473	5.44669
	106.227	7.02846	-0.600473	5.44669
	106.249	6.80006	-0.600473	5.44669
	106.329	6.69048	-0.600473	5.44669
	106.41	6.71365	-0.600473	5.44669
	106.402	6.76039	-0.600473	5.44669
	106.368	6.77143	-0.600473	5.44669
	106.401	6.75939	-0.600473	5.44669
	106.456	6.75042	-0.600473	5.44669
	106.472	6.75093	-0.600473	5.44669
	106.46	6.75434	-0.600473	5.44669
	106.449	6.75558	-0.600473	5.44669
	106.449	6.75489	-0.592602	5.44669
	106.453	6.75416	-0.572317	5.44669
	106.455	6.7541	-0.563928	5.44669
	106.454	6.75434	-0.582939	5.44669
	106.475	6.75446	-0.604181	5.44669
	106.555	6.75442	-0.607951	5.44669
	106.659	6.75437	-0.602239	5.44669
	106.709	6.75435	-0.598547	5.44669
	106.698	6.75437	-0.599037	5.44669
	106.677	6.75438	-0.600556	5.44669
	106.672	6.75438	-0.601018	5.44669
	106.677	6.75437	-0.600672	5.44669
	106.681	6.75437	-0.600362	5.44669
	106.681	6.75437	-0.600356	5.44669
	106.68	6.75437	-0.600463	5.44669
	106.679	6.75437	-0.60051	5.44669
	106.679	6.75437	-0.600492	5.44669
	106.68	6.75437	-0.600468	5.44669
	106.68	6.75437	-0.600464	5.44669
	106.702	6.75437	-0.600471	5.44669
	106.782	6.75437	-0.600475	5.44669
	106.885	6.70518	-0.600475	5.44669
	106.935	6.57841	-0.600473	5.44669
	106.924	6.52598	-0.600472	5.44669
	106.903	6.5956	-0.600473	5.44669
	106.898	6.60158	-0.600473	5.44669
	106.904	6.57272	-0.600473	5.44669
	106.908	6.60664	-0.600473	5.44669
	106.907	6.58955	-0.600473	5.44669
	106.906	6.51455	-0.600473	5.44669
	106.905	6.43119	-0.600473	5.44669
	106.906	6.31536	-0.600473	5.44669
	106.906	6.23025	-0.600473	5.44669
	106.906	6.22528	-0.600473	5.44669
	106.906	6.25179	-0.600473	5.44669
	106.928	6.2644	-0.600473	5.44669
	107.008	6.26021	-0.600473	5.44669
	107.089	6.25397	-0.600473	5.44669
	107.081	6.25285	-0.600473	5.44669
	107.047	6.25459	-0.600473	5.44669
	107.08	6.25572	-0.600473	5.44669
	107.135	6.25558	-0.600473	5.44669
	107.151	6.25511	-0.600473	5.44669
	107.139	6.25497	-0.600473	5.44669
	107.128	6.25508	-0.600473	5.44669
	107.128	6.25517	-0.600473	5.44669
	107.132	6.25517	-0.600473	5.44669
	107.133	6.25514	-0.600473	5.44669
	107.133	6.25513	-0.600473	5.44669
	107.154	6.20594	-0.600473	5.44669
	107.212	6.07918	-0.600473	5.44669
	107.236	6.02674	-0.600473	5.44669
	107.204	6.14556	-0.600473	5.44669
	107.201	6.22912	-0.600473	5.44669
	107.237	6.12591	-0.600473	5.44669
	107.279	6.03778	-0.600473	5.44669
	107.333	6.08433	-0.600473	5.44669
	107.37	6.04418	-0.600473	5.44669
	107.372	5.89803	-0.600473	5.44669
	107.36	5.88241	-0.600473	5.44669
	107.354	5.93278	-0.600473	5.44669
	107.356	5.91103	-0.600473	5.44669
	107.359	5.92553	-0.600473	5.44669
	107.359	5.94592	-0.600473	5.44669
	107.359	5.85196	-0.600473	5.44669
	107.358	5.74076	-0.600473	5.44669
	107.358	5.71734	-0.600473	5.44669
	107.358	5.74544	-0.600473	5.44669
	107.358	5.76527	-0.600473	5.44669
	107.381	5.76356	-0.600473	5.44669
	107.46	5.75578	-0.600473	5.44669
	107.564	5.75313	-0.600473	5.44669
	107.591	5.75479	-0.600473	5.44669
	107.523	5.75642	-0.600473	5.44669
	107.478	5.75652	-0.600473	5.44669
	107.527	5.75598	-0.600473	5.44669
	107.593	5.75572	-0.600473	5.44669
	107.608	5.7558	-0.600473	5.44669
	107.591	5.75593	-0.600473	5.44669
	107.579	5.80514	-0.600473	5.44669
	107.58	5.93188	-0.600473	5.44268
	107.585	5.98429	-0.600473	5.43234
	107.586	5.86547	-0.600473	5.42806
	107.585	5.73273	-0.600473	5.43775
	107.584	5.70917	-0.600473	5.44858
	107.584	5.74487	-0.600473	5.4505
	107.585	5.76794	-0.600473	5.44759
	107.585	5.76487	-0.600473	5.44571
	107.585	5.75538	-0.600473	5.44595
	107.585	5.7525	-0.600473	5.44673
	107.585	5.75466	-0.600473	5.44696
	107.585	5.75659	-0.600473	5.44679
	107.585	5.75663	-0.600473	5.44663
	107.585	5.75596	-0.600473	5.44663
	107.585	5.75567	-0.600473	5.44668
	107.585	5.75578	-0.600473	5.44671
	107.585	5.75594	-0.600473	5.4467
	107.585	5.75596	-0.592602	5.44668
	107.585	5.75591	-0.572317	5.44668
	107.585	5.75589	-0.563928	5.44669
	107.585	5.75589	-0.582939	5.44669
	107.585	5.7559	-0.604181	5.44669
	107.585	5.75591	-0.607951	5.44669
	107.585	5.7559	-0.602239	5.44669
	107.607	5.7559	-0.598547	5.44669
	107.664	5.7559	-0.599037	5.44669
	107.688	5.7559	-0.600556	5.44669
	107.634	5.7559	-0.601018	5.44669
	107.596	5.7559	-0.600672	5.44669
	107.666	5.7559	-0.600362	5.44669
	107.785	5.7559	-0.600356	5.44669
	107.845	5.7559	-0.600463	5.44669
	107.834	5.7559	-0.60051	5.44669
	107.808	5.7559	-0.600492	5.44669
	107.802	5.7559	-0.600468	5.44669
	107.808	5.70671	-0.600464	5.44669
	107.813	5.57994	-0.600471	5.44669
	107.813	5.47832	-0.600475	5.44669
	107.811	5.47036	-0.600475	5.44669
	107.81	5.50149	-0.600473	5.44669
	107.811	5.46791	-0.600472	5.44669
	107.811	5.33656	-0.600473	5.44669
	107.811	5.22747	-0.600473	5.44669
	107.811	5.21801	-0.600473	5.44669
	107.811	5.25116	-0.600473	5.44669
	107.811	5.26815	-0.600473	5.44669
	107.811	5.26344	-0.600473	5.44669
	107.811	5.25542	-0.600473	5.44669
	107.811	5.25374	-0.600473	5.44669
	107.833	5.25588	-0.600473	5.44669
	107.913	5.25738	-0.600473	5.44669
	107.994	5.25724	-0.600473	5.44669
	107.986	5.25666	-0.600473	5.44669
	107.93	5.25646	-0.600473	5.44669
	107.905	5.25658	-0.600473	5.44669
	107.914	5.25671	-0.600473	5.44669
	107.927	5.25671	-0.600473	5.44669
	107.951	5.25667	-0.600473	5.44669
	108.005	5.25665	-0.600473	5.44669
	108.049	5.25666	-0.600473	5.44669
	108.053	5.25667	-0.600473	5.44669
	108.04	5.25667	-0.600473	5.44669
	108.033	5.25667	-0.600473	5.44669
	108.035	5.25667	-0.600473	5.44669
	108.038	5.25667	-0.600473	5.44669
	108.038	5.25667	-0.600473	5.44669
	108.038	5.25667	-0.600473	5.44669
	108.037	5.25667	-0.600473	5.44669
	108.037	5.25667	-0.600473	5.44669
	108.037	5.25667	-0.600473	5.44669
	108.037	5.25667	-0.600473	5.44669
	108.06	5.25667	-0.592602	5.44669
	108.139	5.25667	-0.572317	5.44669
	108.243	5.25667	-0.563928	5.44669
	108.293	5.25667	-0.582939	5.44669
	108.282	5.25667	-0.604181	5.44669
	108.239	5.20748	-0.607951	5.44669
	108.176	5.0807	-0.602239	5.44669
	108.158	5.02827	-0.598547	5.44669
	108.216	5.14709	-0.599037	5.44669
	108.276	5.27984	-0.600556	5.44669
	108.285	5.3034	-0.601018	5.44669
	108.268	5.2677	-0.600672	5.44669
	108.258	5.24463	-0.600362	5.44669
	108.26	5.24769	-0.600356	5.44669
	108.286	5.208	-0.600463	5.44669
	108.367	5.03492	-0.60051	5.44669
	108.47	4.85355	-0.600492	5.44669
	108.519	4.86881	-0.600468	5.44669
	108.508	4.94437	-0.600464	5.44669
	108.487	4.92216	-0.600471	5.44669
	108.46	4.92751	-0.600475	5.44669
	108.408	4.99341	-0.600475	5.44669
	108.388	5.02795	-0.600473	5.44669
	108.442	4.9712	-0.600472	5.44669
	108.5	4.8292	-0.600473	5.44669
	108.511	4.72393	-0.600473	5.44669
	108.495	4.71985	-0.600473	5.44669
	108.485	4.75391	-0.600473	5.44669
	108.486	4.76936	-0.600473	5.44669
	108.49	4.76369	-0.592602	5.44669
	108.491	4.75581	-0.572317	5.44669
	108.49	4.75453	-0.563928	5.44669
	108.49	4.75679	-0.582939	5.44669
	108.49	4.75819	-0.604181	5.44669
	108.49	4.75798	-0.607951	5.44669
	108.49	4.75739	-0.602239	5.44669
	108.49	4.75722	-0.598547	5.44669
	108.49	4.75736	-0.599037	5.44669
	108.49	4.75748	-0.600556	5.44669
	108.49	4.75748	-0.601018	5.44669
	108.49	4.75743	-0.600672	5.44669
	108.512	4.75742	-0.600362	5.44669
	108.57	4.75742	-0.600356	5.44669
	108.616	4.75743	-0.600463	5.44669
	108.619	4.75743	-0.60051	5.44669
	108.605	4.75743	-0.600492	5.44669
	108.62	4.75743	-0.600468	5.44669
	108.68	4.75743	-0.600464	5.44669
	108.729	4.75743	-0.600471	5.44669
	108.734	4.75743	-0.600475	5.44669
	108.719	4.75743	-0.600475	5.44669
	108.711	4.75743	-0.600473	5.44669
	108.713	4.75743	-0.600472	5.44669
	108.717	4.75743	-0.600473	5.44669
	108.717	4.75743	-0.600473	5.44669
	108.717	4.75743	-0.600473	5.44669
	108.716	4.75743	-0.600473	5.44669
	108.716	4.75743	-0.600473	5.44669
	108.716	4.75743	-0.600473	5.44669
	108.716	4.75743	-0.600473	5.44669
	108.716	4.75743	-0.600473	5.44669
	108.738	4.70824	-0.600473	5.44669
	108.818	4.53228	-0.600473	5.44669
	108.922	4.30388	-0.600473	5.44669
	108.971	4.1943	-0.600473	5.44669
	108.961	4.26666	-0.600473	5.44669
	108.94	4.44018	-0.600473	5.44669
	108.935	4.50364	-0.600473	5.44669
	108.94	4.37279	-0.600473	5.44669
	108.944	4.28025	-0.600473	5.44669
	108.944	4.38398	-0.600473	5.44669
	108.942	4.47552	-0.600473	5.44669
	108.942	4.38102	-0.600473	5.44669
	108.942	4.24451	-0.600473	5.44669
	108.943	4.21072	-0.600473	5.44669
	108.943	4.24348	-0.600473	5.44669
	108.942	4.26895	-0.600473	5.44669
	108.965	4.26794	-0.600473	5.44669
	109.044	4.25845	-0.600473	5.44669
	109.126	4.25484	-0.600473	5.44669
	109.118	4.2567	-0.600473	5.44669
	109.084	4.25876	-0.600473	5.44669
	109.116	4.25896	-0.600473	5.44669
	109.172	4.25832	-0.600473	5.44669
	109.188	4.25797	-0.600473	5.44669
	109.176	4.25806	-0.600473	5.44669
	109.165	4.25822	-0.600473	5.44669
	109.165	4.25825	-0.600473	5.44669
	109.168	4.25821	-0.600473	5.44669
	109.17	4.25818	-0.600473	5.44669
	109.169	4.25818	-0.600473	5.44669
	109.169	4.25819	-0.600473	5.44669
	109.191	4.20901	-0.600473	5.44669
	109.271	4.08223	-0.600473	5.44669
	109.374	3.98061	-0.592602	5.44669
	109.402	3.97265	-0.572317	5.44669
	109.334	4.00378	-0.563928	5.44669
	109.289	3.9702	-0.582939	5.44669
	109.338	3.83885	-0.604181	5.44669
	109.403	3.72976	-0.607951	5.44669
	109.418	3.7203	-0.602239	5.44669
	109.402	3.75346	-0.598547	5.44669
	109.39	3.77045	-0.599037	5.44669
	109.39	3.76573	-0.600556	5.44669
	109.395	3.75772	-0.601018	5.44669
	109.397	3.75603	-0.600672	5.44669
	109.418	3.75817	-0.600362	5.44669
	109.475	3.75967	-0.600356	5.44669
	109.52	3.75954	-0.600463	5.44669
	109.524	3.75895	-0.60051	5.44669
	109.488	3.75875	-0.600492	5.44669
	109.424	3.75888	-0.600468	5.44669
	109.402	3.759	-0.600464	5.44669
	109.481	3.75901	-0.600471	5.44669
	109.577	3.75896	-0.600475	5.44669
	109.576	3.75895	-0.600475	5.44669
	109.539	3.75895	-0.600473	5.44669
	109.568	3.75896	-0.600472	5.44669
	109.623	3.75896	-0.600473	5.44669
	109.64	3.75896	-0.600473	5.44669
	109.628	3.75896	-0.600473	5.44669
	109.618	3.75896	-0.600473	5.44669
	109.617	3.75896	-0.600473	5.44669
	109.621	3.75896	-0.600473	5.44669
	109.623	3.75896	-0.600473	5.44669
	109.622	3.75896	-0.600473	5.44669
	109.621	3.75896	-0.600473	5.44669
	109.643	3.75896	-0.600473	5.44669
	109.723	3.75896	-0.600473	5.44669
	109.827	3.75896	-0.600473	5.44669
	109.877	3.75896	-0.600473	5.44669
	109.866	3.75896	-0.600473	5.44669
	109.845	3.75896	-0.600473	5.44669
	109.84	3.70977	-0.600473	5.44669
	109.845	3.58299	-0.600473	5.44669
	109.849	3.48137	-0.600473	5.44669
	109.849	3.47341	-0.600473	5.44669
	109.848	3.55374	-0.600473	5.44669
	109.847	3.64693	-0.600473	5.4507
	109.847	3.6172	-0.600473	5.46104
	109.848	3.56526	-0.600473	5.46531
	109.848	3.60225	-0.600473	5.45562
	109.848	3.54546	-0.600473	5.4448
	109.848	3.34658	-0.600473	5.44287
	109.87	3.20862	-0.600473	5.44579
	109.95	3.25887	-0.600473	5.44767
	110.053	3.43324	-0.600473	5.44742
	110.103	3.50494	-0.600473	5.44664
	110.092	3.37723	-0.600473	5.44641
	110.071	3.23389	-0.600473	5.44658
	110.066	3.20906	-0.600473	5.44674
	110.072	3.24799	-0.600473	5.44675
	110.098	3.27286	-0.600473	5.44669
	110.155	3.26941	-0.600473	5.44667
	110.177	3.25911	-0.600473	5.44668
	110.123	3.25602	-0.600473	5.44669
	110.085	3.25839	-0.600473	5.44669
	110.155	3.26048	-0.600473	5.44669
	110.275	3.26051	-0.600473	5.44669
	110.335	3.25978	-0.600473	5.44669
	110.323	3.25947	-0.600473	5.44669
	110.297	3.25959	-0.600473	5.44669
	110.291	3.25976	-0.600473	5.44669
	110.297	3.25978	-0.600473	5.44669
	110.302	3.25974	-0.600473	5.44669
	110.302	3.25971	-0.600473	5.44669
	110.3	3.25971	-0.600473	5.44669
	110.322	3.25972	-0.600473	5.44669
	110.38	3.25973	-0.600473	5.44669
	110.426	3.25972	-0.600473	5.44669
	110.452	3.21053	-0.600473	5.44669
	110.495	3.08376	-0.600473	5.44669
	110.534	2.98213	-0.600473	5.44669
	110.54	2.97418	-0.600473	5.44669
	110.529	3.00531	-0.600473	5.44669
	110.523	2.97173	-0.600473	5.44669
	110.524	2.84038	-0.600473	5.44669
	110.527	2.73129	-0.600473	5.44669
	110.527	2.77102	-0.600473	5.44669
	110.527	2.93095	-0.600473	5.44669
	110.526	3.00037	-0.600473	5.44669
	110.526	2.87684	-0.600473	5.44669
	110.549	2.73607	-0.600473	5.44669
	110.629	2.71082	-0.600473	5.44669
	110.732	2.74867	-0.600473	5.44669
	110.782	2.77324	-0.600473	5.44669
	110.771	2.77004	-0.600473	5.44669
	110.75	2.75996	-0.600473	5.44669
	110.745	2.75687	-0.600473	5.44669
	110.751	2.75916	-0.600473	5.44669
	110.755	2.76122	-0.600473	5.44669
	110.754	2.76126	-0.600473	5.44669
	110.753	2.76055	-0.592602	5.44669
	110.775	2.76024	-0.572317	5.44669
	110.832	2.76036	-0.563928	5.44669
	110.879	2.76052	-0.582939	5.44669
	110.905	2.76055	-0.604181	5.44669
	110.948	2.7605	-0.607951	5.44669
	110.987	2.76047	-0.602239	5.44669
	110.993	2.76048	-0.598547	5.44669
	110.982	2.76049	-0.599037	5.44669
	110.975	2.76049	-0.600556	5.44669
	110.977	2.7113	-0.593147	5.44669
	110.979	2.58452	-0.572516	5.44669
	110.98	2.53209	-0.563817	5.44669
	110.979	2.65091	-0.582823	5.44669
	110.979	2.78366	-0.604171	5.44669
	110.979	2.75804	-0.607989	5.44669
	110.979	2.59556	-0.602258	5.44669
	110.979	2.52005	-0.598541	5.44669
	110.979	2.64193	-0.599028	5.44669
	111.001	2.73499	-0.600554	5.44669
	111.081	2.63467	-0.60102	5.44669
	111.185	2.54437	-0.600673	5.44669
	111.234	2.63818	-0.600362	5.44669
	111.224	2.72477	-0.600355	5.44669
	111.203	2.58253	-0.600463	5.44669
	111.198	2.32161	-0.600511	5.44669
	111.203	2.18668	-0.600492	5.44669
	111.207	2.21083	-0.600468	5.44669
	111.207	2.267	-0.600464	5.44669
	111.205	2.28164	-0.600471	5.44669
	111.205	2.26776	-0.600475	5.44669
	111.205	2.25673	-0.600475	5.44669
	111.205	2.25705	-0.600473	5.44669
	111.205	2.2611	-0.600472	5.44669
	111.205	2.26268	-0.600473	5.44669
	111.205	2.26191	-0.600473	5.44669
	111.205	2.26102	-0.600473	5.44669
	111.205	2.26092	-0.600473	5.44669
	111.205	2.2612	-0.600473	5.44669
	111.205	2.26134	-0.600473	5.44669
	111.205	2.26131	-0.600473	5.44669
	111.205	2.26124	-0.600473	5.44669
	111.228	2.26123	-0.600473	5.44669
	111.307	2.21205	-0.600473	5.44669
	111.411	2.08529	-0.600473	5.44669
	111.461	2.03286	-0.600473	5.44669
	111.45	2.10248	-0.600473	5.44669
	111.429	2.05927	-0.600473	5.44669
	111.424	1.90363	-0.600473	5.44669
	111.429	1.93431	-0.600473	5.44669
	111.433	2.11362	-0.600473	5.44669
	111.433	2.14623	-0.600473	5.44669
	111.432	2.04196	-0.600473	5.44669
	111.453	1.97811	-0.600473	5.44669
	111.533	2.03626	-0.600473	5.44669
	111.615	2.14008	-0.600473	5.44669
	111.607	2.0735	-0.600473	5.44669
	111.573	1.84699	-0.600473	5.44669
	111.606	1.70097	-0.600473	5.44669
	111.661	1.70847	-0.600473	5.44669
	111.677	1.76164	-0.600473	5.44669
	111.665	1.78095	-0.600473	5.44669
	111.654	1.77009	-0.600473	5.44669
	111.654	1.75867	-0.600473	5.44669
	111.658	1.75774	-0.600473	5.44669
	111.659	1.76142	-0.600473	5.44669
	111.659	1.76328	-0.600473	5.44669
	111.658	1.76276	-0.600473	5.44669
	111.658	1.76188	-0.600473	5.44669
	111.658	1.76169	-0.600473	5.44669
	111.658	1.76193	-0.600473	5.44669
	111.68	1.76209	-0.600473	5.44669
	111.738	1.76208	-0.600473	5.44669
	111.784	1.76201	-0.600473	5.44669
	111.787	1.76199	-0.600473	5.44669
	111.773	1.76201	-0.600473	5.44669
	111.788	1.76202	-0.600473	5.44669
	111.848	1.76202	-0.600473	5.44669
	111.897	1.76202	-0.600473	5.44669
	111.902	1.76201	-0.600473	5.44669
	111.887	1.76201	-0.600473	5.44669
	111.879	1.76202	-0.600473	5.44669
	111.881	1.76202	-0.600473	5.44669
	111.885	1.76202	-0.600473	5.44669
	111.886	1.76202	-0.600473	5.44669
	111.885	1.76202	-0.600473	5.44669
	111.884	1.76202	-0.600473	5.44669
	111.884	1.76202	-0.600473	5.44669
	111.907	1.76202	-0.600473	5.44669
	111.986	1.76202	-0.600473	5.44669
	112.09	1.71283	-0.600473	5.44669
	112.139	1.58605	-0.600473	5.44669
	112.129	1.53362	-0.600473	5.44669
	112.108	1.60325	-0.600473	5.44669
	112.103	1.56003	-0.600473	5.44669
	112.108	1.40439	-0.600473	5.44669
	112.112	1.38588	-0.600473	5.44669
	112.112	1.43841	-0.600473	5.44669
	112.111	1.3694	-0.600473	5.44669
	112.11	1.25718	-0.600473	5.44669
	112.11	1.22446	-0.600473	5.44669
	112.111	1.24903	-0.600473	5.44669
	112.111	1.27069	-0.600473	5.44669
	112.111	1.27099	-0.600473	5.44669
	112.11	1.26341	-0.600473	5.44669
	112.111	1.26012	-0.600473	5.44669
	112.111	1.26144	-0.600473	5.44669
	112.111	1.26316	-0.600473	5.44669
	112.111	1.21422	-0.600473	5.44669
	112.111	1.03775	-0.600473	5.44669
	112.111	0.809054	-0.600473	5.44669
	112.111	0.748718	-0.600473	5.44669
	112.133	0.898798	-0.600473	5.44669
	112.213	0.998004	-0.600473	5.44669
	112.316	0.89019	-0.600473	5.44669
	112.343	0.745371	-0.600473	5.44669
	112.253	0.712835	-0.600473	5.4507
	112.151	0.699877	-0.600473	5.46104
	112.176	0.599586	-0.600473	5.46531
	112.295	0.496138	-0.600473	5.45562
	112.37	0.428805	-0.600473	5.4448
	112.365	0.329544	-0.600473	5.44287
	112.336	0.245633	-0.600473	5.44579
	112.327	0.235272	-0.600473	5.44767
	112.333	0.259096	-0.600473	5.44742
	112.339	0.272494	-0.600473	5.44263
	112.339	0.269596	-0.600473	5.43206
	112.337	0.263614	-0.600473	5.42796
	112.336	0.262137	-0.600473	5.43781
	112.336	0.263645	-0.600473	5.44864
	112.337	0.215611	-0.600473	5.4505
	112.337	0.088784	-0.600473	5.44757
	112.337	0.035919	-0.600473	5.44569
	112.337	0.105384	-0.600473	5.44596
	112.337	0.111449	-0.600473	5.44673
	112.337	0.082674	-0.600473	5.44696
	112.337	0.165798	-0.600473	5.44679
	112.337	0.275448	-0.600473	5.44663
	112.337	0.302063	-0.600473	5.44663
	112.359	0.275856	-0.600473	5.44668
	112.417	0.255676	-0.600473	5.44671
	112.463	0.256579	-0.600473	5.4467
	112.489	0.264137	-0.600473	5.44668
	112.532	0.266983	-0.600473	5.44668
	112.571	0.265488	-0.600473	5.44669
	112.577	0.263851	-0.600473	5.44669
	112.566	0.214506	-0.600473	5.44669
	112.559	0.088248	-0.600473	5.44669
	112.561	-0.013103	-0.600473	5.44669
	112.563	-0.02113	-0.600473	5.44669
	112.564	0.059066	-0.600473	5.44669
	112.563	0.20142	-0.600473	5.44669
	112.563	0.249314	-0.600473	5.44669
	112.563	0.073862	-0.600473	5.44669
	112.563	-0.137984	-0.600473	5.44669
	112.563	-0.08519	-0.600473	5.44669
	112.563	0.123143	-0.600473	5.44669
	112.563	0.110825	-0.600473	5.44669
	112.563	-0.128755	-0.600473	5.44669
	112.563	-0.250127	-0.600473	5.44669
	112.563	-0.072258	-0.600473	5.44669
	112.563	0.215691	-0.600473	5.44669
	112.563	0.300051	-0.600473	5.44669
	112.563	0.089737	-0.600473	5.44669
	112.563	-0.149417	-0.600473	5.44669
	112.563	-0.095629	-0.600473	5.44669
	112.563	0.122833	-0.600473	5.44669
	112.563	0.114406	-0.592602	5.44669
	112.563	-0.077955	-0.572317	5.44669
	112.563	-0.12395	-0.563928	5.44669
	112.563	-0.020649	-0.582939	5.44669
	112.563	0.096741	-0.604181	5.44669
	112.563	0.216724	-0.607951	5.44669
	112.563	0.291475	-0.602239	5.44669
[truncated: 112 more rows]
