# Supplementary material for: Design of a cosmetic glove stiffness compensation mechanism for toddler-sized hand prostheses
Source: PLoS One. 2017 Aug 11;12(8):e0183233. doi: 10.1371/journal.pone.0183233 (PMC5553851; doi:10.1371/journal.pone.0183233)
Supplement: S1 Dataset — (ZIP) [file pone.0183233.s001.zip › 02 Spring measurements/RVS9_1.xlsx]

## Sheet: RVS9_1
LabVIEW Measurement
Writer_Version	2
Reader_Version	2
Separator	Tab
Decimal_Separator	.
Multi_Headings	No
X_Columns	No
Time_Pref	Absolute
Operator	localadmin
Date	2013-09-24
Time	00:15:26.357000
***End_of_Header***
Channels	4
Samples	10	10	10	10
Date	2013-09-24	2013-09-24	2013-09-24	2013-09-24
Time	00:16:06.257000	00:16:06.257000	00:16:06.257000	00:16:06.258000
Y_Unit_Label	mm	N	N	Pa
X_Dimension	Time	Time	Time	Time
X0	0	0	0	0
Delta_X	0.01	0.01	0.01	0.01
***End_of_Header***
X_Value	Voltage LVDT (Filtered)	Voltage Load Cell (Filtered)	Voltage Pinch Load Cell (Filtered)	Voltage Pressure (Filtered)	Comment
	112.342	0.177912	-0.607951	5.44669
	112.341	0.33422	-0.602239	5.44669
	112.337	0.322077	-0.598547	5.44669
	112.335	0.263302	-0.599037	5.44669
	112.336	0.243296	-0.600556	5.44669
	112.337	0.255855	-0.601018	5.44669
	112.337	0.268234	-0.600672	5.44669
	112.337	0.268956	-0.600362	5.44669
	112.337	0.264859	-0.600356	5.44669
	112.337	0.262886	-0.600463	5.44669
	112.359	0.263516	-0.60051	5.44669
	112.417	0.264481	-0.600492	5.44669
	112.44	0.264661	-0.600468	5.44669
	112.386	0.264394	-0.600464	5.44669
	112.326	0.215027	-0.600471	5.44669
	112.316	0.088273	-0.600475	5.44669
	112.332	0.035913	-0.600475	5.44669
	112.342	0.105563	-0.600473	5.44669
	112.341	0.062336	-0.600472	5.44669
	112.337	-0.093322	-0.600473	5.44669
	112.335	-0.111831	-0.600473	5.44669
	112.336	-0.010103	-0.600473	5.44669
	112.337	0.047662	-0.600473	5.44669
	112.337	-0.012134	-0.600473	5.44669
	112.337	-0.163668	-0.600473	5.44669
	112.337	-0.222667	-0.600473	5.44669
	112.337	-0.048604	-0.600473	5.44669
	112.337	0.215798	-0.600473	5.44669
	112.337	0.340872	-0.600473	5.44669
	112.337	0.311348	-0.600473	5.44669
	112.337	0.256436	-0.600473	5.44669
	112.337	0.244233	-0.600473	5.44669
	112.337	0.258688	-0.600473	5.44669
	112.337	0.219897	-0.600473	5.44669
	112.337	0.043151	-0.600473	5.44669
	112.337	-0.14008	-0.600473	5.44669
	112.337	-0.075102	-0.600473	5.44669
	112.337	0.177311	-0.600473	5.44669
	112.337	0.334482	-0.600473	5.44669
	112.337	0.322401	-0.600473	5.44669
	112.337	0.263345	-0.600473	5.44669
	112.337	0.243199	-0.600473	5.44669
	112.337	0.206609	-0.600473	5.44669
	112.337	0.043089	-0.600473	5.44669
	112.337	-0.135383	-0.600473	5.44669
	112.337	-0.073113	-0.600473	5.44669
	112.337	0.176475	-0.600473	5.44669
	112.337	0.333424	-0.600473	5.44669
	112.337	0.322255	-0.600473	5.44669
	112.337	0.214469	-0.600473	5.44669
	112.337	0.067417	-0.600473	5.44669
	112.337	-0.021824	-0.600473	5.44669
	112.337	-0.01738	-0.600473	5.44669
	112.337	0.063737	-0.600473	5.44669
	112.337	0.152853	-0.600473	5.44669
	112.337	0.12114	-0.600473	5.44669
	112.337	0.069813	-0.600473	5.44669
	112.337	0.107768	-0.600473	5.44669
	112.337	0.05116	-0.600473	5.44669
	112.337	-0.098795	-0.600473	5.44669
	112.337	-0.110152	-0.600473	5.44669
	112.337	-0.007455	-0.600473	5.44669
	112.337	0.097365	-0.600473	5.44669
	112.337	0.212295	-0.600473	5.44669
	112.337	0.289399	-0.600473	5.44669
	112.337	0.29133	-0.600473	5.44669
	112.337	0.217204	-0.600473	5.44669
	112.337	0.030371	-0.600473	5.44669
	112.337	-0.144483	-0.600473	5.44669
	112.337	-0.072405	-0.600473	5.44669
	112.337	0.130815	-0.600473	5.44669
	112.337	0.158686	-0.600473	5.44669
	112.337	0.093117	-0.600473	5.44669
	112.337	0.104143	-0.600473	5.44669
	112.337	0.041352	-0.600473	5.44669
	112.337	-0.101616	-0.600473	5.44669
	112.337	-0.107847	-0.600473	5.44669
	112.337	-0.005487	-0.600473	5.44669
	112.337	0.048179	-0.600473	5.44669
	112.337	-0.013558	-0.600473	5.44669
	112.337	-0.115258	-0.600473	5.44669
	112.337	-0.046522	-0.600473	5.44669
	112.337	0.130956	-0.600473	5.44669
	112.337	0.149496	-0.600473	5.44669
	112.337	0.089209	-0.600473	5.44669
	112.337	0.154962	-0.600473	5.44669
	112.337	0.219389	-0.600473	5.44669
	112.337	0.12707	-0.600473	5.44669
	112.337	0.050308	-0.600473	5.44669
	112.337	0.097753	-0.600473	5.44669
	112.337	0.103131	-0.600473	5.44669
	112.337	0.032711	-0.600473	5.44669
	112.337	-0.007535	-0.600473	5.44669
	112.337	0.048428	-0.600473	5.44669
	112.337	0.192124	-0.600473	5.4507
	112.337	0.298391	-0.600473	5.46104
	112.337	0.253084	-0.600473	5.46531
	112.337	0.091818	-0.600473	5.45562
	112.337	0.023821	-0.600473	5.4448
	112.337	0.14842	-0.600473	5.44287
	112.359	0.239946	-0.600473	5.44579
	112.417	0.138015	-0.600473	5.44767
	112.44	0.047586	-0.600473	5.44742
	112.386	0.141914	-0.600473	5.44664
	112.326	0.228767	-0.600473	5.44641
	112.316	0.086454	-0.600473	5.44658
	112.332	-0.125399	-0.600473	5.44674
	112.342	-0.084393	-0.600473	5.44675
	112.341	0.119003	-0.600473	5.44669
	112.337	0.108808	-0.600473	5.44667
	112.335	-0.078938	-0.600473	5.44668
	112.336	-0.073182	-0.600473	5.44669
	112.337	0.156327	-0.600473	5.44669
	112.337	0.275811	-0.600473	5.44669
	112.337	0.100731	-0.600473	5.44669
	112.359	-0.136188	-0.600473	5.44669
	112.439	-0.093995	-0.600473	5.44669
	112.52	0.168006	-0.600473	5.44669
	112.49	0.337298	-0.600473	5.44669
	112.376	0.326888	-0.600473	5.44669
	112.305	0.264223	-0.600473	5.44669
	112.311	0.241972	-0.600473	5.44669
	112.337	0.205783	-0.600473	5.44669
	112.346	0.092369	-0.600473	5.44669
	112.363	0.040914	-0.600473	5.44669
	112.437	0.155392	-0.600473	5.44669
	112.518	0.236791	-0.600473	5.44669
	112.49	0.134216	-0.600473	5.44669
	112.377	0.047116	-0.600473	5.44669
	112.305	0.143067	-0.600473	5.44669
	112.311	0.229417	-0.600473	5.44669
	112.337	0.086316	-0.600473	5.44669
	112.346	-0.125688	-0.600473	5.44669
	112.341	-0.133655	-0.600473	5.44669
	112.335	-0.0077	-0.600473	5.44669
	112.335	0.056432	-0.600473	5.44669
	112.337	0.039877	-0.600473	5.44669
	112.337	0.059552	-0.600473	5.44669
	112.359	0.130692	-0.600473	5.44669
	112.417	0.064146	-0.600473	5.44669
	112.44	-0.150736	-0.600473	5.44669
	112.386	-0.242702	-0.600473	5.44669
	112.326	-0.061329	-0.600473	5.44669
	112.316	0.217631	-0.600473	5.44669
	112.332	0.296979	-0.600473	5.44669
	112.342	0.136951	-0.600473	5.44669
	112.341	0.026813	-0.600473	5.44669
	112.337	0.133582	-0.600473	5.44669
	112.335	0.28185	-0.600473	5.44669
	112.359	0.267011	-0.600473	5.44669
	112.417	0.103538	-0.600473	5.44669
	112.441	-0.025409	-0.600473	5.44669
	112.387	-0.031728	-0.600473	5.44669
	112.326	0.059001	-0.600473	5.44669
	112.316	0.155969	-0.600473	5.44669
	112.332	0.124129	-0.600473	5.44669
	112.342	0.069957	-0.600473	5.44669
	112.341	0.155956	-0.600473	5.44669
	112.337	0.275845	-0.600473	5.44669
	112.335	0.305727	-0.600473	5.44669
	112.336	0.27725	-0.600473	5.44669
	112.337	0.205767	-0.600473	5.44669
	112.337	0.079817	-0.600473	5.44669
	112.337	-0.013529	-0.600473	5.44669
	112.337	-0.018313	-0.600473	5.44669
	112.314	0.060398	-0.600473	5.44669
	112.235	0.200976	-0.600473	5.44669
	112.131	0.297845	-0.600473	5.44669
	112.104	0.298899	-0.600473	5.44669
	112.172	0.266564	-0.600473	5.4507
	112.217	0.252907	-0.600473	5.46104
	112.168	0.258722	-0.600473	5.46531
	112.102	0.266019	-0.600473	5.45562
	112.088	0.267009	-0.600473	5.4448
	112.104	0.314021	-0.592602	5.44287
	112.116	0.488722	-0.572317	5.44579
	112.115	0.717364	-0.563928	5.44767
	112.111	0.827496	-0.582939	5.44742
	112.109	0.804465	-0.604181	5.44664
	112.11	0.757591	-0.607951	5.44641
	112.111	0.746447	-0.602239	5.44658
	112.111	0.758489	-0.598547	5.44674
	112.111	0.767501	-0.599037	5.44675
	112.11	0.816188	-0.600556	5.44669
	112.11	0.988739	-0.601018	5.44667
	112.111	1.21589	-0.600672	5.44668
	112.111	1.32615	-0.600362	5.44669
	112.111	1.30371	-0.600356	5.44669
	112.088	1.25704	-0.600463	5.44669
	112.031	1.24577	-0.60051	5.44669
	112.007	1.25768	-0.600492	5.44669
	112.061	1.31588	-0.600468	5.44669
	112.121	1.44219	-0.600464	5.44669
	112.109	1.54042	-0.600471	5.44669
	112.013	1.59631	-0.600475	5.44669
	111.899	1.69263	-0.600475	5.44669
	111.851	1.77938	-0.600473	5.44669
	111.866	1.79198	-0.600472	5.44669
	111.889	1.76808	-0.600473	5.44669
	111.893	1.75386	-0.600473	5.44669
	111.886	1.75643	-0.600473	5.44669
	111.882	1.76258	-0.600473	5.44669
	111.883	1.76423	-0.600473	5.44669
	111.884	1.76275	-0.600473	5.44669
	111.885	1.76153	-0.600473	5.44669
	111.862	1.76155	-0.600473	5.44669
	111.804	1.76199	-0.600473	5.44669
	111.758	1.76217	-0.600473	5.44669
	111.732	1.76209	-0.600473	5.44669
	111.689	1.76199	-0.600473	5.44669
	111.65	1.76198	-0.600473	5.44669
	111.644	1.76201	-0.600473	5.44669
	111.655	1.76202	-0.600473	5.44669
	111.662	1.76202	-0.600473	5.44669
	111.66	1.76201	-0.600473	5.44669
	111.658	1.76201	-0.600473	5.44669
	111.657	1.76201	-0.600473	5.44669
	111.658	1.76202	-0.600473	5.44669
	111.636	1.81121	-0.600473	5.44669
	111.556	1.93798	-0.600473	5.44669
	111.452	1.99041	-0.600473	5.44669
	111.403	1.87159	-0.600473	5.44669
	111.413	1.78803	-0.600473	5.44669
	111.434	1.94043	-0.600473	5.44669
	111.439	2.20453	-0.600473	5.44669
	111.434	2.33719	-0.600473	5.44669
	111.43	2.31095	-0.600473	5.44669
	111.43	2.20553	-0.600473	5.44669
	111.432	2.06483	-0.600473	5.44669
	111.432	2.0266	-0.600473	5.44669
	111.432	2.15632	-0.600473	5.44669
	111.432	2.2886	-0.600473	5.44669
	111.432	2.30808	-0.600473	5.44669
	111.432	2.27084	-0.600473	5.44669
	111.432	2.24857	-0.600473	5.44669
	111.432	2.25252	-0.600473	5.44669
	111.409	2.2621	-0.600473	5.44669
	111.33	2.26471	-0.600473	5.44669
	111.226	2.2624	-0.600473	5.44669
	111.176	2.2605	-0.600473	5.44669
	111.187	2.26053	-0.600473	5.44669
	111.208	2.26121	-0.600473	5.44669
	111.213	2.26149	-0.600473	5.44669
	111.208	2.26137	-0.600473	5.44669
	111.204	2.26121	-0.600473	5.44669
	111.204	2.31039	-0.600473	5.44669
	111.205	2.43721	-0.600473	5.44669
	111.206	2.48966	-0.600473	5.44669
	111.206	2.37084	-0.600473	5.44669
	111.205	2.23807	-0.600473	5.44669
	111.183	2.21451	-0.600473	5.44669
	111.126	2.2994	-0.600473	5.44669
	111.102	2.44926	-0.600473	5.44669
	111.133	2.54781	-0.600473	5.44669
	111.114	2.59547	-0.600473	5.44669
	111.043	2.63903	-0.600473	5.44669
	111.035	2.60044	-0.600473	5.44669
	111.059	2.56247	-0.600473	5.44669
	111.027	2.65766	-0.600473	5.44669
	110.977	2.77564	-0.600473	5.44669
	110.962	2.75227	-0.600473	5.44669
	110.973	2.59599	-0.600473	5.44669
	110.983	2.47309	-0.600473	5.44669
	110.983	2.46675	-0.600473	5.44669
	110.979	2.55532	-0.600473	5.44669
	110.978	2.70058	-0.600473	5.44669
	110.978	2.79591	-0.600473	5.44669
	110.957	2.79465	-0.600473	5.44669
	110.877	2.76189	-0.600473	5.44669
	110.774	2.74888	-0.600473	5.44669
	110.724	2.75512	-0.600473	5.44669
	110.734	2.76236	-0.600473	5.44669
	110.756	2.76318	-0.600473	5.44669
	110.761	2.76095	-0.600473	5.44669
	110.755	2.75972	-0.600473	5.44669
	110.751	2.76	-0.600473	5.44669
	110.751	2.76056	-0.600473	5.44669
	110.753	2.76069	-0.600473	5.44669
	110.731	2.76055	-0.600473	5.44669
	110.651	2.76044	-0.600473	5.44669
	110.547	2.76045	-0.600473	5.44669
	110.497	2.76049	-0.600473	5.44669
	110.508	2.7605	-0.600473	5.44669
	110.529	2.76049	-0.600473	5.44669
	110.534	2.76048	-0.600473	5.44669
	110.529	2.80967	-0.600473	5.44669
	110.525	2.93645	-0.600473	5.44669
	110.525	2.98888	-0.600473	5.44669
	110.526	2.91926	-0.600473	5.44669
	110.527	2.96247	-0.600473	5.44669
	110.527	3.1673	-0.600473	5.44669
	110.526	3.31258	-0.600473	5.44669
	110.526	3.31248	-0.600473	5.44669
	110.526	3.26268	-0.600473	5.44669
	110.504	3.24215	-0.600473	5.44669
	110.447	3.20211	-0.600473	5.44669
	110.423	3.08648	-0.600473	5.44669
	110.455	3.03546	-0.600473	5.44669
	110.435	3.15091	-0.600473	5.44669
	110.342	3.28175	-0.600473	5.44669
	110.276	3.30571	-0.600473	5.44669
	110.276	3.27085	-0.600473	5.44669
	110.299	3.24799	-0.600473	5.44669
	110.308	3.25084	-0.600473	5.44669
	110.304	3.26017	-0.600473	5.44669
	110.299	3.26307	-0.600473	5.44669
	110.298	3.26096	-0.600473	5.44669
	110.3	3.25905	-0.600473	5.44669
	110.301	3.259	-0.600473	5.44669
	110.301	3.25966	-0.600473	5.44669
	110.278	3.25995	-0.600473	5.44669
	110.198	3.25984	-0.600473	5.44669
	110.095	3.25969	-0.600473	5.44669
	110.045	3.25967	-0.600473	5.44669
	110.055	3.25971	-0.600473	5.44669
	110.077	3.25974	-0.600473	5.44669
	110.082	3.25973	-0.600473	5.44669
	110.076	3.25972	-0.600473	5.44669
	110.072	3.25972	-0.600473	5.44669
	110.072	3.25972	-0.600473	5.44669
	110.074	3.25972	-0.600473	5.44669
	110.052	3.25972	-0.600473	5.44669
	109.972	3.25972	-0.600473	5.44669
	109.891	3.30891	-0.600473	5.44669
	109.921	3.43569	-0.600473	5.44669
	110.035	3.53731	-0.600473	5.44669
	110.083	3.54527	-0.600473	5.44669
	110.02	3.51414	-0.600473	5.44669
	109.948	3.49853	-0.600473	5.44669
	109.935	3.5031	-0.600473	5.44669
	109.955	3.55976	-0.600473	5.44669
	109.945	3.68804	-0.600473	5.44669
	109.886	3.78764	-0.600473	5.44669
	109.835	3.79421	-0.600473	5.44669
	109.829	3.76322	-0.600473	5.44669
	109.845	3.74816	-0.600473	5.44669
	109.853	3.75291	-0.600473	5.44669
	109.851	3.76026	-0.600473	5.44669
	109.847	3.76165	-0.600473	5.44669
	109.824	3.75962	-0.600473	5.44669
	109.745	3.75828	-0.600473	5.44669
	109.642	3.75844	-0.600473	5.44669
	109.593	3.75898	-0.600473	5.44669
	109.603	3.75915	-0.600473	5.44669
	109.624	3.75903	-0.600473	5.44669
	109.629	3.75892	-0.600473	5.44669
	109.624	3.75892	-0.600473	5.44669
	109.597	3.75895	-0.600473	5.44669
	109.54	3.75897	-0.600473	5.44669
	109.518	3.75897	-0.600473	5.44669
	109.55	3.75896	-0.600473	5.44669
	109.53	3.75896	-0.600473	5.44669
	109.437	3.75896	-0.600473	5.44669
	109.371	3.75896	-0.600473	5.44669
	109.371	3.75896	-0.600473	5.44669
	109.394	3.75896	-0.600473	5.44669
	109.403	3.75896	-0.600473	5.44669
	109.399	3.75896	-0.600473	5.44669
	109.394	3.75896	-0.600473	5.44669
	109.393	3.75896	-0.600473	5.44669
	109.395	3.80815	-0.600473	5.44669
	109.396	3.93492	-0.600473	5.44669
	109.395	4.03655	-0.600473	5.44669
	109.395	4.0445	-0.600473	5.44669
	109.395	4.01337	-0.600473	5.44669
	109.395	4.04696	-0.600473	5.44669
	109.395	4.1783	-0.600473	5.44669
	109.373	4.28739	-0.600473	5.44669
	109.293	4.29685	-0.600473	5.44669
	109.212	4.2637	-0.600473	5.44669
	109.22	4.24671	-0.600473	5.44669
	109.254	4.25142	-0.600473	5.44669
	109.221	4.25944	-0.600473	5.44669
	109.166	4.26112	-0.600473	5.44669
	109.15	4.25898	-0.600473	5.44669
	109.162	4.25748	-0.600473	5.44669
	109.173	4.25762	-0.600473	5.44669
	109.173	4.25821	-0.600473	5.44669
	109.169	4.2584	-0.600473	5.44669
	109.167	4.25828	-0.600473	5.44669
	109.168	4.20897	-0.600473	5.44669
	109.169	4.08218	-0.600473	5.44669
	109.169	4.02979	-0.600473	5.44669
	109.169	4.14863	-0.600473	5.44669
	109.146	4.28138	-0.600473	5.44669
	109.089	4.30493	-0.600473	5.44669
	109.043	4.26923	-0.600473	5.44669
	109.039	4.24615	-0.600473	5.44669
	109.053	4.24922	-0.600473	5.44669
	109.038	4.25871	-0.600473	5.44669
	108.979	4.2616	-0.600473	5.44669
	108.929	4.25944	-0.600473	5.44669
	108.925	4.2575	-0.600473	5.44669
	108.94	4.30665	-0.600473	5.44669
	108.948	4.4341	-0.600473	5.44669
	108.946	4.48683	-0.600473	5.4507
	108.92	4.36789	-0.600473	5.46104
	108.839	4.28418	-0.600473	5.46531
	108.737	4.38736	-0.600473	5.45562
	108.688	4.52473	-0.600473	5.4448
	108.698	4.60499	-0.600473	5.44287
	108.719	4.69756	-0.600473	5.44579
	108.724	4.72488	-0.600473	5.44767
	108.718	4.60774	-0.600473	5.44742
	108.714	4.53381	-0.600473	5.44664
	108.715	4.64046	-0.600473	5.44641
	108.716	4.77581	-0.600473	5.44658
	108.717	4.80478	-0.600473	5.44674
	108.716	4.77043	-0.600473	5.44675
	108.716	4.746	-0.600473	5.44669
	108.716	4.74801	-0.600473	5.44667
	108.694	4.75755	-0.600473	5.44668
	108.614	4.76083	-0.600473	5.44669
	108.533	4.75881	-0.600473	5.44669
	108.563	4.7568	-0.600473	5.44669
	108.655	4.75668	-0.600473	5.44669
	108.646	4.75734	-0.600473	5.44669
	108.537	4.75766	-0.600473	5.44669
	108.46	4.75756	-0.600473	5.44669
	108.462	4.7574	-0.600473	5.44669
	108.489	4.75737	-0.600473	5.44669
	108.499	4.75742	-0.600473	5.44669
	108.494	4.75744	-0.600473	5.44669
	108.488	4.75744	-0.600473	5.44268
	108.488	4.75743	-0.600473	5.43234
	108.489	4.75743	-0.600473	5.42806
	108.49	4.75743	-0.600473	5.43775
	108.49	4.75743	-0.600473	5.44858
	108.49	4.80662	-0.600473	5.4505
	108.49	4.98259	-0.600473	5.44759
	108.49	5.16179	-0.600473	5.44571
	108.49	5.09541	-0.600473	5.44595
	108.49	4.84384	-0.600473	5.44673
	108.468	4.68752	-0.600473	5.44696
	108.41	4.74885	-0.600473	5.44679
	108.364	4.98359	-0.600473	5.44663
	108.338	5.232	-0.600473	5.44663
	108.295	5.32902	-0.600473	5.44668
	108.256	5.29346	-0.600473	5.44671
	108.25	5.19681	-0.600473	5.4467
	108.261	5.0631	-0.600473	5.44668
	108.267	5.02468	-0.600473	5.44668
	108.266	5.15184	-0.600473	5.44669
	108.263	5.28311	-0.600473	5.44669
	108.263	5.30309	-0.600473	5.44669
	108.263	5.26641	-0.600473	5.44669
	108.242	5.2442	-0.600473	5.44669
	108.184	5.24798	-0.600473	5.44669
	108.138	5.25746	-0.600473	5.44669
	108.134	5.26009	-0.600473	5.44669
	108.148	5.25782	-0.600473	5.44669
	108.133	5.25593	-0.600473	5.44669
	108.074	5.25595	-0.600473	5.44669
	108.024	5.25663	-0.600473	5.44669
	108.02	5.2569	-0.600473	5.44669
	108.035	5.25678	-0.600473	5.44669
	108.042	5.25663	-0.600473	5.44669
	108.04	5.25661	-0.600473	5.44669
	108.037	5.25666	-0.600473	5.44669
	108.036	5.25668	-0.600473	5.44669
	108.037	5.25668	-0.600473	5.44669
	108.038	5.25666	-0.600473	5.44669
	108.038	5.30585	-0.600473	5.44669
	108.037	5.43263	-0.600473	5.44669
	108.037	5.48506	-0.600473	5.44669
	108.037	5.36625	-0.600473	5.44669
	108.037	5.23349	-0.600473	5.44669
	108.037	5.20993	-0.600473	5.44669
	108.015	5.24563	-0.600473	5.44669
	107.958	5.26871	-0.600473	5.44669
	107.911	5.26564	-0.600473	5.44669
	107.886	5.30534	-0.600473	5.44669
	107.842	5.47842	-0.600473	5.44669
	107.803	5.70898	-0.600473	5.44669
	107.798	5.82049	-0.600473	5.44669
	107.808	5.74817	-0.600473	5.44669
	107.815	5.52479	-0.600473	5.44669
	107.814	5.33425	-0.600473	5.44669
	107.811	5.3636	-0.600473	5.44669
	107.81	5.44834	-0.600473	5.44669
	107.811	5.42495	-0.600473	5.44669
	107.811	5.42655	-0.600473	5.44669
	107.811	5.4913	-0.600473	5.44669
	107.811	5.57588	-0.600473	5.44669
	107.811	5.69586	-0.600473	5.44669
	107.811	5.78228	-0.600473	5.44669
	107.811	5.78632	-0.600473	5.44669
	107.789	5.75896	-0.600473	5.44669
	107.709	5.74632	-0.600473	5.44669
	107.605	5.7508	-0.600473	5.44669
	107.578	5.75717	-0.600473	5.44669
	107.646	5.75825	-0.600473	5.44669
	107.691	5.75643	-0.600473	5.44669
	107.642	5.75529	-0.600473	5.44669
	107.576	5.75546	-0.600473	5.44669
	107.562	5.75593	-0.600473	5.44669
	107.578	5.75607	-0.600473	5.44669
	107.59	5.75596	-0.600473	5.44669
	107.589	5.75587	-0.600473	5.44669
	107.585	5.75587	-0.600473	5.44669
	107.583	5.7559	-0.592602	5.44669
	107.584	5.75591	-0.572317	5.44669
	107.585	5.75591	-0.563928	5.44669
	107.585	5.7559	-0.582939	5.44669
	107.585	5.7559	-0.604181	5.44669
	107.585	5.7559	-0.607951	5.44669
	107.585	5.7559	-0.602239	5.44669
	107.585	5.7559	-0.598547	5.44669
	107.585	5.7559	-0.599037	5.44669
	107.585	5.7559	-0.600556	5.44669
	107.585	5.7559	-0.601018	5.44669
	107.585	5.7559	-0.600672	5.44669
	107.585	5.7559	-0.600362	5.44669
	107.585	5.7559	-0.600356	5.44669
	107.562	5.7559	-0.600463	5.44669
	107.505	5.80509	-0.60051	5.44669
	107.459	5.93187	-0.600492	5.44669
	107.455	5.9843	-0.600468	5.44669
	107.469	5.86548	-0.592593	5.44669
	107.454	5.73273	-0.572316	5.44669
	107.395	5.70916	-0.56393	5.44669
	107.345	5.74487	-0.582941	5.44669
	107.341	5.76794	-0.604181	5.44669
	107.356	5.81407	-0.607951	5.44669
	107.364	5.93135	-0.602238	5.44669
	107.361	6.03008	-0.598547	5.44669
	107.358	6.0894	-0.599037	5.44669
	107.357	6.13778	-0.600556	5.44669
	107.358	6.04787	-0.601018	5.44669
	107.359	5.83133	-0.600672	5.44669
	107.359	5.74698	-0.600362	5.44669
	107.358	5.93214	-0.600356	5.44669
	107.358	6.20997	-0.600463	5.44669
	107.336	6.3367	-0.60051	5.44669
	107.256	6.25389	-0.600492	5.44669
	107.175	6.06991	-0.600468	5.44669
	107.183	6.00576	-0.600464	5.44669
	107.217	6.09087	-0.600471	5.44669
	107.185	6.1075	-0.600475	5.44669
	107.129	6.07759	-0.600475	5.44669
	107.113	6.15649	-0.600473	5.44669
	107.125	6.26477	-0.600472	5.44669
	107.136	6.29231	-0.600473	5.44669
	107.136	6.26698	-0.600473	5.44669
	107.11	6.24684	-0.600473	5.44669
	107.051	6.24744	-0.600473	5.44669
	107.028	6.25486	-0.600473	5.44669
	107.06	6.30695	-0.600473	5.44669
	107.063	6.4323	-0.600473	5.44669
	107.028	6.48311	-0.600473	5.44669
	106.985	6.36411	-0.600473	5.44669
	106.932	6.23186	-0.600473	5.44669
	106.894	6.20857	-0.600473	5.44669
	106.893	6.24421	-0.600473	5.44669
	106.905	6.26716	-0.600473	5.44669
	106.91	6.31326	-0.600473	5.44669
	106.908	6.47976	-0.600473	5.44669
	106.905	6.7053	-0.600473	5.44669
	106.905	6.81704	-0.600473	5.44669
	106.906	6.79579	-0.600473	5.44669
	106.906	6.6999	-0.600473	5.44669
	106.906	6.51223	-0.600473	5.44669
	106.906	6.34476	-0.600473	5.44669
	106.906	6.42024	-0.600473	5.44669
	106.906	6.67144	-0.600473	5.44669
	106.906	6.82438	-0.600473	5.44669
	106.906	6.81095	-0.600473	5.44669
	106.884	6.75284	-0.600473	5.44669
	106.804	6.73356	-0.600473	5.44669
	106.7	6.7462	-0.600473	5.44669
	106.651	6.75834	-0.600473	5.44669
	106.661	6.75894	-0.600473	5.44669
	106.682	6.75488	-0.600473	5.44669
	106.687	6.75296	-0.600473	5.44669
	106.682	6.7536	-0.600473	5.44669
	106.678	6.75455	-0.600473	5.44669
	106.678	6.75472	-0.600473	5.44669
	106.68	6.75446	-0.600473	5.44669
	106.68	6.75429	-0.600473	5.44669
	106.68	6.75431	-0.600473	5.44669
	106.679	6.75438	-0.600473	5.44669
	106.679	6.7544	-0.600473	5.44669
	106.68	6.75438	-0.600473	5.44669
	106.68	6.75437	-0.600473	5.44669
	106.68	6.75437	-0.600473	5.44669
	106.657	6.75437	-0.600473	5.44669
	106.6	6.75438	-0.600473	5.44669
	106.576	6.75437	-0.600473	5.44669
	106.608	6.75437	-0.600473	5.44669
	106.588	6.75437	-0.600473	5.44669
	106.495	6.75437	-0.600473	5.44669
	106.429	6.75437	-0.600473	5.44669
	106.429	6.75437	-0.600473	5.44669
	106.452	6.75437	-0.600473	5.44669
	106.461	6.75437	-0.600473	5.44669
	106.457	6.75437	-0.600473	5.44669
	106.452	6.80356	-0.600473	5.44669
	106.429	6.93034	-0.600473	5.44669
	106.351	6.98277	-0.600473	5.44669
	106.248	6.86395	-0.600473	5.44669
	106.221	6.7312	-0.600473	5.44669
	106.288	6.75683	-0.600473	5.44669
	106.333	6.9193	-0.600473	5.44669
	106.284	7.044	-0.600473	5.44669
	106.219	7.09808	-0.600473	5.44669
	106.204	7.13504	-0.600473	5.44669
	106.22	7.0914	-0.600473	5.44669
	106.232	7.00447	-0.600473	5.44669
	106.232	6.97478	-0.600473	5.44669
	106.227	7.04104	-0.600473	5.44669
	106.225	7.1853	-0.600473	5.44669
	106.226	7.28814	-0.600473	5.44669
	106.227	7.29039	-0.600473	5.44669
	106.227	7.25643	-0.600473	5.44669
	106.205	7.24167	-0.600473	5.44669
	106.147	7.2476	-0.600473	5.44669
	106.101	7.25534	-0.600473	5.44669
	106.075	7.25647	-0.600473	5.44669
	106.032	7.2542	-0.600473	5.44669
	105.993	7.25284	-0.600473	5.44669
	105.987	7.25308	-0.600473	5.44669
	105.998	7.25366	-0.600473	5.44669
	106.004	7.25382	-0.600473	5.44669
	106.003	7.25368	-0.592602	5.44669
	106	7.25357	-0.572317	5.44669
	106	7.25357	-0.563928	5.44669
	106	7.25361	-0.582939	5.44669
	106.001	7.25363	-0.604181	5.44669
	106.001	7.25362	-0.607951	5.44669
	106.001	7.25361	-0.602239	5.44669
	106.001	7.25361	-0.598547	5.44669
	106.001	7.25361	-0.599037	5.44669
	106.001	7.25361	-0.600556	5.44669
	106.001	7.25361	-0.601018	5.44669
	106.001	7.25361	-0.600672	5.44669
	105.978	7.25361	-0.600362	5.44669
	105.899	7.25361	-0.600356	5.44669
	105.817	7.3028	-0.600463	5.44669
	105.825	7.42958	-0.60051	5.44669
	105.859	7.5312	-0.600492	5.44669
	105.827	7.53916	-0.600468	5.44669
	105.772	7.45883	-0.600464	5.44669
	105.755	7.31645	-0.600471	5.44669
	105.768	7.26859	-0.600475	5.44669
	105.778	7.44407	-0.600475	5.44669
	105.778	7.65591	-0.600473	5.44669
	105.775	7.6523	-0.600472	5.44669
	105.773	7.57074	-0.600473	5.44669
	105.774	7.63549	-0.600473	5.44669
	105.775	7.75625	-0.600473	5.44669
	105.775	7.79406	-0.600473	5.44669
	105.774	7.76859	-0.600473	5.44669
	105.774	7.74474	-0.600473	5.44669
	105.774	7.74385	-0.600473	5.44669
	105.752	7.75196	-0.600473	5.44669
	105.695	7.75567	-0.600473	5.44669
	105.649	7.75435	-0.600473	5.44669
	105.645	7.75247	-0.600473	5.44669
	105.659	7.75216	-0.592602	5.44669
	105.644	7.75269	-0.572317	5.44669
	105.584	7.75303	-0.563928	5.44669
	105.535	7.75298	-0.582939	5.44669
	105.531	7.75284	-0.604181	5.44669
	105.546	7.7528	-0.607951	5.44669
	105.553	7.75283	-0.602239	5.44669
	105.551	7.75286	-0.598547	5.44669
	105.548	7.75286	-0.599037	5.44669
	105.547	7.75285	-0.600556	5.44669
	105.548	7.75284	-0.601018	5.44669
	105.548	7.75284	-0.600672	5.44669
	105.526	7.75285	-0.600362	5.44669
	105.446	7.75285	-0.600356	5.44669
	105.342	7.75285	-0.600463	5.44669
	105.293	7.75285	-0.60051	5.44669
	105.303	7.75285	-0.600492	5.44669
	105.325	7.75285	-0.592597	5.44669
	105.33	7.75285	-0.572308	5.44669
	105.324	7.75285	-0.563926	5.44669
	105.32	7.75285	-0.582942	5.44669
	105.32	7.75285	-0.604183	5.44669
	105.299	7.75285	-0.607951	5.44669
	105.243	7.75285	-0.602238	5.44669
	105.219	7.75285	-0.598546	5.44669
	105.25	7.75285	-0.599037	5.44669
	105.23	7.75285	-0.600556	5.44669
	105.137	7.75285	-0.601018	5.44669
	105.072	7.75285	-0.600672	5.44669
	105.072	7.75285	-0.600362	5.44669
	105.094	7.75285	-0.600356	5.44669
	105.103	7.80204	-0.600463	5.44669
	105.099	7.92881	-0.60051	5.44669
	105.094	8.03043	-0.600492	5.44669
	105.094	8.03839	-0.600468	5.44669
	105.095	8.00726	-0.600464	5.44669
	105.074	7.99165	-0.600471	5.44669
	105.016	7.94703	-0.600475	5.44669
	104.992	7.87692	-0.600475	5.44669
	105.046	7.95277	-0.600473	5.44669
	105.084	8.17118	-0.600472	5.44669
	105.015	8.31051	-0.600473	5.44669
	104.895	8.30308	-0.600473	5.44669
	104.835	8.25232	-0.600473	5.44669
	104.847	8.234	-0.600473	5.44669
	104.872	8.24441	-0.600473	5.44669
	104.878	8.2553	-0.600473	5.44669
	104.872	8.25615	-0.600473	5.44669
	104.867	8.25264	-0.600473	5.44669
	104.867	8.25087	-0.600473	5.44669
	104.869	8.25137	-0.600473	5.44669
	104.87	8.25222	-0.600473	5.44669
	104.87	8.25239	-0.600473	5.44669
	104.869	8.25216	-0.600473	5.44669
	104.869	8.25201	-0.600473	5.44669
	104.869	8.25202	-0.600473	5.44669
	104.869	8.25208	-0.600473	5.44268
	104.869	8.25211	-0.600473	5.43234
	104.869	8.25209	-0.600473	5.42806
	104.869	8.25208	-0.600473	5.43775
	104.869	8.25208	-0.600473	5.44858
	104.869	8.25208	-0.600473	5.4505
	104.869	8.25208	-0.600473	5.44759
	104.869	8.25208	-0.600473	5.44571
	104.869	8.25208	-0.600473	5.44595
	104.869	8.25208	-0.600473	5.44673
	104.847	8.25208	-0.600473	5.44696
	104.789	8.25208	-0.600473	5.44679
	104.743	8.25208	-0.600473	5.44663
	104.717	8.25208	-0.600473	5.44663
	104.674	8.25208	-0.600473	5.44668
	104.635	8.25208	-0.600473	5.44671
	104.629	8.25208	-0.600473	5.4467
	104.64	8.25208	-0.600473	5.44668
	104.647	8.25208	-0.600473	5.44668
	104.645	8.30127	-0.600473	5.44669
	104.643	8.42805	-0.600473	5.44669
	104.642	8.48048	-0.600473	5.44669
	104.643	8.36166	-0.600473	5.44669
	104.643	8.22891	-0.600473	5.44669
	104.621	8.20534	-0.600473	5.44669
	104.563	8.24105	-0.600473	5.44669
	104.539	8.26412	-0.600473	5.44669
	104.593	8.31025	-0.600473	5.44669
	104.653	8.42753	-0.600473	5.44669
	104.664	8.47707	-0.600473	5.44669
	104.648	8.36042	-0.600473	5.44669
	104.615	8.2296	-0.600473	5.44669
	104.537	8.25526	-0.600473	5.44669
	104.438	8.46626	-0.600473	5.44669
	104.389	8.71744	-0.600473	5.44669
	104.399	8.77488	-0.600473	5.44669
	104.419	8.61559	-0.600473	5.44669
	104.424	8.46436	-0.600473	5.44669
	104.419	8.44749	-0.600473	5.44669
	104.415	8.54176	-0.600473	5.44669
	104.415	8.69316	-0.600473	5.44669
	104.417	8.78903	-0.600473	5.44669
	104.417	8.78582	-0.600473	5.44669
	104.417	8.75205	-0.600473	5.44669
	104.417	8.69012	-0.600473	5.44669
	104.417	8.57005	-0.600473	5.44669
	104.417	8.52497	-0.600473	5.44669
	104.417	8.64448	-0.600473	5.44669
	104.417	8.72572	-0.600473	5.44669
	104.417	8.62129	-0.600473	5.44669
	104.417	8.53347	-0.600473	5.44669
	104.417	8.62978	-0.600473	5.44669
	104.417	8.76573	-0.600473	5.44669
	104.417	8.79863	-0.600473	5.44669
	104.394	8.76571	-0.600473	5.44669
	104.315	8.74048	-0.600473	5.44669
	104.233	8.74165	-0.600473	5.44669
	104.241	8.75112	-0.600473	5.44669
	104.275	8.75467	-0.600473	5.44669
	104.265	8.75279	-0.600473	5.44669
	104.267	8.75074	-0.600473	5.44669
	104.275	8.75055	-0.600473	5.44669
	104.233	8.7512	-0.600473	5.44669
	104.184	8.75154	-0.600473	5.44669
	104.173	8.75145	-0.600473	5.44669
	104.186	8.7513	-0.600473	5.44669
	104.194	8.75126	-0.600473	5.44669
	104.194	8.7513	-0.600473	5.44669
	104.19	8.75133	-0.600473	5.44669
	104.189	8.80052	-0.600473	5.44669
	104.19	8.92728	-0.600473	5.44669
	104.191	9.0289	-0.600473	5.44669
	104.191	9.03686	-0.600473	5.44669
	104.19	8.95654	-0.600473	5.44669
	104.19	8.81416	-0.600473	5.44669
	104.19	8.7663	-0.600473	5.44669
	104.19	8.89258	-0.600473	5.44669
	104.19	8.97765	-0.600473	5.44669
	104.19	8.92161	-0.600473	5.44669
	104.168	8.95886	-0.600473	5.44669
	104.088	9.10718	-0.600473	5.44669
	103.985	9.12473	-0.600473	5.44669
	103.935	9.07441	-0.600473	5.44669
	103.946	9.14468	-0.600473	5.44669
	103.967	9.25665	-0.600473	5.44669
	103.972	9.28881	-0.600473	5.44669
	103.966	9.21492	-0.600473	5.44669
	103.962	9.06662	-0.600473	5.44669
	103.962	9.01399	-0.600473	5.44669
	103.964	9.14039	-0.600473	5.44669
	103.965	9.27638	-0.600473	5.44669
	103.964	9.29861	-0.600473	5.44669
	103.964	9.2612	-0.600473	5.44669
	103.964	9.23788	-0.600473	5.44669
	103.964	9.24146	-0.600473	5.44669
	103.964	9.25125	-0.600473	5.44669
	103.964	9.25408	-0.600473	5.44669
	103.964	9.25178	-0.600473	5.44669
	103.964	9.24982	-0.600473	5.44669
	103.964	9.24981	-0.600473	5.44669
	103.964	9.2505	-0.600473	5.44669
	103.964	9.2508	-0.600473	5.44669
	103.964	9.25067	-0.600473	5.44669
	103.964	9.25052	-0.600473	5.44669
	103.964	9.2505	-0.600473	5.44669
	103.942	9.25054	-0.600473	5.44669
	103.884	9.25057	-0.600473	5.44669
	103.838	9.25056	-0.600473	5.44669
	103.835	9.25055	-0.600473	5.44669
	103.871	9.25055	-0.600473	5.44669
	103.936	9.25055	-0.600473	5.44669
	103.957	9.25056	-0.600473	5.44669
	103.878	9.25056	-0.600473	5.44669
	103.759	9.25055	-0.600473	5.44669
	103.704	9.25055	-0.600473	5.44669
	103.717	9.25055	-0.600473	5.44669
	103.741	9.25055	-0.600473	5.44669
	103.747	9.25055	-0.600473	5.44669
	103.74	9.25055	-0.600473	5.44669
	103.736	9.25055	-0.600473	5.44669
	103.736	9.25055	-0.600473	5.44669
	103.738	9.25055	-0.600473	5.4507
	103.738	9.25055	-0.600473	5.46104
	103.738	9.25055	-0.600473	5.46531
	103.738	9.25055	-0.600473	5.45562
	103.738	9.25055	-0.600473	5.4448
	103.738	9.25055	-0.600473	5.44287
	103.738	9.25055	-0.600473	5.44579
	103.738	9.25055	-0.600473	5.44767
	103.738	9.25055	-0.600473	5.44742
	103.738	9.25055	-0.600473	5.44664
	103.738	9.25055	-0.600473	5.44641
	103.738	9.25055	-0.600473	5.44658
	103.715	9.25055	-0.600473	5.44674
	103.658	9.25055	-0.600473	5.44675
	103.634	9.25055	-0.600473	5.44669
	103.666	9.25055	-0.600473	5.44667
	103.646	9.25055	-0.600473	5.44668
	103.553	9.25055	-0.600473	5.44669
	103.488	9.29974	-0.600473	5.44669
	103.488	9.42652	-0.600473	5.44669
	103.51	9.47895	-0.600473	5.44669
	103.519	9.36013	-0.600473	5.44669
	103.515	9.22738	-0.600473	5.44669
	103.51	9.20382	-0.600473	5.44669
	103.51	9.28871	-0.600473	5.44669
	103.511	9.48775	-0.600473	5.44669
	103.49	9.66389	-0.600473	5.44669
	103.41	9.6372	-0.600473	5.44669
	103.328	9.55871	-0.592602	5.44669
	103.336	9.63295	-0.572317	5.44669
	103.37	9.7566	-0.563928	5.44669
	103.338	9.79225	-0.582939	5.44669
	103.282	9.76485	-0.604181	5.44669
	103.266	9.74096	-0.607951	5.44669
	103.278	9.74073	-0.602239	5.44669
	103.289	9.74913	-0.598547	5.44669
	103.289	9.75273	-0.599037	5.44669
	103.285	9.75126	-0.600556	5.44669
	103.284	9.74936	-0.601018	5.44669
	103.285	9.74909	-0.600672	5.44669
	103.285	9.74965	-0.600362	5.44669
	103.285	9.74998	-0.600356	5.44669
	103.285	9.74992	-0.600463	5.44669
	103.285	9.74978	-0.60051	5.44669
	103.263	9.74974	-0.600492	5.44669
	103.205	9.74977	-0.600468	5.44669
	103.159	9.7498	-0.600464	5.44669
	103.156	9.7498	-0.600471	5.44669
	103.192	9.74979	-0.600475	5.44669
	103.234	9.74979	-0.600475	5.44669
	103.199	9.74979	-0.600473	5.44669
	103.095	9.74979	-0.600472	5.44669
	103.031	9.74979	-0.600473	5.44669
	103.035	9.74979	-0.600473	5.44669
	103.059	9.74979	-0.600473	5.44669
	103.067	9.74979	-0.600473	5.44669
	103.062	9.74979	-0.600473	5.44669
	103.057	9.74979	-0.600473	5.44669
	103.057	9.74979	-0.600473	5.44669
	103.059	9.74979	-0.600473	5.44669
	103.059	9.74979	-0.600473	5.44669
	103.059	9.74979	-0.600473	5.44669
	103.059	9.74979	-0.600473	5.44669
	103.059	9.74979	-0.600473	5.44669
	103.059	9.74979	-0.600473	5.44669
	103.059	9.79898	-0.600473	5.44669
	103.059	9.92576	-0.600473	5.44669
	103.059	10.0274	-0.600473	5.44669
	103.059	10.0353	-0.600473	5.44669
	103.059	9.95501	-0.600473	5.44669
	103.059	9.81263	-0.600473	5.44669
	103.059	9.71558	-0.600473	5.44669
	103.059	9.71509	-0.600473	5.44669
	103.037	9.74773	-0.600473	5.44669
	102.979	9.76131	-0.600473	5.44669
	102.955	9.75536	-0.600473	5.44669
	102.987	9.74803	-0.600473	5.44669
	102.99	9.74707	-0.600473	5.44669
	102.954	9.74928	-0.600473	5.44669
	102.912	9.75054	-0.600473	5.44669
	102.881	9.75029	-0.600473	5.44669
	102.901	9.79892	-0.600473	5.44669
	102.923	9.97475	-0.600473	5.44669
	102.881	10.2033	-0.600473	5.44669
	102.826	10.313	-0.600473	5.44669
	102.814	10.2898	-0.600473	5.44669
	102.827	10.243	-0.600473	5.44669
	102.837	10.232	-0.600473	5.44669
	102.814	10.1948	-0.600473	5.44669
	102.753	10.077	-0.600473	5.44669
	102.728	10.0241	-0.600473	5.44669
	102.782	10.1395	-0.600473	5.44669
	102.843	10.271	-0.600473	5.44669
	102.854	10.2952	-0.600473	5.44669
	102.815	10.2603	-0.600473	5.44669
	102.747	10.2373	-0.600473	5.44669
	102.725	10.2401	-0.600473	5.44669
	102.783	10.2495	-0.600473	5.44669
	102.845	10.2524	-0.600473	5.44669
	102.832	10.2503	-0.600473	5.44669
	102.735	10.2484	-0.600473	5.44669
	102.621	10.2483	-0.600473	5.44669
	102.573	10.249	-0.600473	5.44669
	102.588	10.2493	-0.600473	5.44669
	102.611	10.2491	-0.600473	5.44669
	102.615	10.249	-0.600473	5.44669
	102.608	10.1998	-0.600473	5.44669
	102.604	10.073	-0.600473	5.44669
	102.605	10.0206	-0.600473	5.44669
	102.606	10.0903	-0.600473	5.44669
	102.607	10.0962	-0.600473	5.44669
	102.607	10.0674	-0.600473	5.44669
	102.606	10.1505	-0.600473	5.44669
	102.606	10.2602	-0.600473	5.44669
	102.606	10.2868	-0.600473	5.44669
	102.606	10.2606	-0.600473	5.44669
	102.606	10.2404	-0.600473	5.44669
	102.606	10.2413	-0.600473	5.44669
	102.606	10.2489	-0.600473	5.44669
	102.606	10.2517	-0.600473	5.44669
	102.606	10.2502	-0.600473	5.44669
	102.606	10.2486	-0.600473	5.44669
	102.606	10.2484	-0.600473	5.44669
	102.606	10.2489	-0.600473	5.44669
	102.606	10.2492	-0.600473	5.44669
	102.606	10.2491	-0.592602	5.44669
	102.606	10.2982	-0.572317	5.44669
	102.606	10.4249	-0.563928	5.44669
	102.606	10.4774	-0.582939	5.44669
	102.606	10.4078	-0.604181	5.44669
	102.606	10.4018	-0.607951	5.44669
	102.606	10.4307	-0.602239	5.44669
	102.606	10.3968	-0.598547	5.44669
	102.606	10.4139	-0.599037	5.44669
	102.606	10.4397	-0.600556	5.44669
	102.606	10.3471	-0.601018	5.44669
	102.606	10.2345	-0.600672	5.44669
	102.606	10.21	-0.600362	5.44669
	102.606	10.2382	-0.600356	5.44669
	102.606	10.2584	-0.600463	5.44669
	102.606	10.2568	-0.60051	5.44669
	102.606	10.2982	-0.600492	5.44669
	102.606	10.4222	-0.600468	5.44669
	102.606	10.4763	-0.600464	5.44669
	102.606	10.3591	-0.600471	5.44669
	102.606	10.2265	-0.600475	5.44669
	102.606	10.2024	-0.600475	5.44669
	102.606	10.2378	-0.600473	5.44669
	102.606	10.3101	-0.600472	5.44669
	102.606	10.434	-0.600473	5.44669
	102.584	10.477	-0.600473	5.44669
	102.527	10.4044	-0.600473	5.44669
	102.48	10.4006	-0.600473	5.44669
	102.455	10.4806	-0.600473	5.44669
	102.411	10.5735	-0.600473	5.44669
	102.372	10.6915	-0.600473	5.44669
	102.367	10.7742	-0.600473	5.44669
	102.377	10.7281	-0.600473	5.44669
	102.384	10.5749	-0.592602	5.44669
	102.383	10.5106	-0.572317	5.44669
	102.38	10.5847	-0.563928	5.44669
	102.379	10.5967	-0.582939	5.44669
	102.38	10.5689	-0.604181	5.44669
	102.38	10.6502	-0.607951	5.44669
	102.38	10.7096	-0.602239	5.44669
	102.38	10.5604	-0.598547	5.44669
	102.38	10.3555	-0.599037	5.44669
	102.38	10.3526	-0.600556	5.44669
	102.38	10.429	-0.601018	5.44669
	102.38	10.3644	-0.600672	5.44669
	102.38	10.2947	-0.600362	5.44669
	102.38	10.4336	-0.600356	5.44669
	102.38	10.6379	-0.600463	5.44669
	102.38	10.6442	-0.60051	5.44669
	102.38	10.5694	-0.600492	5.44669
	102.38	10.5843	-0.600468	5.44669
	102.38	10.5756	-0.600464	5.44669
	102.38	10.5601	-0.600471	5.44669
	102.38	10.654	-0.600475	5.44669
	102.38	10.7635	-0.600475	5.44669
	102.38	10.737	-0.600473	5.44669
	102.38	10.5825	-0.600472	5.44669
	102.38	10.5106	-0.600473	5.44669
	102.38	10.6312	-0.600473	5.44669
	102.38	10.7716	-0.600473	5.44669
	102.38	10.7485	-0.600473	5.44669
	102.38	10.5844	-0.600473	5.44669
	102.38	10.5073	-0.600473	5.44669
	102.38	10.6291	-0.600473	5.44669
	102.38	10.7719	-0.600473	5.44669
	102.38	10.7986	-0.600473	5.44669
	102.38	10.7606	-0.600473	5.44669
	102.38	10.7355	-0.600473	5.44669
	102.38	10.7385	-0.600473	5.44669
	102.38	10.7487	-0.600473	5.44669
	102.38	10.7519	-0.600473	5.44669
	102.38	10.7496	-0.600473	5.44669
	102.38	10.6983	-0.600473	5.44669
	102.38	10.5223	-0.600473	5.44669
	102.38	10.3438	-0.600473	5.44669
	102.38	10.4105	-0.600473	5.44669
	102.38	10.662	-0.600473	5.44669
	102.38	10.8181	-0.600473	5.44669
	102.38	10.7568	-0.600473	5.44669
	102.38	10.5713	-0.600473	5.44669
	102.38	10.4989	-0.600473	5.44669
	102.38	10.581	-0.600473	5.44669
	102.38	10.5994	-0.600473	5.44669
	102.38	10.5712	-0.600473	5.44669
	102.38	10.6503	-0.600473	5.44669
	102.38	10.758	-0.600473	5.44669
	102.38	10.7852	-0.600473	5.44669
	102.38	10.7108	-0.600473	5.44669
	102.38	10.564	-0.600473	5.44669
	102.38	10.463	-0.600473	5.44669
	102.38	10.4625	-0.600473	5.44669
	102.38	10.5456	-0.600473	5.44669
	102.38	10.6866	-0.600473	5.44669
	102.38	10.782	-0.600473	5.44669
	102.38	10.7824	-0.600473	5.44669
	102.38	10.7502	-0.600473	5.44669
	102.38	10.7369	-0.600473	5.44669
	102.38	10.6936	-0.600473	5.44669
	102.38	10.5249	-0.600473	5.44669
	102.38	10.2974	-0.600473	5.44669
	102.38	10.2348	-0.600473	5.44669
	102.38	10.4327	-0.600473	5.44669
	102.38	10.6589	-0.600473	5.44669
	102.38	10.6533	-0.600473	5.44669
	102.38	10.5658	-0.600473	5.44669
	102.38	10.6288	-0.600473	5.44669
	102.38	10.7509	-0.600473	5.44669
	102.38	10.7899	-0.600473	5.44669
	102.38	10.7645	-0.600473	5.44669
	102.38	10.7402	-0.600473	5.44669
	102.38	10.7391	-0.600473	5.44669
	102.38	10.6981	-0.600473	5.44268
	102.38	10.5751	-0.600473	5.43234
	102.38	10.5214	-0.600473	5.42806
	102.38	10.6383	-0.600473	5.43775
	102.38	10.7707	-0.600473	5.44858
	102.38	10.7456	-0.592602	5.4505
	102.38	10.5835	-0.572317	5.44759
	102.38	10.4588	-0.563928	5.44571
	102.38	10.4537	-0.582939	5.44595
	102.38	10.5435	-0.604181	5.44673
	102.38	10.6888	-0.607951	5.44696
	102.38	10.7837	-0.602239	5.44679
	102.38	10.7823	-0.598547	5.44663
	102.38	10.7004	-0.599037	5.44663
	102.38	10.5607	-0.600556	5.44668
	102.38	10.5145	-0.601018	5.44671
	102.38	10.6406	-0.600672	5.4467
	102.38	10.7741	-0.600362	5.44668
	102.38	10.7955	-0.600356	5.44668
	102.38	10.7585	-0.600463	5.44669
	102.38	10.7357	-0.60051	5.44669
	102.38	10.7394	-0.600492	5.44669
	102.38	10.749	-0.600468	5.44669
	102.38	10.7517	-0.600464	5.44669
	102.38	10.7495	-0.600471	5.44669
	102.38	10.7475	-0.600475	5.44669
	102.38	10.7475	-0.600475	5.44669
	102.38	10.7482	-0.600473	5.44669
	102.38	10.7485	-0.600472	5.44669
	102.38	10.7484	-0.600473	5.44669
	102.38	10.7482	-0.600473	5.44669
	102.38	10.7482	-0.600473	5.44669
	102.38	10.7483	-0.600473	5.44669
	102.38	10.6991	-0.600473	5.44669
	102.38	10.5723	-0.600473	5.44669
	102.38	10.5199	-0.600473	5.44669
	102.38	10.6387	-0.600473	5.44669
	102.38	10.7714	-0.600473	5.44669
	102.38	10.795	-0.600473	5.44669
	102.38	10.7593	-0.600473	5.44669
	102.38	10.7362	-0.600473	5.44669
	102.38	10.7393	-0.600473	5.44669
	102.38	10.7488	-0.600473	5.44669
	102.38	10.7517	-0.600473	5.44669
	102.38	10.7003	-0.600473	5.44669
	102.38	10.5224	-0.600473	5.44669
	102.38	10.294	-0.600473	5.44669
	102.38	10.2343	-0.600473	5.44669
	102.38	10.3845	-0.600473	5.44669
	102.402	10.4836	-0.600473	5.44669
	102.482	10.3756	-0.600473	5.44669
	102.563	10.2308	-0.600473	5.44669
	102.556	10.1983	-0.600473	5.44669
	102.521	10.2346	-0.600473	5.44669
	102.554	10.261	-0.600473	5.44669
	102.609	10.3084	-0.600473	5.44669
	102.625	10.4742	-0.600473	5.44669
	102.613	10.699	-0.600473	5.44669
	102.602	10.8106	-0.600473	5.44669
	102.602	10.7896	-0.600473	5.44669
	102.606	10.6939	-0.600473	5.44669
	102.608	10.5062	-0.600473	5.44669
	102.607	10.2895	-0.600473	5.44669
	102.606	10.1889	-0.600473	5.44669
	102.606	10.2118	-0.600473	5.44669
	102.606	10.2551	-0.600473	5.44669
	102.606	10.2649	-0.600473	5.44268
	102.606	10.2535	-0.600473	5.43234
	102.606	10.2453	-0.600473	5.42806
	102.606	10.2459	-0.600473	5.43775
	102.606	10.249	-0.600473	5.44858
	102.606	10.2502	-0.600473	5.4505
	102.606	10.2495	-0.600473	5.44759
	102.606	10.2488	-0.600473	5.44571
	102.606	10.2488	-0.600473	5.44595
	102.606	10.249	-0.600473	5.44673
	102.606	10.2491	-0.600473	5.44696
	102.606	10.2491	-0.600473	5.44679
	102.606	10.249	-0.600473	5.44663
	102.606	10.249	-0.600473	5.44663
	102.606	10.249	-0.600473	5.44668
	102.606	10.249	-0.600473	5.44671
	102.606	10.249	-0.600473	5.4467
	102.606	10.249	-0.600473	5.44668
	102.606	10.249	-0.600473	5.44668
	102.606	10.249	-0.600473	5.44669
	102.629	10.249	-0.600473	5.44669
	102.708	10.249	-0.600473	5.44669
	102.812	10.1998	-0.592602	5.44669
	102.839	10.0731	-0.572317	5.44669
	102.749	10.0206	-0.563928	5.44669
	102.624	10.1394	-0.582939	5.44669
	102.592	10.2722	-0.604181	5.44669
	102.665	10.2958	-0.607951	5.44669
	102.737	10.2601	-0.602239	5.44669
	102.767	10.237	-0.598547	5.44669
	102.804	10.2401	-0.599037	5.44669
	102.838	10.2495	-0.600556	5.44669
	102.844	10.2524	-0.601018	5.44669
	102.835	10.2503	-0.600672	5.44669
	102.83	10.2483	-0.600362	5.44669
	102.83	10.1991	-0.600356	5.44669
	102.833	10.073	-0.600463	5.44669
	102.833	9.97167	-0.60051	5.44669
	102.833	9.91441	-0.600492	5.44669
	102.855	9.86781	-0.600468	5.44669
	102.912	9.95773	-0.600464	5.44669
	102.936	10.1245	-0.600471	5.44669
	102.882	10.0818	-0.600475	5.44669
	102.822	9.84428	-0.600475	5.44669
	102.834	9.68541	-0.600473	5.44669
	102.93	9.69146	-0.600472	5.44669
	103.044	9.74859	-0.600473	5.44669
	103.092	9.77008	-0.600473	5.44669
	103.077	9.75872	-0.600473	5.44669
	103.055	9.74632	-0.600473	5.44669
	103.051	9.74516	-0.600473	5.44669
	103.057	9.74908	-0.600473	5.44669
	103.061	9.75114	-0.600473	5.44669
	103.06	9.75061	-0.600473	5.44669
	103.059	9.74965	-0.600473	5.44669
	103.058	9.74944	-0.600473	5.44669
	103.059	9.74969	-0.600473	5.44669
	103.059	9.74987	-0.600473	5.44669
	103.059	9.74986	-0.600473	5.44669
	103.059	9.74979	-0.600473	5.44669
	103.059	9.74977	-0.600473	5.44669
	103.059	9.74978	-0.600473	5.44669
	103.059	9.7498	-0.600473	5.44669
	103.059	9.7498	-0.600473	5.44669
	103.059	9.74979	-0.600473	5.44669
	103.059	9.74979	-0.600473	5.44669
	103.081	9.74979	-0.600473	5.44669
	103.161	9.74979	-0.600473	5.44669
	103.264	9.74979	-0.600473	5.44669
	103.314	9.74979	-0.600473	5.44669
	103.304	9.74979	-0.600473	5.44669
	103.282	9.74979	-0.600473	5.44669
	103.277	9.74979	-0.600473	5.44669
	103.283	9.74979	-0.600473	5.44669
	103.287	9.74979	-0.600473	5.44669
	103.287	9.74979	-0.600473	5.44669
	103.285	9.74979	-0.600473	5.44669
	103.285	9.74979	-0.600473	5.44669
	103.285	9.74979	-0.600473	5.44669
	103.285	9.74979	-0.600473	5.44669
	103.285	9.74979	-0.600473	5.44669
	103.285	9.74979	-0.600473	5.44669
	103.285	9.74979	-0.600473	5.44669
	103.307	9.74979	-0.600473	5.44669
	103.365	9.74979	-0.600473	5.44669
	103.389	9.74979	-0.600473	5.44268
	103.335	9.74979	-0.600473	5.43234
	103.275	9.7006	-0.600473	5.42806
	103.286	9.52463	-0.600473	5.43775
	103.36	9.34543	-0.600473	5.44858
	103.416	9.36262	-0.600473	5.4505
	103.441	9.48742	-0.600473	5.44759
	103.48	9.59131	-0.600473	5.44571
	103.518	9.64879	-0.600473	5.44595
	103.524	9.54681	-0.600473	5.44673
	103.515	9.32196	-0.600473	5.44696
	103.508	9.18924	-0.600473	5.44679
	103.509	9.20172	-0.600473	5.44663
	103.512	9.25225	-0.600473	5.44663
	103.535	9.31787	-0.600473	5.44668
	103.614	9.43352	-0.600473	5.44671
	103.695	9.47544	-0.600473	5.4467
	103.687	9.35618	-0.600473	5.44668
	103.653	9.22697	-0.600473	5.44668
	103.663	9.20505	-0.600473	5.44669
	103.661	9.24018	-0.600473	5.44669
	103.653	9.26243	-0.600473	5.44669
	103.695	9.25922	-0.600473	5.44669
	103.744	9.24996	-0.592602	5.44669
	103.755	9.24723	-0.572317	5.44669
	103.742	9.24937	-0.563928	5.44669
	103.734	9.25124	-0.582939	5.44669
	103.734	9.25126	-0.604181	5.44669
	103.738	9.25061	-0.607951	5.44669
	103.739	9.25033	-0.602239	5.44669
	103.738	9.25044	-0.598547	5.44669
	103.738	9.25059	-0.599037	5.44669
	103.737	9.25061	-0.600556	5.44669
	103.738	9.25056	-0.601018	5.44669
	103.76	9.25054	-0.600672	5.44669
	103.84	9.25054	-0.600362	5.44669
	103.943	9.25056	-0.600356	5.44669
	103.993	9.25056	-0.600463	5.44669
	103.96	9.25056	-0.60051	5.44669
	103.882	9.25055	-0.600492	5.44669
	103.853	9.20136	-0.600468	5.44669
	103.912	9.07459	-0.600464	5.44669
	103.976	9.02216	-0.600471	5.44669
	103.987	9.14097	-0.600475	5.44669
	103.969	9.27373	-0.600475	5.44669
	103.958	9.29729	-0.600473	5.44669
	103.96	9.26159	-0.600472	5.44669
	103.964	9.23851	-0.600473	5.44669
	103.966	9.19239	-0.600473	5.44669
	103.965	9.02592	-0.600473	5.44669
	103.964	8.80041	-0.600473	5.44669
	103.964	8.68866	-0.600473	5.44669
	103.964	8.7591	-0.600473	5.44669
	103.964	8.93257	-0.600473	5.44669
	103.964	9.0459	-0.600473	5.44669
	103.964	9.04211	-0.600473	5.44669
	103.964	8.9527	-0.600473	5.44669
	103.964	8.81069	-0.600473	5.44669
	103.964	8.71702	-0.600473	5.44669
	103.986	8.76701	-0.600473	5.44669
	104.066	8.92575	-0.600473	5.44669
	104.17	8.99103	-0.600473	5.44669
	104.219	8.86619	-0.600473	5.44669
	104.209	8.72634	-0.600473	5.44669
	104.188	8.70194	-0.600473	5.44669
	104.183	8.73982	-0.600473	5.44669
	104.188	8.7641	-0.600473	5.44669
	104.192	8.76077	-0.600473	5.44669
	104.192	8.75073	-0.600473	5.44669
	104.19	8.74771	-0.600473	5.44669
	104.19	8.75002	-0.600473	5.44669
	104.19	8.75205	-0.600473	5.44669
	104.19	8.75209	-0.592602	5.44669
	104.19	8.75138	-0.572317	5.44669
	104.19	8.75107	-0.563928	5.44669
	104.213	8.75119	-0.582939	5.44669
	104.292	8.75135	-0.604181	5.44669
	104.396	8.75138	-0.607951	5.44669
	104.446	8.70214	-0.602239	5.44669
	104.435	8.52615	-0.598547	5.44669
	104.414	8.29775	-0.599037	5.44669
	104.409	8.18819	-0.600556	5.44669
	104.414	8.21136	-0.601018	5.44669
	104.418	8.2581	-0.600672	5.44669
	104.418	8.26913	-0.600362	5.44669
	104.417	8.25709	-0.600356	5.44669
	104.416	8.24812	-0.600463	5.44669
	104.416	8.24864	-0.60051	5.44669
	104.417	8.25205	-0.600492	5.44669
	104.417	8.25329	-0.600468	5.44669
	104.417	8.2526	-0.600464	5.44669
	104.439	8.25187	-0.600471	5.44669
	104.519	8.25181	-0.600475	5.44669
	104.622	8.25204	-0.600475	5.44669
	104.672	8.25216	-0.600473	5.44669
	104.661	8.25213	-0.600472	5.44669
	104.64	8.25207	-0.600473	5.44669
	104.635	8.25206	-0.600473	5.44669
	104.641	8.25208	-0.600473	5.4507
	104.645	8.25209	-0.600473	5.46104
	104.644	8.25209	-0.600473	5.46531
	104.665	8.25208	-0.600473	5.45562
	104.722	8.25208	-0.600473	5.4448
	104.769	8.25208	-0.600473	5.44287
	104.795	8.25208	-0.600473	5.44579
	104.838	8.25208	-0.600473	5.44767
	104.877	8.25208	-0.600473	5.44742
	104.883	8.25208	-0.600473	5.44664
	104.872	8.25208	-0.600473	5.44641
	104.866	8.25208	-0.592602	5.44658
	104.867	8.25208	-0.572317	5.44674
	104.869	8.20289	-0.563928	5.44675
	104.87	8.02693	-0.582939	5.44669
	104.87	7.84772	-0.604181	5.44667
	104.869	7.86491	-0.607951	5.44668
	104.869	7.98971	-0.602239	5.44669
	104.869	8.0936	-0.598547	5.44669
	104.869	8.15109	-0.599037	5.44669
	104.892	8.0491	-0.600556	5.44669
	104.949	7.82426	-0.601018	5.44669
	104.995	7.69153	-0.600672	5.44669
	104.999	7.70401	-0.600362	5.44669
	104.985	7.75454	-0.600356	5.44669
	105	7.77097	-0.600463	5.44669
	105.059	7.75985	-0.60051	5.44669
	105.109	7.74934	-0.600492	5.44669
	105.113	7.74889	-0.600468	5.44669
	105.098	7.75244	-0.592593	5.44669
	105.09	7.75408	-0.572316	5.44669
	105.092	7.75351	-0.56393	5.44669
	105.096	7.75268	-0.582941	5.44669
	105.097	7.75254	-0.604181	5.44669
	105.096	7.75278	-0.607951	5.44669
	105.095	7.75293	-0.602238	5.44669
	105.095	7.7529	-0.598547	5.44669
	105.096	7.75284	-0.599037	5.44669
	105.096	7.75282	-0.600556	5.44669
	105.096	7.75284	-0.601018	5.44669
	105.118	7.75285	-0.600672	5.44268
	105.198	7.75285	-0.600362	5.43234
	105.301	7.75285	-0.592485	5.42806
	105.351	7.75284	-0.572308	5.43775
	105.34	7.75285	-0.563965	5.44858
	105.319	7.75285	-0.582959	5.4505
	105.314	7.75285	-0.604176	5.44759
	105.32	7.75285	-0.607942	5.44571
	105.324	7.75285	-0.602237	5.44595
	105.323	7.75285	-0.598549	5.44673
	105.322	7.75285	-0.599039	5.44696
	105.321	7.75285	-0.600556	5.44679
	105.322	7.75285	-0.601017	5.44663
	105.322	7.75285	-0.600671	5.44663
	105.322	7.75285	-0.600363	5.44668
	105.322	7.75285	-0.600356	5.44671
	105.322	7.75285	-0.600463	5.4467
	105.322	7.75285	-0.60051	5.44668
	105.322	7.75285	-0.600492	5.44668
	105.322	7.75285	-0.600468	5.44669
	105.322	7.75285	-0.600464	5.44669
	105.344	7.75285	-0.600471	5.44669
	105.424	7.75285	-0.600475	5.44669
	105.527	7.75285	-0.600475	5.44669
	105.577	7.75285	-0.600473	5.44669
	105.567	7.75285	-0.600472	5.44669
	105.545	7.75285	-0.600473	5.44669
	105.54	7.75285	-0.600473	5.44669
	105.546	7.75285	-0.600473	5.44669
	105.55	7.75285	-0.600473	5.44669
	105.55	7.75285	-0.600473	5.44669
	105.548	7.75285	-0.600473	5.44669
	105.548	7.75285	-0.600473	5.44669
	105.548	7.75285	-0.600473	5.44669
	105.548	7.75285	-0.600473	5.44669
	105.548	7.75285	-0.600473	5.44669
	105.548	7.75285	-0.600473	5.44669
	105.548	7.75285	-0.600473	5.44669
	105.57	7.75285	-0.600473	5.44669
	105.628	7.75285	-0.600473	5.44669
	105.652	7.75285	-0.600473	5.44669
	105.598	7.75285	-0.600473	5.44669
	105.56	7.70366	-0.600473	5.44669
	105.607	7.57688	-0.600473	5.44669
	105.669	7.47526	-0.600473	5.44669
	105.705	7.41811	-0.600473	5.44669
	105.747	7.32247	-0.600473	5.44669
	105.782	7.23645	-0.600473	5.44669
	105.786	7.27311	-0.600473	5.44669
	105.777	7.47274	-0.600473	5.44669
	105.771	7.66605	-0.600473	5.44669
	105.772	7.59712	-0.600473	5.44669
	105.775	7.33946	-0.600473	5.44669
	105.775	7.1815	-0.600473	5.44669
	105.775	7.19511	-0.600473	5.44669
	105.774	7.25509	-0.600473	5.44669
	105.774	7.27508	-0.600473	5.44669
	105.774	7.26208	-0.600473	5.44669
	105.774	7.24953	-0.600473	5.44669
	105.774	7.24889	-0.600473	5.44669
	105.774	7.25308	-0.600473	5.44669
	105.774	7.25507	-0.600473	5.44669
	105.774	7.25441	-0.600473	5.44669
	105.774	7.25343	-0.600473	5.44669
	105.797	7.25325	-0.600473	5.44669
	105.854	7.25352	-0.600473	5.44669
	105.9	7.2537	-0.600473	5.44669
	105.926	7.25368	-0.600473	5.44669
	105.969	7.25361	-0.600473	5.44669
	106.008	7.25358	-0.600473	5.44669
	106.014	7.2536	-0.600473	5.44669
	106.003	7.25362	-0.600473	5.44669
	105.997	7.25362	-0.600473	5.44669
	105.998	7.25361	-0.600473	5.44669
	106.001	7.25361	-0.600473	5.44669
	106.002	7.25361	-0.600473	5.44669
	106.001	7.25361	-0.600473	5.44669
	106	7.25361	-0.600473	5.44669
	106	7.25361	-0.600473	5.44669
	106.001	7.25361	-0.600473	5.44669
	106.001	7.25361	-0.600473	5.44669
	106.023	7.25361	-0.600473	5.44669
	106.103	7.25361	-0.600473	5.44669
	106.206	7.25361	-0.600473	5.44669
	106.256	7.20442	-0.600473	5.44669
	106.223	7.07765	-0.600473	5.44669
	106.144	7.02521	-0.600473	5.44669
	106.093	7.14403	-0.600473	5.44669
	106.095	7.27679	-0.600473	5.44669
	106.136	7.30035	-0.600473	5.44669
	106.2	7.26465	-0.600473	5.44669
	106.242	7.19238	-0.600473	5.44669
	106.242	7.01948	-0.600473	5.44669
	106.228	6.80058	-0.600473	5.44669
	106.222	6.69388	-0.600473	5.44669
	106.225	6.71489	-0.600473	5.44669
	106.228	6.7597	-0.600473	5.44669
	106.228	6.7707	-0.600473	5.44669
	106.227	6.80852	-0.600473	5.44669
	106.227	6.92661	-0.600473	5.44669
	106.227	6.97945	-0.600473	5.44669
	106.227	6.86389	-0.600473	5.44669
	106.227	6.73235	-0.600473	5.44669
	106.227	6.70814	-0.592602	5.44669
	106.227	6.74314	-0.572317	5.44669
	106.227	6.76615	-0.563928	5.44669
	106.227	6.76331	-0.582939	5.44669
	106.227	6.75393	-0.604181	5.44669
	106.227	6.75101	-0.607951	5.44669
	106.249	6.75312	-0.602239	5.44669
	106.329	6.75504	-0.598547	5.44669
	106.433	6.7551	-0.599037	5.44669
	106.482	6.75444	-0.600556	5.44669
	106.472	6.75414	-0.601018	5.44669
	106.451	6.75425	-0.600672	5.44669
	106.446	6.75441	-0.600362	5.44669
	106.451	6.75443	-0.600356	5.44669
	106.455	6.75439	-0.600463	5.44669
	106.455	6.75436	-0.60051	5.44669
	106.453	6.75436	-0.600492	5.44669
	106.475	6.75437	-0.600468	5.44669
	106.555	6.75438	-0.600464	5.44669
	106.659	6.75438	-0.600471	5.44669
	106.686	6.75437	-0.600475	5.44669
	106.618	6.75437	-0.600475	5.44669
	106.573	6.75437	-0.600473	5.44669
	106.622	6.75437	-0.600472	5.44669
	106.688	6.75437	-0.600473	5.44669
	106.703	6.75437	-0.600473	5.44669
	106.686	6.75437	-0.600473	5.44669
	106.674	6.75437	-0.600473	5.44669
	106.675	6.75437	-0.600473	5.44669
	106.68	6.75437	-0.600473	5.44669
	106.681	6.75437	-0.600473	5.44669
	106.68	6.75437	-0.592602	5.44669
	106.679	6.75437	-0.572317	5.44669
	106.679	6.75437	-0.563928	5.44669
	106.679	6.75437	-0.582939	5.44669
	106.68	6.75437	-0.604181	5.44669
	106.702	6.70518	-0.607951	5.44669
	106.782	6.52922	-0.602239	5.44669
	106.863	6.35001	-0.598547	5.44669
	106.855	6.36721	-0.599037	5.44669
	106.821	6.44281	-0.600556	5.44669
	106.853	6.37073	-0.601018	5.44669
	106.909	6.24902	-0.600672	5.44669
	106.925	6.21341	-0.600362	5.44669
	106.913	6.24014	-0.600356	5.44669
	106.902	6.26374	-0.600463	5.44669
	106.902	6.26408	-0.60051	5.44669
	106.906	6.25583	-0.600492	5.44669
	106.907	6.25225	-0.600468	5.44669
	106.906	6.25368	-0.600464	5.44669
	106.906	6.25556	-0.600471	5.44669
	106.906	6.25583	-0.600475	5.44669
	106.906	6.25528	-0.600475	5.44669
	106.906	6.25495	-0.600473	5.44669
	106.906	6.25501	-0.600472	5.44669
	106.928	6.25515	-0.600473	5.44669
	106.986	6.25519	-0.600473	5.44669
	107.009	6.25516	-0.600473	5.44669
	106.978	6.25513	-0.600473	5.44669
	106.997	6.25513	-0.600473	5.44669
	107.09	6.25514	-0.600473	5.44669
	107.156	6.20595	-0.600473	5.44669
	107.156	6.07918	-0.600473	5.44669
	107.133	6.02674	-0.600473	5.44669
	107.124	6.14556	-0.600473	5.44669
	107.128	6.22912	-0.600473	5.44669
	107.133	6.07672	-0.600473	5.44669
	107.134	5.86181	-0.600473	5.44669
	107.132	5.85593	-0.600473	5.44669
	107.132	5.93461	-0.600473	5.44669
	107.132	5.92121	-0.600473	5.4507
	107.132	5.97834	-0.600473	5.46104
	107.155	6.11978	-0.600473	5.46531
	107.212	6.12738	-0.600473	5.45562
	107.258	6.02614	-0.600473	5.4448
	107.284	5.92326	-0.600473	5.44287
	107.327	5.80863	-0.600473	5.44579
	107.366	5.73096	-0.600473	5.44767
	107.372	5.72869	-0.600473	5.44742
	107.361	5.75368	-0.600473	5.44664
	107.355	5.76469	-0.600473	5.44641
	107.356	5.76038	-0.600473	5.44658
	107.359	5.75465	-0.600473	5.44674
	107.359	5.75379	-0.600473	5.44675
	107.359	5.75546	-0.600473	5.44669
	107.358	5.75647	-0.600473	5.44667
	107.358	5.7563	-0.600473	5.44668
	107.358	5.75587	-0.600473	5.44669
	107.381	5.75575	-0.600473	5.44669
	107.438	5.75585	-0.600473	5.44669
	107.462	5.75594	-0.600473	5.44669
	107.43	5.75594	-0.600473	5.44669
	107.45	5.7559	-0.600473	5.44669
	107.521	5.75589	-0.600473	5.44669
	107.529	5.7559	-0.600473	5.44669
	107.505	5.7559	-0.600473	5.44669
	107.536	5.75591	-0.600473	5.44669
	107.587	5.7559	-0.600473	5.44669
	107.602	5.7559	-0.600473	5.44669
	107.591	5.7559	-0.600473	5.44669
	107.581	5.7559	-0.600473	5.44669
	107.581	5.7559	-0.600473	5.44669
	107.584	5.7559	-0.600473	5.44669
	107.586	5.7559	-0.600473	5.44669
	107.585	5.7559	-0.600473	5.44669
	107.585	5.7559	-0.600473	5.44669
	107.584	5.7559	-0.600473	5.44669
	107.585	5.7559	-0.600473	5.44669
	107.585	5.7559	-0.600473	5.44669
	107.585	5.70671	-0.600473	5.44669
	107.585	5.57994	-0.600473	5.44669
	107.585	5.5275	-0.600473	5.44669
	107.585	5.64632	-0.600473	5.44669
	107.585	5.72989	-0.600473	5.44669
	107.585	5.62668	-0.600473	5.44669
	107.585	5.53854	-0.600473	5.44669
	107.585	5.63428	-0.600473	5.44669
	107.585	5.77011	-0.600473	5.44669
	107.607	5.80316	-0.600473	5.44669
	107.664	5.72116	-0.600473	5.44669
	107.711	5.51995	-0.600473	5.44669
	107.736	5.34188	-0.600473	5.44669
	107.78	5.36852	-0.600473	5.44669
	107.796	5.49688	-0.600473	5.44669
	107.745	5.54971	-0.600473	5.44669
	107.71	5.52756	-0.600473	5.44669
	107.758	5.49972	-0.600473	5.44669
	107.819	5.44678	-0.600473	5.44669
	107.832	5.32833	-0.600473	5.44669
	107.817	5.23153	-0.600473	5.44669
	107.806	5.22263	-0.600473	5.44669
	107.807	5.25166	-0.600473	5.44669
	107.811	5.26671	-0.600473	5.44669
	107.813	5.26266	-0.600473	5.44669
	107.812	5.25561	-0.600473	5.44669
	107.811	5.25409	-0.600473	5.44669
	107.833	5.25596	-0.592602	5.44669
	107.891	5.25729	-0.572317	5.44669
	107.937	5.25718	-0.563928	5.44669
	107.94	5.25666	-0.582939	5.44669
	107.904	5.25648	-0.604181	5.44669
	107.839	5.25659	-0.607951	5.44669
	107.818	5.2567	-0.602239	5.44669
	107.897	5.25671	-0.598547	5.44669
	108.016	5.25667	-0.599037	5.44669
	108.071	5.25665	-0.600556	5.44669
	108.058	5.25666	-0.601018	5.44669
	108.034	5.25667	-0.600672	5.44669
	108.028	5.25667	-0.600362	5.44669
	108.035	5.25667	-0.600356	5.44669
	108.039	5.25667	-0.600463	5.44669
	108.039	5.25667	-0.60051	5.44669
	108.037	5.25667	-0.600492	5.44669
	108.037	5.20748	-0.600468	5.44669
	108.037	5.0807	-0.600464	5.44669
	108.06	4.97908	-0.600471	5.44669
	108.117	4.97112	-0.600475	5.44669
	108.163	5.05144	-0.600475	5.44669
	108.167	5.14464	-0.600473	5.44669
	108.153	5.11491	-0.600472	5.44669
	108.168	5.06297	-0.600473	5.44669
	108.227	5.09996	-0.600473	5.44669
	108.277	5.04317	-0.600473	5.44669
	108.281	4.84429	-0.600473	5.44669
	108.266	4.70633	-0.600473	5.44669
	108.258	4.70739	-0.600473	5.44669
	108.261	4.75499	-0.600473	5.44669
	108.264	4.77425	-0.600473	5.44669
	108.265	4.76535	-0.600473	5.44669
	108.264	4.75477	-0.600473	5.44669
	108.286	4.7535	-0.600473	5.44669
	108.365	4.75673	-0.600473	5.44669
	108.469	4.75853	-0.600473	5.44669
	108.497	4.75814	-0.600473	5.44669
	108.429	4.75734	-0.600473	5.44669
	108.361	4.75714	-0.600473	5.44669
	108.353	4.75734	-0.600473	5.44669
	108.395	4.7575	-0.600473	5.44669
	108.463	4.75749	-0.600473	5.44669
	108.507	4.75743	-0.600473	5.44669
	108.506	4.75741	-0.600473	5.44669
	108.49	4.75742	-0.600473	5.44669
	108.484	4.75743	-0.600473	5.44669
	108.487	4.75744	-0.600473	5.44669
	108.491	4.75743	-0.600473	5.44669
	108.491	4.75743	-0.600473	5.44669
	108.49	4.75743	-0.600473	5.44669
	108.49	4.75743	-0.600473	5.44669
	108.49	4.75743	-0.600473	5.44669
	108.49	4.75743	-0.592602	5.44669
	108.49	4.75743	-0.572317	5.44669
	108.49	4.75743	-0.563928	5.44669
	108.49	4.75743	-0.582939	5.44669
	108.49	4.70824	-0.604181	5.44669
	108.512	4.58146	-0.607951	5.44669
	108.592	4.52903	-0.602239	5.44669
	108.673	4.64785	-0.598547	5.44669
	108.665	4.78061	-0.599037	5.44669
	108.631	4.80417	-0.600556	5.44669
	108.664	4.76847	-0.601018	5.44669
	108.719	4.74539	-0.600672	5.44669
	108.735	4.74846	-0.600362	5.44669
	108.723	4.70876	-0.600356	5.44669
	108.712	4.53568	-0.600463	5.44669
	108.712	4.30512	-0.60051	5.44669
	108.716	4.19361	-0.600492	5.44669
	108.717	4.21674	-0.600468	5.44669
	108.717	4.26415	-0.600464	5.44669
	108.716	4.27548	-0.600471	5.44268
	108.716	4.26333	-0.600475	5.43234
	108.716	4.2542	-0.600475	5.42806
	108.716	4.2547	-0.600473	5.43775
	108.716	4.25815	-0.600472	5.44858
	108.738	4.25942	-0.600473	5.4505
	108.818	4.25872	-0.600473	5.44759
	108.922	4.25798	-0.600473	5.44571
	108.971	4.25792	-0.600473	5.44595
	108.961	4.25816	-0.600473	5.44673
	108.94	4.25828	-0.600473	5.44696
	108.935	4.25824	-0.600473	5.44679
	108.94	4.25819	-0.600473	5.44663
	108.944	4.25817	-0.600473	5.44663
	108.944	4.25819	-0.600473	5.44668
	108.942	4.2582	-0.600473	5.44671
	108.942	4.2582	-0.600473	5.4467
	108.942	4.25819	-0.600473	5.44668
	108.943	4.25819	-0.600473	5.44668
	108.943	4.25819	-0.600473	5.44669
	108.965	4.25819	-0.600473	5.44669
	109.022	4.25819	-0.600473	5.44669
	109.068	4.25819	-0.600473	5.44669
	109.094	4.25819	-0.600473	5.44669
	109.138	4.25819	-0.600473	5.44669
	109.177	4.25819	-0.600473	5.44669
	109.16	4.25819	-0.600473	5.44669
	109.092	4.25819	-0.600473	5.44669
	109.062	4.25819	-0.600473	5.44669
	109.117	4.25819	-0.600473	5.44669
	109.18	4.25819	-0.600473	5.44669
	109.191	4.20901	-0.600473	5.44669
	109.174	4.03304	-0.600473	5.44669
	109.163	3.85383	-0.600473	5.44669
	109.164	3.87103	-0.600473	5.44669
	109.169	3.99582	-0.600473	5.44669
	109.17	4.09971	-0.600473	5.44669
	109.169	4.20639	-0.600473	5.44669
	109.168	4.28037	-0.600473	5.44669
	109.191	4.28392	-0.600473	5.44669
	109.248	4.21159	-0.600473	5.44669
	109.272	4.02493	-0.600473	5.44669
	109.218	3.84951	-0.600473	5.44669
	109.181	3.8721	-0.600473	5.44669
	109.25	3.94862	-0.600473	5.44669
	109.369	3.87501	-0.600473	5.44669
	109.429	3.75232	-0.600473	5.44669
	109.418	3.71686	-0.600473	5.44669
	109.392	3.74399	-0.600473	5.44669
	109.386	3.7677	-0.600473	5.44669
	109.392	3.76795	-0.600473	5.44669
	109.397	3.75962	-0.600473	5.44669
	109.397	3.75604	-0.592602	5.44669
	109.395	3.7575	-0.572317	5.44669
	109.394	3.75939	-0.563928	5.44669
	109.395	3.75966	-0.582939	5.44669
	109.395	3.7591	-0.604181	5.44669
	109.395	3.75877	-0.607951	5.44669
	109.395	3.75883	-0.602239	5.44669
	109.395	3.75897	-0.598547	5.44669
	109.395	3.75901	-0.599037	5.44669
	109.417	3.75898	-0.600556	5.44669
	109.497	3.75895	-0.601018	5.44669
	109.601	3.75895	-0.600672	5.44669
	109.65	3.75896	-0.600362	5.44669
	109.64	3.75896	-0.600356	5.44669
	109.619	3.75896	-0.600463	5.44669
	109.614	3.75896	-0.60051	5.44669
	109.619	3.75896	-0.600492	5.44669
	109.623	3.75896	-0.600468	5.44669
	109.623	3.75896	-0.600464	5.44669
	109.621	3.75896	-0.600471	5.44669
	109.621	3.75896	-0.600475	5.44669
	109.621	3.75896	-0.600475	5.44669
	109.621	3.75896	-0.600473	5.44669
	109.621	3.75896	-0.600472	5.44669
	109.621	3.75896	-0.600473	5.44669
	109.621	3.75896	-0.600473	5.44669
	109.621	3.75896	-0.600473	5.44669
	109.621	3.75896	-0.600473	5.44669
	109.621	3.70977	-0.600473	5.44669
	109.644	3.5338	-0.600473	5.44669
	109.723	3.3546	-0.600473	5.44669
	109.827	3.42098	-0.600473	5.44669
	109.877	3.67255	-0.600473	5.44669
	109.866	3.82887	-0.600473	5.44669
	109.845	3.76754	-0.600473	5.44669
	109.84	3.58199	-0.600473	5.44669
	109.845	3.46036	-0.600473	5.44669
	109.849	3.46496	-0.600473	5.44669
	109.849	3.55766	-0.600473	5.44669
	109.848	3.65158	-0.600473	5.44669
	109.847	3.56856	-0.600473	5.44669
	109.847	3.33868	-0.600473	5.44669
	109.848	3.1971	-0.600473	5.44669
	109.848	3.20765	-0.600473	5.44669
	109.848	3.30972	-0.600473	5.44669
	109.848	3.45459	-0.600473	5.44669
	109.848	3.49576	-0.600473	5.44669
	109.87	3.36579	-0.600473	5.44669
	109.95	3.23236	-0.600473	5.44669
	110.053	3.21248	-0.600473	5.44669
	110.103	3.24996	-0.600473	5.44669
	110.092	3.27248	-0.600473	5.44669
	110.071	3.26854	-0.600473	5.44669
	110.066	3.25888	-0.600473	5.44669
	110.072	3.25624	-0.600473	5.44669
	110.076	3.25856	-0.600473	5.44669
	110.075	3.26048	-0.600473	5.44669
	110.096	3.26045	-0.600473	5.44669
	110.175	3.25976	-0.600473	5.44669
	110.257	3.25948	-0.600473	5.44669
	110.249	3.25961	-0.600473	5.44669
	110.215	3.21057	-0.600473	5.44669
	110.248	3.08381	-0.600473	5.44669
	110.303	3.03134	-0.600473	5.44669
	110.319	3.15013	-0.600473	5.44669
	110.307	3.28289	-0.600473	5.44669
	110.296	3.30646	-0.600473	5.44669
	110.296	3.27076	-0.600473	5.44669
	110.3	3.24769	-0.600473	5.44669
	110.302	3.25075	-0.600473	5.44669
	110.301	3.26024	-0.600473	5.44669
	110.322	3.21394	-0.600473	5.44669
	110.402	3.03581	-0.600473	5.44669
	110.506	2.85467	-0.600473	5.44669
	110.556	2.92102	-0.600473	5.44669
	110.523	3.12407	-0.600473	5.44669
	110.422	3.10472	-0.600473	5.44669
	110.313	2.86406	-0.600473	5.44669
	110.291	2.69555	-0.600473	5.44669
	110.386	2.6987	-0.600473	5.44669
	110.51	2.75804	-0.600473	5.44669
	110.563	2.78148	-0.600473	5.44669
	110.547	2.81935	-0.600473	5.44669
	110.522	2.93304	-0.600473	5.44669
	110.517	2.98402	-0.600473	5.44669
	110.524	2.86924	-0.600473	5.44669
	110.529	2.7387	-0.600473	5.44669
	110.528	2.71462	-0.600473	5.44669
	110.526	2.74932	-0.600473	5.44669
	110.526	2.77216	-0.600473	5.44669
	110.526	2.76935	-0.600473	5.44669
	110.527	2.76005	-0.600473	5.44669
	110.527	2.75715	-0.600473	5.44669
	110.527	2.75925	-0.600473	5.44669
	110.526	2.76115	-0.600473	5.44669
	110.526	2.76121	-0.600473	5.44669
	110.549	2.76055	-0.600473	5.44669
	110.606	2.76026	-0.600473	5.44669
	110.652	2.76037	-0.600473	5.44669
	110.678	2.76052	-0.600473	5.44669
	110.722	2.76054	-0.600473	5.44669
	110.761	2.7605	-0.600473	5.44669
	110.766	2.76047	-0.600473	5.44669
	110.756	2.76048	-0.600473	5.44669
	110.749	2.76049	-0.600473	5.44669
	110.75	2.76049	-0.600473	5.44669
	110.753	2.76049	-0.600473	5.44669
	110.754	2.76049	-0.600473	5.44669
	110.753	2.76049	-0.600473	5.44669
	110.753	2.76049	-0.600473	5.44669
	110.775	2.76049	-0.600473	5.44669
	110.855	2.76049	-0.600473	5.44669
	110.958	2.7113	-0.600473	5.44669
	111.008	2.58452	-0.600473	5.44669
	110.998	2.4829	-0.600473	5.44669
	110.976	2.47494	-0.600473	5.44669
	110.971	2.55526	-0.600473	5.44669
	110.977	2.69765	-0.600473	5.44669
	110.981	2.74551	-0.600473	5.44669
	110.981	2.57003	-0.600473	5.44669
	110.979	2.309	-0.600473	5.44669
	110.979	2.18583	-0.600473	5.44669
	110.979	2.26415	-0.600473	5.44669
	110.979	2.445	-0.600473	5.44669
	110.979	2.55861	-0.600473	5.44669
	110.979	2.60151	-0.600473	5.44669
	110.979	2.68692	-0.600473	5.44669
	110.979	2.72452	-0.600473	5.44669
	110.979	2.61423	-0.600473	5.44669
	111.001	2.49033	-0.600473	5.44669
	111.059	2.41825	-0.600473	5.44669
	111.105	2.32432	-0.600473	5.44669
	111.109	2.24433	-0.600473	5.44669
	111.094	2.23372	-0.600473	5.44669
	111.11	2.25605	-0.600473	5.44669
	111.169	2.26891	-0.600473	5.44669
	111.219	2.26632	-0.600473	5.44669
	111.223	2.26065	-0.600473	5.44669
	111.208	2.2592	-0.600473	5.44669
	111.2	2.2606	-0.600473	5.44669
	111.202	2.26171	-0.600473	5.44669
	111.206	2.26167	-0.600473	5.44669
	111.207	2.26126	-0.600473	5.44669
	111.206	2.26111	-0.600473	5.44669
	111.205	2.26119	-0.600473	5.44669
	111.205	2.26127	-0.600473	5.44669
	111.205	2.26128	-0.600473	5.44669
	111.205	2.26126	-0.600473	5.44669
	111.205	2.26124	-0.600473	5.44669
	111.205	2.26125	-0.600473	5.44669
	111.205	2.26125	-0.600473	5.44669
	111.205	2.26125	-0.600473	5.44669
	111.205	2.26125	-0.600473	5.44669
	111.205	2.26125	-0.600473	5.44669
	111.205	2.26125	-0.600473	5.44669
	111.205	2.21206	-0.600473	5.44669
	111.205	2.03609	-0.600473	5.44669
	111.205	1.85689	-0.600473	5.44669
	111.205	1.92327	-0.600473	5.44669
	111.228	2.17485	-0.600473	5.44669
	111.285	2.28197	-0.600473	5.44669
	111.331	2.14306	-0.600473	5.44669
	111.335	2.03185	-0.600473	5.44669
	111.321	2.13066	-0.600473	5.44669
	111.336	2.27597	-0.600473	5.44669
	111.395	2.26273	-0.600473	5.44669
	111.445	2.05178	-0.600473	5.44669
	111.449	1.79621	-0.600473	5.44669
	111.434	1.73691	-0.600473	5.44669
	111.426	1.89699	-0.600473	5.44669
	111.429	2.00001	-0.600473	5.44669
	111.432	1.93943	-0.600473	5.44669
	111.433	1.91921	-0.600473	5.44669
	111.432	1.93889	-0.600473	5.44669
	111.431	1.85699	-0.600473	5.44669
	111.454	1.75108	-0.600473	5.44669
	111.511	1.7256	-0.600473	5.44669
	111.558	1.75095	-0.600473	5.44669
	111.583	1.77037	-0.600473	5.44669
	111.604	1.76946	-0.600473	5.44669
	111.586	1.76216	-0.600473	5.44669
	111.568	1.75943	-0.600473	5.44669
	111.611	1.76088	-0.600473	5.44669
	111.665	1.76246	-0.600473	5.44669
	111.677	1.7626	-0.600473	5.44669
	111.663	1.7621	-0.600473	5.44669
	111.653	1.76184	-0.600473	5.44669
	111.654	1.76191	-0.600473	5.44669
	111.658	1.76203	-0.600473	5.44669
	111.659	1.76206	-0.600473	5.44669
	111.658	1.76203	-0.600473	5.44669
	111.658	1.762	-0.600473	5.44669
	111.658	1.76201	-0.600473	5.44669
	111.658	1.76202	-0.600473	5.44669
	111.658	1.76202	-0.600473	5.44669
	111.658	1.76202	-0.600473	5.44669
	111.658	1.76201	-0.600473	5.44669
	111.68	1.76201	-0.600473	5.44669
	111.76	1.76202	-0.600473	5.44669
	111.841	1.76202	-0.600473	5.44669
	111.833	1.76202	-0.600473	5.44669
	111.799	1.76202	-0.600473	5.44669
	111.832	1.76202	-0.600473	5.44669
	111.887	1.76202	-0.600473	5.44669
	111.903	1.76202	-0.600473	5.44669
	111.891	1.76202	-0.600473	5.44669
	111.903	1.71283	-0.600473	5.44669
	111.96	1.58605	-0.600473	5.44669
	111.987	1.48443	-0.600473	5.44669
	111.958	1.42728	-0.600473	5.44669
	111.976	1.33164	-0.600473	5.44669
	112.068	1.24562	-0.600473	5.44669
	112.134	1.23309	-0.600473	5.44669
	112.134	1.25676	-0.600473	5.44669
	112.112	1.27086	-0.600473	5.44669
	112.103	1.26831	-0.600473	5.44669
	112.107	1.26223	-0.600473	5.44669
	112.112	1.26058	-0.600473	5.44669
	112.112	1.21287	-0.600473	5.44669
	112.111	1.0381	-0.600473	5.44669
	112.11	0.809683	-0.600473	5.44669
	112.11	0.699668	-0.600473	5.44669
	112.111	0.722667	-0.600473	5.44669
	112.111	0.769487	-0.600473	5.44669
	112.111	0.780619	-0.600473	5.44669
	112.11	0.768592	-0.600473	5.44669
	112.111	0.75959	-0.600473	5.44669
	112.111	0.710903	-0.600473	5.44669
	112.111	0.538347	-0.600473	5.44669
	112.111	0.311199	-0.600473	5.44669
	112.111	0.200931	-0.600473	5.44669
	112.111	0.223373	-0.600473	5.44669
	112.111	0.270049	-0.600473	5.44669
	112.111	0.281319	-0.600473	5.44669
	112.133	0.269401	-0.600473	5.44669
	112.19	0.260395	-0.600473	5.44669
	112.214	0.260858	-0.600473	5.44669
	112.182	0.264253	-0.600473	5.44669
	112.18	0.26551	-0.600473	5.44669
	112.193	0.26483	-0.600473	5.44669
	112.155	0.264099	-0.600473	5.44669
	112.128	0.264034	-0.600473	5.44669
	112.195	0.264267	-0.600473	5.44669
	112.311	0.264387	-0.600473	5.44669
	112.37	0.264355	-0.600473	5.44669
	112.359	0.264299	-0.600473	5.44669
	112.334	0.264287	-0.600473	5.44669
	112.328	0.264302	-0.600473	5.44669
	112.334	0.264312	-0.600473	5.44669
	112.339	0.264311	-0.600473	5.44669
	112.339	0.264307	-0.600473	5.44669
	112.337	0.215115	-0.600473	5.44669
	112.336	0.088341	-0.600473	5.44669
	112.337	0.03591	-0.600473	5.44669
	112.337	0.105537	-0.600473	5.44669
[truncated: 232 more rows]
