# Supplementary material for: Design of a cosmetic glove stiffness compensation mechanism for toddler-sized hand prostheses
Source: PLoS One. 2017 Aug 11;12(8):e0183233. doi: 10.1371/journal.pone.0183233 (PMC5553851; doi:10.1371/journal.pone.0183233)
Supplement: S1 Dataset — (ZIP) [file pone.0183233.s001.zip › 02 Spring measurements/RVS9_2.xlsx]

## Sheet: RVS9_2
LabVIEW Measurement
Writer_Version	2
Reader_Version	2
Separator	Tab
Decimal_Separator	.
Multi_Headings	No
X_Columns	No
Time_Pref	Absolute
Operator	localadmin
Date	2013-09-24
Time	00:15:26.357000
***End_of_Header***
Channels	4
Samples	10	10	10	10
Date	2013-09-24	2013-09-24	2013-09-24	2013-09-24
Time	00:16:07.957000	00:16:07.957000	00:16:07.957000	00:16:07.958000
Y_Unit_Label	mm	N	N	Pa
X_Dimension	Time	Time	Time	Time
X0	0	0	0	0
Delta_X	0.01	0.01	0.01	0.01
***End_of_Header***
X_Value	Voltage LVDT (Filtered)	Voltage Load Cell (Filtered)	Voltage Pinch Load Cell (Filtered)	Voltage Pressure (Filtered)	Comment
	112.476	0.238539	-0.600473	5.44669
	112.529	0.135221	-0.600473	5.44669
	112.574	0.046916	-0.600473	5.44669
	112.579	0.142626	-0.600473	5.44669
	112.543	0.278494	-0.600473	5.44669
	112.479	0.311581	-0.600473	5.44669
	112.457	0.229571	-0.600473	5.44669
	112.514	0.077544	-0.600473	5.44669
	112.575	-0.022949	-0.600473	5.44669
	112.562	-0.070641	-0.600473	5.44669
	112.488	-0.162724	-0.600473	5.44669
	112.454	-0.20142	-0.600473	5.44669
	112.487	-0.040031	-0.600473	5.44669
	112.494	0.211838	-0.600473	5.44669
	112.482	0.336166	-0.600473	5.44669
	112.519	0.310785	-0.600473	5.44669
	112.568	0.257873	-0.600473	5.44669
	112.58	0.245035	-0.600473	5.44669
	112.568	0.209323	-0.600473	5.44669
	112.537	0.092764	-0.600473	5.44669
	112.48	0.039821	-0.600473	5.44669
	112.459	0.154794	-0.600473	5.44669
	112.515	0.236929	-0.600473	5.44669
	112.574	0.085296	-0.600473	5.44669
	112.584	-0.128785	-0.600473	5.44669
	112.568	-0.085399	-0.600473	5.44669
	112.535	0.119785	-0.600473	5.44669
	112.457	0.109494	-0.600473	5.44669
	112.38	-0.12812	-0.600473	5.44669
	112.389	-0.249387	-0.600473	5.44669
	112.422	-0.072174	-0.600473	5.44669
	112.411	0.166273	-0.608344	5.44669
	112.436	0.123961	-0.628628	5.44669
	112.523	-0.089442	-0.637018	5.44669
	112.563	-0.082975	-0.618006	5.44669
	112.506	0.106767	-0.596765	5.44669
	112.439	0.103171	-0.592994	5.44669
	112.426	-0.076951	-0.598707	5.44669
	112.467	-0.070346	-0.602399	5.44669
	112.536	0.156808	-0.601909	5.44669
	112.58	0.275005	-0.60039	5.44669
	112.557	0.149413	-0.599928	5.44669
	112.462	-0.00934	-0.600274	5.44669
	112.374	-0.090541	-0.600583	5.44669
	112.385	-0.126715	-0.60059	5.44669
	112.445	-0.073093	-0.600483	5.44669
	112.493	0.017736	-0.600435	5.44669
	112.54	0.045513	-0.600454	5.44669
	112.573	0.026255	-0.600478	5.44669
	112.552	0.057726	-0.600482	5.44669
	112.485	0.13477	-0.600475	5.44669
	112.456	0.115693	-0.60047	5.44669
	112.512	0.024767	-0.600471	5.44669
	112.552	-0.015335	-0.600473	5.44669
	112.505	0.047983	-0.600474	5.44669
	112.442	0.19471	-0.600473	5.44669
	112.428	0.250442	-0.600473	5.44268
	112.444	0.076719	-0.600473	5.43234
	112.455	-0.186378	-0.600473	5.42806
	112.477	-0.311028	-0.600473	5.43775
	112.507	-0.232599	-0.600473	5.44858
	112.494	-0.001992	-0.600473	5.4505
	112.453	0.238597	-0.600473	5.44759
	112.436	0.284623	-0.600473	5.44571
	112.466	0.075125	-0.600473	5.44595
	112.532	-0.199245	-0.600473	5.44673
	112.579	-0.266668	-0.600473	5.44696
	112.58	-0.103275	-0.600473	5.44679
	112.542	0.053224	-0.600473	5.44663
	112.478	0.12004	-0.600473	5.44663
	112.435	0.200178	-0.600473	5.44668
	112.434	0.227066	-0.600473	5.44671
	112.471	0.114166	-0.600473	5.4467
	112.535	0.042166	-0.600473	5.44668
	112.556	0.148119	-0.600473	5.44668
	112.499	0.233292	-0.600473	5.44669
	112.461	0.135334	-0.600473	5.44669
	112.508	-0.000362	-0.600473	5.44669
	112.571	-0.032579	-0.600473	5.44669
	112.585	0.000545	-0.600473	5.44669
	112.547	0.025614	-0.600473	5.44669
	112.478	0.0243	-0.600473	5.44669
	112.455	0.014833	-0.600473	5.44669
	112.491	0.060524	-0.600473	5.44669
	112.495	0.189198	-0.600473	5.44669
	112.459	0.29286	-0.600473	5.44669
	112.416	0.300996	-0.600473	5.44669
	112.362	0.220024	-0.600473	5.44669
	112.325	0.077307	-0.600473	5.44669
	112.346	0.029536	-0.600473	5.44669
	112.438	0.106788	-0.600473	5.44669
	112.547	0.065116	-0.600473	5.44669
	112.594	-0.092594	-0.600473	5.44669
	112.559	-0.063323	-0.600473	5.44669
	112.48	0.116127	-0.600473	5.44669
	112.429	0.149298	-0.600473	5.44669
	112.432	0.094404	-0.600473	5.44669
	112.45	0.157209	-0.600473	5.44669
	112.456	0.218484	-0.600473	5.44669
	112.453	0.125893	-0.600473	5.44669
	112.427	0.050136	-0.600473	5.44669
	112.369	0.14729	-0.600473	5.44669
	112.346	0.279303	-0.600473	5.44669
	112.401	0.310262	-0.600473	5.44669
	112.461	0.277922	-0.600473	5.44669
	112.471	0.204437	-0.600473	5.44669
	112.455	0.079021	-0.600473	5.44669
	112.444	-0.013389	-0.600473	5.44669
	112.446	-0.067161	-0.600473	5.44669
	112.473	-0.115474	-0.600473	5.44669
	112.509	-0.027503	-0.600473	5.44669
	112.474	0.188198	-0.600473	5.44669
	112.373	0.322075	-0.600473	5.44669
	112.332	0.313327	-0.600473	5.44669
	112.415	0.214763	-0.600473	5.44669
	112.542	0.021523	-0.600473	5.44669
	112.6	-0.147323	-0.600473	5.44669
	112.585	-0.11964	-0.600473	5.44669
	112.559	0.005868	-0.600473	5.44669
	112.531	0.057135	-0.600473	5.44669
	112.481	-0.013842	-0.600473	5.44669
	112.462	-0.11856	-0.600473	5.44669
	112.515	-0.096995	-0.600473	5.44669
	112.574	0.004817	-0.600473	5.44669
	112.584	0.048596	-0.600473	5.44669
	112.568	-0.017052	-0.600473	5.44268
	112.558	-0.116871	-0.600473	5.43234
	112.537	-0.045956	-0.600473	5.42806
	112.484	0.180957	-0.600473	5.43775
	112.461	0.3256	-0.600473	5.44858
	112.514	0.268186	-0.600473	5.4505
	112.573	0.088431	-0.600473	5.44759
	112.584	0.017028	-0.600473	5.44571
	112.546	0.146778	-0.600473	5.44595
	112.478	0.241672	-0.600473	5.44673
	112.456	0.139322	-0.600473	5.44696
	112.514	-0.00167	-0.600473	5.44679
	112.575	-0.034544	-0.600473	5.44663
	112.585	0.000186	-0.600473	5.44663
	112.568	0.026163	-0.600473	5.44668
	112.557	0.073848	-0.600473	5.44671
	112.559	0.141563	-0.600473	5.4467
	112.563	0.063619	-0.600473	5.44668
	112.565	-0.10563	-0.600473	5.44668
	112.541	-0.068259	-0.600473	5.44669
	112.461	0.167882	-0.600473	5.44669
	112.357	0.278902	-0.600473	5.44669
	112.308	0.147109	-0.600473	5.44669
	112.318	0.0375	-0.600473	5.44669
	112.34	0.085259	-0.600473	5.44669
	112.345	0.102448	-0.600473	5.44669
	112.339	0.086057	-0.600473	5.44669
	112.335	0.170413	-0.600473	5.44669
	112.335	0.276179	-0.600473	5.44669
	112.337	0.300728	-0.600473	5.44669
	112.337	0.275037	-0.600473	5.44669
	112.315	0.255807	-0.600473	5.44669
	112.257	0.256925	-0.600473	5.44669
	112.211	0.264235	-0.600473	5.44669
	112.207	0.266901	-0.600473	5.44669
	112.222	0.265419	-0.600473	5.44669
	112.206	0.263851	-0.600473	5.44669
	112.147	0.263721	-0.600473	5.44669
	112.097	0.264224	-0.600473	5.44669
	112.093	0.264481	-0.600473	5.44669
	112.108	0.264409	-0.600473	5.44669
	112.116	0.264288	-0.600473	5.44669
	112.114	0.264263	-0.600473	5.44669
	112.11	0.264295	-0.600473	5.44669
	112.109	0.313508	-0.600473	5.44669
	112.11	0.440281	-0.600473	5.44669
	112.111	0.541895	-0.600473	5.44669
	112.111	0.59904	-0.600473	5.44669
	112.111	0.694684	-0.600473	5.44669
	112.11	0.780702	-0.600473	5.44669
	112.11	0.793231	-0.600473	5.44669
	112.111	0.769566	-0.600473	5.44669
	112.111	0.755464	-0.600473	5.44669
	112.111	0.75801	-0.600473	5.44669
	112.111	0.813287	-0.600473	5.44669
	112.111	0.990897	-0.600473	5.44669
	112.111	1.21782	-0.600473	5.44669
	112.111	1.3262	-0.600473	5.44669
	112.111	1.30304	-0.600473	5.44669
	112.088	1.25674	-0.600473	5.44669
	112.008	1.24588	-0.600473	5.44669
	111.905	1.30703	-0.600473	5.44669
	111.878	1.44268	-0.600473	5.44669
	111.946	1.54377	-0.600473	5.44669
	111.99	1.59754	-0.600473	5.44669
	111.942	1.69196	-0.600473	5.44669
	111.876	1.77866	-0.600473	5.44669
	111.861	1.79191	-0.600473	5.44669
	111.878	1.76831	-0.600473	5.44669
	111.89	1.75397	-0.600473	5.44669
	111.867	1.7564	-0.600473	5.44669
	111.804	1.76252	-0.600473	5.44669
	111.757	1.76422	-0.600473	5.44669
	111.732	1.76276	-0.600473	5.44669
	111.689	1.76154	-0.600473	5.44669
	111.651	1.76155	-0.600473	5.44669
	111.645	1.76199	-0.600473	5.44669
	111.655	1.76217	-0.600473	5.44669
	111.662	1.76209	-0.600473	5.44669
	111.66	1.76199	-0.600473	5.44669
	111.658	1.76198	-0.600473	5.44669
	111.635	1.76201	-0.600473	5.44669
	111.556	1.76202	-0.600473	5.44669
	111.453	1.76202	-0.600473	5.44669
	111.425	1.76201	-0.600473	5.44669
	111.493	1.8112	-0.600473	5.44669
	111.538	1.93798	-0.600473	5.44669
	111.489	1.99041	-0.600473	5.44669
	111.423	1.92079	-0.600473	5.44669
	111.409	1.91481	-0.600473	5.44669
	111.425	1.94367	-0.600473	5.44669
	111.437	1.86056	-0.600473	5.44669
	111.436	1.80007	-0.600473	5.44669
	111.432	1.94941	-0.600473	5.44669
	111.43	2.20401	-0.600473	5.44669
	111.409	2.33378	-0.600473	5.44669
	111.33	2.3097	-0.600473	5.44669
	111.226	2.25541	-0.592602	5.44669
	111.176	2.24152	-0.572317	5.44669
	111.187	2.25506	-0.563928	5.44669
	111.208	2.26567	-0.582939	5.44669
	111.213	2.2653	-0.604181	5.44669
	111.208	2.26138	-0.607951	5.44669
	111.204	2.25986	-0.602239	5.44669
	111.204	2.26063	-0.598547	5.44669
	111.205	2.26148	-0.599037	5.44669
	111.206	2.26157	-0.600556	5.44669
	111.206	2.2613	-0.601018	5.44669
	111.205	2.26116	-0.600672	5.44669
	111.205	2.26119	-0.600362	5.44669
	111.205	2.26126	-0.600356	5.44669
	111.205	2.26127	-0.600463	5.44669
	111.205	2.26126	-0.60051	5.44669
	111.205	2.26125	-0.600492	5.44669
	111.205	2.26125	-0.600468	5.44669
	111.205	2.26125	-0.600464	5.44669
	111.205	2.26125	-0.600471	5.44669
	111.205	2.26125	-0.592605	5.44669
	111.205	2.26125	-0.572319	5.44669
	111.183	2.31044	-0.563928	5.44669
	111.103	2.43722	-0.582939	5.44669
	111.022	2.53884	-0.604181	5.44669
	111.052	2.59599	-0.607951	5.44669
	111.144	2.64244	-0.602239	5.44669
	111.135	2.55249	-0.598547	5.44669
	111.026	2.33662	-0.599037	5.44669
	110.95	2.20338	-0.600556	5.44669
	110.951	2.21245	-0.601018	5.44669
	110.978	2.26173	-0.600672	5.44669
	110.989	2.32805	-0.600362	5.44669
	110.983	2.49362	-0.600356	5.44669
	110.978	2.71157	-0.600463	5.44669
	110.977	2.77128	-0.60051	5.44669
	110.979	2.62475	-0.600492	5.44669
	110.98	2.52726	-0.600468	5.44669
	110.979	2.58534	-0.600464	5.44669
	110.979	2.60254	-0.600471	5.44669
	110.979	2.5333	-0.600475	5.44669
	110.979	2.48934	-0.600475	5.44669
	110.979	2.54333	-0.600473	5.44669
	110.979	2.68752	-0.600472	5.44669
	110.979	2.7947	-0.600473	5.44669
	110.957	2.79879	-0.600473	5.44669
	110.877	2.76406	-0.600473	5.44669
	110.796	2.74832	-0.600473	5.44669
	110.804	2.75411	-0.600473	5.44669
	110.838	2.76214	-0.600473	5.44669
	110.805	2.76344	-0.600473	5.44669
	110.75	2.76114	-0.600473	5.44669
	110.734	2.75971	-0.600473	5.4507
	110.746	2.71074	-0.600473	5.46104
	110.757	2.58457	-0.600473	5.46531
	110.757	2.53231	-0.600473	5.45562
	110.753	2.65098	-0.600473	5.4448
	110.751	2.78362	-0.600473	5.44287
	110.752	2.80718	-0.600473	5.44579
	110.753	2.77152	-0.600473	5.44767
	110.753	2.74846	-0.600473	5.44742
	110.753	2.75152	-0.600473	5.44664
	110.753	2.761	-0.600473	5.44641
	110.753	2.76389	-0.600473	5.44658
	110.753	2.76173	-0.600473	5.44674
	110.731	2.7598	-0.600473	5.44675
	110.651	2.75976	-0.600473	5.44669
	110.547	2.76043	-0.600473	5.44667
	110.498	2.76072	-0.600473	5.44668
	110.508	2.76061	-0.600473	5.44669
	110.529	2.76045	-0.600473	5.44669
	110.534	2.80962	-0.600473	5.44669
	110.529	2.98563	-0.600473	5.44669
	110.525	3.16486	-0.600473	5.44669
	110.525	3.09848	-0.600473	5.44669
	110.526	2.84689	-0.600473	5.44669
	110.527	2.69057	-0.600473	5.44669
	110.527	2.70271	-0.600473	5.44669
	110.526	2.76149	-0.600473	5.44268
	110.526	2.7815	-0.600473	5.43234
	110.526	2.76894	-0.600473	5.42806
	110.527	2.75656	-0.600473	5.43775
	110.527	2.75584	-0.600473	5.44858
	110.526	2.75994	-0.600473	5.4505
	110.526	2.8111	-0.600473	5.44759
	110.504	2.93724	-0.600473	5.44571
	110.447	2.98871	-0.600473	5.44595
	110.401	2.86971	-0.600473	5.44673
	110.397	2.73723	-0.600473	5.44696
	110.411	2.71384	-0.600473	5.44679
	110.396	2.79871	-0.600473	5.44663
	110.336	2.94849	-0.600473	5.44663
	110.287	3.04702	-0.600473	5.44668
	110.283	3.09469	-0.600473	5.44671
	110.298	3.18746	-0.600473	5.4467
	110.305	3.27564	-0.600473	5.44668
	110.303	3.2901	-0.600473	5.44668
	110.3	3.26647	-0.600473	5.44669
	110.299	3.2517	-0.600473	5.44669
	110.3	3.25396	-0.600473	5.44669
	110.301	3.26016	-0.600473	5.44669
	110.3	3.26195	-0.600473	5.44669
	110.3	3.2605	-0.600473	5.44669
	110.3	3.25926	-0.600473	5.44669
	110.3	3.25925	-0.600473	5.44669
	110.3	3.25969	-0.600473	5.44669
	110.3	3.25988	-0.600473	5.44669
	110.3	3.2598	-0.600473	5.44669
	110.278	3.2597	-0.600473	5.44669
	110.198	3.25969	-0.600473	5.44669
	110.117	3.25972	-0.600473	5.44669
	110.125	3.25973	-0.600473	5.44669
	110.159	3.25973	-0.600473	5.44669
	110.126	3.25972	-0.600473	5.44669
	110.071	3.25972	-0.600473	5.44669
	110.055	3.25972	-0.600473	5.44669
	110.067	3.25972	-0.600473	5.44669
	110.078	3.30891	-0.600473	5.44669
	110.078	3.43569	-0.600473	5.44669
	110.074	3.53731	-0.600473	5.44669
	110.073	3.54527	-0.600473	5.44669
	110.051	3.46495	-0.600473	5.44669
	109.972	3.32256	-0.600473	5.44669
	109.869	3.22551	-0.600473	5.44669
	109.819	3.27421	-0.600473	5.4507
	109.829	3.43363	-0.600473	5.46104
	109.85	3.49964	-0.600473	5.46531
	109.855	3.37487	-0.600473	5.45562
	109.85	3.28398	-0.600473	5.4448
	109.846	3.38623	-0.600473	5.44287
	109.846	3.47657	-0.600473	5.44579
	109.848	3.43128	-0.600473	5.44767
	109.848	3.47117	-0.600473	5.44742
	109.826	3.66596	-0.600473	5.44664
	109.768	3.80821	-0.600473	5.44641
	109.722	3.81041	-0.600473	5.44658
	109.696	3.76265	-0.600473	5.44674
	109.653	3.74216	-0.600473	5.44675
	109.614	3.7506	-0.600473	5.44669
	109.608	3.76143	-0.600473	5.44667
	109.619	3.76296	-0.600473	5.44668
	109.625	3.75976	-0.600473	5.44669
	109.624	3.75787	-0.600473	5.44669
	109.621	3.75822	-0.600473	5.44669
	109.62	3.75904	-0.600473	5.44669
	109.599	3.75925	-0.600473	5.44669
	109.519	3.75906	-0.600473	5.44669
	109.438	3.75889	-0.600473	5.44669
	109.468	3.7589	-0.600473	5.44669
	109.582	3.75896	-0.600473	5.44669
	109.653	3.75898	-0.600473	5.44669
	109.625	3.75897	-0.600473	5.44669
	109.541	3.75896	-0.600473	5.44669
	109.508	3.75895	-0.600473	5.44669
	109.546	3.75896	-0.600473	5.44669
	109.532	3.75896	-0.600473	5.44669
	109.439	3.75896	-0.600473	5.44669
	109.371	3.75896	-0.600473	5.44669
	109.37	3.75896	-0.600473	5.44669
	109.393	3.75896	-0.600473	5.44669
	109.403	3.75896	-0.600473	5.44669
	109.399	3.75896	-0.600473	5.44669
	109.394	3.75896	-0.600473	5.44669
	109.393	3.75896	-0.600473	5.44669
	109.395	3.75896	-0.600473	5.44669
	109.396	3.75896	-0.600473	5.44669
	109.395	3.75896	-0.600473	5.44669
	109.395	3.80815	-0.600473	5.44669
	109.395	3.93492	-0.600473	5.44669
	109.395	3.98736	-0.600473	5.44669
	109.395	3.91773	-0.600473	5.44669
	109.395	3.91175	-0.600473	5.44669
	109.395	3.98981	-0.600473	5.44669
	109.373	4.08266	-0.600473	5.44669
	109.315	4.15219	-0.600473	5.44669
	109.292	4.05917	-0.600473	5.44669
	109.323	3.883	-0.600473	5.44669
	109.303	3.92283	-0.600473	5.44669
	109.211	4.16247	-0.600473	5.44669
	109.145	4.27408	-0.600473	5.44669
	109.145	4.14129	-0.600473	5.44669
	109.167	4.03105	-0.600473	5.44669
	109.177	4.12809	-0.600473	5.44669
	109.173	4.27232	-0.600473	5.44669
	109.168	4.30844	-0.600473	5.44669
	109.167	4.27391	-0.600473	5.44669
	109.168	4.24687	-0.600473	5.44669
	109.169	4.24786	-0.600473	5.44669
	109.147	4.25789	-0.600473	5.44669
	109.089	4.26174	-0.600473	5.44669
	109.043	4.25979	-0.600473	5.44669
	109.017	4.2576	-0.600473	5.44669
	108.974	4.25738	-0.600473	5.44669
	108.935	4.25806	-0.600473	5.44669
	108.929	4.25843	-0.600473	5.44669
	108.94	4.25834	-0.600473	5.44669
	108.946	4.25817	-0.600473	5.44669
	108.945	4.25813	-0.600473	5.44669
	108.942	4.25818	-0.600473	5.44669
	108.941	4.25821	-0.600473	5.44669
	108.942	4.25821	-0.600473	5.44669
	108.943	4.25819	-0.600473	5.44669
	108.943	4.30738	-0.600473	5.44669
	108.92	4.43416	-0.600473	5.44669
	108.84	4.48659	-0.600473	5.44669
	108.737	4.41697	-0.600473	5.44669
	108.687	4.41099	-0.600473	5.44669
	108.698	4.43985	-0.600473	5.44669
	108.719	4.40593	-0.600473	5.44669
	108.724	4.47222	-0.600473	5.44669
	108.718	4.67398	-0.600473	5.44669
	108.714	4.80977	-0.600473	5.44669
	108.715	4.80678	-0.600473	5.44669
	108.716	4.75915	-0.600473	5.44669
	108.717	4.74055	-0.600473	5.44669
	108.694	4.74974	-0.600473	5.44669
	108.636	4.76021	-0.600473	5.44669
	108.613	4.76133	-0.600473	5.44669
	108.644	4.75807	-0.600473	5.44669
	108.625	4.75632	-0.600473	5.44669
	108.554	4.75673	-0.600473	5.44669
	108.546	4.75754	-0.600473	5.4507
	108.569	4.75772	-0.600473	5.46104
	108.538	4.75752	-0.600473	5.46531
	108.487	4.75736	-0.600473	5.45562
	108.473	4.75737	-0.600473	5.4448
	108.484	4.75743	-0.600473	5.44287
	108.493	4.75745	-0.600473	5.44579
	108.494	4.75744	-0.600473	5.44767
	108.49	4.75743	-0.600473	5.44742
	108.489	4.75743	-0.600473	5.44664
	108.489	4.75743	-0.600473	5.44641
	108.49	4.75743	-0.600473	5.44658
	108.49	4.75743	-0.600473	5.44674
	108.49	4.75743	-0.600473	5.44675
	108.49	4.75743	-0.600473	5.44669
	108.49	4.75743	-0.600473	5.44667
	108.49	4.75743	-0.600473	5.44668
	108.49	4.80662	-0.600473	5.44669
	108.49	4.9334	-0.600473	5.44669
	108.49	4.98583	-0.600473	5.44669
	108.49	4.86701	-0.600473	5.44669
	108.49	4.73426	-0.600473	5.44669
	108.468	4.75988	-0.600473	5.44669
	108.388	4.97155	-0.600473	5.44669
	108.284	5.22302	-0.600473	5.44669
	108.235	5.28035	-0.600473	5.44669
	108.245	5.1209	-0.592602	5.44669
	108.266	5.01885	-0.572317	5.44669
	108.271	5.0796	-0.563928	5.44268
	108.266	5.05036	-0.582939	5.43234
	108.262	4.90373	-0.604181	5.42806
	108.262	4.93323	-0.607951	5.43775
	108.241	5.15802	-0.602239	5.44858
	108.184	5.31628	-0.598547	5.4505
	108.16	5.31448	-0.599037	5.44759
	108.192	5.25934	-0.600556	5.44571
	108.172	5.23718	-0.601018	5.44595
	108.079	5.24755	-0.600672	5.44673
	108.013	5.25977	-0.600362	5.44696
	108.013	5.26121	-0.600356	5.44679
	108.036	5.25747	-0.600463	5.44663
	108.045	5.2062	-0.60051	5.44663
	108.041	5.07988	-0.600492	5.44668
	108.036	5.02838	-0.600468	5.44671
	108.035	5.14743	-0.600464	5.4467
	108.037	5.27994	-0.600471	5.44668
	108.038	5.30333	-0.600475	5.44668
	108.038	5.26763	-0.600475	5.44669
	108.037	5.24463	-0.600473	5.44669
	108.037	5.24772	-0.600472	5.44669
	108.037	5.2572	-0.600473	5.44669
	108.037	5.26007	-0.600473	5.44669
	108.037	5.2579	-0.600473	5.44669
	108.037	5.25598	-0.600473	5.44669
	108.037	5.25594	-0.600473	5.44669
	108.015	5.25661	-0.600473	5.44669
	107.958	5.2569	-0.600473	5.44669
	107.911	5.25679	-0.600473	5.44669
	107.886	5.25663	-0.600473	5.44669
	107.842	5.25661	-0.600473	5.44669
	107.803	5.25666	-0.600473	5.44669
	107.798	5.30587	-0.600473	5.44669
	107.808	5.43264	-0.600473	5.44669
	107.815	5.53425	-0.600473	5.44669
	107.814	5.54221	-0.600473	5.44669
	107.811	5.46189	-0.600473	5.44669
	107.81	5.31951	-0.600473	5.44669
	107.788	5.22246	-0.600473	5.44669
	107.731	5.27116	-0.600473	5.44669
	107.708	5.47976	-0.600473	5.44669
	107.761	5.72174	-0.600473	5.44669
	107.799	5.77618	-0.600473	5.44669
	107.73	5.6189	-0.600473	5.44669
	107.61	5.51877	-0.600473	5.44669
	107.55	5.62876	-0.600473	5.44669
	107.562	5.77482	-0.600473	5.44669
	107.588	5.8071	-0.600473	5.44669
	107.594	5.77032	-0.600473	5.44669
	107.588	5.7437	-0.600473	5.44669
	107.583	5.74566	-0.600473	5.44669
	107.583	5.75595	-0.600473	5.44669
	107.585	5.75956	-0.600473	5.44669
	107.585	5.75742	-0.600473	5.44669
	107.585	5.75524	-0.600473	5.44669
	107.585	5.75509	-0.600473	5.44669
	107.585	5.7558	-0.600473	5.44669
	107.585	5.75615	-0.600473	5.44669
	107.585	5.75604	-0.600473	5.44669
	107.585	5.75587	-0.600473	5.44669
	107.585	5.75584	-0.600473	5.44669
	107.585	5.75589	-0.600473	5.44669
	107.585	5.75592	-0.600473	5.44669
	107.585	5.75591	-0.600473	5.44669
	107.585	5.7559	-0.600473	5.44669
	107.585	5.7559	-0.600473	5.44669
	107.585	5.7559	-0.600473	5.44669
	107.585	5.7559	-0.600473	5.44669
	107.585	5.7559	-0.600473	5.44669
	107.585	5.7559	-0.600473	5.44669
	107.562	5.7559	-0.600473	5.44669
	107.483	5.7559	-0.600473	5.44669
	107.379	5.7559	-0.600473	5.44669
	107.329	5.7559	-0.600473	5.44669
	107.34	5.7559	-0.600473	5.44669
	107.361	5.7559	-0.600473	5.44669
	107.366	5.7559	-0.600473	5.4507
	107.361	5.7559	-0.600473	5.46104
	107.357	5.7559	-0.600473	5.46531
	107.357	5.7559	-0.600473	5.45562
	107.358	5.7559	-0.600473	5.4448
	107.359	5.7559	-0.600473	5.44287
	107.359	5.80509	-0.600473	5.44579
	107.358	5.93187	-0.600473	5.44767
	107.358	5.9843	-0.600473	5.44742
	107.358	5.86548	-0.600473	5.44664
	107.358	5.73273	-0.600473	5.44641
	107.358	5.75835	-0.600473	5.44658
	107.358	5.92083	-0.600473	5.44674
	107.358	6.04553	-0.600473	5.44675
	107.336	6.09961	-0.600473	5.44669
	107.279	6.18576	-0.600473	5.44667
	107.233	6.26889	-0.600473	5.44668
	107.207	6.23439	-0.600473	5.44669
	107.163	6.08589	-0.600473	5.44669
	107.124	5.9702	-0.600473	5.44669
	107.119	5.96412	-0.600473	5.44669
	107.129	6.05023	-0.600473	5.44669
	107.136	6.19438	-0.600473	5.44669
	107.135	6.29011	-0.600473	5.44669
	107.132	6.28942	-0.600473	5.44669
	107.131	6.25676	-0.600473	5.44669
	107.109	6.24358	-0.600473	5.44669
	107.03	6.24972	-0.600473	5.44669
	106.927	6.25697	-0.600473	5.44669
	106.877	6.25784	-0.600473	5.44669
	106.887	6.25562	-0.600473	5.44669
	106.909	6.25438	-0.600473	5.44669
	106.914	6.25465	-0.600473	5.44669
	106.908	6.2552	-0.600473	5.44669
	106.904	6.25534	-0.600473	5.44669
	106.904	6.2552	-0.600473	5.44669
	106.906	6.25509	-0.600473	5.44669
	106.906	6.2551	-0.600473	5.44669
	106.906	6.25514	-0.600473	5.44669
	106.906	6.30434	-0.600473	5.44669
	106.906	6.4803	-0.600473	5.44669
	106.906	6.6595	-0.600473	5.44669
	106.906	6.6423	-0.600473	5.44669
	106.906	6.5667	-0.600473	5.44669
	106.906	6.63878	-0.600473	5.44669
	106.884	6.7605	-0.600473	5.44669
	106.804	6.7961	-0.600473	5.44669
	106.7	6.76937	-0.600473	5.44669
	106.651	6.74578	-0.600473	5.44669
	106.661	6.74543	-0.592602	5.44669
	106.682	6.75369	-0.572317	5.44669
	106.687	6.75726	-0.563928	5.44669
	106.682	6.75583	-0.582939	5.44669
	106.678	6.75396	-0.604181	5.44669
	106.678	6.75368	-0.607951	5.44669
	106.68	6.75423	-0.602239	5.44669
	106.68	6.75456	-0.598547	5.44669
	106.68	6.7545	-0.599037	5.44669
	106.679	6.75436	-0.600556	5.44669
	106.679	6.75432	-0.601018	5.44669
	106.68	6.75436	-0.600672	5.44669
	106.68	6.75439	-0.600362	5.44669
	106.68	6.75439	-0.600356	5.44669
	106.68	6.75437	-0.600463	5.44669
	106.68	6.75437	-0.60051	5.44669
	106.68	6.75437	-0.608363	5.44669
	106.68	6.75437	-0.628623	5.44669
	106.68	6.75437	-0.637009	5.44669
	106.657	6.75437	-0.618004	5.44669
	106.577	6.75437	-0.596767	5.44669
	106.474	6.75437	-0.592996	5.44669
	106.424	6.75437	-0.598707	5.44669
	106.435	6.75437	-0.602399	5.44669
	106.456	6.75437	-0.601908	5.44669
	106.461	6.75437	-0.60039	5.44669
	106.456	6.75437	-0.599928	5.44669
	106.451	6.75437	-0.600274	5.44669
	106.452	6.75437	-0.600583	5.44669
	106.453	6.75437	-0.60059	5.44669
	106.454	6.75437	-0.600483	5.44669
	106.453	6.75437	-0.600435	5.44669
	106.453	6.80356	-0.600454	5.44669
	106.453	6.93034	-0.600478	5.44669
	106.431	6.98277	-0.600482	5.44669
	106.351	6.91315	-0.600475	5.44669
	106.248	6.95636	-0.60047	5.44669
	106.198	7.112	-0.600471	5.44669
	106.208	7.08132	-0.600473	5.44669
	106.23	6.85282	-0.600474	5.44669
	106.235	6.74262	-0.600473	5.44669
	106.229	6.92124	-0.600473	5.44669
	106.225	7.15633	-0.600473	5.44669
	106.225	7.16131	-0.600473	5.44669
	106.227	7.07508	-0.600473	5.44669
	106.228	7.13482	-0.600473	5.44669
	106.227	7.20596	-0.600473	5.44669
	106.227	7.11859	-0.600473	5.44669
	106.227	7.04151	-0.600473	5.44669
	106.227	7.13626	-0.600473	5.44669
	106.227	7.26773	-0.600473	5.44669
	106.227	7.29932	-0.600473	5.44669
	106.205	7.26743	-0.600473	5.44669
	106.125	7.19391	-0.600473	5.44669
	106.021	7.06832	-0.600473	5.44669
	105.972	7.02504	-0.600473	5.44669
	105.982	7.14727	-0.600473	5.44669
	106.003	7.2782	-0.600473	5.4507
	106.008	7.29979	-0.600473	5.46104
	106.003	7.26391	-0.600473	5.46531
	105.999	7.24146	-0.600473	5.45562
	105.999	7.24485	-0.600473	5.4448
	106.001	7.25426	-0.600473	5.44287
	106.001	7.25699	-0.600473	5.44579
	106.001	7.2548	-0.600473	5.44767
	106.001	7.25291	-0.600473	5.44742
	106.001	7.25289	-0.600473	5.44664
	106.001	7.25356	-0.600473	5.44641
	106.001	7.25385	-0.592602	5.44658
	106.001	7.25373	-0.572317	5.44674
	105.978	7.25358	-0.563928	5.44675
	105.899	7.25356	-0.582939	5.44669
	105.795	7.2536	-0.604181	5.44667
	105.768	7.25363	-0.607951	5.44668
	105.836	7.25362	-0.602239	5.44669
	105.881	7.25361	-0.598547	5.44669
	105.832	7.3028	-0.599037	5.44669
	105.766	7.42957	-0.600556	5.44669
	105.751	7.48201	-0.601018	5.44669
	105.79	7.41238	-0.600672	5.44669
	105.86	7.45559	-0.600362	5.44669
	105.883	7.61123	-0.600356	5.44669
	105.824	7.58055	-0.600463	5.44669
	105.762	7.35206	-0.60051	5.44669
	105.753	7.19267	-0.600492	5.44669
	105.77	7.19532	-0.600468	5.44669
	105.78	7.25121	-0.600464	5.44669
	105.778	7.32257	-0.600471	5.44669
	105.774	7.48791	-0.600475	5.44669
	105.773	7.65478	-0.600475	5.44669
	105.774	7.63619	-0.600473	5.44669
	105.775	7.56439	-0.600472	5.44669
	105.775	7.58936	-0.600473	5.44669
	105.774	7.53464	-0.600473	5.44669
	105.774	7.39009	-0.600473	5.44669
	105.774	7.38033	-0.600473	5.44669
	105.752	7.43259	-0.600473	5.44669
	105.695	7.40954	-0.600473	5.44669
	105.671	7.42283	-0.600473	5.44669
	105.702	7.49236	-0.600473	5.44669
	105.705	7.57478	-0.600473	5.44669
	105.67	7.69216	-0.600473	5.44669
	105.628	7.77826	-0.600473	5.44669
	105.574	7.78309	-0.600473	5.44669
	105.536	7.75617	-0.600473	5.44669
	105.535	7.74344	-0.600473	5.44669
	105.547	7.74772	-0.600473	5.44669
	105.552	7.75404	-0.600473	5.44669
	105.55	7.75517	-0.600473	5.44669
	105.548	7.7534	-0.600473	5.44669
	105.547	7.75225	-0.600473	5.44669
	105.548	7.7524	-0.600473	5.44669
	105.548	7.75287	-0.600473	5.44669
	105.548	7.75302	-0.600473	5.44669
	105.548	7.75291	-0.600473	5.44669
	105.548	7.75281	-0.600473	5.44669
	105.548	7.75281	-0.600473	5.44669
	105.526	7.75284	-0.600473	5.44669
	105.468	7.75286	-0.600473	5.44669
	105.445	7.75285	-0.600473	5.44669
	105.476	7.75284	-0.600473	5.44669
	105.457	7.75284	-0.600473	5.44669
	105.364	7.75285	-0.600473	5.44669
	105.298	7.75285	-0.600473	5.44669
	105.298	7.75285	-0.600473	5.44669
	105.32	7.75285	-0.600473	5.44669
	105.33	7.75285	-0.600473	5.44669
	105.326	7.75285	-0.600473	5.44669
	105.321	7.75285	-0.600473	5.44669
	105.298	7.75285	-0.600473	5.44669
	105.219	7.75285	-0.600473	5.44669
	105.117	7.75285	-0.600473	5.44669
	105.089	7.75285	-0.600473	5.44669
	105.157	7.75285	-0.600473	5.44669
	105.202	7.75285	-0.600473	5.44669
	105.153	7.75285	-0.600473	5.44669
	105.087	7.75285	-0.600473	5.44669
	105.073	7.75285	-0.600473	5.44669
	105.089	7.75285	-0.600473	5.44669
	105.123	7.75285	-0.600473	5.44669
	105.18	7.75285	-0.600473	5.44669
	105.199	7.80204	-0.600473	5.44669
	105.144	7.978	-0.600473	5.44669
	105.084	8.15721	-0.600473	5.44669
	105.075	8.14001	-0.600473	5.44669
	105.091	8.01522	-0.600473	5.44669
	105.101	7.91133	-0.600473	5.44669
	105.077	7.85384	-0.600473	5.44669
	104.993	7.95583	-0.600473	5.44669
	104.911	8.18067	-0.600473	5.44669
	104.919	8.26421	-0.600473	5.44669
	104.955	8.07576	-0.600473	5.44669
	104.922	7.79684	-0.600473	5.44669
	104.866	7.72002	-0.600473	5.44669
	104.85	7.93028	-0.600473	5.44669
	104.862	8.16673	-0.600473	5.44669
	104.873	8.16102	-0.600473	5.44669
	104.873	8.06983	-0.600473	5.44669
	104.87	8.0821	-0.600473	5.44669
	104.868	8.07814	-0.600473	5.44669
	104.869	8.06554	-0.600473	5.44669
	104.869	8.15901	-0.600473	5.44669
	104.87	8.26725	-0.600473	5.44669
	104.869	8.28959	-0.600473	5.44669
	104.869	8.2621	-0.600473	5.44669
	104.869	8.2429	-0.600473	5.44669
	104.869	8.24467	-0.600473	5.44669
	104.869	8.25224	-0.600473	5.44669
	104.869	8.25478	-0.600473	5.44669
	104.869	8.25316	-0.600473	5.44669
	104.869	8.25157	-0.600473	5.44669
	104.847	8.25149	-0.600473	5.44669
	104.767	8.25201	-0.600473	5.44669
	104.686	8.25227	-0.600473	5.44669
	104.694	8.25218	-0.600473	5.44669
	104.728	8.25206	-0.600473	5.44669
	104.718	8.25204	-0.600473	5.44268
	104.72	8.25207	-0.600473	5.43234
	104.728	8.25209	-0.600473	5.42806
	104.686	8.25209	-0.600473	5.43775
	104.636	8.25208	-0.600473	5.44858
	104.626	8.25208	-0.600473	5.4505
	104.638	8.25208	-0.600473	5.44759
	104.647	8.30127	-0.600473	5.44571
	104.646	8.42805	-0.600473	5.44595
	104.643	8.48048	-0.600473	5.44673
	104.642	8.36166	-0.600473	5.44696
	104.642	8.22891	-0.600473	5.44679
	104.643	8.20534	-0.600473	5.44663
	104.643	8.24105	-0.600473	5.44663
	104.643	8.31331	-0.600473	5.44668
	104.621	8.43702	-0.600473	5.44671
	104.563	8.47996	-0.600473	5.4467
	104.539	8.40745	-0.600473	5.44668
	104.593	8.40363	-0.600473	5.44668
	104.631	8.48362	-0.600473	5.44669
	104.562	8.52732	-0.600473	5.44669
	104.442	8.46941	-0.600473	5.44669
	104.382	8.37285	-0.600473	5.44669
	104.394	8.44239	-0.600473	5.44669
	104.42	8.61837	-0.592602	5.44669
	104.426	8.58681	-0.572317	5.44669
	104.419	8.3999	-0.563928	5.44669
	104.415	8.41361	-0.582939	5.44669
	104.415	8.64615	-0.604181	5.44669
	104.417	8.76408	-0.607951	5.44669
	104.417	8.63646	-0.602239	5.44669
	104.417	8.52614	-0.598547	5.44669
	104.417	8.62131	-0.599037	5.44669
	104.416	8.76478	-0.600556	5.44669
	104.417	8.80125	-0.601018	5.44669
	104.417	8.76714	-0.600672	5.44669
	104.394	8.74015	-0.600362	5.44669
	104.337	8.74101	-0.600356	5.44669
	104.291	8.75097	-0.600463	5.44669
	104.287	8.75484	-0.60051	5.44669
	104.324	8.75292	-0.600492	5.44669
	104.366	8.79993	-0.600468	5.44669
	104.33	8.92647	-0.600464	5.44669
	104.227	8.97958	-0.600471	5.44669
	104.162	8.86113	-0.600475	5.44669
	104.167	8.72829	-0.600475	5.44669
	104.191	8.70456	-0.600473	5.44669
	104.199	8.74022	-0.600472	5.44669
	104.194	8.76334	-0.600473	5.44669
	104.189	8.76031	-0.600473	5.44669
	104.188	8.75081	-0.600473	5.44669
	104.19	8.74791	-0.600473	5.44669
	104.191	8.75007	-0.600473	5.44669
	104.191	8.75201	-0.600473	5.44669
	104.19	8.80124	-0.600473	5.44669
	104.19	8.97654	-0.600473	5.44669
	104.19	9.15545	-0.600473	5.44669
	104.168	9.08918	-0.600473	5.44669
	104.111	8.88695	-0.600473	5.44669
	104.087	8.90662	-0.600473	5.44669
	104.118	9.14711	-0.600473	5.44669
	104.099	9.26625	-0.600473	5.44669
	104.006	9.13631	-0.600473	5.44669
	103.94	8.9754	-0.600473	5.44669
	103.94	8.94403	-0.600473	5.44669
	103.963	8.98648	-0.600473	5.44669
	103.972	9.01516	-0.600473	5.44669
	103.968	9.06123	-0.600473	5.44669
	103.963	9.1765	-0.600473	5.44669
	103.962	9.27441	-0.600473	5.44669
	103.964	9.23571	-0.600473	5.44669
	103.965	9.08019	-0.600473	5.44669
	103.964	9.01224	-0.600473	5.44669
	103.964	9.13482	-0.600473	5.44669
	103.964	9.27468	-0.600473	5.44669
	103.964	9.29988	-0.600473	5.44669
	103.964	9.26234	-0.600473	5.44669
	103.964	9.23791	-0.600473	5.44669
	103.964	9.24106	-0.600473	5.44669
	103.964	9.25107	-0.600473	5.44669
	103.964	9.25414	-0.600473	5.44669
	103.964	9.25187	-0.600473	5.44669
	103.964	9.24983	-0.600473	5.44669
	103.964	9.24978	-0.600473	5.44669
	103.964	9.25049	-0.600473	5.44669
	103.964	9.2508	-0.600473	5.44669
	103.964	9.25068	-0.600473	5.44669
	103.942	9.25052	-0.600473	5.44669
	103.884	9.2505	-0.600473	5.44669
	103.838	9.25054	-0.600473	5.44669
	103.812	9.25057	-0.600473	5.44669
	103.791	9.25057	-0.600473	5.44669
	103.81	9.25055	-0.600473	5.44669
	103.828	9.25055	-0.600473	5.44669
	103.785	9.25055	-0.600473	5.44669
	103.731	9.25056	-0.600473	5.44669
	103.719	9.25056	-0.600473	5.44669
	103.733	9.25055	-0.600473	5.44669
	103.742	9.25055	-0.600473	5.44669
	103.741	9.25055	-0.600473	5.44669
	103.738	9.25055	-0.600473	5.44669
	103.736	9.25055	-0.600473	5.44669
	103.737	9.25055	-0.600473	5.44669
	103.738	9.25055	-0.600473	5.44669
	103.738	9.25055	-0.600473	5.44669
	103.738	9.25055	-0.600473	5.44669
	103.738	9.25055	-0.600473	5.44669
	103.738	9.25055	-0.600473	5.44669
	103.738	9.25055	-0.600473	5.44669
	103.738	9.25055	-0.600473	5.44669
	103.738	9.25055	-0.600473	5.44669
	103.715	9.25055	-0.600473	5.44669
	103.636	9.25055	-0.600473	5.44669
	103.532	9.25055	-0.600473	5.44669
	103.483	9.25055	-0.600473	5.44669
	103.493	9.29974	-0.600473	5.44669
	103.514	9.42652	-0.600473	5.44669
	103.519	9.47895	-0.600473	5.44669
	103.514	9.36013	-0.600473	5.44669
	103.51	9.22738	-0.600473	5.44669
	103.51	9.20382	-0.600473	5.44669
	103.511	9.23952	-0.600473	5.44669
	103.512	9.26259	-0.600473	5.44669
	103.512	9.25953	-0.600473	5.44669
	103.511	9.25004	-0.600473	5.44669
	103.511	9.29634	-0.600473	5.44669
	103.511	9.42528	-0.600473	5.44669
	103.512	9.52883	-0.600473	5.44669
	103.511	9.53683	-0.600473	5.44669
	103.511	9.45584	-0.600473	5.44669
	103.511	9.31316	-0.600473	5.44669
	103.511	9.26542	-0.600473	5.44669
	103.511	9.44104	-0.600473	5.44669
	103.489	9.7021	-0.600473	5.44669
	103.432	9.82522	-0.600473	5.44669
	103.408	9.79606	-0.600473	5.44669
	103.44	9.742	-0.600473	5.44669
	103.442	9.68083	-0.592602	5.44669
	103.407	9.56831	-0.572317	5.44669
	103.365	9.5261	-0.563928	5.44669
	103.311	9.64415	-0.582939	5.44669
	103.273	9.77294	-0.604181	5.44669
	103.272	9.79512	-0.607951	5.44669
	103.284	9.71105	-0.602239	5.44669
	103.289	9.56204	-0.598547	5.44669
	103.287	9.51273	-0.599037	5.44669
	103.285	9.64077	-0.600556	5.44669
	103.284	9.77628	-0.601018	5.44669
	103.285	9.79772	-0.600672	5.44669
	103.285	9.76015	-0.600362	5.44669
	103.285	9.73704	-0.600356	5.44669
	103.285	9.74076	-0.600463	5.44669
	103.285	9.75054	-0.60051	5.44669
	103.285	9.75331	-0.600492	5.44669
	103.285	9.751	-0.600468	5.44669
	103.285	9.74905	-0.600464	5.44669
	103.285	9.74905	-0.600471	5.44669
	103.285	9.74974	-0.600475	5.44669
	103.285	9.75004	-0.600475	5.44669
	103.285	9.74991	-0.600473	5.44669
	103.263	9.74975	-0.600472	5.44669
	103.205	9.74973	-0.600473	5.44669
	103.182	9.74978	-0.600473	5.44669
	103.213	9.74981	-0.600473	5.44669
	103.216	9.7498	-0.600473	5.44669
	103.181	9.74979	-0.600473	5.44669
	103.138	9.74979	-0.600473	5.44669
	103.085	9.74979	-0.600473	5.44669
	103.047	9.74979	-0.600473	5.44669
	103.046	9.74979	-0.600473	5.44669
	103.058	9.74979	-0.600473	5.44669
	103.063	9.74979	-0.600473	5.44669
	103.061	9.74979	-0.600473	5.44669
	103.058	9.74979	-0.600473	5.44669
	103.058	9.74979	-0.600473	5.44669
	103.059	9.74979	-0.600473	5.44669
	103.059	9.74979	-0.600473	5.44669
	103.059	9.74979	-0.600473	5.44669
	103.059	9.74979	-0.600473	5.4507
	103.059	9.74979	-0.600473	5.46104
	103.059	9.74979	-0.600473	5.46531
	103.059	9.74979	-0.600473	5.45562
	103.059	9.74979	-0.600473	5.4448
	103.059	9.74979	-0.600473	5.44287
	103.059	9.74979	-0.600473	5.44579
	103.059	9.74979	-0.600473	5.44767
	103.059	9.74979	-0.600473	5.44742
	103.059	9.74979	-0.600473	5.44664
	103.059	9.74979	-0.600473	5.44641
	103.037	9.79898	-0.600473	5.44658
	102.957	9.92576	-0.600473	5.44674
	102.853	9.97819	-0.600473	5.44675
	102.804	9.90856	-0.600473	5.44669
	102.814	9.95177	-0.600473	5.44667
	102.835	10.1566	-0.600473	5.44668
	102.84	10.2527	-0.600473	5.44669
	102.835	10.1258	-0.600473	5.44669
	102.831	10.0236	-0.608344	5.44669
	102.831	10.0727	-0.628628	5.44669
	102.833	10.0878	-0.637018	5.44669
	102.833	10.0701	-0.618006	5.44669
	102.833	10.1054	-0.596765	5.44669
	102.832	10.0358	-0.592994	5.44669
	102.832	9.83209	-0.598707	5.44669
	102.833	9.74589	-0.602399	5.44669
	102.833	9.87649	-0.601909	5.44669
	102.833	9.97678	-0.60039	5.44669
	102.833	9.92554	-0.599928	5.44669
	102.833	9.95939	-0.600274	5.44669
	102.81	10.1046	-0.600583	5.44669
	102.753	10.122	-0.60059	5.44669
	102.729	10.0728	-0.600483	5.44669
	102.783	10.1435	-0.592565	5.44669
	102.821	10.2553	-0.572298	5.44669
	102.774	10.2872	-0.563933	5.44669
	102.712	10.2625	-0.582949	5.44669
	102.675	10.1918	-0.604183	5.44669
	102.633	10.0649	-0.607949	5.44669
	102.599	10.0201	-0.602237	5.44669
	102.594	10.1421	-0.598547	5.44669
	102.604	10.2735	-0.599038	5.44669
	102.61	10.2954	-0.600556	5.44669
	102.608	10.2594	-0.601018	5.44669
	102.606	10.2369	-0.600672	5.44669
	102.605	10.2402	-0.600362	5.44669
	102.606	10.2497	-0.600356	5.44669
	102.607	10.2524	-0.600463	5.44669
	102.606	10.2502	-0.60051	5.44669
	102.606	10.2483	-0.600492	5.44669
	102.606	10.2975	-0.600468	5.44669
	102.606	10.4249	-0.600464	5.44669
	102.606	10.4777	-0.600471	5.44669
	102.606	10.4079	-0.600475	5.44669
	102.606	10.451	-0.600475	5.44669
	102.606	10.6066	-0.600473	5.44669
	102.584	10.576	-0.600472	5.44669
	102.527	10.3475	-0.600473	5.44669
	102.503	10.1881	-0.600473	5.44669
	102.557	10.1907	-0.600473	5.44669
	102.617	10.2958	-0.600473	5.44669
	102.605	10.4448	-0.600473	5.44669
	102.532	10.4866	-0.600473	5.44669
	102.497	10.4046	-0.600473	5.44669
	102.553	10.3972	-0.600473	5.44669
	102.617	10.4299	-0.600473	5.44669
	102.629	10.3489	-0.600473	5.44669
	102.612	10.2879	-0.600473	5.44669
	102.601	10.3871	-0.600473	5.44669
	102.58	10.4655	-0.600473	5.44669
	102.504	10.4163	-0.600473	5.44669
	102.402	10.4096	-0.600473	5.44669
	102.374	10.4309	-0.600473	5.44669
	102.441	10.3449	-0.600473	5.44669
	102.486	10.2367	-0.600473	5.44669
	102.437	10.2117	-0.600473	5.44669
	102.372	10.2381	-0.600473	5.44669
	102.357	10.3069	-0.600473	5.44669
	102.373	10.4325	-0.600473	5.44669
	102.385	10.5267	-0.600473	5.44669
	102.385	10.5811	-0.600473	5.44669
	102.38	10.6291	-0.600473	5.44669
	102.378	10.5407	-0.600473	5.44669
	102.379	10.3742	-0.600473	5.44669
	102.38	10.3672	-0.600473	5.44669
	102.38	10.4776	-0.600473	5.44669
	102.38	10.535	-0.600473	5.44268
	102.38	10.5211	-0.600473	5.43234
	102.38	10.5443	-0.600473	5.42806
	102.38	10.616	-0.600473	5.43775
	102.38	10.5484	-0.600473	5.44858
	102.38	10.3821	-0.600473	5.4505
	102.38	10.3678	-0.600473	5.44759
	102.38	10.4751	-0.600473	5.44571
	102.38	10.5829	-0.600473	5.44595
	102.38	10.6974	-0.600473	5.44673
	102.38	10.7241	-0.600473	5.44696
	102.38	10.5989	-0.600473	5.44679
	102.38	10.4726	-0.600473	5.44663
	102.38	10.454	-0.600473	5.44663
	102.38	10.5387	-0.600473	5.44668
	102.38	10.6867	-0.600473	5.44671
	102.38	10.7845	-0.600473	5.4467
	102.38	10.7834	-0.600473	5.44668
	102.38	10.7498	-0.600473	5.44668
	102.38	10.7364	-0.600473	5.44669
	102.38	10.7427	-0.600473	5.44669
	102.38	10.7502	-0.600473	5.44669
	102.38	10.751	-0.600473	5.44669
	102.38	10.7487	-0.600473	5.44669
	102.38	10.6983	-0.600473	5.44669
	102.38	10.5718	-0.600473	5.44669
	102.38	10.5199	-0.600473	5.44669
	102.38	10.5897	-0.600473	5.44669
	102.38	10.5463	-0.600473	5.44669
	102.38	10.3906	-0.600473	5.44669
	102.38	10.4213	-0.600473	5.44669
	102.38	10.6498	-0.600473	5.44669
	102.38	10.8092	-0.600473	5.44669
	102.38	10.8066	-0.600473	5.44669
	102.38	10.7507	-0.600473	5.44669
	102.38	10.6793	-0.600473	5.44669
	102.38	10.5632	-0.600473	5.44669
	102.38	10.5231	-0.600473	5.44669
	102.38	10.5941	-0.600473	5.44669
	102.38	10.5963	-0.600473	5.44669
	102.38	10.5653	-0.600473	5.44669
	102.38	10.6489	-0.600473	5.44669
	102.38	10.7595	-0.600473	5.44669
	102.38	10.7864	-0.600473	5.44669
	102.38	10.7107	-0.600473	5.44669
	102.38	10.5636	-0.600473	5.44669
	102.38	10.5121	-0.600473	5.44669
	102.38	10.6385	-0.600473	5.44669
	102.38	10.7741	-0.600473	5.44669
	102.38	10.747	-0.600473	5.44669
	102.38	10.5829	-0.600473	5.44669
	102.38	10.5072	-0.600473	5.44669
	102.38	10.5804	-0.600473	5.44669
	102.38	10.5962	-0.600473	5.44669
	102.38	10.5701	-0.600473	5.44669
	102.38	10.6509	-0.600473	5.44669
	102.38	10.7587	-0.600473	5.44669
	102.38	10.7853	-0.600473	5.44669
	102.38	10.7106	-0.600473	5.44669
	102.38	10.5639	-0.600473	5.44669
	102.38	10.5123	-0.600473	5.44669
	102.38	10.5893	-0.600473	5.44669
	102.38	10.5981	-0.600473	5.44669
	102.38	10.5678	-0.600473	5.44669
	102.38	10.6493	-0.600473	5.44669
	102.38	10.7588	-0.600473	5.44669
	102.38	10.7859	-0.600473	5.44669
	102.38	10.7108	-0.600473	5.44669
	102.38	10.5638	-0.600473	5.44669
	102.38	10.5121	-0.600473	5.44669
	102.38	10.5893	-0.600473	5.44669
	102.38	10.5489	-0.600473	5.44669
	102.38	10.3426	-0.600473	5.44669
	102.38	10.1957	-0.600473	5.44669
	102.38	10.2448	-0.600473	5.44669
	102.38	10.4219	-0.600473	5.44669
	102.38	10.4952	-0.600473	5.44669
	102.38	10.4163	-0.600473	5.44669
	102.38	10.4483	-0.600473	5.44669
	102.38	10.6517	-0.600473	5.44669
	102.38	10.8003	-0.600473	5.44669
	102.38	10.8022	-0.600473	5.44669
	102.38	10.7028	-0.600473	5.44669
	102.38	10.5546	-0.600473	5.44669
	102.38	10.5111	-0.600473	5.44669
	102.38	10.6413	-0.600473	5.44669
	102.38	10.7756	-0.600473	5.44669
	102.38	10.7958	-0.600473	5.44669
	102.38	10.7582	-0.600473	5.44669
	102.38	10.7354	-0.600473	5.44669
	102.38	10.6902	-0.600473	5.44669
	102.38	10.5731	-0.600473	5.44669
	102.38	10.5234	-0.600473	5.44669
	102.38	10.5907	-0.600473	5.44669
	102.38	10.5947	-0.600473	5.44669
	102.38	10.5659	-0.600473	5.44669
	102.38	10.6497	-0.600473	5.44669
	102.38	10.7105	-0.600473	5.44669
	102.402	10.561	-0.600473	5.44669
	102.46	10.3062	-0.600473	5.44669
	102.506	10.1764	-0.600473	5.44669
	102.532	10.2006	-0.600473	5.44669
	102.553	10.3041	-0.600473	5.44669
	102.534	10.4447	-0.600473	5.44669
	102.516	10.4836	-0.600473	5.44669
	102.537	10.3542	-0.600473	5.44669
	102.511	10.2218	-0.600473	5.44669
	102.442	10.2022	-0.600473	5.44669
	102.458	10.2394	-0.600473	5.44669
	102.563	10.2617	-0.600473	5.44669
	102.634	10.2578	-0.600473	5.44669
	102.633	10.2482	-0.600473	5.44669
	102.607	10.2456	-0.600473	5.44669
	102.597	10.2479	-0.600473	5.44669
	102.602	10.2498	-0.600473	5.44669
	102.608	10.2497	-0.600473	5.44669
	102.608	10.2491	-0.600473	5.44669
	102.607	10.2488	-0.600473	5.44669
	102.606	10.2489	-0.600473	5.44669
	102.606	10.2491	-0.600473	5.44268
	102.606	10.2491	-0.600473	5.43234
	102.606	10.249	-0.600473	5.42806
	102.606	10.249	-0.600473	5.43775
	102.606	10.249	-0.600473	5.44858
	102.606	10.249	-0.600473	5.4505
	102.606	10.249	-0.600473	5.44759
	102.606	10.249	-0.600473	5.44571
	102.606	10.249	-0.600473	5.44595
	102.606	10.249	-0.600473	5.44673
	102.606	10.249	-0.600473	5.44696
	102.606	10.249	-0.600473	5.44679
	102.606	10.249	-0.600473	5.44663
	102.606	10.249	-0.600473	5.44663
	102.629	10.249	-0.600473	5.44668
	102.686	10.249	-0.600473	5.44671
	102.71	10.249	-0.600473	5.4467
	102.656	10.249	-0.600473	5.44668
	102.596	10.249	-0.600473	5.44668
	102.585	10.249	-0.600473	5.44669
	102.624	10.249	-0.600473	5.44669
	102.714	10.249	-0.600473	5.44669
	102.816	10.249	-0.592602	5.44669
	102.839	10.1998	-0.572317	5.44669
	102.77	10.0239	-0.563928	5.44669
	102.726	9.84466	-0.582939	5.44669
	102.776	9.86186	-0.604181	5.44669
	102.841	9.98666	-0.607951	5.44669
	102.856	10.0414	-0.602239	5.44669
	102.839	10.0213	-0.598547	5.44669
	102.827	10.0428	-0.599037	5.44669
	102.828	10.116	-0.600556	5.44669
	102.833	10.0496	-0.601018	5.44669
	102.857	9.8341	-0.600672	5.44669
	102.935	9.69261	-0.600362	5.44669
	103.038	9.6981	-0.600356	5.44669
	103.087	9.74882	-0.600463	5.44669
	103.077	9.76781	-0.60051	5.44669
	103.056	9.75769	-0.600492	5.44669
	103.051	9.7467	-0.600468	5.44669
	103.057	9.74568	-0.600464	5.44669
	103.061	9.74917	-0.600471	5.44669
	103.06	9.75099	-0.600475	5.44669
	103.059	9.75051	-0.600475	5.44669
	103.058	9.74967	-0.600473	5.44669
	103.059	9.74948	-0.600472	5.44669
	103.059	9.74971	-0.600473	5.44669
	103.059	9.74986	-0.600473	5.44669
	103.059	9.74985	-0.600473	5.44669
	103.059	9.74979	-0.600473	5.44669
	103.059	9.74977	-0.600473	5.44669
	103.059	9.74978	-0.600473	5.44669
	103.059	9.74979	-0.600473	5.44669
	103.059	9.7498	-0.600473	5.44669
	103.081	9.74979	-0.600473	5.44669
	103.139	9.74979	-0.600473	5.44669
	103.185	9.74979	-0.600473	5.44669
	103.211	9.74979	-0.600473	5.44669
	103.254	9.74979	-0.600473	5.44669
	103.293	9.74979	-0.600473	5.44669
	103.299	9.74979	-0.600473	5.44669
	103.288	9.74979	-0.600473	5.44669
	103.282	9.74979	-0.600473	5.44669
	103.283	9.74979	-0.600473	5.44669
	103.285	9.74979	-0.600473	5.44669
	103.286	9.74979	-0.600473	5.44669
	103.286	9.74979	-0.600473	5.44669
	103.285	9.74979	-0.600473	5.44669
	103.285	9.7006	-0.600473	5.44669
	103.285	9.57382	-0.600473	5.44669
	103.285	9.52139	-0.600473	5.44669
	103.285	9.64021	-0.600473	5.44669
	103.285	9.77296	-0.600473	5.44669
	103.285	9.74734	-0.600473	5.44669
	103.285	9.58486	-0.600473	5.44669
	103.285	9.50935	-0.600473	5.44669
	103.285	9.63124	-0.600473	5.44669
	103.285	9.77349	-0.600473	5.44669
	103.285	9.75075	-0.600473	5.44669
	103.285	9.5861	-0.600473	5.44669
	103.285	9.50866	-0.600473	5.44669
	103.307	9.58132	-0.600473	5.44669
	103.365	9.54827	-0.600473	5.44669
	103.411	9.39581	-0.600473	5.44669
	103.437	9.37502	-0.600473	5.44669
	103.48	9.42547	-0.600473	5.44669
	103.497	9.35639	-0.600473	5.44669
	103.445	9.24488	-0.600473	5.44669
	103.411	9.21248	-0.600473	5.44669
	103.458	9.23693	-0.600473	5.44669
	103.519	9.25843	-0.600473	5.44669
	103.533	9.2587	-0.600473	5.44669
	103.517	9.30036	-0.600473	5.44669
	103.506	9.42388	-0.600473	5.44669
	103.507	9.52682	-0.600473	5.44669
	103.511	9.53648	-0.600473	5.44669
	103.513	9.45641	-0.600473	5.44669
	103.512	9.31352	-0.600473	5.44669
	103.511	9.21617	-0.600473	5.44669
	103.511	9.21574	-0.600473	5.44669
	103.534	9.2485	-0.600473	5.44669
	103.614	9.26212	-0.600473	5.44669
	103.717	9.25614	-0.600473	5.44669
	103.767	9.24878	-0.600473	5.44669
	103.756	9.24783	-0.600473	5.44669
	103.735	9.25004	-0.600473	5.44669
	103.73	9.25131	-0.600473	5.44669
	103.735	9.25105	-0.600473	5.44669
	103.74	9.2505	-0.600473	5.44669
	103.739	9.25035	-0.600473	5.44669
	103.738	9.25049	-0.600473	5.44669
	103.737	9.20141	-0.600473	5.44669
	103.738	9.07463	-0.600473	5.44669
	103.738	9.02216	-0.600473	5.44669
	103.738	9.14096	-0.600473	5.44669
	103.738	9.27372	-0.600473	5.44669
	103.76	9.24811	-0.600473	5.44669
	103.84	9.08563	-0.600473	5.44669
	103.943	9.01012	-0.600473	5.44669
	103.993	9.132	-0.600473	5.44669
	103.983	9.27425	-0.600473	5.44669
	103.961	9.3007	-0.600473	5.44669
	103.956	9.26283	-0.600473	5.44669
	103.962	9.23783	-0.600473	5.44669
	103.966	9.19166	-0.600473	5.44669
	103.966	9.07505	-0.600473	5.44669
	103.964	9.0258	-0.600473	5.44669
	103.964	9.14234	-0.600473	5.44669
	103.964	9.22382	-0.600473	5.44669
	103.964	9.07135	-0.600473	5.44669
	103.964	8.85715	-0.600473	5.44669
	103.964	8.8516	-0.600473	5.44669
	103.964	8.97934	-0.600473	5.44669
	103.964	9.09256	-0.600473	5.44669
	103.964	9.15291	-0.600473	5.44669
	103.964	9.0488	-0.600473	5.44669
	103.964	8.82205	-0.600473	5.44669
	103.986	8.73847	-0.600473	5.44669
	104.044	8.92758	-0.600473	5.44669
	104.068	9.1576	-0.600473	5.44669
	104.036	9.10754	-0.600473	5.44669
	104.056	8.84469	-0.600473	5.44669
	104.148	8.67784	-0.600473	5.44669
	104.214	8.68957	-0.600473	5.44669
	104.214	8.75193	-0.600473	5.44669
	104.192	8.77357	-0.600473	5.44669
	104.182	8.76043	-0.600473	5.44669
	104.187	8.74723	-0.600473	5.44669
	104.192	8.74637	-0.600473	5.44669
	104.192	8.7507	-0.600473	5.44669
	104.191	8.75282	-0.600473	5.44669
	104.19	8.75217	-0.600473	5.44669
	104.19	8.75114	-0.600473	5.44669
	104.19	8.75094	-0.600473	5.44669
	104.213	8.75122	-0.600473	5.44669
	104.27	8.75141	-0.600473	5.44669
	104.316	8.75139	-0.600473	5.44669
	104.342	8.75132	-0.600473	5.44669
	104.385	8.75129	-0.600473	5.44669
	104.424	8.75131	-0.600473	5.44669
	104.43	8.75132	-0.600473	5.44669
	104.419	8.75132	-0.600473	5.44669
	104.413	8.75132	-0.600473	5.44669
	104.414	8.75132	-0.600473	5.44669
	104.417	8.70213	-0.600473	5.44669
	104.418	8.52616	-0.600473	5.44669
	104.417	8.34696	-0.600473	5.44669
	104.416	8.41334	-0.600473	5.44669
	104.416	8.66491	-0.600473	5.44669
	104.417	8.82123	-0.600473	5.44669
	104.417	8.7599	-0.600473	5.44669
	104.417	8.57435	-0.600473	5.44669
	104.439	8.45272	-0.600473	5.44669
	104.496	8.40813	-0.600473	5.44669
	104.52	8.37406	-0.600473	5.44669
	104.489	8.46473	-0.600473	5.44669
	104.508	8.62731	-0.600473	5.44669
	104.579	8.58262	-0.600473	5.44669
	104.565	8.34577	-0.600473	5.44669
	104.484	8.18788	-0.600473	5.44669
	104.491	8.19411	-0.600473	5.44669
	104.596	8.25097	-0.600473	5.44669
	104.671	8.27228	-0.600473	5.44669
	104.67	8.26094	-0.600473	5.44669
	104.644	8.24862	-0.600473	5.44669
	104.634	8.24748	-0.600473	5.44669
	104.639	8.25139	-0.600473	5.44669
	104.644	8.25343	-0.600473	5.44669
	104.645	8.25289	-0.600473	5.44669
	104.666	8.25194	-0.600473	5.44669
	104.722	8.25174	-0.600473	5.44669
	104.746	8.25199	-0.600473	5.44669
	104.715	8.25216	-0.600473	5.44669
	104.735	8.25215	-0.600473	5.44669
	104.827	8.25208	-0.600473	5.44669
	104.893	8.25206	-0.600473	5.44669
	104.893	8.25207	-0.600473	5.44669
	104.871	8.25209	-0.600473	5.44669
	104.861	8.25209	-0.600473	5.44669
	104.865	8.25208	-0.600473	5.44669
	104.87	8.25208	-0.600473	5.44669
	104.871	8.20289	-0.600473	5.4507
	104.87	8.07612	-0.600473	5.46104
	104.869	8.02369	-0.600473	5.46531
	104.869	8.1425	-0.600473	5.45562
	104.869	8.22607	-0.600473	5.4448
	104.869	8.12286	-0.600473	5.44287
	104.869	8.03472	-0.600473	5.44579
	104.869	8.08127	-0.600473	5.44767
	104.869	8.04113	-0.600473	5.44742
	104.869	7.89498	-0.600473	5.44664
	104.869	7.87936	-0.600473	5.44641
	104.892	7.97891	-0.600473	5.44658
	104.971	8.03474	-0.600473	5.44674
	105.052	7.97491	-0.600473	5.44675
	105.045	7.82405	-0.600473	5.44669
	105.01	7.71615	-0.600473	5.44667
	105.043	7.71414	-0.600473	5.44668
	105.098	7.74999	-0.600473	5.44669
	105.114	7.76546	-0.600473	5.44669
	105.102	7.75915	-0.600473	5.44669
	105.092	7.75101	-0.600473	5.44669
	105.091	7.74983	-0.600473	5.44669
	105.095	7.75224	-0.600473	5.44669
	105.097	7.75366	-0.600473	5.44669
	105.096	7.7534	-0.600473	5.44669
	105.095	7.75279	-0.600473	5.44669
	105.095	7.75263	-0.600473	5.44669
	105.095	7.75277	-0.600473	5.44669
	105.096	7.75289	-0.600473	5.44669
	105.096	7.75289	-0.600473	5.44669
	105.096	7.75285	-0.600473	5.44669
	105.095	7.75283	-0.600473	5.44669
	105.095	7.75284	-0.600473	5.44669
	105.118	7.75285	-0.600473	5.44669
	105.198	7.75285	-0.600473	5.44669
	105.301	7.75285	-0.600473	5.44669
	105.351	7.75284	-0.600473	5.44669
	105.34	7.75285	-0.600473	5.44669
	105.319	7.75285	-0.600473	5.44669
	105.314	7.75285	-0.600473	5.44669
	105.32	7.75285	-0.600473	5.44669
	105.324	7.75285	-0.600473	5.44669
	105.323	7.75285	-0.600473	5.44669
	105.322	7.75285	-0.600473	5.44669
	105.321	7.75285	-0.600473	5.44669
	105.322	7.75285	-0.600473	5.44669
	105.322	7.75285	-0.600473	5.44669
	105.322	7.75285	-0.600473	5.44669
	105.322	7.75285	-0.600473	5.44669
	105.322	7.75285	-0.600473	5.44669
	105.322	7.75285	-0.600473	5.44669
	105.322	7.75285	-0.600473	5.44669
	105.322	7.75285	-0.600473	5.44669
	105.344	7.75285	-0.600473	5.44669
	105.402	7.75285	-0.600473	5.44669
	105.448	7.75285	-0.600473	5.44669
	105.451	7.75285	-0.600473	5.44669
	105.437	7.75285	-0.600473	5.44669
	105.452	7.75285	-0.600473	5.44268
	105.512	7.75285	-0.600473	5.43234
	105.561	7.75285	-0.600473	5.42806
	105.566	7.75285	-0.600473	5.43775
	105.551	7.75285	-0.600473	5.44858
	105.543	7.75285	-0.600473	5.4505
	105.545	7.75285	-0.600473	5.44759
	105.549	7.75285	-0.600473	5.44571
	105.549	7.70366	-0.600473	5.44595
	105.548	7.57688	-0.600473	5.44673
	105.548	7.52445	-0.600473	5.44696
	105.548	7.59408	-0.600473	5.44679
	105.548	7.55086	-0.600473	5.44663
	105.548	7.34603	-0.600473	5.44663
	105.57	7.24994	-0.600473	5.44668
	105.65	7.426	-0.600473	5.44671
	105.754	7.65502	-0.600473	5.4467
	105.803	7.65835	-0.600473	5.44668
	105.793	7.57359	-0.600473	5.44668
	105.772	7.58534	-0.600473	5.44669
	105.767	7.52968	-0.600473	5.44669
	105.772	7.34025	-0.600473	5.44669
	105.776	7.20586	-0.600473	5.44669
	105.776	7.20504	-0.600473	5.44268
	105.774	7.25059	-0.600473	5.43234
	105.774	7.26967	-0.600473	5.42806
	105.774	7.26142	-0.600473	5.43775
	105.774	7.30037	-0.600473	5.44858
	105.775	7.42578	-0.600473	5.4505
	105.797	7.48128	-0.600473	5.44759
	105.854	7.36424	-0.600473	5.44571
	105.9	7.23113	-0.600473	5.44595
	105.904	7.20679	-0.600473	5.44673
	105.89	7.24229	-0.600473	5.44696
	105.883	7.26556	-0.600473	5.44679
	105.885	7.26265	-0.600473	5.44663
	105.91	7.25315	-0.600473	5.44663
	105.969	7.25021	-0.600473	5.44668
	106.014	7.25235	-0.600473	5.44671
	106.017	7.25429	-0.600473	5.4467
	106.003	7.25434	-0.600473	5.44668
	105.996	7.25368	-0.600473	5.44668
	105.998	7.25338	-0.600473	5.44669
	106.001	7.25349	-0.600473	5.44669
	106.002	7.25364	-0.600473	5.44669
	106.001	7.25367	-0.600473	5.44669
	106	7.25362	-0.600473	5.44669
	106	7.20441	-0.600473	5.44669
	106.001	7.07763	-0.600473	5.44669
	106.001	7.02521	-0.600473	5.44669
	106.023	7.14403	-0.600473	5.44669
	106.103	7.27679	-0.600473	5.44669
	106.184	7.30035	-0.600473	5.44669
	106.176	7.26464	-0.600473	5.44669
	106.142	7.24157	-0.600473	5.44669
	106.175	7.24464	-0.600473	5.44669
	106.23	7.25413	-0.600473	5.44669
	106.246	7.25702	-0.600473	5.44669
	106.234	7.20566	-0.600473	5.44669
	106.223	7.07695	-0.600473	5.44669
	106.223	6.97529	-0.600473	5.44669
	106.227	6.968	-0.600473	5.44669
	106.228	6.99943	-0.600473	5.44669
	106.228	6.96573	-0.600473	5.44669
	106.249	6.83423	-0.600473	5.44669
	106.306	6.72512	-0.600473	5.44669
	106.33	6.7157	-0.600473	5.44669
	106.277	6.74889	-0.600473	5.44669
	106.239	6.76587	-0.600473	5.44669
	106.308	6.76115	-0.600473	5.44669
	106.428	6.75313	-0.600473	5.44669
	106.488	6.75144	-0.600473	5.44669
	106.476	6.75359	-0.600473	5.44669
	106.45	6.75509	-0.600473	5.44669
	106.444	6.75495	-0.600473	5.44669
	106.45	6.75436	-0.600473	5.44669
	106.455	6.75416	-0.600473	5.44669
	106.455	6.75429	-0.600473	5.44669
	106.476	6.75441	-0.600473	5.44669
	106.532	6.75442	-0.600473	5.44669
	106.579	6.75438	-0.600473	5.44669
	106.605	6.75436	-0.600473	5.44669
	106.648	6.75437	-0.600473	5.44669
	106.665	6.75438	-0.600473	5.44669
	106.613	6.75438	-0.600473	5.44669
	106.579	6.75437	-0.600473	5.44669
	106.626	6.75437	-0.600473	5.44669
	106.688	6.75437	-0.600473	5.44669
	106.701	6.75437	-0.600473	5.44669
	106.686	6.75437	-0.600473	5.44669
	106.674	6.75437	-0.600473	5.44669
	106.675	6.75437	-0.600473	5.44669
	106.68	6.70518	-0.600473	5.44669
	106.681	6.57841	-0.600473	5.44669
	106.68	6.52598	-0.600473	5.44669
	106.679	6.5956	-0.600473	5.44669
	106.679	6.55239	-0.600473	5.44669
	106.679	6.34756	-0.600473	5.44669
	106.68	6.25147	-0.600473	5.44669
	106.702	6.42753	-0.600473	5.44669
	106.782	6.65655	-0.600473	5.44669
	106.885	6.61069	-0.600473	5.44669
	106.935	6.34996	-0.600473	5.44669
	106.924	6.2317	-0.600473	5.44669
	106.903	6.3692	-0.600473	5.44669
	106.898	6.53297	-0.600473	5.44669
	106.904	6.56284	-0.600473	5.44669
	106.908	6.46957	-0.600473	5.44669
	106.907	6.31396	-0.600473	5.44669
	106.906	6.21597	-0.600473	5.44669
	106.905	6.26898	-0.600473	5.44669
	106.906	6.43053	-0.592602	5.44669
	106.906	6.49591	-0.572317	5.44669
	106.906	6.37011	-0.563928	5.44669
	106.906	6.22983	-0.582939	5.44669
	106.906	6.20559	-0.604181	5.44669
	106.906	6.24369	-0.607951	5.44669
	106.906	6.268	-0.602239	5.44669
	106.906	6.26461	-0.598547	5.44669
	106.906	6.25453	-0.599037	5.44669
	106.906	6.25152	-0.600556	5.44669
	106.906	6.25384	-0.601018	5.44669
	106.906	6.25588	-0.600672	5.44669
	106.906	6.25591	-0.600362	5.44669
	106.906	6.2552	-0.600356	5.44669
	106.906	6.25489	-0.600463	5.44669
	106.928	6.25501	-0.60051	5.44669
	107.008	6.25518	-0.600492	5.44669
	107.111	6.2552	-0.600468	5.44669
	107.139	6.20596	-0.600464	5.44669
	107.071	6.07916	-0.600471	5.44669
	107.004	6.02673	-0.600475	5.44669
	106.995	6.14556	-0.600475	5.44669
	107.037	6.27832	-0.600473	5.44669
	107.105	6.30188	-0.600472	5.44669
	107.149	6.26617	-0.600473	5.44669
	107.148	6.2431	-0.600473	5.44669
	107.133	6.24617	-0.600473	5.44669
	107.127	6.25566	-0.600473	5.44669
	107.13	6.25855	-0.600473	5.44669
	107.133	6.25638	-0.600473	5.44669
	107.133	6.20526	-0.600473	5.44669
	107.132	6.02925	-0.600473	5.44669
	107.132	5.85072	-0.600473	5.44669
	107.132	5.9174	-0.600473	5.44669
	107.154	6.11966	-0.600473	5.44669
	107.234	6.09986	-0.600473	5.44669
	107.338	5.8593	-0.600473	5.44669
	107.387	5.69099	-0.600473	5.44669
	107.377	5.69418	-0.600473	5.44669
	107.333	5.75348	-0.600473	5.44669
	107.271	5.77688	-0.600473	5.44669
	107.253	5.76556	-0.600473	5.44669
	107.311	5.75249	-0.600473	5.44669
	107.37	5.75104	-0.600473	5.44669
	107.38	5.75508	-0.600473	5.44669
	107.363	5.75729	-0.600473	5.44669
	107.353	5.75678	-0.600473	5.44669
	107.354	5.75578	-0.600473	5.44669
	107.381	5.75554	-0.600473	5.44669
	107.44	5.7558	-0.600473	5.44669
	107.462	5.75599	-0.600473	5.44669
	107.408	5.75598	-0.600473	5.44669
	107.348	5.7559	-0.600473	5.44669
	107.36	5.75588	-0.600473	5.44669
	107.456	5.75589	-0.600473	5.44669
	107.57	5.75591	-0.600473	5.44669
	107.618	5.75591	-0.600473	5.44669
	107.603	5.7559	-0.600473	5.44669
	107.58	5.7559	-0.600473	5.44669
	107.576	5.7559	-0.600473	5.44669
	107.583	5.7559	-0.600473	5.44669
	107.587	5.7559	-0.600473	5.44669
	107.586	5.7559	-0.600473	5.44669
	107.585	5.7559	-0.600473	5.44669
	107.584	5.7559	-0.600473	5.44669
	107.584	5.7559	-0.600473	5.44669
	107.585	5.7559	-0.600473	5.44669
	107.585	5.7559	-0.600473	5.44669
	107.585	5.7559	-0.600473	5.44669
	107.585	5.7559	-0.600473	5.44669
	107.585	5.7559	-0.600473	5.44669
	107.585	5.7559	-0.600473	5.44669
	107.585	5.7559	-0.600473	5.44669
	107.585	5.7559	-0.600473	5.44669
	107.585	5.70671	-0.600473	5.44669
	107.585	5.57994	-0.600473	5.44669
	107.585	5.5275	-0.600473	5.44669
	107.585	5.64632	-0.600473	5.44669
	107.585	5.77908	-0.600473	5.44669
	107.585	5.80264	-0.600473	5.44669
	107.585	5.71775	-0.600473	5.44669
	107.607	5.5679	-0.600473	5.44669
	107.687	5.51853	-0.600473	5.44669
	107.768	5.59765	-0.600473	5.44669
	107.738	5.55733	-0.600473	5.44669
	107.646	5.35033	-0.600473	5.44669
	107.655	5.20311	-0.600473	5.44669
	107.764	5.25237	-0.600473	5.44669
	107.84	5.42962	-0.600473	5.44669
	107.839	5.50287	-0.600473	5.44669
	107.812	5.37479	-0.600473	5.44669
	107.801	5.23074	-0.600473	5.44669
	107.807	5.25493	-0.600473	5.44669
	107.813	5.42082	-0.600473	5.44669
	107.813	5.49827	-0.600473	5.44669
	107.811	5.37598	-0.600473	5.44669
	107.81	5.23288	-0.600473	5.44669
	107.811	5.20621	-0.600473	5.44669
	107.811	5.24429	-0.600473	5.44669
	107.811	5.26947	-0.600473	5.44669
	107.811	5.26643	-0.600473	5.44669
	107.811	5.25621	-0.600473	5.44669
	107.811	5.253	-0.600473	5.44669
	107.833	5.2553	-0.600473	5.44669
	107.891	5.25739	-0.600473	5.44669
	107.915	5.25746	-0.600473	5.44669
	107.861	5.25674	-0.600473	5.44669
	107.823	5.25642	-0.600473	5.44669
	107.892	5.25654	-0.600473	5.44669
	108.012	5.2567	-0.600473	5.44669
	108.072	5.25673	-0.600473	5.44669
	108.06	5.25668	-0.600473	5.44669
	108.034	5.25665	-0.600473	5.44669
	108.028	5.20747	-0.600473	5.44669
	108.034	5.0807	-0.600473	5.44669
	108.039	5.02827	-0.600473	5.44669
	108.039	5.14709	-0.600473	5.44669
	108.037	5.27984	-0.600473	5.44669
	108.037	5.3034	-0.600473	5.44669
	108.037	5.21851	-0.600473	5.44669
	108.037	5.06866	-0.600473	5.44669
	108.037	4.97011	-0.600473	5.44669
	108.037	4.92245	-0.600473	5.44669
	108.06	4.8297	-0.600473	5.44669
	108.139	4.7907	-0.600473	5.44669
	108.243	4.95221	-0.600473	5.44669
	108.293	5.20423	-0.600473	5.44669
	108.282	5.27939	-0.600473	5.44669
	108.261	5.078	-0.600473	5.44669
	108.256	4.79666	-0.600473	5.44669
	108.261	4.72344	-0.600473	5.44669
	108.265	4.88688	-0.600473	5.44669
	108.265	4.99627	-0.600473	5.44669
	108.264	4.88797	-0.600473	5.44669
	108.263	4.73933	-0.600473	5.44669
	108.263	4.75456	-0.600473	5.44669
	108.264	4.91833	-0.600473	5.44669
	108.286	4.99807	-0.600473	5.44669
	108.343	4.8775	-0.600473	5.44669
	108.389	4.7343	-0.600473	5.44669
	108.415	4.70698	-0.600473	5.44669
	108.436	4.74482	-0.600473	5.44669
	108.418	4.77013	-0.600473	5.44669
	108.4	4.76724	-0.600473	5.44669
	108.443	4.75703	-0.600473	5.44669
	108.497	4.75378	-0.600473	5.44669
	108.509	4.75604	-0.600473	5.44669
	108.495	4.75815	-0.600473	5.44669
	108.485	4.75823	-0.600473	5.44669
	108.486	4.75751	-0.600473	5.44669
	108.49	4.75718	-0.600473	5.44669
	108.491	4.7573	-0.600473	5.44669
	108.49	4.75746	-0.600473	5.44669
	108.49	4.75749	-0.600473	5.44669
	108.49	4.75744	-0.600473	5.44669
	108.49	4.75741	-0.600473	5.44669
	108.49	4.75742	-0.600473	5.44669
	108.49	4.75743	-0.600473	5.44669
	108.49	4.75744	-0.600473	5.44669
	108.49	4.75743	-0.600473	5.44669
	108.49	4.75743	-0.600473	5.44669
	108.49	4.75743	-0.600473	5.44669
	108.49	4.75743	-0.600473	5.44669
	108.49	4.75743	-0.600473	5.44669
	108.49	4.75743	-0.600473	5.44669
	108.49	4.75743	-0.600473	5.44669
	108.512	4.75743	-0.600473	5.44669
	108.57	4.70824	-0.600473	5.44669
	108.616	4.58146	-0.600473	5.44669
	108.642	4.47984	-0.600473	5.44669
	108.663	4.47189	-0.600473	5.44669
	108.644	4.50302	-0.600473	5.44669
	108.626	4.51862	-0.600473	5.44669
	108.669	4.56324	-0.600473	5.44669
	108.723	4.68255	-0.600473	5.44669
	108.735	4.78267	-0.600473	5.44669
	108.721	4.79265	-0.600473	5.44669
	108.712	4.7629	-0.600473	5.44669
	108.712	4.69796	-0.600473	5.44669
	108.716	4.57521	-0.600473	5.44669
	108.717	4.48087	-0.600473	5.44669
	108.717	4.42535	-0.600473	5.44669
	108.716	4.3278	-0.592602	5.44669
	108.716	4.2404	-0.572317	5.44669
	108.716	4.22798	-0.563928	5.44669
	108.716	4.25218	-0.582939	5.44669
	108.716	4.26646	-0.604181	5.44669
	108.716	4.26381	-0.607951	5.44669
	108.716	4.25761	-0.602239	5.44669
	108.738	4.25596	-0.598547	5.44669
	108.796	4.25746	-0.599037	5.44669
	108.842	4.25869	-0.600556	5.44669
	108.868	4.25866	-0.601018	5.44669
	108.911	4.25821	-0.600672	5.44669
	108.95	4.25804	-0.600362	5.44669
	108.956	4.25812	-0.600356	5.44669
	108.945	4.25822	-0.600463	5.44669
	108.939	4.25823	-0.60051	5.44669
	108.94	4.2582	-0.600492	5.44669
	108.943	4.25818	-0.600468	5.44669
	108.943	4.25819	-0.600464	5.44669
	108.943	4.2582	-0.600471	5.44669
	108.942	4.2582	-0.600475	5.44669
	108.942	4.2582	-0.600475	5.44669
	108.942	4.25819	-0.600473	5.44669
	108.943	4.25819	-0.600472	5.44669
	108.942	4.25819	-0.600473	5.44669
	108.965	4.25819	-0.600473	5.44669
	109.022	4.25819	-0.600473	5.44669
	109.068	4.25819	-0.600473	5.44669
	109.094	4.25819	-0.600473	5.44669
	109.138	4.25819	-0.600473	5.44669
	109.177	4.25819	-0.600473	5.44669
	109.182	4.25819	-0.600473	5.44669
	109.171	4.25819	-0.600473	5.44669
	109.165	4.25819	-0.600473	5.44669
	109.166	4.25819	-0.600473	5.44669
	109.169	4.25819	-0.600473	5.44669
	109.17	4.25819	-0.600473	5.44669
	109.169	4.25819	-0.600473	5.44669
	109.169	4.25819	-0.600473	5.44268
	109.169	4.20901	-0.600473	5.43234
	109.169	4.08223	-0.600473	5.42806
	109.169	4.0298	-0.600473	5.43775
	109.169	4.09943	-0.600473	5.44858
	109.169	4.05621	-0.600473	5.4505
	109.169	3.90057	-0.600473	5.44759
	109.169	3.88206	-0.600473	5.44571
	109.169	3.93459	-0.600473	5.44595
	109.191	3.91477	-0.600473	5.44673
	109.249	3.92932	-0.600473	5.44696
	109.295	3.94904	-0.600473	5.44679
	109.32	3.85479	-0.600473	5.44663
	109.364	3.74369	-0.600473	5.44663
	109.403	3.72043	-0.600473	5.44668
	109.408	3.74855	-0.600473	5.44671
	109.398	3.76834	-0.600473	5.4467
	109.391	3.7666	-0.600473	5.44668
	109.393	3.80801	-0.600473	5.44668
	109.395	3.93215	-0.600473	5.44669
	109.396	3.98624	-0.600473	5.44669
	109.395	3.86906	-0.600473	5.44669
	109.395	3.7364	-0.600473	5.44669
	109.395	3.71229	-0.600473	5.44669
	109.395	3.74774	-0.600473	5.44669
	109.395	3.77089	-0.600473	5.44669
	109.395	3.76796	-0.600473	5.44669
	109.395	3.75849	-0.600473	5.44669
	109.395	3.75556	-0.600473	5.44669
	109.395	3.75771	-0.600473	5.44669
	109.395	3.75964	-0.600473	5.44669
	109.395	3.75969	-0.600473	5.44669
	109.395	3.75902	-0.600473	5.44669
	109.395	3.75873	-0.600473	5.44669
	109.395	3.75884	-0.600473	5.44669
	109.395	3.75899	-0.600473	5.44669
	109.395	3.75902	-0.600473	5.44669
	109.395	3.75897	-0.600473	5.44669
	109.395	3.75894	-0.600473	5.44669
	109.395	3.75895	-0.600473	5.44669
	109.395	3.75896	-0.600473	5.44669
	109.395	3.75896	-0.600473	5.44669
	109.417	3.75896	-0.600473	5.44669
	109.475	3.75896	-0.600473	5.44669
	109.499	3.75896	-0.600473	5.44669
	109.467	3.75896	-0.600473	5.44669
	109.487	3.75896	-0.600473	5.44669
	109.579	3.75896	-0.600473	5.44669
	109.645	3.75896	-0.600473	5.44669
	109.645	3.75896	-0.592602	5.4507
	109.623	3.75896	-0.572317	5.46104
	109.613	3.75896	-0.563928	5.46531
	109.618	3.75896	-0.582939	5.45562
	109.623	3.75896	-0.604181	5.4448
	109.623	3.75896	-0.607951	5.44287
	109.622	3.75896	-0.602239	5.44579
	109.621	3.75896	-0.598547	5.44767
	109.621	3.75896	-0.599037	5.44742
	109.621	3.70977	-0.600556	5.44664
	109.621	3.58299	-0.601018	5.44641
	109.644	3.53056	-0.600672	5.44658
	109.701	3.64938	-0.600362	5.44674
	109.747	3.78213	-0.600356	5.44675
	109.751	3.8057	-0.600463	5.44669
	109.714	3.76999	-0.60051	5.44667
	109.672	3.69773	-0.600492	5.44668
	109.686	3.57402	-0.600468	5.44669
	109.731	3.48189	-0.600464	5.44669
	109.772	3.47682	-0.600471	5.44669
	109.822	3.55498	-0.600475	5.44669
	109.858	3.69543	-0.600475	5.44669
	109.86	3.79244	-0.600473	5.44669
	109.849	3.74441	-0.600472	5.44669
	109.844	3.5361	-0.600473	5.44669
	109.845	3.29401	-0.600473	5.44669
	109.848	3.19023	-0.600473	5.44669
	109.849	3.22071	-0.600473	5.44669
	109.848	3.26844	-0.600473	5.44669
	109.847	3.2773	-0.600473	5.44669
	109.847	3.26399	-0.600473	5.44669
	109.848	3.30446	-0.600473	5.44669
	109.848	3.4323	-0.600473	5.44669
	109.848	3.48829	-0.600473	5.44669
	109.848	3.37058	-0.600473	5.44669
	109.848	3.23702	-0.600473	5.44669
	109.848	3.21273	-0.600473	5.44669
	109.848	3.24841	-0.600473	5.44669
	109.848	3.27174	-0.600473	5.44669
	109.848	3.26878	-0.600473	5.44669
	109.848	3.25925	-0.600473	5.44669
	109.848	3.2563	-0.600473	5.44669
	109.87	3.25846	-0.600473	5.44669
	109.927	3.26041	-0.600473	5.44669
	109.973	3.26046	-0.600473	5.44669
	109.999	3.25979	-0.600473	5.44669
	110.043	3.25949	-0.600473	5.44669
	110.082	3.2596	-0.600473	5.44669
	110.087	3.25976	-0.600473	5.44669
	110.077	3.25978	-0.600473	5.44669
	110.07	3.25974	-0.600473	5.44669
	110.071	3.25971	-0.600473	5.44669
	110.074	3.25971	-0.600473	5.44669
	110.075	3.25972	-0.600473	5.44669
	110.074	3.25973	-0.600473	5.44669
	110.074	3.25972	-0.600473	5.44669
	110.096	3.25972	-0.600473	5.44669
	110.176	3.25972	-0.600473	5.44669
	110.257	3.25972	-0.600473	5.4507
	110.249	3.25972	-0.600473	5.46104
	110.215	3.25972	-0.600473	5.46531
	110.248	3.25972	-0.600473	5.45562
	110.303	3.25972	-0.600473	5.4448
	110.319	3.25972	-0.600473	5.44287
	110.307	3.25972	-0.600473	5.44579
	110.296	3.25972	-0.600473	5.44767
	110.296	3.25972	-0.600473	5.44742
	110.3	3.25972	-0.600473	5.44664
	110.302	3.25972	-0.600473	5.44641
	110.301	3.21053	-0.600473	5.44658
	110.3	3.08376	-0.600473	5.44674
	110.3	3.03132	-0.600473	5.44675
	110.3	3.15014	-0.600473	5.44669
	110.3	3.23371	-0.600473	5.44667
	110.3	3.08131	-0.600473	5.44668
	110.3	2.86639	-0.600473	5.44669
	110.3	2.90971	-0.600473	5.44669
	110.3	3.11516	-0.600473	5.44669
	110.3	3.105	-0.600473	5.44669
	110.323	2.86735	-0.600473	5.44669
	110.402	2.69683	-0.600473	5.44669
	110.506	2.69806	-0.600473	5.44669
	110.555	2.80651	-0.600473	5.44669
	110.545	2.95737	-0.600473	5.44669
	110.524	3.04797	-0.600473	5.44669
	110.519	3.04274	-0.600473	5.44669
	110.524	2.96082	-0.600473	5.44669
	110.528	2.82245	-0.600473	5.44669
	110.528	2.72765	-0.600473	5.44669
	110.527	2.72668	-0.600473	5.44669
	110.526	2.75831	-0.600473	5.44669
	110.526	2.77164	-0.600473	5.44669
	110.527	2.81513	-0.600473	5.44669
	110.527	2.93477	-0.600473	5.44669
	110.527	2.98624	-0.600473	5.44669
	110.526	2.86956	-0.600473	5.44669
	110.526	2.73804	-0.600473	5.44669
	110.526	2.71423	-0.600473	5.44669
	110.526	2.7494	-0.600473	5.44669
	110.526	2.77233	-0.600473	5.44669
	110.526	2.7694	-0.600473	5.44669
	110.526	2.76001	-0.600473	5.44669
	110.526	2.75712	-0.600473	5.44669
	110.526	2.75925	-0.600473	5.44669
	110.526	2.81035	-0.600473	5.44669
	110.549	2.93718	-0.600473	5.44669
	110.606	2.98895	-0.600473	5.44669
	110.652	2.86984	-0.600473	5.44669
	110.656	2.73719	-0.600473	5.44669
	110.62	2.71378	-0.600473	5.44669
	110.577	2.74951	-0.600473	5.44669
	110.613	2.77254	-0.600473	5.44669
	110.716	2.76945	-0.600473	5.44669
	110.781	2.75996	-0.600473	5.44669
	110.776	2.75708	-0.600473	5.44669
	110.753	2.75925	-0.600473	5.44669
	110.744	2.76118	-0.600473	5.44669
	110.749	2.76122	-0.600473	5.44669
	110.754	2.76055	-0.600473	5.44669
	110.777	2.76025	-0.600473	5.44669
	110.855	2.71118	-0.600473	5.44669
	110.935	2.58455	-0.600473	5.44669
	110.928	2.53215	-0.600473	5.44669
	110.894	2.65092	-0.600473	5.44669
	110.927	2.78365	-0.600473	5.44669
	110.982	2.75802	-0.600473	5.44669
	110.998	2.59556	-0.600473	5.44669
	110.986	2.52006	-0.592602	5.44669
	110.975	2.59274	-0.572317	5.44669
	110.975	2.60821	-0.563928	5.44669
	110.979	2.53304	-0.582939	5.44669
	110.98	2.43803	-0.604181	5.44669
	110.98	2.31738	-0.607951	5.44669
	110.979	2.28358	-0.602239	5.44669
	110.979	2.40799	-0.598547	5.44669
	110.979	2.53646	-0.599037	5.44669
	110.979	2.55624	-0.600556	5.44669
	110.979	2.47128	-0.601018	5.44669
	110.979	2.32275	-0.600672	5.44669
	111.001	2.22477	-0.600362	5.44669
	111.081	2.22608	-0.600356	5.44669
	111.185	2.2598	-0.600463	5.44669
	111.234	2.27319	-0.60051	5.44669
	111.224	2.26678	-0.600492	5.44669
	111.203	2.25932	-0.600468	5.44669
	111.198	2.25848	-0.600464	5.44669
	111.203	2.26078	-0.600471	5.44669
	111.207	2.26204	-0.600475	5.44669
	111.207	2.26175	-0.600475	5.44669
	111.205	2.26118	-0.600473	5.44669
	111.205	2.26104	-0.600472	5.44669
	111.205	2.26119	-0.600473	5.44669
	111.205	2.2613	-0.600473	5.44669
	111.205	2.26129	-0.600473	5.44669
	111.205	2.26125	-0.600473	5.44669
	111.205	2.26124	-0.600473	5.44669
	111.205	2.26125	-0.600473	5.44669
	111.205	2.21206	-0.600473	5.44669
	111.205	2.08529	-0.600473	5.44669
	111.205	2.03285	-0.600473	5.44669
	111.205	2.15167	-0.600473	5.44669
	111.205	2.28443	-0.600473	5.44669
	111.205	2.2588	-0.600473	5.44669
	111.205	2.09632	-0.600473	5.44669
	111.228	1.97162	-0.600473	5.44669
	111.307	1.91754	-0.600473	5.44669
	111.411	1.83139	-0.600473	5.44669
	111.438	1.79745	-0.600473	5.44669
	111.348	1.95873	-0.600473	5.44669
	111.246	2.15966	-0.600473	5.44669
	111.271	2.10734	-0.600473	5.44669
	111.39	1.85389	-0.600473	5.44669
	111.465	1.69178	-0.600473	5.44669
	111.459	1.70216	-0.608344	5.44669
	111.431	1.76226	-0.628628	5.44669
	111.422	1.78345	-0.637018	5.44669
	111.428	1.77091	-0.618006	5.44669
	111.434	1.75812	-0.596765	5.44669
	111.434	1.75722	-0.592994	5.44669
	111.432	1.76139	-0.598707	5.44669
	111.453	1.76346	-0.602399	5.44669
	111.511	1.76284	-0.601909	5.44669
[truncated: 342 more rows]
