# Supplementary material for: Design of a cosmetic glove stiffness compensation mechanism for toddler-sized hand prostheses
Source: PLoS One. 2017 Aug 11;12(8):e0183233. doi: 10.1371/journal.pone.0183233 (PMC5553851; doi:10.1371/journal.pone.0183233)
Supplement: S1 Dataset — (ZIP) [file pone.0183233.s001.zip › 02 Spring measurements/RVS9_3.xlsx]

## Sheet: RVS9_3
LabVIEW Measurement
Writer_Version	2
Reader_Version	2
Separator	Tab
Decimal_Separator	.
Multi_Headings	No
X_Columns	No
Time_Pref	Absolute
Operator	localadmin
Date	2013-09-24
Time	00:15:26.357000
***End_of_Header***
Channels	4
Samples	10	10	10	10
Date	2013-09-24	2013-09-24	2013-09-24	2013-09-24
Time	00:16:07.057000	00:16:07.057000	00:16:07.057000	00:16:07.058000
Y_Unit_Label	mm	N	N	Pa
X_Dimension	Time	Time	Time	Time
X0	0	0	0	0
Delta_X	0.01	0.01	0.01	0.01
***End_of_Header***
X_Value	Voltage LVDT (Filtered)	Voltage Load Cell (Filtered)	Voltage Pinch Load Cell (Filtered)	Voltage Pressure (Filtered)	Comment
	112.337	0.215009	-0.600473	5.44669
	112.337	0.039369	-0.600473	5.44669
	112.337	-0.189117	-0.600473	5.44669
	112.337	-0.298849	-0.600473	5.44669
	112.337	-0.226517	-0.600473	5.44669
	112.337	-0.052962	-0.600473	5.44669
	112.337	0.010534	-0.600473	5.44669
	112.337	-0.071135	-0.600473	5.44669
	112.337	-0.036908	-0.600473	5.44669
	112.337	0.119251	-0.600473	5.44669
	112.337	0.141168	-0.600473	5.44669
	112.337	0.089881	-0.600473	5.44669
	112.337	0.109013	-0.600473	5.44669
	112.337	0.044542	-0.600473	5.44669
	112.337	-0.10201	-0.600473	5.44669
	112.337	-0.109146	-0.600473	5.44669
	112.337	-0.005891	-0.600473	5.44669
	112.337	0.097662	-0.600473	5.44669
	112.337	0.211864	-0.600473	5.44669
	112.337	0.289112	-0.600473	5.44669
	112.337	0.242173	-0.600473	5.44669
	112.337	0.090545	-0.600473	5.44669
	112.337	-0.022024	-0.600473	5.44669
	112.337	-0.025692	-0.600473	5.44669
	112.337	0.060326	-0.600473	5.44669
	112.337	0.203569	-0.600473	5.44669
	112.337	0.249767	-0.600473	5.44669
	112.337	0.073288	-0.600473	5.44669
	112.337	-0.187576	-0.600473	5.44669
	112.337	-0.261119	-0.600473	5.44669
	112.337	-0.105097	-0.600473	5.44669
	112.337	0.001299	-0.600473	5.44669
	112.337	-0.105614	-0.600473	5.44669
	112.337	-0.203421	-0.600473	5.44669
	112.337	-0.061225	-0.600473	5.44669
	112.337	0.203663	-0.600473	5.44268
	112.337	0.291084	-0.600473	5.43234
	112.337	0.090255	-0.600473	5.42806
	112.337	-0.146013	-0.600473	5.43775
	112.337	-0.143577	-0.600473	5.44858
	112.337	-0.004632	-0.600473	5.4505
	112.337	0.110434	-0.600473	5.44759
	112.337	0.216767	-0.600473	5.44571
	112.337	0.237436	-0.600473	5.44595
	112.337	0.112614	-0.600473	5.44673
	112.337	0.03783	-0.600473	5.44696
	112.337	0.146855	-0.600473	5.44679
	112.337	0.283494	-0.600473	5.44663
	112.337	0.262982	-0.600473	5.44663
	112.337	0.101266	-0.600473	5.44668
	112.337	0.024262	-0.600473	5.44671
	112.337	0.145247	-0.600473	5.4467
	112.337	0.28765	-0.600473	5.44668
	112.337	0.265296	-0.600473	5.44668
	112.337	0.051568	-0.600473	5.44669
	112.337	-0.152739	-0.600473	5.44669
	112.337	-0.083404	-0.600473	5.44669
	112.337	0.178332	-0.600473	5.44669
	112.337	0.33786	-0.600473	5.44669
	112.337	0.323453	-0.600473	5.44669
	112.337	0.262585	-0.600473	5.44669
	112.337	0.193316	-0.600473	5.44669
	112.337	0.030624	-0.600473	5.44669
	112.337	-0.13588	-0.600473	5.44669
	112.337	-0.06889	-0.600473	5.44669
	112.337	0.12923	-0.600473	5.44669
	112.337	0.107583	-0.600473	5.44669
	112.337	-0.083087	-0.600473	5.44669
	112.337	-0.123674	-0.600473	5.44669
	112.337	-0.01871	-0.600473	5.44669
	112.337	0.048265	-0.600473	5.44669
	112.337	0.040368	-0.600473	5.44669
	112.337	0.01347	-0.600473	5.44669
	112.337	-0.044146	-0.600473	5.44669
	112.337	-0.115693	-0.600473	5.44669
	112.337	-0.035826	-0.600473	5.44669
	112.337	0.184782	-0.600473	5.44669
	112.337	0.323601	-0.600473	5.44669
	112.337	0.26599	-0.600473	5.44669
	112.337	0.088221	-0.600473	5.44669
	112.337	0.017721	-0.600473	5.44669
	112.337	0.147143	-0.600473	5.44669
	112.337	0.290769	-0.600473	5.44669
	112.337	0.265928	-0.600473	5.44669
	112.337	0.050724	-0.600473	5.44669
	112.337	-0.202508	-0.600473	5.44669
	112.337	-0.259312	-0.600473	5.44669
	112.337	-0.049836	-0.600473	5.44669
	112.337	0.179166	-0.600473	5.44669
	112.337	0.121422	-0.600473	5.44669
	112.337	-0.144278	-0.600473	5.44669
	112.337	-0.260403	-0.600473	5.44669
	112.337	-0.071046	-0.600473	5.44669
	112.337	0.219851	-0.600473	5.44669
	112.337	0.350553	-0.600473	5.44669
	112.337	0.313963	-0.600473	5.44669
	112.337	0.254091	-0.600473	5.44669
	112.337	0.19313	-0.600473	5.44669
	112.337	0.082755	-0.600473	5.44669
	112.337	0.041383	-0.600473	5.44669
	112.337	0.109815	-0.600473	5.44669
	112.337	0.111363	-0.600473	5.44669
	112.337	0.081063	-0.600473	5.44669
	112.337	0.165154	-0.600473	5.44669
	112.337	0.275751	-0.600473	5.44669
	112.337	0.302419	-0.600473	5.44669
	112.337	0.275898	-0.600473	5.44669
	112.337	0.255567	-0.600473	5.44669
	112.337	0.207329	-0.600473	5.44669
	112.337	0.088185	-0.600473	5.44669
	112.337	-0.010578	-0.600473	5.44669
	112.337	-0.020051	-0.600473	5.44669
	112.337	0.009431	-0.600473	5.44669
	112.337	0.024884	-0.600473	5.44669
	112.337	0.070027	-0.600473	5.44669
	112.337	0.189607	-0.600473	5.44669
	112.337	0.289653	-0.600473	5.44669
	112.337	0.250318	-0.600473	5.44669
	112.337	0.044575	-0.600473	5.44669
	112.337	-0.150346	-0.600473	5.44669
	112.337	-0.079916	-0.600473	5.44669
	112.337	0.178942	-0.600473	5.44669
	112.337	0.287686	-0.600473	5.44669
	112.337	0.146858	-0.600473	5.44669
	112.337	0.034273	-0.600473	5.44669
	112.337	0.133187	-0.600473	5.44669
	112.337	0.279032	-0.600473	5.44669
	112.337	0.265971	-0.600473	5.44669
	112.337	0.054914	-0.600473	5.4507
	112.337	-0.151578	-0.600473	5.46104
	112.337	-0.133297	-0.600473	5.46531
	112.337	0.001659	-0.600473	5.45562
	112.337	0.109416	-0.600473	5.4448
	112.337	0.164915	-0.600473	5.44287
	112.337	0.060717	-0.600473	5.44579
	112.337	-0.115153	-0.600473	5.44767
	112.337	-0.120408	-0.600473	5.44742
	112.337	-0.005937	-0.600473	5.44664
	112.337	0.101645	-0.600473	5.44641
	112.337	0.164359	-0.600473	5.44658
	112.337	0.063246	-0.600473	5.44674
	112.337	-0.163086	-0.600473	5.44675
	112.337	-0.296746	-0.600473	5.44669
	112.337	-0.234938	-0.600473	5.44667
	112.337	-0.008055	-0.600473	5.44668
	112.337	0.236888	-0.600473	5.44669
	112.337	0.335252	-0.600473	5.44669
	112.337	0.301491	-0.600473	5.44669
	112.359	0.254304	-0.600473	5.44669
	112.417	0.246843	-0.600473	5.44669
	112.44	0.260539	-0.600473	5.44669
	112.386	0.268935	-0.600473	5.44669
	112.326	0.267585	-0.600473	5.44669
	112.316	0.264035	-0.600473	5.44669
	112.332	0.263028	-0.600473	5.44669
	112.342	0.263868	-0.600473	5.44669
	112.341	0.264578	-0.600473	5.44669
	112.337	0.264577	-0.600473	5.44669
	112.335	0.264324	-0.600473	5.44669
	112.336	0.215028	-0.600473	5.44669
	112.337	0.039108	-0.600473	5.44669
	112.337	-0.140042	-0.600473	5.44669
	112.337	-0.073649	-0.600473	5.44669
	112.314	0.177906	-0.600473	5.44669
	112.235	0.285024	-0.600473	5.44669
	112.154	0.096922	-0.600473	5.44669
	112.161	-0.141059	-0.600473	5.44669
	112.196	-0.09468	-0.600473	5.44669
	112.163	0.169449	-0.600473	5.44669
	112.108	0.338147	-0.600473	5.44669
	112.092	0.32673	-0.600473	5.44669
	112.104	0.263855	-0.600473	5.44669
	112.114	0.241874	-0.600473	5.44669
	112.115	0.255063	-0.600473	5.44669
	112.111	0.317598	-0.600473	5.44669
	112.109	0.494466	-0.600473	5.44669
	112.11	0.718499	-0.600473	5.44669
	112.111	0.825929	-0.600473	5.44669
	112.111	0.803406	-0.600473	5.44669
	112.111	0.757704	-0.600473	5.44669
	112.11	0.746871	-0.600473	5.44669
	112.11	0.758626	-0.600473	5.44669
	112.111	0.816599	-0.600473	5.44669
	112.111	0.992065	-0.600473	5.44669
	112.111	1.21713	-0.600473	5.44669
	112.111	1.3255	-0.600473	5.44669
	112.088	1.30299	-0.600473	5.44669
	112.008	1.25697	-0.600473	5.44669
	111.927	1.29519	-0.600473	5.44669
	111.957	1.43377	-0.600473	5.44669
	112.049	1.49506	-0.600473	5.44669
	112.04	1.42494	-0.600473	5.44669
	111.931	1.4648	-0.600473	5.44669
	111.855	1.6684	-0.600473	5.44669
	111.856	1.81436	-0.600473	5.44669
	111.883	1.81498	-0.600473	5.44669
	111.894	1.76524	-0.600473	5.44669
	111.889	1.74448	-0.600473	5.44669
	111.883	1.75352	-0.600473	5.44669
	111.882	1.76469	-0.600473	5.44669
	111.862	1.76615	-0.600473	5.44669
	111.783	1.7628	-0.600473	5.44669
	111.679	1.76087	-0.600473	5.44669
	111.629	1.76126	-0.600473	5.44669
	111.639	1.7621	-0.600473	5.44669
	111.661	1.76232	-0.600473	5.44669
	111.666	1.76211	-0.592602	5.44669
	111.66	1.76195	-0.572317	5.44669
	111.656	1.76195	-0.563928	5.44669
	111.656	1.76201	-0.582939	5.44669
	111.658	1.76204	-0.604181	5.44669
	111.658	1.76202	-0.607951	5.44669
	111.658	1.76201	-0.602239	5.44669
	111.658	1.76201	-0.598547	5.44669
	111.658	1.76201	-0.599037	5.44669
	111.658	1.76202	-0.600556	5.44669
	111.658	1.81121	-0.601018	5.44669
	111.658	1.93798	-0.600672	5.44669
	111.658	1.99041	-0.600362	5.44669
	111.636	1.87159	-0.600356	5.44669
	111.556	1.73884	-0.600463	5.44669
	111.452	1.71528	-0.60051	5.44669
	111.403	1.75098	-0.600492	5.44669
	111.413	1.77405	-0.600468	5.44669
	111.434	1.77099	-0.600464	5.44669
	111.439	1.7615	-0.600471	5.44669
	111.434	1.75861	-0.600475	5.44669
	111.43	1.76077	-0.600475	5.44669
	111.43	1.76271	-0.600473	5.44669
	111.432	1.76275	-0.600472	5.44669
	111.432	1.81127	-0.600473	5.44669
	111.432	1.98694	-0.600473	5.44669
	111.432	2.21545	-0.600473	5.44669
	111.432	2.27599	-0.600473	5.44669
	111.432	2.07687	-0.600473	5.44669
	111.432	1.85088	-0.600473	5.44669
	111.432	1.90621	-0.600473	5.44669
	111.409	2.16982	-0.600473	5.44669
	111.33	2.33513	-0.600473	5.44669
	111.226	2.32247	-0.600473	5.44669
	111.176	2.26028	-0.600473	5.44669
	111.187	2.23903	-0.600473	5.44669
	111.208	2.25228	-0.600473	5.44669
	111.213	2.26539	-0.600473	5.44669
	111.208	2.26617	-0.600473	5.44669
	111.204	2.26184	-0.600473	5.44669
	111.204	2.25975	-0.600473	5.44669
	111.205	2.26041	-0.600473	5.44669
	111.206	2.26143	-0.600473	5.44669
	111.206	2.26163	-0.600473	5.44669
	111.205	2.26134	-0.600473	5.44669
	111.205	2.26116	-0.600473	5.44669
	111.205	2.26118	-0.600473	5.44669
	111.205	2.26125	-0.600473	5.44669
	111.205	2.26128	-0.600473	5.44669
	111.205	2.26126	-0.600473	5.44669
	111.205	2.26125	-0.600473	5.44669
	111.205	2.26125	-0.600473	5.44669
	111.205	2.26125	-0.600473	5.44669
	111.205	2.26125	-0.600473	5.44669
	111.205	2.26125	-0.600473	5.44669
	111.205	2.26125	-0.600473	5.44669
	111.205	2.26125	-0.600473	5.44669
	111.205	2.26125	-0.600473	5.44669
	111.205	2.26125	-0.600473	5.44669
	111.205	2.26125	-0.600473	5.44669
	111.205	2.26125	-0.600473	5.44669
	111.205	2.26125	-0.600473	5.44669
	111.205	2.26125	-0.600473	5.44669
	111.205	2.26125	-0.600473	5.44669
	111.205	2.26125	-0.600473	5.44669
	111.205	2.26125	-0.600473	5.44669
	111.205	2.26125	-0.600473	5.44669
	111.205	2.26125	-0.600473	5.44669
	111.205	2.26125	-0.600473	5.44669
	111.205	2.26125	-0.600473	5.44669
	111.205	2.26125	-0.600473	5.44669
	111.205	2.26125	-0.600473	5.44669
	111.205	2.26125	-0.600473	5.44669
	111.205	2.26125	-0.592602	5.44669
	111.183	2.26125	-0.572317	5.44669
	111.103	2.26125	-0.563928	5.44669
	111.022	2.26125	-0.582939	5.44669
	111.03	2.31044	-0.604181	5.44669
	111.064	2.48641	-0.607951	5.44669
	111.031	2.66561	-0.602239	5.44669
	110.976	2.59923	-0.598547	5.44669
	110.96	2.39685	-0.599037	5.44669
	110.995	2.3673	-0.600556	5.44669
	111.063	2.48107	-0.601018	5.44669
	111.087	2.59699	-0.600672	5.44669
	111.029	2.71264	-0.600362	5.44669
	110.967	2.7861	-0.600356	5.44669
	110.957	2.73706	-0.600463	5.44669
	110.974	2.58589	-0.60051	5.44669
	110.985	2.52346	-0.600492	5.44669
	110.983	2.6468	-0.600468	5.44669
	110.979	2.78501	-0.600464	5.44669
	110.977	2.80925	-0.600471	5.44669
	110.979	2.77189	-0.600475	5.44669
	110.979	2.74788	-0.600475	5.44669
	110.979	2.75115	-0.600473	5.44669
	110.957	2.76105	-0.600472	5.44669
	110.899	2.76404	-0.600473	5.44669
	110.875	2.76178	-0.600473	5.44669
	110.907	2.75976	-0.600473	5.44669
	110.888	2.75972	-0.600473	5.44669
	110.795	2.76043	-0.600473	5.44669
	110.729	2.76073	-0.600473	5.44669
	110.729	2.76061	-0.600473	5.44669
	110.751	2.76045	-0.600473	5.44669
	110.761	2.76043	-0.600473	5.44669
	110.757	2.76048	-0.600473	5.44669
	110.752	2.71131	-0.600473	5.44669
	110.751	2.58453	-0.600473	5.44669
	110.752	2.53209	-0.600473	5.44669
	110.731	2.6509	-0.600473	5.44669
	110.651	2.78366	-0.600473	5.44669
	110.569	2.80723	-0.600473	5.44669
	110.599	2.77152	-0.600473	5.44669
	110.691	2.74845	-0.600473	5.44669
	110.682	2.75151	-0.600473	5.44669
	110.573	2.76101	-0.600473	5.44669
	110.497	2.81308	-0.600473	5.44669
	110.498	2.9377	-0.600473	5.44669
	110.525	2.98819	-0.600473	5.44669
	110.536	2.91853	-0.600473	5.44669
	110.531	2.96241	-0.600473	5.44669
	110.525	3.11835	-0.600473	5.44669
	110.524	3.08755	-0.600473	5.44669
	110.526	2.90809	-0.600473	5.44669
	110.527	2.92465	-0.600473	5.44669
	110.527	3.10654	-0.600473	5.44669
	110.526	3.14527	-0.600473	5.44669
	110.526	3.09183	-0.600473	5.44669
	110.504	3.15327	-0.600473	5.44669
	110.424	3.26265	-0.600473	5.44669
	110.321	3.29686	-0.600473	5.44669
	110.271	3.27393	-0.600473	5.44669
	110.282	3.25243	-0.600473	5.44669
	110.303	3.20242	-0.600473	5.44669
	110.308	3.08295	-0.600473	5.44669
	110.302	3.03387	-0.600473	5.44669
	110.298	3.1515	-0.600473	5.44669
	110.299	3.28256	-0.600473	5.44669
	110.3	3.30584	-0.600473	5.44669
	110.301	3.27062	-0.600473	5.44669
	110.3	3.24785	-0.600473	5.44669
	110.3	3.25087	-0.600473	5.44669
	110.3	3.26023	-0.600473	5.44669
	110.3	3.26308	-0.600473	5.44669
	110.3	3.26095	-0.600473	5.44669
	110.3	3.25904	-0.600473	5.44669
	110.3	3.259	-0.600473	5.44669
	110.278	3.25966	-0.600473	5.44669
	110.198	3.25995	-0.600473	5.44669
	110.095	3.25984	-0.600473	5.44669
	110.045	3.25969	-0.600473	5.44669
	110.055	3.25967	-0.600473	5.44669
	110.077	3.25971	-0.600473	5.44669
	110.082	3.25974	-0.600473	5.44669
	110.076	3.25973	-0.600473	5.44669
	110.072	3.25972	-0.600473	5.44669
	110.05	3.25972	-0.600473	5.44669
	109.994	3.25972	-0.600473	5.44669
	109.949	3.25972	-0.600473	5.44669
	109.945	3.25972	-0.600473	5.44669
	109.958	3.25972	-0.600473	5.44669
	109.943	3.25972	-0.600473	5.44669
	109.884	3.30891	-0.600473	5.44669
	109.834	3.43569	-0.600473	5.44669
	109.83	3.48812	-0.600473	5.44669
	109.845	3.41849	-0.600473	5.44669
	109.853	3.4617	-0.600473	5.44669
	109.851	3.66654	-0.600473	5.44669
	109.847	3.81182	-0.600473	5.44669
	109.846	3.81172	-0.600473	5.44669
	109.847	3.76192	-0.600473	5.44669
	109.826	3.74139	-0.600473	5.44669
	109.746	3.75054	-0.600473	5.44669
	109.664	3.76168	-0.600473	5.44669
	109.694	3.76309	-0.600473	5.44669
	109.786	3.75972	-0.600473	5.44669
	109.777	3.75781	-0.600473	5.44669
	109.668	3.75821	-0.600473	5.44669
	109.592	3.75905	-0.600473	5.44669
	109.593	3.75927	-0.600473	5.44669
	109.62	3.75905	-0.600473	5.44669
	109.631	3.75889	-0.600473	5.44669
	109.626	3.7589	-0.600473	5.44669
	109.62	3.75896	-0.600473	5.44669
	109.619	3.75898	-0.600473	5.44669
	109.621	3.75897	-0.600473	5.44669
	109.622	3.75895	-0.600473	5.44669
	109.622	3.75895	-0.600473	5.44669
	109.621	3.75896	-0.600473	5.44669
	109.621	3.75896	-0.600473	5.44669
	109.621	3.75896	-0.600473	5.44669
	109.621	3.75896	-0.600473	5.44669
	109.621	3.75896	-0.600473	5.44669
	109.621	3.75896	-0.600473	5.44669
	109.621	3.75896	-0.600473	5.44669
	109.599	3.75896	-0.600473	5.44669
	109.519	3.75896	-0.600473	5.44669
	109.416	3.75896	-0.600473	5.44669
	109.388	3.75896	-0.600473	5.44669
	109.456	3.75896	-0.600473	5.44669
	109.501	3.75896	-0.600473	5.44669
	109.452	3.75896	-0.600473	5.44669
	109.387	3.75896	-0.600473	5.44669
	109.372	3.75896	-0.600473	5.44669
	109.388	3.75896	-0.600473	5.44669
	109.4	3.75896	-0.600473	5.44669
	109.4	3.75896	-0.600473	5.44669
	109.395	3.75896	-0.600473	5.44669
	109.393	3.75896	-0.600473	5.44669
	109.394	3.75896	-0.600473	5.44669
	109.395	3.75896	-0.600473	5.44669
	109.395	3.75896	-0.600473	5.44669
	109.395	3.75896	-0.600473	5.44669
	109.395	3.75896	-0.600473	5.44669
	109.395	3.75896	-0.600473	5.44669
	109.395	3.75896	-0.600473	5.44669
	109.395	3.75896	-0.600473	5.44669
	109.395	3.75896	-0.600473	5.44669
	109.395	3.75896	-0.600473	5.44669
	109.395	3.75896	-0.600473	5.44669
	109.395	3.75896	-0.600473	5.44669
	109.395	3.75896	-0.600473	5.44669
	109.395	3.80815	-0.600473	5.44669
	109.395	3.93492	-0.592602	5.44669
	109.395	3.98736	-0.572317	5.44669
	109.395	3.86854	-0.563928	5.44669
	109.395	3.73578	-0.582939	5.44669
	109.395	3.71222	-0.604181	5.44669
	109.395	3.74792	-0.607951	5.44669
	109.373	3.82019	-0.602239	5.44669
	109.293	3.99309	-0.598547	5.44669
	109.189	4.21199	-0.599037	5.44669
	109.14	4.2695	-0.600556	5.44669
	109.173	4.07252	-0.601018	5.44669
	109.251	3.84851	-0.600672	5.44669
	109.28	3.9039	-0.600362	5.44669
	109.221	4.16684	-0.600356	5.44669
	109.156	4.33183	-0.600463	5.44669
	109.146	4.31929	-0.60051	5.44669
	109.164	4.25726	-0.600492	5.44669
	109.175	4.23603	-0.600468	5.44669
	109.173	4.24923	-0.600464	5.44669
	109.168	4.26232	-0.600471	5.44669
	109.167	4.26311	-0.600475	5.44669
	109.168	4.25879	-0.600475	5.44669
	109.169	4.2567	-0.600473	5.44669
	109.169	4.20817	-0.600472	5.44669
	109.169	4.08241	-0.600473	5.44669
	109.146	4.03017	-0.600473	5.44669
	109.067	4.14871	-0.600473	5.44669
	108.963	4.28127	-0.600473	5.44669
	108.914	4.30486	-0.600473	5.44669
	108.924	4.26923	-0.600473	5.44669
	108.945	4.24618	-0.600473	5.44669
	108.95	4.24923	-0.600473	5.44669
	108.945	4.25871	-0.600473	5.44669
	108.941	4.2616	-0.600473	5.44669
	108.941	4.25944	-0.600473	5.44669
	108.942	4.25751	-0.600473	5.44669
	108.943	4.25746	-0.600473	5.44669
	108.943	4.25813	-0.600473	5.44669
	108.942	4.25843	-0.600473	5.44669
	108.942	4.25831	-0.600473	5.44669
	108.92	4.25816	-0.600473	5.44669
	108.863	4.25814	-0.600473	5.44669
	108.839	4.25818	-0.600473	5.44669
	108.87	4.25821	-0.600473	5.44669
	108.873	4.25821	-0.600473	5.44669
	108.838	4.30738	-0.600473	5.44669
	108.796	4.43416	-0.600473	5.44669
	108.742	4.48659	-0.600473	5.44669
	108.704	4.36778	-0.600473	5.44669
	108.703	4.23502	-0.600473	5.44669
	108.715	4.26065	-0.600473	5.44669
	108.72	4.47232	-0.600473	5.44669
	108.718	4.6746	-0.600473	5.44669
	108.716	4.65433	-0.600473	5.44669
	108.715	4.52005	-0.600473	5.44669
	108.716	4.41327	-0.600473	5.44669
	108.716	4.35795	-0.600473	5.44669
	108.716	4.41268	-0.600473	5.44669
	108.716	4.51079	-0.600473	5.44669
	108.716	4.59041	-0.600473	5.44669
	108.716	4.69645	-0.600473	5.44669
	108.716	4.77879	-0.600473	5.44669
	108.694	4.78608	-0.600473	5.44669
	108.614	4.76152	-0.600473	5.44669
	108.511	4.74891	-0.600473	5.44669
	108.461	4.7524	-0.600473	5.44669
	108.471	4.75835	-0.600473	5.44669
	108.493	4.7596	-0.600473	5.44669
	108.498	4.75801	-0.600473	5.44669
	108.492	4.7569	-0.600473	5.44669
	108.488	4.757	-0.600473	5.44669
	108.488	4.75744	-0.600473	5.44669
	108.49	4.75759	-0.600473	5.44669
	108.49	4.75749	-0.600473	5.44669
	108.49	4.7574	-0.600473	5.44669
	108.49	4.7574	-0.600473	5.44669
	108.49	4.75743	-0.600473	5.44669
	108.49	4.75744	-0.600473	5.44669
	108.49	4.75744	-0.600473	5.44669
	108.49	4.75743	-0.600473	5.44669
	108.49	4.75743	-0.600473	5.44669
	108.49	4.75743	-0.600473	5.44669
	108.49	4.80662	-0.600473	5.44669
	108.49	4.9334	-0.600473	5.44669
	108.468	4.98583	-0.600473	5.44669
	108.41	4.86701	-0.600473	5.44669
	108.386	4.78345	-0.600473	5.44669
	108.418	4.88666	-0.600473	5.44669
	108.421	4.97479	-0.600473	5.44669
	108.385	4.92824	-0.600473	5.44669
	108.365	4.91919	-0.600473	5.44669
	108.369	4.98776	-0.600473	5.44669
	108.355	5.07772	-0.600473	5.44669
	108.3	5.14942	-0.600473	5.44669
	108.252	5.10752	-0.600473	5.44669
	108.247	5.05817	-0.600473	5.44669
	108.261	5.10057	-0.600473	5.44669
	108.268	5.09432	-0.600473	5.44669
	108.267	5.02086	-0.600473	5.44669
	108.263	4.98347	-0.600473	5.4507
	108.262	5.04172	-0.600473	5.46104
	108.263	5.18535	-0.600473	5.46531
	108.242	5.29078	-0.600473	5.45562
	108.184	5.29434	-0.600473	5.4448
	108.16	5.26001	-0.600473	5.44287
	108.192	5.24463	-0.600473	5.44579
	108.172	5.25043	-0.600473	5.44767
	108.079	5.25833	-0.600473	5.44742
	108.013	5.25958	-0.600473	5.44664
	108.013	5.2573	-0.600473	5.44641
	108.036	5.25589	-0.600473	5.44658
	108.045	5.25612	-0.600473	5.44674
	108.041	5.25671	-0.600473	5.44675
	108.036	5.25688	-0.600473	5.44669
	108.035	5.25674	-0.600473	5.44667
	108.037	5.25662	-0.600473	5.44668
	108.038	5.25662	-0.600473	5.44669
	108.038	5.25666	-0.600473	5.44669
	108.037	5.25668	-0.600473	5.44669
	108.037	5.25667	-0.600473	5.44669
	108.037	5.25666	-0.600473	5.44669
	108.037	5.25666	-0.600473	5.44669
	108.037	5.25667	-0.600473	5.44669
	108.015	5.25667	-0.600473	5.44669
	107.958	5.25667	-0.600473	5.44669
	107.934	5.25667	-0.600473	5.44669
	107.988	5.25667	-0.600473	5.44669
	108.048	5.25667	-0.600473	5.44669
	108.058	5.25667	-0.592602	5.44669
	108.042	5.25667	-0.572317	5.44669
	108.01	5.25667	-0.563928	5.44669
	107.931	5.25667	-0.582939	5.44669
	107.832	5.25667	-0.604181	5.44669
	107.784	5.25667	-0.607951	5.44669
	107.793	5.25667	-0.602239	5.44669
	107.813	5.25667	-0.590676	5.44669
	107.818	5.25667	-0.570882	5.44669
	107.813	5.25667	-0.564011	5.44669
	107.809	5.25667	-0.583485	5.44669
	107.809	5.30586	-0.60438	5.44669
	107.811	5.48182	-0.607841	5.44669
	107.812	5.66103	-0.602122	5.44669
	107.811	5.59464	-0.598537	5.44669
	107.811	5.39226	-0.599075	5.44669
	107.811	5.36272	-0.600575	5.44669
	107.811	5.47648	-0.601013	5.44669
	107.811	5.59241	-0.600663	5.44669
	107.789	5.65887	-0.60036	5.44669
	107.709	5.60555	-0.600358	5.44669
	107.628	5.55327	-0.592594	5.44669
	107.658	5.6477	-0.572355	5.44669
	107.772	5.77045	-0.563946	5.44669
	107.82	5.79853	-0.582934	5.44669
	107.735	5.76828	-0.604172	5.44669
	107.605	5.74589	-0.60795	5.44669
	107.546	5.7473	-0.602241	5.44669
	107.562	5.75586	-0.598548	5.44669
	107.589	5.75894	-0.599037	5.44669
	107.595	5.75719	-0.600555	5.44669
	107.587	5.75536	-0.601018	5.44669
	107.582	5.75522	-0.600672	5.44669
	107.583	5.75581	-0.600363	5.44669
	107.585	5.75611	-0.600356	5.44669
	107.585	5.75602	-0.592592	5.44669
	107.585	5.75588	-0.564484	5.44669
	107.585	5.75585	-0.535792	5.44669
	107.585	5.75589	-0.546389	5.44669
	107.585	5.75591	-0.586639	5.44669
	107.585	5.75591	-0.611658	5.44669
	107.585	5.7559	-0.60972	5.44669
	107.585	5.7559	-0.600314	5.44669
	107.585	5.7559	-0.597111	5.44669
	107.585	5.7559	-0.59912	5.44669
	107.585	5.7559	-0.601101	5.44669
	107.585	5.7559	-0.601217	5.44669
	107.585	5.7559	-0.600561	5.44669
	107.585	5.7559	-0.600245	5.4507
	107.585	5.7559	-0.600346	5.46104
	107.585	5.7559	-0.600501	5.46531
	107.585	5.7559	-0.60053	5.45562
	107.585	5.7559	-0.600487	5.4448
	107.562	5.7559	-0.600459	5.44287
	107.505	5.7559	-0.600462	5.44579
	107.481	5.7559	-0.600473	5.44767
	107.535	5.7559	-0.600477	5.44742
	107.573	5.7559	-0.600474	5.44664
	107.504	5.7559	-0.600472	5.44641
	107.384	5.7559	-0.600472	5.44658
	107.324	5.7559	-0.600473	5.44674
	107.336	5.7559	-0.600473	5.44675
	107.361	5.7559	-0.600473	5.44669
	107.368	5.7559	-0.600473	5.44667
	107.361	5.7559	-0.600473	5.44668
	107.356	5.7559	-0.600473	5.44669
	107.357	5.7559	-0.600473	5.44669
	107.358	5.7559	-0.600473	5.44669
	107.359	5.80509	-0.600473	5.44669
	107.359	5.93187	-0.600473	5.44669
	107.358	5.9843	-0.600473	5.44669
	107.358	5.86548	-0.600473	5.44669
	107.358	5.78192	-0.600473	5.44669
	107.358	5.93432	-0.600473	5.44669
	107.358	6.14923	-0.600473	5.44669
	107.336	6.10592	-0.600473	5.44669
	107.279	5.85128	-0.600473	5.44669
	107.233	5.68547	-0.600473	5.44669
	107.229	5.74391	-0.600473	5.44669
	107.265	5.98082	-0.600473	5.44669
	107.308	6.23116	-0.600473	5.44669
	107.272	6.32822	-0.600473	5.44669
	107.191	6.292	-0.600473	5.44669
	107.184	6.24424	-0.600473	5.44669
	107.212	6.23742	-0.600473	5.44669
	107.182	6.25158	-0.600473	5.44669
	107.13	6.25995	-0.600473	5.44669
	107.114	6.25842	-0.600473	5.44669
	107.126	6.2548	-0.600473	5.44669
	107.113	6.20464	-0.600473	5.44669
	107.056	6.07874	-0.600473	5.44669
	107.029	6.02703	-0.600473	5.44669
	107.059	6.14583	-0.600473	5.44669
	107.062	6.27833	-0.600473	5.44669
	107.028	6.30179	-0.600473	5.44669
	106.986	6.26613	-0.600473	5.4507
	106.932	6.24311	-0.600473	5.46104
	106.894	6.24619	-0.600473	5.46531
	106.893	6.25566	-0.600473	5.45562
	106.905	6.25854	-0.600473	5.4448
	106.91	6.25638	-0.600473	5.44287
	106.908	6.25445	-0.600473	5.44579
	106.905	6.25441	-0.600473	5.44767
	106.905	6.25508	-0.600473	5.44742
	106.906	6.25537	-0.600473	5.44664
	106.906	6.25526	-0.600473	5.44641
	106.906	6.25511	-0.600473	5.44658
	106.906	6.25508	-0.600473	5.44674
	106.906	6.25513	-0.600473	5.44675
	106.906	6.25515	-0.600473	5.44669
	106.906	6.25515	-0.600473	5.44667
	106.906	6.30433	-0.600473	5.44668
	106.906	6.48029	-0.600473	5.44669
	106.906	6.70869	-0.600473	5.44669
	106.906	6.81827	-0.600473	5.44669
	106.906	6.7951	-0.600473	5.44669
	106.906	6.74836	-0.600473	5.44669
	106.906	6.73732	-0.600473	5.44669
	106.884	6.74936	-0.600473	5.44669
	106.804	6.70914	-0.600473	5.44669
	106.7	6.53266	-0.600473	5.44669
	106.651	6.35004	-0.600473	5.44669
	106.683	6.41519	-0.600473	5.44669
	106.762	6.61826	-0.600473	5.44669
	106.791	6.64853	-0.600473	5.44669
	106.731	6.58402	-0.600473	5.44669
	106.667	6.64383	-0.600473	5.44669
	106.657	6.75646	-0.600473	5.44669
	106.675	6.79261	-0.600473	5.44669
	106.686	6.76935	-0.600473	5.44669
	106.684	6.747	-0.600473	5.44669
	106.679	6.74596	-0.600473	5.44669
	106.678	6.75347	-0.600473	5.44669
	106.679	6.75699	-0.600473	5.44669
	106.68	6.75579	-0.600473	5.44669
	106.68	6.75404	-0.600473	5.44669
	106.68	6.75373	-0.600473	5.44669
	106.679	6.75422	-0.600473	5.44669
	106.679	6.75454	-0.600473	5.44669
	106.68	6.7545	-0.600473	5.44669
	106.68	6.75437	-0.600473	5.44669
	106.68	6.75433	-0.600473	5.44669
	106.68	6.75436	-0.600473	5.44669
	106.657	6.75438	-0.600473	5.44669
	106.6	6.75439	-0.600473	5.44669
	106.576	6.80357	-0.600473	5.44669
	106.608	6.93034	-0.600473	5.44669
	106.588	6.98277	-0.600473	5.44669
	106.495	6.86395	-0.600473	5.44669
	106.429	6.7312	-0.600473	5.44669
	106.429	6.70764	-0.600473	5.44669
	106.452	6.74334	-0.600473	5.44669
	106.461	6.76641	-0.600473	5.44669
	106.457	6.76335	-0.600473	5.44669
	106.452	6.75385	-0.600473	5.44669
	106.451	6.75097	-0.600473	5.44669
	106.453	6.80232	-0.600473	5.44669
	106.454	6.93103	-0.600473	5.44669
	106.454	6.9835	-0.600473	5.44669
	106.453	6.86402	-0.600473	5.44669
	106.453	6.73097	-0.600473	5.44669
	106.453	6.70752	-0.600473	5.44669
	106.431	6.74337	-0.600473	5.44669
	106.374	6.76647	-0.600473	5.44669
	106.327	6.76336	-0.600473	5.44669
	106.302	6.80303	-0.600473	5.44669
	106.258	6.97611	-0.600473	5.44669
	106.219	7.1575	-0.600473	5.44669
	106.214	7.14224	-0.600473	5.44669
	106.224	7.06667	-0.600473	5.44669
	106.231	7.13807	-0.600473	5.44669
	106.229	7.2595	-0.600473	5.44669
	106.227	7.29522	-0.600473	5.44669
	106.226	7.26864	-0.600473	5.44669
	106.227	7.19588	-0.600473	5.44669
	106.227	7.06872	-0.600473	5.44669
	106.227	6.97532	-0.600473	5.44669
	106.227	6.92175	-0.600473	5.44669
	106.227	6.82469	-0.600473	5.44669
	106.227	6.7368	-0.600473	5.44669
	106.205	6.77319	-0.600473	5.44669
	106.147	6.97337	-0.600473	5.44669
	106.123	7.21619	-0.600473	5.44669
	106.177	7.32317	-0.600473	5.44669
	106.237	7.29377	-0.600473	5.44669
	106.226	7.24535	-0.600473	5.44669
	106.152	7.23582	-0.600473	5.44669
	106.096	7.24909	-0.600473	5.44669
	106.071	7.25804	-0.600473	5.44669
	106.032	7.25707	-0.600473	5.44669
	105.994	7.25349	-0.600473	5.44669
	105.988	7.25233	-0.600473	5.44669
	105.998	7.25312	-0.600473	5.44669
	106.004	7.25386	-0.600473	5.44669
	106.025	7.25389	-0.600473	5.44669
	106.08	7.25364	-0.600473	5.44669
	106.103	7.25352	-0.600473	5.44669
	106.05	7.25356	-0.600473	5.44669
	105.99	7.25362	-0.600473	5.44669
	105.98	7.25363	-0.600473	5.44669
	105.996	7.25361	-0.600473	5.44669
	106.006	7.25361	-0.600473	5.44669
	106.005	7.25361	-0.600473	5.44669
	106	7.25361	-0.600473	5.44669
	105.999	7.25361	-0.600473	5.44669
	106	7.25361	-0.600473	5.44669
	106.001	7.25361	-0.600473	5.44669
	106.001	7.25361	-0.600473	5.44669
	106.001	7.25361	-0.600473	5.44669
	106.001	7.25361	-0.600473	5.44669
	106.001	7.25361	-0.600473	5.44669
	106.001	7.25361	-0.600473	5.44669
	106.001	7.25361	-0.600473	5.44669
	106.001	7.25361	-0.600473	5.44669
	105.978	7.25361	-0.600473	5.44669
	105.921	7.25361	-0.600473	5.44669
	105.875	7.3028	-0.600473	5.44669
	105.849	7.42958	-0.600473	5.44669
	105.806	7.48201	-0.600473	5.44669
	105.767	7.41238	-0.600473	5.44669
	105.761	7.4064	-0.600473	5.44669
	105.772	7.43527	-0.600473	5.44669
	105.778	7.35215	-0.600473	5.44669
	105.777	7.24247	-0.600473	5.44669
	105.774	7.26504	-0.600473	5.44669
	105.773	7.46721	-0.600473	5.44669
	105.774	7.7158	-0.600473	5.44669
	105.775	7.77528	-0.600473	5.44669
	105.775	7.61777	-0.600473	5.44669
	105.774	7.46657	-0.600473	5.44669
	105.774	7.44907	-0.600473	5.44669
	105.774	7.54307	-0.600473	5.44669
	105.774	7.69458	-0.600473	5.44669
	105.774	7.79059	-0.600473	5.44669
	105.752	7.73821	-0.600473	5.44669
	105.672	7.57763	-0.600473	5.44669
	105.569	7.51243	-0.600473	5.44669
	105.519	7.63796	-0.600473	5.44669
	105.53	7.77807	-0.600473	5.44669
	105.551	7.80233	-0.600473	5.44669
	105.556	7.7643	-0.600473	5.44669
	105.55	7.74001	-0.600473	5.44669
	105.546	7.74339	-0.600473	5.44669
	105.547	7.75345	-0.600473	5.44669
	105.548	7.75646	-0.600473	5.44669
	105.549	7.75415	-0.600473	5.44669
	105.548	7.75211	-0.600473	5.44669
	105.548	7.75207	-0.600473	5.44669
	105.548	7.75279	-0.600473	5.44669
	105.548	7.7531	-0.600473	5.44669
	105.548	7.75297	-0.600473	5.44669
	105.548	7.75281	-0.600473	5.44669
	105.548	7.75279	-0.600473	5.44669
	105.548	7.75283	-0.600473	5.44669
	105.548	7.75286	-0.600473	5.44669
	105.526	7.75286	-0.600473	5.44669
	105.468	7.75284	-0.600473	5.44669
	105.422	7.75284	-0.600473	5.44669
	105.419	7.75284	-0.600473	5.44669
	105.455	7.75285	-0.600473	5.44669
	105.497	7.75285	-0.600473	5.44669
	105.484	7.75285	-0.600473	5.44669
	105.438	7.75285	-0.592602	5.44669
	105.397	7.75285	-0.564447	5.44669
	105.348	7.75285	-0.535772	5.44669
	105.311	7.75285	-0.546395	5.44669
	105.309	7.75285	-0.586648	5.44669
	105.32	7.75285	-0.611659	5.44669
	105.326	7.75285	-0.609717	5.44669
	105.324	7.75285	-0.600312	5.44669
	105.321	7.75285	-0.597111	5.44669
	105.321	7.75285	-0.59912	5.44669
	105.322	7.75285	-0.601101	5.44669
	105.322	7.75285	-0.601217	5.44669
	105.3	7.75285	-0.600561	5.44669
	105.22	7.75285	-0.592375	5.44268
	105.116	7.75285	-0.572191	5.43234
	105.067	7.75285	-0.563956	5.42806
	105.099	7.75285	-0.582996	5.43775
	105.178	7.75285	-0.604195	5.44858
	105.207	7.75285	-0.607937	5.4505
	105.147	7.75285	-0.602228	5.44759
	105.083	7.80204	-0.598547	5.44571
	105.073	7.92881	-0.599041	5.44595
	105.09	7.98124	-0.600558	5.44673
	105.102	7.86243	-0.601017	5.44696
	105.1	7.72967	-0.600671	5.44679
	105.095	7.7553	-0.600362	5.44663
	105.094	7.96697	-0.600356	5.44663
	105.095	8.16925	-0.600463	5.44668
	105.096	8.0998	-0.60051	5.44671
	105.096	7.83873	-0.600492	5.4467
	105.096	7.67953	-0.600468	5.44668
	105.073	7.74302	-0.600464	5.44668
	105.016	7.9797	-0.600471	5.44669
	104.97	8.22814	-0.600475	5.44669
	104.966	8.32449	-0.600475	5.44669
	104.98	8.23945	-0.600473	5.44669
	104.987	8.01614	-0.600472	5.44669
	104.985	7.78096	-0.600473	5.44669
	104.96	7.68541	-0.600473	5.44669
	104.901	7.76608	-0.600473	5.44669
	104.856	7.98727	-0.600473	5.44669
	104.853	8.22312	-0.600473	5.44669
	104.867	8.27051	-0.600473	5.44669
	104.874	8.11246	-0.600473	5.44669
	104.872	8.01451	-0.600473	5.44669
	104.869	8.12569	-0.600473	5.44669
	104.868	8.27147	-0.600473	5.44669
	104.869	8.30321	-0.600473	5.44669
	104.87	8.2663	-0.600473	5.44669
	104.869	8.23982	-0.600473	5.44669
	104.869	8.24188	-0.600473	5.44669
	104.869	8.25217	-0.600473	5.44669
	104.869	8.25574	-0.600473	5.44669
	104.869	8.25358	-0.600473	5.44669
	104.869	8.25141	-0.600473	5.44669
	104.869	8.25127	-0.600473	5.44669
	104.869	8.25198	-0.600473	5.44669
	104.869	8.25233	-0.600473	5.44669
	104.847	8.25222	-0.600473	5.44669
	104.789	8.25205	-0.600473	5.44669
	104.743	8.25202	-0.600473	5.44669
	104.74	8.25207	-0.600473	5.44669
	104.754	8.2521	-0.600473	5.44669
	104.739	8.25209	-0.600473	5.44669
	104.679	8.25208	-0.600473	5.44669
	104.63	8.25208	-0.600473	5.44669
	104.625	8.25208	-0.600473	5.44669
	104.64	8.25208	-0.600473	5.44669
	104.648	8.25208	-0.600473	5.44669
	104.646	8.25208	-0.600473	5.44669
	104.642	8.25208	-0.600473	5.44669
	104.642	8.25208	-0.600473	5.44669
	104.643	8.25208	-0.600473	5.44669
	104.643	8.25208	-0.600473	5.44669
	104.643	8.30127	-0.592602	5.44669
	104.643	8.42805	-0.572317	5.44669
	104.643	8.52967	-0.563928	5.44669
	104.643	8.53763	-0.582939	5.44669
	104.643	8.4573	-0.604181	5.44669
	104.621	8.31492	-0.607951	5.44669
	104.541	8.21787	-0.602239	5.44669
	104.437	8.21738	-0.598547	5.44669
	104.388	8.29921	-0.599037	5.44669
	104.398	8.43957	-0.608427	5.44669
	104.419	8.48605	-0.629173	5.44669
	104.424	8.3599	-0.637217	5.44669
	104.419	8.27538	-0.617896	5.44669
	104.415	8.3808	-0.596648	5.44669
	104.415	8.51939	-0.592985	5.44669
	104.417	8.59935	-0.598745	5.44669
	104.417	8.69138	-0.602418	5.44669
	104.417	8.76776	-0.601903	5.44669
	104.417	8.77754	-0.600381	5.44669
	104.417	8.75614	-0.592055	5.44669
	104.417	8.69478	-0.572121	5.44669
	104.417	8.57055	-0.56404	5.44669
	104.417	8.52352	-0.583056	5.44669
	104.417	8.6437	-0.60419	5.44669
	104.417	8.7751	-0.607914	5.44669
	104.417	8.74842	-0.60222	5.44669
	104.417	8.58599	-0.598552	5.44669
	104.417	8.46168	-0.599046	5.44669
	104.417	8.40775	-0.600558	5.44669
	104.394	8.37071	-0.601016	5.44669
	104.315	8.46346	-0.60067	5.44669
	104.233	8.67716	-0.600363	5.44669
	104.263	8.8085	-0.600357	5.44669
	104.355	8.7994	-0.600463	5.44669
	104.346	8.75078	-0.60051	5.44669
	104.237	8.73395	-0.600492	5.44669
	104.161	8.74423	-0.600468	5.44669
	104.162	8.75452	-0.600464	5.44669
	104.189	8.75518	-0.600471	5.44669
	104.2	8.80099	-0.600475	5.44669
	104.195	8.92611	-0.600475	5.44669
	104.189	8.97906	-0.600473	5.44669
	104.188	8.86104	-0.600472	5.44669
	104.19	8.72844	-0.600473	5.44669
	104.191	8.70465	-0.600473	5.44669
	104.191	8.74021	-0.600473	5.4507
	104.19	8.7633	-0.600473	5.46505
	104.168	8.76029	-0.600473	5.47966
	104.111	8.75082	-0.600473	5.47425
	104.087	8.74792	-0.600473	5.45373
	104.141	8.75007	-0.600473	5.44099
	104.201	8.752	-0.600473	5.44198
	104.212	8.75205	-0.600473	5.44677
	104.195	8.75138	-0.600473	5.4484
	104.185	8.75108	-0.600473	5.44738
	104.164	8.80039	-0.600473	5.44637
	104.089	8.92732	-0.600473	5.44631
	104.009	8.97977	-0.600473	5.44664
	104.015	8.9101	-0.600473	5.4468
	104.071	8.95328	-0.600473	5.44675
	104.096	9.10893	-0.600473	5.44667
	104.065	9.12745	-0.600473	5.44666
	103.995	9.02573	-0.600473	5.44668
	103.947	8.96797	-0.600473	5.44669
	103.947	9.02776	-0.600473	5.44669
	103.963	9.17929	-0.600473	5.44669
	103.97	9.28748	-0.600473	5.44668
	103.967	9.24019	-0.600473	5.44669
	103.963	9.07742	-0.600473	5.44669
	103.963	9.00949	-0.600473	5.44669
	103.964	9.13466	-0.600473	5.44669
	103.964	9.27558	-0.600473	5.44669
	103.964	9.30032	-0.600473	5.44669
	103.964	9.2622	-0.600473	5.44669
	103.964	9.2377	-0.600473	5.44669
	103.964	9.24102	-0.600473	5.44669
	103.964	9.25113	-0.600473	5.44669
	103.964	9.25418	-0.600473	5.44669
	103.964	9.25187	-0.600473	5.44669
	103.964	9.24981	-0.600473	5.44669
	103.964	9.24978	-0.600473	5.44669
	103.964	9.25049	-0.600473	5.44669
	103.964	9.2508	-0.600473	5.44669
	103.964	9.25068	-0.600473	5.44669
	103.942	9.25052	-0.600473	5.44669
	103.884	9.25049	-0.600473	5.44669
	103.861	9.25054	-0.600473	5.44669
	103.892	9.25057	-0.600473	5.44669
	103.872	9.25057	-0.600473	5.44669
	103.78	9.25055	-0.600473	5.44669
	103.736	9.25055	-0.600473	5.44669
	103.794	9.25055	-0.592602	5.44669
	103.84	9.25056	-0.572317	5.44669
	103.795	9.25056	-0.563928	5.44669
	103.753	9.25055	-0.582939	5.44669
	103.795	9.25055	-0.604181	5.44669
	103.834	9.25055	-0.607951	5.44669
	103.793	9.25055	-0.602239	5.44669
	103.732	9.25055	-0.598547	5.44669
	103.717	9.25055	-0.599037	5.44669
	103.731	9.25055	-0.600556	5.44669
	103.743	9.25055	-0.601018	5.44669
	103.742	9.25055	-0.600672	5.44669
	103.738	9.25055	-0.600362	5.44669
	103.736	9.25055	-0.600356	5.44669
	103.737	9.25055	-0.600463	5.44669
	103.738	9.25055	-0.60051	5.4507
	103.738	9.25055	-0.600492	5.46104
	103.738	9.25055	-0.600468	5.46531
	103.715	9.25055	-0.600464	5.45562
	103.636	9.25055	-0.600471	5.4448
	103.532	9.25055	-0.600475	5.44287
	103.483	9.25055	-0.600475	5.44579
	103.515	9.25055	-0.600473	5.44767
	103.594	9.25055	-0.600472	5.44742
	103.623	9.25055	-0.600473	5.44664
	103.563	9.25055	-0.600473	5.44641
	103.499	9.29974	-0.600473	5.44658
	103.489	9.42652	-0.600473	5.44674
	103.506	9.47895	-0.600473	5.44675
	103.517	9.36013	-0.600473	5.44669
	103.516	9.22738	-0.600473	5.44667
	103.511	9.20382	-0.600473	5.44668
	103.51	9.28871	-0.600473	5.44669
	103.511	9.43856	-0.600473	5.44669
	103.49	9.48793	-0.600473	5.44669
	103.432	9.35961	-0.600473	5.44669
	103.408	9.22397	-0.600473	5.44669
	103.462	9.20257	-0.600473	5.44669
	103.5	9.24021	-0.600473	5.44669
	103.453	9.31251	-0.600473	5.44669
	103.391	9.43555	-0.600473	5.44669
	103.354	9.52739	-0.600473	5.44669
	103.312	9.58176	-0.600473	5.44669
	103.278	9.67972	-0.600473	5.44669
	103.273	9.71851	-0.600473	5.44669
	103.283	9.55506	-0.600473	5.44669
	103.289	9.3515	-0.600473	5.44669
	103.287	9.40349	-0.600473	5.44669
	103.285	9.65773	-0.600473	5.44669
	103.284	9.82029	-0.600473	5.44669
	103.285	9.80982	-0.592602	5.44669
	103.285	9.74952	-0.572317	5.44669
	103.285	9.72828	-0.563928	5.44669
	103.285	9.74087	-0.582939	5.44669
	103.285	9.7537	-0.604181	5.44669
	103.285	9.7546	-0.607951	5.44669
	103.285	9.75042	-0.602239	5.44669
	103.285	9.74834	-0.598547	5.44669
	103.285	9.74896	-0.599037	5.44669
	103.285	9.74996	-0.600556	5.44669
	103.263	9.75015	-0.601018	5.44669
	103.205	9.74988	-0.600672	5.44669
	103.182	9.7497	-0.600362	5.44669
	103.213	9.74972	-0.600356	5.44669
	103.194	9.74979	-0.600463	5.44669
	103.101	9.74982	-0.60051	5.44669
	103.035	9.7498	-0.600492	5.44669
	103.035	9.74978	-0.600468	5.44669
	103.08	9.74978	-0.600464	5.44669
	103.147	9.74979	-0.600471	5.44669
	103.166	9.74979	-0.600475	5.44669
	103.107	9.74979	-0.600475	5.44669
	103.047	9.74979	-0.600473	5.44669
	103.037	9.74979	-0.600472	5.44669
	103.054	9.74979	-0.600473	5.44669
	103.065	9.74979	-0.600473	5.44669
	103.063	9.74979	-0.600473	5.44669
	103.059	9.74979	-0.600473	5.44669
	103.057	9.74979	-0.600473	5.44669
	103.058	9.74979	-0.600473	5.44669
	103.059	9.74979	-0.600473	5.44669
	103.059	9.74979	-0.600473	5.44669
	103.059	9.79898	-0.600473	5.44669
	103.059	9.92576	-0.600473	5.44669
	103.059	9.97819	-0.600473	5.44669
	103.059	9.85937	-0.600473	5.44669
	103.059	9.72662	-0.600473	5.44669
	103.059	9.70305	-0.600473	5.44669
	103.059	9.73875	-0.600473	5.44669
	103.059	9.76183	-0.600473	5.44669
	103.059	9.80795	-0.600473	5.44669
	103.037	9.92524	-0.600473	5.44669
	102.957	9.97478	-0.600473	5.44669
	102.876	9.85813	-0.600473	5.44669
	102.883	9.7765	-0.600473	5.44669
	102.918	9.92894	-0.600473	5.44669
	102.885	10.1432	-0.600473	5.44669
	102.83	10.1488	-0.600473	5.44669
	102.814	10.021	-0.600473	5.44669
	102.826	9.90779	-0.600473	5.44669
	102.836	9.79825	-0.600473	5.44669
	102.837	9.72639	-0.600473	5.44669
	102.833	9.77393	-0.600473	5.44669
	102.831	9.97308	-0.600473	5.44669
	102.832	10.2115	-0.600473	5.44669
	102.833	10.317	-0.600473	5.44669
	102.833	10.2394	-0.600473	5.44669
	102.833	10.0651	-0.600473	5.44669
	102.833	10.0032	-0.600473	5.44669
	102.81	10.0858	-0.600473	5.44669
	102.731	10.1006	-0.600473	5.44669
	102.649	10.0708	-0.600473	5.44669
	102.657	10.1504	-0.600473	5.44669
	102.714	10.2589	-0.600473	5.44669
	102.738	10.2863	-0.600473	5.44669
	102.707	10.2608	-0.600473	5.44669
	102.637	10.2407	-0.600473	5.44669
	102.589	10.2413	-0.600473	5.44669
	102.589	10.2488	-0.600473	5.44669
	102.605	10.2517	-0.600473	5.44669
	102.612	10.2502	-0.600473	5.44669
	102.609	10.2486	-0.600473	5.44669
	102.605	10.2976	-0.592602	5.44669
	102.605	10.4249	-0.572317	5.44669
	102.606	10.4776	-0.563928	5.44669
	102.607	10.3587	-0.582939	5.44669
	102.607	10.2258	-0.604181	5.44669
	102.606	10.2022	-0.607951	5.44669
	102.606	10.238	-0.602239	5.44669
	102.606	10.2611	-0.598547	5.44669
	102.606	10.258	-0.599037	5.44669
	102.606	10.2485	-0.600556	5.44669
	102.606	10.2456	-0.601018	5.4507
	102.606	10.2478	-0.600672	5.46104
	102.606	10.2497	-0.600362	5.46531
	102.606	10.2498	-0.600356	5.45562
	102.606	10.2491	-0.600463	5.4448
	102.606	10.2488	-0.60051	5.44287
	102.606	10.2489	-0.600492	5.44579
	102.606	10.2982	-0.600468	5.44767
	102.606	10.3759	-0.600464	5.44742
	102.606	10.3015	-0.600471	5.44664
	102.606	10.1794	-0.600475	5.44641
	102.606	10.2922	-0.600475	5.44658
	102.606	10.4539	-0.600473	5.44674
	102.606	10.3943	-0.600472	5.44675
	102.606	10.2489	-0.600473	5.44669
	102.584	10.1992	-0.592602	5.44667
	102.527	10.2285	-0.572318	5.44668
	102.503	10.2582	-0.563928	5.44669
	102.557	10.3094	-0.582939	5.44669
	102.617	10.4264	-0.604181	5.44669
	102.627	10.4741	-0.600081	5.44669
	102.611	10.4059	-0.574083	5.44669
	102.601	10.4022	-0.562002	5.44669
	102.58	10.4807	-0.581504	5.44669
	102.504	10.5237	-0.604264	5.44669
	102.402	10.5153	-0.608496	5.44669
	102.374	10.4966	-0.602437	5.44669
	102.441	10.4427	-0.598436	5.44669
	102.508	10.3206	-0.59892	5.44669
	102.539	10.2226	-0.600546	5.44669
	102.577	10.2145	-0.601056	5.44669
	102.59	10.2935	-0.600691	5.44669
	102.516	10.4353	-0.600357	5.44669
	102.426	10.4834	-0.600347	5.44669
	102.428	10.3575	-0.600461	5.44669
	102.463	10.2232	-0.600513	5.44669
	102.455	10.2508	-0.600494	5.44669
	102.48	10.4146	-0.600467	5.44669
	102.567	10.5392	-0.600463	5.44669
	102.628	10.5435	-0.600471	5.44669
	102.628	10.4535	-0.600475	5.44669
	102.585	10.3084	-0.600475	5.44669
	102.519	10.2136	-0.600473	5.44669
	102.477	10.2642	-0.600472	5.44669
	102.478	10.4237	-0.600473	5.44669
	102.515	10.489	-0.600473	5.44669
	102.556	10.3639	-0.600473	5.44669
	102.542	10.224	-0.600473	5.44669
	102.518	10.1996	-0.600473	5.44669
	102.558	10.2375	-0.600473	5.44669
	102.589	10.2618	-0.600473	5.44669
	102.545	10.2585	-0.600473	5.44669
	102.509	10.2484	-0.600473	5.44669
	102.552	10.2946	-0.600473	5.44669
	102.613	10.4237	-0.600473	5.44669
	102.627	10.5274	-0.600473	5.44669
	102.613	10.5353	-0.592602	5.44669
	102.601	10.4543	-0.572317	5.44669
	102.602	10.3116	-0.563928	5.44268
	102.584	10.2639	-0.582939	5.43234
	102.528	10.3903	-0.604181	5.42806
	102.481	10.4754	-0.607951	5.43775
	102.477	10.3701	-0.602239	5.44858
	102.491	10.2806	-0.598547	5.4505
	102.476	10.4257	-0.599037	5.44759
	102.416	10.6396	-0.600556	5.44571
	102.367	10.6477	-0.601018	5.44595
	102.385	10.5703	-0.600672	5.44673
	102.48	10.5835	-0.600362	5.44696
	102.569	10.5258	-0.600356	5.44679
	102.559	10.335	-0.600463	5.44663
	102.498	10.2008	-0.60051	5.44663
	102.473	10.2497	-0.600492	5.44668
	102.505	10.4222	-0.600468	5.44671
	102.554	10.5427	-0.600464	5.4467
	102.544	10.5423	-0.600471	5.44668
	102.498	10.4518	-0.600475	5.44668
	102.478	10.3081	-0.600475	5.44669
	102.485	10.2141	-0.600473	5.44669
	102.473	10.2154	-0.600472	5.44669
	102.417	10.2477	-0.600473	5.44669
	102.39	10.2605	-0.600473	5.44669
	102.465	10.2543	-0.600473	5.44669
	102.583	10.2472	-0.600473	5.44669
	102.64	10.2464	-0.600473	5.44669
	102.628	10.2978	-0.600473	5.44669
	102.581	10.4257	-0.600473	5.44669
	102.518	10.4779	-0.600473	5.44669
	102.5	10.4077	-0.600473	5.44669
	102.559	10.4508	-0.600473	5.44669
	102.596	10.6066	-0.600473	5.44669
	102.548	10.6252	-0.600473	5.44669
	102.485	10.5235	-0.600473	5.44669
	102.471	10.4165	-0.600473	5.44669
	102.487	10.3495	-0.600473	5.44669
	102.498	10.4486	-0.600473	5.44669
	102.52	10.6756	-0.600473	5.44669
	102.551	10.7611	-0.600473	5.44669
	102.538	10.6219	-0.600473	5.44669
	102.518	10.5182	-0.600473	5.44669
	102.559	10.5711	-0.600473	5.44669
	102.59	10.5392	-0.600473	5.44669
	102.523	10.345	-0.600473	5.44669
	102.428	10.2002	-0.600473	5.44669
	102.449	10.1967	-0.600473	5.44669
	102.563	10.294	-0.600473	5.44669
	102.616	10.4419	-0.600473	5.44669
	102.554	10.486	-0.600473	5.44669
	102.503	10.3562	-0.600473	5.44669
	102.525	10.271	-0.600473	5.44669
	102.533	10.3774	-0.600473	5.44669
	102.526	10.4675	-0.600473	5.44669
	102.564	10.3714	-0.600473	5.44669
	102.612	10.2348	-0.600473	5.44669
	102.623	10.2015	-0.600473	5.44669
	102.611	10.2345	-0.600473	5.44669
	102.602	10.2599	-0.600473	5.44669
	102.581	10.2588	-0.600473	5.44669
	102.527	10.2492	-0.600473	5.44669
	102.482	10.2457	-0.592602	5.44669
	102.477	10.2475	-0.572317	5.44669
	102.513	10.2496	-0.563928	5.44669
	102.555	10.299	-0.582939	5.44669
	102.542	10.4743	-0.604181	5.44669
	102.519	10.6532	-0.607951	5.44669
	102.558	10.5869	-0.602239	5.44669
	102.612	10.3355	-0.598547	5.44669
	102.603	10.1792	-0.599037	5.44669
	102.532	10.2405	-0.600556	5.44669
	102.499	10.426	-0.601018	5.44669
	102.531	10.4984	-0.600672	5.44669
	102.537	10.3671	-0.600362	5.44669
	102.525	10.2219	-0.600356	5.44669
	102.54	10.2468	-0.600463	5.44669
	102.531	10.4134	-0.60051	5.44669
	102.497	10.4909	-0.600492	5.44669
	102.482	10.3684	-0.600468	5.44669
	102.487	10.2743	-0.600464	5.44669
	102.495	10.4237	-0.600471	5.44669
	102.518	10.641	-0.600475	5.44669
	102.574	10.5998	-0.600475	5.44669
	102.618	10.3452	-0.600473	5.44669
	102.6	10.1787	-0.600472	5.44669
	102.506	10.2368	-0.600473	5.44669
	102.418	10.4246	-0.600473	5.44669
	102.45	10.4992	-0.600473	5.44669
	102.568	10.3679	-0.600473	5.44669
	102.639	10.222	-0.600473	5.44669
	102.633	10.1974	-0.600473	5.44669
	102.606	10.2373	-0.600473	5.44669
	102.574	10.3117	-0.600473	5.44669
	102.5	10.4348	-0.600473	5.44669
	102.425	10.4767	-0.600473	5.44669
	102.455	10.404	-0.600473	5.44669
	102.567	10.4005	-0.600473	5.44669
	102.615	10.4315	-0.600473	5.44669
	102.552	10.3976	-0.600473	5.44669
	102.502	10.4139	-0.600473	5.4507
	102.525	10.4394	-0.600473	5.46104
	102.533	10.3961	-0.600473	5.46531
	102.526	10.4105	-0.600473	5.45562
	102.564	10.4877	-0.600473	5.4448
	102.612	10.5729	-0.600473	5.44287
	102.6	10.6396	-0.600473	5.44579
	102.531	10.548	-0.600473	5.44767
	102.477	10.3735	-0.600473	5.44742
	102.474	10.3643	-0.600473	5.44664
	102.491	10.4767	-0.600473	5.44641
	102.477	10.5356	-0.600473	5.44658
	102.417	10.4725	-0.600473	5.44674
	102.389	10.3192	-0.600473	5.44675
	102.464	10.2114	-0.600473	5.44669
	102.583	10.2103	-0.600473	5.44667
	102.618	10.2465	-0.600473	5.44668
	102.548	10.311	-0.600473	5.44669
	102.499	10.4804	-0.600473	5.44669
	102.548	10.7007	-0.600473	5.44669
	102.614	10.7599	-0.600473	5.44669
	102.63	10.6124	-0.600473	5.44669
	102.613	10.4655	-0.600473	5.44669
	102.601	10.397	-0.600473	5.44669
	102.579	10.362	-0.600473	5.44669
	102.504	10.4116	-0.600473	5.44669
	102.425	10.4511	-0.600473	5.44669
	102.432	10.4019	-0.600473	5.44669
	102.487	10.4087	-0.600473	5.44669
	102.534	10.4357	-0.600473	5.44669
	102.56	10.3472	-0.600473	5.44669
	102.537	10.2851	-0.600473	5.44669
	102.515	10.3865	-0.600473	5.44669
	102.558	10.4663	-0.600473	5.44669
	102.613	10.4168	-0.592602	5.44669
	102.626	10.4096	-0.572317	5.44669
	102.612	10.4307	-0.563928	5.44669
	102.602	10.3448	-0.582939	5.44669
	102.602	10.2859	-0.604181	5.44669
	102.606	10.3877	-0.607951	5.44669
	102.585	10.5157	-0.602239	5.44669
	102.527	10.5925	-0.598547	5.44669
	102.48	10.6378	-0.599037	5.44669
	102.454	10.5895	-0.600556	5.44669
	102.411	10.5469	-0.601018	5.44669
	102.372	10.6436	-0.600672	5.44669
	102.367	10.7638	-0.600362	5.44669
	102.377	10.7409	-0.600356	5.44669
	102.384	10.584	-0.600463	5.44669
	102.383	10.4607	-0.60051	5.44669
	102.38	10.4544	-0.600492	5.44669
	102.379	10.5431	-0.600468	5.44669
	102.38	10.6392	-0.600464	5.44669
	102.38	10.5585	-0.600471	5.44669
	102.38	10.3781	-0.600475	5.44669
	102.38	10.4117	-0.600475	5.44669
	102.38	10.6503	-0.600473	5.44669
	102.38	10.8128	-0.600472	5.44669
	102.38	10.8079	-0.600473	5.44669
	102.38	10.75	-0.600473	5.44669
	102.38	10.7277	-0.600473	5.44669
	102.38	10.739	-0.600473	5.44669
	102.38	10.7517	-0.600473	5.44669
	102.38	10.753	-0.600473	5.44669
	102.38	10.749	-0.600473	5.44669
	102.38	10.7469	-0.600473	5.44669
	102.38	10.7474	-0.600473	5.44669
	102.38	10.7484	-0.600473	5.44669
	102.38	10.7486	-0.600473	5.44669
	102.38	10.7484	-0.600473	5.44669
	102.38	10.7482	-0.600473	5.44669
	102.38	10.699	-0.600473	5.44669
	102.38	10.5723	-0.600473	5.44669
	102.38	10.4707	-0.600473	5.44669
	102.38	10.4627	-0.600473	5.44669
	102.38	10.543	-0.600473	5.44669
	102.38	10.6854	-0.600473	5.44669
	102.38	10.7333	-0.600473	5.44669
	102.38	10.5578	-0.600473	5.44669
	102.38	10.346	-0.600473	5.44669
	102.38	10.3988	-0.600473	5.44669
	102.38	10.6563	-0.600473	5.44669
	102.38	10.7707	-0.600473	5.44669
	102.38	10.5836	-0.600473	5.44669
	102.38	10.2942	-0.600473	5.44669
	102.38	10.2126	-0.600473	5.44669
	102.38	10.3753	-0.600473	5.44669
	102.38	10.5366	-0.600473	5.44669
	102.38	10.5565	-0.600473	5.44669
	102.38	10.5091	-0.600473	5.44669
	102.38	10.4824	-0.600473	5.44669
	102.38	10.4881	-0.600473	5.44669
	102.38	10.5492	-0.600473	5.44669
	102.38	10.6789	-0.600473	5.44669
	102.38	10.7776	-0.600473	5.44669
	102.38	10.734	-0.600473	5.44669
	102.38	10.5762	-0.600473	5.44669
	102.38	10.509	-0.600473	5.44669
	102.38	10.6327	-0.600473	5.44669
	102.38	10.7728	-0.600473	5.44669
	102.38	10.7977	-0.600473	5.44669
	102.38	10.7599	-0.600473	5.44669
	102.38	10.7355	-0.600473	5.44669
	102.38	10.7388	-0.600473	5.44669
	102.38	10.7488	-0.600473	5.44669
	102.38	10.7519	-0.600473	5.44669
	102.38	10.7004	-0.600473	5.44669
	102.38	10.5716	-0.600473	5.44669
	102.38	10.5191	-0.600473	5.44669
	102.38	10.5894	-0.600473	5.44669
	102.38	10.5465	-0.600473	5.44669
	102.38	10.3908	-0.600473	5.44669
	102.38	10.4213	-0.600473	5.44669
	102.38	10.6006	-0.600473	5.44669
	102.38	10.6332	-0.600473	5.44669
	102.38	10.5782	-0.600473	5.44669
	102.38	10.5919	-0.600473	5.44669
	102.38	10.5265	-0.600473	5.44669
	102.38	10.3815	-0.600473	5.44669
	102.38	10.4245	-0.600473	5.44669
	102.38	10.6544	-0.600473	5.44669
	102.38	10.81	-0.600473	5.44669
	102.38	10.8053	-0.600473	5.44669
	102.38	10.7498	-0.600473	5.44669
	102.38	10.6794	-0.600473	5.44669
	102.38	10.5143	-0.600473	5.44669
	102.38	10.3472	-0.600473	5.44669
	102.38	10.4148	-0.600473	5.44669
	102.38	10.6626	-0.600473	5.44669
	102.38	10.8169	-0.600473	5.44669
	102.38	10.756	-0.600473	5.44669
	102.38	10.5222	-0.600473	5.44669
	102.38	10.3232	-0.592602	5.44669
	102.38	10.4019	-0.572317	5.44669
	102.38	10.6657	-0.563928	5.44669
	102.38	10.7736	-0.582939	5.44669
	102.38	10.5814	-0.604181	5.44669
	102.38	10.3415	-0.607951	5.44669
	102.38	10.3393	-0.602239	5.44669
	102.38	10.4776	-0.598547	5.44669
	102.38	10.5941	-0.599037	5.44669
	102.38	10.7012	-0.600556	5.44669
	102.38	10.7709	-0.601018	5.44669
	102.38	10.7725	-0.600672	5.44669
	102.38	10.7501	-0.600362	5.44669
	102.38	10.7403	-0.600356	5.44669
	102.38	10.7443	-0.600463	5.44669
	102.38	10.7494	-0.60051	5.44669
	102.38	10.7502	-0.600492	5.44669
	102.38	10.6995	-0.600468	5.44669
	102.38	10.5718	-0.600464	5.44669
	102.38	10.4703	-0.600471	5.44669
	102.38	10.4628	-0.600475	5.44669
	102.38	10.5432	-0.600475	5.44669
	102.38	10.6855	-0.600473	5.44669
	102.38	10.7333	-0.600472	5.44669
	102.38	10.607	-0.600473	5.44669
	102.38	10.5219	-0.600473	5.44669
	102.38	10.578	-0.600473	5.44669
	102.38	10.5899	-0.600473	5.44669
	102.38	10.5192	-0.600473	5.44669
	102.38	10.4273	-0.600473	5.44669
	102.38	10.3064	-0.600473	5.44669
	102.38	10.2221	-0.600473	5.44669
	102.402	10.2194	-0.600473	5.44669
	102.46	10.2465	-0.600473	5.44669
	102.506	10.2585	-0.600473	5.44669
	102.509	10.2539	-0.600473	5.44669
	102.473	10.2477	-0.600473	5.44669
	102.408	10.2467	-0.600473	5.44669
	102.365	10.2977	-0.600473	5.44669
	102.387	10.4256	-0.600473	5.44669
	102.459	10.527	-0.600473	5.44669
	102.511	10.5837	-0.600473	5.44669
	102.512	10.63	-0.600473	5.44669
	102.472	10.5402	-0.592602	5.44669
	102.43	10.3244	-0.572317	5.44669
	102.466	10.2404	-0.563928	5.44669
	102.57	10.3762	-0.582939	5.44669
	102.635	10.4779	-0.604181	5.44669
	102.608	10.4254	-0.607951	5.44669
	102.526	10.409	-0.602239	5.44268
	102.494	10.4275	-0.598547	5.43234
	102.531	10.3437	-0.599037	5.42806
	102.539	10.2374	-0.600556	5.43775
	102.526	10.2124	-0.601018	5.44858
	102.562	10.2381	-0.600672	5.4505
	102.611	10.3067	-0.600362	5.44759
	102.623	10.4324	-0.600356	5.44571
	102.612	10.4775	-0.600463	5.44595
	102.603	10.356	-0.60051	5.44673
	102.603	10.2739	-0.600492	5.44696
	102.606	10.3787	-0.600468	5.44679
	102.607	10.467	-0.600464	5.44663
	102.607	10.3707	-0.600471	5.44663
	102.606	10.2347	-0.600475	5.44668
	102.606	10.2017	-0.600475	5.44671
	102.606	10.2346	-0.600473	5.4467
	102.606	10.2599	-0.600472	5.44668
	102.606	10.2587	-0.600473	5.44668
	102.606	10.2492	-0.600473	5.44669
	102.606	10.2457	-0.600473	5.44669
	102.606	10.2476	-0.600473	5.44669
	102.606	10.2496	-0.600473	5.44669
	102.606	10.2498	-0.600473	5.44669
	102.606	10.2491	-0.600473	5.44669
	102.606	10.1996	-0.600473	5.44669
	102.606	10.0729	-0.600473	5.44669
	102.606	10.0207	-0.600473	5.44669
	102.606	10.1395	-0.600473	5.44669
	102.606	10.2722	-0.600473	5.44669
	102.606	10.2958	-0.600473	5.44669
	102.606	10.26	-0.600473	5.44669
	102.606	10.1878	-0.600473	5.44669
	102.606	10.0641	-0.600473	5.44669
	102.606	10.0212	-0.600473	5.44669
	102.606	10.0937	-0.600473	5.44669
	102.606	10.0975	-0.600473	5.44669
	102.629	10.0667	-0.600473	5.44669
	102.686	10.1498	-0.600473	5.44669
	102.732	10.2601	-0.600473	5.44669
	102.758	10.287	-0.600473	5.44669
	102.779	10.2607	-0.600473	5.44669
	102.761	10.2404	-0.600473	5.44669
	102.743	10.2412	-0.600473	5.44669
	102.786	10.1997	-0.600473	5.44669
	102.839	10.0266	-0.600473	5.44669
	102.851	9.84586	-0.600473	5.44669
	102.838	9.91059	-0.600473	5.44669
	102.828	10.1128	-0.600473	5.44669
	102.829	10.1429	-0.600473	5.44669
	102.833	10.0294	-0.600473	5.44669
	102.834	9.9134	-0.600473	5.44669
	102.833	9.84681	-0.600473	5.44669
	102.832	9.9001	-0.600473	5.44669
	102.855	9.95242	-0.600473	5.44669
	102.912	9.9072	-0.600473	5.44669
	102.936	9.91122	-0.600473	5.44669
	102.905	9.93556	-0.600473	5.44669
	102.924	9.84699	-0.600473	5.44669
	103.017	9.73663	-0.600473	5.44669
	103.083	9.71166	-0.600473	5.44669
	103.083	9.7388	-0.600473	5.44669
	103.06	9.75879	-0.600473	5.44669
	103.051	9.75747	-0.600473	5.44669
	103.055	9.74981	-0.600473	5.44669
	103.06	9.74707	-0.600473	5.44669
	103.061	9.74864	-0.600473	5.44669
	103.059	9.75028	-0.600473	5.44669
	103.058	9.7504	-0.600473	5.44669
	103.059	9.74987	-0.600473	5.44669
	103.059	9.74961	-0.600473	5.44669
	103.059	9.74968	-0.600473	5.44669
	103.059	9.74981	-0.600473	5.44669
	103.059	9.74984	-0.600473	5.44669
	103.059	9.7498	-0.600473	5.44669
	103.059	9.74978	-0.600473	5.44669
	103.059	9.74978	-0.600473	5.44669
	103.059	9.74979	-0.600473	5.44669
	103.059	9.74979	-0.608344	5.44669
	103.059	9.74979	-0.628628	5.44669
	103.059	9.74979	-0.637018	5.44669
	103.059	9.74979	-0.618006	5.44669
	103.059	9.74979	-0.596765	5.44669
	103.059	9.74979	-0.592994	5.44669
	103.059	9.74979	-0.598707	5.44669
	103.059	9.74979	-0.602399	5.44669
	103.059	9.74979	-0.601909	5.44669
	103.081	9.74979	-0.60039	5.44669
	103.161	9.74979	-0.599928	5.44669
	103.264	9.74979	-0.600274	5.44669
	103.314	9.74979	-0.600583	5.44669
	103.304	9.74979	-0.60059	5.44669
	103.282	9.74979	-0.600483	5.44669
	103.277	9.74979	-0.600435	5.44669
	103.283	9.74979	-0.600454	5.44669
	103.287	9.7006	-0.600478	5.44669
	103.287	9.57382	-0.600482	5.44669
	103.285	9.52139	-0.600475	5.44669
	103.285	9.64021	-0.60047	5.44669
	103.285	9.77296	-0.600471	5.44669
	103.285	9.79653	-0.600473	5.44669
	103.285	9.76083	-0.600474	5.44669
	103.285	9.73775	-0.600473	5.44669
	103.285	9.74082	-0.600473	5.44669
	103.285	9.70112	-0.600473	5.44669
	103.285	9.52804	-0.600473	5.44669
	103.307	9.34667	-0.600473	5.44669
	103.365	9.41112	-0.600473	5.44669
	103.389	9.61346	-0.600473	5.44669
	103.357	9.59449	-0.600473	5.44669
	103.377	9.40344	-0.600473	5.44669
	103.47	9.36174	-0.600473	5.44669
	103.535	9.41718	-0.600473	5.44669
	103.535	9.35764	-0.600473	5.44669
	103.513	9.24835	-0.600473	5.44669
	103.504	9.21349	-0.600473	5.44669
	103.508	9.23612	-0.600473	5.44669
	103.513	9.30692	-0.600473	5.44669
	103.513	9.43466	-0.600473	5.44669
	103.512	9.47981	-0.600473	5.44669
	103.511	9.3576	-0.600473	5.44669
	103.511	9.22601	-0.600473	5.44669
	103.512	9.20414	-0.600473	5.44669
	103.512	9.24014	-0.600473	5.44669
	103.512	9.26274	-0.600473	5.44669
	103.534	9.25937	-0.600473	5.44669
	103.591	9.24992	-0.600473	5.44669
	103.615	9.24715	-0.600473	5.44669
	103.583	9.24936	-0.600473	5.44669
	103.581	9.25126	-0.600473	5.44669
	103.616	9.25128	-0.600473	5.44669
	103.658	9.25061	-0.600473	5.44669
	103.712	9.25032	-0.600473	5.44669
	103.75	9.25044	-0.600473	5.44669
	103.751	9.25059	-0.600473	5.44669
	103.739	9.25061	-0.600473	5.44669
	103.734	9.25056	-0.600473	5.4507
	103.736	9.25054	-0.600473	5.46104
	103.738	9.25054	-0.600473	5.46531
	103.739	9.25056	-0.600473	5.45562
	103.738	9.25056	-0.600473	5.4448
	103.737	9.25056	-0.600473	5.44287
	103.738	9.25055	-0.600473	5.44579
	103.738	9.25055	-0.600473	5.44767
	103.738	9.25055	-0.600473	5.44742
	103.738	9.25056	-0.600473	5.44664
	103.738	9.25056	-0.600473	5.44641
	103.738	9.25055	-0.600473	5.44658
	103.76	9.25055	-0.600473	5.44674
	103.818	9.25055	-0.600473	5.44675
	103.864	9.25055	-0.600473	5.44669
	103.867	9.25055	-0.600473	5.44667
	103.853	9.25055	-0.600473	5.44668
	103.868	9.25055	-0.600473	5.44669
	103.906	9.25055	-0.600473	5.44669
	103.898	9.25055	-0.600473	5.44669
	103.878	9.25055	-0.600473	5.44669
	103.917	9.20136	-0.600473	5.44669
	103.969	9.07459	-0.600473	5.44669
	103.982	9.02216	-0.600473	5.44669
	103.97	9.14097	-0.600473	5.44669
	103.96	9.22454	-0.600473	5.44669
	103.96	9.07214	-0.600473	5.44669
	103.964	8.85723	-0.600473	5.44669
	103.965	8.90054	-0.600473	5.44669
	103.965	9.15518	-0.600473	5.44669
	103.964	9.32099	-0.600473	5.44669
	103.964	9.31174	-0.600473	5.44669
	103.964	9.25079	-0.600473	5.44669
	103.964	9.17966	-0.600473	5.44669
	103.964	9.06541	-0.600473	5.44669
	103.964	8.97683	-0.600473	5.44669
	103.964	8.96989	-0.600473	5.44669
	103.964	8.99681	-0.600473	5.44669
	103.964	8.9611	-0.600473	5.44669
	103.964	8.87955	-0.600473	5.44669
	103.964	8.89825	-0.600473	5.44669
	103.964	8.94143	-0.600473	5.44669
	103.964	8.85549	-0.600473	5.44669
	103.964	8.73954	-0.600473	5.44669
	103.964	8.76047	-0.600473	5.44669
	103.964	8.91501	-0.600473	5.44669
	103.964	8.98885	-0.600473	5.44669
	103.964	8.8691	-0.600473	5.44669
	103.986	8.72833	-0.600473	5.44669
	104.044	8.70174	-0.600473	5.44669
	104.09	8.73903	-0.600473	5.44669
	104.116	8.76384	-0.600473	5.44669
	104.159	8.76094	-0.600473	5.44669
	104.198	8.7509	-0.600473	5.44669
	104.204	8.74772	-0.600473	5.44669
	104.193	8.74996	-0.600473	5.44669
	104.187	8.75203	-0.600473	5.44669
	104.188	8.7521	-0.600473	5.44669
	104.191	8.75139	-0.600473	5.44669
	104.169	8.75107	-0.600473	5.44669
	104.111	8.75119	-0.600473	5.44669
	104.087	8.75135	-0.600473	5.44669
	104.14	8.75138	-0.600473	5.44669
	104.201	8.75133	-0.600473	5.44669
	104.212	8.7513	-0.600473	5.44669
	104.195	8.75131	-0.600473	5.44669
	104.185	8.75132	-0.600473	5.44669
	104.186	8.75132	-0.600473	5.44669
	104.191	8.75132	-0.600473	5.44669
	104.192	8.70213	-0.600473	5.44669
	104.191	8.57535	-0.600473	5.44669
	104.19	8.52292	-0.600473	5.4507
	104.19	8.64174	-0.600473	5.46104
	104.19	8.77449	-0.600473	5.46531
	104.213	8.79806	-0.600473	5.45562
	104.27	8.76235	-0.600473	5.4448
	104.294	8.73928	-0.600473	5.44287
	104.24	8.74235	-0.600473	5.44579
	104.18	8.75184	-0.600473	5.44767
	104.169	8.75473	-0.600473	5.44742
	104.185	8.75256	-0.600473	5.44664
	104.218	8.75063	-0.600473	5.44641
	104.296	8.75059	-0.600473	5.44658
	104.396	8.70207	-0.600473	5.44674
	104.444	8.57559	-0.600473	5.44675
	104.435	8.52304	-0.600473	5.44669
	104.414	8.59252	-0.600473	5.44667
	104.409	8.59847	-0.600473	5.44668
	104.414	8.56965	-0.600473	5.44669
	104.418	8.65279	-0.600473	5.44669
	104.418	8.76247	-0.600473	5.44669
	104.417	8.78908	-0.600473	5.44669
	104.416	8.76287	-0.600473	5.44669
	104.416	8.74268	-0.600473	5.44669
	104.417	8.6944	-0.600473	5.44669
	104.417	8.52599	-0.600473	5.44669
	104.417	8.34963	-0.600473	5.44669
	104.417	8.36533	-0.600473	5.44669
	104.417	8.4393	-0.600473	5.44669
	104.417	8.36707	-0.600473	5.44669
	104.417	8.24587	-0.600473	5.44669
	104.417	8.21054	-0.600473	5.44669
	104.417	8.23719	-0.600473	5.44669
	104.439	8.26066	-0.600473	5.44669
	104.519	8.26098	-0.600473	5.44669
	104.622	8.25276	-0.600473	5.44669
	104.65	8.2492	-0.600473	5.44669
	104.582	8.25064	-0.600473	5.44669
	104.537	8.2525	-0.600473	5.44669
	104.586	8.25277	-0.600473	5.44669
	104.651	8.25222	-0.600473	5.44669
	104.666	8.2519	-0.600473	5.44669
	104.649	8.25196	-0.600473	5.44669
	104.637	8.2521	-0.600473	5.44669
	104.638	8.25213	-0.600473	5.44669
	104.643	8.2521	-0.600473	5.44669
	104.645	8.25207	-0.600473	5.44669
	104.644	8.25207	-0.600473	5.44669
	104.643	8.25208	-0.600473	5.44669
	104.665	8.25209	-0.600473	5.44669
	104.745	8.25208	-0.600473	5.44669
	104.849	8.25208	-0.600473	5.44669
	104.898	8.25208	-0.600473	5.44669
	104.865	8.25208	-0.600473	5.44669
	104.787	8.25208	-0.600473	5.44669
	104.758	8.25208	-0.600473	5.44669
	104.817	8.25208	-0.600473	5.44669
	104.882	8.25208	-0.600473	5.44669
	104.892	8.25208	-0.600473	5.44669
	104.874	8.25208	-0.600473	5.44669
	104.863	8.25208	-0.600473	5.44669
	104.865	8.25208	-0.600473	5.44669
	104.87	8.25208	-0.600473	5.44669
	104.871	8.25208	-0.600473	5.44669
	104.87	8.25208	-0.600473	5.44669
	104.869	8.25208	-0.600473	5.44669
	104.869	8.20289	-0.600473	5.44669
	104.869	8.07612	-0.600473	5.44669
	104.869	8.02369	-0.600473	5.44669
	104.869	8.1425	-0.600473	5.44669
	104.869	8.27526	-0.600473	5.44669
	104.869	8.29882	-0.600473	5.44669
	104.869	8.26312	-0.600473	5.44669
	104.869	8.24004	-0.600473	5.44669
	104.869	8.24311	-0.600473	5.44669
	104.869	8.20341	-0.600473	5.44669
	104.869	8.07952	-0.600473	5.44669
	104.869	8.02493	-0.600473	5.44669
	104.869	8.09262	-0.600473	5.44669
	104.892	8.04937	-0.600473	5.44669
	104.971	7.84521	-0.600473	5.44669
	105.075	7.70022	-0.600473	5.44669
	105.124	7.70021	-0.600473	5.44669
	105.114	7.74986	-0.600473	5.44669
	105.093	7.81955	-0.600473	5.44669
	105.088	7.93722	-0.600473	5.44669
	105.093	8.02773	-0.600473	5.44669
	105.097	8.03427	-0.600473	5.44669
	105.097	7.9573	-0.600473	5.44669
	105.096	7.81683	-0.600473	5.44669
	105.095	7.71939	-0.600473	5.44669
	105.095	7.71805	-0.600473	5.44669
	105.096	7.75048	-0.600473	5.44669
	105.096	7.76427	-0.600473	5.44669
	105.096	7.75848	-0.600473	5.44669
	105.095	7.75115	-0.600473	5.44669
	105.095	7.75013	-0.600473	5.44669
	105.096	7.75231	-0.600473	5.44669
	105.096	7.75359	-0.600473	5.44669
	105.118	7.75335	-0.600473	5.44669
	105.175	7.75279	-0.600473	5.44669
	105.221	7.75265	-0.600473	5.44669
	105.247	7.75278	-0.600473	5.44669
	105.291	7.75289	-0.600473	5.44669
	105.33	7.75289	-0.600473	5.44669
	105.335	7.75285	-0.600473	5.44669
	105.325	7.75283	-0.600473	5.44669
	105.318	7.75284	-0.600473	5.44669
	105.319	7.75285	-0.600473	5.44669
	105.322	7.75285	-0.600473	5.44669
	105.323	7.75285	-0.600473	5.44669
	105.322	7.75285	-0.600473	5.44669
	105.322	7.75285	-0.600473	5.44669
	105.322	7.75285	-0.600473	5.44669
	105.322	7.75285	-0.600473	5.44669
	105.322	7.75285	-0.600473	5.44669
	105.322	7.75285	-0.600473	5.44669
	105.322	7.75285	-0.600473	5.44669
	105.322	7.75285	-0.600473	5.44669
	105.322	7.75285	-0.600473	5.44669
	105.344	7.75285	-0.600473	5.44669
	105.424	7.75285	-0.600473	5.44669
	105.527	7.75285	-0.600473	5.44669
	105.577	7.75285	-0.600473	5.44669
	105.567	7.75285	-0.600473	5.44669
	105.545	7.75285	-0.600473	5.44669
	105.54	7.75285	-0.600473	5.44669
	105.546	7.75285	-0.600473	5.44669
	105.55	7.75285	-0.600473	5.44669
	105.55	7.75285	-0.600473	5.44669
	105.548	7.75285	-0.600473	5.44669
	105.548	7.75285	-0.600473	5.44669
	105.548	7.75285	-0.600473	5.44669
	105.548	7.75285	-0.600473	5.44669
	105.548	7.75285	-0.600473	5.44669
	105.548	7.75285	-0.600473	5.44669
	105.548	7.75285	-0.600473	5.44669
	105.548	7.70366	-0.600473	5.44669
	105.548	7.57688	-0.600473	5.44669
	105.548	7.52445	-0.600473	5.44669
	105.548	7.64327	-0.600473	5.44669
	105.548	7.77602	-0.600473	5.44669
	105.548	7.79959	-0.600473	5.44669
	105.57	7.76388	-0.600473	5.44669
	105.628	7.69162	-0.600473	5.44669
	105.652	7.51872	-0.600473	5.44669
	105.598	7.349	-0.600473	5.44669
	105.56	7.36909	-0.600473	5.44669
	105.607	7.44253	-0.600473	5.44669
	105.669	7.36852	-0.600473	5.44669
	105.705	7.24676	-0.600473	5.44669
	105.747	7.21182	-0.600473	5.44669
	105.782	7.23885	-0.600473	5.44669
	105.786	7.26233	-0.600473	5.44669
	105.777	7.26252	-0.600473	5.44669
	105.771	7.25424	-0.600473	5.44669
	105.772	7.25071	-0.600473	5.44669
	105.775	7.30136	-0.600473	5.44669
	105.775	7.43	-0.600473	5.44669
	105.775	7.53189	-0.600473	5.44669
	105.774	7.58848	-0.600473	5.44669
	105.774	7.63461	-0.600473	5.44669
	105.774	7.54472	-0.600473	5.44669
	105.774	7.32899	-0.600473	5.44669
	105.774	7.19579	-0.600473	5.44669
	105.774	7.25402	-0.600473	5.44669
	105.774	7.47924	-0.600473	5.44669
	105.774	7.72476	-0.600473	5.44669
	105.774	7.77476	-0.600473	5.44669
	105.774	7.56518	-0.600473	5.44669
	105.774	7.28936	-0.600473	5.44669
	105.774	7.17217	-0.600473	5.44669
	105.774	7.20906	-0.600473	5.44669
	105.774	7.26426	-0.600473	5.44669
	105.797	7.27396	-0.600473	5.44669
	105.876	7.25836	-0.600473	5.44669
	105.958	7.24837	-0.600473	5.44669
	105.95	7.24973	-0.600473	5.44669
	105.893	7.25385	-0.600473	5.44669
	105.869	7.25509	-0.600473	5.44669
	105.9	7.25415	-0.600473	5.44669
	105.97	7.25331	-0.600473	5.44669
	106.018	7.25329	-0.600473	5.44669
	106.018	7.25359	-0.600473	5.44669
	106.002	7.25371	-0.600473	5.44669
	105.995	7.25366	-0.600473	5.44669
	105.998	7.2536	-0.600473	5.44669
	106.002	7.25359	-0.600473	5.44669
	106.002	7.25361	-0.600473	5.44669
	106.001	7.25362	-0.600473	5.44669
	106	7.25361	-0.600473	5.44669
	106	7.25361	-0.600473	5.44669
	106.001	7.25361	-0.600473	5.44669
	106.001	7.25361	-0.600473	5.44669
	106.001	7.25361	-0.600473	5.44669
	106.001	7.25361	-0.600473	5.44669
	106.001	7.25361	-0.600473	5.44669
	106.001	7.25361	-0.600473	5.44669
	106.001	7.25361	-0.600473	5.44669
	106.001	7.25361	-0.600473	5.44669
	106.023	7.25361	-0.600473	5.44669
	106.103	7.25361	-0.600473	5.44669
	106.206	7.25361	-0.600473	5.44669
	106.256	7.25361	-0.600473	5.44669
	106.245	7.25361	-0.600473	5.44669
	106.202	7.20442	-0.600473	5.44669
	106.139	7.07765	-0.600473	5.44669
	106.121	7.02521	-0.600473	5.44669
	106.179	7.14403	-0.600473	5.44669
	106.239	7.27679	-0.600473	5.44669
	106.248	7.25116	-0.600473	5.44669
	106.231	7.03949	-0.600473	5.44669
	106.221	6.83721	-0.600473	5.44669
	106.223	6.85747	-0.600473	5.44669
	106.227	6.94257	-0.600473	5.44669
	106.229	6.92257	-0.600473	5.44669
	106.227	6.92546	-0.600473	5.44669
	106.227	6.94036	-0.600473	5.44669
	106.227	6.84823	-0.600473	5.44669
	106.227	6.78893	-0.600473	5.44669
	106.227	6.89278	-0.600473	5.44669
	106.249	6.97255	-0.592602	5.44669
	106.307	6.87307	-0.572317	5.44669
	106.33	6.73866	-0.563928	5.44669
	106.299	6.75671	-0.582939	5.44669
	106.319	6.9166	-0.604181	5.44669
	106.389	6.99372	-0.607951	5.44669
	106.397	6.87343	-0.602239	5.44669
	106.374	6.73128	-0.598547	5.44669
	106.405	6.7043	-0.599037	5.44669
	106.456	6.74191	-0.600556	5.44669
	106.471	6.767	-0.601018	5.44669
	106.459	6.7641	-0.600672	5.44669
	106.45	6.75396	-0.600362	5.44669
	106.45	6.75075	-0.600356	5.44669
	106.453	6.753	-0.600463	5.44669
	106.454	6.75509	-0.60051	5.44669
	106.454	6.75516	-0.600492	5.44669
	106.453	6.75445	-0.600468	5.44268
	106.475	6.75413	-0.600464	5.43234
	106.533	6.75424	-0.600471	5.42806
	106.579	6.75441	-0.600475	5.43775
	106.605	6.75443	-0.600475	5.44858
	106.648	6.75439	-0.600473	5.4505
	106.687	6.75436	-0.600472	5.44759
	106.693	6.75436	-0.600473	5.44571
	106.682	6.75437	-0.600473	5.44595
	106.676	6.75438	-0.600473	5.44673
	106.677	6.75438	-0.600473	5.44696
	106.68	6.75437	-0.600473	5.44679
	106.681	6.70518	-0.600473	5.44663
	106.68	6.57841	-0.600473	5.44663
	106.679	6.52598	-0.600473	5.44668
	106.679	6.5956	-0.600473	5.44671
	106.68	6.60158	-0.600473	5.4467
	106.68	6.57272	-0.600473	5.44668
	106.68	6.60664	-0.600473	5.44668
	106.68	6.54035	-0.600473	5.44669
	106.702	6.33859	-0.600473	5.44669
	106.759	6.2028	-0.600473	5.44669
	106.783	6.25497	-0.600473	5.44669
	106.752	6.42939	-0.600473	5.44669
	106.771	6.54961	-0.600473	5.44669
	106.864	6.59756	-0.600473	5.44669
	106.93	6.63355	-0.600473	5.44669
	106.93	6.54248	-0.600473	5.44669
	106.907	6.32986	-0.600473	5.44669
	106.898	6.19838	-0.600473	5.44669
	106.902	6.25622	-0.600473	5.44669
	106.907	6.43148	-0.600473	5.44669
	106.908	6.50085	-0.600473	5.44669
	106.906	6.37185	-0.600473	5.44669
	106.905	6.2288	-0.600473	5.44669
	106.905	6.20454	-0.600473	5.44669
	106.906	6.24361	-0.600473	5.44669
	106.906	6.26834	-0.600473	5.44669
	106.906	6.26477	-0.600473	5.44669
	106.906	6.25448	-0.600473	5.44669
	106.906	6.25144	-0.600473	5.44669
	106.906	6.25382	-0.600473	5.44669
	106.906	6.2559	-0.600473	5.44669
	106.906	6.30512	-0.600473	5.44669
	106.906	6.43116	-0.600473	5.44669
	106.906	6.48328	-0.600473	5.44669
	106.906	6.36459	-0.600473	5.44669
	106.906	6.232	-0.600473	5.44669
	106.906	6.20846	-0.600473	5.44669
	106.928	6.24411	-0.600473	5.44669
	106.986	6.26716	-0.600473	5.44669
	107.009	6.2641	-0.600473	5.44669
	106.978	6.25462	-0.600473	5.44669
	106.997	6.20255	-0.600473	5.44669
	107.09	6.07793	-0.600473	5.44669
	107.156	6.02743	-0.600473	5.44669
	107.156	6.14629	-0.600473	5.44669
	107.133	6.22918	-0.600473	5.44669
	107.124	6.12568	-0.600473	5.44669
	107.128	6.03766	-0.600473	5.44669
	107.133	6.08436	-0.600473	5.44669
	107.134	6.04424	-0.600473	5.44669
	107.155	5.89805	-0.600473	5.44669
	107.234	5.8824	-0.600473	5.44669
	107.315	5.93277	-0.600473	5.44669
	107.308	5.91103	-0.600473	5.44669
	107.273	5.92554	-0.600473	5.44669
	107.306	5.99511	-0.600473	5.44669
	107.361	6.02793	-0.600473	5.44669
	107.377	5.96915	-0.600473	5.44669
	107.365	5.82692	-0.600473	5.44669
	107.355	5.77145	-0.600473	5.44669
	107.354	5.8945	-0.600473	5.44669
	107.358	5.98092	-0.600473	5.44669
	107.36	5.8774	-0.600473	5.44669
	107.359	5.73893	-0.600473	5.44669
	107.358	5.70753	-0.600473	5.44669
	107.358	5.74198	-0.600473	5.44669
	107.358	5.76731	-0.600473	5.44669
[truncated: 712 more rows]
