# Supplementary material for: Design of a cosmetic glove stiffness compensation mechanism for toddler-sized hand prostheses
Source: PLoS One. 2017 Aug 11;12(8):e0183233. doi: 10.1371/journal.pone.0183233 (PMC5553851; doi:10.1371/journal.pone.0183233)
Supplement: S1 Dataset — (ZIP) [file pone.0183233.s001.zip › 02 Spring measurements/RVS9_4.xlsx]

## Sheet: RVS9_4
LabVIEW Measurement
Writer_Version	2
Reader_Version	2
Separator	Tab
Decimal_Separator	.
Multi_Headings	No
X_Columns	No
Time_Pref	Absolute
Operator	localadmin
Date	2013-09-24
Time	00:15:26.357000
***End_of_Header***
Channels	4
Samples	10	10	10	10
Date	2013-09-24	2013-09-24	2013-09-24	2013-09-24
Time	00:16:08.457000	00:16:08.457000	00:16:08.457000	00:16:08.458000
Y_Unit_Label	mm	N	N	Pa
X_Dimension	Time	Time	Time	Time
X0	0	0	0	0
Delta_X	0.01	0.01	0.01	0.01
***End_of_Header***
X_Value	Voltage LVDT (Filtered)	Voltage Load Cell (Filtered)	Voltage Pinch Load Cell (Filtered)	Voltage Pressure (Filtered)	Comment
	112.447	-0.173729	-0.600473	5.44669
	112.486	-0.203103	-0.600473	5.44669
	112.514	-0.036824	-0.600473	5.44669
	112.472	0.164589	-0.600473	5.44669
	112.37	0.110684	-0.600473	5.44669
	112.309	-0.143595	-0.600473	5.44669
	112.337	-0.2563	-0.600473	5.44669
	112.439	-0.118761	-0.600473	5.44669
	112.528	0.043045	-0.600473	5.44669
	112.516	0.072089	-0.600473	5.44669
	112.476	-0.020841	-0.600473	5.44669
	112.487	-0.176005	-0.600473	5.44669
	112.464	-0.273931	-0.600473	5.44669
	112.377	-0.270243	-0.600473	5.44669
	112.337	-0.186356	-0.600473	5.44669
	112.394	0.00257	-0.600473	5.44669
	112.439	0.224022	-0.600473	5.44669
	112.394	0.326079	-0.600473	5.44669
	112.33	0.302221	-0.600473	5.44669
	112.315	0.25787	-0.600473	5.44669
	112.33	0.198887	-0.600473	5.44669
	112.342	0.034632	-0.600473	5.44669
	112.341	-0.185372	-0.600473	5.44669
	112.337	-0.246407	-0.600473	5.44669
	112.335	-0.05052	-0.600473	5.44669
	112.336	0.223483	-0.600473	5.44669
	112.337	0.34478	-0.600473	5.44669
	112.337	0.261064	-0.600473	5.44669
	112.337	0.078624	-0.600473	5.44669
	112.337	0.01545	-0.600473	5.44669
	112.359	0.149603	-0.600473	5.44669
	112.417	0.292606	-0.600473	5.44669
	112.44	0.265823	-0.600473	5.44669
	112.386	0.050027	-0.600473	5.44669
	112.349	-0.153572	-0.600473	5.44669
	112.395	-0.083205	-0.600473	5.44669
	112.435	0.129521	-0.600473	5.44669
	112.414	0.161983	-0.600473	5.44669
	112.41	0.045767	-0.600473	5.44669
	112.419	-0.072223	-0.600473	5.44669
	112.38	-0.138677	-0.600473	5.44669
	112.331	-0.035432	-0.600473	5.44669
	112.32	0.193123	-0.600473	5.44669
	112.332	0.326956	-0.600473	5.44669
	112.341	0.313621	-0.600473	5.44669
	112.34	0.213151	-0.600473	5.44669
	112.337	0.069934	-0.600473	5.44669
	112.336	0.028889	-0.600473	5.44669
	112.336	0.158328	-0.600473	5.44669
	112.337	0.291485	-0.600473	5.44669
	112.337	0.262252	-0.600473	5.44669
	112.337	0.09812	-0.600473	5.44669
	112.337	0.023203	-0.600473	5.44669
	112.337	0.145922	-0.600473	5.44669
	112.337	0.288309	-0.600473	5.44669
	112.337	0.314522	-0.600473	5.44669
	112.359	0.227314	-0.600473	5.44669
	112.417	0.075554	-0.600473	5.44669
	112.463	0.02621	-0.600473	5.44669
	112.466	0.106018	-0.600473	5.44669
	112.43	0.065975	-0.600473	5.44669
	112.365	-0.09196	-0.600473	5.44669
	112.321	-0.063363	-0.600473	5.44669
	112.321	0.165076	-0.600473	5.44669
	112.336	0.325177	-0.600473	5.44669
	112.342	0.273661	-0.600473	5.44669
	112.339	0.041685	-0.600473	5.44669
	112.336	-0.15986	-0.600473	5.44669
	112.336	-0.082875	-0.600473	5.44669
	112.337	0.131894	-0.600473	5.44669
	112.337	0.16286	-0.600473	5.44669
	112.337	0.045291	-0.600473	5.44669
	112.359	-0.023544	-0.600473	5.44669
	112.416	0.037244	-0.592602	5.44669
	112.44	0.143938	-0.572317	5.44669
	112.409	0.126822	-0.563928	5.44669
	112.428	0.075361	-0.582939	5.44669
	112.521	0.157263	-0.604181	5.44669
	112.565	0.274472	-0.607951	5.44669
	112.507	0.304687	-0.602239	5.44669
	112.439	0.277303	-0.598547	5.44669
	112.403	0.255349	-0.599037	5.44669
	112.364	0.255928	-0.600556	5.44669
	112.353	0.21479	-0.601018	5.44669
	112.405	0.041993	-0.600672	5.44669
	112.438	-0.13875	-0.600362	5.44669
	112.39	-0.074133	-0.600356	5.44669
	112.328	0.128054	-0.600463	5.44669
	112.315	0.158144	-0.60051	5.44669
	112.331	0.044681	-0.600492	5.44669
	112.364	-0.022124	-0.600468	5.44669
	112.421	0.038056	-0.600464	5.44669
	112.44	0.143773	-0.600471	5.44669
	112.385	0.077274	-0.600475	5.44669
	112.326	-0.149886	-0.600475	5.44669
	112.316	-0.296202	-0.600473	5.44669
	112.332	-0.239402	-0.600472	5.44669
	112.342	-0.010118	-0.600473	5.44669
	112.341	0.23761	-0.600473	5.44669
	112.359	0.336288	-0.600473	5.44669
	112.437	0.301668	-0.600473	5.44669
	112.52	0.20482	-0.600473	5.44669
	112.513	0.070692	-0.600473	5.44669
	112.456	-0.017022	-0.600473	5.44669
	112.431	-0.016533	-0.600473	5.44669
	112.44	0.013195	-0.600473	5.44669
	112.43	0.02521	-0.600473	5.44669
	112.375	0.068825	-0.600473	5.44669
	112.325	0.188988	-0.600473	5.44669
	112.319	0.289821	-0.600473	5.44669
	112.334	0.250608	-0.600473	5.44669
	112.342	0.093827	-0.600473	5.44669
	112.34	-0.023648	-0.600473	5.44669
	112.336	-0.076728	-0.600473	5.44669
	112.336	-0.115836	-0.600473	5.44669
	112.336	-0.024255	-0.600473	5.44669
	112.337	0.140497	-0.600473	5.44669
	112.359	0.096388	-0.600473	5.44669
	112.417	-0.140978	-0.600473	5.44669
	112.463	-0.250116	-0.600473	5.44669
	112.466	-0.1171	-0.600473	5.44669
	112.452	0.041543	-0.600473	5.44669
	112.445	0.12006	-0.600473	5.44669
	112.425	0.204338	-0.600473	5.44669
	112.371	0.277991	-0.600473	5.44669
	112.325	0.240189	-0.600473	5.44669
	112.321	0.093667	-0.600473	5.44669
	112.357	-0.020012	-0.600473	5.44669
	112.444	-0.075149	-0.600473	5.44669
	112.523	-0.116467	-0.600473	5.44669
	112.49	-0.074271	-0.600473	5.44669
	112.375	0.0136	-0.600473	5.44669
	112.305	0.093389	-0.600473	5.44669
	112.311	0.20314	-0.592602	5.44669
	112.338	0.286976	-0.572317	5.44669
	112.346	0.29357	-0.563928	5.44669
	112.341	0.268194	-0.582939	5.44669
	112.335	0.255484	-0.604181	5.44669
	112.357	0.210032	-0.607951	5.44669
	112.439	0.089347	-0.602239	5.44669
	112.521	0.038138	-0.598547	5.44669
	112.49	0.155303	-0.599037	5.44669
	112.376	0.286931	-0.600556	5.44669
	112.305	0.31061	-0.593147	5.44669
	112.333	0.275356	-0.572516	5.44669
	112.417	0.252429	-0.563817	5.44669
	112.45	0.255397	-0.582823	5.44669
	112.39	0.264796	-0.604171	5.44669
	112.325	0.218489	-0.607989	5.44669
	112.314	0.08958	-0.602258	5.44669
	112.332	0.03523	-0.598541	5.44669
	112.343	0.154002	-0.599028	5.44669
	112.341	0.28742	-0.600554	5.44669
	112.337	0.311277	-0.60102	5.44669
	112.335	0.226272	-0.600673	5.44669
	112.359	0.07627	-0.600362	5.44669
	112.417	0.026881	-0.600355	5.44669
	112.463	0.155235	-0.600463	5.44669
	112.466	0.290904	-0.600511	5.44669
	112.43	0.312298	-0.600492	5.44669
	112.365	0.225461	-0.600468	5.44669
	112.321	0.026377	-0.600464	5.44669
	112.321	-0.198281	-0.600471	5.44669
	112.336	-0.298071	-0.600475	5.44669
	112.342	-0.272124	-0.600475	5.44669
	112.339	-0.178513	-0.600473	5.44669
	112.336	0.006531	-0.600472	5.44669
	112.336	0.222895	-0.600473	5.44669
	112.337	0.275009	-0.600473	5.44669
	112.337	0.125869	-0.600473	5.44669
	112.315	0.029979	-0.600473	5.44669
	112.257	0.089657	-0.600473	5.44669
	112.233	0.106964	-0.600473	5.44669
	112.287	0.086385	-0.600473	5.44669
	112.325	0.168946	-0.600473	5.44669
	112.256	0.275448	-0.600473	5.44669
	112.136	0.300944	-0.600473	5.44669
	112.076	0.275388	-0.600473	5.44669
	112.088	0.255878	-0.600473	5.44669
	112.113	0.25683	-0.600473	5.44669
	112.12	0.26417	-0.600473	5.44669
	112.113	0.266907	-0.600473	5.44669
	112.108	0.314635	-0.600473	5.44669
	112.109	0.439825	-0.600473	5.44669
	112.11	0.492113	-0.600473	5.44669
	112.111	0.422989	-0.600473	5.44669
	112.111	0.466461	-0.600473	5.44669
	112.11	0.671226	-0.600473	5.44669
	112.11	0.816387	-0.600473	5.44669
	112.111	0.81626	-0.600473	5.44669
	112.111	0.766487	-0.600473	5.44669
	112.111	0.745982	-0.600473	5.44669
	112.111	0.755132	-0.600473	5.44669
	112.111	0.815451	-0.600473	5.44669
	112.111	0.992827	-0.600473	5.44669
	112.111	1.21786	-0.600473	5.44268
	112.111	1.32553	-0.600473	5.43234
	112.111	1.30275	-0.600473	5.42806
	112.088	1.25686	-0.600473	5.43775
	112.008	1.24603	-0.600473	5.44858
	111.905	1.25786	-0.600473	5.4505
	111.878	1.26667	-0.600473	5.44759
	111.946	1.31535	-0.600473	5.44571
	111.99	1.48797	-0.600473	5.44595
	111.942	1.66596	-0.600473	5.44673
	111.876	1.64944	-0.600473	5.44696
	111.861	1.57455	-0.600473	5.44679
	111.878	1.64669	-0.600473	5.44663
	111.89	1.76818	-0.600473	5.44663
	111.889	1.80366	-0.600473	5.44668
	111.884	1.77696	-0.600473	5.44671
	111.883	1.75343	-0.600473	5.4467
	111.884	1.7531	-0.600473	5.44668
	111.862	1.76133	-0.600473	5.44668
	111.783	1.7649	-0.600473	5.44669
	111.679	1.76347	-0.600473	5.44669
	111.629	1.7616	-0.600473	5.44669
	111.639	1.76133	-0.600473	5.44669
	111.661	1.76187	-0.600473	5.44669
	111.666	1.7622	-0.600473	5.44669
	111.66	1.76214	-0.600473	5.44669
	111.656	1.762	-0.600473	5.44669
	111.656	1.76196	-0.600473	5.44669
	111.658	1.762	-0.600473	5.44669
	111.658	1.76203	-0.600473	5.44669
	111.658	1.76203	-0.600473	5.44669
	111.658	1.76202	-0.600473	5.44669
	111.636	1.76201	-0.600473	5.44669
	111.578	1.76201	-0.600473	5.44669
	111.532	1.76202	-0.600473	5.44669
	111.506	1.76202	-0.600473	5.44669
	111.463	1.76202	-0.600473	5.44669
	111.424	1.76202	-0.600473	5.44669
	111.418	1.76202	-0.600473	5.44669
	111.429	1.76202	-0.600473	5.44669
	111.435	1.76202	-0.600473	5.44669
	111.434	1.76202	-0.600473	5.44669
	111.431	1.76202	-0.600473	5.44669
	111.431	1.8112	-0.600473	5.44669
	111.431	1.98717	-0.600473	5.44669
	111.432	2.21557	-0.600473	5.44669
	111.432	2.32515	-0.600473	5.44669
	111.432	2.30197	-0.600473	5.44669
	111.432	2.25523	-0.600473	5.44669
	111.432	2.2442	-0.600473	5.44669
	111.409	2.20705	-0.600473	5.44669
	111.352	2.08925	-0.600473	5.44669
	111.328	2.03629	-0.600473	5.44669
	111.36	2.1517	-0.600473	5.44669
	111.34	2.28322	-0.600473	5.44669
	111.247	2.30747	-0.600473	5.44669
	111.181	2.2725	-0.600473	5.44669
	111.181	2.24948	-0.600473	5.44669
	111.204	2.25232	-0.600473	5.44669
	111.213	2.26169	-0.600473	5.44669
	111.209	2.26461	-0.600473	5.44669
	111.204	2.2625	-0.600473	5.44669
	111.203	2.26058	-0.600473	5.44669
	111.205	2.21134	-0.600473	5.44669
	111.206	2.08522	-0.600473	5.44669
	111.206	2.03308	-0.600473	5.44669
	111.205	2.15179	-0.600473	5.44669
	111.205	2.28439	-0.600473	5.44669
	111.205	2.30793	-0.600473	5.44669
	111.205	2.27227	-0.600473	5.44669
	111.205	2.24923	-0.600473	5.44669
	111.205	2.25229	-0.600473	5.44669
	111.205	2.26177	-0.600473	5.44669
	111.205	2.26465	-0.600473	5.44669
	111.205	2.26249	-0.600473	5.44669
	111.205	2.26056	-0.600473	5.44669
	111.205	2.26052	-0.600473	5.44669
	111.205	2.26119	-0.600473	5.44669
	111.205	2.26148	-0.600473	5.44669
	111.205	2.26137	-0.600473	5.44669
	111.205	2.26122	-0.600473	5.44669
	111.183	2.31039	-0.600473	5.44669
	111.126	2.43721	-0.600473	5.44669
	111.08	2.48966	-0.600473	5.44669
	111.054	2.42003	-0.600473	5.44669
	111.01	2.46323	-0.600473	5.44669
	110.971	2.66806	-0.600473	5.44669
	110.966	2.76416	-0.600473	5.44669
	110.976	2.58809	-0.600473	5.44669
	110.983	2.35908	-0.600473	5.44669
	110.982	2.40494	-0.600473	5.44669
	110.979	2.66566	-0.600473	5.44669
	110.978	2.83312	-0.600473	5.44669
	110.979	2.7732	-0.600473	5.44669
	110.979	2.53509	-0.600473	5.44669
	110.979	2.33396	-0.600473	5.44669
	110.979	2.4133	-0.600473	5.44669
	110.979	2.62891	-0.600473	5.44669
	110.957	2.65939	-0.600473	5.44669
	110.899	2.59051	-0.600473	5.44669
	110.853	2.64841	-0.600473	5.44669
	110.85	2.7618	-0.600473	5.44669
	110.886	2.79894	-0.600473	5.44669
	110.928	2.72663	-0.600473	5.44669
	110.893	2.57723	-0.600473	5.44669
	110.789	2.52358	-0.600473	5.44669
	110.725	2.64993	-0.600473	5.44669
	110.729	2.78628	-0.600473	5.44669
	110.753	2.80867	-0.600473	5.44669
	110.761	2.7712	-0.600473	5.44669
	110.756	2.7478	-0.600473	5.44669
	110.751	2.75136	-0.600473	5.44669
	110.751	2.76117	-0.600473	5.44669
	110.753	2.76402	-0.600473	5.44669
	110.753	2.76172	-0.600473	5.44669
	110.753	2.75975	-0.600473	5.44669
	110.73	2.75974	-0.600473	5.44669
	110.651	2.76044	-0.600473	5.44669
	110.547	2.76073	-0.600473	5.44669
	110.498	2.76061	-0.600473	5.44669
	110.508	2.76045	-0.600473	5.44669
	110.529	2.76043	-0.600473	5.44669
	110.534	2.76048	-0.600473	5.44669
	110.529	2.7605	-0.600473	5.44669
	110.525	2.7605	-0.600473	5.44669
	110.525	2.76049	-0.600473	5.44669
	110.526	2.76048	-0.600473	5.44669
	110.527	2.76049	-0.600473	5.44669
	110.527	2.76049	-0.600473	5.44669
	110.526	2.76049	-0.600473	5.44669
	110.504	2.76049	-0.600473	5.44669
	110.424	2.80968	-0.600473	5.44669
	110.343	2.93645	-0.600473	5.44669
	110.373	3.03808	-0.600473	5.44669
	110.465	3.04603	-0.600473	5.44669
	110.456	3.0149	-0.600473	5.44669
	110.347	2.99929	-0.600473	5.44669
	110.271	2.95467	-0.600473	5.44669
	110.272	2.88456	-0.600473	5.44669
	110.299	2.96041	-0.600473	5.44669
	110.31	3.17882	-0.600473	5.44669
	110.305	3.31815	-0.600473	5.44669
	110.299	3.31072	-0.600473	5.44669
	110.298	3.25996	-0.600473	5.44669
	110.3	3.24164	-0.600473	5.44669
	110.301	3.25205	-0.600473	5.44669
	110.301	3.26294	-0.600473	5.44669
	110.278	3.2638	-0.600473	5.44669
	110.198	3.26029	-0.600473	5.44669
	110.095	3.25851	-0.600473	5.44669
	110.045	3.25902	-0.600473	5.44669
	110.055	3.30905	-0.600473	5.44669
	110.077	3.436	-0.600473	5.44669
	110.059	3.4882	-0.600473	5.44669
	109.996	3.36923	-0.600473	5.44669
	109.946	3.28568	-0.600473	5.44669
	109.921	3.38895	-0.600473	5.44669
	109.879	3.47711	-0.600473	5.44669
	109.84	3.38135	-0.600473	5.44669
	109.834	3.29471	-0.600473	5.44669
	109.845	3.38842	-0.600473	5.44669
	109.851	3.47368	-0.600473	5.44669
	109.85	3.3801	-0.600473	5.44669
	109.847	3.24621	-0.600473	5.44669
	109.847	3.26239	-0.600473	5.44669
	109.847	3.4705	-0.600473	5.44669
	109.848	3.72384	-0.600473	5.44669
	109.848	3.78321	-0.600473	5.44669
	109.848	3.62396	-0.600473	5.44669
	109.848	3.52126	-0.600473	5.44669
	109.825	3.63086	-0.600473	5.44669
	109.768	3.77768	-0.600473	5.44669
	109.722	3.81041	-0.600473	5.44669
	109.696	3.77355	-0.600473	5.44669
	109.653	3.74674	-0.600473	5.44669
	109.614	3.74864	-0.592602	5.44669
	109.608	3.75898	-0.572317	5.44268
	109.619	3.76263	-0.563928	5.43234
	109.625	3.76049	-0.582939	5.42806
	109.624	3.75829	-0.604181	5.43775
	109.621	3.75814	-0.607951	5.44858
	109.62	3.75885	-0.602239	5.4505
	109.621	3.75921	-0.598547	5.44759
	109.622	3.7591	-0.599037	5.44571
	109.622	3.75893	-0.600556	5.44595
	109.621	3.7589	-0.601018	5.44673
	109.621	3.75894	-0.600672	5.44696
	109.621	3.75897	-0.600362	5.44679
	109.621	3.75897	-0.600356	5.44663
	109.599	3.75896	-0.600463	5.44663
	109.519	3.75895	-0.60051	5.44668
	109.416	3.75896	-0.600492	5.44671
	109.366	3.75896	-0.600468	5.4467
	109.377	3.75896	-0.600464	5.44668
	109.398	3.75896	-0.600471	5.44668
	109.403	3.75896	-0.600475	5.44669
	109.397	3.75896	-0.600475	5.44669
	109.393	3.75896	-0.600473	5.44669
	109.393	3.75896	-0.600472	5.44669
	109.395	3.75896	-0.600473	5.44669
	109.396	3.75896	-0.600473	5.44669
	109.395	3.80815	-0.600473	5.44669
	109.395	3.93492	-0.600473	5.44669
	109.395	3.98736	-0.600473	5.44669
	109.395	3.86854	-0.600473	5.44669
	109.395	3.73578	-0.600473	5.44669
	109.395	3.71222	-0.600473	5.44669
	109.395	3.74792	-0.600473	5.44669
	109.395	3.82019	-0.600473	5.44669
	109.395	3.9439	-0.600473	5.44669
	109.373	3.98684	-0.600473	5.44669
	109.315	3.91432	-0.600473	5.44669
	109.269	3.9597	-0.600473	5.44669
	109.243	4.11727	-0.600473	5.44669
	109.2	4.13582	-0.600473	5.44669
	109.161	4.08262	-0.592602	5.44669
	109.155	4.15134	-0.572317	5.44669
	109.166	4.26368	-0.563928	5.44669
	109.172	4.29655	-0.582939	5.44669
	109.171	4.27201	-0.604181	5.44669
	109.168	4.2503	-0.607951	5.44669
	109.168	4.24997	-0.602239	5.44669
	109.168	4.25756	-0.598547	5.44669
	109.169	4.26085	-0.599037	5.44669
	109.169	4.25953	-0.600556	5.44669
	109.169	4.25781	-0.601018	5.44669
	109.169	4.25756	-0.600672	5.44669
	109.146	4.25806	-0.600362	5.44669
	109.089	4.25837	-0.600356	5.44669
	109.043	4.25831	-0.600463	5.44669
	109.017	4.25818	-0.60051	5.44669
	108.974	4.25815	-0.600492	5.44669
	108.935	4.25818	-0.600468	5.44669
	108.929	4.25821	-0.600464	5.44669
	108.94	4.25821	-0.600471	5.44669
	108.946	4.25819	-0.600475	5.44669
	108.945	4.25819	-0.600475	5.44669
	108.942	4.25819	-0.600473	5.44669
	108.941	4.25819	-0.600472	5.44669
	108.942	4.2582	-0.600473	5.44669
	108.943	4.25819	-0.600473	5.44669
	108.943	4.25819	-0.600473	5.44669
	108.942	4.25819	-0.600473	5.44669
	108.92	4.25819	-0.600473	5.44669
	108.84	4.25819	-0.600473	5.44669
	108.737	4.30739	-0.600473	5.44669
	108.687	4.43416	-0.600473	5.44669
	108.698	4.48659	-0.600473	5.44669
	108.719	4.41697	-0.600473	5.44669
	108.724	4.46018	-0.600473	5.44669
	108.718	4.66501	-0.600473	5.44669
	108.714	4.81029	-0.600473	5.44669
	108.715	4.81019	-0.600473	5.44669
	108.716	4.76039	-0.600473	5.44268
	108.717	4.73986	-0.600473	5.43234
	108.716	4.69982	-0.600473	5.42806
	108.716	4.58418	-0.600473	5.43775
	108.694	4.53316	-0.600473	5.44858
	108.614	4.64862	-0.600473	5.4505
	108.511	4.77946	-0.600473	5.44759
	108.461	4.80342	-0.600473	5.44571
	108.471	4.76856	-0.600473	5.44595
	108.493	4.7457	-0.600473	5.44673
	108.498	4.74855	-0.600473	5.44696
	108.492	4.75788	-0.600473	5.44679
	108.488	4.76077	-0.600473	5.44663
	108.488	4.75867	-0.600473	5.44663
	108.49	4.75676	-0.600473	5.44668
	108.49	4.75671	-0.600473	5.44671
	108.49	4.75737	-0.600473	5.4467
	108.49	4.75766	-0.600473	5.44668
	108.49	4.80674	-0.600473	5.44668
	108.49	4.93337	-0.600473	5.44669
	108.49	4.98577	-0.600473	5.44669
	108.49	4.867	-0.600473	5.44669
	108.49	4.78346	-0.600473	5.44669
	108.49	4.88667	-0.600473	5.44669
	108.468	4.97479	-0.600473	5.44669
	108.388	4.87904	-0.600473	5.44669
	108.307	4.74323	-0.600473	5.44669
	108.337	4.71017	-0.600473	5.44669
	108.428	4.74299	-0.600473	5.44669
	108.42	4.76823	-0.600473	5.44669
	108.31	4.76709	-0.600473	5.44669
	108.234	4.75764	-0.600473	5.44669
	108.236	4.75408	-0.600473	5.44669
	108.262	4.80515	-0.600473	5.44669
	108.273	4.98316	-0.600473	5.44669
	108.268	5.21175	-0.600473	5.44669
	108.262	5.32068	-0.600473	5.44669
	108.261	5.24798	-0.600473	5.44669
	108.263	5.02536	-0.600473	5.44669
	108.264	4.83528	-0.600473	5.44669
	108.264	4.91373	-0.600473	5.44669
	108.264	5.17424	-0.600473	5.44669
	108.263	5.33001	-0.600473	5.44669
	108.241	5.31446	-0.600473	5.44669
	108.162	5.25446	-0.600473	5.44669
	108.058	5.23514	-0.600473	5.44669
	108.008	5.24843	-0.600473	5.44669
	108.019	5.26087	-0.600473	5.44669
	108.04	5.26135	-0.600473	5.44669
	108.045	5.25714	-0.600473	5.44669
	108.04	5.2552	-0.600473	5.44669
	108.035	5.25588	-0.600473	5.44669
	108.036	5.25686	-0.600473	5.44669
	108.037	5.25703	-0.600473	5.44268
	108.038	5.25675	-0.600473	5.43234
	108.038	5.25657	-0.600473	5.42806
	108.037	5.2566	-0.600473	5.43775
	108.037	5.25667	-0.600473	5.44858
	108.037	5.25669	-0.600473	5.4505
	108.037	5.25668	-0.600473	5.44759
	108.015	5.25666	-0.600473	5.44571
	107.935	5.25666	-0.592602	5.44595
	107.832	5.25667	-0.572317	5.44673
	107.782	5.25667	-0.563928	5.44696
	107.793	5.30586	-0.582939	5.44679
	107.814	5.43263	-0.604181	5.44663
	107.819	5.48506	-0.607951	5.44663
	107.813	5.41544	-0.602239	5.44668
	107.809	5.45865	-0.598547	5.44671
	107.809	5.61429	-0.599037	5.4467
	107.811	5.6328	-0.600556	5.44668
	107.789	5.58027	-0.601018	5.44668
	107.731	5.64928	-0.600672	5.44669
	107.707	5.76151	-0.600362	5.44669
	107.761	5.79422	-0.600356	5.44669
	107.821	5.76966	-0.600463	5.4507
	107.81	5.748	-0.60051	5.46103
	107.714	5.74769	-0.600492	5.46531
	107.6	5.75527	-0.600468	5.45562
	107.574	5.75856	-0.600464	5.4448
	107.646	5.75724	-0.600471	5.44287
	107.693	5.75552	-0.600475	5.44579
	107.643	5.75527	-0.600475	5.44767
	107.576	5.75577	-0.600473	5.44742
	107.561	5.75607	-0.600472	5.44664
	107.578	5.75602	-0.600473	5.44641
	107.59	5.75589	-0.600473	5.44658
	107.589	5.75586	-0.600473	5.44674
	107.585	5.75589	-0.600473	5.44675
	107.583	5.75591	-0.600473	5.44669
	107.584	5.75591	-0.600473	5.44667
	107.585	5.7559	-0.600473	5.44668
	107.585	5.7559	-0.600473	5.44669
	107.585	5.7559	-0.600473	5.44669
	107.585	5.7559	-0.600473	5.44669
	107.585	5.7559	-0.600473	5.44669
	107.585	5.7559	-0.600473	5.44669
	107.585	5.7559	-0.600473	5.44669
	107.585	5.7559	-0.600473	5.44669
	107.585	5.7559	-0.600473	5.44669
	107.585	5.7559	-0.600473	5.44669
	107.585	5.7559	-0.600473	5.44669
	107.585	5.7559	-0.600473	5.44669
	107.585	5.7559	-0.600473	5.44669
	107.585	5.7559	-0.600473	5.44669
	107.585	5.7559	-0.600473	5.44669
	107.585	5.7559	-0.600473	5.44669
	107.585	5.7559	-0.600473	5.44669
	107.585	5.7559	-0.600473	5.44669
	107.585	5.7559	-0.600473	5.44669
	107.585	5.7559	-0.600473	5.44669
	107.585	5.7559	-0.600473	5.44669
	107.562	5.7559	-0.600473	5.44669
	107.505	5.7559	-0.600473	5.44669
	107.459	5.7559	-0.600473	5.44669
	107.433	5.7559	-0.600473	5.44669
	107.39	5.7559	-0.600473	5.44669
	107.351	5.7559	-0.600473	5.44669
	107.345	5.7559	-0.600473	5.44669
	107.356	5.7559	-0.600473	5.44669
	107.362	5.7559	-0.600473	5.44669
	107.361	5.7559	-0.600473	5.44669
	107.358	5.7559	-0.600473	5.44669
	107.357	5.7559	-0.600473	5.44669
	107.358	5.7559	-0.600473	5.44669
	107.336	5.7559	-0.600473	5.44669
	107.279	5.7559	-0.600473	5.44669
	107.255	5.7559	-0.600473	5.44669
	107.286	5.80509	-0.600473	5.44669
	107.267	5.93187	-0.600473	5.44669
	107.174	6.03349	-0.600473	5.44669
	107.108	6.09064	-0.600473	5.44669
	107.108	6.18628	-0.600473	5.44669
	107.131	6.2723	-0.600473	5.44669
	107.14	6.28483	-0.600473	5.44669
	107.136	6.26116	-0.600473	5.44669
	107.131	6.19787	-0.600473	5.44669
	107.13	6.07364	-0.600473	5.44669
	107.132	6.02729	-0.600473	5.44669
	107.133	6.14776	-0.600473	5.44669
	107.132	6.27904	-0.600473	5.44669
	107.132	6.3014	-0.600473	5.44669
	107.132	6.26572	-0.600473	5.44669
	107.11	6.24308	-0.600473	5.44669
	107.03	6.24632	-0.600473	5.44669
	106.927	6.25573	-0.600473	5.44669
	106.877	6.25852	-0.600473	5.44669
	106.887	6.25634	-0.600473	5.44669
	106.909	6.25444	-0.600473	5.44669
	106.914	6.25442	-0.600473	5.44669
	106.908	6.25508	-0.600473	5.44669
	106.904	6.25537	-0.600473	5.44669
	106.904	6.25526	-0.600473	5.44669
	106.906	6.30429	-0.600473	5.44669
	106.906	6.43105	-0.600473	5.44669
	106.906	6.48353	-0.600473	5.44669
	106.906	6.36473	-0.600473	5.44669
	106.906	6.23197	-0.600473	5.44669
	106.884	6.25759	-0.600473	5.44669
	106.826	6.46926	-0.600473	5.44669
	106.802	6.72073	-0.600473	5.44669
	106.834	6.82724	-0.600473	5.44669
	106.814	6.79458	-0.600473	5.44669
	106.721	6.69576	-0.600473	5.44669
	106.656	6.56011	-0.600473	5.44669
	106.656	6.52165	-0.600473	5.44669
	106.701	6.64949	-0.600473	5.44669
	106.767	6.78105	-0.600473	5.44669
	106.787	6.80091	-0.600473	5.44669
	106.728	6.76408	-0.600473	5.44669
	106.667	6.74185	-0.600473	5.44669
	106.658	6.74567	-0.600473	5.44669
	106.675	6.75518	-0.600473	5.44669
	106.685	6.75781	-0.600473	5.44669
	106.684	6.75552	-0.600473	5.44669
	106.679	6.75364	-0.600473	5.44669
	106.678	6.75366	-0.600473	5.44669
	106.679	6.75434	-0.600473	5.44669
	106.68	6.75461	-0.600473	5.44669
	106.68	6.75449	-0.600473	5.44669
	106.68	6.75434	-0.600473	5.44669
	106.679	6.75432	-0.600473	5.44669
	106.679	6.75436	-0.600473	5.44669
	106.68	6.75439	-0.600473	5.44669
	106.657	6.75439	-0.600473	5.44669
	106.577	6.75437	-0.600473	5.44669
	106.496	6.75437	-0.600473	5.44669
	106.526	6.75437	-0.600473	5.44669
	106.618	6.75438	-0.600473	5.44669
	106.609	6.75437	-0.600473	5.44669
	106.5	6.75437	-0.600473	5.44669
	106.424	6.80356	-0.600473	5.44669
	106.425	6.93034	-0.600473	5.44669
	106.452	6.98277	-0.600473	5.44669
	106.463	6.86395	-0.600473	5.44669
	106.458	6.7312	-0.600473	5.44669
	106.452	6.75683	-0.600473	5.44669
	106.451	6.9193	-0.600473	5.44669
	106.453	6.99481	-0.600473	5.44669
	106.432	6.87293	-0.600473	5.44669
	106.352	6.73068	-0.600473	5.44669
	106.248	6.70423	-0.600473	5.44669
	106.198	6.7421	-0.600473	5.44669
	106.208	6.7671	-0.600473	5.44669
	106.23	6.81327	-0.600473	5.44669
	106.235	6.92988	-0.600473	5.44669
	106.229	6.97913	-0.600473	5.44669
	106.225	6.86259	-0.600473	5.44669
	106.225	6.73192	-0.600473	5.44669
	106.227	6.75761	-0.600473	5.44669
	106.228	6.91938	-0.600473	5.44669
	106.227	7.04375	-0.600473	5.44669
	106.227	7.04876	-0.600473	5.44669
	106.227	7.0083	-0.600473	5.44669
	106.227	7.03902	-0.600473	5.44669
	106.227	7.17249	-0.600473	5.44669
	106.227	7.28348	-0.600473	5.44669
	106.227	7.29299	-0.600473	5.44669
	106.227	7.25917	-0.600473	5.44669
	106.205	7.2419	-0.600473	5.44669
	106.147	7.24672	-0.600473	5.44669
	106.123	7.25489	-0.600473	5.44669
	106.155	7.25659	-0.600473	5.44669
	106.135	7.25441	-0.600473	5.44669
	106.043	7.25288	-0.600473	5.44669
	105.977	7.25302	-0.600473	5.44669
	105.977	7.25362	-0.600473	5.44669
	105.999	7.25382	-0.600473	5.44669
	106.009	7.2537	-0.600473	5.44669
	106.004	7.25357	-0.600473	5.44669
	105.999	7.25356	-0.600473	5.44669
	105.999	7.25361	-0.600473	5.44669
	106	7.25363	-0.600473	5.44669
	106.001	7.25362	-0.600473	5.44669
	106.001	7.25361	-0.600473	5.44669
	106.001	7.25361	-0.600473	5.44669
	106.001	7.25361	-0.600473	5.44669
	105.978	7.25361	-0.600473	5.44669
	105.899	7.25361	-0.600473	5.44669
	105.817	7.25361	-0.600473	5.44669
	105.825	7.25361	-0.600473	5.44669
	105.859	7.25361	-0.600473	5.44669
	105.827	7.25361	-0.600473	5.44669
	105.772	7.25361	-0.600473	5.44669
	105.755	7.25361	-0.600473	5.44669
	105.768	7.25361	-0.600473	5.44669
	105.778	7.25361	-0.600473	5.44669
	105.778	7.3028	-0.600473	5.44669
	105.775	7.47877	-0.600473	5.44669
	105.773	7.70716	-0.600473	5.44669
	105.774	7.76755	-0.600473	5.44669
	105.775	7.6176	-0.600473	5.44669
	105.775	7.51843	-0.600473	5.44669
	105.774	7.57702	-0.600473	5.44669
	105.774	7.59504	-0.600473	5.44669
	105.774	7.57515	-0.600473	5.44669
	105.752	7.65774	-0.600473	5.44669
	105.695	7.76402	-0.600473	5.44669
	105.649	7.7894	-0.600473	5.44669
	105.623	7.76388	-0.600473	5.44669
	105.579	7.74443	-0.600473	5.44669
	105.54	7.74539	-0.600473	5.44669
	105.535	7.75271	-0.600473	5.44268
	105.545	7.75544	-0.600473	5.43234
	105.552	7.75398	-0.600473	5.42806
	105.551	7.7524	-0.600473	5.43775
	105.548	7.75226	-0.600473	5.44858
	105.547	7.75276	-0.600473	5.4505
	105.525	7.75302	-0.600473	5.44759
	105.446	7.75295	-0.600473	5.44571
	105.365	7.75283	-0.600473	5.44595
	105.373	7.7528	-0.600473	5.44673
	105.407	7.75283	-0.600473	5.44696
	105.374	7.75286	-0.600473	5.44679
	105.319	7.75286	-0.600473	5.44663
	105.303	7.75285	-0.600473	5.44663
	105.315	7.75284	-0.600473	5.44668
	105.326	7.75284	-0.600473	5.44671
	105.326	7.75285	-0.600473	5.4467
	105.3	7.75285	-0.600473	5.44668
	105.218	7.75285	-0.600473	5.44668
	105.116	7.75285	-0.600473	5.44669
	105.067	7.75285	-0.600473	5.44669
	105.077	7.75285	-0.600473	5.44669
	105.098	7.75285	-0.600473	5.44669
	105.103	7.75285	-0.600473	5.44669
	105.098	7.75285	-0.600473	5.44669
	105.094	7.75285	-0.600473	5.44669
	105.094	7.75285	-0.600473	5.44669
	105.095	7.75285	-0.600473	5.44669
	105.096	7.75285	-0.600473	5.44669
	105.096	7.75285	-0.600473	5.44669
	105.095	7.75285	-0.600473	5.44669
	105.095	7.75285	-0.600473	5.44669
	105.095	7.80204	-0.600473	5.44669
	105.096	7.92881	-0.600473	5.44669
	105.096	8.03043	-0.600473	5.44669
	105.096	8.08758	-0.600473	5.44669
	105.073	8.13404	-0.600473	5.44669
	104.993	8.09328	-0.600473	5.44669
	104.89	8.00418	-0.600473	5.44669
	104.84	7.92337	-0.600473	5.44669
	104.851	7.86282	-0.600473	5.44669
	104.872	7.95531	-0.600473	5.44669
	104.877	8.17727	-0.600473	5.44669
	104.871	8.26296	-0.600473	5.44669
	104.867	8.12564	-0.600473	5.44669
	104.868	8.02272	-0.600473	5.44669
	104.869	8.12444	-0.600473	5.44669
	104.87	8.26802	-0.600473	5.44669
	104.869	8.30221	-0.600473	5.44669
	104.869	8.26711	-0.600473	5.44669
	104.869	8.24051	-0.600473	5.44669
	104.869	8.24189	-0.600473	5.44669
	104.869	8.25192	-0.600473	5.44669
	104.869	8.25564	-0.600473	5.44669
	104.869	8.25363	-0.600473	5.44669
	104.869	8.25147	-0.600473	5.44669
	104.869	8.25127	-0.600473	5.44669
	104.869	8.25196	-0.600473	5.44669
	104.847	8.25232	-0.600473	5.44669
	104.789	8.25222	-0.600473	5.44669
	104.743	8.25206	-0.600473	5.44669
	104.74	8.25202	-0.600473	5.44669
	104.776	8.25207	-0.600473	5.44669
	104.841	8.2521	-0.600473	5.44669
	104.885	8.2521	-0.600473	5.44669
	104.863	8.25208	-0.600473	5.44669
	104.768	8.25208	-0.600473	5.44669
	104.658	8.25208	-0.600473	5.44669
	104.611	8.25208	-0.600473	5.44669
	104.625	8.25208	-0.600473	5.44669
	104.647	8.25208	-0.600473	5.44669
	104.651	8.30127	-0.600473	5.44669
	104.645	8.42805	-0.600473	5.44669
	104.641	8.48048	-0.600473	5.44669
	104.641	8.36166	-0.600473	5.44669
	104.643	8.22891	-0.600473	5.44669
	104.644	8.25453	-0.600473	5.44669
	104.621	8.41701	-0.600473	5.44669
	104.541	8.49252	-0.600473	5.44669
	104.437	8.41982	-0.600473	5.44669
	104.41	8.45354	-0.600473	5.44669
	104.478	8.6063	-0.600473	5.44669
	104.523	8.57778	-0.600473	5.44669
	104.474	8.35122	-0.600473	5.44669
	104.408	8.24106	-0.600473	5.44669
	104.394	8.41901	-0.600473	5.44669
	104.41	8.703	-0.600473	5.44669
	104.422	8.83487	-0.600473	5.44669
	104.421	8.80122	-0.600473	5.44669
	104.417	8.69297	-0.600473	5.44669
	104.415	8.55373	-0.600473	5.44669
	104.416	8.51711	-0.600473	5.44669
	104.417	8.64699	-0.600473	5.44669
	104.417	8.77876	-0.600473	5.44669
	104.417	8.74879	-0.600473	5.44669
	104.417	8.53565	-0.600473	5.44669
	104.417	8.3343	-0.600473	5.44669
	104.417	8.40466	-0.600473	5.44669
	104.417	8.66578	-0.600473	5.44669
	104.394	8.82468	-0.600473	5.44669
	104.337	8.81023	-0.600473	5.44669
	104.291	8.74957	-0.600473	5.44669
	104.265	8.72959	-0.600473	5.44669
	104.222	8.74283	-0.600473	5.44669
	104.183	8.80468	-0.600473	5.44669
	104.177	8.93205	-0.600473	5.44669
	104.188	8.98023	-0.600473	5.44669
	104.194	8.85942	-0.600473	5.44669
	104.193	8.72734	-0.600473	5.44669
	104.19	8.70477	-0.600473	5.44669
	104.189	8.74065	-0.600473	5.44669
	104.19	8.76344	-0.600473	5.44669
	104.168	8.7602	-0.600473	5.44669
	104.111	8.79992	-0.600473	5.44669
	104.087	8.92388	-0.600473	5.44669
	104.118	8.9785	-0.600473	5.44669
	104.099	8.91079	-0.600473	5.44669
	104.006	8.90484	-0.600473	5.44669
	103.94	8.93303	-0.600473	5.44669
	103.94	8.84963	-0.600473	5.44669
	103.963	8.74006	-0.600473	5.44669
	103.972	8.76278	-0.600473	5.44669
	103.968	8.91578	-0.600473	5.44669
	103.963	9.03755	-0.600473	5.44669
	103.962	9.09377	-0.600473	5.44669
	103.964	9.18186	-0.600473	5.44669
	103.965	9.26504	-0.600473	5.44669
	103.964	9.27906	-0.600473	5.44669
	103.964	9.25704	-0.600473	5.44669
	103.964	9.19389	-0.600473	5.44669
	103.964	9.06915	-0.600473	5.44669
	103.964	9.02253	-0.600473	5.44669
	103.964	9.14306	-0.592602	5.44669
	103.964	9.27447	-0.572317	5.44669
	103.964	9.29686	-0.563928	5.44669
	103.964	9.26115	-0.582939	5.44669
	103.964	9.23848	-0.604181	5.44669
	103.964	9.24173	-0.607951	5.44669
	103.964	9.25115	-0.602239	5.44268
	103.964	9.25394	-0.598547	5.43234
	103.964	9.25176	-0.599037	5.42806
	103.964	9.24986	-0.600556	5.43775
	103.964	9.24983	-0.601018	5.44858
	103.942	9.2505	-0.600672	5.4505
	103.862	9.25079	-0.600362	5.44759
	103.758	9.25067	-0.600356	5.44571
	103.709	9.25052	-0.600463	5.44595
	103.742	9.2505	-0.60051	5.44673
	103.82	9.25054	-0.600492	5.44696
	103.849	9.25057	-0.600468	5.44679
	103.79	9.25056	-0.600464	5.44663
	103.725	9.25055	-0.600471	5.44663
	103.715	9.25055	-0.600475	5.44668
	103.733	9.25055	-0.600475	5.44671
	103.744	9.25056	-0.600473	5.4467
	103.742	9.25056	-0.600472	5.44668
	103.737	9.25055	-0.600473	5.44668
	103.736	9.25055	-0.600473	5.44669
	103.715	9.25055	-0.600473	5.44669
	103.658	9.25055	-0.600473	5.44669
	103.635	9.25055	-0.600473	5.44669
	103.688	9.25055	-0.600473	5.44669
	103.748	9.25055	-0.600473	5.44669
	103.737	9.25055	-0.600473	5.44669
	103.641	9.25055	-0.600473	5.44669
	103.527	9.25055	-0.600473	5.44669
	103.478	9.25055	-0.600473	5.44669
	103.493	9.25055	-0.600473	5.44669
	103.516	9.25055	-0.600473	5.44669
	103.52	9.29974	-0.600473	5.44669
	103.513	9.42652	-0.600473	5.44669
	103.509	9.47895	-0.600473	5.44669
	103.51	9.40933	-0.600473	5.44669
	103.512	9.45253	-0.600473	5.44669
	103.512	9.65737	-0.600473	5.44669
	103.512	9.75346	-0.600473	5.44669
	103.511	9.5774	-0.600473	5.44669
	103.511	9.29919	-0.600473	5.44669
	103.511	9.16909	-0.600473	5.44669
	103.489	9.20141	-0.600473	5.44669
	103.409	9.25929	-0.600473	5.44669
	103.328	9.27174	-0.600473	5.44669
	103.336	9.25633	-0.600473	5.44669
	103.37	9.24545	-0.600473	5.44669
	103.338	9.29555	-0.600473	5.44669
	103.282	9.47577	-0.600473	5.44669
	103.266	9.65643	-0.600473	5.44669
	103.278	9.63834	-0.600473	5.44669
	103.289	9.56183	-0.600473	5.44669
	103.289	9.63386	-0.600473	5.44669
	103.285	9.75587	-0.600473	5.44669
	103.284	9.79162	-0.600473	5.44669
	103.285	9.76484	-0.600473	5.44669
	103.285	9.74118	-0.600473	5.44669
	103.285	9.74082	-0.600473	5.44669
	103.285	9.7491	-0.600473	5.44669
	103.285	9.75268	-0.600473	5.44669
	103.263	9.75125	-0.600473	5.44669
	103.205	9.74937	-0.600473	5.44669
	103.159	9.7491	-0.600473	5.44669
	103.133	9.74965	-0.592602	5.44669
	103.09	9.74998	-0.572317	5.44669
	103.051	9.74992	-0.563928	5.44669
	103.045	9.74978	-0.582939	5.44669
	103.056	9.74974	-0.604181	5.44669
	103.063	9.74977	-0.607951	5.44669
	103.061	9.7498	-0.602239	5.44669
	103.059	9.7498	-0.598547	5.44669
	103.058	9.74979	-0.599037	5.44669
	103.059	9.74979	-0.600556	5.44669
	103.059	9.74979	-0.601018	5.44669
	103.059	9.74979	-0.600672	5.44669
	103.059	9.74979	-0.600362	5.44669
	103.059	9.74979	-0.600356	5.44669
	103.059	9.74979	-0.600463	5.44669
	103.059	9.74979	-0.60051	5.44669
	103.059	9.74979	-0.600492	5.44669
	103.059	9.74979	-0.600468	5.44669
	103.059	9.74979	-0.600464	5.44669
	103.059	9.74979	-0.600471	5.44669
	103.059	9.74979	-0.600475	5.44669
	103.059	9.79898	-0.600475	5.44669
	103.059	9.92576	-0.600473	5.44669
	103.037	9.97819	-0.600472	5.44669
	102.957	9.85937	-0.600473	5.44669
	102.876	9.72662	-0.600473	5.44669
	102.883	9.70305	-0.600473	5.44669
	102.918	9.73875	-0.600473	5.44669
	102.885	9.76183	-0.600473	5.44669
	102.83	9.80795	-0.600473	5.44669
	102.814	9.97443	-0.600473	5.44669
	102.826	10.1999	-0.600473	5.44669
	102.836	10.3117	-0.592602	5.44669
	102.837	10.2904	-0.572317	5.44669
	102.833	10.2437	-0.563928	5.44669
	102.831	10.232	-0.582939	5.44669
	102.832	10.2438	-0.604181	5.44669
	102.833	10.2037	-0.607951	5.44669
	102.833	10.0273	-0.602239	5.44669
	102.833	9.84475	-0.598547	5.44669
	102.81	9.90985	-0.599037	5.44669
	102.73	10.1621	-0.600556	5.44669
	102.627	10.3191	-0.601018	5.44669
	102.6	10.3071	-0.600672	5.44669
	102.668	10.1989	-0.600362	5.44669
	102.713	10.052	-0.600356	5.44669
	102.664	10.0121	-0.600463	5.44669
	102.598	10.1434	-0.60051	5.44669
	102.583	10.2769	-0.600492	5.44669
	102.6	10.2963	-0.600468	5.44669
	102.612	10.2586	-0.600464	5.44669
	102.611	10.2362	-0.600471	5.44669
	102.606	10.2402	-0.600475	5.44669
	102.605	10.2499	-0.600475	5.44669
	102.606	10.2525	-0.600473	5.44669
	102.607	10.2502	-0.600472	5.44669
	102.607	10.2483	-0.600473	5.44669
	102.606	10.2483	-0.600473	5.44669
	102.606	10.249	-0.600473	5.44669
	102.606	10.2493	-0.600473	5.44669
	102.606	10.2491	-0.600473	5.44669
	102.606	10.249	-0.600473	5.44669
	102.606	10.249	-0.600473	5.44669
	102.606	10.249	-0.600473	5.44669
	102.606	10.249	-0.600473	5.44669
	102.606	10.249	-0.600473	5.44669
	102.606	10.249	-0.600473	5.44669
	102.606	10.249	-0.600473	5.44669
	102.606	10.249	-0.600473	5.44669
	102.606	10.2982	-0.600473	5.44669
	102.606	10.425	-0.600473	5.44669
	102.606	10.4774	-0.600473	5.44669
	102.606	10.3586	-0.600473	5.44669
	102.606	10.2259	-0.600473	5.44669
	102.606	10.2515	-0.600473	5.44669
	102.606	10.414	-0.600473	5.44669
	102.606	10.4895	-0.600473	5.44669
	102.606	10.3676	-0.600473	5.44669
	102.584	10.2253	-0.600473	5.44669
	102.527	10.2481	-0.600473	5.44669
	102.48	10.4127	-0.600473	5.44669
	102.455	10.4902	-0.600473	5.44669
	102.411	10.3683	-0.600473	5.44669
	102.395	10.2254	-0.600473	5.44669
	102.446	10.1986	-0.600473	5.44669
	102.481	10.2858	-0.600473	5.44669
	102.433	10.4378	-0.600473	5.44669
	102.372	10.4872	-0.600473	5.44669
	102.359	10.4073	-0.600473	5.44669
	102.374	10.3982	-0.600473	5.44669
	102.385	10.4785	-0.600473	5.44669
	102.384	10.5735	-0.600473	5.44669
	102.38	10.6922	-0.600473	5.44669
	102.378	10.7745	-0.600473	5.44669
	102.379	10.728	-0.600473	5.44669
	102.38	10.5748	-0.600473	5.44669
	102.38	10.4614	-0.600473	5.44669
	102.38	10.4579	-0.600473	5.44669
	102.38	10.5443	-0.600473	5.44669
	102.38	10.6877	-0.600473	5.44669
	102.38	10.783	-0.600473	5.44669
	102.38	10.7824	-0.600473	5.44669
	102.38	10.7499	-0.600473	5.44669
	102.38	10.7368	-0.600473	5.44669
	102.38	10.7429	-0.600473	5.44669
	102.38	10.7009	-0.600473	5.44669
	102.38	10.5258	-0.600473	5.44669
	102.38	10.3444	-0.600473	5.44669
	102.38	10.4095	-0.600473	5.44669
	102.38	10.6614	-0.600473	5.44669
	102.38	10.8182	-0.600473	5.44669
	102.38	10.8062	-0.600473	5.44669
	102.38	10.6981	-0.600473	5.44669
	102.38	10.5512	-0.600473	5.44669
	102.38	10.5114	-0.600473	5.44669
	102.38	10.6426	-0.600473	5.44669
	102.38	10.7761	-0.600473	5.44669
	102.38	10.7956	-0.600473	5.44669
	102.38	10.7087	-0.600473	5.44669
	102.38	10.5595	-0.600473	5.44669
	102.38	10.5111	-0.600473	5.44669
	102.38	10.6396	-0.600473	5.44669
	102.38	10.7749	-0.600473	5.44669
	102.38	10.7962	-0.600473	5.44669
	102.38	10.7585	-0.600473	5.44669
	102.38	10.6863	-0.600473	5.44669
	102.38	10.5141	-0.600473	5.44669
	102.38	10.3447	-0.600473	5.44669
	102.38	10.4138	-0.608344	5.44669
	102.38	10.6631	-0.628628	5.44669
	102.38	10.8174	-0.637018	5.44669
	102.38	10.8053	-0.618006	5.44669
	102.38	10.7472	-0.596765	5.44669
	102.38	10.7275	-0.592994	5.44669
	102.38	10.6907	-0.598707	5.44669
	102.38	10.5762	-0.602399	5.44669
	102.38	10.4753	-0.601909	5.44669
	102.38	10.4633	-0.60039	5.44669
	102.38	10.5416	-0.599928	5.44268
	102.38	10.6846	-0.600274	5.43234
	102.38	10.7826	-0.600583	5.42806
	102.38	10.7833	-0.60059	5.43775
	102.38	10.7504	-0.600483	5.44858
	102.38	10.7367	-0.600435	5.4505
	102.38	10.7426	-0.600454	5.44759
	102.38	10.75	-0.600478	5.44571
	102.38	10.7018	-0.600482	5.44595
	102.38	10.5236	-0.600475	5.44673
	102.38	10.3431	-0.60047	5.44696
	102.38	10.4098	-0.600471	5.44679
	102.38	10.6619	-0.600473	5.44663
	102.38	10.8184	-0.600474	5.44663
	102.38	10.8061	-0.600473	5.44668
	102.38	10.7472	-0.600473	5.44671
	102.38	10.7272	-0.600473	5.4467
	102.38	10.7398	-0.600473	5.44668
	102.38	10.7522	-0.600473	5.44668
	102.38	10.7529	-0.600473	5.44669
	102.38	10.7488	-0.600473	5.44669
	102.38	10.7468	-0.600473	5.44669
	102.38	10.7475	-0.600473	5.44669
	102.38	10.6992	-0.600473	5.44669
	102.38	10.5235	-0.600473	5.44669
	102.38	10.344	-0.600473	5.44669
	102.38	10.361	-0.600473	5.44669
	102.38	10.4858	-0.600473	5.44669
	102.38	10.5898	-0.600473	5.44669
	102.38	10.6965	-0.600473	5.44669
	102.38	10.7704	-0.600473	5.44669
	102.38	10.774	-0.600473	5.44669
	102.38	10.7508	-0.600473	5.44669
	102.38	10.7401	-0.600473	5.44669
	102.38	10.7439	-0.600473	5.44669
	102.38	10.7001	-0.600473	5.44669
	102.38	10.5743	-0.600473	5.44669
	102.38	10.4711	-0.600473	5.44669
	102.38	10.4622	-0.600473	5.44669
	102.38	10.5427	-0.600473	5.44669
	102.38	10.6854	-0.600473	5.44669
	102.38	10.7334	-0.600473	5.44669
	102.38	10.607	-0.600473	5.44669
	102.38	10.5219	-0.600473	5.44669
	102.38	10.6271	-0.600473	5.44669
	102.38	10.7167	-0.600473	5.44669
	102.38	10.5716	-0.592602	5.44669
	102.38	10.3577	-0.572317	5.44669
	102.38	10.3988	-0.563928	5.44669
	102.38	10.6029	-0.582939	5.44669
	102.38	10.593	-0.604181	5.44669
	102.38	10.4051	-0.607951	5.44669
	102.38	10.3615	-0.602239	5.44669
	102.38	10.4643	-0.598547	5.44669
	102.38	10.5805	-0.599037	5.44669
	102.38	10.6511	-0.600556	5.44669
	102.402	10.5502	-0.601018	5.44669
	102.482	10.3703	-0.600672	5.44669
	102.586	10.3622	-0.600362	5.44669
	102.635	10.4277	-0.600356	5.44669
	102.625	10.4096	-0.600463	5.44669
	102.604	10.4203	-0.60051	5.44669
	102.599	10.4378	-0.600492	5.44669
	102.604	10.3932	-0.600468	5.44669
	102.608	10.4098	-0.600464	5.44669
	102.608	10.4392	-0.600471	5.44669
	102.606	10.3483	-0.600475	5.44669
	102.606	10.2352	-0.600475	5.44669
	102.606	10.2099	-0.600473	5.44669
	102.606	10.2379	-0.600472	5.44669
	102.606	10.2583	-0.600473	5.44669
	102.606	10.2569	-0.600473	5.44669
	102.606	10.249	-0.600473	5.44669
	102.606	10.2462	-0.600473	5.44669
	102.606	10.2479	-0.600473	5.44669
	102.606	10.2495	-0.600473	5.44669
	102.606	10.2497	-0.600473	5.44669
	102.606	10.2491	-0.600473	5.44669
	102.606	10.2488	-0.600473	5.44669
	102.606	10.2489	-0.600473	5.44669
	102.606	10.249	-0.600473	5.44669
	102.606	10.2491	-0.600473	5.44669
	102.629	10.249	-0.600473	5.44669
	102.686	10.249	-0.600473	5.44669
	102.71	10.249	-0.600473	5.44669
	102.678	10.249	-0.600473	5.44669
	102.676	10.249	-0.600473	5.44669
	102.689	10.249	-0.600473	5.44669
	102.673	10.249	-0.600473	5.44669
	102.703	10.249	-0.600473	5.44669
	102.795	10.249	-0.600473	5.44669
	102.834	10.249	-0.600473	5.44669
	102.775	10.249	-0.600473	5.44669
	102.73	10.249	-0.600473	5.44669
	102.775	10.249	-0.600473	5.44669
	102.84	10.249	-0.600473	5.44669
	102.855	10.249	-0.592602	5.44669
	102.839	10.1998	-0.572317	5.44669
	102.827	10.0239	-0.563928	5.44669
	102.828	9.79547	-0.582939	5.44669
	102.833	9.68589	-0.604181	5.44669
	102.834	9.75826	-0.607951	5.44669
	102.833	9.93177	-0.602239	5.44669
	102.832	9.99524	-0.598547	5.44669
	102.832	9.91357	-0.599037	5.44669
	102.855	9.89862	-0.600556	5.44669
	102.935	9.92801	-0.601018	5.44669
	103.038	9.89749	-0.600672	5.44669
	103.088	9.91583	-0.600362	5.44669
	103.077	9.94094	-0.600356	5.44669
	103.056	9.8476	-0.600463	5.44669
	103.051	9.73497	-0.60051	5.44669
	103.057	9.71074	-0.600492	5.44669
	103.061	9.73901	-0.600468	5.44669
	103.06	9.7592	-0.600464	5.44669
	103.059	9.75757	-0.600471	5.44669
	103.058	9.74971	-0.600475	5.44669
	103.059	9.74699	-0.600475	5.44669
	103.059	9.74865	-0.600473	5.44669
	103.059	9.75031	-0.600472	5.44669
	103.059	9.75041	-0.600473	5.44669
	103.059	9.74987	-0.600473	5.44669
	103.059	9.7496	-0.600473	5.44669
	103.059	9.74968	-0.600473	5.44669
	103.059	9.74981	-0.600473	5.44669
	103.059	9.74984	-0.600473	5.44669
	103.059	9.7498	-0.600473	5.44669
	103.059	9.74978	-0.600473	5.44669
	103.059	9.74978	-0.600473	5.44669
	103.081	9.74979	-0.600473	5.44669
	103.161	9.74979	-0.600473	5.44669
	103.242	9.74979	-0.600473	5.44669
	103.234	9.74979	-0.600473	5.44669
	103.2	9.74979	-0.600473	5.44669
	103.233	9.74979	-0.600473	5.44669
	103.288	9.74979	-0.600473	5.44669
	103.304	9.74979	-0.600473	5.44669
	103.292	9.74979	-0.600473	5.44669
	103.281	9.74979	-0.600473	5.44669
	103.281	9.74979	-0.600473	5.44669
	103.285	9.74979	-0.600473	5.44669
	103.286	9.74979	-0.600473	5.44669
	103.286	9.74979	-0.600473	5.44669
	103.285	9.74979	-0.600473	5.44669
	103.285	9.74979	-0.600473	5.44669
	103.285	9.7006	-0.600473	5.44669
	103.285	9.57382	-0.600473	5.44669
	103.285	9.4722	-0.600473	5.44669
	103.285	9.46425	-0.600473	5.44669
	103.285	9.49538	-0.600473	5.44669
	103.285	9.51098	-0.600473	5.44669
	103.307	9.5556	-0.600473	5.44669
	103.365	9.62572	-0.600473	5.44669
	103.389	9.54987	-0.600473	5.44669
	103.357	9.33146	-0.600473	5.44669
	103.377	9.19213	-0.600473	5.44669
	103.47	9.19956	-0.600473	5.44669
	103.535	9.25031	-0.600473	5.44669
	103.535	9.26864	-0.600473	5.44669
	103.513	9.30741	-0.600473	5.44669
	103.504	9.42331	-0.600473	5.44669
	103.508	9.52407	-0.600473	5.44669
	103.513	9.53554	-0.600473	5.44669
	103.513	9.45699	-0.600473	5.44669
	103.512	9.3141	-0.600473	5.44669
	103.511	9.2654	-0.600473	5.44669
	103.511	9.39151	-0.600473	5.44669
	103.512	9.47681	-0.600473	5.44669
	103.512	9.42092	-0.600473	5.44669
	103.512	9.40897	-0.600473	5.44669
	103.534	9.43045	-0.600473	5.44669
	103.591	9.34636	-0.600473	5.44669
	103.615	9.2389	-0.600473	5.44669
	103.583	9.21354	-0.600473	5.44669
	103.603	9.2395	-0.600473	5.44669
	103.674	9.25913	-0.600473	5.44669
	103.682	9.25808	-0.600473	5.44669
	103.658	9.25066	-0.592602	5.44669
	103.689	9.24792	-0.572317	5.44669
	103.74	9.24942	-0.563928	5.44669
	103.755	9.25101	-0.582939	5.44669
	103.744	9.25115	-0.604181	5.44669
	103.734	9.25064	-0.607951	5.44669
	103.734	9.25038	-0.602239	5.44669
	103.737	9.25045	-0.598547	5.44669
	103.739	9.25057	-0.599037	5.44669
	103.738	9.2506	-0.600556	5.44669
	103.738	9.25057	-0.601018	5.44669
	103.737	9.25054	-0.600672	5.44669
	103.738	9.25055	-0.600362	5.44669
	103.738	9.25056	-0.600356	5.44669
	103.76	9.25056	-0.600463	5.44669
	103.818	9.25056	-0.60051	5.44669
	103.841	9.25055	-0.600492	5.44669
	103.81	9.25055	-0.600468	5.44669
	103.829	9.25055	-0.600464	5.44669
	103.9	9.25056	-0.600471	5.44669
	103.908	9.25056	-0.600475	5.44669
	103.884	9.25055	-0.600475	5.44669
	103.916	9.25055	-0.600473	5.44669
	103.967	9.25055	-0.600472	5.44669
	103.981	9.25055	-0.600473	5.44669
	103.97	9.25055	-0.600473	5.44669
	103.96	9.25055	-0.600473	5.44669
	103.96	9.25055	-0.600473	5.44669
	103.964	9.25055	-0.600473	5.44669
	103.965	9.25055	-0.600473	5.44669
	103.965	9.25055	-0.600473	5.44669
	103.964	9.20136	-0.600473	5.44669
	103.964	9.07459	-0.600473	5.44669
	103.964	9.02216	-0.600473	5.44669
	103.964	9.14097	-0.600473	5.44669
	103.964	9.27373	-0.600473	5.44669
	103.964	9.29729	-0.600473	5.44669
	103.964	9.26159	-0.600473	5.44669
	103.986	9.23851	-0.600473	5.44669
	104.044	9.19239	-0.600473	5.44669
	104.068	9.02592	-0.600473	5.44669
	104.014	8.80041	-0.600473	5.44669
	103.954	8.68866	-0.600473	5.44669
	103.943	8.7099	-0.600473	5.44268
	103.959	8.7566	-0.600473	5.43234
	103.992	8.76831	-0.600473	5.42806
	104.07	8.75657	-0.600473	5.43775
	104.169	8.74748	-0.600473	5.44858
	104.218	8.74784	-0.600473	5.4505
	104.208	8.75123	-0.600473	5.44759
	104.188	8.75252	-0.600473	5.44571
	104.183	8.75185	-0.600473	5.44595
	104.188	8.75112	-0.600473	5.44673
	104.192	8.75104	-0.600473	5.44696
	104.192	8.75127	-0.600473	5.44679
	104.19	8.7514	-0.600473	5.44663
	104.19	8.75137	-0.600473	5.44663
	104.212	8.75131	-0.600473	5.44668
	104.27	8.7513	-0.600473	5.44671
	104.294	8.75131	-0.600473	5.4467
	104.24	8.75132	-0.600473	5.44668
	104.202	8.75132	-0.600473	5.44668
	104.271	8.75132	-0.600473	5.44669
	104.391	8.75132	-0.600473	5.44669
	104.451	8.75132	-0.600473	5.44669
	104.439	8.75132	-0.600473	5.44669
	104.414	8.75132	-0.600473	5.44669
	104.407	8.75132	-0.600473	5.44669
	104.414	8.75132	-0.600473	5.44669
	104.419	8.75132	-0.600473	5.44669
	104.419	8.75132	-0.600473	5.44669
	104.417	8.70213	-0.600473	5.44669
	104.416	8.52616	-0.600473	5.44669
	104.416	8.29777	-0.600473	5.44669
	104.417	8.18819	-0.600473	5.44669
	104.417	8.26055	-0.600473	5.44669
	104.439	8.48325	-0.600473	5.44669
	104.519	8.6735	-0.600473	5.44669
	104.622	8.59507	-0.600473	5.44669
	104.672	8.33453	-0.600473	5.44669
	104.661	8.17873	-0.600473	5.44669
	104.64	8.19427	-0.600473	5.44669
	104.635	8.2543	-0.600473	5.44669
	104.641	8.27361	-0.600473	5.44669
	104.645	8.30951	-0.600473	5.44669
	104.644	8.42385	-0.600473	5.44669
	104.643	8.47579	-0.600473	5.44669
	104.665	8.36119	-0.608344	5.44669
	104.745	8.23038	-0.628628	5.44669
	104.849	8.20613	-0.637018	5.44669
	104.898	8.24085	-0.618006	5.44669
	104.888	8.26376	-0.596765	5.44669
	104.866	8.21178	-0.592994	5.44669
	104.861	8.07569	-0.598707	5.44669
	104.867	8.02035	-0.594528	5.44669
	104.871	8.14126	-0.573753	5.44669
	104.871	8.27592	-0.563845	5.44669
	104.869	8.29954	-0.582394	5.44669
	104.869	8.26318	-0.603982	5.44669
	104.869	8.23982	-0.608062	5.44669
	104.869	8.24299	-0.602356	5.44669
	104.869	8.20344	-0.598556	5.44669
	104.869	8.07958	-0.599	5.44669
	104.869	8.02494	-0.600537	5.44669
	104.869	8.09261	-0.601023	5.44669
	104.869	8.09855	-0.600681	5.44669
	104.869	8.02117	-0.600364	5.44669
	104.869	7.92862	-0.600354	5.44669
	104.869	7.85898	-0.600462	5.44669
	104.869	7.95184	-0.600511	5.44669
	104.892	8.12799	-0.600493	5.44669
	104.949	8.0882	-0.600468	5.44669
	104.995	7.84859	-0.600464	5.44669
	104.999	7.68779	-0.600471	5.44669
	104.985	7.69379	-0.600475	5.44669
	105	7.75159	-0.600475	5.44669
	105.059	7.77337	-0.600473	5.44669
	105.109	7.7619	-0.600472	5.44669
	105.113	7.79854	-0.600473	5.44669
	105.098	7.92413	-0.600473	5.44669
	105.09	7.98053	-0.600473	5.44669
	105.092	7.86379	-0.600473	5.44669
	105.096	7.7305	-0.600473	5.44669
	105.097	7.70597	-0.600473	5.44669
	105.096	7.74146	-0.600473	5.44669
	105.095	7.76479	-0.600473	5.44669
	105.095	7.7619	-0.600473	5.44669
	105.118	7.7524	-0.600473	5.44669
	105.175	7.74944	-0.600473	5.44669
	105.221	7.75158	-0.600473	5.44669
	105.247	7.75353	-0.600473	5.44669
	105.268	7.75358	-0.600473	5.44669
	105.25	7.75291	-0.600473	5.44669
	105.209	7.75261	-0.600473	5.44669
	105.195	7.75272	-0.600473	5.44669
	105.225	7.75288	-0.600473	5.44669
	105.291	7.7529	-0.600473	5.44669
	105.338	7.75286	-0.600473	5.44669
	105.339	7.75283	-0.600473	5.44669
	105.323	7.75284	-0.600473	5.44669
	105.316	7.75285	-0.600473	5.44669
	105.319	7.75285	-0.600473	5.44669
	105.323	7.75285	-0.600473	5.44669
	105.323	7.75285	-0.600473	5.44669
	105.322	7.75285	-0.600473	5.44669
	105.321	7.75285	-0.600473	5.44669
	105.322	7.75285	-0.600473	5.44669
	105.322	7.75285	-0.600473	5.44669
	105.322	7.75285	-0.600473	5.44669
	105.322	7.75285	-0.600473	5.44669
	105.322	7.75285	-0.600473	5.44669
	105.344	7.75285	-0.600473	5.44669
	105.402	7.75285	-0.600473	5.44669
	105.448	7.75285	-0.600473	5.44669
	105.474	7.75285	-0.600473	5.44669
	105.517	7.75285	-0.600473	5.44669
	105.556	7.75285	-0.600473	5.44669
	105.562	7.75285	-0.592602	5.44669
	105.551	7.75285	-0.572317	5.44669
	105.544	7.75285	-0.563928	5.44669
	105.546	7.75285	-0.582939	5.44669
	105.548	7.75285	-0.604181	5.44669
	105.549	7.75285	-0.607951	5.44669
	105.548	7.75285	-0.602239	5.44669
	105.548	7.75285	-0.598547	5.44669
	105.548	7.70366	-0.599037	5.44669
	105.548	7.57688	-0.600556	5.44669
	105.548	7.52445	-0.601018	5.44669
	105.548	7.64327	-0.600672	5.44669
	105.548	7.72683	-0.600362	5.44669
	105.548	7.62362	-0.600356	5.44669
	105.548	7.48629	-0.600463	5.44669
	105.57	7.40607	-0.60051	5.44669
	105.628	7.36269	-0.600492	5.44669
	105.652	7.41294	-0.600468	5.44669
	105.62	7.45573	-0.600464	5.44669
	105.64	7.4076	-0.600471	5.44669
	105.732	7.46298	-0.600475	5.44669
	105.798	7.61604	-0.600475	5.44669
	105.798	7.57994	-0.600473	5.44669
	105.776	7.35009	-0.600472	5.44669
	105.766	7.19207	-0.600473	5.44669
	105.771	7.19576	-0.600473	5.44669
	105.776	7.25161	-0.600473	5.44669
	105.776	7.27339	-0.600473	5.44669
	105.775	7.26262	-0.600473	5.44669
	105.774	7.25035	-0.600473	5.44669
	105.774	7.24905	-0.600473	5.44669
	105.774	7.25286	-0.600473	5.44669
	105.775	7.25492	-0.600473	5.44669
	105.774	7.25443	-0.600473	5.44669
	105.774	7.25349	-0.600473	5.44669
	105.797	7.25327	-0.600473	5.44669
	105.876	7.25351	-0.600473	5.44669
	105.98	7.25369	-0.600473	5.44669
	106.007	7.25368	-0.600473	5.44669
	105.939	7.25361	-0.600473	5.44669
	105.894	7.25359	-0.600473	5.44669
	105.943	7.2536	-0.600473	5.44669
	106.009	7.25361	-0.600473	5.44669
	106.024	7.25362	-0.600473	5.44669
	106.007	7.25361	-0.600473	5.44669
	105.995	7.25361	-0.600473	5.44669
	105.996	7.25361	-0.600473	5.44669
	106.001	7.25361	-0.600473	5.44669
	106.002	7.25361	-0.600473	5.44669
	106.001	7.25361	-0.600473	5.44669
	106	7.25361	-0.600473	5.44669
	106	7.25361	-0.600473	5.44669
	106.001	7.25361	-0.600473	5.44669
	106.001	7.25361	-0.600473	5.44669
	106.001	7.20442	-0.600473	5.44669
	106.023	7.07765	-0.600473	5.44669
	106.08	7.02521	-0.600473	5.44669
	106.104	7.14403	-0.600473	5.44669
	106.073	7.27679	-0.600473	5.44669
	106.07	7.30035	-0.600473	5.44669
	106.105	7.21546	-0.600473	5.44669
	106.147	7.06561	-0.600473	5.44669
	106.201	6.96705	-0.600473	5.44669
	106.217	6.96859	-0.600473	5.44669
	106.16	7.0518	-0.600473	5.44669
	106.125	7.14282	-0.600473	5.44669
	106.173	7.06197	-0.600473	5.44669
	106.235	6.88322	-0.600473	5.44669
	106.249	6.91763	-0.600473	5.44669
	106.233	7.10673	-0.600473	5.44669
	106.222	7.09292	-0.600473	5.44669
	106.223	6.85956	-0.600473	5.44669
	106.227	6.69213	-0.600473	5.44669
	106.229	6.69314	-0.600473	5.44669
	106.228	6.7512	-0.600473	5.44669
	106.249	6.77487	-0.600473	5.44669
	106.306	6.7641	-0.600473	5.44669
	106.353	6.75116	-0.600473	5.44669
	106.356	6.74958	-0.600473	5.44669
	106.342	6.75351	-0.600473	5.44669
	106.357	6.75572	-0.600473	5.44669
	106.417	6.75525	-0.600473	5.44669
	106.444	6.75426	-0.600473	5.44669
	106.391	6.75402	-0.600473	5.44669
	106.352	6.75427	-0.600473	5.44669
	106.398	6.75446	-0.600473	5.44669
	106.461	6.75445	-0.600473	5.44669
	106.475	6.75438	-0.600473	5.44669
	106.46	6.75435	-0.600473	5.44669
	106.448	6.75436	-0.600473	5.44669
	106.449	6.75438	-0.600473	5.44669
	106.476	6.75438	-0.600473	5.44669
	106.557	6.75437	-0.600473	5.44669
	106.659	6.75437	-0.600473	5.44669
	106.686	6.75437	-0.600473	5.44669
	106.618	6.75437	-0.600473	5.44669
	106.573	6.75437	-0.600473	5.44669
	106.622	6.75437	-0.600473	5.44669
	106.688	6.75437	-0.600473	5.44669
	106.703	6.75437	-0.600473	5.44669
	106.686	6.75437	-0.600473	5.44268
	106.674	6.75437	-0.600473	5.43234
	106.675	6.75437	-0.600473	5.42806
	106.68	6.75437	-0.600473	5.43775
	106.681	6.75437	-0.600473	5.44858
	106.68	6.70518	-0.600473	5.4505
	106.679	6.57841	-0.600473	5.44759
	106.701	6.52598	-0.600473	5.44571
	106.759	6.5956	-0.600473	5.44595
	106.805	6.55239	-0.600473	5.44673
	106.809	6.34756	-0.600473	5.44696
	106.795	6.20228	-0.600473	5.44679
	106.81	6.20238	-0.600473	5.44663
	106.87	6.25218	-0.600473	5.44663
	106.919	6.27271	-0.600473	5.44668
	106.923	6.26356	-0.600473	5.44671
	106.908	6.25242	-0.600473	5.4467
	106.901	6.25101	-0.600473	5.44668
	106.903	6.25437	-0.600473	5.44668
	106.906	6.25629	-0.600473	5.44669
	106.907	6.25589	-0.600473	5.44669
	106.906	6.25505	-0.600473	5.44669
	106.906	6.25483	-0.600473	5.44669
	106.906	6.25504	-0.600473	5.44669
	106.906	6.25521	-0.600473	5.44669
	106.928	6.2552	-0.600473	5.44669
	106.986	6.25514	-0.600473	5.44669
	107.032	6.25512	-0.600473	5.44669
	107.035	6.25513	-0.600473	5.44669
	106.999	6.25514	-0.600473	5.44669
	106.957	6.25514	-0.600473	5.44669
	106.992	6.25514	-0.600473	5.44669
	107.096	6.20595	-0.600473	5.44669
	107.16	6.07917	-0.600473	5.44669
	107.156	6.02674	-0.600473	5.44669
	107.132	6.14556	-0.600473	5.44669
	107.124	6.22912	-0.600473	5.44669
	107.129	6.07672	-0.600473	5.44669
	107.134	5.81262	-0.600473	5.44669
	107.134	5.72916	-0.600473	5.44669
	107.132	5.88217	-0.600473	5.44669
	107.132	5.99084	-0.600473	5.44669
	107.132	5.93513	-0.600473	5.44669
	107.154	5.96414	-0.600473	5.44669
	107.234	6.15807	-0.600473	5.44669
	107.315	6.25464	-0.600473	5.44669
	107.308	6.08265	-0.600473	5.44669
	107.273	5.85518	-0.600473	5.44669
	107.306	5.85104	-0.600473	5.44669
	107.361	5.93491	-0.600473	5.44669
	107.377	5.87389	-0.600473	5.44669
	107.365	5.75386	-0.600473	5.44669
	107.355	5.71504	-0.600473	5.44669
	107.354	5.73982	-0.600473	5.44268
	107.358	5.76374	-0.600473	5.43234
	107.36	5.76491	-0.600473	5.42806
	107.359	5.75689	-0.600473	5.43775
	107.358	5.75312	-0.600473	5.44858
	107.358	5.75438	-0.600473	5.4505
	107.358	5.75626	-0.600473	5.44759
	107.359	5.75659	-0.600473	5.44571
	107.358	5.75607	-0.600473	5.44595
	107.358	5.75573	-0.600473	5.44673
	107.358	5.75577	-0.600473	5.44696
	107.358	5.75591	-0.600473	5.44679
	107.381	5.75595	-0.600473	5.44663
	107.46	5.75592	-0.600473	5.44663
	107.542	5.75589	-0.600473	5.44668
	107.534	5.75589	-0.600473	5.44671
	107.5	5.7559	-0.600473	5.4467
	107.532	5.75591	-0.600473	5.44668
	107.587	5.7559	-0.600473	5.44668
	107.604	5.7559	-0.600473	5.44669
	107.592	5.7559	-0.600473	5.44669
	107.581	5.7559	-0.600473	5.44669
	107.581	5.7559	-0.600473	5.44669
	107.584	5.7559	-0.600473	5.44669
	107.586	5.7559	-0.600473	5.44669
	107.585	5.7559	-0.600473	5.44669
	107.585	5.7559	-0.600473	5.44669
	107.584	5.7559	-0.600473	5.44669
	107.585	5.7559	-0.600473	5.44669
	107.585	5.7559	-0.600473	5.44669
	107.585	5.7559	-0.600473	5.44669
	107.585	5.7559	-0.600473	5.44669
	107.585	5.7559	-0.600473	5.44669
	107.585	5.7559	-0.600473	5.44669
	107.585	5.7559	-0.600473	5.44669
	107.585	5.7559	-0.600473	5.44669
	107.585	5.7559	-0.600473	5.44669
	107.585	5.7559	-0.600473	5.44669
	107.585	5.7559	-0.600473	5.44669
	107.585	5.7559	-0.600473	5.44669
	107.607	5.70671	-0.600473	5.44669
	107.664	5.53075	-0.600473	5.44669
	107.688	5.35154	-0.600473	5.44669
	107.634	5.36874	-0.600473	5.44669
	107.596	5.49353	-0.600473	5.44669
	107.666	5.59742	-0.600473	5.44669
	107.785	5.65491	-0.600473	5.44669
	107.845	5.55292	-0.600473	5.44669
	107.834	5.32808	-0.600473	5.44669
	107.808	5.19535	-0.600473	5.44669
	107.802	5.20783	-0.600473	5.44669
	107.808	5.25836	-0.600473	5.44669
	107.813	5.27479	-0.600473	5.44669
	107.813	5.26366	-0.600473	5.44669
	107.811	5.25316	-0.600473	5.44669
	107.81	5.3019	-0.600473	5.44669
	107.811	5.43222	-0.600473	5.44669
	107.811	5.4863	-0.600473	5.44669
	107.811	5.36691	-0.600473	5.44669
	107.811	5.23333	-0.600473	5.4507
	107.811	5.20962	-0.600473	5.46104
	107.811	5.24556	-0.600473	5.46531
	107.833	5.26878	-0.600473	5.45562
	107.913	5.2657	-0.600473	5.4448
	108.017	5.25614	-0.600473	5.44287
	108.066	5.25324	-0.600473	5.44579
	108.056	5.25542	-0.600473	5.44767
	108.035	5.25736	-0.600473	5.44742
	108.052	5.2574	-0.600473	5.44664
	108.137	5.25673	-0.600473	5.44641
	108.222	5.25643	-0.600473	5.44658
	108.192	5.25655	-0.600473	5.44674
	108.076	5.2567	-0.600473	5.44675
	108.027	5.25672	-0.600473	5.44669
	108.113	5.20749	-0.600473	5.44667
	108.243	5.08069	-0.600473	5.44668
	108.302	4.97907	-0.600473	5.44669
	108.286	4.92193	-0.600473	5.44669
	108.259	4.82629	-0.600473	5.44669
	108.254	4.74027	-0.600473	5.44669
	108.261	4.72774	-0.600473	5.44669
	108.266	4.8006	-0.600473	5.44669
	108.266	4.94147	-0.600473	5.44669
	108.286	4.99136	-0.600473	5.44669
	108.365	4.86646	-0.600473	5.44669
	108.469	4.73206	-0.600473	5.44669
	108.519	4.70997	-0.600473	5.44669
	108.508	4.74687	-0.600473	5.44669
	108.487	4.76993	-0.600473	5.44669
	108.482	4.76642	-0.600473	5.44669
	108.488	4.75676	-0.600473	5.44669
	108.492	4.75395	-0.600473	5.44669
	108.491	4.75621	-0.600473	5.44669
	108.49	4.75816	-0.600473	5.44669
	108.489	4.75817	-0.600473	5.44669
	108.49	4.70829	-0.600473	5.44669
	108.49	4.58122	-0.600473	5.44669
	108.49	4.52891	-0.600473	5.44669
	108.49	4.64789	-0.600473	5.44669
	108.49	4.78066	-0.600473	5.44669
	108.49	4.80418	-0.600473	5.44669
	108.512	4.76845	-0.600473	5.44669
	108.592	4.74538	-0.600473	5.44669
	108.695	4.74846	-0.600473	5.44669
	108.745	4.75795	-0.600473	5.44669
	108.735	4.76084	-0.600473	5.44669
	108.713	4.75867	-0.600473	5.44669
	108.708	4.75674	-0.600473	5.44669
	108.714	4.70751	-0.600473	5.44669
	108.718	4.58141	-0.600473	5.44669
	108.718	4.48008	-0.600473	5.44669
	108.716	4.42281	-0.600473	5.44669
	108.738	4.37621	-0.600473	5.44669
	108.818	4.41695	-0.600473	5.44669
	108.922	4.45689	-0.600473	5.44669
	108.949	4.36177	-0.600473	5.44669
	108.881	4.2923	-0.600473	5.44669
	108.836	4.39295	-0.600473	5.44669
	108.885	4.475	-0.600473	5.44669
	108.928	4.37761	-0.600473	5.44669
	108.863	4.24327	-0.600473	5.44669
	108.766	4.21141	-0.600473	5.44669
	108.784	4.24421	-0.600473	5.44669
	108.899	4.26901	-0.600473	5.44669
	108.974	4.26771	-0.600473	5.44669
	108.97	4.25833	-0.600473	5.44669
	108.943	4.25487	-0.600473	5.44669
	108.933	4.25675	-0.600473	5.44669
	108.938	4.25877	-0.600473	5.44669
	108.944	4.25895	-0.600473	5.44669
	108.945	4.25831	-0.600473	5.44669
	108.943	4.25797	-0.600473	5.44669
	108.942	4.25806	-0.600473	5.44669
	108.964	4.25822	-0.600473	5.44669
	109.045	4.25825	-0.600473	5.44669
	109.148	4.25821	-0.600473	5.44669
	109.175	4.25818	-0.600473	5.44669
	109.107	4.25818	-0.600473	5.44669
	109.062	4.25819	-0.600473	5.44669
	109.111	4.2582	-0.600473	5.44669
	109.177	4.2582	-0.600473	5.44669
	109.192	4.25819	-0.600473	5.44669
	109.175	4.25819	-0.600473	5.44669
	109.163	4.25819	-0.600473	5.44669
	109.164	4.25819	-0.600473	5.44669
	109.169	4.20901	-0.592602	5.44669
	109.17	4.03304	-0.572317	5.44669
	109.169	3.80464	-0.563928	5.44669
	109.168	3.74425	-0.582939	5.44669
	109.168	3.94339	-0.604181	5.44669
	109.169	4.21853	-0.607951	5.44669
	109.169	4.28995	-0.602239	5.44669
	109.169	4.07877	-0.598547	5.44669
	109.169	3.79467	-0.599037	5.44669
	109.191	3.67457	-0.600556	5.44669
	109.271	3.71319	-0.601018	5.44669
	109.374	3.81933	-0.600672	5.44669
	109.424	3.95594	-0.600362	5.44669
	109.413	3.99219	-0.600356	5.44669
	109.392	3.8631	-0.600463	5.44669
	109.387	3.73179	-0.60051	5.44669
	109.393	3.71248	-0.600492	5.44669
	109.397	3.74945	-0.600468	5.44669
	109.397	3.77155	-0.600464	5.44669
	109.395	3.76762	-0.600471	5.44669
	109.394	3.75811	-0.600475	5.44669
	109.395	3.75553	-0.600475	5.44669
	109.395	3.75782	-0.600473	5.44669
	109.395	3.7597	-0.600472	5.44669
	109.395	3.75967	-0.600473	5.44669
	109.395	3.75899	-0.600473	5.44669
	109.395	3.75872	-0.600473	5.44669
	109.395	3.75885	-0.600473	5.44669
	109.395	3.759	-0.600473	5.44669
	109.395	3.75902	-0.600473	5.44669
	109.395	3.75897	-0.600473	5.44669
	109.417	3.75894	-0.600473	5.44669
	109.475	3.75895	-0.600473	5.44669
	109.499	3.75896	-0.600473	5.44669
	109.467	3.75896	-0.600473	5.44669
	109.487	3.75896	-0.600473	5.44669
	109.579	3.75896	-0.600473	5.44669
	109.645	3.75896	-0.600473	5.44669
	109.645	3.75896	-0.600473	5.44669
	109.623	3.75896	-0.600473	5.44669
	109.613	3.75896	-0.600473	5.44669
	109.618	3.75896	-0.600473	5.44669
	109.623	3.75896	-0.600473	5.44669
	109.623	3.75896	-0.600473	5.44669
	109.622	3.75896	-0.600473	5.44669
	109.643	3.75896	-0.600473	5.44669
	109.723	3.75896	-0.600473	5.44669
	109.827	3.75896	-0.600473	5.44669
	109.877	3.75896	-0.600473	5.44669
	109.866	3.70977	-0.600473	5.44669
	109.845	3.5338	-0.600473	5.44669
	109.84	3.30541	-0.600473	5.44669
	109.845	3.24502	-0.600473	5.44669
	109.849	3.39497	-0.600473	5.44669
	109.849	3.54333	-0.600473	5.44669
	109.848	3.61151	-0.600473	5.44669
	109.847	3.64592	-0.600473	5.44669
	109.847	3.547	-0.600473	5.44669
	109.848	3.33165	-0.600473	5.44669
	109.87	3.20181	-0.600473	5.44669
	109.927	3.21213	-0.600473	5.44669
	109.951	3.26072	-0.600473	5.44669
	109.897	3.27712	-0.600473	5.44669
	109.837	3.26666	-0.600473	5.44669
	109.849	3.25645	-0.600473	5.44669
	109.945	3.25589	-0.600473	5.44669
	110.059	3.25928	-0.600473	5.44669
	110.107	3.2609	-0.600473	5.44669
	110.092	3.26037	-0.600473	5.44669
	110.07	3.25958	-0.600473	5.44669
	110.088	3.25943	-0.600473	5.44669
	110.174	3.21046	-0.600473	5.44669
	110.259	3.08383	-0.600473	5.44669
	110.251	3.03138	-0.600473	5.44669
	110.215	3.15014	-0.600473	5.44669
	110.247	3.23369	-0.592602	5.44669
	110.303	3.13049	-0.572317	5.44669
	110.319	3.04237	-0.563928	5.44669
	110.307	3.13811	-0.582939	5.44669
	110.296	3.27393	-0.604181	5.44669
	110.296	3.30698	-0.607951	5.44669
	110.3	3.22497	-0.602239	5.44669
	110.302	3.02377	-0.598547	5.44669
	110.301	2.8457	-0.599037	5.44669
	110.3	2.92153	-0.600556	5.44669
	110.322	3.17666	-0.601018	5.44669
	110.402	3.33111	-0.600672	5.44669
	110.484	3.31693	-0.600362	5.44669
	110.453	3.20877	-0.600356	5.44669
	110.339	3.01344	-0.600463	5.44669
	110.268	2.79794	-0.60051	5.44669
	110.296	2.70065	-0.600492	5.44669
	110.403	2.72439	-0.600468	5.44669
	110.515	2.81619	-0.600464	5.44669
	110.559	2.95207	-0.600471	5.44669
	110.543	2.99312	-0.600475	5.44669
	110.522	2.86629	-0.600475	5.44669
	110.519	2.78342	-0.600473	5.44669
	110.525	2.88976	-0.600472	5.44669
	110.529	2.97897	-0.600473	5.44669
	110.528	2.88256	-0.600473	5.44669
	110.526	2.74608	-0.600473	5.44669
	110.526	2.71298	-0.600473	5.44669
	110.526	2.74601	-0.600473	5.44669
	110.527	2.77136	-0.600473	5.44669
	110.527	2.77019	-0.600473	5.44669
	110.526	2.76069	-0.600473	5.44669
	110.526	2.75712	-0.600473	5.44669
	110.526	2.75901	-0.600473	5.44669
	110.526	2.76106	-0.600473	5.44669
	110.526	2.76125	-0.600473	5.44669
	110.549	2.7606	-0.600473	5.44669
	110.606	2.76026	-0.600473	5.44669
	110.652	2.76035	-0.600473	5.44669
	110.678	2.76051	-0.600473	5.44669
	110.722	2.76055	-0.600473	5.44669
	110.761	2.7605	-0.600473	5.44669
	110.766	2.76047	-0.600473	5.44669
	110.756	2.76048	-0.600473	5.44669
	110.749	2.76049	-0.600473	5.44669
	110.75	2.76049	-0.600473	5.44669
	110.753	2.76049	-0.600473	5.44669
	110.754	2.76049	-0.600473	5.44669
	110.753	2.76049	-0.600473	5.44669
	110.753	2.76049	-0.600473	5.44669
	110.753	2.76049	-0.600473	5.44669
	110.753	2.76049	-0.600473	5.44669
	110.753	2.76049	-0.600473	5.44669
	110.753	2.76049	-0.600473	5.44669
	110.753	2.76049	-0.600473	5.44669
	110.753	2.76049	-0.600473	5.44669
	110.753	2.76049	-0.600473	5.44669
	110.775	2.7113	-0.600473	5.44669
	110.855	2.58452	-0.600473	5.44669
	110.958	2.53209	-0.600473	5.44669
	111.008	2.65091	-0.600473	5.44669
	110.998	2.78366	-0.600473	5.44669
	110.976	2.80723	-0.600473	5.44669
	110.971	2.77152	-0.600473	5.44669
	110.977	2.74845	-0.600473	5.44669
	110.981	2.75151	-0.600473	5.44669
	110.981	2.71182	-0.600473	5.44669
	110.979	2.58793	-0.600473	5.44669
	110.979	2.48414	-0.600473	5.44268
	110.979	2.42506	-0.600473	5.43234
	110.979	2.32938	-0.600473	5.42806
	110.979	2.24403	-0.600473	5.43775
	110.979	2.2318	-0.600473	5.44858
	110.979	2.25535	-0.600473	5.4505
	110.979	2.31849	-0.600473	5.44759
	111.001	2.49188	-0.600473	5.44571
	111.081	2.66505	-0.592602	5.44595
	111.185	2.59705	-0.572317	5.44673
	111.234	2.39613	-0.563928	5.44696
	111.224	2.36778	-0.582939	5.44679
	111.18	2.43233	-0.604181	5.44663
	111.118	2.37186	-0.607951	5.44663
	111.1	2.25894	-0.602239	5.44668
	111.157	2.22289	-0.598547	5.44671
	111.217	2.24631	-0.599037	5.4467
	111.227	2.26868	-0.600556	5.44668
	111.21	2.26968	-0.601018	5.44668
	111.2	2.26214	-0.600672	5.44669
	111.201	2.25863	-0.600362	5.44669
	111.206	2.30903	-0.600356	5.44669
	111.207	2.43756	-0.600463	5.44669
	111.206	2.49029	-0.60051	5.44669
	111.205	2.37098	-0.600492	5.44669
	111.205	2.18872	-0.600468	5.44669
	111.205	2.03842	-0.600464	5.44669
	111.205	2.02183	-0.600471	5.44669
	111.205	2.16376	-0.600475	5.44669
	111.205	2.29341	-0.600475	5.44669
	111.205	2.30746	-0.600473	5.44669
	111.205	2.26887	-0.600472	5.44669
	111.205	2.24797	-0.600473	5.44669
	111.205	2.25297	-0.600473	5.44669
	111.205	2.2625	-0.600473	5.44669
	111.228	2.21553	-0.600473	5.44669
	111.285	2.08629	-0.600473	5.44669
	111.331	2.03204	-0.600473	5.44669
	111.357	2.15097	-0.600473	5.44669
	111.4	2.23523	-0.600473	5.44669
	111.439	2.08308	-0.600473	5.44669
	111.445	1.86803	-0.600473	5.44669
	111.434	1.862	-0.600473	5.44669
	111.428	1.94066	-0.600473	5.44669
	111.429	1.87812	-0.600473	5.44669
	111.432	1.75931	-0.600473	5.44669
	111.433	1.72154	-0.600473	5.44669
	111.432	1.74633	-0.600473	5.44669
	111.431	1.76988	-0.600473	5.44669
	111.431	1.77089	-0.600473	5.44669
	111.432	1.76294	-0.600473	5.44669
	111.432	1.75925	-0.600473	5.44669
	111.432	1.76053	-0.600473	5.44669
	111.454	1.76238	-0.600473	5.44669
	111.534	1.76269	-0.600473	5.44669
	111.637	1.76217	-0.600473	5.44669
	111.665	1.76184	-0.600473	5.44669
	111.597	1.76189	-0.600473	5.44669
	111.552	1.76202	-0.600473	5.44669
	111.601	1.76206	-0.600473	5.44669
	111.666	1.76203	-0.600473	5.44669
	111.681	1.76201	-0.600473	5.44669
	111.665	1.762	-0.600473	5.44669
	111.653	1.76201	-0.600473	5.44669
	111.653	1.76202	-0.600473	5.44669
	111.658	1.76202	-0.600473	5.44669
	111.66	1.76202	-0.600473	5.44669
	111.659	1.76201	-0.600473	5.44669
	111.658	1.76202	-0.600473	5.44669
	111.68	1.76202	-0.600473	5.44669
	111.738	1.76202	-0.600473	5.44669
	111.784	1.76202	-0.600473	5.44669
	111.81	1.76202	-0.600473	5.44669
	111.853	1.71283	-0.600473	5.44669
	111.892	1.58605	-0.600473	5.44669
	111.898	1.53362	-0.600473	5.44669
	111.887	1.65244	-0.600473	5.44669
	111.881	1.736	-0.600473	5.44669
	111.882	1.63279	-0.600473	5.44669
	111.884	1.49546	-0.600473	5.44669
	111.908	1.46443	-0.600473	5.44669
	111.964	1.49863	-0.600473	5.44669
	111.988	1.47454	-0.600473	5.44669
	111.956	1.34608	-0.600473	5.44669
	111.976	1.23482	-0.600473	5.44669
	112.069	1.22343	-0.600473	5.44669
	112.135	1.25655	-0.600473	5.44669
	112.134	1.2742	-0.600473	5.44669
	112.112	1.2206	-0.600473	5.44669
	112.103	1.0365	-0.600473	5.44669
	112.107	0.855454	-0.600473	5.44669
	112.112	0.87477	-0.600473	5.44669
	112.112	0.951919	-0.600473	5.44669
	112.111	0.879732	-0.600473	5.44669
	112.11	0.757419	-0.600473	5.44268
	112.11	0.672416	-0.600473	5.43234
	112.111	0.572494	-0.600473	5.42806
	112.111	0.494592	-0.600473	5.43775
	112.111	0.437794	-0.600473	5.44858
	112.11	0.33386	-0.600473	5.4505
	112.111	0.244246	-0.600473	5.44759
	112.111	0.233157	-0.600473	5.44571
	112.111	0.258703	-0.600473	5.44595
	112.111	0.273082	-0.600473	5.44673
	112.111	0.269982	-0.600473	5.44696
	112.111	0.263566	-0.600473	5.44679
	112.111	0.26198	-0.600473	5.44663
	112.111	0.263596	-0.600473	5.44663
	112.111	0.264836	-0.600473	5.44668
	112.111	0.215591	-0.592602	5.44671
	112.133	0.088352	-0.572317	5.4467
	112.19	-0.013445	-0.563928	5.44668
	112.236	-0.021311	-0.582939	5.44668
	112.262	0.059112	-0.604181	5.44669
	112.283	0.201503	-0.607951	5.44669
	112.265	0.298523	-0.602239	5.44669
	112.224	0.298996	-0.598547	5.44669
	112.21	0.266363	-0.599037	5.44669
	112.24	0.203599	-0.600556	5.44669
	112.306	0.082779	-0.601018	5.44669
	112.353	0.037672	-0.592801	5.44669
	112.354	0.157443	-0.572207	5.44669
	112.338	0.287993	-0.563811	5.44669
	112.331	0.310295	-0.58293	5.44669
	112.334	0.274846	-0.604218	5.44669
	112.338	0.252327	-0.607971	5.44669
	112.338	0.255536	-0.602233	5.44669
	112.337	0.26489	-0.598538	5.44669
	112.336	0.218479	-0.599035	5.44669
	112.337	0.089542	-0.600558	5.44669
	112.337	-0.013973	-0.60102	5.44669
	112.337	-0.071145	-0.600672	5.44669
	112.337	-0.116935	-0.600362	5.44669
	112.337	-0.07589	-0.600356	5.44669
	112.337	0.013089	-0.600463	5.44669
	112.337	0.09375	-0.600511	5.44669
	112.337	0.203473	-0.600492	5.44669
	112.337	0.237797	-0.600468	5.44669
	112.337	0.11749	-0.600464	5.44669
	112.337	-0.009446	-0.600471	5.44669
	112.337	-0.030042	-0.600475	5.44669
	112.337	0.054026	-0.600475	5.44669
	112.337	0.202475	-0.600473	5.44669
	112.337	0.251548	-0.600472	5.44669
	112.337	0.123613	-0.600473	5.44669
	112.337	0.037422	-0.600473	5.44669
	112.337	0.142775	-0.600473	5.44669
	112.337	0.28193	-0.600473	5.44669
	112.337	0.263777	-0.600473	5.44669
	112.337	0.102155	-0.600473	5.44669
	112.337	0.024351	-0.600473	5.44669
	112.337	0.095778	-0.600473	5.44669
	112.337	0.062346	-0.600473	5.44669
	112.337	-0.08984	-0.600473	5.44669
	112.337	-0.110376	-0.600473	5.44669
[truncated: 132 more rows]
