# Supplementary material for: Design of a cosmetic glove stiffness compensation mechanism for toddler-sized hand prostheses
Source: PLoS One. 2017 Aug 11;12(8):e0183233. doi: 10.1371/journal.pone.0183233 (PMC5553851; doi:10.1371/journal.pone.0183233)
Supplement: S1 Dataset — (ZIP) [file pone.0183233.s001.zip › 02 Spring measurements/RVS9_5.xlsx]

## Sheet: RVS9_5
LabVIEW Measurement
Writer_Version	2
Reader_Version	2
Separator	Tab
Decimal_Separator	.
Multi_Headings	No
X_Columns	No
Time_Pref	Absolute
Operator	localadmin
Date	2013-09-24
Time	00:15:26.357000
***End_of_Header***
Channels	4
Samples	10	10	10	10
Date	2013-09-24	2013-09-24	2013-09-24	2013-09-24
Time	00:16:08.357000	00:16:08.357000	00:16:08.357000	00:16:08.358000
Y_Unit_Label	mm	N	N	Pa
X_Dimension	Time	Time	Time	Time
X0	0	0	0	0
Delta_X	0.01	0.01	0.01	0.01
***End_of_Header***
X_Value	Voltage LVDT (Filtered)	Voltage Load Cell (Filtered)	Voltage Pinch Load Cell (Filtered)	Voltage Pressure (Filtered)	Comment
	112.337	0.140129	-0.600473	5.44669
	112.337	0.11621	-0.600473	5.44669
	112.337	0.072269	-0.600473	5.44669
	112.337	0.159739	-0.600473	5.44669
	112.337	0.276608	-0.600473	5.44669
	112.337	0.304702	-0.600473	5.44669
	112.337	0.276549	-0.600473	5.44669
	112.337	0.205838	-0.600473	5.44669
	112.337	0.080096	-0.600473	5.44669
	112.337	-0.013437	-0.600473	5.44669
	112.337	-0.018373	-0.600473	5.44669
	112.337	0.01115	-0.600473	5.44669
	112.337	-0.024182	-0.600473	5.44669
	112.337	-0.155688	-0.600473	5.44669
	112.359	-0.264225	-0.600473	5.44669
	112.417	-0.273398	-0.600473	5.44669
	112.44	-0.191127	-0.600473	5.44669
	112.386	0.001693	-0.600473	5.44669
	112.326	0.22535	-0.600473	5.44669
	112.316	0.326947	-0.600473	5.44669
	112.332	0.252922	-0.600473	5.44669
	112.342	0.081551	-0.600473	5.44669
	112.341	0.01957	-0.600473	5.44669
	112.337	0.150288	-0.600473	5.44669
	112.335	0.242239	-0.600473	5.44669
	112.336	0.089121	-0.600473	5.44669
	112.337	-0.12907	-0.600473	5.44669
	112.359	-0.136069	-0.600473	5.44669
	112.417	-0.056699	-0.600473	5.44669
	112.44	-0.069405	-0.600473	5.44669
	112.386	-0.01223	-0.600473	5.44669
	112.326	0.128982	-0.600473	5.44669
	112.316	0.136474	-0.600473	5.44669
	112.332	0.084456	-0.600473	5.44669
	112.342	0.108409	-0.600473	5.44669
	112.341	0.046218	-0.600473	5.44669
	112.337	-0.101094	-0.600473	5.44669
	112.335	-0.060168	-0.600473	5.44669
	112.336	0.16966	-0.600473	5.44669
	112.337	0.276771	-0.600473	5.44669
	112.337	0.145585	-0.600473	5.44669
	112.337	-0.011571	-0.600473	5.44669
	112.337	-0.040925	-0.600473	5.44669
	112.337	0.050222	-0.600473	5.44669
	112.337	0.20475	-0.600473	5.44669
	112.337	0.303043	-0.600473	5.44669
	112.337	0.299735	-0.600473	5.44669
	112.337	0.265066	-0.600473	5.44669
	112.337	0.251983	-0.600473	5.44669
	112.337	0.209677	-0.600473	5.44669
	112.337	0.090442	-0.600473	5.44669
	112.337	0.038723	-0.600473	5.44669
	112.337	0.155159	-0.600473	5.44669
	112.337	0.237472	-0.600473	5.44669
	112.337	0.134584	-0.600473	5.44669
	112.337	0.047028	-0.600473	5.44669
	112.337	0.1429	-0.600473	5.44669
	112.337	0.229378	-0.600473	5.44669
	112.337	0.13555	-0.600473	5.44669
	112.337	0.05031	-0.600473	5.44669
	112.337	0.143931	-0.600473	5.44669
	112.337	0.277834	-0.600473	5.44669
	112.337	0.261651	-0.600473	5.44669
	112.337	0.102721	-0.600473	5.44669
	112.337	0.025344	-0.600473	5.44669
	112.337	0.145183	-0.600473	5.44669
	112.337	0.238048	-0.600473	5.44669
	112.337	0.08918	-0.600473	5.44669
	112.337	-0.176746	-0.600473	5.44669
	112.337	-0.311421	-0.600473	5.44669
	112.337	-0.285378	-0.600473	5.44669
	112.337	-0.179321	-0.600473	5.44669
	112.337	0.010904	-0.600473	5.44669
	112.337	0.225013	-0.600473	5.44669
	112.337	0.323532	-0.600473	5.44669
	112.337	0.251612	-0.600473	5.44669
	112.359	0.033025	-0.600473	5.44669
	112.417	-0.204841	-0.600473	5.44669
	112.44	-0.253999	-0.600473	5.44669
	112.386	-0.046781	-0.600473	5.44669
	112.326	0.178557	-0.600473	5.44669
	112.316	0.169272	-0.600473	5.44669
	112.332	0.080533	-0.600473	5.44669
	112.342	0.095102	-0.600473	5.44669
	112.341	0.042037	-0.600473	5.44669
	112.337	-0.098115	-0.600473	5.44669
	112.335	-0.106624	-0.600473	5.44669
	112.336	-0.055409	-0.600473	5.44669
	112.337	-0.128527	-0.600473	5.44669
	112.337	-0.192815	-0.600473	5.44669
	112.337	-0.04863	-0.600473	5.44669
	112.337	0.155979	-0.600473	5.44669
	112.337	0.111273	-0.600473	5.44669
	112.337	-0.140289	-0.600473	5.44669
	112.337	-0.255125	-0.600473	5.44669
	112.337	-0.070253	-0.600473	5.44669
	112.337	0.218307	-0.600473	5.44669
	112.337	0.300434	-0.600473	5.44669
	112.337	0.088967	-0.600473	5.44669
	112.337	-0.199066	-0.600473	5.44669
	112.337	-0.320703	-0.600473	5.44669
	112.337	-0.232143	-0.600473	5.44669
	112.337	-0.047552	-0.600473	5.44669
	112.337	0.06399	-0.600473	5.44669
	112.337	0.104694	-0.600473	5.44669
	112.337	0.140726	-0.600473	5.44669
	112.337	0.052255	-0.600473	5.44669
	112.337	-0.159291	-0.600473	5.44669
	112.337	-0.29125	-0.600473	5.44669
	112.337	-0.233985	-0.600473	5.44669
	112.337	-0.058799	-0.600473	5.44669
	112.337	0.010742	-0.600473	5.44669
	112.337	-0.068973	-0.600473	5.44669
	112.337	-0.036076	-0.600473	5.44669
	112.337	0.168021	-0.600473	5.44669
	112.337	0.316662	-0.600473	5.44669
	112.337	0.26904	-0.600473	5.44669
	112.337	0.091965	-0.600473	5.44669
	112.337	0.018205	-0.600473	5.44669
	112.337	0.146015	-0.600473	5.44669
	112.337	0.290124	-0.600473	5.44669
	112.337	0.315249	-0.600473	5.44669
	112.337	0.226974	-0.600473	5.44669
	112.337	0.075153	-0.600473	5.44669
	112.337	0.026163	-0.600473	5.44669
	112.337	0.155332	-0.600473	5.44669
	112.337	0.291199	-0.600473	5.44669
	112.337	0.312388	-0.600473	5.44669
	112.337	0.274584	-0.600473	5.44669
	112.337	0.202283	-0.600473	5.44669
	112.337	0.079306	-0.600473	5.44669
	112.337	0.036685	-0.600473	5.44669
	112.337	0.158264	-0.600473	5.44669
	112.337	0.239497	-0.600473	5.44669
	112.337	0.085138	-0.600473	5.44669
	112.337	-0.129764	-0.600473	5.44669
	112.337	-0.134944	-0.600473	5.44669
	112.337	-0.055981	-0.600473	5.44669
	112.337	-0.069504	-0.600473	5.44669
	112.337	-0.012527	-0.600473	5.44669
	112.337	0.178083	-0.600473	5.44669
	112.337	0.263317	-0.600473	5.44669
	112.337	0.136948	-0.600473	5.44669
	112.337	0.038783	-0.600473	5.44669
	112.337	0.138598	-0.600473	5.44669
	112.337	0.279696	-0.600473	5.44669
	112.337	0.313516	-0.600473	5.44669
	112.337	0.229955	-0.600473	5.44669
	112.337	0.077017	-0.600473	5.44669
	112.337	-0.023306	-0.600473	5.44669
	112.337	-0.021413	-0.600473	5.44669
	112.337	0.013384	-0.600473	5.44669
	112.337	0.027024	-0.600473	5.44669
	112.337	0.069518	-0.600473	5.44669
	112.315	0.188633	-0.600473	5.44669
	112.257	0.289426	-0.600473	5.44669
	112.211	0.250569	-0.600473	5.44669
	112.185	0.093951	-0.600473	5.44669
	112.164	0.025608	-0.600473	5.44669
	112.183	0.148411	-0.600473	5.44669
	112.223	0.288497	-0.600473	5.44669
	112.237	0.313716	-0.600473	5.44669
	112.207	0.2761	-0.600473	5.44669
	112.142	0.251637	-0.600473	5.44669
	112.095	0.254801	-0.600473	5.44669
	112.094	0.264828	-0.600473	5.44669
	112.109	0.317094	-0.600473	5.44669
	112.116	0.441594	-0.600473	5.44669
	112.113	0.49198	-0.600473	5.44669
	112.11	0.422304	-0.600473	5.44669
	112.109	0.466222	-0.600473	5.44669
	112.11	0.671369	-0.600473	5.44669
	112.111	0.816532	-0.600473	5.44669
	112.111	0.81627	-0.600473	5.44669
	112.111	0.81563	-0.600473	5.44669
	112.11	0.971115	-0.600473	5.44669
	112.11	1.20869	-0.600473	5.44669
	112.111	1.3294	-0.600473	5.44669
	112.111	1.30763	-0.600473	5.44669
	112.088	1.25752	-0.600473	5.44669
	112.008	1.24458	-0.600473	5.44669
	111.927	1.25701	-0.600473	5.44669
	111.957	1.26683	-0.600473	5.44669
	112.049	1.31572	-0.600473	5.44669
	112.04	1.48806	-0.600473	5.44669
	111.931	1.66586	-0.600473	5.44669
	111.855	1.64937	-0.600473	5.44669
	111.856	1.57455	-0.600473	5.44669
	111.883	1.64671	-0.600473	5.44669
	111.894	1.76819	-0.600473	5.44669
	111.889	1.80366	-0.600473	5.44669
	111.883	1.77696	-0.600473	5.44669
	111.86	1.70423	-0.600473	5.44669
	111.782	1.57713	-0.600473	5.44669
	111.702	1.53293	-0.600473	5.44669
	111.731	1.65532	-0.600473	5.44669
	111.845	1.78664	-0.600473	5.44669
	111.893	1.80834	-0.600473	5.44669
	111.808	1.77236	-0.600473	5.44669
	111.678	1.74984	-0.600473	5.44669
	111.619	1.75323	-0.600473	5.44669
	111.636	1.76266	-0.600473	5.44669
	111.662	1.76541	-0.600473	5.44669
	111.668	1.76321	-0.600473	5.44669
	111.66	1.76131	-0.600473	5.44669
	111.656	1.7613	-0.600473	5.44669
	111.656	1.76197	-0.600473	5.44669
	111.636	1.76225	-0.600473	5.44669
	111.557	1.76213	-0.600473	5.44669
	111.453	1.76198	-0.600473	5.44669
	111.403	1.76196	-0.600473	5.44669
	111.413	1.762	-0.600473	5.44669
	111.434	1.76203	-0.600473	5.44669
	111.439	1.76202	-0.600473	5.44669
	111.434	1.76201	-0.600473	5.44669
	111.43	1.8112	-0.600473	5.44669
	111.43	1.98717	-0.600473	5.44669
	111.432	2.16638	-0.600473	5.44669
	111.432	2.09999	-0.600473	5.44669
	111.432	1.89761	-0.600473	5.44669
	111.432	1.91726	-0.600473	5.44669
	111.432	2.15779	-0.600473	5.44669
	111.409	2.32615	-0.600473	5.44669
	111.352	2.27379	-0.600473	5.44669
	111.306	2.03853	-0.600473	5.44669
	111.28	1.78672	-0.600473	5.44669
	111.237	1.73765	-0.600473	5.44669
	111.198	1.94986	-0.600473	5.44669
	111.192	2.22645	-0.600473	5.44669
	111.203	2.34302	-0.600473	5.44669
	111.209	2.3056	-0.600473	5.44669
	111.208	2.2504	-0.600473	5.44669
	111.205	2.24089	-0.600473	5.4507
	111.204	2.25657	-0.600473	5.46104
	111.205	2.26653	-0.600473	5.46531
	111.206	2.26512	-0.600473	5.45562
	111.206	2.261	-0.600473	5.4448
	111.205	2.25977	-0.600473	5.44287
	111.205	2.26072	-0.600473	5.44579
	111.205	2.26156	-0.600473	5.44767
	111.205	2.26157	-0.600473	5.44742
	111.205	2.26127	-0.600473	5.44664
	111.205	2.26115	-0.600473	5.44641
	111.183	2.31039	-0.600473	5.44658
	111.126	2.48642	-0.600473	5.44674
	111.08	2.66564	-0.600473	5.44675
	111.054	2.64842	-0.600473	5.44669
	111.033	2.5728	-0.600473	5.44667
	111.051	2.5957	-0.600473	5.44668
	111.069	2.59064	-0.600473	5.44669
	111.026	2.52463	-0.600473	5.44669
	110.972	2.48994	-0.592602	5.44669
	110.96	2.49748	-0.572317	5.44669
	110.974	2.51274	-0.563928	5.44669
	110.984	2.51642	-0.582939	5.44669
	110.983	2.51253	-0.604181	5.44669
	110.979	2.55878	-0.607951	5.44669
	110.978	2.68571	-0.602239	5.44669
	110.979	2.73925	-0.598547	5.44669
	110.979	2.57165	-0.599037	5.44669
	110.979	2.3119	-0.600556	5.44669
	110.979	2.18647	-0.601018	5.4507
	110.979	2.26339	-0.600672	5.46104
	110.979	2.44445	-0.600362	5.46531
	110.979	2.55865	-0.600356	5.45562
	110.979	2.60172	-0.600463	5.4448
	110.979	2.6378	-0.60051	5.44287
	110.979	2.5977	-0.600492	5.44579
	110.979	2.56176	-0.600468	5.44767
	110.979	2.65834	-0.600464	5.44742
	110.979	2.77618	-0.600471	5.44664
	110.979	2.80144	-0.600475	5.44641
	110.957	2.77176	-0.600475	5.44658
	110.877	2.7506	-0.600473	5.44674
	110.796	2.75233	-0.600472	5.44675
	110.804	2.76058	-0.600473	5.44669
	110.838	2.76343	-0.600473	5.44667
	110.805	2.76168	-0.600473	5.44668
	110.75	2.75994	-0.600473	5.44669
	110.734	2.75983	-0.600473	5.44669
	110.746	2.76041	-0.600473	5.44669
	110.757	2.76069	-0.600473	5.44669
	110.757	2.7606	-0.600473	5.44669
	110.753	2.76046	-0.600473	5.44669
	110.751	2.76044	-0.600473	5.44669
	110.752	2.76048	-0.600473	5.44669
	110.731	2.7605	-0.600473	5.44669
	110.673	2.7605	-0.600473	5.44669
	110.649	2.76049	-0.600473	5.44669
	110.681	2.76048	-0.600473	5.44669
	110.661	2.76049	-0.600473	5.44669
	110.568	2.76049	-0.600473	5.44669
	110.503	2.76049	-0.600473	5.44669
	110.503	2.76049	-0.600473	5.44669
	110.525	2.76049	-0.600473	5.44669
	110.534	2.76049	-0.600473	5.44669
	110.53	2.80968	-0.600473	5.44669
	110.525	2.93645	-0.600473	5.44669
	110.525	3.03808	-0.600473	5.44669
	110.526	3.04603	-0.600473	5.44669
	110.527	3.0149	-0.600473	5.44669
	110.527	2.99929	-0.600473	5.44669
	110.526	2.95467	-0.600473	5.44669
	110.526	2.88456	-0.600473	5.44669
	110.526	2.91121	-0.600473	5.44669
	110.527	3.00285	-0.600473	5.44669
	110.504	3.04056	-0.600473	5.44669
	110.447	3.02518	-0.600473	5.44669
	110.423	3.00555	-0.600473	5.44669
	110.477	3.00283	-0.600473	5.44669
	110.537	3.00868	-0.600473	5.44669
	110.525	3.01209	-0.600473	5.44669
	110.452	3.06063	-0.600473	5.44669
	110.395	3.18593	-0.600473	5.44669
	110.371	3.28716	-0.600473	5.44669
	110.332	3.29548	-0.600473	5.44669
	110.294	3.26464	-0.592602	5.44669
	110.287	3.24902	-0.572317	5.44669
	110.297	3.25349	-0.563928	5.44669
	110.304	3.21172	-0.582939	5.44669
	110.303	3.03728	-0.604181	5.44669
	110.3	2.85607	-0.607951	5.44669
	110.299	2.92108	-0.602239	5.44669
	110.3	3.17279	-0.598547	5.44669
	110.3	3.32965	-0.599037	5.44669
	110.278	3.31769	-0.600556	5.44669
	110.198	3.2588	-0.601018	5.44669
	110.095	3.23867	-0.600672	5.44669
	110.045	3.25123	-0.600362	5.44669
	110.055	3.26364	-0.600356	5.44669
	110.077	3.26438	-0.600463	5.44669
	110.082	3.26028	-0.60051	5.44669
	110.076	3.2583	-0.600492	5.44669
	110.072	3.25893	-0.600468	5.44669
	110.072	3.2599	-0.600464	5.44669
	110.074	3.26008	-0.600471	5.44669
	110.074	3.25981	-0.600475	5.44669
	110.074	3.25963	-0.600475	5.44669
	110.052	3.25965	-0.600473	5.44669
	109.972	3.25973	-0.600472	5.44669
	109.868	3.25975	-0.600473	5.44669
	109.819	3.25973	-0.600473	5.44669
	109.829	3.30891	-0.600473	5.44669
	109.85	3.43568	-0.600473	5.44669
	109.855	3.53731	-0.600473	5.44669
	109.85	3.54527	-0.600473	5.44669
	109.846	3.51414	-0.600473	5.44669
	109.846	3.54772	-0.600473	5.44669
	109.848	3.67907	-0.600473	5.44669
	109.826	3.73897	-0.600473	5.44669
	109.768	3.62165	-0.600473	5.44669
	109.744	3.48687	-0.600473	5.44669
	109.776	3.46193	-0.600473	5.44669
	109.756	3.54696	-0.600473	5.44669
	109.663	3.69736	-0.600473	5.44669
	109.62	3.7961	-0.600473	5.44669
	109.677	3.79444	-0.600473	5.44669
	109.724	3.76031	-0.600473	5.44669
	109.679	3.74686	-0.600473	5.44669
	109.615	3.7534	-0.600473	5.44669
	109.599	3.76093	-0.600473	5.44669
	109.614	3.76176	-0.600473	5.44669
	109.626	3.75943	-0.600473	5.44669
	109.626	3.75816	-0.600473	5.44669
	109.621	3.75846	-0.600473	5.44669
	109.62	3.75903	-0.600473	5.44669
	109.621	3.75917	-0.600473	5.44669
	109.622	3.75902	-0.600473	5.44669
	109.622	3.75891	-0.600473	5.44669
	109.599	3.75892	-0.600473	5.44669
	109.541	3.75896	-0.600473	5.44669
	109.495	3.75897	-0.600473	5.44669
	109.492	3.75896	-0.600473	5.44669
	109.506	3.75896	-0.600473	5.44669
	109.491	3.75895	-0.600473	5.44669
	109.431	3.75896	-0.600473	5.44669
	109.382	3.75896	-0.600473	5.44669
	109.378	3.75896	-0.600473	5.44669
	109.393	3.75896	-0.600473	5.44669
	109.4	3.75896	-0.600473	5.44669
	109.398	3.75896	-0.600473	5.44669
	109.394	3.75896	-0.600473	5.44669
	109.394	3.75896	-0.600473	5.44669
	109.395	3.75896	-0.600473	5.44669
	109.395	3.75896	-0.600473	5.44669
	109.395	3.75896	-0.600473	5.44669
	109.395	3.75896	-0.600473	5.44669
	109.395	3.75896	-0.600473	5.44669
	109.395	3.75896	-0.600473	5.44669
	109.373	3.80815	-0.600473	5.44669
	109.293	3.98412	-0.600473	5.44669
	109.189	4.16332	-0.600473	5.44669
	109.14	4.14613	-0.600473	5.44669
	109.15	4.07052	-0.600473	5.44669
	109.171	4.1426	-0.600473	5.44669
	109.176	4.21513	-0.600473	5.44669
	109.171	4.12395	-0.600473	5.44669
	109.167	3.9956	-0.600473	5.44669
	109.167	3.96405	-0.600473	5.44669
	109.169	4.04403	-0.600473	5.44669
	109.169	4.19466	-0.600473	5.44669
	109.169	4.29529	-0.600473	5.44669
	109.169	4.29435	-0.600473	5.44669
	109.169	4.25984	-0.600473	5.4507
	109.169	4.24598	-0.600473	5.46104
	109.169	4.25249	-0.600473	5.46531
	109.169	4.26014	-0.600473	5.45562
	109.169	4.26104	-0.600473	5.4448
	109.169	4.25869	-0.600473	5.44287
	109.146	4.25739	-0.600473	5.44579
	109.067	4.25768	-0.600473	5.44767
	108.963	4.25826	-0.600473	5.44742
	108.913	4.25841	-0.600473	5.44664
	108.924	4.25826	-0.600473	5.44641
	108.945	4.25815	-0.600473	5.44658
	108.95	4.25815	-0.600473	5.44674
	108.945	4.25819	-0.600473	5.44675
	108.941	4.25821	-0.600473	5.44669
	108.919	4.2582	-0.600473	5.44667
	108.863	4.25819	-0.600473	5.44668
	108.839	4.25819	-0.600473	5.44669
	108.871	4.30739	-0.600473	5.44669
	108.851	4.43416	-0.600473	5.44669
	108.758	4.48659	-0.600473	5.44669
	108.692	4.36777	-0.600473	5.44669
	108.692	4.23502	-0.600473	5.44669
	108.715	4.26065	-0.600473	5.44669
	108.724	4.47232	-0.600473	5.44669
	108.72	4.72379	-0.600473	5.44669
	108.715	4.8303	-0.600473	5.44669
	108.714	4.79763	-0.600473	5.44669
	108.716	4.74801	-0.600473	5.44669
	108.694	4.68995	-0.600473	5.44669
	108.637	4.52795	-0.600473	5.44669
	108.59	4.35776	-0.600473	5.44669
	108.564	4.42295	-0.600473	5.44669
	108.521	4.67082	-0.600473	5.44669
	108.504	4.82602	-0.600473	5.44669
	108.556	4.81472	-0.600473	5.44669
	108.591	4.7567	-0.600473	5.44669
	108.543	4.7367	-0.600473	5.44669
	108.482	4.749	-0.600473	5.44669
	108.468	4.76127	-0.600473	5.44669
	108.484	4.76203	-0.600473	5.44669
	108.495	4.758	-0.600473	5.44669
	108.494	4.75603	-0.600473	5.44669
	108.49	4.75664	-0.600473	5.44669
	108.488	4.7576	-0.600473	5.44669
	108.489	4.75778	-0.600473	5.44669
	108.49	4.75752	-0.600473	5.44669
	108.49	4.75734	-0.600473	5.44669
	108.49	4.75736	-0.600473	5.44669
	108.49	4.75743	-0.600473	5.44669
	108.49	4.75746	-0.600473	5.44669
	108.49	4.75744	-0.600473	5.44669
	108.49	4.75743	-0.600473	5.44669
	108.49	4.75742	-0.600473	5.44669
	108.468	4.75743	-0.600473	5.44669
	108.41	4.80662	-0.600473	5.44669
	108.386	4.9334	-0.600473	5.44669
	108.418	4.98583	-0.600473	5.44669
	108.421	4.86701	-0.600473	5.44669
	108.385	4.73426	-0.600473	5.44669
	108.343	4.75988	-0.600473	5.44669
	108.289	4.97155	-0.600473	5.44669
	108.252	5.17383	-0.600473	5.44669
	108.25	5.15357	-0.600473	5.44669
	108.262	5.06847	-0.600473	5.44669
	108.268	5.13766	-0.600473	5.44669
	108.243	5.26155	-0.600473	5.44669
	108.183	5.29908	-0.600473	5.44669
	108.137	5.2232	-0.600473	5.44669
	108.134	5.07216	-0.600473	5.44669
	108.149	5.0191	-0.600473	5.44669
	108.133	5.09709	-0.600473	5.44669
	108.073	5.1068	-0.600473	5.44669
	108.024	5.07652	-0.600473	5.44669
	108.02	5.15772	-0.600473	5.44669
	108.035	5.2671	-0.600473	5.44669
	108.043	5.29428	-0.600473	5.44669
	108.04	5.26841	-0.600473	5.44669
	108.037	5.24817	-0.600473	5.44669
	108.036	5.24892	-0.600473	5.44669
	108.037	5.25644	-0.600473	5.44669
	108.038	5.25932	-0.600473	5.44669
	108.038	5.25786	-0.600473	5.44669
	108.037	5.25622	-0.600473	5.44669
	108.037	5.25606	-0.600473	5.44669
	108.037	5.25657	-0.600473	5.44669
	108.015	5.25684	-0.600473	5.44669
	107.935	5.25678	-0.600473	5.44669
	107.854	5.25665	-0.600473	5.44669
	107.862	5.25662	-0.600473	5.44669
	107.896	5.25665	-0.600473	5.44669
	107.863	5.25668	-0.600473	5.44669
	107.808	5.30587	-0.600473	5.44669
	107.792	5.48182	-0.600473	5.44669
	107.804	5.66103	-0.600473	5.44669
	107.815	5.59464	-0.600473	5.44669
	107.815	5.34307	-0.600473	5.44669
	107.811	5.18675	-0.600473	5.44669
	107.81	5.19889	-0.600473	5.44669
	107.81	5.25767	-0.600473	5.44669
	107.811	5.32687	-0.600473	5.44669
	107.789	5.49028	-0.600473	5.44669
	107.731	5.70629	-0.600473	5.44669
	107.707	5.81515	-0.600473	5.44669
	107.739	5.79607	-0.600473	5.44669
	107.719	5.75131	-0.600473	5.44669
	107.627	5.69045	-0.600473	5.44669
	107.561	5.57475	-0.600473	5.44669
	107.561	5.53111	-0.600473	5.44669
	107.583	5.64968	-0.600473	5.44669
	107.593	5.7792	-0.600473	5.44669
	107.589	5.8015	-0.600473	5.44268
	107.583	5.76642	-0.600473	5.43234
	107.583	5.74405	-0.600473	5.42806
	107.584	5.74719	-0.600473	5.43775
	107.585	5.75647	-0.600473	5.44858
	107.585	5.75923	-0.600473	5.4505
	107.585	5.7571	-0.600473	5.44759
	107.585	5.75522	-0.600473	5.44571
	107.585	5.75519	-0.600473	5.44595
	107.585	5.75585	-0.600473	5.44673
	107.585	5.75613	-0.600473	5.44696
	107.585	5.75602	-0.600473	5.44679
	107.585	5.75587	-0.600473	5.44663
	107.585	5.75585	-0.600473	5.44663
	107.585	5.75589	-0.600473	5.44668
	107.585	5.75592	-0.600473	5.44671
	107.585	5.75591	-0.600473	5.4467
	107.585	5.7559	-0.600473	5.44668
	107.585	5.7559	-0.600473	5.44668
	107.562	5.7559	-0.600473	5.44669
	107.505	5.7559	-0.600473	5.44669
	107.481	5.7559	-0.600473	5.44669
	107.513	5.7559	-0.600473	5.44669
	107.493	5.7559	-0.600473	5.44669
	107.4	5.7559	-0.600473	5.44669
	107.334	5.7559	-0.600473	5.44669
	107.335	5.7559	-0.600473	5.44669
	107.357	5.7559	-0.600473	5.44669
	107.366	5.80509	-0.600473	5.44669
	107.362	5.93187	-0.600473	5.44669
	107.357	5.9843	-0.600473	5.44669
	107.357	5.91467	-0.600473	5.44669
	107.358	5.90869	-0.600473	5.44669
	107.359	5.93756	-0.600473	5.44669
	107.336	5.85445	-0.600473	5.44669
	107.279	5.79396	-0.600473	5.44669
	107.255	5.94329	-0.600473	5.44669
	107.286	6.14871	-0.600473	5.44669
	107.267	6.1517	-0.600473	5.44669
	107.174	6.07519	-0.600473	5.44669
	107.108	6.13971	-0.600473	5.44669
	107.108	6.25859	-0.600473	5.44669
	107.131	6.29568	-0.600473	5.44669
	107.14	6.27059	-0.600473	5.44669
	107.136	6.24715	-0.600473	5.44669
	107.131	6.24629	-0.600473	5.44669
	107.13	6.20508	-0.600473	5.44669
	107.109	6.08195	-0.600473	5.44669
	107.053	6.02821	-0.600473	5.44669
	107.029	6.14519	-0.600473	5.44669
	107.06	6.27763	-0.600473	5.44669
	107.04	6.30173	-0.600473	5.44669
	106.948	6.26635	-0.600473	5.44669
	106.882	6.29242	-0.600473	5.44669
	106.882	6.42212	-0.600473	5.44669
	106.904	6.48401	-0.600473	5.44669
	106.914	6.36811	-0.600473	5.44669
	106.91	6.28241	-0.600473	5.44669
	106.905	6.43288	-0.600473	5.44669
	106.904	6.69693	-0.600473	5.44669
	106.905	6.78106	-0.600473	5.44669
	106.906	6.62834	-0.600473	5.44669
	106.906	6.51956	-0.600473	5.44669
	106.906	6.57511	-0.600473	5.44669
	106.906	6.59527	-0.600473	5.44669
	106.906	6.57735	-0.600473	5.44669
	106.884	6.61083	-0.600473	5.44669
	106.826	6.58965	-0.600473	5.44669
	106.802	6.51311	-0.600473	5.44669
	106.856	6.47974	-0.600473	5.44669
	106.916	6.49157	-0.600473	5.44669
	106.927	6.45898	-0.600473	5.44669
	106.911	6.3841	-0.600473	5.44669
	106.878	6.40449	-0.600473	5.44669
	106.8	6.446	-0.600473	5.44669
	106.7	6.40796	-0.600473	5.44669
	106.652	6.46802	-0.600473	5.44669
	106.662	6.66864	-0.600473	5.44669
	106.682	6.80617	-0.600473	5.44669
	106.687	6.75512	-0.600473	5.44669
	106.682	6.58056	-0.600473	5.44669
	106.678	6.50907	-0.600473	5.44669
	106.678	6.63694	-0.600473	5.44669
	106.68	6.78027	-0.600473	5.44669
	106.68	6.80504	-0.600473	5.44669
	106.68	6.76609	-0.600473	5.44669
	106.679	6.74122	-0.600473	5.44669
	106.679	6.74469	-0.600473	5.44669
	106.68	6.75499	-0.600473	5.44669
	106.68	6.75807	-0.600473	5.44669
	106.68	6.7557	-0.600473	5.44669
	106.68	6.75362	-0.600473	5.44669
	106.68	6.75358	-0.600473	5.44669
	106.68	6.75431	-0.600473	5.44669
	106.68	6.75463	-0.600473	5.44669
	106.68	6.7545	-0.600473	5.44669
	106.657	6.75434	-0.600473	5.44669
	106.577	6.75431	-0.600473	5.44669
	106.474	6.75436	-0.600473	5.44669
	106.424	6.75439	-0.600473	5.44669
	106.435	6.75439	-0.600473	5.44669
	106.456	6.75437	-0.600473	5.44669
	106.461	6.75437	-0.600473	5.44669
	106.456	6.75437	-0.600473	5.44669
	106.451	6.75438	-0.600473	5.44669
	106.452	6.75438	-0.600473	5.44669
	106.431	6.75437	-0.600473	5.44669
	106.352	6.75437	-0.600473	5.44669
	106.27	6.75437	-0.600473	5.44669
	106.3	6.80356	-0.600473	5.44669
	106.414	6.93034	-0.600473	5.44669
	106.463	6.98277	-0.600473	5.44669
	106.4	6.86395	-0.600473	5.44669
	106.327	6.7312	-0.600473	5.44669
	106.292	6.75683	-0.600473	5.44669
	106.254	6.9193	-0.600473	5.44669
	106.243	7.044	-0.600473	5.44669
	106.295	7.04889	-0.600473	5.44669
	106.328	6.95908	-0.600473	5.44669
	106.28	6.81381	-0.600473	5.44669
	106.219	6.76811	-0.600473	5.44669
	106.206	6.89633	-0.600473	5.44669
	106.221	7.03063	-0.600473	5.44669
	106.232	7.10069	-0.600473	5.44669
	106.231	7.14089	-0.600473	5.44669
	106.227	7.09292	-0.600473	5.44669
	106.225	7.05222	-0.600473	5.44669
	106.226	7.1496	-0.600473	5.44669
	106.227	7.22028	-0.600473	5.44669
	106.227	7.07014	-0.600473	5.44669
	106.227	6.81158	-0.600473	5.44669
	106.227	6.72963	-0.600473	5.44669
	106.227	6.9305	-0.600473	5.44669
	106.227	7.21403	-0.600473	5.44669
	106.227	7.33755	-0.600473	5.44669
	106.227	7.30057	-0.600473	5.44669
	106.227	7.24308	-0.600473	5.44669
	106.227	7.23245	-0.600473	5.44669
	106.205	7.24848	-0.600473	5.44669
	106.147	7.25898	-0.600473	5.44669
	106.101	7.25768	-0.600473	5.44669
	106.075	7.25341	-0.600473	5.44669
	106.032	7.25208	-0.600473	5.44669
	105.993	7.25304	-0.600473	5.44669
	105.987	7.25392	-0.600473	5.44669
	105.998	7.25394	-0.600473	5.44669
	106.004	7.25364	-0.600473	5.44669
	106.003	7.2535	-0.600473	5.44669
	106	7.25356	-0.600473	5.44669
	106	7.25363	-0.600473	5.44669
	106	7.25364	-0.600473	5.44669
	106.001	7.25362	-0.600473	5.44669
	106.001	7.2536	-0.600473	5.44669
	106.001	7.25361	-0.600473	5.44669
	106.001	7.25361	-0.600473	5.44669
	106.001	7.25361	-0.600473	5.44669
	106.001	7.25361	-0.600473	5.44669
	106.001	7.25361	-0.600473	5.44669
	106.001	7.25361	-0.600473	5.44669
	105.978	7.25361	-0.592602	5.44669
	105.921	7.25361	-0.572317	5.44669
	105.875	7.25361	-0.563928	5.44669
	105.849	7.25361	-0.582939	5.44669
	105.806	7.25361	-0.604181	5.44669
	105.767	7.25361	-0.607951	5.44669
	105.761	7.25361	-0.602239	5.44669
	105.772	7.25361	-0.598547	5.44669
	105.778	7.25361	-0.599037	5.44669
	105.777	7.25361	-0.600556	5.44669
	105.774	7.25361	-0.601018	5.44669
	105.773	7.25361	-0.600672	5.44669
	105.774	7.25361	-0.600362	5.44669
	105.775	7.25361	-0.600356	5.44669
	105.775	7.25361	-0.600463	5.44669
	105.774	7.25361	-0.60051	5.44669
	105.774	7.25361	-0.600492	5.44669
	105.774	7.3028	-0.600468	5.44669
	105.774	7.42958	-0.600464	5.44669
	105.774	7.5312	-0.600471	5.44669
	105.774	7.58835	-0.600475	5.44669
	105.774	7.68399	-0.600475	5.44669
	105.752	7.77001	-0.600473	5.44669
	105.695	7.78253	-0.600472	5.44669
	105.649	7.75887	-0.600473	5.44669
	105.645	7.74477	-0.600473	5.44669
	105.659	7.74731	-0.600473	5.44669
	105.644	7.7534	-0.600473	5.44669
	105.584	7.75504	-0.600473	5.44669
	105.535	7.75357	-0.600473	5.44669
	105.531	7.75237	-0.600473	5.44669
	105.546	7.75239	-0.600473	5.44669
	105.553	7.75282	-0.600473	5.44669
	105.551	7.753	-0.600473	5.44669
	105.548	7.75292	-0.600473	5.44669
	105.547	7.75282	-0.600473	5.44669
	105.548	7.75281	-0.600473	5.44669
	105.548	7.75284	-0.600473	5.44669
	105.548	7.75286	-0.600473	5.44669
	105.548	7.75285	-0.600473	5.44669
	105.548	7.75285	-0.600473	5.44669
	105.548	7.75284	-0.600473	5.44669
	105.548	7.75285	-0.600473	5.44669
	105.548	7.75285	-0.600473	5.44669
	105.526	7.75285	-0.600473	5.44669
	105.446	7.75285	-0.600473	5.44669
	105.365	7.75285	-0.600473	5.44669
	105.373	7.75285	-0.600473	5.44669
	105.407	7.75285	-0.600473	5.44669
	105.374	7.75285	-0.600473	5.44669
	105.319	7.75285	-0.600473	5.44669
	105.303	7.75285	-0.600473	5.44669
	105.315	7.75285	-0.600473	5.44669
	105.326	7.75285	-0.600473	5.44669
	105.326	7.75285	-0.600473	5.44669
	105.322	7.75285	-0.600473	5.44669
	105.32	7.75285	-0.600473	5.44669
	105.321	7.75285	-0.600473	5.44669
	105.322	7.75285	-0.600473	5.44669
	105.3	7.75285	-0.600473	5.44669
	105.22	7.75285	-0.600473	5.44669
	105.116	7.75285	-0.600473	5.44669
	105.066	7.75285	-0.600473	5.44669
	105.077	7.75285	-0.600473	5.44669
	105.098	7.75285	-0.600473	5.44669
	105.103	7.75285	-0.600473	5.44669
	105.098	7.75285	-0.600473	5.44669
	105.094	7.75285	-0.600473	5.44669
	105.094	7.75285	-0.600473	5.44669
	105.095	7.75285	-0.600473	5.44669
	105.096	7.80204	-0.600473	5.44669
	105.096	7.978	-0.600473	5.44669
	105.095	8.15721	-0.600473	5.44669
	105.095	8.09082	-0.600473	5.44669
	105.095	7.88844	-0.600473	5.44669
	105.073	7.90809	-0.600473	5.44669
	105.016	8.09943	-0.600473	5.44669
	104.992	8.14102	-0.600473	5.44669
	105.024	8.08542	-0.600473	5.44669
	105.004	8.14494	-0.600473	5.44669
	104.911	8.25428	-0.600473	5.44669
	104.845	8.28916	-0.600473	5.44669
	104.845	8.21734	-0.600473	5.44669
	104.868	8.06894	-0.600473	5.44669
	104.877	7.96635	-0.600473	5.44669
	104.873	7.96567	-0.600473	5.44669
	104.868	8.04939	-0.600473	5.44669
	104.867	8.19061	-0.600473	5.44669
	104.869	8.28596	-0.600473	5.44669
	104.87	8.28616	-0.600473	5.44669
	104.87	8.254	-0.600473	5.44669
	104.869	8.19153	-0.600473	5.44669
	104.869	8.07067	-0.600473	5.44669
	104.869	8.02544	-0.600473	5.44669
	104.869	8.14517	-0.600473	5.44669
	104.869	8.27575	-0.600473	5.44669
	104.869	8.29808	-0.600473	5.44669
	104.847	8.26263	-0.600473	5.44669
	104.789	8.2401	-0.600473	5.44669
	104.766	8.24331	-0.600473	5.44669
	104.82	8.25266	-0.600473	5.44669
	104.88	8.25544	-0.600473	5.44669
	104.89	8.25328	-0.600473	5.44669
	104.852	8.25139	-0.600473	5.44669
	104.762	8.25137	-0.600473	5.44669
	104.682	8.25203	-0.600473	5.44669
	104.716	8.25231	-0.600473	5.44669
	104.809	8.2522	-0.600473	5.44669
	104.799	8.25205	-0.600473	5.44669
	104.69	8.25203	-0.600473	5.44669
	104.613	8.25207	-0.600473	5.44669
	104.615	8.30129	-0.600473	5.44669
	104.642	8.47725	-0.600473	5.44669
	104.652	8.65644	-0.600473	5.44669
	104.647	8.59006	-0.600473	5.44669
	104.641	8.38768	-0.600473	5.44669
	104.641	8.35814	-0.600473	5.44669
	104.643	8.42271	-0.600473	5.44669
	104.644	8.36267	-0.600473	5.44669
	104.643	8.24992	-0.600473	5.44669
	104.643	8.2138	-0.600473	5.44669
	104.643	8.28631	-0.600473	5.44669
	104.643	8.43544	-0.600473	5.44669
	104.621	8.4889	-0.600473	5.44669
	104.541	8.36256	-0.600473	5.44669
	104.437	8.22629	-0.600473	5.44669
	104.388	8.25312	-0.600473	5.44669
	104.398	8.46654	-0.600473	5.44669
	104.419	8.71832	-0.600473	5.44669
	104.424	8.77515	-0.600473	5.44669
	104.419	8.61539	-0.600473	5.44669
	104.415	8.46419	-0.600473	5.44669
	104.415	8.3983	-0.600473	5.44669
	104.417	8.36585	-0.600473	5.44669
	104.417	8.46479	-0.600473	5.44669
	104.417	8.67944	-0.600473	5.44669
	104.417	8.80898	-0.600473	5.44669
	104.417	8.79879	-0.600473	5.44669
	104.417	8.75035	-0.600473	5.44669
	104.417	8.73398	-0.600473	5.44669
	104.417	8.74439	-0.600473	5.44669
	104.417	8.75458	-0.600473	5.44669
	104.394	8.75515	-0.600473	5.44669
	104.315	8.75176	-0.600473	5.44669
	104.233	8.75014	-0.600473	5.44669
	104.241	8.75067	-0.600473	5.44669
	104.275	8.75146	-0.600473	5.44669
	104.243	8.75161	-0.600473	5.44669
	104.188	8.75139	-0.600473	5.44669
	104.171	8.75124	-0.600473	5.44669
	104.184	8.80045	-0.600473	5.44669
	104.194	8.92729	-0.600473	5.44669
	104.194	8.97974	-0.600473	5.44669
	104.191	8.86091	-0.600473	5.44669
	104.189	8.72814	-0.600473	5.44669
	104.19	8.70458	-0.600473	5.44669
	104.191	8.74028	-0.600473	5.44669
	104.191	8.76336	-0.600473	5.44669
	104.19	8.80948	-0.600473	5.44669
	104.19	8.92676	-0.600473	5.44669
	104.19	9.0255	-0.600473	5.44669
	104.19	9.03562	-0.600473	5.44669
	104.19	9.00642	-0.600473	5.44669
	104.168	9.04005	-0.600473	5.44669
	104.111	9.17072	-0.600473	5.44669
	104.065	9.23033	-0.600473	5.44669
	104.039	9.11313	-0.600473	5.44669
	103.995	8.9785	-0.600473	5.44669
	103.956	8.95358	-0.600473	5.44669
	103.951	8.98938	-0.600473	5.44669
	103.961	9.01298	-0.600473	5.44669
	103.968	9.01009	-0.600473	5.44669
	103.967	9.00049	-0.592602	5.44669
	103.964	8.9975	-0.572317	5.44669
	103.963	8.99965	-0.563928	5.44669
	103.964	9.05081	-0.582939	5.44669
	103.964	9.17765	-0.604181	5.44669
	103.964	9.2294	-0.607951	5.44669
	103.964	9.11028	-0.602239	5.44669
	103.964	9.02683	-0.598547	5.44669
	103.964	9.1302	-0.599037	5.44669
	103.964	9.26755	-0.600556	5.44669
	103.964	9.29853	-0.601018	5.44669
	103.964	9.26431	-0.600672	5.44669
	103.964	9.23921	-0.600362	5.44669
	103.964	9.24091	-0.600356	5.44669
	103.964	9.25054	-0.600463	5.44669
	103.964	9.25398	-0.60051	5.44669
	103.964	9.25199	-0.600492	5.44669
	103.964	9.24994	-0.600468	5.44669
	103.964	9.24979	-0.600464	5.44669
	103.942	9.25045	-0.600471	5.44669
	103.862	9.25078	-0.600475	5.44669
	103.758	9.25069	-0.600475	5.44669
	103.709	9.25053	-0.600473	5.44669
	103.719	9.2505	-0.600472	5.44669
	103.74	9.25054	-0.600473	5.44669
	103.745	9.25057	-0.600473	5.44669
	103.74	9.25057	-0.600473	5.44669
	103.736	9.25055	-0.600473	5.44669
	103.736	9.25055	-0.600473	5.44669
	103.738	9.25055	-0.600473	5.44669
	103.761	9.25056	-0.600473	5.44669
	103.818	9.25056	-0.600473	5.44669
	103.841	9.25055	-0.600473	5.44669
	103.787	9.25055	-0.600473	5.44669
	103.727	9.25055	-0.600473	5.44669
	103.717	9.25055	-0.600473	5.44669
	103.733	9.25055	-0.600473	5.44669
	103.743	9.25055	-0.600473	5.44669
	103.742	9.25055	-0.600473	5.44669
	103.738	9.25055	-0.600473	5.44669
	103.736	9.25055	-0.600473	5.44669
	103.715	9.25055	-0.600473	5.44669
	103.636	9.25055	-0.600473	5.44669
	103.533	9.25055	-0.600473	5.44669
	103.483	9.25055	-0.600473	5.44669
	103.493	9.25055	-0.600473	5.44669
	103.514	9.25055	-0.600473	5.44669
	103.519	9.25055	-0.600473	5.44669
	103.514	9.25055	-0.600473	5.44669
	103.51	9.25055	-0.600473	5.44669
	103.51	9.25055	-0.600473	5.44669
	103.511	9.25055	-0.600473	5.44669
	103.512	9.25055	-0.600473	5.44669
	103.512	9.25055	-0.600473	5.44669
	103.489	9.25055	-0.600473	5.44669
	103.432	9.25055	-0.600473	5.44669
	103.386	9.25055	-0.600473	5.44669
	103.382	9.25055	-0.600473	5.44669
	103.396	9.25055	-0.600473	5.44669
	103.381	9.25055	-0.600473	5.44669
	103.321	9.29974	-0.600473	5.44669
	103.272	9.47571	-0.600473	5.44669
	103.268	9.70411	-0.600473	5.44669
	103.283	9.7645	-0.600473	5.44669
	103.29	9.61455	-0.600473	5.44669
	103.288	9.46619	-0.600473	5.44669
	103.285	9.44719	-0.600473	5.44669
	103.284	9.53956	-0.600473	5.44669
	103.285	9.69091	-0.600473	5.44669
	103.285	9.78744	-0.600473	5.44669
	103.285	9.78452	-0.600473	5.44669
	103.285	9.75064	-0.600473	5.44669
	103.285	9.73775	-0.600473	5.44669
	103.285	9.74444	-0.600473	5.44669
	103.285	9.75183	-0.600473	5.44669
	103.285	9.75254	-0.600473	5.44669
	103.285	9.75022	-0.600473	5.44669
	103.285	9.74899	-0.592602	5.44669
	103.285	9.7493	-0.572317	5.44669
	103.285	9.74987	-0.563928	5.44669
	103.285	9.75	-0.582939	5.44669
	103.285	9.74985	-0.604181	5.44669
	103.263	9.74974	-0.607951	5.44669
	103.205	9.74975	-0.602239	5.44669
	103.159	9.74979	-0.598547	5.44669
	103.133	9.74981	-0.599037	5.44669
	103.09	9.7498	-0.600556	5.44669
	103.051	9.74979	-0.601018	5.44669
	103.068	9.74979	-0.600672	5.44669
	103.136	9.74979	-0.600362	5.44669
	103.166	9.74979	-0.600356	5.44669
	103.111	9.74979	-0.600463	5.44669
	103.048	9.74979	-0.60051	5.44669
	103.037	9.74979	-0.600492	5.44669
	103.054	9.74979	-0.600468	5.44669
	103.065	9.74979	-0.600464	5.44669
	103.063	9.74979	-0.600471	5.44669
	103.059	9.74979	-0.600475	5.44669
	103.057	9.74979	-0.600475	5.44669
	103.058	9.74979	-0.600473	5.44669
	103.059	9.74979	-0.600472	5.44669
	103.059	9.74979	-0.600473	5.44669
	103.059	9.74979	-0.600473	5.44669
	103.059	9.74979	-0.600473	5.44669
	103.059	9.74979	-0.600473	5.44669
	103.059	9.74979	-0.600473	5.44669
	103.037	9.74979	-0.600473	5.44669
	102.979	9.74979	-0.600473	5.44669
	102.955	9.74979	-0.600473	5.44669
	103.009	9.74979	-0.600473	5.44669
	103.069	9.74979	-0.600473	5.44669
	103.058	9.74979	-0.600473	5.44669
	102.962	9.79898	-0.600473	5.44669
	102.848	9.97495	-0.600473	5.44669
	102.8	10.2033	-0.600473	5.44669
	102.814	10.2637	-0.600473	5.44669
	102.837	10.0646	-0.600473	5.44669
	102.841	9.83865	-0.600473	5.44669
	102.835	9.894	-0.600473	5.44669
	102.83	10.1084	-0.600473	5.44669
	102.831	10.0977	-0.600473	5.44669
	102.833	9.85669	-0.600473	5.44669
	102.833	9.68492	-0.600473	5.44669
	102.833	9.73604	-0.600473	5.44669
	102.832	9.9228	-0.600473	5.44669
	102.832	10.0486	-0.600473	5.44669
	102.833	10.0945	-0.600473	5.44669
	102.833	10.1276	-0.600473	5.44669
	102.833	10.0853	-0.600473	5.44669
	102.833	10.0494	-0.600473	5.44669
	102.81	10.1469	-0.600473	5.44669
	102.731	10.265	-0.600473	5.44669
	102.627	10.2901	-0.600473	5.44669
	102.6	10.2111	-0.600473	5.44669
	102.668	10.0631	-0.600473	5.44669
	102.713	10.0125	-0.600473	5.44669
	102.664	10.1396	-0.600473	5.44669
	102.598	10.2752	-0.600473	5.44669
	102.583	10.297	-0.600473	5.44669
	102.6	10.2595	-0.600473	5.44669
	102.612	10.2363	-0.600473	5.44669
	102.611	10.24	-0.600473	5.44669
	102.606	10.2497	-0.600473	5.44669
	102.605	10.2525	-0.600473	5.44669
	102.606	10.2502	-0.600473	5.44669
	102.607	10.2483	-0.600473	5.44669
	102.607	10.2483	-0.600473	5.44669
	102.606	10.249	-0.600473	5.44669
	102.606	10.2493	-0.600473	5.44669
	102.606	10.2491	-0.600473	5.44669
	102.606	10.249	-0.600473	5.44669
	102.606	10.249	-0.600473	5.44669
	102.606	10.2982	-0.600473	5.44669
	102.606	10.425	-0.600473	5.44669
	102.606	10.4774	-0.600473	5.44669
	102.584	10.3586	-0.600473	5.44669
	102.527	10.275	-0.600473	5.44669
	102.503	10.3783	-0.600473	5.44669
	102.557	10.4664	-0.600473	5.44669
	102.617	10.3706	-0.600473	5.44669
	102.627	10.2348	-0.600473	5.44669
	102.611	10.2018	-0.600473	5.44669
	102.601	10.2838	-0.600473	5.44669
	102.602	10.4358	-0.600473	5.44669
	102.584	10.4871	-0.600473	5.44669
	102.528	10.3588	-0.600473	5.44669
	102.503	10.2225	-0.600473	5.44669
	102.556	10.2008	-0.600473	5.44669
	102.594	10.2386	-0.600473	5.44669
	102.548	10.2618	-0.600473	5.44669
	102.486	10.2581	-0.600473	5.44669
	102.471	10.2975	-0.600473	5.44669
	102.509	10.4215	-0.600473	5.44669
	102.578	10.4762	-0.600473	5.44669
	102.601	10.3594	-0.592602	5.44669
	102.543	10.2266	-0.572317	5.44669
	102.481	10.2515	-0.563928	5.44669
	102.449	10.4137	-0.582939	5.44669
	102.431	10.4893	-0.604181	5.44669
	102.475	10.3676	-0.607951	5.44669
	102.551	10.2254	-0.602239	5.44669
	102.531	10.2481	-0.598547	5.44669
	102.422	10.4619	-0.599037	5.44669
	102.351	10.7153	-0.600556	5.44669
	102.376	10.8219	-0.601018	5.44669
	102.459	10.7885	-0.600672	5.44669
	102.493	10.6894	-0.600362	5.44669
	102.434	10.5047	-0.600356	5.44669
	102.368	10.3396	-0.600463	5.44669
	102.357	10.415	-0.60051	5.44669
	102.375	10.6654	-0.600492	5.44669
	102.386	10.818	-0.600468	5.44669
	102.384	10.8047	-0.600464	5.44669
	102.38	10.6976	-0.600471	5.44669
	102.378	10.5024	-0.600475	5.44669
	102.379	10.2865	-0.600475	5.44669
	102.38	10.2383	-0.600473	5.44669
	102.38	10.438	-0.600472	5.44669
	102.38	10.7091	-0.600473	5.44669
	102.38	10.7786	-0.600473	5.44669
	102.38	10.5681	-0.600473	5.44669
	102.38	10.3341	-0.600473	5.44669
	102.402	10.3901	-0.600473	5.44669
	102.46	10.6077	-0.600473	5.44669
	102.484	10.6473	-0.600473	5.44669
	102.43	10.5815	-0.600473	5.44669
	102.392	10.6375	-0.600473	5.44669
	102.439	10.749	-0.600473	5.44669
	102.479	10.786	-0.600473	5.44669
	102.435	10.7143	-0.600473	5.44669
	102.374	10.5652	-0.600473	5.44669
	102.359	10.5115	-0.600473	5.44669
	102.373	10.6377	-0.600473	5.44669
	102.385	10.774	-0.600473	5.44669
	102.384	10.7964	-0.600473	5.44669
	102.38	10.759	-0.600473	5.44669
	102.378	10.7356	-0.600473	5.44669
	102.379	10.7391	-0.600473	5.44669
	102.38	10.7489	-0.600473	5.44669
	102.38	10.7026	-0.600473	5.44669
	102.38	10.5735	-0.600473	5.44669
	102.38	10.4699	-0.600473	5.44669
	102.38	10.462	-0.600473	5.44669
	102.38	10.543	-0.600473	5.44669
	102.38	10.6857	-0.600473	5.44669
	102.38	10.7334	-0.600473	5.44669
	102.38	10.607	-0.600473	5.44669
	102.38	10.5219	-0.600473	5.44669
	102.38	10.578	-0.600473	5.44669
	102.38	10.5407	-0.600473	5.44669
	102.38	10.3432	-0.600473	5.44669
	102.38	10.1989	-0.600473	5.44669
	102.38	10.246	-0.600473	5.44669
	102.402	10.4705	-0.600473	5.44669
	102.46	10.7197	-0.600473	5.44669
	102.484	10.8206	-0.600473	5.44669
	102.43	10.7865	-0.600473	5.44669
	102.37	10.7382	-0.600473	5.44669
	102.359	10.7304	-0.600473	5.44669
	102.375	10.7444	-0.600473	5.44669
	102.385	10.753	-0.600473	5.4507
	102.384	10.7024	-0.600473	5.46104
	102.38	10.5228	-0.600473	5.46531
	102.378	10.3426	-0.600473	5.45562
	102.379	10.4098	-0.600473	5.4448
	102.38	10.6129	-0.600473	5.44287
	102.38	10.6425	-0.600473	5.44579
	102.38	10.5285	-0.600473	5.44767
	102.38	10.4124	-0.600473	5.44742
	102.38	10.2968	-0.600473	5.44664
	102.38	10.2726	-0.600473	5.44641
	102.38	10.3993	-0.600473	5.44658
	102.38	10.4761	-0.600473	5.44674
	102.38	10.4164	-0.600473	5.44675
	102.38	10.4059	-0.600473	5.44669
	102.38	10.4785	-0.600473	5.44667
	102.38	10.5707	-0.600473	5.44668
	102.38	10.6911	-0.600473	5.44669
	102.38	10.7258	-0.600473	5.44669
	102.38	10.5526	-0.600473	5.44669
	102.38	10.3465	-0.600473	5.44669
	102.38	10.3516	-0.600473	5.44669
	102.38	10.481	-0.600473	5.44669
	102.38	10.5419	-0.600473	5.44669
	102.38	10.4736	-0.600473	5.44669
	102.38	10.3666	-0.600473	5.44669
	102.38	10.3862	-0.600473	5.44669
	102.38	10.4389	-0.600473	5.44669
	102.38	10.3565	-0.600473	5.44669
	102.38	10.2879	-0.600473	5.44669
	102.402	10.3844	-0.600473	5.44669
	102.46	10.4644	-0.600473	5.44669
	102.484	10.3676	-0.600473	5.44669
	102.43	10.2343	-0.600473	5.44669
	102.37	10.2026	-0.600473	5.44669
	102.359	10.2843	-0.600473	5.44669
	102.375	10.4849	-0.600473	5.44669
	102.385	10.712	-0.600473	5.44669
	102.406	10.8123	-0.600473	5.44669
	102.46	10.7857	-0.600473	5.44669
	102.482	10.6916	-0.600473	5.44669
	102.429	10.5558	-0.600473	5.44669
	102.37	10.5156	-0.600473	5.44669
	102.381	10.6428	-0.600473	5.44669
	102.455	10.7747	-0.600473	5.44669
	102.511	10.7457	-0.600473	5.44669
	102.513	10.533	-0.600473	5.44669
	102.473	10.2822	-0.600473	5.44669
	102.429	10.1764	-0.600473	5.44669
	102.466	10.2091	-0.600473	5.44669
	102.57	10.3077	-0.600473	5.44669
	102.635	10.4432	-0.600473	5.44669
	102.63	10.4817	-0.600473	5.44669
	102.606	10.3539	-0.600473	5.44669
	102.598	10.2224	-0.600473	5.44669
	102.603	10.2025	-0.600473	5.44669
	102.608	10.2393	-0.600473	5.44669
	102.608	10.2615	-0.600473	5.44669
	102.607	10.2577	-0.600473	5.44669
	102.606	10.2482	-0.600473	5.44669
	102.606	10.2456	-0.600473	5.44669
	102.606	10.2479	-0.600473	5.44669
	102.606	10.2498	-0.600473	5.44669
	102.606	10.2497	-0.600473	5.44669
	102.606	10.2491	-0.600473	5.44669
	102.606	10.2488	-0.600473	5.44669
	102.606	10.2489	-0.600473	5.44669
	102.629	10.2491	-0.600473	5.44669
	102.686	10.2491	-0.600473	5.44669
	102.732	10.249	-0.600473	5.44669
	102.758	10.249	-0.600473	5.44669
	102.801	10.249	-0.600473	5.44669
	102.818	10.249	-0.600473	5.44669
	102.766	10.249	-0.600473	5.44669
	102.732	10.249	-0.600473	5.44669
	102.757	10.249	-0.600473	5.44669
	102.761	10.1998	-0.600473	5.44669
	102.728	10.0731	-0.600473	5.44669
	102.709	10.0206	-0.600473	5.44669
	102.734	10.1394	-0.600473	5.44669
	102.8	10.223	-0.600473	5.44669
	102.848	10.1198	-0.600473	5.44669
	102.85	9.98247	-0.600473	5.44669
	102.834	9.95144	-0.600473	5.44669
	102.827	10.0348	-0.600473	5.44669
	102.83	10.1867	-0.600473	5.44669
	102.833	10.2375	-0.600473	5.44669
	102.834	10.109	-0.600473	5.44669
	102.833	9.97281	-0.600473	5.44669
	102.832	9.90204	-0.600473	5.44669
	102.832	9.81302	-0.600473	5.44669
	102.833	9.78382	-0.600473	5.44669
	102.833	9.8989	-0.600473	5.44669
	102.833	9.97264	-0.600473	5.44669
	102.855	9.86664	-0.600473	5.44669
	102.935	9.73164	-0.600473	5.44669
	103.038	9.70257	-0.600473	5.44669
	103.088	9.78596	-0.600473	5.44669
	103.077	9.93713	-0.600473	5.44669
	103.056	9.98759	-0.600473	5.44669
	103.051	9.85927	-0.600473	5.44669
	103.057	9.72323	-0.600473	5.44669
	103.061	9.70167	-0.600473	5.44669
	103.06	9.73938	-0.600473	5.44669
	103.059	9.76258	-0.600473	5.44669
	103.058	9.75886	-0.600473	5.44669
	103.059	9.74904	-0.600473	5.44669
	103.059	9.74625	-0.600473	5.44669
	103.059	9.74858	-0.600473	5.44669
	103.059	9.75054	-0.600473	5.44669
	103.059	9.75053	-0.600473	5.44669
	103.059	9.74984	-0.600473	5.44669
	103.059	9.74954	-0.600473	5.44669
	103.081	9.74967	-0.600473	5.44669
	103.161	9.74983	-0.600473	5.44669
	103.264	9.74985	-0.600473	5.44669
	103.314	9.7498	-0.600473	5.44669
	103.304	9.74977	-0.600473	5.44669
	103.282	9.74978	-0.600473	5.44669
	103.277	9.7006	-0.600473	5.44669
	103.283	9.57383	-0.600473	5.44669
	103.287	9.52139	-0.600473	5.44669
	103.287	9.64021	-0.600473	5.44669
	103.285	9.77296	-0.600473	5.44669
	103.285	9.79653	-0.600473	5.44669
	103.285	9.76083	-0.600473	5.44669
	103.285	9.73775	-0.600473	5.44669
	103.285	9.74082	-0.600473	5.44669
	103.285	9.75031	-0.600473	5.44669
	103.285	9.7532	-0.600473	5.44669
	103.285	9.75103	-0.600473	5.44669
	103.285	9.7491	-0.600473	5.44669
	103.285	9.74906	-0.600473	5.44669
	103.285	9.74973	-0.600473	5.44669
	103.285	9.75003	-0.600473	5.44669
	103.285	9.74991	-0.600473	5.44669
	103.285	9.74976	-0.600473	5.44669
	103.285	9.74973	-0.600473	5.44669
	103.285	9.74978	-0.600473	5.44669
	103.307	9.74981	-0.600473	5.44669
	103.387	9.70061	-0.600473	5.44669
	103.491	9.57382	-0.600473	5.44669
	103.54	9.4722	-0.600473	5.44669
	103.53	9.46424	-0.600473	5.44669
	103.509	9.49538	-0.600473	5.44669
	103.504	9.51098	-0.600473	5.44669
	103.509	9.50641	-0.600473	5.44669
	103.513	9.44975	-0.600473	5.44669
	103.513	9.32147	-0.600473	5.44669
	103.511	9.22188	-0.600473	5.44669
	103.511	9.2153	-0.600473	5.44669
	103.511	9.24629	-0.600473	5.44669
	103.512	9.26135	-0.600473	5.44669
	103.512	9.2566	-0.600473	5.44669
	103.511	9.24925	-0.600473	5.44669
	103.511	9.24786	-0.600473	5.44669
	103.511	9.24989	-0.600473	5.44669
	103.511	9.25123	-0.600473	5.44669
	103.511	9.25108	-0.600473	5.44669
	103.511	9.25053	-0.600473	5.44669
	103.511	9.25036	-0.600473	5.44669
	103.534	9.25048	-0.600473	5.44669
	103.614	9.25059	-0.600473	5.44669
	103.717	9.2506	-0.600473	5.44669
	103.744	9.25056	-0.600473	5.44669
	103.676	9.25054	-0.600473	5.44669
	103.632	9.25055	-0.600473	5.4507
	103.68	9.25056	-0.600473	5.46104
	103.746	9.25056	-0.600473	5.46531
	103.761	9.25056	-0.600473	5.45562
	103.744	9.25055	-0.600473	5.4448
	103.732	9.25055	-0.600473	5.44287
	103.733	9.25055	-0.600473	5.44579
	103.738	9.25056	-0.600473	5.44767
	103.739	9.25055	-0.600473	5.44742
	103.738	9.25055	-0.600473	5.44664
	103.737	9.25055	-0.600473	5.44641
	103.737	9.25055	-0.600473	5.44658
	103.738	9.25055	-0.600473	5.44674
	103.738	9.25055	-0.600473	5.44675
	103.76	9.25055	-0.600473	5.44669
	103.818	9.25055	-0.600473	5.44667
	103.841	9.25055	-0.600473	5.44668
	103.81	9.25055	-0.600473	5.44669
	103.807	9.25055	-0.600473	5.44669
	103.82	9.25055	-0.600473	5.44669
	103.805	9.25055	-0.600473	5.44669
	103.835	9.25055	-0.600473	5.44669
	103.926	9.25055	-0.600473	5.44669
	103.988	9.25055	-0.600473	5.44669
	103.986	9.25055	-0.600473	5.44669
	103.965	9.25055	-0.600473	5.44669
	103.956	9.25055	-0.600473	5.44669
	103.961	9.25055	-0.600473	5.44669
	103.965	9.20136	-0.600473	5.44669
	103.966	9.07459	-0.600473	5.44669
	103.964	9.02216	-0.600473	5.44669
	103.964	9.14097	-0.600473	5.44669
	103.964	9.27373	-0.600473	5.44669
	103.964	9.2481	-0.600473	5.44669
	103.964	9.03643	-0.600473	5.44669
	103.964	8.78496	-0.600473	5.44669
	103.964	8.67845	-0.600473	5.44669
	103.986	8.76031	-0.600473	5.44669
	104.044	8.9859	-0.600473	5.44669
	104.068	9.17398	-0.600473	5.44669
	104.036	9.09362	-0.600473	5.44669
	104.056	8.83303	-0.600473	5.44669
	104.148	8.6779	-0.600473	5.44669
	104.192	8.69374	-0.600473	5.44669
	104.134	8.75365	-0.600473	5.44669
	104.088	8.77281	-0.600473	5.44669
	104.133	8.7595	-0.600473	5.44669
	104.197	8.74711	-0.600473	5.44669
	104.213	8.74665	-0.600473	5.44669
	104.197	8.75086	-0.600473	5.44669
	104.185	8.75279	-0.600473	5.44669
	104.186	8.7521	-0.600473	5.44669
	104.19	8.75112	-0.600473	5.44669
	104.192	8.75096	-0.600473	5.44669
	104.191	8.75124	-0.600473	5.44669
	104.212	8.75141	-0.600473	5.44669
	104.27	8.75139	-0.600473	5.44669
	104.294	8.75131	-0.600473	5.44669
	104.262	8.75129	-0.600473	5.44669
	104.282	8.75131	-0.600473	5.44669
	104.375	8.75132	-0.600473	5.44669
	104.441	8.75132	-0.600473	5.44669
	104.441	8.75132	-0.600473	5.44669
	104.418	8.75132	-0.600473	5.44669
	104.409	8.75132	-0.600473	5.44669
	104.413	8.75132	-0.600473	5.44669
	104.418	8.75132	-0.600473	5.44669
	104.419	8.75132	-0.600473	5.44669
	104.417	8.70213	-0.600473	5.44669
	104.416	8.52616	-0.600473	5.44669
	104.416	8.29777	-0.600473	5.44669
	104.417	8.18819	-0.600473	5.44669
	104.417	8.21136	-0.600473	5.44669
	104.439	8.2581	-0.600473	5.44669
	104.496	8.26913	-0.600473	5.44669
	104.542	8.25709	-0.600473	5.44669
	104.568	8.29731	-0.600473	5.44669
	104.612	8.42461	-0.600473	5.44669
	104.651	8.48045	-0.600473	5.44669
	104.656	8.36287	-0.600473	5.44669
	104.646	8.22943	-0.600473	5.44669
	104.639	8.20513	-0.600473	5.44669
	104.64	8.24077	-0.600473	5.44669
	104.643	8.26408	-0.600473	5.44669
	104.666	8.26114	-0.600473	5.44669
	104.723	8.25161	-0.600473	5.44669
	104.769	8.24867	-0.600473	5.44669
	104.794	8.25082	-0.600473	5.44669
	104.838	8.25277	-0.600473	5.44669
	104.877	8.25282	-0.600473	5.44669
	104.883	8.25215	-0.600473	5.44669
	104.872	8.25185	-0.600473	5.44669
	104.866	8.25196	-0.592602	5.44669
	104.867	8.25211	-0.572317	5.44669
	104.869	8.25214	-0.563928	5.44669
	104.87	8.2521	-0.582939	5.44669
	104.87	8.25207	-0.604181	5.44669
	104.869	8.20288	-0.607951	5.44669
	104.869	8.07612	-0.602239	5.44669
	104.869	8.02369	-0.598547	5.44669
	104.869	8.1425	-0.599037	5.44669
	104.869	8.27526	-0.600556	5.44669
	104.869	8.29882	-0.601018	5.44669
	104.869	8.21393	-0.600672	5.44669
	104.869	8.06408	-0.600362	5.44669
	104.869	7.96552	-0.600356	5.44669
	104.892	7.96706	-0.600463	5.44669
	104.949	8.00108	-0.60051	5.44669
	104.973	7.96533	-0.600492	5.44669
	104.919	7.88124	-0.600468	5.44669
	104.859	7.89888	-0.600464	5.44268
	104.848	7.99171	-0.600471	5.43234
	104.887	8.08231	-0.600475	5.42806
	104.977	8.14564	-0.600475	5.43775
	105.079	8.05083	-0.600473	5.44858
	105.124	7.82692	-0.600472	5.4505
	105.112	7.69203	-0.600473	5.44759
	105.092	7.75247	-0.600473	5.44571
	105.088	7.93002	-0.600473	5.44595
	105.094	7.99942	-0.600473	5.44673
	105.097	7.86962	-0.600473	5.44696
	105.097	7.72622	-0.600473	5.44679
	105.095	7.70211	-0.600473	5.44663
	105.095	7.74136	-0.600473	5.44663
	105.095	7.76612	-0.600473	5.44668
	105.096	7.7625	-0.600473	5.44671
	105.096	7.75217	-0.600473	5.4467
	105.096	7.74913	-0.600473	5.44668
	105.095	7.75153	-0.600473	5.44668
	105.095	7.80281	-0.600473	5.44669
	105.096	7.9296	-0.600473	5.44669
	105.096	7.9813	-0.600473	5.44669
	105.096	7.86217	-0.600473	5.44669
	105.096	7.72954	-0.600473	5.44669
	105.096	7.70615	-0.600473	5.44669
	105.118	7.74187	-0.600473	5.44669
	105.198	7.7649	-0.600473	5.44669
	105.301	7.7618	-0.600473	5.44669
	105.351	7.75232	-0.600473	5.44669
	105.34	7.74944	-0.600473	5.44669
	105.319	7.75161	-0.600473	5.44669
	105.314	7.75354	-0.600473	5.44669
	105.32	7.75358	-0.600473	5.44669
	105.324	7.75291	-0.600473	5.44669
	105.323	7.75261	-0.600473	5.44669
	105.322	7.75273	-0.600473	5.44669
	105.321	7.75288	-0.600473	5.44669
	105.322	7.7529	-0.600473	5.44669
	105.322	7.75286	-0.600473	5.44669
	105.322	7.75283	-0.600473	5.44669
	105.322	7.75284	-0.600473	5.44669
	105.322	7.75285	-0.600473	5.44669
	105.322	7.75285	-0.600473	5.44669
	105.322	7.75285	-0.600473	5.44669
	105.344	7.75285	-0.600473	5.44669
	105.402	7.75285	-0.600473	5.44669
	105.448	7.75285	-0.600473	5.44669
	105.474	7.75285	-0.600473	5.44669
	105.517	7.75285	-0.600473	5.44669
	105.556	7.75285	-0.600473	5.44669
	105.562	7.75285	-0.600473	5.44669
	105.551	7.75285	-0.600473	5.44669
	105.544	7.75285	-0.600473	5.44669
	105.546	7.75285	-0.600473	5.44669
	105.548	7.75285	-0.600473	5.44669
	105.549	7.75285	-0.600473	5.44669
	105.548	7.75285	-0.600473	5.44669
	105.548	7.75285	-0.600473	5.44669
	105.548	7.75285	-0.600473	5.44669
	105.548	7.75285	-0.600473	5.44669
	105.548	7.75285	-0.600473	5.44669
	105.57	7.75285	-0.600473	5.44669
	105.628	7.75285	-0.600473	5.44669
	105.652	7.75285	-0.600473	5.44669
	105.62	7.70366	-0.600473	5.44669
	105.617	7.57688	-0.600473	5.44669
	105.653	7.52445	-0.600473	5.44669
	105.695	7.64327	-0.600473	5.44669
	105.749	7.77602	-0.600473	5.44669
	105.786	7.79959	-0.600473	5.44669
	105.788	7.76388	-0.600473	5.44669
	105.776	7.69162	-0.600473	5.44669
	105.77	7.56791	-0.600473	5.44669
	105.772	7.47578	-0.600473	5.44669
	105.775	7.42152	-0.600473	5.44669
	105.775	7.3729	-0.600473	5.44669
	105.775	7.41173	-0.600473	5.44669
	105.774	7.45159	-0.600473	5.44669
	105.774	7.35711	-0.600473	5.4507
	105.774	7.28794	-0.600473	5.46104
	105.774	7.38849	-0.600473	5.46531
	105.774	7.47039	-0.600473	5.45562
	105.774	7.37298	-0.600473	5.4448
	105.774	7.23867	-0.600473	5.44287
	105.774	7.20685	-0.600473	5.44579
	105.774	7.23964	-0.600473	5.44767
	105.797	7.26443	-0.600473	5.44742
	105.854	7.26312	-0.600473	5.44664
	105.878	7.30294	-0.600473	5.44641
	105.824	7.42626	-0.600473	5.44658
	105.786	7.48057	-0.600473	5.44674
	105.855	7.36377	-0.600473	5.44675
	105.975	7.23119	-0.600473	5.44669
	106.035	7.20698	-0.600473	5.44667
	106.023	7.24235	-0.600473	5.44668
	105.998	7.26552	-0.600473	5.44669
	105.991	7.26261	-0.600473	5.44669
	105.998	7.25315	-0.600473	5.44669
	106.003	7.25022	-0.600473	5.44669
	106.003	7.25235	-0.600473	5.44669
	106.001	7.25429	-0.600473	5.44669
	106	7.25434	-0.600473	5.44669
	106	7.25368	-0.600473	5.44669
	106.001	7.25338	-0.600473	5.44669
	106.001	7.25349	-0.600473	5.44669
	106.001	7.25364	-0.600473	5.44669
	106.001	7.25367	-0.600473	5.44669
	106.001	7.25362	-0.600473	5.44669
	106.001	7.2536	-0.600473	5.44669
	106.001	7.2536	-0.600473	5.44669
	106.001	7.25361	-0.600473	5.44669
	106.023	7.25361	-0.600473	5.44669
	106.08	7.25361	-0.600473	5.44669
	106.104	7.25361	-0.600473	5.44669
	106.073	7.25361	-0.600473	5.44669
	106.092	7.25361	-0.600473	5.44669
	106.185	7.25361	-0.600473	5.44669
	106.251	7.25361	-0.600473	5.44669
	106.251	7.25361	-0.600473	5.44669
	106.228	7.25361	-0.600473	5.44669
	106.219	7.25361	-0.600473	5.44669
	106.223	7.25361	-0.600473	5.44669
	106.228	7.25361	-0.600473	5.44669
	106.229	7.25361	-0.600473	5.44669
	106.227	7.20442	-0.600473	5.44669
	106.226	7.07765	-0.600473	5.44669
	106.227	6.97602	-0.600473	5.44669
	106.227	6.96807	-0.600473	5.44669
	106.227	6.9992	-0.600473	5.44669
	106.227	6.96561	-0.600473	5.44669
	106.249	6.83427	-0.600473	5.44669
	106.307	6.72518	-0.600473	5.44669
	106.33	6.71572	-0.600473	5.44669
	106.277	6.74887	-0.600473	5.44669
	106.239	6.76586	-0.600473	5.44669
	106.286	6.76115	-0.600473	5.44669
	106.325	6.75313	-0.600473	5.44669
	106.282	6.75145	-0.600473	5.44669
	106.221	6.75359	-0.600473	5.44669
	106.228	6.75509	-0.600473	5.44669
	106.322	6.75495	-0.600473	5.44669
	106.437	6.75436	-0.600473	5.44669
	106.487	6.75417	-0.600473	5.44669
	106.472	6.75429	-0.600473	5.44669
	106.449	6.75441	-0.600473	5.44669
	106.445	6.75442	-0.600473	5.44669
	106.451	6.75438	-0.600473	5.44669
	106.455	6.75436	-0.600473	5.44669
	106.455	6.75437	-0.600473	5.44669
	106.453	6.75438	-0.600473	5.44669
	106.453	6.75438	-0.600473	5.44669
	106.475	6.75437	-0.600473	5.44669
	106.555	6.75437	-0.600473	5.44669
	106.659	6.75437	-0.600473	5.44669
	106.709	6.75437	-0.600473	5.44669
	106.698	6.75437	-0.600473	5.44669
	106.677	6.75437	-0.600473	5.44669
	106.672	6.70518	-0.600473	5.44669
	106.677	6.57841	-0.600473	5.44669
	106.681	6.52598	-0.600473	5.44669
	106.681	6.6448	-0.600473	5.44669
	106.68	6.77755	-0.600473	5.44669
	106.679	6.80111	-0.600473	5.44669
	106.679	6.76541	-0.600473	5.44669
	106.68	6.74234	-0.600473	5.44669
	106.68	6.7454	-0.600473	5.44669
	106.68	6.7057	-0.600473	5.44669
	106.702	6.53263	-0.600473	5.44669
	106.759	6.35125	-0.600473	5.44669
	106.783	6.36652	-0.600473	5.44669
	106.752	6.44208	-0.600473	5.44669
	106.771	6.37067	-0.600473	5.44669
	106.864	6.24925	-0.600473	5.44669
	106.93	6.26272	-0.600473	5.44669
	106.93	6.46527	-0.600473	5.44669
	106.907	6.66804	-0.600473	5.44669
	106.898	6.60204	-0.600473	5.44669
	106.902	6.34225	-0.600473	5.44669
	106.907	6.18235	-0.600473	5.44669
	106.908	6.19591	-0.600473	5.44669
	106.906	6.25655	-0.600473	5.44669
	106.905	6.27684	-0.600473	5.44669
	106.905	6.26373	-0.600473	5.44669
	106.906	6.25103	-0.600473	5.44669
	106.906	6.25036	-0.600473	5.44669
	106.906	6.30379	-0.600473	5.44669
	106.906	6.43258	-0.600473	5.44669
	106.906	6.48434	-0.600473	5.44669
	106.906	6.36453	-0.600473	5.44669
	106.928	6.2316	-0.600473	5.44669
	107.008	6.20831	-0.600473	5.44669
	107.089	6.2442	-0.600473	5.44669
	107.081	6.26725	-0.600473	5.44669
	107.047	6.26411	-0.600473	5.44669
	107.08	6.25459	-0.600473	5.44669
	107.135	6.25172	-0.600473	5.44669
	107.151	6.20471	-0.600473	5.44669
	107.139	6.07987	-0.600473	5.44669
	107.128	5.97828	-0.600473	5.44669
	107.128	5.96965	-0.600473	5.44669
	107.132	6.00049	-0.600473	5.44669
	107.133	6.01621	-0.600473	5.44669
	107.133	6.06098	-0.592602	5.44669
	107.132	6.13112	-0.572317	5.44669
	107.132	6.05523	-0.563928	5.44669
	107.154	5.83679	-0.582939	5.44669
	107.212	5.74665	-0.604181	5.44669
	107.258	5.88087	-0.607951	5.44669
	107.284	5.98406	-0.602239	5.44669
	107.305	5.88357	-0.598547	5.44669
	107.286	5.7404	-0.599037	5.44669
	107.268	5.70595	-0.600556	5.44669
	107.311	5.7408	-0.601018	5.44669
	107.365	5.76738	-0.600672	5.44669
	107.377	5.76609	-0.600362	5.44669
	107.364	5.75609	-0.600356	5.44669
	107.354	5.75236	-0.600463	5.44669
	107.355	5.75435	-0.60051	5.44669
	107.358	5.75651	-0.600492	5.44669
	107.36	5.75671	-0.600468	5.44669
	107.359	5.75602	-0.600464	5.44669
	107.358	5.75567	-0.600471	5.44669
	107.358	5.75576	-0.600475	5.44669
	107.381	5.75593	-0.600475	5.44669
	107.438	5.75596	-0.600473	5.44669
	107.462	5.75592	-0.600472	5.44669
	107.408	5.75589	-0.600473	5.44669
	107.348	5.75589	-0.600473	5.44669
	107.36	5.7559	-0.600473	5.44669
	107.433	5.75591	-0.600473	5.44669
	107.49	5.7559	-0.600473	5.44669
	107.514	5.7559	-0.600473	5.44669
	107.553	5.7559	-0.600473	5.44669
	107.591	5.7559	-0.600473	5.44669
	107.598	5.7559	-0.600473	5.44669
	107.588	5.7559	-0.600473	5.44669
	107.581	5.7559	-0.600473	5.44669
	107.582	5.7559	-0.600473	5.44669
	107.585	5.7559	-0.600473	5.44669
	107.586	5.7559	-0.600473	5.44669
	107.585	5.7559	-0.600473	5.44669
	107.585	5.7559	-0.600473	5.44669
	107.585	5.7559	-0.600473	5.44669
	107.585	5.7559	-0.600473	5.44669
	107.585	5.7559	-0.600473	5.44669
	107.585	5.7559	-0.600473	5.44669
	107.585	5.7559	-0.600473	5.44669
	107.585	5.7559	-0.600473	5.44669
	107.585	5.7559	-0.600473	5.44669
	107.585	5.70671	-0.600473	5.44669
	107.585	5.57994	-0.600473	5.44669
	107.585	5.47832	-0.600473	5.44669
	107.585	5.47036	-0.600473	5.44669
	107.585	5.55068	-0.600473	5.44669
	107.607	5.69306	-0.600473	5.44669
	107.664	5.79011	-0.600473	5.44669
	107.688	5.74141	-0.600473	5.44669
	107.657	5.582	-0.600473	5.44669
	107.654	5.51599	-0.600473	5.44669
	107.689	5.64076	-0.600473	5.44669
	107.731	5.73165	-0.600473	5.44669
	107.785	5.5802	-0.600473	5.44669
	107.823	5.3139	-0.600473	5.44669
	107.824	5.17998	-0.600473	5.44669
	107.812	5.20648	-0.600473	5.44669
	107.807	5.26326	-0.600473	5.44669
	107.809	5.27733	-0.600473	5.44669
	107.812	5.26298	-0.600473	5.44669
	107.812	5.25197	-0.600473	5.44669
	107.811	5.25245	-0.600473	5.44669
	107.811	5.25657	-0.600473	5.44669
	107.811	5.25812	-0.600473	5.44669
	107.833	5.25731	-0.600473	5.44669
	107.913	5.25642	-0.600473	5.44669
	108.017	5.25633	-0.600473	5.44669
	108.066	5.25662	-0.600473	5.44669
	108.056	5.25676	-0.600473	5.44669
	108.035	5.25673	-0.600473	5.44669
	108.03	5.25666	-0.592602	5.44669
	108.035	5.25664	-0.572317	5.44669
	108.039	5.25666	-0.563928	5.44669
	108.039	5.25667	-0.582939	5.44669
	108.037	5.25667	-0.604181	5.44669
	108.037	5.25667	-0.607951	5.44669
	108.059	5.25666	-0.602239	5.44669
	108.117	5.25667	-0.598547	5.44669
	108.141	5.25667	-0.599037	5.44669
	108.087	5.25667	-0.600556	5.44669
	108.027	5.20748	-0.601018	5.44669
	108.016	5.0807	-0.600672	5.44669
	108.032	5.02827	-0.600362	5.44669
	108.043	5.0979	-0.600356	5.44669
	108.041	5.05469	-0.600463	5.44669
	108.059	4.84985	-0.60051	5.44669
	108.116	4.75376	-0.600492	5.44669
	108.163	4.92983	-0.600468	5.44669
	108.189	5.20803	-0.600464	5.44669
	108.233	5.33814	-0.600471	5.44669
	108.271	5.25662	-0.600475	5.44669
	108.277	5.07197	-0.600475	5.44669
	108.266	4.9579	-0.600473	5.44669
	108.26	4.91615	-0.600472	5.44669
	108.261	4.88059	-0.600473	5.44669
	108.264	4.92043	-0.600473	5.44669
	108.287	4.95608	-0.600473	5.44669
	108.344	4.85947	-0.600473	5.44669
	108.367	4.74172	-0.600473	5.44669
	108.313	4.71651	-0.600473	5.44669
	108.253	4.74618	-0.600473	5.44669
	108.265	4.76731	-0.600473	5.44669
	108.361	4.76558	-0.600473	5.44669
	108.475	4.75733	-0.600473	5.44669
	108.523	4.75449	-0.600473	5.44669
	108.486	4.75624	-0.600473	5.44669
	108.406	4.75797	-0.600473	5.44669
	108.378	4.75808	-0.600473	5.44669
	108.438	4.75751	-0.600473	5.44669
	108.503	4.75723	-0.600473	5.44669
	108.513	4.75732	-0.592602	5.44669
	108.495	4.75746	-0.572317	5.44669
	108.484	4.75748	-0.563928	5.44669
	108.486	4.75744	-0.582939	5.44669
	108.49	4.75742	-0.604181	5.44669
	108.492	4.75742	-0.607951	5.44669
	108.49	4.75743	-0.602239	5.44669
	108.49	4.75743	-0.598547	5.44669
	108.49	4.75743	-0.599037	5.44669
	108.49	4.75743	-0.600556	5.44669
	108.49	4.75743	-0.601018	5.44669
	108.49	4.75743	-0.600672	5.44669
	108.49	4.75743	-0.600362	5.44669
	108.49	4.75743	-0.600356	5.44669
	108.49	4.70824	-0.600463	5.44669
	108.49	4.58146	-0.60051	5.44669
	108.512	4.52903	-0.600492	5.44669
	108.57	4.64785	-0.600468	5.44669
	108.616	4.78061	-0.608335	5.44669
	108.642	4.80417	-0.628626	5.44669
	108.685	4.76847	-0.63702	5.44669
	108.724	4.6962	-0.618008	5.44669
	108.73	4.5233	-0.596765	5.44669
	108.719	4.3044	-0.592994	5.44669
	108.713	4.1977	-0.598707	5.4507
	108.714	4.21872	-0.602399	5.46104
	108.716	4.26352	-0.601909	5.46531
	108.717	4.27452	-0.60039	5.45562
	108.739	4.26315	-0.599928	5.4448
	108.796	4.25447	-0.600274	5.44287
	108.842	4.25487	-0.600583	5.44579
	108.868	4.25813	-0.60059	5.44767
	108.911	4.25935	-0.600483	5.44742
	108.95	4.2587	-0.600435	5.44664
	108.956	4.258	-0.600454	5.44641
	108.945	4.25793	-0.600478	5.44658
	108.939	4.25816	-0.600482	5.44674
	108.94	4.25827	-0.600475	5.44675
	108.943	4.25824	-0.60047	5.44669
	108.943	4.25819	-0.600471	5.44667
	108.943	4.25817	-0.600473	5.44668
	108.942	4.25819	-0.600474	5.44669
	108.942	4.2582	-0.600473	5.44669
	108.942	4.2582	-0.600473	5.44669
	108.943	4.25819	-0.600473	5.44669
	108.942	4.25819	-0.600473	5.44669
	108.942	4.25819	-0.600473	5.44669
	108.942	4.25819	-0.600473	5.44669
	108.942	4.25819	-0.600473	5.44669
	108.942	4.25819	-0.600473	5.44669
	108.942	4.25819	-0.600473	5.44669
	108.965	4.25819	-0.600473	5.44669
	109.045	4.20901	-0.600473	5.44669
	109.148	4.08223	-0.600473	5.44669
	109.175	4.0298	-0.600473	5.44669
	109.107	4.14862	-0.600473	5.44669
	109.062	4.28137	-0.600473	5.44669
	109.111	4.30493	-0.600473	5.44669
	109.177	4.22004	-0.600473	5.44669
	109.192	4.07019	-0.600473	5.44669
	109.175	4.02083	-0.600473	5.44669
	109.163	4.09994	-0.600473	5.44669
	109.164	4.05962	-0.600473	5.44669
	109.169	3.90181	-0.600473	5.44669
	109.17	3.88137	-0.600473	5.44669
	109.169	3.98305	-0.600473	5.44669
	109.168	4.09068	-0.600473	5.44669
	109.191	4.20714	-0.600473	5.44669
	109.248	4.28389	-0.600473	5.44669
	109.295	4.28513	-0.600473	5.44669
	109.298	4.21084	-0.600473	5.44669
	109.262	4.02418	-0.600473	5.44669
	109.219	3.84946	-0.600473	5.44669
	109.233	3.87234	-0.600473	5.44669
	109.279	3.94874	-0.600473	5.44669
	109.297	3.92416	-0.600473	5.44669
	109.289	3.92823	-0.600473	5.44669
	109.302	3.94524	-0.600473	5.44669
	109.358	3.85358	-0.600473	5.44669
	109.407	3.74454	-0.600473	5.44669
	109.412	3.72121	-0.600473	5.44669
	109.398	3.74858	-0.600473	5.44669
	109.39	3.76808	-0.600473	5.44669
	109.392	3.76647	-0.600473	5.44669
	109.396	3.75887	-0.600473	5.44669
	109.396	3.75625	-0.600473	5.44669
	109.395	3.75786	-0.600473	5.44669
	109.395	3.75946	-0.600473	5.44669
	109.395	3.75956	-0.600473	5.44669
	109.395	3.75903	-0.600473	5.44669
	109.395	3.75878	-0.600473	5.44669
	109.395	3.75886	-0.600473	5.44669
	109.395	3.75898	-0.600473	5.44669
	109.417	3.75901	-0.600473	5.44669
	109.475	3.75897	-0.600473	5.44669
	109.521	3.75895	-0.600473	5.44669
	109.524	3.75895	-0.600473	5.44669
	109.51	3.75896	-0.600473	5.44669
	109.526	3.75896	-0.600473	5.44669
	109.585	3.75896	-0.600473	5.44669
	109.635	3.75896	-0.600473	5.44669
	109.639	3.75896	-0.600473	5.44669
	109.624	3.75896	-0.600473	5.44669
	109.616	3.75896	-0.600473	5.44669
	109.618	3.75896	-0.600473	5.44669
	109.622	3.75896	-0.600473	5.44669
	109.623	3.75896	-0.600473	5.44669
	109.622	3.75896	-0.600473	5.44669
	109.621	3.75896	-0.600473	5.44669
	109.621	3.75896	-0.600473	5.44669
	109.621	3.75896	-0.600473	5.44669
	109.621	3.75896	-0.600473	5.44669
	109.644	3.75896	-0.600473	5.44669
	109.701	3.70977	-0.600473	5.44669
	109.725	3.58299	-0.600473	5.44669
	109.671	3.53056	-0.600473	5.44669
	109.633	3.64938	-0.600473	5.44669
	109.702	3.78213	-0.600473	5.44669
	109.822	3.8057	-0.600473	5.44669
	109.882	3.76999	-0.600473	5.44669
	109.87	3.74692	-0.600473	5.44669
	109.845	3.74999	-0.600473	5.44669
	109.838	3.75948	-0.600473	5.44669
	109.845	3.76237	-0.600473	5.44669
	109.85	3.7602	-0.600473	5.44669
	109.85	3.75827	-0.600473	5.44669
	109.848	3.70904	-0.600473	5.44669
	109.847	3.53374	-0.600473	5.44669
	109.847	3.30564	-0.600473	5.44669
	109.848	3.19595	-0.600473	5.44669
	109.848	3.21897	-0.600473	5.44669
	109.848	3.26568	-0.600473	5.44669
	109.87	3.27676	-0.600473	5.44669
	109.927	3.26475	-0.600473	5.44669
	109.951	3.25577	-0.600473	5.44669
	109.897	3.25628	-0.600473	5.44669
	109.837	3.25969	-0.600473	5.44669
	109.849	3.26093	-0.600473	5.44669
	109.945	3.26024	-0.600473	5.44669
	110.059	3.25951	-0.600473	5.44669
	110.107	3.25945	-0.600473	5.44669
	110.092	3.25968	-0.600473	5.44669
	110.07	3.2598	-0.600473	5.44669
	110.066	3.25977	-0.600473	5.44669
	110.072	3.25971	-0.600473	5.44669
	110.076	3.2597	-0.600473	5.44669
	110.075	3.25972	-0.600473	5.44669
	110.074	3.25973	-0.600473	5.44669
	110.073	3.25973	-0.600473	5.44669
	110.074	3.25972	-0.600473	5.44669
	110.074	3.25972	-0.600473	5.44669
	110.074	3.25972	-0.600473	5.44669
	110.096	3.25972	-0.600473	5.44669
	110.154	3.25972	-0.600473	5.44669
	110.2	3.25972	-0.600473	5.44669
	110.203	3.25972	-0.600473	5.44669
	110.189	3.25972	-0.600473	5.44669
	110.204	3.25972	-0.600473	5.44669
	110.264	3.25972	-0.600473	5.44669
	110.313	3.25972	-0.600473	5.44669
	110.318	3.25972	-0.600473	5.44669
	110.303	3.25972	-0.600473	5.44669
	110.295	3.25972	-0.600473	5.44669
	110.297	3.25972	-0.600473	5.44669
	110.301	3.25972	-0.600473	5.44669
	110.302	3.25972	-0.600473	5.44669
	110.301	3.21053	-0.600473	5.44669
	110.3	3.08376	-0.600473	5.44669
	110.3	3.03132	-0.600473	5.44669
	110.3	3.15014	-0.600473	5.44669
	110.3	3.2829	-0.600473	5.44669
	110.3	3.30646	-0.600473	5.44669
	110.3	3.27076	-0.600473	5.44669
	110.3	3.19849	-0.600473	5.44669
	110.3	3.07478	-0.600473	5.44669
	110.3	2.98265	-0.600473	5.44669
	110.3	2.92839	-0.600473	5.44669
	110.3	2.83059	-0.600473	5.44669
	110.3	2.74264	-0.600473	5.44669
	110.322	2.73007	-0.600473	5.44669
	110.402	2.7544	-0.600473	5.44669
	110.506	2.7688	-0.600473	5.44669
	110.555	2.81533	-0.600473	5.44669
	110.545	2.93587	-0.600473	5.44669
	110.524	2.98663	-0.600473	5.44669
	110.519	2.86933	-0.600473	5.44669
	110.524	2.7378	-0.600473	5.44669
	110.528	2.71422	-0.600473	5.44669
	110.528	2.74947	-0.600473	5.44669
	110.527	2.77237	-0.600473	5.44669
	110.526	2.76939	-0.600473	5.44669
	110.526	2.75999	-0.600473	5.44669
	110.527	2.75712	-0.600473	5.44669
	110.527	2.75925	-0.600473	5.44669
	110.527	2.76117	-0.600473	5.44669
	110.526	2.76121	-0.600473	5.44669
	110.526	2.76055	-0.600473	5.44669
	110.526	2.76025	-0.600473	5.44669
	110.526	2.76037	-0.600473	5.44669
	110.549	2.76052	-0.600473	5.4507
	110.606	2.76054	-0.600473	5.46104
	110.63	2.7605	-0.600473	5.46932
	110.576	2.76047	-0.600473	5.46997
	110.516	2.76048	-0.600473	5.46342
	110.505	2.76049	-0.600473	5.45181
	110.521	2.76049	-0.600473	5.4439
	110.532	2.76049	-0.600473	5.44386
	110.553	2.76049	-0.600473	5.44652
	110.628	2.76049	-0.600473	5.44763
	110.731	2.76049	-0.600473	5.44714
	110.781	2.76049	-0.600473	5.44654
	110.772	2.76049	-0.600473	5.44646
	110.75	2.76049	-0.600473	5.44665
	110.745	2.76049	-0.600473	5.44675
	110.75	2.76049	-0.600473	5.44673
	110.755	2.76049	-0.600473	5.44668
	110.754	2.76049	-0.600473	5.44667
	110.753	2.76049	-0.600473	5.44668
	110.752	2.76049	-0.600473	5.44669
	110.753	2.76049	-0.600473	5.44669
	110.753	2.76049	-0.600473	5.44669
	110.753	2.7113	-0.600473	5.44669
	110.753	2.58452	-0.600473	5.44669
	110.753	2.53209	-0.600473	5.44669
	110.753	2.65091	-0.600473	5.44669
	110.775	2.78366	-0.600473	5.44669
	110.833	2.80723	-0.600473	5.4507
	110.879	2.72233	-0.600473	5.46104
	110.905	2.57248	-0.600473	5.46531
	110.948	2.47393	-0.600473	5.45562
	110.987	2.47546	-0.600473	5.4448
	110.993	2.50948	-0.600473	5.44287
	110.982	2.52292	-0.600473	5.44579
	110.975	2.56561	-0.600473	5.44767
	110.977	2.63569	-0.600473	5.44742
	110.979	2.6097	-0.600473	5.44664
	110.98	2.56754	-0.600473	5.44641
	110.979	2.60731	-0.600473	5.44658
	110.979	2.5482	-0.600473	5.44674
	111.001	2.34736	-0.600473	5.44675
	111.059	2.20941	-0.600473	5.44669
	111.083	2.26035	-0.600473	5.44667
	111.029	2.43502	-0.600473	5.44668
	110.969	2.50659	-0.600473	5.44669
	110.958	2.37872	-0.600473	5.44669
	110.996	2.23536	-0.600473	5.44669
	111.087	2.21057	-0.600473	5.44669
	111.189	2.24953	-0.600473	5.44669
	111.234	2.2744	-0.600473	5.44669
	111.222	2.27093	-0.600473	5.44669
	111.202	2.26063	-0.600473	5.44669
	111.198	2.25755	-0.600473	5.44669
	111.203	2.25992	-0.600473	5.44669
	111.207	2.26201	-0.600473	5.44669
	111.207	2.26204	-0.600473	5.44669
	111.205	2.26131	-0.600473	5.44669
	111.205	2.261	-0.600473	5.44669
	111.205	2.26112	-0.600473	5.44669
	111.205	2.26129	-0.600473	5.44669
	111.205	2.26131	-0.600473	5.44669
	111.205	2.21207	-0.600473	5.44669
	111.205	2.08527	-0.600473	5.44669
	111.205	2.03284	-0.600473	5.44669
	111.205	2.15167	-0.600473	5.44669
	111.205	2.28443	-0.600473	5.44669
	111.228	2.2588	-0.600473	5.44669
	111.285	2.09632	-0.600473	5.44669
	111.331	1.97162	-0.600473	5.44669
	111.335	1.91754	-0.600473	5.44669
	111.321	1.83139	-0.600473	5.44669
	111.336	1.74826	-0.600473	5.44669
	111.395	1.73357	-0.600473	5.44669
	111.445	1.7553	-0.600473	5.44669
	111.449	1.76936	-0.600473	5.44669
	111.434	1.76749	-0.600473	5.44669
	111.426	1.7617	-0.600473	5.44669
	111.429	1.75994	-0.600473	5.44669
	111.432	1.76126	-0.600473	5.44669
	111.455	1.76244	-0.600473	5.44669
	111.512	1.76246	-0.600473	5.44669
	111.557	1.76205	-0.600473	5.44669
	111.583	1.76187	-0.600473	5.44669
	111.604	1.76194	-0.600473	5.44669
	111.586	1.76204	-0.600473	5.44669
	111.568	1.76205	-0.600473	5.44669
	111.611	1.76202	-0.600473	5.44669
	111.665	1.76201	-0.600473	5.44669
	111.677	1.76201	-0.600473	5.44669
	111.663	1.76202	-0.600473	5.44669
	111.653	1.76202	-0.600473	5.44669
	111.654	1.76202	-0.600473	5.44669
	111.658	1.76201	-0.600473	5.44669
	111.682	1.76201	-0.600473	5.44669
	111.738	1.76202	-0.600473	5.44669
	111.784	1.76202	-0.600473	5.44669
	111.809	1.76202	-0.600473	5.44669
	111.831	1.71283	-0.600473	5.44669
	111.812	1.58605	-0.600473	5.44669
	111.794	1.48443	-0.600473	5.44669
[truncated: 242 more rows]
