# Supplementary material for: Design of a cosmetic glove stiffness compensation mechanism for toddler-sized hand prostheses
Source: PLoS One. 2017 Aug 11;12(8):e0183233. doi: 10.1371/journal.pone.0183233 (PMC5553851; doi:10.1371/journal.pone.0183233)
Supplement: S1 Dataset — (ZIP) [file pone.0183233.s001.zip › 02 Spring measurements/VST10_1.xlsx]

## Sheet: VST10_1
LabVIEW Measurement
Writer_Version	2
Reader_Version	2
Separator	Tab
Decimal_Separator	.
Multi_Headings	No
X_Columns	No
Time_Pref	Absolute
Operator	localadmin
Date	2013-10-09
Time	00:11:35.972000
***End_of_Header***
Channels	4
Samples	10	10	10	10
Date	2013-10-09	2013-10-09	2013-10-09	2013-10-09
Time	00:12:22.072000	00:12:22.072000	00:12:22.072000	00:12:22.072000
Y_Unit_Label	mm	N	N	Pa
X_Dimension	Time	Time	Time	Time
X0	0	0	0	0
Delta_X	0.01	0.01	0.01	0.01
***End_of_Header***
X_Value	Voltage LVDT (Filtered)	Voltage Load Cell (Filtered)	Voltage Pinch Load Cell (Filtered)	Voltage Pressure (Filtered)	Comment
	112.337	0.264307	-0.840115	5.44669
	112.337	0.264307	-0.840115	5.44669
	112.337	0.264307	-0.840115	5.44669
	112.337	0.264307	-0.840115	5.44669
	112.337	0.264307	-0.840115	5.44669
	112.337	0.264307	-0.840115	5.44669
	112.337	0.264307	-0.840115	5.44669
	112.337	0.264307	-0.840115	5.44669
	112.337	0.264307	-0.840115	5.44669
	112.337	0.264307	-0.840115	5.44669
	112.337	0.264307	-0.840115	5.44669
	112.337	0.264307	-0.840115	5.44669
	112.337	0.264307	-0.840115	5.44669
	112.337	0.264307	-0.840115	5.44669
	112.337	0.264307	-0.840115	5.44669
	112.337	0.264307	-0.840115	5.44669
	112.337	0.264307	-0.840115	5.44669
	112.337	0.264307	-0.840115	5.44669
	112.337	0.264307	-0.840115	5.44669
	112.337	0.264307	-0.840115	5.44669
	112.337	0.264307	-0.840115	5.44669
	112.337	0.264307	-0.840115	5.44669
	112.337	0.264307	-0.840115	5.44669
	112.337	0.264307	-0.840115	5.44669
	112.337	0.264307	-0.840115	5.44669
	112.337	0.215117	-0.840115	5.44669
	112.337	0.088342	-0.840115	5.44669
	112.337	0.03591	-0.840115	5.44669
	112.337	0.105537	-0.840115	5.44669
	112.337	0.111516	-0.840115	5.44669
	112.337	0.082648	-0.840115	5.44669
	112.337	0.165763	-0.840115	5.44669
	112.337	0.275443	-0.840115	5.44669
	112.337	0.302073	-0.840115	5.44669
	112.337	0.275862	-0.840115	5.44669
	112.337	0.255675	-0.840115	5.44669
	112.337	0.256577	-0.840115	5.44669
	112.337	0.264136	-0.840115	5.44669
	112.337	0.266983	-0.840115	5.44669
	112.337	0.265489	-0.840115	5.44669
	112.337	0.263851	-0.840115	5.44669
	112.337	0.263696	-0.840115	5.44669
	112.337	0.264213	-0.840115	5.44669
	112.337	0.264485	-0.840115	5.44669
	112.337	0.264415	-0.840115	5.44669
	112.337	0.264289	-0.840115	5.44669
	112.337	0.264261	-0.840115	5.44669
	112.337	0.264294	-0.840115	5.44669
	112.337	0.264318	-0.840115	5.44669
	112.337	0.215126	-0.840115	5.44669
	112.337	0.088342	-0.840115	5.44669
	112.337	0.035906	-0.840115	5.44669
	112.337	0.154726	-0.840115	5.44669
	112.337	0.287483	-0.840115	5.44669
	112.337	0.311047	-0.840115	5.44669
	112.337	0.275343	-0.840115	5.44669
	112.337	0.252268	-0.840115	5.44669
	112.337	0.255334	-0.840115	5.44669
	112.337	0.264827	-0.840115	5.44669
	112.337	0.267714	-0.840115	5.44669
	112.337	0.265549	-0.840115	5.44669
	112.337	0.263616	-0.840115	5.44669
	112.337	0.263576	-0.840115	5.44669
	112.337	0.264247	-0.840115	5.44669
	112.337	0.264542	-0.840115	5.44669
	112.337	0.264427	-0.840115	5.44669
	112.337	0.264274	-0.840115	5.44669
	112.337	0.264251	-0.840115	5.44669
	112.337	0.264295	-0.840115	5.44669
	112.337	0.264322	-0.840115	5.44669
	112.337	0.264318	-0.840115	5.44669
	112.337	0.264306	-0.847985	5.44669
	112.337	0.264303	-0.86827	5.44669
	112.337	0.264306	-0.87666	5.44669
	112.337	0.264308	-0.857648	5.44669
	112.337	0.264308	-0.836407	5.44669
	112.337	0.264307	-0.832636	5.44669
	112.337	0.264307	-0.838349	5.44669
	112.337	0.264307	-0.842041	5.44669
	112.337	0.264307	-0.84155	5.44669
	112.337	0.264307	-0.840032	5.44669
	112.337	0.264307	-0.83957	5.44669
	112.337	0.264307	-0.839916	5.44669
	112.337	0.264307	-0.840225	5.44669
	112.337	0.264307	-0.840232	5.44669
	112.337	0.264307	-0.840124	5.44669
	112.337	0.264307	-0.840077	5.44669
	112.337	0.264307	-0.840096	5.44669
	112.337	0.264307	-0.84012	5.44669
	112.337	0.264307	-0.840124	5.44669
	112.337	0.264307	-0.840117	5.44669
	112.337	0.264307	-0.840112	5.44669
	112.337	0.264307	-0.840113	5.44669
	112.337	0.264307	-0.840115	5.44669
	112.337	0.264307	-0.840115	5.44669
	112.337	0.264307	-0.840115	5.44669
	112.337	0.264307	-0.840115	5.44669
	112.337	0.264307	-0.840115	5.44669
	112.337	0.264307	-0.840115	5.44669
	112.337	0.264307	-0.840115	5.44669
	112.337	0.264307	-0.840115	5.44669
	112.337	0.264307	-0.840115	5.44669
	112.337	0.264307	-0.840115	5.44669
	112.337	0.215117	-0.840115	5.44669
	112.337	0.088342	-0.840115	5.44669
	112.337	0.03591	-0.840115	5.44669
	112.337	0.154727	-0.840115	5.44669
	112.337	0.287482	-0.840115	5.44669
	112.337	0.311046	-0.840115	5.44669
	112.337	0.275343	-0.840115	5.44669
	112.337	0.252268	-0.840115	5.44669
	112.337	0.255334	-0.840115	5.44669
	112.337	0.264827	-0.840115	5.44669
	112.337	0.267714	-0.840115	5.44669
	112.337	0.265549	-0.840115	5.44669
	112.337	0.263617	-0.840115	5.44669
	112.337	0.263576	-0.840115	5.44669
	112.337	0.215056	-0.840115	5.44669
	112.337	0.088576	-0.840115	5.44669
	112.337	0.036029	-0.840115	5.44669
	112.337	0.154694	-0.840115	5.44669
	112.337	0.287425	-0.840115	5.44669
	112.337	0.311034	-0.840115	5.44669
	112.337	0.275358	-0.840115	5.44669
	112.337	0.252279	-0.840115	5.44669
	112.337	0.255333	-0.840115	5.44669
	112.337	0.264823	-0.840115	5.44669
	112.337	0.267713	-0.840115	5.44669
	112.337	0.26555	-0.840115	5.44669
	112.337	0.263617	-0.840115	5.44669
	112.337	0.263576	-0.840115	5.44669
	112.337	0.264246	-0.840115	5.44669
	112.337	0.264541	-0.840115	5.44669
	112.337	0.264427	-0.840115	5.44669
	112.337	0.264274	-0.840115	5.44669
	112.337	0.264251	-0.840115	5.44669
	112.337	0.264295	-0.840115	5.44669
	112.337	0.264322	-0.840115	5.44669
	112.337	0.264318	-0.840115	5.44669
	112.337	0.264306	-0.840115	5.44669
	112.337	0.264303	-0.840115	5.44669
	112.337	0.264306	-0.840115	5.44669
	112.337	0.215118	-0.840115	5.44669
	112.337	0.088342	-0.840115	5.44669
	112.337	0.03591	-0.840115	5.44669
	112.337	0.154727	-0.840115	5.44669
	112.337	0.287482	-0.840115	5.44669
	112.337	0.311046	-0.840115	5.44669
	112.337	0.275343	-0.840115	5.44669
	112.337	0.252268	-0.840115	5.44669
	112.337	0.255334	-0.840115	5.44669
	112.337	0.264827	-0.840115	5.44669
	112.337	0.267714	-0.840115	5.44669
	112.337	0.265549	-0.840115	5.44669
	112.337	0.263617	-0.840115	5.44669
	112.337	0.263576	-0.840115	5.44669
	112.337	0.264247	-0.840115	5.44669
	112.337	0.264542	-0.840115	5.44669
	112.337	0.264427	-0.840115	5.44669
	112.337	0.264274	-0.840115	5.44669
	112.337	0.264251	-0.840115	5.44669
	112.337	0.264295	-0.840115	5.44669
	112.337	0.264322	-0.840115	5.44669
	112.337	0.264318	-0.840115	5.44669
	112.337	0.264306	-0.840115	5.44669
	112.337	0.264303	-0.840115	5.44669
	112.337	0.264306	-0.840115	5.44669
	112.337	0.264308	-0.840115	5.44669
	112.337	0.264308	-0.840115	5.44669
	112.337	0.264307	-0.840115	5.44669
	112.337	0.264307	-0.840115	5.44669
	112.337	0.264307	-0.840115	5.44669
	112.337	0.264307	-0.840115	5.44669
	112.337	0.264307	-0.840115	5.44669
	112.337	0.264307	-0.840115	5.44669
	112.337	0.264307	-0.840115	5.44669
	112.337	0.264307	-0.840115	5.44669
	112.337	0.264307	-0.840115	5.44669
	112.337	0.264307	-0.840115	5.44669
	112.337	0.264307	-0.840115	5.44669
	112.337	0.264307	-0.840115	5.44669
	112.337	0.264307	-0.840115	5.44669
	112.337	0.264307	-0.840115	5.44669
	112.337	0.264307	-0.840115	5.44669
	112.337	0.264307	-0.840115	5.44669
	112.337	0.264307	-0.840115	5.44669
	112.337	0.264307	-0.840115	5.44669
	112.337	0.264307	-0.840115	5.44669
	112.337	0.264307	-0.840115	5.44669
	112.337	0.264307	-0.840115	5.44669
	112.337	0.264307	-0.840115	5.44669
	112.337	0.264307	-0.840115	5.44669
	112.337	0.264307	-0.840115	5.44669
	112.337	0.264307	-0.840115	5.44669
	112.337	0.264307	-0.840115	5.44669
	112.337	0.264307	-0.840115	5.44669
	112.337	0.313497	-0.840115	5.44669
	112.337	0.440273	-0.840115	5.44669
	112.337	0.492705	-0.840115	5.44669
	112.315	0.423077	-0.840115	5.44669
	112.235	0.466288	-0.840115	5.44669
	112.131	0.671122	-0.840115	5.44669
	112.082	0.816405	-0.840115	5.44669
	112.092	0.816304	-0.840115	5.44669
	112.113	0.7665	-0.840115	5.44669
	112.118	0.795162	-0.840115	5.44669
	112.113	0.931089	-0.840115	5.44669
	112.109	1.04385	-0.840115	5.44669
	112.109	1.10241	-0.840115	5.44669
	112.111	1.19469	-0.840115	5.44669
	112.111	1.27879	-0.840115	5.44669
	112.111	1.29171	-0.840115	5.44669
	112.11	1.2689	-0.840115	5.44669
	112.11	1.25501	-0.840115	5.44669
	112.111	1.25734	-0.840115	5.44669
	112.111	1.31245	-0.840115	5.4507
	112.111	1.44088	-0.840115	5.46104
	112.111	1.54109	-0.840115	5.46531
	112.111	1.59706	-0.840115	5.45562
	112.111	1.69271	-0.840115	5.4448
	112.111	1.77915	-0.840115	5.44287
	112.111	1.79185	-0.840115	5.44579
	112.111	1.76811	-0.840115	5.44767
	112.111	1.75391	-0.840115	5.44742
	112.111	1.75645	-0.840115	5.44664
	112.088	1.76256	-0.840115	5.44641
	112.008	1.76422	-0.840115	5.44658
	111.905	1.76275	-0.840115	5.44674
	111.855	1.76154	-0.840115	5.44675
	111.866	1.76155	-0.840115	5.44669
	111.887	1.81118	-0.840115	5.44667
	111.892	1.98733	-0.840115	5.44668
	111.887	2.16645	-0.840115	5.44669
	111.882	2.14916	-0.840115	5.44669
	111.883	2.07354	-0.840115	5.44669
	111.884	2.14565	-0.840115	5.44669
	111.885	2.26738	-0.840115	5.44669
	111.862	2.30298	-0.840115	5.44669
	111.782	2.27625	-0.840115	5.44669
	111.679	2.25265	-0.840115	5.44669
	111.629	2.25231	-0.840115	5.44669
	111.64	2.26056	-0.840115	5.44669
	111.661	2.31333	-0.840115	5.44669
	111.666	2.48786	-0.840115	5.44669
	111.66	2.6652	-0.840115	5.44669
	111.656	2.64773	-0.840115	5.44669
	111.656	2.57267	-0.840115	5.44669
	111.658	2.64508	-0.840115	5.44669
	111.658	2.76674	-0.840115	5.44669
	111.636	2.8022	-0.840115	5.44669
	111.556	2.77543	-0.840115	5.44669
	111.452	2.75187	-0.840115	5.44669
	111.403	2.75156	-0.840115	5.44669
	111.413	2.75981	-0.840115	5.44669
	111.434	2.76338	-0.840115	5.44669
	111.439	2.76194	-0.840115	5.44669
	111.434	2.76007	-0.840115	5.44669
	111.43	2.7598	-0.840115	5.44669
	111.43	2.76035	-0.840115	5.44669
	111.409	2.76067	-0.840115	5.44669
	111.33	2.76062	-0.840115	5.44669
	111.226	2.76047	-0.847985	5.44669
	111.176	2.76044	-0.86827	5.44669
	111.187	2.76047	-0.87666	5.44669
	111.208	2.7605	-0.857648	5.44669
	111.213	2.7605	-0.836407	5.44669
	111.208	2.80968	-0.832636	5.44669
	111.204	2.93645	-0.838349	5.44669
	111.204	2.98888	-0.842041	5.44669
	111.205	2.91926	-0.84155	5.44669
	111.206	2.91328	-0.840032	5.44669
	111.206	2.99134	-0.83957	5.44669
	111.205	3.035	-0.839916	5.44669
	111.205	2.97775	-0.840225	5.44669
	111.205	2.8323	-0.840232	5.44669
	111.205	2.77495	-0.840124	5.44669
	111.205	2.94754	-0.840077	5.44669
	111.205	3.16154	-0.840096	5.44669
	111.205	3.11067	-0.84012	5.44669
	111.205	2.90238	-0.840124	5.44669
	111.205	2.86484	-0.840117	5.44669
	111.183	2.92816	-0.840112	5.44669
	111.126	2.91963	-0.840113	5.44669
	111.102	2.98426	-0.840115	5.44669
	111.156	3.12712	-0.840115	5.44669
	111.216	3.13265	-0.840115	5.44669
	111.204	3.03003	-0.840115	5.44669
	111.108	2.97651	-0.840115	5.44669
	110.994	3.0384	-0.840115	5.44669
	110.946	3.1893	-0.840115	5.44669
	110.961	3.29648	-0.840115	5.44669
	110.983	3.29818	-0.840115	5.44669
	110.987	3.26246	-0.840115	5.44669
	110.981	3.24715	-0.840115	5.44669
	110.977	3.25348	-0.840115	5.44669
	110.977	3.26158	-0.840115	5.44669
	110.979	3.26272	-0.840115	5.44669
	110.98	3.26032	-0.840115	5.44669
	110.979	3.25891	-0.840115	5.44669
	110.979	3.25917	-0.840115	5.44669
	110.979	3.25978	-0.840115	5.44669
	110.979	3.25994	-0.840115	5.44669
	110.979	3.25979	-0.840115	5.44669
	110.979	3.25967	-0.840115	5.44669
	110.979	3.25968	-0.840115	5.44669
	110.957	3.25972	-0.840115	5.44669
	110.877	3.25974	-0.840115	5.44669
	110.773	3.25973	-0.840115	5.44669
	110.724	3.25972	-0.840115	5.44669
	110.734	3.25972	-0.840115	5.44669
	110.756	3.25972	-0.840115	5.44669
	110.761	3.30891	-0.840115	5.44669
	110.755	3.43569	-0.840115	5.44669
	110.751	3.48812	-0.840115	5.44669
	110.751	3.3693	-0.840115	5.44669
	110.73	3.23655	-0.840115	5.44669
	110.651	3.26218	-0.840115	5.44669
	110.547	3.47384	-0.840115	5.44669
	110.497	3.72532	-0.840115	5.44669
	110.508	3.83183	-0.840115	5.44669
	110.529	3.79916	-0.840115	5.44669
	110.534	3.74954	-0.840115	5.44669
	110.529	3.69148	-0.840115	5.44669
	110.525	3.57867	-0.840115	5.4507
	110.525	3.53525	-0.840115	5.46104
	110.526	3.65288	-0.840115	5.46531
	110.527	3.78193	-0.840115	5.45562
	110.527	3.80437	-0.840115	5.4448
	110.526	3.76951	-0.840115	5.44287
	110.526	3.74719	-0.840115	5.44579
	110.504	3.75027	-0.840115	5.44767
	110.447	3.7595	-0.840115	5.44742
	110.401	3.76227	-0.840115	5.44664
	110.375	3.76015	-0.840115	5.44641
	110.331	3.75828	-0.840115	5.44658
	110.292	3.75825	-0.840115	5.44674
	110.287	3.7589	-0.840115	5.44675
	110.297	3.75919	-0.840115	5.44669
	110.304	3.75907	-0.840115	5.44667
	110.303	3.75893	-0.840115	5.44668
	110.3	3.7589	-0.840115	5.44669
	110.299	3.75895	-0.840115	5.44669
	110.278	3.75897	-0.840115	5.44669
	110.221	3.75897	-0.840115	5.44669
	110.175	3.75896	-0.840115	5.44669
	110.148	3.75895	-0.840115	5.44669
	110.105	3.75896	-0.840115	5.44669
	110.066	3.75896	-0.840115	5.44669
	110.06	3.75896	-0.840115	5.44669
	110.071	3.75896	-0.840115	5.44669
	110.078	3.80815	-0.840115	5.44669
	110.076	3.98412	-0.840115	5.44669
	110.074	4.16332	-0.840115	5.44669
	110.051	4.14613	-0.840115	5.44669
	109.994	4.02133	-0.840115	5.44669
	109.948	3.96663	-0.840115	5.44669
	109.922	4.03592	-0.840115	5.44669
	109.879	4.19034	-0.840115	5.44669
	109.84	4.29636	-0.840115	5.44669
	109.834	4.29634	-0.840115	5.44669
	109.845	4.26029	-0.840115	5.44669
	109.851	4.24547	-0.840115	5.44669
	109.85	4.25211	-0.840115	5.44669
	109.847	4.26017	-0.840115	5.44669
	109.847	4.26118	-0.840115	5.44669
	109.847	4.25875	-0.840115	5.44669
	109.848	4.25736	-0.840115	5.44669
	109.848	4.20846	-0.840115	5.44669
	109.848	4.0823	-0.840115	5.4507
	109.825	4.03002	-0.840115	5.46104
	109.768	4.14868	-0.840115	5.46531
	109.722	4.28132	-0.840115	5.45562
	109.696	4.30489	-0.840115	5.4448
	109.653	4.31842	-0.840115	5.44287
	109.614	4.42214	-0.840115	5.44579
	109.608	4.47763	-0.840115	5.44767
	109.619	4.36829	-0.840115	5.44742
	109.603	4.23842	-0.840115	5.44664
	109.544	4.26189	-0.840115	5.44641
	109.518	4.47163	-0.840115	5.44658
	109.571	4.67387	-0.840115	5.44674
	109.609	4.60508	-0.840115	5.44675
	109.541	4.34431	-0.840115	5.44669
	109.421	4.23418	-0.840115	5.44667
	109.361	4.4243	-0.840115	5.44668
	109.372	4.71339	-0.840115	5.44669
	109.398	4.84306	-0.840115	5.44669
	109.404	4.80668	-0.840115	5.44669
	109.398	4.74726	-0.840115	5.44669
	109.393	4.73561	-0.840115	5.44669
	109.393	4.7519	-0.840115	5.44669
	109.395	4.76287	-0.840115	5.44669
	109.396	4.76168	-0.840115	5.44669
	109.395	4.75728	-0.840115	5.44669
	109.395	4.75586	-0.840115	5.44669
	109.395	4.75683	-0.840115	5.44669
	109.395	4.75774	-0.840115	5.44669
	109.395	4.75777	-0.840115	5.44669
	109.373	4.75747	-0.840115	5.44669
	109.293	4.75732	-0.840115	5.44669
	109.189	4.75737	-0.840115	5.44669
	109.14	4.75744	-0.840115	5.44669
	109.15	4.75746	-0.840115	5.44669
	109.171	4.75744	-0.840115	5.44669
	109.176	4.75742	-0.840115	5.44669
	109.171	4.75743	-0.840115	5.44669
	109.167	4.80662	-0.840115	5.44669
	109.167	4.98259	-0.840115	5.44669
	109.169	5.16179	-0.840115	5.44669
	109.169	5.1446	-0.840115	5.44669
	109.169	5.06899	-0.840115	5.44669
	109.146	5.14107	-0.840115	5.44669
	109.067	5.2136	-0.840115	5.44669
	108.963	5.07324	-0.840115	5.44669
	108.914	4.8673	-0.840115	5.44669
	108.924	4.91009	-0.840115	5.44669
	108.945	5.11213	-0.840115	5.44669
	108.95	5.14992	-0.840115	5.44669
	108.945	5.08893	-0.840115	5.44669
	108.941	5.14754	-0.840115	5.44669
	108.941	5.25841	-0.840115	5.44669
	108.92	5.29426	-0.840115	5.44669
	108.863	5.27149	-0.840115	5.44669
	108.839	5.24946	-0.840115	5.44669
	108.87	5.24837	-0.840115	5.44669
	108.851	5.25575	-0.840115	5.44669
	108.758	5.25923	-0.840115	5.44669
	108.692	5.25807	-0.840115	5.44669
	108.692	5.25634	-0.840115	5.44669
	108.715	5.30522	-0.840115	5.44669
	108.724	5.43248	-0.840115	5.44669
	108.72	5.48523	-0.840115	5.44669
	108.715	5.36637	-0.840115	5.44669
	108.692	5.28268	-0.840115	5.44669
	108.636	5.43504	-0.840115	5.44669
	108.591	5.69917	-0.840115	5.44669
	108.565	5.83185	-0.840115	5.44669
	108.521	5.80561	-0.840115	5.44669
	108.504	5.70018	-0.840115	5.44669
	108.556	5.55947	-0.840115	5.44669
	108.591	5.52125	-0.840115	5.44669
	108.543	5.65097	-0.840115	5.44669
	108.482	5.78325	-0.840115	5.44669
	108.468	5.80274	-0.840115	5.44669
	108.484	5.76549	-0.840115	5.44669
	108.495	5.74323	-0.840115	5.44669
	108.494	5.74718	-0.840115	5.44669
	108.49	5.75675	-0.840115	5.44669
	108.488	5.75936	-0.840115	5.44669
	108.489	5.75705	-0.840115	5.44669
	108.49	5.75515	-0.840115	5.44669
	108.49	5.75518	-0.840115	5.44669
	108.49	5.75587	-0.840115	5.44669
	108.49	5.75614	-0.840115	5.44669
	108.49	5.75602	-0.840115	5.44669
	108.468	5.75587	-0.840115	5.44669
	108.388	5.75585	-0.840115	5.44669
	108.284	5.75589	-0.840115	5.44669
	108.235	5.75592	-0.840115	5.44669
	108.245	5.75591	-0.840115	5.44669
	108.266	5.7559	-0.840115	5.44669
	108.249	5.7559	-0.840115	5.44669
	108.186	5.80509	-0.840115	5.44669
	108.158	5.93187	-0.840115	5.44669
	108.19	5.9843	-0.840115	5.44669
	108.194	5.86548	-0.840115	5.44669
	108.159	5.73273	-0.840115	5.44669
	108.117	5.75835	-0.840115	5.44669
	108.063	5.92083	-0.840115	5.44669
	108.025	5.99634	-0.840115	5.44669
	108.024	5.92365	-0.840115	5.44669
	108.036	5.95736	-0.840115	5.44669
	108.042	6.15931	-0.840115	5.44669
	108.039	6.30676	-0.840115	5.44669
	108.037	6.30859	-0.840115	5.44669
	108.014	6.25883	-0.840115	5.44669
	107.957	6.23763	-0.840115	5.44669
	107.912	6.24648	-0.840115	5.44669
	107.886	6.25774	-0.840115	5.44669
	107.842	6.2593	-0.840115	5.44669
	107.803	6.25596	-0.840115	5.44669
	107.798	6.254	-0.840115	5.44669
	107.808	6.25437	-0.840115	5.44669
	107.815	6.25522	-0.840115	5.44669
	107.814	6.25545	-0.840115	5.44669
	107.811	6.30443	-0.840115	5.44669
	107.81	6.43104	-0.840115	5.44669
	107.811	6.48347	-0.840115	5.44669
	107.811	6.36472	-0.840115	5.44669
	107.811	6.23198	-0.840115	5.44669
	107.789	6.20841	-0.840115	5.44669
	107.731	6.2441	-0.840115	5.44669
	107.707	6.31636	-0.840115	5.44669
	107.761	6.44008	-0.840115	5.44669
	107.822	6.48302	-0.840115	5.44669
	107.832	6.36131	-0.840115	5.44669
	107.816	6.23072	-0.840115	5.44669
	107.783	6.20909	-0.840115	5.44669
	107.705	6.24483	-0.840115	5.44669
	107.628	6.31643	-0.840115	5.44669
	107.637	6.48903	-0.840115	5.44669
	107.67	6.70805	-0.840115	5.44669
	107.637	6.8149	-0.840115	5.44669
	107.582	6.79391	-0.840115	5.44669
	107.566	6.74906	-0.840115	5.44669
	107.578	6.68885	-0.840115	5.44669
	107.589	6.57345	-0.840115	5.44669
	107.589	6.5297	-0.840115	5.44669
	107.585	6.64812	-0.840115	5.44669
	107.583	6.77762	-0.840115	5.44669
	107.584	6.79996	-0.840115	5.44669
	107.585	6.7649	-0.840115	5.44669
	107.585	6.74253	-0.840115	5.44669
	107.585	6.74566	-0.840115	5.44669
	107.585	6.75493	-0.840115	5.44669
	107.585	6.7577	-0.840115	5.44669
	107.585	6.75557	-0.840115	5.44669
	107.585	6.75369	-0.840115	5.44669
	107.585	6.75366	-0.840115	5.44669
	107.585	6.75432	-0.840115	5.44669
	107.585	6.7546	-0.840115	5.44669
	107.562	6.75449	-0.840115	5.44669
	107.483	6.75434	-0.840115	5.44669
	107.379	6.75432	-0.840115	5.44669
	107.352	6.75436	-0.840115	5.44669
	107.42	6.75439	-0.840115	5.44669
	107.465	6.75439	-0.840115	5.44669
	107.416	6.80356	-0.840115	5.44669
	107.35	6.93034	-0.840115	5.44669
	107.335	7.03196	-0.840115	5.44669
	107.352	7.03992	-0.840115	5.44669
	107.364	6.9596	-0.840115	5.44669
	107.363	6.86641	-0.840115	5.44669
	107.358	6.94532	-0.840115	5.44669
	107.357	7.17323	-0.840115	5.44669
	107.335	7.31545	-0.840115	5.44669
	107.257	7.25666	-0.840115	5.44669
	107.153	7.07719	-0.840115	5.44669
	107.103	7.0064	-0.840115	5.44669
	107.114	7.1363	-0.840115	5.44669
	107.135	7.28023	-0.840115	5.44669
	107.14	7.30454	-0.840115	5.44669
	107.134	7.26518	-0.840115	5.44669
	107.108	7.2403	-0.840115	5.44669
	107.029	7.24392	-0.840115	5.44669
	106.927	7.25428	-0.840115	5.44669
	106.9	7.25734	-0.840115	5.44669
	106.967	7.25493	-0.840115	5.44669
	107.012	7.25284	-0.840115	5.44669
	106.963	7.25282	-0.840115	5.44669
	106.898	7.25355	-0.840115	5.44669
	106.883	7.25387	-0.847985	5.44669
	106.899	7.25374	-0.86827	5.44669
	106.911	7.25357	-0.87666	5.44669
	106.91	7.25355	-0.857648	5.44669
	106.906	7.2536	-0.836407	5.44669
	106.904	7.25363	-0.832636	5.44669
	106.883	7.25362	-0.838349	5.44669
	106.826	7.3028	-0.842041	5.44669
	106.78	7.42957	-0.84155	5.44669
	106.776	7.48201	-0.840032	5.44669
	106.813	7.36319	-0.83957	5.44669
	106.855	7.23044	-0.839916	5.44669
	106.819	7.25606	-0.840225	5.44669
	106.716	7.46773	-0.840232	5.44669
	106.652	7.7192	-0.840124	5.44669
	106.656	7.77653	-0.840077	5.44669
	106.68	7.61708	-0.840096	5.44669
	106.688	7.51503	-0.84012	5.44669
	106.683	7.62497	-0.840124	5.44669
	106.678	7.7717	-0.840117	5.44669
	106.678	7.80428	-0.840112	5.44669
	106.679	7.76738	-0.840113	5.44669
	106.68	7.74061	-0.840115	5.44669
	106.68	7.74254	-0.840115	5.44669
	106.679	7.75288	-0.840115	5.44669
	106.657	7.75652	-0.840115	5.44669
	106.577	7.75437	-0.840115	5.44669
	106.474	7.75218	-0.840115	5.44669
	106.424	7.75202	-0.840115	5.44669
	106.435	7.75274	-0.840115	5.44669
	106.456	7.75309	-0.840115	5.44669
	106.461	7.75299	-0.840115	5.44669
	106.456	7.75282	-0.840115	5.44669
	106.451	7.75278	-0.840115	5.44669
	106.452	7.75283	-0.840115	5.44669
	106.453	7.75286	-0.840115	5.44669
	106.432	7.75286	-0.840115	5.44669
	106.374	7.75285	-0.840115	5.44669
	106.327	7.75284	-0.840115	5.44669
	106.301	7.75284	-0.840115	5.44669
	106.258	7.75285	-0.840115	5.44669
	106.219	7.75285	-0.840115	5.44669
	106.214	7.75285	-0.840115	5.44669
	106.224	7.75285	-0.840115	5.44669
	106.231	7.75285	-0.840115	5.44669
	106.229	7.75285	-0.840115	5.44669
	106.227	7.75285	-0.847985	5.44669
	106.226	7.75285	-0.86827	5.44669
	106.227	7.75285	-0.87666	5.44669
	106.227	7.75285	-0.857648	5.44669
	106.205	7.75285	-0.836407	5.44669
	106.147	7.75285	-0.832636	5.44669
	106.123	7.75285	-0.838349	5.44669
	106.155	7.80204	-0.842041	5.44669
	106.135	7.92881	-0.84155	5.44669
	106.043	8.03043	-0.840032	5.44669
	105.977	8.08758	-0.83957	5.44669
	105.977	8.18323	-0.839916	5.44669
	105.999	8.26924	-0.840225	5.44669
	106.009	8.28177	-0.840232	5.44669
	106.004	8.25811	-0.840124	5.44669
	105.999	8.244	-0.840077	5.44669
	105.999	8.24655	-0.840096	5.44669
	106	8.25264	-0.84012	5.44669
	106.001	8.25428	-0.840124	5.44669
	106.001	8.25281	-0.840117	5.44669
	106.001	8.2516	-0.840112	5.44669
	106.001	8.25163	-0.840113	5.44669
	105.978	8.25206	-0.840115	5.44669
	105.899	8.25224	-0.840115	5.44669
	105.795	8.25216	-0.840115	5.44669
	105.745	8.25206	-0.840115	5.44669
	105.756	8.25205	-0.840115	5.44669
	105.777	8.25208	-0.840115	5.44669
	105.782	8.25209	-0.840115	5.44669
	105.777	8.25209	-0.840115	5.44669
	105.773	8.25208	-0.840115	5.44669
	105.773	8.25208	-0.840115	5.44669
	105.774	8.25208	-0.840115	5.44669
	105.775	8.25208	-0.840115	5.44669
	105.775	8.25208	-0.840115	5.44669
	105.774	8.25208	-0.840115	5.44669
	105.774	8.25208	-0.840115	5.44669
	105.774	8.25208	-0.840115	5.44669
	105.774	8.25208	-0.840115	5.44669
	105.774	8.30127	-0.840115	5.44669
	105.774	8.42805	-0.840115	5.44669
	105.774	8.48048	-0.840115	5.44669
	105.774	8.36166	-0.840115	5.44669
	105.752	8.22891	-0.840115	5.44669
	105.672	8.20534	-0.840115	5.44669
	105.569	8.29024	-0.840115	5.44669
	105.519	8.48928	-0.840115	5.44669
	105.53	8.71461	-0.840115	5.44669
	105.551	8.8147	-0.840115	5.44669
	105.556	8.78863	-0.840115	5.44669
	105.55	8.74406	-0.840115	5.44669
	105.546	8.73496	-0.840115	5.44669
	105.547	8.74704	-0.840115	5.44669
	105.548	8.75534	-0.840115	5.44669
	105.549	8.75452	-0.840115	5.44669
	105.548	8.75123	-0.840115	5.44669
	105.548	8.75014	-0.840115	5.44669
	105.548	8.75086	-0.840115	5.44669
	105.548	8.75154	-0.840115	5.44669
	105.548	8.75158	-0.840115	5.44669
	105.548	8.75135	-0.840115	5.44669
	105.526	8.75124	-0.840115	5.44669
	105.446	8.75127	-0.840115	5.44669
	105.343	8.75133	-0.840115	5.44669
	105.293	8.75134	-0.840115	5.44669
	105.303	8.75132	-0.840115	5.44669
	105.325	8.75131	-0.840115	5.44669
	105.33	8.75131	-0.840115	5.44669
	105.324	8.80051	-0.840115	5.44669
	105.32	8.92728	-0.840115	5.44669
	105.32	8.97972	-0.840115	5.44669
	105.299	8.91009	-0.840115	5.44669
	105.22	8.90411	-0.840115	5.44669
	105.116	8.98217	-0.840115	5.44669
	105.066	9.07502	-0.840115	5.44669
	105.077	9.14455	-0.840115	5.44669
	105.098	9.10072	-0.840115	5.44669
	105.103	9.05132	-0.840115	5.44669
	105.098	9.14359	-0.840115	5.44669
	105.094	9.26441	-0.840115	5.44669
	105.094	9.29245	-0.840115	5.44669
	105.095	9.26287	-0.840115	5.44669
	105.096	9.24077	-0.840115	5.44669
	105.073	9.24207	-0.840115	5.44669
	104.993	9.25048	-0.840115	5.44669
	104.89	9.25354	-0.840115	5.44669
	104.84	9.25183	-0.840115	5.44669
	104.851	9.25003	-0.840115	5.44669
	104.872	9.24988	-0.840115	5.44669
	104.877	9.25046	-0.840115	5.44669
	104.871	9.25075	-0.840115	5.44669
	104.867	9.25067	-0.840115	5.44669
	104.868	9.25053	-0.840115	5.44669
	104.869	9.2505	-0.840115	5.44669
	104.87	9.25054	-0.840115	5.44669
	104.869	9.25057	-0.840115	5.44669
	104.869	9.25056	-0.840115	5.44669
	104.869	9.25055	-0.840115	5.44669
	104.869	9.25055	-0.840115	5.4507
	104.869	9.25055	-0.840115	5.46104
	104.869	9.25056	-0.840115	5.46531
	104.869	9.25056	-0.840115	5.45562
	104.869	9.25055	-0.840115	5.4448
	104.869	9.25055	-0.840115	5.44287
	104.847	9.25055	-0.840115	5.44579
	104.767	9.25055	-0.840115	5.44767
	104.664	9.25055	-0.840115	5.44742
	104.614	9.25055	-0.840115	5.44664
	104.624	9.29974	-0.840115	5.44641
	104.646	9.47571	-0.840115	5.44658
	104.651	9.70411	-0.840115	5.44674
	104.645	9.81369	-0.840115	5.44675
	104.641	9.79051	-0.840115	5.44669
	104.641	9.74377	-0.840115	5.44667
	104.643	9.73274	-0.847985	5.44668
	104.643	9.74478	-0.86827	5.44669
	104.643	9.75375	-0.87666	5.44669
	104.621	9.75323	-0.857648	5.44669
	104.541	9.74982	-0.836407	5.44669
	104.46	9.74858	-0.832636	5.44669
	104.467	9.74927	-0.838349	5.44669
	104.502	9.75	-0.842041	5.44669
	104.469	9.75006	-0.84155	5.44669
	104.414	9.74983	-0.840032	5.44669
	104.398	9.74971	-0.83957	5.44669
	104.41	9.74974	-0.839916	5.44669
	104.421	9.7498	-0.840225	5.44669
	104.421	9.74981	-0.840232	5.44669
	104.417	9.7498	-0.840124	5.44669
	104.415	9.74978	-0.840077	5.44669
	104.416	9.74979	-0.840096	5.44669
	104.417	9.74979	-0.84012	5.44669
	104.417	9.74979	-0.840124	5.44669
	104.417	9.74979	-0.840117	5.44669
	104.417	9.74979	-0.840112	5.44669
	104.417	9.74979	-0.840113	5.44669
	104.417	9.74979	-0.840115	5.44669
	104.394	9.74979	-0.840115	5.44669
	104.337	9.74979	-0.840115	5.44669
	104.291	9.74979	-0.840115	5.44669
	104.265	9.74979	-0.840115	5.44669
	104.244	9.74979	-0.840115	5.44669
	104.262	9.74979	-0.840115	5.44669
	104.28	9.74979	-0.840115	5.44669
	104.237	9.74979	-0.840115	5.44669
	104.183	9.74979	-0.840115	5.44669
	104.172	9.74979	-0.840115	5.44669
	104.185	9.74979	-0.840115	5.44669
	104.195	9.74979	-0.840115	5.44669
	104.194	9.74979	-0.840115	5.44669
	104.19	9.79898	-0.840115	5.44669
	104.189	9.92576	-0.840115	5.44669
	104.19	9.97819	-0.840115	5.44669
	104.191	9.85937	-0.840115	5.44669
	104.191	9.77581	-0.840115	5.44669
	104.19	9.92821	-0.840115	5.44669
	104.19	10.1431	-0.840115	5.44669
	104.19	10.149	-0.840115	5.44669
	104.19	10.0703	-0.840115	5.44669
	104.19	10.1329	-0.840115	5.44669
	104.168	10.2517	-0.840115	5.44669
	104.111	10.2895	-0.840115	5.44669
	104.065	10.2155	-0.840115	5.44669
	104.039	10.016	-0.840115	5.44669
	104.018	9.78659	-0.840115	5.44669
	104.036	9.73416	-0.840115	5.44669
	104.054	9.93699	-0.840115	5.44669
	104.011	10.2108	-0.840115	5.44669
	103.957	10.3296	-0.840115	5.44669
	103.945	10.2941	-0.840115	5.44669
	103.959	10.2389	-0.840115	5.44669
	103.969	10.2287	-0.840115	5.44669
	103.968	10.1949	-0.840115	5.44669
	103.964	10.0782	-0.840115	5.44669
	103.963	10.0245	-0.840115	5.44669
	103.963	10.1392	-0.840115	5.44669
	103.964	10.2707	-0.840115	5.44669
	103.964	10.2952	-0.840115	5.44669
	103.964	10.2604	-0.840115	5.44669
	103.964	10.2373	-0.840115	5.44669
	103.964	10.2893	-0.840115	5.44669
	103.964	10.4746	-0.840115	5.44669
	103.964	10.7059	-0.840115	5.44669
	103.964	10.7642	-0.840115	5.44669
	103.942	10.6124	-0.840115	5.44669
	103.884	10.4639	-0.840115	5.44669
	103.861	10.4456	-0.840115	5.44669
	103.892	10.4891	-0.840115	5.44669
	103.872	10.5135	-0.840115	5.44669
	103.78	10.5083	-0.840115	5.44669
	103.714	10.4482	-0.840115	5.44669
	103.714	10.3679	-0.840115	5.44669
	103.736	10.3958	-0.840115	5.44669
	103.746	10.4916	-0.840115	5.44669
	103.742	10.5798	-0.840115	5.44669
	103.737	10.6902	-0.840115	5.44669
	103.736	10.7714	-0.840115	5.44669
	103.737	10.7766	-0.840115	5.44669
	103.738	10.7024	-0.840115	5.44669
	103.738	10.5636	-0.840115	5.44669
	103.738	10.4658	-0.840115	5.44669
	103.738	10.4146	-0.840115	5.44669
	103.738	10.3692	-0.840115	5.44669
	103.738	10.4576	-0.840115	5.44669
	103.715	10.6723	-0.840115	5.44669
	103.658	10.8057	-0.840115	5.44669
	103.612	10.7971	-0.840115	5.44669
	103.586	10.7479	-0.840115	5.44669
	103.543	10.7307	-0.840115	5.44669
	103.504	10.741	-0.840115	5.44669
	103.498	10.7515	-0.840115	5.44669
	103.509	10.7522	-0.840115	5.44669
	103.515	10.7488	-0.840115	5.44669
	103.514	10.7471	-0.840115	5.44669
	103.511	10.7476	-0.840115	5.44669
	103.51	10.7484	-0.840115	5.44669
	103.511	10.7486	-0.840115	5.44669
	103.512	10.7483	-0.840115	5.44669
	103.512	10.7482	-0.840115	5.44669
	103.489	10.7482	-0.840115	5.44669
	103.409	10.7483	-0.840115	5.44669
	103.306	10.7483	-0.840115	5.44669
	103.256	10.7483	-0.840115	5.44669
	103.289	10.7483	-0.840115	5.44669
	103.368	10.7483	-0.840115	5.44669
	103.396	10.7483	-0.847985	5.44669
	103.337	10.7483	-0.86827	5.44669
	103.273	10.7975	-0.87666	5.44669
	103.262	10.9242	-0.857648	5.44669
	103.28	10.9767	-0.836407	5.44669
	103.291	10.8578	-0.832636	5.44669
	103.289	10.7743	-0.838349	5.44669
	103.285	10.9267	-0.842041	5.44669
	103.284	11.1416	-0.84155	5.44669
	103.285	11.0983	-0.840032	5.44669
	103.286	10.8928	-0.83957	5.44669
	103.286	10.8538	-0.839916	5.44669
	103.285	10.9647	-0.840225	5.44669
	103.285	11.0828	-0.840232	5.44669
	103.285	11.2003	-0.840124	5.44669
	103.263	11.2738	-0.840077	5.44669
	103.205	11.2733	-0.840096	5.44669
	103.182	11.2486	-0.84012	5.44669
	103.213	11.2387	-0.840124	5.44669
	103.194	11.2434	-0.840117	5.44669
	103.101	11.2489	-0.840112	5.44669
	103.035	11.2495	-0.840113	5.44669
	103.035	11.2479	-0.840115	5.44669
	103.058	11.2469	-0.840115	5.44669
	103.067	11.2471	-0.840115	5.44669
	103.063	11.2475	-0.840115	5.44669
	103.058	11.2477	-0.840115	5.44669
	103.057	11.2475	-0.840115	5.44669
	103.059	11.2475	-0.840115	5.44669
	103.059	11.2475	-0.840115	5.44669
	103.059	11.2475	-0.840115	5.44669
	103.037	11.2475	-0.840115	5.44669
	102.957	11.2475	-0.840115	5.44669
	102.853	11.2475	-0.840115	5.44669
	102.804	11.2475	-0.840115	5.44669
	102.814	11.2475	-0.840115	5.44669
	102.835	11.2475	-0.840115	5.44669
	102.84	11.2967	-0.840115	5.44669
	102.835	11.4235	-0.840115	5.44669
	102.831	11.4759	-0.840115	5.44669
	102.831	11.4063	-0.840115	5.44669
	102.81	11.4003	-0.840115	5.44669
	102.731	11.4292	-0.840115	5.44669
	102.627	11.3952	-0.840115	5.44669
	102.577	11.4123	-0.840115	5.44669
	102.588	11.4381	-0.840115	5.44669
	102.609	11.3947	-0.840115	5.44669
	102.614	11.4581	-0.840115	5.44669
	102.609	11.662	-0.840115	5.44669
	102.605	11.7506	-0.840115	5.44669
	102.605	11.6209	-0.847985	5.44669
	102.606	11.5201	-0.86827	5.44669
	102.607	11.5708	-0.87666	5.44669
	102.607	11.5861	-0.857648	5.44669
	102.584	11.5679	-0.836407	5.44669
	102.526	11.6521	-0.832636	5.44669
	102.48	11.7585	-0.838349	5.44669
	102.455	11.7834	-0.842041	5.44669
	102.434	11.7576	-0.84155	5.44669
	102.452	11.7382	-0.840032	5.44669
	102.492	11.7393	-0.83957	5.44669
	102.529	11.7466	-0.839916	5.44669
	102.556	11.7493	-0.840225	5.44669
	102.515	11.7479	-0.840232	5.44669
	102.436	11.7463	-0.840124	5.44669
	102.433	11.7461	-0.840077	5.44669
	102.461	11.7466	-0.840096	5.44669
	102.43	11.7469	-0.84012	5.44669
	102.378	11.7468	-0.840124	5.44669
	102.362	11.7467	-0.840117	5.44669
	102.373	11.7467	-0.840112	5.44669
	102.384	11.7467	-0.840113	5.44669
	102.384	11.7467	-0.840115	5.44669
	102.38	11.7467	-0.840115	5.44669
	102.379	11.7467	-0.840115	5.44669
	102.379	11.7467	-0.840115	5.44669
	102.38	11.7467	-0.840115	5.44669
	102.358	11.7467	-0.840115	5.44669
	102.3	11.7467	-0.840115	5.44669
	102.276	11.7467	-0.847986	5.44669
	102.33	11.7467	-0.86827	5.44669
	102.391	11.7467	-0.87666	5.44669
	102.379	11.7467	-0.857648	5.44669
	102.283	11.7467	-0.836407	5.44669
	102.169	11.7467	-0.832636	5.44669
	102.143	11.7467	-0.838349	5.44669
	102.215	11.7467	-0.842041	5.44669
	102.262	11.7467	-0.84155	5.44669
	102.234	11.7467	-0.840032	5.44669
	102.225	11.7959	-0.83957	5.44669
	102.234	11.9227	-0.839916	5.44669
	102.197	11.9751	-0.840225	5.44669
	102.149	11.8563	-0.840232	5.44669
	102.137	11.7236	-0.840124	5.44669
	102.149	11.7	-0.840077	5.44669
	102.158	11.7357	-0.840096	5.44669
	102.157	11.7588	-0.847991	5.44669
	102.154	11.7557	-0.868279	5.44669
	102.153	11.7954	-0.876662	5.44669
	102.153	11.9193	-0.857646	5.44669
	102.154	11.9739	-0.836405	5.44669
	102.154	11.857	-0.832636	5.44669
	102.154	11.7735	-0.83835	5.44669
	102.154	11.876	-0.842041	5.44669
	102.154	11.9639	-0.84155	5.44669
	102.154	11.8682	-0.840031	5.44669
	102.154	11.7326	-0.83957	5.44669
	102.154	11.7487	-0.839916	5.44669
	102.154	11.9575	-0.840225	5.44669
	102.154	12.2111	-0.840232	5.44669
	102.154	12.3195	-0.840124	5.44669
	102.154	12.2377	-0.840077	5.44669
	102.154	12.0115	-0.840096	5.44669
	102.154	11.7739	-0.84012	5.44669
	102.154	11.7276	-0.840124	5.44669
	102.154	11.9359	-0.840117	5.44669
	102.154	12.2099	-0.840112	5.44669
	102.154	12.3267	-0.840113	5.44669
	102.154	12.2904	-0.840115	5.44669
	102.154	12.2355	-0.840115	5.44669
	102.154	12.2257	-0.840115	5.44669
	102.154	12.2412	-0.840115	5.44669
	102.154	12.2512	-0.840115	5.44669
	102.154	12.2006	-0.840115	5.44669
	102.154	12.0698	-0.840115	5.44669
	102.154	12.0161	-0.840115	5.44669
	102.154	12.1359	-0.840115	5.44669
	102.154	12.2694	-0.840115	5.44669
	102.154	12.293	-0.840115	5.44669
	102.154	12.257	-0.840115	5.44669
	102.154	12.2338	-0.840115	5.44669
	102.154	12.2369	-0.840115	5.44669
	102.154	12.2465	-0.840115	5.44669
	102.131	12.2002	-0.840115	5.44669
	102.074	12.0713	-0.840115	5.44669
	102.028	12.0169	-0.840115	5.44669
	102.024	12.1357	-0.840115	5.44669
	102.061	12.2691	-0.840115	5.44669
	102.103	12.2929	-0.840115	5.44669
	102.089	12.2571	-0.840115	5.44669
	102.044	12.2339	-0.840115	5.44669
	102.025	12.2369	-0.840115	5.44669
	102.033	12.2465	-0.840115	5.44669
	102.043	12.2494	-0.840115	5.44669
	102.044	12.2472	-0.840115	5.44669
	102.041	12.2453	-0.840115	5.44669
	102.062	12.2452	-0.840115	5.44669
	102.097	12.2459	-0.840115	5.44669
	102.064	12.2462	-0.840115	5.44669
	101.987	12.2461	-0.840115	5.44669
	101.98	12.2459	-0.840115	5.44669
	102.008	12.2459	-0.840115	5.44669
	101.999	12.246	-0.840115	5.44669
	102.005	12.246	-0.840115	5.44669
	102.013	12.246	-0.840115	5.44669
	101.971	12.246	-0.840115	5.44669
	101.921	12.246	-0.840115	5.44669
	101.91	12.246	-0.840115	5.44669
	101.923	12.246	-0.840115	5.44669
	101.932	12.246	-0.840115	5.44669
	101.953	12.246	-0.840115	5.44669
	102.007	12.246	-0.840115	5.44669
	102.03	12.246	-0.840115	5.44669
	101.999	12.246	-0.840115	5.44669
	101.997	12.246	-0.840115	5.44669
	102.01	12.246	-0.840115	5.44669
	101.972	12.246	-0.840115	5.44669
	101.922	12.246	-0.840115	5.44669
	101.91	12.246	-0.840115	5.44669
	101.922	12.246	-0.840115	5.44669
	101.954	12.246	-0.840115	5.44669
	102.011	12.246	-0.840115	5.44669
	102.031	12.246	-0.840115	5.44669
	101.976	12.246	-0.840115	5.44669
	101.916	12.246	-0.840115	5.44669
	101.906	12.246	-0.840115	5.44669
	101.945	12.246	-0.840115	5.44669
	102.013	12.246	-0.840115	5.44669
	102.035	12.246	-0.840115	5.44669
	101.977	12.246	-0.840115	5.44669
	101.915	12.246	-0.840115	5.44669
	101.906	12.246	-0.840115	5.44669
	101.945	12.246	-0.840115	5.44669
	102.035	12.246	-0.840115	5.44669
	102.115	12.246	-0.840115	5.44669
	102.08	12.246	-0.840115	5.44669
	101.965	12.246	-0.840115	5.44669
	101.895	12.246	-0.840115	5.44669
	101.902	12.246	-0.840115	5.44669
	101.951	12.246	-0.840115	5.44669
	102.017	12.246	-0.840115	5.44669
	102.057	12.246	-0.840115	5.44669
	102.055	12.246	-0.840115	5.44669
	102.018	12.246	-0.840115	5.44669
	101.956	12.246	-0.840115	5.44669
	101.913	12.246	-0.840115	5.44669
	101.934	12.246	-0.847985	5.44669
	102.006	12.246	-0.86827	5.44669
	102.036	12.246	-0.87666	5.44669
	102.002	12.246	-0.857648	5.44669
	102.018	12.246	-0.836407	5.44669
	102.111	12.246	-0.832636	5.44669
	102.155	12.246	-0.838349	5.44669
	102.098	12.1968	-0.842041	5.44669
	102.052	12.07	-0.84155	5.44669
	102.096	12.0176	-0.840032	5.44669
	102.138	12.1364	-0.83957	5.44669
	102.096	12.2691	-0.839916	5.44669
	102.057	12.2927	-0.840225	5.44669
	102.099	12.257	-0.840232	5.44669
	102.16	12.2339	-0.840124	5.44669
	102.175	12.237	-0.840077	5.44669
	102.16	12.2465	-0.840096	5.44669
	102.149	12.2494	-0.84012	5.44669
	102.149	12.2472	-0.840124	5.44669
	102.154	12.2453	-0.840117	5.44669
	102.155	12.196	-0.840112	5.44669
	102.154	12.0208	-0.840113	5.44669
	102.153	11.7927	-0.840115	5.44669
	102.153	11.683	-0.840115	5.44669
	102.154	11.7552	-0.840115	5.44669
	102.154	11.9779	-0.840115	5.44669
	102.154	12.1681	-0.840115	5.44669
	102.154	12.1389	-0.840115	5.44669
	102.154	12.0052	-0.840115	5.44669
	102.154	11.9018	-0.840115	5.44669
	102.154	11.8477	-0.840115	5.44669
	102.154	11.9017	-0.840115	5.44669
	102.154	11.9991	-0.840115	5.44669
	102.154	12.0295	-0.840115	5.44669
	102.176	11.9598	-0.840115	5.44669
	102.256	11.8139	-0.840115	5.44669
	102.359	11.7115	-0.840115	5.44669
	102.409	11.7101	-0.840115	5.44669
	102.398	11.7442	-0.840115	5.44669
	102.377	11.7587	-0.840115	5.44669
	102.372	11.7527	-0.840115	5.44669
	102.378	11.745	-0.840115	5.44669
	102.382	11.7439	-0.840115	5.44669
	102.382	11.7462	-0.840115	5.44669
	102.38	11.7475	-0.840115	5.44669
	102.402	11.7473	-0.840115	5.44669
	102.482	11.7467	-0.840115	5.44669
	102.586	11.7465	-0.840115	5.44669
	102.613	11.7467	-0.840115	5.44669
	102.545	11.7468	-0.840115	5.44669
	102.5	11.7468	-0.840115	5.44669
	102.549	11.7467	-0.840115	5.44669
	102.615	11.7467	-0.840115	5.44669
	102.629	11.7467	-0.840115	5.44669
	102.613	11.6975	-0.840115	5.44669
	102.601	11.5708	-0.840115	5.44669
	102.602	11.4691	-0.840115	5.44669
	102.606	11.412	-0.840115	5.44669
	102.608	11.3164	-0.840115	5.44669
	102.607	11.2303	-0.840115	5.44669
	102.606	11.267	-0.840115	5.44669
	102.606	11.4174	-0.840115	5.44669
	102.629	11.484	-0.840115	5.44669
	102.708	11.3626	-0.840115	5.44669
	102.812	11.2238	-0.840115	5.44669
	102.862	11.1986	-0.840115	5.44669
	102.851	11.2357	-0.840115	5.44669
	102.83	11.26	-0.840115	5.44669
	102.825	11.2569	-0.840115	5.44669
	102.83	11.247	-0.840115	5.44669
	102.834	11.2439	-0.840115	5.44669
	102.856	11.2462	-0.840115	5.44669
	102.912	11.2482	-0.840115	5.44669
	102.936	11.2483	-0.840115	5.44669
	102.904	11.2476	-0.840115	5.44669
	102.924	11.2473	-0.840115	5.44669
	103.017	11.2474	-0.840115	5.44669
	103.083	11.2475	-0.840115	5.44669
	103.083	11.2476	-0.840115	5.44669
	103.06	11.2475	-0.840115	5.44669
	103.051	11.2475	-0.840115	5.44669
	103.055	11.2475	-0.840115	5.44669
	103.06	11.2475	-0.840115	5.44669
	103.061	11.2475	-0.840115	5.44669
	103.059	11.2475	-0.840115	5.44669
	103.058	11.2475	-0.840115	5.44669
	103.081	11.2475	-0.840115	5.44669
	103.161	11.2475	-0.840115	5.44669
	103.265	11.1983	-0.840115	5.44669
	103.314	11.0715	-0.840115	5.44669
	103.304	10.9699	-0.840115	5.44669
	103.282	10.9128	-0.840115	5.44669
	103.277	10.8663	-0.840115	5.44669
	103.283	10.9071	-0.840115	5.44669
	103.287	10.947	-0.840115	5.44669
	103.287	10.8518	-0.840115	5.44669
	103.307	10.7332	-0.840115	5.44669
	103.387	10.7071	-0.840115	5.44669
	103.491	10.7367	-0.840115	5.44669
	103.541	10.7581	-0.840115	5.44669
	103.53	10.7565	-0.840115	5.44669
	103.509	10.7482	-0.840115	5.44669
	103.504	10.7453	-0.840115	5.44669
	103.509	10.747	-0.840115	5.44669
	103.513	10.7488	-0.840115	5.44669
	103.513	10.7489	-0.840115	5.44669
	103.511	10.7483	-0.840115	5.44669
	103.511	10.7481	-0.840115	5.44669
	103.534	10.7481	-0.840115	5.44669
	103.614	10.7483	-0.840115	5.44669
	103.717	10.7483	-0.847985	5.44669
	103.767	10.6991	-0.86827	5.44669
	103.756	10.5723	-0.87666	5.44669
	103.735	10.5199	-0.857648	5.44669
	103.73	10.6387	-0.836407	5.44669
	103.735	10.7714	-0.832636	5.44669
	103.74	10.795	-0.838349	5.44669
	103.739	10.7101	-0.842041	5.44669
	103.738	10.5603	-0.84155	5.44669
	103.737	10.5109	-0.840032	5.44669
	103.738	10.59	-0.83957	5.44669
	103.738	10.5497	-0.839916	5.44669
	103.76	10.3427	-0.840225	5.44669
	103.84	10.2447	-0.840232	5.44669
	103.943	10.3715	-0.840124	5.44669
	103.993	10.4744	-0.840077	5.44669
	103.983	10.3764	-0.840096	5.44669
	103.961	10.2344	-0.84012	5.44669
	103.956	10.1995	-0.840124	5.44669
	103.962	10.2338	-0.840117	5.44669
	103.966	10.2603	-0.840112	5.44669
	103.966	10.2592	-0.840113	5.44669
	103.964	10.2493	-0.840115	5.44669
	103.964	10.1963	-0.840115	5.44669
	103.986	10.0223	-0.840115	5.44669
	104.044	9.84526	-0.840115	5.44669
	104.09	9.91185	-0.840115	5.44669
	104.093	10.1627	-0.840115	5.44669
	104.079	10.3187	-0.840115	5.44669
	104.095	10.2575	-0.840115	5.44669
	104.154	10.0721	-0.840115	5.44669
	104.204	9.95049	-0.840115	5.44669
	104.208	9.90585	-0.840115	5.44669
	104.193	9.87175	-0.840115	5.44669
	104.185	9.91323	-0.840115	5.44669
	104.187	9.94905	-0.840115	5.44669
	104.191	9.85193	-0.840115	5.44669
	104.192	9.73391	-0.840115	5.44669
	104.191	9.70876	-0.840115	5.44669
	104.19	9.73855	-0.840115	5.44669
	104.212	9.75972	-0.840115	5.44669
	104.27	9.75795	-0.840115	5.44669
	104.316	9.74968	-0.840115	5.44669
	104.342	9.74684	-0.840115	5.44669
	104.385	9.74859	-0.840115	5.44669
	104.424	9.75034	-0.840115	5.44669
	104.43	9.75044	-0.840115	5.44669
	104.419	9.74987	-0.840115	5.44669
	104.413	9.74959	-0.840115	5.44669
	104.414	9.74968	-0.840115	5.44669
	104.417	9.74981	-0.840115	5.44669
	104.418	9.74984	-0.840115	5.44669
	104.439	9.7498	-0.840115	5.44669
	104.518	9.74978	-0.840115	5.44669
	104.6	9.74978	-0.840115	5.44669
	104.592	9.74979	-0.840115	5.44669
	104.558	9.74979	-0.840115	5.44669
	104.568	9.74979	-0.840115	5.44669
	104.566	9.7006	-0.840115	5.44669
	104.558	9.52463	-0.840115	5.44669
	104.6	9.29624	-0.840115	5.44669
	104.672	9.18666	-0.840115	5.44669
	104.74	9.20983	-0.840115	5.44669
	104.751	9.25657	-0.840115	5.44669
	104.711	9.26761	-0.840115	5.44669
	104.731	9.25557	-0.840115	5.44669
	104.805	9.24659	-0.840115	5.44669
	104.815	9.24711	-0.840115	5.44669
	104.79	9.25052	-0.840115	5.44669
	104.821	9.25176	-0.840115	5.44669
	104.871	9.25107	-0.840115	5.44669
	104.887	9.25034	-0.840115	5.44669
	104.876	9.25028	-0.840115	5.44669
	104.866	9.25052	-0.840115	5.44669
	104.865	9.25064	-0.840115	5.44669
	104.869	9.2506	-0.840115	5.44669
	104.87	9.25055	-0.840115	5.44669
	104.87	9.25053	-0.840115	5.44669
	104.869	9.25055	-0.840115	5.44669
	104.869	9.25056	-0.840115	5.44669
	104.869	9.25056	-0.840115	5.44669
	104.869	9.25055	-0.847985	5.44669
	104.869	9.25055	-0.86827	5.44669
	104.892	9.25055	-0.87666	5.44669
	104.949	9.25056	-0.857648	5.44669
	104.973	9.25056	-0.836407	5.44669
	104.919	9.25055	-0.832636	5.44669
	104.881	9.25055	-0.838349	5.44669
	104.95	9.25055	-0.842041	5.44669
	105.07	9.25055	-0.84155	5.44669
	105.13	9.25055	-0.840032	5.44669
	105.118	9.25055	-0.83957	5.44669
	105.093	9.25055	-0.839916	5.44669
	105.086	9.25055	-0.840225	5.44669
	105.093	9.25055	-0.840232	5.44669
	105.098	9.25055	-0.840124	5.44669
	105.097	9.25055	-0.840077	5.44669
	105.096	9.25055	-0.840096	5.44669
	105.095	9.20136	-0.84012	5.44669
	105.095	9.0254	-0.840124	5.44669
	105.096	8.84619	-0.840117	5.44669
	105.096	8.86339	-0.840112	5.44669
	105.118	8.93899	-0.840113	5.44669
	105.198	8.9161	-0.840115	5.44669
	105.301	8.97035	-0.840115	5.44669
	105.351	9.11396	-0.840115	5.44669
	105.34	9.12349	-0.840115	5.44669
	105.319	9.02229	-0.840115	5.44669
	105.314	8.91874	-0.840115	5.44669
	105.32	8.80381	-0.840115	5.44669
	105.324	8.72626	-0.840115	5.44669
	105.323	8.72414	-0.840115	5.44669
	105.322	8.74915	-0.840115	5.44669
	105.321	8.76012	-0.840115	5.44669
	105.322	8.75578	-0.840115	5.44669
	105.344	8.75006	-0.840115	5.44669
	105.424	8.7492	-0.840115	5.44669
	105.527	8.75088	-0.840115	5.44669
	105.577	8.75189	-0.840115	5.44669
	105.567	8.75171	-0.840115	5.44669
	105.545	8.75128	-0.840115	5.44669
	105.54	8.75116	-0.840115	5.44669
	105.546	8.75127	-0.840115	5.44669
	105.55	8.70216	-0.840115	5.44669
	105.572	8.52619	-0.840115	5.44669
	105.628	8.34696	-0.840115	5.44669
	105.673	8.36414	-0.840115	5.44669
	105.7	8.43975	-0.840115	5.44669
	105.743	8.36768	-0.840115	5.44669
	105.782	8.24596	-0.840115	5.44669
	105.766	8.21036	-0.840115	5.44669
	105.697	8.23709	-0.840115	5.44669
	105.667	8.26068	-0.840115	5.44669
	105.722	8.26102	-0.840115	5.44669
	105.785	8.25277	-0.840115	5.44669
	105.797	8.24919	-0.840115	5.44669
	105.78	8.25063	-0.840115	5.44669
	105.769	8.2525	-0.840115	5.44669
	105.77	8.25277	-0.840115	5.44669
	105.775	8.25222	-0.840115	5.44669
	105.776	8.2519	-0.840115	5.44669
	105.775	8.25195	-0.840115	5.44669
	105.774	8.2521	-0.840115	5.44669
	105.774	8.25213	-0.840115	5.44669
	105.774	8.2521	-0.840115	5.44669
	105.797	8.25207	-0.840115	5.44669
	105.876	8.25207	-0.840115	5.44669
	105.98	8.25208	-0.840115	5.44669
	106.03	8.25209	-0.840115	5.44669
	106.019	8.25208	-0.840115	5.44669
	105.998	8.25208	-0.840115	5.44669
	105.993	8.25208	-0.840115	5.44669
	105.998	8.25208	-0.840115	5.44669
	106.002	8.25208	-0.840115	5.44669
	106.002	8.25208	-0.840115	5.44669
	106.001	8.25208	-0.840115	5.44669
	106	8.25208	-0.840115	5.44669
	106	8.20289	-0.840115	5.44669
	106.001	8.02693	-0.840115	5.44669
	106.001	7.79853	-0.840115	5.44669
	106.001	7.68895	-0.840115	5.44669
	106.001	7.71212	-0.840115	5.44669
	106.001	7.75886	-0.840115	5.44669
	106.023	7.7699	-0.840115	5.44669
	106.103	7.75786	-0.840115	5.44669
	106.206	7.79808	-0.840115	5.44669
	106.256	7.92537	-0.840115	5.44669
	106.245	7.98121	-0.840115	5.44669
	106.224	7.86364	-0.840115	5.44669
	106.219	7.73019	-0.840115	5.44669
	106.225	7.70589	-0.840115	5.44669
	106.229	7.74154	-0.840115	5.44669
	106.229	7.76485	-0.840115	5.44669
	106.227	7.7619	-0.840115	5.44669
	106.226	7.75237	-0.840115	5.44669
	106.227	7.74943	-0.840115	5.44669
	106.249	7.75158	-0.840115	5.44669
	106.329	7.75353	-0.840115	5.44669
	106.41	7.75358	-0.840115	5.44669
	106.402	7.75291	-0.840115	5.44669
	106.368	7.75261	-0.840115	5.44669
	106.401	7.75272	-0.840115	5.44669
	106.456	7.75288	-0.840115	5.44669
	106.472	7.7529	-0.840115	5.44669
	106.46	7.75286	-0.840115	5.44669
	106.449	7.75283	-0.840115	5.44669
	106.449	7.75284	-0.840115	5.44669
	106.475	7.75285	-0.840115	5.44669
	106.557	7.75285	-0.840115	5.44669
	106.659	7.75285	-0.840115	5.44669
	106.708	7.75285	-0.840115	5.44669
	106.698	7.75285	-0.840115	5.44669
	106.677	7.75285	-0.840115	5.44669
	106.672	7.75285	-0.840115	5.44669
	106.677	7.75285	-0.840115	5.44669
	106.681	7.75285	-0.840115	5.44669
	106.681	7.75285	-0.840115	5.44669
	106.68	7.70366	-0.840115	5.44669
	106.679	7.52769	-0.840115	5.44669
	106.679	7.29929	-0.840115	5.44669
	106.68	7.18971	-0.840115	5.44669
	106.68	7.21289	-0.840115	5.44669
	106.68	7.25963	-0.840115	5.44669
	106.702	7.27066	-0.840115	5.44669
	106.782	7.25862	-0.840115	5.44669
	106.885	7.24965	-0.840115	5.44669
	106.935	7.25017	-0.840115	5.44669
	106.924	7.25358	-0.840115	5.44669
	106.903	7.25482	-0.840115	5.44669
	106.898	7.25413	-0.840115	5.44669
	106.904	7.2534	-0.840115	5.44669
	106.908	7.25334	-0.840115	5.44669
	106.907	7.25357	-0.840115	5.44669
	106.906	7.25369	-0.840115	5.44669
	106.905	7.25366	-0.840115	5.44669
	106.928	7.2536	-0.840115	5.44669
	107.008	7.25359	-0.840115	5.44669
	107.112	7.25361	-0.840115	5.44669
	107.161	7.25362	-0.840115	5.44669
	107.151	7.25361	-0.840115	5.44669
	107.129	7.25361	-0.840115	5.44669
	107.124	7.20442	-0.840115	5.44669
	107.13	7.07764	-0.840115	5.44669
	107.134	7.02521	-0.840115	5.44669
	107.134	7.09484	-0.840115	5.44669
	107.132	7.10082	-0.840115	5.44669
	107.132	7.07195	-0.840115	5.44669
	107.132	7.10588	-0.840115	5.44669
	107.155	7.03959	-0.840115	5.44669
	107.212	6.83782	-0.840115	5.44669
	107.258	6.70203	-0.840115	5.44669
	107.284	6.70502	-0.840115	5.44669
	107.327	6.75266	-0.840115	5.44669
	107.366	6.77126	-0.840115	5.44669
	107.372	6.76206	-0.840115	5.44669
	107.361	6.7516	-0.840115	5.44669
	107.355	6.75048	-0.840115	5.44669
	107.356	6.75373	-0.840115	5.44669
	107.359	6.75549	-0.840115	5.44669
	107.359	6.75507	-0.840115	5.44669
	107.359	6.75427	-0.840115	5.44669
	107.358	6.75408	-0.840115	5.44669
	107.358	6.75429	-0.840115	5.44669
	107.381	6.75444	-0.840115	5.44669
	107.438	6.75443	-0.840115	5.44669
	107.484	6.75437	-0.840115	5.44669
	107.51	6.75435	-0.840115	5.44669
	107.553	6.75437	-0.840115	5.44669
	107.592	6.75438	-0.840115	5.44669
	107.598	6.75438	-0.840115	5.44669
	107.587	6.75437	-0.840115	5.44669
	107.581	6.75437	-0.840115	5.44669
	107.582	6.75437	-0.840115	5.44669
	107.585	6.75437	-0.840115	5.44669
	107.586	6.75437	-0.840115	5.44669
	107.585	6.75437	-0.840115	5.44669
	107.584	6.75437	-0.840115	5.44669
	107.585	6.70518	-0.840115	5.44669
	107.585	6.52922	-0.840115	5.44669
	107.585	6.35001	-0.840115	5.44669
	107.585	6.4164	-0.840115	5.44669
	107.585	6.61878	-0.840115	5.44669
	107.585	6.64832	-0.840115	5.44669
	107.585	6.58375	-0.840115	5.44669
	107.585	6.5946	-0.840115	5.44669
	107.585	6.53138	-0.840115	5.44669
	107.585	6.33911	-0.840115	5.44669
	107.585	6.2062	-0.840115	5.44669
	107.607	6.25622	-0.840115	5.44669
	107.664	6.4287	-0.840115	5.44669
	107.688	6.54888	-0.840115	5.44669
	107.657	6.54831	-0.840115	5.44669
	107.676	6.50701	-0.840115	5.44669
	107.769	6.53936	-0.840115	5.44669
	107.835	6.62461	-0.840115	5.44669
	107.835	6.55947	-0.840115	5.44669
	107.812	6.34016	-0.840115	5.44669
	107.803	6.19665	-0.840115	5.44669
	107.807	6.20265	-0.840115	5.44669
	107.812	6.25429	-0.840115	5.44669
	107.813	6.2735	-0.840115	5.44669
	107.811	6.26314	-0.840115	5.44669
	107.81	6.25197	-0.840115	5.44669
	107.833	6.25097	-0.840115	5.44669
	107.913	6.25452	-0.840115	5.44669
	108.017	6.25636	-0.840115	5.44669
	108.044	6.25587	-0.840115	5.44669
	107.976	6.25501	-0.840115	5.44669
	107.931	6.25483	-0.840115	5.44669
	107.98	6.20586	-0.840115	5.44669
	108.046	6.07925	-0.840115	5.44669
	108.06	5.97761	-0.840115	5.44669
	108.044	5.96959	-0.840115	5.44669
	108.032	6.0007	-0.840115	5.44669
	108.033	5.96713	-0.840115	5.44669
	108.037	5.8358	-0.840115	5.44669
	108.039	5.72671	-0.840115	5.44669
	108.038	5.71724	-0.840115	5.44669
	108.037	5.79959	-0.840115	5.44669
	108.037	5.94335	-0.840115	5.44669
	108.037	5.99108	-0.840115	5.44669
	108.06	5.86424	-0.840115	5.44669
	108.139	5.7298	-0.840115	5.44669
	108.243	5.70838	-0.840115	5.44669
	108.293	5.74558	-0.840115	5.44669
	108.282	5.76852	-0.840115	5.44669
	108.261	5.76486	-0.840115	5.44669
	108.256	5.75517	-0.840115	5.44669
	108.261	5.75241	-0.840115	5.44669
	108.265	5.7547	-0.840115	5.44669
	108.265	5.75664	-0.840115	5.44669
	108.264	5.75664	-0.840115	5.44669
	108.285	5.75595	-0.840115	5.44669
	108.365	5.75566	-0.840115	5.44669
	108.469	5.75579	-0.840115	5.44669
	108.519	5.75594	-0.840115	5.44669
	108.508	5.75596	-0.840115	5.44669
	108.487	5.75591	-0.840115	5.44669
	108.482	5.75589	-0.840115	5.44669
	108.488	5.75589	-0.840115	5.44669
	108.492	5.7559	-0.840115	5.44669
	108.491	5.75591	-0.840115	5.44669
	108.49	5.7559	-0.840115	5.44669
	108.489	5.70671	-0.840115	5.44669
	108.49	5.57994	-0.840115	5.44669
	108.49	5.5275	-0.840115	5.44669
	108.512	5.64632	-0.840115	5.44669
	108.57	5.72989	-0.840115	5.44669
	108.616	5.57749	-0.840115	5.44669
	108.642	5.31339	-0.840115	5.44669
	108.685	5.18073	-0.840115	5.44669
	108.724	5.20697	-0.840115	5.44669
	108.73	5.2632	-0.840115	5.44669
	108.719	5.27712	-0.840115	5.44669
	108.712	5.26292	-0.840115	5.44669
	108.714	5.25202	-0.840115	5.44669
	108.716	5.2525	-0.840115	5.44669
	108.717	5.25657	-0.840115	5.44669
	108.716	5.25811	-0.840115	5.44669
	108.716	5.2573	-0.840115	5.44669
	108.738	5.25642	-0.840115	5.44669
	108.796	5.25634	-0.840115	5.44669
	108.842	5.25662	-0.840115	5.44669
	108.868	5.25676	-0.840115	5.44669
	108.911	5.25673	-0.840115	5.44669
	108.95	5.25666	-0.840115	5.44669
	108.956	5.25664	-0.840115	5.44669
	108.945	5.25666	-0.840115	5.44669
	108.939	5.25667	-0.840115	5.44669
	108.94	5.25667	-0.840115	5.44669
	108.943	5.25667	-0.840115	5.44669
	108.943	5.25666	-0.840115	5.44669
	108.943	5.25667	-0.840115	5.44669
	108.942	5.20748	-0.840115	5.44669
	108.942	5.03151	-0.840115	5.44669
	108.942	4.8523	-0.840115	5.44669
	108.943	4.91869	-0.840115	5.44669
	108.965	5.17026	-0.840115	5.44669
	109.044	5.32658	-0.840115	5.44669
	109.148	5.26525	-0.840115	5.44669
	109.198	5.0797	-0.840115	5.44669
	109.187	4.95807	-0.840115	5.44669
	109.166	4.91348	-0.840115	5.44669
	109.161	4.83021	-0.840115	5.44669
	109.166	4.74492	-0.840115	5.44669
	109.171	4.7283	-0.840115	5.44669
	109.17	4.74999	-0.840115	5.44669
	109.169	4.76472	-0.840115	5.44669
	109.168	4.76314	-0.840115	5.44669
	109.169	4.75723	-0.840115	5.44669
	109.169	4.75532	-0.840115	5.44669
	109.169	4.75662	-0.840115	5.44669
	109.169	4.75784	-0.840115	5.44669
	109.191	4.75789	-0.840115	5.44669
	109.248	4.75748	-0.840115	5.44669
	109.295	4.75729	-0.840115	5.44669
	109.32	4.75735	-0.840115	5.44669
	109.364	4.75745	-0.840115	5.44669
	109.403	4.70828	-0.840115	5.44669
	109.408	4.58147	-0.840115	5.44669
	109.398	4.52902	-0.840115	5.44669
	109.391	4.64784	-0.840115	5.44669
	109.393	4.78061	-0.840115	5.44669
	109.395	4.80417	-0.840115	5.44669
	109.396	4.76847	-0.840115	5.44669
	109.395	4.74539	-0.840115	5.44669
	109.395	4.74846	-0.840115	5.44669
	109.395	4.75795	-0.840115	5.44669
	109.395	4.76084	-0.840115	5.44669
	109.395	4.75867	-0.840115	5.44669
	109.395	4.70755	-0.840115	5.44669
	109.395	4.58073	-0.840115	5.44669
	109.395	4.52897	-0.840115	5.44669
	109.395	4.64809	-0.840115	5.44669
	109.417	4.78073	-0.840115	5.44669
	109.475	4.75495	-0.840115	5.44669
	109.499	4.59244	-0.840115	5.44669
	109.445	4.51698	-0.840115	5.44669
	109.385	4.5897	-0.840115	5.44669
	109.374	4.55598	-0.840115	5.44669
	109.412	4.40321	-0.840115	5.44669
	109.503	4.43173	-0.840115	5.44669
	109.582	4.6091	-0.840115	5.44669
	109.57	4.59249	-0.840115	5.44669
	109.535	4.36211	-0.840115	5.44669
	109.568	4.19693	-0.840115	5.44669
	109.624	4.19782	-0.840115	5.44669
	109.641	4.25503	-0.840115	5.44669
	109.628	4.27839	-0.840115	5.44669
	109.617	4.26778	-0.840115	5.44669
	109.617	4.25504	-0.840115	5.44669
	109.621	4.25346	-0.840115	5.44669
	109.623	4.25734	-0.840115	5.44669
	109.622	4.25952	-0.840115	5.44669
	109.643	4.25905	-0.840115	5.44669
	109.701	4.25809	-0.840115	5.44669
	109.725	4.25784	-0.840115	5.44669
	109.693	4.25809	-0.840115	5.44669
	109.713	4.25827	-0.840115	5.44669
	109.806	4.20908	-0.840115	5.44669
	109.872	4.08223	-0.840115	5.44669
	109.872	3.98058	-0.840115	5.44669
	109.849	3.97264	-0.840115	5.44669
	109.84	4.05298	-0.840115	5.44669
	109.844	4.19536	-0.840115	5.44669
	109.849	4.24322	-0.840115	5.44669
	109.872	4.06774	-0.840115	5.44669
	109.928	3.85589	-0.840115	5.44669
	109.951	3.85951	-0.840115	5.44669
	109.919	3.94107	-0.840115	5.44669
	109.917	3.87632	-0.840115	5.44669
	109.952	3.80474	-0.840115	5.44669
	109.994	3.89371	-0.840115	5.44669
	110.048	3.97161	-0.840115	5.44669
	110.086	3.87664	-0.840115	5.44669
	110.087	3.74478	-0.840115	5.44669
	110.075	3.7623	-0.840115	5.44669
	110.07	3.92106	-0.840115	5.44669
	110.072	3.9979	-0.840115	5.44669
	110.097	3.87789	-0.840115	5.44669
	110.155	3.73596	-0.840115	5.44669
	110.2	3.70897	-0.840115	5.44669
	110.225	3.7465	-0.840115	5.44669
	110.269	3.77156	-0.840115	5.44669
	110.308	3.76867	-0.840115	5.44669
	110.314	3.75855	-0.840115	5.44669
	110.303	3.75534	-0.840115	5.44669
	110.297	3.75759	-0.840115	5.44669
	110.298	3.75967	-0.840115	5.44669
	110.3	3.75975	-0.840115	5.44669
	110.301	3.75903	-0.840115	5.44669
	110.301	3.75871	-0.840115	5.44669
	110.3	3.75883	-0.840115	5.44669
	110.322	3.75899	-0.840115	5.44669
	110.38	3.75902	-0.840115	5.44669
	110.426	3.75897	-0.840115	5.44669
	110.43	3.75894	-0.840115	5.44669
	110.416	3.75895	-0.840115	5.44669
	110.408	3.75896	-0.840115	5.44669
	110.411	3.75896	-0.840115	5.44669
	110.436	3.75896	-0.840115	5.44669
	110.494	3.75896	-0.840115	5.44669
	110.539	3.75896	-0.840115	5.44669
	110.542	3.75896	-0.840115	5.44669
	110.528	3.75896	-0.840115	5.44669
	110.522	3.75896	-0.840115	5.44669
	110.524	3.75896	-0.840115	5.44669
	110.527	3.70977	-0.840115	5.44669
	110.528	3.5338	-0.840115	5.44669
	110.527	3.30541	-0.840115	5.44669
	110.526	3.24502	-0.840115	5.44669
	110.526	3.39497	-0.840115	5.44669
	110.527	3.49414	-0.840115	5.44669
	110.527	3.38636	-0.840115	5.44669
	110.549	3.24156	-0.840115	5.44669
	110.629	3.20902	-0.840115	5.44669
	110.732	3.24525	-0.840115	5.44669
	110.782	3.27173	-0.840115	5.44669
	110.771	3.31909	-0.840115	5.44669
	110.75	3.43569	-0.840115	5.44669
	110.745	3.4845	-0.840115	5.44669
	110.751	3.36779	-0.840115	5.44669
	110.755	3.2372	-0.840115	5.44669
	110.754	3.2138	-0.840115	5.44669
	110.753	3.2488	-0.840115	5.44669
	110.752	3.27152	-0.840115	5.44669
	110.753	3.26856	-0.840115	5.44669
	110.753	3.25923	-0.840115	5.44669
	110.775	3.25638	-0.840115	5.44669
	110.855	3.2585	-0.840115	5.44669
	110.936	3.2604	-0.840115	5.44669
	110.928	3.26044	-0.840115	5.44669
	110.872	3.25978	-0.840115	5.44669
	110.847	3.25949	-0.840115	5.44669
	110.878	3.25961	-0.840115	5.44669
	110.948	3.25976	-0.840115	5.44669
	110.996	3.25978	-0.840115	5.44669
	110.996	3.25974	-0.840115	5.44669
	110.98	3.25971	-0.840115	5.44669
	110.973	3.25971	-0.840115	5.44669
	110.976	3.25972	-0.840115	5.44669
	110.98	3.25973	-0.840115	5.44669
	110.98	3.21053	-0.840115	5.44669
	110.979	3.08376	-0.840115	5.44669
	110.979	2.98213	-0.840115	5.44268
	110.979	2.97418	-0.840115	5.43234
	110.979	3.0545	-0.840115	5.42806
	110.979	3.14769	-0.840115	5.43775
	110.979	3.06878	-0.840115	5.44858
	110.979	2.89006	-0.840115	5.4505
	111.001	2.92381	-0.840115	5.44759
	111.081	3.1618	-0.840115	5.44571
	111.185	3.27488	-0.840115	5.44595
	111.212	3.14329	-0.840115	5.44673
	111.144	2.98385	-0.840115	5.44696
	111.099	2.90449	-0.840115	5.44679
	111.148	2.86933	-0.840115	5.44663
	111.214	2.97191	-0.840115	5.44663
	111.228	3.13987	-0.840115	5.44668
	111.212	3.09319	-0.840115	5.44671
	111.2	2.85361	-0.840115	5.4467
	111.201	2.69527	-0.840115	5.44668
	111.205	2.70229	-0.840115	5.44668
	111.207	2.75964	-0.840115	5.44669
	111.206	2.78087	-0.840115	5.44669
	111.205	2.76933	-0.840115	5.44669
	111.205	2.75695	-0.840115	5.44669
	111.205	2.75586	-0.840115	5.44669
	111.205	2.75981	-0.847985	5.44669
	111.205	2.76185	-0.86827	5.44669
	111.205	2.7613	-0.87666	5.44669
	111.205	2.76034	-0.857648	5.44669
	111.205	2.76014	-0.836407	5.44669
	111.205	2.76039	-0.832636	5.44669
	111.205	2.76057	-0.838349	5.44669
	111.205	2.76056	-0.842041	5.44669
	111.205	2.76049	-0.84155	5.44669
	111.205	2.76046	-0.840032	5.44669
	111.228	2.76048	-0.83957	5.44669
	111.285	2.76049	-0.839916	5.44669
	111.331	2.76049	-0.840225	5.44669
	111.335	2.76049	-0.840232	5.44669
	111.321	2.76049	-0.840124	5.44669
	111.336	2.76049	-0.840077	5.44669
	111.395	2.76049	-0.840096	5.44669
	111.445	2.76049	-0.84012	5.44669
	111.449	2.76049	-0.840124	5.44669
	111.434	2.76049	-0.840117	5.44669
	111.426	2.76049	-0.840112	5.44268
	111.429	2.76049	-0.847984	5.43234
	111.432	2.76049	-0.86827	5.42806
	111.433	2.76049	-0.87666	5.43775
	111.432	2.76049	-0.857648	5.44858
	111.431	2.76049	-0.836407	5.4505
	111.454	2.76049	-0.832636	5.44759
	111.511	2.76049	-0.838349	5.44571
	111.558	2.7113	-0.842041	5.44595
	111.583	2.58452	-0.84155	5.44673
	111.627	2.4829	-0.840032	5.44696
	111.666	2.42575	-0.83957	5.44679
	111.671	2.3793	-0.839916	5.44663
	111.661	2.42006	-0.840225	5.44663
	111.654	2.45996	-0.840232	5.44668
	111.655	2.36481	-0.840124	5.44671
	111.658	2.24615	-0.840077	5.4467
	111.659	2.22004	-0.840096	5.44668
	111.658	2.24966	-0.84012	5.44668
	111.68	2.27109	-0.840124	5.44669
	111.76	2.2695	-0.840117	5.44669
	111.841	2.26121	-0.840112	5.44669
	111.811	2.2583	-0.840113	5.44669
	111.719	2.21084	-0.840115	5.44669
	111.728	2.03663	-0.840115	5.44669
	111.837	1.85755	-0.840115	5.44669
	111.914	1.87417	-0.840115	5.44669
	111.912	1.94949	-0.840115	5.44669
	111.885	1.8775	-0.840115	5.44669
	111.875	1.75591	-0.840115	5.44669
	111.88	1.72034	-0.840115	5.44669
	111.886	1.74703	-0.847985	5.44669
	111.886	1.7706	-0.86827	5.44669
	111.885	1.77094	-0.87666	5.44669
	111.884	1.7627	-0.857648	5.44669
	111.906	1.75913	-0.836407	5.44669
	111.964	1.76056	-0.832636	5.44669
	111.988	1.76243	-0.838349	5.44669
	111.956	1.76271	-0.842041	5.44669
	111.976	1.76216	-0.84155	5.44669
	112.046	1.76183	-0.840032	5.44669
	112.055	1.76189	-0.83957	5.44669
	112.031	1.76203	-0.839916	5.44669
	112.062	1.76207	-0.840225	5.44669
	112.113	1.71284	-0.840232	5.44669
	112.128	1.53685	-0.840124	5.44669
	112.117	1.30845	-0.840077	5.44669
	112.107	1.19888	-0.840096	5.44669
	112.107	1.22206	-0.84012	5.44669
	112.11	1.2688	-0.840124	5.44669
	112.112	1.27983	-0.840117	5.44669
	112.111	1.2186	-0.840112	5.44669
	112.11	1.08285	-0.840113	5.44669
	112.11	1.03094	-0.840115	5.44669
	112.11	1.15317	-0.840115	5.44669
	112.111	1.28716	-0.840115	5.44669
	112.111	1.31004	-0.840115	5.44669
	112.111	1.22441	-0.840115	5.44669
	112.111	1.02531	-0.840115	5.44669
	112.111	0.800214	-0.840115	5.44669
	112.111	0.700246	-0.840115	5.44669
	112.111	0.726275	-0.840115	5.44669
	112.111	0.770793	-0.840115	5.44669
	112.111	0.730693	-0.840115	5.44669
	112.111	0.591854	-0.840115	5.44669
	112.133	0.53113	-0.840115	5.44669
	112.19	0.650761	-0.840115	5.44669
	112.236	0.737614	-0.840115	5.44669
	112.262	0.5863	-0.847985	5.44669
	112.283	0.321487	-0.86827	5.44669
	112.265	0.188147	-0.87666	5.44669
	112.247	0.214354	-0.857648	5.44669
	112.29	0.270815	-0.836407	5.44669
	112.344	0.284846	-0.832636	5.44669
	112.355	0.270606	-0.838349	5.44669
	112.342	0.259646	-0.842041	5.44669
	112.332	0.260116	-0.84155	5.44669
	112.333	0.264208	-0.840032	5.44669
	112.337	0.265755	-0.83957	5.44669
	112.338	0.264949	-0.839916	5.44669
	112.337	0.264061	-0.840225	5.44669
	112.359	0.263976	-0.840232	5.4507
	112.439	0.264256	-0.840124	5.46104
	112.52	0.215213	-0.840077	5.46531
	112.49	0.0884	-0.847966	5.45562
	112.398	0.0359	-0.868276	5.4448
	112.407	0.105512	-0.876669	5.44287
	112.494	0.111509	-0.85765	5.44579
	112.513	0.033464	-0.836404	5.44767
	112.488	-0.010198	-0.832635	5.44742
	112.515	0.047045	-0.838349	5.44664
	112.564	0.192491	-0.842042	5.44641
	112.58	0.299036	-0.841551	5.44658
	112.547	0.302414	-0.840031	5.44674
	112.48	0.267613	-0.83957	5.44675
	112.456	0.252097	-0.839916	5.44669
	112.513	0.25801	-0.840225	5.44667
	112.575	0.266008	-0.840232	5.44668
	112.585	0.267258	-0.840124	5.44669
	112.568	0.264938	-0.840077	5.44669
	112.535	0.263523	-0.840096	5.44669
	112.479	0.263754	-0.84012	5.44669
	112.438	0.264354	-0.840124	5.44669
	112.435	0.264523	-0.840117	5.44669
	112.471	0.264381	-0.840112	5.44669
	112.534	0.264261	-0.840113	5.44669
	112.578	0.264262	-0.840115	5.44669
	112.579	0.264304	-0.840115	5.44669
	112.564	0.264322	-0.840115	5.44669
	112.558	0.264314	-0.840115	5.44669
	112.561	0.264305	-0.840115	5.44669
	112.564	0.264304	-0.840115	5.44669
	112.564	0.264306	-0.840115	5.44669
	112.563	0.264308	-0.840115	5.44268
	112.563	0.215117	-0.840115	5.43234
	112.563	0.088342	-0.840115	5.42806
	112.563	0.035909	-0.840115	5.43775
	112.563	0.154727	-0.840115	5.44858
	112.563	0.287482	-0.840115	5.4505
	112.563	0.311046	-0.840115	5.44759
	112.563	0.275343	-0.840115	5.44571
	112.563	0.252268	-0.840115	5.44595
	112.563	0.255334	-0.840115	5.44673
	112.563	0.215637	-0.840115	5.44696
	112.563	0.091748	-0.840115	5.44679
	112.563	0.037152	-0.840115	5.44663
	112.563	0.154037	-0.840115	5.44663
	112.563	0.286751	-0.840115	5.44668
	112.563	0.310985	-0.840115	5.44671
	112.563	0.275577	-0.840115	5.4467
	112.563	0.252388	-0.840115	5.44668
	112.563	0.255301	-0.840115	5.44668
	112.563	0.26477	-0.840115	5.44669
	112.563	0.267702	-0.840115	5.44669
	112.563	0.265564	-0.840115	5.44669
	112.563	0.263627	-0.840115	5.44669
	112.563	0.263575	-0.840115	5.44669
	112.563	0.264242	-0.840115	5.44669
	112.563	0.26454	-0.840115	5.44669
	112.563	0.264428	-0.840115	5.44669
	112.563	0.264275	-0.840115	5.44669
	112.563	0.264251	-0.840115	5.44669
	112.541	0.264295	-0.840115	5.44669
	112.483	0.215132	-0.840115	5.44669
	112.46	0.039162	-0.840115	5.44669
	112.513	-0.140057	-0.840115	5.44669
	112.574	-0.073674	-0.840115	5.44268
	112.584	0.177901	-0.840115	5.43234
	112.568	0.334221	-0.840115	5.42806
	112.558	0.322082	-0.840115	5.43775
	112.559	0.263304	-0.840115	5.44858
	112.563	0.243295	-0.840115	5.4505
	112.542	0.255854	-0.840115	5.44759
	112.484	0.268234	-0.840115	5.44571
	112.459	0.219766	-0.840115	5.44595
	112.513	0.088893	-0.840115	5.44673
	112.574	0.034488	-0.840115	5.44696
	112.584	0.153936	-0.840115	5.44679
	112.568	0.287656	-0.840115	5.44663
	112.558	0.3114	-0.840115	5.44663
	112.559	0.275429	-0.840115	5.44668
	112.563	0.252179	-0.840115	5.44671
	112.565	0.255266	-0.840115	5.4467
	112.564	0.26483	-0.840115	5.44668
	112.563	0.218549	-0.840115	5.44668
	112.563	0.040403	-0.840115	5.44669
	112.563	-0.140752	-0.840115	5.44669
	112.563	-0.123597	-0.840115	5.44669
	112.563	0.001875	-0.840115	5.44669
	112.563	0.106059	-0.840115	5.44669
	112.563	0.212622	-0.840115	5.44669
	112.563	0.286445	-0.840115	5.44669
	112.563	0.289977	-0.840115	5.44669
	112.563	0.266878	-0.840115	5.44669
	112.563	0.25621	-0.840115	5.44669
	112.563	0.259994	-0.840115	5.44669
	112.563	0.265377	-0.840115	5.44669
	112.563	0.266288	-0.840115	5.44669
	112.563	0.264757	-0.840115	5.44669
	112.563	0.263791	-0.840115	5.44669
	112.563	0.263931	-0.840115	5.44669
	112.563	0.264333	-0.840115	5.44669
	112.563	0.264452	-0.840115	5.44669
	112.563	0.264358	-0.840115	5.44669
	112.563	0.264277	-0.840115	5.44669
	112.563	0.264276	-0.840115	5.44669
	112.563	0.264305	-0.840115	5.44669
	112.563	0.264317	-0.840115	5.44669
	112.563	0.264312	-0.840115	5.44669
	112.541	0.264306	-0.840115	5.44669
	112.483	0.264305	-0.840115	5.44669
	112.46	0.264307	-0.840115	5.44669
	112.513	0.264308	-0.840115	5.44669
	112.574	0.264308	-0.840115	5.44669
	112.584	0.264307	-0.840115	5.44669
	112.546	0.264307	-0.840115	5.44669
	112.478	0.264307	-0.840115	5.44669
	112.456	0.264307	-0.840115	5.44669
	112.514	0.264307	-0.840115	5.44669
	112.575	0.264307	-0.840115	5.44669
	112.585	0.264307	-0.840115	5.44669
	112.568	0.264307	-0.840115	5.44669
	112.557	0.264307	-0.840115	5.44669
	112.559	0.264307	-0.840115	5.44669
	112.563	0.264307	-0.840115	5.44669
	112.565	0.264307	-0.840115	5.44669
	112.564	0.264307	-0.840115	5.44669
	112.563	0.264307	-0.840115	5.44669
	112.563	0.264307	-0.840115	5.44669
	112.563	0.264307	-0.840115	5.44669
	112.563	0.264307	-0.840115	5.44669
	112.563	0.264307	-0.840115	5.44669
	112.563	0.264307	-0.840115	5.44669
	112.563	0.264307	-0.840115	5.44669
	112.563	0.264307	-0.840115	5.44669
	112.563	0.264307	-0.840115	5.44669
	112.563	0.264307	-0.840115	5.44669
	112.563	0.264307	-0.840115	5.44669
	112.563	0.264307	-0.840115	5.44669
	112.563	0.264307	-0.840115	5.44669
	112.563	0.264307	-0.840115	5.44669
	112.563	0.264307	-0.840115	5.44669
	112.563	0.264307	-0.840115	5.44669
	112.563	0.264307	-0.840115	5.44669
	112.563	0.264307	-0.840115	5.44669
	112.563	0.264307	-0.840115	5.44669
	112.541	0.264307	-0.840115	5.44669
	112.483	0.264307	-0.840115	5.44669
	112.46	0.264307	-0.840115	5.44669
	112.513	0.264307	-0.840115	5.44669
	112.574	0.264307	-0.840115	5.44669
	112.584	0.264307	-0.840115	5.44669
	112.568	0.264307	-0.840115	5.44669
	112.558	0.215117	-0.840115	5.44669
	112.559	0.088342	-0.840115	5.44669
	112.563	0.03591	-0.840115	5.44669
	112.565	0.154727	-0.840115	5.44669
	112.564	0.287482	-0.840115	5.44669
	112.563	0.311046	-0.840115	5.44669
	112.563	0.275343	-0.840115	5.44669
	112.563	0.252268	-0.840115	5.44669
	112.563	0.255334	-0.840115	5.44669
	112.563	0.264827	-0.840115	5.44669
	112.563	0.267714	-0.840115	5.44669
	112.563	0.265549	-0.840115	5.44669
	112.563	0.263617	-0.840115	5.44669
	112.563	0.263576	-0.840115	5.44669
	112.563	0.264247	-0.840115	5.44669
	112.563	0.264542	-0.840115	5.44669
	112.563	0.264427	-0.840115	5.44669
	112.563	0.264274	-0.840115	5.44669
	112.563	0.21506	-0.840115	5.44669
	112.563	0.08833	-0.840115	5.44669
	112.563	0.035925	-0.840115	5.44669
	112.563	0.154738	-0.840115	5.44669
	112.563	0.287481	-0.840115	5.44669
	112.563	0.311042	-0.840115	5.44669
	112.563	0.275341	-0.840115	5.44669
	112.563	0.252269	-0.840115	5.44669
	112.541	0.255335	-0.840115	5.44669
	112.483	0.215637	-0.840115	5.44669
	112.46	0.091748	-0.840115	5.44669
	112.513	0.037152	-0.840115	5.44669
	112.574	0.154037	-0.840115	5.44669
	112.584	0.286751	-0.840115	5.44669
	112.568	0.310985	-0.840115	5.44669
	112.558	0.275577	-0.840115	5.44669
	112.559	0.252388	-0.840115	5.44669
	112.563	0.255301	-0.840115	5.44669
	112.565	0.26477	-0.840115	5.44669
	112.564	0.218512	-0.840115	5.44669
	112.563	0.089599	-0.840115	5.44669
	112.563	0.03523	-0.840115	5.44669
	112.563	0.153995	-0.840115	5.44669
	112.563	0.287417	-0.840115	5.44669
	112.563	0.311279	-0.840115	5.44669
	112.563	0.275463	-0.840115	5.44669
	112.541	0.252236	-0.840115	5.44669
	112.483	0.206088	-0.840115	5.44669
	112.46	0.088849	-0.840115	5.44669
	112.513	0.039331	-0.840115	5.44669
	112.574	0.15598	-0.840115	5.44669
	112.584	0.28679	-0.840115	5.44669
	112.568	0.310311	-0.840115	5.44669
	112.558	0.275281	-0.840115	5.44669
	112.559	0.252503	-0.840115	5.44669
	112.563	0.206265	-0.840115	5.44669
	112.565	0.088828	-0.840115	5.44669
	112.564	0.03926	-0.840115	5.44669
	112.563	0.155957	-0.847985	5.44669
	112.563	0.286806	-0.86827	5.44669
	112.563	0.310326	-0.87666	5.44669
	112.563	0.275281	-0.857648	5.44669
	112.563	0.252498	-0.836407	5.44669
