# Supplementary material for: Design of a cosmetic glove stiffness compensation mechanism for toddler-sized hand prostheses
Source: PLoS One. 2017 Aug 11;12(8):e0183233. doi: 10.1371/journal.pone.0183233 (PMC5553851; doi:10.1371/journal.pone.0183233)
Supplement: S1 Dataset — (ZIP) [file pone.0183233.s001.zip › 02 Spring measurements/VST10_2.xlsx]

## Sheet: VST10_2
LabVIEW Measurement
Writer_Version	2
Reader_Version	2
Separator	Tab
Decimal_Separator	.
Multi_Headings	No
X_Columns	No
Time_Pref	Absolute
Operator	localadmin
Date	2013-10-09
Time	00:11:35.972000
***End_of_Header***
Channels	4
Samples	10	10	10	10
Date	2013-10-09	2013-10-09	2013-10-09	2013-10-09
Time	00:12:23.872000	00:12:23.872000	00:12:23.872000	00:12:23.872000
Y_Unit_Label	mm	N	N	Pa
X_Dimension	Time	Time	Time	Time
X0	0	0	0	0
Delta_X	0.01	0.01	0.01	0.01
***End_of_Header***
X_Value	Voltage LVDT (Filtered)	Voltage Load Cell (Filtered)	Voltage Pinch Load Cell (Filtered)	Voltage Pressure (Filtered)	Comment
	112.563	0.287497	-0.840115	5.44669
	112.563	0.311056	-0.840115	5.44669
	112.563	0.275342	-0.840115	5.44669
	112.541	0.203074	-0.840115	5.44669
	112.483	0.079367	-0.840115	5.44669
	112.437	0.03643	-0.840115	5.44669
	112.434	0.158135	-0.840115	5.44669
	112.47	0.288724	-0.840115	5.44669
	112.535	0.310355	-0.840115	5.44669
	112.579	0.274612	-0.840115	5.44669
	112.557	0.252208	-0.840115	5.44669
	112.484	0.255569	-0.840115	5.44669
	112.454	0.264947	-0.840115	5.44669
	112.511	0.267681	-0.840115	5.44669
	112.574	0.265493	-0.840115	5.44669
	112.586	0.263605	-0.840115	5.44669
	112.568	0.263591	-0.840115	5.44669
	112.557	0.215067	-0.840115	5.44669
	112.559	0.088575	-0.840115	5.44669
	112.563	0.036025	-0.840115	5.44669
	112.565	0.154693	-0.840115	5.44669
	112.564	0.287426	-0.840115	5.44669
	112.563	0.311035	-0.840115	5.44669
	112.563	0.275358	-0.840115	5.44669
	112.563	0.252278	-0.840115	5.44669
	112.563	0.255333	-0.840115	5.44669
	112.563	0.264823	-0.840115	5.44669
	112.563	0.267713	-0.840115	5.44669
	112.563	0.26555	-0.840115	5.44669
	112.563	0.263617	-0.840115	5.44669
	112.563	0.263576	-0.840115	5.44669
	112.563	0.264246	-0.840115	5.44669
	112.563	0.215351	-0.840115	5.44669
	112.563	0.088461	-0.840115	5.44669
	112.563	0.035877	-0.840115	5.44669
	112.563	0.154671	-0.840115	5.44669
	112.563	0.28747	-0.840115	5.44669
	112.563	0.311061	-0.840115	5.44669
	112.563	0.275353	-0.840115	5.44669
	112.563	0.252267	-0.840115	5.44669
	112.563	0.25533	-0.840115	5.44669
	112.563	0.264825	-0.840115	5.44669
	112.563	0.267715	-0.840115	5.44669
	112.563	0.26555	-0.840115	5.44669
	112.563	0.263617	-0.840115	5.44669
	112.563	0.263576	-0.840115	5.44669
	112.563	0.264246	-0.840115	5.44669
	112.563	0.264542	-0.840115	5.44669
	112.563	0.264427	-0.840115	5.44669
	112.563	0.264274	-0.840115	5.44669
	112.563	0.21506	-0.840115	5.44669
	112.563	0.08833	-0.840115	5.44669
	112.563	0.035925	-0.840115	5.44669
	112.541	0.154738	-0.840115	5.44669
	112.483	0.287481	-0.840115	5.44669
	112.46	0.311042	-0.847985	5.44669
	112.513	0.275341	-0.86827	5.44669
	112.574	0.252269	-0.87666	5.44669
	112.584	0.255335	-0.857648	5.44669
	112.568	0.264827	-0.836407	5.44669
	112.558	0.267714	-0.832636	5.44669
	112.559	0.265549	-0.838349	5.44669
	112.563	0.263617	-0.842041	5.44669
	112.565	0.263576	-0.84155	5.44669
	112.564	0.264247	-0.840032	5.44669
	112.563	0.264542	-0.83957	5.44669
	112.563	0.264427	-0.839916	5.44669
	112.563	0.264274	-0.840225	5.44669
	112.563	0.264251	-0.840232	5.44669
	112.563	0.264295	-0.840124	5.44669
	112.563	0.264322	-0.840077	5.44669
	112.563	0.264318	-0.840096	5.44669
	112.541	0.264306	-0.84012	5.44669
	112.483	0.264303	-0.840124	5.44669
	112.46	0.264306	-0.840117	5.44669
	112.513	0.264308	-0.840112	5.44669
	112.574	0.264308	-0.840113	5.44669
	112.584	0.264307	-0.840115	5.44669
	112.568	0.264307	-0.840115	5.44669
	112.558	0.264307	-0.840115	5.44669
	112.559	0.215117	-0.840115	5.44669
	112.563	0.088342	-0.840115	5.44669
	112.565	0.03591	-0.840115	5.44669
	112.564	0.154727	-0.840115	5.44669
	112.563	0.287482	-0.840115	5.44669
	112.563	0.261856	-0.840115	5.44669
	112.563	0.099377	-0.840115	5.44669
	112.563	0.023871	-0.840115	5.44669
	112.563	0.145755	-0.840115	5.44669
	112.563	0.238811	-0.840115	5.44669
	112.563	0.089297	-0.840115	5.44669
	112.563	-0.127778	-0.840115	5.44669
	112.563	-0.0864	-0.840115	5.44669
	112.563	0.168198	-0.840115	5.44669
	112.563	0.33468	-0.840115	5.44669
	112.563	0.325723	-0.840115	5.44669
	112.563	0.264666	-0.840115	5.44669
	112.563	0.242572	-0.840115	5.44669
	112.541	0.255067	-0.840115	5.44669
	112.483	0.268161	-0.840115	5.44669
	112.46	0.269206	-0.840115	5.44669
	112.513	0.264989	-0.840115	5.44669
	112.574	0.262852	-0.840115	5.44669
	112.584	0.263455	-0.840115	5.44669
	112.568	0.264468	-0.840115	5.44669
	112.558	0.264677	-0.840115	5.44669
	112.559	0.264405	-0.840115	5.44669
	112.563	0.264217	-0.840115	5.44669
	112.565	0.264234	-0.840115	5.44669
	112.564	0.264309	-0.840115	5.44669
	112.563	0.264334	-0.840115	5.44669
	112.563	0.215127	-0.840115	5.44669
	112.563	0.088337	-0.840115	5.44669
	112.563	0.035904	-0.840115	5.44669
	112.563	0.154727	-0.840115	5.44669
	112.563	0.287484	-0.840115	5.44669
	112.563	0.311047	-0.840115	5.44669
	112.563	0.275342	-0.840115	5.44669
	112.563	0.252268	-0.840115	5.44669
	112.563	0.255334	-0.840115	5.44669
	112.563	0.264827	-0.840115	5.44669
	112.563	0.267714	-0.840115	5.44669
	112.563	0.265549	-0.840115	5.44669
	112.563	0.263616	-0.840115	5.44669
	112.563	0.263576	-0.840115	5.44669
	112.541	0.264247	-0.840115	5.44669
	112.483	0.264542	-0.840115	5.44669
	112.46	0.264427	-0.840115	5.44669
	112.513	0.264274	-0.840115	5.44669
	112.574	0.264251	-0.840115	5.44669
	112.584	0.264295	-0.840115	5.44669
	112.568	0.264322	-0.840115	5.44669
	112.558	0.264318	-0.840115	5.44669
	112.559	0.264306	-0.840115	5.44669
	112.563	0.264303	-0.840115	5.44669
	112.542	0.264306	-0.840115	5.44669
	112.484	0.264308	-0.840115	5.44669
	112.459	0.264308	-0.840115	5.44669
	112.513	0.264307	-0.840115	5.44669
	112.574	0.264307	-0.840115	5.44669
	112.584	0.264307	-0.840115	5.44669
	112.568	0.264307	-0.840115	5.44669
	112.558	0.264307	-0.840115	5.44669
	112.559	0.264307	-0.840115	5.44669
	112.563	0.264307	-0.840115	5.44268
	112.565	0.264307	-0.840115	5.43234
	112.564	0.264307	-0.840115	5.42806
	112.563	0.264307	-0.840115	5.43775
	112.563	0.264307	-0.840115	5.44858
	112.563	0.264307	-0.847985	5.4505
	112.563	0.264307	-0.86827	5.44759
	112.563	0.264307	-0.87666	5.44571
	112.563	0.264307	-0.857648	5.44595
	112.541	0.264307	-0.836407	5.44673
	112.483	0.264307	-0.832636	5.44696
	112.46	0.264307	-0.838349	5.44679
	112.513	0.264307	-0.842041	5.44663
	112.574	0.215117	-0.84155	5.44663
	112.584	0.088342	-0.840032	5.44668
	112.568	0.03591	-0.83957	5.44671
	112.558	0.154727	-0.839916	5.4467
	112.559	0.287482	-0.840225	5.44668
	112.563	0.311046	-0.840232	5.44668
	112.565	0.275343	-0.840124	5.44669
	112.564	0.252268	-0.840077	5.44669
	112.563	0.206144	-0.840096	5.44669
	112.563	0.088861	-0.84012	5.44669
	112.563	0.039316	-0.840124	5.44669
	112.563	0.155969	-0.840117	5.44669
	112.563	0.286791	-0.840112	5.44669
	112.563	0.261125	-0.840113	5.44669
	112.563	0.099317	-0.840115	5.44669
	112.563	0.024105	-0.840115	5.44669
	112.563	0.145874	-0.840115	5.44669
	112.541	0.287968	-0.840115	5.44669
	112.483	0.314396	-0.840115	5.44669
	112.46	0.276573	-0.840115	5.44669
	112.491	0.251593	-0.840115	5.44669
	112.472	0.254614	-0.840115	5.44669
	112.379	0.264765	-0.840115	5.44669
	112.313	0.267944	-0.840115	5.44669
	112.313	0.265668	-0.840115	5.44669
	112.358	0.263584	-0.840115	5.44669
	112.425	0.263521	-0.840115	5.44669
	112.444	0.264235	-0.840115	5.44669
	112.385	0.264556	-0.840115	5.44669
	112.324	0.264437	-0.840115	5.44669
	112.315	0.264273	-0.840115	5.44669
	112.332	0.264247	-0.840115	5.44669
	112.343	0.264294	-0.840115	5.44669
	112.341	0.264323	-0.840115	5.44669
	112.336	0.264319	-0.840115	5.44669
	112.335	0.264306	-0.840115	5.44669
	112.336	0.264303	-0.840115	5.44669
	112.337	0.264306	-0.840115	5.44669
	112.337	0.264308	-0.840115	5.44669
	112.337	0.264308	-0.840115	5.44669
	112.314	0.264307	-0.840115	5.44669
	112.235	0.264307	-0.840115	5.44669
	112.131	0.313497	-0.840115	5.44669
	112.082	0.489463	-0.840115	5.44669
	112.092	0.717861	-0.840115	5.44669
	112.136	0.82744	-0.840115	5.44669
	112.198	0.804266	-0.840115	5.44669
	112.216	0.757527	-0.840115	5.44669
	112.158	0.746491	-0.840115	5.44669
	112.098	0.807721	-0.840115	5.44669
	112.089	0.992659	-0.840115	5.44669
	112.106	1.22054	-0.840115	5.4507
	112.116	1.32671	-0.840115	5.46104
	112.114	1.30229	-0.840115	5.46531
	112.11	1.25625	-0.840115	5.45562
	112.109	1.24594	-0.840115	5.4448
	112.11	1.30723	-0.840115	5.44287
	112.111	1.44274	-0.840115	5.44579
	112.111	1.54373	-0.840115	5.44366
	112.111	1.5975	-0.840115	5.43307
	112.11	1.69196	-0.840115	5.42802
	112.11	1.77868	-0.840115	5.43747
	112.111	1.79192	-0.840115	5.44848
	112.111	1.76831	-0.840115	5.45055
	112.111	1.75397	-0.840115	5.44765
	112.088	1.7564	-0.840115	5.44571
	112.031	1.76252	-0.840115	5.44594
	111.985	1.76422	-0.840115	5.44672
	111.981	1.76276	-0.840115	5.44697
	112.018	1.76154	-0.840115	5.44679
	112.06	1.76155	-0.840115	5.44663
	112.024	1.76199	-0.840115	5.44663
	111.921	1.76217	-0.840115	5.44668
	111.856	1.81128	-0.840115	5.44671
	111.861	1.93796	-0.840115	5.4467
	111.884	2.03957	-0.840115	5.44668
	111.893	2.09674	-0.840115	5.44668
	111.888	2.1924	-0.847985	5.44669
	111.883	2.27842	-0.86827	5.44669
	111.882	2.29094	-0.87666	5.44669
	111.884	2.26727	-0.857648	5.44669
	111.863	2.25317	-0.836407	5.44669
	111.783	2.25572	-0.832636	5.44669
	111.679	2.2618	-0.838349	5.44669
	111.629	2.26345	-0.842041	5.44669
	111.639	2.26198	-0.84155	5.44669
	111.661	2.26077	-0.840032	5.44669
	111.666	2.26079	-0.83957	5.44669
	111.66	2.26123	-0.839916	5.44669
	111.656	2.2614	-0.840225	5.44669
	111.656	2.26132	-0.840232	5.44669
	111.658	2.26123	-0.840124	5.44669
	111.658	2.26121	-0.840077	5.44669
	111.658	2.31044	-0.840096	5.44669
	111.658	2.43723	-0.84012	5.44669
	111.636	2.48965	-0.840124	5.44669
	111.578	2.42002	-0.840117	5.44669
	111.532	2.46323	-0.840112	5.44669
	111.529	2.66806	-0.840113	5.44669
	111.543	2.81335	-0.840115	5.44669
	111.527	2.81325	-0.840115	5.44669
	111.468	2.76344	-0.840115	5.44669
	111.418	2.69373	-0.840115	5.44669
	111.414	2.5761	-0.840115	5.44669
	111.429	2.53481	-0.840115	5.44669
	111.437	2.65504	-0.840115	5.44669
	111.435	2.78443	-0.840115	5.44669
	111.409	2.80608	-0.840115	5.44669
	111.328	2.77077	-0.840115	5.44669
	111.226	2.74854	-0.840115	5.44669
	111.199	2.75182	-0.840115	5.44669
	111.267	2.7611	-0.840115	5.44669
	111.312	2.76383	-0.840115	5.44669
	111.263	2.76167	-0.840115	5.44669
	111.197	2.75979	-0.840115	5.44669
	111.182	2.75978	-0.840115	5.44669
	111.199	2.76044	-0.840115	5.44669
	111.211	2.76072	-0.840115	5.44669
	111.21	2.7606	-0.840115	5.44669
	111.205	2.76045	-0.840115	5.44669
	111.204	2.76043	-0.840115	5.44669
	111.205	2.76048	-0.840115	5.44669
	111.206	2.80969	-0.840115	5.44669
	111.206	2.93646	-0.840115	5.44669
	111.205	2.98888	-0.840115	5.44669
	111.205	2.87006	-0.840115	5.44669
	111.205	2.7865	-0.840115	5.44669
	111.205	2.88971	-0.840115	5.44669
	111.183	3.02704	-0.840115	5.44669
	111.103	3.10726	-0.840115	5.44669
	111.022	3.19984	-0.840115	5.44669
	111.03	3.27636	-0.840115	5.44669
	111.086	3.286	-0.840115	5.44669
	111.134	3.2645	-0.840115	5.44669
	111.16	3.20314	-0.840115	5.44669
	111.113	3.07896	-0.840115	5.44669
	111.011	3.03194	-0.840115	5.44669
	110.951	3.15211	-0.840115	5.44669
	110.957	3.2835	-0.840115	5.44669
	110.98	3.30602	-0.840115	5.44669
	110.987	3.27036	-0.840115	5.44669
	110.982	3.24767	-0.840115	5.44669
	110.977	3.25089	-0.840115	5.44669
	110.977	3.2603	-0.840115	5.44669
	110.979	3.26311	-0.840115	5.44669
	110.98	3.26093	-0.840115	5.44669
	110.957	3.25903	-0.840115	5.44669
	110.899	3.259	-0.840115	5.44669
	110.875	3.25967	-0.840115	5.44669
	110.907	3.25996	-0.840115	5.44669
	110.888	3.25984	-0.840115	5.44669
	110.795	3.25969	-0.840115	5.44669
	110.729	3.25967	-0.840115	5.44669
	110.729	3.3089	-0.840115	5.44669
	110.751	3.4357	-0.840115	5.44669
	110.761	3.48813	-0.840115	5.44669
	110.757	3.3693	-0.840115	5.44669
	110.752	3.23654	-0.840115	5.44669
	110.729	3.26217	-0.840115	5.44669
	110.673	3.47384	-0.840115	5.44669
	110.627	3.72532	-0.840115	5.44669
	110.601	3.78264	-0.840115	5.44669
	110.558	3.6232	-0.840115	5.44669
	110.519	3.52114	-0.840115	5.44669
	110.513	3.63109	-0.840115	5.44669
	110.524	3.72862	-0.840115	5.44669
	110.53	3.63442	-0.840115	5.44669
	110.529	3.5451	-0.840115	5.44669
	110.526	3.58795	-0.840115	5.44669
	110.525	3.59587	-0.840115	5.44669
	110.504	3.57734	-0.840115	5.44669
	110.447	3.66409	-0.840115	5.44669
	110.401	3.77162	-0.840115	5.44669
	110.375	3.79606	-0.840115	5.44669
	110.331	3.76969	-0.840115	5.44669
	110.292	3.75022	-0.840115	5.44669
	110.287	3.75148	-0.840115	5.44669
	110.297	3.75893	-0.840115	5.44669
	110.304	3.76161	-0.840115	5.44669
	110.303	3.76008	-0.840115	5.44669
	110.3	3.75849	-0.840115	5.44669
	110.299	3.75836	-0.840115	5.44669
	110.3	3.75888	-0.840115	5.44669
	110.3	3.75914	-0.840115	5.44669
	110.3	3.75906	-0.840115	5.44669
	110.3	3.75894	-0.840115	5.44669
	110.3	3.75891	-0.840115	5.44669
	110.3	3.75895	-0.840115	5.44669
	110.3	3.75897	-0.840115	5.44669
	110.278	3.75897	-0.840115	5.44669
	110.198	3.75896	-0.840115	5.44669
	110.095	3.75896	-0.840115	5.44669
	110.045	3.75896	-0.840115	5.44669
	110.055	3.75896	-0.840115	5.44669
	110.077	3.75896	-0.840115	5.44669
	110.082	3.75896	-0.840115	5.44669
	110.076	3.75896	-0.840115	5.44669
	110.072	3.75896	-0.840115	5.44669
	110.072	3.80815	-0.840115	5.44669
	110.052	3.98412	-0.840115	5.44669
	109.972	4.16332	-0.840115	5.44669
	109.869	4.14613	-0.840115	5.44669
	109.819	4.07052	-0.840115	5.44669
	109.829	4.1426	-0.840115	5.44669
	109.85	4.26432	-0.840115	5.44669
	109.855	4.29992	-0.840115	5.44669
	109.85	4.224	-0.847985	5.44669
	109.846	4.07363	-0.86827	5.44669
	109.846	4.02086	-0.87666	5.44669
	109.848	4.14793	-0.857648	5.44669
	109.826	4.28426	-0.836407	5.44669
	109.746	4.30639	-0.832636	5.44669
	109.642	4.26881	-0.838349	5.44669
	109.592	4.24546	-0.842041	5.44669
	109.603	4.24908	-0.84155	5.44669
	109.624	4.2589	-0.840032	5.44669
	109.629	4.26173	-0.83957	5.44669
	109.624	4.25942	-0.839916	5.44669
	109.62	4.25745	-0.840225	5.44669
	109.62	4.25745	-0.840232	5.44669
	109.621	4.25814	-0.840124	5.44669
	109.6	4.25844	-0.840077	5.44669
	109.52	4.25831	-0.840096	5.44669
	109.416	4.25816	-0.84012	5.44669
	109.366	4.30733	-0.840124	5.44669
	109.377	4.43415	-0.840117	5.44669
	109.398	4.5358	-0.840112	5.44669
	109.403	4.54375	-0.840113	5.44669
	109.397	4.51261	-0.840115	5.44669
	109.393	4.54619	-0.840115	5.44669
	109.393	4.67754	-0.840115	5.44669
	109.395	4.78663	-0.840115	5.44669
	109.396	4.79609	-0.840115	5.44669
	109.395	4.76293	-0.840115	5.44669
	109.395	4.74594	-0.847986	5.44669
	109.395	4.75066	-0.86827	5.44669
	109.395	4.75868	-0.87666	5.44669
	109.395	4.76036	-0.857648	5.44669
	109.395	4.75821	-0.836407	5.44669
	109.395	4.75672	-0.832636	5.44669
	109.395	4.75685	-0.838349	5.44669
	109.395	4.75744	-0.842041	5.44669
	109.395	4.75764	-0.84155	5.44669
	109.395	4.75751	-0.840032	5.44669
	109.373	4.75739	-0.83957	5.44669
	109.315	4.75738	-0.839916	5.44669
	109.269	4.75742	-0.840225	5.44669
	109.243	4.75744	-0.840232	5.44669
	109.222	4.75744	-0.840124	5.44669
	109.241	4.75743	-0.840077	5.44669
	109.259	4.75743	-0.840096	5.44669
	109.216	4.75743	-0.84012	5.44669
	109.162	4.75743	-0.840124	5.44669
	109.15	4.75743	-0.840117	5.44669
	109.163	4.75743	-0.840112	5.44669
	109.173	4.75743	-0.840113	5.44669
	109.172	4.75743	-0.840115	5.44669
	109.169	4.80662	-0.840115	5.44669
	109.167	4.9334	-0.840115	5.44669
	109.168	5.03502	-0.840115	5.44669
	109.169	5.04298	-0.840115	5.44669
	109.169	4.96265	-0.840115	5.44669
	109.146	4.86946	-0.840115	5.44669
	109.089	4.94838	-0.840115	5.44669
	109.043	5.12709	-0.840115	5.44669
	109.017	5.14254	-0.840115	5.44669
	108.974	5.08051	-0.840115	5.44669
	108.935	5.14664	-0.840115	5.44669
	108.929	5.26103	-0.840115	5.44669
	108.94	5.29568	-0.840115	5.44669
	108.946	5.27115	-0.840115	5.44669
	108.945	5.24882	-0.840115	5.44669
	108.92	5.24822	-0.840115	5.44669
	108.839	5.25592	-0.840115	5.44669
	108.759	5.25935	-0.840115	5.44669
	108.767	5.25806	-0.840115	5.44669
	108.801	5.25629	-0.840115	5.44669
	108.791	5.25602	-0.840115	5.44669
	108.793	5.25653	-0.840115	5.44669
	108.801	5.25684	-0.840115	5.44669
	108.759	5.25679	-0.840115	5.44669
	108.71	5.30585	-0.840115	5.44669
	108.699	5.43259	-0.840115	5.44669
	108.711	5.48505	-0.840115	5.44669
	108.72	5.36626	-0.840115	5.44669
	108.72	5.2335	-0.840115	5.44669
	108.716	5.20993	-0.840115	5.44669
	108.715	5.24563	-0.840115	5.44669
	108.716	5.2687	-0.840115	5.44669
	108.716	5.26564	-0.840115	5.44669
	108.716	5.25615	-0.840115	5.44669
	108.716	5.25326	-0.840115	5.44669
	108.716	5.25542	-0.840115	5.44669
	108.716	5.25736	-0.840115	5.44669
	108.716	5.2574	-0.840115	5.44669
	108.716	5.25673	-0.840115	5.44669
	108.694	5.30562	-0.840115	5.44669
	108.636	5.43251	-0.840115	5.44669
	108.59	5.4851	-0.840115	5.44669
	108.564	5.3663	-0.840115	5.44669
	108.521	5.2335	-0.840115	5.44669
	108.482	5.2591	-0.840115	5.44669
	108.476	5.47078	-0.840115	5.44669
	108.487	5.72226	-0.840115	5.44669
	108.494	5.82878	-0.840115	5.44669
	108.492	5.74692	-0.840115	5.44669
	108.49	5.52132	-0.840115	5.44669
	108.489	5.33324	-0.840115	5.44669
	108.49	5.4136	-0.840115	5.44669
	108.49	5.67419	-0.840115	5.44669
	108.49	5.82932	-0.840115	5.44669
	108.49	5.81348	-0.840115	5.44669
	108.49	5.75357	-0.840115	5.44669
	108.49	5.73441	-0.840115	5.44669
	108.49	5.74772	-0.840115	5.44669
	108.49	5.76011	-0.840115	5.44669
	108.49	5.76058	-0.840115	5.44669
	108.49	5.75636	-0.840115	5.44669
	108.49	5.75443	-0.840115	5.44669
	108.468	5.75512	-0.840115	5.44669
	108.41	5.7561	-0.840115	5.44669
	108.386	5.75626	-0.840115	5.44669
	108.418	5.75598	-0.840115	5.44669
	108.398	5.75581	-0.840115	5.44669
	108.305	5.75584	-0.840115	5.44669
	108.24	5.75591	-0.840115	5.44669
	108.24	5.75593	-0.840115	5.44669
	108.262	5.75591	-0.840115	5.44669
	108.272	5.7559	-0.840115	5.44669
	108.267	5.7559	-0.840115	5.44669
	108.262	5.7559	-0.840115	5.44669
	108.262	5.7559	-0.840115	5.44669
	108.241	5.7559	-0.840115	5.44669
	108.162	5.7559	-0.840115	5.44669
	108.081	5.7559	-0.840115	5.44669
	108.088	5.7559	-0.840115	5.44669
	108.122	5.7559	-0.840115	5.44669
	108.09	5.7559	-0.840115	5.44669
	108.035	5.7559	-0.840115	5.44669
	108.018	5.7559	-0.840115	5.44669
	108.03	5.80509	-0.840115	5.44669
	108.041	5.98106	-0.840115	5.44669
	108.041	6.20946	-0.840115	5.44669
	108.038	6.31904	-0.840115	5.44669
	108.036	6.29586	-0.840115	5.44669
	108.037	6.24912	-0.840115	5.44669
	108.037	6.23809	-0.840115	5.44669
	108.038	6.25013	-0.840115	5.44669
	108.015	6.2591	-0.840115	5.44669
	107.935	6.25858	-0.840115	5.44669
	107.832	6.25517	-0.840115	5.44669
	107.804	6.25393	-0.840115	5.44669
	107.872	6.20543	-0.840115	5.44669
	107.917	6.07939	-0.840115	5.44669
	107.868	6.02701	-0.840115	5.44669
	107.803	6.1456	-0.840115	5.44669
	107.788	6.27823	-0.840115	5.44669
	107.804	6.30183	-0.840115	5.44669
	107.816	6.26618	-0.840115	5.44669
	107.816	6.24312	-0.840115	5.44669
	107.811	6.24617	-0.840115	5.44669
	107.809	6.25565	-0.840115	5.44669
	107.81	6.25854	-0.840115	5.44669
	107.811	6.25638	-0.840115	5.44669
	107.811	6.25445	-0.840115	5.44669
	107.789	6.25441	-0.840115	5.44669
	107.709	6.25508	-0.840115	5.44669
	107.605	6.30456	-0.840115	5.44669
	107.556	6.43122	-0.840115	5.44669
	107.566	6.4835	-0.840115	5.44669
	107.587	6.41385	-0.840115	5.44669
	107.592	6.40792	-0.840115	5.44669
	107.587	6.486	-0.840115	5.44669
	107.583	6.57885	-0.840115	5.44669
	107.583	6.69756	-0.840115	5.44669
	107.585	6.7805	-0.840115	5.44669
	107.585	6.78354	-0.840115	5.44669
	107.585	6.75699	-0.840115	5.44669
	107.585	6.74505	-0.840115	5.44669
	107.585	6.74953	-0.840115	5.44669
	107.585	6.75566	-0.840115	5.44669
	107.585	6.75663	-0.840115	5.44669
	107.585	6.75486	-0.840115	5.44669
	107.585	6.75378	-0.840115	5.44669
	107.585	6.75395	-0.847985	5.44669
	107.585	6.75441	-0.86827	5.44669
	107.585	6.75454	-0.87666	5.44669
	107.585	6.75443	-0.857648	5.44669
	107.585	6.75434	-0.836407	5.44669
	107.585	6.75434	-0.832636	5.44669
	107.585	6.75437	-0.838349	5.44669
	107.585	6.75439	-0.842041	5.44669
	107.562	6.75438	-0.84155	5.44669
	107.483	6.75437	-0.840032	5.44669
	107.379	6.75437	-0.83957	5.44669
	107.329	6.75437	-0.839916	5.44669
	107.34	6.75437	-0.840225	5.44669
	107.361	6.75437	-0.840232	5.44669
	107.366	6.75437	-0.840124	5.44669
	107.361	6.75437	-0.840077	5.44669
	107.357	6.75437	-0.840096	5.44669
	107.357	6.80356	-0.84012	5.44669
	107.358	6.93034	-0.840124	5.44669
	107.359	6.98277	-0.840117	5.44669
	107.359	6.91315	-0.840112	5.44669
	107.358	6.90716	-0.840113	5.44669
	107.358	6.93603	-0.840115	5.44669
	107.336	6.90211	-0.840115	5.44669
	107.256	6.9192	-0.840115	5.44669
	107.153	6.9942	-0.840115	5.44669
	107.103	7.07756	-0.840115	5.44669
	107.114	7.19339	-0.840115	5.44669
	107.135	7.2785	-0.840115	5.44669
	107.14	7.28347	-0.840115	5.44669
	107.134	7.25696	-0.840115	5.44669
	107.13	7.24435	-0.840115	5.44669
	107.131	7.24853	-0.840115	5.44669
	107.11	7.25478	-0.840115	5.44669
	107.031	7.2559	-0.840115	5.44669
	106.927	7.25416	-0.840115	5.44669
	106.877	7.25303	-0.840115	5.44669
	106.887	7.20398	-0.840115	5.44669
	106.909	7.07767	-0.840115	5.44669
	106.914	7.02538	-0.840115	5.44669
	106.908	7.14409	-0.840115	5.44669
	106.904	7.27675	-0.840115	5.44669
	106.904	7.30031	-0.840115	5.44669
	106.906	7.26464	-0.840115	5.44669
	106.906	7.24158	-0.840115	5.44669
	106.906	7.24464	-0.840115	5.44669
	106.906	7.25413	-0.840115	5.44669
	106.906	7.25701	-0.840115	5.44669
	106.906	7.25485	-0.840115	5.44669
	106.906	7.25292	-0.840115	5.44669
	106.906	7.25288	-0.840115	5.44669
	106.906	7.25355	-0.840115	5.44669
	106.884	7.25385	-0.840115	5.44669
	106.804	7.25373	-0.840115	5.44669
	106.7	7.25358	-0.840115	5.44669
	106.651	7.25355	-0.840115	5.44669
	106.661	7.30279	-0.840115	5.44669
	106.682	7.47878	-0.840115	5.44669
	106.687	7.70717	-0.840115	5.44669
	106.682	7.76755	-0.840115	5.44669
	106.678	7.6176	-0.840115	5.44669
	106.678	7.51843	-0.840115	5.44669
	106.68	7.62622	-0.840115	5.44669
	106.68	7.77101	-0.840115	5.44669
	106.68	7.80354	-0.840115	5.44669
	106.679	7.76732	-0.840115	5.44669
	106.679	7.74084	-0.840115	5.44669
	106.68	7.74266	-0.840115	5.44669
	106.68	7.75285	-0.840115	5.44669
	106.657	7.75647	-0.840115	5.44669
	106.577	7.75436	-0.840115	5.44669
	106.474	7.7522	-0.840115	5.44669
	106.424	7.75204	-0.840115	5.44669
	106.435	7.75274	-0.840115	5.44669
	106.456	7.75309	-0.840115	5.44669
	106.461	7.75299	-0.840115	5.44669
	106.456	7.75282	-0.840115	5.44669
	106.451	7.75279	-0.840115	5.44669
	106.452	7.75283	-0.840115	5.44669
	106.453	7.75286	-0.840115	5.44669
	106.432	7.75286	-0.840115	5.44669
	106.351	7.75285	-0.840115	5.44669
	106.248	7.75284	-0.840115	5.44669
	106.198	7.75284	-0.840115	5.44669
	106.208	7.75285	-0.840115	5.44669
	106.23	7.75285	-0.840115	5.44669
	106.235	7.75285	-0.840115	5.44669
	106.229	7.75285	-0.840115	5.44669
	106.225	7.75285	-0.840115	5.44669
	106.225	7.75285	-0.840115	5.44669
	106.227	7.75285	-0.840115	5.44669
	106.228	7.75285	-0.840115	5.44669
	106.227	7.75285	-0.840115	5.44669
	106.227	7.75285	-0.840115	5.44669
	106.227	7.75285	-0.840115	5.44669
	106.205	7.75285	-0.840115	5.44669
	106.147	7.75285	-0.840115	5.44669
	106.101	7.75285	-0.840115	5.44669
	106.075	7.80204	-0.840115	5.44669
	106.032	7.978	-0.840115	5.44669
	105.993	8.2064	-0.840115	5.44669
	105.987	8.31598	-0.840115	5.44669
	105.998	8.2928	-0.840115	5.44669
	106.004	8.24607	-0.840115	5.44669
	106.003	8.23503	-0.840115	5.44669
	106	8.24707	-0.840115	5.44669
	106	8.20685	-0.840115	5.44669
	106	8.07956	-0.840115	5.44669
	106.001	8.02372	-0.840115	5.44669
	106.001	8.14129	-0.840115	5.44669
	106.001	8.27474	-0.840115	5.44669
	106.001	8.29903	-0.840115	5.44669
	106.001	8.26339	-0.840115	5.44669
	106.001	8.24008	-0.840115	5.44669
	106.001	8.24303	-0.840115	5.44669
	106.001	8.25255	-0.840115	5.44669
	106.001	8.2555	-0.840115	5.44669
	106.001	8.25334	-0.840115	5.44669
	106.001	8.2514	-0.840115	5.44669
	106.001	8.25135	-0.840115	5.44669
	106.001	8.25202	-0.840115	5.44669
	106.001	8.25232	-0.840115	5.44669
	106.001	8.2522	-0.840115	5.44669
	105.978	8.25205	-0.840115	5.44669
	105.899	8.25203	-0.840115	5.44669
	105.795	8.25207	-0.840115	5.44669
	105.745	8.2521	-0.840115	5.44669
	105.756	8.30128	-0.840115	5.44669
	105.777	8.42805	-0.840115	5.44669
	105.782	8.48048	-0.840115	5.44669
	105.777	8.36166	-0.840115	5.44669
	105.773	8.22891	-0.840115	5.44669
	105.773	8.20534	-0.840115	5.44669
	105.774	8.24105	-0.840115	5.44669
	105.775	8.26412	-0.840115	5.44669
	105.775	8.26106	-0.840115	5.44669
	105.774	8.25156	-0.840115	5.44669
	105.774	8.24868	-0.840115	5.44669
	105.774	8.25084	-0.840115	5.44669
	105.774	8.25277	-0.840115	5.44669
	105.752	8.25281	-0.840115	5.44669
	105.672	8.25214	-0.840115	5.44669
	105.569	8.30104	-0.840115	5.44669
	105.519	8.42793	-0.847985	5.44669
	105.53	8.5297	-0.86827	5.44669
	105.551	8.58687	-0.87666	5.44669
	105.556	8.68247	-0.857648	5.44669
	105.55	8.71927	-0.836407	5.44669
	105.546	8.60503	-0.832636	5.44669
	105.547	8.52895	-0.838349	5.44669
	105.548	8.63366	-0.842041	5.44669
	105.549	8.76896	-0.84155	5.44669
	105.548	8.79861	-0.840032	5.44669
	105.548	8.76455	-0.84744	5.44669
	105.548	8.74	-0.868071	5.44669
	105.548	8.74187	-0.87677	5.44669
	105.548	8.75138	-0.857765	5.44669
	105.548	8.7547	-0.836416	5.44669
	105.548	8.75271	-0.832599	5.44669
	105.548	8.7507	-0.83833	5.44669
	105.526	8.75056	-0.842046	5.44669
	105.446	8.75122	-0.841559	5.44669
	105.343	8.75155	-0.847904	5.44669
	105.293	8.75145	-0.867723	5.44669
	105.303	8.75129	-0.876459	5.44669
	105.325	8.75126	-0.857759	5.44268
	105.33	8.7513	-0.836524	5.43234
	105.324	8.75133	-0.832646	5.42806
	105.32	8.80052	-0.838311	5.43775
	105.32	8.92728	-0.842022	5.44858
	105.322	9.0289	-0.841556	5.4505
	105.3	9.08605	-0.840041	5.44759
	105.22	9.1817	-0.839572	5.44571
	105.138	9.21852	-0.839914	5.44595
	105.146	9.10428	-0.840224	5.44673
	105.181	9.02818	-0.840232	5.44696
	105.148	9.13289	-0.840125	5.44679
	105.093	9.2682	-0.840077	5.44663
	105.077	9.29785	-0.840095	5.44663
	105.089	9.26379	-0.84012	5.44668
	105.099	9.23924	-0.840124	5.44671
	105.077	9.2411	-0.840117	5.4467
	105.016	9.25062	-0.840112	5.44668
	104.991	9.25394	-0.840113	5.44668
	105.045	9.25195	-0.840115	5.44669
	105.084	9.24994	-0.840115	5.44669
	105.015	9.2498	-0.840115	5.44669
	104.895	9.25046	-0.840115	5.44669
	104.835	9.25078	-0.840115	5.44669
	104.847	9.25068	-0.840115	5.44669
	104.872	9.25053	-0.840115	5.44669
	104.879	9.2505	-0.840115	5.44669
	104.872	9.25054	-0.840115	5.44669
	104.867	9.25057	-0.840115	5.44669
	104.867	9.25057	-0.840115	5.44669
	104.869	9.25055	-0.840115	5.44669
	104.87	9.25055	-0.840115	5.44669
	104.87	9.25055	-0.840115	5.44669
	104.869	9.25056	-0.840115	5.44669
	104.869	9.25056	-0.840115	5.44669
	104.869	9.25055	-0.840115	5.44669
	104.869	9.25055	-0.840115	5.44669
	104.869	9.25055	-0.840115	5.44669
	104.869	9.25055	-0.840115	5.44669
	104.869	9.25055	-0.840115	5.44669
	104.869	9.25055	-0.840115	5.44669
	104.847	9.25055	-0.840115	5.44669
	104.767	9.25055	-0.840115	5.44669
	104.664	9.29974	-0.840115	5.44669
	104.614	9.42652	-0.840115	5.44669
	104.624	9.47895	-0.840115	5.44669
	104.646	9.40933	-0.840115	5.44669
	104.651	9.45253	-0.840115	5.44669
	104.645	9.60818	-0.840115	5.44669
	104.641	9.62669	-0.840115	5.44268
	104.641	9.52496	-0.840115	5.43234
	104.643	9.4672	-0.840115	5.42806
	104.643	9.527	-0.840115	5.43775
	104.643	9.67853	-0.840115	5.44858
	104.643	9.73753	-0.840115	5.4505
	104.643	9.56347	-0.840115	5.44759
	104.621	9.29906	-0.840115	5.44571
	104.563	9.22318	-0.840115	5.44595
	104.539	9.37948	-0.840115	5.44673
	104.593	9.53601	-0.840115	5.44696
	104.631	9.60536	-0.840115	5.44679
	104.562	9.68655	-0.840115	5.44663
	104.442	9.76217	-0.840115	5.44663
	104.382	9.77548	-0.840115	5.44668
	104.394	9.75584	-0.840115	5.44671
	104.42	9.74314	-0.840115	5.4467
	104.426	9.74485	-0.840115	5.44668
	104.419	9.75008	-0.840115	5.44668
	104.415	9.75167	-0.840115	5.44669
	104.415	9.75047	-0.840115	5.44669
	104.417	9.74941	-0.840115	5.44669
	104.417	9.74939	-0.840115	5.44669
	104.417	9.74976	-0.840115	5.44669
	104.417	9.74992	-0.840115	5.44669
	104.416	9.74986	-0.840115	5.44669
	104.417	9.74977	-0.840115	5.44669
	104.417	9.74976	-0.840115	5.44669
	104.417	9.74978	-0.840115	5.44669
	104.394	9.7498	-0.840115	5.44669
	104.337	9.7498	-0.840115	5.44669
	104.291	9.74979	-0.840115	5.44669
	104.265	9.74979	-0.840115	5.44669
	104.222	9.74979	-0.840115	5.44669
	104.183	9.74979	-0.840115	5.44669
	104.177	9.74979	-0.840115	5.44669
	104.188	9.79898	-0.840115	5.44669
	104.194	9.92576	-0.840115	5.44669
	104.193	9.97819	-0.840115	5.44669
	104.19	9.90856	-0.840115	5.44669
	104.189	9.90258	-0.840115	5.44669
	104.19	9.93145	-0.840115	5.44669
	104.191	9.84834	-0.840115	5.44669
	104.191	9.73865	-0.840115	5.44669
	104.19	9.71202	-0.840115	5.44669
	104.19	9.78743	-0.840115	5.44669
	104.19	9.93439	-0.840115	5.44669
	104.19	10.0351	-0.840115	5.44669
	104.19	10.0355	-0.840115	5.44669
	104.19	10.0015	-0.840115	5.44669
	104.168	9.98742	-0.840115	5.44669
	104.111	9.99362	-0.840115	5.44669
	104.087	10.0504	-0.840115	5.44669
	104.141	10.1782	-0.840115	5.44669
	104.179	10.2775	-0.840115	5.44669
	104.132	10.2842	-0.840115	5.44669
	104.092	10.2041	-0.840115	5.44669
	104.113	10.0623	-0.840115	5.44669
	104.095	10.0146	-0.840115	5.44669
	104.006	10.1407	-0.840115	5.44669
	103.942	10.2749	-0.840115	5.44669
	103.941	10.2472	-0.840115	5.44669
	103.962	10.0834	-0.840115	5.44669
	103.972	10.0081	-0.840115	5.44669
	103.968	10.1305	-0.840115	5.44669
	103.963	10.2729	-0.840115	5.44669
	103.962	10.2992	-0.840115	5.44669
	103.964	10.2613	-0.840115	5.44669
	103.965	10.2363	-0.840115	5.44669
	103.964	10.2393	-0.840115	5.44669
	103.964	10.2495	-0.840115	5.44669
	103.964	10.2527	-0.840115	5.44669
	103.964	10.2504	-0.840115	5.44669
	103.964	10.2483	-0.840115	5.44669
	103.964	10.2482	-0.840115	5.44669
	103.964	10.249	-0.840115	5.44669
	103.964	10.2493	-0.840115	5.44669
	103.964	10.2492	-0.840115	5.44669
	103.964	10.249	-0.840115	5.44669
	103.964	10.249	-0.840115	5.44669
	103.964	10.2982	-0.840115	5.44669
	103.942	10.425	-0.840115	5.44669
	103.862	10.4774	-0.840115	5.44669
	103.781	10.4078	-0.840115	5.44669
	103.789	10.451	-0.840115	5.44669
	103.823	10.6066	-0.840115	5.44669
	103.79	10.6252	-0.840115	5.44669
	103.735	10.5726	-0.840115	5.44669
	103.719	10.6416	-0.840115	5.44669
	103.731	10.7539	-0.840115	5.44669
	103.742	10.7866	-0.840115	5.44669
	103.742	10.7128	-0.840115	5.44669
	103.738	10.5644	-0.840115	5.44669
	103.736	10.5117	-0.840115	5.44669
	103.737	10.6381	-0.840115	5.44669
	103.738	10.7741	-0.840115	5.44669
	103.738	10.7963	-0.840115	5.44669
	103.738	10.7589	-0.840115	5.44669
	103.715	10.7356	-0.840115	5.44669
	103.636	10.7392	-0.840115	5.44669
	103.532	10.749	-0.840115	5.44669
	103.483	10.7518	-0.840115	5.44669
	103.493	10.7495	-0.840115	5.44669
	103.514	10.7475	-0.840115	5.44669
	103.519	10.7475	-0.840115	5.44669
	103.514	10.7482	-0.840115	5.44669
	103.51	10.7485	-0.840115	5.44669
	103.51	10.7484	-0.840115	5.44669
	103.511	10.7482	-0.840115	5.44669
	103.49	10.7482	-0.840115	5.44669
	103.41	10.7483	-0.840115	5.44669
	103.306	10.7483	-0.840115	5.44669
	103.256	10.7483	-0.840115	5.44669
	103.267	10.7483	-0.840115	5.44669
	103.288	10.7483	-0.840115	5.44669
	103.293	10.7483	-0.840115	5.44669
	103.287	10.7483	-0.840115	5.44669
	103.283	10.7483	-0.840115	5.44669
	103.284	10.7483	-0.847985	5.44669
	103.285	10.7975	-0.86827	5.44669
	103.286	10.9734	-0.87666	5.44669
	103.285	11.1526	-0.857648	5.44669
	103.285	11.1354	-0.836407	5.44669
	103.285	11.0106	-0.832636	5.44669
	103.285	10.9067	-0.838349	5.44669
	103.285	10.8493	-0.842041	5.44669
	103.263	10.9021	-0.84155	5.44669
	103.205	11.0001	-0.840032	5.44669
	103.182	11.0312	-0.83957	5.44669
	103.236	11.0108	-0.839916	5.44669
	103.273	10.9914	-0.840225	5.44669
	103.204	10.9906	-0.840232	5.44669
	103.085	10.9971	-0.840124	5.44669
	103.024	11.0002	-0.840077	5.44669
	103.036	11.0483	-0.840096	5.44669
	103.062	11.1735	-0.84012	5.44669
	103.068	11.2749	-0.840124	5.44669
	103.062	11.2833	-0.840117	5.44669
	103.057	11.2524	-0.840112	5.44669
	103.057	11.2368	-0.840113	5.44669
	103.059	11.2413	-0.840115	5.44669
	103.06	11.2487	-0.840115	5.44669
	103.059	11.2502	-0.840115	5.44669
	103.059	11.2482	-0.840115	5.44669
	103.059	11.2468	-0.840115	5.44669
	103.059	11.247	-0.840115	5.44669
	103.059	11.2475	-0.840115	5.44669
	103.059	11.2477	-0.840115	5.44669
	103.059	11.2476	-0.840115	5.44669
	103.059	11.2475	-0.840115	5.44669
	103.037	11.2475	-0.840115	5.44669
	102.957	11.2475	-0.840115	5.44669
	102.853	11.2475	-0.840115	5.44669
	102.804	11.2475	-0.840115	5.44669
	102.814	11.2475	-0.840115	5.44669
	102.835	11.2475	-0.840115	5.44669
	102.84	11.2475	-0.840115	5.44669
	102.835	11.2475	-0.840115	5.44669
	102.831	11.2475	-0.840115	5.44669
	102.831	11.2475	-0.840115	5.44669
	102.833	11.2475	-0.840115	5.44669
	102.811	11.2475	-0.840115	5.44669
	102.731	11.2475	-0.840115	5.44669
	102.649	11.2475	-0.840115	5.44669
	102.657	11.2475	-0.840115	5.44669
	102.691	11.2475	-0.840115	5.44669
	102.659	11.2967	-0.840115	5.44669
	102.604	11.4235	-0.840115	5.44669
	102.587	11.5251	-0.840115	5.44669
	102.599	11.5822	-0.840115	5.44669
	102.61	11.6287	-0.840115	5.44669
	102.61	11.5879	-0.840115	5.44669
	102.607	11.4988	-0.840115	5.44669
	102.605	11.418	-0.840115	5.44669
	102.606	11.3083	-0.840115	5.44669
	102.606	11.274	-0.840115	5.44669
	102.607	11.4435	-0.840115	5.44669
	102.606	11.6972	-0.840115	5.44669
	102.606	11.8194	-0.840115	5.44669
	102.606	11.7925	-0.840115	5.44669
	102.606	11.7397	-0.840115	5.44669
	102.606	11.7275	-0.840115	5.44669
	102.606	11.7412	-0.840115	5.44669
	102.606	11.7512	-0.840115	5.44669
	102.606	11.7506	-0.840115	5.44669
	102.606	11.6976	-0.840115	5.44669
	102.606	11.5694	-0.840115	5.44669
	102.606	11.5178	-0.840115	5.44669
	102.606	11.6374	-0.840115	5.44669
	102.606	11.7702	-0.840115	5.44669
	102.584	11.7935	-0.840115	5.44669
	102.527	11.7577	-0.840115	5.44669
	102.503	11.7346	-0.840115	5.44669
	102.557	11.7378	-0.840115	5.44669
	102.617	11.7473	-0.840115	5.44669
	102.627	11.7501	-0.840115	5.44669
	102.589	11.748	-0.840115	5.44669
	102.521	11.746	-0.840115	5.44669
	102.499	11.746	-0.840115	5.44669
	102.557	11.7467	-0.840115	5.44669
	102.618	11.747	-0.840115	5.44669
	102.628	11.7469	-0.840115	5.44669
	102.589	11.7467	-0.840115	5.44669
	102.498	11.7467	-0.840115	5.44669
	102.397	11.7467	-0.840115	5.44669
	102.351	11.7467	-0.840115	5.44669
	102.363	11.7467	-0.840115	5.44669
	102.383	11.7467	-0.840115	5.44669
	102.387	11.7467	-0.840115	5.44669
	102.382	11.7467	-0.840115	5.44669
	102.378	11.7467	-0.840115	5.44669
	102.379	11.7467	-0.840115	5.44669
	102.38	11.7467	-0.840115	5.44669
	102.381	11.7467	-0.840115	5.44669
	102.38	11.7467	-0.840115	5.44669
	102.38	11.7467	-0.840115	5.44669
	102.38	11.7467	-0.840115	5.44669
	102.38	11.7467	-0.840115	5.44669
	102.38	11.7467	-0.840115	5.44669
	102.38	11.7467	-0.840115	5.44669
	102.38	11.7467	-0.840115	5.44669
	102.38	11.7467	-0.840115	5.44669
	102.38	11.7467	-0.840115	5.44669
	102.38	11.7467	-0.840115	5.44669
	102.38	11.7467	-0.840115	5.44669
	102.38	11.7467	-0.840115	5.44669
	102.38	11.7467	-0.840115	5.44669
	102.38	11.7467	-0.840115	5.44669
	102.38	11.7467	-0.840115	5.44669
	102.38	11.7467	-0.840115	5.44669
	102.38	11.7467	-0.840115	5.44669
	102.358	11.7467	-0.840115	5.44669
	102.278	11.7467	-0.840115	5.44669
	102.197	11.7959	-0.840115	5.44669
	102.205	11.9227	-0.840115	5.44669
	102.261	11.9751	-0.840115	5.44669
	102.308	11.8563	-0.840115	5.44669
	102.334	11.7236	-0.840115	5.44669
	102.288	11.7	-0.840115	5.44669
	102.186	11.7357	-0.840115	5.44669
	102.148	11.7588	-0.840115	5.44669
	102.211	11.8049	-0.840115	5.44669
	102.258	11.9222	-0.840115	5.44669
	102.212	12.0209	-0.840115	5.44669
	102.146	12.031	-0.840115	5.44669
	102.131	12.0018	-0.840115	5.44669
	102.147	12.0355	-0.840115	5.44669
	102.159	12.1169	-0.840115	5.44669
	102.158	12.0498	-0.840115	5.44669
	102.154	11.831	-0.840115	5.44669
	102.152	11.6884	-0.840115	5.44669
	102.153	11.7438	-0.840115	5.44669
	102.154	11.922	-0.840115	5.44669
	102.154	12.0426	-0.840115	5.44669
	102.154	12.0402	-0.840115	5.44669
	102.154	11.998	-0.840115	5.44669
	102.154	11.9814	-0.840115	5.44669
	102.154	11.9895	-0.840115	5.44669
	102.154	12.048	-0.840115	5.44669
	102.154	12.1758	-0.840115	5.44669
	102.154	12.2745	-0.840115	5.44669
	102.154	12.2809	-0.840115	5.44669
	102.154	12.201	-0.840115	5.44669
	102.154	12.0593	-0.840115	5.44669
	102.154	11.9624	-0.840115	5.44669
	102.154	11.9617	-0.840115	5.44669
	102.154	11.9942	-0.840115	5.44669
	102.154	12.0078	-0.840115	5.44669
	102.154	12.0511	-0.840115	5.44669
	102.154	12.1706	-0.840115	5.44669
	102.154	12.2712	-0.840115	5.44669
	102.154	12.2814	-0.840115	5.44669
	102.154	12.2515	-0.840115	5.44669
	102.154	12.2357	-0.840115	5.44669
	102.154	12.2397	-0.840115	5.44669
	102.154	12.247	-0.840115	5.44669
	102.154	12.2486	-0.840115	5.44669
	102.154	12.1975	-0.840115	5.44669
	102.154	12.0694	-0.840115	5.44669
	102.154	12.017	-0.840115	5.44669
	102.154	12.0872	-0.840115	5.44669
	102.154	12.0934	-0.840115	5.44669
	102.154	12.0644	-0.840115	5.44669
	102.154	12.1474	-0.840115	5.44669
	102.154	12.2571	-0.840115	5.44669
	102.154	12.2837	-0.840115	5.44669
	102.154	12.2083	-0.840115	5.44669
	102.154	12.0122	-0.840115	5.44669
	102.154	11.8339	-0.840115	5.44669
	102.154	11.9078	-0.840115	5.44669
	102.154	12.1622	-0.840115	5.44669
	102.154	12.3171	-0.840115	5.44669
	102.154	12.3033	-0.840115	5.44669
	102.154	12.2444	-0.840115	5.44669
	102.154	12.2249	-0.840115	5.44669
	102.154	12.2377	-0.840115	5.44669
	102.154	12.25	-0.840115	5.44669
	102.154	12.2506	-0.840115	5.44669
	102.154	12.1973	-0.840115	5.44669
	102.154	12.0686	-0.840115	5.44669
	102.154	12.0168	-0.840115	5.44669
	102.154	12.1366	-0.840115	5.44669
	102.154	12.2203	-0.840115	5.44669
	102.154	12.1168	-0.840115	5.44669
	102.154	12.0285	-0.840115	5.44669
	102.154	12.1243	-0.840115	5.44669
	102.154	12.2602	-0.840115	5.44669
	102.154	12.2933	-0.840115	5.44669
	102.154	12.2112	-0.840115	5.44669
	102.154	12.0592	-0.840115	5.44669
	102.154	12.0079	-0.840115	5.44669
	102.154	12.1362	-0.840115	5.44669
	102.154	12.2725	-0.840115	5.44669
	102.154	12.245	-0.840115	5.44669
	102.154	12.0805	-0.840115	5.44669
	102.154	12.0048	-0.840115	5.44669
	102.154	12.1273	-0.840115	5.44669
	102.154	12.2699	-0.840115	5.44669
	102.154	12.2963	-0.840115	5.44669
	102.154	12.2582	-0.840115	5.44669
	102.154	12.184	-0.840115	5.44669
	102.154	12.0603	-0.840115	5.44669
	102.154	12.018	-0.840115	5.44669
	102.154	12.0909	-0.840115	5.44669
	102.154	12.0454	-0.840115	5.44669
	102.154	11.8384	-0.840115	5.44669
	102.154	11.6931	-0.840115	5.44669
	102.154	11.7431	-0.840115	5.44669
	102.154	11.9692	-0.840115	5.44669
	102.154	12.1688	-0.840115	5.44669
	102.154	12.0931	-0.840115	5.44669
	102.154	11.8304	-0.840115	5.44669
	102.176	11.6727	-0.840115	5.44669
	102.233	11.6882	-0.840115	5.44669
	102.257	11.7489	-0.840115	5.44669
	102.226	11.7685	-0.840115	5.44669
	102.245	11.7551	-0.840115	5.44669
	102.338	11.7425	-0.840115	5.44669
	102.404	11.742	-0.840115	5.44669
	102.404	11.7463	-0.840115	5.44669
	102.381	11.7482	-0.840115	5.44669
	102.372	11.7475	-0.840115	5.44669
	102.376	11.7465	-0.840115	5.44669
	102.381	11.7464	-0.840115	5.44669
	102.382	11.7467	-0.840115	5.44669
	102.38	11.7468	-0.840115	5.44669
	102.379	11.7468	-0.840115	5.44669
	102.38	11.7467	-0.840115	5.44669
	102.38	11.7467	-0.840115	5.44669
	102.38	11.7467	-0.840115	5.44669
	102.38	11.7467	-0.840115	5.44669
	102.38	11.7467	-0.840115	5.44669
	102.38	11.7467	-0.840115	5.44669
	102.402	11.7467	-0.840115	5.44669
	102.482	11.7467	-0.840115	5.44669
	102.563	11.7467	-0.840115	5.44669
	102.533	11.7467	-0.840115	5.44669
	102.419	11.7467	-0.840115	5.44669
	102.371	11.7467	-0.840115	5.44669
	102.434	11.7467	-0.840115	5.44669
	102.484	11.7467	-0.840115	5.44669
	102.462	11.7467	-0.840115	5.44669
	102.475	11.7467	-0.840115	5.44669
	102.563	11.7467	-0.840115	5.44669
	102.628	11.7467	-0.840115	5.44669
	102.63	11.7467	-0.840115	5.44669
	102.608	11.7467	-0.840115	5.44669
	102.599	11.7467	-0.840115	5.44669
	102.602	11.7467	-0.840115	5.44669
	102.607	11.6975	-0.840115	5.44669
	102.608	11.5216	-0.840115	5.44669
	102.607	11.3424	-0.840115	5.44669
	102.606	11.4088	-0.840115	5.44669
	102.606	11.6603	-0.840115	5.44669
	102.606	11.7675	-0.840115	5.44669
	102.606	11.6285	-0.840115	5.44669
	102.606	11.4681	-0.840115	5.44669
	102.629	11.391	-0.840115	5.44669
	102.708	11.3079	-0.840115	5.44669
	102.812	11.2343	-0.840115	5.44669
	102.839	11.2225	-0.840115	5.44669
	102.771	11.242	-0.840115	5.44669
	102.726	11.2542	-0.840115	5.44669
	102.775	11.2522	-0.840115	5.44669
	102.841	11.2471	-0.840115	5.44669
	102.856	11.2457	-0.840115	5.44669
	102.839	11.2469	-0.840115	5.44669
	102.827	11.2479	-0.840115	5.44669
	102.828	11.2479	-0.840115	5.44669
	102.833	11.2475	-0.840115	5.44669
	102.834	11.2474	-0.840115	5.44669
	102.856	11.2474	-0.840115	5.44669
	102.912	11.2475	-0.840115	5.44669
	102.958	11.2475	-0.840115	5.44669
	102.984	11.2475	-0.840115	5.44669
	103.028	11.2475	-0.840115	5.44669
	103.067	11.2475	-0.840115	5.44669
	103.072	11.2475	-0.840115	5.44669
	103.062	11.2475	-0.840115	5.44669
	103.055	11.2475	-0.840115	5.44669
	103.056	11.2475	-0.840115	5.44669
	103.059	11.2475	-0.840115	5.44669
	103.06	11.2475	-0.840115	5.44669
	103.059	11.2475	-0.840115	5.44669
	103.059	11.2475	-0.840115	5.44669
	103.059	11.2475	-0.840115	5.44669
	103.059	11.2475	-0.840115	5.44669
	103.059	11.2475	-0.840115	5.44669
	103.059	11.2475	-0.840115	5.44669
	103.059	11.2475	-0.840115	5.44669
	103.059	11.1983	-0.840115	5.44669
	103.059	11.0715	-0.840115	5.44669
	103.081	11.0191	-0.840115	5.44669
	103.161	11.0887	-0.840115	5.44669
	103.264	11.0947	-0.840115	5.44669
	103.314	11.0166	-0.840115	5.44669
	103.304	10.973	-0.840115	5.44669
	103.282	11.0302	-0.840115	5.44669
	103.277	11.1265	-0.840115	5.44669
	103.283	11.0571	-0.840115	5.44669
	103.287	10.8812	-0.840115	5.44669
	103.287	10.8636	-0.840115	5.44669
	103.285	10.9237	-0.840115	5.44669
	103.285	10.8576	-0.840115	5.44669
	103.285	10.793	-0.840115	5.44669
	103.285	10.8855	-0.840115	5.44669
	103.285	10.9623	-0.840115	5.44669
	103.307	10.8657	-0.840115	5.44669
	103.365	10.7335	-0.840115	5.44669
	103.389	10.7023	-0.840115	5.44669
	103.357	10.7346	-0.840115	5.44669
	103.354	10.7589	-0.840115	5.44669
	103.39	10.7576	-0.840115	5.44669
	103.432	10.7484	-0.840115	5.44669
	103.486	10.745	-0.847985	5.44669
	103.523	10.7468	-0.86827	5.44669
	103.525	10.7488	-0.87666	5.44669
	103.513	10.749	-0.857648	5.44669
	103.507	10.7484	-0.836407	5.44669
	103.509	10.748	-0.832636	5.44669
	103.512	10.7481	-0.838349	5.44669
	103.512	10.7483	-0.842041	5.44669
	103.512	10.7483	-0.84155	5.44669
	103.511	10.7483	-0.840032	5.44669
	103.534	10.7482	-0.83957	5.44669
	103.591	10.7483	-0.839916	5.44669
	103.615	10.7483	-0.840225	5.44669
	103.583	10.7483	-0.840232	5.44669
	103.603	10.7483	-0.840124	5.44669
	103.696	10.7483	-0.840077	5.44669
	103.762	10.7483	-0.840096	5.44669
	103.762	10.7483	-0.84012	5.44669
	103.739	10.7483	-0.840124	5.44669
	103.73	10.7483	-0.840117	5.44669
	103.734	10.7483	-0.840112	5.44669
	103.739	10.7483	-0.840113	5.44669
	103.74	10.7483	-0.840115	5.44669
	103.738	10.7483	-0.840115	5.44669
	103.737	10.6991	-0.840115	5.44669
	103.737	10.5231	-0.840115	5.44669
	103.76	10.2947	-0.840115	5.44669
	103.818	10.1851	-0.840115	5.44669
	103.864	10.2083	-0.840115	5.44669
	103.889	10.255	-0.840115	5.44669
	103.933	10.2661	-0.840115	5.44669
	103.972	10.254	-0.840115	5.44669
	103.978	10.2451	-0.840115	5.44669
	103.967	10.2456	-0.840115	5.44669
	103.96	10.249	-0.840115	5.44669
	103.962	10.2502	-0.840115	5.44669
	103.964	10.2495	-0.840115	5.44669
	103.965	10.2488	-0.840115	5.44669
	103.964	10.2488	-0.840115	5.44669
	103.964	10.249	-0.840115	5.44669
	103.964	10.1999	-0.840115	5.44669
	103.964	10.0731	-0.840115	5.44669
	103.964	9.97143	-0.840115	5.44669
	103.964	9.96346	-0.840115	5.44669
	103.986	10.0438	-0.840115	5.44669
	104.066	10.1862	-0.840115	5.44669
	104.17	10.2832	-0.840115	5.44669
	104.197	10.2837	-0.840115	5.44669
	104.107	10.2511	-0.840115	5.44669
	104.004	10.2375	-0.840115	5.44669
	104.007	10.2435	-0.840115	5.44669
	104.069	10.2508	-0.840115	5.44669
	104.12	10.2026	-0.840115	5.44669
	104.168	10.0244	-0.840115	5.44669
	104.2	9.79472	-0.840115	5.44669
	104.201	9.6854	-0.840115	5.44669
	104.191	9.75832	-0.840115	5.44669
	104.187	9.93197	-0.840115	5.44669
	104.189	9.9953	-0.840115	5.44669
	104.191	9.86434	-0.840115	5.44669
	104.191	9.72261	-0.840115	5.44669
	104.191	9.69961	-0.840115	5.44669
	104.212	9.73874	-0.840115	5.44669
	104.292	9.76304	-0.840115	5.44669
	104.396	9.75928	-0.840115	5.44669
	104.446	9.74906	-0.840115	5.44669
	104.435	9.74611	-0.840115	5.44669
	104.414	9.74851	-0.840115	5.44669
	104.409	9.75056	-0.840115	5.44669
	104.414	9.75057	-0.840115	5.44669
	104.418	9.74984	-0.840115	5.44669
	104.418	9.74953	-0.840115	5.44669
	104.417	9.74967	-0.840115	5.44669
	104.416	9.74983	-0.840115	5.44669
	104.416	9.74985	-0.840115	5.44669
	104.417	9.70061	-0.840115	5.44669
	104.439	9.57381	-0.840115	5.44669
	104.496	9.47219	-0.840115	5.44669
	104.52	9.46425	-0.840115	5.44669
	104.489	9.54457	-0.840115	5.44669
	104.508	9.63776	-0.840115	5.44669
	104.601	9.55884	-0.840115	5.44669
	104.667	9.38013	-0.840115	5.44669
	104.667	9.36468	-0.840115	5.44669
	104.644	9.4759	-0.840115	5.44669
	104.635	9.53655	-0.840115	5.44669
	104.661	9.47459	-0.840115	5.44669
	104.724	9.32113	-0.840115	5.44669
	104.748	9.26209	-0.840115	5.44669
	104.693	9.43682	-0.840115	5.44669
	104.632	9.65232	-0.840115	5.44669
	104.644	9.60132	-0.840115	5.44669
	104.74	9.34324	-0.840115	5.44669
	104.854	9.17873	-0.840115	5.44669
	104.902	9.18975	-0.840115	5.44669
	104.887	9.25097	-0.840115	5.44669
	104.865	9.2724	-0.840115	5.44669
	104.861	9.25957	-0.840115	5.44669
	104.867	9.24657	-0.840115	5.44669
	104.871	9.24568	-0.840115	5.44669
	104.871	9.24993	-0.840115	5.44669
	104.869	9.25202	-0.840115	5.44669
	104.869	9.25139	-0.840115	5.44669
	104.869	9.25038	-0.840115	5.44669
	104.869	9.25019	-0.840115	5.44669
	104.869	9.25046	-0.840115	5.44669
	104.869	9.25065	-0.840115	5.44669
	104.869	9.25063	-0.840115	5.44669
	104.869	9.25055	-0.840115	5.44669
	104.869	9.25053	-0.840115	5.44669
	104.892	9.25054	-0.840115	5.44669
	104.949	9.25056	-0.840115	5.44669
	104.995	9.25056	-0.840115	5.44669
	105.021	9.25056	-0.840115	5.44669
	105.064	9.25055	-0.840115	5.44669
	105.103	9.25055	-0.840115	5.44669
	105.109	9.25056	-0.840115	5.44669
	105.098	9.25056	-0.840115	5.44669
	105.092	9.25055	-0.840115	5.44669
	105.093	9.25055	-0.840115	5.44669
	105.096	9.25055	-0.840115	5.44669
	105.097	9.20136	-0.840115	5.44669
	105.096	9.07459	-0.840115	5.44669
	105.095	8.97297	-0.840115	5.44669
	105.118	8.96501	-0.840115	5.44669
	105.175	8.99614	-0.840115	5.44669
	105.199	8.96256	-0.840115	5.44669
	105.168	8.83121	-0.840115	5.44669
	105.187	8.72212	-0.840115	5.44669
	105.28	8.71266	-0.840115	5.44669
	105.346	8.74582	-0.840115	5.44669
	105.346	8.7628	-0.840115	5.44669
	105.323	8.75809	-0.840115	5.44669
	105.314	8.75008	-0.840115	5.44669
	105.318	8.74839	-0.840115	5.44669
	105.323	8.75053	-0.840115	5.44669
	105.324	8.75203	-0.840115	5.44669
	105.322	8.7519	-0.840115	5.44669
	105.321	8.75131	-0.840115	5.44669
	105.321	8.75111	-0.840115	5.44669
	105.322	8.75123	-0.840115	5.44669
	105.322	8.75136	-0.840115	5.44669
	105.344	8.75136	-0.840115	5.44669
	105.402	8.75132	-0.840115	5.44669
	105.448	8.7513	-0.840115	5.44669
	105.474	8.75131	-0.840115	5.44669
	105.517	8.75132	-0.840115	5.44669
	105.556	8.75132	-0.840115	5.44669
	105.562	8.75132	-0.840115	5.44669
	105.551	8.70213	-0.840115	5.44669
	105.544	8.57535	-0.840115	5.44669
	105.546	8.52292	-0.840115	5.44669
	105.548	8.64174	-0.840115	5.44669
	105.549	8.7253	-0.840115	5.44669
	105.548	8.5729	-0.840115	5.44669
	105.548	8.35799	-0.840115	5.44669
	105.548	8.35211	-0.840115	5.44669
	105.548	8.43079	-0.840115	5.44669
	105.57	8.3682	-0.840115	5.44669
	105.65	8.24937	-0.840115	5.44669
	105.754	8.2116	-0.840115	5.44669
	105.803	8.2364	-0.840115	5.44669
	105.793	8.25995	-0.840115	5.44669
	105.772	8.26096	-0.840115	5.44669
	105.767	8.25301	-0.840115	5.44669
	105.772	8.24931	-0.840115	5.44669
	105.776	8.25059	-0.840115	5.44669
	105.776	8.25244	-0.840115	5.44669
	105.774	8.25276	-0.840115	5.44268
	105.774	8.25224	-0.840115	5.43234
	105.774	8.25191	-0.840115	5.42806
	105.774	8.25195	-0.840115	5.43775
	105.775	8.25209	-0.840115	5.44858
	105.774	8.25213	-0.840115	5.4505
	105.797	8.2521	-0.840115	5.44759
	105.854	8.25207	-0.840115	5.44571
	105.9	8.25207	-0.840115	5.44595
	105.926	8.25208	-0.840115	5.44673
	105.969	8.25209	-0.840115	5.44696
	105.986	8.25208	-0.840115	5.44679
	105.934	8.25208	-0.840115	5.44663
	105.9	8.25208	-0.840115	5.44663
	105.947	8.25208	-0.840115	5.44668
	106.009	8.25208	-0.840115	5.44671
	106.022	8.20289	-0.840115	5.4467
	106.007	8.07612	-0.840115	5.44668
	105.996	8.02369	-0.840115	5.44668
	105.996	8.09331	-0.840115	5.44267
	106.001	8.09929	-0.840115	5.43234
	106.002	8.07042	-0.840115	5.42806
	106.001	8.10435	-0.840115	5.43775
	106	8.08725	-0.840115	5.44858
	106.023	8.01226	-0.840115	5.4505
	106.08	7.9289	-0.840115	5.44759
	106.127	7.81307	-0.840115	5.44571
	106.152	7.72796	-0.840115	5.44595
	106.196	7.72299	-0.840115	5.44673
	106.235	7.7495	-0.840115	5.44696
	106.24	7.76211	-0.840115	5.44679
	106.23	7.75792	-0.840115	5.45064
	106.223	7.75168	-0.840115	5.46098
	106.224	7.75056	-0.840115	5.46531
	106.227	7.7523	-0.840115	5.45564
	106.228	7.75343	-0.840115	5.44481
	106.227	7.75329	-0.840115	5.44287
	106.227	7.75282	-0.840115	5.44578
	106.249	7.75268	-0.840115	5.44767
	106.307	7.75279	-0.840115	5.44742
	106.331	7.75288	-0.840115	5.44665
	106.299	7.75288	-0.840115	5.44641
	106.319	7.75285	-0.840115	5.44658
	106.411	7.75284	-0.840115	5.44674
	106.477	7.75284	-0.840115	5.44675
	106.477	7.75285	-0.840115	5.44669
	106.455	7.75285	-0.840115	5.44667
	106.445	7.75285	-0.840115	5.44668
	106.449	7.75285	-0.840115	5.44669
	106.454	7.75285	-0.840115	5.44669
	106.477	7.75285	-0.840115	5.44669
	106.533	7.75285	-0.840115	5.44669
	106.556	7.75285	-0.840115	5.44669
	106.503	7.75285	-0.847985	5.44669
	106.465	7.75285	-0.86827	5.44669
	106.534	7.75285	-0.87666	5.44669
	106.654	7.70366	-0.857648	5.44669
	106.714	7.57688	-0.836407	5.44669
	106.702	7.52445	-0.832636	5.44669
	106.677	7.59408	-0.838349	5.44669
	106.67	7.60006	-0.842041	5.44669
	106.677	7.522	-0.84155	5.44669
	106.682	7.42915	-0.840032	5.44669
	106.681	7.31043	-0.83957	5.44669
	106.68	7.22748	-0.839916	5.44669
	106.679	7.22444	-0.840225	5.44669
	106.702	7.30018	-0.840232	5.44669
	106.759	7.4389	-0.840124	5.44669
	106.783	7.48685	-0.840077	5.44669
	106.752	7.36191	-0.840096	5.44669
	106.771	7.22818	-0.84012	5.44669
	106.864	7.20638	-0.840124	5.44669
	106.93	7.24317	-0.840117	5.44669
	106.93	7.26607	-0.840112	5.44669
	106.907	7.26255	-0.840113	5.44669
	106.898	7.25293	-0.840115	5.44669
	106.902	7.25015	-0.840115	5.44669
	106.907	7.2524	-0.840115	5.44669
	106.908	7.25434	-0.840115	5.44669
	106.906	7.25434	-0.840115	5.44669
	106.905	7.25366	-0.840115	5.44669
	106.905	7.25337	-0.840115	5.44669
	106.928	7.25349	-0.840115	5.44669
	106.986	7.25365	-0.840115	5.44669
	107.009	7.25367	-0.840115	5.44669
	106.978	7.25362	-0.840115	5.44669
	106.997	7.25359	-0.840115	5.44669
	107.09	7.20441	-0.840115	5.44669
	107.156	7.02846	-0.840115	5.44669
	107.156	6.84925	-0.840115	5.44669
	107.133	6.91563	-0.840115	5.44669
	107.124	7.11801	-0.840115	5.44669
	107.128	7.14756	-0.840115	5.44669
	107.133	7.08299	-0.840115	5.44669
	107.156	7.09384	-0.840115	5.44669
	107.235	7.03062	-0.840115	5.4507
	107.337	6.83834	-0.840115	5.46104
	107.387	6.70544	-0.840115	5.46531
	107.377	6.70626	-0.840115	5.45562
	107.356	6.75197	-0.840115	5.4448
	107.351	6.77053	-0.840115	5.44287
	107.356	6.762	-0.840115	5.44579
	107.36	6.75183	-0.840115	5.44767
	107.36	6.7506	-0.840115	5.44742
	107.358	6.7537	-0.840115	5.44664
	107.358	6.75543	-0.840115	5.44641
	107.358	6.75506	-0.840115	5.44658
	107.381	6.75429	-0.840115	5.44674
	107.438	6.75409	-0.840115	5.44675
	107.484	6.75429	-0.840115	5.44669
	107.488	6.75444	-0.840115	5.44667
	107.474	6.75443	-0.840115	5.44668
	107.489	6.75438	-0.840115	5.44669
	107.549	6.75436	-0.840115	5.44669
	107.598	6.75437	-0.840115	5.44669
	107.602	6.75438	-0.840115	5.44669
	107.587	6.75438	-0.840115	5.44669
	107.58	6.75437	-0.840115	5.44669
	107.582	6.75437	-0.840115	5.44669
	107.585	6.75437	-0.840115	5.44669
	107.586	6.75437	-0.840115	5.44669
	107.585	6.75437	-0.840115	5.44669
	107.584	6.70518	-0.840115	5.44669
	107.584	6.57841	-0.840115	5.44669
	107.585	6.47679	-0.840115	5.44669
	107.585	6.41964	-0.840115	5.44669
	107.585	6.37319	-0.840115	5.44669
	107.585	6.41395	-0.840115	5.44669
	107.585	6.45385	-0.840115	5.44669
	107.585	6.40789	-0.840115	5.44669
	107.585	6.41601	-0.840115	5.44669
	107.607	6.44233	-0.840115	5.44669
	107.664	6.35313	-0.840115	5.44669
	107.711	6.24181	-0.840115	5.44669
	107.736	6.21665	-0.840115	5.44669
	107.78	6.24406	-0.840115	5.44669
	107.819	6.26423	-0.840115	5.44669
	107.824	6.26289	-0.840115	5.44669
	107.814	6.25516	-0.840115	5.44669
	107.807	6.25239	-0.840115	5.44669
	107.808	6.25398	-0.840115	5.44669
	107.811	6.25563	-0.840115	5.44669
	107.812	6.25576	-0.840115	5.44669
	107.811	6.25522	-0.840115	5.44669
	107.811	6.25495	-0.840115	5.44669
	107.811	6.25503	-0.840115	5.44669
	107.811	6.25516	-0.840115	5.44669
	107.811	6.25518	-0.840115	5.44669
	107.811	6.25515	-0.840115	5.44669
	107.811	6.25513	-0.840115	5.44669
	107.833	6.25513	-0.840115	5.44669
	107.913	6.25514	-0.840115	5.44669
	108.017	6.20595	-0.840115	5.44669
	108.066	6.02998	-0.840115	5.44669
	108.056	5.85077	-0.840115	5.44669
	108.035	5.86797	-0.840115	5.44669
	108.03	5.94358	-0.840115	5.44669
	108.035	5.8715	-0.840115	5.44669
	108.039	5.74978	-0.840115	5.44669
	108.039	5.71418	-0.840115	5.44669
	108.037	5.74091	-0.840115	5.44669
	108.037	5.7645	-0.840115	5.44669
	108.037	5.76484	-0.840115	5.44669
	108.037	5.75659	-0.840115	5.44669
	108.06	5.75301	-0.840115	5.44669
	108.139	5.75445	-0.840115	5.44669
	108.243	5.75632	-0.840115	5.44669
	108.293	5.75659	-0.840115	5.44669
	108.282	5.75604	-0.840115	5.44669
	108.261	5.75572	-0.840115	5.44669
	108.234	5.75577	-0.840115	5.44669
	108.182	5.75591	-0.840115	5.44669
	108.162	5.75595	-0.840115	5.44669
	108.215	5.75592	-0.840115	5.44669
	108.274	5.75589	-0.840115	5.44669
	108.284	5.75589	-0.840115	5.44669
	108.268	5.7559	-0.840115	5.44669
	108.281	5.75591	-0.840115	5.44669
	108.339	5.7559	-0.840115	5.44669
	108.367	5.7559	-0.840115	5.44669
	108.337	5.7559	-0.840115	5.44669
	108.356	5.7559	-0.840115	5.44669
	108.448	5.7559	-0.840115	5.44669
	108.514	5.7559	-0.840115	5.44669
	108.514	5.7559	-0.840115	5.44669
	108.491	5.7559	-0.840115	5.44669
	108.482	5.7559	-0.840115	5.44669
	108.486	5.7559	-0.840115	5.44669
	108.491	5.7559	-0.840115	5.44669
	108.492	5.7559	-0.840115	5.44669
	108.49	5.7559	-0.840115	5.44669
	108.489	5.70671	-0.840115	5.44669
	108.49	5.53075	-0.840115	5.44669
	108.49	5.30235	-0.840115	5.44669
	108.49	5.19277	-0.840115	5.44669
	108.49	5.26513	-0.840115	5.44669
	108.49	5.43865	-0.840115	5.44669
	108.49	5.50212	-0.840115	5.44669
	108.512	5.37126	-0.840115	5.44669
	108.57	5.22953	-0.840115	5.44669
	108.593	5.20649	-0.840115	5.44669
	108.562	5.29479	-0.840115	5.44669
	108.581	5.44588	-0.840115	5.44669
	108.674	5.49456	-0.840115	5.44669
	108.74	5.36551	-0.840115	5.44669
	108.74	5.22981	-0.840115	5.44669
	108.718	5.20865	-0.840115	5.44669
	108.708	5.2464	-0.840115	5.44669
	108.712	5.26948	-0.840115	5.44669
	108.717	5.26569	-0.840115	5.44669
	108.718	5.25589	-0.840115	5.44669
	108.717	5.25314	-0.840115	5.44669
	108.716	5.25546	-0.840115	5.44669
	108.716	5.25742	-0.840115	5.44669
	108.716	5.25741	-0.840115	5.44669
	108.716	5.25671	-0.840115	5.44669
	108.739	5.25642	-0.840115	5.44669
	108.796	5.25655	-0.840115	5.44669
	108.842	5.2567	-0.840115	5.44669
	108.868	5.25673	-0.840115	5.44669
	108.889	5.25668	-0.840115	5.44669
	108.87	5.25665	-0.840115	5.44669
	108.852	5.25666	-0.840115	5.44669
	108.896	5.25667	-0.840115	5.44669
	108.949	5.20748	-0.840115	5.44669
	108.961	5.03151	-0.840115	5.44669
	108.948	4.8523	-0.840115	5.44669
	108.938	4.91869	-0.840115	5.44669
	108.939	5.12107	-0.840115	5.44669
	108.942	5.15062	-0.840115	5.44669
	108.944	5.03685	-0.840115	5.44669
	108.943	4.97012	-0.840115	5.44669
	108.942	5.03043	-0.840115	5.44669
	108.942	5.13618	-0.840115	5.44669
	108.965	5.06965	-0.840115	5.44669
	109.045	4.84246	-0.840115	5.44669
	109.148	4.69615	-0.840115	5.44669
	109.198	4.75296	-0.840115	5.44669
	109.187	4.93306	-0.840115	5.44669
	109.166	5.00482	-0.840115	5.44669
	109.161	4.87509	-0.840115	5.44669
	109.166	4.73089	-0.840115	5.44669
	109.171	4.70641	-0.840115	5.44669
	109.17	4.7458	-0.840115	5.44669
	109.169	4.77074	-0.840115	5.44669
	109.168	4.76715	-0.840115	5.44669
	109.169	4.80596	-0.840115	5.44669
	109.169	4.92967	-0.840115	5.44669
	109.169	4.9845	-0.840115	5.44669
	109.191	4.86778	-0.840115	5.44669
	109.248	4.73505	-0.840115	5.44669
	109.272	4.71075	-0.840115	5.44669
	109.218	4.74614	-0.840115	5.44669
	109.181	4.76934	-0.840115	5.44669
	109.227	4.76644	-0.840115	5.44669
	109.29	4.75697	-0.840115	5.44669
	109.326	4.75404	-0.840115	5.44669
	109.368	4.75617	-0.840115	5.44669
	109.403	4.75811	-0.840115	5.44669
	109.407	4.75816	-0.840115	5.44669
	109.397	4.7575	-0.840115	5.44669
	109.392	4.7572	-0.840115	5.44669
	109.393	4.75731	-0.840115	5.44669
	109.395	4.75746	-0.840115	5.44669
	109.396	4.75749	-0.840115	5.44669
	109.395	4.75744	-0.840115	5.44669
	109.395	4.75742	-0.840115	5.44669
	109.395	4.75742	-0.840115	5.44669
	109.395	4.75743	-0.840115	5.44669
	109.395	4.75744	-0.840115	5.44669
	109.417	4.75743	-0.840115	5.44669
	109.497	4.75743	-0.840115	5.44669
	109.601	4.70824	-0.840115	5.44669
	109.65	4.53228	-0.840115	5.44669
	109.64	4.30388	-0.840115	5.44669
	109.619	4.1943	-0.840115	5.44669
	109.591	4.21747	-0.840115	5.44669
	109.539	4.26421	-0.840115	5.44669
	109.52	4.27525	-0.840115	5.44669
	109.573	4.26321	-0.840115	5.44669
	109.632	4.30342	-0.840115	5.44669
	109.642	4.43072	-0.840115	5.44669
	109.626	4.48656	-0.840115	5.44669
	109.616	4.36898	-0.840115	5.44669
	109.64	4.23554	-0.840115	5.44669
	109.724	4.21124	-0.840115	5.44669
	109.828	4.24689	-0.840115	5.44669
	109.877	4.2702	-0.840115	5.44669
	109.866	4.26725	-0.840115	5.44669
	109.845	4.25772	-0.840115	5.44669
	109.84	4.25478	-0.840115	5.44669
	109.845	4.25693	-0.840115	5.44669
	109.849	4.25888	-0.840115	5.44669
	109.849	4.25893	-0.840115	5.44669
	109.848	4.20907	-0.840115	5.44669
	109.847	4.0328	-0.840115	5.44669
	109.847	3.85371	-0.840115	5.44669
	109.848	3.92025	-0.840115	5.44669
	109.87	4.17185	-0.840115	5.44669
	109.927	4.27893	-0.840115	5.44669
	109.973	4.13999	-0.840115	5.44669
	109.999	4.02878	-0.840115	5.44669
	110.043	4.1276	-0.840115	5.44669
	110.059	4.22373	-0.840115	5.44669
	110.008	4.1329	-0.840115	5.44669
	109.973	3.99629	-0.840115	5.44669
	110.021	3.96116	-0.840115	5.44669
	110.082	3.99339	-0.840115	5.44669
	110.095	3.96993	-0.840115	5.44669
	110.08	3.84243	-0.840115	5.44669
	110.069	3.73136	-0.840115	5.44669
	110.07	3.7197	-0.840115	5.44669
	110.074	3.75264	-0.840115	5.44669
	110.098	3.77032	-0.840115	5.44669
	110.177	3.76597	-0.840115	5.44669
	110.257	3.75786	-0.840115	5.44669
	110.249	3.75601	-0.840115	5.44669
	110.215	3.75811	-0.840115	5.44669
	110.248	3.75965	-0.840115	5.44669
	110.303	3.75955	-0.840115	5.44669
	110.319	3.75896	-0.840115	5.44669
	110.307	3.75875	-0.840115	5.44669
	110.296	3.75887	-0.840115	5.44669
	110.296	3.759	-0.840115	5.44669
	110.3	3.75901	-0.840115	5.44669
	110.302	3.75896	-0.840115	5.44669
	110.301	3.75895	-0.840115	5.44669
	110.3	3.75895	-0.840115	5.44669
	110.3	3.75896	-0.840115	5.44669
	110.3	3.75896	-0.840115	5.44669
	110.3	3.75896	-0.840115	5.44669
	110.3	3.75896	-0.840115	5.44669
	110.322	3.75896	-0.840115	5.44669
	110.38	3.75896	-0.840115	5.44669
	110.404	3.75896	-0.840115	5.44669
	110.372	3.75896	-0.840115	5.44669
	110.392	3.75896	-0.840115	5.44669
	110.462	3.75896	-0.840115	5.44669
	110.471	3.75896	-0.840115	5.44669
	110.447	3.75896	-0.840115	5.44669
	110.478	3.75896	-0.840115	5.44669
	110.529	3.75896	-0.840115	5.44669
	110.544	3.75896	-0.840115	5.44669
	110.533	3.75896	-0.840115	5.44669
	110.523	3.75896	-0.840115	5.44669
	110.523	3.75896	-0.840115	5.44669
	110.526	3.75896	-0.840115	5.44669
	110.528	3.75896	-0.840115	5.44669
	110.527	3.75896	-0.840115	5.44669
	110.526	3.70977	-0.840115	5.44669
	110.526	3.58299	-0.840115	5.44669
	110.526	3.48137	-0.840115	5.44669
	110.527	3.42422	-0.840115	5.44669
	110.549	3.37777	-0.840115	5.44669
	110.629	3.41853	-0.840115	5.44669
	110.732	3.45843	-0.840115	5.44669
	110.782	3.36328	-0.840115	5.44669
	110.771	3.24463	-0.840115	5.44669
	110.75	3.21852	-0.840115	5.44669
	110.745	3.24813	-0.840115	5.44669
	110.751	3.26956	-0.840115	5.44669
	110.755	3.26797	-0.840115	5.44669
	110.754	3.25968	-0.840115	5.44669
	110.753	3.25677	-0.840115	5.44669
	110.752	3.2585	-0.840115	5.44669
	110.753	3.26026	-0.840115	5.44669
	110.775	3.26038	-0.840115	5.44669
	110.833	3.25981	-0.840115	5.44669
	110.856	3.25952	-0.840115	5.44669
	110.825	3.25961	-0.840115	5.44669
	110.844	3.25975	-0.840115	5.44669
	110.937	3.25977	-0.840115	5.44669
	111.003	3.25974	-0.840115	5.44669
	111.003	3.25971	-0.840115	5.44669
	110.98	3.25971	-0.840115	5.44669
	110.971	3.25972	-0.840115	5.44669
	110.975	3.25973	-0.840115	5.44669
	110.98	3.25972	-0.840115	5.44669
	110.981	3.25972	-0.840115	5.44669
	110.979	3.25972	-0.840115	5.44669
	110.979	3.25972	-0.840115	5.44669
	110.979	3.21053	-0.840115	5.44669
	110.979	3.08376	-0.840115	5.44669
	110.979	3.03132	-0.840115	5.44669
	111.001	3.15014	-0.840115	5.44669
	111.059	3.2829	-0.840115	5.44669
	111.105	3.25727	-0.840115	5.44669
	111.131	3.0456	-0.840115	5.44669
	111.174	2.79413	-0.840115	5.44669
	111.213	2.68762	-0.840115	5.44669
	111.219	2.72028	-0.840115	5.44669
	111.208	2.76991	-0.840115	5.44669
	111.202	2.77878	-0.840115	5.44669
	111.203	2.76481	-0.840115	5.44669
	111.206	2.7558	-0.840115	5.44669
	111.206	2.75699	-0.840115	5.44669
	111.206	2.76069	-0.840115	5.44669
	111.205	2.81101	-0.840115	5.44669
	111.205	2.93694	-0.840115	5.44669
	111.205	2.98861	-0.840115	5.44669
	111.205	2.86978	-0.840115	5.44669
	111.205	2.73729	-0.840115	5.44669
	111.205	2.71384	-0.840115	5.44669
	111.205	2.7495	-0.840115	5.44669
	111.205	2.77251	-0.840115	5.44669
	111.205	2.76944	-0.840115	5.44669
	111.205	2.75996	-0.840115	5.44669
	111.205	2.75709	-0.840115	5.44669
	111.205	2.75925	-0.840115	5.44669
	111.205	2.76118	-0.840115	5.44669
	111.205	2.76122	-0.840115	5.44669
	111.205	2.76055	-0.840115	5.44669
	111.205	2.76025	-0.840115	5.44669
	111.228	2.76037	-0.840115	5.44669
	111.307	2.76052	-0.840115	5.44669
	111.411	2.76054	-0.840115	5.44669
	111.438	2.7605	-0.840115	5.44669
	111.37	2.76047	-0.840115	5.44669
	111.303	2.76048	-0.840115	5.44669
	111.294	2.76049	-0.840115	5.44669
	111.336	2.76049	-0.840115	5.44669
	111.405	2.76049	-0.840115	5.44669
	111.449	2.76049	-0.840115	5.44669
	111.447	2.76049	-0.840115	5.44669
	111.432	2.76049	-0.840115	5.44669
	111.426	2.76049	-0.840115	5.44669
	111.429	2.7113	-0.840115	5.44669
	111.455	2.58452	-0.840115	5.44669
	111.513	2.4829	-0.840115	5.44669
	111.558	2.47494	-0.840115	5.44669
	111.583	2.50607	-0.840115	5.44669
	111.627	2.47249	-0.840115	5.44669
	111.666	2.34114	-0.840115	5.44669
	111.671	2.23205	-0.840115	5.44669
	111.661	2.22259	-0.840115	5.44669
	111.654	2.25575	-0.840115	5.44669
	111.655	2.27274	-0.840115	5.44669
	111.658	2.26803	-0.840115	5.44669
	111.659	2.26001	-0.840115	5.44669
	111.658	2.25832	-0.840115	5.44669
	111.658	2.26047	-0.840115	5.44669
	111.658	2.26196	-0.840115	5.44669
	111.658	2.26183	-0.840115	5.44669
	111.658	2.26124	-0.840115	5.44669
	111.658	2.26104	-0.840115	5.44669
	111.658	2.26117	-0.840115	5.44669
	111.658	2.26129	-0.840115	5.44669
	111.658	2.21211	-0.840115	5.44669
	111.68	2.0361	-0.840115	5.44669
	111.76	1.85687	-0.840115	5.44669
	111.864	1.87407	-0.840115	5.44669
	111.913	1.99888	-0.840115	5.44669
	111.903	2.10277	-0.840115	5.44669
	111.882	2.16026	-0.840115	5.44669
	111.877	2.05827	-0.840115	5.44669
	111.882	1.83342	-0.840115	5.44669
	111.886	1.7007	-0.840115	5.44669
	111.886	1.71318	-0.840115	5.44669
	111.884	1.76371	-0.840115	5.44669
	111.884	1.78014	-0.840115	5.44669
	111.884	1.76901	-0.840115	5.44669
	111.884	1.75851	-0.840115	5.44669
	111.907	1.75806	-0.840115	5.44669
	111.964	1.76161	-0.840115	5.44669
	111.988	1.76325	-0.840115	5.44669
	111.956	1.76268	-0.840115	5.44669
	111.976	1.76185	-0.840115	5.44669
	112.069	1.76171	-0.840115	5.44669
	112.112	1.76195	-0.840115	5.44669
	112.055	1.76209	-0.840115	5.44669
	112.008	1.76207	-0.840115	5.44669
	112.053	1.76201	-0.840115	5.44669
	112.117	1.76199	-0.840115	5.44669
	112.133	1.76201	-0.840115	5.44669
	112.117	1.76202	-0.840115	5.44669
	112.105	1.71283	-0.840115	5.44669
	112.106	1.53686	-0.840115	5.44669
	112.11	1.30846	-0.840115	5.44669
	112.112	1.19888	-0.840115	5.44669
	112.111	1.22206	-0.840115	5.44669
	112.11	1.2688	-0.840115	5.44669
	112.11	1.27983	-0.840115	5.44669
	112.11	1.26779	-0.840115	5.44669
	112.111	1.25882	-0.840115	5.44669
	112.111	1.25934	-0.840115	5.44669
	112.111	1.26275	-0.840115	5.44669
	112.111	1.2148	-0.840115	5.44669
	112.111	1.08733	-0.840115	5.44669
	112.111	1.03417	-0.840115	5.44669
	112.111	1.10374	-0.840115	5.44669
	112.111	1.06076	-0.840115	5.44669
	112.111	0.856045	-0.840115	5.44669
	112.111	0.710729	-0.840115	5.44669
	112.111	0.710773	-0.840115	5.44669
	112.111	0.760566	-0.840115	5.44669
	112.111	0.781109	-0.840115	5.44669
	112.111	0.771968	-0.840115	5.44669
	112.133	0.711639	-0.840115	5.44669
	112.213	0.583447	-0.840115	5.44669
	112.294	0.48519	-0.840115	5.44669
	112.264	0.429955	-0.840115	5.44669
	112.172	0.333917	-0.840115	5.44669
	112.181	0.247056	-0.840115	5.44669
	112.29	0.234314	-0.840115	5.44669
	112.366	0.258189	-0.840115	5.44669
	112.365	0.272455	-0.840115	5.44669
	112.338	0.269902	-0.840115	5.44669
	112.327	0.263756	-0.840115	5.44669
	112.332	0.262088	-0.840115	5.44669
	112.338	0.263573	-0.840115	5.44669
	112.339	0.264789	-0.840115	5.44669
	112.337	0.26477	-0.840115	5.44669
	112.336	0.26433	-0.840115	5.44669
	112.336	0.264152	-0.840115	5.44669
	112.337	0.264234	-0.840115	5.44669
	112.337	0.264332	-0.840115	5.44669
	112.359	0.264343	-0.840115	5.44669
	112.417	0.264314	-0.840115	5.44669
	112.44	0.264297	-0.840115	5.44669
	112.386	0.264301	-0.840115	5.44669
	112.349	0.264308	-0.840115	5.44669
	112.395	0.26431	-0.840115	5.44669
	112.458	0.264308	-0.840115	5.44669
	112.472	0.264307	-0.840115	5.44669
	112.434	0.264307	-0.840115	5.44669
	112.387	0.264307	-0.840115	5.44669
	112.422	0.264307	-0.840115	5.44669
	112.526	0.264307	-0.840115	5.44669
	112.591	0.264307	-0.840115	5.44669
	112.565	0.264307	-0.840115	5.44669
	112.483	0.264307	-0.840115	5.44669
	112.451	0.264307	-0.840115	5.44669
	112.51	0.264307	-0.840115	5.44669
	112.575	0.264307	-0.840115	5.44669
	112.586	0.264307	-0.840115	5.44669
	112.568	0.264307	-0.840115	5.44669
	112.557	0.215117	-0.840115	5.44669
	112.559	0.088342	-0.840115	5.44669
	112.563	-0.013281	-0.840115	5.44669
	112.565	-0.070429	-0.840115	5.44669
	112.564	-0.116881	-0.840115	5.44669
	112.563	-0.026932	-0.840115	5.44669
	112.563	0.188938	-0.840115	5.44669
	112.563	0.322182	-0.840115	5.44669
	112.563	0.313109	-0.840115	5.44669
	112.563	0.263824	-0.840115	5.44669
	112.563	0.246702	-0.840115	5.44669
	112.563	0.257096	-0.840115	5.44669
	112.563	0.267543	-0.840115	5.44669
	112.563	0.268225	-0.840115	5.44669
	112.563	0.264798	-0.840115	5.44669
	112.563	0.26312	-0.840115	5.44669
	112.563	0.263635	-0.840115	5.44669
	112.563	0.264448	-0.840115	5.44669
	112.563	0.264605	-0.840115	5.44669
	112.563	0.264382	-0.840115	5.44669
	112.563	0.215042	-0.840115	5.44669
	112.563	0.088284	-0.840115	5.44669
	112.563	0.035912	-0.840115	5.44669
	112.563	0.154749	-0.840115	5.44669
	112.563	0.28749	-0.840115	5.44669
	112.563	0.311042	-0.840115	5.44669
	112.563	0.275338	-0.840115	5.44669
	112.563	0.252268	-0.840115	5.44669
	112.563	0.255336	-0.840115	5.44669
	112.563	0.264828	-0.840115	5.44669
	112.541	0.267714	-0.840115	5.44669
	112.483	0.265549	-0.840115	5.44669
	112.437	0.263616	-0.840115	5.44669
	112.434	0.263576	-0.840115	5.44669
	112.47	0.264247	-0.847985	5.44669
	112.535	0.264542	-0.86827	5.44669
	112.556	0.264427	-0.87666	5.44669
	112.477	0.264274	-0.857648	5.44669
	112.381	0.264251	-0.836407	5.44669
	112.405	0.264295	-0.832636	5.44669
	112.521	0.264322	-0.838349	5.44669
	112.596	0.264318	-0.842041	5.44669
	112.591	0.264306	-0.84155	5.44669
	112.563	0.264303	-0.840032	5.44669
	112.553	0.215115	-0.83957	5.44669
	112.559	0.088343	-0.839916	5.44669
	112.565	0.035911	-0.840225	5.44669
	112.565	0.154727	-0.840232	5.44669
	112.563	0.287482	-0.840124	5.44669
	112.562	0.311046	-0.840077	5.44669
	112.563	0.275343	-0.840096	5.44669
	112.563	0.252268	-0.84012	5.44669
	112.563	0.255334	-0.840124	5.44669
	112.563	0.264827	-0.840117	5.44669
	112.541	0.267714	-0.840112	5.44669
	112.483	0.265549	-0.840113	5.44669
	112.437	0.263617	-0.840115	5.44669
	112.434	0.263576	-0.840115	5.44669
	112.47	0.264247	-0.840115	5.44669
	112.512	0.264542	-0.840115	5.44669
	112.499	0.215237	-0.840115	5.44669
	112.475	0.088308	-0.840115	5.44669
	112.514	0.035853	-0.840115	5.44669
	112.546	0.154715	-0.840115	5.44669
	112.502	0.287497	-0.840115	5.44669
	112.443	0.311056	-0.840115	5.44669
	112.429	0.275342	-0.840115	5.44669
	112.466	0.252264	-0.840115	5.44669
	112.535	0.255333	-0.840115	5.44669
	112.58	0.264828	-0.840115	5.44669
	112.579	0.267715	-0.840115	5.44669
	112.564	0.216359	-0.840115	5.44669
	112.558	0.087651	-0.840115	5.44669
	112.561	0.035179	-0.840115	5.44669
	112.564	0.154667	-0.840115	5.44669
	112.564	0.287716	-0.840115	5.44669
	112.563	0.311166	-0.840115	5.44669
	112.563	0.27531	-0.840115	5.44669
	112.563	0.252212	-0.840115	5.44669
	112.563	0.255323	-0.840115	5.44669
	112.541	0.264842	-0.840115	5.44669
	112.461	0.267725	-0.840115	5.44669
	112.38	0.265548	-0.840115	5.44669
	112.388	0.263612	-0.840115	5.44669
	112.422	0.263575	-0.840115	5.44669
[truncated: 102 more rows]
