# Supplementary material for: Design of a cosmetic glove stiffness compensation mechanism for toddler-sized hand prostheses
Source: PLoS One. 2017 Aug 11;12(8):e0183233. doi: 10.1371/journal.pone.0183233 (PMC5553851; doi:10.1371/journal.pone.0183233)
Supplement: S1 Dataset — (ZIP) [file pone.0183233.s001.zip › 02 Spring measurements/VST10_3.xlsx]

## Sheet: VST10_3
LabVIEW Measurement
Writer_Version	2
Reader_Version	2
Separator	Tab
Decimal_Separator	.
Multi_Headings	No
X_Columns	No
Time_Pref	Absolute
Operator	localadmin
Date	2013-10-09
Time	00:11:35.972000
***End_of_Header***
Channels	4
Samples	10	10	10	10
Date	2013-10-09	2013-10-09	2013-10-09	2013-10-09
Time	00:12:23.872000	00:12:23.872000	00:12:23.872000	00:12:23.872000
Y_Unit_Label	mm	N	N	Pa
X_Dimension	Time	Time	Time	Time
X0	0	0	0	0
Delta_X	0.01	0.01	0.01	0.01
***End_of_Header***
X_Value	Voltage LVDT (Filtered)	Voltage Load Cell (Filtered)	Voltage Pinch Load Cell (Filtered)	Voltage Pressure (Filtered)	Comment
	112.38	0.287716	-0.840115	5.44669
	112.41	0.311166	-0.840115	5.44669
	112.524	0.27531	-0.840115	5.44669
	112.572	0.252212	-0.840115	5.44669
	112.51	0.255323	-0.840115	5.44669
	112.459	0.264842	-0.840115	5.44669
	112.504	0.267725	-0.840115	5.44669
	112.57	0.265548	-0.840115	5.44669
	112.586	0.263612	-0.840115	5.44669
	112.57	0.263575	-0.840115	5.44669
	112.558	0.264247	-0.840115	5.44669
	112.558	0.264542	-0.840115	5.44669
	112.563	0.264427	-0.840115	5.44669
	112.565	0.264274	-0.840115	5.44669
	112.564	0.264251	-0.840115	5.44669
	112.541	0.264295	-0.840115	5.44669
	112.483	0.264322	-0.840115	5.44669
	112.437	0.264318	-0.840115	5.44669
	112.434	0.264306	-0.840115	5.44669
	112.47	0.264303	-0.840115	5.44669
	112.535	0.264306	-0.840115	5.44669
	112.579	0.264308	-0.840115	5.44669
	112.579	0.264308	-0.840115	5.44669
	112.564	0.264307	-0.840115	5.44669
	112.536	0.215117	-0.840115	5.44669
	112.481	0.088341	-0.840115	5.44669
	112.46	0.03591	-0.840115	5.44669
	112.492	0.154727	-0.840115	5.44669
	112.494	0.287482	-0.840115	5.44669
	112.48	0.311046	-0.840115	5.44669
	112.496	0.275343	-0.840115	5.44669
	112.466	0.252268	-0.840115	5.44669
	112.397	0.255334	-0.840115	5.44669
	112.415	0.264827	-0.840115	5.44669
	112.52	0.267714	-0.840115	5.44669
	112.569	0.265549	-0.840115	5.44669
	112.509	0.263617	-0.840115	5.44669
	112.46	0.263576	-0.840115	5.44669
	112.504	0.264247	-0.840115	5.44669
	112.57	0.264542	-0.840115	5.44669
	112.586	0.215237	-0.840115	5.44669
	112.57	0.088308	-0.840115	5.44669
	112.558	0.035853	-0.840115	5.44669
	112.558	0.154715	-0.840115	5.44669
	112.541	0.287497	-0.840115	5.44669
	112.463	0.311056	-0.840115	5.44669
	112.358	0.275342	-0.840115	5.44669
	112.33	0.252264	-0.840115	5.44669
	112.42	0.255333	-0.840115	5.44669
	112.545	0.264828	-0.840115	5.44669
	112.6	0.267715	-0.840115	5.44669
	112.584	0.265549	-0.840115	5.44669
	112.559	0.263616	-0.840115	5.44669
	112.554	0.263576	-0.840115	5.44669
	112.561	0.264247	-0.840115	5.44669
	112.565	0.264542	-0.840115	5.44669
	112.565	0.264427	-0.840115	5.44669
	112.563	0.264274	-0.840115	5.44669
	112.562	0.264251	-0.840115	5.44669
	112.541	0.264295	-0.840115	5.44669
	112.483	0.264322	-0.840115	5.44669
	112.46	0.264318	-0.840115	5.44669
	112.513	0.264306	-0.840115	5.44669
	112.574	0.264303	-0.840115	5.44669
	112.584	0.264306	-0.840115	5.44669
	112.568	0.215118	-0.840115	5.44669
	112.558	0.088342	-0.840115	5.44669
	112.559	0.03591	-0.840115	5.44669
	112.563	0.154727	-0.840115	5.44669
	112.542	0.287482	-0.840115	5.44669
	112.484	0.311046	-0.840115	5.44669
	112.459	0.275343	-0.840115	5.44669
	112.513	0.252268	-0.840115	5.44669
	112.574	0.255334	-0.840115	5.44669
	112.584	0.215637	-0.840115	5.44669
	112.568	0.042558	-0.840115	5.44669
	112.558	-0.138814	-0.840115	5.44669
	112.559	-0.074361	-0.840115	5.44669
	112.563	0.177171	-0.840115	5.44669
	112.565	0.33416	-0.840115	5.44669
	112.564	0.322316	-0.840115	5.44669
	112.563	0.263424	-0.840115	5.44669
	112.563	0.243262	-0.840115	5.44669
	112.541	0.255798	-0.840115	5.44669
	112.461	0.268222	-0.840115	5.44669
	112.38	0.268971	-0.840115	5.44669
	112.41	0.264869	-0.840115	5.44669
	112.524	0.213694	-0.840115	5.44669
	112.572	0.087546	-0.840115	5.44669
	112.51	0.036082	-0.840115	5.44669
	112.437	0.155082	-0.840115	5.44669
	112.402	0.287569	-0.840115	5.44669
	112.386	0.310956	-0.840115	5.44669
	112.433	0.275274	-0.840115	5.44669
	112.531	0.252271	-0.840115	5.44669
	112.59	0.25536	-0.840115	5.44669
	112.585	0.264836	-0.840115	5.44669
	112.54	0.267709	-0.840115	5.44669
	112.475	0.265544	-0.840115	5.44669
	112.456	0.263616	-0.840115	5.44669
	112.493	0.263578	-0.840115	5.44669
	112.496	0.264247	-0.840115	5.44669
	112.481	0.264541	-0.840115	5.44669
	112.518	0.264426	-0.840115	5.44669
	112.568	0.264274	-0.840115	5.44669
	112.58	0.264251	-0.840115	5.44669
	112.546	0.264295	-0.840115	5.44669
	112.457	0.264322	-0.840115	5.44669
	112.376	0.264318	-0.840115	5.44669
	112.41	0.264306	-0.840115	5.44669
	112.525	0.264303	-0.840115	5.44669
	112.595	0.264306	-0.840115	5.44669
	112.589	0.264308	-0.840115	5.44669
	112.54	0.264308	-0.840115	5.44669
	112.474	0.264307	-0.840115	5.44669
	112.456	0.264307	-0.840115	5.44669
	112.515	0.264307	-0.840115	5.44669
	112.576	0.264307	-0.840115	5.44669
	112.585	0.264307	-0.840115	5.44669
	112.567	0.264307	-0.840115	5.44669
	112.535	0.264307	-0.840115	5.44669
	112.479	0.264307	-0.840115	5.44669
	112.46	0.264307	-0.840115	5.44669
	112.515	0.264307	-0.840115	5.44669
	112.552	0.264307	-0.840115	5.44669
	112.504	0.264307	-0.840115	5.44669
	112.464	0.264307	-0.840115	5.44669
	112.508	0.215117	-0.840115	5.44669
	112.547	0.088342	-0.840115	5.44669
	112.505	0.03591	-0.840115	5.44669
	112.466	0.154727	-0.840115	5.44669
	112.509	0.287482	-0.840115	5.44669
	112.569	0.311046	-0.840115	5.44669
	112.584	0.275343	-0.840115	5.44669
	112.57	0.252268	-0.840115	5.44669
	112.558	0.255334	-0.840115	5.44669
	112.559	0.264827	-0.840115	5.44669
	112.541	0.267714	-0.840115	5.44669
	112.485	0.265549	-0.840115	5.44669
	112.438	0.263617	-0.840115	5.44669
	112.411	0.263576	-0.840115	5.44669
	112.368	0.264247	-0.840115	5.44669
	112.351	0.264542	-0.840115	5.44669
	112.426	0.264427	-0.840115	5.44669
	112.54	0.264274	-0.840115	5.44669
	112.596	0.264251	-0.840115	5.44669
	112.584	0.264295	-0.840115	5.44669
	112.56	0.264322	-0.840115	5.44669
	112.554	0.264318	-0.840115	5.44669
	112.561	0.264306	-0.840115	5.44669
	112.565	0.264303	-0.840115	5.44669
	112.565	0.264306	-0.840115	5.44669
	112.563	0.264308	-0.840115	5.44669
	112.562	0.264308	-0.840115	5.44669
	112.541	0.264307	-0.840115	5.44669
	112.483	0.264307	-0.840115	5.44669
	112.46	0.264307	-0.840115	5.44669
	112.513	0.264307	-0.840115	5.44669
	112.574	0.264307	-0.840115	5.44669
	112.584	0.264307	-0.840115	5.44669
	112.568	0.264307	-0.840115	5.44669
	112.535	0.264307	-0.840115	5.44669
	112.479	0.264307	-0.840115	5.44669
	112.46	0.264307	-0.840115	5.44669
	112.515	0.264307	-0.840115	5.44669
	112.574	0.264307	-0.840115	5.44669
	112.584	0.264307	-0.840115	5.44669
	112.568	0.264307	-0.840115	5.44669
	112.558	0.264307	-0.840115	5.44669
	112.559	0.264307	-0.840115	5.44669
	112.563	0.264307	-0.840115	5.44669
	112.565	0.215117	-0.840115	5.44669
	112.564	0.039151	-0.847985	5.44669
	112.563	-0.140056	-0.86827	5.44669
	112.563	-0.07367	-0.87666	5.44669
	112.563	0.177902	-0.857648	5.44669
	112.541	0.334221	-0.836407	5.44669
	112.461	0.322081	-0.832636	5.44669
	112.358	0.263304	-0.838349	5.44669
	112.308	0.243295	-0.842041	5.44669
	112.318	0.255854	-0.84155	5.44669
	112.34	0.268234	-0.840032	5.44669
	112.345	0.268956	-0.83957	5.44669
	112.339	0.264859	-0.839916	5.44669
	112.335	0.262886	-0.840225	5.44669
	112.335	0.263516	-0.840232	5.44669
	112.337	0.264481	-0.840124	5.44268
	112.337	0.264661	-0.840077	5.43234
	112.337	0.264394	-0.840096	5.42806
	112.337	0.264218	-0.84012	5.43775
	112.337	0.264239	-0.840124	5.44858
	112.337	0.26431	-0.840117	5.4505
	112.337	0.264333	-0.840112	5.44759
	112.315	0.264317	-0.840113	5.44571
	112.235	0.264302	-0.840115	5.44595
	112.131	0.264302	-0.840115	5.44673
	112.082	0.264307	-0.840115	5.44696
	112.092	0.313499	-0.840115	5.44679
	112.113	0.489464	-0.840115	5.44663
	112.118	0.71786	-0.840115	5.44663
	112.113	0.82744	-0.840115	5.44668
	112.109	0.804265	-0.840115	5.44671
	112.109	0.806717	-0.840115	5.4467
	112.111	0.971647	-0.840115	5.44668
	112.111	1.21208	-0.840115	5.44668
	112.111	1.33064	-0.840115	5.44669
	112.11	1.30694	-0.840115	5.44669
	112.11	1.2568	-0.840115	5.44669
	112.111	1.29371	-0.840115	5.44669
	112.111	1.4824	-0.840115	5.44669
	112.111	1.7205	-0.840115	5.44669
	112.111	1.82963	-0.840115	5.44669
	112.111	1.80281	-0.840115	5.44669
	112.111	1.75471	-0.840115	5.44669
	112.111	1.7444	-0.840115	5.44669
	112.111	1.75722	-0.840115	5.44669
	112.111	1.76627	-0.840115	5.44669
	112.088	1.7655	-0.840115	5.44669
	112.008	1.76196	-0.840115	5.44669
	111.905	1.76075	-0.840115	5.44669
	111.855	1.8107	-0.840115	5.44669
	111.866	1.98741	-0.840115	5.44669
	111.887	2.16666	-0.840115	5.44669
	111.892	2.10003	-0.840115	5.44669
	111.887	1.89752	-0.840115	5.44669
	111.882	1.91721	-0.840115	5.44669
	111.883	2.10861	-0.840115	5.44669
	111.884	2.10102	-0.840115	5.44669
	111.885	1.91863	-0.840115	5.44669
	111.884	1.92571	-0.840115	5.44669
	111.862	2.15386	-0.840115	5.44669
	111.782	2.3215	-0.840115	5.44669
	111.679	2.32244	-0.840115	5.44669
	111.651	2.26511	-0.840115	5.44669
	111.719	2.24106	-0.840115	5.44669
	111.764	2.25142	-0.840115	5.44669
	111.738	2.3135	-0.840115	5.44669
	111.729	2.44199	-0.840115	5.44669
	111.738	2.49056	-0.840115	5.44669
	111.701	2.36952	-0.840115	5.44669
	111.653	2.2372	-0.840115	5.44669
	111.641	2.21461	-0.840115	5.44669
	111.653	2.25057	-0.840115	5.44669
	111.662	2.2734	-0.840115	5.44669
	111.661	2.31934	-0.840115	5.44669
	111.658	2.43662	-0.840115	5.44669
	111.657	2.53543	-0.840115	5.44669
	111.657	2.54558	-0.840115	5.44669
	111.658	2.51637	-0.840115	5.44669
	111.636	2.50078	-0.840115	5.44669
	111.578	2.45549	-0.840115	5.44669
	111.554	2.3359	-0.840115	5.44669
	111.586	2.28509	-0.840115	5.44669
	111.566	2.45122	-0.840115	5.44669
	111.474	2.70939	-0.840115	5.44669
	111.408	2.78548	-0.840115	5.44669
	111.408	2.63149	-0.840115	5.44669
	111.43	2.52503	-0.840115	5.44669
	111.44	2.6312	-0.840115	5.44669
	111.435	2.77791	-0.840115	5.44669
	111.43	2.81182	-0.840115	5.44669
	111.43	2.77549	-0.840115	5.44669
	111.431	2.74848	-0.840115	5.44669
	111.41	2.75012	-0.840115	5.44669
	111.352	2.76041	-0.840115	5.44669
	111.306	2.76414	-0.840115	5.44669
	111.28	2.76205	-0.840115	5.44669
	111.259	2.75984	-0.840115	5.44669
	111.277	2.75966	-0.840115	5.44669
	111.295	2.76037	-0.840115	5.44669
	111.252	2.76073	-0.840115	5.44669
	111.199	2.76063	-0.840115	5.44669
	111.187	2.76046	-0.840115	5.44669
	111.2	2.76043	-0.840115	5.44669
	111.21	2.76047	-0.840115	5.44669
	111.209	2.7605	-0.840115	5.44669
	111.205	2.7605	-0.840115	5.44669
	111.204	2.76049	-0.840115	5.44669
	111.205	2.80967	-0.840115	5.44669
	111.206	2.93645	-0.840115	5.44669
	111.206	3.03808	-0.840115	5.44669
	111.205	3.04603	-0.840115	5.44669
	111.205	2.96571	-0.840115	5.44669
	111.205	2.82333	-0.840115	5.44669
	111.205	2.72628	-0.840115	5.44669
	111.205	2.72579	-0.840115	5.44669
	111.205	2.75842	-0.840115	5.44669
	111.205	2.77201	-0.840115	5.44669
	111.205	2.81524	-0.840115	5.44669
	111.183	2.98388	-0.840115	5.44669
	111.126	3.21132	-0.840115	5.44669
	111.102	3.32311	-0.840115	5.44669
	111.133	3.3012	-0.840115	5.44669
	111.114	3.2542	-0.840115	5.44669
	111.021	3.24261	-0.840115	5.44669
	110.955	3.25451	-0.840115	5.44669
	110.955	3.26362	-0.840115	5.44669
	110.978	3.26321	-0.840115	5.44669
	110.987	3.2598	-0.840115	5.44669
	110.983	3.25852	-0.840115	5.44669
	110.978	3.25919	-0.840115	5.44669
	110.977	3.25993	-0.840115	5.44669
	110.979	3.26	-0.840115	5.44669
	110.98	3.25976	-0.840115	5.44669
	110.979	3.25964	-0.840115	5.44669
	110.979	3.25967	-0.840115	5.44669
	110.979	3.25973	-0.840115	5.44669
	110.979	3.25974	-0.840115	5.44669
	110.957	3.25973	-0.840115	5.44669
	110.899	3.25972	-0.840115	5.44669
	110.876	3.25972	-0.840115	5.44669
	110.929	3.25972	-0.840115	5.44669
	110.967	3.25972	-0.840115	5.44669
	110.898	3.25972	-0.840115	5.44669
	110.778	3.25972	-0.840115	5.44669
	110.718	3.25972	-0.840115	5.44669
	110.73	3.25972	-0.840115	5.44669
	110.756	3.25972	-0.840115	5.44669
	110.762	3.25972	-0.840115	5.44669
	110.756	3.25972	-0.840115	5.44669
	110.751	3.25972	-0.840115	5.44669
	110.729	3.25972	-0.847985	5.44669
	110.651	3.25972	-0.86827	5.44669
	110.57	3.30891	-0.87666	5.44669
	110.578	3.48488	-0.857648	5.44669
	110.611	3.66409	-0.836407	5.44669
	110.579	3.64689	-0.832636	5.44669
	110.524	3.52209	-0.838349	5.44669
	110.508	3.4674	-0.842041	5.44669
	110.52	3.53668	-0.84155	5.44669
	110.53	3.64191	-0.840032	5.44669
	110.531	3.57197	-0.83957	5.44669
	110.527	3.39274	-0.839916	5.44669
	110.525	3.42308	-0.840225	5.44669
	110.504	3.65983	-0.840232	5.44669
	110.447	3.82279	-0.840124	5.44669
	110.423	3.81871	-0.840077	5.44669
	110.455	3.76094	-0.840096	5.44669
	110.435	3.7385	-0.84012	5.44669
	110.342	3.74967	-0.840124	5.44669
	110.276	3.76234	-0.840117	5.44669
	110.276	3.76368	-0.840112	5.44669
	110.299	3.75973	-0.840113	5.44669
	110.308	3.75761	-0.840115	5.44669
	110.304	3.75812	-0.840115	5.44669
	110.299	3.75909	-0.840115	5.44669
	110.298	3.75931	-0.840115	5.44669
	110.3	3.75906	-0.840115	5.44669
	110.301	3.75888	-0.840115	5.44669
	110.301	3.75889	-0.840115	5.44669
	110.278	3.75896	-0.840115	5.44669
	110.198	3.75898	-0.840115	5.44669
	110.095	3.75897	-0.840115	5.44669
	110.045	3.75895	-0.840115	5.44669
	110.055	3.75895	-0.840115	5.44669
	110.077	3.80815	-0.840115	5.44669
	110.082	3.93493	-0.840115	5.44669
	110.054	3.98736	-0.840115	5.44669
	109.97	3.86854	-0.840115	5.44669
	109.889	3.78497	-0.840115	5.44669
	109.898	3.93738	-0.840115	5.44669
	109.933	4.20148	-0.840115	5.44669
	109.9	4.33413	-0.840115	5.44669
	109.845	4.30789	-0.840115	5.44669
	109.829	4.25166	-0.840115	5.44669
	109.841	4.23774	-0.840115	5.44669
	109.852	4.25194	-0.840115	5.44669
	109.852	4.26285	-0.840115	5.44669
	109.848	4.26237	-0.840115	5.44669
	109.846	4.25829	-0.840115	5.44669
	109.825	4.25675	-0.840115	5.44669
	109.746	4.25756	-0.840115	5.44669
	109.642	4.25844	-0.840115	5.44669
	109.592	4.25852	-0.840115	5.44669
	109.603	4.25825	-0.840115	5.44669
	109.624	4.2581	-0.840115	5.44669
	109.629	4.25814	-0.840115	5.44669
	109.624	4.25821	-0.840115	5.44669
	109.62	4.25822	-0.840115	5.44669
	109.62	4.2582	-0.840115	5.44669
	109.621	4.25819	-0.840115	5.44669
	109.622	4.25819	-0.840115	5.44669
	109.622	4.25819	-0.840115	5.44669
	109.621	4.30739	-0.840115	5.44669
	109.621	4.43416	-0.840115	5.44669
	109.621	4.48659	-0.840115	5.44669
	109.621	4.36777	-0.840115	5.44669
	109.621	4.23502	-0.840115	5.44669
	109.621	4.21146	-0.840115	5.44669
	109.621	4.29635	-0.840115	5.44669
	109.599	4.49539	-0.840115	5.44268
	109.519	4.67153	-0.840115	5.43234
	109.416	4.64484	-0.840115	5.42806
	109.366	4.51716	-0.840115	5.43775
	109.377	4.46463	-0.840115	5.44858
	109.398	4.53585	-0.840115	5.4505
	109.403	4.69031	-0.840115	5.44759
	109.397	4.79566	-0.840115	5.44571
	109.393	4.79534	-0.840115	5.44595
	109.393	4.75941	-0.840115	5.44673
	109.395	4.74474	-0.840115	5.44696
	109.396	4.70221	-0.840115	5.44679
	109.395	4.58345	-0.840115	5.44663
	109.395	4.53201	-0.840115	5.44663
	109.395	4.64839	-0.840115	5.44668
	109.395	4.77977	-0.840115	5.44671
	109.395	4.80363	-0.840115	5.4467
	109.373	4.76854	-0.840115	5.44668
	109.293	4.74561	-0.840115	5.44668
	109.212	4.74853	-0.840115	5.44669
	109.22	4.7579	-0.840115	5.44669
	109.254	4.80998	-0.840115	5.44669
	109.221	4.93464	-0.840115	5.44669
	109.166	5.03434	-0.840115	5.44669
	109.15	5.04225	-0.840115	5.44669
	109.162	5.01178	-0.840115	5.44669
	109.173	4.99647	-0.840115	5.44669
	109.173	4.95174	-0.840115	5.44669
	109.169	4.88147	-0.840115	5.44669
	109.167	4.95729	-0.840115	5.44669
	109.146	5.17575	-0.840115	5.44669
	109.089	5.26592	-0.840115	5.44669
	109.043	5.08252	-0.840115	5.44669
	109.017	4.85254	-0.840115	5.44669
	108.974	4.9006	-0.840115	5.44669
	108.935	5.16259	-0.840115	5.44669
	108.929	5.32979	-0.840115	5.44669
	108.94	5.31851	-0.840115	5.44669
	108.946	5.20704	-0.840115	5.44669
	108.945	5.05848	-0.840115	5.44669
	108.942	5.01911	-0.840115	5.44669
	108.941	5.15115	-0.840115	5.44669
	108.942	5.2848	-0.840115	5.44669
	108.92	5.30404	-0.840115	5.44669
	108.863	5.26621	-0.840115	5.44669
	108.817	5.24378	-0.840115	5.44669
	108.791	5.24787	-0.840115	5.44669
	108.747	5.25756	-0.840115	5.44669
	108.708	5.26017	-0.840115	5.44669
	108.703	5.25781	-0.840115	5.44669
	108.713	5.2559	-0.840115	5.44669
	108.72	5.25594	-0.840115	5.44669
	108.719	5.25663	-0.840115	5.44669
	108.716	5.25691	-0.840115	5.44669
	108.715	5.25678	-0.840115	5.44669
	108.716	5.25663	-0.840115	5.44669
	108.694	5.25661	-0.840115	5.44669
	108.637	5.30585	-0.840115	5.44669
	108.59	5.48184	-0.840115	5.44669
	108.564	5.71023	-0.840115	5.44669
	108.521	5.8198	-0.840115	5.44669
	108.482	5.74743	-0.840115	5.44669
	108.476	5.57392	-0.840115	5.44669
	108.487	5.51045	-0.840115	5.44669
	108.494	5.64131	-0.840115	5.44669
	108.492	5.78304	-0.840115	5.44669
	108.49	5.80608	-0.840115	5.44669
	108.489	5.76697	-0.840115	5.44669
	108.49	5.74266	-0.840115	5.44669
	108.49	5.74641	-0.840115	5.44669
	108.49	5.75664	-0.840115	5.44669
	108.49	5.75958	-0.840115	5.44669
	108.49	5.75718	-0.840115	5.44669
	108.49	5.75513	-0.840115	5.44669
	108.49	5.75512	-0.840115	5.44669
	108.49	5.75585	-0.840115	5.44669
	108.49	5.75616	-0.840115	5.44669
	108.468	5.75603	-0.840115	5.44669
	108.388	5.75586	-0.840115	5.44669
	108.284	5.75584	-0.840115	5.44669
	108.257	5.75589	-0.840115	5.44669
	108.325	5.75592	-0.840115	5.44669
	108.37	5.75591	-0.840115	5.44669
	108.321	5.7559	-0.840115	5.44669
	108.255	5.7559	-0.840115	5.44669
	108.241	5.7559	-0.840115	5.44669
	108.257	5.7559	-0.840115	5.44669
	108.269	5.7559	-0.840115	5.44669
	108.268	5.7559	-0.840115	5.44669
	108.264	5.7559	-0.840115	5.44669
	108.262	5.7559	-0.840115	5.44669
	108.241	5.7559	-0.840115	5.44669
	108.184	5.80509	-0.840115	5.44669
	108.16	5.93187	-0.840115	5.4507
	108.192	5.9843	-0.840115	5.46104
	108.172	5.86548	-0.840115	5.46531
	108.079	5.73273	-0.840115	5.45562
	108.013	5.70916	-0.840115	5.4448
	108.013	5.74487	-0.840115	5.44287
	108.036	5.76794	-0.840115	5.44579
	108.045	5.76487	-0.840115	5.44767
	108.041	5.75538	-0.840115	5.44742
	108.036	5.7525	-0.840115	5.44664
	108.035	5.80385	-0.840115	5.44641
	108.037	5.93256	-0.840115	5.44658
	108.038	5.98503	-0.840115	5.44674
	108.038	5.86554	-0.840115	5.44675
	108.037	5.78168	-0.840115	5.44669
	108.037	5.88501	-0.840115	5.44667
	108.037	5.9733	-0.840115	5.44668
	108.037	5.87758	-0.840115	5.44669
	108.037	5.7909	-0.840115	5.44669
	108.037	5.8846	-0.840115	5.44669
	108.037	5.96985	-0.840115	5.44669
	108.037	5.92547	-0.840115	5.44669
	108.037	5.96755	-0.840115	5.44669
	108.037	6.16293	-0.840115	5.44669
	108.015	6.30465	-0.840115	5.44669
	107.935	6.30642	-0.840115	5.44669
	107.832	6.25867	-0.840115	5.44669
	107.804	6.23833	-0.840115	5.44669
	107.872	6.24684	-0.840115	5.44669
	107.917	6.25763	-0.840115	5.44669
	107.868	6.25913	-0.840115	5.44669
	107.803	6.25593	-0.840115	5.44669
	107.788	6.25405	-0.840115	5.44669
	107.804	6.2544	-0.840115	5.44669
	107.816	6.25522	-0.840115	5.44669
	107.816	6.25543	-0.840115	5.44669
	107.811	6.25523	-0.840115	5.44669
	107.809	6.25507	-0.840115	5.44669
	107.81	6.25508	-0.840115	5.44669
	107.811	6.30433	-0.840115	5.44669
	107.789	6.43112	-0.840115	5.44669
	107.731	6.48355	-0.840115	5.44669
	107.685	6.36472	-0.840115	5.44669
	107.682	6.28115	-0.840115	5.44669
	107.696	6.43356	-0.840115	5.44669
	107.703	6.64847	-0.840115	5.44669
	107.701	6.60516	-0.840115	5.44669
	107.675	6.35052	-0.840115	5.44669
	107.617	6.2339	-0.840115	5.44669
	107.572	6.41911	-0.840115	5.44669
	107.569	6.65926	-0.840115	5.44669
	107.583	6.61482	-0.840115	5.44669
	107.59	6.39992	-0.840115	5.44669
	107.587	6.40651	-0.840115	5.44669
	107.584	6.64603	-0.840115	5.44669
	107.583	6.8186	-0.840115	5.44669
	107.584	6.81756	-0.840115	5.44669
	107.585	6.75766	-0.840115	5.44669
	107.585	6.73323	-0.840115	5.44669
	107.585	6.69515	-0.840115	5.44669
	107.585	6.58172	-0.840115	5.44669
	107.585	6.53093	-0.840115	5.44669
	107.585	6.64569	-0.840115	5.44669
	107.585	6.77616	-0.840115	5.44669
	107.585	6.80021	-0.840115	5.44669
	107.585	6.76553	-0.840115	5.44669
	107.585	6.7427	-0.840115	5.44669
	107.585	6.74552	-0.840115	5.44669
	107.585	6.75481	-0.840115	5.44669
	107.585	6.75771	-0.840115	5.44669
	107.585	6.75561	-0.840115	5.44669
	107.585	6.75371	-0.840115	5.44669
	107.585	6.75366	-0.840115	5.44669
	107.585	6.75431	-0.840115	5.44669
	107.585	6.7546	-0.840115	5.44669
	107.585	6.75449	-0.840115	5.44669
	107.562	6.75434	-0.840115	5.44669
	107.483	6.75432	-0.840115	5.44669
	107.379	6.75436	-0.840115	5.44669
	107.329	6.75439	-0.840115	5.44669
	107.34	6.75439	-0.840115	5.44669
	107.361	6.75437	-0.840115	5.44669
	107.366	6.75437	-0.840115	5.44669
	107.361	6.75437	-0.840115	5.44669
	107.357	6.75437	-0.840115	5.44669
	107.357	6.75437	-0.840115	5.44669
	107.358	6.75437	-0.840115	5.44669
	107.359	6.75437	-0.840115	5.44669
	107.359	6.75437	-0.840115	5.44669
	107.336	6.75437	-0.840115	5.44669
	107.279	6.75437	-0.840115	5.44669
	107.255	6.75437	-0.840115	5.44669
	107.309	6.75437	-0.840115	5.44669
	107.347	6.75437	-0.840115	5.44669
	107.3	6.80356	-0.840115	5.44669
	107.238	6.93034	-0.840115	5.44669
	107.201	7.03196	-0.840115	5.44669
	107.159	7.08911	-0.840115	5.44669
	107.125	7.18475	-0.840115	5.44669
	107.12	7.27077	-0.840115	5.44669
	107.13	7.2833	-0.840115	5.44669
	107.135	7.25963	-0.840115	5.44669
	107.134	7.24553	-0.840115	5.44669
	107.132	7.24808	-0.840115	5.44669
	107.131	7.25416	-0.840115	5.44669
	107.132	7.25581	-0.840115	5.44669
	107.132	7.25434	-0.840115	5.44669
	107.11	7.25313	-0.840115	5.44669
	107.03	7.25315	-0.840115	5.44669
	106.949	7.25359	-0.840115	5.44669
	106.957	7.25376	-0.840115	5.44669
	106.991	7.25368	-0.840115	5.44669
	106.958	7.25359	-0.840115	5.44669
	106.903	7.25357	-0.840115	5.44669
	106.887	7.2536	-0.840115	5.44669
	106.899	7.25362	-0.840115	5.44669
	106.91	7.25362	-0.840115	5.44669
	106.91	7.25361	-0.840115	5.44669
	106.906	7.25361	-0.840115	5.44669
	106.905	7.25361	-0.840115	5.44669
	106.905	7.25361	-0.840115	5.44669
	106.906	7.25361	-0.840115	5.44669
	106.906	7.25361	-0.840115	5.44669
	106.906	7.25361	-0.840115	5.44669
	106.906	7.25361	-0.840115	5.44669
	106.906	7.25361	-0.840115	5.44669
	106.906	7.25361	-0.840115	5.44669
	106.906	7.3028	-0.840115	5.44669
	106.884	7.42958	-0.840115	5.44669
	106.804	7.5312	-0.840115	5.44669
	106.7	7.53916	-0.840115	5.44669
	106.651	7.45883	-0.840115	5.44669
	106.661	7.36564	-0.840115	5.44669
	106.682	7.44456	-0.840115	5.44669
	106.687	7.62327	-0.840115	5.44669
	106.682	7.63872	-0.840115	5.44669
	106.678	7.57669	-0.840115	5.44669
	106.678	7.59363	-0.840115	5.44669
	106.68	7.58124	-0.840115	5.44669
	106.68	7.56346	-0.840115	5.44669
	106.68	7.65775	-0.840115	5.44669
	106.679	7.76817	-0.840115	5.44669
	106.679	7.79114	-0.840115	5.44669
	106.68	7.76313	-0.840115	5.44669
	106.68	7.7435	-0.840115	5.44669
	106.657	7.74526	-0.840115	5.44669
	106.577	7.75299	-0.840115	5.44669
	106.496	7.7556	-0.840115	5.44669
	106.504	7.75395	-0.840115	5.44669
	106.561	7.75233	-0.840115	5.44669
	106.585	7.75224	-0.840115	5.44669
	106.554	7.75278	-0.840115	5.44669
	106.506	7.75303	-0.840115	5.44669
	106.516	7.75295	-0.840115	5.44669
	106.539	7.75282	-0.840115	5.44669
	106.502	7.7528	-0.840115	5.44669
	106.449	7.75284	-0.840115	5.44669
	106.435	7.75286	-0.840115	5.44669
	106.447	7.75286	-0.840115	5.44669
	106.457	7.75285	-0.840115	5.44669
	106.457	7.75284	-0.840115	5.44669
	106.453	7.75284	-0.840115	5.44669
	106.452	7.75285	-0.840115	5.44669
	106.453	7.75285	-0.840115	5.44669
	106.453	7.75285	-0.840115	5.44669
	106.431	7.75285	-0.840115	5.44669
	106.351	7.75285	-0.840115	5.44669
	106.27	7.75285	-0.840115	5.44669
	106.278	7.75285	-0.840115	5.44669
	106.312	7.75285	-0.840115	5.44669
	106.279	7.75285	-0.840115	5.44669
	106.224	7.75285	-0.840115	5.44669
	106.208	7.75285	-0.840115	5.44669
	106.22	7.75285	-0.840115	5.44669
	106.231	7.75285	-0.840115	5.44669
	106.231	7.75285	-0.840115	5.44669
	106.227	7.75285	-0.840115	5.44669
	106.226	7.75285	-0.840115	5.44669
	106.226	7.75285	-0.840115	5.44669
	106.227	7.75285	-0.840115	5.44669
	106.227	7.75285	-0.840115	5.44669
	106.227	7.75285	-0.840115	5.44669
	106.227	7.75285	-0.840115	5.44669
	106.205	7.75285	-0.840115	5.44669
	106.125	7.75285	-0.840115	5.44669
	106.044	7.75285	-0.840115	5.44669
	106.051	7.75285	-0.840115	5.44669
	106.086	7.75285	-0.840115	5.44669
	106.053	7.75285	-0.840115	5.44669
	105.998	7.75285	-0.840115	5.44669
	105.982	7.80204	-0.840115	5.44669
	105.994	7.978	-0.840115	5.44669
	106.005	8.2064	-0.840115	5.44669
	106.005	8.31598	-0.840115	5.44669
	106.001	8.2928	-0.840115	5.44669
	105.999	8.24607	-0.840115	5.44669
	106	8.23503	-0.840115	5.44669
	106.001	8.24707	-0.840115	5.44669
	106.001	8.25604	-0.840115	5.44669
	106.001	8.25552	-0.840115	5.44669
	106.001	8.25212	-0.840115	5.44669
	106.001	8.25087	-0.840115	5.44669
	106.001	8.25156	-0.840115	5.44669
	106.001	8.2523	-0.840115	5.44669
	105.978	8.25236	-0.840115	5.44669
	105.921	8.25212	-0.840115	5.44669
	105.875	8.252	-0.840115	5.44669
	105.849	8.25203	-0.840115	5.44669
	105.806	8.25209	-0.840115	5.44669
	105.767	8.2521	-0.840115	5.44669
	105.761	8.25209	-0.840115	5.44669
	105.772	8.25208	-0.840115	5.44669
	105.778	8.25208	-0.840115	5.44669
	105.777	8.25208	-0.840115	5.44669
	105.774	8.25208	-0.840115	5.44669
	105.773	8.25208	-0.840115	5.44669
	105.774	8.25208	-0.840115	5.44669
	105.775	8.25208	-0.840115	5.44669
	105.775	8.25208	-0.840115	5.44669
	105.774	8.25208	-0.840115	5.44669
	105.774	8.25208	-0.840115	5.44669
	105.774	8.25208	-0.840115	5.44669
	105.774	8.25208	-0.840115	5.44669
	105.774	8.25208	-0.840115	5.44669
	105.774	8.25208	-0.840115	5.44669
	105.774	8.25208	-0.840115	5.44669
	105.774	8.30127	-0.840115	5.44669
	105.752	8.42805	-0.840115	5.44669
	105.672	8.52967	-0.840115	5.44669
	105.569	8.58682	-0.840115	5.44669
	105.541	8.63327	-0.840115	5.44669
	105.609	8.54332	-0.840115	5.44669
	105.654	8.32745	-0.840115	5.44669
	105.605	8.2434	-0.840115	5.44669
	105.54	8.42844	-0.840115	5.44669
	105.525	8.65693	-0.840115	5.44669
	105.564	8.65686	-0.840115	5.44669
	105.633	8.52166	-0.840115	5.44669
	105.656	8.45652	-0.840115	5.44669
	105.598	8.52513	-0.840115	5.44669
	105.536	8.68297	-0.840115	5.44669
	105.526	8.79068	-0.840115	5.44669
	105.543	8.79013	-0.840115	5.44669
	105.554	8.75327	-0.840115	5.44669
	105.552	8.73829	-0.840115	5.44669
	105.525	8.74516	-0.840115	5.44669
	105.444	8.75337	-0.840115	5.44669
	105.342	8.75437	-0.840115	5.44669
	105.293	8.75187	-0.840115	5.44669
	105.304	8.75047	-0.840115	5.44669
	105.325	8.75077	-0.840115	5.44669
	105.329	8.75139	-0.840115	5.44669
	105.324	8.75155	-0.840115	5.44669
	105.32	8.75139	-0.840115	5.44669
	105.32	8.75127	-0.840115	5.44669
	105.322	8.80046	-0.840115	5.44669
	105.3	8.97647	-0.840115	5.44669
	105.22	9.20489	-0.840115	5.44669
	105.116	9.31446	-0.840115	5.44669
	105.066	9.29127	-0.840115	5.44669
	105.077	9.24454	-0.840115	5.44669
	105.098	9.2335	-0.840115	5.44669
	105.103	9.24554	-0.840115	5.44669
	105.098	9.25451	-0.840115	5.44669
	105.094	9.25399	-0.840115	5.44669
	105.094	9.25059	-0.840115	5.44669
	105.095	9.24934	-0.840115	5.44669
	105.096	9.25004	-0.840115	5.44669
	105.096	9.25077	-0.840115	5.44669
	105.073	9.25083	-0.840115	5.44669
	104.993	9.25059	-0.840115	5.44669
	104.89	9.25047	-0.840115	5.44669
	104.84	9.25051	-0.840115	5.44669
	104.851	9.25056	-0.840115	5.44669
	104.872	9.25057	-0.840115	5.44669
	104.877	9.25056	-0.840115	5.44669
	104.871	9.25055	-0.840115	5.44669
	104.867	9.25055	-0.840115	5.44669
	104.868	9.25055	-0.840115	5.44669
	104.869	9.25056	-0.840115	5.44669
	104.87	9.25056	-0.840115	5.44669
	104.869	9.25055	-0.840115	5.44669
	104.869	9.25055	-0.840115	5.44669
	104.869	9.25055	-0.840115	5.44669
	104.847	9.25055	-0.840115	5.44669
	104.767	9.25055	-0.840115	5.44669
	104.664	9.25055	-0.840115	5.44669
	104.614	9.25055	-0.840115	5.44669
	104.624	9.29974	-0.840115	5.44669
	104.646	9.47571	-0.840115	5.44669
	104.651	9.65492	-0.840115	5.44669
	104.645	9.63772	-0.840115	5.44669
	104.641	9.51292	-0.840115	5.44669
	104.641	9.45823	-0.840115	5.44669
	104.643	9.47833	-0.840115	5.44669
	104.621	9.45678	-0.840115	5.44669
	104.563	9.33441	-0.840115	5.44669
	104.539	9.27399	-0.840115	5.44669
	104.571	9.43708	-0.840115	5.44669
	104.574	9.6974	-0.840115	5.44669
	104.538	9.82465	-0.840115	5.44669
	104.496	9.7975	-0.840115	5.44669
	104.442	9.7428	-0.840115	5.44669
	104.405	9.72985	-0.840115	5.44669
	104.403	9.74391	-0.840115	5.44669
	104.415	9.75441	-0.840115	5.44669
	104.421	9.75382	-0.840115	5.44669
	104.419	9.74983	-0.840115	5.44669
	104.416	9.74838	-0.840115	5.44669
	104.416	9.74918	-0.840115	5.44669
	104.416	9.75004	-0.840115	5.44669
	104.417	9.75011	-0.840115	5.44669
	104.417	9.74984	-0.840115	5.44669
	104.417	9.7497	-0.840115	5.44669
	104.417	9.74973	-0.840115	5.44669
	104.417	9.7498	-0.840115	5.44669
	104.417	9.74981	-0.840115	5.44669
	104.417	9.7498	-0.840115	5.44669
	104.417	9.74978	-0.840115	5.44669
	104.417	9.74979	-0.840115	5.44669
	104.394	9.74979	-0.840115	5.44669
	104.337	9.74979	-0.840115	5.44669
	104.313	9.74979	-0.840115	5.44669
	104.345	9.74979	-0.840115	5.44669
	104.325	9.74979	-0.840115	5.44669
	104.255	9.74979	-0.840115	5.44669
	104.246	9.74979	-0.840115	5.44669
	104.27	9.74979	-0.840115	5.44669
	104.239	9.74979	-0.840115	5.44669
	104.188	9.74979	-0.840115	5.44669
	104.173	9.74979	-0.840115	5.44669
	104.184	9.74979	-0.840115	5.44669
	104.194	9.79898	-0.840115	5.44669
	104.194	9.92576	-0.840115	5.44669
	104.191	9.97819	-0.840115	5.44669
	104.189	9.85937	-0.840115	5.44669
	104.19	9.72662	-0.840115	5.44669
	104.191	9.70305	-0.840115	5.44669
	104.191	9.73875	-0.840115	5.44669
	104.19	9.76183	-0.840115	5.44669
	104.19	9.75876	-0.840115	5.44669
	104.19	9.74927	-0.840115	5.44669
	104.19	9.79557	-0.840115	5.44669
	104.19	9.92451	-0.840115	5.44669
	104.19	9.97888	-0.840115	5.44669
	104.19	9.90929	-0.840115	5.44669
	104.168	9.90264	-0.840115	5.44669
	104.111	9.9804	-0.840115	5.44669
	104.087	10.0734	-0.840115	5.44669
	104.118	10.1922	-0.840115	5.44669
	104.099	10.226	-0.840115	5.44669
	104.006	10.1022	-0.840115	5.44669
	103.94	10.0232	-0.840115	5.44669
	103.94	10.1301	-0.840115	5.44669
	103.963	10.2674	-0.840115	5.44669
	103.972	10.2971	-0.840115	5.44669
	103.968	10.2623	-0.840115	5.44669
	103.963	10.2375	-0.840115	5.44669
	103.962	10.2395	-0.840115	5.44669
	103.964	10.2491	-0.840115	5.44669
	103.965	10.2525	-0.840115	5.44669
	103.964	10.2504	-0.840115	5.44669
	103.964	10.2484	-0.840115	5.44669
	103.964	10.2483	-0.840115	5.44669
	103.964	10.2489	-0.840115	5.44669
	103.964	10.2493	-0.840115	5.44669
	103.964	10.2492	-0.840115	5.44669
	103.942	10.249	-0.840115	5.44669
	103.884	10.249	-0.840115	5.44669
	103.861	10.249	-0.840115	5.44669
	103.914	10.249	-0.840115	5.44669
	103.975	10.249	-0.840115	5.44669
	103.963	10.249	-0.840115	5.44669
	103.867	10.249	-0.840115	5.44669
	103.775	10.249	-0.840115	5.44669
	103.784	10.249	-0.840115	5.44669
	103.823	10.2982	-0.840115	5.44669
	103.792	10.4742	-0.840115	5.44669
	103.736	10.6534	-0.840115	5.44669
	103.719	10.6362	-0.840115	5.44669
	103.731	10.5114	-0.840115	5.44669
	103.742	10.4567	-0.840115	5.44669
	103.742	10.526	-0.840115	5.44669
	103.738	10.6804	-0.840115	5.44669
	103.736	10.7864	-0.840115	5.44669
	103.737	10.7864	-0.840115	5.44669
	103.738	10.7504	-0.840115	5.44669
	103.738	10.7355	-0.840115	5.44669
	103.738	10.7422	-0.840115	5.44669
	103.738	10.7502	-0.840115	5.44669
	103.715	10.7513	-0.840115	5.44669
	103.658	10.7488	-0.840115	5.44669
	103.612	10.7474	-0.840115	5.44669
	103.608	10.7477	-0.840115	5.44669
	103.622	10.7483	-0.840115	5.44669
	103.607	10.7485	-0.840115	5.44669
	103.548	10.7483	-0.840115	5.44669
	103.498	10.7482	-0.840115	5.44669
	103.494	10.7482	-0.840115	5.44669
	103.509	10.7483	-0.840115	5.44669
	103.517	10.7483	-0.840115	5.44669
	103.515	10.7483	-0.840115	5.44669
	103.511	10.7483	-0.840115	5.44669
	103.51	10.7483	-0.840115	5.44669
	103.511	10.7483	-0.840115	5.44669
	103.512	10.7483	-0.840115	5.44268
	103.512	10.7483	-0.840115	5.43234
	103.511	10.7483	-0.840115	5.42806
	103.489	10.7483	-0.840115	5.43775
	103.432	10.7483	-0.840115	5.44858
	103.386	10.7483	-0.840115	5.4505
	103.36	10.7483	-0.840115	5.44759
	103.316	10.7483	-0.840115	5.44571
	103.277	10.7483	-0.840115	5.44595
	103.294	10.7483	-0.840115	5.44673
	103.362	10.7483	-0.840115	5.44696
	103.392	10.7975	-0.840115	5.44679
	103.337	10.9242	-0.840115	5.44663
	103.274	11.0259	-0.840115	5.44663
	103.263	11.083	-0.840115	5.44668
	103.28	11.1295	-0.840115	5.44671
	103.291	11.0395	-0.840115	5.4467
	103.289	10.8236	-0.840115	5.44668
	103.285	10.7396	-0.840115	5.44267
	103.284	10.9246	-0.840115	5.43234
	103.285	11.2023	-0.840115	5.42806
	103.286	11.2798	-0.840115	5.43775
	103.286	11.0703	-0.840115	5.44858
	103.263	10.8339	-0.840115	5.4505
	103.183	10.8886	-0.840115	5.44759
	103.08	11.1556	-0.840115	5.44571
	103.03	11.3226	-0.840115	5.44595
	103.04	11.3094	-0.840115	5.44673
	103.062	11.2464	-0.840115	5.44696
	103.067	11.225	-0.840115	5.44679
	103.061	11.2385	-0.840115	5.44663
	103.057	11.2517	-0.840115	5.44663
	103.057	11.2525	-0.840115	5.44668
	103.059	11.2481	-0.840115	5.44671
	103.059	11.246	-0.840115	5.4467
	103.059	11.2467	-0.847985	5.44668
	103.059	11.2477	-0.86827	5.44668
	103.036	11.2479	-0.87666	5.44669
	102.979	11.2476	-0.857648	5.44669
	102.955	11.2474	-0.836407	5.44669
	103.009	11.2474	-0.832636	5.44669
	103.069	11.2475	-0.838349	5.44669
	103.08	11.2475	-0.842041	5.44669
	103.042	11.2475	-0.84155	5.44669
	102.951	11.2475	-0.840032	5.44669
	102.849	11.2475	-0.83957	5.44669
	102.804	11.2475	-0.839916	5.44669
	102.816	11.2475	-0.840225	5.44669
	102.836	11.2475	-0.840232	5.44669
	102.84	11.2475	-0.840124	5.44669
	102.835	11.2475	-0.840077	5.44669
	102.831	11.2475	-0.840096	5.44669
	102.831	11.2475	-0.84012	5.44669
	102.833	11.2475	-0.840124	5.44669
	102.833	11.2475	-0.840117	5.44669
	102.833	11.2475	-0.840112	5.44669
	102.832	11.2475	-0.840113	5.44669
	102.81	11.2475	-0.840115	5.44669
	102.731	11.2475	-0.840115	5.44669
	102.627	11.2967	-0.840115	5.44669
	102.577	11.4235	-0.840115	5.44669
	102.588	11.5251	-0.840115	5.44669
	102.609	11.5822	-0.840115	5.44669
	102.614	11.6779	-0.840115	5.44669
	102.609	11.7639	-0.840115	5.44669
	102.605	11.7764	-0.840115	5.44669
	102.605	11.7036	-0.840115	5.44669
	102.606	11.5135	-0.840115	5.44669
	102.607	11.3368	-0.840115	5.44669
	102.607	11.4093	-0.840115	5.44669
	102.606	11.6625	-0.840115	5.44669
	102.606	11.8174	-0.840115	5.44669
	102.584	11.804	-0.840115	5.44669
	102.504	11.7453	-0.840115	5.44669
	102.423	11.7257	-0.840115	5.44669
	102.431	11.7384	-0.840115	5.44669
	102.465	11.7015	-0.840115	5.44669
	102.455	11.5754	-0.840115	5.44669
	102.457	11.5189	-0.840115	5.44669
	102.465	11.6357	-0.840115	5.44669
	102.423	11.7691	-0.840115	5.44669
	102.373	11.7937	-0.840115	5.44669
	102.363	11.7581	-0.840115	5.44669
	102.375	11.7348	-0.840115	5.44669
	102.384	11.7377	-0.840115	5.44669
	102.383	11.7472	-0.840115	5.44669
	102.38	11.7501	-0.840115	5.44669
	102.379	11.748	-0.840115	5.44669
	102.38	11.7461	-0.840115	5.44669
	102.38	11.746	-0.840115	5.44669
	102.38	11.7467	-0.840115	5.44669
	102.38	11.747	-0.840115	5.44669
	102.38	11.7469	-0.840115	5.44669
	102.38	11.7467	-0.840115	5.44669
	102.358	11.7467	-0.840115	5.44669
	102.3	11.7467	-0.840115	5.44669
	102.276	11.7467	-0.840115	5.44669
	102.308	11.7467	-0.840115	5.44669
	102.288	11.7467	-0.840115	5.44669
	102.196	11.7467	-0.840115	5.44669
	102.13	11.7467	-0.840115	5.44669
	102.13	11.7467	-0.840115	5.44669
	102.152	11.7467	-0.840115	5.44669
	102.162	11.7467	-0.840115	5.44669
	102.158	11.7467	-0.840115	5.44669
	102.152	11.7467	-0.840115	5.44669
	102.152	11.7467	-0.840115	5.44669
	102.153	11.7467	-0.840115	5.44669
	102.154	11.7467	-0.840115	5.44669
	102.154	11.7467	-0.840115	5.44669
	102.154	11.7467	-0.840115	5.44669
	102.154	11.7467	-0.840115	5.44669
	102.154	11.7467	-0.840115	5.44669
	102.154	11.7467	-0.840115	5.44669
	102.154	11.7959	-0.840115	5.44669
	102.154	11.9227	-0.840115	5.44669
	102.154	11.9751	-0.840115	5.44669
	102.154	11.8563	-0.840115	5.44669
	102.154	11.7236	-0.840115	5.44669
	102.154	11.7	-0.840115	5.44669
	102.154	11.7357	-0.840115	5.44669
	102.154	11.7588	-0.840115	5.44669
	102.154	11.8049	-0.840115	5.44669
	102.154	11.9222	-0.840115	5.44669
	102.154	12.0209	-0.840115	5.44669
	102.154	12.0802	-0.840115	5.44669
	102.154	12.1778	-0.840115	5.44669
	102.154	12.2147	-0.840115	5.44669
	102.154	12.0998	-0.840115	5.44669
	102.154	12.0234	-0.840115	5.44669
	102.154	12.1282	-0.840115	5.44669
	102.154	12.2636	-0.840115	5.44669
	102.154	12.2441	-0.840115	5.44669
	102.154	12.0832	-0.840115	5.44669
	102.154	11.9571	-0.840115	5.44669
	102.154	11.951	-0.840115	5.44669
	102.154	11.9916	-0.840115	5.44669
	102.154	12.0106	-0.840115	5.44669
	102.154	12.0532	-0.840115	5.44669
	102.154	12.1705	-0.840115	5.44669
	102.154	12.2705	-0.840115	5.44669
	102.154	12.2811	-0.840115	5.44669
	102.154	12.2517	-0.840115	5.44669
	102.154	12.2358	-0.840115	5.44669
	102.154	12.2397	-0.840115	5.44669
	102.131	12.1978	-0.840115	5.44669
	102.074	12.0726	-0.840115	5.44669
	102.028	12.0183	-0.840115	5.44669
	102.002	12.1358	-0.840115	5.44669
	101.959	12.2686	-0.840115	5.44669
	101.92	12.2927	-0.840115	5.44669
	101.914	12.2572	-0.840115	5.44669
	101.947	12.234	-0.840115	5.44669
	102.011	12.237	-0.840115	5.44669
	102.033	12.2464	-0.840115	5.44669
	101.977	12.2494	-0.840115	5.44669
	101.916	12.2472	-0.840115	5.44669
	101.928	12.2453	-0.840115	5.44669
	102.025	12.2452	-0.840115	5.44669
	102.116	12.2459	-0.840115	5.44669
	102.085	12.2462	-0.840115	5.44669
	101.966	12.2461	-0.840115	5.44669
	101.916	12.2459	-0.840115	5.44669
	102.003	12.2459	-0.840115	5.44669
	102.134	12.246	-0.840115	5.44669
	102.193	12.246	-0.840115	5.44669
	102.154	12.246	-0.840115	5.44669
	102.047	12.246	-0.840115	5.44669
	101.938	12.246	-0.840115	5.44669
	101.896	12.246	-0.840115	5.44669
	101.911	12.246	-0.840115	5.4507
	101.954	12.246	-0.840115	5.46104
	102.015	12.246	-0.840115	5.46531
	102.055	12.246	-0.840115	5.45562
	102.055	12.246	-0.840115	5.4448
	102.019	12.246	-0.840115	5.44287
	101.978	12.246	-0.840115	5.44579
	101.992	12.1968	-0.840115	5.44767
	102.015	12.07	-0.840115	5.44742
	101.976	12.0176	-0.840115	5.44664
	101.944	12.1364	-0.840115	5.44641
	101.989	12.2691	-0.840115	5.44658
	102.025	12.2927	-0.840115	5.44674
	102.004	12.257	-0.840115	5.44675
	102.001	12.2339	-0.840115	5.44669
	102.032	12.237	-0.840115	5.44667
	102.073	12.2465	-0.840115	5.44668
	102.105	12.2494	-0.840115	5.44669
	102.064	12.2472	-0.840115	5.44669
	101.962	12.2453	-0.840115	5.44669
	101.9	12.2452	-0.840115	5.44669
	101.905	12.2459	-0.840115	5.44669
	101.95	12.2462	-0.840115	5.44669
	102.016	12.2461	-0.840115	5.44669
	102.034	12.2459	-0.840115	5.44669
	101.998	12.2459	-0.840115	5.44669
	102.017	12.246	-0.840115	5.44669
	102.112	12.246	-0.840115	5.44669
	102.178	12.246	-0.840115	5.44669
	102.156	12.246	-0.840115	5.44669
	102.075	12.246	-0.840115	5.44669
	102.02	12.246	-0.840115	5.44669
	102.02	12.246	-0.840115	5.44669
	102.062	12.246	-0.840115	5.44669
	102.105	12.246	-0.840115	5.44669
	102.068	12.246	-0.840115	5.44669
	101.986	12.246	-0.840115	5.44669
	101.979	12.246	-0.840115	5.44669
	102.03	12.246	-0.840115	5.44669
	102.08	12.246	-0.840115	5.44669
	102.109	12.246	-0.840115	5.44669
	102.063	12.246	-0.840115	5.44669
	101.982	12.246	-0.840115	5.44669
	102.001	12.246	-0.840115	5.44669
	102.111	12.246	-0.840115	5.44669
	102.161	12.246	-0.840115	5.44669
	102.078	12.246	-0.840115	5.44669
	101.971	12.246	-0.840115	5.44669
	101.991	12.246	-0.840115	5.44669
	102.11	12.246	-0.840115	5.44669
	102.165	12.246	-0.840115	5.44669
	102.102	12.246	-0.840115	5.44669
	102.05	12.246	-0.840115	5.44669
	102.094	12.246	-0.840115	5.44669
	102.138	12.246	-0.840115	5.44669
	102.097	12.246	-0.840115	5.44669
	102.057	12.246	-0.840115	5.44669
	102.077	12.246	-0.840115	5.44669
	102.057	12.246	-0.840115	5.44669
	101.969	12.246	-0.840115	5.44268
	101.927	12.246	-0.840115	5.43234
	101.984	12.246	-0.840115	5.42806
	102.052	12.246	-0.840115	5.43775
	102.064	12.246	-0.840115	5.44858
	102.047	12.246	-0.840115	5.44649
	102.035	12.246	-0.840115	5.43324
	102.014	12.246	-0.840115	5.42708
	101.961	12.246	-0.840115	5.43702
	101.939	12.246	-0.840115	5.44862
	102.014	12.1968	-0.840115	5.45078
	102.13	12.07	-0.840115	5.44769
	102.165	12.0176	-0.840115	5.44565
	102.073	12.1364	-0.840115	5.4459
	101.945	12.2691	-0.840115	5.44672
	101.912	12.2927	-0.840115	5.44698
	101.986	12.2078	-0.840115	5.4468
	102.036	12.058	-0.840115	5.44663
	102.009	12.0086	-0.840115	5.44662
	102.021	12.1369	-0.840115	5.44668
	102.109	12.2726	-0.840115	5.44671
	102.176	12.294	-0.840115	5.4467
	102.178	12.2563	-0.840115	5.44267
	102.156	12.2332	-0.840115	5.43233
	102.146	12.2369	-0.840115	5.42806
	102.15	12.2467	-0.840115	5.43775
	102.155	12.2495	-0.840115	5.44858
	102.156	12.198	-0.840115	5.4505
	102.154	12.0693	-0.840115	5.44759
	102.153	12.0168	-0.840115	5.44571
	102.153	12.0872	-0.840115	5.44595
	102.154	12.0934	-0.840115	5.44673
	102.154	12.0152	-0.840115	5.44696
	102.154	11.9714	-0.840115	5.44679
	102.154	11.9795	-0.840115	5.44663
	102.154	11.9982	-0.840115	5.44663
	102.154	12.0031	-0.840115	5.44668
	102.154	11.9494	-0.840115	5.44671
	102.154	11.8189	-0.840115	5.4467
	102.154	11.7174	-0.840115	5.44668
	102.154	11.7107	-0.840115	5.44668
	102.154	11.7424	-0.840115	5.44669
	102.154	11.807	-0.840115	5.44669
	102.154	11.9289	-0.840115	5.44669
	102.154	11.9738	-0.840115	5.44669
	102.154	11.9028	-0.840115	5.44669
	102.154	11.8988	-0.840115	5.44669
	102.154	11.9291	-0.840115	5.44669
	102.176	11.8458	-0.840115	5.44669
	102.233	11.7356	-0.840115	5.44669
	102.257	11.7088	-0.840115	5.44669
	102.226	11.7351	-0.840115	5.44669
	102.245	11.7554	-0.840115	5.44669
	102.338	11.7545	-0.840115	5.44669
	102.404	11.7469	-0.840115	5.44669
	102.404	11.744	-0.840115	5.44669
	102.381	11.7455	-0.840115	5.44669
	102.372	11.7472	-0.840115	5.44669
	102.376	11.7473	-0.840115	5.44669
	102.381	11.7468	-0.840115	5.44669
	102.382	11.7466	-0.840115	5.44669
	102.38	11.7466	-0.840115	5.44669
	102.379	11.7468	-0.840115	5.44669
	102.38	11.7468	-0.840115	5.44669
	102.38	11.7467	-0.840115	5.44669
	102.402	11.7467	-0.840115	5.44669
	102.482	11.7467	-0.840115	5.44669
	102.563	11.7467	-0.840115	5.44669
	102.533	11.7467	-0.840115	5.44669
	102.441	11.7467	-0.840115	5.44669
	102.45	11.6975	-0.840115	5.44669
	102.559	11.5216	-0.840115	5.44669
	102.636	11.3424	-0.840115	5.44669
	102.634	11.4088	-0.840115	5.44669
	102.607	11.6603	-0.840115	5.44669
	102.597	11.8166	-0.840115	5.44669
	102.602	11.7553	-0.840115	5.44669
	102.608	11.5698	-0.840115	5.44669
	102.609	11.4481	-0.840115	5.44669
	102.607	11.4035	-0.840115	5.44669
	102.606	11.3695	-0.840115	5.44669
	102.606	11.411	-0.840115	5.44669
	102.606	11.496	-0.840115	5.44669
	102.606	11.5256	-0.840115	5.44669
	102.629	11.46	-0.840115	5.44669
	102.708	11.316	-0.840115	5.44669
	102.812	11.2131	-0.840115	5.44669
	102.862	11.2107	-0.840115	5.44669
	102.851	11.2446	-0.840115	5.44669
	102.83	11.2594	-0.840115	5.44669
	102.825	11.2535	-0.840115	5.44669
	102.83	11.2458	-0.840115	5.44669
	102.834	11.2446	-0.840115	5.44669
	102.834	11.2469	-0.840115	5.44669
	102.833	11.2483	-0.840115	5.44669
	102.832	11.248	-0.840115	5.44268
	102.832	11.2474	-0.840115	5.43234
	102.855	11.2473	-0.840115	5.42806
	102.935	11.2474	-0.840115	5.43775
	103.038	11.2475	-0.840115	5.44858
	103.088	11.2475	-0.840115	5.4505
	103.077	11.2475	-0.840115	5.44759
	103.056	11.2475	-0.840115	5.44571
	103.051	11.2475	-0.840115	5.44595
	103.057	11.2475	-0.840115	5.44673
	103.061	11.2475	-0.840115	5.44696
	103.06	11.1983	-0.840115	5.44679
	103.059	11.0715	-0.840115	5.44663
	103.081	11.0191	-0.840115	5.44663
	103.138	11.1379	-0.840115	5.44668
	103.185	11.2707	-0.840115	5.44671
	103.211	11.2942	-0.840115	5.4467
	103.254	11.2585	-0.840115	5.44668
	103.293	11.2355	-0.840115	5.44668
	103.299	11.2385	-0.840115	5.44669
	103.288	11.1988	-0.840115	5.44669
	103.282	11.0749	-0.840115	5.44669
	103.283	11.0203	-0.840115	5.44669
	103.285	11.1372	-0.840115	5.44669
	103.286	11.2699	-0.840115	5.44669
	103.286	11.245	-0.840115	5.44669
	103.285	11.0336	-0.840115	5.44669
	103.285	10.782	-0.840115	5.44669
	103.285	10.6754	-0.840115	5.44669
	103.285	10.708	-0.840115	5.44669
	103.285	10.7577	-0.840115	5.44669
	103.285	10.7666	-0.840115	5.44669
	103.285	10.8018	-0.840115	5.44669
	103.285	10.9195	-0.840115	5.44669
	103.285	10.9732	-0.840115	5.44669
	103.285	10.858	-0.840115	5.44669
	103.307	10.7264	-0.840115	5.44669
	103.387	10.702	-0.840115	5.44669
	103.491	10.737	-0.840115	5.44669
	103.54	10.76	-0.840115	5.44669
	103.53	10.7572	-0.840115	5.44669
	103.486	10.7478	-0.840115	5.44669
	103.424	10.7449	-0.840115	5.44669
	103.383	10.747	-0.840115	5.44669
	103.384	10.7489	-0.840115	5.44669
	103.42	10.749	-0.840115	5.44669
	103.483	10.7483	-0.840115	5.44669
	103.526	10.748	-0.840115	5.44669
	103.527	10.7481	-0.840115	5.44669
	103.513	10.7483	-0.840115	5.44669
	103.506	10.7483	-0.840115	5.44669
	103.509	10.7483	-0.840115	5.44669
	103.512	10.7482	-0.840115	5.44669
	103.513	10.7483	-0.840115	5.44669
	103.512	10.7483	-0.840115	5.44669
	103.533	10.7483	-0.840115	5.44669
	103.613	10.7483	-0.840115	5.44669
	103.695	10.7483	-0.840115	5.44669
	103.665	10.7483	-0.840115	5.44669
	103.573	10.7483	-0.840115	5.44669
	103.582	10.7483	-0.840115	5.44669
	103.691	10.7483	-0.840115	5.44669
	103.767	10.6991	-0.840115	5.44669
	103.766	10.5723	-0.840115	5.44669
	103.739	10.5199	-0.840115	5.44669
	103.728	10.5895	-0.840115	5.44669
	103.733	10.5463	-0.840115	5.44669
	103.739	10.3414	-0.840115	5.44669
	103.74	10.1962	-0.840115	5.44669
	103.738	10.2455	-0.840115	5.44669
	103.737	10.4712	-0.840115	5.44669
	103.76	10.671	-0.840115	5.44669
	103.84	10.5954	-0.840115	5.44669
	103.944	10.3327	-0.840115	5.44669
	103.993	10.175	-0.840115	5.44669
	103.982	10.1905	-0.840115	5.44669
	103.961	10.3004	-0.840115	5.44669
	103.956	10.4468	-0.840115	5.44669
	103.962	10.4858	-0.840115	5.44669
	103.966	10.3544	-0.840115	5.44669
	103.966	10.2211	-0.840115	5.44669
	103.964	10.2018	-0.840115	5.44669
	103.964	10.2395	-0.840115	5.44669
	103.964	10.2127	-0.840115	5.44669
	103.964	10.0818	-0.840115	5.44669
	103.964	10.0197	-0.840115	5.44669
	103.964	10.0868	-0.840115	5.44669
	103.964	10.0951	-0.840115	5.44669
	103.964	10.0681	-0.840115	5.44669
	103.964	10.1512	-0.840115	5.44669
	103.986	10.2602	-0.840115	5.44669
	104.066	10.2865	-0.840115	5.44669
	104.147	10.2605	-0.840115	5.44669
	104.14	10.2404	-0.840115	5.44669
	104.083	10.2414	-0.840115	5.44669
	104.058	10.2489	-0.840115	5.44669
	104.067	10.2025	-0.840115	5.44669
	104.08	10.025	-0.840115	5.44669
	104.104	9.79502	-0.840115	5.44669
	104.158	9.73448	-0.840115	5.44669
	104.202	9.88494	-0.840115	5.44669
	104.206	9.98438	-0.840115	5.44669
	104.193	9.87653	-0.840115	5.44669
	104.186	9.73161	-0.840115	5.44669
	104.188	9.69905	-0.840115	5.44669
	104.191	9.7353	-0.840115	5.44268
	104.192	9.76181	-0.840115	5.43234
	104.191	9.75998	-0.840115	5.42806
	104.19	9.74979	-0.840115	5.43775
	104.212	9.74617	-0.840115	5.44858
	104.27	9.74827	-0.840115	5.4505
	104.294	9.75044	-0.847985	5.44759
	104.262	9.7506	-0.86827	5.44571
	104.282	9.7499	-0.87666	5.44595
	104.375	9.74955	-0.857648	5.44673
	104.441	9.74965	-0.836407	5.44696
	104.441	9.74982	-0.832636	5.44679
	104.418	9.74985	-0.838349	5.44663
	104.409	9.74981	-0.842041	5.44663
	104.413	9.74977	-0.84155	5.44668
	104.418	9.74978	-0.840032	5.44671
	104.419	9.74979	-0.83957	5.4467
	104.417	9.7498	-0.839916	5.44668
	104.416	9.74979	-0.840225	5.44668
	104.416	9.74979	-0.840232	5.44669
	104.417	9.74979	-0.840124	5.44669
	104.417	9.74979	-0.840077	5.44669
	104.417	9.74979	-0.840096	5.44669
	104.417	9.74979	-0.84012	5.44669
	104.417	9.74979	-0.840124	5.44669
	104.417	9.7006	-0.840117	5.44669
	104.439	9.57382	-0.840112	5.44669
	104.496	9.4722	-0.840113	5.44669
	104.542	9.41506	-0.840115	5.44669
	104.568	9.3686	-0.840115	5.44669
	104.612	9.45855	-0.840115	5.44669
	104.651	9.67442	-0.840115	5.44669
	104.656	9.80767	-0.840115	5.44669
	104.646	9.79859	-0.840115	5.44669
	104.639	9.70012	-0.840115	5.44669
	104.64	9.50703	-0.840115	5.44669
	104.643	9.28903	-0.840115	5.44669
	104.644	9.18989	-0.840115	5.44669
	104.643	9.21375	-0.840115	5.44669
	104.665	9.25706	-0.840115	5.44669
	104.745	9.26642	-0.840115	5.44669
	104.826	9.30409	-0.840115	5.44669
	104.818	9.4227	-0.840115	5.44669
	104.784	9.47581	-0.840115	5.44669
	104.817	9.36018	-0.840115	5.44669
	104.872	9.22851	-0.840115	5.44669
	104.888	9.20428	-0.840115	5.44669
	104.876	9.23931	-0.840115	5.44669
	104.865	9.26234	-0.840115	5.44669
	104.865	9.2595	-0.840115	5.44669
	104.869	9.25011	-0.840115	5.44669
	104.871	9.24719	-0.840115	5.44669
	104.87	9.2493	-0.840115	5.44669
	104.869	9.25123	-0.840115	5.44669
	104.869	9.25128	-0.840115	5.44669
	104.869	9.25062	-0.840115	5.44669
	104.869	9.25032	-0.840115	5.44669
	104.869	9.25043	-0.840115	5.44669
	104.869	9.25059	-0.840115	5.44669
	104.869	9.25061	-0.840115	5.44669
	104.869	9.25057	-0.840115	5.44669
	104.869	9.25054	-0.840115	5.44669
	104.869	9.25054	-0.840115	5.44669
	104.869	9.25056	-0.840115	5.44669
	104.869	9.25056	-0.840115	5.44669
	104.869	9.25056	-0.840115	5.44669
	104.892	9.25055	-0.840115	5.44669
	104.949	9.25055	-0.840115	5.44669
	104.995	9.25055	-0.840115	5.44669
	105.021	9.25056	-0.840115	5.44669
	105.064	9.25056	-0.840115	5.44669
	105.103	9.25055	-0.840115	5.44669
	105.109	9.25055	-0.840115	5.44669
	105.098	9.25055	-0.840115	5.44669
	105.092	9.20136	-0.840115	5.44669
	105.093	9.07459	-0.840115	5.44669
	105.096	9.02216	-0.840115	5.44669
	105.097	9.14097	-0.840115	5.44669
	105.096	9.27373	-0.840115	5.44669
	105.095	9.29729	-0.840115	5.44669
	105.095	9.2124	-0.840115	5.44669
	105.118	9.01336	-0.840115	5.44669
	105.198	8.78803	-0.840115	5.44669
	105.301	8.68794	-0.840115	5.44669
	105.351	8.714	-0.840115	5.44669
	105.34	8.75858	-0.840115	5.44669
	105.319	8.76768	-0.840115	5.44669
	105.314	8.7556	-0.840115	5.44669
	105.32	8.7473	-0.840115	5.44669
	105.324	8.74811	-0.840115	5.44669
	105.323	8.75141	-0.840115	5.44669
	105.322	8.75249	-0.840115	5.44669
	105.321	8.75178	-0.840115	5.44669
	105.322	8.75109	-0.840115	5.44669
	105.322	8.75106	-0.840115	5.44669
	105.322	8.75129	-0.840115	5.44669
	105.322	8.7514	-0.840115	5.44669
	105.322	8.75136	-0.840115	5.44669
	105.344	8.75131	-0.840115	5.44669
	105.402	8.7513	-0.840115	5.44669
	105.448	8.75131	-0.840115	5.44669
	105.474	8.75132	-0.840115	5.44669
	105.517	8.75132	-0.840115	5.44669
	105.556	8.75132	-0.840115	5.44669
	105.562	8.75132	-0.847985	5.44669
	105.551	8.70213	-0.86827	5.44669
	105.544	8.57535	-0.87666	5.44669
	105.546	8.52292	-0.857648	5.44669
	105.548	8.64174	-0.836407	5.44669
	105.549	8.77449	-0.832636	5.44669
	105.548	8.79806	-0.838349	5.44669
	105.548	8.71316	-0.842041	5.44669
	105.57	8.56331	-0.84155	5.44669
	105.628	8.46476	-0.840032	5.44669
	105.652	8.4171	-0.83957	5.44669
	105.598	8.32435	-0.839916	5.44669
	105.56	8.23617	-0.840225	5.44669
	105.607	8.27089	-0.840232	5.44669
	105.669	8.42129	-0.840124	5.44669
	105.705	8.4885	-0.840077	5.44669
	105.747	8.36743	-0.840096	5.44669
	105.782	8.22847	-0.84012	5.44669
	105.786	8.20311	-0.840124	5.44669
	105.777	8.24027	-0.840117	5.44669
	105.771	8.26459	-0.840112	5.44669
	105.772	8.26153	-0.840113	5.44669
	105.775	8.2516	-0.840115	5.44669
	105.775	8.24852	-0.840115	5.44669
	105.775	8.25076	-0.840115	5.44669
	105.774	8.2528	-0.840115	5.44669
	105.774	8.25285	-0.840115	5.44669
	105.774	8.25215	-0.840115	5.44669
	105.774	8.25184	-0.840115	5.44669
	105.774	8.25196	-0.840115	5.44669
	105.797	8.25212	-0.840115	5.44669
	105.876	8.25214	-0.840115	5.44669
	105.98	8.2521	-0.840115	5.44669
	106.03	8.25207	-0.840115	5.44669
	106.019	8.25207	-0.840115	5.44669
	105.998	8.25208	-0.840115	5.44669
	105.993	8.25209	-0.840115	5.44669
	105.998	8.25208	-0.840115	5.44669
	106.002	8.20289	-0.840115	5.44669
	106.002	8.07612	-0.840115	5.44669
	106.001	8.02369	-0.840115	5.44669
	106	8.1425	-0.840115	5.44669
	106	8.27526	-0.840115	5.44669
	106.001	8.24963	-0.840115	5.44669
	106.001	8.03796	-0.840115	5.44669
	106.001	7.78649	-0.840115	5.44669
	106.001	7.72917	-0.840115	5.44669
	106.001	7.88861	-0.840115	5.44669
	106.001	7.99067	-0.840115	5.44669
	106.001	7.92991	-0.840115	5.44669
	106.023	7.90996	-0.840115	5.44669
	106.103	7.92981	-0.840115	5.44669
	106.206	7.84789	-0.840115	5.44669
	106.256	7.74191	-0.840115	5.44669
	106.245	7.71641	-0.840115	5.44669
	106.224	7.74178	-0.840115	5.44669
	106.219	7.76121	-0.840115	5.44669
	106.225	7.76029	-0.840115	5.44669
	106.229	7.75299	-0.840115	5.44669
	106.229	7.75026	-0.840115	5.44669
	106.227	7.75171	-0.840115	5.44669
	106.226	7.75329	-0.840115	5.44669
	106.227	7.75344	-0.840115	5.44669
	106.227	7.75294	-0.840115	5.44669
	106.227	7.75267	-0.840115	5.44669
	106.227	7.75274	-0.840115	5.44669
	106.227	7.75286	-0.840115	5.44669
	106.227	7.75289	-0.840115	5.44669
	106.249	7.75286	-0.840115	5.44669
	106.307	7.75284	-0.840115	5.44669
	106.353	7.75284	-0.840115	5.44669
	106.379	7.75285	-0.840115	5.44669
	106.422	7.75285	-0.840115	5.44669
	106.461	7.75285	-0.840115	5.44669
	106.467	7.75285	-0.840115	5.44669
	106.456	7.75285	-0.840115	5.44669
	106.45	7.75285	-0.840115	5.44669
	106.451	7.75285	-0.840115	5.44669
	106.454	7.75285	-0.847985	5.44669
	106.454	7.75285	-0.86827	5.44669
	106.476	7.75285	-0.87666	5.44669
	106.533	7.75285	-0.857648	5.44669
	106.579	7.75285	-0.836407	5.44669
	106.583	7.75285	-0.832636	5.44669
	106.569	7.75285	-0.838349	5.44669
	106.584	7.75285	-0.842041	5.44669
	106.643	7.75285	-0.84155	5.44669
	106.693	7.75285	-0.840032	5.44669
	106.697	7.75285	-0.83957	5.44669
	106.682	7.75285	-0.839916	5.44669
	106.674	7.75285	-0.840225	5.44669
	106.676	7.75285	-0.840232	5.44669
	106.68	7.70366	-0.840124	5.44669
	106.681	7.52769	-0.840077	5.44669
	106.68	7.29929	-0.840096	5.44669
	106.679	7.18971	-0.84012	5.44669
	106.679	7.21289	-0.840124	5.44669
	106.702	7.25963	-0.840117	5.44669
	106.782	7.31985	-0.840112	5.44669
	106.863	7.43459	-0.840113	5.44669
	106.833	7.47805	-0.840115	5.44669
	106.719	7.35975	-0.840115	5.44669
	106.648	7.2304	-0.840115	5.44669
	106.676	7.20808	-0.840115	5.44669
	106.782	7.24309	-0.840115	5.44669
	106.895	7.26544	-0.840115	5.44669
	106.939	7.26231	-0.840115	5.44669
	106.923	7.25305	-0.840115	5.44669
	106.901	7.25028	-0.840115	5.44669
	106.898	7.25242	-0.840115	5.44669
	106.904	7.25429	-0.840115	5.44669
	106.908	7.25432	-0.840115	5.44669
	106.907	7.25367	-0.840115	5.44669
	106.906	7.25338	-0.840115	5.44669
	106.905	7.2535	-0.840115	5.44669
	106.906	7.25364	-0.840115	5.44669
	106.906	7.25367	-0.840115	5.44669
	106.906	7.25362	-0.840115	5.44669
	106.928	7.2536	-0.840115	5.44669
	106.986	7.2536	-0.840115	5.44669
	107.009	7.25361	-0.840115	5.44669
	106.956	7.25361	-0.840115	5.44669
	106.918	7.25361	-0.840115	5.44669
	106.987	7.25361	-0.840115	5.44669
	107.084	7.25361	-0.840115	5.44669
	107.087	7.25361	-0.840115	5.44669
	107.051	7.25361	-0.840115	5.44669
	107.079	7.25361	-0.840115	5.44268
	107.133	7.25361	-0.840115	5.43234
	107.15	7.25361	-0.840115	5.42806
	107.139	7.25361	-0.840115	5.43775
	107.129	7.25361	-0.840115	5.44858
	107.128	7.25361	-0.840115	5.4505
	107.132	7.25361	-0.840115	5.44759
	107.133	7.25361	-0.840115	5.44571
	107.155	7.20442	-0.840115	5.44595
	107.212	7.02846	-0.840115	5.44673
	107.258	6.80006	-0.840115	5.44696
	107.261	6.69048	-0.840115	5.44679
	107.248	6.71365	-0.840115	5.44663
	107.263	6.76039	-0.840115	5.44663
	107.322	6.77143	-0.840115	5.44668
	107.372	6.75939	-0.840115	5.44671
	107.376	6.75042	-0.840115	5.45071
	107.361	6.75093	-0.840115	5.46103
	107.353	6.75434	-0.840115	5.46531
	107.355	6.75558	-0.840115	5.45562
	107.359	6.75489	-0.840115	5.4448
	107.36	6.75416	-0.840115	5.44288
	107.359	6.7541	-0.840115	5.44579
	107.358	6.75434	-0.840115	5.44767
	107.358	6.75446	-0.840115	5.44742
	107.358	6.75442	-0.840115	5.44664
	107.381	6.75437	-0.840115	5.44641
	107.461	6.75435	-0.840115	5.44658
	107.542	6.75437	-0.840115	5.44674
	107.534	6.75438	-0.840115	5.44675
	107.5	6.75438	-0.840115	5.44669
	107.532	6.75437	-0.840115	5.44667
	107.587	6.75437	-0.840115	5.44668
	107.604	6.75437	-0.840115	5.44669
	107.592	6.75437	-0.840115	5.44669
	107.581	6.75437	-0.840115	5.44669
	107.581	6.75437	-0.840115	5.44669
	107.584	6.75437	-0.840115	5.44669
	107.586	6.75437	-0.840115	5.44669
	107.585	6.75437	-0.840115	5.44669
	107.585	6.75437	-0.840115	5.44669
	107.584	6.75437	-0.840115	5.44669
	107.585	6.75437	-0.840115	5.44669
	107.585	6.75437	-0.840115	5.44669
	107.585	6.75437	-0.840115	5.44669
	107.585	6.75437	-0.840115	5.44669
	107.585	6.75437	-0.840115	5.44669
	107.585	6.75437	-0.840115	5.44669
	107.585	6.75437	-0.840115	5.44669
	107.585	6.75437	-0.840115	5.44669
	107.585	6.70518	-0.840115	5.44669
	107.585	6.52922	-0.840115	5.44669
	107.585	6.30082	-0.840115	5.44669
	107.585	6.19124	-0.840115	5.44669
	107.585	6.21442	-0.840115	5.44669
	107.607	6.26115	-0.840115	5.44669
	107.664	6.27219	-0.840115	5.44669
	107.688	6.26015	-0.840115	5.44669
	107.634	6.25118	-0.840115	5.44669
	107.574	6.2517	-0.840115	5.44669
	107.586	6.25511	-0.840115	5.44669
	107.682	6.25635	-0.840115	5.44669
	107.796	6.25566	-0.840115	5.44669
	107.844	6.25493	-0.840115	5.44669
	107.829	6.25486	-0.840115	5.44669
	107.807	6.2551	-0.840115	5.44268
	107.803	6.25522	-0.840115	5.43234
	107.809	6.25519	-0.840115	5.42806
	107.813	6.25513	-0.840115	5.43775
	107.813	6.25512	-0.840115	5.44858
	107.811	6.25513	-0.840115	5.4505
	107.81	6.25514	-0.840115	5.44759
	107.811	6.25514	-0.840115	5.44571
	107.811	6.25514	-0.840115	5.44595
	107.811	6.25514	-0.840115	5.44673
	107.833	6.20595	-0.840115	5.44696
	107.913	6.02998	-0.840115	5.44679
	108.017	5.80159	-0.840115	5.44663
	108.066	5.692	-0.840115	5.44663
	108.056	5.76437	-0.840115	5.44668
	108.035	5.98707	-0.840115	5.44671
	108.03	6.17732	-0.840115	5.4467
	108.035	6.09889	-0.840115	5.44668
	108.039	5.83835	-0.840115	5.44668
	108.039	5.68255	-0.840115	5.44669
	108.037	5.6981	-0.840115	5.44669
	108.037	5.75812	-0.840115	5.44669
	108.037	5.77743	-0.840115	5.44669
	108.037	5.76414	-0.840115	5.44669
	108.06	5.7517	-0.840115	5.44669
	108.139	5.75122	-0.840115	5.44669
	108.243	5.75543	-0.840115	5.44669
	108.293	5.75737	-0.840115	5.44669
	108.282	5.75669	-0.840115	5.44669
	108.261	5.75571	-0.840115	5.44669
	108.256	5.75554	-0.840115	5.44669
	108.261	5.75582	-0.840115	5.44669
	108.265	5.756	-0.840115	5.44669
	108.265	5.75597	-0.840115	5.44669
	108.264	5.7559	-0.840115	5.44669
	108.263	5.75588	-0.840115	5.44669
	108.263	5.75589	-0.840115	5.44669
	108.286	5.75591	-0.840115	5.44669
	108.366	5.75591	-0.840115	5.44669
	108.469	5.7559	-0.840115	5.44669
	108.519	5.7559	-0.840115	5.44669
	108.508	5.7559	-0.840115	5.44669
	108.487	5.7559	-0.840115	5.44669
	108.482	5.7559	-0.840115	5.44669
	108.488	5.7559	-0.840115	5.44669
	108.492	5.7559	-0.840115	5.44669
	108.491	5.7559	-0.840115	5.44669
	108.49	5.7559	-0.840115	5.44669
	108.489	5.7559	-0.840115	5.44669
	108.49	5.7559	-0.840115	5.44669
	108.49	5.7559	-0.840115	5.44669
	108.49	5.7559	-0.840115	5.44669
	108.49	5.7559	-0.840115	5.44669
	108.49	5.7559	-0.840115	5.44669
	108.49	5.7559	-0.840115	5.44669
	108.49	5.70671	-0.840115	5.44669
	108.49	5.57994	-0.840115	5.44669
	108.49	5.5275	-0.840115	5.44669
	108.49	5.59713	-0.840115	5.44669
	108.49	5.60311	-0.840115	5.44669
	108.49	5.52505	-0.840115	5.44669
	108.49	5.4322	-0.840115	5.44669
	108.512	5.31349	-0.840115	5.44669
	108.592	5.23053	-0.840115	5.44669
	108.695	5.2275	-0.840115	5.44669
	108.745	5.25405	-0.840115	5.44669
	108.735	5.26599	-0.840115	5.44669
	108.713	5.26151	-0.840115	5.44669
	108.708	5.25538	-0.840115	5.44669
	108.714	5.25441	-0.840115	5.44669
	108.718	5.25618	-0.840115	5.44669
	108.718	5.25726	-0.840115	5.44669
	108.716	5.25709	-0.840115	5.44669
	108.716	5.25663	-0.840115	5.44669
	108.716	5.2565	-0.840115	5.44669
	108.716	5.25661	-0.840115	5.44669
	108.716	5.2567	-0.840115	5.44669
	108.716	5.2567	-0.840115	5.44669
	108.716	5.25667	-0.840115	5.44669
	108.716	5.25666	-0.840115	5.44669
	108.716	5.25666	-0.840115	5.44669
	108.716	5.25667	-0.840115	5.44669
	108.716	5.25667	-0.840115	5.44669
	108.716	5.25667	-0.840115	5.44669
	108.738	5.25667	-0.840115	5.44669
	108.796	5.25667	-0.840115	5.44669
	108.842	5.25667	-0.840115	5.44669
	108.868	5.25667	-0.840115	5.44669
	108.911	5.25667	-0.840115	5.44669
	108.95	5.25667	-0.840115	5.44669
	108.956	5.25667	-0.840115	5.44669
	108.945	5.25667	-0.840115	5.44669
	108.939	5.25667	-0.840115	5.44669
	108.94	5.25667	-0.840115	5.44669
	108.943	5.25667	-0.840115	5.44669
	108.943	5.25667	-0.840115	5.44669
	108.943	5.25667	-0.840115	5.44669
	108.942	5.20748	-0.840115	5.44669
	108.942	5.0807	-0.840115	5.44669
	108.942	5.02827	-0.840115	5.44669
	108.943	5.14709	-0.840115	5.44669
	108.942	5.23065	-0.840115	5.44669
	108.965	5.07825	-0.840115	5.44669
	109.022	4.86334	-0.840115	5.44669
	109.068	4.85746	-0.840115	5.44669
	109.094	4.93613	-0.840115	5.44669
	109.138	4.87355	-0.840115	5.44669
	109.177	4.75472	-0.840115	5.44669
	109.182	4.71695	-0.840115	5.44669
	109.171	4.74174	-0.840115	5.44669
	109.165	4.7653	-0.840115	5.4507
	109.166	4.76631	-0.840115	5.46104
	109.169	4.75835	-0.840115	5.46531
	109.17	4.75466	-0.840115	5.45562
	109.169	4.75594	-0.840115	5.4448
	109.169	4.75779	-0.840115	5.44287
	109.169	4.75811	-0.840115	5.44579
	109.191	4.75759	-0.840115	5.44767
	109.249	4.75725	-0.840115	5.44742
	109.295	4.7573	-0.840115	5.44664
	109.32	4.75744	-0.840115	5.44641
	109.364	4.75748	-0.847985	5.44658
	109.403	4.75745	-0.86827	5.44674
	109.408	4.75742	-0.87666	5.44675
	109.398	4.75742	-0.857648	5.44669
	109.391	4.75743	-0.836407	5.44667
	109.393	4.75743	-0.832636	5.44668
	109.395	4.75743	-0.838349	5.44669
	109.396	4.75743	-0.842041	5.44669
	109.395	4.75743	-0.84155	5.44669
	109.395	4.70824	-0.840032	5.44669
	109.395	4.58146	-0.83957	5.44669
	109.395	4.52903	-0.839916	5.44669
	109.395	4.64785	-0.840225	5.44669
	109.395	4.78061	-0.840232	5.44669
	109.395	4.80417	-0.840124	5.44669
	109.395	4.76847	-0.840077	5.44669
	109.395	4.6962	-0.840096	5.44669
	109.395	4.5233	-0.84012	5.44669
	109.395	4.3044	-0.840124	5.44669
	109.395	4.1977	-0.840117	5.44669
	109.395	4.21872	-0.840112	5.44669
	109.417	4.26352	-0.840113	5.44669
	109.497	4.27452	-0.840115	5.44669
	109.601	4.31234	-0.840115	5.44669
	109.65	4.43044	-0.840115	5.44669
	109.64	4.48327	-0.840115	5.44669
	109.619	4.36771	-0.840115	5.44669
	109.614	4.23617	-0.840115	5.44669
	109.619	4.21196	-0.840115	5.44669
	109.623	4.24696	-0.840115	5.44669
	109.623	4.26997	-0.840115	5.44669
	109.621	4.26713	-0.840115	5.44669
	109.643	4.25775	-0.840115	5.44669
	109.701	4.25483	-0.840115	5.44669
	109.747	4.25694	-0.840115	5.44669
	109.773	4.25887	-0.840115	5.44669
	109.816	4.20973	-0.840115	5.44268
	109.855	4.0823	-0.840115	5.43234
	109.861	4.02957	-0.840115	5.42806
	109.85	4.14849	-0.840115	5.43775
	109.844	4.2814	-0.840115	5.44858
	109.845	4.30499	-0.840115	5.4505
	109.848	4.22005	-0.840115	5.44759
	109.849	4.02098	-0.840115	5.44571
	109.848	3.84485	-0.840115	5.44595
	109.847	3.87155	-0.840115	5.44673
	109.847	3.95004	-0.840115	5.44696
	109.848	3.8758	-0.840115	5.44679
	109.848	3.75214	-0.840115	5.44663
	109.848	3.7165	-0.840115	5.44663
	109.87	3.7439	-0.840115	5.44668
	109.95	3.76779	-0.840115	5.44671
	110.053	3.76802	-0.840115	5.4467
	110.103	3.75962	-0.840115	5.44668
	110.092	3.75601	-0.840115	5.44668
	110.071	3.75749	-0.840115	5.44669
	110.066	3.80858	-0.840115	5.44669
	110.072	3.93563	-0.840115	5.44669
	110.076	3.9875	-0.840115	5.44669
	110.075	3.86835	-0.840115	5.44669
	110.074	3.73565	-0.840115	5.44669
	110.073	3.71223	-0.840115	5.44669
	110.096	3.74797	-0.840115	5.44669
	110.176	3.77101	-0.840115	5.44669
	110.28	3.76792	-0.840115	5.44669
	110.329	3.75843	-0.840115	5.44669
	110.319	3.75555	-0.847985	5.44669
	110.297	3.75772	-0.86827	5.44669
	110.292	3.75965	-0.87666	5.44669
	110.298	3.75969	-0.857648	5.44669
	110.302	3.75902	-0.836407	5.44669
	110.302	3.75872	-0.832636	5.44669
	110.3	3.75884	-0.838349	5.44669
	110.3	3.75899	-0.842041	5.44669
	110.3	3.75902	-0.84155	5.44669
	110.3	3.75897	-0.840032	5.44669
	110.3	3.75894	-0.83957	5.44669
	110.3	3.75895	-0.839916	5.44669
	110.3	3.75896	-0.840225	5.44669
	110.3	3.75896	-0.840232	5.44669
	110.3	3.75896	-0.840124	5.44669
	110.323	3.75896	-0.840077	5.44669
	110.38	3.75896	-0.840096	5.44669
	110.426	3.75896	-0.84012	5.44669
	110.452	3.75896	-0.840124	5.44669
	110.473	3.75896	-0.840117	5.44669
	110.455	3.75896	-0.840112	5.44669
	110.436	3.75896	-0.840113	5.44669
	110.48	3.75896	-0.840115	5.44669
	110.533	3.75896	-0.840115	5.44669
	110.545	3.75896	-0.840115	5.44669
	110.532	3.75896	-0.840115	5.44669
	110.522	3.75896	-0.840115	5.44669
	110.523	3.75896	-0.840115	5.44669
	110.527	3.75896	-0.840115	5.44669
	110.528	3.75896	-0.840115	5.44669
	110.527	3.75896	-0.840115	5.44669
	110.526	3.70977	-0.840115	5.44669
	110.526	3.58299	-0.840115	5.44669
	110.526	3.48137	-0.840115	5.44669
	110.527	3.47341	-0.840115	5.44669
	110.527	3.50455	-0.840115	5.44669
	110.526	3.47096	-0.840115	5.44669
	110.526	3.33962	-0.840115	5.44669
	110.526	3.27972	-0.840115	5.44669
	110.526	3.39703	-0.840115	5.44669
	110.526	3.53181	-0.840115	5.44669
	110.526	3.55675	-0.840115	5.44669
	110.549	3.47172	-0.840115	5.44669
	110.606	3.37051	-0.840115	5.44669
	110.63	3.39855	-0.840115	5.44669
	110.598	3.45264	-0.840115	5.44669
	110.596	3.36795	-0.840115	5.44669
	110.631	3.29784	-0.840115	5.44669
	110.673	3.3945	-0.840115	5.44669
	110.727	3.47511	-0.840115	5.44669
	110.765	3.37854	-0.840115	5.44669
	110.766	3.24505	-0.840115	5.44669
	110.754	3.21326	-0.840115	5.44669
	110.749	3.24578	-0.840115	5.44669
	110.751	3.27045	-0.840115	5.44669
	110.753	3.26918	-0.840115	5.44669
	110.754	3.25987	-0.840115	5.44669
	110.753	3.25643	-0.840115	5.44669
	110.775	3.25829	-0.840115	5.44669
	110.832	3.26029	-0.840115	5.44669
	110.879	3.26047	-0.840115	5.44669
	110.905	3.25983	-0.840115	5.44669
	110.948	3.2595	-0.840115	5.44669
	110.987	3.25959	-0.840115	5.44669
	110.993	3.25975	-0.840115	5.44669
	110.982	3.21059	-0.840115	5.44669
	110.975	3.08377	-0.840115	5.44669
	110.977	3.03131	-0.840115	5.44669
	110.979	3.15013	-0.840115	5.44669
	110.98	3.23371	-0.840115	5.44669
	110.979	3.1305	-0.840115	5.44669
	110.979	2.99317	-0.840115	5.44669
	110.979	2.96214	-0.840115	5.44669
	110.979	2.99634	-0.840115	5.44669
	111.001	2.97225	-0.840115	5.44669
	111.081	2.84379	-0.840115	5.44669
	111.185	2.78172	-0.840115	5.44669
	111.234	2.94629	-0.840115	5.44669
	111.224	3.15862	-0.840115	5.44669
	111.203	3.10989	-0.840115	5.44669
	111.198	2.8539	-0.840115	5.44669
	111.203	2.68945	-0.840115	5.44669
	111.207	2.69975	-0.840115	5.44669
	111.207	2.76065	-0.840115	5.44669
	111.205	2.7822	-0.840115	5.44669
	111.205	2.76953	-0.840115	5.44669
	111.205	2.75656	-0.840115	5.44669
	111.205	2.75563	-0.840115	5.44669
	111.205	2.75985	-0.840115	5.44669
	111.205	2.76195	-0.840115	5.44669
	111.205	2.76133	-0.840115	5.44669
	111.205	2.76032	-0.840115	5.44669
	111.228	2.76012	-0.840115	5.44669
	111.285	2.76039	-0.840115	5.44669
	111.309	2.76058	-0.840115	5.44669
	111.277	2.76056	-0.840115	5.44669
	111.275	2.76049	-0.840115	5.44669
	111.31	2.76046	-0.847985	5.44669
	111.352	2.76048	-0.86827	5.44669
	111.406	2.76049	-0.87666	5.44669
	111.444	2.76049	-0.857648	5.44669
	111.445	2.76049	-0.836407	5.44669
	111.433	2.76049	-0.832636	5.44669
	111.427	2.7113	-0.838349	5.44669
	111.429	2.58452	-0.842041	5.44669
	111.432	2.53209	-0.84155	5.44669
	111.433	2.65091	-0.840032	5.44669
	111.432	2.78366	-0.83957	5.44669
	111.454	2.80723	-0.839916	5.44669
	111.511	2.77152	-0.840225	5.44669
	111.557	2.69926	-0.840232	5.44669
	111.583	2.52636	-0.840124	5.44669
	111.627	2.30745	-0.840077	5.44669
	111.666	2.20076	-0.840096	5.44669
	111.671	2.22177	-0.84012	5.44669
	111.661	2.26658	-0.840124	5.44669
	111.654	2.27757	-0.840117	5.44669
	111.655	2.2662	-0.840112	5.44669
	111.658	2.25752	-0.840113	5.44669
	111.659	2.25793	-0.840115	5.44669
	111.658	2.26118	-0.840115	5.44669
	111.658	2.2624	-0.840115	5.44669
	111.658	2.26176	-0.840115	5.44669
	111.658	2.21186	-0.840115	5.44669
	111.68	2.08502	-0.840115	5.44669
	111.76	2.03281	-0.840115	5.44669
	111.864	2.15175	-0.840115	5.44669
	111.891	2.23528	-0.840115	5.44669
	111.823	2.08283	-0.840115	5.44268
	111.778	1.81871	-0.840115	5.43234
	111.827	1.68607	-0.840115	5.42806
	111.892	1.71233	-0.840115	5.43775
	111.907	1.76856	-0.840115	5.44858
	111.891	1.78247	-0.840115	5.4505
	111.879	1.76827	-0.840115	5.44759
	111.902	1.75736	-0.840115	5.44571
	111.986	1.75784	-0.840115	5.44595
	112.069	1.76192	-0.840115	5.44673
	112.06	1.76346	-0.840115	5.44696
	112.003	1.76265	-0.840115	5.44679
	111.978	1.76177	-0.840115	5.44663
	112.01	1.76168	-0.840115	5.44663
	112.08	1.76196	-0.840115	5.44668
	112.128	1.71292	-0.840115	5.44671
	112.128	1.58611	-0.840115	5.4467
	112.111	1.48442	-0.840115	5.44668
	112.105	1.47645	-0.840115	5.44668
	112.108	1.5076	-0.840115	5.44669
	112.111	1.47402	-0.840115	5.44669
	112.112	1.34268	-0.840115	5.44669
	112.111	1.23358	-0.840115	5.44669
	112.11	1.22412	-0.840115	5.44669
	112.11	1.25727	-0.840115	5.44669
	112.111	1.27426	-0.840115	5.44669
	112.111	1.22036	-0.840115	5.44669
	112.111	1.08557	-0.840115	5.44669
	112.111	1.03145	-0.840115	5.44669
	112.111	1.10322	-0.840115	5.44669
	112.111	1.1107	-0.840115	5.44669
	112.111	1.0817	-0.840115	5.44669
	112.111	1.11503	-0.840115	5.44669
	112.111	1.04855	-0.840115	5.44669
	112.111	0.846908	-0.840115	5.44669
	112.111	0.711241	-0.840115	5.44669
	112.111	0.714235	-0.840115	5.44669
	112.111	0.761834	-0.840115	5.44669
	112.111	0.78041	-0.840115	5.44669
	112.111	0.771224	-0.840115	5.44669
	112.111	0.760767	-0.840115	5.44669
	112.111	0.75965	-0.840115	5.44669
	112.111	0.762899	-0.840115	5.44669
	112.111	0.715467	-0.840115	5.44669
	112.133	0.539083	-0.840115	5.44669
	112.19	0.309885	-0.840115	5.44669
	112.236	0.200119	-0.840115	5.44669
	112.24	0.2235	-0.840115	5.44669
	112.204	0.270391	-0.840115	5.44669
	112.161	0.330608	-0.840115	5.44669
[truncated: 232 more rows]
