# Supplementary material for: Design of a cosmetic glove stiffness compensation mechanism for toddler-sized hand prostheses
Source: PLoS One. 2017 Aug 11;12(8):e0183233. doi: 10.1371/journal.pone.0183233 (PMC5553851; doi:10.1371/journal.pone.0183233)
Supplement: S1 Dataset — (ZIP) [file pone.0183233.s001.zip › 02 Spring measurements/VST10_4.xlsx]

## Sheet: VST10_4
LabVIEW Measurement
Writer_Version	2
Reader_Version	2
Separator	Tab
Decimal_Separator	.
Multi_Headings	No
X_Columns	No
Time_Pref	Absolute
Operator	localadmin
Date	2013-10-09
Time	00:11:35.972000
***End_of_Header***
Channels	4
Samples	10	10	10	10
Date	2013-10-09	2013-10-09	2013-10-09	2013-10-09
Time	00:12:24.072000	00:12:24.072000	00:12:24.072000	00:12:24.072000
Y_Unit_Label	mm	N	N	Pa
X_Dimension	Time	Time	Time	Time
X0	0	0	0	0
Delta_X	0.01	0.01	0.01	0.01
***End_of_Header***
X_Value	Voltage LVDT (Filtered)	Voltage Load Cell (Filtered)	Voltage Pinch Load Cell (Filtered)	Voltage Pressure (Filtered)	Comment
	112.494	0.321991	-0.840115	5.44669
	112.481	0.263235	-0.840115	5.44669
	112.519	0.243299	-0.840115	5.44669
	112.568	0.25588	-0.840115	5.44669
	112.58	0.268243	-0.840115	5.44669
	112.568	0.268951	-0.840115	5.44669
	112.559	0.264853	-0.840115	5.44669
	112.537	0.262885	-0.840115	5.44669
	112.483	0.214327	-0.840115	5.44669
	112.438	0.088516	-0.840115	5.44669
	112.412	0.036263	-0.840115	5.44669
	112.368	0.154813	-0.840115	5.44669
	112.351	0.287392	-0.840115	5.44669
	112.425	0.310978	-0.840115	5.44669
	112.517	0.275346	-0.840115	5.44669
	112.494	0.252294	-0.840115	5.44669
	112.378	0.255344	-0.840115	5.44669
	112.327	0.264822	-0.840115	5.44669
	112.412	0.267708	-0.840115	5.44669
	112.52	0.265549	-0.840115	5.44669
	112.5	0.263618	-0.840115	5.44669
	112.402	0.263577	-0.840115	5.44669
	112.383	0.264246	-0.840115	5.44669
	112.412	0.264541	-0.840115	5.44669
	112.409	0.264427	-0.840115	5.44669
	112.439	0.264274	-0.840115	5.44669
	112.503	0.264251	-0.840115	5.44669
	112.483	0.264295	-0.840115	5.44669
	112.379	0.264322	-0.840115	5.44669
	112.331	0.264318	-0.840115	5.44669
	112.391	0.264306	-0.840115	5.44669
	112.462	0.264303	-0.840115	5.44669
	112.497	0.264306	-0.840115	5.44669
	112.536	0.264308	-0.840115	5.44669
	112.569	0.264308	-0.840115	5.44669
	112.575	0.264307	-0.840115	5.44669
	112.543	0.264307	-0.840115	5.44669
	112.458	0.264307	-0.840115	5.44669
	112.355	0.264307	-0.840115	5.44669
	112.308	0.215117	-0.840115	5.44669
	112.319	0.088342	-0.840115	5.44669
	112.362	0.03591	-0.840115	5.44669
	112.424	0.154727	-0.840115	5.44669
	112.465	0.287482	-0.840115	5.44669
	112.464	0.311046	-0.840115	5.44669
	112.451	0.275343	-0.840115	5.44669
	112.467	0.252268	-0.840115	5.44669
	112.527	0.255334	-0.840115	5.44669
	112.577	0.264827	-0.840115	5.44669
	112.558	0.267714	-0.840115	5.44669
	112.463	0.265549	-0.840115	5.44669
	112.352	0.263617	-0.840115	5.44669
	112.305	0.263576	-0.840115	5.44669
	112.319	0.215056	-0.840115	5.44669
	112.341	0.088576	-0.840115	5.44669
	112.367	0.036029	-0.840115	5.44669
	112.441	0.154694	-0.840115	5.44669
	112.518	0.287425	-0.840115	5.44669
	112.511	0.311034	-0.840115	5.44669
	112.456	0.275358	-0.840115	5.44669
	112.432	0.252279	-0.840115	5.44669
	112.463	0.255333	-0.840115	5.44669
	112.51	0.264823	-0.840115	5.44669
	112.478	0.267713	-0.840115	5.44669
	112.375	0.26555	-0.840115	5.44669
	112.309	0.263617	-0.840115	5.44669
	112.335	0.263576	-0.840115	5.44669
	112.417	0.264246	-0.840115	5.44669
	112.471	0.264541	-0.840115	5.44669
	112.47	0.264427	-0.840115	5.44669
	112.428	0.264274	-0.840115	5.44669
	112.363	0.264251	-0.840115	5.44669
	112.343	0.264295	-0.840115	5.44669
	112.424	0.264322	-0.840115	5.44669
	112.52	0.264318	-0.840115	5.44669
	112.517	0.264306	-0.840115	5.44669
	112.458	0.264303	-0.840115	5.44669
	112.43	0.264306	-0.840115	5.44669
	112.461	0.264308	-0.840115	5.44669
	112.532	0.264308	-0.840115	5.44669
	112.581	0.264307	-0.840115	5.44669
	112.581	0.264307	-0.840115	5.44669
	112.564	0.264307	-0.840115	5.44669
	112.535	0.264307	-0.840115	5.44669
	112.458	0.215117	-0.840115	5.44669
	112.358	0.088342	-0.840115	5.44669
	112.332	0.03591	-0.840115	5.44669
	112.421	0.154727	-0.840115	5.44669
	112.522	0.287482	-0.840115	5.44669
	112.497	0.311046	-0.840115	5.44669
	112.401	0.275343	-0.840115	5.44669
	112.383	0.252268	-0.840115	5.44669
	112.413	0.255334	-0.840115	5.44669
	112.387	0.264827	-0.840115	5.44669
	112.336	0.267714	-0.840115	5.44669
	112.32	0.265549	-0.840115	5.44669
	112.33	0.263617	-0.840115	5.44669
	112.34	0.263576	-0.840115	5.44669
	112.363	0.264247	-0.840115	5.44669
	112.417	0.264542	-0.840115	5.44669
	112.439	0.264427	-0.840115	5.44669
	112.408	0.264274	-0.840115	5.44669
	112.429	0.264251	-0.840115	5.44669
	112.522	0.264295	-0.840115	5.44669
	112.565	0.264322	-0.840115	5.44669
	112.485	0.264318	-0.840115	5.44669
	112.359	0.264306	-0.840115	5.44669
	112.3	0.264303	-0.840115	5.44669
	112.337	0.264306	-0.840115	5.44669
	112.443	0.264308	-0.840115	5.44669
	112.552	0.264308	-0.840115	5.44669
	112.595	0.264307	-0.840115	5.44669
	112.579	0.215117	-0.840115	5.44669
	112.536	0.088341	-0.840115	5.44669
	112.476	0.03591	-0.840115	5.44669
	112.436	0.154727	-0.840115	5.44669
	112.413	0.287482	-0.840115	5.44669
	112.369	0.311046	-0.840115	5.44669
	112.329	0.275343	-0.840115	5.44669
	112.323	0.252268	-0.840115	5.44669
	112.334	0.255334	-0.840115	5.44669
	112.363	0.264827	-0.840115	5.44669
	112.442	0.267714	-0.840115	5.44669
	112.52	0.265549	-0.840115	5.44669
	112.511	0.263617	-0.840115	5.44669
	112.455	0.263576	-0.840115	5.44669
	112.431	0.264247	-0.840115	5.44669
	112.463	0.264542	-0.840115	5.44669
	112.51	0.264427	-0.840115	5.44669
	112.478	0.264274	-0.840115	5.44669
	112.375	0.21506	-0.840115	5.44669
	112.309	0.08833	-0.840115	5.44669
	112.313	0.035925	-0.840115	5.44669
	112.359	0.154738	-0.840115	5.44669
	112.447	0.238291	-0.840115	5.44669
	112.546	0.135076	-0.840115	5.44669
	112.568	0.046944	-0.840115	5.44669
	112.478	0.142689	-0.840115	5.44669
	112.355	0.27851	-0.840115	5.44669
	112.301	0.311566	-0.840115	5.44669
	112.316	0.278749	-0.840115	5.44669
	112.341	0.25351	-0.840115	5.44669
	112.368	0.254644	-0.840115	5.44669
	112.441	0.264096	-0.840115	5.44669
	112.518	0.267653	-0.840115	5.44669
	112.488	0.265784	-0.840115	5.44669
	112.398	0.263736	-0.840115	5.44669
	112.408	0.263543	-0.840115	5.44669
	112.516	0.26419	-0.840115	5.44669
	112.57	0.26453	-0.847985	5.44669
	112.511	0.264442	-0.86827	5.44669
	112.438	0.264285	-0.87666	5.44669
	112.402	0.26425	-0.857648	5.44669
	112.386	0.215101	-0.836407	5.44669
	112.433	0.088355	-0.832636	5.44669
	112.509	0.035921	-0.838349	5.44669
	112.51	0.154727	-0.842041	5.44669
	112.459	0.287478	-0.84155	5.44669
	112.411	0.311044	-0.840032	5.44669
	112.36	0.275343	-0.83957	5.44669
	112.348	0.252269	-0.839916	5.44669
	112.427	0.255335	-0.840225	5.44669
	112.519	0.264827	-0.840232	5.44669
	112.494	0.267714	-0.840124	5.44669
	112.378	0.265549	-0.840077	5.44669
	112.305	0.263617	-0.840096	5.44669
	112.31	0.263576	-0.84012	5.44669
	112.359	0.264247	-0.840124	5.44669
	112.426	0.264542	-0.840117	5.44669
	112.467	0.264427	-0.840112	5.44669
	112.487	0.264274	-0.840113	5.44669
	112.507	0.264251	-0.840115	5.44669
	112.469	0.264295	-0.840115	5.44669
	112.372	0.264322	-0.840115	5.44669
	112.311	0.264318	-0.840115	5.44669
	112.315	0.264306	-0.840115	5.44669
	112.337	0.264303	-0.840115	5.44669
	112.345	0.264306	-0.840115	5.44669
	112.34	0.264308	-0.840115	5.44669
	112.335	0.264308	-0.840115	5.44669
	112.335	0.264307	-0.840115	5.44669
	112.337	0.264307	-0.840115	5.44669
	112.337	0.264307	-0.840115	5.44669
	112.337	0.264307	-0.840115	5.44669
	112.337	0.264307	-0.840115	5.44669
	112.337	0.264307	-0.840115	5.44669
	112.337	0.264307	-0.840115	5.44669
	112.337	0.264307	-0.840115	5.44669
	112.337	0.264307	-0.840115	5.44669
	112.337	0.264307	-0.840115	5.44669
	112.337	0.264307	-0.840115	5.44669
	112.337	0.264307	-0.840115	5.44669
	112.337	0.264307	-0.840115	5.44669
	112.337	0.264307	-0.840115	5.44669
	112.315	0.264307	-0.840115	5.44669
	112.257	0.264307	-0.840115	5.44669
	112.211	0.313497	-0.840115	5.44669
	112.207	0.489463	-0.840115	5.44669
	112.244	0.66867	-0.840115	5.44669
	112.286	0.651475	-0.840115	5.44669
	112.25	0.575868	-0.840115	5.44669
	112.147	0.647947	-0.840115	5.44669
	112.082	0.769666	-0.840115	5.44669
	112.087	0.805269	-0.840115	5.44669
	112.111	0.778539	-0.840115	5.44669
	112.119	0.804135	-0.840115	5.44669
	112.114	0.97976	-0.840115	5.44669
	112.109	1.21641	-0.840115	5.44669
	112.109	1.32957	-0.840115	5.44669
	112.11	1.35415	-0.840115	5.44669
	112.111	1.4815	-0.840115	5.44669
	112.111	1.69859	-0.840115	5.44669
	112.088	1.82076	-0.840115	5.44669
	112.008	1.80688	-0.840115	5.44669
	111.905	1.75957	-0.840115	5.44669
	111.855	1.74498	-0.840115	5.44669
	111.866	1.75574	-0.840115	5.44669
	111.887	1.76544	-0.840115	5.44669
	111.892	1.76568	-0.840115	5.44669
	111.887	1.76233	-0.840115	5.44669
	111.882	1.76085	-0.840115	5.44669
	111.883	1.8106	-0.840115	5.44669
	111.884	1.98733	-0.840115	5.44669
	111.885	2.21585	-0.840115	5.44669
	111.884	2.32521	-0.840115	5.44669
	111.862	2.3019	-0.840115	5.44669
	111.782	2.25518	-0.840115	5.44669
	111.679	2.2442	-0.840115	5.44669
	111.629	2.25626	-0.840115	5.44669
	111.662	2.26522	-0.840115	5.44669
	111.74	2.26469	-0.840115	5.44669
	111.769	2.26128	-0.840115	5.44669
	111.71	2.26004	-0.840115	5.44669
	111.646	2.26073	-0.840115	5.44669
	111.635	2.26146	-0.840115	5.44669
	111.653	2.26152	-0.840115	5.44669
	111.664	2.26129	-0.840115	5.44669
	111.662	2.31036	-0.840115	5.44669
	111.658	2.43717	-0.840115	5.44669
	111.656	2.48966	-0.840115	5.44669
	111.657	2.37085	-0.840115	5.44669
	111.658	2.23808	-0.840115	5.44669
	111.658	2.2637	-0.840115	5.44669
	111.658	2.42618	-0.840115	5.44669
	111.636	2.50169	-0.840115	5.44669
	111.556	2.37981	-0.840115	5.4507
	111.452	2.28675	-0.840115	5.46104
	111.403	2.38707	-0.840115	5.46531
	111.413	2.47737	-0.840115	5.45562
	111.434	2.43275	-0.840115	5.4448
	111.439	2.47294	-0.840115	5.44287
	111.434	2.66761	-0.840115	5.44579
	111.43	2.80971	-0.840115	5.44767
	111.43	2.81189	-0.840115	5.44742
	111.432	2.76417	-0.840115	5.44664
	111.432	2.7437	-0.840115	5.44641
	111.432	2.75214	-0.840115	5.44658
	111.432	2.76295	-0.840115	5.44674
	111.409	2.76449	-0.840115	5.44675
	111.33	2.76128	-0.840115	5.44669
	111.226	2.7594	-0.840115	5.44667
	111.176	2.75975	-0.840115	5.44668
	111.187	2.76056	-0.840115	5.44669
	111.208	2.76078	-0.840115	5.44669
	111.213	2.76058	-0.840115	5.44669
	111.208	2.76042	-0.840115	5.44669
	111.204	2.76043	-0.840115	5.44669
	111.204	2.76048	-0.840115	5.44669
	111.205	2.76051	-0.840115	5.44669
	111.206	2.7605	-0.840115	5.44669
	111.206	2.76048	-0.840115	5.44669
	111.205	2.76048	-0.840115	5.44669
	111.205	2.76049	-0.840115	5.44669
	111.205	2.76049	-0.840115	5.44669
	111.205	2.76049	-0.840115	5.44669
	111.205	2.76049	-0.840115	5.44669
	111.205	2.76049	-0.840115	5.44669
	111.205	2.76049	-0.840115	5.44669
	111.205	2.76049	-0.840115	5.44669
	111.183	2.80968	-0.840115	5.44669
	111.126	2.93645	-0.840115	5.44669
	111.102	2.98888	-0.840115	5.44669
	111.156	2.87007	-0.840115	5.44669
	111.216	2.7865	-0.840115	5.44669
	111.227	2.9389	-0.840115	5.44669
	111.21	3.20301	-0.840115	5.44669
	111.178	3.33566	-0.840115	5.44268
	111.099	3.30942	-0.840115	5.43234
	111	3.25319	-0.840115	5.42806
	110.952	3.23926	-0.840115	5.43775
	110.961	3.25347	-0.840115	5.44858
	110.981	3.26437	-0.840115	5.4505
	110.986	3.26389	-0.840115	5.44759
	110.981	3.25982	-0.840115	5.44571
	110.977	3.25828	-0.840115	5.44595
	110.978	3.25908	-0.840115	5.44673
	110.957	3.25997	-0.840115	5.44696
	110.9	3.26005	-0.840115	5.44679
	110.876	3.25977	-0.840115	5.44663
	110.929	3.25963	-0.840115	5.44663
	110.989	3.25967	-0.840115	5.44668
	110.978	3.25973	-0.840115	5.44671
	110.904	3.25975	-0.840115	5.4467
	110.848	3.25973	-0.840115	5.44668
	110.823	3.25972	-0.840115	5.44668
	110.784	3.25972	-0.840115	5.44669
	110.747	3.25972	-0.840115	5.44669
	110.74	3.25972	-0.840115	5.44669
	110.75	3.25972	-0.840115	5.4507
	110.756	3.25972	-0.840115	5.46103
	110.755	3.25972	-0.840115	5.46531
	110.753	3.25972	-0.840115	5.45562
	110.752	3.25972	-0.840115	5.4448
	110.752	3.25972	-0.840115	5.44287
	110.753	3.25972	-0.840115	5.44579
	110.731	3.25972	-0.840115	5.44366
	110.651	3.30891	-0.840115	5.43307
	110.547	3.43569	-0.840115	5.42802
	110.52	3.53731	-0.840115	5.43747
	110.588	3.59446	-0.840115	5.44848
	110.633	3.6901	-0.840115	5.45055
	110.584	3.77612	-0.840115	5.44765
	110.518	3.73945	-0.840115	5.44571
	110.504	3.58902	-0.840115	5.44594
	110.52	3.52248	-0.840115	5.44672
	110.532	3.64385	-0.840115	5.44697
	110.531	3.78269	-0.840115	5.44679
	110.526	3.80789	-0.840115	5.44663
	110.503	3.77072	-0.840115	5.44663
	110.446	3.74644	-0.840115	5.44668
	110.401	3.74953	-0.840115	5.44671
	110.375	3.75946	-0.840115	5.4467
	110.331	3.76252	-0.840115	5.44668
	110.315	3.76027	-0.840115	5.44668
	110.366	3.75824	-0.840115	5.44669
	110.401	3.75819	-0.840115	5.44669
	110.354	3.75889	-0.840115	5.44669
	110.292	3.7592	-0.840115	5.44669
	110.279	3.75908	-0.840115	5.44669
	110.294	3.75893	-0.840115	5.44669
	110.305	3.7589	-0.840115	5.44669
	110.304	3.75895	-0.840115	5.44669
	110.3	3.75897	-0.840115	5.44669
	110.299	3.75897	-0.840115	5.44669
	110.3	3.75896	-0.840115	5.44669
	110.3	3.75895	-0.840115	5.44669
	110.301	3.75896	-0.840115	5.44669
	110.3	3.75896	-0.840115	5.44669
	110.278	3.75896	-0.840115	5.44669
	110.22	3.75896	-0.840115	5.44669
	110.174	3.75896	-0.840115	5.44669
	110.148	3.75896	-0.840115	5.44669
	110.127	3.75896	-0.840115	5.44669
	110.146	3.75896	-0.840115	5.44669
	110.164	3.75896	-0.840115	5.44669
	110.121	3.75896	-0.840115	5.44669
	110.067	3.75896	-0.840115	5.44669
	110.055	3.75896	-0.840115	5.44669
	110.069	3.75896	-0.840115	5.44669
	110.078	3.80815	-0.840115	5.44669
	110.078	3.93492	-0.840115	5.44669
	110.052	3.98736	-0.840115	5.44669
	109.993	3.86854	-0.840115	5.44669
	109.948	3.73578	-0.840115	5.44669
	109.922	3.76141	-0.840115	5.44669
	109.879	3.92389	-0.840115	5.44669
	109.84	4.04859	-0.840115	5.44669
	109.834	4.10267	-0.840115	5.44669
	109.845	4.18882	-0.840115	5.44669
	109.851	4.27195	-0.840115	5.44669
	109.85	4.28664	-0.840115	5.44669
	109.847	4.26491	-0.840115	5.44669
	109.847	4.25085	-0.840115	5.44669
	109.847	4.25272	-0.840115	5.44669
	109.848	4.25851	-0.840115	5.44669
	109.848	4.21108	-0.840115	5.44669
	109.848	4.08299	-0.840115	5.44669
	109.825	4.02938	-0.840115	5.44669
	109.746	4.14817	-0.840115	5.44669
	109.664	4.28133	-0.840115	5.44669
	109.672	4.30508	-0.840115	5.44669
	109.706	4.2693	-0.840115	5.44669
	109.674	4.24614	-0.840115	5.44669
	109.619	4.24919	-0.840115	5.44669
	109.602	4.25871	-0.840115	5.44669
	109.615	4.26161	-0.840115	5.44669
	109.625	4.25944	-0.840115	5.44669
	109.625	4.2575	-0.840115	5.44669
	109.622	4.25746	-0.840115	5.44669
	109.62	4.25813	-0.840115	5.44669
	109.621	4.30762	-0.840115	5.44669
	109.599	4.43428	-0.840115	5.44669
	109.542	4.53575	-0.840115	5.44669
	109.518	4.54368	-0.840115	5.44669
	109.549	4.46341	-0.840115	5.44669
	109.53	4.32105	-0.840115	5.4507
	109.437	4.27318	-0.840115	5.46104
	109.371	4.44865	-0.840115	5.46531
	109.371	4.70968	-0.840115	5.45562
	109.394	4.83285	-0.840115	5.4448
	109.403	4.80372	-0.840115	5.44287
	109.399	4.74965	-0.840115	5.44579
	109.394	4.73766	-0.840115	5.44767
	109.393	4.75191	-0.840115	5.44742
	109.395	4.76214	-0.840115	5.44263
	109.396	4.76137	-0.840115	5.43206
	109.395	4.75741	-0.840115	5.42796
	109.395	4.75602	-0.840115	5.43781
	109.395	4.75685	-0.840115	5.44864
	109.395	4.75769	-0.840115	5.4505
	109.395	4.75774	-0.840115	5.44757
	109.395	4.75747	-0.840115	5.44569
	109.395	4.75734	-0.840115	5.44596
	109.373	4.75738	-0.840115	5.44673
	109.293	4.75744	-0.840115	5.44696
	109.189	4.75746	-0.840115	5.44679
	109.162	4.80663	-0.840115	5.44663
	109.23	4.93339	-0.840115	5.44663
	109.275	4.98582	-0.840115	5.44668
	109.226	4.9162	-0.840115	5.44671
	109.161	4.91022	-0.840115	5.4467
	109.146	4.93909	-0.840115	5.44668
	109.162	4.85597	-0.840115	5.44668
	109.174	4.74629	-0.840115	5.44669
	109.173	4.71966	-0.840115	5.44669
	109.169	4.74588	-0.840115	5.44669
	109.167	4.81525	-0.840115	5.44669
	109.168	4.94113	-0.840115	5.44669
	109.169	5.03519	-0.840115	5.44669
	109.169	5.0403	-0.840115	5.44669
	109.169	4.96147	-0.840115	5.44669
	109.169	4.86992	-0.840115	5.44669
	109.169	4.8998	-0.840115	5.44669
	109.146	4.95122	-0.840115	5.44669
	109.067	4.86477	-0.840115	5.44669
	108.963	4.79486	-0.840115	5.44669
	108.913	4.94143	-0.840115	5.44669
	108.924	5.19823	-0.840115	5.44669
	108.945	5.3299	-0.840115	5.44669
	108.95	5.30584	-0.840115	5.44669
	108.945	5.25087	-0.840115	5.44669
	108.941	5.2367	-0.840115	5.44669
	108.941	5.25036	-0.840115	5.44669
	108.942	5.26112	-0.840115	5.44669
	108.943	5.26077	-0.840115	5.44669
	108.943	5.2568	-0.840115	5.44669
	108.942	5.25526	-0.840115	5.44669
	108.942	5.25603	-0.840115	5.44669
	108.92	5.2569	-0.840115	5.44669
	108.84	5.25699	-0.840115	5.44669
	108.759	5.25672	-0.840115	5.44669
	108.767	5.25657	-0.840115	5.44669
	108.801	5.25661	-0.840115	5.44669
	108.769	5.25668	-0.840115	5.44669
	108.713	5.25669	-0.840115	5.44669
	108.697	5.25667	-0.840115	5.44669
	108.709	5.25666	-0.840115	5.44669
	108.72	5.25666	-0.840115	5.44669
	108.72	5.25667	-0.840115	5.44669
	108.716	5.25667	-0.840115	5.44669
	108.715	5.25667	-0.840115	5.44669
	108.716	5.25667	-0.840115	5.44669
	108.716	5.30586	-0.840115	5.44669
	108.694	5.43263	-0.840115	5.44669
	108.614	5.48506	-0.840115	5.44669
	108.51	5.36625	-0.840115	5.44669
	108.461	5.23349	-0.840115	5.44669
	108.471	5.25912	-0.840115	5.44669
	108.493	5.4216	-0.840115	5.44669
	108.498	5.54629	-0.840115	5.44669
	108.492	5.55119	-0.840115	5.44669
	108.488	5.51056	-0.840115	5.44669
	108.488	5.54126	-0.840115	5.44669
	108.49	5.67477	-0.840115	5.44669
	108.49	5.78579	-0.840115	5.44669
	108.49	5.79529	-0.840115	5.44669
	108.49	5.76147	-0.840115	5.44669
	108.49	5.74418	-0.840115	5.44669
	108.49	5.74901	-0.840115	5.44669
	108.49	5.75718	-0.840115	5.44669
	108.49	5.75889	-0.840115	5.44669
	108.49	5.7567	-0.840115	5.44669
	108.49	5.75518	-0.840115	5.44669
	108.49	5.75532	-0.840115	5.44669
	108.468	5.75591	-0.840115	5.44669
	108.388	5.75612	-0.840115	5.44669
	108.284	5.75599	-0.840115	5.44669
	108.235	5.75586	-0.840115	5.44669
	108.245	5.75586	-0.840115	5.44669
	108.266	5.7559	-0.840115	5.44669
	108.271	5.75592	-0.840115	5.44669
	108.266	5.75591	-0.840115	5.44669
	108.262	5.7559	-0.840115	5.44669
	108.262	5.7559	-0.840115	5.44669
	108.264	5.7559	-0.840115	5.44669
	108.242	5.7559	-0.840115	5.44669
	108.162	5.7559	-0.840115	5.44669
	108.058	5.7559	-0.840115	5.44669
	108.008	5.7559	-0.840115	5.44669
	108.019	5.7559	-0.840115	5.44669
	108.04	5.7559	-0.840115	5.44669
	108.045	5.7559	-0.840115	5.44669
	108.04	5.7559	-0.840115	5.44669
	108.035	5.7559	-0.840115	5.44669
	108.036	5.80509	-0.840115	5.44669
	108.037	5.93187	-0.840115	5.44669
	108.038	5.9843	-0.840115	5.44669
	108.038	5.91467	-0.840115	5.44669
	108.037	5.90869	-0.840115	5.44669
	108.037	5.93756	-0.840115	5.44669
	108.037	5.90364	-0.840115	5.44669
	108.037	5.92073	-0.840115	5.44669
	108.037	5.99573	-0.840115	5.44669
	108.037	6.07908	-0.840115	5.44669
	108.015	6.19491	-0.840115	5.44669
	107.935	6.28003	-0.840115	5.44669
	107.832	6.285	-0.840115	5.44669
	107.782	6.25849	-0.840115	5.44669
	107.793	6.24588	-0.840115	5.44669
	107.814	6.25006	-0.840115	5.44669
	107.819	6.2563	-0.840115	5.44669
	107.813	6.25743	-0.840115	5.44669
	107.809	6.25568	-0.840115	5.44669
	107.809	6.25455	-0.840115	5.44669
	107.811	6.2547	-0.840115	5.44669
	107.812	6.25516	-0.840115	5.44669
	107.811	6.2553	-0.840115	5.44669
	107.811	6.2552	-0.840115	5.44669
	107.811	6.25511	-0.840115	5.44669
	107.811	6.2551	-0.840115	5.44669
	107.811	6.30433	-0.840115	5.44669
	107.789	6.48031	-0.840115	5.44669
	107.709	6.65951	-0.840115	5.44669
	107.605	6.59311	-0.840115	5.44669
	107.556	6.34154	-0.840115	5.44669
	107.566	6.23442	-0.840115	5.44669
	107.587	6.37333	-0.840115	5.44669
	107.592	6.48454	-0.840115	5.44669
	107.587	6.43492	-0.840115	5.44669
	107.583	6.46557	-0.840115	5.44669
	107.583	6.65803	-0.840115	5.4507
	107.585	6.80259	-0.840115	5.46104
	107.585	6.80658	-0.840115	5.46531
	107.585	6.75875	-0.840115	5.45562
	107.585	6.73759	-0.840115	5.4448
	107.585	6.74578	-0.840115	5.44287
	107.585	6.75674	-0.840115	5.44579
	107.585	6.75842	-0.840115	5.44767
	107.585	6.75523	-0.840115	5.44742
	107.585	6.75329	-0.840115	5.44664
	107.585	6.75362	-0.840115	5.44641
	107.585	6.75444	-0.840115	5.44658
	107.585	6.75467	-0.847985	5.44674
	107.585	6.75448	-0.86827	5.44675
	107.585	6.75431	-0.87666	5.44669
	107.585	6.75431	-0.857648	5.44667
	107.585	6.75437	-0.836407	5.44668
	107.585	6.75439	-0.832636	5.44669
	107.585	6.75438	-0.838349	5.44669
	107.585	6.75437	-0.842041	5.44669
	107.562	6.75437	-0.84155	5.44669
	107.483	6.75437	-0.840032	5.44669
	107.379	6.75438	-0.83957	5.44669
	107.329	6.75437	-0.839916	5.44669
	107.34	6.75437	-0.840225	5.44669
	107.361	6.75437	-0.840232	5.44669
	107.388	6.75437	-0.840124	5.44669
	107.44	6.75437	-0.840077	5.44669
	107.46	6.75437	-0.840096	5.44669
	107.407	6.80356	-0.84012	5.44669
	107.348	6.93034	-0.840124	5.44669
	107.338	6.98277	-0.840117	5.44669
	107.354	6.86395	-0.840112	5.44669
	107.364	6.7312	-0.840113	5.44669
	107.362	6.70764	-0.840115	5.44669
	107.358	6.74334	-0.840115	5.44669
	107.335	6.8156	-0.840115	5.44669
	107.278	6.93931	-0.840115	5.44669
	107.255	6.98225	-0.840115	5.44669
	107.309	6.86055	-0.840115	5.44669
	107.347	6.72996	-0.840115	5.44669
	107.277	6.75752	-0.840115	5.44669
	107.18	6.92004	-0.840115	5.44669
	107.177	7.04406	-0.840115	5.44669
	107.213	7.09785	-0.840115	5.44669
	107.185	7.18411	-0.840115	5.44669
	107.131	7.26739	-0.840115	5.44669
	107.114	7.28211	-0.840115	5.44669
	107.125	7.26034	-0.840115	5.44669
	107.136	7.19706	-0.840115	5.44669
	107.136	7.02297	-0.840115	5.44669
	107.133	6.84957	-0.840115	5.44669
	107.109	6.91772	-0.840115	5.44669
	107.052	7.16796	-0.840115	5.44669
	107.029	7.3231	-0.840115	5.44669
	107.083	7.31094	-0.840115	5.44669
	107.12	7.25257	-0.840115	5.44669
	107.073	7.23274	-0.840115	5.44669
	107.011	7.24523	-0.840115	5.44669
	106.975	7.25752	-0.840115	5.44669
	106.933	7.25823	-0.840115	5.44669
	106.898	7.25415	-0.840115	5.44669
	106.894	7.2522	-0.840115	5.44669
	106.904	7.25283	-0.840115	5.44669
	106.909	7.25378	-0.840115	5.44669
	106.908	7.25396	-0.840115	5.44669
	106.906	7.2537	-0.840115	5.44669
	106.905	7.25352	-0.840115	5.44669
	106.906	7.25354	-0.840115	5.44669
	106.906	7.25361	-0.840115	5.44669
	106.906	7.25364	-0.840115	5.44669
	106.906	7.25362	-0.840115	5.44669
	106.906	7.3028	-0.840115	5.44669
	106.906	7.42957	-0.840115	5.44669
	106.906	7.48201	-0.840115	5.44669
	106.906	7.36319	-0.840115	5.44669
	106.906	7.23044	-0.840115	5.44669
	106.906	7.25606	-0.840115	5.44669
	106.884	7.41854	-0.840115	5.44669
	106.804	7.49405	-0.840115	5.44669
	106.7	7.37216	-0.840115	5.44669
	106.651	7.27911	-0.840115	5.44669
	106.661	7.37943	-0.840115	5.44669
	106.682	7.46973	-0.840115	5.44669
	106.687	7.42511	-0.840115	5.44669
	106.682	7.4653	-0.840115	5.44669
	106.678	7.65997	-0.840115	5.44669
	106.678	7.80207	-0.840115	5.44669
	106.68	7.75506	-0.840115	5.44669
	106.68	7.58056	-0.840115	5.44669
	106.68	7.50767	-0.840115	5.44669
	106.679	7.63492	-0.840115	5.44669
	106.679	7.77849	-0.840115	5.44669
	106.657	7.80359	-0.840115	5.44669
	106.6	7.76468	-0.840115	5.44669
	106.576	7.73972	-0.840115	5.44669
	106.608	7.74313	-0.840115	5.44669
	106.588	7.75344	-0.840115	5.44669
	106.495	7.75655	-0.840115	5.44669
	106.429	7.75418	-0.840115	5.44669
	106.429	7.75209	-0.840115	5.44669
	106.452	7.75205	-0.840115	5.44669
	106.461	7.75278	-0.840115	5.44669
	106.457	7.7531	-0.840115	5.44669
	106.452	7.75298	-0.840115	5.44669
	106.451	7.75281	-0.840115	5.44669
	106.453	7.75279	-0.840115	5.44669
	106.454	7.75283	-0.840115	5.44669
	106.454	7.75286	-0.840115	5.44669
	106.453	7.75286	-0.840115	5.44669
	106.431	7.75284	-0.840115	5.44669
	106.373	7.75284	-0.840115	5.44669
	106.35	7.75284	-0.840115	5.44669
	106.381	7.75285	-0.840115	5.44669
	106.362	7.75285	-0.840115	5.44669
	106.269	7.75285	-0.840115	5.44669
	106.203	7.75285	-0.840115	5.44669
	106.203	7.75285	-0.840115	5.44669
	106.226	7.75285	-0.840115	5.44669
	106.235	7.75285	-0.840115	5.44669
	106.231	7.75285	-0.840115	5.44669
	106.226	7.75285	-0.840115	5.44669
	106.225	7.75285	-0.840115	5.44669
	106.227	7.75285	-0.840115	5.44669
	106.227	7.75285	-0.840115	5.44669
	106.227	7.75285	-0.840115	5.44669
	106.227	7.75285	-0.840115	5.44669
	106.227	7.75285	-0.840115	5.44669
	106.227	7.75285	-0.840115	5.44669
	106.227	7.75285	-0.847985	5.44669
	106.227	7.75285	-0.86827	5.44669
	106.205	7.75285	-0.87666	5.44669
	106.147	7.75285	-0.857648	5.44669
	106.123	7.75285	-0.836407	5.44669
	106.155	7.80204	-0.832636	5.44669
	106.135	7.978	-0.838349	5.44669
	106.043	8.2064	-0.842041	5.44669
	105.977	8.31598	-0.84155	5.44669
	105.977	8.2928	-0.840032	5.44669
	105.999	8.24607	-0.83957	5.44669
	106.009	8.18584	-0.839916	5.44669
	106.004	8.0711	-0.840225	5.44669
	105.999	8.02764	-0.840232	5.44669
	105.999	8.14594	-0.840124	5.44669
	106	8.2261	-0.840077	5.44669
	106.001	8.12165	-0.840096	5.44669
	106.001	8.0342	-0.84012	5.44669
	106.001	8.13068	-0.840124	5.44669
	105.978	8.26656	-0.840117	5.44669
	105.921	8.29938	-0.840112	5.44669
	105.897	8.26644	-0.840113	5.44669
	105.951	8.24124	-0.840115	5.44669
	105.989	8.24243	-0.840115	5.44669
	105.92	8.25189	-0.840115	5.44669
	105.8	8.25543	-0.840115	5.44669
	105.74	8.25355	-0.840115	5.44669
	105.752	8.25151	-0.840115	5.44669
	105.777	8.25132	-0.840115	5.44669
	105.784	8.25197	-0.840115	5.44669
	105.777	8.25231	-0.840115	5.44669
	105.772	8.25222	-0.840115	5.44669
	105.772	8.25206	-0.840115	5.44669
	105.774	8.25202	-0.840115	5.44669
	105.775	8.25207	-0.840115	5.44669
	105.775	8.2521	-0.840115	5.44669
	105.774	8.25209	-0.840115	5.44669
	105.774	8.25208	-0.840115	5.44669
	105.774	8.25208	-0.840115	5.44669
	105.774	8.25208	-0.840115	5.44669
	105.774	8.25208	-0.840115	5.44669
	105.774	8.25208	-0.840115	5.44669
	105.774	8.25208	-0.840115	5.44669
	105.752	8.25208	-0.840115	5.44669
	105.672	8.25208	-0.840115	5.44669
	105.569	8.30127	-0.840115	5.44669
	105.519	8.47724	-0.840115	5.44669
	105.53	8.65645	-0.840115	5.44669
	105.551	8.59006	-0.840115	5.44669
	105.556	8.33849	-0.840115	5.44669
	105.55	8.18217	-0.840115	5.44669
	105.546	8.2435	-0.840115	5.44669
	105.547	8.47824	-0.840115	5.44669
	105.548	8.67746	-0.840115	5.44669
	105.549	8.6477	-0.840115	5.44669
	105.548	8.55972	-0.840115	5.44669
	105.548	8.63107	-0.840115	5.44669
	105.548	8.75689	-0.840115	5.44669
	105.548	8.79447	-0.840115	5.44669
	105.526	8.76711	-0.840115	5.44669
	105.468	8.74255	-0.840115	5.44669
	105.445	8.74202	-0.840115	5.44669
	105.476	8.75054	-0.840115	5.44669
	105.457	8.7543	-0.840115	5.44669
	105.364	8.75284	-0.840115	5.44669
	105.298	8.7509	-0.840115	5.44669
	105.298	8.7506	-0.840115	5.44669
	105.32	8.75117	-0.847985	5.44669
	105.33	8.75151	-0.86827	5.44669
	105.326	8.75145	-0.87666	5.44669
	105.321	8.75131	-0.857648	5.44669
	105.32	8.75127	-0.836407	5.44669
	105.321	8.7513	-0.832636	5.44669
	105.322	8.75133	-0.838349	5.44669
	105.322	8.75133	-0.842041	5.44669
	105.322	8.75132	-0.84155	5.44669
	105.322	8.75131	-0.840032	5.44669
	105.299	8.80051	-0.83957	5.44669
	105.242	8.97648	-0.839916	5.44669
	105.196	9.20487	-0.840225	5.44669
	105.17	9.31445	-0.840232	5.44669
	105.127	9.24209	-0.840124	5.44669
	105.088	9.01938	-0.840077	5.44669
	105.082	8.82914	-0.840096	5.44669
	105.093	8.85837	-0.84012	5.44669
	105.099	8.99214	-0.840124	5.44669
	105.098	9.09551	-0.840117	5.44669
	105.095	9.19878	-0.840112	5.44669
	105.095	9.27152	-0.840113	5.44669
	105.095	9.27576	-0.840115	5.44669
	105.096	9.25335	-0.840115	5.44669
	105.096	9.24272	-0.840115	5.44669
	105.096	9.24627	-0.840115	5.44669
	105.095	9.25155	-0.840115	5.44669
	105.095	9.25249	-0.840115	5.44669
	105.073	9.25101	-0.840115	5.44669
	105.016	9.25006	-0.840115	5.44669
	104.97	9.25018	-0.840115	5.44669
	104.944	9.25057	-0.840115	5.44669
	104.9	9.2507	-0.840115	5.44669
	104.861	9.25061	-0.840115	5.44669
	104.856	9.25053	-0.840115	5.44669
	104.866	9.25052	-0.840115	5.44669
	104.873	9.29974	-0.840115	5.44669
	104.872	9.42653	-0.840115	5.44669
	104.869	9.47896	-0.840115	5.44669
	104.868	9.36013	-0.840115	5.44669
	104.869	9.22738	-0.840115	5.44669
	104.869	9.20382	-0.840115	5.44669
	104.869	9.23952	-0.840115	5.44669
	104.869	9.26259	-0.840115	5.44669
	104.869	9.25953	-0.840115	5.44669
	104.869	9.25004	-0.840115	5.44669
	104.869	9.24715	-0.840115	5.44669
	104.869	9.24931	-0.840115	5.44669
	104.869	9.25125	-0.840115	5.44669
	104.869	9.25128	-0.840115	5.44669
	104.869	9.25061	-0.840115	5.44669
	104.869	9.25032	-0.840115	5.44669
	104.869	9.25043	-0.840115	5.44669
	104.869	9.25059	-0.840115	5.44669
	104.869	9.25061	-0.840115	5.44669
	104.869	9.25057	-0.840115	5.44669
	104.847	9.25054	-0.840115	5.44669
	104.767	9.25054	-0.840115	5.44669
	104.664	9.29975	-0.840115	5.44669
	104.614	9.42652	-0.840115	5.44669
	104.647	9.47895	-0.840115	5.44669
	104.725	9.36013	-0.840115	5.44669
	104.754	9.22738	-0.840115	5.44669
	104.695	9.20382	-0.840115	5.44669
	104.631	9.23952	-0.840115	5.44669
	104.62	9.31178	-0.840115	5.44669
	104.638	9.48468	-0.840115	5.44669
	104.649	9.70359	-0.840115	5.44669
	104.647	9.81028	-0.840115	5.44669
	104.643	9.74008	-0.840115	5.44669
	104.619	9.5685	-0.840115	5.44669
	104.54	9.50507	-0.840115	5.44669
	104.438	9.63526	-0.840115	5.44669
	104.388	9.77669	-0.840115	5.44669
	104.42	9.79985	-0.840115	5.44669
	104.499	9.76089	-0.840115	5.44669
	104.55	9.7366	-0.840115	5.44669
	104.548	9.74031	-0.840115	5.44669
	104.508	9.75051	-0.840115	5.44669
	104.444	9.75346	-0.840115	5.44669
	104.401	9.70188	-0.840115	5.44669
	104.401	9.57306	-0.840115	5.44669
	104.416	9.52062	-0.840115	5.44669
	104.422	9.64016	-0.840115	5.44669
	104.419	9.77322	-0.840115	5.44669
	104.416	9.79665	-0.840115	5.44669
	104.415	9.76079	-0.840115	5.44669
	104.416	9.73769	-0.840115	5.44669
	104.417	9.74081	-0.840115	5.44669
	104.417	9.75033	-0.840115	5.44669
	104.417	9.75321	-0.840115	5.44669
	104.417	9.75103	-0.840115	5.44669
	104.417	9.7491	-0.840115	5.44669
	104.417	9.74906	-0.840115	5.44669
	104.417	9.74973	-0.840115	5.44669
	104.417	9.75003	-0.840115	5.44669
	104.417	9.74991	-0.840115	5.44669
	104.417	9.74976	-0.840115	5.44669
	104.417	9.74973	-0.840115	5.44669
	104.417	9.74978	-0.840115	5.44669
	104.417	9.74981	-0.840115	5.44669
	104.417	9.7498	-0.840115	5.44669
	104.394	9.74979	-0.840115	5.44669
	104.337	9.74979	-0.840115	5.44669
	104.313	9.74979	-0.840115	5.44669
	104.345	9.74979	-0.840115	5.44669
	104.347	9.74979	-0.840115	5.44669
	104.312	9.74979	-0.840115	5.44669
	104.27	9.74979	-0.840115	5.4507
	104.216	9.79898	-0.840115	5.46104
	104.178	9.92576	-0.840115	5.46531
	104.177	9.97819	-0.840115	5.45562
	104.189	9.90856	-0.840115	5.4448
	104.195	9.95177	-0.840115	5.44287
	104.193	10.1566	-0.840115	5.44579
	104.19	10.2527	-0.840115	5.44767
	104.189	10.0766	-0.840115	5.44742
	104.19	9.84762	-0.840115	5.44664
	104.191	9.89348	-0.840115	5.44641
	104.168	10.105	-0.840115	5.44658
	104.111	10.0965	-0.840115	5.44674
	104.087	9.85738	-0.840115	5.44675
	104.141	9.68565	-0.840115	5.44669
	104.179	9.7361	-0.840115	5.44667
	104.109	9.97176	-0.840115	5.44668
	103.99	10.2244	-0.840115	5.44669
	103.93	10.2737	-0.840115	5.44669
	103.942	10.1105	-0.840115	5.44669
	103.967	10.0097	-0.840115	5.44669
	103.973	10.1215	-0.840115	5.44669
	103.967	10.2686	-0.840115	5.44669
	103.962	10.2514	-0.840115	5.44669
	103.962	10.0382	-0.840115	5.44669
	103.964	9.83229	-0.840115	5.44669
	103.965	9.90076	-0.840115	5.44669
	103.964	10.1627	-0.840115	5.44669
	103.964	10.3226	-0.840115	5.44669
	103.964	10.3083	-0.840115	5.44669
	103.964	10.2473	-0.840115	5.44669
	103.964	10.2272	-0.840115	5.44669
	103.964	10.2405	-0.840115	5.44669
	103.964	10.2532	-0.840115	5.44669
	103.964	10.2538	-0.840115	5.44669
	103.964	10.2495	-0.840115	5.44669
	103.964	10.2475	-0.840115	5.44669
	103.964	10.2482	-0.840115	5.44669
	103.942	10.2492	-0.840115	5.44669
	103.884	10.2986	-0.840115	5.44669
	103.861	10.4251	-0.840115	5.44669
	103.892	10.4773	-0.840115	5.44669
	103.895	10.3585	-0.840115	5.44669
	103.882	10.2259	-0.840115	5.44669
	103.919	10.2023	-0.840115	5.44669
	103.947	10.238	-0.840115	5.44669
	103.879	10.2611	-0.840115	5.44669
	103.786	10.258	-0.840115	5.44669
	103.785	10.2485	-0.840115	5.44669
	103.819	10.2948	-0.840115	5.44669
	103.79	10.4729	-0.840115	5.44669
	103.736	10.6541	-0.840115	5.44669
	103.719	10.6369	-0.840115	5.44669
	103.731	10.5115	-0.840115	5.44669
	103.741	10.4565	-0.840115	5.44669
	103.742	10.5259	-0.840115	5.44669
	103.738	10.6804	-0.840115	5.44669
	103.736	10.7373	-0.840115	5.44669
	103.737	10.5613	-0.840115	5.44669
	103.738	10.346	-0.840115	5.44669
	103.738	10.3975	-0.840115	5.44669
	103.738	10.6558	-0.840115	5.44669
	103.738	10.8202	-0.840115	5.44669
	103.738	10.809	-0.840115	5.44669
	103.715	10.7478	-0.840115	5.44669
	103.658	10.7264	-0.840115	5.44669
	103.634	10.7393	-0.840115	5.44669
	103.666	10.7523	-0.840115	5.44669
	103.668	10.7531	-0.840115	5.44669
	103.633	10.7489	-0.840115	5.44669
	103.613	10.7468	-0.840115	5.44669
	103.617	10.7474	-0.840115	5.44669
	103.603	10.7484	-0.840115	5.44669
	103.548	10.7486	-0.840115	5.44669
	103.5	10.7484	-0.840115	5.44669
	103.495	10.7482	-0.840115	5.44669
	103.509	10.7482	-0.840115	5.44669
	103.516	10.7483	-0.840115	5.44669
	103.515	10.7483	-0.840115	5.44669
	103.511	10.7483	-0.840115	5.44669
	103.51	10.7483	-0.840115	5.44669
	103.511	10.7483	-0.840115	5.44669
	103.512	10.7483	-0.840115	5.44669
	103.512	10.7483	-0.840115	5.44669
	103.511	10.7483	-0.840115	5.44669
	103.489	10.7483	-0.840115	5.44669
	103.409	10.7483	-0.840115	5.44669
	103.328	10.7483	-0.840115	5.44669
	103.336	10.7483	-0.840115	5.44669
	103.37	10.7483	-0.840115	5.44669
	103.338	10.7483	-0.840115	5.44669
	103.282	10.7483	-0.840115	5.44669
	103.266	10.7483	-0.840115	5.44669
	103.278	10.7483	-0.840115	5.44669
	103.289	10.7483	-0.840115	5.44669
	103.289	10.7483	-0.840115	5.44669
	103.285	10.7483	-0.840115	5.44669
	103.284	10.7483	-0.840115	5.44669
	103.285	10.7975	-0.840115	5.44669
	103.285	10.9242	-0.840115	5.44669
	103.285	11.0259	-0.840115	5.44669
	103.285	11.083	-0.840115	5.44669
	103.285	11.1786	-0.840115	5.44669
	103.285	11.2647	-0.840115	5.44669
	103.263	11.2772	-0.840115	5.44669
	103.183	11.2535	-0.840115	5.44669
	103.08	11.2394	-0.840115	5.44669
	103.03	11.1928	-0.840115	5.44669
	103.04	11.0721	-0.840115	5.44669
	103.062	11.0213	-0.840115	5.44669
	103.067	11.1386	-0.840115	5.44669
	103.061	11.2702	-0.840115	5.44669
	103.057	11.2938	-0.840115	5.44669
	103.057	11.2585	-0.840115	5.44669
	103.059	11.2356	-0.840115	5.44669
	103.059	11.2386	-0.840115	5.44669
	103.059	11.248	-0.840115	5.44669
	103.059	11.2509	-0.840115	5.44669
	103.059	11.2487	-0.840115	5.44669
	103.059	11.2468	-0.840115	5.44669
	103.059	11.2468	-0.840115	5.44669
	103.059	11.2474	-0.840115	5.44669
	103.059	11.2477	-0.840115	5.44669
	103.059	11.2476	-0.840115	5.44669
	103.037	11.2475	-0.840115	5.44669
	102.957	11.2474	-0.840115	5.44669
	102.876	11.2475	-0.840115	5.44669
	102.883	11.2475	-0.840115	5.44669
	102.918	11.2475	-0.840115	5.44669
	102.885	11.2475	-0.840115	5.44669
	102.83	11.2475	-0.840115	5.44669
	102.814	11.2475	-0.840115	5.44669
	102.826	11.2475	-0.840115	5.44669
	102.836	11.2475	-0.840115	5.44669
	102.837	11.2475	-0.840115	5.44669
	102.833	11.2475	-0.840115	5.44669
	102.831	11.2475	-0.840115	5.44669
	102.832	11.2475	-0.840115	5.44669
	102.833	11.2475	-0.840115	5.44669
	102.833	11.2475	-0.840115	5.44669
	102.833	11.2475	-0.840115	5.44669
	102.833	11.2475	-0.840115	5.44669
	102.81	11.2475	-0.840115	5.44669
	102.753	11.2475	-0.840115	5.44669
	102.707	11.2475	-0.840115	5.44669
	102.703	11.2475	-0.840115	5.44669
	102.74	11.2475	-0.840115	5.44669
	102.804	11.2475	-0.840115	5.44669
	102.826	11.2475	-0.840115	5.44669
	102.746	11.2475	-0.840115	5.44669
	102.628	11.2475	-0.840115	5.44669
	102.572	11.2475	-0.840115	5.44669
	102.585	11.2475	-0.840115	5.44669
	102.61	11.2967	-0.840115	5.44669
	102.615	11.4727	-0.840115	5.44669
	102.609	11.6519	-0.840115	5.44669
	102.604	11.5855	-0.840115	5.44669
	102.605	11.3339	-0.840115	5.44669
	102.606	11.1776	-0.840115	5.44669
	102.607	11.1897	-0.840115	5.44669
	102.607	11.2485	-0.840115	5.44669
	102.606	11.2685	-0.840115	5.44669
	102.606	11.256	-0.840115	5.44669
	102.606	11.2928	-0.840115	5.44669
	102.606	11.468	-0.840115	5.44669
	102.606	11.7005	-0.840115	5.44669
	102.606	11.8121	-0.840115	5.44669
	102.606	11.7882	-0.840115	5.44669
	102.606	11.7405	-0.840115	5.44669
	102.606	11.7293	-0.840115	5.44669
	102.606	11.7416	-0.840115	5.44669
	102.606	11.7508	-0.840115	5.44669
	102.606	11.7502	-0.840115	5.44669
	102.584	11.7468	-0.840115	5.44669
	102.504	11.7455	-0.840115	5.44669
	102.423	11.7462	-0.840115	5.44669
	102.431	11.747	-0.840115	5.44669
	102.465	11.747	-0.840115	5.44669
	102.432	11.7468	-0.840115	5.44669
	102.377	11.7467	-0.840115	5.44669
	102.361	11.7467	-0.840115	5.44669
	102.373	11.7467	-0.840115	5.44669
	102.384	11.7468	-0.840115	5.44669
	102.384	11.7467	-0.840115	5.44669
	102.38	11.7467	-0.840115	5.44669
	102.379	11.7467	-0.840115	5.44669
	102.379	11.7467	-0.840115	5.44669
	102.38	11.7467	-0.840115	5.44669
	102.38	11.7467	-0.840115	5.44669
	102.402	11.7467	-0.840115	5.44669
	102.46	11.7467	-0.840115	5.44669
	102.483	11.7467	-0.840115	5.44669
	102.43	11.7467	-0.840115	5.44669
	102.37	11.7467	-0.840115	5.44669
	102.359	11.7467	-0.840115	5.44669
	102.375	11.7467	-0.840115	5.44669
	102.385	11.7467	-0.840115	5.44669
	102.384	11.7467	-0.840115	5.44669
	102.38	11.7467	-0.840115	5.44669
	102.378	11.7467	-0.840115	5.44669
	102.379	11.7467	-0.840115	5.44669
	102.38	11.7467	-0.840115	5.44669
	102.38	11.7467	-0.840115	5.44669
	102.38	11.7467	-0.840115	5.44669
	102.38	11.7467	-0.840115	5.44669
	102.38	11.7467	-0.840115	5.44669
	102.38	11.7467	-0.840115	5.44669
	102.38	11.7467	-0.840115	5.44669
	102.38	11.7467	-0.840115	5.44669
	102.358	11.7467	-0.840115	5.44669
	102.3	11.7467	-0.840115	5.44669
	102.276	11.7467	-0.840115	5.44669
	102.33	11.7467	-0.840115	5.44669
	102.391	11.7467	-0.840115	5.44669
	102.401	11.7467	-0.840115	5.44669
	102.385	11.7467	-0.840115	5.44669
	102.352	11.7467	-0.840115	5.44669
	102.274	11.7467	-0.840115	5.44669
	102.175	11.7467	-0.840115	5.44669
	102.149	11.7467	-0.840115	5.44669
	102.216	11.7467	-0.840115	5.44669
	102.26	11.7467	-0.840115	5.44669
	102.211	11.7467	-0.840115	5.44669
	102.145	11.7467	-0.840115	5.44669
	102.131	11.7467	-0.840115	5.44669
	102.147	11.7467	-0.840115	5.44669
	102.159	11.7467	-0.840115	5.44669
	102.158	11.7959	-0.840115	5.44669
	102.154	11.9227	-0.840115	5.44669
	102.152	11.9751	-0.840115	5.44669
	102.153	11.8563	-0.840115	5.44669
	102.154	11.7728	-0.840115	5.44669
	102.154	11.876	-0.840115	5.44669
	102.154	11.9641	-0.840115	5.44669
	102.154	11.8684	-0.840115	5.44669
	102.154	11.7325	-0.840115	5.44669
	102.154	11.6995	-0.840115	5.44669
	102.154	11.7323	-0.840115	5.44669
	102.154	11.7575	-0.840115	5.44669
	102.154	11.7564	-0.840115	5.44669
	102.154	11.7469	-0.840115	5.44669
	102.154	11.7434	-0.840115	5.44669
	102.154	11.7453	-0.840115	5.44669
	102.154	11.7473	-0.840115	5.44669
	102.154	11.7475	-0.840115	5.44669
	102.154	11.796	-0.840115	5.44669
	102.154	11.9225	-0.840115	5.44669
	102.154	11.975	-0.840115	5.44669
	102.154	11.8563	-0.840115	5.44669
	102.154	11.7236	-0.840115	5.44669
	102.154	11.7492	-0.840115	5.44669
	102.154	11.9116	-0.840115	5.44669
	102.154	12.0363	-0.840115	5.44669
	102.154	12.0904	-0.840115	5.44669
	102.154	12.1766	-0.840115	5.44669
	102.154	12.2597	-0.840115	5.44669
	102.154	12.2252	-0.840115	5.44669
	102.154	12.0275	-0.840115	5.44669
	102.154	11.7851	-0.840115	5.44669
	102.154	11.6774	-0.840115	5.44669
	102.154	11.7555	-0.840115	5.44669
	102.154	11.98	-0.840115	5.44669
	102.154	12.2181	-0.840115	5.44669
	102.154	12.3145	-0.840115	5.44669
	102.154	12.2331	-0.840115	5.44669
	102.154	12.0113	-0.840115	5.44669
	102.154	11.7755	-0.840115	5.44669
	102.154	11.6791	-0.840115	5.44669
	102.154	11.7105	-0.840115	5.44669
	102.154	11.8051	-0.840115	5.44669
	102.154	11.9395	-0.840115	5.44669
	102.154	12.0281	-0.840115	5.44669
	102.154	12.0771	-0.840115	5.44669
	102.154	12.1739	-0.840115	5.44669
	102.154	12.2634	-0.840115	5.44669
	102.154	12.2277	-0.840115	5.44669
	102.154	12.0273	-0.840115	5.44669
	102.154	11.7841	-0.840115	5.44669
	102.154	11.7262	-0.840115	5.44669
	102.154	11.8825	-0.840115	5.44669
	102.154	11.9834	-0.840115	5.44669
	102.154	11.8741	-0.840115	5.44669
	102.154	11.7281	-0.840115	5.44669
	102.154	11.6956	-0.840115	5.44669
	102.154	11.7322	-0.840115	5.44669
	102.154	11.8081	-0.840115	5.44669
	102.154	11.9821	-0.840115	5.44669
	102.154	12.1511	-0.840115	5.44669
	102.154	12.0811	-0.840115	5.44669
	102.154	11.8316	-0.840115	5.44669
	102.154	11.6775	-0.840115	5.44669
	102.154	11.6898	-0.840115	5.44669
	102.154	11.797	-0.840115	5.44669
	102.154	11.9927	-0.840115	5.44669
	102.154	12.1594	-0.840115	5.44669
	102.154	12.0808	-0.840115	5.44669
	102.154	11.8286	-0.840115	5.44669
	102.154	11.7255	-0.840115	5.44669
	102.154	11.8663	-0.840115	5.44669
	102.154	12.0261	-0.840115	5.44669
	102.154	12.1023	-0.840115	5.44669
	102.154	12.136	-0.840115	5.44669
	102.154	12.0832	-0.840115	5.44669
	102.154	11.9935	-0.840115	5.44669
	102.154	11.966	-0.840115	5.44669
	102.154	11.9849	-0.840115	5.44669
	102.154	11.9532	-0.840115	5.44669
	102.154	11.827	-0.840115	5.44669
	102.154	11.7686	-0.840115	5.44669
	102.154	11.8847	-0.840115	5.44669
	102.154	12.0184	-0.840115	5.44669
	102.154	12.0434	-0.840115	5.44669
	102.154	12.0079	-0.840115	5.44669
	102.154	11.9844	-0.840115	5.44669
	102.154	11.9872	-0.840115	5.44669
	102.154	11.9968	-0.840115	5.44669
	102.154	11.9506	-0.840115	5.44669
	102.154	11.8217	-0.840115	5.44669
	102.154	11.7181	-0.840115	5.44669
	102.154	11.7101	-0.840115	5.44669
	102.154	11.7419	-0.840115	5.44669
	102.154	11.807	-0.840115	5.44669
	102.154	11.9783	-0.840115	5.44669
	102.154	12.1498	-0.840115	5.44669
	102.154	12.0819	-0.840115	5.44669
	102.154	11.8324	-0.840115	5.44669
	102.154	11.7267	-0.840115	5.44669
	102.154	11.8655	-0.840115	5.44669
	102.154	11.9761	-0.840115	5.44669
	102.154	11.8771	-0.840115	5.44669
	102.154	11.7319	-0.840115	5.44669
	102.154	11.6961	-0.840115	5.44669
	102.154	11.7311	-0.840115	5.44669
	102.154	11.7582	-0.840115	5.44669
	102.154	11.7571	-0.840115	5.44669
	102.154	11.7962	-0.840115	5.44669
	102.154	11.9191	-0.840115	5.44669
	102.154	11.9735	-0.840115	5.44669
	102.154	11.8569	-0.840115	5.44669
	102.154	11.7244	-0.840115	5.44669
	102.154	11.7001	-0.840115	5.44669
	102.154	11.7847	-0.840115	5.44669
	102.154	11.9346	-0.840115	5.44669
	102.154	11.9841	-0.840115	5.44669
	102.154	11.8559	-0.840115	5.44669
	102.154	11.7202	-0.840115	5.44669
	102.154	11.7479	-0.840115	5.44669
	102.154	11.9615	-0.840115	5.44669
	102.154	12.2131	-0.840115	5.44669
	102.154	12.2697	-0.840115	5.44669
	102.154	12.0608	-0.840115	5.44669
	102.154	11.7829	-0.840115	5.44669
	102.154	11.6646	-0.840115	5.44669
	102.154	11.7017	-0.840115	5.44669
	102.176	11.8066	-0.840115	5.44669
	102.233	11.9432	-0.840115	5.44669
	102.257	11.9799	-0.840115	5.44669
	102.226	11.851	-0.840115	5.44669
	102.223	11.7196	-0.840115	5.44669
	102.258	11.7002	-0.840115	5.44669
	102.3	11.7372	-0.840115	5.44669
	102.354	11.7593	-0.840115	5.44669
	102.392	11.7554	-0.840115	5.44669
	102.393	11.7459	-0.840115	5.44669
	102.381	11.7433	-0.840115	5.44669
	102.376	11.7456	-0.840115	5.44669
	102.378	11.7475	-0.840115	5.44669
	102.381	11.7475	-0.840115	5.44669
	102.381	11.7468	-0.840115	5.44669
	102.38	11.7465	-0.840115	5.44669
	102.38	11.7466	-0.840115	5.44669
	102.38	11.7468	-0.840115	5.44669
	102.402	11.7468	-0.840115	5.44669
	102.46	11.7467	-0.840115	5.44669
	102.484	11.7467	-0.840115	5.44669
	102.43	11.7467	-0.840115	5.44669
	102.392	11.7467	-0.840115	5.44669
	102.461	11.7467	-0.840115	5.44669
	102.581	11.7467	-0.840115	5.44669
	102.641	11.7467	-0.840115	5.44669
	102.629	11.6975	-0.840115	5.44669
	102.603	11.5708	-0.840115	5.44669
	102.597	11.5183	-0.840115	5.44669
	102.603	11.588	-0.840115	5.44669
	102.608	11.5448	-0.840115	5.44669
	102.608	11.3399	-0.840115	5.44669
	102.606	11.2438	-0.840115	5.44669
	102.606	11.4199	-0.840115	5.44669
	102.606	11.6489	-0.840115	5.44669
	102.606	11.6522	-0.840115	5.44669
	102.606	11.5675	-0.840115	5.44669
	102.629	11.5792	-0.840115	5.44669
	102.708	11.5728	-0.840115	5.44669
	102.812	11.5101	-0.840115	5.44669
	102.862	11.4281	-0.840115	5.44669
	102.851	11.3085	-0.840115	5.44669
	102.83	11.2213	-0.840115	5.44669
	102.825	11.2168	-0.840115	5.44669
	102.83	11.2443	-0.840115	5.44669
	102.834	11.2571	-0.840115	5.44669
	102.834	11.2527	-0.840115	5.44669
	102.833	11.2463	-0.840115	5.44669
	102.832	11.2451	-0.840115	5.44669
	102.855	11.247	-0.840115	5.44669
	102.912	11.2481	-0.840115	5.44669
	102.959	11.2479	-0.840115	5.44669
	102.984	11.2475	-0.840115	5.44669
	103.028	11.2473	-0.840115	5.44669
	103.067	11.2474	-0.840115	5.44669
	103.072	11.2475	-0.840115	5.44669
	103.062	11.2475	-0.840115	5.44669
	103.055	11.2475	-0.840115	5.44669
	103.056	11.2475	-0.840115	5.44669
	103.059	11.2475	-0.840115	5.44669
	103.06	11.2475	-0.840115	5.44669
	103.059	11.2475	-0.840115	5.44669
	103.059	11.2475	-0.840115	5.44669
	103.059	11.2475	-0.840115	5.44669
	103.059	11.2475	-0.840115	5.44669
	103.059	11.2475	-0.840115	5.44669
	103.059	11.2475	-0.840115	5.44669
	103.059	11.2475	-0.840115	5.44669
	103.059	11.1983	-0.840115	5.44669
	103.081	11.0715	-0.840115	5.44669
	103.161	11.0191	-0.840115	5.44669
	103.264	11.0887	-0.840115	5.44669
	103.292	11.0947	-0.840115	5.44669
	103.224	11.0658	-0.840115	5.44669
	103.179	11.149	-0.840115	5.44669
	103.228	11.2586	-0.840115	5.44669
	103.293	11.2853	-0.840115	5.44669
	103.308	11.2099	-0.840115	5.44669
	103.292	11.0629	-0.840115	5.44669
	103.28	10.9622	-0.840115	5.44669
	103.281	10.9618	-0.840115	5.44669
	103.285	10.9958	-0.840115	5.44669
	103.287	10.9607	-0.840115	5.44669
	103.286	10.8769	-0.840115	5.44669
	103.285	10.8944	-0.840115	5.44669
	103.285	10.9379	-0.840115	5.44669
	103.285	10.8525	-0.840115	5.44669
	103.285	10.7367	-0.840115	5.44669
	103.285	10.7083	-0.840115	5.44669
	103.285	10.7359	-0.840115	5.44669
	103.285	10.7574	-0.840115	5.44669
	103.285	10.7565	-0.840115	5.44669
	103.285	10.7485	-0.840115	5.44669
	103.285	10.7454	-0.840115	5.44669
	103.285	10.747	-0.840115	5.44669
	103.285	10.7487	-0.840115	5.44669
	103.285	10.7489	-0.840115	5.44669
	103.285	10.7484	-0.840115	5.44669
	103.285	10.7973	-0.840115	5.44669
	103.307	10.9241	-0.840115	5.44669
	103.365	10.9767	-0.840115	5.44669
	103.411	10.8579	-0.840115	5.44669
	103.437	10.7251	-0.840115	5.44669
	103.48	10.7015	-0.840115	5.44669
	103.519	10.7372	-0.840115	5.44669
	103.525	10.7603	-0.840115	5.44669
	103.514	10.7572	-0.840115	5.44669
	103.508	10.7477	-0.840115	5.44669
	103.509	10.7449	-0.840115	5.44669
	103.512	10.747	-0.840115	5.44669
	103.512	10.749	-0.840115	5.44669
	103.512	10.749	-0.840115	5.44669
	103.511	10.7483	-0.840115	5.44669
	103.511	10.748	-0.840115	5.44669
	103.511	10.7481	-0.840115	5.44669
	103.512	10.7483	-0.840115	5.44669
	103.512	10.7483	-0.840115	5.44669
	103.511	10.7483	-0.840115	5.44669
	103.534	10.7482	-0.840115	5.44669
	103.614	10.7483	-0.840115	5.44669
	103.717	10.7483	-0.840115	5.44669
	103.767	10.7483	-0.840115	5.44669
	103.756	10.7483	-0.840115	5.44669
	103.735	10.7483	-0.840115	5.44669
	103.73	10.7483	-0.840115	5.44669
	103.735	10.7483	-0.840115	5.44669
	103.74	10.7483	-0.840115	5.44669
	103.739	10.7483	-0.840115	5.44669
	103.738	10.7483	-0.840115	5.44669
	103.737	10.6991	-0.840115	5.44669
	103.738	10.5723	-0.840115	5.44669
	103.738	10.5199	-0.840115	5.44669
	103.738	10.6387	-0.840115	5.44669
	103.738	10.7222	-0.840115	5.44669
	103.738	10.619	-0.840115	5.44669
	103.738	10.5309	-0.840115	5.44669
	103.76	10.6266	-0.840115	5.44669
	103.84	10.7133	-0.840115	5.44669
	103.943	10.5704	-0.840115	5.44669
	103.993	10.3092	-0.840115	5.44669
	103.983	10.1743	-0.840115	5.44669
	103.961	10.1986	-0.840115	5.44669
	103.956	10.2548	-0.840115	5.44669
	103.962	10.2694	-0.840115	5.44669
	103.966	10.2555	-0.840115	5.44669
	103.966	10.2445	-0.840115	5.44669
	103.964	10.2448	-0.840115	5.44669
	103.964	10.2489	-0.840115	5.44669
	103.964	10.2013	-0.840115	5.44669
	103.964	10.0737	-0.840115	5.44669
	103.964	10.0204	-0.840115	5.44669
	103.964	10.1391	-0.840115	5.44669
	103.964	10.223	-0.840115	5.44669
	103.964	10.1199	-0.840115	5.44669
	103.964	10.0317	-0.840115	5.44669
	103.964	10.1274	-0.840115	5.44669
	103.986	10.2632	-0.840115	5.44669
	104.066	10.2963	-0.840115	5.44669
	104.17	10.2635	-0.840115	5.44669
	104.219	10.189	-0.840115	5.44669
	104.209	10.0634	-0.840115	5.44669
	104.188	10.0204	-0.840115	5.44669
	104.183	10.0936	-0.840115	5.44669
	104.188	10.0485	-0.840115	5.44669
	104.192	9.84164	-0.840115	5.44669
	104.192	9.69617	-0.840115	5.44669
	104.19	9.69691	-0.840115	5.44669
	104.19	9.74706	-0.840115	5.44669
	104.19	9.7675	-0.840115	5.44669
	104.213	9.75819	-0.840115	5.44669
	104.27	9.74701	-0.840115	5.44669
	104.316	9.74564	-0.840115	5.44669
	104.342	9.74904	-0.840115	5.44669
	104.385	9.75095	-0.840115	5.44669
	104.424	9.75054	-0.840115	5.44669
	104.43	9.74969	-0.840115	5.44669
	104.419	9.74948	-0.840115	5.44669
	104.413	9.7497	-0.840115	5.44669
	104.414	9.74986	-0.840115	5.44669
	104.417	9.74985	-0.840115	5.44669
	104.418	9.74979	-0.840115	5.44669
	104.417	9.74977	-0.840115	5.44669
	104.416	9.74978	-0.840115	5.44669
	104.416	9.74979	-0.840115	5.44669
	104.417	9.7498	-0.840115	5.44669
	104.417	9.74979	-0.840115	5.44669
	104.417	9.74979	-0.840115	5.44669
	104.417	9.74979	-0.840115	5.44669
	104.417	9.74979	-0.840115	5.44669
	104.417	9.74979	-0.840115	5.44669
	104.417	9.74979	-0.840115	5.44669
	104.417	9.74979	-0.840115	5.44669
	104.417	9.74979	-0.840115	5.44669
	104.417	9.74979	-0.840115	5.44669
	104.439	9.74979	-0.840115	5.44669
	104.519	9.74979	-0.840115	5.44669
	104.6	9.74979	-0.840115	5.44669
	104.592	9.7006	-0.840115	5.44669
	104.558	9.57382	-0.840115	5.44669
	104.591	9.4722	-0.840115	5.44669
	104.646	9.46425	-0.840115	5.44669
	104.662	9.49538	-0.840115	5.44669
	104.65	9.46179	-0.840115	5.44669
	104.639	9.33045	-0.840115	5.44669
	104.639	9.27055	-0.840115	5.44669
	104.643	9.38786	-0.840115	5.44669
	104.667	9.47345	-0.840115	5.44669
	104.746	9.37162	-0.840115	5.44669
	104.848	9.23415	-0.840115	5.44669
	104.876	9.20257	-0.840115	5.44669
	104.808	9.23659	-0.840115	5.44669
	104.763	9.26181	-0.840115	5.44669
	104.812	9.26024	-0.840115	5.44669
	104.877	9.25061	-0.840115	5.44669
	104.892	9.24714	-0.840115	5.44669
	104.876	9.2491	-0.840115	5.44669
	104.864	9.25116	-0.840115	5.44669
	104.865	9.25132	-0.840115	5.44669
	104.869	9.25066	-0.840115	5.44669
	104.871	9.25033	-0.840115	5.44669
	104.87	9.25042	-0.840115	5.44669
	104.869	9.25058	-0.840115	5.44669
	104.869	9.25061	-0.840115	5.44669
	104.869	9.25057	-0.840115	5.44669
	104.869	9.25054	-0.840115	5.44669
	104.869	9.25054	-0.840115	5.44669
	104.869	9.25056	-0.840115	5.44669
	104.869	9.25056	-0.840115	5.44669
	104.869	9.25056	-0.840115	5.4507
	104.892	9.25055	-0.840115	5.46104
	104.971	9.25055	-0.840115	5.46531
	105.075	9.25055	-0.840115	5.45562
	105.124	9.25056	-0.840115	5.4448
	105.114	9.25056	-0.840115	5.44287
	105.093	9.20136	-0.840115	5.44579
	105.088	9.0254	-0.840115	5.44767
	105.093	8.84619	-0.840115	5.44742
	105.097	8.91258	-0.840115	5.44664
	105.097	9.16415	-0.840115	5.44641
	105.096	9.32047	-0.840115	5.44658
	105.095	9.30833	-0.840115	5.44674
	105.095	9.24955	-0.840115	5.44675
	105.096	9.22954	-0.840115	5.44669
	105.096	9.2421	-0.840115	5.44667
	105.096	9.20529	-0.840115	5.44668
	105.095	9.07924	-0.840115	5.44669
	105.095	8.97352	-0.840115	5.44669
	105.118	8.9144	-0.840115	5.44669
	105.175	8.86857	-0.840115	5.44669
	105.221	8.95949	-0.840115	5.44669
	105.225	9.12635	-0.847985	5.44669
	105.211	9.08336	-0.86827	5.44669
	105.226	8.84571	-0.87666	5.44669
	105.286	8.68687	-0.857648	5.44669
	105.335	8.74218	-0.836407	5.44669
	105.339	8.92611	-0.832636	5.44669
	105.324	9.00001	-0.838349	5.44669
	105.317	8.86982	-0.842041	5.44669
	105.319	8.72467	-0.84155	5.44669
	105.322	8.69995	-0.840032	5.44669
	105.323	8.73958	-0.83957	5.44669
	105.322	8.76471	-0.839916	5.44669
	105.321	8.76111	-0.840225	5.44669
	105.344	8.75066	-0.840232	5.4507
	105.402	8.74756	-0.840124	5.46104
	105.448	8.74998	-0.840077	5.46531
	105.474	8.75209	-0.840096	5.45562
	105.517	8.75212	-0.84012	5.4448
	105.556	8.75138	-0.840124	5.44287
	105.562	8.75106	-0.840117	5.44579
	105.551	8.75119	-0.840112	5.44767
	105.544	8.75136	-0.840113	5.44742
	105.546	8.75138	-0.840115	5.44664
	105.548	8.75133	-0.840115	5.44641
	105.549	8.7513	-0.840115	5.44658
	105.548	8.75131	-0.840115	5.44674
	105.548	8.75132	-0.840115	5.44675
	105.548	8.75132	-0.840115	5.44669
	105.548	8.70213	-0.840115	5.44667
	105.548	8.52616	-0.840115	5.44668
	105.548	8.34695	-0.840115	5.44669
	105.548	8.36415	-0.840115	5.44669
	105.548	8.48895	-0.840115	5.44669
	105.57	8.54364	-0.840115	5.44669
	105.628	8.47436	-0.840115	5.44669
	105.652	8.31994	-0.840115	5.44669
	105.62	8.21391	-0.840115	5.44669
	105.64	8.21394	-0.840115	5.44669
	105.732	8.24999	-0.840115	5.44669
	105.798	8.26481	-0.840115	5.44669
	105.798	8.25817	-0.840115	5.44669
	105.776	8.25011	-0.840115	5.44669
	105.766	8.24909	-0.840115	5.44669
	105.771	8.25153	-0.840115	5.44669
	105.776	8.25291	-0.840115	5.44669
	105.776	8.25263	-0.840115	5.44669
	105.775	8.25202	-0.840115	5.44669
	105.796	8.25186	-0.840115	5.44669
	105.854	8.25201	-0.840115	5.44669
	105.878	8.25213	-0.840115	5.44669
	105.846	8.25213	-0.840115	5.44669
	105.866	8.25208	-0.840115	5.44669
	105.936	8.25207	-0.840115	5.44669
	105.945	8.25207	-0.840115	5.44669
	105.921	8.25208	-0.840115	5.44669
	105.952	8.25209	-0.840115	5.44669
	106.003	8.25208	-0.840115	5.44669
	106.018	8.25208	-0.840115	5.44669
	106.007	8.20289	-0.840115	5.44669
	105.997	8.07612	-0.840115	5.44669
	105.997	7.9745	-0.840115	5.44669
	106	7.96654	-0.840115	5.44669
	106.002	7.99767	-0.840115	5.44669
	106.001	7.96408	-0.840115	5.44669
	106	7.88193	-0.840115	5.44669
	106	7.89961	-0.840115	5.44669
	106.023	7.94258	-0.840115	5.44268
	106.103	7.85692	-0.840115	5.43234
	106.206	7.74116	-0.840115	5.42806
	106.256	7.71288	-0.840115	5.43775
	106.223	7.74057	-0.840115	5.44858
	106.144	7.76196	-0.840115	5.4505
	106.116	7.76103	-0.840115	5.44759
	106.175	7.75304	-0.840115	5.44571
	106.239	7.75002	-0.840115	5.44595
	106.25	7.75159	-0.840115	5.44673
	106.232	7.75333	-0.840115	5.44696
	106.221	7.75349	-0.840115	5.44679
	106.223	7.75295	-0.840115	5.44663
	106.227	7.75266	-0.840115	5.44663
	106.229	7.75273	-0.840115	5.44668
	106.228	7.75286	-0.840115	5.44671
	106.227	7.75289	-0.840115	5.4467
	106.227	7.75286	-0.840115	5.44668
	106.227	7.75284	-0.840115	5.44668
	106.227	7.75284	-0.840115	5.44669
	106.227	7.75285	-0.840115	5.44669
	106.249	7.75285	-0.840115	5.44669
	106.329	7.75285	-0.840115	5.44669
	106.433	7.75285	-0.840115	5.44669
	106.482	7.75285	-0.840115	5.44669
	106.472	7.75285	-0.840115	5.44669
	106.451	7.75285	-0.840115	5.44669
	106.446	7.75285	-0.840115	5.44669
	106.451	7.75285	-0.840115	5.44669
	106.455	7.75285	-0.840115	5.44669
	106.455	7.75285	-0.840115	5.44669
	106.453	7.75285	-0.840115	5.44669
	106.453	7.75285	-0.840115	5.44669
	106.475	7.75285	-0.840115	5.44669
	106.533	7.75285	-0.840115	5.44669
	106.557	7.75285	-0.840115	5.44669
	106.525	7.75285	-0.840115	5.44669
	106.545	7.75285	-0.840115	5.44669
	106.638	7.75285	-0.840115	5.44669
	106.704	7.75285	-0.840115	5.44669
	106.703	7.75285	-0.840115	5.44669
	106.681	7.75285	-0.840115	5.44669
	106.672	7.75285	-0.840115	5.44669
	106.676	7.75285	-0.840115	5.44669
	106.681	7.75285	-0.840115	5.44669
	106.681	7.70366	-0.840115	5.44669
	106.68	7.52769	-0.840115	5.44669
	106.679	7.29929	-0.840115	5.44669
	106.679	7.18971	-0.840115	5.44669
	106.68	7.21289	-0.840115	5.44669
	106.68	7.25963	-0.840115	5.44669
	106.68	7.27066	-0.840115	5.44669
	106.68	7.25862	-0.840115	5.44669
	106.68	7.24965	-0.840115	5.44669
	106.702	7.29936	-0.840115	5.44669
	106.782	7.47873	-0.840115	5.44669
	106.885	7.65918	-0.840115	5.44669
	106.935	7.59211	-0.840115	5.44669
	106.924	7.3398	-0.840115	5.44669
	106.903	7.18342	-0.840115	5.44669
	106.898	7.1958	-0.840115	5.44669
	106.904	7.30389	-0.840115	5.44669
	106.908	7.45064	-0.840115	5.44669
	106.907	7.49045	-0.840115	5.44669
	106.906	7.35924	-0.840115	5.44669
	106.905	7.22578	-0.840115	5.44669
	106.906	7.20632	-0.840115	5.44669
	106.906	7.244	-0.840115	5.44669
	106.906	7.26644	-0.840115	5.44669
	106.906	7.26241	-0.840115	5.44669
	106.906	7.25274	-0.840115	5.44669
	106.906	7.25012	-0.840115	5.44669
	106.906	7.25246	-0.840115	5.44669
	106.906	7.25437	-0.840115	5.44669
	106.928	7.25434	-0.840115	5.44669
	107.008	7.25364	-0.840115	5.44669
	107.111	7.25337	-0.840115	5.44669
	107.161	7.2535	-0.840115	5.44669
	107.151	7.25365	-0.840115	5.44669
	107.129	7.25367	-0.840115	5.44669
	107.124	7.20443	-0.840115	5.44669
	107.13	7.07763	-0.840115	5.44669
	107.134	6.97601	-0.840115	5.44669
	107.156	6.96807	-0.840115	5.44669
	107.212	7.04839	-0.840115	5.44669
	107.257	7.19077	-0.840115	5.44669
	107.261	7.28782	-0.840115	5.44669
	107.225	7.23912	-0.840115	5.44669
	107.161	7.03052	-0.840115	5.44669
	107.139	6.78854	-0.840115	5.44669
	107.218	6.7341	-0.840115	5.44669
	107.314	6.89138	-0.840115	5.44669
	107.313	7.0407	-0.840115	5.44669
	107.276	7.05748	-0.840115	5.44669
	107.305	6.96386	-0.840115	5.44669
	107.36	6.81276	-0.840115	5.44669
	107.377	6.71678	-0.840115	5.44669
	107.366	6.71984	-0.840115	5.44669
	107.355	6.75358	-0.840115	5.44669
	107.354	6.76637	-0.840115	5.44669
	107.358	6.75969	-0.840115	5.44669
	107.36	6.75234	-0.840115	5.44669
	107.359	6.75163	-0.840115	5.44669
	107.358	6.75395	-0.840115	5.44669
	107.358	6.75517	-0.840115	5.44669
	107.358	6.75486	-0.840115	5.44669
	107.381	6.75429	-0.840115	5.44669
	107.461	6.75417	-0.840115	5.44669
	107.564	6.75432	-0.840115	5.44669
	107.614	6.75442	-0.840115	5.44669
	107.603	6.75442	-0.840115	5.44669
	107.582	6.75437	-0.840115	5.44669
	107.577	6.75436	-0.840115	5.44669
	107.582	6.75437	-0.840115	5.44669
	107.587	6.75438	-0.840115	5.44669
	107.586	6.75438	-0.840115	5.44669
	107.585	6.75437	-0.840115	5.44669
	107.584	6.75437	-0.840115	5.44669
	107.584	6.75437	-0.840115	5.44669
	107.585	6.70518	-0.840115	5.44669
	107.585	6.57841	-0.840115	5.44669
	107.585	6.52598	-0.840115	5.44669
	107.585	6.5956	-0.840115	5.44669
	107.585	6.60158	-0.840115	5.44669
	107.585	6.57272	-0.840115	5.44669
	107.585	6.65583	-0.840115	5.44669
	107.585	6.71632	-0.840115	5.44669
	107.585	6.61618	-0.840115	5.44669
	107.585	6.53753	-0.840115	5.44669
	107.585	6.58697	-0.840115	5.44669
	107.585	6.59385	-0.840115	5.44669
	107.585	6.52335	-0.840115	5.44669
	107.585	6.48254	-0.840115	5.44669
	107.585	6.4891	-0.840115	5.44669
	107.585	6.45695	-0.840115	5.44669
	107.585	6.33494	-0.840115	5.44669
	107.607	6.22925	-0.840115	5.44669
	107.687	6.2179	-0.840115	5.44669
	107.79	6.29824	-0.840115	5.44669
	107.84	6.44184	-0.840115	5.44669
	107.829	6.4902	-0.840115	5.44669
	107.808	6.3637	-0.840115	5.44669
	107.803	6.22917	-0.840115	5.44669
	107.809	6.20759	-0.840115	5.44669
	107.813	6.24476	-0.840115	5.44669
	107.813	6.26774	-0.840115	5.44669
	107.811	6.26411	-0.840115	5.44669
	107.81	6.25442	-0.840115	5.44669
	107.811	6.25165	-0.840115	5.44669
	107.811	6.25393	-0.840115	5.44669
	107.811	6.25587	-0.840115	5.44669
	107.811	6.30507	-0.840115	5.44669
	107.811	6.43115	-0.840115	5.44669
	107.811	6.48329	-0.840115	5.44669
	107.811	6.3646	-0.840115	5.44669
	107.833	6.232	-0.840115	5.44669
	107.913	6.20846	-0.840115	5.44669
	108.017	6.24411	-0.840115	5.44669
	108.066	6.21797	-0.840115	5.44669
	108.056	6.08814	-0.840115	5.44669
	108.035	6.02622	-0.840115	5.44669
	108.03	6.09297	-0.840115	5.44669
	108.035	6.10111	-0.840115	5.44669
	108.039	6.02498	-0.840115	5.44669
	108.039	5.93217	-0.840115	5.44669
	108.037	5.81278	-0.840115	5.44669
	108.037	5.77873	-0.840115	5.44669
	108.037	5.90258	-0.840115	5.44669
	108.037	5.98172	-0.840115	5.44669
	108.037	5.87486	-0.840115	5.44669
	108.06	5.73758	-0.840115	5.44669
	108.117	5.70786	-0.840115	5.44669
	108.141	5.7426	-0.840115	5.44669
	108.087	5.76745	-0.840115	5.44669
	108.049	5.76548	-0.840115	5.44669
	108.118	5.75581	-0.840115	5.44669
	108.216	5.75246	-0.840115	5.44669
	108.218	5.75449	-0.840115	5.44669
	108.183	5.75654	-0.840115	5.44669
	108.211	5.75667	-0.840115	5.44669
	108.265	5.756	-0.840115	5.44669
	108.282	5.75567	-0.840115	5.44669
	108.271	5.75577	-0.840115	5.44669
	108.26	5.75593	-0.840115	5.44669
	108.282	5.75596	-0.840115	5.44669
	108.343	5.75592	-0.840115	5.44669
	108.391	5.75589	-0.840115	5.44669
	108.416	5.75589	-0.840115	5.44669
	108.458	5.7559	-0.840115	5.44669
	108.497	5.75591	-0.840115	5.44669
	108.503	5.7559	-0.840115	5.44669
	108.493	5.7559	-0.840115	5.44669
	108.486	5.7559	-0.840115	5.44669
	108.487	5.7559	-0.840115	5.44669
	108.49	5.7559	-0.840115	5.44669
	108.491	5.7559	-0.840115	5.44669
	108.49	5.7559	-0.840115	5.44669
	108.49	5.7559	-0.840115	5.44669
	108.49	5.7559	-0.840115	5.44669
	108.49	5.7559	-0.840115	5.44669
	108.49	5.70671	-0.840115	5.44669
	108.49	5.57994	-0.840115	5.44669
	108.49	5.5275	-0.840115	5.44669
	108.49	5.64632	-0.840115	5.44669
	108.49	5.72989	-0.840115	5.44669
	108.49	5.62668	-0.840115	5.44669
	108.49	5.48935	-0.840115	5.44669
	108.49	5.45832	-0.840115	5.44669
	108.49	5.49252	-0.840115	5.44669
	108.49	5.51762	-0.840115	5.44669
	108.49	5.51593	-0.840115	5.44669
	108.49	5.45711	-0.840115	5.44669
	108.49	5.3269	-0.840115	5.44669
	108.512	5.27645	-0.840115	5.44669
	108.57	5.39732	-0.840115	5.44669
	108.616	5.48104	-0.840115	5.44669
	108.642	5.37716	-0.840115	5.44669
	108.685	5.2395	-0.840115	5.44669
	108.724	5.20857	-0.840115	5.44669
	108.73	5.24292	-0.840115	5.44669
	108.719	5.26806	-0.840115	5.44669
	108.713	5.26633	-0.840115	5.44669
	108.714	5.25667	-0.840115	5.44669
	108.716	5.25323	-0.840115	5.44669
	108.717	5.25523	-0.840115	5.44669
	108.716	5.25729	-0.840115	5.44669
	108.716	5.25744	-0.840115	5.44669
	108.716	5.25677	-0.840115	5.44669
	108.716	5.25644	-0.840115	5.44669
	108.716	5.25653	-0.840115	5.44669
	108.716	5.25669	-0.840115	5.44669
	108.738	5.25673	-0.840115	5.44669
	108.796	5.25668	-0.840115	5.44669
	108.82	5.25665	-0.840115	5.44669
	108.788	5.25666	-0.840115	5.44669
	108.808	5.25667	-0.840115	5.44669
	108.901	5.25667	-0.840115	5.44669
	108.966	5.25667	-0.840115	5.44669
	108.966	5.25667	-0.840115	5.44669
	108.944	5.25667	-0.840115	5.44669
	108.934	5.25667	-0.840115	5.44669
	108.939	5.25667	-0.840115	5.44669
	108.944	5.25667	-0.840115	5.44669
	108.967	5.25667	-0.840115	5.44669
	109.023	5.20748	-0.840115	5.44669
	109.045	5.0807	-0.840115	5.44669
	108.992	5.02827	-0.840115	5.44669
	108.932	5.14709	-0.840115	5.44669
	108.921	5.27984	-0.840115	5.44669
	108.937	5.25422	-0.840115	5.44669
	108.97	5.04255	-0.840115	5.44669
	109.026	4.84026	-0.840115	5.44669
	109.068	4.90972	-0.840115	5.44669
	109.07	5.12159	-0.840115	5.44669
	109.035	5.15402	-0.840115	5.44669
	108.994	5.08729	-0.840115	5.44669
	109.029	5.14539	-0.840115	5.44669
	109.132	5.20891	-0.840115	5.44669
	109.197	5.06974	-0.840115	5.44669
	109.192	4.81831	-0.840115	5.44669
	109.169	4.68626	-0.840115	5.44669
	109.16	4.70825	-0.840115	5.44669
	109.165	4.81168	-0.840115	5.44669
	109.17	4.95305	-0.840115	5.44669
	109.171	4.99227	-0.840115	5.44669
	109.169	4.86273	-0.840115	5.44669
	109.168	4.73017	-0.840115	5.44669
	109.168	4.7105	-0.840115	5.44669
	109.169	4.74777	-0.847985	5.44669
	109.169	4.77011	-0.86827	5.44669
	109.191	4.76618	-0.87666	5.44669
	109.248	4.75659	-0.857648	5.44669
	109.272	4.75397	-0.836407	5.44669
	109.241	4.75628	-0.832636	5.44669
	109.26	4.75818	-0.838349	5.44669
	109.331	4.75815	-0.842041	5.44669
	109.339	4.75747	-0.84155	5.44669
	109.315	4.75719	-0.840032	5.44669
	109.347	4.75732	-0.83957	5.44669
	109.398	4.75747	-0.839916	5.44669
	109.412	4.75749	-0.840225	5.44669
	109.401	4.75744	-0.840232	5.44669
	109.391	4.75741	-0.840124	5.44669
	109.391	4.75742	-0.840077	5.44669
	109.395	4.75743	-0.840096	5.44669
	109.396	4.75744	-0.84012	5.44669
	109.396	4.75743	-0.840124	5.44669
	109.395	4.75743	-0.840117	5.44669
	109.395	4.70824	-0.840112	5.44669
	109.395	4.53228	-0.840113	5.44669
	109.395	4.35307	-0.840115	5.44669
	109.395	4.37026	-0.840115	5.44669
	109.395	4.44587	-0.840115	5.44669
	109.395	4.37379	-0.840115	5.44669
	109.417	4.25207	-0.840115	5.44669
	109.475	4.21647	-0.840115	5.44669
	109.521	4.2432	-0.840115	5.44669
	109.524	4.31598	-0.840115	5.44669
	109.488	4.4431	-0.840115	5.44669
	109.446	4.48728	-0.840115	5.44669
	109.482	4.36489	-0.840115	5.44669
	109.585	4.23356	-0.840115	5.44669
	109.649	4.21187	-0.840115	5.44669
	109.645	4.24785	-0.840115	5.44669
	109.621	4.31956	-0.840115	5.44669
	109.613	4.44295	-0.840115	5.44669
	109.618	4.48594	-0.840115	5.44669
	109.623	4.36438	-0.840115	5.44669
	109.623	4.23383	-0.840115	5.44669
	109.622	4.21216	-0.840115	5.44669
	109.621	4.24788	-0.840115	5.44669
	109.621	4.27028	-0.840115	5.44669
	109.644	4.26693	-0.840115	5.44669
	109.701	4.25756	-0.840115	5.44669
	109.725	4.25482	-0.840115	5.44669
	109.671	4.25701	-0.840115	5.44669
	109.633	4.2589	-0.840115	5.44669
	109.702	4.25891	-0.840115	5.44669
	109.822	4.25824	-0.840115	5.44669
	109.882	4.25796	-0.840115	5.44669
	109.87	4.25808	-0.840115	5.44669
	109.845	4.25823	-0.840115	5.44669
	109.838	4.25825	-0.840115	5.44669
	109.845	4.20902	-0.840115	5.44669
	109.85	4.03302	-0.840115	5.44669
	109.85	3.85382	-0.840115	5.44669
	109.848	3.87103	-0.840115	5.44669
	109.847	3.99583	-0.840115	5.44669
	109.847	4.09971	-0.840115	5.44669
	109.848	4.1572	-0.840115	5.44669
	109.848	4.1044	-0.840115	5.44669
	109.848	4.05552	-0.840115	5.44669
	109.87	4.10201	-0.840115	5.44669
	109.95	4.09729	-0.840115	5.44669
	110.031	4.02302	-0.840115	5.44669
	110.001	3.93557	-0.840115	5.44669
	109.909	3.81776	-0.840115	5.44669
	109.918	3.73328	-0.840115	5.44669
	110.005	3.72927	-0.840115	5.44669
	110.024	3.80516	-0.840115	5.44669
	109.998	3.94427	-0.840115	5.44669
	110.025	3.99234	-0.840115	5.44669
	110.075	3.86731	-0.840115	5.44669
	110.091	3.7335	-0.840115	5.44669
	110.08	3.7117	-0.840115	5.44669
	110.071	3.74852	-0.840115	5.44669
	110.07	3.77143	-0.840115	5.44669
	110.074	3.7679	-0.840115	5.44669
	110.097	3.75827	-0.840115	5.44669
	110.154	3.75549	-0.840115	5.44669
	110.2	3.75775	-0.840115	5.44669
	110.225	3.75969	-0.840115	5.44669
	110.269	3.75969	-0.840115	5.44669
	110.308	3.75901	-0.840115	5.44669
	110.314	3.75872	-0.840115	5.44669
	110.303	3.75884	-0.840115	5.44669
	110.297	3.759	-0.840115	5.44669
	110.298	3.75902	-0.840115	5.44669
	110.3	3.75897	-0.840115	5.44669
	110.301	3.75894	-0.840115	5.44669
	110.301	3.75895	-0.840115	5.44669
	110.3	3.75896	-0.840115	5.44669
	110.3	3.75896	-0.840115	5.44669
	110.3	3.75896	-0.840115	5.44669
	110.3	3.75896	-0.840115	5.44669
	110.3	3.75896	-0.840115	5.44669
	110.3	3.75896	-0.840115	5.44669
	110.3	3.75896	-0.840115	5.44669
	110.3	3.75896	-0.840115	5.44669
	110.3	3.75896	-0.840115	5.44669
	110.3	3.75896	-0.840115	5.44669
	110.3	3.75896	-0.840115	5.44669
	110.3	3.75896	-0.840115	5.44669
	110.3	3.75896	-0.840115	5.44669
	110.3	3.75896	-0.840115	5.44669
	110.3	3.75896	-0.840115	5.44669
	110.3	3.75896	-0.840115	5.44669
	110.322	3.75896	-0.840115	5.44669
	110.38	3.75896	-0.840115	5.44669
	110.426	3.75896	-0.840115	5.44669
	110.452	3.75896	-0.840115	5.44669
	110.495	3.75896	-0.840115	5.44669
	110.534	3.75896	-0.840115	5.44669
	110.54	3.75896	-0.840115	5.44669
	110.529	3.75896	-0.840115	5.44669
	110.523	3.75896	-0.840115	5.44669
	110.524	3.70977	-0.840115	5.44669
	110.527	3.58299	-0.840115	5.44669
	110.527	3.48137	-0.840115	5.44669
	110.527	3.42422	-0.840115	5.44669
	110.526	3.37777	-0.840115	5.44669
	110.526	3.46772	-0.840115	5.44669
	110.549	3.68359	-0.840115	5.44669
	110.606	3.76764	-0.840115	5.44669
	110.63	3.63179	-0.840115	5.4507
	110.598	3.48089	-0.840115	5.46104
	110.618	3.40662	-0.840115	5.46531
	110.711	3.32137	-0.840115	5.45562
	110.777	3.2458	-0.840115	5.4448
	110.777	3.23395	-0.840115	5.44287
	110.754	3.25419	-0.840115	5.44579
	110.745	3.26661	-0.840115	5.44767
	110.749	3.26458	-0.840115	5.44742
	110.754	3.25931	-0.840115	5.44664
	110.755	3.25782	-0.840115	5.44641
	110.753	3.25907	-0.840115	5.44658
	110.752	3.26013	-0.840115	5.44674
	110.752	3.26012	-0.840115	5.44675
	110.775	3.25975	-0.840115	5.44669
	110.833	3.25959	-0.840115	5.44667
	110.879	3.25966	-0.840115	5.44668
	110.904	3.25974	-0.840115	5.44669
	110.948	3.21056	-0.840115	5.44669
	110.987	3.08376	-0.840115	5.44669
	110.993	3.03132	-0.840115	5.44669
	110.982	3.15014	-0.840115	5.44669
	110.975	3.2829	-0.840115	5.44669
	110.977	3.25727	-0.840115	5.44669
	110.979	3.09479	-0.840115	5.44669
	110.98	3.01929	-0.840115	5.44669
	110.979	3.14117	-0.840115	5.44669
	110.979	3.28342	-0.840115	5.44669
	110.979	3.30987	-0.840115	5.44669
	110.979	3.272	-0.840115	5.44669
	110.979	3.24699	-0.840115	5.44669
	111.001	3.20083	-0.840115	5.44669
	111.081	3.03503	-0.840115	5.44669
	111.185	2.80981	-0.840115	5.44669
	111.234	2.69795	-0.840115	5.44669
	111.224	2.76823	-0.840115	5.44669
	111.203	2.94168	-0.840115	5.44669
	111.198	3.00586	-0.840115	5.44669
	111.203	2.92452	-0.840115	5.44669
	111.207	2.90945	-0.840115	5.44669
	111.207	2.93867	-0.840115	5.44669
	111.205	2.85894	-0.840115	5.44669
	111.205	2.75055	-0.840115	5.44669
	111.205	2.72325	-0.840115	5.44669
	111.205	2.74873	-0.840115	5.44669
	111.205	2.76884	-0.840115	5.44669
	111.205	2.76817	-0.840115	5.44669
	111.205	2.76074	-0.840115	5.44669
	111.205	2.75786	-0.840115	5.44669
	111.205	2.7593	-0.840115	5.44669
	111.205	2.76092	-0.840115	5.44669
	111.205	2.76109	-0.840115	5.44669
	111.205	2.76059	-0.840115	5.44669
	111.205	2.76031	-0.840115	5.44669
	111.228	2.71119	-0.840115	5.44669
	111.307	2.58454	-0.840115	5.44669
	111.411	2.53213	-0.840115	5.44669
	111.461	2.65092	-0.840115	5.44669
	111.45	2.78365	-0.840115	5.44669
	111.429	2.80722	-0.840115	5.44669
	111.424	2.77152	-0.840115	5.44669
	111.429	2.74845	-0.840115	5.44669
	111.433	2.75152	-0.840115	5.44669
	111.433	2.76101	-0.840115	5.44669
	111.432	2.76389	-0.840115	5.44669
	111.431	2.71254	-0.840115	5.44669
	111.431	2.58383	-0.840115	5.44669
	111.432	2.53136	-0.840115	5.44669
	111.432	2.60166	-0.840115	5.44669
	111.432	2.55874	-0.840115	5.44669
[truncated: 362 more rows]
