# Supplementary material for: Design of a cosmetic glove stiffness compensation mechanism for toddler-sized hand prostheses
Source: PLoS One. 2017 Aug 11;12(8):e0183233. doi: 10.1371/journal.pone.0183233 (PMC5553851; doi:10.1371/journal.pone.0183233)
Supplement: S1 Dataset — (ZIP) [file pone.0183233.s001.zip › 02 Spring measurements/VST10_5.xlsx]

## Sheet: VST10_5
LabVIEW Measurement
Writer_Version	2
Reader_Version	2
Separator	Tab
Decimal_Separator	.
Multi_Headings	No
X_Columns	No
Time_Pref	Absolute
Operator	localadmin
Date	2013-10-09
Time	00:11:35.972000
***End_of_Header***
Channels	4
Samples	10	10	10	10
Date	2013-10-09	2013-10-09	2013-10-09	2013-10-09
Time	00:12:24.272000	00:12:24.272000	00:12:24.272000	00:12:24.272000
Y_Unit_Label	mm	N	N	Pa
X_Dimension	Time	Time	Time	Time
X0	0	0	0	0
Delta_X	0.01	0.01	0.01	0.01
***End_of_Header***
X_Value	Voltage LVDT (Filtered)	Voltage Load Cell (Filtered)	Voltage Pinch Load Cell (Filtered)	Voltage Pressure (Filtered)	Comment
	112.406	0.302073	-0.840115	5.44669
	112.411	0.275862	-0.840115	5.44669
	112.515	0.255675	-0.840115	5.44669
	112.591	0.256577	-0.840115	5.44669
	112.569	0.264136	-0.840115	5.44669
	112.463	0.266983	-0.840115	5.44669
	112.371	0.265489	-0.840115	5.44669
	112.405	0.263851	-0.840115	5.44669
	112.525	0.263696	-0.840115	5.44669
	112.575	0.264213	-0.840115	5.44669
	112.51	0.264485	-0.840115	5.44669
	112.459	0.264415	-0.840115	5.44669
	112.504	0.264289	-0.840115	5.44669
	112.57	0.264261	-0.840115	5.44669
	112.564	0.264294	-0.840115	5.44669
	112.468	0.264318	-0.840115	5.44669
	112.375	0.264316	-0.840115	5.44669
	112.405	0.264307	-0.840115	5.44669
	112.524	0.264304	-0.840115	5.44669
	112.596	0.264306	-0.840115	5.44669
	112.59	0.264308	-0.840115	5.44669
	112.562	0.264308	-0.840115	5.44669
	112.553	0.264307	-0.840115	5.44669
	112.559	0.264307	-0.840115	5.44669
	112.543	0.264307	-0.840115	5.44669
	112.486	0.264307	-0.840115	5.44669
	112.46	0.215117	-0.840115	5.44669
	112.513	0.088342	-0.840115	5.44669
	112.573	-0.013281	-0.840115	5.44669
	112.584	-0.021238	-0.840115	5.44669
	112.568	0.059084	-0.840115	5.44669
	112.558	0.201466	-0.840115	5.44669
	112.559	0.298518	-0.840115	5.44669
	112.563	0.299007	-0.840115	5.44669
	112.565	0.26637	-0.840115	5.44669
	112.564	0.252788	-0.840115	5.44669
	112.563	0.258741	-0.840115	5.44669
	112.563	0.266069	-0.840115	5.44669
	112.541	0.267023	-0.840115	5.44669
	112.483	0.264819	-0.840115	5.44669
	112.46	0.263556	-0.840115	5.44669
	112.491	0.263811	-0.840115	5.44669
	112.472	0.264366	-0.840115	5.44669
	112.401	0.264508	-0.840115	5.44669
	112.393	0.26437	-0.840115	5.44669
	112.416	0.264262	-0.840115	5.44669
	112.407	0.264266	-0.840115	5.44669
	112.414	0.264306	-0.840115	5.44669
	112.423	0.264321	-0.840115	5.44669
	112.403	0.264314	-0.840115	5.44669
	112.432	0.264305	-0.840115	5.44669
	112.525	0.264304	-0.840115	5.44669
	112.587	0.264307	-0.840115	5.44669
	112.564	0.264308	-0.840115	5.44669
	112.484	0.264308	-0.840115	5.44669
	112.452	0.264307	-0.840115	5.44669
	112.51	0.264307	-0.840115	5.44669
	112.575	0.215117	-0.840115	5.44669
	112.586	0.088342	-0.840115	5.44669
	112.546	0.03591	-0.840115	5.44669
	112.477	0.105537	-0.840115	5.44669
	112.433	0.111516	-0.840115	5.44669
	112.434	0.082648	-0.840115	5.44669
	112.472	0.165763	-0.840115	5.44669
	112.535	0.226253	-0.840115	5.44669
	112.578	0.126108	-0.840115	5.44669
	112.556	0.047465	-0.840115	5.44669
	112.484	0.146095	-0.840115	5.44669
	112.454	0.279751	-0.840115	5.44669
	112.511	0.310875	-0.840115	5.44669
	112.552	0.278019	-0.840115	5.44669
	112.483	0.25345	-0.840115	5.44669
	112.363	0.254878	-0.840115	5.44669
	112.324	0.264216	-0.840115	5.44669
	112.416	0.26762	-0.840115	5.44669
	112.545	0.265727	-0.840115	5.44669
	112.601	0.263724	-0.840115	5.44669
	112.584	0.214368	-0.840115	5.44669
	112.558	0.088235	-0.840115	5.44669
	112.553	0.036131	-0.840115	5.44669
	112.561	0.154858	-0.840115	5.44669
	112.566	0.238268	-0.840115	5.44669
	112.543	0.135024	-0.840115	5.44669
	112.483	-0.00226	-0.840115	5.44669
	112.459	-0.033263	-0.840115	5.44669
	112.513	0.050123	-0.840115	5.44669
	112.551	0.201985	-0.840115	5.44669
	112.482	0.30192	-0.840115	5.44669
	112.385	0.300247	-0.840115	5.44669
	112.404	0.26568	-0.840115	5.44669
	112.52	0.252058	-0.840115	5.44669
	112.573	0.258681	-0.840115	5.44669
	112.511	0.266303	-0.840115	5.44669
	112.46	0.267143	-0.840115	5.44669
	112.504	0.264785	-0.840115	5.44669
	112.547	0.214309	-0.840115	5.44669
	112.484	0.087833	-0.840115	5.44669
	112.365	0.035984	-0.840115	5.44669
	112.325	0.154939	-0.840115	5.44669
	112.416	0.287544	-0.840115	5.44669
	112.545	0.310997	-0.840115	5.44669
	112.601	0.2753	-0.840115	5.44669
	112.585	0.252268	-0.840115	5.44669
	112.558	0.255349	-0.840115	5.44669
	112.553	0.264833	-0.840115	5.44669
	112.538	0.267711	-0.840115	5.44669
	112.486	0.265546	-0.840115	5.44669
	112.439	0.263616	-0.840115	5.44669
	112.411	0.214387	-0.840115	5.44669
	112.39	0.088282	-0.840115	5.44669
	112.431	-0.013046	-0.840115	5.44669
	112.529	-0.021119	-0.840115	5.44669
	112.589	0.059051	-0.840115	5.44669
	112.585	0.20141	-0.840115	5.44669
	112.541	0.298506	-0.840115	5.44669
	112.475	0.299022	-0.840115	5.44669
	112.434	0.26638	-0.840115	5.44669
	112.435	0.252787	-0.840115	5.44669
	112.472	0.258737	-0.840115	5.44669
	112.513	0.266068	-0.840115	5.44669
	112.498	0.267024	-0.840115	5.44669
	112.453	0.264819	-0.840115	5.44669
	112.435	0.263556	-0.840115	5.44669
	112.465	0.26381	-0.840115	5.44669
	112.532	0.264366	-0.840115	5.44669
	112.579	0.264508	-0.840115	5.44669
	112.58	0.26437	-0.840115	5.44669
	112.564	0.264262	-0.840115	5.44669
	112.558	0.264266	-0.840115	5.44669
	112.56	0.264306	-0.840115	5.44669
	112.564	0.264321	-0.840115	5.44669
	112.542	0.264314	-0.840115	5.44669
	112.484	0.264305	-0.840115	5.44268
	112.459	0.264304	-0.840115	5.43234
	112.513	0.264307	-0.840115	5.42806
	112.574	0.264308	-0.840115	5.43775
	112.584	0.264308	-0.840115	5.44858
	112.568	0.264307	-0.840115	5.4505
	112.558	0.264307	-0.840115	5.44759
	112.559	0.264307	-0.840115	5.44571
	112.541	0.264307	-0.840115	5.44595
	112.485	0.264307	-0.840115	5.44673
	112.46	0.264307	-0.840115	5.44696
	112.513	0.264307	-0.840115	5.44679
	112.551	0.264307	-0.840115	5.44663
	112.482	0.264307	-0.840115	5.44663
	112.363	0.264307	-0.840115	5.44668
	112.325	0.264307	-0.840115	5.44671
	112.394	0.264307	-0.840115	5.4467
	112.466	0.264307	-0.840115	5.44668
	112.498	0.264307	-0.840115	5.44668
	112.535	0.264307	-0.840115	5.44669
	112.546	0.264307	-0.840115	5.44669
	112.473	0.264307	-0.840115	5.44669
	112.383	0.264307	-0.840115	5.44669
	112.385	0.264307	-0.840115	5.44669
	112.442	0.264307	-0.840115	5.44669
	112.469	0.264307	-0.840115	5.44669
	112.438	0.264307	-0.840115	5.44669
	112.39	0.264307	-0.840115	5.44669
	112.399	0.264307	-0.840115	5.44669
	112.445	0.264307	-0.840115	5.44669
	112.488	0.264307	-0.840115	5.44669
	112.538	0.264307	-0.840115	5.44268
	112.574	0.264307	-0.840115	5.43234
	112.576	0.264307	-0.840115	5.42806
	112.542	0.264307	-0.840115	5.43775
	112.479	0.264307	-0.847985	5.44858
	112.457	0.264307	-0.86827	5.4505
	112.514	0.264307	-0.87666	5.44759
	112.552	0.264307	-0.857648	5.44571
	112.505	0.264307	-0.836407	5.44595
	112.464	0.264307	-0.832636	5.44673
	112.508	0.264307	-0.838349	5.44696
	112.57	0.264307	-0.842041	5.44679
	112.585	0.264307	-0.84155	5.44663
	112.57	0.264307	-0.840032	5.44663
	112.536	0.264307	-0.83957	5.44668
	112.457	0.264307	-0.839916	5.44671
	112.38	0.264307	-0.840225	5.4467
	112.411	0.264307	-0.840232	5.44668
	112.525	0.264307	-0.840124	5.44668
	112.595	0.264307	-0.840077	5.44669
	112.589	0.264307	-0.840096	5.44669
	112.563	0.215117	-0.84012	5.44669
	112.554	0.088342	-0.840124	5.44669
	112.537	0.03591	-0.840117	5.44669
	112.485	0.154727	-0.840112	5.44669
	112.462	0.287482	-0.840113	5.44669
	112.514	0.311046	-0.840115	5.44669
	112.573	0.275343	-0.840115	5.44669
	112.584	0.252268	-0.840115	5.44669
	112.568	0.255334	-0.840115	5.44669
	112.536	0.264827	-0.840115	5.44669
	112.457	0.267714	-0.840115	5.44669
	112.358	0.265549	-0.840115	5.44669
	112.309	0.263617	-0.840115	5.44669
	112.319	0.263576	-0.840115	5.44669
	112.339	0.264247	-0.840115	5.44669
	112.344	0.264542	-0.840115	5.44669
	112.339	0.264427	-0.840115	5.44669
	112.335	0.264274	-0.840115	5.44669
	112.335	0.264251	-0.840115	5.44669
	112.337	0.264295	-0.840115	5.44669
	112.337	0.264322	-0.840115	5.44669
	112.337	0.264318	-0.840115	5.44669
	112.337	0.264306	-0.840115	5.44669
	112.314	0.264303	-0.840115	5.44669
	112.235	0.313496	-0.840115	5.44669
	112.131	0.489464	-0.840115	5.44669
	112.104	0.717861	-0.840115	5.44669
	112.172	0.82744	-0.840115	5.44669
	112.217	0.804265	-0.840115	5.44669
	112.168	0.757527	-0.840115	5.44669
	112.102	0.746491	-0.840115	5.44669
	112.088	0.75853	-0.840115	5.44669
	112.104	0.767503	-0.840115	5.44669
	112.116	0.816174	-0.840115	5.44669
	112.115	0.988732	-0.840115	5.44669
	112.111	1.21589	-0.840115	5.44669
	112.109	1.32616	-0.840115	5.44669
	112.11	1.30371	-0.840115	5.44669
	112.111	1.25704	-0.840115	5.44669
	112.111	1.24577	-0.840115	5.44669
	112.111	1.25768	-0.840115	5.44669
	112.11	1.31588	-0.840115	5.44669
	112.11	1.49138	-0.840115	5.44669
	112.111	1.71639	-0.840115	5.44669
	112.111	1.82471	-0.840115	5.44669
	112.111	1.80221	-0.840115	5.44669
	112.111	1.75621	-0.840115	5.44669
	112.111	1.74524	-0.840115	5.44669
	112.111	1.75704	-0.840115	5.44669
	112.111	1.76589	-0.840115	5.44669
	112.088	1.76541	-0.840115	5.44669
	112.008	1.76206	-0.840115	5.44669
	111.905	1.76083	-0.840115	5.44669
	111.855	1.7615	-0.840115	5.44669
	111.866	1.76222	-0.840115	5.44669
	111.887	1.81147	-0.840115	5.44669
	111.892	1.98721	-0.840115	5.44669
	111.887	2.21549	-0.840115	5.44669
	111.882	2.27591	-0.840115	5.44669
	111.883	2.12602	-0.840115	5.44669
	111.884	2.02686	-0.840115	5.44669
	111.862	2.13463	-0.840115	5.44669
	111.805	2.27941	-0.840115	5.44669
	111.758	2.31195	-0.840115	5.44669
	111.732	2.27573	-0.840115	5.44669
	111.711	2.24925	-0.840115	5.44669
	111.73	2.25107	-0.840115	5.44669
	111.748	2.26125	-0.840115	5.44669
	111.705	2.26487	-0.840115	5.44669
	111.651	2.26277	-0.840115	5.44669
	111.639	2.2606	-0.840115	5.44669
	111.653	2.26044	-0.840115	5.44669
	111.662	2.26114	-0.840115	5.44669
	111.662	2.26149	-0.840115	5.44669
	111.658	2.26139	-0.840115	5.44669
	111.657	2.26122	-0.840115	5.44669
	111.657	2.26119	-0.840115	5.44669
	111.658	2.26124	-0.840115	5.44669
	111.658	2.26127	-0.840115	5.44669
	111.658	2.26126	-0.840115	5.44669
	111.658	2.26125	-0.840115	5.44669
	111.658	2.26125	-0.840115	5.44669
	111.658	2.31044	-0.840115	5.44669
	111.658	2.43722	-0.840115	5.44669
	111.658	2.53884	-0.840115	5.44669
	111.658	2.59599	-0.840115	5.44669
	111.636	2.64244	-0.840115	5.44669
	111.578	2.60168	-0.847985	5.44669
	111.532	2.51259	-0.86827	5.44669
	111.506	2.48096	-0.87666	5.44669
	111.463	2.54718	-0.857648	5.44669
	111.424	2.69211	-0.836407	5.44669
	111.418	2.79525	-0.832636	5.44669
	111.429	2.79738	-0.838349	5.44669
	111.435	2.76327	-0.842041	5.44669
	111.434	2.74849	-0.84155	5.44669
	111.431	2.75446	-0.840032	5.44669
	111.431	2.76223	-0.83957	5.44669
	111.431	2.76336	-0.839916	5.44669
	111.432	2.76107	-0.840225	5.44669
	111.432	2.75971	-0.840232	5.44669
	111.432	2.75996	-0.840124	5.44669
	111.409	2.76054	-0.840077	5.44669
	111.33	2.7607	-0.840096	5.44669
	111.226	2.76056	-0.84012	5.44669
	111.176	2.76044	-0.840124	5.44669
	111.187	2.76044	-0.840117	5.44669
	111.208	2.76049	-0.840112	5.44268
	111.213	2.7605	-0.840113	5.43234
	111.208	2.76049	-0.840115	5.42806
	111.204	2.76049	-0.840115	5.43775
	111.204	2.76048	-0.840115	5.44858
	111.205	2.76049	-0.840115	5.4505
	111.206	2.76049	-0.840115	5.44759
	111.206	2.76049	-0.840115	5.44571
	111.205	2.80968	-0.840115	5.44595
	111.205	2.93645	-0.840115	5.44673
	111.205	2.98888	-0.847985	5.44696
	111.205	2.87007	-0.86827	5.44679
	111.183	2.7865	-0.87666	5.44663
	111.126	2.88971	-0.857648	5.44663
	111.102	2.97785	-0.836407	5.44668
	111.156	2.9313	-0.832636	5.44671
	111.194	2.92225	-0.838349	5.4467
	111.124	2.99082	-0.842041	5.44668
	111.005	3.08078	-0.84155	5.44668
	110.967	3.20166	-0.840032	5.44669
	111.036	3.28654	-0.83957	5.44669
	111.086	3.28962	-0.839916	5.44669
	111.038	3.2624	-0.840225	5.44669
	110.971	3.25017	-0.840232	5.44669
	110.956	3.25476	-0.840124	5.44669
	110.972	3.26104	-0.840077	5.44669
	110.984	3.26204	-0.840096	5.44669
	110.984	3.26022	-0.847991	5.44669
	110.957	3.25911	-0.868279	5.44669
	110.898	3.25929	-0.876662	5.44669
	110.875	3.25976	-0.857646	5.44669
	110.93	3.25989	-0.836405	5.44669
	110.968	3.25978	-0.832636	5.44669
	110.898	3.25969	-0.83835	5.44669
	110.778	3.25969	-0.842041	5.44669
	110.718	3.25972	-0.84155	5.44669
	110.73	3.25974	-0.840031	5.44669
	110.756	3.25973	-0.83957	5.44669
	110.762	3.25972	-0.839916	5.44669
	110.733	3.25972	-0.840225	5.44669
	110.671	3.25972	-0.840232	5.44669
	110.625	3.30891	-0.840124	5.44669
	110.601	3.48488	-0.840077	5.44669
	110.558	3.66409	-0.840096	5.44669
	110.519	3.64689	-0.84012	5.44669
	110.513	3.57128	-0.840124	5.44669
	110.524	3.64336	-0.840117	5.44669
	110.53	3.76508	-0.840112	5.44669
	110.529	3.80069	-0.840113	5.44669
	110.526	3.77395	-0.840115	5.44669
	110.525	3.75036	-0.840115	5.4507
	110.526	3.75002	-0.840115	5.46104
	110.527	3.75827	-0.840115	5.46531
	110.504	3.76185	-0.840115	5.45562
	110.447	3.76041	-0.840115	5.4448
	110.401	3.75854	-0.840115	5.44287
	110.397	3.75827	-0.840115	5.44579
	110.411	3.75882	-0.840115	5.44767
	110.396	3.75915	-0.840115	5.44742
	110.336	3.75909	-0.840115	5.44664
	110.287	3.75895	-0.840115	5.44641
	110.283	3.75891	-0.840115	5.44658
	110.298	3.75894	-0.840115	5.44674
	110.305	3.75897	-0.840115	5.44675
	110.303	3.75897	-0.840115	5.44669
	110.3	3.75896	-0.840115	5.44667
	110.299	3.75895	-0.840115	5.44668
	110.3	3.75896	-0.840115	5.44669
	110.301	3.75896	-0.840115	5.44669
	110.3	3.75896	-0.840115	5.44669
	110.278	3.75896	-0.840115	5.44669
	110.198	3.75896	-0.840115	5.44669
	110.095	3.75896	-0.840115	5.44669
	110.045	3.75896	-0.840115	5.44669
	110.055	3.75896	-0.840115	5.44669
	110.077	3.75896	-0.840115	5.44669
	110.082	3.75896	-0.840115	5.44669
	110.076	3.75896	-0.840115	5.44669
	110.072	3.75896	-0.840115	5.44669
	110.072	3.75896	-0.840115	5.44669
	110.074	3.80815	-0.840115	5.44669
	110.052	3.93492	-0.840115	5.44669
	109.972	3.98736	-0.840115	5.44669
	109.891	3.91773	-0.840115	5.44669
	109.898	3.96094	-0.840115	5.44669
	109.933	4.16577	-0.840115	5.44669
	109.9	4.31106	-0.840115	5.44669
	109.845	4.31096	-0.840115	5.44669
	109.829	4.26115	-0.840115	5.44669
	109.841	4.24062	-0.840115	5.44669
	109.852	4.24977	-0.840115	5.44669
	109.852	4.26091	-0.840115	5.44669
	109.848	4.26233	-0.840115	5.44669
	109.824	4.25896	-0.840115	5.44669
	109.767	4.25705	-0.840115	5.44669
	109.722	4.25744	-0.840115	5.44669
	109.696	4.25829	-0.840115	5.44669
	109.653	4.2585	-0.840115	5.44669
	109.613	4.25829	-0.840115	5.44669
	109.608	4.25813	-0.840115	5.44669
	109.619	4.25813	-0.840115	5.44669
	109.625	4.25819	-0.840115	5.44669
	109.624	4.25822	-0.840115	5.44669
	109.621	4.30739	-0.840115	5.44669
	109.62	4.43416	-0.840115	5.44669
	109.621	4.48659	-0.840115	5.44669
	109.599	4.36777	-0.840115	5.44669
	109.519	4.23502	-0.840115	5.44669
	109.416	4.21146	-0.840115	5.44669
	109.366	4.29635	-0.840115	5.44669
	109.399	4.49539	-0.840115	5.44669
	109.478	4.72072	-0.840115	5.44669
	109.506	4.82081	-0.840115	5.44669
	109.447	4.79475	-0.840115	5.44669
	109.383	4.75017	-0.840115	5.44669
	109.372	4.69188	-0.840115	5.44669
	109.39	4.57718	-0.840115	5.44669
	109.401	4.53305	-0.840115	5.44669
	109.399	4.65106	-0.840115	5.44669
	109.395	4.78052	-0.840115	5.44669
	109.393	4.80299	-0.840115	5.44669
	109.394	4.768	-0.840115	5.44669
	109.395	4.74562	-0.840115	5.44669
	109.395	4.74872	-0.840115	5.44669
	109.395	4.75798	-0.840115	5.44669
	109.395	4.76076	-0.840115	5.44669
	109.395	4.75863	-0.840115	5.44669
	109.395	4.75675	-0.840115	5.44669
	109.395	4.75672	-0.840115	5.44669
	109.395	4.75737	-0.840115	5.44669
	109.395	4.75766	-0.840115	5.44669
	109.395	4.75755	-0.840115	5.44669
	109.373	4.7574	-0.840115	5.44669
	109.293	4.75738	-0.840115	5.44669
	109.189	4.75742	-0.840115	5.44669
	109.14	4.75745	-0.840115	5.44669
	109.15	4.75744	-0.840115	5.44669
	109.171	4.80662	-0.847985	5.44669
	109.176	4.98258	-0.86827	5.44669
	109.171	5.16179	-0.87666	5.44669
	109.167	5.09541	-0.857648	5.44669
	109.167	4.89303	-0.836407	5.44669
	109.169	4.86348	-0.832636	5.44669
	109.169	4.92805	-0.838349	5.44669
	109.169	4.86801	-0.842041	5.44669
	109.169	4.80446	-0.84155	5.44669
	109.169	4.9443	-0.840032	5.44669
	109.146	5.19602	-0.83957	5.44669
	109.067	5.32795	-0.839916	5.44669
	108.963	5.30581	-0.840225	5.44669
	108.913	5.25155	-0.840232	5.44669
	108.924	5.237	-0.840124	5.44669
	108.945	5.25024	-0.840077	5.44669
	108.95	5.26096	-0.840096	5.44669
	108.945	5.26075	-0.84012	5.44669
	108.941	5.25685	-0.840124	5.44669
	108.941	5.25529	-0.840117	5.44669
	108.92	5.25603	-0.840112	5.44669
	108.863	5.25689	-0.840113	5.44669
	108.817	5.25699	-0.840115	5.44669
	108.791	5.25672	-0.840115	5.44669
	108.747	5.25658	-0.840115	5.44669
	108.708	5.25661	-0.840115	5.44669
	108.703	5.25668	-0.840115	5.44669
	108.713	5.25669	-0.840115	5.44669
	108.72	5.30586	-0.840115	5.44669
	108.719	5.43263	-0.840115	5.44669
	108.716	5.48506	-0.840115	5.44669
	108.715	5.36625	-0.840115	5.44669
	108.716	5.23349	-0.840115	5.44669
	108.694	5.20993	-0.840115	5.44669
	108.614	5.24563	-0.840115	5.44669
	108.533	5.2687	-0.840115	5.44669
	108.541	5.31483	-0.840115	5.44669
	108.575	5.4813	-0.840115	5.44669
	108.542	5.70681	-0.840115	5.44669
	108.487	5.81856	-0.840115	5.44669
	108.471	5.79732	-0.840115	5.44669
	108.483	5.75062	-0.840115	5.44669
	108.494	5.68972	-0.840115	5.44669
	108.494	5.57469	-0.840115	5.44669
	108.49	5.53134	-0.840115	5.44669
	108.489	5.6498	-0.840115	5.44669
	108.489	5.77917	-0.840115	5.44669
	108.49	5.80144	-0.840115	5.44669
	108.49	5.7664	-0.840115	5.44669
	108.49	5.74407	-0.840115	5.44669
	108.49	5.7472	-0.840115	5.44669
	108.49	5.75647	-0.840115	5.44669
	108.49	5.75923	-0.840115	5.44669
	108.49	5.7571	-0.840115	5.44669
	108.49	5.75522	-0.840115	5.44669
	108.49	5.75519	-0.840115	5.44669
	108.49	5.75585	-0.840115	5.44669
	108.49	5.75613	-0.840115	5.44669
	108.49	5.75602	-0.840115	5.44669
	108.49	5.75587	-0.840115	5.44669
	108.468	5.75585	-0.840115	5.44669
	108.41	5.75589	-0.840115	5.44669
	108.364	5.75592	-0.840115	5.44669
	108.338	5.75591	-0.840115	5.44669
	108.295	5.7559	-0.840115	5.44669
	108.256	5.7559	-0.840115	5.44669
	108.25	5.7559	-0.840115	5.44669
	108.261	5.7559	-0.840115	5.44669
	108.267	5.7559	-0.840115	5.44669
	108.266	5.7559	-0.840115	5.44669
	108.263	5.7559	-0.840115	5.44669
	108.263	5.7559	-0.840115	5.44669
	108.263	5.7559	-0.840115	5.44669
	108.264	5.7559	-0.840115	5.44669
	108.264	5.7559	-0.840115	5.44669
	108.241	5.7559	-0.840115	5.44669
	108.184	5.7559	-0.840115	5.44669
	108.138	5.7559	-0.840115	5.44669
	108.112	5.7559	-0.840115	5.44669
	108.069	5.7559	-0.840115	5.44669
	108.03	5.7559	-0.840115	5.44669
	108.024	5.7559	-0.840115	5.44669
	108.035	5.7559	-0.840115	5.44669
	108.041	5.7559	-0.840115	5.44669
	108.04	5.80509	-0.840115	5.44669
	108.037	5.93187	-0.840115	5.44669
	108.036	5.9843	-0.840115	5.44669
	108.037	5.86548	-0.840115	5.44669
	108.038	5.78192	-0.840115	5.44669
	108.037	5.93432	-0.840115	5.44669
	108.037	6.19842	-0.840115	5.44669
	108.037	6.33108	-0.840115	5.44669
	108.037	6.25564	-0.840115	5.44669
	108.037	6.02345	-0.840115	5.44669
	108.037	5.83032	-0.840115	5.44669
	108.037	5.91091	-0.840115	5.44669
	108.015	6.17338	-0.840115	5.44669
	107.935	6.32922	-0.840115	5.44669
	107.832	6.31301	-0.840115	5.44669
	107.782	6.25269	-0.840115	5.44669
	107.793	6.23349	-0.840115	5.44669
	107.814	6.24693	-0.840115	5.44669
	107.819	6.25939	-0.840115	5.44669
	107.813	6.25984	-0.840115	5.44669
	107.809	6.25559	-0.840115	5.44669
	107.809	6.25366	-0.840115	5.44669
	107.811	6.25436	-0.840115	5.44669
	107.812	6.25534	-0.840115	5.44669
	107.811	6.2555	-0.840115	5.44669
	107.811	6.25522	-0.840115	5.44669
	107.811	6.25504	-0.840115	5.44669
	107.811	6.25507	-0.840115	5.44669
	107.811	6.25514	-0.840115	5.4507
	107.811	6.25516	-0.840115	5.46104
	107.789	6.25515	-0.840115	5.46531
	107.731	6.25513	-0.840115	5.45562
	107.685	6.25513	-0.840115	5.4448
	107.659	6.25514	-0.840115	5.44287
	107.616	6.25514	-0.840115	5.44579
	107.577	6.30433	-0.840115	5.44767
	107.571	6.48029	-0.840115	5.44742
	107.582	6.6595	-0.840115	5.44664
	107.588	6.59312	-0.840115	5.44641
	107.587	6.39073	-0.840115	5.44658
	107.584	6.41038	-0.840115	5.44674
	107.584	6.65092	-0.840115	5.44675
	107.584	6.81928	-0.840115	5.44669
	107.585	6.81611	-0.840115	5.44667
	107.585	6.75681	-0.840115	5.44668
	107.585	6.7334	-0.840115	5.44669
	107.585	6.74471	-0.840115	5.44669
	107.585	6.75778	-0.840115	5.44669
	107.585	6.75924	-0.840115	5.44669
	107.585	6.7552	-0.840115	5.44669
	107.585	6.75299	-0.840115	5.44669
	107.585	6.7535	-0.840115	5.44669
	107.585	6.7545	-0.840115	5.44669
	107.585	6.75474	-0.840115	5.44669
	107.585	6.75448	-0.840115	5.44669
	107.585	6.75429	-0.840115	5.44669
	107.585	6.7543	-0.840115	5.44669
	107.585	6.75437	-0.840115	5.44669
	107.585	6.7544	-0.840115	5.44669
	107.585	6.75439	-0.840115	5.44669
	107.585	6.75437	-0.840115	5.44669
	107.585	6.75437	-0.840115	5.44669
	107.585	6.75437	-0.840115	5.44669
	107.562	6.75438	-0.840115	5.44669
	107.483	6.75438	-0.840115	5.44669
	107.379	6.75437	-0.840115	5.44669
	107.329	6.75437	-0.840115	5.44669
	107.34	6.75437	-0.840115	5.44669
	107.361	6.75437	-0.840115	5.44669
	107.366	6.75437	-0.840115	5.44669
	107.361	6.80356	-0.840115	5.44669
	107.357	6.97953	-0.840115	5.44669
	107.357	7.15874	-0.840115	5.44669
	107.358	7.09235	-0.840115	5.44669
	107.359	6.84078	-0.840115	5.44669
	107.359	6.68446	-0.840115	5.44669
	107.358	6.74579	-0.840115	5.44669
	107.358	6.98053	-0.840115	5.44669
	107.336	7.22894	-0.840115	5.44669
	107.256	7.27677	-0.840115	5.44669
	107.153	7.06525	-0.840115	5.44669
	107.103	6.78939	-0.840115	5.44669
	107.136	6.72206	-0.840115	5.44669
	107.215	6.93522	-0.840115	5.44669
	107.243	7.2187	-0.840115	5.44669
	107.184	7.33783	-0.840115	5.44669
	107.12	7.29903	-0.840115	5.44669
	107.109	7.19315	-0.840115	5.44669
	107.127	7.05672	-0.840115	5.44669
	107.138	7.02045	-0.840115	5.44669
	107.136	7.10028	-0.840115	5.44669
	107.132	7.10479	-0.840115	5.44669
	107.13	7.07168	-0.840115	5.44669
	107.132	7.15354	-0.840115	5.44669
	107.132	7.2642	-0.840115	5.44669
	107.11	7.29169	-0.840115	5.44669
	107.03	7.26549	-0.840115	5.44669
	106.926	7.245	-0.840115	5.44669
	106.877	7.24578	-0.840115	5.44669
	106.887	7.25339	-0.840115	5.44669
	106.909	7.2563	-0.840115	5.44669
	106.914	7.25482	-0.840115	5.44669
	106.908	7.25316	-0.840115	5.44669
	106.904	7.25299	-0.840115	5.44669
	106.904	7.25351	-0.840115	5.44669
	106.906	7.25379	-0.840115	5.44669
	106.906	7.25372	-0.840115	5.44669
	106.906	7.30278	-0.840115	5.44669
	106.906	7.42953	-0.840115	5.44669
	106.906	7.482	-0.840115	5.44669
	106.906	7.3632	-0.840115	5.44669
	106.884	7.23044	-0.840115	5.44669
	106.804	7.20687	-0.840115	5.44669
	106.7	7.24257	-0.840115	5.44669
	106.651	7.31484	-0.840115	5.44669
	106.661	7.48774	-0.840115	5.44669
	106.682	7.65745	-0.840115	5.44669
	106.687	7.63737	-0.840115	5.44669
	106.682	7.56393	-0.840115	5.44669
	106.678	7.63794	-0.840115	5.44669
	106.678	7.7597	-0.840115	5.44669
	106.68	7.79463	-0.840115	5.44669
	106.68	7.76761	-0.840115	5.44669
	106.68	7.74413	-0.840115	5.44669
	106.679	7.74394	-0.840115	5.44669
	106.679	7.75221	-0.840115	5.44669
	106.657	7.75575	-0.840115	5.44669
	106.6	7.75429	-0.840115	5.44669
	106.554	7.75242	-0.840115	5.44669
	106.528	7.75216	-0.840115	5.44669
	106.484	7.75271	-0.840115	5.44669
	106.445	7.75303	-0.840115	5.44669
	106.44	7.75297	-0.840115	5.44669
	106.451	7.75283	-0.840115	5.44669
	106.457	7.7528	-0.840115	5.44669
	106.456	7.75283	-0.840115	5.44669
	106.453	7.75286	-0.840115	5.44669
	106.452	7.75286	-0.840115	5.44669
	106.453	7.75285	-0.840115	5.44669
	106.453	7.75284	-0.840115	5.44669
	106.453	7.75284	-0.840115	5.44669
	106.453	7.75285	-0.840115	5.44669
	106.453	7.75285	-0.840115	5.44669
	106.453	7.75285	-0.840115	5.44669
	106.453	7.75285	-0.840115	5.44669
	106.453	7.75285	-0.840115	5.44669
	106.453	7.75285	-0.840115	5.44669
	106.453	7.75285	-0.840115	5.44669
	106.431	7.75285	-0.840115	5.44669
	106.351	7.75285	-0.840115	5.44669
	106.248	7.75285	-0.840115	5.44669
	106.22	7.75285	-0.840115	5.44669
	106.288	7.75285	-0.840115	5.44669
	106.333	7.75285	-0.840115	5.44669
	106.284	7.75285	-0.840115	5.44669
	106.219	7.75285	-0.840115	5.44669
	106.204	7.75285	-0.840115	5.44669
	106.22	7.75285	-0.840115	5.44669
	106.232	7.75285	-0.840115	5.44669
	106.232	7.75285	-0.840115	5.44669
	106.227	7.75285	-0.840115	5.44669
	106.225	7.75285	-0.840115	5.44669
	106.226	7.75285	-0.840115	5.44669
	106.227	7.75285	-0.840115	5.44669
	106.205	7.75285	-0.840115	5.44669
	106.147	7.75285	-0.840115	5.44669
	106.101	7.80204	-0.840115	5.44669
	106.075	7.92881	-0.840115	5.44669
	106.032	8.03043	-0.840115	5.44669
	105.993	8.08758	-0.840115	5.44669
	105.987	8.13404	-0.840115	5.44669
	105.998	8.09328	-0.840115	5.44669
	106.004	8.05337	-0.840115	5.44669
	106.003	8.14852	-0.840115	5.44669
	106	8.26718	-0.840115	5.44669
	106	8.29329	-0.840115	5.44669
	106	8.26367	-0.840115	5.44669
	106.001	8.24224	-0.840115	5.44669
	106.001	8.24383	-0.840115	5.44669
	106.001	8.25212	-0.840115	5.44669
	106.001	8.25503	-0.840115	5.44669
	106.001	8.2533	-0.840115	5.44669
	106.001	8.25155	-0.840115	5.44669
	106.001	8.25142	-0.840115	5.44669
	105.978	8.252	-0.840115	5.44669
	105.899	8.25228	-0.840115	5.44669
	105.795	8.2522	-0.840115	5.44669
	105.745	8.25206	-0.840115	5.44669
	105.756	8.25203	-0.840115	5.44669
	105.777	8.25207	-0.840115	5.44669
	105.782	8.2521	-0.840115	5.44669
	105.777	8.25209	-0.840115	5.44669
	105.773	8.25208	-0.840115	5.44669
	105.773	8.25208	-0.840115	5.44669
	105.774	8.25208	-0.840115	5.44669
	105.775	8.25208	-0.840115	5.44669
	105.775	8.25208	-0.840115	5.44669
	105.774	8.30127	-0.840115	5.44669
	105.774	8.47724	-0.840115	5.44669
	105.774	8.65644	-0.840115	5.44669
	105.774	8.59006	-0.840115	5.44669
	105.752	8.33849	-0.840115	5.44669
	105.695	8.23136	-0.840115	5.44669
	105.649	8.37027	-0.840115	5.44669
	105.623	8.48148	-0.840115	5.44669
	105.602	8.43186	-0.840115	5.44669
	105.642	8.41333	-0.840115	5.44669
	105.718	8.47901	-0.840115	5.44669
	105.721	8.52194	-0.840115	5.44669
	105.671	8.51798	-0.840115	5.44669
	105.622	8.50128	-0.840115	5.44669
	105.571	8.49573	-0.840115	5.44669
	105.537	8.54854	-0.840115	5.44669
	105.536	8.62961	-0.840115	5.44669
	105.547	8.60464	-0.840115	5.44669
	105.552	8.55899	-0.840115	5.44669
	105.55	8.64613	-0.840115	5.44669
	105.548	8.76346	-0.840115	5.44669
	105.547	8.79187	-0.840115	5.44669
	105.548	8.76368	-0.840115	5.44669
	105.548	8.74203	-0.840115	5.44669
	105.548	8.74303	-0.840115	5.44669
	105.548	8.75114	-0.840115	5.44669
	105.548	8.75419	-0.840115	5.44669
	105.526	8.75258	-0.840115	5.44669
	105.446	8.75083	-0.840115	5.44669
	105.343	8.75066	-0.840115	5.44669
	105.315	8.75122	-0.840115	5.44669
	105.383	8.75151	-0.840115	5.44669
	105.428	8.75143	-0.840115	5.44669
	105.379	8.7513	-0.840115	5.44669
	105.314	8.80046	-0.840115	5.44669
	105.299	8.92727	-0.840115	5.44669
	105.315	9.02892	-0.840115	5.44669
	105.327	9.03687	-0.840115	5.44669
	105.326	8.95654	-0.840115	5.4507
	105.322	8.81416	-0.840115	5.46104
	105.298	8.71711	-0.840115	5.46531
	105.241	8.71662	-0.840115	5.45562
	105.196	8.74926	-0.840115	5.4448
	105.193	8.81203	-0.840115	5.44287
	105.207	8.93285	-0.840115	5.44579
	105.213	9.02714	-0.840115	5.44767
	105.211	9.08334	-0.840115	5.44742
	105.186	9.18119	-0.847985	5.44664
	105.128	9.26846	-0.86827	5.44641
	105.083	9.28074	-0.87666	5.44658
	105.08	9.25652	-0.857648	5.44674
	105.094	9.24227	-0.836407	5.44675
	105.1	9.19577	-0.832636	5.44669
	105.098	9.07519	-0.838349	5.44667
	105.095	9.0244	-0.842041	5.44668
	105.094	9.1417	-0.84155	5.44669
	105.095	9.27324	-0.840032	5.44669
	105.096	9.29683	-0.83957	5.44669
	105.096	9.26157	-0.839916	5.44669
	105.095	9.23867	-0.840225	5.44669
	105.095	9.24165	-0.840232	5.44669
	105.073	9.25105	-0.840124	5.44669
	104.993	9.25393	-0.840077	5.44669
	104.89	9.25179	-0.840096	5.44669
	104.84	9.24987	-0.84012	5.44669
	104.851	9.24983	-0.840124	5.44669
	104.872	9.25049	-0.840117	5.44669
	104.877	9.25079	-0.840112	5.44669
	104.871	9.25067	-0.840113	5.44669
	104.867	9.25052	-0.840115	5.44669
	104.868	9.2505	-0.840115	5.44669
	104.869	9.25054	-0.840115	5.44669
	104.87	9.25057	-0.840115	5.44669
	104.869	9.25056	-0.840115	5.44669
	104.869	9.25055	-0.840115	5.44669
	104.869	9.25055	-0.840115	5.44669
	104.869	9.25055	-0.840115	5.44669
	104.869	9.25056	-0.840115	5.44669
	104.869	9.25056	-0.840115	5.44669
	104.869	9.25055	-0.840115	5.44669
	104.869	9.25055	-0.840115	5.44669
	104.869	9.25055	-0.840115	5.44669
	104.869	9.25055	-0.840115	5.44669
	104.847	9.25055	-0.840115	5.44669
	104.789	9.25055	-0.840115	5.44669
	104.766	9.25055	-0.840115	5.44669
	104.82	9.25055	-0.840115	5.44669
	104.88	9.25055	-0.840115	5.44669
	104.89	9.29974	-0.840115	5.44669
	104.874	9.42652	-0.840115	5.44669
	104.864	9.47895	-0.840115	5.44669
	104.843	9.40933	-0.840115	5.44669
	104.767	9.45253	-0.840115	5.44669
	104.665	9.60818	-0.840115	5.44669
	104.615	9.5775	-0.840115	5.44669
	104.624	9.349	-0.840115	5.44669
	104.645	9.2388	-0.840115	5.44669
	104.651	9.41742	-0.840115	5.44669
	104.645	9.65251	-0.840115	5.44669
	104.641	9.6083	-0.840115	5.44669
	104.641	9.39529	-0.840115	5.44669
	104.643	9.35341	-0.840115	5.44669
	104.643	9.46578	-0.840115	5.44669
	104.621	9.53632	-0.840115	5.44669
	104.541	9.47809	-0.840115	5.44669
	104.437	9.37186	-0.840115	5.44669
	104.388	9.43746	-0.840115	5.44669
	104.398	9.66442	-0.840115	5.44669
	104.419	9.81097	-0.840115	5.44669
	104.424	9.80353	-0.840115	5.44669
	104.419	9.7502	-0.840115	5.44669
	104.415	9.7308	-0.840115	5.44669
	104.415	9.74168	-0.840115	5.44669
	104.417	9.75314	-0.840115	5.44669
	104.417	9.75408	-0.840115	5.44669
	104.417	9.75039	-0.840115	5.44669
	104.417	9.74852	-0.840115	5.44669
	104.417	9.74904	-0.840115	5.44669
	104.417	9.74993	-0.840115	5.44669
	104.417	9.75011	-0.840115	5.44669
	104.417	9.74988	-0.840115	5.44669
	104.417	9.74971	-0.840115	5.44669
	104.417	9.74973	-0.840115	5.44669
	104.417	9.74979	-0.840115	5.44669
	104.417	9.74981	-0.840115	5.44669
	104.417	9.7498	-0.840115	5.44669
	104.417	9.74979	-0.840115	5.44669
	104.417	9.74978	-0.840115	5.44669
	104.417	9.74979	-0.840115	5.44669
	104.417	9.74979	-0.840115	5.44669
	104.394	9.74979	-0.840115	5.44669
	104.315	9.74979	-0.840115	5.44669
	104.233	9.74979	-0.840115	5.44669
	104.241	9.74979	-0.840115	5.44669
	104.275	9.74979	-0.840115	5.44669
	104.243	9.74979	-0.840115	5.44669
	104.188	9.79898	-0.840115	5.44669
	104.171	9.92576	-0.840115	5.44669
	104.184	9.97819	-0.840115	5.44669
	104.194	9.90856	-0.840115	5.44669
	104.194	9.90258	-0.840115	5.44669
	104.191	9.98064	-0.840115	5.44669
	104.189	10.0243	-0.840115	5.44669
	104.19	10.0162	-0.840115	5.44669
	104.191	9.99757	-0.840115	5.44669
	104.191	9.99265	-0.840115	5.44669
	104.19	9.99723	-0.840115	5.44669
	104.19	10.0009	-0.840115	5.44669
	104.168	10.05	-0.840115	5.44669
	104.088	10.1262	-0.840115	5.44669
	104.007	10.1006	-0.840115	5.44669
	104.037	10.0563	-0.840115	5.44669
	104.129	10.1443	-0.840115	5.44669
	104.12	10.2615	-0.840115	5.44669
	104.011	10.2404	-0.840115	5.44669
	103.935	10.0853	-0.840115	5.44669
	103.936	10.0113	-0.840115	5.44669
	103.963	10.1312	-0.840115	5.44669
	103.974	10.2721	-0.840115	5.44669
	103.968	10.2986	-0.840115	5.44669
	103.963	10.2613	-0.840115	5.44669
	103.962	10.2365	-0.840115	5.44669
	103.964	10.2394	-0.840115	5.44669
	103.965	10.2494	-0.840115	5.44669
	103.964	10.2526	-0.840115	5.44669
	103.964	10.2504	-0.840115	5.44669
	103.964	10.2483	-0.840115	5.44669
	103.964	10.2482	-0.840115	5.44669
	103.964	10.249	-0.840115	5.44669
	103.964	10.2493	-0.840115	5.44669
	103.964	10.2492	-0.840115	5.44669
	103.964	10.249	-0.840115	5.44669
	103.964	10.249	-0.840115	5.44669
	103.964	10.249	-0.840115	5.44669
	103.964	10.249	-0.840115	5.44669
	103.964	10.249	-0.840115	5.44669
	103.964	10.249	-0.840115	5.44669
	103.942	10.249	-0.840115	5.44669
	103.862	10.249	-0.840115	5.44669
	103.781	10.249	-0.840115	5.44669
	103.811	10.249	-0.840115	5.44669
	103.903	10.249	-0.840115	5.44669
	103.894	10.249	-0.840115	5.44669
	103.785	10.249	-0.840115	5.44669
	103.708	10.249	-0.840115	5.44669
	103.71	10.2982	-0.840115	5.44669
	103.737	10.4742	-0.840115	5.44669
	103.747	10.7026	-0.840115	5.44669
	103.742	10.8122	-0.840115	5.44669
	103.736	10.7398	-0.840115	5.44669
	103.736	10.5171	-0.840115	5.44669
	103.737	10.3268	-0.840115	5.44669
	103.738	10.4053	-0.840115	5.44669
	103.738	10.6658	-0.840115	5.44669
	103.738	10.7724	-0.840115	5.44669
	103.738	10.6301	-0.840115	5.44669
	103.738	10.4685	-0.840115	5.44669
	103.738	10.4412	-0.840115	5.44669
	103.738	10.5348	-0.840115	5.44669
	103.738	10.6896	-0.840115	5.44669
	103.715	10.7872	-0.840115	5.44669
	103.636	10.7834	-0.840115	5.44669
	103.554	10.6997	-0.840115	5.44669
	103.562	10.56	-0.840115	5.44669
	103.597	10.5145	-0.840115	5.44669
	103.564	10.6408	-0.840115	5.44669
	103.509	10.7742	-0.840115	5.44669
	103.493	10.7954	-0.840115	5.44669
	103.505	10.7585	-0.840115	5.44669
	103.515	10.7357	-0.840115	5.44669
	103.516	10.7394	-0.840115	5.44669
	103.512	10.749	-0.840115	5.44669
	103.51	10.7517	-0.840115	5.44669
	103.511	10.7495	-0.840115	5.44669
	103.512	10.7475	-0.840115	5.44669
	103.512	10.7475	-0.840115	5.44669
	103.512	10.7482	-0.840115	5.44669
	103.511	10.7485	-0.840115	5.44669
	103.489	10.7484	-0.840115	5.44669
	103.432	10.7482	-0.840115	5.44669
	103.408	10.7482	-0.840115	5.44669
	103.462	10.7483	-0.840115	5.44669
	103.522	10.7483	-0.840115	5.44669
	103.51	10.7483	-0.840115	5.44669
	103.414	10.7483	-0.840115	5.44669
	103.3	10.7483	-0.840115	5.44669
	103.252	10.7483	-0.840115	5.44669
	103.289	10.7483	-0.840115	5.44669
	103.369	10.7483	-0.840115	5.44669
	103.397	10.7483	-0.840115	5.44669
	103.337	10.7483	-0.840115	5.44669
	103.273	10.7483	-0.840115	5.44669
	103.262	10.7483	-0.840115	5.44669
	103.28	10.7975	-0.840115	5.44669
	103.291	10.9242	-0.840115	5.44669
	103.289	10.9767	-0.840115	5.44669
	103.285	10.8578	-0.840115	5.44669
	103.284	10.7251	-0.840115	5.44669
	103.285	10.7015	-0.840115	5.44669
	103.286	10.7372	-0.840115	5.44669
	103.286	10.7603	-0.840115	5.44669
	103.285	10.7572	-0.840115	5.44669
	103.263	10.7477	-0.840115	5.44669
	103.205	10.7449	-0.840115	5.44669
	103.182	10.747	-0.840115	5.44669
	103.236	10.7981	-0.840115	5.44669
	103.296	10.9741	-0.840115	5.44669
	103.306	11.2019	-0.840115	5.44669
	103.29	11.3112	-0.840115	5.44669
	103.257	11.2881	-0.840115	5.44669
	103.201	11.2415	-0.840115	5.44669
	103.16	11.2305	-0.840115	5.44669
	103.135	11.2425	-0.840115	5.44669
	103.091	11.2514	-0.840115	5.44669
	103.051	11.2509	-0.840115	5.44669
	103.045	11.2475	-0.840115	5.44669
	103.056	11.2463	-0.840115	5.44669
	103.063	11.247	-0.840115	5.44669
	103.061	11.2477	-0.840115	5.44669
	103.059	11.2478	-0.840115	5.44669
	103.058	11.2475	-0.840115	5.44669
	103.059	11.2474	-0.840115	5.44669
	103.059	11.2475	-0.840115	5.44669
	103.059	11.2475	-0.840115	5.44669
	103.059	11.2475	-0.840115	5.44669
	103.059	11.2475	-0.840115	5.44669
	103.059	11.2475	-0.840115	5.44669
	103.059	11.2475	-0.840115	5.44669
	103.059	11.2475	-0.840115	5.44669
	103.059	11.2475	-0.840115	5.44669
	103.059	11.2475	-0.840115	5.44669
	103.059	11.2475	-0.840115	5.44669
	103.059	11.2475	-0.840115	5.44669
	103.037	11.2475	-0.840115	5.44669
	102.979	11.2475	-0.840115	5.44268
	102.933	11.2475	-0.840115	5.43234
	102.907	11.2475	-0.840115	5.42806
	102.864	11.2475	-0.840115	5.43775
	102.825	11.2475	-0.840115	5.44858
	102.819	11.2475	-0.840115	5.4505
	102.83	11.2475	-0.840115	5.44759
	102.836	11.2475	-0.840115	5.44571
	102.835	11.2475	-0.840115	5.44595
	102.832	11.2475	-0.840115	5.44673
	102.832	11.2475	-0.840115	5.44696
	102.832	11.2475	-0.840115	5.44679
	102.811	11.2475	-0.840115	5.44663
	102.731	11.2475	-0.840115	5.44663
	102.627	11.2475	-0.840115	5.44668
	102.577	11.2475	-0.840115	5.44671
	102.588	11.2475	-0.840115	5.4467
	102.609	11.2967	-0.840115	5.44668
	102.614	11.4235	-0.840115	5.44668
	102.609	11.4759	-0.840115	5.44669
	102.605	11.4063	-0.840115	5.44669
	102.605	11.4003	-0.840115	5.44669
	102.606	11.4292	-0.840115	5.44669
	102.607	11.3952	-0.840115	5.44669
	102.607	11.4123	-0.840115	5.44669
	102.606	11.4873	-0.840115	5.44669
	102.606	11.5707	-0.840115	5.44669
	102.606	11.6865	-0.840115	5.44669
	102.606	11.7716	-0.840115	5.44669
	102.606	11.7766	-0.840115	5.44669
	102.606	11.7501	-0.840115	5.44669
	102.606	11.6883	-0.840115	5.44669
	102.606	11.5657	-0.840115	5.44669
	102.606	11.5195	-0.840115	5.44669
	102.606	11.6394	-0.840115	5.44669
	102.606	11.7705	-0.840115	5.44669
	102.606	11.7929	-0.840115	5.44669
	102.606	11.7573	-0.840115	5.44669
	102.606	11.7347	-0.840115	5.44669
	102.584	11.7379	-0.840115	5.44669
	102.504	11.7473	-0.840115	5.44669
	102.423	11.7501	-0.840115	5.44669
	102.453	11.7479	-0.840115	5.44669
	102.567	11.746	-0.840115	5.44669
	102.638	11.746	-0.840115	5.44669
	102.61	11.7467	-0.840115	5.44669
	102.504	11.747	-0.840115	5.44669
	102.391	11.7469	-0.840115	5.44669
	102.347	11.7467	-0.840115	5.44669
	102.363	11.7467	-0.840115	5.44669
	102.385	11.7467	-0.840115	5.44669
	102.388	11.7467	-0.840115	5.44669
	102.382	11.7467	-0.840115	5.44669
	102.378	11.7467	-0.840115	5.44669
	102.379	11.7467	-0.840115	5.44669
	102.38	11.7467	-0.840115	5.44669
	102.381	11.7467	-0.840115	5.44669
	102.38	11.7467	-0.840115	5.44669
	102.38	11.7467	-0.840115	5.44669
	102.38	11.7467	-0.840115	5.44669
	102.38	11.7467	-0.840115	5.44669
	102.38	11.7467	-0.840115	5.44669
	102.38	11.7467	-0.840115	5.44669
	102.358	11.7467	-0.840115	5.44669
	102.278	11.7467	-0.840115	5.44669
	102.174	11.7467	-0.840115	5.44669
	102.147	11.7467	-0.840115	5.44669
	102.215	11.7467	-0.840115	5.44669
	102.26	11.7467	-0.840115	5.44669
	102.233	11.7959	-0.840115	5.44669
	102.248	11.9227	-0.840115	5.44669
	102.336	11.9751	-0.840115	5.44669
	102.38	11.8563	-0.840115	5.44669
	102.302	11.7236	-0.840115	5.44669
	102.176	11.7	-0.840115	5.44669
	102.117	11.7357	-0.840115	5.44669
	102.131	11.7588	-0.840115	5.44669
	102.158	11.7557	-0.840115	5.44669
	102.163	11.7462	-0.840115	5.44669
	102.156	11.7433	-0.840115	5.44669
	102.151	11.7455	-0.840115	5.44669
	102.152	11.7966	-0.840115	5.44669
	102.154	11.9234	-0.840115	5.44669
	102.154	11.9752	-0.840115	5.44669
	102.154	11.8561	-0.840115	5.44669
	102.154	11.7234	-0.840115	5.44669
	102.154	11.7492	-0.840115	5.44669
	102.154	11.9609	-0.840115	5.44669
	102.154	12.1631	-0.840115	5.44669
	102.154	12.0937	-0.840115	5.44669
	102.154	11.8818	-0.840115	5.44669
	102.154	11.8986	-0.840115	5.44669
	102.154	12.0921	-0.840115	5.44669
	102.154	12.1356	-0.840115	5.44669
	102.154	12.0308	-0.840115	5.44669
	102.154	11.9629	-0.840115	5.44669
	102.154	11.9703	-0.840115	5.44669
	102.154	11.9974	-0.840115	5.44669
	102.154	12.0552	-0.840115	5.44669
	102.154	12.1268	-0.840115	5.44669
	102.154	12.0961	-0.840115	5.44669
	102.154	12.0514	-0.840115	5.44669
	102.154	12.141	-0.840115	5.44669
	102.154	12.2098	-0.840115	5.44669
	102.154	12.1109	-0.840115	5.44669
	102.154	11.9806	-0.840115	5.44669
	102.154	11.9018	-0.840115	5.44669
	102.154	11.8565	-0.840115	5.44669
	102.154	11.9546	-0.840115	5.44669
	102.154	12.1735	-0.840115	5.44669
	102.154	12.3051	-0.840115	5.44669
	102.154	12.2943	-0.840115	5.44669
	102.154	12.2448	-0.840115	5.44669
	102.154	12.2283	-0.840115	5.44669
	102.154	12.1898	-0.840115	5.44669
	102.154	12.0734	-0.840115	5.44669
	102.154	11.9723	-0.840115	5.44669
	102.154	11.9609	-0.840115	5.44669
	102.154	11.9904	-0.840115	5.44669
	102.154	12.0065	-0.840115	5.44669
	102.154	12.0519	-0.840115	5.44669
	102.154	12.1714	-0.840115	5.44669
	102.154	12.2221	-0.840115	5.44669
	102.154	12.1051	-0.840115	5.44669
	102.154	11.9738	-0.840115	5.44669
	102.154	11.901	-0.840115	5.44669
	102.154	11.8585	-0.840115	5.44669
	102.154	11.9066	-0.840115	5.44669
	102.154	11.9973	-0.840115	5.44669
	102.154	12.027	-0.840115	5.44669
	102.154	11.9594	-0.840115	5.44669
	102.154	11.8146	-0.840115	5.44669
	102.154	11.7612	-0.840115	5.44669
	102.154	11.886	-0.840115	5.44669
	102.154	12.0216	-0.840115	5.44669
	102.154	12.0934	-0.840115	5.44669
	102.154	12.1339	-0.840115	5.44669
	102.154	12.0362	-0.840115	5.44669
	102.154	11.8684	-0.840115	5.44669
	102.154	11.9134	-0.840115	5.44669
	102.154	12.1523	-0.840115	5.44669
	102.154	12.2617	-0.840115	5.44669
	102.154	12.1283	-0.840115	5.44669
	102.154	11.9694	-0.840115	5.44669
	102.154	11.9401	-0.840115	5.44669
	102.154	11.9827	-0.840115	5.44669
	102.154	11.9615	-0.840115	5.44669
	102.154	11.8804	-0.840115	5.44669
	102.154	11.9434	-0.840115	5.44669
	102.154	12.1603	-0.840115	5.44669
	102.154	12.2544	-0.840115	5.44669
	102.154	12.1224	-0.840115	5.44669
	102.154	11.9695	-0.840115	5.44669
	102.154	11.9422	-0.840115	5.44669
	102.154	12.0327	-0.840115	5.44669
	102.154	12.137	-0.840115	5.44669
	102.154	12.0592	-0.840115	5.44669
	102.154	11.8278	-0.840115	5.44669
	102.154	11.6837	-0.840115	5.44669
	102.154	11.6938	-0.840115	5.44669
	102.154	11.7473	-0.840115	5.44669
	102.154	11.7659	-0.840115	5.44669
	102.154	11.8037	-0.840115	5.44669
	102.154	11.9684	-0.840115	5.44669
	102.154	12.1468	-0.840115	5.44669
	102.154	12.0842	-0.840115	5.44669
	102.154	11.8344	-0.840115	5.44669
	102.154	11.6775	-0.840115	5.44669
	102.154	11.6888	-0.840115	5.44669
	102.154	11.7474	-0.840115	5.44669
	102.176	11.7677	-0.840115	5.44669
	102.256	11.8045	-0.840115	5.44669
	102.337	11.9188	-0.840115	5.44669
	102.307	11.9705	-0.840115	5.44669
	102.193	11.8557	-0.840115	5.44669
	102.144	11.725	-0.840115	5.44669
	102.23	11.7008	-0.840115	5.44669
	102.36	11.7355	-0.840115	5.44669
	102.418	11.7584	-0.840115	5.44669
	102.402	11.7556	-0.840115	5.44669
	102.376	11.7463	-0.840115	5.44669
	102.37	11.7434	-0.840115	5.44669
	102.377	11.7455	-0.840115	5.44669
	102.382	11.7474	-0.840115	5.44669
	102.382	11.7475	-0.840115	5.44669
	102.38	11.7468	-0.840115	5.44669
	102.379	11.7465	-0.840115	5.44669
	102.38	11.7466	-0.840115	5.44669
	102.38	11.7468	-0.840115	5.44669
	102.38	11.7468	-0.840115	5.44669
	102.38	11.7467	-0.840115	5.44669
	102.38	11.7467	-0.840115	5.44669
	102.38	11.7467	-0.840115	5.44669
	102.38	11.7467	-0.840115	5.44669
	102.402	11.7467	-0.840115	5.44669
	102.482	11.7467	-0.840115	5.44669
	102.586	11.7467	-0.840115	5.44669
	102.635	11.7467	-0.840115	5.44669
	102.625	11.7467	-0.840115	5.44669
	102.604	11.7467	-0.840115	5.44669
	102.599	11.7467	-0.840115	5.44669
	102.604	11.7467	-0.840115	5.44669
	102.608	11.7467	-0.840115	5.44669
	102.608	11.7467	-0.840115	5.44669
	102.606	11.6975	-0.840115	5.44669
	102.606	11.5708	-0.840115	5.44669
	102.606	11.4691	-0.840115	5.44669
	102.606	11.412	-0.840115	5.44669
	102.606	11.3655	-0.840115	5.44669
	102.606	11.4555	-0.840115	5.44669
	102.629	11.6222	-0.840115	5.44669
	102.708	11.5795	-0.840115	5.44669
	102.79	11.342	-0.840115	5.44669
	102.782	11.1831	-0.840115	5.44669
	102.748	11.1892	-0.840115	5.44669
	102.78	11.2463	-0.840115	5.44669
	102.835	11.2678	-0.840115	5.44669
	102.852	11.2564	-0.840115	5.44669
	102.839	11.244	-0.840115	5.44669
	102.829	11.2429	-0.840115	5.44669
	102.829	11.2468	-0.840115	5.44669
	102.832	11.2488	-0.840115	5.44669
	102.834	11.2483	-0.840115	5.44669
	102.833	11.2474	-0.840115	5.44669
	102.832	11.2471	-0.840115	5.44669
	102.855	11.2474	-0.840115	5.44669
	102.935	11.2476	-0.840115	5.44669
	103.038	11.2476	-0.840115	5.44669
	103.066	11.2475	-0.847985	5.44669
	102.998	11.2475	-0.86827	5.44669
	102.953	11.2475	-0.87666	5.44669
	103.001	11.2475	-0.857648	5.44669
	103.067	11.2475	-0.836407	5.44669
	103.082	11.2475	-0.832636	5.44669
	103.065	11.2475	-0.838349	5.44669
	103.053	11.2475	-0.842041	5.44669
	103.054	11.2475	-0.84155	5.44669
	103.059	11.2475	-0.840032	5.44669
	103.061	11.2475	-0.83957	5.44669
	103.06	11.2475	-0.839916	5.44669
	103.059	11.2475	-0.840225	5.44669
	103.059	11.2475	-0.840232	5.44669
	103.059	11.2475	-0.840124	5.44669
	103.081	11.2475	-0.840077	5.44669
	103.139	11.2475	-0.840096	5.44669
	103.185	11.2475	-0.84012	5.44669
	103.188	11.1983	-0.840124	5.44669
	103.174	11.0715	-0.840117	5.44669
	103.189	11.0191	-0.840112	5.44669
	103.249	11.1379	-0.840113	5.44669
	103.298	11.2707	-0.840115	5.44669
	103.303	11.2942	-0.840115	5.44669
	103.288	11.2093	-0.840115	5.44669
	103.28	11.0103	-0.840115	5.44669
	103.282	10.785	-0.840115	5.44669
	103.286	10.6849	-0.840115	5.44669
	103.287	10.7109	-0.840115	5.44669
	103.286	10.7555	-0.840115	5.44669
	103.285	10.7646	-0.840115	5.44669
	103.285	10.7525	-0.840115	5.44669
	103.285	10.7442	-0.840115	5.44669
	103.285	10.7451	-0.840115	5.44669
	103.308	10.7483	-0.840115	5.44669
	103.387	10.7494	-0.840115	5.44669
	103.468	10.7487	-0.840115	5.44669
	103.461	10.748	-0.840115	5.44669
	103.426	10.748	-0.840115	5.44669
	103.459	10.7482	-0.840115	5.44669
	103.514	10.7483	-0.840115	5.44669
	103.53	10.7483	-0.840115	5.44669
	103.518	10.7483	-0.840115	5.44669
	103.508	10.7482	-0.840115	5.44669
	103.507	10.7483	-0.840115	5.44669
	103.511	10.7483	-0.840115	5.44669
	103.513	10.7483	-0.840115	5.44669
	103.512	10.7483	-0.840115	5.44669
	103.511	10.7483	-0.840115	5.44669
	103.533	10.7483	-0.840115	5.44669
	103.613	10.7483	-0.840115	5.44669
	103.717	10.7483	-0.840115	5.44669
	103.767	10.7483	-0.840115	5.44669
	103.734	10.7483	-0.840115	5.44669
	103.655	10.7483	-0.840115	5.44669
	103.626	10.7483	-0.840115	5.44669
	103.686	10.7483	-0.840115	5.44669
	103.75	10.6991	-0.840115	5.44669
	103.761	10.5231	-0.840115	5.44669
	103.743	10.3439	-0.840115	5.44669
	103.732	10.4103	-0.840115	5.44669
	103.733	10.6127	-0.840115	5.44669
	103.738	10.6422	-0.840115	5.44669
	103.762	10.5776	-0.840115	5.44669
	103.818	10.6377	-0.840115	5.44669
	103.841	10.7012	-0.840115	5.44669
	103.787	10.5614	-0.840115	5.44669
	103.75	10.3589	-0.840115	5.44669
	103.796	10.3537	-0.840115	5.44669
	103.859	10.4283	-0.840115	5.44669
	103.895	10.3637	-0.840115	5.44669
	103.937	10.2455	-0.840115	5.44669
	103.972	10.2087	-0.840115	5.44669
	103.976	10.2337	-0.840115	5.44669
	103.966	10.257	-0.840115	5.44669
	103.961	10.2578	-0.840115	5.44669
	103.962	10.2499	-0.840115	5.44669
	103.964	10.2463	-0.840115	5.44669
	103.965	10.2476	-0.840115	5.44669
	103.964	10.2494	-0.840115	5.44669
	103.964	10.2497	-0.840115	5.44669
	103.964	10.2492	-0.840115	5.44669
	103.964	10.2488	-0.840115	5.44669
	103.964	10.1997	-0.840115	5.44669
	103.964	10.0731	-0.840115	5.44669
	103.964	10.0207	-0.840115	5.44669
	103.964	10.1395	-0.840115	5.44669
	103.964	10.2722	-0.840115	5.44669
	103.964	10.2958	-0.840115	5.44669
	103.964	10.2109	-0.840115	5.44669
	103.986	10.061	-0.840115	5.44669
	104.066	10.0117	-0.840115	5.44669
	104.17	10.14	-0.840115	5.44669
	104.219	10.2264	-0.840115	5.44669
	104.209	10.0719	-0.840115	5.44669
	104.188	9.80582	-0.840115	5.44669
	104.183	9.72231	-0.840115	5.44669
	104.188	9.876	-0.840115	5.44669
	104.192	9.98496	-0.840115	5.44669
	104.192	9.92914	-0.840115	5.44669
	104.19	9.9088	-0.840115	5.44669
	104.19	9.92674	-0.840115	5.44669
	104.19	9.84415	-0.840115	5.44669
	104.19	9.73858	-0.840115	5.44669
	104.213	9.71348	-0.840115	5.44669
	104.27	9.73887	-0.840115	5.44669
	104.316	9.75817	-0.840115	5.44669
	104.342	9.75719	-0.840115	5.44669
	104.385	9.74991	-0.840115	5.44669
	104.424	9.74721	-0.840115	5.44669
	104.43	9.74867	-0.840115	5.44669
	104.419	9.75024	-0.840115	5.44669
	104.413	9.75038	-0.840115	5.44669
	104.414	9.74988	-0.840115	5.44669
	104.417	9.74962	-0.840115	5.44669
	104.418	9.74969	-0.840115	5.44669
	104.417	9.74981	-0.840115	5.44669
	104.416	9.74983	-0.840115	5.44669
	104.439	9.7498	-0.840115	5.44669
	104.519	9.74978	-0.840115	5.44669
	104.622	9.74978	-0.840115	5.44669
	104.672	9.7006	-0.840115	5.44669
	104.661	9.57383	-0.840115	5.44669
	104.64	9.52139	-0.840115	5.44669
	104.635	9.59102	-0.840115	5.44669
	104.641	9.54781	-0.840115	5.44669
	104.645	9.34298	-0.840115	5.44669
	104.644	9.24688	-0.840115	5.44669
	104.643	9.37376	-0.840115	5.44669
	104.642	9.47599	-0.840115	5.44669
	104.665	9.37771	-0.840115	5.44669
	104.723	9.2358	-0.840115	5.44669
	104.747	9.2011	-0.840115	5.44669
	104.715	9.23539	-0.840115	5.44669
	104.734	9.26183	-0.840115	5.44669
	104.827	9.26068	-0.840115	5.44669
	104.893	9.25079	-0.840115	5.44669
	104.893	9.24705	-0.840115	5.44669
	104.871	9.24901	-0.840115	5.44669
	104.861	9.25115	-0.840115	5.44669
	104.865	9.25135	-0.840115	5.44669
	104.87	9.25068	-0.840115	5.44669
	104.871	9.25032	-0.840115	5.44669
	104.87	9.25041	-0.840115	5.44669
	104.869	9.25058	-0.840115	5.44669
	104.869	9.25061	-0.840115	5.44669
	104.869	9.25057	-0.840115	5.44669
	104.869	9.25054	-0.840115	5.44669
	104.869	9.25054	-0.840115	5.4507
	104.869	9.25055	-0.840115	5.46104
	104.869	9.25056	-0.840115	5.46531
	104.892	9.25056	-0.840115	5.45562
	104.971	9.25055	-0.840115	5.4448
	105.075	9.25055	-0.840115	5.44287
	105.124	9.25055	-0.840115	5.44579
	105.114	9.25056	-0.840115	5.44767
	105.093	9.25056	-0.840115	5.44742
	105.088	9.25055	-0.840115	5.44664
	105.093	9.25055	-0.840115	5.44641
	105.097	9.20136	-0.840115	5.44658
	105.097	9.07459	-0.840115	5.44674
	105.096	9.02216	-0.840115	5.44675
	105.095	9.14097	-0.840115	5.44669
	105.095	9.22454	-0.840115	5.44667
	105.096	9.12133	-0.840115	5.44668
	105.118	8.984	-0.840115	5.44669
	105.175	8.90378	-0.840115	5.44669
	105.221	8.8112	-0.840115	5.44669
	105.247	8.73468	-0.840115	5.44669
	105.291	8.77423	-0.840115	5.44669
	105.33	8.9225	-0.840115	5.44669
	105.335	8.9871	-0.840115	5.44669
	105.325	8.8657	-0.840115	5.44669
	105.318	8.72753	-0.840115	5.44669
	105.319	8.70262	-0.840115	5.44669
	105.322	8.73968	-0.840115	5.44268
	105.323	8.7638	-0.840115	5.43234
	105.344	8.76069	-0.840115	5.42806
	105.401	8.75081	-0.840115	5.43775
	105.447	8.74777	-0.840115	5.44858
	105.474	8.75001	-0.840115	5.4505
	105.517	8.75203	-0.840115	5.44759
	105.556	8.75208	-0.840115	5.44571
	105.562	8.75138	-0.840115	5.44595
	105.551	8.75108	-0.840115	5.44673
	105.544	8.75119	-0.840115	5.44696
	105.546	8.75135	-0.840115	5.44679
	105.548	8.75138	-0.840115	5.44663
	105.549	8.70214	-0.840115	5.44663
	105.548	8.52615	-0.840115	5.44668
	105.548	8.34694	-0.840115	5.44671
	105.548	8.41334	-0.840115	5.4467
	105.548	8.66492	-0.840115	5.44668
	105.548	8.82123	-0.840115	5.44668
	105.57	8.7599	-0.840115	5.44669
	105.65	8.52516	-0.840115	5.44669
	105.754	8.27675	-0.840115	5.44669
	105.803	8.17973	-0.840115	5.44669
	105.771	8.21529	-0.840115	5.44669
	105.692	8.26275	-0.840115	5.44669
	105.663	8.26969	-0.840115	5.44669
	105.722	8.25567	-0.840115	5.44669
	105.787	8.24733	-0.840115	5.44669
	105.797	8.24882	-0.840115	5.44669
	105.779	8.2524	-0.840115	5.44669
	105.768	8.25338	-0.840115	5.44669
	105.77	8.25251	-0.840115	5.44669
	105.775	8.2518	-0.840115	5.44669
	105.776	8.25181	-0.840115	5.44669
	105.775	8.25207	-0.840115	5.44669
	105.774	8.25217	-0.840115	5.44669
	105.774	8.25212	-0.840115	5.44669
	105.774	8.25207	-0.840115	5.44669
	105.774	8.25206	-0.840115	5.44669
	105.797	8.25208	-0.840115	5.44669
	105.876	8.25209	-0.840115	5.44669
	105.958	8.25209	-0.840115	5.44669
	105.95	8.25208	-0.840115	5.44669
	105.916	8.25208	-0.840115	5.44669
	105.948	8.25208	-0.840115	5.44669
	106.003	8.25208	-0.840115	5.44669
	106.02	8.25208	-0.840115	5.44669
	106.007	8.25208	-0.840115	5.44669
	105.997	8.25208	-0.840115	5.44669
	105.997	8.25208	-0.840115	5.44669
	106	8.25208	-0.840115	5.44669
	106.002	8.25208	-0.840115	5.44669
	106.001	8.20289	-0.840115	5.44669
	106	8.02693	-0.840115	5.44669
	106	7.84772	-0.840115	5.44669
	106.001	7.91411	-0.840115	5.44669
	106.023	8.16568	-0.840115	5.44669
	106.08	8.27281	-0.840115	5.44669
	106.104	8.13389	-0.840115	5.44669
	106.05	8.02268	-0.840115	5.44669
	105.99	8.0723	-0.840115	5.44669
	105.979	8.04165	-0.840115	5.44669
	105.996	7.84919	-0.840115	5.44669
	106.028	7.70463	-0.840115	5.44669
	106.107	7.70064	-0.840115	5.44669
	106.206	7.74847	-0.840115	5.44669
	106.254	7.76963	-0.840115	5.44669
	106.245	7.76144	-0.840115	5.44669
	106.225	7.75048	-0.840115	5.44669
	106.22	7.7488	-0.840115	5.44669
	106.225	7.75199	-0.840115	5.44669
	106.229	7.75393	-0.840115	5.44669
	106.228	7.7536	-0.840115	5.44669
	106.227	7.75278	-0.840115	5.44669
	106.226	7.75255	-0.840115	5.4507
	106.227	7.75275	-0.840115	5.46104
	106.227	7.75291	-0.840115	5.46531
	106.227	7.75291	-0.840115	5.45562
	106.227	7.75285	-0.840115	5.4448
	106.249	7.75283	-0.840115	5.44287
	106.307	7.75284	-0.840115	5.44579
	106.33	7.75285	-0.840115	5.44767
	106.277	7.75285	-0.840115	5.44742
	106.239	7.75285	-0.840115	5.44664
	106.286	7.75284	-0.840115	5.44641
	106.348	7.75285	-0.840115	5.44658
	106.384	7.75285	-0.840115	5.44674
	106.426	7.75285	-0.840115	5.44675
	106.461	7.75285	-0.840115	5.44669
	106.465	7.75285	-0.840115	5.44667
	106.455	7.75285	-0.840115	5.44668
	106.45	7.75285	-0.840115	5.44669
	106.473	7.75285	-0.840115	5.44669
	106.533	7.75285	-0.840115	5.44669
	106.58	7.75285	-0.840115	5.44669
	106.605	7.75285	-0.840115	5.44669
	106.648	7.70366	-0.840115	5.44669
	106.687	7.57688	-0.840115	5.44669
	106.693	7.52445	-0.840115	5.44669
	106.682	7.64327	-0.840115	5.44669
	106.676	7.77602	-0.840115	5.44669
	106.677	7.7504	-0.840115	5.44669
	106.68	7.58792	-0.840115	5.44669
	106.681	7.46322	-0.840115	5.44669
	106.68	7.45833	-0.840115	5.4507
	106.679	7.54814	-0.840115	5.46104
	106.679	7.64422	-0.840115	5.46531
	106.68	7.56314	-0.840115	5.45562
	106.68	7.3333	-0.840115	5.4448
	106.702	7.24024	-0.840115	5.44287
	106.759	7.37727	-0.840115	5.44579
	106.805	7.48269	-0.840115	5.44767
	106.831	7.38212	-0.840115	5.44742
	106.875	7.23813	-0.840115	5.44664
	106.914	7.20337	-0.840115	5.44641
	106.919	7.23837	-0.840115	5.44658
	106.909	7.26513	-0.840115	5.44674
	106.902	7.26386	-0.840115	5.44675
	106.903	7.25381	-0.840115	5.44669
	106.906	7.25005	-0.840115	5.44667
	106.907	7.25205	-0.840115	5.44668
	106.906	7.25422	-0.840115	5.44669
	106.906	7.25442	-0.840115	5.44669
	106.906	7.25373	-0.840115	5.44669
	106.906	7.25337	-0.840115	5.44669
	106.906	7.25347	-0.840115	5.44669
	106.906	7.25364	-0.840115	5.44669
	106.928	7.25367	-0.840115	5.44669
	107.008	7.25363	-0.840115	5.44669
	107.111	7.2536	-0.840115	5.44669
	107.161	7.2536	-0.840115	5.44669
	107.151	7.25361	-0.840115	5.44669
	107.129	7.25361	-0.840115	5.44669
	107.124	7.25361	-0.840115	5.44669
	107.13	7.25361	-0.840115	5.44669
	107.134	7.25361	-0.840115	5.44669
	107.134	7.20442	-0.840115	5.44669
	107.132	7.07765	-0.840115	5.44669
	107.132	7.02521	-0.840115	5.44669
	107.132	7.14403	-0.840115	5.44669
	107.132	7.27679	-0.840115	5.44669
	107.132	7.25116	-0.840115	5.44669
	107.132	7.08868	-0.840115	5.44669
	107.132	7.01317	-0.840115	5.44669
	107.132	7.08587	-0.840115	5.44669
	107.154	7.05215	-0.840115	5.44669
	107.234	6.8502	-0.840115	5.44669
	107.338	6.70275	-0.840115	5.44669
	107.387	6.70092	-0.840115	5.44669
	107.377	6.75069	-0.840115	5.44669
	107.356	6.77189	-0.840115	5.44669
	107.351	6.76303	-0.840115	5.44669
	107.356	6.75178	-0.840115	5.44669
	107.36	6.75021	-0.840115	5.44669
	107.36	6.75355	-0.840115	5.44669
	107.358	6.75551	-0.840115	5.44669
	107.358	6.75514	-0.840115	5.44669
	107.358	6.75429	-0.840115	5.44669
	107.359	6.75407	-0.840115	5.44669
	107.359	6.75427	-0.840115	5.44669
	107.381	6.75444	-0.840115	5.44669
	107.438	6.75444	-0.840115	5.44669
	107.484	6.75438	-0.840115	5.44669
	107.51	6.75435	-0.840115	5.44669
	107.554	6.75436	-0.840115	5.44669
	107.592	6.75438	-0.840115	5.44669
	107.598	6.75438	-0.840115	5.44669
	107.565	6.75437	-0.840115	5.44669
	107.501	6.75437	-0.840115	5.44669
	107.479	6.75437	-0.840115	5.44669
	107.535	6.75437	-0.840115	5.44669
	107.596	6.75437	-0.840115	5.44669
	107.606	6.75437	-0.840115	5.44669
	107.589	6.75437	-0.840115	5.44669
	107.579	6.70518	-0.840115	5.44669
	107.581	6.57841	-0.840115	5.44669
	107.585	6.52598	-0.840115	5.44669
	107.586	6.6448	-0.840115	5.44669
	107.585	6.77755	-0.840115	5.44268
	107.584	6.80111	-0.840115	5.43234
	107.584	6.76541	-0.840115	5.42806
	107.585	6.74234	-0.840115	5.43775
	107.585	6.69621	-0.840115	5.44858
	107.585	6.52974	-0.840115	5.4505
	107.585	6.30423	-0.840115	5.44759
	107.585	6.19248	-0.840115	5.44571
	107.585	6.26292	-0.840115	5.44595
	107.585	6.43639	-0.840115	5.44673
	107.585	6.50053	-0.840115	5.44696
	107.585	6.36997	-0.840115	5.44679
	107.585	6.22812	-0.840115	5.44663
	107.607	6.20493	-0.840115	5.44663
	107.664	6.24401	-0.840115	5.44668
	107.711	6.26837	-0.840115	5.44671
	107.736	6.26464	-0.840115	5.4467
	107.78	6.25442	-0.840115	5.44668
	107.819	6.25146	-0.840115	5.44668
	107.824	6.25385	-0.840115	5.44669
	107.814	6.25591	-0.840115	5.44669
	107.807	6.25592	-0.840115	5.44669
	107.808	6.25519	-0.840115	5.44669
	107.811	6.25488	-0.840115	5.44669
	107.812	6.25501	-0.840115	5.44669
	107.811	6.25518	-0.840115	5.44669
	107.811	6.2552	-0.840115	5.44669
	107.833	6.25515	-0.840115	5.44669
	107.913	6.20593	-0.840115	5.44669
	108.017	6.07916	-0.840115	5.44669
	108.066	5.97755	-0.840115	5.44669
	108.056	5.92041	-0.840115	5.44669
	108.035	5.82476	-0.840115	5.44669
	108.03	5.78793	-0.840115	5.44669
	108.035	5.95137	-0.840115	5.44669
	108.039	6.15424	-0.840115	5.44669
	108.039	6.15115	-0.840115	5.44669
	108.037	6.02381	-0.840115	5.44669
	108.037	5.91383	-0.840115	5.44669
	108.037	5.80551	-0.840115	5.44669
	108.037	5.73301	-0.840115	5.44669
	108.037	5.73065	-0.840115	5.44669
	108.06	5.75378	-0.840115	5.44669
	108.139	5.76404	-0.840115	5.44669
	108.243	5.76007	-0.840115	5.44669
	108.293	5.75476	-0.840115	5.44669
	108.282	5.75394	-0.840115	5.44669
	108.261	5.75549	-0.840115	5.44669
	108.278	5.75643	-0.840115	5.44669
	108.363	5.75627	-0.840115	5.44669
	108.471	5.75587	-0.840115	5.44669
	108.52	5.75576	-0.840115	5.44669
	108.508	5.75585	-0.840115	5.44669
	108.487	5.75593	-0.840115	5.44669
	108.482	5.75593	-0.840115	5.44669
	108.488	5.7559	-0.840115	5.44669
	108.492	5.75589	-0.840115	5.44669
	108.491	5.7559	-0.840115	5.44669
	108.49	5.7559	-0.840115	5.44669
	108.489	5.75591	-0.840115	5.44669
	108.49	5.7559	-0.840115	5.44669
	108.49	5.7559	-0.840115	5.44669
	108.49	5.7559	-0.840115	5.44669
	108.49	5.7559	-0.840115	5.44669
	108.49	5.70671	-0.840115	5.44669
	108.49	5.53075	-0.840115	5.44669
	108.49	5.35154	-0.840115	5.44669
	108.49	5.36874	-0.840115	5.44669
	108.49	5.44434	-0.840115	5.44669
	108.49	5.42145	-0.840115	5.44669
	108.49	5.42651	-0.840115	5.44669
	108.512	5.44334	-0.840115	5.44669
	108.592	5.35125	-0.840115	5.44669
	108.695	5.24209	-0.840115	5.44669
	108.745	5.21887	-0.840115	5.44669
	108.735	5.24632	-0.840115	5.44669
	108.713	5.26582	-0.840115	5.44669
	108.708	5.26419	-0.840115	5.44669
	108.714	5.25656	-0.840115	5.44669
	108.718	5.25395	-0.840115	5.44669
	108.74	5.25557	-0.840115	5.44669
	108.796	5.25717	-0.840115	5.44669
	108.819	5.25727	-0.840115	5.44669
	108.766	5.25674	-0.840115	5.44669
	108.706	5.25648	-0.840115	5.44669
	108.717	5.25656	-0.840115	5.44669
	108.813	5.25669	-0.840115	5.44669
	108.927	5.25671	-0.840115	5.44669
	108.975	5.20749	-0.840115	5.44669
	108.961	5.08069	-0.840115	5.44669
	108.938	5.02826	-0.840115	5.44669
	108.934	5.14709	-0.840115	5.44669
	108.94	5.27984	-0.840115	5.44669
	108.945	5.25422	-0.840115	5.44669
	108.944	5.09174	-0.840115	5.44669
	108.965	4.96704	-0.840115	5.44669
	109.044	4.91296	-0.840115	5.44669
	109.126	4.82681	-0.840115	5.44669
	109.118	4.74368	-0.840115	5.44669
	109.084	4.77818	-0.840115	5.44669
	109.116	4.92668	-0.840115	5.44669
	109.171	4.99318	-0.840115	5.44669
	109.188	4.87248	-0.840115	5.44669
	109.176	4.73394	-0.840115	5.44669
	109.165	4.7578	-0.840115	5.44669
	109.165	4.9216	-0.840115	5.44669
	109.168	4.99829	-0.840115	5.44669
	109.17	4.87643	-0.840115	5.44669
	109.169	4.73377	-0.840115	5.44669
	109.191	4.70714	-0.840115	5.44669
	109.248	4.74508	-0.840115	5.44669
	109.272	4.77018	-0.840115	5.44669
	109.241	4.76717	-0.840115	5.44669
	109.26	4.75698	-0.840115	5.44669
	109.331	4.75378	-0.840115	5.44669
	109.317	4.75606	-0.840115	5.44669
	109.236	4.75816	-0.840115	5.44669
	109.243	4.75822	-0.840115	5.44669
	109.348	4.7575	-0.840115	5.44669
	109.423	4.75718	-0.840115	5.44669
	109.422	4.7573	-0.840115	5.44669
	109.396	4.75746	-0.840115	5.44669
	109.386	4.75749	-0.840115	5.44669
	109.391	4.75744	-0.840115	5.44669
	109.396	4.75741	-0.840115	5.44669
	109.397	4.75742	-0.840115	5.44669
	109.395	4.75743	-0.840115	5.44669
	109.394	4.75744	-0.840115	5.44669
	109.395	4.75743	-0.840115	5.44669
	109.395	4.70824	-0.840115	5.44669
	109.395	4.58146	-0.840115	5.44669
	109.395	4.47984	-0.840115	5.44669
	109.395	4.47189	-0.840115	5.44669
	109.395	4.55221	-0.840115	5.44669
	109.395	4.69459	-0.840115	5.44669
	109.417	4.74245	-0.840115	5.44669
	109.475	4.56698	-0.840115	5.44669
	109.521	4.30594	-0.840115	5.44669
	109.524	4.18278	-0.840115	5.44669
	109.488	4.21191	-0.840115	5.44669
	109.446	4.26597	-0.840115	5.44669
	109.482	4.32715	-0.840115	5.44669
	109.585	4.43968	-0.840115	5.44669
	109.649	4.48188	-0.840115	5.44669
	109.645	4.36384	-0.840115	5.44669
	109.621	4.23505	-0.840115	5.44669
	109.613	4.21287	-0.840115	5.44669
	109.618	4.24774	-0.840115	5.44669
	109.623	4.26998	-0.840115	5.44669
	109.623	4.26685	-0.840115	5.44669
	109.622	4.25763	-0.840115	5.44669
	109.643	4.25488	-0.840115	5.44669
	109.701	4.25701	-0.840115	5.44669
	109.747	4.25887	-0.840115	5.44669
	109.773	4.2589	-0.840115	5.44669
	109.816	4.25825	-0.840115	5.44669
	109.855	4.25797	-0.840115	5.44669
	109.861	4.25808	-0.840115	5.44669
	109.85	4.25823	-0.840115	5.44669
	109.844	4.25825	-0.840115	5.44669
	109.845	4.25821	-0.840115	5.44669
	109.848	4.25818	-0.840115	5.44669
	109.849	4.20899	-0.840115	5.44669
	109.848	4.03304	-0.840115	5.44669
	109.847	3.85384	-0.840115	5.44669
	109.87	3.92022	-0.840115	5.44669
	109.95	4.1226	-0.840115	5.44669
	110.053	4.10295	-0.840115	5.44669
	110.103	3.86242	-0.840115	5.44669
	110.07	3.69406	-0.840115	5.44669
	109.991	3.69722	-0.840115	5.44669
	109.963	3.75652	-0.840115	5.44669
	110.022	3.77994	-0.840115	5.44669
	110.086	3.76862	-0.840115	5.44669
	110.097	3.75555	-0.840115	5.44669
	110.079	3.7541	-0.840115	5.44669
	110.068	3.75813	-0.840115	5.44669
	110.092	3.76034	-0.840115	5.44669
	110.176	3.75983	-0.840115	5.44669
	110.281	3.75883	-0.840115	5.44669
	110.33	3.7586	-0.840115	5.44669
	110.318	3.75885	-0.840115	5.44669
	110.297	3.75904	-0.840115	5.44669
	110.292	3.75903	-0.840115	5.44669
	110.298	3.75896	-0.840115	5.44669
	110.302	3.75893	-0.840115	5.44669
	110.302	3.75895	-0.840115	5.44669
	110.3	3.75896	-0.840115	5.44669
	110.3	3.75896	-0.840115	5.44669
	110.3	3.75896	-0.840115	5.44669
	110.3	3.75896	-0.840115	5.44669
	110.3	3.75896	-0.840115	5.44669
	110.323	3.75896	-0.840115	5.44669
	110.402	3.75896	-0.840115	5.44669
	110.506	3.75896	-0.840115	5.44669
	110.555	3.75896	-0.840115	5.44669
	110.545	3.75896	-0.840115	5.44669
	110.524	3.75896	-0.840115	5.44669
	110.519	3.75896	-0.840115	5.44669
	110.524	3.70977	-0.840115	5.44669
	110.528	3.58299	-0.840115	5.44669
	110.528	3.53056	-0.840115	5.44669
	110.527	3.60019	-0.840115	5.44669
	110.526	3.55698	-0.840115	5.44669
	110.526	3.40133	-0.840115	5.44669
	110.527	3.38283	-0.840115	5.44669
	110.527	3.43536	-0.840115	5.44669
	110.549	3.36635	-0.840115	5.44669
	110.606	3.25412	-0.840115	5.44669
	110.63	3.2214	-0.840115	5.44669
	110.598	3.24597	-0.840115	5.44669
	110.618	3.26763	-0.840115	5.44669
	110.711	3.26793	-0.840115	5.44669
	110.777	3.26035	-0.840115	5.44669
	110.777	3.25707	-0.840115	5.44669
	110.754	3.25839	-0.840115	5.44669
	110.745	3.26011	-0.840115	5.44669
	110.749	3.26036	-0.840115	5.44669
	110.754	3.25985	-0.840115	5.44669
	110.777	3.25955	-0.840115	5.44669
	110.833	3.25961	-0.840115	5.44669
	110.856	3.25973	-0.840115	5.44669
	110.802	3.25977	-0.840115	5.44669
	110.765	3.25974	-0.840115	5.44669
	110.834	3.25971	-0.840115	5.44669
	110.953	3.25971	-0.840115	5.44669
	111.013	3.25972	-0.840115	5.44669
	111.002	3.25973	-0.840115	5.44669
	110.976	3.25972	-0.840115	5.44669
	110.97	3.25972	-0.840115	5.44669
	110.976	3.21053	-0.840115	5.44669
	110.981	3.08376	-0.840115	5.44669
	110.981	2.98213	-0.840115	5.44669
	110.979	2.97418	-0.840115	5.44669
	110.978	3.0545	-0.840115	5.44669
	110.979	3.14769	-0.840115	5.44669
	110.979	3.11797	-0.840115	5.44669
	111.002	3.06602	-0.840115	5.44669
	111.081	3.10302	-0.840115	5.44669
	111.185	3.04622	-0.840115	5.44669
	111.234	2.84734	-0.840115	5.44669
	111.224	2.70939	-0.840115	5.44669
	111.203	2.75963	-0.840115	5.44669
	111.198	2.93401	-0.840115	5.44669
	111.203	3.0057	-0.840115	5.44669
	111.207	2.87799	-0.840115	5.44669
	111.207	2.73465	-0.840115	5.44669
	111.205	2.70982	-0.840115	5.44669
	111.205	2.74875	-0.840115	5.44669
	111.205	2.77363	-0.840115	5.44669
	111.205	2.77017	-0.840115	5.44669
	111.205	2.75987	-0.840115	5.44669
	111.205	2.75679	-0.840115	5.44669
	111.205	2.75916	-0.840115	5.44669
	111.205	2.76124	-0.840115	5.44669
	111.205	2.76128	-0.840115	5.44669
	111.205	2.76055	-0.840115	5.44669
	111.205	2.76023	-0.840115	5.44669
	111.228	2.76036	-0.840115	5.44669
	111.285	2.76052	-0.840115	5.44669
	111.309	2.76055	-0.840115	5.44669
	111.255	2.7605	-0.840115	5.44669
	111.195	2.76047	-0.840115	5.44669
	111.206	2.76048	-0.840115	5.44669
	111.28	2.76049	-0.840115	5.44669
	111.314	2.76049	-0.840115	5.44669
	111.281	2.76049	-0.840115	5.44669
	111.297	2.76049	-0.840115	5.44669
	111.388	2.76049	-0.840115	5.44669
	111.455	2.76049	-0.840115	5.44669
	111.456	2.7113	-0.840115	5.44669
	111.433	2.58452	-0.840115	5.44669
	111.424	2.53209	-0.840115	5.44669
	111.428	2.65091	-0.840115	5.44669
	111.433	2.73447	-0.840115	5.44669
	111.434	2.63126	-0.840115	5.44669
	111.432	2.54312	-0.840115	5.44669
	111.431	2.58968	-0.840115	5.44669
	111.454	2.59872	-0.840115	5.44669
	111.534	2.57935	-0.840115	5.44669
	111.637	2.66535	-0.840115	5.44669
	111.687	2.72368	-0.840115	5.44669
	111.676	2.57241	-0.840115	5.44669
	111.655	2.31776	-0.840115	5.44669
	111.65	2.18866	-0.840115	5.44669
	111.656	2.21303	-0.840115	5.44669
	111.66	2.26722	-0.840115	5.44669
	111.66	2.28095	-0.840115	5.44669
	111.68	2.26739	-0.840115	5.44669
	111.737	2.25682	-0.840115	5.44669
	111.784	2.25721	-0.840115	5.44669
	111.81	2.26113	-0.840115	5.44669
	111.831	2.26264	-0.840115	5.44669
	111.79	2.26187	-0.840115	5.44669
	111.714	2.21183	-0.840115	5.44669
	111.734	2.03578	-0.840115	5.44669
	111.841	1.85684	-0.847985	5.44669
	111.913	1.87417	-0.86827	5.44669
	111.911	1.94975	-0.87666	5.44669
	111.885	1.8776	-0.857648	5.44669
	111.875	1.75587	-0.836407	5.44669
	111.88	1.72028	-0.832636	5.44669
	111.886	1.74703	-0.838349	5.44669
	111.909	1.77062	-0.842041	5.44669
	111.964	1.77095	-0.84155	5.44669
	111.987	1.7627	-0.840032	5.44669
	111.956	1.75913	-0.84744	5.44669
	111.954	1.76056	-0.868071	5.44669
	111.989	1.76243	-0.87677	5.44669
	112.031	1.76271	-0.857765	5.44669
	112.085	1.76216	-0.836416	5.44669
	112.122	1.76183	-0.832599	5.44669
	112.124	1.7127	-0.83833	5.44669
	112.112	1.53687	-0.842046	5.44669
	112.106	1.30851	-0.841559	5.44669
	112.108	1.1989	-0.840033	5.44669
	112.111	1.22205	-0.839567	5.44669
	112.112	1.26879	-0.839914	5.44669
	112.111	1.27983	-0.840225	5.44669
	112.11	1.2678	-0.840232	5.44669
	112.11	1.20963	-0.840125	5.44669
	112.111	1.03418	-0.840077	5.44669
	112.111	0.858382	-0.840095	5.44669
	112.111	0.87682	-0.84012	5.44669
	112.111	0.951737	-0.840124	5.44669
	112.111	0.878927	-0.840117	5.44669
	112.111	0.757147	-0.840112	5.44669
	112.111	0.721778	-0.840113	5.44669
	112.111	0.748628	-0.840115	5.44669
	112.111	0.772189	-0.840115	5.44669
	112.111	0.723283	-0.840115	5.44669
	112.111	0.539056	-0.840115	5.44669
	112.133	0.356286	-0.840115	5.44669
	112.19	0.374926	-0.840115	5.44669
	112.214	0.452404	-0.840115	5.44669
	112.16	0.380595	-0.840115	5.44669
	112.122	0.258324	-0.840115	5.44669
	112.191	0.222394	-0.840115	5.4507
	112.311	0.249183	-0.840115	5.46104
	112.371	0.272919	-0.840115	5.46531
	112.359	0.273297	-0.840115	5.45562
	112.334	0.265013	-0.840115	5.4448
	112.328	0.261407	-0.840115	5.44287
	112.334	0.262842	-0.840115	5.44579
	112.339	0.264724	-0.840115	5.44767
	112.339	0.265003	-0.840115	5.44742
	112.337	0.26445	-0.840115	5.44664
	112.336	0.26412	-0.840115	5.45042
	112.337	0.264178	-0.840115	5.46094
	112.337	0.26432	-0.840115	5.46537
	112.337	0.264358	-0.840115	5.45568
	112.337	0.264324	-0.840115	5.4448
	112.337	0.264296	-0.840115	5.44286
	112.337	0.215106	-0.840115	5.44578
	112.359	0.088341	-0.840115	5.44767
	112.417	0.035913	-0.840115	5.44742
	112.44	0.154729	-0.840115	5.44665
	112.409	0.287481	-0.840115	5.44641
	112.428	0.311045	-0.840115	5.44658
	112.521	0.275343	-0.840115	5.44674
	112.587	0.252268	-0.840115	5.44675
	112.565	0.255335	-0.840115	5.44669
	112.485	0.264827	-0.840115	5.44667
	112.452	0.267714	-0.840115	5.44668
	112.51	0.265549	-0.840115	5.44669
	112.575	0.263617	-0.840115	5.44669
	112.586	0.263576	-0.840115	5.44669
	112.568	0.264247	-0.840115	5.44669
	112.557	0.264542	-0.840115	5.44669
	112.559	0.264427	-0.840115	5.44669
	112.563	0.264274	-0.840115	5.44669
	112.565	0.264251	-0.840115	5.44669
	112.564	0.264295	-0.840115	5.44669
	112.563	0.264322	-0.840115	5.44669
	112.563	0.264318	-0.840115	5.44669
	112.541	0.264306	-0.840115	5.44669
	112.483	0.215113	-0.840115	5.44669
	112.46	0.08834	-0.840115	5.44669
	112.491	0.035911	-0.840115	5.44669
	112.494	0.154728	-0.840115	5.44669
	112.481	0.287482	-0.840115	5.44669
	112.518	0.311046	-0.840115	5.44669
	112.568	0.275343	-0.840115	5.44669
	112.58	0.252268	-0.840115	5.44669
	112.568	0.255334	-0.840115	5.44669
	112.559	0.264827	-0.840115	5.44669
	112.56	0.267714	-0.840115	5.44669
	112.563	0.265549	-0.840115	5.44669
	112.564	0.263617	-0.840115	5.44669
	112.564	0.263576	-0.840115	5.44669
	112.563	0.264247	-0.840115	5.44669
	112.541	0.264542	-0.840115	5.44669
	112.461	0.264427	-0.840115	5.44669
	112.38	0.264274	-0.840115	5.44669
	112.41	0.21506	-0.840115	5.44669
	112.524	0.08833	-0.840115	5.44669
	112.595	0.035925	-0.840115	5.44669
	112.567	0.154738	-0.840115	5.44669
	112.461	0.287481	-0.840115	5.44669
	112.37	0.311042	-0.840115	5.44669
	112.406	0.275341	-0.840115	5.44669
	112.526	0.252269	-0.840115	5.44669
	112.597	0.255335	-0.840115	5.44669
	112.59	0.264827	-0.840115	5.44669
	112.562	0.267714	-0.840115	5.44669
	112.553	0.216359	-0.840115	5.44669
	112.559	0.087651	-0.840115	5.44669
	112.565	0.035179	-0.840115	5.44669
	112.565	0.154667	-0.840115	5.44669
	112.563	0.287716	-0.840115	5.44669
	112.562	0.311166	-0.840115	5.44669
	112.563	0.27531	-0.840115	5.44669
	112.563	0.252212	-0.840115	5.44669
	112.563	0.255323	-0.840115	5.44669
[truncated: 132 more rows]
