# Supplementary material for: Design of a cosmetic glove stiffness compensation mechanism for toddler-sized hand prostheses
Source: PLoS One. 2017 Aug 11;12(8):e0183233. doi: 10.1371/journal.pone.0183233 (PMC5553851; doi:10.1371/journal.pone.0183233)
Supplement: S1 Dataset — (ZIP) [file pone.0183233.s001.zip › 02 Spring measurements/VST1_1.xlsx]

## Sheet: VST1_1
LabVIEW Measurement
Writer_Version	2
Reader_Version	2
Separator	Tab
Decimal_Separator	.
Multi_Headings	No
X_Columns	No
Time_Pref	Absolute
Operator	localadmin
Date	2013-10-09
Time	00:11:35.972000
***End_of_Header***
Channels	4
Samples	10	10	10	10
Date	2013-10-09	2013-10-09	2013-10-09	2013-10-09
Time	00:11:35.972000	00:11:35.972000	00:11:35.972000	00:11:35.972000
Y_Unit_Label	mm	N	N	Pa
X_Dimension	Time	Time	Time	Time
X0	0	0	0	0
Delta_X	0.01	0.01	0.01	0.01
***End_of_Header***
X_Value	Voltage LVDT (Filtered)	Voltage Load Cell (Filtered)	Voltage Pinch Load Cell (Filtered)	Voltage Pressure (Filtered)	Comment
	112.789	0.264307	-0.928076	5.44696
	112.789	0.264307	-0.912519	5.44679
	112.789	0.264307	-0.889124	5.44663
	112.789	0.264307	-0.874301	5.44663
	112.789	0.264307	-0.874736	5.44668
	112.789	0.264307	-0.879922	5.44671
	112.789	0.264307	-0.881898	5.4467
	112.789	0.264307	-0.888746	5.44668
	112.789	0.264307	-0.907899	5.44668
	112.789	0.264307	-0.924049	5.44669
	112.789	0.264307	-0.925678	5.44669
	112.789	0.264307	-0.920885	5.44669
	112.789	0.264307	-0.91047	5.44669
	112.789	0.264307	-0.890829	5.44669
	112.789	0.264307	-0.875745	5.44669
	112.789	0.264307	-0.874735	5.44669
	112.789	0.264307	-0.887279	5.44669
	112.789	0.264307	-0.909839	5.44669
	112.789	0.264307	-0.917513	5.44669
	112.789	0.264307	-0.897392	5.44669
	112.789	0.264307	-0.883811	5.44669
	112.789	0.264307	-0.900631	5.44669
	112.789	0.264307	-0.914937	5.44669
	112.789	0.264307	-0.899593	5.44669
	112.789	0.264307	-0.877779	5.44669
	112.789	0.264307	-0.872464	5.44669
	112.789	0.264307	-0.885604	5.44669
	112.789	0.264307	-0.902073	5.44669
	112.789	0.264307	-0.889997	5.44669
	112.789	0.264307	-0.861078	5.44669
	112.789	0.264307	-0.858276	5.44669
	112.789	0.264307	-0.868177	5.44669
	112.789	0.264307	-0.865575	5.44669
	112.789	0.264307	-0.86761	5.44669
	112.789	0.264307	-0.87831	5.44669
	112.789	0.264307	-0.891353	5.44669
	112.789	0.264307	-0.910224	5.44669
	112.789	0.264307	-0.924089	5.44669
	112.789	0.264307	-0.916997	5.44669
	112.789	0.264307	-0.892375	5.44669
	112.789	0.264307	-0.881935	5.44669
	112.789	0.264307	-0.893765	5.44669
	112.789	0.264307	-0.88787	5.44669
	112.789	0.264307	-0.863148	5.44669
	112.789	0.264307	-0.867771	5.44669
	112.789	0.264307	-0.904148	5.44669
	112.789	0.264307	-0.921804	5.44669
	112.789	0.264307	-0.901171	5.44669
	112.789	0.264307	-0.875991	5.44669
	112.789	0.264307	-0.871153	5.44669
	112.789	0.264307	-0.877819	5.44669
	112.789	0.264307	-0.88229	5.44669
	112.789	0.264307	-0.881787	5.44669
	112.789	0.264307	-0.879986	5.44669
	112.789	0.264307	-0.887281	5.44669
	112.789	0.264307	-0.900094	5.44669
	112.789	0.264307	-0.896441	5.44669
	112.789	0.264307	-0.889339	5.44669
	112.789	0.264307	-0.903243	5.44669
	112.789	0.264307	-0.914059	5.44669
	112.789	0.264307	-0.890426	5.44669
	112.789	0.264307	-0.857263	5.44669
	112.789	0.264307	-0.864439	5.44669
	112.789	0.264307	-0.896979	5.44669
	112.789	0.264307	-0.902999	5.44669
	112.789	0.264307	-0.893152	5.44669
	112.789	0.264307	-0.902503	5.44669
	112.789	0.264307	-0.920263	5.44669
	112.789	0.264307	-0.918146	5.44669
	112.789	0.264307	-0.894218	5.44669
	112.789	0.264307	-0.882298	5.44669
	112.789	0.264307	-0.901133	5.44669
	112.789	0.264307	-0.923556	5.44669
	112.789	0.264307	-0.927884	5.44669
	112.789	0.264307	-0.914115	5.44669
	112.789	0.264307	-0.889862	5.44669
	112.789	0.264307	-0.881913	5.44669
	112.789	0.264307	-0.902521	5.44669
	112.789	0.264307	-0.924275	5.44669
	112.789	0.264307	-0.927692	5.44669
	112.789	0.264307	-0.92165	5.44669
	112.789	0.264307	-0.910074	5.44669
	112.789	0.264307	-0.882521	5.44669
	112.789	0.264307	-0.855417	5.44669
	112.789	0.264307	-0.866483	5.44669
	112.789	0.264307	-0.898493	5.44669
	112.789	0.264307	-0.902906	5.44669
	112.789	0.264307	-0.884705	5.44669
	112.789	0.264307	-0.874139	5.44669
	112.789	0.264307	-0.883836	5.44669
	112.789	0.264307	-0.900736	5.44669
	112.789	0.264307	-0.897936	5.44669
	112.789	0.264307	-0.881866	5.44669
	112.789	0.264307	-0.874723	5.44669
	112.789	0.264307	-0.885091	5.44669
	112.789	0.264307	-0.901054	5.44669
	112.789	0.264307	-0.889753	5.44669
	112.789	0.264307	-0.853467	5.44669
	112.789	0.264307	-0.838187	5.44669
	112.789	0.264307	-0.859777	5.44669
	112.789	0.264307	-0.884512	5.44669
	112.789	0.264307	-0.896695	5.44669
	112.789	0.264307	-0.910251	5.44669
	112.789	0.264307	-0.922201	5.44669
	112.789	0.264307	-0.916196	5.44669
	112.789	0.264307	-0.884841	5.44669
	112.789	0.264307	-0.854205	5.44669
	112.789	0.264307	-0.865149	5.44669
	112.789	0.264307	-0.906236	5.44669
	112.789	0.264307	-0.931482	5.44669
	112.789	0.264307	-0.929342	5.44669
	112.789	0.264307	-0.919771	5.44669
	112.789	0.264307	-0.91657	5.44669
	112.789	0.264307	-0.910768	5.44669
	112.789	0.264307	-0.892489	5.44669
	112.789	0.264307	-0.884204	5.44669
	112.789	0.264307	-0.894676	5.44669
	112.789	0.264307	-0.895316	5.44669
	112.789	0.264307	-0.882931	5.44669
	112.789	0.264307	-0.868231	5.44669
	112.789	0.264307	-0.849264	5.44669
	112.789	0.264307	-0.835947	5.44669
	112.789	0.264307	-0.843304	5.44669
	112.789	0.264307	-0.875711	5.44669
	112.789	0.264307	-0.906307	5.44669
	112.789	0.264307	-0.902843	5.44669
	112.789	0.264307	-0.889762	5.44669
	112.789	0.264307	-0.901137	5.44669
	112.789	0.264307	-0.920896	5.44669
	112.789	0.264307	-0.918897	5.44669
	112.789	0.264307	-0.894307	5.44669
	112.789	0.264307	-0.874198	5.44669
	112.789	0.264307	-0.864979	5.44669
	112.789	0.264307	-0.858884	5.44669
	112.789	0.264307	-0.873863	5.44669
	112.789	0.264307	-0.900303	5.44669
	112.789	0.264307	-0.901034	5.44669
	112.789	0.264307	-0.891146	5.44669
	112.789	0.264307	-0.902361	5.44669
	112.789	0.264307	-0.920917	5.44669
	112.789	0.264307	-0.91847	5.44669
	112.789	0.264307	-0.894121	5.44669
	112.789	0.264307	-0.874272	5.44669
	112.789	0.264307	-0.872947	5.44669
	112.789	0.264307	-0.887054	5.44669
	112.789	0.264307	-0.91038	5.44669
	112.789	0.264307	-0.925691	5.44669
	112.789	0.313497	-0.925484	5.44669
	112.789	0.440273	-0.92022	5.44669
	112.767	0.541895	-0.91026	5.44669
	112.71	0.549853	-0.890978	5.44669
	112.686	0.51872	-0.883752	5.44669
	112.717	0.503114	-0.902895	5.44669
	112.698	0.507685	-0.923778	5.44669
	112.627	0.564343	-0.927351	5.44669
	112.619	0.692623	-0.921683	5.44669
	112.643	0.792221	-0.91808	5.44669
	112.611	0.798796	-0.910721	5.44669
	112.561	0.767804	-0.884062	5.44669
	112.546	0.752748	-0.855833	5.44669
	112.557	0.757499	-0.866109	5.44669
	112.567	0.764847	-0.898189	5.44669
	112.567	0.766238	-0.902912	5.44669
	112.563	0.813398	-0.892686	5.44669
	112.562	0.938829	-0.894468	5.44669
	112.563	0.99142	-0.892205	5.44669
	112.563	0.873146	-0.889571	5.44669
	112.563	0.740563	-0.904847	5.44669
	112.563	0.716878	-0.914649	5.44669
	112.563	0.801659	-0.897973	5.44669
	112.563	1.0007	-0.885074	5.44669
	112.563	1.22606	-0.900954	5.44669
	112.563	1.32617	-0.922494	5.44669
	112.563	1.3001	-0.927503	5.44669
	112.563	1.25552	-0.922203	5.44669
	112.563	1.24642	-0.910373	5.44669
	112.563	1.2585	-0.88245	5.44669
	112.541	1.2668	-0.855281	5.44669
	112.483	1.31518	-0.866451	5.44669
	112.437	1.48785	-0.906399	5.4507
	112.411	1.71516	-0.923217	5.46104
	112.368	1.82545	-0.893093	5.46531
	112.329	1.80296	-0.855117	5.45562
	112.323	1.75626	-0.85472	5.4448
	112.334	1.74499	-0.868812	5.44287
	112.34	1.75692	-0.859235	5.44579
	112.339	1.81512	-0.83987	5.44767
	112.337	1.94143	-0.841395	5.44742
	112.336	2.03966	-0.865646	5.44664
	112.336	2.09555	-0.877911	5.44641
	112.337	2.14268	-0.866977	5.44658
	112.337	2.10265	-0.864728	5.44674
	112.337	2.06281	-0.868733	5.44675
	112.337	2.15773	-0.863506	5.44669
	112.337	2.27627	-0.866544	5.44667
	112.337	2.30241	-0.870728	5.44668
	112.315	2.27285	-0.863697	5.44669
	112.235	2.25143	-0.865915	5.44669
	112.131	2.25301	-0.870397	5.44669
	112.082	2.26129	-0.855911	5.44669
	112.092	2.2642	-0.845784	5.44669
	112.113	2.26247	-0.869912	5.44669
	112.118	2.26071	-0.910908	5.44669
	112.113	2.26059	-0.931697	5.44669
	112.109	2.26117	-0.927763	5.44669
	112.109	2.26145	-0.919032	5.44669
	112.111	2.26136	-0.916822	5.44669
	112.111	2.26123	-0.919007	5.44669
	112.111	2.2612	-0.920709	5.44669
	112.11	2.26124	-0.912775	5.44669
	112.11	2.26126	-0.891859	5.44669
	112.111	2.31045	-0.883227	5.44669
	112.111	2.43722	-0.902362	5.44669
	112.111	2.53884	-0.923741	5.44669
	112.111	2.54679	-0.927525	5.44669
	112.111	2.46647	-0.921769	5.44669
	112.111	2.32409	-0.918054	5.44669
	112.111	2.27623	-0.918551	5.44669
	112.111	2.40252	-0.912209	5.44669
	112.111	2.48759	-0.892389	5.44669
	112.111	2.43154	-0.87578	5.44669
	112.088	2.41961	-0.874195	5.44669
	112.008	2.49034	-0.87917	5.44669
	111.905	2.58223	-0.881775	5.44669
	111.878	2.65397	-0.888962	5.44669
	111.946	2.6114	-0.908033	5.44669
	111.99	2.51256	-0.924028	5.44669
	111.942	2.4775	-0.925622	5.44669
	111.876	2.49655	-0.912998	5.44669
	111.861	2.51677	-0.890198	5.44669
	111.878	2.56763	-0.882451	5.44669
	111.89	2.68791	-0.902627	5.44669
	111.889	2.78622	-0.916257	5.44669
	111.862	2.79509	-0.899437	5.44669
	111.781	2.76553	-0.885115	5.44669
	111.678	2.75025	-0.900451	5.44669
	111.629	2.7544	-0.914397	5.44669
	111.64	2.76158	-0.899432	5.44669
	111.661	2.76311	-0.877903	5.44669
	111.666	2.7612	-0.872573	5.44669
	111.66	2.75985	-0.877735	5.44669
	111.656	2.75997	-0.88175	5.44669
	111.656	2.7605	-0.889462	5.44669
	111.658	2.76067	-0.900381	5.44669
	111.658	2.76056	-0.887916	5.44669
	111.658	2.76045	-0.860808	5.44669
	111.658	2.76044	-0.866773	5.44669
	111.636	2.80967	-0.904561	5.44669
	111.556	2.93647	-0.930203	5.44669
	111.452	2.98889	-0.929401	5.44669
	111.403	2.87006	-0.920251	5.44669
	111.413	2.73731	-0.91675	5.44669
	111.434	2.71375	-0.910673	5.44669
	111.439	2.79864	-0.892385	5.44669
	111.434	2.99768	-0.876324	5.44669
	111.43	3.22301	-0.874424	5.44669
	111.43	3.3231	-0.886943	5.44669
	111.432	3.29704	-0.901938	5.44669
	111.41	3.20327	-0.897335	5.44669
	111.33	3.01821	-0.889058	5.44669
	111.226	2.85108	-0.902808	5.44669
	111.199	2.92577	-0.913976	5.44669
	111.267	3.17652	-0.898417	5.44669
	111.334	3.32955	-0.885498	5.44669
	111.343	3.31632	-0.893104	5.44669
	111.301	3.25826	-0.894196	5.44669
	111.232	3.23894	-0.890891	5.44669
	111.188	3.25153	-0.904693	5.44669
	111.19	3.26368	-0.914115	5.44669
	111.205	3.26429	-0.897805	5.44669
	111.211	3.26023	-0.877322	5.44669
	111.208	3.25831	-0.865038	5.44669
	111.204	3.25895	-0.857797	5.44669
	111.204	3.2599	-0.865516	5.44669
	111.205	3.26007	-0.880205	5.44669
	111.206	3.25981	-0.885021	5.44669
	111.206	3.25963	-0.88204	5.44669
	111.205	3.25966	-0.886985	5.44669
	111.205	3.25973	-0.899239	5.44669
	111.205	3.25975	-0.896188	5.44669
	111.205	3.25973	-0.881666	5.44669
	111.205	3.25972	-0.86739	5.44669
	111.205	3.25972	-0.857231	5.44669
	111.205	3.25972	-0.864442	5.44669
	111.205	3.25972	-0.872086	5.44669
	111.205	3.25972	-0.865014	5.44669
	111.205	3.25972	-0.865984	5.44669
	111.183	3.25972	-0.877828	5.44669
	111.126	3.25972	-0.891729	5.44669
	111.08	3.25972	-0.902682	5.44669
	111.054	3.25972	-0.895938	5.44669
	111.01	3.30891	-0.888207	5.44669
	110.971	3.43569	-0.895077	5.44669
	110.966	3.48812	-0.886182	5.44669
	110.976	3.3693	-0.854102	5.44669
	110.983	3.23655	-0.831853	5.44669
	110.982	3.21298	-0.83991	5.44669
	110.979	3.29788	-0.875752	5.44669
	110.978	3.49692	-0.915402	5.44669
	110.979	3.67306	-0.931497	5.44669
	110.979	3.64637	-0.926081	5.44669
	110.979	3.56788	-0.918398	5.44669
	110.979	3.64212	-0.909284	5.44669
	110.979	3.76577	-0.891216	5.44669
	110.979	3.80141	-0.884199	5.44669
	110.979	3.77401	-0.902997	5.44669
	110.979	3.75013	-0.923662	5.44669
	110.979	3.7499	-0.927266	5.44669
	110.979	3.7583	-0.913818	5.44669
	110.979	3.7619	-0.889957	5.44669
	110.979	3.76043	-0.882059	5.44669
	110.979	3.75853	-0.902548	5.44669
	110.979	3.70907	-0.924234	5.44669
	110.957	3.53366	-0.927666	5.44669
	110.899	3.35479	-0.913782	5.44669
	110.853	3.42111	-0.8898	5.44669
	110.85	3.67254	-0.874135	5.44669
	110.886	3.82882	-0.874426	5.44669
	110.928	3.81672	-0.887722	5.44669
	110.893	3.75797	-0.910134	5.44669
	110.789	3.73796	-0.92535	5.44669
	110.747	3.75051	-0.917558	5.44669
	110.809	3.76288	-0.892163	5.44669
	110.857	3.76361	-0.881646	5.44669
	110.811	3.75951	-0.90159	5.44669
	110.746	3.75754	-0.916109	5.44669
	110.73	3.75817	-0.899744	5.44669
	110.746	3.75913	-0.885296	5.44669
	110.758	3.75931	-0.900418	5.44669
	110.757	3.75904	-0.92219	5.44669
	110.753	3.75887	-0.919696	5.44669
	110.751	3.75889	-0.894182	5.44669
	110.752	3.75896	-0.873862	5.44669
	110.731	3.75898	-0.872753	5.44669
	110.651	3.75897	-0.879248	5.44669
	110.547	3.75895	-0.874449	5.44669
	110.497	3.75895	-0.861007	5.44669
	110.508	3.75896	-0.871379	5.44669
	110.529	3.75896	-0.906378	5.44669
	110.534	3.75896	-0.92932	5.44669
	110.529	3.75896	-0.928385	5.44669
	110.525	3.75896	-0.920138	5.44669
	110.525	3.75896	-0.917064	5.44669
	110.526	3.75896	-0.910845	5.44669
	110.527	3.75896	-0.892345	5.44669
	110.527	3.75896	-0.876246	5.44669
	110.526	3.75896	-0.874406	5.44669
	110.526	3.75896	-0.879093	5.44669
	110.526	3.75896	-0.873797	5.44669
	110.527	3.80815	-0.860789	5.44669
	110.504	3.93492	-0.871519	5.44669
	110.447	3.98736	-0.898643	5.44669
	110.401	3.86854	-0.893301	5.44669
	110.397	3.78497	-0.855768	5.44669
	110.411	3.88819	-0.837883	5.44669
	110.396	4.02551	-0.866701	5.44669
	110.336	4.10573	-0.912379	5.44669
	110.287	4.19831	-0.933455	5.44669
	110.283	4.22564	-0.920106	5.44268
	110.298	4.10851	-0.890341	5.43234
	110.305	4.03458	-0.879977	5.42806
	110.303	4.09204	-0.893667	5.43775
	110.3	4.1006	-0.888525	5.44858
	110.299	4.07715	-0.863457	5.4505
	110.3	4.16161	-0.867668	5.44759
	110.301	4.26994	-0.903995	5.44571
	110.3	4.29552	-0.921776	5.44595
	110.278	4.26935	-0.901214	5.44673
	110.22	4.24955	-0.88389	5.44696
	110.197	4.2506	-0.891434	5.44679
	110.228	4.25809	-0.886197	5.44663
	110.209	4.26085	-0.855405	5.44663
	110.138	4.25934	-0.832393	5.44668
	110.13	4.25773	-0.831803	5.44671
	110.154	4.25759	-0.839434	5.4467
	110.122	4.25811	-0.842793	5.44668
	110.071	4.25837	-0.849351	5.44668
	110.057	4.2583	-0.875761	5.44669
	110.068	4.25818	-0.904171	5.44669
	110.077	4.25815	-0.901929	5.44669
	110.078	4.25818	-0.890139	5.44669
	110.074	4.25821	-0.90162	5.44669
	110.073	4.2582	-0.913093	5.44669
	110.073	4.25819	-0.898469	5.44669
	110.052	4.30738	-0.877963	5.44669
	109.994	4.43416	-0.86507	5.44669
	109.97	4.48659	-0.849712	5.44669
	110.002	4.41697	-0.84513	5.44669
	109.982	4.46018	-0.863979	5.44669
	109.89	4.61582	-0.883798	5.44669
	109.824	4.58514	-0.88703	5.44669
	109.846	4.40583	-0.881598	5.44669
	109.926	4.42241	-0.886085	5.44669
	109.959	4.60426	-0.90689	5.44669
	109.923	4.64296	-0.916701	5.44669
	109.916	4.58953	-0.890229	5.44669
	109.928	4.60179	-0.856241	5.44669
	109.892	4.58439	-0.86408	5.44669
	109.843	4.56617	-0.897193	5.44669
	109.831	4.66206	-0.903216	5.44669
	109.842	4.72412	-0.893167	5.44669
	109.851	4.62009	-0.902432	5.44669
	109.851	4.49007	-0.920228	5.44669
	109.848	4.46239	-0.926027	5.4507
	109.846	4.4954	-0.92239	5.46104
	109.847	4.46962	-0.910976	5.46531
	109.848	4.34087	-0.890506	5.45562
	109.848	4.27929	-0.875429	5.4448
	109.848	4.44416	-0.866847	5.44287
	109.848	4.65644	-0.859229	5.44579
	109.848	4.65678	-0.873344	5.44767
	109.848	4.57672	-0.907834	5.44742
	109.87	4.6407	-0.929231	5.44664
	109.927	4.7606	-0.92783	5.44641
	109.951	4.79833	-0.919938	5.44658
	109.897	4.72394	-0.909307	5.44674
	109.837	4.57346	-0.890679	5.44675
	109.849	4.52009	-0.883966	5.44669
	109.922	4.64695	-0.90309	5.44667
	109.957	4.73422	-0.915913	5.44668
	109.901	4.6297	-0.899129	5.44669
	109.837	4.5397	-0.877237	5.44669
	109.825	4.58594	-0.864532	5.44669
	109.842	4.59551	-0.857615	5.44669
	109.853	4.57647	-0.873491	5.44669
	109.852	4.66242	-0.908469	5.44669
	109.847	4.7698	-0.921574	5.44669
	109.846	4.79446	-0.899538	5.44669
	109.847	4.76824	-0.88326	5.44669
	109.848	4.74875	-0.899637	5.44669
	109.848	4.74995	-0.922587	5.44669
	109.848	4.70819	-0.92801	5.44669
	109.848	4.53491	-0.922383	5.44669
	109.848	4.35419	-0.918139	5.44669
	109.848	4.41899	-0.918368	5.44669
	109.848	4.67043	-0.912103	5.44669
	109.848	4.82726	-0.892409	5.44669
	109.848	4.81538	-0.875826	5.44669
	109.848	4.75653	-0.874207	5.44669
	109.848	4.7364	-0.887029	5.44669
	109.848	4.74893	-0.909922	5.44669
	109.848	4.76135	-0.917636	5.44669
	109.848	4.76209	-0.897415	5.44669
	109.848	4.75799	-0.883776	5.44669
	109.848	4.75601	-0.900609	5.44669
	109.848	4.75664	-0.92281	5.44669
	109.848	4.7576	-0.927758	5.44669
	109.825	4.75779	-0.914327	5.44669
	109.746	4.75752	-0.889995	5.44669
	109.642	4.75734	-0.874023	5.44669
	109.592	4.75736	-0.87431	5.44669
	109.603	4.75743	-0.879843	5.44669
	109.624	4.75746	-0.882016	5.44669
	109.629	4.75744	-0.888824	5.44669
	109.624	4.75743	-0.90789	5.44669
	109.62	4.80662	-0.924017	5.44669
	109.597	4.9334	-0.917797	5.44669
	109.542	4.98583	-0.892736	5.44669
	109.496	4.86701	-0.873931	5.44669
	109.47	4.78345	-0.873296	5.44669
	109.426	4.93585	-0.887321	5.44669
	109.387	5.19995	-0.910368	5.44669
	109.382	5.3326	-0.91772	5.44669
	109.392	5.30636	-0.88942	5.44669
	109.399	5.25013	-0.847669	5.44669
	109.398	5.23621	-0.828048	5.44669
	109.395	5.25041	-0.84061	5.44669
	109.394	5.26132	-0.869527	5.44669
	109.395	5.26084	-0.887688	5.44669
	109.395	5.25676	-0.894551	5.44669
	109.395	5.25522	-0.908223	5.44669
	109.395	5.25603	-0.914242	5.44669
	109.395	5.25691	-0.888725	5.44669
	109.395	5.257	-0.856484	5.44669
	109.395	5.25672	-0.864717	5.44669
	109.395	5.25657	-0.905243	5.44669
	109.395	5.25661	-0.923349	5.44669
	109.395	5.25668	-0.901429	5.44669
	109.373	5.25669	-0.883421	5.44669
	109.315	5.25667	-0.891161	5.44669
	109.269	5.25666	-0.89412	5.44669
	109.243	5.25666	-0.883679	5.44669
	109.2	5.25667	-0.87684	5.44669
	109.161	5.25667	-0.885333	5.44669
	109.155	5.25667	-0.900403	5.44669
	109.166	5.25667	-0.897264	5.44669
	109.172	5.30586	-0.881704	5.44669
	109.171	5.43263	-0.874893	5.44669
	109.168	5.48506	-0.88522	5.44669
	109.168	5.36625	-0.908918	5.44669
	109.168	5.23349	-0.92573	5.44669
	109.169	5.20993	-0.918149	5.44669
	109.169	5.24563	-0.884404	5.44669
	109.169	5.26871	-0.845457	5.44669
	109.169	5.26564	-0.836782	5.44669
	109.169	5.30534	-0.862043	5.44669
	109.169	5.42922	-0.878091	5.44669
	109.169	5.48382	-0.868341	5.44669
	109.169	5.36694	-0.865237	5.44669
	109.169	5.28341	-0.876332	5.44669
	109.169	5.38595	-0.891367	5.44669
	109.169	5.47379	-0.903063	5.44669
	109.146	5.37817	-0.888355	5.44669
	109.089	5.2425	-0.860037	5.44669
	109.065	5.25866	-0.858424	5.44669
	109.119	5.46739	-0.868608	5.44669
	109.157	5.721	-0.857832	5.44669
	109.088	5.82945	-0.847225	5.44669
	108.968	5.79684	-0.861963	5.44669
	108.908	5.69735	-0.874337	5.44669
	108.92	5.56141	-0.866796	5.44669
	108.945	5.52306	-0.865924	5.44669
	108.952	5.60185	-0.869298	5.44669
	108.945	5.60667	-0.863318	5.44669
	108.94	5.57406	-0.874135	5.44669
	108.941	5.65602	-0.898833	5.44669
	108.942	5.76654	-0.90032	5.44669
	108.943	5.79394	-0.89137	5.44669
	108.943	5.76775	-0.902708	5.44669
	108.942	5.7473	-0.920983	5.44669
	108.942	5.74808	-0.918375	5.44669
	108.942	5.75568	-0.894058	5.44669
	108.92	5.75859	-0.87428	5.44669
	108.863	5.75711	-0.872972	5.44669
	108.817	5.75545	-0.879191	5.44669
	108.791	5.75529	-0.874348	5.44669
	108.747	5.7558	-0.860985	5.44669
	108.708	5.75608	-0.871406	5.44669
	108.703	5.75601	-0.906397	5.44669
	108.713	5.75589	-0.921447	5.44669
	108.72	5.75586	-0.900222	5.44669
	108.719	5.75589	-0.883591	5.44669
	108.716	5.75591	-0.899533	5.44669
	108.715	5.75591	-0.922425	5.44669
	108.716	5.7559	-0.927979	5.44669
	108.716	5.7559	-0.922427	5.44669
	108.716	5.7559	-0.918168	5.44669
	108.716	5.7559	-0.910494	5.44669
	108.716	5.7559	-0.891806	5.44669
	108.716	5.7559	-0.884016	5.44669
	108.716	5.7559	-0.89484	5.44669
	108.694	5.7559	-0.895451	5.44669
	108.636	5.7559	-0.8908	5.44669
	108.59	5.7559	-0.904208	5.44669
	108.564	5.7559	-0.921815	5.44669
	108.521	5.7559	-0.91819	5.44669
	108.482	5.7559	-0.885814	5.44669
	108.476	5.80509	-0.853904	5.44669
	108.487	5.93187	-0.864677	5.44669
	108.494	5.9843	-0.906145	5.44669
	108.492	5.86548	-0.931612	5.44669
	108.49	5.73273	-0.929429	5.44669
	108.489	5.70916	-0.91189	5.44669
	108.49	5.79406	-0.88838	5.44669
	108.49	5.94391	-0.874212	5.44669
	108.49	5.99327	-0.874963	5.4507
	108.49	5.86496	-0.880049	5.46104
	108.49	5.72932	-0.874	5.46531
	108.49	5.75711	-0.852663	5.45562
	108.49	5.97071	-0.843185	5.4448
	108.49	6.17303	-0.869985	5.44287
	108.49	6.10291	-0.903993	5.44579
	108.49	5.84155	-0.896045	5.44767
	108.49	5.73165	-0.86288	5.44742
	108.49	5.92208	-0.864744	5.44664
	108.468	6.21121	-0.902974	5.44641
	108.41	6.34079	-0.930259	5.44658
	108.386	6.30436	-0.922118	5.44674
	108.418	6.24495	-0.892321	5.44675
	108.421	6.23332	-0.87222	5.44669
	108.385	6.24961	-0.872727	5.44667
	108.343	6.26058	-0.87982	5.44668
	108.289	6.25938	-0.882569	5.44669
	108.252	6.25498	-0.889064	5.44669
	108.25	6.25357	-0.899923	5.44669
	108.262	6.25453	-0.895736	5.44669
	108.268	6.25544	-0.881234	5.44669
	108.266	6.25548	-0.867369	5.44669
	108.263	6.25517	-0.857376	5.44669
	108.263	6.25503	-0.86451	5.44669
	108.263	6.25508	-0.879933	5.44669
	108.242	6.25515	-0.885265	5.44669
	108.162	6.25516	-0.882238	5.44669
	108.058	6.25514	-0.886982	5.44669
	108.008	6.30432	-0.907038	5.44669
	108.041	6.4311	-0.916444	5.44669
	108.12	6.48354	-0.89794	5.44669
	108.149	6.41391	-0.88442	5.44669
	108.089	6.40793	-0.892821	5.44669
	108.025	6.48599	-0.894461	5.44669
	108.015	6.52965	-0.883232	5.44669
	108.032	6.4724	-0.876531	5.44669
	108.043	6.32695	-0.885363	5.44669
	108.042	6.2696	-0.908396	5.44669
	108.037	6.393	-0.925461	5.44669
	108.036	6.52942	-0.918222	5.44669
	108.037	6.60208	-0.892401	5.44669
	108.038	6.64262	-0.88151	5.44669
	108.038	6.59387	-0.901449	5.44669
	108.037	6.55271	-0.923968	5.44669
	108.037	6.65019	-0.920074	5.44669
	108.015	6.77025	-0.893709	5.44669
	107.958	6.79613	-0.873529	5.44669
	107.911	6.76592	-0.864911	5.44669
	107.886	6.74432	-0.859093	5.44669
	107.842	6.74605	-0.866104	5.44669
	107.803	6.75446	-0.879991	5.44669
	107.798	6.75737	-0.892593	5.44669
	107.808	6.7556	-0.910146	5.44669
	107.815	6.75382	-0.915745	5.44669
	107.814	6.75371	-0.888671	5.44669
	107.811	6.75429	-0.848057	5.44669
	107.81	6.75458	-0.836347	5.44669
	107.811	6.75449	-0.868807	5.44669
	107.811	6.75435	-0.905937	5.44669
	107.811	6.75432	-0.90515	5.44669
	107.811	6.75436	-0.882991	5.44669
	107.811	6.75439	-0.872622	5.44669
	107.811	6.75438	-0.88381	5.44669
	107.811	6.75437	-0.909135	5.44669
	107.811	6.75437	-0.926322	5.44669
	107.811	6.75437	-0.926191	5.44669
	107.811	6.75437	-0.912421	5.44669
	107.789	6.75437	-0.881883	5.44669
	107.731	6.75437	-0.846444	5.44669
	107.685	6.75437	-0.830221	5.44669
	107.659	6.75437	-0.841957	5.44669
	107.616	6.75437	-0.869319	5.44669
	107.577	6.75437	-0.879251	5.44669
	107.571	6.75437	-0.866233	5.44669
	107.582	6.75437	-0.871811	5.44669
	107.588	6.75437	-0.896822	5.44669
	107.587	6.80356	-0.892433	5.44669
	107.584	6.93034	-0.863922	5.44669
	107.584	6.98277	-0.866466	5.44669
	107.584	6.86395	-0.895454	5.44669
	107.585	6.78039	-0.893767	5.44669
	107.585	6.93279	-0.864969	5.44669
	107.585	7.19689	-0.86643	5.44669
	107.585	7.32955	-0.902937	5.44669
	107.585	7.30331	-0.921773	5.44669
	107.585	7.24707	-0.901589	5.44669
	107.585	7.23315	-0.876177	5.44669
	107.585	7.24735	-0.863212	5.44669
	107.585	7.25826	-0.849568	5.44669
	107.585	7.25778	-0.845731	5.44669
	107.585	7.25371	-0.872152	5.44669
	107.585	7.25217	-0.911867	5.44669
	107.585	7.25297	-0.931302	5.44669
	107.562	7.25386	-0.927257	5.44669
	107.505	7.25394	-0.91109	5.44669
	107.481	7.25366	-0.880945	5.44669
	107.535	7.25352	-0.846524	5.44669
	107.595	7.25355	-0.838459	5.44669
	107.584	7.25362	-0.870237	5.44669
	107.51	7.25364	-0.913657	5.44669
	107.476	7.25362	-0.932734	5.44669
	107.509	7.25361	-0.91935	5.44669
	107.493	7.25361	-0.88241	5.44669
	107.402	7.25361	-0.844194	5.44669
	107.335	7.25361	-0.836961	5.44669
	107.334	7.25361	-0.862567	5.44669
	107.357	7.25361	-0.886118	5.44669
	107.366	7.25361	-0.896376	5.44669
	107.362	7.25361	-0.909546	5.44669
	107.357	7.25361	-0.922019	5.44669
	107.357	7.25361	-0.924241	5.44669
	107.358	7.25361	-0.913134	5.44669
	107.359	7.25361	-0.882875	5.44669
	107.359	7.25361	-0.854477	5.44669
	107.358	7.25361	-0.865963	5.44669
	107.336	7.3028	-0.898609	5.44669
	107.279	7.42958	-0.90314	5.44669
	107.255	7.48201	-0.884761	5.44669
	107.309	7.36319	-0.874079	5.44669
	107.347	7.23044	-0.87592	5.44669
	107.278	7.20687	-0.880454	5.44669
	107.158	7.24258	-0.881693	5.44669
	107.098	7.26565	-0.880599	5.44669
	107.11	7.26258	-0.879701	5.44669
	107.135	7.25309	-0.871843	5.44669
	107.141	7.2502	-0.859753	5.44669
	107.135	7.30156	-0.863909	5.44669
	107.13	7.43027	-0.878836	5.44669
	107.13	7.48274	-0.892889	5.44669
	107.132	7.41244	-0.90281	5.44669
	107.133	7.40617	-0.887708	5.44669
	107.132	7.48434	-0.851985	5.44669
	107.132	7.57734	-0.838293	5.44669
	107.132	7.69608	-0.868219	5.44669
	107.132	7.77899	-0.904998	5.44669
	107.11	7.782	-0.904966	5.44669
	107.03	7.75545	-0.883247	5.44669
	106.927	7.74353	-0.872795	5.44669
	106.877	7.74801	-0.883791	5.44669
	106.887	7.75413	-0.909066	5.44669
	106.909	7.7551	-0.918429	5.44669
	106.914	7.75333	-0.898051	5.44669
	106.908	7.75225	-0.883761	5.44669
	106.904	7.75242	-0.892506	5.44669
	106.904	7.75288	-0.886692	5.44669
	106.906	7.75301	-0.863102	5.44669
	106.906	7.7529	-0.86817	5.44669
	106.906	7.75281	-0.904331	5.44669
	106.906	7.75281	-0.921739	5.44669
	106.906	7.75284	-0.901079	5.44669
	106.906	7.75286	-0.883847	5.44669
	106.906	7.75285	-0.899335	5.44669
	106.906	7.75284	-0.914381	5.44669
	106.906	7.75284	-0.899821	5.44669
	106.906	7.75285	-0.885943	5.44669
	106.906	7.75285	-0.900661	5.44669
	106.884	7.75285	-0.922062	5.44669
	106.826	7.75285	-0.919555	5.44669
	106.78	7.75285	-0.886298	5.44669
	106.754	7.75285	-0.853622	5.44669
	106.711	7.75285	-0.864387	5.44669
	106.694	7.75285	-0.906124	5.44669
	106.746	7.75285	-0.923836	5.44669
	106.78	7.75285	-0.893449	5.44669
	106.733	7.75285	-0.855047	5.44669
	106.672	7.75285	-0.862434	5.44669
	106.658	7.75285	-0.904798	5.44669
	106.674	7.75285	-0.931845	5.44669
	106.685	7.75285	-0.922134	5.44669
	106.684	7.75285	-0.883893	5.44669
	106.68	7.75285	-0.843826	5.44669
	106.678	7.75285	-0.828409	5.44669
	106.679	7.75285	-0.842128	5.44669
	106.68	7.75285	-0.877906	5.44669
	106.68	7.75285	-0.915516	5.44669
	106.68	7.75285	-0.930779	5.44669
	106.657	7.75285	-0.92574	5.44669
	106.6	7.80204	-0.918511	5.44669
	106.576	7.978	-0.909452	5.44669
	106.63	8.2064	-0.891247	5.44669
	106.69	8.31598	-0.876281	5.44669
	106.678	8.24362	-0.874811	5.44669
	106.605	8.02091	-0.887121	5.44669
	106.548	7.78148	-0.901874	5.44669
	106.524	7.68394	-0.897245	5.44669
	106.485	7.76527	-0.881173	5.44669
	106.447	7.98746	-0.874678	5.44669
	106.44	8.22349	-0.885318	5.44669
	106.45	8.31978	-0.901166	5.44669
	106.457	8.23914	-0.897589	5.44669
	106.456	8.06687	-0.881569	5.44669
	106.453	8.00687	-0.866851	5.44669
	106.452	8.13874	-0.85704	5.44669
	106.453	8.27965	-0.872425	5.44669
	106.453	8.302	-0.908227	5.44669
	106.453	8.26289	-0.929722	5.44669
	106.453	8.23882	-0.920025	5.44669
	106.453	8.24268	-0.891635	5.44669
	106.453	8.25286	-0.872677	5.44669
	106.431	8.25575	-0.873162	5.44669
	106.351	8.25334	-0.87984	5.44669
	106.27	8.20212	-0.874552	5.44669
	106.278	8.07534	-0.86084	5.44669
	106.312	8.02364	-0.871272	5.44669
	106.302	8.14276	-0.898522	5.44669
	106.304	8.27538	-0.901208	5.44669
	106.312	8.29878	-0.891853	5.44669
	106.27	8.26306	-0.902595	5.44669
	106.22	8.24003	-0.912893	5.44669
	106.21	8.24313	-0.898038	5.44669
	106.222	8.25261	-0.877854	5.44669
	106.231	8.25549	-0.865177	5.44669
	106.23	8.25332	-0.849796	5.44669
	106.227	8.25139	-0.837256	5.44669
	106.226	8.25135	-0.843663	5.44669
	106.226	8.25202	-0.875397	5.44669
	106.227	8.25232	-0.913918	5.44669
	106.227	8.2522	-0.931001	5.44669
	106.227	8.25205	-0.91853	5.44669
	106.227	8.30122	-0.882682	5.44669
	106.227	8.42804	-0.85247	5.44669
	106.227	8.48049	-0.86519	5.44669
	106.227	8.36167	-0.906869	5.44669
	106.227	8.22891	-0.923863	5.44669
	106.227	8.20534	-0.893196	5.44669
	106.227	8.24104	-0.84706	5.44669
	106.205	8.26412	-0.834321	5.44669
	106.147	8.31025	-0.868312	5.44669
	106.101	8.42753	-0.906451	5.44669
	106.075	8.47707	-0.89767	5.44669
	106.032	8.36042	-0.862687	5.44669
	105.993	8.27879	-0.856215	5.44669
	105.987	8.38204	-0.86674	5.44669
	105.998	8.51869	-0.857835	5.44669
	106.004	8.59862	-0.84789	5.44669
	106.003	8.69131	-0.870111	5.44669
	106	8.76799	-0.902372	5.44669
	106	8.72846	-0.903192	5.44669
	106	8.58014	-0.883438	5.44669
	106.001	8.46633	-0.873505	5.44669
	106.001	8.46096	-0.884021	5.44669
	106.001	8.54671	-0.901039	5.44669
	106.001	8.69045	-0.897997	5.44669
	106.001	8.78613	-0.889655	5.44669
	106.001	8.78557	-0.894952	5.44669
	106.001	8.75298	-0.885615	5.44669
	106.001	8.73979	-0.86178	5.44669
	106.001	8.74589	-0.860129	5.44669
	106.001	8.75314	-0.876574	5.44669
	106.001	8.75401	-0.893292	5.44669
	106.001	8.7518	-0.903784	5.44669
	105.978	8.75056	-0.895844	5.44669
	105.921	8.75083	-0.887776	5.44669
	105.897	8.75138	-0.902801	5.44669
	105.929	8.75152	-0.914429	5.44669
	105.909	8.75138	-0.898609	5.44669
	105.816	8.75127	-0.885418	5.44669
	105.75	8.75128	-0.893002	5.44669
	105.75	8.75132	-0.894182	5.44669
	105.773	8.80052	-0.890921	5.44669
	105.782	8.92729	-0.90471	5.44669
	105.778	8.97971	-0.921982	5.44669
	105.773	8.86089	-0.925952	5.44669
	105.773	8.72814	-0.921736	5.44669
	105.774	8.70458	-0.910728	5.44669
	105.775	8.74028	-0.890635	5.44669
	105.775	8.76336	-0.883442	5.44669
	105.774	8.76029	-0.902887	5.44669
	105.774	8.7508	-0.923884	5.44669
	105.774	8.7971	-0.927399	5.44669
	105.774	8.97523	-0.913795	5.44669
	105.774	9.15637	-0.8899	5.44669
	105.774	9.09003	-0.874172	5.44669
	105.774	8.88697	-0.866536	5.44669
	105.774	8.85714	-0.859545	5.44669
	105.752	8.97101	-0.865716	5.44669
	105.695	9.08709	-0.871797	5.44669
	105.671	9.20276	-0.86444	5.44669
	105.702	9.27618	-0.873717	5.44669
	105.683	9.2763	-0.898259	5.44669
	105.59	9.25192	-0.892357	5.44669
	105.524	9.24193	-0.855509	5.44669
	105.524	9.24645	-0.830239	5.44669
	105.547	9.2519	-0.830862	5.44669
	105.556	9.25258	-0.847677	5.44669
	105.552	9.25092	-0.879309	5.44669
	105.547	9.24999	-0.914124	5.44669
	105.546	9.25019	-0.921825	5.44669
	105.548	9.2506	-0.897625	5.44669
	105.549	9.2507	-0.882368	5.44669
	105.548	9.2506	-0.892072	5.44669
	105.548	9.25052	-0.894876	5.44669
	105.548	9.25052	-0.891543	5.44669
	105.548	9.25055	-0.904724	5.44669
	105.548	9.25056	-0.921767	5.44669
	105.548	9.25056	-0.925858	5.44669
	105.548	9.25055	-0.921772	5.44669
	105.548	9.25055	-0.910778	5.44669
	105.526	9.25055	-0.890643	5.44669
	105.446	9.25056	-0.875557	5.44669
	105.365	9.25056	-0.866852	5.44669
	105.373	9.25055	-0.859185	5.44669
	105.407	9.25055	-0.873324	5.44669
	105.374	9.25055	-0.89997	5.44669
	105.319	9.25055	-0.893215	5.44669
	105.303	9.25055	-0.85526	5.44669
	105.315	9.25055	-0.837701	5.44669
	105.326	9.25055	-0.858935	5.44669
	105.326	9.25055	-0.884332	5.44669
	105.322	9.25055	-0.889048	5.44669
	105.32	9.25055	-0.882253	5.44669
	105.321	9.25055	-0.885642	5.44669
	105.322	9.25055	-0.898601	5.44669
	105.322	9.25055	-0.896398	5.44669
	105.322	9.25055	-0.889852	5.44669
	105.322	9.25055	-0.903473	5.44669
	105.322	9.25055	-0.913973	5.44669
	105.3	9.25055	-0.898179	5.44669
	105.22	9.25055	-0.877529	5.44669
	105.116	9.25055	-0.872862	5.44669
	105.067	9.29974	-0.885859	5.44669
	105.077	9.42652	-0.909909	5.44669
	105.098	9.47895	-0.925918	5.44669
	105.103	9.36013	-0.917876	5.44669
	105.098	9.27657	-0.892094	5.44669
	105.094	9.42897	-0.881505	5.44669
	105.094	9.69307	-0.901555	5.44669
	105.095	9.82573	-0.924015	5.44669
	105.096	9.79949	-0.920056	5.44669
	105.096	9.74325	-0.893684	5.44669
	105.095	9.72933	-0.873526	5.44669
	105.095	9.69435	-0.872789	5.44669
	105.095	9.52928	-0.879382	5.44669
	105.073	9.3496	-0.874493	5.44669
	105.016	9.41191	-0.860978	5.44669
	104.992	9.66194	-0.871351	5.44669
	105.024	9.81907	-0.906376	5.44669
	105.026	9.80781	-0.921458	5.44669
	105.013	9.74912	-0.892363	5.44669
	105.051	9.72883	-0.855437	5.44669
	105.078	9.74124	-0.855113	5.44669
	105.011	9.75366	-0.868864	5.44669
	104.895	9.75445	-0.859117	5.44669
	104.836	9.75037	-0.847673	5.44669
	104.847	9.74838	-0.861693	5.44669
	104.872	9.74899	-0.874065	5.44669
	104.878	9.74996	-0.866778	5.44669
	104.872	9.75014	-0.873884	5.44669
	104.867	9.74988	-0.905368	5.44669
	104.867	9.7497	-0.928005	5.44669
	104.869	9.74972	-0.920322	5.44669
	104.87	9.74979	-0.89237	5.44669
	104.869	9.74982	-0.88075	5.44669
	104.869	9.7498	-0.901141	5.44669
	104.869	9.74978	-0.92411	5.44669
	104.869	9.74978	-0.928114	5.44669
	104.869	9.74979	-0.921885	5.44669
	104.869	9.74979	-0.917893	5.44669
	104.869	9.74979	-0.918442	5.44669
	104.869	9.74979	-0.920092	5.44669
	104.869	9.74979	-0.920588	5.44669
	104.869	9.74979	-0.920209	5.44669
	104.847	9.74979	-0.919874	5.44669
	104.767	9.74979	-0.919869	5.44669
	104.686	9.74979	-0.912115	5.44669
	104.694	9.74979	-0.891881	5.44669
	104.728	9.74979	-0.883471	5.44669
	104.695	9.74979	-0.902456	5.44669
	104.64	9.74979	-0.915823	5.44669
	104.624	9.74979	-0.891446	5.44669
	104.636	9.74979	-0.857063	5.44669
	104.647	9.79898	-0.863993	5.44669
	104.647	9.92576	-0.904734	5.44669
	104.643	10.0274	-0.931264	5.44669
	104.642	10.0353	-0.921914	5.44669
	104.642	9.95501	-0.884008	5.44669
	104.643	9.86182	-0.851823	5.44669
	104.621	9.94074	-0.864448	5.44669
	104.541	10.1195	-0.906789	5.44669
	104.46	10.1349	-0.931963	5.44669
	104.467	10.0729	-0.921476	5.44669
	104.502	10.139	-0.883576	5.44669
	104.469	10.2534	-0.843927	5.44669
	104.414	10.288	-0.836435	5.44669
	104.398	10.2635	-0.870312	5.44669
	104.41	10.2412	-0.914408	5.44669
	104.421	10.2406	-0.925151	5.44669
	104.421	10.2483	-0.891048	5.44669
	104.395	10.2517	-0.845702	5.44669
	104.336	10.2504	-0.826644	5.44669
	104.312	10.2487	-0.83285	5.44669
	104.345	10.2484	-0.841917	5.44669
	104.325	10.2489	-0.851332	5.44669
	104.232	10.2492	-0.876903	5.44669
	104.189	10.2983	-0.911816	5.44669
	104.246	10.4742	-0.921713	5.44669
	104.293	10.6533	-0.898399	5.44669
	104.27	10.587	-0.882732	5.44669
	104.263	10.3354	-0.89982	5.44669
	104.271	10.1791	-0.922851	5.44669
	104.233	10.1913	-0.920185	5.44669
	104.207	10.2992	-0.886281	5.44669
	104.254	10.4952	-0.853391	5.44669
	104.289	10.711	-0.864296	5.44669
	104.244	10.8082	-0.906168	5.44669
	104.183	10.7843	-0.931757	5.44669
	104.169	10.6925	-0.929481	5.44669
	104.184	10.5567	-0.919732	5.44669
	104.195	10.5156	-0.916504	5.44669
	104.195	10.5933	-0.918625	5.44669
	104.19	10.5986	-0.912792	5.44669
	104.189	10.5665	-0.884735	5.44669
	104.19	10.5994	-0.855379	5.44669
	104.191	10.583	-0.86568	5.44669
	104.191	10.5578	-0.89817	5.44669
	104.19	10.6505	-0.903057	5.44669
	104.19	10.7628	-0.892753	5.44669
	104.19	10.7872	-0.894444	5.44669
	104.19	10.7591	-0.8843	5.44669
	104.19	10.7389	-0.86141	5.44669
	104.168	10.7405	-0.868312	5.44669
	104.088	10.7483	-0.904992	5.44669
	104.007	10.7511	-0.921965	5.44669
	104.015	10.7494	-0.893068	5.44669
	104.049	10.7477	-0.855552	5.44669
	104.016	10.7476	-0.862782	5.44669
	103.961	10.7482	-0.896893	5.44669
	103.945	10.7485	-0.903552	5.44669
	103.957	10.7484	-0.893414	5.44669
	103.968	10.7482	-0.894545	5.44669
	103.968	10.7482	-0.884107	5.44669
	103.964	10.7483	-0.853422	5.44669
	103.963	10.7483	-0.832305	5.44669
	103.963	10.7483	-0.83247	5.44669
	103.964	10.7483	-0.847616	5.44669
	103.964	10.7483	-0.870842	5.44669
	103.964	10.7483	-0.877869	5.44669
	103.964	10.7483	-0.865112	5.44669
	103.964	10.7483	-0.871832	5.44669
	103.964	10.7483	-0.89723	5.44669
	103.964	10.7483	-0.900467	5.44669
	103.964	10.7483	-0.892001	5.44669
	103.964	10.7483	-0.902921	5.44669
	103.964	10.7483	-0.912977	5.44669
	103.964	10.7483	-0.897958	5.44669
	103.964	10.7483	-0.885661	5.44669
	103.964	10.7483	-0.901206	5.44669
	103.964	10.7483	-0.92239	5.44669
	103.964	10.7483	-0.919499	5.44669
	103.964	10.7483	-0.894029	5.44669
	103.964	10.7483	-0.881738	5.44669
	103.964	10.7483	-0.900966	5.44669
	103.964	10.7483	-0.915814	5.44669
	103.964	10.7483	-0.899842	5.44669
	103.964	10.7975	-0.885442	5.44669
	103.942	10.9734	-0.900444	5.44669
	103.862	11.1526	-0.922149	5.44669
	103.758	11.0862	-0.919669	5.44669
	103.709	10.8839	-0.894186	5.44669
	103.719	10.9035	-0.881744	5.44669
	103.74	11.144	-0.893041	5.44669
	103.745	11.3124	-0.895505	5.44669
	103.74	11.3092	-0.891462	5.44669
	103.736	11.2499	-0.904466	5.44669
	103.736	11.2265	-0.913817	5.44669
	103.738	11.2378	-0.89776	5.44669
	103.738	11.2509	-0.877409	5.44669
	103.738	11.2524	-0.872961	5.44669
	103.738	11.2483	-0.878073	5.44669
	103.738	11.2461	-0.881754	5.44669
	103.738	11.2466	-0.881473	5.44669
	103.738	11.2476	-0.880045	5.44669
	103.738	11.2479	-0.879547	5.44669
	103.738	11.2476	-0.879846	5.44669
	103.715	11.2474	-0.888019	5.44669
	103.658	11.2474	-0.900453	5.44669
	103.612	11.2475	-0.888459	5.44669
	103.586	11.2475	-0.853139	5.44669
	103.543	11.2475	-0.830639	5.44669
	103.504	11.2475	-0.839744	5.44669
	103.498	11.2475	-0.876114	5.44669
	103.509	11.2475	-0.907742	5.44669
	103.515	11.2475	-0.903301	5.44669
	103.514	11.2475	-0.881574	5.44669
	103.511	11.2475	-0.864815	5.44669
	103.51	11.2475	-0.848314	5.44669
	103.511	11.2475	-0.836763	5.44669
	103.512	11.2475	-0.843983	5.44669
	103.512	11.2475	-0.867835	5.44669
	103.511	11.2475	-0.885779	5.44669
	103.511	11.2475	-0.894353	5.44669
	103.511	11.2475	-0.900948	5.44669
	103.511	11.2475	-0.886407	5.44669
	103.511	11.2475	-0.859973	5.44669
	103.511	11.2475	-0.859089	5.44669
	103.511	11.2475	-0.876781	5.44669
	103.511	11.2475	-0.893748	5.44669
	103.511	11.2475	-0.911772	5.44669
	103.511	11.2475	-0.916016	5.44669
	103.489	11.2475	-0.888206	5.44669
	103.432	11.2475	-0.847766	5.44669
	103.408	11.2475	-0.836391	5.44669
	103.462	11.2475	-0.868928	5.44669
	103.522	11.2475	-0.913844	5.44669
	103.51	11.2475	-0.925406	5.44669
	103.414	11.2475	-0.899226	5.44669
	103.3	11.2475	-0.881766	5.44669
	103.274	11.2475	-0.891251	5.44669
	103.347	11.2475	-0.886876	5.44669
	103.393	11.2475	-0.855754	5.44669
	103.343	11.2475	-0.840169	5.44669
	103.277	11.2475	-0.859794	5.44669
	103.262	11.2475	-0.875944	5.44669
	103.279	11.2967	-0.86037	5.44669
	103.291	11.4235	-0.837802	5.44669
	103.29	11.4759	-0.832254	5.44669
	103.285	11.3571	-0.845563	5.44669
	103.284	11.2243	-0.877928	5.44669
	103.284	11.2008	-0.906426	5.44669
	103.285	11.2365	-0.894233	5.44669
	103.286	11.2595	-0.853384	5.44669
	103.285	11.2565	-0.828681	5.44669
	103.285	11.247	-0.838835	5.44669
	103.285	11.2441	-0.876429	5.44669
	103.285	11.2463	-0.908197	5.44669
	103.285	11.2482	-0.903379	5.44669
	103.307	11.2482	-0.881445	5.44669
	103.365	11.2476	-0.872604	5.44669
	103.389	11.2473	-0.876481	5.44669
	103.335	11.2474	-0.881213	5.44669
	103.275	11.2475	-0.881812	5.44669
	103.264	11.2476	-0.872509	5.44669
	103.28	11.2475	-0.859282	5.44669
	103.291	11.2475	-0.871346	5.44669
	103.289	11.2475	-0.906977	5.44669
	103.285	11.2475	-0.929582	5.44669
	103.284	11.2475	-0.928282	5.44669
	103.285	11.2475	-0.920002	5.44669
	103.285	11.2475	-0.917044	5.44669
	103.286	11.2475	-0.910885	5.44669
	103.285	11.2475	-0.884499	5.44669
	103.285	11.2475	-0.848087	5.44669
	103.285	11.2475	-0.837851	5.44669
	103.285	11.2475	-0.869427	5.44669
	103.285	11.2475	-0.913534	5.44669
	103.285	11.2475	-0.93297	5.44669
	103.285	11.2475	-0.919493	5.44669
	103.307	11.2475	-0.890257	5.44669
	103.365	11.2475	-0.880159	5.44669
	103.389	11.2475	-0.901645	5.44669
	103.335	11.2475	-0.924531	5.44669
	103.275	11.2475	-0.928111	5.44669
	103.264	11.2475	-0.921734	5.44669
	103.28	11.2475	-0.917831	5.44669
	103.291	11.2475	-0.91847	5.44669
	103.289	11.2475	-0.920125	5.44669
	103.285	11.2475	-0.920592	5.44669
	103.284	11.2475	-0.912328	5.44669
	103.285	11.2475	-0.883842	5.44669
	103.285	11.2475	-0.855169	5.44669
	103.286	11.2475	-0.86591	5.44669
	103.285	11.2475	-0.898341	5.44669
	103.285	11.2967	-0.895176	5.44669
	103.285	11.4235	-0.856662	5.44669
	103.285	11.5251	-0.837591	5.44669
	103.285	11.533	-0.866261	5.44669
	103.285	11.4527	-0.912299	5.44669
	103.285	11.3103	-0.933578	5.44669
	103.285	11.2625	-0.928057	5.44669
	103.285	11.3888	-0.910616	5.44669
	103.285	11.4738	-0.888333	5.44669
	103.285	11.3686	-0.882517	5.44669
	103.285	11.2299	-0.903317	5.44669
	103.285	11.2482	-0.924393	5.44669
	103.285	11.4097	-0.927459	5.44669
	103.285	11.4874	-0.913639	5.44669
	103.285	11.3668	-0.889814	5.44669
	103.285	11.2243	-0.874192	5.44669
	103.285	11.2465	-0.874445	5.44669
	103.285	11.411	-0.879839	5.44669
	103.285	11.5378	-0.881967	5.44669
	103.285	11.5428	-0.888804	5.44669
	103.285	11.5015	-0.907899	5.44669
	103.285	11.5319	-0.916157	5.44669
	103.263	11.6655	-0.897514	5.44669
	103.205	11.7766	-0.884344	5.4507
	103.182	11.7862	-0.900811	5.46104
	103.236	11.7523	-0.922693	5.46531
	103.296	11.735	-0.927637	5.45562
	103.306	11.6906	-0.922189	5.4448
	103.29	11.5229	-0.91819	5.44287
	103.28	11.3454	-0.910588	5.44579
	103.281	11.3604	-0.891838	5.44767
	103.285	11.4344	-0.876125	5.44341
	103.287	11.4117	-0.874536	5.43229
	103.286	11.4665	-0.887061	5.42778
	103.263	11.6104	-0.901947	5.43765
	103.205	11.5706	-0.889426	5.44863
	103.182	11.3917	-0.860884	5.45056
	103.213	11.3624	-0.866268	5.44759
	103.216	11.468	-0.904323	5.44569
	103.203	11.5804	-0.930282	5.44595
	103.24	11.6483	-0.921648	5.44673
	103.29	11.5968	-0.892116	5.44697
	103.302	11.4956	-0.872301	5.44679
	103.29	11.4627	-0.872834	5.44663
	103.281	11.4835	-0.879836	5.44663
	103.282	11.5037	-0.874667	5.44668
	103.285	11.5539	-0.860889	5.44671
	103.286	11.6739	-0.871252	5.4467
	103.286	11.7724	-0.898496	5.44668
	103.285	11.7322	-0.893334	5.44668
	103.263	11.5759	-0.863705	5.44669
	103.183	11.4589	-0.858184	5.44669
	103.102	11.4551	-0.867203	5.44669
	103.132	11.4934	-0.857329	5.44669
	103.246	11.4614	-0.847514	5.44669
	103.317	11.3773	-0.870133	5.44669
	103.311	11.3936	-0.910386	5.44669
	103.285	11.4859	-0.931399	5.44669
	103.276	11.5767	-0.919953	5.44669
	103.281	11.6896	-0.891008	5.44669
	103.287	11.7707	-0.872439	5.44669
	103.287	11.7751	-0.873285	5.44669
	103.285	11.7006	-0.887847	5.44669
	103.285	11.5127	-0.902721	5.44669
	103.285	11.3376	-0.897342	5.44669
	103.285	11.4099	-0.888783	5.44669
	103.285	11.6625	-0.90269	5.44669
	103.285	11.768	-0.921896	5.44669
	103.263	11.628	-0.926634	5.44669
	103.205	11.4677	-0.922052	5.44669
	103.182	11.391	-0.918489	5.44669
	103.236	11.3573	-0.910762	5.44669
	103.296	11.4595	-0.891804	5.44669
	103.306	11.676	-0.88392	5.44669
	103.29	11.7559	-0.894801	5.44669
	103.28	11.569	-0.895469	5.44669
	103.281	11.3411	-0.890821	5.44669
	103.285	11.3913	-0.89634	5.44669
	103.287	11.6535	-0.893653	5.44669
	103.286	11.7708	-0.881642	5.44669
	103.263	11.6324	-0.876152	5.44669
	103.205	11.5178	-0.877899	5.44669
	103.182	11.615	-0.872675	5.44669
	103.236	11.7608	-0.860743	5.44669
	103.296	11.7484	-0.871899	5.44669
	103.306	11.5376	-0.906689	5.44669
	103.29	11.2818	-0.921394	5.44669
	103.28	11.2223	-0.900095	5.44669
	103.281	11.3824	-0.875686	5.44669
	103.285	11.5347	-0.871408	5.44669
	103.287	11.5517	-0.885905	5.44669
	103.286	11.4571	-0.910446	5.44669
	103.285	11.3056	-0.926126	5.44669
	103.285	11.2097	-0.925643	5.44669
	103.263	11.2622	-0.920132	5.44669
	103.206	11.4719	-0.918037	5.44669
	103.159	11.6639	-0.911255	5.44669
	103.156	11.5908	-0.892171	5.44669
	103.192	11.381	-0.876028	5.44669
	103.257	11.3508	-0.874376	5.44669
	103.301	11.4177	-0.887029	5.44669
	103.301	11.3589	-0.909861	5.44669
	103.286	11.295	-0.917611	5.44669
	103.28	11.3851	-0.897426	5.44669
	103.283	11.5099	-0.875919	5.44669
	103.286	11.5896	-0.864585	5.44669
	103.286	11.6863	-0.858106	5.44669
	103.285	11.7648	-0.873677	5.44669
	103.285	11.7738	-0.908373	5.44669
	103.263	11.7021	-0.921468	5.44669
	103.205	11.5138	-0.891657	5.44669
	103.182	11.3375	-0.847267	5.44669
	103.236	11.3603	-0.827083	5.44268
	103.296	11.4864	-0.832478	5.43234
	103.306	11.5889	-0.849476	5.42806
	103.29	11.6945	-0.879489	5.43775
	103.28	11.7685	-0.91356	5.44858
	103.281	11.7725	-0.921525	5.4505
	103.285	11.7495	-0.8977	5.44759
	103.287	11.7387	-0.874635	5.44571
	103.286	11.6932	-0.871819	5.44595
	103.285	11.5718	-0.87858	5.44673
	103.285	11.4711	-0.882372	5.44696
	103.285	11.4125	-0.889422	5.44679
	103.285	11.365	-0.908014	5.44663
	103.285	11.4059	-0.915986	5.44663
	103.285	11.4954	-0.88953	5.44668
	103.263	11.5764	-0.856202	5.44671
	103.205	11.6368	-0.856442	5.4467
	103.182	11.5442	-0.877019	5.44668
	103.236	11.3223	-0.886919	5.44668
	103.296	11.1874	-0.876098	5.44669
	103.284	11.2472	-0.851092	5.44669
	103.21	11.4244	-0.84178	5.44669
	103.176	11.5431	-0.862084	5.44669
	103.231	11.5403	-0.884195	5.44669
	103.296	11.4985	-0.895741	5.44669
	103.308	11.4823	-0.902093	5.44669
	103.291	11.4904	-0.886393	5.44669
	103.279	11.5488	-0.85956	5.44669
	103.281	11.6765	-0.858921	5.44669
	103.285	11.7753	-0.868986	5.44669
	103.287	11.7325	-0.865684	5.44669
	103.286	11.5258	-0.875239	5.44669
	103.263	11.3317	-0.898454	5.44669
	103.205	11.4028	-0.899769	5.44669
	103.159	11.6616	-0.891274	5.44669
	103.156	11.8193	-0.902864	5.44669
	103.192	11.8052	-0.913211	5.44669
	103.257	11.6959	-0.890205	5.44669
	103.301	11.5001	-0.857472	5.44669
	103.301	11.3339	-0.856734	5.44669
	103.264	11.4129	-0.87669	5.44669
	103.2	11.6159	-0.894548	5.44669
	103.179	11.592	-0.91214	5.44669
	103.236	11.3495	-0.923756	5.44669
	103.297	11.1818	-0.924047	5.44669
	103.307	11.186	-0.920306	5.44669
	103.29	11.2454	-0.918677	5.44669
	103.257	11.3178	-0.919332	5.44669
	103.201	11.4822	-0.920186	5.44669
	103.182	11.6976	-0.920311	5.44669
	103.237	11.8058	-0.92006	5.44669
	103.296	11.7867	-0.912039	5.44669
	103.306	11.7421	-0.891781	5.44669
	103.29	11.7305	-0.883456	5.44669
	103.28	11.6924	-0.894614	5.44669
	103.281	11.5744	-0.895556	5.44669
	103.285	11.5217	-0.890924	5.44669
	103.287	11.5881	-0.904223	5.44669
	103.286	11.5928	-0.921777	5.44669
	103.285	11.5646	-0.918169	5.44669
	103.285	11.5992	-0.89369	5.44669
	103.263	11.533	-0.882069	5.44669
	103.183	11.3802	-0.901225	5.44669
	103.102	11.371	-0.915805	5.44669
	103.132	11.4757	-0.899747	5.44669
	103.246	11.5313	-0.877535	5.44669
	103.317	11.4696	-0.872307	5.44669
	103.311	11.318	-0.877754	5.44669
	103.285	11.2105	-0.881853	5.44669
	103.276	11.2089	-0.881627	5.44669
	103.281	11.2448	-0.880075	5.44669
	103.287	11.2601	-0.887375	5.44669
	103.265	11.2538	-0.900102	5.44669
	103.206	11.2948	-0.896411	5.44669
	103.159	11.4696	-0.881453	5.44669
	103.155	11.7005	-0.875092	5.44669
	103.192	11.8115	-0.877521	5.44669
	103.235	11.788	-0.872894	5.44669
	103.221	11.6915	-0.853098	5.44669
	103.197	11.5535	-0.83589	5.44669
	103.236	11.4641	-0.834045	5.44669
	103.268	11.4652	-0.839124	5.44669
	103.224	11.4958	-0.849736	5.44669
	103.165	11.508	-0.877228	5.44669
	103.152	11.5513	-0.904648	5.44669
	103.166	11.6713	-0.901608	5.44669
	103.155	11.723	-0.889835	5.44669
	103.119	11.6063	-0.901606	5.44669
	103.148	11.4747	-0.921067	5.44669
	103.247	11.4016	-0.926672	5.44669
	103.311	11.3101	-0.922362	5.44669
	103.286	11.2314	-0.918606	5.44669
	103.206	11.2205	-0.918571	5.44669
	103.173	11.2914	-0.912022	5.44669
	103.232	11.4309	-0.892303	5.44669
	103.275	11.4809	-0.883681	5.44669
	103.228	11.4057	-0.894523	5.44669
	103.187	11.3983	-0.887567	5.44669
	103.207	11.4285	-0.854881	5.44669
	103.212	11.3957	-0.831687	5.44669
	103.203	11.4619	-0.839564	5.44669
	103.242	11.6633	-0.867795	5.44669
	103.291	11.7989	-0.887334	5.44669
	103.302	11.7468	-0.887148	5.44669
	103.29	11.5725	-0.880389	5.44669
	103.281	11.5015	-0.885537	5.44669
	103.282	11.6295	-0.90709	5.44669
	103.285	11.7235	-0.92485	5.44669
	103.286	11.5722	-0.926301	5.44669
	103.286	11.3541	-0.920861	5.44669
	103.285	11.3956	-0.918109	5.44669
	103.263	11.6507	-0.911025	5.44669
	103.183	11.8173	-0.89205	5.44669
	103.102	11.8082	-0.883929	5.44669
	103.11	11.7471	-0.902588	5.44669
	103.166	11.6758	-0.923586	5.44669
	103.213	11.5123	-0.92738	5.44669
	103.262	11.297	-0.913893	5.44669
	103.295	11.2377	-0.889948	5.44669
	103.275	11.4326	-0.882028	5.44669
	103.207	11.7056	-0.894668	5.44669
	103.178	11.8268	-0.896086	5.44669
	103.234	11.7434	-0.891127	5.44669
	103.296	11.5612	-0.90412	5.44669
	103.307	11.4488	-0.921662	5.44669
	103.29	11.4069	-0.918157	5.44669
	103.279	11.3215	-0.893726	5.44669
	103.281	11.2835	-0.874218	5.44669
	103.285	11.4428	-0.873064	5.44669
	103.287	11.6936	-0.879252	5.44669
	103.286	11.8181	-0.87434	5.44669
	103.285	11.7441	-0.85309	5.44669
	103.285	11.5153	-0.835372	5.44669
	103.285	11.3232	-0.841702	5.44669
	103.285	11.4029	-0.875245	5.44669
	103.285	11.6647	-0.914552	5.44669
	103.285	11.8206	-0.92345	5.44669
	103.285	11.7554	-0.898154	5.44669
	103.285	11.5684	-0.882012	5.44669
	103.285	11.4967	-0.899606	5.44669
	103.285	11.5797	-0.915146	5.44669
	103.285	11.5982	-0.892175	5.44669
	103.285	11.5698	-0.849739	5.44669
	103.285	11.6487	-0.835806	5.44669
	103.285	11.7564	-0.867982	5.44669
	103.285	11.7837	-0.913655	5.44669
	103.285	11.7585	-0.933534	5.44669
	103.285	11.7385	-0.927557	5.44669
	103.285	11.7391	-0.918293	5.44669
	103.263	11.6973	-0.916585	5.44669
	103.205	11.5734	-0.9113	5.44669
	103.182	11.4703	-0.884836	5.44669
	103.236	11.4608	-0.855951	5.44669
	103.296	11.5409	-0.865884	5.44669
	103.284	11.6838	-0.898052	5.4507
	103.188	11.7319	-0.902935	5.46104
	103.096	11.6056	-0.892744	5.46531
	103.106	11.5204	-0.902355	5.45562
	103.166	11.6256	-0.920346	5.4448
	103.193	11.7643	-0.918234	5.44287
	103.182	11.7952	-0.894225	5.44579
	103.191	11.7605	-0.88227	5.44767
	103.247	11.686	-0.901119	5.44742
	103.275	11.5119	-0.915689	5.44664
	103.223	11.3424	-0.899736	5.44641
	103.185	11.4122	-0.885442	5.44658
	103.231	11.6618	-0.900482	5.44674
	103.292	11.7668	-0.914294	5.44675
	103.285	11.6278	-0.891507	5.44669
	103.212	11.468	-0.857632	5.44667
	103.154	11.3912	-0.864209	5.44668
	103.151	11.3572	-0.896752	5.44669
	103.192	11.4594	-0.902985	5.4507
	103.258	11.676	-0.893227	5.46104
	103.301	11.756	-0.902539	5.46531
	103.301	11.569	-0.920252	5.45562
	103.286	11.2919	-0.925999	5.4448
	103.28	11.2154	-0.92237	5.44287
	103.283	11.4251	-0.918848	5.44579
	103.286	11.7104	-0.91867	5.44767
	103.286	11.8315	-0.919848	5.44742
	103.285	11.7437	-0.920405	5.44664
	103.285	11.5596	-0.912349	5.44641
	103.285	11.4972	-0.883917	5.44658
	103.285	11.6323	-0.855194	5.44674
	103.285	11.7262	-0.858022	5.44675
	103.285	11.6215	-0.87804	5.44669
	103.263	11.4799	-0.886786	5.44667
	103.205	11.4476	-0.88355	5.44668
	103.182	11.532	-0.87912	5.44669
	103.236	11.6355	-0.87842	5.44669
	103.296	11.5595	-0.879703	5.44669
	103.284	11.3783	-0.880488	5.44669
	103.21	11.3608	-0.888233	5.44669
	103.176	11.4229	-0.908185	5.44669
	103.231	11.4067	-0.924351	5.44669
	103.296	11.4686	-0.925703	5.44669
	103.308	11.613	-0.920788	5.44669
	103.291	11.6201	-0.918291	5.44669
	103.279	11.5177	-0.918998	5.44669
	103.258	11.4144	-0.912313	5.44669
	103.206	11.3001	-0.884402	5.44669
	103.183	11.2226	-0.85541	5.44669
	103.236	11.2696	-0.85794	5.44669
	103.295	11.4704	-0.870059	5.44669
	103.284	11.7098	-0.866484	5.44669
	103.21	11.7659	-0.875192	5.44669
	103.176	11.6102	-0.906022	5.44669
	103.231	11.5102	-0.919943	5.44669
	103.296	11.6197	-0.899725	5.44669
	103.308	11.7163	-0.883917	5.44669
	103.291	11.6219	-0.899846	5.44669
	103.279	11.5328	-0.92244	5.44669
	103.258	11.5758	-0.927874	5.44669
	103.206	11.5837	-0.922378	5.44669
	103.183	11.5651	-0.910314	5.44669
	103.236	11.6027	-0.882363	5.44669
	103.295	11.5342	-0.855265	5.44669
	103.306	11.3303	-0.866476	5.44669
	103.29	11.1943	-0.906415	5.44669
	103.28	11.2472	-0.923215	5.44669
	103.281	11.422	-0.900957	5.44669
	103.285	11.4929	-0.883271	5.44669
	103.287	11.3647	-0.891266	5.44669
	103.286	11.2215	-0.886347	5.44669
	103.285	11.246	-0.863398	5.44669
	103.285	11.461	-0.868417	5.44669
	103.285	11.665	-0.904329	5.44669
	103.285	11.6443	-0.92165	5.44669
	103.285	11.5584	-0.901043	5.44669
	103.285	11.6274	-0.883863	5.4507
	103.285	11.7515	-0.899355	5.46104
	103.285	11.74	-0.922254	5.46531
	103.285	11.5866	-0.927971	5.45562
	103.285	11.5098	-0.922485	5.4448
	103.285	11.5788	-0.918195	5.44287
	103.285	11.5931	-0.918355	5.44579
	103.285	11.568	-0.919948	5.44767
	103.285	11.6005	-0.920558	5.44742
	103.285	11.5323	-0.912377	5.44664
	103.285	11.3302	-0.891746	5.44641
	103.285	11.2442	-0.883321	5.44658
	103.263	11.3743	-0.894571	5.44674
	103.205	11.4743	-0.895585	5.44675
	103.182	11.4231	-0.883081	5.44669
	103.213	11.4571	-0.876069	5.44667
	103.216	11.6515	-0.885223	5.44668
	103.181	11.7957	-0.908502	5.44669
	103.161	11.7497	-0.925555	5.44669
	103.164	11.5748	-0.918224	5.44669
	103.173	11.4523	-0.892369	5.44669
	103.197	11.4035	-0.881496	5.44669
	103.253	11.368	-0.893583	5.44669
	103.297	11.4595	-0.89582	5.44669
	103.301	11.623	-0.88353	5.44669
	103.287	11.5784	-0.868302	5.44669
	103.28	11.3904	-0.84908	5.44669
	103.26	11.3592	-0.843716	5.44669
	103.206	11.4179	-0.871482	5.44669
	103.183	11.4052	-0.912302	5.44669
	103.236	11.4205	-0.931723	5.44669
	103.295	11.4872	-0.919408	5.44669
	103.306	11.5677	-0.890665	5.44669
	103.29	11.6361	-0.88036	5.44669
	103.28	11.5962	-0.893713	5.44669
	103.281	11.5488	-0.896278	5.44669
	103.285	11.6406	-0.891547	5.44669
	103.287	11.7113	-0.904227	5.44669
	103.263	11.6123	-0.921557	5.44669
	103.205	11.5306	-0.925946	5.44669
	103.181	11.6275	-0.914013	5.44669
	103.235	11.7615	-0.890508	5.4507
	103.296	11.7442	-0.88222	5.46104
	103.306	11.5356	-0.894549	5.46531
	103.29	11.2824	-0.888097	5.45562
	103.28	11.2233	-0.855093	5.4448
	103.281	11.4318	-0.839458	5.44287
	103.285	11.7104	-0.867602	5.44579
	103.287	11.8291	-0.912197	5.44767
	103.286	11.7427	-0.933059	5.44742
	103.263	11.56	-0.927876	5.44664
	103.205	11.4977	-0.918595	5.44641
	103.182	11.5831	-0.908728	5.44658
	103.236	11.5992	-0.883043	5.44674
	103.296	11.569	-0.856114	5.44675
	103.306	11.5988	-0.866589	5.44669
	103.29	11.5312	-0.89829	5.44667
	103.28	11.3304	-0.902783	5.44668
	103.281	11.2447	-0.892596	5.44669
	103.285	11.3744	-0.894476	5.44669
	103.287	11.5234	-0.884369	5.44669
	103.286	11.599	-0.861427	5.44669
	103.285	11.6363	-0.860424	5.44669
	103.285	11.536	-0.868952	5.44669
	103.285	11.3682	-0.865136	5.44669
	103.285	11.365	-0.86715	5.44669
	103.285	11.4774	-0.878274	5.44669
	103.285	11.5834	-0.891501	5.44669
	103.285	11.6462	-0.902428	5.44669
	103.285	11.5948	-0.895913	5.44669
	103.285	11.5447	-0.888287	5.44669
	103.285	11.6393	-0.90299	5.44669
	103.263	11.7122	-0.922198	5.44669
	103.205	11.6132	-0.918783	5.44669
	103.182	11.4814	-0.885927	5.44669
	103.236	11.4512	-0.84587	5.44669
	103.296	11.533	-0.836413	5.44669
	103.306	11.6839	-0.869613	5.44669
	103.29	11.784	-0.906252	5.44669
	103.28	11.7827	-0.904995	5.44669
	103.281	11.6991	-0.882814	5.44669
	103.263	11.5094	-0.864732	5.44669
	103.207	11.3367	-0.855709	5.44669
	103.182	11.3615	-0.87262	5.44669
	103.235	11.438	-0.908782	5.44669
	103.273	11.4128	-0.929886	5.44669
	103.227	11.4657	-0.927767	5.44669
	103.187	11.6588	-0.919679	5.44669
	103.23	11.7465	-0.909221	5.44669
	103.292	11.5711	-0.882864	5.44669
	103.307	11.2962	-0.847993	5.44669
	103.292	11.1672	-0.830522	5.44669
	103.28	11.1988	-0.841532	5.44669
	103.281	11.256	-0.876905	5.44669
	103.285	11.2684	-0.907438	5.44669
	103.287	11.3024	-0.895022	5.44669
	103.286	11.4676	-0.853355	5.44669
	103.285	11.6969	-0.836259	5.44669
	103.285	11.8107	-0.866879	5.4507
	103.285	11.789	-0.90516	5.46104
	103.285	11.6921	-0.897639	5.46531
	103.285	11.5043	-0.863133	5.45562
	103.285	11.337	-0.864284	5.4448
	103.285	11.3635	-0.89482	5.44287
	103.285	11.4879	-0.894278	5.44579
	103.285	11.5391	-0.865408	5.44767
	103.285	11.5177	-0.866432	5.44742
	103.285	11.4908	-0.894912	5.44664
	103.285	11.4379	-0.893552	5.44641
	103.285	11.3684	-0.865071	5.44658
	103.285	11.4474	-0.858679	5.44674
	103.285	11.6178	-0.866925	5.44675
	103.285	11.6297	-0.864907	5.44669
	103.285	11.5691	-0.875646	5.44667
	103.285	11.6371	-0.906772	5.44668
	103.285	11.7518	-0.927967	5.44669
	103.285	11.7367	-0.919807	5.44669
	103.285	11.5851	-0.892168	5.44669
	103.285	11.5104	-0.872977	5.44669
	103.285	11.6287	-0.873099	5.44669
	103.285	11.72	-0.887577	5.44669
	103.285	11.6202	-0.910545	5.44669
	103.285	11.5308	-0.925574	5.44669
	103.263	11.5755	-0.917506	5.44669
	103.205	11.5351	-0.892061	5.44669
	103.182	11.3895	-0.873752	5.44669
	103.236	11.3742	-0.873461	5.44669
	103.296	11.4737	-0.879583	5.44669
	103.306	11.5786	-0.882209	5.44669
	103.29	11.6947	-0.888997	5.44669
	103.28	11.7722	-0.900023	5.44669
	103.281	11.7248	-0.895802	5.44669
	103.285	11.5728	-0.881226	5.44669
	103.287	11.5095	-0.875213	5.44669
	103.286	11.6327	-0.877653	5.44669
	103.285	11.7712	-0.880777	5.44669
	103.285	11.7464	-0.881212	5.44669
	103.285	11.5822	-0.872413	5.44669
	103.263	11.5057	-0.859455	5.44669
	103.205	11.5786	-0.863582	5.44669
	103.182	11.5453	-0.870934	5.44669
	103.235	11.3927	-0.864837	5.4507
	103.296	11.3719	-0.86632	5.46104
	103.284	11.4716	-0.878032	5.46531
	103.21	11.5293	-0.891695	5.45562
	103.176	11.5194	-0.910466	5.4448
	103.231	11.495	-0.924069	5.44287
	103.296	11.4391	-0.916902	5.44579
	103.308	11.3182	-0.884472	5.44767
	103.291	11.2706	-0.845929	5.44742
	103.279	11.3894	-0.829084	5.44664
	103.281	11.4712	-0.841663	5.44641
	103.285	11.3673	-0.877471	5.44658
	103.287	11.2303	-0.907629	5.44674
	103.286	11.2488	-0.902771	5.44675
	103.263	11.459	-0.881392	5.44669
	103.205	11.7124	-0.872798	5.44667
	103.159	11.771	-0.876581	5.44668
	103.156	11.6115	-0.881186	5.44669
	103.192	11.5089	-0.889635	5.44669
	103.257	11.5695	-0.900654	5.44669
	103.301	11.5895	-0.895839	5.44669
	103.301	11.5698	-0.881017	5.44669
	103.286	11.6517	-0.875113	5.44669
	103.28	11.7085	-0.885556	5.44669
	103.283	11.6072	-0.908981	5.44669
	103.286	11.5294	-0.925637	5.44669
	103.286	11.6288	-0.918088	5.44669
	103.285	11.7133	-0.892283	5.44669
	103.285	11.6174	-0.873638	5.44669
	103.285	11.4828	-0.865464	5.44669
	103.285	11.4011	-0.859286	5.44669
	103.285	11.3069	-0.87386	5.44669
	103.285	11.2303	-0.900159	5.44669
	103.263	11.2703	-0.900974	5.44669
	103.205	11.468	-0.883302	5.44669
	103.182	11.6594	-0.866367	5.44669
	103.236	11.5903	-0.84835	5.44669
	103.296	11.3824	-0.844097	5.44669
	103.306	11.4008	-0.86403	5.44669
	103.29	11.5935	-0.884187	5.44669
	103.28	11.5869	-0.887175	5.44669
	103.281	11.4045	-0.88152	5.44669
	103.285	11.4112	-0.87813	5.44669
	103.287	11.6392	-0.878727	5.44669
	103.286	11.7577	-0.880183	5.44669
	103.285	11.632	-0.880581	5.44669
	103.285	11.5222	-0.888101	5.44669
	103.285	11.5678	-0.908097	5.44669
	103.263	11.5349	-0.924361	5.44669
	103.205	11.343	-0.925738	5.44669
	103.182	11.1994	-0.912929	5.44669
	103.235	11.1957	-0.890127	5.44669
	103.296	11.2924	-0.882446	5.44669
	103.306	11.4893	-0.894779	5.44669
	103.29	11.6604	-0.888113	5.44669
	103.28	11.6323	-0.862889	5.44669
	103.281	11.555	-0.859706	5.44669
	103.285	11.6303	-0.876003	5.44669
	103.287	11.7047	-0.885333	5.44669
	103.286	11.6132	-0.875794	5.44669
	103.263	11.4841	-0.8594	5.44669
	103.205	11.4523	-0.870226	5.44669
	103.182	11.5325	-0.898595	5.44669
	103.236	11.6833	-0.89374	5.44669
	103.296	11.7347	-0.86384	5.44669
	103.306	11.6069	-0.865967	5.44669
	103.29	11.52	-0.895274	5.44669
	103.257	11.6249	-0.90174	5.44669
	103.201	11.715	-0.893231	5.44669
	103.16	11.6195	-0.895113	5.44669
	103.157	11.5322	-0.892281	5.44669
	103.193	11.5764	-0.889374	5.44669
	103.256	11.535	-0.904737	5.44669
	103.278	11.3891	-0.922543	5.44669
	103.199	11.4233	-0.918307	5.44669
	103.103	11.6497	-0.893475	5.44669
	103.105	11.807	-0.874059	5.44669
	103.141	11.8042	-0.865216	5.44268
	103.134	11.6998	-0.851162	5.43234
	103.159	11.5512	-0.845686	5.42806
	103.246	11.5093	-0.863696	5.43775
	103.307	11.6403	-0.875611	5.44858
	103.285	11.7744	-0.858843	5.4505
	103.184	11.7451	-0.845152	5.44759
	103.072	11.5805	-0.868604	5.44571
	103.026	11.4563	-0.910585	5.44595
	103.064	11.4523	-0.932026	5.44673
	103.165	11.5424	-0.920145	5.44696
	103.25	11.6874	-0.882995	5.44679
	103.214	11.7821	-0.852027	5.44663
	103.096	11.7807	-0.864893	5.44663
	103.026	11.6989	-0.899032	5.44668
	103.033	11.5592	-0.895826	5.44671
	103.06	11.513	-0.856689	5.4467
	103.091	11.639	-0.8295	5.44668
	103.142	11.7726	-0.838004	5.44668
	103.161	11.7939	-0.875789	5.44669
	103.106	11.7078	-0.908225	5.44669
	103.07	11.5582	-0.895748	5.44669
	103.14	11.4602	-0.853379	5.44669
	103.26	11.4619	-0.828141	5.44669
	103.297	11.545	-0.83074	5.44669
	103.205	11.6851	-0.848371	5.44669
	103.099	11.7802	-0.879644	5.44669
	103.1	11.7807	-0.914017	5.44669
	103.141	11.7488	-0.929532	5.44669
	103.136	11.7355	-0.92575	5.44669
	103.138	11.7413	-0.918958	5.44669
	103.144	11.7485	-0.917506	5.44669
	103.101	11.7002	-0.91932	5.44669
	103.052	11.5713	-0.912726	5.44669
	103.042	11.5176	-0.892332	5.44669
	103.054	11.6367	-0.875572	5.44669
	103.063	11.7208	-0.874128	5.44669
	103.062	11.6177	-0.887087	5.44669
	103.059	11.5294	-0.909974	5.44669
	103.058	11.6251	-0.925509	5.44669
	103.058	11.7117	-0.917682	5.44669
	103.059	11.618	-0.892158	5.44669
	103.059	11.5328	-0.881601	5.44669
	103.059	11.6264	-0.901573	5.44669
	103.059	11.7602	-0.923988	5.44669
	103.059	11.7933	-0.927909	5.44669
	103.059	11.7611	-0.921842	5.44669
	103.059	11.7362	-0.917948	5.44669
	103.059	11.7372	-0.91848	5.44669
	103.059	11.7465	-0.912217	5.44669
	103.059	11.75	-0.892417	5.44669
	103.059	11.7482	-0.883659	5.44669
	103.059	11.7462	-0.902344	5.44669
	103.059	11.746	-0.915709	5.44669
	103.059	11.7466	-0.899308	5.44669
	103.059	11.747	-0.885256	5.44669
	103.059	11.7469	-0.892685	5.44669
	103.059	11.7467	-0.894107	5.44669
	103.059	11.7467	-0.883132	5.44669
	103.059	11.7467	-0.876615	5.44669
	103.059	11.7467	-0.885434	5.44669
	103.059	11.7467	-0.908396	5.44669
	103.059	11.7467	-0.925435	5.44669
	103.059	11.7467	-0.918212	5.44669
	103.059	11.7467	-0.892406	5.44669
	103.059	11.7467	-0.881516	5.44669
	103.059	11.7467	-0.901449	5.44669
	103.059	11.7467	-0.923967	5.44669
	103.059	11.7467	-0.920073	5.44669
	103.059	11.7467	-0.893709	5.44669
	103.059	11.7467	-0.8814	5.44669
	103.059	11.7467	-0.900938	5.44669
	103.059	11.7467	-0.915923	5.44669
	103.059	11.7467	-0.899898	5.44669
	103.059	11.7467	-0.885427	5.44669
	103.059	11.7467	-0.900418	5.44669
	103.059	11.7467	-0.922144	5.44669
	103.059	11.7467	-0.919676	5.44669
	103.059	11.7467	-0.894191	5.44669
	103.059	11.7467	-0.881743	5.44669
	103.059	11.7467	-0.90091	5.44669
	103.059	11.7467	-0.92366	5.44669
	103.059	11.7467	-0.920136	5.44669
	103.059	11.7467	-0.893844	5.44669
	103.059	11.7467	-0.881435	5.44669
	103.037	11.7467	-0.893033	5.44669
	102.979	11.7467	-0.887741	5.44669
	102.955	11.7467	-0.855483	5.44669
	103.009	11.7467	-0.831877	5.44669
	103.047	11.7467	-0.831559	5.44669
	103	11.7467	-0.847386	5.44669
	102.938	11.7467	-0.87894	5.44669
	102.924	11.7467	-0.914073	5.44669
	102.939	11.7467	-0.929805	5.44669
	102.951	11.7467	-0.925845	5.44669
	102.95	11.7467	-0.918901	5.44669
	102.923	11.7467	-0.917449	5.44669
	102.864	11.7467	-0.919316	5.44669
	102.819	11.7467	-0.920616	5.44669
	102.817	11.7467	-0.912626	5.44669
	102.831	11.7467	-0.891829	5.44669
	102.838	11.7467	-0.875397	5.44669
	102.835	11.7467	-0.866363	5.44669
	102.832	11.7467	-0.851167	5.44669
	102.831	11.7467	-0.84528	5.44669
	102.832	11.7467	-0.863525	5.44669
	102.833	11.7467	-0.883554	5.44669
	102.833	11.7467	-0.88709	5.44669
	102.833	11.7467	-0.873838	5.44669
	102.833	11.7467	-0.857955	5.44669
	102.833	11.7467	-0.870316	5.44669
	102.833	11.7467	-0.907017	5.44669
	102.833	11.7467	-0.929965	5.44669
	102.833	11.7467	-0.920557	5.44669
	102.833	11.7467	-0.883901	5.44669
	102.833	11.7467	-0.844389	5.44669
	102.833	11.7467	-0.836513	5.44669
	102.833	11.7467	-0.870181	5.44669
	102.833	11.7467	-0.906454	5.44669
	102.833	11.7467	-0.904878	5.44669
	102.833	11.7467	-0.890564	5.44669
	102.833	11.7467	-0.892879	5.44669
	102.833	11.7467	-0.884422	5.44669
	102.833	11.7467	-0.862017	5.44669
	102.833	11.7467	-0.868523	5.44669
	102.833	11.7467	-0.904864	5.44669
	102.833	11.7467	-0.929708	5.44669
	102.833	11.7467	-0.929086	5.44669
	102.833	11.7467	-0.920295	5.44669
	102.81	11.7467	-0.90901	5.44669
	102.753	11.7959	-0.890427	5.44669
	102.729	11.9227	-0.876095	5.44669
	102.783	12.0243	-0.867154	5.44669
	102.821	12.0323	-0.859121	5.44669
	102.752	11.952	-0.87319	5.44669
	102.632	11.8588	-0.899937	5.44669
	102.572	11.8885	-0.90112	5.44669
	102.584	11.9404	-0.891313	5.44669
	102.609	11.8543	-0.9024	5.44669
	102.616	11.7351	-0.913003	5.44669
	102.609	11.7056	-0.890283	5.44669
	102.604	11.7339	-0.857578	5.44669
	102.604	11.8052	-0.856751	5.44669
	102.606	11.9804	-0.868788	5.44669
	102.607	12.1513	-0.858503	5.44669
	102.607	12.0818	-0.847443	5.44669
	102.606	11.881	-0.869686	5.44669
	102.606	11.9025	-0.910224	5.44669
	102.606	12.1432	-0.93149	5.44669
	102.606	12.2618	-0.920049	5.44669
	102.606	12.1315	-0.891016	5.44669
	102.606	12.0199	-0.872409	5.44669
	102.606	12.1154	-0.87327	5.44669
	102.606	12.2595	-0.879981	5.44669
	102.606	12.2961	-0.882444	5.44669
	102.606	12.2619	-0.881083	5.44669
	102.606	12.2347	-0.879637	5.44669
	102.606	12.2356	-0.879515	5.44669
	102.606	12.2456	-0.879977	5.44669
	102.606	12.2495	-0.888085	5.44669
	102.606	12.2476	-0.900434	5.44669
	102.606	12.1962	-0.888427	5.44669
	102.606	12.0692	-0.861003	5.44669
	102.606	12.0174	-0.866673	5.44669
	102.606	12.1366	-0.896579	5.44669
	102.606	12.2693	-0.902036	5.44669
	102.606	12.2435	-0.88502	5.44669
	102.606	12.0318	-0.866709	5.44669
	102.606	11.8296	-0.847882	5.44669
	102.606	11.899	-0.835909	5.44669
	102.606	12.1601	-0.843779	5.44669
	102.606	12.3193	-0.875924	5.44669
	102.606	12.305	-0.906227	5.44669
	102.606	12.2443	-0.902734	5.44669
	102.606	12.2242	-0.881874	5.44669
	102.606	12.2375	-0.873013	5.44669
	102.606	12.2501	-0.8765	5.44669
	102.606	12.2507	-0.873205	5.44669
	102.606	12.2465	-0.861462	5.44669
	102.606	12.2445	-0.864141	5.44669
	102.606	12.196	-0.878325	5.44669
	102.606	12.0702	-0.884722	5.44669
	102.606	12.0179	-0.882583	5.44669
	102.606	12.1365	-0.879448	5.44669
	102.606	12.2691	-0.871031	5.44669
	102.606	12.2926	-0.859503	5.44669
	102.606	12.257	-0.871964	5.44669
	102.606	12.234	-0.907157	5.44669
	102.606	12.1878	-0.921568	5.44669
	102.606	12.0705	-0.892131	5.44669
	102.606	12.021	-0.855301	5.44669
	102.606	12.1376	-0.855139	5.44669
	102.584	12.2685	-0.868923	5.44669
	102.527	12.2428	-0.859133	5.44669
	102.503	12.0318	-0.839788	5.44669
	102.557	11.8298	-0.841397	5.44669
	102.617	11.8991	-0.873546	5.44669
	102.627	12.1601	-0.906078	5.44669
	102.611	12.3192	-0.895645	5.44669
	102.601	12.305	-0.86197	5.44669
	102.602	12.2443	-0.856634	5.44669
	102.607	12.2242	-0.86717	5.44669
	102.608	12.2375	-0.865737	5.44669
	102.607	12.2501	-0.868035	5.44669
	102.606	12.2507	-0.87056	5.44669
	102.606	12.2465	-0.855226	5.44669
	102.606	12.2445	-0.837568	5.44669
	102.606	12.2452	-0.841856	5.44669
	102.606	12.197	-0.874528	5.44669
	102.606	12.0704	-0.914197	5.44669
	102.606	12.0177	-0.923556	5.44669
	102.606	12.1363	-0.898325	5.44669
	102.606	12.2691	-0.874175	5.44669
	102.606	12.2435	-0.871404	5.44669
	102.606	12.0319	-0.87857	5.44669
	102.606	11.8296	-0.882516	5.44669
	102.606	11.899	-0.881615	5.44669
	102.606	12.1601	-0.871963	5.44669
	102.606	12.3193	-0.851253	5.44669
	102.606	12.305	-0.843318	5.44669
	102.606	12.2443	-0.862671	5.44669
	102.606	12.175	-0.883894	5.44669
	102.606	12.0615	-0.895406	5.44669
	102.606	12.0217	-0.90993	5.44669
	102.606	12.1412	-0.914654	5.44669
	102.606	12.2697	-0.896161	5.44669
	102.606	12.2912	-0.876441	5.44669
	102.606	12.2562	-0.865253	5.44669
	102.606	12.2341	-0.85033	5.44669
	102.606	12.2374	-0.837453	5.44669
	102.606	12.2466	-0.835685	5.44669
	102.606	12.2493	-0.839255	5.44669
	102.606	12.2471	-0.841337	5.44669
	102.606	12.2453	-0.848804	5.44669
	102.606	12.2453	-0.87605	5.44669
	102.606	12.2459	-0.912357	5.44669
	102.606	12.197	-0.922243	5.44669
	102.606	12.0701	-0.890558	5.44669
	102.606	12.0175	-0.84653	5.44669
	102.606	12.1363	-0.835036	5.44669
	102.606	12.2691	-0.860929	5.44669
	102.606	12.2927	-0.886116	5.44669
	102.606	12.257	-0.889086	5.44669
	102.606	12.2339	-0.881635	5.44669
	102.606	12.237	-0.88537	5.44669
	102.606	12.2465	-0.898706	5.44669
	102.606	12.2494	-0.888669	5.44669
	102.606	12.2472	-0.861718	5.44669
	102.606	12.2453	-0.859016	5.44669
	102.606	12.2452	-0.868259	5.44669
	102.606	12.2459	-0.857475	5.44669
	102.606	12.2462	-0.8472	5.44669
	102.606	12.2461	-0.869949	5.44669
	102.606	12.1967	-0.910421	5.44669
	102.606	12.0699	-0.923608	5.44669
	102.606	12.0176	-0.89969	5.44669
	102.584	12.1364	-0.882599	5.44669
	102.527	12.2692	-0.899306	5.44669
	102.503	12.2927	-0.922683	5.44669
	102.557	12.257	-0.928168	5.44669
	102.617	12.2339	-0.914544	5.44669
	102.627	12.237	-0.88207	5.44669
	102.611	12.2465	-0.845768	5.44669
	102.601	12.2494	-0.837743	5.44669
	102.602	12.2472	-0.870206	5.44669
	102.607	12.2453	-0.913899	5.44669
	102.608	12.2452	-0.932846	5.44669
	102.607	12.2459	-0.927182	5.44669
	102.606	12.197	-0.91838	5.44669
	102.606	12.0701	-0.908885	5.44669
	102.606	12.0175	-0.883185	5.44669
	102.606	12.1363	-0.856118	5.44669
	102.606	12.2691	-0.85867	5.44669
	102.606	12.2927	-0.877983	5.44669
	102.606	12.257	-0.894402	5.44669
	102.606	12.2339	-0.903748	5.44669
	102.606	12.237	-0.895434	5.44669
	102.606	12.2465	-0.887618	5.44669
	102.606	12.2494	-0.895009	5.44669
	102.606	12.2472	-0.894234	5.44669
	102.606	12.2453	-0.882358	5.44669
	102.606	12.2452	-0.876246	5.44669
	102.606	12.2459	-0.885554	5.44669
	102.606	12.197	-0.908578	5.44669
	102.606	12.0701	-0.925469	5.44669
	102.606	12.0175	-0.918161	5.44669
	102.606	12.1363	-0.884502	5.44669
	102.606	12.2691	-0.853365	5.44669
	102.606	12.2927	-0.857047	5.44669
	102.606	12.257	-0.870411	5.44669
	102.606	12.2339	-0.866949	5.44669
	102.606	12.237	-0.875262	5.44669
	102.606	12.2465	-0.898015	5.44669
	102.606	12.2494	-0.899577	5.44669
	102.606	12.2472	-0.891349	5.44669
	102.606	12.2453	-0.895093	5.44669
	102.606	12.2452	-0.892942	5.44669
	102.606	12.2459	-0.889657	5.44669
	102.606	12.2462	-0.904621	5.44669
	102.606	12.2461	-0.922394	5.44669
[truncated: 1,512 more rows]
