# Supplementary material for: Design of a cosmetic glove stiffness compensation mechanism for toddler-sized hand prostheses
Source: PLoS One. 2017 Aug 11;12(8):e0183233. doi: 10.1371/journal.pone.0183233 (PMC5553851; doi:10.1371/journal.pone.0183233)
Supplement: S1 Dataset — (ZIP) [file pone.0183233.s001.zip › 02 Spring measurements/VST1_2.xlsx]

## Sheet: VST1_2
LabVIEW Measurement
Writer_Version	2
Reader_Version	2
Separator	Tab
Decimal_Separator	.
Multi_Headings	No
X_Columns	No
Time_Pref	Absolute
Operator	localadmin
Date	2013-10-09
Time	00:11:35.972000
***End_of_Header***
Channels	4
Samples	10	10	10	10
Date	2013-10-09	2013-10-09	2013-10-09	2013-10-09
Time	00:11:36.872000	00:11:36.872000	00:11:36.872000	00:11:36.872000
Y_Unit_Label	mm	N	N	Pa
X_Dimension	Time	Time	Time	Time
X0	0	0	0	0
Delta_X	0.01	0.01	0.01	0.01
***End_of_Header***
X_Value	Voltage LVDT (Filtered)	Voltage Load Cell (Filtered)	Voltage Pinch Load Cell (Filtered)	Voltage Pressure (Filtered)	Comment
	112.789	0.264306	-0.877799	5.44669
	112.789	0.264308	-0.882439	5.44669
	112.789	0.264308	-0.881856	5.44669
	112.789	0.264307	-0.879963	5.44669
	112.789	0.215117	-0.879376	5.44669
	112.789	0.088341	-0.879804	5.44669
	112.789	0.03591	-0.888062	5.44669
	112.789	0.154727	-0.908357	5.44669
	112.789	0.287482	-0.924484	5.44669
	112.789	0.311046	-0.925697	5.44669
	112.789	0.275343	-0.912868	5.44669
	112.789	0.252268	-0.882246	5.44669
	112.789	0.255334	-0.854308	5.44669
	112.789	0.264827	-0.858245	5.44669
	112.789	0.267714	-0.870578	5.44669
	112.789	0.265549	-0.866593	5.44669
	112.789	0.263617	-0.867183	5.44669
	112.789	0.263576	-0.869899	5.44669
	112.789	0.264247	-0.855252	5.44669
	112.789	0.264542	-0.837814	5.44669
	112.789	0.264427	-0.841949	5.44669
	112.789	0.264274	-0.874479	5.44669
	112.789	0.264251	-0.906272	5.44669
	112.789	0.264295	-0.903266	5.44669
	112.789	0.264322	-0.889952	5.44669
	112.789	0.264318	-0.901066	5.44669
	112.789	0.264306	-0.912928	5.44669
	112.789	0.264303	-0.890726	5.44669
	112.789	0.264306	-0.84992	5.44669
	112.789	0.264308	-0.828527	5.44669
	112.789	0.264308	-0.832139	5.44669
	112.789	0.264307	-0.840951	5.44669
	112.789	0.264307	-0.85118	5.44669
	112.789	0.264307	-0.877183	5.44669
	112.789	0.264307	-0.911987	5.44669
	112.789	0.264307	-0.921686	5.44669
	112.789	0.264307	-0.898326	5.44669
	112.789	0.264307	-0.882711	5.44669
	112.789	0.264307	-0.891967	5.44669
	112.789	0.264307	-0.89471	5.44669
	112.789	0.264307	-0.891511	5.44669
	112.789	0.264307	-0.896898	5.44669
	112.789	0.264307	-0.893642	5.44669
	112.789	0.264307	-0.881438	5.44669
	112.789	0.264307	-0.8682	5.44669
	112.789	0.264307	-0.857652	5.44669
	112.789	0.264307	-0.872201	5.44669
	112.789	0.264307	-0.907916	5.44669
	112.789	0.264307	-0.929672	5.44669
	112.789	0.264307	-0.927985	5.44669
	112.789	0.264307	-0.919846	5.44669
	112.789	0.264307	-0.909213	5.44669
	112.789	0.264307	-0.882801	5.44669
	112.789	0.264307	-0.84797	5.44669
	112.789	0.264307	-0.830534	5.44669
	112.789	0.264307	-0.833675	5.44669
	112.789	0.264307	-0.848751	5.44669
	112.789	0.264307	-0.87876	5.44669
	112.789	0.264307	-0.905641	5.44669
	112.789	0.264307	-0.901479	5.44669
	112.789	0.264307	-0.881557	5.44669
	112.789	0.264307	-0.873326	5.44669
	112.789	0.264307	-0.884614	5.44669
	112.789	0.264307	-0.909222	5.44669
	112.789	0.264307	-0.926072	5.44669
	112.789	0.264307	-0.918185	5.44669
	112.789	0.264307	-0.884298	5.44669
	112.789	0.264307	-0.8454	5.44669
	112.789	0.264307	-0.828925	5.44669
	112.789	0.264307	-0.833914	5.44669
	112.789	0.264307	-0.849423	5.44669
	112.789	0.215117	-0.871086	5.44669
	112.789	0.088342	-0.8852	5.44669
	112.789	0.03591	-0.885084	5.44669
	112.789	0.154727	-0.880283	5.44669
	112.789	0.287482	-0.886226	5.44669
	112.789	0.311046	-0.907416	5.44669
	112.789	0.275343	-0.916871	5.44669
	112.789	0.252268	-0.890114	5.44669
	112.789	0.255334	-0.848261	5.44669
	112.789	0.264827	-0.83592	5.44669
	112.789	0.267714	-0.868555	5.44669
	112.789	0.265549	-0.905984	5.44669
	112.789	0.263617	-0.905259	5.44669
	112.789	0.263576	-0.890891	5.44669
	112.789	0.264247	-0.89288	5.44669
	112.789	0.264542	-0.892178	5.44669
	112.789	0.264427	-0.882253	5.44669
	112.789	0.264274	-0.869062	5.44669
	112.789	0.264251	-0.857723	5.44669
	112.789	0.264295	-0.864054	5.44669
	112.789	0.264322	-0.879619	5.44669
	112.789	0.264318	-0.893166	5.44669
	112.789	0.264306	-0.910518	5.44669
	112.789	0.264303	-0.923568	5.44669
	112.789	0.264306	-0.924545	5.44669
	112.789	0.264308	-0.91271	5.44669
	112.789	0.264308	-0.882589	5.44669
	112.789	0.264307	-0.854508	5.44669
	112.789	0.264307	-0.866078	5.44669
	112.789	0.264307	-0.898646	5.44669
	112.789	0.264307	-0.903115	5.44669
	112.789	0.264307	-0.892608	5.44669
	112.789	0.215117	-0.902234	5.44669
	112.789	0.088342	-0.920344	5.44669
	112.789	0.03591	-0.918276	5.44669
	112.789	0.154727	-0.886373	5.44669
	112.789	0.287482	-0.854108	5.44669
	112.789	0.311046	-0.856693	5.44669
	112.789	0.275343	-0.87787	5.44669
	112.789	0.252268	-0.895057	5.44669
	112.789	0.255334	-0.904063	5.44669
	112.789	0.264827	-0.895333	5.44669
	112.789	0.267714	-0.887463	5.44669
	112.789	0.265549	-0.902851	5.44669
	112.789	0.263617	-0.922432	5.44669
	112.789	0.263576	-0.926802	5.44669
	112.789	0.264247	-0.921931	5.44669
	112.789	0.264542	-0.910508	5.44669
	112.789	0.264427	-0.882603	5.44669
	112.789	0.264274	-0.855297	5.44669
	112.789	0.264251	-0.858533	5.44669
	112.789	0.264295	-0.878218	5.44669
	112.789	0.264322	-0.894549	5.44669
	112.789	0.264318	-0.903726	5.44669
	112.789	0.264306	-0.887502	5.44669
	112.789	0.264303	-0.859444	5.44669
	112.789	0.264306	-0.866349	5.44669
	112.789	0.264308	-0.896998	5.44669
	112.789	0.215118	-0.902326	5.44669
	112.789	0.088342	-0.884993	5.44669
	112.789	0.035909	-0.874466	5.44669
	112.789	0.154727	-0.88387	5.44669
	112.789	0.287482	-0.900634	5.44669
	112.789	0.311046	-0.89001	5.44669
	112.789	0.275343	-0.861595	5.44669
	112.789	0.252268	-0.866359	5.44669
	112.789	0.206144	-0.896237	5.44669
	112.789	0.088861	-0.894134	5.44669
	112.789	0.039316	-0.856973	5.44669
	112.789	0.155969	-0.838092	5.44669
	112.789	0.286791	-0.86636	5.44669
	112.789	0.310315	-0.904292	5.44669
	112.789	0.275282	-0.897459	5.44669
	112.789	0.252503	-0.863366	5.44669
	112.789	0.255454	-0.864445	5.44669
	112.789	0.264794	-0.902676	5.44669
	112.789	0.267658	-0.922369	5.44669
	112.789	0.265538	-0.894061	5.44669
	112.789	0.263632	-0.855824	5.44669
	112.789	0.263587	-0.854672	5.44669
	112.789	0.264246	-0.876412	5.44669
	112.789	0.264537	-0.887294	5.44669
	112.789	0.264425	-0.884341	5.44669
	112.789	0.264275	-0.887142	5.44669
	112.789	0.264252	-0.898487	5.44669
	112.789	0.264295	-0.887947	5.44669
	112.789	0.264322	-0.861494	5.44669
	112.789	0.264318	-0.86705	5.44669
	112.789	0.264306	-0.896563	5.44669
	112.789	0.264303	-0.894024	5.44669
	112.789	0.264306	-0.864682	5.44669
	112.789	0.264308	-0.858348	5.44669
	112.789	0.264308	-0.874795	5.44669
	112.789	0.264307	-0.885309	5.44669
	112.789	0.264307	-0.884084	5.44669
	112.789	0.264307	-0.879869	5.44669
	112.789	0.264307	-0.870673	5.44669
	112.789	0.264307	-0.859203	5.44669
	112.789	0.264307	-0.864095	5.44669
	112.789	0.264307	-0.879109	5.44669
	112.789	0.264307	-0.885067	5.44669
	112.789	0.264307	-0.874578	5.44669
	112.789	0.264307	-0.851114	5.44669
	112.789	0.264307	-0.834459	5.44669
	112.789	0.264307	-0.842021	5.44669
	112.789	0.264307	-0.867832	5.44669
	112.789	0.264307	-0.878604	5.44669
	112.789	0.264307	-0.86649	5.44669
	112.789	0.264307	-0.864278	5.44669
	112.789	0.264307	-0.876588	5.44669
	112.789	0.264307	-0.883944	5.44669
	112.789	0.264307	-0.882874	5.44669
	112.789	0.264307	-0.887718	5.44669
	112.789	0.264307	-0.90712	5.44669
	112.789	0.264307	-0.924088	5.44669
	112.789	0.264307	-0.9181	5.44669
	112.789	0.264307	-0.892838	5.44669
	112.789	0.264307	-0.873866	5.44669
	112.789	0.264307	-0.865362	5.44669
	112.789	0.264307	-0.859162	5.44669
	112.789	0.264307	-0.873844	5.44669
	112.789	0.264307	-0.900196	5.44669
	112.789	0.264307	-0.900996	5.44669
	112.789	0.264307	-0.891169	5.44669
	112.789	0.264307	-0.894513	5.44669
	112.789	0.264307	-0.884892	5.44669
	112.789	0.264307	-0.861633	5.44669
	112.789	0.264307	-0.868195	5.44669
	112.789	0.264307	-0.896993	5.44669
	112.789	0.264307	-0.893798	5.44669
	112.789	0.264307	-0.856564	5.44669
	112.789	0.264307	-0.83804	5.44669
	112.789	0.264307	-0.866484	5.44669
	112.789	0.264307	-0.912233	5.44669
	112.789	0.264307	-0.9256	5.44669
	112.789	0.264307	-0.89988	5.44669
	112.789	0.264307	-0.881971	5.44669
	112.789	0.264307	-0.898975	5.44669
	112.789	0.264307	-0.922767	5.44669
	112.789	0.264307	-0.928321	5.44669
	112.789	0.264307	-0.914578	5.44669
	112.789	0.264307	-0.8899	5.44669
	112.789	0.264307	-0.881765	5.44669
	112.767	0.264307	-0.894574	5.44669
	112.71	0.313497	-0.888269	5.44669
	112.686	0.440273	-0.863027	5.44669
	112.717	0.541895	-0.867579	5.44669
	112.72	0.549853	-0.896239	5.44669
	112.685	0.51872	-0.901572	5.44669
	112.643	0.503114	-0.892817	5.44669
	112.589	0.507685	-0.90287	5.44669
	112.551	0.564343	-0.920536	5.44669
	112.55	0.692623	-0.926001	5.44669
	112.562	0.792221	-0.914399	5.44669
	112.567	0.798796	-0.882779	5.44669
	112.565	0.767804	-0.853987	5.44669
	112.563	0.752748	-0.857921	5.44669
	112.562	0.757499	-0.878427	5.44669
	112.563	0.764847	-0.894854	5.44669
	112.563	0.766238	-0.911651	5.44669
	112.563	0.764208	-0.923442	5.44669
	112.563	0.762864	-0.916219	5.44669
	112.563	0.763022	-0.884409	5.44669
	112.585	0.763566	-0.854016	5.44669
	112.643	0.763738	-0.857353	5.44669
	112.667	0.763616	-0.878179	5.44669
	112.613	0.763505	-0.894952	5.44669
	112.553	0.763501	-0.903909	5.44669
	112.542	0.763539	-0.887436	5.44669
	112.558	0.763556	-0.851481	5.44669
	112.569	0.76355	-0.838178	5.44669
	112.567	0.812732	-0.86835	5.44669
	112.563	0.988696	-0.905094	5.44669
	112.562	1.2171	-0.904959	5.44669
	112.563	1.32668	-0.891081	5.44669
	112.563	1.3035	-0.893067	5.44669
	112.541	1.25676	-0.892188	5.44669
	112.461	1.24573	-0.890062	5.44669
	112.38	1.30696	-0.905059	5.44669
	112.388	1.49189	-0.922433	5.44669
	112.422	1.71977	-0.926018	5.44669
	112.389	1.82595	-0.913732	5.44669
	112.334	1.80153	-0.890365	5.44669
	112.318	1.75548	-0.88226	5.44669
	112.33	1.74518	-0.894617	5.44669
	112.318	1.80647	-0.888111	5.44669
	112.261	1.99117	-0.862946	5.44669
	112.211	2.16974	-0.85973	5.44669
	112.206	2.14917	-0.868122	5.44669
	112.243	2.07238	-0.857164	5.44669
	112.286	2.14516	-0.847118	5.44669
	112.251	2.26759	-0.870026	5.44669
	112.147	2.30324	-0.910482	5.44669
	112.082	2.27628	-0.931477	5.44669
	112.087	2.25257	-0.919952	5.44669
	112.111	2.25226	-0.89098	5.44669
	112.119	2.26057	-0.872428	5.44669
	112.114	2.26416	-0.86542	5.44669
	112.109	2.26271	-0.859698	5.44669
	112.109	2.26083	-0.874047	5.44669
	112.11	2.26056	-0.900091	5.44669
	112.111	2.26111	-0.900879	5.44669
	112.111	2.26144	-0.891157	5.44669
	112.11	2.26138	-0.90242	5.44669
	112.11	2.26124	-0.913067	5.44669
	112.11	2.31039	-0.890303	5.44669
	112.111	2.4372	-0.857564	5.44669
	112.111	2.48966	-0.856738	5.44669
	112.111	2.37084	-0.868788	5.44669
	112.088	2.23808	-0.866379	5.44669
	112.031	2.21451	-0.867729	5.44669
	112.007	2.25021	-0.870204	5.44669
	112.039	2.27329	-0.855185	5.44669
	112.019	2.27022	-0.837678	5.44669
	111.926	2.26073	-0.834045	5.44669
	111.883	2.25784	-0.846358	5.44669
	111.94	2.3092	-0.877625	5.44669
	111.986	2.4871	-0.913887	5.44669
	111.942	2.71554	-0.922324	5.44669
	111.878	2.82444	-0.897919	5.44669
	111.862	2.80098	-0.874443	5.44669
	111.877	2.75435	-0.86379	5.44669
	111.889	2.74347	-0.850427	5.44669
	111.889	2.75553	-0.845885	5.44669
	111.884	2.76446	-0.871912	5.44669
	111.883	2.76391	-0.911711	5.44669
	111.861	2.76051	-0.931322	5.44669
	111.782	2.75928	-0.91945	5.44669
	111.679	2.75997	-0.890825	5.44669
	111.629	2.7607	-0.880412	5.44669
	111.639	2.76076	-0.893678	5.44669
	111.661	2.76052	-0.896245	5.44669
	111.666	2.76041	-0.883675	5.44669
	111.66	2.76044	-0.868212	5.44669
	111.656	2.7605	-0.856862	5.44669
	111.656	2.76051	-0.871866	5.44669
	111.658	2.76049	-0.908056	5.44669
	111.636	2.76048	-0.921979	5.44669
	111.578	2.76048	-0.891984	5.44669
	111.554	2.76049	-0.855093	5.44669
	111.608	2.76049	-0.862975	5.44669
	111.646	2.76049	-0.897137	5.44669
	111.599	2.76049	-0.895715	5.44669
	111.537	2.80968	-0.865186	5.44669
	111.501	2.98564	-0.857958	5.44669
	111.459	3.16485	-0.866582	5.44669
	111.424	3.09846	-0.857149	5.44669
	111.42	2.84689	-0.847659	5.44669
	111.429	2.69057	-0.870258	5.44669
	111.435	2.70271	-0.902516	5.44669
	111.434	2.81068	-0.895329	5.44669
	111.431	3.00665	-0.855234	5.44669
	111.431	3.22249	-0.836938	5.44669
	111.431	3.31969	-0.858624	5.44669
	111.432	3.2958	-0.876603	5.44669
	111.432	3.25316	-0.868933	5.44669
	111.432	3.24409	-0.866014	5.44669
	111.432	3.2555	-0.868576	5.44669
	111.409	3.26351	-0.855113	5.44669
	111.352	3.26281	-0.846097	5.44669
	111.306	3.25967	-0.870327	5.44669
	111.28	3.2586	-0.9031	5.44669
	111.237	3.25927	-0.895549	5.44669
	111.22	3.21074	-0.86299	5.44669
	111.272	3.084	-0.857096	5.44669
	111.306	3.03136	-0.867001	5.44669
	111.259	3.15007	-0.857631	5.44669
	111.197	3.28286	-0.839841	5.44669
	111.184	3.30647	-0.834082	5.44669
	111.222	3.27078	-0.845605	5.44669
	111.29	3.24769	-0.877296	5.44669
	111.313	3.25075	-0.914017	5.44669
	111.255	3.26024	-0.930367	5.44669
	111.193	3.26313	-0.9261	5.44669
	111.184	3.26097	-0.918808	5.44669
	111.201	3.25903	-0.917319	5.44669
	111.211	3.25899	-0.911424	5.44669
	111.209	3.25966	-0.892498	5.44669
	111.205	3.25996	-0.883975	5.44669
	111.204	3.25984	-0.894577	5.44669
	111.205	3.25969	-0.895356	5.44669
	111.206	3.25967	-0.890853	5.44669
	111.206	3.25971	-0.904264	5.44669
	111.205	3.25974	-0.913949	5.44669
	111.205	3.25973	-0.890017	5.44669
	111.205	3.25972	-0.84926	5.44669
	111.205	3.25972	-0.836373	5.44669
	111.205	3.25972	-0.860519	5.44669
	111.183	3.25972	-0.877598	5.44669
	111.103	3.25972	-0.860805	5.44669
	111.022	3.25972	-0.837397	5.44669
	111.052	3.25972	-0.8398	5.44669
	111.166	3.25972	-0.873727	5.44669
	111.237	3.25972	-0.906721	5.44669
	111.232	3.25972	-0.895851	5.44669
	111.205	3.30891	-0.861828	5.44669
	111.174	3.48488	-0.864372	5.44669
	111.099	3.66409	-0.903192	5.44669
	111.002	3.5977	-0.930482	5.44669
	110.952	3.34613	-0.930005	5.44669
	110.961	3.239	-0.920404	5.44669
	110.981	3.37791	-0.908729	5.44669
	110.986	3.53831	-0.890271	5.44669
	110.981	3.61547	-0.876129	5.44669
	110.977	3.64936	-0.875094	5.44669
	110.978	3.59623	-0.887293	5.44669
	110.979	3.5556	-0.901846	5.44669
	110.98	3.60566	-0.897172	5.44669
	110.979	3.59951	-0.881152	5.44669
	110.979	3.57256	-0.866825	5.44669
	110.979	3.66079	-0.857177	5.44669
	110.957	3.77194	-0.872491	5.44669
	110.877	3.79736	-0.908206	5.44669
	110.774	3.77013	-0.92969	5.44669
	110.724	3.74994	-0.920019	5.44669
	110.734	3.7512	-0.891644	5.44669
	110.756	3.75892	-0.880553	5.44669
	110.761	3.7617	-0.901317	5.44669
	110.755	3.76012	-0.916383	5.44669
	110.751	3.75847	-0.892085	5.44669
	110.751	3.75834	-0.849262	5.44669
	110.753	3.75887	-0.827768	5.44669
	110.753	3.75914	-0.839926	5.44669
	110.753	3.75907	-0.869341	5.44669
	110.753	3.75894	-0.879982	5.44669
	110.73	3.75891	-0.866531	5.44669
	110.673	3.75895	-0.863806	5.44669
	110.649	3.75897	-0.876375	5.44669
	110.681	3.75897	-0.884023	5.44669
	110.661	3.75896	-0.875112	5.44669
	110.568	3.75895	-0.859579	5.44669
	110.503	3.75896	-0.870544	5.44669
	110.503	3.75896	-0.906535	5.44669
	110.525	3.75896	-0.921812	5.44669
	110.534	3.75896	-0.900325	5.44669
	110.53	3.75896	-0.875634	5.44669
	110.525	3.75896	-0.871304	5.44669
	110.525	3.75896	-0.88588	5.44669
	110.526	3.75896	-0.910472	5.44669
	110.527	3.75896	-0.926146	5.44669
	110.527	3.75896	-0.917771	5.44669
	110.526	3.75896	-0.884098	5.44669
	110.526	3.75896	-0.845463	5.44669
	110.504	3.75896	-0.829022	5.44669
	110.424	3.80815	-0.833932	5.44669
	110.321	3.93492	-0.841526	5.44669
	110.294	4.03655	-0.850783	5.44669
	110.361	4.0445	-0.876813	5.44669
	110.406	4.01337	-0.911973	5.44669
	110.358	4.04696	-0.921811	5.44669
	110.292	4.1783	-0.890513	5.44669
	110.277	4.2382	-0.854535	5.44669
	110.294	4.0717	-0.855393	5.44669
	110.306	3.85934	-0.869301	5.44669
	110.305	3.90873	-0.859201	5.44669
	110.3	4.16502	-0.847552	5.44669
	110.299	4.32935	-0.869484	5.44669
	110.3	4.3189	-0.9101	5.44669
	110.3	4.25798	-0.93151	5.44669
	110.301	4.23647	-0.927972	5.44669
	110.3	4.24916	-0.911315	5.44669
	110.3	4.26213	-0.880786	5.44669
	110.3	4.26305	-0.846377	5.44669
	110.3	4.25883	-0.830584	5.44669
	110.3	4.25673	-0.842132	5.44669
	110.3	4.25736	-0.869264	5.44669
	110.278	4.25836	-0.879166	5.44669
	110.198	4.25856	-0.866217	5.44669
	110.095	4.25829	-0.871835	5.44669
	110.045	4.2581	-0.904709	5.44669
	110.055	4.25812	-0.928457	5.44669
	110.077	4.2582	-0.928616	5.44669
	110.082	4.25822	-0.920542	5.44669
	110.076	4.25821	-0.917151	5.44669
	110.072	4.25819	-0.910738	5.44669
	110.072	4.25819	-0.89227	5.44669
	110.074	4.25819	-0.876253	5.44669
	110.074	4.2582	-0.874436	5.44669
	110.074	4.2582	-0.886973	5.44669
	110.074	4.25819	-0.909817	5.44669
	110.051	4.25819	-0.917613	5.44669
	109.994	4.25819	-0.897442	5.44669
	109.948	4.25819	-0.883796	5.44669
	109.922	4.25819	-0.900608	5.44669
	109.879	4.25819	-0.914932	5.44669
	109.84	4.30739	-0.891729	5.44669
	109.834	4.43416	-0.849628	5.44669
	109.845	4.53578	-0.835919	5.44669
	109.851	4.59293	-0.868069	5.44669
	109.85	4.68857	-0.913651	5.44669
	109.847	4.77459	-0.933502	5.44669
	109.847	4.73793	-0.927544	5.44669
	109.847	4.58749	-0.910428	5.44669
	109.848	4.52095	-0.880566	5.44669
	109.848	4.64232	-0.8466	5.44669
	109.848	4.78116	-0.838626	5.44669
	109.825	4.80637	-0.862409	5.44669
	109.768	4.76919	-0.88546	5.44669
	109.744	4.74491	-0.896156	5.44669
	109.798	4.748	-0.909688	5.44669
	109.836	4.75793	-0.922157	5.44669
	109.789	4.76099	-0.924248	5.44669
	109.727	4.75875	-0.920958	5.44669
	109.713	4.75672	-0.918879	5.44669
	109.728	4.75666	-0.911314	5.44669
	109.74	4.75736	-0.891897	5.44669
	109.739	4.75767	-0.883763	5.44669
	109.734	4.75756	-0.894702	5.44669
	109.733	4.7574	-0.887613	5.44669
	109.712	4.75737	-0.862707	5.44669
	109.655	4.75742	-0.859807	5.44669
	109.609	4.75745	-0.868239	5.44669
	109.605	4.75744	-0.857186	5.44669
	109.619	4.75743	-0.847086	5.44669
	109.626	4.75743	-0.862134	5.44669
	109.624	4.75743	-0.882329	5.44669
	109.621	4.75743	-0.894941	5.44669
	109.62	4.75743	-0.910292	5.44669
	109.621	4.75743	-0.922841	5.44669
	109.622	4.75743	-0.91645	5.44669
	109.599	4.75743	-0.884719	5.44669
	109.542	4.75743	-0.854064	5.44669
	109.495	4.80662	-0.857263	5.44669
	109.47	4.9334	-0.870253	5.44669
	109.426	4.98583	-0.866806	5.44669
	109.387	4.9162	-0.867387	5.44669
	109.382	4.95941	-0.869909	5.44669
	109.392	5.11505	-0.863054	5.44669
	109.399	5.13356	-0.873808	5.44669
	109.398	5.03184	-0.89879	5.44669
	109.395	4.97408	-0.900418	5.44669
	109.394	4.98468	-0.883556	5.44669
	109.395	5.00944	-0.874542	5.44669
	109.395	5.0652	-0.884413	5.44669
	109.395	5.13673	-0.908705	5.44669
	109.395	5.1067	-0.925928	5.44669
	109.395	5.06234	-0.926178	5.44669
	109.395	5.1518	-0.912556	5.44669
	109.395	5.26966	-0.881944	5.44669
	109.395	5.24826	-0.846421	5.44669
	109.395	5.09286	-0.838061	5.44669
	109.395	5.01882	-0.862236	5.44669
	109.395	5.1388	-0.885588	5.44669
	109.395	5.27973	-0.896271	5.44669
	109.395	5.3063	-0.909691	5.44669
	109.395	5.26896	-0.914246	5.44669
	109.395	5.24412	-0.888204	5.44669
	109.395	5.24704	-0.856265	5.44669
	109.395	5.25709	-0.856939	5.44669
	109.395	5.26027	-0.877205	5.44669
	109.373	5.25802	-0.894691	5.44669
	109.293	5.25596	-0.912017	5.44669
	109.189	5.25589	-0.915783	5.44669
	109.14	5.25659	-0.895892	5.44669
	109.15	5.25691	-0.883798	5.44669
	109.171	5.2568	-0.893288	5.44669
	109.176	5.25663	-0.887007	5.44669
	109.171	5.25661	-0.862956	5.44669
	109.167	5.25665	-0.867997	5.44669
	109.167	5.25668	-0.904311	5.44669
	109.169	5.25668	-0.921792	5.44669
	109.169	5.30586	-0.901108	5.44669
	109.169	5.43263	-0.88384	5.44669
	109.169	5.48506	-0.891451	5.44669
	109.169	5.36625	-0.886222	5.44669
	109.169	5.23349	-0.855409	5.44669
	109.169	5.20993	-0.840257	5.44669
	109.169	5.24563	-0.859954	5.44669
	109.146	5.2687	-0.87598	5.44669
	109.067	5.31483	-0.860329	5.44669
	108.963	5.43211	-0.845643	5.44669
	108.913	5.53085	-0.860411	5.44669
	108.924	5.59016	-0.88212	5.44669
	108.945	5.68774	-0.895466	5.44669
	108.95	5.77379	-0.902715	5.44669
	108.945	5.73646	-0.886752	5.44669
	108.941	5.53653	-0.851618	5.44669
	108.941	5.34334	-0.830608	5.44669
	108.942	5.41243	-0.840272	5.44669
	108.943	5.67011	-0.868475	5.44669
	108.92	5.82803	-0.879496	5.44669
	108.84	5.81439	-0.866636	5.44669
	108.737	5.75441	-0.864022	5.44669
	108.687	5.73443	-0.868558	5.44669
	108.698	5.74743	-0.855813	5.44669
	108.719	5.75998	-0.846396	5.44669
	108.724	5.76062	-0.870203	5.44669
	108.718	5.75643	-0.910813	5.44669
	108.714	5.75444	-0.931553	5.44669
	108.715	5.75511	-0.919866	5.44669
	108.716	5.75609	-0.883046	5.44669
	108.717	5.75626	-0.852148	5.44669
	108.716	5.75599	-0.864925	5.44669
	108.716	5.75581	-0.899002	5.44669
	108.716	5.75583	-0.903673	5.44669
	108.716	5.75591	-0.884845	5.44669
	108.716	5.75593	-0.866054	5.44669
	108.716	5.75591	-0.855541	5.44669
	108.694	5.7559	-0.87208	5.44669
	108.614	5.7559	-0.908615	5.44669
	108.511	5.7559	-0.922137	5.44669
	108.461	5.7559	-0.899722	5.44669
	108.471	5.7559	-0.883137	5.44669
	108.493	5.7559	-0.891649	5.44669
	108.498	5.7559	-0.894426	5.44669
	108.492	5.7559	-0.891504	5.44669
	108.488	5.7559	-0.904868	5.44669
	108.488	5.7559	-0.921841	5.44669
	108.49	5.7559	-0.925837	5.44669
	108.49	5.7559	-0.913867	5.44669
	108.49	5.7559	-0.890485	5.44669
	108.49	5.7559	-0.882263	5.44669
	108.49	5.7559	-0.902446	5.44669
	108.49	5.7559	-0.916248	5.44669
	108.49	5.7559	-0.891627	5.44669
	108.49	5.7559	-0.856988	5.44669
	108.49	5.80509	-0.856026	5.44669
	108.49	5.93187	-0.876565	5.44669
	108.49	6.03349	-0.886877	5.44669
	108.49	6.09064	-0.884112	5.44669
	108.468	6.18628	-0.887194	5.44669
	108.41	6.22311	-0.906461	5.44669
	108.386	6.10886	-0.916127	5.44669
	108.44	5.98357	-0.898012	5.44669
	108.5	5.96151	-0.884563	5.44669
	108.489	6.04438	-0.900726	5.44669
	108.393	6.19285	-0.914709	5.44669
	108.301	6.29155	-0.891594	5.44669
	108.31	6.29056	-0.857521	5.44669
	108.371	6.25672	-0.864132	5.44669
	108.397	6.24316	-0.896759	5.44669
	108.387	6.24955	-0.903016	5.44669
	108.374	6.25705	-0.893238	5.44669
	108.349	6.25793	-0.902533	5.44669
	108.296	6.25563	-0.912375	5.44669
	108.252	6.25435	-0.889973	5.44669
	108.248	6.25464	-0.849801	5.44669
	108.261	6.25521	-0.836615	5.44669
	108.268	6.25535	-0.860428	5.44669
	108.266	6.2552	-0.877474	5.44669
	108.263	6.30428	-0.868656	5.44669
	108.262	6.43106	-0.865588	5.44669
	108.263	6.48353	-0.868496	5.44669
	108.264	6.36473	-0.855231	5.44669
	108.242	6.23197	-0.838304	5.44669
	108.162	6.2084	-0.842162	5.44669
	108.058	6.2441	-0.866524	5.44669
	108.008	6.26718	-0.878006	5.44669
	108.019	6.3133	-0.858834	5.44669
	108.04	6.43058	-0.844296	5.44669
	108.045	6.48013	-0.860378	5.44669
	108.04	6.41267	-0.882585	5.44669
	108.035	6.40862	-0.895672	5.44669
	108.036	6.48672	-0.902637	5.44669
	108.037	6.5789	-0.886645	5.44669
	108.038	6.69732	-0.851602	5.44669
	108.038	6.78039	-0.83851	5.44669
	108.037	6.78357	-0.868446	5.44669
	108.037	6.75705	-0.912887	5.44669
	108.015	6.74507	-0.933048	5.44669
	107.958	6.74952	-0.927626	5.44669
	107.934	6.75565	-0.910624	5.44669
	107.988	6.75663	-0.88849	5.44669
	108.025	6.75487	-0.882579	5.44669
	107.956	6.70459	-0.903288	5.44669
	107.859	6.57798	-0.924359	5.44669
	107.879	6.52601	-0.919584	5.44669
	107.972	6.64496	-0.893365	5.44669
	107.967	6.77761	-0.873559	5.44669
	107.859	6.80108	-0.865046	5.44669
	107.782	6.76537	-0.851268	5.44669
	107.783	6.74233	-0.845791	5.44669
	107.81	6.74541	-0.863703	5.44669
	107.82	6.7549	-0.883447	5.44669
	107.815	6.75778	-0.886982	5.44669
	107.81	6.75561	-0.873831	5.44669
	107.809	6.75368	-0.85799	5.44669
	107.811	6.75364	-0.862463	5.44669
	107.812	6.75431	-0.878856	5.44669
	107.811	6.75461	-0.885541	5.44669
	107.811	6.75449	-0.874866	5.44669
	107.811	6.75434	-0.851066	5.44669
	107.811	6.75432	-0.834336	5.44669
	107.811	6.75436	-0.834116	5.44669
	107.811	6.75439	-0.847577	5.44669
	107.811	6.75439	-0.87811	5.44669
	107.811	6.75437	-0.905786	5.44669
	107.811	6.75437	-0.901771	5.44669
	107.811	6.75437	-0.881628	5.44669
	107.789	6.75437	-0.865381	5.44669
	107.709	6.75437	-0.848532	5.44669
	107.628	6.75437	-0.844524	5.44669
	107.636	6.75437	-0.872015	5.44669
	107.67	6.75437	-0.912238	5.44669
	107.637	6.75437	-0.931506	5.44669
	107.582	6.75437	-0.91934	5.44669
	107.566	6.75437	-0.882842	5.44669
	107.578	6.75437	-0.852249	5.44669
	107.589	6.75437	-0.85717	5.44669
	107.589	6.75437	-0.870859	5.44669
	107.585	6.80356	-0.867093	5.44669
	107.583	6.93034	-0.867292	5.44669
	107.584	6.98277	-0.877638	5.44669
	107.585	6.86395	-0.891184	5.44669
	107.585	6.78039	-0.902522	5.44669
	107.585	6.93279	-0.896064	5.44669
	107.585	7.1477	-0.888317	5.44669
	107.585	7.15358	-0.895078	5.44669
	107.585	7.07491	-0.886143	5.44669
	107.585	7.1375	-0.861957	5.44669
	107.585	7.25633	-0.867886	5.44669
	107.585	7.29409	-0.904619	5.44669
	107.585	7.2693	-0.929831	5.44669
	107.585	7.24574	-0.921354	5.44669
	107.585	7.24473	-0.892153	5.44669
	107.585	7.25269	-0.880292	5.44669
	107.585	7.20719	-0.901026	5.44669
	107.585	7.07913	-0.924225	5.44669
	107.585	7.02485	-0.920332	5.44669
	107.585	7.14335	-0.893726	5.44669
	107.585	7.27663	-0.873445	5.44669
	107.585	7.30053	-0.872741	5.44669
	107.585	7.26478	-0.887261	5.44669
	107.585	7.24156	-0.902669	5.44669
	107.585	7.24459	-0.897528	5.44669
	107.562	7.25411	-0.888879	5.44669
	107.505	7.25703	-0.894793	5.44669
	107.459	7.25486	-0.893695	5.44669
	107.433	7.25292	-0.89008	5.44669
	107.39	7.25288	-0.89666	5.44669
	107.351	7.25355	-0.89405	5.44669
	107.345	7.25385	-0.889565	5.44669
	107.356	7.25373	-0.904189	5.44669
	107.362	7.25358	-0.922246	5.44669
	107.361	7.25355	-0.918377	5.44669
	107.358	7.2536	-0.89361	5.44669
	107.357	7.25363	-0.881962	5.44669
	107.358	7.25362	-0.901208	5.44669
	107.359	7.25361	-0.923707	5.44669
	107.359	7.25361	-0.927921	5.44669
	107.358	7.25361	-0.914076	5.44669
	107.358	7.25361	-0.881962	5.44669
	107.358	7.25361	-0.845888	5.44669
	107.336	7.3028	-0.837832	5.44669
	107.256	7.42958	-0.8702	5.44669
	107.153	7.48201	-0.905994	5.44669
	107.125	7.36319	-0.904678	5.44669
	107.193	7.23044	-0.890644	5.44669
	107.238	7.25606	-0.900854	5.44669
	107.19	7.41854	-0.912593	5.44669
	107.124	7.49405	-0.898532	5.44669
	107.109	7.42135	-0.878167	5.44669
	107.126	7.40588	-0.873004	5.44669
	107.138	7.48105	-0.877821	5.44669
	107.137	7.52688	-0.881633	5.44669
	107.132	7.52075	-0.881511	5.44669
	107.13	7.55131	-0.880104	5.44669
	107.131	7.67249	-0.887429	5.44669
	107.132	7.7784	-0.907985	5.44669
	107.11	7.79014	-0.924553	5.44669
	107.03	7.75907	-0.925859	5.44669
	106.949	7.74215	-0.920781	5.44669
	106.957	7.74614	-0.918233	5.44669
	106.991	7.75384	-0.911106	5.44669
	106.958	7.75565	-0.884169	5.44669
	106.925	7.75366	-0.855741	5.44669
	106.967	7.7522	-0.866033	5.44669
	107.003	7.75228	-0.90606	5.44669
	106.959	7.75284	-0.931095	5.44669
	106.899	7.75305	-0.929242	5.44669
	106.885	7.75293	-0.919867	5.44669
	106.9	7.75281	-0.908775	5.44669
	106.911	7.7528	-0.890481	5.44669
	106.91	7.75284	-0.884072	5.44669
	106.906	7.75286	-0.895334	5.44669
	106.904	7.75285	-0.887768	5.44669
	106.905	7.75284	-0.854676	5.44669
	106.906	7.75284	-0.83153	5.44669
	106.906	7.75285	-0.8317	5.44669
	106.906	7.75285	-0.847569	5.44669
	106.906	7.75285	-0.871096	5.44669
	106.906	7.75285	-0.877993	5.44669
	106.906	7.75285	-0.865073	5.44669
	106.906	7.75285	-0.863902	5.44669
	106.906	7.75285	-0.876934	5.44669
	106.906	7.75285	-0.892094	5.44669
	106.906	7.75285	-0.911024	5.44669
	106.906	7.75285	-0.91629	5.44669
	106.906	7.75285	-0.896458	5.44669
	106.906	7.75285	-0.883854	5.44669
	106.906	7.75285	-0.900982	5.44669
	106.884	7.75285	-0.922939	5.44669
	106.826	7.75285	-0.919809	5.44669
	106.78	7.75285	-0.893964	5.44669
	106.776	7.75285	-0.881601	5.44669
	106.791	7.75285	-0.89306	5.44669
	106.775	7.75285	-0.887693	5.44669
	106.738	7.75285	-0.855453	5.44669
	106.746	7.75285	-0.839752	5.44669
	106.766	7.75285	-0.867597	5.44669
	106.749	7.75285	-0.90422	5.44669
	106.754	7.75285	-0.90486	5.44669
	106.765	7.75285	-0.891351	5.44669
	106.724	7.75285	-0.901085	5.44669
	106.673	7.75285	-0.92031	5.44669
	106.662	7.75285	-0.92654	5.44669
	106.675	7.75285	-0.922576	5.44669
	106.684	7.75285	-0.910872	5.44669
	106.683	7.75285	-0.882526	5.44669
	106.68	7.75285	-0.847265	5.44669
	106.678	7.75285	-0.838208	5.44669
	106.679	7.75285	-0.869869	5.44669
	106.68	7.75285	-0.905721	5.44669
	106.68	7.75285	-0.896811	5.44669
	106.68	7.75285	-0.854716	5.44669
	106.679	7.75285	-0.836194	5.44669
	106.679	7.75285	-0.866367	5.44669
	106.68	7.75285	-0.904969	5.44669
	106.68	7.75285	-0.89774	5.44669
	106.68	7.75285	-0.863243	5.44669
	106.68	7.75285	-0.864294	5.44669
	106.68	7.75285	-0.894785	5.44669
	106.68	7.75285	-0.894259	5.44669
	106.657	7.80204	-0.857542	5.44669
	106.577	7.92881	-0.838285	5.44669
	106.474	8.03043	-0.866239	5.44669
	106.447	8.03839	-0.912043	5.44669
	106.515	8.00726	-0.933478	5.44669
	106.56	7.99165	-0.920236	5.44669
	106.511	7.99622	-0.882516	5.44669
	106.445	8.00369	-0.851794	5.44669
	106.453	8.0052	-0.864966	5.44669
	106.526	8.00317	-0.907016	5.44669
	106.562	8.00179	-0.924003	5.44669
	106.508	8.05112	-0.893203	5.44669
	106.443	8.12926	-0.854884	5.44669
	106.43	8.10428	-0.854583	5.44669
	106.448	8.05969	-0.876709	5.44669
	106.459	8.14726	-0.88745	5.44669
	106.458	8.2644	-0.884301	5.44669
	106.431	8.29258	-0.887069	5.44669
	106.372	8.26436	-0.906342	5.44669
	106.349	8.24278	-0.916121	5.44669
	106.382	8.24382	-0.898052	5.44669
	106.384	8.25192	-0.876711	5.44669
	106.349	8.25495	-0.872564	5.44669
	106.306	8.25334	-0.878155	5.44669
	106.253	8.25159	-0.874059	5.44669
	106.215	8.25143	-0.853361	5.44669
	106.214	8.25198	-0.843456	5.44669
	106.226	8.25227	-0.86198	5.44669
	106.231	8.2522	-0.875684	5.44669
	106.229	8.25206	-0.859484	5.44669
	106.226	8.25203	-0.845394	5.44669
	106.226	8.25207	-0.868478	5.44669
	106.204	8.25209	-0.902575	5.44669
	106.147	8.25209	-0.895986	5.44669
	106.101	8.25208	-0.863359	5.44669
	106.098	8.25208	-0.864966	5.44669
	106.134	8.25208	-0.895025	5.44669
	106.176	8.25208	-0.894121	5.44669
	106.14	8.25208	-0.857399	5.44669
	106.037	8.30127	-0.838275	5.44669
	105.995	8.42805	-0.866286	5.44669
	106.079	8.48048	-0.904195	5.44669
	106.184	8.36166	-0.897445	5.44669
	106.162	8.22891	-0.863395	5.44669
	106.043	8.20534	-0.864462	5.44669
	105.967	8.24105	-0.894802	5.44669
	105.973	8.26412	-0.902077	5.44669
	106.001	8.26106	-0.89354	5.44669
	106.011	8.25156	-0.895122	5.44669
	106.005	8.29787	-0.884304	5.44669
	105.999	8.476	-0.861171	5.44669
	105.998	8.70633	-0.86821	5.44669
	106	8.76676	-0.905034	5.44669
	106.001	8.61614	-0.922019	5.44669
	106.001	8.51667	-0.893076	5.44669
	106.001	8.62457	-0.847665	5.44669
	106	8.76951	-0.834617	5.44669
	106.001	8.80207	-0.86035	5.44669
	106.001	8.76581	-0.886022	5.44669
	106.001	8.7393	-0.889253	5.44669
	106.001	8.69194	-0.881738	5.44669
	105.978	8.57536	-0.877483	5.44669
	105.921	8.52655	-0.878378	5.44669
	105.897	8.64325	-0.888137	5.44669
	105.951	8.77384	-0.901024	5.44669
	105.989	8.79725	-0.888656	5.44669
	105.92	8.76225	-0.853018	5.44669
	105.8	8.73952	-0.830518	5.44669
	105.762	8.74249	-0.839736	5.44669
	105.832	8.75181	-0.868283	5.44669
	105.881	8.75466	-0.887477	5.44669
	105.856	8.75254	-0.894905	5.44669
	105.846	8.75064	-0.908446	5.44669
	105.855	8.7506	-0.91421	5.44669
	105.817	8.75126	-0.888632	5.44669
	105.769	8.75155	-0.848586	5.44669
	105.758	8.75144	-0.836583	5.44669
	105.769	8.75129	-0.868717	5.4507
	105.778	8.75126	-0.913687	5.46104
	105.778	8.75131	-0.925416	5.46531
	105.774	8.75133	-0.891415	5.45562
	105.773	8.75133	-0.845761	5.4448
	105.774	8.75132	-0.826538	5.44287
	105.775	8.75131	-0.840655	5.44579
	105.775	8.75132	-0.877954	5.44767
	105.774	8.80051	-0.91606	5.44742
	105.774	8.97648	-0.923119	5.44664
	105.774	9.15568	-0.897479	5.44641
	105.774	9.0893	-0.881847	5.44658
	105.774	8.88691	-0.899777	5.44674
	105.774	8.85737	-0.915276	5.44675
	105.774	8.92194	-0.90004	5.44669
	105.774	8.8619	-0.885716	5.44667
	105.752	8.79835	-0.892618	5.44668
	105.695	8.889	-0.893915	5.44669
	105.649	9.01394	-0.883075	5.44669
	105.645	9.09344	-0.87666	5.44669
	105.659	9.14093	-0.877602	5.44669
	105.666	9.09265	-0.880241	5.44669
	105.664	9.04923	-0.888877	5.44669
	105.638	9.14558	-0.900672	5.44669
	105.58	9.26599	-0.896116	5.44669
	105.535	9.29241	-0.888998	5.44669
	105.532	9.26229	-0.895345	5.44669
	105.546	9.24055	-0.893884	5.44669
	105.553	9.24218	-0.882092	5.44669
	105.551	9.2506	-0.868388	5.44669
	105.547	9.25355	-0.857498	5.44669
	105.547	9.25179	-0.87207	5.44669
	105.548	9.25001	-0.900045	5.44669
	105.548	9.24989	-0.893692	5.44669
	105.548	9.25047	-0.855434	5.44669
	105.548	9.25076	-0.837604	5.44669
	105.548	9.25067	-0.858832	5.44669
	105.548	9.25053	-0.876453	5.44669
	105.548	9.2505	-0.868796	5.44669
	105.548	9.25054	-0.86601	5.44669
	105.548	9.25057	-0.868623	5.44669
	105.526	9.25056	-0.863005	5.44669
	105.446	9.25055	-0.866373	5.44669
	105.343	9.25055	-0.870835	5.44669
	105.315	9.25055	-0.863802	5.44669
	105.383	9.25056	-0.865921	5.44669
	105.428	9.25056	-0.878233	5.44669
	105.379	9.25055	-0.89192	5.44669
	105.314	9.25055	-0.910489	5.44669
	105.299	9.25055	-0.923999	5.44669
	105.315	9.25055	-0.916864	5.44669
	105.327	9.25055	-0.892352	5.44669
	105.326	9.25055	-0.881972	5.44669
	105.322	9.25055	-0.893789	5.44669
	105.32	9.25055	-0.887866	5.44669
	105.299	9.25055	-0.863138	5.44669
	105.22	9.25055	-0.859897	5.44669
	105.117	9.25055	-0.875995	5.44669
	105.089	9.25055	-0.885261	5.44669
	105.157	9.29974	-0.883638	5.44669
	105.202	9.42652	-0.88757	5.44669
	105.153	9.47895	-0.898916	5.44669
	105.087	9.40933	-0.887975	5.44669
	105.073	9.40334	-0.861353	5.44669
	105.089	9.43221	-0.866981	5.44669
	105.101	9.39829	-0.896584	5.44669
	105.1	9.41538	-0.901928	5.44268
	105.096	9.49038	-0.892844	5.43234
	105.094	9.57373	-0.894884	5.42806
	105.095	9.68956	-0.884452	5.43775
	105.096	9.72549	-0.853446	5.44858
	105.096	9.55449	-0.840064	5.4505
	105.073	9.34877	-0.86057	5.44759
	105.016	9.40255	-0.884178	5.44571
	104.992	9.65831	-0.896272	5.44595
	105.046	9.82087	-0.902322	5.44673
	105.084	9.76067	-0.894171	5.44696
	105.015	9.57337	-0.879724	5.44679
	104.917	9.4998	-0.875164	5.44663
	104.915	9.63132	-0.878166	5.44663
	104.95	9.77692	-0.873138	5.44668
	104.922	9.80134	-0.852972	5.44671
	104.868	9.76144	-0.84362	5.4467
	104.851	9.7363	-0.862187	5.44668
	104.862	9.73999	-0.883584	5.44668
	104.873	9.75048	-0.887577	5.44669
	104.873	9.75356	-0.874032	5.44669
	104.87	9.75113	-0.857863	5.44669
	104.868	9.74901	-0.862338	5.44669
	104.869	9.74899	-0.878849	5.44669
	104.869	9.74973	-0.893453	5.44669
	104.87	9.75005	-0.910912	5.44669
	104.869	9.74992	-0.923631	5.44669
	104.869	9.74975	-0.91656	5.44669
	104.869	9.74973	-0.892355	5.44669
	104.869	9.74978	-0.882082	5.44669
	104.869	9.74981	-0.901704	5.44669
	104.869	9.7498	-0.923872	5.44669
	104.869	9.74979	-0.919943	5.44669
	104.869	9.74979	-0.893688	5.44669
	104.869	9.74979	-0.881438	5.44669
	104.869	9.74979	-0.89309	5.44669
	104.869	9.74979	-0.887764	5.44669
	104.869	9.74979	-0.863343	5.44669
	104.869	9.74979	-0.867891	5.44669
	104.869	9.74979	-0.896258	5.44669
	104.869	9.74979	-0.901468	5.44669
	104.869	9.74979	-0.884897	5.44669
	104.847	9.74979	-0.866859	5.44669
	104.789	9.74979	-0.85586	5.44669
	104.766	9.74979	-0.864056	5.44669
	104.797	9.74979	-0.872411	5.44669
	104.778	9.74979	-0.865287	5.44669
	104.685	9.74979	-0.865983	5.44669
	104.619	9.74979	-0.877731	5.44669
	104.619	9.74979	-0.891688	5.44669
	104.642	9.74979	-0.9027	5.44669
	104.673	9.74979	-0.888089	5.44669
	104.727	9.74979	-0.852184	5.44669
	104.745	9.74979	-0.838241	5.44669
	104.691	9.79898	-0.860255	5.44669
	104.632	9.92576	-0.884694	5.44669
	104.622	9.97819	-0.896601	5.44669
	104.638	9.85937	-0.910147	5.44669
	104.648	9.72662	-0.91432	5.44669
	104.647	9.70305	-0.895944	5.44669
	104.643	9.73875	-0.884339	5.44669
	104.641	9.76183	-0.893497	5.44669
	104.642	9.80795	-0.886902	5.44669
	104.643	9.92524	-0.854967	5.44669
	104.621	9.97478	-0.83983	5.44669
	104.541	9.90732	-0.859932	5.44669
	104.437	9.95246	-0.883993	5.44669
	104.388	10.1081	-0.888551	5.44669
	104.398	10.0768	-0.882166	5.44669
	104.419	9.89719	-0.877911	5.44669
	104.424	9.86469	-0.878406	5.44669
	104.419	9.96912	-0.880126	5.44669
	104.415	10.0822	-0.880671	5.44669
	104.415	10.1999	-0.880288	5.44669
	104.417	10.2753	-0.879934	5.44669
	104.417	10.2755	-0.887792	5.44669
	104.417	10.2505	-0.908198	5.44669
	104.417	10.2894	-0.924513	5.44669
	104.417	10.4208	-0.917895	5.44669
	104.417	10.4788	-0.892601	5.44669
	104.417	10.3607	-0.88171	5.44669
	104.417	10.2262	-0.901461	5.44669
	104.417	10.2017	-0.916032	5.44669
	104.394	10.2376	-0.891887	5.44669
	104.315	10.2611	-0.849303	5.44669
	104.211	10.3073	-0.835727	5.44669
	104.184	10.4245	-0.868104	5.44669
	104.252	10.474	-0.913734	5.44669
	104.297	10.4065	-0.933524	5.44669
	104.248	10.4517	-0.927524	5.44669
	104.182	10.6074	-0.918283	5.44669
	104.167	10.576	-0.916593	5.44669
	104.184	10.3472	-0.919178	5.44669
	104.196	10.2372	-0.920862	5.44669
	104.195	10.3667	-0.920649	5.44669
	104.19	10.5243	-0.91209	5.44669
	104.189	10.5544	-0.891593	5.44669
	104.19	10.5126	-0.883359	5.44669
	104.191	10.5338	-0.894641	5.44669
	104.191	10.6638	-0.895601	5.44669
	104.19	10.7767	-0.890934	5.44669
	104.19	10.739	-0.904211	5.44669
	104.19	10.5786	-0.913898	5.44669
	104.19	10.5083	-0.897885	5.44669
	104.19	10.6316	-0.885303	5.44669
	104.19	10.7726	-0.893211	5.44669
	104.19	10.798	-0.886439	5.44669
	104.19	10.7602	-0.862745	5.44669
	104.19	10.7355	-0.868111	5.44669
	104.19	10.7387	-0.904433	5.44669
	104.168	10.7488	-0.929673	5.44669
	104.111	10.7519	-0.929225	5.44669
	104.065	10.7496	-0.912494	5.44669
	104.039	10.7475	-0.888705	5.44669
	103.995	10.7475	-0.882005	5.44669
	103.956	10.7482	-0.8951	5.44669
	103.951	10.7485	-0.896275	5.44669
	103.961	10.7484	-0.883182	5.44669
	103.968	10.7482	-0.867995	5.44669
	103.967	10.7482	-0.856946	5.44669
	103.964	10.7482	-0.871979	5.44669
	103.963	10.7483	-0.900202	5.44669
	103.964	10.7483	-0.901661	5.44669
	103.964	10.7483	-0.891445	5.44669
	103.964	10.7483	-0.894392	5.44669
	103.964	10.7483	-0.884743	5.44669
	103.964	10.7483	-0.861614	5.44669
	103.964	10.7483	-0.860369	5.44669
	103.964	10.7483	-0.868863	5.44669
	103.964	10.7483	-0.865118	5.44669
	103.964	10.7483	-0.875045	5.44669
	103.964	10.7483	-0.898575	5.44669
	103.964	10.7483	-0.899888	5.44669
	103.964	10.7483	-0.88341	5.44669
	103.964	10.7483	-0.866798	5.44669
	103.964	10.7483	-0.856363	5.44669
	103.964	10.7483	-0.872159	5.44669
	103.964	10.7483	-0.908356	5.44669
	103.942	10.7483	-0.922	5.44669
	103.884	10.7483	-0.891886	5.44669
	103.861	10.7483	-0.847173	5.44669
	103.914	10.7483	-0.834834	5.44669
	103.975	10.7483	-0.860616	5.44669
	103.963	10.7975	-0.886057	5.44669
	103.889	10.9242	-0.889173	5.44669
	103.833	11.0259	-0.873822	5.44669
	103.808	11.0338	-0.857208	5.44669
	103.769	10.9535	-0.870009	5.44669
	103.732	10.8603	-0.907154	5.44669
	103.725	10.9392	-0.930132	5.44669
	103.735	11.1179	-0.928449	5.44669
	103.741	11.1334	-0.912006	5.44669
	103.74	11.0713	-0.888777	5.44669
	103.738	11.1375	-0.882208	5.44669
	103.737	11.2519	-0.90303	5.44669
	103.737	11.2373	-0.916512	5.44669
	103.716	11.086	-0.899401	5.44669
	103.658	11.0113	-0.885009	5.44669
	103.634	11.1295	-0.90042	5.44669
	103.688	11.2699	-0.922293	5.44669
	103.726	11.2969	-0.919738	5.44669
	103.657	11.2599	-0.894164	5.44669
	103.537	11.2351	-0.88171	5.44669
	103.477	11.2379	-0.893035	5.44669
	103.489	11.2479	-0.887644	5.44669
	103.514	11.2511	-0.863313	5.44669
	103.521	11.2489	-0.86792	5.44669
	103.514	11.2468	-0.904152	5.44669
	103.509	11.2467	-0.921752	5.44669
	103.51	11.2474	-0.901148	5.44669
	103.511	11.2477	-0.876	5.44669
	103.512	11.2476	-0.871165	5.44669
	103.512	11.2475	-0.877821	5.44669
	103.511	11.2474	-0.882287	5.44669
	103.511	11.2475	-0.881785	5.44669
	103.489	11.2475	-0.879987	5.44669
	103.409	11.2475	-0.879411	5.44669
	103.306	11.2475	-0.87981	5.44669
	103.279	11.2475	-0.888052	5.44669
	103.346	11.2475	-0.90048	5.44669
	103.391	11.2475	-0.896329	5.44669
	103.343	11.2475	-0.881284	5.44669
	103.277	11.2475	-0.86718	5.44669
	103.262	11.2475	-0.849408	5.44669
	103.279	11.2475	-0.844252	5.44669
	103.291	11.2475	-0.87159	5.44669
	103.29	11.2475	-0.904286	5.44669
	103.285	11.2475	-0.895597	5.44669
	103.284	11.2967	-0.862588	5.44669
	103.284	11.4235	-0.856911	5.44669
	103.285	11.4759	-0.874937	5.44669
	103.286	11.3571	-0.89375	5.44669
	103.285	11.2735	-0.912428	5.44669
	103.285	11.3767	-0.91629	5.44669
	103.285	11.514	-0.895958	5.44669
	103.285	11.5451	-0.875774	5.44669
	103.285	11.5109	-0.865045	5.44669
	103.285	11.4858	-0.85048	5.44669
	103.285	11.4383	-0.83759	5.44669
	103.285	11.3211	-0.835689	5.44669
	103.285	11.223	-0.847079	5.44669
	103.285	11.2622	-0.877342	5.44669
	103.285	11.4181	-0.913512	5.4507
	103.285	11.5351	-0.930139	5.46104
	103.285	11.5392	-0.926184	5.46531
	103.285	11.5009	-0.911053	5.45562
	103.285	11.4837	-0.881312	5.4448
	103.285	11.4901	-0.854561	5.44287
	103.263	11.5482	-0.866554	5.44579
	103.183	11.6763	-0.898827	5.44767
	103.08	11.7754	-0.89515	5.44742
	103.03	11.7818	-0.864349	5.44664
	103.04	11.7509	-0.865679	5.44641
	103.062	11.736	-0.894972	5.44658
	103.067	11.6915	-0.901716	5.44674
	103.061	11.5721	-0.885457	5.44675
	103.057	11.521	-0.867006	5.44669
	103.057	11.6378	-0.855722	5.44667
	103.059	11.7692	-0.863946	5.44668
	103.059	11.793	-0.880285	5.44669
	103.059	11.7578	-0.893483	5.44669
	103.059	11.7349	-0.910415	5.44669
	103.059	11.7378	-0.923412	5.44669
	103.059	11.7472	-0.916645	5.44669
	103.059	11.7501	-0.884598	5.44669
	103.059	11.748	-0.853944	5.44669
	103.059	11.7461	-0.865126	5.44669
	103.059	11.746	-0.898448	5.44669
	103.059	11.7467	-0.895499	5.44669
	103.059	11.747	-0.86463	5.44669
	103.059	11.7469	-0.857802	5.44669
	103.059	11.7467	-0.874585	5.44669
	103.059	11.7467	-0.885415	5.44669
	103.037	11.7467	-0.876333	5.44669
	102.979	11.7467	-0.859596	5.44669
	102.955	11.7467	-0.862246	5.44669
	102.987	11.7467	-0.878195	5.44669
	102.967	11.7467	-0.893212	5.44669
	102.874	11.7467	-0.911044	5.44669
	102.809	11.7467	-0.915901	5.44669
	102.831	11.7467	-0.888417	5.44669
	102.911	11.7467	-0.855766	5.44669
	102.944	11.7467	-0.864525	5.44669
	102.886	11.7467	-0.905419	5.44669
	102.821	11.7467	-0.931362	5.44669
	102.81	11.7467	-0.929582	5.44669
	102.827	11.7467	-0.919914	5.44669
	102.839	11.7467	-0.916545	5.44669
	102.837	11.7467	-0.910707	5.44669
	102.832	11.7467	-0.892472	5.44669
	102.831	11.7467	-0.884219	5.44669
	102.832	11.7467	-0.894688	5.44669
	102.833	11.7467	-0.887445	5.44669
	102.833	11.7467	-0.854771	5.44669
	102.833	11.7467	-0.831684	5.44669
	102.832	11.7467	-0.839602	5.44669
	102.833	11.7467	-0.875683	5.44669
	102.833	11.7467	-0.915483	5.44669
	102.833	11.7467	-0.931555	5.44669
	102.833	11.7467	-0.918206	5.44669
	102.833	11.7467	-0.88235	5.44669
	102.81	11.7467	-0.852446	5.44669
	102.731	11.7467	-0.865298	5.44669
	102.627	11.7467	-0.899052	5.44669
	102.577	11.7467	-0.895691	5.44669
	102.588	11.7467	-0.864496	5.44669
	102.609	11.7467	-0.865548	5.44669
	102.614	11.7467	-0.894865	5.44669
	102.609	11.7959	-0.901718	5.44669
	102.605	11.9719	-0.893367	5.44669
	102.605	12.1511	-0.895177	5.44669
	102.606	12.0847	-0.89226	5.44669
	102.607	11.8331	-0.881471	5.44669
	102.607	11.6768	-0.876576	5.44669
	102.606	11.689	-0.886007	5.44669
	102.606	11.7477	-0.90078	5.44268
	102.606	11.7677	-0.889312	5.43234
	102.606	11.8044	-0.861251	5.42806
	102.606	11.9188	-0.858592	5.43775
	102.606	12.0197	-0.876118	5.44858
	102.606	12.0317	-0.893648	5.4505
	102.606	11.9534	-0.911966	5.44759
	102.606	11.8596	-0.916133	5.44571
	102.606	11.9375	-0.896057	5.44595
	102.606	12.1652	-0.883742	5.44673
	102.606	12.2585	-0.901077	5.44696
	102.606	12.1223	-0.923019	5.44679
	102.606	12.0172	-0.927679	5.44663
	102.606	12.1176	-0.92209	5.44663
	102.606	12.2614	-0.918134	5.44668
	102.606	12.2961	-0.910599	5.44671
	102.606	12.2612	-0.891862	5.4467
	102.606	12.2345	-0.876131	5.44668
	102.606	12.2357	-0.866659	5.44668
	102.606	12.2458	-0.8589	5.44669
	102.606	12.2495	-0.873273	5.44669
	102.606	12.2475	-0.90005	5.44669
	102.584	12.2454	-0.893267	5.44669
	102.527	12.2452	-0.863124	5.44669
	102.503	12.2458	-0.865835	5.44669
	102.557	12.2462	-0.895473	5.44669
	102.617	12.2461	-0.90187	5.44669
	102.627	12.1968	-0.885344	5.44669
	102.611	12.0699	-0.866904	5.44669
	102.601	12.0176	-0.85572	5.44669
	102.602	12.0872	-0.871852	5.44669
	102.584	12.0932	-0.908456	5.44669
	102.528	12.0643	-0.930022	5.44669
	102.503	12.1474	-0.920069	5.44669
	102.556	12.2571	-0.891547	5.44669
	102.616	12.2837	-0.872624	5.44669
	102.627	12.2575	-0.873171	5.44669
	102.611	12.2373	-0.879863	5.44669
	102.601	12.2382	-0.874558	5.44669
	102.602	12.2458	-0.852964	5.44669
	102.607	12.2486	-0.843112	5.44669
	102.608	12.2472	-0.869848	5.44669
	102.607	12.2455	-0.911832	5.44669
	102.606	12.2454	-0.932106	5.44669
	102.606	12.1967	-0.919736	5.44669
	102.606	12.0702	-0.882795	5.44669
	102.606	11.9685	-0.844218	5.44669
	102.584	11.9604	-0.836835	5.44669
	102.527	12.0407	-0.862506	5.44669
	102.503	12.1831	-0.886137	5.44669
	102.557	12.2802	-0.888535	5.44669
	102.617	12.2807	-0.881397	5.44669
	102.627	12.1988	-0.877595	5.44669
	102.611	12.0585	-0.878547	5.44669
	102.601	12.012	-0.888168	5.44669
	102.602	12.1382	-0.908848	5.44669
	102.607	12.2719	-0.924652	5.44669
	102.608	12.2932	-0.925593	5.44669
	102.607	12.2563	-0.920635	5.44669
	102.606	12.2334	-0.910395	5.44669
	102.606	12.2371	-0.890887	5.44669
	102.606	12.2467	-0.875795	5.44669
	102.606	12.2494	-0.866865	5.44669
	102.606	12.2472	-0.859106	5.44669
	102.606	12.2452	-0.865415	5.44669
	102.584	12.2452	-0.879698	5.44669
	102.527	12.2459	-0.892715	5.44669
	102.503	12.2462	-0.902431	5.44669
	102.557	12.2461	-0.895482	5.44669
	102.617	12.2459	-0.888106	5.44669
	102.627	12.2459	-0.895197	5.44669
	102.589	12.246	-0.894139	5.44669
	102.521	12.246	-0.890122	5.44669
	102.499	12.246	-0.89652	5.44669
	102.557	12.246	-0.893977	5.44669
	102.618	12.246	-0.889584	5.44669
	102.628	12.246	-0.904223	5.44669
	102.611	12.246	-0.922253	5.44669
	102.601	12.246	-0.926239	5.44669
	102.602	12.1968	-0.921759	5.44669
	102.584	12.07	-0.918507	5.44669
	102.528	12.0176	-0.918744	5.44669
	102.503	12.1364	-0.92	5.44669
	102.556	12.2691	-0.912571	5.44669
	102.616	12.2927	-0.892025	5.44669
	102.627	12.257	-0.875499	5.44669
	102.611	12.2339	-0.866336	5.44669
	102.601	12.1878	-0.851119	5.44669
	102.602	12.0705	-0.837399	5.44669
	102.607	12.021	-0.843253	5.44669
	102.608	12.1376	-0.867303	5.44669
	102.607	12.2685	-0.885816	5.44669
	102.606	12.292	-0.894558	5.44669
	102.606	12.2569	-0.908891	5.44669
	102.606	12.2342	-0.91452	5.44669
	102.584	12.2371	-0.888603	5.44669
	102.527	12.2465	-0.856335	5.44669
	102.503	12.2493	-0.864697	5.44669
	102.557	12.2472	-0.897418	5.44669
	102.617	12.2453	-0.90309	5.44669
	102.627	12.2453	-0.893035	5.44669
	102.611	12.1967	-0.89455	5.44669
	102.601	12.0702	-0.892115	5.44669
	102.602	12.0177	-0.889504	5.44669
	102.607	12.1364	-0.904851	5.44669
	102.608	12.2691	-0.922545	5.44669
	102.607	12.2927	-0.918267	5.44669
	102.606	12.257	-0.885587	5.44669
	102.606	12.1848	-0.853782	5.44669
	102.606	12.061	-0.864707	5.44669
	102.606	12.0181	-0.906201	5.44669
	102.606	12.1398	-0.931625	5.44669
	102.606	12.2704	-0.921543	5.44669
	102.606	12.2428	-0.891595	5.44669
	102.606	12.0803	-0.87212	5.44669
	102.606	12.0055	-0.872943	5.44669
	102.606	12.1277	-0.887817	5.44669
	102.606	12.2698	-0.90283	5.44669
	102.606	12.2961	-0.889527	5.44669
	102.606	12.2582	-0.860612	5.44669
	102.606	12.2332	-0.866119	5.44669
	102.606	12.2363	-0.904357	5.44669
	102.606	12.2464	-0.930349	5.44669
	102.606	12.2496	-0.929535	5.44669
	102.606	12.2473	-0.920255	5.44669
	102.584	12.2452	-0.908833	5.44669
	102.527	12.196	-0.882497	5.44669
	102.503	12.0699	-0.855848	5.44669
	102.557	12.0178	-0.858801	5.44669
	102.617	12.1365	-0.870263	5.44669
	102.627	12.2691	-0.866263	5.44669
	102.611	12.2926	-0.875027	5.44669
	102.601	12.257	-0.89816	5.4507
	102.602	12.2339	-0.899721	5.46104
	102.607	12.237	-0.891358	5.46531
	102.608	12.2465	-0.895046	5.45562
	102.607	12.2494	-0.892919	5.4448
	102.606	12.2472	-0.881794	5.44287
	102.606	12.2453	-0.876477	5.44579
	102.606	12.2452	-0.87798	5.44767
	102.606	12.2459	-0.880465	5.44742
	102.606	12.2462	-0.888836	5.44664
	102.606	12.2461	-0.908446	5.44641
	102.606	12.2459	-0.916375	5.44658
	102.606	12.2459	-0.897411	5.44674
	102.606	12.246	-0.884223	5.44675
	102.606	12.246	-0.900798	5.44669
	102.606	12.246	-0.92273	5.44667
	102.606	12.246	-0.927658	5.44668
	102.606	12.246	-0.914313	5.44669
	102.606	12.246	-0.890025	5.44669
	102.606	12.1968	-0.874041	5.44669
	102.606	12.07	-0.874307	5.44669
	102.606	12.0176	-0.879835	5.44669
	102.606	12.1364	-0.882014	5.44669
	102.606	12.2691	-0.880955	5.44669
	102.606	12.2927	-0.879736	5.44669
	102.606	12.257	-0.879602	5.44669
	102.606	12.1847	-0.879979	5.44669
	102.606	12.061	-0.880184	5.44669
	102.606	12.0181	-0.880136	5.44669
	102.606	12.1398	-0.880043	5.44669
	102.606	12.2704	-0.880021	5.44669
	102.606	12.292	-0.887916	5.44669
	102.606	12.2563	-0.900348	5.44669
	102.606	12.2339	-0.888451	5.44669
	102.606	12.2372	-0.853173	5.44669
	102.606	12.2466	-0.830656	5.44669
	102.606	12.2002	-0.839739	5.44669
	102.606	12.0712	-0.868235	5.44669
	102.606	12.0169	-0.887456	5.44669
	102.606	12.1357	-0.894914	5.44669
	102.606	12.2691	-0.908457	5.44669
	102.606	12.2438	-0.922082	5.44669
	102.606	12.0812	-0.924655	5.44669
	102.606	12.0055	-0.913284	5.44669
	102.606	12.0782	-0.890662	5.44669
	102.606	12.0937	-0.874673	5.44669
	102.606	12.0677	-0.874345	5.44669
	102.606	12.0995	-0.887497	5.44669
	102.606	12.0804	-0.910068	5.44669
	102.606	12.0054	-0.925403	5.44669
	102.606	11.9227	-0.917603	5.44669
	102.629	11.8072	-0.884292	5.44669
	102.708	11.7712	-0.853475	5.44669
	102.812	11.8928	-0.857168	5.44669
	102.862	11.9717	-0.878293	5.44669
	102.851	11.8656	-0.887195	5.44669
	102.83	11.7287	-0.883631	5.44669
	102.825	11.6988	-0.879009	5.44669
	102.83	11.7334	-0.870474	5.44669
	102.834	11.7582	-0.859426	5.44669
	102.834	11.7563	-0.872129	5.44669
	102.833	11.7467	-0.899383	5.44669
	102.832	11.7433	-0.901264	5.44669
	102.832	11.7945	-0.89157	5.44669
	102.833	11.9233	-0.894586	5.44669
	102.833	11.9759	-0.88478	5.44669
	102.833	11.8564	-0.85369	5.44669
	102.833	11.7233	-0.832178	5.44669
	102.833	11.6999	-0.832322	5.44669
	102.833	11.7357	-0.847599	5.44669
	102.855	11.7588	-0.870887	5.44669
	102.912	11.7557	-0.885765	5.44669
	102.936	11.7462	-0.893262	5.44669
	102.905	11.7433	-0.900495	5.44669
	102.902	11.7455	-0.886605	5.44669
	102.937	11.7474	-0.860217	5.44669
	102.979	11.7475	-0.859121	5.44669
	103.033	11.7468	-0.868837	5.44669
	103.071	11.7465	-0.865551	5.44669
	103.072	11.7466	-0.875236	5.44669
	103.06	11.7468	-0.898501	5.44669
	103.055	11.7468	-0.891919	5.44669
	103.057	11.7467	-0.85524	5.44669
	103.059	11.7467	-0.838153	5.44669
	103.06	11.6975	-0.867002	5.44669
	103.059	11.5708	-0.912409	5.44669
	103.059	11.5183	-0.933361	5.44669
	103.059	11.6372	-0.920056	5.44669
	103.059	11.7699	-0.890354	5.44669
	103.059	11.7935	-0.88	5.44669
	103.059	11.7578	-0.901543	5.44669
	103.059	11.7347	-0.924545	5.44669
	103.059	11.7378	-0.920282	5.44669
	103.059	11.6981	-0.88572	5.44669
	103.059	11.5742	-0.84525	5.4507
	103.059	11.5196	-0.836227	5.46104
	103.059	11.6365	-0.869755	5.46531
	103.059	11.7692	-0.906377	5.45562
	103.059	11.7934	-0.904997	5.4448
	103.059	11.758	-0.890641	5.44287
	103.059	11.7348	-0.892869	5.44579
	103.081	11.7377	-0.884391	5.44767
	103.161	11.7472	-0.854137	5.44742
	103.264	11.7501	-0.840374	5.44664
	103.292	11.748	-0.868326	5.44641
	103.224	11.6969	-0.904304	5.44658
	103.179	11.5208	-0.904636	5.44674
	103.228	11.2931	-0.891227	5.44675
	103.293	11.233	-0.901113	5.44669
	103.308	11.4321	-0.920365	5.44667
	103.292	11.6578	-0.926554	5.44668
	103.28	11.6025	-0.922562	5.44669
	103.281	11.3389	-0.910861	5.44669
	103.285	11.1736	-0.890397	5.44669
	103.287	11.1863	-0.883295	5.44669
	103.286	11.2485	-0.90291	5.44669
	103.285	11.2697	-0.916075	5.44669
	103.285	11.2565	-0.899261	5.44669
	103.285	11.2434	-0.877235	5.44669
	103.285	11.2918	-0.872354	5.44669
	103.285	11.4721	-0.885751	5.44669
	103.285	11.6534	-0.902174	5.44669
	103.285	11.5863	-0.897858	5.44669
	103.285	11.3337	-0.881323	5.44669
	103.285	11.1772	-0.866652	5.44669
	103.285	11.1896	-0.857045	5.44669
	103.285	11.2486	-0.872497	5.44669
	103.285	11.2686	-0.900385	5.44669
	103.285	11.2559	-0.901553	5.44669
	103.285	11.2435	-0.891335	5.44669
	103.285	11.2428	-0.902255	5.44669
	103.285	11.247	-0.920805	5.44669
	103.285	11.2489	-0.926332	5.44669
	103.285	11.2483	-0.922313	5.44669
	103.307	11.2473	-0.910835	5.44669
	103.387	11.2471	-0.882604	5.44669
	103.491	11.2474	-0.847311	5.44669
	103.54	11.2476	-0.838199	5.44669
	103.53	11.2476	-0.869849	5.44669
	103.486	11.2475	-0.905716	5.44669
	103.424	11.2475	-0.896816	5.44669
	103.406	11.2475	-0.862591	5.44669
	103.464	11.2475	-0.864349	5.44669
	103.524	11.2475	-0.89504	5.44669
	103.533	11.2475	-0.902217	5.44669
	103.516	11.2475	-0.893514	5.44669
	103.506	11.2475	-0.902932	5.44669
	103.507	11.2475	-0.920314	5.44669
	103.512	11.2475	-0.918015	5.44669
	103.513	11.2475	-0.886274	5.44669
	103.512	11.2475	-0.846288	5.44669
	103.511	11.2475	-0.828594	5.44669
	103.511	11.2475	-0.84133	5.44669
	103.511	11.2475	-0.869635	5.44669
	103.512	11.2475	-0.879606	5.44669
	103.512	11.2475	-0.858399	5.44669
	103.534	11.2475	-0.843545	5.44669
	103.591	11.2475	-0.868089	5.44669
	103.637	11.2475	-0.90307	5.44669
	103.663	11.2475	-0.904202	5.44669
	103.707	11.2475	-0.891484	5.44669
	103.723	11.2475	-0.901375	5.44669
	103.671	11.2475	-0.920384	5.44669
	103.637	11.1983	-0.926468	5.44669
	103.684	11.0715	-0.914649	5.44669
	103.746	11.0191	-0.890589	5.44669
	103.759	11.1379	-0.874157	5.44669
	103.744	11.2215	-0.866284	5.44669
	103.733	11.1183	-0.851575	5.44669
	103.733	10.9809	-0.837608	5.44669
	103.738	10.9007	-0.843178	5.44669
	103.739	10.8081	-0.875068	5.44669
	103.738	10.7316	-0.913953	5.44669
	103.737	10.722	-0.923262	5.44669
	103.737	10.7927	-0.890417	5.44669
	103.738	10.9808	-0.846109	5.44669
	103.738	11.1574	-0.834909	5.44669
	103.738	11.1348	-0.868897	5.44669
	103.738	11.0087	-0.914357	5.44669
	103.738	10.9061	-0.925633	5.44669
	103.738	10.8005	-0.899139	5.44669
	103.76	10.7265	-0.881649	5.44669
	103.84	10.7225	-0.899104	5.44669
	103.943	10.7947	-0.915065	5.44669
	103.993	10.9815	-0.892319	5.44669
	103.983	11.157	-0.857699	5.44669
	103.961	11.0852	-0.856077	5.44669
	103.956	10.8327	-0.868463	5.44669
	103.962	10.6779	-0.858607	5.44669
	103.966	10.691	-0.839731	5.44669
	103.966	10.7496	-0.84156	5.44669
	103.964	10.7692	-0.865764	5.44669
	103.964	10.7566	-0.885772	5.44669
	103.964	10.7443	-0.895087	5.44669
	103.964	10.7436	-0.909128	5.44669
	103.964	10.7477	-0.914431	5.44669
	103.964	10.7497	-0.888482	5.44669
	103.964	10.749	-0.848445	5.44669
	103.964	10.7481	-0.836577	5.44669
	103.964	10.7479	-0.868765	5.44669
	103.964	10.7482	-0.913709	5.44669
	103.964	10.7484	-0.933279	5.44669
	103.964	10.7483	-0.92743	5.44669
	103.964	10.7483	-0.918331	5.44669
	103.964	10.7482	-0.916646	5.44669
	103.964	10.7483	-0.911312	5.44669
	103.986	10.7483	-0.89269	5.44669
	104.066	10.7483	-0.876224	5.44669
	104.17	10.7483	-0.866404	5.44669
	104.219	10.6991	-0.85876	5.44669
	104.209	10.5723	-0.873305	5.44669
	104.188	10.5199	-0.900114	5.44669
	104.183	10.6387	-0.893282	5.44669
	104.188	10.7714	-0.855237	5.44669
	104.192	10.795	-0.837668	5.44669
	104.192	10.7593	-0.858929	5.44669
	104.19	10.7362	-0.876471	5.44669
	104.19	10.6901	-0.868769	5.44669
	104.19	10.5236	-0.873863	5.44669
	104.19	10.2981	-0.896781	5.44669
	104.213	10.1864	-0.899557	5.44669
	104.27	10.2076	-0.89178	5.44669
	104.294	10.2543	-0.903151	5.44669
	104.24	10.3152	-0.921023	5.44669
	104.202	10.4302	-0.926104	5.44669
	104.271	10.5228	-0.92214	5.44669
	104.391	10.5311	-0.910844	5.44669
	104.429	10.4542	-0.882669	5.44669
	104.359	10.3131	-0.855205	5.44669
	104.31	10.2153	-0.866342	5.44669
	104.358	10.2633	-0.898509	5.44669
	104.424	10.4227	-0.902963	5.44669
	104.44	10.4889	-0.884723	5.44669
	104.424	10.3643	-0.874126	5.44669
	104.411	10.2241	-0.875953	5.44669
	104.412	10.1996	-0.880451	5.44669
	104.417	10.2375	-0.889551	5.44669
	104.418	10.2618	-0.90088	5.44669
	104.417	10.2585	-0.888093	5.44669
	104.416	10.1993	-0.852834	5.44669
	104.416	10.0695	-0.838512	5.44669
	104.417	10.0193	-0.868009	5.44669
	104.417	10.091	-0.912704	5.44669
	104.439	10.0478	-0.925256	5.44669
	104.496	9.89146	-0.891698	5.44669
	104.542	9.87265	-0.845937	5.44669
	104.568	9.97449	-0.826511	5.44669
	104.612	10.0816	-0.832711	5.44669
	104.651	10.1486	-0.849777	5.44669
	104.656	10.0987	-0.871661	5.44669
	104.646	9.99839	-0.885315	5.44669
	104.639	9.96536	-0.884927	5.44669
	104.64	9.98577	-0.872305	5.44669
	104.643	9.95665	-0.858081	5.44669
	104.644	9.88018	-0.870914	5.44669
	104.643	9.89866	-0.907223	5.44669
	104.665	9.93994	-0.921968	5.44669
	104.722	9.85329	-0.900146	5.44669
	104.769	9.73771	-0.883374	5.44669
	104.795	9.75906	-0.899469	5.44669
	104.816	9.91363	-0.922475	5.44669
	104.775	9.98735	-0.928023	5.44669
	104.699	9.86752	-0.922428	5.44669
	104.719	9.72678	-0.910282	5.44669
	104.826	9.70022	-0.890202	5.44669
	104.898	9.73751	-0.883419	5.44669
	104.896	9.76231	-0.903031	5.44669
	104.87	9.75941	-0.916082	5.44669
	104.86	9.74937	-0.899221	5.44669
	104.865	9.7462	-0.885087	5.44669
	104.871	9.74844	-0.900516	5.44669
	104.871	9.7505	-0.922306	5.44669
	104.87	9.75057	-0.92758	5.44669
	104.869	9.74986	-0.914432	5.44669
	104.869	9.74954	-0.882232	5.44669
	104.869	9.74966	-0.853746	5.44669
	104.869	9.74982	-0.865886	5.44669
	104.869	9.74985	-0.898837	5.44669
	104.869	9.7498	-0.895392	5.44669
	104.869	9.74977	-0.864447	5.44669
	104.869	9.74978	-0.857763	5.44669
	104.869	9.74979	-0.874634	5.44669
	104.869	9.7498	-0.89332	5.44669
	104.869	9.74979	-0.912356	5.44669
	104.869	9.74979	-0.924283	5.44669
	104.869	9.7006	-0.924191	5.44669
	104.892	9.57382	-0.920179	5.44669
	104.949	9.52139	-0.910702	5.44669
	104.973	9.64021	-0.883307	5.44669
	104.941	9.77296	-0.855523	5.44669
	104.938	9.79653	-0.866248	5.44669
	104.974	9.76083	-0.906228	5.44669
	104.994	9.73775	-0.923218	5.44669
	104.99	9.74082	-0.901024	5.44669
	105.004	9.70112	-0.875427	5.44669
	105.059	9.57723	-0.870969	5.44669
	105.107	9.47344	-0.877943	5.44669
	105.112	9.41436	-0.882408	5.44669
	105.098	9.31868	-0.889663	5.44669
	105.091	9.28252	-0.908102	5.44669
	105.092	9.44626	-0.915937	5.44669
	105.096	9.64901	-0.897349	5.44669
	105.097	9.64577	-0.884353	5.44669
	105.096	9.5184	-0.900874	5.44669
	105.095	9.40847	-0.922716	5.44669
	105.095	9.30018	-0.919754	5.44669
	105.096	9.22767	-0.89402	5.44669
	105.096	9.2253	-0.881644	5.44669
	105.096	9.24842	-0.893059	5.44669
	105.095	9.25869	-0.895548	5.44669
	105.118	9.25473	-0.883603	5.44669
	105.198	9.2986	-0.86843	5.44669
	105.279	9.42456	-0.849108	5.44669
	105.249	9.47854	-0.835811	5.44669
	105.157	9.36066	-0.843302	5.44669
	105.166	9.22775	-0.875759	5.44669
	105.275	9.20378	-0.914198	5.44669
	105.351	9.23938	-0.93099	5.44669
	105.35	9.26254	-0.926297	5.44669
	105.323	9.25956	-0.910798	5.44669
	105.312	9.25006	-0.889035	5.44669
	105.317	9.24715	-0.874875	5.44669
	105.323	9.2493	-0.867137	5.44669
	105.324	9.25124	-0.859547	5.44669
	105.322	9.25129	-0.873374	5.44669
	105.321	9.25062	-0.907733	5.44669
	105.321	9.25032	-0.921308	5.44669
	105.322	9.25043	-0.891817	5.44669
	105.322	9.25059	-0.847391	5.44669
	105.322	9.25061	-0.827078	5.44669
	105.344	9.25057	-0.840302	5.44669
	105.402	9.25054	-0.869743	5.44669
	105.425	9.25054	-0.880017	5.44669
	105.394	9.25056	-0.866403	5.44669
	105.413	9.25056	-0.863739	5.44669
	105.506	9.25056	-0.876393	5.44669
	105.55	9.25055	-0.884054	5.44669
	105.492	9.25055	-0.875119	5.44669
	105.424	9.25055	-0.859571	5.44669
	105.411	9.25056	-0.870538	5.44669
	105.451	9.25056	-0.898665	5.44669
	105.521	9.25055	-0.893658	5.44669
	105.565	9.25055	-0.863781	5.44669
	105.564	9.25055	-0.865971	5.44669
	105.549	9.25055	-0.895297	5.44669
	105.543	9.25055	-0.901748	5.44669
	105.546	9.25055	-0.893226	5.44669
	105.549	9.25055	-0.895108	5.44669
	105.549	9.20136	-0.88441	5.44669
	105.548	9.07459	-0.853349	5.44669
	105.548	8.97297	-0.840038	5.44669
	105.548	8.96501	-0.868465	5.44669
	105.548	8.99614	-0.912352	5.44669
	105.57	9.01175	-0.924946	5.44669
	105.628	9.00718	-0.891693	5.44669
	105.652	8.95052	-0.846045	5.44669
	105.62	8.82224	-0.834429	5.44669
	105.64	8.77183	-0.868718	5.44669
	105.71	8.89203	-0.914453	5.44669
	105.719	8.97546	-0.933607	5.44669
	105.695	8.92088	-0.919433	5.44669
	105.726	8.91015	-0.882134	5.44669
	105.777	8.93167	-0.85192	5.44669
	105.792	8.84717	-0.857283	5.44669
	105.781	8.73952	-0.871024	5.44669
	105.771	8.71423	-0.867121	5.44669
	105.771	8.74028	-0.875116	5.44669
	105.774	8.75993	-0.897893	5.44669
	105.776	8.75885	-0.899577	5.44669
	105.775	8.75142	-0.891393	5.44669
	105.774	8.74868	-0.895111	5.44669
	105.774	8.75018	-0.892934	5.44669
	105.774	8.75178	-0.881777	5.44669
	105.774	8.75192	-0.868594	5.44669
	105.774	8.75141	-0.849826	5.44669
	105.774	8.75114	-0.843924	5.44669
	105.774	8.75121	-0.863433	5.44669
	105.774	8.75134	-0.883998	5.44669
	105.774	8.75136	-0.895179	5.44669
	105.774	8.75133	-0.901928	5.44669
	105.774	8.75131	-0.886524	5.44669
	105.774	8.75131	-0.859674	5.44669
	105.774	8.75132	-0.866793	5.44669
	105.774	8.75132	-0.904973	5.44669
	105.797	8.75132	-0.930368	5.44669
	105.876	8.75132	-0.921453	5.44669
	105.958	8.75132	-0.884133	5.44669
	105.928	8.75132	-0.852039	5.44669
	105.814	8.75132	-0.864493	5.44669
	105.765	8.75132	-0.906731	5.44669
	105.85	8.75132	-0.931923	5.44669
	105.98	8.70213	-0.929351	5.44669
	106.039	8.57535	-0.919618	5.44669
	106.023	8.52292	-0.916503	5.44669
	105.996	8.64174	-0.910795	5.44669
	105.991	8.77449	-0.884653	5.44669
	105.998	8.79806	-0.856054	5.44669
	106.003	8.76235	-0.865992	5.44669
	106.003	8.73928	-0.898061	5.44669
	106.001	8.74235	-0.895029	5.44669
	106	8.70265	-0.864571	5.44669
	106	8.52957	-0.865815	5.44669
	106.001	8.29901	-0.902821	5.44669
	106.001	8.23668	-0.929814	5.44669
	106.001	8.43578	-0.929857	5.44669
	106.001	8.6624	-0.920579	5.4507
	106.001	8.65654	-0.916726	5.46104
	106.001	8.51959	-0.910546	5.46531
	106.001	8.40657	-0.892341	5.45562
	106.001	8.30039	-0.884221	5.4448
	106.001	8.22987	-0.902607	5.44287
	106.001	8.22758	-0.915619	5.44579
	106.001	8.25003	-0.891307	5.44767
	106.001	8.25998	-0.849207	5.44742
	106.001	8.30532	-0.828022	5.44664
	106.023	8.42694	-0.832181	5.44641
	106.08	8.47858	-0.841148	5.44658
	106.104	8.36126	-0.843377	5.44674
	106.073	8.22942	-0.848986	5.44675
	106.092	8.2057	-0.86753	5.44669
	106.185	8.24102	-0.875994	5.44667
	106.251	8.26398	-0.857632	5.44668
	106.251	8.26101	-0.844507	5.44669
	106.228	8.25159	-0.868764	5.44669
	106.219	8.2487	-0.90301	5.44669
	106.223	8.25084	-0.896067	5.44669
	106.228	8.25276	-0.863238	5.44669
	106.229	8.25281	-0.864887	5.44669
	106.227	8.25215	-0.902906	5.44669
	106.226	8.25185	-0.922309	5.44669
	106.227	8.25196	-0.901824	5.44669
	106.227	8.25211	-0.883956	5.44669
	106.227	8.25214	-0.891245	5.44669
	106.227	8.25209	-0.886095	5.44669
	106.227	8.25207	-0.8633	5.44669
	106.227	8.25207	-0.860595	5.44669
	106.249	8.25208	-0.876229	5.44669
	106.307	8.25209	-0.885111	5.44669
	106.33	8.20289	-0.883492	5.44669
	106.277	8.07612	-0.887562	5.44669
	106.239	7.97449	-0.898965	5.44669
	106.308	7.96654	-0.895868	5.44669
	106.428	8.04686	-0.88163	5.44669
	106.488	8.14005	-0.875359	5.44669
	106.476	8.06114	-0.885441	5.44669
	106.45	7.83323	-0.908846	5.44669
	106.444	7.7402	-0.925621	5.44669
	106.45	7.92576	-0.918129	5.44669
	106.455	8.15766	-0.884435	5.44669
	106.455	8.10964	-0.845477	5.44669
	106.453	7.84698	-0.828908	5.44669
	106.453	7.67948	-0.84175	5.44669
	106.453	7.69088	-0.869699	5.44669
	106.453	7.80251	-0.879484	5.44669
	106.476	8.00028	-0.858324	5.44669
	106.555	8.21557	-0.843557	5.44669
	106.659	8.26271	-0.86812	5.44669
	106.686	8.11187	-0.903078	5.44669
	106.618	8.01704	-0.896324	5.44669
	106.573	8.07776	-0.863322	5.44669
	106.622	8.04594	-0.86483	5.44669
	106.688	7.84905	-0.894982	5.44669
	106.703	7.70305	-0.902022	5.44669
	106.686	7.70002	-0.893453	5.44669
	106.652	7.74878	-0.895105	5.44669
	106.595	7.76997	-0.884328	5.44669
	106.576	7.76148	-0.861187	5.44669
	106.632	7.75038	-0.860338	5.44669
	106.691	7.74874	-0.876872	5.44669
	106.7	7.75201	-0.893343	5.44669
	106.684	7.75395	-0.91157	5.44669
	106.674	7.75361	-0.916075	5.44669
	106.676	7.75277	-0.888303	5.44669
	106.68	7.75254	-0.847785	5.44669
	106.681	7.75275	-0.828494	5.44669
	106.68	7.75291	-0.832884	5.44669
	106.679	7.75291	-0.849145	5.44669
	106.679	7.75285	-0.879206	5.44669
	106.68	7.75282	-0.913559	5.44669
	106.68	7.75284	-0.921625	5.44669
	106.68	7.75285	-0.897742	5.44669
	106.68	7.75285	-0.874617	5.44669
	106.68	7.75285	-0.871796	5.44669
	106.68	7.75284	-0.886448	5.44669
	106.702	7.75285	-0.902664	5.44669
	106.782	7.75285	-0.889945	5.44669
	106.885	7.75285	-0.860846	5.44669
	106.912	7.75285	-0.866068	5.44669
	106.845	7.75285	-0.896382	5.44669
	106.8	7.75285	-0.902168	5.44669
	106.848	7.75285	-0.893017	5.44669
	106.914	7.75285	-0.894871	5.44669
	106.929	7.75285	-0.884385	5.44669
	106.912	7.75285	-0.861294	5.44669
	106.9	7.75285	-0.868233	5.44669
	106.901	7.75285	-0.905	5.44669
	106.906	7.75285	-0.921997	5.44669
	106.907	7.75285	-0.893078	5.44669
	106.907	7.75285	-0.855545	5.44669
	106.906	7.75285	-0.854904	5.44669
	106.905	7.75285	-0.868737	5.44669
	106.906	7.75285	-0.859138	5.44669
	106.906	7.75285	-0.839856	5.44669
	106.906	7.75285	-0.841424	5.44669
	106.906	7.75285	-0.865663	5.44669
	106.906	7.75285	-0.885778	5.44669
	106.906	7.75285	-0.895125	5.44669
	106.906	7.75285	-0.909142	5.44669
	106.906	7.75285	-0.914423	5.44669
	106.906	7.70366	-0.888474	5.44669
	106.928	7.57688	-0.856315	5.44669
	106.986	7.52445	-0.856864	5.44669
	107.032	7.64327	-0.869285	5.44669
	107.058	7.77602	-0.866542	5.44669
	107.101	7.79959	-0.867621	5.44669
	107.118	7.76388	-0.8701	5.44669
	107.066	7.74081	-0.863051	5.44669
	107.009	7.74387	-0.865868	5.44669
	106.999	7.75337	-0.870606	5.44669
	107.037	7.75625	-0.863886	5.44669
	107.104	7.75409	-0.873908	5.44669
	107.149	7.70297	-0.898536	5.44669
	107.148	7.57615	-0.900276	5.44669
	107.133	7.52439	-0.883586	5.44669
	107.127	7.6435	-0.874605	5.44669
	107.13	7.77614	-0.876558	5.44669
	107.133	7.75036	-0.880534	5.44669
	107.133	7.53867	-0.88937	5.44669
	107.132	7.33643	-0.908646	5.44669
	107.132	7.40591	-0.924139	5.44669
	107.132	7.61778	-0.91758	5.44669
	107.132	7.60101	-0.884731	5.44669
	107.132	7.4075	-0.845797	5.44669
	107.132	7.41317	-0.828937	5.44669
	107.132	7.59551	-0.833778	5.44669
	107.132	7.58909	-0.849362	5.44669
	107.154	7.41042	-0.878979	5.44669
	107.212	7.36944	-0.913387	5.44669
	107.258	7.42079	-0.921634	5.44669
	107.262	7.35928	-0.897807	5.44669
	107.225	7.25061	-0.874641	5.44669
	107.161	7.21672	-0.871783	5.44669
	107.117	7.23953	-0.886434	5.44669
	107.116	7.26087	-0.902663	5.44669
	107.153	7.26166	-0.89782	5.44669
	107.239	7.2544	-0.889004	5.44669
	107.34	7.25108	-0.894742	5.44669
	107.387	7.25227	-0.893629	5.44669
	107.376	7.25395	-0.8822	5.44669
	107.355	7.25423	-0.876394	5.44669
	107.351	7.25375	-0.877802	5.44669
	107.356	7.25345	-0.872548	5.44669
	107.36	7.25349	-0.852854	5.44669
	107.36	7.25362	-0.843781	5.44669
	107.358	7.25366	-0.870166	5.44669
	107.358	7.25363	-0.911728	5.44669
	107.358	7.2536	-0.93195	5.44669
	107.359	7.2536	-0.919707	5.44669
	107.381	7.25361	-0.882838	5.44669
	107.46	7.25361	-0.844246	5.44669
	107.564	7.25361	-0.836831	5.44669
	107.591	7.25361	-0.862494	5.44669
	107.501	7.25361	-0.886134	5.44669
	107.399	7.25361	-0.896408	5.44669
	107.401	7.25361	-0.909554	5.44669
	107.464	7.25361	-0.91414	5.44669
	107.515	7.20442	-0.888209	5.44669
	107.563	7.07765	-0.848433	5.44669
	107.595	7.02521	-0.836669	5.44669
	107.596	7.14403	-0.860937	5.44669
	107.586	7.27679	-0.877668	5.44669
	107.581	7.25116	-0.860686	5.44669
	107.583	7.08868	-0.845193	5.44669
	107.585	6.96398	-0.867966	5.44669
	107.586	6.95909	-0.910303	5.44669
	107.585	7.04891	-0.924264	5.44669
	107.584	7.19418	-0.892135	5.44669
	107.585	7.23987	-0.846472	5.44669
	107.585	7.06246	-0.834451	5.44669
	107.585	6.80139	-0.860705	5.44669
	107.585	6.6789	-0.88623	5.44669
	107.585	6.70832	-0.897084	5.44669
	107.585	6.76227	-0.901933	5.44669
	107.585	6.77411	-0.885849	5.44669
	107.585	6.75984	-0.859389	5.44669
	107.585	6.74965	-0.866914	5.44669
	107.585	6.75045	-0.905124	5.44669
	107.585	6.75441	-0.930388	5.44669
	107.585	6.75578	-0.929279	5.44669
	107.585	6.75495	-0.920133	5.44669
	107.585	6.75412	-0.908874	5.44669
	107.585	6.75406	-0.882557	5.44669
	107.585	6.75434	-0.855859	5.44669
	107.585	6.75447	-0.866655	5.44669
	107.585	6.75443	-0.906279	5.44669
	107.585	6.75436	-0.930965	5.44669
	107.585	6.75435	-0.921239	5.44669
	107.607	6.75437	-0.883831	5.44669
	107.687	6.75438	-0.844118	5.44669
	107.79	6.75438	-0.836424	5.44669
	107.84	6.75437	-0.87024	5.44669
	107.829	6.75437	-0.906511	5.44669
	107.808	6.75437	-0.89701	5.44669
	107.803	6.75437	-0.854519	5.44669
	107.809	6.75437	-0.83604	5.44669
	107.813	6.75437	-0.866373	5.44669
	107.813	6.75437	-0.912897	5.44669
	107.811	6.75437	-0.925918	5.44669
	107.81	6.75437	-0.891906	5.44669
	107.811	6.75437	-0.845789	5.44669
	107.811	6.75437	-0.826375	5.44669
	107.811	6.75437	-0.840577	5.44669
	107.811	6.75437	-0.870108	5.44669
	107.833	6.75437	-0.880072	5.44669
	107.891	6.70518	-0.858426	5.44669
	107.915	6.57841	-0.84339	5.44669
	107.883	6.47679	-0.860144	5.44669
	107.903	6.41964	-0.874938	5.44669
	107.995	6.37319	-0.859823	5.44669
	108.061	6.41395	-0.845802	5.44669
	108.061	6.45385	-0.868528	5.44669
	108.039	6.40789	-0.902451	5.44669
	108.029	6.4652	-0.903787	5.44669
	108.033	6.6183	-0.89153	5.44669
	108.039	6.58153	-0.893671	5.44669
	108.039	6.40057	-0.892282	5.44669
	108.038	6.36944	-0.889886	5.44669
	108.037	6.42572	-0.897081	5.44669
	108.037	6.36277	-0.886425	5.44669
	108.037	6.25176	-0.861363	5.44669
	108.06	6.26658	-0.867537	5.44669
	108.117	6.4168	-0.896813	5.44669
	108.141	6.49101	-0.893956	5.44669
	108.087	6.37294	-0.856694	5.44669
[truncated: 692 more rows]
