# Supplementary material for: Design of a cosmetic glove stiffness compensation mechanism for toddler-sized hand prostheses
Source: PLoS One. 2017 Aug 11;12(8):e0183233. doi: 10.1371/journal.pone.0183233 (PMC5553851; doi:10.1371/journal.pone.0183233)
Supplement: S1 Dataset — (ZIP) [file pone.0183233.s001.zip › 02 Spring measurements/VST1_3.xlsx]

## Sheet: VST1_3
LabVIEW Measurement
Writer_Version	2
Reader_Version	2
Separator	Tab
Decimal_Separator	.
Multi_Headings	No
X_Columns	No
Time_Pref	Absolute
Operator	localadmin
Date	2013-10-09
Time	00:11:35.972000
***End_of_Header***
Channels	4
Samples	10	10	10	10
Date	2013-10-09	2013-10-09	2013-10-09	2013-10-09
Time	00:11:36.472000	00:11:36.472000	00:11:36.472000	00:11:36.472000
Y_Unit_Label	mm	N	N	Pa
X_Dimension	Time	Time	Time	Time
X0	0	0	0	0
Delta_X	0.01	0.01	0.01	0.01
***End_of_Header***
X_Value	Voltage LVDT (Filtered)	Voltage Load Cell (Filtered)	Voltage Pinch Load Cell (Filtered)	Voltage Pressure (Filtered)	Comment
	112.789	0.264322	-0.916185	5.44668
	112.789	0.264318	-0.897915	5.44669
	112.789	0.215116	-0.884502	5.44669
	112.789	0.088337	-0.892864	5.44669
	112.789	0.035908	-0.89445	5.44669
	112.789	0.154728	-0.891082	5.44669
	112.789	0.287483	-0.896812	5.44669
	112.789	0.311046	-0.893758	5.44669
	112.789	0.275342	-0.889389	5.44669
	112.789	0.252268	-0.896348	5.44669
	112.789	0.255334	-0.894165	5.44669
	112.789	0.264827	-0.889724	5.44669
	112.789	0.267714	-0.904214	5.44669
	112.789	0.265549	-0.9222	5.44669
	112.789	0.263616	-0.92622	5.44669
	112.789	0.263576	-0.92177	5.44669
	112.789	0.264247	-0.918519	5.44669
	112.789	0.264542	-0.910874	5.44669
	112.789	0.264427	-0.88397	5.44669
	112.789	0.264274	-0.85574	5.44669
	112.789	0.264251	-0.858232	5.44669
	112.789	0.264295	-0.870064	5.44669
	112.789	0.264322	-0.866382	5.44669
	112.789	0.264318	-0.875148	5.44669
	112.789	0.264306	-0.906039	5.44669
	112.789	0.264303	-0.919966	5.44669
	112.789	0.264306	-0.899728	5.44669
	112.789	0.264308	-0.883911	5.44669
	112.789	0.264308	-0.899842	5.44669
	112.789	0.264307	-0.922441	5.44669
	112.789	0.264307	-0.920005	5.44669
	112.789	0.264307	-0.886352	5.44669
	112.789	0.264307	-0.853484	5.44669
	112.789	0.264307	-0.86431	5.44669
	112.789	0.264307	-0.906141	5.44669
	112.789	0.264307	-0.92387	5.44669
	112.789	0.264307	-0.893458	5.44669
	112.789	0.264307	-0.847168	5.44669
	112.789	0.264307	-0.826402	5.44669
	112.789	0.264307	-0.832227	5.44669
	112.789	0.264307	-0.849614	5.44669
	112.789	0.264307	-0.871765	5.44669
	112.789	0.264307	-0.885417	5.44669
	112.789	0.264307	-0.884933	5.44669
	112.789	0.264307	-0.872272	5.44669
	112.789	0.264307	-0.858065	5.44669
	112.789	0.264307	-0.870919	5.44669
	112.789	0.264307	-0.89936	5.44669
	112.789	0.264307	-0.893814	5.44669
	112.789	0.264307	-0.855728	5.44669
	112.789	0.264307	-0.837684	5.44669
	112.789	0.264307	-0.858761	5.44669
	112.789	0.264307	-0.876395	5.44669
	112.789	0.215117	-0.860926	5.44669
	112.789	0.088342	-0.837875	5.44669
	112.789	0.03591	-0.839957	5.44669
	112.789	0.154727	-0.865752	5.44669
	112.789	0.287482	-0.878466	5.44669
	112.789	0.311046	-0.859301	5.44669
	112.789	0.275343	-0.836457	5.44669
	112.789	0.252268	-0.839941	5.44669
	112.789	0.255334	-0.87412	5.44669
	112.789	0.264827	-0.906836	5.44669
	112.789	0.267714	-0.90363	5.44669
	112.789	0.265549	-0.889904	5.44669
	112.789	0.263617	-0.893046	5.44669
	112.789	0.263576	-0.892598	5.44669
	112.789	0.264247	-0.890241	5.44669
	112.789	0.264542	-0.904988	5.44669
	112.789	0.264427	-0.914469	5.44669
	112.789	0.264274	-0.889977	5.44669
	112.789	0.264251	-0.849059	5.44669
	112.789	0.264295	-0.836303	5.44669
	112.789	0.264322	-0.868432	5.44669
	112.789	0.264318	-0.913667	5.44669
	112.789	0.264306	-0.93338	5.44669
	112.789	0.264303	-0.927488	5.44669
	112.789	0.264306	-0.910448	5.44669
	112.789	0.215118	-0.888465	5.44669
	112.789	0.088342	-0.882632	5.44669
	112.789	-0.013281	-0.895447	5.44669
	112.789	-0.021239	-0.888327	5.44669
	112.789	0.059084	-0.85487	5.44669
	112.789	0.201466	-0.839283	5.44669
	112.789	0.298518	-0.859737	5.44669
	112.789	0.299007	-0.884106	5.44669
	112.789	0.26637	-0.896539	5.44669
	112.789	0.252788	-0.902459	5.44669
	112.789	0.258741	-0.886263	5.44669
	112.789	0.266069	-0.859375	5.44669
	112.789	0.267023	-0.85889	5.44669
	112.789	0.264819	-0.869039	5.44669
	112.789	0.263556	-0.857847	5.44669
	112.789	0.263811	-0.839208	5.44669
	112.789	0.264366	-0.83374	5.44669
	112.789	0.264508	-0.845687	5.44669
	112.789	0.26437	-0.877452	5.44669
	112.789	0.264262	-0.906182	5.44669
	112.789	0.264266	-0.902171	5.44669
	112.789	0.264306	-0.881654	5.44669
	112.789	0.264321	-0.86525	5.44669
	112.789	0.264314	-0.848467	5.44669
	112.789	0.264305	-0.844544	5.44669
	112.789	0.264304	-0.864176	5.44669
	112.789	0.264307	-0.876218	5.44669
	112.789	0.264308	-0.866797	5.44669
	112.789	0.264308	-0.865256	5.44669
	112.789	0.264307	-0.869018	5.44669
	112.789	0.264307	-0.863438	5.44669
	112.789	0.264307	-0.866415	5.44669
	112.789	0.264307	-0.870698	5.44669
	112.789	0.264307	-0.855859	5.44669
	112.789	0.264307	-0.837784	5.44669
	112.789	0.264307	-0.841721	5.44669
	112.789	0.264307	-0.874394	5.44669
	112.789	0.264307	-0.906318	5.44669
	112.789	0.264307	-0.895445	5.44669
	112.789	0.264307	-0.85393	5.44669
	112.789	0.264307	-0.828479	5.44669
	112.789	0.264307	-0.838557	5.44669
	112.789	0.264307	-0.868513	5.44669
	112.789	0.264307	-0.887992	5.44669
	112.789	0.264307	-0.887169	5.44669
	112.789	0.264307	-0.872293	5.44669
	112.789	0.264307	-0.849409	5.44669
	112.789	0.264307	-0.842427	5.44669
	112.789	0.264307	-0.870824	5.44669
	112.789	0.264307	-0.912484	5.44669
	112.789	0.264307	-0.932033	5.44669
	112.789	0.264307	-0.919473	5.44669
	112.789	0.264307	-0.890582	5.44669
	112.789	0.264307	-0.872432	5.44669
	112.789	0.264307	-0.865563	5.44669
	112.789	0.264307	-0.851886	5.44669
	112.789	0.264307	-0.837995	5.44669
	112.789	0.264307	-0.84323	5.44669
	112.789	0.264307	-0.874953	5.44669
	112.789	0.264307	-0.913886	5.44669
	112.789	0.264307	-0.931146	5.44669
	112.789	0.264307	-0.918602	5.44669
	112.789	0.264307	-0.882661	5.44669
	112.789	0.264307	-0.844565	5.44669
	112.789	0.264307	-0.829157	5.44669
	112.789	0.264307	-0.834308	5.44669
	112.789	0.264307	-0.849506	5.44669
	112.789	0.264307	-0.87098	5.44669
	112.789	0.264307	-0.877256	5.44669
	112.789	0.264307	-0.856935	5.44669
	112.789	0.264307	-0.835896	5.44669
	112.789	0.264307	-0.840547	5.44669
	112.789	0.264307	-0.874573	5.44669
	112.789	0.264307	-0.914681	5.44669
	112.789	0.264307	-0.923743	5.44669
	112.789	0.264307	-0.89036	5.44669
	112.789	0.264307	-0.853784	5.44669
	112.789	0.264307	-0.855133	5.44669
	112.789	0.264307	-0.87733	5.44669
	112.789	0.264307	-0.895385	5.44669
	112.789	0.264307	-0.912263	5.44669
	112.789	0.264307	-0.92351	5.44669
	112.789	0.264307	-0.9239	5.44669
	112.789	0.264307	-0.920332	5.44669
	112.789	0.264307	-0.91087	5.44669
	112.789	0.264307	-0.883323	5.44669
	112.789	0.264307	-0.847599	5.44669
	112.789	0.264307	-0.838065	5.44669
	112.789	0.264307	-0.86969	5.44669
	112.789	0.264307	-0.913568	5.44669
	112.789	0.264307	-0.932891	5.44669
	112.789	0.264307	-0.919447	5.44669
	112.789	0.264307	-0.882395	5.44669
	112.789	0.264307	-0.844153	5.44669
	112.789	0.264307	-0.829079	5.44669
	112.789	0.264307	-0.834421	5.44669
	112.789	0.264307	-0.849581	5.44669
	112.789	0.264307	-0.870971	5.44669
	112.789	0.264307	-0.885096	5.44669
	112.789	0.264307	-0.885081	5.44669
	112.789	0.264307	-0.872448	5.44669
	112.789	0.264307	-0.858086	5.44669
	112.789	0.264307	-0.862995	5.44669
	112.789	0.264307	-0.879045	5.44669
	112.789	0.264307	-0.893302	5.44669
	112.789	0.264307	-0.910779	5.44669
	112.789	0.264307	-0.923629	5.44669
	112.789	0.264307	-0.916607	5.44669
	112.789	0.264307	-0.892376	5.44669
	112.789	0.264307	-0.874203	5.44669
	112.789	0.264307	-0.873538	5.44669
	112.789	0.313497	-0.879455	5.44669
	112.767	0.440273	-0.882128	5.44669
	112.687	0.492705	-0.889009	5.44669
	112.584	0.373887	-0.900057	5.44669
	112.556	0.241132	-0.895812	5.44669
	112.647	0.266759	-0.889089	5.44669
	112.749	0.478427	-0.895491	5.44669
	112.724	0.729899	-0.893913	5.44669
	112.605	0.836413	-0.889923	5.44669
	112.53	0.803746	-0.904387	5.44669
	112.535	0.75412	-0.914331	5.44669
	112.564	0.745249	-0.898004	5.44669
	112.595	0.759221	-0.885199	5.44669
	112.647	0.768234	-0.900996	5.44669
	112.665	0.767044	-0.922467	5.44669
	112.611	0.763342	-0.919606	5.44669
	112.552	0.762215	-0.894046	5.44669
	112.543	0.763058	-0.873837	5.44669
	112.558	0.813002	-0.872791	5.44669
	112.568	0.939794	-0.879272	5.44669
	112.567	0.991964	-0.882317	5.44669
	112.563	0.922222	-0.881282	5.44669
	112.562	0.965477	-0.879765	5.44669
	112.563	1.17037	-0.879498	5.44669
	112.563	1.31566	-0.879925	5.44669
	112.563	1.31554	-0.880199	5.44669
	112.563	1.26573	-0.880162	5.44669
	112.541	1.2452	-0.887919	5.44669
	112.483	1.30355	-0.90817	5.44669
	112.46	1.49065	-0.924456	5.44669
	112.491	1.72046	-0.917881	5.44669
	112.472	1.82668	-0.884745	5.44669
	112.379	1.80159	-0.845695	5.44669
	112.313	1.75525	-0.82889	5.44669
	112.313	1.74506	-0.833794	5.44669
	112.335	1.8065	-0.849386	5.44669
	112.345	1.94204	-0.878983	5.44669
	112.341	1.99378	-0.905509	5.44669
	112.336	1.92076	-0.901345	5.44669
	112.335	1.96279	-0.881548	5.44669
	112.336	2.11914	-0.87337	5.44669
	112.337	2.13837	-0.876765	5.44669
	112.315	2.08588	-0.88106	5.44669
	112.257	2.15466	-0.881646	5.44669
	112.211	2.26677	-0.872494	5.44669
	112.185	2.29952	-0.859334	5.44669
	112.142	2.27501	-0.863502	5.44268
	112.103	2.25336	-0.878814	5.43234
	112.097	2.25305	-0.885154	5.42806
	112.108	2.26062	-0.88259	5.43775
	112.114	2.2639	-0.879298	5.44858
	112.113	2.26259	-0.870965	5.4505
	112.11	2.26087	-0.859529	5.44759
	112.11	2.26062	-0.864127	5.44571
	112.11	2.26112	-0.879007	5.44595
	112.111	2.26142	-0.892883	5.44673
	112.111	2.26137	-0.902747	5.44696
	112.111	2.26124	-0.895555	5.44679
	112.11	2.2612	-0.888024	5.44663
	112.11	2.26124	-0.903007	5.44663
	112.111	2.26126	-0.914428	5.44668
	112.111	2.26126	-0.890664	5.44671
	112.111	2.26125	-0.849361	5.4467
	112.088	2.26125	-0.828315	5.44668
	112.031	2.26125	-0.832249	5.44668
	112.007	2.26125	-0.848943	5.44669
	112.061	2.26125	-0.871476	5.44669
	112.099	2.26125	-0.877664	5.44669
	112.03	2.26125	-0.8648	5.44669
	111.91	2.26125	-0.863904	5.44669
	111.85	2.31044	-0.869161	5.44669
	111.884	2.43722	-0.863979	5.44669
	111.967	2.48965	-0.874461	5.44669
	111.997	2.37083	-0.906606	5.44669
	111.937	2.28727	-0.928319	5.44669
	111.872	2.39048	-0.920013	5.44669
	111.861	2.5278	-0.884258	5.44669
	111.879	2.55884	-0.852603	5.44669
	111.89	2.52464	-0.864685	5.44669
	111.866	2.54873	-0.89874	5.44669
	111.804	2.67719	-0.903649	5.44669
	111.757	2.78844	-0.884928	5.44669
	111.732	2.79984	-0.866098	5.44669
	111.69	2.76672	-0.85553	5.44669
	111.651	2.74906	-0.872059	5.44669
	111.645	2.75348	-0.908611	5.44669
	111.655	2.76161	-0.922142	5.44669
	111.662	2.76345	-0.891855	5.44669
	111.66	2.76133	-0.84711	5.44669
	111.658	2.75979	-0.826947	5.44669
	111.657	2.7599	-0.832476	5.44669
	111.658	2.76049	-0.849524	5.44669
	111.658	2.7607	-0.871639	5.44669
	111.658	2.76057	-0.877525	5.44669
	111.658	2.76045	-0.856814	5.44669
	111.658	2.76044	-0.835749	5.44669
	111.658	2.76048	-0.832658	5.44669
	111.636	2.7605	-0.846462	5.44669
	111.556	2.7605	-0.878161	5.44669
	111.452	2.76049	-0.906204	5.44669
	111.403	2.80967	-0.901928	5.44669
	111.413	2.98564	-0.881545	5.44669
	111.434	3.16485	-0.865291	5.44669
	111.439	3.14765	-0.856394	5.44669
	111.434	3.07205	-0.864837	5.44669
	111.43	3.09494	-0.872549	5.44669
	111.43	3.04069	-0.865067	5.44669
	111.432	2.84789	-0.873713	5.44669
	111.432	2.71158	-0.898035	5.44669
	111.432	2.76036	-0.892265	5.44669
	111.432	2.98272	-0.85555	5.44669
	111.432	3.2304	-0.83816	5.44669
	111.409	3.33152	-0.859024	5.44669
	111.352	3.29794	-0.884206	5.44669
	111.328	3.24985	-0.888963	5.44669
	111.382	3.24195	-0.882262	5.44669
	111.42	3.25578	-0.877805	5.44669
	111.373	3.26439	-0.870456	5.44669
	111.311	3.26308	-0.851975	5.44669
	111.274	3.25947	-0.844156	5.44669
	111.233	3.25842	-0.862765	5.44669
	111.198	3.25927	-0.883636	5.44669
	111.193	3.25999	-0.887393	5.44669
	111.203	3.26	-0.881807	5.44669
	111.209	3.25974	-0.886044	5.44669
	111.208	3.25963	-0.898927	5.44669
	111.205	3.25968	-0.888522	5.44669
	111.204	3.25974	-0.853707	5.44669
	111.205	3.25974	-0.838725	5.44669
	111.206	3.25973	-0.867788	5.44669
	111.206	3.25972	-0.904664	5.44669
	111.205	3.25972	-0.897108	5.44669
	111.205	3.25972	-0.855216	5.44669
	111.205	3.25972	-0.836297	5.44669
	111.205	3.25972	-0.866233	5.44669
	111.205	3.25972	-0.904876	5.44669
	111.205	3.25972	-0.90562	5.44669
	111.205	3.25972	-0.883565	5.44669
	111.205	3.25972	-0.864825	5.44669
	111.205	3.25972	-0.855481	5.44669
	111.183	3.25972	-0.872491	5.44669
	111.103	3.25972	-0.900938	5.44669
	111	3.25972	-0.893916	5.44669
	110.95	3.25972	-0.863081	5.44669
	110.961	3.30891	-0.865586	5.44669
	110.982	3.48488	-0.903255	5.44669
	110.987	3.66409	-0.922206	5.44669
	110.981	3.5977	-0.901657	5.44669
	110.977	3.39532	-0.876052	5.44669
	110.978	3.41497	-0.871006	5.44669
	110.979	3.6555	-0.885607	5.44669
	110.98	3.82386	-0.902593	5.44669
	110.979	3.82069	-0.890214	5.44669
	110.979	3.7614	-0.860984	5.44669
	110.979	3.73798	-0.85816	5.44669
	110.979	3.7493	-0.868161	5.44669
	110.957	3.76237	-0.86561	5.44669
	110.899	3.76382	-0.86763	5.44669
	110.876	3.75978	-0.878306	5.44669
	110.929	3.75758	-0.883473	5.44669
	110.967	3.75809	-0.882066	5.44669
	110.898	3.75908	-0.887547	5.44669
	110.778	3.75932	-0.899465	5.44669
	110.718	3.75907	-0.896083	5.44669
	110.73	3.75888	-0.889413	5.44669
	110.756	3.75889	-0.903401	5.44669
	110.762	3.75896	-0.914099	5.44669
	110.756	3.75899	-0.890386	5.44669
	110.751	3.75897	-0.857232	5.44669
	110.751	3.75895	-0.856569	5.44669
	110.753	3.75895	-0.868835	5.44669
	110.753	3.75896	-0.866458	5.44268
	110.753	3.75896	-0.875617	5.43234
	110.753	3.75896	-0.898338	5.42806
	110.73	3.75896	-0.891715	5.43775
	110.651	3.75896	-0.863083	5.44858
	110.547	3.75896	-0.866369	5.4505
	110.498	3.75896	-0.895712	5.44759
	110.508	3.75896	-0.90178	5.44571
	110.529	3.75896	-0.893092	5.44595
	110.534	3.75896	-0.89504	5.44673
	110.529	3.75896	-0.884429	5.44696
	110.525	3.75896	-0.861252	5.44679
	110.525	3.75896	-0.860329	5.44663
	110.526	3.75896	-0.868975	5.44663
	110.527	3.75896	-0.865179	5.44668
	110.527	3.75896	-0.875031	5.44671
	110.526	3.75896	-0.898547	5.4467
	110.526	3.75896	-0.892011	5.44668
	110.526	3.75896	-0.863133	5.44668
	110.527	3.75896	-0.858414	5.44669
	110.527	3.80815	-0.867503	5.44669
	110.526	3.98412	-0.857373	5.44669
	110.504	4.21251	-0.839555	5.44669
	110.424	4.32209	-0.834054	5.44669
	110.321	4.29892	-0.837824	5.44669
	110.271	4.25218	-0.849188	5.44669
	110.282	4.24114	-0.87746	5.44669
	110.303	4.20399	-0.90494	5.44669
	110.308	4.08619	-0.901647	5.44669
	110.302	4.03324	-0.881877	5.44669
	110.298	4.14865	-0.865529	5.44669
	110.299	4.28016	-0.856376	5.44669
	110.3	4.30441	-0.864745	5.44669
	110.301	4.26944	-0.880387	5.44669
	110.3	4.24643	-0.885371	5.44669
	110.3	4.24926	-0.874251	5.44669
	110.278	4.25863	-0.850869	5.44669
	110.22	4.26155	-0.834472	5.44669
	110.197	4.25945	-0.834243	5.44669
	110.228	4.25753	-0.847582	5.44669
	110.231	4.25747	-0.870196	5.44669
	110.218	4.25813	-0.885482	5.44669
	110.233	4.25842	-0.885518	5.44669
	110.203	4.25831	-0.872494	5.44669
	110.112	4.25816	-0.85008	5.44669
	110.05	4.25814	-0.834766	5.44669
	110.052	4.25818	-0.834647	5.44669
	110.073	4.25821	-0.847646	5.44669
	110.082	4.25821	-0.87795	5.44669
	110.077	4.30738	-0.905695	5.44669
	110.073	4.43416	-0.901789	5.44669
	110.072	4.48659	-0.881668	5.44669
	110.051	4.36778	-0.865392	5.44669
	109.972	4.23502	-0.856393	5.44669
	109.891	4.21146	-0.872672	5.44669
	109.898	4.24716	-0.90069	5.44669
	109.933	4.27023	-0.893748	5.44669
	109.9	4.31636	-0.855228	5.44669
	109.845	4.48283	-0.829627	5.44669
	109.829	4.70834	-0.838576	5.44669
	109.841	4.7709	-0.875984	5.44669
	109.852	4.62288	-0.908103	5.44669
	109.852	4.52375	-0.903498	5.44669
	109.848	4.58167	-0.881528	5.44669
	109.846	4.59939	-0.864726	5.44669
	109.847	4.57961	-0.848293	5.44669
	109.848	4.66236	-0.836786	5.44669
	109.848	4.76866	-0.844	5.44669
	109.848	4.794	-0.875705	5.44669
	109.848	4.71926	-0.906057	5.44669
	109.848	4.57303	-0.90274	5.44669
	109.825	4.52158	-0.889808	5.44669
	109.768	4.64772	-0.893322	5.44669
	109.722	4.7832	-0.884877	5.44669
	109.718	4.8053	-0.86205	5.44669
	109.732	4.76802	-0.868375	5.44669
	109.717	4.7448	-0.904791	5.44669
	109.658	4.74837	-0.921859	5.44669
	109.608	4.75812	-0.893095	5.44669
	109.604	4.76094	-0.84773	5.44669
	109.619	4.75866	-0.834637	5.44669
	109.627	4.7567	-0.868206	5.44669
	109.624	4.75669	-0.914165	5.44669
	109.621	4.75738	-0.925797	5.44669
	109.62	4.75767	-0.899276	5.44669
	109.621	4.75755	-0.881648	5.44669
	109.599	4.75739	-0.899055	5.44669
	109.52	4.75737	-0.915045	5.44669
	109.416	4.75742	-0.900199	5.44669
	109.366	4.75745	-0.885865	5.44669
	109.377	4.80663	-0.900494	5.44669
	109.398	4.98259	-0.92202	5.44669
	109.403	5.16179	-0.927468	5.44669
	109.397	5.1446	-0.914486	5.44669
	109.393	5.06899	-0.882295	5.44669
	109.393	5.14107	-0.845882	5.44669
	109.395	5.26279	-0.82984	5.44669
	109.396	5.29839	-0.834126	5.44669
	109.395	5.27166	-0.849187	5.44669
	109.395	5.24807	-0.870911	5.44669
	109.395	5.24773	-0.885211	5.44669
	109.395	5.25598	-0.88515	5.44669
	109.395	5.25955	-0.880307	5.44669
	109.395	5.25812	-0.878342	5.44669
	109.373	5.25625	-0.879247	5.44669
	109.315	5.25598	-0.880325	5.44669
	109.269	5.25652	-0.880456	5.44669
	109.266	5.25685	-0.880127	5.44669
	109.302	5.2568	-0.879943	5.44669
	109.367	5.25665	-0.887853	5.44669
	109.388	5.25662	-0.90822	5.44669
	109.309	5.25665	-0.91663	5.44669
	109.19	5.25668	-0.897598	5.44669
	109.135	5.25668	-0.884211	5.44669
	109.148	5.25667	-0.892855	5.44669
	109.172	5.25666	-0.886679	5.44669
	109.178	5.25666	-0.862972	5.44669
	109.171	5.25667	-0.868121	5.44669
	109.167	5.25667	-0.904357	5.44669
	109.167	5.25667	-0.921767	5.44669
	109.169	5.25667	-0.901082	5.44669
	109.169	5.25667	-0.875967	5.44669
	109.169	5.25667	-0.863304	5.44669
	109.169	5.25667	-0.849682	5.44669
	109.169	5.30586	-0.837875	5.44669
	109.169	5.48182	-0.836092	5.44669
	109.146	5.71022	-0.847147	5.44669
	109.067	5.8198	-0.869357	5.44669
	108.985	5.79662	-0.885285	5.44669
	108.993	5.7007	-0.893604	5.44669
	109.028	5.56288	-0.90868	5.44669
	108.995	5.4733	-0.91477	5.44669
	108.94	5.47432	-0.896654	5.44669
	108.924	5.55412	-0.876606	5.44669
	108.936	5.69309	-0.873017	5.44669
	108.946	5.7889	-0.878382	5.44669
	108.924	5.79008	-0.873993	5.44669
	108.863	5.75818	-0.861124	5.44669
	108.838	5.74466	-0.863719	5.44669
	108.87	5.75038	-0.878269	5.44669
	108.851	5.75758	-0.884849	5.44669
	108.758	5.75857	-0.882656	5.44669
	108.692	5.75642	-0.879434	5.44669
	108.692	5.75517	-0.870999	5.44669
	108.715	5.75541	-0.859494	5.44669
	108.724	5.75596	-0.871971	5.44669
	108.72	5.7561	-0.907163	5.44669
	108.715	5.75597	-0.929438	5.44669
	108.714	5.75586	-0.920284	5.44669
	108.716	5.75586	-0.891845	5.44669
	108.717	5.7559	-0.872673	5.44669
	108.717	5.75592	-0.873086	5.44669
	108.716	5.75591	-0.87981	5.44669
	108.716	5.7559	-0.882437	5.44669
	108.694	5.7559	-0.881141	5.44669
	108.636	5.7559	-0.871793	5.44669
	108.59	5.7559	-0.85922	5.44669
	108.564	5.7559	-0.863704	5.44669
	108.521	5.7559	-0.871068	5.44669
	108.482	5.7559	-0.856979	5.44669
	108.476	5.7559	-0.838122	5.44669
	108.487	5.7559	-0.833594	5.44669
	108.494	5.7559	-0.846011	5.44669
	108.492	5.7559	-0.869769	5.44669
	108.49	5.7559	-0.87799	5.44669
	108.489	5.80509	-0.857673	5.44669
	108.49	5.93187	-0.835944	5.44669
	108.49	6.03349	-0.832434	5.44669
	108.49	6.04145	-0.838429	5.44669
	108.49	6.01032	-0.842146	5.44669
	108.49	5.99471	-0.841566	5.44669
	108.49	5.99928	-0.847872	5.44669
	108.49	6.00675	-0.875577	5.44669
	108.49	6.00825	-0.90462	5.44669
	108.49	6.05542	-0.902182	5.44669
	108.49	6.18081	-0.882215	5.44669
	108.49	6.28257	-0.865481	5.44669
	108.468	6.29108	-0.856236	5.44669
	108.41	6.26013	-0.872574	5.44669
	108.386	6.19521	-0.900705	5.44669
	108.418	6.07289	-0.893789	5.44669
	108.421	6.02793	-0.85524	5.44669
	108.385	6.14829	-0.829617	5.44669
	108.343	6.27904	-0.838568	5.44669
	108.289	6.30121	-0.868113	5.44669
	108.252	6.26564	-0.887821	5.44669
	108.25	6.24311	-0.887239	5.44669
	108.262	6.24636	-0.880254	5.44669
	108.268	6.25574	-0.877577	5.44669
	108.266	6.25851	-0.878945	5.44669
	108.263	6.25634	-0.880471	5.44669
	108.263	6.25444	-0.872753	5.44669
	108.263	6.25442	-0.859861	5.44669
	108.264	6.25509	-0.863631	5.44669
	108.264	6.25537	-0.878681	5.44669
	108.241	6.25526	-0.885053	5.44669
	108.161	6.25511	-0.874724	5.44669
	108.058	6.30427	-0.85118	5.44669
	108.008	6.43109	-0.834434	5.44669
	108.019	6.48355	-0.834117	5.44669
	108.04	6.36473	-0.839671	5.44669
	108.045	6.28115	-0.842069	5.44669
	108.04	6.38436	-0.848963	5.44669
	108.035	6.4725	-0.875856	5.44669
	108.036	6.37676	-0.904348	5.44669
	108.037	6.29013	-0.894099	5.44669
	108.038	6.38385	-0.861937	5.44669
	108.038	6.46909	-0.865041	5.44669
	108.037	6.42471	-0.895562	5.44669
	108.015	6.41759	-0.90219	5.44669
	107.935	6.4862	-0.885446	5.44669
	107.832	6.57549	-0.866833	5.44669
	107.782	6.69608	-0.847783	5.44669
	107.793	6.78108	-0.843694	5.44669
	107.814	6.78431	-0.864063	5.44669
	107.819	6.75711	-0.876473	5.44669
	107.813	6.74483	-0.859073	5.44669
	107.809	6.7494	-0.837071	5.44669
	107.809	6.75568	-0.840279	5.44669
	107.811	6.75669	-0.866173	5.44669
	107.812	6.75488	-0.878528	5.44669
	107.811	6.75376	-0.859178	5.44669
	107.811	6.75394	-0.844254	5.44669
	107.789	6.75441	-0.868109	5.44669
	107.709	6.75454	-0.910697	5.44669
	107.605	6.75443	-0.932249	5.44669
	107.556	6.75434	-0.92807	5.44669
	107.566	6.75434	-0.911094	5.44669
	107.587	6.75437	-0.888529	5.44669
	107.592	6.75439	-0.874558	5.44669
	107.587	6.75438	-0.867184	5.44669
	107.583	6.75437	-0.851809	5.44669
	107.583	6.80356	-0.845257	5.44669
	107.585	6.97953	-0.863287	5.44669
	107.585	7.15874	-0.875592	5.44669
	107.585	7.09235	-0.866851	5.44669
	107.585	6.84078	-0.873372	5.44669
	107.585	6.68446	-0.897257	5.44669
	107.585	6.74579	-0.89206	5.44669
	107.585	6.98053	-0.863612	5.44669
	107.585	7.17975	-0.866468	5.44669
	107.585	7.10081	-0.903436	5.44669
	107.585	6.88604	-0.921969	5.44669
	107.585	6.90497	-0.901493	5.44669
	107.585	7.10041	-0.876068	5.44669
	107.585	7.14397	-0.8632	5.44669
	107.585	7.08774	-0.857473	5.44669
	107.585	7.14629	-0.866034	5.44669
	107.585	7.25545	-0.872667	5.44669
	107.585	7.2906	-0.864691	5.44669
	107.585	7.26814	-0.865643	5.44669
	107.585	7.2465	-0.869929	5.44669
	107.585	7.19627	-0.855812	5.44669
	107.585	7.07676	-0.845908	5.44669
	107.585	7.02774	-0.862129	5.44669
	107.585	7.1454	-0.874874	5.44669
	107.585	7.27646	-0.859091	5.44669
	107.585	7.29973	-0.845518	5.44669
	107.562	7.2645	-0.860799	5.44669
	107.483	7.24173	-0.882327	5.44669
	107.379	7.24476	-0.887544	5.44669
	107.329	7.25412	-0.882336	5.44669
	107.34	7.25697	-0.886211	5.44669
	107.361	7.30403	-0.89881	5.44669
	107.366	7.42889	-0.888413	5.44669
	107.361	7.48129	-0.853703	5.44669
	107.357	7.36313	-0.838762	5.44669
	107.357	7.23067	-0.859934	5.44669
	107.358	7.20699	-0.884373	5.44669
	107.359	7.24254	-0.88871	5.44669
	107.359	7.26559	-0.882097	5.44669
	107.358	7.26257	-0.877826	5.44669
	107.358	7.25311	-0.878395	5.44669
	107.336	7.25021	-0.880152	5.44669
	107.279	7.25237	-0.872815	5.44669
	107.255	7.2543	-0.86	5.44669
	107.286	7.25434	-0.863667	5.44669
	107.267	7.25367	-0.870776	5.44669
	107.174	7.25338	-0.85687	5.44669
	107.108	7.30268	-0.83818	5.44669
	107.108	7.42961	-0.833657	5.44669
	107.131	7.48206	-0.846017	5.44669
	107.14	7.41239	-0.87762	5.44669
	107.136	7.45558	-0.906135	5.44669
	107.109	7.66042	-0.902091	5.44669
	107.05	7.80571	-0.889509	5.44669
	107.028	7.80561	-0.893427	5.44669
	107.061	7.7558	-0.892898	5.44669
	107.041	7.73527	-0.890231	5.44669
	106.948	7.74443	-0.897006	5.44669
	106.882	7.75556	-0.894142	5.44669
	106.882	7.75698	-0.881609	5.44669
	106.905	7.75361	-0.875965	5.44669
	106.914	7.7517	-0.877832	5.44669
	106.91	7.75209	-0.880584	5.44669
	106.905	7.75294	-0.881068	5.44669
	106.904	7.75315	-0.872421	5.44669
	106.905	7.75294	-0.859509	5.44669
	106.906	7.75278	-0.871472	5.44669
	106.906	7.75278	-0.906949	5.44669
	106.906	7.75284	-0.921655	5.44669
	106.906	7.75287	-0.900112	5.44669
	106.906	7.75286	-0.875601	5.44669
	106.884	7.75284	-0.863495	5.44669
	106.826	7.75284	-0.857763	5.44669
	106.802	7.75285	-0.873921	5.44669
	106.856	7.75285	-0.900726	5.44669
	106.894	7.75285	-0.90119	5.44669
	106.825	7.75285	-0.883191	5.44669
	106.705	7.75285	-0.866244	5.44669
	106.645	7.75285	-0.848338	5.44669
	106.657	7.75285	-0.836265	5.44669
	106.683	7.75285	-0.843766	5.44669
	106.689	7.75285	-0.867921	5.44669
	106.682	7.75285	-0.885892	5.44669
	106.677	7.75285	-0.886499	5.44669
	106.678	7.75285	-0.872759	5.44669
	106.68	7.75285	-0.849842	5.44669
	106.68	7.75285	-0.842443	5.44669
	106.68	7.75285	-0.870676	5.44669
	106.679	7.75285	-0.912417	5.44669
	106.679	7.75285	-0.932057	5.44669
	106.68	7.75285	-0.927378	5.44669
	106.68	7.75285	-0.918743	5.44669
	106.68	7.75285	-0.916838	5.44669
	106.68	7.75285	-0.919117	5.44669
	106.68	7.75285	-0.920749	5.44669
	106.68	7.75285	-0.912753	5.44669
	106.68	7.80204	-0.883964	5.44669
	106.68	7.92881	-0.847199	5.44669
	106.68	7.98124	-0.837669	5.44669
	106.68	7.86243	-0.861796	5.44669
	106.657	7.77886	-0.885543	5.44669
	106.577	7.93126	-0.896409	5.44669
	106.496	8.14617	-0.901894	5.44669
	106.504	8.10286	-0.886072	5.44669
	106.538	7.84822	-0.851626	5.44669
	106.506	7.68241	-0.838724	5.44669
	106.45	7.74086	-0.860656	5.44669
	106.434	7.97776	-0.876819	5.44669
	106.446	8.17891	-0.868301	5.44669
	106.457	8.1492	-0.865672	5.44669
	106.457	8.06054	-0.876528	5.44669
	106.454	8.1316	-0.883424	5.44669
	106.452	8.25753	-0.882678	5.44669
	106.43	8.29526	-0.88782	5.44669
	106.351	8.26793	-0.899362	5.44669
	106.248	8.24332	-0.895943	5.44669
	106.22	8.24277	-0.88152	5.44669
	106.288	8.2513	-0.875286	5.44669
	106.333	8.25506	-0.877579	5.44669
	106.284	8.25361	-0.872849	5.44669
	106.219	8.25166	-0.86093	5.44669
	106.204	8.25136	-0.871915	5.44669
	106.22	8.25193	-0.898759	5.44669
	106.232	8.25227	-0.901079	5.44669
	106.232	8.25222	-0.891714	5.44669
	106.227	8.25207	-0.902583	5.44669
	106.225	8.25203	-0.912937	5.44669
	106.226	8.25206	-0.898061	5.44669
	106.227	8.25209	-0.885719	5.44669
	106.205	8.25209	-0.893322	5.44669
	106.147	8.25208	-0.886338	5.44669
	106.101	8.25208	-0.862663	5.44669
	106.075	8.25208	-0.860242	5.44669
	106.032	8.25208	-0.868437	5.44669
	105.993	8.25208	-0.864985	5.44669
	105.987	8.25208	-0.875141	5.44669
	105.998	8.30127	-0.898662	5.44669
	106.004	8.42805	-0.89202	5.44669
	106.003	8.52967	-0.855225	5.44669
	106	8.58682	-0.83024	5.44669
	106	8.68246	-0.830964	5.44669
	106	8.76848	-0.847719	5.44669
	106.001	8.78101	-0.87142	5.44669
	106.001	8.75734	-0.878075	5.44669
	106.001	8.74324	-0.864992	5.44669
	106.001	8.6966	-0.871709	5.44669
	106.001	8.57591	-0.905091	5.44669
	106.001	8.52512	-0.920791	5.44669
	106.001	8.64246	-0.900411	5.44669
	106.001	8.77402	-0.876033	5.44669
	105.978	8.7976	-0.871441	5.44669
	105.899	8.76233	-0.885796	5.44669
	105.795	8.73943	-0.902517	5.44669
	105.768	8.74242	-0.897986	5.44669
	105.836	8.75181	-0.889125	5.44669
	105.881	8.75469	-0.902604	5.44669
	105.832	8.75255	-0.921738	5.44669
	105.766	8.75064	-0.918728	5.44669
	105.751	8.75059	-0.893937	5.44669
	105.768	8.75126	-0.874103	5.44669
	105.78	8.75155	-0.865071	5.44669
	105.779	8.75144	-0.851085	5.44669
	105.774	8.75129	-0.845705	5.44669
	105.773	8.75126	-0.871603	5.44669
	105.774	8.75131	-0.911645	5.44669
	105.775	8.75133	-0.931405	5.44669
	105.775	8.75133	-0.919508	5.44669
	105.774	8.75132	-0.882949	5.44669
	105.774	8.75131	-0.852234	5.44669
	105.774	8.75132	-0.857125	5.44669
	105.774	8.80051	-0.878717	5.44669
	105.774	8.92728	-0.895258	5.44669
	105.774	9.02891	-0.911717	5.44669
	105.774	9.08605	-0.923327	5.44669
	105.752	9.1817	-0.916147	5.44669
	105.695	9.26771	-0.89229	5.44669
	105.671	9.28024	-0.882202	5.44669
	105.702	9.25658	-0.893907	5.44669
	105.683	9.24248	-0.895705	5.44669
	105.59	9.19583	-0.891238	5.44669
	105.524	9.07514	-0.896431	5.44669
	105.524	8.97517	-0.885672	5.44669
	105.547	8.96573	-0.853408	5.44669
	105.556	9.04485	-0.831743	5.44669
	105.552	9.18726	-0.840111	5.44669
	105.547	9.28474	-0.875875	5.44669
	105.546	9.28541	-0.915382	5.44669
	105.548	9.25269	-0.923574	5.44669
	105.549	9.23901	-0.89004	5.44669
	105.548	9.24495	-0.85371	5.44669
	105.548	9.25231	-0.855216	5.44669
	105.548	9.25328	-0.86952	5.44669
	105.548	9.25107	-0.859355	5.44669
	105.548	9.2498	-0.839669	5.44669
	105.548	9.25005	-0.833397	5.44669
	105.548	9.25061	-0.845379	5.44669
	105.526	9.25076	-0.877445	5.44669
	105.468	9.25062	-0.91416	5.44669
	105.422	9.25051	-0.922503	5.44669
	105.396	9.25051	-0.897896	5.44669
	105.353	9.25055	-0.882241	5.44669
	105.314	9.25057	-0.899793	5.44669
	105.308	9.25056	-0.923014	5.44669
	105.319	9.25055	-0.928133	5.44669
	105.325	9.25055	-0.914412	5.44669
	105.324	9.25055	-0.882027	5.44669
	105.322	9.25056	-0.845797	5.44669
	105.321	9.25056	-0.83777	5.44669
	105.321	9.25055	-0.870207	5.44669
	105.3	9.25055	-0.913889	5.44669
	105.242	9.25055	-0.924971	5.44669
	105.196	9.25055	-0.891157	5.44669
	105.192	9.25055	-0.845811	5.44669
	105.206	9.25055	-0.834522	5.44669
	105.214	9.25055	-0.860969	5.44669
	105.234	9.25055	-0.886315	5.44669
	105.266	9.25055	-0.889156	5.44669
	105.231	9.25055	-0.881593	5.44669
	105.154	9.25055	-0.877457	5.44669
	105.149	9.25055	-0.878419	5.44669
	105.176	9.29974	-0.888164	5.44669
	105.145	9.42652	-0.908892	5.44669
	105.093	9.52814	-0.916801	5.44669
	105.1	9.58529	-0.88956	5.44669
	105.169	9.63174	-0.848054	5.44669
	105.203	9.54179	-0.82816	5.44669
	105.149	9.37511	-0.840519	5.44669
	105.085	9.36865	-0.86945	5.44669
	105.073	9.47934	-0.887687	5.44669
	105.09	9.53658	-0.886708	5.44669
	105.101	9.52257	-0.880079	5.44669
	105.1	9.49657	-0.877693	5.44669
	105.095	9.44151	-0.879056	5.44669
	105.094	9.32152	-0.888347	5.44669
	105.095	9.22483	-0.900871	5.44669
	105.096	9.21652	-0.888517	5.44669
	105.096	9.24576	-0.860885	5.44669
	105.096	9.30988	-0.866592	5.44669
	105.095	9.43248	-0.904458	5.44669
	105.095	9.52704	-0.922353	5.44669
	105.096	9.53352	-0.89342	5.44669
	105.096	9.50428	-0.855562	5.44669
	105.096	9.53918	-0.86266	5.44669
	105.095	9.67041	-0.90471	5.44669
	105.096	9.77898	-0.931728	5.44669
	105.096	9.73907	-0.929987	5.44669
	105.096	9.57925	-0.912083	5.44669
	105.096	9.50994	-0.880391	5.44669
	105.096	9.63348	-0.845939	5.44669
	105.073	9.77421	-0.83054	5.44669
	105.016	9.79945	-0.834399	5.44669
	104.992	9.7616	-0.841182	5.44669
	105.046	9.73704	-0.842602	5.44669
	105.084	9.74024	-0.840779	5.44669
	105.015	9.75032	-0.84738	5.44669
	104.895	9.75341	-0.875651	5.44669
	104.835	9.75112	-0.912696	5.44669
	104.847	9.74906	-0.930398	5.44669
	104.872	9.74901	-0.926582	5.44669
	104.878	9.74972	-0.918999	5.44669
	104.872	9.75004	-0.909357	5.44669
	104.867	9.74992	-0.883163	5.44669
	104.867	9.74976	-0.84807	5.44669
	104.869	9.74973	-0.830448	5.44669
	104.87	9.74978	-0.841473	5.44669
	104.87	9.74981	-0.876907	5.44669
	104.869	9.7498	-0.915331	5.44669
	104.869	9.74979	-0.931056	5.44669
	104.869	9.74979	-0.918051	5.44669
	104.869	9.74979	-0.890333	5.44669
	104.869	9.74979	-0.880704	5.44669
	104.869	9.74979	-0.901846	5.44669
	104.869	9.74979	-0.924421	5.44669
	104.869	9.74979	-0.927994	5.44669
	104.869	9.74979	-0.913853	5.44669
	104.869	9.74979	-0.881842	5.44669
	104.869	9.74979	-0.853789	5.44669
	104.869	9.74979	-0.858171	5.44669
	104.869	9.74979	-0.878602	5.44669
	104.869	9.79898	-0.894839	5.44669
	104.869	9.92576	-0.911582	5.44669
	104.869	9.97819	-0.915548	5.44669
	104.869	9.85937	-0.895949	5.44669
	104.869	9.72662	-0.883904	5.44669
	104.869	9.70305	-0.901184	5.44669
	104.869	9.73875	-0.915135	5.44669
	104.869	9.76183	-0.891609	5.44669
	104.869	9.75876	-0.857377	5.44669
	104.847	9.74927	-0.864066	5.44669
	104.767	9.74638	-0.896783	5.44669
	104.686	9.74855	-0.903049	5.44669
	104.694	9.79967	-0.885372	5.44669
	104.728	9.92649	-0.874368	5.44669
	104.695	10.0274	-0.875824	5.44669
	104.64	10.0351	-0.880311	5.44669
	104.624	10.0041	-0.881667	5.44669
	104.636	10.0378	-0.88064	5.44669
	104.647	10.12	-0.879727	5.44669
	104.647	10.1023	-0.871839	5.44669
	104.643	10.0101	-0.859742	5.44669
	104.642	9.91978	-0.863906	5.44669
	104.642	9.85635	-0.878838	5.44669
	104.643	9.95102	-0.892891	5.44669
	104.643	10.1749	-0.90281	5.44669
	104.643	10.2606	-0.887708	5.44669
	104.643	10.1226	-0.859856	5.44669
	104.643	10.0194	-0.858578	5.44669
	104.621	10.1213	-0.876608	5.44669
	104.563	10.265	-0.885987	5.44669
	104.539	10.2992	-0.883724	5.44669
	104.571	10.2641	-0.887348	5.44669
	104.551	10.2374	-0.906663	5.44669
	104.459	10.2388	-0.924028	5.44669
	104.393	10.2489	-0.926108	5.44669
	104.393	10.2526	-0.921073	5.44669
	104.415	10.2506	-0.910395	5.44669
	104.425	10.2484	-0.882861	5.44669
	104.42	10.2482	-0.855445	5.44669
	104.415	10.2489	-0.866374	5.44669
	104.415	10.2493	-0.898437	5.44669
	104.416	10.2492	-0.895051	5.44669
	104.417	10.249	-0.864446	5.44669
	104.417	10.249	-0.857884	5.44669
	104.417	10.249	-0.866814	5.44669
	104.416	10.249	-0.857272	5.44669
	104.417	10.249	-0.847628	5.44669
	104.417	10.249	-0.870201	5.44669
	104.417	10.249	-0.910374	5.44669
	104.394	10.249	-0.93137	5.44669
	104.337	10.249	-0.927816	5.44669
	104.313	10.249	-0.9113	5.44669
	104.367	10.249	-0.880835	5.44669
	104.405	10.249	-0.846403	5.44669
	104.358	10.249	-0.838448	5.44669
	104.296	10.249	-0.862405	5.44669
	104.259	10.249	-0.877651	5.44669
	104.24	10.2982	-0.860157	5.44669
	104.263	10.425	-0.844978	5.44669
	104.282	10.4774	-0.860193	5.44669
	104.238	10.3586	-0.874394	5.44669
	104.183	10.275	-0.859578	5.44669
	104.171	10.4274	-0.838021	5.44669
	104.185	10.6424	-0.840498	5.44669
	104.195	10.599	-0.865927	5.44669
	104.194	10.3936	-0.878347	5.44669
	104.19	10.3546	-0.86706	5.44669
	104.189	10.4654	-0.864608	5.44669
	104.19	10.5835	-0.876523	5.44669
	104.191	10.7011	-0.891671	5.44669
	104.191	10.7746	-0.903122	5.44669
	104.19	10.7741	-0.896143	5.44669
	104.168	10.7494	-0.888137	5.44669
	104.111	10.7395	-0.902846	5.44669
	104.065	10.7442	-0.91432	5.44669
	104.061	10.7497	-0.890676	5.44669
	104.097	10.7503	-0.849405	5.44669
	104.162	10.7486	-0.836199	5.44669
	104.206	10.7477	-0.860395	5.44669
	104.184	10.7479	-0.885479	5.44669
	104.089	10.7483	-0.89688	5.44669
	103.98	10.7484	-0.909985	5.44669
	103.933	10.7483	-0.914153	5.44669
	103.946	10.7482	-0.895932	5.44669
	103.968	10.7482	-0.876523	5.44669
	103.972	10.7483	-0.873239	5.44669
	103.966	10.7483	-0.878504	5.44669
	103.962	10.7483	-0.873965	5.44669
	103.963	10.7483	-0.861069	5.44669
	103.964	10.7483	-0.863706	5.44669
	103.965	10.7483	-0.878283	5.44669
	103.964	10.7483	-0.884859	5.44669
	103.964	10.7483	-0.874784	5.44669
	103.964	10.7483	-0.859145	5.44669
	103.964	10.7483	-0.862608	5.44669
	103.964	10.7483	-0.870636	5.44669
	103.964	10.7483	-0.865058	5.44669
	103.964	10.7483	-0.874389	5.44669
	103.964	10.7483	-0.898321	5.44669
	103.964	10.7483	-0.892144	5.44669
	103.964	10.7483	-0.863269	5.44669
	103.964	10.7483	-0.866295	5.44669
	103.964	10.7975	-0.895614	5.44669
	103.964	10.9242	-0.901766	5.44669
	103.942	10.9767	-0.88525	5.44669
	103.884	10.8578	-0.866902	5.44669
	103.838	10.7743	-0.847881	5.44669
	103.812	10.9267	-0.843711	5.44669
	103.791	11.1416	-0.871906	5.44669
	103.81	11.0983	-0.904611	5.44669
	103.828	10.8928	-0.895621	5.4507
	103.785	10.8538	-0.862483	5.46104
	103.731	10.9155	-0.856858	5.46531
	103.719	10.9068	-0.874953	5.45562
	103.733	10.9719	-0.893776	5.4448
	103.742	11.1643	-0.904563	5.44287
	103.741	11.2965	-0.895998	5.44579
	103.738	11.2462	-0.887564	5.44767
	103.736	11.0246	-0.902657	5.44742
	103.737	10.827	-0.914444	5.44664
	103.738	10.9019	-0.898666	5.44641
	103.738	11.1636	-0.877566	5.44658
	103.738	11.3212	-0.864833	5.44674
	103.715	11.3059	-0.849754	5.44675
	103.658	11.2454	-0.845232	5.44669
	103.612	11.2258	-0.864007	5.44667
	103.608	11.1899	-0.875903	5.44668
	103.622	11.0757	-0.858854	5.44669
	103.607	11.0238	-0.845053	5.44669
	103.548	11.1384	-0.868559	5.44669
	103.498	11.2692	-0.90273	5.44669
	103.494	11.2934	-0.903893	5.44669
	103.509	11.2587	-0.891475	5.44669
	103.517	11.2358	-0.89361	5.44669
	103.515	11.2386	-0.884405	5.44669
	103.511	11.2479	-0.853879	5.44669
	103.51	11.2508	-0.840262	5.44669
	103.511	11.2487	-0.86837	5.44669
	103.512	11.2468	-0.912233	5.44669
	103.512	11.2468	-0.932801	5.44669
	103.489	11.2474	-0.919884	5.44669
	103.409	11.2477	-0.88261	5.44669
	103.306	11.2476	-0.851959	5.44669
	103.256	11.2475	-0.85713	5.44669
	103.267	11.2474	-0.870946	5.44669
	103.288	11.2475	-0.867143	5.44669
	103.293	11.2475	-0.867282	5.44669
	103.287	11.2475	-0.877616	5.44669
	103.283	11.2475	-0.883307	5.44669
	103.284	11.2475	-0.874372	5.44669
	103.285	11.2967	-0.859524	5.44669
	103.286	11.4727	-0.862913	5.44669
	103.285	11.6519	-0.870629	5.44669
	103.285	11.6347	-0.857076	5.44669
	103.285	11.5099	-0.846189	5.44669
	103.285	11.406	-0.869668	5.44669
	103.263	11.2993	-0.910662	5.44669
	103.183	11.2253	-0.93168	5.44669
	103.08	11.2218	-0.919973	5.44669
	103.03	11.2941	-0.883046	5.44669
	103.063	11.4808	-0.844239	5.44669
	103.141	11.7054	-0.828883	5.44669
	103.17	11.7604	-0.834309	5.44669
	103.111	11.5603	-0.849604	5.44669
	103.047	11.3359	-0.871021	5.44669
	103.036	11.3922	-0.885109	5.44669
	103.054	11.6557	-0.885068	5.44669
	103.065	11.7714	-0.872438	5.44669
	103.063	11.6318	-0.858087	5.44669
	103.059	11.5173	-0.862998	5.44669
	103.057	11.615	-0.871176	5.44669
	103.058	11.761	-0.857275	5.44669
	103.059	11.7976	-0.846078	5.44669
	103.059	11.7627	-0.869551	5.44669
	103.059	11.7353	-0.910652	5.44669
	103.059	11.7363	-0.923847	5.44669
	103.059	11.7464	-0.891837	5.44669
	103.059	11.7503	-0.854366	5.44669
	103.059	11.6992	-0.854852	5.44669
	103.059	11.5702	-0.869134	5.44669
	103.059	11.5175	-0.859323	5.44669
	103.059	11.637	-0.839792	5.44669
	103.059	11.7701	-0.83346	5.44669
	103.059	11.7936	-0.845362	5.44669
	103.059	11.7577	-0.877415	5.44669
	103.059	11.7346	-0.906283	5.44669
	103.037	11.7377	-0.902226	5.44268
	102.957	11.7473	-0.889513	5.43234
	102.876	11.7502	-0.901252	5.42806
	102.883	11.748	-0.921033	5.43775
	102.918	11.746	-0.918913	5.44858
	102.885	11.746	-0.886395	5.4505
	102.83	11.7467	-0.84602	5.44759
	102.814	11.747	-0.828439	5.44571
	102.826	11.7469	-0.841361	5.44595
	102.836	11.7467	-0.877574	5.44673
	102.837	11.7467	-0.91565	5.44696
	102.833	11.7467	-0.923082	5.44679
	102.831	11.7467	-0.889739	5.44663
	102.832	11.7467	-0.853759	5.44663
	102.833	11.7467	-0.863214	5.44668
	102.833	11.7467	-0.905582	5.44671
	102.833	11.7467	-0.924026	5.4467
	102.833	11.7467	-0.901592	5.44668
	102.833	11.7467	-0.883249	5.44668
	102.833	11.7467	-0.898902	5.44669
	102.833	11.7467	-0.922283	5.44669
	102.833	11.7467	-0.920273	5.44669
	102.833	11.7467	-0.894391	5.44669
	102.833	11.7959	-0.881615	5.44669
	102.833	11.9227	-0.900785	5.44669
	102.833	11.9751	-0.923653	5.44669
	102.833	11.8563	-0.928049	5.44669
	102.81	11.7236	-0.914149	5.44669
	102.753	11.7	-0.881947	5.44669
	102.707	11.7357	-0.853727	5.44669
	102.681	11.7588	-0.865979	5.44669
	102.66	11.7557	-0.898883	5.44669
	102.701	11.7462	-0.895378	5.44669
	102.776	11.7925	-0.864425	5.44669
	102.757	11.9215	-0.857759	5.44669
	102.671	11.9758	-0.866769	5.44669
	102.657	11.857	-0.865169	5.44669
	102.683	11.7236	-0.86794	5.44669
	102.678	11.6998	-0.870722	5.44669
	102.707	11.7356	-0.863198	5.44669
	102.772	11.7588	-0.873579	5.44669
	102.753	11.7558	-0.906514	5.44669
	102.671	11.7462	-0.920723	5.44669
	102.68	11.7433	-0.899876	5.44669
	102.764	11.7947	-0.883704	5.44669
	102.759	11.9234	-0.899703	5.44669
	102.654	12.0251	-0.914585	5.44669
	102.601	12.0323	-0.899776	5.44669
	102.681	11.9517	-0.877981	5.44669
	102.788	11.8095	-0.872483	5.44669
	102.769	11.7617	-0.88554	5.44669
	102.65	11.8881	-0.90991	5.44669
	102.573	11.9731	-0.926032	5.44669
	102.578	11.8678	-0.925794	5.44669
	102.606	11.7291	-0.920229	5.44669
	102.639	11.7474	-0.918024	5.44669
	102.69	11.909	-0.911215	5.44669
	102.708	11.9867	-0.892159	5.44669
	102.654	11.866	-0.876037	5.44669
	102.595	11.7235	-0.874384	5.44669
	102.586	11.6965	-0.887029	5.44669
	102.602	11.7343	-0.901988	5.44669
	102.612	11.8086	-0.897325	5.44669
	102.61	11.9816	-0.889037	5.44669
	102.606	12.1999	-0.902802	5.44669
	102.605	12.257	-0.913982	5.44669
	102.606	12.1094	-0.898421	5.44669
	102.607	11.9631	-0.885498	5.44669
	102.607	11.895	-0.900973	5.44669
	102.606	11.8598	-0.91448	5.44669
	102.606	11.9093	-0.899281	5.44669
	102.606	11.9488	-0.877811	5.44669
	102.606	11.8995	-0.872588	5.44669
	102.606	11.9556	-0.885645	5.44669
	102.606	12.1094	-0.902046	5.44669
	102.606	12.1225	-0.889971	5.44669
	102.606	12.0192	-0.861077	5.44669
	102.606	11.9627	-0.858285	5.44669
	102.606	11.9744	-0.876051	5.44669
	102.606	11.9992	-0.893729	5.44669
	102.606	12.0053	-0.912023	5.44669
	102.606	11.9991	-0.923999	5.44669
	102.606	11.9943	-0.916319	5.44669
	102.606	11.9453	-0.884253	5.44669
	102.606	11.8203	-0.853915	5.44669
	102.606	11.7194	-0.865237	5.44669
	102.606	11.7111	-0.898505	5.44669
	102.606	11.7418	-0.895483	5.44669
	102.606	11.7574	-0.856733	5.44669
	102.606	11.753	-0.837511	5.44669
	102.606	11.7455	-0.858332	5.44669
	102.606	11.744	-0.884147	5.44669
	102.606	11.746	-0.897055	5.44669
	102.606	11.7474	-0.902661	5.44669
	102.606	11.7965	-0.886164	5.44669
	102.606	11.9227	-0.859262	5.44669
	102.606	11.9749	-0.858878	5.44669
	102.606	11.8562	-0.876945	5.44669
	102.606	11.7728	-0.893892	5.44669
	102.606	11.9252	-0.903903	5.44669
	102.606	12.1401	-0.88781	5.44669
	102.606	12.0967	-0.85951	5.44669
	102.606	11.8913	-0.866267	5.44669
	102.606	11.8523	-0.904811	5.44669
	102.606	11.914	-0.922616	5.44669
	102.606	11.9053	-0.893405	5.44669
	102.606	11.9704	-0.855462	5.44669
	102.606	12.1135	-0.862624	5.44669
	102.606	12.119	-0.896859	5.44669
	102.606	12.0163	-0.903594	5.44669
	102.606	11.9627	-0.893444	5.44669
	102.606	12.0246	-0.894543	5.44669
	102.629	12.1264	-0.884096	5.44669
	102.686	12.1068	-0.853418	5.44669
	102.71	12.0068	-0.832308	5.44669
	102.656	11.9632	-0.832473	5.44669
	102.596	12.0282	-0.839745	5.44669
	102.607	12.1277	-0.842685	5.44669
	102.681	12.0569	-0.849195	5.44669
	102.715	11.8301	-0.875734	5.44669
	102.66	11.6855	-0.912086	5.44669
	102.596	11.7429	-0.930113	5.44669
	102.584	11.9226	-0.918809	5.44669
	102.601	12.0432	-0.890986	5.44669
	102.612	12.0894	-0.872837	5.44669
	102.611	12.1245	-0.87346	5.44669
	102.606	12.0337	-0.887779	5.44669
	102.605	11.8707	-0.90263	5.44669
	102.606	11.8661	-0.897328	5.44669
	102.607	11.9271	-0.880939	5.44669
	102.607	11.9058	-0.87455	5.44669
	102.606	11.966	-0.885348	5.44669
	102.606	12.1607	-0.901223	5.44669
	102.606	12.2465	-0.889732	5.44669
	102.606	12.0697	-0.853398	5.44669
	102.606	11.8441	-0.830295	5.44669
	102.606	11.8424	-0.839508	5.44669
	102.606	11.9267	-0.868266	5.44669
	102.606	11.9141	-0.87968	5.44669
	102.606	11.9696	-0.858916	5.44669
	102.606	12.1593	-0.843735	5.44669
	102.606	12.2446	-0.867985	5.44669
	102.606	12.0694	-0.902958	5.44669
	102.606	11.8446	-0.896322	5.44669
	102.606	11.8919	-0.855493	5.44669
	102.629	12.1026	-0.836693	5.44669
	102.686	12.0932	-0.85843	5.44669
	102.71	11.9032	-0.876608	5.44669
	102.656	11.9077	-0.861133	5.44669
	102.596	12.0883	-0.837886	5.44669
	102.585	12.0816	-0.832017	5.44669
	102.601	11.8542	-0.837564	5.44669
	102.612	11.736	-0.849803	5.44669
	102.61	11.8616	-0.87781	5.44669
	102.606	11.9712	-0.912739	5.44669
	102.605	11.9256	-0.929648	5.44669
	102.606	11.9094	-0.918382	5.44669
	102.607	11.9745	-0.890972	5.44669
	102.607	12.0165	-0.880854	5.44669
	102.606	11.9631	-0.89381	5.44669
	102.606	11.8199	-0.888273	5.44669
	102.606	11.7129	-0.85543	5.44669
	102.606	11.7085	-0.831666	5.44669
	102.606	11.7923	-0.83936	5.44669
	102.606	11.9348	-0.875588	5.44669
	102.606	11.9815	-0.915529	5.44669
	102.629	11.8547	-0.931608	5.44669
	102.686	11.7206	-0.918212	5.44669
	102.71	11.6993	-0.890204	5.44669
	102.678	11.7857	-0.872722	5.44669
	102.676	11.9353	-0.865819	5.44669
	102.711	11.9841	-0.851889	5.44669
	102.753	11.9048	-0.845776	5.44669
	102.785	11.896	-0.871346	5.44669
	102.765	11.9272	-0.911513	5.44669
	102.742	11.846	-0.923569	5.44669
	102.784	11.7363	-0.899285	5.44669
	102.839	11.709	-0.874573	5.44669
	102.852	11.7349	-0.863358	5.44669
	102.838	11.7552	-0.8502	5.44669
	102.828	11.7545	-0.838072	5.44669
	102.829	11.747	-0.835991	5.44669
	102.833	11.7441	-0.839163	5.44669
	102.834	11.7455	-0.84119	5.44669
	102.833	11.7472	-0.848775	5.44669
	102.832	11.7473	-0.868219	5.44669
	102.832	11.7468	-0.876357	5.44669
	102.833	11.7466	-0.85754	5.44669
	102.833	11.7466	-0.844339	5.44669
	102.855	11.7468	-0.860856	5.44669
	102.935	11.7468	-0.88277	5.44669
	103.038	11.7467	-0.887709	5.44669
	103.066	11.7467	-0.882247	5.44669
	102.998	11.7467	-0.886116	5.44669
	102.953	11.7467	-0.906672	5.44669
	103.001	11.7467	-0.924469	5.44669
	103.067	11.7467	-0.92629	5.44669
	103.082	11.7467	-0.913121	5.44669
	103.065	11.7467	-0.890012	5.44669
	103.053	11.7467	-0.874459	5.44268
	103.054	11.7467	-0.866616	5.43234
	103.059	11.7467	-0.851606	5.42806
	103.061	11.7467	-0.845375	5.43775
	103.06	11.7467	-0.871279	5.44858
	103.059	11.7467	-0.903757	5.4505
	103.059	11.7467	-0.895486	5.44759
	103.059	11.7467	-0.86273	5.44571
	103.059	11.7467	-0.86488	5.44595
	103.081	11.7467	-0.903084	5.44673
	103.139	11.6975	-0.922386	5.44696
	103.162	11.5708	-0.893922	5.44679
	103.109	11.5183	-0.85576	5.44663
	103.048	11.6372	-0.862565	5.44663
	103.038	11.7699	-0.896729	5.44668
	103.076	11.7935	-0.895689	5.44671
	103.144	11.7578	-0.85745	5.4467
	103.189	11.7347	-0.837739	5.44668
	103.21	11.6886	-0.866043	5.44668
	103.252	11.5713	-0.904284	5.44669
	103.27	11.4726	-0.90544	5.44669
	103.197	11.4624	-0.8837	5.44669
	103.105	11.4916	-0.872816	5.44669
	103.128	11.5072	-0.883639	5.44669
	103.243	11.5033	-0.901124	5.44669
	103.317	11.4469	-0.890298	5.44669
	103.312	11.3185	-0.861541	5.44669
	103.285	11.2188	-0.866234	5.44669
	103.275	11.2614	-0.896204	5.44669
	103.281	11.4192	-0.894164	5.44669
	103.287	11.4867	-0.864868	5.44669
	103.287	11.3631	-0.866247	5.44669
	103.285	11.223	-0.895026	5.44669
	103.285	11.1981	-0.901537	5.44669
	103.285	11.2358	-0.893234	5.44669
	103.285	11.2602	-0.903057	5.44669
	103.285	11.257	-0.920466	5.44669
	103.285	11.247	-0.918034	5.44669
	103.285	11.2439	-0.894099	5.44669
	103.285	11.2462	-0.882288	5.44669
	103.285	11.2482	-0.901171	5.44669
	103.285	11.2483	-0.915705	5.44669
	103.307	11.2476	-0.899724	5.44669
	103.365	11.2472	-0.877561	5.44669
	103.389	11.2474	-0.872326	5.44669
	103.357	11.2475	-0.877753	5.44669
	103.377	11.2476	-0.881846	5.44669
	103.47	11.2475	-0.881625	5.44669
	103.535	11.2475	-0.872205	5.44669
	103.513	11.2475	-0.859221	5.44669
	103.433	11.2475	-0.871428	5.44669
	103.4	11.2475	-0.907033	5.44669
	103.458	11.2475	-0.921706	5.44669
	103.523	11.2475	-0.900104	5.44669
	103.535	11.2475	-0.875579	5.44669
	103.517	11.2475	-0.87136	5.44669
	103.505	11.2475	-0.878052	5.44669
	103.507	11.2475	-0.882315	5.44669
	103.512	11.2475	-0.881715	5.44669
	103.513	11.2475	-0.879947	5.44669
	103.512	11.1983	-0.887291	5.44669
	103.511	11.0715	-0.907983	5.44669
	103.511	11.0191	-0.91673	5.44669
	103.511	11.1379	-0.889853	5.44669
	103.512	11.2707	-0.856073	5.44669
	103.512	11.2942	-0.864143	5.44669
	103.534	11.2585	-0.905149	5.44669
	103.591	11.2355	-0.931385	5.44669
	103.615	11.2385	-0.929687	5.44669
	103.561	11.248	-0.91208	5.44669
	103.523	11.2509	-0.880496	5.44669
	103.592	11.2487	-0.845984	5.44669
	103.69	11.2468	-0.830522	5.44669
	103.692	11.2468	-0.834375	5.44669
	103.657	11.2474	-0.841178	5.44669
	103.685	11.1985	-0.85048	5.44669
	103.739	11.0717	-0.876809	5.44669
	103.756	11.0191	-0.904209	5.44669
	103.745	11.1379	-0.893701	5.44669
	103.734	11.2707	-0.85395	5.44669
	103.734	11.2451	-0.836978	5.44669
	103.737	11.0826	-0.866968	5.44669
	103.739	11.0071	-0.904942	5.44669
	103.738	11.0798	-0.905386	5.44669
	103.738	11.0952	-0.883444	5.44669
	103.737	11.0201	-0.864857	5.44669
	103.738	10.925	-0.855538	5.44669
	103.738	10.8044	-0.864633	5.44669
	103.738	10.7214	-0.880638	5.44669
	103.76	10.7682	-0.893387	5.44669
	103.817	10.9218	-0.910249	5.44669
	103.864	10.9861	-0.915506	5.44669
	103.889	10.8627	-0.888534	5.44669
	103.933	10.7237	-0.855955	5.44669
	103.95	10.6993	-0.864563	5.44669
	103.898	10.7368	-0.897496	5.44669
	103.863	10.7609	-0.8953	5.44669
	103.911	10.7577	-0.857014	5.44669
	103.972	10.7477	-0.837695	5.44669
	103.985	10.7447	-0.866179	5.44669
	103.97	10.747	-0.904357	5.44669
	103.959	10.749	-0.897551	5.44669
	103.96	10.749	-0.855511	5.44669
	103.964	10.7483	-0.836264	5.44669
	103.966	10.748	-0.858244	5.44669
	103.965	10.7481	-0.884553	5.44669
	103.964	10.7483	-0.897257	5.44669
	103.964	10.7483	-0.910472	5.44669
	103.964	10.7483	-0.914223	5.44669
	103.964	10.7482	-0.895788	5.44669
	103.986	10.7483	-0.876438	5.44669
	104.066	10.7483	-0.873255	5.44669
	104.17	10.7483	-0.886412	5.44669
	104.219	10.7483	-0.902131	5.44669
	104.209	10.7483	-0.889734	5.44669
	104.165	10.7483	-0.860947	5.44669
	104.103	10.7483	-0.866186	5.44669
	104.085	10.7483	-0.904266	5.44669
	104.142	10.7483	-0.930287	5.44669
	104.202	10.7483	-0.921671	5.44669
	104.212	10.7483	-0.884253	5.44669
	104.195	10.7483	-0.844141	5.44669
	104.185	10.7483	-0.828413	5.44669
	104.186	10.7483	-0.842018	5.44669
	104.191	10.7483	-0.869988	5.44669
	104.192	10.6991	-0.88738	5.44669
	104.191	10.5231	-0.886388	5.44669
	104.19	10.2947	-0.872184	5.44669
	104.19	10.2343	-0.84964	5.44669
	104.213	10.4335	-0.842563	5.44669
	104.27	10.6594	-0.862928	5.44669
	104.294	10.6041	-0.876399	5.44669
	104.24	10.3404	-0.867317	5.44669
	104.18	10.1752	-0.87328	5.44669
	104.191	10.1878	-0.897053	5.44669
	104.287	10.25	-0.892007	5.44669
	104.401	10.2712	-0.855791	5.44669
	104.45	10.258	-0.830482	5.44669
	104.435	10.2449	-0.838734	5.44669
	104.412	10.2441	-0.875746	5.4507
	104.408	10.2484	-0.907947	5.46104
	104.415	10.2505	-0.895647	5.46531
	104.419	10.2499	-0.861307	5.45562
	104.418	10.2488	-0.856356	5.4448
	104.417	10.2487	-0.86729	5.44287
	104.416	10.2489	-0.858015	5.44579
	104.439	10.2491	-0.8399	5.44767
	104.497	10.2491	-0.83397	5.44742
	104.543	10.249	-0.837666	5.44664
	104.546	10.249	-0.849152	5.44641
	104.532	10.1998	-0.86963	5.44658
	104.525	10.0731	-0.876815	5.44674
	104.527	9.97144	-0.865101	5.44675
	104.553	9.91429	-0.872202	5.44669
	104.611	9.81865	-0.897389	5.44667
	104.656	9.78182	-0.892531	5.44668
	104.659	9.89607	-0.855891	5.44669
	104.645	10.0214	-0.838208	5.44669
	104.638	10.0926	-0.858923	5.44669
	104.64	10.1857	-0.884147	5.44669
	104.644	10.2164	-0.888974	5.44669
	104.644	10.0514	-0.882288	5.44669
	104.643	9.80077	-0.877812	5.44669
	104.665	9.67829	-0.87045	5.44669
	104.722	9.70399	-0.85197	5.44669
	104.769	9.75638	-0.836285	5.44669
	104.795	9.76889	-0.834612	5.44669
	104.838	9.75545	-0.847091	5.44669
	104.855	9.74538	-0.87773	5.44669
	104.803	9.74593	-0.913671	5.44669
	104.768	9.74974	-0.922196	5.44669
	104.816	9.75114	-0.890071	5.44669
	104.877	9.75037	-0.846342	5.44669
	104.891	9.74955	-0.83513	5.44669
	104.875	9.74948	-0.861035	5.44669
	104.864	9.74975	-0.878256	5.44669
	104.865	9.74988	-0.860898	5.44669
	104.869	9.74984	-0.845072	5.44669
	104.871	9.74978	-0.867841	5.44669
	104.87	9.74977	-0.902423	5.44669
	104.869	9.74978	-0.896149	5.44669
	104.869	9.7498	-0.863482	5.44669
	104.869	9.7498	-0.864959	5.44669
	104.869	9.74979	-0.90285	5.44669
	104.869	9.74979	-0.922259	5.44669
	104.869	9.74979	-0.893953	5.44669
	104.869	9.74979	-0.847947	5.44669
	104.869	9.74979	-0.834423	5.44669
	104.869	9.74979	-0.868039	5.44669
	104.869	9.74979	-0.914171	5.44669
	104.892	9.74979	-0.93373	5.44669
	104.949	9.74979	-0.919585	5.44669
	104.973	9.74979	-0.882154	5.44669
	104.941	9.74979	-0.844003	5.44669
	104.938	9.74979	-0.829102	5.44669
	104.952	9.74979	-0.834484	5.44669
	104.914	9.74979	-0.849599	5.44669
	104.864	9.74979	-0.870957	5.44669
	104.852	9.74979	-0.885083	5.44669
	104.886	9.74979	-0.885081	5.44669
	104.975	9.74979	-0.872452	5.44669
	105.078	9.7006	-0.850218	5.44669
	105.125	9.57382	-0.842709	5.44669
	105.113	9.4722	-0.862784	5.44669
	105.092	9.46425	-0.884158	5.44669
	105.088	9.49538	-0.895476	5.44669
	105.094	9.46179	-0.901996	5.44669
	105.097	9.33045	-0.894317	5.44669
	105.097	9.22136	-0.887772	5.44669
	105.095	9.2119	-0.895471	5.44669
	105.095	9.29424	-0.894372	5.44669
	105.118	9.43801	-0.890123	5.44669
	105.175	9.48573	-0.904308	5.44669
	105.199	9.35889	-0.922097	5.44669
	105.145	9.22445	-0.918273	5.44669
	105.085	9.20303	-0.885749	5.44669
	105.074	9.24023	-0.853847	5.44669
	105.113	9.26317	-0.864677	5.44669
	105.203	9.25952	-0.898294	5.44669
	105.305	9.24982	-0.903465	5.44669
	105.351	9.24706	-0.89288	5.44669
	105.339	9.24935	-0.894352	5.44669
	105.319	9.25129	-0.892087	5.44669
	105.314	9.25129	-0.881692	5.44669
	105.32	9.2506	-0.868859	5.44669
	105.324	9.25031	-0.857838	5.44669
	105.323	9.25044	-0.864174	5.44669
	105.322	9.25059	-0.879629	5.44669
	105.321	9.25061	-0.893127	5.44669
	105.322	9.25056	-0.902628	5.44669
	105.322	9.25054	-0.895418	5.44669
	105.322	9.25054	-0.880138	5.44669
	105.322	9.25056	-0.874894	5.44669
	105.322	9.25056	-0.885776	5.44669
	105.322	9.25056	-0.909151	5.44669
	105.322	9.25055	-0.92563	5.44669
	105.322	9.25055	-0.925895	5.44669
	105.322	9.25055	-0.920414	5.44669
	105.322	9.25056	-0.918066	5.44669
	105.344	9.25056	-0.919037	5.44669
	105.402	9.25055	-0.92028	5.44669
	105.448	9.25055	-0.912584	5.44669
	105.451	9.25055	-0.884061	5.44669
	105.437	9.25055	-0.847299	5.44669
	105.452	9.25055	-0.829806	5.44669
	105.512	9.25055	-0.841479	5.44669
	105.561	9.25055	-0.869267	5.44669
	105.566	9.25055	-0.88727	5.44669
	105.551	9.25055	-0.886598	5.44669
	105.543	9.25055	-0.872311	5.44669
	105.545	9.25055	-0.85749	5.44669
	105.549	9.25055	-0.870664	5.44669
	105.549	9.25055	-0.899458	5.44669
	105.548	9.25055	-0.893946	5.44669
	105.548	9.25055	-0.855749	5.44669
	105.548	9.25055	-0.837646	5.44669
	105.548	9.25055	-0.866609	5.44669
	105.548	9.20136	-0.912425	5.44669
	105.548	9.07459	-0.933507	5.44669
	105.548	9.02216	-0.920112	5.44669
	105.548	9.14097	-0.890325	5.44669
	105.548	9.27373	-0.872097	5.44669
	105.548	9.29729	-0.873385	5.44669
	105.57	9.2124	-0.88801	5.44669
	105.65	9.01336	-0.910625	5.44669
	105.754	8.78803	-0.917582	5.44669
	105.803	8.68794	-0.889271	5.44669
	105.793	8.714	-0.847655	5.44669
	105.772	8.75858	-0.835966	5.44669
	105.767	8.76768	-0.86879	5.44669
	105.772	8.7556	-0.906066	5.44669
	105.776	8.7473	-0.897339	5.44669
	105.776	8.74811	-0.862685	5.44669
	105.774	8.75141	-0.864203	5.44669
	105.774	8.75249	-0.902816	5.44669
	105.774	8.80097	-0.930385	5.44669
	105.774	8.92706	-0.922227	5.44669
	105.775	8.97946	-0.884451	5.44669
	105.774	8.86087	-0.851897	5.44669
	105.774	8.72822	-0.864321	5.44669
	105.774	8.70462	-0.906709	5.44669
	105.774	8.74027	-0.924104	5.44669
	105.774	8.76334	-0.893354	5.44669
	105.774	8.76029	-0.854911	5.44669
	105.774	8.7508	-0.854541	5.44669
	105.774	8.74792	-0.876681	5.44669
	105.774	8.75008	-0.895324	5.44669
	105.797	8.75201	-0.904597	5.44669
	105.876	8.75205	-0.887591	5.44669
	105.98	8.70219	-0.859172	5.44669
	106.03	8.57512	-0.858333	5.44669
	106.019	8.5228	-0.876749	5.44669
	105.998	8.64177	-0.894004	5.44669
	105.993	8.77455	-0.90402	5.44669
	105.998	8.79807	-0.89569	5.44669
	106.002	8.76234	-0.879757	5.44669
	106.002	8.73927	-0.866767	5.44669
	106.001	8.74235	-0.849778	5.44669
	106	8.75184	-0.836683	5.44669
	106	8.75473	-0.843429	5.44669
	106.001	8.75256	-0.875502	5.44669
	106.001	8.70144	-0.906175	5.44669
	106.001	8.57462	-0.902862	5.44669
	106.001	8.52286	-0.889817	5.44669
	106.001	8.59278	-0.893283	5.44669
	106.001	8.54946	-0.884857	5.44669
	106.001	8.34447	-0.862056	5.44669
	106.001	8.19916	-0.868384	5.44669
	106.001	8.19931	-0.904793	5.44669
	106.001	8.24914	-0.929727	5.44669
	106.001	8.26966	-0.921249	5.44268
	106.001	8.2605	-0.892146	5.43234
	106.001	8.29855	-0.872456	5.42806
	106.001	8.42392	-0.865017	5.43775
	106.001	8.47972	-0.851648	5.44858
	106.001	8.36281	-0.83809	5.4505
	106.023	8.27885	-0.843354	5.44759
	106.103	8.38122	-0.874971	5.44571
	106.206	8.46914	-0.91385	5.44595
	106.256	8.37361	-0.923253	5.44673
	106.223	8.23795	-0.898321	5.44696
	106.144	8.20489	-0.874281	5.44679
	106.116	8.23764	-0.863579	5.44663
	106.175	8.26286	-0.858267	5.44663
	106.239	8.26174	-0.866232	5.44668
	106.25	8.2523	-0.872467	5.44671
	106.232	8.24874	-0.864538	5.4467
	106.221	8.25061	-0.865649	5.44668
	106.223	8.25265	-0.877857	5.44668
	106.227	8.25285	-0.89186	5.44669
	106.229	8.2522	-0.902727	5.44669
	106.228	8.25186	-0.888039	5.44669
	106.227	8.25195	-0.860024	5.44669
	106.227	8.25211	-0.866401	5.44669
	106.227	8.25214	-0.896813	5.44669
	106.227	8.2521	-0.902231	5.44669
	106.227	8.25207	-0.892889	5.44669
	106.227	8.25207	-0.902666	5.44669
	106.227	8.25208	-0.920425	5.44669
	106.227	8.25209	-0.918156	5.44669
	106.249	8.25208	-0.886294	5.44669
	106.307	8.25208	-0.854117	5.44669
	106.353	8.25208	-0.864596	5.44669
	106.379	8.25208	-0.898165	5.44669
	106.422	8.20289	-0.895569	5.44669
	106.461	8.07612	-0.856889	5.44669
	106.467	7.9745	-0.837547	5.44669
	106.456	7.96654	-0.866162	5.44669
	106.45	7.99767	-0.904402	5.44669
	106.451	8.01328	-0.897576	5.44669
	106.454	8.0579	-0.863376	5.44669
	106.454	8.1772	-0.864408	5.44669
	106.454	8.27732	-0.902656	5.44669
	106.453	8.2873	-0.922374	5.44669
	106.453	8.20836	-0.89407	5.44669
	106.476	8.01665	-0.855826	5.44669
	106.533	7.79227	-0.86254	5.44669
	106.579	7.68998	-0.904566	5.44669
	106.605	7.71478	-0.923839	5.44669
	106.648	7.75961	-0.894005	5.44669
	106.687	7.76927	-0.855278	5.44669
	106.693	7.75733	-0.862334	5.44669
	106.682	7.74889	-0.904674	5.44669
	106.676	7.7496	-0.923958	5.44669
	106.677	7.75289	-0.901887	5.44669
	106.68	7.75402	-0.883396	5.44669
	106.681	7.75332	-0.890988	5.44669
	106.68	7.75263	-0.894057	5.44669
	106.679	7.75259	-0.891585	5.44669
	106.679	7.75282	-0.905032	5.44669
	106.68	7.75293	-0.91401	5.44669
	106.68	7.75289	-0.889769	5.44669
	106.68	7.75284	-0.849135	5.44669
	106.68	7.75283	-0.828538	5.44669
	106.68	7.75284	-0.840294	5.44669
	106.68	7.75285	-0.877092	5.44669
	106.68	7.75285	-0.915827	5.44669
	106.68	7.75285	-0.931199	5.44669
	106.702	7.75284	-0.917934	5.44669
	106.782	7.75285	-0.882363	5.44669
	106.885	7.75285	-0.852548	5.44669
	106.935	7.75285	-0.865336	5.44669
	106.924	7.75285	-0.899032	5.44669
	106.903	7.75285	-0.895669	5.44669
	106.898	7.75285	-0.856623	5.44669
	106.904	7.75285	-0.837399	5.44669
	106.908	7.75285	-0.858324	5.44669
	106.907	7.75285	-0.876313	5.44669
	106.906	7.75285	-0.868918	5.44669
	106.905	7.75285	-0.873981	5.44669
	106.906	7.75285	-0.896777	5.44669
	106.906	7.75285	-0.899513	5.44669
	106.928	7.75285	-0.891763	5.44669
	106.986	7.75285	-0.90316	5.44669
	107.009	7.75285	-0.921032	5.44669
	106.978	7.75285	-0.926106	5.44669
	106.997	7.70366	-0.914267	5.44669
	107.09	7.52769	-0.890557	5.44669
	107.134	7.34848	-0.882151	5.44669
	107.076	7.41487	-0.894502	5.44669
	107.03	7.61725	-0.895973	5.44669
	107.074	7.64679	-0.891138	5.4507
	107.139	7.58222	-0.904164	5.46104
	107.155	7.59307	-0.921676	5.46531
	107.139	7.57904	-0.918148	5.45562
	107.127	7.56273	-0.885846	5.4448
	107.128	7.60904	-0.846062	5.44287
	107.132	7.54348	-0.828652	5.44579
	107.134	7.3868	-0.841435	5.44767
	107.133	7.37581	-0.869659	5.44742
	107.132	7.43186	-0.879579	5.44664
	107.154	7.36165	-0.858379	5.44641
	107.234	7.24767	-0.843546	5.44658
	107.338	7.21465	-0.860226	5.44674
	107.365	7.23971	-0.882788	5.44675
	107.275	7.26168	-0.887941	5.44669
	107.15	7.26194	-0.874467	5.44667
	107.118	7.25423	-0.850045	5.44668
	107.213	7.25091	-0.841921	5.44669
	107.342	7.25226	-0.862515	5.44669
	107.397	7.254	-0.884325	5.44669
	107.379	7.25426	-0.895642	5.44669
	107.353	7.25374	-0.902005	5.44669
	107.349	7.25344	-0.886392	5.44669
	107.356	7.25349	-0.85172	5.44669
	107.361	7.25362	-0.83865	5.44669
	107.36	7.25366	-0.868462	5.44669
	107.358	7.25363	-0.912845	5.44669
	107.358	7.2536	-0.933024	5.44669
	107.358	7.2536	-0.927631	5.44669
	107.359	7.25361	-0.910634	5.44669
	107.359	7.25361	-0.888492	5.44669
	107.381	7.25361	-0.874706	5.44669
	107.438	7.25361	-0.87513	5.44669
	107.484	7.25361	-0.879943	5.44669
	107.51	7.25361	-0.873896	5.44669
	107.554	7.25361	-0.860528	5.44669
	107.592	7.25361	-0.863504	5.44669
	107.598	7.20442	-0.87052	5.44669
	107.587	7.07765	-0.864691	5.44669
	107.581	7.02521	-0.874276	5.44669
	107.582	7.14403	-0.906275	5.44669
	107.585	7.27679	-0.920375	5.44669
	107.586	7.25116	-0.891945	5.44669
	107.585	7.03949	-0.847776	5.44669
	107.584	6.78802	-0.835065	5.44669
	107.585	6.73069	-0.860499	5.44669
	107.585	6.89014	-0.885925	5.44669
	107.585	6.99219	-0.889159	5.44669
	107.585	6.88225	-0.881734	5.44669
	107.585	6.78471	-0.885385	5.44669
	107.585	6.87891	-0.906549	5.44669
	107.585	6.96824	-0.924677	5.44669
	107.585	6.87619	-0.918551	5.44669
	107.585	6.7415	-0.884947	5.44669
	107.585	6.7076	-0.845542	5.44669
	107.607	6.73966	-0.828754	5.44669
	107.664	6.76489	-0.833792	5.44669
	107.688	6.76401	-0.841562	5.44669
	107.657	6.75468	-0.850848	5.44669
	107.676	6.75108	-0.876827	5.44669
	107.747	6.75289	-0.911956	5.44669
	107.755	6.75492	-0.921799	5.44669
	107.731	6.75513	-0.890514	5.44669
	107.763	6.7545	-0.846669	5.44669
	107.814	6.75416	-0.827239	5.44669
	107.828	6.75424	-0.832755	5.44669
	107.817	6.7544	-0.849537	5.44669
	107.807	6.75443	-0.871545	5.44669
	107.807	6.75439	-0.885352	5.44669
	107.811	6.75436	-0.884984	5.44669
	107.812	6.75436	-0.880187	5.44669
	107.812	6.75437	-0.886221	5.44669
	107.811	6.75438	-0.907448	5.44669
	107.811	6.75438	-0.924757	5.44669
	107.811	6.75437	-0.918264	5.44669
	107.833	6.75437	-0.892669	5.44669
	107.913	6.75437	-0.881608	5.44669
	107.994	6.75437	-0.893523	5.44669
	107.986	6.70518	-0.887885	5.44669
	107.952	6.52922	-0.855369	5.44669
	107.985	6.35001	-0.839649	5.44669
	108.04	6.36721	-0.859713	5.44669
	108.056	6.44281	-0.876095	5.44669
	108.044	6.37073	-0.860462	5.44669
	108.033	6.24902	-0.845658	5.44669
	108.033	6.21341	-0.86037	5.44669
	108.037	6.24014	-0.882097	5.44669
	108.039	6.31293	-0.8876	5.44669
	108.038	6.44004	-0.882441	5.44669
	108.037	6.48423	-0.886235	5.44669
	108.037	6.36183	-0.906653	5.44669
	108.037	6.23051	-0.916548	5.44669
	108.06	6.20882	-0.89812	5.44669
	108.139	6.24479	-0.876588	5.44669
	108.243	6.26732	-0.872489	5.44669
	108.27	6.26393	-0.886037	5.44669
	108.202	6.25449	-0.910117	5.44669
	108.157	6.25174	-0.925942	5.44669
	108.206	6.25395	-0.925683	5.44669
	108.272	6.25585	-0.912343	5.44669
	108.287	6.25586	-0.882031	5.44669
	108.27	6.206	-0.846534	5.44669
	108.258	6.07894	-0.838077	5.44669
	108.259	6.02663	-0.862203	5.44669
	108.264	6.0964	-0.877698	5.44669
	108.265	6.1024	-0.860249	5.44669
	108.264	6.07349	-0.837128	5.44669
	108.286	6.10739	-0.832014	5.44669
	108.343	6.0903	-0.845703	5.44669
	108.367	6.01532	-0.870201	5.44669
	108.313	5.98115	-0.878281	5.44669
	108.275	6.04129	-0.857641	5.44669
	108.322	6.18457	-0.835827	5.44669
	108.384	6.28918	-0.832396	5.44669
	108.421	6.24332	-0.846325	5.44669
	108.463	6.03323	-0.870326	5.44669
	108.497	5.78961	-0.885983	5.4507
	108.502	5.68583	-0.893552	5.46104
	108.492	5.71685	-0.90841	5.46531
	108.487	5.76481	-0.914676	5.45562
	108.488	5.82276	-0.89671	5.4448
	108.49	5.93611	-0.876663	5.44287
	108.491	5.9798	-0.86515	5.44579
	108.49	5.86209	-0.850208	5.44767
	108.49	5.73291	-0.845309	5.44742
	108.49	5.71044	-0.871749	5.44664
	108.49	5.74534	-0.903977	5.44641
	108.49	5.76768	-0.895411	5.44658
	108.49	5.7646	-0.86262	5.44674
	108.49	5.75536	-0.864861	5.44675
	108.49	5.75258	-0.903115	5.44669
	108.49	5.8039	-0.922405	5.44667
	108.49	5.93255	-0.89392	5.44668
	108.49	5.98501	-0.855752	5.44669
	108.49	5.86554	-0.862563	5.44669
	108.49	5.7325	-0.89673	5.44669
	108.49	5.70905	-0.895691	5.44669
	108.512	5.7449	-0.865321	5.44669
	108.57	5.768	-0.865894	5.44669
	108.616	5.76489	-0.894717	5.44669
	108.619	5.75537	-0.901533	5.44669
	108.605	5.75249	-0.885471	5.44669
	108.62	5.75466	-0.874948	5.44669
	108.68	5.7566	-0.883902	5.44669
	108.729	5.75664	-0.908347	5.44669
	108.734	5.75596	-0.925959	5.44669
	108.719	5.75567	-0.926319	5.44669
	108.711	5.75578	-0.920474	5.44669
	108.713	5.75594	-0.91794	5.44669
	108.717	5.75596	-0.911092	5.44669
	108.717	5.75591	-0.892138	5.44669
	108.717	5.75589	-0.883942	5.44669
	108.716	5.75589	-0.894691	5.44669
	108.738	5.7559	-0.887544	5.44669
	108.818	5.75591	-0.854811	5.44669
	108.922	5.7559	-0.839536	5.44669
	108.971	5.7559	-0.867735	5.44669
	108.961	5.7559	-0.904354	5.44669
	108.94	5.7559	-0.896997	5.44669
	108.935	5.70671	-0.85528	5.44669
	108.94	5.57994	-0.828493	5.44669
	108.944	5.5275	-0.838083	5.44669
	108.944	5.64632	-0.87618	5.44669
	108.942	5.72989	-0.916231	5.44669
	108.942	5.57749	-0.923821	5.44669
	108.942	5.31339	-0.889842	5.44669
	108.943	5.18073	-0.85354	5.44669
	108.943	5.20697	-0.863085	5.44669
	108.942	5.2632	-0.897736	5.44669
	108.965	5.27712	-0.895926	5.44669
	109.022	5.26292	-0.865062	5.44669
	109.068	5.25202	-0.857831	5.44669
	109.094	5.2525	-0.874444	5.44669
	109.138	5.25657	-0.885346	5.44669
	109.177	5.25811	-0.884225	5.44669
	109.182	5.2573	-0.887785	5.44669
	109.171	5.25642	-0.898798	5.44669
	109.165	5.25634	-0.895719	5.44669
	109.166	5.25662	-0.889497	5.44669
	109.169	5.25676	-0.895695	5.44669
	109.17	5.25673	-0.885982	5.44669
	109.169	5.25666	-0.86167	5.44669
	109.169	5.25664	-0.867823	5.44669
	109.169	5.25666	-0.904695	5.44669
	109.169	5.25667	-0.929885	5.44669
	109.169	5.25667	-0.92135	5.44669
	109.191	5.25667	-0.892132	5.44669
	109.248	5.25666	-0.880285	5.44669
	109.272	5.25667	-0.89316	5.44669
	109.218	5.25667	-0.888203	5.44669
	109.158	5.25667	-0.855631	5.44669
	109.17	5.25667	-0.839646	5.44669
	109.266	5.25667	-0.859619	5.44669
	109.357	5.25667	-0.876057	5.44669
	109.348	5.25667	-0.86835	5.44669
	109.31	5.25667	-0.865964	5.44669
	109.341	5.25667	-0.868762	5.44669
	109.397	5.25667	-0.863079	5.44669
	109.414	5.25667	-0.866355	5.44669
	109.402	5.20748	-0.870801	5.44669
	109.391	5.03151	-0.855924	5.44669
	109.391	4.80311	-0.837775	5.44669
	109.395	4.74272	-0.841694	5.44669
	109.396	4.89267	-0.874386	5.4507
	109.396	4.99184	-0.906324	5.46104
	109.395	4.88406	-0.89545	5.46531
	109.395	4.73927	-0.861801	5.45562
	109.395	4.70673	-0.864504	5.4448
	109.395	4.74296	-0.903256	5.44287
	109.395	4.76944	-0.930462	5.44579
	109.395	4.76761	-0.929974	5.44767
	109.395	4.75743	-0.920398	5.44742
	109.395	4.803	-0.908738	5.44664
	109.395	4.93188	-0.890277	5.44641
	109.395	4.98648	-0.876129	5.44658
	109.417	4.86782	-0.867221	5.44674
	109.497	4.73436	-0.859137	5.44675
	109.601	4.71045	-0.873172	5.44669
	109.65	4.74625	-0.899924	5.44667
	109.64	4.7695	-0.89325	5.44668
	109.619	4.76647	-0.855291	5.44669
	109.614	4.75693	-0.829831	5.44669
	109.619	4.75401	-0.838639	5.44669
	109.623	4.75618	-0.875938	5.44669
	109.623	4.75812	-0.915932	5.44669
	109.621	4.75817	-0.923782	5.44669
	109.621	4.75749	-0.889932	5.44669
	109.621	4.7572	-0.853591	5.44669
	109.621	4.70812	-0.855204	5.44669
	109.621	4.5815	-0.877428	5.44669
	109.621	4.52909	-0.895401	5.44669
	109.644	4.64786	-0.904364	5.44669
	109.723	4.78059	-0.895337	5.44669
	109.827	4.80416	-0.879487	5.44669
	109.877	4.76847	-0.866779	5.44669
	109.866	4.7454	-0.849879	5.44669
	109.845	4.74846	-0.844592	5.44669
	109.84	4.75795	-0.863694	5.44669
	109.845	4.71165	-0.875999	5.44669
	109.849	4.58271	-0.859006	5.44669
	109.849	4.52834	-0.845082	5.44669
	109.848	4.64712	-0.868517	5.44669
	109.847	4.73135	-0.902702	5.44669
	109.847	4.57925	-0.896026	5.44669
	109.848	4.36422	-0.85546	5.44669
	109.848	4.35819	-0.828914	5.44669
	109.848	4.43684	-0.830324	5.44669
	109.87	4.3743	-0.840052	5.44669
	109.95	4.25549	-0.843577	5.44669
	110.031	4.21772	-0.84946	5.44669
	110.023	4.24251	-0.875528	5.44669
	109.989	4.26606	-0.904034	5.44669
	110.022	4.26707	-0.894084	5.44669
	110.077	4.25912	-0.862043	5.44669
	110.093	4.25543	-0.85722	5.44669
	110.081	4.25671	-0.86739	5.44669
	110.07	4.25856	-0.85775	5.44669
	110.07	4.25887	-0.847624	5.44669
	110.074	4.25835	-0.862159	5.44669
	110.075	4.25802	-0.874277	5.44669
	110.075	4.25807	-0.866701	5.44669
	110.074	4.2582	-0.865905	5.44669
	110.096	4.25824	-0.869324	5.44669
	110.154	4.25821	-0.863335	5.44669
	110.2	4.25819	-0.874134	5.44669
	110.226	4.20899	-0.906697	5.44669
	110.269	4.08223	-0.920602	5.44669
	110.308	3.98061	-0.899761	5.44669
	110.314	3.97265	-0.883698	5.44669
	110.303	4.05297	-0.899741	5.44669
	110.297	4.19535	-0.914604	5.44669
	110.298	4.24322	-0.8919	5.44669
	110.3	4.06774	-0.857687	5.44669
	110.301	3.8067	-0.864092	5.44669
	110.301	3.68354	-0.904554	5.44669
	110.3	3.71267	-0.931154	5.44669
	110.3	3.76674	-0.921931	5.44669
	110.3	3.77873	-0.891925	5.44669
	110.323	3.76448	-0.872121	5.44669
	110.402	3.75425	-0.872826	5.44669
	110.483	3.75502	-0.887768	5.44669
	110.453	3.75899	-0.902851	5.44669
	110.362	3.76037	-0.897424	5.44669
	110.371	3.75954	-0.888771	5.44669
	110.48	3.7587	-0.894785	5.44669
	110.556	3.75864	-0.89373	5.44669
	110.554	3.75892	-0.882227	5.44669
	110.528	3.80824	-0.868499	5.44669
	110.517	3.93498	-0.857497	5.44669
	110.522	3.98734	-0.864159	5.44669
	110.528	3.86851	-0.871873	5.44669
	110.529	3.73578	-0.857154	5.44669
	110.527	3.71223	-0.84578	5.44669
	110.526	3.74793	-0.869469	5.44669
	110.526	3.771	-0.910724	5.44669
	110.527	3.76793	-0.931777	5.44669
	110.527	3.75844	-0.919991	5.44669
	110.527	3.75555	-0.883019	5.44669
	110.526	3.75772	-0.852092	5.44669
	110.526	3.75965	-0.864912	5.44669
	110.526	3.75969	-0.899017	5.44669
	110.527	3.75902	-0.895813	5.44669
	110.526	3.75872	-0.86456	5.44669
	110.549	3.75884	-0.857661	5.44669
	110.629	3.7098	-0.874551	5.44669
	110.732	3.58305	-0.893322	5.44669
	110.782	3.53057	-0.912386	5.44669
	110.771	3.64936	-0.924295	5.44669
	110.75	3.78212	-0.924185	5.44669
	110.745	3.8057	-0.912301	5.44669
	110.751	3.77	-0.882546	5.44669
	110.755	3.74692	-0.854635	5.44669
	110.754	3.74999	-0.858275	5.44669
	110.753	3.75948	-0.870474	5.44669
	110.752	3.76237	-0.866539	5.44669
	110.753	3.7602	-0.875068	5.44669
	110.753	3.75827	-0.898079	5.44669
	110.753	3.75823	-0.899673	5.44669
	110.753	3.70971	-0.883496	5.44669
	110.775	3.58323	-0.874782	5.44669
	110.833	3.53068	-0.876664	5.44669
[truncated: 362 more rows]
