# Supplementary material for: Design of a cosmetic glove stiffness compensation mechanism for toddler-sized hand prostheses
Source: PLoS One. 2017 Aug 11;12(8):e0183233. doi: 10.1371/journal.pone.0183233 (PMC5553851; doi:10.1371/journal.pone.0183233)
Supplement: S1 Dataset — (ZIP) [file pone.0183233.s001.zip › 02 Spring measurements/VST1_4.xlsx]

## Sheet: VST1_4
LabVIEW Measurement
Writer_Version	2
Reader_Version	2
Separator	Tab
Decimal_Separator	.
Multi_Headings	No
X_Columns	No
Time_Pref	Absolute
Operator	localadmin
Date	2013-10-09
Time	00:11:35.972000
***End_of_Header***
Channels	4
Samples	10	10	10	10
Date	2013-10-09	2013-10-09	2013-10-09	2013-10-09
Time	00:11:37.472000	00:11:37.472000	00:11:37.472000	00:11:37.472000
Y_Unit_Label	mm	N	N	Pa
X_Dimension	Time	Time	Time	Time
X0	0	0	0	0
Delta_X	0.01	0.01	0.01	0.01
***End_of_Header***
X_Value	Voltage LVDT (Filtered)	Voltage Load Cell (Filtered)	Voltage Pinch Load Cell (Filtered)	Voltage Pressure (Filtered)	Comment
	112.785	0.264307	-0.897411	5.44669
	112.79	0.264307	-0.863377	5.44669
	112.791	0.264307	-0.856596	5.44669
	112.79	0.264307	-0.866655	5.44669
	112.789	0.264307	-0.857663	5.44669
	112.767	0.264307	-0.847849	5.44669
	112.71	0.264307	-0.862284	5.44669
	112.686	0.264307	-0.87425	5.44669
	112.74	0.264307	-0.858774	5.44268
	112.8	0.264307	-0.845607	5.43234
	112.811	0.264307	-0.868819	5.42806
	112.794	0.264307	-0.910513	5.43775
	112.784	0.264307	-0.931919	5.44858
	112.785	0.264307	-0.927997	5.4505
	112.79	0.264307	-0.91118	5.44759
	112.791	0.264307	-0.888591	5.44571
	112.79	0.264307	-0.882424	5.44595
	112.789	0.264307	-0.903187	5.44673
	112.789	0.264307	-0.916501	5.44696
	112.789	0.264307	-0.89147	5.44679
	112.79	0.264307	-0.848962	5.44663
	112.789	0.264307	-0.835732	5.44663
	112.789	0.264307	-0.868227	5.44668
	112.789	0.264307	-0.913784	5.44671
	112.789	0.313497	-0.933501	5.4467
	112.789	0.440273	-0.927497	5.44668
	112.789	0.492705	-0.910409	5.44668
	112.789	0.373887	-0.880575	5.44669
	112.789	0.241132	-0.846611	5.44669
	112.789	0.217568	-0.838627	5.44669
	112.789	0.253272	-0.862406	5.44669
	112.789	0.276346	-0.885458	5.44669
	112.789	0.27328	-0.888286	5.44669
	112.789	0.263787	-0.873663	5.44669
	112.789	0.2609	-0.849586	5.44669
	112.789	0.263065	-0.842014	5.44669
	112.789	0.264998	-0.870588	5.44669
	112.789	0.265038	-0.904662	5.44669
	112.789	0.264368	-0.89611	5.44669
	112.789	0.264073	-0.854799	5.44669
	112.789	0.264187	-0.836477	5.44669
	112.789	0.26434	-0.866457	5.44669
	112.789	0.264364	-0.912776	5.44669
	112.789	0.264319	-0.925838	5.44669
	112.789	0.264292	-0.891916	5.44669
	112.789	0.264297	-0.845821	5.44669
	112.789	0.264308	-0.826386	5.44669
	112.789	0.264311	-0.84057	5.44669
	112.789	0.313499	-0.877972	5.44669
	112.789	0.440272	-0.908227	5.44669
	112.789	0.492704	-0.902843	5.44669
	112.789	0.373887	-0.88908	5.44669
	112.789	0.241133	-0.900851	5.44669
	112.789	0.217569	-0.913148	5.44669
	112.789	0.253272	-0.890894	5.44669
	112.789	0.276346	-0.849912	5.44669
	112.789	0.27328	-0.828464	5.44669
	112.789	0.263787	-0.832116	5.44669
	112.789	0.2609	-0.840963	5.44669
	112.767	0.263065	-0.851193	5.44669
	112.71	0.264998	-0.869314	5.44669
	112.686	0.265038	-0.883828	5.44669
	112.74	0.264368	-0.885138	5.44669
	112.778	0.264073	-0.880793	5.44669
	112.709	0.264187	-0.87855	5.44669
	112.611	0.313531	-0.87129	5.44669
	112.631	0.440329	-0.859931	5.44669
	112.746	0.492716	-0.86418	5.44669
	112.821	0.373872	-0.878886	5.44669
	112.817	0.241122	-0.892814	5.44669
	112.767	0.217569	-0.902761	5.44669
	112.7	0.253276	-0.887714	5.44669
	112.682	0.276347	-0.859876	5.44669
	112.719	0.273279	-0.866455	5.44669
	112.722	0.263787	-0.896888	5.44669
	112.707	0.2609	-0.902243	5.44669
	112.744	0.263065	-0.884997	5.44669
	112.794	0.264998	-0.874497	5.44669
	112.807	0.265038	-0.876011	5.44669
	112.795	0.264368	-0.872473	5.44669
	112.786	0.264073	-0.861329	5.44669
	112.786	0.264187	-0.864346	5.44669
	112.789	0.26434	-0.870588	5.44669
	112.791	0.264364	-0.85655	5.44669
	112.79	0.264319	-0.838113	5.44669
	112.789	0.264292	-0.841613	5.44669
	112.789	0.264297	-0.874232	5.44669
	112.767	0.264308	-0.914159	5.44669
	112.687	0.264311	-0.923645	5.44669
	112.606	0.264309	-0.890505	5.44669
	112.636	0.264306	-0.846009	5.44669
	112.75	0.264306	-0.826966	5.44669
	112.799	0.264307	-0.832875	5.44669
	112.736	0.264307	-0.841814	5.44669
	112.685	0.264307	-0.843409	5.44669
	112.73	0.264307	-0.840892	5.44669
	112.796	0.264307	-0.84714	5.44669
	112.812	0.264307	-0.875511	5.44669
	112.797	0.264307	-0.912722	5.44669
	112.784	0.264307	-0.922588	5.44669
	112.785	0.264307	-0.890572	5.44669
	112.789	0.264307	-0.854284	5.44669
	112.791	0.264307	-0.855267	5.44669
	112.79	0.264307	-0.869337	5.44669
	112.789	0.264307	-0.867132	5.44669
	112.767	0.264307	-0.867849	5.44669
	112.71	0.264307	-0.877857	5.44669
	112.686	0.264307	-0.891078	5.44669
	112.74	0.264307	-0.902399	5.44669
	112.8	0.264307	-0.88818	5.44669
	112.811	0.264307	-0.8602	5.44669
	112.794	0.264307	-0.866425	5.44669
	112.762	0.264307	-0.896761	5.44669
	112.706	0.264307	-0.89433	5.44669
	112.664	0.264307	-0.856869	5.44669
	112.662	0.264307	-0.830108	5.44669
	112.697	0.264307	-0.830324	5.44669
	112.761	0.264307	-0.839627	5.44669
	112.805	0.264307	-0.85127	5.44669
	112.805	0.264307	-0.869821	5.44669
	112.79	0.264307	-0.884013	5.44669
	112.762	0.264307	-0.892906	5.44669
	112.707	0.264307	-0.900969	5.44669
	112.687	0.313497	-0.88693	5.44669
	112.741	0.440273	-0.852313	5.44669
	112.8	0.492705	-0.838707	5.44669
	112.788	0.373887	-0.860405	5.44669
	112.714	0.241132	-0.87672	5.44669
	112.68	0.217568	-0.860478	5.44669
	112.736	0.253272	-0.837572	5.44669
	112.8	0.276346	-0.832119	5.44669
	112.812	0.27328	-0.845589	5.44669
	112.795	0.263787	-0.870116	5.44669
	112.761	0.2609	-0.878286	5.44669
	112.705	0.263065	-0.857673	5.44669
	112.686	0.264998	-0.835839	5.44669
	112.741	0.265038	-0.84026	5.44669
	112.801	0.264368	-0.874474	5.44669
	112.81	0.264073	-0.90687	5.44669
	112.794	0.313378	-0.895648	5.44669
	112.784	0.440306	-0.86169	5.44669
	112.785	0.492761	-0.864387	5.44669
	112.79	0.373899	-0.903247	5.44669
	112.791	0.241117	-0.9305	5.44669
	112.79	0.217558	-0.929993	5.44669
	112.789	0.253273	-0.920393	5.44669
	112.789	0.27635	-0.908729	5.44669
	112.789	0.273281	-0.890275	5.44669
	112.79	0.263787	-0.876131	5.44669
	112.789	0.260899	-0.875094	5.44669
	112.789	0.263065	-0.887292	5.44669
	112.789	0.264998	-0.909717	5.44669
	112.767	0.265038	-0.925328	5.44669
	112.71	0.264368	-0.917697	5.44669
	112.686	0.264073	-0.884358	5.44669
	112.74	0.264187	-0.845598	5.44669
	112.8	0.26434	-0.836857	5.44669
	112.811	0.313554	-0.869895	5.44669
	112.772	0.440285	-0.906212	5.44669
	112.682	0.54188	-0.904878	5.44669
	112.58	0.599032	-0.89065	5.44669
	112.534	0.694687	-0.892915	5.44669
	112.546	0.780706	-0.884407	5.44669
	112.566	0.793231	-0.854127	5.44669
	112.571	0.769565	-0.832494	5.44669
	112.565	0.755463	-0.84017	5.44669
	112.561	0.758011	-0.875633	5.44669
	112.562	0.764096	-0.907389	5.44669
	112.563	0.814932	-0.895453	5.44669
	112.564	0.989423	-0.853553	5.44669
	112.563	1.21662	-0.828318	5.44669
	112.563	1.27703	-0.830753	5.44669
	112.563	1.12751	-0.848313	5.44669
	112.563	1.02852	-0.879615	5.44669
	112.563	1.13622	-0.914026	5.44669
	112.563	1.28092	-0.921675	5.44669
	112.541	1.31344	-0.889727	5.44669
	112.461	1.27725	-0.854254	5.44669
	112.38	1.25078	-0.863425	5.44669
	112.41	1.30179	-0.897624	5.44669
	112.524	1.48794	-0.895758	5.44669
	112.573	1.71995	-0.857161	5.44669
	112.487	1.82743	-0.837593	5.44669
	112.379	1.80209	-0.858214	5.44669
	112.378	1.75519	-0.884069	5.44669
	112.418	1.74486	-0.889194	5.44669
	112.391	1.75724	-0.882408	5.44669
	112.336	1.76612	-0.885655	5.44669
	112.318	1.76543	-0.906422	5.44669
	112.329	1.76199	-0.924528	5.44669
	112.34	1.80998	-0.918533	5.44669
	112.341	1.93748	-0.884992	5.44669
	112.337	1.99064	-0.845567	5.44669
	112.336	1.92106	-0.828748	5.44669
	112.336	1.91484	-0.841651	5.44669
	112.337	1.99278	-0.869715	5.44669
	112.337	2.08567	-0.879526	5.44669
	112.337	2.15525	-0.858336	5.44669
	112.337	2.11144	-0.835677	5.44669
	112.337	2.01284	-0.832086	5.44669
	112.315	1.97832	-0.838378	5.44669
	112.235	2.0467	-0.842249	5.44669
	112.131	2.19357	-0.849498	5.44669
	112.082	2.29675	-0.868145	5.44669
	112.092	2.29821	-0.87607	5.44669
	112.113	2.2638	-0.857445	5.44669
	112.118	2.24913	-0.844402	5.44669
	112.113	2.25526	-0.860916	5.44669
	112.109	2.26305	-0.882772	5.44669
	112.109	2.26413	-0.887689	5.44669
	112.111	2.26182	-0.882238	5.44669
	112.111	2.21127	-0.886119	5.44669
	112.111	2.08475	-0.898806	5.44669
	112.11	2.03291	-0.896315	5.44669
	112.11	2.15188	-0.889744	5.44669
	112.111	2.2845	-0.895587	5.44669
	112.111	2.30794	-0.89372	5.44669
	112.111	2.27224	-0.889808	5.44669
	112.111	2.24921	-0.896537	5.44669
	112.111	2.25229	-0.886225	5.44669
	112.111	2.26178	-0.861472	5.44669
	112.111	2.26465	-0.867654	5.44669
	112.111	2.26249	-0.896823	5.44669
	112.111	2.30975	-0.90179	5.44669
	112.111	2.43649	-0.892701	5.44669
	112.111	2.48959	-0.902744	5.44669
	112.111	2.37107	-0.920524	5.44669
	112.088	2.2382	-0.91817	5.44669
	112.031	2.26367	-0.894135	5.44669
	112.007	2.42612	-0.874385	5.44669
	112.061	2.50168	-0.865118	5.44669
	112.099	2.42901	-0.851005	5.44669
	112.03	2.41353	-0.837784	5.44669
	111.91	2.48869	-0.843454	5.44669
	111.85	2.58371	-0.875122	5.44669
	111.862	2.65517	-0.913877	5.44669
	111.887	2.61138	-0.923211	5.44669
	111.894	2.51213	-0.890423	5.44669
	111.887	2.47732	-0.854	5.44669
	111.882	2.54582	-0.863071	5.44669
	111.882	2.69284	-0.905437	5.44669
	111.884	2.79604	-0.931886	5.44669
	111.885	2.79746	-0.921924	5.44669
	111.885	2.76302	-0.883791	5.44669
	111.884	2.74836	-0.843857	5.44669
	111.884	2.7545	-0.828459	5.44669
	111.862	2.76229	-0.842137	5.44669
	111.805	2.71418	-0.870022	5.44669
	111.781	2.58509	-0.879481	5.44669
	111.835	2.5313	-0.86608	5.44669
	111.872	2.65038	-0.863794	5.44669
	111.803	2.78372	-0.86866	5.44669
	111.684	2.80744	-0.855937	5.44669
	111.624	2.77159	-0.846412	5.44669
	111.635	2.7484	-0.862295	5.44669
	111.661	2.75147	-0.874765	5.44669
	111.667	2.761	-0.866857	5.44669
	111.661	2.76391	-0.873668	5.44669
	111.656	2.76174	-0.897379	5.44669
	111.656	2.75979	-0.899877	5.44669
	111.658	2.75975	-0.88383	5.44669
	111.636	2.76043	-0.866978	5.44669
	111.578	2.76072	-0.856289	5.44669
	111.532	2.76061	-0.864194	5.44669
	111.506	2.76045	-0.872317	5.44669
	111.485	2.76043	-0.865199	5.44669
	111.504	2.76048	-0.86598	5.44669
	111.522	2.80969	-0.86989	5.44669
	111.479	2.93646	-0.863546	5.44669
	111.425	2.98888	-0.86615	5.44669
	111.413	2.91925	-0.870549	5.44669
	111.426	2.91328	-0.863762	5.44669
	111.436	2.94215	-0.873877	5.44669
	111.435	2.90822	-0.898567	5.44669
	111.432	2.97451	-0.89243	5.44669
	111.43	3.17627	-0.85543	5.44669
	111.409	3.31207	-0.83018	5.44669
	111.33	3.30908	-0.830866	5.44669
	111.226	3.26144	-0.839828	5.44669
	111.176	3.24284	-0.843291	5.44669
	111.187	3.25203	-0.849419	5.44669
	111.208	3.2625	-0.867742	5.44669
	111.213	3.26362	-0.8838	5.44669
	111.208	3.26037	-0.885685	5.44669
	111.204	3.25861	-0.873162	5.44669
	111.204	3.25903	-0.8503	5.44669
	111.205	3.25983	-0.842491	5.44669
	111.206	3.26001	-0.870534	5.44669
	111.206	3.25981	-0.91234	5.44669
	111.205	3.25965	-0.924205	5.44669
	111.205	3.25966	-0.891387	5.44669
	111.205	3.25972	-0.84618	5.44669
	111.205	3.25974	-0.826724	5.44669
	111.205	3.25973	-0.840584	5.44669
	111.205	3.25972	-0.877858	5.44669
	111.205	3.25972	-0.916045	5.44669
	111.205	3.25972	-0.931017	5.44669
	111.205	3.25972	-0.917781	5.44669
	111.205	3.25972	-0.882363	5.44669
	111.205	3.30891	-0.844732	5.44669
	111.183	3.43569	-0.829333	5.44669
	111.126	3.48812	-0.842193	5.44669
	111.08	3.3693	-0.877605	5.44669
	111.054	3.23655	-0.907496	5.44669
	111.01	3.21298	-0.894797	5.44669
	110.971	3.29788	-0.85324	5.44669
	110.966	3.44773	-0.82842	5.44669
	110.976	3.54628	-0.830907	5.44669
	110.983	3.59394	-0.840471	5.44669
	110.982	3.6375	-0.843546	5.44669
	110.979	3.59891	-0.849297	5.44669
	110.978	3.56094	-0.875471	5.44669
	110.979	3.65613	-0.904068	5.44669
	110.979	3.77412	-0.901989	5.44669
	110.957	3.79993	-0.88233	5.44669
	110.899	3.72124	-0.873468	5.44669
	110.853	3.57319	-0.876528	5.44669
	110.85	3.52237	-0.873055	5.44669
	110.864	3.64943	-0.861389	5.44669
	110.849	3.78507	-0.872035	5.44669
	110.789	3.80691	-0.898646	5.44669
	110.74	3.76946	-0.893118	5.44669
	110.735	3.74627	-0.855691	5.44669
	110.75	3.7499	-0.837915	5.44669
	110.736	3.75968	-0.858872	5.44669
	110.654	3.76248	-0.884229	5.44669
	110.569	3.76018	-0.896898	5.44669
	110.598	3.75822	-0.910436	5.44669
	110.691	3.75821	-0.922206	5.44669
	110.683	3.75891	-0.916132	5.44669
	110.574	3.7592	-0.884812	5.44669
	110.497	3.75908	-0.846345	5.44669
	110.498	3.75892	-0.837009	5.44669
	110.525	3.7589	-0.869693	5.44669
	110.536	3.75895	-0.913945	5.44669
	110.531	3.75897	-0.933047	5.44669
	110.525	3.75897	-0.92725	5.44669
	110.524	3.75896	-0.910466	5.44669
	110.526	3.75895	-0.888558	5.44669
	110.527	3.75896	-0.874793	5.44669
	110.527	3.75896	-0.875143	5.44669
	110.526	3.75896	-0.879918	5.44669
	110.526	3.75896	-0.881751	5.44669
	110.504	3.75896	-0.880816	5.44669
	110.424	3.80815	-0.8719	5.44669
	110.343	3.93492	-0.85151	5.44669
	110.351	3.98736	-0.835577	5.44669
	110.385	3.86854	-0.834479	5.44669
	110.353	3.73578	-0.839417	5.44669
	110.297	3.76141	-0.841834	5.44669
	110.281	3.97308	-0.841084	5.44669
	110.293	4.17536	-0.83991	5.44669
	110.304	4.1551	-0.839684	5.44669
	110.304	4.07	-0.847878	5.44669
	110.301	4.13919	-0.868378	5.44669
	110.299	4.21389	-0.884614	5.44669
	110.3	4.12465	-0.8858	5.44669
	110.3	4.04552	-0.87292	5.44669
	110.301	4.14008	-0.858029	5.44669
	110.3	4.2722	-0.862802	5.44669
	110.3	4.30412	-0.878985	5.44669
	110.3	4.27215	-0.885474	5.44669
	110.278	4.24767	-0.882663	5.44669
	110.22	4.24882	-0.887085	5.44669
	110.174	4.25801	-0.90693	5.44669
	110.148	4.26145	-0.916362	5.44669
	110.105	4.25962	-0.897944	5.44669
	110.066	4.25764	-0.87658	5.44669
	110.06	4.25745	-0.872548	5.44669
	110.071	4.25808	-0.878194	5.44669
	110.078	4.25841	-0.881952	5.44669
	110.076	4.25833	-0.881512	5.44669
	110.074	4.25817	-0.872121	5.44669
	110.073	4.25814	-0.851355	5.44669
	110.074	4.25818	-0.835434	5.44669
	110.074	4.25821	-0.834474	5.44669
	110.052	4.25821	-0.839466	5.44669
	109.994	4.25819	-0.841856	5.44669
	109.97	4.25819	-0.841076	5.44669
	110.002	4.25819	-0.839899	5.44669
	109.982	4.2582	-0.847553	5.44669
	109.89	4.2582	-0.868166	5.44669
	109.824	4.30739	-0.87677	5.44669
	109.824	4.43416	-0.865602	5.44669
	109.846	4.48659	-0.864558	5.44669
	109.856	4.41697	-0.86915	5.44669
	109.851	4.46018	-0.855871	5.44669
	109.846	4.61582	-0.838339	5.44669
	109.846	4.63433	-0.841949	5.44669
	109.847	4.58179	-0.866422	5.44669
	109.848	4.65081	-0.885909	5.44669
	109.848	4.76303	-0.89491	5.44669
	109.848	4.79575	-0.909005	5.44669
	109.825	4.77118	-0.914442	5.44669
	109.768	4.74952	-0.88853	5.44669
	109.744	4.74922	-0.856332	5.44669
	109.798	4.7568	-0.856851	5.44669
	109.836	4.76009	-0.869274	5.44669
	109.767	4.75877	-0.858671	5.44669
	109.647	4.75705	-0.84734	5.4507
	109.587	4.7568	-0.869583	5.46104
	109.599	4.7573	-0.902347	5.46531
	109.624	4.7576	-0.895498	5.45562
	109.631	4.75755	-0.855365	5.4448
	109.624	4.75742	-0.836932	5.44287
	109.619	4.75738	-0.866446	5.44579
	109.619	4.75741	-0.90474	5.44767
	109.621	4.75744	-0.897616	5.44742
	109.622	4.75744	-0.863273	5.44664
	109.599	4.75743	-0.85648	5.44641
	109.519	4.75743	-0.874513	5.44658
	109.416	4.75743	-0.893726	5.44674
	109.366	4.80662	-0.912569	5.44675
	109.377	4.9334	-0.916357	5.44669
	109.398	4.98583	-0.895937	5.44667
	109.403	4.86701	-0.875741	5.44668
	109.397	4.73426	-0.87291	5.44669
	109.393	4.75988	-0.878644	5.44669
	109.393	4.97155	-0.882012	5.44669
	109.395	5.22302	-0.889248	5.44669
	109.396	5.28035	-0.908069	5.44669
	109.395	5.1209	-0.923942	5.44669
	109.395	5.01885	-0.917702	5.44669
	109.395	5.12879	-0.892723	5.44669
	109.395	5.27552	-0.88183	5.44669
	109.395	5.3081	-0.893597	5.44669
	109.395	5.2712	-0.887837	5.44669
	109.395	5.24443	-0.863193	5.44669
	109.395	5.24636	-0.859931	5.44669
	109.395	5.2567	-0.868118	5.44669
	109.373	5.26034	-0.857091	5.44669
	109.315	5.25819	-0.847089	5.44669
	109.292	5.256	-0.862169	5.44669
	109.323	5.25584	-0.874472	5.44669
	109.326	5.25656	-0.866779	5.44669
	109.29	5.25691	-0.87374	5.44669
	109.248	5.25681	-0.897436	5.44669
	109.194	5.25664	-0.899875	5.44669
	109.157	5.2566	-0.883809	5.44669
	109.156	5.25665	-0.874841	5.44669
	109.168	5.25668	-0.876577	5.44669
	109.173	5.25668	-0.872588	5.44669
	109.171	5.25667	-0.853306	5.44669
	109.168	5.25666	-0.843956	5.44669
	109.168	5.25666	-0.862209	5.44669
	109.169	5.25667	-0.875603	5.44669
	109.169	5.25667	-0.859368	5.44669
	109.169	5.25667	-0.837504	5.44669
	109.169	5.25667	-0.840356	5.44669
	109.169	5.25667	-0.866051	5.44669
	109.169	5.30586	-0.886321	5.44669
	109.169	5.48182	-0.887344	5.44669
	109.169	5.71022	-0.880831	5.44669
	109.169	5.77061	-0.877782	5.44669
	109.146	5.57147	-0.878826	5.44669
	109.067	5.29633	-0.888219	5.44669
	108.963	5.22491	-0.90877	5.44669
	108.913	5.43609	-0.91673	5.44669
	108.924	5.67101	-0.897444	5.44669
	108.945	5.61514	-0.87624	5.44669
	108.95	5.39731	-0.872583	5.44669
	108.945	5.35755	-0.886201	5.44669
	108.941	5.47252	-0.902281	5.44669
	108.941	5.59258	-0.889872	5.44669
	108.92	5.70954	-0.853081	5.44669
	108.863	5.78207	-0.837983	5.44669
	108.817	5.78137	-0.859829	5.44669
	108.791	5.75695	-0.876736	5.44669
	108.747	5.74724	-0.86856	5.44669
	108.708	5.75189	-0.873681	5.44669
	108.703	5.7573	-0.896779	5.44669
	108.713	5.75791	-0.89175	5.44669
	108.72	5.75625	-0.855781	5.44669
	108.719	5.75533	-0.830569	5.44669
	108.716	5.75554	-0.830904	5.44669
	108.715	5.75595	-0.839706	5.44669
	108.716	5.75605	-0.843227	5.44669
	108.716	5.75595	-0.849436	5.44669
	108.716	5.75587	-0.867772	5.44669
	108.716	5.75587	-0.875935	5.44669
	108.716	5.7559	-0.857522	5.44669
	108.694	5.75591	-0.836611	5.44669
	108.636	5.75591	-0.840638	5.44669
	108.613	5.7559	-0.874357	5.44669
	108.644	5.7559	-0.906687	5.44669
	108.625	5.7559	-0.903483	5.44669
	108.532	5.7559	-0.882025	5.44669
	108.466	5.7559	-0.87281	5.44669
	108.466	5.7559	-0.876361	5.44669
	108.489	5.7559	-0.873219	5.44669
	108.498	5.7559	-0.861518	5.44669
	108.494	5.7559	-0.864159	5.44669
	108.489	5.80509	-0.870443	5.44669
	108.488	5.93187	-0.856555	5.44669
	108.49	5.9843	-0.838167	5.44669
	108.49	5.86548	-0.841634	5.44669
	108.49	5.73273	-0.874222	5.44669
	108.49	5.75835	-0.914147	5.44669
	108.49	5.97002	-0.923644	5.44669
	108.49	6.1723	-0.890508	5.44669
	108.49	6.10285	-0.846011	5.44669
	108.49	5.89098	-0.826965	5.44669
	108.49	5.90774	-0.832874	5.44669
	108.49	6.10125	-0.841814	5.44669
	108.49	6.14476	-0.843409	5.44669
	108.468	6.08921	-0.840892	5.44669
	108.388	6.14806	-0.84714	5.44669
	108.284	6.2571	-0.86764	5.44669
	108.235	6.2921	-0.876696	5.44669
	108.245	6.26962	-0.857887	5.44669
	108.266	6.24802	-0.836494	5.44669
	108.271	6.247	-0.832588	5.44669
	108.266	6.25426	-0.846168	5.44669
	108.262	6.25766	-0.878063	5.44669
	108.262	6.25651	-0.906267	5.44669
	108.264	6.25481	-0.894118	5.44669
	108.264	6.25452	-0.861263	5.44669
	108.264	6.25499	-0.864752	5.44669
	108.263	6.2553	-0.895681	5.44669
	108.263	6.25526	-0.894472	5.44669
	108.241	6.25513	-0.865183	5.44669
	108.184	6.25509	-0.858399	5.44669
	108.138	6.25512	-0.866768	5.44669
	108.112	6.25515	-0.864941	5.44669
	108.068	6.25515	-0.875716	5.44669
	108.03	6.25514	-0.906789	5.44669
	108.024	6.25514	-0.920079	5.44669
	108.035	6.25514	-0.891638	5.44669
	108.041	6.30433	-0.847753	5.44669
	108.04	6.48029	-0.835164	5.44669
	108.037	6.70869	-0.860548	5.44669
	108.036	6.76908	-0.885911	5.44669
	108.037	6.61913	-0.889136	5.44669
	108.038	6.51996	-0.881729	5.44669
	108.037	6.62774	-0.885391	5.44669
	108.015	6.72335	-0.906553	5.44669
	107.957	6.62911	-0.916806	5.44669
	107.911	6.54045	-0.890393	5.44669
	107.908	6.63279	-0.848401	5.44669
	107.944	6.76737	-0.835879	5.44669
	107.987	6.80112	-0.860618	5.44669
	107.951	6.76903	-0.885686	5.44669
	107.847	6.74385	-0.889017	5.44669
	107.783	6.74475	-0.873888	5.44669
	107.787	6.75408	-0.857291	5.44669
	107.811	6.75767	-0.86215	5.44669
	107.82	6.75586	-0.871103	5.44669
	107.815	6.75382	-0.865417	5.44669
	107.809	6.75362	-0.866502	5.44669
	107.809	6.75425	-0.870031	5.44669
	107.811	6.75459	-0.855549	5.44669
	107.812	6.75451	-0.845762	5.44669
	107.811	6.75435	-0.862161	5.44669
	107.811	6.75432	-0.882811	5.44669
	107.811	6.75436	-0.887263	5.44669
	107.811	6.75439	-0.874175	5.44669
	107.789	6.75439	-0.858035	5.44669
	107.731	6.75437	-0.87023	5.44669
	107.707	6.75437	-0.899082	5.44669
	107.761	6.75437	-0.893943	5.44669
	107.821	6.75437	-0.855881	5.44669
	107.832	6.75437	-0.837702	5.44669
	107.816	6.75437	-0.866585	5.44669
	107.806	6.75437	-0.904524	5.44669
	107.807	6.75437	-0.897477	5.44669
	107.811	6.75437	-0.863291	5.44669
	107.79	6.75437	-0.864407	5.44669
	107.71	6.75437	-0.894816	5.44669
	107.605	6.75437	-0.902102	5.44669
	107.555	6.75437	-0.893546	5.44669
	107.566	6.75437	-0.902986	5.44669
	107.588	6.75437	-0.920326	5.44669
	107.592	6.75437	-0.918001	5.44669
	107.587	6.75437	-0.886264	5.44669
	107.583	6.75437	-0.85416	5.44669
	107.583	6.75437	-0.864625	5.44669
	107.585	6.75437	-0.906032	5.44669
	107.585	6.75437	-0.923713	5.44669
	107.585	6.75437	-0.901301	5.44669
	107.585	6.75437	-0.875367	5.44669
	107.585	6.75437	-0.870846	5.44669
	107.585	6.80356	-0.885783	5.44669
	107.585	6.97953	-0.902723	5.44669
	107.585	7.15874	-0.890206	5.44669
	107.585	7.14154	-0.853063	5.44669
	107.585	7.06594	-0.829986	5.44669
	107.585	7.08882	-0.831627	5.44669
	107.585	7.08377	-0.840216	5.44669
	107.585	7.06694	-0.843183	5.44669
	107.585	7.15903	-0.841365	5.44669
	107.585	7.26819	-0.847419	5.44669
	107.585	7.29141	-0.867588	5.44669
	107.585	7.26396	-0.876575	5.44669
	107.585	7.24446	-0.857855	5.44669
	107.585	7.24609	-0.836523	5.44669
	107.585	7.25371	-0.840482	5.44669
	107.562	7.25633	-0.866453	5.44669
	107.483	7.25471	-0.886444	5.44669
	107.401	7.25311	-0.887252	5.44669
	107.432	7.25301	-0.880749	5.44669
	107.523	7.25354	-0.88565	5.44669
	107.514	7.25379	-0.90701	5.44669
	107.405	7.25371	-0.916905	5.44669
	107.329	7.25359	-0.890273	5.44669
	107.33	7.25357	-0.856186	5.44669
	107.357	7.2536	-0.856171	5.44669
	107.368	7.25362	-0.876911	5.44669
	107.363	7.25362	-0.88697	5.44669
	107.357	7.25361	-0.876158	5.44669
	107.356	7.25361	-0.851099	5.44669
	107.358	7.25361	-0.833891	5.44669
	107.359	7.25361	-0.841789	5.44669
	107.359	7.25361	-0.875808	5.44669
	107.336	7.25361	-0.914757	5.44669
	107.278	7.25361	-0.923336	5.44669
	107.255	7.25361	-0.890163	5.44669
	107.309	7.25361	-0.853846	5.44669
	107.369	7.25361	-0.855229	5.44669
	107.38	7.3028	-0.877348	5.44669
	107.363	7.42958	-0.887488	5.44669
	107.331	7.48201	-0.876219	5.44669
	107.252	7.36319	-0.850941	5.44669
	107.175	7.23044	-0.833803	5.44669
	107.184	7.20687	-0.841808	5.44669
	107.218	7.24258	-0.867976	5.44669
	107.184	7.26565	-0.87874	5.44669
	107.129	7.26258	-0.858625	5.44669
	107.113	7.25309	-0.843947	5.44669
	107.125	7.2502	-0.860306	5.44669
	107.136	7.25237	-0.882679	5.44669
	107.136	7.2543	-0.887866	5.44669
	107.132	7.25434	-0.874475	5.44669
	107.131	7.30286	-0.850075	5.44669
	107.131	7.42934	-0.83406	5.44669
	107.132	7.48189	-0.834353	5.44669
	107.132	7.41241	-0.839903	5.44669
	107.132	7.45565	-0.842082	5.44669
	107.132	7.66044	-0.848886	5.44669
	107.132	7.80569	-0.875819	5.44669
	107.132	7.8056	-0.912231	5.44669
	107.132	7.7558	-0.922272	5.44669
	107.132	7.68609	-0.890615	5.44669
	107.132	7.56846	-0.854414	5.44669
	107.132	7.52717	-0.863177	5.44669
	107.132	7.6474	-0.905334	5.44669
	107.132	7.77679	-0.923935	5.44669
	107.132	7.79844	-0.901642	5.44669
	107.132	7.76313	-0.883302	5.44669
	107.11	7.69171	-0.891036	5.44669
	107.052	7.56822	-0.886239	5.44669
	107.029	7.52506	-0.855564	5.44669
	107.06	7.6466	-0.832445	5.44669
	107.041	7.7772	-0.831768	5.44669
	106.948	7.79889	-0.839401	5.44669
	106.882	7.76317	-0.842792	5.44669
	106.882	7.74076	-0.841491	5.44669
	106.904	7.74411	-0.83974	5.44669
	106.914	7.75348	-0.839469	5.44669
	106.91	7.75622	-0.839977	5.44669
	106.905	7.75403	-0.840287	5.44669
	106.904	7.75214	-0.848106	5.44669
	106.905	7.75213	-0.86826	5.44669
	106.906	7.7528	-0.876612	5.44669
	106.906	7.75308	-0.865503	5.44669
	106.906	7.75296	-0.872443	5.44669
	106.906	7.75281	-0.897347	5.44669
	106.906	7.75279	-0.892428	5.44669
	106.906	7.75284	-0.855863	5.44669
	106.906	7.75286	-0.838233	5.44669
	106.906	7.75286	-0.858943	5.44669
	106.906	7.75284	-0.876276	5.44669
	106.906	7.75284	-0.860812	5.44669
	106.906	7.75284	-0.837869	5.44669
	106.884	7.75285	-0.832125	5.44669
	106.804	7.75285	-0.845486	5.44669
	106.7	7.75285	-0.870071	5.44669
	106.651	7.75285	-0.886174	5.44669
	106.661	7.75285	-0.885852	5.44669
	106.682	7.75285	-0.880258	5.44669
	106.687	7.75285	-0.885942	5.44669
	106.682	7.75285	-0.907306	5.44669
	106.678	7.75285	-0.924797	5.44669
	106.678	7.75285	-0.918331	5.44669
	106.68	7.75285	-0.884812	5.44669
	106.68	7.75285	-0.853434	5.44669
	106.68	7.75285	-0.856966	5.44669
	106.679	7.75285	-0.870353	5.44669
	106.679	7.75285	-0.859082	5.44669
	106.68	7.75285	-0.847129	5.44669
	106.68	7.75285	-0.869349	5.44669
	106.68	7.75285	-0.902323	5.44669
	106.68	7.75285	-0.895571	5.44669
	106.657	7.75285	-0.863275	5.44669
	106.577	7.80204	-0.857207	5.44669
	106.474	7.978	-0.866947	5.44669
	106.424	8.15721	-0.865439	5.44669
	106.435	8.14001	-0.875861	5.44669
	106.456	8.06441	-0.898802	5.44669
	106.461	8.13649	-0.899694	5.44669
	106.456	8.20902	-0.891119	5.44669
	106.451	8.11784	-0.902826	5.44669
	106.452	8.03868	-0.921121	5.44669
	106.431	8.1339	-0.918391	5.44669
	106.374	8.26632	-0.886145	5.44669
	106.328	8.29813	-0.853971	5.44669
	106.301	8.26601	-0.864588	5.44669
	106.28	8.2415	-0.898213	5.44669
	106.321	8.24269	-0.895592	5.44669
	106.397	8.25191	-0.864753	5.44669
	106.377	8.25535	-0.85782	5.44669
	106.27	8.25351	-0.866678	5.44669
	106.198	8.25152	-0.865109	5.44669
	106.201	8.25134	-0.875818	5.44669
	106.226	8.25197	-0.898902	5.44669
	106.236	8.2523	-0.89188	5.44669
	106.231	8.25221	-0.855081	5.44669
	106.225	8.25206	-0.830229	5.44669
	106.225	8.25203	-0.838881	5.44669
	106.227	8.25207	-0.868027	5.44669
	106.228	8.2521	-0.879803	5.44669
	106.227	8.25209	-0.866923	5.44669
	106.227	8.25208	-0.864033	5.44669
	106.227	8.25208	-0.868461	5.44669
	106.227	8.25208	-0.863639	5.44669
	106.205	8.25208	-0.874568	5.44669
	106.125	8.25208	-0.906771	5.44669
	106.021	8.25208	-0.92835	5.44669
	105.972	8.30127	-0.919968	5.44669
	105.982	8.42805	-0.884228	5.44669
	106.003	8.48048	-0.844736	5.44669
	106.008	8.41085	-0.836542	5.44669
	106.003	8.40487	-0.862199	5.44669
	105.999	8.43374	-0.878242	5.44669
	105.999	8.39982	-0.860478	5.44669
	106.001	8.4661	-0.837031	5.44669
	106.001	8.61868	-0.839763	5.44669
	106.001	8.5785	-0.865971	5.44669
	106.001	8.39631	-0.886498	5.44669
	106.001	8.41506	-0.887446	5.44669
	106.001	8.64803	-0.87294	5.44669
	106.001	8.81354	-0.849581	5.44669
	106.001	8.81187	-0.834398	5.44669
	106.001	8.75421	-0.83467	5.44669
	106.001	8.73095	-0.839916	5.44669
	106.001	8.74175	-0.841975	5.44669
	106.001	8.75455	-0.848836	5.44669
	106.001	8.75607	-0.867966	5.44669
	106.001	8.75216	-0.8841	5.44669
	106.001	8.74998	-0.893603	5.44669
	105.978	8.75046	-0.909101	5.44669
	105.921	8.75143	-0.914947	5.44669
	105.875	8.75167	-0.888708	5.44669
	105.849	8.75143	-0.856227	5.44669
	105.806	8.75124	-0.864615	5.44669
	105.789	8.75125	-0.897422	5.44669
	105.841	8.75132	-0.895251	5.44669
	105.897	8.75134	-0.864891	5.44669
	105.907	8.75133	-0.857999	5.44669
	105.87	8.75131	-0.874575	5.44669
	105.803	8.75131	-0.893212	5.44669
	105.758	8.75132	-0.912331	5.44669
	105.758	8.75132	-0.916441	5.44669
	105.774	8.75132	-0.896056	5.44669
	105.78	8.75132	-0.883632	5.44669
	105.777	8.75132	-0.901032	5.44669
	105.774	8.75132	-0.915168	5.44669
	105.773	8.75132	-0.899548	5.44669
	105.774	8.75132	-0.885549	5.44669
	105.775	8.80051	-0.900593	5.44669
	105.775	8.92728	-0.914303	5.44669
	105.774	9.02891	-0.891471	5.44669
	105.774	9.08605	-0.857614	5.44669
	105.774	9.1817	-0.864214	5.44669
	105.774	9.21852	-0.904631	5.44669
	105.774	9.10428	-0.931142	5.44669
	105.752	9.02818	-0.921899	5.44669
	105.672	9.08371	-0.891916	5.44669
	105.591	9.04304	-0.872128	5.44669
	105.599	8.89348	-0.872832	5.44669
	105.633	8.92581	-0.887768	5.44669
	105.6	9.15283	-0.902849	5.44669
	105.545	9.31102	-0.889553	5.44669
	105.529	9.30839	-0.860616	5.44669
	105.541	9.25294	-0.866111	5.44669
	105.552	9.23094	-0.896481	5.44669
	105.552	9.24148	-0.894324	5.44669
	105.548	9.25373	-0.856966	5.44669
	105.547	9.25511	-0.838021	5.44669
	105.547	9.25133	-0.866333	5.44669
	105.548	9.24926	-0.912176	5.44669
	105.548	9.24974	-0.933501	5.44669
	105.548	9.25067	-0.928068	5.44669
	105.526	9.25089	-0.918519	5.44669
	105.468	9.25066	-0.916498	5.44669
	105.422	9.25048	-0.911183	5.44669
	105.419	9.25049	-0.884818	5.44669
	105.433	9.25055	-0.848114	5.44669
	105.418	9.25058	-0.829878	5.44669
	105.358	9.25056	-0.833348	5.44669
	105.309	9.25055	-0.840977	5.44669
	105.304	9.25055	-0.84289	5.44669
	105.319	9.25055	-0.848843	5.44669
	105.327	9.25056	-0.867643	5.44669
	105.325	9.25056	-0.876092	5.44669
	105.321	9.25055	-0.865504	5.44669
	105.32	9.25055	-0.864758	5.44669
	105.321	9.25055	-0.869268	5.44669
	105.322	9.25055	-0.855849	5.44669
	105.3	9.25055	-0.838288	5.44669
	105.242	9.25055	-0.841936	5.44669
	105.218	9.25055	-0.866434	5.44669
	105.25	9.25055	-0.878049	5.44669
	105.253	9.25055	-0.866755	5.44669
	105.217	9.25055	-0.864586	5.44669
	105.197	9.29974	-0.868752	5.44669
	105.201	9.42652	-0.863565	5.44669
	105.187	9.52814	-0.866562	5.44669
	105.132	9.5361	-0.870715	5.44669
	105.084	9.50497	-0.863685	5.44669
	105.079	9.53855	-0.865915	5.44669
	105.093	9.62071	-0.870401	5.44669
	105.1	9.55383	-0.863783	5.44669
	105.099	9.3349	-0.873938	5.44669
	105.095	9.24135	-0.906456	5.44669
	105.094	9.4235	-0.928442	5.44669
	105.095	9.65416	-0.927989	5.44669
	105.096	9.60683	-0.912414	5.44669
	105.096	9.39409	-0.88124	5.44669
	105.096	9.40262	-0.854048	5.44669
	105.073	9.59299	-0.866364	5.44669
	105.016	9.63812	-0.89893	5.44669
	104.97	9.58435	-0.895261	5.44669
	104.966	9.59418	-0.856488	5.44669
	104.98	9.57589	-0.829617	5.44669
	104.987	9.55816	-0.838124	5.44669
	105.007	9.65457	-0.867927	5.44669
	105.039	9.76586	-0.88003	5.44669
	105.005	9.78844	-0.867054	5.44669
	104.906	9.75996	-0.871878	5.44669
	104.843	9.74026	-0.896559	5.44669
	104.846	9.74218	-0.900169	5.44669
	104.869	9.74999	-0.892115	5.44669
	104.877	9.75258	-0.895203	5.44669
	104.873	9.75089	-0.884845	5.44669
	104.868	9.74926	-0.853497	5.44669
	104.867	9.74918	-0.832074	5.44669
	104.869	9.74972	-0.840218	5.44669
	104.87	9.74998	-0.875802	5.44669
	104.87	9.74989	-0.907443	5.44669
	104.869	9.74977	-0.895416	5.44669
	104.869	9.74974	-0.861389	5.44669
	104.869	9.74978	-0.856472	5.44669
	104.869	9.7498	-0.87518	5.44669
	104.869	9.7498	-0.894008	5.44669
	104.869	9.74979	-0.91245	5.44669
	104.847	9.74979	-0.916207	5.44669
	104.789	9.74979	-0.888045	5.44669
	104.743	9.74979	-0.84763	5.44669
	104.717	9.74979	-0.82852	5.44669
	104.674	9.74979	-0.840821	5.44669
	104.635	9.74979	-0.869448	5.44669
	104.629	9.74979	-0.879709	5.44669
	104.64	9.74979	-0.866379	5.44669
	104.647	9.79898	-0.863839	5.44669
	104.645	9.97495	-0.868573	5.44669
	104.643	10.1542	-0.855885	5.44669
	104.642	10.0878	-0.846421	5.44669
	104.643	9.8362	-0.870188	5.44669
	104.643	9.67988	-0.910798	5.44669
	104.643	9.74121	-0.923681	5.44669
	104.621	9.97595	-0.899586	5.44669
	104.563	10.2244	-0.88253	5.44669
	104.517	10.2722	-0.891443	5.44669
	104.491	10.1099	-0.886684	5.44669
	104.47	10.01	-0.863476	5.44669
	104.489	10.1218	-0.860459	5.44669
	104.507	10.2686	-0.868239	5.44669
	104.464	10.3005	-0.864825	5.44669
	104.41	10.2633	-0.867273	5.44669
	104.398	10.2367	-0.870565	5.44669
	104.411	10.2388	-0.855499	5.44669
	104.421	10.2491	-0.83768	5.44669
	104.42	10.2527	-0.841806	5.44669
	104.417	10.2505	-0.866596	5.44669
	104.415	10.2483	-0.886033	5.44669
	104.416	10.2482	-0.88703	5.44669
	104.417	10.2489	-0.880802	5.44669
	104.417	10.2493	-0.885752	5.44669
	104.417	10.2492	-0.899163	5.44669
	104.417	10.249	-0.896595	5.44669
	104.417	10.2982	-0.881864	5.44669
	104.417	10.425	-0.875199	5.44669
	104.417	10.5266	-0.885291	5.44669
	104.394	10.5346	-0.90884	5.44669
	104.315	10.5034	-0.925672	5.44669
	104.211	10.4878	-0.918153	5.44669
	104.161	10.4432	-0.884427	5.44669
	104.194	10.3239	-0.853336	5.44669
	104.273	10.273	-0.857062	5.44669
	104.302	10.439	-0.870428	5.44669
	104.242	10.6971	-0.85908	5.44669
	104.178	10.7732	-0.847101	5.44669
	104.168	10.6193	-0.861467	5.44669
	104.185	10.5128	-0.874173	5.44669
	104.196	10.619	-0.866903	5.44669
	104.195	10.7657	-0.866027	5.44669
	104.19	10.7996	-0.877174	5.44669
	104.166	10.7633	-0.883568	5.44669
	104.088	10.7363	-0.874638	5.44669
	103.985	10.7379	-0.851672	5.44669
	103.935	10.7482	-0.842542	5.44669
	103.946	10.7519	-0.862197	5.44669
	103.967	10.7498	-0.876101	5.44669
	103.972	10.7476	-0.859581	5.44669
	103.966	10.7474	-0.845287	5.44669
	103.962	10.7481	-0.860528	5.44669
	103.962	10.7485	-0.874425	5.44669
	103.964	10.7484	-0.859472	5.44669
	103.965	10.7482	-0.845837	5.44669
	103.964	10.7482	-0.868668	5.44669
	103.964	10.7482	-0.902497	5.44669
	103.964	10.7483	-0.903757	5.44669
	103.964	10.7483	-0.891501	5.44669
	103.964	10.7483	-0.89367	5.44669
	103.964	10.7483	-0.892291	5.44669
	103.964	10.7483	-0.889891	5.44669
	103.964	10.7483	-0.90495	5.44669
	103.964	10.7483	-0.914578	5.44669
	103.964	10.7483	-0.897907	5.44669
	103.964	10.7483	-0.885071	5.44669
	103.964	10.7483	-0.893106	5.44669
	103.964	10.7483	-0.894349	5.44669
	103.942	10.7483	-0.883084	5.44669
	103.884	10.7483	-0.876509	5.44669
	103.838	10.7975	-0.877536	5.44669
	103.835	10.9242	-0.880267	5.44669
	103.849	10.9767	-0.88104	5.44669
	103.834	10.8578	-0.880393	5.44669
	103.774	10.7251	-0.879846	5.44669
	103.725	10.7507	-0.879848	5.44669
	103.72	10.9132	-0.887913	5.44669
	103.735	10.9887	-0.900408	5.44669
	103.743	10.916	-0.888478	5.44669
	103.741	10.9005	-0.853162	5.44669
	103.737	10.9265	-0.830642	5.44669
	103.736	10.8948	-0.831866	5.44669
	103.737	10.963	-0.840083	5.44669
	103.738	11.1648	-0.843043	5.44669
	103.738	11.2999	-0.841354	5.44669
	103.738	11.2966	-0.847464	5.44669
	103.738	11.2491	-0.867611	5.44669
	103.738	11.2307	-0.88444	5.44669
	103.738	11.2399	-0.886	5.44669
	103.738	11.2503	-0.873066	5.44669
	103.715	11.2514	-0.858019	5.44669
	103.636	11.2481	-0.870617	5.44669
	103.532	11.2464	-0.907121	5.44669
	103.483	11.2468	-0.922031	5.44669
	103.493	11.2476	-0.892338	5.44669
	103.514	11.2478	-0.855223	5.44669
	103.519	11.2476	-0.862903	5.44669
	103.514	11.2474	-0.897061	5.44669
	103.51	11.2474	-0.895708	5.44669
	103.51	11.2475	-0.85734	5.44669
	103.511	11.2475	-0.837686	5.44669
	103.512	11.2475	-0.86606	5.44669
	103.512	11.2475	-0.912181	5.44669
	103.489	11.2475	-0.9336	5.44669
	103.409	11.2475	-0.928108	5.44669
	103.306	11.2475	-0.91063	5.44669
	103.256	11.2475	-0.888321	5.44669
	103.267	11.2475	-0.882506	5.44669
	103.288	11.2475	-0.895446	5.44669
	103.293	11.2475	-0.888371	5.44669
	103.287	11.2475	-0.86276	5.44669
	103.306	11.2475	-0.85956	5.44669
	103.363	11.2475	-0.868117	5.44669
	103.389	11.2475	-0.865093	5.44669
	103.335	11.2475	-0.8753	5.44669
	103.275	11.2475	-0.89869	5.44669
	103.264	11.2475	-0.891975	5.44669
	103.28	11.2475	-0.863067	5.44669
	103.291	11.2475	-0.858399	5.44669
	103.289	11.2475	-0.86752	5.44669
	103.285	11.2475	-0.865256	5.44669
	103.284	11.2475	-0.87558	5.44669
	103.285	11.2475	-0.906621	5.44669
	103.285	11.2475	-0.927927	5.44669
	103.286	11.2475	-0.919844	5.44669
	103.285	11.2475	-0.892197	5.44669
	103.285	11.2475	-0.880847	5.44669
	103.285	11.2475	-0.893372	5.44669
	103.285	11.2475	-0.895962	5.44669
	103.285	11.2475	-0.883665	5.44669
	103.285	11.2475	-0.876179	5.44669
	103.285	11.2475	-0.885061	5.44669
	103.285	11.2475	-0.900524	5.44669
	103.285	11.2475	-0.889541	5.44669
	103.285	11.2475	-0.853567	5.44669
	103.285	11.2475	-0.838304	5.4507
	103.285	11.2475	-0.85979	5.46104
	103.285	11.2475	-0.884476	5.46531
	103.285	11.2475	-0.896675	5.45562
	103.285	11.2475	-0.902384	5.4448
	103.285	11.2475	-0.894054	5.44287
	103.285	11.2475	-0.887524	5.44579
	103.285	11.2475	-0.903331	5.44767
	103.285	11.2475	-0.914741	5.44742
	103.285	11.2475	-0.898551	5.44664
	103.285	11.2475	-0.877412	5.44641
	103.285	11.2475	-0.86481	5.44658
	103.285	11.2475	-0.849799	5.44674
	103.285	11.2475	-0.845259	5.44675
	103.285	11.2475	-0.864002	5.44669
	103.285	11.2967	-0.883762	5.44667
	103.285	11.4235	-0.894877	5.44668
	103.285	11.4759	-0.909756	5.44669
	103.285	11.4063	-0.914769	5.44669
	103.285	11.4003	-0.896271	5.44669
	103.263	11.4783	-0.884317	5.44669
	103.205	11.5712	-0.893371	5.44669
	103.182	11.6899	-0.886857	5.44669
	103.213	11.7729	-0.854993	5.44669
	103.216	11.7759	-0.831986	5.44669
	103.203	11.7002	-0.831779	5.44669
	103.218	11.5614	-0.839569	5.44669
	103.188	11.5135	-0.850729	5.44669
	103.097	11.6384	-0.869615	5.44669
	103.035	11.7722	-0.876248	5.44669
	103.037	11.794	-0.864869	5.44669
	103.058	11.7572	-0.864436	5.44669
	103.067	11.7343	-0.86936	5.44669
	103.062	11.7378	-0.856002	5.44669
	103.058	11.7474	-0.84619	5.44669
	103.057	11.7502	-0.862179	5.44669
	103.059	11.7479	-0.882666	5.44669
	103.059	11.746	-0.887195	5.44669
	103.059	11.746	-0.874198	5.44669
	103.059	11.7467	-0.858068	5.44669
	103.059	11.747	-0.870236	5.44669
	103.059	11.7469	-0.906943	5.44669
	103.059	11.7467	-0.922092	5.44669
	103.059	11.7467	-0.900297	5.44669
	103.059	11.7467	-0.883394	5.44669
	103.059	11.7468	-0.899423	5.44669
	103.059	11.7467	-0.914579	5.44669
	103.059	11.7467	-0.892002	5.44669
	103.059	11.7467	-0.857739	5.44669
	103.059	11.7467	-0.856207	5.44669
	103.059	11.7467	-0.868504	5.44669
	103.037	11.7467	-0.866448	5.44669
	102.979	11.7467	-0.86786	5.44669
	102.955	11.7467	-0.878104	5.44669
	103.009	11.7467	-0.891178	5.44669
	103.047	11.7467	-0.910224	5.44669
	102.978	11.7467	-0.916281	5.44669
	102.858	11.7467	-0.896738	5.44669
	102.798	11.7467	-0.883975	5.44669
	102.832	11.7467	-0.900933	5.44669
	102.938	11.7467	-0.922875	5.44669
	103.025	11.7467	-0.92767	5.44669
	103.011	11.7467	-0.922138	5.44669
	102.949	11.7467	-0.918157	5.44669
	102.903	11.7467	-0.910592	5.44669
	102.878	11.7467	-0.88398	5.44669
	102.903	11.7467	-0.847974	5.44669
	102.947	11.7467	-0.830117	5.44669
	102.961	11.7467	-0.833498	5.44669
	102.929	11.7467	-0.848826	5.44669
	102.863	11.7467	-0.870983	5.44669
	102.839	11.7467	-0.877499	5.44669
	102.896	11.7959	-0.857036	5.44669
	102.935	11.9227	-0.843723	5.44669
	102.888	11.9751	-0.868648	5.44669
	102.825	11.8563	-0.90324	5.44669
	102.811	11.7236	-0.896205	5.44669
	102.849	11.7	-0.863214	5.44669
	102.918	11.7357	-0.856957	5.44669
	102.941	11.7588	-0.874734	5.44669
	102.882	11.7557	-0.885778	5.44669
	102.821	11.7462	-0.884303	5.44669
	102.811	11.7433	-0.887664	5.44669
	102.828	11.7455	-0.90659	5.44669
	102.838	11.7474	-0.923885	5.44669
	102.837	11.7475	-0.918204	5.44669
	102.832	11.7468	-0.885083	5.44669
	102.831	11.7465	-0.845722	5.44669
	102.832	11.7466	-0.836651	5.44669
	102.833	11.7468	-0.869765	5.44669
	102.833	11.7468	-0.914102	5.44669
	102.833	11.7467	-0.925217	5.44669
	102.832	11.7467	-0.891185	5.44669
	102.833	11.7467	-0.853606	5.44669
	102.833	11.7467	-0.862636	5.44669
	102.833	11.7467	-0.897524	5.44669
	102.833	11.7467	-0.895997	5.44669
	102.855	11.7467	-0.865167	5.44669
	102.912	11.7467	-0.865721	5.44669
	102.936	11.7467	-0.894699	5.44669
	102.882	11.7467	-0.901587	5.44669
	102.822	11.7467	-0.893371	5.44669
	102.811	11.7467	-0.903096	5.44669
	102.85	11.7467	-0.912563	5.44669
	102.918	11.7467	-0.897722	5.44669
	102.94	11.7467	-0.877839	5.44669
	102.882	11.7467	-0.873154	5.44669
	102.821	11.7467	-0.885872	5.44669
	102.811	11.7467	-0.90194	5.44669
	102.828	11.7467	-0.897717	5.44669
	102.838	11.7467	-0.881347	5.44669
	102.837	11.7467	-0.866713	5.44669
	102.855	11.7467	-0.84919	5.44669
	102.911	11.7467	-0.836456	5.44669
	102.936	11.7467	-0.843543	5.44669
	102.883	11.7467	-0.875631	5.44669
	102.822	11.7467	-0.914059	5.44669
	102.811	11.7467	-0.923106	5.44669
	102.827	11.7467	-0.890314	5.44669
	102.838	11.7467	-0.853992	5.44669
	102.837	11.7467	-0.863107	5.44669
	102.832	11.7467	-0.897584	5.44669
	102.831	11.7467	-0.895855	5.44669
	102.832	11.7467	-0.865086	5.44669
	102.833	11.7467	-0.865737	5.44669
	102.833	11.7467	-0.894735	5.44669
	102.833	11.7467	-0.901596	5.44669
	102.832	11.7467	-0.885492	5.44669
	102.833	11.7467	-0.867063	5.44669
	102.833	11.7467	-0.847863	5.44669
	102.833	11.7467	-0.843646	5.44669
	102.833	11.7467	-0.864014	5.44669
	102.81	11.7467	-0.88434	5.44669
	102.753	11.7467	-0.887245	5.44669
	102.729	11.7467	-0.873624	5.44669
	102.783	11.7467	-0.85781	5.44669
	102.843	11.7467	-0.870332	5.44669
	102.854	11.7467	-0.907075	5.44669
	102.838	11.7467	-0.922113	5.44669
	102.827	11.7467	-0.892389	5.44669
	102.829	11.7467	-0.855215	5.44669
	102.833	11.7467	-0.862882	5.44669
	102.834	11.7467	-0.904926	5.44669
	102.833	11.7467	-0.923869	5.44669
	102.81	11.7467	-0.893889	5.44669
	102.753	11.7467	-0.847349	5.44669
	102.729	11.7467	-0.826324	5.44669
	102.761	11.7467	-0.832131	5.44669
	102.763	11.7467	-0.849601	5.44669
	102.75	11.7467	-0.871794	5.44669
	102.766	11.7467	-0.877563	5.44669
	102.736	11.7467	-0.864645	5.44669
	102.666	11.7467	-0.863875	5.44669
	102.662	11.7467	-0.877075	5.44669
	102.71	11.7467	-0.884292	5.44669
	102.735	11.7467	-0.874976	5.44669
	102.707	11.7467	-0.859427	5.44669
	102.638	11.7467	-0.870529	5.44669
	102.612	11.7467	-0.906583	5.44669
	102.669	11.7467	-0.929708	5.44669
	102.731	11.7467	-0.928474	5.44669
	102.741	11.7467	-0.920038	5.44669
	102.702	11.7467	-0.916991	5.44669
	102.634	11.7467	-0.910849	5.44669
	102.589	11.7467	-0.892374	5.44669
	102.59	11.7959	-0.884127	5.44669
	102.606	11.9227	-0.902556	5.44669
	102.612	11.9751	-0.915631	5.44669
	102.609	11.8563	-0.89133	5.44669
	102.605	11.7236	-0.849212	5.44669
	102.605	11.7	-0.835886	5.44669
	102.606	11.7357	-0.860332	5.44669
	102.607	11.7588	-0.877693	5.44669
	102.607	11.7557	-0.868782	5.44669
	102.606	11.7462	-0.873434	5.44669
	102.606	11.7433	-0.896596	5.44669
	102.606	11.7455	-0.899632	5.44669
	102.606	11.7474	-0.891877	5.44669
	102.606	11.7475	-0.903165	5.44669
	102.606	11.7468	-0.913123	5.44669
	102.606	11.7957	-0.897932	5.44669
	102.606	11.9226	-0.885598	5.44669
	102.606	11.9752	-0.901188	5.44669
	102.606	11.8564	-0.922405	5.44669
	102.606	11.7728	-0.927383	5.44669
	102.606	11.9251	-0.922184	5.44669
	102.606	12.1401	-0.910408	5.44669
	102.606	12.0968	-0.890342	5.44669
	102.629	11.8913	-0.883433	5.44669
	102.686	11.8523	-0.902987	5.44669
	102.732	11.9139	-0.916059	5.44669
	102.736	11.9053	-0.899226	5.44669
	102.699	11.9704	-0.885097	5.44669
	102.635	12.1627	-0.900519	5.44669
	102.591	12.2458	-0.914432	5.44669
	102.591	12.1179	-0.891552	5.44669
	102.605	12.0199	-0.849731	5.44669
	102.612	12.0711	-0.836025	5.44669
	102.609	12.0856	-0.860206	5.44669
	102.606	12.0669	-0.885461	5.44669
	102.605	12.1512	-0.889069	5.44669
	102.606	12.2086	-0.881861	5.44669
	102.607	12.1067	-0.88547	5.44669
	102.607	12.0284	-0.906539	5.44669
	102.606	12.0787	-0.924643	5.44669
	102.606	12.0857	-0.92641	5.44669
	102.606	12.0642	-0.92098	5.44669
	102.606	12.15	-0.910249	5.44669
	102.606	12.2582	-0.882832	5.44669
	102.606	12.2341	-0.847614	5.44669
	102.606	12.081	-0.830375	5.44669
	102.606	11.9597	-0.841605	5.44669
	102.606	11.9037	-0.876988	5.44669
	102.606	11.8155	-0.915318	5.44669
	102.606	11.7814	-0.923151	5.44669
	102.606	11.8941	-0.897757	5.44669
	102.606	11.9686	-0.874081	5.44669
	102.606	11.913	-0.871566	5.44669
	102.606	11.9542	-0.886542	5.44669
	102.606	12.1532	-0.902785	5.44669
	102.606	12.2967	-0.897832	5.44669
	102.606	12.298	-0.888966	5.44669
	102.606	12.2494	-0.902592	5.44669
	102.606	12.1797	-0.913919	5.44669
	102.606	12.0616	-0.890599	5.44669
	102.606	12.0201	-0.849514	5.44669
	102.606	12.0913	-0.828402	5.44669
	102.606	12.094	-0.840102	5.44669
	102.606	12.0632	-0.869189	5.44669
	102.606	12.1467	-0.879856	5.44669
	102.606	12.208	-0.866532	5.44669
	102.606	12.0589	-0.863851	5.44669
	102.606	11.8041	-0.876394	5.44669
	102.606	11.7233	-0.884015	5.44669
	102.606	11.8742	-0.875102	5.44669
	102.629	11.981	-0.859578	5.44669
	102.686	11.9253	-0.862676	5.44669
	102.71	11.9057	-0.878381	5.44669
	102.656	11.924	-0.893137	5.44669
	102.596	11.8904	-0.910946	5.44669
	102.585	11.9606	-0.915887	5.44669
	102.601	12.1639	-0.888446	5.44669
	102.612	12.2989	-0.847912	5.44669
	102.61	12.2459	-0.828496	5.44669
	102.606	12.0222	-0.840711	5.44669
	102.605	11.7755	-0.877281	5.44669
	102.606	11.6752	-0.907888	5.44669
	102.607	11.7088	-0.895076	5.44669
	102.607	11.8058	-0.853218	5.44669
	102.606	11.9404	-0.828312	5.44669
	102.606	12.0282	-0.830869	5.44669
	102.606	12.0768	-0.840494	5.44669
	102.606	12.1738	-0.843569	5.44669
	102.606	12.2634	-0.849299	5.44669
	102.606	12.2769	-0.875464	5.44669
	102.606	12.2033	-0.911935	5.44669
	102.606	12.0125	-0.922275	5.44669
	102.606	11.7866	-0.898592	5.44669
	102.606	11.6834	-0.882613	5.44669
	102.606	11.7575	-0.891831	5.44669
	102.606	11.9295	-0.886818	5.44669
	102.606	11.9917	-0.855523	5.44669
	102.606	11.8608	-0.840093	5.44669
	102.629	11.7688	-0.859844	5.44669
	102.686	11.8727	-0.875992	5.44669
	102.71	11.9641	-0.868243	5.44669
	102.678	11.8695	-0.865942	5.44669
	102.698	11.7822	-0.876662	5.44669
	102.791	11.8752	-0.891255	5.44669
	102.857	12.0096	-0.902898	5.44669
	102.834	12.043	-0.896197	5.44669
	102.754	11.9617	-0.888239	5.44669
	102.721	11.8098	-0.894998	5.44669
	102.779	11.7584	-0.886138	5.44669
	102.844	11.8865	-0.861983	5.44669
	102.856	11.9736	-0.860028	5.44669
	102.838	11.8686	-0.868589	5.44669
	102.827	11.7292	-0.865125	5.44669
	102.828	11.698	-0.867275	5.44669
	102.833	11.7328	-0.870459	5.44669
	102.834	11.7583	-0.855454	5.44669
	102.833	11.7565	-0.837699	5.44669
	102.832	11.7467	-0.833959	5.44669
	102.832	11.7433	-0.846314	5.44669
	102.833	11.7453	-0.877637	5.44669
	102.855	11.7474	-0.913908	5.44669
	102.912	11.7475	-0.9302	5.44669
	102.958	11.7468	-0.926069	5.44669
	102.962	11.7465	-0.918854	5.44669
	102.948	11.7466	-0.91735	5.44669
	102.963	11.7468	-0.919291	5.44669
	103	11.7468	-0.920641	5.44669
	102.992	11.7467	-0.920516	5.44669
	102.973	11.7467	-0.919984	5.44669
	103.012	11.7467	-0.919806	5.44669
	103.064	11.7467	-0.912049	5.44669
	103.077	11.7467	-0.891876	5.44669
	103.064	11.7467	-0.883492	5.44669
	103.055	11.7467	-0.902467	5.44669
	103.055	11.7467	-0.91582	5.44669
	103.059	11.6975	-0.891441	5.44669
	103.06	11.5708	-0.857062	5.44669
	103.059	11.5183	-0.863994	5.4507
	103.059	11.588	-0.904735	5.46104
	103.059	11.5939	-0.931264	5.46531
	103.059	11.5651	-0.929784	5.45562
	103.059	11.6482	-0.912163	5.4448
	103.059	11.7087	-0.880497	5.44287
	103.059	11.6085	-0.853826	5.44579
	103.059	11.5299	-0.858665	5.44767
	103.059	11.6285	-0.878796	5.44742
	103.081	11.7622	-0.886874	5.44664
	103.161	11.7933	-0.883318	5.44641
	103.264	11.7604	-0.878992	5.44658
	103.314	11.6867	-0.870578	5.44674
	103.304	11.5613	-0.859475	5.44675
	103.282	11.4691	-0.872113	5.44669
	103.277	11.4153	-0.899359	5.44667
	103.283	11.3178	-0.90126	5.44668
	103.287	11.2298	-0.891577	5.44669
	103.287	11.2171	-0.89459	5.44669
	103.285	11.2414	-0.89265	5.44669
	103.285	11.2558	-0.889714	5.44669
	103.285	11.2532	-0.896878	5.44669
	103.285	11.2469	-0.886401	5.44669
	103.285	11.2452	-0.861425	5.44669
	103.285	11.2468	-0.867571	5.44669
	103.285	11.248	-0.896806	5.44669
	103.285	11.248	-0.893941	5.44669
	103.285	11.2475	-0.864561	5.44669
	103.285	11.2473	-0.858327	5.44669
	103.285	11.2474	-0.874829	5.44669
	103.285	11.2475	-0.893202	5.44669
	103.285	11.2475	-0.912237	5.44669
	103.307	11.2475	-0.924275	5.44669
	103.365	11.2475	-0.92423	5.44669
	103.411	11.2475	-0.920198	5.44669
	103.437	11.2475	-0.918567	5.44669
	103.458	11.2475	-0.911453	5.44669
	103.439	11.2475	-0.884195	5.44669
	103.399	11.2475	-0.855628	5.44669
	103.385	11.2475	-0.865976	5.44669
	103.415	11.2475	-0.898206	5.44669
	103.48	11.2475	-0.902966	5.44669
	103.527	11.2475	-0.892703	5.44669
	103.528	11.2475	-0.902326	5.44669
	103.513	11.2475	-0.912478	5.44669
	103.506	11.2475	-0.89796	5.44669
	103.509	11.2475	-0.877969	5.44669
	103.512	11.2475	-0.873124	5.44669
	103.513	11.2475	-0.885813	5.44669
	103.512	11.2475	-0.909797	5.44669
	103.511	11.2475	-0.918017	5.44669
	103.534	11.2475	-0.889747	5.44669
	103.614	11.2475	-0.855571	5.44669
	103.717	11.2475	-0.863971	5.44669
	103.767	11.2475	-0.897385	5.44669
	103.756	11.2475	-0.895464	5.44669
	103.735	11.2475	-0.864993	5.44669
	103.73	11.2475	-0.865837	5.44669
	103.735	11.2475	-0.90268	5.44669
	103.74	11.2475	-0.921877	5.44669
	103.739	11.2475	-0.893853	5.44669
	103.738	11.2475	-0.855912	5.44669
	103.737	11.2475	-0.862654	5.44669
	103.738	11.1983	-0.904582	5.44669
	103.738	11.0715	-0.923806	5.44669
	103.738	11.0191	-0.901856	5.44669
	103.738	11.0887	-0.883437	5.44669
	103.738	11.0947	-0.891017	5.44669
	103.738	11.0658	-0.886183	5.44669
	103.738	11.0998	-0.855547	5.44669
	103.76	11.0335	-0.840328	5.44669
	103.84	10.8317	-0.859934	5.44669
	103.943	10.6959	-0.883817	5.44669
	103.993	10.7481	-0.888477	5.44669
	103.983	10.9225	-0.882197	5.44669
	103.961	10.9935	-0.877951	5.44669
	103.956	10.8655	-0.878411	5.44669
	103.962	10.7223	-0.887985	5.44669
	103.966	10.6976	-0.90882	5.44669
	103.966	10.7366	-0.924705	5.44669
	103.964	10.7614	-0.925626	5.44669
	103.964	10.7579	-0.92063	5.44669
	103.964	10.7476	-0.918252	5.44669
	103.964	10.7446	-0.919038	5.44669
	103.964	10.7469	-0.920214	5.44669
	103.964	10.749	-0.920427	5.44669
	103.964	10.7491	-0.920098	5.44669
	103.964	10.6991	-0.912014	5.44669
	103.964	10.572	-0.891757	5.44669
	103.964	10.5197	-0.883455	5.44669
	103.964	10.6387	-0.894623	5.44669
	103.964	10.7715	-0.895559	5.44669
	103.964	10.795	-0.890923	5.44669
	103.964	10.7593	-0.89635	5.44669
	103.986	10.7362	-0.893621	5.44669
	104.044	10.7393	-0.889495	5.44669
	104.068	10.7488	-0.904312	5.44669
	104.014	10.7517	-0.922322	5.44669
	103.976	10.7495	-0.918366	5.44669
	104.045	10.7476	-0.893578	5.44669
	104.165	10.7475	-0.881952	5.44669
	104.225	10.7482	-0.901215	5.44669
	104.213	10.7485	-0.923714	5.44669
	104.187	10.7484	-0.92005	5.44669
	104.181	10.7482	-0.893789	5.44669
	104.188	10.7482	-0.873571	5.44669
	104.192	10.6991	-0.872771	5.44669
	104.192	10.5723	-0.879358	5.44669
	104.19	10.4707	-0.88236	5.44669
	104.19	10.4627	-0.881269	5.44669
	104.19	10.4938	-0.879745	5.44669
	104.19	10.4603	-0.887364	5.44669
	104.19	10.3781	-0.900215	5.44669
	104.19	10.3958	-0.896463	5.44669
	104.19	10.488	-0.881434	5.44669
	104.213	10.5291	-0.867195	5.44669
	104.27	10.4657	-0.849361	5.44669
	104.294	10.3186	-0.836356	5.44669
	104.24	10.2136	-0.84344	5.44669
	104.202	10.2114	-0.875623	5.44669
	104.271	10.2462	-0.914092	5.44669
	104.391	10.2613	-0.930994	5.44669
	104.451	10.2552	-0.918465	5.44669
	104.439	10.2473	-0.890529	5.44669
	104.414	10.2461	-0.880638	5.44669
	104.407	10.2484	-0.893878	5.44669
	104.414	10.2498	-0.896249	5.44669
	104.419	10.2496	-0.883605	5.44669
	104.419	10.249	-0.876052	5.44669
	104.417	10.2488	-0.88503	5.44669
	104.416	10.249	-0.900556	5.44669
	104.416	10.2491	-0.897436	5.44669
	104.417	10.2491	-0.889592	5.44669
	104.439	10.249	-0.902995	5.44669
	104.519	10.1998	-0.913865	5.44669
	104.6	10.0731	-0.898303	5.44669
	104.592	9.97144	-0.88549	5.44669
	104.558	9.91429	-0.901011	5.44669
	104.591	9.86784	-0.914499	5.44669
	104.646	9.95779	-0.899275	5.44669
	104.662	10.1245	-0.877801	5.44669
	104.65	10.1309	-0.864716	5.44669
	104.639	10.0202	-0.857492	5.44669
	104.639	9.91381	-0.865503	5.44669
	104.643	9.80104	-0.880308	5.44669
	104.644	9.72542	-0.885069	5.44669
	104.644	9.72334	-0.882023	5.44669
	104.665	9.74769	-0.886961	5.44669
	104.745	9.75836	-0.899235	5.44669
	104.848	9.75414	-0.888324	5.44669
	104.898	9.74857	-0.853515	5.44669
	104.888	9.74773	-0.838715	5.44669
	104.866	9.74936	-0.867852	5.44669
	104.861	9.75034	-0.912566	5.44669
	104.867	9.75017	-0.925254	5.44669
	104.871	9.74975	-0.891746	5.44669
	104.871	9.74964	-0.853828	5.44669
	104.869	9.74974	-0.862529	5.44669
	104.869	9.74982	-0.905271	5.44669
	104.869	9.74982	-0.932009	5.44669
	104.869	9.74979	-0.929906	5.44669
	104.869	9.74978	-0.911949	5.44669
	104.869	9.74978	-0.880364	5.44669
	104.869	9.74979	-0.853846	5.44669
	104.869	9.74979	-0.858721	5.44669
	104.869	9.74979	-0.878812	5.44669
	104.869	9.74979	-0.886861	5.44669
	104.869	9.74979	-0.875436	5.44669
	104.869	9.74979	-0.850836	5.44669
	104.869	9.74979	-0.841908	5.44669
	104.869	9.7006	-0.870099	5.44669
	104.869	9.57382	-0.904495	5.44669
	104.869	9.4722	-0.904085	5.44669
	104.892	9.46425	-0.883057	5.44669
	104.949	9.54457	-0.865158	5.44669
	104.973	9.63776	-0.855801	5.44669
	104.941	9.55884	-0.872507	5.44669
	104.961	9.38013	-0.908702	5.44669
	105.054	9.41388	-0.929892	5.44669
	105.119	9.65187	-0.919928	5.44669
	105.119	9.76495	-0.883663	5.44669
	105.097	9.58417	-0.844514	5.44669
	105.088	9.29795	-0.83665	5.44669
	105.092	9.16616	-0.870194	5.44669
	105.097	9.20063	-0.906411	5.44669
	105.097	9.26	-0.904855	5.4507
	105.118	9.27231	-0.882699	5.46104
	105.175	9.25632	-0.872605	5.46531
	105.199	9.24524	-0.883906	5.45562
	105.168	9.24628	-0.909182	5.4448
	105.187	9.25065	-0.926307	5.44287
	105.28	9.25212	-0.918297	5.44579
	105.346	9.25117	-0.892132	5.44767
	105.346	9.25026	-0.8735	5.44742
	105.323	9.25021	-0.87333	5.44664
	105.314	9.25052	-0.879618	5.44641
	105.318	9.25066	-0.874399	5.44658
	105.323	9.25061	-0.852984	5.44674
	105.324	9.25054	-0.843177	5.44675
	105.322	9.25053	-0.869868	5.44669
	105.321	9.25055	-0.911817	5.44667
	105.321	9.25056	-0.924222	5.44668
	105.322	9.25056	-0.899451	5.44669
	105.322	9.25055	-0.882281	5.44669
	105.322	9.25055	-0.899258	5.44669
	105.344	9.25055	-0.922776	5.44669
	105.424	9.25056	-0.928224	5.44669
	105.527	9.25056	-0.922405	5.44669
	105.577	9.25055	-0.918072	5.44669
	105.567	9.25055	-0.910461	5.44669
	105.545	9.25055	-0.891827	5.44669
	105.54	9.25055	-0.884036	5.44669
	105.546	9.25055	-0.894841	5.44669
	105.55	9.25055	-0.895445	5.44669
	105.55	9.25055	-0.882926	5.44669
	105.548	9.25055	-0.876054	5.44669
	105.548	9.25055	-0.885271	5.44669
	105.548	9.25055	-0.900657	5.44669
	105.57	9.25055	-0.897393	5.44669
	105.628	9.20136	-0.889538	5.44669
	105.652	9.0254	-0.895117	5.44669
	105.598	8.84619	-0.893597	5.44669
	105.538	8.86339	-0.882053	5.44669
	105.549	8.98818	-0.876344	5.44669
	105.645	9.04288	-0.885704	5.44669
	105.759	9.02278	-0.900735	5.44669
	105.807	8.99514	-0.897272	5.44669
	105.793	8.94155	-0.889459	5.44669
	105.77	8.82276	-0.902998	5.44669
	105.766	8.72605	-0.921784	5.44669
	105.772	8.7665	-0.918607	5.44669
	105.777	8.92233	-0.89387	5.44669
	105.776	8.98978	-0.881989	5.44669
	105.774	8.86688	-0.893256	5.44669
	105.774	8.72707	-0.895508	5.44669
	105.774	8.702	-0.883516	5.44669
	105.775	8.73958	-0.876278	5.44669
	105.775	8.76398	-0.877285	5.44669
	105.774	8.7608	-0.880244	5.44669
	105.774	8.75079	-0.888991	5.44669
	105.774	8.74773	-0.90859	5.44669
	105.774	8.75	-0.924251	5.44669
	105.774	8.75204	-0.925517	5.44669
	105.774	8.75209	-0.920746	5.44669
	105.774	8.75138	-0.910468	5.44669
	105.774	8.75107	-0.890878	5.44669
	105.774	8.75119	-0.875765	5.44669
	105.797	8.75135	-0.866855	5.44669
	105.876	8.75138	-0.851242	5.44669
	105.98	8.75133	-0.845137	5.44268
	106.03	8.70211	-0.871309	5.43234
	106.019	8.52615	-0.903854	5.42806
	105.998	8.34696	-0.895516	5.43775
	105.993	8.41334	-0.854837	5.44858
	105.998	8.66492	-0.836705	5.4505
	106.002	8.77204	-0.866538	5.44759
	106.002	8.58394	-0.904859	5.44972
	106.001	8.29676	-0.897634	5.4603
	106	8.16717	-0.863238	5.46535
	106	8.20291	-0.856459	5.4559
	106.001	8.26202	-0.874517	5.4449
	106.001	8.27378	-0.893735	5.44282
	106.001	8.25765	-0.912571	5.44573
	106.023	8.2467	-0.916355	5.44766
	106.08	8.24785	-0.888064	5.44744
	106.126	8.25222	-0.855456	5.44665
	106.152	8.25365	-0.864521	5.44641
	106.196	8.25269	-0.905527	5.44658
	106.235	8.25178	-0.923538	5.44674
	106.24	8.25174	-0.901408	5.44675
	106.23	8.25205	-0.883345	5.44669
	106.223	8.25219	-0.899008	5.44667
	106.202	8.25214	-0.922293	5.44668
	106.147	8.25207	-0.92811	5.44669
	106.124	8.30125	-0.922529	5.44669
	106.178	8.42804	-0.910294	5.44669
	106.237	8.48049	-0.890171	5.44669
	106.248	8.36167	-0.875531	5.44669
	106.232	8.22891	-0.874879	5.4507
	106.222	8.20534	-0.879545	5.46104
	106.223	8.24105	-0.881689	5.46531
	106.227	8.26412	-0.880922	5.45562
	106.228	8.26106	-0.879838	5.4448
	106.228	8.25156	-0.887527	5.44287
	106.249	8.24868	-0.90025	5.44579
	106.329	8.25084	-0.896419	5.44767
	106.433	8.25277	-0.881404	5.44742
	106.482	8.25281	-0.875068	5.44664
	106.472	8.25214	-0.877529	5.44641
	106.451	8.25185	-0.872905	5.44658
	106.445	8.25196	-0.853101	5.44674
	106.451	8.25212	-0.843757	5.44675
	106.455	8.25214	-0.862198	5.44669
	106.455	8.25209	-0.875669	5.44667
	106.453	8.20288	-0.86727	5.44668
	106.453	8.02692	-0.87352	5.44669
	106.453	7.84772	-0.89717	5.44669
	106.453	7.86492	-0.891971	5.44669
	106.453	7.94052	-0.855735	5.44669
	106.453	7.86844	-0.830471	5.44669
	106.476	7.74672	-0.830879	5.44669
	106.533	7.71112	-0.839731	5.44669
	106.579	7.73785	-0.843246	5.4507
	106.605	7.76145	-0.841564	5.46104
	106.648	7.76179	-0.839609	5.46531
	106.687	7.75354	-0.847259	5.45562
	106.693	7.74996	-0.876016	5.4448
	106.682	7.75139	-0.905021	5.44287
	106.676	7.75326	-0.894324	5.44579
	106.677	7.75354	-0.853922	5.44767
	106.68	7.75299	-0.836745	5.44742
	106.681	7.75266	-0.85901	5.44664
	106.68	7.75272	-0.884703	5.44641
	106.679	7.75286	-0.889177	5.44658
	106.679	7.7529	-0.882175	5.44674
	106.68	7.75286	-0.885564	5.44675
	106.68	7.75284	-0.906467	5.44669
	106.68	7.75284	-0.92458	5.44667
	106.68	7.75285	-0.918539	5.44668
	106.68	7.75285	-0.892847	5.44669
	106.68	7.75285	-0.881585	5.44669
	106.702	7.75285	-0.89345	5.44669
	106.759	7.75285	-0.887862	5.44669
	106.805	7.75285	-0.855386	5.44669
	106.809	7.75285	-0.839664	5.44669
	106.795	7.75285	-0.859714	5.44669
	106.81	7.75285	-0.883961	5.44669
	106.87	7.75285	-0.896486	5.44669
	106.919	7.75285	-0.910359	5.44669
	106.923	7.75285	-0.92232	5.44669
	106.908	7.75285	-0.916208	5.44669
	106.901	7.75285	-0.884803	5.44669
	106.903	7.75285	-0.854185	5.44669
	106.906	7.75285	-0.865155	5.44669
	106.907	7.75285	-0.898374	5.44669
	106.906	7.75285	-0.895458	5.44669
	106.906	7.75285	-0.864639	5.44669
	106.906	7.75285	-0.865691	5.4507
	106.906	7.75285	-0.894874	5.46104
	106.906	7.75285	-0.8938	5.46531
	106.906	7.75285	-0.865189	5.45562
	106.906	7.75285	-0.85864	5.4448
	106.906	7.75285	-0.874737	5.44287
	106.928	7.75285	-0.885181	5.44579
	107.008	7.75285	-0.884051	5.44767
	107.111	7.70366	-0.887771	5.44742
	107.161	7.52769	-0.906724	5.44664
	107.151	7.34848	-0.916032	5.44641
	107.129	7.36568	-0.897879	5.44658
	107.124	7.44129	-0.87667	5.44674
	107.13	7.36921	-0.872609	5.44675
	107.134	7.24749	-0.886059	5.44669
	107.134	7.26107	-0.910083	5.44667
	107.132	7.41458	-0.92592	5.44668
	107.132	7.49061	-0.917815	5.44669
	107.132	7.37213	-0.892068	5.44669
	107.132	7.28031	-0.881515	5.44669
	107.132	7.37995	-0.893699	5.44669
	107.132	7.46952	-0.887991	5.44669
	107.154	7.37565	-0.855351	5.44669
	107.234	7.2401	-0.839604	5.44669
	107.338	7.20649	-0.859701	5.44669
	107.387	7.23898	-0.883977	5.44669
	107.377	7.26428	-0.888627	5.44669
	107.356	7.26329	-0.874332	5.44669
	107.351	7.25387	-0.857616	5.44669
	107.356	7.25028	-0.862128	5.44669
	107.36	7.25212	-0.870978	5.44669
	107.36	7.25417	-0.865372	5.44669
	107.358	7.25437	-0.866528	5.44669
	107.38	7.25373	-0.870058	5.44669
	107.438	7.25339	-0.855551	5.44669
	107.462	7.25347	-0.845753	5.44669
	107.408	7.25363	-0.870027	5.44669
	107.348	7.25367	-0.903097	5.44669
	107.359	7.25363	-0.895654	5.44669
	107.433	7.2536	-0.855164	5.44669
	107.49	7.20441	-0.828922	5.44669
	107.492	7.07765	-0.830433	5.44669
	107.474	7.02522	-0.847965	5.44669
	107.487	7.14403	-0.879583	5.44669
	107.548	7.27679	-0.906265	5.44669
	107.598	7.30035	-0.901448	5.44669
	107.603	7.21546	-0.889193	5.44669
	107.587	7.06561	-0.901394	5.44669
	107.579	7.01624	-0.921206	5.44669
	107.582	7.09536	-0.926806	5.44669
	107.585	7.05504	-0.914498	5.44669
	107.586	6.89723	-0.890406	5.44669
	107.585	6.87679	-0.882005	5.44669
	107.584	6.92928	-0.902366	5.44669
	107.584	6.86094	-0.924177	5.44669
	107.585	6.74901	-0.919836	5.44669
	107.585	6.76537	-0.893535	5.44669
	107.585	6.96574	-0.881412	5.44669
	107.585	7.16659	-0.901004	5.44669
	107.585	7.14974	-0.915947	5.44669
	107.585	7.01739	-0.899884	5.44669
	107.585	6.91021	-0.885413	5.44669
	107.585	6.80484	-0.900417	5.44669
	107.585	6.73258	-0.922148	5.44669
	107.585	6.72928	-0.927549	5.44669
	107.585	6.75192	-0.922345	5.44669
	107.585	6.76232	-0.918287	5.44669
	107.585	6.75858	-0.910573	5.44669
	107.585	6.75331	-0.891797	5.44669
	107.585	6.75244	-0.876113	5.44669
	107.585	6.75394	-0.866675	5.44669
	107.585	6.75488	-0.851043	5.44669
	107.585	6.75474	-0.837247	5.44669
	107.585	6.75435	-0.843216	5.44669
	107.585	6.75423	-0.867342	5.44669
	107.585	6.75432	-0.877974	5.44669
	107.585	6.7544	-0.85853	5.44669
	107.607	6.75441	-0.84418	5.44669
	107.687	6.75438	-0.868308	5.44669
	107.79	6.75436	-0.910806	5.44669
	107.84	6.75437	-0.932224	5.44669
	107.829	6.75438	-0.92802	5.44669
	107.808	6.75438	-0.911082	5.44669
	107.803	6.75437	-0.880671	5.44669
	107.809	6.75437	-0.846412	5.44669
	107.813	6.75437	-0.830639	5.44669
	107.813	6.75437	-0.834272	5.44669
	107.811	6.75437	-0.848964	5.44669
	107.81	6.75437	-0.878637	5.44669
	107.811	6.75437	-0.913385	5.44669
	107.811	6.70518	-0.929625	5.44669
	107.811	6.57841	-0.926014	5.44669
	107.833	6.52598	-0.911165	5.44669
	107.913	6.6448	-0.881419	5.44669
	108.017	6.77755	-0.846696	5.44669
	108.066	6.75192	-0.830492	5.44669
	108.056	6.58945	-0.84198	5.44669
	108.035	6.51394	-0.869233	5.44669
	108.03	6.58663	-0.879207	5.44669
	108.035	6.55291	-0.866245	5.44669
	108.039	6.35097	-0.871832	5.44669
	108.039	6.20352	-0.896827	5.44669
	108.037	6.20169	-0.900298	5.44669
	108.037	6.25145	-0.892074	5.44669
	108.037	6.27265	-0.89514	5.44669
	108.037	6.26379	-0.884833	5.44669
	108.037	6.30173	-0.853515	5.44669
	108.037	6.42694	-0.832086	5.44669
	108.037	6.48271	-0.832346	5.44669
	108.037	6.36585	-0.839771	5.44669
	108.037	6.23273	-0.850612	5.44669
	108.037	6.20832	-0.877365	5.44669
	108.06	6.2438	-0.912265	5.44669
	108.139	6.26708	-0.921737	5.44669
	108.243	6.26418	-0.898249	5.44669
	108.293	6.25468	-0.87479	5.44669
	108.282	6.25173	-0.871688	5.44669
	108.261	6.25387	-0.886341	5.44669
	108.256	6.25582	-0.902658	5.44669
	108.261	6.25587	-0.88998	5.44669
	108.265	6.2552	-0.860863	5.44669
	108.287	6.2549	-0.858192	5.44669
	108.366	6.20583	-0.876089	5.44669
	108.446	6.0792	-0.893777	5.44669
	108.439	5.97761	-0.91203	5.44669
	108.405	5.9696	-0.923984	5.44669
	108.438	6.0499	-0.916311	5.44669
	108.493	6.1431	-0.892125	5.44669
	108.509	6.11338	-0.874203	5.44669
	108.497	6.01225	-0.873627	5.44669
	108.486	5.92247	-0.879492	5.44669
	108.486	5.81324	-0.874241	5.44669
	108.49	5.73318	-0.852962	5.44669
	108.491	5.72798	-0.843224	5.44669
	108.491	5.7526	-0.869895	5.44669
	108.49	5.76449	-0.903941	5.44669
	108.49	5.76068	-0.896055	5.44669
	108.49	5.75485	-0.855032	5.44669
	108.49	5.75376	-0.836595	5.44669
	108.49	5.75538	-0.866423	5.44669
	108.49	5.75644	-0.912721	5.44669
	108.49	5.75631	-0.925826	5.44669
	108.49	5.75588	-0.899801	5.44669
	108.49	5.75575	-0.881857	5.44669
	108.49	5.75584	-0.898956	5.44669
	108.512	5.75593	-0.914929	5.44669
	108.592	5.75594	-0.892315	5.44669
	108.695	5.75591	-0.857745	5.44669
	108.745	5.75589	-0.856098	5.44669
	108.735	5.7559	-0.876326	5.44669
	108.713	5.7559	-0.886751	5.44669
	108.708	5.75591	-0.884144	5.44669
	108.714	5.7559	-0.879381	5.44669
	108.718	5.7559	-0.870448	5.44669
	108.718	5.7559	-0.859282	5.44669
	108.716	5.7559	-0.872079	5.44669
	108.716	5.7559	-0.899413	5.44669
	108.716	5.7559	-0.893424	5.44669
	108.716	5.7559	-0.863417	5.44669
	108.716	5.7559	-0.858031	5.44669
	108.716	5.7559	-0.867242	5.44669
	108.716	5.7559	-0.86527	5.44669
	108.716	5.7559	-0.867814	5.44669
	108.716	5.7559	-0.870633	5.44669
	108.738	5.7559	-0.863206	5.44669
	108.818	5.7559	-0.873614	5.44669
	108.922	5.70671	-0.898655	5.44669
	108.971	5.57994	-0.89256	5.44669
	108.961	5.47832	-0.855453	5.44669
	108.94	5.47036	-0.838015	5.44669
	108.935	5.50149	-0.858997	5.44669
	108.94	5.5171	-0.884247	5.44669
	108.944	5.51253	-0.896861	5.44669
	108.944	5.45587	-0.902544	5.44669
	108.942	5.32759	-0.886184	5.44669
	108.942	5.22799	-0.851441	5.44669
	108.942	5.22141	-0.830736	5.44669
	108.943	5.25241	-0.840388	5.44669
	108.943	5.26746	-0.876349	5.44669
	108.965	5.26271	-0.907612	5.44669
	109.044	5.25536	-0.903163	5.44669
	109.148	5.25397	-0.881562	5.44669
	109.198	5.256	-0.87273	5.44669
	109.187	5.30654	-0.876492	5.44669
	109.166	5.43315	-0.881173	5.44669
	109.161	5.48504	-0.881791	5.44669
	109.166	5.36605	-0.880385	5.44669
	109.171	5.23342	-0.879576	5.44669
	109.17	5.20997	-0.871867	5.44669
	109.169	5.19648	-0.859807	5.44669
	109.168	5.09274	-0.871794	5.44669
	109.169	5.03723	-0.899107	5.44669
	109.169	5.14656	-0.893397	5.44669
	109.191	5.27644	-0.855643	5.44669
	109.249	5.30217	-0.829926	5.44669
	109.272	5.26839	-0.830683	5.44669
	109.218	5.24536	-0.839842	5.44669
	109.181	5.24775	-0.843362	5.44669
	109.25	5.25695	-0.849444	5.44669
	109.369	5.25995	-0.875598	5.44669
	109.429	5.25794	-0.91194	5.44669
	109.418	5.25603	-0.9301	5.44669
	109.392	5.25595	-0.918856	5.44669
	109.386	5.25659	-0.883139	5.44669
	109.392	5.25689	-0.852546	5.44669
	109.397	5.2076	-0.857188	5.44669
	109.397	5.03148	-0.870761	5.44669
	109.395	4.80306	-0.859174	5.44669
	109.394	4.69352	-0.847022	5.44669
	109.395	4.71672	-0.869271	5.44669
	109.395	4.81265	-0.902329	5.44669
	109.395	4.95045	-0.895601	5.44669
	109.395	4.99084	-0.855415	5.44669
	109.395	4.86305	-0.829046	5.44669
	109.417	4.73082	-0.838266	5.44669
	109.475	4.75985	-0.876061	5.44669
	109.499	4.92357	-0.908245	5.44669
	109.445	4.99838	-0.90353	5.44669
	109.407	4.87577	-0.881491	5.44669
	109.476	4.73346	-0.864699	5.44669
	109.596	4.70725	-0.848294	5.44669
	109.656	4.74523	-0.844667	5.44669
	109.644	4.77021	-0.864289	5.44669
	109.618	4.76713	-0.884092	5.44669
	109.612	4.75695	-0.887043	5.44669
	109.618	4.75378	-0.881499	5.44669
	109.623	4.75607	-0.886039	5.44669
	109.623	4.75816	-0.906906	5.44669
	109.621	4.75822	-0.924595	5.44669
	109.621	4.7575	-0.918389	5.44669
	109.621	4.75718	-0.892779	5.44669
	109.621	4.7573	-0.881609	5.44669
	109.644	4.75746	-0.893485	5.44669
	109.723	4.75749	-0.887868	5.44669
	109.827	4.75744	-0.855376	5.44669
	109.877	4.75741	-0.831787	5.44669
	109.866	4.75742	-0.831559	5.44669
	109.845	4.75743	-0.839548	5.44669
	109.84	4.75744	-0.850798	5.44669
	109.845	4.70824	-0.877522	5.44669
	109.849	4.58146	-0.904394	5.44669
	109.849	4.47984	-0.893526	5.44669
	109.848	4.47189	-0.861681	5.44669
	109.847	4.55221	-0.865137	5.44669
	109.847	4.6454	-0.895694	5.44669
	109.848	4.56649	-0.902211	5.44669
	109.848	4.33858	-0.885408	5.44669
	109.848	4.19636	-0.874681	5.44669
	109.87	4.20595	-0.883813	5.44669
	109.927	4.25864	-0.900534	5.44669
	109.973	4.27701	-0.889989	5.44669
	109.977	4.31511	-0.861622	5.44669
	109.963	4.43071	-0.858507	5.44669
	109.978	4.4824	-0.86808	5.44669
	110.038	4.36724	-0.865452	5.44669
	110.087	4.23629	-0.875463	5.44669
	110.091	4.21218	-0.898631	5.44669
	110.076	4.24701	-0.891893	5.44669
	110.069	4.26992	-0.855182	5.44669
	110.071	4.26709	-0.838138	5.44669
	110.074	4.25776	-0.859146	5.44669
	110.075	4.25485	-0.876394	5.44669
	110.074	4.25695	-0.860789	5.44669
	110.074	4.25886	-0.837818	5.44669
	110.096	4.25892	-0.832111	5.44669
	110.176	4.25826	-0.845498	5.44669
	110.28	4.25797	-0.877952	5.44669
	110.329	4.25808	-0.91433	5.44669
	110.319	4.25823	-0.930264	5.44669
	110.297	4.25825	-0.925946	5.44669
	110.292	4.25821	-0.91878	5.44669
	110.298	4.25818	-0.917362	5.44669
	110.302	4.20899	-0.919323	5.44669
	110.302	4.08223	-0.92065	5.44669
	110.3	3.98061	-0.912638	5.44669
	110.3	3.97265	-0.883951	5.44669
	110.3	4.05297	-0.855105	5.44669
	110.3	4.19535	-0.857973	5.44669
	110.3	4.24322	-0.870181	5.44669
	110.3	4.06774	-0.866523	5.44669
	110.322	3.85589	-0.875166	5.44669
	110.38	3.85951	-0.905997	5.44669
	110.404	3.94107	-0.927813	5.44669
	110.35	3.87632	-0.920018	5.44669
	110.312	3.75555	-0.892311	5.44669
	110.381	3.71774	-0.880833	5.44669
	110.501	3.74321	-0.893326	5.44669
	110.561	3.76706	-0.888077	5.44669
	110.549	3.76796	-0.863391	5.44669
	110.524	3.75985	-0.859928	5.44669
	110.517	3.75613	-0.875918	5.44669
	110.524	3.75746	-0.893088	5.44669
	110.529	3.75934	-0.903932	5.44669
	110.528	3.75965	-0.888108	5.44669
	110.527	3.75911	-0.851754	5.44669
	110.526	3.75878	-0.830183	5.44669
	110.526	3.75883	-0.832175	5.44669
	110.527	3.75897	-0.848246	5.44669
	110.549	3.75901	-0.871211	5.44669
	110.606	3.75898	-0.885671	5.44669
	110.652	3.75895	-0.893107	5.44669
	110.678	3.75895	-0.900464	5.44669
	110.722	3.75896	-0.894518	5.44669
	110.761	3.75896	-0.888401	5.44669
	110.766	3.75896	-0.903534	5.44669
	110.756	3.75896	-0.914514	5.44669
	110.749	3.75896	-0.898384	5.44669
	110.75	3.75896	-0.885293	5.44669
	110.753	3.75896	-0.893029	5.44669
	110.754	3.75896	-0.886367	5.44669
	110.753	3.75896	-0.862779	5.44669
	110.753	3.75896	-0.868151	5.44669
	110.753	3.75896	-0.904438	5.44669
	110.753	3.75896	-0.929661	5.44669
	110.753	3.75896	-0.921347	5.44669
	110.753	3.75896	-0.892211	5.44669
	110.753	3.75896	-0.872448	5.44669
	110.775	3.75896	-0.864991	5.44669
	110.833	3.75896	-0.85164	5.44669
	110.879	3.75896	-0.838096	5.44669
	110.905	3.75896	-0.835488	5.44669
	110.948	3.75896	-0.838945	5.44669
	110.987	3.75896	-0.841277	5.44669
	110.993	3.75896	-0.841019	5.44669
	110.982	3.70977	-0.84008	5.44669
	110.975	3.58299	-0.84765	5.44669
	110.977	3.48137	-0.868142	5.44669
	110.979	3.42422	-0.876725	5.44669
	110.98	3.37777	-0.865592	5.44669
	110.979	3.41853	-0.87244	5.44669
	110.979	3.45843	-0.905185	5.44669
	110.979	3.36328	-0.920571	5.44669
	111.001	3.24463	-0.892414	5.44669
	111.059	3.21852	-0.855774	5.44669
	111.083	3.24813	-0.855236	5.44669
	111.029	3.26956	-0.876666	5.44669
	110.991	3.26797	-0.8872	5.44669
	111.06	3.25968	-0.876341	5.44669
	111.18	3.25677	-0.851094	5.44669
	111.24	3.2585	-0.841694	5.44669
[truncated: 352 more rows]
