# Supplementary material for: Design of a cosmetic glove stiffness compensation mechanism for toddler-sized hand prostheses
Source: PLoS One. 2017 Aug 11;12(8):e0183233. doi: 10.1371/journal.pone.0183233 (PMC5553851; doi:10.1371/journal.pone.0183233)
Supplement: S1 Dataset — (ZIP) [file pone.0183233.s001.zip › 02 Spring measurements/VST1_5.xlsx]

## Sheet: VST1_5
LabVIEW Measurement
Writer_Version	2
Reader_Version	2
Separator	Tab
Decimal_Separator	.
Multi_Headings	No
X_Columns	No
Time_Pref	Absolute
Operator	localadmin
Date	2013-10-09
Time	00:11:35.972000
***End_of_Header***
Channels	4
Samples	10	10	10	10
Date	2013-10-09	2013-10-09	2013-10-09	2013-10-09
Time	00:11:37.572000	00:11:37.572000	00:11:37.572000	00:11:37.572000
Y_Unit_Label	mm	N	N	Pa
X_Dimension	Time	Time	Time	Time
X0	0	0	0	0
Delta_X	0.01	0.01	0.01	0.01
***End_of_Header***
X_Value	Voltage LVDT (Filtered)	Voltage Load Cell (Filtered)	Voltage Pinch Load Cell (Filtered)	Voltage Pressure (Filtered)	Comment
	112.789	0.287482	-0.90705	5.46531
	112.789	0.311046	-0.93001	5.45562
	112.789	0.275343	-0.920564	5.4448
	112.789	0.252268	-0.891759	5.44287
	112.789	0.255334	-0.880408	5.44579
	112.789	0.264827	-0.893344	5.44767
	112.789	0.267714	-0.896107	5.44742
	112.789	0.265549	-0.891606	5.44664
	112.789	0.263617	-0.904313	5.44641
	112.789	0.263576	-0.913701	5.44658
	112.789	0.264247	-0.889896	5.44674
	112.789	0.264542	-0.857168	5.44675
	112.789	0.264427	-0.864587	5.44669
	112.789	0.264274	-0.897075	5.44667
	112.789	0.264251	-0.895115	5.44668
	112.789	0.264295	-0.864957	5.44669
	112.789	0.264322	-0.858075	5.44669
	112.789	0.264318	-0.866713	5.44669
	112.789	0.264306	-0.857162	5.44669
	112.789	0.264303	-0.847618	5.44669
	112.789	0.264306	-0.870236	5.44669
	112.789	0.264308	-0.910392	5.44669
	112.789	0.264308	-0.931365	5.44669
	112.789	0.264307	-0.919937	5.44669
	112.789	0.264307	-0.883143	5.44669
	112.789	0.264307	-0.852163	5.44669
	112.789	0.264307	-0.857027	5.44669
	112.789	0.264307	-0.878701	5.44669
	112.789	0.264307	-0.887416	5.44669
	112.789	0.264307	-0.883579	5.44669
	112.789	0.264307	-0.878908	5.44669
	112.789	0.264307	-0.878321	5.44669
	112.789	0.264307	-0.887607	5.44669
	112.789	0.264307	-0.900823	5.44669
	112.789	0.264307	-0.88876	5.44669
	112.789	0.264307	-0.853133	5.44669
	112.789	0.264307	-0.830529	5.44669
	112.789	0.264307	-0.831829	5.44669
	112.789	0.264307	-0.840108	5.44669
	112.789	0.264307	-0.843066	5.44669
	112.789	0.264307	-0.849225	5.44669
	112.789	0.264307	-0.867741	5.44669
	112.789	0.264307	-0.883868	5.44669
	112.789	0.264307	-0.893585	5.44669
	112.789	0.264307	-0.901305	5.44669
	112.789	0.264307	-0.886829	5.44669
	112.789	0.264307	-0.852152	5.44669
	112.789	0.264307	-0.838675	5.44669
	112.789	0.264307	-0.868319	5.44669
	112.789	0.264307	-0.904905	5.44669
	112.789	0.264307	-0.90489	5.44669
	112.789	0.264307	-0.883249	5.44669
	112.789	0.264307	-0.872822	5.44669
	112.789	0.264307	-0.883802	5.44669
	112.789	0.264307	-0.90119	5.44669
	112.789	0.264307	-0.890267	5.44669
	112.789	0.264307	-0.861505	5.44669
	112.789	0.264307	-0.86623	5.44669
	112.789	0.264307	-0.904086	5.44268
	112.789	0.264307	-0.922326	5.43234
	112.789	0.264307	-0.893541	5.42806
	112.789	0.215117	-0.847751	5.43775
	112.789	0.088342	-0.834487	5.44858
	112.789	0.03591	-0.868136	5.4505
	112.789	0.154727	-0.906318	5.44759
	112.789	0.287482	-0.897677	5.44571
	112.789	0.311046	-0.862737	5.44595
	112.789	0.275343	-0.864104	5.44673
	112.789	0.252268	-0.894886	5.44696
	112.789	0.255334	-0.894369	5.44679
	112.789	0.264827	-0.865423	5.44663
	112.789	0.267714	-0.858536	5.44663
	112.789	0.265549	-0.86674	5.44668
	112.789	0.263617	-0.86488	5.44671
	112.767	0.263576	-0.86783	5.4467
	112.71	0.264247	-0.878649	5.44668
	112.686	0.264542	-0.891416	5.44668
	112.74	0.264427	-0.91013	5.44669
	112.8	0.264274	-0.924027	5.44669
	112.811	0.264251	-0.924875	5.44669
	112.794	0.264295	-0.912685	5.44669
	112.784	0.264322	-0.890332	5.44669
	112.785	0.264318	-0.874748	5.44669
	112.79	0.264306	-0.874494	5.44669
	112.791	0.264303	-0.887533	5.44669
	112.79	0.264306	-0.90216	5.44669
	112.789	0.264308	-0.897219	5.44669
	112.789	0.264308	-0.88106	5.44669
	112.789	0.264307	-0.87464	5.44669
	112.79	0.264307	-0.877472	5.44669
	112.789	0.264307	-0.873034	5.44669
	112.789	0.264307	-0.861045	5.44669
	112.789	0.264307	-0.864027	5.44669
	112.789	0.264307	-0.878426	5.44669
	112.789	0.264307	-0.884805	5.44669
	112.789	0.264307	-0.874711	5.44669
	112.789	0.264307	-0.851263	5.44669
	112.789	0.264307	-0.842344	5.44669
	112.789	0.264307	-0.862259	5.44669
	112.789	0.264307	-0.876197	5.44669
	112.789	0.264307	-0.867469	5.44669
	112.789	0.264307	-0.865545	5.44669
	112.789	0.264307	-0.87677	5.44669
	112.789	0.264307	-0.883571	5.44669
	112.789	0.264307	-0.874782	5.44669
	112.789	0.264307	-0.859602	5.44669
	112.789	0.264307	-0.870671	5.44669
	112.789	0.264307	-0.90658	5.44669
	112.789	0.264307	-0.921785	5.44669
	112.789	0.264307	-0.900298	5.44669
	112.789	0.264307	-0.883503	5.44669
	112.789	0.264307	-0.891598	5.44669
	112.789	0.264307	-0.894274	5.44669
	112.789	0.264307	-0.883588	5.44669
	112.789	0.264307	-0.876747	5.44669
	112.789	0.264307	-0.877456	5.44669
	112.789	0.264307	-0.880149	5.44669
	112.789	0.264307	-0.88889	5.44669
	112.789	0.264307	-0.900711	5.44669
	112.789	0.264307	-0.888257	5.44669
	112.789	0.264307	-0.860833	5.44669
	112.789	0.264307	-0.858792	5.44669
	112.789	0.264307	-0.87635	5.44669
	112.789	0.264307	-0.893674	5.44669
	112.789	0.264307	-0.911894	5.44669
	112.767	0.264307	-0.916093	5.44669
	112.71	0.264307	-0.888195	5.44669
	112.686	0.264307	-0.855604	5.44669
	112.74	0.264307	-0.856666	5.44669
	112.8	0.264307	-0.869454	5.44669
	112.811	0.264307	-0.858812	5.44669
	112.794	0.264307	-0.847335	5.44669
	112.784	0.264307	-0.869531	5.44669
	112.785	0.264307	-0.902326	5.44669
	112.79	0.264307	-0.903379	5.44669
	112.791	0.264307	-0.891403	5.44669
	112.79	0.264307	-0.901634	5.44669
	112.789	0.264307	-0.91265	5.44669
	112.789	0.264307	-0.898278	5.44669
	112.789	0.264307	-0.885912	5.44669
	112.79	0.264307	-0.893326	5.44669
	112.789	0.264307	-0.894142	5.44669
	112.767	0.264307	-0.882919	5.44669
	112.71	0.264307	-0.876514	5.44669
	112.686	0.264307	-0.885467	5.44669
	112.74	0.264307	-0.900575	5.44669
	112.8	0.264307	-0.897289	5.44669
	112.811	0.264307	-0.889523	5.44669
	112.794	0.264307	-0.903019	5.44669
	112.784	0.264307	-0.92177	5.44669
	112.785	0.264307	-0.918594	5.44669
	112.79	0.264307	-0.89387	5.44669
	112.791	0.264307	-0.874123	5.44669
	112.79	0.264307	-0.865103	5.44669
	112.789	0.264307	-0.858962	5.44669
	112.789	0.264307	-0.873852	5.44669
	112.789	0.264307	-0.908142	5.44669
	112.79	0.264307	-0.929179	5.44669
	112.789	0.264307	-0.927699	5.44669
	112.789	0.264307	-0.91203	5.44669
	112.789	0.264307	-0.889053	5.44669
	112.789	0.264307	-0.874445	5.44669
	112.789	0.264307	-0.874821	5.44669
	112.789	0.264307	-0.887778	5.44669
	112.789	0.264307	-0.902146	5.44669
	112.789	0.264307	-0.889255	5.44669
	112.789	0.264307	-0.860741	5.44669
	112.789	0.313497	-0.86627	5.44669
	112.789	0.440273	-0.896503	5.44669
	112.767	0.541895	-0.902148	5.44669
	112.687	0.599043	-0.885094	5.44669
	112.584	0.645495	-0.874571	5.44669
	112.534	0.604736	-0.876008	5.44669
	112.545	0.564833	-0.872445	5.44669
	112.566	0.659986	-0.853448	5.44669
	112.571	0.778639	-0.844066	5.44669
	112.565	0.804749	-0.862204	5.44669
	112.561	0.775132	-0.875562	5.44669
	112.562	0.753702	-0.867223	5.44669
	112.563	0.755294	-0.865667	5.44669
	112.564	0.812775	-0.876909	5.44669
	112.563	0.991648	-0.891456	5.44669
	112.563	1.21832	-0.902894	5.44669
	112.563	1.32614	-0.888253	5.44669
	112.563	1.30284	-0.852184	5.44669
	112.541	1.25668	-0.830312	5.44669
	112.461	1.24593	-0.839946	5.44669
	112.358	1.25788	-0.876315	5.44669
	112.33	1.26672	-0.915625	5.44669
	112.398	1.26617	-0.923519	5.44669
	112.443	1.31199	-0.889931	5.44669
	112.394	1.48674	-0.845813	5.44669
	112.329	1.71582	-0.827088	5.44669
	112.314	1.82612	-0.840867	5.44669
	112.33	1.80301	-0.869976	5.44669
	112.342	1.75604	-0.879914	5.44669
	112.341	1.74488	-0.858406	5.44669
	112.337	1.75696	-0.843438	5.44669
	112.335	1.76598	-0.868042	5.44669
	112.336	1.76548	-0.910958	5.44669
	112.337	1.76205	-0.932382	5.44669
	112.337	1.7608	-0.928032	5.44669
	112.315	1.76149	-0.911031	5.44669
	112.235	1.81142	-0.880645	5.44669
	112.153	1.98745	-0.846419	5.44669
	112.161	2.21561	-0.838522	5.44669
	112.196	2.27588	-0.86243	5.44669
	112.163	2.12596	-0.877635	5.44669
	112.108	2.02685	-0.868012	5.44669
	112.092	2.13464	-0.865261	5.44669
	112.104	2.27942	-0.876459	5.44669
	112.114	2.31194	-0.883541	5.44669
	112.115	2.27572	-0.882751	5.44669
	112.111	2.24925	-0.887809	5.44669
	112.109	2.25107	-0.907202	5.44669
	112.11	2.26125	-0.916219	5.44669
	112.111	2.26487	-0.897787	5.44669
	112.111	2.26277	-0.876566	5.44669
	112.111	2.2606	-0.864727	5.44669
	112.11	2.26044	-0.857936	5.44669
	112.11	2.26114	-0.873556	5.44669
	112.111	2.26149	-0.900512	5.4507
	112.111	2.26139	-0.90123	5.46104
	112.111	2.26122	-0.883284	5.46531
	112.111	2.26119	-0.874139	5.45562
	112.111	2.26124	-0.87647	5.4448
	112.111	2.26127	-0.880663	5.44287
	112.111	2.26126	-0.889456	5.44579
	112.111	2.26125	-0.900765	5.44767
	112.111	2.26125	-0.895949	5.44742
	112.088	2.31044	-0.881024	5.44664
	112.031	2.48641	-0.867206	5.44641
	112.007	2.66561	-0.857382	5.44658
	112.061	2.59923	-0.864571	5.44674
	112.121	2.34766	-0.872086	5.44675
	112.132	2.19134	-0.864968	5.44669
	112.116	2.20348	-0.873836	5.44667
	112.083	2.26225	-0.898121	5.44668
	112.004	2.33145	-0.900128	5.44669
	111.905	2.44567	-0.883672	5.44669
	111.857	2.53491	-0.874693	5.44669
	111.889	2.59134	-0.884435	5.44669
	111.966	2.69108	-0.908661	5.44669
	111.995	2.77907	-0.925901	5.44669
	111.936	2.79096	-0.918312	5.44669
	111.872	2.76634	-0.892283	5.44669
	111.862	2.75205	-0.873558	5.44669
	111.879	2.75487	-0.86543	5.44669
	111.89	2.76113	-0.8593	5.44669
	111.889	2.76275	-0.866007	5.44669
	111.862	2.76121	-0.872006	5.44669
	111.781	2.75998	-0.864424	5.44669
	111.678	2.76002	-0.873637	5.44669
	111.629	2.76047	-0.898231	5.44669
	111.64	2.76065	-0.900245	5.44669
	111.661	2.76056	-0.891552	5.44669
	111.666	2.76046	-0.894941	5.44669
	111.66	2.76045	-0.892806	5.44669
	111.656	2.76048	-0.889655	5.44669
	111.656	2.7605	-0.904669	5.44669
	111.658	2.76049	-0.922415	5.44669
	111.658	2.76049	-0.926148	5.44669
	111.658	2.76048	-0.913793	5.44669
	111.658	2.76049	-0.890344	5.44669
	111.636	2.76049	-0.874359	5.44669
	111.578	2.76049	-0.866456	5.44669
	111.532	2.76049	-0.851575	5.44669
	111.529	2.80968	-0.845418	5.44669
	111.543	2.93645	-0.871308	5.44669
	111.527	2.98888	-0.903754	5.44669
	111.468	2.87007	-0.903345	5.44669
	111.418	2.7865	-0.890881	5.44669
	111.414	2.9389	-0.893557	5.44669
	111.429	3.15381	-0.884594	5.44669
	111.437	3.15969	-0.853977	5.44669
	111.435	3.03183	-0.840236	5.44669
	111.431	2.91845	-0.868324	5.44669
	111.43	2.85808	-0.912223	5.44669
	111.431	2.91304	-0.932813	5.44669
	111.432	3.01304	-0.919893	5.44669
	111.432	3.04418	-0.89048	5.44669
	111.432	3.02307	-0.87224	5.44669
	111.409	3.00338	-0.865519	5.44669
	111.33	3.00267	-0.851935	5.44669
	111.248	3.05857	-0.838031	5.44669
	111.278	3.13922	-0.843227	5.44669
	111.392	3.11296	-0.874939	5.44669
	111.463	3.06694	-0.913881	5.44669
	111.436	3.15437	-0.931149	5.44669
	111.329	3.27196	-0.926476	5.44669
	111.217	3.30037	-0.918688	5.44669
	111.173	3.27209	-0.909264	5.44669
	111.189	3.25041	-0.891105	5.44669
	111.21	3.25142	-0.884159	5.44669
	111.213	3.25955	-0.90302	5.44669
	111.207	3.2626	-0.915815	5.44669
	111.203	3.26099	-0.899112	5.44669
	111.204	3.25923	-0.885136	5.44669
	111.206	3.25907	-0.892705	5.44669
	111.206	3.25962	-0.886287	5.44669
	111.206	3.25991	-0.854991	5.4507
	111.205	3.25984	-0.840058	5.46104
	111.205	3.2597	-0.860019	5.46531
	111.205	3.25967	-0.876078	5.45562
	111.205	3.25971	-0.860346	5.4448
	111.205	3.25974	-0.845616	5.44287
	111.205	3.25973	-0.868264	5.44579
	111.205	3.25972	-0.902407	5.44767
	111.205	3.25972	-0.903863	5.44742
	111.205	3.25972	-0.891577	5.44664
	111.205	3.25972	-0.893664	5.44641
	111.205	3.25972	-0.884391	5.44658
	111.205	3.25972	-0.861725	5.44674
	111.183	3.25972	-0.868412	5.44675
	111.126	3.25972	-0.897051	5.44669
	111.08	3.25972	-0.901616	5.44667
	111.076	3.25972	-0.884677	5.44668
	111.09	3.25972	-0.866715	5.44669
	111.075	3.25972	-0.855878	5.44669
	111.015	3.25972	-0.871986	5.44669
	110.966	3.25972	-0.908456	5.44669
	110.962	3.30891	-0.929975	5.44669
	110.977	3.43569	-0.92792	5.44669
	110.984	3.48812	-0.919711	5.44669
	110.982	3.3693	-0.90918	5.44669
	110.979	3.23655	-0.890706	5.44669
	110.978	3.21298	-0.884022	5.44669
	110.979	3.24869	-0.903104	5.44669
	110.979	3.32095	-0.923769	5.44669
	110.979	3.44466	-0.919402	5.44669
	110.979	3.53679	-0.893498	5.44669
	110.979	3.59105	-0.88155	5.44669
	110.979	3.68886	-0.901076	5.44669
	110.979	3.77681	-0.923798	5.44669
	110.979	3.78938	-0.920135	5.44669
	110.957	3.76504	-0.893795	5.44669
	110.877	3.75065	-0.881414	5.44669
	110.773	3.75331	-0.893042	5.44669
	110.724	3.75955	-0.895623	5.44669
	110.734	3.76121	-0.88364	5.44669
	110.756	3.75969	-0.868419	5.44669
	110.761	3.75847	-0.84909	5.44669
	110.755	3.75849	-0.843679	5.44669
	110.751	3.75894	-0.871463	5.44669
	110.751	3.75912	-0.904436	5.44669
	110.753	3.75903	-0.903576	5.44669
	110.731	3.75893	-0.890736	5.44669
	110.651	3.75892	-0.901284	5.44669
	110.547	3.75895	-0.920612	5.44669
	110.497	3.75897	-0.926596	5.44669
	110.508	3.75896	-0.922492	5.44669
	110.529	3.75896	-0.910817	5.44669
	110.534	3.75896	-0.890403	5.44669
	110.529	3.75896	-0.875443	5.44669
	110.525	3.75896	-0.866889	5.44669
	110.525	3.75896	-0.859242	5.44669
	110.526	3.75896	-0.865464	5.44669
	110.527	3.75896	-0.871799	5.44669
	110.527	3.75896	-0.864531	5.44669
	110.526	3.75896	-0.873755	5.44669
	110.526	3.75896	-0.898243	5.44669
	110.526	3.80815	-0.892337	5.44669
	110.527	3.93492	-0.855507	5.44669
	110.504	3.98736	-0.838116	5.44669
	110.447	3.86854	-0.866892	5.44669
	110.423	3.73578	-0.912376	5.44669
	110.455	3.71222	-0.925515	5.44669
	110.435	3.79711	-0.899794	5.44669
	110.342	3.99615	-0.874094	5.44669
	110.276	4.22149	-0.870848	5.44669
	110.276	4.32157	-0.886237	5.44669
	110.299	4.24632	-0.910783	5.44669
	110.308	4.07497	-0.92615	5.44669
	110.304	4.01344	-0.925533	5.44669
	110.299	4.14433	-0.912207	5.44669
	110.298	4.28539	-0.882027	5.44669
	110.3	4.30814	-0.854451	5.44669
	110.301	4.26914	-0.866254	5.44669
	110.301	4.24498	-0.906611	5.44669
	110.3	4.24876	-0.931247	5.44669
	110.3	4.25894	-0.921239	5.44669
	110.3	4.26186	-0.891602	5.44669
	110.3	4.25946	-0.880102	5.44669
	110.3	4.25742	-0.893272	5.44669
	110.3	4.25742	-0.896185	5.44669
	110.3	4.25814	-0.891665	5.44669
	110.3	4.25845	-0.904309	5.44669
	110.3	4.25832	-0.92155	5.44669
	110.3	4.25816	-0.918043	5.44669
	110.278	4.25814	-0.885847	5.44669
	110.22	4.25818	-0.846099	5.44669
	110.197	4.25821	-0.828667	5.44669
	110.251	4.25821	-0.833557	5.44669
	110.288	4.25819	-0.849366	5.44669
	110.219	4.25819	-0.879059	5.44669
	110.1	4.25819	-0.913419	5.44669
	110.039	4.2582	-0.929489	5.44669
	110.051	4.2582	-0.925945	5.44669
	110.077	4.25819	-0.919055	5.44669
	110.083	4.25819	-0.917478	5.44669
	110.077	4.25819	-0.919274	5.44669
	110.05	4.25819	-0.912717	5.44669
	109.97	4.25819	-0.892345	5.44669
	109.868	4.25819	-0.883451	5.4507
	109.819	4.25819	-0.902283	5.46104
	109.829	4.25819	-0.923628	5.46531
	109.85	4.30739	-0.919635	5.45562
	109.855	4.48335	-0.893646	5.4448
	109.85	4.66256	-0.88153	5.44287
	109.846	4.64536	-0.901014	5.44579
	109.846	4.56976	-0.92378	5.44767
	109.848	4.64184	-0.92015	5.44742
	109.848	4.76355	-0.893807	5.44664
	109.848	4.79916	-0.881414	5.44641
	109.848	4.77243	-0.893038	5.44658
	109.847	4.74883	-0.88775	5.44674
	109.848	4.74849	-0.855485	5.44675
	109.848	4.70755	-0.839745	5.44669
	109.848	4.58435	-0.867583	5.44667
	109.848	4.53049	-0.904216	5.44668
	109.825	4.64743	-0.904864	5.44669
	109.746	4.77991	-0.891353	5.44669
	109.664	4.80403	-0.893215	5.44669
	109.672	4.76865	-0.884282	5.44669
	109.706	4.74552	-0.861839	5.44669
	109.674	4.74845	-0.868498	5.44669
	109.619	4.7579	-0.897046	5.44669
	109.602	4.76082	-0.901583	5.44669
	109.615	4.75868	-0.892535	5.44669
	109.625	4.75675	-0.902748	5.44669
	109.625	4.7567	-0.912714	5.44669
	109.622	4.75737	-0.890038	5.44669
	109.62	4.75766	-0.857579	5.44669
	109.621	4.75755	-0.856838	5.44669
	109.622	4.80659	-0.868825	5.44669
	109.622	4.93334	-0.866358	5.44669
	109.599	4.98582	-0.867708	5.44669
	109.519	4.86703	-0.878073	5.44669
	109.438	4.73427	-0.891218	5.44268
	109.446	4.71069	-0.910252	5.43234
	109.48	4.74639	-0.924149	5.42806
	109.447	4.76947	-0.917012	5.43775
	109.392	4.8156	-0.88449	5.44858
	109.376	4.98207	-0.853768	5.4505
	109.388	5.20758	-0.85722	5.44759
	109.399	5.31932	-0.878211	5.44571
	109.399	5.24889	-0.887142	5.44595
	109.395	5.07542	-0.883638	5.44673
	109.394	4.96209	-0.87903	5.44696
	109.394	4.96587	-0.87048	5.44679
	109.395	5.05528	-0.85155	5.44663
	109.395	5.14811	-0.843969	5.44663
	109.395	5.115	-0.870709	5.44668
	109.395	5.06177	-0.911888	5.44671
	109.395	5.14862	-0.931824	5.4467
	109.395	5.26852	-0.927468	5.44668
	109.395	5.29811	-0.910993	5.44668
	109.395	5.26951	-0.8887	5.44669
	109.395	5.24726	-0.874666	5.44669
	109.395	5.24816	-0.875039	5.44669
	109.395	5.25644	-0.87992	5.44669
	109.395	5.2596	-0.881789	5.44669
	109.395	5.25797	-0.888701	5.44669
	109.395	5.25617	-0.907919	5.44669
	109.395	5.256	-0.916202	5.44669
	109.395	5.25656	-0.889655	5.44669
	109.373	5.25686	-0.856177	5.44669
	109.293	5.25679	-0.856387	5.44669
	109.189	5.25665	-0.877005	5.44669
	109.14	5.25662	-0.886933	5.44669
	109.15	5.25665	-0.876109	5.44669
	109.171	5.25668	-0.858963	5.44669
	109.176	5.25668	-0.862061	5.44669
	109.171	5.25667	-0.870472	5.44669
	109.167	5.25666	-0.865184	5.44669
	109.167	5.25666	-0.866629	5.44669
	109.169	5.25667	-0.878038	5.44669
	109.169	5.25667	-0.891587	5.44669
	109.169	5.25667	-0.910419	5.44669
	109.169	5.25667	-0.916217	5.44669
	109.169	5.25667	-0.888771	5.44669
	109.169	5.25667	-0.847931	5.44669
	109.169	5.25667	-0.828388	5.44669
	109.169	5.25667	-0.832788	5.44669
	109.169	5.25667	-0.841272	5.44669
	109.169	5.30586	-0.843213	5.44669
	109.146	5.43263	-0.841003	5.44669
	109.089	5.48506	-0.839386	5.44669
	109.065	5.36625	-0.839494	5.44669
	109.097	5.23349	-0.847985	5.44669
	109.077	5.25912	-0.876361	5.44669
	108.984	5.47079	-0.904908	5.44669
	108.918	5.67307	-0.894154	5.44669
	108.919	5.65281	-0.861761	5.44669
	108.941	5.51852	-0.857077	5.44669
	108.95	5.46093	-0.875301	5.44669
	108.946	5.53239	-0.885973	5.44669
	108.941	5.68874	-0.876312	5.44669
	108.941	5.74561	-0.859389	5.44669
	108.942	5.56895	-0.870038	5.44669
	108.943	5.3534	-0.89852	5.44669
	108.943	5.40508	-0.901646	5.44669
	108.92	5.66345	-0.892037	5.44669
	108.84	5.82785	-0.902516	5.44669
	108.737	5.81668	-0.920665	5.44669
	108.687	5.75544	-0.91831	5.44669
	108.698	5.73405	-0.886273	5.44669
	108.719	5.74691	-0.854054	5.44669
	108.724	5.7599	-0.864577	5.44669
	108.718	5.76077	-0.898179	5.44669
	108.714	5.75652	-0.895582	5.44669
	108.715	5.75443	-0.86476	5.44669
	108.716	5.75507	-0.865698	5.44669
	108.717	5.75608	-0.894834	5.44669
	108.716	5.75627	-0.893781	5.44669
	108.716	5.756	-0.865195	5.44669
	108.716	5.75581	-0.858649	5.44669
	108.716	5.75583	-0.874739	5.44669
	108.694	5.75591	-0.893049	5.44669
	108.636	5.75593	-0.904334	5.44669
	108.59	5.75591	-0.896161	5.44669
	108.564	5.7559	-0.879843	5.44669
	108.521	5.7559	-0.874506	5.44669
	108.482	5.7559	-0.885719	5.44669
	108.476	5.7559	-0.901394	5.44669
	108.487	5.7559	-0.889672	5.44669
	108.494	5.7559	-0.853312	5.44669
	108.492	5.7559	-0.838151	5.44669
	108.49	5.7559	-0.867688	5.44669
	108.489	5.7559	-0.904827	5.44669
	108.49	5.7559	-0.905082	5.44669
	108.49	5.7559	-0.883357	5.44669
	108.49	5.7559	-0.864929	5.44669
	108.49	5.7559	-0.855598	5.44669
	108.49	5.7559	-0.864633	5.44669
	108.49	5.7559	-0.872746	5.44669
	108.49	5.7559	-0.857352	5.44669
	108.49	5.80509	-0.837682	5.44669
	108.49	5.98106	-0.841148	5.44669
	108.49	6.16027	-0.86632	5.44669
	108.49	6.14307	-0.886152	5.44669
	108.49	6.06746	-0.895048	5.44669
	108.49	6.13954	-0.901106	5.44669
	108.49	6.21207	-0.894097	5.44669
	108.49	6.1209	-0.880125	5.44669
	108.49	6.04174	-0.875358	5.44669
	108.49	6.13696	-0.878105	5.44669
	108.49	6.26937	-0.880914	5.44669
	108.49	6.30119	-0.881109	5.44669
	108.468	6.26906	-0.880191	5.44669
	108.388	6.24456	-0.879737	5.44669
	108.284	6.24575	-0.879874	5.44669
	108.235	6.25497	-0.880092	5.44669
	108.245	6.2584	-0.880135	5.44669
	108.266	6.25657	-0.887946	5.44669
	108.271	6.25458	-0.90032	5.44669
	108.266	6.25439	-0.8963	5.44669
	108.262	6.25503	-0.881329	5.44669
	108.262	6.25536	-0.875079	5.44669
	108.264	6.25527	-0.87756	5.44669
	108.264	6.25512	-0.880785	5.44669
	108.264	6.25508	-0.889119	5.44669
	108.263	6.25512	-0.90058	5.44669
	108.263	6.25515	-0.888121	5.44669
	108.241	6.25515	-0.852952	5.44669
	108.162	6.25514	-0.838551	5.44669
	108.08	6.25514	-0.867983	5.44669
	108.088	6.25514	-0.912679	5.44669
	108.122	6.25514	-0.925254	5.44669
	108.09	6.25514	-0.891706	5.44669
	108.035	6.25514	-0.84594	5.44669
	108.018	6.25514	-0.834381	5.44669
	108.03	6.30433	-0.868735	5.44669
	108.041	6.48029	-0.906606	5.44669
	108.041	6.70869	-0.897585	5.44669
	108.038	6.81827	-0.862596	5.44669
	108.036	6.74591	-0.856207	5.44669
	108.037	6.57239	-0.866769	5.44669
	108.037	6.45974	-0.85785	5.44669
	108.038	6.46382	-0.840015	5.44669
	108.037	6.55311	-0.841948	5.44669
	108.037	6.69497	-0.873696	5.44669
	108.037	6.78862	-0.913816	5.44669
	108.037	6.78787	-0.931563	5.44669
	108.015	6.75592	-0.926673	5.44669
	107.935	6.74307	-0.918623	5.44669
	107.854	6.74908	-0.909167	5.44669
	107.862	6.75617	-0.891088	5.44669
	107.918	6.75701	-0.884186	5.44669
	107.943	6.75484	-0.895167	5.44669
	107.912	6.75363	-0.895528	5.44669
	107.842	6.7539	-0.890716	5.44669
	107.794	6.75444	-0.896275	5.44669
	107.794	6.75457	-0.885792	5.44669
	107.81	6.75443	-0.861384	5.44669
	107.817	6.75433	-0.8599	5.44669
	107.814	6.75434	-0.876619	5.44669
	107.81	6.75437	-0.885522	5.44669
	107.81	6.75439	-0.883525	5.44669
	107.788	6.75438	-0.88743	5.44669
	107.709	6.75437	-0.898898	5.44669
	107.628	6.75437	-0.888017	5.44669
	107.635	6.75437	-0.853506	5.44669
	107.67	6.75438	-0.838821	5.44669
	107.637	6.75437	-0.860028	5.44669
	107.582	6.75437	-0.884392	5.44669
	107.566	6.75437	-0.896555	5.44669
	107.578	6.75437	-0.902364	5.44669
	107.589	6.75437	-0.894088	5.44669
	107.589	6.75437	-0.879675	5.44669
	107.585	6.80356	-0.867302	5.44669
	107.583	6.93034	-0.850032	5.44669
	107.584	6.98277	-0.84447	5.44669
	107.585	6.86395	-0.871459	5.44669
	107.585	6.78039	-0.904154	5.44669
	107.585	6.8836	-0.895588	5.44669
	107.585	6.97174	-0.862631	5.44669
	107.585	6.87599	-0.864802	5.44669
	107.585	6.74017	-0.903086	5.44669
	107.585	6.75631	-0.922414	5.44669
	107.585	6.9159	-0.901804	5.44669
	107.585	6.99357	-0.88391	5.44669
	107.585	6.92281	-0.891233	5.44669
	107.585	6.95657	-0.886106	5.44669
	107.585	7.10865	-0.863309	5.44669
	107.585	7.12903	-0.860595	5.44669
	107.585	7.02935	-0.868355	5.44669
	107.585	6.97179	-0.864825	5.44669
	107.585	7.03093	-0.867232	5.44669
	107.585	7.13294	-0.870548	5.44669
	107.585	7.11444	-0.863377	5.44669
	107.585	7.06407	-0.873716	5.44669
	107.585	7.14691	-0.906507	5.44669
	107.585	7.21494	-0.928542	5.44669
	107.585	7.11805	-0.928013	5.44669
	107.585	7.03809	-0.920259	5.44669
	107.585	7.13501	-0.917247	5.44669
	107.585	7.26842	-0.918749	5.44669
	107.585	7.30005	-0.92045	5.44669
	107.585	7.26749	-0.920629	5.44669
	107.585	7.24287	-0.920099	5.44669
	107.585	7.24417	-0.919814	5.44669
	107.585	7.25347	-0.919882	5.44669
	107.585	7.25691	-0.920013	5.44669
	107.562	7.25504	-0.912172	5.44669
	107.505	7.25304	-0.883983	5.44669
	107.481	7.25286	-0.855284	5.44669
	107.513	7.2535	-0.865908	5.44669
	107.515	7.25383	-0.90617	5.44669
	107.48	7.25374	-0.923315	5.44669
	107.46	7.25359	-0.901086	5.44669
	107.464	7.25355	-0.875419	5.44669
	107.472	7.25359	-0.863073	5.44669
	107.475	7.25362	-0.84978	5.44669
	107.473	7.25362	-0.845868	5.44669
	107.471	7.25361	-0.872135	5.44669
	107.449	7.25361	-0.91181	5.44669
	107.392	7.25361	-0.923414	5.44669
	107.346	7.25361	-0.899114	5.44669
	107.342	7.25361	-0.882427	5.44669
	107.356	7.25361	-0.899439	5.44669
	107.363	7.3028	-0.922799	5.44669
	107.361	7.42958	-0.920299	5.44669
	107.358	7.48201	-0.886348	5.44669
	107.357	7.36319	-0.853378	5.44669
	107.358	7.23044	-0.856397	5.44669
	107.359	7.20687	-0.870134	5.44669
	107.336	7.24258	-0.859193	5.44669
	107.279	7.26565	-0.839382	5.44669
	107.255	7.26258	-0.833335	5.44669
	107.309	7.25309	-0.845455	5.44669
	107.369	7.2502	-0.877499	5.44669
	107.357	7.25237	-0.906285	5.44669
	107.284	7.2543	-0.894326	5.44669
	107.249	7.25434	-0.861344	5.44669
	107.282	7.25367	-0.864712	5.44669
	107.267	7.30257	-0.895635	5.44669
	107.176	7.42946	-0.894467	5.44669
	107.109	7.48204	-0.865197	5.44669
	107.108	7.36325	-0.858406	5.44669
	107.13	7.23045	-0.874637	5.44669
	107.14	7.20686	-0.885222	5.44669
	107.136	7.29176	-0.876234	5.44669
	107.131	7.49081	-0.859623	5.44669
	107.13	7.66695	-0.870164	5.44669
	107.132	7.64026	-0.89849	5.44669
	107.133	7.56176	-0.901589	5.44669
	107.132	7.58682	-0.884153	5.44669
	107.11	7.58369	-0.874376	5.44669
	107.03	7.56691	-0.884131	5.44669
	106.949	7.65832	-0.900776	5.44669
	106.979	7.76719	-0.889977	5.44669
	107.071	7.79053	-0.85366	5.44669
	107.084	7.76323	-0.830317	5.44669
	107.032	7.74375	-0.831553	5.44669
	106.98	7.74534	-0.847938	5.44669
	106.928	7.75293	-0.871303	5.44669
	106.894	7.75555	-0.877948	5.44669
	106.894	7.75395	-0.85711	5.44669
	106.905	7.75235	-0.835723	5.44669
	106.91	7.75225	-0.840412	5.44669
	106.908	7.75277	-0.866708	5.44669
	106.905	7.75303	-0.886575	5.44669
	106.905	7.75295	-0.895088	5.44669
	106.906	7.75282	-0.900972	5.44669
	106.906	7.7528	-0.886156	5.44669
	106.906	7.75284	-0.851988	5.44669
	106.906	7.75286	-0.830975	5.44669
	106.906	7.75286	-0.840294	5.44669
	106.906	7.75285	-0.868354	5.44669
	106.906	7.75284	-0.887308	5.44669
	106.906	7.75284	-0.89481	5.44669
	106.906	7.75285	-0.900595	5.44669
	106.884	7.75285	-0.886097	5.44669
	106.826	7.75285	-0.852097	5.44669
	106.78	7.75285	-0.838913	5.44669
	106.776	7.75285	-0.860568	5.44669
	106.791	7.75285	-0.884585	5.44669
	106.775	7.75285	-0.896444	5.44669
	106.716	7.75285	-0.91012	5.44669
	106.666	7.75285	-0.922235	5.44669
	106.662	7.75285	-0.916257	5.44669
	106.677	7.75285	-0.892725	5.44669
	106.685	7.75285	-0.882344	5.44669
	106.683	7.75285	-0.901683	5.44669
	106.679	7.75285	-0.915899	5.44669
	106.678	7.75285	-0.899623	5.44669
	106.679	7.75285	-0.88532	5.44669
	106.68	7.75285	-0.900471	5.44669
	106.68	7.75285	-0.914333	5.44669
	106.68	7.75285	-0.899398	5.44669
	106.679	7.75285	-0.885783	5.44669
	106.68	7.75285	-0.892874	5.44669
	106.68	7.75285	-0.886128	5.44669
	106.68	7.75285	-0.854864	5.44669
	106.68	7.75285	-0.840062	5.44669
	106.68	7.75285	-0.860066	5.44669
	106.68	7.75285	-0.883967	5.44669
	106.68	7.75285	-0.896364	5.44669
	106.68	7.75285	-0.902435	5.44669
	106.68	7.75285	-0.894186	5.44669
	106.68	7.75285	-0.887561	5.44669
	106.657	7.75285	-0.9033	5.44669
	106.577	7.75285	-0.922585	5.44669
	106.474	7.75285	-0.926706	5.44669
	106.424	7.75285	-0.921837	5.44669
	106.435	7.75285	-0.910503	5.44669
	106.478	7.80204	-0.882634	5.44669
	106.541	7.978	-0.855312	5.44669
	106.559	8.2064	-0.866399	5.44669
	106.501	8.31598	-0.906366	5.44669
	106.441	8.2928	-0.923222	5.44669
	106.432	8.24607	-0.893106	5.44669
	106.449	8.18584	-0.855121	5.44669
	106.459	8.0711	-0.862588	5.44669
	106.457	7.97846	-0.896965	5.44669
	106.453	7.96998	-0.903651	5.44669
	106.452	8.04689	-0.89343	5.44669
	106.453	8.18803	-0.902388	5.44669
	106.454	8.28577	-0.920116	5.44669
	106.454	8.28699	-0.925996	5.44669
	106.431	8.25442	-0.922417	5.44669
	106.351	8.2406	-0.918869	5.44669
	106.248	8.24644	-0.910791	5.44669
	106.198	8.2538	-0.891681	5.44669
	106.209	8.25481	-0.875987	5.44669
	106.23	8.25261	-0.866663	5.44669
	106.257	8.25134	-0.851083	5.44669
	106.309	8.25158	-0.837268	5.44669
	106.329	8.25214	-0.843211	5.44669
	106.275	8.25228	-0.875203	5.44669
	106.216	8.25215	-0.906127	5.44669
	106.206	8.25204	-0.902948	5.44669
	106.222	8.25204	-0.88987	5.44669
	106.232	8.30127	-0.901145	5.44669
	106.231	8.42806	-0.91299	5.44669
	106.227	8.48049	-0.898594	5.44669
	106.225	8.36166	-0.885923	5.44669
	106.226	8.2289	-0.893218	5.44669
	106.227	8.20534	-0.894093	5.44669
	106.227	8.24105	-0.890807	5.44669
	106.227	8.26412	-0.904694	5.44669
	106.227	8.26106	-0.922016	5.44669
	106.227	8.25156	-0.925972	5.44669
	106.227	8.24868	-0.921732	5.44669
	106.227	8.25084	-0.91072	5.44669
	106.227	8.25277	-0.890633	5.44669
	106.227	8.25281	-0.875573	5.44669
	106.227	8.25214	-0.874733	5.44669
	106.227	8.25185	-0.887339	5.44669
	106.227	8.25196	-0.909865	5.44669
	106.227	8.25212	-0.925373	5.44669
	106.227	8.25214	-0.917664	5.44669
	106.227	8.25209	-0.892199	5.44669
	106.227	8.25207	-0.873753	5.44669
	106.227	8.25207	-0.865542	5.44669
	106.227	8.25208	-0.859278	5.44669
	106.205	8.25209	-0.865957	5.44669
	106.147	8.25208	-0.879864	5.44669
	106.123	8.25208	-0.884721	5.44669
	106.177	8.25208	-0.874165	5.44669
	106.237	8.25208	-0.851064	5.44669
	106.248	8.25208	-0.834584	5.44669
	106.232	8.25208	-0.834221	5.44669
	106.222	8.25208	-0.847532	5.44669
	106.223	8.25208	-0.878054	5.44669
	106.227	8.25208	-0.905779	5.44669
	106.229	8.25208	-0.893917	5.44669
	106.228	8.25208	-0.853482	5.44669
	106.227	8.25208	-0.828834	5.44669
	106.227	8.25208	-0.838865	5.44669
	106.227	8.25208	-0.876387	5.44669
	106.227	8.25208	-0.91604	5.44669
	106.227	8.25208	-0.923667	5.44669
	106.227	8.25208	-0.897716	5.44669
	106.227	8.25208	-0.881751	5.44669
	106.227	8.25208	-0.899652	5.44669
	106.227	8.25208	-0.923129	5.44669
	106.227	8.25208	-0.928232	5.44669
	106.205	8.25208	-0.922283	5.44669
	106.147	8.25208	-0.910147	5.44669
	106.123	8.25208	-0.882327	5.44669
	106.155	8.25208	-0.847439	5.44669
	106.135	8.25208	-0.838351	5.44669
	106.043	8.25208	-0.869867	5.44669
	105.977	8.25208	-0.905669	5.44669
	105.977	8.25208	-0.904661	5.44669
	105.999	8.25208	-0.890752	5.44669
	106.009	8.30127	-0.900906	5.44669
	106.004	8.47724	-0.912576	5.44669
	105.999	8.70564	-0.890635	5.44669
	105.999	8.81522	-0.850007	5.44669
	106	8.79204	-0.836466	5.44669
	106.001	8.7453	-0.860293	5.44669
	106.001	8.68508	-0.885341	5.44669
	106.001	8.57034	-0.896859	5.44669
	106.001	8.52688	-0.910025	5.44669
	106.001	8.59599	-0.914177	5.44669
	106.001	8.59856	-0.895928	5.44669
	106.001	8.56845	-0.884383	5.44669
	106.001	8.65226	-0.901392	5.44669
	106.001	8.76267	-0.922922	5.44669
	106.001	8.78936	-0.919656	5.44669
	106.001	8.76291	-0.886035	5.44669
	106.001	8.7426	-0.853475	5.44669
	106.001	8.74354	-0.864419	5.44669
	106.001	8.75116	-0.906189	5.44669
	106.001	8.75402	-0.931722	5.44669
	106.001	8.75251	-0.929459	5.44669
	105.978	8.75086	-0.919735	5.44669
	105.921	8.7507	-0.916513	5.44669
	105.897	8.75122	-0.910757	5.44669
	105.929	8.7515	-0.892505	5.44669
	105.909	8.75143	-0.884215	5.44669
	105.816	8.7513	-0.902546	5.44669
	105.75	8.75127	-0.915596	5.44669
	105.75	8.75131	-0.899189	5.44669
	105.773	8.75133	-0.885246	5.44669
	105.782	8.75133	-0.900594	5.44669
	105.778	8.75132	-0.914411	5.44669
	105.773	8.75131	-0.899386	5.44669
	105.773	8.75132	-0.88575	5.44669
	105.774	8.75132	-0.900735	5.44669
	105.775	8.75132	-0.914291	5.44669
	105.775	8.75132	-0.899286	5.44669
	105.774	8.80051	-0.87788	5.44669
	105.774	8.92728	-0.872616	5.44669
	105.774	8.97972	-0.877761	5.44669
	105.774	8.8609	-0.881746	5.44669
	105.774	8.72814	-0.889451	5.44669
	105.752	8.70458	-0.908248	5.44669
	105.695	8.74028	-0.923945	5.44669
	105.671	8.81255	-0.917639	5.44669
	105.725	8.98545	-0.892696	5.44669
	105.763	9.20435	-0.87397	5.44669
	105.694	9.31105	-0.873327	5.44669
	105.596	9.29003	-0.88732	5.44669
	105.593	9.24523	-0.910356	5.44669
	105.629	9.23423	-0.925586	5.44669
	105.601	9.2456	-0.925449	5.44669
	105.547	9.25428	-0.920243	5.44669
	105.53	9.25388	-0.918153	5.44669
	105.541	9.25062	-0.919134	5.44669
	105.552	9.2494	-0.912419	5.44669
	105.552	9.25005	-0.892269	5.44669
	105.549	9.25075	-0.883526	5.44669
	105.547	9.25082	-0.902341	5.44669
	105.547	9.25059	-0.915755	5.44669
	105.548	9.25048	-0.899329	5.44669
	105.548	9.25051	-0.877377	5.44669
	105.548	9.25056	-0.864519	5.44669
	105.526	9.25057	-0.85756	5.44669
	105.446	9.25056	-0.865601	5.44669
	105.365	9.25055	-0.872455	5.44669
	105.395	9.25055	-0.864756	5.44669
	105.487	9.25055	-0.873616	5.44669
	105.478	9.25056	-0.905975	5.44669
	105.369	9.25056	-0.920484	5.44669
	105.292	9.25055	-0.892097	5.44669
	105.294	9.25055	-0.847801	5.44669
	105.321	9.25055	-0.835021	5.44669
	105.331	9.25055	-0.868342	5.44669
	105.326	9.25055	-0.914085	5.44669
	105.32	9.25055	-0.925716	5.44669
	105.32	9.25055	-0.89927	5.44669
	105.321	9.25055	-0.881674	5.44669
	105.3	9.25055	-0.891197	5.44669
	105.22	9.25055	-0.894756	5.44669
	105.116	9.29974	-0.883933	5.44669
	105.066	9.42652	-0.868849	5.44669
	105.077	9.47895	-0.857037	5.44669
	105.098	9.36013	-0.871713	5.44669
	105.103	9.22738	-0.90793	5.44669
	105.098	9.25301	-0.92198	5.44669
	105.094	9.41548	-0.892029	5.44669
	105.094	9.49099	-0.855111	5.44669
	105.095	9.36911	-0.862966	5.44669
	105.096	9.27605	-0.897127	5.44669
	105.096	9.37637	-0.895713	5.44669
	105.095	9.51586	-0.865189	5.44669
	105.095	9.59802	-0.85796	5.44669
	105.095	9.64145	-0.874453	5.44669
	105.096	9.59052	-0.893174	5.44669
	105.096	9.54744	-0.912359	5.44669
	105.096	9.64487	-0.924336	5.44669
	105.095	9.71642	-0.924212	5.44669
	105.096	9.56663	-0.912298	5.44669
	105.096	9.35709	-0.890406	5.44669
	105.096	9.40172	-0.882787	5.44669
	105.096	9.65501	-0.902694	5.44669
	105.096	9.77059	-0.916166	5.44669
	105.073	9.63461	-0.891505	5.44669
	105.016	9.52162	-0.849096	5.44669
	104.97	9.61865	-0.835775	5.44669
	104.944	9.76384	-0.868198	5.44669
	104.9	9.80037	-0.913756	5.44669
	104.861	9.76568	-0.925629	5.44669
	104.856	9.68923	-0.899351	5.44669
	104.866	9.56341	-0.873868	5.44669
	104.873	9.52107	-0.86304	5.44669
	104.872	9.64378	-0.858188	5.44669
	104.869	9.77457	-0.86639	5.44669
	104.868	9.79594	-0.880433	5.44669
	104.869	9.76	-0.884806	5.44669
	104.869	9.73762	-0.873998	5.44669
	104.869	9.74105	-0.850964	5.44669
	104.869	9.75046	-0.834602	5.44669
	104.869	9.75317	-0.834264	5.44669
	104.869	9.75097	-0.847544	5.44669
	104.869	9.74908	-0.878044	5.44669
	104.869	9.74907	-0.90577	5.44669
	104.869	9.74974	-0.893917	5.44669
	104.869	9.75003	-0.853485	5.44669
	104.869	9.74991	-0.836706	5.44669
	104.869	9.74976	-0.86702	5.44669
	104.869	9.74973	-0.90506	5.44669
	104.869	9.74978	-0.905417	5.44669
	104.869	9.74981	-0.891285	5.44669
	104.869	9.7498	-0.892989	5.44669
	104.869	9.74979	-0.884212	5.44669
	104.869	9.74979	-0.854019	5.44669
	104.847	9.74979	-0.840389	5.44669
	104.789	9.74979	-0.868374	5.44268
	104.743	9.74979	-0.912189	5.43234
	104.717	9.74979	-0.92491	5.42806
	104.696	9.74979	-0.899607	5.43775
	104.715	9.74979	-0.882101	5.44858
	104.733	9.74979	-0.899127	5.4505
	104.69	9.74979	-0.922785	5.44759
	104.636	9.79898	-0.920403	5.44571
	104.624	9.92576	-0.886397	5.44595
	104.638	9.97819	-0.853361	5.44673
	104.647	9.85937	-0.856372	5.44696
	104.647	9.72662	-0.87013	5.44679
	104.643	9.70305	-0.867071	5.44663
	104.642	9.73875	-0.875413	5.44663
	104.642	9.76183	-0.898035	5.44668
	104.643	9.75876	-0.899531	5.44671
	104.643	9.74927	-0.883453	5.4467
	104.643	9.74638	-0.866943	5.44668
	104.643	9.79774	-0.856408	5.44668
	104.643	9.97564	-0.872127	5.44669
	104.643	10.1549	-0.900456	5.44669
	104.643	10.0878	-0.901715	5.44669
	104.643	9.83596	-0.883507	5.44669
	104.643	9.72895	-0.86619	5.44669
	104.621	9.9172	-0.856073	5.44669
	104.541	10.2044	-0.872254	5.44669
	104.437	10.2848	-0.900628	5.44669
	104.388	10.1222	-0.901742	5.44669
	104.398	10.0107	-0.883457	5.44669
	104.419	10.1177	-0.866159	5.44669
	104.424	10.2666	-0.848208	5.44669
	104.419	10.3011	-0.836241	5.44669
	104.415	10.2643	-0.843802	5.44669
	104.415	10.2368	-0.875816	5.44669
	104.417	10.2385	-0.914044	5.44669
	104.417	10.2489	-0.923035	5.44669
	104.417	10.2527	-0.89029	5.44669
	104.417	10.2014	-0.854007	5.44669
	104.417	10.0724	-0.855251	5.44669
	104.417	10.0198	-0.8773	5.44669
	104.417	10.1393	-0.88746	5.44669
	104.417	10.2724	-0.884095	5.44669
	104.417	10.2959	-0.879109	5.44669
	104.417	10.26	-0.878222	5.44669
	104.417	10.2369	-0.879623	5.44669
	104.417	10.24	-0.880526	5.44669
	104.417	10.2496	-0.880406	5.44669
	104.394	10.2524	-0.880035	5.44669
	104.337	10.2503	-0.887793	5.44669
	104.291	10.2483	-0.908162	5.44669
	104.265	10.2975	-0.916627	5.44669
	104.222	10.4741	-0.897617	5.44669
	104.183	10.7028	-0.88422	5.44669
	104.177	10.7631	-0.900723	5.44669
	104.188	10.613	-0.9227	5.44669
	104.194	10.5138	-0.927672	5.44669
	104.193	10.6216	-0.922201	5.44669
	104.19	10.7664	-0.918183	5.44669
	104.189	10.799	-0.91058	5.44669
	104.19	10.7627	-0.891837	5.44669
	104.191	10.6871	-0.883998	5.44669
	104.191	10.5129	-0.894822	5.44669
	104.19	10.3439	-0.89545	5.44669
	104.19	10.4139	-0.882935	5.44669
	104.19	10.6142	-0.868185	5.44669
	104.19	10.6416	-0.849243	5.44669
	104.19	10.5768	-0.835955	5.44669
	104.19	10.6376	-0.843314	5.44669
	104.19	10.7507	-0.875713	5.44669
	104.19	10.7375	-0.914175	5.44669
	104.19	10.5872	-0.923126	5.44669
	104.19	10.5124	-0.898152	5.44669
	104.168	10.6302	-0.874256	5.44669
	104.088	10.7706	-0.863628	5.44669
	104.007	10.7976	-0.850426	5.44669
	104.037	10.7607	-0.845942	5.44669
	104.151	10.7359	-0.871936	5.44669
	104.2	10.7386	-0.90383	5.44669
	104.114	10.7486	-0.903154	5.44669
	103.984	10.7518	-0.882903	5.44669
	103.926	10.7496	-0.865424	5.44669
	103.942	10.7476	-0.855967	5.44669
	103.969	10.7475	-0.872482	5.44669
	103.974	10.7482	-0.900761	5.44669
	103.967	10.7485	-0.893846	5.44669
	103.962	10.7484	-0.863114	5.44669
	103.962	10.7482	-0.865625	5.44669
	103.964	10.7482	-0.90326	5.44669
	103.965	10.7482	-0.922194	5.44669
	103.964	10.7483	-0.901651	5.44669
	103.964	10.7483	-0.883924	5.44669
	103.964	10.7483	-0.899164	5.44669
	103.964	10.7483	-0.914282	5.44669
	103.964	10.7483	-0.899841	5.44669
	103.964	10.7483	-0.878116	5.44669
	103.964	10.7483	-0.872517	5.44669
	103.964	10.7483	-0.885506	5.44669
	103.964	10.7483	-0.902014	5.44669
	103.964	10.7483	-0.897877	5.44669
	103.964	10.7483	-0.889259	5.44669
	103.964	10.7483	-0.902699	5.44669
	103.942	10.7483	-0.92173	5.44669
	103.884	10.7483	-0.926562	5.44669
	103.838	10.7483	-0.91421	5.44669
	103.835	10.7483	-0.882501	5.44669
	103.871	10.7975	-0.846067	5.44669
	103.913	10.9734	-0.837715	5.44669
	103.877	11.1526	-0.862217	5.44669
	103.774	11.1354	-0.877833	5.44669
	103.71	11.0106	-0.868171	5.44669
	103.714	10.9067	-0.873128	5.44669
	103.738	10.8493	-0.896686	5.44669
	103.746	10.9021	-0.899778	5.44669
	103.741	10.9509	-0.891906	5.44669
	103.736	10.8553	-0.903126	5.44669
	103.736	10.7332	-0.920967	5.44669
	103.738	10.755	-0.91822	5.44669
	103.738	10.9613	-0.886128	5.44669
	103.738	11.1627	-0.846154	5.44669
	103.738	11.144	-0.836461	5.44669
	103.738	11.0598	-0.861661	5.44669
	103.738	11.1289	-0.885916	5.44669
	103.715	11.2524	-0.896613	5.44669
	103.636	11.2898	-0.901847	5.44669
	103.532	11.2632	-0.893851	5.44669
	103.482	11.239	-0.88763	5.44669
	103.493	11.2384	-0.903448	5.44669
	103.514	11.2467	-0.914752	5.44669
	103.519	11.2504	-0.898514	5.44669
	103.514	11.249	-0.885263	5.44669
	103.51	11.2471	-0.900841	5.44669
	103.51	11.2468	-0.914508	5.44669
	103.511	11.2473	-0.899339	5.44669
	103.512	11.2477	-0.885696	5.44669
	103.512	11.2476	-0.900729	5.44669
	103.511	11.2475	-0.922178	5.44669
	103.511	11.2474	-0.927451	5.44669
	103.511	11.2475	-0.914423	5.44669
	103.512	11.2475	-0.882274	5.44669
	103.511	11.2475	-0.845896	5.44669
	103.511	11.2475	-0.829853	5.44669
	103.489	11.2475	-0.834126	5.44669
	103.432	11.2475	-0.841312	5.44669
	103.408	11.2475	-0.850625	5.44669
	103.44	11.2475	-0.868952	5.44669
	103.42	11.2475	-0.876007	5.44669
	103.349	11.2475	-0.865003	5.44669
	103.341	11.2475	-0.872449	5.44669
	103.387	11.2475	-0.905397	5.44669
	103.413	11.2475	-0.928527	5.44669
	103.386	11.2475	-0.92053	5.44669
	103.317	11.2475	-0.892271	5.44669
	103.268	11.2475	-0.880635	5.44669
	103.268	11.2475	-0.901128	5.44669
	103.284	11.2475	-0.924145	5.44669
	103.291	11.2475	-0.928133	5.44669
	103.288	11.2475	-0.92188	5.44669
	103.284	11.2475	-0.910014	5.44669
	103.284	11.2475	-0.882414	5.44669
	103.285	11.2475	-0.855394	5.44669
	103.286	11.2475	-0.866511	5.44669
	103.285	11.2475	-0.906384	5.44669
	103.285	11.2475	-0.92319	5.44669
	103.285	11.2475	-0.893086	5.44669
	103.285	11.2475	-0.855124	5.44669
	103.285	11.2475	-0.854725	5.44669
	103.285	11.2967	-0.876683	5.44669
	103.285	11.4235	-0.887389	5.44669
	103.285	11.5251	-0.876414	5.44669
	103.263	11.5822	-0.858929	5.44669
	103.205	11.6287	-0.861938	5.44669
	103.159	11.5387	-0.870432	5.44669
	103.156	11.3721	-0.865211	5.44669
	103.192	11.4148	-0.874525	5.44669
	103.257	11.6031	-0.898324	5.44669
	103.301	11.586	-0.899968	5.44669
	103.301	11.4007	-0.883533	5.44669
	103.286	11.41	-0.866821	5.44669
	103.258	11.5909	-0.856329	5.44669
	103.181	11.6318	-0.872137	5.44669
	103.08	11.5796	-0.908359	5.44669
	103.031	11.5916	-0.922009	5.44669
	103.041	11.5736	-0.89976	5.44669
	103.061	11.5553	-0.875327	5.44669
	103.066	11.6021	-0.871377	5.44669
	103.061	11.5867	-0.88602	5.44669
	103.057	11.557	-0.910505	5.44669
	103.057	11.6474	-0.92611	5.44669
	103.059	11.7604	-0.917745	5.44669
	103.059	11.7858	-0.891971	5.44669
	103.059	11.758	-0.873629	5.44669
	103.059	11.7375	-0.873442	5.44669
	103.059	11.7389	-0.879619	5.44669
	103.059	11.7467	-0.882231	5.44669
	103.059	11.7495	-0.888993	5.44669
	103.037	11.7479	-0.900014	5.44669
	102.979	11.7462	-0.887928	5.44669
	102.933	11.7461	-0.853073	5.44669
	102.907	11.7467	-0.83867	5.44669
	102.864	11.7469	-0.860119	5.44669
	102.847	11.6977	-0.876613	5.44669
	102.899	11.5707	-0.868406	5.44669
	102.933	11.5183	-0.865789	5.44669
	102.886	11.6371	-0.87654	5.44669
	102.825	11.7699	-0.883387	5.44669
	102.811	11.7935	-0.874787	5.44669
	102.827	11.7578	-0.851799	5.44669
	102.838	11.7347	-0.842542	5.44669
	102.837	11.7378	-0.862152	5.44669
	102.833	11.7473	-0.876082	5.44669
	102.831	11.7501	-0.86746	5.44669
	102.832	11.748	-0.873452	5.44669
	102.833	11.746	-0.904945	5.44669
	102.833	11.746	-0.927981	5.44669
	102.833	11.7467	-0.928333	5.44669
	102.832	11.747	-0.912722	5.44669
	102.81	11.7469	-0.889117	5.44669
	102.731	11.7467	-0.882096	5.44669
	102.649	11.7467	-0.902862	5.44669
	102.679	11.7467	-0.916482	5.44669
	102.793	11.7467	-0.899448	5.44669
	102.864	11.7467	-0.877169	5.44669
	102.836	11.7467	-0.87226	5.44669
	102.73	11.7467	-0.877865	5.44669
	102.617	11.7467	-0.881916	5.44669
	102.596	11.7467	-0.881614	5.44669
	102.692	11.7467	-0.880047	5.44669
	102.817	11.7467	-0.879497	5.44669
	102.847	11.7467	-0.879824	5.44669
	102.751	11.7959	-0.880157	5.44669
	102.622	11.9227	-0.872309	5.44669
	102.568	11.9751	-0.859786	5.4507
	102.586	11.8563	-0.871628	5.46104
	102.634	11.7236	-0.906916	5.46531
	102.718	11.7492	-0.921586	5.45562
	102.792	11.9117	-0.892224	5.4448
	102.757	11.9872	-0.847463	5.44287
	102.666	11.9145	-0.834834	5.44579
	102.654	11.899	-0.860513	5.44767
	102.684	11.925	-0.886013	5.44742
	102.657	11.844	-0.889191	5.44664
	102.605	11.7363	-0.881715	5.44641
	102.589	11.7589	-0.885366	5.44658
	102.6	11.9112	-0.906547	5.44674
	102.61	11.9835	-0.924684	5.44675
	102.61	11.9131	-0.918554	5.44669
	102.607	11.9489	-0.892816	5.44667
	102.605	12.1509	-0.873696	5.44668
	102.606	12.2485	-0.873169	5.44669
	102.606	12.1232	-0.887352	5.44669
	102.607	12.0211	-0.910426	5.44669
	102.606	12.1189	-0.925604	5.44669
	102.606	12.2606	-0.917561	5.44669
	102.606	12.2953	-0.892073	5.44669
	102.606	12.2612	-0.881608	5.44669
	102.606	12.2347	-0.901606	5.44669
	102.606	12.1867	-0.916129	5.44669
	102.629	12.0206	-0.899747	5.44669
	102.686	11.7959	-0.87742	5.44669
	102.71	11.7336	-0.872259	5.44669
	102.656	11.8814	-0.885646	5.44669
	102.596	11.9803	-0.902164	5.44669
	102.585	11.9224	-0.897891	5.44669
	102.601	11.9048	-0.88134	5.44669
	102.612	11.9738	-0.866648	5.44669
	102.61	12.0178	-0.857037	5.44669
	102.606	11.9639	-0.864624	5.44669
	102.605	11.8197	-0.872231	5.44669
	102.606	11.7617	-0.857139	5.44669
	102.607	11.8844	-0.845646	5.44669
	102.607	12.0207	-0.861547	5.44669
	102.606	12.0444	-0.882595	5.44669
	102.606	12.0075	-0.895261	5.44669
	102.606	11.9839	-0.910332	5.44669
	102.606	11.938	-0.922744	5.4507
	102.606	11.8702	-0.924266	5.46104
	102.606	11.8982	-0.912886	5.46531
	102.606	11.9405	-0.882762	5.45562
	102.606	11.8508	-0.846647	5.4448
	102.606	11.7828	-0.829994	5.44287
	102.606	11.9313	-0.833918	5.44579
	102.606	12.1883	-0.849045	5.44767
	102.606	12.2701	-0.870926	5.44742
	102.606	12.119	-0.877397	5.44664
	102.606	11.9625	-0.864884	5.44641
	102.606	11.8913	-0.864034	5.44658
	102.606	11.8093	-0.877057	5.44674
	102.606	11.7832	-0.892098	5.44675
	102.606	11.8971	-0.910982	5.44669
	102.606	12.0184	-0.916271	5.44667
	102.629	12.0881	-0.896465	5.44668
	102.686	12.1328	-0.875993	5.44669
	102.71	12.0377	-0.872828	5.44669
	102.656	11.8694	-0.886391	5.44669
	102.596	11.8642	-0.910144	5.44669
	102.585	11.9759	-0.925827	5.44669
	102.601	12.0824	-0.925625	5.44669
	102.612	12.1947	-0.91236	5.44669
	102.61	12.221	-0.882059	5.44669
	102.606	12.0964	-0.85441	5.44669
	102.605	11.9705	-0.866225	5.44669
	102.606	11.9519	-0.898743	5.44669
	102.607	12.0364	-0.895232	5.44669
	102.607	12.1843	-0.864413	5.44669
	102.606	12.233	-0.857806	5.44669
	102.606	12.0559	-0.874664	5.44669
	102.606	11.8431	-0.885447	5.44669
	102.606	11.8961	-0.884189	5.44669
	102.606	12.1048	-0.887734	5.44669
	102.606	12.0926	-0.90666	5.44669
	102.606	11.853	-0.916018	5.44669
	102.606	11.6823	-0.897896	5.44669
	102.606	11.6842	-0.884553	5.44669
	102.606	11.7438	-0.900763	5.44669
	102.606	11.817	-0.914728	5.44669
	102.606	11.9818	-0.899459	5.44669
	102.606	12.1969	-0.877797	5.44669
	102.606	12.2558	-0.872519	5.44669
	102.606	12.0607	-0.885621	5.44669
	102.606	11.837	-0.902061	5.44669
	102.606	11.8426	-0.889986	5.44669
	102.606	11.9785	-0.861078	5.44669
	102.606	12.0911	-0.85828	5.44669
	102.606	12.1975	-0.876049	5.44669
	102.606	12.2191	-0.885859	5.44669
	102.606	12.0946	-0.883869	5.44669
	102.606	11.9704	-0.887454	5.44669
	102.606	11.9033	-0.898786	5.44669
	102.606	11.8607	-0.895832	5.44669
	102.606	11.9067	-0.881678	5.44669
	102.606	11.9474	-0.875392	5.44669
	102.606	11.8999	-0.877567	5.44669
	102.606	11.9071	-0.872806	5.44669
	102.606	11.9336	-0.853046	5.44669
	102.606	11.8448	-0.843769	5.44669
	102.606	11.7827	-0.870094	5.44669
	102.606	11.9334	-0.911701	5.44669
	102.606	12.14	-0.924094	5.44669
	102.606	12.0938	-0.899438	5.44669
	102.606	11.8901	-0.882321	5.44669
	102.606	11.902	-0.891408	5.44669
	102.606	12.0906	-0.894615	5.44669
	102.606	12.0846	-0.891669	5.44669
	102.606	11.8546	-0.896999	5.44669
	102.606	11.7351	-0.893627	5.44669
	102.606	11.8611	-0.881397	5.44669
	102.606	11.9713	-0.868188	5.44669
	102.606	11.8767	-0.857662	5.44669
	102.606	11.7335	-0.864339	5.44669
	102.606	11.6969	-0.87976	5.44669
	102.606	11.7309	-0.885253	5.44669
	102.606	11.7579	-0.874424	5.44669
	102.606	11.757	-0.858854	5.44669
	102.606	11.7471	-0.870485	5.44669
	102.606	11.7924	-0.898897	5.44669
	102.606	11.9211	-0.901645	5.44669
	102.606	11.9757	-0.884032	5.44669
	102.629	11.8571	-0.866434	5.44669
	102.686	11.7237	-0.855989	5.44669
	102.732	11.6998	-0.864262	5.44669
	102.758	11.7356	-0.880322	5.44669
	102.779	11.7588	-0.885516	5.44669
	102.761	11.7558	-0.874335	5.44669
	102.743	11.7462	-0.858723	5.44669
	102.786	11.7433	-0.870462	5.44669
	102.839	11.7455	-0.898934	5.44669
	102.851	11.7474	-0.893798	5.44669
	102.838	11.7475	-0.863744	5.44669
	102.828	11.7468	-0.865906	5.44669
	102.829	11.7957	-0.903153	5.44669
	102.833	11.9226	-0.929921	5.44669
	102.834	11.9752	-0.921913	5.44669
	102.833	11.8564	-0.892355	5.44669
	102.832	11.7236	-0.872308	5.44669
	102.832	11.7	-0.864881	5.44669
	102.833	11.7357	-0.859515	5.44669
	102.833	11.7588	-0.874162	5.44669
	102.833	11.7557	-0.900205	5.44669
	102.833	11.7462	-0.900886	5.44669
	102.855	11.7433	-0.89112	5.44669
	102.935	11.7455	-0.902402	5.44669
	103.038	11.7474	-0.920944	5.44669
	103.088	11.7475	-0.926338	5.44669
	103.077	11.7468	-0.922266	5.44669
	103.056	11.7465	-0.918684	5.44669
	103.051	11.7466	-0.918638	5.44669
	103.057	11.7468	-0.919893	5.44669
	103.061	11.7468	-0.920435	5.44669
	103.06	11.7467	-0.912345	5.44669
	103.059	11.7467	-0.891776	5.44669
	103.058	11.7467	-0.875475	5.44669
	103.059	11.7467	-0.874285	5.44669
	103.059	11.6975	-0.887187	5.44669
	103.059	11.5708	-0.90996	5.44669
	103.059	11.5183	-0.925467	5.44669
	103.059	11.6372	-0.92554	5.44669
	103.059	11.7699	-0.920323	5.44669
	103.059	11.7443	-0.918154	5.44669
	103.059	11.5818	-0.919106	5.44669
	103.059	11.5063	-0.920277	5.44669
	103.059	11.6282	-0.920429	5.44669
	103.059	11.7704	-0.920077	5.44669
	103.059	11.7477	-0.912005	5.44669
	103.081	11.583	-0.88389	5.44669
	103.139	11.5056	-0.855304	5.44669
	103.162	11.6275	-0.858078	5.44669
	103.131	11.7212	-0.870154	5.44669
	103.15	11.6211	-0.858604	5.44669
	103.243	11.4815	-0.846999	5.44669
	103.287	11.4484	-0.869464	5.44669
	103.229	11.5318	-0.902418	5.44669
	103.183	11.6351	-0.89557	5.44669
	103.228	11.5594	-0.85537	5.44669
	103.292	11.3784	-0.829038	5.44669
	103.308	11.3609	-0.830408	5.44669
	103.292	11.4721	-0.847913	5.44669
	103.28	11.5826	-0.87957	5.44669
	103.281	11.6478	-0.914149	5.44669
	103.285	11.5958	-0.929614	5.44669
	103.287	11.4954	-0.925737	5.44669
	103.286	11.4138	-0.918924	5.44669
	103.285	11.3077	-0.917496	5.44669
	103.285	11.2261	-0.911457	5.44669
	103.285	11.2191	-0.892448	5.44669
	103.285	11.2435	-0.883942	5.44669
	103.285	11.256	-0.894581	5.44669
	103.285	11.2525	-0.887498	5.44669
	103.285	11.2466	-0.854831	5.44669
	103.285	11.2453	-0.839561	5.44669
	103.285	11.2469	-0.859868	5.44669
	103.285	11.248	-0.884062	5.44669
	103.285	11.2479	-0.896474	5.44669
	103.285	11.2475	-0.902448	5.44669
	103.285	11.2473	-0.886281	5.44669
	103.307	11.2474	-0.851516	5.44669
	103.365	11.2475	-0.838604	5.44669
	103.411	11.2475	-0.868515	5.44669
	103.437	11.2475	-0.912883	5.44669
	103.48	11.2475	-0.925151	5.44669
	103.519	11.2475	-0.899461	5.44669
	103.525	11.2475	-0.874084	5.44669
	103.514	11.2475	-0.870962	5.44669
	103.508	11.2475	-0.878417	5.44669
	103.509	11.2475	-0.882609	5.44669
	103.512	11.2475	-0.889579	5.44669
	103.512	11.2475	-0.907995	5.44669
	103.512	11.2475	-0.915922	5.44669
	103.511	11.2475	-0.88951	5.44669
	103.511	11.2475	-0.848345	5.44669
	103.511	11.2475	-0.83617	5.44669
	103.534	11.2475	-0.86863	5.44669
	103.614	11.2475	-0.905926	5.44669
	103.717	11.2475	-0.905208	5.44669
	103.767	11.2475	-0.883019	5.44669
	103.756	11.2475	-0.872613	5.44669
	103.735	11.2475	-0.883796	5.44669
	103.73	11.2475	-0.909132	5.44669
	103.735	11.2475	-0.918455	5.44669
	103.74	11.2475	-0.890167	5.44669
	103.739	11.2475	-0.84772	5.44669
	103.738	11.2475	-0.827804	5.44669
	103.737	11.1983	-0.840489	5.44669
	103.738	11.0715	-0.869564	5.44669
	103.738	10.9699	-0.887746	5.44669
	103.738	10.9128	-0.886692	5.44669
	103.738	10.8171	-0.880052	5.44669
	103.738	10.7803	-0.885557	5.44669
	103.738	10.8945	-0.907218	5.44669
	103.738	10.9706	-0.917026	5.44669
	103.76	10.8659	-0.890249	5.44669
	103.84	10.7306	-0.856133	5.44669
	103.943	10.701	-0.864028	5.44669
	103.993	10.735	-0.90508	5.44669
	103.983	10.7596	-0.931396	5.44669
	103.961	10.7577	-0.929717	5.44669
	103.956	10.7482	-0.919959	5.44669
	103.962	10.7449	-0.916516	5.44669
	103.966	10.7469	-0.918549	5.44669
	103.966	10.7489	-0.920626	5.44669
	103.964	10.749	-0.920774	5.44669
	103.964	10.7484	-0.920097	5.44669
	103.964	10.748	-0.919761	5.44669
	103.964	10.7481	-0.91199	5.44669
	103.964	10.7483	-0.891867	5.44669
	103.964	10.7483	-0.875639	5.44669
	103.964	10.7483	-0.874322	5.44669
	103.964	10.7482	-0.887144	5.44669
	103.986	10.7483	-0.909929	5.44669
	104.044	10.7483	-0.917599	5.44669
	104.068	10.7483	-0.889526	5.44669
	104.036	10.7483	-0.855627	5.44669
	104.056	10.7483	-0.856202	5.44669
	104.126	10.7483	-0.869252	5.44669
	104.135	10.7483	-0.858893	5.44669
	104.111	10.7483	-0.847441	5.44669
	104.12	10.6991	-0.869547	5.44669
	104.113	10.5723	-0.902296	5.44669
	104.104	10.5199	-0.895489	5.44669
	104.147	10.6387	-0.863251	5.44669
	104.197	10.7714	-0.865097	5.44669
	104.208	10.795	-0.90299	5.44669
	104.195	10.7101	-0.922269	5.44669
	104.186	10.5603	-0.901778	5.44669
	104.187	10.4617	-0.883951	5.44669
	104.19	10.414	-0.891259	5.44669
	104.192	10.3705	-0.886102	5.44669
	104.191	10.4583	-0.855427	5.44669
	104.19	10.623	-0.840307	5.44669
	104.19	10.6294	-0.867839	5.44669
	104.19	10.5194	-0.904124	5.44669
	104.19	10.4133	-0.896863	5.44669
	104.213	10.3004	-0.863176	5.44669
	104.292	10.2246	-0.864578	5.44669
	104.396	10.2225	-0.894928	5.44669
	104.446	10.2469	-0.894218	5.44669
	104.435	10.2576	-0.865345	5.44669
	104.414	10.2534	-0.858556	5.44669
	104.409	10.2478	-0.866776	5.44669
	104.414	10.247	-0.857018	5.44669
	104.418	10.2486	-0.839664	5.44669
	104.418	10.2496	-0.834226	5.44669
	104.417	10.2494	-0.837857	5.44669
	104.416	10.249	-0.849141	5.44669
	104.416	10.2489	-0.877428	5.44669
	104.417	10.249	-0.912815	5.44669
	104.417	10.2491	-0.921945	5.44669
	104.417	10.2491	-0.89027	5.44669
	104.417	10.249	-0.846515	5.44669
	104.417	10.249	-0.827261	5.44669
	104.417	10.249	-0.832819	5.44669
	104.439	10.249	-0.841685	5.44669
	104.496	10.249	-0.843375	5.44669
	104.52	10.1998	-0.848794	5.44669
	104.489	10.0731	-0.875321	5.44669
	104.508	10.0206	-0.904184	5.44669
	104.601	10.0903	-0.89422	5.44669
	104.667	10.047	-0.854176	5.44669
	104.667	9.84221	-0.836888	5.44669
	104.644	9.74612	-0.86685	5.44669
	104.635	9.87299	-0.912795	5.44669
	104.639	9.97523	-0.933576	5.44669
	104.644	9.87694	-0.920009	5.44669
	104.645	9.78423	-0.882387	5.44669
	104.643	9.8763	-0.851821	5.44669
	104.642	9.96302	-0.865023	5.44669
	104.665	9.87064	-0.90703	5.44669
	104.745	9.73674	-0.93186	5.44669
	104.849	9.70328	-0.929218	5.44669
	104.898	9.73526	-0.919585	5.44669
	104.888	9.76028	-0.908666	5.44669
	104.866	9.75936	-0.890536	5.44669
	104.861	9.75007	-0.884133	5.44669
	104.867	9.74651	-0.895341	5.44669
	104.871	9.74832	-0.887748	5.44669
	104.871	9.75034	-0.862537	5.44669
	104.869	9.75055	-0.859688	5.44669
	104.869	9.74991	-0.87612	5.44669
	104.869	9.74957	-0.893259	5.44669
	104.869	9.74966	-0.911802	5.44669
	104.869	9.74981	-0.924073	5.44669
	104.869	9.70066	-0.916429	5.44669
	104.869	9.57384	-0.892143	5.44669
	104.869	9.52138	-0.88204	5.44669
	104.869	9.6402	-0.893891	5.44669
	104.892	9.77296	-0.895756	5.44669
	104.949	9.79653	-0.883394	5.44669
	104.973	9.76083	-0.868268	5.44669
	104.919	9.73775	-0.849115	5.44669
	104.859	9.74082	-0.843742	5.44669
	104.848	9.70112	-0.871481	5.44669
	104.864	9.57723	-0.904421	5.44669
	104.875	9.47344	-0.895693	5.44669
	104.896	9.46355	-0.86258	5.44669
	104.971	9.54384	-0.856873	5.44669
	105.073	9.68689	-0.867054	5.44669
	105.124	9.73504	-0.865603	5.44669
	105.114	9.60864	-0.868021	5.44669
	105.093	9.52342	-0.870601	5.44669
	105.066	9.57944	-0.855248	5.44669
	105.013	9.59142	-0.845433	5.44669
	104.994	9.52072	-0.870001	5.44669
	105.047	9.47801	-0.903199	5.44669
	105.106	9.53304	-0.895706	5.44669
	105.116	9.62803	-0.85515	5.44669
	105.1	9.55887	-0.828897	5.44669
	105.09	9.3344	-0.838298	5.44669
	105.092	9.23935	-0.868256	5.44669
	105.096	9.37365	-0.880106	5.44669
	105.097	9.47863	-0.866969	5.44669
	105.096	9.37885	-0.871815	5.44669
	105.095	9.23534	-0.896563	5.44669
	105.095	9.2005	-0.900193	5.44669
	105.095	9.28449	-0.892124	5.44669
	105.096	9.43797	-0.903069	5.44669
	105.096	9.48918	-0.912995	5.44669
	105.095	9.36035	-0.897913	5.44669
	105.118	9.22383	-0.877765	5.44669
	105.198	9.20225	-0.873056	5.44669
	105.279	9.24013	-0.885857	5.44669
	105.271	9.2634	-0.901969	5.44669
	105.214	9.25965	-0.897734	5.44669
	105.19	9.2498	-0.881344	5.44669
	105.221	9.247	-0.874576	5.44669
	105.291	9.24934	-0.877344	5.44669
	105.339	9.25131	-0.880874	5.44669
	105.339	9.2513	-0.889233	5.44669
	105.323	9.2506	-0.908467	5.44669
	105.338	9.25031	-0.924114	5.44669
	105.399	9.25043	-0.925503	5.44669
	105.426	9.25059	-0.912918	5.44669
	105.373	9.25061	-0.890207	5.44669
	105.312	9.25056	-0.882483	5.44669
	105.323	9.25054	-0.902637	5.44669
	105.396	9.25054	-0.924121	5.44669
	105.453	9.25056	-0.927586	5.44669
	105.455	9.25056	-0.92166	5.44669
	105.437	9.25056	-0.917987	5.44669
	105.451	9.25055	-0.91069	5.44669
	105.511	9.25055	-0.884082	5.44669
	105.562	9.25055	-0.855852	5.44669
	105.566	9.25056	-0.858239	5.44669
	105.551	9.25056	-0.877897	5.44669
	105.543	9.25055	-0.886649	5.44669
	105.545	9.25055	-0.875672	5.44669
	105.549	9.25055	-0.85101	5.44669
	105.549	9.25055	-0.841897	5.44669
	105.548	9.25055	-0.870033	5.44669
	105.548	9.25055	-0.912341	5.44669
	105.548	9.20136	-0.932254	5.44669
	105.548	9.07459	-0.919616	5.44669
	105.548	9.02216	-0.882692	5.44669
	105.548	9.14097	-0.852088	5.44669
	105.548	9.27373	-0.865026	5.44669
	105.548	9.29729	-0.906937	5.44669
	105.57	9.2124	-0.923949	5.44669
	105.628	9.01336	-0.901079	5.44669
	105.652	8.83722	-0.87519	5.44669
	105.62	8.9131	-0.870851	5.44669
	105.64	9.11837	-0.877977	5.44669
	105.71	9.09655	-0.874593	5.44669
	105.719	8.85408	-0.853648	5.44669
	105.695	8.68569	-0.835516	5.44669
	105.726	8.68952	-0.833693	5.44669
	105.777	8.74912	-0.839109	5.44669
	105.792	8.77242	-0.841984	5.44669
	105.781	8.76095	-0.841256	5.44669
	105.771	8.74785	-0.847799	5.44669
	105.771	8.74644	-0.875657	5.44669
	105.774	8.75051	-0.904679	5.44669
	105.776	8.75271	-0.894308	5.44669
	105.775	8.75219	-0.861907	5.44669
	105.774	8.75119	-0.864954	5.44669
	105.774	8.75095	-0.903407	5.44669
	105.774	8.75121	-0.922495	5.44669
	105.774	8.7514	-0.901724	5.44669
	105.774	8.75139	-0.883848	5.44669
	105.774	8.75132	-0.891236	5.44669
	105.774	8.75129	-0.894	5.44669
	105.774	8.75131	-0.883602	5.44669
	105.774	8.75132	-0.87685	5.44669
	105.774	8.75132	-0.885365	5.44669
	105.774	8.75132	-0.900413	5.44669
	105.774	8.75132	-0.897257	5.44669
	105.774	8.75132	-0.881697	5.44669
	105.774	8.75132	-0.867023	5.44669
	105.797	8.75132	-0.849196	5.44669
	105.876	8.75132	-0.844219	5.44669
	105.98	8.75132	-0.871651	5.44669
	106.03	8.75132	-0.912194	5.44669
	106.019	8.70213	-0.931617	5.44669
	105.998	8.57535	-0.919402	5.44669
	105.993	8.52292	-0.8907	5.44669
	105.998	8.64174	-0.880377	5.44669
	106.002	8.77449	-0.901579	5.44669
	106.002	8.79806	-0.916555	5.44669
	106.001	8.71316	-0.892064	5.44669
	106	8.51412	-0.857062	5.44669
	106	8.33798	-0.863772	5.44669
	106.001	8.41386	-0.896772	5.44669
	106.001	8.61913	-0.895278	5.44669
	106.001	8.59732	-0.865133	5.44669
	106.001	8.40404	-0.858091	5.44669
	106.001	8.36242	-0.874527	5.44669
	106.001	8.41868	-0.893159	5.44669
	106.001	8.35946	-0.912326	5.44669
	106.023	8.25001	-0.916457	5.44669
	106.103	8.21497	-0.888194	5.44669
	106.206	8.23758	-0.855475	5.44669
	106.256	8.25925	-0.856612	5.44669
	106.245	8.26024	-0.877349	5.44669
	106.224	8.25296	-0.894868	5.44669
	106.219	8.24955	-0.912039	5.44669
	106.225	8.25071	-0.91573	5.44669
	106.229	8.25241	-0.887991	5.44669
	106.229	8.25271	-0.847777	5.44669
	106.227	8.25223	-0.828601	5.44669
	106.226	8.25192	-0.840803	5.44669
	106.227	8.25196	-0.877282	5.44669
	106.227	8.25209	-0.907855	5.44669
	106.227	8.25213	-0.895062	5.44669
	106.227	8.2521	-0.861094	5.44669
	106.227	8.25207	-0.864345	5.44669
	106.227	8.20288	-0.895571	5.44669
	106.227	8.07612	-0.902441	5.44669
	106.227	8.02369	-0.885548	5.44669
	106.227	8.09331	-0.874658	5.44669
	106.249	8.09929	-0.883753	5.44669
	106.307	8.07042	-0.908388	5.44669
	106.33	8.10435	-0.926029	5.44669
	106.299	8.08725	-0.918463	5.44268
	106.319	8.06145	-0.88443	5.43234
	106.411	8.15406	-0.853227	5.42806
	106.477	8.26662	-0.857015	5.43775
	106.477	8.29109	-0.870447	5.44858
	106.455	8.21376	-0.859104	5.4505
	106.445	8.06675	-0.847105	5.44759
	106.449	7.9667	-0.86146	5.44571
	106.454	7.91741	-0.874169	5.44595
	106.455	7.8245	-0.859033	5.44673
	106.454	7.73684	-0.845744	5.44696
	106.475	7.77184	-0.860914	5.44679
	106.555	7.92217	-0.874424	5.44663
	106.637	7.98924	-0.859334	5.44663
	106.629	7.86815	-0.837909	5.44668
	106.595	7.72923	-0.832666	5.44671
	106.627	7.70389	-0.845698	5.4467
	106.682	7.74104	-0.877838	5.44668
	106.698	7.76535	-0.90634	5.44668
	106.686	7.76229	-0.894229	5.44669
	106.676	7.75236	-0.861284	5.44669
	106.675	7.74929	-0.85685	5.44669
	106.679	7.75153	-0.875376	5.44669
	106.681	7.75356	-0.893955	5.44669
	106.68	7.75361	-0.912358	5.44669
	106.679	7.75291	-0.924058	5.44669
	106.679	7.7526	-0.924096	5.44669
	106.679	7.75272	-0.920219	5.44669
	106.68	7.75288	-0.918623	5.44669
	106.68	7.75291	-0.91934	5.44669
	106.68	7.75286	-0.912338	5.44669
	106.68	7.75283	-0.892162	5.44669
	106.68	7.75284	-0.875639	5.44669
	106.68	7.75285	-0.866346	5.44669
	106.68	7.75285	-0.858944	5.44669
	106.68	7.75285	-0.873403	5.44669
	106.68	7.75285	-0.90796	5.44669
	106.68	7.75285	-0.921392	5.44669
	106.68	7.75285	-0.899643	5.44669
	106.702	7.75285	-0.883368	5.44669
	106.782	7.75285	-0.891774	5.44669
	106.885	7.75285	-0.894396	5.44669
	106.935	7.75285	-0.891447	5.44669
	106.924	7.75285	-0.904854	5.44669
	106.903	7.75285	-0.921855	5.44669
	106.898	7.75285	-0.917977	5.44669
	106.904	7.75285	-0.885711	5.44669
	106.908	7.75285	-0.853936	5.44669
	106.907	7.75285	-0.864728	5.44669
	106.906	7.75285	-0.898284	5.44669
	106.905	7.75285	-0.903443	5.44669
	106.906	7.75285	-0.892874	5.44669
	106.906	7.75285	-0.894358	5.44669
	106.906	7.75285	-0.892092	5.44669
	106.906	7.75285	-0.881692	5.44669
	106.906	7.75285	-0.868858	5.44669
	106.906	7.75285	-0.857837	5.44669
	106.906	7.75285	-0.864174	5.44669
	106.906	7.75285	-0.879629	5.44669
	106.928	7.70366	-0.893127	5.44669
	107.008	7.57688	-0.902628	5.44669
	107.111	7.47526	-0.887547	5.44669
	107.139	7.4673	-0.851983	5.44669
	107.071	7.54762	-0.838349	5.44669
	107.026	7.64081	-0.860372	5.44669
	107.075	7.5619	-0.884704	5.44669
	107.14	7.33399	-0.896563	5.44669
	107.155	7.19178	-0.902257	5.44669
	107.139	7.25056	-0.89404	5.44669
	107.127	7.43003	-0.887564	5.44669
	107.128	7.50082	-0.895482	5.44669
	107.132	7.37092	-0.88658	5.44669
	107.134	7.22699	-0.854125	5.44669
	107.155	7.20268	-0.839591	5.44669
	107.212	7.24205	-0.860131	5.44669
	107.235	7.26692	-0.884161	5.44669
	107.204	7.2633	-0.896422	5.44669
	107.224	7.25294	-0.910261	5.44669
	107.317	7.24988	-0.914431	5.44669
	107.382	7.25229	-0.888079	5.44669
	107.382	7.25438	-0.848276	5.44669
	107.36	7.2544	-0.828779	5.44669
	107.35	7.25367	-0.8407	5.44669
	107.355	7.25335	-0.869306	5.44669
	107.36	7.25348	-0.879692	5.44669
	107.36	7.25365	-0.858552	5.44669
	107.359	7.25367	-0.843578	5.44669
	107.358	7.25362	-0.860178	5.44669
	107.358	7.25359	-0.874885	5.44669
	107.358	7.2536	-0.86766	5.44669
	107.381	7.25361	-0.866091	5.44669
	107.438	7.25361	-0.869061	5.44669
	107.484	7.25361	-0.863159	5.44669
	107.51	7.25361	-0.866283	5.44669
	107.531	7.25361	-0.870742	5.44669
	107.49	7.25361	-0.863795	5.44669
	107.415	7.25361	-0.865952	5.44669
	107.434	7.25361	-0.878248	5.44669
	107.542	7.25361	-0.884045	5.44669
	107.614	7.25361	-0.882327	5.44669
	107.611	7.25361	-0.879582	5.44669
	107.585	7.25361	-0.879048	5.44669
	107.576	7.25361	-0.879801	5.44669
	107.581	7.25361	-0.880307	5.44669
	107.586	7.20442	-0.888121	5.44669
	107.587	7.07765	-0.908203	5.44669
	107.585	7.02521	-0.924398	5.44669
	107.584	7.14403	-0.917845	5.44669
	107.584	7.22759	-0.884751	5.44669
	107.585	7.07519	-0.84571	5.44669
	107.585	6.81109	-0.828894	5.44669
	107.585	6.67844	-0.83379	5.44669
	107.585	6.70468	-0.849383	5.44669
	107.585	6.76091	-0.871113	5.44669
	107.585	6.77483	-0.877355	5.44669
	107.585	6.76063	-0.856929	5.44669
	107.585	6.74972	-0.835858	5.44669
	107.585	6.7502	-0.840533	5.44669
	107.585	6.75428	-0.86671	5.44669
	107.607	6.75582	-0.878663	5.44669
	107.664	6.75501	-0.859043	5.44669
	107.688	6.75413	-0.84415	5.44669
	107.634	6.75404	-0.860243	5.44669
	107.574	6.75432	-0.88258	5.44669
	107.586	6.75447	-0.887848	5.44669
	107.682	6.75443	-0.882373	5.44669
	107.796	6.75436	-0.886119	5.44669
	107.844	6.75435	-0.906629	5.44669
	107.829	6.75437	-0.916579	5.44669
	107.807	6.75438	-0.890271	5.44669
	107.803	6.75438	-0.848431	5.44669
	107.809	6.75437	-0.828064	5.44669
	107.813	6.75437	-0.832475	5.44669
	107.813	6.75437	-0.841256	5.44669
	107.811	6.75437	-0.851188	5.44669
	107.81	6.75437	-0.869208	5.44669
	107.811	6.75437	-0.875914	5.44669
	107.811	6.70518	-0.857003	5.44669
	107.811	6.57841	-0.836401	5.44669
	107.811	6.52598	-0.832863	5.44669
	107.833	6.6448	-0.838446	5.44669
	107.891	6.77755	-0.849872	5.44669
	107.937	6.80111	-0.877525	5.44669
	107.963	6.71622	-0.912596	5.44669
	108.006	6.56637	-0.921819	5.44669
	108.045	6.517	-0.898166	5.44669
	108.051	6.59612	-0.874726	5.44669
	108.04	6.5558	-0.86382	5.44669
	108.034	6.3488	-0.850339	5.44669
	108.035	6.20159	-0.845837	5.44669
	108.038	6.20165	-0.864052	5.44669
	108.038	6.25212	-0.875707	5.44669
	108.038	6.27294	-0.858756	5.44669
	108.037	6.31287	-0.837211	5.44669
	108.037	6.42835	-0.84045	5.44669
	108.037	6.47935	-0.866195	5.44669
	108.037	6.36394	-0.886347	5.44669
	108.037	6.23313	-0.887304	5.44669
	108.037	6.20916	-0.880805	5.44669
	108.037	6.24401	-0.885656	5.44669
	108.037	6.26687	-0.906992	5.44669
	108.037	6.26401	-0.924767	5.44669
	108.037	6.25469	-0.91843	5.44669
	108.06	6.2518	-0.884864	5.44669
	108.117	6.2539	-0.84555	5.44669
	108.163	6.25581	-0.836657	5.44669
	108.189	6.25586	-0.869829	5.44669
	108.232	6.2552	-0.906256	5.44669
	108.271	6.25491	-0.897049	5.44669
	108.277	6.25502	-0.854626	5.44669
	108.266	6.25517	-0.8282	5.44669
	108.26	6.25519	-0.830322	5.44669
	108.261	6.25515	-0.840304	5.44669
	108.264	6.25512	-0.843684	5.44669
	108.265	6.25513	-0.849414	5.44669
	108.264	6.25514	-0.8676	5.44669
	108.263	6.25514	-0.875871	5.44669
	108.263	6.20595	-0.857556	5.44669
	108.264	6.07917	-0.844519	5.44669
	108.264	5.97755	-0.868797	5.44669
	108.264	5.9204	-0.91089	5.44669
	108.286	5.82476	-0.932085	5.44669
	108.366	5.78794	-0.920062	5.44669
	108.469	5.90218	-0.882939	5.44669
	108.519	5.97828	-0.852033	5.44669
	108.508	5.87356	-0.857045	5.44669
	108.487	5.73826	-0.870884	5.44669
	108.482	5.70861	-0.859277	5.44669
	108.488	5.74267	-0.839151	5.44669
	108.492	5.76722	-0.841079	5.44669
	108.491	5.81454	-0.865769	5.44669
	108.49	5.93181	-0.878075	5.44669
	108.489	5.98092	-0.867002	5.44669
	108.49	5.86409	-0.864681	5.44669
	108.49	5.73335	-0.868704	5.44669
	108.49	5.70992	-0.863511	5.44669
	108.49	5.74496	-0.866557	5.44669
	108.49	5.76771	-0.870732	5.44669
	108.512	5.76475	-0.855823	5.44669
	108.592	5.75541	-0.845628	5.44669
	108.673	5.75255	-0.862007	5.44669
	108.665	5.75467	-0.882794	5.44669
	108.631	5.75658	-0.895181	5.44669
	108.664	5.75662	-0.902357	5.44669
	108.719	5.75596	-0.886703	5.44669
	108.735	5.75567	-0.859596	5.44669
	108.723	5.75579	-0.866697	5.44669
	108.712	5.75594	-0.90496	5.44669
	108.712	5.75596	-0.922526	5.44669
	108.716	5.75591	-0.901185	5.44669
	108.717	5.75589	-0.875741	5.44669
	108.717	5.75589	-0.871043	5.44669
	108.738	5.7559	-0.885733	5.44669
	108.818	5.75591	-0.902632	5.44669
	108.899	5.7559	-0.890185	5.44669
	108.892	5.7559	-0.853087	5.44669
	108.835	5.7559	-0.837874	5.44669
	108.81	5.7559	-0.867652	5.44669
	108.842	5.7559	-0.90491	5.44669
	108.912	5.7559	-0.90513	5.44669
	108.96	5.7559	-0.883348	5.44669
	108.96	5.7559	-0.864908	5.44669
	108.943	5.70671	-0.855593	5.44669
	108.937	5.53075	-0.872509	5.44669
	108.94	5.35154	-0.900906	5.44669
	108.943	5.36874	-0.893897	5.44669
	108.944	5.49353	-0.863084	5.44669
	108.943	5.54823	-0.865594	5.44669
	108.942	5.47894	-0.895387	5.44669
	108.965	5.32452	-0.90192	5.44669
	109.045	5.2185	-0.885395	5.44669
	109.126	5.21853	-0.866908	5.44669
	109.118	5.25457	-0.847832	5.44669
	109.084	5.2694	-0.843688	5.44669
	109.116	5.26275	-0.871914	5.44669
	109.149	5.25469	-0.912493	5.44669
	109.108	5.25368	-0.931649	5.44669
	109.072	5.25612	-0.919309	5.44669
	109.115	5.2575	-0.882779	5.44669
	109.175	5.25721	-0.844363	5.44669
	109.19	5.2566	-0.836901	5.44669
	109.175	5.25645	-0.862482	5.44669
	109.164	5.2566	-0.886104	5.44669
	109.164	5.25672	-0.888529	5.44669
	109.169	5.25671	-0.881406	5.44669
	109.17	5.25667	-0.877601	5.44669
	109.169	5.25665	-0.870675	5.44669
	109.191	5.25666	-0.852139	5.44669
	109.248	5.25667	-0.836276	5.44669
	109.295	5.25667	-0.842418	5.44669
	109.298	5.25667	-0.867353	5.44669
	109.284	5.25667	-0.878262	5.44669
	109.299	5.25667	-0.858647	5.44669
	109.359	5.25667	-0.844126	5.44669
	109.386	5.25667	-0.860374	5.44669
	109.333	5.20748	-0.874772	5.44669
	109.294	5.0807	-0.859672	5.44669
	109.318	5.02827	-0.837926	5.44669
	109.323	5.14709	-0.832554	5.44669
	109.313	5.27984	-0.845645	5.44669
	109.352	5.3034	-0.877856	5.44669
	109.4	5.2677	-0.906367	5.44669
	109.412	5.24463	-0.894234	5.44669
	109.4	5.1985	-0.853406	5.44669
	109.391	5.08122	-0.836561	5.44669
	109.392	4.98249	-0.866987	5.44669
	109.395	4.97236	-0.905098	5.44669
	109.396	5.05075	-0.897574	5.44669
	109.396	5.19309	-0.863128	5.44669
	109.395	5.29082	-0.856434	5.44669
	109.395	5.24241	-0.866675	5.44669
	109.395	5.03369	-0.85773	5.44669
	109.395	4.79156	-0.847869	5.44669
	109.395	4.68791	-0.87014	5.44669
	109.395	4.71846	-0.910262	5.44669
	109.395	4.81537	-0.923474	5.44669
	109.395	5.00016	-0.891819	5.44669
	109.395	5.16605	-0.846621	5.44669
	109.395	5.14014	-0.834626	5.44669
	109.395	5.01642	-0.860725	5.44669
	109.395	4.91608	-0.878306	5.44669
	109.395	4.81051	-0.861029	5.44669
	109.395	4.73573	-0.84511	5.44669
	109.395	4.73145	-0.859939	5.44669
	109.395	4.75457	-0.874241	5.44669
	109.395	4.76552	-0.859604	5.44669
	109.395	4.76184	-0.845958	5.44669
	109.395	4.7564	-0.868671	5.44669
	109.417	4.75543	-0.910327	5.44669
	109.497	4.75696	-0.931894	5.44669
	109.601	4.75794	-0.928052	5.44669
	109.65	4.75781	-0.911213	5.44669
	109.64	4.75741	-0.880714	5.44669
	109.619	4.75729	-0.846384	5.44669
	109.614	4.75738	-0.838482	5.44669
	109.619	4.75746	-0.870297	5.44669
	109.623	4.75746	-0.905803	5.44268
	109.623	4.75743	-0.896693	5.43234
	109.621	4.75742	-0.862508	5.42806
	109.621	4.75743	-0.856487	5.43775
	109.621	4.75743	-0.866918	5.44858
	109.621	4.75743	-0.865683	5.4505
	109.621	4.75743	-0.875973	5.44759
	109.621	4.75743	-0.898763	5.44571
	109.621	4.75743	-0.899637	5.44595
	109.621	4.75743	-0.891109	5.44673
	109.644	4.75743	-0.902842	5.44696
[truncated: 442 more rows]
