# Supplementary material for: Design of a cosmetic glove stiffness compensation mechanism for toddler-sized hand prostheses
Source: PLoS One. 2017 Aug 11;12(8):e0183233. doi: 10.1371/journal.pone.0183233 (PMC5553851; doi:10.1371/journal.pone.0183233)
Supplement: S1 Dataset — (ZIP) [file pone.0183233.s001.zip › 02 Spring measurements/VST2_1.xlsx]

## Sheet: VST2_1
LabVIEW Measurement
Writer_Version	2
Reader_Version	2
Separator	Tab
Decimal_Separator	.
Multi_Headings	No
X_Columns	No
Time_Pref	Absolute
Operator	localadmin
Date	2013-10-09
Time	00:11:35.972000
***End_of_Header***
Channels	4
Samples	10	10	10	10
Date	2013-10-09	2013-10-09	2013-10-09	2013-10-09
Time	00:11:40.972000	00:11:40.972000	00:11:40.972000	00:11:40.972000
Y_Unit_Label	mm	N	N	Pa
X_Dimension	Time	Time	Time	Time
X0	0	0	0	0
Delta_X	0.01	0.01	0.01	0.01
***End_of_Header***
X_Value	Voltage LVDT (Filtered)	Voltage Load Cell (Filtered)	Voltage Pinch Load Cell (Filtered)	Voltage Pressure (Filtered)	Comment
	111.636	0.264307	-0.840118	5.44669
	111.578	0.264307	-0.840122	5.44669
	111.554	0.264307	-0.840117	5.44669
	111.608	0.264307	-0.840113	5.44669
	111.668	0.264307	-0.840113	5.44669
	111.679	0.264307	-0.840115	5.44669
	111.663	0.264307	-0.840115	5.44669
	111.652	0.264307	-0.840115	5.44669
	111.632	0.264307	-0.840115	5.44669
	111.578	0.264307	-0.840115	5.44669
	111.556	0.264307	-0.847985	5.44669
	111.609	0.264307	-0.86827	5.44669
	111.668	0.264307	-0.87666	5.44669
	111.679	0.264307	-0.857648	5.44669
	111.663	0.264307	-0.836407	5.44669
	111.653	0.264307	-0.832636	5.44669
	111.654	0.264307	-0.838349	5.44669
	111.658	0.264307	-0.842041	5.44669
	111.659	0.264307	-0.849421	5.44669
	111.659	0.264307	-0.868187	5.44669
	111.658	0.264307	-0.876115	5.44669
	111.658	0.264307	-0.857449	5.44669
	111.658	0.264307	-0.836517	5.44669
	111.636	0.264307	-0.832753	5.44669
	111.578	0.264307	-0.846229	5.44669
	111.532	0.264307	-0.870159	5.44669
	111.528	0.264307	-0.878076	5.44669
	111.565	0.264307	-0.85757	5.44669
	111.629	0.264307	-0.835871	5.44669
	111.673	0.264307	-0.832439	5.44669
	111.674	0.264307	-0.838457	5.44669
	111.659	0.264307	-0.842156	5.44669
	111.653	0.264307	-0.849431	5.44669
	111.655	0.264307	-0.86815	5.44669
	111.659	0.264307	-0.876096	5.44669
	111.659	0.264307	-0.857455	5.44669
	111.658	0.264307	-0.836526	5.44669
	111.658	0.264307	-0.832755	5.44669
	111.658	0.264307	-0.838356	5.44669
	111.658	0.264307	-0.842002	5.44669
	111.658	0.264307	-0.849402	5.44669
	111.658	0.264307	-0.868193	5.44669
	111.658	0.264307	-0.876124	5.44669
	111.658	0.264307	-0.857451	5.44669
	111.658	0.264307	-0.836515	5.44669
	111.658	0.264307	-0.832752	5.44669
	111.636	0.264307	-0.838359	5.44669
	111.578	0.264307	-0.842004	5.44669
	111.554	0.264307	-0.841532	5.44669
	111.608	0.264307	-0.840037	5.44669
	111.668	0.264307	-0.839579	5.44669
	111.679	0.264307	-0.847789	5.44669
	111.663	0.264307	-0.868378	5.44669
	111.652	0.264307	-0.876775	5.44669
	111.654	0.264307	-0.857658	5.44669
	111.658	0.264307	-0.83637	5.44669
	111.659	0.264307	-0.832617	5.44669
	111.659	0.264307	-0.838354	5.44669
	111.658	0.264307	-0.84205	5.44669
	111.658	0.264307	-0.841552	5.44669
	111.658	0.264307	-0.840029	5.44669
	111.658	0.264307	-0.839568	5.44669
	111.658	0.264307	-0.839916	5.44669
	111.658	0.264307	-0.840226	5.44669
	111.658	0.264307	-0.840232	5.44669
	111.658	0.264307	-0.840124	5.44669
	111.658	0.264307	-0.840077	5.44669
	111.658	0.264307	-0.840096	5.44669
	111.658	0.264307	-0.84012	5.44669
	111.658	0.264307	-0.840124	5.44669
	111.658	0.264307	-0.840117	5.44669
	111.658	0.264307	-0.840112	5.44669
	111.658	0.264307	-0.840113	5.44669
	111.658	0.264307	-0.840115	5.44669
	111.658	0.264307	-0.840115	5.44669
	111.658	0.264307	-0.840115	5.44669
	111.658	0.264307	-0.840115	5.44669
	111.658	0.264307	-0.840115	5.44669
	111.658	0.264307	-0.840115	5.44669
	111.658	0.264307	-0.840115	5.44669
	111.658	0.264307	-0.840115	5.44669
	111.658	0.264307	-0.840115	5.44669
	111.636	0.264307	-0.840115	5.44669
	111.578	0.264307	-0.840115	5.44669
	111.532	0.264307	-0.840115	5.44669
	111.529	0.264307	-0.840115	5.44669
	111.543	0.264307	-0.840115	5.44669
	111.55	0.264307	-0.840115	5.44669
	111.57	0.264307	-0.840115	5.44669
	111.624	0.264307	-0.840115	5.44669
	111.669	0.264307	-0.840115	5.44669
	111.674	0.264307	-0.840115	5.44669
	111.66	0.264307	-0.840115	5.44669
	111.653	0.264307	-0.840115	5.44669
	111.655	0.264307	-0.840115	5.44669
	111.658	0.264307	-0.840115	5.44669
	111.659	0.264307	-0.840115	5.44669
	111.658	0.264307	-0.840115	5.44669
	111.658	0.264307	-0.840115	5.44669
	111.658	0.264307	-0.840115	5.44669
	111.658	0.264307	-0.847985	5.44669
	111.658	0.264307	-0.876141	5.44669
	111.658	0.264307	-0.904815	5.44669
	111.658	0.215117	-0.894193	5.44669
	111.658	0.088342	-0.85394	5.44669
	111.658	0.03591	-0.828928	5.44669
	111.658	0.154727	-0.830871	5.44669
	111.658	0.287482	-0.840275	5.44669
	111.658	0.311046	-0.843477	5.44669
	111.658	0.275343	-0.841467	5.44669
	111.658	0.252268	-0.839486	5.44669
	111.658	0.255334	-0.839371	5.44669
	111.658	0.264827	-0.840026	5.44669
	111.658	0.267714	-0.840342	5.44669
	111.658	0.265549	-0.840241	5.44669
	111.636	0.214426	-0.840087	5.44669
	111.578	0.087611	-0.840058	5.44669
	111.554	0.035849	-0.840101	5.44669
	111.608	0.154962	-0.840129	5.44669
	111.646	0.287602	-0.840126	5.44669
	111.599	0.311013	-0.840114	5.44669
	111.559	0.275286	-0.840111	5.44669
	111.603	0.252256	-0.840113	5.44669
	111.664	0.255349	-0.840116	5.44669
	111.679	0.264837	-0.840116	5.44669
	111.664	0.267713	-0.840115	5.44669
	111.653	0.265545	-0.840114	5.44669
	111.654	0.263615	-0.840115	5.44669
	111.658	0.263577	-0.840115	5.44669
	111.659	0.264247	-0.847986	5.44669
	111.659	0.264542	-0.86827	5.44669
	111.658	0.264427	-0.87666	5.44669
	111.658	0.264274	-0.857648	5.44669
	111.658	0.264251	-0.836407	5.44669
	111.658	0.264295	-0.832636	5.44669
	111.658	0.264322	-0.838349	5.44669
	111.658	0.264318	-0.842041	5.44669
	111.658	0.264306	-0.84155	5.44669
	111.658	0.264303	-0.840032	5.44669
	111.658	0.264306	-0.83957	5.44669
	111.636	0.264308	-0.839916	5.44669
	111.578	0.264308	-0.840225	5.44669
	111.554	0.264307	-0.840232	5.44669
	111.608	0.264307	-0.840124	5.44669
	111.668	0.264307	-0.840077	5.44669
	111.679	0.264307	-0.847966	5.44669
	111.663	0.264307	-0.868276	5.44669
	111.652	0.264307	-0.884539	5.44669
	111.654	0.264307	-0.885806	5.44669
	111.658	0.264307	-0.872949	5.44669
	111.637	0.264307	-0.850168	5.44669
	111.556	0.264307	-0.834641	5.44669
	111.474	0.264307	-0.834563	5.44669
	111.504	0.264307	-0.839785	5.44669
	111.596	0.264307	-0.849828	5.44669
	111.61	0.313497	-0.869161	5.44669
	111.581	0.489463	-0.876378	5.44669
	111.608	0.66867	-0.857214	5.44669
	111.637	0.651475	-0.836325	5.44669
	111.596	0.575868	-0.832756	5.44669
	111.561	0.647947	-0.838428	5.44669
	111.583	0.769666	-0.849902	5.44669
	111.563	0.805269	-0.869674	5.44669
	111.495	0.729348	-0.876566	5.44669
	111.489	0.578979	-0.85711	5.44669
	111.534	0.526206	-0.836215	5.44669
	111.56	0.653274	-0.832747	5.44669
	111.532	0.789607	-0.838464	5.44669
	111.464	0.811737	-0.84205	5.44669
	111.415	0.823352	-0.841513	5.44669
	111.414	0.926778	-0.840013	5.44669
	111.43	1.03202	-0.839575	5.44669
	111.437	1.0498	-0.839925	5.44669
	111.435	1.02149	-0.848098	5.44669
	111.431	1.05277	-0.868385	5.44669
	111.43	1.18215	-0.876668	5.44669
	111.431	1.29123	-0.857611	5.44669
	111.432	1.30139	-0.836388	5.44669
	111.41	1.26853	-0.832642	5.44669
	111.352	1.25141	-0.838358	5.44669
	111.306	1.25597	-0.842043	5.44669
	111.302	1.26397	-0.841548	5.44669
	111.339	1.2657	-0.84003	5.44669
	111.381	1.31277	-0.83957	5.44669
	111.345	1.48723	-0.839917	5.44669
	111.242	1.71575	-0.840225	5.44669
	111.177	1.82592	-0.840232	5.44669
	111.182	1.80295	-0.847995	5.44669
	111.206	1.75608	-0.868233	5.44669
	111.214	1.74493	-0.876641	5.44669
	111.209	1.75696	-0.857653	5.44669
	111.204	1.76597	-0.844286	5.44669
	111.203	1.76547	-0.868664	5.44669
	111.205	1.76206	-0.903047	5.44669
	111.206	1.7608	-0.896118	5.44669
	111.206	1.76149	-0.855376	5.44669
	111.205	1.76223	-0.828846	5.44669
	111.205	1.76229	-0.830326	5.44669
	111.205	1.76205	-0.840076	5.44669
	111.205	1.76193	-0.843587	5.44669
	111.205	1.76197	-0.841584	5.44669
	111.205	1.76202	-0.839496	5.44669
	111.205	1.76204	-0.839333	5.44669
	111.205	1.76202	-0.840007	5.44669
	111.205	1.76201	-0.848218	5.44669
	111.205	1.76201	-0.868406	5.44669
	111.183	1.76202	-0.876634	5.44669
	111.126	1.76202	-0.857589	5.44669
	111.08	1.76202	-0.844262	5.44669
	111.054	1.76202	-0.860806	5.44669
	111.01	1.76202	-0.874905	5.44669
	110.971	1.76202	-0.859574	5.44669
	110.966	1.76202	-0.845709	5.44669
	110.976	1.76202	-0.860707	5.44669
	110.983	1.76202	-0.88222	5.44669
	110.982	1.76202	-0.887532	5.44669
	110.979	1.76202	-0.874498	5.44669
	110.978	1.76202	-0.850203	5.44669
	110.979	1.76202	-0.834105	5.44669
	110.979	1.76202	-0.834326	5.44669
	110.979	1.76202	-0.839876	5.44669
	110.979	1.76202	-0.84208	5.44669
	110.979	1.8112	-0.841024	5.44669
	110.979	1.98717	-0.839797	5.44669
	110.957	2.16638	-0.839659	5.44669
	110.877	2.14918	-0.847907	5.44669
	110.773	2.07358	-0.8684	5.44669
	110.724	2.09646	-0.876742	5.44669
	110.734	2.09141	-0.857637	5.44669
	110.756	2.07458	-0.836373	5.44669
	110.761	2.16667	-0.832626	5.44669
	110.755	2.27583	-0.838357	5.44669
	110.751	2.24986	-0.842048	5.44669
	110.751	2.09563	-0.841551	5.44669
	110.753	2.0237	-0.840029	5.44669
	110.753	2.14415	-0.839569	5.44669
	110.731	2.28453	-0.839916	5.44669
	110.651	2.31071	-0.840226	5.44669
	110.547	2.27339	-0.840232	5.44669
	110.498	2.24871	-0.840124	5.44669
	110.508	2.25168	-0.840077	5.44669
	110.529	2.2617	-0.840096	5.44669
	110.534	2.26484	-0.847991	5.44669
	110.529	2.2626	-0.868279	5.44669
	110.525	2.26054	-0.876662	5.44669
	110.525	2.26047	-0.857646	5.44669
	110.526	2.26118	-0.836405	5.44669
	110.527	2.2615	-0.832636	5.44669
	110.504	2.26138	-0.83835	5.44669
	110.447	2.26122	-0.842041	5.44669
	110.423	2.31038	-0.849421	5.44669
	110.455	2.48639	-0.868187	5.44669
	110.435	2.71482	-0.876115	5.44669
	110.342	2.82439	-0.857449	5.44669
	110.276	2.80121	-0.836517	5.44669
	110.276	2.75447	-0.832753	5.44669
	110.299	2.74343	-0.838359	5.44669
	110.308	2.75548	-0.842004	5.44669
	110.304	2.76445	-0.841531	5.44669
	110.299	2.71474	-0.840037	5.44669
	110.298	2.58455	-0.839579	5.44669
	110.3	2.53088	-0.839918	5.44669
	110.301	2.65039	-0.840223	5.44669
	110.278	2.78387	-0.84023	5.44669
	110.22	2.8075	-0.840125	5.44669
	110.197	2.77156	-0.840078	5.44669
	110.25	2.74837	-0.847967	5.44669
	110.311	2.75147	-0.868275	5.44669
	110.299	2.76101	-0.876669	5.44669
	110.203	2.76391	-0.85765	5.44669
	110.089	2.76173	-0.836404	5.4507
	110.041	2.75979	-0.840505	5.46104
	110.056	2.75975	-0.866505	5.46531
	110.078	2.76043	-0.878587	5.45562
	110.082	2.76072	-0.859084	5.4448
	110.076	2.76061	-0.836323	5.44689
	110.072	2.76045	-0.832091	5.46014
	110.05	2.76043	-0.83815	5.46629
	109.994	2.76048	-0.842152	5.45635
	109.949	2.80969	-0.841667	5.44475
	109.945	2.93646	-0.847912	5.4426
	109.958	2.98888	-0.867688	5.44569
	109.966	2.87006	-0.876442	5.44773
	109.964	2.7865	-0.857764	5.44748
	109.938	2.88971	-0.836533	5.44665
	109.88	3.02704	-0.832648	5.44639
	109.835	3.05807	-0.838309	5.44658
	109.832	3.02387	-0.84202	5.44675
	109.846	3.04796	-0.841556	5.44675
	109.853	3.17642	-0.840041	5.44669
	109.85	3.28768	-0.839572	5.44667
	109.847	3.29907	-0.839913	5.44668
	109.846	3.26596	-0.840223	5.44669
	109.847	3.2483	-0.840232	5.44669
	109.826	3.25271	-0.840125	5.44669
	109.746	3.26085	-0.840077	5.44669
	109.642	3.26268	-0.840095	5.44669
	109.592	3.26056	-0.847991	5.44669
	109.603	3.25902	-0.868279	5.44669
	109.624	3.25913	-0.876662	5.44669
	109.629	3.25972	-0.857646	5.44669
	109.624	3.25993	-0.836405	5.44669
	109.62	3.25981	-0.832636	5.44669
	109.62	3.25969	-0.83835	5.44669
	109.599	3.25968	-0.842041	5.44669
	109.542	3.25972	-0.84155	5.44669
	109.518	3.25974	-0.840031	5.44669
	109.572	3.25973	-0.83957	5.44669
	109.632	3.25972	-0.847787	5.44669
	109.62	3.25972	-0.868381	5.44669
	109.524	3.25972	-0.876777	5.44669
	109.41	3.25972	-0.857658	5.44669
	109.362	3.25972	-0.836369	5.44669
	109.377	3.25972	-0.832617	5.44669
	109.399	3.30891	-0.838354	5.44669
	109.403	3.43569	-0.84205	5.44669
	109.397	3.53731	-0.841552	5.44669
	109.393	3.59446	-0.840029	5.44669
	109.393	3.64091	-0.839568	5.44669
	109.395	3.60015	-0.839916	5.44669
	109.396	3.56025	-0.840226	5.44669
	109.395	3.6554	-0.840232	5.44669
	109.395	3.77406	-0.840124	5.44669
	109.395	3.80016	-0.840077	5.44669
	109.395	3.72136	-0.840096	5.44669
	109.395	3.57315	-0.84012	5.44669
	109.395	3.52231	-0.840124	5.44669
	109.373	3.64942	-0.840117	5.44669
	109.293	3.78508	-0.840112	5.44669
	109.189	3.80692	-0.840113	5.44669
	109.14	3.76946	-0.840115	5.44669
	109.15	3.74626	-0.840115	5.44669
	109.171	3.7499	-0.840115	5.44669
	109.176	3.75968	-0.840115	5.44669
	109.171	3.76248	-0.840115	5.44669
	109.167	3.76018	-0.840115	5.44669
	109.167	3.75822	-0.840115	5.44669
	109.169	3.75821	-0.840115	5.44669
	109.169	3.75891	-0.840115	5.44669
	109.169	3.7592	-0.840115	5.44669
	109.169	3.75908	-0.840115	5.44669
	109.169	3.75892	-0.840115	5.44669
	109.169	3.7589	-0.840115	5.44669
	109.169	3.75895	-0.840115	5.44669
	109.169	3.75897	-0.840115	5.44669
	109.169	3.75897	-0.840115	5.44669
	109.169	3.75896	-0.840115	5.44669
	109.169	3.75895	-0.840115	5.44669
	109.146	3.75896	-0.840115	5.44669
	109.089	3.75896	-0.840115	5.44669
	109.043	3.75896	-0.840115	5.44669
	109.017	3.75896	-0.847985	5.44669
	108.974	3.75896	-0.86827	5.44669
	108.935	3.75896	-0.87666	5.44669
	108.929	3.75896	-0.857648	5.44669
	108.94	3.80815	-0.836407	5.44669
	108.946	3.93492	-0.832636	5.44669
	108.945	3.98736	-0.838349	5.44669
	108.942	3.86854	-0.842041	5.44669
	108.941	3.73578	-0.84155	5.44669
	108.942	3.71222	-0.840032	5.44669
	108.943	3.74792	-0.83957	5.44669
	108.943	3.771	-0.839916	5.44669
	108.942	3.76793	-0.840225	5.44669
	108.942	3.75844	-0.840232	5.44669
	108.942	3.75555	-0.840124	5.44669
	108.942	3.75772	-0.840077	5.44669
	108.92	3.80884	-0.840096	5.44669
	108.84	3.93566	-0.84012	5.44669
	108.737	3.98742	-0.840124	5.44669
	108.709	3.9175	-0.840117	5.44669
	108.777	3.91163	-0.840112	5.44669
	108.822	3.94065	-0.847984	5.44669
	108.774	3.85756	-0.86827	5.44669
	108.708	3.79703	-0.87666	5.44669
	108.693	3.89714	-0.857648	5.44669
	108.71	4.02498	-0.844277	5.44669
	108.722	4.05314	-0.860792	5.44669
	108.721	4.02111	-0.874894	5.44669
	108.716	4.04713	-0.859575	5.44669
	108.715	4.17563	-0.837842	5.44669
	108.715	4.28621	-0.840424	5.44669
	108.716	4.29731	-0.865959	5.44669
	108.694	4.26431	-0.878387	5.44669
	108.636	4.2468	-0.867065	5.44669
	108.613	4.25124	-0.864596	5.44669
	108.644	4.25933	-0.868646	5.44669
	108.625	4.26114	-0.855646	5.44669
	108.532	4.25903	-0.838424	5.44669
	108.466	4.25749	-0.834194	5.44669
	108.466	4.25761	-0.838285	5.44669
	108.489	4.2582	-0.84146	5.44669
	108.498	4.2584	-0.84133	5.44669
	108.494	4.25828	-0.840146	5.44669
	108.489	4.25816	-0.839696	5.44669
	108.488	4.25815	-0.847799	5.44669
	108.49	4.30738	-0.876212	5.44669
	108.49	4.43417	-0.904911	5.44669
	108.49	4.4866	-0.902079	5.44669
	108.49	4.36777	-0.882068	5.44669
	108.49	4.23502	-0.865456	5.44669
	108.49	4.21145	-0.848407	5.44669
	108.49	4.24716	-0.836574	5.44669
	108.49	4.27023	-0.836	5.44669
	108.49	4.26717	-0.8397	5.44669
	108.468	4.25767	-0.841411	5.44669
	108.41	4.30398	-0.840807	5.44669
	108.364	4.43292	-0.847815	5.44669
	108.36	4.48728	-0.867953	5.44669
	108.375	4.4177	-0.876587	5.44669
	108.382	4.46024	-0.857731	5.44669
	108.38	4.66477	-0.844338	5.44669
	108.354	4.81017	-0.860788	5.44669
	108.296	4.76103	-0.882741	5.44669
	108.251	4.58448	-0.895592	5.44669
	108.248	4.51147	-0.902548	5.44669
	108.262	4.63942	-0.886636	5.44669
	108.268	4.78331	-0.85163	5.44669
	108.266	4.75911	-0.838525	5.44669
	108.263	4.54408	-0.860571	5.44669
	108.262	4.33988	-0.876854	5.44669
	108.263	4.40973	-0.860475	5.44669
	108.264	4.67164	-0.837523	5.44669
	108.264	4.83106	-0.832099	5.44669
	108.264	4.81654	-0.837727	5.44669
	108.263	4.75567	-0.849842	5.44669
	108.241	4.73562	-0.869898	5.44669
	108.184	4.74892	-0.884552	5.44669
	108.16	4.76161	-0.885234	5.44669
	108.192	4.76221	-0.872705	5.44669
	108.194	4.75795	-0.85814	5.44669
	108.159	4.75595	-0.862925	5.44669
	108.117	4.75663	-0.871126	5.44669
	108.063	4.75762	-0.85728	5.44669
	108.025	4.7578	-0.846098	5.44669
	108.024	4.75752	-0.869557	5.44669
	108.036	4.75734	-0.902777	5.44669
	108.042	4.75736	-0.895687	5.44669
	108.039	4.75744	-0.855292	5.44669
	108.037	4.75746	-0.828963	5.44669
	108.036	4.75744	-0.830405	5.44669
	108.037	4.75742	-0.840068	5.44669
	108.038	4.75742	-0.843555	5.44669
	108.037	4.75743	-0.841574	5.44669
	108.037	4.75743	-0.839503	5.44669
	108.015	4.80662	-0.83934	5.44669
	107.958	4.98259	-0.840008	5.44669
	107.911	5.21098	-0.840345	5.44669
	107.886	5.32056	-0.840249	5.44669
	107.842	5.2482	-0.840089	5.44669
	107.803	5.07468	-0.840056	5.44669
	107.798	5.01122	-0.840099	5.44669
	107.808	5.14207	-0.840129	5.44669
	107.815	5.2838	-0.840126	5.44669
	107.814	5.30685	-0.840114	5.44669
	107.811	5.26774	-0.840111	5.44669
	107.81	5.24342	-0.840113	5.44669
	107.811	5.24718	-0.840116	5.44669
	107.789	5.2574	-0.840116	5.44669
	107.709	5.26035	-0.840115	5.44669
	107.605	5.25795	-0.840114	5.44669
	107.556	5.25589	-0.847985	5.44669
	107.566	5.25589	-0.86827	5.44669
	107.587	5.25662	-0.87666	5.44669
	107.592	5.25692	-0.857648	5.44669
	107.587	5.25679	-0.836407	5.44669
	107.583	5.25663	-0.840507	5.44669
	107.583	5.25661	-0.874375	5.44669
	107.585	5.25666	-0.906741	5.44669
	107.585	5.25668	-0.895629	5.44669
	107.585	5.25668	-0.853857	5.44669
	107.585	5.25666	-0.828383	5.44669
	107.585	5.30585	-0.830672	5.44669
	107.585	5.43263	-0.840386	5.44669
	107.585	5.53426	-0.843594	5.44669
	107.585	5.5914	-0.841477	5.44669
	107.585	5.68705	-0.839449	5.44669
	107.562	5.77306	-0.839352	5.44669
	107.505	5.7364	-0.840032	5.44669
	107.459	5.58596	-0.848222	5.44669
	107.433	5.51943	-0.868399	5.44669
	107.412	5.64079	-0.876629	5.44669
	107.43	5.77963	-0.865461	5.44669
	107.448	5.80484	-0.864548	5.44669
	107.405	5.76766	-0.869196	5.44669
	107.352	5.74339	-0.863764	5.44669
	107.34	5.74647	-0.866488	5.44669
	107.353	5.7564	-0.878483	5.44669
	107.363	5.75946	-0.883953	5.44669
	107.362	5.75722	-0.874334	5.44669
	107.358	5.75519	-0.851408	5.44669
	107.357	5.75514	-0.834668	5.44669
	107.358	5.75584	-0.834134	5.44669
	107.336	5.75615	-0.847466	5.44669
	107.279	5.75603	-0.870186	5.44669
	107.233	5.75587	-0.877648	5.44669
	107.207	5.75584	-0.857381	5.44669
	107.163	5.75589	-0.835944	5.44669
	107.147	5.75592	-0.832537	5.44669
	107.198	5.75591	-0.846343	5.44669
	107.233	5.7559	-0.870283	5.44669
	107.185	5.7559	-0.878088	5.44669
	107.124	5.7559	-0.857531	5.44669
	107.111	5.7559	-0.83585	5.44669
	107.126	5.7559	-0.832445	5.44669
	107.137	5.7559	-0.838467	5.44669
	107.114	5.7559	-0.850029	5.44669
	107.03	5.7559	-0.869713	5.44669
	106.925	5.80509	-0.876538	5.44669
	106.876	5.98106	-0.864955	5.44669
	106.888	6.20946	-0.864369	5.44669
	106.909	6.31904	-0.869301	5.44669
	106.914	6.29586	-0.856001	5.44669
	106.908	6.24912	-0.83834	5.44669
	106.904	6.23809	-0.834033	5.44669
	106.904	6.25013	-0.838247	5.44669
	106.906	6.2591	-0.841502	5.44669
	106.906	6.25858	-0.841361	5.44669
	106.906	6.25517	-0.840144	5.44669
	106.906	6.25393	-0.839684	5.44669
	106.906	6.25462	-0.839924	5.44669
	106.906	6.25535	-0.840188	5.44669
	106.906	6.20622	-0.840213	5.44669
	106.884	6.1284	-0.84013	5.44669
	106.804	6.20263	-0.840086	5.44669
	106.7	6.37391	-0.840097	5.44669
	106.651	6.3879	-0.840118	5.44669
	106.661	6.27872	-0.840122	5.44669
	106.682	6.21944	-0.840117	5.44669
	106.687	6.23206	-0.840113	5.44669
	106.682	6.2582	-0.840113	5.44669
	106.678	6.26463	-0.840115	5.44669
	106.678	6.25803	-0.840115	5.44669
	106.68	6.25298	-0.840115	5.44669
	106.68	6.25321	-0.847985	5.44669
	106.68	6.2551	-0.86827	5.44669
	106.679	6.305	-0.87666	5.44669
	106.679	6.4314	-0.857648	5.44669
	106.68	6.48342	-0.836407	5.44669
	106.68	6.41376	-0.832636	5.44669
	106.657	6.4571	-0.838349	5.44669
	106.577	6.662	-0.849912	5.44669
	106.496	6.80726	-0.869706	5.44669
	106.504	6.80713	-0.876577	5.44669
	106.538	6.75732	-0.857103	5.44669
	106.506	6.7368	-0.836208	5.44669
	106.473	6.74596	-0.832747	5.44669
	106.514	6.75709	-0.838466	5.44669
	106.55	6.75851	-0.842051	5.44669
	106.507	6.75514	-0.841513	5.44669
	106.447	6.75323	-0.840012	5.44669
	106.432	6.75362	-0.839575	5.44669
	106.447	6.75447	-0.839925	5.44669
	106.458	6.75468	-0.840227	5.44669
	106.435	6.75447	-0.840229	5.44669
	106.351	6.75431	-0.840123	5.44669
	106.246	6.75431	-0.847948	5.44669
	106.197	6.75437	-0.868252	5.44669
	106.209	6.7544	-0.876665	5.44669
	106.23	6.75438	-0.857657	5.44669
	106.235	6.75437	-0.836408	5.44669
	106.229	6.75437	-0.832634	5.44669
	106.225	6.75437	-0.838347	5.44669
	106.225	6.75438	-0.842041	5.44669
	106.227	6.75437	-0.841551	5.44669
	106.228	6.75437	-0.840032	5.44669
	106.227	6.75437	-0.839569	5.44669
	106.205	6.80356	-0.839916	5.44669
	106.125	6.93034	-0.840225	5.44669
	106.021	7.03196	-0.840232	5.44669
	105.972	7.08911	-0.840124	5.44669
	105.982	7.18475	-0.840077	5.44669
	106.003	7.27077	-0.840096	5.44669
	106.008	7.2833	-0.84012	5.44669
	106.003	7.25963	-0.840124	5.44669
	105.999	7.24553	-0.840117	5.44669
	105.999	7.19889	-0.840112	5.44669
	106.001	7.0782	-0.840113	5.44669
	106.001	7.02741	-0.847986	5.44669
	106.001	7.14475	-0.868271	5.44669
	106.001	7.27631	-0.87666	5.44669
	106.001	7.29989	-0.857648	5.44669
	106.001	7.26462	-0.836407	5.44669
	106.001	7.24172	-0.832636	5.44669
	106.001	7.24471	-0.838349	5.44669
	106.001	7.25411	-0.842041	5.44669
	105.978	7.25698	-0.84155	5.44669
	105.921	7.25485	-0.840032	5.44669
	105.875	7.25293	-0.83957	5.44669
	105.871	7.25289	-0.839916	5.44669
	105.885	7.25355	-0.840225	5.44669
	105.87	7.25384	-0.840232	5.44669
	105.811	7.25373	-0.840124	5.44669
	105.761	7.25358	-0.840077	5.44669
	105.757	7.25356	-0.840096	5.44669
	105.772	7.2536	-0.84012	5.44669
	105.78	7.25363	-0.840124	5.44669
	105.777	7.25362	-0.840117	5.44669
	105.774	7.25361	-0.847983	5.44669
	105.773	7.25361	-0.868269	5.44669
	105.774	7.25361	-0.87666	5.44669
	105.775	7.25361	-0.857649	5.44669
	105.775	7.25361	-0.836407	5.44669
	105.774	7.25361	-0.832636	5.44669
	105.774	7.25361	-0.838349	5.44669
	105.774	7.25361	-0.842041	5.44669
	105.774	7.3028	-0.849421	5.44669
	105.774	7.42958	-0.868187	5.44669
	105.774	7.5312	-0.883985	5.44669
	105.774	7.58835	-0.885605	5.44669
	105.752	7.6348	-0.880933	5.44669
	105.695	7.54485	-0.878442	5.44669
	105.649	7.32898	-0.871196	5.44669
	105.623	7.24493	-0.852059	5.44669
	105.602	7.38077	-0.836057	5.44669
	105.62	7.53168	-0.834485	5.44669
	105.638	7.55676	-0.839249	5.44669
	105.595	7.46604	-0.841761	5.44669
	105.541	7.36241	-0.848984	5.44669
	105.529	7.44064	-0.868104	5.44669
	105.543	7.67197	-0.876235	5.44669
	105.553	7.76668	-0.857529	5.44669
	105.552	7.62979	-0.844379	5.44669
	105.548	7.52386	-0.860876	5.44669
	105.547	7.62416	-0.874893	5.44669
	105.548	7.76822	-0.859544	5.44669
	105.548	7.80311	-0.83783	5.44669
	105.548	7.76813	-0.840429	5.44669
	105.548	7.74134	-0.865966	5.44669
	105.548	7.74258	-0.878388	5.44669
	105.548	7.75264	-0.859192	5.44669
	105.548	7.75641	-0.836439	5.44669
	105.548	7.75441	-0.832101	5.44669
	105.548	7.75224	-0.838113	5.44669
	105.526	7.75204	-0.842133	5.44669
	105.446	7.75272	-0.841673	5.44669
	105.343	7.75308	-0.84005	5.44669
	105.293	7.75299	-0.839534	5.44669
	105.303	7.75282	-0.839894	5.44669
	105.325	7.75279	-0.840229	5.44669
	105.33	7.75283	-0.840241	5.44669
	105.324	7.75286	-0.840127	5.44669
	105.32	7.75286	-0.840075	5.44669
	105.32	7.75285	-0.840094	5.44669
	105.322	7.75284	-0.84012	5.44669
	105.322	7.75284	-0.840124	5.44669
	105.322	7.75285	-0.840117	5.44669
	105.322	7.75285	-0.847983	5.44669
	105.299	7.75285	-0.868268	5.44669
	105.22	7.75285	-0.87666	5.44669
	105.116	7.75285	-0.857649	5.44669
	105.067	7.75285	-0.836407	5.44669
	105.077	7.75285	-0.840507	5.44669
	105.098	7.75285	-0.866504	5.44669
	105.103	7.75285	-0.878586	5.44669
	105.098	7.75285	-0.859084	5.44669
	105.094	7.75285	-0.836324	5.44669
	105.094	7.75285	-0.832091	5.44669
	105.095	7.75285	-0.83815	5.44669
	105.074	7.75285	-0.850022	5.44669
	105.016	7.75285	-0.869823	5.44669
	104.97	7.75285	-0.876586	5.44669
	104.966	7.75285	-0.864936	5.44669
	104.98	7.80204	-0.864344	5.44669
	104.965	7.92881	-0.869297	5.44669
	104.905	7.98124	-0.856008	5.44669
	104.856	7.86243	-0.838345	5.44669
	104.852	7.72967	-0.834032	5.44669
	104.867	7.7553	-0.838245	5.44669
	104.874	7.96697	-0.841501	5.44669
	104.872	8.16925	-0.841361	5.44669
	104.869	8.14899	-0.840144	5.44669
	104.868	8.06389	-0.839684	5.44669
	104.869	8.13308	-0.839924	5.44669
	104.87	8.25696	-0.840188	5.44669
	104.869	8.2945	-0.840213	5.44669
	104.869	8.21862	-0.848001	5.44669
	104.869	8.01839	-0.868242	5.44669
	104.869	7.83855	-0.876642	5.44669
	104.869	7.9133	-0.857651	5.44669
	104.869	8.1686	-0.836414	5.44669
	104.869	8.32351	-0.832638	5.44669
	104.869	8.30945	-0.838347	5.44669
	104.869	8.25037	-0.84204	5.44669
	104.869	8.18173	-0.84155	5.44669
	104.869	8.06785	-0.840032	5.44669
	104.869	8.02774	-0.83957	5.44669
	104.869	8.14714	-0.839916	5.44669
	104.869	8.27576	-0.840225	5.44669
	104.869	8.29738	-0.840232	5.44669
	104.847	8.26234	-0.840124	5.44669
	104.767	8.24023	-0.840077	5.44669
	104.664	8.24346	-0.847966	5.44669
	104.636	8.25268	-0.868276	5.44669
	104.727	8.2554	-0.876669	5.44669
	104.851	8.25326	-0.85765	5.44669
	104.884	8.2514	-0.836404	5.44669
	104.788	8.25138	-0.832635	5.44669
	104.659	8.30122	-0.84622	5.44669
	104.605	8.42828	-0.870197	5.44669
	104.622	8.48059	-0.878096	5.44669
	104.648	8.36163	-0.857565	5.44669
	104.652	8.22885	-0.843732	5.44669
	104.645	8.20533	-0.860593	5.44669
	104.64	8.24106	-0.875004	5.44669
	104.619	8.26413	-0.859691	5.44669
	104.563	8.26105	-0.837852	5.44669
	104.518	8.25156	-0.840386	5.44669
	104.491	8.24867	-0.86594	5.44669
	104.448	8.30003	-0.878393	5.44669
	104.409	8.42874	-0.859203	5.44669
	104.403	8.48121	-0.836442	5.44669
	104.414	8.36172	-0.832098	5.44669
	104.42	8.22867	-0.838111	5.44669
	104.419	8.20522	-0.850003	5.44669
	104.416	8.24108	-0.869829	5.44669
	104.416	8.26418	-0.876595	5.44669
	104.416	8.26107	-0.857067	5.44669
	104.417	8.30074	-0.836186	5.44669
	104.417	8.47382	-0.83275	5.44669
	104.417	8.70439	-0.838475	5.44669
	104.417	8.76672	-0.842053	5.44669
	104.417	8.61681	-0.841511	5.44669
	104.417	8.51696	-0.840011	5.44669
	104.417	8.62445	-0.847446	5.44669
	104.417	8.76936	-0.868081	5.44669
	104.417	8.75286	-0.876772	5.44669
	104.417	8.58989	-0.857763	5.44669
	104.417	8.51093	-0.836415	5.44669
	104.394	8.58235	-0.832599	5.44669
	104.337	8.59852	-0.846201	5.44669
	104.291	8.57328	-0.870202	5.44669
	104.287	8.65429	-0.878104	5.44669
	104.324	8.7618	-0.857567	5.44669
	104.388	8.78827	-0.835859	5.44669
	104.432	8.76276	-0.832436	5.44669
	104.41	8.74293	-0.84633	5.44669
	104.316	8.74373	-0.870314	5.44669
	104.206	8.75112	-0.878105	5.44669
	104.159	8.75393	-0.857527	5.44669
	104.173	8.75248	-0.835842	5.44669
	104.194	8.75088	-0.832443	5.44669
	104.198	8.75072	-0.838469	5.44669
	104.192	8.75122	-0.84216	5.44669
	104.188	8.75149	-0.841558	5.44669
	104.189	8.75142	-0.839992	5.44669
	104.19	8.7513	-0.847421	5.44669
	104.191	8.75127	-0.868077	5.44669
	104.168	8.75131	-0.876779	5.44669
	104.11	8.75133	-0.865638	5.44669
	104.087	8.75133	-0.864569	5.44669
	104.141	8.80051	-0.869142	5.44669
	104.179	8.92728	-0.855863	5.44669
	104.109	8.97972	-0.838339	5.44669
	103.99	8.8609	-0.834081	5.44669
	103.93	8.77734	-0.846138	5.44669
	103.942	8.88054	-0.87752	5.44669
	103.967	8.96868	-0.90605	5.44669
	103.973	8.92213	-0.894221	5.44669
	103.967	8.96227	-0.853513	5.44669
	103.962	9.15761	-0.83661	5.44669
	103.962	9.30001	-0.859099	5.44669
	103.964	9.30207	-0.876918	5.44669
	103.965	9.2542	-0.861025	5.44669
	103.964	9.23371	-0.837731	5.44669
	103.964	9.2422	-0.839862	5.44669
	103.964	9.25304	-0.865764	5.44669
	103.964	9.25457	-0.878505	5.44669
	103.964	9.25135	-0.867184	5.44669
	103.942	9.24946	-0.864604	5.44669
	103.884	9.24981	-0.876478	5.44669
	103.838	9.25063	-0.883782	5.44669
	103.812	9.25085	-0.874975	5.44669
	103.769	9.25065	-0.851737	5.44669
	103.73	9.25049	-0.834578	5.44669
	103.724	9.25049	-0.833979	5.44669
	103.735	9.25055	-0.839563	5.44669
	103.741	9.25057	-0.842072	5.44669
	103.74	9.25056	-0.841132	5.44669
	103.738	9.25055	-0.839845	5.44669
	103.737	9.25055	-0.83964	5.44669
	103.737	9.25055	-0.840012	5.44669
	103.716	9.25056	-0.848111	5.44669
	103.636	9.25056	-0.868359	5.44669
	103.532	9.25055	-0.876652	5.44669
	103.482	9.25055	-0.857613	5.44669
	103.493	9.25055	-0.836395	5.44669
	103.514	9.25055	-0.832644	5.44669
	103.519	9.25055	-0.838356	5.44669
	103.514	9.25055	-0.842042	5.44669
	103.51	9.25055	-0.841548	5.44669
	103.51	9.29974	-0.84003	5.44669
	103.511	9.42652	-0.83957	5.44669
	103.512	9.47895	-0.839917	5.44669
	103.489	9.40933	-0.848096	5.44669
	103.409	9.45253	-0.876258	5.44669
	103.306	9.65737	-0.904825	5.44669
	103.256	9.80265	-0.894156	5.44669
	103.267	9.80255	-0.853921	5.44669
	103.288	9.75275	-0.836804	5.44669
	103.293	9.73222	-0.859035	5.44669
	103.287	9.74137	-0.876822	5.44669
	103.283	9.75251	-0.868878	5.44669
	103.284	9.75392	-0.865913	5.44669
	103.285	9.75056	-0.868553	5.44669
	103.286	9.74864	-0.855139	5.44669
	103.285	9.74904	-0.838245	5.44669
	103.285	9.74988	-0.834299	5.44669
	103.285	9.7501	-0.838392	5.44669
	103.285	9.74989	-0.841468	5.44669
	103.263	9.74972	-0.841295	5.44669
	103.183	9.74973	-0.840128	5.44669
	103.08	9.74979	-0.839701	5.44669
	103.03	9.74981	-0.839937	5.44669
	103.04	9.7498	-0.840187	5.44669
	103.062	9.74979	-0.848079	5.44669
	103.067	9.74978	-0.868284	5.44669
	103.061	9.74979	-0.876632	5.44669
	103.057	9.74979	-0.857632	5.44669
	103.057	9.74979	-0.83641	5.44669
	103.059	9.74979	-0.832643	5.44669
	103.059	9.74979	-0.838351	5.44669
	103.059	9.74979	-0.842039	5.44669
	103.059	9.74979	-0.841549	5.44669
	103.059	9.74979	-0.840032	5.44669
	103.059	9.74979	-0.83957	5.44669
	103.059	9.74979	-0.839916	5.44669
	103.059	9.79898	-0.840225	5.44669
	103.059	9.92576	-0.840232	5.44669
	103.059	9.97819	-0.840124	5.44669
	103.059	9.90856	-0.840077	5.44669
	103.037	9.90258	-0.840096	5.44669
	102.979	9.93145	-0.84012	5.44669
	102.933	9.89752	-0.840124	5.44669
	102.929	9.96381	-0.840117	5.44669
	102.944	10.1656	-0.840112	5.44669
	102.928	10.2522	-0.840113	5.44669
	102.869	10.1224	-0.840115	5.44669
	102.819	10.0223	-0.847986	5.44669
	102.815	10.1226	-0.86827	5.44669
	102.83	10.2645	-0.87666	5.44669
	102.838	10.2985	-0.857648	5.44669
	102.836	10.264	-0.836407	5.44669
	102.832	10.2376	-0.840507	5.44669
	102.831	10.2389	-0.866505	5.44669
	102.832	10.2488	-0.878586	5.44669
	102.811	10.2525	-0.859084	5.44669
	102.731	10.2506	-0.836323	5.44669
	102.627	10.2484	-0.832091	5.44669
	102.577	10.2482	-0.83815	5.44669
	102.588	10.2981	-0.842152	5.44669
	102.609	10.4252	-0.841667	5.44669
	102.614	10.4776	-0.840041	5.44669
	102.609	10.3586	-0.839532	5.44669
	102.605	10.275	-0.839897	5.44669
	102.605	10.4274	-0.840231	5.44669
	102.606	10.6424	-0.840241	5.44669
	102.607	10.5991	-0.840126	5.44669
	102.607	10.3444	-0.840075	5.44669
	102.606	10.1786	-0.840094	5.44669
	102.606	10.237	-0.84012	5.44669
	102.606	10.4248	-0.840124	5.44669
	102.584	10.5483	-0.840117	5.44669
	102.504	10.5929	-0.840112	5.44669
	102.401	10.6755	-0.840113	5.44669
	102.351	10.7605	-0.847986	5.44669
	102.362	10.7773	-0.868271	5.44669
	102.383	10.7557	-0.87666	5.44669
	102.388	10.741	-0.857648	5.44669
	102.382	10.7426	-0.844277	5.44669
	102.378	10.7484	-0.860792	5.44669
	102.378	10.7504	-0.874894	5.44669
	102.38	10.7491	-0.859574	5.44669
	102.381	10.7479	-0.837842	5.44669
	102.358	10.7478	-0.840424	5.44669
	102.3	10.7482	-0.865959	5.44669
	102.276	10.7484	-0.878387	5.44669
	102.308	10.7483	-0.867065	5.44669
	102.311	10.7482	-0.864596	5.44669
	102.275	10.7482	-0.868646	5.44669
	102.233	10.7483	-0.855646	5.44669
	102.179	10.7483	-0.838424	5.44669
	102.142	10.7483	-0.834194	5.44669
	102.141	10.7483	-0.846155	5.44669
	102.153	10.7483	-0.869616	5.44669
	102.158	10.7483	-0.877875	5.44669
	102.156	10.7483	-0.857679	5.44669
	102.153	10.7483	-0.835988	5.44669
	102.153	10.7975	-0.83245	5.44669
	102.153	10.9242	-0.83842	5.44669
	102.154	10.9767	-0.842137	5.44669
	102.154	10.8578	-0.841565	5.44669
	102.154	10.7251	-0.840004	5.44669
	102.154	10.7507	-0.839553	5.44669
	102.154	10.9132	-0.847789	5.44669
	102.154	11.0379	-0.868388	5.44669
	102.154	11.0428	-0.876779	5.44669
	102.154	10.953	-0.857656	5.44669
	102.131	10.8569	-0.844238	5.44669
	102.074	10.938	-0.860773	5.44669
	102.05	11.1678	-0.8749	5.44669
	102.104	11.3101	-0.859584	5.44669
	102.164	11.2998	-0.845715	5.44669
	102.153	11.2468	-0.860706	5.44669
	102.079	11.2286	-0.874347	5.44669
	102.022	11.2398	-0.859376	5.44669
	101.998	11.251	-0.837954	5.44669
	101.959	11.2517	-0.83267	5.44669
	101.943	11.248	-0.837813	5.44669
	101.994	11.2462	-0.841805	5.44669
	102.028	11.2468	-0.841642	5.44669
	101.98	11.2477	-0.840154	5.44669
	101.919	11.2478	-0.839588	5.44669
	101.906	11.2476	-0.847751	5.44669
	101.921	11.2474	-0.868359	5.44669
	101.933	11.2474	-0.87678	5.44669
	101.932	11.2475	-0.857667	5.44669
	101.927	11.2475	-0.836372	5.44669
	101.904	11.2475	-0.832615	5.44669
	101.847	11.2475	-0.838352	5.44669
	101.802	11.2475	-0.849921	5.44669
	101.798	11.2475	-0.877579	5.44669
	101.812	11.2475	-0.90473	5.44669
	101.797	11.2475	-0.893646	5.44669
	101.737	11.2475	-0.861612	5.44669
	101.688	11.2475	-0.857195	5.44669
	101.684	11.2475	-0.867533	5.44669
	101.699	11.2475	-0.857818	5.44669
	101.706	11.2475	-0.839731	5.44669
	101.704	11.2475	-0.83397	5.44669
	101.701	11.2475	-0.837726	5.44669
	101.7	11.2475	-0.841306	5.44669
	101.701	11.2475	-0.841464	5.44669
	101.701	11.2475	-0.840257	5.44669
	101.701	11.2475	-0.839695	5.44669
	101.701	11.2475	-0.839888	5.44669
	101.701	11.2475	-0.840169	5.44669
	101.679	11.2475	-0.840218	5.44669
	101.621	11.2475	-0.840139	5.44669
	101.598	11.2475	-0.840088	5.44669
	101.651	11.2475	-0.847966	5.44669
	101.712	11.2475	-0.868271	5.44669
	101.722	11.2475	-0.876667	5.44669
	101.706	11.2475	-0.857651	5.44669
	101.696	11.2475	-0.844276	5.44669
	101.697	11.2475	-0.868661	5.44669
	101.701	11.2475	-0.903049	5.44669
	101.68	11.2475	-0.89612	5.44669
	101.622	11.2475	-0.855376	5.44669
	101.597	11.2475	-0.828845	5.44669
	101.651	11.2475	-0.830325	5.44669
	101.712	11.2475	-0.847947	5.44669
	101.722	11.2475	-0.871743	5.44669
	101.706	11.2475	-0.878129	5.44669
	101.696	11.2475	-0.85703	5.44669
	101.697	11.2967	-0.835625	5.44669
	101.701	11.4727	-0.832529	5.44669
	101.703	11.6519	-0.838582	5.44669
	101.702	11.6347	-0.842177	5.44669
	101.679	11.5099	-0.841525	5.44669
	101.621	11.406	-0.839973	5.44669
	101.598	11.2993	-0.847425	5.44669
	101.652	11.2253	-0.868086	5.44669
	101.712	11.2218	-0.876782	5.44669
	101.722	11.2449	-0.865636	5.44669
	101.706	11.2556	-0.864568	5.44669
	101.696	11.2518	-0.869142	5.44669
	101.697	11.2464	-0.855864	5.44669
	101.679	11.2455	-0.838339	5.44669
	101.623	11.247	-0.834081	5.44669
	101.598	11.248	-0.838267	5.44669
	101.651	11.2479	-0.841493	5.44669
	101.689	11.2475	-0.84135	5.44669
	101.643	11.2474	-0.840142	5.44669
	101.58	11.2474	-0.839687	5.44669
	101.544	11.2967	-0.847797	5.44669
	101.524	11.4235	-0.868343	5.44669
	101.547	11.5251	-0.876757	5.44669
	101.566	11.533	-0.857663	5.44669
	101.522	11.4527	-0.836378	5.44669
	101.468	11.3103	-0.832619	5.44669
	101.456	11.2625	-0.846223	5.44669
	101.47	11.3888	-0.870204	5.44669
	101.479	11.4738	-0.878097	5.44669
	101.479	11.3686	-0.865434	5.44669
	101.475	11.2299	-0.864016	5.44669
	101.473	11.2482	-0.868982	5.44669
	101.474	11.4589	-0.855993	5.44669
	101.475	11.6634	-0.83845	5.44669
	101.475	11.6444	-0.834082	5.44669
	101.475	11.559	-0.838228	5.44669
	101.475	11.5785	-0.841477	5.44669
	101.475	11.5754	-0.841357	5.44669
	101.475	11.5607	-0.840151	5.44669
	101.475	11.6529	-0.847559	5.44669
	101.475	11.7614	-0.868079	5.44669
	101.453	11.7843	-0.876731	5.44669
	101.395	11.7078	-0.857746	5.44669
	101.371	11.5125	-0.836422	5.44669
	101.425	11.3349	-0.832608	5.44669
	101.485	11.4089	-0.838332	5.44669
	101.496	11.663	-0.842044	5.44669
	101.48	11.8177	-0.841558	5.44669
	101.469	11.804	-0.840034	5.44669
	101.471	11.7451	-0.839568	5.44669
	101.453	11.7257	-0.839915	5.44669
	101.397	11.7385	-0.848096	5.44669
	101.372	11.7508	-0.868388	5.44669
	101.425	11.7514	-0.87667	5.44669
	101.463	11.7472	-0.857611	5.44669
	101.416	11.7453	-0.844258	5.44669
	101.376	11.746	-0.860797	5.44669
	101.42	11.7469	-0.874903	5.44669
	101.481	11.7471	-0.859576	5.44669
	101.496	11.7468	-0.83784	5.44669
	101.481	11.7466	-0.832551	5.44669
	101.47	11.7467	-0.837804	5.44669
	101.47	11.7467	-0.849714	5.44268
	101.475	11.7468	-0.869817	5.43234
	101.476	11.7467	-0.876693	5.42806
	101.476	11.7467	-0.857113	5.43775
	101.475	11.7467	-0.83617	5.44858
	101.475	11.7467	-0.832728	5.4505
	101.475	11.7467	-0.838471	5.44759
	101.475	11.7467	-0.84206	5.44571
	101.475	11.7467	-0.849386	5.44595
	101.475	11.7467	-0.868166	5.44673
	101.453	11.7467	-0.876118	5.44696
	101.395	11.7467	-0.857459	5.44679
	101.371	11.7467	-0.83652	5.44663
	101.425	11.7467	-0.832751	5.44663
	101.485	11.7467	-0.838357	5.44668
	101.496	11.6975	-0.842004	5.44671
	101.48	11.5708	-0.841532	5.4467
	101.469	11.5183	-0.840037	5.44668
	101.471	11.6372	-0.839579	5.44668
	101.453	11.7699	-0.839918	5.44669
	101.397	11.7935	-0.840223	5.44669
	101.372	11.7578	-0.84023	5.44669
	101.425	11.7347	-0.840125	5.44669
	101.485	11.7378	-0.840078	5.44669
	101.496	11.7473	-0.840096	5.44669
	101.48	11.7501	-0.84012	5.44669
	101.469	11.748	-0.840124	5.44669
	101.471	11.746	-0.847987	5.44669
	101.475	11.746	-0.868268	5.44669
	101.476	11.7467	-0.884529	5.44669
	101.475	11.747	-0.885804	5.44669
	101.475	11.7469	-0.872952	5.44669
	101.452	11.7467	-0.85017	5.44669
	101.395	11.6975	-0.842511	5.44669
	101.349	11.5708	-0.862718	5.44669
	101.345	11.5184	-0.87633	5.44669
	101.36	11.6372	-0.859491	5.44669
	101.367	11.7699	-0.837297	5.44669
	101.365	11.7935	-0.832354	5.44669
	101.361	11.7578	-0.845785	5.44669
	101.383	11.7347	-0.870115	5.44669
	101.419	11.7378	-0.878216	5.44669
	101.408	11.7473	-0.857644	5.44669
	101.388	11.7501	-0.835852	5.44669
	101.427	11.748	-0.832405	5.44669
	101.48	11.746	-0.838449	5.44669
	101.493	11.746	-0.842165	5.44669
	101.48	11.7467	-0.841567	5.44669
	101.471	11.747	-0.839994	5.44669
	101.471	11.7469	-0.839548	5.44669
	101.475	11.7467	-0.83992	5.44669
	101.476	11.7467	-0.840235	5.44669
	101.475	11.6975	-0.840234	5.44669
	101.475	11.5708	-0.840122	5.44669
	101.475	11.5183	-0.847946	5.44669
	101.475	11.6372	-0.868251	5.44669
	101.475	11.7699	-0.876666	5.44669
	101.475	11.7935	-0.857657	5.44669
	101.475	11.7578	-0.836408	5.44669
	101.453	11.7347	-0.832634	5.44669
	101.395	11.7378	-0.838347	5.44669
	101.371	11.6981	-0.842041	5.44669
	101.425	11.5742	-0.841551	5.4507
	101.485	11.5196	-0.840032	5.46104
	101.496	11.6365	-0.839569	5.46531
	101.48	11.7692	-0.839916	5.45562
	101.469	11.7934	-0.840225	5.4448
	101.471	11.758	-0.848102	5.44287
	101.475	11.7348	-0.86828	5.44579
	101.476	11.7377	-0.884493	5.44767
	101.475	11.698	-0.885784	5.44742
	101.475	11.5742	-0.872957	5.44664
	101.475	11.5196	-0.858049	5.44641
	101.475	11.6365	-0.862798	5.44658
	101.475	11.72	-0.871105	5.45075
	101.475	11.5683	-0.857316	5.4611
	101.475	11.3536	-0.83825	5.46532
	101.475	11.3476	-0.833528	5.4556
	101.475	11.4262	-0.838067	5.44479
	101.475	11.3636	-0.841606	5.44288
	101.475	11.2448	-0.841468	5.44579
	101.475	11.2562	-0.840152	5.44767
	101.475	11.457	-0.84752	5.44742
	101.475	11.6597	-0.868062	5.44664
	101.475	11.6435	-0.876738	5.44641
	101.475	11.5108	-0.865626	5.44659
	101.475	11.4032	-0.87245	5.44674
	101.475	11.2978	-0.897306	5.44675
	101.475	11.2257	-0.892408	5.44669
	101.497	11.2225	-0.855869	5.44667
	101.577	11.2451	-0.830372	5.44668
	101.68	11.2554	-0.83079	5.44669
	101.73	11.2517	-0.839728	5.44669
	101.72	11.2464	-0.843276	5.44669
	101.698	11.2456	-0.841578	5.44669
	101.693	11.2471	-0.839604	5.44669
	101.699	11.248	-0.839381	5.44669
	101.703	11.2479	-0.839989	5.44669
	101.703	11.2475	-0.848194	5.44669
	101.701	11.2474	-0.868402	5.44669
	101.701	11.2474	-0.876641	5.44669
	101.701	11.2475	-0.857593	5.44669
	101.701	11.2475	-0.83639	5.44669
	101.701	11.2475	-0.832649	5.44669
	101.701	11.2475	-0.846231	5.44669
	101.701	11.2475	-0.870197	5.44669
	101.701	11.2475	-0.878091	5.44669
	101.701	11.2475	-0.857563	5.44669
	101.701	11.2475	-0.835862	5.44669
	101.701	11.2475	-0.832438	5.44669
	101.701	11.2475	-0.83846	5.44669
	101.701	11.2475	-0.842158	5.44669
	101.701	11.2475	-0.84156	5.44669
	101.701	11.2475	-0.839994	5.44669
	101.723	11.2475	-0.839551	5.44669
	101.803	11.2475	-0.839921	5.44669
	101.907	11.2475	-0.840234	5.44669
	101.956	11.2475	-0.840234	5.44669
	101.924	11.2475	-0.840122	5.44669
	101.845	11.2475	-0.840076	5.44669
	101.816	11.2475	-0.840096	5.44669
	101.875	11.2475	-0.840121	5.44669
	101.94	11.2475	-0.847995	5.44669
	101.95	11.2475	-0.876143	5.44669
	101.932	11.2475	-0.904813	5.44669
	101.921	11.2475	-0.894191	5.44669
	101.923	11.2475	-0.85394	5.44669
	101.928	11.2475	-0.828929	5.44669
	101.929	11.2475	-0.830871	5.44669
	101.928	11.2475	-0.840275	5.44669
	101.927	11.2475	-0.843477	5.44669
	101.949	11.1983	-0.841467	5.44669
	102.007	11.0715	-0.839487	5.44669
	102.031	10.9699	-0.847242	5.44669
	101.999	10.962	-0.868182	5.44669
	102.019	11.0423	-0.876887	5.44669
	102.112	11.1847	-0.857775	5.44669
	102.178	11.2817	-0.84425	5.44669
	102.178	11.233	-0.860735	5.44669
	102.155	11.0736	-0.87488	5.44669
	102.146	11.0076	-0.859589	5.44669
	102.15	11.0832	-0.837853	5.44669
	102.155	11.0473	-0.832553	5.44669
	102.156	10.8434	-0.8378	5.44669
	102.154	10.6959	-0.841841	5.44669
	102.153	10.6948	-0.841662	5.44669
	102.153	10.7448	-0.84802	5.44669
	102.154	10.7659	-0.867735	5.44669
	102.154	10.7569	-0.876423	5.44669
	102.154	10.7456	-0.857739	5.44669
	102.154	10.7441	-0.836529	5.44669
	102.154	10.7475	-0.832655	5.44669
	102.154	10.7494	-0.838313	5.44669
	102.154	10.749	-0.842019	5.44669
	102.176	10.7482	-0.841554	5.44669
	102.233	10.748	-0.840041	5.44669
	102.28	10.7482	-0.839572	5.44669
	102.283	10.7483	-0.839914	5.44669
	102.247	10.7483	-0.840223	5.44669
	102.182	10.7483	-0.840232	5.44669
	102.161	10.7482	-0.840125	5.44669
	102.24	10.7483	-0.840078	5.44669
	102.358	10.7483	-0.840095	5.44669
	102.414	10.7483	-0.84012	5.44669
	102.401	10.7483	-0.847994	5.44669
	102.376	10.7483	-0.868272	5.44669
	102.371	10.7483	-0.876657	5.44669
	102.378	10.7483	-0.865517	5.44669
	102.382	10.7483	-0.864562	5.44669
	102.382	10.7483	-0.869182	5.44669
	102.38	10.7483	-0.855883	5.44669
	102.379	10.7483	-0.838333	5.44669
	102.38	10.7483	-0.841943	5.44669
	102.38	10.7483	-0.866421	5.44669
	102.402	10.6991	-0.878041	5.44669
	102.482	10.5723	-0.858885	5.44669
	102.586	10.5199	-0.836434	5.44669
	102.635	10.5895	-0.832208	5.44669
	102.625	10.5955	-0.83816	5.44669
	102.604	10.5174	-0.842114	5.44669
	102.599	10.4246	-0.841648	5.44669
	102.604	10.355	-0.847917	5.44669
	102.608	10.3989	-0.867697	5.44669
	102.608	10.4483	-0.884314	5.44669
	102.606	10.356	-0.885917	5.44669
	102.606	10.2352	-0.873076	5.44669
	102.606	10.2071	-0.850181	5.44669
	102.606	10.2367	-0.834602	5.44669
	102.606	10.2588	-0.834542	5.44669
	102.606	10.2575	-0.83979	5.44669
	102.606	10.2491	-0.841967	5.44669
	102.606	10.246	-0.841007	5.44669
	102.629	10.2477	-0.83983	5.44669
	102.686	10.2496	-0.839678	5.44669
	102.732	10.2497	-0.840033	5.44669
	102.736	10.2491	-0.848106	5.44669
	102.722	10.2488	-0.876221	5.44669
	102.737	10.2489	-0.904806	5.44669
	102.796	10.249	-0.894161	5.44669
	102.846	10.2491	-0.85393	5.44669
	102.85	10.249	-0.828935	5.44669
	102.835	10.249	-0.830877	5.44669
	102.827	10.249	-0.840275	5.44669
	102.83	10.249	-0.843474	5.44669
	102.833	10.249	-0.841466	5.44669
	102.856	10.249	-0.839487	5.44669
	102.935	10.1998	-0.839371	5.44669
	103.038	10.0731	-0.840027	5.44669
	103.088	10.0206	-0.840342	5.44669
	103.077	10.0903	-0.840241	5.44669
	103.056	10.047	-0.840087	5.44669
	103.051	9.84221	-0.840058	5.44669
	103.057	9.69693	-0.847972	5.44669
	103.061	9.69703	-0.868285	5.44669
	103.06	9.79602	-0.876671	5.44669
	103.059	9.94333	-0.857648	5.44669
	103.058	9.98661	-0.836403	5.44669
	103.059	9.85665	-0.832635	5.44669
	103.059	9.72249	-0.846221	5.44669
	103.081	9.70229	-0.878068	5.44669
	103.139	9.7399	-0.906251	5.44669
	103.185	9.76258	-0.89411	5.44669
	103.211	9.75867	-0.853395	5.44669
	103.254	9.74896	-0.8366	5.44669
	103.293	9.74629	-0.859137	5.44669
	103.299	9.74862	-0.876937	5.44669
	103.288	9.75054	-0.868891	5.44669
	103.282	9.70133	-0.865877	5.44669
	103.283	9.57386	-0.868534	5.44669
	103.285	9.52115	-0.863015	5.44669
	103.286	9.64009	-0.866409	5.44669
	103.286	9.773	-0.870846	5.44669
	103.285	9.79659	-0.855923	5.44669
	103.285	9.76084	-0.837758	5.44669
	103.307	9.73774	-0.841687	5.44669
	103.365	9.74081	-0.874389	5.44669
	103.411	9.70112	-0.906328	5.44669
	103.437	9.52805	-0.89545	5.44669
	103.48	9.29748	-0.8618	5.44669
	103.519	9.18597	-0.856632	5.44669
	103.525	9.2091	-0.875101	5.44669
	103.514	9.25651	-0.886047	5.44669
	103.508	9.31703	-0.876414	5.44669
	103.509	9.43165	-0.851535	5.44669
	103.512	9.47496	-0.833982	5.44669
	103.512	9.35664	-0.833801	5.44669
	103.534	9.22733	-0.8397	5.44669
	103.591	9.25423	-0.842193	5.44669
	103.637	9.41601	-0.841134	5.44669
	103.663	9.49078	-0.839803	5.44669
	103.707	9.36883	-0.839622	5.44669
	103.746	9.22682	-0.840019	5.44669
	103.751	9.20049	-0.848121	5.44669
	103.74	9.23832	-0.876232	5.44669
	103.734	9.26328	-0.904805	5.44669
	103.735	9.26024	-0.894157	5.44669
	103.738	9.25009	-0.853928	5.44669
	103.761	9.24692	-0.836807	5.44669
	103.818	9.2492	-0.859034	5.44669
	103.841	9.25128	-0.87682	5.44669
	103.787	9.25134	-0.868878	5.44669
	103.75	9.25063	-0.865914	5.44669
	103.819	9.25031	-0.868553	5.44669
	103.938	9.25042	-0.86301	5.44669
	103.998	9.25059	-0.8664	5.44669
	103.987	9.25061	-0.870844	5.44669
	103.961	9.20138	-0.855926	5.44669
	103.955	9.07457	-0.83776	5.44669
	103.961	9.02215	-0.833817	5.44669
	103.966	9.14097	-0.838363	5.44669
	103.966	9.27373	-0.841627	5.44669
	103.964	9.2973	-0.849243	5.44669
	103.963	9.26159	-0.86826	5.44669
	103.964	9.23851	-0.876208	5.44669
	103.964	9.19239	-0.857463	5.44669
	103.964	9.07511	-0.84436	5.44669
	103.964	8.97637	-0.868763	5.44669
	103.986	8.96625	-0.903062	5.44669
	104.044	8.99545	-0.896089	5.44669
	104.068	8.96183	-0.855359	5.44669
	104.014	8.88034	-0.828849	5.44669
	103.976	8.94751	-0.830333	5.44669
	104.023	9.11714	-0.840078	5.44669
	104.085	9.08376	-0.843585	5.44669
	104.121	8.84915	-0.841583	5.44669
	104.163	8.68817	-0.839496	5.44669
	104.198	8.69232	-0.847205	5.44669
	104.202	8.7494	-0.868163	5.44669
	104.193	8.77154	-0.876892	5.44669
	104.187	8.76048	-0.865654	5.44669
	104.188	8.74797	-0.864536	5.44669
	104.191	8.74666	-0.869122	5.44669
	104.191	8.75056	-0.855867	5.44669
	104.191	8.75266	-0.838347	5.44669
	104.19	8.75215	-0.834084	5.44669
	104.212	8.75119	-0.838266	5.44669
	104.27	8.75097	-0.849362	5.44669
	104.316	8.75122	-0.869506	5.44669
	104.342	8.7514	-0.876688	5.44669
	104.385	8.75139	-0.865092	5.44669
	104.424	8.75132	-0.864373	5.44669
	104.43	8.7021	-0.869254	5.44669
	104.419	8.57534	-0.85598	5.44669
	104.413	8.47373	-0.838348	5.44669
	104.414	8.41659	-0.834044	5.44669
	104.417	8.32094	-0.838249	5.44669
	104.418	8.28411	-0.841499	5.44669
	104.417	8.39836	-0.841359	5.44669
	104.439	8.47446	-0.840144	5.44669
	104.518	8.36974	-0.847556	5.44669
	104.622	8.23444	-0.86808	5.44669
	104.65	8.20479	-0.876733	5.44669
	104.582	8.23885	-0.857746	5.44669
	104.537	8.2634	-0.836422	5.44669
	104.586	8.26153	-0.832608	5.44669
	104.651	8.25202	-0.838332	5.44669
	104.666	8.2487	-0.842044	5.44669
	104.649	8.25069	-0.841558	5.44669
	104.637	8.2527	-0.840034	5.44669
	104.638	8.25284	-0.839568	5.44669
	104.643	8.25218	-0.839915	5.44669
	104.667	8.25185	-0.840225	5.44669
	104.746	8.25195	-0.840232	5.44669
	104.848	8.25211	-0.840125	5.44669
	104.898	8.25214	-0.840077	5.44669
	104.888	8.2521	-0.840095	5.44669
	104.867	8.25207	-0.84012	5.44669
	104.862	8.25207	-0.840124	5.44669
	104.867	8.25208	-0.840117	5.44669
	104.871	8.25209	-0.840112	5.44669
	104.871	8.20289	-0.840113	5.44669
	104.869	8.07612	-0.840115	5.44669
	104.869	7.97449	-0.840115	5.44669
	104.869	7.96654	-0.840115	5.44669
	104.869	8.04686	-0.840115	5.44669
	104.869	8.14005	-0.840115	5.44669
	104.869	8.06114	-0.840115	5.44669
	104.869	7.83323	-0.840115	5.44669
	104.869	7.69101	-0.840115	5.44669
	104.892	7.74979	-0.840115	5.44669
	104.949	7.92926	-0.840115	5.44669
	104.995	8.00006	-0.840115	5.44669
	105.021	7.87015	-0.847985	5.44669
	105.064	7.72622	-0.86827	5.44669
	105.103	7.70192	-0.87666	5.44669
	105.109	7.74128	-0.857648	5.44669
	105.098	7.76615	-0.836407	5.44669
	105.092	7.76254	-0.840507	5.44669
	105.093	7.75218	-0.866504	5.44669
	105.096	7.74912	-0.878586	5.44669
	105.097	7.75152	-0.859084	5.44669
	105.096	7.75362	-0.836323	5.44669
	105.095	7.75364	-0.832091	5.44669
	105.118	7.75291	-0.846021	5.44669
	105.198	7.75259	-0.870307	5.44669
	105.301	7.75272	-0.878212	5.44669
	105.351	7.75288	-0.857575	5.44669
	105.34	7.75291	-0.835824	5.44669
	105.319	7.75286	-0.832418	5.44669
	105.314	7.75283	-0.838465	5.44669
	105.32	7.75284	-0.850038	5.44669
	105.324	7.75285	-0.869718	5.44669
	105.323	7.75285	-0.884407	5.44669
	105.322	7.75285	-0.893108	5.44669
	105.321	7.75285	-0.900914	5.44669
	105.322	7.75285	-0.886835	5.44669
	105.322	7.75285	-0.852293	5.44669
	105.344	7.75285	-0.838732	5.44669
	105.402	7.75285	-0.868293	5.44669
	105.448	7.75285	-0.904874	5.44669
	105.474	7.75285	-0.904887	5.44669
	105.517	7.75285	-0.883259	5.44669
	105.556	7.75285	-0.872828	5.44669
	105.562	7.70366	-0.87593	5.44669
	105.551	7.52769	-0.873032	5.44669
	105.544	7.29929	-0.853722	5.44669
	105.546	7.18971	-0.836102	5.44669
	105.548	7.21289	-0.833912	5.44669
	105.549	7.25963	-0.838993	5.44669
	105.571	7.27066	-0.841858	5.44669
	105.628	7.25862	-0.849115	5.44669
	105.674	7.24965	-0.868124	5.44669
	105.7	7.25017	-0.876197	5.44669
	105.743	7.25358	-0.857506	5.44669
	105.782	7.25482	-0.844382	5.44669
	105.788	7.25413	-0.860886	5.44669
	105.777	7.30259	-0.874896	5.44669
	105.771	7.4293	-0.859542	5.44669
	105.772	7.48197	-0.845699	5.44669
	105.775	7.36327	-0.868585	5.44669
	105.775	7.23048	-0.902512	5.44669
	105.775	7.20686	-0.895922	5.44669
	105.774	7.24255	-0.855484	5.44669
	105.774	7.26564	-0.828961	5.44669
	105.774	7.26259	-0.830335	5.44669
	105.774	7.2531	-0.84004	5.44669
	105.774	7.2502	-0.843568	5.44669
	105.774	7.25237	-0.84946	5.44669
	105.774	7.2543	-0.867661	5.44669
	105.774	7.25434	-0.883751	5.44669
	105.774	7.25367	-0.885694	5.44669
	105.774	7.25338	-0.873183	5.44669
	105.797	7.25349	-0.850306	5.44669
	105.876	7.25364	-0.834616	5.44669
	105.958	7.25367	-0.834504	5.44669
	105.95	7.25362	-0.839769	5.44669
	105.916	7.25359	-0.841972	5.44669
	105.948	7.20441	-0.841017	5.44669
	106.003	7.07765	-0.839833	5.44669
	106.02	7.02522	-0.839676	5.44669
	106.007	7.09484	-0.840031	5.44669
	105.997	7.10082	-0.840236	5.44669
	105.997	7.07195	-0.840195	5.44669
	106	7.10588	-0.840105	5.44669
	106.002	7.03959	-0.840082	5.44669
	106.024	6.83782	-0.840104	5.44669
	106.08	6.70203	-0.840122	5.44669
	106.104	6.70502	-0.840121	5.44669
	106.05	6.75266	-0.840115	5.44669
	106.013	6.77126	-0.847983	5.44669
	106.082	6.76206	-0.868269	5.44669
	106.201	6.7516	-0.87666	5.44669
	106.261	6.75048	-0.857649	5.44669
	106.249	6.75373	-0.844277	5.44669
	106.224	6.75549	-0.860792	5.44669
	106.218	6.75507	-0.874894	5.44669
	106.224	6.75427	-0.859574	5.44669
	106.229	6.75408	-0.837842	5.44669
	106.229	6.75429	-0.832553	5.44669
	106.227	6.75444	-0.837804	5.44669
	106.226	6.75443	-0.841842	5.44669
	106.227	6.75437	-0.849532	5.44669
	106.249	6.75435	-0.868304	5.44669
	106.307	6.75437	-0.876124	5.44669
	106.353	6.75438	-0.857412	5.44669
	106.356	6.75438	-0.844369	5.44669
	106.32	6.75437	-0.860914	5.44669
	106.278	6.75437	-0.874913	5.44669
	106.314	6.75437	-0.859539	5.44669
	106.417	6.75437	-0.837821	5.44669
	106.481	6.75437	-0.832557	5.44669
	106.477	6.75437	-0.837813	5.44669
	106.453	6.75437	-0.841845	5.44669
	106.445	6.70518	-0.841659	5.44669
	106.472	6.57841	-0.840147	5.44669
	106.557	6.52598	-0.84745	5.44669
	106.661	6.5956	-0.868035	5.44669
	106.709	6.55239	-0.876751	5.44669
	106.697	6.34756	-0.85777	5.44669
	106.676	6.20228	-0.836425	5.44669
	106.672	6.20238	-0.832601	5.44669
	106.677	6.25218	-0.838327	5.44669
	106.681	6.3219	-0.842045	5.44669
	106.681	6.43952	-0.84943	5.44669
	106.68	6.48082	-0.86819	5.44669
	106.679	6.36059	-0.876112	5.44669
	106.679	6.2312	-0.857448	5.44669
	106.68	6.20955	-0.836517	5.44669
	106.68	6.24486	-0.832754	5.44669
	106.68	6.26708	-0.838359	5.44669
	106.68	6.2638	-0.842003	5.44669
	106.68	6.25452	-0.841531	5.44669
	106.68	6.2518	-0.847908	5.44669
	106.702	6.25396	-0.867734	5.44669
	106.782	6.25583	-0.876463	5.44669
	106.885	6.25585	-0.857756	5.44669
	106.935	6.25519	-0.844393	5.44669
	106.924	6.25491	-0.860802	5.44669
	106.903	6.25502	-0.874857	5.44669
	106.898	6.25517	-0.859556	5.44669
	106.904	6.25519	-0.837848	5.44669
	106.908	6.25515	-0.832562	5.44669
	106.907	6.25512	-0.837806	5.44669
	106.906	6.25513	-0.84184	5.44669
	106.905	6.25514	-0.841659	5.44669
	106.906	6.25514	-0.840149	5.44669
	106.906	6.25514	-0.83958	5.44669
	106.906	6.25514	-0.839879	5.44669
	106.906	6.20595	-0.840206	5.44669
	106.906	6.02998	-0.840237	5.44669
	106.906	5.80159	-0.840133	5.44669
	106.906	5.7412	-0.84795	5.44669
	106.906	5.89115	-0.876119	5.44669
	106.906	5.99032	-0.904819	5.44669
	106.928	5.88253	-0.894202	5.44669
	107.008	5.73774	-0.853943	5.44669
	107.111	5.7052	-0.828926	5.44669
	107.161	5.74143	-0.830869	5.44669
	107.151	5.76791	-0.840275	5.44669
	107.129	5.76608	-0.843477	5.44669
	107.124	5.7559	-0.841468	5.44669
	107.13	5.75228	-0.839486	5.44669
	107.134	5.75439	-0.839371	5.44669
	107.134	5.75655	-0.840026	5.44669
	107.132	5.75671	-0.848213	5.44669
	107.132	5.75601	-0.876268	5.44669
	107.132	5.75566	-0.904787	5.44669
	107.132	5.75576	-0.894136	5.44669
	107.132	5.75593	-0.853926	5.44669
	107.132	5.75596	-0.828943	5.44669
	107.132	5.75592	-0.830881	5.44669
	107.154	5.75589	-0.840275	5.44669
	107.234	5.75589	-0.843473	5.44669
	107.338	5.7559	-0.849336	5.44669
	107.387	5.75591	-0.867643	5.44669
	107.355	5.7559	-0.883787	5.44669
	107.276	5.7559	-0.893586	5.44669
	107.247	5.7559	-0.901334	5.44669
	107.306	5.7559	-0.886841	5.44669
	107.371	5.7559	-0.852147	5.44669
	107.381	5.7559	-0.830798	5.44669
	107.363	5.7559	-0.832292	5.44669
	107.352	5.7559	-0.840206	5.44669
	107.354	5.7559	-0.842943	5.44669
	107.359	5.7559	-0.841268	5.44669
	107.36	5.7559	-0.847464	5.44669
	107.359	5.7559	-0.867642	5.44669
	107.38	5.7559	-0.876582	5.44669
	107.46	5.7559	-0.857839	5.44669
	107.564	5.70671	-0.836514	5.44669
	107.614	5.57994	-0.840484	5.44669
	107.603	5.47832	-0.866457	5.44669
	107.582	5.42117	-0.878574	5.44669
	107.577	5.32552	-0.859096	5.44669
	107.582	5.23951	-0.844203	5.44669
	107.587	5.27617	-0.860246	5.44669
	107.586	5.42661	-0.882562	5.44669
	107.585	5.54233	-0.887839	5.44669
	107.584	5.54774	-0.874505	5.44669
	107.584	5.46134	-0.857968	5.44669
	107.585	5.31731	-0.862214	5.44669
	107.585	5.22173	-0.870889	5.44669
	107.585	5.22244	-0.857434	5.44669
	107.585	5.25506	-0.838376	5.44669
	107.585	5.26821	-0.833539	5.44669
	107.585	5.26208	-0.838027	5.44669
	107.585	5.25483	-0.841586	5.44669
	107.585	5.25397	-0.841474	5.44669
	107.585	5.25619	-0.840161	5.44669
	107.585	5.25742	-0.839651	5.44669
	107.585	5.25715	-0.839904	5.44669
	107.585	5.2566	-0.840191	5.44669
	107.585	5.25647	-0.840222	5.44669
	107.585	5.25661	-0.840132	5.44669
	107.585	5.25671	-0.840084	5.44669
	107.585	5.25671	-0.840096	5.44669
	107.585	5.25667	-0.840118	5.44669
	107.585	5.25665	-0.840123	5.44669
	107.585	5.25666	-0.840117	5.44669
	107.585	5.25667	-0.840113	5.44669
	107.585	5.25667	-0.840113	5.44669
	107.585	5.25667	-0.840115	5.44669
	107.585	5.25667	-0.847986	5.44669
	107.585	5.25667	-0.86827	5.44669
	107.585	5.25667	-0.87666	5.44669
	107.607	5.25667	-0.857648	5.44669
	107.687	5.25667	-0.836407	5.44669
	107.79	5.25667	-0.832636	5.44669
	107.84	5.25667	-0.838349	5.44669
	107.829	5.25667	-0.842041	5.44669
	107.808	5.25667	-0.84155	5.44669
	107.803	5.20748	-0.840032	5.44669
	107.809	5.0807	-0.83957	5.44669
	107.813	4.97908	-0.839916	5.44669
	107.813	4.97112	-0.840225	5.44669
	107.811	5.05144	-0.848102	5.44669
	107.81	5.19383	-0.86828	5.44669
	107.811	5.29088	-0.876622	5.44669
	107.811	5.24218	-0.857629	5.44669
	107.811	5.08276	-0.836412	5.44669
	107.811	4.96756	-0.832645	5.44669
	107.811	4.96556	-0.846222	5.44669
	107.811	5.05321	-0.870194	5.44669
	107.811	5.14735	-0.878094	5.44669
	107.833	5.11542	-0.857565	5.44669
	107.913	5.01303	-0.835862	5.44669
	108.017	4.97269	-0.832438	5.44669
	108.044	4.99079	-0.838459	5.44669
	107.976	4.96331	-0.850029	5.44669
	107.931	4.83915	-0.869716	5.44669
	107.98	4.7309	-0.876539	5.44669
	108.046	4.71924	-0.857084	5.44669
	108.06	4.75117	-0.844084	5.44669
	108.044	4.76843	-0.860911	5.44669
	108.032	4.76427	-0.875013	5.44669
	108.033	4.75639	-0.859582	5.44669
	108.037	4.75456	-0.837803	5.44669
	108.039	4.7566	-0.832534	5.44669
	108.038	4.7581	-0.83781	5.44669
	108.037	4.75801	-0.841852	5.44669
	108.037	4.75743	-0.841663	5.44669
	108.037	4.75723	-0.840146	5.44669
	108.06	4.75734	-0.839578	5.44669
	108.117	4.75747	-0.839879	5.44669
	108.163	4.75748	-0.840207	5.44669
	108.189	4.75744	-0.840237	5.44669
	108.232	4.75742	-0.848004	5.44669
	108.271	4.75742	-0.868235	5.44669
	108.277	4.75743	-0.876638	5.44669
	108.266	4.75743	-0.857652	5.44669
	108.26	4.75743	-0.836416	5.44669
	108.261	4.75743	-0.832639	5.44669
	108.264	4.75743	-0.838347	5.44669
	108.265	4.75743	-0.842039	5.44669
	108.264	4.70824	-0.849421	5.44669
	108.286	4.58146	-0.868188	5.44669
	108.365	4.47984	-0.876115	5.44669
	108.469	4.4227	-0.857449	5.44669
	108.519	4.32705	-0.836517	5.44669
	108.508	4.24104	-0.832753	5.44669
	108.487	4.22851	-0.838359	5.44669
	108.482	4.25217	-0.842004	5.44669
	108.488	4.26627	-0.841531	5.44669
	108.492	4.26373	-0.840037	5.44669
	108.491	4.25764	-0.839579	5.44669
	108.49	4.256	-0.839918	5.44669
	108.489	4.25747	-0.840223	5.44669
	108.49	4.25867	-0.848101	5.44669
	108.49	4.25865	-0.86828	5.44669
	108.49	4.25822	-0.876623	5.44669
	108.49	4.25804	-0.857629	5.44669
	108.49	4.25812	-0.836412	5.44669
	108.49	4.25822	-0.832645	5.44669
	108.49	4.25823	-0.838351	5.44669
	108.49	4.2582	-0.842039	5.44669
	108.49	4.25819	-0.841549	5.44669
	108.49	4.25819	-0.847902	5.44669
	108.512	4.2582	-0.867726	5.44669
	108.592	4.2582	-0.876461	5.44669
	108.695	4.2582	-0.857759	5.44669
	108.745	4.209	-0.836523	5.44669
	108.735	4.08223	-0.840517	5.44669
	108.713	4.0298	-0.866467	5.44669
	108.708	4.09943	-0.878567	5.44669
	108.714	4.1054	-0.859089	5.44669
	108.718	4.02735	-0.836333	5.44669
	108.718	3.9345	-0.832093	5.44669
	108.716	3.86497	-0.838148	5.44669
	108.716	3.90879	-0.84215	5.44669
	108.716	3.95819	-0.841668	5.44669
	108.739	3.91511	-0.840042	5.44669
	108.796	3.92107	-0.847403	5.44669
	108.842	3.94546	-0.868052	5.44669
	108.868	3.90541	-0.876775	5.44669
	108.889	3.92153	-0.857774	5.44669
	108.87	3.9491	-0.836418	5.44669
	108.852	3.85758	-0.832596	5.44669
	108.896	3.74484	-0.838328	5.44669
	108.949	3.71992	-0.842046	5.44669
	108.961	3.74793	-0.849431	5.44669
	108.948	3.76826	-0.868189	5.44669
	108.938	3.76679	-0.876112	5.44669
	108.939	3.75893	-0.857448	5.44669
	108.942	3.75617	-0.836517	5.44669
	108.944	3.7578	-0.832754	5.44669
	108.943	3.75947	-0.838359	5.44669
	108.942	3.75958	-0.842003	5.44669
	108.942	3.75904	-0.841531	5.44669
	108.965	3.75877	-0.840037	5.44669
	109.045	3.75885	-0.847449	5.44669
	109.126	3.75898	-0.868073	5.44669
	109.118	3.75901	-0.876768	5.44669
	109.084	3.75897	-0.865634	5.44669
	109.116	3.75895	-0.872443	5.44669
	109.172	3.75895	-0.8973	5.44669
	109.188	3.75896	-0.892408	5.44669
	109.176	3.75896	-0.855872	5.44669
	109.165	3.75896	-0.830373	5.44669
	109.165	3.75896	-0.830789	5.44669
	109.168	3.75896	-0.839728	5.44669
	109.17	3.75896	-0.843276	5.44669
	109.169	3.75896	-0.841578	5.44669
	109.169	3.75896	-0.839604	5.44669
	109.168	3.75896	-0.839381	5.44669
	109.169	3.75896	-0.839989	5.44669
	109.169	3.75896	-0.840323	5.44669
	109.191	3.75896	-0.840247	5.44669
	109.249	3.75896	-0.847967	5.44669
	109.295	3.75896	-0.868216	5.44669
	109.32	3.75896	-0.876643	5.44669
	109.364	3.75896	-0.857661	5.44669
	109.381	3.70977	-0.836418	5.44669
	109.329	3.5338	-0.832636	5.44669
	109.294	3.3546	-0.838345	5.44669
	109.319	3.37179	-0.842039	5.44669
	109.323	3.49659	-0.841551	5.44669
	109.313	3.55128	-0.840032	5.44669
	109.351	3.482	-0.83957	5.44669
	109.4	3.37677	-0.847786	5.44669
	109.412	3.39752	-0.868381	5.44669
	109.4	3.49917	-0.876777	5.44669
	109.391	3.59236	-0.857658	5.44669
	109.392	3.65364	-0.836369	5.44669
	109.395	3.60624	-0.840488	5.44669
	109.396	3.50908	-0.86651	5.44669
	109.396	3.42726	-0.878595	5.44669
	109.395	3.31995	-0.859086	5.44669
	109.395	3.23786	-0.836321	5.44669
	109.395	3.23113	-0.83209	5.44669
	109.395	3.25583	-0.83815	5.44669
	109.395	3.2683	-0.850023	5.44669
	109.395	3.26471	-0.877694	5.44669
	109.395	3.25876	-0.904742	5.44669
	109.395	3.25755	-0.89361	5.44669
	109.395	3.25915	-0.853722	5.44669
	109.395	3.26026	-0.829044	5.44669
	109.395	3.26015	-0.830997	5.44669
	109.417	3.25971	-0.840287	5.44669
	109.497	3.25957	-0.843437	5.44669
	109.578	3.25966	-0.841446	5.44669
	109.571	3.25975	-0.839492	5.44669
	109.514	3.25976	-0.839381	5.44669
	109.489	3.25973	-0.840029	5.44669
	109.521	3.25971	-0.84034	5.44669
	109.591	3.25972	-0.84024	5.44669
	109.639	3.25972	-0.840087	5.44669
	109.639	3.25973	-0.84793	5.44669
	109.622	3.25972	-0.868257	5.44669
	109.616	3.25972	-0.884545	5.44669
	109.619	3.25972	-0.885814	5.44669
	109.622	3.25972	-0.872951	5.44669
	109.623	3.25972	-0.850166	5.44669
	109.622	3.25972	-0.834639	5.44669
	109.621	3.25972	-0.834563	5.44669
	109.621	3.25972	-0.839786	5.44669
	109.621	3.25972	-0.841958	5.44669
	109.621	3.25972	-0.841005	5.44669
	109.621	3.25972	-0.839833	5.44669
	109.621	3.25972	-0.83968	5.44669
	109.621	3.25972	-0.840033	5.44669
	109.621	3.25972	-0.840235	5.44669
	109.644	3.25972	-0.840194	5.44669
	109.723	3.21053	-0.840105	5.44669
	109.827	3.08376	-0.840083	5.44669
	109.877	2.98213	-0.840105	5.44669
	109.866	2.97418	-0.840122	5.44669
	109.845	3.00531	-0.840121	5.44669
	109.84	2.97173	-0.840115	5.44669
	109.845	2.88957	-0.840112	5.44669
	109.849	2.90726	-0.840114	5.44669
	109.849	2.95023	-0.840115	5.44669
	109.848	2.86456	-0.840115	5.44669
	109.847	2.7488	-0.840115	5.44669
	109.847	2.72052	-0.840115	5.44669
	109.848	2.7974	-0.840115	5.44669
	109.848	2.94556	-0.840115	5.44669
	109.848	2.99707	-0.840115	5.44669
	109.848	2.87026	-0.840115	5.44669
	109.848	2.73448	-0.840115	5.44669
	109.848	2.7125	-0.840115	5.44669
	109.848	2.74993	-0.840115	5.44669
	109.87	2.77317	-0.840115	5.44669
	109.95	2.76956	-0.840115	5.44669
	110.031	2.75978	-0.840115	5.44669
	110.023	2.75697	-0.847985	5.44669
	109.989	2.75926	-0.86827	5.44669
	109.999	2.76123	-0.88453	5.44669
	109.975	2.76123	-0.885804	5.44669
	109.887	2.76054	-0.872952	5.44669
	109.848	2.76024	-0.85017	5.44669
	109.927	2.76037	-0.834641	5.44669
	110.052	2.76052	-0.834563	5.44669
	110.11	2.76055	-0.839785	5.44669
	110.096	2.7605	-0.841958	5.44669
	110.07	2.76047	-0.841005	5.44669
	110.064	2.76048	-0.839833	5.44669
	110.071	2.76049	-0.83968	5.44669
	110.076	2.76049	-0.840033	5.44669
	110.076	2.76049	-0.840235	5.44669
	110.074	2.76049	-0.840194	5.44669
	110.073	2.76049	-0.840105	5.44669
	110.096	2.76049	-0.840083	5.44669
	110.154	2.76049	-0.840105	5.44669
	110.178	2.76049	-0.847993	5.44669
	110.124	2.76049	-0.868277	5.44669
	110.063	2.76049	-0.87666	5.44669
	110.053	2.76049	-0.857646	5.44669
	110.091	2.76049	-0.844276	5.44669
	110.181	2.76049	-0.860792	5.44669
	110.261	2.76049	-0.874894	5.44669
	110.227	2.76049	-0.859575	5.44669
	110.112	2.76049	-0.845713	5.44669
	110.064	2.76049	-0.860709	5.44669
	110.15	2.76049	-0.874349	5.44669
	110.28	2.76049	-0.859376	5.44669
	110.339	2.76049	-0.837953	5.44669
	110.322	2.76049	-0.840541	5.44669
	110.296	2.76049	-0.87384	5.44669
	110.29	2.76049	-0.914376	5.44669
	110.298	2.76049	-0.923876	5.44669
	110.303	2.7113	-0.890524	5.44669
	110.302	2.58452	-0.845935	5.44669
	110.3	2.53209	-0.826928	5.44669
	110.299	2.60172	-0.832886	5.44669
	110.3	2.6077	-0.841832	5.44669
	110.3	2.52964	-0.851283	5.44669
	110.3	2.48598	-0.869043	5.44669
	110.3	2.49403	-0.875811	5.44669
	110.3	2.46352	-0.857018	5.44669
	110.3	2.39085	-0.836444	5.44669
	110.3	2.46062	-0.832876	5.44669
	110.3	2.67739	-0.838436	5.44669
	110.322	2.769	-0.841992	5.44669
	110.38	2.58681	-0.841499	5.44669
	110.404	2.35682	-0.840027	5.44669
	110.35	2.40445	-0.839586	5.44669
	110.29	2.61707	-0.847795	5.44669
	110.301	2.60839	-0.868378	5.44669
	110.375	2.41799	-0.876773	5.44669
	110.431	2.42211	-0.857657	5.44669
	110.456	2.65186	-0.83637	5.44669
	110.495	2.82123	-0.840489	5.44669
	110.533	2.77312	-0.86651	5.44669
	110.539	2.53929	-0.878595	5.44669
	110.53	2.28656	-0.859086	5.44669
	110.523	2.18741	-0.836321	5.44669
	110.524	2.2236	-0.83996	5.44669
	110.527	2.27209	-0.866306	5.44669
	110.527	2.27923	-0.886568	5.44669
	110.527	2.26494	-0.895227	5.44669
	110.526	2.25641	-0.901033	5.44669
	110.526	2.25791	-0.886132	5.44669
	110.526	2.26157	-0.851956	5.44669
	110.527	2.31176	-0.83097	5.44669
	110.527	2.43766	-0.832432	5.44669
	110.526	2.48936	-0.840204	5.44669
	110.526	2.37055	-0.842892	5.44669
	110.526	2.23806	-0.841248	5.44669
	110.526	2.21461	-0.839602	5.44669
	110.526	2.25026	-0.839498	5.44669
	110.526	2.27327	-0.840038	5.44669
	110.526	2.2702	-0.840302	5.44669
	110.526	2.26073	-0.84022	5.44669
	110.526	2.25785	-0.840092	5.44669
	110.526	2.26001	-0.847939	5.44669
	110.526	2.26194	-0.868259	5.44669
	110.526	2.26198	-0.876671	5.44669
	110.526	2.26131	-0.857657	5.44669
	110.526	2.26102	-0.836406	5.44669
	110.549	2.26113	-0.832633	5.44669
	110.606	2.26128	-0.838348	5.44669
	110.63	2.26131	-0.842042	5.44669
	110.576	2.26126	-0.849422	5.44669
	110.538	2.26124	-0.876058	5.44669
	110.585	2.26124	-0.90427	5.44669
	110.625	2.26125	-0.893994	5.44669
	110.604	2.21206	-0.854051	5.44669
	110.622	2.08529	-0.829045	5.44669
	110.711	2.03285	-0.83088	5.44669
	110.775	2.15167	-0.848109	5.44669
	110.776	2.23523	-0.871613	5.44669
	110.754	2.13202	-0.878018	5.44669
	110.745	2.04389	-0.857029	5.44669
	110.749	2.13963	-0.835665	5.44669
	110.754	2.27545	-0.832546	5.44669
	110.755	2.25932	-0.846445	5.44669
	110.753	2.09973	-0.878194	5.44669
	110.752	2.02206	-0.906224	5.44669
	110.752	2.09282	-0.894053	5.44669
	110.753	2.10825	-0.853381	5.44669
	110.753	2.03375	-0.828744	5.44669
	110.753	1.98822	-0.830992	5.44669
	110.753	2.04342	-0.840392	5.44669
	110.753	2.18867	-0.843482	5.44669
	110.753	2.29586	-0.841428	5.44669
	110.753	2.29958	-0.839468	5.44669
	110.753	2.2155	-0.839377	5.44669
	110.753	2.07305	-0.840036	5.44669
	110.753	1.97731	-0.848215	5.44669
	110.775	1.97739	-0.868394	5.44669
	110.833	2.0098	-0.884501	5.44669
	110.856	1.9739	-0.885747	5.44669
	110.802	1.89031	-0.872938	5.44669
	110.742	1.90823	-0.850184	5.44669
	110.732	1.9518	-0.834652	5.44669
	110.748	1.86631	-0.834562	5.44669
	110.758	1.79959	-0.839781	5.44669
	110.757	1.89797	-0.841956	5.44669
	110.753	1.97809	-0.848877	5.44669
	110.751	1.8807	-0.867989	5.44669
	110.752	1.74704	-0.876225	5.44669
	110.753	1.71548	-0.857566	5.44669
	110.753	1.74815	-0.836527	5.44669
	110.753	1.7728	-0.832716	5.44669
	110.753	1.77147	-0.83834	5.44669
	110.753	1.81133	-0.842009	5.44669
	110.753	1.98386	-0.84154	5.44669
	110.775	2.16495	-0.840039	5.44669
	110.833	2.10057	-0.839576	5.44669
	110.856	1.84917	-0.847787	5.44669
	110.802	1.7414	-0.868378	5.44669
	110.742	1.87999	-0.876776	5.44669
	110.732	1.99128	-0.857658	5.44669
	110.748	1.89263	-0.83637	5.44669
	110.758	1.74735	-0.832617	5.44669
	110.779	1.71137	-0.838354	5.44669
	110.855	1.74632	-0.84205	5.44669
	110.957	1.77349	-0.841552	5.44669
	111.007	1.77241	-0.8479	5.44669
	110.998	1.76229	-0.875594	5.44669
	110.977	1.75844	-0.904617	5.44669
	110.971	1.76042	-0.894304	5.44669
	110.977	1.81181	-0.854057	5.44669
	110.981	1.9388	-0.828938	5.44669
	110.958	1.99054	-0.830833	5.44669
	110.899	1.92055	-0.848127	5.44669
	110.875	1.91466	-0.871638	5.44669
	110.929	1.99289	-0.878021	5.44669
	110.967	2.03659	-0.857022	5.44669
	110.921	1.97929	-0.83566	5.44669
	110.881	1.83381	-0.832546	5.44669
	110.924	1.72727	-0.846447	5.44669
	110.985	1.72391	-0.870324	5.44669
	111	1.75871	-0.878068	5.44669
	110.986	1.77423	-0.865379	5.44669
	110.974	1.76831	-0.864003	5.44669
	110.975	1.76031	-0.868997	5.44669
	110.979	1.75906	-0.856004	5.44669
	110.981	1.76138	-0.84632	5.44669
	110.98	1.7628	-0.862233	5.44669
	110.979	1.76257	-0.874772	5.44669
	110.979	1.76197	-0.866882	5.44669
	110.979	1.7618	-0.865805	5.44669
	110.979	1.76194	-0.869218	5.44669
	110.979	1.76206	-0.855456	5.44669
	110.979	1.76206	-0.846012	5.44669
	110.979	1.76202	-0.87017	5.44669
	110.979	1.762	-0.903064	5.44669
	110.979	1.76201	-0.89559	5.44669
	110.979	1.76202	-0.863019	5.44669
	110.979	1.76202	-0.857094	5.44669
	110.979	1.76202	-0.874861	5.44669
	110.979	1.76201	-0.885782	5.44669
	110.979	1.76201	-0.876389	5.44669
	110.979	1.76202	-0.859489	5.44669
	110.979	1.76202	-0.862182	5.44669
	110.979	1.76202	-0.870335	5.44669
	111.001	1.76202	-0.857213	5.44669
	111.081	1.76202	-0.83848	5.44669
	111.162	1.76202	-0.833661	5.44669
	111.132	1.76202	-0.838041	5.44669
	111.018	1.76202	-0.841548	5.44669
	110.947	1.76202	-0.841453	5.44669
	110.953	1.76202	-0.848037	5.44669
	110.98	1.76202	-0.875687	5.44669
	111.011	1.76202	-0.904607	5.44669
	111.063	1.76202	-0.894267	5.44669
	111.103	1.76202	-0.854045	5.44669
	111.129	1.76202	-0.828946	5.44669
	111.174	1.76202	-0.830841	5.44669
	111.214	1.76202	-0.840256	5.44669
	111.197	1.76202	-0.843479	5.44669
	111.128	1.76202	-0.841475	5.44669
	111.098	1.76202	-0.839489	5.44669
	111.153	1.76202	-0.84724	5.44669
	111.216	1.76202	-0.86818	5.44669
	111.228	1.76202	-0.876887	5.44669
	111.211	1.76202	-0.857775	5.44669
	111.2	1.76202	-0.836379	5.44669
	111.201	1.71283	-0.83258	5.44669
	111.206	1.58605	-0.838335	5.44669
[truncated: 272 more rows]
