# Supplementary material for: Design of a cosmetic glove stiffness compensation mechanism for toddler-sized hand prostheses
Source: PLoS One. 2017 Aug 11;12(8):e0183233. doi: 10.1371/journal.pone.0183233 (PMC5553851; doi:10.1371/journal.pone.0183233)
Supplement: S1 Dataset — (ZIP) [file pone.0183233.s001.zip › 02 Spring measurements/VST2_2.xlsx]

## Sheet: VST2_2
LabVIEW Measurement
Writer_Version	2
Reader_Version	2
Separator	Tab
Decimal_Separator	.
Multi_Headings	No
X_Columns	No
Time_Pref	Absolute
Operator	localadmin
Date	2013-10-09
Time	00:11:35.972000
***End_of_Header***
Channels	4
Samples	10	10	10	10
Date	2013-10-09	2013-10-09	2013-10-09	2013-10-09
Time	00:11:40.372000	00:11:40.372000	00:11:40.372000	00:11:40.372000
Y_Unit_Label	mm	N	N	Pa
X_Dimension	Time	Time	Time	Time
X0	0	0	0	0
Delta_X	0.01	0.01	0.01	0.01
***End_of_Header***
X_Value	Voltage LVDT (Filtered)	Voltage Load Cell (Filtered)	Voltage Pinch Load Cell (Filtered)	Voltage Pressure (Filtered)	Comment
	111.452	0.373887	-0.878058	5.44669
	111.511	0.241132	-0.857546	5.44669
	111.558	0.217568	-0.835867	5.44669
	111.584	0.253272	-0.832446	5.44669
	111.627	0.276346	-0.838461	5.44669
	111.666	0.27328	-0.842156	5.44669
	111.649	0.263787	-0.841558	5.44669
	111.581	0.2609	-0.839994	5.44669
	111.551	0.263065	-0.839551	5.44669
	111.606	0.264998	-0.839922	5.44669
	111.669	0.265038	-0.848105	5.44669
	111.68	0.264368	-0.868389	5.44669
	111.641	0.264073	-0.876667	5.44669
	111.55	0.264187	-0.857609	5.44669
	111.448	0.26434	-0.836388	5.44669
	111.403	0.264364	-0.832642	5.44669
	111.415	0.264319	-0.838358	5.44669
	111.457	0.264292	-0.842043	5.44669
	111.519	0.264297	-0.841548	5.44669
	111.559	0.264308	-0.84003	5.44669
	111.582	0.264311	-0.83957	5.44669
	111.603	0.264309	-0.847787	5.44669
	111.586	0.264306	-0.868381	5.44669
	111.568	0.264306	-0.876776	5.44669
	111.611	0.264307	-0.857658	5.44669
	111.665	0.264307	-0.836369	5.44669
	111.654	0.264307	-0.832617	5.44669
	111.583	0.264307	-0.838354	5.44669
	111.55	0.264307	-0.84205	5.44669
	111.605	0.264307	-0.841552	5.44669
	111.646	0.264307	-0.840029	5.44669
	111.578	0.264307	-0.839568	5.44669
	111.458	0.264307	-0.839916	5.44669
	111.419	0.264307	-0.840226	5.44669
	111.489	0.264307	-0.840232	5.44669
	111.56	0.264307	-0.840124	5.44669
	111.57	0.264307	-0.840077	5.44669
	111.528	0.264307	-0.840096	5.44669
	111.48	0.264307	-0.84012	5.44669
	111.494	0.264307	-0.840124	5.44669
	111.519	0.264307	-0.840117	5.44669
	111.481	0.264307	-0.840112	5.44669
	111.427	0.264307	-0.840113	5.44669
	111.435	0.264307	-0.840115	5.44669
	111.505	0.264307	-0.840115	5.44669
	111.539	0.264307	-0.840115	5.44669
	111.485	0.264307	-0.840115	5.44669
	111.421	0.264307	-0.847985	5.44669
	111.431	0.264307	-0.86827	5.44669
	111.528	0.264307	-0.87666	5.44669
	111.621	0.264307	-0.857648	5.44669
	111.612	0.264307	-0.836407	5.44669
	111.55	0.264307	-0.832636	5.44669
	111.524	0.264307	-0.838349	5.44669
	111.557	0.264307	-0.842041	5.44669
	111.628	0.264307	-0.84155	5.44669
	111.653	0.264307	-0.840032	5.44669
	111.573	0.264307	-0.83957	5.44669
	111.475	0.264307	-0.839916	5.44669
	111.499	0.264307	-0.840225	5.44669
	111.594	0.264307	-0.840232	5.44669
	111.611	0.264307	-0.840124	5.44669
	111.56	0.264307	-0.840077	5.44669
	111.506	0.264307	-0.840096	5.44669
	111.453	0.264307	-0.84012	5.44669
	111.42	0.264307	-0.840124	5.44669
	111.42	0.264307	-0.840117	5.44669
	111.431	0.264307	-0.840112	5.44669
	111.436	0.264307	-0.840113	5.44669
	111.456	0.264307	-0.840115	5.44669
	111.511	0.264307	-0.840115	5.44669
	111.534	0.264307	-0.840115	5.44669
	111.481	0.264307	-0.840115	5.44669
	111.444	0.264307	-0.840115	5.44669
	111.49	0.264307	-0.847985	5.44669
	111.552	0.264307	-0.86827	5.44669
	111.566	0.264307	-0.88453	5.44669
	111.551	0.264307	-0.885804	5.44669
	111.54	0.264307	-0.872952	5.44669
	111.518	0.264307	-0.85017	5.44669
	111.465	0.264307	-0.834641	5.44669
	111.443	0.264307	-0.834563	5.44669
	111.518	0.264307	-0.839785	5.44669
	111.612	0.264307	-0.841958	5.44669
	111.612	0.264307	-0.841005	5.44669
	111.553	0.264307	-0.839833	5.44669
	111.503	0.264307	-0.83968	5.44669
	111.476	0.264307	-0.840033	5.44669
	111.523	0.264307	-0.840235	5.44669
	111.604	0.264307	-0.840194	5.44669
	111.606	0.264307	-0.840105	5.44669
	111.554	0.264307	-0.840083	5.44669
	111.505	0.264307	-0.840105	5.44669
	111.455	0.264307	-0.840122	5.44669
	111.421	0.264307	-0.840121	5.44669
	111.442	0.264307	-0.840115	5.44669
	111.533	0.264307	-0.847983	5.44669
	111.619	0.264307	-0.868269	5.44669
	111.587	0.264307	-0.87666	5.44669
	111.47	0.264307	-0.857649	5.44669
	111.421	0.264307	-0.836407	5.44669
	111.485	0.264307	-0.840507	5.44669
	111.558	0.264307	-0.866504	5.44669
	111.593	0.264307	-0.886457	5.44669
	111.631	0.264307	-0.887239	5.44669
	111.642	0.264307	-0.880739	5.44669
	111.567	0.264307	-0.87778	5.44669
	111.455	0.264307	-0.870987	5.44669
	111.422	0.264307	-0.852207	5.44669
	111.513	0.264307	-0.836194	5.44669
	111.618	0.264307	-0.834489	5.44669
	111.616	0.264307	-0.847073	5.44669
	111.553	0.264307	-0.869895	5.44669
	111.524	0.264307	-0.877666	5.44669
	111.533	0.264307	-0.857492	5.44669
	111.547	0.264307	-0.835984	5.44669
	111.572	0.264307	-0.832515	5.44669
	111.604	0.264307	-0.838448	5.44669
	111.567	0.264307	-0.842126	5.44669
	111.468	0.264307	-0.841551	5.44669
	111.405	0.264307	-0.840002	5.44669
	111.431	0.264307	-0.839557	5.44669
	111.511	0.264307	-0.839921	5.44669
	111.543	0.264307	-0.840232	5.44669
	111.507	0.264307	-0.840233	5.44669
	111.499	0.264307	-0.840122	5.44669
	111.512	0.264307	-0.840076	5.44669
	111.498	0.264307	-0.840096	5.44669
	111.529	0.264307	-0.840121	5.44669
	111.62	0.264307	-0.840124	5.44669
	111.659	0.264307	-0.840117	5.44669
	111.578	0.264307	-0.840112	5.44669
	111.453	0.264307	-0.840113	5.44669
	111.417	0.264307	-0.840115	5.44669
	111.489	0.264307	-0.840115	5.44669
	111.539	0.264307	-0.840115	5.44669
	111.491	0.313497	-0.840115	5.44669
	111.424	0.440273	-0.840115	5.44669
	111.408	0.492705	-0.840115	5.44669
	111.425	0.423077	-0.847986	5.44669
	111.437	0.417098	-0.86827	5.44669
	111.436	0.495156	-0.87666	5.44669
	111.432	0.588007	-0.857648	5.44669
	111.43	0.706725	-0.836407	5.44669
	111.431	0.789674	-0.832636	5.44669
	111.432	0.79271	-0.838349	5.44669
	111.432	0.766159	-0.842041	5.44669
	111.432	0.754222	-0.84155	5.44669
	111.432	0.758701	-0.840032	5.44669
	111.432	0.764827	-0.83957	5.44669
	111.432	0.765802	-0.839916	5.44669
	111.432	0.764033	-0.848096	5.44669
	111.432	0.762945	-0.868387	5.44669
	111.432	0.812309	-0.876669	5.44669
	111.432	0.988734	-0.857611	5.44669
	111.432	1.21726	-0.836387	5.44669
	111.432	1.32673	-0.832642	5.44669
	111.432	1.30347	-0.838358	5.44669
	111.409	1.25673	-0.842043	5.44669
	111.352	1.24572	-0.841548	5.44669
	111.306	1.30697	-0.847901	5.44669
	111.28	1.4919	-0.867725	5.44669
	111.237	1.71977	-0.876462	5.44669
	111.198	1.82594	-0.857759	5.44669
	111.192	1.75234	-0.836523	5.44669
	111.203	1.57952	-0.832646	5.44669
	111.209	1.51678	-0.838311	5.44669
	111.208	1.64769	-0.842022	5.44669
	111.205	1.78919	-0.841556	5.44669
	111.204	1.81211	-0.840041	5.44669
	111.205	1.77304	-0.839572	5.44669
	111.206	1.74878	-0.839914	5.44669
	111.206	1.75255	-0.840224	5.44669
	111.205	1.76275	-0.840232	5.44669
	111.205	1.76569	-0.840125	5.44669
	111.205	1.76329	-0.840077	5.44669
	111.205	1.76124	-0.840095	5.44669
	111.205	1.76124	-0.84012	5.44669
	111.205	1.76196	-0.840124	5.44669
	111.205	1.76227	-0.840117	5.44669
	111.205	1.76214	-0.840112	5.44669
	111.205	1.76198	-0.840113	5.44669
	111.205	1.76195	-0.840115	5.44669
	111.205	1.762	-0.840115	5.44669
	111.183	1.76203	-0.847986	5.44669
	111.103	1.76203	-0.86827	5.44669
	111.022	1.76201	-0.87666	5.44669
	111.03	1.76201	-0.857648	5.44669
	111.064	1.76201	-0.836407	5.44669
	111.031	1.76202	-0.840507	5.44669
	110.976	1.76202	-0.874375	5.44669
	110.96	1.76202	-0.906741	5.44669
	110.972	1.76202	-0.895629	5.44669
	110.983	1.76202	-0.853857	5.44669
	110.983	1.76202	-0.828383	5.44669
	110.979	1.76202	-0.830672	5.44669
	110.978	1.76202	-0.840386	5.44669
	110.978	1.76202	-0.843594	5.44669
	110.979	1.76202	-0.841477	5.44669
	110.979	1.76202	-0.839449	5.44669
	110.979	1.8112	-0.839352	5.44669
	110.957	1.93798	-0.840032	5.44669
	110.877	1.99041	-0.840351	5.44669
	110.773	1.87159	-0.840243	5.44669
	110.724	1.78803	-0.840085	5.44669
	110.734	1.89124	-0.840056	5.44669
	110.756	1.97938	-0.847972	5.44669
	110.761	1.88363	-0.876156	5.44669
	110.755	1.797	-0.904826	5.44669
	110.751	1.93991	-0.894192	5.44669
	110.751	2.20113	-0.853936	5.44669
	110.73	2.33595	-0.828927	5.44669
	110.651	2.31164	-0.830871	5.44669
	110.57	2.25545	-0.840276	5.44669
	110.577	2.19166	-0.843477	5.44669
	110.611	2.0788	-0.849338	5.44669
	110.579	2.03738	-0.867642	5.44669
	110.524	2.15587	-0.875916	5.44669
	110.508	2.28458	-0.85756	5.44669
	110.52	2.30656	-0.836634	5.44669
	110.53	2.27163	-0.832763	5.44669
	110.531	2.24945	-0.838321	5.44669
	110.527	2.25261	-0.849855	5.44669
	110.525	2.26183	-0.869692	5.44669
	110.526	2.26456	-0.876591	5.44669
	110.527	2.26243	-0.857114	5.44669
	110.527	2.26057	-0.836207	5.44669
	110.527	2.26055	-0.832743	5.44669
	110.526	2.2612	-0.838464	5.44669
	110.504	2.31067	-0.842052	5.44669
	110.424	2.48652	-0.841514	5.44669
	110.321	2.66558	-0.840013	5.44669
	110.294	2.64836	-0.839575	5.44669
	110.361	2.5728	-0.839925	5.44669
	110.406	2.59572	-0.840227	5.44669
	110.358	2.59065	-0.840229	5.44669
	110.292	2.57381	-0.840123	5.44669
	110.277	2.61671	-0.840077	5.44669
	110.294	2.5991	-0.840096	5.44669
	110.306	2.56989	-0.84012	5.44669
	110.305	2.66125	-0.840124	5.44669
	110.3	2.77451	-0.840117	5.44669
	110.299	2.79971	-0.840112	5.44669
	110.3	2.77162	-0.840113	5.44669
	110.3	2.75116	-0.840115	5.44669
	110.301	2.75262	-0.840115	5.44669
	110.3	2.7605	-0.840115	5.4507
	110.278	2.76329	-0.840115	5.46104
	110.22	2.76166	-0.847985	5.46531
	110.197	2.75998	-0.86827	5.45562
	110.228	2.75986	-0.88453	5.4448
	110.209	2.7604	-0.885804	5.44287
	110.116	2.76067	-0.872952	5.44579
	110.05	2.76059	-0.85017	5.44767
	110.05	2.76046	-0.834641	5.44742
	110.073	2.76044	-0.834563	5.44664
	110.082	2.76048	-0.839785	5.44641
	110.078	2.7605	-0.841958	5.44658
	110.073	2.7605	-0.841005	5.44674
	110.072	2.76049	-0.839833	5.44675
	110.074	2.76048	-0.83968	5.44669
	110.074	2.80968	-0.840033	5.44667
	110.074	2.93645	-0.840235	5.44668
	110.074	3.03808	-0.848065	5.44669
	110.074	3.04603	-0.868261	5.44669
	110.052	2.96571	-0.876627	5.44669
	109.972	2.82333	-0.857638	5.44669
	109.868	2.72628	-0.836414	5.44669
	109.819	2.72579	-0.832643	5.44669
	109.829	2.80761	-0.838349	5.44669
	109.85	2.94797	-0.842039	5.44669
	109.855	3.04364	-0.84942	5.44669
	109.85	3.04427	-0.868187	5.44669
	109.846	2.96299	-0.883986	5.44669
	109.846	2.87201	-0.893476	5.44669
	109.848	2.90299	-0.901217	5.44669
	109.848	2.95468	-0.886831	5.44669
	109.848	2.86795	-0.852184	5.44669
	109.848	2.79782	-0.838688	5.44669
	109.847	2.94441	-0.860443	5.44669
	109.825	3.20129	-0.876742	5.44669
	109.768	3.33298	-0.860474	5.44669
	109.722	3.30891	-0.837562	5.44669
	109.696	3.25392	-0.832116	5.44669
	109.653	3.23975	-0.83772	5.44669
	109.614	3.25341	-0.841963	5.44669
	109.608	3.26417	-0.841741	5.44669
	109.619	3.26383	-0.840139	5.44669
	109.625	3.25986	-0.839547	5.44669
	109.624	3.25832	-0.839868	5.44669
	109.621	3.25909	-0.840213	5.44669
	109.62	3.25996	-0.840244	5.44669
	109.599	3.26005	-0.840134	5.44669
	109.519	3.25978	-0.840077	5.44669
	109.416	3.25963	-0.840092	5.44669
	109.366	3.25967	-0.840119	5.44669
	109.377	3.25973	-0.840124	5.44669
	109.398	3.30894	-0.847988	5.44669
	109.403	3.43569	-0.868268	5.44669
	109.397	3.5373	-0.876658	5.44669
	109.393	3.59445	-0.857648	5.44669
	109.393	3.64091	-0.836407	5.44669
	109.395	3.55096	-0.832637	5.44669
	109.396	3.33509	-0.838349	5.44669
	109.395	3.25104	-0.842041	5.44669
	109.395	3.38689	-0.84155	5.44669
	109.395	3.4886	-0.840032	5.44669
	109.395	3.38691	-0.83957	5.44669
	109.395	3.29295	-0.847787	5.44669
	109.395	3.4349	-0.868381	5.44669
	109.395	3.69832	-0.876777	5.44669
	109.395	3.8344	-0.857658	5.44669
	109.395	3.80984	-0.836369	5.44669
	109.395	3.7531	-0.832617	5.44669
	109.395	3.73836	-0.846225	5.44669
	109.395	3.75241	-0.870206	5.44669
	109.373	3.76354	-0.878097	5.44669
	109.293	3.7632	-0.857563	5.44669
	109.189	3.75911	-0.83586	5.44669
	109.14	3.75751	-0.832438	5.44669
	109.15	3.70911	-0.83846	5.44669
	109.171	3.58323	-0.842158	5.44669
	109.176	3.5309	-0.849431	5.44669
	109.171	3.64943	-0.868149	5.44669
	109.167	3.78204	-0.876095	5.44669
	109.167	3.80564	-0.857455	5.44669
	109.169	3.77	-0.836526	5.44669
	109.169	3.74695	-0.832755	5.44669
	109.169	3.74999	-0.838356	5.44669
	109.169	3.75947	-0.849873	5.44669
	109.169	3.76236	-0.869687	5.44669
	109.169	3.7602	-0.876582	5.44669
	109.169	3.75827	-0.857112	5.44669
	109.169	3.75823	-0.83621	5.44669
	109.169	3.7589	-0.832744	5.44669
	109.146	3.75919	-0.846335	5.44669
	109.067	3.75908	-0.870206	5.44669
	108.963	3.75893	-0.878059	5.44669
	108.913	3.7589	-0.857546	5.44669
	108.924	3.75895	-0.843737	5.44669
	108.945	3.75897	-0.860602	5.44669
	108.95	3.75897	-0.875006	5.44669
	108.945	3.75896	-0.859689	5.44669
	108.941	3.75895	-0.83785	5.44669
	108.941	3.75896	-0.832516	5.44669
	108.942	3.75896	-0.837785	5.44669
	108.943	3.75896	-0.841848	5.44669
	108.92	3.75896	-0.84167	5.44669
	108.84	3.80815	-0.84015	5.44669
	108.737	3.93492	-0.839577	5.44669
	108.687	3.98736	-0.839877	5.44669
	108.698	3.91773	-0.840206	5.44669
	108.719	3.96094	-0.840238	5.44669
	108.724	4.16577	-0.840134	5.44669
	108.718	4.31106	-0.840079	5.44669
	108.714	4.31096	-0.840093	5.44669
	108.715	4.26115	-0.840118	5.44669
	108.716	4.24062	-0.840124	5.44669
	108.717	4.24977	-0.840117	5.44669
	108.716	4.26091	-0.840113	5.44669
	108.716	4.26233	-0.840113	5.44669
	108.694	4.25896	-0.840115	5.44669
	108.614	4.25705	-0.840115	5.44669
	108.511	4.25744	-0.840115	5.44669
	108.461	4.25829	-0.840115	5.44669
	108.471	4.2585	-0.847985	5.44669
	108.493	4.25829	-0.86827	5.44669
	108.498	4.25813	-0.87666	5.44669
	108.492	4.25813	-0.857648	5.44669
	108.488	4.25819	-0.836407	5.44669
	108.488	4.25822	-0.832636	5.44669
	108.49	4.2582	-0.838349	5.44669
	108.49	4.25819	-0.842041	5.44669
	108.49	4.25819	-0.84155	5.44669
	108.49	4.25819	-0.840032	5.44669
	108.49	4.2582	-0.83957	5.44669
	108.49	4.2582	-0.839916	5.44669
	108.49	4.25819	-0.840225	5.44669
	108.49	4.25819	-0.848102	5.44669
	108.49	4.25819	-0.86828	5.44669
	108.49	4.25819	-0.876622	5.44669
	108.49	4.30739	-0.857629	5.44669
	108.468	4.43416	-0.836412	5.44669
	108.388	4.48659	-0.832645	5.44669
	108.307	4.36777	-0.838351	5.44669
	108.314	4.23502	-0.842039	5.44669
	108.371	4.26065	-0.841549	5.44669
	108.396	4.47232	-0.840032	5.44669
	108.364	4.6746	-0.83957	5.44669
	108.317	4.65433	-0.847787	5.44669
	108.326	4.52005	-0.868381	5.44669
	108.35	4.46246	-0.876776	5.44669
	108.312	4.53391	-0.857658	5.44669
	108.259	4.69027	-0.836369	5.44669
	108.245	4.79633	-0.832617	5.44669
	108.258	4.79563	-0.838354	5.44669
	108.268	4.75929	-0.84205	5.44669
	108.267	4.74458	-0.841552	5.44669
	108.264	4.75138	-0.840029	5.44669
	108.262	4.75946	-0.839568	5.44669
	108.263	4.76043	-0.839916	5.44669
	108.264	4.75797	-0.840226	5.44669
	108.264	4.75659	-0.840232	5.44669
	108.264	4.75689	-0.840124	5.44669
	108.241	4.7575	-0.847948	5.44669
	108.184	4.75765	-0.868251	5.44669
	108.16	4.7575	-0.876665	5.44669
	108.192	4.75738	-0.865528	5.44669
	108.172	4.75739	-0.864564	5.44669
	108.079	4.75743	-0.869179	5.44669
	108.013	4.75745	-0.855881	5.44669
	108.013	4.75744	-0.838333	5.44669
	108.036	4.75743	-0.834073	5.44669
	108.068	4.75743	-0.838266	5.44669
	108.121	4.75743	-0.841496	5.44669
	108.14	4.75743	-0.841352	5.44669
	108.085	4.75743	-0.840142	5.44669
	108.026	4.75743	-0.839687	5.44669
	108.017	4.75743	-0.839926	5.44669
	108.033	4.75743	-0.840188	5.44669
	108.043	4.75743	-0.848083	5.44669
	108.041	4.75743	-0.868285	5.44669
	108.037	4.75743	-0.876631	5.44669
	108.036	4.75743	-0.857631	5.44669
	108.037	4.75743	-0.83641	5.44669
	108.038	4.75743	-0.832644	5.44669
	108.015	4.80662	-0.838351	5.44669
	107.958	4.9334	-0.842039	5.44669
	107.911	4.98583	-0.841549	5.44669
	107.886	4.9162	-0.840032	5.44669
	107.842	4.91022	-0.83957	5.44669
	107.803	4.98828	-0.839916	5.44669
	107.798	5.08113	-0.840225	5.44669
	107.808	5.19985	-0.840232	5.44669
	107.815	5.23361	-0.847995	5.44669
	107.814	5.10987	-0.868233	5.44669
	107.811	5.03088	-0.876641	5.44669
	107.81	5.13777	-0.857653	5.44669
	107.811	5.275	-0.836416	5.44669
	107.811	5.30469	-0.832638	5.44669
	107.811	5.26996	-0.838347	5.44669
	107.811	5.24512	-0.84991	5.44669
	107.789	5.2471	-0.869706	5.44669
	107.709	5.25676	-0.876577	5.44669
	107.628	5.26011	-0.857103	5.44669
	107.636	5.25807	-0.836208	5.44669
	107.67	5.25603	-0.832747	5.44669
	107.637	5.2559	-0.838466	5.44669
	107.582	5.25657	-0.842051	5.44669
	107.566	5.2569	-0.841513	5.44669
	107.578	5.2568	-0.840012	5.44669
	107.589	5.25664	-0.839575	5.44669
	107.589	5.25661	-0.839925	5.44669
	107.585	5.25665	-0.840227	5.44669
	107.583	5.25668	-0.840229	5.44669
	107.584	5.25668	-0.840123	5.44669
	107.585	5.25667	-0.840077	5.44669
	107.585	5.25666	-0.840096	5.44669
	107.585	5.30586	-0.84012	5.44669
	107.585	5.43263	-0.840124	5.44669
	107.585	5.48506	-0.840117	5.44669
	107.585	5.36625	-0.840112	5.44669
	107.585	5.23349	-0.840113	5.44669
	107.585	5.25912	-0.840115	5.44669
	107.585	5.4216	-0.840115	5.44669
	107.585	5.4971	-0.840115	5.44669
	107.585	5.42441	-0.840115	5.44669
	107.585	5.45813	-0.840115	5.44669
	107.562	5.66007	-0.840115	5.44669
	107.505	5.80752	-0.840115	5.44669
	107.459	5.80936	-0.840115	5.44669
	107.433	5.75959	-0.840115	5.44669
	107.412	5.73839	-0.840115	5.44669
	107.453	5.74725	-0.840115	5.44669
	107.528	5.7585	-0.840115	5.44669
	107.509	5.76007	-0.840115	5.44669
	107.401	5.75672	-0.840115	5.44669
	107.329	5.75477	-0.840115	5.44669
	107.332	5.75514	-0.847985	5.44669
	107.358	5.75598	-0.86827	5.44669
	107.368	5.75621	-0.87666	5.44669
	107.362	5.756	-0.857648	5.44669
	107.357	5.75584	-0.836407	5.44669
	107.356	5.75584	-0.840507	5.44669
	107.358	5.7559	-0.866504	5.44669
	107.359	5.75592	-0.878586	5.44669
	107.336	5.75591	-0.859084	5.44669
	107.279	5.7559	-0.836323	5.44669
	107.232	5.7559	-0.832091	5.44669
	107.207	5.7559	-0.83815	5.44669
	107.163	5.7559	-0.842152	5.44669
	107.147	5.7559	-0.841667	5.44669
	107.198	5.7559	-0.840041	5.44669
	107.233	5.7559	-0.839532	5.44669
	107.185	5.7559	-0.839897	5.44669
	107.124	5.7559	-0.840231	5.44669
	107.111	5.7559	-0.840241	5.44669
	107.126	5.7559	-0.840126	5.44669
	107.115	5.7559	-0.840075	5.44669
	107.057	5.7559	-0.840094	5.44669
	107.006	5.7559	-0.84012	5.44669
	106.979	5.7559	-0.840124	5.44669
	106.936	5.7559	-0.840117	5.44669
	106.921	5.7559	-0.847983	5.44669
	106.972	5.7559	-0.868268	5.44669
	107.007	5.80509	-0.87666	5.44669
	106.959	5.98106	-0.857649	5.44669
	106.898	6.16027	-0.836407	5.44669
	106.884	6.09388	-0.832636	5.44669
	106.9	5.84231	-0.838349	5.44669
	106.911	5.68599	-0.842041	5.44669
	106.91	5.69813	-0.84155	5.44669
	106.906	5.8061	-0.840032	5.44669
	106.904	6.00207	-0.83957	5.44669
	106.905	6.21791	-0.839916	5.44669
	106.906	6.31511	-0.840225	5.44669
	106.906	6.29121	-0.840232	5.44669
	106.906	6.24857	-0.840124	5.44669
	106.906	6.23951	-0.840077	5.44669
	106.906	6.25092	-0.840096	5.44669
	106.906	6.25892	-0.84012	5.44669
	106.906	6.25823	-0.840124	5.44669
	106.906	6.25509	-0.840117	5.44669
	106.906	6.25402	-0.840112	5.44669
	106.906	6.25469	-0.840113	5.44669
	106.906	6.25535	-0.840115	5.44669
	106.884	6.25539	-0.840115	5.44669
	106.804	6.25517	-0.840115	5.44669
	106.7	6.25506	-0.840115	5.44669
	106.651	6.2551	-0.840115	5.44669
	106.661	6.25515	-0.840115	5.44669
	106.682	6.25516	-0.840115	5.44669
	106.687	6.25514	-0.840115	5.44669
	106.682	6.25513	-0.840115	5.44669
	106.678	6.25514	-0.847985	5.44669
	106.678	6.25514	-0.86827	5.44669
	106.68	6.25514	-0.87666	5.44669
	106.68	6.25514	-0.865519	5.44669
	106.68	6.25514	-0.864562	5.44669
	106.679	6.25514	-0.877052	5.44669
	106.679	6.25514	-0.884038	5.44669
	106.68	6.30433	-0.874878	5.44669
	106.68	6.4311	-0.851605	5.44669
	106.68	6.48354	-0.834558	5.44669
	106.657	6.41391	-0.834017	5.44669
	106.6	6.40793	-0.839586	5.44669
	106.554	6.4368	-0.842068	5.44669
	106.55	6.35368	-0.848993	5.44669
	106.564	6.29319	-0.867998	5.44669
	106.549	6.44253	-0.876188	5.44669
	106.489	6.64795	-0.865418	5.44669
	106.44	6.65094	-0.864688	5.44669
	106.436	6.57443	-0.87714	5.44669
	106.451	6.63895	-0.88403	5.44669
	106.458	6.75782	-0.874843	5.44669
	106.456	6.79492	-0.851594	5.44669
	106.453	6.76983	-0.834565	5.44669
	106.43	6.74639	-0.834025	5.44669
	106.351	6.74553	-0.839586	5.44669
	106.248	6.75351	-0.842066	5.44669
	106.221	6.75716	-0.841121	5.44669
	106.288	6.75585	-0.839843	5.44669
	106.355	6.754	-0.847514	5.44669
	106.364	6.75369	-0.868169	5.44669
	106.322	6.75422	-0.876785	5.44669
	106.254	6.75455	-0.857737	5.44669
	106.21	6.7545	-0.836399	5.44669
	106.211	6.75436	-0.832602	5.44669
	106.227	6.75432	-0.838337	5.44669
	106.232	6.75436	-0.842048	5.44669
	106.229	6.75439	-0.841558	5.44669
	106.226	6.75439	-0.840032	5.44669
	106.226	6.75437	-0.839567	5.44669
	106.227	6.75437	-0.847786	5.44669
	106.227	6.75437	-0.868381	5.44669
	106.227	6.75437	-0.876777	5.44669
	106.205	6.75437	-0.857658	5.44669
	106.147	6.75437	-0.836369	5.44669
	106.123	6.75437	-0.832617	5.44669
	106.155	6.75437	-0.838354	5.44669
	106.158	6.75437	-0.84205	5.44669
	106.122	6.75437	-0.841552	5.44669
	106.08	6.80356	-0.840029	5.44669
	106.026	6.93034	-0.839568	5.44669
	105.989	7.03196	-0.839916	5.44669
	105.987	7.08911	-0.848097	5.44669
	105.999	7.18475	-0.868387	5.44669
	106.005	7.22158	-0.876669	5.44669
	106.003	7.10733	-0.857611	5.44669
	106	7.03124	-0.836387	5.44669
	106	7.08676	-0.832642	5.44669
	106	7.09529	-0.838358	5.44669
	106.001	7.0725	-0.842043	5.44669
	106.001	7.15726	-0.849419	5.44669
	106.001	7.21628	-0.868185	5.44669
	106.001	7.11493	-0.876115	5.44669
	106.001	7.03631	-0.865321	5.44669
	106.001	7.13538	-0.864673	5.44669
	106.001	7.26921	-0.869298	5.44669
	106.001	7.30025	-0.855892	5.44669
	106.001	7.2673	-0.838295	5.44669
	106.001	7.24272	-0.834053	5.44669
	106.001	7.24418	-0.838271	5.44669
	105.978	7.25353	-0.841505	5.44669
	105.899	7.25693	-0.841354	5.44669
	105.817	7.25503	-0.84014	5.44669
	105.847	7.25303	-0.839685	5.44669
	105.939	7.25286	-0.847797	5.44669
	105.93	7.2535	-0.868344	5.44669
	105.821	7.25383	-0.876758	5.44669
	105.745	7.25374	-0.865534	5.44669
	105.746	7.25359	-0.864534	5.44669
	105.773	7.25355	-0.869164	5.44669
	105.784	7.25359	-0.855885	5.44669
	105.779	7.25362	-0.846211	5.44669
	105.773	7.25362	-0.8701	5.44669
	105.772	7.25361	-0.902964	5.44669
	105.774	7.25361	-0.895573	5.44669
	105.775	7.25361	-0.855177	5.44669
	105.775	7.25361	-0.828956	5.44669
	105.774	7.25361	-0.830443	5.44669
	105.774	7.25361	-0.840086	5.44669
	105.774	7.25361	-0.84355	5.44669
	105.774	7.25361	-0.841565	5.44669
	105.774	7.25361	-0.839502	5.44669
	105.774	7.25361	-0.839342	5.44669
	105.774	7.25361	-0.840009	5.44669
	105.774	7.25361	-0.840345	5.44669
	105.774	7.25361	-0.840249	5.44669
	105.774	7.25361	-0.840089	5.44669
	105.774	7.25361	-0.840056	5.44669
	105.774	7.25361	-0.840099	5.44669
	105.774	7.25361	-0.840129	5.44669
	105.774	7.25361	-0.840126	5.44669
	105.774	7.25361	-0.840114	5.44669
	105.774	7.3028	-0.840111	5.44669
	105.774	7.42958	-0.840113	5.44669
	105.774	7.48201	-0.840116	5.44669
	105.774	7.36319	-0.840116	5.44669
	105.752	7.23044	-0.840115	5.44669
	105.695	7.20687	-0.840114	5.44669
	105.671	7.29176	-0.840115	5.44669
	105.702	7.44161	-0.847986	5.44669
	105.683	7.49098	-0.86827	5.44669
	105.59	7.36267	-0.87666	5.44669
	105.524	7.27622	-0.857648	5.44669
	105.524	7.43079	-0.836407	5.44669
	105.547	7.64763	-0.832636	5.44669
	105.556	7.65355	-0.838349	5.44669
	105.552	7.57421	-0.842041	5.44669
	105.547	7.58731	-0.84155	5.44669
	105.546	7.57948	-0.840032	5.44669
	105.548	7.56497	-0.83957	5.44669
	105.549	7.65901	-0.839916	5.44669
	105.548	7.76816	-0.840225	5.44669
	105.548	7.79069	-0.840232	5.44669
	105.548	7.76295	-0.840124	5.44669
	105.548	7.74358	-0.847948	5.44669
	105.548	7.74537	-0.868251	5.44669
	105.526	7.75301	-0.876665	5.44669
	105.468	7.75557	-0.857657	5.44669
	105.422	7.75393	-0.844279	5.44669
	105.419	7.75233	-0.860789	5.44669
	105.433	7.75225	-0.882763	5.44669
	105.418	7.75278	-0.88773	5.44669
	105.358	7.75303	-0.874388	5.44669
	105.309	7.75295	-0.850087	5.44669
	105.304	7.75282	-0.834096	5.44669
	105.319	7.7528	-0.834364	5.44669
	105.327	7.75284	-0.839895	5.4507
	105.325	7.75286	-0.842075	5.46104
	105.321	7.75286	-0.841015	5.46531
	105.32	7.75285	-0.839795	5.45562
	105.321	7.75284	-0.839661	5.4448
	105.322	7.75284	-0.847909	5.44287
	105.322	7.75285	-0.87627	5.44579
	105.322	7.75285	-0.904896	5.44767
	105.322	7.75285	-0.894181	5.44742
	105.322	7.75285	-0.853906	5.44664
	105.322	7.75285	-0.828918	5.44641
	105.322	7.75285	-0.838749	5.44658
	105.3	7.75285	-0.876308	5.44674
	105.22	7.75285	-0.916048	5.44675
	105.116	7.75285	-0.923699	5.44669
	105.067	7.75285	-0.889856	5.44667
	105.077	7.75285	-0.845718	5.44668
	105.098	7.75285	-0.827075	5.44669
	105.103	7.75285	-0.833024	5.44669
	105.098	7.75285	-0.841837	5.44669
	105.094	7.75285	-0.843366	5.44669
	105.094	7.75285	-0.840866	5.44669
	105.095	7.75285	-0.839274	5.44669
	105.096	7.75285	-0.839496	5.44669
	105.096	7.75285	-0.840154	5.44669
	105.095	7.75285	-0.840351	5.44669
	105.073	7.75285	-0.8402	5.44669
	105.016	7.75285	-0.840066	5.44669
	104.992	7.75285	-0.840064	5.44669
	105.046	7.75285	-0.840111	5.44669
	105.106	7.75285	-0.848002	5.44669
	105.117	7.75285	-0.876149	5.44669
	105.078	7.75285	-0.904813	5.44669
	104.988	7.75285	-0.90206	5.44669
	104.908	7.75285	-0.882095	5.44669
	104.92	7.80204	-0.865474	5.44669
	104.956	7.92881	-0.848405	5.44669
	104.922	8.03043	-0.836567	5.44669
	104.866	8.08758	-0.835998	5.44669
	104.85	8.13404	-0.839701	5.44669
	104.862	8.04409	-0.841413	5.44669
	104.873	7.82822	-0.840807	5.44669
	104.873	7.74416	-0.839943	5.44669
	104.87	7.9292	-0.839797	5.44669
	104.868	8.20688	-0.840043	5.44669
	104.869	8.28439	-0.840197	5.44669
	104.869	8.07486	-0.840175	5.44669
	104.87	7.78928	-0.840111	5.44669
	104.869	7.66798	-0.840092	5.44669
	104.869	7.75581	-0.840107	5.44669
	104.869	7.98916	-0.84012	5.44669
	104.869	8.22756	-0.84012	5.44669
	104.869	8.32089	-0.840115	5.44669
	104.869	8.28734	-0.840113	5.44669
	104.869	8.24203	-0.840114	5.44669
	104.869	8.23528	-0.840115	5.44669
	104.869	8.24861	-0.840115	5.44669
	104.869	8.2566	-0.840115	5.44669
	104.869	8.25521	-0.840115	5.44669
	104.869	8.25179	-0.840115	5.44669
	104.847	8.25085	-0.847985	5.44669
	104.767	8.25167	-0.86827	5.44669
	104.664	8.25235	-0.88453	5.44669
	104.614	8.25234	-0.885804	5.44669
	104.624	8.2521	-0.872952	5.44669
	104.646	8.252	-0.85017	5.44669
	104.651	8.25204	-0.834641	5.44669
	104.645	8.2521	-0.842433	5.44669
	104.641	8.2521	-0.86794	5.44669
	104.641	8.25209	-0.878503	5.44669
	104.643	8.25208	-0.858539	5.44669
	104.643	8.25208	-0.836125	5.44669
	104.643	8.25208	-0.832202	5.44669
	104.621	8.25208	-0.838267	5.44669
	104.541	8.25208	-0.842161	5.44669
	104.437	8.25208	-0.84163	5.44669
	104.388	8.25208	-0.840022	5.44669
	104.398	8.30127	-0.847408	5.44669
	104.419	8.47724	-0.868061	5.44669
	104.424	8.70564	-0.876777	5.44669
	104.419	8.76603	-0.857772	5.44669
	104.415	8.61608	-0.836417	5.44669
	104.415	8.5169	-0.832597	5.44669
	104.417	8.62469	-0.838329	5.44669
	104.417	8.72029	-0.842047	5.44669
	104.417	8.62605	-0.84156	5.44669
	104.417	8.5374	-0.840034	5.44669
	104.417	8.62973	-0.839567	5.44669
	104.417	8.76431	-0.839914	5.44669
	104.417	8.79806	-0.840225	5.44669
	104.417	8.76597	-0.840232	5.44669
	104.417	8.7408	-0.840125	5.44669
	104.394	8.74169	-0.840077	5.44669
	104.337	8.75103	-0.840095	5.44669
	104.313	8.75462	-0.84012	5.44669
	104.367	8.70361	-0.847995	5.44669
	104.427	8.5748	-0.868272	5.44669
	104.438	8.52216	-0.876657	5.44669
	104.422	8.64162	-0.857646	5.44669
	104.389	8.77471	-0.836407	5.44669
	104.311	8.79819	-0.832637	5.44669
	104.234	8.76233	-0.838349	5.44669
	104.243	8.73922	-0.842041	5.44669
	104.276	8.74233	-0.84155	5.44669
	104.242	8.75185	-0.840032	5.44669
	104.187	8.75474	-0.83957	5.44669
	104.171	8.75256	-0.839916	5.44669
	104.184	8.75062	-0.840225	5.44669
	104.194	8.75059	-0.840232	5.44669
	104.194	8.75126	-0.840124	5.44669
	104.191	8.75155	-0.840077	5.44669
	104.189	8.75144	-0.840096	5.44669
	104.19	8.75128	-0.84012	5.44669
	104.191	8.75126	-0.840124	5.44669
	104.191	8.75131	-0.847987	5.44669
	104.19	8.75133	-0.868268	5.44669
	104.19	8.75133	-0.876658	5.44669
	104.19	8.75132	-0.857648	5.44669
	104.19	8.75131	-0.836407	5.44669
	104.19	8.75132	-0.832637	5.44669
	104.19	8.75132	-0.838349	5.44669
	104.19	8.75132	-0.842041	5.44669
	104.19	8.75132	-0.84155	5.44669
	104.168	8.75132	-0.840032	5.44669
	104.111	8.80051	-0.83957	5.44669
	104.065	8.97647	-0.839916	5.44669
	104.039	9.20487	-0.848096	5.44669
	103.995	9.26526	-0.868387	5.44669
	103.956	9.11531	-0.876669	5.44669
	103.951	9.01614	-0.857611	5.44669
	103.961	9.07473	-0.836387	5.44669
	103.968	9.09275	-0.832642	5.44669
	103.967	9.07286	-0.838358	5.44669
	103.964	9.15545	-0.849914	5.44669
	103.963	9.26172	-0.877574	5.44669
	103.964	9.28711	-0.90473	5.44669
	103.964	9.26159	-0.893648	5.44669
	103.964	9.24213	-0.853742	5.44669
	103.964	9.2431	-0.83691	5.44669
	103.964	9.25042	-0.859143	5.44669
	103.964	9.25315	-0.87683	5.44669
	103.964	9.25169	-0.860973	5.44669
	103.964	9.25011	-0.83774	5.44669
	103.964	9.24996	-0.832013	5.44669
	103.964	9.25047	-0.837614	5.44669
	103.964	9.25073	-0.841955	5.44669
	103.964	9.25066	-0.841775	5.44669
	103.964	9.25054	-0.848027	5.44669
	103.964	9.25051	-0.867697	5.44669
	103.942	9.25054	-0.876405	5.44669
	103.884	9.25056	-0.857745	5.44669
	103.838	9.25056	-0.844409	5.44669
	103.835	9.25055	-0.860812	5.44669
	103.849	9.25055	-0.874856	5.44669
	103.856	9.25055	-0.859551	5.44669
	103.854	9.25056	-0.845717	5.44669
	103.828	9.25056	-0.860718	5.44669
	103.77	9.25055	-0.874352	5.44669
	103.725	9.25055	-0.859373	5.44669
	103.722	9.25055	-0.837951	5.44669
	103.736	9.25055	-0.83267	5.44669
	103.743	9.25055	-0.845685	5.44669
	103.74	9.25055	-0.877831	5.44669
	103.737	9.25055	-0.906342	5.44669
	103.737	9.25055	-0.894232	5.44669
	103.737	9.25055	-0.853414	5.44669
	103.738	9.25055	-0.828694	5.44669
	103.738	9.25055	-0.83096	5.44669
	103.738	9.25055	-0.840396	5.44669
	103.738	9.25055	-0.843496	5.44669
	103.738	9.25055	-0.841432	5.44669
	103.715	9.25055	-0.839465	5.44669
	103.658	9.25055	-0.847245	5.44669
	103.612	9.25055	-0.868191	5.44669
	103.608	9.25055	-0.87689	5.44669
	103.645	9.25055	-0.857773	5.44669
	103.687	9.25055	-0.844248	5.44669
	103.651	9.25055	-0.860735	5.44669
	103.548	9.25055	-0.874881	5.44669
	103.483	9.25055	-0.859589	5.44669
	103.488	9.25055	-0.845724	5.44669
	103.512	9.25055	-0.860708	5.44669
	103.52	9.25055	-0.874345	5.44669
	103.515	9.29974	-0.859374	5.44669
	103.51	9.47571	-0.837954	5.44669
	103.51	9.65492	-0.832671	5.44669
	103.511	9.58853	-0.837814	5.44669
	103.49	9.38615	-0.841804	5.44669
	103.432	9.4058	-0.849512	5.44669
	103.408	9.64633	-0.868309	5.44669
	103.439	9.81469	-0.876133	5.44669
	103.42	9.81152	-0.857414	5.44669
	103.327	9.70304	-0.836496	5.44669
	103.261	9.55285	-0.832757	5.44669
	103.261	9.51173	-0.838368	5.44669
	103.306	9.64362	-0.842006	5.44669
	103.373	9.77783	-0.841529	5.44669
	103.393	9.79735	-0.840035	5.44669
	103.334	9.75944	-0.839579	5.44669
	103.273	9.73688	-0.839919	5.44669
	103.264	9.74094	-0.840223	5.44669
	103.281	9.75067	-0.848101	5.44669
	103.291	9.7533	-0.86828	5.44669
	103.289	9.75095	-0.876623	5.44669
	103.285	9.74903	-0.857629	5.44669
	103.284	9.74906	-0.844283	5.44669
	103.285	9.74976	-0.860801	5.44669
	103.286	9.75004	-0.874896	5.44669
	103.286	9.74991	-0.859572	5.44669
	103.285	9.74975	-0.837841	5.44669
	103.285	9.74973	-0.832553	5.44669
	103.285	9.74978	-0.837805	5.44669
	103.285	9.74981	-0.841843	5.44669
	103.285	9.7498	-0.849532	5.44669
	103.285	9.74979	-0.868304	5.44669
	103.285	9.74979	-0.876124	5.44669
	103.285	9.74979	-0.857412	5.44669
	103.285	9.74979	-0.836498	5.44669
	103.285	9.74979	-0.832759	5.44669
	103.285	9.74979	-0.838368	5.44669
	103.285	9.74979	-0.842005	5.44669
	103.263	9.74979	-0.8494	5.44669
	103.205	9.74979	-0.868191	5.44669
	103.182	9.74979	-0.876124	5.44669
	103.213	9.74979	-0.857452	5.44669
	103.216	9.74979	-0.836515	5.44669
	103.181	9.74979	-0.840622	5.44669
	103.138	9.74979	-0.866514	5.44669
	103.085	9.74979	-0.878549	5.44669
	103.069	9.74979	-0.859065	5.44669
	103.125	9.74979	-0.836329	5.44669
	103.161	9.74979	-0.8321	5.44669
	103.113	9.74979	-0.838152	5.44669
	103.051	9.74979	-0.842149	5.44669
	103.037	9.74979	-0.841666	5.44669
	103.053	9.74979	-0.840041	5.44669
	103.064	9.74979	-0.839533	5.44669
	103.063	9.74979	-0.839897	5.44669
	103.059	9.74979	-0.84023	5.44669
	103.057	9.74979	-0.848111	5.44669
	103.058	9.74979	-0.868282	5.44669
	103.059	9.74979	-0.87662	5.44669
	103.059	9.74979	-0.857627	5.44669
	103.059	9.74979	-0.836412	5.44669
	103.036	9.74979	-0.832646	5.44669
	102.979	9.74979	-0.838351	5.44669
	102.955	9.79898	-0.842038	5.44669
	103.009	9.97495	-0.841549	5.44669
	103.069	10.2033	-0.840032	5.44669
	103.08	10.3129	-0.83957	5.44669
	103.042	10.2897	-0.839916	5.44669
	102.951	10.1938	-0.840225	5.44669
	102.849	10.056	-0.848102	5.44669
	102.826	10.0156	-0.86828	5.44669
	102.895	10.1434	-0.876622	5.44669
	102.939	10.2756	-0.857629	5.44669
	102.89	10.2958	-0.836412	5.44669
	102.824	10.2589	-0.832645	5.44669
	102.81	10.1873	-0.838351	5.44669
	102.826	10.0151	-0.842039	5.44669
	102.838	9.84546	-0.841549	5.44669
	102.837	9.9145	-0.840032	5.44669
	102.833	10.1638	-0.83957	5.44669
	102.831	10.269	-0.839916	5.44669
	102.81	10.1301	-0.840225	5.44669
	102.753	10.0688	-0.840232	5.44669
	102.729	10.2946	-0.840124	5.44669
	102.783	10.4923	-0.840077	5.44669
	102.821	10.4092	-0.847966	5.44669
	102.752	10.2415	-0.868276	5.44669
	102.632	10.1908	-0.876669	5.44669
	102.572	10.2276	-0.85765	5.44669
	102.584	10.2608	-0.836404	5.44669
	102.609	10.2616	-0.832635	5.44669
	102.616	10.2501	-0.838349	5.44669
	102.609	10.2942	-0.849912	5.44669
	102.604	10.4229	-0.869706	5.44669
	102.604	10.478	-0.876576	5.44669
	102.606	10.3596	-0.857103	5.44669
	102.607	10.2261	-0.836208	5.44669
	102.607	10.2512	-0.832747	5.44669
	102.606	10.463	-0.838466	5.44669
	102.606	10.7146	-0.842051	5.44669
	102.606	10.8212	-0.841513	5.44669
	102.606	10.7393	-0.840012	5.44669
	102.606	10.5137	-0.839575	5.44669
	102.606	10.3256	-0.847796	5.44669
	102.606	10.406	-0.868383	5.44669
	102.606	10.6174	-0.876774	5.44669
	102.606	10.5965	-0.857656	5.44669
	102.606	10.4015	-0.836369	5.44669
	102.584	10.408	-0.832618	5.44669
	102.527	10.6404	-0.838355	5.44669
	102.48	10.81	-0.84205	5.44669
	102.477	10.8102	-0.841552	5.44669
	102.513	10.7519	-0.840029	5.44669
	102.556	10.7277	-0.839568	5.44669
	102.52	10.7383	-0.839916	5.44669
	102.416	10.7514	-0.840226	5.44669
	102.352	10.7531	-0.840232	5.44669
	102.356	10.7492	-0.840124	5.44669
	102.38	10.7469	-0.840077	5.44669
	102.389	10.7474	-0.840096	5.44669
	102.384	10.7484	-0.84012	5.44669
	102.378	10.7486	-0.840124	5.44669
	102.378	10.7484	-0.847987	5.44669
	102.38	10.7482	-0.868268	5.44669
	102.381	10.7482	-0.876658	5.44669
	102.38	10.7483	-0.857648	5.44669
	102.38	10.7483	-0.836407	5.44669
	102.38	10.7483	-0.832637	5.44669
	102.38	10.7483	-0.838349	5.44669
	102.38	10.7483	-0.842041	5.44669
	102.38	10.7483	-0.84155	5.44669
	102.38	10.7483	-0.840032	5.44669
	102.38	10.7483	-0.83957	5.44669
	102.38	10.7483	-0.839916	5.44669
	102.38	10.7483	-0.840225	5.44669
	102.38	10.7483	-0.840232	5.44669
	102.358	10.7483	-0.840124	5.44669
	102.278	10.7483	-0.840077	5.44669
	102.197	10.7483	-0.840096	5.44669
	102.227	10.7483	-0.84012	5.44669
	102.319	10.7483	-0.840124	5.44669
	102.31	10.7483	-0.840117	5.44669
	102.201	10.7483	-0.840112	5.44669
	102.147	10.7483	-0.840113	5.44669
	102.206	10.7483	-0.840115	5.44669
	102.256	10.7483	-0.840115	5.44669
	102.213	10.7483	-0.847986	5.44669
	102.148	10.7483	-0.86827	5.44669
	102.131	10.7483	-0.87666	5.44669
	102.147	10.7483	-0.857648	5.44669
	102.159	10.7483	-0.836407	5.44669
	102.158	10.7975	-0.832636	5.44669
	102.154	10.9242	-0.838349	5.44669
	102.152	10.9767	-0.849912	5.44669
	102.153	10.907	-0.869706	5.44669
	102.154	10.9011	-0.876577	5.44669
	102.154	10.9299	-0.864974	5.44669
	102.154	10.8468	-0.864363	5.44669
	102.154	10.7863	-0.869292	5.44669
	102.154	10.8865	-0.855999	5.44669
	102.154	10.9651	-0.838343	5.44669
	102.154	10.8665	-0.834034	5.44669
	102.154	10.7328	-0.838247	5.44669
	102.154	10.7017	-0.849372	5.44669
	102.154	10.7346	-0.869516	5.44669
	102.154	10.7591	-0.876689	5.44669
	102.154	10.7577	-0.857218	5.44669
	102.154	10.7484	-0.844087	5.44669
	102.154	10.7941	-0.860865	5.44669
	102.154	10.972	-0.874992	5.44669
	102.154	11.1532	-0.86746	5.44669
	102.154	11.1362	-0.865969	5.44669
	102.154	11.0107	-0.876951	5.44669
	102.154	10.9557	-0.883496	5.44669
	102.154	10.9759	-0.874686	5.44669
	102.154	10.9545	-0.851718	5.44669
	102.154	10.8814	-0.842544	5.44669
	102.154	10.9477	-0.862181	5.44669
	102.154	11.1632	-0.876093	5.44669
	102.131	11.3047	-0.859583	5.44669
	102.052	11.25	-0.83742	5.44669
	101.97	11.0725	-0.832373	5.44669
	101.978	11.0011	-0.837879	5.44669
	102.012	11.13	-0.849808	5.44669
	101.98	11.2738	-0.86983	5.44669
	101.925	11.2983	-0.876665	5.44669
	101.909	11.2592	-0.857096	5.44669
	101.943	11.2343	-0.836173	5.44669
	102.011	11.2378	-0.832735	5.44669
	102.035	11.2481	-0.838473	5.44669
	101.977	11.2512	-0.842058	5.44669
	101.916	11.2488	-0.841513	5.44669
	101.906	11.2467	-0.84001	5.44669
	101.923	11.2467	-0.839574	5.44669
	101.933	11.2474	-0.839925	5.44669
	101.932	11.2478	-0.840228	5.44669
	101.927	11.2476	-0.840229	5.44669
	101.926	11.2475	-0.840123	5.44669
	101.927	11.2474	-0.840077	5.44669
	101.928	11.2475	-0.847967	5.44669
	101.928	11.2475	-0.876147	5.44669
	101.927	11.2475	-0.904824	5.44669
	101.927	11.2475	-0.894195	5.44669
	101.927	11.2475	-0.853938	5.44669
	101.927	11.2475	-0.828927	5.44669
	101.927	11.2475	-0.830871	5.44669
	101.905	11.2475	-0.840276	5.44669
	101.848	11.2475	-0.843477	5.44669
	101.824	11.2475	-0.841467	5.44669
	101.878	11.2475	-0.839486	5.44669
	101.916	11.2475	-0.839371	5.44669
	101.847	11.2475	-0.840027	5.44669
	101.727	11.2475	-0.840342	5.44669
	101.667	11.2475	-0.840241	5.44669
	101.679	11.2475	-0.840087	5.44669
	101.704	11.2475	-0.840058	5.44669
	101.71	11.2475	-0.840101	5.44669
	101.704	11.2475	-0.840129	5.44669
	101.699	11.2475	-0.840126	5.44669
	101.699	11.2475	-0.840114	5.44669
	101.701	11.2475	-0.840111	5.44669
	101.702	11.2475	-0.840113	5.44669
	101.701	11.2475	-0.840116	5.44669
	101.701	11.2475	-0.847986	5.44669
	101.701	11.2475	-0.86827	5.44669
	101.701	11.2475	-0.876659	5.44669
	101.701	11.2475	-0.857648	5.44669
	101.701	11.2475	-0.844277	5.44669
	101.701	11.2475	-0.860792	5.44669
	101.701	11.2475	-0.874894	5.44669
	101.701	11.2475	-0.859574	5.44669
	101.701	11.2475	-0.837842	5.44669
	101.701	11.2475	-0.832553	5.44669
	101.701	11.2475	-0.837804	5.44669
	101.701	11.2475	-0.841842	5.44669
	101.701	11.2475	-0.849532	5.44669
	101.701	11.2475	-0.868304	5.44669
	101.679	11.2475	-0.876124	5.44669
	101.621	11.2475	-0.865283	5.44669
	101.598	11.2475	-0.872524	5.44669
	101.629	11.2475	-0.897459	5.44669
	101.632	11.2967	-0.892446	5.44669
	101.597	11.4235	-0.855831	5.44669
	101.554	11.4759	-0.830342	5.44669
	101.523	11.3571	-0.838662	5.44669
	101.565	11.2243	-0.867895	5.44669
	101.667	11.2008	-0.879825	5.44669
	101.729	11.2365	-0.859109	5.44669
	101.702	11.2595	-0.835893	5.44669
	101.621	11.2565	-0.831902	5.44669
	101.567	11.247	-0.838224	5.44669
	101.546	11.2441	-0.84225	5.44669
	101.508	11.2463	-0.841682	5.44669
	101.469	11.2974	-0.840013	5.44669
	101.462	11.4734	-0.839515	5.44669
	101.472	11.6519	-0.8399	5.44669
	101.5	11.5852	-0.840238	5.4507
	101.557	11.3338	-0.840243	5.46104
	101.601	11.2268	-0.840125	5.46531
	101.603	11.3657	-0.840073	5.45562
	101.568	11.4769	-0.840094	5.4448
	101.504	11.3781	-0.840121	5.44287
	101.46	11.2328	-0.847995	5.44579
	101.459	11.1968	-0.868272	5.44767
	101.474	11.2318	-0.884528	5.44341
	101.48	11.259	-0.893673	5.43229
	101.477	11.2579	-0.901107	5.42778
	101.474	11.2478	-0.886715	5.43765
	101.496	11.2439	-0.852175	5.44863
	101.554	11.2459	-0.830854	5.45056
	101.579	11.2481	-0.832306	5.44759
	101.525	11.2975	-0.840192	5.44569
	101.464	11.4236	-0.842932	5.44595
	101.454	11.4757	-0.841269	5.44673
	101.47	11.4061	-0.847468	5.44697
	101.48	11.4495	-0.867643	5.44679
	101.479	11.6052	-0.876581	5.44663
	101.475	11.6236	-0.857838	5.44663
	101.496	11.5219	-0.836514	5.44668
	101.576	11.4149	-0.832614	5.44671
	101.658	11.2988	-0.838301	5.4467
	101.651	11.2219	-0.842029	5.44668
	101.616	11.2697	-0.841562	5.44668
	101.626	11.4708	-0.840041	5.44669
	101.602	11.6607	-0.839569	5.44669
	101.537	11.5899	-0.839913	5.44669
	101.555	11.3326	-0.840224	5.44669
	101.636	11.1755	-0.840232	5.44669
	101.627	11.1893	-0.840125	5.44669
	101.521	11.2983	-0.840077	5.44669
	101.447	11.4449	-0.840095	5.44669
	101.448	11.4843	-0.84012	5.44669
	101.474	11.353	-0.840124	5.44669
	101.484	11.2196	-0.847987	5.44669
	101.479	11.2002	-0.868268	5.44669
	101.473	11.2379	-0.884529	5.44669
	101.473	11.2603	-0.885804	5.44669
	101.497	11.2563	-0.880823	5.44669
	101.578	11.2466	-0.878325	5.44669
	101.659	11.244	-0.871186	5.44669
	101.628	11.2463	-0.859967	5.44669
	101.536	11.2483	-0.864232	5.44669
	101.545	11.2482	-0.871024	5.44669
	101.654	11.2475	-0.856773	5.44669
	101.708	11.2473	-0.838051	5.44669
	101.627	11.2474	-0.833637	5.44669
	101.519	11.2475	-0.838184	5.44669
	101.516	11.2476	-0.841616	5.44669
	101.578	11.2475	-0.841431	5.44669
	101.609	11.2475	-0.840133	5.44669
	101.578	11.2475	-0.847525	5.44669
	101.506	11.2475	-0.868071	5.44669
	101.457	11.2475	-0.87674	5.44669
	101.457	11.2475	-0.857753	5.44669
	101.474	11.2475	-0.836422	5.44669
	101.503	11.2475	-0.832606	5.44669
	101.557	11.2475	-0.838331	5.44669
	101.577	11.2475	-0.842044	5.44669
	101.523	11.2475	-0.841558	5.44669
	101.464	11.2475	-0.840034	5.44669
	101.454	11.2475	-0.839568	5.44669
	101.47	11.2475	-0.839914	5.44669
	101.48	11.2475	-0.840225	5.44669
	101.479	11.2967	-0.840232	5.44669
	101.497	11.4235	-0.840125	5.44669
	101.553	11.4759	-0.840077	5.44669
	101.578	11.3571	-0.840095	5.44669
	101.547	11.2243	-0.847991	5.44669
	101.544	11.2008	-0.868279	5.44669
	101.557	11.2365	-0.876662	5.44669
	101.542	11.3087	-0.857646	5.44669
	101.55	11.4324	-0.836405	5.44669
	101.561	11.4754	-0.832636	5.44669
	101.519	11.4029	-0.83835	5.44669
	101.468	11.399	-0.842041	5.44669
	101.479	11.4298	-0.84155	5.44669
	101.572	11.396	-0.847902	5.44669
	101.662	11.4124	-0.875596	5.44669
	101.654	11.4379	-0.904616	5.44669
	101.594	11.3454	-0.894304	5.44669
	101.545	11.233	-0.854057	5.44669
	101.498	11.2577	-0.828938	5.44669
	101.465	11.4126	-0.830833	5.44669
	101.463	11.5344	-0.840256	5.44669
	101.474	11.5408	-0.851353	5.44669
	101.478	11.4527	-0.869632	5.44669
	101.499	11.3075	-0.876033	5.44669
	101.554	11.2613	-0.856902	5.44669
	101.6	11.3893	-0.836317	5.44669
	101.604	11.4745	-0.832864	5.44669
	101.568	11.4179	-0.838476	5.44669
	101.504	11.4057	-0.842013	5.44669
	101.459	11.4273	-0.841494	5.44669
	101.459	11.3433	-0.840018	5.44669
	101.496	11.2359	-0.839584	5.44669
	101.56	11.2105	-0.839927	5.44669
	101.581	11.2364	-0.848095	5.44669
	101.524	11.3053	-0.868383	5.44669
	101.463	11.4802	-0.876668	5.44669
	101.453	11.652	-0.857611	5.44669
	101.47	11.5828	-0.836388	5.44669
	101.481	11.382	-0.832642	5.44669
	101.479	11.4032	-0.838358	5.44669
	101.475	11.6439	-0.849914	5.44669
	101.473	11.8117	-0.869704	5.44669
	101.474	11.7591	-0.876575	5.44669
	101.475	11.5731	-0.857103	5.44669
	101.475	11.4974	-0.836209	5.44669
	101.475	11.6275	-0.832747	5.44669
	101.475	11.7733	-0.838466	5.44669
	101.475	11.7983	-0.842051	5.44669
	101.475	11.7094	-0.841513	5.44669
	101.475	11.5573	-0.840012	5.44669
	101.475	11.4593	-0.839575	5.44669
	101.475	11.4126	-0.839925	5.44669
	101.475	11.3201	-0.840227	5.44669
	101.475	11.2809	-0.8481	5.44669
	101.475	11.4422	-0.868278	5.44669
	101.475	11.6942	-0.876622	5.44669
	101.475	11.8186	-0.85763	5.44669
	101.475	11.7441	-0.836412	5.44669
	101.475	11.5643	-0.832645	5.44669
	101.475	11.4499	-0.846221	5.44669
	101.475	11.4554	-0.870194	5.44669
	101.475	11.5459	-0.878094	5.44669
	101.475	11.6386	-0.857565	5.44669
	101.475	11.5559	-0.835862	5.44669
	101.475	11.3265	-0.832438	5.44669
	101.475	11.1851	-0.838459	5.44669
	101.475	11.2447	-0.842158	5.44669
	101.475	11.4242	-0.84156	5.44669
	101.475	11.4948	-0.839994	5.44669
	101.475	11.4139	-0.839551	5.44669
	101.475	11.446	-0.839921	5.44669
	101.475	11.6009	-0.840234	5.44669
	101.475	11.6231	-0.840234	5.44669
	101.475	11.5724	-0.840122	5.44669
	101.475	11.5916	-0.840076	5.44669
	101.475	11.527	-0.840096	5.44669
	101.475	11.3312	-0.840121	5.44669
	101.475	11.2465	-0.840124	5.44669
	101.475	11.4241	-0.840117	5.44669
	101.475	11.6989	-0.840112	5.44669
	101.475	11.8271	-0.840113	5.44669
	101.475	11.7951	-0.840115	5.44669
	101.475	11.7381	-0.840115	5.44669
	101.475	11.7259	-0.840115	5.44669
	101.475	11.6919	-0.840115	5.44669
	101.475	11.5758	-0.840115	5.44669
	101.475	11.5225	-0.840115	5.44669
	101.475	11.6371	-0.840115	5.44669
	101.475	11.7192	-0.840115	5.44669
	101.475	11.6169	-0.847985	5.44669
	101.475	11.5297	-0.86827	5.44669
	101.475	11.6254	-0.87666	5.44669
	101.475	11.761	-0.857648	5.44669
	101.475	11.7447	-0.836407	5.44669
	101.475	11.5852	-0.832636	5.44669
	101.475	11.5076	-0.84622	5.44669
	101.475	11.6275	-0.870197	5.44669
	101.475	11.7697	-0.878095	5.44669
	101.475	11.7476	-0.857565	5.44669
	101.475	11.5833	-0.835862	5.44669
	101.475	11.5057	-0.832438	5.44669
	101.475	11.6274	-0.83846	5.44669
	101.475	11.7211	-0.850029	5.44669
	101.475	11.5719	-0.869716	5.44669
	101.475	11.3056	-0.876539	5.44669
	101.475	11.22	-0.857084	5.44669
	101.475	11.4222	-0.836213	5.44669
	101.475	11.7075	-0.832756	5.44669
	101.475	11.8313	-0.838468	5.44669
	101.475	11.7447	-0.842048	5.44669
	101.475	11.5601	-0.849382	5.44669
	101.475	11.4479	-0.868168	5.44669
	101.475	11.4069	-0.876121	5.44669
	101.475	11.3218	-0.857459	5.44669
	101.475	11.2836	-0.84439	5.44669
	101.475	11.4428	-0.860906	5.44669
	101.475	11.6443	-0.874902	5.44669
	101.475	11.6422	-0.859537	5.44669
	101.475	11.5649	-0.837824	5.44669
	101.475	11.5817	-0.832559	5.44669
	101.475	11.5747	-0.837813	5.44669
	101.475	11.5592	-0.841844	5.44669
	101.475	11.6526	-0.841659	5.44669
	101.475	11.7618	-0.840147	5.44669
	101.475	11.7846	-0.83958	5.44669
	101.475	11.7569	-0.839879	5.44669
	101.475	11.6883	-0.840206	5.44669
	101.475	11.5633	-0.840237	5.44669
	101.475	11.4693	-0.840133	5.44669
	101.475	11.4639	-0.840079	5.44669
	101.475	11.4934	-0.840093	5.44669
	101.475	11.4582	-0.840118	5.44669
	101.475	11.3268	-0.840124	5.44669
	101.475	11.2674	-0.840117	5.44669
	101.475	11.4342	-0.840113	5.44669
	101.475	11.6957	-0.847984	5.44669
	101.475	11.8221	-0.86827	5.44669
	101.475	11.7942	-0.87666	5.44669
	101.475	11.7395	-0.857648	5.44669
	101.475	11.6776	-0.836407	5.44669
	101.475	11.565	-0.840507	5.44669
	101.475	11.523	-0.866504	5.44669
	101.475	11.592	-0.878586	5.44669
	101.475	11.5448	-0.859084	5.44669
	101.475	11.3385	-0.836323	5.44669
	101.475	11.194	-0.832091	5.44669
	101.475	11.2442	-0.83815	5.44669
	101.475	11.4208	-0.842152	5.44669
	101.475	11.4935	-0.841667	5.44669
	101.475	11.3654	-0.840041	5.44669
	101.475	11.2216	-0.839532	5.44669
	101.475	11.2458	-0.839897	5.44669
	101.475	11.4609	-0.840231	5.44669
	101.475	11.6651	-0.840241	5.44669
	101.475	11.6444	-0.840126	5.44669
	101.475	11.5093	-0.840075	5.44669
	101.475	11.4023	-0.847965	5.44669
	101.475	11.3472	-0.868276	5.44669
	101.475	11.4512	-0.876669	5.44669
	101.475	11.6761	-0.85765	5.44669
	101.475	11.8081	-0.836404	5.44669
	101.475	11.7953	-0.832634	5.44669
	101.475	11.7449	-0.838349	5.44669
	101.475	11.7286	-0.842042	5.44669
	101.475	11.6906	-0.841551	5.44669
	101.475	11.5743	-0.840031	5.44669
	101.475	11.4731	-0.839569	5.44669
	101.475	11.4616	-0.839916	5.44669
	101.475	11.4911	-0.848096	5.44669
	101.475	11.4581	-0.868387	5.44669
	101.475	11.3767	-0.876669	5.44669
	101.475	11.4438	-0.857611	5.44669
	101.475	11.6133	-0.844258	5.44669
	101.475	11.6291	-0.868668	5.44669
	101.475	11.5213	-0.903058	5.44669
	101.475	11.4128	-0.903992	5.44669
	101.475	11.3473	-0.883529	5.44669
	101.475	11.4476	-0.865388	5.44669
	101.475	11.6253	-0.847859	5.44669
	101.475	11.5836	-0.84424	5.44669
	101.475	11.3918	-0.872135	5.44669
	101.475	11.4071	-0.904519	5.44669
	101.475	11.642	-0.895501	5.44669
	101.475	11.7604	-0.854594	5.44669
	101.475	11.5829	-0.828738	5.44669
	101.475	11.2962	-0.830558	5.44669
	101.475	11.2122	-0.848083	5.44669
	101.475	11.4222	-0.871717	5.44669
	101.475	11.7103	-0.87807	5.44669
	101.475	11.8325	-0.857014	5.44669
	101.475	11.7933	-0.83564	5.44669
	101.475	11.6862	-0.840411	5.44669
	101.475	11.5002	-0.866737	5.44669
	101.475	11.2882	-0.878717	5.44669
	101.475	11.2383	-0.859056	5.44669
	101.475	11.3868	-0.836265	5.44669
	101.475	11.4817	-0.832077	5.44669
	101.475	11.4218	-0.838165	5.44669
	101.475	11.4539	-0.842163	5.44669
	101.475	11.6507	-0.841667	5.44669
	101.497	11.7473	-0.840037	5.44669
	101.577	11.5743	-0.839531	5.44669
	101.68	11.2972	-0.839898	5.44669
	101.708	11.1665	-0.840231	5.44669
	101.64	11.1982	-0.840241	5.44669
	101.595	11.256	-0.840126	5.44669
	101.644	11.2686	-0.840075	5.44669
	101.687	11.2533	-0.847965	5.44669
	101.644	11.2424	-0.868276	5.44669
	101.604	11.2433	-0.876669	5.44669
	101.646	11.2475	-0.85765	5.44669
	101.707	11.249	-0.836404	5.44669
	101.722	11.2481	-0.832634	5.44669
	101.708	11.2472	-0.838349	5.44669
	101.696	11.2472	-0.842042	5.44669
	101.697	11.2475	-0.849421	5.44669
	101.701	11.2476	-0.868187	5.44669
	101.703	11.2476	-0.876114	5.44669
	101.702	11.2475	-0.857449	5.44669
	101.701	11.2475	-0.836517	5.44669
	101.701	11.2475	-0.832753	5.44669
	101.701	11.2475	-0.838359	5.44669
	101.701	11.2475	-0.842004	5.44669
	101.701	11.2475	-0.841531	5.44669
	101.701	11.2475	-0.840037	5.44669
	101.701	11.2475	-0.839579	5.44669
	101.701	11.2475	-0.839918	5.44669
	101.701	11.2475	-0.840223	5.44669
	101.701	11.2475	-0.84023	5.44669
	101.723	11.2475	-0.840125	5.44669
	101.781	11.2475	-0.840078	5.44669
	101.805	11.2475	-0.840096	5.44669
	101.751	11.2475	-0.84012	5.44669
	101.691	11.2475	-0.847994	5.44669
	101.68	11.2475	-0.868272	5.44669
	101.718	11.2475	-0.876657	5.44669
	101.786	11.2475	-0.857646	5.44669
	101.831	11.2475	-0.836407	5.44669
	101.853	11.2475	-0.832637	5.44669
	101.895	11.2475	-0.838349	5.44669
	101.935	11.2475	-0.842041	5.44669
	101.941	11.2475	-0.84155	5.44669
	101.93	11.2475	-0.840032	5.44669
	101.924	11.2475	-0.83957	5.44669
	101.925	11.2475	-0.839916	5.44669
	101.928	11.2475	-0.840225	5.44669
	101.928	11.2475	-0.840232	5.44669
	101.928	11.2475	-0.840124	5.44669
	101.927	11.2475	-0.840077	5.44669
	101.927	11.2475	-0.840096	5.44669
	101.927	11.2475	-0.84012	5.44669
	101.928	11.2475	-0.840124	5.44669
	101.927	11.2475	-0.847987	5.44669
	101.95	11.2475	-0.868268	5.44669
	102.007	11.2475	-0.876658	5.44669
	102.031	11.2475	-0.857648	5.44669
	101.977	11.2475	-0.844278	5.44669
	101.917	11.2475	-0.860792	5.44669
	101.929	11.2475	-0.874894	5.44669
	102.002	11.2475	-0.867445	5.44669
	102.036	11.2475	-0.865998	5.44669
	102.003	11.2475	-0.869098	5.44669
	101.996	11.2475	-0.855337	5.44669
	102.031	11.1983	-0.838134	5.44669
	102.074	11.0715	-0.834182	5.44669
	102.128	11.0191	-0.838383	5.44669
	102.166	11.0887	-0.841506	5.44669
	102.167	11.0455	-0.841314	5.44669
	102.155	10.8899	-0.840123	5.44669
	102.149	10.9206	-0.839692	5.44669
	102.152	11.0999	-0.839935	5.44669
	102.154	11.0833	-0.84019	5.44669
	102.155	10.8522	-0.84021	5.44669
	102.154	10.6868	-0.840128	5.44669
	102.153	10.6878	-0.840086	5.44669
	102.154	10.7451	-0.840098	5.44669
	102.154	10.7685	-0.840118	5.44669
	102.154	10.7579	-0.840122	5.44669
	102.154	10.7451	-0.840117	5.44669
	102.154	10.7435	-0.840113	5.44669
	102.154	10.7474	-0.840113	5.44669
	102.154	10.7496	-0.840115	5.44669
	102.154	10.7491	-0.847986	5.44669
	102.154	10.7482	-0.86827	5.44669
	102.154	10.7479	-0.87666	5.44669
	102.154	10.7482	-0.857648	5.44669
	102.154	10.7483	-0.836407	5.44669
	102.154	10.7483	-0.832636	5.44669
	102.176	10.7483	-0.838349	5.44669
	102.256	10.7482	-0.849912	5.44669
	102.359	10.7483	-0.869706	5.44669
	102.409	10.7483	-0.884447	5.44669
	102.398	10.7483	-0.885259	5.44669
	102.377	10.7483	-0.880624	5.44669
	102.372	10.7483	-0.878436	5.44669
	102.378	10.7483	-0.871303	5.44669
	102.382	10.7483	-0.852106	5.44669
	102.382	10.7483	-0.836039	5.44669
	102.38	10.7483	-0.83446	5.44669
	102.379	10.7483	-0.839245	5.44669
	102.38	10.7483	-0.841768	5.44669
	102.402	10.7483	-0.841118	5.44669
	102.482	10.7483	-0.847818	5.44669
	102.586	10.7483	-0.867844	5.44669
	102.635	10.7483	-0.87654	5.44669
	102.625	10.6991	-0.85775	5.44669
	102.604	10.5723	-0.836492	5.44669
	102.599	10.4707	-0.832636	5.44669
	102.604	10.4135	-0.846189	5.44669
	102.608	10.3671	-0.870184	5.44669
	102.608	10.4078	-0.878101	5.44669
	102.606	10.4477	-0.857572	5.44669
	102.606	10.3526	-0.835862	5.44669
	102.606	10.2339	-0.832435	5.44669
	102.606	10.2078	-0.838458	5.44669
	102.629	10.2374	-0.842158	5.44669
	102.708	10.2589	-0.841561	5.44669
	102.812	10.2573	-0.839994	5.44669
	102.862	10.249	-0.83955	5.44669
	102.851	10.2461	-0.839921	5.44669
	102.83	10.2478	-0.840234	5.44669
	102.825	10.2496	-0.840234	5.44669
	102.83	10.2497	-0.840122	5.44669
	102.834	10.1999	-0.840076	5.44669
	102.834	10.0237	-0.840096	5.44669
	102.833	9.79536	-0.840121	5.44669
	102.832	9.73511	-0.840124	5.44669
	102.832	9.93427	-0.840117	5.44669
	102.833	10.2094	-0.840112	5.44669
	102.855	10.2808	-0.840113	5.44669
	102.935	10.0696	-0.840115	5.44669
	103.038	9.7855	-0.840115	5.44669
	103.088	9.6654	-0.840115	5.44669
	103.077	9.75321	-0.840115	5.44669
	103.056	9.93694	-0.840115	5.44669
	103.051	9.9992	-0.840115	5.44669
	103.057	9.8642	-0.840115	5.44669
	103.061	9.72117	-0.840115	5.44669
	103.06	9.74825	-0.840115	5.44669
	103.059	9.91498	-0.840115	5.44669
	103.058	9.99176	-0.840115	5.44669
	103.059	9.86889	-0.840115	5.44268
	103.059	9.72578	-0.840115	5.43234
	103.059	9.69932	-0.840115	5.42806
	103.059	9.73749	-0.840115	5.43775
	103.059	9.76262	-0.840115	5.44858
	103.059	9.75955	-0.840115	5.4505
	103.059	9.74932	-0.840115	5.44759
	103.059	9.74612	-0.840115	5.44571
	103.059	9.74842	-0.840115	5.44595
	103.059	9.79971	-0.840115	5.44673
	103.081	9.92655	-0.840115	5.44696
	103.161	9.97826	-0.840115	5.44679
	103.264	9.85912	-0.840115	5.44663
	103.314	9.72649	-0.840115	5.44663
	103.304	9.70309	-0.840115	5.44668
	103.282	9.73882	-0.840115	5.44671
	103.277	9.76184	-0.840115	5.4467
	103.283	9.75875	-0.840115	5.44668
	103.287	9.74926	-0.840115	5.44668
	103.287	9.74638	-0.840115	5.44669
	103.285	9.74855	-0.840115	5.44669
	103.285	9.75048	-0.847985	5.44669
	103.285	9.75052	-0.86827	5.44669
	103.285	9.74985	-0.87666	5.44669
	103.285	9.74956	-0.857648	5.44669
	103.285	9.74967	-0.836407	5.44669
	103.285	9.74982	-0.832636	5.44669
	103.285	9.74985	-0.838349	5.44669
	103.285	9.70061	-0.842041	5.44669
	103.285	9.57381	-0.84155	5.44669
	103.285	9.52138	-0.840032	5.44669
	103.285	9.59102	-0.83957	5.44669
	103.307	9.597	-0.839916	5.44669
	103.387	9.56813	-0.840225	5.44669
	103.491	9.65124	-0.840232	5.44669
	103.518	9.71173	-0.840124	5.44669
	103.45	9.5624	-0.840077	5.44669
	103.405	9.35698	-0.847966	5.44669
	103.454	9.40318	-0.868276	5.44669
	103.52	9.65565	-0.876669	5.44669
	103.534	9.81953	-0.85765	5.44669
	103.518	9.81024	-0.836404	5.44669
	103.506	9.70078	-0.832635	5.44669
	103.507	9.50317	-0.838349	5.44669
	103.511	9.33636	-0.842042	5.44669
	103.513	9.41565	-0.841551	5.44669
	103.512	9.66821	-0.840031	5.44669
	103.511	9.77117	-0.83957	5.44669
	103.511	9.58097	-0.839916	5.44669
	103.511	9.2944	-0.840225	5.44669
	103.512	9.16581	-0.840232	5.44669
	103.512	9.20174	-0.840124	5.44669
	103.511	9.26059	-0.840077	5.44669
	103.511	9.27216	-0.840096	5.44669
	103.511	9.25605	-0.847991	5.44669
	103.511	9.24517	-0.868279	5.44669
	103.534	9.24635	-0.876662	5.44669
	103.591	9.2507	-0.857646	5.44669
	103.615	9.25211	-0.836405	5.44669
	103.583	9.25115	-0.832636	5.44669
	103.603	9.25025	-0.83835	5.44669
	103.696	9.25022	-0.842041	5.44669
	103.762	9.25052	-0.84155	5.44669
	103.762	9.25066	-0.840031	5.44669
	103.739	9.25061	-0.83957	5.44669
	103.73	9.25054	-0.847787	5.44669
	103.734	9.25053	-0.868381	5.44669
	103.739	9.25055	-0.876777	5.44669
	103.74	9.25056	-0.865529	5.44669
	103.738	9.25056	-0.864525	5.44669
	103.737	9.25055	-0.877033	5.44669
	103.737	9.25055	-0.884043	5.44669
	103.738	9.25055	-0.874887	5.44669
	103.738	9.25056	-0.851607	5.44669
	103.738	9.25056	-0.834555	5.44669
	103.738	9.25055	-0.834016	5.44669
	103.738	9.25055	-0.839586	5.44669
	103.738	9.25055	-0.842069	5.44669
	103.738	9.25055	-0.841122	5.44669
	103.738	9.25055	-0.839842	5.44669
	103.738	9.25055	-0.839643	5.44669
	103.738	9.25055	-0.840014	5.44669
	103.738	9.25055	-0.848111	5.44669
	103.738	9.25055	-0.868359	5.44669
	103.738	9.25055	-0.876652	5.44669
	103.738	9.25055	-0.857614	5.44669
	103.76	9.25055	-0.836395	5.44669
	103.84	9.25055	-0.832644	5.44669
	103.943	9.25055	-0.838356	5.44669
	103.993	9.25055	-0.842041	5.44669
	103.983	9.25055	-0.841548	5.44669
	103.961	9.25055	-0.84003	5.44669
	103.956	9.25055	-0.83957	5.44669
	103.962	9.25055	-0.839917	5.44669
	103.966	9.25055	-0.840225	5.44669
	103.966	9.20136	-0.840232	5.44669
	103.964	9.07459	-0.840124	5.44669
	103.964	9.02216	-0.840077	5.44669
	103.964	9.14097	-0.840096	5.44669
	103.964	9.27373	-0.847991	5.44669
	103.964	9.29729	-0.868279	5.44669
	103.964	9.2124	-0.884532	5.44669
	103.964	9.01336	-0.885801	5.44669
	103.964	8.83722	-0.87295	5.44669
	103.964	8.9131	-0.85017	5.44669
	103.964	9.11837	-0.834642	5.44669
	103.964	9.14574	-0.834563	5.44669
	103.964	9.07924	-0.839785	5.44669
	103.964	9.09005	-0.841958	5.44669
	103.964	9.0275	-0.841005	5.44669
	103.964	8.83552	-0.839833	5.44669
	103.964	8.75169	-0.83968	5.44669
	103.986	8.87914	-0.840033	5.44669
	104.044	9.02645	-0.840235	5.44669
	104.068	9.10219	-0.848065	5.44669
	104.036	9.18934	-0.868261	5.44669
	104.056	9.21599	-0.876627	5.44669
	104.148	9.05131	-0.865509	5.44669
	104.214	8.80234	-0.864569	5.44669
	104.214	8.6804	-0.869188	5.44669
	104.192	8.70575	-0.855883	5.44669
	104.182	8.7578	-0.838331	5.44669
	104.187	8.77029	-0.834071	5.44669
	104.192	8.75697	-0.838266	5.44669
	104.192	8.74694	-0.841496	5.44669
	104.191	8.74748	-0.841352	5.44669
	104.19	8.75127	-0.840142	5.44669
	104.19	8.75266	-0.839686	5.44669
	104.19	8.7519	-0.847796	5.44669
	104.19	8.75108	-0.868343	5.44669
	104.213	8.75101	-0.884628	5.44669
	104.27	8.75127	-0.885819	5.44669
	104.294	8.75141	-0.872923	5.44669
	104.262	8.75137	-0.850152	5.44669
	104.282	8.75131	-0.834644	5.44669
	104.375	8.7513	-0.83457	5.44669
	104.441	8.75131	-0.847657	5.44669
	104.441	8.75132	-0.870112	5.44669
	104.418	8.75132	-0.877549	5.44268
	104.409	8.70213	-0.857366	5.43234
	104.413	8.52616	-0.835973	5.42806
	104.418	8.29776	-0.832555	5.43775
	104.419	8.23738	-0.84634	5.44858
	104.417	8.38733	-0.870276	5.4505
	104.416	8.4865	-0.878086	5.44759
	104.416	8.37871	-0.857533	5.44571
	104.417	8.28311	-0.835851	5.44595
	104.417	8.37735	-0.832445	5.44673
	104.417	8.466	-0.838466	5.44696
	104.417	8.37367	-0.842158	5.44679
	104.439	8.23909	-0.841558	5.44663
	104.519	8.20534	-0.839993	5.44663
	104.622	8.23743	-0.839551	5.44668
	104.672	8.26261	-0.839922	5.44671
	104.661	8.26171	-0.840234	5.4467
	104.64	8.25237	-0.840233	5.44668
	104.635	8.24878	-0.847993	5.44668
	104.641	8.2506	-0.868231	5.44669
	104.645	8.25263	-0.876641	5.44669
	104.644	8.25284	-0.857654	5.44669
	104.643	8.25221	-0.844287	5.44669
	104.642	8.25186	-0.860794	5.44669
	104.665	8.25195	-0.882762	5.44669
	104.745	8.2521	-0.887728	5.44669
	104.849	8.20295	-0.874387	5.44669
	104.876	8.07613	-0.850087	5.44669
	104.808	8.02367	-0.834096	5.44669
	104.763	8.0933	-0.834364	5.44669
	104.812	8.09929	-0.847766	5.44669
	104.877	8.02124	-0.878101	5.44669
	104.892	7.92838	-0.905715	5.44669
	104.876	7.80966	-0.893874	5.44669
	104.864	7.7759	-0.861357	5.44669
	104.865	7.94883	-0.857007	5.44669
	104.869	8.20378	-0.867545	5.44669
	104.871	8.27611	-0.85789	5.44669
	104.87	8.07249	-0.847627	5.44669
	104.869	7.84042	-0.86211	5.44669
	104.869	7.8948	-0.874256	5.44669
	104.869	8.11098	-0.858838	5.44669
	104.869	8.1014	-0.837761	5.44669
	104.869	7.86017	-0.832781	5.44669
	104.869	7.73714	-0.837928	5.44669
	104.869	7.8657	-0.841813	5.44669
	104.869	7.97823	-0.841605	5.44669
	104.869	7.88365	-0.840135	5.44669
	104.869	7.73964	-0.847464	5.44669
	104.869	7.70274	-0.868045	5.44669
	104.892	7.73686	-0.87675	5.44669
	104.949	7.76401	-0.865637	5.44669
	104.995	7.76321	-0.864579	5.44669
	104.999	7.75322	-0.877017	5.44669
	104.962	7.74932	-0.884017	5.44669
	104.92	7.75124	-0.874882	5.44669
	104.956	7.75343	-0.851614	5.44669
	105.059	7.75366	-0.83456	5.44669
	105.124	7.75298	-0.834015	5.44669
	105.119	7.75261	-0.839584	5.44669
	105.095	7.7527	-0.842068	5.44669
	105.087	7.75287	-0.848994	5.44669
	105.092	7.75291	-0.867998	5.44669
	105.097	7.75286	-0.876187	5.44669
	105.097	7.75283	-0.857547	5.44669
	105.096	7.75283	-0.836532	5.44669
	105.095	7.75285	-0.832725	5.44669
	105.095	7.75285	-0.838341	5.44669
	105.096	7.75285	-0.842006	5.44669
	105.096	7.75285	-0.841539	5.44669
	105.096	7.75285	-0.84791	5.44669
	105.095	7.75285	-0.867732	5.44669
	105.095	7.75285	-0.876461	5.44669
	105.118	7.75285	-0.857756	5.44669
	105.198	7.75285	-0.844393	5.44669
	105.301	7.75285	-0.860802	5.44669
	105.351	7.75285	-0.874857	5.44669
	105.34	7.75285	-0.867426	5.44669
	105.319	7.75285	-0.866003	5.44669
	105.314	7.75285	-0.869107	5.44669
	105.32	7.75285	-0.855339	5.44669
	105.324	7.75285	-0.838132	5.44669
	105.323	7.75285	-0.834181	5.44669
	105.322	7.75285	-0.838383	5.44669
	105.321	7.75285	-0.841506	5.44669
	105.322	7.75285	-0.841314	5.44669
	105.322	7.75285	-0.840123	5.44669
	105.322	7.75285	-0.839692	5.44669
	105.322	7.75285	-0.839935	5.44669
	105.344	7.75285	-0.84019	5.44669
	105.402	7.75285	-0.84021	5.44669
	105.425	7.75285	-0.847999	5.44669
	105.394	7.75285	-0.868242	5.44669
	105.413	7.70366	-0.876643	5.44669
	105.484	7.57688	-0.857651	5.44669
	105.492	7.52445	-0.836414	5.44669
	105.468	7.64327	-0.832638	5.44669
	105.5	7.77602	-0.838347	5.44669
	105.551	7.7504	-0.84204	5.44669
	105.565	7.58792	-0.84155	5.44669
	105.554	7.51241	-0.840032	5.44669
	105.545	7.63429	-0.83957	5.44669
	105.544	7.77654	-0.839916	5.44669
	105.548	7.80299	-0.840225	5.44669
	105.549	7.76512	-0.840232	5.44669
	105.549	7.74012	-0.840124	5.44669
	105.548	7.74314	-0.840077	5.44669
	105.548	7.75331	-0.847966	5.44669
	105.548	7.75649	-0.868276	5.44669
	105.548	7.70502	-0.876669	5.44669
	105.548	7.57616	-0.85765	5.44669
	105.548	7.47447	-0.836404	5.44669
	105.548	7.41804	-0.832635	5.44669
	105.57	7.32272	-0.838349	5.44669
	105.65	7.23658	-0.842042	5.44669
	105.754	7.22389	-0.841551	5.44669
	105.803	7.29672	-0.840031	5.44669
	105.793	7.48683	-0.83957	5.44669
	105.772	7.66352	-0.839916	5.44669
	105.767	7.59105	-0.840225	5.44669
	105.772	7.33782	-0.840232	5.44669
	105.776	7.18297	-0.840124	5.44669
	105.776	7.19631	-0.847948	5.44669
	105.774	7.30426	-0.868251	5.44669
	105.774	7.45061	-0.876665	5.44669
	105.774	7.49031	-0.857657	5.44669
	105.774	7.35919	-0.836409	5.44669
	105.775	7.22581	-0.832634	5.44669
	105.774	7.20636	-0.838347	5.44669
	105.774	7.244	-0.842041	5.44669
	105.774	7.26643	-0.841551	5.44669
	105.774	7.2624	-0.847903	5.44669
	105.774	7.25274	-0.867725	5.44669
	105.774	7.25012	-0.876461	5.44669
	105.774	7.25246	-0.857759	5.44669
	105.774	7.25437	-0.836524	5.44669
	105.774	7.25434	-0.832646	5.44669
	105.774	7.25365	-0.838311	5.44669
	105.797	7.25337	-0.842022	5.44669
	105.876	7.2535	-0.841556	5.44669
	105.98	7.25365	-0.840041	5.44669
	106.03	7.25367	-0.839572	5.44669
	105.997	7.25362	-0.839914	5.44669
	105.896	7.25359	-0.840224	5.44669
	105.81	7.2536	-0.840232	5.44669
	105.823	7.20442	-0.840125	5.44669
	105.884	7.07765	-0.840077	5.44669
	105.93	7.02521	-0.840095	5.44669
	105.977	7.14403	-0.84012	5.44669
	106.01	7.27678	-0.840124	5.44669
	106.012	7.30035	-0.840117	5.44669
	106.002	7.26465	-0.840112	5.44669
	105.997	7.19238	-0.840113	5.44669
	105.999	7.06867	-0.840115	5.44669
	106.001	6.97654	-0.847986	5.44669
	106.002	6.97147	-0.86827	5.44669
	106.001	7.04963	-0.87666	5.44669
	106	7.14089	-0.857648	5.44669
	106.001	7.11113	-0.836407	5.44669
	106.001	7.05985	-0.832636	5.44669
	106.001	7.14633	-0.838349	5.44669
	106.001	7.2162	-0.842041	5.44669
	106.001	7.11878	-0.84155	5.44669
	106.001	7.03795	-0.840032	5.44669
	106.001	7.1347	-0.83957	5.44669
	106.001	7.21915	-0.839916	5.44669
	106.001	7.07497	-0.840225	5.44669
	106.001	6.814	-0.840232	5.44669
	106.023	6.67974	-0.840124	5.44669
	106.08	6.75338	-0.840077	5.44669
	106.126	6.93621	-0.840096	5.44669
	106.13	7.00313	-0.84012	5.44669
	106.116	6.8704	-0.840124	5.44669
	106.131	6.72667	-0.840117	5.44669
	106.191	6.70345	-0.840112	5.44669
	106.24	6.7432	-0.840113	5.44669
	106.244	6.76784	-0.840115	5.44669
	106.229	6.81319	-0.840115	5.44669
	106.222	6.92959	-0.840115	5.44669
	106.224	6.97904	-0.840115	5.44669
	106.228	6.86266	-0.840115	5.44669
	106.228	6.73198	-0.840115	5.44669
	106.227	6.70843	-0.840115	5.44669
	106.227	6.74339	-0.840115	5.44268
	106.227	6.76615	-0.840115	5.43234
	106.227	6.76322	-0.840115	5.42806
	106.227	6.75389	-0.840115	5.43775
	106.227	6.75103	-0.840115	5.44858
	106.227	6.75314	-0.840115	5.4505
	106.227	6.75505	-0.840115	5.44759
	106.227	6.75509	-0.840115	5.44571
	106.227	6.75444	-0.840115	5.44595
	106.249	6.75415	-0.840115	5.44673
	106.329	6.75426	-0.840115	5.44696
	106.433	6.70522	-0.840115	5.44679
	106.482	6.57846	-0.840115	5.44663
	106.472	6.52599	-0.840115	5.44663
	106.451	6.59559	-0.840115	5.44668
	106.446	6.60157	-0.840115	5.44671
	106.451	6.57272	-0.840115	5.4467
	106.455	6.65583	-0.840115	5.44668
	106.455	6.76551	-0.847985	5.44668
	106.453	6.79214	-0.876141	5.44669
	106.453	6.71674	-0.904815	5.44669
	106.475	6.56978	-0.902064	5.44669
	106.555	6.46906	-0.882096	5.44669
	106.659	6.46866	-0.865473	5.44669
	106.709	6.55183	-0.848404	5.44669
	106.698	6.64353	-0.836567	5.44669
	106.677	6.61216	-0.835998	5.44669
	106.672	6.51088	-0.839702	5.44669
	106.677	6.42161	-0.841413	5.44669
	106.681	6.31266	-0.840807	5.44669
	106.681	6.23252	-0.839943	5.44669
	106.68	6.2272	-0.839797	5.44669
	106.679	6.25179	-0.840043	5.44669
	106.679	6.26372	-0.840197	5.44669
	106.68	6.25993	-0.840175	5.44669
	106.68	6.2541	-0.840111	5.44669
	106.702	6.253	-0.840092	5.44669
	106.782	6.25461	-0.840107	5.44669
	106.885	6.25568	-0.84799	5.44669
	106.935	6.25555	-0.868275	5.44669
	106.902	6.20593	-0.87666	5.44669
	106.801	6.02983	-0.857647	5.44669
	106.715	5.85072	-0.836406	5.44669
	106.75	5.91719	-0.832637	5.44669
	106.868	6.16877	-0.838349	5.44669
	106.939	6.32505	-0.842041	5.44669
	106.932	6.26371	-0.84155	5.44669
	106.905	6.07816	-0.840032	5.44669
	106.896	6.00573	-0.83957	5.44669
	106.902	6.13711	-0.839916	5.44669
	106.908	6.28224	-0.840225	5.44669
	106.908	6.25734	-0.840232	5.44669
	106.906	6.09076	-0.840124	5.44669
	106.905	5.96409	-0.840077	5.44669
	106.905	5.91064	-0.840096	5.44669
	106.906	5.82545	-0.84012	5.44669
	106.906	5.79169	-0.840124	5.44669
	106.906	5.90351	-0.840117	5.44669
	106.928	5.9775	-0.840112	5.44669
	107.008	5.87276	-0.840113	5.44669
	107.111	5.7382	-0.840115	5.44669
	107.161	5.70887	-0.840115	5.44669
	107.151	5.7428	-0.840115	5.44669
	107.129	5.76718	-0.840115	5.44669
	107.124	5.76529	-0.840115	5.44669
	107.13	5.75583	-0.840115	5.44669
	107.134	5.75253	-0.840115	5.44669
	107.134	5.75452	-0.840115	5.44669
	107.132	5.75652	-0.840115	5.44669
	107.132	5.75665	-0.840115	5.44669
	107.132	5.756	-0.840115	5.44669
	107.132	5.75568	-0.847985	5.44669
	107.132	5.75577	-0.86827	5.44669
	107.132	5.75593	-0.87666	5.44669
	107.154	5.75596	-0.857648	5.44669
	107.234	5.75592	-0.836407	5.44669
	107.315	5.75589	-0.840507	5.44669
	107.285	5.75589	-0.866504	5.44669
	107.194	5.7559	-0.878586	5.44669
	107.202	5.75591	-0.859084	5.44669
	107.312	5.7559	-0.836323	5.44669
	107.388	5.7559	-0.832091	5.44669
	107.386	5.7559	-0.83815	5.44669
	107.36	5.7559	-0.842152	5.44669
	107.349	5.7559	-0.841667	5.44669
	107.354	5.7559	-0.840041	5.44669
	107.36	5.7559	-0.839532	5.44669
	107.361	5.7559	-0.839897	5.44669
	107.359	5.7559	-0.840231	5.44669
	107.358	5.7559	-0.840241	5.44669
	107.358	5.7559	-0.847997	5.44669
	107.358	5.70671	-0.86823	5.44669
	107.359	5.57994	-0.876639	5.44669
	107.358	5.5275	-0.857654	5.44669
	107.358	5.64632	-0.836416	5.44669
	107.381	5.77908	-0.832638	5.44669
	107.46	5.80264	-0.838346	5.44669
	107.542	5.76694	-0.842039	5.44669
	107.534	5.74386	-0.841551	5.44669
	107.5	5.69774	-0.847903	5.44669
	107.532	5.58046	-0.867725	5.44669
	107.587	5.48172	-0.876461	5.44669
	107.604	5.42241	-0.857759	5.44669
	107.592	5.32483	-0.836524	5.44669
	107.581	5.28797	-0.832646	5.44669
	107.581	5.40289	-0.838312	5.44669
	107.584	5.52847	-0.842022	5.44669
	107.586	5.55041	-0.841556	5.44669
	107.585	5.51658	-0.840041	5.44669
	107.585	5.49486	-0.839572	5.44669
	107.584	5.44864	-0.839914	5.44669
	107.585	5.33084	-0.840224	5.44669
	107.585	5.23192	-0.840232	5.44669
	107.585	5.2219	-0.840125	5.44669
	107.585	5.25122	-0.840077	5.44669
	107.585	5.26679	-0.840095	5.44669
	107.585	5.26285	-0.84012	5.44669
	107.585	5.25566	-0.840124	5.44669
	107.585	5.25405	-0.840117	5.44669
	107.585	5.25593	-0.840112	5.44669
	107.585	5.25729	-0.840113	5.44669
	107.585	5.25719	-0.840115	5.44669
	107.585	5.25666	-0.840115	5.44669
	107.585	5.25648	-0.840115	5.44669
	107.585	5.25659	-0.840115	5.44669
	107.585	5.2567	-0.840115	5.44669
	107.585	5.25671	-0.840115	5.44669
	107.585	5.25667	-0.847986	5.44669
	107.585	5.20746	-0.86827	5.44669
	107.585	5.08069	-0.87666	5.44669
	107.585	5.02827	-0.857648	5.44669
	107.585	5.14709	-0.836407	5.44669
	107.607	5.27984	-0.832636	5.44669
	107.687	5.3034	-0.838349	5.44669
	107.79	5.2677	-0.842041	5.44669
	107.84	5.24463	-0.84155	5.44669
	107.807	5.24769	-0.847902	5.44669
	107.729	5.25719	-0.867725	5.44669
	107.7	5.26007	-0.876461	5.44669
	107.759	5.20872	-0.857759	5.44669
	107.823	5.03082	-0.836524	5.44669
[truncated: 702 more rows]
