# Supplementary material for: Design of a cosmetic glove stiffness compensation mechanism for toddler-sized hand prostheses
Source: PLoS One. 2017 Aug 11;12(8):e0183233. doi: 10.1371/journal.pone.0183233 (PMC5553851; doi:10.1371/journal.pone.0183233)
Supplement: S1 Dataset — (ZIP) [file pone.0183233.s001.zip › 02 Spring measurements/VST2_3.xlsx]

## Sheet: VST2_3
LabVIEW Measurement
Writer_Version	2
Reader_Version	2
Separator	Tab
Decimal_Separator	.
Multi_Headings	No
X_Columns	No
Time_Pref	Absolute
Operator	localadmin
Date	2013-10-09
Time	00:11:35.972000
***End_of_Header***
Channels	4
Samples	10	10	10	10
Date	2013-10-09	2013-10-09	2013-10-09	2013-10-09
Time	00:11:41.072000	00:11:41.072000	00:11:41.072000	00:11:41.072000
Y_Unit_Label	mm	N	N	Pa
X_Dimension	Time	Time	Time	Time
X0	0	0	0	0
Delta_X	0.01	0.01	0.01	0.01
***End_of_Header***
X_Value	Voltage LVDT (Filtered)	Voltage Load Cell (Filtered)	Voltage Pinch Load Cell (Filtered)	Voltage Pressure (Filtered)	Comment
	111.658	0.275343	-0.840115	5.44669
	111.658	0.252268	-0.840115	5.44669
	111.658	0.255334	-0.840115	5.44669
	111.658	0.264827	-0.840115	5.44669
	111.636	0.267714	-0.840115	5.44669
	111.578	0.265549	-0.840115	5.44669
	111.554	0.263617	-0.840115	5.44669
	111.608	0.263576	-0.840115	5.44669
	111.668	0.264247	-0.840115	5.44669
	111.679	0.264542	-0.840115	5.44669
	111.663	0.264427	-0.840115	5.44669
	111.652	0.264274	-0.840115	5.44669
	111.654	0.264251	-0.840115	5.44669
	111.658	0.264295	-0.840115	5.44669
	111.659	0.264322	-0.840115	5.44669
	111.659	0.264318	-0.840115	5.44669
	111.658	0.264306	-0.840115	5.44669
	111.658	0.264303	-0.840115	5.44669
	111.658	0.264306	-0.840115	5.44669
	111.658	0.264308	-0.840115	5.44669
	111.658	0.264308	-0.840115	5.44669
	111.658	0.264307	-0.840115	5.44669
	111.658	0.264307	-0.840115	5.44669
	111.658	0.264307	-0.840115	5.44669
	111.658	0.264307	-0.840115	5.44669
	111.658	0.264307	-0.840115	5.44669
	111.658	0.264307	-0.840115	5.44669
	111.658	0.264307	-0.840115	5.44669
	111.658	0.264307	-0.840115	5.44669
	111.658	0.264307	-0.840115	5.44669
	111.658	0.264307	-0.840115	5.44669
	111.658	0.264307	-0.840115	5.44669
	111.658	0.264307	-0.840115	5.44669
	111.658	0.264307	-0.840115	5.44669
	111.658	0.264307	-0.840115	5.44669
	111.658	0.264307	-0.840115	5.44669
	111.658	0.264307	-0.840115	5.44669
	111.658	0.264307	-0.840115	5.44669
	111.658	0.264307	-0.840115	5.44669
	111.658	0.264307	-0.840115	5.44669
	111.658	0.264307	-0.840115	5.44669
	111.658	0.264307	-0.840115	5.44669
	111.658	0.264307	-0.840115	5.44669
	111.636	0.264307	-0.840115	5.44669
	111.578	0.264307	-0.840115	5.44669
	111.554	0.264307	-0.840115	5.44669
	111.608	0.264307	-0.840115	5.44669
	111.668	0.264307	-0.847985	5.44669
	111.679	0.264307	-0.86827	5.44669
	111.663	0.264307	-0.87666	5.44669
	111.652	0.264307	-0.857648	5.44669
	111.654	0.264307	-0.836407	5.44669
	111.658	0.264307	-0.832636	5.44669
	111.659	0.264307	-0.838349	5.44669
	111.659	0.264307	-0.842041	5.44669
	111.658	0.264307	-0.84155	5.44669
	111.658	0.264307	-0.840032	5.44669
	111.658	0.264307	-0.83957	5.44669
	111.658	0.264307	-0.839916	5.44669
	111.658	0.264307	-0.840225	5.44669
	111.636	0.264307	-0.840232	5.44669
	111.578	0.264307	-0.840124	5.44669
	111.554	0.264307	-0.840077	5.44669
	111.608	0.264307	-0.840096	5.44669
	111.668	0.264307	-0.84012	5.44669
	111.679	0.264307	-0.840124	5.44669
	111.663	0.264307	-0.840117	5.44669
	111.652	0.264307	-0.840112	5.44669
	111.654	0.264307	-0.840113	5.44669
	111.636	0.264307	-0.840115	5.44669
	111.58	0.264307	-0.840115	5.44669
	111.555	0.264307	-0.840115	5.44669
	111.608	0.264307	-0.840115	5.44669
	111.668	0.264307	-0.840115	5.44669
	111.679	0.264307	-0.840115	5.44669
	111.663	0.264307	-0.840115	5.44669
	111.653	0.264307	-0.840115	5.44669
	111.654	0.264307	-0.840115	5.44669
	111.658	0.264307	-0.840115	5.44669
	111.659	0.264307	-0.840115	5.44669
	111.659	0.264307	-0.840115	5.44669
	111.658	0.264307	-0.840115	5.44669
	111.658	0.264307	-0.840115	5.4507
	111.658	0.264307	-0.840115	5.46104
	111.658	0.264307	-0.840115	5.46531
	111.658	0.264307	-0.840115	5.45562
	111.658	0.264307	-0.840115	5.4448
	111.658	0.264307	-0.840115	5.44287
	111.658	0.264307	-0.840115	5.44579
	111.658	0.264307	-0.840115	5.44767
	111.658	0.264307	-0.840115	5.44742
	111.658	0.264307	-0.840115	5.44664
	111.658	0.264307	-0.840115	5.44641
	111.658	0.264307	-0.840115	5.44658
	111.658	0.264307	-0.840115	5.44674
	111.658	0.264307	-0.840115	5.44675
	111.658	0.264307	-0.840115	5.44669
	111.658	0.264307	-0.840115	5.44667
	111.658	0.264307	-0.840115	5.44668
	111.658	0.264307	-0.840115	5.44669
	111.658	0.264307	-0.840115	5.44669
	111.658	0.264307	-0.840115	5.44669
	111.658	0.264307	-0.847985	5.44669
	111.658	0.264307	-0.86827	5.44669
	111.658	0.264307	-0.87666	5.44669
	111.658	0.264307	-0.857648	5.44669
	111.658	0.264307	-0.836407	5.44669
	111.658	0.264307	-0.832636	5.44669
	111.658	0.264307	-0.838349	5.44669
	111.658	0.264307	-0.842041	5.44669
	111.658	0.264307	-0.84155	5.44669
	111.658	0.264307	-0.840032	5.44669
	111.658	0.264307	-0.83957	5.44669
	111.658	0.264307	-0.839916	5.44669
	111.658	0.264307	-0.840225	5.44669
	111.658	0.264307	-0.840232	5.44669
	111.658	0.264307	-0.847995	5.44669
	111.658	0.264307	-0.868233	5.44669
	111.658	0.264307	-0.876641	5.44669
	111.658	0.264307	-0.857653	5.44669
	111.658	0.264307	-0.836416	5.44669
	111.658	0.264307	-0.832638	5.44669
	111.658	0.264307	-0.838347	5.44669
	111.658	0.264307	-0.84991	5.44669
	111.658	0.264307	-0.869706	5.44669
	111.658	0.264307	-0.876577	5.44268
	111.658	0.264307	-0.857103	5.43234
	111.658	0.264307	-0.836208	5.42806
	111.658	0.264307	-0.832747	5.43775
	111.658	0.264307	-0.838466	5.44858
	111.658	0.264307	-0.842051	5.4505
	111.658	0.264307	-0.841513	5.44759
	111.658	0.264307	-0.840012	5.44571
	111.658	0.264307	-0.839575	5.44595
	111.658	0.264307	-0.839925	5.44673
	111.658	0.264307	-0.840227	5.44696
	111.658	0.264307	-0.840229	5.44679
	111.658	0.264307	-0.840123	5.44663
	111.658	0.264307	-0.840077	5.44663
	111.658	0.264307	-0.840096	5.44668
	111.658	0.264307	-0.84012	5.44671
	111.658	0.264307	-0.840124	5.4467
	111.658	0.264307	-0.840117	5.44668
	111.658	0.264307	-0.847983	5.44668
	111.658	0.264307	-0.868269	5.44669
	111.658	0.264307	-0.87666	5.44669
	111.658	0.264307	-0.857649	5.44669
	111.658	0.264307	-0.836407	5.44669
	111.658	0.264307	-0.832636	5.44669
	111.658	0.264307	-0.838349	5.44669
	111.658	0.264307	-0.842041	5.44669
	111.658	0.264307	-0.849421	5.44669
	111.658	0.264307	-0.868187	5.44669
	111.636	0.264307	-0.883985	5.44669
	111.556	0.264307	-0.885605	5.44669
	111.475	0.264307	-0.873062	5.44669
	111.505	0.264307	-0.850287	5.44669
	111.596	0.264307	-0.834651	5.44669
	111.588	0.264307	-0.834525	5.44669
	111.501	0.264307	-0.839766	5.44669
	111.504	0.264307	-0.841963	5.44669
	111.587	0.264307	-0.841014	5.44669
	111.584	0.313497	-0.839835	5.44669
	111.503	0.489463	-0.839678	5.44669
	111.484	0.71786	-0.840031	5.44669
	111.507	0.82744	-0.840235	5.44669
	111.48	0.804266	-0.840195	5.44669
	111.43	0.757527	-0.840106	5.44669
	111.415	0.746491	-0.840082	5.44669
	111.425	0.75853	-0.840104	5.44669
	111.435	0.767503	-0.840122	5.44669
	111.435	0.766983	-0.840121	5.44669
	111.432	0.763576	-0.840115	5.44669
	111.431	0.762334	-0.840112	5.44669
	111.431	0.763025	-0.840114	5.44669
	111.432	0.812946	-0.840115	5.44669
	111.432	0.988972	-0.840115	5.44669
	111.432	1.21714	-0.840115	5.44669
	111.432	1.32659	-0.840115	5.44669
	111.432	1.30345	-0.840115	5.44669
	111.432	1.25677	-0.840115	5.44669
	111.409	1.24575	-0.840115	5.44669
	111.33	1.25777	-0.840115	5.44669
	111.226	1.26673	-0.840115	5.44669
	111.176	1.26622	-0.840115	5.44669
	111.187	1.26281	-0.840115	5.44669
	111.208	1.26157	-0.840115	5.44669
	111.213	1.31145	-0.840115	5.44669
	111.208	1.43896	-0.840115	5.44669
	111.204	1.49145	-0.840115	5.44669
	111.204	1.3724	-0.840115	5.44669
	111.205	1.28871	-0.840115	5.44669
	111.206	1.44115	-0.840115	5.44669
	111.206	1.65612	-0.840115	5.44669
	111.205	1.66201	-0.840115	5.44669
	111.205	1.58332	-0.840115	5.44669
	111.205	1.64589	-0.840115	5.44669
	111.205	1.76473	-0.840115	5.44669
	111.205	1.8025	-0.840115	5.44669
	111.205	1.7777	-0.840115	5.44669
	111.205	1.75415	-0.840115	5.44669
	111.205	1.75314	-0.840115	5.44669
	111.205	1.76109	-0.840115	5.44669
	111.205	1.76478	-0.840115	5.44669
	111.205	1.7635	-0.840115	5.44669
	111.205	1.76165	-0.840115	5.44669
	111.205	1.76134	-0.840115	5.44669
	111.205	1.76186	-0.840115	5.44669
	111.205	1.76219	-0.840115	5.44669
	111.205	1.76214	-0.840115	5.44669
	111.205	1.76201	-0.840115	5.44669
	111.205	1.76197	-0.840115	5.44669
	111.205	1.762	-0.840115	5.44669
	111.205	1.76202	-0.840115	5.44669
	111.205	1.76203	-0.840115	5.44669
	111.183	1.76202	-0.840115	5.44669
	111.126	1.76201	-0.840115	5.44669
	111.102	1.76201	-0.840115	5.44669
	111.133	1.76202	-0.840115	5.44669
	111.136	1.76202	-0.840115	5.44669
	111.101	1.76202	-0.840115	5.44669
	111.059	1.76202	-0.840115	5.44669
	111.005	1.76202	-0.840115	5.44669
	110.967	1.76202	-0.847985	5.44669
	110.966	1.76202	-0.86827	5.44669
	110.978	1.76202	-0.88453	5.44669
	110.983	1.76202	-0.885804	5.44669
	110.981	1.76202	-0.872952	5.44669
	110.978	1.76202	-0.85017	5.44669
	110.978	1.76202	-0.834641	5.44669
	110.979	1.76202	-0.834563	5.44669
	110.979	1.76202	-0.839785	5.44669
	110.979	1.76202	-0.849829	5.44669
	110.979	1.76202	-0.869161	5.44669
	110.979	1.76202	-0.876378	5.44669
	110.979	1.76202	-0.857214	5.44669
	110.979	1.76202	-0.836325	5.44669
	110.979	1.76202	-0.840627	5.44669
	110.979	1.76202	-0.866584	5.44669
	110.979	1.76202	-0.878577	5.44669
	110.957	1.76202	-0.859052	5.44669
	110.899	1.76202	-0.836313	5.44669
	110.876	1.8112	-0.832098	5.44669
	110.907	1.98717	-0.838157	5.44669
	110.888	2.16638	-0.842152	5.44669
	110.795	2.09999	-0.841665	5.4507
	110.729	1.89761	-0.84004	5.46104
	110.729	1.86807	-0.839533	5.46531
	110.751	1.98183	-0.839897	5.45562
	110.761	2.04856	-0.840231	5.4448
	110.757	2.03744	-0.840241	5.44287
	110.752	2.05846	-0.840126	5.44579
	110.751	2.17743	-0.840075	5.44767
	110.752	2.2858	-0.840094	5.44742
	110.753	2.25017	-0.847991	5.44664
	110.753	2.09221	-0.86828	5.44641
	110.753	2.02216	-0.876662	5.44658
	110.753	2.14472	-0.857646	5.44674
	110.753	2.28532	-0.836405	5.44675
	110.753	2.31083	-0.832636	5.44669
	110.753	2.27316	-0.83835	5.44667
	110.73	2.24857	-0.842041	5.44668
	110.651	2.2517	-0.84155	5.44669
	110.547	2.26176	-0.840031	5.44669
	110.498	2.26486	-0.83957	5.44669
	110.53	2.26258	-0.839916	5.44669
	110.609	2.26053	-0.840225	5.44669
	110.638	2.26047	-0.840232	5.44669
	110.578	2.26118	-0.840124	5.44669
	110.514	2.2615	-0.840077	5.44669
	110.504	2.26138	-0.840096	5.44669
	110.521	2.26122	-0.84012	5.44669
	110.532	2.26119	-0.847995	5.44669
	110.531	2.26124	-0.868272	5.44669
	110.526	2.31046	-0.876657	5.44669
	110.525	2.43723	-0.857646	5.44669
	110.526	2.48965	-0.844278	5.44669
	110.527	2.42002	-0.860792	5.44669
	110.527	2.41404	-0.874894	5.44669
	110.527	2.44291	-0.859574	5.44669
	110.526	2.40899	-0.837842	5.44669
	110.504	2.42608	-0.832553	5.44669
	110.424	2.45188	-0.837804	5.44669
	110.321	2.35927	-0.841842	5.44669
	110.271	2.24671	-0.841661	5.44669
	110.282	2.27143	-0.840149	5.44669
	110.303	2.42635	-0.839579	5.44669
	110.308	2.49901	-0.839878	5.44669
	110.302	2.42781	-0.840206	5.44669
	110.298	2.46317	-0.840237	5.44669
	110.299	2.66527	-0.840133	5.44669
	110.3	2.8122	-0.840079	5.44669
	110.301	2.81376	-0.840093	5.44669
	110.3	2.76407	-0.840118	5.44669
	110.3	2.74299	-0.840124	5.44669
	110.3	2.75188	-0.840117	5.44669
	110.3	2.7631	-0.840113	5.44669
	110.3	2.76464	-0.840113	5.44669
	110.3	2.7613	-0.840115	5.44669
	110.3	2.75935	-0.840115	5.44669
	110.3	2.75972	-0.840115	5.44669
	110.3	2.76057	-0.840115	5.44669
	110.3	2.76079	-0.840115	5.44669
	110.278	2.76059	-0.840115	5.44669
	110.198	2.76042	-0.840115	5.44669
	110.117	2.76042	-0.847986	5.44669
	110.125	2.76048	-0.86827	5.44669
	110.181	2.76051	-0.87666	5.44669
	110.228	2.7605	-0.857648	5.44669
	110.254	2.76048	-0.836407	5.44669
	110.208	2.76048	-0.832636	5.44669
	110.106	2.76049	-0.838349	5.44669
	110.046	2.76049	-0.842041	5.44669
	110.052	2.76049	-0.84155	5.44669
	110.075	2.76049	-0.840032	5.44669
	110.082	2.76049	-0.83957	5.44669
	110.077	2.76049	-0.839916	5.44669
	110.072	2.76049	-0.840225	5.44669
	110.05	2.76049	-0.840232	5.44669
	109.972	2.76049	-0.847995	5.44669
	109.891	2.76049	-0.868233	5.44669
	109.899	2.76049	-0.876641	5.44669
	109.933	2.76049	-0.857653	5.44669
	109.9	2.76049	-0.844286	5.44669
	109.845	2.76049	-0.860794	5.44669
	109.829	2.76049	-0.874891	5.44669
	109.841	2.76049	-0.859573	5.44669
	109.852	2.76049	-0.837842	5.44669
	109.829	2.80968	-0.832554	5.44669
	109.768	2.98564	-0.837804	5.44669
	109.743	3.21404	-0.841842	5.44669
	109.797	3.32362	-0.841661	5.44669
	109.836	3.30044	-0.840149	5.44669
	109.767	3.25371	-0.839579	5.44669
	109.647	3.24267	-0.839879	5.44669
	109.587	3.25471	-0.840206	5.44669
	109.599	3.26368	-0.840237	5.44669
	109.624	3.26316	-0.840133	5.44669
	109.631	3.25976	-0.840079	5.44669
	109.624	3.25851	-0.847964	5.44669
	109.619	3.25921	-0.868274	5.44669
	109.619	3.25994	-0.876669	5.44669
	109.621	3.26	-0.857651	5.44669
	109.6	3.25976	-0.836404	5.44669
	109.52	3.25964	-0.832634	5.44669
	109.416	3.25968	-0.838349	5.44669
	109.366	3.25973	-0.842042	5.44669
	109.377	3.25974	-0.841551	5.44669
	109.398	3.30892	-0.840031	5.44669
	109.403	3.43568	-0.839569	5.44669
	109.397	3.53731	-0.839916	5.44669
	109.393	3.54527	-0.840225	5.44669
	109.393	3.46495	-0.840232	5.44669
	109.395	3.37175	-0.840124	5.44669
	109.396	3.40148	-0.840077	5.44669
	109.395	3.50261	-0.840096	5.44669
	109.395	3.5924	-0.84012	5.44669
	109.395	3.70162	-0.840124	5.44669
	109.395	3.73249	-0.840117	5.44669
	109.395	3.61092	-0.840112	5.44669
	109.395	3.53387	-0.840113	5.44669
	109.395	3.64079	-0.840115	5.44669
	109.395	3.77735	-0.840115	5.44669
	109.395	3.80675	-0.840115	5.44669
	109.373	3.77213	-0.840115	5.44669
	109.315	3.74744	-0.840115	5.44669
	109.292	3.74945	-0.847985	5.44669
	109.345	3.75907	-0.86827	5.44669
	109.406	3.76239	-0.87666	5.44669
	109.416	3.76036	-0.857648	5.44669
	109.378	3.75833	-0.836407	5.44669
	109.288	3.7582	-0.832636	5.44669
	109.185	3.75887	-0.838349	5.44669
	109.14	3.75919	-0.842041	5.44669
	109.152	3.75909	-0.84155	5.44669
	109.172	3.75893	-0.840032	5.44669
	109.176	3.7589	-0.83957	5.44669
	109.171	3.75894	-0.839916	5.44669
	109.167	3.75897	-0.840225	5.44669
	109.167	3.75897	-0.840232	5.44669
	109.169	3.75896	-0.847995	5.44669
	109.169	3.75895	-0.876103	5.44669
	109.169	3.75896	-0.904796	5.44669
	109.169	3.75896	-0.894198	5.44669
	109.169	3.75896	-0.853949	5.44669
	109.169	3.75896	-0.82893	5.44669
	109.146	3.75896	-0.830868	5.44669
	109.089	3.75896	-0.840274	5.44669
	109.043	3.75896	-0.843477	5.44669
	109.017	3.75896	-0.841468	5.44669
	108.996	3.75896	-0.839487	5.44669
	109.037	3.75896	-0.839371	5.44669
	109.112	3.75896	-0.840026	5.44669
	109.093	3.75896	-0.840342	5.44669
	108.985	3.75896	-0.848112	5.4507
	108.913	3.75896	-0.868242	5.46104
	108.916	3.75896	-0.876603	5.46531
	108.942	3.75896	-0.857634	5.45562
	108.952	3.75896	-0.836421	5.4448
	108.947	3.75896	-0.832647	5.44287
	108.919	3.75896	-0.838348	5.44579
	108.861	3.75896	-0.842037	5.44767
	108.839	3.75896	-0.841549	5.44742
	108.893	3.75896	-0.840032	5.44664
	108.953	3.75896	-0.839571	5.44641
	108.941	3.75896	-0.839916	5.44658
	108.845	3.80815	-0.840225	5.44674
	108.731	3.93492	-0.840232	5.44675
	108.683	4.03655	-0.840124	5.44669
	108.698	4.0445	-0.840077	5.44667
	108.72	4.01337	-0.840096	5.44668
	108.724	4.04696	-0.84012	5.44669
	108.718	4.1783	-0.840124	5.44669
	108.714	4.28739	-0.840117	5.44669
	108.715	4.29685	-0.847983	5.44669
	108.716	4.2637	-0.868269	5.44669
	108.717	4.24671	-0.87666	5.44669
	108.716	4.25142	-0.857649	5.44669
	108.694	4.25944	-0.836407	5.44669
	108.636	4.26112	-0.840507	5.44669
	108.59	4.25898	-0.866504	5.44669
	108.564	4.25748	-0.878586	5.44669
	108.521	4.25762	-0.859084	5.44669
	108.482	4.25821	-0.836324	5.44669
	108.476	4.2584	-0.832091	5.44669
	108.487	4.25828	-0.83815	5.44669
	108.494	4.25816	-0.842152	5.44669
	108.492	4.25815	-0.849538	5.44669
	108.49	4.25819	-0.868197	5.44669
	108.489	4.25821	-0.876077	5.44669
	108.49	4.2582	-0.85743	5.44669
	108.49	4.25819	-0.836522	5.44669
	108.49	4.25819	-0.832762	5.44669
	108.49	4.30738	-0.838361	5.44669
	108.49	4.43416	-0.842001	5.44669
	108.49	4.48659	-0.84153	5.44669
	108.49	4.36777	-0.840037	5.44669
	108.49	4.23502	-0.839579	5.44669
	108.49	4.21146	-0.839918	5.44669
	108.49	4.24716	-0.840223	5.44669
	108.49	4.27023	-0.84023	5.44669
	108.468	4.26717	-0.847995	5.44669
	108.388	4.30687	-0.868233	5.44669
	108.307	4.43075	-0.876641	5.44669
	108.337	4.53454	-0.857653	5.44669
	108.428	4.59362	-0.836416	5.44669
	108.42	4.64011	-0.832638	5.44669
	108.31	4.59868	-0.838347	5.44669
	108.256	4.55849	-0.842039	5.44669
	108.315	4.65375	-0.841551	5.44669
	108.366	4.77256	-0.840032	5.44669
	108.323	4.79869	-0.83957	5.44669
	108.257	4.76903	-0.839916	5.44669
	108.241	4.74758	-0.840225	5.44669
	108.256	4.74917	-0.840232	5.44669
	108.269	4.75747	-0.840124	5.44669
	108.246	4.76038	-0.840077	5.44669
	108.184	4.75865	-0.840096	5.44669
	108.158	4.75689	-0.84012	5.44669
	108.213	4.75677	-0.840124	5.44669
	108.252	4.75735	-0.840117	5.44669
	108.183	4.75763	-0.847983	5.44669
	108.063	4.75754	-0.868269	5.44669
	108.003	4.75741	-0.87666	5.44669
	108.015	4.75738	-0.857649	5.44669
	108.04	4.75742	-0.836407	5.44669
	108.047	4.75744	-0.832636	5.44669
	108.04	4.75744	-0.838349	5.44669
	108.035	4.75743	-0.842041	5.44669
	108.035	4.75743	-0.84155	5.44669
	108.037	4.75743	-0.840032	5.44669
	108.038	4.75743	-0.83957	5.44669
	108.038	4.75743	-0.839916	5.44669
	108.037	4.75743	-0.840225	5.44669
	108.015	4.80662	-0.840232	5.44669
	107.935	4.9334	-0.840124	5.44669
	107.854	4.98583	-0.840077	5.44669
	107.862	4.86701	-0.840096	5.44669
	107.896	4.73426	-0.84012	5.44669
	107.863	4.75988	-0.840124	5.44669
	107.808	4.97155	-0.840117	5.44669
	107.792	5.22302	-0.840112	5.44669
	107.804	5.28035	-0.840113	5.44669
	107.815	5.1209	-0.840115	5.44669
	107.815	5.01885	-0.840115	5.44669
	107.811	5.12879	-0.840115	5.44669
	107.81	5.27552	-0.840115	5.44268
	107.788	5.3081	-0.847985	5.43234
	107.731	5.2712	-0.86827	5.42806
	107.708	5.24443	-0.87666	5.43775
	107.739	5.24636	-0.857648	5.44858
	107.719	5.2567	-0.836407	5.4505
	107.627	5.26034	-0.840507	5.44759
	107.561	5.25819	-0.866504	5.44571
	107.561	5.256	-0.878586	5.44595
	107.583	5.25584	-0.859084	5.44673
	107.593	5.25656	-0.836323	5.44696
	107.589	5.25691	-0.832091	5.44679
	107.583	5.25681	-0.83815	5.44262
	107.583	5.25664	-0.842152	5.43228
	107.584	5.2566	-0.841667	5.42806
	107.585	5.25665	-0.840041	5.43777
	107.585	5.25668	-0.839532	5.44859
	107.585	5.25668	-0.847768	5.4505
	107.585	5.25667	-0.868386	5.44758
	107.585	5.25666	-0.876786	5.4457
	107.585	5.30586	-0.85766	5.44596
	107.585	5.43263	-0.836367	5.44673
	107.585	5.53425	-0.832615	5.44696
	107.585	5.5914	-0.838354	5.44679
	107.562	5.63786	-0.842051	5.44663
	107.483	5.5971	-0.841553	5.44663
	107.401	5.55719	-0.840029	5.44668
	107.432	5.65235	-0.839568	5.44671
	107.523	5.771	-0.839916	5.4467
	107.514	5.79711	-0.840226	5.44668
	107.405	5.76749	-0.840232	5.44668
	107.329	5.74606	-0.847995	5.44669
	107.33	5.74765	-0.868233	5.44669
	107.357	5.75594	-0.87664	5.44669
	107.368	5.75885	-0.857654	5.44669
	107.363	5.75712	-0.836416	5.44669
	107.357	5.75537	-0.832638	5.44669
	107.356	5.75524	-0.838347	5.44669
	107.336	5.75582	-0.842039	5.44669
	107.279	5.7561	-0.841551	5.44669
	107.255	5.75602	-0.840032	5.44669
	107.309	5.75588	-0.83957	5.44669
	107.346	5.75585	-0.839916	5.44669
	107.277	5.75589	-0.840225	5.44669
	107.158	5.75591	-0.840232	5.44669
	107.098	5.75591	-0.840124	5.44669
	107.11	5.7559	-0.840077	5.44669
	107.135	5.7559	-0.840096	5.44669
	107.141	5.7559	-0.84012	5.44669
	107.113	5.7559	-0.840124	5.44669
	107.05	5.7559	-0.847987	5.44669
	107.027	5.7559	-0.868268	5.44669
	107.082	5.7559	-0.876658	5.44669
	107.121	5.80509	-0.857648	5.44669
	107.052	5.93187	-0.836407	5.44669
	106.931	6.03349	-0.832637	5.44669
	106.871	6.04145	-0.838349	5.44669
	106.883	6.01032	-0.842041	5.44669
	106.909	6.0439	-0.84155	5.44669
	106.915	6.12606	-0.840032	5.44669
	106.909	6.10837	-0.83957	5.44669
	106.904	6.0654	-0.839916	5.44669
	106.904	6.15106	-0.840225	5.44669
	106.906	6.26683	-0.840232	5.44669
	106.906	6.2951	-0.840124	5.44669
	106.884	6.26742	-0.840077	5.44669
	106.826	6.24603	-0.840096	5.44669
	106.802	6.24695	-0.84012	5.44669
	106.856	6.25495	-0.840124	5.44669
	106.894	6.25797	-0.840117	5.44669
	106.825	6.25639	-0.840112	5.44669
	106.705	6.25466	-0.840113	5.44669
	106.645	6.25449	-0.840115	5.44669
	106.657	6.25504	-0.840115	5.44669
	106.705	6.25533	-0.840115	5.44669
	106.769	6.25525	-0.840115	5.44669
	106.786	6.25512	-0.840115	5.44669
	106.727	6.25509	-0.840115	5.44669
	106.667	6.25512	-0.840115	5.44669
	106.658	6.25515	-0.840115	5.44669
	106.675	6.25515	-0.847985	5.44669
	106.685	6.30433	-0.86827	5.44669
	106.683	6.4311	-0.87666	5.44669
	106.679	6.48353	-0.857648	5.44669
	106.678	6.36472	-0.836407	5.44669
	106.679	6.23196	-0.832636	5.44268
	106.68	6.2084	-0.838349	5.43234
	106.68	6.2441	-0.842041	5.42806
	106.68	6.31637	-0.84155	5.43775
	106.657	6.48927	-0.840032	5.44858
	106.577	6.70817	-0.83957	5.4505
	106.474	6.81487	-0.839916	5.44759
	106.424	6.79385	-0.840225	5.44571
	106.435	6.74905	-0.840232	5.44595
	106.456	6.73805	-0.840124	5.44673
	106.461	6.74942	-0.847948	5.44696
	106.456	6.7581	-0.868251	5.44679
	106.451	6.7577	-0.876665	5.44663
	106.452	6.75444	-0.857657	5.44663
	106.453	6.75322	-0.836409	5.44668
	106.454	6.75387	-0.840505	5.44671
	106.453	6.75457	-0.866503	5.4467
	106.453	6.75464	-0.878586	5.44668
	106.431	6.75441	-0.859085	5.44668
	106.373	6.7543	-0.836324	5.44669
	106.35	6.75433	-0.832091	5.44669
	106.381	6.75438	-0.83815	5.44669
	106.362	6.75439	-0.842152	5.44669
	106.269	6.75438	-0.841667	5.44669
	106.203	6.75437	-0.840041	5.44669
	106.203	6.75437	-0.839532	5.44669
	106.226	6.75437	-0.839897	5.44669
	106.235	6.75438	-0.840231	5.44669
	106.231	6.75437	-0.840241	5.44669
	106.226	6.75437	-0.840126	5.44669
	106.225	6.75437	-0.840075	5.44669
	106.227	6.75437	-0.840094	5.44669
	106.227	6.75437	-0.847991	5.44669
	106.227	6.75437	-0.86828	5.44669
	106.205	6.75437	-0.876662	5.44669
	106.147	6.80356	-0.857646	5.44669
	106.101	6.93034	-0.836405	5.44669
	106.075	7.03196	-0.832636	5.44669
	106.032	7.03992	-0.83835	5.44669
	105.993	7.00879	-0.842041	5.44669
	105.987	6.99318	-0.84155	5.44669
	105.998	6.94856	-0.840031	5.44669
	106.004	6.87845	-0.83957	5.44669
	106.003	6.9051	-0.839916	5.44669
	106	6.99674	-0.840225	5.44669
	106	7.08364	-0.840232	5.44669
	106	7.19503	-0.840124	5.44669
	106.001	7.27703	-0.840077	5.44669
	106.001	7.28227	-0.840096	5.44669
	106.001	7.25698	-0.84012	5.44669
	106.001	7.24479	-0.840124	5.44669
	106.001	7.24871	-0.840117	5.44669
	105.978	7.25469	-0.840112	5.44669
	105.899	7.25581	-0.840113	5.44669
	105.817	7.25415	-0.840115	5.44669
	105.847	7.25305	-0.840115	5.44669
	105.962	7.25319	-0.840115	5.44669
	106.01	7.25363	-0.847985	5.44669
	105.925	7.25377	-0.86827	5.44669
	105.795	7.25367	-0.87666	5.44669
	105.736	7.25358	-0.857648	5.44669
	105.752	7.25358	-0.836407	5.44669
	105.779	7.25361	-0.832636	5.44669
	105.784	7.25362	-0.838349	5.44669
	105.777	7.25362	-0.842041	5.44669
	105.772	7.25361	-0.84155	5.44669
	105.772	7.25361	-0.840032	5.44669
	105.774	7.25361	-0.83957	5.44669
	105.775	7.25361	-0.839916	5.44669
	105.775	7.25361	-0.840225	5.44669
	105.774	7.25361	-0.840232	5.44669
	105.774	7.25361	-0.840124	5.44669
	105.774	7.25361	-0.840077	5.44669
	105.752	7.25361	-0.840096	5.44669
	105.672	7.25361	-0.847991	5.44669
	105.591	7.3028	-0.868279	5.44669
	105.621	7.42958	-0.876662	5.44669
	105.713	7.5312	-0.865516	5.44669
	105.726	7.53916	-0.86456	5.44669
	105.675	7.45883	-0.869181	5.44669
	105.622	7.36564	-0.863754	5.44669
	105.57	7.39537	-0.866489	5.44669
	105.536	7.4965	-0.870617	5.44669
	105.536	7.58628	-0.855799	5.44669
	105.547	7.69551	-0.837788	5.44669
	105.552	7.77557	-0.833873	5.44669
	105.55	7.78077	-0.838376	5.44669
	105.547	7.75615	-0.849484	5.44669
	105.547	7.74426	-0.869517	5.44669
	105.548	7.69888	-0.87665	5.44669
	105.526	7.57793	-0.857201	5.44669
	105.468	7.52659	-0.836223	5.44669
	105.422	7.64379	-0.832718	5.44669
	105.419	7.77548	-0.838449	5.44669
	105.433	7.74998	-0.842054	5.44669
	105.418	7.58794	-0.84152	5.44669
	105.358	7.51257	-0.840014	5.44669
	105.309	7.63435	-0.839573	5.44669
	105.304	7.77651	-0.839924	5.44669
	105.319	7.80296	-0.840227	5.44669
	105.327	7.76512	-0.84023	5.44669
	105.325	7.74013	-0.840123	5.44669
	105.299	7.74315	-0.840077	5.44669
	105.218	7.7533	-0.840096	5.44669
	105.116	7.75648	-0.84012	5.44669
	105.067	7.75421	-0.840124	5.44669
	105.077	7.75212	-0.840117	5.44669
	105.098	7.75206	-0.840112	5.44669
	105.103	7.75277	-0.840113	5.44669
	105.098	7.7531	-0.840115	5.44669
	105.094	7.75298	-0.840115	5.44669
	105.094	7.75281	-0.840115	5.44669
	105.095	7.75279	-0.840115	5.44669
	105.096	7.75283	-0.840115	5.44669
	105.073	7.75286	-0.840115	5.44669
	105.016	7.75286	-0.840115	5.44669
	104.992	7.75285	-0.840115	5.44669
	105.046	7.75284	-0.840115	5.44669
	105.084	7.75284	-0.840115	5.44669
	105.015	7.75285	-0.840115	5.44669
	104.895	7.80204	-0.840115	5.44669
	104.835	7.92881	-0.847985	5.44669
	104.847	8.03043	-0.86827	5.44669
	104.872	8.08758	-0.87666	5.44669
	104.878	8.13404	-0.857648	5.44669
	104.872	8.04409	-0.836407	5.44669
	104.867	7.82822	-0.832636	5.44669
	104.867	7.69497	-0.838349	5.44669
	104.869	7.70404	-0.842041	5.44669
	104.87	7.80252	-0.84155	5.44669
	104.87	7.99561	-0.840032	5.44669
	104.869	8.21361	-0.83957	5.44669
	104.869	8.26355	-0.839916	5.44669
	104.869	8.11292	-0.840225	5.44669
	104.869	8.01718	-0.840232	5.44669
	104.869	8.12664	-0.840124	5.44669
	104.869	8.27092	-0.840077	5.44669
	104.869	8.30264	-0.840096	5.44669
	104.869	8.26626	-0.84012	5.44669
	104.869	8.24	-0.840124	5.44669
	104.847	8.24198	-0.840117	5.44669
	104.789	8.25214	-0.840112	5.44669
	104.743	8.2557	-0.840113	5.44669
	104.74	8.25358	-0.840115	5.44669
	104.776	8.25142	-0.840115	5.44669
	104.818	8.25127	-0.840115	5.44669
	104.783	8.25198	-0.840115	5.44669
	104.679	8.25233	-0.840115	5.44669
	104.615	8.25222	-0.840115	5.44669
	104.619	8.25205	-0.840115	5.44669
	104.643	8.25202	-0.840115	5.44669
	104.651	8.25207	-0.840115	5.44669
	104.646	8.2521	-0.840115	5.44669
	104.641	8.25209	-0.840115	5.44669
	104.641	8.30127	-0.840115	5.44669
	104.643	8.42804	-0.840115	5.44669
	104.643	8.48048	-0.840115	5.44669
	104.643	8.36166	-0.840115	5.44669
	104.643	8.22891	-0.840115	5.44669
	104.643	8.20534	-0.840115	5.44669
	104.643	8.24105	-0.840115	5.44669
	104.643	8.26412	-0.840115	5.44669
	104.643	8.26106	-0.840115	5.44669
	104.643	8.25156	-0.840115	5.44669
	104.621	8.24868	-0.840115	5.44669
	104.541	8.25084	-0.840115	5.44669
	104.46	8.25277	-0.840115	5.44669
	104.49	8.25281	-0.847985	5.44669
	104.581	8.25214	-0.86827	5.44669
	104.573	8.25185	-0.87666	5.44669
	104.464	8.25196	-0.857648	5.44669
	104.387	8.25212	-0.836407	5.44669
	104.389	8.25214	-0.832636	5.44669
	104.416	8.25209	-0.838349	5.44669
	104.448	8.25207	-0.842041	5.44669
	104.523	8.25207	-0.84155	5.44669
	104.598	8.25208	-0.840032	5.44669
	104.59	8.30128	-0.83957	5.44669
	104.535	8.47724	-0.839916	5.44669
	104.489	8.65644	-0.840225	5.44669
	104.441	8.59006	-0.840232	5.44669
	104.407	8.33849	-0.840124	5.44669
	104.405	8.18217	-0.847948	5.44669
	104.415	8.19431	-0.868251	5.44669
	104.42	8.25309	-0.876665	5.44669
	104.419	8.32228	-0.857657	5.44669
	104.416	8.4365	-0.836409	5.44669
	104.416	8.47655	-0.832634	5.44669
	104.416	8.4062	-0.838347	5.44669
	104.417	8.40432	-0.842041	5.44669
	104.417	8.48435	-0.841551	5.44669
	104.417	8.57657	-0.840032	5.44669
	104.417	8.64514	-0.839569	5.44669
	104.417	8.55194	-0.839916	5.44669
	104.417	8.37604	-0.848096	5.44669
	104.417	8.41605	-0.876258	5.44669
	104.417	8.60647	-0.904825	5.44669
	104.417	8.59123	-0.894156	5.44669
	104.417	8.40599	-0.853921	5.44669
	104.417	8.41459	-0.828934	5.44669
	104.417	8.59521	-0.83088	5.44669
	104.417	8.63622	-0.840277	5.44669
	104.417	8.5842	-0.843474	5.44669
	104.417	8.64542	-0.841466	5.44669
	104.417	8.7542	-0.839487	5.44669
	104.394	8.78824	-0.839372	5.44669
	104.315	8.76545	-0.840027	5.44669
	104.233	8.74407	-0.840342	5.44669
	104.263	8.74325	-0.840241	5.44669
	104.355	8.75052	-0.840087	5.44669
	104.346	8.75385	-0.840058	5.44669
	104.237	8.75266	-0.840101	5.44669
	104.161	8.75098	-0.848	5.44669
	104.185	8.7507	-0.868281	5.44669
	104.291	8.75118	-0.876659	5.44669
	104.383	8.75148	-0.857644	5.44669
	104.348	8.75144	-0.836405	5.44669
	104.228	8.75131	-0.840508	5.44669
	104.156	8.75127	-0.866505	5.44669
	104.164	8.7513	-0.878586	5.44669
	104.191	8.75133	-0.859084	5.44669
	104.2	8.75133	-0.836323	5.44669
	104.194	8.75132	-0.832091	5.44669
	104.188	8.75131	-0.83815	5.44669
	104.188	8.75132	-0.842152	5.44669
	104.19	8.75132	-0.841667	5.44669
	104.191	8.75132	-0.840041	5.44669
	104.191	8.75132	-0.839532	5.44669
	104.19	8.75132	-0.839897	5.44669
	104.19	8.75132	-0.840231	5.44669
	104.19	8.75132	-0.840241	5.44268
	104.19	8.75132	-0.840126	5.43234
	104.19	8.80051	-0.840075	5.42806
	104.19	8.92728	-0.840094	5.43775
	104.168	9.02891	-0.84012	5.44858
	104.088	9.08605	-0.840124	5.4505
	103.985	9.1817	-0.840117	5.44759
	103.935	9.21852	-0.840112	5.44571
	103.946	9.10428	-0.840113	5.44595
	103.967	9.02818	-0.840115	5.44673
	103.972	9.13289	-0.840115	5.44696
	103.966	9.2682	-0.840115	5.44679
	103.962	9.29785	-0.840115	5.44663
	103.962	9.2146	-0.840115	5.44663
	103.964	9.06327	-0.840115	5.44668
	103.965	9.01271	-0.840115	5.44671
	103.964	9.14104	-0.847986	5.4467
	103.964	9.27711	-0.86827	5.44668
	103.964	9.29869	-0.87666	5.44668
	103.964	9.26097	-0.857648	5.44669
	103.964	9.23776	-0.836407	5.44669
	103.964	9.24149	-0.832636	5.44669
	103.964	9.2513	-0.838349	5.44669
	103.964	9.2049	-0.842041	5.44669
	103.942	9.0758	-0.849421	5.44669
	103.862	9.02141	-0.868187	5.44669
	103.758	9.14023	-0.876115	5.44669
	103.731	9.27368	-0.857449	5.44669
	103.799	9.29754	-0.836517	5.44669
	103.844	9.26171	-0.840624	5.44669
	103.795	9.23848	-0.866514	5.44669
	103.73	9.24152	-0.878548	5.44669
	103.715	9.25106	-0.859065	5.44669
	103.731	9.25398	-0.836329	5.44669
	103.743	9.25181	-0.8321	5.44669
	103.742	9.24986	-0.838152	5.44669
	103.738	9.24982	-0.842149	5.44669
	103.736	9.25049	-0.841666	5.44669
	103.737	9.25079	-0.840041	5.44669
	103.716	9.25067	-0.839533	5.44669
	103.658	9.25052	-0.839897	5.44669
	103.634	9.2505	-0.84023	5.44669
	103.688	9.25054	-0.840241	5.44669
	103.726	9.25057	-0.840126	5.44669
	103.657	9.25056	-0.840075	5.44669
	103.537	9.25055	-0.840094	5.44669
	103.477	9.25055	-0.84012	5.44669
	103.489	9.25055	-0.840124	5.44669
	103.514	9.25056	-0.840117	5.44669
	103.521	9.25056	-0.840112	5.44669
	103.514	9.25055	-0.840113	5.44669
	103.509	9.29974	-0.840115	5.44669
	103.51	9.47571	-0.840115	5.44669
	103.511	9.70411	-0.840115	5.44669
	103.512	9.7645	-0.840115	5.44669
	103.512	9.56536	-0.840115	5.44669
	103.511	9.33941	-0.847985	5.44669
	103.489	9.39476	-0.86827	5.44669
	103.409	9.65837	-0.87666	5.44669
	103.306	9.82366	-0.857648	5.44669
	103.256	9.811	-0.836407	5.44669
	103.267	9.74882	-0.832636	5.44669
	103.288	9.72757	-0.838349	5.44669
	103.293	9.74082	-0.842041	5.44669
	103.287	9.75393	-0.84155	5.44669
	103.283	9.75471	-0.840032	5.44669
	103.284	9.75038	-0.83957	5.44669
	103.285	9.74829	-0.839916	5.44669
	103.286	9.74895	-0.840225	5.44669
	103.285	9.74997	-0.840232	5.44669
	103.285	9.75017	-0.840124	5.44669
	103.285	9.74988	-0.840077	5.44669
	103.285	9.7497	-0.840096	5.44669
	103.285	9.74972	-0.84012	5.44669
	103.285	9.74979	-0.840124	5.44669
	103.285	9.74982	-0.840117	5.44669
	103.263	9.7498	-0.840112	5.44669
	103.183	9.74978	-0.840113	5.44669
	103.08	9.74978	-0.840115	5.44669
	103.03	9.74979	-0.840115	5.44669
	103.04	9.74979	-0.840115	5.44669
	103.062	9.74979	-0.847985	5.44669
	103.067	9.74979	-0.86827	5.44669
	103.061	9.74979	-0.87666	5.44268
	103.057	9.74979	-0.857648	5.43234
	103.057	9.74979	-0.836407	5.42806
	103.059	9.79898	-0.832636	5.43775
	103.059	9.92576	-0.84622	5.44858
	103.059	9.97819	-0.870197	5.4505
	103.059	9.90856	-0.878095	5.44759
	103.059	9.90258	-0.857565	5.44571
	103.059	9.93145	-0.835862	5.44595
	103.059	9.84834	-0.832438	5.44673
	103.059	9.73865	-0.83846	5.44696
	103.059	9.76121	-0.842158	5.44679
	103.059	9.9142	-0.84156	5.44663
	103.059	9.98682	-0.839994	5.44663
	103.059	9.91629	-0.83955	5.44668
	103.059	9.95194	-0.839921	5.44671
	103.037	10.1047	-0.840234	5.4467
	102.957	10.1247	-0.840234	5.44668
	102.853	10.0738	-0.840122	5.44668
	102.804	10.143	-0.840076	5.44669
	102.814	10.2547	-0.840096	5.44669
	102.835	10.2872	-0.840121	5.44669
	102.84	10.2627	-0.840124	5.44669
	102.835	10.2411	-0.840117	5.44669
	102.831	10.2409	-0.840112	5.44669
	102.831	10.2484	-0.840113	5.44669
	102.833	10.2517	-0.840115	5.44669
	102.833	10.2504	-0.840115	5.44669
	102.833	10.2486	-0.840115	5.44669
	102.81	10.2484	-0.840115	5.44669
	102.753	10.2489	-0.840115	5.44669
	102.707	10.2492	-0.840115	5.44669
	102.703	10.2491	-0.840115	5.44669
	102.717	10.249	-0.840115	5.44669
	102.702	10.249	-0.840115	5.44669
	102.643	10.249	-0.840115	5.44669
	102.593	10.249	-0.840115	5.44669
	102.589	10.249	-0.840115	5.44669
	102.604	10.249	-0.840115	5.44669
	102.612	10.249	-0.840115	5.44669
	102.609	10.249	-0.840115	5.44669
	102.606	10.249	-0.840115	5.44669
	102.605	10.249	-0.840115	5.44669
	102.606	10.2982	-0.840115	5.44669
	102.607	10.425	-0.840115	5.44669
	102.607	10.5266	-0.840115	5.44669
	102.606	10.5346	-0.840115	5.44669
	102.606	10.5034	-0.840115	5.44669
	102.606	10.4878	-0.847985	5.44669
	102.606	10.4924	-0.86827	5.44669
	102.606	10.4999	-0.87666	5.44669
	102.606	10.5014	-0.857648	5.44669
	102.584	10.5485	-0.836407	5.44669
	102.504	10.6247	-0.832636	5.44669
	102.423	10.5997	-0.84622	5.44669
	102.453	10.5558	-0.878067	5.44669
	102.545	10.6437	-0.906251	5.44669
	102.536	10.7607	-0.89411	5.44669
	102.427	10.7887	-0.853395	5.44669
	102.351	10.7605	-0.828729	5.44669
	102.352	10.739	-0.830981	5.44669
	102.379	10.74	-0.840392	5.44669
	102.39	10.7481	-0.843486	5.44669
	102.384	10.7511	-0.849301	5.44669
	102.378	10.7495	-0.867623	5.44669
	102.378	10.7478	-0.875921	5.44669
	102.38	10.7476	-0.857569	5.44669
	102.381	10.7482	-0.836636	5.44669
	102.38	10.7485	-0.840631	5.44669
	102.358	10.7484	-0.866475	5.44669
	102.3	10.7482	-0.878529	5.44669
	102.254	10.7482	-0.859071	5.44669
	102.251	10.7482	-0.836338	5.44669
	102.287	10.7483	-0.832102	5.44669
	102.329	10.7483	-0.83815	5.44669
	102.293	10.7483	-0.842147	5.44669
	102.19	10.7483	-0.841666	5.44669
	102.126	10.7483	-0.840042	5.44669
	102.13	10.7483	-0.839533	5.44669
	102.154	10.7483	-0.839897	5.44669
	102.162	10.7483	-0.84023	5.44669
	102.157	10.7483	-0.848111	5.44669
	102.152	10.7483	-0.868282	5.44669
	102.152	10.7483	-0.87662	5.44669
	102.153	10.7483	-0.857627	5.44669
	102.154	10.7483	-0.836412	5.44669
	102.154	10.7483	-0.832646	5.44669
	102.154	10.7483	-0.838351	5.44669
	102.154	10.7483	-0.842038	5.44669
	102.154	10.7975	-0.841549	5.44669
	102.154	10.9734	-0.840032	5.44669
	102.154	11.1526	-0.83957	5.44669
	102.154	11.1354	-0.839916	5.44669
	102.154	11.0106	-0.840225	5.44669
	102.154	10.9067	-0.840232	5.44669
	102.154	10.8493	-0.840124	5.44669
	102.154	10.9512	-0.840077	5.44669
	102.154	11.1761	-0.840096	5.44669
	102.154	11.3088	-0.84012	5.44669
	102.131	11.2471	-0.840124	5.44669
	102.074	11.0698	-0.840117	5.44669
	102.05	10.9518	-0.847983	5.44669
	102.082	10.955	-0.868269	5.44669
	102.062	11.0458	-0.87666	5.44669
	101.969	11.1886	-0.857649	5.44669
	101.903	11.2821	-0.836407	5.44669
	101.904	11.281	-0.832636	5.44669
	101.926	11.2489	-0.838349	5.44669
	101.935	11.2361	-0.842041	5.44669
	101.931	11.2422	-0.84155	5.44669
	101.926	11.2493	-0.840032	5.44669
	101.926	11.2501	-0.83957	5.44669
	101.927	11.248	-0.839916	5.44669
	101.928	11.2468	-0.840225	5.44669
	101.928	11.247	-0.840232	5.44669
	101.927	11.2476	-0.840124	5.44669
	101.927	11.2477	-0.840077	5.44669
	101.927	11.2476	-0.840096	5.44669
	101.905	11.2475	-0.84012	5.44669
	101.848	11.2475	-0.840124	5.44669
	101.824	11.2475	-0.847987	5.44669
	101.855	11.2475	-0.868268	5.44669
	101.836	11.2475	-0.876658	5.44669
	101.765	11.2475	-0.857648	5.44669
	101.779	11.2475	-0.836407	5.44669
	101.861	11.2475	-0.832637	5.44669
	101.853	11.2475	-0.838349	5.44669
	101.748	11.2475	-0.849912	5.44669
	101.673	11.2475	-0.869706	5.44669
	101.674	11.2475	-0.876577	5.44669
	101.7	11.2475	-0.857103	5.44669
	101.71	11.2475	-0.844079	5.44669
	101.705	11.2475	-0.860902	5.44669
	101.7	11.2475	-0.875011	5.44669
	101.699	11.2475	-0.859584	5.44669
	101.701	11.2475	-0.837805	5.44669
	101.702	11.2475	-0.832534	5.44669
	101.702	11.2475	-0.837809	5.44669
	101.701	11.2475	-0.841851	5.44669
	101.701	11.2967	-0.841663	5.44669
	101.701	11.4235	-0.840146	5.44669
	101.679	11.4759	-0.839578	5.44669
	101.599	11.3571	-0.839879	5.44669
	101.496	11.2243	-0.840207	5.44669
	101.468	11.25	-0.840237	5.44669
	101.536	11.4124	-0.840133	5.44669
	101.581	11.4879	-0.840079	5.44669
	101.532	11.4152	-0.840093	5.44669
	101.467	11.3998	-0.840118	5.44669
	101.452	11.4749	-0.840124	5.44669
	101.468	11.5208	-0.840117	5.44669
	101.48	11.4655	-0.840113	5.44669
	101.479	11.3692	-0.840113	5.44669
	101.475	11.438	-0.840115	5.44669
	101.473	11.6627	-0.840115	5.44669
	101.474	11.8072	-0.840115	5.44669
	101.475	11.7997	-0.847985	5.44669
	101.475	11.7471	-0.86827	5.44669
	101.475	11.728	-0.87666	5.44669
	101.475	11.7388	-0.857648	5.44669
	101.475	11.7501	-0.836407	5.44669
	101.475	11.751	-0.832636	5.44669
	101.475	11.7473	-0.838349	5.44669
	101.475	11.7455	-0.842041	5.44669
	101.475	11.746	-0.84155	5.44669
	101.475	11.7469	-0.840032	5.44669
	101.475	11.7471	-0.83957	5.44669
	101.475	11.7468	-0.839916	5.44669
	101.475	11.7467	-0.840225	5.44669
	101.475	11.7467	-0.840232	5.44669
	101.453	11.7467	-0.840124	5.44669
	101.373	11.7468	-0.840077	5.44669
	101.269	11.7467	-0.840096	5.44669
	101.22	11.7467	-0.84012	5.44669
	101.252	11.6975	-0.840124	5.44669
	101.353	11.5708	-0.840117	5.44669
	101.44	11.5183	-0.840112	5.44669
	101.426	11.6372	-0.840113	5.44669
	101.366	11.7699	-0.847986	5.44669
	101.319	11.7935	-0.868271	5.44669
	101.272	11.7578	-0.87666	5.44669
	101.239	11.7347	-0.857648	5.44669
	101.237	11.7378	-0.836407	5.44669
	101.247	11.7473	-0.832636	5.44669
	101.252	11.7501	-0.838349	5.44669
	101.251	11.748	-0.842041	5.44669
	101.248	11.746	-0.84155	5.44669
	101.248	11.746	-0.840032	5.44669
	101.248	11.7467	-0.83957	5.44669
	101.249	11.747	-0.839916	5.44669
	101.249	11.7469	-0.848096	5.44669
	101.249	11.7467	-0.868387	5.44669
	101.248	11.7467	-0.876669	5.44669
	101.249	11.7467	-0.857611	5.44669
	101.249	11.7467	-0.836387	5.44669
	101.249	11.7467	-0.832642	5.44669
	101.249	11.7467	-0.838358	5.44669
	101.249	11.7467	-0.842043	5.44669
	101.249	11.7467	-0.841548	5.44669
	101.249	11.7467	-0.84003	5.44669
	101.249	11.7467	-0.83957	5.44669
	101.249	11.7467	-0.839917	5.44669
	101.249	11.7467	-0.840225	5.44669
	101.249	11.7467	-0.840232	5.44669
	101.249	11.7467	-0.840124	5.44669
	101.249	11.7467	-0.840077	5.44669
	101.249	11.7467	-0.840096	5.44669
	101.249	11.7467	-0.84012	5.44669
	101.249	11.7467	-0.840124	5.44669
	101.249	11.7467	-0.840117	5.44669
	101.249	11.7467	-0.847983	5.44669
	101.249	11.7467	-0.868269	5.44669
	101.249	11.7467	-0.87666	5.44669
	101.249	11.7467	-0.857649	5.44669
	101.249	11.7467	-0.836407	5.44669
	101.249	11.7467	-0.832636	5.44669
	101.249	11.7467	-0.838349	5.44669
	101.249	11.7467	-0.842041	5.44669
	101.249	11.7467	-0.84155	5.44669
	101.249	11.7467	-0.840032	5.44669
	101.249	11.7467	-0.83957	5.44669
	101.249	11.7467	-0.839916	5.44669
	101.249	11.7467	-0.840225	5.44669
	101.249	11.7467	-0.840232	5.44669
	101.249	11.7467	-0.840124	5.44669
	101.249	11.7467	-0.840077	5.44669
	101.249	11.7467	-0.840096	5.44669
	101.249	11.7467	-0.84012	5.44669
	101.249	11.7467	-0.840124	5.44669
	101.249	11.7467	-0.840117	5.44669
	101.249	11.7467	-0.840112	5.44669
	101.249	11.7467	-0.840113	5.44669
	101.249	11.7467	-0.847986	5.44669
	101.249	11.7467	-0.868271	5.44669
	101.249	11.7467	-0.87666	5.44669
	101.249	11.7467	-0.865519	5.44669
	101.249	11.7467	-0.864562	5.44669
	101.249	11.7467	-0.869181	5.44669
	101.249	11.7467	-0.863753	5.44669
	101.249	11.7467	-0.866488	5.44669
	101.249	11.7467	-0.870617	5.44669
	101.249	11.7467	-0.86367	5.44669
	101.249	11.7467	-0.865943	5.44669
	101.249	11.7467	-0.870418	5.44669
	101.249	11.7467	-0.85591	5.44669
	101.249	11.7467	-0.837905	5.44669
	101.249	11.7467	-0.833883	5.44669
	101.249	11.7467	-0.838339	5.44669
	101.249	11.7467	-0.841594	5.44669
	101.249	11.7467	-0.841367	5.44669
	101.249	11.7467	-0.840114	5.44669
	101.249	11.7467	-0.839669	5.44669
	101.249	11.7467	-0.839929	5.44669
	101.249	11.7467	-0.840195	5.44669
	101.249	11.7467	-0.840215	5.44669
	101.249	11.7467	-0.840128	5.44669
	101.249	11.7467	-0.840085	5.44669
	101.249	11.7467	-0.840098	5.44669
	101.249	11.7467	-0.840118	5.44669
	101.249	11.7467	-0.840122	5.44669
	101.249	11.7467	-0.840117	5.44669
	101.249	11.7467	-0.840113	5.44669
	101.249	11.7467	-0.847984	5.44669
	101.249	11.7467	-0.86827	5.44669
	101.249	11.7467	-0.87666	5.44669
	101.249	11.7467	-0.857648	5.44669
	101.249	11.7467	-0.844277	5.44669
	101.249	11.7467	-0.860792	5.44669
	101.249	11.7467	-0.874894	5.44669
	101.249	11.7467	-0.859574	5.44669
	101.249	11.7467	-0.837842	5.44669
	101.249	11.7467	-0.832553	5.44669
	101.249	11.7467	-0.845675	5.44669
	101.249	11.7467	-0.869998	5.44669
	101.249	11.7467	-0.878206	5.44669
	101.249	11.7467	-0.857682	5.44669
	101.249	11.7467	-0.835871	5.44669
	101.249	11.7467	-0.8324	5.44669
	101.249	11.7467	-0.83844	5.44669
	101.249	11.7467	-0.842163	5.44669
	101.249	11.7467	-0.841569	5.44669
	101.271	11.7467	-0.839996	5.44669
	101.328	11.7467	-0.847419	5.44669
	101.374	11.7467	-0.868075	5.44669
	101.4	11.7467	-0.876779	5.44669
	101.421	11.7467	-0.857768	5.44669
	101.381	11.7467	-0.836414	5.44669
	101.305	11.7467	-0.832597	5.44669
	101.324	11.7467	-0.83833	5.44669
	101.432	11.6975	-0.842047	5.44669
	101.504	11.5708	-0.84156	5.44669
	101.501	11.5183	-0.840033	5.44669
	101.475	11.6372	-0.839567	5.44669
	101.466	11.7699	-0.839914	5.44669
	101.471	11.7935	-0.840225	5.44669
	101.476	11.7578	-0.840232	5.44669
	101.477	11.6855	-0.840125	5.44669
	101.475	11.5618	-0.840077	5.44669
	101.474	11.5189	-0.840095	5.44669
	101.474	11.6406	-0.84012	5.44669
	101.475	11.7712	-0.847995	5.44669
	101.475	11.7928	-0.868272	5.44669
	101.475	11.757	-0.876657	5.44669
	101.475	11.7346	-0.857646	5.44669
	101.475	11.6888	-0.836407	5.44669
	101.475	11.5222	-0.832637	5.44669
	101.475	11.2966	-0.838349	5.44669
	101.475	11.234	-0.842041	5.44669
	101.497	11.382	-0.84155	5.44268
	101.555	11.5304	-0.847902	5.43234
	101.578	11.55	-0.875596	5.42806
	101.525	11.458	-0.904616	5.43775
	101.487	11.3557	-0.902174	5.44858
	101.556	11.435	-0.882212	5.4505
	101.675	11.6171	-0.865483	5.44759
	101.713	11.5846	-0.848366	5.44571
	101.622	11.346	-0.844419	5.44595
	101.493	11.1829	-0.864159	5.44673
	101.459	11.1877	-0.876255	5.44696
	101.533	11.2457	-0.858948	5.44679
	101.606	11.2681	-0.837096	5.44663
	101.636	11.2568	-0.832463	5.44663
	101.672	11.2441	-0.838031	5.44668
	101.684	11.2428	-0.84197	5.44671
	101.633	11.2467	-0.849504	5.4467
	101.6	11.2489	-0.868247	5.44668
	101.649	11.2483	-0.87611	5.44668
	101.709	11.2474	-0.857426	5.44669
	101.722	11.2471	-0.836509	5.44669
	101.707	11.2474	-0.832758	5.44669
	101.696	11.2476	-0.846234	5.44669
	101.697	11.2476	-0.870159	5.44669
	101.701	11.2475	-0.878075	5.44669
	101.725	11.2475	-0.85757	5.44669
	101.782	11.2475	-0.835871	5.44669
	101.804	11.2475	-0.83244	5.44669
	101.75	11.2475	-0.838457	5.44669
	101.691	11.2475	-0.842156	5.44669
	101.702	11.2475	-0.84156	5.44669
	101.798	11.2475	-0.847865	5.44669
	101.912	11.2475	-0.867706	5.44669
	101.96	11.2475	-0.876466	5.44669
	101.946	11.2475	-0.857768	5.44669
	101.923	11.2475	-0.844396	5.44669
	101.919	11.2475	-0.860799	5.44669
	101.925	11.2475	-0.882725	5.44669
	101.93	11.2475	-0.895582	5.44669
	101.929	11.2475	-0.902549	5.44669
	101.927	11.2475	-0.886641	5.44669
	101.927	11.1983	-0.851631	5.44669
	101.927	11.0715	-0.830653	5.44669
	101.928	11.0191	-0.832415	5.44268
	101.928	11.1379	-0.840309	5.43234
	101.927	11.2707	-0.842942	5.42806
	101.927	11.2942	-0.841231	5.43775
	101.927	11.2585	-0.839578	5.44858
	101.927	11.2355	-0.839493	5.4505
	101.927	11.2385	-0.840045	5.44759
	101.927	11.248	-0.840307	5.44571
	101.927	11.2509	-0.848091	5.44595
	101.95	11.2487	-0.868246	5.44673
	102.007	11.2468	-0.876612	5.44696
	102.053	11.1976	-0.857637	5.44679
	102.079	11.0223	-0.84429	5.44663
	102.123	10.7942	-0.860801	5.44663
	102.161	10.6845	-0.874893	5.44668
	102.167	10.7567	-0.859571	5.44671
	102.156	10.9302	-0.837841	5.4467
	102.15	10.9937	-0.832554	5.44668
	102.151	10.8629	-0.837805	5.44668
	102.154	10.7703	-0.849713	5.44669
	102.155	10.874	-0.877687	5.44669
	102.154	10.9656	-0.904849	5.44669
	102.154	10.8711	-0.893658	5.44669
	102.154	10.7346	-0.853704	5.44669
	102.154	10.7008	-0.82902	5.44669
	102.154	10.7335	-0.838863	5.44669
	102.154	10.759	-0.86845	5.44669
	102.154	10.758	-0.879986	5.44669
	102.154	10.7485	-0.858979	5.44669
	102.154	10.7449	-0.843653	5.44669
	102.176	10.7468	-0.860057	5.44669
	102.233	10.7488	-0.882679	5.44669
	102.28	10.749	-0.887955	5.44669
	102.305	10.7484	-0.874512	5.44669
	102.349	10.748	-0.850059	5.44669
	102.388	10.7481	-0.83404	5.44669
	102.393	10.7483	-0.83435	5.44669
	102.383	10.7483	-0.839909	5.44669
	102.376	10.7483	-0.842086	5.44669
	102.378	10.7482	-0.841014	5.44669
	102.38	10.7483	-0.839791	5.44669
	102.381	10.7483	-0.839659	5.44669
	102.38	10.7483	-0.840039	5.44669
	102.38	10.7483	-0.840245	5.44669
	102.402	10.6991	-0.840196	5.44669
	102.482	10.5723	-0.840103	5.44669
	102.563	10.5199	-0.840081	5.44669
	102.556	10.6387	-0.840105	5.44669
	102.521	10.7714	-0.840123	5.44669
	102.554	10.795	-0.840122	5.44669
	102.609	10.7101	-0.840115	5.44669
	102.625	10.5111	-0.840112	5.44669
	102.613	10.2857	-0.840114	5.44669
	102.602	10.1856	-0.840115	5.44669
	102.602	10.2609	-0.840115	5.44669
	102.606	10.4322	-0.840115	5.44669
	102.608	10.4938	-0.840115	5.44669
	102.607	10.3629	-0.840115	5.44669
	102.628	10.2218	-0.840115	5.44669
	102.686	10.1991	-0.840115	5.44669
	102.71	10.2381	-0.840115	5.44669
	102.678	10.2622	-0.847985	5.44669
	102.698	10.2585	-0.86827	5.44669
	102.791	10.2483	-0.87666	5.44669
	102.857	10.2454	-0.857648	5.44669
	102.857	10.2478	-0.836407	5.44669
	102.834	10.2498	-0.832636	5.44669
	102.825	10.2498	-0.838349	5.44669
	102.829	10.2491	-0.842041	5.44669
	102.834	10.2488	-0.84155	5.44669
	102.834	10.1997	-0.840032	5.44669
	102.855	10.0731	-0.83957	5.44669
	102.934	10.0207	-0.839916	5.44669
	103.038	10.1395	-0.840225	5.44669
	103.088	10.223	-0.840232	5.44669
	103.077	10.0706	-0.840124	5.44669
	103.056	9.80651	-0.840077	5.44669
	103.051	9.67386	-0.840096	5.44669
	103.057	9.7001	-0.84012	5.44669
	103.061	9.75633	-0.840124	5.44669
	103.06	9.77025	-0.840117	5.44669
	103.059	9.75605	-0.840112	5.44669
	103.058	9.74514	-0.840113	5.44669
	103.059	9.74562	-0.840115	5.44669
	103.059	9.7497	-0.840115	5.44669
	103.059	9.75123	-0.840115	5.44669
	103.059	9.75043	-0.840115	5.44669
	103.059	9.74954	-0.840115	5.44669
	103.059	9.74946	-0.840115	5.44669
	103.059	9.74974	-0.840115	5.44669
	103.081	9.74989	-0.840115	5.44669
	103.139	9.74985	-0.840115	5.44669
	103.162	9.74978	-0.840115	5.44669
	103.109	9.74977	-0.840115	5.44669
	103.071	9.74978	-0.840115	5.44669
	103.14	9.7498	-0.840115	5.44669
	103.259	9.7498	-0.840115	5.44669
	103.32	9.74979	-0.840115	5.44669
	103.308	9.74979	-0.840115	5.44669
	103.282	9.74979	-0.840115	5.44669
	103.276	9.74979	-0.840115	5.44669
	103.282	9.74979	-0.840115	5.44669
	103.287	9.74979	-0.840115	5.44669
	103.287	9.74979	-0.847985	5.44669
	103.285	9.74979	-0.86827	5.44669
	103.285	9.74979	-0.87666	5.44669
	103.285	9.74979	-0.857648	5.44669
	103.285	9.74979	-0.836407	5.44669
	103.285	9.74979	-0.832636	5.44669
	103.285	9.74979	-0.838349	5.44669
	103.285	9.74979	-0.842041	5.44669
	103.285	9.74979	-0.84155	5.44669
	103.285	9.74979	-0.840032	5.44669
	103.285	9.74979	-0.83957	5.44669
	103.285	9.74979	-0.839916	5.44669
	103.285	9.74979	-0.840225	5.44669
	103.285	9.74979	-0.840232	5.44669
	103.307	9.74979	-0.840124	5.44669
	103.365	9.74979	-0.840077	5.44669
	103.411	9.7006	-0.840096	5.44669
	103.415	9.57382	-0.84012	5.44669
	103.4	9.4722	-0.840124	5.44669
	103.416	9.46425	-0.840117	5.44669
	103.475	9.54457	-0.840112	5.44669
	103.525	9.63776	-0.840113	5.44669
	103.529	9.55884	-0.840115	5.44669
	103.514	9.33094	-0.840115	5.44669
	103.484	9.18872	-0.847986	5.44669
	103.429	9.19831	-0.86827	5.44669
	103.409	9.3002	-0.87666	5.44669
	103.463	9.44533	-0.857648	5.44669
	103.522	9.48668	-0.836407	5.44669
	103.532	9.35669	-0.832636	5.44669
	103.516	9.22319	-0.838349	5.44669
	103.506	9.20329	-0.842041	5.44669
	103.53	9.24079	-0.84155	5.44669
	103.592	9.26331	-0.840032	5.44669
	103.639	9.25938	-0.83957	5.44669
	103.664	9.24972	-0.839916	5.44669
	103.706	9.24707	-0.840225	5.44669
	103.745	9.24939	-0.840232	5.44669
	103.751	9.25131	-0.840124	5.44669
	103.741	9.25128	-0.840077	5.44669
	103.734	9.25059	-0.840096	5.44669
	103.735	9.25031	-0.84012	5.44669
	103.738	9.25044	-0.840124	5.44669
	103.739	9.25059	-0.840117	5.44669
	103.738	9.25061	-0.840112	5.44669
	103.738	9.25056	-0.840113	5.44669
	103.738	9.20135	-0.840115	5.44669
	103.738	9.07458	-0.840115	5.44669
	103.738	9.02216	-0.840115	5.44669
	103.738	9.14098	-0.840115	5.44669
	103.76	9.27373	-0.840115	5.44669
	103.84	9.29729	-0.840115	5.44669
	103.943	9.26159	-0.840115	5.44669
	103.993	9.23851	-0.847986	5.44669
	103.983	9.24158	-0.86827	5.44669
	103.961	9.25107	-0.88453	5.44669
	103.956	9.25396	-0.885804	5.44669
	103.962	9.2518	-0.872952	5.44669
	103.966	9.24986	-0.85017	5.44669
	103.966	9.20063	-0.834641	5.44669
	103.964	9.07453	-0.834563	5.44669
	103.964	9.02239	-0.839785	5.44669
	103.964	9.0919	-0.841958	5.44669
	103.964	9.09773	-0.841005	5.44669
	103.964	9.06884	-0.839833	5.44669
	103.964	9.152	-0.83968	5.44669
	103.964	9.2617	-0.840033	5.44669
	103.964	9.23914	-0.840235	5.44669
	103.964	9.08614	-0.840194	5.44669
	103.964	9.01352	-0.840105	5.44669
	103.964	9.08405	-0.840083	5.44669
	103.964	9.09759	-0.840105	5.44669
	103.964	9.02238	-0.840122	5.44669
	103.964	8.97723	-0.840121	5.44669
	103.986	9.03284	-0.840115	5.44669
	104.044	9.12894	-0.847983	5.44669
	104.068	9.06003	-0.868269	5.44669
	104.036	8.83529	-0.87666	5.44669
	104.056	8.69083	-0.857649	5.44669
	104.148	8.69837	-0.836407	5.44669
	104.214	8.75099	-0.832636	5.44669
	104.214	8.77006	-0.838349	5.44669
	104.192	8.75929	-0.842041	5.44669
	104.182	8.748	-0.84155	5.44669
	104.187	8.74709	-0.847902	5.44669
	104.192	8.75073	-0.867725	5.44669
	104.192	8.75257	-0.876461	5.44669
	104.191	8.75205	-0.857759	5.44669
	104.19	8.75118	-0.836524	5.44669
	104.19	8.751	-0.832646	5.44669
	104.19	8.75123	-0.838311	5.44669
	104.19	8.7514	-0.842022	5.44669
	104.19	8.75138	-0.841556	5.44669
	104.19	8.75132	-0.840041	5.44669
	104.19	8.7513	-0.839572	5.44669
	104.213	8.70212	-0.839914	5.44669
	104.292	8.57536	-0.840224	5.44669
	104.396	8.52293	-0.840232	5.44669
	104.446	8.64174	-0.840125	5.44669
	104.435	8.77449	-0.840077	5.44268
	104.414	8.79806	-0.840095	5.43234
	104.409	8.71316	-0.84012	5.42806
	104.414	8.51412	-0.840124	5.43775
	104.418	8.28879	-0.840117	5.44858
	104.418	8.18871	-0.840112	5.4505
	104.417	8.21477	-0.840113	5.44759
	104.416	8.25934	-0.840115	5.44571
	104.416	8.31763	-0.840115	5.44595
	104.417	8.43233	-0.840115	5.44673
	104.439	8.47646	-0.840115	5.44696
	104.519	8.35846	-0.840115	5.44679
	104.6	8.22899	-0.840115	5.44663
	104.592	8.20652	-0.840115	5.44663
	104.558	8.24151	-0.840115	5.44668
	104.591	8.2639	-0.847985	5.44671
	104.646	8.2608	-0.86827	5.4467
	104.662	8.25153	-0.87666	5.44668
	104.65	8.24876	-0.857648	5.44668
	104.639	8.25088	-0.836407	5.44669
	104.639	8.25276	-0.840507	5.44669
	104.643	8.25279	-0.866504	5.44669
	104.667	8.25214	-0.878586	5.44669
	104.723	8.25185	-0.866955	5.44669
	104.746	8.25197	-0.864479	5.44669
	104.715	8.25211	-0.876507	5.44669
	104.712	8.25214	-0.883839	5.44669
	104.748	8.2029	-0.874988	5.44669
	104.79	8.0761	-0.851722	5.44669
	104.843	8.02368	-0.842438	5.44669
	104.881	8.1425	-0.870006	5.44669
	104.882	8.27526	-0.904267	5.44669
	104.87	8.29882	-0.896152	5.44669
	104.865	8.26312	-0.854957	5.44669
	104.867	8.24004	-0.828658	5.44669
	104.87	8.24311	-0.830396	5.44669
	104.87	8.2526	-0.840173	5.44669
	104.869	8.2063	-0.851473	5.44669
	104.869	8.02817	-0.869712	5.44669
	104.869	7.79784	-0.876024	5.44669
	104.892	7.68822	-0.85687	5.44669
	104.949	7.71206	-0.836306	5.44669
	104.995	7.7591	-0.832871	5.44669
	104.999	7.77002	-0.846354	5.44669
	104.962	7.75783	-0.870169	5.44669
	104.898	7.74883	-0.878036	5.44669
	104.854	7.74939	-0.85755	5.44669
	104.853	7.75283	-0.835876	5.44669
	104.891	7.75407	-0.832449	5.44669
	104.976	7.75336	-0.838459	5.44669
	105.077	7.75263	-0.842154	5.44669
	105.124	7.75257	-0.841559	5.44669
	105.113	7.75281	-0.839995	5.44669
	105.093	7.75293	-0.839551	5.44669
	105.088	7.75289	-0.839921	5.44669
	105.093	7.75284	-0.848105	5.44669
	105.097	7.75283	-0.868389	5.44669
	105.097	7.75284	-0.876667	5.44669
	105.095	7.75285	-0.857609	5.44669
	105.095	7.75285	-0.836388	5.44669
	105.118	7.75285	-0.832642	5.44669
	105.175	7.75284	-0.838358	5.44669
	105.221	7.75285	-0.842043	5.44669
	105.225	7.75285	-0.841548	5.44669
	105.188	7.75285	-0.84003	5.44669
	105.146	7.75285	-0.83957	5.44669
	105.182	7.75285	-0.839917	5.44669
	105.285	7.75285	-0.840225	5.44669
	105.35	7.75285	-0.848102	5.44669
	105.345	7.75285	-0.86828	5.44669
	105.322	7.75285	-0.876622	5.44669
	105.313	7.75285	-0.857629	5.44669
	105.318	7.75285	-0.836412	5.44669
	105.323	7.75285	-0.832645	5.44669
	105.324	7.75285	-0.838351	5.44669
	105.322	7.75285	-0.842039	5.44669
	105.321	7.75285	-0.841549	5.44669
	105.344	7.75285	-0.840032	5.44669
	105.402	7.75285	-0.847441	5.44669
	105.448	7.75285	-0.875942	5.44669
	105.474	7.75285	-0.904926	5.44669
	105.517	7.75285	-0.89431	5.44669
	105.556	7.70366	-0.85395	5.44669
	105.562	7.52769	-0.828891	5.44669
	105.551	7.34848	-0.830851	5.44669
	105.544	7.41487	-0.840281	5.44669
	105.546	7.61725	-0.843486	5.44669
	105.548	7.64679	-0.841469	5.44669
	105.549	7.58222	-0.839484	5.44669
	105.548	7.64226	-0.839369	5.44669
	105.548	7.70582	-0.840027	5.44669
	105.548	7.61517	-0.840343	5.44669
	105.548	7.49022	-0.840242	5.44669
	105.548	7.41072	-0.840087	5.44669
	105.57	7.31405	-0.840058	5.44669
	105.628	7.23555	-0.840101	5.44669
	105.674	7.22654	-0.840129	5.44669
	105.7	7.249	-0.840126	5.44669
	105.721	7.26135	-0.840114	5.44669
	105.702	7.30769	-0.840111	5.44669
	105.684	7.42887	-0.840113	5.44669
	105.727	7.47998	-0.840116	5.44669
	105.781	7.36259	-0.840116	5.44669
	105.771	7.23091	-0.840115	5.44669
	105.7	7.20728	-0.840114	5.44669
	105.666	7.24258	-0.847985	5.44669
	105.721	7.26551	-0.86827	5.44669
	105.785	7.26252	-0.87666	5.44669
	105.797	7.25312	-0.857648	5.44669
	105.78	7.25024	-0.836407	5.44669
	105.769	7.25237	-0.832636	5.44669
	105.77	7.25429	-0.838349	5.44669
	105.775	7.25434	-0.842041	5.44669
	105.776	7.25367	-0.84155	5.44669
	105.775	7.25338	-0.840032	5.44669
	105.774	7.25349	-0.83957	5.44669
	105.774	7.25364	-0.839916	5.44669
	105.774	7.25367	-0.840225	5.44669
	105.774	7.25362	-0.840232	5.44669
	105.774	7.2536	-0.840124	5.44669
	105.774	7.2536	-0.847948	5.44669
	105.774	7.25361	-0.868251	5.44669
	105.797	7.25361	-0.876665	5.44669
	105.854	7.25361	-0.857657	5.44669
	105.9	7.25361	-0.836409	5.44669
	105.926	7.25361	-0.840505	5.44669
	105.947	7.25361	-0.866503	5.44669
	105.929	7.25361	-0.878586	5.44669
	105.911	7.25361	-0.859085	5.44669
	105.954	7.25361	-0.836324	5.44669
	106.008	7.25361	-0.832091	5.44669
	106.019	7.25361	-0.83815	5.44669
	106.006	7.20442	-0.850022	5.44669
	105.996	7.07765	-0.869823	5.44669
	105.997	7.02521	-0.876586	5.44669
	106.001	7.14403	-0.857066	5.44669
	106.002	7.27679	-0.836189	5.44669
	106.001	7.30035	-0.832752	5.44669
	106	7.26465	-0.838475	5.44669
	106	7.19238	-0.842053	5.44669
	106.001	7.01948	-0.841511	5.44669
	106.001	6.80058	-0.840011	5.44669
	106.001	6.74307	-0.839575	5.44669
	106.001	6.89086	-0.839926	5.44669
	106.001	7.03729	-0.840227	5.44669
	106.001	7.05624	-0.840229	5.44669
	106.001	6.96455	-0.840123	5.44669
	106.001	6.81349	-0.840077	5.44669
	106.001	6.76603	-0.840096	5.44669
	106.001	6.89557	-0.84012	5.44669
	106.001	6.98186	-0.840124	5.44669
	106.001	6.87598	-0.840116	5.44669
	106.001	6.73657	-0.840112	5.44669
	106.001	6.7548	-0.840113	5.44669
	106.023	6.91655	-0.840115	5.44669
	106.08	6.99438	-0.840115	5.44669
	106.126	6.87373	-0.840115	5.44669
	106.152	6.73117	-0.840115	5.44669
	106.173	6.70415	-0.840115	5.44669
	106.155	6.74189	-0.840115	5.44669
	106.137	6.76705	-0.840115	5.44669
	106.18	6.76413	-0.840115	5.44669
	106.234	6.75396	-0.840115	5.44669
	106.246	6.75073	-0.840115	5.44669
	106.232	6.753	-0.840115	5.44669
	106.222	6.75509	-0.840115	5.44669
	106.223	6.75516	-0.840115	5.44669
	106.227	6.75445	-0.840115	5.44669
	106.228	6.75413	-0.840115	5.44669
	106.228	6.75424	-0.840115	5.44669
	106.227	6.75441	-0.840115	5.44669
	106.227	6.75443	-0.840115	5.44669
	106.227	6.75439	-0.840115	5.44669
	106.227	6.75436	-0.840115	5.44669
	106.227	6.75436	-0.840115	5.44669
	106.227	6.75437	-0.840115	5.44669
	106.227	6.75438	-0.840115	5.44669
	106.227	6.75438	-0.840115	5.44669
	106.227	6.75437	-0.840115	5.44669
	106.227	6.75437	-0.840115	5.44669
	106.249	6.75437	-0.840115	5.44669
	106.307	6.75437	-0.840115	5.44669
	106.353	6.75437	-0.840115	5.44669
	106.379	6.75437	-0.847985	5.44669
	106.4	6.70518	-0.86827	5.44669
	106.381	6.57841	-0.87666	5.44669
	106.363	6.52598	-0.857648	5.44669
	106.406	6.6448	-0.836407	5.44669
	106.46	6.77755	-0.832636	5.44669
	106.472	6.80111	-0.838349	5.44669
	106.459	6.76541	-0.842041	5.44669
	106.449	6.74234	-0.84155	5.44669
	106.45	6.7454	-0.840032	5.44669
	106.453	6.7057	-0.83957	5.44669
	106.455	6.53263	-0.839916	5.44669
	106.476	6.30206	-0.840225	5.44669
	106.555	6.23974	-0.840232	5.44669
	106.659	6.38965	-0.840124	5.44669
	106.708	6.48949	-0.840077	5.44669
	106.698	6.38201	-0.840096	5.44669
	106.677	6.28629	-0.84012	5.44669
	106.672	6.38037	-0.840124	5.44669
	106.677	6.469	-0.840117	5.44669
	106.681	6.37671	-0.840112	5.44669
	106.681	6.24216	-0.840113	5.44669
	106.68	6.20841	-0.840115	5.44669
	106.679	6.24048	-0.840115	5.44669
	106.679	6.26566	-0.840115	5.44669
	106.68	6.26476	-0.840115	5.44669
	106.68	6.25543	-0.840115	5.44669
	106.68	6.25184	-0.840115	5.44669
	106.68	6.25365	-0.840115	5.44669
	106.68	6.25569	-0.840115	5.44669
	106.68	6.2559	-0.840115	5.44669
	106.68	6.25526	-0.840115	5.44669
	106.68	6.25492	-0.840115	5.44669
	106.702	6.255	-0.840115	5.44669
	106.782	6.25516	-0.840115	5.44669
	106.885	6.25519	-0.840115	5.44669
	106.935	6.25516	-0.840115	5.44669
	106.924	6.25512	-0.840115	5.44669
	106.903	6.25513	-0.840115	5.44669
	106.898	6.25514	-0.840115	5.44669
	106.881	6.20595	-0.840115	5.44669
	106.828	6.07918	-0.840115	5.44669
	106.804	6.02674	-0.840115	5.44669
	106.856	6.14556	-0.840115	5.44669
	106.916	6.22912	-0.840115	5.44669
	106.927	6.12591	-0.840115	5.44669
	106.911	5.98859	-0.840115	5.44669
	106.901	5.95755	-0.840115	5.44669
	106.902	5.99175	-0.840115	5.44669
	106.906	5.96766	-0.840115	5.44669
	106.907	5.88839	-0.840115	5.44669
	106.929	5.90391	-0.840115	5.44669
	106.985	5.94495	-0.840115	5.44669
	107.031	5.85925	-0.840115	5.44669
	107.035	5.74415	-0.840115	5.44669
	106.999	5.71617	-0.840115	5.44669
	106.957	5.74374	-0.847985	5.44669
	106.992	5.76498	-0.86827	5.44669
	107.096	5.76403	-0.87666	5.44669
	107.16	5.75608	-0.857648	5.44669
	107.156	5.75309	-0.836407	5.44669
	107.132	5.75466	-0.832636	5.44669
	107.124	5.75638	-0.838349	5.44669
	107.151	5.75655	-0.842041	5.44669
	107.213	5.756	-0.849421	5.44669
	107.238	5.75572	-0.868187	5.44669
	107.182	5.75579	-0.876115	5.44669
	107.143	5.75592	-0.857449	5.44669
	107.213	5.75595	-0.836517	5.44669
	107.333	5.75592	-0.832753	5.44669
	107.393	5.75589	-0.838359	5.44669
	107.359	5.75589	-0.842004	5.44669
	107.276	5.7559	-0.841531	5.44669
	107.246	5.75591	-0.840037	5.44669
	107.306	5.7559	-0.839579	5.44669
	107.371	5.7559	-0.839918	5.44669
	107.381	5.7559	-0.848094	5.44669
	107.363	5.7559	-0.868385	5.44669
	107.352	5.7559	-0.88454	5.44669
	107.354	5.7559	-0.885767	5.44669
	107.359	5.7559	-0.872933	5.44669
	107.36	5.7559	-0.850175	5.44669
	107.359	5.7559	-0.83465	5.44669
	107.358	5.7559	-0.834564	5.44669
	107.358	5.70671	-0.847653	5.44669
	107.358	5.57994	-0.870112	5.44669
	107.381	5.47832	-0.87755	5.44669
	107.461	5.47036	-0.865238	5.44669
	107.564	5.55068	-0.864128	5.44669
	107.591	5.64387	-0.869099	5.44669
	107.523	5.56496	-0.856002	5.44669
	107.456	5.38624	-0.838412	5.44669
	107.448	5.41999	-0.834063	5.44669
	107.489	5.65798	-0.838234	5.44669
	107.558	5.82025	-0.841486	5.44669
	107.602	5.76625	-0.841359	5.44669
	107.6	5.53246	-0.840149	5.44669
	107.585	5.28185	-0.839687	5.44669
	107.579	5.23276	-0.839923	5.44669
	107.582	5.39534	-0.840187	5.44669
	107.586	5.49579	-0.848084	5.44669
	107.586	5.38405	-0.868286	5.44669
	107.585	5.23715	-0.884502	5.44669
	107.584	5.20513	-0.885786	5.44669
	107.584	5.24232	-0.872954	5.44669
	107.585	5.26903	-0.850177	5.44669
	107.585	5.26695	-0.834643	5.44669
	107.585	5.25658	-0.834561	5.44669
	107.585	5.25298	-0.839783	5.44669
	107.585	5.25515	-0.841958	5.44669
	107.585	5.25734	-0.841006	5.44669
	107.585	5.25749	-0.839833	5.44669
	107.585	5.25677	-0.83968	5.44669
	107.585	5.25642	-0.840033	5.44669
	107.585	5.25653	-0.840235	5.44669
	107.585	5.2567	-0.840194	5.44669
	107.585	5.25673	-0.840105	5.4507
	107.585	5.25668	-0.840083	5.46104
	107.585	5.25665	-0.840105	5.46531
	107.585	5.25666	-0.840122	5.45562
	107.585	5.25667	-0.840121	5.4448
	107.585	5.25667	-0.840115	5.44287
	107.585	5.25667	-0.840112	5.44579
	107.585	5.25667	-0.840114	5.44767
	107.585	5.25667	-0.840115	5.44742
	107.585	5.25667	-0.840115	5.44664
	107.607	5.25667	-0.840115	5.44641
	107.687	5.25667	-0.840115	5.44658
	107.768	5.25667	-0.840115	5.44674
	107.738	5.25667	-0.840115	5.44675
	107.646	5.25667	-0.840115	5.44669
	107.655	5.25667	-0.840115	5.44266
	107.764	5.20748	-0.840115	5.43233
	107.84	5.0807	-0.840115	5.42806
	107.839	5.02827	-0.840115	5.43776
	107.812	5.14709	-0.840115	5.44858
	107.801	5.27984	-0.840115	5.4505
	107.807	5.3034	-0.840115	5.44759
	107.813	5.2677	-0.840115	5.44571
	107.813	5.24463	-0.840115	5.44595
	107.811	5.24769	-0.840115	5.44673
	107.81	5.25719	-0.840115	5.44696
	107.811	5.26007	-0.840115	5.44679
	107.811	5.25791	-0.840115	5.44663
	107.811	5.25598	-0.840115	5.44663
	107.811	5.20675	-0.847985	5.44668
	107.811	5.03145	-0.86827	5.44671
	107.811	4.80335	-0.87666	5.4467
	107.811	4.69365	-0.857648	5.44668
	107.811	4.76586	-0.836407	5.44668
	107.811	4.93936	-0.832636	5.44669
	107.811	5.00287	-0.838349	5.44669
	107.833	4.87204	-0.842041	5.44669
	107.913	4.73031	-0.84155	5.44669
	107.994	4.70725	-0.840032	5.44669
	107.986	4.79555	-0.83957	5.44669
	107.952	4.94664	-0.839916	5.44669
	107.985	4.99532	-0.840225	5.4507
	108.04	4.86628	-0.840232	5.46104
	108.056	4.73058	-0.840124	5.46531
	108.044	4.70941	-0.840077	5.45562
	108.033	4.74717	-0.840096	5.4448
	108.033	4.77025	-0.847991	5.44287
	108.037	4.76645	-0.868279	5.44579
	108.039	4.75666	-0.884532	5.44767
	108.038	4.7539	-0.893672	5.44742
	108.037	4.75623	-0.901105	5.44664
	108.037	4.75818	-0.886715	5.44641
	108.037	4.75817	-0.852175	5.44658
	108.037	4.75748	-0.830855	5.44674
	108.037	4.75718	-0.832306	5.44675
	108.037	4.75731	-0.840192	5.44669
	108.037	4.75747	-0.842932	5.44667
	108.037	4.75749	-0.841269	5.44668
	108.037	4.75744	-0.839597	5.44669
	108.06	4.75741	-0.839488	5.44669
	108.117	4.75742	-0.840036	5.44669
	108.141	4.75743	-0.848175	5.44669
	108.109	4.75744	-0.868378	5.44669
	108.129	4.75743	-0.876637	5.44669
	108.222	4.75743	-0.857601	5.44669
	108.288	4.75743	-0.836395	5.44669
	108.287	4.75743	-0.832648	5.44669
	108.265	4.75743	-0.838358	5.44669
	108.256	4.75743	-0.842041	5.44669
	108.26	4.75743	-0.841547	5.44669
	108.265	4.75743	-0.84003	5.44669
	108.265	4.75743	-0.83957	5.44669
	108.264	4.75743	-0.847787	5.44669
	108.263	4.75743	-0.868381	5.44669
	108.263	4.75743	-0.876776	5.44669
	108.264	4.70824	-0.857658	5.44669
	108.264	4.53228	-0.84424	5.44669
	108.264	4.30388	-0.860773	5.44669
	108.286	4.1943	-0.874899	5.44669
	108.366	4.21747	-0.859583	5.44669
	108.469	4.26421	-0.837844	5.44669
	108.497	4.27525	-0.832551	5.44669
	108.429	4.26321	-0.837802	5.44669
	108.384	4.25424	-0.841842	5.44669
	108.432	4.25476	-0.841662	5.44669
	108.498	4.25816	-0.840149	5.44669
	108.513	4.2594	-0.839579	5.44669
	108.496	4.25871	-0.847749	5.44669
	108.484	4.25798	-0.868362	5.44669
	108.485	4.25792	-0.876782	5.44669
	108.49	4.25816	-0.857667	5.44669
	108.492	4.25828	-0.836371	5.44669
	108.491	4.25824	-0.832615	5.44669
	108.49	4.25819	-0.838353	5.44669
	108.49	4.25817	-0.84205	5.44669
	108.49	4.25819	-0.841553	5.44669
	108.49	4.2582	-0.840029	5.44669
	108.49	4.2582	-0.839568	5.44669
	108.49	4.25819	-0.839916	5.44669
	108.49	4.25819	-0.840226	5.44669
	108.49	4.25819	-0.840232	5.44669
	108.49	4.25819	-0.840124	5.44669
	108.49	4.25819	-0.840077	5.44669
	108.49	4.25819	-0.840096	5.44669
	108.49	4.25819	-0.84012	5.44669
	108.49	4.25819	-0.840124	5.44669
	108.49	4.25819	-0.840117	5.44669
	108.49	4.25819	-0.840112	5.44669
	108.512	4.20901	-0.840113	5.44669
	108.592	4.03304	-0.847986	5.44669
	108.695	3.85383	-0.868271	5.44669
	108.745	3.92022	-0.87666	5.44669
	108.735	4.17179	-0.857648	5.44669
	108.713	4.32811	-0.836407	5.44669
	108.708	4.26678	-0.832636	5.44669
	108.714	4.08123	-0.838349	5.44669
	108.718	3.9596	-0.842041	5.44669
	108.718	3.9642	-0.84155	5.44669
	108.716	4.00771	-0.840032	5.44669
	108.716	4.02404	-0.83957	5.44669
	108.716	4.06456	-0.839916	5.44669
	108.716	4.18189	-0.840225	5.44669
	108.716	4.28264	-0.840232	5.44669
	108.716	4.2444	-0.840124	5.44669
	108.716	4.03886	-0.840077	5.44669
	108.738	3.79445	-0.840096	5.44669
	108.796	3.68872	-0.84012	5.44669
	108.82	3.7192	-0.840124	5.44669
	108.788	3.76763	-0.840117	5.44669
	108.808	3.77678	-0.840112	5.44669
	108.901	3.76335	-0.840113	5.44669
	108.966	3.75446	-0.840115	5.44669
	108.966	3.75552	-0.847986	5.44669
	108.944	3.75911	-0.86827	5.44669
	108.934	3.76025	-0.87666	5.44669
	108.939	3.75944	-0.857648	5.44669
	108.944	3.7587	-0.836407	5.44669
	108.944	3.75868	-0.832636	5.44669
	108.943	3.75893	-0.838349	5.44669
	108.942	3.75905	-0.842041	5.44669
	108.964	3.75901	-0.84155	5.44669
	109.022	3.75895	-0.840032	5.44669
	109.068	3.75894	-0.83957	5.44669
	109.072	3.75895	-0.839916	5.44669
	109.035	3.75896	-0.840225	5.44669
	108.971	3.75896	-0.840232	5.44669
	108.927	3.75896	-0.840124	5.44669
	108.949	3.75896	-0.840077	5.44669
	109.044	3.75896	-0.840096	5.44669
	109.153	3.75896	-0.84012	5.44669
	109.2	3.75896	-0.840124	5.44669
	109.186	3.75896	-0.840117	5.44669
	109.165	3.75896	-0.840112	5.44669
	109.161	3.75896	-0.840113	5.44669
	109.167	3.75896	-0.840115	5.44669
	109.171	3.75896	-0.840115	5.44669
	109.17	3.75896	-0.840115	5.44669
	109.169	3.75896	-0.840115	5.44669
	109.168	3.75896	-0.840115	5.44669
	109.191	3.75896	-0.840115	5.44669
	109.249	3.75896	-0.840115	5.44669
	109.272	3.75896	-0.840115	5.44669
	109.241	3.70977	-0.840115	5.44669
	109.26	3.58299	-0.840115	5.44669
	109.353	3.48137	-0.840115	5.44669
	109.419	3.47341	-0.840115	5.44669
	109.419	3.55374	-0.840115	5.44669
	109.396	3.69612	-0.840115	5.44669
	109.387	3.79317	-0.840115	5.44669
	109.391	3.79366	-0.840115	5.44669
	109.396	3.76102	-0.840115	5.44669
	109.397	3.74744	-0.840115	5.44669
	109.395	3.7042	-0.840115	5.44669
	109.395	3.53557	-0.840115	5.44669
	109.395	3.30812	-0.840115	5.44669
	109.395	3.19634	-0.840115	5.44669
	109.395	3.21825	-0.840115	5.44669
	109.395	3.26524	-0.840115	5.44669
	109.395	3.27683	-0.840115	5.44669
	109.395	3.26494	-0.840115	5.44669
	109.395	3.25583	-0.840115	5.44669
	109.417	3.25624	-0.840115	5.44669
	109.475	3.25965	-0.840115	5.44669
	109.521	3.26093	-0.840115	5.44669
	109.547	3.26025	-0.840115	5.44669
	109.59	3.25952	-0.840115	5.44669
	109.607	3.25945	-0.840115	5.44669
	109.555	3.25968	-0.840115	5.44669
	109.521	3.2598	-0.840115	5.44669
	109.568	3.25977	-0.840115	5.44669
	109.629	3.25971	-0.840115	5.44669
	109.643	3.2597	-0.840115	5.44669
	109.627	3.25972	-0.840115	5.44669
	109.616	3.25973	-0.840115	5.44669
	109.617	3.25973	-0.840115	5.44669
	109.621	3.21053	-0.840115	5.44669
	109.623	3.08376	-0.840115	5.44669
	109.622	3.03132	-0.840115	5.44669
	109.621	3.15014	-0.840115	5.44669
	109.621	3.2829	-0.840115	5.44669
	109.621	3.30646	-0.840115	5.44669
	109.621	3.27076	-0.840115	5.44669
	109.621	3.24768	-0.840115	5.44669
	109.621	3.25075	-0.840115	5.44669
	109.621	3.26024	-0.840115	5.44669
	109.621	3.26313	-0.840115	5.44669
	109.621	3.21177	-0.840115	5.44669
	109.621	3.08307	-0.840115	5.44669
	109.621	3.03059	-0.840115	5.44669
	109.621	3.15008	-0.840115	5.44669
	109.621	3.28313	-0.840115	5.44669
	109.621	3.30658	-0.840115	5.44669
	109.621	3.27073	-0.840115	5.44669
	109.644	3.24763	-0.840115	5.44669
	109.723	3.25074	-0.840115	5.44669
	109.827	3.26026	-0.840115	5.44669
	109.877	3.26314	-0.840115	5.44669
	109.844	3.26096	-0.840115	5.44669
	109.765	3.25903	-0.840115	5.44669
	109.736	3.25899	-0.847985	5.44669
	109.796	3.25966	-0.86827	5.44669
	109.86	3.25996	-0.87666	5.44669
	109.87	3.21065	-0.857648	5.44669
	109.853	3.08372	-0.836407	5.44669
	109.842	2.98208	-0.832636	5.44669
	109.843	2.92497	-0.838349	5.44669
	109.848	2.82936	-0.842041	5.44669
	109.849	2.74334	-0.84155	5.44669
	109.848	2.7308	-0.840032	5.44669
	109.847	2.75446	-0.83957	5.44669
	109.847	2.76857	-0.847787	5.44669
	109.848	2.76602	-0.868381	5.44669
	109.848	2.75994	-0.876777	5.44669
	109.87	2.75829	-0.857658	5.44669
	109.927	2.75976	-0.836369	5.44669
	109.973	2.76097	-0.832617	5.44669
	109.999	2.76094	-0.838354	5.44669
	110.043	2.76051	-0.84205	5.44669
	110.059	2.76033	-0.841552	5.44669
	110.008	2.76042	-0.840029	5.44669
	109.973	2.76051	-0.839568	5.44669
	110.021	2.76052	-0.839916	5.44669
[truncated: 342 more rows]
