# Supplementary material for: Design of a cosmetic glove stiffness compensation mechanism for toddler-sized hand prostheses
Source: PLoS One. 2017 Aug 11;12(8):e0183233. doi: 10.1371/journal.pone.0183233 (PMC5553851; doi:10.1371/journal.pone.0183233)
Supplement: S1 Dataset — (ZIP) [file pone.0183233.s001.zip › 02 Spring measurements/VST2_4.xlsx]

## Sheet: VST2_4
LabVIEW Measurement
Writer_Version	2
Reader_Version	2
Separator	Tab
Decimal_Separator	.
Multi_Headings	No
X_Columns	No
Time_Pref	Absolute
Operator	localadmin
Date	2013-10-09
Time	00:11:35.972000
***End_of_Header***
Channels	4
Samples	10	10	10	10
Date	2013-10-09	2013-10-09	2013-10-09	2013-10-09
Time	00:11:41.672000	00:11:41.672000	00:11:41.672000	00:11:41.672000
Y_Unit_Label	mm	N	N	Pa
X_Dimension	Time	Time	Time	Time
X0	0	0	0	0
Delta_X	0.01	0.01	0.01	0.01
***End_of_Header***
X_Value	Voltage LVDT (Filtered)	Voltage Load Cell (Filtered)	Voltage Pinch Load Cell (Filtered)	Voltage Pressure (Filtered)	Comment
	111.658	0.264307	-0.840115	5.44669
	111.658	0.264307	-0.840115	5.44669
	111.658	0.264307	-0.840115	5.44669
	111.658	0.264307	-0.840115	5.44669
	111.658	0.264307	-0.840115	5.44669
	111.658	0.264307	-0.840115	5.44669
	111.658	0.264307	-0.840115	5.44669
	111.658	0.264307	-0.847985	5.44669
	111.636	0.264307	-0.86827	5.44669
	111.578	0.264307	-0.87666	5.44669
	111.554	0.264307	-0.857648	5.44669
	111.608	0.264307	-0.836407	5.44669
	111.668	0.264307	-0.832636	5.44669
	111.679	0.264307	-0.838349	5.44669
	111.663	0.264307	-0.849912	5.44669
	111.652	0.264307	-0.869706	5.44669
	111.654	0.264307	-0.876577	5.44669
	111.658	0.264307	-0.857103	5.44669
	111.659	0.264307	-0.836208	5.44669
	111.659	0.264307	-0.832747	5.44669
	111.658	0.264307	-0.838466	5.44669
	111.658	0.264307	-0.842051	5.44669
	111.658	0.264307	-0.841513	5.44669
	111.658	0.264307	-0.840012	5.44669
	111.658	0.264307	-0.839575	5.44669
	111.658	0.264307	-0.839925	5.44669
	111.658	0.264307	-0.840227	5.44669
	111.658	0.264307	-0.840229	5.44669
	111.658	0.264307	-0.840123	5.44669
	111.658	0.264307	-0.840077	5.44669
	111.658	0.264307	-0.840096	5.44669
	111.658	0.264307	-0.84012	5.44669
	111.658	0.264307	-0.840124	5.44669
	111.658	0.264307	-0.840117	5.44669
	111.658	0.264307	-0.840112	5.44669
	111.658	0.264307	-0.840113	5.44669
	111.658	0.264307	-0.840115	5.44669
	111.658	0.264307	-0.847986	5.44669
	111.658	0.264307	-0.86827	5.44669
	111.658	0.264307	-0.87666	5.44669
	111.658	0.264307	-0.857648	5.44669
	111.658	0.264307	-0.836407	5.44669
	111.658	0.264307	-0.832636	5.44669
	111.658	0.264307	-0.838349	5.44669
	111.658	0.264307	-0.842041	5.44669
	111.658	0.264307	-0.84155	5.44669
	111.658	0.264307	-0.840032	5.44669
	111.658	0.264307	-0.83957	5.44669
	111.658	0.264307	-0.839916	5.44669
	111.658	0.264307	-0.840225	5.44669
	111.658	0.264307	-0.840232	5.44669
	111.658	0.264307	-0.840124	5.44669
	111.658	0.264307	-0.840077	5.44669
	111.658	0.264307	-0.840096	5.44669
	111.658	0.264307	-0.84012	5.44669
	111.658	0.264307	-0.840124	5.44669
	111.658	0.264307	-0.840117	5.44669
	111.658	0.264307	-0.840112	5.44669
	111.658	0.264307	-0.840113	5.44669
	111.658	0.264307	-0.840115	5.44669
	111.658	0.264307	-0.840115	5.44669
	111.658	0.264307	-0.840115	5.44669
	111.658	0.264307	-0.847985	5.44669
	111.658	0.264307	-0.86827	5.44669
	111.658	0.264307	-0.87666	5.44669
	111.658	0.264307	-0.857648	5.44669
	111.658	0.264307	-0.836407	5.44669
	111.658	0.264307	-0.832636	5.44669
	111.658	0.264307	-0.838349	5.44669
	111.658	0.264307	-0.842041	5.44669
	111.658	0.264307	-0.84155	5.44669
	111.658	0.264307	-0.840032	5.44669
	111.658	0.264307	-0.83957	5.44669
	111.658	0.264307	-0.839916	5.44669
	111.658	0.264307	-0.840225	5.44669
	111.658	0.264307	-0.840232	5.44669
	111.658	0.264307	-0.840124	5.44669
	111.658	0.264307	-0.840077	5.44669
	111.658	0.264307	-0.840096	5.44669
	111.636	0.264307	-0.84012	5.44669
	111.578	0.264307	-0.840124	5.44669
	111.554	0.264307	-0.840117	5.44669
	111.608	0.264307	-0.840112	5.44669
	111.668	0.264307	-0.840113	5.44669
	111.679	0.264307	-0.840115	5.44669
	111.663	0.264307	-0.840115	5.44669
	111.652	0.264307	-0.840115	5.44669
	111.654	0.264307	-0.840115	5.44669
	111.658	0.264307	-0.840115	5.44669
	111.659	0.264307	-0.840115	5.44669
	111.659	0.264307	-0.840115	5.44669
	111.658	0.264307	-0.840115	5.44669
	111.658	0.264307	-0.840115	5.44669
	111.658	0.264307	-0.840115	5.44669
	111.658	0.264307	-0.840115	5.44669
	111.658	0.264307	-0.840115	5.44669
	111.658	0.264307	-0.840115	5.44669
	111.658	0.264307	-0.840115	5.44669
	111.658	0.264307	-0.840115	5.44669
	111.658	0.264307	-0.840115	5.44669
	111.658	0.264307	-0.840115	5.44669
	111.658	0.264307	-0.840115	5.44669
	111.658	0.264307	-0.840115	5.44669
	111.658	0.264307	-0.840115	5.44669
	111.658	0.264307	-0.840115	5.44669
	111.658	0.264307	-0.840115	5.44669
	111.658	0.264307	-0.840115	5.44669
	111.658	0.264307	-0.840115	5.44669
	111.658	0.264307	-0.840115	5.44669
	111.658	0.264307	-0.840115	5.44669
	111.658	0.264307	-0.840115	5.44669
	111.658	0.264307	-0.840115	5.44669
	111.658	0.264307	-0.840115	5.44669
	111.658	0.264307	-0.840115	5.44669
	111.658	0.264307	-0.840115	5.44669
	111.658	0.264307	-0.840115	5.44669
	111.658	0.264307	-0.847985	5.44669
	111.658	0.264307	-0.86827	5.44669
	111.658	0.264307	-0.87666	5.44669
	111.658	0.264307	-0.857648	5.44669
	111.658	0.264307	-0.836407	5.44669
	111.658	0.264307	-0.832636	5.44669
	111.658	0.264307	-0.838349	5.44669
	111.658	0.264307	-0.842041	5.44669
	111.658	0.264307	-0.84155	5.44669
	111.658	0.264307	-0.840032	5.44669
	111.658	0.264307	-0.83957	5.44669
	111.658	0.264307	-0.839916	5.44669
	111.658	0.215117	-0.840225	5.44669
	111.658	0.088342	-0.840232	5.44669
	111.658	0.03591	-0.840124	5.44669
	111.658	0.154727	-0.840077	5.44669
	111.658	0.287482	-0.840096	5.44669
	111.658	0.311046	-0.84012	5.44669
	111.658	0.275343	-0.840124	5.44669
	111.658	0.252268	-0.840117	5.44669
	111.658	0.255334	-0.840112	5.44669
	111.658	0.264827	-0.840113	5.44669
	111.658	0.267714	-0.840115	5.44669
	111.658	0.265549	-0.840115	5.44669
	111.658	0.263617	-0.840115	5.44669
	111.658	0.263576	-0.840115	5.44669
	111.658	0.264247	-0.840115	5.44669
	111.658	0.264542	-0.840115	5.44669
	111.658	0.264427	-0.847986	5.44669
	111.658	0.264274	-0.86827	5.44669
	111.658	0.264251	-0.87666	5.44669
	111.636	0.264295	-0.857648	5.44669
	111.578	0.264322	-0.836407	5.44669
	111.554	0.264318	-0.840507	5.44669
	111.608	0.264306	-0.866504	5.44669
	111.668	0.264303	-0.878586	5.44669
	111.657	0.264306	-0.859084	5.44669
	111.583	0.264308	-0.836323	5.44669
	111.549	0.264308	-0.832091	5.44669
	111.604	0.264307	-0.83815	5.44669
	111.646	0.264307	-0.842152	5.44669
	111.601	0.264307	-0.841667	5.44669
	111.538	0.264307	-0.840041	5.44669
	111.5	0.264307	-0.839532	5.44669
	111.458	0.313497	-0.847768	5.44669
	111.446	0.440273	-0.868386	5.44669
	111.5	0.541895	-0.876786	5.44669
	111.533	0.599043	-0.85766	5.44669
	111.485	0.694686	-0.836367	5.44669
	111.423	0.780702	-0.832615	5.44669
	111.41	0.79323	-0.838354	5.44669
	111.426	0.769566	-0.842051	5.44669
	111.437	0.755464	-0.841553	5.44669
	111.436	0.758011	-0.840029	5.44669
	111.432	0.764096	-0.839568	5.44669
	111.43	0.765741	-0.839916	5.44669
	111.431	0.764267	-0.840226	5.44669
	111.432	0.812255	-0.840232	5.44669
	111.432	0.988241	-0.840124	5.44669
	111.432	1.21707	-0.840077	5.44669
	111.432	1.32683	-0.840096	5.44669
	111.432	1.30357	-0.84012	5.44669
	111.432	1.25674	-0.840124	5.44669
	111.432	1.24569	-0.840117	5.44669
	111.432	1.25776	-0.840112	5.44669
	111.409	1.26675	-0.840113	5.44669
	111.33	1.26623	-0.840115	5.44669
	111.226	1.26281	-0.840115	5.44669
	111.176	1.26157	-0.840115	5.44669
	111.187	1.31145	-0.847985	5.44669
	111.208	1.48815	-0.86827	5.44669
	111.213	1.71661	-0.87666	5.44669
	111.208	1.77676	-0.857648	5.44669
	111.204	1.5775	-0.836407	5.44669
	111.204	1.35159	-0.832636	5.44669
	111.205	1.40699	-0.838349	5.44669
	111.206	1.67062	-0.842041	5.44669
	111.206	1.83589	-0.84155	5.44669
	111.205	1.82322	-0.840032	5.44669
	111.205	1.76104	-0.83957	5.44669
	111.205	1.73979	-0.839916	5.44669
	111.205	1.75304	-0.840225	5.44669
	111.205	1.76615	-0.840232	5.44669
	111.205	1.76694	-0.840124	5.44669
	111.205	1.7626	-0.840077	5.44669
	111.205	1.76051	-0.840096	5.44669
	111.205	1.76118	-0.84012	5.44669
	111.205	1.7622	-0.847995	5.44669
	111.205	1.76239	-0.868272	5.44669
	111.205	1.76211	-0.876657	5.44669
	111.205	1.76192	-0.857646	5.44669
	111.205	1.76194	-0.836407	5.44669
	111.205	1.76202	-0.832637	5.44669
	111.205	1.76204	-0.838349	5.44669
	111.183	1.76202	-0.842041	5.44669
	111.103	1.76201	-0.849421	5.44669
	111	1.76201	-0.868187	5.44669
	110.95	1.76201	-0.876115	5.44669
	110.983	1.76202	-0.857449	5.44669
	111.062	1.76202	-0.836517	5.44669
	111.09	1.76202	-0.840624	5.44669
	111.031	1.76202	-0.866514	5.44669
	110.967	1.76202	-0.878548	5.44669
	110.956	1.76202	-0.859065	5.44669
	110.974	1.76202	-0.836329	5.44669
	110.985	1.76202	-0.8321	5.44669
	110.983	1.76202	-0.838152	5.44669
	110.979	1.76202	-0.842149	5.44669
	110.977	1.76202	-0.841666	5.44669
	110.978	1.8112	-0.847912	5.44669
	110.979	1.93798	-0.867688	5.44669
	110.979	2.0396	-0.876442	5.44669
	110.957	2.04756	-0.857764	5.44669
	110.877	2.01643	-0.836532	5.44669
	110.773	2.00082	-0.832648	5.44669
	110.724	1.9562	-0.838309	5.4507
	110.734	1.88609	-0.84202	5.46104
	110.756	1.96193	-0.841556	5.46531
	110.761	2.13116	-0.840041	5.45562
	110.755	2.14371	-0.839572	5.4448
	110.751	2.08385	-0.839913	5.44287
	110.751	2.15191	-0.840223	5.44579
	110.753	2.26634	-0.840232	5.44767
	110.731	2.30032	-0.840125	5.44742
	110.673	2.2755	-0.840077	5.44664
	110.627	2.25328	-0.840095	5.44641
	110.601	2.25284	-0.847991	5.44658
	110.558	2.26056	-0.868279	5.44674
	110.541	2.26395	-0.876662	5.44675
	110.593	2.26263	-0.857646	5.44669
	110.627	2.26087	-0.836405	5.44667
	110.58	2.2606	-0.832636	5.44668
	110.518	2.26112	-0.83835	5.44669
	110.505	2.26143	-0.842041	5.44669
	110.52	2.26137	-0.84155	5.44669
	110.532	2.26124	-0.840031	5.44669
	110.531	2.2612	-0.83957	5.44669
	110.526	2.26124	-0.839916	5.44669
	110.525	2.26126	-0.840225	5.44669
	110.526	2.26126	-0.840232	5.44669
	110.527	2.31044	-0.840124	5.44669
	110.527	2.43721	-0.840077	5.44669
	110.527	2.48965	-0.840096	5.44669
	110.526	2.37083	-0.84012	5.44669
	110.504	2.28727	-0.840124	5.44669
	110.424	2.39048	-0.840117	5.44669
	110.343	2.5278	-0.840112	5.44669
	110.351	2.60803	-0.840113	5.44669
	110.385	2.65141	-0.840115	5.44669
	110.353	2.60116	-0.840115	5.44669
	110.297	2.55837	-0.840115	5.44669
	110.281	2.65569	-0.840115	5.44669
	110.293	2.77627	-0.840115	5.44669
	110.304	2.80242	-0.840115	5.44669
	110.304	2.77214	-0.840115	5.44669
	110.301	2.75041	-0.840115	5.44669
	110.277	2.75212	-0.840115	5.44669
	110.197	2.76056	-0.840115	5.44669
	110.095	2.76349	-0.840115	5.44669
	110.045	2.76172	-0.840115	5.44669
	110.056	2.75994	-0.840115	5.44669
	110.077	2.75982	-0.840115	5.44669
	110.082	2.7604	-0.840115	5.44669
	110.076	2.76069	-0.840115	5.44669
	110.072	2.7606	-0.840115	5.44669
	110.072	2.76046	-0.840115	5.44669
	110.074	2.76044	-0.840115	5.44669
	110.074	2.76047	-0.840115	5.44669
	110.074	2.7605	-0.840115	5.44669
	110.074	2.7605	-0.840115	5.44669
	110.051	2.76049	-0.840115	5.44669
	109.972	2.76048	-0.840115	5.44669
	109.868	2.80968	-0.840115	5.44669
	109.819	2.93645	-0.840115	5.44669
	109.829	2.98888	-0.840115	5.44669
	109.85	2.91926	-0.840115	5.44669
	109.855	2.96247	-0.840115	5.44669
	109.85	3.1673	-0.840115	5.44669
	109.846	3.26339	-0.840115	5.44669
	109.846	3.13652	-0.840115	5.44669
	109.848	3.03428	-0.840115	5.4507
	109.826	3.13257	-0.840115	5.46104
	109.746	3.27448	-0.840115	5.46531
	109.642	3.30918	-0.840115	5.45562
	109.615	3.27489	-0.840115	5.4448
	109.683	3.24845	-0.840115	5.44287
	109.728	3.2496	-0.840115	5.44579
	109.679	3.25949	-0.840115	5.44767
	109.613	3.26322	-0.840115	5.44742
	109.598	3.26127	-0.840115	5.44664
	109.615	3.25913	-0.840115	5.44641
	109.604	3.25892	-0.840115	5.44658
	109.546	3.2596	-0.840115	5.44674
	109.518	3.25996	-0.840115	5.44675
	109.548	3.25986	-0.840115	5.44669
	109.529	3.2597	-0.840115	5.44667
	109.437	3.25966	-0.840115	5.44668
	109.371	3.25971	-0.840115	5.44669
	109.371	3.25974	-0.840115	5.44669
	109.394	3.25974	-0.840115	5.44669
	109.403	3.30891	-0.840115	5.44669
	109.399	3.48487	-0.840115	5.44669
	109.394	3.71327	-0.840115	5.44669
	109.393	3.77367	-0.840115	5.44669
	109.395	3.57453	-0.840115	5.44669
	109.396	3.29939	-0.840115	5.44669
	109.395	3.17877	-0.840115	5.44669
	109.395	3.26318	-0.840115	5.44669
	109.395	3.49485	-0.840115	5.44669
	109.395	3.73377	-0.840115	5.44669
	109.395	3.8279	-0.840115	5.44669
	109.395	3.74532	-0.840115	5.44669
	109.395	3.57302	-0.840115	5.44669
	109.395	3.51369	-0.840115	5.44669
	109.395	3.64585	-0.840115	5.44669
	109.395	3.78665	-0.840115	5.44669
	109.395	3.75965	-0.840115	5.44669
	109.373	3.59374	-0.840115	5.44669
	109.315	3.51728	-0.840115	5.44669
	109.269	3.63999	-0.840115	5.44669
	109.266	3.78292	-0.840115	5.44669
	109.302	3.80936	-0.840115	5.44669
	109.367	3.77125	-0.840115	5.44669
	109.388	3.74614	-0.840115	5.44669
	109.331	3.74921	-0.840115	5.44669
	109.27	3.75943	-0.840115	5.44669
	109.238	3.76262	-0.840115	5.44669
	109.197	3.76032	-0.840115	5.44669
	109.162	3.75823	-0.840115	5.44669
	109.157	3.75817	-0.840115	5.44669
	109.166	3.75889	-0.840115	5.44669
	109.172	3.75921	-0.840115	5.44669
	109.171	3.75909	-0.840115	5.44669
	109.169	3.75892	-0.840115	5.44669
	109.168	3.7589	-0.840115	5.44669
	109.168	3.75895	-0.840115	5.44669
	109.169	3.75897	-0.840115	5.44669
	109.169	3.75897	-0.840115	5.44669
	109.169	3.75896	-0.840115	5.44669
	109.169	3.75895	-0.840115	5.44669
	109.169	3.75896	-0.840115	5.44669
	109.146	3.75896	-0.840115	5.44669
	109.089	3.75896	-0.840115	5.44669
	109.065	3.75896	-0.847985	5.44669
	109.097	3.75896	-0.86827	5.44669
	109.077	3.75896	-0.87666	5.44669
	108.984	3.75896	-0.857648	5.44669
	108.918	3.75896	-0.836407	5.44669
	108.919	3.75896	-0.832636	5.44669
	108.941	3.75896	-0.838349	5.44669
	108.95	3.75896	-0.842041	5.44669
	108.946	3.75896	-0.84155	5.44669
	108.941	3.75896	-0.840032	5.44669
	108.941	3.75896	-0.83957	5.44669
	108.942	3.75896	-0.839916	5.44669
	108.921	3.75896	-0.840225	5.44669
	108.841	3.80815	-0.840232	5.44669
	108.737	3.98412	-0.847995	5.44669
	108.687	4.21251	-0.868233	5.44669
	108.698	4.2729	-0.876641	5.44669
	108.719	4.12295	-0.857653	5.44669
	108.724	4.02378	-0.836416	5.44669
	108.718	4.08237	-0.832638	5.44669
	108.714	4.10039	-0.838347	5.44669
	108.715	4.0805	-0.842039	5.44669
	108.716	4.16309	-0.841551	5.44669
	108.717	4.26936	-0.840032	5.44669
	108.694	4.29475	-0.83957	5.44669
	108.636	4.22004	-0.839916	5.44669
	108.613	4.07381	-0.840225	5.44669
	108.666	4.02234	-0.840232	5.44669
	108.704	4.14848	-0.840124	5.44669
	108.635	4.28397	-0.840077	5.44669
	108.516	4.30607	-0.840096	5.44669
	108.455	4.26878	-0.84012	5.44669
	108.49	4.24557	-0.840124	5.44669
	108.573	4.24913	-0.840117	5.44669
	108.603	4.25889	-0.840112	5.44669
	108.542	4.26171	-0.840113	5.44669
	108.477	4.25942	-0.840115	5.44669
	108.467	4.25746	-0.840115	5.44669
	108.485	4.25745	-0.840115	5.44669
	108.496	4.25814	-0.840115	5.44669
	108.494	4.25844	-0.840115	5.44669
	108.49	4.25831	-0.840115	5.44669
	108.488	4.25816	-0.840115	5.44669
	108.489	4.25814	-0.840115	5.44669
	108.49	4.25818	-0.840115	5.44669
	108.49	4.25821	-0.840115	5.44669
	108.49	4.25821	-0.840115	5.44669
	108.467	4.25819	-0.840115	5.44669
	108.41	4.30738	-0.840115	5.44669
	108.364	4.48335	-0.840115	5.44669
	108.36	4.66256	-0.840115	5.44669
	108.397	4.64536	-0.840115	5.44669
	108.461	4.56976	-0.840115	5.44669
	108.483	4.59264	-0.840115	5.44669
	108.404	4.58759	-0.840115	5.44669
	108.285	4.57076	-0.840115	5.44669
	108.229	4.61366	-0.840115	5.44669
	108.243	4.59604	-0.840115	5.44669
	108.267	4.56683	-0.840115	5.44669
	108.273	4.6582	-0.840115	5.44669
	108.266	4.77145	-0.840115	5.44669
	108.239	4.79665	-0.840115	5.44669
	108.182	4.71938	-0.840115	5.44669
	108.16	4.57214	-0.840115	5.44669
	108.215	4.52116	-0.840115	5.44669
	108.274	4.64787	-0.840115	5.44669
	108.262	4.78341	-0.840115	5.44669
	108.166	4.80534	-0.840115	5.44669
	108.053	4.71877	-0.840115	5.44669
	108.004	4.5688	-0.840115	5.44669
	108.019	4.51998	-0.840115	5.44669
	108.042	4.64856	-0.840115	5.44669
	108.046	4.78412	-0.840115	5.44669
	108.039	4.80539	-0.840115	5.44669
	108.035	4.76773	-0.840115	5.44669
	108.036	4.74465	-0.840115	5.44669
	108.037	4.74841	-0.840115	5.44669
	108.038	4.75819	-0.840115	5.44669
	108.038	4.76096	-0.840115	5.44669
	108.037	4.75864	-0.840115	5.44669
	108.037	4.75668	-0.840115	5.44669
	108.037	4.80588	-0.840115	5.44669
	108.015	4.93335	-0.840115	5.44669
	107.935	5.03526	-0.840115	5.44669
	107.832	5.09229	-0.840115	5.44669
	107.782	5.18777	-0.840115	5.44669
	107.793	5.27377	-0.840115	5.44669
	107.814	5.28634	-0.847985	5.44669
	107.819	5.26271	-0.86827	5.44669
	107.813	5.2486	-0.87666	5.44669
	107.809	5.25113	-0.857648	5.44669
	107.809	5.25722	-0.836407	5.44669
	107.811	5.25886	-0.832636	5.44669
	107.812	5.25739	-0.838349	5.44669
	107.789	5.25619	-0.842041	5.44669
	107.731	5.25621	-0.84155	5.44669
	107.685	5.25664	-0.840032	5.44669
	107.682	5.25682	-0.83957	5.44669
	107.718	5.25674	-0.839916	5.44669
	107.76	5.25664	-0.840225	5.44669
	107.724	5.25663	-0.840232	5.44669
	107.621	5.25666	-0.840124	5.44669
	107.557	5.25668	-0.840077	5.44669
	107.561	5.25667	-0.840096	5.44669
	107.585	5.25667	-0.84012	5.44669
	107.593	5.25666	-0.840124	5.44669
	107.588	5.25667	-0.847987	5.44669
	107.583	5.25667	-0.868268	5.44669
	107.583	5.25667	-0.876658	5.44669
	107.584	5.25667	-0.857648	5.44669
	107.585	5.25667	-0.836407	5.44669
	107.585	5.25667	-0.832637	5.44669
	107.585	5.30586	-0.84622	5.44669
	107.585	5.43263	-0.870196	5.44669
	107.585	5.48506	-0.878095	5.44669
	107.585	5.36625	-0.857565	5.44669
	107.585	5.28268	-0.835862	5.44669
	107.585	5.38589	-0.832438	5.44669
	107.585	5.47403	-0.838459	5.44669
	107.585	5.42748	-0.842158	5.44669
	107.585	5.46762	-0.84156	5.44669
	107.585	5.66296	-0.839994	5.44669
	107.585	5.75617	-0.83955	5.44669
	107.585	5.58227	-0.839921	5.44669
	107.585	5.306	-0.840234	5.44669
	107.585	5.22512	-0.840234	5.44669
	107.562	5.43274	-0.840122	5.44669
	107.505	5.71872	-0.840076	5.44669
	107.459	5.84086	-0.840096	5.44669
	107.455	5.80244	-0.840121	5.44669
	107.469	5.74484	-0.847995	5.44669
	107.476	5.73467	-0.868272	5.44669
	107.474	5.75093	-0.876657	5.44669
	107.449	5.76137	-0.857646	5.44669
	107.391	5.75996	-0.836407	5.44669
	107.345	5.75566	-0.832637	5.44669
	107.342	5.75436	-0.838349	5.44669
	107.356	5.75534	-0.842041	5.44669
	107.363	5.75622	-0.84155	5.44669
	107.361	5.75623	-0.840032	5.44669
	107.358	5.75593	-0.83957	5.44669
	107.357	5.7558	-0.839916	5.44669
	107.358	5.75585	-0.848096	5.44669
	107.359	5.75592	-0.868387	5.44669
	107.359	5.75593	-0.876669	5.44669
	107.358	5.75591	-0.857611	5.44669
	107.358	5.7559	-0.836387	5.44669
	107.336	5.7559	-0.832642	5.44669
	107.279	5.7559	-0.838358	5.44669
	107.255	5.75591	-0.842043	5.44669
	107.309	5.7559	-0.841548	5.44669
	107.369	5.7559	-0.84003	5.44669
	107.38	5.7559	-0.83957	5.44669
	107.363	5.7559	-0.839917	5.44669
	107.353	5.7559	-0.840225	5.44669
	107.354	5.7559	-0.840232	5.44669
	107.336	5.7559	-0.840124	5.44669
	107.258	5.7559	-0.840077	5.44669
	107.153	5.7559	-0.847966	5.44669
	107.103	5.7559	-0.868276	5.44669
	107.113	5.7559	-0.876669	5.44669
	107.135	5.7559	-0.85765	5.44669
	107.14	5.7559	-0.836404	5.44669
	107.134	5.7559	-0.832635	5.44669
	107.13	5.80509	-0.838349	5.44669
	107.131	5.93187	-0.842042	5.44669
	107.11	5.9843	-0.849421	5.44669
	107.031	5.86548	-0.868187	5.44669
	106.949	5.73273	-0.876114	5.44669
	106.979	5.70916	-0.857449	5.44669
	107.071	5.74487	-0.844388	5.44669
	107.062	5.76794	-0.860909	5.44669
	106.953	5.76487	-0.874904	5.44669
	106.876	5.80457	-0.859537	5.44669
	106.878	5.92846	-0.837823	5.44669
	106.905	6.03225	-0.832558	5.44669
	106.915	6.09133	-0.837813	5.44669
	106.91	6.18701	-0.841844	5.44669
	106.904	6.27236	-0.841659	5.44669
	106.904	6.28459	-0.840147	5.44669
	106.905	6.26104	-0.839579	5.44669
	106.906	6.24709	-0.839879	5.44669
	106.906	6.24966	-0.840206	5.44669
	106.906	6.2557	-0.840237	5.44669
	106.906	6.25732	-0.840133	5.44669
	106.883	6.25585	-0.840079	5.44669
	106.804	6.25466	-0.840093	5.44669
	106.723	6.25469	-0.840118	5.44669
	106.753	6.25512	-0.840124	5.44669
	106.844	6.25529	-0.840117	5.44669
	106.835	6.25521	-0.840113	5.44669
	106.726	6.25511	-0.840113	5.44669
	106.65	6.2551	-0.840115	5.44669
	106.652	6.25513	-0.840115	5.44669
	106.678	6.25515	-0.840115	5.44669
	106.689	6.25514	-0.840115	5.44669
	106.684	6.25514	-0.840115	5.44669
	106.678	6.25514	-0.840115	5.44669
	106.677	6.25514	-0.840115	5.44669
	106.679	6.25514	-0.840115	5.44669
	106.68	6.30433	-0.840115	5.44669
	106.68	6.4311	-0.840115	5.44669
	106.679	6.48354	-0.840115	5.44669
	106.679	6.36472	-0.840115	5.44669
	106.679	6.23196	-0.840115	5.44669
	106.68	6.2084	-0.847985	5.44669
	106.68	6.2441	-0.86827	5.44669
	106.68	6.26718	-0.87666	5.44669
	106.68	6.26411	-0.857648	5.44669
	106.68	6.25462	-0.836407	5.44669
	106.657	6.30092	-0.832636	5.44669
	106.577	6.42986	-0.838349	5.44669
	106.474	6.48423	-0.842041	5.44669
	106.424	6.41464	-0.84155	5.44669
	106.435	6.45718	-0.840032	5.44669
	106.456	6.66172	-0.83957	5.44669
	106.461	6.80712	-0.839916	5.44669
	106.456	6.80717	-0.840225	5.44669
	106.451	6.7082	-0.840232	5.44669
	106.452	6.56085	-0.840124	5.44669
	106.453	6.51754	-0.847948	5.44669
	106.454	6.6475	-0.868251	5.44669
	106.453	6.78168	-0.876665	5.44669
	106.431	6.80188	-0.857657	5.44268
	106.373	6.76426	-0.836409	5.43234
	106.35	6.74158	-0.832634	5.42806
	106.381	6.74549	-0.838347	5.43775
	106.362	6.7552	-0.842041	5.44858
	106.269	6.75788	-0.841551	5.4505
	106.203	6.75555	-0.840032	5.44759
	106.203	6.75362	-0.839569	5.44571
	106.226	6.75364	-0.839916	5.44595
	106.235	6.75434	-0.840225	5.44673
	106.231	6.75462	-0.840232	5.44696
	106.226	6.75449	-0.840124	5.44679
	106.225	6.75434	-0.840077	5.44663
	106.227	6.75432	-0.840096	5.44663
	106.227	6.80355	-0.84012	5.44668
	106.227	6.93036	-0.840124	5.44671
	106.227	7.03197	-0.840117	5.4467
	106.227	7.03992	-0.840112	5.44668
	106.205	7.00878	-0.840113	5.44668
	106.125	7.04237	-0.840115	5.44669
	106.021	7.12453	-0.840115	5.44669
	105.972	7.05765	-0.840115	5.44669
	105.982	6.88791	-0.840115	5.44669
	106.003	6.92114	-0.840115	5.4507
	106.008	7.10653	-0.840115	5.46104
	106.003	7.09159	-0.840115	5.46531
	105.999	6.90827	-0.840115	5.45562
	105.999	6.91756	-0.840115	5.4448
	106.001	7.14698	-0.840115	5.44287
	106.001	7.31436	-0.840115	5.44579
	106.001	7.31473	-0.840115	5.44767
	106.001	7.25727	-0.840115	5.44742
	106.001	7.23336	-0.840115	5.44664
	106.001	7.24382	-0.840115	5.44641
	106.001	7.25671	-0.840115	5.44658
	105.978	7.25839	-0.840115	5.44674
	105.899	7.25451	-0.840115	5.44675
	105.817	7.25229	-0.840115	5.44669
	105.825	7.25274	-0.840115	5.44667
	105.859	7.25371	-0.840115	5.44668
	105.827	7.25396	-0.840115	5.44669
	105.772	7.25372	-0.847985	5.44669
	105.755	7.25353	-0.86827	5.44669
	105.768	7.25354	-0.87666	5.44669
	105.778	7.25361	-0.857648	5.44669
	105.778	7.25364	-0.836407	5.44669
	105.775	7.25362	-0.840507	5.44669
	105.773	7.25361	-0.866504	5.44669
	105.774	7.25361	-0.878586	5.44669
	105.775	7.25361	-0.859084	5.44669
	105.775	7.25361	-0.836323	5.44669
	105.774	7.25361	-0.832091	5.44669
	105.774	7.25361	-0.83815	5.44669
	105.774	7.25361	-0.842152	5.44669
	105.774	7.25361	-0.849538	5.44669
	105.774	7.25361	-0.868197	5.44669
	105.774	7.25361	-0.876077	5.44669
	105.774	7.25361	-0.85743	5.44669
	105.774	7.25361	-0.836522	5.44669
	105.774	7.25361	-0.832762	5.44669
	105.774	7.25361	-0.838361	5.44669
	105.752	7.25361	-0.842001	5.44669
	105.695	7.25361	-0.84153	5.44669
	105.671	7.25361	-0.840037	5.44669
	105.725	7.25361	-0.839579	5.44669
	105.785	7.3028	-0.839918	5.44669
	105.773	7.47877	-0.840223	5.44669
	105.7	7.65797	-0.84023	5.44669
	105.643	7.59159	-0.840125	5.44669
	105.619	7.34002	-0.840078	5.44669
	105.58	7.1837	-0.840096	5.44669
	105.542	7.19584	-0.84012	5.44669
	105.535	7.25461	-0.840124	5.44669
	105.545	7.32381	-0.840117	5.44669
	105.551	7.43803	-0.840112	5.44669
	105.551	7.52727	-0.840113	5.44669
	105.548	7.5837	-0.840115	5.44669
	105.547	7.68344	-0.840115	5.44669
	105.548	7.77143	-0.840115	5.44669
	105.548	7.78332	-0.840115	5.44669
	105.548	7.7587	-0.847985	5.44669
	105.548	7.74441	-0.86827	5.44669
	105.548	7.74723	-0.87666	5.44669
	105.548	7.75349	-0.857648	5.44669
	105.526	7.75511	-0.836407	5.44669
	105.446	7.75357	-0.832636	5.44669
	105.343	7.75234	-0.838349	5.44669
	105.293	7.75238	-0.842041	5.44669
	105.303	7.75283	-0.849421	5.44669
	105.325	7.75301	-0.868187	5.44669
	105.33	7.75292	-0.876115	5.44669
	105.324	7.75282	-0.857449	5.44669
	105.32	7.75281	-0.836517	5.44669
	105.32	7.75284	-0.832753	5.44669
	105.299	7.75286	-0.846229	5.44669
	105.243	7.75285	-0.870159	5.44669
	105.196	7.75285	-0.878076	5.44669
	105.17	7.75284	-0.865441	5.44669
	105.127	7.75285	-0.864026	5.44669
	105.088	7.75285	-0.868984	5.44669
	105.082	7.75285	-0.85599	5.44669
	105.093	7.75285	-0.838448	5.44669
	105.099	7.75285	-0.834082	5.44669
	105.098	7.75285	-0.838229	5.44669
	105.095	7.75285	-0.841477	5.44669
	105.095	7.75285	-0.841357	5.44669
	105.095	7.75285	-0.840151	5.44669
	105.096	7.80204	-0.839688	5.44669
	105.096	7.92881	-0.839923	5.44669
	105.096	8.03043	-0.840186	5.44669
	105.073	8.03839	-0.848083	5.44669
	105.016	7.95807	-0.868286	5.44669
	104.97	7.81569	-0.876631	5.44669
	104.944	7.71864	-0.857631	5.44669
	104.9	7.71815	-0.836409	5.44669
	104.861	7.75078	-0.832644	5.44669
	104.856	7.81356	-0.838351	5.44669
	104.866	7.93438	-0.842039	5.44669
	104.873	7.97948	-0.841549	5.44669
	104.872	7.85971	-0.840032	5.44669
	104.869	7.72916	-0.83957	5.44669
	104.868	7.75605	-0.839916	5.44669
	104.869	7.96746	-0.840225	5.44669
	104.869	8.21838	-0.840232	5.44669
	104.869	8.27556	-0.840124	5.44669
	104.869	8.06707	-0.847948	5.44669
	104.869	7.83834	-0.868251	5.44669
	104.869	7.89585	-0.876665	5.44669
	104.869	8.16136	-0.857657	5.44669
	104.869	8.27748	-0.836409	5.44669
	104.869	8.13739	-0.832634	5.44669
	104.869	8.02248	-0.838347	5.44669
	104.869	8.12017	-0.842041	5.44669
	104.869	8.26632	-0.841551	5.44669
	104.869	8.30302	-0.840032	5.44669
	104.847	8.26805	-0.839569	5.44669
	104.767	8.24062	-0.839916	5.44669
	104.686	8.2416	-0.840225	5.44669
	104.716	8.25176	-0.840232	5.44669
	104.808	8.25568	-0.840124	5.44669
	104.799	8.2537	-0.840077	5.44669
	104.69	8.25148	-0.840096	5.44669
	104.614	8.25126	-0.84012	5.44669
	104.615	8.25195	-0.840124	5.44669
	104.642	8.25232	-0.840117	5.44669
	104.652	8.25223	-0.840112	5.44669
	104.647	8.25206	-0.847984	5.44669
	104.641	8.25202	-0.86827	5.44669
	104.641	8.25206	-0.87666	5.44669
	104.643	8.30129	-0.857648	5.44669
	104.644	8.42806	-0.836407	5.44268
	104.643	8.48048	-0.832636	5.43234
	104.621	8.36166	-0.838349	5.42806
	104.563	8.22891	-0.842041	5.43775
	104.517	8.20534	-0.84155	5.44858
	104.491	8.24105	-0.840032	5.4505
	104.448	8.26412	-0.83957	5.44759
	104.409	8.26106	-0.839916	5.44571
	104.403	8.25156	-0.840225	5.44595
	104.414	8.29787	-0.840232	5.44673
	104.42	8.476	-0.840124	5.44696
	104.419	8.70633	-0.840077	5.44679
	104.416	8.81595	-0.840096	5.44663
	104.416	8.7921	-0.84012	5.44663
	104.416	8.69588	-0.840124	5.44668
	104.417	8.50899	-0.840117	5.44671
	104.417	8.34198	-0.840112	5.4467
	104.417	8.41736	-0.840113	5.44668
	104.417	8.66836	-0.840115	5.44668
	104.417	8.77206	-0.840115	5.44669
	104.417	8.63191	-0.840115	5.44669
	104.417	8.5214	-0.840115	5.44669
	104.417	8.57175	-0.840115	5.44669
	104.417	8.59035	-0.840115	5.44669
	104.394	8.57362	-0.840115	5.44669
	104.315	8.65734	-0.840115	5.44669
	104.233	8.76296	-0.840115	5.44669
	104.263	8.78767	-0.847985	5.44669
	104.355	8.7621	-0.876141	5.44669
	104.346	8.69368	-0.904815	5.44669
	104.237	8.51878	-0.894193	5.44669
	104.161	8.34687	-0.85394	5.44669
	104.185	8.41593	-0.828928	5.44669
	104.291	8.66603	-0.830871	5.44669
	104.383	8.82078	-0.840275	5.44669
	104.348	8.80851	-0.843477	5.44669
	104.228	8.75023	-0.841467	5.44669
	104.156	8.73048	-0.847357	5.44669
	104.164	8.74297	-0.867526	5.44669
	104.191	8.75523	-0.876571	5.44669
	104.2	8.75592	-0.857876	5.44669
	104.194	8.75186	-0.836533	5.44669
	104.188	8.74991	-0.832608	5.44669
	104.188	8.75054	-0.838292	5.44669
	104.19	8.75149	-0.842027	5.44669
	104.191	8.75167	-0.841565	5.44669
	104.191	8.7514	-0.840043	5.44669
	104.19	8.75123	-0.839569	5.44669
	104.19	8.75125	-0.839912	5.44669
	104.19	8.75132	-0.840224	5.44669
	104.19	8.75134	-0.840233	5.44669
	104.19	8.75133	-0.840125	5.44669
	104.19	8.75131	-0.840077	5.44669
	104.19	8.75131	-0.840095	5.44669
	104.19	8.75132	-0.84012	5.44669
	104.19	8.80051	-0.840124	5.44669
	104.19	8.92728	-0.840117	5.44669
	104.168	8.97972	-0.840112	5.44669
	104.111	8.8609	-0.840113	5.44669
	104.087	8.72814	-0.847986	5.44669
	104.141	8.70458	-0.868271	5.44669
	104.201	8.74028	-0.87666	5.44669
	104.189	8.81255	-0.857648	5.44669
	104.093	8.98545	-0.836407	5.44669
	104.002	9.15516	-0.832636	5.44669
	104.011	9.08589	-0.838349	5.44669
	104.072	8.88567	-0.842041	5.44669
	104.098	8.90725	-0.84155	5.44669
	104.065	9.14783	-0.840032	5.44669
	103.994	9.26633	-0.84744	5.44669
	103.946	9.0869	-0.868071	5.44669
	103.947	8.84851	-0.87677	5.44669
	103.963	8.89163	-0.857765	5.44669
	103.97	9.15454	-0.836416	5.44669
	103.967	9.32389	-0.832599	5.44669
	103.963	9.31317	-0.83833	5.44669
	103.963	9.25037	-0.842046	5.44669
	103.964	9.22816	-0.841559	5.44669
	103.964	9.24123	-0.840033	5.44268
	103.964	9.25461	-0.839567	5.43234
	103.964	9.25557	-0.839914	5.42806
	103.964	9.25121	-0.848096	5.43775
	103.964	9.24905	-0.868388	5.44858
	103.964	9.2005	-0.87667	5.4505
	103.964	9.07476	-0.865481	5.44759
	103.942	9.02254	-0.864543	5.44571
	103.884	9.14107	-0.877057	5.44595
	103.861	9.27364	-0.884047	5.44673
	103.914	9.29722	-0.882751	5.44696
	103.952	9.26159	-0.879758	5.44679
	103.883	9.23854	-0.871101	5.44663
	103.763	9.24159	-0.851551	5.44663
	103.703	9.25107	-0.835878	5.44668
	103.715	9.25395	-0.83459	5.44671
	103.741	9.2518	-0.839356	5.4467
	103.747	9.24987	-0.841769	5.44668
	103.741	9.24982	-0.848949	5.44668
	103.736	9.25049	-0.868086	5.44669
	103.736	9.25079	-0.87624	5.44669
	103.738	9.25067	-0.857538	5.44669
	103.738	9.25052	-0.83651	5.44669
	103.738	9.2505	-0.832719	5.44669
	103.738	9.25054	-0.838347	5.44669
	103.738	9.25057	-0.842011	5.44669
	103.738	9.25056	-0.841539	5.44669
	103.738	9.25055	-0.840037	5.44669
	103.738	9.25055	-0.839576	5.44669
	103.715	9.25055	-0.839917	5.44669
	103.658	9.25056	-0.840223	5.44669
	103.612	9.25056	-0.840231	5.44669
	103.586	9.25055	-0.840125	5.44669
	103.565	9.25055	-0.840078	5.44669
	103.583	9.25055	-0.847966	5.44669
	103.602	9.25055	-0.868275	5.44669
	103.558	9.25055	-0.876669	5.44669
	103.505	9.25055	-0.85765	5.44669
	103.493	9.25055	-0.836404	5.44669
	103.506	9.25055	-0.832635	5.44669
	103.516	9.25055	-0.838349	5.44669
	103.515	9.29974	-0.842042	5.44669
	103.489	9.42652	-0.841551	5.44669
	103.43	9.47895	-0.840031	5.44669
	103.385	9.36013	-0.83957	5.44669
	103.36	9.27657	-0.839916	5.44669
	103.317	9.42897	-0.840225	5.44669
	103.3	9.69307	-0.840232	5.44669
	103.351	9.82573	-0.840124	5.44669
	103.386	9.79949	-0.840077	5.44669
	103.339	9.74325	-0.840096	5.44669
	103.277	9.72933	-0.84012	5.44669
	103.264	9.74353	-0.840124	5.44669
	103.279	9.75444	-0.840117	5.44669
	103.29	9.75396	-0.840112	5.44669
	103.289	9.74988	-0.840113	5.44669
	103.285	9.74835	-0.840115	5.44669
	103.284	9.74915	-0.840115	5.44669
	103.285	9.75004	-0.840115	5.44669
	103.285	9.75012	-0.840115	5.44669
	103.286	9.74984	-0.847985	5.44669
	103.285	9.74969	-0.86827	5.44669
	103.285	9.74973	-0.87666	5.44669
	103.285	9.7498	-0.865519	5.44669
	103.285	9.74981	-0.864562	5.44669
	103.285	9.7498	-0.869181	5.44669
	103.285	9.74978	-0.855882	5.44669
	103.285	9.74978	-0.838333	5.44669
	103.285	9.74979	-0.841943	5.44669
	103.285	9.74979	-0.866421	5.44669
	103.263	9.74979	-0.878041	5.44669
	103.205	9.74979	-0.858885	5.44669
	103.159	9.74979	-0.836434	5.44669
	103.133	9.74979	-0.832208	5.44669
	103.09	9.74979	-0.83816	5.44669
	103.051	9.74979	-0.842114	5.44669
	103.045	9.74979	-0.841648	5.44669
	103.056	9.74979	-0.840047	5.44669
	103.063	9.74979	-0.839541	5.44669
	103.061	9.74979	-0.839899	5.4507
	103.059	9.74979	-0.840228	5.46104
	103.058	9.74979	-0.840239	5.46531
	103.059	9.74979	-0.840127	5.45562
	103.059	9.74979	-0.840075	5.4448
	103.059	9.74979	-0.840094	5.44287
	103.059	9.74979	-0.84012	5.44579
	103.059	9.74979	-0.840124	5.44767
	103.059	9.74979	-0.840117	5.44742
	103.059	9.74979	-0.840112	5.44664
	103.059	9.74979	-0.840113	5.44641
	103.059	9.74979	-0.840115	5.44658
	103.059	9.74979	-0.840115	5.44674
	103.037	9.74979	-0.840115	5.44675
	102.979	9.79898	-0.840115	5.44669
	102.955	9.97495	-0.840115	5.44667
	103.009	10.2033	-0.847985	5.44668
	103.069	10.3129	-0.86827	5.44669
	103.058	10.2897	-0.87666	5.44669
	102.962	10.1938	-0.865519	5.44669
	102.848	10.056	-0.864562	5.44669
	102.8	10.0156	-0.869181	5.44669
	102.814	10.1434	-0.855882	5.44669
	102.837	10.2756	-0.838333	5.44669
	102.841	10.2958	-0.834072	5.44669
	102.835	10.2589	-0.838266	5.44669
	102.83	10.1873	-0.841496	5.44669
	102.831	10.0643	-0.841352	5.44669
	102.833	10.0214	-0.840142	5.44669
	102.833	10.1429	-0.839687	5.44669
	102.833	10.2734	-0.839926	5.44669
	102.81	10.295	-0.840188	5.44669
	102.753	10.2593	-0.840213	5.44669
	102.729	10.2369	-0.84013	5.44669
	102.783	10.2895	-0.840086	5.44669
	102.821	10.4256	-0.840097	5.44669
	102.752	10.4808	-0.840118	5.44669
	102.632	10.3598	-0.840122	5.44669
	102.572	10.2251	-0.840117	5.44669
	102.584	10.2016	-0.840113	5.44669
	102.609	10.2379	-0.840113	5.44669
	102.616	10.2613	-0.840115	5.44669
	102.609	10.2581	-0.840115	5.44669
	102.604	10.2485	-0.840115	5.44669
	102.604	10.2456	-0.840115	5.44669
	102.606	10.2478	-0.840115	5.44669
	102.607	10.2497	-0.840115	5.44669
	102.607	10.2498	-0.840115	5.44669
	102.606	10.2491	-0.847986	5.44669
	102.606	10.298	-0.86827	5.44669
	102.606	10.4249	-0.87666	5.44669
	102.606	10.5266	-0.857648	5.44669
	102.606	10.5346	-0.836407	5.44669
	102.606	10.5035	-0.832636	5.44669
	102.606	10.537	-0.838349	5.44669
	102.606	10.6684	-0.842041	5.44669
	102.606	10.7775	-0.84155	5.44669
	102.584	10.7869	-0.840032	5.44669
	102.527	10.7538	-0.83957	5.44669
	102.48	10.7368	-0.847787	5.44669
	102.477	10.7415	-0.868381	5.44669
	102.491	10.7495	-0.876777	5.44669
	102.476	10.7512	-0.857658	5.44669
	102.416	10.749	-0.836369	5.44669
	102.367	10.7476	-0.832617	5.44669
	102.362	10.7477	-0.838354	5.44669
	102.378	10.7483	-0.84205	5.44669
	102.385	10.7485	-0.841552	5.44669
	102.383	10.7483	-0.8479	5.44669
	102.379	10.7482	-0.867723	5.44669
	102.379	10.7482	-0.876461	5.44669
	102.38	10.7483	-0.86563	5.44669
	102.38	10.7483	-0.864679	5.44669
	102.38	10.7483	-0.869191	5.44669
	102.38	10.7483	-0.855845	5.44669
	102.38	10.7483	-0.838314	5.44669
	102.38	10.7483	-0.834077	5.44669
	102.38	10.7483	-0.838275	5.44669
	102.358	10.7483	-0.841498	5.44669
	102.278	10.7483	-0.841349	5.44669
	102.174	10.7483	-0.84014	5.44669
	102.125	10.7483	-0.839687	5.44669
	102.158	10.7483	-0.839926	5.44669
	102.259	10.7483	-0.848059	5.44669
	102.345	10.7483	-0.868368	5.44669
	102.331	10.7483	-0.884545	5.44669
	102.293	10.7483	-0.885775	5.44669
	102.304	10.7483	-0.872934	5.44669
	102.281	10.7483	-0.850173	5.44669
	102.194	10.7483	-0.834648	5.44268
	102.132	10.7483	-0.834565	5.43234
	102.131	10.7483	-0.839783	5.42806
	102.152	10.7483	-0.841956	5.43775
	102.161	10.7483	-0.848876	5.44858
	102.157	10.7483	-0.867989	5.4505
	102.153	10.7483	-0.876225	5.44759
	102.152	10.7483	-0.857566	5.44571
	102.153	10.7483	-0.836527	5.44595
	102.154	10.7483	-0.840586	5.44673
	102.154	10.7483	-0.866495	5.44696
	102.154	10.7975	-0.878554	5.44679
	102.154	10.9242	-0.859074	5.44663
	102.154	10.9767	-0.836331	5.44663
	102.154	10.8578	-0.832098	5.44668
	102.154	10.7251	-0.83815	5.44671
	102.154	10.7015	-0.85002	5.4467
	102.154	10.7372	-0.869822	5.44668
	102.154	10.7603	-0.876587	5.44668
	102.154	10.7572	-0.857066	5.44669
	102.154	10.7477	-0.836189	5.44669
	102.154	10.7449	-0.840623	5.44669
	102.154	10.747	-0.86663	5.44669
	102.154	10.749	-0.878598	5.44669
	102.154	10.749	-0.859044	5.44669
	102.154	10.7483	-0.836303	5.44669
	102.154	10.7972	-0.832097	5.44669
	102.154	10.9241	-0.83816	5.44669
	102.154	10.9767	-0.842154	5.44669
	102.154	10.8579	-0.841665	5.44669
	102.154	10.7743	-0.840039	5.44669
	102.154	10.8775	-0.839532	5.44669
	102.154	10.9656	-0.839898	5.44669
	102.154	10.8699	-0.848102	5.44669
	102.154	10.7341	-0.868396	5.44669
	102.154	10.701	-0.876671	5.44669
	102.154	10.783	-0.857608	5.44669
	102.154	10.935	-0.836386	5.44669
	102.154	11.0355	-0.832642	5.44669
	102.154	11.0832	-0.838359	5.44669
	102.154	11.1261	-0.842043	5.44669
	102.154	11.038	-0.841548	5.44669
	102.154	10.8734	-0.84003	5.44669
	102.131	10.8671	-0.83957	5.44669
	102.074	10.9772	-0.839917	5.44669
	102.05	11.0833	-0.840226	5.44669
	102.082	11.1961	-0.840232	5.44669
	102.062	11.2719	-0.840124	5.44669
	101.992	11.274	-0.840077	5.44669
	102.006	11.2496	-0.840096	5.44669
	102.087	11.2389	-0.84012	5.44669
	102.079	11.2431	-0.840124	5.44669
	101.997	11.2487	-0.840117	5.44669
	101.979	11.2496	-0.840112	5.44669
	102.004	11.2479	-0.840113	5.44669
	101.976	11.2469	-0.840115	5.44669
	101.926	11.2471	-0.840115	5.44669
	101.911	11.2475	-0.840115	5.44669
	101.921	11.2477	-0.840115	5.44669
	101.931	11.2475	-0.840115	5.44669
	101.931	11.2475	-0.840115	5.44669
	101.928	11.2475	-0.840115	5.44669
	101.926	11.2475	-0.840115	5.44669
	101.927	11.2475	-0.840115	5.44669
	101.928	11.2475	-0.840115	5.44669
	101.928	11.2475	-0.840115	5.44669
	101.927	11.2475	-0.847985	5.44669
	101.927	11.2475	-0.86827	5.44669
	101.927	11.2475	-0.87666	5.44669
	101.927	11.2475	-0.857648	5.44669
	101.927	11.2475	-0.836407	5.44669
	101.927	11.2475	-0.832636	5.44669
	101.927	11.2475	-0.838349	5.44669
	101.927	11.2475	-0.842041	5.44669
	101.927	11.2475	-0.84155	5.44669
	101.927	11.2475	-0.840032	5.44669
	101.927	11.2475	-0.83957	5.44669
	101.927	11.2475	-0.839916	5.44669
	101.905	11.2475	-0.840225	5.44669
	101.848	11.2475	-0.840232	5.44669
	101.824	11.2475	-0.847995	5.44669
	101.878	11.2475	-0.868233	5.44669
	101.938	11.2475	-0.876641	5.44669
	101.926	11.2475	-0.857653	5.44669
	101.853	11.2475	-0.836416	5.44669
	101.796	11.2475	-0.832638	5.44669
	101.772	11.2475	-0.838347	5.44669
	101.733	11.2475	-0.842039	5.44669
	101.695	11.2475	-0.841551	5.44669
	101.688	11.2475	-0.840032	5.44669
	101.698	11.2475	-0.83957	5.44669
	101.704	11.2475	-0.847787	5.44669
	101.704	11.2475	-0.868381	5.44669
	101.701	11.2475	-0.876777	5.44669
	101.7	11.2475	-0.857658	5.44669
	101.701	11.2475	-0.84424	5.44669
	101.701	11.2475	-0.860773	5.44669
	101.701	11.2475	-0.874899	5.44669
	101.701	11.2475	-0.867454	5.44669
	101.701	11.2475	-0.866	5.44669
	101.701	11.2475	-0.869096	5.44669
	101.701	11.2475	-0.855336	5.44669
	101.723	11.2475	-0.838134	5.44669
	101.781	11.2475	-0.834183	5.44669
	101.827	11.2475	-0.838383	5.44669
	101.831	11.2475	-0.841505	5.44669
	101.794	11.2475	-0.841314	5.44669
	101.73	11.2475	-0.840123	5.44669
	101.686	11.2475	-0.839692	5.44669
	101.685	11.2475	-0.839935	5.44669
	101.7	11.2475	-0.84019	5.44669
	101.706	11.2475	-0.84021	5.44669
	101.704	11.2475	-0.847999	5.44669
	101.7	11.2475	-0.868242	5.44669
	101.7	11.2475	-0.876643	5.44669
	101.701	11.2475	-0.857651	5.44669
	101.701	11.2475	-0.836414	5.44669
	101.701	11.2475	-0.832638	5.44669
	101.701	11.2475	-0.838347	5.44669
	101.701	11.2475	-0.84204	5.44669
	101.701	11.2475	-0.84155	5.44669
	101.701	11.2475	-0.840032	5.44669
	101.701	11.2475	-0.83957	5.44669
	101.701	11.2475	-0.839916	5.44669
	101.701	11.2967	-0.848096	5.44669
	101.701	11.4235	-0.868387	5.44669
	101.701	11.4759	-0.876669	5.44669
	101.701	11.3571	-0.865481	5.44669
	101.701	11.2243	-0.864543	5.44669
	101.701	11.2008	-0.869187	5.44669
	101.701	11.2365	-0.855891	5.44669
	101.701	11.2595	-0.838335	5.44669
	101.701	11.2565	-0.83407	5.44669
	101.701	11.247	-0.838264	5.44669
	101.701	11.2441	-0.849367	5.44669
	101.701	11.2463	-0.869508	5.44669
	101.701	11.2482	-0.876687	5.44669
	101.701	11.2482	-0.85722	5.44669
	101.701	11.2476	-0.836217	5.44669
	101.701	11.2473	-0.84058	5.44669
	101.701	11.2474	-0.866602	5.44669
	101.701	11.2475	-0.878601	5.44669
	101.701	11.2476	-0.859055	5.44669
	101.701	11.2475	-0.836306	5.44669
	101.701	11.2475	-0.839965	5.44669
	101.701	11.2475	-0.866313	5.44669
	101.701	11.2475	-0.878699	5.44669
	101.701	11.2475	-0.859199	5.44669
	101.701	11.2475	-0.836332	5.44669
	101.701	11.2475	-0.832054	5.44669
	101.701	11.2475	-0.838132	5.44669
	101.701	11.2967	-0.842157	5.44669
	101.701	11.4235	-0.841676	5.44669
	101.701	11.4759	-0.840043	5.44669
	101.701	11.3571	-0.8474	5.44669
	101.679	11.2243	-0.868051	5.44669
	101.599	11.2008	-0.876776	5.44669
	101.518	11.2365	-0.857775	5.44669
	101.548	11.3087	-0.836418	5.44669
	101.662	11.4324	-0.840467	5.44669
	101.711	11.4754	-0.866484	5.44669
	101.648	11.3537	-0.878591	5.44669
	101.575	11.2231	-0.859094	5.44669
	101.54	11.2014	-0.844196	5.44669
	101.502	11.2372	-0.860244	5.44669
	101.491	11.2596	-0.882564	5.44669
	101.543	11.3054	-0.887841	5.44669
	101.576	11.472	-0.874505	5.44669
	101.528	11.6977	-0.850097	5.44669
	101.466	11.7603	-0.834058	5.44669
	101.453	11.563	-0.842215	5.44669
	101.469	11.2879	-0.868056	5.44669
	101.502	11.1666	-0.878629	5.44669
	101.559	11.2015	-0.85855	5.44669
	101.578	11.2574	-0.836085	5.44669
	101.523	11.268	-0.832181	5.44669
	101.464	11.3018	-0.838273	5.44669
	101.454	11.4183	-0.842171	5.44669
	101.47	11.5211	-0.841632	5.44669
	101.48	11.5332	-0.84002	5.44669
	101.479	11.4542	-0.839536	5.44669
	101.475	11.3601	-0.839906	5.44669
	101.473	11.389	-0.840233	5.44669
	101.474	11.4901	-0.840239	5.44669
	101.475	11.531	-0.847995	5.44669
	101.475	11.4643	-0.86823	5.44669
	101.475	11.3651	-0.876639	5.44669
	101.475	11.4367	-0.857654	5.44669
	101.497	11.6144	-0.836416	5.44669
	101.555	11.5829	-0.832638	5.44669
	101.578	11.3462	-0.838346	5.44669
	101.547	11.1837	-0.842039	5.44669
	101.544	11.1879	-0.841551	5.44669
	101.557	11.2456	-0.840032	5.44669
	101.52	11.2679	-0.83957	5.44669
	101.47	11.2567	-0.839916	5.44669
	101.458	11.2933	-0.840225	5.44669
	101.47	11.4188	-0.848102	5.44669
	101.479	11.5243	-0.86828	5.44669
	101.478	11.5344	-0.884493	5.44669
	101.475	11.5028	-0.885784	5.44669
	101.496	11.4862	-0.872957	5.44669
	101.576	11.4413	-0.850179	5.44669
	101.658	11.3223	-0.834643	5.44669
	101.628	11.2223	-0.83456	5.44669
	101.514	11.2124	-0.839783	5.44669
	101.443	11.242	-0.849829	5.44669
	101.449	11.3069	-0.869161	5.44669
	101.498	11.4297	-0.876378	5.44669
	101.586	11.5241	-0.857213	5.44669
	101.662	11.5304	-0.836325	5.44669
	101.649	11.452	-0.840627	5.44669
	101.592	11.311	-0.866584	5.44669
	101.546	11.2138	-0.878577	5.44669
	101.499	11.2128	-0.859052	5.44669
	101.465	11.2944	-0.836313	5.44669
	101.463	11.4349	-0.832098	5.44669
	101.474	11.4815	-0.846028	5.44669
	101.478	11.3554	-0.870307	5.44669
	101.499	11.2216	-0.87821	5.44669
	101.554	11.2002	-0.857574	5.44669
	101.577	11.2372	-0.835824	5.44669
	101.524	11.26	-0.832419	5.44669
	101.465	11.2564	-0.838465	5.44669
	101.454	11.2468	-0.842167	5.44669
	101.47	11.244	-0.841562	5.44669
	101.48	11.2463	-0.839992	5.44669
	101.479	11.2974	-0.839549	5.44669
	101.475	11.4242	-0.839921	5.44669
	101.473	11.5251	-0.840235	5.44669
	101.474	11.5328	-0.840234	5.44669
	101.475	11.5018	-0.840122	5.44669
	101.475	11.4863	-0.840075	5.44669
	101.497	11.4417	-0.840096	5.44669
	101.555	11.3224	-0.840121	5.44669
	101.578	11.2222	-0.840124	5.44669
	101.525	11.2123	-0.840116	5.44669
	101.464	11.2912	-0.840112	5.44669
	101.454	11.4829	-0.840113	5.44669
	101.47	11.6581	-0.840115	5.44669
	101.48	11.5844	-0.847986	5.44669
	101.479	11.3312	-0.86827	5.44669
	101.475	11.226	-0.87666	5.44669
	101.473	11.3663	-0.857648	5.44669
	101.474	11.5266	-0.844277	5.44669
	101.475	11.5541	-0.860792	5.44669
	101.475	11.461	-0.874894	5.44669
	101.475	11.3555	-0.859574	5.44669
	101.475	11.3846	-0.837842	5.44669
	101.475	11.4407	-0.840424	5.44669
	101.475	11.3564	-0.865959	5.44669
	101.475	11.2366	-0.878387	5.44669
	101.497	11.2061	-0.859194	5.44669
	101.577	11.2835	-0.83644	5.44669
	101.658	11.4327	-0.839972	5.44669
	101.628	11.4844	-0.866268	5.44669
	101.514	11.3574	-0.878677	5.44669
	101.443	11.2706	-0.859206	5.4507
	101.449	11.3754	-0.836342	5.46104
	101.498	11.4653	-0.832056	5.46531
	101.564	11.3698	-0.838129	5.45562
	101.605	11.2334	-0.842155	5.4448
	101.625	11.2492	-0.841677	5.44287
	101.668	11.4089	-0.840044	5.44579
	101.709	11.4867	-0.83953	5.44767
	101.715	11.3668	-0.839895	5.45143
	101.704	11.2245	-0.840231	5.46099
	101.697	11.1974	-0.840241	5.46503
	101.676	11.235	-0.840127	5.45552
	101.622	11.2601	-0.840075	5.44485
	101.599	11.2572	-0.840094	5.44294
	101.652	11.2471	-0.84012	5.44579
	101.711	11.2439	-0.840124	5.44765
	101.722	11.2461	-0.840117	5.44741
	101.706	11.2482	-0.840112	5.44665
	101.696	11.2483	-0.840113	5.44641
	101.697	11.2476	-0.840115	5.44659
	101.701	11.2472	-0.840115	5.44674
	101.703	11.2474	-0.840115	5.44674
	101.702	11.2475	-0.840115	5.44669
	101.701	11.2476	-0.840115	5.44667
	101.701	11.2475	-0.840115	5.44668
	101.701	11.2475	-0.847986	5.44669
	101.701	11.2475	-0.86827	5.44669
	101.701	11.2475	-0.87666	5.44669
	101.701	11.2475	-0.857648	5.44669
	101.701	11.2475	-0.836407	5.44669
	101.723	11.2475	-0.832636	5.44669
	101.781	11.2475	-0.838349	5.44669
	101.805	11.2475	-0.842041	5.44669
	101.773	11.2475	-0.84155	5.44669
	101.77	11.2475	-0.840032	5.44669
	101.806	11.2475	-0.84744	5.44669
	101.848	11.2475	-0.868071	5.44669
	101.902	11.2475	-0.87677	5.44669
	101.939	11.2475	-0.857765	5.44669
	101.941	11.2475	-0.836416	5.44669
	101.929	11.2475	-0.832599	5.44669
	101.923	11.2475	-0.83833	5.44669
	101.925	11.2475	-0.849917	5.44669
	101.928	11.2475	-0.869715	5.44669
	101.928	11.2475	-0.876578	5.44669
	101.928	11.2475	-0.857101	5.44669
	101.927	11.2475	-0.836206	5.44669
	101.927	11.2475	-0.832747	5.44669
	101.927	11.2475	-0.838467	5.44669
	101.95	11.2475	-0.842051	5.44669
	102.007	11.2475	-0.841513	5.44669
	102.031	11.2475	-0.840012	5.44669
	101.977	11.2475	-0.839575	5.44669
	101.917	11.2475	-0.839925	5.44669
	101.906	11.2475	-0.840227	5.44669
	101.922	11.2475	-0.840229	5.44669
	101.933	11.2475	-0.840123	5.44669
	101.931	11.2475	-0.840077	5.44669
	101.949	11.2475	-0.840096	5.44669
	102.028	11.1983	-0.84012	5.44669
	102.132	11.0715	-0.840124	5.44669
	102.183	10.9699	-0.840117	5.44669
	102.15	10.9128	-0.840112	5.44669
	102.071	10.8171	-0.840113	5.44669
	102.042	10.7311	-0.840115	5.44669
	102.102	10.7186	-0.840115	5.44669
	102.166	10.7422	-0.840115	5.44669
	102.176	10.7563	-0.840115	5.44669
	102.159	10.803	-0.840115	5.44669
	102.148	10.9729	-0.840115	5.44669
	102.149	11.1996	-0.840115	5.44669
	102.154	11.3107	-0.847986	5.44669
	102.155	11.2887	-0.86827	5.44669
	102.154	11.1927	-0.87666	5.44669
	102.153	11.0053	-0.857648	5.44669
	102.153	10.7888	-0.836407	5.44669
	102.154	10.6883	-0.832636	5.44669
	102.154	10.7602	-0.838349	5.44669
	102.154	10.9303	-0.842041	5.44669
	102.154	10.9925	-0.84155	5.44669
	102.176	10.8623	-0.840032	5.44669
	102.233	10.7213	-0.83957	5.44669
	102.257	10.6984	-0.839916	5.44669
	102.203	10.7372	-0.840225	5.44669
	102.166	10.7614	-0.840232	5.44669
	102.235	10.7577	-0.840124	5.44669
	102.354	10.7475	-0.840077	5.44669
	102.414	10.7446	-0.840096	5.44669
	102.403	10.747	-0.84012	5.44669
	102.377	10.749	-0.840124	5.44669
	102.371	10.749	-0.840117	5.44669
	102.377	10.7483	-0.840112	5.44669
	102.382	10.748	-0.840113	5.44669
	102.382	10.7481	-0.840115	5.44669
	102.38	10.7483	-0.840115	5.44669
	102.379	10.7483	-0.840115	5.44669
	102.38	10.7483	-0.840115	5.44669
	102.38	10.7482	-0.840115	5.44669
	102.402	10.7483	-0.840115	5.44669
	102.482	10.6991	-0.840115	5.44669
	102.586	10.5231	-0.840115	5.44669
	102.635	10.2947	-0.847985	5.44669
	102.625	10.1851	-0.86827	5.44669
	102.604	10.2575	-0.87666	5.44669
	102.599	10.4802	-0.857648	5.44669
	102.604	10.7196	-0.836407	5.44669
	102.608	10.768	-0.832636	5.44669
	102.608	10.5599	-0.838349	5.44669
	102.606	10.2853	-0.842041	5.44669
	102.628	10.168	-0.84155	5.44669
	102.686	10.2045	-0.840032	5.44669
	102.732	10.2595	-0.83957	5.44669
	102.758	10.2693	-0.839916	5.44669
	102.779	10.2538	-0.848096	5.44669
	102.738	10.2438	-0.868387	5.44669
	102.663	10.2451	-0.876669	5.44669
	102.682	10.2493	-0.857611	5.44669
	102.79	10.2505	-0.836387	5.44669
	102.862	10.2496	-0.840512	5.44669
	102.859	10.2487	-0.866514	5.44669
	102.833	10.2487	-0.878588	5.44669
	102.823	10.249	-0.866952	5.44669
	102.829	10.2491	-0.864477	5.44669
	102.834	10.2491	-0.868636	5.44669
	102.835	10.249	-0.855684	5.44669
	102.855	10.249	-0.838444	5.44669
	102.912	10.249	-0.834189	5.44669
	102.958	10.249	-0.838275	5.44669
	102.984	10.1998	-0.841458	5.44669
	103.028	10.0239	-0.841333	5.44669
	103.067	9.84466	-0.840147	5.44669
	103.072	9.91105	-0.839696	5.44669
	103.062	10.1134	-0.839928	5.44669
	103.055	10.0938	-0.840185	5.44669
	103.056	9.85325	-0.848082	5.44669
	103.059	9.68489	-0.876156	5.44669
	103.06	9.68806	-0.904787	5.44669
	103.059	9.74735	-0.894176	5.44669
	103.059	9.77077	-0.853943	5.44669
	103.059	9.75945	-0.828935	5.44669
	103.059	9.74638	-0.830873	5.44669
	103.059	9.74493	-0.840274	5.44669
	103.059	9.79816	-0.843475	5.44669
	103.059	9.92714	-0.841467	5.44669
	103.059	9.97906	-0.839487	5.44669
	103.059	9.85924	-0.839371	5.44669
	103.081	9.72625	-0.840026	5.44669
	103.161	9.70294	-0.840342	5.44669
	103.242	9.73884	-0.840241	5.44669
	103.212	9.7619	-0.847958	5.44669
	103.12	9.75876	-0.868214	5.44669
	103.107	9.74925	-0.876646	5.44669
	103.159	9.74637	-0.857662	5.44669
	103.211	9.74855	-0.836418	5.44669
	103.263	9.75049	-0.832636	5.44669
	103.274	9.75052	-0.838345	5.44669
	103.217	9.74985	-0.84204	5.44669
	103.182	9.74956	-0.841551	5.44669
	103.232	9.74967	-0.840032	5.44669
	103.294	9.74982	-0.83957	5.44669
	103.307	9.74985	-0.847786	5.44669
	103.291	9.7498	-0.868381	5.44669
	103.28	9.74977	-0.876777	5.44669
	103.281	9.74978	-0.857658	5.44669
	103.285	9.74979	-0.836369	5.44669
	103.287	9.74979	-0.832617	5.44669
	103.286	9.74979	-0.838354	5.44669
	103.285	9.74979	-0.84205	5.44669
	103.307	9.74979	-0.841552	5.44669
	103.365	9.74979	-0.840029	5.44669
	103.411	9.74979	-0.839568	5.44669
	103.415	9.74979	-0.847787	5.44669
	103.378	9.7006	-0.868381	5.44669
	103.336	9.52463	-0.876777	5.44669
	103.372	9.29624	-0.857658	5.44669
	103.475	9.23585	-0.836369	5.44669
	103.54	9.3858	-0.832617	5.44669
	103.535	9.48497	-0.838354	5.44669
	103.511	9.37719	-0.84205	5.44669
	103.503	9.23239	-0.849423	5.44669
	103.508	9.24905	-0.876055	5.44669
	103.513	9.46123	-0.904268	5.44669
	103.513	9.66692	-0.893994	5.44669
	103.512	9.59871	-0.854051	5.44669
	103.511	9.33696	-0.829045	5.44669
	103.511	9.17702	-0.83088	5.44669
	103.512	9.19126	-0.840238	5.44669
	103.512	9.25221	-0.843458	5.44669
	103.534	9.27238	-0.841473	5.44669
	103.591	9.25912	-0.839496	5.44669
	103.615	9.24639	-0.839373	5.44669
	103.561	9.24577	-0.840024	5.44669
	103.501	9.25003	-0.840341	5.44669
	103.513	9.25204	-0.840242	5.44669
	103.609	9.25136	-0.840088	5.44669
	103.723	9.25037	-0.840058	5.44669
	103.771	9.25019	-0.840101	5.44669
	103.756	9.25047	-0.840129	5.44669
	103.733	9.25065	-0.840126	5.44669
	103.729	9.25062	-0.840114	5.44669
	103.736	9.25055	-0.840111	5.44669
	103.74	9.25053	-0.840113	5.44669
	103.739	9.25055	-0.840116	5.44669
	103.738	9.25056	-0.840116	5.44669
	103.737	9.25056	-0.840115	5.44669
	103.738	9.25056	-0.840114	5.44669
	103.738	9.25055	-0.840115	5.44669
	103.738	9.25055	-0.840115	5.44669
	103.738	9.25056	-0.840115	5.44669
	103.738	9.25056	-0.840115	5.44669
	103.738	9.25055	-0.840115	5.44669
	103.738	9.25055	-0.840115	5.44669
	103.738	9.25055	-0.847985	5.44669
	103.738	9.25055	-0.86827	5.44669
	103.76	9.25055	-0.87666	5.44669
	103.818	9.25055	-0.857648	5.44669
	103.864	9.25055	-0.836407	5.44669
	103.889	9.25055	-0.832636	5.44669
	103.911	9.25055	-0.838349	5.44669
	103.892	9.25055	-0.842041	5.44669
	103.874	9.25055	-0.84155	5.44669
	103.917	9.25055	-0.840032	5.44669
	103.971	9.25055	-0.83957	5.44669
	103.983	9.25055	-0.839916	5.44669
	103.969	9.25055	-0.840225	5.44669
	103.96	9.25055	-0.840232	5.44669
	103.96	9.25055	-0.840124	5.44669
	103.964	9.25055	-0.840077	5.44669
	103.965	9.25055	-0.840096	5.44669
	103.965	9.25055	-0.847991	5.44669
	103.964	9.25055	-0.868279	5.44669
	103.964	9.25055	-0.876662	5.44669
	103.964	9.25055	-0.857646	5.44669
	103.964	9.25055	-0.836405	5.44669
	103.964	9.20136	-0.832636	5.44669
	103.964	9.07459	-0.83835	5.44669
	103.964	9.02216	-0.842041	5.44669
	103.964	9.14097	-0.849421	5.44669
	103.964	9.27373	-0.876058	5.44669
	103.964	9.2481	-0.90427	5.44669
	103.964	9.03643	-0.893994	5.44669
	103.964	8.78496	-0.854051	5.44669
	103.964	8.67845	-0.829045	5.44669
	103.986	8.71112	-0.83088	5.44669
	104.044	8.76074	-0.848109	5.4507
	104.068	8.8188	-0.871613	5.46104
	104.036	8.93161	-0.878018	5.46531
	104.033	8.97503	-0.857029	5.45562
	104.069	8.90659	-0.835665	5.4448
	104.088	8.9535	-0.832546	5.44287
	104.085	9.11027	-0.838575	5.44579
	104.099	9.07874	-0.842168	5.44767
	104.154	8.84949	-0.841523	5.44742
	104.202	8.69009	-0.839975	5.44664
	104.207	8.693	-0.839556	5.44641
	104.193	8.74901	-0.83993	5.44658
	104.185	8.77113	-0.840236	5.44674
	104.187	8.76045	-0.840231	5.44675
	104.191	8.7481	-0.847991	5.44669
	104.192	8.74672	-0.868231	5.44667
	104.191	8.75054	-0.876641	5.44668
	104.19	8.75262	-0.857654	5.44669
	104.19	8.75214	-0.836416	5.44669
	104.19	8.7512	-0.832638	5.44669
	104.19	8.75098	-0.838346	5.44669
	104.19	8.75122	-0.842039	5.44669
	104.19	8.7514	-0.841551	5.44669
	104.19	8.75139	-0.840032	5.44268
	104.19	8.75132	-0.83957	5.43234
	104.19	8.75129	-0.839916	5.42806
	104.19	8.75131	-0.840225	5.43775
	104.19	8.75132	-0.840232	5.44858
	104.19	8.75132	-0.840124	5.4505
	104.213	8.75132	-0.840077	5.44759
	104.27	8.75132	-0.840096	5.44571
	104.316	8.75132	-0.84012	5.44595
	104.342	8.75132	-0.840124	5.44673
	104.385	8.75132	-0.840117	5.45098
	104.424	8.75132	-0.840112	5.46114
	104.43	8.75132	-0.847984	5.46525
	104.419	8.70213	-0.86827	5.45556
	104.413	8.57535	-0.87666	5.44479
	104.414	8.47373	-0.857648	5.44289
	104.417	8.46577	-0.836407	5.4458
	104.418	8.5461	-0.840507	5.44767
	104.417	8.63929	-0.866504	5.44741
	104.416	8.56037	-0.878586	5.44664
	104.416	8.33246	-0.859084	5.44641
	104.417	8.19025	-0.836323	5.44659
	104.417	8.19984	-0.832091	5.44674
	104.439	8.25253	-0.83815	5.44675
	104.519	8.2709	-0.842152	5.44669
	104.6	8.25981	-0.841667	5.44667
	104.57	8.24863	-0.840041	5.44668
	104.478	8.24789	-0.839532	5.44669
	104.487	8.25155	-0.839897	5.44669
	104.596	8.25335	-0.840231	5.44669
	104.672	8.2528	-0.840241	5.44669
	104.671	8.25193	-0.847997	5.44669
	104.644	8.25176	-0.86823	5.44669
	104.633	8.252	-0.876639	5.44669
	104.661	8.25216	-0.857654	5.44669
	104.747	8.25214	-0.836416	5.44669
	104.851	8.25208	-0.832638	5.44669
	104.899	8.25206	-0.838346	5.44669
	104.887	8.25207	-0.842039	5.44669
	104.866	8.25209	-0.841551	5.44669
	104.862	8.25209	-0.840032	5.44669
	104.867	8.20289	-0.83957	5.44669
	104.871	8.07611	-0.839916	5.44669
	104.871	7.97449	-0.840225	5.44669
	104.869	7.96654	-0.840232	5.44669
	104.869	8.04686	-0.840125	5.44669
	104.869	8.18924	-0.840077	5.44669
	104.869	8.28629	-0.847966	5.44669
	104.869	8.23759	-0.868276	5.44669
	104.869	8.07818	-0.876669	5.44669
	104.869	7.96298	-0.85765	5.44669
	104.869	7.91178	-0.836404	5.44669
	104.869	7.82347	-0.832635	5.44669
	104.892	7.7384	-0.838349	5.44669
	104.949	7.72367	-0.842042	5.44669
	104.995	7.74607	-0.841551	5.44669
	104.999	7.76043	-0.840031	5.44669
	104.962	7.75844	-0.83957	5.44669
	104.92	7.75249	-0.839916	5.44669
	104.956	7.75071	-0.840225	5.44669
	105.059	7.75208	-0.840232	5.44669
	105.124	7.75328	-0.847995	5.44669
	105.119	7.7533	-0.868233	5.44669
	105.095	7.75288	-0.876641	5.44669
	105.087	7.7527	-0.857653	5.44669
	105.092	7.75277	-0.836416	5.44669
	105.097	7.75287	-0.832638	5.44669
	105.097	7.75288	-0.838347	5.44669
	105.118	7.75285	-0.842039	5.44669
	105.175	7.75284	-0.841551	5.44669
	105.221	7.75284	-0.840032	5.44669
	105.247	7.75285	-0.83957	5.44669
	105.268	7.75285	-0.839916	5.44669
	105.25	7.75285	-0.840225	5.44669
	105.232	7.75285	-0.840232	5.44669
	105.275	7.75285	-0.840124	5.44669
	105.329	7.75285	-0.840077	5.44669
	105.34	7.75285	-0.840096	5.44669
	105.327	7.75285	-0.84012	5.44669
	105.317	7.75285	-0.840124	5.44669
	105.318	7.75285	-0.840117	5.44669
	105.322	7.75285	-0.840112	5.44669
	105.345	7.75285	-0.840113	5.44669
	105.402	7.75285	-0.840115	5.44669
	105.425	7.70366	-0.840115	5.44669
	105.393	7.57688	-0.840115	5.44669
	105.413	7.52445	-0.840115	5.44669
	105.506	7.64327	-0.840115	5.44669
	105.572	7.77602	-0.840115	5.44669
	105.572	7.79959	-0.840115	5.44669
	105.549	7.76388	-0.847986	5.44669
	105.54	7.74081	-0.86827	5.44669
	105.544	7.74387	-0.87666	5.44669
	105.549	7.70418	-0.857648	5.44669
	105.55	7.58029	-0.836407	5.44669
	105.548	7.52569	-0.832636	5.44669
	105.548	7.64258	-0.84622	5.44669
	105.548	7.7261	-0.870197	5.44669
	105.548	7.57437	-0.878095	5.44669
	105.548	7.31056	-0.865436	5.44669
	105.548	7.22698	-0.864017	5.44669
	105.548	7.42904	-0.868982	5.44669
	105.548	7.71364	-0.855993	5.44669
	105.57	7.788	-0.83845	5.44669
	105.65	7.57468	-0.834082	5.44669
	105.731	7.28864	-0.838228	5.44669
	105.724	7.16849	-0.841477	5.44669
	105.689	7.20778	-0.841357	5.44669
	105.722	7.26503	-0.840151	5.44669
	105.777	7.27474	-0.839688	5.44669
	105.793	7.25841	-0.839923	5.44669
	105.781	7.24811	-0.840186	5.44669
	105.77	7.2496	-0.840213	5.44669
	105.77	7.25389	-0.84013	5.44669
	105.774	7.25515	-0.840087	5.44669
	105.776	7.25416	-0.840097	5.44669
	105.775	7.25329	-0.840118	5.44669
	105.774	7.25328	-0.840122	5.44669
	105.774	7.25359	-0.840117	5.44669
	105.774	7.25372	-0.847984	5.44669
	105.774	7.25366	-0.868269	5.44669
	105.774	7.25359	-0.87666	5.44669
	105.774	7.25359	-0.857649	5.44669
	105.774	7.25361	-0.836407	5.44669
	105.774	7.25362	-0.832636	5.44669
	105.774	7.25361	-0.838349	5.44669
	105.797	7.25361	-0.842041	5.44669
	105.854	7.25361	-0.84155	5.44669
	105.878	7.25361	-0.840032	5.44669
	105.824	7.25361	-0.83957	5.44669
	105.786	7.25361	-0.839916	5.44669
	105.833	7.25361	-0.840225	5.44669
	105.895	7.25361	-0.840232	5.44669
	105.932	7.25361	-0.840124	5.44268
	105.951	7.25361	-0.840077	5.43234
	105.928	7.25361	-0.840096	5.42806
	105.909	7.25361	-0.84012	5.43775
	105.931	7.25361	-0.840124	5.44858
	105.928	7.25361	-0.840117	5.4505
	105.916	7.25361	-0.840112	5.44759
	105.956	7.25361	-0.840113	5.44571
	106.007	7.25361	-0.847986	5.44595
	106.018	7.25361	-0.868271	5.44673
	106.006	7.25361	-0.87666	5.44696
	105.997	7.25361	-0.857648	5.44679
	105.997	7.25361	-0.836407	5.44663
	106.001	7.20442	-0.832636	5.44663
	106.002	7.07765	-0.838349	5.44668
	106.001	7.02521	-0.842041	5.44671
	106	7.14403	-0.84155	5.4467
	106	7.22759	-0.840032	5.44668
	106.001	7.07519	-0.84744	5.44668
	106.001	6.86028	-0.868071	5.44669
	106.001	6.90359	-0.87677	5.44669
	106.001	7.15823	-0.857765	5.44669
	106.001	7.32404	-0.836416	5.44669
	106.001	7.31479	-0.832599	5.44669
	106.023	7.25385	-0.83833	5.44669
	106.08	7.18272	-0.842046	5.44669
	106.104	7.01927	-0.841559	5.44669
	106.073	6.85311	-0.840033	5.44669
	106.092	6.87133	-0.839567	5.44669
	106.185	6.94272	-0.839914	5.44669
	106.251	6.86852	-0.840225	5.44669
	106.251	6.7474	-0.840232	5.44669
	106.228	6.71281	-0.840125	5.44669
	106.219	6.73975	-0.840077	5.44669
	106.223	6.76307	-0.840095	5.44669
	106.228	6.76322	-0.847991	5.44669
	106.229	6.75499	-0.868279	5.44669
	106.227	6.75149	-0.876662	5.44669
	106.226	6.75295	-0.857646	5.44669
	106.227	6.7548	-0.836405	5.44669
	106.227	6.75506	-0.832636	5.44669
	106.227	6.75451	-0.84622	5.44669
	106.227	6.75419	-0.878067	5.44669
	106.227	6.75425	-0.914121	5.44669
	106.249	6.75439	-0.922265	5.44669
	106.329	6.75443	-0.88994	5.44669
	106.41	6.75439	-0.846263	5.44669
	106.38	6.75436	-0.827273	5.44669
	106.288	6.75436	-0.832914	5.44669
	106.297	6.75437	-0.841721	5.44669
	106.406	6.75438	-0.843356	5.44669
	106.483	6.75438	-0.840903	5.44669
	106.481	6.75437	-0.847164	5.44669
	106.454	6.75437	-0.867646	5.44669
	106.444	6.75437	-0.87669	5.44669
	106.449	6.75437	-0.857883	5.44669
	106.455	6.75437	-0.836494	5.44669
	106.455	6.75437	-0.832589	5.44669
	106.454	6.75437	-0.838298	5.44669
	106.453	6.75437	-0.842036	5.44669
	106.453	6.75437	-0.841567	5.44669
	106.453	6.70518	-0.84004	5.44669
	106.453	6.57841	-0.847438	5.44669
	106.453	6.47679	-0.868068	5.44669
	106.453	6.41964	-0.876769	5.44669
	106.453	6.37319	-0.857766	5.44669
	106.476	6.41395	-0.836417	5.44669
	106.555	6.45385	-0.832599	5.44669
	106.659	6.3587	-0.83833	5.44669
	106.709	6.24004	-0.842046	5.44669
	106.676	6.21393	-0.84156	5.44669
	106.597	6.24355	-0.840034	5.44669
	106.568	6.26498	-0.839567	5.44669
	106.628	6.26339	-0.839914	5.44669
	106.692	6.2551	-0.840225	5.44669
	106.702	6.25219	-0.840232	5.44669
	106.685	6.25392	-0.847995	5.44669
	106.674	6.25568	-0.868233	5.44669
	106.675	6.2558	-0.87664	5.44669
	106.68	6.25522	-0.857653	5.44669
	106.681	6.25494	-0.836416	5.4507
	106.68	6.25502	-0.832638	5.46104
	106.679	6.30435	-0.838347	5.46531
	106.679	6.43115	-0.842039	5.45562
	106.68	6.48355	-0.841551	5.4448
	106.68	6.36471	-0.840032	5.44287
	106.68	6.23195	-0.83957	5.44579
	106.68	6.2084	-0.839916	5.44767
	106.68	6.24411	-0.840225	5.44742
	106.68	6.26718	-0.840232	5.44664
	106.68	6.26411	-0.840124	5.44641
	106.702	6.25462	-0.840077	5.44658
	106.782	6.25173	-0.840096	5.44674
	106.885	6.2539	-0.84012	5.44675
	106.935	6.25583	-0.840124	5.44669
	106.924	6.25587	-0.847987	5.44667
	106.903	6.2552	-0.868268	5.44668
	106.898	6.2549	-0.876658	5.44669
	106.904	6.20583	-0.857648	5.44669
	106.908	6.03002	-0.836407	5.44669
	106.907	5.80164	-0.832637	5.44669
	106.906	5.74121	-0.838349	5.44669
	106.905	5.89113	-0.842041	5.44669
	106.906	6.0395	-0.84155	5.44669
	106.906	6.0585	-0.840032	5.44669
	106.906	6.01533	-0.83957	5.44669
	106.906	5.99075	-0.839916	5.44669
	106.906	5.94665	-0.840225	5.44669
	106.906	5.87994	-0.840232	5.44669
	106.906	5.90784	-0.840124	5.44669
	106.906	5.9496	-0.840077	5.44669
	106.906	5.8598	-0.840096	5.44669
	106.906	5.74273	-0.84012	5.44669
	106.928	5.71538	-0.840124	5.44669
	107.008	5.74392	-0.840117	5.44669
	107.089	5.76533	-0.840112	5.44669
	107.081	5.76412	-0.840113	5.44669
	107.047	5.75599	-0.840115	5.44669
	107.08	5.75302	-0.840115	5.44669
	107.135	5.75466	-0.840115	5.44669
	107.151	5.75641	-0.840115	5.44669
	107.139	5.75655	-0.840115	5.44669
	107.128	5.756	-0.840115	5.44669
	107.128	5.75571	-0.840115	5.44669
	107.132	5.75579	-0.840115	5.44669
	107.133	5.75592	-0.840115	5.44669
	107.133	5.75595	-0.840115	5.44669
	107.132	5.75592	-0.840115	5.44669
	107.132	5.75589	-0.840115	5.44669
	107.132	5.75589	-0.840115	5.44669
	107.132	5.7559	-0.840115	5.44669
	107.154	5.75591	-0.840115	5.44669
	107.234	5.7559	-0.840115	5.44669
	107.338	5.7559	-0.840115	5.44669
	107.387	5.7559	-0.840115	5.44669
	107.377	5.7559	-0.840115	5.44669
	107.356	5.7559	-0.840115	5.44669
	107.351	5.7559	-0.840115	5.44669
	107.356	5.7559	-0.840115	5.44669
	107.36	5.7559	-0.840115	5.44669
	107.36	5.7559	-0.840115	5.44669
	107.358	5.7559	-0.840115	5.44669
	107.358	5.7559	-0.840115	5.44669
	107.38	5.7559	-0.840115	5.44669
	107.438	5.7559	-0.840115	5.44669
	107.462	5.70671	-0.840115	5.44669
	107.43	5.57994	-0.840115	5.44669
	107.45	5.5275	-0.840115	5.44669
	107.52	5.64632	-0.840115	5.44669
	107.529	5.72989	-0.840115	5.44669
	107.505	5.57749	-0.840115	5.44669
	107.536	5.31339	-0.840115	5.44669
	107.587	5.18073	-0.840115	5.44669
	107.602	5.20697	-0.840115	5.44669
	107.591	5.31239	-0.840115	5.44669
	107.581	5.50228	-0.840115	5.44669
	107.581	5.66728	-0.840115	5.44669
	107.584	5.63918	-0.840115	5.44669
	107.586	5.51487	-0.840115	5.44669
	107.585	5.46425	-0.840115	5.44669
	107.585	5.48588	-0.840115	5.44669
	107.584	5.46353	-0.840115	5.44669
	107.585	5.34027	-0.840115	5.44669
	107.585	5.23058	-0.840115	5.44669
	107.585	5.21799	-0.840115	5.44669
	107.585	5.25005	-0.840115	5.44669
	107.585	5.31688	-0.840115	5.44669
	107.585	5.43961	-0.840115	5.44669
	107.585	5.48407	-0.840115	5.44669
	107.585	5.36335	-0.840115	5.44669
	107.585	5.23263	-0.840115	5.44669
	107.585	5.2106	-0.840115	5.44669
	107.585	5.24622	-0.840115	5.44669
	107.585	5.26871	-0.840115	5.44669
	107.585	5.26543	-0.840115	5.44669
	107.585	5.25606	-0.840115	5.44669
	107.585	5.2533	-0.840115	5.44669
	107.585	5.25547	-0.840115	5.44669
	107.585	5.25736	-0.840115	5.44669
	107.607	5.25738	-0.840115	5.44669
	107.664	5.25672	-0.840115	5.44669
	107.711	5.25643	-0.840115	5.44669
	107.736	5.25655	-0.840115	5.44669
	107.78	5.2567	-0.840115	5.44669
	107.819	5.25672	-0.840115	5.44669
	107.824	5.25668	-0.840115	5.44669
	107.814	5.25665	-0.840115	5.44669
	107.807	5.25666	-0.840115	5.44669
	107.808	5.25667	-0.840115	5.44669
	107.811	5.25667	-0.840115	5.44669
	107.812	5.25667	-0.840115	5.44669
	107.811	5.25667	-0.840115	5.44669
	107.811	5.25667	-0.840115	5.44669
	107.811	5.25667	-0.847985	5.44669
	107.811	5.25667	-0.86827	5.44669
	107.811	5.25667	-0.87666	5.44669
	107.811	5.25667	-0.857648	5.44669
	107.811	5.25667	-0.836407	5.44669
	107.811	5.20748	-0.832636	5.44669
	107.833	5.0807	-0.838349	5.44669
	107.891	4.97908	-0.842041	5.44669
	107.915	4.97112	-0.84155	5.44669
	107.861	5.05144	-0.840032	5.44669
	107.8	5.14464	-0.83957	5.44669
	107.812	5.06572	-0.847787	5.44669
	107.908	4.83781	-0.868381	5.44669
	108.022	4.6956	-0.884647	5.44669
	108.048	4.70519	-0.885813	5.44669
	107.953	4.75788	-0.872914	5.44669
	107.85	4.77624	-0.850151	5.44669
	107.854	4.76516	-0.834646	5.44669
	107.916	4.75398	-0.834572	5.44669
	107.968	4.75324	-0.839787	5.44669
	108.015	4.7569	-0.841955	5.44669
	108.047	4.7587	-0.841004	5.44669
	108.026	4.75815	-0.847704	5.44669
	107.958	4.75728	-0.867836	5.44669
	107.93	4.75711	-0.876578	5.44669
	107.986	4.75735	-0.857768	5.44669
	108.048	4.75751	-0.836486	5.44669
	108.059	4.75749	-0.832627	5.44669
	108.042	4.75743	-0.838317	5.44669
	108.032	4.75741	-0.842031	5.44669
	108.033	4.75742	-0.841558	5.44669
	108.038	4.75744	-0.840038	5.44669
	108.039	4.75744	-0.83957	5.44669
	108.06	4.75743	-0.839914	5.44669
	108.117	4.75743	-0.840224	5.44669
	108.163	4.75743	-0.840232	5.44669
	108.167	4.70824	-0.840125	5.44669
	108.153	4.58147	-0.840077	5.44669
	108.146	4.52903	-0.840095	5.44669
	108.148	4.64785	-0.84012	5.44669
	108.173	4.78061	-0.840124	5.44669
	108.231	4.80417	-0.840117	5.44669
	108.277	4.76847	-0.840112	5.44669
	108.28	4.74539	-0.840113	5.44669
	108.266	4.74846	-0.840115	5.44669
	108.259	4.70876	-0.847986	5.44669
	108.261	4.53568	-0.86827	5.44669
	108.264	4.35431	-0.88453	5.44669
	108.265	4.36957	-0.885804	5.44669
	108.264	4.49433	-0.872952	5.44669
	108.263	4.5497	-0.85017	5.44669
	108.286	4.52989	-0.834641	5.44669
	108.366	4.50213	-0.834563	5.44669
	108.469	4.49758	-0.839785	5.44669
	108.519	4.50554	-0.841958	5.44669
	108.508	4.46131	-0.841005	5.44669
	108.487	4.33378	-0.839833	5.44669
	108.482	4.23008	-0.83968	5.4507
	108.488	4.22152	-0.840033	5.46104
	108.492	4.25314	-0.840235	5.46531
	108.491	4.26916	-0.840194	5.45562
	108.49	4.26459	-0.840105	5.4448
	108.489	4.25698	-0.840083	5.44287
	108.49	4.25541	-0.840105	5.44579
	108.49	4.25746	-0.840122	5.44767
	108.49	4.25888	-0.840121	5.44742
	108.49	4.25874	-0.840115	5.44664
	108.49	4.25818	-0.840112	5.44641
	108.49	4.258	-0.840114	5.44658
	108.49	4.25812	-0.840115	5.44674
	108.49	4.25823	-0.840115	5.44675
	108.49	4.25824	-0.840115	5.44669
	108.49	4.2582	-0.840115	5.44667
	108.512	4.25818	-0.840115	5.44668
	108.57	4.25819	-0.840115	5.44669
	108.593	4.2582	-0.840115	5.44669
	108.54	4.2582	-0.847985	5.44669
	108.479	4.2582	-0.86827	5.44669
	108.469	4.25819	-0.87666	5.44669
	108.507	4.25819	-0.857648	5.44669
	108.597	4.25819	-0.836407	5.44669
	108.677	4.25819	-0.832636	5.44669
	108.643	4.25819	-0.838349	5.44669
	108.55	4.25819	-0.842041	5.44669
	108.56	4.25819	-0.84155	5.44669
	108.67	4.20901	-0.840032	5.44669
	108.746	4.08223	-0.83957	5.44669
	108.744	3.98061	-0.839916	5.44669
	108.717	3.92346	-0.840225	5.44669
	108.707	3.82782	-0.840232	5.44669
	108.712	3.7418	-0.840124	5.44669
	108.718	3.72927	-0.840077	5.44669
	108.718	3.75294	-0.840096	5.44669
	108.717	3.76704	-0.84012	5.44669
	108.716	3.76449	-0.840124	5.44669
	108.738	3.8076	-0.840117	5.44669
	108.818	3.93273	-0.840112	5.44669
	108.922	3.98663	-0.840113	5.44669
	108.971	3.86902	-0.840115	5.44669
	108.961	3.73624	-0.840115	5.44669
	108.94	3.71224	-0.840115	5.44669
	108.935	3.74777	-0.840115	5.44669
	108.94	3.77093	-0.840115	5.44669
	108.944	3.76796	-0.840115	5.44669
	108.944	3.75847	-0.840115	5.44669
	108.942	3.75556	-0.840115	5.44669
	108.942	3.75771	-0.840115	5.44669
	108.942	3.75964	-0.840115	5.44669
	108.943	3.75969	-0.840115	5.44669
	108.965	3.75902	-0.840115	5.44669
	109.022	3.75873	-0.840115	5.44669
	109.068	3.75884	-0.840115	5.44669
	109.094	3.75899	-0.840115	5.44669
	109.138	3.75902	-0.840115	5.44669
	109.177	3.75897	-0.840115	5.44669
	109.182	3.75894	-0.840115	5.44669
	109.171	3.75895	-0.840115	5.44669
	109.165	3.75896	-0.840115	5.44669
	109.166	3.75896	-0.840115	5.44669
	109.169	3.75896	-0.840115	5.44669
	109.17	3.75896	-0.840115	5.44669
	109.169	3.75896	-0.840115	5.44669
	109.169	3.75896	-0.840115	5.44669
	109.169	3.75896	-0.840115	5.44669
	109.169	3.75896	-0.840115	5.44669
	109.169	3.75896	-0.840115	5.44669
	109.169	3.75896	-0.840115	5.44669
	109.169	3.75896	-0.840115	5.44669
	109.169	3.75896	-0.840115	5.44669
	109.191	3.75896	-0.840115	5.44669
	109.249	3.75896	-0.840115	5.44669
	109.272	3.75896	-0.840115	5.44669
	109.218	3.75896	-0.840115	5.44669
	109.158	3.75896	-0.840115	5.44669
	109.148	3.70977	-0.840115	5.44669
	109.186	3.58299	-0.840115	5.44669
	109.276	3.53056	-0.840115	5.44669
	109.378	3.64938	-0.840115	5.44669
	109.424	3.78213	-0.840115	5.44669
	109.412	3.75651	-0.840115	5.44669
	109.392	3.54484	-0.840115	5.44669
	109.388	3.34256	-0.840115	5.44669
	109.393	3.41201	-0.840115	5.44669
	109.397	3.67307	-0.840115	5.44669
	109.396	3.78309	-0.840115	5.44669
	109.395	3.64201	-0.840115	5.44669
	109.395	3.52887	-0.840115	5.44669
	109.395	3.62764	-0.840115	5.44669
	109.395	3.77362	-0.840115	5.44669
	109.395	3.76067	-0.840115	5.44669
[truncated: 432 more rows]
