# Supplementary material for: Design of a cosmetic glove stiffness compensation mechanism for toddler-sized hand prostheses
Source: PLoS One. 2017 Aug 11;12(8):e0183233. doi: 10.1371/journal.pone.0183233 (PMC5553851; doi:10.1371/journal.pone.0183233)
Supplement: S1 Dataset — (ZIP) [file pone.0183233.s001.zip › 02 Spring measurements/VST2_5.xlsx]

## Sheet: VST2_5
LabVIEW Measurement
Writer_Version	2
Reader_Version	2
Separator	Tab
Decimal_Separator	.
Multi_Headings	No
X_Columns	No
Time_Pref	Absolute
Operator	localadmin
Date	2013-10-09
Time	00:11:35.972000
***End_of_Header***
Channels	4
Samples	10	10	10	10
Date	2013-10-09	2013-10-09	2013-10-09	2013-10-09
Time	00:11:42.372000	00:11:42.372000	00:11:42.372000	00:11:42.372000
Y_Unit_Label	mm	N	N	Pa
X_Dimension	Time	Time	Time	Time
X0	0	0	0	0
Delta_X	0.01	0.01	0.01	0.01
***End_of_Header***
X_Value	Voltage LVDT (Filtered)	Voltage Load Cell (Filtered)	Voltage Pinch Load Cell (Filtered)	Voltage Pressure (Filtered)	Comment
	111.608	0.264307	-0.832636	5.44669
	111.646	0.264307	-0.838349	5.44669
	111.599	0.264307	-0.842041	5.44669
	111.559	0.264307	-0.84155	5.44669
	111.603	0.264307	-0.840032	5.44669
	111.664	0.264307	-0.83957	5.44669
	111.679	0.264307	-0.839916	5.44669
	111.664	0.264307	-0.840225	5.44669
	111.653	0.264307	-0.840232	5.44669
	111.654	0.264307	-0.840124	5.44669
	111.658	0.264307	-0.840077	5.44669
	111.659	0.264307	-0.840096	5.44669
	111.659	0.264307	-0.84012	5.44669
	111.658	0.264307	-0.840124	5.44669
	111.658	0.264307	-0.840117	5.44669
	111.658	0.264307	-0.840112	5.44669
	111.658	0.264307	-0.840113	5.44669
	111.658	0.264307	-0.840115	5.44669
	111.658	0.264307	-0.847986	5.44669
	111.658	0.264307	-0.86827	5.44669
	111.658	0.264307	-0.87666	5.44669
	111.658	0.264307	-0.857648	5.44669
	111.658	0.264307	-0.836407	5.44669
	111.658	0.264307	-0.832636	5.44669
	111.658	0.264307	-0.838349	5.44669
	111.658	0.264307	-0.842041	5.44669
	111.658	0.264307	-0.84155	5.44669
	111.658	0.264307	-0.840032	5.44669
	111.658	0.264307	-0.83957	5.44669
	111.658	0.264307	-0.839916	5.44669
	111.658	0.264307	-0.840225	5.44669
	111.658	0.264307	-0.840232	5.44669
	111.658	0.264307	-0.840124	5.44669
	111.658	0.264307	-0.847948	5.44669
	111.658	0.264307	-0.868251	5.44669
	111.658	0.264307	-0.876665	5.44669
	111.658	0.264307	-0.857657	5.44669
	111.658	0.264307	-0.836409	5.44669
	111.658	0.264307	-0.832634	5.44669
	111.658	0.264307	-0.838347	5.44669
	111.658	0.264307	-0.842041	5.44669
	111.658	0.264307	-0.841551	5.44669
	111.658	0.264307	-0.840032	5.44669
	111.658	0.264307	-0.839569	5.44669
	111.658	0.264307	-0.839916	5.44669
	111.658	0.264307	-0.840225	5.44669
	111.658	0.264307	-0.840232	5.44669
	111.658	0.264307	-0.840124	5.44669
	111.658	0.264307	-0.840077	5.44669
	111.658	0.264307	-0.840096	5.44669
	111.658	0.264307	-0.84012	5.44669
	111.658	0.264307	-0.840124	5.44669
	111.658	0.264307	-0.840117	5.44669
	111.658	0.264307	-0.840112	5.44669
	111.658	0.264307	-0.840113	5.44669
	111.658	0.264307	-0.840115	5.44669
	111.658	0.264307	-0.840115	5.44669
	111.658	0.264307	-0.840115	5.44669
	111.658	0.264307	-0.840115	5.44669
	111.636	0.264307	-0.840115	5.44669
	111.578	0.264307	-0.840115	5.44669
	111.554	0.264307	-0.840115	5.44669
	111.608	0.264307	-0.840115	5.44669
	111.668	0.264307	-0.840115	5.44669
	111.679	0.264307	-0.840115	5.44669
	111.663	0.264307	-0.840115	5.44669
	111.652	0.264307	-0.840115	5.44669
	111.654	0.264307	-0.840115	5.44669
	111.636	0.264307	-0.840115	5.44669
	111.58	0.264307	-0.840115	5.44669
	111.555	0.264307	-0.840115	5.44669
	111.608	0.264307	-0.840115	5.44669
	111.668	0.264307	-0.840115	5.44669
	111.679	0.264307	-0.847985	5.44669
	111.663	0.264307	-0.86827	5.44669
	111.653	0.264307	-0.87666	5.44669
	111.654	0.264307	-0.857648	5.44669
	111.658	0.264307	-0.836407	5.44669
	111.659	0.264307	-0.832636	5.44669
	111.659	0.264307	-0.838349	5.44669
	111.658	0.264307	-0.842041	5.44669
	111.658	0.264307	-0.84155	5.44669
	111.658	0.264307	-0.840032	5.44669
	111.658	0.264307	-0.83957	5.44669
	111.658	0.264307	-0.839916	5.44669
	111.658	0.215117	-0.840225	5.44669
	111.658	0.088342	-0.840232	5.44669
	111.658	0.03591	-0.840124	5.44669
	111.658	0.154727	-0.840077	5.44669
	111.658	0.287482	-0.840096	5.44669
	111.658	0.311046	-0.84012	5.44669
	111.658	0.275343	-0.840124	5.44669
	111.658	0.252268	-0.840117	5.44669
	111.636	0.255334	-0.840112	5.44669
	111.578	0.264827	-0.840113	5.44669
	111.554	0.267714	-0.840115	5.44669
	111.608	0.265549	-0.840115	5.44669
	111.646	0.263617	-0.840115	5.44669
	111.599	0.263576	-0.840115	5.44669
	111.559	0.264247	-0.840115	5.44669
	111.603	0.264542	-0.840115	5.44669
	111.664	0.264427	-0.840115	5.44669
	111.679	0.264274	-0.840115	5.44669
	111.664	0.264251	-0.847985	5.44669
	111.653	0.264295	-0.86827	5.44669
	111.654	0.264322	-0.87666	5.44669
	111.658	0.264318	-0.857648	5.44669
	111.659	0.264306	-0.836407	5.44669
	111.659	0.264303	-0.832636	5.44669
	111.635	0.264306	-0.838349	5.44669
	111.578	0.264308	-0.842041	5.44669
	111.554	0.264308	-0.84155	5.44669
	111.608	0.264307	-0.840032	5.44669
	111.669	0.264307	-0.83957	5.44669
	111.679	0.264307	-0.839916	5.44669
	111.663	0.264307	-0.840225	5.44669
	111.652	0.264307	-0.840232	5.44669
	111.632	0.264307	-0.840124	5.44669
	111.556	0.264307	-0.840077	5.44669
	111.476	0.264307	-0.840096	5.44669
	111.505	0.264307	-0.84012	5.44669
	111.618	0.264307	-0.840124	5.44669
	111.689	0.264307	-0.840117	5.44669
	111.684	0.264307	-0.840112	5.44669
	111.658	0.264307	-0.840113	5.44669
	111.648	0.264307	-0.840115	5.44669
	111.654	0.264307	-0.840115	5.44669
	111.66	0.264307	-0.840115	5.44669
	111.66	0.264307	-0.840115	5.44669
	111.658	0.264307	-0.840115	5.44669
	111.657	0.264307	-0.840115	5.44669
	111.658	0.264307	-0.840115	5.44669
	111.658	0.264307	-0.840115	5.44669
	111.658	0.264307	-0.840115	5.44669
	111.658	0.264307	-0.840115	5.44669
	111.658	0.264307	-0.840115	5.44669
	111.658	0.264307	-0.840115	5.44669
	111.658	0.264307	-0.840115	5.44669
	111.658	0.215117	-0.840115	5.44669
	111.658	0.088342	-0.840115	5.44669
	111.658	0.03591	-0.840115	5.44669
	111.658	0.203918	-0.840115	5.44669
	111.636	0.463447	-0.840115	5.44669
	111.578	0.539443	-0.840115	5.44669
	111.554	0.384923	-0.840115	5.44669
	111.608	0.229093	-0.840115	5.44669
	111.646	0.208596	-0.840115	5.44669
	111.599	0.253791	-0.840115	5.44669
	111.537	0.279753	-0.840115	5.44669
	111.501	0.323712	-0.840115	5.44669
	111.481	0.439062	-0.840115	5.44669
	111.526	0.488567	-0.840115	5.44669
	111.603	0.421774	-0.840115	5.44669
	111.583	0.467213	-0.840115	5.44669
	111.474	0.671972	-0.840115	5.44669
	111.402	0.816432	-0.840115	5.44669
	111.405	0.816014	-0.840115	5.44669
	111.431	0.766368	-0.840115	5.44669
	111.441	0.74602	-0.840115	5.44669
	111.436	0.75519	-0.840115	5.44669
	111.43	0.766272	-0.840115	5.44669
	111.43	0.767655	-0.840115	5.44669
	111.431	0.764295	-0.840115	5.44669
	111.432	0.762397	-0.840115	5.44669
	111.432	0.762796	-0.840115	5.44669
	111.432	0.763637	-0.840115	5.44669
	111.431	0.763848	-0.840115	5.44669
	111.432	0.763637	-0.840115	5.44669
	111.432	0.812664	-0.840115	5.44669
	111.432	0.988637	-0.840115	5.44669
	111.432	1.2171	-0.840115	5.44669
	111.432	1.3267	-0.847985	5.44669
	111.432	1.30351	-0.86827	5.44669
	111.409	1.25676	-0.87666	5.44669
	111.352	1.29491	-0.857648	5.44669
	111.328	1.43373	-0.836407	5.44268
	111.36	1.49514	-0.832636	5.43234
	111.34	1.3758	-0.838349	5.42806
	111.247	1.23964	-0.842041	5.43775
	111.181	1.21483	-0.84155	5.44858
	111.181	1.30042	-0.840032	5.4505
	111.204	1.451	-0.83957	5.44759
	111.213	1.54961	-0.839916	5.44571
	111.209	1.59703	-0.840225	5.44595
	111.204	1.68967	-0.840232	5.44673
	111.203	1.77788	-0.847995	5.44696
	111.205	1.7924	-0.868233	5.44679
	111.206	1.76879	-0.876641	5.44663
	111.206	1.754	-0.857653	5.44663
	111.205	1.75624	-0.836416	5.44668
	111.205	1.76244	-0.832638	5.44671
	111.205	1.76425	-0.838347	5.4467
	111.205	1.7628	-0.842039	5.44668
	111.205	1.76155	-0.841551	5.44668
	111.205	1.76154	-0.840032	5.44669
	111.205	1.76198	-0.83957	5.44669
	111.205	1.76217	-0.839916	5.44669
	111.183	1.76209	-0.840225	5.44669
	111.126	1.76199	-0.840232	5.44669
	111.102	1.76198	-0.840124	5.44669
	111.133	1.76201	-0.840077	5.44669
	111.136	1.76202	-0.840096	5.44669
	111.101	1.76202	-0.84012	5.44669
	111.059	1.76201	-0.840124	5.44669
	111.005	1.8112	-0.840117	5.44669
	110.967	1.93798	-0.840112	5.44669
	110.966	1.99041	-0.847984	5.44669
	110.978	1.87159	-0.86827	5.44669
	110.983	1.73884	-0.87666	5.44669
	110.981	1.71528	-0.857648	5.44669
	110.978	1.75098	-0.836407	5.44669
	110.978	1.77405	-0.832636	5.44669
	110.979	1.77099	-0.838349	5.44669
	110.979	1.7615	-0.842041	5.44669
	110.979	1.75861	-0.84155	5.44669
	110.979	1.76077	-0.840032	5.44669
	110.979	1.8119	-0.83957	5.44669
	110.979	1.93871	-0.839916	5.44669
	110.979	1.99047	-0.840225	5.44669
	110.979	1.87136	-0.840232	5.44669
	110.979	1.73872	-0.840124	5.44669
	110.979	1.71531	-0.840077	5.44669
	110.979	1.80023	-0.840096	5.44669
	110.957	1.99922	-0.84012	5.44669
	110.877	2.22453	-0.840124	5.44669
	110.773	2.27543	-0.840117	5.44669
	110.724	2.1226	-0.840112	5.44669
	110.734	2.0256	-0.840113	5.44669
	110.756	2.13531	-0.840115	5.44669
	110.761	2.28014	-0.840115	5.44669
	110.755	2.31201	-0.840115	5.44669
	110.751	2.27549	-0.847985	5.44669
	110.751	2.24913	-0.86827	5.44669
	110.753	2.2511	-0.87666	5.44669
	110.753	2.26131	-0.857648	5.44669
	110.731	2.26488	-0.836407	5.44669
	110.673	2.26275	-0.832636	5.44669
	110.627	2.26059	-0.838349	5.44669
	110.601	2.26044	-0.842041	5.44669
	110.558	2.26115	-0.84155	5.44669
	110.519	2.2615	-0.840032	5.44669
	110.513	2.26139	-0.83957	5.44669
	110.524	2.26122	-0.839916	5.44669
	110.53	2.26119	-0.840225	5.44669
	110.529	2.26124	-0.840232	5.44669
	110.526	2.26127	-0.847995	5.44669
	110.525	2.26126	-0.868233	5.44669
	110.526	2.26125	-0.876641	5.44669
	110.527	2.26125	-0.857653	5.44669
	110.527	2.26125	-0.844286	5.44669
	110.527	2.26125	-0.860794	5.44669
	110.526	2.26125	-0.874891	5.44669
	110.526	2.26125	-0.859573	5.44669
	110.527	2.31044	-0.837842	5.44669
	110.527	2.43722	-0.832554	5.44669
	110.504	2.48965	-0.837804	5.44669
	110.424	2.37083	-0.841842	5.44669
	110.343	2.23808	-0.841661	5.44669
	110.373	2.2637	-0.840149	5.44669
	110.487	2.47537	-0.839579	5.44669
	110.536	2.72684	-0.839879	5.44669
	110.451	2.83336	-0.840206	5.44669
	110.32	2.80069	-0.840237	5.44669
	110.262	2.75106	-0.840133	5.44669
	110.278	2.74219	-0.840079	5.44669
	110.305	2.75617	-0.840093	5.44669
	110.31	2.76518	-0.840118	5.44669
	110.303	2.76399	-0.840124	5.44669
	110.298	2.76029	-0.840117	5.44669
	110.298	2.75916	-0.840113	5.44669
	110.3	2.76	-0.840113	5.44669
	110.301	2.76076	-0.840115	5.44669
	110.3	2.76077	-0.840115	5.44669
	110.3	2.76051	-0.840115	5.44669
	110.3	2.7604	-0.847985	5.44669
	110.278	2.76044	-0.86827	5.44669
	110.22	2.7605	-0.87666	5.44669
	110.197	2.76051	-0.857648	5.44669
	110.251	2.76049	-0.836407	5.44669
	110.288	2.76048	-0.832636	5.44669
	110.242	2.76048	-0.838349	5.44669
	110.179	2.76049	-0.842041	5.44669
	110.143	2.76049	-0.84155	5.44669
	110.101	2.76049	-0.840032	5.44669
	110.066	2.76049	-0.83957	5.44669
	110.062	2.76049	-0.839916	5.44669
	110.072	2.76049	-0.840225	5.44669
	110.077	2.76049	-0.840232	5.44669
	110.076	2.76049	-0.840124	5.44669
	110.074	2.76049	-0.840077	5.44669
	110.051	2.76049	-0.847966	5.44669
	109.972	2.76049	-0.868276	5.44669
	109.891	2.76049	-0.876669	5.44669
	109.899	2.76049	-0.85765	5.44669
	109.955	2.76049	-0.836404	5.44669
	109.98	2.80968	-0.832635	5.44669
	109.948	2.93645	-0.838349	5.44669
	109.901	2.98888	-0.842042	5.44669
	109.91	2.91926	-0.841551	5.44669
	109.934	2.91328	-0.840031	5.44669
	109.896	2.99134	-0.83957	5.44669
	109.843	3.035	-0.839916	5.44669
	109.829	3.02694	-0.840225	5.44669
	109.842	3.05746	-0.840232	5.44669
	109.852	3.17931	-0.840124	5.44669
	109.829	3.28551	-0.840077	5.44669
	109.746	3.29714	-0.847966	5.44669
	109.641	3.26592	-0.868276	5.44669
	109.592	3.24897	-0.876669	5.44669
	109.603	3.25301	-0.85765	5.44669
	109.624	3.26073	-0.836404	5.44669
	109.629	3.26253	-0.832635	5.44669
	109.624	3.26054	-0.838349	5.44669
	109.619	3.25907	-0.842042	5.44669
	109.597	3.25916	-0.841551	5.44669
	109.542	3.25972	-0.840031	5.44669
	109.496	3.25992	-0.83957	5.44669
	109.492	3.25981	-0.839916	5.44669
	109.506	3.25969	-0.840225	5.44669
	109.491	3.25968	-0.840232	5.44669
	109.431	3.25972	-0.840124	5.44669
	109.382	3.25974	-0.840077	5.44669
	109.378	3.25973	-0.840096	5.44669
	109.393	3.25972	-0.84012	5.44669
	109.4	3.25972	-0.840124	5.44669
	109.398	3.25972	-0.840117	5.44669
	109.394	3.25972	-0.840112	5.44669
	109.394	3.30891	-0.840113	5.44669
	109.395	3.48488	-0.840115	5.44669
	109.395	3.71328	-0.840115	5.44669
	109.395	3.82286	-0.840115	5.44669
	109.395	3.79968	-0.840115	5.44669
	109.395	3.70375	-0.840115	5.44669
	109.395	3.51675	-0.840115	5.44669
	109.395	3.34958	-0.840115	5.44669
	109.395	3.42494	-0.840115	5.44669
	109.395	3.67599	-0.840115	5.44669
	109.395	3.82891	-0.840115	5.44669
	109.395	3.81552	-0.840115	5.44669
	109.395	3.75744	-0.847985	5.44669
	109.373	3.73816	-0.86827	5.44669
	109.315	3.75078	-0.87666	5.44669
	109.269	3.76292	-0.865519	5.44669
	109.243	3.76353	-0.864562	5.44268
	109.2	3.75946	-0.869181	5.43234
	109.161	3.75755	-0.855882	5.42806
	109.155	3.75819	-0.838333	5.43775
	109.166	3.75914	-0.834072	5.44858
	109.172	3.75931	-0.838266	5.4505
	109.171	3.75904	-0.841496	5.44759
	109.168	3.75887	-0.849222	5.44571
	109.168	3.75889	-0.868298	5.44595
	109.168	3.75896	-0.876231	5.44673
	109.169	3.75898	-0.857459	5.44696
	109.169	3.75897	-0.83648	5.44679
	109.169	3.75895	-0.832734	5.44663
	109.169	3.75895	-0.838364	5.44663
	109.169	3.75896	-0.842013	5.44668
	109.169	3.75896	-0.841533	5.44671
	109.169	3.75896	-0.840034	5.4467
	109.146	3.75896	-0.839577	5.44668
	109.089	3.75896	-0.847789	5.44668
	109.065	3.75896	-0.868379	5.44669
	109.097	3.75896	-0.876775	5.44669
	109.077	3.75896	-0.857658	5.44669
	108.984	3.75896	-0.83637	5.44669
	108.918	3.75896	-0.832617	5.44669
	108.919	3.75896	-0.838354	5.44669
	108.941	3.75896	-0.84205	5.44669
	108.95	3.75896	-0.841552	5.44669
	108.969	3.75896	-0.840029	5.44669
	109.021	3.75896	-0.839568	5.44669
	109.044	3.80815	-0.839916	5.44669
	108.992	3.93492	-0.848097	5.44669
	108.932	3.98736	-0.868387	5.44669
	108.922	3.86854	-0.876669	5.44669
	108.937	3.78497	-0.857611	5.44669
	108.948	3.88819	-0.836387	5.44669
	108.924	4.02551	-0.832642	5.44669
	108.84	4.05654	-0.838358	5.44669
	108.735	3.97315	-0.842043	5.44669
	108.687	3.87047	-0.841548	5.44669
	108.698	3.9465	-0.84003	5.44669
	108.719	4.17657	-0.83957	5.44669
	108.724	4.27153	-0.839917	5.44669
	108.718	4.1352	-0.840225	5.44669
	108.714	3.98022	-0.840232	5.44669
	108.715	3.9536	-0.840124	5.44669
	108.716	4.04512	-0.840077	5.44669
	108.717	4.14964	-0.840096	5.44669
	108.716	4.0715	-0.84012	5.44669
	108.716	3.88907	-0.840124	5.44669
	108.716	3.921	-0.840117	5.44669
	108.716	4.15954	-0.840112	5.44669
	108.716	4.32269	-0.840113	5.44669
	108.694	4.31805	-0.840115	5.44669
	108.636	4.25999	-0.840115	5.44669
	108.613	4.23761	-0.840115	5.44669
	108.666	4.24893	-0.840115	5.44669
	108.727	4.26163	-0.840115	5.44669
	108.715	4.26293	-0.840115	5.44669
	108.619	4.25896	-0.840115	5.44669
	108.527	4.25683	-0.840115	5.44669
	108.537	4.25735	-0.840115	5.44669
	108.575	4.25833	-0.840115	5.44669
	108.544	4.25855	-0.840115	5.44669
	108.488	4.2583	-0.840115	5.44669
	108.471	4.25811	-0.840115	5.44669
	108.483	4.25812	-0.840115	5.44669
	108.494	4.25819	-0.840115	5.44669
	108.494	4.25822	-0.840115	5.44669
	108.49	4.25821	-0.840115	5.44669
	108.489	4.25819	-0.840115	5.44669
	108.489	4.25819	-0.840115	5.44669
	108.49	4.25819	-0.840115	5.44669
	108.49	4.2582	-0.840115	5.44669
	108.49	4.2582	-0.847985	5.44669
	108.49	4.25819	-0.86827	5.44669
	108.49	4.25819	-0.87666	5.44669
	108.49	4.25819	-0.857648	5.44669
	108.49	4.25819	-0.836407	5.44669
	108.49	4.25819	-0.832636	5.44669
	108.49	4.25819	-0.838349	5.44669
	108.49	4.25819	-0.842041	5.44669
	108.49	4.25819	-0.84155	5.44669
	108.468	4.25819	-0.840032	5.44669
	108.388	4.25819	-0.83957	5.44669
	108.284	4.30739	-0.847787	5.44669
	108.257	4.43416	-0.868381	5.44669
	108.325	4.53578	-0.876777	5.44669
	108.37	4.59293	-0.857658	5.44669
	108.321	4.68857	-0.836369	5.44669
	108.255	4.77459	-0.840488	5.44669
	108.241	4.78712	-0.86651	5.44669
	108.257	4.71426	-0.878595	5.44669
	108.269	4.57339	-0.859086	5.44669
	108.268	4.5235	-0.836321	5.44669
	108.264	4.6484	-0.83996	5.44669
	108.262	4.73361	-0.866306	5.44669
	108.263	4.62893	-0.878697	5.44669
	108.264	4.53959	-0.859201	5.44669
	108.264	4.63535	-0.836333	5.44669
	108.264	4.77161	-0.832054	5.44669
	108.263	4.80484	-0.838131	5.44669
	108.241	4.77194	-0.842157	5.44669
	108.184	4.74661	-0.849547	5.44669
	108.16	4.74773	-0.868199	5.44669
	108.192	4.75721	-0.876075	5.44669
	108.172	4.76079	-0.857429	5.44669
	108.079	4.75891	-0.836523	5.44669
	108.013	4.75686	-0.832763	5.44669
	108.013	4.75666	-0.838361	5.44669
	108.036	4.75731	-0.842001	5.44669
	108.045	4.75765	-0.841529	5.4507
	108.041	4.75757	-0.840037	5.46104
	108.036	4.75741	-0.839579	5.46531
	108.035	4.75737	-0.839918	5.45562
	108.037	4.75741	-0.840223	5.4448
	108.038	4.75744	-0.84023	5.44287
	108.038	4.75744	-0.840125	5.44579
	108.037	4.75743	-0.840078	5.44767
	108.037	4.80662	-0.840096	5.44742
	108.037	4.93339	-0.84012	5.44664
	108.037	4.98583	-0.840124	5.44641
	108.037	4.86701	-0.840117	5.44658
	108.037	4.73426	-0.840112	5.44674
	108.037	4.75988	-0.840113	5.44675
	108.015	4.92236	-0.840115	5.44669
	107.958	4.99787	-0.840115	5.44667
	107.934	4.92517	-0.840115	5.44668
	107.988	4.9097	-0.840115	5.44669
	108.025	4.93568	-0.840115	5.44669
	107.956	4.90392	-0.840115	5.44669
	107.837	4.97214	-0.840115	5.44669
	107.777	5.17395	-0.840115	5.44669
	107.788	5.30907	-0.840115	5.44669
	107.814	5.2566	-0.840115	5.44669
	107.82	5.0823	-0.840115	5.44669
	107.814	5.01142	-0.840115	5.44669
	107.809	5.09026	-0.840115	5.44669
	107.809	5.10667	-0.840115	5.44669
	107.811	5.07889	-0.840115	5.44669
	107.812	5.10957	-0.840115	5.44669
	107.811	5.09072	-0.840115	5.44669
	107.811	5.06534	-0.840115	5.44669
	107.811	5.15875	-0.840115	5.44669
	107.811	5.2715	-0.840115	5.44669
	107.811	5.29576	-0.847985	5.44669
	107.811	5.26746	-0.86827	5.44669
	107.811	5.24725	-0.87666	5.44669
	107.811	5.24887	-0.857648	5.44669
	107.789	5.25675	-0.836407	5.44669
	107.709	5.25947	-0.832636	5.44669
	107.605	5.25781	-0.838349	5.44669
	107.556	5.25615	-0.842041	5.44669
	107.589	5.25604	-0.84155	5.44669
	107.667	5.25659	-0.840032	5.44669
	107.696	5.25686	-0.83957	5.44669
	107.637	5.25677	-0.839916	5.44669
	107.572	5.25664	-0.840225	5.44669
	107.562	5.25662	-0.840232	5.44669
	107.58	5.25666	-0.840124	5.44669
	107.591	5.25668	-0.840077	5.44669
	107.589	5.25668	-0.840096	5.44669
	107.584	5.25667	-0.84012	5.44669
	107.583	5.25666	-0.840124	5.44669
	107.584	5.25666	-0.840117	5.44669
	107.585	5.25667	-0.840112	5.44669
	107.585	5.25667	-0.840113	5.44669
	107.585	5.30586	-0.840115	5.44669
	107.585	5.43263	-0.840115	5.44669
	107.585	5.53425	-0.847986	5.44669
	107.585	5.54221	-0.86827	5.44669
	107.585	5.46189	-0.87666	5.44669
	107.585	5.31951	-0.857648	5.44669
	107.585	5.27165	-0.836407	5.44669
	107.585	5.39793	-0.832636	5.44669
	107.585	5.483	-0.838349	5.44669
	107.585	5.42696	-0.842041	5.44669
	107.585	5.41502	-0.84155	5.44669
	107.585	5.43656	-0.840032	5.44669
	107.585	5.3525	-0.83957	5.44669
	107.585	5.29421	-0.839916	5.44669
	107.585	5.44481	-0.840225	5.44669
	107.585	5.69916	-0.840232	5.44669
	107.585	5.77918	-0.840124	5.44669
	107.585	5.62819	-0.840077	5.44669
	107.585	5.47241	-0.840096	5.44669
	107.585	5.40148	-0.847991	5.44669
	107.585	5.31937	-0.868279	5.44669
	107.585	5.29312	-0.876662	5.44669
	107.585	5.40698	-0.857646	5.44669
	107.585	5.47916	-0.836405	5.44669
	107.562	5.37294	-0.832636	5.44669
	107.505	5.28759	-0.83835	5.44669
	107.459	5.43476	-0.849912	5.44669
	107.433	5.69731	-0.869706	5.44669
	107.39	5.83117	-0.876576	5.44669
	107.373	5.80598	-0.857103	5.44669
	107.425	5.74977	-0.836208	5.44669
	107.482	5.73548	-0.832747	5.44669
	107.492	5.74952	-0.838466	5.44669
	107.454	5.76049	-0.842051	5.44669
	107.387	5.76009	-0.849384	5.44669
	107.342	5.75603	-0.876039	5.44669
	107.342	5.75447	-0.904275	5.44669
	107.358	5.75526	-0.894003	5.44669
	107.364	5.75614	-0.854052	5.44669
	107.361	5.75623	-0.829043	5.44669
	107.358	5.75596	-0.830879	5.44669
	107.357	5.75581	-0.840238	5.44669
	107.358	5.75584	-0.843458	5.44669
	107.359	5.75591	-0.841473	5.44669
	107.359	5.75593	-0.839495	5.44669
	107.358	5.75591	-0.839373	5.44669
	107.336	5.7559	-0.840024	5.44669
	107.256	5.7559	-0.840341	5.44669
	107.153	5.7559	-0.840242	5.44669
	107.103	5.7559	-0.840088	5.44669
	107.114	5.7559	-0.840058	5.44669
	107.135	5.7559	-0.840101	5.44669
	107.14	5.7559	-0.840129	5.44669
	107.134	5.7559	-0.840126	5.44669
	107.13	5.7559	-0.840114	5.44669
	107.131	5.7559	-0.840111	5.44669
	107.11	5.7559	-0.840113	5.44669
	107.053	5.7559	-0.840116	5.44669
	107.029	5.80509	-0.840116	5.44669
	107.082	5.98106	-0.840115	5.44669
	107.12	6.16027	-0.840114	5.44669
	107.051	6.09388	-0.840115	5.44669
	106.932	5.84231	-0.840115	5.44669
	106.871	5.68599	-0.840115	5.44669
	106.883	5.74732	-0.840115	5.44669
	106.909	5.93287	-0.840115	5.44669
	106.915	6.0545	-0.840115	5.44669
	106.909	6.09909	-0.840115	5.44669
	106.904	6.18236	-0.840115	5.44669
	106.904	6.21846	-0.840115	5.44669
	106.906	6.10831	-0.840115	5.44669
	106.906	6.03418	-0.840115	5.44669
	106.906	6.13827	-0.840115	5.44669
	106.906	6.27261	-0.840115	5.44669
	106.906	6.30208	-0.840115	5.44669
	106.906	6.26829	-0.840115	5.44669
	106.906	6.24391	-0.840115	5.44669
	106.884	6.24576	-0.840115	5.44669
	106.804	6.2552	-0.840115	5.44669
	106.723	6.2585	-0.840115	5.44669
	106.753	6.25652	-0.840115	5.44669
	106.867	6.25453	-0.840115	5.44669
	106.938	6.25439	-0.840115	5.44669
	106.932	6.25504	-0.840115	5.44669
	106.883	6.25537	-0.840115	5.44669
	106.794	6.25527	-0.840115	5.44669
	106.696	6.25511	-0.840115	5.44669
	106.652	6.25508	-0.840115	5.44669
	106.663	6.25512	-0.840115	5.44669
	106.683	6.25515	-0.840115	5.44669
	106.687	6.25515	-0.840115	5.44669
	106.681	6.30433	-0.840115	5.44669
	106.678	6.4311	-0.840115	5.44669
	106.678	6.48353	-0.840115	5.44669
	106.68	6.36472	-0.840115	5.44669
	106.68	6.23196	-0.840115	5.44669
	106.68	6.2084	-0.840115	5.44669
	106.679	6.29329	-0.840115	5.44669
	106.679	6.44314	-0.840115	5.44669
	106.68	6.5417	-0.840115	5.44669
	106.68	6.54016	-0.840115	5.44669
	106.68	6.50615	-0.840115	5.44669
	106.68	6.4927	-0.840115	5.44669
	106.68	6.45002	-0.840115	5.44669
	106.68	6.37994	-0.840115	5.44268
	106.68	6.45512	-0.840115	5.43234
	106.657	6.67324	-0.840115	5.42806
	106.6	6.76349	-0.840115	5.43775
	106.576	6.58025	-0.840115	5.44858
	106.63	6.35031	-0.840115	5.4505
	106.668	6.34914	-0.840115	5.44759
	106.599	6.48432	-0.840115	5.44571
	106.479	6.5499	-0.840115	5.44595
	106.441	6.53068	-0.840115	5.44673
	106.533	6.54872	-0.840115	5.44696
	106.64	6.66931	-0.847985	5.44679
	106.616	6.77942	-0.86827	5.44663
	106.495	6.74394	-0.87666	5.44663
	106.419	6.58543	-0.857648	5.44668
	106.425	6.51509	-0.836407	5.44671
	106.454	6.63773	-0.832636	5.4467
	106.463	6.77846	-0.838349	5.44668
	106.457	6.80401	-0.842041	5.44668
	106.451	6.7663	-0.84155	5.44669
	106.451	6.74168	-0.840032	5.44669
	106.431	6.74481	-0.83957	5.44669
	106.374	6.75488	-0.839916	5.44669
	106.35	6.75798	-0.840225	5.44669
	106.403	6.75571	-0.840232	5.44669
	106.464	6.75365	-0.840124	5.44669
	106.474	6.7536	-0.840077	5.44669
	106.458	6.75431	-0.840096	5.44669
	106.448	6.75462	-0.84012	5.44669
	106.449	6.7545	-0.840124	5.44669
	106.431	6.75434	-0.840117	5.44669
	106.375	6.75432	-0.840112	5.44669
	106.35	6.75436	-0.840113	5.44669
	106.381	6.75439	-0.847986	5.44669
	106.361	6.75439	-0.868271	5.44669
	106.269	6.75437	-0.87666	5.44669
	106.203	6.75437	-0.857648	5.44669
	106.203	6.75437	-0.836407	5.44669
	106.226	6.75438	-0.832636	5.44669
	106.235	6.75438	-0.838349	5.44669
	106.231	6.75437	-0.842041	5.44669
	106.226	6.75437	-0.84155	5.44669
	106.225	6.75437	-0.840032	5.44669
	106.227	6.75437	-0.83957	5.44669
	106.227	6.75437	-0.839916	5.44669
	106.227	6.75437	-0.840225	5.44669
	106.227	6.75437	-0.848102	5.44669
	106.227	6.75437	-0.86828	5.44669
	106.227	6.75437	-0.876622	5.44669
	106.205	6.75437	-0.857629	5.44669
	106.147	6.75437	-0.844283	5.44669
	106.101	6.75437	-0.860801	5.44669
	106.098	6.75437	-0.874896	5.44669
	106.112	6.75437	-0.859572	5.44669
	106.096	6.80356	-0.837841	5.44669
	106.037	6.97953	-0.832553	5.44669
	105.987	7.20793	-0.837805	5.44669
	105.983	7.31751	-0.841843	5.44669
	105.998	7.29433	-0.841661	5.44669
	106.006	7.24759	-0.840148	5.44669
	106.004	7.23656	-0.839579	5.44669
	106	7.2486	-0.839879	5.44669
	105.999	7.25757	-0.840206	5.44669
	106	7.25705	-0.840237	5.44669
	106.001	7.25364	-0.840133	5.44669
	106.001	7.2524	-0.840079	5.44669
	106.001	7.25309	-0.840093	5.44669
	106.001	7.25382	-0.840118	5.44669
	106.001	7.25388	-0.840124	5.44669
	106.001	7.25365	-0.847988	5.44669
	106.001	7.25353	-0.868268	5.44669
	106.001	7.25356	-0.876658	5.44669
	106.001	7.25362	-0.857648	5.44669
	106.001	7.25363	-0.836407	5.44669
	106.001	7.25362	-0.832637	5.44669
	105.978	7.25361	-0.838349	5.44669
	105.921	7.25361	-0.842041	5.44669
	105.897	7.25361	-0.84155	5.44669
	105.929	7.25361	-0.840032	5.44669
	105.931	7.25361	-0.83957	5.44669
	105.896	7.25361	-0.839916	5.44669
	105.876	7.25361	-0.840225	5.44669
	105.902	7.25361	-0.840232	5.44669
	105.946	7.25361	-0.840124	5.44669
	105.914	7.25361	-0.840077	5.44669
	105.812	7.25361	-0.847966	5.44669
	105.747	7.25361	-0.876146	5.44669
	105.75	7.25361	-0.904824	5.44669
	105.774	7.25361	-0.894195	5.44669
	105.783	7.25361	-0.853938	5.44669
	105.778	7.25361	-0.828927	5.44669
	105.773	7.25361	-0.830871	5.44669
	105.772	7.25361	-0.840276	5.44669
	105.774	7.25361	-0.843477	5.44669
	105.775	7.25361	-0.849338	5.44669
	105.775	7.25361	-0.867642	5.44669
	105.774	7.25361	-0.875916	5.44669
	105.774	7.25361	-0.85756	5.44669
	105.774	7.25361	-0.836634	5.44669
	105.774	7.25361	-0.840634	5.44669
	105.774	7.25361	-0.866477	5.44669
	105.774	7.25361	-0.878529	5.44669
	105.774	7.25361	-0.85907	5.44669
	105.774	7.3028	-0.836338	5.44669
	105.774	7.42958	-0.832102	5.44669
	105.774	7.48201	-0.83815	5.44669
	105.774	7.36319	-0.842147	5.44669
	105.774	7.23044	-0.841666	5.44669
	105.774	7.20687	-0.840042	5.44669
	105.774	7.24258	-0.839533	5.44669
	105.774	7.26565	-0.847768	5.44669
	105.752	7.26258	-0.868386	5.44669
	105.672	7.25309	-0.876785	5.44669
	105.569	7.29939	-0.85766	5.44669
	105.519	7.47752	-0.836367	5.44669
	105.53	7.70786	-0.832615	5.44669
	105.551	7.81747	-0.838354	5.44669
	105.556	7.79363	-0.842051	5.44669
	105.55	7.69741	-0.841553	5.44669
	105.546	7.55971	-0.840029	5.44669
	105.547	7.47028	-0.839568	5.44669
	105.548	7.42213	-0.839916	5.44669
	105.549	7.37511	-0.840226	5.44669
	105.548	7.46163	-0.840232	5.44669
	105.548	7.67626	-0.840124	5.44669
	105.548	7.8102	-0.840077	5.44669
	105.548	7.75267	-0.840096	5.44669
	105.548	7.57667	-0.84012	5.44669
	105.526	7.50688	-0.840124	5.44669
	105.468	7.63597	-0.840117	5.44669
	105.445	7.77921	-0.840112	5.44669
	105.476	7.80351	-0.840113	5.44669
	105.457	7.76439	-0.840115	5.44669
	105.364	7.73963	-0.840115	5.44669
	105.298	7.7432	-0.840115	5.44669
	105.298	7.7535	-0.840115	5.44669
	105.32	7.75655	-0.840115	5.44669
	105.33	7.75417	-0.840115	5.44669
	105.326	7.75208	-0.840115	5.44669
	105.321	7.75206	-0.840115	5.4507
	105.32	7.75279	-0.847985	5.46104
	105.321	7.7531	-0.86827	5.46531
	105.322	7.75298	-0.87666	5.45562
	105.322	7.75281	-0.857648	5.4448
	105.322	7.75279	-0.844277	5.44287
	105.322	7.75283	-0.860792	5.44579
	105.322	7.75286	-0.874894	5.44767
	105.3	7.75286	-0.867445	5.44742
	105.22	7.75284	-0.865998	5.44664
	105.116	7.75284	-0.869098	5.44641
	105.089	7.75284	-0.855337	5.44658
	105.157	7.75285	-0.838134	5.44674
	105.202	7.75285	-0.834182	5.44675
	105.153	7.75285	-0.838383	5.44669
	105.087	7.75285	-0.841506	5.44667
	105.073	7.75285	-0.841314	5.44668
	105.089	7.75285	-0.840123	5.44669
	105.101	7.75285	-0.839692	5.44669
	105.1	7.75285	-0.839935	5.44669
	105.096	7.75285	-0.84019	5.44669
	105.094	7.75285	-0.84021	5.44669
	105.095	7.75285	-0.840128	5.44669
	105.096	7.75285	-0.840086	5.44669
	105.096	7.75285	-0.847969	5.44669
	105.096	7.75285	-0.868273	5.44669
	105.073	7.75285	-0.876667	5.44669
	105.016	7.75285	-0.865521	5.44669
	104.97	7.75285	-0.86456	5.44669
	104.944	7.75285	-0.86918	5.44669
	104.9	7.75285	-0.855882	5.44669
	104.884	7.75285	-0.838333	5.44669
	104.936	7.75285	-0.834072	5.44669
	104.97	7.75285	-0.838266	5.44669
	104.923	7.75285	-0.841496	5.44669
	104.861	7.75285	-0.841352	5.44669
	104.848	7.80204	-0.840142	5.44669
	104.863	7.978	-0.839687	5.44669
	104.874	8.15721	-0.839926	5.44669
	104.873	8.14001	-0.840188	5.44669
	104.869	8.01522	-0.840213	5.44669
	104.868	7.96052	-0.84013	5.44669
	104.869	7.98062	-0.840086	5.44669
	104.869	7.95907	-0.840097	5.44669
	104.87	7.8367	-0.840118	5.44669
	104.869	7.77628	-0.840122	5.44669
	104.869	7.89019	-0.840117	5.44669
	104.869	8.02372	-0.840113	5.44669
	104.869	8.09855	-0.840113	5.44669
	104.869	8.19021	-0.840115	5.44669
	104.869	8.26827	-0.840115	5.44669
	104.869	8.27888	-0.840115	5.44669
	104.869	8.25724	-0.840115	5.44669
	104.847	8.24467	-0.840115	5.44669
	104.789	8.24714	-0.840115	5.44669
	104.743	8.25264	-0.840115	5.44669
	104.74	8.25408	-0.840115	5.44669
	104.754	8.25272	-0.840115	5.44669
	104.761	8.25164	-0.840115	5.44669
	104.759	8.25167	-0.840115	5.44669
	104.733	8.25207	-0.840115	5.44669
	104.675	8.25222	-0.840115	5.44669
	104.63	8.25215	-0.840115	5.44669
	104.627	8.25206	-0.840115	5.44669
	104.641	8.25205	-0.840115	5.44669
	104.648	8.25208	-0.840115	5.44669
	104.646	8.25209	-0.840115	5.44669
	104.642	8.25209	-0.840115	5.44669
	104.642	8.25208	-0.840115	5.44669
	104.62	8.25208	-0.840115	5.44669
	104.541	8.25208	-0.840115	5.44669
	104.46	8.25208	-0.840115	5.44669
	104.467	8.30127	-0.840115	5.44669
	104.524	8.42805	-0.840115	5.44669
	104.549	8.48048	-0.840115	5.44669
	104.517	8.36166	-0.840115	5.44669
	104.447	8.22891	-0.840115	5.44669
	104.399	8.20534	-0.840115	5.44669
	104.399	8.29024	-0.840115	5.44669
	104.416	8.48928	-0.840115	5.44669
	104.422	8.66542	-0.840115	5.44669
	104.419	8.63873	-0.840115	5.44669
	104.416	8.56024	-0.840115	5.44669
	104.415	8.63448	-0.840115	5.44669
	104.416	8.70894	-0.840115	5.44669
	104.417	8.56862	-0.840115	5.44669
	104.417	8.31282	-0.840115	5.44669
	104.417	8.22854	-0.840115	5.44669
	104.417	8.37827	-0.840115	5.44669
	104.417	8.48584	-0.840115	5.44669
	104.417	8.43085	-0.840115	5.44669
	104.417	8.41135	-0.840115	5.44669
	104.417	8.47854	-0.840115	5.44669
	104.417	8.57164	-0.840115	5.44669
	104.417	8.69433	-0.840115	5.44669
	104.417	8.72966	-0.840115	5.44669
	104.417	8.55598	-0.840115	5.44669
	104.417	8.34934	-0.840115	5.44669
	104.417	8.4037	-0.840115	5.44669
	104.417	8.66002	-0.840115	5.44669
	104.417	8.82261	-0.840115	5.44669
	104.417	8.81141	-0.840115	5.44268
	104.417	8.7508	-0.847985	5.43234
	104.417	8.72968	-0.86827	5.42806
	104.417	8.74243	-0.87666	5.43775
	104.417	8.75529	-0.865519	5.44858
	104.417	8.75614	-0.864562	5.4505
	104.394	8.75193	-0.869181	5.44759
	104.337	8.74986	-0.855882	5.44571
	104.313	8.75049	-0.846204	5.44595
	104.367	8.75149	-0.862227	5.44673
	104.427	8.75168	-0.874811	5.44696
	104.416	8.75141	-0.859029	5.44679
	104.342	8.70204	-0.837644	5.44663
	104.308	8.52609	-0.832664	5.44663
	104.363	8.34696	-0.837921	5.44668
	104.427	8.41337	-0.841852	5.44671
	104.439	8.66492	-0.849494	5.4467
	104.422	8.82123	-0.868285	5.44668
	104.411	8.80909	-0.87613	5.44668
	104.412	8.75032	-0.865292	5.44669
	104.417	8.73031	-0.864655	5.44669
	104.418	8.69368	-0.869301	5.44669
	104.417	8.57928	-0.86377	5.44669
	104.416	8.52757	-0.866453	5.44669
	104.416	8.5931	-0.870596	5.44669
	104.417	8.59711	-0.855803	5.44669
	104.417	8.56887	-0.837797	5.44669
	104.417	8.65295	-0.833876	5.44669
	104.394	8.71362	-0.838374	5.44669
	104.315	8.61321	-0.841611	5.44669
	104.211	8.53439	-0.841361	5.44669
	104.184	8.63304	-0.840105	5.44669
	104.274	8.76677	-0.839668	5.44669
	104.376	8.79791	-0.839931	5.44669
	104.351	8.76504	-0.840197	5.44669
	104.232	8.74046	-0.840214	5.44669
	104.157	8.74188	-0.840127	5.44669
	104.163	8.75123	-0.840085	5.44669
	104.191	8.75463	-0.840098	5.44669
	104.2	8.75274	-0.840118	5.44669
	104.194	8.75074	-0.840122	5.44669
	104.188	8.75057	-0.840117	5.44669
	104.188	8.75121	-0.840113	5.44669
	104.19	8.75154	-0.840113	5.44669
	104.191	8.75145	-0.840115	5.44669
	104.191	8.75129	-0.840115	5.44669
	104.19	8.75126	-0.840115	5.44669
	104.19	8.7513	-0.840115	5.44669
	104.19	8.75133	-0.840115	5.44669
	104.19	8.75133	-0.840115	5.44669
	104.168	8.75132	-0.840115	5.44669
	104.111	8.75131	-0.840115	5.44669
	104.087	8.80051	-0.840115	5.44669
	104.141	8.92728	-0.840115	5.44669
	104.179	8.97972	-0.840115	5.44669
	104.132	8.91009	-0.840115	5.44669
	104.07	8.90411	-0.840115	5.44669
	104.033	8.93298	-0.840115	5.44669
	103.991	8.89905	-0.840115	5.44669
	103.957	8.91615	-0.840115	5.44669
	103.952	8.94195	-0.840115	5.44669
	103.962	8.89853	-0.840115	5.44669
	103.967	8.96193	-0.840115	5.44669
	103.966	9.11667	-0.840115	5.44669
	103.964	9.12762	-0.840115	5.44669
	103.963	9.07224	-0.840115	5.44669
	103.964	9.14275	-0.840115	5.44669
	103.964	9.25661	-0.840115	5.44669
	103.964	9.24029	-0.840115	5.44669
	103.964	9.08844	-0.840115	5.44669
	103.964	9.01407	-0.840115	5.44669
	103.964	9.13266	-0.840115	5.44669
	103.964	9.27312	-0.840115	5.44669
	103.964	9.29999	-0.840115	5.44669
	103.942	9.26294	-0.840115	5.44669
	103.862	9.23812	-0.840115	5.44669
	103.758	9.24094	-0.847985	5.44669
	103.731	9.25094	-0.86827	5.44669
	103.821	9.25414	-0.87666	5.44669
	103.924	9.25192	-0.857648	5.44669
	103.899	9.24985	-0.836407	5.44669
	103.779	9.24978	-0.840507	5.44669
	103.704	9.25048	-0.866504	5.44669
	103.71	9.2508	-0.878586	5.44669
	103.738	9.25068	-0.859084	5.44669
	103.748	9.25052	-0.836323	5.44669
	103.742	9.2505	-0.832091	5.44669
	103.736	9.25054	-0.83815	5.44669
	103.736	9.25057	-0.842152	5.44669
	103.737	9.25057	-0.841667	5.44669
	103.738	9.25055	-0.840041	5.44669
	103.738	9.25055	-0.839532	5.44669
	103.738	9.25055	-0.839897	5.44669
	103.738	9.25056	-0.840231	5.44669
	103.738	9.25056	-0.840241	5.44669
	103.716	9.25055	-0.840126	5.44669
	103.636	9.25055	-0.840075	5.44669
	103.532	9.25055	-0.840094	5.44669
	103.482	9.25055	-0.84012	5.44669
	103.493	9.25055	-0.840124	5.44669
	103.514	9.25055	-0.840117	5.44669
	103.519	9.29974	-0.840112	5.44669
	103.514	9.42652	-0.840113	5.44669
	103.51	9.47895	-0.840115	5.44669
	103.488	9.40933	-0.847986	5.44669
	103.432	9.45253	-0.86827	5.44669
	103.386	9.60818	-0.87666	5.44669
	103.382	9.62669	-0.857648	5.44669
	103.396	9.57415	-0.836407	5.44669
	103.381	9.64317	-0.832636	5.44669
	103.321	9.75539	-0.838349	5.44669
	103.272	9.78811	-0.842041	5.44669
	103.268	9.76354	-0.84155	5.44669
	103.283	9.74188	-0.840032	5.44669
	103.29	9.74158	-0.83957	5.44669
	103.288	9.74916	-0.839916	5.44669
	103.285	9.75244	-0.840225	5.44669
	103.284	9.75113	-0.840232	5.44669
	103.285	9.74941	-0.840124	5.44669
	103.285	9.74916	-0.840077	5.44669
	103.285	9.74966	-0.840096	5.44669
	103.285	9.74996	-0.84012	5.44669
	103.285	9.74991	-0.840124	5.44669
	103.285	9.74978	-0.840117	5.44669
	103.285	9.74974	-0.840112	5.44669
	103.285	9.74977	-0.840113	5.44669
	103.263	9.7498	-0.840115	5.44669
	103.205	9.7498	-0.840115	5.44669
	103.182	9.74979	-0.840115	5.44669
	103.213	9.74979	-0.840115	5.44669
	103.194	9.74979	-0.840115	5.44669
	103.101	9.74979	-0.840115	5.44669
	103.035	9.74979	-0.847986	5.44669
	103.035	9.74979	-0.86827	5.44669
	103.058	9.74979	-0.87666	5.44669
	103.067	9.74979	-0.857648	5.44669
	103.063	9.74979	-0.836407	5.44669
	103.058	9.74979	-0.832636	5.44669
	103.057	9.74979	-0.838349	5.44669
	103.059	9.74979	-0.842041	5.44669
	103.059	9.74979	-0.84155	5.44669
	103.059	9.74979	-0.840032	5.44669
	103.059	9.74979	-0.83957	5.44669
	103.059	9.74979	-0.839916	5.44669
	103.059	9.79898	-0.840225	5.44669
	103.059	9.97495	-0.848102	5.44669
	103.059	10.2033	-0.86828	5.44669
	103.059	10.2637	-0.876622	5.44669
	103.059	10.1138	-0.857629	5.44669
	103.059	10.0146	-0.836412	5.44669
	103.059	10.0732	-0.832645	5.44669
	103.059	10.042	-0.838351	5.44669
	103.059	9.84617	-0.842039	5.44669
	103.037	9.70037	-0.841549	5.44669
	102.979	9.69706	-0.840032	5.44669
	102.955	9.79481	-0.83957	5.44669
	103.009	9.992	-0.839916	5.44669
	103.047	10.212	-0.840225	5.44669
	102.978	10.3105	-0.840232	5.44669
	102.858	10.2857	-0.840124	5.44669
	102.798	10.2422	-0.840077	5.44669
	102.81	10.2331	-0.840096	5.44669
	102.836	10.2448	-0.84012	5.44669
	102.842	10.2529	-0.840124	5.44669
	102.835	10.2522	-0.840117	5.44669
	102.83	10.249	-0.840112	5.44669
	102.831	10.2479	-0.840113	5.44669
	102.833	10.2486	-0.840115	5.44669
	102.833	10.2492	-0.840115	5.44669
	102.833	10.2493	-0.840115	5.44669
	102.832	10.1999	-0.840115	5.44669
	102.81	10.073	-0.840115	5.44669
	102.731	10.0206	-0.840115	5.44669
	102.627	10.0903	-0.840115	5.44669
	102.577	10.0963	-0.840115	5.44669
	102.588	10.0674	-0.840115	5.44669
	102.609	10.1505	-0.840115	5.44669
	102.614	10.2602	-0.840115	5.44669
	102.609	10.2868	-0.840115	5.44669
	102.605	10.2606	-0.840115	5.44669
	102.605	10.2404	-0.840115	5.44669
	102.606	10.2413	-0.840115	5.44669
	102.607	10.2489	-0.840115	5.44669
	102.607	10.2517	-0.840115	5.44669
	102.606	10.2502	-0.840115	5.44669
	102.606	10.2486	-0.840115	5.44669
	102.606	10.2976	-0.840115	5.44669
	102.606	10.4249	-0.840115	5.44669
	102.606	10.4776	-0.840115	5.44669
	102.606	10.3587	-0.840115	5.44669
	102.606	10.2258	-0.840115	5.44669
	102.606	10.2022	-0.840115	5.44669
	102.606	10.238	-0.840115	5.44669
	102.606	10.2611	-0.840115	5.44669
	102.606	10.258	-0.840115	5.44669
	102.606	10.2485	-0.840115	5.44669
	102.606	10.2948	-0.840115	5.44669
	102.606	10.4729	-0.840115	5.44669
	102.606	10.7033	-0.840115	5.44669
	102.606	10.8129	-0.840115	5.44669
	102.606	10.789	-0.840115	5.44669
	102.606	10.742	-0.840115	5.44669
	102.606	10.7311	-0.840115	5.44669
	102.584	10.7433	-0.840115	5.44669
	102.504	10.7523	-0.840115	5.44669
	102.401	10.7517	-0.840115	5.44669
	102.351	10.7483	-0.840115	5.44669
	102.362	10.747	-0.840115	5.44669
	102.383	10.7477	-0.840115	5.44669
	102.388	10.7485	-0.840115	5.44669
	102.382	10.6993	-0.840115	5.44669
	102.378	10.5723	-0.840115	5.44669
	102.378	10.4706	-0.840115	5.44669
	102.38	10.4627	-0.840115	5.44669
	102.381	10.543	-0.840115	5.44669
	102.38	10.6854	-0.840115	5.44669
	102.38	10.7825	-0.840115	5.44669
	102.38	10.783	-0.840115	5.44669
	102.38	10.7503	-0.840115	5.44669
	102.38	10.7367	-0.840115	5.44669
	102.38	10.7427	-0.840115	5.44669
	102.38	10.75	-0.840115	5.44669
	102.38	10.751	-0.840115	5.44669
	102.38	10.7488	-0.840115	5.44669
	102.38	10.7475	-0.840115	5.44669
	102.38	10.7478	-0.840115	5.44669
	102.38	10.7483	-0.840115	5.44669
	102.38	10.7485	-0.847985	5.44669
	102.38	10.7483	-0.86827	5.44669
	102.358	10.7482	-0.87666	5.44669
	102.3	10.7482	-0.865519	5.44669
	102.276	10.7483	-0.864562	5.44669
	102.308	10.7483	-0.877052	5.44669
	102.288	10.7483	-0.884038	5.44669
	102.196	10.7483	-0.874878	5.44669
	102.152	10.7483	-0.851605	5.44669
	102.21	10.7483	-0.834558	5.44669
	102.256	10.7483	-0.834017	5.44669
	102.211	10.7483	-0.839586	5.44669
	102.147	10.7975	-0.842068	5.44669
	102.131	10.9242	-0.841122	5.44669
	102.147	10.9767	-0.839843	5.44669
	102.159	10.8578	-0.839643	5.44669
	102.158	10.7251	-0.847885	5.44669
	102.154	10.7015	-0.868396	5.44669
	102.152	10.7372	-0.884619	5.44669
	102.153	10.7603	-0.885796	5.44669
	102.154	10.7572	-0.872917	5.44669
	102.154	10.7477	-0.850158	5.44669
	102.154	10.7449	-0.834648	5.44669
	102.154	10.747	-0.83457	5.44669
	102.154	10.749	-0.839785	5.44669
	102.154	10.749	-0.841955	5.44669
	102.154	10.7483	-0.841004	5.44669
	102.154	10.748	-0.839833	5.44669
	102.154	10.7481	-0.839681	5.44669
	102.154	10.7483	-0.840033	5.44669
	102.154	10.7483	-0.840235	5.44669
	102.154	10.7483	-0.840194	5.44669
	102.154	10.7482	-0.840105	5.44669
	102.154	10.7483	-0.840083	5.44669
	102.154	10.7975	-0.840105	5.44669
	102.154	10.9734	-0.840122	5.44669
	102.154	11.1526	-0.840121	5.44669
	102.154	11.1354	-0.840115	5.44669
	102.154	11.0598	-0.840112	5.44669
	102.131	11.1319	-0.840114	5.44669
	102.074	11.2536	-0.840115	5.44669
	102.028	11.2892	-0.840115	5.44669
	102.002	11.2625	-0.840115	5.44669
	101.959	11.1897	-0.840115	5.44669
	101.92	11.0134	-0.840115	5.44669
	101.936	10.8424	-0.840115	5.44669
	102.004	10.9124	-0.840115	5.44669
	102.035	11.1134	-0.840115	5.44669
	102.002	11.141	-0.840115	5.44669
	101.996	11.0762	-0.840115	5.44669
	102.009	11.1368	-0.840115	5.44669
	101.972	11.2498	-0.840115	5.44669
	101.923	11.2859	-0.840115	5.44669
	101.911	11.2624	-0.840115	5.44669
	101.922	11.2401	-0.847985	5.44669
	101.931	11.2391	-0.86827	5.44669
	101.931	11.2466	-0.87666	5.44669
	101.928	11.2501	-0.857648	5.44669
	101.926	11.2489	-0.836407	5.44669
	101.927	11.2472	-0.832636	5.44669
	101.905	11.2469	-0.838349	5.44669
	101.848	11.2473	-0.842041	5.44669
	101.824	11.2477	-0.84155	5.44669
	101.878	11.2476	-0.840032	5.44669
	101.938	11.2475	-0.83957	5.44669
	101.949	11.2475	-0.839916	5.44669
	101.932	11.2475	-0.840225	5.44669
	101.922	11.2475	-0.840232	5.44669
	101.923	11.2475	-0.840124	5.44669
	101.928	11.2475	-0.840077	5.44669
	101.929	11.2475	-0.840096	5.44669
	101.928	11.2475	-0.84012	5.44669
	101.927	11.2475	-0.840124	5.44669
	101.927	11.2475	-0.840117	5.44669
	101.905	11.2475	-0.840112	5.44669
	101.848	11.2475	-0.840113	5.44669
	101.802	11.2475	-0.840115	5.44669
	101.798	11.2475	-0.840115	5.44669
	101.812	11.2475	-0.840115	5.44669
	101.797	11.2475	-0.840115	5.44669
	101.737	11.2475	-0.840115	5.44669
	101.71	11.2475	-0.840115	5.44669
	101.763	11.2475	-0.840115	5.44669
	101.802	11.2475	-0.840115	5.44669
	101.756	11.2475	-0.840115	5.44669
	101.694	11.2475	-0.840115	5.44669
	101.679	11.2475	-0.840115	5.44669
	101.695	11.2475	-0.840115	5.44669
	101.706	11.2475	-0.840115	5.44669
	101.706	11.2475	-0.840115	5.44669
	101.701	11.2475	-0.840115	5.44669
	101.7	11.2475	-0.840115	5.44669
	101.7	11.2475	-0.840115	5.44669
	101.701	11.2475	-0.840115	5.44669
	101.701	11.2475	-0.840115	5.44669
	101.701	11.2475	-0.840115	5.44669
	101.701	11.2475	-0.840115	5.44669
	101.701	11.2475	-0.840115	5.44669
	101.701	11.2475	-0.840115	5.44669
	101.701	11.2475	-0.840115	5.44669
	101.701	11.2475	-0.840115	5.44669
	101.701	11.2475	-0.840115	5.44669
	101.701	11.2967	-0.840115	5.44669
	101.701	11.4235	-0.840115	5.44669
	101.701	11.4759	-0.840115	5.44669
	101.701	11.3571	-0.840115	5.44669
	101.701	11.2243	-0.840115	5.44669
	101.701	11.2008	-0.840115	5.44669
	101.701	11.2365	-0.840115	5.44669
	101.701	11.2595	-0.840115	5.44669
	101.701	11.2565	-0.840115	5.44669
	101.701	11.247	-0.840115	5.44669
	101.701	11.2441	-0.840115	5.44669
	101.701	11.2463	-0.840115	5.44669
	101.701	11.2482	-0.840115	5.44669
	101.701	11.2482	-0.840115	5.44669
	101.701	11.2476	-0.840115	5.44669
	101.701	11.2473	-0.840115	5.44669
	101.701	11.2474	-0.840115	5.44669
	101.701	11.2475	-0.840115	5.44669
	101.701	11.2476	-0.840115	5.44669
	101.701	11.2475	-0.840115	5.44669
	101.701	11.2475	-0.847985	5.44669
	101.701	11.2475	-0.86827	5.44669
	101.701	11.2475	-0.87666	5.44669
	101.701	11.2475	-0.857648	5.44669
	101.701	11.2475	-0.836407	5.44669
	101.701	11.2475	-0.832636	5.44669
	101.701	11.2475	-0.838349	5.44669
	101.701	11.2475	-0.842041	5.44669
	101.701	11.2475	-0.84155	5.44669
	101.701	11.2475	-0.840032	5.44669
	101.701	11.2475	-0.83957	5.44669
	101.701	11.2475	-0.839916	5.44669
	101.701	11.2475	-0.840225	5.44669
	101.701	11.2475	-0.840232	5.44669
	101.701	11.2475	-0.840124	5.44669
	101.701	11.2475	-0.840077	5.44669
	101.701	11.2475	-0.840096	5.44669
	101.701	11.2475	-0.84012	5.44669
	101.701	11.2475	-0.840124	5.44669
	101.701	11.2475	-0.840117	5.44669
	101.701	11.2475	-0.840112	5.44669
	101.701	11.2475	-0.847984	5.44669
	101.701	11.2475	-0.86827	5.44669
	101.701	11.2475	-0.87666	5.44669
	101.701	11.2475	-0.857648	5.44268
	101.701	11.2475	-0.836407	5.43234
	101.701	11.2475	-0.832636	5.42806
	101.701	11.2475	-0.84622	5.43775
	101.701	11.2475	-0.870197	5.44858
	101.701	11.2475	-0.878095	5.4505
	101.701	11.2967	-0.857565	5.44759
	101.701	11.4235	-0.835862	5.44571
	101.701	11.4759	-0.832438	5.44595
	101.701	11.3571	-0.83846	5.44673
	101.701	11.2243	-0.842158	5.44696
	101.679	11.2008	-0.84156	5.44679
	101.621	11.2365	-0.839994	5.44663
	101.598	11.2595	-0.847421	5.44663
	101.651	11.2565	-0.868077	5.44668
	101.712	11.2962	-0.876779	5.44671
	101.722	11.4692	-0.857767	5.4467
	101.706	11.6506	-0.836414	5.44668
	101.673	11.5862	-0.832597	5.44668
	101.595	11.3346	-0.83833	5.44669
	101.496	11.1776	-0.842047	5.44669
	101.447	11.1895	-0.84156	5.44669
	101.457	11.2976	-0.840033	5.44669
	101.477	11.4445	-0.839567	5.44669
	101.482	11.4844	-0.839914	5.44669
	101.477	11.4024	-0.840225	5.44669
	101.473	11.3956	-0.840232	5.44669
	101.473	11.4286	-0.840125	5.44669
	101.475	11.3967	-0.840077	5.44669
	101.475	11.4623	-0.840095	5.44669
	101.475	11.6139	-0.84012	5.44669
	101.475	11.5736	-0.840124	5.44669
	101.475	11.3424	-0.840117	5.44669
	101.475	11.2346	-0.840112	5.44669
	101.475	11.4151	-0.840113	5.44669
	101.475	11.6502	-0.840115	5.44669
	101.475	11.6545	-0.840115	5.44669
	101.475	11.568	-0.840115	5.44669
	101.475	11.5786	-0.840115	5.44669
	101.475	11.5723	-0.840115	5.44669
	101.475	11.5593	-0.840115	5.44669
	101.475	11.6535	-0.840115	5.44669
	101.475	11.7129	-0.840115	5.44669
	101.475	11.5593	-0.840115	5.44669
	101.475	11.3032	-0.840115	5.44669
	101.475	11.2235	-0.840115	5.44669
	101.475	11.3753	-0.840115	5.44669
	101.475	11.5313	-0.840115	5.44669
	101.475	11.5528	-0.840115	5.44669
	101.475	11.4588	-0.840115	5.44669
	101.475	11.3551	-0.840115	5.44669
	101.475	11.3852	-0.840115	5.44669
	101.475	11.4903	-0.840115	5.44669
	101.475	11.5816	-0.840115	5.44669
	101.475	11.69	-0.840115	5.44669
	101.475	11.7692	-0.840115	5.44669
	101.475	11.7743	-0.840115	5.44669
	101.475	11.75	-0.840115	5.44669
	101.475	11.689	-0.840115	5.44669
	101.475	11.566	-0.840115	5.44669
	101.475	11.5194	-0.840115	5.44669
	101.475	11.6393	-0.840115	5.44669
	101.475	11.7704	-0.840115	5.44669
	101.475	11.7929	-0.840115	5.44669
	101.475	11.7574	-0.840115	5.44669
	101.475	11.7347	-0.840115	5.44669
	101.475	11.7379	-0.840115	5.44669
	101.475	11.7473	-0.840115	5.44669
	101.475	11.7501	-0.840115	5.44669
	101.475	11.6988	-0.840115	5.44669
	101.475	11.5701	-0.840115	5.44669
	101.475	11.5176	-0.840115	5.44669
	101.475	11.6371	-0.840115	5.44669
	101.475	11.7701	-0.840115	5.44669
	101.475	11.7444	-0.840115	5.44669
	101.475	11.5818	-0.840115	5.44669
	101.475	11.4571	-0.840115	5.44669
	101.475	11.4522	-0.840115	5.44669
	101.475	11.542	-0.840115	5.44669
	101.475	11.6873	-0.840115	5.44669
	101.475	11.7822	-0.840115	5.44669
	101.475	11.7807	-0.840115	5.44669
	101.475	11.7481	-0.840115	5.44669
	101.475	11.7352	-0.840115	5.44669
	101.475	11.6922	-0.840115	5.44669
	101.475	11.5726	-0.840115	5.44669
	101.475	11.4718	-0.840115	5.44669
	101.475	11.4616	-0.840115	5.44669
	101.475	11.4916	-0.840115	5.44669
	101.475	11.5074	-0.840115	5.44669
	101.475	11.5526	-0.840115	5.44669
	101.475	11.6229	-0.847985	5.44669
	101.475	11.5961	-0.86827	5.44669
	101.475	11.5535	-0.87666	5.44669
	101.475	11.5934	-0.857648	5.44669
	101.475	11.5345	-0.836407	5.44669
	101.475	11.3829	-0.832636	5.44669
	101.475	11.4208	-0.838349	5.44669
	101.475	11.6509	-0.842041	5.44669
	101.475	11.8084	-0.84155	5.44669
	101.475	11.8044	-0.847902	5.44669
	101.475	11.7486	-0.867725	5.44669
	101.475	11.727	-0.876461	5.44669
	101.475	11.7378	-0.857759	5.44669
	101.475	11.7008	-0.836524	5.44669
	101.475	11.5261	-0.832646	5.44669
	101.475	11.3431	-0.838311	5.44669
	101.475	11.4075	-0.849893	5.44669
	101.475	11.6595	-0.869711	5.44669
	101.475	11.8168	-0.876586	5.44669
	101.475	11.8048	-0.857105	5.44669
	101.475	11.6966	-0.836205	5.44669
	101.475	11.5497	-0.832745	5.44669
	101.475	11.5098	-0.838466	5.44669
	101.475	11.6411	-0.842051	5.44669
	101.475	11.7746	-0.841513	5.44669
	101.475	11.794	-0.840012	5.44669
	101.475	11.7563	-0.839575	5.44669
	101.475	11.6847	-0.839925	5.44669
	101.475	11.5128	-0.840227	5.44669
	101.475	11.3432	-0.840229	5.44669
	101.475	11.3631	-0.840123	5.44669
	101.475	11.4855	-0.840077	5.44669
	101.475	11.5875	-0.840096	5.44669
	101.475	11.6942	-0.84012	5.44669
	101.475	11.7689	-0.840124	5.44669
	101.475	11.7727	-0.840117	5.44669
	101.475	11.7002	-0.840112	5.44669
	101.475	11.5626	-0.840113	5.44669
	101.475	11.514	-0.840115	5.44669
	101.475	11.6382	-0.847986	5.44669
	101.475	11.7719	-0.86827	5.44669
	101.475	11.7939	-0.87666	5.44669
	101.475	11.7573	-0.865519	5.44669
	101.475	11.7343	-0.872433	5.44669
	101.475	11.7378	-0.897337	5.44669
	101.475	11.7474	-0.892427	5.44669
	101.475	11.7502	-0.855866	5.44669
	101.475	11.7479	-0.830364	5.44669
	101.475	11.6968	-0.830787	5.44669
	101.475	11.57	-0.83973	5.44669
	101.475	11.4691	-0.843278	5.44669
	101.475	11.4614	-0.849449	5.44669
	101.475	11.5416	-0.867759	5.44669
	101.475	11.6839	-0.875925	5.44669
	101.475	11.7317	-0.857522	5.44669
	101.475	11.5563	-0.836615	5.44669
	101.475	11.3445	-0.832768	5.44669
	101.475	11.3481	-0.83833	5.44669
	101.475	11.4788	-0.841986	5.44669
	101.475	11.5408	-0.849405	5.44669
	101.475	11.4725	-0.8682	5.44669
	101.475	11.3651	-0.876126	5.44669
	101.475	11.4337	-0.85745	5.44669
	101.475	11.6624	-0.836513	5.44669
	101.475	11.8086	-0.832752	5.44669
	101.475	11.7512	-0.84623	5.44669
	101.475	11.5217	-0.878031	5.44669
	101.475	11.3233	-0.906232	5.44669
	101.475	11.4007	-0.901986	5.44669
	101.475	11.6637	-0.881559	5.44669
	101.475	11.7717	-0.865276	5.44669
	101.475	11.6291	-0.848512	5.44669
	101.475	11.5161	-0.836682	5.44669
	101.475	11.6154	-0.836008	5.44669
	101.475	11.7616	-0.839665	5.44669
	101.475	11.7977	-0.841394	5.44669
	101.475	11.7625	-0.840812	5.44669
	101.475	11.7352	-0.839952	5.44669
	101.475	11.7363	-0.839799	5.44669
	101.475	11.6973	-0.84004	5.44669
	101.497	11.5252	-0.840196	5.44669
	101.555	11.2948	-0.840175	5.44669
	101.578	11.2322	-0.847982	5.44669
	101.525	11.3819	-0.876118	5.44669
	101.487	11.4818	-0.904807	5.44669
	101.533	11.3744	-0.894198	5.44669
	101.596	11.2295	-0.853945	5.44669
	101.61	11.1968	-0.828929	5.44669
	101.572	11.233	-0.830869	5.44669
	101.525	11.2595	-0.840274	5.44669
	101.56	11.2577	-0.843477	5.44669
	101.664	11.2967	-0.841468	5.44669
	101.729	11.4198	-0.839487	5.44669
	101.725	11.4744	-0.839371	5.44669
	101.701	11.3577	-0.840026	5.44669
	101.693	11.2251	-0.840342	5.44669
	101.698	11.2501	-0.840241	5.44669
	101.703	11.4122	-0.840087	5.44669
	101.703	11.4878	-0.840058	5.44669
	101.701	11.3661	-0.840101	5.44669
	101.701	11.2239	-0.840129	5.44669
	101.701	11.1974	-0.840126	5.44669
	101.701	11.2352	-0.840114	5.44669
	101.701	11.2602	-0.840111	5.44669
	101.701	11.2572	-0.840113	5.44669
	101.701	11.247	-0.840116	5.44669
	101.701	11.2439	-0.840116	5.44669
	101.701	11.2461	-0.840115	5.44669
	101.701	11.2482	-0.840114	5.44669
	101.701	11.2483	-0.840115	5.44669
	101.701	11.2476	-0.840115	5.44669
	101.701	11.2472	-0.840115	5.44669
	101.701	11.2474	-0.840115	5.44669
	101.701	11.2475	-0.840115	5.44669
	101.723	11.2476	-0.840115	5.44669
	101.781	11.2475	-0.840115	5.44669
	101.805	11.2475	-0.840115	5.44669
	101.751	11.2475	-0.840115	5.44669
	101.691	11.2475	-0.840115	5.44669
	101.68	11.2475	-0.840115	5.44669
	101.718	11.2475	-0.840115	5.44669
	101.809	11.2475	-0.840115	5.44669
	101.911	11.2475	-0.840115	5.44669
	101.956	11.2475	-0.840115	5.44669
	101.944	11.2475	-0.840115	5.44669
	101.924	11.2475	-0.840115	5.44669
	101.92	11.2475	-0.840115	5.44669
	101.925	11.2475	-0.840115	5.44669
	101.929	11.2475	-0.840115	5.44669
	101.929	11.2475	-0.840115	5.44669
	101.927	11.1983	-0.840115	5.44669
	101.927	11.0715	-0.840115	5.44669
	101.927	11.0191	-0.847985	5.44669
	101.928	11.1379	-0.86827	5.44669
	101.928	11.2707	-0.87666	5.44669
	101.927	11.245	-0.857648	5.44669
	101.927	11.0826	-0.836407	5.44669
	101.95	11.0071	-0.832636	5.44669
	102.029	11.1289	-0.838349	5.44669
	102.111	11.2712	-0.842041	5.44669
	102.103	11.2485	-0.84155	5.44669
	102.069	11.0838	-0.840032	5.44669
	102.079	11.0064	-0.84744	5.44669
	102.054	11.1282	-0.868071	5.44669
	101.989	11.2711	-0.87677	5.44669
	102.007	11.2487	-0.857765	5.44669
	102.111	11.0839	-0.836416	5.44669
	102.181	11.0063	-0.832599	5.44669
	102.18	11.1282	-0.83833	5.44669
	102.155	11.2219	-0.842046	5.44669
	102.145	11.0727	-0.841559	5.44669
	102.15	10.8064	-0.840033	5.44669
	102.155	10.7208	-0.839567	5.44669
	102.156	10.9229	-0.839914	5.44669
	102.154	11.1591	-0.840225	5.44669
	102.153	11.1069	-0.840232	5.44669
	102.153	10.8411	-0.840125	5.44669
	102.154	10.6737	-0.840077	5.44669
	102.154	10.6863	-0.840095	5.44669
	102.154	10.7492	-0.84012	5.44669
	102.154	10.8199	-0.840124	5.44669
	102.154	10.9333	-0.840117	5.44669
	102.154	10.9725	-0.840112	5.44669
	102.154	10.8529	-0.840113	5.44669
	102.154	10.7245	-0.840115	5.44669
	102.154	10.703	-0.847986	5.44669
	102.154	10.7381	-0.86827	5.44669
	102.154	10.7601	-0.87666	5.44669
	102.154	10.7569	-0.857648	5.44669
	102.176	10.7476	-0.836407	5.44669
	102.256	10.745	-0.832636	5.44669
	102.359	10.7471	-0.838349	5.44669
	102.409	10.749	-0.842041	5.44669
	102.398	10.749	-0.84155	5.44669
	102.377	10.7483	-0.840032	5.44669
	102.372	10.748	-0.83957	5.44669
	102.378	10.7481	-0.839916	5.44669
	102.382	10.7483	-0.840225	5.44669
	102.382	10.7483	-0.840232	5.44669
	102.38	10.7483	-0.840124	5.44669
	102.379	10.7482	-0.840077	5.44669
	102.38	10.7483	-0.840096	5.44669
	102.38	10.6991	-0.84012	5.44669
	102.38	10.5723	-0.840124	5.44669
	102.38	10.5199	-0.840117	5.44669
	102.38	10.6387	-0.840112	5.44669
	102.402	10.7714	-0.840113	5.44669
	102.482	10.795	-0.840115	5.44669
	102.586	10.7593	-0.840115	5.44669
	102.635	10.687	-0.840115	5.44669
	102.625	10.5633	-0.840115	5.44669
	102.604	10.5204	-0.840115	5.44669
	102.599	10.6421	-0.840115	5.44669
	102.604	10.7235	-0.840115	5.44669
	102.608	10.6183	-0.840115	5.44669
	102.608	10.481	-0.840115	5.44669
	102.606	10.4014	-0.840115	5.44669
	102.606	10.3091	-0.840115	5.44669
	102.606	10.2325	-0.840115	5.44669
	102.629	10.2227	-0.840115	5.44669
	102.686	10.2442	-0.840115	5.44669
	102.71	10.2564	-0.840115	5.44669
	102.678	10.2538	-0.840115	5.44669
	102.676	10.2484	-0.840115	5.44669
	102.711	10.2471	-0.840115	5.44669
	102.753	10.2484	-0.847985	5.44669
	102.807	10.2495	-0.86827	5.44669
	102.844	10.2494	-0.87666	5.44669
	102.846	10.249	-0.857648	5.44669
	102.834	10.1997	-0.836407	5.44669
	102.828	10.0238	-0.832636	5.44669
	102.83	9.84469	-0.838349	5.44669
	102.833	9.91108	-0.849912	5.44669
	102.834	10.1134	-0.869706	5.44669
	102.855	10.143	-0.876577	5.44669
	102.934	10.0292	-0.857103	5.44669
	103.016	9.96248	-0.836208	5.44669
	103.008	9.9736	-0.832747	5.44669
	102.974	10.0018	-0.838466	5.44669
	103.007	10.0096	-0.842051	5.44669
	103.062	9.95364	-0.841513	5.44669
	103.078	9.82126	-0.840012	5.44669
	103.066	9.71969	-0.839575	5.44669
	103.055	9.71375	-0.839925	5.44669
	103.055	9.7457	-0.840227	5.44669
	103.059	9.76094	-0.840229	5.44669
	103.06	9.75592	-0.840123	5.44669
	103.06	9.7484	-0.840077	5.44669
	103.059	9.74703	-0.840096	5.44669
	103.059	9.74913	-0.84012	5.44669
	103.059	9.7505	-0.840124	5.44669
	103.059	9.75032	-0.840117	5.44669
	103.059	9.74976	-0.840112	5.44669
	103.081	9.74959	-0.840113	5.44669
	103.161	9.74972	-0.840115	5.44669
	103.264	9.74983	-0.840115	5.44669
	103.314	9.74983	-0.840115	5.44669
	103.304	9.74979	-0.840115	5.44669
	103.282	9.74978	-0.840115	5.44669
	103.277	9.74978	-0.847985	5.44669
	103.283	9.74979	-0.86827	5.44669
	103.287	9.74979	-0.87666	5.44669
	103.287	9.74979	-0.857648	5.44669
	103.285	9.74979	-0.836407	5.44669
	103.285	9.74979	-0.832636	5.44669
	103.285	9.74979	-0.838349	5.44669
	103.285	9.74979	-0.842041	5.44669
	103.285	9.74979	-0.84155	5.44669
	103.285	9.74979	-0.840032	5.44669
	103.285	9.74979	-0.83957	5.44669
	103.285	9.74979	-0.839916	5.44669
	103.285	9.74979	-0.840225	5.44669
	103.285	9.74979	-0.840232	5.44669
	103.285	9.74979	-0.840124	5.44669
	103.285	9.74979	-0.840077	5.44669
	103.285	9.74979	-0.840096	5.44669
	103.285	9.7006	-0.84012	5.44669
	103.285	9.57382	-0.840124	5.44669
	103.285	9.52139	-0.840117	5.44669
	103.307	9.59102	-0.840112	5.44669
	103.365	9.597	-0.840113	5.44669
	103.389	9.56813	-0.840115	5.44669
	103.335	9.65125	-0.847986	5.44669
	103.297	9.76093	-0.86827	5.44669
	103.366	9.73837	-0.87666	5.44669
	103.486	9.53619	-0.857648	5.44669
	103.546	9.2876	-0.836407	5.44669
	103.534	9.17893	-0.832636	5.44669
	103.509	9.20966	-0.838349	5.44669
	103.502	9.30844	-0.842041	5.44669
	103.509	9.44475	-0.84155	5.44669
	103.514	9.48351	-0.840032	5.44669
	103.513	9.35556	-0.84744	5.44669
	103.512	9.22385	-0.868071	5.44669
	103.511	9.20396	-0.87677	5.44669
	103.511	9.24084	-0.857765	5.44669
	103.512	9.26309	-0.836416	5.44669
	103.512	9.25927	-0.832599	5.44669
	103.511	9.24975	-0.83833	5.44669
	103.534	9.24712	-0.842046	5.44669
	103.613	9.2494	-0.841559	5.44669
	103.717	9.25129	-0.840033	5.44669
	103.767	9.25127	-0.839567	5.44669
	103.756	9.25059	-0.847785	5.44669
	103.735	9.25032	-0.868381	5.44669
	103.73	9.25044	-0.876777	5.44669
	103.735	9.25059	-0.857658	5.44669
	103.74	9.25061	-0.836369	5.44669
	103.739	9.25056	-0.832617	5.44669
	103.738	9.25054	-0.838354	5.44669
	103.737	9.25054	-0.84205	5.44669
	103.738	9.25056	-0.849423	5.44669
	103.738	9.25056	-0.868185	5.44669
	103.738	9.25056	-0.876113	5.44669
	103.738	9.25055	-0.85745	5.44669
	103.738	9.25055	-0.836518	5.44669
	103.76	9.25055	-0.832753	5.44669
	103.818	9.25056	-0.838359	5.44669
	103.841	9.25056	-0.842003	5.44669
	103.81	9.25055	-0.841531	5.44669
	103.829	9.25055	-0.840037	5.44669
	103.922	9.25055	-0.839579	5.44669
	103.988	9.25055	-0.839918	5.44669
	103.988	9.25055	-0.848094	5.44669
	103.965	9.25055	-0.868385	5.44669
	103.956	9.25055	-0.87667	5.44669
	103.96	9.25055	-0.857611	5.44669
	103.965	9.25055	-0.836388	5.44669
	103.966	9.25055	-0.832641	5.44669
	103.964	9.20136	-0.838358	5.44669
	103.964	9.07459	-0.842043	5.44669
	103.964	9.02216	-0.841548	5.44669
	103.964	9.09178	-0.84003	5.44669
	103.964	9.09776	-0.83957	5.44669
	103.964	9.01971	-0.839917	5.44669
	103.964	8.92685	-0.840225	5.44669
	103.964	8.85733	-0.840232	5.44669
	103.964	8.90115	-0.840124	5.44669
	103.964	8.95055	-0.840077	5.44669
	103.964	8.90747	-0.840096	5.44669
	103.964	8.91343	-0.84012	5.44669
	103.986	8.93782	-0.847995	5.44669
	104.044	8.84858	-0.868272	5.44669
	104.068	8.73792	-0.876657	5.44669
	104.014	8.71306	-0.857646	5.44669
	103.954	8.74036	-0.836407	5.44669
	103.943	8.76037	-0.832637	5.44669
	103.959	8.75901	-0.838349	5.44669
	103.97	8.75132	-0.842041	5.44669
	103.99	8.74859	-0.84155	5.44669
	104.066	8.79936	-0.840032	5.44669
	104.168	8.92778	-0.83957	5.44669
	104.219	8.98033	-0.839916	5.44669
	104.209	8.86098	-0.840225	5.44669
	104.188	8.72796	-0.840232	5.44669
	104.183	8.70447	-0.840124	5.44669
	104.188	8.7403	-0.840077	5.44669
	104.192	8.7634	-0.840096	5.44669
	104.192	8.7603	-0.84012	5.44669
	104.19	8.75079	-0.840124	5.44669
	104.19	8.7479	-0.840117	5.44669
	104.19	8.75008	-0.840112	5.44669
	104.19	8.75201	-0.840113	5.44669
	104.19	8.75205	-0.840115	5.44669
	104.19	8.75138	-0.840115	5.44669
	104.19	8.75108	-0.840115	5.44669
	104.19	8.7512	-0.840115	5.44669
	104.19	8.75135	-0.840115	5.44669
	104.19	8.75137	-0.840115	5.44669
	104.19	8.75133	-0.840115	5.44669
	104.19	8.7513	-0.840115	5.44669
	104.19	8.75131	-0.840115	5.44669
	104.19	8.75132	-0.840115	5.44669
	104.213	8.75132	-0.840115	5.44669
	104.27	8.75132	-0.840115	5.44669
	104.294	8.75132	-0.840115	5.44669
	104.262	8.70213	-0.840115	5.44669
	104.282	8.57535	-0.840115	5.44669
	104.375	8.52292	-0.840115	5.44669
	104.441	8.59255	-0.840115	5.44669
	104.441	8.54934	-0.840115	5.44669
	104.418	8.3445	-0.840115	5.44669
	104.409	8.24841	-0.840115	5.44669
	104.413	8.37529	-0.840115	5.44669
	104.418	8.47752	-0.840115	5.44669
	104.419	8.37923	-0.840115	5.44669
	104.417	8.23733	-0.840115	5.44669
	104.416	8.20263	-0.840115	5.44669
	104.416	8.23692	-0.840115	5.44669
	104.417	8.26336	-0.840115	5.44669
	104.417	8.2622	-0.840115	5.44669
	104.417	8.25231	-0.840115	5.44669
	104.417	8.29777	-0.840115	5.44669
	104.417	8.4265	-0.840115	5.44669
	104.439	8.48108	-0.847985	5.44669
	104.519	8.36246	-0.86827	5.44669
	104.622	8.22903	-0.87666	5.44669
	104.672	8.2543	-0.857648	5.44669
	104.661	8.41687	-0.844277	5.44669
	104.64	8.49254	-0.860792	5.44669
	104.635	8.37069	-0.874894	5.44669
	104.641	8.22841	-0.859574	5.44669
	104.645	8.20192	-0.837842	5.44669
	104.644	8.23979	-0.832553	5.44669
	104.643	8.26481	-0.837804	5.44669
	104.642	8.26179	-0.841842	5.44669
	104.643	8.25163	-0.841661	5.44669
	104.665	8.24844	-0.840149	5.44669
	104.745	8.25072	-0.839579	5.44669
	104.849	8.25281	-0.839878	5.44669
	104.898	8.25287	-0.840206	5.44669
	104.888	8.25216	-0.840237	5.44669
	104.866	8.25183	-0.840133	5.44669
	104.861	8.25195	-0.84795	5.44669
	104.867	8.25212	-0.868249	5.44669
	104.871	8.25214	-0.876663	5.44669
	104.871	8.2521	-0.865528	5.44669
	104.869	8.25207	-0.864565	5.44669
	104.869	8.20288	-0.869179	5.44669
	104.869	8.02693	-0.855881	5.44669
	104.869	7.79853	-0.838333	5.44669
	104.869	7.68895	-0.834073	5.44669
	104.869	7.71212	-0.838266	5.44669
	104.869	7.75886	-0.849367	5.44669
	104.891	7.7699	-0.869507	5.44669
	104.971	7.75786	-0.876687	5.44669
	105.075	7.74889	-0.85722	5.44669
	105.124	7.74941	-0.836218	5.44669
	105.114	7.75281	-0.832709	5.44669
	105.093	7.75406	-0.838447	5.44669
	105.088	7.75336	-0.842056	5.44669
	105.093	7.75263	-0.849393	5.44669
	105.097	7.75257	-0.86817	5.44669
	105.097	7.75281	-0.876117	5.44669
	105.096	7.75293	-0.857457	5.44669
	105.095	7.75289	-0.84439	5.44669
	105.095	7.75284	-0.860907	5.44669
	105.118	7.75283	-0.874902	5.44669
	105.175	7.75284	-0.859537	5.44669
	105.199	7.75285	-0.837824	5.44669
	105.145	7.75285	-0.832559	5.44669
	105.107	7.75285	-0.837813	5.44669
	105.176	7.75284	-0.841844	5.44669
	105.296	7.75285	-0.841659	5.44669
	105.356	7.75285	-0.848018	5.44669
	105.344	7.75285	-0.867735	5.44669
	105.319	7.75285	-0.876424	5.44669
	105.313	7.75285	-0.85774	5.44669
	105.319	7.75285	-0.836529	5.44669
	105.324	7.75285	-0.840526	5.44669
	105.324	7.75285	-0.866469	5.44669
	105.322	7.75285	-0.878564	5.44669
	105.321	7.75285	-0.859087	5.44669
	105.322	7.75285	-0.836333	5.44669
	105.322	7.75285	-0.832094	5.44669
	105.322	7.75285	-0.838148	5.44669
	105.322	7.75285	-0.84215	5.44669
	105.344	7.75285	-0.841667	5.44669
	105.424	7.75285	-0.847913	5.44669
	105.527	7.75285	-0.867688	5.44669
	105.577	7.70366	-0.876442	5.44669
	105.567	7.57688	-0.857764	5.44669
	105.545	7.47526	-0.836533	5.44669
	105.54	7.41811	-0.832648	5.44669
	105.546	7.37166	-0.838309	5.44669
	105.55	7.46161	-0.84202	5.44669
	105.55	7.67748	-0.841556	5.44669
	105.548	7.76153	-0.840041	5.44669
	105.548	7.62568	-0.839572	5.44669
	105.548	7.52396	-0.839913	5.44669
	105.548	7.57647	-0.840223	5.44669
	105.548	7.54366	-0.840232	5.44669
	105.548	7.34927	-0.840125	5.44669
	105.57	7.25386	-0.840077	5.44669
	105.65	7.37731	-0.840095	5.44669
	105.754	7.47786	-0.84012	5.44669
	105.803	7.38009	-0.840124	5.44669
	105.793	7.239	-0.840117	5.44669
	105.772	7.20445	-0.840112	5.44669
	105.767	7.23852	-0.840113	5.44669
	105.772	7.26481	-0.840115	5.44669
	105.776	7.26367	-0.840115	5.44669
	105.776	7.25385	-0.840115	5.44669
	105.774	7.25013	-0.840115	5.44669
	105.774	7.25207	-0.840115	5.44669
	105.774	7.2542	-0.840115	5.44669
	105.774	7.25441	-0.840115	5.44669
	105.775	7.25373	-0.840115	5.44669
	105.774	7.25338	-0.840115	5.44669
	105.774	7.25347	-0.840115	5.44669
	105.774	7.25363	-0.840115	5.44669
	105.774	7.25367	-0.840115	5.44669
	105.797	7.25363	-0.840115	5.44669
	105.854	7.2536	-0.840115	5.44669
	105.878	7.2536	-0.840115	5.44669
	105.824	7.25361	-0.840115	5.44669
	105.764	7.25361	-0.840115	5.44669
	105.775	7.25361	-0.840115	5.44669
	105.871	7.25361	-0.840115	5.44669
	105.963	7.25361	-0.840115	5.44669
	105.954	7.25361	-0.840115	5.44669
	105.915	7.25361	-0.840115	5.44669
	105.947	7.25361	-0.840115	5.44669
	106.003	7.25361	-0.840115	5.44669
	106.02	7.25361	-0.840115	5.44669
	106.008	7.25361	-0.840115	5.44669
	105.997	7.25361	-0.840115	5.44669
	105.997	7.25361	-0.840115	5.44669
	106	7.25361	-0.840115	5.44669
	106.002	7.20442	-0.840115	5.44669
	106.001	7.07765	-0.840115	5.44669
	106	7.02521	-0.840115	5.44669
	106	7.14403	-0.840115	5.44669
	106.001	7.27679	-0.840115	5.44669
	106.001	7.25116	-0.840115	5.44669
	106.001	7.03949	-0.840115	5.44669
	106.001	6.83721	-0.840115	5.44669
	106.023	6.90666	-0.840115	5.44669
	106.08	7.11853	-0.840115	5.44669
	106.104	7.10177	-0.840115	5.44669
	106.073	6.85907	-0.840115	5.44669
	106.07	6.68878	-0.840115	5.44669
	106.105	6.69191	-0.840115	5.44669
	106.147	6.80107	-0.840115	5.44669
	106.201	6.95155	-0.840115	5.44669
	106.239	6.99255	-0.840115	5.44669
	106.24	6.86051	-0.840115	5.44669
	106.228	6.72628	-0.840115	5.44669
	106.223	6.7068	-0.840115	5.44669
	106.225	6.74474	-0.840115	5.44669
	106.228	6.7673	-0.840115	5.44669
	106.228	6.76322	-0.840115	5.44669
	106.227	6.75349	-0.840115	5.44669
	106.227	6.75086	-0.840115	5.44669
	106.227	6.75322	-0.840115	5.44669
	106.227	6.75514	-0.840115	5.44669
	106.227	6.75511	-0.840115	5.44669
	106.227	6.75441	-0.840115	5.44669
	106.227	6.75413	-0.840115	5.44669
	106.249	6.75426	-0.840115	5.44669
	106.329	6.75441	-0.840115	5.44669
	106.433	6.75443	-0.840115	5.44669
	106.46	6.75439	-0.840115	5.44669
	106.392	6.75436	-0.840115	5.44669
	106.347	6.75436	-0.847985	5.44669
	106.396	6.70519	-0.86827	5.44669
	106.461	6.57841	-0.87666	5.44669
	106.476	6.52598	-0.857648	5.44669
	106.46	6.5956	-0.836407	5.44669
	106.448	6.60158	-0.832636	5.44669
	106.449	6.52353	-0.838349	5.44669
	106.476	6.47987	-0.842041	5.44669
	106.557	6.53711	-0.84155	5.44669
	106.66	6.63337	-0.840032	5.44669
	106.686	6.56395	-0.83957	5.44669
	106.618	6.33893	-0.839916	5.44669
	106.573	6.19455	-0.840225	5.44669
	106.6	6.20221	-0.840232	5.44669
	106.608	6.25486	-0.840124	5.44669
	106.599	6.27389	-0.840077	5.44669
	106.636	6.2631	-0.840096	5.44669
	106.685	6.25181	-0.84012	5.44669
	106.696	6.25091	-0.840124	5.44669
	106.685	6.25455	-0.840117	5.44669
	106.676	6.2564	-0.840112	5.44669
	106.676	6.25587	-0.840113	5.44669
	106.679	6.255	-0.840115	5.44669
	106.681	6.25482	-0.840115	5.44669
	106.68	6.25505	-0.840115	5.44669
	106.679	6.25522	-0.840115	5.44669
	106.679	6.2552	-0.840115	5.44669
	106.68	6.20595	-0.840115	5.44669
	106.68	6.07915	-0.847986	5.44669
	106.702	6.02673	-0.86827	5.44669
	106.782	6.14556	-0.87666	5.44669
	106.885	6.27832	-0.857648	5.44669
	106.935	6.30188	-0.836407	5.4507
	106.924	6.26617	-0.832636	5.46104
	106.903	6.2431	-0.838349	5.46531
	106.898	6.24617	-0.842041	5.45562
	106.904	6.25566	-0.84155	5.4448
	106.908	6.25855	-0.840032	5.44287
	106.907	6.25638	-0.83957	5.44579
	106.906	6.25445	-0.839916	5.44767
	106.905	6.20522	-0.840225	5.44742
	106.906	6.02992	-0.840232	5.44664
	106.906	5.80182	-0.840124	5.44641
	106.906	5.69212	-0.840077	5.44658
	106.906	5.71515	-0.840096	5.44674
	106.906	5.81105	-0.84012	5.44675
	106.906	5.94891	-0.847995	5.44669
	106.906	5.98933	-0.876143	5.44667
	106.906	5.86153	-0.904813	5.44668
	106.928	5.72929	-0.894191	5.44669
	107.008	5.70913	-0.85394	5.44669
	107.089	5.79526	-0.828929	5.44669
	107.081	5.94443	-0.830871	5.44669
	107.047	5.99306	-0.840275	5.44669
	107.08	5.86469	-0.843477	5.44669
	107.135	5.72928	-0.841467	5.44669
	107.151	5.708	-0.839487	5.44669
	107.139	5.74561	-0.839371	5.44669
	107.128	5.76866	-0.840026	5.44669
	107.128	5.76492	-0.840342	5.44669
	107.132	5.75514	-0.840241	5.44669
	107.133	5.75238	-0.840087	5.44669
	107.133	5.7547	-0.840058	5.44669
	107.132	5.75665	-0.840101	5.44669
	107.132	5.75664	-0.840129	5.44669
	107.132	5.75595	-0.840126	5.44669
	107.132	5.75566	-0.840114	5.44669
	107.132	5.75578	-0.840111	5.44669
	107.132	5.75594	-0.840113	5.44669
	107.132	5.75596	-0.840116	5.44669
	107.154	5.75591	-0.840116	5.44669
	107.212	5.75589	-0.840115	5.44669
	107.258	5.75589	-0.840114	5.44669
	107.262	5.7559	-0.840115	5.44669
	107.247	5.75591	-0.840115	5.44669
	107.263	5.7559	-0.840115	5.44669
	107.322	5.7559	-0.840115	5.44669
	107.372	5.7559	-0.840115	5.44669
	107.376	5.7559	-0.840115	5.44669
	107.361	5.7559	-0.840115	5.44669
	107.353	5.7559	-0.840115	5.44669
	107.355	5.7559	-0.840115	5.44669
	107.359	5.7559	-0.840115	5.44669
	107.36	5.7559	-0.840115	5.44669
	107.359	5.7559	-0.840115	5.44669
	107.358	5.7559	-0.840115	5.44669
	107.358	5.7559	-0.840115	5.44669
	107.358	5.7559	-0.840115	5.44669
	107.359	5.7559	-0.840115	5.44669
	107.381	5.7559	-0.840115	5.44669
	107.46	5.7559	-0.840115	5.44669
	107.564	5.70671	-0.840115	5.44669
	107.614	5.57994	-0.840115	5.44669
	107.603	5.47832	-0.840115	5.44669
	107.582	5.47036	-0.840115	5.44669
	107.577	5.55068	-0.840115	5.44669
	107.582	5.64387	-0.840115	5.44669
	107.587	5.61415	-0.840115	5.44669
	107.586	5.51302	-0.840115	5.44669
	107.585	5.47242	-0.840115	5.44669
	107.584	5.53916	-0.840115	5.44669
	107.584	5.6383	-0.840115	5.44669
	107.585	5.56672	-0.840115	5.44669
	107.585	5.33976	-0.840115	5.44669
	107.585	5.19534	-0.840115	5.44669
	107.585	5.20367	-0.840115	5.44669
	107.585	5.25662	-0.840115	5.44669
	107.585	5.27554	-0.840115	5.44669
	107.585	5.2646	-0.840115	5.44669
	107.585	5.25328	-0.840115	5.44669
	107.585	5.25243	-0.840115	5.44669
	107.585	5.2561	-0.840115	5.44669
	107.585	5.25793	-0.840115	5.44669
	107.585	5.2574	-0.840115	5.44669
	107.585	5.25652	-0.840115	5.44669
	107.585	5.25635	-0.840115	5.44669
	107.585	5.25658	-0.840115	5.44669
	107.585	5.25675	-0.840115	5.44669
	107.607	5.25673	-0.840115	5.44669
	107.687	5.25666	-0.840115	5.44669
	107.79	5.25664	-0.840115	5.44669
	107.818	5.25666	-0.840115	5.44669
	107.75	5.25667	-0.840115	5.44669
	107.705	5.25667	-0.840115	5.44669
	107.754	5.25667	-0.840115	5.44669
	107.819	5.25666	-0.840115	5.44669
	107.834	5.25667	-0.840115	5.44669
	107.818	5.25667	-0.840115	5.44669
	107.806	5.20748	-0.840115	5.44669
	107.829	5.0807	-0.840115	5.44669
	107.891	5.02827	-0.840115	5.44669
	107.916	5.0979	-0.840115	5.44669
	107.861	5.05469	-0.840115	5.44669
	107.8	4.84985	-0.840115	5.44669
	107.789	4.75376	-0.840115	5.44669
	107.806	4.88063	-0.840115	5.44669
	107.817	4.98287	-0.840115	5.44669
[truncated: 552 more rows]
