# Supplementary material for: Design of a cosmetic glove stiffness compensation mechanism for toddler-sized hand prostheses
Source: PLoS One. 2017 Aug 11;12(8):e0183233. doi: 10.1371/journal.pone.0183233 (PMC5553851; doi:10.1371/journal.pone.0183233)
Supplement: S1 Dataset — (ZIP) [file pone.0183233.s001.zip › 02 Spring measurements/VST3_1.xlsx]

## Sheet: VST3_1
LabVIEW Measurement
Writer_Version	2
Reader_Version	2
Separator	Tab
Decimal_Separator	.
Multi_Headings	No
X_Columns	No
Time_Pref	Absolute
Operator	localadmin
Date	2013-10-09
Time	00:11:35.972000
***End_of_Header***
Channels	4
Samples	10	10	10	10
Date	2013-10-09	2013-10-09	2013-10-09	2013-10-09
Time	00:11:44.872000	00:11:44.872000	00:11:44.872000	00:11:44.872000
Y_Unit_Label	mm	N	N	Pa
X_Dimension	Time	Time	Time	Time
X0	0	0	0	0
Delta_X	0.01	0.01	0.01	0.01
***End_of_Header***
X_Value	Voltage LVDT (Filtered)	Voltage Load Cell (Filtered)	Voltage Pinch Load Cell (Filtered)	Voltage Pressure (Filtered)	Comment
	112.789	0.215871	-0.840115	5.44669
	112.789	0.091868	-0.840115	5.44669
	112.789	0.037119	-0.840115	5.44669
	112.789	0.15398	-0.840115	5.44669
	112.789	0.286739	-0.840115	5.44669
	112.789	0.311	-0.840115	5.44669
	112.789	0.275588	-0.840115	5.44669
	112.789	0.203197	-0.840115	5.44669
	112.789	0.079332	-0.840115	5.44669
	112.789	0.036371	-0.840115	5.44669
	112.789	0.158123	-0.840115	5.44669
	112.789	0.28874	-0.840115	5.44669
	112.789	0.310366	-0.840115	5.44669
	112.789	0.274611	-0.847985	5.44669
	112.789	0.252203	-0.86827	5.44669
	112.789	0.255567	-0.87666	5.44669
	112.789	0.264948	-0.857648	5.44669
	112.789	0.267682	-0.836407	5.44669
	112.789	0.265493	-0.840507	5.44669
	112.789	0.263604	-0.866504	5.44669
	112.789	0.263591	-0.878586	5.44669
	112.789	0.264257	-0.859084	5.44669
	112.789	0.264541	-0.836323	5.44669
	112.789	0.264423	-0.832091	5.44669
	112.789	0.264273	-0.83815	5.44669
	112.789	0.264252	-0.842152	5.44669
	112.789	0.264296	-0.841667	5.44669
	112.789	0.264322	-0.840041	5.44669
	112.789	0.264317	-0.839532	5.44669
	112.789	0.264306	-0.839897	5.44669
	112.789	0.264303	-0.840231	5.44669
	112.789	0.264306	-0.840241	5.44669
	112.789	0.264308	-0.840126	5.44669
	112.789	0.264308	-0.840075	5.44669
	112.789	0.264307	-0.840094	5.44669
	112.789	0.264307	-0.84012	5.44669
	112.789	0.264307	-0.840124	5.44669
	112.789	0.264307	-0.840117	5.44669
	112.789	0.264307	-0.840112	5.44669
	112.789	0.264307	-0.840113	5.44669
	112.789	0.264307	-0.840115	5.44669
	112.789	0.264307	-0.840115	5.44669
	112.789	0.264307	-0.840115	5.44669
	112.789	0.264307	-0.840115	5.44669
	112.789	0.264307	-0.840115	5.44669
	112.789	0.264307	-0.840115	5.44669
	112.789	0.264307	-0.847986	5.44669
	112.789	0.264307	-0.86827	5.44669
	112.789	0.264307	-0.87666	5.44669
	112.789	0.264307	-0.857648	5.44669
	112.789	0.264307	-0.836407	5.44669
	112.789	0.264307	-0.832636	5.44669
	112.789	0.264307	-0.838349	5.44669
	112.789	0.264307	-0.842041	5.44669
	112.789	0.264307	-0.84155	5.44669
	112.789	0.264307	-0.840032	5.44669
	112.789	0.264307	-0.83957	5.44669
	112.789	0.264307	-0.839916	5.44669
	112.789	0.264307	-0.840225	5.44669
	112.789	0.264307	-0.840232	5.44669
	112.789	0.264307	-0.847995	5.44669
	112.789	0.264307	-0.868233	5.44669
	112.789	0.264307	-0.876641	5.44669
	112.789	0.264307	-0.857653	5.44669
	112.789	0.264307	-0.836416	5.44669
	112.789	0.264307	-0.832638	5.44669
	112.789	0.264307	-0.838347	5.44669
	112.789	0.264307	-0.842039	5.44669
	112.789	0.264307	-0.841551	5.44669
	112.789	0.264307	-0.840032	5.44669
	112.789	0.264307	-0.83957	5.44669
	112.789	0.264307	-0.839916	5.44669
	112.789	0.264307	-0.840225	5.44669
	112.789	0.264307	-0.840232	5.44669
	112.789	0.264307	-0.840124	5.44669
	112.789	0.215117	-0.840077	5.44669
	112.789	0.088342	-0.840096	5.44669
	112.789	0.03591	-0.84012	5.44669
	112.789	0.154727	-0.840124	5.44669
	112.789	0.287482	-0.840117	5.44669
	112.789	0.311046	-0.840112	5.44669
	112.789	0.275343	-0.840113	5.44669
	112.789	0.252268	-0.840115	5.44669
	112.789	0.255334	-0.840115	5.44669
	112.789	0.264827	-0.840115	5.44669
	112.789	0.267714	-0.840115	5.44669
	112.789	0.265549	-0.840115	5.44669
	112.789	0.263617	-0.840115	5.44669
	112.789	0.263576	-0.840115	5.44669
	112.789	0.264247	-0.840115	5.44669
	112.789	0.264542	-0.840115	5.44669
	112.789	0.264427	-0.840115	5.44669
	112.789	0.264274	-0.840115	5.44669
	112.789	0.264251	-0.840115	5.44669
	112.789	0.264295	-0.840115	5.44669
	112.789	0.264322	-0.840115	5.44669
	112.789	0.264318	-0.840115	5.44669
	112.789	0.264306	-0.840115	5.44669
	112.789	0.264303	-0.840115	5.44669
	112.789	0.264306	-0.840115	5.44669
	112.789	0.264308	-0.840115	5.44669
	112.789	0.264308	-0.840115	5.44669
	112.789	0.264307	-0.840115	5.44669
	112.789	0.264307	-0.840115	5.44669
	112.789	0.264307	-0.840115	5.44669
	112.789	0.264307	-0.840115	5.44669
	112.789	0.264307	-0.840115	5.44669
	112.789	0.264307	-0.840115	5.44669
	112.789	0.264307	-0.840115	5.44669
	112.789	0.264307	-0.840115	5.44669
	112.789	0.264307	-0.840115	5.44669
	112.789	0.264307	-0.840115	5.44669
	112.789	0.264307	-0.840115	5.44669
	112.789	0.215117	-0.840115	5.44669
	112.789	0.088342	-0.840115	5.44669
	112.789	0.03591	-0.840115	5.44669
	112.789	0.154727	-0.840115	5.44669
	112.789	0.287482	-0.840115	5.44669
	112.789	0.311046	-0.840115	5.44669
	112.789	0.275343	-0.840115	5.44669
	112.789	0.252268	-0.840115	5.44669
	112.789	0.255334	-0.840115	5.44669
	112.789	0.264827	-0.840115	5.44268
	112.789	0.267714	-0.847985	5.43234
	112.789	0.265549	-0.86827	5.42806
	112.789	0.263617	-0.87666	5.43775
	112.789	0.263576	-0.857648	5.44858
	112.789	0.264247	-0.836407	5.4505
	112.789	0.264542	-0.832636	5.44759
	112.789	0.264427	-0.838349	5.44571
	112.789	0.264274	-0.842041	5.44595
	112.789	0.264251	-0.84155	5.44673
	112.789	0.264295	-0.840032	5.44696
	112.789	0.215132	-0.83957	5.44679
	112.789	0.088352	-0.839916	5.44663
	112.789	0.035909	-0.840225	5.44663
	112.789	0.154723	-0.840232	5.44668
	112.789	0.287481	-0.840124	5.44671
	112.789	0.311047	-0.840077	5.4467
	112.789	0.226153	-0.840096	5.44668
	112.789	0.076303	-0.84012	5.44668
	112.789	0.026937	-0.840124	5.44669
	112.789	0.155247	-0.840117	5.44669
	112.789	0.290889	-0.840112	5.44669
	112.789	0.312288	-0.840113	5.44669
	112.789	0.225462	-0.840115	5.44669
	112.789	0.075572	-0.840115	5.44669
	112.789	0.026876	-0.840115	5.44669
	112.789	0.155481	-0.840115	5.44669
	112.789	0.291008	-0.840115	5.44669
	112.789	0.312255	-0.840115	5.44669
	112.789	0.274596	-0.840115	5.44669
	112.789	0.251526	-0.840115	5.44669
	112.789	0.206099	-0.840115	5.44669
	112.789	0.089106	-0.840115	5.44669
	112.789	0.039435	-0.840115	5.44669
	112.789	0.155932	-0.840115	5.44669
	112.789	0.286733	-0.840115	5.44669
	112.789	0.310304	-0.840115	5.44669
	112.789	0.275298	-0.847985	5.44669
	112.789	0.252513	-0.86827	5.44669
	112.789	0.255453	-0.87666	5.44669
	112.789	0.264789	-0.857648	5.44669
	112.789	0.267656	-0.836407	5.44669
	112.789	0.265538	-0.832636	5.44669
	112.789	0.263632	-0.838349	5.44669
	112.789	0.263587	-0.842041	5.44669
	112.767	0.264245	-0.84155	5.44669
	112.71	0.264537	-0.840032	5.44669
	112.664	0.264426	-0.83957	5.44669
	112.66	0.264275	-0.839916	5.44669
	112.696	0.264252	-0.840225	5.44669
	112.739	0.264295	-0.840232	5.44669
	112.703	0.264322	-0.840124	5.44669
	112.6	0.264318	-0.840077	5.44669
	112.535	0.264306	-0.840096	5.44669
	112.539	0.264303	-0.84012	5.44669
	112.563	0.264306	-0.840124	5.44669
	112.572	0.264308	-0.840117	5.44669
	112.567	0.264308	-0.840112	5.44669
	112.562	0.264307	-0.840113	5.44669
	112.561	0.264307	-0.840115	5.44669
	112.563	0.264307	-0.840115	5.44669
	112.564	0.264307	-0.847986	5.44669
	112.541	0.313498	-0.86827	5.44669
	112.461	0.489463	-0.87666	5.44669
	112.38	0.71786	-0.857648	5.44669
	112.388	0.876631	-0.836407	5.44669
	112.422	0.980231	-0.840507	5.44669
	112.389	1.03512	-0.866504	5.44669
	112.334	1.08123	-0.886457	5.44669
	112.318	1.18891	-0.887239	5.44669
	112.33	1.33309	-0.872868	5.44669
	112.341	1.52106	-0.849625	5.44669
	112.341	1.72239	-0.834442	5.44669
	112.337	1.81662	-0.842544	5.44669
	112.313	1.79669	-0.868057	5.44669
	112.256	1.75676	-0.878513	5.44669
	112.233	1.74743	-0.858501	5.44669
	112.265	1.75777	-0.836106	5.44669
	112.245	1.81461	-0.832207	5.44669
	112.152	1.94091	-0.838276	5.44669
	112.087	1.99043	-0.842163	5.44669
	112.087	1.87056	-0.841627	5.44669
	112.109	1.78759	-0.84002	5.44669
	112.119	1.94061	-0.839538	5.44669
	112.114	2.20477	-0.839907	5.44669
	112.109	2.33722	-0.840233	5.44669
	112.109	2.31088	-0.840238	5.44669
	112.11	2.25467	-0.840125	5.44669
	112.111	2.2408	-0.847946	5.44669
	112.111	2.25501	-0.86825	5.44669
	112.11	2.26591	-0.876665	5.44669
	112.11	2.26542	-0.857658	5.44669
	112.11	2.26134	-0.836409	5.44669
	112.111	2.25981	-0.832634	5.44669
	112.111	2.3098	-0.838347	5.44669
	112.111	2.48665	-0.842041	5.44669
	112.111	2.71513	-0.841551	5.44669
	112.088	2.82443	-0.847903	5.44669
	112.008	2.80111	-0.875596	5.44669
	111.905	2.75441	-0.904616	5.44669
	111.855	2.74344	-0.894304	5.44669
	111.866	2.7555	-0.854057	5.44669
	111.887	2.76445	-0.828938	5.44669
	111.892	2.76392	-0.830833	5.44669
	111.887	2.76051	-0.840256	5.44669
	111.882	2.75928	-0.843482	5.44669
	111.883	2.75997	-0.841476	5.44669
	111.884	2.7607	-0.839488	5.44669
	111.885	2.76076	-0.839368	5.44669
	111.862	2.76052	-0.840025	5.44669
	111.782	2.76041	-0.840342	5.44669
	111.679	2.76044	-0.840242	5.44669
	111.629	2.7605	-0.847958	5.44669
	111.64	2.76051	-0.868213	5.44669
	111.661	2.76049	-0.876646	5.44669
	111.666	2.76048	-0.857662	5.44669
	111.66	2.76048	-0.836418	5.44669
	111.656	2.76049	-0.832636	5.44669
	111.656	2.76049	-0.838345	5.44669
	111.658	2.76049	-0.84204	5.44669
	111.658	2.80968	-0.841551	5.44669
	111.658	2.98564	-0.840032	5.44669
	111.658	3.16485	-0.83957	5.44669
	111.636	3.09846	-0.839916	5.44669
	111.578	2.84689	-0.840225	5.44669
	111.554	2.73976	-0.840232	5.44669
	111.586	2.92787	-0.840125	5.44669
	111.566	3.16585	-0.840077	5.44669
	111.474	3.16867	-0.847966	5.44669
	111.408	3.0805	-0.876146	5.44669
	111.408	3.09101	-0.904824	5.44669
	111.453	3.08523	-0.894195	5.44669
	111.519	3.02331	-0.853938	5.44669
	111.539	2.99059	-0.828927	5.44669
	111.48	3.04669	-0.830871	5.44669
	111.419	3.18777	-0.840276	5.44669
	111.41	3.29289	-0.843477	5.44669
	111.427	3.29723	-0.841467	5.44669
	111.437	3.26333	-0.839486	5.44669
	111.436	3.24785	-0.839371	5.44669
	111.431	3.25346	-0.840027	5.44669
	111.408	3.26132	-0.840342	5.44669
	111.351	3.26262	-0.840241	5.44669
	111.328	3.26037	-0.840087	5.44669
	111.36	3.25896	-0.840058	5.44669
	111.34	3.25918	-0.840101	5.44669
	111.247	3.25976	-0.840129	5.44669
	111.204	3.25993	-0.840126	5.44669
	111.261	3.2598	-0.840114	5.44669
	111.308	3.25968	-0.840111	5.44669
	111.263	3.30887	-0.840113	5.44268
	111.199	3.43568	-0.840116	5.43234
	111.183	3.48814	-0.840116	5.42806
	111.198	3.36931	-0.840115	5.43775
	111.21	3.23655	-0.840114	5.44858
	111.21	3.21298	-0.840115	5.4505
	111.205	3.24869	-0.840115	5.44759
	111.204	3.27176	-0.840115	5.44571
	111.205	3.2687	-0.840115	5.44595
	111.206	3.2592	-0.840115	5.44673
	111.206	3.25632	-0.840115	5.44696
	111.205	3.25848	-0.840115	5.44679
	111.205	3.26041	-0.840115	5.44663
	111.205	3.26045	-0.840115	5.44663
	111.205	3.25978	-0.840115	5.44668
	111.205	3.25949	-0.840115	5.44671
	111.205	3.2596	-0.840115	5.4467
	111.205	3.30895	-0.840115	5.44668
	111.205	3.43574	-0.840115	5.44668
	111.205	3.53732	-0.840115	5.44669
	111.205	3.59444	-0.840115	5.44669
	111.205	3.6409	-0.840115	5.44669
	111.205	3.60015	-0.840115	5.44669
	111.183	3.51106	-0.840115	5.44669
	111.103	3.47944	-0.840115	5.44669
	111	3.54566	-0.840115	5.44669
	110.972	3.69058	-0.840115	5.44669
	111.04	3.79372	-0.840115	5.44669
	111.085	3.79586	-0.840115	5.44669
	111.036	3.71256	-0.840115	5.44669
	110.993	3.571	-0.840115	5.44669
	111.036	3.52454	-0.840115	5.44669
	111.076	3.65112	-0.840115	5.44669
	111.034	3.785	-0.840115	5.44669
	110.973	3.80628	-0.840115	5.44669
	110.958	3.76922	-0.840115	5.44669
	110.972	3.74639	-0.840115	5.44669
	110.984	3.75004	-0.840115	5.44669
	110.983	3.75969	-0.840115	5.44669
	110.979	3.76243	-0.840115	5.44669
	110.978	3.76016	-0.840115	5.44669
	110.978	3.75822	-0.840115	5.44669
	110.979	3.75823	-0.840115	5.44669
	110.957	3.75891	-0.840115	5.44669
	110.899	3.7592	-0.840115	5.44669
	110.853	3.75908	-0.840115	5.44669
	110.85	3.75892	-0.840115	5.44669
	110.864	3.7589	-0.840115	5.44669
	110.849	3.75895	-0.840115	5.44669
	110.789	3.75897	-0.840115	5.44669
	110.74	3.75897	-0.840115	5.44669
	110.735	3.75896	-0.847985	5.44669
	110.75	3.75895	-0.86827	5.44669
	110.758	3.75896	-0.87666	5.44669
	110.756	3.75896	-0.865519	5.44669
	110.752	3.75896	-0.864562	5.44669
	110.751	3.75896	-0.869181	5.44669
	110.752	3.75896	-0.855882	5.44669
	110.753	3.75896	-0.846204	5.44669
	110.731	3.75896	-0.862227	5.44669
	110.651	3.75896	-0.874811	5.44669
	110.547	3.75896	-0.859029	5.44669
	110.497	3.75896	-0.837644	5.44669
	110.508	3.75896	-0.832664	5.44669
	110.529	3.75896	-0.837921	5.44669
	110.534	3.75896	-0.849723	5.44669
	110.529	3.75896	-0.869779	5.44669
	110.525	3.80815	-0.876674	5.44669
	110.525	3.98412	-0.857118	5.44669
	110.526	4.16332	-0.836179	5.44669
	110.527	4.14613	-0.83273	5.44669
	110.527	4.07052	-0.838469	5.44669
	110.526	4.1426	-0.842058	5.44669
	110.526	4.21513	-0.841515	5.44669
	110.526	4.12395	-0.840011	5.44669
	110.527	4.04479	-0.839573	5.44669
	110.504	4.14002	-0.839925	5.44669
	110.447	4.27243	-0.840228	5.44669
	110.401	4.30424	-0.840229	5.44669
	110.375	4.27212	-0.840123	5.44669
	110.331	4.24761	-0.840077	5.44669
	110.292	4.2488	-0.840096	5.44669
	110.287	4.25802	-0.84012	5.44669
	110.297	4.26146	-0.840124	5.44669
	110.304	4.25962	-0.840117	5.44669
	110.303	4.20844	-0.840112	5.44669
	110.3	4.13068	-0.840113	5.44669
	110.299	4.20565	-0.840115	5.44669
	110.3	4.37723	-0.840115	5.44669
	110.3	4.39108	-0.840115	5.44669
	110.278	4.28174	-0.840115	5.44669
	110.22	4.22244	-0.840115	5.44669
	110.197	4.2351	-0.840115	5.44669
	110.25	4.26127	-0.840115	5.44669
	110.288	4.2677	-0.840115	5.44669
	110.242	4.26108	-0.840115	5.44669
	110.202	4.25603	-0.840115	5.44669
	110.223	4.25626	-0.840115	5.44669
	110.205	4.25816	-0.840115	5.44669
	110.116	4.25887	-0.840115	5.44669
	110.051	4.25849	-0.840115	5.44669
	110.051	4.25808	-0.840115	5.44669
	110.05	4.25804	-0.840115	5.44669
	110.002	4.25817	-0.840115	5.44669
	109.974	4.25824	-0.840115	5.44669
	110.001	4.25822	-0.840115	5.44669
	110.003	4.30738	-0.840115	5.44669
	109.969	4.48334	-0.840115	5.44669
	109.928	4.66256	-0.840115	5.44669
	109.874	4.59617	-0.840115	5.44669
	109.836	4.39379	-0.840115	5.44669
	109.834	4.41344	-0.840115	5.44669
	109.846	4.65397	-0.840115	5.44669
	109.852	4.82233	-0.840115	5.44669
	109.85	4.81916	-0.840115	5.44669
	109.847	4.75987	-0.840115	5.44669
	109.847	4.73645	-0.840115	5.44669
	109.847	4.74777	-0.840115	5.44669
	109.848	4.76084	-0.840115	5.44669
	109.848	4.76229	-0.840115	5.44669
	109.848	4.75826	-0.840115	5.44669
	109.825	4.75605	-0.840115	5.44669
	109.746	4.75656	-0.840115	5.44669
	109.642	4.75756	-0.840115	5.44669
	109.592	4.75779	-0.840115	5.44669
	109.603	4.75754	-0.840115	5.44669
	109.624	4.75735	-0.840115	5.44669
	109.629	4.75736	-0.840115	5.44669
	109.624	4.75743	-0.840115	5.44669
	109.62	4.80665	-0.840115	5.44669
	109.62	4.93341	-0.847985	5.44669
	109.621	4.98582	-0.86827	5.44669
	109.6	4.867	-0.87666	5.44669
	109.542	4.78345	-0.857648	5.44669
	109.518	4.88666	-0.836407	5.44669
	109.572	4.97479	-0.832636	5.44669
	109.61	4.87905	-0.838349	5.4507
	109.54	4.79242	-0.842041	5.46104
	109.421	4.93533	-0.84155	5.46531
	109.361	5.14735	-0.840032	5.45562
	109.395	5.1554	-0.83957	5.4448
	109.5	5.07866	-0.839916	5.44287
	109.588	5.14128	-0.840225	5.44579
	109.551	5.25944	-0.840232	5.44767
	109.432	5.29692	-0.840124	5.44742
	109.361	5.27223	-0.840077	5.44664
	109.369	5.24883	-0.840096	5.44641
	109.396	5.24784	-0.84012	5.44658
	109.405	5.25575	-0.840124	5.44674
	109.399	5.25942	-0.840117	5.44675
	109.393	5.25814	-0.840112	5.44669
	109.393	5.25631	-0.840113	5.44667
	109.395	5.25599	-0.840115	5.44668
	109.396	5.25651	-0.847986	5.44669
	109.395	5.25684	-0.86827	5.44669
	109.395	5.2568	-0.87666	5.44669
	109.395	5.25666	-0.857648	5.44669
	109.395	5.25662	-0.836407	5.44669
	109.395	5.25665	-0.832636	5.44669
	109.395	5.25668	-0.838349	5.44669
	109.395	5.25668	-0.842041	5.44669
	109.395	5.25667	-0.84155	5.44669
	109.373	5.25666	-0.840032	5.44669
	109.315	5.25666	-0.83957	5.44669
	109.269	5.25667	-0.839916	5.44669
	109.266	5.25667	-0.840225	5.44669
	109.28	5.25667	-0.840232	5.44669
	109.264	5.25667	-0.840124	5.44669
	109.205	5.25667	-0.840077	5.44669
	109.156	5.25667	-0.840096	5.44669
	109.151	5.25667	-0.84012	5.44669
	109.166	5.25667	-0.840124	5.44669
	109.174	5.25667	-0.840117	5.44669
	109.172	5.25667	-0.840112	5.44669
	109.168	5.25667	-0.840113	5.44669
	109.167	5.25667	-0.840115	5.44669
	109.168	5.30586	-0.840115	5.44669
	109.169	5.48182	-0.840115	5.44669
	109.169	5.66103	-0.840115	5.44669
	109.169	5.59464	-0.840115	5.44669
	109.146	5.39226	-0.840115	5.44669
	109.067	5.36272	-0.840115	5.44669
	108.963	5.42729	-0.840115	5.44669
	108.914	5.36725	-0.840115	5.44669
	108.924	5.2545	-0.840115	5.44669
	108.945	5.21838	-0.847985	5.44669
	108.95	5.2417	-0.86827	5.44669
	108.945	5.31325	-0.87666	5.44669
	108.941	5.49024	-0.857648	5.44669
	108.941	5.71112	-0.836407	5.44669
	108.942	5.81719	-0.832636	5.44669
	108.943	5.79521	-0.838349	5.44669
	108.943	5.75022	-0.842041	5.44669
	108.92	5.73949	-0.84155	5.44669
	108.863	5.75104	-0.840032	5.44669
	108.817	5.7597	-0.83957	5.44669
	108.791	5.75922	-0.839916	5.44669
	108.747	5.75594	-0.840225	5.44669
	108.708	5.75474	-0.840232	5.44669
	108.703	5.7554	-0.840124	5.44669
	108.713	5.75611	-0.840077	5.44669
	108.72	5.75617	-0.840096	5.44669
	108.719	5.75594	-0.84012	5.44669
	108.716	5.75582	-0.840124	5.44669
	108.715	5.75586	-0.840117	5.44669
	108.716	5.75591	-0.840112	5.44669
	108.716	5.75592	-0.840113	5.44669
	108.716	5.75591	-0.840115	5.44669
	108.694	5.7559	-0.840115	5.44669
	108.614	5.7559	-0.840115	5.44669
	108.511	5.7559	-0.840115	5.44669
	108.461	5.7559	-0.840115	5.44669
	108.471	5.7559	-0.840115	5.44669
	108.493	5.80509	-0.840115	5.44669
	108.498	5.93187	-0.840115	5.44669
	108.492	5.9843	-0.840115	5.44669
	108.488	5.86548	-0.840115	5.44669
	108.488	5.73273	-0.840115	5.44669
	108.49	5.75835	-0.840115	5.44669
	108.49	5.97002	-0.840115	5.44669
	108.49	6.22149	-0.840115	5.44669
	108.49	6.27882	-0.840115	5.44669
	108.49	6.07019	-0.840115	5.44669
	108.49	5.84135	-0.840115	5.44669
	108.49	5.84968	-0.840115	5.44669
	108.49	5.98845	-0.840115	5.44669
	108.49	6.05215	-0.840115	5.44669
	108.49	6.03087	-0.840115	5.44669
	108.49	6.04871	-0.840115	5.44669
	108.49	6.16996	-0.840115	5.44669
	108.49	6.28041	-0.840115	5.44669
	108.49	6.29403	-0.840115	5.44669
	108.49	6.26214	-0.840115	5.44669
	108.468	6.2442	-0.840115	5.44669
	108.388	6.24806	-0.840115	5.44669
	108.284	6.25606	-0.840115	5.44669
	108.235	6.25804	-0.840115	5.44669
	108.245	6.25603	-0.840115	5.44669
	108.266	6.25448	-0.840115	5.44669
	108.271	6.25455	-0.840115	5.44669
	108.266	6.25512	-0.840115	5.44669
	108.262	6.25534	-0.840115	5.44669
	108.262	6.25523	-0.840115	5.44669
	108.264	6.2551	-0.840115	5.44669
	108.264	6.25509	-0.840115	5.44669
	108.264	6.25513	-0.840115	5.44669
	108.241	6.25515	-0.840115	5.44669
	108.184	6.25515	-0.840115	5.44669
	108.138	6.30433	-0.840115	5.44669
	108.112	6.4311	-0.840115	5.44669
	108.069	6.53273	-0.840115	5.44669
	108.03	6.54068	-0.840115	5.44669
	108.024	6.46036	-0.840115	5.44669
	108.035	6.31798	-0.840115	5.44669
	108.041	6.22093	-0.840115	5.44669
	108.04	6.22044	-0.840115	5.44669
	108.037	6.30227	-0.840115	5.44268
	108.036	6.44262	-0.840115	5.43234
	108.037	6.53829	-0.840115	5.42806
	108.015	6.58811	-0.840115	5.43775
	107.958	6.6828	-0.840115	5.44858
	107.911	6.77102	-0.840115	5.4505
	107.908	6.78481	-0.840115	5.44759
	107.922	6.76089	-0.840115	5.44571
	107.907	6.74624	-0.840115	5.44595
	107.847	6.74864	-0.840115	5.44673
	107.798	6.75486	-0.840115	5.44696
	107.793	6.75662	-0.840115	5.44679
	107.809	6.75514	-0.840115	5.44663
	107.816	6.7539	-0.840115	5.44663
	107.814	6.7539	-0.840115	5.44668
	107.81	6.75435	-0.840115	5.44671
	107.81	6.75453	-0.840115	5.4467
	107.811	6.75445	-0.840115	5.44668
	107.811	6.75435	-0.840115	5.44668
	107.811	6.75434	-0.840115	5.44669
	107.811	6.75437	-0.840115	5.44669
	107.789	6.75439	-0.840115	5.44669
	107.731	6.75438	-0.840115	5.44669
	107.707	6.75437	-0.840115	5.44669
	107.739	6.75437	-0.840115	5.44669
	107.719	6.75437	-0.840115	5.44669
	107.627	6.75437	-0.840115	5.44669
	107.561	6.80356	-0.840115	5.44669
	107.561	6.93034	-0.840115	5.44669
	107.583	7.03196	-0.840115	5.44669
	107.593	7.03992	-0.840115	5.44669
	107.589	7.00879	-0.840115	5.44669
	107.583	7.04237	-0.840115	5.44669
	107.583	7.12453	-0.840115	5.44669
	107.584	7.10684	-0.840115	5.44669
	107.585	7.01468	-0.840115	5.44669
	107.585	6.92438	-0.840115	5.44669
	107.585	6.81175	-0.840115	5.44669
	107.585	6.77963	-0.840115	5.44669
	107.585	6.95109	-0.840115	5.44669
	107.585	7.20483	-0.840115	5.44669
	107.585	7.32637	-0.840115	5.44669
	107.585	7.29915	-0.840115	5.44669
	107.585	7.24646	-0.840115	5.44669
	107.585	7.23437	-0.840115	5.44669
	107.585	7.24808	-0.840115	5.44669
	107.585	7.25813	-0.840115	5.44669
	107.585	7.25747	-0.840115	5.44669
	107.585	7.25362	-0.840115	5.44669
	107.585	7.25224	-0.840115	5.44669
	107.585	7.25303	-0.840115	5.44669
	107.585	7.25385	-0.840115	5.44669
	107.585	7.25392	-0.840115	5.44669
	107.585	7.25365	-0.840115	5.44669
	107.562	7.25352	-0.840115	5.44669
	107.505	7.25356	-0.840115	5.44669
	107.481	7.25362	-0.840115	5.44669
	107.535	7.25363	-0.840115	5.44669
	107.573	7.25362	-0.840115	5.44669
	107.504	7.25361	-0.840115	5.44669
	107.384	7.25361	-0.840115	5.44669
	107.324	7.25361	-0.840115	5.44669
	107.336	7.25361	-0.840115	5.44669
	107.361	7.25361	-0.840115	5.44669
	107.368	7.25361	-0.840115	5.44669
	107.361	7.25361	-0.840115	5.44669
	107.356	7.25361	-0.840115	5.44669
	107.357	7.25361	-0.840115	5.44669
	107.358	7.25361	-0.840115	5.44669
	107.337	7.25361	-0.847985	5.44669
	107.279	7.3028	-0.86827	5.44669
	107.255	7.42958	-0.87666	5.44669
	107.286	7.48201	-0.857648	5.44669
	107.267	7.36319	-0.836407	5.44669
	107.174	7.27963	-0.832636	5.44669
	107.108	7.38284	-0.838349	5.44669
	107.108	7.52016	-0.842041	5.44669
	107.131	7.55119	-0.84155	5.44669
	107.14	7.517	-0.840032	5.44669
	107.136	7.54109	-0.83957	5.44669
	107.109	7.66955	-0.839916	5.44669
	107.028	7.7808	-0.840225	5.44669
	106.926	7.7922	-0.840232	5.44669
	106.877	7.75908	-0.840124	5.44669
	106.888	7.74142	-0.840077	5.44669
	106.909	7.74584	-0.847966	5.44669
	106.913	7.75397	-0.868276	5.44669
	106.908	7.75581	-0.876669	5.44669
	106.904	7.75369	-0.85765	5.44669
	106.904	7.75215	-0.836404	5.44669
	106.906	7.75225	-0.832635	5.44669
	106.906	7.75285	-0.838349	5.44669
	106.906	7.75306	-0.842042	5.44669
	106.883	7.75293	-0.841551	5.44669
	106.804	7.75281	-0.840031	5.44669
	106.723	7.7528	-0.83957	5.44669
	106.753	7.75284	-0.839916	5.44669
	106.844	7.75286	-0.840225	5.44669
	106.835	7.75286	-0.840232	5.44669
	106.726	7.75284	-0.840124	5.44669
	106.65	7.75284	-0.840077	5.44669
	106.652	7.75285	-0.840096	5.44669
	106.678	7.75285	-0.84012	5.44669
	106.689	7.75285	-0.840124	5.44669
	106.684	7.75285	-0.840117	5.44669
	106.678	7.75285	-0.840112	5.44669
	106.677	7.75285	-0.840113	5.44669
	106.679	7.75285	-0.840115	5.44669
	106.68	7.75285	-0.840115	5.44669
	106.68	7.75285	-0.840115	5.44669
	106.679	7.75285	-0.840115	5.44669
	106.679	7.75285	-0.840115	5.44669
	106.657	7.75285	-0.840115	5.44669
	106.578	7.75285	-0.840115	5.44669
	106.474	7.80204	-0.840115	5.44669
	106.424	7.92881	-0.840115	5.44669
	106.435	7.98124	-0.840115	5.44669
	106.456	7.86243	-0.840115	5.44669
	106.461	7.77886	-0.840115	5.44669
	106.456	7.93126	-0.840115	5.44669
	106.451	8.19536	-0.847985	5.44669
	106.452	8.32802	-0.86827	5.44669
	106.453	8.30178	-0.87666	5.44669
	106.432	8.24555	-0.857648	5.44669
	106.374	8.23162	-0.836407	5.44669
	106.327	8.24583	-0.832636	5.44669
	106.301	8.25673	-0.838349	5.44669
	106.258	8.25625	-0.842041	5.44669
	106.219	8.25218	-0.84155	5.44669
	106.236	8.25064	-0.840032	5.44669
	106.304	8.25145	-0.83957	5.44669
	106.334	8.25233	-0.839916	5.44669
	106.279	8.25241	-0.840225	5.44669
	106.216	8.25213	-0.840232	5.44669
	106.205	8.25199	-0.840124	5.44669
	106.222	8.25202	-0.840077	5.44669
	106.233	8.25209	-0.840096	5.44669
	106.231	8.25211	-0.84012	5.44669
	106.227	8.25209	-0.840124	5.44669
	106.225	8.25208	-0.840117	5.44669
	106.226	8.25208	-0.840112	5.44669
	106.227	8.25208	-0.840113	5.44669
	106.205	8.25208	-0.847986	5.44669
	106.125	8.25208	-0.876142	5.44669
	106.021	8.25208	-0.904815	5.44669
	105.972	8.25208	-0.894193	5.44669
	106.005	8.25208	-0.85394	5.44669
	106.083	8.30127	-0.828928	5.44669
	106.112	8.47724	-0.830871	5.44669
	106.053	8.70564	-0.840275	5.44669
	105.988	8.76603	-0.843477	5.44669
	105.978	8.61608	-0.841467	5.44669
	105.996	8.5169	-0.839486	5.44669
	106.007	8.62469	-0.839371	5.44669
	106.005	8.76948	-0.840026	5.44669
	106	8.80202	-0.840342	5.44669
	105.999	8.76579	-0.840241	5.44669
	106	8.69012	-0.840087	5.44669
	106.001	8.56517	-0.847929	5.44669
	106.001	8.52292	-0.868256	5.44669
	106.001	8.64536	-0.876674	5.44669
	106.001	8.77601	-0.857659	5.44669
	105.978	8.7974	-0.836406	5.44669
	105.899	8.76154	-0.832632	5.44669
	105.795	8.73917	-0.838347	5.44669
	105.745	8.74259	-0.842042	5.44669
	105.756	8.75198	-0.841551	5.44669
	105.777	8.7547	-0.847902	5.44669
	105.782	8.7525	-0.867725	5.44669
	105.777	8.75061	-0.876461	5.44669
	105.773	8.7506	-0.857759	5.44669
	105.773	8.75127	-0.836524	5.44669
	105.774	8.75155	-0.832646	5.44669
	105.775	8.75143	-0.838311	5.44669
	105.775	8.75128	-0.842022	5.44669
	105.774	8.75126	-0.841556	5.44669
	105.774	8.75131	-0.840041	5.44669
	105.774	8.80052	-0.839572	5.44669
	105.774	8.92729	-0.839914	5.44669
	105.774	9.0289	-0.840224	5.44669
	105.774	9.08605	-0.840232	5.44669
	105.774	9.13251	-0.840125	5.44669
	105.774	9.04256	-0.840077	5.44669
	105.774	8.87588	-0.840095	5.44669
	105.774	8.9186	-0.84012	5.44669
	105.752	9.15607	-0.840124	5.44669
	105.695	9.26575	-0.847987	5.44669
	105.671	9.13292	-0.868268	5.44669
	105.702	9.02335	-0.884529	5.44669
	105.683	9.0715	-0.885804	5.44669
	105.59	9.08883	-0.872952	5.44669
	105.546	9.07236	-0.85017	5.44669
	105.604	9.15664	-0.834641	5.44669
	105.65	9.26239	-0.834562	5.44669
	105.606	9.28697	-0.839785	5.44669
	105.541	9.26129	-0.841958	5.44669
	105.526	9.24206	-0.848876	5.44669
	105.541	9.24317	-0.867988	5.44669
	105.553	9.25048	-0.876225	5.44669
	105.553	9.25315	-0.857566	5.44669
	105.548	9.25167	-0.836527	5.44669
	105.547	9.2501	-0.832716	5.44669
	105.547	9.24997	-0.83834	5.44669
	105.548	9.25047	-0.842009	5.44669
	105.548	9.25073	-0.84154	5.44669
	105.526	9.25066	-0.840039	5.44669
	105.446	9.25054	-0.839576	5.44669
	105.365	9.25051	-0.839916	5.44669
	105.373	9.25054	-0.840223	5.44669
	105.407	9.25056	-0.840231	5.44669
	105.374	9.25056	-0.840125	5.44669
	105.319	9.25055	-0.840078	5.44669
	105.303	9.25055	-0.840096	5.44669
	105.315	9.25055	-0.84012	5.44669
	105.326	9.25056	-0.840124	5.44268
	105.326	9.25056	-0.840117	5.43234
	105.322	9.25055	-0.840112	5.42806
	105.32	9.25055	-0.840113	5.43775
	105.299	9.25055	-0.840115	5.44858
	105.242	9.25055	-0.840115	5.4505
	105.219	9.25055	-0.840115	5.44759
	105.272	9.25055	-0.840115	5.44571
	105.332	9.25055	-0.840115	5.44595
	105.321	9.25055	-0.840115	5.44673
	105.225	9.25055	-0.847986	5.44696
	105.111	9.25055	-0.86827	5.44679
	105.062	9.29974	-0.87666	5.44663
	105.077	9.42652	-0.857648	5.44663
	105.1	9.47895	-0.836407	5.44668
	105.104	9.36013	-0.832636	5.44671
	105.097	9.22738	-0.838349	5.4467
	105.093	9.20382	-0.842041	5.44668
	105.094	9.23952	-0.84155	5.44668
	105.096	9.31178	-0.840032	5.44669
	105.096	9.43549	-0.83957	5.44669
	105.096	9.52762	-0.839916	5.44669
	105.095	9.58188	-0.840225	5.44669
	105.095	9.6305	-0.840232	5.44669
	105.095	9.59167	-0.840124	5.44669
	105.096	9.55181	-0.840077	5.44669
	105.096	9.64629	-0.840096	5.44669
	105.096	9.76465	-0.84012	5.44669
	105.095	9.79088	-0.840124	5.44669
	105.096	9.76141	-0.840117	5.44669
	105.096	9.74001	-0.847983	5.44669
	105.096	9.74155	-0.876139	5.44669
	105.073	9.74982	-0.904815	5.44669
	105.016	9.75273	-0.894194	5.44669
	104.97	9.75101	-0.85394	5.44669
	104.966	9.74926	-0.828928	5.44669
	104.98	9.74913	-0.83087	5.44669
	104.965	9.7497	-0.840275	5.44669
	104.905	9.74999	-0.843477	5.44669
	104.856	9.7499	-0.841467	5.44669
	104.852	9.74977	-0.847357	5.44669
	104.867	9.74974	-0.875397	5.44669
	104.874	9.74978	-0.904727	5.44669
	104.872	9.7498	-0.894421	5.44669
	104.869	9.7498	-0.854067	5.44669
	104.868	9.74979	-0.8289	5.44669
	104.869	9.74979	-0.830814	5.44669
	104.87	9.74979	-0.840261	5.44669
	104.869	9.74979	-0.843491	5.44669
	104.869	9.74979	-0.841478	5.44669
	104.869	9.74979	-0.839486	5.44669
	104.869	9.74979	-0.839367	5.44669
	104.869	9.74979	-0.840025	5.44669
	104.869	9.74979	-0.840343	5.44669
	104.869	9.74979	-0.840242	5.44669
	104.847	9.74979	-0.840087	5.44669
	104.789	9.74979	-0.840058	5.44669
	104.743	9.74979	-0.840101	5.44669
	104.74	9.74979	-0.840129	5.44669
	104.754	9.74979	-0.840126	5.44669
	104.739	9.74979	-0.840114	5.44669
	104.679	9.74979	-0.840111	5.44669
	104.63	9.74979	-0.840113	5.44669
	104.625	9.74979	-0.840116	5.44669
	104.64	9.74979	-0.840116	5.44669
	104.648	9.79898	-0.840115	5.44669
	104.646	9.97495	-0.840114	5.44669
	104.62	10.2033	-0.840115	5.44669
	104.54	10.2637	-0.840115	5.44669
	104.437	10.0646	-0.840115	5.44669
	104.388	9.83865	-0.840115	5.44669
	104.398	9.894	-0.840115	5.44669
	104.419	10.1576	-0.840115	5.44669
	104.424	10.3229	-0.840115	5.44669
	104.419	10.3102	-0.840115	5.44669
	104.415	10.2481	-0.840115	5.44669
	104.415	10.2268	-0.840115	5.44669
	104.417	10.2401	-0.840115	5.44669
	104.417	10.2532	-0.840115	5.44669
	104.417	10.2539	-0.840115	5.44669
	104.394	10.2496	-0.840115	5.44669
	104.314	10.2475	-0.840115	5.44669
	104.211	10.2482	-0.840115	5.44669
	104.161	10.2492	-0.840115	5.44669
	104.172	10.2986	-0.840115	5.44669
	104.193	10.4743	-0.840115	5.44669
	104.198	10.6533	-0.840115	5.44669
	104.193	10.5869	-0.840115	5.44669
	104.189	10.3846	-0.840115	5.44669
	104.189	10.3551	-0.840115	5.44669
	104.19	10.4688	-0.840115	5.44669
	104.191	10.5356	-0.840115	5.44669
	104.191	10.4753	-0.840115	5.44669
	104.19	10.3695	-0.840115	5.44669
	104.19	10.436	-0.840115	5.44669
	104.19	10.614	-0.840115	5.44669
	104.19	10.5844	-0.840115	5.44669
	104.19	10.3976	-0.840115	5.44669
	104.19	10.4106	-0.840115	5.44669
	104.19	10.6429	-0.840115	5.44669
	104.168	10.8101	-0.840115	5.44669
	104.111	10.8094	-0.840115	5.44669
	104.065	10.7515	-0.840115	5.44669
	104.039	10.7278	-0.840115	5.44669
	103.995	10.7385	-0.840115	5.44669
	103.956	10.7514	-0.840115	5.44669
	103.951	10.7531	-0.847985	5.44669
	103.961	10.7491	-0.86827	5.44669
	103.968	10.7469	-0.87666	5.44669
	103.967	10.7474	-0.857648	5.44669
	103.964	10.7484	-0.836407	5.44669
	103.963	10.7486	-0.832636	5.44669
	103.964	10.7484	-0.838349	5.44669
	103.964	10.7482	-0.842041	5.44669
	103.964	10.7482	-0.84155	5.44669
	103.964	10.7483	-0.840032	5.44669
	103.964	10.7483	-0.83957	5.44669
	103.964	10.7483	-0.839916	5.44669
	103.964	10.7483	-0.840225	5.44669
	103.964	10.7483	-0.840232	5.44669
	103.964	10.7483	-0.840124	5.44669
	103.964	10.7483	-0.840077	5.44669
	103.942	10.7483	-0.840096	5.44669
	103.884	10.7483	-0.84012	5.44669
	103.838	10.7483	-0.840124	5.44669
	103.812	10.7483	-0.840117	5.44669
	103.769	10.7483	-0.840112	5.44669
	103.73	10.7483	-0.840113	5.44669
	103.724	10.7483	-0.847986	5.44669
	103.735	10.7975	-0.868271	5.44669
	103.741	10.9242	-0.87666	5.44669
	103.74	11.0259	-0.857648	5.44669
	103.738	11.0338	-0.836407	5.44669
	103.737	10.9535	-0.832636	5.44669
	103.737	10.8111	-0.838349	5.44669
	103.738	10.7141	-0.842041	5.44669
	103.738	10.7628	-0.84155	5.44669
	103.738	10.9222	-0.840032	5.44669
	103.738	11.0374	-0.83957	5.44669
	103.738	11.0886	-0.839916	5.44669
	103.738	11.1769	-0.840225	5.44669
	103.738	11.2619	-0.840232	5.44669
	103.715	11.2767	-0.840124	5.44669
	103.658	11.2543	-0.840077	5.44669
	103.612	11.2399	-0.840096	5.44669
	103.586	11.2419	-0.84012	5.44669
	103.565	11.2478	-0.840124	5.44669
	103.583	11.2496	-0.840117	5.44669
	103.602	11.2483	-0.840112	5.44669
	103.558	11.2471	-0.840113	5.44669
	103.505	11.247	-0.840115	5.44669
	103.493	11.2475	-0.840115	5.44669
	103.506	11.2476	-0.840115	5.44669
	103.516	11.2476	-0.840115	5.44669
	103.515	11.2475	-0.840115	5.44669
	103.511	11.2475	-0.840115	5.44669
	103.51	11.2475	-0.840115	5.44669
	103.511	11.2475	-0.840115	5.44669
	103.512	11.2475	-0.840115	5.44669
	103.489	11.2475	-0.840115	5.44669
	103.432	11.2475	-0.840115	5.44669
	103.408	11.2475	-0.840115	5.44669
	103.439	11.2475	-0.840115	5.44669
	103.42	11.2475	-0.840115	5.44669
	103.327	11.2475	-0.840115	5.44669
	103.261	11.2475	-0.847985	5.44669
	103.261	11.2475	-0.86827	5.44669
	103.284	11.2475	-0.87666	5.44669
	103.293	11.2475	-0.857648	5.44669
	103.289	11.2475	-0.836407	5.44669
	103.284	11.2475	-0.832636	5.44669
	103.283	11.2475	-0.838349	5.44669
	103.285	11.2475	-0.842041	5.44669
	103.286	11.2475	-0.84155	5.44669
	103.286	11.2475	-0.840032	5.44669
	103.285	11.2475	-0.83957	5.44669
	103.285	11.2475	-0.839916	5.44669
	103.285	11.2475	-0.840225	5.44669
	103.285	11.2475	-0.840232	5.44669
	103.285	11.2475	-0.840124	5.44669
	103.285	11.2475	-0.840077	5.44669
	103.285	11.2475	-0.840096	5.44669
	103.285	11.2475	-0.84012	5.44669
	103.285	11.2475	-0.840124	5.44669
	103.285	11.2475	-0.840117	5.44669
	103.285	11.2475	-0.840112	5.44669
	103.285	11.2475	-0.840113	5.44669
	103.285	11.2475	-0.840115	5.44669
	103.285	11.2475	-0.840115	5.44669
	103.285	11.2475	-0.840115	5.44669
	103.285	11.2967	-0.840115	5.44669
	103.285	11.4727	-0.840115	5.44669
	103.285	11.6519	-0.840115	5.44669
	103.285	11.5855	-0.847986	5.44669
	103.285	11.3339	-0.86827	5.44669
	103.285	11.1776	-0.87666	5.44669
	103.285	11.1897	-0.857648	5.44669
	103.285	11.2485	-0.836407	5.44669
	103.285	11.2685	-0.832636	5.44669
	103.285	11.256	-0.838349	5.44669
	103.285	11.2436	-0.842041	5.44669
	103.285	11.2428	-0.84155	5.44669
	103.285	11.2469	-0.840032	5.44669
	103.285	11.2489	-0.83957	5.44669
	103.285	11.2483	-0.839916	5.44669
	103.285	11.2473	-0.840225	5.44669
	103.285	11.2471	-0.840232	5.44669
	103.285	11.2474	-0.840124	5.44669
	103.285	11.2476	-0.840077	5.44669
	103.285	11.2476	-0.840096	5.44669
	103.285	11.2475	-0.84012	5.44669
	103.285	11.2475	-0.840124	5.44669
	103.285	11.2475	-0.840117	5.44669
	103.285	11.2475	-0.840112	5.44669
	103.285	11.2475	-0.840113	5.44669
	103.285	11.2475	-0.840115	5.44669
	103.285	11.2475	-0.840115	5.44669
	103.285	11.2475	-0.840115	5.44669
	103.263	11.2967	-0.840115	5.44669
	103.183	11.4235	-0.840115	5.44669
	103.102	11.4759	-0.840115	5.44669
	103.132	11.3571	-0.840115	5.44669
	103.224	11.2243	-0.840115	5.44669
	103.215	11.25	-0.840115	5.44669
	103.106	11.4124	-0.840115	5.44268
	103.029	11.5371	-0.840115	5.43234
	103.031	11.5912	-0.840115	5.42806
	103.058	11.6774	-0.840115	5.43775
	103.068	11.7113	-0.840115	5.44858
	103.063	11.55	-0.840115	5.4505
	103.057	11.2999	-0.840115	5.44759
	103.057	11.1763	-0.847985	5.44571
	103.059	11.2013	-0.86827	5.44595
	103.06	11.2538	-0.87666	5.44673
	103.059	11.2666	-0.857648	5.44696
	103.059	11.3025	-0.836407	5.44679
	103.059	11.4683	-0.832636	5.44663
	103.059	11.6972	-0.838349	5.44663
	103.059	11.8106	-0.842041	5.44668
	103.059	11.7888	-0.84155	5.44671
	103.059	11.7413	-0.840032	5.4467
	103.059	11.7294	-0.83957	5.44668
	103.059	11.7414	-0.839916	5.44668
	103.059	11.7506	-0.840225	5.44669
	103.059	11.7503	-0.840232	5.44669
	103.059	11.7468	-0.840124	5.44669
	103.037	11.7455	-0.840077	5.44669
	102.979	11.7462	-0.840096	5.44669
	102.955	11.7469	-0.84012	5.44669
	103.009	11.747	-0.840124	5.44669
	103.069	11.7468	-0.840117	5.44669
	103.08	11.7467	-0.840112	5.44669
	103.064	11.7467	-0.840113	5.44669
	103.053	11.7467	-0.840115	5.44669
	103.055	11.7468	-0.840115	5.44669
	103.037	11.7467	-0.840115	5.44669
	102.958	11.7467	-0.840115	5.44669
	102.854	11.7467	-0.840115	5.44669
	102.803	11.7467	-0.840115	5.44669
	102.814	11.7467	-0.840115	5.44669
	102.835	11.7467	-0.840115	5.44669
	102.84	11.7467	-0.840115	5.44669
	102.835	11.7467	-0.840115	5.44669
	102.831	11.7467	-0.840115	5.44669
	102.831	11.7467	-0.840115	5.44669
	102.833	11.7467	-0.840115	5.44669
	102.833	11.7467	-0.840115	5.44669
	102.833	11.7467	-0.840115	5.44669
	102.832	11.7467	-0.840115	5.44669
	102.832	11.7467	-0.840115	5.44669
	102.833	11.7467	-0.840115	5.44669
	102.833	11.7467	-0.840115	5.44669
	102.833	11.7467	-0.840115	5.44669
	102.833	11.7467	-0.840115	5.44669
	102.833	11.7467	-0.840115	5.44669
	102.833	11.7467	-0.840115	5.44669
	102.833	11.7467	-0.840115	5.44669
	102.833	11.7467	-0.840115	5.44669
	102.833	11.7467	-0.840115	5.44669
	102.833	11.7467	-0.840115	5.44669
	102.833	11.7467	-0.840115	5.44669
	102.81	11.7467	-0.840115	5.44669
	102.753	11.7467	-0.840115	5.44669
	102.729	11.7467	-0.840115	5.44669
	102.783	11.7467	-0.840115	5.44669
	102.843	11.7467	-0.840115	5.44669
	102.854	11.7467	-0.840115	5.44669
	102.838	11.7467	-0.840115	5.44669
	102.805	11.7467	-0.840115	5.44669
	102.749	11.7467	-0.840115	5.44669
	102.729	11.7467	-0.840115	5.44669
	102.784	11.7467	-0.840115	5.44669
	102.844	11.7467	-0.840115	5.44669
	102.853	11.7467	-0.840115	5.44669
	102.837	11.7467	-0.840115	5.44669
	102.805	11.7467	-0.840115	5.44669
	102.749	11.7467	-0.840115	5.44669
	102.729	11.7467	-0.840115	5.44669
	102.784	11.7467	-0.840115	5.44669
	102.844	11.7467	-0.840115	5.44669
	102.853	11.7467	-0.840115	5.44669
	102.837	11.7467	-0.840115	5.44669
	102.827	11.7467	-0.840115	5.44669
	102.806	11.7467	-0.840115	5.44669
	102.753	11.7467	-0.847985	5.44669
	102.731	11.7467	-0.86827	5.44669
	102.761	11.7467	-0.87666	5.44669
	102.741	11.7467	-0.857648	5.44669
	102.67	11.7467	-0.836407	5.44669
	102.684	11.7467	-0.832636	5.44669
	102.788	11.7467	-0.838349	5.44669
	102.838	11.7467	-0.842041	5.44669
	102.779	11.7467	-0.84155	5.44669
	102.708	11.7467	-0.840032	5.44669
	102.672	11.7467	-0.83957	5.44669
	102.633	11.7467	-0.847787	5.44669
	102.6	11.7467	-0.868381	5.44669
	102.595	11.7467	-0.876777	5.44669
	102.604	11.7467	-0.857658	5.44669
	102.609	11.7467	-0.84424	5.44669
	102.631	11.7467	-0.860773	5.44669
	102.686	11.7467	-0.874899	5.44669
	102.709	11.7467	-0.859583	5.44669
	102.656	11.7467	-0.837844	5.44669
	102.596	11.7467	-0.832551	5.44669
	102.585	11.7467	-0.837802	5.44669
	102.601	11.7467	-0.841842	5.44669
	102.612	11.7467	-0.841662	5.44669
	102.61	11.7467	-0.840149	5.44669
	102.606	11.7467	-0.839579	5.44669
	102.627	11.7467	-0.839878	5.44669
	102.686	11.7467	-0.840206	5.44669
	102.71	11.7467	-0.840237	5.44669
	102.679	11.7467	-0.840134	5.44669
	102.676	11.7467	-0.840079	5.44669
	102.711	11.7467	-0.840093	5.44669
	102.731	11.7467	-0.840118	5.44669
	102.705	11.7467	-0.840124	5.44669
	102.639	11.7959	-0.840117	5.44669
	102.591	11.9227	-0.840113	5.44669
	102.589	11.9751	-0.840113	5.44669
	102.605	11.8563	-0.840115	5.44669
	102.612	11.7236	-0.840115	5.44669
	102.609	11.7	-0.840115	5.44669
	102.606	11.7357	-0.847985	5.44669
	102.605	11.7588	-0.86827	5.44669
	102.606	11.7557	-0.88453	5.44669
	102.607	11.7462	-0.885804	5.44669
	102.607	11.7433	-0.872952	5.44669
	102.606	11.7455	-0.85017	5.44669
	102.606	11.7474	-0.834641	5.44669
	102.606	11.7475	-0.834563	5.44268
	102.606	11.7468	-0.839785	5.43234
	102.606	11.7465	-0.841958	5.42806
	102.606	11.7466	-0.841005	5.43775
	102.629	11.7468	-0.847704	5.44858
	102.686	11.7468	-0.875706	5.4505
	102.71	11.7467	-0.904733	5.44759
	102.656	11.7467	-0.894313	5.44571
	102.596	11.7467	-0.854019	5.44595
	102.585	11.7467	-0.828919	5.44673
	102.601	11.7467	-0.830838	5.44696
	102.612	11.7467	-0.840265	5.44679
	102.61	11.7467	-0.843484	5.44663
	102.606	11.7467	-0.841474	5.44663
	102.605	11.7467	-0.839487	5.44668
	102.606	11.7959	-0.839369	5.44671
	102.607	11.9227	-0.840025	5.4467
	102.629	11.9751	-0.840343	5.44668
	102.686	11.8563	-0.840242	5.44668
	102.732	11.7236	-0.840087	5.44669
	102.736	11.7	-0.840058	5.44669
	102.699	11.7357	-0.840101	5.44669
	102.635	11.7588	-0.840129	5.44669
	102.613	11.7557	-0.840126	5.44669
	102.67	11.7954	-0.840114	5.44669
	102.709	11.9193	-0.840111	5.44669
	102.661	11.9739	-0.840113	5.44669
	102.621	11.857	-0.840116	5.44669
	102.664	11.7243	-0.840116	5.44669
	102.704	11.7001	-0.840115	5.44669
	102.661	11.7355	-0.840114	5.44669
	102.623	11.7587	-0.847985	5.44669
	102.665	11.7557	-0.86827	5.44669
	102.703	11.7463	-0.88453	5.44669
	102.661	11.7433	-0.885804	5.44669
	102.622	11.7455	-0.872952	5.44669
	102.665	11.7474	-0.85017	5.44669
	102.703	11.7475	-0.834641	5.44669
	102.661	11.7468	-0.834563	5.44669
	102.6	11.7465	-0.839785	5.44669
	102.608	11.7466	-0.849829	5.44669
	102.68	11.7468	-0.869161	5.44669
	102.737	11.7468	-0.876378	5.44669
	102.74	11.7467	-0.857214	5.44669
	102.699	11.7467	-0.836325	5.44669
	102.633	11.7467	-0.832757	5.44669
	102.59	11.7467	-0.838428	5.44669
	102.591	11.7467	-0.842032	5.44669
	102.606	11.7467	-0.841518	5.44669
	102.612	11.7467	-0.840021	5.44669
	102.609	11.7467	-0.839577	5.44669
	102.605	11.7467	-0.839923	5.44669
	102.605	11.7467	-0.840225	5.44669
	102.606	11.7467	-0.840229	5.44669
	102.607	11.7467	-0.840123	5.44669
	102.607	11.7467	-0.840078	5.44669
	102.606	11.7467	-0.840096	5.44669
	102.606	11.7467	-0.847991	5.44669
	102.606	11.7467	-0.868279	5.44669
	102.606	11.7467	-0.876661	5.44669
	102.629	11.7467	-0.857646	5.44669
	102.686	11.7467	-0.836405	5.44669
	102.71	11.7467	-0.832636	5.44669
	102.656	11.7467	-0.83835	5.44669
	102.618	11.7467	-0.842041	5.44669
	102.665	11.7467	-0.84155	5.44669
	102.705	11.7467	-0.847902	5.44669
	102.661	11.7467	-0.867725	5.44669
	102.6	11.7467	-0.876461	5.44669
	102.607	11.7467	-0.857759	5.44669
	102.68	11.7467	-0.836524	5.44669
	102.715	11.7467	-0.832646	5.44669
	102.66	11.7467	-0.838311	5.44669
	102.596	11.7467	-0.842022	5.44669
	102.584	11.7467	-0.841556	5.44669
	102.601	11.7467	-0.840041	5.44669
	102.612	11.7467	-0.839572	5.44669
	102.611	11.7467	-0.839914	5.44669
	102.606	11.7467	-0.840224	5.44669
	102.605	11.7467	-0.840232	5.44669
	102.606	11.7467	-0.840125	5.44669
	102.607	11.7467	-0.840077	5.44669
	102.607	11.7467	-0.840095	5.44669
	102.606	11.7467	-0.847991	5.44669
	102.606	11.7467	-0.868279	5.44669
	102.606	11.7467	-0.876662	5.44669
	102.606	11.7467	-0.857646	5.44669
	102.629	11.7467	-0.836405	5.44669
	102.686	11.7467	-0.832636	5.44669
	102.71	11.7467	-0.83835	5.44669
	102.656	11.7467	-0.849912	5.44669
	102.596	11.7467	-0.869706	5.44669
	102.585	11.7467	-0.876576	5.44669
	102.601	11.7959	-0.857103	5.44669
	102.612	11.9227	-0.836208	5.44669
	102.633	11.9751	-0.832747	5.44669
	102.686	11.8563	-0.838466	5.44669
	102.708	11.7236	-0.842051	5.44669
	102.655	11.7	-0.841513	5.44669
	102.618	11.7357	-0.840012	5.44669
	102.665	11.7588	-0.839575	5.44669
	102.727	11.7557	-0.839925	5.44669
	102.763	11.7462	-0.840227	5.44669
	102.805	11.7433	-0.840229	5.44669
	102.84	11.7455	-0.840123	5.44669
	102.845	11.7474	-0.840077	5.44669
	102.835	11.7475	-0.840096	5.44669
	102.852	11.7468	-0.847991	5.44669
	102.91	11.7465	-0.87615	5.44669
	102.936	11.7466	-0.904817	5.44669
	102.883	11.7468	-0.894191	5.44669
	102.822	11.7468	-0.861809	5.44669
	102.811	11.7467	-0.857084	5.44669
	102.85	11.7467	-0.875287	5.44669
	102.94	11.7467	-0.885964	5.44669
	103.042	11.7467	-0.876313	5.44669
	103.088	11.7467	-0.851522	5.44669
	103.076	11.7467	-0.834013	5.44669
	103.056	11.6975	-0.833819	5.44669
	103.051	11.5708	-0.839696	5.44669
	103.057	11.5183	-0.842185	5.44669
	103.061	11.6372	-0.841132	5.44669
	103.06	11.7699	-0.839805	5.44669
	103.059	11.7935	-0.839623	5.44669
	103.058	11.7086	-0.840019	5.44669
	103.059	11.5587	-0.840249	5.44669
	103.059	11.5094	-0.840205	5.44669
	103.059	11.5885	-0.840105	5.44669
	103.059	11.5482	-0.840078	5.44669
	103.059	11.3904	-0.840103	5.4507
	103.059	11.4191	-0.840123	5.46104
	103.059	11.6476	-0.840122	5.46531
	103.081	11.8076	-0.840115	5.45562
	103.161	11.8053	-0.840112	5.4448
	103.264	11.7493	-0.840114	5.44287
	103.314	11.6777	-0.840115	5.44579
	103.304	11.5124	-0.840115	5.44767
	103.26	11.2964	-0.840115	5.44742
	103.198	11.1882	-0.840115	5.44664
	103.179	11.2076	-0.840115	5.44641
	103.237	11.3014	-0.840115	5.44658
	103.297	11.4397	-0.840115	5.44674
	103.306	11.481	-0.840115	5.44675
	103.29	11.3535	-0.840115	5.44669
	103.279	11.221	-0.840115	5.44667
	103.281	11.2006	-0.840115	5.44668
	103.286	11.2376	-0.840115	5.44669
	103.287	11.2601	-0.840115	5.44669
	103.286	11.2563	-0.840115	5.44669
	103.307	11.2467	-0.847985	5.44669
	103.365	11.244	-0.86827	5.44669
	103.411	11.2463	-0.87666	5.44669
	103.437	11.2482	-0.857648	5.44669
	103.48	11.2482	-0.836407	5.44669
	103.519	11.2475	-0.832636	5.44669
	103.503	11.2473	-0.838349	5.44669
	103.434	11.2474	-0.842041	5.44669
	103.404	11.2475	-0.84155	5.44669
	103.459	11.2476	-0.840032	5.44669
	103.522	11.2475	-0.83957	5.44669
	103.534	11.2475	-0.839916	5.44669
	103.517	11.2475	-0.840225	5.44669
	103.506	11.1983	-0.840232	5.44669
	103.507	11.0715	-0.840124	5.44669
	103.512	11.0191	-0.847948	5.44669
	103.513	11.1379	-0.868251	5.44669
	103.512	11.2707	-0.876665	5.44669
	103.511	11.2942	-0.857657	5.44669
	103.511	11.2585	-0.836409	5.44669
	103.511	11.2355	-0.832634	5.44669
	103.534	11.2385	-0.838347	5.44669
	103.614	11.248	-0.842041	5.44669
	103.717	11.2509	-0.841551	5.44669
	103.767	11.2487	-0.840032	5.44669
	103.756	11.1976	-0.839569	5.44669
	103.735	11.0216	-0.839916	5.44669
	103.73	10.7939	-0.840225	5.44669
	103.735	10.6846	-0.840232	5.44669
	103.74	10.7077	-0.840124	5.44669
	103.739	10.7542	-0.840077	5.44669
	103.738	10.7653	-0.840096	5.44669
	103.737	10.7533	-0.84012	5.44669
	103.738	10.7443	-0.840124	5.44669
	103.738	10.7448	-0.840117	5.44669
	103.738	10.7482	-0.840112	5.44669
	103.738	10.7495	-0.840113	5.44669
	103.76	10.7488	-0.840115	5.44669
	103.84	10.7481	-0.840115	5.44669
	103.921	10.748	-0.840115	5.44669
	103.913	10.7482	-0.840115	5.44669
	103.879	10.7483	-0.840115	5.44669
	103.912	10.7483	-0.840115	5.44669
	103.967	10.7483	-0.840115	5.44669
	103.983	10.7482	-0.840115	5.44669
	103.971	10.7483	-0.840115	5.44669
	103.96	10.7483	-0.840115	5.44669
	103.96	10.7483	-0.840115	5.44669
	103.964	10.7483	-0.840115	5.44669
	103.965	10.7483	-0.840115	5.44669
	103.965	10.7483	-0.840115	5.44669
	103.964	10.7483	-0.840115	5.44669
	103.964	10.7483	-0.840115	5.44669
	103.964	10.7483	-0.840115	5.44669
	103.964	10.7483	-0.840115	5.44669
	103.964	10.7483	-0.847985	5.44669
	103.964	10.7483	-0.86827	5.44669
	103.964	10.7483	-0.87666	5.44669
	103.964	10.7483	-0.857648	5.44669
	103.964	10.7483	-0.836407	5.44669
	103.964	10.7483	-0.832636	5.44669
	103.964	10.7483	-0.838349	5.44669
	103.964	10.7483	-0.842041	5.44669
	103.964	10.7483	-0.84155	5.44669
	103.964	10.7483	-0.840032	5.44669
	103.964	10.7483	-0.83957	5.44669
	103.986	10.7483	-0.839916	5.44669
	104.044	10.7483	-0.840225	5.44669
	104.09	10.6991	-0.848102	5.44669
	104.116	10.5723	-0.86828	5.44669
	104.159	10.4707	-0.876622	5.44669
	104.198	10.4627	-0.857629	5.44669
	104.204	10.543	-0.836412	5.44669
	104.193	10.6362	-0.832645	5.44669
	104.187	10.5573	-0.838351	5.44669
	104.188	10.3294	-0.842039	5.44669
	104.191	10.1872	-0.841549	5.44669
	104.191	10.246	-0.840032	5.44669
	104.191	10.4254	-0.83957	5.44669
	104.19	10.4962	-0.839916	5.44669
	104.19	10.3663	-0.840225	5.44669
	104.19	10.2716	-0.840232	5.44669
	104.19	10.3741	-0.840124	5.44669
	104.19	10.4659	-0.840077	5.44669
	104.19	10.3719	-0.840096	5.44669
	104.19	10.2355	-0.847991	5.44669
	104.19	10.2016	-0.868279	5.44669
	104.19	10.2835	-0.876662	5.44669
	104.19	10.4357	-0.857646	5.44669
	104.19	10.4872	-0.836405	5.44669
	104.213	10.3589	-0.832636	5.44669
	104.27	10.2225	-0.83835	5.44669
	104.316	10.2008	-0.842041	5.44669
	104.342	10.2386	-0.84155	5.44669
	104.385	10.2618	-0.840031	5.44669
	104.424	10.2581	-0.83957	5.44669
	104.43	10.2483	-0.839916	5.44669
	104.419	10.2455	-0.840225	5.44669
	104.391	10.1986	-0.840232	5.44669
	104.334	10.0738	-0.840124	5.44669
	104.313	10.0214	-0.840077	5.44669
	104.368	10.1395	-0.840096	5.44669
	104.427	10.272	-0.84012	5.44669
	104.438	10.2956	-0.840124	5.44669
	104.421	10.2109	-0.840117	5.44669
	104.411	10.0119	-0.840112	5.44669
	104.413	9.8357	-0.840113	5.44669
	104.417	9.86236	-0.840115	5.44669
	104.418	9.99005	-0.840115	5.44669
	104.417	10.0918	-0.840115	5.44669
	104.416	10.1473	-0.847985	5.44669
	104.416	10.0453	-0.86827	5.44669
	104.417	9.82114	-0.87666	5.44669
	104.417	9.7379	-0.857648	5.44669
	104.439	9.87704	-0.836407	5.44669
	104.519	9.97985	-0.832636	5.44669
	104.6	9.87744	-0.838349	5.44669
	104.592	9.7336	-0.842041	5.44669
	104.558	9.69956	-0.84155	5.44669
	104.591	9.73481	-0.840032	5.44669
	104.646	9.81061	-0.83957	5.44669
	104.662	9.93596	-0.839916	5.44669
	104.65	9.97833	-0.840225	5.44669
	104.639	9.8558	-0.840232	5.44669
	104.639	9.72507	-0.840124	5.44669
	104.643	9.70367	-0.840077	5.44669
	104.644	9.73956	-0.840096	5.44669
	104.644	9.76195	-0.84012	5.44669
	104.643	9.75853	-0.840124	5.44669
	104.643	9.74913	-0.840117	5.44669
	104.665	9.74641	-0.840112	5.44669
	104.745	9.74861	-0.840113	5.44669
	104.849	9.7505	-0.840115	5.44669
	104.898	9.75051	-0.847986	5.44669
	104.865	9.74984	-0.86827	5.44669
	104.787	9.74956	-0.87666	5.44669
	104.758	9.74967	-0.857648	5.44669
	104.817	9.74982	-0.836407	5.44669
	104.882	9.74985	-0.840507	5.44669
	104.892	9.7498	-0.866505	5.44669
	104.874	9.74977	-0.878586	5.44669
	104.863	9.74978	-0.859084	5.44669
	104.865	9.74979	-0.836323	5.44669
	104.87	9.74979	-0.832091	5.44669
	104.871	9.74979	-0.83815	5.44669
	104.87	9.74979	-0.842152	5.44669
	104.869	9.74979	-0.841667	5.44669
	104.869	9.74979	-0.840041	5.44669
	104.869	9.74979	-0.839532	5.44669
	104.869	9.74979	-0.839897	5.44669
	104.869	9.7006	-0.840231	5.44669
	104.869	9.57382	-0.840241	5.44669
	104.891	9.52139	-0.840126	5.44669
	104.971	9.64021	-0.840075	5.44669
	105.075	9.77296	-0.840094	5.44669
	105.124	9.74734	-0.84012	5.44669
	105.114	9.53567	-0.840124	5.44669
	105.093	9.33339	-0.840117	5.44669
	105.088	9.35365	-0.840112	5.44669
	105.093	9.43875	-0.840113	5.44669
	105.097	9.36956	-0.840115	5.44669
	105.097	9.24567	-0.840115	5.44669
	105.096	9.20814	-0.840115	5.44669
	105.095	9.23483	-0.840115	5.44669
	105.095	9.25909	-0.840115	5.44669
	105.118	9.25973	-0.840115	5.44669
	105.198	9.25136	-0.840115	5.44669
	105.301	9.24763	-0.840115	5.44669
	105.351	9.24904	-0.840115	5.44669
	105.34	9.25096	-0.840115	5.44669
	105.319	9.25126	-0.840115	5.44669
	105.314	9.25071	-0.840115	5.44669
	105.32	9.25037	-0.840115	5.44669
	105.324	9.25042	-0.840115	5.44669
	105.323	9.25057	-0.840115	5.44669
	105.322	9.25061	-0.840115	5.44669
	105.344	9.25057	-0.840115	5.44669
	105.401	9.25054	-0.840115	5.44669
	105.425	9.25054	-0.847985	5.44669
	105.394	9.25055	-0.86827	5.44669
	105.413	9.25056	-0.87666	5.44669
	105.506	9.25056	-0.857648	5.44669
	105.572	9.25055	-0.844277	5.44669
	105.572	9.25055	-0.860792	5.44669
	105.549	9.25055	-0.874894	5.44669
	105.54	9.25056	-0.859574	5.44669
	105.544	9.20136	-0.837842	5.44669
	105.549	9.07459	-0.832553	5.44669
	105.55	9.02216	-0.845675	5.44669
	105.548	9.14097	-0.869998	5.44669
	105.548	9.27373	-0.878206	5.44669
	105.548	9.29729	-0.857682	5.44669
	105.548	9.2124	-0.843742	5.44669
	105.548	9.06255	-0.860556	5.44669
	105.548	9.01318	-0.874985	5.44669
	105.548	9.14149	-0.859697	5.44669
	105.57	9.22795	-0.837861	5.44669
	105.65	9.07338	-0.832518	5.44669
	105.754	8.80735	-0.837782	5.44669
	105.803	8.67465	-0.841846	5.44669
	105.793	8.70156	-0.84167	5.44669
	105.749	8.75809	-0.840151	5.44669
	105.687	8.7719	-0.839577	5.44669
	105.669	8.75754	-0.839877	5.44669
	105.727	8.74661	-0.840206	5.44669
	105.786	8.74714	-0.840238	5.44669
	105.796	8.75124	-0.840134	5.44669
	105.779	8.75277	-0.840079	5.44669
	105.769	8.75196	-0.840093	5.44669
	105.77	8.75107	-0.840118	5.44669
	105.775	8.75099	-0.840124	5.44669
	105.776	8.75127	-0.840117	5.44669
	105.775	8.75141	-0.840113	5.44669
	105.774	8.75138	-0.840113	5.44669
	105.774	8.75131	-0.840115	5.44669
	105.774	8.75129	-0.840115	5.44669
	105.774	8.75131	-0.840115	5.44669
	105.774	8.75132	-0.840115	5.44669
	105.774	8.75132	-0.840115	5.44669
	105.774	8.75132	-0.840115	5.44669
	105.774	8.75132	-0.840115	5.44669
	105.797	8.75132	-0.840115	5.44669
	105.876	8.75132	-0.840115	5.44669
	105.98	8.75132	-0.840115	5.44669
	106.03	8.75132	-0.840115	5.44669
	106.019	8.75132	-0.840115	5.44669
	105.998	8.75132	-0.840115	5.44669
	105.993	8.75132	-0.840115	5.44669
	105.998	8.70213	-0.840115	5.44669
	106.002	8.52616	-0.840115	5.44669
	106.002	8.34695	-0.840115	5.44669
	106.001	8.36415	-0.840115	5.44669
	106	8.43976	-0.840115	5.44669
	106	8.36768	-0.840115	5.44669
	106.001	8.24596	-0.840115	5.44669
	106.001	8.25955	-0.847985	5.44669
	106.001	8.41305	-0.86827	5.44669
	106.001	8.53827	-0.87666	5.44669
	106.001	8.54657	-0.857648	5.44669
	106.001	8.45799	-0.844277	5.44669
	106.001	8.31203	-0.860792	5.44669
	106.001	8.21642	-0.874894	5.44669
	106.001	8.2178	-0.859574	5.44669
	106.001	8.25071	-0.837842	5.44669
	106.001	8.26374	-0.832553	5.44669
	106.023	8.25746	-0.837804	5.44669
	106.08	8.25019	-0.841842	5.44669
	106.126	8.24938	-0.841661	5.44669
	106.152	8.25162	-0.848019	5.44669
	106.196	8.25285	-0.867735	5.44669
	106.235	8.25257	-0.876423	5.44669
	106.24	8.25201	-0.85774	5.44669
	106.23	8.25188	-0.836529	5.44669
	106.223	8.25202	-0.832655	5.44669
	106.224	8.25213	-0.838313	5.44669
	106.227	8.25212	-0.842019	5.44669
	106.228	8.25208	-0.849425	5.44669
	106.227	8.25207	-0.868196	5.44669
	106.227	8.25208	-0.876117	5.44669
	106.227	8.25208	-0.857447	5.44669
	106.227	8.25209	-0.836515	5.44669
	106.249	8.25208	-0.840624	5.44669
	106.307	8.25208	-0.866515	5.44669
	106.353	8.20289	-0.878549	5.44669
	106.356	8.02693	-0.859065	5.44669
	106.342	7.84772	-0.836329	5.44669
	106.358	7.91411	-0.8321	5.44669
	106.417	8.16568	-0.838152	5.44669
	106.466	8.322	-0.842149	5.44669
	106.471	8.26067	-0.841666	5.44669
	106.456	8.02592	-0.840041	5.44669
	106.448	7.77752	-0.839533	5.44669
	106.45	7.6805	-0.839897	5.44669
	106.454	7.71605	-0.84023	5.44669
	106.455	7.8127	-0.840241	5.44669
	106.454	7.94642	-0.840126	5.44669
	106.453	7.98484	-0.840075	5.44669
	106.453	7.85768	-0.840094	5.44669
	106.453	7.7264	-0.84012	5.44669
	106.476	7.70643	-0.840124	5.44669
	106.533	7.74311	-0.840117	5.44669
	106.579	7.76531	-0.840112	5.44669
	106.605	7.76154	-0.847984	5.44669
	106.648	7.75206	-0.86827	5.44669
	106.687	7.74943	-0.87666	5.44669
	106.693	7.75169	-0.857648	5.44669
	106.682	7.75358	-0.836407	5.44669
	106.676	7.75356	-0.832636	5.44669
	106.677	7.80208	-0.838349	5.44669
	106.68	7.92857	-0.842041	5.44669
	106.681	7.98113	-0.84155	5.44669
	106.68	7.86246	-0.840032	5.44669
	106.679	7.72973	-0.83957	5.44669
	106.679	7.70612	-0.839916	5.44669
	106.68	7.74179	-0.840225	5.44669
	106.68	7.76487	-0.840232	5.44669
	106.702	7.76182	-0.840124	5.44669
	106.759	7.75233	-0.840077	5.44669
	106.805	7.74944	-0.840096	5.44669
	106.831	7.7516	-0.84012	5.44669
	106.875	7.75354	-0.840124	5.44669
	106.914	7.75358	-0.840117	5.44669
	106.919	7.75291	-0.840112	5.44669
	106.909	7.75261	-0.840113	5.44669
	106.902	7.75273	-0.840115	5.44669
	106.903	7.75288	-0.840115	5.44669
	106.906	7.7529	-0.840115	5.44669
	106.907	7.75286	-0.840115	5.44669
	106.906	7.75283	-0.847985	5.44669
	106.906	7.75284	-0.86827	5.44669
	106.906	7.75285	-0.87666	5.44669
	106.906	7.75285	-0.865519	5.44669
	106.906	7.75285	-0.864562	5.44669
	106.928	7.75285	-0.869181	5.44669
	107.008	7.75285	-0.855882	5.44669
	107.111	7.75285	-0.838333	5.44669
	107.161	7.75285	-0.834072	5.44669
	107.151	7.75285	-0.838266	5.44669
	107.129	7.75285	-0.841496	5.44669
	107.124	7.70366	-0.841352	5.44669
	107.13	7.52769	-0.840142	5.44669
	107.134	7.34848	-0.839687	5.44669
	107.134	7.36568	-0.839926	5.44669
	107.132	7.49048	-0.840188	5.44669
	107.132	7.59436	-0.840213	5.44669
	107.132	7.65185	-0.84013	5.44669
	107.132	7.54986	-0.840086	5.44669
	107.155	7.32502	-0.840097	5.44669
	107.212	7.1923	-0.840118	5.44669
	107.236	7.20478	-0.840122	5.44669
	107.182	7.2553	-0.840117	5.44669
	107.144	7.27173	-0.840113	5.44669
	107.213	7.26061	-0.840113	5.44669
	107.333	7.2501	-0.840115	5.44669
	107.393	7.24965	-0.840115	5.44669
	107.381	7.2532	-0.840115	5.44669
	107.355	7.25485	-0.840115	5.44669
	107.349	7.25427	-0.840115	5.44669
	107.356	7.25345	-0.840115	5.44669
	107.361	7.25331	-0.840115	5.44669
	107.36	7.25354	-0.840115	5.44669
	107.358	7.25369	-0.840115	5.44669
	107.358	7.25367	-0.840115	5.44669
	107.358	7.25361	-0.840115	5.44669
	107.359	7.25359	-0.840115	5.44669
	107.359	7.2536	-0.840115	5.44669
	107.358	7.25361	-0.840115	5.44669
	107.358	7.25361	-0.840115	5.44669
	107.381	7.25361	-0.840115	5.44669
	107.46	7.25361	-0.840115	5.44669
	107.542	7.25361	-0.840115	5.44669
	107.534	7.25361	-0.840115	5.44669
	107.5	7.25361	-0.840115	5.44669
	107.532	7.25361	-0.840115	5.44669
	107.565	7.25361	-0.840115	5.44669
	107.524	7.20442	-0.840115	5.44669
	107.488	7.07765	-0.840115	5.44669
	107.531	7.02521	-0.840115	5.4507
	107.591	7.14403	-0.840115	5.46104
	107.606	7.27679	-0.840115	5.46531
	107.591	7.30035	-0.840115	5.45562
	107.58	7.26465	-0.840115	5.4448
	107.58	7.19238	-0.840115	5.44287
	107.585	7.01948	-0.840115	5.44579
	107.586	6.80058	-0.840115	5.44767
	107.585	6.74307	-0.840115	5.44742
	107.584	6.94005	-0.840115	5.44664
	107.584	7.21325	-0.840115	5.44641
	107.585	7.28464	-0.840115	5.44658
	107.585	7.07413	-0.840115	5.44674
	107.585	6.79032	-0.840115	5.44675
	107.585	6.67011	-0.840115	5.44669
	107.585	6.70857	-0.840115	5.44667
	107.585	6.7655	-0.840115	5.44668
	107.585	6.77537	-0.840115	5.44669
	107.585	6.75922	-0.840115	5.44669
	107.585	6.74894	-0.840115	5.44669
	107.585	6.79957	-0.840115	5.44669
	107.585	6.9306	-0.840115	5.44669
	107.585	7.03349	-0.840115	5.44669
	107.585	7.04047	-0.840115	5.44669
	107.585	6.95928	-0.840115	5.44669
	107.585	6.81689	-0.840115	5.44669
	107.585	6.72014	-0.840115	5.44669
	107.585	6.71978	-0.840115	5.44669
	107.585	6.75237	-0.840115	5.44669
	107.585	6.76588	-0.840115	5.44669
	107.585	6.75992	-0.840115	5.44669
	107.585	6.75261	-0.840115	5.44669
	107.607	6.75167	-0.840115	5.44669
	107.664	6.75387	-0.840115	5.44669
	107.711	6.75512	-0.840115	5.44669
	107.736	6.75487	-0.840115	5.44669
	107.78	6.75432	-0.840115	5.44669
	107.796	6.75417	-0.840115	5.44669
	107.745	6.75431	-0.840115	5.44669
	107.71	6.75442	-0.840115	5.44669
	107.758	6.75442	-0.840115	5.44669
	107.797	6.75438	-0.840115	5.44669
	107.753	6.75436	-0.840115	5.44669
	107.713	6.75437	-0.840115	5.44669
	107.756	6.75438	-0.840115	5.44669
	107.817	6.75438	-0.840115	5.44669
	107.832	6.75437	-0.840115	5.44669
	107.818	6.75437	-0.840115	5.44669
	107.806	6.75437	-0.840115	5.44669
	107.807	6.75437	-0.840115	5.44669
	107.811	6.75437	-0.847985	5.44669
	107.812	6.75437	-0.86827	5.44669
	107.812	6.75437	-0.87666	5.44669
	107.811	6.70518	-0.857648	5.44669
	107.811	6.57841	-0.836407	5.44669
	107.811	6.52598	-0.832636	5.44669
	107.811	6.6448	-0.84622	5.44669
	107.811	6.77755	-0.870197	5.44669
	107.811	6.80111	-0.878095	5.44669
	107.811	6.76541	-0.857565	5.44669
	107.811	6.74234	-0.835862	5.44669
	107.811	6.7454	-0.832438	5.44669
	107.833	6.75489	-0.83846	5.44669
	107.913	6.70859	-0.842158	5.44669
	108.017	6.57965	-0.84156	5.44669
	108.066	6.4761	-0.839994	5.44669
	108.056	6.4681	-0.83955	5.44669
	108.035	6.4999	-0.839921	5.44669
	108.03	6.46661	-0.840234	5.44669
	108.035	6.38434	-0.840234	5.44669
	108.039	6.40187	-0.840122	5.44669
	108.039	6.44482	-0.840076	5.44669
	108.037	6.3592	-0.840096	5.44268
	108.037	6.24346	-0.840121	5.43234
	108.037	6.21518	-0.847995	5.42806
	108.037	6.24286	-0.868272	5.43775
	108.037	6.26424	-0.876657	5.44858
	108.037	6.26333	-0.857646	5.4505
	108.037	6.25533	-0.836407	5.44759
	108.037	6.25231	-0.832637	5.44571
	108.037	6.25389	-0.838349	5.44595
	108.037	6.25562	-0.842041	5.44673
	108.06	6.25579	-0.84155	5.44696
	108.139	6.25524	-0.840032	5.44679
	108.243	6.25495	-0.83957	5.44663
	108.293	6.25502	-0.839916	5.44663
	108.282	6.25516	-0.840225	5.44668
	108.261	6.25519	-0.840232	5.45072
	108.256	6.25515	-0.840124	5.46105
	108.261	6.25513	-0.840077	5.46531
	108.265	6.25513	-0.840096	5.45562
	108.265	6.25514	-0.84012	5.4448
	108.264	6.25514	-0.840124	5.44288
	108.263	6.25514	-0.840117	5.44579
	108.263	6.25514	-0.840112	5.44767
	108.264	6.25514	-0.840113	5.44742
	108.264	6.25514	-0.840115	5.44664
	108.264	6.25514	-0.840115	5.44641
	108.264	6.25514	-0.840115	5.44658
	108.286	6.20595	-0.840115	5.44674
	108.343	6.07917	-0.840115	5.44675
	108.389	5.97755	-0.840115	5.44669
	108.415	5.9204	-0.840115	5.44667
	108.459	5.82476	-0.840115	5.44668
	108.498	5.73874	-0.840115	5.44669
	108.503	5.72622	-0.840115	5.44669
	108.493	5.74988	-0.840115	5.44669
	108.486	5.76398	-0.840115	5.44669
	108.487	5.76143	-0.840115	5.44669
	108.49	5.75535	-0.840115	5.44669
	108.491	5.75371	-0.840115	5.44669
	108.49	5.75518	-0.840115	5.44669
	108.49	5.75638	-0.840115	5.44669
	108.49	5.75636	-0.840115	5.44669
	108.49	5.75592	-0.840115	5.44669
	108.49	5.75575	-0.840115	5.44669
	108.49	5.75583	-0.840115	5.44669
	108.49	5.75593	-0.840115	5.44669
	108.49	5.75594	-0.840115	5.44669
	108.512	5.75591	-0.840115	5.44669
	108.57	5.75589	-0.840115	5.44669
	108.616	5.7559	-0.840115	5.44669
	108.619	5.7559	-0.840115	5.44669
	108.605	5.75591	-0.840115	5.44669
	108.598	5.7559	-0.840115	5.44669
	108.6	5.7559	-0.840115	5.44669
	108.626	5.7559	-0.840115	5.44669
	108.684	5.7559	-0.840115	5.44669
	108.729	5.7559	-0.840115	5.44669
	108.732	5.7559	-0.840115	5.44669
	108.718	5.7559	-0.840115	5.44669
	108.711	5.7559	-0.840115	5.44669
	108.713	5.7559	-0.840115	5.44669
	108.717	5.7559	-0.840115	5.44669
	108.717	5.7559	-0.840115	5.44669
	108.716	5.7559	-0.840115	5.44669
	108.716	5.7559	-0.840115	5.44669
	108.716	5.7559	-0.840115	5.44669
	108.716	5.70671	-0.840115	5.44669
	108.716	5.57994	-0.840115	5.44669
	108.738	5.5275	-0.840115	5.44669
	108.796	5.64632	-0.840115	5.44669
	108.82	5.77908	-0.840115	5.44669
	108.788	5.80264	-0.840115	5.44669
	108.808	5.71775	-0.840115	5.44669
	108.901	5.51871	-0.840115	5.44669
	108.966	5.34257	-0.840115	5.44669
	108.966	5.41845	-0.840115	5.44669
	108.944	5.6729	-0.840115	5.44669
	108.934	5.77787	-0.840115	5.44669
	108.939	5.63702	-0.840115	5.44669
	108.944	5.47658	-0.840115	5.44669
	108.944	5.44928	-0.840115	5.44669
	108.943	5.49327	-0.840115	5.44669
	108.942	5.47195	-0.840115	5.44669
	108.942	5.34118	-0.840115	5.44669
	108.942	5.22796	-0.840115	5.44669
	108.943	5.21657	-0.840115	5.44669
	108.965	5.25039	-0.840115	5.44669
	109.044	5.26834	-0.840115	5.44669
	109.148	5.31299	-0.840115	5.44669
	109.198	5.43147	-0.840115	5.44669
	109.187	5.48204	-0.840115	5.44669
	109.166	5.3654	-0.840115	5.44669
	109.161	5.23421	-0.840115	5.44669
	109.166	5.21053	-0.847985	5.44669
	109.171	5.24563	-0.86827	5.44669
	109.17	5.26849	-0.87666	5.44669
	109.169	5.26555	-0.857648	5.44669
	109.168	5.25619	-0.836407	5.44669
	109.169	5.25331	-0.840507	5.44669
	109.169	5.25543	-0.866504	5.44669
	109.169	5.25734	-0.878586	5.44669
	109.169	5.25739	-0.866955	5.44669
	109.169	5.25673	-0.864479	5.44669
	109.191	5.25644	-0.868636	5.44669
	109.249	5.25655	-0.855684	5.44669
	109.295	5.2567	-0.838443	5.44669
	109.32	5.25672	-0.834189	5.44669
	109.364	5.25668	-0.838276	5.44669
	109.403	5.25665	-0.841458	5.44669
	109.408	5.25666	-0.841333	5.44669
	109.398	5.25667	-0.840147	5.44669
	109.391	5.25667	-0.839696	5.44669
	109.393	5.25667	-0.839928	5.44669
	109.395	5.25667	-0.840185	5.44669
	109.396	5.25667	-0.840211	5.44669
	109.395	5.25667	-0.84013	5.44669
	109.395	5.25667	-0.840087	5.44669
	109.395	5.25667	-0.840098	5.44669
	109.395	5.25667	-0.840118	5.44669
	109.395	5.20748	-0.840122	5.44669
	109.395	5.0807	-0.840117	5.44669
	109.395	5.02827	-0.840113	5.44669
	109.395	5.14709	-0.840113	5.44669
	109.395	5.23065	-0.840115	5.44669
	109.395	5.07825	-0.840115	5.44669
	109.395	4.81415	-0.847986	5.44669
	109.395	4.68149	-0.86827	5.44669
	109.395	4.70774	-0.87666	5.44669
	109.395	4.76397	-0.857648	5.44669
	109.395	4.77789	-0.836407	5.44669
	109.395	4.76369	-0.832636	5.44669
	109.417	4.75278	-0.838349	5.44669
	109.497	4.75326	-0.842041	5.44669
	109.601	4.75734	-0.84155	5.44669
	109.628	4.75887	-0.847902	5.44669
	109.56	4.75807	-0.867725	5.44669
	109.515	4.75718	-0.876461	5.44669
	109.564	4.7571	-0.857759	5.44669
	109.63	4.75738	-0.836524	5.44669
	109.644	4.75753	-0.832646	5.44669
	109.628	4.75749	-0.838311	5.44669
	109.616	4.75742	-0.842022	5.44669
	109.617	4.75741	-0.841556	5.44669
	109.621	4.75742	-0.840041	5.44669
	109.623	4.75744	-0.839572	5.44669
	109.622	4.75744	-0.839914	5.44669
	109.621	4.75743	-0.840224	5.44669
	109.621	4.75743	-0.840232	5.44669
	109.621	4.75743	-0.840125	5.44669
	109.621	4.75743	-0.840077	5.44669
	109.621	4.75743	-0.840095	5.44669
	109.621	4.75743	-0.84012	5.44669
	109.644	4.75743	-0.840124	5.44669
	109.701	4.75743	-0.840117	5.44669
	109.747	4.75743	-0.840112	5.44669
	109.773	4.75743	-0.840113	5.44669
	109.816	4.75743	-0.840115	5.44669
	109.855	4.75743	-0.840115	5.44669
	109.861	4.75743	-0.840115	5.44669
	109.85	4.75743	-0.840115	5.44669
	109.844	4.70824	-0.840115	5.44669
	109.845	4.58146	-0.840115	5.44669
	109.848	4.52903	-0.840115	5.44669
	109.849	4.64785	-0.840115	5.44669
	109.848	4.78061	-0.840115	5.44669
	109.847	4.75498	-0.840115	5.44669
	109.847	4.54331	-0.840115	5.44669
	109.848	4.34103	-0.847985	5.44669
	109.848	4.41048	-0.86827	5.44669
	109.848	4.62235	-0.87666	5.44669
	109.848	4.6056	-0.857648	5.44669
	109.87	4.36289	-0.836407	5.44669
	109.927	4.1926	-0.832636	5.44669
	109.951	4.19573	-0.838349	5.44669
	109.92	4.2557	-0.842041	5.44669
	109.939	4.3286	-0.84155	5.44669
	110.01	4.44394	-0.840032	5.44669
	109.996	4.48315	-0.83957	5.44669
	109.915	4.36286	-0.839916	5.44669
	109.922	4.28337	-0.840225	5.44669
	110.027	4.43801	-0.840232	5.44669
	110.102	4.6524	-0.840124	5.44669
	110.101	4.60808	-0.840077	5.44669
	110.075	4.35321	-0.840096	5.44669
	110.065	4.18765	-0.84012	5.44669
	110.07	4.1971	-0.840124	5.44669
	110.075	4.25803	-0.840117	5.44669
	110.076	4.2799	-0.840112	5.44669
	110.074	4.26735	-0.847984	5.44669
	110.073	4.25432	-0.86827	5.44669
	110.096	4.25332	-0.87666	5.44669
	110.154	4.25753	-0.857648	5.44669
	110.2	4.25965	-0.836407	5.44669
	110.226	4.25904	-0.832636	5.44669
	110.269	4.25803	-0.838349	5.44669
	110.308	4.25783	-0.842041	5.44669
	110.314	4.2581	-0.84155	5.44669
	110.303	4.25828	-0.840032	5.44669
	110.297	4.25827	-0.83957	5.44669
	110.298	4.25819	-0.839916	5.44669
	110.3	4.25817	-0.840225	5.44669
	110.301	4.25818	-0.840232	5.44669
	110.301	4.2582	-0.840124	5.44669
	110.3	4.2582	-0.840077	5.44669
	110.3	4.25819	-0.847966	5.44669
	110.3	4.25819	-0.868276	5.44669
	110.3	4.25819	-0.876669	5.44669
	110.3	4.25819	-0.85765	5.44669
	110.3	4.25819	-0.836404	5.44669
	110.3	4.20901	-0.832635	5.44669
	110.3	4.03304	-0.838349	5.44669
	110.3	3.85383	-0.842042	5.44669
	110.323	3.87103	-0.841551	5.44669
	110.402	3.94663	-0.840031	5.44669
	110.506	3.87455	-0.84744	5.44669
	110.555	3.75284	-0.868071	5.44669
	110.523	3.71723	-0.87677	5.44669
	110.444	3.74396	-0.857765	5.44669
	110.415	3.76756	-0.836416	5.44669
	110.475	3.7679	-0.832599	5.44669
	110.539	3.75965	-0.83833	5.44669
	110.549	3.80526	-0.842046	5.44669
	110.532	3.93347	-0.841559	5.44669
	110.52	3.98777	-0.840033	5.44669
	110.522	3.86923	-0.839567	5.44669
	110.527	3.73593	-0.847785	5.44669
	110.528	3.71203	-0.868381	5.44669
	110.527	3.74779	-0.884648	5.44669
	110.526	3.77101	-0.885814	5.44669
	110.526	3.76798	-0.872914	5.44669
	110.526	3.75846	-0.85015	5.44669
	110.549	3.75554	-0.834646	5.44669
	110.629	3.75771	-0.834572	5.44669
	110.71	3.75965	-0.839787	5.44669
	110.702	3.75969	-0.841955	5.44669
	110.668	3.75902	-0.841004	5.44669
	110.7	3.75872	-0.839833	5.44669
	110.756	3.75884	-0.839681	5.44669
	110.772	3.75899	-0.840033	5.44669
	110.76	3.75902	-0.840235	5.44669
	110.749	3.75897	-0.840194	5.44669
	110.749	3.75894	-0.840105	5.44669
	110.752	3.75895	-0.840083	5.44669
	110.754	3.75896	-0.840105	5.44669
	110.753	3.75896	-0.840122	5.44669
	110.753	3.75896	-0.840121	5.44669
	110.752	3.75896	-0.840115	5.44669
	110.753	3.75896	-0.840112	5.44669
	110.775	3.75896	-0.840114	5.44669
	110.833	3.75896	-0.840115	5.44669
	110.856	3.75896	-0.840115	5.44669
	110.825	3.75896	-0.840115	5.44669
	110.844	3.75896	-0.840115	5.44669
	110.937	3.70977	-0.847985	5.44669
	111.003	3.58299	-0.86827	5.44669
	111.003	3.48137	-0.87666	5.44669
	110.98	3.42422	-0.857648	5.44669
	110.971	3.37777	-0.836407	5.44669
	110.975	3.46772	-0.832636	5.44669
	110.98	3.68359	-0.838349	5.44669
	110.981	3.81683	-0.842041	5.44669
	110.979	3.80776	-0.84155	5.44669
	110.979	3.75847	-0.840032	5.44669
	110.979	3.74135	-0.83957	5.44669
	110.979	3.75175	-0.839916	5.44669
	110.979	3.7622	-0.840225	5.44669
	110.979	3.71369	-0.840232	5.44669
	110.979	3.53429	-0.840124	5.44669
	110.979	3.30422	-0.840077	5.44669
	110.979	3.19515	-0.840096	5.44669
	110.979	3.21914	-0.84012	5.44669
	110.979	3.26604	-0.840124	5.44669
	110.979	3.27685	-0.840117	5.44669
	111.001	3.26466	-0.840112	5.44669
	111.081	3.2557	-0.840113	5.44669
	111.185	3.25629	-0.847986	5.44669
	111.234	3.25971	-0.868271	5.44669
	111.224	3.26094	-0.884531	5.44669
	111.203	3.26024	-0.885804	5.44669
	111.198	3.25951	-0.872951	5.44669
	111.203	3.25945	-0.85017	5.44669
	111.185	3.25969	-0.834641	5.44669
	111.127	3.25981	-0.834563	5.44669
	111.102	3.25977	-0.839785	5.44669
	111.155	3.25971	-0.841958	5.44669
	111.216	3.2597	-0.841005	5.44669
	111.227	3.25972	-0.839833	5.44669
	111.21	3.25973	-0.83968	5.44669
	111.2	3.25973	-0.840033	5.44669
	111.201	3.25972	-0.840235	5.44669
	111.206	3.25972	-0.840194	5.44669
	111.207	3.25972	-0.847976	5.44669
	111.206	3.25972	-0.868238	5.44669
	111.205	3.25972	-0.87665	5.44669
	111.205	3.25972	-0.857655	5.44669
	111.205	3.25972	-0.836413	5.44669
	111.205	3.25972	-0.832637	5.44669
	111.205	3.25972	-0.838347	5.44669
	111.205	3.25972	-0.84204	5.44669
	111.205	3.25972	-0.841551	5.44669
	111.205	3.25972	-0.840032	5.44669
	111.205	3.25972	-0.83957	5.44669
	111.205	3.25972	-0.839916	5.44669
	111.205	3.25972	-0.840225	5.44669
	111.205	3.25972	-0.840232	5.44669
	111.205	3.25972	-0.840124	5.44669
	111.205	3.25972	-0.840077	5.44669
[truncated: 402 more rows]
