# Supplementary material for: Design of a cosmetic glove stiffness compensation mechanism for toddler-sized hand prostheses
Source: PLoS One. 2017 Aug 11;12(8):e0183233. doi: 10.1371/journal.pone.0183233 (PMC5553851; doi:10.1371/journal.pone.0183233)
Supplement: S1 Dataset — (ZIP) [file pone.0183233.s001.zip › 02 Spring measurements/VST3_2.xlsx]

## Sheet: VST3_2
LabVIEW Measurement
Writer_Version	2
Reader_Version	2
Separator	Tab
Decimal_Separator	.
Multi_Headings	No
X_Columns	No
Time_Pref	Absolute
Operator	localadmin
Date	2013-10-09
Time	00:11:35.972000
***End_of_Header***
Channels	4
Samples	10	10	10	10
Date	2013-10-09	2013-10-09	2013-10-09	2013-10-09
Time	00:11:45.472000	00:11:45.472000	00:11:45.472000	00:11:45.472000
Y_Unit_Label	mm	N	N	Pa
X_Dimension	Time	Time	Time	Time
X0	0	0	0	0
Delta_X	0.01	0.01	0.01	0.01
***End_of_Header***
X_Value	Voltage LVDT (Filtered)	Voltage Load Cell (Filtered)	Voltage Pinch Load Cell (Filtered)	Voltage Pressure (Filtered)	Comment
	112.566	0.264307	-0.840115	5.44669
	112.571	0.264307	-0.840115	5.44669
	112.565	0.264307	-0.840115	5.44669
	112.561	0.264307	-0.840115	5.44669
	112.584	0.264307	-0.840115	5.44669
	112.643	0.264307	-0.840115	5.44669
	112.667	0.264307	-0.840115	5.44669
	112.635	0.215117	-0.840115	5.44669
	112.632	0.088342	-0.840115	5.44669
	112.645	0.03591	-0.840115	5.44669
	112.63	0.154727	-0.840115	5.44669
	112.66	0.287482	-0.840115	5.44669
	112.752	0.311046	-0.840115	5.44669
	112.813	0.275343	-0.840115	5.44669
	112.812	0.252268	-0.840115	5.44669
	112.768	0.255334	-0.840115	5.44669
	112.702	0.264827	-0.840115	5.44669
	112.66	0.267714	-0.840115	5.44669
	112.661	0.265549	-0.840115	5.44669
	112.698	0.263617	-0.840115	5.44669
	112.739	0.263576	-0.840115	5.44669
	112.702	0.264247	-0.840115	5.44669
	112.622	0.264542	-0.840115	5.44669
	112.637	0.264427	-0.840115	5.44669
	112.723	0.264274	-0.840115	5.44669
	112.739	0.264251	-0.840115	5.44669
	112.713	0.264295	-0.840115	5.44669
	112.74	0.264322	-0.840115	5.44669
	112.791	0.264318	-0.840115	5.44669
	112.784	0.264306	-0.840115	5.44669
	112.716	0.264303	-0.840115	5.44669
	112.683	0.264306	-0.840115	5.44669
	112.714	0.264308	-0.840115	5.44669
	112.697	0.264308	-0.840115	5.44669
	112.628	0.264307	-0.840115	5.44669
	112.62	0.264307	-0.840115	5.44669
	112.643	0.264307	-0.840115	5.44669
	112.633	0.264307	-0.847985	5.44669
	112.64	0.264307	-0.86827	5.44669
	112.672	0.264307	-0.87666	5.44669
	112.709	0.264307	-0.857648	5.44669
	112.762	0.264307	-0.836407	5.44669
	112.801	0.264307	-0.832636	5.44669
	112.803	0.264307	-0.838349	5.44669
	112.791	0.215117	-0.842041	5.44669
	112.763	0.088342	-0.84155	5.44669
	112.707	0.03591	-0.840032	5.44669
	112.686	0.154727	-0.83957	5.44669
	112.718	0.287482	-0.839916	5.44669
	112.72	0.311046	-0.840225	5.44669
	112.684	0.275343	-0.840232	5.44669
	112.642	0.252268	-0.840124	5.44669
	112.589	0.255334	-0.840077	5.44669
	112.574	0.215637	-0.840096	5.44669
	112.652	0.091748	-0.84012	5.44669
	112.745	0.037152	-0.840124	5.44669
	112.743	0.154037	-0.847987	5.44669
	112.684	0.286751	-0.868268	5.44669
	112.634	0.310985	-0.876658	5.44669
	112.608	0.275577	-0.857648	5.44669
	112.633	0.252388	-0.836407	5.44669
	112.678	0.255301	-0.832637	5.44669
	112.692	0.26477	-0.838349	5.44669
	112.682	0.267702	-0.849912	5.44669
	112.673	0.265564	-0.869706	5.44669
	112.651	0.263627	-0.876577	5.44669
	112.596	0.263575	-0.857103	5.44669
	112.551	0.264242	-0.836208	5.44669
	112.547	0.26454	-0.832747	5.44268
	112.583	0.264428	-0.838466	5.43234
	112.648	0.264275	-0.842051	5.42806
	112.669	0.264251	-0.841513	5.43775
	112.635	0.264295	-0.840012	5.44858
	112.631	0.264322	-0.839575	5.4505
	112.645	0.264318	-0.839925	5.44759
	112.608	0.264306	-0.840227	5.44571
	112.558	0.264303	-0.840229	5.44595
	112.546	0.264306	-0.840123	5.44673
	112.58	0.264308	-0.840077	5.44696
	112.669	0.264308	-0.840096	5.44679
	112.772	0.264307	-0.84012	5.44663
	112.796	0.264307	-0.840124	5.44663
	112.727	0.264307	-0.840117	5.44668
	112.66	0.264307	-0.840112	5.44671
	112.63	0.264307	-0.840113	5.4467
	112.615	0.264307	-0.840115	5.44668
	112.659	0.264307	-0.840115	5.44668
	112.757	0.264307	-0.847986	5.44669
	112.793	0.264307	-0.86827	5.44669
	112.709	0.264307	-0.87666	5.44669
	112.606	0.264307	-0.857648	5.44669
	112.606	0.264307	-0.836407	5.44669
	112.667	0.264307	-0.832636	5.44669
	112.697	0.264307	-0.838349	5.44669
	112.688	0.264307	-0.842041	5.44669
	112.674	0.264307	-0.84155	5.44669
	112.671	0.264307	-0.840032	5.44669
	112.675	0.264307	-0.83957	5.44669
	112.655	0.264307	-0.839916	5.44669
	112.597	0.264307	-0.840225	5.44669
	112.55	0.264307	-0.840232	5.44669
	112.569	0.264307	-0.840124	5.44669
	112.663	0.264307	-0.840077	5.44669
	112.751	0.264307	-0.840096	5.44669
	112.742	0.264307	-0.84012	5.44669
	112.704	0.264307	-0.840124	5.44669
	112.736	0.215117	-0.840117	5.44669
	112.792	0.088342	-0.840112	5.44669
	112.809	0.03591	-0.840113	5.44669
	112.774	0.154727	-0.840115	5.44669
	112.683	0.287482	-0.840115	5.44669
	112.602	0.311046	-0.840115	5.44669
	112.614	0.275343	-0.840115	5.44669
	112.672	0.252268	-0.840115	5.44669
	112.696	0.255334	-0.840115	5.44669
	112.664	0.264827	-0.840115	5.44669
	112.616	0.267714	-0.840115	5.44669
	112.626	0.265549	-0.840115	5.44669
	112.672	0.263617	-0.840115	5.44669
	112.714	0.263576	-0.840115	5.44669
	112.764	0.264247	-0.840115	5.44669
	112.8	0.264542	-0.840115	5.44669
	112.78	0.264427	-0.840115	5.44669
	112.711	0.264274	-0.840115	5.44669
	112.66	0.264251	-0.840115	5.44669
	112.658	0.264295	-0.840115	5.44669
	112.675	0.264322	-0.840115	5.44669
	112.682	0.264318	-0.840115	5.44669
	112.702	0.264306	-0.840115	5.44669
	112.733	0.264303	-0.840115	5.44669
	112.721	0.264306	-0.840115	5.44669
	112.702	0.264308	-0.840115	5.44669
	112.742	0.264308	-0.840115	5.44669
	112.795	0.264307	-0.840115	5.44669
	112.808	0.264307	-0.840115	5.44669
	112.795	0.264307	-0.840115	5.44669
	112.785	0.264307	-0.847985	5.44669
	112.786	0.264307	-0.86827	5.44669
	112.767	0.264307	-0.87666	5.44669
	112.689	0.264307	-0.857648	5.44669
	112.607	0.264307	-0.836407	5.44669
	112.614	0.264307	-0.832636	5.44669
	112.648	0.264307	-0.84622	5.44669
	112.638	0.264307	-0.870197	5.44669
	112.64	0.264307	-0.878095	5.44669
	112.67	0.264307	-0.857565	5.44669
	112.686	0.264307	-0.835862	5.44669
	112.682	0.264307	-0.832438	5.44669
	112.698	0.264307	-0.83846	5.44669
	112.731	0.264307	-0.842158	5.44669
	112.722	0.264307	-0.84156	5.44669
	112.68	0.215117	-0.847865	5.44669
	112.663	0.088342	-0.867706	5.44669
	112.691	0.03591	-0.876466	5.44669
	112.758	0.154727	-0.857768	5.44669
	112.805	0.287482	-0.836525	5.44669
	112.806	0.311046	-0.832644	5.44669
	112.768	0.275343	-0.83831	5.44669
	112.704	0.252268	-0.842022	5.44669
	112.683	0.255334	-0.841556	5.44669
	112.718	0.264827	-0.840041	5.44669
	112.721	0.267714	-0.839571	5.44669
	112.685	0.265549	-0.839913	5.44669
	112.665	0.263617	-0.840224	5.44669
	112.668	0.263576	-0.840232	5.44669
	112.677	0.264247	-0.840125	5.44669
	112.679	0.264542	-0.840077	5.44669
	112.655	0.264427	-0.840095	5.44669
	112.596	0.264274	-0.84012	5.44669
	112.55	0.264251	-0.840124	5.44669
	112.569	0.264295	-0.840117	5.44669
	112.663	0.264322	-0.840112	5.44669
	112.774	0.215127	-0.840113	5.44669
	112.821	0.088341	-0.840115	5.44669
	112.785	0.035906	-0.840115	5.44669
	112.683	0.105536	-0.840115	5.44669
	112.598	0.111517	-0.840115	5.44669
	112.634	0.082649	-0.840115	5.44669
	112.73	0.165763	-0.840115	5.44669
	112.743	0.275443	-0.840115	5.44669
	112.69	0.302073	-0.840115	5.44669
	112.659	0.275862	-0.840115	5.44669
	112.687	0.255675	-0.840115	5.44669
	112.735	0.256577	-0.840115	5.44669
	112.705	0.264136	-0.840115	5.44669
	112.602	0.266983	-0.840115	5.44669
	112.558	0.265489	-0.840115	5.44669
	112.619	0.263851	-0.840115	5.44669
	112.689	0.263696	-0.840115	5.44669
	112.701	0.215023	-0.840115	5.44669
	112.66	0.08852	-0.840115	5.44669
	112.59	0.036018	-0.840115	5.44669
	112.546	0.154709	-0.840115	5.44669
	112.569	0.287436	-0.840115	5.44669
	112.643	0.311033	-0.840115	5.44669
	112.694	0.275354	-0.847985	5.44669
	112.717	0.252277	-0.86827	5.44669
	112.735	0.255334	-0.87666	5.44669
	112.694	0.264824	-0.857648	5.44669
	112.619	0.267713	-0.836407	5.44669
	112.617	0.26555	-0.832636	5.44669
	112.667	0.263617	-0.838349	5.44669
	112.693	0.263576	-0.842041	5.44669
	112.664	0.264246	-0.84155	5.44669
	112.595	0.264541	-0.840032	5.44669
	112.546	0.264427	-0.83957	5.44669
	112.546	0.264274	-0.839916	5.44669
	112.562	0.264251	-0.840225	5.44669
	112.569	0.264295	-0.840232	5.44669
	112.566	0.264322	-0.840124	5.44669
	112.562	0.264318	-0.840077	5.44669
	112.562	0.264306	-0.840096	5.44669
	112.563	0.264303	-0.84012	5.44669
	112.563	0.264306	-0.840124	5.44669
	112.563	0.264308	-0.840117	5.44669
	112.563	0.264308	-0.840112	5.44669
	112.563	0.264307	-0.840113	5.44669
	112.563	0.264307	-0.840115	5.44669
	112.563	0.264307	-0.840115	5.44669
	112.563	0.264307	-0.840115	5.44669
	112.563	0.264307	-0.840115	5.44669
	112.563	0.264307	-0.840115	5.44669
	112.541	0.264307	-0.840115	5.44669
	112.461	0.264307	-0.840115	5.44669
	112.358	0.313497	-0.840115	5.44669
	112.308	0.489463	-0.840115	5.44669
	112.318	0.71786	-0.847985	5.44669
	112.34	0.82744	-0.86827	5.44669
	112.345	0.755075	-0.87666	5.44669
	112.339	0.581561	-0.857648	5.44669
	112.335	0.518094	-0.836407	5.44669
	112.335	0.64895	-0.832636	5.44669
	112.337	0.839868	-0.838349	5.44669
	112.337	0.989687	-0.842041	5.44669
	112.337	1.0522	-0.84155	5.44669
	112.337	1.08503	-0.840032	5.44669
	112.337	1.18443	-0.83957	5.44669
	112.337	1.28067	-0.839916	5.44669
	112.337	1.29615	-0.848096	5.44669
	112.315	1.31927	-0.876258	5.44669
	112.257	1.42989	-0.904825	5.44669
	112.233	1.53406	-0.894156	5.44669
	112.287	1.59802	-0.853921	5.44669
	112.325	1.69561	-0.828934	5.44669
	112.256	1.78002	-0.83088	5.44669
	112.136	1.79119	-0.840277	5.44669
	112.076	1.76752	-0.843474	5.44669
	112.088	1.7539	-0.841466	5.44669
	112.113	1.75665	-0.839487	5.44669
	112.12	1.76265	-0.839372	5.44669
	112.113	1.76419	-0.840027	5.44669
	112.108	1.7627	-0.840342	5.44669
	112.109	1.76153	-0.840241	5.44669
	112.11	1.76157	-0.840087	5.44669
	112.111	1.81119	-0.840058	5.44669
	112.111	1.98732	-0.840101	5.44669
	112.11	2.21564	-0.840129	5.44669
	112.11	2.32512	-0.847996	5.44669
	112.111	2.35113	-0.86827	5.44669
	112.111	2.4312	-0.876656	5.44669
	112.111	2.47261	-0.857647	5.44669
	112.111	2.36582	-0.836407	5.44669
	112.111	2.24204	-0.832637	5.44669
	112.111	2.21795	-0.838349	5.44669
	112.111	2.25025	-0.842041	5.44669
	112.111	2.27208	-0.84155	5.44669
	112.111	2.26971	-0.840032	5.44669
	112.111	2.26094	-0.83957	5.44669
	112.111	2.25812	-0.839916	5.44669
	112.111	2.26005	-0.840225	5.44669
	112.111	2.26186	-0.840232	5.44669
	112.111	2.26193	-0.840124	5.44669
	112.111	2.26132	-0.847948	5.44669
	112.111	2.31023	-0.868251	5.44669
	112.111	2.4371	-0.876665	5.44669
	112.111	2.53887	-0.857657	5.44669
	112.111	2.59604	-0.836409	5.44669
	112.111	2.64245	-0.832634	5.44669
	112.111	2.55248	-0.846218	5.44669
	112.111	2.33661	-0.870197	5.44669
	112.111	2.20338	-0.878096	5.44669
	112.088	2.26164	-0.857565	5.44669
	112.031	2.48689	-0.835861	5.44669
	111.985	2.73241	-0.832437	5.44669
	111.981	2.83159	-0.838459	5.44669
	111.995	2.74878	-0.842158	5.44669
	111.98	2.57459	-0.84156	5.44669
	111.92	2.46536	-0.839994	5.44669
	111.871	2.47112	-0.83955	5.44669
	111.867	2.5599	-0.839921	5.44669
	111.882	2.70094	-0.840234	5.44669
	111.889	2.74524	-0.840234	5.44669
	111.887	2.61794	-0.840122	5.44669
	111.884	2.53371	-0.840076	5.44669
	111.883	2.63966	-0.840096	5.44669
	111.884	2.77837	-0.840121	5.44669
	111.885	2.809	-0.840124	5.44669
	111.884	2.77415	-0.840117	5.44669
	111.884	2.74892	-0.840112	5.44669
	111.884	2.75078	-0.840113	5.44669
	111.862	2.76053	-0.840115	5.44669
	111.782	2.76396	-0.840115	5.44669
	111.701	2.76193	-0.840115	5.44669
	111.731	2.75986	-0.840115	5.44669
	111.823	2.75971	-0.840115	5.44669
	111.814	2.76039	-0.840115	5.44669
	111.705	2.76072	-0.840115	5.44669
	111.629	2.76062	-0.847986	5.44669
	111.63	2.76046	-0.86827	5.44669
	111.657	2.76043	-0.87666	5.44669
	111.667	2.76047	-0.857648	5.44669
	111.662	2.7605	-0.836407	5.44669
	111.656	2.7605	-0.832636	5.44669
	111.656	2.76049	-0.838349	5.44669
	111.658	2.76048	-0.849912	5.44669
	111.659	2.76049	-0.869706	5.44669
	111.636	2.80968	-0.876577	5.44669
	111.556	2.98564	-0.857103	5.44669
	111.452	3.16485	-0.836208	5.44669
	111.403	3.09846	-0.832747	5.44669
	111.413	2.84689	-0.838466	5.44669
	111.434	2.73976	-0.842051	5.44669
	111.439	2.87868	-0.841513	5.44669
	111.434	3.03908	-0.840012	5.44669
	111.43	3.06704	-0.839575	5.44669
	111.43	3.02335	-0.839925	5.44669
	111.432	3.04456	-0.840227	5.44669
	111.432	3.12599	-0.840229	5.44669
	111.432	3.1124	-0.840123	5.44669
	111.432	3.02222	-0.840077	5.44669
	111.432	2.98047	-0.840096	5.44669
	111.432	3.04284	-0.84012	5.44669
	111.432	3.18975	-0.840124	5.44669
	111.432	3.2459	-0.840117	5.44669
	111.409	3.12148	-0.840112	5.44669
	111.33	3.03424	-0.840113	5.44669
	111.226	3.13791	-0.840115	5.44669
	111.176	3.27673	-0.840115	5.44669
	111.187	3.30823	-0.840115	5.44669
	111.208	3.27369	-0.840115	5.44669
	111.213	3.24829	-0.840115	5.44669
	111.208	3.24996	-0.840115	5.44669
	111.204	3.2597	-0.840115	5.44669
	111.204	3.26318	-0.840115	5.44669
	111.205	3.26118	-0.840115	5.44669
	111.206	3.2591	-0.840115	5.44669
	111.206	3.25895	-0.840115	5.44669
	111.205	3.25962	-0.840115	5.44669
	111.205	3.25996	-0.840115	5.44669
	111.205	3.25986	-0.840115	5.44669
	111.205	3.2597	-0.840115	5.44669
	111.205	3.25966	-0.840115	5.44669
	111.205	3.25971	-0.840115	5.44669
	111.205	3.25974	-0.840115	5.44669
	111.205	3.25973	-0.840115	5.44669
	111.205	3.25972	-0.840115	5.44669
	111.205	3.25972	-0.840115	5.44669
	111.205	3.25972	-0.840115	5.44669
	111.205	3.25972	-0.840115	5.44669
	111.183	3.25972	-0.840115	5.44669
	111.126	3.25972	-0.847985	5.44669
	111.08	3.25972	-0.86827	5.44669
	111.054	3.25972	-0.87666	5.44669
	111.033	3.25972	-0.857648	5.44669
	111.051	3.30891	-0.836407	5.44669
	111.091	3.43569	-0.832636	5.44669
	111.106	3.48812	-0.838349	5.44669
	111.076	3.41849	-0.842041	5.44669
	111.01	3.4617	-0.84155	5.44669
	110.963	3.66654	-0.840032	5.44669
	110.962	3.81182	-0.83957	5.44669
	110.978	3.81172	-0.839916	5.44669
	110.985	3.76192	-0.840225	5.44669
	110.982	3.74139	-0.840232	5.44669
	110.978	3.75054	-0.840124	5.44669
	110.978	3.76168	-0.840077	5.44669
	110.979	3.76309	-0.840096	5.44669
	110.979	3.75972	-0.84012	5.44669
	110.979	3.75781	-0.840124	5.44669
	110.957	3.75821	-0.840117	5.44669
	110.877	3.75905	-0.840112	5.44669
	110.796	3.75927	-0.840113	5.44669
	110.826	3.75905	-0.840115	5.44669
	110.918	3.75889	-0.840115	5.44669
	110.909	3.7589	-0.840115	5.44669
	110.8	3.75896	-0.840115	5.44669
	110.723	3.75898	-0.840115	5.44669
	110.725	3.75897	-0.840115	5.44669
	110.752	3.75895	-0.847986	5.44669
	110.762	3.75895	-0.86827	5.44669
	110.757	3.75896	-0.87666	5.44669
	110.751	3.75896	-0.857648	5.44669
	110.751	3.75896	-0.836407	5.44669
	110.752	3.75896	-0.832636	5.44669
	110.753	3.75896	-0.838349	5.44669
	110.753	3.75896	-0.849912	5.44669
	110.73	3.75896	-0.869706	5.44669
	110.651	3.75896	-0.876577	5.44669
	110.547	3.75896	-0.857103	5.44669
	110.498	3.75896	-0.836208	5.44669
	110.508	3.75896	-0.832747	5.44669
	110.529	3.75896	-0.838466	5.44669
	110.534	3.75896	-0.842051	5.44669
	110.529	3.75896	-0.849384	5.44669
	110.525	3.75896	-0.868168	5.44669
	110.525	3.75896	-0.87612	5.44669
	110.526	3.75896	-0.857458	5.44669
	110.527	3.75896	-0.836519	5.44669
	110.527	3.75896	-0.832751	5.44669
	110.526	3.75896	-0.838357	5.44669
	110.526	3.75896	-0.842004	5.44669
	110.526	3.75896	-0.841532	5.44669
	110.527	3.75896	-0.847908	5.44669
	110.527	3.75896	-0.867734	5.44669
	110.526	3.75896	-0.876463	5.44669
	110.526	3.75896	-0.857756	5.44669
	110.526	3.80815	-0.836522	5.44669
	110.526	3.98412	-0.832646	5.44669
	110.526	4.16332	-0.838312	5.44669
	110.504	4.09694	-0.842022	5.44669
	110.424	3.89455	-0.841556	5.44669
	110.321	3.86501	-0.84004	5.44669
	110.271	3.97877	-0.839572	5.44669
	110.282	4.0947	-0.839914	5.44669
	110.303	4.21035	-0.840224	5.44669
	110.308	4.28381	-0.840232	5.44669
	110.302	4.28395	-0.840125	5.44669
	110.298	4.21038	-0.840077	5.44669
	110.299	4.0736	-0.840095	5.44669
	110.3	4.02569	-0.84012	5.44669
	110.301	4.14996	-0.840124	5.44669
	110.3	4.2342	-0.840117	5.44669
	110.3	4.12934	-0.840112	5.44669
	110.3	4.04027	-0.840113	5.44669
	110.278	4.13621	-0.840115	5.44268
	110.22	4.27244	-0.840115	5.43234
	110.197	4.3056	-0.840115	5.42806
	110.251	4.27268	-0.840115	5.43775
	110.288	4.24736	-0.840115	5.44858
	110.219	4.2485	-0.847985	5.4505
	110.122	4.25798	-0.86827	5.44759
	110.119	4.26155	-0.87666	5.44571
	110.155	4.25968	-0.857648	5.44595
	110.127	4.25762	-0.836407	5.44673
	110.073	4.25743	-0.832636	5.44696
	110.078	4.25808	-0.838349	5.44679
	110.147	4.25842	-0.849912	5.44663
	110.181	4.25833	-0.869706	5.44663
	110.105	4.25817	-0.876577	5.44668
	109.984	4.25814	-0.857103	5.44671
	109.948	4.25818	-0.836208	5.4467
	109.996	4.3074	-0.832747	5.44668
	109.988	4.43417	-0.838466	5.44668
	109.894	4.48659	-0.842051	5.44669
	109.823	4.36777	-0.841513	5.44669
	109.822	4.23502	-0.840012	5.44669
	109.846	4.26065	-0.839575	5.44669
	109.856	4.42313	-0.839925	5.44669
	109.852	4.54782	-0.840227	5.44669
	109.846	4.6019	-0.840229	5.44669
	109.846	4.63886	-0.840123	5.44669
	109.847	4.54603	-0.840077	5.44669
	109.848	4.38151	-0.840096	5.4507
	109.848	4.42617	-0.847991	5.46104
	109.848	4.66368	-0.868279	5.46531
	109.847	4.77268	-0.876661	5.45562
	109.848	4.63956	-0.857646	5.4448
	109.848	4.53011	-0.836405	5.44287
	109.825	4.6276	-0.832636	5.44579
	109.768	4.77173	-0.83835	5.44767
	109.744	4.80765	-0.842041	5.44742
	109.798	4.77308	-0.84155	5.44664
	109.858	4.74609	-0.840031	5.44641
	109.869	4.74711	-0.83957	5.44658
	109.853	4.75714	-0.839916	5.44674
	109.82	4.76098	-0.840225	5.44675
	109.741	4.75902	-0.840232	5.44669
	109.642	4.75684	-0.840124	5.44667
	109.594	4.75662	-0.847948	5.44668
	109.603	4.7573	-0.868251	5.44669
	109.624	4.75767	-0.876665	5.44669
	109.629	4.75758	-0.857657	5.44669
	109.624	4.75741	-0.836409	5.44669
	109.62	4.75737	-0.832634	5.44669
	109.62	4.75741	-0.838347	5.44669
	109.621	4.75744	-0.842041	5.44669
	109.622	4.75744	-0.841551	5.44669
	109.599	4.75743	-0.840032	5.44669
	109.519	4.80662	-0.839569	5.44669
	109.438	4.93339	-0.839916	5.44669
	109.468	5.03502	-0.840225	5.44669
	109.56	5.09217	-0.840232	5.44669
	109.573	5.13862	-0.840124	5.44669
	109.522	5.09786	-0.840077	5.44669
	109.469	5.00877	-0.840096	5.44669
	109.417	4.92795	-0.84012	5.44669
	109.383	4.8674	-0.840124	5.44669
	109.383	4.9599	-0.840117	5.44669
	109.394	5.18185	-0.840112	5.44669
	109.399	5.26755	-0.840113	5.44669
	109.397	5.08104	-0.840115	5.44669
	109.394	4.85134	-0.840115	5.44669
	109.394	4.85144	-0.840115	5.44669
	109.395	4.98706	-0.840115	5.44669
	109.395	5.10157	-0.840115	5.44669
	109.395	5.20885	-0.840115	5.44669
	109.395	5.2793	-0.840115	5.44669
	109.395	5.28117	-0.840115	5.44669
	109.395	5.25857	-0.840115	5.44669
	109.395	5.24871	-0.840115	5.44669
	109.395	5.25265	-0.840115	5.44669
	109.373	5.25781	-0.840115	5.44669
	109.293	5.25858	-0.840115	5.44669
	109.212	5.25706	-0.840115	5.44669
	109.22	5.25615	-0.840115	5.44669
	109.254	5.25631	-0.840115	5.44669
	109.221	5.2567	-0.840115	5.44669
	109.166	5.25681	-0.840115	5.44669
	109.15	5.25671	-0.840115	5.44669
	109.162	5.25664	-0.840115	5.44669
	109.173	5.25664	-0.840115	5.44669
	109.173	5.25666	-0.840115	5.44669
	109.169	5.25668	-0.840115	5.44669
	109.167	5.25667	-0.840115	5.44669
	109.168	5.25666	-0.840115	5.44669
	109.169	5.25666	-0.840115	5.44669
	109.169	5.25667	-0.840115	5.44669
	109.169	5.25667	-0.840115	5.44669
	109.146	5.25667	-0.840115	5.44669
	109.067	5.25667	-0.840115	5.44669
	108.963	5.25667	-0.840115	5.44669
	108.914	5.25667	-0.847985	5.44669
	108.924	5.25667	-0.86827	5.44669
	108.945	5.30586	-0.87666	5.44669
	108.95	5.48182	-0.857648	5.44669
	108.945	5.71022	-0.836407	5.44669
	108.941	5.8198	-0.832636	5.44669
	108.941	5.79662	-0.838349	5.44669
	108.942	5.74989	-0.842041	5.44669
	108.921	5.73885	-0.84155	5.44669
	108.841	5.75089	-0.840032	5.44669
	108.737	5.75986	-0.83957	5.44669
	108.687	5.75934	-0.839916	5.44669
	108.698	5.75594	-0.840225	5.44669
	108.719	5.75469	-0.840232	5.44669
	108.724	5.75538	-0.840124	5.44669
	108.718	5.75612	-0.840077	5.44669
	108.714	5.75618	-0.840096	5.44669
	108.715	5.75594	-0.847991	5.44669
	108.716	5.75582	-0.868279	5.44669
	108.717	5.75586	-0.876662	5.44669
	108.716	5.75591	-0.857646	5.44669
	108.716	5.75592	-0.836405	5.44669
	108.716	5.75591	-0.832636	5.44669
	108.716	5.7559	-0.83835	5.44669
	108.694	5.7559	-0.842041	5.44669
	108.614	5.7559	-0.84155	5.44669
	108.533	5.7559	-0.840031	5.44669
	108.541	5.7559	-0.83957	5.44669
	108.575	5.7559	-0.847787	5.44669
	108.542	5.7559	-0.868381	5.44669
	108.487	5.7559	-0.876777	5.44669
	108.471	5.7559	-0.857658	5.44669
	108.483	5.7559	-0.84424	5.44669
	108.494	5.7559	-0.860773	5.44669
	108.494	5.7559	-0.874899	5.44669
	108.49	5.7559	-0.859583	5.44669
	108.489	5.7559	-0.837844	5.44669
	108.489	5.7559	-0.832551	5.44669
	108.49	5.7559	-0.837802	5.44669
	108.49	5.7559	-0.841842	5.44669
	108.49	5.7559	-0.841662	5.44669
	108.49	5.7559	-0.840149	5.44669
	108.49	5.7559	-0.839579	5.44669
	108.49	5.7559	-0.839878	5.44669
	108.49	5.80509	-0.840206	5.44669
	108.49	5.93187	-0.848108	5.44669
	108.49	5.9843	-0.868289	5.44669
	108.49	5.91467	-0.876624	5.44669
	108.49	5.95788	-0.857627	5.44669
	108.49	6.16272	-0.83641	5.44669
	108.49	6.25881	-0.832645	5.44669
	108.49	6.08274	-0.838352	5.44669
	108.468	5.85373	-0.842039	5.44669
	108.388	5.89959	-0.841549	5.44669
	108.284	6.16031	-0.840032	5.44669
	108.235	6.32777	-0.83957	5.44669
	108.267	6.31704	-0.839916	5.44669
	108.346	6.2549	-0.840225	5.44669
	108.375	6.23298	-0.840232	5.44669
	108.316	6.19674	-0.840124	5.44669
	108.251	6.08319	-0.840077	5.44669
	108.241	6.0317	-0.840096	5.44669
	108.259	6.14621	-0.84012	5.44669
	108.27	6.27682	-0.840124	5.44669
	108.268	6.30102	-0.840117	5.44669
	108.263	6.26635	-0.840112	5.44669
	108.262	6.24348	-0.840113	5.44669
	108.241	6.24626	-0.840115	5.44669
	108.184	6.25556	-0.840115	5.44669
	108.16	6.25847	-0.840115	5.44669
	108.214	6.25638	-0.840115	5.44669
	108.274	6.25448	-0.840115	5.44669
	108.285	6.25442	-0.840115	5.44669
	108.269	6.25507	-0.840115	5.44669
	108.258	6.25537	-0.840115	5.44669
	108.237	6.25526	-0.840115	5.44669
	108.162	6.25511	-0.840115	5.44669
	108.06	6.25508	-0.840115	5.44669
	108.009	6.30432	-0.840115	5.44669
	108.019	6.43112	-0.840115	5.44669
	108.04	6.48355	-0.840115	5.44669
	108.045	6.36472	-0.840115	5.44669
	108.04	6.23196	-0.840115	5.44669
	108.036	6.2084	-0.840115	5.44669
	108.036	6.2441	-0.840115	5.44669
	108.037	6.26718	-0.840115	5.44669
	108.038	6.26411	-0.840115	5.44669
	108.038	6.30381	-0.840115	5.44669
	108.037	6.47689	-0.840115	5.44669
	108.037	6.70745	-0.840115	5.44669
	108.037	6.81896	-0.840115	5.44669
	108.037	6.74664	-0.840115	5.44669
	108.037	6.57245	-0.840115	5.44669
	108.015	6.50869	-0.840115	5.44669
	107.935	6.63966	-0.840115	5.44669
	107.832	6.73235	-0.840115	5.44669
	107.782	6.62864	-0.847985	5.44669
	107.793	6.53706	-0.86827	5.44669
	107.814	6.63153	-0.87666	5.44669
	107.819	6.76805	-0.857648	5.44669
	107.813	6.80185	-0.836407	5.44669
	107.809	6.76909	-0.832636	5.44669
	107.809	6.74362	-0.838349	5.44669
	107.811	6.74463	-0.842041	5.44669
	107.812	6.75411	-0.84155	5.44669
	107.811	6.75773	-0.840032	5.44669
	107.811	6.75587	-0.83957	5.44669
	107.811	6.75381	-0.839916	5.44669
	107.811	6.75361	-0.840225	5.44669
	107.811	6.75425	-0.840232	5.44669
	107.789	6.7546	-0.840124	5.44669
	107.731	6.75451	-0.840077	5.44669
	107.707	6.75435	-0.840096	5.44669
	107.761	6.75432	-0.84012	5.44669
	107.799	6.75436	-0.847995	5.44669
	107.752	6.75439	-0.868272	5.44669
	107.712	6.75439	-0.876657	5.44669
	107.734	6.75437	-0.857646	5.44669
	107.738	6.75437	-0.836407	5.44669
	107.707	6.75437	-0.832637	5.44669
	107.666	6.75437	-0.838349	5.44669
	107.633	6.75438	-0.842041	5.44669
	107.652	6.75437	-0.84155	5.44669
	107.675	6.75437	-0.840032	5.44669
	107.633	6.75437	-0.83957	5.44669
	107.579	6.75437	-0.839916	5.44669
	107.566	6.80356	-0.840225	5.44669
	107.579	6.93034	-0.840232	5.44669
	107.589	6.98277	-0.840124	5.44669
	107.589	6.86395	-0.840077	5.44669
	107.585	6.7312	-0.840096	5.44669
	107.583	6.70764	-0.84012	5.44669
	107.584	6.74334	-0.840124	5.44669
	107.585	6.76641	-0.840117	5.44669
	107.585	6.81254	-0.840112	5.44669
	107.585	6.97901	-0.840113	5.44669
	107.585	7.20452	-0.840115	5.44669
	107.585	7.31627	-0.840115	5.44669
	107.585	7.29502	-0.840115	5.44669
	107.585	7.19914	-0.840115	5.44669
	107.585	7.06065	-0.840115	5.44669
	107.585	7.01997	-0.840115	5.44669
	107.585	7.14787	-0.840115	5.44669
	107.585	7.28026	-0.840115	5.44669
	107.585	7.25125	-0.840115	5.44669
	107.585	7.08748	-0.840115	5.44669
	107.585	7.01264	-0.840115	5.44669
	107.585	7.13526	-0.840115	5.44669
	107.585	7.27758	-0.840115	5.44669
	107.585	7.3038	-0.840115	5.44669
	107.585	7.26581	-0.840115	5.44669
	107.585	7.24083	-0.840115	5.44669
	107.562	7.24392	-0.840115	5.44669
	107.483	7.25409	-0.840115	5.44669
	107.379	7.25726	-0.840115	5.44669
	107.329	7.25497	-0.840115	5.44669
	107.34	7.25288	-0.840115	5.44669
	107.383	7.25282	-0.840115	5.44669
	107.446	7.25354	-0.840115	5.44669
	107.464	7.25386	-0.847985	5.44669
	107.406	7.25374	-0.86827	5.44669
	107.346	7.25358	-0.87666	5.44669
	107.337	7.25355	-0.857648	5.44669
	107.354	7.2536	-0.836407	5.44669
	107.364	7.25363	-0.832636	5.44669
	107.362	7.25362	-0.838349	5.44669
	107.358	7.25361	-0.842041	5.44669
	107.357	7.25361	-0.84155	5.44669
	107.358	7.25361	-0.840032	5.44669
	107.359	7.25361	-0.83957	5.44669
	107.359	7.25361	-0.839916	5.44669
	107.358	7.25361	-0.848096	5.44669
	107.358	7.25361	-0.876258	5.44669
	107.358	7.25361	-0.912696	5.44669
	107.358	7.25361	-0.922311	5.44669
	107.358	7.25361	-0.890466	5.44669
	107.358	7.3028	-0.846467	5.44669
	107.358	7.42958	-0.827171	5.44669
	107.336	7.48201	-0.832799	5.44669
	107.279	7.36319	-0.841709	5.44669
	107.255	7.23044	-0.843392	5.44669
	107.286	7.20687	-0.840922	5.44669
	107.267	7.24258	-0.839288	5.44669
	107.174	7.31484	-0.839482	5.44669
	107.108	7.43855	-0.848014	5.44669
	107.108	7.48149	-0.868507	5.44669
	107.131	7.35978	-0.88462	5.44669
	107.14	7.22919	-0.885757	5.44669
	107.136	7.20756	-0.8729	5.44669
	107.131	7.24331	-0.850165	5.44669
	107.13	7.26571	-0.834657	5.44669
	107.132	7.31154	-0.834571	5.44669
	107.133	7.47813	-0.839782	5.44669
	107.132	7.6546	-0.841954	5.44669
	107.132	7.63959	-0.841004	5.44669
	107.11	7.56587	-0.839834	5.44669
	107.03	7.63797	-0.839681	5.44669
	106.949	7.75902	-0.840033	5.44669
	106.957	7.74515	-0.848105	5.44669
	106.991	7.59176	-0.87622	5.44669
	106.981	7.51588	-0.904806	5.44669
	106.983	7.63438	-0.894161	5.44669
	106.99	7.72615	-0.85393	5.44669
	106.949	7.62649	-0.828935	5.44669
	106.899	7.53693	-0.830877	5.44669
	106.889	7.63081	-0.840276	5.44669
	106.901	7.76636	-0.843474	5.44669
	106.91	7.79997	-0.849337	5.44669
	106.909	7.76748	-0.867642	5.44669
	106.906	7.74218	-0.875916	5.44669
	106.905	7.74317	-0.85756	5.44669
	106.905	7.75258	-0.836634	5.44669
	106.906	7.75618	-0.832763	5.44669
	106.906	7.75433	-0.838321	5.44669
	106.906	7.75229	-0.841984	5.44669
	106.906	7.75208	-0.841537	5.44669
	106.906	7.75273	-0.840046	5.44669
	106.906	7.75307	-0.839581	5.44669
	106.906	7.75298	-0.839915	5.44669
	106.884	7.75282	-0.840221	5.44669
	106.826	7.75279	-0.848101	5.44669
	106.78	7.75283	-0.868281	5.44669
	106.754	7.75286	-0.876623	5.44669
	106.733	7.75286	-0.857629	5.44669
	106.752	7.75285	-0.836412	5.44669
	106.77	7.75284	-0.832645	5.44669
	106.726	7.75284	-0.838351	5.44669
	106.695	7.75285	-0.842039	5.44669
	106.741	7.75285	-0.841549	5.44669
	106.778	7.75285	-0.840032	5.44669
	106.734	7.75285	-0.83957	5.44669
	106.673	7.75285	-0.839916	5.44669
	106.658	7.75285	-0.840225	5.44669
	106.673	7.75285	-0.848102	5.44669
	106.684	7.75285	-0.86828	5.44669
	106.684	7.75285	-0.876622	5.44669
	106.68	7.75285	-0.857629	5.44669
	106.678	7.75285	-0.836412	5.44669
	106.679	7.75285	-0.832645	5.44669
	106.68	7.75285	-0.838351	5.44669
	106.68	7.75285	-0.842039	5.44669
	106.68	7.75285	-0.841549	5.44669
	106.679	7.75285	-0.840032	5.44669
	106.679	7.75285	-0.83957	5.44669
	106.68	7.75285	-0.839916	5.44669
	106.68	7.75285	-0.840225	5.44669
	106.68	7.75285	-0.840232	5.44669
	106.657	7.75285	-0.840124	5.44669
	106.6	7.75285	-0.847948	5.44669
	106.554	7.75285	-0.868251	5.44669
	106.528	7.75285	-0.876665	5.44669
	106.484	7.75285	-0.857657	5.44669
	106.445	7.75285	-0.836409	5.44669
	106.44	7.80204	-0.832634	5.44669
	106.473	7.92881	-0.838347	5.44669
	106.537	8.03043	-0.842041	5.44669
	106.559	8.03839	-0.841551	5.44669
	106.503	8.00726	-0.840032	5.44669
	106.442	8.04084	-0.839569	5.44669
	106.432	8.123	-0.839916	5.44669
	106.448	8.05612	-0.848096	5.44669
	106.459	7.83719	-0.868387	5.44669
	106.457	7.74364	-0.876669	5.44669
	106.453	7.92579	-0.857611	5.44669
	106.452	8.20564	-0.836387	5.44669
	106.43	8.28509	-0.832642	5.44669
	106.352	8.12478	-0.846229	5.44669
	106.248	7.9653	-0.870198	5.44669
	106.198	7.94533	-0.878093	5.44669
	106.208	8.04124	-0.857563	5.44669
	106.23	8.19442	-0.835862	5.44669
	106.235	8.29046	-0.832438	5.44669
	106.229	8.28669	-0.83846	5.44669
	106.225	8.25262	-0.842158	5.44669
	106.225	8.23996	-0.84156	5.44669
	106.227	8.24681	-0.839994	5.44669
	106.228	8.25418	-0.839551	5.44669
	106.227	8.25484	-0.839921	5.44669
	106.227	8.25249	-0.840234	5.44669
	106.227	8.30047	-0.840234	5.44669
	106.227	8.42756	-0.840122	5.44669
	106.227	8.48057	-0.840076	5.44669
	106.227	8.36187	-0.840096	5.44669
	106.205	8.22896	-0.840121	5.44669
	106.125	8.20529	-0.840124	5.44669
	106.021	8.24101	-0.840117	5.44669
	105.972	8.26412	-0.840112	5.44669
	105.982	8.26107	-0.840113	5.44669
	106.003	8.25157	-0.840115	5.44669
	106.008	8.24867	-0.840115	5.44669
	106.003	8.25084	-0.840115	5.44669
	105.999	8.25277	-0.840115	5.44669
	105.999	8.25281	-0.840115	5.44669
	106.001	8.25214	-0.840115	5.44669
	106.001	8.25185	-0.840115	5.44669
	106.001	8.30115	-0.840115	5.44669
	106.001	8.42808	-0.840115	5.44669
	106.001	8.52973	-0.840115	5.44669
	106.001	8.53764	-0.840115	5.44669
	106.001	8.45729	-0.840115	5.44669
	106.001	8.31491	-0.840115	5.44669
	106.001	8.21787	-0.840115	5.44669
	106.001	8.26658	-0.840115	5.44669
	106.001	8.42599	-0.840115	5.44669
	106.001	8.492	-0.840115	5.44669
	106.001	8.41642	-0.840115	5.44669
	106.001	8.4523	-0.840115	5.44669
	106.001	8.65618	-0.840115	5.44669
	106.001	8.75448	-0.840115	5.44669
	106.001	8.62886	-0.840115	5.44669
	106.001	8.52637	-0.840115	5.44669
	106.001	8.62411	-0.840115	5.44669
	106.001	8.76587	-0.840115	5.44669
	106.001	8.80071	-0.840115	5.44669
	106.001	8.76653	-0.840115	5.44669
	105.978	8.74009	-0.840115	5.44669
	105.899	8.7412	-0.840115	5.44669
	105.795	8.75107	-0.840115	5.44669
	105.745	8.75481	-0.840115	5.44669
	105.756	8.75287	-0.840115	5.44669
	105.777	8.75073	-0.840115	5.44669
	105.782	8.75052	-0.840115	5.44669
	105.777	8.75119	-0.840115	5.44669
	105.773	8.75155	-0.840115	5.44669
	105.773	8.75146	-0.840115	5.44669
	105.774	8.7513	-0.840115	5.44669
	105.775	8.75126	-0.840115	5.44669
	105.775	8.7513	-0.847985	5.44669
	105.774	8.75133	-0.86827	5.44669
	105.774	8.75133	-0.87666	5.44669
	105.774	8.75132	-0.857648	5.44669
	105.774	8.75131	-0.836407	5.44669
	105.774	8.75132	-0.832636	5.44669
	105.774	8.75132	-0.838349	5.44669
	105.774	8.75132	-0.842041	5.44669
	105.774	8.75132	-0.84155	5.44669
	105.774	8.75132	-0.840032	5.44669
	105.752	8.75132	-0.83957	5.44669
	105.695	8.75132	-0.839916	5.44669
	105.671	8.75132	-0.840225	5.44669
	105.725	8.75132	-0.840232	5.44669
	105.763	8.75132	-0.840124	5.44669
	105.716	8.75132	-0.840077	5.44669
	105.676	8.75132	-0.840096	5.44669
	105.697	8.75132	-0.84012	5.44669
	105.679	8.75132	-0.840124	5.44669
	105.59	8.80051	-0.840117	5.44669
	105.526	8.97647	-0.840112	5.44669
	105.525	9.20487	-0.840113	5.44669
	105.546	9.26526	-0.840115	5.44669
	105.556	9.11531	-0.840115	5.44669
	105.552	9.01614	-0.840115	5.44669
	105.547	9.12392	-0.840115	5.44669
	105.546	9.21953	-0.840115	5.44669
	105.548	9.12529	-0.840115	5.44669
	105.549	9.03663	-0.840115	5.44669
	105.548	9.12897	-0.847986	5.44669
	105.548	9.21436	-0.86827	5.44669
	105.548	9.07214	-0.87666	5.44669
	105.548	8.86085	-0.857648	5.44669
	105.548	8.85286	-0.836407	5.44669
	105.548	8.97856	-0.832636	5.44669
	105.548	9.09178	-0.838349	5.44669
	105.548	9.20205	-0.842041	5.44669
	105.548	9.27421	-0.84155	5.44669
	105.548	9.27573	-0.840032	5.44669
	105.548	9.25238	-0.83957	5.44669
	105.526	9.24232	-0.839916	5.44669
	105.468	9.24645	-0.840225	5.44669
	105.445	9.25176	-0.840232	5.44669
	105.476	9.25252	-0.840124	5.44669
	105.457	9.25095	-0.840077	5.44669
	105.364	9.25002	-0.840096	5.44669
	105.298	9.25019	-0.84012	5.44669
	105.298	9.25059	-0.840124	5.44669
	105.32	9.2507	-0.840117	5.44669
	105.33	9.2506	-0.847983	5.44669
	105.326	9.25052	-0.868269	5.44669
	105.321	9.25052	-0.87666	5.4507
	105.32	9.25055	-0.857649	5.46104
	105.321	9.25056	-0.836407	5.46531
	105.322	9.25056	-0.832636	5.45562
	105.3	9.25055	-0.838349	5.4448
	105.22	9.25055	-0.842041	5.44287
	105.116	9.25055	-0.84155	5.44579
	105.066	9.25056	-0.840032	5.44767
	105.077	9.25056	-0.83957	5.44742
	105.098	9.25055	-0.839916	5.44664
	105.103	9.25055	-0.840225	5.44641
	105.098	9.25055	-0.840232	5.44658
	105.094	9.25055	-0.840124	5.44674
	105.094	9.25055	-0.840077	5.44675
	105.095	9.25055	-0.840096	5.44669
	105.096	9.29974	-0.84012	5.44667
	105.096	9.47571	-0.840124	5.44668
	105.095	9.65492	-0.840117	5.44669
	105.095	9.58853	-0.840112	5.44669
	105.095	9.33696	-0.840113	5.44669
	105.096	9.18064	-0.840115	5.44669
	105.073	9.19278	-0.840115	5.44669
	105.016	9.25156	-0.840115	5.44268
	104.97	9.32076	-0.840115	5.43234
	104.966	9.48416	-0.840115	5.42806
	105.002	9.65099	-0.840115	5.43775
	105.045	9.63307	-0.840115	5.44858
	105.009	9.56156	-0.840115	5.4505
	104.928	9.58643	-0.840115	5.44759
	104.921	9.58074	-0.840115	5.44571
	104.949	9.56294	-0.847985	5.44595
	104.941	9.65485	-0.86827	5.44673
	104.947	9.76428	-0.87666	5.44696
	104.955	9.78768	-0.857648	5.44679
	104.912	9.7602	-0.836407	5.44663
	104.862	9.74064	-0.832636	5.44663
	104.852	9.74225	-0.838349	5.44668
	104.865	9.70069	-0.842041	5.44671
	104.873	9.57654	-0.84155	5.4467
	104.873	9.5225	-0.840032	5.44668
	104.869	9.63971	-0.83957	5.44668
	104.868	9.77236	-0.839916	5.44669
	104.869	9.79645	-0.840225	5.44669
	104.869	9.76101	-0.840232	5.44669
	104.869	9.73785	-0.840124	5.44669
	104.869	9.7408	-0.840077	5.44669
	104.869	9.75026	-0.840096	5.44669
	104.869	9.75319	-0.84012	5.44669
	104.869	9.75104	-0.840124	5.44669
	104.869	9.74911	-0.840117	5.44669
	104.869	9.74906	-0.840112	5.44669
	104.869	9.74973	-0.840113	5.44669
	104.869	9.75002	-0.840115	5.44669
	104.869	9.74991	-0.840115	5.44669
	104.869	9.74976	-0.840115	5.44669
	104.869	9.74973	-0.840115	5.44669
	104.869	9.74978	-0.840115	5.44669
	104.869	9.74981	-0.847985	5.44669
	104.847	9.7498	-0.86827	5.44669
	104.767	9.74979	-0.87666	5.44669
	104.664	9.74979	-0.857648	5.44669
	104.614	9.74979	-0.836407	5.44669
	104.624	9.74979	-0.832636	5.44669
	104.646	9.74979	-0.838349	5.44669
	104.651	9.74979	-0.842041	5.44669
	104.645	9.74979	-0.84155	5.44669
	104.641	9.74979	-0.840032	5.44669
	104.641	9.74979	-0.83957	5.44669
	104.643	9.74979	-0.839916	5.44669
	104.643	9.74979	-0.840225	5.44669
	104.643	9.74979	-0.840232	5.44669
	104.643	9.74979	-0.840124	5.44669
	104.643	9.79898	-0.840077	5.44669
	104.621	9.97495	-0.840096	5.44669
	104.541	10.1542	-0.84012	5.44669
	104.46	10.0878	-0.840124	5.44669
	104.467	9.88539	-0.840117	5.44669
	104.502	9.90503	-0.840112	5.44669
	104.469	10.0964	-0.840113	5.44669
	104.414	10.138	-0.840115	5.44669
	104.398	10.0824	-0.840115	5.44669
	104.41	10.1419	-0.840115	5.44669
	104.421	10.2512	-0.840115	5.44669
	104.421	10.2861	-0.840115	5.44669
	104.417	10.2635	-0.840115	5.44669
	104.415	10.2418	-0.840115	5.44669
	104.416	10.2409	-0.840115	5.44669
	104.417	10.2482	-0.840115	5.44669
	104.417	10.2516	-0.840115	5.44669
	104.417	10.2504	-0.840115	5.44669
	104.417	10.2487	-0.840115	5.44669
	104.417	10.2484	-0.840115	5.44669
	104.417	10.2489	-0.840115	5.44669
	104.417	10.2492	-0.840115	5.44669
	104.417	10.2491	-0.840115	5.44669
	104.417	10.1998	-0.840115	5.44669
	104.417	10.073	-0.840115	5.44669
	104.417	10.0206	-0.840115	5.44669
	104.417	10.1395	-0.840115	5.44669
	104.417	10.2722	-0.840115	5.44669
	104.417	10.2958	-0.840115	5.44669
	104.417	10.2601	-0.840115	5.44669
	104.417	10.237	-0.840115	5.44669
	104.417	10.2401	-0.840115	5.44669
	104.417	10.2495	-0.840115	5.44669
	104.394	10.2524	-0.840115	5.44669
	104.337	10.2503	-0.840115	5.44669
	104.313	10.2483	-0.840115	5.44669
	104.345	10.2483	-0.840115	5.44669
	104.347	10.249	-0.847985	5.44669
	104.334	10.2493	-0.86827	5.44669
	104.35	10.2491	-0.87666	5.44669
	104.32	10.249	-0.857648	5.44669
	104.25	10.249	-0.836407	5.44669
	104.246	10.249	-0.832636	5.44669
	104.271	10.249	-0.838349	5.44669
	104.239	10.249	-0.842041	5.44669
	104.187	10.249	-0.84155	5.44669
	104.173	10.249	-0.840032	5.44669
	104.184	10.2982	-0.83957	5.44669
	104.194	10.425	-0.839916	5.44669
	104.194	10.5266	-0.840225	5.44669
	104.191	10.5346	-0.840232	5.44669
	104.189	10.4542	-0.840124	5.44669
	104.19	10.3119	-0.840077	5.44669
	104.191	10.264	-0.847966	5.44669
	104.191	10.3903	-0.876146	5.44669
	104.19	10.5246	-0.904824	5.44669
	104.19	10.5953	-0.894195	5.44669
	104.19	10.6358	-0.853938	5.44669
	104.19	10.5877	-0.828927	5.44669
	104.19	10.5468	-0.830871	5.44669
	104.19	10.6442	-0.840276	5.44669
	104.168	10.7149	-0.843477	5.44669
	104.088	10.614	-0.841467	5.44669
	103.985	10.5314	-0.847357	5.44669
	103.935	10.6286	-0.867526	5.44669
	103.946	10.7139	-0.876571	5.44669
	103.967	10.6191	-0.857876	5.44669
	103.972	10.5339	-0.836533	5.44669
	103.966	10.6279	-0.832608	5.44669
	103.962	10.7619	-0.838292	5.44669
	103.962	10.7949	-0.842027	5.44669
	103.964	10.7626	-0.841565	5.44669
	103.965	10.7377	-0.840043	5.44669
	103.964	10.7387	-0.84744	5.44669
	103.964	10.748	-0.868067	5.44669
	103.964	10.7516	-0.876769	5.44669
	103.964	10.7497	-0.857766	5.44669
	103.964	10.7477	-0.836417	5.44669
	103.964	10.7475	-0.832599	5.44669
	103.964	10.7481	-0.8462	5.44669
	103.964	10.7485	-0.870202	5.44669
	103.964	10.7484	-0.878104	5.44669
	103.964	10.7482	-0.857567	5.44669
	103.964	10.7482	-0.835859	5.44669
	103.964	10.7482	-0.832436	5.44669
	103.964	10.7483	-0.83846	5.44669
	103.942	10.7483	-0.842159	5.44669
	103.862	10.7483	-0.84156	5.44669
	103.781	10.7483	-0.839994	5.44669
	103.789	10.7483	-0.83955	5.44669
	103.823	10.7483	-0.847792	5.44669
	103.79	10.7483	-0.86839	5.44669
	103.735	10.7483	-0.876779	5.44669
	103.719	10.7483	-0.857655	5.44669
	103.731	10.7483	-0.836367	5.44669
	103.742	10.7483	-0.832617	5.44669
	103.742	10.7483	-0.838355	5.44669
	103.738	10.7483	-0.84205	5.44669
	103.736	10.7483	-0.841552	5.44669
	103.737	10.7483	-0.840029	5.44669
	103.738	10.7975	-0.839568	5.44669
	103.738	10.9734	-0.839916	5.44669
	103.738	11.1526	-0.848097	5.44669
	103.738	11.1354	-0.868387	5.44669
	103.738	11.0106	-0.876669	5.44669
	103.738	10.9559	-0.857611	5.44669
	103.715	11.0252	-0.836387	5.44669
	103.658	11.1796	-0.832642	5.44669
	103.634	11.2365	-0.846229	5.44669
	103.666	11.0605	-0.870198	5.44669
	103.646	10.796	-0.878093	5.44669
	103.553	10.6716	-0.857563	5.44669
	103.488	10.7506	-0.835862	5.44669
	103.488	10.9322	-0.832438	5.44669
	103.51	11.0459	-0.83846	5.44669
	103.519	11.0886	-0.842158	5.44669
	103.515	11.1738	-0.84156	5.44669
	103.51	11.2607	-0.839994	5.44669
	103.51	11.2772	-0.839551	5.44669
	103.511	11.255	-0.839921	5.44669
	103.512	11.24	-0.840234	5.44669
	103.512	11.2417	-0.840234	5.44669
	103.489	11.2477	-0.840122	5.44669
	103.432	11.2497	-0.840076	5.44669
	103.408	11.2483	-0.840096	5.44669
	103.462	11.2471	-0.840121	5.44669
	103.5	11.247	-0.840124	5.44669
	103.431	11.2475	-0.840117	5.44669
	103.333	11.2476	-0.847983	5.44669
	103.331	11.2476	-0.868269	5.44669
	103.366	11.2475	-0.87666	5.44669
	103.338	11.2475	-0.857649	5.44669
	103.306	11.2475	-0.836407	5.44669
	103.347	11.2475	-0.832636	5.44669
	103.382	11.2475	-0.838349	5.44669
	103.338	11.2475	-0.842041	5.44669
	103.279	11.2475	-0.84155	5.44669
	103.264	11.2475	-0.840032	5.44669
	103.279	11.2475	-0.83957	5.44669
	103.29	11.2475	-0.839916	5.44669
	103.289	11.2475	-0.840225	5.44669
	103.285	11.2475	-0.840232	5.44669
	103.284	11.2475	-0.840124	5.44669
	103.285	11.2475	-0.840077	5.44669
	103.285	11.2475	-0.840096	5.44669
	103.286	11.2475	-0.84012	5.44669
	103.285	11.2475	-0.840124	5.44669
	103.285	11.2475	-0.840117	5.44669
	103.285	11.2475	-0.840112	5.44669
	103.285	11.2475	-0.840113	5.44669
	103.285	11.2475	-0.840115	5.44669
	103.285	11.2475	-0.840115	5.44669
	103.285	11.2475	-0.840115	5.44669
	103.285	11.2475	-0.840115	5.44669
	103.285	11.2475	-0.840115	5.44669
	103.285	11.2475	-0.840115	5.44669
	103.285	11.2475	-0.840115	5.44669
	103.263	11.2475	-0.840115	5.44669
	103.205	11.2475	-0.840115	5.44669
	103.159	11.2475	-0.840115	5.44669
	103.133	11.2475	-0.840115	5.44669
	103.09	11.2475	-0.840115	5.44669
	103.051	11.2475	-0.840115	5.44669
	103.045	11.2967	-0.840115	5.44669
	103.056	11.4235	-0.840115	5.44669
	103.063	11.5251	-0.840115	5.44669
	103.061	11.5822	-0.840115	5.44669
	103.059	11.6287	-0.840115	5.44669
	103.058	11.5387	-0.840115	5.44669
	103.059	11.3721	-0.840115	5.44669
	103.059	11.4148	-0.840115	5.44669
	103.059	11.6523	-0.840115	5.44669
	103.059	11.7619	-0.840115	5.44669
	103.059	11.6291	-0.840115	5.44669
	103.059	11.5195	-0.840115	5.44669
	103.059	11.6169	-0.840115	5.44669
	103.059	11.761	-0.840115	5.44669
	103.059	11.7478	-0.840115	5.44669
	103.059	11.5864	-0.840115	5.44669
	103.059	11.4578	-0.840115	5.44669
	103.059	11.4509	-0.840115	5.44669
	103.059	11.5412	-0.840115	5.44669
	103.059	11.6382	-0.840115	5.44669
	103.059	11.6066	-0.840115	5.44669
	103.059	11.5524	-0.840115	5.44669
	103.059	11.6384	-0.840115	5.44669
	103.059	11.7583	-0.840115	5.44669
	103.037	11.7881	-0.840115	5.44669
	102.979	11.7597	-0.840115	5.44669
	102.955	11.7374	-0.840115	5.44669
	102.987	11.7382	-0.840115	5.44669
	102.967	11.7465	-0.847985	5.44669
	102.897	11.7497	-0.86827	5.44669
	102.888	11.748	-0.88453	5.44669
	102.935	11.7462	-0.885804	5.44669
	102.961	11.7461	-0.872952	5.44669
	102.934	11.7466	-0.85017	5.44669
	102.887	11.7469	-0.834641	5.44669
	102.918	11.7469	-0.834563	5.44669
	102.998	11.7467	-0.839785	5.44669
	102.985	11.7467	-0.841958	5.44669
	102.878	11.7467	-0.841005	5.44669
	102.826	11.7467	-0.839833	5.44669
	102.885	11.7467	-0.847551	5.44669
	102.935	11.7467	-0.868188	5.44669
	102.892	11.7467	-0.87678	5.44669
	102.826	11.7467	-0.857728	5.44669
	102.81	11.7467	-0.836397	5.44669
	102.825	11.7467	-0.832604	5.44669
	102.838	11.7467	-0.838339	5.44669
	102.837	11.7467	-0.842048	5.44669
	102.833	11.7467	-0.841557	5.44669
	102.831	11.7467	-0.840032	5.44669
	102.832	11.7467	-0.839567	5.44669
	102.833	11.7467	-0.839915	5.44669
	102.833	11.7467	-0.840226	5.44669
	102.833	11.7467	-0.840232	5.44669
	102.832	11.7467	-0.840125	5.44669
	102.833	11.7467	-0.840077	5.44669
	102.833	11.7467	-0.840096	5.44669
	102.81	11.7467	-0.84012	5.44669
	102.731	11.7467	-0.840124	5.44669
	102.649	11.7467	-0.840117	5.44669
	102.657	11.7467	-0.840112	5.44669
	102.691	11.7467	-0.840113	5.44669
	102.659	11.7467	-0.840115	5.44669
	102.604	11.7467	-0.840115	5.44669
	102.61	11.7467	-0.847986	5.44669
	102.679	11.7467	-0.86827	5.44669
	102.714	11.7467	-0.87666	5.44669
	102.66	11.7467	-0.857648	5.44669
	102.596	11.7467	-0.844277	5.44669
	102.584	11.7467	-0.860792	5.44669
	102.601	11.7467	-0.874894	5.44669
	102.612	11.7467	-0.859574	5.44669
	102.611	11.7467	-0.837842	5.44669
	102.606	11.7467	-0.832553	5.44669
	102.605	11.7467	-0.837804	5.44669
	102.606	11.7467	-0.841842	5.44669
	102.607	11.7467	-0.841661	5.44669
	102.607	11.7467	-0.840149	5.44669
	102.606	11.7467	-0.839579	5.44669
	102.606	11.7467	-0.839878	5.44669
	102.606	11.7467	-0.840206	5.44669
	102.606	11.7467	-0.840237	5.44669
	102.606	11.7467	-0.840133	5.44669
	102.606	11.7467	-0.840079	5.44669
	102.606	11.7467	-0.840093	5.44669
	102.606	11.7467	-0.840118	5.44669
	102.606	11.7467	-0.840124	5.44669
	102.606	11.7467	-0.840117	5.44669
	102.606	11.7467	-0.840113	5.44669
	102.606	11.7467	-0.840113	5.44669
	102.606	11.7467	-0.840115	5.44669
	102.606	11.7467	-0.840115	5.44669
	102.606	11.7467	-0.840115	5.44669
	102.584	11.7959	-0.840115	5.44669
	102.527	11.9227	-0.840115	5.44669
	102.503	12.0243	-0.840115	5.44669
	102.557	12.0323	-0.840115	5.44669
	102.617	11.952	-0.840115	5.44669
	102.627	11.8096	-0.840115	5.44669
	102.611	11.7617	-0.840115	5.44669
	102.601	11.9372	-0.840115	5.44669
	102.602	12.149	-0.840115	5.44669
	102.607	12.0962	-0.840115	5.44669
	102.608	11.8879	-0.840115	5.44669
	102.607	11.851	-0.840115	5.44669
	102.606	11.9638	-0.840115	5.44669
	102.606	12.0328	-0.840115	5.44669
	102.606	11.9737	-0.840115	5.44669
	102.606	11.8185	-0.840115	5.44669
	102.606	11.7085	-0.840115	5.44669
	102.606	11.7072	-0.840115	5.44669
	102.606	11.7932	-0.840115	5.44669
	102.606	11.9357	-0.840115	5.44669
	102.606	12.0307	-0.840115	5.44669
	102.606	12.0303	-0.840115	5.44669
	102.606	11.9489	-0.847985	5.44669
	102.606	11.809	-0.86827	5.44669
	102.606	11.7134	-0.87666	5.44669
	102.606	11.7126	-0.857648	5.44669
	102.606	11.7938	-0.836407	5.44669
	102.584	11.9832	-0.832636	5.44669
	102.527	12.2058	-0.838349	5.44669
	102.503	12.259	-0.842041	5.44669
	102.557	12.0589	-0.84155	5.44669
	102.617	11.7859	-0.840032	5.44669
	102.627	11.6665	-0.83957	5.44669
	102.611	11.7015	-0.839916	5.44669
	102.601	11.7567	-0.840225	5.44669
	102.602	11.767	-0.840232	5.44669
	102.607	11.8009	-0.840124	5.44669
	102.608	11.9176	-0.840077	5.44669
	102.607	11.9712	-0.840096	5.44669
	102.606	11.8565	-0.84012	5.44669
	102.606	11.725	-0.840124	5.44669
	102.606	11.7497	-0.840117	5.44669
	102.606	11.9114	-0.840112	5.44669
	102.584	11.9869	-0.840113	5.44669
	102.527	11.8653	-0.840115	5.44669
	102.503	11.7231	-0.847986	5.44669
	102.557	11.6966	-0.86827	5.44669
	102.617	11.7344	-0.87666	5.44669
	102.627	11.7594	-0.865519	5.44669
	102.611	11.7564	-0.864562	5.44669
	102.601	11.7955	-0.869181	5.44669
	102.602	11.9191	-0.855882	5.44669
	102.607	12.023	-0.838333	5.44669
	102.608	12.033	-0.834072	5.44669
	102.607	11.9527	-0.838266	5.44669
	102.606	11.8588	-0.841496	5.44669
	102.606	11.9374	-0.849222	5.44669
	102.606	12.1163	-0.868298	5.44669
	102.606	12.0827	-0.876231	5.44669
	102.606	11.8447	-0.857459	5.44669
	102.606	11.6824	-0.84435	5.44669
	102.606	11.6872	-0.86089	5.44669
	102.606	11.745	-0.874909	5.44669
	102.606	11.7672	-0.859546	5.44669
	102.606	11.7559	-0.837825	5.44669
	102.606	11.7925	-0.832556	5.44669
	102.606	11.918	-0.837811	5.44669
	102.606	11.9744	-0.849715	5.44669
	102.606	11.8577	-0.869815	5.44669
	102.606	11.7244	-0.876692	5.44669
	102.606	11.6999	-0.857113	5.44669
	102.606	11.7845	-0.844042	5.44669
	102.606	11.9838	-0.860883	5.44669
	102.606	12.1602	-0.875016	5.44669
	102.606	12.0843	-0.859593	5.44669
	102.606	11.8297	-0.845677	5.44669
	102.606	11.6756	-0.860687	5.44669
	102.606	11.6896	-0.874352	5.44669
	102.606	11.7485	-0.859385	5.44669
	102.606	11.7678	-0.837955	5.44669
	102.606	11.8041	-0.832668	5.44669
	102.584	11.9678	-0.845682	5.44669
	102.527	12.1465	-0.86996	5.44669
	102.503	12.1334	-0.878187	5.44669
	102.557	12.0105	-0.857688	5.44669
	102.617	11.906	-0.83588	5.44669
	102.627	11.7984	-0.832402	5.44669
	102.611	11.7242	-0.838438	5.44669
	102.601	11.7209	-0.842162	5.44669
	102.602	11.7442	-0.841569	5.44669
	102.607	11.7549	-0.839997	5.44669
	102.608	11.7511	-0.839548	5.44669
	102.607	11.7456	-0.839919	5.44669
	102.606	11.7447	-0.840234	5.44669
	102.606	11.7463	-0.840234	5.44669
	102.606	11.7473	-0.840122	5.44669
	102.606	11.7471	-0.840075	5.44669
	102.606	11.7467	-0.840096	5.44669
	102.606	11.7466	-0.840121	5.44669
	102.606	11.7467	-0.840124	5.44669
	102.606	11.7468	-0.847987	5.44669
	102.629	11.7468	-0.868268	5.44669
	102.686	11.7467	-0.876658	5.44669
	102.71	11.7467	-0.857648	5.44669
	102.678	11.7467	-0.836407	5.44669
	102.676	11.7467	-0.832637	5.44669
	102.711	11.7467	-0.838349	5.44669
	102.753	11.7467	-0.842041	5.44669
	102.807	11.7467	-0.849421	5.44669
	102.844	11.7467	-0.876058	5.44669
	102.846	11.7467	-0.912141	5.44669
	102.834	11.7467	-0.92215	5.44669
	102.828	11.7467	-0.890595	5.44669
	102.83	11.7467	-0.846579	5.44669
	102.833	11.7467	-0.827172	5.44669
	102.834	11.7467	-0.832759	5.44669
	102.833	11.7467	-0.841692	5.44669
	102.832	11.7467	-0.843399	5.44669
	102.832	11.7467	-0.840931	5.44669
	102.855	11.7467	-0.83929	5.44669
	102.935	11.7467	-0.839479	5.44669
	103.038	11.7467	-0.840142	5.44669
	103.066	11.7467	-0.840352	5.44669
	102.975	11.7467	-0.840205	5.44669
	102.873	11.7467	-0.847939	5.44669
	102.898	11.7467	-0.868219	5.44669
	103.017	11.7467	-0.876655	5.44669
	103.092	11.7467	-0.865535	5.44669
	103.087	11.6975	-0.864571	5.44669
	103.058	11.5216	-0.869179	5.44669
	103.049	11.3424	-0.863749	5.44669
	103.055	11.4088	-0.866488	5.44669
	103.061	11.6111	-0.870618	5.44669
	103.061	11.6407	-0.8558	5.44669
	103.059	11.5269	-0.837788	5.44669
	103.058	11.411	-0.841744	5.44669
	103.059	11.3445	-0.866532	5.44669
	103.059	11.447	-0.878158	5.44669
	103.059	11.6261	-0.858895	5.44669
	103.059	11.5841	-0.836397	5.44669
	103.059	11.3425	-0.832189	5.44669
	103.059	11.2309	-0.838165	5.44669
	103.059	11.3643	-0.842123	5.44669
	103.059	11.4749	-0.84165	5.44669
	103.059	11.3777	-0.840044	5.44669
	103.059	11.2333	-0.839539	5.44669
	103.059	11.1972	-0.84777	5.44669
	103.059	11.2318	-0.868384	5.44669
	103.059	11.308	-0.876784	5.44669
	103.081	11.4338	-0.85766	5.44669
	103.161	11.4762	-0.836367	5.44669
	103.242	11.3535	-0.832616	5.44669
	103.212	11.2227	-0.838354	5.44669
	103.12	11.2014	-0.842051	5.44669
	103.129	11.2373	-0.841553	5.44669
	103.238	11.3089	-0.840029	5.44669
	103.315	11.4322	-0.839568	5.44669
	103.313	11.4752	-0.839916	5.44669
	103.286	11.3537	-0.840226	5.44669
	103.276	11.2231	-0.840232	5.44669
	103.281	11.2507	-0.840124	5.44669
	103.287	11.4131	-0.840077	5.44669
	103.287	11.488	-0.840096	5.44669
	103.286	11.3658	-0.84012	5.44669
	103.285	11.2237	-0.840124	5.44669
	103.285	11.1974	-0.840117	5.44669
	103.285	11.2353	-0.840112	5.44669
	103.285	11.2602	-0.847984	5.44669
	103.285	11.2572	-0.86827	5.44669
	103.285	11.247	-0.87666	5.44669
	103.285	11.2439	-0.857648	5.44669
	103.285	11.2461	-0.836407	5.44669
	103.285	11.2482	-0.832636	5.44669
	103.307	11.2483	-0.838349	5.44669
	103.365	11.2476	-0.842041	5.44669
	103.411	11.2472	-0.84155	5.44669
	103.437	11.2474	-0.840032	5.44669
	103.48	11.2475	-0.83957	5.44669
	103.519	11.2476	-0.839916	5.44669
	103.525	11.2475	-0.840225	5.44669
	103.514	11.2475	-0.840232	5.44669
	103.508	11.2475	-0.840124	5.44669
	103.509	11.2475	-0.840077	5.44669
	103.512	11.2475	-0.840096	5.44669
	103.512	11.1983	-0.84012	5.44669
	103.512	11.0715	-0.840124	5.44669
	103.511	11.0191	-0.840117	5.44669
	103.511	11.0887	-0.847983	5.44669
	103.511	11.0455	-0.876139	5.44669
	103.512	10.8899	-0.904815	5.44669
	103.534	10.9206	-0.894194	5.44669
	103.614	11.0999	-0.85394	5.44669
	103.717	11.1325	-0.828928	5.44669
	103.767	11.0282	-0.83087	5.44669
	103.756	10.9644	-0.840275	5.44669
	103.735	10.9733	-0.843477	5.44669
	103.73	10.9995	-0.841467	5.44669
	103.735	11.0073	-0.839486	5.44669
	103.74	10.9521	-0.839371	5.44669
	103.739	10.82	-0.840026	5.44669
	103.738	10.7183	-0.840342	5.44669
	103.737	10.7122	-0.840241	5.44669
	103.738	10.7441	-0.840087	5.44669
	103.738	10.7594	-0.840058	5.44669
	103.738	10.7544	-0.840101	5.44669
	103.738	10.7469	-0.840129	5.44669
	103.738	10.7455	-0.840126	5.44669
	103.738	10.7476	-0.840114	5.44669
	103.738	10.749	-0.840111	5.44669
	103.738	10.7488	-0.840113	5.44669
	103.76	10.7482	-0.840116	5.44268
	103.818	10.7481	-0.840116	5.43234
	103.841	10.7482	-0.840115	5.42806
	103.81	10.7483	-0.840114	5.43775
	103.829	10.7483	-0.840115	5.44858
	103.922	10.7483	-0.847986	5.4505
	103.988	10.7482	-0.86827	5.44759
	103.988	10.7483	-0.88453	5.44571
	103.965	10.7483	-0.885804	5.44595
	103.956	10.7483	-0.880822	5.44673
	103.938	10.7483	-0.878325	5.44696
	103.886	10.7483	-0.871186	5.44679
	103.862	10.7483	-0.852096	5.44663
	103.915	10.7483	-0.836077	5.44663
	103.974	10.7483	-0.834479	5.44668
	103.985	10.7483	-0.83924	5.44671
	103.969	10.7483	-0.841759	5.4467
	103.959	10.7483	-0.841116	5.44668
	103.96	10.7483	-0.83995	5.44668
	103.964	10.7483	-0.83969	5.44669
	103.966	10.7483	-0.839995	5.44669
	103.965	10.6991	-0.840216	5.44669
	103.964	10.5723	-0.840199	5.44669
	103.964	10.5199	-0.847985	5.44669
	103.964	10.6387	-0.86824	5.44669
	103.964	10.7714	-0.876647	5.44669
	103.964	10.795	-0.857654	5.44669
	103.964	10.7593	-0.836413	5.44669
	103.964	10.7362	-0.832637	5.44669
	103.964	10.7393	-0.838347	5.44669
	103.964	10.7488	-0.84204	5.44669
	103.964	10.7517	-0.841551	5.44669
	103.964	10.7495	-0.847903	5.44669
	103.986	10.7476	-0.867725	5.44669
	104.066	10.6983	-0.876461	5.44669
	104.17	10.5722	-0.857759	5.44669
	104.219	10.4709	-0.836524	5.44669
	104.209	10.4136	-0.832646	5.44669
	104.188	10.367	-0.838312	5.44669
	104.183	10.457	-0.842022	5.44669
	104.188	10.6237	-0.841556	5.44669
	104.192	10.581	-0.840041	5.44669
	104.192	10.3435	-0.839572	5.44669
	104.19	10.1846	-0.847784	5.44669
	104.19	10.1907	-0.868379	5.44669
	104.19	10.2478	-0.876777	5.44669
	104.19	10.2693	-0.857659	5.44669
	104.19	10.258	-0.836369	5.44669
	104.19	10.2456	-0.832617	5.44669
	104.19	10.2444	-0.838354	5.44669
	104.19	10.2483	-0.84205	5.44669
	104.19	10.2504	-0.841552	5.44669
	104.19	10.2498	-0.840029	5.44669
	104.19	10.2489	-0.839568	5.44669
	104.19	10.2487	-0.839916	5.44669
	104.19	10.2489	-0.840226	5.44669
	104.213	10.2491	-0.840232	5.44669
	104.292	10.2491	-0.840124	5.44669
	104.396	10.249	-0.840077	5.44669
	104.446	10.249	-0.840096	5.44669
	104.435	10.249	-0.84012	5.44669
	104.414	10.249	-0.840124	5.44669
	104.409	10.1998	-0.840117	5.44669
	104.414	10.0731	-0.840112	5.44669
	104.418	10.0206	-0.840113	5.44669
	104.418	10.0903	-0.840115	5.44669
	104.417	10.0962	-0.840115	5.44669
	104.416	10.0674	-0.840115	5.44669
	104.416	10.1505	-0.840115	5.44669
	104.417	10.211	-0.840115	5.44669
	104.417	10.1108	-0.840115	5.44669
	104.417	10.0322	-0.840115	5.44669
	104.417	10.1308	-0.840115	5.44669
	104.417	10.2153	-0.840115	5.44669
	104.417	10.1196	-0.840115	5.44669
	104.417	9.98515	-0.840115	5.44669
	104.417	9.90343	-0.847985	5.44669
	104.439	9.80922	-0.86827	5.44669
	104.519	9.78173	-0.87666	5.44669
	104.622	9.89938	-0.857648	5.44669
	104.672	10.0228	-0.844277	5.44669
	104.661	10.0428	-0.860792	5.44669
	104.64	9.9598	-0.874894	5.44669
	104.635	9.81197	-0.859574	5.44669
	104.641	9.7136	-0.837842	5.44669
	104.645	9.7145	-0.832553	5.44669
	104.644	9.79737	-0.837804	5.44669
	104.643	9.93768	-0.841842	5.44669
	104.642	9.98376	-0.841661	5.44669
	104.643	9.85747	-0.840149	5.44669
	104.643	9.72384	-0.839579	5.44669
	104.643	9.70256	-0.847749	5.44669
	104.643	9.73954	-0.868362	5.44669
	104.643	9.76233	-0.876782	5.44669
	104.643	9.75869	-0.857667	5.44669
	104.643	9.74906	-0.836371	5.44669
	104.665	9.74632	-0.840485	5.44669
	104.745	9.7486	-0.866508	5.44669
	104.849	9.75052	-0.878595	5.44669
	104.898	9.75052	-0.859086	5.44669
	104.865	9.74984	-0.836321	5.44669
	104.787	9.74955	-0.832089	5.44669
	104.758	9.74967	-0.83815	5.44669
	104.817	9.74983	-0.850023	5.44669
	104.882	9.74985	-0.869823	5.44669
	104.892	9.7498	-0.876586	5.44669
	104.874	9.74977	-0.857065	5.44669
	104.863	9.74978	-0.836189	5.44669
	104.865	9.74979	-0.832752	5.44669
	104.87	9.7498	-0.838475	5.44669
	104.871	9.74979	-0.842053	5.44669
	104.87	9.74979	-0.841511	5.44669
	104.869	9.74979	-0.840011	5.44669
	104.869	9.74979	-0.839575	5.44669
	104.869	9.74979	-0.839926	5.44669
	104.869	9.74979	-0.840227	5.44669
	104.869	9.74979	-0.840229	5.44669
	104.869	9.7006	-0.840123	5.44669
	104.869	9.57382	-0.840077	5.44669
	104.869	9.52139	-0.840096	5.44669
	104.869	9.64021	-0.84012	5.44669
	104.869	9.77296	-0.847994	5.44669
	104.869	9.74734	-0.868272	5.44669
	104.869	9.53567	-0.876657	5.44669
	104.892	9.2842	-0.857647	5.44669
	104.949	9.22687	-0.836407	5.44669
	104.973	9.38632	-0.832637	5.44669
	104.941	9.48837	-0.838349	5.44669
	104.961	9.37843	-0.842041	5.44669
	105.031	9.2317	-0.84155	5.44669
	105.04	9.19913	-0.840032	5.44669
	105.016	9.23602	-0.83957	5.44669
	105.047	9.26279	-0.839916	5.44669
	105.098	9.26086	-0.840225	5.44669
	105.113	9.25052	-0.840232	5.44669
	105.102	9.24688	-0.840124	5.44669
	105.092	9.24903	-0.840077	5.44669
	105.092	9.25122	-0.840096	5.44669
	105.095	9.25138	-0.84012	5.44669
	105.097	9.25066	-0.840124	5.44669
	105.096	9.25031	-0.840117	5.44669
	105.095	9.25041	-0.840112	5.44669
	105.095	9.25058	-0.840113	5.44669
	105.095	9.25062	-0.840115	5.44669
	105.096	9.25057	-0.840115	5.44669
	105.096	9.25054	-0.840115	5.44669
	105.118	9.25054	-0.840115	5.44669
	105.198	9.25056	-0.840115	5.44669
	105.279	9.25056	-0.840115	5.44669
	105.271	9.25056	-0.840115	5.44669
	105.214	9.25055	-0.840115	5.44669
	105.19	9.25055	-0.840115	5.44669
	105.199	9.25055	-0.840115	5.44669
	105.211	9.25056	-0.840115	5.44669
	105.236	9.25056	-0.840115	5.44669
	105.289	9.25055	-0.840115	5.44669
	105.333	9.25055	-0.847985	5.44669
	105.337	9.25055	-0.86827	5.44669
	105.324	9.25055	-0.87666	5.44669
	105.317	9.25055	-0.857648	5.44669
	105.319	9.25055	-0.836407	5.44669
	105.322	9.25055	-0.832636	5.44669
	105.323	9.25055	-0.838349	5.44669
	105.322	9.25055	-0.842041	5.44669
	105.344	9.25055	-0.84155	5.44669
	105.424	9.25055	-0.840032	5.44669
	105.505	9.25055	-0.83957	5.44669
	105.497	9.25055	-0.839916	5.44669
	105.441	9.25055	-0.840225	5.44669
	105.416	9.20136	-0.840232	5.44669
	105.447	9.07459	-0.840124	5.44669
	105.517	9.02216	-0.840077	5.44669
	105.565	9.14097	-0.840096	5.44669
	105.565	9.27373	-0.84012	5.44669
	105.549	9.29729	-0.840124	5.44669
	105.542	9.26159	-0.840117	5.44669
	105.545	9.23851	-0.840112	5.44669
	105.549	9.24158	-0.840113	5.44669
	105.549	9.25107	-0.840115	5.44669
	105.548	9.20477	-0.840115	5.44669
	105.548	9.07583	-0.840115	5.44669
	105.548	9.02147	-0.840115	5.44669
	105.548	9.09105	-0.840115	5.44669
	105.548	9.04851	-0.840115	5.44669
	105.548	8.89316	-0.840115	5.44669
	105.57	8.92373	-0.840115	5.44669
	105.628	9.10289	-0.840115	5.44669
	105.652	9.08628	-0.840115	5.44669
	105.62	8.90447	-0.840115	5.44669
	105.64	8.8658	-0.840115	5.44669
	105.732	8.91924	-0.840115	5.44669
	105.798	8.85777	-0.840115	5.44669
	105.798	8.74839	-0.840115	5.44669
	105.776	8.71418	-0.840115	5.44669
	105.766	8.73711	-0.840115	5.44669
	105.771	8.75862	-0.847985	5.44669
	105.776	8.75943	-0.86827	5.44669
	105.776	8.75212	-0.87666	5.44669
	105.775	8.74877	-0.857648	5.44669
	105.774	8.74996	-0.836407	5.44669
	105.774	8.75166	-0.832636	5.44669
	105.774	8.75194	-0.84622	5.44669
	105.775	8.75146	-0.870197	5.44669
	105.774	8.75116	-0.878095	5.44669
	105.774	8.7512	-0.857565	5.44669
	105.774	8.75133	-0.835862	5.44669
	105.774	8.75136	-0.832438	5.44669
	105.774	8.70214	-0.83846	5.44669
	105.774	8.52615	-0.842158	5.44669
	105.774	8.34695	-0.84156	5.44669
	105.774	8.41334	-0.839994	5.44669
	105.774	8.66492	-0.83955	5.44669
	105.774	8.82123	-0.839921	5.44669
	105.797	8.80909	-0.840234	5.44669
	105.854	8.75031	-0.840234	5.44669
	105.878	8.68112	-0.840122	5.44669
	105.846	8.5669	-0.840076	5.44669
	105.844	8.47766	-0.840096	5.44669
	105.879	8.47042	-0.847991	5.44669
	105.921	8.54665	-0.86828	5.44669
	105.975	8.63786	-0.876661	5.44669
	106.013	8.60877	-0.857646	5.44669
	106.014	8.5086	-0.836405	5.44669
	106.002	8.419	-0.832636	5.44669
	105.996	8.30951	-0.83835	5.44669
	105.998	8.22927	-0.842041	5.44669
	106.001	8.22409	-0.84155	5.44669
	106.002	8.24878	-0.840031	5.44669
	106.001	8.2607	-0.83957	5.44669
	106	8.25687	-0.839916	5.44669
	106	8.25103	-0.840225	5.44669
	106.001	8.24994	-0.840232	5.44669
	106.001	8.25156	-0.840124	5.44669
	106.001	8.25263	-0.840077	5.44669
	106.023	8.2525	-0.840096	5.44669
	106.103	8.25206	-0.84012	5.44669
	106.206	8.25193	-0.840124	5.44669
	106.256	8.25202	-0.840117	5.44669
	106.245	8.25211	-0.840112	5.44669
	106.224	8.25212	-0.840113	5.44669
	106.219	8.25209	-0.840115	5.44669
	106.225	8.25207	-0.840115	5.44669
	106.229	8.25208	-0.840115	5.44669
	106.229	8.25208	-0.840115	5.44669
	106.227	8.25208	-0.840115	5.44669
	106.226	8.25208	-0.840115	5.44669
	106.227	8.25208	-0.840115	5.44669
	106.227	8.25208	-0.840115	5.44669
	106.227	8.25208	-0.840115	5.44669
	106.227	8.25208	-0.840115	5.44669
	106.227	8.25208	-0.840115	5.44669
	106.227	8.25208	-0.840115	5.44669
	106.227	8.25208	-0.840115	5.44669
	106.249	8.25208	-0.840115	5.44669
	106.307	8.20289	-0.840115	5.44669
	106.33	8.07612	-0.840115	5.44669
	106.277	7.9745	-0.840115	5.44669
	106.239	7.91735	-0.847985	5.44669
	106.308	7.87089	-0.876141	5.44669
	106.428	7.96084	-0.904815	5.44669
	106.488	8.12752	-0.894193	5.44669
	106.476	8.13399	-0.861811	5.44669
	106.45	8.07249	-0.857084	5.44669
	106.444	8.14202	-0.875286	5.44669
	106.45	8.20846	-0.885964	5.44669
	106.455	8.06645	-0.876314	5.44669
	106.455	7.8128	-0.851522	5.44669
	106.453	7.68083	-0.834013	5.44669
	106.453	7.70364	-0.833819	5.44669
	106.475	7.75819	-0.839696	5.44669
	106.533	7.77263	-0.842185	5.44669
	106.579	7.75924	-0.841132	5.44669
	106.583	7.74849	-0.839805	5.44669
	106.569	7.74875	-0.839623	5.44669
	106.584	7.75268	-0.840019	5.44669
	106.643	7.75423	-0.840249	5.44669
	106.693	7.75349	-0.840205	5.44669
	106.697	7.75262	-0.840105	5.44669
	106.682	7.75253	-0.840078	5.44669
	106.674	7.75279	-0.840103	5.44669
	106.676	7.75294	-0.840123	5.44669
	106.68	7.7529	-0.840122	5.44669
	106.681	7.75284	-0.840115	5.44669
	106.68	7.75282	-0.840112	5.44669
	106.679	7.75284	-0.847984	5.44669
	106.679	7.75285	-0.868271	5.44669
	106.68	7.75285	-0.87666	5.44669
	106.68	7.75285	-0.857648	5.44669
	106.68	7.75284	-0.836406	5.44669
	106.702	7.75285	-0.832636	5.44669
	106.759	7.75285	-0.838349	5.44669
	106.783	7.75285	-0.842041	5.44669
	106.729	7.75285	-0.84155	5.44669
	106.669	7.75285	-0.840032	5.44669
	106.658	7.75285	-0.83957	5.44669
	106.675	7.75285	-0.839916	5.44669
	106.707	7.75285	-0.840225	5.44669
	106.763	7.75285	-0.840232	5.44669
	106.805	7.75285	-0.847995	5.44669
	106.83	7.75285	-0.868233	5.44669
	106.874	7.75285	-0.876641	5.44669
	106.914	7.75285	-0.857653	5.44669
	106.92	7.75285	-0.836416	5.44669
	106.909	7.75285	-0.832638	5.44669
	106.902	7.75285	-0.838347	5.44669
	106.903	7.75285	-0.842039	5.44669
	106.906	7.75285	-0.841551	5.44669
	106.907	7.75285	-0.847903	5.44669
	106.906	7.75285	-0.867725	5.44669
	106.906	7.75285	-0.876461	5.44669
	106.906	7.75285	-0.857759	5.44669
	106.906	7.75285	-0.836524	5.44669
	106.906	7.75285	-0.832646	5.44669
	106.906	7.70366	-0.838312	5.44669
	106.906	7.57688	-0.849893	5.44669
	106.906	7.52445	-0.869711	5.44669
	106.906	7.64327	-0.876586	5.44669
	106.906	7.77602	-0.857105	5.44669
	106.906	7.79959	-0.836205	5.44669
	106.906	7.76388	-0.832745	5.44669
	106.928	7.74081	-0.846337	5.44669
	106.986	7.74387	-0.870207	5.44669
	107.032	7.75337	-0.878058	5.44669
	107.035	7.70706	-0.857546	5.44669
	107.021	7.52893	-0.835867	5.44669
	107.036	7.34779	-0.832447	5.44669
	107.096	7.36495	-0.838461	5.44669
	107.145	7.44123	-0.842156	5.44669
	107.15	7.41863	-0.841558	5.44669
	107.135	7.42357	-0.839994	5.44669
	107.127	7.44025	-0.839551	5.44669
	107.129	7.34814	-0.839922	5.44669
	107.133	7.28821	-0.840234	5.44669
	107.133	7.44098	-0.840233	5.44669
	107.155	7.64764	-0.840122	5.44669
	107.212	7.60074	-0.840076	5.44669
	107.235	7.34753	-0.840096	5.44669
	107.182	7.18359	-0.840121	5.44669
	107.122	7.19312	-0.840124	5.44669
	107.111	7.25351	-0.840117	5.44669
	107.149	7.27513	-0.840112	5.44669
	107.24	7.26267	-0.840113	5.44669
	107.342	7.24976	-0.840115	5.44669
	107.387	7.24878	-0.840115	5.44669
	107.375	7.25296	-0.840115	5.44669
	107.355	7.25505	-0.840115	5.44669
	107.351	7.25445	-0.840115	5.44669
	107.356	7.25345	-0.840115	5.44669
	107.36	7.25324	-0.840115	5.44669
	107.36	7.25352	-0.840115	5.44669
	107.358	7.2537	-0.840115	5.44669
	107.358	7.25368	-0.847985	5.44669
	107.358	7.25361	-0.86827	5.44669
	107.359	7.25358	-0.87666	5.44669
	107.359	7.2536	-0.857648	5.44669
	107.358	7.25362	-0.836407	5.44669
	107.358	7.25362	-0.832636	5.44669
	107.358	7.25361	-0.838349	5.44669
	107.358	7.25361	-0.842041	5.44669
	107.358	7.25361	-0.84155	5.44669
	107.381	7.25361	-0.840032	5.44669
	107.46	7.25361	-0.84744	5.44669
	107.564	7.25361	-0.868071	5.44669
	107.614	7.25361	-0.87677	5.44669
	107.603	7.25361	-0.865636	5.44669
	107.582	7.25361	-0.864572	5.44669
	107.577	7.20442	-0.869144	5.44669
	107.582	7.07765	-0.863734	5.44669
	107.587	6.97602	-0.866494	5.44669
	107.586	6.96807	-0.870626	5.44669
	107.585	6.9992	-0.855801	5.44669
	107.584	6.96561	-0.837785	5.44669
	107.584	6.83427	-0.833872	5.44669
	107.585	6.77437	-0.838377	5.44669
	107.585	6.89168	-0.841614	5.44669
	107.585	6.97727	-0.841362	5.44669
	107.585	6.87544	-0.840104	5.44669
	107.585	6.78716	-0.839667	5.44669
	107.585	6.93155	-0.839931	5.44669
	107.585	7.14477	-0.840197	5.44669
	107.585	7.10361	-0.840214	5.44669
	107.585	6.85046	-0.840127	5.44669
	107.585	6.68452	-0.840085	5.44669
	107.585	6.74237	-0.840098	5.44669
	107.585	6.92989	-0.840118	5.44669
	107.585	7.00439	-0.840122	5.44669
	107.585	6.87318	-0.840117	5.44669
	107.585	6.72738	-0.840113	5.44669
	107.585	6.70276	-0.840113	5.44669
	107.585	6.74265	-0.840115	5.44669
	107.585	6.76786	-0.847986	5.44669
	107.585	6.7642	-0.86827	5.44669
	107.585	6.7537	-0.87666	5.44669
	107.585	6.7506	-0.857648	5.44669
	107.585	6.75303	-0.836407	5.44669
	107.585	6.75516	-0.832636	5.44669
	107.585	6.75518	-0.838349	5.44669
	107.607	6.75443	-0.842041	5.44669
	107.687	6.75411	-0.84155	5.44669
	107.79	6.75424	-0.840032	5.44669
	107.84	6.75441	-0.83957	5.44669
	107.829	6.75444	-0.839916	5.44669
	107.808	6.75439	-0.840225	5.44669
	107.803	6.75436	-0.840232	5.44669
	107.809	6.75436	-0.840124	5.44669
	107.813	6.70519	-0.840077	5.44669
	107.813	6.57841	-0.840096	5.44669
	107.811	6.52598	-0.84012	5.44669
	107.81	6.64479	-0.840124	5.44669
	107.811	6.77755	-0.840117	5.44669
	107.811	6.80111	-0.840112	5.44669
	107.811	6.71622	-0.840113	5.44669
	107.811	6.56637	-0.840115	5.44669
	107.811	6.46781	-0.840115	5.44669
	107.811	6.42016	-0.840115	5.44669
	107.811	6.37659	-0.840115	5.44669
	107.811	6.46438	-0.840115	5.44669
	107.833	6.67831	-0.840115	5.44669
	107.891	6.81152	-0.840115	5.44669
	107.937	6.75392	-0.840115	5.44669
	107.963	6.57816	-0.847985	5.44669
	108.006	6.50849	-0.86827	5.44669
	108.045	6.58836	-0.87666	5.44669
	108.051	6.55557	-0.857648	5.44669
	108.04	6.40066	-0.836407	5.44669
	108.034	6.37875	-0.832636	5.44669
	108.035	6.4296	-0.838349	5.44669
	108.038	6.36109	-0.842041	5.44669
	108.038	6.24967	-0.84155	5.44669
	108.038	6.21712	-0.840032	5.44669
	108.037	6.24146	-0.83957	5.44669
	108.037	6.26297	-0.839916	5.44669
	108.037	6.26329	-0.840225	5.44669
	108.037	6.25577	-0.840232	5.44669
	108.037	6.25251	-0.840124	5.44669
	108.037	6.25381	-0.840077	5.44669
	108.037	6.25552	-0.840096	5.44669
	108.037	6.25577	-0.84012	5.44669
	108.037	6.20608	-0.847995	5.44669
	108.06	6.079	-0.868272	5.44669
	108.117	6.02662	-0.876657	5.44669
	108.141	6.14557	-0.857646	5.44669
	108.109	6.27836	-0.836407	5.44669
	108.129	6.30189	-0.832637	5.44669
	108.222	6.26616	-0.838349	5.44669
	108.288	6.1939	-0.842041	5.44669
	108.287	6.02101	-0.84155	5.44669
	108.265	5.8513	-0.840032	5.44669
	108.256	5.92057	-0.83957	5.44669
	108.26	6.16997	-0.839916	5.44669
	108.265	6.27517	-0.840225	5.44669
	108.265	6.08703	-0.840232	5.44669
	108.264	5.84971	-0.840124	5.44669
	108.285	5.84719	-0.847948	5.44669
	108.365	5.98444	-0.868251	5.44669
	108.469	6.05136	-0.876665	5.44669
	108.497	5.98277	-0.857657	5.44669
	108.429	5.8243	-0.836409	5.44669
	108.361	5.71633	-0.832634	5.44669
	108.353	5.71698	-0.838347	5.44669
	108.395	5.75398	-0.842041	5.44669
	108.463	5.76898	-0.841551	5.44669
	108.507	5.81126	-0.840032	5.44669
	108.506	5.9298	-0.839569	5.44669
	108.49	6.03043	-0.839916	5.44669
	108.484	6.0409	-0.840225	5.44669
	108.487	5.96198	-0.840232	5.44669
	108.491	5.8193	-0.840124	5.44669
	108.491	5.72162	-0.840077	5.44669
	108.49	5.72098	-0.840096	5.44669
	108.49	5.75377	-0.84012	5.44669
	108.49	5.76747	-0.840124	5.44669
	108.49	5.76152	-0.840117	5.44669
	108.49	5.75414	-0.840112	5.44669
	108.49	5.75317	-0.840113	5.44669
	108.49	5.75538	-0.847986	5.44669
	108.49	5.75666	-0.868271	5.44669
	108.49	5.7564	-0.87666	5.44669
	108.49	5.75584	-0.857648	5.44669
	108.512	5.7557	-0.836407	5.44669
	108.592	5.75584	-0.840507	5.44669
	108.695	5.75595	-0.866505	5.44669
	108.745	5.75594	-0.878586	5.44669
	108.735	5.7559	-0.859084	5.44669
	108.713	5.75589	-0.836323	5.44669
	108.708	5.7559	-0.832091	5.44669
	108.714	5.75591	-0.83815	5.44669
	108.718	5.75591	-0.842152	5.44669
	108.718	5.7559	-0.841667	5.44669
	108.716	5.7559	-0.840041	5.44669
	108.716	5.7559	-0.839532	5.44669
	108.716	5.7559	-0.839897	5.44669
	108.716	5.7559	-0.840231	5.44669
	108.716	5.7559	-0.840241	5.44669
	108.716	5.7559	-0.840126	5.44669
	108.716	5.7559	-0.840075	5.44669
	108.716	5.7559	-0.840094	5.44669
	108.716	5.7559	-0.84012	5.44669
	108.738	5.7559	-0.840124	5.44669
	108.796	5.7559	-0.840117	5.44669
	108.82	5.7559	-0.847983	5.44669
	108.766	5.7559	-0.868268	5.44669
	108.706	5.7559	-0.87666	5.44669
	108.695	5.7559	-0.857649	5.44669
	108.733	5.70671	-0.836407	5.44669
	108.824	5.57994	-0.832636	5.44669
	108.926	5.5275	-0.838349	5.44669
	108.971	5.64632	-0.842041	5.44669
	108.959	5.77908	-0.84155	5.44669
	108.939	5.80264	-0.840032	5.44669
	108.935	5.76694	-0.83957	5.44669
	108.918	5.69467	-0.839916	5.44669
	108.865	5.52177	-0.840225	5.44669
	108.84	5.35206	-0.840232	5.44669
	108.893	5.42133	-0.840124	5.44669
	108.952	5.62155	-0.840077	5.44669
	108.963	5.64916	-0.840096	5.44669
	108.948	5.58455	-0.84012	5.44669
	108.937	5.59607	-0.840124	5.44669
	108.938	5.58233	-0.840117	5.44669
	108.943	5.56591	-0.840112	5.44669
	108.944	5.61206	-0.840113	5.44669
	108.943	5.54648	-0.840115	5.44669
	108.942	5.34065	-0.840115	5.44669
	108.942	5.20292	-0.840115	5.44669
	108.965	5.20653	-0.847985	5.44669
	109.022	5.25512	-0.86827	5.44268
	109.068	5.2739	-0.87666	5.43234
	109.094	5.26444	-0.857648	5.42806
	109.138	5.2538	-0.836407	5.43775
	109.177	5.2527	-0.832636	5.44858
[truncated: 532 more rows]
