# Supplementary material for: Design of a cosmetic glove stiffness compensation mechanism for toddler-sized hand prostheses
Source: PLoS One. 2017 Aug 11;12(8):e0183233. doi: 10.1371/journal.pone.0183233 (PMC5553851; doi:10.1371/journal.pone.0183233)
Supplement: S1 Dataset — (ZIP) [file pone.0183233.s001.zip › 02 Spring measurements/VST3_3.xlsx]

## Sheet: VST3_3
LabVIEW Measurement
Writer_Version	2
Reader_Version	2
Separator	Tab
Decimal_Separator	.
Multi_Headings	No
X_Columns	No
Time_Pref	Absolute
Operator	localadmin
Date	2013-10-09
Time	00:11:35.972000
***End_of_Header***
Channels	4
Samples	10	10	10	10
Date	2013-10-09	2013-10-09	2013-10-09	2013-10-09
Time	00:11:45.572000	00:11:45.572000	00:11:45.572000	00:11:45.572000
Y_Unit_Label	mm	N	N	Pa
X_Dimension	Time	Time	Time	Time
X0	0	0	0	0
Delta_X	0.01	0.01	0.01	0.01
***End_of_Header***
X_Value	Voltage LVDT (Filtered)	Voltage Load Cell (Filtered)	Voltage Pinch Load Cell (Filtered)	Voltage Pressure (Filtered)	Comment
	112.789	0.263583	-0.840115	5.44669
	112.789	0.26352	-0.840115	5.44669
	112.789	0.264235	-0.840115	5.44669
	112.789	0.264557	-0.840115	5.44669
	112.789	0.264437	-0.840115	5.44669
	112.789	0.264273	-0.840115	5.44669
	112.789	0.264247	-0.840115	5.44669
	112.789	0.264294	-0.840115	5.44669
	112.789	0.264323	-0.840115	5.44669
	112.789	0.264319	-0.840115	5.44669
	112.789	0.264306	-0.840115	5.44669
	112.789	0.264303	-0.840115	5.44669
	112.789	0.264306	-0.840115	5.44669
	112.789	0.264308	-0.840115	5.44669
	112.789	0.215118	-0.840115	5.44669
	112.789	0.088342	-0.840115	5.44669
	112.789	0.035909	-0.840115	5.44669
	112.789	0.154727	-0.840115	5.44669
	112.789	0.287482	-0.840115	5.44669
	112.789	0.311046	-0.840115	5.44669
	112.789	0.275343	-0.840115	5.44669
	112.789	0.252268	-0.840115	5.44669
	112.789	0.255334	-0.840115	5.44669
	112.789	0.264827	-0.840115	5.44669
	112.789	0.267714	-0.840115	5.44669
	112.789	0.265549	-0.840115	5.44669
	112.789	0.263617	-0.840115	5.44669
	112.789	0.263576	-0.840115	5.44669
	112.789	0.264247	-0.840115	5.44669
	112.789	0.264542	-0.840115	5.44669
	112.789	0.264427	-0.847985	5.44669
	112.789	0.264274	-0.86827	5.44669
	112.789	0.264251	-0.87666	5.44669
	112.789	0.264295	-0.857648	5.44669
	112.789	0.264322	-0.836407	5.44669
	112.789	0.264318	-0.832636	5.44669
	112.789	0.264306	-0.838349	5.44669
	112.789	0.264303	-0.849912	5.44669
	112.789	0.264306	-0.869706	5.44669
	112.789	0.264308	-0.876577	5.44669
	112.789	0.264308	-0.857103	5.44669
	112.789	0.264307	-0.836208	5.44669
	112.789	0.264307	-0.832747	5.44669
	112.789	0.264307	-0.838466	5.44669
	112.789	0.264307	-0.842051	5.44669
	112.789	0.264307	-0.841513	5.44669
	112.789	0.264307	-0.840012	5.44669
	112.789	0.264307	-0.839575	5.44669
	112.789	0.264307	-0.839925	5.44669
	112.789	0.264307	-0.840227	5.44669
	112.789	0.264307	-0.840229	5.44669
	112.789	0.264307	-0.840123	5.44669
	112.789	0.264307	-0.840077	5.44669
	112.789	0.264307	-0.840096	5.44669
	112.789	0.264307	-0.847991	5.44669
	112.789	0.264307	-0.868279	5.44669
	112.789	0.264307	-0.876661	5.44669
	112.789	0.264307	-0.857646	5.44669
	112.789	0.215117	-0.836405	5.44669
	112.789	0.088342	-0.832636	5.44669
	112.789	0.03591	-0.83835	5.44669
	112.789	0.154727	-0.842041	5.44669
	112.789	0.287482	-0.84155	5.44669
	112.789	0.311046	-0.840031	5.44669
	112.789	0.275343	-0.83957	5.44669
	112.789	0.252268	-0.839916	5.44669
	112.789	0.255334	-0.840225	5.44669
	112.789	0.264827	-0.840232	5.44669
	112.789	0.267714	-0.840124	5.44669
	112.789	0.265549	-0.840077	5.44669
	112.789	0.263617	-0.840096	5.44669
	112.789	0.263576	-0.84012	5.44669
	112.789	0.215056	-0.840124	5.44669
	112.789	0.088576	-0.840117	5.44669
	112.789	0.036029	-0.840112	5.44669
	112.789	0.154694	-0.840113	5.44669
	112.789	0.287425	-0.840115	5.44669
	112.789	0.311034	-0.840115	5.44669
	112.789	0.275358	-0.840115	5.44669
	112.789	0.252279	-0.840115	5.44669
	112.789	0.255333	-0.840115	5.44669
	112.789	0.215632	-0.840115	5.44669
	112.789	0.091747	-0.840115	5.44669
	112.789	0.037153	-0.847986	5.44669
	112.789	0.154037	-0.86827	5.44669
	112.789	0.286751	-0.87666	5.44669
	112.789	0.310985	-0.857648	5.44669
	112.789	0.275577	-0.836407	5.44669
	112.789	0.203198	-0.832636	5.44669
	112.789	0.079336	-0.838349	5.44669
	112.789	0.036373	-0.842041	5.44669
	112.789	0.158122	-0.84155	5.44669
	112.789	0.239549	-0.847902	5.44669
	112.789	0.1344	-0.867725	5.44669
	112.789	0.046213	-0.884332	5.44669
	112.789	0.142624	-0.885914	5.44669
	112.789	0.278742	-0.873068	5.44669
	112.789	0.311686	-0.850179	5.44669
	112.789	0.278717	-0.834603	5.44669
	112.789	0.253454	-0.834543	5.44669
	112.789	0.254632	-0.83979	5.44669
	112.789	0.264111	-0.841967	5.44669
	112.789	0.267664	-0.841007	5.44669
	112.789	0.265783	-0.83983	5.44669
	112.789	0.263732	-0.839678	5.44669
	112.789	0.263542	-0.840033	5.44669
	112.789	0.264191	-0.840236	5.44669
	112.789	0.264531	-0.840194	5.44669
	112.789	0.264442	-0.840105	5.44669
	112.789	0.264284	-0.840082	5.44669
	112.789	0.26425	-0.840105	5.44669
	112.789	0.215101	-0.840122	5.44669
	112.789	0.088355	-0.840121	5.44669
	112.789	0.035921	-0.840115	5.44669
	112.789	0.105537	-0.840112	5.44669
	112.789	0.111512	-0.840114	5.44669
	112.789	0.082647	-0.840115	5.44669
	112.789	0.165764	-0.840115	5.44669
	112.789	0.275444	-0.847986	5.44669
	112.789	0.302073	-0.86827	5.44669
	112.789	0.275862	-0.87666	5.44669
	112.789	0.255675	-0.857648	5.44669
	112.789	0.256577	-0.836407	5.44669
	112.789	0.264136	-0.832636	5.44669
	112.789	0.266983	-0.84622	5.44669
	112.789	0.265489	-0.870197	5.44669
	112.789	0.263851	-0.878095	5.44669
	112.789	0.263696	-0.857565	5.44669
	112.789	0.264213	-0.835862	5.44669
	112.789	0.215295	-0.832438	5.44669
	112.789	0.088449	-0.83846	5.44669
	112.789	0.035892	-0.842158	5.44669
	112.789	0.154681	-0.849431	5.44669
	112.789	0.287469	-0.86815	5.44669
	112.789	0.311057	-0.876095	5.44669
	112.789	0.275352	-0.857455	5.44669
	112.789	0.252268	-0.836526	5.44669
	112.789	0.255331	-0.832755	5.44669
	112.789	0.264825	-0.838356	5.44669
	112.789	0.267715	-0.842002	5.44669
	112.789	0.26555	-0.841531	5.44669
	112.789	0.263617	-0.840038	5.44669
	112.789	0.263576	-0.839579	5.44669
	112.789	0.264246	-0.839918	5.44669
	112.789	0.264542	-0.840223	5.44669
	112.789	0.264427	-0.84023	5.44669
	112.789	0.264274	-0.840125	5.44669
	112.789	0.264251	-0.840078	5.44669
	112.789	0.264295	-0.840096	5.44669
	112.789	0.264322	-0.84012	5.44669
	112.789	0.264318	-0.840124	5.44669
	112.789	0.264306	-0.840117	5.44669
	112.789	0.264303	-0.840112	5.44669
	112.789	0.264306	-0.840113	5.44669
	112.789	0.264308	-0.840115	5.44669
	112.789	0.264308	-0.840115	5.44669
	112.789	0.264307	-0.840115	5.44669
	112.789	0.264307	-0.840115	5.44669
	112.789	0.264307	-0.840115	5.44669
	112.789	0.264307	-0.840115	5.44669
	112.789	0.264307	-0.840115	5.44669
	112.789	0.264307	-0.840115	5.44669
	112.789	0.264307	-0.840115	5.44669
	112.789	0.264307	-0.840115	5.44669
	112.789	0.264307	-0.840115	5.44669
	112.789	0.264307	-0.840115	5.44669
	112.789	0.264307	-0.840115	5.44669
	112.789	0.264307	-0.840115	5.44669
	112.789	0.264307	-0.840115	5.44669
	112.789	0.264307	-0.840115	5.44669
	112.789	0.264307	-0.840115	5.44669
	112.789	0.264307	-0.840115	5.44669
	112.789	0.264307	-0.840115	5.44669
	112.789	0.264307	-0.840115	5.44669
	112.767	0.264307	-0.840115	5.44669
	112.71	0.264307	-0.840115	5.44669
	112.686	0.264307	-0.840115	5.44669
	112.74	0.264307	-0.840115	5.44669
	112.8	0.264307	-0.840115	5.44669
	112.788	0.264307	-0.840115	5.44669
	112.692	0.264307	-0.840115	5.44669
	112.578	0.264307	-0.840115	5.44669
	112.53	0.264307	-0.840115	5.44669
	112.567	0.264307	-0.847985	5.44669
	112.647	0.264307	-0.86827	5.44669
	112.675	0.215117	-0.87666	5.44669
	112.615	0.039151	-0.865519	5.44669
	112.55	-0.140056	-0.864562	5.44669
	112.54	-0.07367	-0.869181	5.44669
	112.558	0.177902	-0.855882	5.44669
	112.547	0.334221	-0.838333	5.44669
	112.488	0.322081	-0.834072	5.44669
	112.459	0.263304	-0.838266	5.44669
	112.489	0.243295	-0.841496	5.44669
	112.471	0.255854	-0.841352	5.44669
	112.379	0.268234	-0.840142	5.44669
	112.313	0.268956	-0.839687	5.44669
	112.313	0.264859	-0.839926	5.44669
	112.335	0.262886	-0.840188	5.44669
	112.345	0.263516	-0.840213	5.44669
	112.341	0.264481	-0.848	5.44669
	112.336	0.264661	-0.868242	5.44669
	112.335	0.313584	-0.876642	5.44669
	112.336	0.489373	-0.865522	5.44669
	112.337	0.717792	-0.864569	5.44669
	112.337	0.827444	-0.869183	5.44669
	112.337	0.804291	-0.855881	5.44669
	112.337	0.806727	-0.838331	5.44669
	112.337	0.922452	-0.834072	5.44669
	112.337	0.986922	-0.838266	5.44669
	112.337	0.926273	-0.841496	5.44669
	112.337	0.968966	-0.841352	5.44669
	112.315	1.17039	-0.840142	5.44669
	112.257	1.31443	-0.839687	5.44669
	112.211	1.31502	-0.839926	5.44669
	112.207	1.26595	-0.840188	5.44669
	112.222	1.29467	-0.840213	5.44669
	112.206	1.47955	-0.84013	5.44669
	112.147	1.71897	-0.840086	5.44669
	112.097	1.83	-0.840097	5.44669
	112.093	1.80351	-0.840118	5.44669
	112.108	1.75487	-0.840122	5.44669
	112.116	1.74422	-0.840117	5.44669
	112.114	1.75709	-0.840113	5.44669
	112.11	1.81547	-0.840113	5.44669
	112.109	1.99071	-0.840115	5.44669
	112.11	2.21553	-0.840115	5.44669
	112.111	2.32388	-0.840115	5.44669
	112.111	2.30145	-0.840115	5.44669
	112.111	2.20628	-0.840115	5.44669
	112.11	2.06852	-0.840115	5.44669
	112.11	2.02788	-0.840115	5.44669
	112.111	2.15555	-0.840115	5.44669
	112.088	2.28782	-0.840115	5.44669
	112.031	2.30803	-0.840115	5.44669
	112.007	2.2711	-0.840115	5.44669
	112.061	2.2487	-0.840115	5.44669
	112.121	2.25249	-0.840115	5.44669
	112.132	2.26204	-0.840115	5.44669
	112.116	2.2647	-0.840115	5.44669
	112.105	2.3116	-0.840115	5.44669
	112.106	2.43648	-0.840115	5.44669
	112.088	2.53812	-0.840115	5.44669
	112.01	2.54676	-0.840115	5.44669
	111.906	2.5159	-0.840115	5.44669
	111.877	2.54936	-0.840115	5.44669
	111.968	2.68056	-0.840115	5.44669
	112.07	2.74044	-0.840115	5.44669
	112.068	2.57398	-0.847985	5.44669
	112.005	2.31245	-0.86827	5.44669
	111.954	2.18588	-0.87666	5.44669
	111.906	2.26294	-0.857648	5.44669
	111.874	2.49366	-0.836407	5.44669
	111.873	2.73478	-0.832636	5.44669
	111.883	2.83018	-0.84622	5.44669
	111.888	2.79654	-0.870197	5.44669
	111.886	2.75045	-0.878095	5.44669
	111.884	2.74341	-0.857565	5.44669
	111.883	2.75689	-0.835862	5.44669
	111.884	2.76505	-0.832438	5.44669
	111.862	2.76368	-0.83846	5.44669
	111.782	2.7602	-0.842158	5.44669
	111.701	2.75923	-0.84156	5.44669
	111.709	2.76006	-0.839994	5.44669
	111.743	2.76076	-0.83955	5.44669
	111.71	2.76075	-0.839921	5.44669
	111.655	2.7605	-0.840234	5.44669
	111.639	2.7604	-0.848104	5.44669
	111.651	2.76044	-0.868278	5.44669
	111.662	2.7605	-0.87662	5.44669
	111.662	2.76051	-0.857629	5.44669
	111.658	2.76049	-0.836413	5.44669
	111.657	2.76048	-0.832646	5.44669
	111.657	2.76048	-0.838351	5.44669
	111.636	2.76049	-0.842038	5.44669
	111.556	2.76049	-0.841549	5.44669
	111.475	2.76049	-0.840032	5.44669
	111.482	2.80968	-0.83957	5.44669
	111.517	2.93645	-0.839916	5.44669
	111.484	3.03808	-0.840225	5.44669
	111.429	3.04603	-0.840232	5.44669
	111.413	2.96571	-0.840124	5.44669
	111.425	2.87252	-0.840077	5.44669
	111.436	2.95143	-0.840096	5.44669
	111.436	3.17934	-0.84012	5.44669
	111.432	3.32156	-0.840124	5.44669
	111.43	3.31196	-0.840117	5.44669
	111.431	3.25927	-0.840112	5.44669
	111.432	3.24091	-0.840113	5.44669
	111.41	3.25199	-0.840115	5.44669
	111.352	3.26317	-0.840115	5.44669
	111.306	3.21472	-0.840115	5.44669
	111.28	3.0351	-0.840115	5.44669
	111.237	2.85409	-0.840115	5.44669
	111.198	2.92103	-0.840115	5.44669
	111.214	3.17347	-0.840115	5.44669
	111.282	3.32995	-0.840115	5.44669
	111.313	3.31758	-0.840115	5.44669
	111.258	3.25864	-0.840115	5.44669
	111.195	3.23865	-0.840115	5.44669
	111.183	3.25127	-0.840115	5.44669
	111.2	3.26367	-0.840115	5.44669
	111.211	3.26438	-0.840115	5.44669
	111.21	3.26027	-0.840115	5.44669
	111.205	3.2583	-0.847985	5.44669
	111.204	3.25893	-0.876141	5.44669
	111.205	3.2599	-0.904815	5.44669
	111.206	3.26008	-0.894193	5.44669
	111.206	3.25981	-0.85394	5.44669
	111.205	3.25963	-0.828928	5.44669
	111.205	3.25965	-0.838741	5.44669
	111.205	3.25973	-0.868431	5.44669
	111.205	3.25975	-0.880022	5.44669
	111.205	3.25973	-0.859001	5.44669
	111.205	3.25972	-0.835778	5.44669
	111.183	3.25972	-0.831892	5.44669
	111.126	3.25972	-0.838261	5.44669
	111.08	3.25972	-0.842268	5.44669
	111.076	3.25972	-0.841677	5.44669
	111.09	3.30891	-0.840004	5.44669
	111.075	3.43569	-0.847384	5.44669
	111.038	3.48812	-0.868058	5.44669
	111.046	3.3693	-0.876785	5.44669
	111.065	3.23655	-0.857776	5.44669
	111.026	3.26218	-0.836416	5.44669
	110.974	3.47384	-0.832595	5.44669
	110.961	3.67612	-0.838328	5.44669
	110.974	3.65586	-0.842047	5.44669
	110.983	3.57076	-0.84156	5.44669
	110.983	3.63996	-0.840034	5.44669
	110.979	3.76384	-0.839567	5.44669
	110.978	3.80138	-0.839914	5.44669
	110.979	3.77468	-0.840225	5.44669
	110.979	3.75042	-0.840232	5.44669
	110.979	3.74979	-0.840125	5.44669
	110.979	3.75815	-0.847948	5.44669
	110.957	3.76188	-0.868251	5.44669
	110.877	3.76047	-0.876665	5.44669
	110.773	3.75855	-0.857657	5.44669
	110.724	3.75825	-0.836409	5.44669
	110.734	3.75881	-0.832634	5.44669
	110.756	3.75915	-0.846218	5.44669
	110.761	3.75909	-0.870197	5.44669
	110.755	3.75895	-0.878096	5.44669
	110.751	3.75891	-0.857565	5.44669
	110.729	3.75894	-0.843732	5.44669
	110.673	3.75897	-0.860593	5.44669
	110.628	3.75897	-0.875004	5.44669
	110.601	3.75896	-0.859691	5.44669
	110.558	3.75895	-0.837852	5.44669
	110.519	3.75896	-0.832516	5.44669
	110.513	3.75896	-0.845655	5.44669
	110.524	3.75896	-0.870003	5.44669
	110.53	3.75896	-0.878215	5.44669
	110.529	3.75896	-0.857684	5.44669
	110.526	3.75896	-0.835869	5.44669
	110.525	3.75896	-0.832398	5.44669
	110.526	3.75896	-0.83844	5.44669
	110.527	3.75896	-0.842164	5.44669
	110.527	3.75896	-0.841569	5.44669
	110.526	3.75896	-0.839996	5.44669
	110.526	3.75896	-0.839548	5.44669
	110.526	3.75896	-0.83992	5.44669
	110.527	3.80815	-0.840234	5.44669
	110.504	3.93492	-0.848105	5.44669
	110.424	4.03655	-0.868278	5.44669
	110.321	4.0445	-0.87662	5.44669
	110.271	3.96418	-0.857629	5.44669
	110.282	3.87099	-0.836413	5.44669
	110.303	3.90071	-0.832646	5.44669
	110.308	3.95266	-0.838351	5.44669
	110.302	3.91567	-0.842038	5.44669
	110.298	3.92327	-0.849419	5.44669
	110.299	3.94618	-0.868187	5.44669
	110.3	3.90493	-0.876115	5.44669
	110.301	3.97026	-0.85745	5.44669
	110.3	4.17424	-0.836517	5.44669
	110.3	4.31129	-0.840624	5.44669
	110.3	4.30805	-0.866514	5.44669
	110.3	4.25985	-0.878549	5.44669
	110.3	4.24111	-0.859065	5.44669
	110.3	4.25044	-0.836329	5.44669
	110.3	4.26102	-0.8321	5.44669
	110.278	4.26213	-0.838152	5.44669
	110.198	4.25884	-0.842149	5.44669
	110.095	4.25707	-0.841666	5.44669
	110.045	4.25749	-0.840041	5.44669
	110.055	4.2583	-0.847404	5.44669
	110.077	4.25849	-0.868053	5.44669
	110.082	4.25828	-0.876775	5.44669
	110.076	4.25813	-0.857774	5.44669
	110.072	4.25814	-0.836418	5.44669
	110.072	4.25819	-0.832596	5.44669
	110.074	4.25822	-0.838328	5.44669
	110.074	4.2582	-0.842046	5.44669
	110.074	4.25819	-0.84156	5.44669
	110.074	4.25819	-0.840034	5.44669
	110.074	4.25819	-0.839567	5.44669
	110.074	4.30739	-0.839914	5.44669
	110.074	4.43416	-0.840225	5.44669
	110.074	4.53578	-0.840232	5.44669
	110.052	4.59293	-0.840125	5.44669
	109.972	4.68857	-0.847948	5.44669
	109.868	4.7254	-0.868251	5.44669
	109.819	4.56196	-0.876665	5.44669
	109.829	4.3099	-0.857657	5.44268
	109.85	4.23541	-0.836409	5.43234
	109.855	4.4371	-0.832634	5.42806
	109.85	4.71832	-0.838347	5.43775
	109.846	4.84058	-0.842041	5.44858
	109.846	4.80389	-0.841551	5.4505
	109.848	4.74698	-0.840032	5.44759
	109.848	4.73648	-0.839569	5.44571
	109.848	4.70317	-0.839916	5.44595
	109.825	4.58679	-0.840225	5.44673
	109.768	4.53306	-0.840232	5.44696
	109.744	4.64765	-0.840124	5.44679
	109.776	4.77909	-0.840077	5.44663
	109.756	4.80361	-0.840096	5.44663
	109.663	4.76877	-0.847991	5.44668
	109.597	4.74572	-0.868279	5.44671
	109.597	4.74849	-0.876662	5.4467
	109.62	4.75785	-0.857646	5.44668
	109.607	4.76078	-0.836405	5.44668
	109.545	4.75869	-0.832636	5.44669
	109.517	4.75676	-0.83835	5.44669
	109.57	4.75671	-0.842041	5.44669
	109.631	4.75736	-0.84155	5.44669
	109.643	4.75766	-0.840031	5.44669
	109.627	4.75755	-0.83957	5.44669
	109.616	4.7574	-0.839916	5.44669
	109.617	4.75737	-0.840225	5.44669
	109.622	4.75742	-0.840232	5.44669
	109.623	4.75744	-0.840124	5.44669
	109.622	4.75744	-0.840077	5.44669
	109.621	4.75743	-0.840096	5.44669
	109.599	4.75743	-0.84012	5.44669
	109.519	4.75743	-0.840124	5.44669
	109.416	4.75743	-0.840117	5.44669
	109.366	4.75743	-0.840112	5.44669
	109.377	4.75743	-0.840113	5.44669
	109.398	4.75743	-0.840115	5.44669
	109.403	4.75743	-0.840115	5.44669
	109.397	4.80662	-0.840115	5.44669
	109.393	4.98259	-0.840115	5.44669
	109.393	5.21098	-0.840115	5.44669
	109.395	5.32056	-0.840115	5.44669
	109.396	5.2482	-0.840115	5.44669
	109.395	5.0255	-0.840115	5.44669
	109.395	4.83525	-0.840115	5.44669
	109.395	4.91368	-0.840115	5.44669
	109.395	5.12503	-0.840115	5.44669
	109.395	5.15405	-0.840115	5.44669
	109.395	5.08608	-0.840115	5.44669
	109.395	5.14487	-0.840115	5.44669
	109.395	5.20912	-0.840115	5.44669
	109.395	5.1192	-0.847985	5.44669
	109.395	5.0435	-0.86827	5.44669
	109.395	5.13974	-0.87666	5.44669
	109.395	5.27134	-0.857648	5.44669
	109.395	5.30246	-0.836407	5.44669
	109.395	5.27033	-0.832636	5.44669
	109.395	5.24606	-0.838349	5.44669
	109.373	5.24736	-0.842041	5.44669
	109.315	5.25654	-0.84155	5.44669
	109.292	5.25992	-0.840032	5.44669
	109.323	5.25807	-0.83957	5.44669
	109.303	5.2561	-0.839916	5.44669
	109.211	5.25593	-0.840225	5.44669
	109.145	5.25656	-0.840232	5.44669
	109.145	5.25688	-0.840124	5.44669
	109.167	5.2568	-0.840077	5.44669
	109.177	5.25664	-0.840096	5.44669
	109.173	5.25661	-0.84012	5.44669
	109.168	5.25665	-0.840124	5.44669
	109.167	5.25668	-0.840117	5.44669
	109.168	5.25668	-0.840112	5.44669
	109.169	5.25667	-0.840113	5.44669
	109.169	5.25666	-0.847986	5.44669
	109.169	5.25666	-0.868271	5.44669
	109.146	5.25667	-0.87666	5.44669
	109.089	5.25667	-0.857648	5.44669
	109.043	5.25667	-0.836407	5.44669
	109.017	5.25667	-0.840507	5.44669
	108.974	5.25667	-0.866505	5.44669
	108.935	5.25667	-0.878586	5.44669
	108.929	5.25667	-0.859084	5.44669
	108.94	5.25667	-0.836323	5.44669
	108.946	5.25667	-0.832091	5.44669
	108.945	5.30586	-0.846021	5.44669
	108.942	5.43263	-0.870307	5.44669
	108.941	5.53425	-0.878212	5.44669
	108.942	5.5914	-0.857575	5.44669
	108.92	5.68705	-0.835824	5.44669
	108.863	5.77306	-0.832418	5.44669
	108.817	5.78559	-0.846336	5.44669
	108.791	5.76192	-0.870323	5.44669
	108.747	5.74782	-0.878107	5.44669
	108.708	5.75037	-0.857525	5.44669
	108.703	5.75646	-0.835841	5.44669
	108.713	5.7581	-0.832443	5.44669
	108.72	5.75663	-0.838469	5.44669
	108.719	5.75542	-0.84216	5.44669
	108.716	5.75544	-0.841558	5.44669
	108.715	5.75588	-0.839992	5.44669
	108.716	5.75606	-0.839551	5.44669
	108.694	5.75598	-0.839922	5.44669
	108.637	5.75588	-0.840235	5.44669
	108.613	5.75587	-0.840233	5.44669
	108.666	5.7559	-0.840122	5.44669
	108.704	5.75591	-0.840076	5.44669
	108.635	5.75591	-0.840096	5.44669
	108.516	5.7559	-0.840121	5.44669
	108.478	5.7559	-0.840124	5.44669
	108.569	5.7559	-0.840116	5.44669
	108.676	5.7559	-0.840112	5.44669
	108.652	5.7559	-0.840113	5.44669
	108.532	5.7559	-0.840115	5.44669
	108.456	5.7559	-0.840115	5.44669
	108.462	5.7559	-0.840115	5.44669
	108.49	5.7559	-0.840115	5.44669
	108.5	5.7559	-0.840115	5.44669
	108.494	5.7559	-0.840115	5.44669
	108.488	5.7559	-0.840115	5.44669
	108.488	5.7559	-0.847986	5.44669
	108.49	5.7559	-0.86827	5.44669
	108.491	5.7559	-0.87666	5.44669
	108.49	5.7559	-0.857648	5.44669
	108.49	5.7559	-0.836407	5.44669
	108.49	5.7559	-0.832636	5.44669
	108.49	5.80509	-0.838349	5.44669
	108.49	5.93187	-0.842041	5.44669
	108.49	5.9843	-0.84155	5.44669
	108.49	5.86548	-0.840032	5.44669
	108.49	5.78192	-0.83957	5.44669
	108.49	5.88513	-0.839916	5.44669
	108.49	5.97326	-0.840225	5.44669
	108.468	5.87752	-0.840232	5.44669
	108.41	5.79089	-0.840124	5.44669
	108.364	5.9338	-0.840077	5.44669
	108.36	6.14582	-0.840096	5.44669
	108.397	6.15387	-0.84012	5.44669
	108.439	6.07713	-0.840124	5.44669
	108.403	6.13975	-0.840117	5.44669
	108.3	6.20873	-0.840112	5.44669
	108.236	6.11942	-0.840113	5.44669
	108.24	6.04231	-0.840115	5.44669
	108.264	6.13772	-0.840115	5.44669
	108.272	6.26949	-0.840115	5.44669
	108.267	6.30097	-0.840115	5.44669
	108.262	6.26893	-0.840115	5.44669
	108.262	6.24458	-0.840115	5.44669
	108.241	6.24581	-0.840115	5.44669
	108.162	6.25498	-0.840115	5.44669
	108.081	6.25839	-0.840115	5.44669
	108.088	6.25656	-0.840115	5.44669
	108.122	6.25458	-0.847985	5.44669
	108.09	6.2544	-0.86827	5.44669
	108.035	6.25503	-0.87666	5.44669
	108.018	6.25535	-0.857648	5.44669
	108.03	6.25527	-0.836407	5.44669
	108.041	6.25512	-0.832636	5.44669
	108.041	6.25508	-0.838349	5.44669
	108.038	6.25512	-0.842041	5.44669
	108.036	6.25515	-0.84155	5.44669
	108.037	6.25515	-0.847902	5.44669
	108.037	6.30433	-0.867725	5.44669
	108.038	6.4311	-0.876461	5.44669
	108.037	6.53273	-0.857759	5.44669
	108.037	6.54068	-0.836524	5.44669
	108.037	6.46036	-0.832646	5.44669
	108.037	6.31798	-0.838311	5.44669
	108.037	6.27012	-0.842022	5.44669
	108.037	6.3964	-0.841556	5.44669
	108.037	6.53066	-0.847911	5.44669
	108.015	6.60139	-0.875598	5.44669
	107.958	6.69108	-0.904614	5.44669
	107.934	6.76977	-0.894302	5.44669
	107.988	6.73215	-0.854057	5.44669
	108.025	6.58392	-0.836809	5.44669
	107.956	6.46946	-0.858989	5.44669
	107.837	6.46379	-0.884672	5.44669
	107.777	6.54965	-0.889171	5.44669
	107.788	6.69353	-0.874313	5.44669
	107.814	6.78925	-0.849543	5.44669
	107.82	6.78864	-0.833895	5.44669
	107.814	6.75602	-0.834473	5.44669
	107.809	6.74284	-0.840012	5.44669
	107.809	6.74895	-0.842085	5.44669
	107.811	6.7562	-0.840978	5.44669
	107.812	6.75707	-0.839776	5.44669
	107.811	6.75485	-0.847537	5.44669
	107.811	6.75362	-0.868203	5.44669
	107.789	6.75389	-0.876791	5.44669
	107.731	6.75444	-0.857727	5.44669
	107.708	6.75457	-0.836393	5.44669
	107.761	6.75443	-0.832603	5.44669
	107.799	6.75433	-0.83834	5.44669
	107.73	6.75433	-0.842049	5.44669
	107.61	6.75437	-0.841557	5.44669
	107.573	6.75439	-0.847902	5.44669
	107.642	6.75438	-0.867723	5.44669
	107.691	6.75437	-0.87646	5.44669
	107.644	6.75437	-0.857759	5.44669
	107.577	6.80356	-0.836524	5.44669
	107.561	6.93034	-0.832646	5.44669
	107.578	7.03196	-0.846182	5.44669
	107.59	7.03992	-0.870177	5.44669
	107.589	6.9596	-0.878101	5.44669
	107.585	6.81722	-0.857574	5.44669
	107.583	6.72016	-0.843734	5.44669
	107.584	6.71967	-0.860591	5.44669
	107.585	6.75231	-0.875003	5.44669
	107.585	6.76589	-0.859692	5.44669
	107.585	6.80913	-0.837853	5.44669
	107.585	6.92858	-0.832516	5.44669
	107.585	7.02925	-0.837785	5.44669
	107.585	7.0886	-0.841847	5.44669
	107.585	7.13631	-0.84167	5.44669
	107.585	7.04611	-0.84015	5.44669
	107.585	6.87887	-0.839577	5.44669
	107.585	6.87226	-0.839877	5.44669
	107.585	6.9831	-0.840206	5.44669
	107.585	7.08964	-0.840238	5.44669
	107.585	7.2024	-0.840134	5.44669
	107.585	7.27798	-0.840079	5.44669
	107.562	7.28005	-0.840093	5.44669
	107.483	7.25571	-0.840118	5.44669
	107.379	7.24504	-0.840124	5.44669
	107.329	7.24927	-0.840117	5.44669
	107.34	7.25484	-0.840113	5.44669
	107.361	7.25567	-0.840113	5.44669
	107.366	7.25404	-0.840115	5.44669
	107.361	7.25306	-0.840115	5.44669
	107.357	7.25323	-0.840115	5.44669
	107.357	7.25365	-0.840115	5.44669
	107.358	7.25376	-0.840115	5.44669
	107.359	7.25366	-0.847985	5.44669
	107.359	7.25358	-0.86827	5.44669
	107.358	7.25358	-0.87666	5.44669
	107.358	7.25361	-0.857648	5.44669
	107.336	7.25362	-0.836407	5.44669
	107.256	7.25362	-0.832636	5.44669
	107.153	7.25361	-0.838349	5.44669
	107.103	7.25361	-0.842041	5.44669
	107.114	7.25361	-0.84155	5.44669
	107.135	7.25361	-0.840032	5.44669
	107.14	7.25361	-0.83957	5.44669
	107.134	7.25361	-0.839916	5.44669
	107.13	7.25361	-0.840225	5.44669
	107.131	7.25361	-0.840232	5.44669
	107.132	7.25361	-0.840124	5.44669
	107.133	7.3028	-0.840077	5.44669
	107.11	7.42958	-0.840096	5.44669
	107.03	7.48201	-0.84012	5.44669
	106.926	7.41238	-0.840124	5.44669
	106.877	7.45559	-0.840117	5.44669
	106.887	7.66043	-0.840112	5.44669
	106.909	7.80571	-0.840113	5.44669
	106.914	7.80561	-0.840115	5.44669
	106.93	7.7558	-0.840115	5.44669
	106.984	7.73527	-0.840115	5.44669
	107.008	7.74443	-0.847985	5.44669
	106.955	7.75556	-0.86827	5.44669
	106.896	7.75698	-0.87666	5.44669
	106.885	7.75361	-0.857648	5.44669
	106.901	7.7517	-0.836407	5.44669
	106.911	7.75209	-0.832636	5.44669
	106.91	7.75294	-0.838349	5.44669
	106.906	7.75315	-0.842041	5.44669
	106.904	7.75294	-0.84155	5.44669
	106.905	7.75278	-0.840032	5.44669
	106.906	7.75278	-0.83957	5.44669
	106.884	7.75284	-0.839916	5.44669
	106.826	7.75287	-0.840225	5.44669
	106.802	7.75286	-0.840232	5.44669
	106.834	7.75284	-0.840124	5.44669
	106.814	7.75284	-0.847948	5.44669
	106.721	7.75285	-0.868251	5.44669
	106.656	7.75285	-0.876665	5.44669
	106.656	7.75285	-0.865528	5.44669
	106.678	7.75285	-0.864564	5.44669
	106.688	7.75285	-0.869179	5.44669
	106.683	7.75285	-0.855881	5.44669
	106.678	7.75285	-0.838333	5.44669
	106.678	7.75285	-0.834073	5.44669
	106.679	7.75285	-0.838266	5.44669
	106.68	7.75285	-0.841496	5.44669
	106.68	7.75285	-0.841352	5.44669
	106.68	7.75285	-0.840142	5.44669
	106.679	7.75285	-0.839687	5.44669
	106.68	7.75285	-0.839926	5.44669
	106.68	7.75285	-0.840188	5.44669
	106.68	7.75285	-0.840213	5.44669
	106.68	7.75285	-0.84013	5.44669
	106.68	7.75285	-0.840086	5.44669
	106.68	7.75285	-0.840097	5.44669
	106.657	7.75285	-0.840118	5.44669
	106.6	7.75285	-0.840122	5.44669
	106.576	7.75285	-0.840117	5.44669
	106.63	7.75285	-0.847984	5.44669
	106.668	7.75285	-0.868269	5.44669
	106.621	7.75285	-0.87666	5.44669
	106.559	7.75285	-0.857649	5.44669
	106.522	7.75285	-0.836407	5.44669
	106.48	7.75285	-0.832636	5.44669
	106.446	7.75285	-0.838349	5.44669
	106.441	7.75285	-0.842041	5.44669
	106.451	7.75285	-0.84155	5.44669
	106.457	7.80204	-0.840032	5.44669
	106.455	7.92881	-0.83957	5.44669
	106.453	8.03043	-0.839916	5.44669
	106.452	8.08758	-0.840225	5.44669
	106.453	8.18323	-0.840232	5.44669
	106.453	8.22005	-0.840124	5.44669
	106.453	8.1058	-0.840077	5.44669
	106.431	7.98052	-0.840096	5.44669
	106.351	7.90927	-0.84012	5.44669
	106.27	7.86536	-0.840124	5.44669
	106.278	7.9614	-0.840117	5.44669
	106.334	8.17891	-0.847983	5.44669
	106.359	8.31068	-0.868269	5.44669
	106.328	8.30041	-0.87666	5.44669
	106.258	8.25114	-0.857649	5.44669
	106.21	8.23446	-0.836407	5.44669
	106.21	8.24503	-0.832636	5.44669
	106.226	8.25539	-0.838349	5.44669
	106.233	8.25598	-0.842041	5.44669
	106.23	8.25254	-0.84155	5.44669
	106.226	8.25089	-0.840032	5.44669
	106.226	8.25142	-0.83957	5.44669
	106.227	8.25223	-0.839916	5.44669
	106.227	8.25238	-0.840225	5.44669
	106.227	8.25215	-0.840232	5.44669
	106.227	8.25201	-0.840124	5.44669
	106.227	8.25202	-0.840077	5.44669
	106.205	8.25208	-0.840096	5.44669
	106.147	8.2521	-0.84012	5.44669
	106.123	8.25209	-0.840124	5.44669
	106.155	8.25208	-0.840117	5.44669
	106.158	8.25208	-0.840112	5.44669
	106.122	8.25208	-0.840113	5.44669
	106.08	8.25208	-0.840115	5.44669
	106.026	8.25208	-0.840115	5.44669
	105.989	8.25208	-0.840115	5.44669
	105.987	8.25208	-0.847985	5.44669
	105.999	8.30127	-0.86827	5.44669
	106.005	8.42805	-0.87666	5.44669
	106.003	8.48048	-0.857648	5.44669
	106	8.36166	-0.836407	5.44669
	106	8.22891	-0.832636	5.44669
	106	8.25453	-0.84622	5.44669
	106.001	8.41701	-0.870197	5.44669
	106.001	8.54171	-0.878095	5.44669
	106.001	8.5466	-0.865436	5.44669
	106.001	8.45678	-0.864017	5.44669
	106.001	8.31152	-0.868982	5.44669
	106.001	8.26582	-0.855993	5.44669
	106.001	8.44323	-0.83845	5.44669
	105.978	8.65511	-0.834082	5.44669
	105.921	8.60164	-0.838228	5.44669
	105.897	8.39301	-0.841477	5.44669
	105.951	8.35625	-0.841357	5.44669
	106.011	8.46921	-0.840151	5.44669
	106.022	8.58737	-0.839688	5.44669
	105.983	8.70424	-0.847794	5.44669
	105.915	8.77741	-0.868342	5.44669
	105.893	8.77701	-0.876758	5.44669
	105.929	8.75249	-0.857664	5.44669
	105.911	8.74263	-0.836378	5.44669
	105.817	8.74725	-0.832619	5.44669
	105.75	8.70351	-0.838352	5.44669
	105.75	8.57738	-0.842048	5.44669
	105.773	8.52328	-0.849423	5.44669
	105.782	8.59198	-0.868185	5.44669
	105.778	8.59816	-0.883984	5.44669
	105.773	8.56971	-0.885605	5.44669
	105.772	8.65292	-0.873063	5.44669
	105.774	8.7625	-0.858158	5.44669
	105.775	8.78905	-0.862806	5.44669
	105.775	8.76284	-0.87107	5.44669
	105.774	8.74269	-0.86517	5.44669
	105.774	8.7436	-0.866411	5.44669
	105.774	8.75115	-0.870081	5.44669
	105.774	8.75399	-0.855602	5.44669
	105.774	8.7525	-0.837896	5.44669
	105.774	8.80005	-0.833988	5.44669
	105.774	8.92667	-0.838386	5.44669
	105.774	8.97962	-0.841576	5.44669
	105.774	8.86108	-0.841342	5.44669
	105.774	8.72825	-0.84011	5.44669
	105.774	8.70456	-0.839676	5.44669
	105.752	8.74024	-0.839933	5.44669
	105.695	8.76334	-0.840194	5.44669
	105.649	8.7603	-0.840213	5.44669
	105.623	8.75081	-0.840127	5.44669
	105.579	8.74791	-0.840085	5.44669
	105.54	8.75007	-0.840098	5.44669
	105.535	8.75201	-0.840118	5.44669
	105.545	8.75205	-0.847993	5.44669
	105.552	8.80057	-0.868272	5.44669
	105.551	8.97624	-0.876658	5.44669
	105.548	9.15556	-0.857647	5.44669
	105.547	9.08933	-0.836407	5.44669
	105.548	8.88697	-0.832637	5.44669
	105.548	8.85738	-0.838349	5.44669
	105.548	8.92193	-0.849912	5.44669
	105.526	8.86189	-0.869706	5.44669
	105.468	8.79835	-0.876576	5.44669
	105.445	8.889	-0.857103	5.44669
	105.476	9.01395	-0.836208	5.44669
	105.479	9.09344	-0.832747	5.44669
	105.466	9.19012	-0.838466	5.44669
	105.481	9.26862	-0.849921	5.44669
	105.451	9.27763	-0.869668	5.44669
	105.36	9.25516	-0.876557	5.44669
	105.298	9.24281	-0.857108	5.44669
	105.299	9.24567	-0.836217	5.44669
	105.321	9.25126	-0.832749	5.44669
	105.329	9.25259	-0.838464	5.44669
	105.325	9.25116	-0.84992	5.44669
	105.321	9.25008	-0.869669	5.44669
	105.32	9.25014	-0.876558	5.44669
	105.299	9.25055	-0.857109	5.44669
	105.243	9.2507	-0.836217	5.44669
	105.196	9.25062	-0.832749	5.44669
	105.17	9.25053	-0.838464	5.44669
	105.127	9.25052	-0.842049	5.44669
	105.088	9.25055	-0.841513	5.44669
	105.082	9.25056	-0.840013	5.44669
	105.093	9.25056	-0.847446	5.44669
	105.099	9.29974	-0.86808	5.44669
	105.098	9.42652	-0.884643	5.44669
	105.095	9.47895	-0.885918	5.44669
	105.095	9.36013	-0.87296	5.44669
	105.095	9.22738	-0.850132	5.44669
	105.096	9.20382	-0.834622	5.44669
	105.096	9.23952	-0.834568	5.44669
	105.096	9.26259	-0.839794	5.44669
	105.095	9.25953	-0.84196	5.44669
	105.095	9.29922	-0.841003	5.44669
	105.096	9.42311	-0.839831	5.44669
	105.073	9.47771	-0.847551	5.44669
	105.016	9.41001	-0.868189	5.44669
	104.992	9.45327	-0.87678	5.44669
	105.024	9.60824	-0.857727	5.44669
	105.026	9.57726	-0.836397	5.44669
	104.991	9.39807	-0.832604	5.44669
	104.949	9.4148	-0.838339	5.44669
	104.895	9.64587	-0.842048	5.44669
	104.857	9.76211	-0.841557	5.44669
	104.856	9.6343	-0.840032	5.44669
	104.868	9.47532	-0.839567	5.44669
	104.873	9.444	-0.839915	5.44669
	104.871	9.53497	-0.840226	5.44669
	104.869	9.69012	-0.840232	5.44669
	104.868	9.73955	-0.840125	5.44669
	104.869	9.60938	-0.840077	5.44669
	104.869	9.52213	-0.847966	5.44669
	104.869	9.62783	-0.868276	5.44669
	104.869	9.76751	-0.876669	5.44669
	104.869	9.79864	-0.85765	5.44669
	104.869	9.76365	-0.836404	5.44669
	104.869	9.73818	-0.832635	5.44669
	104.869	9.73999	-0.84622	5.44669
	104.869	9.74981	-0.870197	5.44669
	104.869	9.75328	-0.878096	5.44669
	104.869	9.75125	-0.857565	5.44669
	104.869	9.74916	-0.835861	5.44669
	104.847	9.74901	-0.832438	5.44669
	104.767	9.74969	-0.83846	5.44669
	104.686	9.75003	-0.842158	5.44669
	104.716	9.74992	-0.84156	5.44669
	104.83	9.74976	-0.839994	5.44669
	104.901	9.74973	-0.847421	5.44669
	104.873	9.74977	-0.868077	5.44669
	104.767	9.74981	-0.88465	5.44669
	104.654	9.7498	-0.885922	5.44669
	104.61	9.74979	-0.88083	5.44669
	104.626	9.74979	-0.878286	5.44669
	104.648	9.74979	-0.871167	5.44669
	104.651	9.74979	-0.852102	5.44669
	104.645	9.74979	-0.836086	5.44669
	104.641	9.79898	-0.834481	5.44669
	104.641	9.92576	-0.839237	5.44669
	104.643	9.97819	-0.849628	5.44669
	104.621	9.85937	-0.869272	5.44669
	104.541	9.72662	-0.876495	5.44669
	104.46	9.70305	-0.857223	5.44669
	104.49	9.73875	-0.836287	5.44669
	104.604	9.76183	-0.832737	5.44669
	104.652	9.75876	-0.838434	5.44669
	104.567	9.74927	-0.842041	5.44669
	104.437	9.79557	-0.84152	5.44669
	104.378	9.92451	-0.840019	5.44669
	104.394	10.0281	-0.847446	5.44669
	104.421	10.0853	-0.868078	5.44669
	104.426	10.131	-0.876771	5.44669
	104.419	10.09	-0.857763	5.44669
	104.414	10.001	-0.836415	5.44669
	104.415	9.92035	-0.832599	5.44669
	104.417	9.85981	-0.83833	5.44669
	104.417	9.90308	-0.842046	5.44669
	104.417	9.99823	-0.841559	5.44669
	104.416	10.0807	-0.840033	5.44669
	104.416	10.189	-0.839567	5.44669
	104.417	10.2712	-0.847785	5.44669
	104.417	10.2777	-0.868381	5.44669
	104.417	10.2528	-0.884648	5.44669
	104.417	10.2404	-0.885814	5.44669
	104.417	10.244	-0.872914	5.44669
	104.417	10.25	-0.85015	5.44669
	104.417	10.2512	-0.834646	5.44669
	104.394	10.2496	-0.834572	5.44669
	104.337	10.2485	-0.839787	5.44669
	104.291	10.2486	-0.849826	5.44268
	104.265	10.249	-0.87703	5.43234
	104.222	10.2492	-0.904533	5.42806
	104.183	10.2491	-0.893759	5.43775
	104.177	10.249	-0.853858	5.44858
	104.188	10.249	-0.829048	5.4505
	104.194	10.249	-0.83095	5.44759
	104.193	10.249	-0.840266	5.44571
	104.19	10.249	-0.843445	5.44595
	104.189	10.249	-0.841457	5.44673
	104.19	10.249	-0.839494	5.44696
	104.191	10.249	-0.839377	5.44679
	104.191	10.249	-0.840027	5.44663
	104.19	10.249	-0.84034	5.44663
	104.19	10.249	-0.848111	5.44668
	104.19	10.249	-0.868243	5.44671
	104.19	10.2982	-0.884474	5.4467
	104.19	10.425	-0.88579	5.44668
	104.168	10.4774	-0.872966	5.44668
	104.111	10.4078	-0.850181	5.44669
	104.065	10.4018	-0.83464	5.44669
	104.061	10.4307	-0.834559	5.44669
	104.097	10.3476	-0.839783	5.44669
	104.162	10.2379	-0.841959	5.44669
	104.184	10.2113	-0.841006	5.44669
	104.126	10.2867	-0.839833	5.44669
	104.065	10.4336	-0.83968	5.44669
	104.033	10.5343	-0.840033	5.44669
	103.993	10.5347	-0.840235	5.44669
	103.957	10.5008	-0.840194	5.44669
	103.952	10.5358	-0.840105	5.44669
	103.962	10.6688	-0.840083	5.4507
	103.967	10.7781	-0.840105	5.46104
	103.966	10.787	-0.840122	5.46531
	103.964	10.7536	-0.840121	5.45562
	103.963	10.7367	-0.840115	5.4448
	103.964	10.7415	-0.847983	5.44287
	103.964	10.7496	-0.868269	5.44579
	103.964	10.702	-0.87666	5.44767
	103.964	10.5731	-0.857649	5.44742
	103.964	10.5191	-0.836407	5.44664
	103.964	10.6381	-0.832636	5.44641
	103.964	10.7715	-0.838349	5.44658
	103.964	10.7952	-0.842041	5.44674
	103.964	10.7594	-0.84155	5.44675
	103.964	10.7362	-0.840032	5.44669
	103.964	10.7392	-0.83957	5.44667
	103.964	10.7488	-0.839916	5.44668
	103.964	10.7517	-0.840225	5.44669
	103.964	10.7495	-0.840232	5.44669
	103.964	10.7476	-0.840124	5.44669
	103.942	10.7475	-0.840077	5.44669
	103.862	10.7482	-0.840096	5.44669
	103.758	10.7485	-0.84012	5.44669
	103.709	10.7484	-0.840124	5.44669
	103.719	10.7482	-0.840117	5.44669
	103.74	10.7482	-0.840112	5.44669
	103.745	10.7483	-0.840113	5.44669
	103.74	10.7483	-0.847986	5.44669
	103.736	10.7483	-0.868271	5.44669
	103.736	10.7483	-0.87666	5.44669
	103.738	10.7483	-0.857648	5.44669
	103.738	10.7483	-0.836407	5.44669
	103.738	10.7483	-0.832636	5.44669
	103.738	10.7483	-0.838349	5.44669
	103.738	10.7483	-0.842041	5.44669
	103.738	10.7483	-0.84155	5.44669
	103.738	10.7975	-0.840032	5.44669
	103.738	10.9242	-0.83957	5.44669
	103.738	11.0259	-0.839916	5.44669
	103.715	11.0338	-0.840225	5.44669
	103.658	10.9535	-0.840232	5.44669
	103.634	10.8111	-0.847995	5.44669
	103.666	10.7141	-0.868233	5.44669
	103.646	10.7136	-0.876641	5.44669
	103.553	10.7462	-0.857653	5.44669
	103.488	10.7598	-0.836416	5.44669
	103.488	10.7538	-0.832638	5.44669
	103.51	10.7957	-0.838347	5.44669
	103.519	10.9215	-0.842039	5.44669
	103.515	11.0253	-0.841551	5.44669
	103.51	11.0837	-0.840032	5.44669
	103.51	11.1791	-0.83957	5.44669
	103.511	11.2154	-0.839916	5.44669
	103.512	11.101	-0.840225	5.44669
	103.512	11.0251	-0.848102	5.44669
	103.489	11.1299	-0.86828	5.44669
	103.409	11.2652	-0.876622	5.44669
	103.328	11.2948	-0.857629	5.44669
	103.336	11.2607	-0.836412	5.44669
	103.393	11.2362	-0.832645	5.44669
	103.417	11.238	-0.838351	5.44669
	103.386	11.2476	-0.842039	5.44669
	103.316	11.2509	-0.849419	5.44669
	103.268	11.2489	-0.868187	5.44669
	103.268	11.2469	-0.876115	5.44669
	103.284	11.2467	-0.85745	5.44669
	103.291	11.2474	-0.836517	5.44669
	103.288	11.2477	-0.832753	5.44669
	103.284	11.2476	-0.838359	5.44669
	103.284	11.2475	-0.842004	5.44669
	103.285	11.2474	-0.841531	5.44669
	103.286	11.2475	-0.840037	5.44669
	103.285	11.2475	-0.847449	5.44669
	103.285	11.2475	-0.868073	5.44669
	103.285	11.2475	-0.876768	5.44669
	103.285	11.2475	-0.857763	5.44669
	103.285	11.2475	-0.844287	5.44669
	103.285	11.2475	-0.860755	5.44669
	103.285	11.2475	-0.874875	5.44669
	103.285	11.2475	-0.85958	5.44669
	103.285	11.2475	-0.837851	5.44669
	103.263	11.2475	-0.832555	5.44669
	103.205	11.2475	-0.837802	5.44669
	103.182	11.2475	-0.841841	5.44669
	103.213	11.2475	-0.841661	5.44669
	103.194	11.2475	-0.840149	5.44669
	103.101	11.2475	-0.84745	5.44669
	103.057	11.2967	-0.868034	5.44669
	103.115	11.4235	-0.876751	5.44669
	103.161	11.4759	-0.85777	5.44669
	103.117	11.3571	-0.836425	5.44669
	103.052	11.2735	-0.832601	5.44669
	103.036	11.3767	-0.838327	5.44669
	103.052	11.4649	-0.842045	5.44669
	103.064	11.3691	-0.84943	5.44669
	103.063	11.2825	-0.86819	5.44669
	103.059	11.3762	-0.876112	5.44669
	103.057	11.5106	-0.857448	5.44669
	103.058	11.5438	-0.836517	5.44669
	103.059	11.4624	-0.832754	5.44669
	103.059	11.3597	-0.838359	5.44669
	103.059	11.3859	-0.842003	5.44669
	103.059	11.4889	-0.849402	5.44669
	103.059	11.5316	-0.868192	5.44669
	103.059	11.5142	-0.876124	5.44669
	103.059	11.5412	-0.857451	5.44669
	103.059	11.6649	-0.836515	5.44669
	103.059	11.7239	-0.832752	5.44669
	103.059	11.5597	-0.838359	5.44669
	103.059	11.3487	-0.842004	5.44669
	103.037	11.3978	-0.841532	5.44669
	102.979	11.6043	-0.840037	5.44669
	102.933	11.6417	-0.839579	5.44669
	102.907	11.579	-0.839918	5.44669
	102.864	11.637	-0.848094	5.44669
	102.825	11.7482	-0.868386	5.44669
	102.819	11.7844	-0.87667	5.44669
	102.83	11.7617	-0.857611	5.44669
	102.836	11.7395	-0.836388	5.44669
	102.835	11.7384	-0.832641	5.44669
	102.832	11.7458	-0.838358	5.44669
	102.832	11.7493	-0.842043	5.44669
	102.832	11.7481	-0.849419	5.44669
	102.833	11.7464	-0.876056	5.44669
	102.833	11.7461	-0.90427	5.44669
	102.833	11.7466	-0.893995	5.44669
	102.833	11.7469	-0.861922	5.44669
	102.833	11.7469	-0.8572	5.44669
	102.833	11.7467	-0.875296	5.44669
	102.833	11.7467	-0.885927	5.44669
	102.833	11.7467	-0.876294	5.44669
	102.833	11.7467	-0.851528	5.44669
	102.833	11.7467	-0.834022	5.44669
	102.833	11.7467	-0.833821	5.44669
	102.81	11.6975	-0.839694	5.44669
	102.731	11.5708	-0.842184	5.44669
	102.649	11.5183	-0.841132	5.44669
	102.657	11.6372	-0.847676	5.44669
	102.714	11.7699	-0.867779	5.44669
	102.738	11.7935	-0.876564	5.44669
	102.707	11.7578	-0.857783	5.44669
	102.637	11.7347	-0.836497	5.44669
	102.589	11.7378	-0.832626	5.44669
	102.589	11.7473	-0.838313	5.44669
	102.605	11.7501	-0.842029	5.44669
	102.612	11.748	-0.841558	5.44669
	102.609	11.746	-0.84791	5.44669
	102.605	11.746	-0.867725	5.44669
	102.605	11.7467	-0.884329	5.44669
	102.606	11.747	-0.893784	5.44669
	102.607	11.7469	-0.901224	5.44669
	102.629	11.7467	-0.894596	5.44669
	102.686	11.7467	-0.880292	5.44669
	102.71	11.7959	-0.86738	5.44669
	102.656	11.9227	-0.849845	5.44669
	102.596	11.9751	-0.836493	5.44669
	102.585	11.8563	-0.835455	5.44669
	102.601	11.7236	-0.8395	5.44669
	102.612	11.7	-0.849392	5.44669
	102.61	11.7357	-0.869079	5.44669
	102.606	11.7588	-0.876499	5.44669
	102.605	11.7557	-0.857293	5.44669
	102.606	11.7462	-0.836315	5.44669
	102.607	11.7433	-0.832724	5.44669
	102.607	11.7455	-0.838418	5.44669
	102.606	11.7474	-0.842039	5.44669
	102.606	11.7475	-0.841525	5.44669
	102.606	11.7468	-0.840022	5.44669
	102.606	11.7465	-0.839575	5.44669
	102.606	11.7466	-0.839922	5.44669
	102.606	11.7468	-0.840226	5.44669
	102.606	11.7468	-0.84023	5.44669
	102.606	11.7467	-0.840124	5.44669
	102.606	11.7467	-0.840077	5.44669
	102.606	11.7467	-0.840096	5.44669
	102.606	11.7467	-0.84012	5.44669
	102.606	11.7467	-0.840124	5.44669
	102.606	11.7467	-0.840117	5.44669
	102.606	11.7959	-0.847983	5.44669
	102.606	11.9227	-0.868269	5.44669
	102.606	11.9751	-0.87666	5.44669
	102.606	11.8563	-0.857649	5.44669
	102.606	11.7236	-0.836407	5.44669
	102.606	11.7	-0.832636	5.44669
	102.606	11.7357	-0.838349	5.44669
	102.606	11.7588	-0.849912	5.44669
	102.606	11.8049	-0.869706	5.44669
	102.606	11.9222	-0.876577	5.44669
	102.606	11.9717	-0.857103	5.44669
	102.606	11.8551	-0.836208	5.44669
	102.606	11.7242	-0.832747	5.44669
	102.606	11.7007	-0.838466	5.44669
	102.606	11.7358	-0.842051	5.44669
	102.606	11.7585	-0.849384	5.44669
	102.606	11.7556	-0.876039	5.44669
	102.606	11.7462	-0.912146	5.44669
	102.606	11.7434	-0.93003	5.44669
	102.606	11.7455	-0.918753	5.44669
	102.606	11.7474	-0.883121	5.44669
	102.606	11.7475	-0.844704	5.44669
	102.606	11.7468	-0.829051	5.44669
	102.606	11.7465	-0.842085	5.44669
	102.606	11.7466	-0.869789	5.44669
	102.606	11.7468	-0.879402	5.44669
	102.606	11.7468	-0.866129	5.44669
	102.606	11.7467	-0.863843	5.44669
	102.606	11.7467	-0.868663	5.44669
	102.606	11.7467	-0.855921	5.44669
	102.606	11.7467	-0.846404	5.44669
	102.606	11.7467	-0.862298	5.44669
	102.606	11.7467	-0.874769	5.44669
	102.606	11.7467	-0.858987	5.44669
	102.606	11.7467	-0.837641	5.44669
	102.606	11.7467	-0.832678	5.44669
	102.606	11.7467	-0.837928	5.44669
	102.606	11.7467	-0.84185	5.44669
	102.606	11.7467	-0.84162	5.44669
	102.606	11.7467	-0.840129	5.4507
	102.606	11.7467	-0.839586	5.46104
	102.606	11.7467	-0.839888	5.46531
	102.606	11.7467	-0.840208	5.45562
	102.606	11.7467	-0.840234	5.4448
	102.606	11.7467	-0.840132	5.44287
	102.606	11.7467	-0.840079	5.44579
	102.606	11.7467	-0.840094	5.44767
	102.606	11.7467	-0.840119	5.44742
	102.606	11.7467	-0.840124	5.44664
	102.606	11.7467	-0.840117	5.44641
	102.606	11.7467	-0.840113	5.44658
	102.606	11.7467	-0.840113	5.44674
	102.606	11.7467	-0.840115	5.44675
	102.606	11.7467	-0.840115	5.44669
	102.606	11.7467	-0.840115	5.44667
	102.606	11.7467	-0.840115	5.44668
	102.606	11.7467	-0.840115	5.44669
	102.606	11.7467	-0.840115	5.44669
	102.606	11.7467	-0.840115	5.44669
	102.606	11.7467	-0.840115	5.44669
	102.606	11.7959	-0.840115	5.44669
	102.606	11.9227	-0.847985	5.44669
	102.606	11.9751	-0.86827	5.44669
	102.606	11.8563	-0.87666	5.44669
	102.606	11.7236	-0.857648	5.44669
	102.606	11.7	-0.836407	5.44669
	102.606	11.7849	-0.832636	5.44669
	102.606	11.9347	-0.838349	5.44669
	102.606	11.9841	-0.842041	5.44669
	102.606	11.8558	-0.84155	5.44669
	102.606	11.7202	-0.840032	5.44669
	102.606	11.6988	-0.83957	5.44669
	102.606	11.7364	-0.839916	5.44669
	102.606	11.7595	-0.840225	5.44669
	102.606	11.7558	-0.840232	5.44669
	102.606	11.746	-0.840124	5.44669
	102.606	11.7432	-0.847948	5.44669
	102.606	11.7455	-0.868251	5.44669
	102.606	11.7475	-0.876665	5.44669
	102.606	11.7475	-0.865528	5.44669
	102.606	11.7468	-0.864564	5.44669
	102.606	11.7465	-0.869179	5.44669
	102.606	11.7466	-0.855881	5.44669
	102.606	11.7468	-0.838333	5.44669
	102.606	11.7468	-0.834073	5.44669
	102.606	11.7467	-0.838266	5.44669
	102.606	11.7467	-0.841496	5.44669
	102.606	11.7467	-0.849222	5.44669
	102.606	11.7959	-0.876168	5.44669
	102.606	11.9227	-0.904387	5.44669
	102.606	11.9751	-0.894004	5.44669
	102.606	11.8563	-0.861884	5.44669
	102.606	11.7236	-0.857181	5.44669
	102.606	11.7	-0.875301	5.44669
	102.606	11.7357	-0.885936	5.44669
	102.606	11.7588	-0.876296	5.44669
	102.606	11.7557	-0.851525	5.44669
	102.606	11.7462	-0.83402	5.44669
	102.606	11.7433	-0.833821	5.44669
	102.606	11.7455	-0.839695	5.44669
	102.606	11.7474	-0.850055	5.44669
	102.606	11.7475	-0.869287	5.44669
	102.606	11.7468	-0.87635	5.44669
	102.606	11.7465	-0.865028	5.44669
	102.606	11.7466	-0.872337	5.44669
	102.606	11.7468	-0.897471	5.44669
	102.606	11.7468	-0.892518	5.44669
	102.606	11.7467	-0.855856	5.44669
	102.606	11.7467	-0.830328	5.44669
	102.629	11.7467	-0.830776	5.44669
	102.686	11.7467	-0.839738	5.44669
	102.71	11.7467	-0.851156	5.44669
	102.656	11.7467	-0.869734	5.44669
	102.618	11.7467	-0.876146	5.44669
	102.687	11.7467	-0.856913	5.44669
	102.807	11.7467	-0.836281	5.44669
	102.867	11.7467	-0.832845	5.44669
	102.855	11.7467	-0.846352	5.44669
	102.83	11.7467	-0.870178	5.44669
	102.823	11.7467	-0.87804	5.44669
	102.83	11.7467	-0.857549	5.44669
	102.835	11.7467	-0.835874	5.44669
	102.834	11.7467	-0.832449	5.44669
	102.833	11.7467	-0.83846	5.44669
	102.832	11.7467	-0.842154	5.44669
	102.832	11.7467	-0.841558	5.44669
	102.833	11.7467	-0.839995	5.44669
	102.833	11.7467	-0.839551	5.44669
	102.855	11.7467	-0.839921	5.44669
	102.935	11.6975	-0.840234	5.44669
	103.016	11.5708	-0.840233	5.44669
	103.008	11.5183	-0.840122	5.44669
	102.974	11.6372	-0.840076	5.44669
	103.006	11.7699	-0.847966	5.44669
	103.062	11.7935	-0.868276	5.44669
	103.078	11.7578	-0.876669	5.44669
	103.066	11.7347	-0.865521	5.44669
	103.055	11.7378	-0.86456	5.44669
	103.055	11.6981	-0.86918	5.44669
	103.059	11.5742	-0.855883	5.44669
	103.06	11.5196	-0.838334	5.44669
	103.06	11.6365	-0.834072	5.44669
	103.059	11.7692	-0.838266	5.44669
	103.059	11.7442	-0.841496	5.44669
	103.059	11.582	-0.841352	5.44669
	103.059	11.5064	-0.840142	5.44669
	103.059	11.579	-0.839687	5.44669
	103.059	11.5944	-0.839926	5.44669
	103.059	11.5193	-0.840188	5.44669
	103.059	11.4243	-0.848083	5.44669
	103.059	11.3036	-0.868285	5.44669
	103.059	11.2698	-0.876631	5.44669
	103.059	11.3942	-0.857631	5.44669
	103.059	11.4735	-0.83641	5.44669
	103.059	11.4157	-0.832644	5.44669
	103.081	11.4051	-0.838351	5.44669
	103.139	11.4278	-0.842039	5.44669
	103.185	11.3438	-0.841549	5.44669
	103.211	11.2359	-0.840032	5.44669
	103.232	11.2103	-0.83957	5.44669
	103.191	11.2364	-0.839916	5.44669
	103.115	11.2561	-0.840225	5.44669
	103.135	11.2551	-0.840232	5.44669
	103.242	11.2476	-0.840124	5.44669
	103.314	11.2449	-0.840077	5.44669
	103.312	11.2464	-0.840096	5.44669
	103.286	11.248	-0.847991	5.44669
	103.276	11.2481	-0.868279	5.44669
	103.281	11.2476	-0.876662	5.44669
	103.287	11.2473	-0.857646	5.44669
	103.287	11.2474	-0.836405	5.44669
	103.285	11.2475	-0.832636	5.44669
	103.285	11.2475	-0.83835	5.44669
	103.285	11.2475	-0.849912	5.44669
	103.285	11.2475	-0.869706	5.44669
	103.285	11.2475	-0.876576	5.44669
	103.285	11.2475	-0.857103	5.44669
	103.285	11.2475	-0.844079	5.44669
	103.285	11.2475	-0.860902	5.44669
	103.285	11.2475	-0.875011	5.44669
	103.285	11.2475	-0.867455	5.44669
	103.285	11.2475	-0.86596	5.44669
	103.285	11.2475	-0.869079	5.44669
	103.285	11.2475	-0.855343	5.44669
	103.285	11.2475	-0.838143	5.44669
	103.285	11.2475	-0.834184	5.44669
	103.307	11.2475	-0.83838	5.44669
	103.365	11.2475	-0.841504	5.44669
	103.389	11.2475	-0.841314	5.44669
	103.335	11.2475	-0.840124	5.44669
	103.275	11.2475	-0.839692	5.44669
	103.286	11.2475	-0.839935	5.44669
	103.36	11.2475	-0.84019	5.44669
	103.416	11.2475	-0.84021	5.44669
	103.441	11.2475	-0.840128	5.44669
	103.48	11.2475	-0.840086	5.44669
	103.518	11.1983	-0.840098	5.44669
	103.524	11.0715	-0.840118	5.44669
	103.515	11.0191	-0.840122	5.44669
	103.508	11.1379	-0.840117	5.44669
	103.509	11.2707	-0.840113	5.44669
	103.512	11.245	-0.840113	5.44669
	103.512	11.0334	-0.840115	5.44669
	103.512	10.8311	-0.840115	5.44669
	103.511	10.8514	-0.847986	5.44669
	103.511	10.9856	-0.86827	5.44669
	103.511	11.0432	-0.87666	5.44669
	103.512	11.021	-0.857648	5.44669
	103.512	11.0406	-0.836407	5.44669
	103.511	11.1137	-0.832636	5.44669
	103.534	11.0972	-0.838349	5.44669
	103.614	11.0088	-0.842041	5.44669
	103.695	10.9688	-0.849421	5.44669
	103.665	10.9821	-0.868187	5.44669
	103.551	10.9525	-0.876115	5.44669
	103.502	10.8291	-0.857449	5.44669
	103.587	10.7712	-0.836517	5.44669
	103.718	10.8864	-0.840624	5.44669
	103.776	10.9705	-0.866514	5.44669
	103.76	10.8687	-0.878548	5.44669
	103.733	10.7319	-0.859065	5.44669
	103.728	10.7005	-0.836329	5.44669
	103.735	10.7344	-0.8321	5.44669
	103.74	10.7595	-0.838152	5.44669
	103.74	10.7579	-0.842149	5.44669
	103.738	10.7483	-0.841666	5.44669
	103.737	10.7449	-0.840041	5.44669
	103.737	10.7468	-0.839533	5.44669
	103.738	10.7489	-0.847768	5.44669
	103.738	10.749	-0.868386	5.44669
	103.738	10.7484	-0.876785	5.44669
	103.738	10.748	-0.85766	5.44669
	103.76	10.7481	-0.836367	5.44669
	103.84	10.7483	-0.832615	5.44669
	103.921	10.7483	-0.838354	5.44669
	103.913	10.7483	-0.842051	5.44669
	103.879	10.7482	-0.841553	5.44669
	103.912	10.7483	-0.840029	5.44669
	103.967	10.7483	-0.839568	5.44669
	103.983	10.7483	-0.839916	5.44669
	103.971	10.7483	-0.840226	5.44669
	103.96	10.7483	-0.840232	5.44669
	103.96	10.7483	-0.840124	5.44669
	103.964	10.7483	-0.840077	5.44669
	103.965	10.7483	-0.847966	5.44669
	103.965	10.7483	-0.876146	5.44669
	103.964	10.7483	-0.904824	5.44669
	103.964	10.6991	-0.894195	5.44669
	103.964	10.5723	-0.853938	5.44669
	103.964	10.5199	-0.828927	5.44669
	103.964	10.6387	-0.830871	5.44669
	103.964	10.7714	-0.840276	5.44669
	103.964	10.795	-0.843477	5.44669
	103.986	10.7593	-0.849338	5.44669
	104.066	10.7362	-0.867642	5.44669
	104.147	10.7393	-0.883787	5.44669
	104.117	10.7488	-0.885715	5.44669
	104.003	10.7025	-0.873179	5.44669
	103.932	10.5243	-0.850296	5.44669
	103.96	10.3432	-0.834613	5.44669
	104.067	10.4096	-0.834506	5.44669
	104.179	10.6126	-0.839771	5.44669
	104.223	10.6424	-0.849843	5.44669
	104.207	10.5778	-0.877042	5.44669
	104.186	10.5885	-0.912403	5.44669
	104.182	10.5252	-0.929781	5.44669
	104.189	10.333	-0.918557	5.44669
	104.192	10.2001	-0.883128	5.44669
	104.192	10.2009	-0.844776	5.44669
	104.19	10.2466	-0.829079	5.44669
	104.19	10.2652	-0.8342	5.44669
	104.19	10.2567	-0.841618	5.44669
	104.19	10.2465	-0.842856	5.44669
	104.19	10.2453	-0.84073	5.44669
	104.19	10.2483	-0.839398	5.44669
	104.213	10.2501	-0.839596	5.44669
	104.292	10.2497	-0.840152	5.44669
	104.374	10.2489	-0.840315	5.44669
	104.344	10.2487	-0.840185	5.44669
	104.23	10.2489	-0.840073	5.44669
	104.159	10.2491	-0.840072	5.44669
	104.164	10.2491	-0.847982	5.44669
	104.213	10.249	-0.868284	5.44669
	104.302	10.1998	-0.876667	5.44669
	104.4	10.0731	-0.857646	5.44669
	104.444	10.0206	-0.836403	5.44669
	104.433	10.1395	-0.832636	5.44669
	104.414	10.223	-0.83835	5.44669
	104.41	10.1198	-0.842042	5.44669
	104.415	10.0317	-0.84155	5.44669
	104.418	10.1274	-0.840031	5.44669
	104.418	10.214	-0.83957	5.44669
	104.417	10.0711	-0.839916	5.44669
	104.416	9.85911	-0.840225	5.44669
	104.416	9.90025	-0.840232	5.44669
	104.417	10.153	-0.840124	5.44669
	104.417	10.2695	-0.840077	5.44669
	104.417	10.085	-0.840096	5.44669
	104.417	9.79595	-0.84012	5.44669
	104.439	9.66431	-0.840124	5.44669
	104.496	9.69985	-0.840117	5.44669
	104.542	9.75962	-0.840112	5.44669
	104.568	9.77171	-0.840113	5.44669
	104.612	9.75549	-0.840115	5.44669
	104.651	9.74439	-0.840115	5.44669
	104.656	9.7455	-0.840115	5.44669
	104.646	9.74991	-0.840115	5.44669
	104.639	9.75137	-0.840115	5.44669
	104.64	9.75041	-0.840115	5.44669
	104.643	9.74949	-0.840115	5.44669
	104.644	9.74944	-0.847986	5.44669
	104.643	9.74975	-0.86827	5.44669
	104.643	9.7499	-0.87666	5.44669
	104.643	9.74985	-0.857648	5.44669
	104.665	9.74978	-0.836407	5.44669
	104.723	9.74976	-0.832636	5.44669
	104.769	9.74978	-0.838349	5.44669
	104.795	9.7498	-0.842041	5.44669
	104.838	9.7498	-0.84155	5.44669
	104.877	9.74979	-0.840032	5.44669
	104.883	9.74979	-0.83957	5.44669
	104.872	9.74979	-0.839916	5.44669
	104.866	9.74979	-0.840225	5.44669
	104.867	9.74979	-0.840232	5.44669
	104.869	9.74979	-0.840124	5.44669
	104.87	9.74979	-0.847948	5.44669
	104.87	9.74979	-0.868251	5.44669
	104.869	9.74979	-0.876665	5.44669
	104.869	9.74979	-0.857657	5.44669
	104.869	9.74979	-0.836409	5.44669
	104.869	9.74979	-0.832634	5.44669
	104.869	9.7006	-0.838347	5.44669
	104.869	9.57382	-0.842041	5.44669
	104.869	9.52139	-0.841551	5.44669
	104.869	9.64021	-0.840032	5.44669
	104.869	9.72377	-0.839569	5.44669
	104.869	9.57137	-0.839916	5.44669
	104.869	9.30727	-0.840225	5.44669
	104.869	9.17462	-0.840232	5.44669
	104.869	9.20086	-0.840124	5.44669
	104.869	9.25709	-0.840077	5.44669
	104.869	9.27101	-0.840096	5.44669
	104.869	9.25681	-0.84012	5.44669
	104.892	9.2459	-0.840124	5.44669
	104.971	9.24638	-0.840117	5.44669
	105.053	9.25046	-0.840112	5.44669
	105.045	9.252	-0.840113	5.44669
	105.01	9.30038	-0.840115	5.44669
	105.043	9.42627	-0.840115	5.44669
	105.098	9.47862	-0.840115	5.44669
	105.114	9.36008	-0.840115	5.44669
	105.102	9.22748	-0.840115	5.44669
	105.092	9.20387	-0.840115	5.44669
	105.091	9.23951	-0.840115	5.44669
	105.095	9.26257	-0.840115	5.44669
	105.097	9.25952	-0.840115	5.44669
	105.096	9.25004	-0.847985	5.44669
	105.095	9.24715	-0.86827	5.44669
	105.117	9.24931	-0.88453	5.44669
	105.175	9.25124	-0.885804	5.44669
	105.221	9.25128	-0.872952	5.44669
	105.247	9.25061	-0.85017	5.44669
	105.291	9.25032	-0.834641	5.44669
	105.33	9.25043	-0.834563	5.44669
	105.335	9.25059	-0.839785	5.44669
	105.325	9.25061	-0.841958	5.44669
	105.318	9.25057	-0.841005	5.44669
	105.319	9.25054	-0.839833	5.44669
	105.322	9.25054	-0.83968	5.44669
	105.323	9.25056	-0.840033	5.44669
	105.322	9.25056	-0.840235	5.44669
	105.322	9.25056	-0.840194	5.44669
	105.322	9.25055	-0.840105	5.44669
	105.322	9.25055	-0.840083	5.44669
	105.322	9.25055	-0.840105	5.44669
	105.322	9.25056	-0.840122	5.44669
	105.322	9.25056	-0.840121	5.44669
	105.344	9.25055	-0.840115	5.44669
	105.402	9.25055	-0.840112	5.44669
	105.425	9.25055	-0.840114	5.44669
	105.371	9.25055	-0.840115	5.44669
	105.334	9.20136	-0.840115	5.44669
	105.38	9.07459	-0.840115	5.44669
	105.443	8.97297	-0.840115	5.44669
	105.479	8.96501	-0.840115	5.44669
	105.521	9.04533	-0.840115	5.44669
	105.556	9.13852	-0.840115	5.44669
	105.56	9.05961	-0.847985	5.44669
	105.55	8.88089	-0.86827	5.44669
	105.545	8.86545	-0.87666	5.44669
	105.546	8.97667	-0.857648	5.44669
	105.548	9.03731	-0.836407	5.44669
	105.549	8.97536	-0.832636	5.44669
	105.548	8.82189	-0.838349	5.44669
	105.548	8.71366	-0.849912	5.44669
	105.548	8.71243	-0.869706	5.44669
	105.548	8.74873	-0.876577	5.44669
	105.548	8.76411	-0.857103	5.44669
	105.548	8.7576	-0.844079	5.44669
	105.57	8.74941	-0.860902	5.44669
	105.65	8.74828	-0.875011	5.44669
	105.754	8.75073	-0.859584	5.44669
	105.781	8.75215	-0.837805	5.44669
	105.691	8.75188	-0.840405	5.44669
	105.588	8.75126	-0.865965	5.44669
	105.613	8.75109	-0.886267	5.44669
	105.733	8.75125	-0.887352	5.44669
	105.808	8.75137	-0.872983	5.44669
	105.802	8.75136	-0.849633	5.44669
	105.774	8.75132	-0.834405	5.44669
	105.764	8.7513	-0.834655	5.44669
	105.748	8.75131	-0.839907	5.44669
	105.696	8.75132	-0.841976	5.44669
	105.673	8.75132	-0.84097	5.44669
	105.725	8.75132	-0.839811	5.44669
	105.784	8.75132	-0.839684	5.44669
	105.795	8.75132	-0.840042	5.44669
	105.779	8.75132	-0.840238	5.44669
	105.769	8.75132	-0.840192	5.44669
	105.77	8.75132	-0.840103	5.44669
	105.775	8.75132	-0.840083	5.44669
	105.776	8.75132	-0.840105	5.44669
	105.775	8.75132	-0.840122	5.44669
	105.774	8.75132	-0.840121	5.44669
	105.774	8.75132	-0.840115	5.44669
	105.774	8.75132	-0.840112	5.44669
	105.774	8.75132	-0.840114	5.44669
	105.774	8.75132	-0.840115	5.44669
	105.774	8.70213	-0.840115	5.44669
	105.774	8.57535	-0.840115	5.44669
	105.774	8.52292	-0.840115	5.44669
	105.774	8.64174	-0.840115	5.44669
	105.774	8.7253	-0.840115	5.44669
	105.774	8.5729	-0.840115	5.44669
	105.774	8.3088	-0.840115	5.44669
	105.797	8.17615	-0.840115	5.44669
	105.876	8.25158	-0.840115	5.44669
	105.958	8.43458	-0.847985	5.44669
	105.928	8.50094	-0.86827	5.44669
	105.836	8.36792	-0.87666	5.44669
	105.845	8.27345	-0.865519	5.44669
	105.954	8.37714	-0.864562	5.44669
	106.03	8.51854	-0.869181	5.44669
	106.029	8.55111	-0.855882	5.44669
	106.002	8.46692	-0.838333	5.44669
	105.991	8.31416	-0.834072	5.44669
	105.996	8.21414	-0.838266	5.44669
	106.002	8.21609	-0.841496	5.44669
	106.003	8.25081	-0.841352	5.44669
	106.001	8.26439	-0.840142	5.44669
	106	8.2577	-0.839687	5.44669
	106	8.25006	-0.839926	5.44669
	106.001	8.24924	-0.840188	5.44669
	106.001	8.25161	-0.840213	5.44669
	106.001	8.2529	-0.84013	5.44669
	106.001	8.25259	-0.840086	5.44669
	106.001	8.25201	-0.840097	5.44669
	106.001	8.25187	-0.840118	5.44669
	106.001	8.25202	-0.840122	5.44669
	106.001	8.25213	-0.840117	5.44669
	106.001	8.25212	-0.840113	5.44669
	106.023	8.25208	-0.840113	5.44669
	106.08	8.25207	-0.840115	5.44669
	106.104	8.25208	-0.840115	5.44669
	106.05	8.25208	-0.840115	5.44669
	105.99	8.25209	-0.840115	5.44669
	106.002	8.25208	-0.840115	5.44669
	106.075	8.25208	-0.840115	5.44669
	106.132	8.25208	-0.840115	5.44669
	106.156	8.25208	-0.840115	5.44669
	106.196	8.25208	-0.840115	5.44669
	106.233	8.25208	-0.840115	5.44669
	106.24	8.25208	-0.840115	5.44669
	106.23	8.25208	-0.840115	5.44669
	106.224	8.20289	-0.847985	5.44669
	106.224	8.07612	-0.86827	5.44669
	106.227	8.02369	-0.87666	5.4507
	106.228	8.1425	-0.857648	5.46104
	106.227	8.27526	-0.836407	5.46531
	106.227	8.29882	-0.832636	5.45562
	106.227	8.26312	-0.838349	5.4448
	106.227	8.19085	-0.842041	5.44287
	106.227	8.06714	-0.84155	5.44579
	106.227	7.97501	-0.840032	5.44767
	106.249	7.92075	-0.83957	5.44742
	106.307	7.82295	-0.839916	5.44664
	106.353	7.78419	-0.840225	5.44641
	106.379	7.94759	-0.840232	5.44658
	106.422	8.15113	-0.840124	5.44674
	106.461	8.09914	-0.840077	5.44675
	106.467	7.8449	-0.840096	5.44669
	106.456	7.68235	-0.84012	5.44667
	106.45	7.69282	-0.840124	5.44668
	106.451	7.75311	-0.840117	5.44669
	106.454	7.77435	-0.840112	5.44669
	106.454	7.76177	-0.840113	5.44669
	106.454	7.74894	-0.840115	5.44669
	106.453	7.74804	-0.840115	5.44669
	106.453	7.75222	-0.840115	5.44669
	106.476	7.75429	-0.840115	5.44669
	106.555	7.75368	-0.840115	5.44669
	106.659	7.75268	-0.840115	5.44669
	106.708	7.75248	-0.840115	5.44669
	106.698	7.75275	-0.840115	5.44669
	106.677	7.75294	-0.840115	5.44669
	106.672	7.75292	-0.847985	5.44669
	106.677	7.75284	-0.876141	5.44669
	106.681	7.75282	-0.912686	5.44669
	106.681	7.75284	-0.922349	5.44669
	106.68	7.75285	-0.890485	5.44669
	106.679	7.75285	-0.846462	5.44669
	106.679	7.75285	-0.835033	5.44669
	106.68	7.75284	-0.860952	5.44669
	106.68	7.75285	-0.878256	5.44669
	106.68	7.75285	-0.868798	5.44669
	106.68	7.75285	-0.87324	5.44669
	106.68	7.75285	-0.89651	5.44669
	106.68	7.75285	-0.891794	5.44669
	106.68	7.75285	-0.855895	5.44669
	106.68	7.75285	-0.830601	5.44669
	106.68	7.75285	-0.830877	5.44669
	106.68	7.75285	-0.839683	5.44669
	106.68	7.75285	-0.843227	5.44669
	106.68	7.75285	-0.841573	5.44669
	106.702	7.75285	-0.83962	5.44669
	106.759	7.75285	-0.839389	5.44669
	106.783	7.75285	-0.839987	5.44669
	106.729	7.75285	-0.840319	5.44669
	106.669	7.75285	-0.840246	5.44669
	106.681	7.75285	-0.840097	5.44669
	106.777	7.75285	-0.840061	5.44669
	106.891	7.75285	-0.840098	5.44669
	106.939	7.75285	-0.840127	5.44669
	106.924	7.75285	-0.840126	5.44669
	106.902	7.75285	-0.840115	5.44669
	106.898	7.75285	-0.847982	5.44669
	106.904	7.75285	-0.868269	5.44669
	106.908	7.75285	-0.87666	5.44669
	106.907	7.75285	-0.857649	5.44669
	106.906	7.75285	-0.836407	5.44669
	106.905	7.75285	-0.832636	5.44669
	106.906	7.75285	-0.838349	5.44669
	106.906	7.75285	-0.842041	5.44669
	106.906	7.75285	-0.841551	5.44669
	106.906	7.75285	-0.840032	5.44669
	106.906	7.75285	-0.83957	5.44669
	106.906	7.75285	-0.839916	5.44669
	106.906	7.75285	-0.848096	5.44669
	106.906	7.75285	-0.868387	5.44669
	106.906	7.70366	-0.876669	5.44669
	106.906	7.52769	-0.857611	5.44669
	106.906	7.34848	-0.836387	5.44669
	106.928	7.41487	-0.832642	5.44669
	106.986	7.61725	-0.838358	5.44669
	107.009	7.5976	-0.842043	5.44669
	106.978	7.35707	-0.841548	5.44669
	106.997	7.18871	-0.84003	5.44669
	107.09	7.19188	-0.83957	5.44669
	107.156	7.25117	-0.839917	5.44669
	107.156	7.27459	-0.840225	5.44669
	107.133	7.26327	-0.840232	5.44669
	107.124	7.2502	-0.840124	5.44669
	107.128	7.24875	-0.840077	5.44669
	107.133	7.25279	-0.847966	5.44669
	107.134	7.25499	-0.868276	5.44669
	107.132	7.25448	-0.876669	5.44669
	107.132	7.25348	-0.85765	5.44669
	107.132	7.25325	-0.836404	5.44669
	107.132	7.2535	-0.832635	5.44669
	107.132	7.25369	-0.84622	5.44669
	107.154	7.25368	-0.870197	5.44669
	107.212	7.25361	-0.878096	5.44669
	107.258	7.25359	-0.857565	5.44669
	107.284	7.2536	-0.835861	5.44669
	107.327	7.25361	-0.840308	5.44669
	107.366	7.25362	-0.866615	5.44669
	107.372	7.25361	-0.878703	5.44669
	107.361	7.25361	-0.859094	5.44669
	107.355	7.25361	-0.836286	5.44669
	107.356	7.25361	-0.839943	5.44669
	107.359	7.25361	-0.866311	5.44669
	107.359	7.25361	-0.878705	5.44669
	107.359	7.25361	-0.859203	5.44669
	107.358	7.25361	-0.836331	5.44669
	107.358	7.25361	-0.832052	5.44669
	107.358	7.25361	-0.838131	5.44669
	107.358	7.25361	-0.842158	5.44669
	107.358	7.25361	-0.841677	5.44669
	107.358	7.25361	-0.840043	5.44669
	107.381	7.25361	-0.83953	5.44669
	107.438	7.25361	-0.839895	5.44669
	107.462	7.25361	-0.840231	5.44669
	107.43	7.25361	-0.840241	5.44669
	107.45	7.25361	-0.840127	5.44669
	107.543	7.20442	-0.840075	5.44669
	107.609	7.07765	-0.840094	5.44669
	107.609	6.97602	-0.84012	5.44669
	107.586	6.96807	-0.840124	5.44669
	107.577	6.9992	-0.840117	5.44669
	107.581	6.96561	-0.840112	5.44669
	107.586	6.83427	-0.840113	5.44669
	107.587	6.77437	-0.840115	5.44669
	107.585	6.89168	-0.840115	5.44669
	107.584	6.97727	-0.840115	5.44669
	107.584	6.87544	-0.847985	5.44669
	107.585	6.78716	-0.86827	5.44669
	107.585	6.88236	-0.87666	5.44669
	107.585	6.96881	-0.857648	5.44669
	107.585	6.87521	-0.836407	5.44669
	107.585	6.74088	-0.832636	5.44669
	107.585	6.70769	-0.838349	5.44669
	107.585	6.73992	-0.842041	5.44669
	107.585	6.76496	-0.849421	5.44669
	107.585	6.76395	-0.876058	5.44669
	107.585	6.75462	-0.90427	5.44669
	107.585	6.75108	-0.893994	5.44669
	107.585	6.7529	-0.854051	5.44669
	107.585	6.75493	-0.829045	5.44669
	107.585	6.75513	-0.83088	5.44669
	107.585	6.75449	-0.840238	5.44669
	107.585	6.75416	-0.843458	5.44669
	107.607	6.75424	-0.841473	5.44669
	107.664	6.7544	-0.839496	5.44669
	107.688	6.75443	-0.847244	5.44669
	107.634	6.75439	-0.86818	5.44669
	107.574	6.75436	-0.876885	5.44268
	107.586	6.75436	-0.857775	5.43234
	107.659	6.75437	-0.83638	5.42806
	107.716	6.75438	-0.840451	5.43775
	107.718	6.75438	-0.86649	5.44858
	107.7	6.75437	-0.8786	5.4505
	107.714	6.75437	-0.859095	5.44759
	107.752	6.75437	-0.844194	5.44571
	107.745	6.75437	-0.860243	5.44595
	107.725	6.75437	-0.874694	5.44673
	107.764	6.75437	-0.859686	5.44696
	107.794	6.75437	-0.845831	5.44679
	107.749	6.75437	-0.860718	5.44663
	107.713	6.75437	-0.882182	5.44663
	107.757	6.75437	-0.887512	5.44668
	107.818	6.75437	-0.882374	5.44671
	107.832	6.75437	-0.878368	5.4467
	107.817	6.75437	-0.870652	5.44668
	107.806	6.75437	-0.851857	5.44668
	107.807	6.75437	-0.836166	5.44669
	107.811	6.75437	-0.834602	5.44669
	107.812	6.70518	-0.839259	5.44669
	107.812	6.57841	-0.841724	5.44669
	107.811	6.52598	-0.841094	5.44669
	107.811	6.6448	-0.839953	5.44669
	107.811	6.77755	-0.84757	5.44669
	107.811	6.80111	-0.868154	5.44669
	107.811	6.76541	-0.876759	5.44669
	107.811	6.74234	-0.857731	5.44669
	107.811	6.7454	-0.844277	5.44669
	107.811	6.75489	-0.868633	5.44669
	107.811	6.75778	-0.903037	5.44669
	107.811	6.70643	-0.896125	5.44669
	107.833	6.57772	-0.855382	5.44669
	107.891	6.47606	-0.836717	5.44669
	107.937	6.41958	-0.858479	5.44268
	107.963	6.32423	-0.884491	5.43234
	108.006	6.2381	-0.897147	5.42806
	108.045	6.22542	-0.902577	5.43775
	108.051	6.24906	-0.886096	5.44858
	108.04	6.26321	-0.851393	5.4505
	108.034	6.26069	-0.830747	5.44759
	108.035	6.2546	-0.832539	5.44571
	108.038	6.25294	-0.840328	5.44595
	108.038	6.25441	-0.842906	5.44673
	108.038	6.25561	-0.841209	5.44696
	108.037	6.2556	-0.839581	5.44679
	108.037	6.25516	-0.847373	5.44663
	108.037	6.2058	-0.868203	5.44663
	108.037	6.0791	-0.876849	5.44668
	108.037	6.02677	-0.857751	5.44671
	108.06	6.1456	-0.836382	5.4467
	108.117	6.27832	-0.832589	5.44668
	108.141	6.30187	-0.838338	5.44668
	108.087	6.26617	-0.842053	5.44669
	108.027	6.2431	-0.841559	5.44669
	108.016	6.24617	-0.840031	5.44669
	108.032	6.25566	-0.839566	5.44669
	108.065	6.25854	-0.839915	5.44268
	108.143	6.25638	-0.840226	5.43234
	108.243	6.25445	-0.840232	5.42806
	108.291	6.25441	-0.840125	5.44176
	108.281	6.25508	-0.840077	5.46293
	108.261	6.20618	-0.840095	5.46912
	108.256	6.0301	-0.84012	5.45652
	108.261	5.80155	-0.847995	5.44381
	108.265	5.69195	-0.868272	5.44214
	108.287	5.71517	-0.876657	5.44984
	108.343	5.76193	-0.857646	5.4623
	108.367	5.82216	-0.836407	5.46614
	108.335	5.93688	-0.832637	5.45552
	108.333	5.98034	-0.838349	5.44446
	108.368	5.86204	-0.842041	5.43876
	108.388	5.73269	-0.84155	5.43151
	108.384	5.75956	-0.840032	5.42911
	108.398	5.92135	-0.84744	5.43849
	108.453	5.99613	-0.868072	5.44851
	108.502	5.87418	-0.87677	5.45021
	108.507	5.73217	-0.857765	5.44749
	108.493	5.70584	-0.836416	5.44577
	108.485	5.74367	-0.832599	5.44602
	108.487	5.76862	-0.83833	5.44673
	108.49	5.76559	-0.842046	5.44694
	108.491	5.75544	-0.841559	5.44678
	108.49	5.75227	-0.847904	5.44663
	108.49	5.75455	-0.875593	5.44663
	108.49	5.75663	-0.904615	5.44668
	108.49	5.75669	-0.894304	5.4467
	108.49	5.75598	-0.854058	5.4467
	108.49	5.75565	-0.828938	5.44668
	108.49	5.75577	-0.838704	5.44668
	108.49	5.75594	-0.868411	5.44669
	108.49	5.75596	-0.880027	5.44669
	108.49	5.75592	-0.85901	5.44669
	108.49	5.75589	-0.83578	5.44669
	108.49	5.75589	-0.83189	5.44669
	108.49	5.7559	-0.838259	5.44669
	108.49	5.75591	-0.842269	5.44669
	108.49	5.7559	-0.841678	5.44669
	108.512	5.7559	-0.840004	5.44669
	108.57	5.7559	-0.839513	5.44669
	108.616	5.7559	-0.839902	5.44669
	108.642	5.7559	-0.84024	5.44669
	108.663	5.7559	-0.848113	5.44669
	108.644	5.7559	-0.87615	5.44669
	108.626	5.7559	-0.904774	5.44669
	108.669	5.7559	-0.894172	5.44669
	108.723	5.7559	-0.853946	5.44669
	108.735	5.7559	-0.828938	5.44669
	108.721	5.7559	-0.838743	5.44669
	108.712	5.7559	-0.868428	5.44669
	108.712	5.7559	-0.88002	5.44669
	108.716	5.7559	-0.859001	5.44669
	108.717	5.7559	-0.835779	5.44669
	108.717	5.7559	-0.839763	5.44669
	108.716	5.7559	-0.866416	5.44669
	108.716	5.7559	-0.878813	5.44669
	108.738	5.7559	-0.85921	5.44669
	108.796	5.7559	-0.836296	5.44669
	108.842	5.7559	-0.832035	5.44669
	108.846	5.70671	-0.838136	5.44669
	108.831	5.57994	-0.842166	5.44669
	108.847	5.5275	-0.841678	5.44669
	108.906	5.64632	-0.840041	5.44669
	108.956	5.77908	-0.847399	5.44669
	108.96	5.75345	-0.868051	5.44669
	108.945	5.59097	-0.876776	5.44669
	108.937	5.46628	-0.857775	5.44669
	108.939	5.41219	-0.836418	5.44669
	108.943	5.37523	-0.832596	5.44669
	108.944	5.41888	-0.838328	5.44669
	108.943	5.45662	-0.842047	5.44669
	108.942	5.35953	-0.84156	5.44669
	108.964	5.24084	-0.840034	5.44669
	109.045	5.26459	-0.839567	5.44669
	109.126	5.42128	-0.839914	5.44669
	109.118	5.49503	-0.840225	5.44669
	109.061	5.37446	-0.840232	5.44669
	109.037	5.23339	-0.840125	5.44669
	109.068	5.20697	-0.840077	5.44669
	109.138	5.24443	-0.840095	5.44669
	109.186	5.26925	-0.84012	5.44669
	109.186	5.2663	-0.840124	5.44669
	109.17	5.25623	-0.840117	5.44669
	109.163	5.25306	-0.840112	5.44669
	109.166	5.25531	-0.840113	5.44669
	109.17	5.25738	-0.840115	5.44669
	109.17	5.25745	-0.840115	5.44669
	109.169	5.25674	-0.840115	5.44669
	109.168	5.25642	-0.840115	5.44669
	109.168	5.25654	-0.847985	5.44669
	109.169	5.2567	-0.86827	5.44669
	109.169	5.25673	-0.87666	5.44669
	109.169	5.25668	-0.857648	5.44669
	109.169	5.25665	-0.844277	5.44669
	109.169	5.25666	-0.860792	5.44669
	109.169	5.25667	-0.874894	5.44669
	109.169	5.25667	-0.859574	5.44669
	109.191	5.25667	-0.837842	5.44669
	109.249	5.25667	-0.832553	5.44669
	109.272	5.25667	-0.837804	5.44669
	109.241	5.25667	-0.849713	5.44669
	109.26	5.25667	-0.869816	5.44669
	109.353	5.25667	-0.876693	5.44669
	109.419	5.20748	-0.857113	5.44669
	109.419	5.0807	-0.83617	5.44669
	109.396	5.02827	-0.840598	5.44669
	109.387	5.0979	-0.866627	5.44669
	109.391	5.10388	-0.878605	5.44669
	109.374	5.07501	-0.859048	5.44669
	109.317	5.15812	-0.836302	5.44669
	109.292	5.2678	-0.832095	5.44669
	109.345	5.24524	-0.838159	5.44669
	109.405	5.09226	-0.842154	5.44669
	109.416	4.97045	-0.841665	5.44669
	109.4	4.9142	-0.840039	5.44669
	109.39	4.82612	-0.839532	5.44669
	109.391	4.79214	-0.839897	5.44669
	109.395	4.95408	-0.840231	5.44669
	109.397	5.20451	-0.840241	5.44669
	109.396	5.27884	-0.847997	5.44669
	109.395	5.07767	-0.86823	5.44669
	109.395	4.79672	-0.876639	5.44669
	109.395	4.67439	-0.857654	5.44669
	109.395	4.71095	-0.836416	5.44669
	109.395	4.76784	-0.832638	5.44669
	109.395	4.77837	-0.838346	5.44669
	109.395	4.8117	-0.842039	5.44669
	109.395	4.92808	-0.841551	5.44669
	109.395	4.9818	-0.847903	5.44669
	109.395	4.86721	-0.867725	5.44669
	109.395	4.73577	-0.876461	5.44669
	109.395	4.71126	-0.857759	5.44669
	109.395	4.74609	-0.836524	5.44669
	109.395	4.76914	-0.832646	5.44669
	109.395	4.76637	-0.838312	5.44669
	109.417	4.75701	-0.842022	5.44669
	109.475	4.75408	-0.841556	5.44669
	109.521	4.75617	-0.840041	5.44669
	109.524	4.7581	-0.839572	5.44669
	109.488	4.75816	-0.839914	5.44669
	109.446	4.7575	-0.840224	5.44669
	109.459	4.7572	-0.840232	5.44669
	109.505	4.75731	-0.840125	5.44669
	109.524	4.75746	-0.840077	5.44669
	109.516	4.75749	-0.840095	5.44669
	109.528	4.75744	-0.84012	5.44669
	109.584	4.70823	-0.840124	5.44669
	109.633	4.58146	-0.840117	5.44669
	109.639	4.52903	-0.840112	5.44669
	109.624	4.64785	-0.840113	5.44669
	109.616	4.78061	-0.840115	5.44669
	109.618	4.75498	-0.840115	5.44669
	109.622	4.5925	-0.847986	5.44669
	109.623	4.51699	-0.86827	5.44669
	109.622	4.63888	-0.87666	5.44669
	109.621	4.78113	-0.857648	5.44669
	109.621	4.80758	-0.836407	5.44669
	109.621	4.72052	-0.832636	5.44669
	109.621	4.56874	-0.838349	5.44669
	109.621	4.51933	-0.842041	5.44669
	109.621	4.64831	-0.84155	5.44669
	109.621	4.73506	-0.840032	5.44669
	109.644	4.58038	-0.83957	5.44669
	109.701	4.36338	-0.847787	5.44669
	109.747	4.35744	-0.868381	5.44669
	109.773	4.43682	-0.876777	5.44669
	109.816	4.42375	-0.857658	5.44669
	109.855	4.43157	-0.836369	5.44669
[truncated: 612 more rows]
