# Supplementary material for: Design of a cosmetic glove stiffness compensation mechanism for toddler-sized hand prostheses
Source: PLoS One. 2017 Aug 11;12(8):e0183233. doi: 10.1371/journal.pone.0183233 (PMC5553851; doi:10.1371/journal.pone.0183233)
Supplement: S1 Dataset — (ZIP) [file pone.0183233.s001.zip › 02 Spring measurements/VST3_4.xlsx]

## Sheet: VST3_4
LabVIEW Measurement
Writer_Version	2
Reader_Version	2
Separator	Tab
Decimal_Separator	.
Multi_Headings	No
X_Columns	No
Time_Pref	Absolute
Operator	localadmin
Date	2013-10-09
Time	00:11:35.972000
***End_of_Header***
Channels	4
Samples	10	10	10	10
Date	2013-10-09	2013-10-09	2013-10-09	2013-10-09
Time	00:11:46.272000	00:11:46.272000	00:11:46.272000	00:11:46.272000
Y_Unit_Label	mm	N	N	Pa
X_Dimension	Time	Time	Time	Time
X0	0	0	0	0
Delta_X	0.01	0.01	0.01	0.01
***End_of_Header***
X_Value	Voltage LVDT (Filtered)	Voltage Load Cell (Filtered)	Voltage Pinch Load Cell (Filtered)	Voltage Pressure (Filtered)	Comment
	112.789	0.265784	-0.87666	5.44669
	112.789	0.263736	-0.857648	5.44669
	112.789	0.263543	-0.836407	5.44669
	112.789	0.26419	-0.832636	5.44669
	112.789	0.26453	-0.838349	5.44669
	112.789	0.215252	-0.842041	5.44669
	112.789	0.088319	-0.84155	5.44669
	112.789	0.035852	-0.840032	5.44669
	112.789	0.154711	-0.83957	5.44669
	112.789	0.238305	-0.839916	5.44669
	112.789	0.135092	-0.840225	5.44669
	112.789	0.046945	-0.840232	5.44669
	112.789	0.142684	-0.840124	5.44669
	112.789	0.278507	-0.847948	5.44669
	112.789	0.311566	-0.868251	5.44669
	112.789	0.27875	-0.876665	5.44669
	112.789	0.253511	-0.857657	5.44669
	112.789	0.205453	-0.836409	5.44669
	112.789	0.08813	-0.832634	5.44669
	112.789	0.039256	-0.846218	5.44669
	112.789	0.156204	-0.870197	5.44669
	112.789	0.286911	-0.878096	5.44669
	112.789	0.261091	-0.857565	5.44669
	112.789	0.09926	-0.835861	5.44669
	112.789	0.024093	-0.840308	5.44669
	112.789	0.145889	-0.866615	5.44669
	112.789	0.287979	-0.878703	5.44669
	112.789	0.314395	-0.859094	5.44669
	112.789	0.227379	-0.836286	5.44669
	112.789	0.075626	-0.832072	5.44669
	112.789	0.026218	-0.846026	5.44669
	112.789	0.155186	-0.870316	5.44669
	112.789	0.291119	-0.878214	5.44669
	112.789	0.312406	-0.857572	5.44669
	112.789	0.27462	-0.835822	5.44669
	112.789	0.251482	-0.832419	5.44669
	112.789	0.206072	-0.838465	5.44669
	112.789	0.089111	-0.842167	5.44669
	112.789	0.039447	-0.841562	5.44669
	112.789	0.155935	-0.839992	5.44669
	112.789	0.23754	-0.839549	5.44669
	112.789	0.134336	-0.839921	5.44669
	112.789	0.046901	-0.840235	5.44669
	112.789	0.142934	-0.840234	5.44669
	112.789	0.278628	-0.840122	5.44669
	112.789	0.311528	-0.840075	5.44669
	112.789	0.278692	-0.840096	5.44669
	112.789	0.2535	-0.840121	5.44669
	112.789	0.25466	-0.840124	5.44669
	112.789	0.264107	-0.840116	5.44669
	112.789	0.267652	-0.840112	5.44669
	112.789	0.265779	-0.840113	5.44669
	112.789	0.263735	-0.840115	5.44669
	112.789	0.263544	-0.840115	5.44669
	112.789	0.264191	-0.847986	5.44669
	112.789	0.26453	-0.86827	5.44669
	112.789	0.264442	-0.87666	5.44669
	112.789	0.264284	-0.857648	5.44669
	112.789	0.26425	-0.836407	5.44669
	112.789	0.264291	-0.832636	5.44669
	112.789	0.215131	-0.84622	5.44669
	112.789	0.088353	-0.870197	5.44669
	112.789	0.03591	-0.878095	5.44669
	112.789	0.154723	-0.857565	5.44669
	112.789	0.28748	-0.835862	5.44669
	112.789	0.311047	-0.832438	5.44669
	112.789	0.275344	-0.83846	5.44669
	112.789	0.252268	-0.842158	5.44669
	112.789	0.255334	-0.84156	5.44669
	112.789	0.264827	-0.839994	5.44669
	112.789	0.267714	-0.83955	5.44669
	112.789	0.216359	-0.839921	5.44669
	112.789	0.087651	-0.840234	5.44669
	112.789	-0.014011	-0.840234	5.44669
	112.789	-0.021299	-0.840122	5.44669
	112.789	0.059319	-0.840076	5.44669
	112.789	0.201586	-0.840096	5.44669
	112.789	0.298484	-0.840121	5.44669
	112.789	0.29895	-0.840124	5.44669
	112.789	0.266358	-0.840117	5.44669
	112.789	0.252803	-0.840112	5.44669
	112.789	0.258752	-0.840113	5.44669
	112.789	0.266068	-0.847986	5.44669
	112.789	0.267019	-0.868271	5.44669
	112.789	0.264817	-0.87666	5.44669
	112.789	0.263557	-0.857648	5.44669
	112.789	0.263812	-0.836407	5.44268
	112.789	0.215176	-0.832636	5.43234
	112.789	0.088543	-0.838349	5.42806
	112.789	0.035973	-0.842041	5.43775
	112.789	0.105492	-0.84155	5.44858
	112.789	0.062285	-0.840032	5.4505
	112.789	-0.093319	-0.83957	5.44759
	112.789	-0.062621	-0.839916	5.44571
	112.789	0.16587	-0.840225	5.44595
	112.789	0.325245	-0.840232	5.44673
	112.789	0.322598	-0.840124	5.44696
	112.789	0.26671	-0.840077	5.44679
	112.789	0.244539	-0.840096	5.44663
	112.789	0.255164	-0.84012	5.44663
	112.789	0.267503	-0.840124	5.44668
	112.789	0.268895	-0.840117	5.44671
	112.789	0.265093	-0.840112	5.4467
	112.789	0.263005	-0.840113	5.44668
	112.789	0.263483	-0.840115	5.44668
	112.789	0.264424	-0.840115	5.44669
	112.789	0.264649	-0.840115	5.44669
	112.789	0.264409	-0.840115	5.44669
	112.789	0.264228	-0.840115	5.44669
	112.789	0.264238	-0.840115	5.44669
	112.789	0.264306	-0.840115	5.44669
	112.789	0.215141	-0.840115	5.44669
	112.789	0.088352	-0.840115	5.44669
	112.789	0.035905	-0.840115	5.44268
	112.789	0.154722	-0.840115	5.43234
	112.789	0.287481	-0.840115	5.42806
	112.789	0.311047	-0.840115	5.43775
	112.789	0.275344	-0.840115	5.44858
	112.789	0.252268	-0.840115	5.4505
	112.789	0.255334	-0.840115	5.44759
	112.789	0.264827	-0.840115	5.44571
	112.789	0.267714	-0.840115	5.44595
	112.789	0.265549	-0.840115	5.44673
	112.789	0.263617	-0.840115	5.44696
	112.789	0.263576	-0.840115	5.44679
	112.789	0.264247	-0.840115	5.44663
	112.789	0.264542	-0.847985	5.44663
	112.789	0.264427	-0.876141	5.44668
	112.789	0.264274	-0.904815	5.44671
	112.789	0.264251	-0.902064	5.4467
	112.789	0.264295	-0.882096	5.44668
	112.789	0.264322	-0.865473	5.44668
	112.789	0.215127	-0.848404	5.44669
	112.789	0.088341	-0.836567	5.44669
	112.789	0.035906	-0.835998	5.44669
	112.789	0.154726	-0.839702	5.44669
	112.789	0.287483	-0.841413	5.44669
	112.789	0.311047	-0.840807	5.44669
	112.789	0.275343	-0.839943	5.44669
	112.789	0.252268	-0.839797	5.44669
	112.789	0.255334	-0.840043	5.44669
	112.789	0.264827	-0.840197	5.44669
	112.789	0.267714	-0.840175	5.44669
	112.789	0.265549	-0.840111	5.44669
	112.789	0.263616	-0.840092	5.44669
	112.789	0.263576	-0.840107	5.44669
	112.789	0.264247	-0.84799	5.44669
	112.789	0.264542	-0.868275	5.44669
	112.789	0.264427	-0.884531	5.44669
	112.789	0.264274	-0.885802	5.44669
	112.789	0.264251	-0.872951	5.44669
	112.789	0.264295	-0.85017	5.44669
	112.789	0.264322	-0.834641	5.44669
	112.789	0.264318	-0.834563	5.44669
	112.789	0.215116	-0.847655	5.44669
	112.789	0.039147	-0.870113	5.44669
	112.789	-0.189248	-0.87755	5.44669
	112.789	-0.249635	-0.857366	5.44669
	112.789	-0.050495	-0.835972	5.44669
	112.789	0.224641	-0.832554	5.44669
	112.789	0.345256	-0.838469	5.44669
	112.789	0.310042	-0.84212	5.44669
	112.789	0.254331	-0.841541	5.44669
	112.789	0.243815	-0.839999	5.44669
	112.789	0.259261	-0.83956	5.44669
	112.789	0.269476	-0.839923	5.44669
	112.789	0.268266	-0.840232	5.44669
	112.789	0.214938	-0.848103	5.44669
	112.789	0.08686	-0.868278	5.44669
	112.789	0.035353	-0.876621	5.44669
	112.789	0.155021	-0.857629	5.44669
	112.789	0.287803	-0.836412	5.44669
	112.789	0.311076	-0.832645	5.44669
	112.789	0.275241	-0.838351	5.44669
	112.789	0.252215	-0.842039	5.44669
	112.789	0.255348	-0.841549	5.44669
	112.789	0.264852	-0.847903	5.44669
	112.789	0.267719	-0.867726	5.44669
	112.789	0.265543	-0.884332	5.44669
	112.789	0.263612	-0.885914	5.44669
	112.789	0.263577	-0.873068	5.44669
	112.789	0.264248	-0.850179	5.44669
	112.789	0.264542	-0.834603	5.44669
	112.767	0.215236	-0.834543	5.44669
	112.71	0.088308	-0.83979	5.44669
	112.686	-0.013337	-0.841967	5.44669
	112.74	-0.02125	-0.841007	5.44669
	112.778	0.0591	-0.83983	5.44669
	112.709	0.201476	-0.839678	5.44669
	112.611	0.298517	-0.847904	5.44669
	112.608	0.299003	-0.868391	5.44669
	112.644	0.266369	-0.876739	5.44669
	112.616	0.252789	-0.857639	5.44669
	112.562	0.258742	-0.836374	5.44669
	112.545	0.266069	-0.832626	5.44669
	112.556	0.267023	-0.838356	5.44669
	112.567	0.264818	-0.849918	5.44669
	112.567	0.263556	-0.869706	5.44669
	112.564	0.263811	-0.876574	5.44669
	112.562	0.264366	-0.857102	5.44669
	112.562	0.264508	-0.836208	5.44669
	112.563	0.26437	-0.832747	5.44669
	112.563	0.264262	-0.838466	5.44669
	112.541	0.264266	-0.842051	5.44669
	112.461	0.264306	-0.841513	5.44669
	112.357	0.264321	-0.840012	5.44669
	112.308	0.313504	-0.839575	5.44669
	112.318	0.44027	-0.839925	5.44669
	112.34	0.492701	-0.840227	5.44669
	112.345	0.423077	-0.840229	5.44669
	112.339	0.466289	-0.840123	5.44669
	112.335	0.671122	-0.840077	5.44669
	112.335	0.816405	-0.840096	5.44669
	112.337	0.816304	-0.84012	5.44669
	112.315	0.7665	-0.840124	5.44669
	112.257	0.795162	-0.840117	5.44669
	112.233	0.980279	-0.840112	5.44669
	112.265	1.21981	-0.840113	5.44669
	112.245	1.33081	-0.840115	5.44669
	112.175	1.30427	-0.840115	5.44669
	112.166	1.3048	-0.840115	5.44669
	112.19	1.42094	-0.840115	5.44669
	112.159	1.53545	-0.840115	5.44669
	112.108	1.60178	-0.840115	5.44669
	112.093	1.69669	-0.840115	5.44669
	112.104	1.77914	-0.840115	5.44669
	112.114	1.79043	-0.840115	5.44669
	112.114	1.76752	-0.840115	5.44669
	112.111	1.75417	-0.840115	5.44669
	112.109	1.75676	-0.840115	5.44669
	112.11	1.81179	-0.840115	5.44669
	112.111	1.94009	-0.840115	5.44669
	112.111	1.99109	-0.847985	5.44669
	112.111	1.87113	-0.876141	5.44669
	112.11	1.78759	-0.904815	5.44669
	112.11	1.94042	-0.894193	5.44669
	112.111	2.20468	-0.85394	5.44669
	112.111	2.33725	-0.828928	5.44669
	112.111	2.31092	-0.830871	5.44669
	112.111	2.25468	-0.840275	5.44669
	112.111	2.24079	-0.843477	5.44669
	112.088	2.25501	-0.841467	5.44669
	112.031	2.26591	-0.839486	5.44669
	112.007	2.26542	-0.839371	5.44669
	112.061	2.26134	-0.840026	5.44669
	112.121	2.25981	-0.840342	5.44669
	112.109	2.26061	-0.840241	5.44669
	112.036	2.2615	-0.840087	5.44669
	111.979	2.26158	-0.840058	5.44669
	111.955	2.2613	-0.840101	5.44669
	111.938	2.26116	-0.840129	5.44669
	111.98	2.26119	-0.840126	5.44669
	112.055	2.31045	-0.840114	5.44669
	112.034	2.48643	-0.840111	5.44669
	111.927	2.71481	-0.840113	5.44669
	111.855	2.77519	-0.840116	5.44669
	111.858	2.62524	-0.840116	5.44669
	111.884	2.52607	-0.840115	5.44669
	111.893	2.58467	-0.847985	5.44669
	111.888	2.60268	-0.86827	5.44669
	111.883	2.58279	-0.87666	5.44669
	111.86	2.66538	-0.857648	5.44669
	111.782	2.77166	-0.836407	5.44669
	111.679	2.79704	-0.832636	5.44669
	111.629	2.77152	-0.84622	5.44669
	111.662	2.75207	-0.870197	5.44669
	111.74	2.75303	-0.878095	5.44669
	111.769	2.76036	-0.857565	5.44669
	111.71	2.76308	-0.835862	5.44669
	111.646	2.76162	-0.832438	5.44669
	111.635	2.76004	-0.83846	5.44669
	111.653	2.7599	-0.842158	5.44669
	111.664	2.7604	-0.84156	5.44669
	111.662	2.76066	-0.839994	5.44669
	111.658	2.76059	-0.83955	5.44669
	111.656	2.76047	-0.839921	5.44669
	111.657	2.76044	-0.840234	5.44669
	111.658	2.76048	-0.840234	5.44669
	111.658	2.7605	-0.840122	5.44669
	111.658	2.7605	-0.840076	5.44669
	111.636	2.76049	-0.840096	5.44669
	111.556	2.76048	-0.840121	5.44669
	111.452	2.76049	-0.840124	5.44669
	111.403	2.76049	-0.840117	5.44669
	111.413	2.76049	-0.840112	5.44669
	111.434	2.76049	-0.840113	5.44669
	111.439	2.80968	-0.840115	5.44669
	111.434	2.93645	-0.847986	5.44669
	111.43	2.98888	-0.86827	5.44669
	111.43	2.91926	-0.87666	5.44669
	111.432	2.91328	-0.857648	5.44669
	111.432	2.94215	-0.836407	5.44669
	111.432	2.90822	-0.832636	5.44669
	111.432	2.97451	-0.838349	5.44669
	111.432	3.17627	-0.842041	5.44669
	111.432	3.31207	-0.84155	5.44669
	111.432	3.30908	-0.840032	5.44669
	111.409	3.26144	-0.83957	5.44669
	111.352	3.19365	-0.847787	5.44669
	111.328	3.07607	-0.868381	5.44669
	111.36	3.0341	-0.876777	5.44669
	111.34	3.15404	-0.865529	5.44669
	111.247	3.28354	-0.864525	5.44669
	111.181	3.30535	-0.869162	5.44669
	111.181	3.27006	-0.855888	5.44669
	111.204	3.24779	-0.838342	5.44669
	111.213	3.25104	-0.834074	5.44669
	111.209	3.26033	-0.838263	5.44669
	111.204	3.26306	-0.841494	5.44669
	111.203	3.26091	-0.841352	5.44669
	111.205	3.25903	-0.848013	5.44669
	111.206	3.25901	-0.867842	5.44669
	111.206	3.25967	-0.884341	5.44669
	111.205	3.25995	-0.885877	5.44669
	111.205	3.25984	-0.873049	5.44669
	111.205	3.25969	-0.850185	5.44669
	111.205	3.25967	-0.842483	5.44669
	111.205	3.25971	-0.862701	5.44669
	111.205	3.25974	-0.876332	5.44669
	111.205	3.25973	-0.859499	5.44669
	111.205	3.25972	-0.84517	5.44669
	111.205	3.25972	-0.860508	5.44669
	111.205	3.25972	-0.874458	5.44669
	111.205	3.25972	-0.859493	5.44669
	111.205	3.25972	-0.837963	5.44669
	111.205	3.25972	-0.832633	5.44669
	111.183	3.25972	-0.837794	5.44669
	111.126	3.25972	-0.84181	5.44669
	111.102	3.25972	-0.849522	5.44669
	111.133	3.25972	-0.868311	5.44669
	111.114	3.25972	-0.876131	5.44669
	111.021	3.25972	-0.857412	5.44669
	110.955	3.30891	-0.836496	5.44669
	110.955	3.43569	-0.832758	5.44669
	110.978	3.48812	-0.838368	5.44669
	110.987	3.3693	-0.849877	5.44669
	110.983	3.23655	-0.869684	5.44669
	110.978	3.21298	-0.87658	5.44669
	110.977	3.29788	-0.857112	5.44669
	110.979	3.49692	-0.844081	5.44669
	110.98	3.67306	-0.8609	5.44669
	110.979	3.64637	-0.88288	5.44669
	110.979	3.56788	-0.88774	5.44669
	110.957	3.64212	-0.87435	5.44669
	110.877	3.76577	-0.850068	5.44669
	110.774	3.80141	-0.834101	5.44669
	110.724	3.77401	-0.842243	5.44669
	110.734	3.75013	-0.868053	5.44669
	110.755	3.7499	-0.878617	5.44669
	110.761	3.7583	-0.866418	5.44669
	110.755	3.7619	-0.864243	5.44669
	110.751	3.76043	-0.868728	5.44669
	110.751	3.75853	-0.855806	5.44669
	110.753	3.75826	-0.838462	5.44669
	110.753	3.75882	-0.834153	5.44669
	110.753	3.75915	-0.846125	5.44669
	110.73	3.75909	-0.869618	5.44669
	110.651	3.75895	-0.877887	5.44669
	110.547	3.75891	-0.857683	5.44669
	110.498	3.75894	-0.835985	5.44669
	110.508	3.75897	-0.832447	5.44669
	110.529	3.75897	-0.83842	5.44669
	110.534	3.75896	-0.842138	5.44669
	110.529	3.75895	-0.841566	5.44669
	110.525	3.75896	-0.840004	5.44669
	110.525	3.75896	-0.839552	5.44669
	110.526	3.75896	-0.839919	5.44669
	110.527	3.75896	-0.840233	5.44669
	110.527	3.75896	-0.840234	5.44268
	110.526	3.75896	-0.847993	5.43234
	110.526	3.75896	-0.868231	5.42806
	110.526	3.75896	-0.876641	5.43775
	110.527	3.75896	-0.857654	5.44858
	110.527	3.75896	-0.836416	5.4505
	110.526	3.75896	-0.840509	5.44759
	110.526	3.75896	-0.866502	5.44571
	110.526	3.75896	-0.878584	5.44595
	110.526	3.75896	-0.859084	5.44673
	110.504	3.75896	-0.836324	5.44696
	110.424	3.75896	-0.832091	5.44679
	110.321	3.75896	-0.83815	5.44663
	110.271	3.75896	-0.842151	5.44663
	110.282	3.75896	-0.841667	5.44668
	110.303	3.75896	-0.840041	5.44671
	110.308	3.75896	-0.847403	5.4467
	110.302	3.75896	-0.868052	5.44668
	110.298	3.75896	-0.876775	5.44668
	110.299	3.75896	-0.857774	5.44669
	110.3	3.75896	-0.836418	5.44669
	110.301	3.80815	-0.840467	5.44669
	110.3	3.93492	-0.866484	5.44669
	110.3	4.03655	-0.878591	5.44669
	110.3	4.0937	-0.859094	5.44669
	110.3	4.18934	-0.836326	5.44669
	110.3	4.27535	-0.832089	5.44669
	110.3	4.28788	-0.838148	5.44669
	110.3	4.26422	-0.842152	5.44669
	110.3	4.25012	-0.841668	5.44669
	110.278	4.25266	-0.840042	5.44669
	110.22	4.25875	-0.839532	5.44669
	110.197	4.26039	-0.847767	5.44669
	110.228	4.25892	-0.868386	5.44669
	110.231	4.25772	-0.876786	5.44669
	110.218	4.25774	-0.85766	5.44669
	110.233	4.25817	-0.836367	5.44669
	110.203	4.25835	-0.832615	5.44669
	110.112	4.25827	-0.838354	5.44669
	110.05	4.25817	-0.842051	5.44669
	110.052	4.25816	-0.841553	5.44669
	110.073	4.25819	-0.840029	5.44669
	110.082	4.25821	-0.839568	5.44669
	110.077	4.2582	-0.839916	5.44669
	110.073	4.25819	-0.840226	5.44669
	110.072	4.25819	-0.840232	5.44669
	110.074	4.25819	-0.840124	5.44669
	110.052	4.25819	-0.840077	5.44669
	109.972	4.25819	-0.840096	5.44669
	109.891	4.25819	-0.84012	5.44669
	109.898	4.25819	-0.840124	5.44669
	109.933	4.25819	-0.840117	5.44669
	109.922	4.25819	-0.840112	5.44669
	109.925	4.25819	-0.840113	5.44669
	109.932	4.25819	-0.847986	5.44669
	109.89	4.30739	-0.868271	5.44669
	109.841	4.43416	-0.87666	5.44669
	109.83	4.48659	-0.857648	5.44669
	109.843	4.36777	-0.836407	5.44669
	109.852	4.23502	-0.832636	5.44669
	109.851	4.21146	-0.838349	5.44669
	109.848	4.24716	-0.842041	5.44669
	109.846	4.31942	-0.84155	5.44669
	109.847	4.44313	-0.840032	5.44669
	109.848	4.48607	-0.83957	5.44669
	109.848	4.41356	-0.839916	5.44669
	109.848	4.45893	-0.840225	5.44669
	109.848	4.6657	-0.840232	5.44669
	109.848	4.81102	-0.840124	5.44669
	109.848	4.81025	-0.840077	5.44669
	109.825	4.76015	-0.840096	5.44669
	109.768	4.73974	-0.847991	5.44669
	109.722	4.74904	-0.868279	5.44669
	109.696	4.76021	-0.876662	5.44669
	109.653	4.71238	-0.857646	5.44669
	109.614	4.58221	-0.836405	5.44669
	109.608	4.52787	-0.832636	5.44669
	109.619	4.6471	-0.84622	5.44669
	109.625	4.7807	-0.870197	5.44669
	109.624	4.80448	-0.878095	5.44669
	109.621	4.76856	-0.857565	5.44669
	109.62	4.74532	-0.843732	5.44669
	109.621	4.7484	-0.860593	5.44669
	109.622	4.75795	-0.882875	5.44669
	109.622	4.76086	-0.887847	5.44669
	109.621	4.75868	-0.874397	5.44669
	109.621	4.75674	-0.850049	5.44669
	109.599	4.75669	-0.834077	5.44669
	109.519	4.75737	-0.834369	5.44669
	109.416	4.75767	-0.839904	5.44669
	109.388	4.80674	-0.849947	5.44669
	109.479	4.93336	-0.869168	5.44669
	109.603	4.98577	-0.876339	5.44669
	109.636	4.867	-0.857195	5.44669
	109.54	4.73427	-0.836331	5.44669
	109.411	4.7107	-0.832766	5.44669
	109.357	4.74639	-0.83843	5.44669
	109.374	4.76947	-0.842029	5.44669
	109.4	4.81559	-0.841517	5.44669
	109.405	4.98207	-0.840022	5.44669
	109.397	5.15839	-0.839578	5.44669
	109.393	5.14336	-0.847794	5.44669
	109.393	5.02049	-0.868381	5.44669
	109.395	4.91665	-0.876774	5.44669
	109.396	4.85849	-0.857657	5.44669
	109.395	4.96018	-0.83637	5.44669
	109.395	5.13595	-0.832618	5.44669
	109.395	5.09286	-0.838354	5.44669
	109.395	4.85201	-0.84205	5.44669
	109.395	4.74104	-0.841552	5.44669
	109.395	4.87454	-0.840029	5.44669
	109.395	4.98484	-0.839568	5.44669
	109.395	4.93676	-0.839916	5.44669
	109.395	4.96839	-0.840226	5.44669
	109.395	5.1607	-0.840232	5.44669
	109.395	5.30485	-0.840124	5.44669
	109.395	5.25954	-0.840077	5.44669
	109.395	5.08503	-0.840096	5.44669
	109.395	5.01152	-0.84012	5.44669
	109.395	5.13852	-0.840124	5.44669
	109.395	5.28221	-0.847987	5.44669
	109.395	5.30744	-0.876139	5.44669
	109.373	5.26855	-0.904813	5.44669
	109.293	5.24355	-0.894193	5.44669
	109.212	5.24694	-0.853941	5.44669
	109.22	5.25725	-0.828928	5.44669
	109.276	5.26037	-0.83087	5.44669
	109.301	5.25801	-0.840275	5.44669
	109.292	5.25591	-0.843477	5.44669
	109.302	5.25587	-0.849338	5.44669
	109.335	5.2566	-0.867642	5.44669
	109.305	5.25692	-0.883787	5.44669
	109.207	5.2568	-0.885715	5.44669
	109.143	5.25663	-0.873179	5.44669
	109.145	5.25661	-0.850296	5.44669
	109.168	5.25665	-0.834613	5.44669
	109.177	5.25668	-0.842377	5.44669
	109.172	5.25668	-0.867926	5.44669
	109.167	5.25667	-0.878517	5.44669
	109.167	5.25666	-0.85855	5.44669
	109.168	5.25666	-0.843995	5.44669
	109.169	5.25667	-0.860353	5.44669
	109.169	5.25667	-0.874811	5.44669
	109.169	5.25667	-0.859695	5.44669
	109.169	5.25667	-0.837923	5.44669
	109.169	5.25667	-0.832544	5.44669
	109.169	5.25667	-0.837771	5.44669
	109.169	5.25667	-0.841832	5.44669
	109.169	5.25667	-0.841668	5.44669
	109.169	5.25667	-0.840155	5.44669
	109.169	5.25667	-0.83958	5.44669
	109.169	5.25667	-0.839876	5.44669
	109.169	5.25667	-0.840205	5.44669
	109.169	5.25667	-0.840237	5.44669
	109.169	5.25667	-0.840134	5.44669
	109.169	5.30586	-0.840079	5.44669
	109.169	5.43263	-0.840093	5.44669
	109.169	5.48506	-0.840118	5.44669
	109.146	5.36625	-0.840124	5.44669
	109.067	5.23349	-0.840117	5.44669
	108.963	5.20993	-0.840113	5.44669
	108.913	5.24563	-0.840113	5.44669
	108.924	5.26871	-0.840115	5.44669
	108.945	5.26564	-0.840115	5.44669
	108.95	5.25615	-0.840115	5.44669
	108.945	5.25326	-0.840115	5.44669
	108.941	5.25542	-0.840115	5.44669
	108.941	5.25736	-0.840115	5.44669
	108.942	5.2574	-0.840115	5.44669
	108.943	5.30592	-0.840115	5.44669
	108.943	5.48159	-0.840115	5.44669
	108.92	5.66091	-0.840115	5.44669
	108.863	5.64387	-0.847985	5.44669
	108.817	5.56828	-0.86827	5.44268
	108.813	5.64032	-0.87666	5.43234
	108.827	5.76201	-0.857648	5.42806
	108.834	5.79762	-0.844277	5.43775
	108.854	5.7709	-0.860792	5.44858
	108.886	5.74731	-0.874894	5.4505
	108.852	5.74697	-0.859574	5.44759
	108.753	5.75521	-0.837842	5.44571
	108.69	5.75879	-0.832553	5.44595
	108.693	5.75736	-0.837804	5.44673
	108.716	5.75549	-0.841842	5.44696
	108.724	5.75521	-0.841661	5.44278
	108.72	5.75576	-0.840149	5.43228
	108.715	5.75609	-0.84745	5.428
	108.714	5.75603	-0.868034	5.43775
	108.716	5.75589	-0.876751	5.4486
	108.717	5.75585	-0.865641	5.45051
	108.716	5.75589	-0.872452	5.44758
	108.716	5.75591	-0.897301	5.4457
	108.716	5.75591	-0.892406	5.44595
	108.716	5.7559	-0.85587	5.44673
	108.716	5.7559	-0.830373	5.44696
	108.694	5.7559	-0.83079	5.44679
	108.636	5.7559	-0.839728	5.44663
	108.59	5.7559	-0.843276	5.44663
	108.587	5.7559	-0.841578	5.44668
	108.623	5.7559	-0.847475	5.44671
	108.688	5.7559	-0.867536	5.4467
	108.709	5.7559	-0.876534	5.44668
	108.652	5.7559	-0.857856	5.45069
	108.591	5.7559	-0.836539	5.46103
	108.582	5.7559	-0.832618	5.46531
	108.598	5.7559	-0.838294	5.45562
	108.586	5.7559	-0.842025	5.4448
	108.527	5.7559	-0.849434	5.44287
	108.477	5.7559	-0.868198	5.44579
	108.472	5.7559	-0.883985	5.44767
	108.487	5.7559	-0.885601	5.44742
	108.495	5.7559	-0.87306	5.44664
	108.493	5.7559	-0.858158	5.44641
	108.489	5.7559	-0.862807	5.44658
	108.489	5.7559	-0.87107	5.44674
	108.489	5.7559	-0.857299	5.44675
	108.49	5.7559	-0.838255	5.44669
	108.49	5.7559	-0.833536	5.44667
	108.49	5.7559	-0.838069	5.44668
	108.49	5.7559	-0.841604	5.44669
	108.49	5.7559	-0.841467	5.44669
	108.49	5.7559	-0.840152	5.44669
	108.49	5.7559	-0.83965	5.44669
	108.49	5.7559	-0.847777	5.44669
	108.49	5.7559	-0.868348	5.44669
	108.49	5.7559	-0.876766	5.44669
	108.49	5.7559	-0.857665	5.44669
	108.49	5.7559	-0.836376	5.44669
	108.49	5.7559	-0.832617	5.44669
	108.49	5.80509	-0.838352	5.44669
	108.49	5.98106	-0.842049	5.44669
	108.49	6.16027	-0.841553	5.44669
	108.468	6.14307	-0.84003	5.44669
	108.388	6.06746	-0.839568	5.44669
	108.284	6.09035	-0.839916	5.44669
	108.235	6.03611	-0.840226	5.44669
	108.267	5.84331	-0.848103	5.44669
	108.346	5.75619	-0.876151	5.44669
	108.375	5.93174	-0.912648	5.44669
	108.316	6.15734	-0.922329	5.44669
	108.251	6.15943	-0.89049	5.44669
	108.241	6.07536	-0.846471	5.44669
	108.259	6.13704	-0.827164	5.44669
	108.27	6.2574	-0.832794	5.44669
	108.268	6.29614	-0.841709	5.44669
	108.263	6.2712	-0.843394	5.44669
	108.262	6.24725	-0.840923	5.44669
	108.263	6.24611	-0.847159	5.44669
	108.264	6.25416	-0.867637	5.44669
	108.264	6.25794	-0.876688	5.44669
	108.241	6.25666	-0.857885	5.44669
	108.184	6.25478	-0.844367	5.44669
	108.16	6.25445	-0.860745	5.44669
	108.192	6.25498	-0.874843	5.44669
	108.172	6.25532	-0.85957	5.44669
	108.079	6.25527	-0.837859	5.44669
	108.013	6.25513	-0.840432	5.44669
	108.013	6.25509	-0.865957	5.44669
	108.036	6.25512	-0.878383	5.44669
	108.045	6.25515	-0.859193	5.44669
	108.041	6.25515	-0.836441	5.44669
	108.036	6.25514	-0.832102	5.44669
	108.035	6.25514	-0.838113	5.44669
	108.037	6.25514	-0.842132	5.44669
	108.038	6.25514	-0.841673	5.44669
	108.038	6.30433	-0.84005	5.44669
	108.037	6.4311	-0.839534	5.44669
	108.037	6.48354	-0.839894	5.44669
	108.037	6.36472	-0.840229	5.44669
	108.037	6.23196	-0.840241	5.44669
	108.037	6.2084	-0.840127	5.44669
	108.037	6.29329	-0.840075	5.44669
	108.037	6.44314	-0.840094	5.44669
	108.037	6.5417	-0.84012	5.44669
	108.037	6.54016	-0.847995	5.44669
	108.037	6.45695	-0.876143	5.44669
	108.037	6.31674	-0.904813	5.44669
	108.015	6.22162	-0.894191	5.44669
	107.935	6.27036	-0.85394	5.44669
	107.854	6.47829	-0.828929	5.44669
	107.862	6.67079	-0.830871	5.44669
	107.896	6.59856	-0.840275	5.44669
	107.863	6.38901	-0.843477	5.44669
	107.808	6.40772	-0.841467	5.44669
	107.792	6.65042	-0.839487	5.44669
	107.804	6.82001	-0.839371	5.44669
	107.815	6.8166	-0.840026	5.44669
	107.815	6.75675	-0.848213	5.44669
	107.811	6.7332	-0.868397	5.44669
	107.81	6.74465	-0.876632	5.44669
	107.81	6.75783	-0.857592	5.44669
	107.811	6.75928	-0.836393	5.44669
	107.811	6.7552	-0.832651	5.44669
	107.811	6.75298	-0.83836	5.44669
	107.789	6.7535	-0.842041	5.44669
	107.731	6.7545	-0.841546	5.44669
	107.685	6.75474	-0.84003	5.44669
	107.682	6.75448	-0.83957	5.44669
	107.696	6.75429	-0.839917	5.44669
	107.68	6.7543	-0.840225	5.44669
	107.621	6.75437	-0.840231	5.44669
	107.571	6.7544	-0.840124	5.44669
	107.567	6.75439	-0.840077	5.44669
	107.582	6.75437	-0.840096	5.44669
	107.59	6.75437	-0.84012	5.44669
	107.588	6.75437	-0.840124	5.44669
	107.584	6.75438	-0.840117	5.44669
	107.583	6.75438	-0.840112	5.44669
	107.584	6.75437	-0.840113	5.44669
	107.585	6.75437	-0.840115	5.44669
	107.585	6.80356	-0.840115	5.44669
	107.585	6.93034	-0.847986	5.44669
	107.585	7.03196	-0.86827	5.44669
	107.585	7.08911	-0.87666	5.44669
	107.585	7.13556	-0.857648	5.44669
	107.585	7.04561	-0.836407	5.44669
	107.585	6.82974	-0.832636	5.44669
	107.585	6.74569	-0.838349	5.44669
	107.585	6.93073	-0.842041	5.44669
	107.585	7.20841	-0.849421	5.44669
	107.585	7.33511	-0.868187	5.44669
	107.585	7.30154	-0.876115	5.44669
	107.585	7.19517	-0.857449	5.44669
	107.585	7.00748	-0.836517	5.44669
	107.585	6.79455	-0.832753	5.44669
	107.585	6.74482	-0.838359	5.44669
	107.585	6.89373	-0.842004	5.44669
	107.585	7.03787	-0.841531	5.44669
	107.585	7.05546	-0.840037	5.44669
	107.585	7.01321	-0.839579	5.44669
	107.585	7.0387	-0.839918	5.44669
	107.562	7.17061	-0.840223	5.44669
	107.483	7.28281	-0.84023	5.44669
	107.379	7.29338	-0.840125	5.44669
	107.329	7.25958	-0.840078	5.44669
	107.34	7.24193	-0.840096	5.44669
	107.361	7.24659	-0.84012	5.44669
	107.366	7.25482	-0.840124	5.44669
	107.361	7.25661	-0.840117	5.44669
	107.357	7.25444	-0.840112	5.44669
	107.357	7.25289	-0.840113	5.44669
	107.358	7.25301	-0.840115	5.44669
	107.359	7.25362	-0.840115	5.44669
	107.359	7.25382	-0.847986	5.44669
	107.358	7.2537	-0.86827	5.44669
	107.358	7.25357	-0.88453	5.44669
	107.358	7.25356	-0.885804	5.44669
	107.358	7.25361	-0.872952	5.44669
	107.358	7.25363	-0.85017	5.44669
	107.358	7.25362	-0.834641	5.44669
	107.358	7.25361	-0.834563	5.44669
	107.358	7.25361	-0.839785	5.44669
	107.358	7.25361	-0.841958	5.44669
	107.336	7.25361	-0.841005	5.44669
	107.256	7.25361	-0.839833	5.44669
	107.153	7.25361	-0.83968	5.44669
	107.125	7.25361	-0.840033	5.44669
	107.216	7.25361	-0.840235	5.44669
	107.34	7.25361	-0.840194	5.44669
	107.373	7.25361	-0.840105	5.44669
	107.277	7.25361	-0.840083	5.44669
	107.148	7.25361	-0.840105	5.44669
	107.094	7.25361	-0.847993	5.44669
	107.111	7.3028	-0.868277	5.44669
	107.137	7.42958	-0.87666	5.44669
	107.142	7.48201	-0.857646	5.44669
	107.134	7.36319	-0.836406	5.44669
	107.13	7.23044	-0.832637	5.44669
	107.13	7.20687	-0.83835	5.44669
	107.132	7.24258	-0.842041	5.44669
	107.133	7.26565	-0.84155	5.44268
	107.132	7.26258	-0.840032	5.43234
	107.132	7.25309	-0.83957	5.42806
	107.132	7.29939	-0.839916	5.43775
	107.11	7.42833	-0.840225	5.44858
	107.052	7.4827	-0.840232	5.4505
	107.006	7.36392	-0.840124	5.44759
	106.98	7.27969	-0.840077	5.44571
	106.937	7.3826	-0.840096	5.44595
	106.898	7.52004	-0.84012	5.44673
	106.892	7.60042	-0.840124	5.44696
	106.903	7.69302	-0.840117	5.44679
	106.909	7.7695	-0.840112	5.44663
	106.908	7.72992	-0.840113	5.44663
	106.906	7.53246	-0.840115	5.44668
	106.905	7.3411	-0.840115	5.44671
	106.906	7.41007	-0.840115	5.4467
	106.906	7.66706	-0.840115	5.44668
	106.906	7.82472	-0.840115	5.44668
	106.906	7.81122	-0.840115	5.44669
	106.906	7.7514	-0.840115	5.44669
	106.906	7.73143	-0.847986	5.44669
	106.906	7.74438	-0.86827	5.44669
	106.906	7.75691	-0.87666	5.44669
	106.906	7.75756	-0.857648	5.44669
	106.906	7.75338	-0.836407	5.44669
	106.906	7.75139	-0.840507	5.44669
	106.884	7.75205	-0.874375	5.44669
	106.826	7.75303	-0.906741	5.44669
	106.802	7.75321	-0.895629	5.44669
	106.856	7.75293	-0.853857	5.44669
	106.894	7.75275	-0.828383	5.44669
	106.825	7.75278	-0.830672	5.44669
	106.705	7.75285	-0.840386	5.44669
	106.645	7.75287	-0.843594	5.44669
	106.657	7.75286	-0.841477	5.44669
	106.683	7.75284	-0.839449	5.44669
	106.689	7.75284	-0.839352	5.44669
	106.682	7.75285	-0.840032	5.44669
	106.677	7.75285	-0.840351	5.44669
	106.678	7.75285	-0.840243	5.44669
	106.68	7.75285	-0.840085	5.44669
	106.68	7.75285	-0.840056	5.44669
	106.68	7.75285	-0.840101	5.44669
	106.679	7.75285	-0.84013	5.44669
	106.679	7.75285	-0.840126	5.44669
	106.68	7.75285	-0.840114	5.44669
	106.68	7.75285	-0.840111	5.44669
	106.68	7.75285	-0.840113	5.44669
	106.68	7.75285	-0.840116	5.44669
	106.68	7.75285	-0.847986	5.44669
	106.657	7.75285	-0.86827	5.44669
	106.6	7.75285	-0.876659	5.44669
	106.576	7.75285	-0.857648	5.44669
	106.63	7.75285	-0.836407	5.44669
	106.69	7.75285	-0.832636	5.44669
	106.678	7.75285	-0.838349	5.44669
	106.582	7.75285	-0.842041	5.44669
	106.469	7.75285	-0.84155	5.44669
	106.42	7.75285	-0.840032	5.44669
	106.457	7.75285	-0.83957	5.44669
	106.537	7.75285	-0.839916	5.44669
	106.565	7.75285	-0.840225	5.44669
	106.505	7.80204	-0.840232	5.44669
	106.441	7.92881	-0.840124	5.44669
	106.43	8.03043	-0.840077	5.44669
	106.448	8.03839	-0.840096	5.44669
	106.459	7.95807	-0.84012	5.44669
	106.458	7.81569	-0.847995	5.44669
	106.453	7.76783	-0.868272	5.44669
	106.452	7.89411	-0.876657	5.44669
	106.453	8.02837	-0.857646	5.44669
	106.454	8.04991	-0.836407	5.44669
	106.454	7.96364	-0.840508	5.44669
	106.453	7.81393	-0.866505	5.44669
	106.431	7.71592	-0.878586	5.44669
	106.351	7.71763	-0.859084	5.44669
	106.27	7.75153	-0.836323	5.44669
	106.3	7.76486	-0.832091	5.44669
	106.392	7.80754	-0.83815	5.44669
	106.383	7.97604	-0.842152	5.44669
	106.274	8.15443	-0.849538	5.44669
	106.198	8.13955	-0.868197	5.44669
	106.199	8.0652	-0.876077	5.44669
	106.226	8.13698	-0.85743	5.44669
	106.236	8.25813	-0.844393	5.44669
	106.231	8.2936	-0.860918	5.44669
	106.225	8.26702	-0.874906	5.44669
	106.225	8.24353	-0.859535	5.44669
	106.227	8.24319	-0.837822	5.44669
	106.228	8.25139	-0.832559	5.44669
	106.227	8.25496	-0.837814	5.44669
	106.227	8.20434	-0.841844	5.44669
	106.227	8.0757	-0.849529	5.44669
	106.227	8.023	-0.868302	5.44669
	106.227	8.14236	-0.876124	5.44669
	106.227	8.27544	-0.857413	5.44669
	106.227	8.29895	-0.836498	5.44669
	106.227	8.26311	-0.832758	5.44669
	106.227	8.23999	-0.838368	5.44669
	106.227	8.24309	-0.842005	5.44669
	106.227	8.25261	-0.841529	5.44669
	106.227	8.2555	-0.847906	5.44669
	106.227	8.25333	-0.867734	5.44669
	106.227	8.25139	-0.876463	5.44669
	106.227	8.25135	-0.857756	5.44669
	106.205	8.25202	-0.836522	5.44669
	106.147	8.25232	-0.832646	5.44669
	106.123	8.2522	-0.838312	5.44669
	106.177	8.25205	-0.842022	5.44669
	106.237	8.25203	-0.849426	5.44669
	106.248	8.25207	-0.868196	5.44669
	106.232	8.2521	-0.876116	5.44669
	106.222	8.25209	-0.857447	5.44669
	106.201	8.25208	-0.836515	5.44669
	106.147	8.25208	-0.832753	5.44669
	106.103	8.25208	-0.838359	5.44669
	106.076	8.25208	-0.842004	5.44669
	106.032	8.25208	-0.841531	5.44669
	105.993	8.25208	-0.840037	5.44669
	105.987	8.25208	-0.839579	5.44669
	105.998	8.25208	-0.839918	5.44669
	106.004	8.30127	-0.840223	5.44669
	106.003	8.42805	-0.84023	5.44669
	106	8.48048	-0.840125	5.44669
	106	8.36166	-0.840078	5.44669
	106	8.22891	-0.840096	5.44669
	106.001	8.20534	-0.84012	5.44669
	106.001	8.29024	-0.840124	5.44669
	106.001	8.48928	-0.840117	5.44669
	106.001	8.71461	-0.840112	5.44669
	106.001	8.76551	-0.840113	5.44669
	105.978	8.56348	-0.840115	5.44669
	105.899	8.3397	-0.840115	5.44669
	105.795	8.39698	-0.847986	5.44669
	105.745	8.66063	-0.86827	5.44669
	105.756	8.82525	-0.87666	5.44669
	105.777	8.76311	-0.857648	5.44669
	105.782	8.57426	-0.844277	5.44669
	105.777	8.50073	-0.868663	5.44669
	105.773	8.63282	-0.903049	5.44669
	105.773	8.77864	-0.896119	5.44669
	105.774	8.80296	-0.855376	5.44669
	105.775	8.76293	-0.828845	5.44669
	105.775	8.73778	-0.830325	5.44669
	105.774	8.74151	-0.840077	5.44669
	105.774	8.75202	-0.851458	5.44669
	105.774	8.7551	-0.86974	5.44669
	105.774	8.75265	-0.876041	5.44669
	105.774	8.75053	-0.856867	5.44669
	105.774	8.75052	-0.836299	5.44669
	105.774	8.75126	-0.832869	5.44669
	105.774	8.75158	-0.838485	5.44669
	105.774	8.75145	-0.842015	5.44669
	105.774	8.75128	-0.841491	5.44669
	105.774	8.75126	-0.840016	5.44669
	105.774	8.75131	-0.839584	5.44669
	105.774	8.75133	-0.839928	5.44669
	105.774	8.75133	-0.840225	5.44669
	105.774	8.75132	-0.840227	5.44669
	105.774	8.75131	-0.840123	5.44669
	105.774	8.75132	-0.840078	5.44669
	105.774	8.75132	-0.840097	5.44669
	105.752	8.75132	-0.84012	5.44669
	105.672	8.75132	-0.840123	5.44669
	105.569	8.80051	-0.840116	5.44669
	105.519	8.97647	-0.840112	5.44669
	105.53	9.15568	-0.840113	5.44669
	105.551	9.13849	-0.840115	5.44669
	105.556	9.01369	-0.840115	5.44669
	105.55	8.95899	-0.840115	5.44669
	105.546	8.97909	-0.840115	5.44669
	105.547	9.00674	-0.840115	5.44669
	105.548	9.01114	-0.847985	5.44669
	105.549	9.00315	-0.86827	5.44669
	105.548	9.04743	-0.87666	5.44669
	105.548	9.1258	-0.857648	5.44669
	105.548	9.10271	-0.836407	5.44669
	105.526	9.05883	-0.832636	5.44669
	105.446	9.14603	-0.838349	5.44669
	105.343	9.26276	-0.842041	5.44669
	105.315	9.2909	-0.84155	5.44669
	105.383	9.26281	-0.840032	5.44669
	105.428	9.2413	-0.83957	5.44669
	105.379	9.24231	-0.839916	5.44669
	105.314	9.25039	-0.840225	5.44669
	105.299	9.25342	-0.840232	5.44669
	105.315	9.25181	-0.840124	5.44669
	105.327	9.25006	-0.840077	5.44669
	105.326	9.2499	-0.840096	5.44669
	105.322	9.25046	-0.84012	5.44669
	105.32	9.25075	-0.840124	5.44669
	105.321	9.25067	-0.840117	5.44669
	105.322	9.25053	-0.840112	5.44669
	105.3	9.25051	-0.840113	5.44669
	105.22	9.25054	-0.840115	5.44669
	105.138	9.25057	-0.840115	5.44669
	105.169	9.25056	-0.840115	5.44669
	105.26	9.25055	-0.840115	5.44669
	105.251	9.25055	-0.840115	5.44669
	105.142	9.25055	-0.840115	5.44669
	105.066	9.25056	-0.840115	5.44669
	105.068	9.25056	-0.840115	5.44669
	105.094	9.25055	-0.840115	5.44669
	105.105	9.25055	-0.840115	5.44669
	105.1	9.25055	-0.847985	5.44669
	105.094	9.25055	-0.86827	5.44669
	105.093	9.25055	-0.87666	5.44669
	105.095	9.25055	-0.857648	5.44669
	105.096	9.25055	-0.836407	5.44669
	105.096	9.25055	-0.832636	5.44669
	105.095	9.25055	-0.838349	5.44669
	105.095	9.25055	-0.842041	5.44669
	105.095	9.25055	-0.849421	5.44669
	105.096	9.25055	-0.868187	5.44669
	105.096	9.25055	-0.876115	5.44669
	105.096	9.25055	-0.857449	5.44669
	105.095	9.25055	-0.836517	5.44669
	105.096	9.25055	-0.832753	5.44669
	105.073	9.25055	-0.838359	5.44669
	104.993	9.29974	-0.842004	5.44669
	104.89	9.47571	-0.841531	5.44669
	104.84	9.65492	-0.840037	5.44669
	104.851	9.63772	-0.847449	5.44669
	104.872	9.51292	-0.868073	5.4507
	104.877	9.45823	-0.876768	5.46104
	104.871	9.52752	-0.857763	5.46531
	104.867	9.68194	-0.836417	5.45562
	104.868	9.73877	-0.832599	5.4448
	104.869	9.61196	-0.846201	5.44287
	104.87	9.52349	-0.870202	5.44579
	104.869	9.57829	-0.878104	5.44767
	104.869	9.54172	-0.857567	5.44742
	104.869	9.34495	-0.835859	5.44664
	104.869	9.24987	-0.832436	5.44641
	104.869	9.4235	-0.83846	5.44658
	104.869	9.70032	-0.842159	5.44674
	104.869	9.83071	-0.84156	5.44675
	104.869	9.799	-0.839994	5.44669
	104.869	9.74128	-0.83955	5.44667
	104.869	9.72868	-0.839921	5.44668
	104.869	9.74396	-0.840234	5.44669
	104.869	9.75485	-0.840234	5.44669
	104.869	9.70479	-0.840122	5.44669
	104.869	9.57378	-0.840076	5.44669
	104.869	9.51989	-0.840096	5.44669
	104.869	9.63959	-0.840121	5.44669
	104.869	9.77324	-0.840124	5.44669
	104.869	9.79686	-0.840117	5.44669
	104.869	9.76087	-0.840112	5.44669
	104.869	9.73765	-0.840113	5.44669
	104.847	9.74076	-0.840115	5.44669
	104.767	9.75032	-0.840115	5.44669
	104.664	9.75322	-0.840115	5.44669
	104.614	9.75104	-0.840115	5.44669
	104.624	9.74909	-0.840115	5.44669
	104.646	9.79824	-0.840115	5.44669
	104.651	9.92569	-0.840115	5.44669
	104.645	9.97842	-0.840115	5.44669
	104.641	9.85949	-0.840115	5.44669
	104.641	9.72658	-0.840115	5.44669
	104.643	9.70299	-0.840115	5.44669
	104.643	9.73874	-0.840115	5.44669
	104.643	9.76184	-0.840115	5.44669
	104.643	9.75877	-0.840115	5.44669
	104.643	9.74927	-0.840115	5.44669
	104.643	9.74638	-0.840115	5.44669
	104.643	9.74855	-0.840115	5.44669
	104.621	9.75048	-0.840115	5.44669
	104.563	9.75052	-0.840115	5.44669
	104.539	9.74985	-0.840115	5.44669
	104.571	9.74956	-0.840115	5.44669
	104.574	9.74967	-0.840115	5.44669
	104.538	9.74982	-0.840115	5.44669
	104.496	9.74985	-0.840115	5.44669
	104.465	9.7498	-0.840115	5.44669
	104.507	9.74977	-0.847985	5.44669
	104.587	9.74978	-0.86827	5.44669
	104.569	9.74979	-0.87666	5.44669
	104.46	9.74979	-0.857648	5.44669
	104.387	9.79898	-0.836407	5.44669
	104.39	9.92576	-0.832636	5.44669
	104.416	9.97819	-0.838349	5.44669
	104.426	9.85937	-0.842041	5.44669
	104.421	9.77581	-0.84155	5.44669
	104.415	9.92821	-0.840032	5.44669
	104.415	10.1923	-0.83957	5.44669
	104.416	10.2758	-0.839916	5.44669
	104.417	10.0736	-0.840225	5.44669
	104.417	9.78894	-0.840232	5.44669
	104.417	9.71462	-0.840124	5.44669
	104.416	9.92797	-0.840077	5.44669
	104.417	10.1648	-0.840096	5.44669
	104.417	10.1582	-0.84012	5.44669
	104.417	10.0665	-0.847995	5.44669
	104.417	10.128	-0.868272	5.44669
	104.417	10.2019	-0.876657	5.44669
	104.417	10.115	-0.857646	5.44669
	104.417	10.0372	-0.836407	5.44669
	104.417	10.0822	-0.832637	5.44669
	104.417	10.087	-0.838349	5.44669
	104.417	10.0663	-0.842041	5.44669
	104.417	10.1533	-0.84155	5.44669
	104.417	10.2617	-0.840032	5.44669
	104.417	10.2864	-0.84744	5.44669
	104.417	10.2107	-0.868072	5.44669
	104.417	10.0643	-0.87677	5.44669
	104.417	10.0131	-0.857765	5.44669
	104.417	10.1394	-0.836416	5.44669
	104.417	10.2749	-0.832599	5.44669
	104.394	10.2969	-0.846201	5.44669
	104.315	10.2596	-0.870202	5.44669
	104.233	10.2364	-0.878104	5.44669
	104.241	10.24	-0.865438	5.44669
	104.275	10.2497	-0.864015	5.44669
	104.243	10.2525	-0.868981	5.44669
	104.188	10.2011	-0.855993	5.44669
	104.194	10.0723	-0.838451	5.44669
	104.263	10.0199	-0.834082	5.44669
	104.298	10.1394	-0.838228	5.44669
	104.244	10.2724	-0.841477	5.44669
	104.18	10.2959	-0.841357	5.44669
	104.168	10.26	-0.840151	5.44669
	104.185	10.2369	-0.839688	5.44669
	104.196	10.24	-0.839923	5.44669
	104.195	10.2496	-0.840186	5.44669
	104.19	10.2524	-0.840213	5.44669
	104.189	10.2503	-0.84013	5.44669
	104.19	10.2483	-0.840087	5.44669
	104.191	10.2483	-0.840097	5.44669
	104.191	10.249	-0.840118	5.44669
	104.168	10.2493	-0.840122	5.44669
	104.11	10.2491	-0.840117	5.44669
	104.087	10.2982	-0.840113	5.44669
	104.118	10.4741	-0.840113	5.44669
	104.121	10.6534	-0.840115	5.44669
	104.108	10.6362	-0.840115	5.44669
	104.123	10.5606	-0.840115	5.44669
	104.116	10.6327	-0.840115	5.44669
	104.082	10.7052	-0.840115	5.44669
	104.044	10.614	-0.840115	5.44669
	103.991	10.5349	-0.840115	5.44669
	103.953	10.6301	-0.840115	5.44669
	103.951	10.7625	-0.840115	5.44669
	103.963	10.7943	-0.840115	5.44669
	103.968	10.713	-0.840115	5.44669
	103.966	10.5617	-0.847985	5.44669
	103.964	10.4613	-0.86827	5.44669
	103.963	10.4625	-0.88453	5.44669
	103.964	10.5463	-0.893674	5.44669
	103.964	10.6868	-0.901107	5.44669
	103.964	10.7819	-0.886715	5.44669
	103.964	10.7822	-0.852174	5.44669
	103.964	10.7502	-0.830854	5.44669
	103.964	10.737	-0.832306	5.44669
	103.964	10.7428	-0.848063	5.44669
	103.964	10.75	-0.871087	5.44669
	103.964	10.7509	-0.877813	5.44669
	103.964	10.7488	-0.85713	5.44669
	103.964	10.7475	-0.83578	5.44669
	103.964	10.6986	-0.832558	5.44669
	103.964	10.5724	-0.838539	5.44669
	103.964	10.5201	-0.842149	5.44669
	103.964	10.6387	-0.841528	5.44669
	103.964	10.7714	-0.839984	5.44669
	103.964	10.795	-0.839558	5.44669
	103.964	10.7593	-0.839928	5.44669
	103.964	10.7362	-0.840234	5.44669
	103.964	10.7393	-0.840231	5.44669
	103.942	10.7488	-0.840121	5.44669
	103.862	10.7517	-0.840076	5.44669
	103.758	10.7495	-0.840096	5.44669
	103.709	10.7476	-0.840121	5.44669
	103.719	10.7475	-0.840124	5.44669
	103.74	10.7482	-0.840116	5.44669
	103.745	10.7485	-0.840112	5.44669
	103.74	10.7484	-0.840113	5.44669
	103.736	10.7482	-0.840115	5.44669
	103.736	10.7482	-0.840115	5.44669
	103.738	10.7483	-0.847986	5.44669
	103.738	10.7483	-0.86827	5.44669
	103.738	10.7483	-0.87666	5.44669
	103.738	10.7483	-0.857648	5.44669
	103.738	10.7483	-0.836407	5.44669
	103.738	10.7483	-0.832636	5.44669
	103.738	10.7483	-0.84622	5.44669
	103.738	10.7483	-0.870197	5.4507
	103.738	10.7483	-0.878095	5.46104
	103.738	10.7483	-0.857565	5.46531
	103.738	10.7483	-0.835862	5.45562
	103.738	10.7483	-0.832438	5.4448
	103.738	10.7975	-0.84633	5.44287
	103.715	10.9734	-0.870313	5.44579
	103.636	11.1526	-0.885976	5.44767
	103.532	11.0862	-0.885683	5.44742
	103.483	10.8839	-0.872387	5.44664
	103.493	10.8543	-0.849976	5.44641
	103.514	10.9681	-0.83476	5.44658
	103.519	11.084	-0.834681	5.44674
	103.514	11.1505	-0.839792	5.44675
	103.51	11.0971	-0.841919	5.44669
	103.51	11.0449	-0.848857	5.44667
	103.511	11.0901	-0.867994	5.44668
	103.512	11.0861	-0.876234	5.44669
	103.512	11.0617	-0.857568	5.44669
	103.511	11.1503	-0.836524	5.44669
	103.511	11.2607	-0.832714	5.44669
	103.511	11.2856	-0.84621	5.44669
	103.489	11.2585	-0.870165	5.44669
	103.432	11.2385	-0.878085	5.44669
	103.386	11.2398	-0.857572	5.44669
	103.36	11.2475	-0.835868	5.44669
	103.339	11.2502	-0.832438	5.44669
	103.357	11.2486	-0.838457	5.44669
	103.375	11.247	-0.842157	5.44669
	103.332	11.2469	-0.841561	5.44669
	103.278	11.2474	-0.839995	5.44669
	103.266	11.2477	-0.839551	5.44669
	103.28	11.2476	-0.839921	5.44669
	103.29	11.2475	-0.840234	5.44669
	103.289	11.2475	-0.840234	5.44669
	103.285	11.2475	-0.840122	5.44669
	103.284	11.2475	-0.840076	5.44669
	103.285	11.2475	-0.840096	5.44669
	103.285	11.2475	-0.840121	5.44669
	103.285	11.2475	-0.840124	5.44669
	103.285	11.2475	-0.840117	5.44669
	103.285	11.2475	-0.847983	5.44669
	103.285	11.2475	-0.868269	5.44669
	103.285	11.2475	-0.87666	5.44669
	103.285	11.2475	-0.857649	5.44669
	103.285	11.2475	-0.836407	5.44669
	103.285	11.2475	-0.832636	5.44669
	103.285	11.2475	-0.838349	5.44669
	103.285	11.2475	-0.842041	5.44669
	103.285	11.2475	-0.84155	5.44669
	103.285	11.2475	-0.840032	5.44669
	103.285	11.2475	-0.83957	5.44669
	103.285	11.2475	-0.839916	5.44669
	103.263	11.2475	-0.840225	5.44669
	103.183	11.2475	-0.840232	5.44669
	103.08	11.2475	-0.840124	5.44669
	103.03	11.2475	-0.840077	5.44669
	103.04	11.2475	-0.847966	5.44669
	103.062	11.2475	-0.868276	5.44669
	103.067	11.2475	-0.876669	5.44669
	103.061	11.2475	-0.85765	5.44669
	103.057	11.2475	-0.836404	5.44669
	103.057	11.2475	-0.832635	5.44669
	103.059	11.2475	-0.838349	5.44669
	103.059	11.2475	-0.842042	5.44669
	103.059	11.2475	-0.841551	5.44669
	103.059	11.2475	-0.840031	5.44669
	103.059	11.2475	-0.83957	5.44669
	103.059	11.2967	-0.839916	5.44669
	103.059	11.4235	-0.848096	5.44669
	103.059	11.5251	-0.876258	5.44669
	103.059	11.533	-0.904825	5.44669
	103.059	11.5019	-0.894156	5.44669
	103.059	11.5355	-0.853921	5.44669
	103.059	11.6177	-0.828934	5.44669
	103.059	11.5508	-0.83088	5.44669
	103.059	11.381	-0.848148	5.44669
	103.059	11.3651	-0.87163	5.44669
	103.059	11.4729	-0.878011	5.44669
	103.059	11.5815	-0.85702	5.44669
	103.037	11.6962	-0.843534	5.44669
	102.957	11.7718	-0.860704	5.44669
	102.853	11.7732	-0.875121	5.44669
	102.804	11.7486	-0.859701	5.44669
	102.814	11.738	-0.837815	5.44669
	102.835	11.6932	-0.832497	5.44669
	102.84	11.5721	-0.83779	5.44669
	102.835	11.5204	-0.841857	5.44669
	102.831	11.6376	-0.841672	5.44669
	102.831	11.7693	-0.840148	5.44669
	102.833	11.7931	-0.839575	5.44669
	102.833	11.7578	-0.847748	5.44669
	102.833	11.7348	-0.868362	5.44669
	102.832	11.7378	-0.876783	5.44669
	102.832	11.7472	-0.865538	5.44669
	102.833	11.7501	-0.864526	5.44669
	102.833	11.748	-0.869159	5.44669
	102.833	11.7461	-0.855886	5.44669
	102.833	11.746	-0.838342	5.44669
	102.833	11.7467	-0.834075	5.44669
	102.833	11.747	-0.838264	5.44669
	102.81	11.7469	-0.841494	5.44669
	102.753	11.7467	-0.841352	5.44669
	102.729	11.7467	-0.840143	5.44669
	102.761	11.7467	-0.839687	5.44669
	102.741	11.7467	-0.839926	5.44669
	102.648	11.7467	-0.848058	5.44669
	102.582	11.7467	-0.868368	5.44669
	102.582	11.7467	-0.876675	5.44669
	102.605	11.7467	-0.85762	5.44669
	102.614	11.7467	-0.836389	5.44669
	102.61	11.7467	-0.832639	5.44669
	102.605	11.7467	-0.846227	5.44669
	102.604	11.7467	-0.870199	5.44669
	102.606	11.7467	-0.878094	5.44669
	102.607	11.7467	-0.857564	5.44669
	102.607	11.7467	-0.835862	5.44669
	102.606	11.7467	-0.832438	5.44669
	102.606	11.7467	-0.84633	5.44669
	102.606	11.7467	-0.870313	5.44669
	102.606	11.7467	-0.878105	5.44669
	102.606	11.7467	-0.857527	5.44669
	102.606	11.7467	-0.835842	5.44669
	102.606	11.7467	-0.832443	5.44669
	102.606	11.7467	-0.838469	5.44669
	102.606	11.7467	-0.84216	5.44669
	102.606	11.7467	-0.841558	5.44669
	102.606	11.7467	-0.839992	5.44669
	102.606	11.7467	-0.839551	5.44669
	102.606	11.7467	-0.839922	5.44669
	102.606	11.7467	-0.840235	5.44669
	102.606	11.7467	-0.840233	5.44669
	102.606	11.7467	-0.840122	5.44669
	102.606	11.7467	-0.840076	5.44669
	102.606	11.7959	-0.840096	5.44669
	102.606	11.9227	-0.840121	5.44669
	102.606	11.9751	-0.840124	5.44669
	102.606	11.8563	-0.847987	5.44669
	102.606	11.7236	-0.868268	5.44669
	102.606	11.7492	-0.876658	5.44669
	102.606	11.9117	-0.865519	5.44669
	102.606	11.9872	-0.864563	5.44669
	102.606	11.8653	-0.869181	5.44669
	102.606	11.723	-0.863753	5.44669
	102.606	11.6966	-0.866488	5.44669
	102.606	11.7345	-0.870617	5.44669
	102.606	11.7595	-0.855799	5.44669
	102.606	11.7564	-0.837788	5.44669
	102.584	11.7463	-0.841744	5.44669
	102.527	11.7923	-0.866532	5.44669
	102.503	11.9705	-0.878158	5.44669
	102.534	12.1518	-0.858895	5.44669
	102.515	12.0855	-0.836397	5.44669
	102.444	11.8332	-0.832189	5.44669
	102.458	11.6766	-0.838165	5.44669
	102.539	11.6888	-0.842123	5.44669
	102.554	11.797	-0.84165	5.44669
	102.507	11.9438	-0.840044	5.44669
	102.456	11.9836	-0.839539	5.44669
	102.425	11.8524	-0.839899	5.44669
	102.448	11.7189	-0.840229	5.44669
	102.472	11.7486	-0.84811	5.44669
	102.429	11.9131	-0.868282	5.44669
	102.396	11.988	-0.87662	5.44669
	102.463	11.8651	-0.857628	5.44669
	102.58	11.7719	-0.836412	5.44669
	102.617	11.9217	-0.832646	5.44669
	102.549	12.1389	-0.838351	5.44669
	102.5	12.1467	-0.842039	5.44669
	102.548	12.0188	-0.841549	5.44669
	102.614	11.9047	-0.840032	5.44669
	102.63	11.7949	-0.83957	5.44669
	102.613	11.7232	-0.839916	5.44669
	102.601	11.7217	-0.840225	5.44669
	102.602	11.7449	-0.840232	5.44669
	102.606	11.7549	-0.840124	5.44669
	102.586	11.8	-0.847948	5.44669
	102.527	11.9215	-0.868251	5.44669
	102.502	11.9732	-0.876665	5.44669
	102.556	11.8559	-0.857657	5.44669
	102.594	11.7241	-0.836409	5.44669
	102.526	11.7004	-0.832634	5.44669
	102.406	11.7357	-0.838347	5.44669
	102.368	11.7586	-0.842041	5.44669
	102.437	11.7557	-0.841551	5.44669
	102.486	11.7954	-0.840032	5.44669
	102.439	11.9685	-0.839569	5.44669
	102.395	12.199	-0.839916	5.44669
	102.459	12.3105	-0.840225	5.44669
	102.579	12.2874	-0.840232	5.44669
	102.618	12.24	-0.840124	5.44669
	102.55	12.1795	-0.840077	5.44669
	102.5	12.0157	-0.840096	5.44669
	102.525	11.7964	-0.84012	5.44669
	102.534	11.6863	-0.840124	5.44669
	102.504	11.7552	-0.840117	5.44669
	102.484	11.9275	-0.840112	5.44669
	102.486	11.9917	-0.840113	5.44669
	102.493	11.8615	-0.840115	5.44669
	102.518	11.7691	-0.840115	5.44669
	102.552	11.8726	-0.840115	5.44669
	102.539	11.964	-0.847985	5.44669
	102.496	11.8695	-0.86827	5.44669
	102.457	11.7822	-0.87666	5.44669
	102.407	11.8752	-0.857648	5.44669
	102.37	12.0096	-0.836407	5.44669
	102.389	12.043	-0.832636	5.44669
	102.458	12.0109	-0.838349	5.44669
	102.488	11.9858	-0.842041	5.44669
	102.432	11.9376	-0.84155	5.44669
	102.391	11.8693	-0.840032	5.44669
	102.46	11.9472	-0.83957	5.44669
	102.558	12.1658	-0.839916	5.44669
	102.561	12.2553	-0.848096	5.44669
	102.503	12.1208	-0.868387	5.44669
	102.452	11.9685	-0.876669	5.44669
	102.402	11.8932	-0.857611	5.44669
	102.392	11.8572	-0.836387	5.44669
	102.448	11.9088	-0.832642	5.44669
	102.505	11.9495	-0.838358	5.44669
	102.513	11.8508	-0.842043	5.44669
	102.475	11.7304	-0.841548	5.44268
	102.43	11.7048	-0.84003	5.43234
	102.443	11.7845	-0.847441	5.42806
	102.49	11.9328	-0.868072	5.43775
	102.509	12.0327	-0.87677	5.44858
	102.478	12.0322	-0.857765	5.4505
	102.411	11.9981	-0.836416	5.44759
	102.364	12.0335	-0.832599	5.44571
	102.385	12.1666	-0.846201	5.44595
	102.481	12.2758	-0.870202	5.44673
	102.569	12.2355	-0.878104	5.44696
	102.558	12.0261	-0.857567	5.44679
	102.498	11.7808	-0.835859	5.44663
	102.473	11.6761	-0.832436	5.44663
	102.505	11.7073	-0.83846	5.44668
	102.576	11.8049	-0.842159	5.44671
	102.602	11.9897	-0.84156	5.4467
	102.522	12.1554	-0.839994	5.44668
	102.424	12.0802	-0.83955	5.44668
	102.425	11.8789	-0.839921	5.44669
	102.485	11.9022	-0.840234	5.44669
	102.513	12.0946	-0.840234	5.44669
	102.482	12.1354	-0.840122	5.44669
	102.411	12.079	-0.840076	5.44669
	102.385	12.1385	-0.840096	5.44669
	102.442	12.2481	-0.840121	5.44669
	102.505	12.2831	-0.847995	5.44669
	102.538	12.2113	-0.868272	5.44669
	102.578	12.0136	-0.876657	5.44669
	102.591	11.8334	-0.857646	5.44669
	102.539	11.9071	-0.836407	5.44669
	102.505	12.1129	-0.832637	5.44669
	102.553	12.0921	-0.84622	5.44669
	102.615	11.8499	-0.870196	5.44669
	102.628	11.6812	-0.878095	5.44669
	102.612	11.6849	-0.865436	5.44669
	102.601	11.7445	-0.864017	5.44669
	102.602	11.7678	-0.868982	5.44669
	102.606	11.7564	-0.855993	5.44669
	102.608	11.7433	-0.83845	5.44669
	102.607	11.7419	-0.834082	5.44669
	102.606	11.7459	-0.838228	5.44669
	102.606	11.7481	-0.841477	5.44669
	102.606	11.7476	-0.841357	5.44669
	102.606	11.7466	-0.840151	5.44669
	102.606	11.7464	-0.847559	5.44669
	102.606	11.7466	-0.868079	5.44669
	102.606	11.7468	-0.876731	5.44669
	102.606	11.7468	-0.857746	5.44669
	102.606	11.7467	-0.836422	5.44669
	102.606	11.7467	-0.832608	5.44669
	102.606	11.7467	-0.838332	5.44669
	102.629	11.7467	-0.842044	5.44669
	102.686	11.7467	-0.841558	5.44669
	102.71	11.7467	-0.840034	5.44669
	102.656	11.7467	-0.839568	5.44669
	102.618	11.7467	-0.847785	5.44669
	102.687	11.7467	-0.868381	5.44669
	102.807	11.7467	-0.876777	5.44669
	102.867	11.7467	-0.857658	5.44669
	102.855	11.7467	-0.836369	5.44669
	102.83	11.7467	-0.832617	5.44669
	102.823	11.7467	-0.838354	5.44669
	102.83	11.7467	-0.84205	5.44669
	102.835	11.7467	-0.841552	5.44669
	102.834	11.7467	-0.840029	5.44669
	102.833	11.7467	-0.839568	5.44669
	102.832	11.7467	-0.839916	5.44669
	102.832	11.7467	-0.840226	5.44669
	102.833	11.7467	-0.840232	5.44669
	102.855	11.7467	-0.840124	5.44669
	102.912	11.7467	-0.840077	5.44669
	102.936	11.6975	-0.840096	5.44669
	102.905	11.5708	-0.84012	5.44669
	102.902	11.5183	-0.847995	5.44669
	102.937	11.6372	-0.868272	5.44669
	102.979	11.7699	-0.876657	5.44669
	103.033	11.7935	-0.857646	5.44669
	103.071	11.7578	-0.836407	5.44669
	103.05	11.6855	-0.832637	5.44669
	102.98	11.5618	-0.84622	5.44669
	102.951	11.4697	-0.870196	5.44669
	103.007	11.4646	-0.878095	5.44669
	103.07	11.4936	-0.857565	5.44669
	103.081	11.5072	-0.835862	5.44669
	103.064	11.5518	-0.832438	5.44669
	103.053	11.6226	-0.838459	5.44669
	103.055	11.5962	-0.842158	5.44669
	103.059	11.5537	-0.84156	5.44669
	103.061	11.6426	-0.839994	5.44669
	103.059	11.7596	-0.83955	5.44669
	103.059	11.738	-0.847792	5.44669
	103.059	11.5829	-0.86839	5.44669
	103.059	11.4598	-0.876778	5.44669
	103.059	11.453	-0.865526	5.44669
	103.059	11.5414	-0.864523	5.44669
	103.059	11.6376	-0.869162	5.44669
	103.059	11.557	-0.863759	5.44669
	103.059	11.3766	-0.866498	5.44669
	103.059	11.361	-0.870619	5.44669
	103.059	11.4236	-0.855797	5.44669
	103.059	11.3577	-0.837786	5.44669
	103.059	11.2433	-0.841744	5.44669
	103.059	11.2085	-0.866533	5.44669
	103.059	11.233	-0.878158	5.44669
	103.059	11.2553	-0.858895	5.44669
	103.059	11.256	-0.836396	5.44669
	103.059	11.2974	-0.832189	5.44669
	103.059	11.4208	-0.838165	5.44669
	103.059	11.4745	-0.849994	5.44669
	103.059	11.3574	-0.869806	5.44669
	103.059	11.225	-0.876589	5.44669
	103.059	11.2009	-0.857073	5.44669
	103.059	11.2363	-0.844062	5.44669
	103.081	11.2594	-0.860906	5.44669
	103.161	11.2565	-0.875018	5.44669
	103.264	11.247	-0.859586	5.44669
	103.292	11.2441	-0.837803	5.44669
	103.224	11.2462	-0.832533	5.44669
	103.179	11.2482	-0.837809	5.44669
	103.228	11.2482	-0.841852	5.44669
	103.293	11.2476	-0.841663	5.44669
	103.308	11.2473	-0.840146	5.44669
	103.292	11.2474	-0.839578	5.44669
	103.28	11.2475	-0.839879	5.44669
	103.281	11.2476	-0.840207	5.44669
	103.285	11.2475	-0.840237	5.44669
	103.287	11.2475	-0.840133	5.44669
	103.286	11.2475	-0.840079	5.44669
	103.285	11.2475	-0.840093	5.44669
	103.285	11.2475	-0.840118	5.44669
	103.285	11.2475	-0.840124	5.44669
	103.285	11.2475	-0.840117	5.44669
	103.285	11.2475	-0.840113	5.44669
	103.285	11.2475	-0.840113	5.44669
	103.285	11.2475	-0.847985	5.44669
	103.285	11.2475	-0.876142	5.44669
	103.285	11.2475	-0.904815	5.44669
	103.285	11.2475	-0.894193	5.44669
	103.285	11.2475	-0.85394	5.44669
	103.285	11.2475	-0.828928	5.44669
	103.285	11.2475	-0.838741	5.44669
	103.285	11.2475	-0.868431	5.44669
	103.285	11.2475	-0.880022	5.44669
	103.285	11.2475	-0.859001	5.44669
	103.307	11.1983	-0.835778	5.44669
	103.365	11.0715	-0.839763	5.44669
	103.389	11.0191	-0.866416	5.44669
	103.357	11.1379	-0.878813	5.44669
	103.354	11.2707	-0.85921	5.44669
	103.39	11.2942	-0.836296	5.44669
	103.432	11.2585	-0.832035	5.44669
	103.486	11.2355	-0.838136	5.44669
	103.523	11.1893	-0.842166	5.44669
	103.525	11.0721	-0.841678	5.44669
	103.513	11.0225	-0.840041	5.44669
	103.507	11.1392	-0.839528	5.44669
	103.509	11.27	-0.839895	5.44669
	103.512	11.2935	-0.840231	5.44669
	103.512	11.2093	-0.840242	5.44669
	103.512	11.0597	-0.840126	5.44669
	103.511	10.9611	-0.840075	5.44669
	103.511	10.9624	-0.840094	5.44669
	103.511	11.0456	-0.84012	5.44669
	103.512	11.1367	-0.840125	5.44669
	103.511	11.1051	-0.840117	5.44669
	103.534	11.0039	-0.847983	5.44669
	103.614	10.9148	-0.868268	5.44669
	103.695	10.8058	-0.87666	5.44669
	103.687	10.7257	-0.857649	5.44669
	103.653	10.7203	-0.836407	5.44669
	103.685	10.7449	-0.840507	5.44669
	103.741	10.7568	-0.866504	5.44669
	103.757	10.7531	-0.878586	5.44268
	103.745	10.7472	-0.859084	5.43234
	103.734	10.7461	-0.836324	5.42806
	103.734	10.7477	-0.839962	5.43775
	103.737	10.7488	-0.866306	5.44858
	103.739	10.7487	-0.878696	5.4505
	103.738	10.7482	-0.859201	5.44759
	103.738	10.7481	-0.836333	5.44571
	103.737	10.7482	-0.832054	5.44595
	103.738	10.7483	-0.838131	5.44673
	103.738	10.7483	-0.842157	5.44696
	103.738	10.7483	-0.841676	5.44679
	103.76	10.7483	-0.840043	5.44663
	103.84	10.7483	-0.83953	5.44663
	103.921	10.7483	-0.839895	5.44668
	103.913	10.7483	-0.840231	5.44671
	103.857	10.7483	-0.840241	5.4467
	103.81	10.7483	-0.840127	5.44668
	103.784	10.7483	-0.840075	5.44668
	103.83	10.7483	-0.840094	5.44669
	103.932	10.7483	-0.84012	5.44669
	103.992	10.7483	-0.840124	5.44669
	103.986	10.7483	-0.847988	5.44669
	103.963	10.7483	-0.868268	5.44669
	103.956	10.7483	-0.876658	5.44669
	103.961	10.7483	-0.857648	5.44669
	103.966	10.7483	-0.836407	5.44669
	103.966	10.7483	-0.832637	5.44669
	103.964	10.7483	-0.838349	5.44669
	103.963	10.7483	-0.842041	5.44669
	103.964	10.7483	-0.84155	5.44669
	103.964	10.7483	-0.840032	5.44669
	103.964	10.7483	-0.83957	5.44669
	103.964	10.7483	-0.839916	5.44669
	103.964	10.7483	-0.840225	5.44669
	103.964	10.7483	-0.840232	5.44669
	103.964	10.7483	-0.840124	5.44669
	103.964	10.7483	-0.840077	5.44669
	103.964	10.6991	-0.840096	5.44669
	103.964	10.5723	-0.84012	5.44669
	103.964	10.4707	-0.840124	5.44669
	103.964	10.4627	-0.840117	5.44669
	103.964	10.4938	-0.840112	5.44669
	103.964	10.5095	-0.840113	5.44669
	103.986	10.5541	-0.840115	5.44669
	104.066	10.6242	-0.840115	5.44669
	104.147	10.5975	-0.840115	5.44669
	104.14	10.5551	-0.840115	5.44669
	104.105	10.595	-0.840115	5.44669
	104.138	10.536	-0.840115	5.44669
	104.193	10.3844	-0.840115	5.44669
	104.209	10.4224	-0.840115	5.44669
	104.197	10.6525	-0.847985	5.44669
	104.186	10.8099	-0.86827	5.44669
	104.186	10.7567	-0.87666	5.44669
	104.19	10.525	-0.865519	5.44669
	104.192	10.2749	-0.864562	5.44669
	104.191	10.1762	-0.869181	5.44669
	104.19	10.2116	-0.855882	5.44669
	104.19	10.2596	-0.838333	5.44669
	104.19	10.2668	-0.834072	5.44669
	104.19	10.2527	-0.838266	5.44669
	104.19	10.2443	-0.841496	5.44669
	104.19	10.2457	-0.841352	5.44669
	104.19	10.2493	-0.840142	5.44669
	104.19	10.2503	-0.839687	5.44669
	104.19	10.2495	-0.839926	5.44669
	104.19	10.2487	-0.840188	5.44669
	104.19	10.2488	-0.840213	5.44669
	104.19	10.249	-0.84013	5.44669
	104.19	10.2491	-0.840086	5.44669
	104.213	10.2491	-0.840097	5.44669
	104.292	10.1998	-0.840118	5.44669
	104.396	10.073	-0.840122	5.44669
	104.446	10.0206	-0.840117	5.44669
	104.435	10.1395	-0.840113	5.44669
	104.414	10.223	-0.840113	5.44669
	104.409	10.1198	-0.840115	5.44669
	104.414	10.0317	-0.840115	5.44669
	104.418	10.1274	-0.840115	5.44669
	104.418	10.2632	-0.840115	5.44669
	104.417	10.2963	-0.840115	5.44669
	104.416	10.2635	-0.840115	5.44669
	104.416	10.189	-0.840115	5.44669
	104.417	10.0634	-0.847986	5.44669
	104.417	9.97123	-0.86827	5.44669
	104.417	9.91764	-0.87666	5.44669
	104.417	9.82012	-0.857648	5.44669
	104.417	9.73206	-0.836407	5.44669
	104.417	9.71934	-0.832636	5.44669
	104.417	9.74365	-0.838349	5.44669
	104.439	9.75809	-0.842041	5.44669
	104.496	9.75546	-0.84155	5.44669
	104.542	9.74921	-0.840032	5.44669
	104.546	9.74753	-0.83957	5.44669
	104.51	9.74905	-0.839916	5.44669
	104.467	9.79947	-0.848096	5.44669
	104.481	9.92623	-0.868387	5.44669
	104.527	9.97821	-0.876669	5.44669
	104.567	9.85921	-0.857611	5.44669
	104.617	9.72654	-0.836387	5.44669
	104.653	9.70308	-0.832642	5.44669
	104.656	9.73879	-0.838358	5.44669
	104.644	9.76184	-0.842043	5.44669
	104.639	9.75875	-0.841548	5.44669
	104.641	9.74926	-0.84003	5.44669
	104.643	9.74638	-0.83957	5.44669
	104.644	9.74855	-0.839917	5.44669
	104.643	9.75048	-0.840225	5.44669
	104.643	9.75052	-0.840232	5.44669
	104.643	9.74985	-0.840124	5.44669
	104.643	9.74956	-0.840077	5.44669
	104.643	9.74967	-0.840096	5.44669
	104.643	9.74982	-0.84012	5.44669
	104.643	9.74985	-0.840124	5.44669
	104.665	9.7498	-0.840117	5.44669
	104.745	9.74977	-0.840112	5.44669
	104.826	9.74978	-0.840113	5.44669
	104.818	9.74979	-0.840115	5.44669
	104.784	9.74979	-0.840115	5.44669
	104.795	9.74979	-0.840115	5.44669
	104.792	9.74979	-0.840115	5.44669
	104.785	9.74979	-0.847985	5.44669
	104.826	9.74979	-0.86827	5.44669
	104.876	9.74979	-0.87666	5.44669
	104.886	9.74979	-0.865519	5.44669
	104.874	9.74979	-0.864562	5.44669
	104.865	9.74979	-0.869181	5.44669
	104.866	9.74979	-0.855882	5.44669
	104.869	9.7006	-0.838333	5.44669
	104.87	9.57382	-0.834072	5.44669
	104.87	9.52139	-0.838266	5.44669
	104.869	9.64021	-0.841496	5.44669
	104.869	9.77296	-0.841352	5.44669
	104.869	9.74734	-0.840142	5.44669
	104.869	9.58486	-0.839687	5.44669
	104.869	9.50935	-0.839926	5.44669
	104.869	9.63124	-0.840188	5.44669
	104.869	9.77349	-0.840213	5.44669
	104.869	9.79994	-0.84013	5.44669
	104.869	9.71288	-0.840086	5.44669
	104.869	9.56109	-0.840097	5.44669
	104.869	9.51169	-0.840118	5.44669
	104.869	9.64067	-0.840122	5.44669
	104.869	9.77661	-0.840117	5.44669
	104.869	9.7487	-0.840113	5.44669
	104.869	9.53495	-0.840113	5.44669
	104.869	9.28341	-0.840115	5.44669
	104.869	9.2268	-0.840115	5.44669
	104.869	9.38657	-0.840115	5.44669
	104.869	9.4885	-0.840115	5.44669
	104.869	9.37839	-0.840115	5.44669
	104.869	9.28083	-0.840115	5.44669
	104.869	9.37508	-0.840115	5.44669
	104.869	9.46443	-0.840115	5.44669
	104.892	9.42158	-0.840115	5.44669
	104.971	9.41365	-0.840115	5.44669
	105.053	9.43217	-0.840115	5.44669
	105.022	9.34542	-0.840115	5.4507
	104.931	9.23789	-0.840115	5.46104
	104.94	9.26265	-0.840115	5.46531
	105.049	9.41579	-0.840115	5.45562
	105.125	9.48769	-0.840115	5.4448
	105.123	9.36762	-0.840115	5.44287
	105.097	9.22741	-0.840115	5.44579
	105.086	9.20117	-0.840115	5.44767
	105.091	9.28759	-0.840115	5.44742
	105.097	9.43903	-0.840115	5.44664
	105.098	9.48852	-0.847985	5.44641
	105.096	9.3597	-0.86827	5.44658
	105.095	9.2238	-0.87666	5.44674
	105.095	9.20247	-0.857648	5.44675
	105.096	9.24023	-0.836407	5.44669
	105.096	9.26337	-0.832636	5.44667
	105.096	9.2596	-0.84622	5.44668
	105.095	9.24979	-0.870197	5.44669
	105.095	9.24702	-0.878095	5.44669
	105.096	9.24935	-0.857565	5.44669
	105.096	9.25131	-0.835862	5.44669
	105.096	9.2513	-0.832438	5.44669
	105.096	9.2506	-0.84633	5.44669
	105.096	9.25031	-0.870313	5.44669
	105.096	9.25044	-0.878105	5.44669
	105.096	9.25059	-0.857528	5.44669
	105.096	9.25061	-0.835842	5.44669
	105.096	9.25056	-0.832443	5.44669
	105.096	9.25054	-0.846339	5.44669
	105.096	9.25054	-0.870315	5.44669
	105.096	9.25056	-0.885973	5.44669
	105.096	9.25056	-0.885681	5.44669
	105.118	9.25056	-0.872387	5.44669
	105.198	9.25055	-0.849977	5.44669
	105.301	9.25055	-0.834761	5.44669
	105.351	9.25055	-0.834681	5.44669
	105.34	9.25056	-0.839792	5.44669
	105.319	9.25056	-0.841919	5.44669
	105.314	9.25055	-0.840986	5.44669
	105.32	9.25055	-0.839839	5.44669
	105.324	9.25055	-0.839689	5.44669
	105.323	9.25055	-0.840035	5.44669
	105.322	9.25055	-0.840232	5.44669
	105.321	9.25055	-0.840192	5.44669
	105.322	9.25055	-0.847976	5.44669
	105.322	9.25055	-0.876109	5.44669
	105.322	9.25055	-0.904805	5.44669
	105.322	9.25055	-0.8942	5.44669
	105.322	9.25055	-0.861817	5.44669
	105.322	9.25055	-0.857084	5.44669
	105.322	9.25055	-0.875284	5.44669
	105.344	9.25055	-0.885963	5.44669
	105.402	9.20136	-0.884185	5.44669
	105.425	9.0254	-0.887549	5.44669
	105.371	8.84619	-0.898713	5.44669
	105.334	8.91258	-0.887897	5.44669
	105.403	9.16415	-0.853522	5.44669
	105.522	9.32047	-0.830999	5.44669
	105.583	9.30833	-0.831888	5.44669
	105.571	9.20036	-0.839966	5.44669
	105.545	9.00439	-0.842985	5.44669
	105.539	8.83774	-0.841372	5.44669
	105.545	8.9165	-0.839621	5.44669
	105.55	9.11961	-0.839461	5.44669
	105.55	9.09586	-0.840017	5.44669
	105.548	8.85335	-0.840306	5.44669
	105.547	8.68563	-0.84023	5.44669
	105.548	8.73895	-0.840095	5.44669
	105.548	8.9252	-0.840066	5.44669
	105.548	9.00078	-0.840101	5.44669
	105.57	8.87047	-0.840127	5.44669
	105.628	8.72467	-0.840125	5.44669
	105.652	8.69972	-0.847985	5.44669
	105.598	8.73948	-0.876137	5.44669
	105.538	8.76475	-0.904814	5.44669
	105.549	8.76116	-0.894194	5.44669
	105.645	8.75067	-0.853941	5.44669
	105.759	8.74755	-0.828928	5.44669
	105.785	8.74997	-0.83087	5.44669
	105.713	8.75209	-0.840275	5.44669
	105.644	8.75212	-0.843477	5.44669
	105.637	8.75138	-0.841467	5.44669
	105.679	8.75106	-0.839487	5.44669
	105.748	8.75119	-0.847242	5.44669
	105.791	8.75136	-0.868182	5.44669
	105.79	8.75138	-0.876887	5.44669
	105.775	8.75133	-0.857775	5.44669
	105.769	8.7513	-0.836379	5.44669
	105.772	8.75131	-0.83258	5.44669
	105.775	8.75132	-0.838335	5.44669
	105.776	8.75132	-0.842055	5.44669
	105.775	8.75132	-0.841561	5.44669
	105.774	8.75132	-0.840031	5.44669
	105.774	8.75132	-0.839566	5.44669
	105.774	8.75132	-0.839914	5.44669
	105.774	8.75132	-0.840226	5.44669
	105.774	8.75132	-0.840233	5.44669
	105.774	8.75132	-0.840125	5.44669
	105.774	8.75132	-0.840077	5.44669
	105.774	8.75132	-0.840095	5.44669
	105.774	8.75132	-0.84012	5.44669
	105.774	8.75132	-0.840124	5.44669
	105.774	8.75132	-0.840117	5.44669
	105.774	8.75132	-0.840112	5.44669
	105.774	8.75132	-0.847984	5.44669
	105.774	8.75132	-0.86827	5.44669
	105.774	8.70213	-0.87666	5.44669
	105.774	8.57535	-0.857648	5.44669
	105.774	8.52292	-0.836407	5.44669
	105.774	8.59255	-0.832636	5.44669
	105.774	8.59853	-0.838349	5.44669
	105.774	8.56966	-0.842041	5.44669
	105.774	8.60358	-0.84155	5.44669
	105.774	8.5373	-0.840032	5.44669
	105.774	8.33553	-0.83957	5.44669
	105.774	8.24893	-0.839916	5.44669
	105.774	8.37869	-0.840225	5.44669
	105.797	8.52796	-0.840232	5.44669
	105.854	8.6037	-0.840124	5.44669
	105.9	8.69015	-0.847948	5.44669
	105.904	8.71651	-0.868251	5.44669
	105.867	8.55195	-0.876665	5.44669
	105.803	8.30314	-0.857657	5.44669
	105.781	8.18122	-0.836409	5.44669
	105.861	8.20652	-0.832634	5.44669
	105.957	8.25855	-0.846218	5.44669
	105.955	8.27104	-0.870197	5.44669
	105.918	8.25774	-0.878096	5.44669
	105.947	8.24771	-0.857565	5.44669
	106.002	8.29743	-0.843732	5.44669
	106.019	8.42799	-0.860593	5.44669
	106.008	8.48182	-0.875004	5.44669
	105.997	8.36224	-0.859691	5.44669
	105.997	8.22867	-0.837852	5.44669
	106	8.20504	-0.832516	5.44669
	106.002	8.241	-0.837785	5.44669
	106.001	8.26421	-0.841848	5.44669
	106	8.3103	-0.84167	5.44669
	106	8.42752	-0.84015	5.44669
	106.001	8.47705	-0.839577	5.44669
	106.001	8.36041	-0.839877	5.44669
	106.001	8.2296	-0.840206	5.44669
	106.001	8.20608	-0.840238	5.44669
	106.001	8.24111	-0.840134	5.44669
	106.001	8.26389	-0.840079	5.44669
	106.001	8.26093	-0.840093	5.44669
	106.001	8.2516	-0.840118	5.44669
	106.001	8.24873	-0.840124	5.44669
	106.001	8.25085	-0.840117	5.44669
	106.001	8.25276	-0.840113	5.44669
	106.001	8.2528	-0.840113	5.44669
	106.001	8.25214	-0.847985	5.44669
	106.001	8.25185	-0.868271	5.44669
	106.001	8.25196	-0.87666	5.44669
	106.001	8.25211	-0.857648	5.44669
	106.001	8.25214	-0.836407	5.44669
	106.001	8.25209	-0.832636	5.44669
	106.001	8.25207	-0.838349	5.44669
	106.001	8.25207	-0.849912	5.44669
	106.001	8.25208	-0.869706	5.44669
	106.023	8.25209	-0.876576	5.44669
	106.08	8.25208	-0.857103	5.44669
	106.126	8.25208	-0.844079	5.44669
	106.152	8.25208	-0.860902	5.44669
	106.196	8.25208	-0.875011	5.44669
	106.235	8.25208	-0.859584	5.44669
	106.24	8.25208	-0.837805	5.44669
	106.23	8.25208	-0.832534	5.44669
	106.223	8.25208	-0.837809	5.44669
	106.224	8.25208	-0.849722	5.44669
	106.227	8.25208	-0.869818	5.44669
	106.228	8.25208	-0.876691	5.44669
	106.227	8.25208	-0.857111	5.44669
	106.227	8.25208	-0.836171	5.44669
	106.227	8.25208	-0.832728	5.44669
	106.227	8.20289	-0.846342	5.44669
	106.227	8.07612	-0.870215	5.44268
	106.227	8.02369	-0.87806	5.43234
	106.227	8.09331	-0.857543	5.42806
	106.227	8.09929	-0.835865	5.43775
	106.227	8.02123	-0.832447	5.44858
	106.249	7.97757	-0.838462	5.4505
	106.329	8.03482	-0.842156	5.44759
	106.433	8.13108	-0.841558	5.44571
	106.482	8.06166	-0.839994	5.44595
	106.472	7.83664	-0.839551	5.44673
	106.451	7.69225	-0.847792	5.44696
	106.446	7.7491	-0.86839	5.44679
	106.451	7.92853	-0.876778	5.44663
	106.455	8.04919	-0.857655	5.44663
	106.455	8.04636	-0.836368	5.44668
	106.453	7.95474	-0.832617	5.44671
	106.453	7.81146	-0.838355	5.4467
	106.453	7.71805	-0.849921	5.44668
	106.453	7.7194	-0.869708	5.44668
	106.453	7.75152	-0.876574	5.44669
	106.453	7.76423	-0.864972	5.44669
	106.453	7.75809	-0.864364	5.44669
	106.453	7.751	-0.869292	5.44669
	106.453	7.75021	-0.856	5.44669
	106.453	7.7524	-0.838342	5.44669
	106.476	7.7536	-0.834034	5.44669
	106.555	7.75332	-0.838247	5.44669
	106.659	7.75278	-0.841501	5.44669
	106.686	7.75265	-0.841361	5.44669
	106.596	7.75279	-0.848015	5.44669
	106.494	7.75289	-0.86784	5.44669
	106.519	7.75289	-0.876469	5.44669
	106.638	7.75285	-0.865592	5.44669
	106.713	7.75283	-0.864661	5.44669
	106.707	7.75284	-0.869196	5.44669
	106.679	7.75285	-0.855854	5.44669
	106.669	7.75285	-0.846186	5.44669
	106.675	7.75285	-0.86223	5.44669
	106.681	7.75285	-0.882689	5.44669
	106.682	7.75285	-0.887187	5.44669
	106.68	7.75285	-0.874187	5.44669
	106.679	7.75285	-0.850196	5.44669
	106.679	7.75285	-0.834213	5.44669
	106.68	7.75285	-0.834374	5.44669
	106.68	7.75285	-0.839858	5.44669
	106.68	7.75285	-0.842056	5.44669
	106.68	7.75285	-0.84102	5.44669
	106.68	7.75285	-0.839804	5.44669
	106.68	7.75285	-0.839663	5.44669
	106.68	7.75285	-0.840036	5.44669
	106.702	7.75285	-0.848113	5.44669
	106.759	7.75285	-0.868352	5.44669
	106.783	7.75285	-0.876648	5.44669
	106.729	7.75285	-0.857615	5.44669
	106.669	7.75285	-0.844267	5.44669
	106.658	7.75285	-0.8608	5.44669
	106.675	7.75285	-0.874901	5.44669
	106.685	7.75285	-0.859575	5.44669
	106.706	7.75285	-0.83784	5.44669
	106.781	7.75285	-0.832552	5.44268
	106.861	7.75285	-0.837804	5.43234
	106.854	7.75285	-0.849714	5.42806
	106.821	7.75285	-0.869817	5.43775
	106.854	7.75285	-0.876693	5.44858
	106.909	7.75285	-0.857113	5.4505
	106.925	7.75285	-0.83617	5.44759
	106.913	7.75285	-0.832728	5.44571
	106.902	7.75285	-0.838471	5.44595
	106.902	7.75285	-0.84206	5.44673
	106.906	7.75285	-0.849386	5.44696
	106.907	7.75285	-0.868166	5.44278
	106.906	7.75285	-0.876118	5.43228
	106.906	7.75285	-0.857459	5.428
	106.906	7.75285	-0.83652	5.43775
	106.906	7.75285	-0.832751	5.4486
	106.906	7.70366	-0.838357	5.45051
	106.906	7.52769	-0.842004	5.44758
	106.906	7.34848	-0.841532	5.4457
	106.906	7.41487	-0.840037	5.44595
	106.906	7.66644	-0.839579	5.44673
	106.906	7.82276	-0.839918	5.44696
	106.906	7.81062	-0.840223	5.44679
	106.906	7.75184	-0.84023	5.44663
	106.906	7.68264	-0.840125	5.44663
	106.906	7.56843	-0.840078	5.44668
	106.906	7.52838	-0.840096	5.44671
	106.906	7.64792	-0.84012	5.4467
	106.906	7.77657	-0.840124	5.44668
	106.906	7.79816	-0.840117	5.44668
	106.906	7.7139	-0.840112	5.44669
	106.906	7.51583	-0.840113	5.44669
	106.906	7.33986	-0.840115	5.44669
	106.906	7.41547	-0.840115	5.44669
	106.906	7.62057	-0.840115	5.44669
	106.906	7.59878	-0.840115	5.44669
	106.906	7.35638	-0.840115	5.44669
	106.906	7.18801	-0.840115	5.44669
	106.928	7.24102	-0.840115	5.44669
	107.008	7.42737	-0.840115	5.44669
	107.111	7.55229	-0.840115	5.44669
	107.161	7.54878	-0.840115	5.44669
	107.151	7.45537	-0.840115	5.44669
	107.129	7.31158	-0.840115	5.44669
	107.124	7.21859	-0.840115	5.44669
	107.13	7.2203	-0.840115	5.44669
	107.134	7.25242	-0.840115	5.44669
	107.134	7.265	-0.840115	5.44669
	107.132	7.25881	-0.840115	5.44669
	107.132	7.25174	-0.840115	5.44669
	107.132	7.25098	-0.840115	5.44669
	107.132	7.25317	-0.840115	5.44669
	107.132	7.25436	-0.840115	5.44669
	107.132	7.25408	-0.840115	5.44669
	107.154	7.25354	-0.840115	5.44669
	107.234	7.25341	-0.840115	5.44669
	107.338	7.25355	-0.840115	5.44669
	107.387	7.25366	-0.840115	5.44669
	107.377	7.25365	-0.840115	5.44669
	107.356	7.25361	-0.840115	5.44669
	107.351	7.2536	-0.840115	5.44669
	107.356	7.25361	-0.840115	5.44669
	107.36	7.25361	-0.847985	5.44669
	107.36	7.25361	-0.86827	5.44669
	107.358	7.25361	-0.87666	5.44669
	107.358	7.25361	-0.857648	5.44669
	107.358	7.25361	-0.836407	5.44669
[truncated: 742 more rows]
