# Supplementary material for: Design of a cosmetic glove stiffness compensation mechanism for toddler-sized hand prostheses
Source: PLoS One. 2017 Aug 11;12(8):e0183233. doi: 10.1371/journal.pone.0183233 (PMC5553851; doi:10.1371/journal.pone.0183233)
Supplement: S1 Dataset — (ZIP) [file pone.0183233.s001.zip › 02 Spring measurements/VST3_5.xlsx]

## Sheet: VST3_5
LabVIEW Measurement
Writer_Version	2
Reader_Version	2
Separator	Tab
Decimal_Separator	.
Multi_Headings	No
X_Columns	No
Time_Pref	Absolute
Operator	localadmin
Date	2013-10-09
Time	00:11:35.972000
***End_of_Header***
Channels	4
Samples	10	10	10	10
Date	2013-10-09	2013-10-09	2013-10-09	2013-10-09
Time	00:11:46.672000	00:11:46.672000	00:11:46.672000	00:11:46.672000
Y_Unit_Label	mm	N	N	Pa
X_Dimension	Time	Time	Time	Time
X0	0	0	0	0
Delta_X	0.01	0.01	0.01	0.01
***End_of_Header***
X_Value	Voltage LVDT (Filtered)	Voltage Load Cell (Filtered)	Voltage Pinch Load Cell (Filtered)	Voltage Pressure (Filtered)	Comment
	112.767	0.089584	-0.840124	5.44669
	112.71	0.035219	-0.847948	5.44669
	112.686	0.153996	-0.868251	5.44669
	112.74	0.287421	-0.884536	5.44669
	112.8	0.31128	-0.885813	5.44669
	112.811	0.275462	-0.872953	5.44669
	112.794	0.252235	-0.850167	5.44669
	112.784	0.255278	-0.834639	5.44669
	112.785	0.264815	-0.834563	5.44669
	112.79	0.267729	-0.839785	5.44669
	112.791	0.26556	-0.841958	5.44669
	112.79	0.214425	-0.841005	5.44669
	112.789	0.087607	-0.839833	5.44669
	112.767	0.035848	-0.83968	5.44669
	112.71	0.105772	-0.840033	5.44669
	112.686	0.111637	-0.840235	5.44669
	112.74	0.082615	-0.840194	5.44669
	112.8	0.165706	-0.840105	5.44669
	112.811	0.275431	-0.840083	5.44669
	112.794	0.302088	-0.847975	5.44669
	112.784	0.275873	-0.868277	5.44669
	112.785	0.255674	-0.876666	5.44669
	112.79	0.256572	-0.857648	5.44669
	112.791	0.264135	-0.836404	5.44669
	112.79	0.266984	-0.832635	5.44669
	112.789	0.26549	-0.838349	5.44669
	112.789	0.263851	-0.842042	5.44669
	112.767	0.263696	-0.841551	5.44669
	112.71	0.264213	-0.840031	5.44669
	112.686	0.264485	-0.83957	5.44669
	112.74	0.264415	-0.839916	5.44669
	112.8	0.264289	-0.840225	5.44669
	112.811	0.264261	-0.840232	5.44669
	112.794	0.264294	-0.840124	5.44669
	112.784	0.264318	-0.840077	5.44669
	112.785	0.264316	-0.847966	5.44669
	112.79	0.264307	-0.868276	5.44669
	112.791	0.264304	-0.876669	5.44669
	112.79	0.264306	-0.85765	5.44669
	112.789	0.264308	-0.836404	5.44669
	112.789	0.264308	-0.840505	5.44669
	112.789	0.264307	-0.866505	5.44669
	112.79	0.264307	-0.878587	5.44669
	112.789	0.264307	-0.859084	5.44669
	112.789	0.264307	-0.836323	5.44669
	112.789	0.264307	-0.832091	5.44669
	112.789	0.264307	-0.83815	5.44669
	112.789	0.264307	-0.842152	5.44669
	112.789	0.264307	-0.849538	5.44669
	112.789	0.264307	-0.868197	5.44669
	112.789	0.264307	-0.876077	5.44669
	112.789	0.264307	-0.85743	5.44669
	112.789	0.264307	-0.836522	5.44669
	112.789	0.264307	-0.832762	5.44669
	112.789	0.264307	-0.838361	5.44669
	112.789	0.264307	-0.842001	5.44669
	112.789	0.264307	-0.84153	5.44669
	112.789	0.264307	-0.840037	5.44669
	112.789	0.264307	-0.839579	5.44669
	112.789	0.264307	-0.839918	5.44669
	112.767	0.264307	-0.840223	5.44669
	112.71	0.264307	-0.84023	5.44669
	112.686	0.264307	-0.840125	5.44669
	112.74	0.264307	-0.840078	5.44669
	112.8	0.264307	-0.840096	5.44669
	112.811	0.264307	-0.84012	5.44669
	112.794	0.264307	-0.840124	5.44669
	112.784	0.264307	-0.840117	5.44669
	112.785	0.264307	-0.840112	5.44669
	112.79	0.264307	-0.840113	5.44669
	112.791	0.264307	-0.840115	5.44669
	112.79	0.264307	-0.847986	5.44669
	112.789	0.264307	-0.86827	5.44669
	112.789	0.264307	-0.87666	5.44669
	112.789	0.264307	-0.857648	5.44669
	112.79	0.264307	-0.836407	5.44669
	112.789	0.264307	-0.832636	5.44669
	112.789	0.264307	-0.838349	5.44669
	112.789	0.264307	-0.842041	5.44669
	112.789	0.264307	-0.84155	5.44669
	112.789	0.264307	-0.840032	5.44669
	112.789	0.264307	-0.83957	5.44669
	112.789	0.264307	-0.839916	5.44669
	112.789	0.264307	-0.840225	5.44669
	112.789	0.264307	-0.840232	5.44669
	112.789	0.264307	-0.840124	5.44669
	112.789	0.264307	-0.840077	5.44669
	112.789	0.264307	-0.840096	5.44669
	112.789	0.215117	-0.84012	5.44669
	112.789	0.088342	-0.840124	5.44669
	112.789	0.03591	-0.840117	5.44669
	112.789	0.154727	-0.840112	5.44669
	112.767	0.287482	-0.840113	5.44669
	112.71	0.311046	-0.840115	5.44669
	112.686	0.275343	-0.840115	5.44669
	112.717	0.252268	-0.840115	5.44669
	112.72	0.255334	-0.840115	5.44669
	112.707	0.264827	-0.840115	5.44669
	112.745	0.267714	-0.840115	5.44669
	112.794	0.265549	-0.840115	5.44669
	112.807	0.263617	-0.840115	5.44669
	112.795	0.263576	-0.840115	5.44669
	112.785	0.264247	-0.840115	5.44669
	112.786	0.264542	-0.840115	5.44669
	112.789	0.264427	-0.847985	5.44669
	112.791	0.264274	-0.86827	5.44669
	112.79	0.264251	-0.87666	5.44669
	112.789	0.264295	-0.857648	5.44669
	112.789	0.264322	-0.836407	5.44669
	112.767	0.264318	-0.832636	5.44669
	112.71	0.264306	-0.838349	5.44669
	112.686	0.264303	-0.842041	5.44669
	112.74	0.264306	-0.84155	5.44669
	112.8	0.264308	-0.847902	5.44669
	112.811	0.264308	-0.867725	5.44669
	112.794	0.264307	-0.876461	5.44669
	112.784	0.264307	-0.857759	5.44669
	112.785	0.264307	-0.836524	5.44669
	112.79	0.215117	-0.832646	5.44669
	112.791	0.088342	-0.838311	5.44669
	112.79	0.03591	-0.842022	5.44669
	112.789	0.154727	-0.841556	5.44669
	112.789	0.287482	-0.840041	5.44669
	112.789	0.311046	-0.847442	5.44669
	112.79	0.275343	-0.868069	5.44669
	112.789	0.252268	-0.876768	5.44669
	112.789	0.255334	-0.857765	5.44669
	112.789	0.264827	-0.836417	5.44669
	112.789	0.267714	-0.832599	5.44669
	112.789	0.265549	-0.83833	5.44669
	112.789	0.263617	-0.842046	5.44669
	112.789	0.263576	-0.841559	5.44669
	112.789	0.264247	-0.840034	5.44669
	112.767	0.264542	-0.839567	5.44669
	112.71	0.264427	-0.839914	5.44669
	112.686	0.264274	-0.840225	5.44669
	112.74	0.264251	-0.840232	5.44669
	112.8	0.264295	-0.847995	5.44669
	112.811	0.264322	-0.868233	5.44669
	112.794	0.264318	-0.87664	5.44669
	112.784	0.264306	-0.857653	5.44669
	112.785	0.215113	-0.836416	5.44669
	112.79	0.08834	-0.832638	5.44669
	112.791	0.035911	-0.838347	5.44669
	112.79	0.154728	-0.842039	5.44669
	112.767	0.287482	-0.841551	5.44669
	112.709	0.311046	-0.840032	5.44669
	112.664	0.275343	-0.83957	5.44669
	112.66	0.203078	-0.839916	5.44669
	112.696	0.079369	-0.840225	5.44669
	112.761	-0.012761	-0.840232	5.44669
	112.805	-0.017831	-0.840124	5.44669
	112.805	0.060327	-0.840077	5.44669
	112.79	0.200775	-0.840096	5.44669
	112.784	0.297787	-0.84012	5.44669
	112.787	0.298946	-0.840124	5.44669
	112.79	0.266604	-0.840117	5.44669
	112.791	0.252908	-0.840112	5.44669
	112.79	0.258708	-0.840113	5.44669
	112.789	0.266013	-0.840115	5.44669
	112.789	0.267011	-0.847986	5.44669
	112.789	0.264834	-0.86827	5.44669
	112.789	0.263566	-0.87666	5.44669
	112.767	0.26381	-0.857648	5.44669
	112.71	0.264362	-0.844277	5.44669
	112.686	0.264507	-0.868663	5.44669
	112.74	0.264371	-0.903049	5.44669
	112.8	0.264263	-0.896119	5.44669
	112.811	0.264266	-0.855376	5.44669
	112.794	0.264306	-0.828845	5.44669
	112.784	0.264321	-0.830325	5.44669
	112.785	0.264314	-0.840077	5.44669
	112.79	0.264305	-0.843587	5.44669
	112.791	0.264304	-0.841584	5.44669
	112.79	0.264307	-0.839496	5.44669
	112.767	0.264308	-0.839333	5.44669
	112.709	0.264308	-0.840007	5.44669
	112.664	0.264307	-0.840347	5.44669
	112.638	0.264307	-0.84025	5.44669
	112.594	0.264307	-0.840089	5.44669
	112.555	0.264307	-0.840056	5.44669
	112.55	0.264307	-0.840099	5.44669
	112.56	0.264307	-0.840129	5.44669
	112.567	0.264307	-0.840126	5.44669
	112.566	0.264307	-0.840114	5.44669
	112.563	0.264307	-0.840111	5.44669
	112.562	0.264307	-0.840113	5.44669
	112.563	0.264307	-0.840116	5.44669
	112.563	0.264307	-0.840116	5.44669
	112.541	0.264307	-0.840115	5.44669
	112.461	0.264307	-0.840114	5.44669
	112.357	0.264307	-0.840115	5.44669
	112.308	0.264307	-0.840115	5.44669
	112.318	0.264307	-0.840115	5.44669
	112.34	0.264307	-0.840115	5.44669
	112.345	0.264307	-0.840115	5.44669
	112.339	0.264307	-0.840115	5.44669
	112.335	0.313497	-0.847985	5.44669
	112.335	0.489463	-0.876141	5.44669
	112.337	0.71786	-0.904815	5.44669
	112.337	0.82744	-0.894193	5.44669
	112.337	0.804266	-0.85394	5.44669
	112.337	0.757527	-0.828928	5.44669
	112.337	0.795682	-0.838741	5.44669
	112.337	0.983686	-0.868431	5.44669
	112.315	1.22106	-0.880022	5.44669
	112.257	1.33012	-0.859001	5.44669
	112.211	1.30354	-0.843649	5.44669
	112.185	1.25555	-0.860048	5.44669
	112.142	1.24521	-0.874806	5.44669
	112.103	1.30717	-0.859802	5.44669
	112.097	1.49217	-0.837969	5.44669
	112.108	1.71981	-0.840396	5.44669
	112.114	1.82587	-0.865903	5.44669
	112.113	1.80148	-0.878373	5.44669
	112.11	1.75549	-0.859209	5.44669
	112.11	1.7452	-0.836451	5.44669
	112.11	1.75728	-0.8321	5.44669
	112.111	1.76601	-0.838109	5.44669
	112.111	1.76537	-0.842131	5.44669
	112.111	1.762	-0.841674	5.44669
	112.11	1.76082	-0.840051	5.44669
	112.11	1.81071	-0.839534	5.44669
	112.111	1.98739	-0.839894	5.44669
	112.111	2.16665	-0.840229	5.44669
	112.111	2.14922	-0.840241	5.44669
	112.111	2.07349	-0.840127	5.44669
	112.111	2.14561	-0.840075	5.44669
	112.111	2.26738	-0.840094	5.44669
	112.111	2.303	-0.84012	5.44669
	112.111	2.27625	-0.840124	5.44669
	112.111	2.25265	-0.840117	5.44669
	112.111	2.25231	-0.840112	5.44669
	112.088	2.26056	-0.840113	5.44669
	112.008	2.26414	-0.840115	5.44669
	111.927	2.26271	-0.840115	5.44669
	111.957	2.26083	-0.840115	5.44669
	112.049	2.30975	-0.840115	5.44669
	112.062	2.43708	-0.840115	5.44669
	112.011	2.48983	-0.840115	5.44669
	111.958	2.37096	-0.840115	5.44669
	111.906	2.28725	-0.840115	5.44669
	111.873	2.43962	-0.840115	5.44669
	111.873	2.65456	-0.840115	5.44669
	111.884	2.66047	-0.840115	5.44669
	111.888	2.5818	-0.840115	5.44669
	111.886	2.64437	-0.840115	5.44669
	111.884	2.7632	-0.840115	5.44669
	111.883	2.80097	-0.840115	5.44669
	111.884	2.77617	-0.840115	5.44669
	111.884	2.75262	-0.840115	5.44669
	111.884	2.75161	-0.840115	5.44669
	111.884	2.75956	-0.840115	5.44669
	111.862	2.76326	-0.840115	5.44669
	111.782	2.76198	-0.840115	5.44669
	111.701	2.76013	-0.840115	5.44669
	111.731	2.75981	-0.840115	5.44669
	111.845	2.76033	-0.840115	5.44669
	111.894	2.76066	-0.840115	5.44669
	111.808	2.76062	-0.840115	5.44669
	111.678	2.76048	-0.840115	5.44669
	111.619	2.76044	-0.840115	5.44669
	111.636	2.76047	-0.840115	5.44669
	111.662	2.7605	-0.840115	5.44669
	111.668	2.7605	-0.840115	5.44669
	111.66	2.76049	-0.847985	5.44669
	111.656	2.76048	-0.86827	5.44669
	111.656	2.76049	-0.87666	5.44669
	111.658	2.76049	-0.857648	5.44669
	111.659	2.76049	-0.836407	5.44669
	111.658	2.76049	-0.832636	5.44669
	111.658	2.76049	-0.838349	5.44669
	111.658	2.76049	-0.842041	5.44669
	111.658	2.76049	-0.849421	5.44669
	111.636	2.76049	-0.868187	5.44669
	111.578	2.76049	-0.876115	5.44669
	111.532	2.76049	-0.857449	5.44669
	111.506	2.76049	-0.836517	5.44669
	111.485	2.76049	-0.832753	5.44669
	111.504	2.76049	-0.838359	5.44669
	111.522	2.80968	-0.842004	5.44669
	111.479	2.93645	-0.841531	5.44669
	111.425	2.98888	-0.840037	5.44669
	111.413	2.87007	-0.839579	5.44669
	111.426	2.73731	-0.839918	5.44669
	111.436	2.71375	-0.840223	5.44669
	111.435	2.74945	-0.848101	5.44669
	111.432	2.82172	-0.86828	5.44669
	111.43	2.99462	-0.876623	5.44669
	111.431	3.16433	-0.857629	5.44669
	111.432	3.09506	-0.844283	5.44669
	111.432	2.84565	-0.860801	5.44669
	111.432	2.69126	-0.874896	5.44669
	111.432	2.75263	-0.859572	5.44669
	111.432	2.98671	-0.837841	5.44669
	111.409	3.18563	-0.832553	5.44669
	111.352	3.15599	-0.837805	5.44669
	111.306	3.01896	-0.841843	5.44669
	111.28	2.96357	-0.841661	5.44669
	111.237	3.03691	-0.840148	5.44669
	111.198	3.19327	-0.839579	5.44669
	111.192	3.29867	-0.839879	5.44669
	111.203	3.29769	-0.840206	5.44669
	111.209	3.21228	-0.848108	5.44669
	111.208	3.07094	-0.87616	5.44669
	111.205	3.02533	-0.90478	5.44669
	111.204	3.15218	-0.902042	5.44669
	111.205	3.28588	-0.882099	5.44669
	111.206	3.30699	-0.865482	5.44669
	111.206	3.26992	-0.848407	5.44669
	111.205	3.24715	-0.836565	5.44669
	111.205	3.25082	-0.835996	5.44669
	111.205	3.26046	-0.839702	5.44669
	111.205	3.2632	-0.841413	5.44669
	111.205	3.26091	-0.840807	5.44669
	111.205	3.25899	-0.839943	5.44669
	111.205	3.25899	-0.847668	5.44669
	111.205	3.25968	-0.868198	5.44669
	111.205	3.25996	-0.876742	5.44669
	111.183	3.25984	-0.857708	5.44669
	111.126	3.25969	-0.836402	5.44669
	111.102	3.25967	-0.832613	5.44669
	111.133	3.25971	-0.838341	5.44669
	111.114	3.25974	-0.842046	5.44669
	111.021	3.30892	-0.841555	5.44669
	110.955	3.43569	-0.840032	5.44669
	110.955	3.48812	-0.839568	5.44669
	110.978	3.3693	-0.839915	5.44669
	110.987	3.28574	-0.840225	5.44669
	110.983	3.43814	-0.840232	5.44669
	110.978	3.65305	-0.847995	5.44669
	110.977	3.65893	-0.876103	5.44669
	110.979	3.53107	-0.904796	5.44669
	110.98	3.46688	-0.894198	5.44669
	110.979	3.53328	-0.853949	5.44669
	110.979	3.64067	-0.82893	5.44669
	110.979	3.62185	-0.830868	5.44669
	110.957	3.56943	-0.840274	5.44669
	110.877	3.65154	-0.843477	5.44669
	110.774	3.76917	-0.849339	5.44669
	110.746	3.79949	-0.867642	5.44669
	110.814	3.772	-0.875916	5.44669
	110.859	3.74997	-0.85756	5.44669
	110.81	3.75055	-0.836634	5.44669
	110.745	3.75863	-0.832763	5.44669
	110.73	3.76181	-0.838321	5.44669
	110.724	3.76027	-0.841984	5.44669
	110.656	3.75849	-0.841537	5.44669
	110.552	3.7583	-0.840046	5.44669
	110.498	3.75885	-0.839581	5.44669
	110.506	3.75915	-0.839915	5.44669
	110.529	3.75908	-0.840221	5.44669
	110.535	3.75894	-0.84023	5.44669
	110.529	3.75891	-0.847996	5.44669
	110.525	3.75894	-0.868234	5.44669
	110.525	3.75897	-0.876641	5.44669
	110.526	3.75897	-0.857653	5.44669
	110.527	3.75896	-0.836416	5.44669
	110.527	3.75895	-0.832638	5.44669
	110.526	3.75896	-0.838347	5.44669
	110.526	3.80815	-0.84991	5.44669
	110.504	3.93492	-0.877577	5.44669
	110.447	4.03655	-0.904733	5.44669
	110.423	4.0445	-0.893648	5.44669
	110.455	3.96418	-0.853741	5.44669
	110.435	3.8218	-0.829039	5.44669
	110.364	3.77394	-0.830987	5.44669
	110.356	3.90022	-0.840285	5.44669
	110.38	4.03448	-0.85131	5.44669
	110.349	4.10521	-0.869604	5.44669
	110.298	4.1949	-0.876037	5.44669
	110.283	4.27359	-0.856913	5.44669
	110.294	4.28517	-0.83632	5.44669
	110.304	4.26371	-0.832861	5.44669
	110.304	4.25087	-0.838474	5.44669
	110.3	4.20397	-0.842013	5.44669
	110.299	4.08272	-0.841494	5.44669
	110.3	4.03179	-0.840018	5.44669
	110.3	4.14928	-0.839584	5.44669
	110.3	4.28094	-0.839927	5.44669
	110.3	4.30452	-0.848095	5.44669
	110.3	4.26921	-0.876254	5.44669
	110.278	4.24629	-0.904823	5.44669
	110.198	4.24929	-0.894156	5.44669
	110.095	4.25869	-0.853922	5.44669
	110.045	4.26157	-0.828934	5.44669
	110.055	4.25943	-0.830879	5.44669
	110.077	4.25751	-0.840277	5.44669
	110.082	4.25747	-0.843474	5.44669
	110.076	4.25813	-0.841466	5.44669
	110.072	4.25843	-0.839487	5.44669
	110.072	4.25831	-0.839372	5.44669
	110.074	4.25816	-0.847897	5.44669
	110.074	4.25814	-0.868498	5.44669
	110.074	4.25818	-0.876786	5.44669
	110.074	4.25821	-0.85762	5.44669
	110.074	4.25821	-0.83635	5.44669
	110.074	4.25819	-0.832622	5.44669
	110.074	4.25819	-0.838363	5.44669
	110.052	4.25819	-0.842052	5.44669
	109.972	4.2582	-0.84155	5.44669
	109.891	4.2582	-0.840027	5.44669
	109.898	4.30739	-0.839568	5.44669
	109.933	4.43416	-0.839917	5.44669
	109.9	4.48659	-0.840226	5.44669
	109.845	4.36777	-0.840232	5.44669
	109.829	4.28421	-0.847995	5.44669
	109.841	4.38742	-0.868233	5.44669
	109.852	4.52475	-0.876641	5.44669
	109.852	4.55578	-0.857654	5.44669
	109.848	4.47239	-0.836416	5.44669
	109.846	4.32052	-0.832638	5.44669
	109.847	4.22058	-0.838347	5.44669
	109.848	4.27144	-0.842039	5.44669
	109.848	4.48198	-0.841551	5.44669
	109.848	4.724	-0.840032	5.44669
	109.848	4.77776	-0.83957	5.44669
	109.848	4.62019	-0.839916	5.44669
	109.848	4.52018	-0.848096	5.44669
	109.848	4.63032	-0.868387	5.44669
	109.848	4.7764	-0.876669	5.44669
	109.848	4.80864	-0.857611	5.44669
	109.825	4.77183	-0.836387	5.44669
	109.746	4.74521	-0.840512	5.44669
	109.664	4.74719	-0.866514	5.44669
	109.672	4.75748	-0.878588	5.44669
	109.729	4.76109	-0.859081	5.44669
	109.753	4.75895	-0.844193	5.44669
	109.722	4.75676	-0.860247	5.44669
	109.674	4.75661	-0.874696	5.44669
	109.684	4.75732	-0.859685	5.44669
	109.708	4.75768	-0.837959	5.44669
	109.67	4.75757	-0.832563	5.44669
	109.617	4.7574	-0.837766	5.44669
	109.603	4.75737	-0.841823	5.44669
	109.615	4.75741	-0.841666	5.44669
	109.625	4.75745	-0.840158	5.44669
	109.625	4.75744	-0.847452	5.44669
	109.621	4.75743	-0.868032	5.44669
	109.62	4.75743	-0.876749	5.44669
	109.621	4.75743	-0.857771	5.44669
	109.622	4.75743	-0.836426	5.44669
	109.599	4.75743	-0.832601	5.44669
	109.542	4.75743	-0.838327	5.44669
	109.518	4.75743	-0.842045	5.44669
	109.572	4.75743	-0.84156	5.44669
	109.632	4.75743	-0.840034	5.44669
	109.62	4.75743	-0.839567	5.44669
	109.547	4.75743	-0.839914	5.44669
	109.512	4.75743	-0.840225	5.44669
	109.545	4.75743	-0.840232	5.44669
	109.552	4.75743	-0.840125	5.44669
	109.518	4.75743	-0.840077	5.44669
	109.475	4.80662	-0.840095	5.44669
	109.42	4.9334	-0.84012	5.44669
	109.383	4.98583	-0.840124	5.44669
	109.382	4.86701	-0.840117	5.44669
	109.394	4.73426	-0.840112	5.44669
	109.399	4.71069	-0.840113	5.44669
	109.397	4.79558	-0.840115	5.44669
	109.394	4.94543	-0.840115	5.44669
	109.394	5.04399	-0.840115	5.44669
	109.395	5.04246	-0.840115	5.44669
	109.395	4.95925	-0.847985	5.44669
	109.395	4.81903	-0.86827	5.44669
	109.395	4.7731	-0.87666	5.44669
	109.395	4.94862	-0.857648	5.44669
	109.395	5.20898	-0.836407	5.44669
	109.395	5.28266	-0.832636	5.44669
	109.395	5.12687	-0.838349	5.44669
	109.395	4.97133	-0.842041	5.44669
	109.395	4.90222	-0.84155	5.44669
	109.395	4.86997	-0.840032	5.44669
	109.395	4.92093	-0.83957	5.44669
	109.395	5.00926	-0.847787	5.44669
	109.395	5.03693	-0.868381	5.44669
	109.395	5.01852	-0.876777	5.44669
	109.395	5.05038	-0.857658	5.44669
	109.395	5.17648	-0.836369	5.44669
	109.395	5.28398	-0.832617	5.44669
	109.395	5.29464	-0.838354	5.44669
	109.373	5.26255	-0.84205	5.44669
	109.315	5.24559	-0.841552	5.44669
	109.269	5.24993	-0.840029	5.44669
	109.266	5.25778	-0.839568	5.44669
	109.302	5.25953	-0.839916	5.44669
	109.344	5.25747	-0.840226	5.44669
	109.331	5.25599	-0.840232	5.44669
	109.307	5.2561	-0.840124	5.44669
	109.324	5.25667	-0.847948	5.44669
	109.298	5.25687	-0.868251	5.44669
	109.208	5.25675	-0.876665	5.44669
	109.146	5.25663	-0.857657	5.44669
	109.146	5.25662	-0.836409	5.44669
	109.168	5.25666	-0.840505	5.44669
	109.176	5.25668	-0.866503	5.44669
	109.172	5.25668	-0.878586	5.44669
	109.168	5.25666	-0.859085	5.44669
	109.167	5.25666	-0.836324	5.44669
	109.168	5.25667	-0.832091	5.44669
	109.169	5.25667	-0.83815	5.44669
	109.169	5.25667	-0.842152	5.44669
	109.169	5.25667	-0.841667	5.44669
	109.169	5.25667	-0.840041	5.44669
	109.169	5.25667	-0.839532	5.44669
	109.169	5.25667	-0.839897	5.44669
	109.146	5.25667	-0.840231	5.44669
	109.067	5.25667	-0.840241	5.44669
	108.985	5.25667	-0.840126	5.44669
	108.993	5.25667	-0.840075	5.44669
	109.028	5.25667	-0.840094	5.44669
	108.995	5.25667	-0.84012	5.44669
	108.94	5.30586	-0.840124	5.44669
	108.924	5.48182	-0.840117	5.44669
	108.936	5.66103	-0.840112	5.44669
	108.946	5.64383	-0.840113	5.44669
	108.947	5.56823	-0.847986	5.44669
	108.943	5.64031	-0.868271	5.44669
	108.941	5.76203	-0.87666	5.44669
	108.942	5.79763	-0.865519	5.44669
	108.943	5.72171	-0.864562	5.44669
	108.943	5.57134	-0.877052	5.44669
	108.92	5.51857	-0.884038	5.44669
	108.863	5.64563	-0.874878	5.44669
	108.817	5.78197	-0.851605	5.44669
	108.791	5.8041	-0.834558	5.44669
	108.747	5.76652	-0.834017	5.44669
	108.708	5.74317	-0.839586	5.44669
	108.725	5.74679	-0.842068	5.44669
	108.793	5.75661	-0.841122	5.44669
	108.823	5.75944	-0.839843	5.44669
	108.768	5.75713	-0.839643	5.44669
	108.705	5.75516	-0.840014	5.44669
	108.694	5.75516	-0.84024	5.44669
	108.711	5.75585	-0.840203	5.44669
	108.722	5.75615	-0.840107	5.44669
	108.72	5.75602	-0.84008	5.44669
	108.716	5.75587	-0.847974	5.44669
	108.715	5.75584	-0.868278	5.44268
	108.716	5.75589	-0.876667	5.43234
	108.716	5.75592	-0.857649	5.42806
	108.694	5.75591	-0.836404	5.43775
	108.636	5.7559	-0.832635	5.44858
	108.613	5.7559	-0.838349	5.4505
	108.666	5.7559	-0.842042	5.44759
	108.727	5.7559	-0.841551	5.44571
	108.715	5.7559	-0.847902	5.44595
	108.619	5.7559	-0.867725	5.44673
	108.505	5.7559	-0.876461	5.44696
	108.457	5.7559	-0.857759	5.4508
	108.472	5.7559	-0.836524	5.46098
	108.494	5.7559	-0.832646	5.46525
	108.498	5.7559	-0.846182	5.45562
	108.492	5.7559	-0.870177	5.44482
	108.488	5.7559	-0.878101	5.44289
	108.488	5.7559	-0.857574	5.44578
	108.49	5.7559	-0.843734	5.44766
	108.49	5.7559	-0.860591	5.44742
	108.49	5.7559	-0.875003	5.44665
	108.49	5.7559	-0.859692	5.44641
	108.49	5.7559	-0.837853	5.44658
	108.49	5.7559	-0.832516	5.44674
	108.49	5.7559	-0.837785	5.44675
	108.49	5.7559	-0.841847	5.44669
	108.49	5.7559	-0.84167	5.44667
	108.49	5.7559	-0.84015	5.44668
	108.49	5.7559	-0.839577	5.44669
	108.49	5.7559	-0.839877	5.44669
	108.49	5.7559	-0.840206	5.44669
	108.49	5.7559	-0.840238	5.44669
	108.49	5.7559	-0.840134	5.44669
	108.49	5.7559	-0.840079	5.44669
	108.49	5.80509	-0.840093	5.44669
	108.49	5.93187	-0.847989	5.44669
	108.49	5.9843	-0.868279	5.44669
	108.49	5.86548	-0.876662	5.44669
	108.49	5.78192	-0.857646	5.44669
	108.49	5.88513	-0.836405	5.44669
	108.49	6.02245	-0.832636	5.44669
	108.49	6.05349	-0.83835	5.44669
	108.468	6.01929	-0.842041	5.44669
	108.41	6.04338	-0.84155	5.44669
	108.364	6.17184	-0.840031	5.44669
	108.338	6.2339	-0.83957	5.44669
	108.295	6.06933	-0.839916	5.44669
	108.256	5.85701	-0.840225	5.44669
	108.25	5.90574	-0.840232	5.44669
	108.261	6.16172	-0.840124	5.44669
	108.267	6.32618	-0.840077	5.44669
	108.266	6.31588	-0.840096	5.44669
	108.263	6.25498	-0.84012	5.44669
	108.263	6.23343	-0.847995	5.44669
	108.263	6.24609	-0.868272	5.44669
	108.264	6.25907	-0.876657	5.44669
	108.241	6.26	-0.857646	5.44669
	108.184	6.25578	-0.836407	5.44669
	108.16	6.25368	-0.840508	5.44669
	108.214	6.2543	-0.866505	5.44669
	108.252	6.25531	-0.878586	5.44669
	108.183	6.25551	-0.859084	5.44669
	108.063	6.25523	-0.836323	5.44669
	108.003	6.25505	-0.832091	5.44669
	108.015	6.25507	-0.83815	5.44669
	108.04	6.25514	-0.842152	5.44669
	108.047	6.25516	-0.849538	5.44669
	108.04	6.25515	-0.876068	5.44669
	108.035	6.25513	-0.904233	5.44669
	108.035	6.30432	-0.893975	5.44669
	108.037	6.4311	-0.854056	5.4507
	108.038	6.48354	-0.829054	5.46104
	108.038	6.36472	-0.830882	5.46531
	108.037	6.23196	-0.840235	5.45562
	108.037	6.2084	-0.843456	5.4448
	108.037	6.2441	-0.841473	5.44287
	108.037	6.26718	-0.839496	5.44579
	108.037	6.26411	-0.839373	5.44767
	108.037	6.25462	-0.840024	5.44742
	108.037	6.25173	-0.84034	5.44664
	108.037	6.2539	-0.840242	5.44641
	108.037	6.25583	-0.840088	5.44658
	108.037	6.25587	-0.840058	5.44674
	108.037	6.2552	-0.840101	5.44675
	108.037	6.2549	-0.840129	5.44669
	108.037	6.25502	-0.847996	5.44667
	108.037	6.25517	-0.86827	5.44668
	108.037	6.30438	-0.876656	5.44669
	108.037	6.48031	-0.857647	5.44669
	108.037	6.65949	-0.836407	5.44669
	108.037	6.59311	-0.832637	5.44669
	108.037	6.34154	-0.838349	5.44669
	108.037	6.23442	-0.842041	5.44669
	108.037	6.37333	-0.84155	5.44669
	108.037	6.48454	-0.840032	5.44669
	108.037	6.38573	-0.83957	5.44669
	108.037	6.24042	-0.839916	5.44669
	108.037	6.20447	-0.840225	5.44669
	108.037	6.28864	-0.840232	5.44669
	108.037	6.49178	-0.840124	5.44669
	108.037	6.6699	-0.840077	5.44669
	108.037	6.59339	-0.840096	5.44669
	108.015	6.33796	-0.84012	5.44669
	107.958	6.23282	-0.840124	5.44669
	107.911	6.42312	-0.840117	5.44669
	107.886	6.71052	-0.840112	5.44669
	107.842	6.83941	-0.840113	5.44669
	107.803	6.80331	-0.840115	5.44669
	107.798	6.74429	-0.840115	5.44669
	107.808	6.7327	-0.840115	5.44669
	107.815	6.74887	-0.840115	5.44669
	107.814	6.75977	-0.840115	5.44669
	107.811	6.75859	-0.840115	5.44669
	107.81	6.75422	-0.840115	5.44669
	107.811	6.75281	-0.840115	5.44669
	107.811	6.75377	-0.840115	5.44669
	107.811	6.75468	-0.840115	5.44669
	107.811	6.75472	-0.840115	5.44669
	107.811	6.75441	-0.840115	5.44669
	107.811	6.75427	-0.840115	5.44669
	107.811	6.75432	-0.840115	5.44669
	107.811	6.75439	-0.840115	5.44669
	107.789	6.7544	-0.840115	5.44669
	107.731	6.75438	-0.840115	5.44669
	107.707	6.75437	-0.840115	5.44669
	107.739	6.75437	-0.840115	5.44669
	107.742	6.75437	-0.840115	5.44669
	107.706	6.75438	-0.847985	5.44669
	107.664	6.75437	-0.86827	5.44669
	107.61	6.75437	-0.87666	5.44669
	107.573	6.75437	-0.857648	5.44669
	107.571	6.75437	-0.836407	5.44669
	107.584	6.75437	-0.832636	5.44669
	107.589	6.75437	-0.838349	5.44669
	107.587	6.75437	-0.842041	5.44669
	107.584	6.80356	-0.84155	5.44669
	107.584	6.93034	-0.840032	5.44669
	107.584	6.98277	-0.83957	5.44669
	107.585	6.86395	-0.839916	5.44669
	107.585	6.7312	-0.840225	5.44669
	107.585	6.70764	-0.840232	5.44669
	107.585	6.79253	-0.840124	5.44669
	107.585	6.94238	-0.847948	5.44669
	107.585	7.04094	-0.868251	5.44669
	107.585	7.0394	-0.876665	5.44669
	107.585	7.00538	-0.857657	5.44669
	107.585	6.99194	-0.836409	5.44669
	107.585	6.99844	-0.832634	5.44669
	107.585	7.00595	-0.838347	5.44669
	107.585	6.9576	-0.842041	5.44669
	107.585	6.8285	-0.841551	5.44669
	107.585	6.72561	-0.840032	5.44669
	107.585	6.71795	-0.839569	5.44669
	107.585	6.79884	-0.839916	5.44669
	107.585	6.99055	-0.840225	5.44669
	107.585	7.21423	-0.848102	5.44669
	107.585	7.31623	-0.86828	5.44669
	107.585	7.29156	-0.876622	5.44669
	107.562	7.24689	-0.857629	5.44669
	107.505	7.23725	-0.836412	5.44669
	107.481	7.24914	-0.832645	5.44669
	107.513	7.25755	-0.838351	5.44669
	107.493	7.25685	-0.842039	5.44669
	107.4	7.25357	-0.841549	5.44669
	107.334	7.25244	-0.840032	5.44669
	107.335	7.25314	-0.83957	5.44669
	107.357	7.25383	-0.839916	5.44669
	107.366	7.25387	-0.840225	5.44669
	107.362	7.25364	-0.840232	5.44669
	107.357	7.25353	-0.840124	5.44669
	107.357	7.25357	-0.840077	5.44669
	107.358	7.25362	-0.840096	5.44669
	107.359	7.25363	-0.84012	5.44669
	107.359	7.25361	-0.840124	5.44669
	107.358	7.25361	-0.840117	5.44669
	107.336	7.25361	-0.840112	5.44669
	107.256	7.25361	-0.840113	5.44669
	107.153	7.25361	-0.840115	5.44669
	107.103	7.25361	-0.840115	5.44669
	107.114	7.25361	-0.840115	5.44669
	107.135	7.25361	-0.840115	5.44669
	107.14	7.25361	-0.840115	5.44669
	107.134	7.25361	-0.840115	5.44669
	107.13	7.3028	-0.840115	5.44669
	107.131	7.42958	-0.840115	5.44669
	107.132	7.48201	-0.840115	5.44669
	107.133	7.36319	-0.840115	5.44669
	107.132	7.23044	-0.840115	5.44268
	107.132	7.20687	-0.840115	5.43234
	107.132	7.29176	-0.840115	5.42806
	107.11	7.44161	-0.847985	5.43775
	107.052	7.49098	-0.86827	5.44858
	107.006	7.36267	-0.88453	5.4505
	106.98	7.22703	-0.885804	5.44759
	106.937	7.20563	-0.872952	5.44571
	106.898	7.24327	-0.85017	5.44595
	106.892	7.31557	-0.842512	5.44673
	106.903	7.4878	-0.862718	5.44696
	106.909	7.70641	-0.87633	5.44679
	106.908	7.81322	-0.859491	5.44663
	106.906	7.79236	-0.837297	5.44663
	106.905	7.74758	-0.832354	5.44668
	106.906	7.73654	-0.837914	5.44671
	106.906	7.74788	-0.841959	5.4467
	106.906	7.75656	-0.841671	5.44668
	106.906	7.75617	-0.840111	5.44668
	106.906	7.75292	-0.83956	5.44669
	106.906	7.7517	-0.847755	5.44669
	106.906	7.75234	-0.868371	5.44669
	106.906	7.75304	-0.876784	5.44669
	106.884	7.75311	-0.857664	5.44669
	106.804	7.75289	-0.836369	5.44669
	106.7	7.75277	-0.832615	5.44669
	106.651	7.7528	-0.838353	5.44669
	106.661	7.75285	-0.84205	5.44669
	106.682	7.75287	-0.841553	5.44669
	106.687	7.75285	-0.840029	5.44669
	106.682	7.75284	-0.839568	5.44669
	106.678	7.75284	-0.847787	5.44669
	106.678	7.75285	-0.868381	5.44669
	106.68	7.75285	-0.876777	5.44669
	106.68	7.75285	-0.857658	5.44669
	106.68	7.75285	-0.836369	5.44669
	106.679	7.75285	-0.832617	5.44669
	106.679	7.75285	-0.838354	5.44268
	106.68	7.75285	-0.84205	5.43234
	106.68	7.75285	-0.841552	5.42806
	106.68	7.75285	-0.840029	5.43775
	106.68	7.75285	-0.847439	5.44858
	106.68	7.75285	-0.868072	5.4505
	106.68	7.75285	-0.876771	5.44759
	106.68	7.75285	-0.857765	5.44571
	106.68	7.75285	-0.836416	5.44595
	106.68	7.75285	-0.832599	5.44673
	106.68	7.75285	-0.83833	5.44696
	106.68	7.75285	-0.842046	5.44679
	106.68	7.75285	-0.841559	5.44663
	106.68	7.75285	-0.840033	5.44663
	106.68	7.75285	-0.839567	5.44668
	106.68	7.75285	-0.839914	5.44671
	106.68	7.75285	-0.840225	5.4467
	106.68	7.75285	-0.840232	5.44668
	106.68	7.75285	-0.840125	5.44668
	106.68	7.75285	-0.840077	5.44669
	106.68	7.75285	-0.840095	5.44669
	106.657	7.75285	-0.84012	5.44669
	106.577	7.75285	-0.840124	5.44669
	106.496	7.75285	-0.840117	5.44669
	106.526	7.75285	-0.840112	5.44669
	106.64	7.75285	-0.840113	5.44669
	106.689	7.75285	-0.847986	5.44669
	106.626	7.75285	-0.868271	5.44669
	106.576	7.75285	-0.884531	5.44669
	106.598	7.75285	-0.885804	5.44669
	106.584	7.75285	-0.872951	5.44669
	106.497	7.75285	-0.85017	5.44669
	106.431	7.75285	-0.842512	5.44669
	106.43	7.75285	-0.862718	5.44669
	106.451	7.75285	-0.87633	5.4507
	106.461	7.75285	-0.859491	5.46104
	106.457	7.75285	-0.837297	5.46531
	106.452	7.75285	-0.832354	5.45562
	106.451	7.75285	-0.837914	5.4448
	106.431	7.75285	-0.841959	5.44287
	106.374	7.75285	-0.841671	5.44579
	106.35	7.80204	-0.840111	5.44767
	106.381	7.92881	-0.83956	5.44742
	106.384	8.03043	-0.839884	5.44664
	106.349	8.03839	-0.840215	5.44641
	106.307	8.00726	-0.840239	5.44658
	106.253	8.04084	-0.848002	5.44674
	106.215	8.17219	-0.868233	5.44675
	106.236	8.28128	-0.876638	5.44669
	106.306	8.24155	-0.857652	5.44667
	106.335	8.08162	-0.836416	5.44668
	106.279	7.96301	-0.832639	5.44669
	106.216	7.95976	-0.838347	5.44669
	106.205	7.99891	-0.842039	5.44669
	106.222	8.0162	-0.841551	5.44669
	106.233	8.05868	-0.840032	5.44669
	106.231	8.17649	-0.83957	5.44669
	106.227	8.27674	-0.839916	5.44669
	106.225	8.28731	-0.848096	5.44669
	106.226	8.25776	-0.868387	5.44669
	106.227	8.24189	-0.876669	5.44669
	106.227	8.24579	-0.857611	5.44669
	106.227	8.25307	-0.836387	5.44669
	106.227	8.25473	-0.832642	5.44669
	106.227	8.25284	-0.838358	5.44669
	106.227	8.25146	-0.842043	5.44669
	106.227	8.25155	-0.841548	5.44669
	106.227	8.25208	-0.847901	5.44669
	106.227	8.25227	-0.867725	5.44669
	106.227	8.25216	-0.876462	5.44669
	106.227	8.25205	-0.857759	5.44669
	106.227	8.25204	-0.836523	5.44669
	106.227	8.25208	-0.832646	5.44669
	106.227	8.2521	-0.838311	5.44669
	106.227	8.25209	-0.842022	5.44669
	106.205	8.25208	-0.841556	5.44669
	106.147	8.25208	-0.840041	5.44669
	106.123	8.25208	-0.839572	5.44669
	106.155	8.25208	-0.839914	5.44669
	106.135	8.25208	-0.840224	5.44669
	106.043	8.25208	-0.840232	5.44669
	105.977	8.25208	-0.840125	5.44669
	105.977	8.25208	-0.840077	5.44669
	105.999	8.25208	-0.840095	5.44669
	106.009	8.25208	-0.84012	5.44669
	106.004	8.25208	-0.840124	5.44669
	105.999	8.25208	-0.840117	5.44669
	105.999	8.25208	-0.840112	5.44669
	106	8.25208	-0.840113	5.44669
	106.001	8.25208	-0.840115	5.44669
	106.023	8.25208	-0.840115	5.44669
	106.08	8.25208	-0.840115	5.44669
	106.104	8.25208	-0.840115	5.44669
	106.05	8.25208	-0.840115	5.44669
	105.99	8.25208	-0.840115	5.44669
	105.98	8.30127	-0.840115	5.44669
	105.996	8.42805	-0.840115	5.44669
	106.006	8.52967	-0.840115	5.44669
	106.005	8.53763	-0.840115	5.44669
	106	8.4573	-0.840115	5.44669
	105.999	8.31492	-0.840115	5.44669
	106	8.21787	-0.840115	5.44669
	106.001	8.21738	-0.840115	5.44669
	106.001	8.25002	-0.840115	5.44669
	105.978	8.2636	-0.840115	5.44669
	105.899	8.25765	-0.840115	5.44669
	105.817	8.29951	-0.840115	5.44669
	105.825	8.42533	-0.840115	5.44669
	105.859	8.52916	-0.840115	5.44669
	105.827	8.58757	-0.840115	5.44669
	105.772	8.68296	-0.840115	5.44669
	105.755	8.76842	-0.840115	5.44669
	105.768	8.7808	-0.840115	5.44669
	105.778	8.75728	-0.847985	5.44669
	105.778	8.74328	-0.86827	5.44669
	105.775	8.74583	-0.87666	5.44669
	105.773	8.75187	-0.857648	5.44669
	105.774	8.7535	-0.836407	5.44669
	105.775	8.75204	-0.832636	5.44669
	105.775	8.75084	-0.838349	5.44669
	105.774	8.75086	-0.842041	5.44669
	105.774	8.7513	-0.84155	5.44669
	105.774	8.75147	-0.840032	5.44669
	105.774	8.75139	-0.83957	5.44669
	105.774	8.75129	-0.839916	5.44669
	105.752	8.75128	-0.840225	5.44669
	105.695	8.75131	-0.840232	5.44669
	105.671	8.75133	-0.840124	5.44669
	105.702	8.75132	-0.840077	5.44669
	105.683	8.75132	-0.847966	5.44669
	105.59	8.75132	-0.876146	5.44669
	105.524	8.75132	-0.904824	5.44669
	105.524	8.75132	-0.894195	5.44669
	105.547	8.75132	-0.853938	5.44669
	105.556	8.80051	-0.828927	5.44669
	105.552	8.97647	-0.830871	5.44669
	105.547	9.15568	-0.840276	5.44669
	105.546	9.0893	-0.843477	5.44669
	105.548	8.83772	-0.849338	5.44669
	105.549	8.73059	-0.867642	5.44669
	105.548	8.86951	-0.875916	5.44669
	105.548	8.98072	-0.85756	5.44669
	105.548	8.9311	-0.836634	5.44669
	105.548	8.91256	-0.832763	5.44669
	105.548	8.97824	-0.838321	5.44669
	105.526	9.07037	-0.841984	5.44669
	105.468	9.19318	-0.841537	5.44669
	105.445	9.27811	-0.840046	5.44669
	105.498	9.28051	-0.839581	5.44669
	105.559	9.20381	-0.839915	5.44669
	105.547	9.06491	-0.840221	5.44669
	105.473	9.01723	-0.84023	5.44669
	105.417	9.14235	-0.840125	5.44669
	105.392	9.22687	-0.840078	5.44669
	105.353	9.12181	-0.840096	5.44669
	105.316	9.03257	-0.84012	5.44669
	105.309	9.1285	-0.847994	5.44669
	105.319	9.2648	-0.868272	5.44669
	105.325	9.29798	-0.876657	5.44669
	105.324	9.26505	-0.857646	5.44669
	105.322	9.23972	-0.836407	5.44669
	105.321	9.24085	-0.832637	5.44669
	105.321	9.25034	-0.838349	5.44669
	105.322	9.25391	-0.842041	5.44669
	105.322	9.25204	-0.84155	5.44669
	105.322	9.24998	-0.840032	5.44669
	105.322	9.24979	-0.83957	5.44669
	105.322	9.25044	-0.839916	5.44669
	105.3	9.25078	-0.840225	5.44669
	105.22	9.25069	-0.840232	5.44669
	105.139	9.25053	-0.840124	5.44669
	105.146	9.2505	-0.847948	5.44669
	105.203	9.25054	-0.868251	5.44669
	105.228	9.25057	-0.876665	5.44669
	105.196	9.25057	-0.857657	5.44669
	105.126	9.25055	-0.836409	5.44669
	105.078	9.25055	-0.840505	5.44669
	105.078	9.25055	-0.866503	5.44669
	105.095	9.25056	-0.878586	5.44669
	105.101	9.25056	-0.859085	5.44669
	105.098	9.25055	-0.836324	5.44669
	105.095	9.25055	-0.832091	5.44669
	105.094	9.25055	-0.83815	5.44669
	105.095	9.25055	-0.842152	5.44669
	105.096	9.25055	-0.841667	5.44669
	105.096	9.29974	-0.840041	5.44669
	105.095	9.42652	-0.839532	5.44669
	105.095	9.47895	-0.839897	5.44669
	105.095	9.36013	-0.840231	5.44669
	105.096	9.22738	-0.840241	5.44669
	105.096	9.25301	-0.840126	5.44669
	105.096	9.46467	-0.847946	5.44669
	105.073	9.66696	-0.868249	5.44669
	104.993	9.5975	-0.876665	5.44669
	104.89	9.33644	-0.857658	5.44669
	104.84	9.17723	-0.836409	5.44669
	104.873	9.19154	-0.832634	5.44669
	104.952	9.25225	-0.838347	5.44669
	104.98	9.32149	-0.842041	5.44669
	104.921	9.48422	-0.841551	5.44669
	104.857	9.65076	-0.840032	5.44669
	104.846	9.63295	-0.839569	5.44669
	104.864	9.5616	-0.839916	5.44669
	104.875	9.63567	-0.840225	5.44669
	104.874	9.75672	-0.840232	5.44669
	104.869	9.79133	-0.840124	5.44669
	104.868	9.76442	-0.840077	5.44669
	104.869	9.74111	-0.840096	5.44669
	104.87	9.74094	-0.84012	5.44669
	104.87	9.74917	-0.840124	5.44669
	104.869	9.75267	-0.840117	5.44669
	104.869	9.75122	-0.840112	5.44669
	104.869	9.74936	-0.840113	5.44669
	104.869	9.7491	-0.840115	5.44669
	104.869	9.74966	-0.840115	5.44669
	104.869	9.74998	-0.840115	5.44669
	104.869	9.74992	-0.840115	5.44669
	104.869	9.74978	-0.840115	5.44669
	104.869	9.74974	-0.840115	5.44669
	104.869	9.74977	-0.840115	5.44669
	104.869	9.7498	-0.847986	5.44669
	104.869	9.70061	-0.86827	5.44669
	104.847	9.57382	-0.87666	5.44669
	104.789	9.52139	-0.857648	5.44669
	104.743	9.64021	-0.836407	5.44669
	104.717	9.77297	-0.832636	5.44669
	104.696	9.79653	-0.84622	5.44669
	104.715	9.76083	-0.870197	5.44669
	104.755	9.73775	-0.878095	5.44669
	104.792	9.74082	-0.857565	5.44669
	104.819	9.75031	-0.835862	5.44669
	104.777	9.7532	-0.832438	5.44669
	104.677	9.75103	-0.83846	5.44669
	104.616	9.7491	-0.842158	5.44669
	104.62	9.74906	-0.84156	5.44669
	104.643	9.74973	-0.839994	5.44669
	104.651	9.75003	-0.83955	5.44669
	104.646	9.74991	-0.839921	5.44669
	104.641	9.74976	-0.840234	5.44669
	104.641	9.74973	-0.840234	5.44669
	104.643	9.74978	-0.840122	5.44669
	104.643	9.74981	-0.840076	5.44669
	104.643	9.7498	-0.840096	5.44669
	104.621	9.74979	-0.840121	5.44669
	104.563	9.74979	-0.840124	5.44669
	104.539	9.74979	-0.840117	5.44669
	104.593	9.74979	-0.840112	5.44669
	104.631	9.74979	-0.840113	5.44669
	104.584	9.74979	-0.847986	5.44669
	104.544	9.74979	-0.868271	5.44669
	104.565	9.79898	-0.87666	5.44669
	104.57	9.92576	-0.857648	5.44669
	104.539	9.97819	-0.844277	5.44669
	104.52	9.85937	-0.868663	5.44669
	104.523	9.72662	-0.903049	5.44669
	104.508	9.70305	-0.896119	5.44669
	104.453	9.73875	-0.855376	5.44669
	104.405	9.76183	-0.828845	5.44669
	104.4	9.75876	-0.830325	5.44669
	104.414	9.74927	-0.840077	5.44669
	104.421	9.74638	-0.843587	5.44669
	104.42	9.79774	-0.849455	5.44669
	104.416	9.97564	-0.867652	5.44669
	104.415	10.1549	-0.883749	5.44669
	104.416	10.0878	-0.885696	5.44669
	104.417	9.83596	-0.873184	5.44669
	104.417	9.67976	-0.850305	5.44669
	104.417	9.69205	-0.834615	5.44669
	104.417	9.80004	-0.834504	5.44669
	104.417	9.94678	-0.839769	5.44669
	104.417	10.0358	-0.841972	5.44669
	104.417	10.0314	-0.841017	5.44669
	104.417	9.99956	-0.839833	5.44669
	104.417	10.0372	-0.839676	5.44669
	104.417	10.1214	-0.840031	5.44669
	104.417	10.103	-0.840236	5.44669
	104.417	10.0591	-0.848066	5.44669
	104.417	10.1446	-0.868261	5.44669
	104.417	10.2606	-0.876627	5.44669
	104.417	10.2891	-0.857638	5.44669
	104.417	10.2614	-0.836414	5.44669
	104.417	10.2399	-0.832643	5.44669
	104.417	10.2408	-0.838349	5.44669
	104.417	10.2488	-0.842039	5.44669
	104.417	10.2519	-0.84942	5.44669
	104.417	10.2503	-0.868187	5.44669
	104.417	10.2485	-0.876115	5.44669
	104.394	10.2484	-0.857449	5.44669
	104.337	10.2489	-0.836517	5.44669
	104.291	10.2492	-0.840624	5.44669
	104.265	10.2491	-0.874385	5.44669
	104.244	10.249	-0.906704	5.44669
	104.285	10.249	-0.89561	5.44669
	104.36	10.249	-0.853862	5.44669
	104.363	10.249	-0.836263	5.44669
	104.335	10.249	-0.858829	5.44669
	104.344	10.249	-0.876928	5.44669
	104.317	10.249	-0.868996	5.44669
	104.229	10.249	-0.865925	5.44669
	104.168	10.249	-0.868516	5.44669
	104.168	10.249	-0.86299	5.44669
	104.189	10.249	-0.866405	5.44669
	104.198	10.2982	-0.870853	5.44669
	104.194	10.425	-0.863799	5.44669
	104.189	10.4774	-0.865913	5.44669
	104.189	10.3586	-0.87036	5.44669
	104.19	10.2259	-0.855896	5.44669
	104.191	10.2023	-0.83792	5.44669
	104.191	10.2872	-0.841765	5.44669
	104.19	10.437	-0.866494	5.44669
	104.19	10.4864	-0.878134	5.44669
	104.19	10.4073	-0.858899	5.44669
	104.19	10.3984	-0.836406	5.44669
	104.19	10.4294	-0.832192	5.44669
	104.19	10.3975	-0.838163	5.44669
	104.19	10.4146	-0.842121	5.44669
	104.19	10.4397	-0.84165	5.44669
	104.19	10.396	-0.840045	5.44669
	104.19	10.4595	-0.83954	5.44669
	104.168	10.6144	-0.839899	5.44669
	104.088	10.5762	-0.840229	5.44669
	104.007	10.394	-0.840239	5.44669
	104.015	10.412	-0.840126	5.44669
	104.049	10.6447	-0.847946	5.44669
	104.016	10.7612	-0.87612	5.44669
	103.961	10.6329	-0.904821	5.44669
	103.967	10.4736	-0.894203	5.44669
	104.037	10.3932	-0.853942	5.44669
	104.071	10.3575	-0.828926	5.44669
	104.018	10.4602	-0.830869	5.44669
	103.954	10.6285	-0.840275	5.44669
	103.942	10.631	-0.851348	5.44669
	103.958	10.5673	-0.869623	5.44669
	103.97	10.6373	-0.876031	5.44669
	103.968	10.7539	-0.856904	5.44669
	103.964	10.739	-0.844189	5.44669
	103.962	10.5867	-0.861019	5.44669
	103.963	10.5117	-0.875021	5.44669
	103.964	10.6301	-0.859547	5.44669
	103.964	10.7708	-0.837786	5.44669
	103.964	10.7978	-0.832539	5.44669
	103.964	10.7607	-0.837818	5.44669
	103.964	10.7358	-0.841853	5.44669
	103.964	10.7386	-0.84166	5.44669
	103.964	10.7486	-0.840144	5.44669
	103.964	10.7518	-0.839578	5.44669
	103.964	10.7004	-0.839879	5.44669
	103.964	10.5716	-0.840207	5.44669
	103.964	10.5191	-0.848108	5.44669
	103.964	10.6386	-0.876159	5.44669
	103.964	10.7717	-0.904779	5.44669
	103.964	10.7951	-0.894172	5.44669
	103.964	10.7593	-0.853944	5.44669
	103.964	10.7362	-0.828937	5.44669
	103.942	10.7393	-0.830873	5.44669
	103.862	10.7488	-0.840273	5.44669
	103.758	10.7517	-0.843475	5.44669
	103.709	10.7495	-0.841467	5.44669
	103.719	10.7476	-0.839487	5.44669
	103.74	10.7475	-0.839371	5.44669
	103.745	10.7482	-0.840026	5.44669
	103.74	10.7485	-0.840342	5.44669
	103.736	10.7484	-0.840241	5.44669
	103.736	10.7482	-0.840087	5.44669
	103.738	10.7482	-0.840058	5.44669
	103.738	10.7483	-0.840101	5.44669
	103.738	10.7483	-0.840129	5.44669
	103.738	10.7483	-0.840126	5.44669
	103.738	10.7483	-0.847985	5.44669
	103.738	10.7483	-0.876137	5.44669
	103.738	10.7483	-0.904814	5.44669
	103.738	10.7483	-0.894194	5.44669
	103.738	10.7975	-0.853941	5.44669
	103.738	10.9242	-0.828928	5.44669
	103.715	10.9767	-0.83087	5.44669
	103.636	10.8578	-0.840275	5.44669
	103.532	10.7251	-0.843477	5.44669
	103.483	10.7015	-0.841467	5.44669
	103.493	10.7864	-0.847357	5.44669
	103.514	10.9855	-0.867526	5.44669
	103.519	11.2108	-0.876571	5.44669
	103.514	11.3109	-0.857876	5.44669
	103.51	11.2356	-0.836533	5.44669
	103.51	11.0643	-0.832608	5.44669
	103.511	11.0027	-0.846163	5.44669
	103.512	11.1336	-0.878053	5.44669
	103.512	11.2747	-0.906265	5.44669
	103.511	11.2974	-0.894121	5.44669
	103.511	11.2584	-0.853394	5.44669
	103.511	11.2343	-0.828725	5.44669
	103.489	11.2381	-0.83098	5.44669
	103.432	11.2482	-0.840393	5.44669
	103.386	11.2512	-0.843487	5.44669
	103.36	11.2488	-0.84143	5.44669
	103.316	11.2467	-0.847338	5.44669
	103.277	11.2467	-0.867532	5.44669
	103.272	11.2474	-0.87658	5.44669
	103.282	11.2478	-0.865748	5.44669
	103.289	11.2476	-0.864686	5.44669
	103.288	11.2475	-0.869152	5.44669
	103.285	11.2474	-0.855826	5.44669
	103.284	11.2475	-0.83832	5.44669
	103.285	11.2475	-0.834087	5.44669
	103.285	11.2475	-0.838277	5.44669
	103.285	11.2475	-0.841495	5.44669
	103.285	11.2475	-0.841348	5.44669
	103.285	11.2475	-0.840141	5.44669
	103.285	11.2475	-0.839687	5.44669
	103.285	11.2475	-0.839927	5.44669
	103.285	11.2475	-0.840188	5.44669
	103.285	11.2475	-0.840212	5.44669
	103.285	11.2475	-0.84013	5.44669
	103.285	11.2475	-0.840086	5.44669
	103.285	11.2475	-0.840098	5.44669
	103.263	11.2475	-0.840118	5.44669
	103.183	11.2475	-0.840122	5.44669
	103.08	11.2475	-0.840117	5.44669
	103.052	11.2475	-0.840113	5.44669
	103.12	11.2475	-0.840113	5.44669
	103.187	11.2475	-0.840115	5.44669
	103.196	11.2475	-0.840115	5.44669
	103.154	11.2475	-0.840115	5.44669
	103.086	11.2475	-0.840115	5.44669
	103.042	11.2475	-0.840115	5.44669
	103.043	11.2967	-0.840115	5.44669
	103.058	11.4235	-0.840115	5.44669
	103.064	11.4759	-0.840115	5.44669
	103.061	11.3571	-0.840115	5.44669
	103.058	11.2243	-0.840115	5.44669
	103.058	11.2008	-0.847985	5.44669
	103.059	11.2365	-0.876141	5.44669
	103.059	11.3087	-0.904815	5.44669
	103.059	11.4324	-0.902064	5.44669
	103.059	11.4754	-0.882096	5.44669
	103.059	11.4029	-0.865473	5.44669
	103.059	11.4482	-0.848404	5.44669
	103.059	11.6058	-0.844438	5.44669
	103.059	11.5752	-0.864154	5.44669
	103.059	11.346	-0.876246	5.44669
	103.059	11.1863	-0.858946	5.44669
	103.059	11.1891	-0.837098	5.44669
	103.059	11.2943	-0.832465	5.44669
	103.037	11.4925	-0.838031	5.44669
	102.979	11.661	-0.84984	5.44669
	102.955	11.5823	-0.869789	5.44669
	102.987	11.3293	-0.876637	5.44669
	102.967	11.1768	-0.857099	5.44669
	102.874	11.2402	-0.836185	5.44669
	102.809	11.4745	-0.832739	5.44669
	102.809	11.7219	-0.846341	5.44669
	102.831	11.8187	-0.870211	5.44669
	102.841	11.7834	-0.878058	5.44669
	102.836	11.7361	-0.857544	5.44669
	102.831	11.7292	-0.835866	5.44669
	102.831	11.7431	-0.832447	5.44669
	102.832	11.7515	-0.838462	5.44669
	102.833	11.75	-0.842156	5.44669
	102.833	11.7464	-0.841558	5.44669
	102.833	11.7454	-0.839994	5.44669
	102.832	11.7463	-0.839551	5.44669
	102.833	11.747	-0.839922	5.44669
	102.833	11.747	-0.840234	5.44669
	102.833	11.7467	-0.840233	5.44669
	102.833	11.7466	-0.840122	5.44669
	102.81	11.7467	-0.840076	5.44669
	102.731	11.7467	-0.840096	5.44669
	102.649	11.7468	-0.840121	5.44669
	102.657	11.7467	-0.840124	5.44669
	102.691	11.7467	-0.840117	5.44669
	102.659	11.7467	-0.840112	5.44669
	102.604	11.7467	-0.840113	5.44669
	102.587	11.7467	-0.840115	5.44669
	102.6	11.7467	-0.840115	5.44669
	102.61	11.7467	-0.840115	5.44669
	102.61	11.7467	-0.840115	5.44669
	102.607	11.7467	-0.840115	5.44669
	102.605	11.7467	-0.840115	5.44669
	102.606	11.7467	-0.840115	5.44669
	102.606	11.7467	-0.840115	5.44669
	102.607	11.7467	-0.840115	5.44669
	102.606	11.7959	-0.840115	5.44669
	102.606	11.9719	-0.840115	5.44669
	102.606	12.1511	-0.840115	5.44669
	102.606	12.0847	-0.840115	5.44669
	102.606	11.8331	-0.840115	5.44669
	102.606	11.6768	-0.840115	5.44669
	102.606	11.689	-0.840115	5.44669
	102.606	11.7477	-0.840115	5.44669
	102.606	11.7677	-0.840115	5.44669
	102.606	11.7552	-0.840115	5.44669
	102.606	11.7428	-0.840115	5.44669
	102.606	11.7421	-0.840115	5.44669
	102.584	11.7954	-0.840115	5.44669
	102.527	11.9241	-0.840115	5.44669
	102.503	11.9759	-0.840115	5.44669
	102.557	11.8561	-0.840115	5.44669
	102.617	11.7232	-0.847985	5.44669
	102.605	11.6999	-0.86827	5.44669
	102.532	11.7358	-0.87666	5.44669
	102.497	11.7588	-0.857648	5.44669
	102.553	11.7557	-0.836407	5.44669
	102.617	11.7462	-0.832636	5.44669
	102.629	11.7433	-0.838349	5.44669
	102.612	11.7455	-0.842041	5.44669
	102.601	11.7966	-0.84155	5.44669
	102.602	11.9234	-0.840032	5.44669
	102.607	12.0244	-0.84744	5.44669
	102.608	12.0812	-0.868071	5.44669
	102.585	12.177	-0.884641	5.44669
	102.526	12.214	-0.885921	5.44669
	102.48	12.0506	-0.880832	5.44669
	102.477	11.7985	-0.878288	5.44669
	102.513	11.7239	-0.871167	5.44669
	102.556	11.9256	-0.852101	5.44669
	102.542	12.1577	-0.843956	5.44669
	102.518	12.104	-0.862637	5.44669
	102.558	11.8389	-0.883653	5.44669
	102.612	11.6724	-0.887446	5.44669
	102.625	11.6851	-0.873953	5.44669
	102.612	11.7477	-0.857876	5.44669
	102.602	11.7691	-0.862372	5.44669
	102.602	11.7558	-0.870988	5.44669
	102.606	11.7426	-0.857419	5.44669
	102.585	11.7418	-0.838335	5.44669
	102.527	11.7461	-0.833527	5.44669
	102.503	11.7482	-0.845908	5.44669
	102.556	11.7476	-0.869749	5.44669
	102.617	11.7466	-0.88589	5.44669
	102.628	11.7464	-0.893718	5.44669
	102.611	11.7466	-0.900642	5.44669
	102.601	11.796	-0.886504	5.44669
	102.602	11.9228	-0.852251	5.44669
	102.607	12.0243	-0.830962	5.44669
	102.608	12.0323	-0.832324	5.44669
	102.607	11.9519	-0.840161	5.44669
	102.584	11.8096	-0.842913	5.44669
	102.504	11.7125	-0.841271	5.44669
	102.401	11.712	-0.839605	5.44669
	102.373	11.7447	-0.83949	5.44669
	102.464	11.7583	-0.840034	5.44669
	102.588	11.7523	-0.840303	5.44669
	102.643	11.7942	-0.848093	5.44669
	102.605	11.92	-0.868248	5.44669
	102.522	11.9746	-0.884483	5.44669
	102.471	11.9063	-0.885792	5.44669
	102.475	11.9	-0.872963	5.44669
	102.493	11.9283	-0.850179	5.44669
	102.5	11.8943	-0.834641	5.44669
	102.518	11.9115	-0.834559	5.44669
	102.572	11.9866	-0.839783	5.44669
	102.617	12.07	-0.841959	5.44669
	102.622	12.1366	-0.848877	5.44669
	102.609	12.0457	-0.867988	5.44669
	102.602	11.8223	-0.876225	5.44669
	102.603	11.6862	-0.857566	5.44669
	102.607	11.6968	-0.836527	5.44669
	102.608	11.7477	-0.832716	5.44669
	102.584	11.8141	-0.83834	5.44669
	102.526	11.93	-0.842009	5.44669
	102.503	11.9717	-0.84154	5.44669
	102.557	11.8523	-0.840039	5.44669
	102.617	11.7723	-0.839576	5.44669
	102.628	11.8772	-0.839916	5.44669
	102.589	11.9648	-0.840223	5.44669
	102.521	11.8682	-0.840231	5.44669
	102.476	11.7322	-0.840125	5.44669
	102.477	11.6994	-0.840078	5.44669
	102.515	11.7324	-0.840096	5.44669
	102.578	11.7576	-0.84012	5.44669
	102.621	11.7564	-0.847994	5.44669
	102.622	11.7469	-0.868272	5.44669
	102.585	11.7926	-0.876657	5.44669
	102.521	11.9704	-0.857646	5.44669
	102.5	12.1517	-0.836407	5.44669
	102.557	12.0855	-0.832637	5.44669
	102.596	11.8824	-0.838349	5.44669
	102.526	11.8526	-0.842041	5.44669
	102.428	11.9172	-0.849421	5.44669
	102.447	11.8573	-0.868187	5.44669
	102.563	11.7938	-0.876115	5.44669
	102.616	11.8844	-0.857449	5.44669
	102.554	11.9602	-0.836517	5.44669
	102.503	11.8637	-0.832753	5.44669
	102.547	11.732	-0.846229	5.44669
	102.613	11.7009	-0.870159	5.44669
	102.607	11.7823	-0.878076	5.44669
	102.534	11.9333	-0.85757	5.44669
	102.498	11.9844	-0.835871	5.44669
	102.552	11.8564	-0.832439	5.44669
	102.617	11.7203	-0.838457	5.44669
	102.629	11.6986	-0.842156	5.44669
	102.612	11.7363	-0.84156	5.44669
	102.601	11.7595	-0.839995	5.44669
	102.602	11.7558	-0.839551	5.44669
	102.606	11.746	-0.839921	5.44669
	102.608	11.7924	-0.840234	5.44669
	102.607	11.9215	-0.840234	5.44669
	102.606	11.9759	-0.840122	5.44669
	102.606	11.8571	-0.840076	5.44669
	102.606	11.7236	-0.840096	5.44669
	102.606	11.6997	-0.840121	5.44669
	102.606	11.7356	-0.840124	5.44669
	102.606	11.7588	-0.840117	5.44669
	102.606	11.7558	-0.840112	5.44669
	102.606	11.7462	-0.840113	5.44669
	102.606	11.7433	-0.840115	5.44669
	102.606	11.7455	-0.840115	5.44669
	102.606	11.7474	-0.840115	5.44669
	102.606	11.7475	-0.840115	5.44669
	102.606	11.7468	-0.840115	5.44669
	102.629	11.7465	-0.840115	5.44669
	102.686	11.7466	-0.840115	5.44669
	102.732	11.7468	-0.840115	5.44669
	102.758	11.7468	-0.840115	5.44669
	102.801	11.7467	-0.847985	5.44669
	102.84	11.7467	-0.86827	5.44669
	102.824	11.7467	-0.87666	5.44669
	102.756	11.7467	-0.857648	5.44669
	102.703	11.7467	-0.836407	5.44669
	102.701	11.7467	-0.832636	5.44669
	102.74	11.7467	-0.838349	5.44669
	102.805	11.7467	-0.849912	5.44669
	102.848	11.7467	-0.869706	5.44669
	102.848	11.7467	-0.876577	5.44669
	102.833	11.7467	-0.857103	5.44669
	102.827	11.7467	-0.844079	5.44669
	102.83	11.7467	-0.860902	5.44669
	102.833	11.7467	-0.875011	5.44669
	102.834	11.7467	-0.859584	5.44669
	102.833	11.7467	-0.837805	5.44669
	102.832	11.7467	-0.832534	5.44669
	102.832	11.7467	-0.84568	5.44669
	102.833	11.7467	-0.870007	5.44669
	102.833	11.7467	-0.878208	5.44669
	102.855	11.7467	-0.85768	5.44669
	102.935	11.7467	-0.83587	5.44669
	103.038	11.7467	-0.8324	5.44669
	103.066	11.7467	-0.838441	5.44669
	102.998	11.7467	-0.842164	5.44669
	102.93	11.7467	-0.84944	5.44669
	102.922	11.6975	-0.868151	5.44669
	102.964	11.5708	-0.876093	5.44669
	103.032	11.4691	-0.857453	5.44669
	103.076	11.4612	-0.836526	5.44669
	103.075	11.5415	-0.832756	5.44669
	103.059	11.6347	-0.838356	5.44669
	103.053	11.605	-0.842002	5.44669
	103.056	11.553	-0.841531	5.44669
	103.06	11.59	-0.840038	5.44669
	103.06	11.5332	-0.839579	5.44669
	103.059	11.3344	-0.839918	5.44669
	103.059	11.2456	-0.840223	5.44669
	103.059	11.3734	-0.84023	5.44669
	103.059	11.4735	-0.840125	5.44669
	103.059	11.3739	-0.840078	5.44669
	103.059	11.2322	-0.847967	5.44669
	103.059	11.1981	-0.876146	5.44669
	103.059	11.2325	-0.904824	5.44669
	103.059	11.308	-0.894195	5.44669
	103.059	11.4335	-0.853938	5.44669
	103.059	11.5253	-0.828927	5.44669
	103.059	11.5295	-0.830871	5.44669
	103.059	11.4512	-0.840276	5.44669
	103.081	11.3109	-0.843477	5.44669
	103.139	11.2141	-0.841467	5.44669
	103.162	11.2129	-0.839486	5.44669
	103.109	11.2452	-0.839371	5.44669
	103.048	11.2589	-0.840027	5.44669
	103.038	11.2531	-0.840342	5.44669
	103.054	11.2458	-0.840241	5.44669
	103.087	11.2448	-0.840087	5.44669
	103.165	11.247	-0.840058	5.44669
	103.264	11.2482	-0.840101	5.44669
	103.313	11.248	-0.840129	5.44669
	103.303	11.2474	-0.847996	5.44669
	103.283	11.2473	-0.86827	5.44669
	103.278	11.2474	-0.876656	5.44669
	103.283	11.2475	-0.857647	5.44669
	103.287	11.2475	-0.836407	5.44669
	103.287	11.2475	-0.832637	5.44669
	103.285	11.2475	-0.838349	5.44669
	103.285	11.2475	-0.842041	5.44669
	103.285	11.2475	-0.84155	5.44669
	103.285	11.2475	-0.847902	5.44669
	103.285	11.2475	-0.867725	5.44669
	103.285	11.2475	-0.876461	5.44669
	103.285	11.2475	-0.857759	5.44669
	103.285	11.2475	-0.836524	5.44669
	103.285	11.2475	-0.832646	5.44669
	103.285	11.2475	-0.838311	5.44669
	103.285	11.2475	-0.842022	5.44669
	103.285	11.2475	-0.841556	5.44669
	103.285	11.2475	-0.840041	5.44669
	103.285	11.2475	-0.839572	5.44669
	103.285	11.2475	-0.839914	5.44669
	103.285	11.2475	-0.840224	5.44669
	103.285	11.2475	-0.840232	5.44669
	103.307	11.2475	-0.840125	5.44669
	103.365	11.2475	-0.840077	5.44669
	103.411	11.2475	-0.840095	5.44669
	103.437	11.2475	-0.84012	5.44669
	103.48	11.2475	-0.840124	5.44669
	103.497	11.2475	-0.840117	5.44669
	103.445	11.2475	-0.840112	5.44669
	103.411	11.2475	-0.847984	5.4507
	103.458	11.2475	-0.86827	5.46104
	103.519	11.2475	-0.87666	5.46531
	103.533	11.2475	-0.857648	5.45562
	103.517	11.2475	-0.836407	5.4448
	103.506	11.2475	-0.832636	5.44287
	103.507	11.2475	-0.838349	5.44579
	103.511	11.1983	-0.842041	5.44767
	103.513	11.0715	-0.84155	5.44742
	103.512	10.9699	-0.840032	5.44664
	103.511	10.962	-0.83957	5.44641
	103.511	10.9931	-0.839916	5.44658
	103.511	10.9595	-0.840225	5.44674
	103.512	10.8773	-0.840232	5.44675
	103.512	10.9442	-0.840124	5.44669
	103.534	11.1632	-0.840077	5.44667
	103.591	11.3059	-0.840096	5.44668
	103.615	11.2505	-0.847991	5.44669
	103.583	11.0231	-0.868279	5.44669
	103.603	10.8248	-0.876662	5.44669
	103.696	10.8524	-0.857646	5.44669
	103.762	10.9391	-0.836405	5.44669
	103.762	10.868	-0.840507	5.44669
	103.739	10.7427	-0.866505	5.44669
	103.73	10.7053	-0.878586	5.44669
	103.734	10.7325	-0.859084	5.44669
	103.739	10.757	-0.836323	5.44669
	103.74	10.7575	-0.832091	5.44669
	103.738	10.749	-0.83815	5.44669
	103.737	10.7453	-0.842152	5.44669
	103.737	10.7467	-0.841667	5.44669
	103.738	10.7487	-0.840041	5.44669
	103.738	10.749	-0.839532	5.44669
	103.738	10.7484	-0.839897	5.44669
	103.738	10.7481	-0.840231	5.44669
	103.738	10.7481	-0.840241	5.44669
	103.738	10.7483	-0.840126	5.44669
	103.76	10.7483	-0.840075	5.44669
	103.818	10.7483	-0.840094	5.44669
	103.841	10.7483	-0.84012	5.44669
	103.787	10.7483	-0.840124	5.44669
	103.727	10.7483	-0.840117	5.44669
	103.717	10.7483	-0.840112	5.44669
	103.755	10.7483	-0.840113	5.44669
	103.845	10.7483	-0.840115	5.44669
	103.947	10.7483	-0.840115	5.44669
	103.993	10.7483	-0.840115	5.44669
	103.981	10.7483	-0.840115	5.44669
	103.961	10.7483	-0.840115	5.44669
	103.957	10.7483	-0.840115	5.44669
	103.962	10.7483	-0.840115	5.44669
	103.966	10.7483	-0.847986	5.44669
	103.966	10.7483	-0.86827	5.44669
	103.964	10.7483	-0.87666	5.44669
	103.964	10.7483	-0.857648	5.44669
	103.964	10.7483	-0.836407	5.44669
	103.964	10.7483	-0.832636	5.44669
	103.964	10.7483	-0.838349	5.44669
	103.964	10.7483	-0.842041	5.44669
	103.964	10.7483	-0.84155	5.44669
	103.964	10.7483	-0.847902	5.44669
	103.964	10.7483	-0.867725	5.44669
	103.964	10.7483	-0.876461	5.44669
	103.964	10.6991	-0.857759	5.44669
	103.964	10.5723	-0.844394	5.44669
	103.986	10.5199	-0.868672	5.44669
	104.066	10.6387	-0.903012	5.44669
	104.147	10.7222	-0.8961	5.44669
	104.14	10.5698	-0.855381	5.44669
	104.083	10.3549	-0.828854	5.44669
	104.036	10.3491	-0.830327	5.44669
	104.01	10.4769	-0.840074	5.44669
	104.056	10.5903	-0.843586	5.44669
	104.158	10.6507	-0.841584	5.44669
	104.196	10.5465	-0.839497	5.44669
	104.133	10.3197	-0.839334	5.44669
	104.064	10.187	-0.840007	5.44669
	104.053	10.2001	-0.840347	5.44669
	104.094	10.251	-0.84025	5.44669
	104.163	10.2673	-0.840089	5.44669
	104.208	10.256	-0.840056	5.44669
	104.206	10.2455	-0.840099	5.44669
	104.191	10.2451	-0.840129	5.44669
	104.185	10.2486	-0.840126	5.44669
	104.188	10.2503	-0.847985	5.44669
	104.191	10.2497	-0.868266	5.44669
	104.192	10.2489	-0.876658	5.44669
	104.191	10.2487	-0.857649	5.44669
	104.19	10.249	-0.836408	5.44669
	104.19	10.2491	-0.832636	5.44669
	104.19	10.2491	-0.838349	5.44669
	104.19	10.249	-0.842041	5.44669
	104.19	10.249	-0.84155	5.44669
	104.213	10.1998	-0.840032	5.44669
	104.292	10.0731	-0.83957	5.44669
	104.396	10.0206	-0.839916	5.44669
	104.446	10.1394	-0.840225	5.44669
	104.435	10.2722	-0.840232	5.44669
	104.414	10.2958	-0.840124	5.44669
	104.409	10.2601	-0.840077	5.44669
	104.414	10.1878	-0.840096	5.44669
	104.418	10.0149	-0.84012	5.44669
	104.418	9.79599	-0.840124	5.44669
	104.417	9.6893	-0.840117	5.44669
	104.416	9.71031	-0.840112	5.44669
	104.416	9.75512	-0.840113	5.44669
	104.417	9.76611	-0.840115	5.44669
	104.417	9.80393	-0.840115	5.44669
	104.439	9.92203	-0.840115	5.44669
	104.519	9.97487	-0.847985	5.44669
	104.622	9.8593	-0.86827	5.44669
	104.672	9.72777	-0.87666	5.44669
	104.661	9.70356	-0.857648	5.44669
	104.64	9.73856	-0.836407	5.44669
	104.635	9.76157	-0.832636	5.44669
	104.641	9.75872	-0.838349	5.44669
	104.645	9.74935	-0.842041	5.44669
	104.644	9.74643	-0.84155	5.44669
	104.643	9.74854	-0.840032	5.44669
	104.642	9.75046	-0.83957	5.44669
	104.643	9.75052	-0.839916	5.44669
	104.643	9.74986	-0.840225	5.44669
	104.643	9.74956	-0.840232	5.44669
	104.643	9.74967	-0.840124	5.44669
	104.665	9.74982	-0.840077	5.44669
	104.723	9.74985	-0.840096	5.44669
	104.769	9.7498	-0.84012	5.44669
	104.772	9.74978	-0.840124	5.44669
	104.758	9.74978	-0.847987	5.44669
	104.773	9.74979	-0.868268	5.44669
	104.833	9.74979	-0.876658	5.44669
	104.882	9.74979	-0.857648	5.44669
	104.864	9.74979	-0.844278	5.44669
	104.792	9.74979	-0.860792	5.44669
	104.76	9.74979	-0.874894	5.44669
	104.816	9.74979	-0.867445	5.44669
	104.88	9.74979	-0.865998	5.44669
	104.892	9.74979	-0.869098	5.44669
	104.875	9.74979	-0.855337	5.44669
	104.863	9.74979	-0.838134	5.44669
	104.865	9.74979	-0.842053	5.44669
	104.869	9.74979	-0.866538	5.44669
	104.871	9.74979	-0.878051	5.44669
	104.87	9.74979	-0.858848	5.44669
	104.869	9.74979	-0.836415	5.44669
	104.869	9.74979	-0.832213	5.44669
	104.869	9.7006	-0.838169	5.44669
	104.869	9.57382	-0.842116	5.44669
	104.869	9.52139	-0.841646	5.44669
	104.869	9.64021	-0.840045	5.44669
	104.869	9.77296	-0.839541	5.44669
	104.869	9.74734	-0.839899	5.44669
	104.869	9.53567	-0.848099	5.44669
	104.869	9.33339	-0.868394	5.44669
	104.869	9.40284	-0.876671	5.44669
	104.869	9.61472	-0.857609	5.44669
	104.869	9.59796	-0.836386	5.44669
	104.869	9.35525	-0.832642	5.44669
	104.869	9.18496	-0.838359	5.44669
	104.869	9.18809	-0.842043	5.44669
	104.869	9.24806	-0.841548	5.44669
	104.892	9.27177	-0.847901	5.44669
	104.971	9.26034	-0.867725	5.44669
	105.075	9.24711	-0.876462	5.44669
	105.102	9.24564	-0.857759	5.44669
	105.034	9.24972	-0.836523	5.44669
	104.989	9.25195	-0.832646	5.44669
	105.038	9.25144	-0.838311	5.44669
	105.104	9.25043	-0.842022	5.44669
	105.118	9.25019	-0.841556	5.44669
	105.102	9.25045	-0.840041	5.44669
	105.09	9.25064	-0.839572	5.44669
	105.091	9.25063	-0.839914	5.44669
	105.096	9.25056	-0.840224	5.44669
	105.097	9.25053	-0.840232	5.44669
	105.096	9.25054	-0.840125	5.44669
	105.095	9.25056	-0.840077	5.44669
	105.095	9.25056	-0.840095	5.44669
	105.095	9.25056	-0.84012	5.44669
	105.096	9.25055	-0.840124	5.44669
	105.096	9.25055	-0.840117	5.44669
	105.095	9.25056	-0.847983	5.44669
	105.118	9.25056	-0.868269	5.44669
	105.175	9.25055	-0.87666	5.44669
	105.199	9.25055	-0.857649	5.44669
	105.167	9.25055	-0.836407	5.44669
	105.187	9.25055	-0.832636	5.44669
	105.258	9.25055	-0.838349	5.44669
	105.266	9.25055	-0.842041	5.44669
	105.242	9.25055	-0.84155	5.44669
	105.273	9.25055	-0.840032	5.44669
	105.324	9.25055	-0.83957	5.44669
	105.339	9.25055	-0.839916	5.44669
	105.328	9.25055	-0.840225	5.44669
	105.318	9.25055	-0.840232	5.44669
	105.318	9.25055	-0.840124	5.44669
	105.322	9.25055	-0.840077	5.44669
	105.323	9.25055	-0.840096	5.44669
	105.322	9.25055	-0.84012	5.44669
	105.322	9.25055	-0.840124	5.44669
	105.322	9.25055	-0.840117	5.44669
	105.322	9.25055	-0.840112	5.44669
	105.322	9.25055	-0.840113	5.44669
	105.322	9.25055	-0.840115	5.44669
	105.344	9.20136	-0.840115	5.44669
	105.424	9.07459	-0.840115	5.44669
	105.527	9.02216	-0.840115	5.44669
	105.555	9.14097	-0.840115	5.44669
	105.487	9.27373	-0.840115	5.44669
	105.442	9.29729	-0.840115	5.44669
	105.491	9.26159	-0.840115	5.44669
	105.556	9.23851	-0.840115	5.44669
	105.571	9.24158	-0.847985	5.44669
	105.555	9.20188	-0.86827	5.44669
	105.543	9.02881	-0.88453	5.44669
	105.543	8.79824	-0.885804	5.44669
	105.548	8.73592	-0.872952	5.44669
	105.55	8.88583	-0.85017	5.44669
	105.549	8.98567	-0.834641	5.44669
	105.548	8.87818	-0.834563	5.44669
	105.548	8.73328	-0.839785	5.44669
	105.548	8.70059	-0.841958	5.44669
	105.548	8.73679	-0.848876	5.44669
	105.548	8.8125	-0.867988	5.44669
	105.57	8.93748	-0.876225	5.44669
	105.628	8.97973	-0.857566	5.44669
	105.674	8.85728	-0.836527	5.44669
	105.7	8.72662	-0.832716	5.44669
	105.743	8.70523	-0.83834	5.44669
	105.76	8.74109	-0.842009	5.44669
	105.708	8.76347	-0.84154	5.44669
	105.674	8.76005	-0.84791	5.44669
	105.721	8.75066	-0.867732	5.44669
	105.782	8.74794	-0.876461	5.44669
	105.796	8.75014	-0.857756	5.44669
	105.78	8.75202	-0.836523	5.44669
	105.769	8.75203	-0.832646	5.44669
	105.77	8.75137	-0.838312	5.44669
	105.774	8.75108	-0.842022	5.44669
	105.776	8.7512	-0.841556	5.44669
	105.775	8.75135	-0.847911	5.44669
	105.774	8.75137	-0.867727	5.44669
	105.774	8.75133	-0.876459	5.44669
	105.774	8.7513	-0.857757	5.44669
	105.774	8.75131	-0.836524	5.44669
	105.774	8.75132	-0.832647	5.44268
	105.774	8.75132	-0.838312	5.43234
	105.774	8.75132	-0.842022	5.42806
	105.774	8.75132	-0.841556	5.43775
	105.797	8.70213	-0.840041	5.44858
	105.854	8.52616	-0.839572	5.4505
	105.9	8.34696	-0.839914	5.44759
	105.926	8.36415	-0.840224	5.44571
	105.969	8.48895	-0.840232	5.44595
	106.008	8.54364	-0.840125	5.44673
	106.014	8.47436	-0.840077	5.44696
	106.003	8.31994	-0.840095	5.44679
	105.997	8.21391	-0.84012	5.44663
	105.998	8.21394	-0.840124	5.44663
	106.001	8.24999	-0.840117	5.44668
	106.002	8.26481	-0.840112	5.44671
	106.001	8.25817	-0.840113	5.4467
	106	8.25011	-0.840115	5.44668
	106	8.24909	-0.840115	5.44668
	106.001	8.25153	-0.847986	5.44669
	106.001	8.25291	-0.86827	5.44669
	106.001	8.25263	-0.87666	5.44669
	106.001	8.25202	-0.865519	5.44669
	106.001	8.25186	-0.864562	5.44669
	106.001	8.25201	-0.869181	5.44669
	106.001	8.25213	-0.855882	5.44669
	106.001	8.25213	-0.838333	5.44669
	106.001	8.25208	-0.841943	5.44669
	106.001	8.25207	-0.866421	5.44669
	106.023	8.25207	-0.878041	5.44669
	106.103	8.25208	-0.866756	5.44669
	106.206	8.25209	-0.864589	5.44669
	106.256	8.25208	-0.868753	5.44669
	106.245	8.25208	-0.855693	5.44669
	106.224	8.25208	-0.838406	5.44669
	106.219	8.25208	-0.84204	5.44669
	106.225	8.25208	-0.866436	5.44669
	106.229	8.25208	-0.885883	5.44669
	106.229	8.25208	-0.887023	5.44669
	106.227	8.20289	-0.872982	5.44669
	106.226	8.07612	-0.849749	5.44669
	106.227	7.9745	-0.834454	5.44669
	106.227	7.96654	-0.834634	5.44669
	106.227	8.04686	-0.839881	5.44669
	106.227	8.14005	-0.841973	5.44669
	106.227	8.11033	-0.840977	5.44669
	106.249	8.00919	-0.839816	5.44669
	106.329	7.91941	-0.839683	5.44669
	106.433	7.85938	-0.84004	5.44669
	106.482	7.90609	-0.840237	5.44669
	106.472	8.00251	-0.840192	5.44669
	106.451	8.03509	-0.840104	5.44669
	106.446	7.96666	-0.840083	5.44669
	106.451	7.82047	-0.840105	5.44669
	106.455	7.71759	-0.840122	5.44669
	106.455	7.71601	-0.847992	5.44669
	106.453	7.75026	-0.86827	5.44669
	106.475	7.76491	-0.876657	5.4507
	106.555	7.75882	-0.857647	5.46104
	106.659	7.75106	-0.836407	5.46531
	106.709	7.74998	-0.832637	5.45562
	106.698	7.75228	-0.838349	5.4448
	106.677	7.75363	-0.842041	5.44287
	106.672	7.75338	-0.84155	5.44579
	106.677	7.75279	-0.840032	5.44767
	106.681	7.75263	-0.83957	5.44742
	106.681	7.75278	-0.839916	5.44664
	106.68	7.75289	-0.840225	5.44641
	106.679	7.75289	-0.840232	5.44658
	106.679	7.75285	-0.840124	5.44674
	106.68	7.75283	-0.840077	5.44675
	106.68	7.75284	-0.840096	5.44669
	106.68	7.75285	-0.847991	5.44667
	106.68	7.75285	-0.868279	5.44668
	106.68	7.75285	-0.884532	5.44669
	106.68	7.75285	-0.885801	5.44669
	106.68	7.75285	-0.87295	5.44669
	106.702	7.75285	-0.85017	5.44669
	106.782	7.75285	-0.834642	5.4507
	106.863	7.75285	-0.834563	5.46104
	106.833	7.75285	-0.839785	5.46531
	106.741	7.75285	-0.841958	5.45562
	106.75	7.75285	-0.848876	5.4448
	106.859	7.70366	-0.867988	5.44287
	106.935	7.57688	-0.884096	5.44579
	106.934	7.52445	-0.893593	5.44767
	106.907	7.64327	-0.901227	5.44742
	106.896	7.77602	-0.886794	5.44664
	106.901	7.79959	-0.852165	5.44641
	106.907	7.76388	-0.830822	5.44658
	106.908	7.69162	-0.832296	5.44674
	106.906	7.51872	-0.840199	5.44675
	106.905	7.349	-0.842938	5.44669
	106.905	7.36909	-0.841269	5.44667
	106.906	7.44253	-0.839595	5.44668
	106.928	7.36852	-0.839487	5.44669
	106.986	7.29595	-0.840037	5.44669
	107.032	7.38779	-0.840305	5.44669
	107.058	7.51644	-0.840222	5.44669
	107.101	7.54787	-0.847963	5.44669
	107.14	7.46774	-0.868223	5.44669
	107.146	7.31708	-0.876648	5.44669
	107.135	7.2165	-0.85766	5.44669
	107.128	7.21747	-0.836416	5.44669
	107.13	7.25198	-0.832636	5.44669
	107.132	7.26582	-0.838346	5.44669
	107.133	7.25931	-0.84204	5.44669
	107.132	7.25166	-0.841551	5.44669
	107.132	7.25077	-0.840032	5.44669
	107.132	7.25311	-0.83957	5.44669
	107.132	7.25441	-0.839916	5.44669
	107.132	7.25412	-0.840225	5.44669
	107.132	7.25354	-0.840232	5.44669
	107.132	7.2534	-0.840125	5.44669
	107.132	7.25355	-0.840077	5.44669
	107.132	7.25366	-0.840096	5.44669
	107.132	7.25365	-0.847991	5.44669
	107.154	7.25361	-0.868279	5.44669
	107.234	7.2536	-0.876662	5.44669
	107.338	7.2536	-0.857646	5.44669
	107.387	7.25361	-0.836405	5.44669
	107.377	7.25361	-0.840507	5.44669
	107.356	7.25361	-0.866505	5.44669
	107.351	7.25361	-0.878586	5.44669
	107.356	7.25361	-0.859084	5.44669
	107.36	7.25361	-0.836323	5.44669
	107.36	7.25361	-0.832091	5.44268
	107.358	7.25361	-0.83815	5.43234
	107.358	7.25361	-0.842152	5.42806
	107.358	7.25361	-0.841667	5.43775
	107.359	7.25361	-0.840041	5.44858
	107.359	7.25361	-0.839532	5.4505
	107.358	7.25361	-0.839897	5.44759
	107.358	7.25361	-0.840231	5.44571
	107.358	7.25361	-0.840241	5.44595
	107.381	7.25361	-0.840126	5.44673
	107.46	7.25361	-0.840075	5.44696
	107.542	7.25361	-0.840094	5.44679
	107.512	7.25361	-0.84012	5.44663
	107.42	7.20442	-0.840124	5.44663
	107.406	7.02846	-0.840117	5.44668
	107.458	6.80006	-0.847983	5.44671
	107.511	6.73967	-0.868268	5.4467
	107.563	6.88962	-0.87666	5.44668
	107.596	7.03798	-0.86552	5.44668
	107.596	7.10616	-0.864562	5.44669
	107.563	7.14058	-0.869181	5.44669
	107.501	7.04165	-0.855882	5.44669
	107.479	6.87549	-0.838333	5.44669
	107.536	6.87243	-0.834072	5.44669
	107.596	6.93518	-0.846137	5.44669
	107.606	6.86496	-0.869651	5.44669
	107.589	6.74859	-0.885767	5.44669
	107.579	6.76376	-0.885831	5.44669
	107.581	6.91603	-0.872523	5.44669
	107.585	6.99097	-0.849981	5.44669
	107.586	6.87248	-0.842585	5.44669
	107.585	6.73186	-0.862816	5.44669
	107.584	6.70488	-0.876345	5.44669
	107.584	6.74195	-0.859463	5.44669
	107.585	6.76681	-0.83728	5.44669
	107.585	6.76401	-0.832357	5.44669
	107.585	6.75399	-0.837922	5.44669
	107.585	6.75079	-0.841961	5.44669
	107.585	6.75301	-0.84954	5.44669
	107.585	6.75508	-0.868265	5.44669
	107.585	6.75515	-0.876105	5.44669
	107.585	6.75445	-0.857418	5.44669
	107.585	6.75413	-0.844378	5.44669
	107.585	6.75425	-0.860916	5.44669
	107.585	6.75441	-0.87491	5.44669
	107.585	6.75443	-0.859537	5.44669
	107.585	6.75439	-0.837821	5.44669
	107.585	6.75436	-0.832557	5.44669
	107.585	6.75436	-0.837813	5.44669
	107.585	6.75437	-0.841845	5.44669
	107.585	6.75438	-0.841659	5.44669
	107.607	6.75438	-0.840147	5.44669
	107.687	6.75437	-0.839579	5.44669
	107.79	6.75437	-0.839879	5.44669
	107.84	6.75437	-0.840206	5.44669
	107.829	6.75437	-0.840237	5.44669
	107.808	6.75437	-0.848004	5.44669
	107.803	6.75437	-0.868235	5.44669
	107.809	6.75437	-0.876638	5.44669
	107.813	6.75437	-0.857652	5.44669
	107.813	6.75437	-0.844287	5.44669
	107.811	6.75437	-0.860794	5.44669
	107.81	6.70518	-0.874892	5.44669
	107.811	6.57841	-0.859573	5.44669
	107.811	6.52598	-0.837842	5.44669
	107.811	6.6448	-0.832554	5.44669
	107.811	6.77755	-0.837804	5.44669
	107.811	6.80111	-0.841842	5.44669
	107.811	6.76541	-0.841661	5.44669
	107.811	6.69315	-0.840149	5.44669
	107.811	6.52025	-0.839579	5.44669
	107.811	6.30134	-0.839879	5.44669
	107.833	6.19465	-0.840206	5.44669
	107.913	6.21566	-0.840237	5.44669
	108.017	6.26046	-0.840133	5.44669
	108.066	6.27146	-0.840079	5.44669
	108.056	6.26009	-0.840093	5.44669
	108.035	6.25141	-0.840118	5.44669
	108.03	6.25182	-0.840124	5.44669
	108.035	6.25507	-0.840117	5.44669
	108.039	6.25629	-0.840113	5.44669
	108.039	6.25565	-0.840113	5.44669
	108.037	6.25494	-0.840115	5.44669
	108.037	6.25488	-0.840115	5.44669
	108.037	6.2551	-0.840115	5.44669
	108.037	6.25521	-0.840115	5.44669
	108.037	6.25518	-0.840115	5.44669
	108.037	6.25513	-0.840115	5.44669
	108.037	6.25512	-0.840115	5.44669
	108.037	6.25513	-0.840115	5.44669
	108.037	6.25514	-0.840115	5.44669
	108.037	6.25514	-0.840115	5.44669
	108.037	6.20595	-0.840115	5.44669
	108.06	6.07917	-0.840115	5.44669
	108.117	6.02674	-0.840115	5.44669
	108.163	6.14556	-0.840115	5.44669
	108.167	6.27831	-0.840115	5.44669
	108.153	6.30188	-0.840115	5.44669
	108.168	6.26617	-0.840115	5.44669
	108.227	6.2431	-0.847985	5.44669
	108.277	6.24617	-0.86827	5.44669
	108.281	6.25566	-0.87666	5.44669
	108.266	6.20936	-0.857648	5.44669
	108.258	6.03123	-0.836407	5.44669
	108.261	5.80089	-0.832636	5.44669
	108.264	5.74047	-0.838349	5.44669
	108.265	5.94027	-0.842041	5.44669
	108.264	6.16652	-0.84155	5.44669
	108.263	6.11105	-0.840032	5.44669
	108.263	5.89648	-0.83957	5.44669
	108.264	5.85794	-0.839916	5.44669
	108.286	5.92307	-0.848096	5.44669
	108.366	5.86647	-0.868387	5.44669
	108.469	5.75496	-0.876669	5.44669
	108.519	5.71813	-0.857611	5.44669
	108.508	5.74072	-0.836387	5.44669
	108.487	5.76302	-0.832642	5.44669
	108.482	5.76429	-0.838358	5.44669
	108.488	5.75689	-0.842043	5.44669
	108.492	5.75333	-0.841548	5.44669
	108.491	5.75448	-0.84003	5.44669
	108.49	5.75622	-0.83957	5.44669
	108.489	5.75654	-0.847787	5.44669
	108.49	5.75606	-0.868381	5.44669
	108.49	5.75574	-0.876776	5.44669
	108.49	5.75578	-0.865528	5.44669
	108.49	5.75591	-0.864525	5.44669
	108.49	5.75595	-0.869162	5.44669
	108.49	5.75592	-0.863758	5.44669
	108.49	5.75589	-0.866497	5.44669
	108.49	5.75589	-0.870619	5.44669
	108.49	5.7559	-0.855797	5.44669
	108.49	5.75591	-0.837786	5.44669
	108.49	5.7559	-0.833873	5.44669
	108.49	5.7559	-0.838377	5.44669
	108.49	5.7559	-0.841613	5.44669
	108.49	5.7559	-0.841361	5.44669
	108.512	5.7559	-0.840104	5.44669
	108.57	5.7559	-0.839667	5.44669
	108.616	5.7559	-0.839931	5.44669
	108.642	5.7559	-0.840197	5.44669
[truncated: 562 more rows]
