# Supplementary material for: Design of a cosmetic glove stiffness compensation mechanism for toddler-sized hand prostheses
Source: PLoS One. 2017 Aug 11;12(8):e0183233. doi: 10.1371/journal.pone.0183233 (PMC5553851; doi:10.1371/journal.pone.0183233)
Supplement: S1 Dataset — (ZIP) [file pone.0183233.s001.zip › 02 Spring measurements/VST4_1.xlsx]

## Sheet: VST4_1
LabVIEW Measurement
Writer_Version	2
Reader_Version	2
Separator	Tab
Decimal_Separator	.
Multi_Headings	No
X_Columns	No
Time_Pref	Absolute
Operator	localadmin
Date	2013-10-09
Time	00:11:35.972000
***End_of_Header***
Channels	4
Samples	10	10	10	10
Date	2013-10-09	2013-10-09	2013-10-09	2013-10-09
Time	00:11:49.072000	00:11:49.072000	00:11:49.072000	00:11:49.072000
Y_Unit_Label	mm	N	N	Pa
X_Dimension	Time	Time	Time	Time
X0	0	0	0	0
Delta_X	0.01	0.01	0.01	0.01
***End_of_Header***
X_Value	Voltage LVDT (Filtered)	Voltage Load Cell (Filtered)	Voltage Pinch Load Cell (Filtered)	Voltage Pressure (Filtered)	Comment
	112.785	-0.0744	-0.840115	5.44669
	112.79	0.177841	-0.840115	5.44669
	112.791	0.334455	-0.847985	5.44669
	112.79	0.322201	-0.86827	5.44669
	112.789	0.263271	-0.87666	5.44669
	112.789	0.243239	-0.857648	5.44669
	112.789	0.255842	-0.836407	5.44669
	112.79	0.268249	-0.832636	5.44669
	112.789	0.268967	-0.838349	5.44669
	112.789	0.264858	-0.842041	5.44669
	112.789	0.213691	-0.84155	5.44669
	112.767	0.087549	-0.840032	5.44669
	112.71	0.036084	-0.83957	5.44669
	112.686	0.155082	-0.839916	5.44669
	112.74	0.287569	-0.840225	5.44669
	112.8	0.310956	-0.840232	5.44669
	112.811	0.275274	-0.840124	5.44669
	112.794	0.252272	-0.840077	5.44669
	112.784	0.25536	-0.840096	5.44669
	112.785	0.264836	-0.84012	5.44669
	112.79	0.267709	-0.840124	5.44669
	112.791	0.265544	-0.840117	5.44669
	112.79	0.263616	-0.840112	5.44669
	112.789	0.263578	-0.840113	5.44669
	112.789	0.264247	-0.840115	5.44669
	112.789	0.264541	-0.840115	5.44669
	112.767	0.264426	-0.840115	5.44669
	112.71	0.264274	-0.840115	5.44669
	112.686	0.264251	-0.840115	5.44669
	112.74	0.264295	-0.840115	5.44669
	112.8	0.264322	-0.840115	5.44669
	112.811	0.264318	-0.840115	5.44669
	112.794	0.264306	-0.840115	5.44669
	112.784	0.215113	-0.840115	5.44669
	112.785	0.08834	-0.840115	5.44669
	112.79	0.035911	-0.840115	5.44669
	112.791	0.154728	-0.840115	5.44669
	112.79	0.287482	-0.840115	5.44669
	112.789	0.311046	-0.840115	5.44669
	112.789	0.275343	-0.840115	5.44669
	112.789	0.252268	-0.840115	5.44669
	112.767	0.255334	-0.840115	5.44669
	112.71	0.264827	-0.840115	5.44669
	112.686	0.267714	-0.847985	5.44669
	112.74	0.265549	-0.86827	5.44669
	112.8	0.263617	-0.87666	5.44669
	112.811	0.263576	-0.857648	5.44669
	112.794	0.264247	-0.836407	5.44669
	112.784	0.264542	-0.832636	5.44669
	112.785	0.215237	-0.838349	5.44669
	112.79	0.088308	-0.842041	5.44268
	112.791	0.035853	-0.84155	5.43234
	112.79	0.154715	-0.840032	5.42806
	112.789	0.238307	-0.83957	5.43775
	112.767	0.135091	-0.839916	5.44858
	112.71	0.046944	-0.840225	5.4505
	112.686	0.142684	-0.840232	5.44759
	112.74	0.278508	-0.840124	5.44571
	112.8	0.311566	-0.840077	5.44595
	112.811	0.27875	-0.840096	5.44673
	112.794	0.253511	-0.84012	5.44696
	112.784	0.254643	-0.840124	5.44679
	112.785	0.264096	-0.840117	5.44663
	112.79	0.218463	-0.840112	5.44663
	112.791	0.089818	-0.840113	5.44668
	112.79	-0.013852	-0.840115	5.44671
	112.789	-0.022002	-0.847986	5.4467
	112.789	0.058967	-0.86827	5.44668
	112.789	0.201688	-0.87666	5.44668
	112.79	0.249462	-0.857648	5.44669
	112.789	0.123019	-0.836407	5.44669
	112.789	0.037915	-0.832636	5.44669
	112.789	0.143192	-0.838349	5.44669
	112.789	0.28193	-0.842041	5.44669
	112.789	0.312819	-0.84155	5.44669
	112.789	0.278059	-0.840032	5.44669
	112.789	0.252776	-0.83957	5.44669
	112.789	0.254581	-0.839916	5.44669
	112.789	0.264331	-0.840225	5.44669
	112.789	0.267774	-0.840232	5.44669
	112.789	0.265751	-0.840124	5.44669
	112.789	0.26368	-0.840077	5.44669
	112.789	0.263531	-0.840096	5.44669
	112.789	0.264205	-0.84012	5.44669
	112.789	0.21535	-0.840124	5.44669
	112.789	0.088475	-0.840117	5.44669
	112.789	0.035883	-0.840112	5.44669
	112.789	0.154668	-0.840113	5.44669
	112.789	0.287467	-0.840115	5.44669
	112.789	0.31106	-0.840115	5.44669
	112.789	0.226164	-0.840115	5.44669
	112.789	0.076302	-0.840115	5.44669
	112.789	0.026933	-0.840115	5.44669
	112.789	0.155245	-0.840115	5.44669
	112.789	0.29089	-0.840115	5.44669
	112.789	0.312289	-0.840115	5.44669
	112.789	0.274652	-0.840115	5.44669
	112.789	0.251537	-0.847985	5.44669
	112.789	0.206083	-0.86827	5.44669
	112.789	0.089096	-0.87666	5.44669
	112.789	0.039436	-0.857648	5.44669
	112.789	0.155936	-0.836407	5.44669
	112.789	0.286735	-0.832636	5.44669
	112.789	0.310303	-0.838349	5.44669
	112.789	0.275297	-0.842041	5.44669
	112.789	0.252513	-0.84155	5.44669
	112.789	0.255453	-0.840032	5.44669
	112.789	0.26479	-0.83957	5.44669
	112.789	0.267656	-0.839916	5.44669
	112.789	0.265538	-0.840225	5.44669
	112.789	0.263632	-0.840232	5.44669
	112.789	0.263587	-0.840124	5.44669
	112.789	0.264245	-0.840077	5.44669
	112.789	0.264537	-0.847966	5.44669
	112.789	0.264426	-0.868276	5.44669
	112.789	0.264275	-0.876669	5.44669
	112.789	0.264252	-0.85765	5.44669
	112.789	0.264295	-0.836404	5.44669
	112.789	0.264322	-0.832635	5.44669
	112.789	0.264318	-0.838349	5.44669
	112.789	0.264306	-0.842042	5.44669
	112.789	0.264303	-0.841551	5.44669
	112.767	0.264306	-0.840031	5.44669
	112.71	0.264308	-0.83957	5.44669
	112.686	0.264308	-0.839916	5.44669
	112.74	0.264307	-0.840225	5.44669
	112.8	0.264307	-0.840232	5.44669
	112.811	0.264307	-0.840124	5.44669
	112.794	0.264307	-0.840077	5.44669
	112.784	0.264307	-0.840096	5.44669
	112.785	0.264307	-0.84012	5.44669
	112.79	0.264307	-0.840124	5.44669
	112.791	0.264307	-0.840117	5.44669
	112.79	0.264307	-0.840112	5.44669
	112.789	0.264307	-0.840113	5.44669
	112.789	0.264307	-0.840115	5.44669
	112.789	0.264307	-0.840115	5.44669
	112.79	0.264307	-0.840115	5.44669
	112.789	0.264307	-0.840115	5.44669
	112.789	0.264307	-0.840115	5.44669
	112.789	0.264307	-0.840115	5.44669
	112.789	0.264307	-0.847986	5.44669
	112.789	0.264307	-0.86827	5.44669
	112.789	0.264307	-0.87666	5.44669
	112.789	0.264307	-0.857648	5.44669
	112.767	0.264307	-0.836407	5.44669
	112.71	0.264307	-0.832636	5.44669
	112.686	0.264307	-0.838349	5.44669
	112.74	0.264307	-0.842041	5.44669
	112.8	0.264307	-0.84155	5.44669
	112.811	0.264307	-0.840032	5.44669
	112.794	0.264307	-0.83957	5.44669
	112.784	0.264307	-0.839916	5.44669
	112.785	0.264307	-0.840225	5.44669
	112.79	0.264307	-0.840232	5.44669
	112.791	0.264307	-0.840124	5.44669
	112.79	0.264307	-0.840077	5.44669
	112.789	0.264307	-0.847966	5.44669
	112.789	0.264307	-0.868276	5.44669
	112.789	0.264307	-0.876669	5.44669
	112.79	0.215117	-0.85765	5.44669
	112.789	0.088342	-0.836404	5.44669
	112.789	0.03591	-0.832635	5.44669
	112.789	0.154727	-0.84622	5.44669
	112.789	0.287482	-0.870197	5.44669
	112.789	0.261855	-0.878096	5.44669
	112.789	0.099377	-0.857565	5.44669
	112.789	0.023871	-0.835861	5.44669
	112.789	0.145755	-0.832438	5.44669
	112.789	0.238811	-0.83846	5.44669
	112.789	0.138487	-0.842158	5.44669
	112.789	0.048187	-0.84156	5.44669
	112.789	0.141998	-0.839994	5.44669
	112.789	0.277778	-0.83955	5.44669
	112.789	0.311505	-0.839921	5.44669
	112.789	0.278984	-0.840234	5.44669
	112.789	0.25363	-0.840234	5.44669
	112.789	0.254611	-0.840122	5.44669
	112.789	0.214849	-0.847946	5.44669
	112.789	0.091676	-0.868251	5.44669
	112.789	0.037401	-0.876666	5.44669
	112.789	0.154167	-0.857657	5.44669
	112.789	0.286717	-0.836408	5.44669
	112.767	0.310925	-0.832634	5.44669
	112.687	0.275564	-0.838347	5.44669
	112.584	0.252404	-0.842041	5.44669
	112.534	0.255313	-0.841551	5.44669
	112.545	0.264769	-0.847903	5.44669
	112.566	0.267698	-0.867725	5.44669
	112.571	0.265563	-0.876461	5.44669
	112.565	0.263628	-0.857759	5.44268
	112.561	0.263576	-0.836524	5.43234
	112.562	0.264242	-0.832646	5.42806
	112.563	0.26454	-0.846182	5.43775
	112.564	0.264428	-0.870177	5.44858
	112.563	0.264275	-0.878101	5.4505
	112.563	0.264251	-0.857574	5.44759
	112.563	0.264295	-0.843734	5.44571
	112.563	0.264322	-0.860591	5.44595
	112.541	0.313508	-0.875003	5.44673
	112.483	0.489462	-0.859692	5.44696
	112.437	0.717856	-0.837853	5.44679
	112.411	0.827439	-0.832516	5.44663
	112.368	0.804266	-0.837785	5.44663
	112.329	0.806718	-0.841847	5.44668
	112.323	0.971647	-0.84167	5.44671
	112.334	1.21208	-0.84015	5.4467
	112.34	1.33064	-0.839577	5.44668
	112.339	1.30694	-0.839877	5.44668
	112.337	1.30599	-0.840206	5.44669
	112.336	1.46967	-0.840238	5.44669
	112.314	1.7108	-0.840134	5.44669
	112.257	1.83008	-0.840079	5.44669
	112.211	1.80645	-0.847964	5.44669
	112.185	1.75607	-0.868274	5.44669
	112.142	1.74367	-0.876669	5.44669
	112.103	1.75644	-0.857651	5.44669
	112.097	1.81539	-0.836404	5.44669
	112.108	1.9909	-0.832634	5.44669
	112.114	2.21565	-0.838349	5.44669
	112.113	2.32385	-0.849912	5.44669
	112.11	2.3014	-0.869706	5.44669
	112.11	2.25546	-0.876576	5.44669
	112.11	2.2445	-0.864974	5.44669
	112.111	2.25628	-0.864363	5.44669
	112.088	2.26512	-0.869292	5.44669
	112.008	2.26464	-0.855999	5.44669
	111.905	2.26129	-0.846213	5.44669
	111.855	2.26006	-0.870061	5.44669
	111.866	2.26074	-0.902947	5.44669
	111.887	2.26146	-0.89558	5.44669
	111.892	2.26152	-0.855186	5.44669
	111.887	2.26129	-0.828957	5.44669
	111.86	2.26117	-0.83044	5.44669
	111.781	2.2612	-0.840085	5.44669
	111.679	2.26126	-0.84355	5.44669
	111.63	2.31046	-0.841566	5.44669
	111.64	2.43722	-0.839502	5.44669
	111.661	2.53883	-0.839342	5.44669
	111.666	2.59598	-0.840009	5.44669
	111.66	2.69163	-0.840345	5.44669
	111.656	2.77765	-0.840249	5.44669
	111.656	2.79017	-0.840089	5.44669
	111.658	2.76651	-0.840056	5.44669
	111.658	2.75241	-0.840099	5.44669
	111.658	2.75495	-0.840129	5.44669
	111.658	2.76104	-0.840126	5.44669
	111.658	2.76268	-0.847985	5.44669
	111.636	2.76121	-0.876137	5.44669
	111.556	2.76001	-0.904814	5.44669
	111.452	2.76003	-0.902065	5.44669
	111.403	2.76046	-0.882096	5.44669
	111.413	2.76064	-0.865473	5.44669
	111.434	2.76056	-0.848404	5.44669
	111.439	2.76046	-0.836567	5.44669
	111.434	2.76045	-0.835998	5.44669
	111.43	2.76048	-0.839702	5.44669
	111.43	2.7605	-0.841413	5.44669
	111.432	2.76049	-0.840807	5.44669
	111.432	2.80968	-0.839943	5.44669
	111.432	2.98564	-0.839797	5.44669
	111.432	3.16485	-0.840043	5.44669
	111.409	3.09847	-0.840197	5.44669
	111.33	2.84689	-0.840175	5.44669
	111.226	2.69057	-0.840111	5.44669
	111.176	2.70271	-0.840092	5.44669
	111.209	2.76149	-0.847977	5.44669
	111.288	2.7815	-0.868275	5.44669
	111.317	2.76894	-0.876665	5.44669
	111.257	2.75656	-0.857649	5.44669
	111.193	2.75584	-0.836405	5.44669
	111.183	2.75994	-0.832635	5.44669
	111.2	2.76191	-0.838349	5.44669
	111.211	2.76128	-0.842041	5.44669
	111.21	2.76031	-0.841551	5.44669
	111.205	2.76013	-0.840031	5.44669
	111.204	2.80959	-0.83957	5.44669
	111.205	2.93654	-0.839916	5.44669
	111.206	3.03814	-0.840225	5.44669
	111.206	3.04603	-0.840232	5.44669
	111.205	3.01487	-0.840124	5.44669
	111.205	3.04847	-0.840077	5.44669
	111.205	3.13064	-0.840096	5.44669
	111.205	3.11296	-0.84012	5.44669
	111.205	3.06999	-0.840124	5.44669
	111.205	3.15564	-0.840117	5.44669
	111.205	3.22222	-0.840112	5.44669
	111.205	3.12372	-0.840113	5.44669
	111.205	3.0436	-0.840115	5.44669
	111.205	3.14103	-0.840115	5.44669
	111.205	3.27471	-0.840115	5.44669
	111.183	3.30627	-0.840115	5.44669
	111.126	3.27359	-0.840115	5.44669
	111.08	3.24894	-0.840115	5.44669
	111.054	3.25027	-0.840115	5.44669
	111.033	3.2596	-0.840115	5.44669
	111.051	3.26303	-0.840115	5.44669
	111.069	3.26115	-0.840115	5.44669
	111.026	3.25915	-0.840115	5.44669
	110.972	3.25897	-0.840115	5.44669
	110.96	3.25961	-0.840115	5.44669
	110.952	3.25994	-0.847985	5.44669
	110.881	3.25985	-0.86827	5.44669
	110.8	3.2597	-0.87666	5.44669
	110.804	3.25967	-0.857648	5.44669
	110.837	3.25971	-0.844277	5.44669
	110.805	3.25974	-0.860792	5.44669
	110.75	3.30892	-0.882765	5.44669
	110.734	3.48488	-0.895601	5.44669
	110.746	3.71327	-0.902543	5.44669
	110.734	3.77366	-0.886631	5.44669
	110.677	3.62372	-0.851629	5.44669
	110.627	3.52455	-0.830656	5.44669
	110.6	3.63233	-0.832417	5.44669
	110.557	3.77712	-0.840309	5.44669
	110.519	3.80966	-0.842941	5.44669
	110.513	3.77344	-0.841231	5.44669
	110.524	3.74695	-0.839578	5.44669
	110.53	3.74878	-0.839493	5.44669
	110.529	3.75896	-0.840045	5.44669
	110.526	3.76258	-0.840307	5.44669
	110.526	3.76047	-0.84022	5.44669
	110.504	3.75831	-0.840091	5.44669
	110.447	3.75815	-0.840067	5.44669
	110.401	3.75885	-0.847974	5.44669
	110.375	3.7592	-0.868282	5.44669
	110.331	3.7591	-0.876669	5.44669
	110.292	3.75893	-0.857648	5.44669
	110.287	3.7589	-0.836403	5.44669
	110.297	3.75894	-0.832635	5.44669
	110.304	3.75897	-0.83835	5.44669
	110.303	3.75897	-0.842042	5.44669
	110.3	3.75896	-0.841551	5.44669
	110.299	3.75895	-0.840031	5.44669
	110.3	3.75896	-0.83957	5.44669
	110.3	3.75896	-0.839916	5.44669
	110.3	3.75896	-0.840225	5.44669
	110.278	3.75896	-0.840232	5.44669
	110.198	3.75896	-0.840124	5.44669
	110.095	3.80815	-0.840077	5.44669
	110.045	3.93492	-0.847966	5.44669
	110.055	3.98736	-0.868276	5.44669
	110.077	3.91773	-0.876669	5.44669
	110.082	3.96094	-0.85765	5.44669
	110.076	4.16577	-0.836404	5.44669
	110.05	4.31106	-0.840505	5.44669
	109.993	4.31096	-0.866505	5.44669
	109.948	4.26115	-0.878587	5.44669
	109.923	4.24062	-0.859084	5.44669
	109.879	4.24977	-0.836323	5.44669
	109.84	4.26091	-0.832091	5.44669
	109.834	4.26233	-0.83815	5.44669
	109.845	4.25896	-0.842152	5.44669
	109.851	4.25705	-0.841667	5.44669
	109.85	4.25744	-0.840041	5.44669
	109.847	4.25829	-0.839532	5.44669
	109.847	4.2585	-0.839897	5.44669
	109.847	4.25829	-0.840231	5.44669
	109.848	4.25813	-0.840241	5.44669
	109.848	4.25813	-0.840126	5.44669
	109.848	4.30738	-0.840075	5.44669
	109.825	4.43418	-0.840094	5.44669
	109.746	4.4866	-0.84012	5.44669
	109.642	4.36777	-0.840124	5.44669
	109.592	4.28421	-0.847988	5.44669
	109.625	4.43661	-0.868268	5.44669
	109.704	4.65152	-0.876658	5.44669
	109.733	4.6574	-0.857648	5.44669
	109.673	4.57873	-0.844278	5.44669
	109.609	4.64131	-0.860792	5.44669
	109.599	4.76015	-0.874894	5.44669
	109.616	4.79791	-0.859574	5.44669
	109.627	4.77312	-0.837842	5.44669
	109.626	4.74956	-0.832553	5.44669
	109.621	4.74855	-0.837804	5.44669
	109.62	4.75651	-0.841842	5.44669
	109.598	4.7602	-0.841661	5.44669
	109.542	4.75892	-0.840149	5.44669
	109.496	4.75707	-0.839579	5.44669
	109.47	4.75675	-0.847749	5.44669
	109.426	4.75727	-0.868362	5.44669
	109.387	4.75761	-0.876782	5.44669
	109.382	4.75756	-0.857667	5.44669
	109.392	4.75742	-0.836371	5.44268
	109.399	4.75738	-0.832615	5.43234
	109.398	4.75741	-0.838353	5.42806
	109.395	4.75744	-0.84205	5.43775
	109.394	4.75744	-0.849424	5.44858
	109.395	4.75743	-0.868185	5.4505
	109.395	4.75743	-0.883983	5.44759
	109.395	4.75743	-0.885605	5.44571
	109.395	4.75743	-0.873063	5.44595
	109.395	4.75743	-0.850287	5.44673
	109.395	4.75743	-0.83465	5.44696
	109.395	4.75743	-0.834525	5.44679
	109.395	4.75743	-0.839766	5.44663
	109.395	4.75743	-0.841963	5.44663
	109.373	4.75743	-0.848885	5.44668
	109.293	4.80662	-0.86799	5.44671
	109.212	4.9334	-0.876223	5.4467
	109.242	4.98583	-0.865435	5.44668
	109.334	4.9162	-0.864683	5.44668
	109.347	4.95941	-0.869261	5.44669
	109.295	5.11505	-0.863744	5.44669
	109.243	5.08437	-0.874327	5.44669
	109.19	4.90506	-0.898762	5.44669
	109.157	4.92165	-0.892351	5.44669
	109.157	5.15269	-0.855328	5.44669
	109.168	5.31816	-0.838036	5.44669
	109.173	5.31716	-0.859051	5.44669
	109.171	5.25979	-0.876391	5.44669
	109.146	5.23642	-0.860821	5.44669
	109.088	5.24707	-0.837833	5.44669
	109.043	5.25984	-0.832106	5.44669
	109.017	5.26141	-0.83762	5.44669
	108.974	5.25753	-0.841924	5.44669
	108.935	5.25534	-0.841761	5.44669
	108.929	5.25581	-0.840161	5.44669
	108.94	5.25678	-0.839549	5.44268
	108.946	5.25702	-0.839861	5.43234
	108.945	5.25678	-0.84021	5.42806
	108.942	5.30578	-0.840245	5.43775
	108.919	5.43256	-0.840135	5.44858
	108.84	5.48506	-0.840077	5.4505
	108.737	5.36627	-0.840092	5.44759
	108.71	5.2335	-0.840118	5.44571
	108.777	5.25911	-0.840124	5.44595
	108.845	5.42159	-0.840118	5.44673
	108.853	5.4971	-0.840112	5.44696
	108.811	5.42441	-0.840113	5.44679
	108.743	5.45813	-0.840115	5.44663
	108.699	5.66007	-0.840115	5.44663
	108.7	5.80752	-0.840115	5.44668
	108.693	5.80936	-0.840115	5.44671
	108.62	5.75959	-0.840115	5.4467
	108.513	5.73839	-0.840115	5.44668
	108.46	5.74725	-0.840115	5.44668
	108.47	5.7585	-0.840115	5.44669
	108.492	5.76007	-0.840115	5.44669
	108.498	5.75672	-0.840115	5.44669
	108.492	5.75477	-0.840115	5.44669
	108.488	5.75514	-0.840115	5.44669
	108.488	5.75598	-0.840115	5.44669
	108.49	5.75621	-0.840115	5.44669
	108.49	5.756	-0.840115	5.44669
	108.49	5.75584	-0.840115	5.44669
	108.49	5.75584	-0.840115	5.44669
	108.49	5.7559	-0.840115	5.44669
	108.468	5.75592	-0.840115	5.44669
	108.41	5.75591	-0.840115	5.44669
	108.386	5.7559	-0.840115	5.44669
	108.418	5.7559	-0.840115	5.44669
	108.398	5.7559	-0.840115	5.44669
	108.328	5.7559	-0.840115	5.44669
	108.319	5.80509	-0.840115	5.44669
	108.343	5.93187	-0.840115	5.44669
	108.312	5.9843	-0.840115	5.44669
	108.261	5.86548	-0.840115	5.44669
	108.246	5.73273	-0.840115	5.44669
	108.257	5.75835	-0.847985	5.44669
	108.267	5.92083	-0.86827	5.44669
	108.267	6.04553	-0.87666	5.44669
	108.264	6.05042	-0.857648	5.44669
	108.262	5.96061	-0.836407	5.44669
	108.263	5.81534	-0.840507	5.44669
	108.241	5.72045	-0.866504	5.44669
	108.162	5.72189	-0.878586	5.44669
	108.058	5.80376	-0.859084	5.44669
	108.008	5.94345	-0.836323	5.44669
	108.019	6.03882	-0.832091	5.44669
	108.04	6.08876	-0.83815	5.44669
	108.045	6.13441	-0.850022	5.44669
	108.04	6.09588	-0.869823	5.44669
	108.035	6.05719	-0.876586	5.44669
	108.036	6.15206	-0.857066	5.44669
	108.037	6.27017	-0.836189	5.44669
	108.038	6.29614	-0.840623	5.44669
	108.038	6.26667	-0.86663	5.44669
	108.037	6.24534	-0.878598	5.44669
	108.037	6.24693	-0.866915	5.44669
	108.037	6.25518	-0.864458	5.44669
	108.015	6.25807	-0.868642	5.44669
	107.958	6.25635	-0.855693	5.44669
	107.934	6.2546	-0.838446	5.44669
	107.965	6.25448	-0.834186	5.44669
	107.946	6.25505	-0.838274	5.44669
	107.853	6.25534	-0.841459	5.44669
	107.809	6.25525	-0.841333	5.44669
	107.867	6.25512	-0.840148	5.44669
	107.913	6.25509	-0.839695	5.44669
	107.869	6.25513	-0.839927	5.44669
	107.804	6.25515	-0.840185	5.44669
	107.789	6.25515	-0.840211	5.44669
	107.804	6.25514	-0.84013	5.44669
	107.816	6.25514	-0.840087	5.44669
	107.816	6.30433	-0.840098	5.44669
	107.811	6.48029	-0.840117	5.44669
	107.809	6.70869	-0.840122	5.44669
	107.81	6.76908	-0.840117	5.44669
	107.811	6.56994	-0.840113	5.44669
	107.811	6.34399	-0.840113	5.4507
	107.811	6.35015	-0.840115	5.46104
	107.811	6.4378	-0.840115	5.46531
	107.811	6.3747	-0.840115	5.45562
	107.811	6.30165	-0.840115	5.4448
	107.811	6.4386	-0.840115	5.44287
	107.789	6.69249	-0.840115	5.44579
	107.709	6.82635	-0.840115	5.44767
	107.605	6.80425	-0.847986	5.44742
	107.556	6.74932	-0.86827	5.44664
	107.566	6.73447	-0.87666	5.44641
	107.587	6.74783	-0.857648	5.44658
	107.592	6.7587	-0.836407	5.44674
	107.587	6.75852	-0.840507	5.44675
	107.583	6.75457	-0.866504	5.44669
	107.583	6.75298	-0.878586	5.44667
	107.585	6.75372	-0.866955	5.44668
	107.585	6.7546	-0.864479	5.44669
	107.585	6.7547	-0.868636	5.44669
	107.585	6.75443	-0.855684	5.44669
	107.585	6.75428	-0.838443	5.44669
	107.585	6.75432	-0.834189	5.44669
	107.585	6.75438	-0.838276	5.44669
	107.585	6.7544	-0.841458	5.44669
	107.585	6.75438	-0.841333	5.44268
	107.585	6.75437	-0.840147	5.43234
	107.585	6.75437	-0.839696	5.42806
	107.585	6.75437	-0.847798	5.43775
	107.585	6.75438	-0.868341	5.44858
	107.585	6.75437	-0.876756	5.4505
	107.585	6.75437	-0.857663	5.44759
	107.585	6.75437	-0.836379	5.44571
	107.562	6.75437	-0.832619	5.44595
	107.483	6.75437	-0.838352	5.44673
	107.379	6.80356	-0.842048	5.44696
	107.329	6.93034	-0.841552	5.44679
	107.34	6.98277	-0.84003	5.44663
	107.361	6.91315	-0.839568	5.44663
	107.366	6.90716	-0.839916	5.44668
	107.361	6.98522	-0.840226	5.44671
	107.357	7.02888	-0.840232	5.4467
	107.357	6.97164	-0.840124	5.44668
	107.358	6.87538	-0.840077	5.44668
	107.359	6.9448	-0.840096	5.44669
	107.359	7.16982	-0.84012	5.44669
	107.358	7.3142	-0.840124	5.44669
	107.358	7.30654	-0.840117	5.44669
	107.358	7.25389	-0.840112	5.44669
	107.358	7.23486	-0.847984	5.44669
	107.358	7.24565	-0.86827	5.44669
	107.358	7.25694	-0.87666	5.44669
	107.336	7.25784	-0.857648	5.44669
	107.256	7.2542	-0.836407	5.44669
	107.153	7.25235	-0.832636	5.44669
	107.103	7.25288	-0.84622	5.44669
	107.114	7.25375	-0.870197	5.44669
	107.135	7.25393	-0.878095	5.44669
	107.14	7.25369	-0.857565	5.44669
	107.134	7.25353	-0.835862	5.44669
	107.13	7.25355	-0.832438	5.44669
	107.131	7.25361	-0.83846	5.44669
	107.132	7.25363	-0.842158	5.44669
	107.133	7.25362	-0.84156	5.44669
	107.132	7.25361	-0.847865	5.44669
	107.132	7.25361	-0.867706	5.44669
	107.132	7.25361	-0.876466	5.44669
	107.132	7.25361	-0.857768	5.44669
	107.132	7.25361	-0.836525	5.44669
	107.132	7.25361	-0.832644	5.44669
	107.132	7.25361	-0.83831	5.44669
	107.11	7.25361	-0.849893	5.44669
	107.052	7.25361	-0.869712	5.44669
	107.029	7.25361	-0.876586	5.44669
	107.06	7.25361	-0.857105	5.44669
	107.041	7.25361	-0.836205	5.44669
	106.948	7.25361	-0.832745	5.44669
	106.882	7.25361	-0.838466	5.44669
	106.882	7.25361	-0.842051	5.44669
	106.904	7.25361	-0.841513	5.44669
	106.914	7.25361	-0.840012	5.44669
	106.91	7.25361	-0.839575	5.44669
	106.905	7.3028	-0.839925	5.44669
	106.904	7.47877	-0.840227	5.44669
	106.905	7.70716	-0.840229	5.44669
	106.906	7.81674	-0.840123	5.44669
	106.906	7.79357	-0.840077	5.44669
	106.906	7.74683	-0.847967	5.44669
	106.883	7.7358	-0.868276	5.44669
	106.826	7.74783	-0.876669	5.44669
	106.78	7.75681	-0.85765	5.44669
	106.754	7.7071	-0.836404	5.44669
	106.711	7.57691	-0.832635	5.44669
	106.672	7.52324	-0.838349	5.44669
	106.666	7.64275	-0.842042	5.44669
	106.677	7.77623	-0.841551	5.44669
	106.683	7.79986	-0.840031	5.44669
	106.682	7.76392	-0.83957	5.44669
	106.679	7.74073	-0.839916	5.44669
	106.679	7.74383	-0.848096	5.44669
	106.679	7.75338	-0.868387	5.44669
	106.68	7.75627	-0.876669	5.44669
	106.68	7.75409	-0.857611	5.44669
	106.68	7.75215	-0.836387	5.44669
	106.679	7.75211	-0.832642	5.44669
	106.68	7.75279	-0.838358	5.44669
	106.657	7.75308	-0.842043	5.44669
	106.578	7.75297	-0.841548	5.44669
	106.496	7.75281	-0.84003	5.44669
	106.504	7.75279	-0.83957	5.44669
	106.538	7.75284	-0.839917	5.44669
	106.506	7.75286	-0.840225	5.44669
	106.45	7.75286	-0.840232	5.44669
	106.434	7.75285	-0.840124	5.44669
	106.446	7.75284	-0.840077	5.44669
	106.457	7.75284	-0.840096	5.44669
	106.457	7.75285	-0.84012	5.44669
	106.454	7.75285	-0.840124	5.44669
	106.452	7.75285	-0.840117	5.44669
	106.43	7.75285	-0.840112	5.44669
	106.374	7.75285	-0.840113	5.44669
	106.35	7.75285	-0.840115	5.44669
	106.381	7.75285	-0.840115	5.44669
	106.384	7.75285	-0.840115	5.44669
	106.349	7.75285	-0.840115	5.44669
	106.307	7.75285	-0.840115	5.44669
	106.253	7.75285	-0.840115	5.44669
	106.215	7.75285	-0.840115	5.44669
	106.214	7.75285	-0.840115	5.44669
	106.226	7.75285	-0.847985	5.44669
	106.231	7.75285	-0.86827	5.44268
	106.229	7.80204	-0.87666	5.43234
	106.204	7.978	-0.857648	5.42806
	106.124	8.2064	-0.836407	5.43775
	106.021	8.31598	-0.832636	5.44858
	105.972	8.2928	-0.838349	5.4505
	105.982	8.24607	-0.842041	5.44759
	106.003	8.23503	-0.84155	5.44571
	106.008	8.24707	-0.840032	5.44595
	106.003	8.25604	-0.83957	5.44673
	105.999	8.25552	-0.839916	5.44696
	105.999	8.25212	-0.840225	5.44679
	106.001	8.25087	-0.840232	5.44663
	106.001	8.25156	-0.840124	5.44663
	106.001	8.2523	-0.840077	5.44668
	105.978	8.25236	-0.840096	5.44671
	105.898	8.25212	-0.84012	5.4467
	105.817	8.252	-0.840124	5.44668
	105.848	8.25203	-0.840117	5.45069
	105.939	8.25209	-0.840112	5.46103
	105.953	8.2521	-0.840113	5.46531
	105.901	8.25209	-0.840115	5.45562
	105.848	8.25208	-0.840115	5.4448
	105.796	8.25208	-0.840115	5.44287
	105.763	8.25208	-0.840115	5.44579
	105.763	8.25208	-0.840115	5.44767
	105.774	8.25208	-0.840115	5.44742
	105.778	8.25208	-0.840115	5.44664
	105.776	8.30127	-0.840115	5.44641
	105.774	8.42805	-0.840115	5.44658
	105.773	8.52967	-0.840115	5.44674
	105.774	8.58682	-0.847985	5.44675
	105.775	8.68246	-0.86827	5.44669
	105.775	8.71929	-0.87666	5.44667
	105.774	8.60504	-0.857648	5.44668
	105.774	8.52894	-0.836407	5.44669
	105.774	8.63366	-0.832636	5.44669
	105.774	8.76896	-0.838349	5.44669
	105.774	8.79861	-0.842041	5.44669
	105.752	8.76455	-0.84155	5.44669
	105.672	8.74	-0.840032	5.44669
	105.591	8.74187	-0.83957	5.44669
	105.599	8.75138	-0.839916	5.44669
	105.655	8.7547	-0.840225	5.44669
	105.703	8.75271	-0.840232	5.44669
	105.751	8.7507	-0.840124	5.44669
	105.784	8.75056	-0.840077	5.44669
	105.764	8.75122	-0.840096	5.44669
	105.673	8.75155	-0.84012	5.44669
	105.565	8.75145	-0.840124	5.44669
	105.517	8.75129	-0.840117	5.44669
	105.53	8.75126	-0.840112	5.44669
	105.552	8.7513	-0.840113	5.44669
	105.556	8.75133	-0.840115	5.44669
	105.55	8.75133	-0.840115	5.44669
	105.546	8.75132	-0.840115	5.44669
	105.547	8.75131	-0.840115	5.44669
	105.526	8.75132	-0.840115	5.44669
	105.469	8.75132	-0.840115	5.44669
	105.422	8.80051	-0.840115	5.44669
	105.396	8.97647	-0.840115	5.44669
	105.353	9.20487	-0.847985	5.44669
	105.314	9.31445	-0.86827	5.44669
	105.308	9.29128	-0.87666	5.44669
	105.319	9.19535	-0.857648	5.44669
	105.325	9.00835	-0.836407	5.44669
	105.324	8.84118	-0.832636	5.44669
	105.322	8.91654	-0.838349	5.44669
	105.321	9.16759	-0.842041	5.44669
	105.299	9.3205	-0.84155	5.44669
	105.22	9.30712	-0.840032	5.44669
	105.116	9.24903	-0.83957	5.44669
	105.067	9.22976	-0.847787	5.44669
	105.077	9.24237	-0.868381	5.44669
	105.098	9.25452	-0.876777	5.44669
	105.103	9.25512	-0.857658	5.44669
	105.098	9.25106	-0.836369	5.44669
	105.094	9.24914	-0.832617	5.44669
	105.094	9.24978	-0.838354	5.44669
	105.095	9.25073	-0.849921	5.44669
	105.096	9.2509	-0.877579	5.44669
	105.096	9.25064	-0.90473	5.44669
	105.095	9.25047	-0.893646	5.44669
	105.073	9.25049	-0.853741	5.44669
	104.993	9.25056	-0.829039	5.44669
	104.89	9.25058	-0.830988	5.44669
	104.84	9.25056	-0.840285	5.44669
	104.851	9.25055	-0.843439	5.44669
	104.872	9.25055	-0.841448	5.44669
	104.877	9.25055	-0.839492	5.44669
	104.871	9.25056	-0.83938	5.44669
	104.867	9.25056	-0.847899	5.44669
	104.868	9.25055	-0.868495	5.44669
	104.869	9.25055	-0.876785	5.44669
	104.87	9.25055	-0.857621	5.44669
	104.869	9.25055	-0.836351	5.44669
	104.869	9.25055	-0.832623	5.44669
	104.869	9.29974	-0.838363	5.44669
	104.869	9.42652	-0.842052	5.44669
	104.847	9.52814	-0.84155	5.44669
	104.789	9.58529	-0.840028	5.44669
	104.766	9.68093	-0.839568	5.44669
	104.82	9.71776	-0.839917	5.44669
	104.857	9.60351	-0.848097	5.44669
	104.788	9.52742	-0.868387	5.44669
	104.669	9.63213	-0.876669	5.44669
	104.609	9.76743	-0.857611	5.44669
	104.62	9.79708	-0.844258	5.44669
	104.646	9.76302	-0.860797	5.44669
	104.652	9.73847	-0.874903	5.44669
	104.646	9.74034	-0.859576	5.44669
	104.641	9.74985	-0.83784	5.44669
	104.641	9.75318	-0.832551	5.44669
	104.643	9.75119	-0.837804	5.44669
	104.644	9.74917	-0.841843	5.44669
	104.621	9.74903	-0.841661	5.44669
	104.541	9.74969	-0.840148	5.44669
	104.437	9.75002	-0.839579	5.44669
	104.388	9.74992	-0.839878	5.44669
	104.398	9.74976	-0.840206	5.44669
	104.419	9.74973	-0.840237	5.44669
	104.424	9.74978	-0.840133	5.44669
	104.419	9.74981	-0.840079	5.44669
	104.415	9.7498	-0.847964	5.44669
	104.415	9.74979	-0.868274	5.44669
	104.417	9.74979	-0.876669	5.44669
	104.417	9.74979	-0.857651	5.44669
	104.417	9.74979	-0.844275	5.44669
	104.417	9.74979	-0.86079	5.44669
	104.394	9.79898	-0.874894	5.44669
	104.337	9.92576	-0.859575	5.44669
	104.313	9.97819	-0.845713	5.44669
	104.345	9.85937	-0.860709	5.44669
	104.325	9.77581	-0.882219	5.44669
	104.232	9.92821	-0.887531	5.44669
	104.166	10.1431	-0.874498	5.44669
	104.166	10.149	-0.850204	5.44669
	104.189	10.0703	-0.834105	5.44669
	104.198	10.1329	-0.834326	5.44669
	104.194	10.2517	-0.839876	5.44669
	104.189	10.2895	-0.84208	5.44669
	104.188	10.2647	-0.841024	5.44669
	104.19	10.192	-0.839797	5.44669
	104.191	10.0642	-0.847529	5.44669
	104.191	10.0197	-0.868192	5.44669
	104.19	10.093	-0.876789	5.44669
	104.19	10.0977	-0.85773	5.44669
	104.19	10.067	-0.844266	5.44669
	104.19	10.1498	-0.860758	5.44669
	104.19	10.26	-0.874884	5.44669
	104.19	10.287	-0.859582	5.44669
	104.168	10.2607	-0.84572	5.44669
	104.111	10.2404	-0.860709	5.44669
	104.065	10.2412	-0.874346	5.44669
	104.061	10.2488	-0.859375	5.44669
	104.097	10.2517	-0.837953	5.44669
	104.162	10.2502	-0.832671	5.44669
	104.206	10.2486	-0.837814	5.44669
	104.184	10.2484	-0.849675	5.44669
	104.089	10.2489	-0.869797	5.44669
	103.98	10.2492	-0.876699	5.44669
	103.933	10.2491	-0.857122	5.44669
	103.946	10.249	-0.836172	5.44669
	103.968	10.249	-0.832725	5.44669
	103.972	10.249	-0.83847	5.44669
	103.966	10.249	-0.84206	5.44669
	103.962	10.249	-0.841516	5.44669
	103.963	10.2982	-0.84001	5.44669
	103.964	10.425	-0.839573	5.44669
	103.965	10.4774	-0.839925	5.44669
	103.964	10.3586	-0.840228	5.44669
	103.964	10.2259	-0.84023	5.44669
	103.964	10.2515	-0.840123	5.44669
	103.964	10.414	-0.840077	5.44669
	103.964	10.5387	-0.840096	5.44669
	103.964	10.5435	-0.84012	5.44669
	103.964	10.5029	-0.840124	5.44669
	103.964	10.5336	-0.840117	5.44669
	103.964	10.6671	-0.840112	5.44669
	103.964	10.7782	-0.840113	5.44669
	103.942	10.7877	-0.847986	5.44669
	103.884	10.7046	-0.868271	5.44669
	103.861	10.5606	-0.87666	5.44669
	103.892	10.513	-0.857648	5.44669
	103.872	10.64	-0.836407	5.44669
	103.78	10.7744	-0.832636	5.44669
	103.714	10.7958	-0.838349	5.44669
	103.714	10.7586	-0.842041	5.44669
	103.736	10.7356	-0.84155	5.44669
	103.746	10.6901	-0.840032	5.44669
	103.742	10.5238	-0.83957	5.44669
	103.737	10.3474	-0.847787	5.44669
	103.736	10.4115	-0.876251	5.44669
	103.737	10.6611	-0.904932	5.44669
	103.738	10.8174	-0.894203	5.44669
	103.738	10.806	-0.853903	5.44669
	103.738	10.7475	-0.828909	5.44669
	103.738	10.7274	-0.830876	5.44669
	103.738	10.7398	-0.840284	5.44669
	103.715	10.7521	-0.843479	5.44669
	103.636	10.7529	-0.841465	5.44669
	103.532	10.7488	-0.847356	5.44669
	103.482	10.7469	-0.867527	5.44669
	103.493	10.7475	-0.876572	5.44669
	103.514	10.7484	-0.865747	5.44669
	103.519	10.7486	-0.872559	5.44669
	103.514	10.7484	-0.897309	5.44669
	103.51	10.7482	-0.900241	5.44669
	103.51	10.7482	-0.884008	5.44669
	103.511	10.7975	-0.866923	5.44669
	103.49	10.9243	-0.848332	5.44669
	103.432	10.9767	-0.843892	5.44669
	103.408	10.907	-0.863951	5.44669
	103.439	10.901	-0.876355	5.44669
	103.42	10.9299	-0.859064	5.44669
	103.327	10.896	-0.837109	5.44669
	103.261	10.9131	-0.832427	5.44669
	103.261	10.9881	-0.838012	5.44669
	103.284	11.0714	-0.849845	5.44669
	103.293	11.1381	-0.869798	5.44669
	103.289	11.0964	-0.876639	5.44669
	103.284	11.049	-0.857097	5.44669
	103.283	11.1413	-0.836183	5.44669
	103.285	11.2614	-0.832739	5.44669
	103.286	11.2892	-0.846342	5.44669
	103.286	11.2597	-0.870211	5.44669
	103.285	11.2378	-0.878058	5.44669
	103.285	11.2391	-0.857544	5.44669
	103.285	11.2474	-0.835866	5.44669
	103.285	11.2505	-0.832447	5.44669
	103.263	11.2488	-0.838462	5.44669
	103.183	11.247	-0.842156	5.44669
	103.08	11.2468	-0.841558	5.44669
	103.03	11.2474	-0.839994	5.44669
	103.04	11.2477	-0.839551	5.44669
	103.062	11.2476	-0.839922	5.44669
	103.067	11.2475	-0.840234	5.44669
	103.061	11.2474	-0.840233	5.4507
	103.057	11.2475	-0.840122	5.46104
	103.057	11.2475	-0.840076	5.46531
	103.059	11.2475	-0.840096	5.45562
	103.059	11.2475	-0.840121	5.4448
	103.059	11.2475	-0.840124	5.44287
	103.059	11.2475	-0.840117	5.44579
	103.059	11.2475	-0.840112	5.44767
	103.059	11.2475	-0.840113	5.44742
	103.059	11.2475	-0.840115	5.44664
	103.059	11.2475	-0.840115	5.44641
	103.059	11.2475	-0.840115	5.44658
	103.059	11.2475	-0.840115	5.44674
	103.059	11.2475	-0.840115	5.44675
	103.037	11.2475	-0.840115	5.44669
	102.979	11.2475	-0.840115	5.44667
	102.933	11.2475	-0.840115	5.44668
	102.929	11.2475	-0.840115	5.44669
	102.944	11.2475	-0.840115	5.44669
	102.928	11.2475	-0.840115	5.44669
	102.869	11.2967	-0.840115	5.44669
	102.819	11.4235	-0.840115	5.44669
	102.815	11.4759	-0.840115	5.44669
	102.83	11.3571	-0.840115	5.44669
	102.838	11.2243	-0.840115	5.44669
	102.836	11.2008	-0.840115	5.44669
	102.832	11.2857	-0.840115	5.44669
	102.831	11.4355	-0.840115	5.44669
	102.832	11.4849	-0.840115	5.44669
	102.833	11.3566	-0.840115	5.44669
	102.833	11.2701	-0.840115	5.44669
	102.833	11.4247	-0.840115	5.44669
	102.81	11.6907	-0.840115	5.44669
	102.731	11.8234	-0.840115	5.44669
	102.649	11.7965	-0.840115	5.44669
	102.657	11.74	-0.840115	5.44669
	102.691	11.7262	-0.840115	5.44669
	102.659	11.7405	-0.847985	5.44669
	102.604	11.7514	-0.86827	5.44669
	102.587	11.7509	-0.87666	5.44669
	102.6	11.7468	-0.857648	5.44669
	102.61	11.7453	-0.836407	5.44669
	102.61	11.7461	-0.832636	5.44669
	102.607	11.747	-0.838349	5.44669
	102.605	11.7471	-0.842041	5.44669
	102.606	11.7468	-0.84155	5.44669
	102.606	11.7466	-0.840032	5.44669
	102.607	11.7467	-0.83957	5.44669
	102.606	11.7467	-0.839916	5.44669
	102.606	11.7468	-0.840225	5.44669
	102.606	11.7467	-0.840232	5.44669
	102.606	11.7467	-0.840124	5.44669
	102.606	11.7467	-0.840077	5.44669
	102.606	11.7467	-0.840096	5.44669
	102.606	11.7467	-0.847991	5.44669
	102.606	11.7467	-0.868279	5.44669
	102.606	11.7467	-0.876662	5.44669
	102.606	11.7467	-0.857646	5.44669
	102.606	11.7467	-0.836405	5.44669
	102.606	11.7467	-0.832636	5.44669
	102.606	11.7467	-0.83835	5.44669
	102.606	11.7467	-0.842041	5.44669
	102.606	11.7467	-0.84155	5.44669
	102.606	11.7467	-0.840031	5.44669
	102.606	11.7467	-0.83957	5.44669
	102.606	11.7467	-0.839916	5.44669
	102.584	11.7467	-0.840225	5.4507
	102.504	11.7467	-0.848102	5.46104
	102.401	11.7467	-0.86828	5.46531
	102.373	11.7467	-0.876622	5.45562
	102.441	11.7467	-0.857629	5.4448
	102.486	11.7467	-0.844283	5.44287
	102.437	11.7467	-0.860801	5.44579
	102.372	11.7467	-0.874896	5.44767
	102.357	11.7467	-0.859572	5.44742
	102.373	11.7467	-0.845711	5.44664
	102.408	11.7467	-0.860709	5.44641
	102.464	11.7467	-0.874349	5.44658
	102.506	11.7467	-0.859376	5.44674
	102.53	11.7467	-0.837953	5.44675
	102.552	11.7467	-0.83267	5.44669
	102.512	11.7467	-0.837814	5.44667
	102.415	11.7467	-0.841805	5.44668
	102.354	11.7467	-0.841642	5.44669
	102.358	11.7467	-0.840154	5.44669
	102.38	11.7467	-0.847459	5.44669
	102.388	11.7467	-0.868036	5.44669
	102.383	11.7467	-0.876749	5.44669
	102.379	11.7467	-0.857769	5.44669
	102.378	11.7467	-0.844296	5.44669
	102.402	11.7467	-0.860757	5.44669
	102.46	11.7467	-0.874873	5.44669
	102.484	11.7467	-0.859578	5.44669
	102.43	11.7467	-0.845722	5.44669
	102.369	11.7467	-0.860711	5.44669
	102.359	11.7467	-0.882217	5.44669
	102.375	11.7467	-0.887529	5.44669
	102.385	11.7467	-0.874498	5.44669
	102.384	11.7467	-0.850204	5.44669
	102.38	11.7467	-0.834106	5.44669
	102.378	11.7467	-0.834326	5.44669
	102.379	11.7467	-0.839876	5.44669
	102.38	11.7467	-0.84208	5.44669
	102.38	11.7467	-0.841024	5.44669
	102.38	11.7467	-0.839797	5.44669
	102.38	11.7467	-0.839659	5.44669
	102.402	11.7467	-0.840037	5.44669
	102.46	11.7467	-0.840244	5.44669
	102.484	11.7467	-0.840197	5.44669
	102.43	11.7467	-0.840103	5.44669
	102.37	11.7467	-0.840081	5.44669
	102.359	11.7467	-0.840105	5.44669
	102.397	11.7467	-0.840123	5.44669
	102.465	11.7467	-0.840122	5.44669
	102.488	11.7467	-0.847986	5.44669
	102.429	11.7467	-0.868268	5.44669
	102.368	11.7467	-0.876659	5.44669
	102.358	11.7467	-0.865519	5.44669
	102.375	11.7467	-0.864563	5.44669
	102.386	11.7467	-0.869181	5.44669
	102.384	11.7467	-0.855882	5.44669
	102.402	11.7467	-0.838333	5.44669
	102.458	11.7467	-0.834072	5.44669
	102.483	11.7467	-0.838266	5.44669
	102.43	11.7467	-0.841496	5.44669
	102.37	11.7467	-0.841352	5.44669
	102.359	11.7467	-0.840142	5.44669
	102.375	11.7467	-0.839687	5.44669
	102.385	11.7467	-0.839926	5.44669
	102.384	11.7467	-0.840188	5.44669
	102.38	11.7467	-0.840213	5.44669
	102.378	11.7467	-0.848	5.44669
	102.402	11.7467	-0.868242	5.44669
	102.46	11.7467	-0.876642	5.44669
	102.484	11.7467	-0.857651	5.44669
	102.452	11.7467	-0.836414	5.44669
	102.449	11.7467	-0.832638	5.44669
	102.462	11.7467	-0.838347	5.44669
	102.425	11.7467	-0.84204	5.44669
	102.375	11.7467	-0.84155	5.44669
	102.385	11.7467	-0.840032	5.44669
	102.455	11.7467	-0.83957	5.44669
	102.487	11.7467	-0.839916	5.44669
	102.433	11.7467	-0.840225	5.44669
	102.37	11.7467	-0.840232	5.44669
	102.358	11.7467	-0.840124	5.44669
	102.374	11.7467	-0.840077	5.44669
	102.386	11.7467	-0.847966	5.44669
	102.384	11.7467	-0.868276	5.44669
	102.38	11.7467	-0.876669	5.44669
	102.378	11.7467	-0.85765	5.44669
	102.379	11.7467	-0.836404	5.44669
	102.403	11.7467	-0.832635	5.44669
	102.46	11.7467	-0.838349	5.44669
	102.484	11.7467	-0.842042	5.44669
	102.43	11.7467	-0.841551	5.44669
	102.369	11.7467	-0.840031	5.44669
	102.359	11.7467	-0.83957	5.44669
	102.375	11.7467	-0.847787	5.44669
	102.385	11.7467	-0.868381	5.44669
	102.384	11.7467	-0.876777	5.44669
	102.38	11.7467	-0.857658	5.44669
	102.378	11.7467	-0.84424	5.44669
	102.402	11.7467	-0.860773	5.44669
	102.46	11.7467	-0.874899	5.44669
	102.506	11.7467	-0.859583	5.44669
	102.532	11.7467	-0.837844	5.44669
	102.575	11.7467	-0.840421	5.44669
	102.614	11.7467	-0.865958	5.44669
	102.62	11.7467	-0.878387	5.44669
	102.609	11.6975	-0.859195	5.44669
	102.603	11.5708	-0.836441	5.44669
	102.604	11.5183	-0.832101	5.44669
	102.607	11.6372	-0.838113	5.44669
	102.607	11.7699	-0.850003	5.44669
	102.607	11.7935	-0.869828	5.44669
	102.606	11.7578	-0.876595	5.44669
	102.606	11.7347	-0.857067	5.44669
	102.606	11.7378	-0.836186	5.44669
	102.606	11.7473	-0.83275	5.44669
	102.606	11.7501	-0.838475	5.44669
	102.606	11.6988	-0.842053	5.44669
	102.606	11.5209	-0.841511	5.44669
	102.606	11.3416	-0.840011	5.44669
	102.606	11.4087	-0.839575	5.44669
	102.606	11.6606	-0.839926	5.44669
	102.606	11.8168	-0.840227	5.44669
	102.606	11.8045	-0.840229	5.44669
	102.606	11.7457	-0.840123	5.44669
	102.629	11.7257	-0.840077	5.44669
	102.708	11.7383	-0.840096	5.44669
	102.812	11.7507	-0.84012	5.44669
	102.839	11.7022	-0.840124	5.44669
	102.771	11.5713	-0.840116	5.44669
	102.726	11.5169	-0.840112	5.44669
	102.775	11.6364	-0.840113	5.44669
	102.841	11.7701	-0.840115	5.44669
	102.856	11.7938	-0.840115	5.44268
	102.839	11.7087	-0.840115	5.43234
	102.827	11.5586	-0.840115	5.42806
	102.828	11.4601	-0.840115	5.43775
	102.833	11.4617	-0.847985	5.44858
	102.834	11.4958	-0.86827	5.4505
	102.833	11.46	-0.87666	5.44759
	102.832	11.3267	-0.857648	5.44571
	102.832	11.2176	-0.836407	5.44595
	102.833	11.2088	-0.832636	5.44673
	102.833	11.2422	-0.838349	5.44696
	102.833	11.2591	-0.842041	5.44679
	102.833	11.3034	-0.84155	5.44663
	102.833	11.4222	-0.840032	5.44663
	102.833	11.473	-0.83957	5.44668
	102.833	11.3563	-0.839916	5.44671
	102.833	11.225	-0.840225	5.4467
	102.833	11.2013	-0.848102	5.44668
	102.855	11.2364	-0.86828	5.44668
	102.912	11.2593	-0.876622	5.44669
	102.958	11.2564	-0.857629	5.44669
	102.984	11.247	-0.836412	5.44669
	103.028	11.2441	-0.832645	5.44669
	103.067	11.2463	-0.838351	5.44669
	103.072	11.2482	-0.842039	5.44669
	103.062	11.2482	-0.841549	5.44669
	103.055	11.2476	-0.840032	5.44669
	103.056	11.2473	-0.83957	5.44669
	103.059	11.2474	-0.839916	5.44669
	103.06	11.2475	-0.840225	5.44669
	103.059	11.2476	-0.840232	5.44669
	103.059	11.2475	-0.840124	5.44669
	103.059	11.2475	-0.840077	5.44669
	103.059	11.2475	-0.840096	5.44669
	103.059	11.2475	-0.84012	5.44669
	103.059	11.2475	-0.840124	5.44669
	103.059	11.2475	-0.840117	5.44669
	103.059	11.2475	-0.847983	5.44669
	103.059	11.2475	-0.876139	5.44669
	103.059	11.2475	-0.904815	5.44669
	103.081	11.2475	-0.894194	5.44669
	103.139	11.2475	-0.85394	5.44669
	103.185	11.2475	-0.828928	5.44669
	103.211	11.2475	-0.83087	5.44669
	103.254	11.2475	-0.840275	5.44669
	103.271	11.2475	-0.843477	5.44669
	103.219	11.2475	-0.841467	5.44669
	103.162	11.2475	-0.839486	5.44669
	103.152	11.2475	-0.839371	5.44669
	103.19	11.2475	-0.840026	5.44669
	103.257	11.2475	-0.840342	5.44669
	103.302	11.2475	-0.848112	5.44669
	103.301	11.2475	-0.868242	5.44669
	103.286	11.2475	-0.876603	5.44669
	103.28	11.1983	-0.857634	5.44669
	103.283	11.0715	-0.836421	5.44268
	103.286	11.0191	-0.832647	5.43234
	103.286	11.0887	-0.838348	5.42806
	103.285	11.0455	-0.849908	5.43775
	103.285	10.8407	-0.869704	5.44858
	103.285	10.7446	-0.876577	5.4505
	103.285	10.8715	-0.857104	5.44759
	103.285	10.9737	-0.836208	5.44571
	103.308	10.8754	-0.832747	5.44595
	103.365	10.7827	-0.838466	5.44673
	103.389	10.8748	-0.842051	5.44696
	103.357	10.9615	-0.841513	5.44679
	103.377	10.8691	-0.840012	5.44663
	103.47	10.7352	-0.839575	5.44663
	103.535	10.7018	-0.839925	5.44668
	103.535	10.7337	-0.840227	5.44671
	103.513	10.7588	-0.840229	5.4467
	103.504	10.7578	-0.840123	5.44668
	103.508	10.7485	-0.840077	5.44668
	103.513	10.745	-0.840096	5.44669
	103.513	10.7468	-0.84012	5.44669
	103.534	10.7488	-0.840124	5.44669
	103.591	10.749	-0.840117	5.44669
	103.615	10.7484	-0.840112	5.44669
	103.561	10.748	-0.840113	5.44669
	103.523	10.7481	-0.840115	5.44669
	103.592	10.7483	-0.840115	5.44669
	103.712	10.7483	-0.847986	5.44669
	103.772	10.7483	-0.86827	5.44669
	103.76	10.7482	-0.87666	5.44669
	103.735	10.7483	-0.857648	5.44669
	103.728	10.7483	-0.836407	5.44669
	103.735	10.7483	-0.832636	5.44669
	103.74	10.7483	-0.838349	5.44669
	103.74	10.7483	-0.842041	5.44669
	103.738	10.7483	-0.84155	5.44669
	103.759	10.7483	-0.840032	5.44669
	103.817	10.7483	-0.83957	5.44669
	103.841	10.7483	-0.839916	5.44669
	103.788	10.7483	-0.840225	5.44669
	103.727	10.6991	-0.840232	5.44669
	103.739	10.5723	-0.840124	5.44669
	103.835	10.4707	-0.840077	5.44669
	103.949	10.4135	-0.840096	5.44669
	103.997	10.3671	-0.847991	5.44669
	103.982	10.4078	-0.87615	5.44669
	103.96	10.4477	-0.904817	5.44669
	103.956	10.3526	-0.894191	5.44669
	103.962	10.2339	-0.853938	5.44669
	103.966	10.2078	-0.828928	5.44669
	103.966	10.2374	-0.830871	5.44669
	103.964	10.2589	-0.840276	5.44669
	103.963	10.2573	-0.843477	5.44669
	103.964	10.249	-0.841467	5.44669
	103.964	10.2461	-0.839486	5.44669
	103.964	10.2478	-0.839371	5.44669
	103.964	10.2496	-0.840027	5.44669
	103.964	10.2497	-0.840342	5.44669
	103.964	10.2491	-0.840241	5.44669
	103.964	10.2488	-0.840087	5.44669
	103.964	10.2489	-0.840058	5.44669
	103.964	10.249	-0.840101	5.44669
	103.964	10.2491	-0.848	5.44669
	103.964	10.1998	-0.868281	5.44669
	103.964	10.0239	-0.88453	5.44669
	103.964	9.84465	-0.8858	5.44669
	103.986	9.91105	-0.87295	5.44669
	104.066	10.1626	-0.850171	5.44669
	104.17	10.2698	-0.834642	5.44669
	104.219	10.0816	-0.834563	5.44669
	104.209	9.84366	-0.839784	5.44669
	104.188	9.89004	-0.841958	5.44669
	104.183	10.1542	-0.848876	5.44669
	104.188	10.2737	-0.867988	5.44669
	104.192	10.1355	-0.876225	5.44669
	104.192	10.0202	-0.857566	5.44669
	104.19	10.117	-0.836527	5.44669
	104.19	10.2138	-0.840586	5.44669
	104.19	10.0747	-0.866495	5.44669
	104.19	9.81151	-0.878554	5.44669
	104.19	9.67449	-0.859074	5.44669
	104.213	9.69858	-0.836331	5.44669
	104.27	9.75547	-0.832098	5.44669
	104.294	9.77043	-0.83815	5.44669
	104.262	9.75643	-0.842149	5.44669
	104.282	9.74524	-0.841666	5.44669
	104.375	9.74553	-0.840042	5.44669
	104.441	9.74962	-0.839533	5.44669
	104.441	9.75124	-0.839897	5.44669
	104.418	9.75046	-0.84023	5.44669
	104.409	9.74956	-0.848111	5.44669
	104.413	9.74945	-0.868282	5.44669
	104.418	9.74973	-0.884491	5.44669
	104.419	9.74989	-0.885783	5.44669
	104.417	9.74985	-0.872957	5.44669
	104.416	9.74978	-0.850179	5.44669
	104.416	9.74977	-0.834643	5.44669
	104.417	9.74978	-0.83456	5.44669
	104.417	9.7498	-0.839783	5.44669
	104.417	9.7498	-0.841958	5.44669
	104.417	9.74979	-0.841006	5.44669
	104.439	9.74979	-0.839833	5.44669
	104.496	9.74979	-0.83968	5.44669
	104.52	9.74979	-0.840033	5.44669
	104.489	9.74979	-0.840235	5.44669
	104.508	9.74979	-0.840194	5.44669
	104.601	9.74979	-0.847976	5.44669
	104.667	9.74979	-0.868238	5.44669
	104.667	9.74979	-0.87665	5.44669
	104.644	9.74979	-0.857655	5.44669
	104.635	9.74979	-0.836413	5.44669
	104.639	9.74979	-0.832637	5.44669
	104.644	9.7006	-0.838347	5.44669
	104.645	9.57382	-0.84204	5.44669
	104.643	9.52139	-0.841551	5.44669
	104.642	9.64021	-0.847903	5.44669
	104.665	9.77296	-0.867725	5.44669
	104.723	9.74734	-0.876461	5.44669
	104.769	9.58486	-0.857759	5.44669
	104.772	9.50935	-0.836524	5.44669
	104.758	9.63124	-0.832646	5.44669
	104.751	9.72429	-0.838312	5.44669
	104.753	9.57478	-0.842022	5.44669
	104.779	9.30851	-0.841556	5.44669
	104.837	9.17393	-0.840041	5.44669
	104.882	9.20013	-0.839572	5.44669
	104.885	9.25703	-0.839914	5.44669
	104.871	9.27125	-0.840224	5.44669
	104.864	9.25693	-0.840232	5.44669
	104.866	9.24587	-0.840125	5.44669
	104.87	9.24633	-0.840077	5.44669
	104.87	9.25045	-0.840095	5.44669
	104.87	9.25201	-0.84012	5.44669
	104.869	9.2512	-0.840124	5.44669
	104.869	9.25031	-0.840117	5.44669
	104.869	9.25022	-0.840112	5.44669
	104.869	9.2505	-0.840113	5.44669
	104.869	9.25065	-0.840115	5.44669
	104.869	9.25061	-0.840115	5.44669
	104.869	9.25055	-0.847986	5.44669
	104.869	9.25053	-0.86827	5.44669
	104.869	9.25055	-0.87666	5.44669
	104.869	9.25056	-0.865519	5.44669
	104.869	9.25056	-0.864562	5.44669
	104.869	9.25055	-0.877052	5.44669
	104.869	9.25055	-0.884038	5.44669
	104.892	9.25055	-0.874878	5.44669
	104.949	9.25056	-0.851605	5.44669
	104.995	9.25056	-0.834558	5.44669
	105.021	9.25055	-0.834017	5.44669
	105.064	9.25055	-0.839586	5.44669
	105.103	9.25055	-0.842068	5.44669
	105.109	9.25055	-0.841122	5.44669
	105.098	9.25055	-0.839843	5.44669
	105.092	9.25055	-0.839643	5.44669
	105.093	9.25055	-0.840014	5.44669
	105.096	9.25055	-0.84024	5.44669
	105.097	9.25055	-0.840203	5.44669
	105.096	9.25055	-0.840107	5.44669
	105.095	9.25055	-0.84008	5.44669
	105.095	9.25055	-0.840103	5.44669
	105.095	9.25055	-0.840122	5.44669
	105.096	9.25055	-0.840122	5.44669
	105.096	9.25055	-0.840115	5.44669
	105.118	9.25055	-0.840112	5.44669
	105.175	9.25055	-0.840114	5.44669
	105.221	9.20136	-0.840115	5.44669
	105.247	9.0254	-0.840115	5.44669
	105.291	8.84619	-0.840115	5.44669
	105.33	8.91258	-0.840115	5.44669
	105.335	9.16415	-0.840115	5.44669
	105.325	9.32047	-0.840115	5.44669
	105.318	9.25914	-0.847986	5.44669
	105.319	9.07359	-0.86827	5.44669
	105.322	8.95195	-0.87666	5.44669
	105.323	8.90737	-0.857648	5.44669
	105.322	8.87329	-0.836407	5.44669
	105.322	8.96396	-0.832636	5.44669
	105.322	9.12655	-0.838349	5.44669
	105.322	9.08185	-0.849912	5.44669
	105.322	8.84501	-0.869706	5.44669
	105.322	8.68711	-0.876577	5.44669
	105.322	8.69335	-0.857103	5.44669
	105.322	8.75021	-0.836208	5.44669
	105.344	8.77152	-0.832747	5.44669
	105.424	8.76018	-0.838466	5.44669
	105.527	8.74785	-0.842051	5.44669
	105.577	8.74672	-0.841513	5.44669
	105.544	8.75062	-0.847883	5.44669
	105.466	8.75266	-0.86773	5.44669
	105.437	8.75213	-0.87647	5.44669
	105.496	8.75118	-0.857761	5.44669
	105.56	8.75097	-0.836521	5.44669
	105.571	8.75122	-0.832644	5.44669
	105.553	8.7514	-0.838312	5.44669
	105.542	8.75139	-0.842023	5.44669
	105.544	8.75132	-0.841556	5.44669
	105.548	8.75129	-0.84004	5.44669
	105.55	8.75131	-0.839571	5.44669
	105.549	8.75132	-0.839914	5.44669
	105.548	8.75132	-0.848094	5.44669
	105.548	8.75132	-0.868387	5.44669
	105.548	8.75132	-0.87667	5.44669
	105.57	8.70213	-0.857611	5.44669
	105.65	8.57535	-0.836387	5.44669
	105.754	8.52292	-0.832641	5.44669
	105.803	8.59255	-0.838358	5.44669
	105.771	8.59853	-0.842043	5.44669
	105.692	8.52047	-0.841548	5.44669
	105.663	8.42762	-0.84003	5.44669
	105.722	8.3089	-0.83957	5.44669
	105.787	8.22595	-0.839917	5.44669
	105.797	8.22292	-0.840225	5.44669
	105.779	8.24947	-0.840232	5.44669
	105.768	8.31059	-0.840124	5.44669
	105.77	8.43289	-0.840077	5.44669
	105.775	8.4792	-0.840096	5.44669
	105.776	8.3594	-0.84012	5.44669
	105.775	8.22842	-0.840124	5.44669
	105.774	8.20594	-0.840117	5.44669
	105.774	8.24147	-0.840112	5.44669
	105.774	8.26409	-0.840113	5.44669
	105.774	8.26089	-0.840115	5.44669
	105.774	8.25151	-0.840115	5.44669
	105.774	8.24871	-0.840115	5.44669
	105.774	8.25088	-0.847985	5.44669
	105.797	8.25277	-0.86827	5.44669
	105.854	8.2528	-0.87666	5.44669
	105.878	8.25214	-0.857648	5.44669
	105.824	8.25185	-0.836407	5.44669
	105.786	8.25197	-0.832636	5.44669
	105.833	8.25212	-0.838349	5.44669
	105.873	8.25214	-0.842041	5.44669
	105.83	8.25209	-0.84155	5.44669
	105.768	8.25207	-0.840032	5.44669
	105.775	8.25207	-0.83957	5.44669
	105.87	8.20289	-0.839916	5.44669
	105.985	8.07612	-0.840225	5.44669
	106.034	8.02369	-0.840232	5.44669
	106.019	8.09331	-0.840124	5.44669
	105.996	8.09929	-0.840077	5.44669
	105.992	8.07042	-0.840096	5.44669
	105.999	8.15354	-0.84012	5.44669
	106.003	8.26322	-0.840124	5.44669
	106.002	8.28985	-0.840117	5.44669
	106.001	8.26364	-0.840112	5.44669
	106	8.19426	-0.840113	5.44669
	106	8.06839	-0.840115	5.44669
	106.001	8.02351	-0.840115	5.44669
	106.001	8.14518	-0.840115	5.44669
	106.001	8.22725	-0.840115	5.44669
	106.023	8.07321	-0.840115	5.44669
	106.103	7.80895	-0.840115	5.44669
	106.206	7.72601	-0.840115	5.44669
	106.256	7.87929	-0.840115	5.44669
	106.245	7.98789	-0.840115	5.44669
	106.224	7.88287	-0.840115	5.44669
	106.219	7.78507	-0.847985	5.44669
	106.225	7.87741	-0.86827	5.44669
	106.229	7.96605	-0.87666	5.44669
	106.229	7.87438	-0.857648	5.44669
	106.227	7.74009	-0.836407	5.44669
	106.226	7.70622	-0.840507	5.44669
	106.227	7.73816	-0.866504	5.44669
	106.227	7.76331	-0.878586	5.44669
	106.227	7.76246	-0.859084	5.44669
	106.249	7.75315	-0.836323	5.44669
	106.307	7.74956	-0.832091	5.44669
	106.33	7.75136	-0.83815	5.44669
	106.299	7.75339	-0.842152	5.44669
	106.319	7.7536	-0.841667	5.44669
	106.411	7.75297	-0.840041	5.44669
	106.477	7.75263	-0.839532	5.44669
	106.477	7.75271	-0.839897	5.44669
	106.455	7.75287	-0.840231	5.44669
	106.445	7.7529	-0.840241	5.44669
	106.449	7.75286	-0.847997	5.44669
	106.454	7.75283	-0.86823	5.44669
	106.455	7.75284	-0.876639	5.44669
	106.476	7.75285	-0.857654	5.44669
	106.555	7.75285	-0.836416	5.44669
	106.658	7.75285	-0.832638	5.44669
	106.709	7.75285	-0.846217	5.44669
	106.698	7.75285	-0.878065	5.44669
	106.677	7.75285	-0.906251	5.44669
	106.672	7.75285	-0.894111	5.44669
	106.677	7.75285	-0.853395	5.44669
	106.681	7.75285	-0.828729	5.44669
	106.681	7.75285	-0.830981	5.44669
	106.68	7.75285	-0.840392	5.44669
	106.679	7.75285	-0.843486	5.44669
	106.679	7.75285	-0.84143	5.44669
	106.68	7.75285	-0.839467	5.44669
	106.68	7.70366	-0.839376	5.44669
	106.68	7.57688	-0.840036	5.44669
	106.702	7.52445	-0.840344	5.44669
	106.759	7.64327	-0.840239	5.44669
	106.783	7.77602	-0.840085	5.44669
	106.729	7.79959	-0.840058	5.44669
	106.691	7.71469	-0.840102	5.44669
	106.76	7.51565	-0.840129	5.44669
	106.88	7.33951	-0.840126	5.44669
	106.94	7.3662	-0.840114	5.44669
	106.928	7.44469	-0.840111	5.44669
	106.903	7.37045	-0.840113	5.44669
	106.897	7.2468	-0.840116	5.44669
	106.903	7.21115	-0.840116	5.44669
	106.908	7.23855	-0.840115	5.44669
	106.908	7.26244	-0.840114	5.44669
	106.906	7.26267	-0.840115	5.44669
	106.905	7.25427	-0.840115	5.44669
	106.928	7.25066	-0.840115	5.44669
	106.986	7.25214	-0.840115	5.44669
	107.01	7.25404	-0.840115	5.44669
	106.956	7.25431	-0.840115	5.44669
	106.895	7.25375	-0.840115	5.44669
	106.907	7.25342	-0.840115	5.44669
	106.981	7.25348	-0.847985	5.44669
	107.037	7.25362	-0.86827	5.44669
	107.062	7.25366	-0.87666	5.44669
	107.101	7.25363	-0.857648	5.44669
	107.138	7.2536	-0.836407	5.44669
	107.145	7.2536	-0.832636	5.44669
	107.135	7.25361	-0.838349	5.44669
	107.129	7.25361	-0.842041	5.44669
	107.13	7.25361	-0.84155	5.44669
	107.132	7.25361	-0.840032	5.44669
	107.155	7.25361	-0.83957	5.44669
	107.212	7.25361	-0.839916	5.44669
	107.235	7.20442	-0.840225	5.44669
	107.204	7.07765	-0.840232	5.44669
	107.201	6.97602	-0.840124	5.44669
	107.237	6.96807	-0.840077	5.44669
	107.279	6.9992	-0.840096	5.44669
	107.333	6.96561	-0.84012	5.44669
	107.37	6.83427	-0.847995	5.44669
	107.372	6.72518	-0.868272	5.44669
	107.36	6.71572	-0.876657	5.44669
	107.354	6.74887	-0.857646	5.4507
	107.356	6.81505	-0.836407	5.46104
	107.359	6.93712	-0.832637	5.46531
	107.359	6.98153	-0.838349	5.45562
	107.359	6.86103	-0.842041	5.4448
	107.358	6.73041	-0.84155	5.44287
	107.381	6.70835	-0.840032	5.44579
	107.438	6.74392	-0.83957	5.44767
	107.484	6.7664	-0.839916	5.44742
	107.488	6.76314	-0.840225	5.44664
	107.474	6.75377	-0.848102	5.44641
	107.489	6.75101	-0.86828	5.44658
	107.548	6.75318	-0.876622	5.44674
	107.598	6.75507	-0.8655	5.44675
	107.602	6.75509	-0.864567	5.44669
	107.587	6.75443	-0.86919	5.44667
	107.579	6.75414	-0.855884	5.44668
	107.582	6.75426	-0.838331	5.44669
	107.585	6.75441	-0.83407	5.44669
	107.586	6.75443	-0.838266	5.44669
	107.585	6.75439	-0.841497	5.44669
	107.584	6.75436	-0.841352	5.44669
	107.584	6.75436	-0.840142	5.44669
	107.585	6.75438	-0.839686	5.44669
	107.585	6.75438	-0.839926	5.44669
	107.585	6.70519	-0.840188	5.44669
	107.585	6.57841	-0.840213	5.44669
	107.585	6.47679	-0.84013	5.44669
	107.585	6.41964	-0.840086	5.44669
	107.585	6.37319	-0.847968	5.44669
	107.585	6.41395	-0.868273	5.44669
	107.607	6.45385	-0.876667	5.44669
	107.687	6.3587	-0.85765	5.44669
	107.79	6.28923	-0.836405	5.44669
	107.84	6.3899	-0.832635	5.44669
	107.829	6.47195	-0.84622	5.44669
	107.808	6.42375	-0.870197	5.44669
	107.803	6.41618	-0.878096	5.44669
	107.809	6.48595	-0.865436	5.44669
	107.813	6.5267	-0.864017	5.44669
	107.813	6.47118	-0.868982	5.44669
	107.811	6.32749	-0.863864	5.44669
	107.81	6.22107	-0.866605	5.44669
	107.811	6.21712	-0.878497	5.44669
	107.811	6.25164	-0.883917	5.44669
	107.833	6.26724	-0.874314	5.44669
	107.913	6.26146	-0.851412	5.44669
	108.017	6.25349	-0.834677	5.44669
	108.066	6.2522	-0.834136	5.44669
	108.056	6.20531	-0.839593	5.44669
	108.035	6.07995	-0.8499	5.44669
	108.03	6.02729	-0.869259	5.44669
	108.035	6.14551	-0.876393	5.44669
	108.039	6.2781	-0.857185	5.44669
	108.039	6.3018	-0.844178	5.44669
	108.037	6.26622	-0.860915	5.44669
	108.037	6.19395	-0.874981	5.44669
	108.037	6.02101	-0.859567	5.44669
	108.037	5.80209	-0.837808	5.44669
	108.037	5.69541	-0.832542	5.44669
	108.06	5.71643	-0.837811	5.44669
	108.139	5.76123	-0.841849	5.44669
	108.243	5.77222	-0.841661	5.44669
	108.293	5.76085	-0.840146	5.44669
	108.282	5.75218	-0.839578	5.44669
	108.261	5.80177	-0.839879	5.44669
	108.256	5.9318	-0.840207	5.44669
	108.261	5.98545	-0.840237	5.44669
	108.265	5.86599	-0.840133	5.44669
	108.265	5.73253	-0.840079	5.44669
	108.264	5.7089	-0.840093	5.44669
	108.263	5.74483	-0.840118	5.44669
	108.263	5.76802	-0.847995	5.44669
	108.264	5.76492	-0.868273	5.44669
	108.286	5.75537	-0.876657	5.44669
	108.366	5.75248	-0.857646	5.44669
	108.469	5.75465	-0.836407	5.44669
	108.519	5.7566	-0.832637	5.44669
	108.508	5.75664	-0.838349	5.44669
	108.487	5.75596	-0.842041	5.44669
	108.482	5.75567	-0.84155	5.44669
	108.488	5.75578	-0.840032	5.44669
	108.492	5.75594	-0.83957	5.44669
	108.491	5.75596	-0.839916	5.44669
	108.49	5.75591	-0.840225	5.44669
	108.489	5.75589	-0.848102	5.44669
	108.49	5.75589	-0.86828	5.44669
	108.49	5.7559	-0.876622	5.44669
	108.49	5.70672	-0.857629	5.44669
	108.49	5.57994	-0.836412	5.44669
	108.49	5.5275	-0.832645	5.44669
	108.512	5.64632	-0.838351	5.44669
	108.592	5.77908	-0.842039	5.44669
	108.695	5.80264	-0.841549	5.44669
	108.745	5.71775	-0.840032	5.44669
	108.735	5.51871	-0.83957	5.44669
	108.713	5.34257	-0.839916	5.44669
	108.708	5.41845	-0.840225	5.44669
	108.714	5.6729	-0.840232	5.4507
	108.718	5.82706	-0.840124	5.46104
	108.718	5.7638	-0.840077	5.46531
	108.716	5.5782	-0.847966	5.45562
	108.716	5.45724	-0.868276	5.4448
	108.716	5.41295	-0.876669	5.44287
	108.716	5.37876	-0.865521	5.44579
	108.716	5.42009	-0.86456	5.44767
	108.716	5.45587	-0.86918	5.44742
	108.716	5.35879	-0.855883	5.44664
	108.738	5.2408	-0.846204	5.44641
	108.818	5.21565	-0.862228	5.44658
	108.922	5.24543	-0.874811	5.44674
	108.949	5.26659	-0.859029	5.44675
	108.881	5.26482	-0.837644	5.44669
	108.836	5.25656	-0.832664	5.44667
	108.885	5.25372	-0.837921	5.44668
	108.951	5.25547	-0.841852	5.44669
	108.965	5.25721	-0.841623	5.44669
	108.949	5.25732	-0.840129	5.44669
	108.937	5.25675	-0.839585	5.44669
	108.938	5.25647	-0.839888	5.44669
	108.942	5.25655	-0.840208	5.44669
	108.966	5.25669	-0.840235	5.44669
	109.045	5.25672	-0.840132	5.44669
	109.148	5.25668	-0.840079	5.44669
	109.197	5.25665	-0.840094	5.44669
	109.187	5.25666	-0.840119	5.44669
	109.166	5.25667	-0.840124	5.44669
	109.161	5.20748	-0.840117	5.44669
	109.166	5.03151	-0.840113	5.44669
	109.171	4.80311	-0.840113	5.44669
	109.17	4.74272	-0.840115	5.44669
	109.169	4.94186	-0.840115	5.44669
	109.168	5.217	-0.840115	5.44669
	109.169	5.28843	-0.840115	5.44669
	109.169	5.07725	-0.840115	5.44669
	109.169	4.79314	-0.847985	5.44669
	109.169	4.67304	-0.86827	5.44669
	109.191	4.71166	-0.88453	5.44669
	109.271	4.76862	-0.885804	5.44669
	109.374	4.77844	-0.872952	5.44669
	109.424	4.76226	-0.85017	5.44669
	109.413	4.75199	-0.842512	5.44669
	109.392	4.75343	-0.862718	5.44669
	109.387	4.75769	-0.87633	5.44669
	109.393	4.75896	-0.859491	5.44669
	109.397	4.75798	-0.837297	5.44669
	109.397	4.75712	-0.832354	5.44669
	109.395	4.7571	-0.837914	5.44669
	109.394	4.75741	-0.841959	5.44669
	109.395	4.75754	-0.841671	5.44669
	109.395	4.70829	-0.840111	5.44669
	109.395	4.58145	-0.83956	5.44669
	109.417	4.52901	-0.839884	5.44669
	109.475	4.64785	-0.840215	5.44669
	109.521	4.78061	-0.840239	5.44669
	109.547	4.75498	-0.840131	5.44669
	109.59	4.5925	-0.840077	5.44669
	109.629	4.4678	-0.840093	5.44669
	109.635	4.41372	-0.84799	5.44669
	109.624	4.32757	-0.86828	5.44669
	109.618	4.24444	-0.876662	5.44669
	109.619	4.22975	-0.857646	5.44669
	109.622	4.25148	-0.844276	5.44669
	109.645	4.26554	-0.860792	5.44669
	109.724	4.26367	-0.874895	5.44669
	109.827	4.25788	-0.859575	5.44669
	109.876	4.25612	-0.837842	5.44669
	109.866	4.25744	-0.832553	5.44669
	109.845	4.25862	-0.837804	5.44669
	109.84	4.25864	-0.841842	5.44669
	109.845	4.25823	-0.849532	5.44669
	109.849	4.25805	-0.868304	5.44669
	109.849	4.25812	-0.876124	5.44669
	109.848	4.25821	-0.857412	5.44669
	109.847	4.25823	-0.836498	5.44669
	109.847	4.2582	-0.832759	5.44669
	109.848	4.20899	-0.838368	5.44669
	109.848	4.08222	-0.842005	5.44669
	109.848	4.0298	-0.841529	5.44669
	109.848	4.14862	-0.840035	5.4507
	109.87	4.28137	-0.839579	5.46104
	109.95	4.25574	-0.839919	5.46531
	110.053	4.09326	-0.840223	5.45562
	110.103	4.01776	-0.84023	5.4448
	110.092	4.09045	-0.840124	5.44287
	110.071	4.05673	-0.840078	5.44579
	110.066	3.90398	-0.840096	5.44767
	110.072	3.88331	-0.84012	5.44742
	110.098	3.9339	-0.847994	5.44664
	110.155	3.91404	-0.868272	5.44641
	110.177	3.92926	-0.876657	5.44658
	110.123	3.94927	-0.857647	5.44674
	110.085	3.90409	-0.836407	5.44675
	110.133	3.91962	-0.832637	5.44669
	110.173	3.94877	-0.838349	5.44667
	110.151	3.85812	-0.842041	5.44668
	110.169	3.74518	-0.84155	5.44669
	110.258	3.76906	-0.840032	5.44669
	110.323	3.92375	-0.83957	5.44669
	110.324	3.99662	-0.839916	5.44669
	110.302	3.8764	-0.840225	5.44669
	110.293	3.73578	-0.840232	5.44669
	110.296	3.70943	-0.847995	5.44669
	110.301	3.74675	-0.868233	5.44669
	110.302	3.7715	-0.876641	5.44669
	110.301	3.76856	-0.857653	5.44669
	110.3	3.75852	-0.836416	5.44669
	110.3	3.75536	-0.832638	5.44669
	110.3	3.75761	-0.838347	5.44669
	110.3	3.75967	-0.842039	5.44669
	110.3	3.75974	-0.841551	5.44669
	110.3	3.75903	-0.840032	5.44669
	110.3	3.75871	-0.83957	5.44669
	110.3	3.75883	-0.839916	5.44669
	110.3	3.75899	-0.848096	5.44669
	110.323	3.75902	-0.868387	5.44669
	110.402	3.75897	-0.876669	5.44669
	110.506	3.75894	-0.857611	5.44669
	110.555	3.75895	-0.836387	5.44669
	110.545	3.75896	-0.832642	5.44669
	110.524	3.75896	-0.846229	5.44669
	110.519	3.75896	-0.870198	5.44669
	110.524	3.75896	-0.878093	5.44669
	110.528	3.75896	-0.857563	5.44669
	110.528	3.75896	-0.835862	5.44669
	110.527	3.75896	-0.832438	5.44669
	110.526	3.75896	-0.83846	5.44669
	110.526	3.75896	-0.842158	5.44669
	110.527	3.75896	-0.84156	5.44669
	110.527	3.75896	-0.839994	5.44669
	110.527	3.75896	-0.839551	5.44669
	110.526	3.75896	-0.839921	5.44669
	110.526	3.70977	-0.840234	5.44669
	110.526	3.58299	-0.840234	5.44669
	110.549	3.53056	-0.840122	5.44669
	110.629	3.64938	-0.840076	5.44669
	110.71	3.73294	-0.840096	5.44669
	110.702	3.58054	-0.840121	5.44669
	110.668	3.31644	-0.840124	5.44669
	110.7	3.18379	-0.840117	5.44669
	110.756	3.21003	-0.840112	5.44669
	110.772	3.26626	-0.840113	5.44669
	110.76	3.28018	-0.840115	5.44669
	110.749	3.26598	-0.840115	5.44669
	110.749	3.25507	-0.840115	5.44669
	110.752	3.25555	-0.840115	5.44669
	110.754	3.25963	-0.840115	5.44669
	110.753	3.26117	-0.840115	5.44669
	110.775	3.26036	-0.840115	5.44669
	110.855	3.25948	-0.840115	5.44669
	110.958	3.25939	-0.840115	5.44669
	111.008	3.25967	-0.840115	5.44669
	110.998	3.25982	-0.840115	5.44669
	110.976	3.25978	-0.840115	5.44669
	110.971	3.25971	-0.840115	5.44669
	110.977	3.2597	-0.840115	5.44669
	110.981	3.25972	-0.840115	5.44669
	110.981	3.25973	-0.840115	5.44669
	110.979	3.25973	-0.840115	5.44669
	110.979	3.25972	-0.847985	5.44669
	110.979	3.25972	-0.876141	5.44669
	110.979	3.25972	-0.904815	5.44669
	110.979	3.25972	-0.894193	5.44669
	110.979	3.25972	-0.85394	5.44669
	110.979	3.25972	-0.828928	5.44669
	110.979	3.25972	-0.830871	5.44669
	111.001	3.25972	-0.840275	5.44669
	111.081	3.25972	-0.843477	5.44669
	111.185	3.21053	-0.841467	5.44669
	111.234	3.03457	-0.839486	5.44669
	111.224	2.85536	-0.839371	5.44669
	111.203	2.92175	-0.840026	5.44669
	111.198	3.17332	-0.840342	5.44669
	111.203	3.32964	-0.840241	5.44669
	111.207	3.26831	-0.840087	5.44669
	111.207	3.03356	-0.840058	5.44669
	111.205	2.78516	-0.840101	5.44669
	111.205	2.68814	-0.840129	5.44669
	111.205	2.72369	-0.840126	5.44669
	111.205	2.77115	-0.847985	5.44669
	111.205	2.77809	-0.868266	5.44669
	111.205	2.76408	-0.876658	5.44669
	111.228	2.75574	-0.857649	5.44669
	111.285	2.75722	-0.836408	5.44669
	111.309	2.76081	-0.832636	5.44669
	111.255	2.76178	-0.838349	5.44669
	111.195	2.76092	-0.842041	5.44669
	111.206	2.76021	-0.84155	5.44669
	111.302	2.76022	-0.847902	5.44669
	111.416	2.71128	-0.867725	5.44669
	111.465	2.58461	-0.876461	5.44669
	111.45	2.53213	-0.857759	5.44669
	111.427	2.65089	-0.836524	5.44669
	111.423	2.78364	-0.832646	5.44669
	111.43	2.80722	-0.838311	5.44669
	111.434	2.77153	-0.842022	5.44669
	111.433	2.74845	-0.841556	5.44669
	111.454	2.75151	-0.847911	5.44669
	111.511	2.761	-0.867727	5.44669
	111.557	2.7147	-0.876458	5.44669
	111.584	2.53657	-0.857757	5.44669
	111.627	2.35543	-0.836524	5.44669
	111.666	2.37259	-0.832647	5.44669
	111.671	2.49806	-0.838312	5.44669
	111.661	2.55305	-0.842022	5.44669
	111.654	2.48365	-0.841556	5.44669
	111.655	2.32907	-0.840041	5.44669
	111.658	2.22302	-0.839572	5.44669
	111.659	2.2231	-0.839914	5.44669
	111.658	2.25917	-0.848094	5.44669
	111.658	2.27399	-0.876258	5.44669
	111.68	2.26733	-0.904826	5.44669
	111.76	2.30846	-0.902027	5.44669
	111.864	2.48342	-0.882076	5.44669
	111.913	2.66506	-0.865478	5.44669
	111.903	2.60006	-0.848413	5.44669
	111.881	2.3482	-0.836569	5.44669
	111.877	2.19127	-0.843867	5.44669
	111.882	2.20325	-0.867855	5.44669
	111.886	2.26219	-0.877958	5.44669
	111.886	2.28231	-0.866211	5.44669
	111.884	2.22056	-0.864391	5.44669
	111.884	2.08136	-0.876734	5.44669
	111.906	2.02819	-0.883966	5.44669
	111.964	2.15111	-0.874961	5.44669
	112.01	2.28585	-0.851666	5.44669
	112.036	2.30878	-0.834554	5.44669
	112.079	2.22292	-0.833994	5.44669
	112.118	2.07289	-0.847448	5.44669
	112.124	2.02379	-0.870229	5.44669
	112.113	2.15228	-0.877672	5.44669
	112.107	2.2879	-0.857376	5.44669
	112.108	2.26004	-0.835933	5.44669
	112.111	2.04641	-0.832535	5.44669
	112.112	1.79492	-0.838475	5.44669
	112.111	1.73828	-0.84213	5.44669
	112.11	1.94721	-0.841543	5.44268
	112.11	2.17592	-0.839997	5.43234
	112.111	2.11825	-0.839558	5.42806
	112.111	1.85268	-0.839923	5.43775
	112.111	1.6874	-0.840233	5.44858
	112.111	1.70076	-0.840232	5.4505
	112.111	1.76323	-0.840122	5.44759
	112.111	1.78435	-0.840076	5.44571
	112.111	1.77095	-0.847967	5.44595
	112.111	1.75782	-0.868276	5.44673
	112.111	1.75708	-0.876669	5.44696
	112.111	1.76144	-0.85765	5.44679
	112.111	1.76353	-0.836404	5.44663
	112.111	1.76285	-0.832635	5.44663
	112.111	1.76183	-0.838349	5.44668
	112.133	1.76164	-0.849912	5.44671
	112.213	1.76192	-0.869706	5.4467
	112.316	1.76211	-0.876576	5.44668
	112.366	1.7129	-0.857103	5.44668
	112.333	1.58605	-0.836208	5.44669
	112.254	1.4844	-0.832747	5.44268
	112.226	1.42727	-0.838466	5.43234
	112.285	1.33164	-0.842051	5.42806
	112.349	1.24563	-0.841513	5.43775
	112.36	1.1839	-0.847883	5.44858
	112.342	1.0316	-0.86773	5.4505
	112.331	0.817304	-0.87647	5.44759
	112.333	0.705179	-0.857761	5.44571
	112.337	0.722268	-0.836521	5.44595
	112.338	0.767361	-0.832644	5.44673
	112.36	0.779871	-0.846182	5.44696
	112.416	0.769034	-0.878049	5.44679
	112.44	0.71085	-0.906256	5.44663
	112.409	0.534969	-0.894119	5.44663
	112.406	0.358993	-0.853397	5.44668
	112.442	0.377512	-0.828727	5.44671
	112.484	0.452525	-0.830979	5.4467
	112.537	0.379726	-0.840392	5.44668
	112.575	0.257917	-0.843487	5.44668
	112.576	0.222532	-0.84143	5.44669
	112.564	0.249386	-0.839467	5.44669
	112.559	0.272954	-0.839376	5.44669
	112.561	0.27324	-0.840036	5.44669
	112.564	0.264976	-0.840344	5.44669
	112.564	0.261412	-0.84811	5.44669
	112.563	0.262857	-0.868241	5.44669
	112.563	0.264729	-0.884474	5.44669
	112.563	0.264999	-0.893661	5.44669
	112.563	0.264447	-0.901122	5.44669
	112.563	0.26412	-0.886725	5.44669
	112.563	0.264179	-0.852174	5.44669
	112.563	0.26432	-0.83085	5.44669
	112.563	0.264358	-0.832305	5.44669
	112.563	0.264324	-0.840193	5.44669
	112.563	0.264296	-0.842933	5.44669
	112.563	0.264297	-0.841269	5.44669
	112.563	0.264307	-0.839597	5.44669
	112.563	0.264311	-0.847358	5.44669
	112.563	0.264309	-0.868192	5.44669
	112.563	0.264307	-0.87685	5.44669
	112.585	0.264306	-0.857756	5.44669
	112.665	0.264307	-0.844255	5.44669
	112.769	0.264307	-0.868615	5.44669
	112.818	0.264307	-0.903037	5.44669
	112.808	0.264307	-0.896131	5.44669
	112.787	0.264307	-0.855385	5.44669
	112.782	0.264307	-0.828845	5.44669
	112.787	0.264307	-0.830322	5.44669
	112.791	0.264307	-0.840075	5.44669
	112.791	0.264307	-0.843588	5.44669
	112.789	0.264307	-0.841585	5.44669
	112.789	0.264307	-0.839496	5.44669
	112.789	0.264307	-0.839333	5.44669
	112.789	0.264307	-0.840007	5.44669
	112.79	0.264307	-0.840348	5.44669
	112.767	0.215117	-0.848121	5.44669
	112.687	0.039151	-0.868244	5.44669
	112.606	-0.140056	-0.876601	5.44669
	112.636	-0.07367	-0.857633	5.44669
	112.728	0.177902	-0.836421	5.44669
	112.741	0.334221	-0.832648	5.44669
	112.712	0.322081	-0.846219	5.44669
	112.739	0.263304	-0.870192	5.44669
	112.79	0.243295	-0.878094	5.44669
	112.807	0.255854	-0.857566	5.44669
	112.796	0.268234	-0.835862	5.44268
	112.786	0.268956	-0.832438	5.43234
	112.786	0.264859	-0.838459	5.42806
	112.789	0.262886	-0.842158	5.43775
	112.791	0.263516	-0.84156	5.44858
	112.79	0.264481	-0.839994	5.4505
	112.767	0.264661	-0.839551	5.44759
	112.709	0.264394	-0.839921	5.44571
	112.664	0.264218	-0.840234	5.44595
	112.638	0.264239	-0.840234	5.44673
	112.594	0.26431	-0.840122	5.44696
	112.578	0.264333	-0.840076	5.44679
	112.652	0.215126	-0.840096	5.44663
	112.766	0.088337	-0.840121	5.44663
	112.8	0.035904	-0.840124	5.44668
	112.731	0.154727	-0.840117	5.44671
	112.661	0.287484	-0.840112	5.4467
	112.651	0.311047	-0.840113	5.44668
	112.694	0.275342	-0.840115	5.44668
	112.763	0.252268	-0.840115	5.44669
	112.807	0.255334	-0.840115	5.44669
	112.805	0.264827	-0.840115	5.44669
	112.79	0.267714	-0.840115	5.44669
	112.784	0.265549	-0.840115	5.44669
	112.787	0.263616	-0.840115	5.44669
	112.79	0.263576	-0.840115	5.44669
	112.768	0.264247	-0.840115	5.44669
	112.688	0.264542	-0.840115	5.44669
	112.583	0.264427	-0.840115	5.44669
	112.534	0.264274	-0.840115	5.44669
	112.567	0.264251	-0.840115	5.44669
	112.668	0.264295	-0.840115	5.44669
	112.776	0.264322	-0.840115	5.44669
	112.821	0.264318	-0.847985	5.44669
	112.806	0.264306	-0.86827	5.44669
	112.785	0.264303	-0.87666	5.44669
	112.782	0.264306	-0.857648	5.44669
	112.788	0.264308	-0.836407	5.44669
	112.769	0.264308	-0.832636	5.44669
	112.711	0.264307	-0.838349	5.44669
	112.686	0.264307	-0.842041	5.44669
	112.739	0.264307	-0.84155	5.44669
	112.8	0.264307	-0.840032	5.44669
	112.788	0.264307	-0.83957	5.44669
	112.715	0.264307	-0.839916	5.44669
	112.68	0.264307	-0.840225	5.44669
	112.736	0.264307	-0.840232	5.44669
	112.8	0.264307	-0.840124	5.44669
	112.812	0.264307	-0.840077	5.44669
	112.795	0.264307	-0.840096	5.44669
	112.784	0.264307	-0.84012	5.44669
	112.763	0.264307	-0.840124	5.44669
	112.71	0.264307	-0.840117	5.44669
	112.688	0.264307	-0.840112	5.44669
	112.74	0.264307	-0.840113	5.44669
	112.8	0.264307	-0.840115	5.44669
	112.81	0.264307	-0.840115	5.44669
	112.794	0.264307	-0.840115	5.44669
	112.762	0.264307	-0.840115	5.44669
	112.706	0.264307	-0.840115	5.44669
	112.664	0.264307	-0.840115	5.44669
	112.661	0.264307	-0.840115	5.44669
	112.697	0.264307	-0.840115	5.44669
	112.761	0.264307	-0.840115	5.44669
	112.805	0.215117	-0.840115	5.44669
	112.805	0.088342	-0.840115	5.44669
	112.79	0.03591	-0.840115	5.44669
	112.784	0.154727	-0.840115	5.44669
	112.787	0.287482	-0.840115	5.44669
	112.79	0.261855	-0.840115	5.44669
	112.791	0.099377	-0.840115	5.44669
	112.79	0.023871	-0.840115	5.44669
	112.789	0.145755	-0.840115	5.44669
	112.767	0.238811	-0.840115	5.44669
	112.71	0.138487	-0.840115	5.44669
	112.686	0.048187	-0.840115	5.44669
	112.74	0.141998	-0.840115	5.44669
	112.8	0.277778	-0.847985	5.44669
	112.811	0.311505	-0.86827	5.44669
	112.794	0.278984	-0.87666	5.44669
	112.784	0.25363	-0.857648	5.44669
	112.785	0.254611	-0.836407	5.44669
	112.79	0.26404	-0.832636	5.44669
	112.769	0.267641	-0.838349	5.44669
	112.71	0.216609	-0.842041	5.44669
	112.686	0.038591	-0.84155	5.44669
	112.739	-0.140821	-0.840032	5.44669
	112.8	-0.073791	-0.83957	5.44669
	112.788	0.178123	-0.847787	5.44669
	112.715	0.334356	-0.868381	5.44669
	112.68	0.32206	-0.876777	5.44669
	112.713	0.263246	-0.865529	5.44669
	112.698	0.243279	-0.864525	5.44669
	112.629	0.255868	-0.869162	5.44669
	112.642	0.268245	-0.855888	5.44669
	112.744	0.268956	-0.838342	5.44669
	112.817	0.264855	-0.834074	5.44669
	112.816	0.262884	-0.838263	5.44669
	112.791	0.263516	-0.849365	5.44669
	112.78	0.264482	-0.869507	5.44669
	112.785	0.264661	-0.876688	5.44669
[truncated: 82 more rows]
