# Supplementary material for: Design of a cosmetic glove stiffness compensation mechanism for toddler-sized hand prostheses
Source: PLoS One. 2017 Aug 11;12(8):e0183233. doi: 10.1371/journal.pone.0183233 (PMC5553851; doi:10.1371/journal.pone.0183233)
Supplement: S1 Dataset — (ZIP) [file pone.0183233.s001.zip › 02 Spring measurements/VST4_2.xlsx]

## Sheet: VST4_2
LabVIEW Measurement
Writer_Version	2
Reader_Version	2
Separator	Tab
Decimal_Separator	.
Multi_Headings	No
X_Columns	No
Time_Pref	Absolute
Operator	localadmin
Date	2013-10-09
Time	00:11:35.972000
***End_of_Header***
Channels	4
Samples	10	10	10	10
Date	2013-10-09	2013-10-09	2013-10-09	2013-10-09
Time	00:11:52.572000	00:11:52.572000	00:11:52.572000	00:11:52.572000
Y_Unit_Label	mm	N	N	Pa
X_Dimension	Time	Time	Time	Time
X0	0	0	0	0
Delta_X	0.01	0.01	0.01	0.01
***End_of_Header***
X_Value	Voltage LVDT (Filtered)	Voltage Load Cell (Filtered)	Voltage Pinch Load Cell (Filtered)	Voltage Pressure (Filtered)	Comment
	112.763	0.275432	-0.850167	5.44669
	112.711	0.302089	-0.834639	5.44669
	112.688	0.275873	-0.834563	5.44669
	112.74	0.255674	-0.839785	5.44669
	112.777	0.256572	-0.841958	5.44669
	112.73	0.264135	-0.841005	5.44669
	112.691	0.266984	-0.839833	5.44669
	112.734	0.26549	-0.83968	5.44669
	112.796	0.263851	-0.840033	5.44669
	112.811	0.263696	-0.840235	5.44669
	112.796	0.264213	-0.848065	5.44669
	112.785	0.264485	-0.868261	5.44669
	112.785	0.215225	-0.876627	5.44669
	112.789	0.039133	-0.857638	5.44669
	112.791	-0.140102	-0.836414	5.44669
	112.79	-0.073683	-0.832643	5.44669
	112.789	0.177913	-0.838349	5.44669
	112.789	0.33423	-0.842039	5.44669
	112.789	0.322081	-0.841549	5.44669
	112.79	0.263301	-0.840032	5.44669
	112.789	0.243294	-0.83957	5.44669
	112.789	0.255855	-0.839916	5.44669
	112.789	0.268234	-0.840225	5.44669
	112.789	0.268956	-0.848102	5.44669
	112.789	0.264858	-0.86828	5.44669
	112.789	0.213695	-0.876622	5.44669
	112.789	0.08755	-0.857629	5.44669
	112.767	-0.013107	-0.836412	5.4507
	112.71	-0.020884	-0.832645	5.46104
	112.686	0.059171	-0.838351	5.46531
	112.74	0.201376	-0.849909	5.45562
	112.8	0.298449	-0.869704	5.4448
	112.811	0.29901	-0.876577	5.44287
	112.794	0.266396	-0.864974	5.44579
	112.784	0.252798	-0.864364	5.44767
	112.785	0.258736	-0.869292	5.44742
	112.79	0.266064	-0.855999	5.44664
	112.791	0.267023	-0.838343	5.44641
	112.79	0.26482	-0.834035	5.44658
	112.789	0.263557	-0.838247	5.44674
	112.789	0.26381	-0.841501	5.44675
	112.789	0.264366	-0.841361	5.44669
	112.79	0.264508	-0.840144	5.44667
	112.789	0.264371	-0.839684	5.44668
	112.789	0.264262	-0.847795	5.44669
	112.789	0.264266	-0.868343	5.44669
	112.789	0.264306	-0.876758	5.44669
	112.789	0.264321	-0.857663	5.44669
	112.789	0.264314	-0.836378	5.44669
	112.789	0.264305	-0.832619	5.44669
	112.789	0.264304	-0.838352	5.44669
	112.767	0.264307	-0.842048	5.44669
	112.71	0.264308	-0.841553	5.44669
	112.686	0.264308	-0.84003	5.44669
	112.74	0.264307	-0.839568	5.44669
	112.8	0.264307	-0.839916	5.44669
	112.811	0.264307	-0.840226	5.44669
	112.772	0.264307	-0.840232	5.44669
	112.704	0.264307	-0.840124	5.44669
	112.682	0.264307	-0.840077	5.44669
	112.718	0.264307	-0.840096	5.44669
	112.722	0.264307	-0.847991	5.44669
	112.708	0.215117	-0.868279	5.44669
	112.744	0.088342	-0.876662	5.44669
	112.794	0.03591	-0.857646	5.44669
	112.806	0.154727	-0.836405	5.44669
	112.795	0.287482	-0.832636	5.44669
	112.763	0.311046	-0.83835	5.44669
	112.684	0.275343	-0.842041	5.44669
	112.606	0.252268	-0.84155	5.44669
	112.615	0.255334	-0.840031	5.44669
	112.671	0.264827	-0.83957	5.44669
	112.717	0.267714	-0.839916	5.44669
	112.766	0.265549	-0.848096	5.44669
	112.799	0.263617	-0.868387	5.44669
	112.801	0.263576	-0.876669	5.44669
	112.791	0.264247	-0.857611	5.44669
	112.786	0.264542	-0.836388	5.44669
	112.787	0.215237	-0.832642	5.44669
	112.79	0.088308	-0.838358	5.44669
	112.79	0.035853	-0.849914	5.44669
	112.79	0.154715	-0.869704	5.44669
	112.767	0.287497	-0.876575	5.44669
	112.709	0.311056	-0.857103	5.44669
	112.686	0.275342	-0.836209	5.44669
	112.74	0.252264	-0.832747	5.44669
	112.8	0.255333	-0.838466	5.44669
	112.811	0.264828	-0.849921	5.44669
	112.794	0.267715	-0.869668	5.44669
	112.784	0.265549	-0.876557	5.44669
	112.785	0.263616	-0.857108	5.44669
	112.79	0.263576	-0.836217	5.44669
	112.769	0.264247	-0.832749	5.44669
	112.71	0.264542	-0.846334	5.44669
	112.663	0.264427	-0.870205	5.44669
	112.66	0.264274	-0.878058	5.44669
	112.696	0.264251	-0.857547	5.44669
	112.761	0.264295	-0.843738	5.44669
	112.805	0.264322	-0.860602	5.44669
	112.783	0.264318	-0.875006	5.44669
	112.688	0.264306	-0.859689	5.44669
	112.601	0.264303	-0.83785	5.44669
	112.634	0.264306	-0.840387	5.44669
	112.751	0.264308	-0.865941	5.44669
	112.822	0.264308	-0.878393	5.44669
	112.816	0.264307	-0.859203	5.44669
	112.789	0.264307	-0.836442	5.44669
	112.78	0.264307	-0.832098	5.44669
	112.763	0.215117	-0.838111	5.44669
	112.712	0.039151	-0.842133	5.44669
	112.688	-0.140056	-0.841673	5.44669
	112.74	-0.07367	-0.840051	5.44669
	112.799	0.177902	-0.839534	5.44669
	112.81	0.334221	-0.839894	5.44669
	112.794	0.322081	-0.840229	5.44669
	112.784	0.263304	-0.840241	5.44669
	112.785	0.243295	-0.840127	5.44669
	112.79	0.255854	-0.840075	5.44669
	112.791	0.268234	-0.840094	5.44669
	112.79	0.268956	-0.847991	5.44669
	112.789	0.264859	-0.86828	5.44669
	112.789	0.262886	-0.876662	5.44669
	112.789	0.214325	-0.857646	5.44669
	112.79	0.088515	-0.836405	5.44669
	112.789	0.036264	-0.832636	5.44669
	112.767	0.154814	-0.83835	5.44669
	112.687	0.287392	-0.842041	5.44669
	112.584	0.310977	-0.84155	5.44669
	112.556	0.275346	-0.840031	5.44669
	112.647	0.252294	-0.83957	5.44669
	112.771	0.255344	-0.839916	5.44669
	112.826	0.264822	-0.840225	5.44669
	112.81	0.267708	-0.840232	5.44669
	112.785	0.265549	-0.840124	5.44669
	112.78	0.263618	-0.840077	5.44669
	112.787	0.263577	-0.840096	5.44669
	112.792	0.264246	-0.84012	5.44669
	112.791	0.264541	-0.840124	5.44669
	112.789	0.264427	-0.840117	5.44669
	112.789	0.215084	-0.840112	5.44669
	112.789	0.088285	-0.840113	5.44669
	112.79	0.035898	-0.847986	5.44669
	112.79	0.154742	-0.868271	5.44669
	112.789	0.287492	-0.87666	5.44268
	112.789	0.311045	-0.857648	5.43234
	112.789	0.275339	-0.836407	5.42806
	112.767	0.252267	-0.832636	5.43775
	112.71	0.255335	-0.838349	5.44858
	112.686	0.215637	-0.842041	5.4505
	112.74	0.091748	-0.84155	5.44759
	112.8	0.037152	-0.840032	5.44571
	112.811	0.154036	-0.83957	5.44595
	112.794	0.286751	-0.839916	5.44673
	112.784	0.310985	-0.840225	5.44696
	112.785	0.275577	-0.840232	5.44679
	112.79	0.252388	-0.840124	5.44663
	112.791	0.255301	-0.840077	5.44663
	112.79	0.26477	-0.840096	5.44668
	112.789	0.267702	-0.84012	5.44671
	112.767	0.265564	-0.840124	5.4467
	112.71	0.263627	-0.840117	5.44668
	112.686	0.214385	-0.840112	5.44668
	112.74	0.088277	-0.840113	5.44669
	112.8	0.036143	-0.840115	5.44669
	112.811	0.154848	-0.840115	5.44669
	112.794	0.28745	-0.840115	5.44669
	112.784	0.310989	-0.840115	5.44669
	112.785	0.275331	-0.840115	5.44669
	112.79	0.252283	-0.847985	5.44669
	112.791	0.255345	-0.86827	5.44669
	112.79	0.264826	-0.87666	5.44669
	112.789	0.26771	-0.857648	5.44669
	112.789	0.265548	-0.836407	5.44669
	112.789	0.263617	-0.832636	5.44669
	112.767	0.263577	-0.838349	5.44669
	112.687	0.264247	-0.842041	5.44669
	112.606	0.264541	-0.84155	5.44669
	112.636	0.264427	-0.840032	5.44669
	112.728	0.264274	-0.83957	5.44669
	112.719	0.264251	-0.839916	5.44669
	112.61	0.264295	-0.840225	5.44669
	112.534	0.264322	-0.840232	5.44669
	112.535	0.264318	-0.840124	5.44669
	112.562	0.264306	-0.840077	5.44669
	112.573	0.264303	-0.840096	5.44669
	112.567	0.264306	-0.84012	5.44669
	112.562	0.264308	-0.840124	5.44669
	112.561	0.264308	-0.840117	5.44669
	112.54	0.264307	-0.847983	5.44669
	112.462	0.264307	-0.868269	5.44669
	112.358	0.264307	-0.87666	5.44669
	112.308	0.313497	-0.857649	5.44669
	112.318	0.489463	-0.836407	5.44669
	112.339	0.71786	-0.832636	5.44669
	112.345	0.82744	-0.84622	5.44669
	112.339	0.804266	-0.878067	5.44669
	112.335	0.757527	-0.906251	5.44669
	112.335	0.746491	-0.89411	5.44669
	112.337	0.75853	-0.853395	5.44669
	112.337	0.767503	-0.828729	5.44669
	112.337	0.766983	-0.830981	5.44669
	112.337	0.812767	-0.840392	5.44669
	112.337	0.98749	-0.843486	5.44669
	112.337	1.21658	-0.849301	5.44669
	112.337	1.32689	-0.867623	5.44669
	112.337	1.30377	-0.875921	5.44669
	112.337	1.2568	-0.857569	5.44669
	112.315	1.24565	-0.836636	5.44669
	112.235	1.30691	-0.832761	5.44669
	112.154	1.4919	-0.83832	5.44669
	112.184	1.71979	-0.849855	5.44669
	112.275	1.82595	-0.869693	5.44669
	112.266	1.80152	-0.884462	5.44669
	112.157	1.75548	-0.885269	5.44669
	112.081	1.74518	-0.872752	5.44669
	112.083	1.75728	-0.850276	5.44669
	112.109	1.76601	-0.834756	5.44669
	112.12	1.76537	-0.834573	5.44669
	112.115	1.762	-0.839748	5.44669
	112.109	1.76082	-0.841939	5.44669
	112.108	1.76152	-0.848881	5.44669
	112.11	1.81142	-0.867997	5.44669
	112.111	1.93825	-0.876227	5.44669
	112.111	1.99045	-0.857564	5.44669
	112.11	1.87151	-0.836525	5.44669
	112.11	1.78798	-0.832716	5.44669
	112.11	1.89125	-0.83834	5.44669
	112.111	2.02859	-0.842009	5.44669
	112.111	2.1088	-0.84154	5.44669
	112.111	2.20136	-0.840039	5.44669
	112.111	2.27789	-0.839576	5.44669
	112.111	2.28753	-0.839916	5.44669
	112.111	2.26603	-0.840223	5.44669
	112.088	2.25386	-0.840231	5.44669
	112.008	2.25645	-0.840125	5.44669
	111.905	2.26186	-0.840078	5.44669
	111.855	2.26322	-0.840096	5.44669
	111.866	2.26186	-0.84012	5.44669
	111.887	2.26081	-0.840124	5.44669
	111.892	2.26085	-0.840117	5.44669
	111.887	2.26124	-0.840112	5.44669
	111.882	2.26139	-0.840113	5.44669
	111.883	2.26131	-0.840115	5.44669
	111.884	2.26123	-0.840115	5.44669
	111.862	2.26122	-0.840115	5.44669
	111.805	2.26125	-0.840115	5.44669
	111.758	2.31045	-0.847985	5.44669
	111.732	2.43722	-0.86827	5.44669
	111.689	2.48965	-0.87666	5.44669
	111.65	2.37083	-0.857648	5.44669
	111.645	2.28727	-0.836407	5.44669
	111.655	2.39048	-0.832636	5.44669
	111.662	2.5278	-0.838349	5.44669
	111.66	2.60803	-0.842041	5.44669
	111.658	2.7006	-0.849421	5.44669
	111.657	2.77713	-0.876058	5.44669
	111.635	2.78677	-0.90427	5.44669
	111.578	2.76527	-0.893994	5.44669
	111.555	2.7531	-0.854051	5.44669
	111.586	2.75569	-0.829045	5.44669
	111.566	2.7611	-0.83088	5.44669
	111.474	2.76245	-0.840238	5.44669
	111.408	2.76109	-0.843458	5.44669
	111.408	2.76004	-0.841473	5.44669
	111.43	2.76009	-0.839496	5.44669
	111.44	2.76048	-0.847244	5.44669
	111.435	2.76063	-0.86818	5.44669
	111.43	2.76055	-0.876885	5.44669
	111.43	2.76046	-0.865646	5.44669
	111.431	2.76045	-0.864535	5.44669
	111.432	2.76048	-0.869125	5.44669
	111.432	2.7605	-0.855868	5.44669
	111.432	2.76049	-0.846218	5.44669
	111.432	2.76049	-0.870109	5.44669
	111.432	2.76049	-0.902966	5.44669
	111.432	2.76049	-0.89557	5.44669
	111.432	2.76049	-0.855175	5.44669
	111.432	2.76049	-0.828956	5.44669
	111.432	2.76049	-0.838314	5.44669
	111.409	2.76049	-0.876113	5.44669
	111.352	2.76049	-0.90825	5.44669
	111.306	2.76049	-0.895643	5.44669
	111.28	2.76049	-0.853327	5.44669
	111.237	2.76049	-0.828156	5.44669
	111.198	2.76049	-0.830765	5.44669
	111.192	2.76049	-0.840506	5.44669
	111.203	2.80968	-0.843611	5.44669
	111.209	2.93645	-0.841442	5.44669
	111.208	2.98888	-0.847299	5.44669
	111.205	2.87007	-0.867511	5.44669
	111.204	2.7865	-0.876586	5.44669
	111.205	2.88971	-0.857887	5.44669
	111.206	3.02704	-0.836533	5.44669
	111.206	3.10726	-0.832604	5.44669
	111.205	3.19984	-0.838291	5.44669
	111.205	3.27636	-0.842028	5.44669
	111.205	3.286	-0.841566	5.44669
	111.205	3.2645	-0.840043	5.44669
	111.205	3.25233	-0.839569	5.44669
	111.183	3.25492	-0.847782	5.44669
	111.103	3.26034	-0.868379	5.44669
	111.022	3.26169	-0.884648	5.44669
	111.052	3.26033	-0.885814	5.44669
	111.144	3.25928	-0.872914	5.44669
	111.135	3.25932	-0.85015	5.44669
	111.026	3.25971	-0.834646	5.44669
	110.95	3.25986	-0.834572	5.44669
	110.951	3.25978	-0.839787	5.44669
	110.978	3.2597	-0.841955	5.44669
	110.989	3.25969	-0.841004	5.44669
	110.983	3.25972	-0.847704	5.44669
	110.978	3.25973	-0.867836	5.44669
	110.977	3.25973	-0.884449	5.44669
	110.956	3.25972	-0.885924	5.44669
	110.9	3.25972	-0.873031	5.44669
	110.876	3.25972	-0.85016	5.44669
	110.907	3.25972	-0.834609	5.44669
	110.887	3.25972	-0.834552	5.44669
	110.795	3.25972	-0.839792	5.44669
	110.729	3.25972	-0.841964	5.44669
	110.729	3.25972	-0.841006	5.44669
	110.751	3.25972	-0.839831	5.44669
	110.738	3.25972	-0.839679	5.44669
	110.677	3.30891	-0.840033	5.44669
	110.626	3.43569	-0.840235	5.44669
	110.599	3.53731	-0.848065	5.44669
	110.557	3.59446	-0.868261	5.44669
	110.519	3.6901	-0.876627	5.44669
	110.513	3.77612	-0.865509	5.44669
	110.524	3.78865	-0.87244	5.44669
	110.53	3.76498	-0.897343	5.44669
	110.529	3.75088	-0.892428	5.44669
	110.526	3.75343	-0.855864	5.44669
	110.526	3.75951	-0.830363	5.44669
	110.526	3.76116	-0.830788	5.44669
	110.527	3.75968	-0.847601	5.44669
	110.527	3.75848	-0.871434	5.44669
	110.504	3.7585	-0.878123	5.44669
	110.447	3.75894	-0.857137	5.44669
	110.423	3.75911	-0.835672	5.44669
	110.455	3.75903	-0.832511	5.44669
	110.435	3.75893	-0.838557	5.44669
	110.342	3.75892	-0.842173	5.44669
	110.276	3.75895	-0.841532	5.44669
	110.276	3.75897	-0.839977	5.44669
	110.299	3.75896	-0.839553	5.44669
	110.308	3.75896	-0.839929	5.44669
	110.304	3.75896	-0.840236	5.44669
	110.299	3.75896	-0.840232	5.44669
	110.298	3.75896	-0.840121	5.44669
	110.3	3.75896	-0.847946	5.44669
	110.301	3.75896	-0.868252	5.44669
	110.301	3.75896	-0.876666	5.44669
	110.278	3.75896	-0.857657	5.44669
	110.198	3.75896	-0.836408	5.44669
	110.117	3.80815	-0.832634	5.44669
	110.147	3.93492	-0.838347	5.44669
	110.239	4.03655	-0.842041	5.44669
	110.23	4.0937	-0.841551	5.44669
	110.121	4.14015	-0.847903	5.44669
	110.044	4.09939	-0.875596	5.44669
	110.046	4.05948	-0.904616	5.44669
	110.073	4.15464	-0.894304	5.44669
	110.083	4.27329	-0.854057	5.44669
	110.078	4.2994	-0.828938	5.44669
	110.05	4.26978	-0.838704	5.44669
	109.97	4.24835	-0.868412	5.44669
	109.868	4.24995	-0.887898	5.44669
	109.842	4.25824	-0.887165	5.44669
	109.909	4.21195	-0.872325	5.44669
	109.954	4.08345	-0.849423	5.44669
	109.905	4.02926	-0.834551	5.44669
	109.839	4.14796	-0.83479	5.44669
	109.825	4.28128	-0.839912	5.44669
	109.841	4.30513	-0.84193	5.44669
	109.853	4.26934	-0.840949	5.44669
	109.852	4.24613	-0.84769	5.44669
	109.848	4.24917	-0.86785	5.44669
	109.846	4.2587	-0.876589	5.44669
	109.847	4.26161	-0.857768	5.44669
	109.848	4.25945	-0.844353	5.44669
	109.848	4.2575	-0.860781	5.44669
	109.825	4.25746	-0.874863	5.44669
	109.745	4.25813	-0.859565	5.44669
	109.664	4.25843	-0.83785	5.44669
	109.672	4.25831	-0.832559	5.44669
	109.706	4.30735	-0.845675	5.44669
	109.674	4.4341	-0.869996	5.44669
	109.619	4.48658	-0.878205	5.44669
	109.602	4.36779	-0.857682	5.44669
	109.615	4.28422	-0.835872	5.44669
	109.625	4.43661	-0.8324	5.44669
	109.625	4.70071	-0.83844	5.44669
	109.622	4.83337	-0.842163	5.44669
	109.62	4.80713	-0.841569	5.44669
	109.621	4.7017	-0.839996	5.44669
	109.622	4.56101	-0.839548	5.44669
	109.622	4.52278	-0.83992	5.44669
	109.621	4.6525	-0.840234	5.44669
	109.621	4.78478	-0.840234	5.44669
	109.599	4.80426	-0.840122	5.44669
	109.542	4.76702	-0.847946	5.44669
	109.518	4.74475	-0.868251	5.44669
	109.549	4.7487	-0.884536	5.44669
	109.53	4.70909	-0.885813	5.44669
	109.437	4.58492	-0.872953	5.44669
	109.371	4.53018	-0.850167	5.44669
	109.371	4.6471	-0.834639	5.44669
	109.394	4.77988	-0.834563	5.44669
	109.403	4.80413	-0.839785	5.44669
	109.399	4.76871	-0.841958	5.44669
	109.394	4.74551	-0.841005	5.44669
	109.393	4.74842	-0.839833	5.44669
	109.395	4.75789	-0.83968	5.44669
	109.396	4.76083	-0.840033	5.44669
	109.395	4.75869	-0.840235	5.44669
	109.395	4.75675	-0.840194	5.44669
	109.395	4.7567	-0.840105	5.44669
	109.395	4.75737	-0.840083	5.44669
	109.395	4.75766	-0.840105	5.44669
	109.373	4.75755	-0.840122	5.44669
	109.293	4.7574	-0.840121	5.44669
	109.189	4.75737	-0.840115	5.44669
	109.14	4.75742	-0.840112	5.44669
	109.15	4.75745	-0.847984	5.44669
	109.171	4.80663	-0.868271	5.44669
	109.176	4.98259	-0.87666	5.44669
	109.171	5.21098	-0.857648	5.44669
	109.167	5.32056	-0.836407	5.44669
	109.167	5.29739	-0.832636	5.44669
	109.169	5.25065	-0.838349	5.44669
	109.169	5.23961	-0.842041	5.44669
	109.169	5.25165	-0.84155	5.44669
	109.169	5.26063	-0.840032	5.44669
	109.146	5.26011	-0.83957	5.44669
	109.067	5.2567	-0.839916	5.44669
	108.963	5.25546	-0.848096	5.44669
	108.914	5.25615	-0.868387	5.44669
	108.924	5.25688	-0.876669	5.44669
	108.945	5.25694	-0.857611	5.44669
	108.95	5.25671	-0.836387	5.44669
	108.945	5.25659	-0.832642	5.44669
	108.941	5.25662	-0.838358	5.44669
	108.919	5.30587	-0.842043	5.44669
	108.84	5.43265	-0.841548	5.44669
	108.737	5.48507	-0.84003	5.44669
	108.687	5.36624	-0.83957	5.44669
	108.698	5.23349	-0.839917	5.44669
	108.719	5.20993	-0.840225	5.44669
	108.724	5.29482	-0.840232	5.44669
	108.718	5.49386	-0.847995	5.44669
	108.714	5.71919	-0.868233	5.44669
	108.715	5.81928	-0.876641	5.44669
	108.716	5.79322	-0.857653	5.44669
	108.717	5.69945	-0.836416	5.44669
	108.694	5.56358	-0.840509	5.44669
	108.636	5.52322	-0.866502	5.44669
	108.59	5.60115	-0.878584	5.44669
	108.564	5.60632	-0.866955	5.44669
	108.521	5.57416	-0.86448	5.44669
	108.482	5.65618	-0.868636	5.44669
	108.476	5.76658	-0.855684	5.44669
	108.487	5.79389	-0.846314	5.44669
	108.494	5.76772	-0.862344	5.44669
	108.492	5.7473	-0.87482	5.44669
	108.49	5.74809	-0.858992	5.44669
	108.489	5.75569	-0.845495	5.44669
	108.49	5.75859	-0.860824	5.44669
	108.49	5.7571	-0.874475	5.44669
	108.49	5.75545	-0.867258	5.44669
	108.49	5.75529	-0.866068	5.44669
	108.49	5.7558	-0.869194	5.44669
	108.49	5.75608	-0.855352	5.44669
	108.49	5.75601	-0.838106	5.44669
	108.49	5.75589	-0.834165	5.44669
	108.49	5.75586	-0.838386	5.44669
	108.468	5.75589	-0.841513	5.44669
	108.388	5.75591	-0.841316	5.44669
	108.284	5.75591	-0.840121	5.44669
	108.235	5.7559	-0.847561	5.44669
	108.245	5.7559	-0.86809	5.44669
	108.266	5.7559	-0.876735	5.44669
	108.271	5.7559	-0.857744	5.44669
	108.266	5.7559	-0.83642	5.44669
	108.262	5.7559	-0.832608	5.44669
	108.262	5.80509	-0.838332	5.44669
	108.241	5.93187	-0.842044	5.44669
	108.162	5.9843	-0.841558	5.44669
	108.058	5.91467	-0.847904	5.44669
	108.008	5.90869	-0.867723	5.44669
	108.019	5.98675	-0.88433	5.44669
	108.04	6.0796	-0.885914	5.44669
	108.045	6.19832	-0.873069	5.44669
	108.04	6.28127	-0.85018	5.44669
	108.035	6.28431	-0.834603	5.44669
	108.036	6.25776	-0.834543	5.44669
	108.037	6.24582	-0.83979	5.44669
	108.038	6.2503	-0.841967	5.44669
	108.038	6.25642	-0.841007	5.44669
	108.037	6.2574	-0.83983	5.44669
	108.037	6.25563	-0.839678	5.44669
	108.015	6.25454	-0.840033	5.44669
	107.935	6.25471	-0.840236	5.44669
	107.832	6.25517	-0.848065	5.44669
	107.782	6.2553	-0.868261	5.44669
	107.793	6.2552	-0.876627	5.44669
	107.814	6.2551	-0.857638	5.44669
	107.819	6.2551	-0.844285	5.44669
	107.813	6.25514	-0.860798	5.44669
	107.809	6.25515	-0.874894	5.44669
	107.809	6.25514	-0.859572	5.44669
	107.811	6.30433	-0.837841	5.44669
	107.789	6.48029	-0.840424	5.44669
	107.709	6.70869	-0.873831	5.44669
	107.605	6.81827	-0.906543	5.44669
	107.556	6.7951	-0.90361	5.44669
	107.566	6.74836	-0.882129	5.44669
	107.587	6.73732	-0.864938	5.44669
	107.592	6.74936	-0.848168	5.44669
	107.587	6.75833	-0.836659	5.44669
	107.583	6.70862	-0.836121	5.44669
	107.583	6.57844	-0.83972	5.44669
	107.585	6.47558	-0.841377	5.44669
	107.585	6.46831	-0.840785	5.44669
	107.585	6.54936	-0.839947	5.44669
	107.585	6.69181	-0.839806	5.44669
	107.585	6.78862	-0.840045	5.44669
	107.585	6.78899	-0.840195	5.44669
	107.585	6.75639	-0.840173	5.44669
	107.585	6.74286	-0.840111	5.44669
	107.585	6.74883	-0.840092	5.44669
	107.585	6.75614	-0.840107	5.44669
	107.585	6.75709	-0.840119	5.44669
	107.585	6.75488	-0.84012	5.44669
	107.585	6.75362	-0.840115	5.44669
	107.562	6.75388	-0.840113	5.44669
	107.483	6.75443	-0.840114	5.44669
	107.401	6.75458	-0.840115	5.44669
	107.409	6.75444	-0.840115	5.44669
	107.443	6.80352	-0.840115	5.44669
	107.411	6.97949	-0.840115	5.44669
	107.356	7.15874	-0.840115	5.44669
	107.34	7.09237	-0.840115	5.44669
	107.352	6.84079	-0.840115	5.44669
	107.362	6.73365	-0.840115	5.44669
	107.362	6.92175	-0.840115	5.44669
	107.359	7.20893	-0.840115	5.44669
	107.357	7.28933	-0.840115	5.44669
	107.335	7.12682	-0.840115	5.44669
	107.279	7.01527	-0.840115	5.44669
	107.233	7.12233	-0.840115	5.44669
	107.207	7.27122	-0.847985	5.44669
	107.163	7.30573	-0.86827	5.44669
	107.124	7.26888	-0.87666	5.44669
	107.119	7.24143	-0.857648	5.44669
	107.129	7.24308	-0.836407	5.44669
	107.113	7.25352	-0.840507	5.44669
	107.033	7.25732	-0.866504	5.44669
	106.926	7.25519	-0.878586	5.44669
	106.876	7.25296	-0.859084	5.44669
	106.887	7.25277	-0.836323	5.44669
	106.909	7.25349	-0.832091	5.44669
	106.914	7.25386	-0.846021	5.44669
	106.908	7.25376	-0.870307	5.44669
	106.904	7.25358	-0.878212	5.44669
	106.904	7.25355	-0.857575	5.44669
	106.906	7.25359	-0.835824	5.44669
	106.906	7.25363	-0.840289	5.44669
	106.906	7.25362	-0.86662	5.44669
	106.906	7.25361	-0.878712	5.44669
	106.906	7.25361	-0.859095	5.44669
	106.906	7.25361	-0.836284	5.44669
	106.884	7.3028	-0.839941	5.44669
	106.826	7.47877	-0.866311	5.44669
	106.802	7.70716	-0.878706	5.44669
	106.834	7.81674	-0.859203	5.44669
	106.814	7.74438	-0.836331	5.44669
	106.721	7.57087	-0.832052	5.44669
	106.656	7.5074	-0.838131	5.44669
	106.656	7.63825	-0.850028	5.44669
	106.678	7.77998	-0.869832	5.44669
	106.688	7.80302	-0.876588	5.44669
	106.683	7.76391	-0.857063	5.44669
	106.678	7.7396	-0.836187	5.44669
	106.678	7.74336	-0.832752	5.44669
	106.679	7.75358	-0.838476	5.44669
	106.68	7.75653	-0.842053	5.44669
	106.68	7.75413	-0.84151	5.44669
	106.68	7.75207	-0.840011	5.44669
	106.679	7.75207	-0.839575	5.44669
	106.657	7.75279	-0.839926	5.44669
	106.578	7.7531	-0.840227	5.44669
	106.474	7.75297	-0.840229	5.44669
	106.424	7.75281	-0.840123	5.44669
	106.435	7.75279	-0.840077	5.44669
	106.456	7.75284	-0.840096	5.44669
	106.461	7.75286	-0.84012	5.44669
	106.456	7.75286	-0.840124	5.44669
	106.451	7.75284	-0.847987	5.44669
	106.452	7.75284	-0.868268	5.44669
	106.431	7.75284	-0.876658	5.44669
	106.374	7.75285	-0.857648	5.44669
	106.35	7.75285	-0.836407	5.44669
	106.381	7.75285	-0.840507	5.44669
	106.362	7.75285	-0.866504	5.44669
	106.269	7.75285	-0.886457	5.44669
	106.203	7.75285	-0.887239	5.44669
	106.203	7.75285	-0.880739	5.44669
	106.226	7.75285	-0.87778	5.44669
	106.235	7.75285	-0.870987	5.44669
	106.231	7.75285	-0.852206	5.44669
	106.226	7.75285	-0.836194	5.44669
	106.225	7.75285	-0.834489	5.44669
	106.227	7.75285	-0.847073	5.44669
	106.227	7.80204	-0.869895	5.44669
	106.227	7.92881	-0.885537	5.44669
	106.227	7.98124	-0.885648	5.44669
	106.227	7.91162	-0.872529	5.44669
	106.205	7.95483	-0.850048	5.44669
	106.147	8.11047	-0.83474	5.44669
	106.101	8.12898	-0.842518	5.44669
	106.075	8.02726	-0.86794	5.44669
	106.032	7.96949	-0.878473	5.44669
	105.993	8.02929	-0.858526	5.44669
	105.987	8.18082	-0.83613	5.44669
	105.998	8.28901	-0.832208	5.44669
	106.004	8.29091	-0.838268	5.44669
	106.003	8.25491	-0.842159	5.44669
	106	8.23941	-0.849499	5.44669
	106	8.24576	-0.868178	5.44669
	106	8.25394	-0.876083	5.44669
	106.001	8.25511	-0.857439	5.44669
	106.001	8.25269	-0.836524	5.44669
	106.001	8.25126	-0.83276	5.44669
	105.978	8.25152	-0.838359	5.44669
	105.921	8.25214	-0.849872	5.44669
	105.875	8.2523	-0.869686	5.44669
	105.871	8.25216	-0.876582	5.44669
	105.908	8.25203	-0.857113	5.44669
	105.95	8.25204	-0.83621	5.44669
	105.914	8.25208	-0.832744	5.44669
	105.811	8.2521	-0.838464	5.44669
	105.746	8.25209	-0.849922	5.44669
	105.751	8.25208	-0.869669	5.44669
	105.775	8.25208	-0.876558	5.44669
	105.783	8.25208	-0.857108	5.44669
	105.778	8.25208	-0.836217	5.44669
	105.773	8.25208	-0.832749	5.44669
	105.772	8.25208	-0.838464	5.44669
	105.774	8.30127	-0.84992	5.44669
	105.775	8.42805	-0.869669	5.44669
	105.775	8.52967	-0.876558	5.44669
	105.774	8.58682	-0.857109	5.44669
	105.774	8.63327	-0.836217	5.44669
	105.774	8.59251	-0.840619	5.44669
	105.774	8.55261	-0.866619	5.44669
	105.774	8.59857	-0.886465	5.44669
	105.774	8.59045	-0.887202	5.44669
	105.774	8.51494	-0.87285	5.44669
	105.752	8.47736	-0.84963	5.44669
	105.672	8.53626	-0.834451	5.44669
	105.569	8.68023	-0.834675	5.44669
	105.519	8.78557	-0.839899	5.44669
	105.53	8.78897	-0.841966	5.44669
	105.551	8.7546	-0.840968	5.44669
	105.556	8.73926	-0.839814	5.44669
	105.55	8.74509	-0.847556	5.44669
	105.546	8.753	-0.868197	5.44669
	105.547	8.75423	-0.876782	5.44669
	105.548	8.75194	-0.857725	5.44669
	105.549	8.75054	-0.836396	5.44669
	105.548	8.75077	-0.840475	5.44669
	105.526	8.75136	-0.866495	5.44669
	105.468	8.75153	-0.878593	5.44669
	105.422	8.75139	-0.85909	5.44669
	105.396	8.75127	-0.836324	5.44669
	105.353	8.75127	-0.832089	5.44669
	105.314	8.75132	-0.838149	5.44669
	105.308	8.75133	-0.842152	5.44669
	105.319	8.75133	-0.841668	5.44669
	105.325	8.80051	-0.840041	5.44669
	105.324	8.97647	-0.839532	5.44669
	105.322	9.20487	-0.839897	5.44669
	105.321	9.26526	-0.840231	5.44669
	105.321	9.06612	-0.840241	5.44669
	105.322	8.84018	-0.840126	5.44669
	105.322	8.89552	-0.840075	5.44669
	105.322	9.15914	-0.840094	5.44669
	105.322	9.32443	-0.84012	5.44669
	105.299	9.31177	-0.840124	5.44669
	105.242	9.24958	-0.840117	5.44669
	105.218	9.22833	-0.847983	5.44669
	105.25	9.24158	-0.868268	5.44669
	105.23	9.25469	-0.87666	5.44669
	105.137	9.25548	-0.86552	5.44669
	105.072	9.25114	-0.864562	5.44669
	105.072	9.24905	-0.869181	5.44669
	105.094	9.24972	-0.855882	5.44669
	105.103	9.25074	-0.838333	5.44669
	105.099	9.25093	-0.834072	5.44669
	105.094	9.25065	-0.838266	5.44669
	105.094	9.25046	-0.841496	5.44669
	105.095	9.25048	-0.841352	5.44669
	105.096	9.25056	-0.848013	5.44669
	105.096	9.25058	-0.867842	5.44669
	105.095	9.25056	-0.876471	5.44669
	105.073	9.25055	-0.865592	5.44669
	104.993	9.25055	-0.86466	5.44669
	104.912	9.25055	-0.869196	5.44669
	104.942	9.25056	-0.855854	5.44669
	105.034	9.25056	-0.838316	5.44669
	105.025	9.25055	-0.834075	5.44669
	104.916	9.25055	-0.838273	5.44669
	104.84	9.25055	-0.841498	5.44669
	104.841	9.25055	-0.84135	5.44669
	104.868	9.25055	-0.840141	5.44669
	104.879	9.25055	-0.839687	5.44669
	104.874	9.25055	-0.839926	5.44669
	104.868	9.25055	-0.840188	5.44669
	104.867	9.25055	-0.840212	5.44669
	104.869	9.25055	-0.84013	5.44669
	104.87	9.25055	-0.840086	5.44669
	104.87	9.25055	-0.840098	5.44669
	104.869	9.25055	-0.840118	5.44669
	104.869	9.25055	-0.840122	5.44669
	104.847	9.25055	-0.840117	5.44669
	104.789	9.25055	-0.840113	5.44669
	104.766	9.29974	-0.840113	5.44669
	104.797	9.42652	-0.847985	5.44669
	104.778	9.47895	-0.868271	5.44669
	104.685	9.40933	-0.87666	5.44669
	104.641	9.45253	-0.865519	5.44669
	104.699	9.65737	-0.864562	5.44669
	104.745	9.80265	-0.869181	5.44669
	104.701	9.80255	-0.863753	5.44669
	104.636	9.75275	-0.874359	5.44669
	104.598	9.73222	-0.898772	5.44669
	104.556	9.74137	-0.892344	5.44669
	104.545	9.75251	-0.855321	5.44669
	104.576	9.75392	-0.830165	5.44669
	104.551	9.75056	-0.830898	5.44669
	104.457	9.74864	-0.847718	5.44669
	104.392	9.74904	-0.871443	5.44669
	104.393	9.74988	-0.878085	5.44669
	104.416	9.7501	-0.864988	5.44669
	104.425	9.74989	-0.863833	5.44669
	104.42	9.74972	-0.869064	5.44669
	104.415	9.74973	-0.856093	5.44669
	104.415	9.74979	-0.838462	5.44669
	104.416	9.74981	-0.834052	5.44669
	104.417	9.7498	-0.838211	5.44669
	104.417	9.74979	-0.84148	5.44669
	104.417	9.74978	-0.841365	5.44669
	104.394	9.74979	-0.840153	5.44669
	104.337	9.74979	-0.839687	5.44669
	104.313	9.74979	-0.847793	5.44669
	104.345	9.74979	-0.868342	5.44669
	104.325	9.74979	-0.876758	5.44669
	104.232	9.79898	-0.865535	5.44669
	104.166	9.97495	-0.872405	5.44669
	104.166	10.1542	-0.897319	5.44669
	104.189	10.137	-0.89243	5.44669
	104.198	10.0614	-0.855874	5.44669
	104.194	10.1334	-0.838237	5.44669
	104.189	10.206	-0.858941	5.44669
	104.188	10.1148	-0.884144	5.44669
	104.19	10.0356	-0.888967	5.44669
	104.191	10.1308	-0.874415	5.44669
	104.191	10.2633	-0.849659	5.44669
	104.19	10.2951	-0.841777	5.44669
	104.19	10.263	-0.862592	5.44669
	104.19	10.2384	-0.876538	5.44669
	104.19	10.2396	-0.859623	5.44669
	104.19	10.2489	-0.837278	5.44669
	104.19	10.2523	-0.8323	5.44669
	104.168	10.2505	-0.837898	5.44669
	104.088	10.2485	-0.841972	5.44669
	104.007	10.2483	-0.841682	5.44669
	104.037	10.2489	-0.840111	5.44268
	104.129	10.2492	-0.847427	5.43234
	104.12	10.2492	-0.868038	5.42806
	104.011	10.249	-0.876761	5.43775
	103.935	10.249	-0.857773	5.44858
	103.936	10.249	-0.836423	5.4505
	103.963	10.249	-0.832599	5.44759
	103.974	10.249	-0.846198	5.44571
	103.968	10.249	-0.870201	5.44595
	103.963	10.249	-0.885976	5.44673
	103.962	10.249	-0.885723	5.44696
	103.964	10.249	-0.880275	5.44679
	103.965	10.249	-0.878125	5.44663
	103.964	10.249	-0.871296	5.44663
	103.964	10.249	-0.860084	5.44668
	103.964	10.249	-0.864242	5.44671
	103.964	10.249	-0.870987	5.4467
	103.964	10.249	-0.856754	5.44668
	103.964	10.2982	-0.838056	5.44668
	103.964	10.4742	-0.833646	5.44669
	103.964	10.6534	-0.846057	5.44669
	103.964	10.6362	-0.869769	5.44669
	103.964	10.5606	-0.877974	5.44669
	103.964	10.6327	-0.865537	5.44669
	103.964	10.7052	-0.864102	5.44669
	103.942	10.614	-0.868982	5.44669
	103.862	10.4857	-0.855962	5.44669
	103.758	10.4049	-0.838437	5.44669
	103.709	10.3581	-0.834087	5.44669
	103.742	10.4563	-0.846106	5.44669
	103.82	10.6758	-0.869633	5.44669
	103.849	10.8076	-0.8779	5.44669
	103.79	10.7966	-0.865554	5.44669
	103.725	10.7471	-0.864136	5.44669
	103.715	10.7305	-0.86899	5.44669
	103.733	10.7412	-0.855954	5.44669
	103.744	10.7516	-0.838431	5.44669
	103.742	10.7522	-0.834088	5.44669
	103.737	10.7487	-0.846108	5.44669
	103.736	10.7471	-0.869634	5.44669
	103.737	10.7476	-0.877899	5.44669
	103.738	10.7484	-0.857683	5.44669
	103.738	10.7486	-0.835981	5.44669
	103.738	10.7483	-0.832446	5.44669
	103.715	10.7482	-0.838421	5.44669
	103.658	10.7482	-0.842139	5.44669
	103.634	10.7483	-0.841566	5.44669
	103.688	10.7483	-0.840003	5.44669
	103.726	10.7483	-0.839552	5.44669
	103.657	10.7483	-0.847789	5.44669
	103.537	10.7483	-0.876259	5.44669
	103.477	10.7483	-0.912805	5.44669
	103.489	10.7483	-0.930227	5.44669
	103.514	10.7483	-0.918602	5.44669
	103.521	10.7483	-0.882987	5.44669
	103.514	10.7483	-0.852572	5.44669
	103.509	10.7483	-0.857253	5.44669
	103.51	10.7483	-0.870779	5.44669
	103.511	10.7483	-0.859159	5.44669
	103.512	10.7483	-0.839139	5.44669
	103.489	10.7483	-0.833245	5.44669
	103.409	10.7483	-0.837633	5.44669
	103.328	10.7483	-0.841525	5.44669
	103.358	10.7483	-0.849459	5.44669
	103.45	10.7483	-0.868387	5.44669
	103.463	10.7483	-0.876185	5.44669
	103.412	10.7483	-0.857408	5.44669
	103.382	10.7483	-0.836475	5.44669
	103.387	10.7975	-0.83275	5.44669
	103.377	10.9242	-0.838373	5.44669
	103.323	11.0259	-0.849881	5.44669
	103.274	11.0338	-0.869685	5.44669
	103.268	11.0027	-0.876579	5.44669
	103.282	11.0363	-0.857111	5.44669
	103.29	11.1676	-0.836211	5.44669
	103.288	11.2767	-0.832745	5.44669
	103.285	11.237	-0.838464	5.44669
	103.284	11.077	-0.849921	5.44669
	103.285	11.0076	-0.869669	5.44669
	103.285	11.1311	-0.884428	5.44669
	103.285	11.2719	-0.893134	5.44669
	103.285	11.2972	-0.900917	5.44669
	103.285	11.2593	-0.886827	5.44669
	103.285	11.2347	-0.86016	5.44669
	103.285	11.2379	-0.859018	5.44669
	103.285	11.248	-0.868814	5.44669
	103.285	11.2511	-0.857707	5.44669
	103.285	11.2488	-0.839229	5.44669
	103.285	11.2468	-0.833799	5.44669
	103.285	11.2467	-0.837833	5.44669
	103.263	11.2474	-0.841412	5.44669
	103.183	11.2477	-0.84147	5.44669
	103.102	11.2476	-0.840222	5.44669
	103.11	11.2475	-0.839678	5.44669
	103.144	11.2474	-0.839894	5.44669
	103.111	11.2475	-0.840177	5.44669
	103.056	11.2475	-0.84022	5.44669
	103.04	11.2475	-0.840136	5.44669
	103.052	11.2475	-0.840087	5.44669
	103.063	11.2475	-0.840095	5.44669
	103.063	11.2475	-0.840117	5.44669
	103.059	11.2475	-0.840122	5.44669
	103.058	11.2475	-0.840117	5.44669
	103.058	11.2475	-0.847984	5.44669
	103.059	11.2475	-0.868269	5.44669
	103.059	11.2475	-0.87666	5.44669
	103.059	11.2475	-0.857649	5.44669
	103.059	11.2475	-0.836407	5.44669
	103.059	11.2475	-0.832636	5.44669
	103.059	11.2475	-0.84622	5.44669
	103.059	11.2475	-0.870197	5.44669
	103.059	11.2475	-0.878095	5.44669
	103.059	11.2475	-0.857565	5.44669
	103.037	11.2475	-0.835862	5.44669
	102.957	11.2475	-0.832438	5.44669
	102.853	11.2475	-0.838459	5.44669
	102.804	11.2967	-0.850029	5.44669
	102.814	11.4235	-0.869716	5.44669
	102.835	11.4759	-0.876539	5.44669
	102.84	11.3571	-0.857084	5.44669
	102.835	11.2735	-0.836213	5.44669
	102.831	11.3767	-0.840627	5.44669
	102.831	11.4649	-0.866623	5.44669
	102.833	11.4183	-0.878593	5.44669
	102.833	11.4585	-0.859045	5.44669
	102.833	11.6538	-0.844175	5.44669
	102.832	11.7962	-0.860253	5.44669
	102.832	11.7983	-0.874704	5.44669
	102.833	11.7012	-0.859687	5.44669
	102.833	11.5539	-0.837957	5.44669
	102.833	11.51	-0.832561	5.44669
	102.81	11.6396	-0.837767	5.44669
	102.731	11.7739	-0.841824	5.44669
	102.627	11.7943	-0.849537	5.44669
	102.6	11.7567	-0.868313	5.44669
	102.668	11.734	-0.876126	5.44669
	102.713	11.7378	-0.857409	5.44669
	102.664	11.7476	-0.836496	5.44669
	102.598	11.7502	-0.832759	5.44669
	102.583	11.7479	-0.838368	5.44669
	102.6	11.746	-0.842006	5.44669
	102.612	11.746	-0.841529	5.44669
	102.611	11.7467	-0.840035	5.44669
	102.606	11.747	-0.84745	5.44669
	102.605	11.7469	-0.868074	5.44669
	102.606	11.7467	-0.876768	5.44669
	102.607	11.7467	-0.865634	5.44669
	102.607	11.7467	-0.864572	5.44669
	102.606	11.7468	-0.869144	5.44669
	102.606	11.7467	-0.855864	5.44669
	102.606	11.7467	-0.838338	5.44669
	102.606	11.7467	-0.834081	5.44669
	102.606	11.7467	-0.838268	5.44669
	102.606	11.7467	-0.841494	5.44669
	102.606	11.7467	-0.84135	5.44669
	102.606	11.7467	-0.840142	5.44669
	102.606	11.7467	-0.839687	5.44669
	102.606	11.7467	-0.839926	5.44669
	102.606	11.7467	-0.840188	5.44669
	102.606	11.7467	-0.840212	5.44669
	102.606	11.7467	-0.84013	5.44669
	102.606	11.7467	-0.840086	5.44669
	102.606	11.7467	-0.840098	5.44669
	102.606	11.7467	-0.847988	5.44669
	102.606	11.7467	-0.876148	5.44669
	102.606	11.7467	-0.904817	5.44669
	102.606	11.7467	-0.902062	5.44669
	102.606	11.7467	-0.882094	5.44669
	102.584	11.7467	-0.865473	5.44669
	102.527	11.7467	-0.848404	5.44669
	102.48	11.7467	-0.836567	5.44669
	102.477	11.7467	-0.835998	5.44669
	102.513	11.7467	-0.839701	5.44669
	102.578	11.7467	-0.841413	5.44669
	102.622	11.7467	-0.848677	5.44669
	102.622	11.7467	-0.868099	5.44669
	102.607	11.7467	-0.876342	5.44669
	102.601	11.7467	-0.857576	5.44669
	102.604	11.7467	-0.836489	5.44669
	102.607	11.7467	-0.840567	5.44669
	102.608	11.7467	-0.8665	5.44669
	102.607	11.7467	-0.886434	5.44669
	102.606	11.7467	-0.887231	5.44669
	102.584	11.7467	-0.872873	5.44669
	102.527	11.7467	-0.84963	5.44669
	102.503	11.7467	-0.834442	5.44669
	102.557	11.7467	-0.834671	5.44669
	102.617	11.7467	-0.839901	5.44669
	102.627	11.7467	-0.841968	5.44669
	102.611	11.7467	-0.840968	5.44669
	102.601	11.7467	-0.847684	5.44669
	102.58	11.7467	-0.867841	5.44669
	102.527	11.7467	-0.876587	5.44669
	102.482	11.7467	-0.865641	5.44669
	102.477	11.7467	-0.864639	5.44669
	102.513	11.7467	-0.86917	5.44669
	102.577	11.7467	-0.85585	5.44669
	102.622	11.7467	-0.838323	5.44669
	102.622	11.7467	-0.834079	5.44669
	102.607	11.7467	-0.846143	5.44669
	102.601	11.7467	-0.869652	5.44669
	102.604	11.7467	-0.877894	5.44669
	102.607	11.7467	-0.865545	5.44669
	102.608	11.7467	-0.864134	5.44669
	102.607	11.7467	-0.868993	5.44669
	102.606	11.7467	-0.855955	5.44669
	102.606	11.7467	-0.838431	5.44669
	102.606	11.7467	-0.834087	5.44669
	102.584	11.7467	-0.838237	5.44669
	102.527	11.7467	-0.849349	5.44669
	102.48	11.7467	-0.86951	5.44669
	102.477	11.7467	-0.876694	5.44669
	102.513	11.7467	-0.857222	5.44669
	102.556	11.7467	-0.836216	5.44669
	102.542	11.7467	-0.840579	5.44669
	102.496	11.7467	-0.866602	5.44669
	102.478	11.7467	-0.878601	5.44669
	102.508	11.7467	-0.859056	5.44669
	102.575	11.7467	-0.836306	5.44669
	102.623	11.7467	-0.832094	5.44669
	102.623	11.7467	-0.838158	5.44669
	102.607	11.7467	-0.850024	5.44669
	102.601	11.7467	-0.877692	5.44669
	102.604	11.7467	-0.90474	5.44669
	102.607	11.7467	-0.89361	5.44669
	102.585	11.7467	-0.853723	5.44669
	102.527	11.7467	-0.829044	5.44669
	102.48	11.7467	-0.830996	5.44669
	102.454	11.7467	-0.840287	5.44669
	102.411	11.7467	-0.851308	5.44669
	102.395	11.7467	-0.869602	5.44669
	102.469	11.7467	-0.876037	5.44669
	102.583	11.7467	-0.856914	5.44669
	102.639	11.7467	-0.836321	5.44669
	102.627	11.7467	-0.840732	5.44669
	102.581	11.7467	-0.8745	5.44669
	102.518	11.7467	-0.906714	5.44669
	102.5	11.7467	-0.895573	5.44669
	102.559	11.7467	-0.853843	5.44669
	102.619	11.7467	-0.828397	5.44669
	102.628	11.7467	-0.830683	5.44669
	102.611	11.7467	-0.840385	5.44669
	102.601	11.7467	-0.84359	5.44669
	102.58	11.7467	-0.841475	5.44669
	102.527	11.7467	-0.83945	5.44669
	102.482	11.7467	-0.839353	5.44669
	102.455	11.7467	-0.840032	5.44669
	102.433	11.7467	-0.840351	5.44669
	102.452	11.7467	-0.840243	5.44669
	102.492	11.7467	-0.840085	5.44669
	102.529	11.7467	-0.840056	5.44669
	102.579	11.7467	-0.840101	5.44669
	102.617	11.7467	-0.84013	5.44669
	102.619	11.7467	-0.840126	5.44669
	102.608	11.7467	-0.840114	5.44669
	102.602	11.7467	-0.840111	5.44669
	102.604	11.7467	-0.840113	5.44669
	102.607	11.7467	-0.840116	5.44669
	102.607	11.7467	-0.840116	5.44669
	102.607	11.7467	-0.840115	5.44669
	102.584	11.7467	-0.840114	5.44669
	102.504	11.7467	-0.840115	5.44669
	102.401	11.7467	-0.840115	5.44669
	102.373	11.7467	-0.840115	5.44669
	102.464	11.7467	-0.847985	5.44669
	102.566	11.7467	-0.86827	5.44669
	102.563	11.7467	-0.87666	5.44669
	102.501	11.7467	-0.857648	5.44669
	102.45	11.7467	-0.836407	5.44669
	102.424	11.7467	-0.840507	5.44669
	102.472	11.7467	-0.866504	5.44669
	102.574	11.7467	-0.878586	5.44669
	102.612	11.7467	-0.866955	5.44669
	102.549	11.7467	-0.864479	5.44669
	102.502	11.7467	-0.876507	5.44669
	102.548	11.7467	-0.883839	5.44669
	102.591	11.7467	-0.874988	5.44669
	102.549	11.7467	-0.851722	5.44669
	102.487	11.7467	-0.834567	5.44669
	102.449	11.7467	-0.83398	5.44669
	102.429	11.7467	-0.839567	5.44669
	102.474	11.7467	-0.842074	5.44669
	102.551	11.7467	-0.841131	5.44669
	102.553	11.7467	-0.839844	5.44669
	102.525	11.7467	-0.83964	5.44669
	102.556	11.7467	-0.840012	5.44669
	102.609	11.7467	-0.84024	5.44669
	102.624	11.7467	-0.848075	5.44669
	102.591	11.7467	-0.868263	5.44669
	102.523	11.7467	-0.884496	5.44669
	102.499	11.7467	-0.885792	5.44669
	102.556	11.7467	-0.872959	5.44669
	102.618	11.7467	-0.850177	5.44669
	102.628	11.7467	-0.834641	5.44669
	102.611	11.7467	-0.842431	5.44669
	102.578	11.7467	-0.867939	5.44669
	102.522	11.7467	-0.878503	5.44669
	102.481	11.7467	-0.858539	5.44669
	102.478	11.7467	-0.843996	5.44669
	102.514	11.7467	-0.868228	5.44669
	102.577	11.7467	-0.910838	5.44669
	102.621	11.7467	-0.924395	5.44669
	102.6	11.7467	-0.892	5.44669
	102.528	11.7467	-0.846369	5.44669
	102.475	11.7467	-0.826585	5.44669
	102.474	11.7467	-0.832588	5.44669
	102.514	11.7467	-0.841829	5.44669
	102.579	11.7467	-0.851388	5.44669
	102.622	11.7467	-0.869088	5.44669
	102.622	11.7467	-0.875793	5.44669
	102.607	11.7467	-0.856995	5.44669
	102.579	11.7467	-0.836441	5.44669
	102.502	11.7467	-0.832883	5.44669
	102.402	11.7467	-0.846311	5.44669
	102.375	11.7467	-0.870147	5.44669
	102.464	11.7467	-0.878042	5.44669
	102.588	11.7467	-0.865431	5.44669
	102.643	11.7467	-0.864034	5.44669
	102.605	11.7467	-0.868991	5.44669
	102.522	11.7467	-0.855991	5.44669
	102.471	11.7467	-0.838446	5.44669
	102.475	11.7467	-0.834081	5.44669
	102.493	11.7467	-0.838229	5.44669
	102.5	11.7467	-0.841478	5.44669
	102.518	11.7467	-0.849228	5.44669
	102.572	11.7467	-0.876177	5.44669
	102.617	11.7467	-0.904389	5.44669
	102.622	11.7467	-0.894002	5.44669
	102.609	11.7467	-0.854011	5.44669
	102.602	11.7467	-0.829026	5.44669
	102.581	11.7467	-0.830886	5.44669
	102.527	11.7467	-0.840247	5.44669
	102.482	11.7467	-0.843459	5.44669
	102.477	11.7467	-0.84147	5.44669
	102.513	11.7467	-0.839494	5.44669
	102.578	11.7467	-0.839373	5.44669
	102.6	11.7467	-0.840025	5.44669
	102.542	11.7467	-0.840341	5.44669
	102.504	11.7467	-0.848112	5.44669
	102.551	11.7467	-0.868243	5.44669
	102.614	11.7467	-0.876603	5.44669
	102.628	11.7467	-0.865505	5.44669
	102.613	11.7467	-0.864576	5.44669
	102.601	11.7467	-0.869192	5.44669
	102.58	11.7467	-0.855882	5.44669
	102.527	11.7467	-0.838329	5.44669
	102.504	11.7467	-0.83407	5.44669
	102.557	11.7467	-0.838267	5.44669
	102.594	11.7467	-0.841497	5.44669
	102.547	11.7467	-0.841352	5.44669
	102.508	11.7467	-0.840142	5.44669
	102.551	11.7467	-0.847557	5.44669
	102.613	11.7467	-0.868081	5.44669
	102.628	11.7467	-0.876733	5.44669
	102.613	11.7467	-0.857746	5.44669
	102.601	11.7467	-0.836422	5.44669
	102.602	11.7467	-0.832608	5.44669
	102.606	11.7467	-0.838332	5.44669
	102.608	11.7467	-0.842044	5.44669
	102.607	11.7467	-0.841558	5.44669
	102.606	11.7467	-0.840034	5.44669
	102.606	11.7467	-0.839568	5.44669
	102.606	11.7467	-0.839915	5.44669
	102.606	11.7467	-0.840225	5.44669
	102.606	11.7467	-0.848103	5.44669
	102.606	11.7467	-0.86828	5.44669
	102.606	11.7467	-0.876622	5.44669
	102.629	11.7467	-0.857629	5.44669
	102.686	11.7467	-0.844283	5.44669
	102.732	11.7467	-0.860801	5.44669
	102.758	11.7467	-0.874896	5.44669
	102.801	11.7467	-0.859572	5.44669
	102.84	11.6975	-0.837841	5.44669
	102.846	11.5708	-0.832553	5.44669
	102.835	11.4691	-0.837805	5.44669
	102.829	11.412	-0.841843	5.44669
	102.83	11.3164	-0.849532	5.44669
	102.833	11.2303	-0.868304	5.44669
	102.834	11.2178	-0.876124	5.44669
	102.833	11.2907	-0.857412	5.44669
	102.832	11.4315	-0.836498	5.44669
	102.855	11.5306	-0.832759	5.44669
	102.912	11.5325	-0.838368	5.44669
	102.936	11.4505	-0.849876	5.44669
	102.905	11.3096	-0.869684	5.44268
	102.924	11.2138	-0.884451	5.43234
	103.017	11.2133	-0.885268	5.42806
	103.083	11.2455	-0.872755	5.43775
	103.083	11.2589	-0.850278	5.44858
	103.06	11.253	-0.834756	5.4505
	103.051	11.2458	-0.834572	5.44759
	103.055	11.2448	-0.839748	5.44571
	103.06	11.247	-0.84981	5.44595
	103.061	11.2482	-0.869166	5.44673
	103.059	11.248	-0.884257	5.44696
	103.058	11.2474	-0.885371	5.44679
	103.059	11.2473	-0.872867	5.44663
	103.059	11.2474	-0.850288	5.44663
	103.059	11.2475	-0.83472	5.44668
	103.059	11.2475	-0.834554	5.44671
	103.081	11.2475	-0.839753	5.4467
	103.161	11.2475	-0.849818	5.44668
	103.264	11.2475	-0.869168	5.44668
	103.314	11.2475	-0.876384	5.44669
	103.304	11.2475	-0.857214	5.44669
	103.282	11.2475	-0.836323	5.44669
	103.277	11.2475	-0.832755	5.44669
	103.283	11.2475	-0.838429	5.44669
	103.287	11.2475	-0.849903	5.44669
	103.287	11.2475	-0.869674	5.44669
	103.285	11.1983	-0.876566	5.44669
	103.285	11.0715	-0.85711	5.44669
	103.285	10.9699	-0.836215	5.44669
	103.285	10.9128	-0.832747	5.44669
	103.285	10.8663	-0.838464	5.44669
	103.285	10.9563	-0.84992	5.44669
	103.285	11.1721	-0.869669	5.44669
	103.307	11.3054	-0.884429	5.44669
	103.387	11.2471	-0.893135	5.44669
	103.491	11.0219	-0.908788	5.44669
	103.54	10.7763	-0.914982	5.44669
	103.508	10.6772	-0.888834	5.44669
	103.429	10.7108	-0.848396	5.44669
	103.4	10.8074	-0.836432	5.44669
	103.46	10.9418	-0.860851	5.44669
	103.524	11.0297	-0.877716	5.44669
	103.534	11.0292	-0.860737	5.44669
	103.516	10.9502	-0.837326	5.44669
	103.505	10.8114	-0.831924	5.44669
	103.507	10.7153	-0.837724	5.44669
	103.512	10.714	-0.849903	5.44669
	103.513	10.7459	-0.869925	5.44669
	103.512	10.7595	-0.876671	5.44669
	103.533	10.7538	-0.857065	5.44669
	103.613	10.7466	-0.844029	5.44669
	103.695	10.7456	-0.868766	5.44669
	103.687	10.7477	-0.903181	5.44669
	103.653	10.749	-0.896138	5.44669
	103.685	10.7488	-0.855337	5.44669
	103.741	10.7482	-0.828822	5.44669
	103.757	10.7481	-0.83033	5.44669
	103.745	10.7482	-0.840086	5.44669
	103.734	10.7483	-0.851461	5.44669
	103.734	10.7483	-0.869737	5.44669
	103.737	10.7483	-0.876039	5.44669
	103.739	10.7482	-0.856867	5.44669
	103.738	10.7483	-0.8363	5.44669
	103.738	10.7483	-0.832869	5.44669
	103.737	10.7483	-0.838485	5.44669
	103.738	10.7483	-0.842015	5.44669
	103.738	10.7483	-0.841491	5.44669
	103.76	10.7483	-0.840016	5.44669
	103.818	10.7483	-0.839584	5.44669
	103.864	10.6991	-0.847798	5.44669
	103.889	10.5723	-0.86838	5.44669
	103.933	10.5199	-0.876772	5.44669
	103.972	10.6387	-0.857656	5.44669
	103.978	10.7714	-0.83637	5.44669
	103.967	10.795	-0.832618	5.44669
	103.96	10.7101	-0.838354	5.44669
	103.962	10.5111	-0.84205	5.44669
	103.964	10.2857	-0.841552	5.44669
	103.965	10.1856	-0.8479	5.44669
	103.964	10.2117	-0.867724	5.44669
	103.964	10.2563	-0.876461	5.44669
	103.964	10.2654	-0.857759	5.44669
	103.964	10.2533	-0.836524	5.44669
	103.964	10.245	-0.832646	5.44669
	103.964	10.2458	-0.846182	5.44669
	103.964	10.2491	-0.870177	5.44669
	103.964	10.2502	-0.878101	5.44669
	103.964	10.2495	-0.865445	5.44669
	103.964	10.2488	-0.864019	5.44669
	103.964	10.2488	-0.86898	5.44669
	103.964	10.249	-0.855991	5.44669
	103.964	10.2491	-0.83845	5.44669
	103.964	10.2491	-0.834082	5.44669
	103.964	10.249	-0.846099	5.44669
	103.964	10.249	-0.869632	5.44669
	103.964	10.249	-0.877902	5.44669
	103.964	10.249	-0.857685	5.44669
	103.964	10.249	-0.83598	5.44669
	103.964	10.1998	-0.832445	5.44669
	103.964	10.0731	-0.83842	5.44669
	103.986	10.0206	-0.842139	5.44669
	104.066	10.1394	-0.841566	5.44669
	104.17	10.2722	-0.840003	5.44669
	104.219	10.2466	-0.839552	5.44669
	104.209	10.0841	-0.839919	5.44669
	104.188	10.0086	-0.840233	5.44669
	104.183	10.0813	-0.840234	5.44669
	104.188	10.0968	-0.840123	5.44669
	104.192	10.0708	-0.840076	5.44669
	104.192	10.1025	-0.840096	5.44669
	104.19	10.0343	-0.847991	5.44669
	104.19	9.83251	-0.868279	5.44669
	104.19	9.69739	-0.876661	5.44669
	104.19	9.70067	-0.857646	5.44669
	104.19	9.7482	-0.836405	5.44669
	104.213	9.76664	-0.832636	5.44669
	104.292	9.75742	-0.83835	5.44669
	104.396	9.747	-0.849912	5.44669
	104.423	9.74591	-0.869706	5.44669
	104.355	9.74916	-0.876576	5.44669
	104.31	9.7509	-0.857103	5.44669
	104.359	9.75048	-0.836208	5.44669
	104.425	9.74968	-0.832747	5.44669
	104.44	9.7495	-0.838466	5.44669
	104.423	9.74971	-0.842051	5.44669
	104.411	9.74986	-0.841513	5.44669
	104.412	9.74985	-0.840012	5.44669
	104.417	9.74979	-0.839575	5.44669
	104.418	9.74977	-0.839925	5.44669
	104.417	9.74978	-0.840227	5.44669
	104.416	9.74979	-0.840229	5.44669
	104.416	9.7498	-0.840123	5.44669
	104.417	9.74979	-0.847948	5.44669
	104.417	9.74979	-0.868252	5.44669
	104.439	9.74979	-0.876665	5.44669
	104.519	9.74979	-0.865528	5.44669
	104.622	9.74979	-0.864564	5.44669
	104.672	9.74979	-0.869179	5.44669
	104.661	9.74979	-0.855881	5.44669
	104.64	9.74979	-0.846204	5.44669
	104.635	9.74979	-0.862228	5.44669
	104.641	9.74979	-0.874811	5.44669
	104.645	9.74979	-0.859029	5.44669
	104.644	9.7006	-0.837643	5.44669
	104.665	9.52463	-0.832664	5.44669
	104.744	9.34543	-0.837921	5.44669
	104.826	9.41181	-0.849723	5.44669
	104.796	9.66338	-0.869779	5.44669
	104.705	9.77051	-0.876674	5.44669
	104.713	9.58241	-0.857118	5.44669
	104.8	9.29523	-0.836179	5.44669
	104.819	9.16564	-0.83273	5.44669
	104.794	9.20138	-0.84634	5.44669
	104.821	9.2605	-0.870214	5.44669
	104.87	9.27225	-0.87806	5.44669
	104.886	9.25612	-0.857544	5.44669
	104.876	9.29436	-0.835865	5.44669
	104.866	9.42229	-0.832447	5.44669
	104.866	9.52828	-0.838462	5.44669
	104.869	9.53766	-0.842156	5.44669
	104.87	9.45638	-0.841558	5.44669
	104.87	9.31309	-0.847865	5.44669
	104.869	9.216	-0.867707	5.44669
	104.869	9.21582	-0.884337	5.44669
	104.869	9.2486	-0.885923	5.44669
	104.869	9.26213	-0.87307	5.44669
	104.869	9.25611	-0.850177	5.44669
	104.869	9.24877	-0.834602	5.44669
	104.869	9.24783	-0.834544	5.44669
	104.892	9.25005	-0.839791	5.44669
	104.949	9.25131	-0.841967	5.44669
	104.973	9.25105	-0.841007	5.44669
	104.919	9.25049	-0.847701	5.44669
	104.881	9.25035	-0.867834	5.44669
	104.928	9.25049	-0.884449	5.44669
	104.99	9.2506	-0.885925	5.44669
	105.004	9.2506	-0.873031	5.44669
	104.966	9.25056	-0.85016	5.44669
	104.92	9.25054	-0.834609	5.44669
	104.954	9.25055	-0.842423	5.44669
	105.059	9.25056	-0.867947	5.44669
	105.102	9.25056	-0.878509	5.44669
	105.04	9.25056	-0.858539	5.44669
	104.992	9.25055	-0.843993	5.44669
	105.037	9.25055	-0.860356	5.44669
	105.102	9.25055	-0.874812	5.44669
	105.118	9.25056	-0.859695	5.44669
	105.102	9.25055	-0.837922	5.44669
	105.09	9.25055	-0.832544	5.44669
	105.091	9.25055	-0.837772	5.44669
	105.095	9.25055	-0.841832	5.44669
	105.097	9.25055	-0.841668	5.44669
	105.096	9.25055	-0.840155	5.44669
	105.095	9.25055	-0.83958	5.44669
	105.095	9.25055	-0.839876	5.44669
	105.095	9.25055	-0.840205	5.44669
	105.096	9.25055	-0.840237	5.44669
	105.118	9.25055	-0.840134	5.44669
	105.198	9.20136	-0.840079	5.44669
	105.301	9.0254	-0.840093	5.44669
	105.351	8.84619	-0.847989	5.44669
	105.34	8.86339	-0.868279	5.44669
	105.319	8.98818	-0.876662	5.44669
	105.314	9.04288	-0.857646	5.44669
	105.32	8.97359	-0.836405	5.44669
	105.324	8.81917	-0.832636	5.44669
	105.346	8.76234	-0.84622	5.44669
	105.424	8.88914	-0.870197	5.44669
	105.527	8.97762	-0.885966	5.44669
	105.577	8.87363	-0.88572	5.44669
	105.567	8.73423	-0.872406	5.44669
	105.545	8.70261	-0.849971	5.44669
	105.54	8.73729	-0.834751	5.44669
	105.546	8.76281	-0.83468	5.44669
	105.55	8.76112	-0.847665	5.44669
	105.55	8.75134	-0.870076	5.44669
	105.548	8.74784	-0.877531	5.44669
	105.548	8.74985	-0.865242	5.44669
	105.548	8.75194	-0.864137	5.44669
	105.57	8.7521	-0.876972	5.44669
	105.628	8.75142	-0.884156	5.44669
	105.652	8.75108	-0.874956	5.44669
	105.62	8.75118	-0.859467	5.44669
	105.64	8.75135	-0.862682	5.44669
	105.732	8.75138	-0.870552	5.44669
	105.798	8.75133	-0.857126	5.44669
	105.798	8.70211	-0.838367	5.44669
	105.776	8.52615	-0.833644	5.44669
	105.766	8.29777	-0.838075	5.44669
	105.771	8.18819	-0.841568	5.44669
	105.776	8.21136	-0.84145	5.44669
	105.776	8.2581	-0.840158	5.44669
	105.775	8.26913	-0.839658	5.44669
	105.774	8.25709	-0.847779	5.44669
	105.774	8.24812	-0.868346	5.44669
	105.774	8.24864	-0.876765	5.44669
	105.775	8.25205	-0.857665	5.44669
	105.774	8.25329	-0.836376	5.44669
	105.774	8.2526	-0.832618	5.44669
	105.797	8.25187	-0.838352	5.44669
	105.854	8.25181	-0.842049	5.44669
	105.9	8.25204	-0.841553	5.44669
	105.926	8.25216	-0.84003	5.44669
	105.969	8.25213	-0.839568	5.44669
	106.008	8.25207	-0.847787	5.4507
	106.014	8.25206	-0.868381	5.46104
	106.003	8.25208	-0.876777	5.46531
	105.997	8.25209	-0.857658	5.45562
	105.998	8.25209	-0.836369	5.4448
	106.001	8.25208	-0.832617	5.44287
	106.002	8.25208	-0.846225	5.44579
	106.001	8.25208	-0.870206	5.44767
	106	8.25208	-0.878097	5.44742
	106	8.25208	-0.857563	5.44664
	106.001	8.20289	-0.83586	5.44641
	106.001	8.02693	-0.832438	5.44658
	106.023	7.84772	-0.83846	5.44674
	106.103	7.86491	-0.850029	5.44675
	106.206	7.94052	-0.869715	5.44669
	106.234	7.86844	-0.876539	5.44667
	106.166	7.74672	-0.857084	5.44668
	106.121	7.71112	-0.836213	5.44669
	106.17	7.73785	-0.832756	5.44669
	106.235	7.76145	-0.838468	5.44669
	106.25	7.76179	-0.842048	5.44669
	106.234	7.75354	-0.841511	5.44669
	106.222	7.74996	-0.840013	5.44669
	106.222	7.75139	-0.839576	5.44669
	106.227	7.75326	-0.839925	5.44669
	106.229	7.75354	-0.840227	5.44669
	106.25	7.75299	-0.8481	5.44669
	106.306	7.75266	-0.868278	5.44669
	106.33	7.75272	-0.876622	5.44669
	106.277	7.75286	-0.8655	5.44669
	106.239	7.7529	-0.864568	5.44669
	106.308	7.75286	-0.86919	5.44669
	106.428	7.75284	-0.855884	5.44669
	106.488	7.75284	-0.838331	5.44669
	106.476	7.75285	-0.83407	5.44669
	106.45	7.75285	-0.838266	5.44669
	106.444	7.75285	-0.841497	5.44669
	106.45	7.75285	-0.841352	5.44669
	106.478	7.75285	-0.848013	5.44669
	106.535	7.75285	-0.867842	5.44669
	106.557	7.75285	-0.876471	5.44669
	106.502	7.75285	-0.857721	5.44669
	106.465	7.75285	-0.836504	5.44669
	106.534	7.75285	-0.832651	5.44669
	106.654	7.75285	-0.838321	5.44669
	106.714	7.75285	-0.842024	5.44669
	106.702	7.75285	-0.841553	5.44669
	106.677	7.75285	-0.840039	5.44669
	106.67	7.75285	-0.839572	5.44669
	106.677	7.75285	-0.847785	5.44669
	106.682	7.75285	-0.868379	5.44669
	106.681	7.75285	-0.876777	5.44669
	106.68	7.75285	-0.865529	5.44669
	106.679	7.70366	-0.872396	5.44669
	106.679	7.57688	-0.897317	5.44669
	106.702	7.52445	-0.892433	5.44669
	106.759	7.59408	-0.855875	5.44669
	106.783	7.60006	-0.830366	5.44669
	106.729	7.522	-0.830785	5.44669
	106.691	7.42915	-0.839728	5.44669
	106.76	7.31043	-0.843278	5.44669
	106.858	7.22748	-0.841578	5.44669
	106.86	7.22444	-0.839604	5.44268
	106.825	7.25099	-0.83938	5.43234
	106.831	7.31212	-0.839989	5.42806
	106.827	7.43442	-0.840323	5.43775
	106.821	7.48072	-0.840247	5.44858
	106.863	7.36093	-0.840096	5.4505
	106.913	7.22995	-0.84006	5.44759
	106.923	7.20747	-0.840098	5.44571
	106.91	7.243	-0.840127	5.44595
	106.902	7.26562	-0.840126	5.44673
	106.902	7.26242	-0.840115	5.44696
	106.906	7.25303	-0.840111	5.44679
	106.907	7.25024	-0.840113	5.44663
	106.929	7.2524	-0.840115	5.44663
	106.985	7.2543	-0.840116	5.44668
	107.009	7.25433	-0.840115	5.44671
	106.955	7.25367	-0.840114	5.4467
	106.918	7.25338	-0.840115	5.44668
	106.987	7.25349	-0.847986	5.44668
	107.106	7.25364	-0.86827	5.44669
	107.167	7.25367	-0.88453	5.44669
	107.155	7.25362	-0.885804	5.44669
	107.129	7.2536	-0.872952	5.44669
	107.123	7.2536	-0.85017	5.44669
	107.129	7.25361	-0.834641	5.44669
	107.134	7.25361	-0.834563	5.44669
	107.134	7.25361	-0.839785	5.44669
	107.132	7.25361	-0.841958	5.44669
	107.131	7.25361	-0.841005	5.44669
	107.132	7.20442	-0.839833	5.44669
	107.155	7.02846	-0.847551	5.44669
	107.212	6.84925	-0.868188	5.44669
	107.258	6.91563	-0.87678	5.44669
	107.284	7.16721	-0.857728	5.44669
	107.327	7.32352	-0.836397	5.44268
	107.366	7.31138	-0.832604	5.43234
	107.372	7.25261	-0.84621	5.42806
	107.361	7.18341	-0.870204	5.43775
	107.355	7.06919	-0.878102	5.44858
	107.356	6.97995	-0.857565	5.4505
	107.359	6.92352	-0.835859	5.44759
	107.359	6.87297	-0.832437	5.44571
	107.359	6.91176	-0.83846	5.44595
	107.358	6.95229	-0.842159	5.44673
	107.358	6.85811	-0.84156	5.44696
	107.358	6.73963	-0.839994	5.44679
	107.358	6.71326	-0.83955	5.44663
	107.381	6.7427	-0.839921	5.44663
	107.438	6.76415	-0.840234	5.44668
	107.484	6.76263	-0.840234	5.44671
	107.51	6.75436	-0.840122	5.4467
	107.553	6.75143	-0.840076	5.44668
	107.592	6.75315	-0.840096	5.44668
	107.598	6.75491	-0.840121	5.44669
	107.587	6.75503	-0.840124	5.44669
	107.581	6.75446	-0.840117	5.44669
	107.582	6.75418	-0.840112	5.44669
	107.585	6.75426	-0.840113	5.44669
	107.586	6.7544	-0.840115	5.44669
	107.585	6.75442	-0.840115	5.44669
	107.584	6.75439	-0.840115	5.44669
	107.585	6.75436	-0.840115	5.44669
	107.585	6.75436	-0.840115	5.44669
	107.585	6.75437	-0.840115	5.44669
	107.585	6.75438	-0.840115	5.44669
	107.585	6.75438	-0.840115	5.44669
	107.585	6.75437	-0.840115	5.44669
	107.585	6.75437	-0.840115	5.44669
	107.585	6.70518	-0.840115	5.44669
	107.585	6.57841	-0.840115	5.44669
	107.585	6.47679	-0.840115	5.44669
	107.585	6.46883	-0.840115	5.44669
	107.585	6.54915	-0.840115	5.44669
	107.585	6.69153	-0.840115	5.44669
	107.585	6.7394	-0.847985	5.44669
	107.585	6.61311	-0.86827	5.44669
	107.585	6.52804	-0.87666	5.44669
	107.607	6.58408	-0.857648	5.44669
	107.664	6.54683	-0.836407	5.44669
	107.711	6.34932	-0.832636	5.44669
	107.736	6.20499	-0.838349	5.44669
	107.78	6.20289	-0.842041	5.44669
	107.819	6.30062	-0.849421	5.44669
	107.824	6.49737	-0.868187	5.44669
	107.814	6.71717	-0.876115	5.44669
	107.807	6.76656	-0.86532	5.44669
	107.808	6.56587	-0.864673	5.44669
	107.811	6.34319	-0.869298	5.44669
	107.812	6.35126	-0.855892	5.44669
	107.811	6.43855	-0.838295	5.44669
	107.811	6.37462	-0.834053	5.44669
	107.811	6.25216	-0.838271	5.44669
	107.811	6.21335	-0.841505	5.44669
	107.811	6.239	-0.841354	5.44669
	107.811	6.26328	-0.84014	5.44669
	107.811	6.26429	-0.839685	5.44669
	107.811	6.25608	-0.839926	5.44669
	107.811	6.25228	-0.840188	5.44669
	107.811	6.25361	-0.840213	5.44669
	107.811	6.25551	-0.84013	5.44669
	107.811	6.25584	-0.840086	5.44669
	107.811	6.2553	-0.840097	5.44669
	107.811	6.25496	-0.840118	5.44669
	107.833	6.255	-0.840122	5.44669
	107.891	6.25515	-0.847988	5.44669
	107.937	6.25519	-0.868268	5.44669
	107.963	6.25516	-0.876658	5.44669
	108.006	6.25513	-0.857648	5.44669
	108.045	6.25513	-0.844278	5.44669
	108.051	6.25514	-0.860792	5.44669
	108.04	6.20595	-0.874894	5.44669
	108.034	6.02998	-0.859574	5.44669
	108.035	5.80159	-0.837842	5.44669
	108.038	5.692	-0.832553	5.44669
	108.038	5.76437	-0.845675	5.44669
	108.038	5.93788	-0.869998	5.44669
	108.037	6.00135	-0.886077	5.44669
	108.059	5.91969	-0.893708	5.44669
	108.117	5.90473	-0.908442	5.44669
	108.163	5.98331	-0.914634	5.44669
	108.189	6.07957	-0.888811	5.44669
	108.232	6.15034	-0.84851	5.44669
	108.271	6.05663	-0.828617	5.44669
	108.255	5.83054	-0.832678	5.44669
	108.187	5.69435	-0.841144	5.44669
	108.156	5.70582	-0.843198	5.44669
	108.211	5.75716	-0.841042	5.44669
	108.274	5.77429	-0.839407	5.44669
	108.286	5.76316	-0.84736	5.44669
	108.269	5.75241	-0.86826	5.44669
	108.258	5.75186	-0.876878	5.44669
	108.259	5.75545	-0.865614	5.44669
	108.264	5.75715	-0.864524	5.44669
	108.287	5.75659	-0.869132	5.44669
	108.366	5.75575	-0.855875	5.44669
	108.447	5.75559	-0.838347	5.44669
	108.439	5.75583	-0.834081	5.44669
	108.405	5.75598	-0.838264	5.44669
	108.438	5.75596	-0.841492	5.44669
	108.493	5.7559	-0.841351	5.44669
	108.509	5.75588	-0.848014	5.44669
	108.497	5.75589	-0.867843	5.44669
	108.486	5.75591	-0.876471	5.44669
	108.486	5.75591	-0.857721	5.44669
	108.49	5.7559	-0.836504	5.44669
	108.491	5.7559	-0.832651	5.44669
	108.491	5.7559	-0.838321	5.44669
	108.49	5.7559	-0.842024	5.44669
	108.49	5.7559	-0.841553	5.44669
	108.49	5.7559	-0.840039	5.44669
	108.49	5.7559	-0.839572	5.44669
	108.49	5.7559	-0.839914	5.44669
	108.512	5.70671	-0.840224	5.44669
	108.592	5.57994	-0.840232	5.44669
	108.673	5.47832	-0.840125	5.44669
	108.643	5.42117	-0.840077	5.44669
	108.529	5.32552	-0.840096	5.44669
	108.458	5.2887	-0.84012	5.44669
	108.486	5.45214	-0.840124	5.44669
	108.592	5.65501	-0.840117	5.44669
	108.705	5.60272	-0.847983	5.44669
	108.749	5.3486	-0.868269	5.44669
	108.733	5.1862	-0.87666	5.44669
	108.711	5.1967	-0.857649	5.44669
	108.708	5.25695	-0.836407	5.44669
	108.715	5.27816	-0.832636	5.44669
	108.718	5.26558	-0.838349	5.44669
	108.718	5.25276	-0.849912	5.44669
	108.716	5.25186	-0.869706	5.44669
	108.716	5.25604	-0.876577	5.44669
	108.716	5.25811	-0.857103	5.44669
	108.739	5.25749	-0.836208	5.44669
	108.796	5.2565	-0.832747	5.44669
	108.82	5.2563	-0.838466	5.44669
	108.766	5.25657	-0.842051	5.44669
	108.728	5.25676	-0.849384	5.44669
	108.797	5.25674	-0.868168	5.44669
	108.917	5.25666	-0.87612	5.44669
	108.977	5.25664	-0.857458	5.44669
	108.943	5.25666	-0.836519	5.44669
	108.86	5.25667	-0.832751	5.44669
	108.83	5.25667	-0.846228	5.44669
	108.89	5.25667	-0.870159	5.44669
	108.955	5.25666	-0.878077	5.44669
	108.966	5.25667	-0.857571	5.44268
	108.947	5.25667	-0.83587	5.43234
	108.936	5.25667	-0.832439	5.42806
	108.938	5.25667	-0.838457	5.43775
	108.943	5.25667	-0.850027	5.44858
	108.944	5.25667	-0.869716	5.4505
	108.943	5.25667	-0.87654	5.44759
	108.942	5.25667	-0.864955	5.44571
	108.942	5.20748	-0.864369	5.44595
	108.942	5.0807	-0.869301	5.44673
	108.943	5.02827	-0.856001	5.44696
	108.965	5.14709	-0.846211	5.44679
	109.022	5.27984	-0.862188	5.44663
	109.046	5.3034	-0.874792	5.44663
	108.992	5.2677	-0.859035	5.44668
	108.932	5.24463	-0.837653	5.44671
	108.944	5.24769	-0.832665	5.4467
	109.04	5.25719	-0.837918	5.44668
	109.153	5.21088	-0.84185	5.44668
	109.202	5.03275	-0.841624	5.44669
	109.187	4.80242	-0.84013	5.44669
	109.164	4.6928	-0.839585	5.44669
	109.16	4.71665	-0.847758	5.44669
	109.167	4.76368	-0.868363	5.44669
	109.171	4.7746	-0.876779	5.44669
	109.17	4.76241	-0.857665	5.44669
	109.169	4.75341	-0.844242	5.44669
	109.168	4.80317	-0.860771	5.44669
	109.169	4.93338	-0.874898	5.44669
	109.169	4.98705	-0.867454	5.44669
	109.169	4.86753	-0.866	5.44669
	109.191	4.73404	-0.869096	5.44669
	109.271	4.71042	-0.855336	5.44669
	109.352	4.74636	-0.838134	5.44669
	109.344	4.76955	-0.834183	5.44669
	109.31	4.76645	-0.838383	5.44669
	109.343	4.7569	-0.849376	5.44669
	109.398	4.754	-0.86947	5.44669
	109.414	4.75618	-0.876668	5.44669
	109.402	4.75813	-0.857225	5.44669
	109.391	4.75817	-0.836227	5.44669
	109.391	4.75749	-0.832711	5.44669
	109.395	4.7572	-0.838444	5.44669
	109.396	4.75731	-0.842054	5.44669
	109.396	4.75746	-0.841522	5.44669
	109.395	4.75749	-0.840015	5.44669
	109.395	4.75744	-0.847443	5.44669
	109.395	4.75742	-0.868079	5.44669
	109.395	4.75742	-0.876772	5.44669
	109.395	4.75743	-0.857763	5.44669
	109.395	4.75744	-0.836415	5.44669
	109.395	4.75743	-0.832599	5.44669
	109.395	4.75743	-0.846201	5.44669
	109.395	4.75743	-0.870202	5.44669
	109.395	4.75743	-0.878104	5.44669
	109.417	4.75743	-0.857567	5.44669
	109.475	4.75743	-0.835859	5.44669
	109.499	4.75743	-0.832436	5.44669
	109.467	4.70824	-0.84633	5.44669
	109.464	4.58146	-0.870314	5.44669
	109.5	4.47984	-0.878105	5.44669
	109.542	4.4227	-0.857527	5.44669
	109.596	4.37624	-0.835842	5.44669
	109.633	4.46619	-0.832443	5.44669
	109.635	4.63287	-0.838469	5.44669
	109.623	4.59015	-0.84216	5.44669
	109.617	4.35268	-0.841558	5.44669
	109.619	4.19381	-0.839992	5.44669
	109.622	4.19987	-0.839551	5.44669
	109.622	4.257	-0.839922	5.44669
	109.644	4.27848	-0.840235	5.44669
	109.723	4.26713	-0.840233	5.44669
	109.804	4.25473	-0.840122	5.44669
	109.797	4.25357	-0.840076	5.44669
	109.763	4.25749	-0.847967	5.44669
	109.795	4.25954	-0.868276	5.44669
	109.85	4.25901	-0.876669	5.44669
	109.867	4.25806	-0.85765	5.44669
	109.854	4.25785	-0.836404	5.44669
	109.844	4.2581	-0.832635	5.44669
	109.844	4.25828	-0.838349	5.44669
	109.847	4.25826	-0.842042	5.44669
	109.849	4.209	-0.841551	5.44669
	109.871	4.03301	-0.840031	5.44669
	109.927	3.85382	-0.83957	5.44669
	109.951	3.92022	-0.847787	5.44669
	109.92	4.12261	-0.868381	5.44669
	109.939	4.15214	-0.876777	5.44669
	110.032	4.08757	-0.857658	5.44669
	110.098	4.14761	-0.836369	5.44669
	110.098	4.21117	-0.832617	5.44669
	110.075	4.07132	-0.846225	5.44669
	110.066	3.8196	-0.878076	5.44669
	110.07	3.73686	-0.906253	5.44669
	110.075	3.88578	-0.894108	5.44669
	110.076	3.99247	-0.861264	5.44669
	110.074	3.88821	-0.864756	5.44669
	110.073	3.74221	-0.895682	5.44669
	110.096	3.70792	-0.894471	5.44669
	110.176	3.74384	-0.857312	5.44669
	110.28	3.77081	-0.830243	5.44669
	110.329	3.76931	-0.830223	5.44669
	110.319	3.75908	-0.839537	5.44669
	110.297	3.75533	-0.843398	5.44669
	110.292	3.7574	-0.841697	5.44669
	110.298	3.75959	-0.839611	5.44669
	110.302	3.75978	-0.847212	5.44669
	110.302	3.75908	-0.868125	5.44669
	110.3	3.75872	-0.876874	5.44669
	110.3	3.75881	-0.857789	5.44669
	110.3	3.75899	-0.83639	5.44669
	110.3	3.75902	-0.832579	5.44669
	110.3	3.75898	-0.838331	5.44669
	110.3	3.75894	-0.842054	5.44669
	110.3	3.75895	-0.841562	5.44669
	110.3	3.75896	-0.840032	5.44669
	110.3	3.75896	-0.839566	5.44669
	110.3	3.75896	-0.839914	5.44669
	110.3	3.75896	-0.840226	5.44669
	110.322	3.75896	-0.840233	5.44669
	110.402	3.75896	-0.840125	5.44669
	110.506	3.75896	-0.840077	5.44669
	110.555	3.75896	-0.840095	5.44669
	110.523	3.75896	-0.84012	5.44669
	110.444	3.75896	-0.847995	5.44669
	110.415	3.75896	-0.868272	5.44669
	110.475	3.75896	-0.876657	5.44669
	110.539	3.75896	-0.857646	5.44669
	110.549	3.75896	-0.836407	5.44669
	110.532	3.75896	-0.832637	5.44669
	110.52	3.75896	-0.838349	5.44669
	110.522	3.70977	-0.842041	5.44669
	110.527	3.58299	-0.84155	5.44669
	110.528	3.53056	-0.840032	5.44669
	110.527	3.64938	-0.83957	5.44268
	110.526	3.78213	-0.839916	5.43234
	110.526	3.8057	-0.840225	5.42806
	110.526	3.76999	-0.840232	5.43775
	110.527	3.69773	-0.840124	5.44858
	110.527	3.52483	-0.840077	5.4505
	110.549	3.35512	-0.840096	5.44759
	110.606	3.42439	-0.84012	5.44571
	110.652	3.6738	-0.840124	5.44595
	110.656	3.82818	-0.840117	5.44673
	110.642	3.816	-0.840112	5.44696
	110.657	3.70871	-0.840113	5.44679
	110.717	3.56222	-0.840115	5.44663
	110.766	3.47304	-0.840115	5.44663
	110.77	3.42812	-0.840115	5.44668
	110.755	3.33317	-0.840115	5.44671
	110.748	3.2431	-0.840115	5.4467
	110.75	3.22863	-0.840115	5.44668
	110.776	3.25292	-0.840115	5.44668
	110.834	3.26797	-0.840115	5.44669
	110.857	3.2656	-0.840115	5.44669
	110.802	3.25926	-0.847985	5.44669
	110.742	3.25744	-0.86827	5.44669
	110.732	3.25893	-0.87666	5.44669
	110.748	3.2602	-0.857648	5.44669
	110.758	3.26021	-0.836407	5.44669
	110.757	3.25975	-0.832636	5.44669
	110.775	3.25956	-0.838349	5.44669
	110.831	3.25964	-0.842041	5.44669
	110.856	3.25975	-0.84155	5.44669
	110.825	3.25976	-0.840032	5.44669
	110.845	3.25973	-0.84744	5.44669
	110.937	3.25971	-0.868071	5.44669
	111.003	3.25972	-0.87677	5.44669
	111.003	3.25972	-0.857765	5.44669
	110.98	3.25973	-0.836416	5.44669
	110.971	3.25972	-0.832599	5.44669
	110.975	3.25972	-0.846201	5.44669
	110.98	3.25972	-0.870202	5.44669
	110.981	3.25972	-0.878104	5.44669
	110.979	3.25972	-0.857567	5.44669
	110.979	3.25972	-0.835859	5.44669
	110.979	3.25972	-0.832436	5.44669
	110.979	3.25972	-0.83846	5.44669
	110.979	3.25972	-0.842159	5.44669
	110.979	3.25972	-0.84156	5.44669
	110.979	3.25972	-0.839994	5.44669
	110.979	3.25972	-0.83955	5.44669
	110.979	3.25972	-0.839921	5.44669
	110.979	3.25972	-0.840234	5.44669
	110.979	3.25972	-0.848104	5.44669
	110.979	3.25972	-0.876148	5.44669
	111.001	3.25972	-0.904776	5.44669
	111.059	3.25972	-0.894174	5.44669
	111.083	3.25972	-0.853946	5.44669
	111.029	3.25972	-0.828937	5.44669
	110.991	3.25972	-0.830872	5.44669
	111.038	3.25972	-0.848143	5.44669
	111.1	3.21053	-0.879501	5.44669
	111.114	3.08376	-0.906168	5.44669
	111.098	3.03132	-0.893565	5.44669
	111.109	3.15014	-0.853196	5.44669
	111.168	3.2829	-0.82884	5.44669
	111.218	3.30646	-0.831098	5.44669
	111.223	3.22157	-0.840402	5.44669
	111.208	3.02253	-0.843449	5.44669
	111.2	2.7972	-0.849281	5.44669
	111.202	2.7463	-0.867628	5.44669
	111.206	2.89914	-0.87593	5.44669
	111.207	3.04533	-0.857571	5.44669
	111.206	3.06239	-0.836634	5.44669
	111.205	2.96999	-0.832759	5.44669
	111.205	2.81931	-0.84619	5.44669
	111.205	2.77226	-0.870141	5.44669
	111.205	2.90184	-0.878082	5.44669
	111.205	2.988	-0.857579	5.44669
	111.205	2.88205	-0.843743	5.44669
	111.205	2.74265	-0.860592	5.44669
	111.205	2.71173	-0.875	5.44669
	111.205	2.74671	-0.867561	5.44669
	111.205	2.77209	-0.866008	5.44669
	111.205	2.77025	-0.869061	5.44669
	111.205	2.76045	-0.855318	5.44669
	111.205	2.757	-0.838139	5.44669
	111.205	2.75904	-0.834191	5.44669
	111.205	2.76112	-0.838385	5.44669
	111.228	2.76127	-0.841503	5.44669
	111.307	2.76059	-0.841313	5.44669
	111.411	2.76025	-0.847994	5.44669
	111.461	2.76035	-0.867848	5.44669
	111.45	2.76051	-0.87648	5.44669
	111.429	2.76055	-0.857723	5.44669
	111.424	2.7605	-0.836502	5.44669
	111.429	2.76047	-0.83265	5.44669
	111.433	2.76048	-0.838321	5.44669
	111.433	2.76049	-0.842024	5.44669
	111.432	2.76049	-0.841554	5.44669
	111.431	2.76049	-0.840039	5.44669
	111.431	2.76049	-0.839572	5.44669
	111.454	2.76049	-0.839914	5.44669
	111.534	2.76049	-0.840224	5.44669
	111.637	2.76049	-0.848102	5.44669
	111.687	2.7113	-0.86828	5.44669
	111.676	2.53533	-0.876622	5.44669
	111.655	2.35612	-0.857629	5.44669
	111.65	2.37332	-0.836412	5.44669
	111.656	2.44893	-0.832645	5.44669
	111.66	2.37685	-0.838351	5.44669
	111.66	2.30432	-0.842039	5.44669
	111.658	2.39549	-0.841549	5.44669
	111.657	2.52384	-0.840032	5.44669
	111.658	2.55539	-0.83957	5.44669
	111.658	2.47541	-0.839916	5.44669
	111.658	2.37397	-0.840225	5.44669
	111.658	2.40012	-0.840232	5.44669
	111.658	2.45349	-0.840124	5.44669
	111.658	2.36918	-0.840077	5.44669
	111.68	2.25029	-0.840096	5.44669
	111.76	2.22022	-0.847991	5.44669
	111.864	2.24827	-0.87615	5.44669
	111.913	2.27045	-0.912688	5.44669
	111.903	2.26973	-0.922346	5.44669
	111.882	2.26153	-0.890483	5.44669
	111.877	2.25836	-0.846462	5.44669
	111.882	2.25994	-0.827163	5.44669
	111.886	2.26173	-0.832797	5.44669
	111.886	2.26192	-0.841711	5.44669
	111.884	2.26136	-0.843393	5.44669
	111.906	2.21187	-0.840922	5.44669
	111.986	2.03598	-0.839288	5.44669
	112.09	1.85691	-0.839481	5.44669
	112.14	1.87413	-0.840143	5.44669
	112.129	1.9989	-0.840352	5.44669
	112.108	2.05356	-0.840204	5.44669
	112.103	2.03347	-0.840068	5.44669
	112.108	2.00583	-0.840063	5.44669
	112.112	2.00144	-0.84011	5.44669
	112.112	2.00942	-0.840131	5.44669
	112.111	2.01433	-0.840123	5.44669
	112.11	2.01355	-0.840113	5.44669
	112.11	1.96229	-0.840111	5.44669
	112.111	1.83492	-0.840114	5.44669
	112.111	1.73379	-0.840116	5.44669
	112.111	1.72625	-0.840115	5.44669
	112.11	1.75738	-0.847985	5.44669
	112.111	1.77284	-0.86827	5.44669
	112.111	1.7682	-0.87666	5.44669
	112.111	1.76076	-0.857648	5.44669
	112.133	1.7101	-0.836407	5.44669
	112.213	1.53616	-0.832636	5.44669
	112.316	1.30914	-0.838349	5.44669
	112.343	1.19941	-0.842041	5.44669
	112.276	1.22204	-0.84155	5.44669
	112.231	1.2686	-0.840032	5.44669
	112.279	1.27975	-0.83957	5.44669
	112.345	1.21864	-0.839916	5.44669
	112.36	1.03371	-0.840225	5.44669
	112.343	0.80579	-0.840232	5.44669
	112.331	0.699599	-0.840124	5.44669
	112.332	0.674832	-0.840077	5.44669
	112.337	0.544923	-0.840096	5.44669
	112.338	0.376022	-0.84012	5.44669
	112.36	0.381116	-0.840124	5.44669
	112.439	0.447983	-0.840117	5.44669
	112.542	0.376543	-0.840112	5.44669
	112.57	0.258198	-0.840113	5.44669
	112.502	0.223782	-0.840115	5.44669
	112.457	0.249809	-0.840115	5.44669
	112.506	0.272688	-0.840115	5.44669
	112.571	0.272978	-0.840115	5.44669
	112.586	0.264961	-0.840115	5.44669
	112.57	0.261499	-0.840115	5.44669
	112.558	0.262899	-0.840115	5.44669
	112.558	0.264715	-0.840115	5.44669
	112.585	0.264979	-0.840115	5.44669
	112.645	0.264443	-0.840115	5.44669
	112.667	0.264126	-0.840115	5.44669
	112.612	0.264183	-0.840115	5.44669
	112.575	0.26432	-0.840115	5.44669
	112.622	0.264357	-0.840115	5.44669
	112.662	0.264323	-0.840115	5.44669
	112.618	0.264296	-0.840115	5.44669
	112.579	0.264297	-0.840115	5.44669
	112.621	0.264307	-0.840115	5.44669
	112.66	0.264311	-0.847985	5.44669
	112.618	0.264309	-0.86827	5.44669
	112.557	0.264307	-0.87666	5.44669
	112.542	0.264306	-0.857648	5.44669
	112.579	0.264307	-0.836407	5.44669
	112.67	0.264307	-0.832636	5.44669
	112.751	0.264307	-0.838349	5.44669
	112.716	0.264307	-0.842041	5.44669
[truncated: 192 more rows]
