# Supplementary material for: Design of a cosmetic glove stiffness compensation mechanism for toddler-sized hand prostheses
Source: PLoS One. 2017 Aug 11;12(8):e0183233. doi: 10.1371/journal.pone.0183233 (PMC5553851; doi:10.1371/journal.pone.0183233)
Supplement: S1 Dataset — (ZIP) [file pone.0183233.s001.zip › 02 Spring measurements/VST4_3.xlsx]

## Sheet: VST4_3
LabVIEW Measurement
Writer_Version	2
Reader_Version	2
Separator	Tab
Decimal_Separator	.
Multi_Headings	No
X_Columns	No
Time_Pref	Absolute
Operator	localadmin
Date	2013-10-09
Time	00:11:35.972000
***End_of_Header***
Channels	4
Samples	10	10	10	10
Date	2013-10-09	2013-10-09	2013-10-09	2013-10-09
Time	00:11:52.872000	00:11:52.872000	00:11:52.872000	00:11:52.872000
Y_Unit_Label	mm	N	N	Pa
X_Dimension	Time	Time	Time	Time
X0	0	0	0	0
Delta_X	0.01	0.01	0.01	0.01
***End_of_Header***
X_Value	Voltage LVDT (Filtered)	Voltage Load Cell (Filtered)	Voltage Pinch Load Cell (Filtered)	Voltage Pressure (Filtered)	Comment
	112.632	0.215117	-0.839835	5.44669
	112.718	0.088342	-0.839678	5.44669
	112.717	0.03591	-0.840031	5.44268
	112.612	0.105537	-0.840235	5.43234
	112.536	0.111516	-0.848066	5.42806
	112.535	0.082648	-0.868261	5.43775
	112.561	0.165763	-0.876627	5.44858
	112.572	0.275443	-0.857638	5.4505
	112.568	0.302073	-0.844285	5.44759
	112.584	0.226672	-0.860798	5.44571
	112.641	0.07971	-0.874894	5.44595
	112.666	0.028179	-0.859572	5.44673
	112.613	0.154556	-0.837841	5.44696
	112.553	0.290158	-0.832554	5.44679
	112.542	0.312227	-0.837804	5.44663
	112.558	0.274886	-0.841842	5.44663
	112.569	0.251657	-0.841661	5.44668
	112.59	0.255241	-0.840148	5.44671
	112.643	0.265005	-0.839579	5.4467
	112.665	0.218632	-0.847749	5.44668
	112.612	0.089566	-0.868362	5.44668
	112.553	0.035173	-0.876782	5.44669
	112.565	0.104793	-0.857667	5.44669
	112.638	0.111467	-0.836371	5.44669
	112.672	0.082892	-0.832615	5.44669
	112.639	0.165882	-0.846223	5.44669
	112.654	0.275407	-0.870206	5.44669
	112.724	0.252825	-0.878098	5.44669
	112.711	0.099886	-0.857563	5.44669
	112.608	-0.021897	-0.83586	5.44669
	112.558	-0.028958	-0.832438	5.44669
	112.616	0.058912	-0.83846	5.44669
	112.665	0.204138	-0.850029	5.44669
	112.622	0.299698	-0.869716	5.44669
	112.557	0.298552	-0.88441	5.44669
	112.563	0.216569	-0.885239	5.44669
	112.636	0.027538	-0.872758	5.44669
	112.672	-0.145444	-0.850289	5.44669
	112.617	-0.071801	-0.83476	5.44669
	112.553	0.1806	-0.83457	5.44669
	112.54	0.334686	-0.839745	5.44669
	112.557	0.321317	-0.841939	5.44669
	112.569	0.262818	-0.848882	5.44669
	112.568	0.243364	-0.867998	5.44669
	112.563	0.256055	-0.876227	5.44669
	112.561	0.268294	-0.857564	5.44669
	112.585	0.26891	-0.836525	5.44669
	112.665	0.264818	-0.832716	5.44669
	112.769	0.262885	-0.83834	5.44669
	112.796	0.21434	-0.842009	5.44669
	112.706	0.088522	-0.84154	5.44669
	112.603	0.036261	-0.840039	5.44669
	112.628	0.154811	-0.839576	5.44669
	112.726	0.287392	-0.839916	5.44669
	112.721	0.310978	-0.840223	5.44669
	112.634	0.275347	-0.848101	5.44669
	112.613	0.252294	-0.86828	5.44669
	112.66	0.255344	-0.876623	5.44669
	112.713	0.264822	-0.857629	5.44669
	112.745	0.267708	-0.836412	5.44669
	112.7	0.265549	-0.832645	5.44669
	112.596	0.263618	-0.846222	5.44669
	112.557	0.263577	-0.878065	5.44669
	112.62	0.264246	-0.906249	5.44669
	112.69	0.264541	-0.89411	5.44669
	112.701	0.264427	-0.853396	5.44669
	112.659	0.264274	-0.82873	5.44669
	112.59	0.264251	-0.830981	5.44669
	112.546	0.264295	-0.840392	5.44669
	112.569	0.264322	-0.843486	5.44669
	112.643	0.264318	-0.84143	5.44669
	112.672	0.264306	-0.839467	5.44669
	112.615	0.264303	-0.839376	5.44669
	112.552	0.264306	-0.840036	5.44669
	112.541	0.264308	-0.840344	5.44669
	112.558	0.264308	-0.840239	5.44669
	112.569	0.264307	-0.840085	5.44669
	112.567	0.264307	-0.840058	5.44669
	112.585	0.264307	-0.840102	5.44669
	112.641	0.264307	-0.848	5.44669
	112.666	0.264307	-0.868281	5.44669
	112.613	0.264307	-0.876659	5.44669
	112.553	0.264307	-0.865515	5.44669
	112.542	0.264307	-0.864561	5.44669
	112.558	0.264307	-0.877053	5.44669
	112.569	0.264307	-0.89191	5.44669
	112.567	0.264307	-0.903033	5.44669
	112.585	0.264307	-0.88815	5.44669
	112.641	0.264307	-0.859962	5.44669
	112.666	0.264307	-0.858465	5.44669
	112.613	0.264307	-0.868652	5.44669
	112.553	0.264307	-0.857836	5.44669
	112.542	0.264307	-0.83934	5.44669
	112.558	0.215117	-0.8338	5.44669
	112.569	0.088342	-0.837794	5.44669
	112.567	0.03591	-0.841395	5.44669
	112.563	0.154727	-0.841477	5.44669
	112.562	0.287482	-0.840231	5.44669
	112.563	0.311046	-0.839679	5.44669
	112.563	0.275343	-0.839891	5.44669
	112.563	0.252268	-0.848047	5.44669
	112.563	0.255334	-0.868375	5.44669
	112.563	0.264827	-0.876682	5.44669
	112.563	0.267714	-0.85762	5.44669
	112.563	0.265549	-0.844258	5.44669
	112.563	0.214426	-0.860794	5.44669
	112.563	0.087611	-0.882772	5.44669
	112.563	0.035849	-0.887733	5.44669
	112.563	0.154962	-0.874386	5.44669
	112.563	0.287602	-0.850085	5.44669
	112.563	0.311013	-0.834096	5.44669
	112.563	0.275286	-0.842235	5.44669
	112.563	0.252256	-0.868051	5.44669
	112.585	0.255349	-0.88649	5.44669
	112.643	0.264837	-0.886704	5.44669
	112.689	0.267713	-0.872632	5.44669
	112.693	0.265545	-0.849716	5.44669
	112.656	0.263615	-0.834564	5.44669
	112.592	0.263577	-0.834692	5.44669
	112.548	0.264247	-0.839866	5.44669
	112.547	0.264542	-0.841946	5.44669
	112.562	0.264427	-0.840971	5.44669
	112.591	0.264274	-0.839823	5.44669
	112.645	0.264251	-0.839688	5.44669
	112.666	0.264295	-0.84004	5.44669
	112.634	0.264322	-0.840235	5.44669
	112.632	0.264318	-0.840192	5.44669
	112.668	0.264306	-0.840104	5.44669
	112.71	0.264303	-0.840083	5.44669
	112.741	0.264306	-0.840105	5.44669
	112.699	0.215118	-0.840122	5.44669
	112.597	0.088342	-0.840121	5.44669
	112.535	0.03591	-0.840115	5.44669
	112.54	0.154727	-0.840113	5.44669
	112.564	0.287482	-0.840114	5.44669
	112.571	0.311046	-0.840115	5.44669
	112.566	0.275343	-0.840115	5.44669
	112.562	0.252268	-0.840115	5.44669
	112.561	0.255334	-0.840115	5.44669
	112.585	0.264827	-0.840115	5.44669
	112.666	0.267714	-0.840115	5.44669
	112.747	0.265549	-0.840115	5.44669
	112.739	0.263617	-0.840115	5.44669
	112.682	0.263576	-0.840115	5.44669
	112.635	0.264247	-0.840115	5.44669
	112.587	0.264542	-0.840115	5.44669
	112.553	0.264427	-0.840115	5.44669
	112.551	0.264274	-0.840115	5.44669
	112.562	0.264251	-0.840115	5.44669
	112.567	0.264295	-0.840115	5.44669
	112.565	0.264322	-0.847985	5.44669
	112.563	0.264318	-0.86827	5.44669
	112.562	0.264306	-0.87666	5.44669
	112.585	0.264303	-0.865519	5.44669
	112.643	0.264306	-0.864562	5.44669
	112.667	0.264308	-0.869181	5.44669
	112.613	0.264308	-0.863753	5.44669
	112.553	0.215117	-0.866488	5.44669
	112.564	0.088341	-0.870617	5.44669
	112.66	0.03591	-0.855799	5.44669
	112.752	0.154727	-0.837788	5.44669
	112.72	0.287482	-0.841744	5.44669
	112.624	0.311046	-0.866532	5.44669
	112.632	0.275343	-0.878158	5.44669
	112.72	0.252268	-0.858895	5.44669
	112.717	0.255334	-0.844267	5.44669
	112.612	0.264827	-0.868215	5.44669
	112.535	0.267714	-0.902866	5.44669
	112.557	0.265549	-0.896201	5.44669
	112.641	0.263617	-0.855475	5.44669
	112.698	0.263576	-0.828858	5.44669
	112.719	0.264247	-0.830295	5.44669
	112.734	0.264542	-0.840059	5.44669
	112.693	0.215237	-0.843591	5.44669
	112.619	0.088308	-0.841592	5.44669
	112.617	0.035853	-0.839498	5.44669
	112.645	0.154715	-0.839331	5.44669
	112.635	0.287497	-0.840006	5.44669
	112.64	0.311056	-0.840348	5.44669
	112.649	0.275342	-0.840251	5.44669
	112.606	0.252264	-0.840089	5.44669
	112.556	0.255333	-0.840056	5.44669
	112.546	0.264828	-0.840099	5.44669
	112.558	0.267715	-0.848	5.44669
	112.567	0.216359	-0.868282	5.44669
	112.567	0.087651	-0.876659	5.44669
	112.563	0.035179	-0.857644	5.44669
	112.562	0.154667	-0.844276	5.44669
	112.563	0.287716	-0.860793	5.44669
	112.563	0.311166	-0.882766	5.44669
	112.563	0.27531	-0.88773	5.44669
	112.563	0.252212	-0.874387	5.44669
	112.563	0.255323	-0.850086	5.44669
	112.563	0.264842	-0.834096	5.44669
	112.563	0.267725	-0.834364	5.44669
	112.563	0.265548	-0.839895	5.44669
	112.563	0.263612	-0.842075	5.44669
	112.563	0.263575	-0.848886	5.44669
	112.541	0.264247	-0.875822	5.44669
	112.483	0.264542	-0.904361	5.44669
	112.46	0.264427	-0.894117	5.44669
	112.513	0.264274	-0.86194	5.44669
	112.574	0.264251	-0.857165	5.44669
	112.562	0.264295	-0.875274	5.44669
	112.466	0.264322	-0.893801	5.44669
	112.352	0.264318	-0.904459	5.44669
	112.326	0.264306	-0.895946	5.44669
	112.398	0.264303	-0.879708	5.44669
	112.445	0.313496	-0.866656	5.44669
	112.395	0.440274	-0.849749	5.44669
	112.328	0.541896	-0.844581	5.44669
	112.336	0.599043	-0.863736	5.44669
	112.41	0.694685	-0.87602	5.44669
	112.446	0.780702	-0.859	5.44669
	112.391	0.79323	-0.837201	5.44669
	112.326	0.769566	-0.832489	5.44669
	112.314	0.755464	-0.838005	5.44669
	112.331	0.758011	-0.841949	5.44669
	112.343	0.813286	-0.841634	5.44669
	112.341	0.990897	-0.840099	5.44669
	112.337	1.21782	-0.847439	5.44669
	112.335	1.3262	-0.868047	5.44669
	112.336	1.30304	-0.87676	5.44669
	112.337	1.25674	-0.85777	5.44669
	112.337	1.29507	-0.836422	5.44669
	112.337	1.4338	-0.832599	5.44669
	112.337	1.49511	-0.838328	5.44669
	112.337	1.42495	-0.842045	5.44669
	112.315	1.46479	-0.84156	5.44669
	112.235	1.6684	-0.840034	5.44669
	112.131	1.81437	-0.839567	5.44669
	112.082	1.81499	-0.839914	5.44669
	112.092	1.76524	-0.840225	5.44669
	112.113	1.74448	-0.840232	5.44669
	112.118	1.75351	-0.840125	5.44669
	112.113	1.76469	-0.840077	5.44669
	112.109	1.76615	-0.840095	5.44669
	112.109	1.7628	-0.84012	5.44669
	112.111	1.76087	-0.840124	5.44669
	112.111	1.76126	-0.840117	5.44669
	112.111	1.7621	-0.840112	5.44669
	112.11	1.76232	-0.847984	5.44669
	112.11	1.8113	-0.86827	5.44669
	112.111	1.9871	-0.87666	5.44669
	112.111	2.2155	-0.857648	5.44669
	112.111	2.27596	-0.836407	5.44669
	112.111	2.12603	-0.832636	5.44669
	112.111	2.02685	-0.838349	5.44669
	112.111	2.13462	-0.849912	5.44669
	112.111	2.27941	-0.869706	5.44669
	112.111	2.31195	-0.876577	5.44669
	112.088	2.27573	-0.857103	5.44669
	112.008	2.24925	-0.844079	5.44669
	111.905	2.25107	-0.860902	5.44669
	111.855	2.26125	-0.875011	5.44669
	111.866	2.26487	-0.859584	5.44669
	111.887	2.26277	-0.837805	5.44669
	111.892	2.2606	-0.832534	5.44669
	111.887	2.26044	-0.837809	5.44669
	111.882	2.26114	-0.841851	5.44669
	111.883	2.26149	-0.841663	5.44669
	111.884	2.26139	-0.840146	5.44669
	111.885	2.26122	-0.839578	5.44669
	111.884	2.26119	-0.839879	5.44669
	111.884	2.26124	-0.840207	5.44669
	111.884	2.26127	-0.840237	5.44669
	111.862	2.26126	-0.840133	5.44669
	111.805	2.26125	-0.840079	5.44669
	111.758	2.26125	-0.840093	5.44669
	111.755	2.26125	-0.847989	5.44669
	111.769	2.26125	-0.868279	5.44669
	111.754	2.26125	-0.876662	5.44669
	111.694	2.26125	-0.865517	5.44669
	111.645	2.31044	-0.86456	5.44669
	111.64	2.43722	-0.869181	5.44669
	111.655	2.48965	-0.855883	5.44669
	111.663	2.42002	-0.838333	5.44669
	111.661	2.41404	-0.834072	5.44669
	111.657	2.44291	-0.838266	5.44669
	111.657	2.40899	-0.841496	5.44669
	111.658	2.42608	-0.841352	5.44669
	111.658	2.45188	-0.840142	5.44669
	111.658	2.40847	-0.839687	5.44669
	111.658	2.47186	-0.839926	5.44669
	111.658	2.6758	-0.840188	5.44669
	111.658	2.81352	-0.840213	5.44669
	111.636	2.81057	-0.848	5.44669
	111.556	2.76226	-0.868242	5.44669
	111.452	2.74337	-0.884513	5.44669
	111.403	2.75268	-0.885807	5.4507
	111.413	2.7633	-0.872959	5.46104
	111.434	2.76444	-0.858042	5.46531
	111.439	2.76114	-0.862795	5.45562
	111.434	2.75936	-0.871106	5.4448
	111.43	2.75978	-0.857318	5.44287
	111.43	2.76059	-0.83825	5.44579
	111.432	2.76078	-0.833527	5.44767
	111.432	2.76057	-0.845938	5.44742
	111.432	2.76042	-0.869762	5.44664
	111.432	2.76043	-0.878014	5.44641
	111.432	2.76049	-0.857685	5.44658
	111.409	2.76051	-0.835941	5.44674
	111.33	2.7605	-0.832428	5.44675
	111.226	2.76048	-0.838427	5.44669
	111.176	2.76048	-0.842148	5.44667
	111.187	2.76049	-0.841567	5.44668
	111.208	2.76049	-0.840001	5.44669
	111.213	2.76049	-0.839551	5.44669
	111.208	2.76049	-0.839919	5.44669
	111.204	2.76049	-0.840233	5.44669
	111.204	2.76049	-0.840234	5.44669
	111.205	2.80968	-0.847993	5.44669
	111.206	2.93645	-0.876102	5.44669
	111.206	2.98888	-0.904796	5.44669
	111.205	2.87007	-0.894199	5.44669
	111.205	2.73731	-0.853949	5.44669
	111.205	2.76294	-0.82893	5.44669
	111.205	2.92542	-0.830868	5.44669
	111.205	3.00092	-0.840274	5.44669
	111.205	2.92823	-0.851348	5.44669
	111.205	2.96195	-0.869623	5.44669
	111.205	3.1639	-0.876032	5.44669
	111.205	3.26215	-0.856904	5.44669
	111.205	3.13721	-0.844189	5.44669
	111.205	3.03501	-0.861019	5.44669
	111.205	3.13263	-0.875021	5.44669
	111.205	3.27424	-0.859547	5.44669
	111.205	3.30906	-0.837786	5.44669
	111.205	3.22573	-0.832539	5.44669
	111.183	3.07254	-0.837818	5.44669
	111.103	3.02122	-0.841853	5.44268
	111	3.14989	-0.84166	5.43234
	110.95	3.28639	-0.840144	5.42806
	110.961	3.30801	-0.839578	5.43775
	110.982	3.27017	-0.839879	5.44858
	110.987	3.24689	-0.840207	5.4505
	110.981	3.25063	-0.840237	5.44759
	110.977	3.26047	-0.848004	5.44571
	110.978	3.26327	-0.868234	5.44595
	110.979	3.26094	-0.876638	5.44673
	110.98	3.25897	-0.857652	5.44696
	110.979	3.25897	-0.836416	5.44679
	110.979	3.25968	-0.832639	5.44663
	110.979	3.25997	-0.838347	5.44663
	110.979	3.25984	-0.842039	5.44668
	110.957	3.25969	-0.84155	5.44671
	110.877	3.25967	-0.840032	5.4467
	110.773	3.25971	-0.83957	5.44668
	110.724	3.25974	-0.839916	5.45069
	110.734	3.25973	-0.840225	5.46103
	110.756	3.25972	-0.840232	5.46531
	110.761	3.25972	-0.840124	5.45562
	110.755	3.25972	-0.840077	5.4448
	110.751	3.25972	-0.840096	5.44287
	110.751	3.25972	-0.84012	5.44579
	110.753	3.30891	-0.840124	5.44767
	110.753	3.43569	-0.847987	5.44742
	110.753	3.48812	-0.868268	5.44263
	110.753	3.41849	-0.876658	5.43206
	110.753	3.41251	-0.857648	5.42796
	110.753	3.49057	-0.836407	5.43781
	110.731	3.53423	-0.832637	5.44864
	110.651	3.52617	-0.838349	5.4505
	110.547	3.55669	-0.842041	5.44757
	110.498	3.62936	-0.84155	5.44569
	110.508	3.60878	-0.840032	5.44596
	110.529	3.56798	-0.83957	5.44673
	110.534	3.65557	-0.839916	5.44696
	110.529	3.77138	-0.840225	5.44679
	110.525	3.79898	-0.840232	5.44663
	110.525	3.771	-0.840124	5.44663
	110.526	3.74973	-0.840077	5.44668
	110.527	3.7508	-0.840096	5.44671
	110.527	3.75882	-0.84012	5.4467
	110.526	3.7618	-0.840124	5.44668
	110.526	3.7602	-0.840117	5.44668
	110.526	3.75847	-0.840112	5.44669
	110.527	3.75831	-0.840113	5.44669
	110.527	3.75886	-0.840115	5.44669
	110.526	3.75915	-0.840115	5.44669
	110.526	3.75907	-0.840115	5.44669
	110.526	3.75894	-0.840115	5.44669
	110.526	3.75891	-0.840115	5.44669
	110.526	3.75895	-0.847985	5.44669
	110.504	3.75897	-0.86827	5.44669
	110.424	3.75897	-0.87666	5.44669
	110.321	3.75896	-0.857648	5.44669
	110.271	3.75895	-0.844277	5.44669
	110.282	3.75896	-0.868663	5.44669
	110.303	3.75896	-0.903049	5.44669
	110.308	3.75896	-0.896119	5.44669
	110.302	3.75896	-0.855376	5.44669
	110.298	3.75896	-0.828845	5.44669
	110.299	3.75896	-0.830325	5.44669
	110.3	3.75896	-0.840077	5.44669
	110.301	3.75896	-0.843587	5.44669
	110.3	3.75896	-0.849455	5.44669
	110.3	3.75896	-0.867652	5.44669
	110.3	3.75896	-0.875878	5.44669
	110.3	3.75896	-0.857541	5.44669
	110.3	3.75896	-0.836639	5.44669
	110.278	3.75896	-0.832772	5.44669
	110.22	3.80815	-0.838323	5.44669
	110.174	3.98412	-0.841982	5.44669
	110.171	4.16332	-0.849406	5.44669
	110.185	4.09694	-0.868202	5.44669
	110.17	3.84536	-0.876126	5.44669
	110.11	3.68905	-0.86532	5.44669
	110.061	3.70119	-0.864668	5.44669
	110.056	3.75996	-0.869296	5.44669
	110.071	3.82916	-0.855893	5.44669
	110.079	3.94338	-0.838296	5.44669
	110.077	4.03262	-0.834053	5.44669
	110.073	4.08905	-0.838271	5.44669
	110.073	4.18879	-0.841505	5.44669
	110.051	4.27677	-0.841354	5.44669
	109.994	4.23948	-0.84014	5.44669
	109.971	4.08808	-0.839685	5.44669
	110.024	4.02136	-0.847797	5.44669
	110.084	4.143	-0.868344	5.44669
	110.073	4.28201	-0.876758	5.44669
	109.977	4.3072	-0.857663	5.44669
	109.863	4.26995	-0.836378	5.44669
	109.815	4.24565	-0.832619	5.44669
	109.829	4.24876	-0.838352	5.44669
	109.852	4.20951	-0.842048	5.44669
	109.856	4.0366	-0.841552	5.44669
	109.85	3.85515	-0.84003	5.44669
	109.845	3.9195	-0.839568	5.44669
	109.846	4.17102	-0.839916	5.44669
	109.848	4.32804	-0.840226	5.44669
	109.848	4.31621	-0.840232	5.44669
	109.848	4.25732	-0.840124	5.44669
	109.847	4.23715	-0.840077	5.44669
	109.847	4.24968	-0.840096	5.44669
	109.848	4.26211	-0.84012	5.44669
	109.848	4.26286	-0.840124	5.44669
	109.848	4.25876	-0.840117	5.44669
	109.848	4.25677	-0.840112	5.44669
	109.848	4.2574	-0.840113	5.44669
	109.848	4.25837	-0.840115	5.44669
	109.848	4.25855	-0.840115	5.44669
	109.848	4.25828	-0.840115	5.44669
	109.848	4.2581	-0.840115	5.44669
	109.825	4.25813	-0.847985	5.44669
	109.768	4.2582	-0.86827	5.44669
	109.744	4.25822	-0.87666	5.44669
	109.798	4.30739	-0.857648	5.44669
	109.858	4.43415	-0.836407	5.44669
	109.847	4.53578	-0.832636	5.44669
	109.751	4.54374	-0.838349	5.44669
	109.637	4.46342	-0.842041	5.44669
	109.588	4.32104	-0.84155	5.44669
	109.603	4.22398	-0.840032	5.44669
	109.626	4.22349	-0.83957	5.44669
	109.63	4.25613	-0.839916	5.44669
	109.623	4.26971	-0.840225	5.44669
	109.619	4.26376	-0.840232	5.44669
	109.62	4.25643	-0.840124	5.44669
	109.621	4.30467	-0.840077	5.44669
	109.622	4.43365	-0.840096	5.44669
	109.622	4.53653	-0.84012	5.44669
	109.599	4.59343	-0.840124	5.44669
	109.541	4.68851	-0.840117	5.44669
	109.518	4.77439	-0.840112	5.44669
	109.572	4.78705	-0.840113	5.44669
	109.632	4.7635	-0.840115	5.44669
	109.643	4.74939	-0.840115	5.44669
	109.626	4.7519	-0.847986	5.44669
	109.594	4.75797	-0.86827	5.44669
	109.515	4.75962	-0.88453	5.44669
	109.416	4.75816	-0.885804	5.44669
	109.368	4.75696	-0.872952	5.44669
	109.377	4.75697	-0.85017	5.44669
	109.397	4.75741	-0.834641	5.44669
	109.402	4.75758	-0.834563	5.44669
	109.397	4.7575	-0.839785	5.44669
	109.393	4.75741	-0.841958	5.44669
	109.394	4.75739	-0.841005	5.44669
	109.395	4.75742	-0.839833	5.44669
	109.396	4.75744	-0.83968	5.44669
	109.395	4.75744	-0.840033	5.44669
	109.395	4.75743	-0.840235	5.44669
	109.395	4.75743	-0.840194	5.44669
	109.395	4.75743	-0.840105	5.44669
	109.395	4.75743	-0.840083	5.44669
	109.395	4.75743	-0.840105	5.44669
	109.395	4.75743	-0.840122	5.44669
	109.395	4.75743	-0.847992	5.44669
	109.395	4.75743	-0.86827	5.44669
	109.395	4.75743	-0.876657	5.44669
	109.395	4.75743	-0.857647	5.44669
	109.373	4.75743	-0.836407	5.44669
	109.293	4.80662	-0.832637	5.44669
	109.189	4.9334	-0.838349	5.44669
	109.14	4.98583	-0.842041	5.44669
	109.15	4.86701	-0.84155	5.44669
	109.171	4.78345	-0.840032	5.44669
	109.176	4.93585	-0.83957	5.44669
	109.171	5.19995	-0.839916	5.44669
	109.167	5.3326	-0.840225	5.44669
	109.167	5.30636	-0.840232	5.44669
	109.169	5.25013	-0.840124	5.44669
	109.169	5.23621	-0.847948	5.44669
	109.169	5.25041	-0.868251	5.44669
	109.169	5.26132	-0.876665	5.44669
	109.169	5.26084	-0.857657	5.44669
	109.169	5.25676	-0.836409	5.44669
	109.146	5.25522	-0.832634	5.44669
	109.067	5.25603	-0.838347	5.44669
	108.985	5.25691	-0.842041	5.44669
	109.016	5.257	-0.841551	5.44669
	109.107	5.25672	-0.840032	5.44669
	109.098	5.25657	-0.839569	5.44669
	108.989	5.25661	-0.847787	5.44669
	108.913	5.25668	-0.876251	5.44669
	108.914	5.25669	-0.912803	5.44669
	108.941	5.25667	-0.922358	5.44669
	108.952	5.25666	-0.890447	5.44669
	108.947	5.25666	-0.846442	5.44669
	108.941	5.25667	-0.827168	5.44669
	108.94	5.25667	-0.832806	5.44669
	108.942	5.25667	-0.841713	5.44669
	108.943	5.25667	-0.851262	5.44669
	108.921	5.25667	-0.869076	5.44669
	108.84	5.25667	-0.883704	5.44669
	108.737	5.25667	-0.885171	5.44669
	108.687	5.25667	-0.87298	5.44669
	108.698	5.25667	-0.850407	5.44669
	108.719	5.25667	-0.842601	5.44669
	108.724	5.25667	-0.862671	5.44669
	108.718	5.30586	-0.876278	5.44669
	108.714	5.48182	-0.859487	5.44669
	108.715	5.71022	-0.837313	5.44669
	108.716	5.8198	-0.832363	5.44669
	108.717	5.79662	-0.837912	5.44669
	108.716	5.7007	-0.841955	5.44669
	108.716	5.5137	-0.84167	5.44669
	108.716	5.29734	-0.840112	5.44669
	108.716	5.19673	-0.847432	5.44669
	108.716	5.26858	-0.868039	5.44669
	108.716	5.43868	-0.87676	5.44669
	108.716	5.5501	-0.865643	5.44669
	108.716	5.5959	-0.864579	5.44669
	108.694	5.6833	-0.869144	5.44669
	108.636	5.76989	-0.855861	5.44669
	108.613	5.73641	-0.838337	5.44669
	108.666	5.5379	-0.834081	5.44669
	108.704	5.34393	-0.846139	5.44669
	108.635	5.41219	-0.869649	5.44669
	108.516	5.6698	-0.877895	5.44669
	108.455	5.82798	-0.857676	5.44669
	108.467	5.81448	-0.835979	5.44669
	108.493	5.75446	-0.832448	5.44669
	108.499	5.73442	-0.838422	5.44669
	108.493	5.74741	-0.842139	5.44669
	108.488	5.75998	-0.849436	5.44669
	108.488	5.71144	-0.868159	5.44669
	108.49	5.58047	-0.876097	5.44669
	108.491	5.52605	-0.857452	5.44669
	108.49	5.64552	-0.836524	5.44669
	108.49	5.77926	-0.832755	5.44669
	108.49	5.803	-0.838357	5.44669
	108.49	5.76702	-0.842002	5.44669
	108.49	5.74377	-0.841531	5.44669
	108.49	5.74686	-0.840037	5.44669
	108.49	5.75643	-0.839579	5.44669
	108.49	5.75934	-0.839918	5.44669
	108.49	5.75716	-0.840223	5.44669
	108.49	5.75521	-0.84023	5.44669
	108.49	5.75517	-0.847995	5.44669
	108.49	5.75584	-0.868233	5.44669
	108.49	5.75614	-0.876641	5.44669
	108.49	5.75602	-0.857653	5.44669
	108.49	5.75587	-0.836416	5.44669
	108.468	5.75585	-0.840509	5.44669
	108.388	5.80508	-0.866502	5.44669
	108.307	5.93188	-0.878584	5.44669
	108.314	5.98431	-0.859084	5.44669
	108.349	5.86548	-0.836324	5.44669
	108.316	5.73272	-0.832091	5.44669
	108.261	5.70916	-0.83815	5.44669
	108.245	5.74487	-0.842151	5.44669
	108.257	5.76794	-0.849538	5.44669
	108.267	5.76487	-0.868197	5.44669
	108.268	5.75538	-0.876077	5.44669
	108.264	5.7525	-0.85743	5.44669
	108.262	5.80385	-0.836522	5.44669
	108.241	5.93256	-0.832762	5.44669
	108.184	5.98503	-0.838361	5.44669
	108.138	5.86554	-0.842001	5.44669
	108.112	5.73249	-0.84153	5.44669
	108.068	5.75823	-0.847908	5.44669
	108.029	5.92087	-0.875606	5.44669
	108.024	6.04559	-0.904619	5.44669
	108.035	6.09962	-0.894301	5.44669
	108.041	6.18575	-0.854055	5.44669
	108.04	6.26888	-0.828938	5.44669
	108.037	6.23439	-0.830834	5.44669
	108.036	6.08589	-0.848127	5.44669
	108.037	6.01939	-0.871637	5.44669
	108.038	6.14009	-0.885892	5.44669
	108.037	6.27863	-0.885177	5.44669
	108.037	6.30396	-0.872205	5.44669
	108.037	6.26693	-0.85008	5.44669
	108.037	6.24268	-0.842739	5.44669
	108.037	6.24572	-0.862845	5.44669
	108.015	6.25562	-0.876302	5.44669
	107.958	6.25869	-0.859435	5.44669
	107.911	6.25645	-0.837283	5.44669
	107.886	6.25443	-0.832369	5.44669
	107.842	6.25437	-0.837925	5.44669
	107.803	6.25507	-0.841959	5.44669
	107.798	6.25538	-0.841667	5.44669
	107.808	6.25526	-0.840109	5.44669
	107.815	6.25511	-0.839561	5.44669
	107.814	6.25508	-0.839885	5.44669
	107.811	6.25513	-0.840215	5.44669
	107.81	6.25515	-0.840239	5.44669
	107.788	6.30434	-0.848002	5.44669
	107.731	6.4311	-0.868233	5.44669
	107.685	6.53272	-0.876638	5.44669
	107.659	6.58987	-0.857652	5.44669
	107.616	6.68552	-0.836416	5.44669
	107.577	6.72234	-0.832639	5.44669
	107.594	6.6081	-0.846217	5.44669
	107.662	6.532	-0.878065	5.44669
	107.692	6.63672	-0.906251	5.44669
	107.637	6.77202	-0.894111	5.44669
	107.574	6.80167	-0.853395	5.44669
	107.563	6.76761	-0.828729	5.44669
	107.579	6.74306	-0.830981	5.44669
	107.59	6.74492	-0.840392	5.44669
	107.589	6.75444	-0.843486	5.44669
	107.584	6.75776	-0.84143	5.44669
	107.583	6.75577	-0.839467	5.44669
	107.584	6.75376	-0.839376	5.44669
	107.585	6.75362	-0.840036	5.44669
	107.585	6.75428	-0.840344	5.44669
	107.585	6.7546	-0.840239	5.44669
	107.585	6.7545	-0.840085	5.44669
	107.585	6.75435	-0.847929	5.44669
	107.585	6.75432	-0.868257	5.44669
	107.585	6.75436	-0.876674	5.44669
	107.585	6.75439	-0.857659	5.44669
	107.585	6.75439	-0.836406	5.44669
	107.585	6.75437	-0.832632	5.44669
	107.585	6.75437	-0.838348	5.44669
	107.585	6.75437	-0.842042	5.44669
	107.585	6.75437	-0.841551	5.44669
	107.585	6.75437	-0.840032	5.44669
	107.585	6.75437	-0.839569	5.44669
	107.585	6.75437	-0.839916	5.44669
	107.585	6.75437	-0.840225	5.44669
	107.585	6.75437	-0.840232	5.44669
	107.585	6.75437	-0.840124	5.44669
	107.562	6.80356	-0.840077	5.44669
	107.483	6.93034	-0.840096	5.44669
	107.379	6.98277	-0.84012	5.44669
	107.329	6.86395	-0.847995	5.44669
	107.34	6.7312	-0.868272	5.44669
	107.361	6.70764	-0.876657	5.44669
	107.366	6.74334	-0.857646	5.44669
	107.361	6.76641	-0.836407	5.44669
	107.357	6.81254	-0.832637	5.44669
	107.357	6.92982	-0.838349	5.44669
	107.358	6.97936	-0.842041	5.44669
	107.359	6.9119	-0.84155	5.44669
	107.359	6.95705	-0.840032	5.44669
	107.358	7.16192	-0.83957	5.44669
	107.358	7.30653	-0.839916	5.44669
	107.358	7.30614	-0.840225	5.44669
	107.358	7.25645	-0.840232	5.44669
	107.358	7.23607	-0.840124	5.44669
	107.358	7.24525	-0.847948	5.44669
	107.358	7.25634	-0.868251	5.44669
	107.336	7.25773	-0.876665	5.44669
	107.256	7.25436	-0.857657	5.44669
	107.153	7.25246	-0.844279	5.44669
	107.125	7.25286	-0.860789	5.44669
	107.193	7.25371	-0.874892	5.44669
	107.261	7.25392	-0.867445	5.44669
	107.269	7.25371	-0.865999	5.44669
	107.25	7.25354	-0.869098	5.44669
	107.239	7.25355	-0.855337	5.44669
	107.219	7.25361	-0.838134	5.44669
	107.166	7.25363	-0.834182	5.44669
	107.121	7.25362	-0.838383	5.44669
	107.116	7.25361	-0.841506	5.44669
	107.13	7.25361	-0.841314	5.44669
	107.137	7.25361	-0.840123	5.44669
	107.135	7.25361	-0.839692	5.44669
	107.132	7.25361	-0.847805	5.44669
	107.109	7.25361	-0.868345	5.44669
	107.052	7.25361	-0.876755	5.44669
	107.029	7.25361	-0.857661	5.44669
	107.083	7.25361	-0.836378	5.44669
	107.143	7.25361	-0.83262	5.44669
	107.131	7.25361	-0.846223	5.44669
	107.035	7.25361	-0.870204	5.44669
	106.921	7.25361	-0.885968	5.44669
	106.873	7.25361	-0.885719	5.44669
	106.888	7.25361	-0.872405	5.44669
	106.91	7.25361	-0.849971	5.44669
	106.914	7.25361	-0.834752	5.44669
	106.93	7.25361	-0.83468	5.44669
	106.983	7.25361	-0.839794	5.44669
	107.008	7.25361	-0.84192	5.44669
	106.956	7.25361	-0.840986	5.44669
	106.918	7.25361	-0.839838	5.44669
	106.965	7.25361	-0.839689	5.44669
	107.004	7.25361	-0.840035	5.44669
	106.961	7.25361	-0.840233	5.44669
	106.899	7.25361	-0.840192	5.44669
	106.884	7.25361	-0.840105	5.44669
	106.899	7.25361	-0.840083	5.44669
	106.911	7.25361	-0.840105	5.44669
	106.91	7.25361	-0.840122	5.44669
	106.906	7.25361	-0.840121	5.44669
	106.904	7.25361	-0.840115	5.44669
	106.905	7.25361	-0.840113	5.44669
	106.906	7.25361	-0.840114	5.44669
	106.906	7.25361	-0.840115	5.44669
	106.906	7.25361	-0.840115	5.44669
	106.906	7.25361	-0.840115	5.44669
	106.906	7.25361	-0.847985	5.44669
	106.906	7.3028	-0.86827	5.44669
	106.906	7.42958	-0.87666	5.44669
	106.906	7.48201	-0.857648	5.44669
	106.906	7.36319	-0.836407	5.44669
	106.906	7.23044	-0.832636	5.44669
	106.906	7.20687	-0.838349	5.44669
	106.906	7.24258	-0.842041	5.44669
	106.884	7.26565	-0.84155	5.44669
	106.826	7.31177	-0.840032	5.44669
	106.802	7.42906	-0.83957	5.44669
	106.834	7.52779	-0.839916	5.44669
	106.814	7.5871	-0.840225	5.44669
	106.721	7.68468	-0.848102	5.44669
	106.656	7.77074	-0.86828	5.44669
	106.656	7.78259	-0.876622	5.44669
	106.678	7.75863	-0.857629	5.44669
	106.688	7.74465	-0.836412	5.44669
	106.683	7.74735	-0.840516	5.44669
	106.678	7.75346	-0.866506	5.44669
	106.678	7.75506	-0.878584	5.44669
	106.679	7.75356	-0.859082	5.44669
	106.68	7.70317	-0.836324	5.44669
	106.68	7.57642	-0.832092	5.44669
	106.68	7.52443	-0.846021	5.44669
	106.679	7.64342	-0.870307	5.44669
	106.68	7.77609	-0.878212	5.44669
	106.68	7.79956	-0.865445	5.44669
	106.68	7.76385	-0.87185	5.44669
	106.657	7.7408	-0.90499	5.44669
	106.6	7.74388	-0.920699	5.44669
	106.554	7.75337	-0.892537	5.44669
	106.528	7.75625	-0.847909	5.44669
	106.484	7.75409	-0.827039	5.44669
	106.445	7.75216	-0.832231	5.44669
	106.44	7.75212	-0.841518	5.44669
	106.451	7.75279	-0.843514	5.44669
	106.457	7.75308	-0.848912	5.44669
	106.456	7.75297	-0.86745	5.44669
	106.453	7.75281	-0.875987	5.44669
	106.452	7.75279	-0.857658	5.44669
	106.453	7.75284	-0.83665	5.44669
	106.453	7.75286	-0.832735	5.44669
	106.453	7.75286	-0.838304	5.44669
	106.453	7.75285	-0.841987	5.44669
	106.453	7.75284	-0.841544	5.44669
	106.453	7.75284	-0.840048	5.44669
	106.453	7.75285	-0.839579	5.44669
	106.453	7.75285	-0.847785	5.44669
	106.453	7.75285	-0.868377	5.44669
	106.453	7.75285	-0.876776	5.44669
	106.431	7.75285	-0.857659	5.44669
	106.351	7.75285	-0.83637	5.44669
	106.248	7.75285	-0.840488	5.44669
	106.22	7.75285	-0.86651	5.44669
	106.288	7.75285	-0.878595	5.44669
	106.333	7.75285	-0.859086	5.44669
	106.284	7.75285	-0.836321	5.44669
	106.219	7.75285	-0.83996	5.44669
	106.204	7.75285	-0.866306	5.44669
	106.22	7.75285	-0.878697	5.44669
	106.232	7.75285	-0.867072	5.44669
	106.232	7.75285	-0.864489	5.44669
	106.227	7.75285	-0.868598	5.44669
	106.225	7.75285	-0.855664	5.44669
	106.226	7.75285	-0.838449	5.44669
	106.227	7.75285	-0.834198	5.44669
	106.227	7.75285	-0.846148	5.44669
	106.227	7.75285	-0.877482	5.44669
	106.227	7.75285	-0.906031	5.44669
	106.227	7.80204	-0.894226	5.44669
	106.227	7.92881	-0.853522	5.44669
	106.227	7.98124	-0.828741	5.44669
	106.227	7.86243	-0.830941	5.44669
	106.227	7.72967	-0.840371	5.44669
	106.227	7.70611	-0.843492	5.44669
	106.227	7.74181	-0.84144	5.44669
	106.227	7.81408	-0.839469	5.44669
	106.227	7.93778	-0.839374	5.44669
	106.227	8.02992	-0.847904	5.44669
	106.227	8.08418	-0.8685	5.44669
	106.227	8.13279	-0.884655	5.44669
	106.227	8.09397	-0.885774	5.44669
	106.227	8.00491	-0.872895	5.44669
	106.227	7.92343	-0.850156	5.44669
	106.227	7.81339	-0.842526	5.44669
	106.205	7.73004	-0.862729	5.44669
	106.147	7.77294	-0.876329	5.44669
	106.123	7.97423	-0.859487	5.44669
	106.177	8.21522	-0.837296	5.44669
	106.215	8.32102	-0.832355	5.44669
	106.146	8.24259	-0.845786	5.44669
	106.026	8.06788	-0.870115	5.44669
	105.989	8.00607	-0.878215	5.44669
	106.058	8.13804	-0.857644	5.44669
	106.107	8.23046	-0.835852	5.44669
	106.06	8.12628	-0.832405	5.44669
	105.993	8.03459	-0.838449	5.44669
	105.977	8.12919	-0.850036	5.44669
	105.994	8.2658	-0.869722	5.44669
	106.006	8.29959	-0.876539	5.44669
	106.005	8.2668	-0.857082	5.44669
	106.001	8.24131	-0.836212	5.44669
	105.999	8.24233	-0.832756	5.44669
	106	8.25183	-0.838468	5.44669
	106.001	8.25544	-0.842048	5.44669
	106.001	8.25358	-0.841511	5.44669
	106.001	8.25152	-0.840013	5.44669
	106.001	8.25131	-0.839576	5.44669
	106.001	8.25196	-0.847796	5.44669
	106.001	8.2523	-0.868383	5.44669
	106.001	8.25222	-0.876774	5.44669
	106.001	8.25206	-0.857656	5.44669
	106.001	8.25202	-0.836369	5.44669
	106.001	8.25207	-0.832618	5.44669
	106.001	8.2521	-0.838355	5.44669
	106.001	8.25209	-0.84205	5.44669
	106.001	8.25208	-0.841552	5.44669
	106.001	8.25208	-0.840029	5.44669
	106.001	8.25208	-0.839568	5.44669
	106.001	8.25208	-0.839916	5.44669
	105.978	8.25208	-0.840226	5.44669
	105.921	8.25208	-0.840232	5.44669
	105.875	8.25208	-0.847995	5.44669
	105.871	8.25208	-0.868233	5.44669
	105.885	8.25208	-0.876641	5.44669
	105.87	8.25208	-0.857654	5.44669
	105.811	8.25208	-0.836416	5.44669
	105.761	8.25208	-0.832638	5.44669
	105.757	8.25208	-0.838347	5.44669
	105.772	8.25208	-0.842039	5.44669
	105.78	8.30127	-0.841551	5.44669
	105.777	8.42805	-0.840032	5.44669
	105.774	8.48048	-0.83957	5.44669
	105.773	8.36166	-0.839916	5.44669
	105.774	8.22891	-0.840225	5.44669
	105.775	8.25453	-0.848102	5.44669
	105.775	8.41701	-0.86828	5.44669
	105.774	8.54171	-0.884493	5.44669
	105.774	8.5466	-0.885784	5.44669
	105.752	8.45678	-0.872957	5.44669
	105.695	8.31152	-0.850179	5.44669
	105.671	8.26582	-0.834643	5.44669
	105.702	8.44323	-0.83456	5.44669
	105.683	8.7043	-0.839783	5.44669
	105.59	8.8268	-0.841958	5.44669
	105.524	8.79737	-0.841006	5.44669
	105.524	8.74342	-0.839833	5.44669
	105.547	8.68239	-0.83968	5.44669
	105.556	8.56988	-0.840033	5.44669
	105.552	8.52764	-0.840235	5.44669
	105.547	8.64566	-0.840194	5.44669
	105.546	8.77446	-0.840105	5.44669
	105.548	8.79665	-0.840083	5.44669
	105.549	8.76178	-0.847975	5.44669
	105.548	8.73954	-0.876148	5.44669
	105.548	8.74266	-0.904822	5.44669
	105.548	8.75188	-0.894193	5.44669
	105.548	8.75463	-0.861809	5.44669
	105.548	8.75251	-0.857083	5.44669
	105.548	8.75064	-0.867416	5.44669
	105.526	8.75061	-0.86568	5.44669
	105.468	8.75126	-0.867924	5.44669
	105.422	8.75155	-0.870534	5.44669
	105.396	8.75143	-0.855254	5.44669
	105.353	8.75128	-0.837589	5.44669
	105.314	8.75126	-0.833984	5.44669
	105.331	8.75131	-0.838493	5.44669
	105.399	8.75133	-0.849493	5.44669
	105.429	8.75133	-0.869479	5.44669
	105.374	8.80051	-0.884501	5.44669
	105.311	8.92728	-0.885362	5.44669
	105.3	9.0289	-0.872777	5.44669
	105.316	9.08605	-0.850254	5.44669
	105.327	9.1817	-0.834738	5.44669
	105.326	9.26771	-0.834573	5.44669
	105.322	9.28024	-0.839755	5.44669
	105.298	9.25658	-0.841941	5.44669
	105.241	9.24248	-0.841009	5.44669
	105.219	9.24502	-0.83984	5.44669
	105.272	9.25111	-0.839682	5.44669
	105.332	9.25275	-0.840031	5.44669
	105.321	9.25128	-0.840234	5.44669
	105.225	9.25008	-0.840194	5.44669
	105.111	9.20091	-0.840106	5.44669
	105.063	9.07457	-0.840083	5.44669
	105.077	9.02231	-0.847975	5.44669
	105.1	9.14105	-0.876148	5.44669
	105.104	9.2737	-0.904822	5.44669
	105.097	9.29726	-0.894193	5.44669
	105.093	9.26158	-0.853938	5.44669
	105.094	9.23853	-0.828927	5.44669
	105.096	9.24159	-0.830871	5.44669
	105.096	9.25107	-0.840276	5.44669
	105.096	9.25396	-0.843477	5.44669
	105.095	9.2518	-0.841467	5.44669
	105.095	9.24986	-0.839486	5.44669
	105.095	9.24982	-0.839371	5.44669
	105.096	9.25049	-0.840027	5.44669
	105.073	9.25079	-0.840342	5.44669
	104.993	9.25067	-0.840241	5.44669
	104.89	9.25052	-0.840087	5.44669
	104.84	9.2505	-0.840058	5.44669
	104.851	9.25054	-0.840101	5.44669
	104.872	9.25057	-0.840129	5.44669
	104.877	9.25056	-0.840126	5.44669
	104.871	9.25055	-0.840114	5.44669
	104.867	9.25055	-0.840111	5.44669
	104.868	9.25055	-0.840113	5.44669
	104.869	9.25056	-0.847986	5.44669
	104.87	9.25056	-0.868271	5.44669
	104.869	9.25055	-0.88453	5.44669
	104.869	9.25055	-0.885803	5.44669
	104.869	9.25055	-0.880822	5.44669
	104.869	9.25055	-0.886196	5.44669
	104.869	9.25055	-0.899341	5.44669
	104.869	9.25055	-0.888641	5.44669
	104.869	9.25055	-0.85361	5.44669
	104.869	9.25055	-0.830771	5.44669
	104.869	9.25055	-0.831761	5.44669
	104.869	9.25055	-0.839993	5.44669
	104.869	9.25055	-0.843042	5.44669
	104.869	9.25055	-0.841385	5.44669
	104.869	9.29974	-0.839607	5.44669
	104.869	9.47571	-0.83945	5.44669
	104.847	9.70411	-0.840017	5.44669
	104.789	9.7645	-0.848181	5.44669
	104.743	9.56536	-0.868387	5.44669
	104.717	9.33941	-0.876639	5.44669
	104.674	9.34557	-0.857598	5.44669
	104.635	9.48241	-0.844264	5.44669
	104.652	9.59527	-0.860804	5.44669
	104.72	9.70143	-0.882775	5.44669
	104.75	9.772	-0.88773	5.44669
	104.695	9.77431	-0.874384	5.44669
	104.632	9.75186	-0.850085	5.44669
	104.621	9.6927	-0.834096	5.44669
	104.638	9.56977	-0.842235	5.44669
	104.649	9.5225	-0.868051	5.44669
	104.647	9.64212	-0.88649	5.44669
	104.643	9.77337	-0.886704	5.44669
	104.641	9.79602	-0.872632	5.44669
	104.642	9.76047	-0.849716	5.44669
	104.643	9.73778	-0.842435	5.44669
	104.643	9.74096	-0.862847	5.44669
	104.643	9.75036	-0.884282	5.44669
	104.643	9.75317	-0.887635	5.44669
	104.643	9.751	-0.873808	5.44669
	104.621	9.7491	-0.857749	5.44669
	104.541	9.74907	-0.86237	5.44669
	104.46	9.74973	-0.871033	5.44669
	104.467	9.75002	-0.857438	5.44669
	104.502	9.74991	-0.838327	5.44669
	104.469	9.74976	-0.833516	5.44669
	104.414	9.74973	-0.838035	5.44669
	104.398	9.74978	-0.841597	5.44669
	104.432	9.74981	-0.841476	5.44669
	104.5	9.7498	-0.840158	5.44669
	104.547	9.74979	-0.839649	5.44669
	104.546	9.74979	-0.839904	5.44669
	104.508	9.74979	-0.840192	5.44669
	104.444	9.74979	-0.840222	5.44669
	104.401	9.74979	-0.840132	5.44669
	104.401	9.74979	-0.840084	5.44669
	104.416	9.74979	-0.840096	5.44669
	104.422	9.74979	-0.847988	5.44669
	104.419	9.74979	-0.876149	5.44669
	104.416	9.74979	-0.912688	5.44669
	104.415	9.74979	-0.922347	5.4507
	104.416	9.74979	-0.890483	5.46104
	104.417	9.74979	-0.846462	5.46531
	104.417	9.74979	-0.827163	5.45562
	104.417	9.74979	-0.832797	5.4448
	104.417	9.74979	-0.849582	5.44287
	104.417	9.74979	-0.871549	5.44579
	104.417	9.74979	-0.877467	5.44767
	104.417	9.74979	-0.856821	5.44742
	104.417	9.74979	-0.843644	5.44664
	104.417	9.74979	-0.868691	5.44641
	104.417	9.74979	-0.903287	5.44658
	104.417	9.74979	-0.904079	5.44674
	104.417	9.74979	-0.891355	5.44675
	104.417	9.74979	-0.893494	5.44669
	104.417	9.74979	-0.884399	5.44667
	104.394	9.74979	-0.853918	5.44668
	104.315	9.74979	-0.832409	5.44669
	104.211	9.74979	-0.832338	5.44669
	104.161	9.74979	-0.839653	5.44669
	104.172	9.74979	-0.842694	5.44669
	104.193	9.74979	-0.841361	5.44669
	104.198	9.74979	-0.83972	5.44669
	104.193	9.79898	-0.839506	5.44669
	104.189	9.92576	-0.84	5.44669
	104.189	9.97819	-0.840283	5.44669
	104.19	9.85937	-0.840226	5.44669
	104.191	9.77581	-0.840102	5.44669
	104.191	9.92821	-0.84007	5.44669
	104.19	10.1923	-0.840101	5.44669
	104.19	10.325	-0.840125	5.44669
	104.19	10.2987	-0.840124	5.44669
	104.19	10.2425	-0.840115	5.44669
	104.168	10.2286	-0.847982	5.44669
	104.111	10.2428	-0.868269	5.44669
	104.087	10.2537	-0.87666	5.44669
	104.141	10.2532	-0.857649	5.44669
	104.201	10.2491	-0.836407	5.44669
	104.189	10.2476	-0.832636	5.44669
	104.093	10.2484	-0.838349	5.44669
	103.979	10.2493	-0.842041	5.44669
	103.931	10.2494	-0.84155	5.44669
	103.946	10.2491	-0.840032	5.44669
	103.968	10.2489	-0.83957	5.44669
	103.972	10.249	-0.839916	5.44669
	103.966	10.249	-0.840225	5.44669
	103.962	10.2491	-0.840232	5.44669
	103.962	10.249	-0.840124	5.44669
	103.964	10.249	-0.840077	5.44669
	103.965	10.249	-0.847966	5.44669
	103.964	10.249	-0.868276	5.44669
	103.964	10.249	-0.876669	5.44669
	103.964	10.2982	-0.85765	5.44669
	103.964	10.425	-0.836404	5.44669
	103.964	10.4774	-0.832635	5.44669
	103.964	10.3586	-0.84622	5.44669
	103.964	10.275	-0.870197	5.44669
	103.964	10.3783	-0.878096	5.44669
	103.942	10.4664	-0.857565	5.44669
	103.862	10.4198	-0.835861	5.44669
	103.758	10.46	-0.832438	5.44669
	103.709	10.6553	-0.83846	5.44669
	103.742	10.7485	-0.842158	5.44669
	103.82	10.6238	-0.84156	5.44669
	103.849	10.5235	-0.839994	5.44669
	103.79	10.6218	-0.83955	5.44669
	103.725	10.7631	-0.839921	5.44669
	103.715	10.7975	-0.848105	5.44669
	103.733	10.7633	-0.868389	5.44669
	103.744	10.737	-0.876667	5.44669
	103.742	10.7382	-0.857609	5.44669
	103.737	10.748	-0.836388	5.44669
	103.736	10.7517	-0.832642	5.44669
	103.737	10.7498	-0.846229	5.44669
	103.738	10.7477	-0.870198	5.44669
	103.716	10.7475	-0.878093	5.44669
	103.636	10.7481	-0.857563	5.44669
	103.532	10.7485	-0.835862	5.44669
	103.482	10.7484	-0.832438	5.44669
	103.493	10.7482	-0.84633	5.44669
	103.514	10.7974	-0.870313	5.44669
	103.519	10.9242	-0.878105	5.44669
	103.514	10.9767	-0.857528	5.44669
	103.51	10.8579	-0.835842	5.44669
	103.51	10.7251	-0.832443	5.44669
	103.511	10.7015	-0.838469	5.44669
	103.512	10.7372	-0.84216	5.44669
	103.489	10.7603	-0.849428	5.44669
	103.409	10.7572	-0.868148	5.44669
	103.306	10.7477	-0.876096	5.44669
	103.256	10.7449	-0.865326	5.44669
	103.267	10.747	-0.864682	5.44669
	103.288	10.7981	-0.8693	5.44669
	103.293	10.9741	-0.85589	5.44669
	103.287	11.2019	-0.838294	5.44669
	103.283	11.262	-0.834053	5.44669
	103.284	11.1121	-0.838272	5.44669
	103.285	11.0131	-0.841505	5.44669
	103.286	11.1209	-0.849224	5.44669
	103.263	11.2657	-0.868295	5.44669
	103.205	11.2982	-0.87623	5.44669
	103.182	11.262	-0.857459	5.44669
	103.213	11.2355	-0.83648	5.44669
	103.216	11.2373	-0.832734	5.44669
	103.203	11.2475	-0.838364	5.44669
	103.218	11.2511	-0.849883	5.44669
	103.188	11.249	-0.869689	5.44669
	103.097	11.2468	-0.876579	5.44669
	103.035	11.2467	-0.85711	5.44669
	103.037	11.2474	-0.83621	5.44669
	103.058	11.2477	-0.832745	5.44669
	103.067	11.2476	-0.838464	5.44669
	103.062	11.2475	-0.842051	5.44669
	103.058	11.2474	-0.841513	5.44669
	103.057	11.2475	-0.840013	5.44669
	103.059	11.2475	-0.847446	5.44669
	103.059	11.2475	-0.86808	5.44669
	103.059	11.2475	-0.876772	5.44669
	103.059	11.2475	-0.857763	5.44669
	103.059	11.2475	-0.836415	5.44669
	103.059	11.2475	-0.832599	5.44669
	103.059	11.2475	-0.846201	5.44669
	103.059	11.2475	-0.870202	5.44669
	103.037	11.2475	-0.878104	5.44669
	102.979	11.2475	-0.857567	5.44669
	102.955	11.2475	-0.835859	5.44669
	103.009	11.2475	-0.832436	5.44669
	103.069	11.2475	-0.83846	5.44669
	103.058	11.2475	-0.842159	5.44669
	102.962	11.2475	-0.84156	5.44669
	102.87	11.2475	-0.839994	5.44669
	102.879	11.2475	-0.847421	5.44669
	102.94	11.2475	-0.875948	5.44669
	102.966	11.2475	-0.904935	5.44669
	102.934	11.2475	-0.894312	5.44669
	102.863	11.2475	-0.853947	5.44669
	102.815	11.2475	-0.828889	5.44669
	102.815	11.2475	-0.830852	5.44669
	102.832	11.2475	-0.840281	5.44669
	102.838	11.2475	-0.843486	5.44669
	102.835	11.2967	-0.841469	5.44669
	102.832	11.4235	-0.839484	5.44669
	102.831	11.4759	-0.839369	5.44669
	102.832	11.4063	-0.840027	5.44669
	102.833	11.4003	-0.840343	5.44669
	102.833	11.4783	-0.840242	5.44669
	102.833	11.522	-0.840087	5.44669
	102.81	11.5139	-0.840058	5.44669
	102.731	11.5445	-0.840101	5.44669
	102.627	11.6171	-0.840129	5.44669
	102.6	11.5966	-0.840126	5.44669
	102.69	11.5558	-0.840114	5.44669
	102.815	11.6433	-0.840111	5.44669
	102.847	11.7592	-0.840113	5.44669
	102.751	11.7868	-0.840116	5.44669
	102.645	11.7588	-0.840116	5.44669
	102.648	11.7375	-0.840115	5.44669
	102.689	11.7386	-0.840114	5.44669
	102.661	11.7466	-0.840115	5.44669
	102.628	11.7004	-0.847986	5.44669
	102.667	11.572	-0.876141	5.44669
	102.702	11.4687	-0.904815	5.44669
	102.66	11.4605	-0.894193	5.44669
	102.6	11.5414	-0.85394	5.44669
	102.586	11.6841	-0.828928	5.44669
	102.6	11.7811	-0.830871	5.44669
	102.611	11.7814	-0.840275	5.44669
	102.611	11.7487	-0.851347	5.44669
	102.606	11.7352	-0.869623	5.44669
	102.605	11.7412	-0.876031	5.44669
	102.606	11.7485	-0.856904	5.44669
	102.607	11.7494	-0.836318	5.44669
	102.607	11.7472	-0.832864	5.44669
	102.606	11.746	-0.838476	5.44669
	102.606	11.7462	-0.849884	5.44669
	102.606	11.7468	-0.869649	5.44669
	102.606	11.7469	-0.876563	5.44669
	102.606	11.7468	-0.857117	5.44669
	102.606	11.7467	-0.836219	5.44669
	102.606	11.7467	-0.832746	5.44669
	102.606	11.7467	-0.846333	5.44669
	102.606	11.7467	-0.870205	5.44669
	102.606	11.7467	-0.878059	5.44669
	102.606	11.7467	-0.857547	5.44669
	102.606	11.7467	-0.843738	5.44669
	102.606	11.7467	-0.860602	5.44669
	102.606	11.7467	-0.875006	5.44669
	102.606	11.7467	-0.859689	5.44669
	102.606	11.7467	-0.83785	5.44669
	102.606	11.7467	-0.840387	5.44669
	102.606	11.7467	-0.865941	5.44669
	102.606	11.7467	-0.878393	5.44669
	102.606	11.7467	-0.859203	5.44669
	102.606	11.7467	-0.836442	5.44669
	102.606	11.7467	-0.832098	5.44669
	102.606	11.7467	-0.838111	5.44669
	102.606	11.6975	-0.842133	5.44268
	102.606	11.5708	-0.841673	5.43234
	102.606	11.5183	-0.840051	5.42806
	102.606	11.6372	-0.839534	5.43775
	102.606	11.7699	-0.839894	5.44858
	102.606	11.7935	-0.840229	5.4505
	102.606	11.7578	-0.840241	5.44759
	102.606	11.7347	-0.840127	5.44571
	102.606	11.7378	-0.847946	5.44595
	102.606	11.7473	-0.868249	5.44673
	102.606	11.7501	-0.876665	5.44696
	102.606	11.748	-0.857658	5.44679
	102.606	11.746	-0.836409	5.44663
	102.606	11.746	-0.840504	5.44663
	102.606	11.7467	-0.866503	5.44668
	102.606	11.747	-0.878586	5.44671
	102.606	11.7469	-0.859085	5.4467
	102.606	11.7467	-0.836324	5.44668
	102.606	11.7467	-0.832091	5.44668
	102.606	11.7467	-0.83815	5.44669
	102.606	11.7467	-0.842152	5.44669
	102.606	11.7467	-0.841667	5.44669
	102.606	11.7467	-0.840041	5.44669
	102.606	11.7467	-0.839532	5.44669
	102.606	11.7467	-0.839897	5.44669
	102.606	11.7467	-0.840231	5.44669
	102.606	11.7467	-0.840241	5.44669
	102.606	11.7467	-0.840126	5.44669
	102.606	11.7467	-0.840075	5.44669
	102.606	11.7467	-0.847965	5.44669
	102.606	11.7467	-0.868276	5.44669
	102.606	11.7467	-0.876669	5.44669
	102.606	11.7467	-0.85765	5.44669
	102.606	11.7467	-0.836404	5.44669
	102.606	11.7467	-0.832634	5.44669
	102.606	11.7467	-0.838349	5.44669
	102.606	11.7467	-0.842042	5.44669
	102.606	11.7467	-0.841551	5.44669
	102.606	11.7467	-0.840031	5.44669
	102.606	11.7467	-0.84744	5.44669
	102.606	11.7467	-0.868071	5.44669
	102.606	11.7467	-0.87677	5.44669
	102.606	11.7467	-0.857765	5.44669
	102.606	11.6975	-0.836416	5.44669
	102.606	11.5708	-0.832599	5.44669
	102.606	11.5183	-0.83833	5.44669
	102.606	11.6372	-0.849917	5.44669
	102.606	11.7207	-0.877586	5.44669
	102.606	11.6175	-0.904734	5.44669
	102.606	11.5294	-0.893646	5.44669
	102.606	11.6251	-0.85374	5.44669
	102.606	11.7609	-0.829039	5.44669
	102.606	11.794	-0.830988	5.44669
	102.606	11.7612	-0.840285	5.44669
	102.606	11.7359	-0.843439	5.44669
	102.606	11.7371	-0.841448	5.44669
	102.606	11.7465	-0.839492	5.44669
	102.606	11.7501	-0.83938	5.44669
	102.606	11.7482	-0.847899	5.44669
	102.606	11.7462	-0.868495	5.44669
	102.606	11.746	-0.876785	5.44669
	102.606	11.7466	-0.857621	5.44669
	102.606	11.747	-0.836351	5.44669
	102.606	11.7469	-0.832623	5.44669
	102.606	11.7467	-0.838363	5.44669
	102.606	11.7467	-0.842052	5.44669
	102.606	11.7467	-0.84155	5.44669
	102.606	11.7467	-0.840028	5.44669
	102.606	11.7467	-0.839568	5.44669
	102.606	11.7467	-0.847788	5.44669
	102.606	11.7467	-0.868382	5.44669
	102.606	11.7467	-0.876777	5.44669
	102.606	11.7467	-0.857658	5.44669
	102.606	11.7467	-0.84424	5.44669
	102.606	11.7467	-0.860773	5.44669
	102.606	11.6975	-0.88277	5.44669
	102.606	11.5708	-0.887739	5.44669
	102.606	11.5183	-0.874389	5.44669
	102.606	11.6372	-0.850084	5.44669
	102.629	11.7699	-0.834094	5.44669
	102.686	11.7935	-0.834364	5.44669
	102.71	11.7578	-0.839896	5.44669
	102.656	11.7347	-0.842075	5.44669
	102.618	11.7378	-0.848886	5.44669
	102.665	11.7473	-0.867951	5.44669
	102.727	11.7501	-0.876206	5.44669
	102.763	11.6988	-0.857572	5.44669
	102.805	11.5209	-0.836536	5.44669
	102.84	11.2925	-0.832718	5.44669
	102.845	11.1835	-0.838337	5.44669
	102.835	11.207	-0.842007	5.44669
	102.829	11.3028	-0.84154	5.44669
	102.83	11.4897	-0.840039	5.44669
	102.833	11.6568	-0.839576	5.44669
	102.833	11.5815	-0.839916	5.44669
	102.833	11.3305	-0.840223	5.44669
	102.832	11.1776	-0.840231	5.44268
	102.832	11.1909	-0.840125	5.43234
	102.833	11.249	-0.840078	5.42806
	102.833	11.2683	-0.840096	5.43775
	102.833	11.2557	-0.84012	5.44858
	102.833	11.2435	-0.840124	5.4505
	102.833	11.2921	-0.840117	5.44759
	102.855	11.423	-0.840112	5.44571
	102.935	11.4773	-0.840113	5.44595
	103.038	11.3578	-0.840115	5.44673
	103.088	11.2241	-0.840115	5.44696
	103.077	11.2004	-0.840115	5.44679
	103.056	11.2364	-0.840115	5.44663
	103.051	11.2596	-0.840115	5.44663
	103.057	11.2565	-0.840115	5.44668
	103.061	11.247	-0.840115	5.44671
	103.06	11.2441	-0.840115	5.4467
	103.059	11.2462	-0.840115	5.44668
	103.058	11.2482	-0.840115	5.44668
	103.059	11.2482	-0.840115	5.44669
	103.059	11.2476	-0.847985	5.44669
	103.059	11.2473	-0.86827	5.44669
	103.059	11.2474	-0.87666	5.44669
	103.059	11.2475	-0.857648	5.44669
	103.059	11.2476	-0.836407	5.44669
	103.059	11.2475	-0.832636	5.44669
	103.059	11.2475	-0.838349	5.44669
	103.059	11.2475	-0.842041	5.44669
	103.059	11.2475	-0.84155	5.44669
	103.059	11.2475	-0.840032	5.44669
	103.059	11.2475	-0.83957	5.44669
	103.081	11.2475	-0.839916	5.44669
	103.139	11.2475	-0.840225	5.44669
	103.162	11.2475	-0.848102	5.44669
	103.131	11.2475	-0.86828	5.44669
	103.15	11.2475	-0.876622	5.44669
	103.221	11.2475	-0.857629	5.44669
	103.207	11.2475	-0.844283	5.44669
	103.104	11.2475	-0.860801	5.44669
	103.054	11.2475	-0.882767	5.44669
	103.135	11.2475	-0.887728	5.44669
	103.263	11.2475	-0.874386	5.44669
	103.323	11.2475	-0.850087	5.44669
	103.308	11.2475	-0.834096	5.44669
	103.281	11.2475	-0.834364	5.44669
	103.275	11.2475	-0.847766	5.44669
	103.283	11.2475	-0.87023	5.44669
	103.288	11.2475	-0.87756	5.44669
	103.287	11.2475	-0.857329	5.44669
	103.285	11.2475	-0.835953	5.44669
	103.284	11.1983	-0.83256	5.44669
	103.285	11.0715	-0.838478	5.44669
	103.285	11.0191	-0.842122	5.44669
	103.285	11.1379	-0.841539	5.44669
	103.285	11.2707	-0.839998	5.44669
	103.285	11.245	-0.83956	5.44669
	103.307	11.0826	-0.839924	5.44669
	103.365	11.0071	-0.848103	5.44669
	103.389	11.0798	-0.876258	5.44669
	103.335	11.046	-0.904822	5.44669
	103.275	10.8441	-0.894155	5.44669
	103.264	10.7458	-0.861792	5.44669
	103.302	10.8708	-0.86496	5.44669
	103.37	11.0222	-0.89558	5.44669
	103.415	11.0513	-0.894355	5.44669
	103.414	10.9621	-0.8573	5.44669
	103.399	10.8085	-0.830279	5.44669
	103.415	10.7099	-0.830242	5.44669
	103.476	10.7127	-0.839532	5.44669
	103.525	10.7473	-0.851259	5.44669
	103.529	10.7605	-0.86985	5.44669
	103.514	10.7537	-0.876158	5.44669
	103.506	10.7462	-0.864747	5.44669
	103.508	10.7454	-0.864417	5.44669
	103.512	10.7478	-0.877266	5.44669
	103.513	10.7491	-0.884179	5.44669
	103.534	10.7488	-0.874861	5.44669
	103.591	10.7482	-0.851548	5.44669
	103.615	10.7481	-0.83454	5.44669
	103.561	10.7482	-0.83403	5.44669
	103.523	10.7483	-0.839598	5.44669
	103.592	10.7483	-0.849939	5.44669
	103.712	10.7483	-0.869274	5.44669
	103.772	10.7482	-0.876386	5.44669
	103.76	10.7483	-0.857177	5.44669
	103.735	10.7483	-0.836307	5.44669
	103.728	10.7483	-0.840633	5.44669
	103.735	10.7483	-0.866593	5.44669
	103.74	10.7483	-0.878578	5.44669
	103.74	10.7483	-0.859049	5.44669
	103.738	10.7483	-0.836312	5.44669
	103.737	10.7483	-0.839969	5.44669
	103.76	10.7483	-0.874184	5.44669
	103.818	10.7483	-0.906852	5.44669
	103.841	10.7483	-0.903614	5.44669
	103.787	10.7483	-0.882021	5.44669
	103.727	10.7483	-0.864891	5.44669
	103.739	10.7483	-0.848187	5.44669
	103.835	10.6991	-0.836683	5.44669
	103.949	10.5231	-0.836124	5.44669
	103.997	10.3439	-0.839713	5.44669
	103.982	10.3611	-0.849244	5.44669
	103.96	10.4367	-0.868941	5.44669
	103.956	10.3646	-0.876494	5.44669
	103.962	10.2921	-0.85734	5.44669
	103.966	10.3833	-0.836337	5.44669
	103.966	10.4624	-0.832716	5.44669
	103.964	10.3672	-0.838407	5.44669
	103.963	10.2348	-0.842037	5.44669
	103.964	10.203	-0.841528	5.44669
	103.964	10.2351	-0.840024	5.44669
	103.964	10.2596	-0.839574	5.44669
	103.964	10.2584	-0.839921	5.44669
	103.964	10.2492	-0.840226	5.44669
	103.964	10.2458	-0.84023	5.44669
	103.986	10.1984	-0.840124	5.44669
	104.044	10.0736	-0.840077	5.44669
	104.09	10.0214	-0.847967	5.44669
	104.116	10.1396	-0.868276	5.44669
	104.159	10.272	-0.876669	5.44669
	104.198	10.2956	-0.85765	5.44669
	104.204	10.2109	-0.836404	5.44669
	104.193	10.0119	-0.832635	5.44669
	104.187	9.83571	-0.838349	5.44669
	104.188	9.91155	-0.842042	5.44669
	104.191	10.166	-0.841551	5.44669
	104.191	10.3202	-0.840031	5.44669
	104.191	10.2569	-0.83957	5.44669
	104.19	10.0221	-0.839916	5.44669
	104.19	9.7744	-0.840225	5.44669
	104.213	9.67767	-0.840232	5.44669
	104.27	9.71311	-0.840124	5.44669
	104.316	9.76042	-0.840077	5.44669
	104.32	9.76734	-0.840096	5.44669
	104.306	9.75337	-0.84012	5.44669
	104.321	9.74505	-0.840124	5.44669
	104.38	9.74653	-0.840117	5.44669
	104.43	9.75011	-0.840112	5.44669
	104.434	9.75108	-0.840113	5.44669
	104.419	9.75022	-0.840115	5.44669
	104.411	9.74951	-0.840115	5.44669
	104.414	9.74952	-0.840115	5.44669
	104.417	9.74978	-0.840115	5.44669
	104.418	9.74988	-0.840115	5.44669
	104.417	9.74983	-0.840115	5.44669
	104.416	9.74978	-0.847986	5.44669
	104.416	9.74977	-0.86827	5.44669
	104.417	9.74979	-0.87666	5.44669
	104.439	9.7498	-0.857648	5.44669
	104.496	9.74979	-0.836407	5.44669
	104.542	9.74979	-0.832636	5.44669
	104.568	9.74979	-0.838349	5.44669
	104.612	9.74979	-0.842041	5.44669
	104.651	9.74979	-0.84155	5.44669
	104.656	9.74979	-0.840032	5.44669
	104.646	9.74979	-0.83957	5.44669
	104.617	9.74979	-0.839916	5.44669
	104.561	9.74979	-0.840225	5.44669
	104.54	9.74979	-0.840232	5.44669
	104.594	9.74979	-0.840124	5.44669
	104.654	9.74979	-0.840077	5.44669
	104.664	9.74979	-0.840096	5.44669
	104.67	9.74979	-0.847991	5.44669
	104.717	9.74979	-0.868279	5.44669
	104.742	9.74979	-0.876662	5.44669
	104.693	9.74979	-0.857646	5.44669
	104.656	9.74979	-0.836405	5.44669
	104.724	9.7006	-0.832636	5.44669
	104.843	9.52463	-0.83835	5.44669
	104.903	9.34543	-0.842041	5.44669
	104.869	9.36262	-0.84155	5.44669
	104.764	9.43823	-0.840031	5.44669
	104.677	9.41534	-0.83957	5.44669
	104.713	9.4204	-0.839916	5.44669
	104.832	9.48642	-0.840225	5.44669
	104.903	9.5211	-0.848102	5.44669
	104.895	9.46438	-0.86828	5.44669
	104.868	9.32234	-0.876622	5.44669
	104.859	9.21703	-0.857629	5.44669
	104.865	9.21297	-0.836412	5.44669
	104.871	9.24704	-0.832645	5.44669
	104.871	9.26249	-0.838351	5.44669
	104.869	9.25681	-0.842039	5.44669
	104.869	9.24893	-0.841549	5.44669
	104.869	9.24765	-0.840032	5.44669
	104.869	9.24991	-0.83957	5.44669
	104.869	9.25132	-0.839916	5.44669
	104.869	9.2511	-0.840225	5.44669
	104.869	9.25051	-0.840232	5.44669
	104.869	9.25034	-0.840124	5.44669
	104.869	9.25048	-0.840077	5.44669
	104.892	9.2506	-0.840096	5.44669
	104.949	9.2506	-0.84012	5.44669
	104.973	9.25056	-0.840124	5.44669
	104.941	9.25054	-0.847987	5.44669
	104.961	9.25055	-0.868268	5.44669
	105.031	9.25056	-0.876658	5.44669
	105.04	9.25056	-0.857648	5.44669
	105.016	9.25056	-0.836407	5.44669
	105.047	9.25055	-0.832637	5.44669
	105.098	9.25055	-0.838349	5.44669
	105.113	9.25055	-0.842041	5.44669
	105.102	9.25056	-0.84155	5.44669
	105.092	9.25055	-0.840032	5.44669
	105.092	9.25055	-0.83957	5.44669
	105.095	9.25055	-0.839916	5.44669
	105.097	9.25055	-0.840225	5.44669
	105.096	9.20136	-0.840232	5.44669
	105.095	9.07459	-0.847995	5.44669
	105.118	9.02216	-0.868233	5.44669
	105.198	9.14097	-0.876641	5.44669
	105.301	9.27373	-0.857653	5.44669
	105.351	9.29729	-0.836416	5.44669
	105.34	9.26159	-0.840509	5.44669
	105.319	9.18933	-0.866502	5.44669
	105.314	9.01643	-0.878584	5.44669
	105.32	8.79752	-0.859084	5.44669
	105.324	8.69083	-0.836324	5.44669
	105.323	8.71184	-0.832091	5.44669
	105.322	8.80583	-0.83815	5.44669
	105.321	8.9436	-0.842151	5.44669
	105.322	8.98467	-0.841667	5.44669
	105.322	8.85717	-0.840041	5.44669
	105.322	8.72482	-0.839532	5.44669
	105.322	8.70451	-0.847768	5.44669
	105.322	8.74143	-0.868386	5.44669
	105.322	8.76386	-0.876786	5.44669
	105.322	8.76009	-0.85766	5.44669
	105.344	8.75054	-0.844237	5.44669
	105.402	8.74787	-0.860771	5.44669
	105.448	8.75015	-0.874899	5.44669
	105.474	8.75206	-0.859584	5.44669
	105.517	8.75204	-0.837844	5.44669
	105.556	8.75136	-0.832551	5.44669
	105.562	8.75108	-0.837802	5.44669
	105.551	8.7512	-0.841842	5.44669
	105.544	8.75136	-0.841662	5.44669
	105.546	8.75137	-0.84802	5.44669
	105.548	8.75133	-0.867735	5.44669
	105.549	8.7513	-0.876423	5.44669
	105.548	8.75131	-0.85774	5.44669
	105.548	8.75132	-0.836529	5.44669
	105.548	8.75132	-0.832655	5.44669
	105.548	8.75132	-0.838313	5.44669
	105.548	8.75132	-0.842019	5.44669
	105.548	8.75132	-0.841554	5.44669
	105.548	8.75132	-0.840041	5.44669
	105.548	8.70213	-0.839572	5.44669
	105.548	8.57535	-0.839914	5.44669
	105.548	8.47373	-0.840223	5.44669
	105.57	8.46577	-0.840232	5.44669
	105.65	8.4969	-0.840125	5.44669
	105.754	8.46332	-0.840078	5.44669
	105.803	8.38117	-0.840095	5.44669
	105.793	8.39885	-0.84012	5.44669
	105.772	8.49101	-0.840124	5.44669
	105.767	8.53213	-0.840117	5.44669
	105.772	8.51798	-0.847983	5.44669
	105.776	8.49766	-0.868269	5.44669
	105.776	8.44503	-0.87666	5.44669
	105.774	8.37322	-0.857649	5.44669
	105.774	8.40203	-0.844278	5.44669
	105.774	8.44597	-0.860792	5.44669
	105.774	8.35677	-0.874894	5.44669
	105.775	8.23917	-0.859574	5.44669
	105.774	8.21139	-0.837842	5.44669
	105.774	8.23993	-0.832553	5.44669
	105.774	8.2615	-0.845675	5.44669
	105.774	8.26036	-0.869998	5.44669
	105.774	8.2522	-0.878206	5.44669
	105.774	8.24919	-0.857682	5.44669
	105.774	8.25083	-0.843742	5.44669
	105.774	8.25259	-0.860556	5.44669
	105.774	8.25274	-0.874985	5.44669
	105.774	8.25218	-0.859697	5.44669
	105.774	8.25189	-0.837861	5.44669
	105.774	8.25197	-0.840388	5.44669
	105.774	8.2521	-0.865938	5.44669
	105.797	8.25213	-0.878391	5.44669
	105.854	8.2521	-0.859204	5.44669
	105.878	8.25207	-0.836443	5.44669
	105.846	8.25207	-0.832099	5.44669
	105.866	8.25208	-0.838111	5.44669
	105.959	8.25209	-0.842132	5.44669
	106.002	8.25208	-0.841673	5.44669
	105.923	8.25208	-0.840051	5.44669
	105.796	8.25208	-0.839534	5.44669
	105.76	8.25208	-0.839894	5.44669
	105.854	8.25208	-0.840229	5.44669
	105.984	8.25208	-0.840241	5.44669
	106.039	8.25208	-0.847998	5.44669
	106.022	8.25208	-0.868231	5.44669
	105.996	8.25208	-0.884509	5.44669
	105.991	8.25208	-0.885809	5.44669
	105.998	8.25208	-0.872961	5.44669
	106.003	8.25208	-0.850172	5.44669
	106.003	8.25208	-0.834638	5.44669
	106.001	8.25208	-0.834561	5.44669
	106	8.25208	-0.839785	5.44669
	106	8.25208	-0.841959	5.44669
	106.001	8.25208	-0.841006	5.44669
	106.001	8.25208	-0.839833	5.44669
	106.001	8.20289	-0.847551	5.44669
	106.001	8.07612	-0.868188	5.44669
	106.001	8.02369	-0.87678	5.44669
	106.001	8.1425	-0.857728	5.44669
	106.001	8.27526	-0.836397	5.44669
	106.023	8.24963	-0.832604	5.44669
	106.08	8.08715	-0.838339	5.44669
	106.126	8.01165	-0.842048	5.44669
	106.152	8.13353	-0.849428	5.44669
	106.196	8.22659	-0.868187	5.44669
	106.235	8.07707	-0.876112	5.44669
	106.24	7.81081	-0.857448	5.44669
	106.23	7.67622	-0.836518	5.44669
	106.223	7.75161	-0.832754	5.44669
	106.224	7.93529	-0.838359	5.44669
	106.227	8.00194	-0.849874	5.44669
	106.228	7.8688	-0.869687	5.44669
	106.227	7.72499	-0.884453	5.44669
	106.227	7.70188	-0.885268	5.44669
	106.227	7.7417	-0.872755	5.44669
	106.227	7.76634	-0.850278	5.44669
	106.227	7.76247	-0.834756	5.44669
	106.227	7.75208	-0.834572	5.44669
	106.227	7.74911	-0.839748	5.44669
	106.249	7.75155	-0.841939	5.44669
	106.307	7.75363	-0.84101	5.44669
	106.33	7.75364	-0.839842	5.44669
	106.299	7.7529	-0.839682	5.44669
	106.319	7.75259	-0.840031	5.44669
	106.411	7.75272	-0.840233	5.44669
	106.477	7.75289	-0.840194	5.44669
	106.477	7.75291	-0.840106	5.44669
	106.455	7.75286	-0.840083	5.44669
	106.445	7.75283	-0.840104	5.44669
	106.449	7.75284	-0.840122	5.44669
	106.454	7.75285	-0.840121	5.44669
	106.455	7.75285	-0.847986	5.44669
	106.476	7.75285	-0.868268	5.44669
	106.532	7.75284	-0.884529	5.44669
	106.556	7.75285	-0.893675	5.44669
	106.525	7.75285	-0.901108	5.44669
	106.545	7.75285	-0.886715	5.44669
	106.638	7.75285	-0.852174	5.44669
	106.703	7.75285	-0.830854	5.44669
	106.703	7.75285	-0.832306	5.44669
	106.681	7.75285	-0.840192	5.44669
	106.672	7.75285	-0.842932	5.44669
	106.676	7.75285	-0.841269	5.44669
	106.681	7.75285	-0.847468	5.44669
	106.681	7.75285	-0.867643	5.44669
	106.68	7.75285	-0.876581	5.44669
	106.679	7.75285	-0.857838	5.44669
	106.679	7.75285	-0.836514	5.44669
	106.68	7.75285	-0.832614	5.44669
	106.68	7.75285	-0.838301	5.44669
	106.68	7.75285	-0.8499	5.44669
	106.68	7.70366	-0.869718	5.44669
	106.68	7.57688	-0.876586	5.44669
	106.702	7.52445	-0.857103	5.44669
	106.759	7.59408	-0.836204	5.44669
	106.783	7.60006	-0.832745	5.44669
	106.729	7.522	-0.846337	5.44669
	106.669	7.42915	-0.870207	5.44669
	106.681	7.35962	-0.878058	5.44669
	106.754	7.40344	-0.865416	5.44669
	106.811	7.50203	-0.864022	5.44669
	106.835	7.53654	-0.868992	5.44669
	106.874	7.51734	-0.855995	5.44669
	106.912	7.54645	-0.838447	5.44669
	106.919	7.62248	-0.83408	5.44669
	106.909	7.55463	-0.838228	5.44669
	106.903	7.33746	-0.841477	5.44669
	106.903	7.19581	-0.841357	5.44669
	106.906	7.20183	-0.840151	5.44669
	106.907	7.25282	-0.839688	5.44669
	106.906	7.27174	-0.839923	5.44669
	106.906	7.2615	-0.840186	5.44669
	106.906	7.25047	-0.840213	5.44669
	106.906	7.24949	-0.84013	5.44669
	106.906	7.253	-0.840086	5.44669
	106.906	7.25482	-0.840097	5.44669
	106.906	7.25433	-0.840118	5.44669
	106.906	7.25348	-0.847993	5.44669
	106.906	7.2533	-0.868272	5.44669
	106.906	7.25353	-0.876658	5.44669
	106.906	7.25368	-0.857647	5.44669
	106.906	7.25367	-0.836407	5.44669
	106.928	7.25361	-0.832637	5.44669
	107.008	7.25359	-0.838349	5.44669
	107.111	7.2536	-0.842041	5.44669
	107.161	7.25361	-0.84155	5.44669
	107.128	7.25361	-0.840032	5.44669
	107.05	7.25361	-0.83957	5.44669
	107.021	7.25361	-0.839916	5.44669
	107.08	7.25361	-0.840225	5.44669
	107.144	7.25361	-0.840232	5.44669
	107.155	7.25361	-0.840124	5.44669
	107.137	7.25361	-0.840077	5.44669
	107.126	7.25361	-0.840096	5.44669
	107.128	7.25361	-0.84012	5.44669
	107.132	7.25361	-0.840124	5.44669
	107.134	7.25361	-0.840117	5.44669
	107.133	7.25361	-0.840112	5.44669
	107.132	7.25361	-0.840113	5.44669
	107.132	7.20442	-0.840115	5.44669
	107.154	7.07765	-0.847986	5.44669
	107.212	7.02521	-0.86827	5.44669
	107.258	7.09484	-0.87666	5.44669
	107.284	7.10082	-0.857648	5.44669
	107.327	7.07195	-0.836407	5.44669
	107.366	7.10588	-0.832636	5.44669
	107.372	7.08878	-0.838349	5.44669
	107.339	7.01379	-0.842041	5.44669
	107.253	6.97962	-0.84155	5.44669
	107.173	6.99057	-0.840032	5.44669
	107.205	7.00707	-0.83957	5.44669
	107.32	7.01006	-0.839916	5.44669
	107.39	7.00544	-0.840225	5.44669
	107.362	7.00244	-0.840232	5.44669
	107.278	6.95364	-0.840124	5.44669
	107.245	6.82809	-0.840077	5.44669
	107.305	6.72684	-0.840096	5.44669
	107.371	6.7678	-0.84012	5.44669
	107.382	6.97465	-0.840124	5.44669
	107.364	7.16945	-0.840117	5.44669
	107.352	7.09858	-0.840112	5.44669
	107.354	6.83958	-0.840113	5.44669
	107.359	6.68175	-0.840115	5.44669
	107.36	6.69589	-0.840115	5.44669
	107.359	6.75605	-0.840115	5.44669
	107.358	6.77592	-0.847985	5.44669
	107.358	6.76281	-0.86827	5.44669
	107.358	6.75025	-0.87666	5.44669
	107.359	6.74965	-0.857648	5.44669
	107.358	6.75386	-0.836407	5.44669
	107.381	6.75584	-0.840507	5.44669
	107.438	6.75517	-0.866504	5.44669
	107.462	6.75419	-0.878586	5.44669
	107.43	6.75401	-0.866955	5.44669
	107.428	6.75429	-0.864479	5.44669
	107.463	6.75447	-0.868636	5.44669
	107.505	6.75444	-0.855684	5.44669
	107.559	6.75437	-0.838443	5.44669
	107.574	6.75435	-0.834189	5.44669
	107.518	6.75436	-0.838276	5.44669
	107.482	6.75438	-0.841458	5.44669
	107.531	6.75438	-0.849203	5.44669
	107.593	6.75437	-0.876174	5.44669
	107.606	6.75437	-0.904396	5.44669
	107.591	6.75437	-0.894006	5.44669
	107.579	6.75437	-0.854011	5.44669
	107.58	6.75437	-0.829024	5.44669
	107.585	6.75437	-0.830886	5.44669
	107.586	6.75437	-0.840247	5.44669
	107.585	6.75437	-0.84346	5.44669
	107.584	6.75437	-0.84147	5.44669
	107.584	6.75437	-0.839494	5.44669
	107.585	6.75437	-0.839373	5.44669
	107.585	6.75437	-0.840025	5.44669
	107.585	6.75437	-0.840341	5.44669
	107.585	6.75437	-0.848112	5.44669
	107.585	6.75437	-0.868243	5.44669
	107.585	6.75437	-0.876603	5.44669
	107.585	6.75437	-0.857634	5.44669
	107.585	6.75437	-0.836421	5.44669
	107.585	6.75437	-0.832647	5.44669
	107.585	6.75437	-0.838349	5.44669
	107.585	6.75437	-0.842037	5.44669
	107.585	6.75437	-0.841549	5.44669
	107.585	6.75437	-0.847903	5.44669
	107.585	6.75437	-0.867726	5.44669
	107.585	6.70518	-0.876461	5.44669
	107.585	6.52922	-0.857758	5.44669
	107.607	6.35001	-0.836523	5.44669
	107.664	6.36721	-0.832646	5.44669
	107.688	6.44281	-0.838312	5.44669
	107.634	6.41993	-0.842022	5.44669
	107.574	6.42498	-0.841556	5.44669
	107.564	6.491	-0.840041	5.44669
	107.602	6.52569	-0.839572	5.44669
	107.67	6.46896	-0.839914	5.44669
	107.692	6.32692	-0.840224	5.44669
	107.656	6.27081	-0.840232	5.44669
	107.675	6.39352	-0.840125	5.44669
	107.769	6.48002	-0.840077	5.44669
	107.813	6.42584	-0.847966	5.44669
	107.755	6.41419	-0.868275	5.44669
	107.687	6.48437	-0.876669	5.44669
	107.673	6.52675	-0.85765	5.44669
	107.714	6.47176	-0.836404	5.44669
	107.784	6.32772	-0.832635	5.44669
	107.828	6.22096	-0.838349	5.44669
	107.827	6.21699	-0.842042	5.44669
	107.811	6.25162	-0.849421	5.44669
	107.805	6.26727	-0.868187	5.44669
	107.809	6.26148	-0.876114	5.44669
	107.812	6.25348	-0.857449	5.44669
	107.812	6.25219	-0.836517	5.44669
	107.811	6.25449	-0.832753	5.44669
	107.811	6.25592	-0.838359	5.44669
	107.811	6.25569	-0.842004	5.44669
	107.811	6.25509	-0.841531	5.44669
	107.811	6.25492	-0.840037	5.44669
	107.833	6.25506	-0.839579	5.44669
	107.891	6.25518	-0.839918	5.44669
	107.937	6.25518	-0.840223	5.44669
	107.94	6.25514	-0.848101	5.44669
	107.926	6.25512	-0.86828	5.44669
	107.919	6.25513	-0.876623	5.44669
	107.921	6.25514	-0.8655	5.44669
	107.947	6.25514	-0.864567	5.44669
	108.005	6.25514	-0.86919	5.44669
	108.05	6.25514	-0.863755	5.44669
	108.053	6.25514	-0.866486	5.44669
	108.039	6.25514	-0.870615	5.44669
	108.032	6.25514	-0.855799	5.44669
	108.012	6.25514	-0.837788	5.44669
	107.958	6.25514	-0.833873	5.44669
	107.935	6.25514	-0.838376	5.44669
	107.988	6.25514	-0.841613	5.44669
	108.047	6.20595	-0.841361	5.44669
	108.058	6.07917	-0.840105	5.44669
	108.042	6.02674	-0.847538	5.44669
	108.032	6.14556	-0.868086	5.44669
	108.033	6.22912	-0.876742	5.44669
	108.038	6.12591	-0.857748	5.44669
	108.039	5.98859	-0.836419	5.44669
	108.038	5.95755	-0.832606	5.44669
	108.037	5.99175	-0.838332	5.44669
	108.037	5.96766	-0.842045	5.44669
	108.037	5.88839	-0.841558	5.44669
	108.037	5.90391	-0.840034	5.44669
	108.06	5.94495	-0.839568	5.44669
	108.139	5.85925	-0.839915	5.44669
	108.221	5.74415	-0.840225	5.44669
	108.19	5.76536	-0.840232	5.44669
	108.099	5.91971	-0.840125	5.44669
	108.108	5.99338	-0.840077	5.44669
	108.217	5.87361	-0.840095	5.44669
	108.293	5.73291	-0.84012	5.44669
	108.292	5.70635	-0.840124	5.44669
	108.265	5.74362	-0.840117	5.44669
	108.254	5.76842	-0.847983	5.44669
	108.259	5.76552	-0.868269	5.44669
	108.265	5.75548	-0.87666	5.44669
	108.266	5.75231	-0.857649	5.44669
	108.264	5.75455	-0.844278	5.44669
	108.263	5.75661	-0.860792	5.44669
	108.263	5.75668	-0.874894	5.44669
	108.264	5.75598	-0.859574	5.44669
	108.286	5.75566	-0.845713	5.44669
	108.366	5.75577	-0.860709	5.44669
	108.469	5.75594	-0.88222	5.44669
	108.519	5.75596	-0.887531	5.44669
	108.508	5.75592	-0.882368	5.44669
	108.487	5.75589	-0.878359	5.44669
	108.482	5.75589	-0.87065	5.44669
	108.488	5.7559	-0.85186	5.44669
	108.492	5.75591	-0.836168	5.44669
	108.491	5.7559	-0.834602	5.44669
	108.49	5.7559	-0.839258	5.44669
	108.489	5.7559	-0.841724	5.44669
	108.49	5.7559	-0.841094	5.44669
	108.49	5.7559	-0.839953	5.44669
	108.49	5.7559	-0.839699	5.44669
	108.49	5.7559	-0.839998	5.44669
	108.49	5.7559	-0.840214	5.44669
	108.49	5.7559	-0.840198	5.44669
	108.49	5.7559	-0.847985	5.44669
	108.49	5.7559	-0.868241	5.44669
	108.49	5.7559	-0.876647	5.44669
	108.49	5.7559	-0.857654	5.44669
	108.49	5.7559	-0.836413	5.44669
	108.49	5.7559	-0.832637	5.44669
	108.512	5.7559	-0.838347	5.44669
	108.592	5.7559	-0.84204	5.44669
	108.695	5.7559	-0.841551	5.44669
	108.745	5.70671	-0.840032	5.44669
	108.735	5.57994	-0.84744	5.44669
	108.713	5.47832	-0.875942	5.44669
	108.708	5.42117	-0.904926	5.44669
	108.714	5.32552	-0.89431	5.44669
	108.718	5.23951	-0.85395	5.44669
	108.718	5.22698	-0.828891	5.44669
	108.716	5.25064	-0.830851	5.44669
	108.738	5.26475	-0.840281	5.44669
	108.818	5.2622	-0.843486	5.44669
	108.9	5.25611	-0.841469	5.44669
	108.869	5.25447	-0.839484	5.44669
	108.778	5.25594	-0.839369	5.44669
	108.786	5.25715	-0.847897	5.44669
	108.873	5.25712	-0.868498	5.44669
	108.892	5.25669	-0.876787	5.44669
	108.867	5.25651	-0.85762	5.44669
	108.894	5.25659	-0.83635	5.44669
	108.943	5.25669	-0.832622	5.44669
	108.959	5.2567	-0.838363	5.44669
	108.949	5.25667	-0.849923	5.44669
	108.939	5.25666	-0.869705	5.44669
	108.961	5.25666	-0.876572	5.44669
	109.044	5.25667	-0.857102	5.44669
	109.127	5.25667	-0.836209	5.44669
	109.096	5.25667	-0.832748	5.44669
	109.004	5.25667	-0.838466	5.44669
	108.99	5.25667	-0.84205	5.44669
	109.042	5.25667	-0.841513	5.44669
	109.095	5.25667	-0.847883	5.44669
	109.147	5.25667	-0.867731	5.44669
	109.18	5.25667	-0.87647	5.44669
	109.18	5.20748	-0.857761	5.44669
	109.169	5.0807	-0.836521	5.44669
	109.165	5.02827	-0.832644	5.44669
	109.167	5.0979	-0.838312	5.44669
	109.169	5.10388	-0.842023	5.44669
	109.17	5.02582	-0.841556	5.44669
	109.169	4.98216	-0.84004	5.44669
	109.168	5.03941	-0.839571	5.44669
	109.169	5.13566	-0.839914	5.44669
	109.169	5.06624	-0.840224	5.44669
	109.169	4.84122	-0.840232	5.44669
	109.169	4.69684	-0.840125	5.44669
	109.169	4.7045	-0.840077	5.44669
	109.169	4.80634	-0.840095	5.44669
	109.191	4.95215	-0.84012	5.44669
	109.271	4.99379	-0.840124	5.44669
	109.374	4.86368	-0.840117	5.44669
	109.424	4.73003	-0.840112	5.44669
	109.413	4.71011	-0.840113	5.44669
	109.392	4.74765	-0.840115	5.44669
	109.387	4.7702	-0.840115	5.44669
	109.393	4.76626	-0.840115	5.44669
	109.397	4.75659	-0.840115	5.44669
	109.397	4.75394	-0.840115	5.44669
	109.395	4.70708	-0.840115	5.44669
	109.394	4.58222	-0.840115	5.44669
	109.395	4.52976	-0.840115	5.44669
	109.395	4.64789	-0.840115	5.44669
	109.395	4.78036	-0.840115	5.44669
	109.395	4.80405	-0.840115	5.44669
	109.395	4.76851	-0.840115	5.44669
	109.395	4.74545	-0.840115	5.44669
	109.395	4.74847	-0.840115	5.44669
	109.395	4.75793	-0.840115	5.44669
	109.395	4.76083	-0.840115	5.44669
	109.395	4.75867	-0.840115	5.44669
	109.395	4.75674	-0.840115	5.44669
	109.395	4.70751	-0.840115	5.44669
	109.395	4.5814	-0.840115	5.44669
	109.417	4.52927	-0.840115	5.44669
	109.497	4.59878	-0.840115	5.44669
	109.601	4.60461	-0.840115	5.44669
	109.65	4.52653	-0.840115	5.44669
	109.64	4.43372	-0.847985	5.44669
	109.619	4.36422	-0.86827	5.44669
	109.614	4.45723	-0.87666	5.44669
	109.619	4.63339	-0.857648	5.44669
	109.623	4.59355	-0.844277	5.44669
	109.623	4.40311	-0.860792	5.44669
	109.621	4.36909	-0.874894	5.44669
	109.621	4.42753	-0.859574	5.44669
	109.621	4.36652	-0.837842	5.44669
	109.644	4.25554	-0.832553	5.44669
	109.724	4.22051	-0.837804	5.44669
	109.827	4.24366	-0.849713	5.44669
	109.877	4.26555	-0.869816	5.44669
	109.866	4.26645	-0.876693	5.44669
	109.845	4.25904	-0.857113	5.44669
	109.84	4.25561	-0.83617	5.44669
	109.845	4.25681	-0.840598	5.44669
	109.849	4.25853	-0.866627	5.44669
	109.849	4.25883	-0.878605	5.44669
	109.848	4.25834	-0.859048	5.44669
	109.847	4.25803	-0.836302	5.44669
	109.847	4.25807	-0.832095	5.44669
	109.848	4.2582	-0.838159	5.44669
	109.848	4.25824	-0.842154	5.44669
	109.848	4.25821	-0.841665	5.44669
	109.848	4.25819	-0.840039	5.44669
	109.848	4.25819	-0.839532	5.44268
	109.848	4.25819	-0.839897	5.43234
	109.87	4.2582	-0.848102	5.42806
	109.95	4.2582	-0.868396	5.43775
	110.031	4.209	-0.876671	5.44858
	110.001	4.08223	-0.857608	5.4505
	109.887	3.98061	-0.836386	5.44759
	109.838	3.92346	-0.832642	5.44571
	109.923	3.82782	-0.838359	5.44595
	110.054	3.7418	-0.842043	5.44673
	110.112	3.72927	-0.841548	5.44696
	110.096	3.80213	-0.84003	5.44679
	110.069	3.943	-0.83957	5.44663
[truncated: 662 more rows]
