# Supplementary material for: Design of a cosmetic glove stiffness compensation mechanism for toddler-sized hand prostheses
Source: PLoS One. 2017 Aug 11;12(8):e0183233. doi: 10.1371/journal.pone.0183233 (PMC5553851; doi:10.1371/journal.pone.0183233)
Supplement: S1 Dataset — (ZIP) [file pone.0183233.s001.zip › 02 Spring measurements/VST4_4.xlsx]

## Sheet: VST4_4
LabVIEW Measurement
Writer_Version	2
Reader_Version	2
Separator	Tab
Decimal_Separator	.
Multi_Headings	No
X_Columns	No
Time_Pref	Absolute
Operator	localadmin
Date	2013-10-09
Time	00:11:35.972000
***End_of_Header***
Channels	4
Samples	10	10	10	10
Date	2013-10-09	2013-10-09	2013-10-09	2013-10-09
Time	00:11:53.072000	00:11:53.072000	00:11:53.072000	00:11:53.072000
Y_Unit_Label	mm	N	N	Pa
X_Dimension	Time	Time	Time	Time
X0	0	0	0	0
Delta_X	0.01	0.01	0.01	0.01
***End_of_Header***
X_Value	Voltage LVDT (Filtered)	Voltage Load Cell (Filtered)	Voltage Pinch Load Cell (Filtered)	Voltage Pressure (Filtered)	Comment
	112.789	0.264322	-0.840029	5.43234
	112.789	0.264318	-0.847439	5.42806
	112.789	0.264306	-0.875942	5.43775
	112.789	0.264303	-0.904926	5.44858
	112.789	0.264306	-0.89431	5.4505
	112.789	0.264308	-0.85395	5.44759
	112.789	0.264308	-0.828891	5.44571
	112.789	0.264307	-0.830851	5.44595
	112.789	0.264307	-0.840281	5.44673
	112.789	0.264307	-0.843486	5.44696
	112.789	0.264307	-0.841469	5.44679
	112.789	0.264307	-0.839484	5.44663
	112.789	0.264307	-0.839369	5.44663
	112.789	0.264307	-0.840027	5.44668
	112.789	0.264307	-0.840343	5.44671
	112.789	0.264307	-0.840242	5.4467
	112.789	0.264307	-0.840087	5.44668
	112.789	0.264307	-0.840058	5.44668
	112.789	0.264307	-0.840101	5.44669
	112.789	0.264307	-0.840129	5.44669
	112.789	0.264307	-0.840126	5.44669
	112.789	0.264307	-0.840114	5.44669
	112.789	0.264307	-0.840111	5.44669
	112.789	0.264307	-0.840113	5.44669
	112.789	0.264307	-0.840116	5.44669
	112.789	0.264307	-0.840116	5.44669
	112.789	0.264307	-0.840115	5.44669
	112.789	0.264307	-0.840114	5.44669
	112.789	0.264307	-0.840115	5.44669
	112.789	0.264307	-0.840115	5.44669
	112.789	0.264307	-0.840115	5.44669
	112.789	0.264307	-0.840115	5.44669
	112.789	0.264307	-0.840115	5.44669
	112.789	0.264307	-0.840115	5.44669
	112.789	0.264307	-0.840115	5.44669
	112.789	0.264307	-0.840115	5.44669
	112.789	0.264307	-0.840115	5.44669
	112.789	0.264307	-0.847985	5.44669
	112.789	0.264307	-0.86827	5.44669
	112.789	0.264307	-0.87666	5.44669
	112.789	0.264307	-0.865519	5.44669
	112.789	0.264307	-0.864562	5.44669
	112.789	0.264307	-0.869181	5.44669
	112.789	0.264307	-0.855882	5.44669
	112.789	0.264307	-0.838333	5.44669
	112.789	0.264307	-0.834072	5.44669
	112.789	0.264307	-0.838266	5.44669
	112.789	0.264307	-0.841496	5.44669
	112.789	0.264307	-0.849222	5.44669
	112.789	0.264307	-0.868298	5.44669
	112.789	0.264307	-0.876231	5.44669
	112.789	0.264307	-0.857459	5.44669
	112.789	0.264307	-0.83648	5.44669
	112.789	0.264307	-0.832734	5.44669
	112.789	0.264307	-0.838364	5.44669
	112.789	0.264307	-0.842013	5.44669
	112.789	0.264307	-0.841533	5.44669
	112.789	0.264307	-0.840034	5.44669
	112.789	0.215117	-0.839577	5.44669
	112.789	0.088342	-0.839918	5.44669
	112.789	-0.013281	-0.840224	5.44669
	112.789	-0.021238	-0.84023	5.44669
	112.789	0.059084	-0.840124	5.44669
	112.789	0.201466	-0.840078	5.44669
	112.789	0.298518	-0.840096	5.44669
	112.789	0.299007	-0.847991	5.44669
	112.789	0.26637	-0.868279	5.44669
	112.789	0.252788	-0.884532	5.44669
	112.789	0.258741	-0.885801	5.44669
	112.789	0.266069	-0.87295	5.44669
	112.789	0.267023	-0.85017	5.44669
	112.789	0.264819	-0.834642	5.44669
	112.789	0.263556	-0.834563	5.44669
	112.789	0.263811	-0.839785	5.44669
	112.789	0.264366	-0.841958	5.44669
	112.789	0.264508	-0.841005	5.44669
	112.789	0.21518	-0.839833	5.44669
	112.789	0.088297	-0.83968	5.44669
	112.789	0.035868	-0.840033	5.44669
	112.789	0.105536	-0.840235	5.44669
	112.789	0.111531	-0.840194	5.44669
	112.789	0.082655	-0.840105	5.44669
	112.789	0.16576	-0.840083	5.44669
	112.789	0.27544	-0.840105	5.44669
	112.789	0.302073	-0.840122	5.44669
	112.789	0.275863	-0.840121	5.44669
	112.789	0.255676	-0.847986	5.44669
	112.789	0.256577	-0.868268	5.44669
	112.789	0.214946	-0.876659	5.44669
	112.789	0.091018	-0.857649	5.44669
	112.789	-0.012099	-0.836407	5.44669
	112.789	-0.021694	-0.840507	5.44669
	112.789	0.009283	-0.866504	5.44669
	112.789	0.025407	-0.878586	5.44669
	112.789	0.070298	-0.859084	5.44669
	112.789	0.189535	-0.836324	5.44669
	112.789	0.289527	-0.832091	5.44669
	112.789	0.299481	-0.83815	5.44669
	112.789	0.269764	-0.842152	5.44669
	112.789	0.254041	-0.841667	5.44669
	112.789	0.25806	-0.840041	5.44669
	112.789	0.265338	-0.839532	5.44669
	112.789	0.266959	-0.839897	5.44669
	112.789	0.265052	-0.840231	5.44669
	112.789	0.263676	-0.840241	5.44669
	112.789	0.263778	-0.840126	5.44669
	112.789	0.26431	-0.840075	5.44669
	112.767	0.264496	-0.840094	5.44669
	112.71	0.264385	-0.84012	5.44669
	112.686	0.264273	-0.840124	5.44669
	112.74	0.264265	-0.847988	5.44669
	112.8	0.264302	-0.868268	5.44669
	112.811	0.26432	-0.884529	5.44669
	112.794	0.264314	-0.893675	5.44669
	112.784	0.264306	-0.901108	5.44669
	112.785	0.264304	-0.886715	5.44669
	112.79	0.264306	-0.860045	5.44669
	112.791	0.264308	-0.85901	5.44669
	112.79	0.264308	-0.868851	5.44669
	112.789	0.264307	-0.857726	5.44669
	112.789	0.264307	-0.839224	5.44669
	112.789	0.264307	-0.83379	5.44669
	112.79	0.264307	-0.837831	5.44669
	112.789	0.264307	-0.841414	5.44669
	112.789	0.264307	-0.841472	5.44669
	112.789	0.264307	-0.840222	5.44669
	112.789	0.215117	-0.839677	5.44669
	112.789	0.088342	-0.839893	5.44669
	112.789	0.03591	-0.840178	5.44669
	112.789	0.154727	-0.84022	5.44669
	112.789	0.287482	-0.840136	5.44669
	112.789	0.311046	-0.840086	5.44669
	112.789	0.275343	-0.840095	5.44669
	112.789	0.252268	-0.840117	5.44669
	112.789	0.255334	-0.840122	5.44669
	112.789	0.264827	-0.840117	5.44669
	112.789	0.267714	-0.847984	5.44669
	112.789	0.265549	-0.868269	5.44669
	112.789	0.263617	-0.87666	5.44669
	112.789	0.263576	-0.857649	5.44669
	112.789	0.264247	-0.844278	5.44669
	112.789	0.264542	-0.860792	5.44669
	112.767	0.264427	-0.882765	5.44669
	112.71	0.264274	-0.88773	5.44669
	112.686	0.264251	-0.874387	5.44669
	112.74	0.264295	-0.857957	5.44669
	112.8	0.264322	-0.862251	5.44669
	112.811	0.264318	-0.878779	5.44669
	112.794	0.264306	-0.885584	5.44669
	112.784	0.264303	-0.874912	5.44669
	112.785	0.215115	-0.85107	5.44669
	112.79	0.088343	-0.834321	5.44669
	112.791	0.035911	-0.834109	5.44669
	112.79	0.154727	-0.839708	5.44669
	112.789	0.238291	-0.842087	5.44669
	112.789	0.13508	-0.841087	5.44669
	112.767	0.046945	-0.839821	5.44669
	112.71	0.142688	-0.839646	5.44669
	112.686	0.278509	-0.840023	5.44669
	112.74	0.311565	-0.840243	5.44669
	112.778	0.27875	-0.840201	5.44669
	112.709	0.25351	-0.840105	5.44669
	112.589	0.254644	-0.84008	5.44669
	112.529	0.264096	-0.840104	5.44669
	112.563	0.267653	-0.840122	5.44669
	112.646	0.265784	-0.840122	5.44669
	112.676	0.263736	-0.840115	5.44669
	112.616	0.263543	-0.840112	5.44669
	112.55	0.26419	-0.840114	5.44669
	112.54	0.26453	-0.840115	5.44669
	112.558	0.264442	-0.840115	5.44669
	112.569	0.264285	-0.840115	5.44669
	112.567	0.26425	-0.840115	5.44669
	112.563	0.264291	-0.840115	5.4507
	112.561	0.264321	-0.840115	5.46104
	112.563	0.264319	-0.840115	5.46531
	112.541	0.264307	-0.840115	5.45562
	112.484	0.264303	-0.840115	5.4448
	112.437	0.264305	-0.840115	5.44287
	112.434	0.264308	-0.840115	5.44579
	112.448	0.264308	-0.840115	5.44767
	112.433	0.264307	-0.840115	5.44742
	112.373	0.313497	-0.847985	5.44664
	112.324	0.489463	-0.86827	5.44641
	112.319	0.717861	-0.87666	5.44658
	112.334	0.82744	-0.865519	5.44674
	112.342	0.804266	-0.864562	5.44675
	112.34	0.757527	-0.877052	5.44669
	112.336	0.746491	-0.884038	5.44667
	112.335	0.75853	-0.882749	5.44668
	112.336	0.816693	-0.879761	5.44669
	112.337	0.992139	-0.871103	5.44669
	112.337	1.21713	-0.859422	5.44669
	112.337	1.32547	-0.864033	5.44669
	112.337	1.30298	-0.879006	5.44267
	112.337	1.25698	-0.885045	5.43234
	112.315	1.246	-0.874606	5.42806
	112.235	1.30699	-0.851133	5.43775
	112.131	1.49181	-0.834457	5.44858
	112.082	1.71972	-0.834143	5.4505
	112.092	1.82595	-0.839674	5.44759
	112.113	1.80155	-0.849932	5.44571
	112.118	1.75549	-0.869243	5.44595
	112.113	1.74517	-0.876376	5.44673
	112.109	1.75727	-0.857183	5.44696
	112.109	1.76601	-0.836313	5.44679
	112.111	1.76538	-0.840633	5.44663
	112.111	1.762	-0.866591	5.44663
	112.111	1.76082	-0.878577	5.44668
	112.11	1.76152	-0.85905	5.44671
	112.11	1.76223	-0.836312	5.4467
	112.111	1.76228	-0.832099	5.44668
	112.111	1.76205	-0.838157	5.44668
	112.111	1.81113	-0.842152	5.44669
	112.111	1.98713	-0.841665	5.44669
	112.111	2.21558	-0.84004	5.44669
	112.088	2.32517	-0.839533	5.44669
	112.031	2.30198	-0.839897	5.44669
	111.985	2.25523	-0.840231	5.44669
	111.959	2.24419	-0.840241	5.44669
	111.915	2.25624	-0.840126	5.44669
	111.876	2.26521	-0.847946	5.44669
	111.871	2.26469	-0.868249	5.44669
	111.882	2.26128	-0.876665	5.44669
	111.888	2.26004	-0.857658	5.44669
	111.887	2.26073	-0.836409	5.44669
	111.884	2.26146	-0.832634	5.44669
	111.883	2.26152	-0.838347	5.44669
	111.884	2.26129	-0.849912	5.44669
	111.884	2.31036	-0.869707	5.44669
	111.862	2.43717	-0.876577	5.44669
	111.782	2.48966	-0.857103	5.44669
	111.679	2.42004	-0.844078	5.44669
	111.629	2.41405	-0.860902	5.44669
	111.639	2.44291	-0.875011	5.44669
	111.661	2.35979	-0.859584	5.44669
	111.666	2.25012	-0.837805	5.44669
	111.66	2.22349	-0.832534	5.44268
	111.656	2.29889	-0.84568	5.43234
	111.656	2.44585	-0.870007	5.42806
	111.658	2.54657	-0.878208	5.43775
	111.658	2.54697	-0.85768	5.44858
	111.658	2.51299	-0.83587	5.4505
	111.658	2.49888	-0.8324	5.44759
	111.658	2.50508	-0.838441	5.44571
	111.658	2.5619	-0.842164	5.44595
	111.658	2.68966	-0.841569	5.44673
	111.658	2.78899	-0.839996	5.44696
	111.658	2.79563	-0.839548	5.44679
	111.658	2.76477	-0.84779	5.44663
	111.658	2.74974	-0.876261	5.44663
	111.636	2.70526	-0.904935	5.44668
	111.556	2.58582	-0.894201	5.44671
	111.452	2.53477	-0.853901	5.4467
	111.403	2.65157	-0.828909	5.44668
	111.413	2.78299	-0.838747	5.44668
	111.434	2.80671	-0.86844	5.44669
	111.439	2.77155	-0.880023	5.44669
	111.434	2.74864	-0.866869	5.44669
	111.43	2.75159	-0.863932	5.44669
	111.43	2.76097	-0.868438	5.44669
	111.432	2.76385	-0.863666	5.44669
	111.432	2.76173	-0.874587	5.44669
	111.432	2.75981	-0.898899	5.44669
	111.432	2.75976	-0.900187	5.44669
	111.432	2.76043	-0.88342	5.44669
	111.409	2.76072	-0.866696	5.44669
	111.33	2.76061	-0.856316	5.44669
	111.248	2.76045	-0.864305	5.44669
	111.278	2.76043	-0.880224	5.44669
	111.37	2.76048	-0.885459	5.44669
	111.361	2.7605	-0.874346	5.44669
	111.252	2.7605	-0.858748	5.44669
	111.176	2.76049	-0.862597	5.44669
	111.177	2.76048	-0.878643	5.44669
	111.204	2.76049	-0.885404	5.44669
	111.215	2.76049	-0.874885	5.44669
	111.21	2.76049	-0.851123	5.44669
	111.204	2.80968	-0.842224	5.44669
	111.203	2.93645	-0.862259	5.44669
	111.205	2.98888	-0.88411	5.44669
	111.206	2.87007	-0.887772	5.44669
	111.206	2.7865	-0.873927	5.44669
	111.205	2.9389	-0.849879	5.44669
	111.205	3.20301	-0.842043	5.44669
	111.205	3.28647	-0.870496	5.44669
	111.205	3.08426	-0.904613	5.44669
	111.205	2.84882	-0.896123	5.44669
	111.183	2.90129	-0.854821	5.44669
	111.126	3.16706	-0.828612	5.44669
	111.08	3.33429	-0.830425	5.44669
	111.054	3.32167	-0.840201	5.44669
	111.01	3.25881	-0.843604	5.44669
	110.971	3.23727	-0.841547	5.44669
	110.966	3.25063	-0.839475	5.44669
	110.976	3.2639	-0.839338	5.44669
	110.983	3.2647	-0.840017	5.44669
	110.982	3.26032	-0.84035	5.44669
	110.979	3.2582	-0.840248	5.44669
	110.978	3.25887	-0.840087	5.44669
	110.979	3.25991	-0.840056	5.44669
	110.957	3.2601	-0.847971	5.44669
	110.877	3.25982	-0.868285	5.44669
	110.796	3.25963	-0.876671	5.44669
	110.804	3.25965	-0.857648	5.44669
	110.838	3.25973	-0.836402	5.44669
	110.805	3.25975	-0.832635	5.4507
	110.75	3.25973	-0.83835	5.46104
	110.734	3.25972	-0.849913	5.46531
	110.746	3.30891	-0.869706	5.45562
	110.757	3.48488	-0.876576	5.4448
	110.735	3.66409	-0.857103	5.44287
	110.651	3.5977	-0.836208	5.44579
	110.568	3.34613	-0.832747	5.44767
	110.577	3.239	-0.838466	5.44742
	110.612	3.4271	-0.842051	5.44664
	110.579	3.71428	-0.841513	5.44641
	110.524	3.84387	-0.840012	5.44658
	110.507	3.80813	-0.839575	5.44674
	110.52	3.74902	-0.847796	5.44675
	110.53	3.73726	-0.876253	5.44669
	110.531	3.75339	-0.90493	5.44667
	110.527	3.76434	-0.894201	5.44668
	110.525	3.76319	-0.853903	5.44669
	110.526	3.75882	-0.83678	5.44669
	110.527	3.7574	-0.859032	5.44669
	110.527	3.75835	-0.876829	5.44669
	110.527	3.75926	-0.861012	5.44669
	110.526	3.7593	-0.845627	5.44669
	110.526	3.75899	-0.860162	5.44669
	110.526	3.75885	-0.87415	5.44669
	110.504	3.7589	-0.859487	5.44669
	110.424	3.75897	-0.83807	5.44669
	110.321	3.75899	-0.83268	5.44669
	110.294	3.75896	-0.837776	5.44669
	110.362	3.75895	-0.841786	5.44669
	110.406	3.75895	-0.841647	5.44669
	110.358	3.75896	-0.840163	5.44669
	110.292	3.75896	-0.83959	5.44669
	110.277	3.75896	-0.839878	5.44669
	110.294	3.75896	-0.840202	5.44669
	110.306	3.75896	-0.840235	5.44669
	110.305	3.75896	-0.840134	5.44669
	110.3	3.75896	-0.84008	5.44669
	110.299	3.75896	-0.840093	5.44669
	110.3	3.75896	-0.840118	5.44669
	110.3	3.75896	-0.840124	5.44669
	110.301	3.75896	-0.840117	5.44669
	110.3	3.75896	-0.840113	5.44669
	110.3	3.80815	-0.840113	5.44669
	110.278	3.93492	-0.840115	5.44669
	110.198	4.03655	-0.840115	5.44669
	110.117	4.0445	-0.840115	5.44669
	110.147	3.96418	-0.840115	5.44669
	110.239	3.8218	-0.840115	5.44669
	110.23	3.77394	-0.847985	5.44669
	110.121	3.94942	-0.86827	5.44669
	110.044	4.21045	-0.87666	5.44669
	110.046	4.28442	-0.857648	5.44669
	110.073	4.12852	-0.836407	5.44669
	110.083	3.97283	-0.832636	5.44669
	110.078	3.95288	-0.838349	5.44669
	110.072	4.04745	-0.842041	5.44669
	110.072	4.15087	-0.84155	5.44669
	110.074	4.12038	-0.840032	5.44669
	110.075	4.06447	-0.83957	5.44669
	110.074	4.14927	-0.847787	5.44669
	110.074	4.26927	-0.868381	5.44669
	110.074	4.29962	-0.876777	5.44669
	110.052	4.27131	-0.857658	5.44669
	109.972	4.24891	-0.836369	5.44669
	109.891	4.24964	-0.832617	5.44669
	109.898	4.25791	-0.838354	5.44669
	109.933	4.26112	-0.84205	5.44669
	109.9	4.25952	-0.841552	5.44669
	109.845	4.25771	-0.8479	5.44669
	109.829	4.25752	-0.867723	5.44669
	109.841	4.25809	-0.876461	5.44669
	109.852	4.25839	-0.857759	5.44669
	109.852	4.25831	-0.836524	5.44669
	109.848	4.25818	-0.832646	5.44669
	109.846	4.25814	-0.838311	5.44669
	109.847	4.25818	-0.842022	5.44669
	109.848	4.25821	-0.849427	5.44669
	109.826	4.25821	-0.868196	5.44669
	109.768	4.25819	-0.876116	5.44669
	109.744	4.25819	-0.857447	5.44669
	109.798	4.25819	-0.836515	5.44669
	109.836	4.25819	-0.832753	5.44669
	109.767	4.2582	-0.838359	5.44669
	109.647	4.25819	-0.842004	5.44669
	109.587	4.25819	-0.841531	5.44669
	109.599	4.25819	-0.840037	5.44669
	109.624	4.25819	-0.839579	5.4507
	109.631	4.30739	-0.839918	5.46104
	109.624	4.43416	-0.840223	5.46531
	109.619	4.53578	-0.84023	5.45562
	109.619	4.59293	-0.840125	5.4448
	109.621	4.63938	-0.840078	5.44287
	109.622	4.54943	-0.840096	5.44579
	109.622	4.33356	-0.84012	5.44767
	109.621	4.24951	-0.840124	5.44742
	109.621	4.38536	-0.840117	5.44664
	109.621	4.48708	-0.840112	5.44641
	109.621	4.43457	-0.840113	5.44658
	109.621	4.46739	-0.840115	5.44674
	109.621	4.66177	-0.840115	5.44675
	109.621	4.80637	-0.840115	5.44669
	109.599	4.8097	-0.847985	5.44667
	109.519	4.76157	-0.876141	5.44668
	109.416	4.74053	-0.904815	5.44669
	109.366	4.74887	-0.894193	5.44669
	109.377	4.75985	-0.85394	5.44669
	109.398	4.7123	-0.828928	5.44669
	109.403	4.5823	-0.830871	5.44669
	109.397	4.52794	-0.840275	5.44669
	109.393	4.6471	-0.843477	5.44669
	109.393	4.78068	-0.849338	5.44669
	109.395	4.80447	-0.867642	5.44669
	109.396	4.76857	-0.883787	5.44669
	109.395	4.74533	-0.885715	5.44669
	109.395	4.7484	-0.88105	5.44669
	109.395	4.75795	-0.878452	5.44669
	109.395	4.76086	-0.871158	5.44669
	109.395	4.75868	-0.85991	5.44669
	109.395	4.75674	-0.864218	5.44669
	109.395	4.75669	-0.871039	5.44669
	109.395	4.75737	-0.856784	5.44669
	109.395	4.75767	-0.838051	5.44669
	109.395	4.75755	-0.833633	5.44669
	109.395	4.7574	-0.838182	5.44669
	109.395	4.75737	-0.841617	5.44669
	109.373	4.75742	-0.841432	5.44669
	109.293	4.80664	-0.840133	5.44669
	109.189	4.9826	-0.839654	5.44669
	109.14	5.16179	-0.847786	5.44669
	109.173	5.0954	-0.86835	5.44669
	109.274	4.84383	-0.876764	5.44669
	109.36	4.73671	-0.857663	5.44669
	109.324	4.87562	-0.844247	5.44669
	109.206	4.98683	-0.860773	5.44669
	109.135	4.93721	-0.874897	5.44669
	109.143	4.91867	-0.859582	5.44669
	109.17	4.93516	-0.837844	5.44669
	109.179	4.90052	-0.832551	5.44669
	109.172	4.9709	-0.837802	5.44669
	109.167	5.17464	-0.841842	5.44669
	109.167	5.3098	-0.841662	5.44669
	109.169	5.30585	-0.840149	5.44669
	109.169	5.25803	-0.839579	5.44669
	109.169	5.2397	-0.839878	5.44669
	109.169	5.24907	-0.840206	5.44669
	109.169	5.25951	-0.840237	5.44669
	109.146	5.26056	-0.840134	5.44669
	109.067	5.25729	-0.840079	5.44669
	108.963	5.25554	-0.840093	5.44669
	108.913	5.25598	-0.840118	5.44669
	108.924	5.25678	-0.840124	5.44669
	108.945	5.25696	-0.840117	5.44669
	108.95	5.25675	-0.840113	5.44669
	108.945	5.2566	-0.840113	5.44669
	108.941	5.25661	-0.840115	5.44669
	108.941	5.25667	-0.847986	5.44669
	108.92	5.25669	-0.868271	5.44669
	108.863	5.25668	-0.87666	5.44669
	108.839	5.25666	-0.857648	5.44669
	108.893	5.25666	-0.844277	5.44669
	108.931	5.25667	-0.860792	5.44669
	108.862	5.25667	-0.874894	5.44669
	108.742	5.25667	-0.867445	5.44669
	108.682	5.25667	-0.865998	5.44669
	108.694	5.25667	-0.869098	5.44669
	108.719	5.25667	-0.855337	5.44669
	108.725	5.25667	-0.838134	5.44669
	108.719	5.25667	-0.834182	5.44669
	108.714	5.30586	-0.838383	5.44669
	108.714	5.43263	-0.849376	5.44669
	108.716	5.53425	-0.86947	5.44669
	108.717	5.54221	-0.876668	5.44669
	108.716	5.46189	-0.857225	5.44669
	108.716	5.31951	-0.836227	5.44669
	108.694	5.22246	-0.840582	5.44669
	108.636	5.27116	-0.874471	5.44669
	108.613	5.43057	-0.906755	5.44669
	108.667	5.54577	-0.8956	5.44669
	108.704	5.59697	-0.85384	5.44669
	108.635	5.68528	-0.828386	5.44669
	108.516	5.77034	-0.830679	5.44669
	108.455	5.78508	-0.840388	5.44669
	108.467	5.76268	-0.851463	5.4507
	108.493	5.74832	-0.877502	5.46104
	108.499	5.75031	-0.91202	5.46531
	108.493	5.75626	-0.921586	5.45562
	108.488	5.75804	-0.890402	5.4448
	108.488	5.75667	-0.846698	5.44287
	108.49	5.75547	-0.827291	5.44579
	108.491	5.75545	-0.840637	5.44767
	108.49	5.75587	-0.869808	5.44742
	108.49	5.75605	-0.879925	5.44664
	108.49	5.75598	-0.858471	5.44641
	108.49	5.75588	-0.835591	5.44658
	108.49	5.75587	-0.832002	5.44674
	108.49	5.75589	-0.838373	5.44675
	108.49	5.75591	-0.842277	5.44669
	108.49	5.75591	-0.84164	5.44667
	108.49	5.7559	-0.847856	5.44668
	108.49	5.7559	-0.867674	5.44669
	108.468	5.7559	-0.876456	5.44669
	108.41	5.7559	-0.857775	5.44669
	108.386	5.7559	-0.836532	5.44669
	108.418	5.7559	-0.832644	5.44669
	108.398	5.7559	-0.838308	5.44669
	108.328	5.7559	-0.842021	5.44669
	108.319	5.7559	-0.849428	5.44669
	108.343	5.7559	-0.876068	5.44669
	108.312	5.7559	-0.904272	5.44669
	108.261	5.7559	-0.893992	5.44669
	108.246	5.7559	-0.854049	5.44669
	108.257	5.7559	-0.829045	5.44669
	108.267	5.7559	-0.830881	5.44669
	108.267	5.7559	-0.840238	5.44669
	108.264	5.7559	-0.843457	5.44669
	108.262	5.7559	-0.841472	5.44669
	108.263	5.7559	-0.839496	5.44669
	108.264	5.7559	-0.839373	5.44669
	108.264	5.7559	-0.840024	5.44669
	108.264	5.7559	-0.84034	5.44669
	108.264	5.7559	-0.848112	5.44669
	108.264	5.7559	-0.868243	5.44669
	108.241	5.7559	-0.884474	5.44669
	108.162	5.7559	-0.88579	5.44669
	108.058	5.7559	-0.872966	5.44669
	108.031	5.7559	-0.850181	5.44669
	108.099	5.7559	-0.842511	5.44669
	108.166	5.7559	-0.862714	5.44669
	108.174	5.7559	-0.876328	5.44669
	108.133	5.80509	-0.859492	5.44669
	108.064	5.93187	-0.837298	5.44669
	108.02	6.03349	-0.832354	5.44669
	108.022	6.04145	-0.837914	5.44669
	108.037	6.01032	-0.841959	5.44669
	108.043	6.0439	-0.841671	5.44669
	108.04	6.17525	-0.840111	5.44669
	108.036	6.28434	-0.83956	5.44669
	108.036	6.2938	-0.839884	5.44669
	108.015	6.26064	-0.840215	5.44669
	107.936	6.24365	-0.840239	5.44268
	107.832	6.24836	-0.840131	5.43234
	107.782	6.25638	-0.840077	5.42806
	107.792	6.25807	-0.840093	5.43775
	107.814	6.25592	-0.840119	5.44858
	107.819	6.25443	-0.840124	5.4505
	107.813	6.25456	-0.840117	5.44759
	107.809	6.25515	-0.840112	5.44571
	107.809	6.25535	-0.840113	5.44595
	107.811	6.25522	-0.847986	5.44673
	107.812	6.2551	-0.868271	5.44696
	107.789	6.30428	-0.87666	5.44679
	107.709	6.48029	-0.857648	5.44663
	107.628	6.65952	-0.836407	5.44663
	107.658	6.59312	-0.832636	5.44668
	107.75	6.39073	-0.838349	5.44671
	107.763	6.36119	-0.842041	5.4467
	107.734	6.42576	-0.84155	5.44668
	107.739	6.41491	-0.840032	5.44668
	107.71	6.42894	-0.83957	5.44669
	107.623	6.49444	-0.847787	5.44669
	107.585	6.57491	-0.868381	5.44669
	107.643	6.69291	-0.876777	5.44669
	107.687	6.77995	-0.857658	5.44669
	107.642	6.78496	-0.836369	5.44669
	107.578	6.75778	-0.832617	5.44669
	107.562	6.69569	-0.846225	5.44669
	107.578	6.57321	-0.870206	5.44669
	107.59	6.52717	-0.878097	5.44669
	107.589	6.64714	-0.857563	5.44669
	107.585	6.77811	-0.83586	5.44669
	107.583	6.80051	-0.832438	5.44669
	107.584	6.76496	-0.83846	5.44669
	107.585	6.74236	-0.842158	5.44669
	107.585	6.74557	-0.84156	5.44669
	107.585	6.75496	-0.839994	5.44669
	107.585	6.75775	-0.83955	5.44669
	107.585	6.75558	-0.839921	5.44669
	107.585	6.75368	-0.840234	5.44669
	107.585	6.75366	-0.840234	5.44669
	107.585	6.75432	-0.840122	5.44669
	107.585	6.75461	-0.840076	5.44669
	107.585	6.75449	-0.840096	5.44669
	107.585	6.75434	-0.840121	5.44669
	107.585	6.75432	-0.840124	5.44669
	107.585	6.75436	-0.847987	5.44669
	107.585	6.75439	-0.868268	5.44669
	107.585	6.75439	-0.884529	5.44669
	107.585	6.75437	-0.885804	5.44669
	107.585	6.75437	-0.872952	5.44669
	107.585	6.75437	-0.85017	5.44669
	107.585	6.75437	-0.834641	5.44669
	107.585	6.75437	-0.834562	5.44669
	107.585	6.75437	-0.839785	5.44669
	107.585	6.75437	-0.841958	5.44669
	107.585	6.75437	-0.841005	5.44669
	107.585	6.75437	-0.839833	5.44669
	107.585	6.75437	-0.83968	5.44669
	107.585	6.75437	-0.847904	5.44669
	107.562	6.75437	-0.86839	5.44669
	107.483	6.75437	-0.876739	5.44669
	107.379	6.75437	-0.857639	5.44669
	107.329	6.75437	-0.836374	5.44669
	107.362	6.75437	-0.832626	5.44669
	107.441	6.80356	-0.838356	5.44669
	107.47	6.93034	-0.842048	5.44669
	107.41	6.98277	-0.849421	5.44669
	107.346	6.86395	-0.868185	5.44669
	107.336	6.7312	-0.876114	5.44669
	107.353	6.70764	-0.85745	5.44669
	107.364	6.74334	-0.836518	5.44669
	107.363	6.76641	-0.832753	5.44669
	107.358	6.81254	-0.838359	5.44669
	107.357	6.97901	-0.842003	5.44669
	107.358	7.20452	-0.841531	5.44669
	107.359	7.26708	-0.840037	5.44669
	107.359	7.11906	-0.839579	5.44669
	107.358	6.97074	-0.839918	5.44669
	107.358	6.90188	-0.840223	5.44669
	107.358	6.86717	-0.84023	5.44669
	107.358	6.96621	-0.847995	5.44669
	107.336	7.18171	-0.868233	5.44669
	107.256	7.31158	-0.876641	5.44669
	107.153	7.30122	-0.857653	5.44669
	107.125	7.25259	-0.836416	5.44669
	107.193	7.23621	-0.832638	5.44669
	107.238	7.24667	-0.838347	5.44669
	107.19	7.2077	-0.842039	5.44669
	107.124	7.08148	-0.841551	5.44669
	107.109	7.02566	-0.840032	5.44669
	107.126	7.14285	-0.83957	5.44669
	107.138	7.27613	-0.839916	5.44669
	107.137	7.3005	-0.840225	5.44669
	107.132	7.26494	-0.840232	5.44669
	107.108	7.24164	-0.840124	5.44669
	107.029	7.24456	-0.847948	5.44669
	106.927	7.25407	-0.868251	5.44669
	106.9	7.25702	-0.876665	5.44669
	106.967	7.25487	-0.857657	5.44669
	107.034	7.25293	-0.836409	5.44669
	107.043	7.25288	-0.832634	5.4507
	107.001	7.25354	-0.838347	5.46104
	106.933	7.25385	-0.842041	5.46531
	106.889	7.25373	-0.841551	5.45562
	106.89	7.25358	-0.840032	5.4448
	106.905	7.25355	-0.839569	5.44287
	106.911	7.2536	-0.839916	5.44579
	106.908	7.25363	-0.840225	5.44767
	106.905	7.25362	-0.840232	5.44742
	106.905	7.25361	-0.840124	5.44664
	106.906	7.25361	-0.840077	5.44641
	106.906	7.3028	-0.840096	5.44658
	106.906	7.42958	-0.847991	5.44674
	106.906	7.48201	-0.868279	5.44675
	106.906	7.36319	-0.876662	5.44669
	106.906	7.23043	-0.857646	5.44667
	106.906	7.20687	-0.844276	5.44668
	106.906	7.29176	-0.860792	5.44669
	106.884	7.44161	-0.874895	5.44669
	106.804	7.54017	-0.859575	5.44669
	106.723	7.58783	-0.837842	5.44669
	106.73	7.68058	-0.832553	5.44669
	106.787	7.76876	-0.837804	5.44669
	106.812	7.73403	-0.841842	5.44669
	106.78	7.58364	-0.849532	5.44669
	106.71	7.51643	-0.868304	5.44669
	106.662	7.6375	-0.876124	5.44669
	106.662	7.72726	-0.865283	5.44669
	106.679	7.62585	-0.864654	5.44669
	106.685	7.53627	-0.869303	5.44669
	106.682	7.63076	-0.863772	5.44669
	106.679	7.76658	-0.866453	5.44669
	106.678	7.80007	-0.870595	5.44669
	106.679	7.76744	-0.855803	5.44669
	106.68	7.74213	-0.837797	5.44669
	106.68	7.74316	-0.833876	5.44669
	106.68	7.7526	-0.846245	5.44669
	106.679	7.75619	-0.869767	5.44669
	106.68	7.75433	-0.877906	5.44669
	106.68	7.75228	-0.857639	5.44669
	106.657	7.75208	-0.83596	5.44669
	106.577	7.75273	-0.840323	5.44669
	106.496	7.75307	-0.874457	5.44669
	106.504	7.75298	-0.906841	5.44669
	106.561	7.75282	-0.903512	5.44669
	106.585	7.75279	-0.881982	5.44669
	106.554	7.75283	-0.864911	5.44669
	106.484	7.75286	-0.848209	5.44669
	106.436	7.75286	-0.836685	5.44669
	106.436	7.75285	-0.836117	5.44669
	106.452	7.75284	-0.839709	5.44669
	106.459	7.75284	-0.841374	5.44669
	106.456	7.75285	-0.840787	5.44669
	106.452	7.75285	-0.84782	5.44669
	106.452	7.75285	-0.875833	5.44669
	106.453	7.75285	-0.904745	5.44669
	106.454	7.75285	-0.894273	5.44669
	106.453	7.75285	-0.853999	5.44669
	106.453	7.75285	-0.828924	5.44669
	106.431	7.75285	-0.830848	5.44669
	106.373	7.75285	-0.840267	5.44669
	106.35	7.75285	-0.843481	5.44669
	106.381	7.75285	-0.841472	5.44669
	106.362	7.75285	-0.847358	5.44669
	106.269	7.75285	-0.867525	5.44669
	106.203	7.75285	-0.876571	5.44669
	106.203	7.75285	-0.857876	5.44669
	106.226	7.75285	-0.836534	5.44669
	106.235	7.75285	-0.840479	5.44669
	106.231	7.75285	-0.874318	5.44669
	106.226	7.75285	-0.906728	5.44669
	106.225	7.75285	-0.895643	5.44669
	106.227	7.75285	-0.853868	5.44669
	106.227	7.75285	-0.828383	5.44669
	106.227	7.75285	-0.830668	5.44669
	106.227	7.75285	-0.840384	5.44669
	106.205	7.80204	-0.843594	5.44669
	106.125	7.978	-0.841478	5.44669
	106.021	8.2064	-0.839449	5.44669
	105.994	8.31598	-0.839351	5.44669
	106.062	8.2928	-0.840032	5.44669
	106.107	8.19688	-0.840351	5.44669
	106.058	8.05907	-0.840243	5.44669
	105.992	8.01867	-0.840085	5.44669
	105.978	8.14646	-0.840056	5.44669
	105.994	8.2787	-0.840101	5.44669
	106.006	8.29885	-0.848	5.44669
	106.005	8.26191	-0.868281	5.44669
	106.001	8.23953	-0.876659	5.44669
	105.999	8.24332	-0.857644	5.44669
	106	8.25287	-0.836405	5.44669
	106.001	8.25553	-0.832637	5.44669
	106.001	8.25324	-0.83835	5.44669
	106.001	8.25134	-0.842041	5.44669
	106.001	8.25136	-0.84155	5.44669
	106.001	8.25204	-0.840031	5.44669
	106.001	8.25232	-0.83957	5.44669
	106.001	8.2522	-0.839916	5.44669
	106.001	8.25205	-0.840225	5.44669
	106.001	8.25203	-0.840232	5.44669
	105.978	8.25207	-0.840124	5.44669
	105.899	8.2521	-0.840077	5.44669
	105.795	8.25209	-0.847966	5.44669
	105.745	8.25208	-0.868276	5.44669
	105.756	8.25208	-0.876669	5.44669
	105.777	8.25208	-0.85765	5.44669
	105.782	8.25208	-0.836404	5.44669
	105.777	8.25208	-0.840505	5.44669
	105.773	8.25208	-0.866505	5.44669
	105.773	8.25208	-0.878587	5.44669
	105.774	8.25208	-0.859084	5.44669
	105.775	8.25208	-0.836323	5.44669
	105.775	8.25208	-0.832091	5.44669
	105.774	8.25208	-0.83815	5.44669
	105.774	8.25208	-0.842152	5.44669
	105.774	8.25208	-0.841667	5.44669
	105.774	8.25208	-0.847912	5.44669
	105.774	8.25208	-0.867688	5.44669
	105.774	8.30127	-0.876442	5.44669
	105.774	8.42805	-0.857764	5.44669
	105.774	8.48048	-0.836533	5.44669
	105.774	8.41085	-0.832648	5.44669
	105.774	8.40487	-0.838309	5.44669
	105.774	8.43374	-0.84202	5.44669
	105.774	8.35063	-0.841556	5.44669
	105.774	8.24095	-0.840041	5.44669
	105.752	8.21432	-0.847442	5.44669
	105.695	8.24053	-0.868069	5.44669
	105.671	8.30991	-0.876768	5.44669
	105.702	8.43578	-0.857765	5.44669
	105.705	8.52984	-0.836417	5.44669
	105.692	8.58414	-0.84047	5.44669
	105.707	8.68128	-0.866485	5.44669
	105.677	8.71974	-0.886462	5.44669
	105.586	8.60565	-0.887248	5.44669
	105.524	8.52904	-0.87287	5.44669
	105.526	8.63348	-0.849622	5.44669
	105.547	8.76885	-0.83444	5.44669
	105.556	8.79863	-0.834673	5.44669
	105.552	8.7646	-0.839902	5.44669
	105.547	8.74002	-0.841968	5.44669
	105.546	8.74186	-0.840968	5.44669
	105.548	8.75137	-0.839814	5.44669
	105.549	8.7547	-0.839685	5.44669
	105.548	8.75272	-0.840042	5.44669
	105.548	8.7507	-0.848108	5.44669
	105.548	8.75056	-0.868347	5.44669
	105.548	8.75122	-0.876649	5.44669
	105.548	8.75155	-0.857616	5.44669
	105.548	8.75145	-0.836397	5.44669
	105.548	8.75129	-0.832644	5.44669
	105.548	8.75126	-0.838355	5.44669
	105.548	8.7513	-0.842041	5.44669
	105.548	8.75133	-0.841548	5.44669
	105.526	8.75133	-0.840031	5.44669
	105.468	8.75132	-0.83957	5.44669
	105.422	8.75131	-0.847787	5.44669
	105.396	8.75132	-0.876252	5.44669
	105.353	8.75132	-0.904932	5.44669
	105.314	8.75132	-0.894203	5.44669
	105.308	8.75132	-0.853903	5.44669
	105.319	8.75132	-0.828909	5.44669
	105.325	8.75132	-0.830876	5.44669
	105.324	8.75132	-0.840284	5.44669
	105.322	8.75132	-0.843479	5.44669
	105.321	8.75132	-0.849336	5.44669
	105.299	8.80051	-0.86764	5.44669
	105.242	8.92728	-0.875916	5.44669
	105.218	9.02891	-0.857561	5.44669
	105.272	9.03686	-0.836634	5.44669
	105.332	9.00573	-0.832763	5.44669
	105.321	9.03932	-0.838321	5.44669
	105.247	9.12147	-0.841984	5.44669
	105.213	9.10379	-0.849407	5.44669
	105.246	9.06082	-0.868201	5.44669
	105.23	9.14648	-0.876125	5.44669
	105.161	9.26224	-0.857449	5.44669
	105.152	9.29052	-0.836513	5.44669
	105.197	9.26283	-0.832752	5.44669
	105.223	9.24144	-0.83836	5.44669
	105.196	9.24237	-0.842004	5.44669
	105.128	9.25036	-0.849402	5.44669
	105.079	9.25338	-0.876063	5.44669
	105.078	9.25181	-0.904279	5.44669
	105.094	9.25007	-0.893996	5.44669
	105.101	9.24991	-0.854048	5.44669
	105.098	9.25045	-0.829043	5.44669
	105.095	9.25074	-0.83088	5.44669
	105.094	9.25067	-0.840238	5.44669
	105.095	9.25053	-0.851329	5.44669
	105.096	9.25051	-0.869628	5.44669
	105.096	9.25054	-0.87604	5.44669
	105.095	9.25057	-0.856906	5.44669
	105.095	9.25056	-0.844187	5.44669
	105.095	9.25055	-0.861018	5.44669
	105.096	9.25055	-0.882891	5.44669
	105.073	9.25055	-0.895574	5.44669
	105.016	9.25056	-0.902486	5.44669
	104.97	9.25056	-0.886617	5.44669
	104.944	9.25055	-0.851643	5.44669
	104.9	9.25055	-0.830667	5.44669
	104.861	9.25055	-0.832416	5.44669
	104.856	9.25055	-0.840305	5.44669
	104.866	9.25055	-0.84294	5.44669
	104.873	9.25055	-0.841232	5.44669
	104.872	9.25055	-0.839579	5.44669
	104.869	9.25055	-0.839493	5.44669
	104.868	9.25055	-0.840045	5.44669
	104.869	9.25055	-0.840306	5.44669
	104.869	9.25055	-0.84022	5.44669
	104.869	9.25055	-0.840091	5.44669
	104.869	9.25055	-0.840067	5.44669
	104.869	9.25055	-0.840103	5.44669
	104.869	9.25055	-0.840127	5.44669
	104.869	9.25055	-0.840124	5.44669
	104.869	9.29974	-0.840114	5.44669
	104.869	9.42652	-0.840111	5.44669
	104.869	9.52814	-0.840113	5.44669
	104.869	9.5361	-0.840115	5.44669
	104.847	9.45578	-0.840115	5.44669
	104.767	9.3134	-0.840115	5.44669
	104.664	9.26553	-0.847985	5.44669
	104.614	9.39182	-0.876141	5.44669
	104.624	9.47689	-0.904815	5.44669
	104.646	9.42084	-0.894193	5.44669
	104.651	9.40891	-0.85394	5.44669
	104.645	9.47964	-0.828928	5.44669
	104.641	9.57154	-0.830871	5.44669
	104.641	9.69246	-0.840275	5.44669
	104.643	9.77667	-0.843477	5.44669
	104.643	9.77945	-0.849338	5.44669
	104.643	9.75235	-0.867642	5.44669
	104.643	9.74027	-0.875916	5.44669
	104.643	9.74489	-0.85756	5.44669
	104.621	9.75112	-0.844505	5.44669
	104.541	9.75209	-0.860918	5.44669
	104.437	9.75028	-0.874866	5.44669
	104.388	9.74918	-0.867389	5.44669
	104.398	9.74936	-0.865984	5.44669
	104.419	9.74983	-0.869112	5.44669
	104.424	9.74996	-0.855348	5.44669
	104.419	9.74985	-0.838134	5.44669
	104.415	9.74975	-0.834178	5.44669
	104.415	9.74976	-0.838381	5.44669
	104.417	9.74979	-0.841506	5.44669
	104.417	9.7498	-0.849186	5.44669
	104.417	9.7498	-0.876149	5.44669
	104.417	9.74979	-0.904392	5.44669
	104.417	9.74979	-0.894013	5.44669
	104.417	9.74979	-0.861886	5.44669
	104.417	9.74979	-0.857179	5.44669
	104.417	9.74979	-0.867429	5.44669
	104.417	9.74979	-0.85778	5.44669
	104.394	9.74979	-0.839752	5.44669
	104.337	9.74979	-0.833992	5.44669
	104.313	9.74979	-0.837728	5.44669
	104.367	9.74979	-0.841299	5.44669
	104.427	9.74979	-0.84146	5.44669
	104.416	9.74979	-0.848128	5.44669
	104.342	9.74979	-0.875723	5.44669
	104.308	9.74979	-0.91246	5.44669
	104.341	9.74979	-0.922403	5.44669
	104.348	9.74979	-0.890588	5.44669
	104.314	9.74979	-0.846486	5.44669
	104.293	9.74979	-0.835007	5.44669
	104.296	9.74979	-0.860933	5.44669
	104.282	9.74979	-0.886128	5.44669
	104.249	9.74979	-0.88909	5.44669
	104.259	9.74979	-0.873762	5.44669
	104.277	9.74979	-0.849341	5.44669
	104.259	9.74979	-0.834006	5.44669
	104.264	9.74979	-0.834591	5.44669
	104.276	9.74979	-0.840022	5.44669
	104.235	9.79898	-0.842047	5.44669
	104.184	9.92576	-0.840958	5.44669
	104.173	9.97819	-0.847652	5.44669
	104.185	9.90856	-0.867831	5.44669
	104.195	9.90258	-0.876594	5.44669
	104.194	9.98064	-0.857777	5.44669
	104.19	10.0735	-0.836484	5.44669
	104.189	10.1922	-0.832623	5.44669
	104.19	10.226	-0.838316	5.44669
	104.191	10.053	-0.842032	5.44669
	104.191	9.79809	-0.849429	5.44669
	104.19	9.72576	-0.868194	5.44669
	104.19	9.88019	-0.876114	5.44669
	104.19	10.0347	-0.857447	5.44669
	104.19	10.1038	-0.836516	5.44669
	104.19	10.1365	-0.832754	5.44669
	104.19	10.0365	-0.838359	5.44669
	104.19	9.87049	-0.849874	5.44669
	104.19	9.91707	-0.869687	5.44669
	104.168	10.1559	-0.884452	5.44669
	104.088	10.314	-0.885268	5.44669
	103.985	10.3071	-0.872755	5.44669
	103.957	10.2499	-0.858149	5.44669
	104.025	10.1795	-0.870782	5.44669
	104.093	10.0642	-0.899273	5.44669
	104.101	10.0242	-0.901697	5.44669
	104.059	10.1441	-0.88392	5.44669
	104.013	10.2729	-0.866369	5.44669
	104.027	10.2944	-0.848131	5.44669
	104.074	10.2593	-0.836134	5.44669
	104.093	10.2371	-0.843785	5.44669
	104.063	10.2404	-0.867976	5.44669
	103.995	10.2496	-0.878037	5.44669
	103.948	10.2523	-0.858331	5.44669
	103.947	10.2502	-0.844074	5.44669
	103.963	10.2483	-0.860464	5.44669
	103.97	10.2483	-0.874829	5.44669
	103.967	10.249	-0.859664	5.44669
	103.963	10.2493	-0.837903	5.44669
	103.963	10.2491	-0.840417	5.44669
	103.964	10.249	-0.865935	5.44669
	103.964	10.2982	-0.88625	5.44669
	103.964	10.425	-0.887355	5.44669
	103.964	10.4774	-0.87299	5.44669
	103.964	10.3586	-0.849635	5.44669
	103.964	10.2258	-0.834403	5.44669
	103.964	10.2023	-0.834653	5.44669
	103.942	10.238	-0.839907	5.44669
	103.884	10.2611	-0.841977	5.44669
	103.861	10.258	-0.84097	5.44669
	103.914	10.2485	-0.839811	5.44669
	103.975	10.2456	-0.839684	5.44669
	103.985	10.2478	-0.840042	5.44669
	103.947	10.2989	-0.848108	5.44669
	103.857	10.4257	-0.868347	5.44669
	103.777	10.5267	-0.884519	5.44669
	103.789	10.5835	-0.885771	5.44669
	103.847	10.6301	-0.872942	5.44669
	103.87	10.5403	-0.858048	5.44669
	103.838	10.3736	-0.862803	5.44669
	103.768	10.4163	-0.871108	5.44669
	103.72	10.6538	-0.865187	5.44669
	103.721	10.7634	-0.874275	5.44669
	103.737	10.6306	-0.898228	5.44669
	103.744	10.5211	-0.900017	5.44669
	103.74	10.6184	-0.883587	5.44669
	103.737	10.7625	-0.866827	5.44669
	103.736	10.7985	-0.848441	5.44669
	103.715	10.7639	-0.836102	5.44669
	103.658	10.6877	-0.843661	5.44669
	103.612	10.562	-0.875806	5.44669
	103.608	10.5196	-0.90622	5.44669
	103.622	10.6422	-0.894902	5.44669
	103.607	10.773	-0.861609	5.44669
	103.548	10.7944	-0.856747	5.44669
	103.498	10.7585	-0.867346	5.44669
	103.494	10.7361	-0.857899	5.44669
	103.531	10.7395	-0.839831	5.44669
	103.596	10.7489	-0.841854	5.44669
	103.618	10.7516	-0.865851	5.44669
	103.561	10.7494	-0.885705	5.44669
	103.5	10.7476	-0.887156	5.44669
	103.49	10.7475	-0.873101	5.44669
	103.507	10.7482	-0.849751	5.44669
	103.517	10.7485	-0.834413	5.44669
	103.516	10.7484	-0.834616	5.44669
	103.511	10.7482	-0.839888	5.44669
	103.51	10.7482	-0.841982	5.44669
	103.511	10.7483	-0.840979	5.44669
	103.512	10.7483	-0.839813	5.44669
	103.512	10.7483	-0.847552	5.44669
	103.511	10.7483	-0.868196	5.44669
	103.489	10.7483	-0.876783	5.44669
	103.432	10.7975	-0.857726	5.44669
	103.408	10.9242	-0.836396	5.44669
	103.44	10.9767	-0.832604	5.44669
	103.42	10.907	-0.838339	5.44669
	103.327	10.9011	-0.842049	5.44669
	103.261	10.9791	-0.841557	5.44669
	103.261	11.0228	-0.840032	5.44669
	103.284	11.0147	-0.847438	5.44669
	103.293	10.996	-0.875941	5.44669
	103.289	10.9911	-0.904926	5.44669
	103.284	10.9957	-0.894311	5.44669
	103.283	10.9502	-0.85395	5.44669
	103.285	10.8233	-0.828891	5.44669
	103.286	10.7203	-0.830851	5.44669
	103.286	10.7119	-0.840281	5.44669
	103.285	10.7432	-0.843486	5.44669
	103.285	10.8083	-0.84934	5.44669
	103.285	10.9798	-0.86764	5.44669
	103.285	11.2006	-0.875914	5.44669
	103.285	11.3086	-0.865431	5.44669
	103.285	11.2383	-0.86479	5.44669
	103.285	11.0662	-0.877179	5.44669
	103.285	11.0026	-0.88401	5.44669
	103.285	11.1329	-0.874821	5.44669
	103.263	11.2744	-0.851592	5.44669
	103.205	11.2976	-0.834572	5.44669
	103.182	11.2586	-0.834028	5.44669
	103.236	11.2343	-0.839585	5.44669
	103.273	11.238	-0.842064	5.44669
	103.204	11.2482	-0.848991	5.44669
	103.085	11.2512	-0.867999	5.44669
	103.024	11.2488	-0.876188	5.44669
	103.036	11.2467	-0.865418	5.44669
	103.062	11.2467	-0.864687	5.44669
	103.068	11.2474	-0.86927	5.44669
	103.062	11.2478	-0.863746	5.44669
	103.057	11.2476	-0.866454	5.44669
	103.057	11.2475	-0.870605	5.44669
	103.059	11.2474	-0.855807	5.44669
	103.06	11.2475	-0.845666	5.44669
	103.059	11.2475	-0.8699	5.44669
	103.059	11.2475	-0.903074	5.44669
	103.059	11.2475	-0.89569	5.44669
	103.059	11.2475	-0.855187	5.44669
	103.037	11.2475	-0.836789	5.4507
	102.979	11.2475	-0.858579	5.46104
	102.955	11.2475	-0.876636	5.46531
	103.009	11.2475	-0.868963	5.45562
	103.069	11.2475	-0.866014	5.4448
	103.058	11.2475	-0.868566	5.44287
	102.962	11.2475	-0.862979	5.44579
	102.87	11.2475	-0.866383	5.44767
	102.879	11.2475	-0.870848	5.44742
	102.918	11.2475	-0.863804	5.44664
	102.887	11.2475	-0.865917	5.44641
	102.83	11.2967	-0.87036	5.44658
	102.813	11.4235	-0.855894	5.44674
	102.825	11.4759	-0.837919	5.44675
	102.836	11.3571	-0.833894	5.44669
	102.837	11.2243	-0.838339	5.44667
	102.833	11.25	-0.84159	5.44668
	102.831	11.4124	-0.841365	5.44669
	102.832	11.4879	-0.840114	5.44669
	102.833	11.4152	-0.847541	5.44669
	102.833	11.3998	-0.875955	5.44669
	102.833	11.4258	-0.904895	5.44669
	102.833	11.3448	-0.894293	5.44669
	102.833	11.2371	-0.853953	5.44669
	102.833	11.2597	-0.836769	5.44669
	102.833	11.412	-0.859009	5.44669
	102.81	11.5335	-0.876824	5.44669
	102.753	11.5898	-0.861018	5.44669
	102.729	11.6781	-0.837761	5.44669
	102.761	11.7121	-0.832006	5.44669
	102.741	11.5993	-0.837604	5.44669
	102.648	11.5248	-0.841953	5.44669
	102.582	11.5805	-0.841778	5.44669
	102.582	11.5885	-0.840158	5.44669
	102.605	11.5655	-0.839542	5.44669
	102.614	11.6011	-0.839859	5.44669
	102.61	11.5335	-0.840211	5.44669
	102.605	11.3797	-0.840246	5.44669
	102.604	11.3707	-0.848006	5.44669
	102.606	11.4757	-0.868232	5.44669
	102.607	11.5807	-0.876636	5.44669
	102.607	11.6948	-0.857652	5.44669
	102.606	11.7716	-0.836417	5.44669
	102.606	11.7736	-0.832639	5.44669
	102.606	11.7489	-0.838347	5.44669
	102.606	11.738	-0.842039	5.44669
	102.606	11.7423	-0.84155	5.44669
	102.606	11.748	-0.840032	5.44669
	102.606	11.7488	-0.83957	5.44669
	102.606	11.7472	-0.839916	5.44669
	102.584	11.7462	-0.840225	5.44669
	102.527	11.7463	-0.840232	5.44669
	102.48	11.7468	-0.840124	5.44669
	102.477	11.7469	-0.840077	5.44669
	102.513	11.7468	-0.847966	5.44669
	102.578	11.7467	-0.868276	5.44669
	102.6	11.7467	-0.876669	5.44669
	102.52	11.7467	-0.85765	5.44669
	102.424	11.7467	-0.836404	5.44669
	102.426	11.7467	-0.832635	5.44669
	102.463	11.7467	-0.838349	5.44669
	102.433	11.7467	-0.842042	5.44669
	102.378	11.7467	-0.849421	5.44669
	102.361	11.7467	-0.868187	5.44669
	102.373	11.7467	-0.876114	5.44669
	102.406	11.7467	-0.86532	5.44669
	102.486	11.7467	-0.864673	5.44669
	102.586	11.7467	-0.869298	5.44669
	102.612	11.7467	-0.855892	5.44669
	102.544	11.7467	-0.846166	5.44669
	102.5	11.7467	-0.862208	5.44669
	102.549	11.7467	-0.874816	5.44669
	102.592	11.7467	-0.859038	5.44669
	102.527	11.7467	-0.837645	5.44669
	102.407	11.7467	-0.832661	5.44669
	102.368	11.7467	-0.837919	5.44669
	102.437	11.7467	-0.841852	5.44669
	102.509	11.7467	-0.841624	5.44669
	102.541	11.7467	-0.84013	5.44669
	102.556	11.7467	-0.839585	5.44669
	102.532	11.7467	-0.839887	5.44669
	102.492	11.7467	-0.848079	5.44669
	102.457	11.7467	-0.876261	5.44669
	102.408	11.7467	-0.904832	5.44669
	102.392	11.7467	-0.894158	5.44669
	102.446	11.7467	-0.853919	5.44669
	102.482	11.7467	-0.828932	5.44669
	102.434	11.7467	-0.83088	5.44669
	102.372	11.7467	-0.848148	5.44669
	102.358	11.7467	-0.879501	5.44669
	102.374	11.7467	-0.906166	5.44669
	102.407	11.7467	-0.893565	5.44669
	102.464	11.7467	-0.853197	5.44669
	102.484	11.7467	-0.82884	5.44669
	102.428	11.7467	-0.838969	5.44669
	102.391	11.7467	-0.868557	5.44669
	102.439	11.7467	-0.879994	5.44669
	102.501	11.7467	-0.858944	5.44669
	102.515	11.7467	-0.835765	5.44669
	102.499	11.7467	-0.831907	5.44669
	102.488	11.7467	-0.838272	5.44669
	102.489	11.7467	-0.842268	5.44669
	102.515	11.7467	-0.841673	5.44669
	102.574	11.7467	-0.840002	5.44669
	102.597	11.7467	-0.839514	5.44669
	102.52	11.7467	-0.839903	5.44669
	102.425	11.7467	-0.84024	5.44669
	102.426	11.7467	-0.840242	5.44669
	102.485	11.7467	-0.840124	5.44669
	102.513	11.7467	-0.840073	5.44669
	102.482	11.7467	-0.840094	5.44669
	102.411	11.7467	-0.847992	5.44669
	102.362	11.7467	-0.86828	5.44669
	102.362	11.7467	-0.876662	5.44669
	102.401	11.7467	-0.857645	5.44669
	102.466	11.7467	-0.836405	5.44669
	102.486	11.7467	-0.832636	5.44669
	102.429	11.7467	-0.83835	5.44669
	102.368	11.7467	-0.842041	5.44669
	102.381	11.7467	-0.84155	5.44669
	102.455	11.7467	-0.847902	5.44669
	102.512	11.7467	-0.867725	5.44669
	102.513	11.7467	-0.876461	5.44669
	102.473	11.7467	-0.857759	5.44669
	102.429	11.7467	-0.836524	5.44669
	102.466	11.7467	-0.832646	5.44669
	102.548	11.7467	-0.838311	5.44669
	102.555	11.7467	-0.842022	5.44669
	102.504	11.7467	-0.841556	5.44669
	102.477	11.7467	-0.840041	5.44669
	102.482	11.7467	-0.839572	5.44669
	102.495	11.7467	-0.839914	5.44669
	102.498	11.7467	-0.840224	5.44669
	102.495	11.7467	-0.840232	5.44669
	102.492	11.7467	-0.840125	5.44669
	102.492	11.7467	-0.840077	5.44669
	102.515	11.7467	-0.840095	5.44669
	102.573	11.7467	-0.84012	5.44669
	102.619	11.7467	-0.840124	5.44669
	102.623	11.7467	-0.840117	5.44669
	102.586	11.7467	-0.847983	5.44669
	102.522	11.7467	-0.868269	5.44669
	102.478	11.7467	-0.884531	5.44669
	102.455	11.7467	-0.885804	5.44669
	102.435	11.7467	-0.872952	5.44669
	102.452	11.7467	-0.85017	5.44669
	102.47	11.7467	-0.834641	5.44669
	102.427	11.7467	-0.834563	5.44669
	102.395	11.7467	-0.839785	5.44669
	102.441	11.7467	-0.841958	5.44669
	102.478	11.7467	-0.841005	5.44669
	102.434	11.7467	-0.839833	5.44669
	102.373	11.7467	-0.847551	5.44669
	102.381	11.7467	-0.868188	5.44669
	102.453	11.7467	-0.884651	5.44669
	102.488	11.7467	-0.885883	5.44669
	102.434	11.7467	-0.872942	5.44669
	102.37	11.7467	-0.850138	5.44669
	102.38	11.7467	-0.834631	5.44669
	102.476	11.7467	-0.83457	5.44669
	102.591	11.7467	-0.839791	5.44669
	102.64	11.7467	-0.841958	5.44669
	102.625	11.7467	-0.841003	5.44669
	102.58	11.7467	-0.839832	5.44669
	102.518	11.7467	-0.839681	5.44669
	102.501	11.7467	-0.840033	5.44669
	102.559	11.7467	-0.840235	5.44669
	102.618	11.7467	-0.840194	5.44669
	102.627	11.7467	-0.840105	5.44669
	102.611	11.7467	-0.840083	5.44669
	102.601	11.7467	-0.840105	5.44669
	102.602	11.7467	-0.840122	5.44669
	102.607	11.7467	-0.847992	5.44669
	102.608	11.7467	-0.86827	5.44669
	102.607	11.7467	-0.876657	5.44669
	102.606	11.7467	-0.857647	5.44669
	102.606	11.7467	-0.836407	5.44669
	102.606	11.7467	-0.832637	5.44669
	102.606	11.7467	-0.838349	5.44669
	102.606	11.7467	-0.842041	5.4507
	102.606	11.7467	-0.84155	5.46104
	102.606	11.7467	-0.847902	5.46531
	102.606	11.7467	-0.867725	5.45562
	102.606	11.7467	-0.876461	5.4448
	102.606	11.7467	-0.857759	5.44287
	102.606	11.7467	-0.844394	5.44579
	102.606	11.6975	-0.860801	5.44767
	102.629	11.5708	-0.874856	5.44742
	102.686	11.4691	-0.859555	5.44664
	102.732	11.4612	-0.845718	5.44641
	102.758	11.4923	-0.860718	5.44658
	102.801	11.5079	-0.874351	5.44674
	102.84	11.5525	-0.859373	5.44675
	102.846	11.6227	-0.837951	5.44669
	102.835	11.596	-0.840541	5.44667
	102.829	11.5536	-0.86597	5.44668
	102.83	11.5934	-0.87835	5.44669
	102.833	11.5345	-0.859175	5.44669
	102.834	11.3337	-0.836446	5.44669
	102.833	11.1957	-0.83211	5.44669
	102.832	11.1974	-0.838115	5.44669
	102.832	11.2453	-0.84213	5.44669
	102.833	11.2644	-0.841671	5.44669
	102.833	11.2554	-0.847921	5.44669
	102.855	11.2448	-0.86769	5.44669
	102.912	11.2436	-0.87644	5.44669
	102.936	11.2468	-0.865633	5.44669
	102.882	11.2486	-0.864688	5.44669
	102.844	11.2482	-0.869193	5.44669
	102.891	11.2474	-0.855843	5.44669
	102.931	11.2472	-0.838312	5.44669
	102.91	11.2474	-0.834077	5.44669
	102.928	11.2476	-0.846146	5.44669
	103.017	11.2476	-0.869654	5.44669
	103.081	11.2475	-0.877894	5.44669
	103.082	11.2475	-0.857674	5.44669
	103.061	11.2475	-0.835979	5.44669
	103.051	11.2475	-0.832448	5.44669
	103.055	11.2475	-0.838422	5.44669
	103.06	11.2475	-0.842139	5.44669
	103.061	11.2475	-0.841565	5.44669
	103.059	11.2475	-0.840003	5.44669
	103.058	11.2475	-0.839552	5.44669
	103.059	11.2475	-0.839919	5.44669
	103.059	11.2475	-0.840233	5.44669
	103.059	11.2475	-0.840234	5.44669
	103.059	11.2475	-0.840123	5.44669
	103.059	11.2475	-0.840076	5.44669
	103.059	11.2475	-0.840096	5.44669
	103.059	11.2475	-0.840121	5.44669
	103.059	11.2475	-0.840124	5.44669
	103.059	11.2475	-0.840117	5.44669
	103.059	11.2475	-0.840112	5.44669
	103.059	11.2475	-0.840113	5.44669
	103.059	11.2475	-0.847986	5.44669
	103.059	11.2475	-0.868271	5.44669
	103.081	11.2475	-0.87666	5.44669
	103.161	11.2475	-0.857648	5.44669
	103.242	11.2475	-0.836407	5.44669
	103.234	11.2475	-0.832636	5.44669
	103.2	11.2475	-0.838349	5.44669
	103.233	11.2475	-0.849912	5.44669
	103.288	11.2475	-0.869706	5.44669
	103.304	11.2475	-0.876576	5.44669
	103.292	11.2475	-0.857103	5.44669
	103.281	11.2475	-0.836208	5.44669
	103.281	11.1983	-0.832747	5.44669
	103.285	11.0715	-0.838466	5.44669
	103.286	11.0191	-0.842051	5.44669
	103.286	11.1379	-0.841513	5.44669
	103.285	11.2707	-0.840012	5.44669
	103.285	11.2942	-0.839575	5.44669
	103.285	11.2585	-0.839925	5.44669
	103.285	11.2355	-0.840227	5.44669
	103.285	11.2385	-0.840229	5.44669
	103.285	11.248	-0.840123	5.44669
	103.285	11.2017	-0.840077	5.44669
	103.285	11.0236	-0.840096	5.44669
	103.285	10.8424	-0.84012	5.44669
	103.285	10.8596	-0.840124	5.44669
	103.285	10.9359	-0.840117	5.44669
	103.285	10.9133	-0.847983	5.44669
	103.285	10.9674	-0.868269	5.44669
	103.285	11.1109	-0.884531	5.44669
	103.285	11.0712	-0.885804	5.44669
	103.285	10.8924	-0.872952	5.44669
	103.285	10.9125	-0.85804	5.44669
	103.285	11.1447	-0.862796	5.44669
	103.285	11.2603	-0.871107	5.44669
	103.307	11.0826	-0.857318	5.44669
	103.387	10.7968	-0.83825	5.44669
	103.491	10.6641	-0.841398	5.44669
	103.54	10.698	-0.866223	5.44669
	103.53	10.7575	-0.886022	5.44669
	103.509	10.77	-0.887158	5.44669
	103.504	10.7541	-0.872989	5.44669
	103.509	10.743	-0.849704	5.44669
	103.513	10.744	-0.834433	5.44669
	103.513	10.7483	-0.834641	5.44669
	103.511	10.7498	-0.839891	5.44669
	103.511	10.7489	-0.849846	5.44669
	103.511	10.748	-0.877001	5.44669
	103.512	10.7479	-0.904514	5.44669
	103.512	10.7482	-0.893762	5.44669
	103.511	10.7484	-0.853866	5.44669
	103.511	10.7483	-0.829051	5.44669
	103.534	10.7482	-0.830948	5.44669
	103.591	10.7482	-0.840264	5.44669
	103.637	10.7483	-0.843445	5.44669
	103.641	10.7483	-0.849328	5.44669
	103.627	10.7483	-0.867649	5.44669
	103.642	10.7483	-0.875922	5.44669
	103.702	10.7483	-0.865431	5.44669
	103.751	10.7483	-0.864787	5.44669
	103.755	10.7483	-0.869307	5.44669
	103.74	10.7483	-0.863726	5.44669
	103.733	10.7483	-0.866432	5.44669
	103.735	10.7483	-0.870603	5.44669
	103.738	10.7483	-0.855813	5.44669
	103.739	10.7483	-0.837799	5.44669
	103.738	10.7483	-0.833873	5.44669
	103.737	10.7483	-0.838372	5.44669
	103.737	10.6991	-0.841611	5.44669
	103.738	10.5723	-0.849233	5.44669
	103.76	10.4707	-0.868261	5.44669
	103.818	10.4627	-0.884083	5.44669
	103.841	10.4938	-0.88562	5.44669
	103.81	10.5095	-0.873033	5.44669
	103.807	10.5049	-0.850269	5.44669
	103.842	10.4974	-0.834654	5.44669
	103.884	10.4959	-0.834532	5.44669
	103.938	10.4487	-0.839768	5.44669
	103.976	10.3234	-0.841961	5.44669
	103.977	10.2216	-0.841013	5.44669
	103.965	10.2131	-0.839835	5.44669
	103.96	10.244	-0.847549	5.44669
	103.962	10.2598	-0.868187	5.44669
	103.965	10.2553	-0.87678	5.44669
	103.965	10.2478	-0.857728	5.44669
	103.964	10.2463	-0.836397	5.44669
	103.964	10.2483	-0.832604	5.44669
	103.964	10.2497	-0.838339	5.44669
	103.964	10.2496	-0.842048	5.44669
	103.964	10.249	-0.849428	5.44669
	103.964	10.298	-0.868187	5.44669
	103.964	10.4249	-0.876112	5.44669
	103.986	10.4775	-0.857448	5.44669
	104.044	10.3586	-0.836518	5.44669
	104.09	10.2259	-0.832754	5.44669
	104.093	10.2023	-0.84623	5.44669
	104.079	10.238	-0.870159	5.44669
	104.095	10.2611	-0.878076	5.44669
	104.154	10.258	-0.85757	5.44669
	104.204	10.2485	-0.835871	5.44669
	104.208	10.2456	-0.832439	5.44669
	104.171	10.2478	-0.838457	5.44669
	104.105	10.2497	-0.842156	5.44669
	104.084	10.2498	-0.84156	5.44669
	104.141	10.1999	-0.839995	5.44669
	104.202	10.0236	-0.839551	5.44669
	104.212	9.79535	-0.839921	5.44669
	104.195	9.68593	-0.840234	5.44669
	104.185	9.70912	-0.840234	5.44669
	104.186	9.75582	-0.840122	5.44669
	104.191	9.76683	-0.840076	5.44669
	104.192	9.75479	-0.840096	5.44669
	104.191	9.74583	-0.847991	5.44669
	104.19	9.74635	-0.868279	5.44669
	104.19	9.74976	-0.876661	5.44669
	104.19	9.751	-0.857646	5.44669
	104.19	9.75031	-0.836405	5.44669
	104.19	9.74958	-0.832636	5.44669
	104.213	9.74952	-0.83835	5.44669
	104.292	9.74975	-0.842041	5.44669
	104.374	9.74987	-0.84155	5.44669
	104.366	9.74984	-0.847902	5.44669
	104.332	9.74978	-0.867725	5.44669
	104.364	9.74977	-0.876461	5.44669
	104.419	9.74978	-0.857759	5.44669
	104.436	9.7498	-0.836524	5.44669
	104.423	9.74979	-0.832646	5.44669
	104.413	9.74979	-0.838311	5.44669
	104.413	9.74979	-0.842022	5.44669
	104.416	9.74979	-0.841556	5.44669
	104.418	9.74979	-0.847911	5.44669
	104.417	9.74979	-0.867727	5.44669
	104.416	9.74979	-0.876458	5.44669
	104.416	9.74979	-0.857757	5.44669
	104.417	9.74979	-0.836524	5.44669
	104.417	9.74979	-0.832647	5.44669
	104.439	9.74979	-0.838312	5.44669
	104.519	9.74979	-0.842022	5.44669
	104.622	9.74979	-0.841556	5.44669
	104.672	9.74979	-0.840041	5.44669
	104.661	9.74979	-0.839572	5.44669
	104.64	9.74979	-0.839914	5.44669
	104.635	9.74979	-0.840224	5.44669
	104.641	9.74979	-0.840232	5.44669
	104.645	9.74979	-0.840125	5.44669
	104.644	9.74979	-0.840077	5.44669
	104.643	9.74979	-0.840095	5.44669
	104.642	9.74979	-0.84012	5.44669
	104.665	9.7006	-0.840124	5.44669
	104.745	9.52463	-0.840117	5.44669
	104.826	9.29624	-0.840112	5.44669
	104.818	9.18666	-0.840113	5.44669
	104.784	9.20983	-0.840115	5.44669
	104.817	9.25657	-0.847986	5.44669
	104.872	9.26761	-0.86827	5.44669
	104.888	9.25557	-0.87666	5.44669
	104.876	9.24659	-0.857648	5.44669
	104.865	9.24711	-0.836407	5.44669
	104.865	9.25052	-0.832636	5.44669
	104.869	9.25176	-0.838349	5.44669
	104.871	9.25107	-0.842041	5.44669
	104.87	9.25034	-0.849421	5.44669
	104.869	9.25028	-0.876058	5.44669
	104.869	9.25052	-0.90427	5.44669
	104.869	9.25064	-0.893994	5.44669
	104.869	9.2506	-0.854051	5.44669
	104.869	9.25055	-0.829045	5.44669
	104.869	9.25053	-0.83088	5.44669
	104.869	9.25055	-0.840238	5.44669
	104.869	9.25056	-0.843458	5.44669
	104.869	9.25056	-0.841473	5.44669
	104.869	9.25055	-0.839496	5.44669
	104.869	9.25055	-0.839373	5.44669
	104.869	9.25055	-0.840024	5.44669
	104.869	9.25056	-0.840341	5.44669
	104.869	9.25056	-0.840242	5.44669
	104.869	9.25055	-0.840088	5.44669
	104.869	9.25055	-0.840058	5.44669
	104.869	9.25055	-0.847971	5.44669
	104.869	9.25055	-0.868284	5.44669
	104.869	9.25055	-0.884541	5.44669
	104.892	9.25055	-0.885803	5.44669
	104.949	9.25055	-0.872947	5.44669
	104.995	9.25055	-0.850168	5.44669
	104.999	9.25055	-0.834642	5.44669
	104.962	9.25055	-0.834563	5.44669
	104.898	9.25055	-0.839785	5.44669
	104.876	9.25055	-0.841958	5.44669
	104.956	9.25055	-0.841005	5.44669
	105.052	9.25055	-0.839833	5.44669
	105.05	9.25055	-0.83968	5.44669
	105.013	9.25055	-0.840033	5.44669
	105.042	9.25055	-0.840235	5.44669
	105.097	9.25055	-0.840194	5.44669
	105.114	9.25055	-0.840105	5.44669
	105.103	9.25055	-0.847953	5.44669
	105.092	9.25055	-0.86826	5.44669
	105.091	9.25055	-0.876667	5.44669
	105.095	9.25055	-0.857655	5.44669
	105.097	9.25055	-0.836407	5.44669
	105.096	9.25055	-0.832634	5.44669
	105.095	9.25055	-0.838348	5.44669
	105.095	9.25055	-0.849912	5.44669
	105.095	9.25055	-0.869706	5.44669
	105.096	9.25055	-0.876577	5.44669
	105.096	9.25055	-0.857103	5.44669
	105.096	9.25055	-0.836208	5.44669
	105.095	9.25055	-0.832747	5.44669
	105.095	9.25055	-0.838466	5.44669
	105.096	9.25055	-0.842051	5.44669
	105.096	9.20136	-0.841513	5.44669
	105.096	9.07459	-0.840012	5.44669
	105.096	9.02216	-0.839575	5.44669
	105.096	9.14097	-0.839925	5.44669
	105.096	9.27373	-0.840227	5.44669
	105.096	9.29729	-0.840229	5.44669
	105.118	9.26159	-0.840123	5.44669
	105.198	9.23851	-0.840077	5.44669
	105.279	9.19239	-0.840096	5.44669
	105.249	9.07511	-0.84012	5.44669
	105.135	9.02556	-0.840124	5.44669
	105.064	9.14222	-0.840117	5.44669
	105.092	9.27304	-0.840112	5.44669
	105.198	9.29656	-0.847984	5.44669
	105.311	9.21234	-0.86827	5.44669
	105.355	9.01359	-0.87666	5.44669
	105.338	8.78815	-0.865519	5.44669
	105.317	8.68791	-0.864562	5.44669
	105.314	8.71395	-0.869181	5.44669
	105.32	8.75857	-0.855882	5.44669
	105.324	8.81688	-0.846204	5.44669
	105.323	8.93158	-0.862228	5.44669
	105.322	8.97569	-0.874811	5.44669
	105.321	8.85769	-0.859029	5.44669
	105.322	8.72823	-0.837644	5.44669
	105.322	8.70576	-0.832664	5.44669
	105.322	8.74075	-0.837921	5.44669
	105.322	8.76313	-0.849723	5.44669
	105.344	8.76003	-0.869779	5.44669
	105.424	8.79996	-0.876674	5.44669
	105.527	8.92396	-0.857118	5.44669
	105.577	8.97852	-0.836179	5.44669
	105.567	8.86158	-0.83273	5.44669
	105.545	8.72885	-0.838469	5.44669
	105.54	8.70464	-0.842058	5.44669
	105.546	8.74005	-0.841515	5.44669
	105.55	8.76324	-0.840011	5.44669
	105.55	8.76032	-0.839573	5.44669
	105.548	8.75085	-0.839925	5.44669
	105.548	8.74792	-0.840228	5.44669
	105.548	8.75006	-0.840229	5.44669
	105.548	8.752	-0.840123	5.44669
	105.548	8.75205	-0.847948	5.44669
	105.548	8.75138	-0.868252	5.44669
	105.548	8.75108	-0.876665	5.44669
	105.548	8.7512	-0.857657	5.44669
	105.548	8.75135	-0.844279	5.44669
	105.57	8.75137	-0.860789	5.44669
	105.65	8.70214	-0.874892	5.44669
	105.754	8.57534	-0.859575	5.44669
	105.803	8.47372	-0.845714	5.44669
	105.793	8.46577	-0.860709	5.44669
	105.772	8.49691	-0.882219	5.44669
	105.767	8.46332	-0.887531	5.44669
	105.772	8.33197	-0.874498	5.44669
	105.776	8.22288	-0.850204	5.44669
	105.776	8.21342	-0.834106	5.44669
	105.774	8.24658	-0.834326	5.44669
	105.774	8.26357	-0.839876	5.44669
	105.774	8.25886	-0.84208	5.44669
	105.774	8.25084	-0.841024	5.44669
	105.775	8.24915	-0.839797	5.44669
	105.774	8.2513	-0.839659	5.44669
	105.774	8.2528	-0.840037	5.44669
	105.774	8.25266	-0.840244	5.44669
	105.774	8.25207	-0.840197	5.44669
	105.774	8.25187	-0.840103	5.44669
	105.797	8.252	-0.840081	5.44669
	105.876	8.25212	-0.840105	5.44669
	105.98	8.25213	-0.840123	5.44669
	106.03	8.25209	-0.847992	5.44669
	106.019	8.25207	-0.876141	5.44669
	105.998	8.25207	-0.904813	5.44669
	105.993	8.25208	-0.894192	5.44669
	105.998	8.25209	-0.85394	5.44669
	106.002	8.25208	-0.828929	5.44669
	106.002	8.20289	-0.830871	5.44669
	106.001	8.07612	-0.840275	5.44669
	106	8.02369	-0.843477	5.44669
	106	8.09331	-0.841467	5.44669
	106.001	8.0501	-0.839487	5.44669
	106.023	7.84527	-0.839371	5.44669
	106.08	7.69998	-0.840026	5.44669
	106.104	7.70008	-0.840342	5.44669
	106.073	7.74989	-0.840241	5.44669
	106.092	7.77042	-0.840087	5.44669
	106.185	7.76127	-0.840058	5.44669
	106.251	7.75013	-0.840101	5.44669
	106.251	7.74872	-0.840129	5.44669
	106.228	7.75208	-0.840126	5.44669
	106.219	7.75399	-0.840114	5.44669
	106.223	7.7536	-0.840111	5.44669
	106.228	7.75275	-0.840113	5.44669
	106.229	7.75254	-0.840116	5.44669
	106.227	7.75275	-0.840116	5.44669
	106.226	7.75291	-0.840115	5.44669
	106.227	7.75291	-0.840114	5.44669
	106.227	7.75285	-0.840115	5.44669
	106.227	7.75282	-0.840115	5.44669
	106.249	7.75284	-0.840115	5.44669
	106.307	7.75285	-0.847985	5.44669
	106.33	7.75285	-0.86827	5.44669
	106.299	7.75285	-0.87666	5.44669
	106.319	7.75284	-0.857648	5.44669
	106.411	7.75285	-0.836407	5.44669
	106.477	7.75285	-0.832636	5.44669
	106.477	7.75285	-0.838349	5.44669
	106.455	7.75285	-0.842041	5.44669
	106.445	7.75285	-0.84155	5.44669
	106.449	7.75285	-0.840032	5.44669
	106.454	7.75285	-0.84744	5.44669
	106.455	7.75285	-0.875942	5.44669
	106.454	7.75285	-0.904926	5.44669
	106.453	7.75285	-0.902181	5.44669
	106.453	7.75285	-0.882105	5.44669
	106.476	7.75285	-0.865436	5.44669
	106.555	7.75285	-0.848385	5.44669
	106.659	7.75285	-0.836572	5.44669
	106.686	7.75285	-0.836007	5.44669
	106.618	7.75285	-0.839703	5.44669
	106.573	7.75285	-0.84141	5.44669
	106.622	7.75285	-0.840805	5.44669
	106.688	7.75285	-0.839943	5.44669
	106.703	7.75285	-0.839798	5.44669
	106.686	7.75285	-0.840043	5.44669
	106.674	7.75285	-0.840197	5.44669
	106.675	7.75285	-0.840175	5.44669
	106.68	7.75285	-0.840111	5.44669
	106.681	7.75285	-0.840092	5.44669
	106.68	7.75285	-0.847977	5.44669
	106.679	7.75285	-0.868275	5.44669
	106.679	7.75285	-0.884535	5.44669
	106.679	7.70366	-0.885804	5.44669
	106.68	7.57688	-0.87295	5.44669
	106.68	7.52445	-0.850169	5.44669
	106.68	7.64327	-0.834641	5.44669
	106.68	7.77602	-0.834563	5.44669
	106.68	7.79959	-0.839785	5.44669
	106.68	7.76388	-0.841958	5.44669
	106.68	7.69162	-0.841005	5.44669
	106.68	7.56791	-0.839833	5.44669
	106.702	7.52497	-0.83968	5.44669
	106.782	7.59748	-0.840033	5.44669
	106.863	7.55211	-0.840235	5.44669
	106.833	7.34534	-0.840194	5.44669
	106.741	7.24921	-0.840105	5.44669
	106.75	7.37675	-0.840083	5.44669
	106.859	7.47929	-0.840105	5.44669
	106.935	7.38088	-0.847993	5.44669
	106.934	7.23882	-0.868277	5.44669
	106.907	7.2041	-0.87666	5.44669
	106.896	7.23843	-0.857646	5.44669
	106.901	7.2649	-0.836406	5.44669
	106.907	7.31293	-0.832637	5.44669
	106.908	7.42981	-0.83835	5.44669
	106.906	7.4785	-0.842041	5.44669
	106.905	7.41083	-0.84155	5.44669
	106.905	7.407	-0.840032	5.44669
	106.906	7.43607	-0.83957	5.44669
	106.906	7.35228	-0.839916	5.44669
	106.906	7.24224	-0.848096	5.44669
	106.906	7.2157	-0.868387	5.44669
	106.906	7.24208	-0.876669	5.44669
	106.906	7.2623	-0.857611	5.44669
	106.906	7.26136	-0.836388	5.44669
	106.906	7.25377	-0.832642	5.44669
	106.906	7.25092	-0.846229	5.44669
	106.906	7.25243	-0.870198	5.44669
	106.906	7.25407	-0.878093	5.44669
	106.906	7.25422	-0.857563	5.44669
	106.906	7.2537	-0.835862	5.44669
	106.928	7.25343	-0.840309	5.44669
	106.986	7.2535	-0.866615	5.44669
	107.032	7.25363	-0.878703	5.44669
	107.058	7.25366	-0.859093	5.44669
	107.079	7.25362	-0.836286	5.44669
	107.06	7.2536	-0.832072	5.44669
	107.02	7.2536	-0.838156	5.44669
	106.983	7.25361	-0.842161	5.44669
	106.956	7.25361	-0.841669	5.44669
	106.998	7.25361	-0.840039	5.44669
	107.098	7.25361	-0.847401	5.44669
	107.159	7.25361	-0.868052	5.44669
	107.155	7.25361	-0.876776	5.44669
	107.132	7.25361	-0.857774	5.44669
	107.124	7.25361	-0.836418	5.44669
	107.129	7.25361	-0.832596	5.44669
	107.134	7.25361	-0.838328	5.44669
	107.134	7.25361	-0.842047	5.44669
	107.132	7.25361	-0.84156	5.44669
	107.132	7.25361	-0.840034	5.44669
	107.154	7.25361	-0.839567	5.44669
	107.212	7.25361	-0.839914	5.44669
	107.236	7.25361	-0.840225	5.44669
	107.182	7.20442	-0.840232	5.44669
	107.122	7.02846	-0.847995	5.44669
	107.133	6.80006	-0.868233	5.44669
	107.229	6.73967	-0.87664	5.44669
	107.343	6.88962	-0.865524	5.44669
	107.391	6.98879	-0.864571	5.44669
	107.354	6.88101	-0.869183	5.44669
	107.274	6.73621	-0.85588	5.44669
	107.247	6.70368	-0.838331	5.44669
	107.307	6.7399	-0.834072	5.44669
	107.371	6.76638	-0.838267	5.44669
	107.381	6.76456	-0.849367	5.44669
	107.363	6.75437	-0.869507	5.44669
	107.352	6.75075	-0.876687	5.44669
	107.354	6.75286	-0.85722	5.44669
	107.359	6.75503	-0.836218	5.44669
	107.36	6.75519	-0.84058	5.44669
	107.359	6.75448	-0.866602	5.44669
	107.358	6.75413	-0.878601	5.44669
	107.38	6.75423	-0.859055	5.44669
	107.46	6.7544	-0.836306	5.44669
	107.542	6.75444	-0.832094	5.44669
	107.512	6.75439	-0.838158	5.44669
	107.398	6.75436	-0.842154	5.44669
	107.349	6.75436	-0.841666	5.44669
	107.434	6.75437	-0.84004	5.44669
	107.564	6.75438	-0.839532	5.44669
	107.623	6.75438	-0.839897	5.44669
	107.607	6.75437	-0.840231	5.44669
	107.58	6.75437	-0.840241	5.44669
	107.575	6.75437	-0.840126	5.44669
	107.582	6.75437	-0.840075	5.44669
	107.587	6.75437	-0.840094	5.44669
	107.587	6.75437	-0.84012	5.44669
	107.585	6.75437	-0.840124	5.44669
	107.584	6.75437	-0.840117	5.44669
	107.584	6.75437	-0.840112	5.44669
	107.585	6.75437	-0.847984	5.44669
	107.585	6.75437	-0.86827	5.44669
	107.585	6.75437	-0.87666	5.44669
	107.585	6.75437	-0.857648	5.44669
	107.585	6.75437	-0.836407	5.44669
	107.585	6.75437	-0.832636	5.44669
	107.585	6.75437	-0.838349	5.44669
	107.585	6.75437	-0.842041	5.44669
	107.585	6.75437	-0.84155	5.44669
	107.585	6.75437	-0.847902	5.44669
	107.585	6.75437	-0.867725	5.44669
	107.585	6.75437	-0.876461	5.44669
	107.585	6.75437	-0.857759	5.44669
	107.585	6.75437	-0.836524	5.44669
	107.585	6.75437	-0.832646	5.44669
	107.585	6.75437	-0.846182	5.44669
	107.585	6.70518	-0.870177	5.44669
	107.585	6.52922	-0.878101	5.44669
	107.585	6.35001	-0.857574	5.44669
	107.585	6.36721	-0.843734	5.44669
	107.607	6.492	-0.860591	5.44669
	107.664	6.59589	-0.875003	5.44669
	107.711	6.65338	-0.859692	5.44669
	107.714	6.60058	-0.837853	5.44669
	107.678	6.50251	-0.840387	5.44669
	107.635	6.47141	-0.86594	5.44669
	107.671	6.54104	-0.878392	5.44669
	107.752	6.63802	-0.859203	5.44669
	107.759	6.61369	-0.836442	5.44669
	107.731	6.51347	-0.832098	5.44669
	107.761	6.42215	-0.838111	5.44669
	107.813	6.31196	-0.842133	5.44669
	107.829	6.23204	-0.841673	5.44669
	107.818	6.22724	-0.847921	5.44669
	107.807	6.25198	-0.867689	5.44669
	107.807	6.26378	-0.876439	5.44669
	107.811	6.25989	-0.857762	5.44669
	107.812	6.25406	-0.836533	5.44669
	107.812	6.253	-0.832649	5.44669
	107.811	6.25463	-0.838309	5.44669
	107.811	6.25568	-0.84202	5.44669
	107.811	6.25555	-0.841556	5.44669
	107.811	6.25512	-0.840041	5.44669
	107.833	6.25498	-0.839572	5.44669
	107.891	6.25508	-0.839913	5.44669
	107.937	6.25517	-0.840223	5.44669
	107.963	6.25517	-0.848103	5.44669
	108.006	6.25514	-0.868281	5.44669
	108.045	6.25513	-0.876622	5.44669
	108.051	6.25513	-0.857629	5.44669
	108.04	6.20595	-0.836412	5.44669
	108.034	6.07918	-0.832645	5.44669
	108.035	5.97755	-0.846222	5.44669
	108.038	5.9204	-0.870194	5.44669
	108.038	5.87395	-0.885964	5.44669
	108.038	5.91471	-0.885721	5.44669
	108.037	5.95461	-0.872407	5.44669
	108.037	5.85946	-0.849971	5.44669
	108.037	5.74081	-0.842622	5.44669
	108.037	5.7147	-0.870706	5.44669
	108.037	5.7935	-0.904495	5.44669
	108.037	5.94171	-0.895999	5.44669
	108.06	5.99255	-0.854812	5.44669
	108.117	5.86544	-0.828652	5.44669
	108.163	5.72978	-0.830445	5.44669
	108.189	5.70794	-0.840195	5.44669
	108.232	5.7454	-0.851465	5.44669
	108.271	5.7686	-0.869701	5.44669
	108.277	5.76496	-0.876022	5.44669
	108.266	5.75518	-0.856873	5.44669
	108.26	5.75238	-0.836308	5.44669
	108.261	5.75468	-0.832871	5.44669
	108.264	5.75664	-0.838482	5.44669
	108.265	5.75665	-0.842013	5.44669
	108.264	5.75595	-0.841492	5.44669
	108.263	5.75566	-0.847887	5.44669
	108.263	5.75578	-0.86774	5.44669
	108.286	5.75594	-0.876472	5.44669
	108.366	5.75596	-0.857758	5.44669
	108.469	5.75591	-0.836519	5.44669
	108.519	5.75589	-0.832644	5.44669
	108.508	5.75589	-0.838312	5.44669
	108.487	5.7559	-0.842023	5.44669
	108.482	5.75591	-0.841556	5.44669
	108.488	5.7559	-0.847911	5.44669
	108.492	5.7559	-0.867727	5.44669
	108.491	5.7559	-0.876459	5.44669
	108.49	5.7559	-0.857757	5.44669
	108.489	5.7559	-0.836524	5.44669
	108.49	5.7559	-0.832647	5.44669
	108.49	5.7559	-0.838312	5.44669
	108.49	5.7559	-0.842022	5.44669
	108.49	5.7559	-0.841556	5.44669
	108.49	5.7559	-0.840041	5.44669
	108.49	5.7559	-0.839572	5.44669
	108.49	5.7559	-0.839914	5.44669
	108.49	5.7559	-0.840224	5.44669
	108.49	5.7559	-0.840232	5.44669
	108.49	5.7559	-0.840125	5.44669
	108.49	5.7559	-0.840077	5.44669
	108.49	5.70671	-0.840095	5.44669
	108.49	5.57994	-0.84012	5.44669
	108.49	5.47832	-0.840124	5.44669
	108.512	5.42117	-0.840117	5.44669
	108.592	5.32552	-0.840112	5.44669
	108.695	5.23951	-0.840113	5.44669
	108.745	5.22698	-0.840115	5.44669
	108.735	5.25064	-0.840115	5.44669
	108.713	5.26475	-0.847986	5.44669
	108.708	5.31139	-0.86827	5.44669
	108.714	5.48127	-0.87666	5.44669
	108.718	5.65883	-0.857648	5.44669
	108.718	5.59392	-0.836407	5.44669
	108.716	5.34355	-0.832636	5.44669
	108.716	5.18721	-0.838349	5.44669
	108.738	5.19891	-0.849912	5.44669
	108.818	5.25752	-0.869706	5.44669
	108.9	5.27761	-0.876577	5.44669
	108.892	5.26514	-0.864974	5.44669
	108.857	5.25278	-0.864363	5.44669
	108.868	5.25202	-0.869292	5.44669
	108.843	5.2561	-0.855999	5.44669
	108.778	5.25808	-0.838343	5.44669
	108.796	5.25746	-0.834034	5.44669
	108.899	5.2565	-0.838247	5.44669
	108.97	5.25631	-0.841501	5.44669
	108.968	5.25658	-0.841361	5.44669
	108.943	5.25676	-0.848015	5.44669
	108.934	5.25673	-0.86784	5.44669
	108.938	5.25666	-0.876469	5.44669
	108.944	5.25664	-0.857721	5.44669
	108.944	5.25666	-0.836505	5.44669
	108.943	5.25667	-0.832652	5.44669
	108.964	5.25667	-0.83832	5.44669
	109.044	5.25667	-0.842024	5.44669
	109.126	5.25666	-0.841553	5.44669
	109.118	5.25667	-0.840039	5.44669
	109.084	5.25667	-0.839572	5.44669
	109.116	5.20748	-0.839914	5.44669
	109.171	5.0807	-0.848095	5.44669
	109.188	5.02827	-0.868387	5.44669
	109.176	5.14709	-0.87667	5.44669
	109.165	5.27984	-0.857611	5.44669
	109.165	5.25422	-0.836387	5.44669
	109.168	5.04255	-0.832641	5.44669
	109.17	4.79107	-0.838358	5.44669
	109.192	4.68456	-0.842043	5.44669
	109.248	4.76642	-0.841548	5.44669
	109.272	4.94282	-0.847901	5.44669
	109.218	5.00412	-0.875596	5.44669
	109.158	4.87133	-0.904617	5.44669
	109.148	4.72957	-0.894304	5.44669
	109.164	4.70719	-0.854057	5.44669
	109.174	4.7466	-0.828938	5.44669
	109.195	4.7708	-0.830833	5.44669
	109.271	4.76689	-0.840256	5.44669
	109.373	4.75664	-0.843482	5.44669
	109.423	4.75374	-0.841476	5.44669
	109.414	4.75617	-0.839488	5.44669
	109.393	4.75821	-0.839368	5.44669
	109.387	4.75821	-0.840025	5.44669
	109.393	4.75748	-0.848213	5.44669
	109.397	4.75717	-0.868398	5.44669
	109.397	4.75731	-0.876632	5.44669
	109.395	4.75747	-0.865462	5.44669
	109.394	4.75749	-0.864548	5.44669
	109.395	4.75744	-0.869196	5.44669
	109.395	4.70822	-0.855893	5.44669
	109.395	4.58145	-0.838332	5.44669
	109.395	4.52904	-0.841939	5.44669
	109.395	4.64785	-0.86642	5.44669
	109.395	4.78061	-0.878042	5.44669
	109.395	4.80417	-0.858886	5.44669
	109.395	4.76846	-0.836434	5.44669
	109.395	4.74539	-0.840079	5.44669
	109.417	4.74846	-0.866315	5.44669
	109.475	4.75795	-0.88653	5.44669
	109.499	4.76084	-0.887337	5.44669
	109.467	4.75867	-0.880754	5.44669
	109.464	4.70755	-0.877752	5.44669
	109.477	4.58073	-0.878841	5.44669
	109.44	4.47978	-0.880365	5.44669
	109.412	4.42293	-0.872746	5.44669
	109.48	4.32717	-0.852025	5.44669
	109.595	4.29019	-0.835492	5.44669
	109.654	4.45361	-0.842131	5.44669
	109.643	4.65652	-0.867511	5.44669
	109.619	4.60427	-0.878431	5.44669
	109.612	4.39933	-0.866532	5.44669
	109.619	4.36369	-0.864357	5.44669
	109.623	4.42662	-0.868735	5.44669
	109.623	4.36805	-0.855769	5.44669
	109.621	4.25651	-0.838444	5.44669
	109.621	4.22037	-0.834159	5.44669
	109.643	4.24326	-0.838263	5.44669
	109.701	4.26543	-0.841464	5.44669
	109.725	4.26654	-0.841339	5.44669
	109.671	4.25912	-0.840148	5.44669
	109.633	4.25561	-0.839694	5.44669
	109.702	4.25678	-0.839926	5.44669
	109.822	4.25852	-0.848056	5.44669
	109.882	4.25883	-0.868367	5.44669
	109.87	4.25835	-0.876675	5.44669
	109.845	4.25803	-0.85762	5.44669
	109.838	4.25807	-0.83639	5.44669
	109.845	4.2582	-0.832639	5.44669
	109.85	4.25824	-0.838356	5.44669
	109.85	4.25821	-0.842043	5.44669
	109.848	4.25819	-0.841549	5.44669
	109.847	4.25819	-0.84003	5.44669
	109.847	4.25819	-0.83957	5.44669
	109.848	4.2582	-0.839917	5.44669
	109.848	4.2582	-0.840225	5.44669
	109.848	4.25819	-0.840232	5.44669
	109.87	4.25819	-0.840124	5.44669
	109.927	4.25819	-0.840077	5.44669
	109.973	4.20901	-0.840096	5.44669
	109.999	4.03304	-0.84012	5.44669
	110.02	3.80464	-0.847995	5.44669
	110.002	3.74425	-0.868272	5.44669
	109.984	3.94339	-0.876657	5.44669
	110.027	4.16934	-0.857646	5.44669
	110.081	4.11399	-0.836407	5.44669
	110.093	3.85038	-0.832637	5.44669
	110.079	3.68509	-0.838349	5.44669
	110.069	3.69774	-0.842041	5.44669
	110.07	3.75993	-0.84155	5.44669
	110.074	3.78118	-0.840032	5.44669
	110.098	3.76793	-0.83957	5.44669
	110.177	3.75482	-0.839916	5.44669
	110.257	3.75404	-0.840225	5.44669
	110.249	3.75837	-0.848102	5.44669
	110.193	3.76046	-0.86828	5.44669
	110.168	3.7598	-0.884493	5.44669
	110.2	3.75878	-0.885785	5.44669
	110.269	3.75858	-0.880828	5.44669
	110.317	3.75887	-0.878334	5.44669
	110.317	3.75905	-0.871188	5.44669
	110.301	3.75903	-0.852094	5.44669
	110.294	3.75896	-0.836075	5.44669
	110.297	3.75893	-0.83448	5.44669
	110.301	3.75895	-0.83924	5.44669
	110.302	3.75896	-0.841759	5.44669
	110.3	3.75896	-0.841116	5.44669
	110.3	3.75896	-0.83995	5.44669
	110.3	3.75896	-0.83969	5.44669
	110.3	3.75896	-0.839995	5.44669
[truncated: 402 more rows]
