# Supplementary material for: Design of a cosmetic glove stiffness compensation mechanism for toddler-sized hand prostheses
Source: PLoS One. 2017 Aug 11;12(8):e0183233. doi: 10.1371/journal.pone.0183233 (PMC5553851; doi:10.1371/journal.pone.0183233)
Supplement: S1 Dataset — (ZIP) [file pone.0183233.s001.zip › 02 Spring measurements/VST4_5.xlsx]

## Sheet: VST4_5
LabVIEW Measurement
Writer_Version	2
Reader_Version	2
Separator	Tab
Decimal_Separator	.
Multi_Headings	No
X_Columns	No
Time_Pref	Absolute
Operator	localadmin
Date	2013-10-09
Time	00:11:35.972000
***End_of_Header***
Channels	4
Samples	10	10	10	10
Date	2013-10-09	2013-10-09	2013-10-09	2013-10-09
Time	00:11:53.672000	00:11:53.672000	00:11:53.672000	00:11:53.672000
Y_Unit_Label	mm	N	N	Pa
X_Dimension	Time	Time	Time	Time
X0	0	0	0	0
Delta_X	0.01	0.01	0.01	0.01
***End_of_Header***
X_Value	Voltage LVDT (Filtered)	Voltage Load Cell (Filtered)	Voltage Pinch Load Cell (Filtered)	Voltage Pressure (Filtered)	Comment
	112.763	0.264295	-0.840115	5.44669
	112.8	0.264322	-0.840115	5.44669
	112.732	0.264318	-0.840115	5.44669
	112.683	0.264306	-0.840115	5.44669
	112.708	0.264303	-0.840115	5.44669
	112.717	0.264306	-0.840115	5.44669
	112.687	0.264308	-0.840115	5.44669
	112.645	0.264308	-0.840115	5.44669
	112.611	0.264307	-0.840115	5.44669
	112.63	0.264307	-0.840115	5.44669
	112.653	0.264307	-0.840115	5.44669
	112.634	0.264307	-0.840115	5.44669
	112.637	0.264307	-0.840115	5.44669
	112.67	0.264307	-0.840115	5.44669
	112.687	0.264307	-0.840115	5.44669
	112.683	0.264307	-0.840115	5.44669
	112.698	0.215117	-0.840115	5.44669
	112.753	0.088342	-0.840115	5.44669
	112.801	0.03591	-0.847985	5.44669
	112.806	0.154727	-0.86827	5.44669
	112.792	0.287482	-0.87666	5.44669
	112.785	0.311046	-0.857648	5.44669
	112.764	0.275343	-0.836407	5.44669
	112.688	0.252268	-0.832636	5.44669
	112.607	0.255334	-0.838349	5.44669
	112.614	0.264827	-0.842041	5.44669
	112.67	0.267714	-0.84155	5.44669
	112.717	0.265549	-0.840032	5.44669
	112.766	0.263617	-0.83957	5.44669
	112.777	0.263576	-0.839916	5.44669
	112.699	0.264247	-0.840225	5.44669
	112.607	0.264542	-0.840232	5.44669
	112.633	0.264427	-0.840124	5.44669
	112.748	0.264274	-0.840077	5.44669
	112.822	0.264251	-0.840096	5.44669
	112.816	0.264295	-0.84012	5.44669
	112.789	0.264322	-0.840124	5.44669
	112.78	0.264318	-0.840117	5.44669
	112.785	0.264306	-0.840112	5.44669
	112.769	0.264303	-0.840113	5.44669
	112.69	0.264306	-0.840115	5.44669
	112.584	0.264308	-0.840115	5.44669
	112.556	0.264308	-0.840115	5.44669
	112.646	0.264307	-0.847985	5.44669
	112.771	0.264307	-0.86827	5.44669
	112.826	0.264307	-0.87666	5.44669
	112.81	0.264307	-0.857648	5.44669
	112.785	0.264307	-0.836407	5.44669
	112.78	0.264307	-0.832636	5.44669
	112.787	0.264307	-0.838349	5.44669
	112.769	0.264307	-0.842041	5.44669
	112.711	0.264307	-0.84155	5.44669
	112.663	0.264307	-0.840032	5.44669
	112.659	0.264307	-0.83957	5.44669
	112.696	0.264307	-0.839916	5.44669
	112.739	0.264307	-0.840225	5.44669
	112.725	0.264307	-0.840232	5.44669
	112.679	0.264307	-0.840124	5.44669
	112.661	0.264307	-0.840077	5.44669
	112.669	0.264307	-0.847966	5.44669
	112.679	0.264307	-0.876146	5.44669
	112.702	0.264307	-0.912695	5.44669
	112.757	0.264307	-0.92235	5.44669
	112.801	0.264307	-0.890483	5.44669
	112.805	0.264307	-0.84646	5.44669
	112.792	0.264307	-0.827163	5.44669
	112.785	0.264307	-0.832797	5.44669
	112.787	0.264307	-0.849582	5.44669
	112.79	0.264307	-0.871549	5.44669
	112.791	0.215117	-0.877467	5.44669
	112.767	0.088342	-0.856821	5.44669
	112.709	0.03591	-0.835773	5.44669
	112.686	0.154727	-0.832665	5.44669
	112.74	0.287482	-0.838586	5.44669
	112.8	0.261855	-0.84213	5.44669
	112.811	0.099377	-0.841503	5.44669
	112.772	0.023871	-0.83998	5.44669
	112.682	0.145755	-0.839565	5.44669
	112.58	0.238811	-0.839932	5.44669
	112.534	0.138487	-0.840234	5.44669
	112.568	-0.001003	-0.840229	5.44669
	112.668	-0.033968	-0.840121	5.44669
	112.776	0.049381	-0.840076	5.44669
	112.82	0.201925	-0.840097	5.44669
	112.806	0.302159	-0.840121	5.44669
	112.785	0.300369	-0.840124	5.44669
	112.782	0.265646	-0.840116	5.44669
	112.788	0.252001	-0.840112	5.44669
	112.791	0.258669	-0.840113	5.44669
	112.791	0.266319	-0.840115	5.44669
	112.789	0.267154	-0.840115	5.44669
	112.767	0.264784	-0.840115	5.44669
	112.709	0.263495	-0.840115	5.44669
	112.686	0.263797	-0.840115	5.44669
	112.718	0.264382	-0.840115	5.44669
	112.72	0.26452	-0.840115	5.44669
	112.707	0.26437	-0.840115	5.44669
	112.722	0.264258	-0.840115	5.44669
	112.715	0.264264	-0.840115	5.44669
	112.681	0.264307	-0.840115	5.44669
	112.665	0.264322	-0.840115	5.44669
	112.67	0.264314	-0.847985	5.44669
	112.678	0.264304	-0.86827	5.44669
	112.701	0.264304	-0.87666	5.44669
	112.757	0.264307	-0.857648	5.44669
	112.801	0.264308	-0.836407	5.44669
	112.805	0.264308	-0.832636	5.44669
	112.769	0.264307	-0.838349	5.44669
	112.683	0.264307	-0.842041	5.44669
	112.603	0.264307	-0.84155	5.44669
	112.637	0.264307	-0.840032	5.44669
	112.751	0.264307	-0.84744	5.44669
	112.799	0.264307	-0.868071	5.44669
	112.736	0.264307	-0.87677	5.44669
	112.685	0.264307	-0.857765	5.44669
	112.73	0.264307	-0.836416	5.44669
	112.796	0.264307	-0.84047	5.44669
	112.79	0.264307	-0.866485	5.44669
	112.717	0.264307	-0.878591	5.44669
	112.681	0.264307	-0.859093	5.44669
	112.713	0.264307	-0.836325	5.44669
	112.72	0.264307	-0.83996	5.44669
	112.709	0.264307	-0.866304	5.44669
	112.723	0.264307	-0.878697	5.44669
	112.692	0.264307	-0.859201	5.44669
	112.623	0.264307	-0.836333	5.44669
	112.641	0.264307	-0.832054	5.44669
	112.746	0.264307	-0.838131	5.44669
	112.818	0.264307	-0.842157	5.44669
	112.816	0.264307	-0.849547	5.44669
	112.79	0.264307	-0.868199	5.44669
	112.78	0.215117	-0.876075	5.44669
	112.785	0.088342	-0.857429	5.44669
	112.791	0.03591	-0.836523	5.44669
	112.791	0.154727	-0.832763	5.44669
	112.767	0.287482	-0.838361	5.44669
	112.687	0.311046	-0.842001	5.44669
	112.606	0.275343	-0.8494	5.44669
	112.614	0.252268	-0.868193	5.44268
	112.671	0.255334	-0.876124	5.43234
	112.695	0.264827	-0.857452	5.42806
	112.686	0.267714	-0.836515	5.43775
	112.674	0.265549	-0.832751	5.44858
	112.649	0.263617	-0.838359	5.4505
	112.618	0.263576	-0.849875	5.44759
	112.631	0.264247	-0.869687	5.44571
	112.674	0.264542	-0.876582	5.44595
	112.69	0.264427	-0.864983	5.44673
	112.683	0.264274	-0.864365	5.44696
	112.696	0.264251	-0.869289	5.44679
	112.753	0.264295	-0.863868	5.44663
	112.779	0.264322	-0.866498	5.44663
	112.705	0.215127	-0.87058	5.44668
	112.609	0.088341	-0.85578	5.44671
	112.609	-0.013285	-0.837793	5.4467
	112.667	-0.02124	-0.833882	5.44668
	112.696	0.059085	-0.838378	5.44668
	112.665	0.201467	-0.84161	5.44669
	112.594	0.298518	-0.84136	5.44268
	112.546	0.299007	-0.840105	5.43234
	112.546	0.26637	-0.839668	5.42806
	112.562	0.252788	-0.839931	5.43775
	112.569	0.258741	-0.840197	5.44858
	112.566	0.266069	-0.840214	5.4505
	112.562	0.267023	-0.847998	5.44759
	112.562	0.264819	-0.86824	5.44571
	112.563	0.263556	-0.876643	5.44595
	112.563	0.263811	-0.857652	5.44673
	112.563	0.264366	-0.836414	5.44696
	112.563	0.264508	-0.832638	5.44679
	112.563	0.26437	-0.846218	5.44663
	112.563	0.264262	-0.870195	5.44663
	112.563	0.264266	-0.878095	5.44668
	112.563	0.264306	-0.865436	5.44671
	112.563	0.264321	-0.864017	5.4467
	112.563	0.264314	-0.868982	5.44668
	112.563	0.264305	-0.855993	5.44668
	112.541	0.264304	-0.83845	5.44669
	112.461	0.264307	-0.841952	5.44669
	112.38	0.264308	-0.866384	5.44669
	112.41	0.264308	-0.878022	5.44669
	112.502	0.264307	-0.85889	5.44669
	112.493	0.264307	-0.836443	5.44669
	112.384	0.264307	-0.840081	5.44669
	112.307	0.264307	-0.866313	5.44669
	112.309	0.313497	-0.878657	5.44669
	112.336	0.440273	-0.867053	5.44669
	112.346	0.541895	-0.864495	5.44669
	112.341	0.599043	-0.868608	5.44669
	112.335	0.694686	-0.855666	5.44669
	112.335	0.780702	-0.838446	5.44669
	112.336	0.79323	-0.842067	5.44669
	112.337	0.769566	-0.874304	5.44669
	112.337	0.755464	-0.906157	5.44669
	112.337	0.758011	-0.90328	5.44669
	112.337	0.764096	-0.882128	5.44669
	112.337	0.814931	-0.865054	5.44669
	112.337	0.989423	-0.856088	5.44669
	112.337	1.21662	-0.864793	5.44669
	112.337	1.32622	-0.872639	5.44669
	112.337	1.30348	-0.85725	5.44669
	112.337	1.25692	-0.837677	5.44669
	112.337	1.2458	-0.833311	5.44669
	112.337	1.30693	-0.83818	5.44669
	112.315	1.49186	-0.841731	5.44669
	112.235	1.71977	-0.84148	5.44669
	112.131	1.82596	-0.847983	5.44669
	112.082	1.80154	-0.867784	5.44669
	112.092	1.75548	-0.876457	5.44669
	112.113	1.74517	-0.865607	5.44669
	112.118	1.75727	-0.864671	5.44669
	112.113	1.76601	-0.869196	5.44669
	112.109	1.76537	-0.85585	5.44669
	112.109	1.762	-0.838314	5.44669
	112.111	1.76082	-0.834076	5.44669
	112.111	1.76152	-0.838274	5.44669
	112.111	1.76223	-0.841498	5.44669
	112.11	1.76228	-0.84922	5.44669
	112.11	1.76205	-0.868296	5.44669
	112.111	1.76193	-0.876232	5.44669
	112.111	1.76197	-0.85746	5.44669
	112.111	1.81122	-0.83648	5.44669
	112.111	1.98719	-0.832734	5.44669
	112.111	2.16638	-0.838364	5.44669
	112.111	2.14918	-0.842013	5.44669
	112.111	2.07357	-0.841533	5.44669
	112.111	2.14566	-0.847905	5.44669
	112.111	2.26737	-0.867732	5.44669
	112.088	2.30298	-0.876463	5.44669
	112.008	2.22706	-0.857757	5.44669
	111.927	2.07669	-0.836522	5.44669
	111.935	2.02391	-0.832646	5.44669
	111.992	2.15098	-0.838312	5.44669
	112.016	2.28731	-0.842022	5.44669
	111.985	2.30944	-0.841556	5.44669
	111.915	2.27187	-0.840041	5.44669
	111.867	2.24852	-0.839572	5.44669
	111.867	2.25214	-0.839914	5.44669
	111.883	2.26196	-0.840224	5.44669
	111.89	2.26479	-0.840232	5.44669
	111.887	2.26248	-0.840125	5.44669
	111.883	2.26051	-0.840077	5.44669
	111.883	2.2605	-0.840095	5.44669
	111.862	2.2612	-0.84012	5.44669
	111.805	2.2615	-0.840124	5.44669
	111.781	2.26137	-0.840117	5.44669
	111.835	2.26121	-0.840112	5.44669
	111.872	2.26119	-0.840113	5.44669
	111.803	2.26124	-0.840115	5.44669
	111.684	2.26127	-0.840115	5.44669
	111.624	2.26126	-0.840115	5.44669
	111.635	2.31044	-0.840115	5.44669
	111.661	2.43721	-0.840115	5.44669
	111.667	2.48965	-0.840115	5.44669
	111.661	2.37083	-0.840115	5.44669
	111.656	2.28727	-0.840115	5.44669
	111.656	2.43967	-0.840115	5.44669
	111.658	2.65458	-0.840115	5.44669
	111.659	2.66046	-0.840115	5.44669
	111.658	2.58178	-0.840115	5.44669
	111.658	2.59518	-0.840115	5.44669
	111.658	2.53805	-0.840115	5.44669
	111.658	2.39661	-0.840115	5.44669
	111.658	2.4382	-0.840115	5.44669
	111.658	2.66621	-0.840115	5.44669
	111.636	2.77233	-0.840115	5.44669
	111.578	2.64137	-0.840115	5.44669
	111.554	2.53385	-0.840115	5.44669
	111.608	2.63138	-0.840115	5.44669
	111.646	2.77485	-0.840115	5.44669
	111.577	2.81047	-0.840115	5.44669
	111.457	2.77602	-0.840115	5.44669
	111.397	2.74918	-0.847985	5.44669
	111.409	2.75022	-0.86827	5.44669
	111.435	2.76021	-0.87666	5.44669
	111.441	2.76402	-0.857648	5.44669
	111.434	2.76207	-0.836407	5.44669
	111.43	2.75989	-0.832636	5.44669
	111.43	2.75968	-0.838349	5.44669
	111.432	2.76036	-0.842041	5.44669
	111.432	2.76072	-0.84155	5.44669
	111.432	2.76063	-0.840032	5.44669
	111.432	2.76046	-0.83957	5.44669
	111.432	2.76043	-0.839916	5.44669
	111.432	2.76047	-0.840225	5.44669
	111.432	2.7605	-0.840232	5.44669
	111.432	2.7605	-0.840124	5.44669
	111.432	2.76049	-0.840077	5.44669
	111.432	2.76048	-0.840096	5.44669
	111.432	2.76049	-0.84012	5.44669
	111.432	2.76049	-0.840124	5.44669
	111.432	2.76049	-0.847987	5.44669
	111.432	2.76049	-0.876139	5.44669
	111.432	2.76049	-0.904813	5.44669
	111.432	2.76049	-0.894193	5.44669
	111.432	2.76049	-0.853941	5.44669
	111.409	2.76049	-0.828928	5.44669
	111.352	2.76049	-0.83087	5.44669
	111.328	2.76049	-0.840275	5.44669
	111.36	2.76049	-0.843477	5.44669
	111.34	2.76049	-0.841467	5.44669
	111.247	2.76049	-0.839487	5.44669
	111.181	2.76049	-0.839371	5.44669
	111.181	2.76049	-0.840026	5.44669
	111.204	2.76049	-0.840342	5.44669
	111.213	2.76049	-0.840241	5.44669
	111.209	2.76049	-0.840087	5.44669
	111.204	2.76049	-0.840058	5.44669
	111.203	2.76049	-0.840101	5.44669
	111.205	2.76049	-0.840129	5.44669
	111.206	2.80968	-0.840126	5.44669
	111.206	2.93645	-0.840114	5.44669
	111.205	2.98888	-0.840111	5.44669
	111.205	2.87007	-0.840113	5.44669
	111.205	2.7865	-0.840116	5.44669
	111.205	2.9389	-0.840116	5.44669
	111.205	3.20301	-0.840115	5.44669
	111.205	3.33566	-0.840114	5.44669
	111.205	3.30942	-0.840115	5.44669
	111.205	3.204	-0.840115	5.44669
	111.205	3.01411	-0.847986	5.44669
	111.205	2.84911	-0.86827	5.44669
	111.205	2.9264	-0.87666	5.44669
	111.205	3.1283	-0.857648	5.44669
	111.183	3.15376	-0.836407	5.44669
	111.126	3.08766	-0.832636	5.44669
	111.08	3.1485	-0.838349	5.44669
	111.076	3.26213	-0.842041	5.44669
	111.09	3.29834	-0.84155	5.44669
	111.075	3.27474	-0.840032	5.44669
	111.015	3.25224	-0.84744	5.44669
	110.966	3.25124	-0.868071	5.44669
	110.962	3.20964	-0.87677	5.44669
	110.977	3.0864	-0.857765	5.44669
	110.984	3.03275	-0.836416	5.44669
	110.982	3.1498	-0.832599	5.44669
	110.979	3.28225	-0.83833	5.44669
	110.978	3.30631	-0.849917	5.44669
	110.979	3.27093	-0.869715	5.44669
	110.979	3.24781	-0.876578	5.44669
	110.979	3.25074	-0.857101	5.44669
	110.979	3.26019	-0.836206	5.44669
	110.957	3.26311	-0.832747	5.44669
	110.899	3.26098	-0.838467	5.44669
	110.876	3.25904	-0.842051	5.44669
	110.907	3.25899	-0.841513	5.44669
	110.888	3.25966	-0.840012	5.44669
	110.795	3.25996	-0.839575	5.44669
	110.729	3.25984	-0.839925	5.44669
	110.751	3.25969	-0.840227	5.44669
	110.854	3.25967	-0.840229	5.44669
	110.944	3.25971	-0.840123	5.44669
	110.91	3.25974	-0.840077	5.44669
	110.791	3.25973	-0.840096	5.44669
	110.719	3.25972	-0.84012	5.44669
	110.726	3.25972	-0.840124	5.44669
	110.754	3.25972	-0.840117	5.44669
	110.763	3.30891	-0.840112	5.44669
	110.757	3.43569	-0.840113	5.44669
	110.729	3.53731	-0.847986	5.44669
	110.649	3.59446	-0.868271	5.44669
	110.547	3.6901	-0.87666	5.44669
	110.498	3.77612	-0.857648	5.44669
	110.508	3.78865	-0.836407	5.44669
	110.529	3.76498	-0.832636	5.44669
	110.534	3.75088	-0.84622	5.44669
	110.529	3.75343	-0.878067	5.44669
	110.525	3.75951	-0.906251	5.44669
	110.525	3.76116	-0.89411	5.44669
	110.526	3.75968	-0.853395	5.44669
	110.527	3.75848	-0.828729	5.44669
	110.527	3.7585	-0.830981	5.44669
	110.504	3.75894	-0.840392	5.44669
	110.447	3.75911	-0.851357	5.44669
	110.423	3.75903	-0.869585	5.44669
	110.455	3.75893	-0.883883	5.44669
	110.435	3.75892	-0.885065	5.44669
	110.342	3.75895	-0.872872	5.44669
	110.276	3.75897	-0.850399	5.44669
	110.276	3.75896	-0.834765	5.44669
	110.299	3.75896	-0.834533	5.44669
	110.308	3.75896	-0.847599	5.44669
	110.304	3.75896	-0.8701	5.44669
	110.299	3.75896	-0.877565	5.44669
	110.298	3.75896	-0.857377	5.44669
	110.3	3.75896	-0.835971	5.44669
	110.301	3.75896	-0.83255	5.44669
	110.301	3.75896	-0.838468	5.44669
	110.3	3.75896	-0.842121	5.44669
	110.278	3.75896	-0.841542	5.44669
	110.198	3.75896	-0.839999	5.44669
	110.095	3.75896	-0.839559	5.44669
	110.045	3.75896	-0.839923	5.44669
	110.055	3.75896	-0.840232	5.44669
	110.077	3.75896	-0.840232	5.44669
	110.082	3.75896	-0.840122	5.44669
	110.076	3.80815	-0.840076	5.44669
	110.072	3.93492	-0.840096	5.44669
	110.072	3.98736	-0.840121	5.44669
	110.074	3.91773	-0.840124	5.44669
	110.074	3.96094	-0.840117	5.44669
	110.074	4.16577	-0.840112	5.44669
	110.074	4.26187	-0.840113	5.44669
	110.074	4.13499	-0.840115	5.44669
	110.074	4.03275	-0.840115	5.44669
	110.074	4.13104	-0.840115	5.44669
	110.074	4.27295	-0.840115	5.44669
	110.052	4.30765	-0.840115	5.44669
	109.972	4.27336	-0.840115	5.44669
	109.868	4.24692	-0.840115	5.44669
	109.819	4.24807	-0.840115	5.44669
	109.829	4.25796	-0.840115	5.44669
	109.85	4.26169	-0.840115	5.44669
	109.855	4.25974	-0.840115	5.44669
	109.85	4.2576	-0.840115	5.44669
	109.846	4.25739	-0.840115	5.44669
	109.846	4.25807	-0.840115	5.44669
	109.848	4.25843	-0.847985	5.44669
	109.848	4.25834	-0.86827	5.44669
	109.848	4.25817	-0.87666	5.44669
	109.848	4.25814	-0.865519	5.44669
	109.847	4.25818	-0.864562	5.44669
	109.848	4.25821	-0.869181	5.44669
	109.848	4.25821	-0.855882	5.44669
	109.848	4.25819	-0.838333	5.44669
	109.848	4.25819	-0.834072	5.44669
	109.848	4.25819	-0.838266	5.44669
	109.825	4.2582	-0.841496	5.44669
	109.746	4.2582	-0.841352	5.44669
	109.664	4.25819	-0.840142	5.44669
	109.694	4.25819	-0.839687	5.44669
	109.786	4.25819	-0.839926	5.44669
	109.777	4.25819	-0.840188	5.44669
	109.668	4.25819	-0.840213	5.44669
	109.592	4.25819	-0.84013	5.44669
	109.593	4.25819	-0.840086	5.44669
	109.62	4.30739	-0.840097	5.44669
	109.631	4.43416	-0.840118	5.44669
	109.626	4.53578	-0.840122	5.44669
	109.62	4.59293	-0.840117	5.44669
	109.619	4.68857	-0.840113	5.44669
	109.621	4.7254	-0.840113	5.44669
	109.622	4.61115	-0.840115	5.44669
	109.622	4.53506	-0.840115	5.44669
	109.621	4.63977	-0.840115	5.44669
	109.599	4.77507	-0.840115	5.44669
	109.542	4.75553	-0.840115	5.44669
	109.518	4.5947	-0.840115	5.44669
	109.572	4.46853	-0.840115	5.44669
	109.632	4.41324	-0.840115	5.44669
	109.62	4.32711	-0.840115	5.44669
	109.524	4.29361	-0.840115	5.44669
	109.41	4.45506	-0.847985	5.44669
	109.362	4.70511	-0.86827	5.44669
	109.399	4.82865	-0.87666	5.44669
	109.479	4.80359	-0.857648	5.44669
	109.507	4.75109	-0.836407	5.44669
	109.447	4.73831	-0.840507	5.44669
	109.382	4.75167	-0.866504	5.44669
	109.372	4.76181	-0.878586	5.44669
	109.39	4.76131	-0.859084	5.44669
	109.401	4.7575	-0.836323	5.44669
	109.399	4.75608	-0.832091	5.44669
	109.395	4.75684	-0.846021	5.44669
	109.393	4.75766	-0.870307	5.44669
	109.394	4.75774	-0.878212	5.44268
	109.395	4.75748	-0.857575	5.43234
	109.395	4.75734	-0.835824	5.42806
	109.395	4.75738	-0.832418	5.43775
	109.395	4.75744	-0.846336	5.44858
	109.395	4.75745	-0.878193	5.4505
	109.395	4.75744	-0.906262	5.44759
	109.395	4.75742	-0.89407	5.44571
	109.395	4.75743	-0.853374	5.44595
	109.395	4.75743	-0.828735	5.44673
	109.395	4.75743	-0.830991	5.44696
	109.395	4.75743	-0.840394	5.44679
	109.395	4.75743	-0.843484	5.44663
	109.395	4.75743	-0.849299	5.44663
	109.373	4.75743	-0.867623	5.44668
	109.293	4.75743	-0.875922	5.44671
	109.189	4.75743	-0.857569	5.4467
	109.14	4.75743	-0.836636	5.44668
	109.15	4.80662	-0.83276	5.44668
	109.171	4.9334	-0.838319	5.44669
	109.176	4.98583	-0.841985	5.44669
	109.171	4.86701	-0.841537	5.44669
	109.167	4.78345	-0.840046	5.44669
	109.167	4.88666	-0.83958	5.44669
	109.169	4.97479	-0.839915	5.44669
	109.169	4.87905	-0.840221	5.44669
	109.169	4.74323	-0.84023	5.44669
	109.169	4.71017	-0.840125	5.44669
	109.169	4.74299	-0.847949	5.44669
	109.169	4.81742	-0.868251	5.44669
	109.169	4.99225	-0.876665	5.44669
	109.169	5.162	-0.857657	5.44669
	109.169	5.14125	-0.836409	5.44669
	109.169	5.06752	-0.832634	5.44669
	109.169	5.14164	-0.838347	5.44669
	109.146	5.26355	-0.842041	5.44669
	109.067	5.29851	-0.841551	5.44669
	108.963	5.27144	-0.840032	5.44669
	108.913	5.24793	-0.83957	5.44669
	108.924	5.24775	-0.839916	5.44669
	108.945	5.25603	-0.840225	5.44669
	108.95	5.25957	-0.840232	5.44669
	108.945	5.25811	-0.840124	5.44669
	108.941	5.25624	-0.840077	5.44669
	108.941	5.25598	-0.840096	5.44669
	108.942	5.25653	-0.847991	5.44669
	108.943	5.25685	-0.868279	5.44669
	108.943	5.25679	-0.876662	5.44669
	108.942	5.25665	-0.857646	5.44669
	108.942	5.25662	-0.836405	5.44669
	108.92	5.25665	-0.832636	5.44669
	108.84	5.25668	-0.83835	5.44669
	108.737	5.25668	-0.842041	5.44669
	108.687	5.25667	-0.84155	5.44669
	108.698	5.30585	-0.847902	5.44669
	108.719	5.43263	-0.867725	5.44669
	108.724	5.48506	-0.876461	5.44669
	108.718	5.41544	-0.857759	5.44669
	108.714	5.45865	-0.836524	5.44669
	108.715	5.66348	-0.832646	5.44669
	108.716	5.75957	-0.838311	5.44669
	108.717	5.58351	-0.842022	5.44669
	108.716	5.30531	-0.849426	5.44669
	108.694	5.1752	-0.868196	5.44669
	108.614	5.25671	-0.876116	5.44669
	108.533	5.49056	-0.857447	5.44669
	108.541	5.7314	-0.836515	5.44669
	108.575	5.82558	-0.832753	5.44669
	108.542	5.79152	-0.838359	5.44669
	108.487	5.74569	-0.842004	5.44669
	108.471	5.73891	-0.841531	5.44669
	108.483	5.75241	-0.840037	5.44669
	108.494	5.76048	-0.839579	5.44669
	108.494	5.75906	-0.839918	5.44669
	108.49	5.7556	-0.840223	5.44669
	108.489	5.75465	-0.84023	5.44669
	108.489	5.75549	-0.840125	5.44669
	108.49	5.75617	-0.840078	5.44669
	108.49	5.75616	-0.840096	5.44669
	108.49	5.75592	-0.84012	5.44669
	108.49	5.75582	-0.840124	5.44669
	108.49	5.75586	-0.840117	5.44669
	108.49	5.75592	-0.840112	5.44669
	108.49	5.75592	-0.840113	5.44669
	108.49	5.75591	-0.840115	5.44669
	108.49	5.7559	-0.840115	5.44669
	108.49	5.7559	-0.840115	5.44669
	108.49	5.7559	-0.840115	5.44669
	108.468	5.7559	-0.840115	5.44669
	108.388	5.7559	-0.840115	5.44669
	108.307	5.7559	-0.840115	5.44669
	108.314	5.7559	-0.840115	5.44669
	108.349	5.7559	-0.840115	5.44669
	108.316	5.7559	-0.840115	5.44669
	108.261	5.7559	-0.840115	5.44669
	108.245	5.7559	-0.840115	5.44669
	108.257	5.7559	-0.840115	5.44669
	108.267	5.7559	-0.840115	5.44669
	108.268	5.80509	-0.840115	5.44669
	108.264	5.93187	-0.840115	5.44669
	108.262	5.9843	-0.847985	5.44669
	108.263	5.86548	-0.86827	5.44669
	108.241	5.73273	-0.87666	5.44669
	108.184	5.70916	-0.857648	5.44669
	108.138	5.74487	-0.836407	5.44669
	108.112	5.76794	-0.832636	5.44669
	108.068	5.76487	-0.838349	5.44669
	108.03	5.80457	-0.842041	5.44669
	108.024	5.97765	-0.84155	5.44669
	108.035	6.15902	-0.840032	5.44669
	108.041	6.09457	-0.83957	5.44669
	108.04	5.84304	-0.839916	5.44669
	108.037	5.68605	-0.840225	5.44669
	108.036	5.69789	-0.840232	5.44669
	108.037	5.75679	-0.840124	5.44669
	108.038	5.82614	-0.840077	5.44669
	108.037	5.98957	-0.840096	5.44669
	108.037	6.20554	-0.847991	5.44669
	108.037	6.31437	-0.87615	5.44669
	108.037	6.2953	-0.904817	5.44669
	108.037	6.20136	-0.894191	5.44669
	108.037	6.06292	-0.853938	5.44669
	108.037	6.02156	-0.828928	5.44669
	108.015	6.14916	-0.830871	5.44669
	107.958	6.28167	-0.840276	5.44669
	107.934	6.302	-0.843477	5.44669
	107.965	6.26503	-0.841467	5.44669
	107.968	6.24258	-0.839486	5.44669
	107.933	6.24635	-0.839371	5.44669
	107.891	6.25592	-0.840027	5.44669
	107.837	6.25859	-0.840342	5.44669
	107.821	6.25631	-0.840241	5.44669
	107.878	6.2544	-0.840087	5.44669
	107.913	6.25441	-0.840058	5.44669
	107.865	6.2551	-0.840101	5.44669
	107.803	6.25538	-0.840129	5.44669
	107.789	6.25525	-0.840126	5.44669
	107.805	6.2551	-0.840114	5.44669
	107.816	6.25508	-0.840111	5.44669
	107.815	6.25513	-0.840113	5.44669
	107.811	6.25515	-0.840116	5.44669
	107.809	6.25515	-0.840116	5.44669
	107.81	6.25514	-0.840115	5.44669
	107.811	6.25513	-0.840114	5.44669
	107.789	6.25514	-0.840115	5.44669
	107.709	6.25514	-0.840115	5.44669
	107.628	6.25514	-0.840115	5.44669
	107.658	6.25514	-0.847985	5.44669
	107.772	6.25514	-0.86827	5.44669
	107.843	6.30433	-0.87666	5.44669
	107.815	6.4311	-0.857648	5.44669
	107.708	6.53273	-0.836407	5.44669
	107.596	6.54068	-0.832636	5.44669
	107.552	6.50955	-0.838349	5.44669
	107.568	6.54314	-0.842041	5.44268
	107.59	6.67448	-0.849421	5.43234
	107.593	6.78357	-0.868187	5.42806
	107.586	6.74384	-0.876115	5.43775
	107.583	6.53472	-0.857449	5.44858
	107.583	6.33853	-0.844388	5.4505
	107.585	6.36043	-0.860909	5.44759
	107.585	6.49325	-0.874904	5.44571
	107.585	6.59882	-0.859537	5.44595
	107.585	6.70335	-0.837823	5.44673
	107.585	6.77583	-0.832558	5.44696
	107.585	6.77952	-0.837813	5.44679
	107.585	6.75697	-0.849715	5.44663
	107.585	6.74647	-0.869814	5.44663
	107.585	6.75014	-0.884562	5.44668
	107.585	6.75541	-0.885268	5.44671
	107.585	6.75631	-0.872716	5.4467
	107.585	6.75482	-0.850261	5.44668
	107.585	6.75387	-0.834763	5.44668
	107.585	6.75401	-0.834581	5.44669
	107.585	6.7544	-0.84762	5.44669
	107.585	6.75452	-0.870092	5.44669
	107.585	6.75443	-0.885425	5.44669
	107.585	6.75435	-0.885531	5.44669
	107.585	6.75434	-0.87252	5.44669
	107.585	6.75437	-0.850086	5.44669
	107.585	6.75438	-0.834759	5.44669
	107.585	6.75438	-0.834642	5.44669
	107.585	6.75437	-0.847647	5.44669
	107.585	6.75437	-0.870081	5.44669
	107.562	6.75437	-0.87754	5.44669
	107.505	6.75437	-0.857373	5.44669
	107.459	6.75437	-0.835979	5.44669
	107.455	6.75437	-0.832555	5.44669
	107.492	6.75437	-0.838467	5.44669
	107.534	6.75437	-0.842119	5.44669
	107.498	6.75437	-0.841541	5.44669
	107.395	6.75437	-0.84	5.44669
	107.33	6.75437	-0.83956	5.44669
	107.335	6.75437	-0.839923	5.44669
	107.359	6.75437	-0.840232	5.44669
	107.367	6.75437	-0.840232	5.44669
	107.362	6.75437	-0.840122	5.44669
	107.357	6.75437	-0.840076	5.44669
	107.357	6.75437	-0.840096	5.44669
	107.358	6.75437	-0.840121	5.44669
	107.359	6.75437	-0.840124	5.44669
	107.359	6.75437	-0.840117	5.44669
	107.358	6.80356	-0.840112	5.44669
	107.358	6.93034	-0.840113	5.44669
	107.358	7.03196	-0.840115	5.44669
	107.358	7.08911	-0.840115	5.44669
	107.336	7.18475	-0.840115	5.44669
	107.279	7.22158	-0.840115	5.44669
	107.255	7.10733	-0.840115	5.44669
	107.286	7.03124	-0.840115	5.44669
	107.289	7.13595	-0.840115	5.44669
	107.276	7.27125	-0.840115	5.44669
	107.291	7.3009	-0.840115	5.44669
	107.261	7.26684	-0.840115	5.44669
	107.17	7.2423	-0.840115	5.44669
	107.108	7.24416	-0.840115	5.44669
	107.11	7.25367	-0.840115	5.44669
	107.131	7.257	-0.840115	5.44669
	107.14	7.25501	-0.840115	5.44669
	107.136	7.25299	-0.840115	5.44669
	107.109	7.25286	-0.840115	5.44669
	107.028	7.25351	-0.840115	5.44669
	106.926	7.25384	-0.840115	5.44669
	106.877	7.25374	-0.840115	5.44669
	106.888	7.25358	-0.840115	5.44669
	106.909	7.25355	-0.840115	5.44669
	106.913	7.2536	-0.840115	5.44669
	106.908	7.25363	-0.840115	5.44669
	106.904	7.25362	-0.840115	5.44669
	106.904	7.25361	-0.840115	5.44669
	106.906	7.25361	-0.840115	5.44669
	106.906	7.25361	-0.840115	5.44669
	106.906	7.25361	-0.840115	5.44669
	106.906	7.3028	-0.840115	5.44669
	106.906	7.42958	-0.840115	5.44669
	106.906	7.48201	-0.840115	5.44669
	106.906	7.41238	-0.840115	5.44669
	106.906	7.45559	-0.840115	5.44669
	106.906	7.61123	-0.840115	5.44669
	106.906	7.58055	-0.840115	5.44669
	106.906	7.35206	-0.840115	5.44669
	106.906	7.24186	-0.840115	5.44669
	106.906	7.37128	-0.840115	5.44669
	106.906	7.47961	-0.840115	5.44669
	106.884	7.38296	-0.840115	5.44669
	106.826	7.23958	-0.840115	5.44669
	106.78	7.25287	-0.840115	5.44669
	106.754	7.46314	-0.840115	5.44669
	106.711	7.71842	-0.840115	5.44669
	106.672	7.82702	-0.840115	5.44669
	106.666	7.74468	-0.840115	5.44669
	106.677	7.56734	-0.840115	5.44669
	106.683	7.50581	-0.840115	5.44669
	106.682	7.63884	-0.840115	5.44669
	106.679	7.78079	-0.840115	5.44669
	106.679	7.80316	-0.840115	5.44669
	106.679	7.76368	-0.840115	5.44669
	106.68	7.73946	-0.840115	5.44669
	106.68	7.74338	-0.840115	5.44669
	106.68	7.75364	-0.840115	5.44669
	106.679	7.75654	-0.840115	5.44669
	106.68	7.75411	-0.840115	5.44669
	106.68	7.75206	-0.840115	5.44669
	106.657	7.75207	-0.840115	5.44669
	106.6	7.7528	-0.840115	5.44669
	106.576	7.7531	-0.840115	5.44669
	106.63	7.75297	-0.840115	5.44669
	106.69	7.75281	-0.840115	5.44669
	106.701	7.75279	-0.840115	5.44669
	106.685	7.75284	-0.847985	5.44669
	106.652	7.75286	-0.86827	5.44669
	106.573	7.75286	-0.87666	5.44669
	106.474	7.75284	-0.857648	5.44669
	106.426	7.75284	-0.836407	5.44669
	106.435	7.75284	-0.832636	5.44669
	106.456	7.75285	-0.84622	5.44669
	106.461	7.75285	-0.870197	5.44669
	106.455	7.75285	-0.878095	5.44669
	106.452	7.75285	-0.857565	5.44669
	106.452	7.75285	-0.835862	5.44669
	106.453	7.75285	-0.840308	5.44669
	106.454	7.75285	-0.866615	5.44669
	106.453	7.75285	-0.878703	5.44669
	106.453	7.75285	-0.866964	5.44669
	106.431	7.75285	-0.864441	5.44669
	106.351	7.75285	-0.868617	5.44669
	106.27	7.75285	-0.855689	5.44669
	106.278	7.75285	-0.838452	5.44669
	106.312	7.75285	-0.834191	5.44669
	106.279	7.75285	-0.838273	5.44669
	106.224	7.75285	-0.841457	5.44669
	106.208	7.75285	-0.841333	5.44669
	106.22	7.75285	-0.840148	5.44669
	106.231	7.75285	-0.839696	5.44669
	106.231	7.75285	-0.839927	5.44669
	106.227	7.75285	-0.840185	5.44669
	106.226	7.75285	-0.840211	5.44669
	106.226	7.75285	-0.84013	5.44669
	106.227	7.75285	-0.840087	5.44669
	106.227	7.75285	-0.840098	5.44669
	106.227	7.75285	-0.840117	5.44669
	106.227	7.75285	-0.840122	5.44669
	106.227	7.75285	-0.840117	5.44669
	106.227	7.75285	-0.840113	5.44669
	106.227	7.80204	-0.840113	5.44669
	106.227	7.978	-0.840115	5.44669
	106.227	8.15721	-0.847986	5.44669
	106.227	8.09082	-0.86827	5.44669
	106.205	7.88844	-0.87666	5.44669
	106.125	7.90809	-0.857648	5.44669
	106.021	8.09943	-0.836407	5.44669
	105.972	8.14102	-0.832636	5.44669
	105.982	8.03623	-0.838349	5.44669
	106.003	7.96897	-0.842041	5.44669
	106.008	8.02588	-0.84155	5.44669
	106.003	8.17958	-0.840032	5.44669
	105.999	8.2897	-0.83957	5.44669
	105.999	8.29164	-0.839916	5.44669
	106.001	8.25497	-0.840225	5.44669
	106.001	8.23918	-0.840232	5.44669
	106.001	8.24564	-0.840124	5.44669
	106.001	8.20478	-0.840077	5.44669
	106.001	8.0792	-0.840096	5.44669
	106.001	8.0243	-0.84012	5.44669
	106.001	8.14167	-0.840124	5.44669
	106.001	8.27469	-0.840117	5.44669
	106.001	8.29888	-0.840112	5.44669
	106.001	8.26334	-0.840113	5.44669
	106.001	8.24012	-0.840115	5.44669
	106.001	8.24306	-0.840115	5.44669
	106.001	8.25255	-0.840115	5.44669
	106.001	8.25549	-0.840115	5.44669
	106.001	8.25334	-0.840115	5.44669
	106.001	8.2514	-0.840115	5.44669
	106.001	8.25135	-0.840115	5.44669
	106.001	8.25202	-0.840115	5.44669
	106.001	8.25232	-0.840115	5.44669
	106.001	8.2522	-0.840115	5.44669
	106.001	8.25205	-0.840115	5.44669
	105.978	8.30122	-0.840115	5.44669
	105.921	8.42804	-0.840115	5.44669
	105.875	8.48049	-0.840115	5.44669
	105.849	8.36167	-0.840115	5.44669
	105.806	8.22891	-0.840115	5.44669
	105.767	8.20534	-0.840115	5.44669
	105.761	8.24104	-0.840115	5.44669
	105.772	8.26412	-0.840115	5.44669
	105.778	8.26106	-0.840115	5.44669
	105.777	8.25156	-0.840115	5.44669
	105.774	8.24868	-0.840115	5.44669
	105.773	8.30003	-0.847985	5.44669
	105.774	8.42874	-0.86827	5.44669
	105.775	8.48121	-0.87666	5.44669
	105.775	8.41091	-0.857648	5.44669
	105.774	8.40464	-0.836407	5.44669
	105.774	8.43362	-0.832636	5.44669
	105.774	8.39985	-0.838349	5.44669
	105.774	8.41697	-0.842041	5.44669
	105.774	8.44273	-0.84155	5.44669
	105.774	8.35009	-0.840032	5.44669
	105.774	8.23753	-0.83957	5.44669
	105.774	8.26227	-0.839916	5.44669
	105.752	8.46638	-0.840225	5.44669
	105.695	8.715	-0.840232	5.44669
	105.671	8.82301	-0.840124	5.44669
	105.725	8.79198	-0.840077	5.44669
	105.763	8.74251	-0.840096	5.44669
	105.716	8.68393	-0.84012	5.44669
	105.676	8.52166	-0.840124	5.44669
	105.697	8.35154	-0.840117	5.44669
	105.679	8.41686	-0.840112	5.44669
	105.59	8.66476	-0.840113	5.44669
	105.526	8.81992	-0.840115	5.44669
	105.525	8.8086	-0.840115	5.44669
	105.546	8.70139	-0.840115	5.44669
	105.556	8.55463	-0.840115	5.44669
	105.552	8.5145	-0.840115	5.44669
	105.547	8.64557	-0.840115	5.44669
	105.546	8.77909	-0.840115	5.44669
	105.548	8.79862	-0.840115	5.44669
	105.549	8.76095	-0.840115	5.44669
	105.548	8.73849	-0.840115	5.44669
	105.548	8.74251	-0.840115	5.44669
	105.526	8.75219	-0.847985	5.44669
	105.468	8.75481	-0.86827	5.44669
	105.445	8.75247	-0.87666	5.4507
	105.498	8.75056	-0.857648	5.46104
	105.559	8.75059	-0.836407	5.46531
	105.569	8.75128	-0.832636	5.45562
	105.531	8.75156	-0.838349	5.4448
	105.441	8.75143	-0.842041	5.44287
	105.338	8.75128	-0.84155	5.44579
	105.293	8.75126	-0.840032	5.44767
	105.305	8.75131	-0.83957	5.44742
	105.325	8.75133	-0.839916	5.44664
	105.329	8.80052	-0.840225	5.44641
	105.324	8.92728	-0.840232	5.44658
	105.32	8.97971	-0.840124	5.44674
	105.32	8.8609	-0.840077	5.44675
	105.322	8.72814	-0.840096	5.44669
	105.322	8.70458	-0.84012	5.44667
	105.322	8.74028	-0.840124	5.44668
	105.322	8.81255	-0.840117	5.44669
	105.322	8.93626	-0.840112	5.44669
	105.322	9.02839	-0.840113	5.44669
	105.322	9.03346	-0.840115	5.44669
	105.322	8.9553	-0.840115	5.44669
	105.322	8.86404	-0.840115	5.44669
	105.322	8.94299	-0.840115	5.44669
	105.299	9.12104	-0.840115	5.44669
	105.242	9.13619	-0.840115	5.44669
	105.196	9.07428	-0.847986	5.44669
	105.17	9.14056	-0.876141	5.44669
	105.149	9.20578	-0.904815	5.44669
	105.167	9.11361	-0.894193	5.44669
	105.208	9.03663	-0.85394	5.44669
	105.222	9.13312	-0.828928	5.44669
	105.192	9.26529	-0.830871	5.44669
	105.126	9.29655	-0.840275	5.44669
	105.08	9.26428	-0.843477	5.44669
	105.079	9.23991	-0.841467	5.44669
	105.094	9.24121	-0.839486	5.44669
	105.101	9.25042	-0.847242	5.44669
	105.098	9.25382	-0.868182	5.44669
	105.095	9.25197	-0.876887	5.44669
	105.094	9.24999	-0.857775	5.44669
	105.095	9.24981	-0.836379	5.44669
	105.096	9.25045	-0.83258	5.44669
	105.096	9.25077	-0.838335	5.44669
	105.095	9.25068	-0.849926	5.44669
	105.095	9.25053	-0.869717	5.44669
	105.095	9.2505	-0.876576	5.44669
	105.096	9.25054	-0.857099	5.44669
	105.096	9.25057	-0.836206	5.44669
	105.096	9.25056	-0.832748	5.44669
	105.095	9.25055	-0.838467	5.44669
	105.096	9.25055	-0.842051	5.44669
	105.096	9.25055	-0.841513	5.44669
	105.096	9.25056	-0.840012	5.44669
	105.073	9.25056	-0.839575	5.44669
	105.016	9.25055	-0.839925	5.44669
	104.97	9.25055	-0.840227	5.44669
	104.944	9.25055	-0.840229	5.44669
	104.9	9.25055	-0.847993	5.44669
	104.861	9.25055	-0.868233	5.44669
	104.856	9.25055	-0.876641	5.44669
	104.866	9.25055	-0.857654	5.44669
	104.873	9.25055	-0.836416	5.44669
	104.872	9.25055	-0.832638	5.44669
	104.869	9.25055	-0.838347	5.44669
	104.868	9.25055	-0.842039	5.44669
	104.869	9.25055	-0.841551	5.44669
	104.869	9.25055	-0.840032	5.44669
	104.869	9.25055	-0.83957	5.44669
	104.869	9.25055	-0.839916	5.44669
	104.869	9.25055	-0.840225	5.44669
	104.869	9.25055	-0.840232	5.44669
	104.869	9.25055	-0.840124	5.44669
	104.869	9.25055	-0.840077	5.44669
	104.869	9.25055	-0.840096	5.44669
	104.869	9.25055	-0.84012	5.44669
	104.869	9.25055	-0.847995	5.44669
	104.869	9.25055	-0.868272	5.44669
	104.869	9.25055	-0.876657	5.44669
	104.869	9.25055	-0.857646	5.44669
	104.869	9.25055	-0.836407	5.44669
	104.869	9.25055	-0.832637	5.44669
	104.869	9.25055	-0.838349	5.44669
	104.869	9.29974	-0.842041	5.44669
	104.869	9.42652	-0.84155	5.44669
	104.869	9.47895	-0.840032	5.44669
	104.869	9.36013	-0.83957	5.44669
	104.869	9.22738	-0.839916	5.44669
	104.869	9.20382	-0.840225	5.44669
	104.847	9.28871	-0.840232	5.44669
	104.767	9.43856	-0.847995	5.44669
	104.664	9.53712	-0.868233	5.44669
	104.636	9.58477	-0.876641	5.44669
	104.704	9.62834	-0.857653	5.44669
	104.749	9.58974	-0.836416	5.44669
	104.7	9.50258	-0.832638	5.44669
	104.635	9.471	-0.838347	5.44669
	104.62	9.53655	-0.842039	5.44669
	104.636	9.68118	-0.841551	5.44669
	104.648	9.78443	-0.840032	5.44669
	104.648	9.78672	-0.83957	5.44669
	104.643	9.75263	-0.839916	5.44669
	104.641	9.7378	-0.840225	5.44669
	104.642	9.74375	-0.840232	5.44669
	104.643	9.75152	-0.840124	5.44669
	104.643	9.75266	-0.840077	5.44669
	104.643	9.75038	-0.840096	5.44669
	104.643	9.74902	-0.84012	5.44669
	104.643	9.74926	-0.840124	5.44669
	104.643	9.74984	-0.840117	5.44669
	104.643	9.75	-0.840112	5.44669
	104.643	9.74986	-0.840113	5.44669
	104.643	9.74975	-0.840115	5.44669
	104.643	9.70056	-0.840115	5.44669
	104.621	9.57382	-0.840115	5.44669
	104.563	9.52141	-0.840115	5.44669
	104.539	9.64022	-0.840115	5.44669
	104.571	9.77296	-0.840115	5.44669
	104.551	9.79653	-0.840115	5.44669
	104.459	9.76083	-0.840115	5.44669
	104.393	9.73775	-0.840115	5.44669
	104.393	9.74082	-0.840115	5.44669
	104.438	9.75031	-0.847985	5.44669
	104.527	9.7532	-0.86827	5.44669
	104.604	9.75103	-0.88453	5.44669
	104.569	9.7491	-0.885804	5.44669
	104.454	9.74906	-0.872952	5.44669
	104.385	9.74973	-0.85017	5.44669
	104.391	9.75003	-0.834641	5.44669
	104.417	9.74991	-0.834563	5.44669
	104.426	9.74976	-0.839785	5.44669
	104.42	9.74973	-0.841958	5.44669
	104.437	9.74978	-0.841005	5.44669
	104.494	9.74981	-0.839833	5.44669
	104.52	9.7498	-0.83968	5.44669
	104.467	9.74979	-0.840033	5.44669
	104.406	9.74979	-0.840235	5.44669
	104.395	9.74979	-0.840194	5.44669
	104.411	9.74979	-0.840105	5.44669
	104.422	9.74979	-0.840083	5.44669
	104.421	9.74979	-0.840105	5.44669
	104.416	9.74979	-0.840122	5.44669
	104.415	9.74979	-0.840121	5.44669
	104.416	9.74979	-0.840115	5.44669
	104.417	9.74979	-0.840112	5.44669
	104.417	9.74979	-0.840114	5.44669
	104.394	9.74979	-0.840115	5.44669
	104.314	9.74979	-0.840115	5.44669
	104.211	9.74979	-0.840115	5.44669
	104.184	9.74979	-0.840115	5.44669
	104.252	9.74979	-0.840115	5.44669
	104.297	9.74979	-0.840115	5.44669
	104.248	9.79898	-0.840115	5.44669
	104.182	9.92576	-0.840115	5.44669
	104.167	9.97819	-0.840115	5.44669
	104.184	9.85937	-0.840115	5.44669
	104.196	9.72662	-0.840115	5.44669
	104.195	9.70305	-0.840115	5.44669
	104.19	9.78795	-0.840115	5.44669
	104.189	9.98699	-0.847985	5.44669
	104.19	10.1631	-0.86827	5.44669
	104.191	10.0872	-0.87666	5.44669
	104.191	9.83279	-0.857648	5.44669
	104.19	9.67863	-0.836407	5.44669
	104.19	9.69271	-0.832636	5.44669
	104.19	9.75152	-0.838349	5.44669
	104.19	9.82005	-0.842041	5.44669
	104.19	9.93398	-0.84155	5.44669
	104.19	10.0233	-0.840032	5.44669
	104.19	10.0799	-0.83957	5.44669
	104.19	10.1797	-0.839916	5.44669
	104.19	10.2676	-0.840225	5.44669
	104.19	10.2795	-0.840232	5.44669
	104.19	10.2549	-0.847995	5.44669
	104.19	10.2406	-0.868233	5.44669
	104.19	10.2434	-0.876641	5.44669
	104.19	10.2497	-0.857653	5.44669
	104.168	10.2021	-0.836416	5.44669
	104.088	10.0738	-0.832638	5.44669
	103.985	10.0201	-0.838347	5.44669
	103.935	10.139	-0.842039	5.44669
	103.946	10.2722	-0.849421	5.44669
	103.967	10.2959	-0.876058	5.44669
	103.994	10.2601	-0.90427	5.44669
	104.068	10.237	-0.893994	5.44669
	104.146	10.24	-0.85405	5.44669
	104.116	10.2495	-0.829045	5.44669
	104.003	10.2524	-0.83088	5.44669
	103.933	10.2503	-0.840238	5.44669
	103.938	10.2483	-0.843458	5.44669
	103.964	10.2483	-0.841473	5.44669
	103.973	10.249	-0.839496	5.44669
	103.968	10.2493	-0.839373	5.44669
	103.962	10.2491	-0.840024	5.44669
	103.962	10.249	-0.840341	5.44669
	103.964	10.249	-0.840242	5.44669
	103.965	10.249	-0.840088	5.44669
	103.964	10.249	-0.840058	5.44669
	103.964	10.249	-0.840101	5.44669
	103.964	10.249	-0.840129	5.44669
	103.964	10.249	-0.840126	5.44669
	103.964	10.249	-0.840114	5.44669
	103.964	10.249	-0.840111	5.44669
	103.964	10.249	-0.840113	5.44669
	103.964	10.2982	-0.840116	5.44669
	103.964	10.425	-0.840116	5.44669
	103.964	10.5266	-0.840115	5.44669
	103.964	10.5838	-0.840114	5.44669
	103.964	10.6302	-0.840115	5.44669
	103.964	10.5895	-0.840115	5.44669
	103.964	10.5004	-0.840115	5.44669
	103.964	10.4195	-0.840115	5.44669
	103.964	10.3098	-0.840115	5.44669
	103.942	10.2755	-0.840115	5.44669
	103.862	10.445	-0.840115	5.44669
	103.758	10.6496	-0.840115	5.44669
	103.709	10.5958	-0.847985	5.44669
	103.719	10.3897	-0.86827	5.44669
	103.74	10.4033	-0.87666	5.44669
	103.745	10.6426	-0.857648	5.44669
	103.74	10.8126	-0.836407	5.44669
	103.736	10.8105	-0.832636	5.44669
	103.736	10.7511	-0.838349	5.44669
	103.738	10.7273	-0.842041	5.44669
	103.738	10.7384	-0.84155	5.44669
	103.738	10.7516	-0.840032	5.44669
	103.738	10.7532	-0.83957	5.44669
	103.738	10.7491	-0.839916	5.44669
	103.738	10.7469	-0.840225	5.44669
	103.738	10.7474	-0.840232	5.44669
	103.738	10.7484	-0.847995	5.44669
	103.738	10.7486	-0.868233	5.44669
	103.715	10.7484	-0.876641	5.44669
	103.636	10.7482	-0.857653	5.44669
	103.532	10.7482	-0.836416	5.44669
	103.505	10.7483	-0.832638	5.44669
	103.595	10.7483	-0.838347	5.44669
	103.697	10.7483	-0.842039	5.44669
	103.672	10.7483	-0.841551	5.44669
	103.553	10.7483	-0.840032	5.44669
	103.478	10.7483	-0.83957	5.44669
	103.484	10.7483	-0.847787	5.44669
	103.512	10.7483	-0.868381	5.44669
	103.522	10.7483	-0.876777	5.44669
	103.516	10.7483	-0.857658	5.44669
	103.51	10.7483	-0.84424	5.44669
	103.509	10.7483	-0.860773	5.44669
	103.511	10.7483	-0.874899	5.44669
	103.512	10.7483	-0.859583	5.44669
	103.512	10.7483	-0.837844	5.44669
	103.511	10.7483	-0.832551	5.44669
	103.511	10.7483	-0.837802	5.44669
	103.511	10.7483	-0.841842	5.44669
	103.512	10.7483	-0.841662	5.44669
	103.512	10.7483	-0.840149	5.44669
	103.489	10.7483	-0.839579	5.44669
	103.432	10.7483	-0.839878	5.44669
	103.386	10.7483	-0.840206	5.44669
	103.382	10.7483	-0.840237	5.44669
	103.396	10.7975	-0.840134	5.44669
	103.381	10.9242	-0.840079	5.44669
	103.321	10.9767	-0.840093	5.44669
	103.272	10.8578	-0.840118	5.44669
	103.268	10.7743	-0.840124	5.44669
	103.283	10.9267	-0.840117	5.44669
	103.29	11.1908	-0.840113	5.44669
	103.288	11.3234	-0.840113	5.44669
	103.285	11.2972	-0.840115	5.44669
	103.284	11.241	-0.840115	5.44669
	103.285	11.227	-0.840115	5.44669
	103.285	11.1921	-0.847985	5.44669
	103.285	11.0762	-0.86827	5.44669
	103.263	11.0233	-0.87666	5.44669
	103.205	11.138	-0.857648	5.44669
	103.182	11.2692	-0.836407	5.44669
	103.236	11.2936	-0.832636	5.44669
	103.273	11.2588	-0.838349	5.44669
	103.204	11.2358	-0.842041	5.44669
	103.085	11.2386	-0.849421	5.44669
	103.024	11.2479	-0.868187	5.44669
	103.059	11.2508	-0.876115	5.44669
	103.142	11.2487	-0.857449	5.44669
	103.172	11.2468	-0.836517	5.44669
	103.111	11.2468	-0.832753	5.44669
	103.069	11.2474	-0.846229	5.44669
	103.138	11.2477	-0.870159	5.44669
	103.237	11.2476	-0.878076	5.44669
	103.218	11.2475	-0.85757	5.44669
	103.102	11.2474	-0.835871	5.44669
	103.027	11.2475	-0.832439	5.44669
	103.031	11.2475	-0.838457	5.44669
	103.059	11.2475	-0.850027	5.44669
	103.069	11.2475	-0.869716	5.44669
	103.063	11.2475	-0.87654	5.44669
	103.057	11.2475	-0.857084	5.44669
	103.057	11.2475	-0.836213	5.44669
	103.059	11.2475	-0.832756	5.44669
	103.06	11.2475	-0.838468	5.44669
	103.059	11.2475	-0.842048	5.44669
	103.059	11.2475	-0.841511	5.44669
	103.059	11.2475	-0.840013	5.44669
	103.059	11.2475	-0.839576	5.44669
	103.059	11.2475	-0.839925	5.44669
	103.059	11.2475	-0.840227	5.44669
	103.059	11.2475	-0.840229	5.44669
	103.059	11.2475	-0.847993	5.44669
	103.059	11.2475	-0.868233	5.44669
	103.059	11.2475	-0.876641	5.44669
	103.059	11.2475	-0.857654	5.44669
	103.059	11.2475	-0.836416	5.44669
	103.037	11.2475	-0.832638	5.44669
	102.957	11.2475	-0.838347	5.44669
	102.853	11.2475	-0.842039	5.44669
	102.804	11.2475	-0.841551	5.44669
	102.814	11.2475	-0.840032	5.44669
	102.835	11.2475	-0.83957	5.44669
	102.84	11.2967	-0.839916	5.44669
	102.835	11.4235	-0.848096	5.44669
	102.831	11.4759	-0.868387	5.44669
	102.831	11.3571	-0.876669	5.44669
	102.833	11.2243	-0.857611	5.44669
	102.833	11.2008	-0.836387	5.44669
	102.833	11.2365	-0.832642	5.44669
	102.81	11.2595	-0.838358	5.44669
	102.753	11.3057	-0.842043	5.44669
	102.729	11.4721	-0.841548	5.44669
	102.761	11.6485	-0.84003	5.44669
	102.763	11.6334	-0.847441	5.44669
	102.75	11.5106	-0.868072	5.44669
	102.788	11.4067	-0.87677	5.44669
	102.838	11.3486	-0.857765	5.44669
	102.85	11.4502	-0.836416	5.44669
	102.838	11.626	-0.832599	5.44669
	102.829	11.6321	-0.83833	5.44669
	102.829	11.518	-0.842046	5.44669
	102.81	11.4595	-0.841559	5.44669
	102.732	11.5234	-0.840033	5.44669
	102.65	11.6769	-0.839567	5.44669
	102.679	11.7353	-0.839914	5.44669
	102.793	11.6094	-0.840225	5.44669
	102.864	11.5208	-0.840232	5.44669
	102.837	11.5752	-0.840125	5.44669
	102.73	11.5877	-0.840077	5.44669
	102.617	11.5178	-0.840095	5.44669
	102.596	11.4752	-0.84012	5.44669
	102.692	11.5301	-0.840124	5.44669
	102.794	11.6249	-0.840117	5.44669
	102.767	11.6049	-0.840112	5.44669
	102.647	11.5565	-0.840113	5.44669
	102.572	11.6407	-0.840115	5.44669
	102.579	11.7578	-0.847986	5.44669
	102.607	11.7871	-0.86827	5.44669
	102.616	11.7594	-0.87666	5.44669
	102.61	11.7376	-0.857648	5.44669
	102.604	11.7384	-0.836407	5.44669
	102.604	11.7465	-0.832636	5.44669
	102.606	11.7496	-0.838349	5.44669
	102.607	11.748	-0.842041	5.44669
	102.607	11.7463	-0.84155	5.44669
	102.606	11.7461	-0.840032	5.44669
	102.606	11.7466	-0.83957	5.44669
	102.606	11.7469	-0.839916	5.44669
	102.606	11.7469	-0.840225	5.44669
	102.606	11.7467	-0.840232	5.44669
	102.606	11.7467	-0.840124	5.44669
	102.606	11.7467	-0.840077	5.44669
	102.606	11.7467	-0.840096	5.44669
	102.606	11.7467	-0.84012	5.44669
	102.606	11.7467	-0.840124	5.44669
	102.606	11.7467	-0.840117	5.44669
	102.606	11.7467	-0.840112	5.44669
	102.606	11.7467	-0.840113	5.44669
	102.606	11.7467	-0.840115	5.44669
	102.606	11.7467	-0.840115	5.44669
	102.606	11.7467	-0.840115	5.44669
	102.606	11.7467	-0.840115	5.44669
	102.606	11.7467	-0.840115	5.44669
	102.606	11.6975	-0.840115	5.44669
	102.606	11.5708	-0.840115	5.44669
	102.606	11.5183	-0.840115	5.44669
	102.606	11.6372	-0.840115	5.44669
	102.606	11.7699	-0.840115	5.44669
	102.606	11.7935	-0.840115	5.44669
	102.606	11.7578	-0.840115	5.44669
	102.606	11.6855	-0.840115	5.44669
	102.606	11.5618	-0.847985	5.44669
	102.606	11.5189	-0.86827	5.44669
	102.606	11.5914	-0.87666	5.44669
	102.606	11.546	-0.857648	5.44669
	102.606	11.3884	-0.836407	5.44669
	102.606	11.4191	-0.832636	5.44669
	102.606	11.6482	-0.838349	5.44669
	102.606	11.8079	-0.842041	5.44669
	102.606	11.8051	-0.84155	5.44669
	102.606	11.7491	-0.847902	5.44669
	102.606	11.7269	-0.867725	5.44669
	102.606	11.7376	-0.884332	5.44669
	102.606	11.7499	-0.885914	5.44669
	102.606	11.7021	-0.873068	5.44669
	102.606	11.5716	-0.850179	5.44669
	102.606	11.517	-0.834603	5.44669
	102.606	11.6363	-0.834543	5.44669
	102.606	11.77	-0.83979	5.44669
	102.606	11.7938	-0.841967	5.44669
	102.606	11.7579	-0.841007	5.44669
	102.606	11.7346	-0.847701	5.44669
	102.606	11.7377	-0.867834	5.44669
	102.606	11.7473	-0.876578	5.44669
	102.606	11.7502	-0.857769	5.44669
	102.606	11.6988	-0.836486	5.44669
	102.606	11.5701	-0.840497	5.44669
	102.606	11.5176	-0.866472	5.44669
	102.606	11.6371	-0.878576	5.44669
	102.606	11.7701	-0.866962	5.44669
	102.606	11.7936	-0.864486	5.44669
	102.606	11.7577	-0.868636	5.44669
	102.606	11.7346	-0.863552	5.44669
	102.606	11.7377	-0.866598	5.44669
	102.606	11.7473	-0.870734	5.44669
	102.606	11.7502	-0.855809	5.44669
	102.606	11.6988	-0.83775	5.44669
	102.606	11.5701	-0.833854	5.44669
	102.606	11.5176	-0.838382	5.44669
	102.606	11.6371	-0.841622	5.44669
	102.606	11.721	-0.841363	5.44669
	102.606	11.6176	-0.840102	5.44669
	102.606	11.5293	-0.839666	5.44669
	102.606	11.6251	-0.839931	5.44669
	102.606	11.7609	-0.840197	5.44669
	102.606	11.794	-0.840215	5.44669
	102.606	11.7612	-0.840127	5.44669
	102.606	11.7359	-0.840084	5.44669
	102.606	11.7371	-0.840098	5.44669
	102.606	11.7465	-0.840118	5.44669
	102.606	11.7501	-0.840122	5.44669
	102.606	11.7482	-0.840117	5.44669
	102.606	11.7462	-0.840113	5.44669
	102.606	11.746	-0.840113	5.44669
	102.606	11.6974	-0.840115	5.44669
	102.606	11.571	-0.847986	5.44669
	102.606	11.5185	-0.86827	5.44669
	102.606	11.6371	-0.87666	5.44669
	102.606	11.7699	-0.857648	5.44669
	102.606	11.7935	-0.844277	5.44669
	102.606	11.7578	-0.860792	5.44669
	102.606	11.7347	-0.874894	5.44669
	102.606	11.7378	-0.859574	5.44669
	102.606	11.7472	-0.837842	5.44669
	102.606	11.7009	-0.832553	5.44669
	102.606	11.572	-0.837804	5.44669
	102.606	11.4685	-0.841842	5.44669
	102.606	11.4113	-0.841661	5.44669
	102.606	11.3655	-0.840149	5.44669
	102.629	11.4065	-0.839579	5.44669
	102.686	11.4463	-0.839878	5.44669
	102.732	11.4002	-0.840206	5.44669
	102.758	11.4575	-0.840237	5.44669
	102.801	11.6106	-0.840133	5.44669
	102.818	11.5739	-0.840079	5.44669
	102.766	11.3929	-0.840093	5.44669
	102.732	11.3618	-0.840118	5.44669
	102.779	11.4181	-0.847995	5.44669
	102.841	11.3551	-0.868273	5.44669
	102.854	11.2441	-0.876657	5.44669
	102.839	11.2589	-0.857646	5.44669
	102.827	11.4092	-0.836407	5.44669
	102.828	11.5326	-0.832637	5.44669
	102.833	11.5413	-0.838349	5.44669
	102.834	11.5027	-0.842041	5.44669
	102.833	11.5329	-0.84155	5.44669
	102.832	11.6163	-0.840032	5.44669
	102.832	11.6003	-0.83957	5.44669
	102.833	11.5084	-0.839916	5.44669
	102.833	11.4176	-0.840225	5.44669
	102.833	11.3047	-0.840232	5.44669
	102.855	11.2234	-0.847995	5.44669
	102.912	11.2191	-0.868233	5.44669
	102.936	11.2445	-0.876641	5.44669
	102.882	11.2564	-0.857653	5.44669
	102.822	11.2523	-0.836416	5.44669
	102.811	11.2464	-0.832638	5.44669
	102.85	11.2453	-0.838347	5.44669
	102.94	11.247	-0.84991	5.44669
	103.042	11.2481	-0.869706	5.44669
	103.065	11.2479	-0.876577	5.44669
	102.996	11.2475	-0.857103	5.44669
	102.952	11.2473	-0.836208	5.44669
	103.002	11.2474	-0.832747	5.44669
	103.067	11.2475	-0.838466	5.44669
	103.082	11.2475	-0.842051	5.44669
	103.065	11.2475	-0.841513	5.44669
	103.053	11.2475	-0.840012	5.44669
	103.054	11.2475	-0.847446	5.44669
	103.059	11.2475	-0.868081	5.44669
	103.061	11.2475	-0.884643	5.44669
	103.06	11.2475	-0.885918	5.44669
	103.059	11.2475	-0.87296	5.44669
	103.059	11.2475	-0.850132	5.44669
	103.059	11.2475	-0.842493	5.44669
	103.059	11.2475	-0.862724	5.44669
	103.059	11.2475	-0.876338	5.44669
	103.059	11.2475	-0.859493	5.44669
	103.059	11.2475	-0.837295	5.44669
	103.059	11.2475	-0.832353	5.44669
	103.059	11.2475	-0.837915	5.44669
	103.059	11.2475	-0.849831	5.44669
	103.059	11.2475	-0.869826	5.44669
	103.081	11.2475	-0.884527	5.44669
	103.139	11.2475	-0.89312	5.44669
	103.185	11.2475	-0.900876	5.44669
	103.211	11.2475	-0.886815	5.44669
	103.254	11.2475	-0.860169	5.44669
	103.293	11.2475	-0.859026	5.44669
	103.299	11.2475	-0.868814	5.44669
	103.288	11.2475	-0.857704	5.44669
	103.282	11.1983	-0.839228	5.44669
	103.283	11.0715	-0.833799	5.44669
	103.285	11.0191	-0.837834	5.44669
	103.286	11.0887	-0.841412	5.44669
	103.286	11.0947	-0.84147	5.44669
	103.285	11.0658	-0.840222	5.44669
	103.285	11.149	-0.839678	5.44669
	103.285	11.2094	-0.839894	5.44669
	103.285	11.1093	-0.840178	5.44669
	103.285	11.0307	-0.84809	5.44669
	103.285	11.0801	-0.868292	5.44669
	103.285	11.087	-0.876631	5.44669
	103.285	11.0165	-0.857629	5.44669
	103.285	10.9757	-0.844279	5.44669
	103.307	11.0314	-0.8608	5.44669
	103.365	11.126	-0.874896	5.44669
	103.389	11.0565	-0.859573	5.44669
	103.335	10.832	-0.837841	5.44669
	103.275	10.6878	-0.832553	5.44669
	103.264	10.7446	-0.837804	5.44669
	103.302	10.9239	-0.841843	5.44669
	103.393	11.0446	-0.841661	5.44669
	103.495	11.0418	-0.840148	5.44669
	103.54	10.9502	-0.839579	5.44669
	103.528	10.8069	-0.839879	5.44669
	103.508	10.7135	-0.840206	5.44669
	103.504	10.7148	-0.840237	5.44669
	103.51	10.7469	-0.840133	5.44669
	103.513	10.7596	-0.840079	5.44669
	103.513	10.7535	-0.840093	5.44669
	103.511	10.7464	-0.840118	5.44669
	103.511	10.7456	-0.840124	5.44669
	103.511	10.7478	-0.840117	5.44669
	103.512	10.749	-0.840113	5.44669
	103.512	10.7487	-0.840113	5.44669
	103.511	10.7482	-0.847985	5.44669
	103.511	10.7481	-0.868271	5.44669
	103.511	10.7482	-0.87666	5.44669
	103.511	10.7483	-0.857648	5.44669
	103.534	10.7483	-0.836407	5.44669
	103.614	10.7483	-0.832636	5.44669
	103.717	10.7482	-0.838349	5.44669
	103.744	10.7483	-0.842041	5.44669
	103.676	10.7483	-0.84155	5.44669
	103.632	10.7483	-0.847902	5.44669
	103.68	10.7483	-0.867725	5.44669
	103.746	10.7483	-0.876461	5.44669
	103.761	10.7483	-0.857759	5.44669
	103.744	10.7483	-0.836524	5.44669
	103.732	10.7483	-0.832646	5.44669
	103.733	10.7483	-0.838311	5.44669
	103.738	10.7483	-0.842022	5.44669
	103.739	10.7483	-0.841556	5.44669
	103.738	10.6991	-0.840041	5.44669
	103.737	10.5723	-0.839572	5.44669
	103.737	10.5199	-0.839914	5.44669
	103.738	10.6387	-0.840224	5.44669
	103.76	10.7714	-0.848103	5.44669
	103.818	10.795	-0.868281	5.44669
	103.864	10.7101	-0.876622	5.44669
	103.889	10.5603	-0.857629	5.44669
	103.933	10.5109	-0.836412	5.44669
	103.972	10.6392	-0.832645	5.44669
	103.978	10.7257	-0.838351	5.44669
	103.967	10.5711	-0.842039	5.44669
	103.96	10.3051	-0.841549	5.44669
	103.962	10.2216	-0.840032	5.44669
	103.964	10.3752	-0.83957	5.44669
	103.965	10.4842	-0.839916	5.44669
	103.964	10.3792	-0.840225	5.44669
	103.964	10.2321	-0.840232	5.44669
	103.964	10.1976	-0.847995	5.44669
	103.964	10.2338	-0.868233	5.44669
	103.964	10.261	-0.876641	5.44669
	103.964	10.2595	-0.857653	5.44669
	103.964	10.2491	-0.836416	5.44669
	103.964	10.2454	-0.832638	5.44669
	103.964	10.2475	-0.838347	5.44669
	103.964	10.2497	-0.842039	5.44669
	103.964	10.2499	-0.841551	5.44669
	103.964	10.2491	-0.840032	5.44669
	103.964	10.2488	-0.83957	5.44669
	103.964	10.2489	-0.839916	5.44669
	103.986	10.2491	-0.840225	5.44669
	104.066	10.2491	-0.840232	5.44669
	104.17	10.249	-0.847995	5.44669
	104.197	10.249	-0.868233	5.44669
	104.107	10.1998	-0.87664	5.44669
	104.004	10.0239	-0.857653	5.44669
	104.029	9.84467	-0.836416	5.44669
	104.149	9.86186	-0.840509	5.44669
	104.224	9.93746	-0.866502	5.44669
	104.218	9.91458	-0.878584	5.44669
	104.19	9.96882	-0.859084	5.44669
	104.18	10.1124	-0.836324	5.44669
	104.186	10.122	-0.832091	5.44669
	104.192	10.07	-0.83815	5.44669
	104.193	10.1424	-0.850022	5.44669
	104.191	10.2558	-0.869823	5.44669
	104.19	10.2387	-0.876586	5.44669
	104.19	10.0866	-0.857066	5.44669
	104.19	9.96326	-0.836189	5.44669
	104.191	9.90604	-0.832752	5.44669
	104.213	9.8181	-0.838475	5.44669
	104.292	9.73533	-0.842053	5.44669
	104.396	9.72143	-0.841511	5.44669
	104.446	9.74336	-0.840011	5.44669
	104.435	9.75723	-0.839575	5.44669
	104.414	9.7552	-0.839926	5.44669
	104.409	9.74941	-0.840227	5.44669
	104.414	9.74771	-0.840229	5.44669
	104.418	9.74905	-0.840123	5.44669
	104.418	9.75022	-0.840077	5.44669
	104.417	9.75023	-0.847967	5.44669
	104.416	9.74982	-0.868276	5.44669
	104.439	9.74965	-0.876669	5.44669
	104.519	9.74972	-0.865521	5.44669
	104.622	9.74981	-0.86456	5.44669
	104.672	9.74982	-0.86918	5.44669
	104.639	9.7498	-0.855883	5.44669
	104.56	9.74978	-0.838334	5.44669
	104.532	9.74978	-0.834072	5.44669
	104.591	9.74979	-0.838266	5.44669
	104.655	9.74979	-0.841496	5.44669
	104.666	9.74979	-0.841352	5.44669
	104.648	9.74979	-0.840142	5.44669
	104.637	9.74979	-0.839687	5.44669
	104.639	9.74979	-0.839926	5.44669
	104.666	9.7006	-0.840188	5.44669
	104.724	9.57382	-0.840213	5.44669
	104.769	9.52139	-0.84013	5.44669
	104.794	9.64021	-0.840086	5.44669
	104.838	9.72377	-0.840097	5.44669
	104.877	9.57137	-0.840118	5.44669
	104.883	9.35646	-0.840122	5.44669
	104.872	9.39977	-0.840117	5.44669
	104.866	9.60522	-0.840113	5.44669
	104.867	9.59507	-0.840113	5.44669
	104.869	9.35742	-0.840115	5.44669
	104.87	9.1869	-0.840115	5.44669
	104.87	9.18813	-0.840115	5.44669
	104.869	9.24739	-0.840115	5.44669
	104.869	9.27147	-0.840115	5.44669
	104.869	9.26045	-0.840115	5.44669
	104.869	9.24727	-0.840115	5.44669
	104.869	9.24566	-0.840115	5.44669
	104.869	9.24967	-0.840115	5.44669
	104.869	9.25192	-0.840115	5.44669
	104.869	9.25144	-0.840115	5.44669
	104.869	9.25044	-0.840115	5.44669
	104.869	9.25019	-0.840115	5.44669
	104.869	9.25044	-0.840115	5.44669
	104.869	9.25064	-0.840115	5.44669
	104.869	9.25063	-0.840115	5.44669
	104.869	9.25056	-0.840115	5.44669
	104.869	9.25053	-0.840115	5.44669
	104.892	9.25054	-0.840115	5.44669
	104.949	9.25056	-0.840115	5.44669
	104.995	9.25056	-0.840115	5.44669
	105.021	9.25056	-0.840115	5.44669
	105.064	9.25055	-0.840115	5.44669
	105.103	9.25055	-0.840115	5.44669
	105.109	9.25056	-0.840115	5.44669
	105.098	9.25056	-0.840115	5.44669
	105.092	9.25056	-0.840115	5.44669
	105.093	9.25055	-0.840115	5.44669
	105.096	9.25055	-0.840115	5.44669
	105.097	9.25055	-0.847985	5.44669
	105.096	9.25055	-0.876141	5.44669
	105.095	9.25055	-0.904815	5.44669
	105.095	9.25055	-0.894193	5.44669
	105.095	9.25055	-0.85394	5.44669
	105.096	9.25055	-0.836799	5.44669
	105.118	9.25055	-0.859026	5.44669
	105.198	9.25055	-0.87682	5.44669
	105.279	9.25055	-0.86101	5.44669
	105.249	9.25055	-0.837759	5.44669
	105.157	9.25055	-0.832008	5.44669
	105.144	9.25055	-0.837605	5.44669
	105.195	9.25055	-0.841953	5.44669
	105.225	9.25055	-0.841778	5.44669
	105.22	9.20136	-0.840158	5.44669
	105.23	9.0254	-0.839542	5.44669
	105.284	8.84619	-0.839859	5.44669
	105.333	8.91258	-0.840211	5.44669
	105.339	9.11496	-0.840246	5.44669
	105.325	9.09531	-0.840135	5.44669
	105.317	8.85478	-0.840077	5.44669
	105.319	8.73561	-0.840091	5.44669
	105.322	8.86555	-0.840119	5.44669
	105.323	8.97728	-0.840125	5.44669
	105.322	8.88188	-0.840118	5.44669
	105.322	8.73781	-0.840112	5.44669
	105.322	8.70117	-0.840113	5.44669
	105.322	8.73542	-0.840115	5.44669
	105.322	8.76253	-0.840115	5.44669
	105.322	8.81086	-0.840115	5.44669
	105.344	8.92764	-0.840115	5.44268
	105.424	8.97618	-0.840115	5.43234
	105.505	8.85929	-0.840115	5.42806
	105.497	8.72873	-0.840115	5.43775
	105.463	8.70539	-0.840115	5.44858
	105.473	8.74042	-0.840115	5.4505
	105.471	8.76312	-0.840115	5.44759
	105.463	8.76015	-0.840115	5.44571
	105.505	8.75082	-0.847985	5.44595
	105.555	8.74797	-0.86827	5.44673
	105.565	8.75009	-0.87666	5.44696
	105.553	8.752	-0.857648	5.44679
	105.544	8.75204	-0.836407	5.44663
	105.545	8.75138	-0.840507	5.44663
	105.548	8.75109	-0.866504	5.44668
	105.549	8.7512	-0.878586	5.44671
	105.549	8.75135	-0.859084	5.4467
	105.548	8.75137	-0.836323	5.44668
	105.548	8.75133	-0.832091	5.44668
	105.548	8.7513	-0.83815	5.44669
	105.548	8.75131	-0.842152	5.44669
	105.548	8.75132	-0.841667	5.44669
	105.548	8.75132	-0.840041	5.44669
	105.548	8.75132	-0.839532	5.44669
	105.548	8.75132	-0.847768	5.44669
	105.57	8.70213	-0.868386	5.44669
	105.628	8.52616	-0.876786	5.44669
	105.674	8.34696	-0.85766	5.44669
	105.678	8.41334	-0.836367	5.44669
	105.663	8.61572	-0.832615	5.44669
	105.679	8.59608	-0.838354	5.44669
	105.738	8.35554	-0.842051	5.44669
	105.788	8.18718	-0.841553	5.44669
	105.792	8.19035	-0.840029	5.44669
	105.777	8.24965	-0.839568	5.44669
	105.769	8.27306	-0.839916	5.44669
	105.771	8.31094	-0.840226	5.44669
	105.775	8.42464	-0.840232	5.44669
	105.776	8.47562	-0.840124	5.44669
	105.775	8.36084	-0.840077	5.44669
	105.774	8.23029	-0.840096	5.44669
	105.774	8.20622	-0.84012	5.44669
	105.774	8.24092	-0.840124	5.44669
	105.774	8.26376	-0.847987	5.44669
	105.774	8.26095	-0.876139	5.44669
	105.774	8.25165	-0.904813	5.44669
	105.774	8.24875	-0.894193	5.44669
	105.774	8.25084	-0.853941	5.44669
	105.774	8.25275	-0.828928	5.44669
	105.774	8.2528	-0.83087	5.44669
	105.774	8.25215	-0.840275	5.44669
	105.774	8.25185	-0.843477	5.44669
	105.774	8.25196	-0.841467	5.44669
	105.774	8.25211	-0.839487	5.44669
	105.774	8.25214	-0.839371	5.44669
	105.797	8.2521	-0.840026	5.44669
	105.854	8.25207	-0.840342	5.44669
	105.9	8.25207	-0.848112	5.44669
	105.926	8.25208	-0.868242	5.44669
	105.969	8.25209	-0.876603	5.44669
	106.008	8.25208	-0.857634	5.44669
	106.014	8.25208	-0.836421	5.44669
	106.003	8.25208	-0.832647	5.44669
	105.997	8.25208	-0.838348	5.44669
	105.998	8.20289	-0.842037	5.44669
	106.001	8.07612	-0.841549	5.44669
	106.002	8.02369	-0.840032	5.44669
	106.001	8.1425	-0.839571	5.44669
	106	8.27526	-0.839916	5.44669
	106	8.29882	-0.840225	5.44669
	106.001	8.26312	-0.840232	5.44669
	106.001	8.24004	-0.840124	5.44669
	106.001	8.24311	-0.840077	5.44669
	106.001	8.2526	-0.840096	5.44669
	106.001	8.25549	-0.84012	5.44669
	106.023	8.20413	-0.840124	5.44669
	106.103	8.02624	-0.840117	5.44669
	106.184	7.7978	-0.840112	5.44669
	106.176	7.68889	-0.840113	5.44669
	106.142	7.71236	-0.840115	5.44669
	106.175	7.75898	-0.840115	5.44669
	106.23	7.76987	-0.840115	5.44669
	106.246	7.7578	-0.840115	5.44669
	106.234	7.74887	-0.840115	5.44669
	106.223	7.74942	-0.840115	5.44669
	106.223	7.75282	-0.840115	5.44669
	106.227	7.75405	-0.840115	5.44669
	106.228	7.75336	-0.840115	5.44669
	106.228	7.75263	-0.840115	5.44669
	106.227	7.75257	-0.840115	5.44669
	106.227	7.75281	-0.840115	5.44669
	106.227	7.75293	-0.840115	5.44669
	106.249	7.75289	-0.840115	5.44669
	106.307	7.75284	-0.840115	5.44669
	106.33	7.75283	-0.840115	5.44669
	106.299	7.75284	-0.840115	5.44669
	106.296	7.75285	-0.840115	5.44669
	106.309	7.75285	-0.840115	5.44268
	106.294	7.75285	-0.840115	5.43234
	106.324	7.75284	-0.840115	5.42806
	106.415	7.75285	-0.840115	5.43775
	106.477	7.75285	-0.840115	5.44858
	106.476	7.75285	-0.847985	5.4505
	106.454	7.75285	-0.86827	5.44759
	106.446	7.75285	-0.87666	5.44571
	106.45	7.75285	-0.857648	5.44595
	106.455	7.75285	-0.836407	5.44673
	106.455	7.75285	-0.832636	5.44696
	106.454	7.75285	-0.838349	5.44679
	106.453	7.75285	-0.842041	5.44663
	106.453	7.75285	-0.84155	5.44663
	106.476	7.75285	-0.840032	5.44668
	106.555	7.75285	-0.83957	5.44671
	106.659	7.75285	-0.847787	5.4467
	106.686	7.75285	-0.868381	5.44668
	106.618	7.75285	-0.876777	5.44668
	106.573	7.75285	-0.857658	5.44669
	106.622	7.75285	-0.836369	5.44669
	106.688	7.75285	-0.832617	5.44669
	106.703	7.75285	-0.838354	5.44669
	106.686	7.75285	-0.84205	5.44669
	106.674	7.75285	-0.841552	5.44669
	106.675	7.75285	-0.840029	5.44669
	106.68	7.70366	-0.839568	5.44669
	106.681	7.57688	-0.839916	5.44669
	106.68	7.52445	-0.840226	5.44669
	106.679	7.64327	-0.840232	5.44669
	106.679	7.77602	-0.840124	5.44669
	106.679	7.79959	-0.840077	5.44669
	106.68	7.76388	-0.840096	5.44669
	106.68	7.74081	-0.84012	5.44669
	106.68	7.74387	-0.840124	5.44669
	106.68	7.70418	-0.840117	5.44669
	106.68	7.5311	-0.840112	5.44669
	106.68	7.30053	-0.840113	5.44669
	106.68	7.23821	-0.840115	5.44669
	106.702	7.43731	-0.840115	5.44669
	106.759	7.71312	-0.840115	5.44669
	106.805	7.78484	-0.840115	5.44669
	106.831	7.57355	-0.840115	5.44669
	106.875	7.28928	-0.847985	5.44669
	106.914	7.16916	-0.86827	5.44669
	106.919	7.20783	-0.87666	5.44669
	106.909	7.26481	-0.857648	5.44669
	106.902	7.32382	-0.836407	5.44669
	106.903	7.43441	-0.832636	5.44669
	106.906	7.47656	-0.838349	5.44669
	106.907	7.35919	-0.842041	5.44669
	106.906	7.2307	-0.84155	5.44669
	106.906	7.2084	-0.840032	5.44669
	106.906	7.24312	-0.83957	5.44669
	106.906	7.26534	-0.839916	5.44669
	106.906	7.26226	-0.840225	5.44669
	106.906	7.25307	-0.840232	5.44669
	106.906	7.25031	-0.840124	5.44669
	106.906	7.25242	-0.840077	5.44669
	106.906	7.25429	-0.840096	5.44669
	106.906	7.25432	-0.84012	5.44669
	106.906	7.25367	-0.840124	5.44669
	106.906	7.25338	-0.840117	5.44669
	106.906	7.2535	-0.840112	5.44669
	106.928	7.25364	-0.840113	5.44669
	106.986	7.25366	-0.840115	5.44669
	107.032	7.25362	-0.840115	5.44669
	107.058	7.2536	-0.840115	5.44669
	107.079	7.2536	-0.840115	5.44669
	107.06	7.25361	-0.840115	5.44669
	107.042	7.25361	-0.840115	5.44669
	107.085	7.25361	-0.840115	5.44669
	107.139	7.25361	-0.840115	5.44669
	107.151	7.25361	-0.840115	5.44669
	107.137	7.25361	-0.840115	5.44669
	107.128	7.20442	-0.840115	5.44669
	107.128	7.07765	-0.840115	5.44669
	107.132	7.02521	-0.840115	5.44669
	107.133	7.14403	-0.840115	5.44669
	107.133	7.27679	-0.840115	5.44669
	107.132	7.30035	-0.840115	5.44669
	107.132	7.26465	-0.840115	5.44669
	107.132	7.24157	-0.840115	5.44669
	107.132	7.24464	-0.840115	5.44669
	107.154	7.25413	-0.840115	5.44669
	107.212	7.25702	-0.840115	5.44669
	107.236	7.25485	-0.840115	5.44669
	107.204	7.20373	-0.840115	5.44669
	107.224	7.02772	-0.840115	5.44669
	107.317	6.8	-0.840115	5.44669
	107.382	6.69071	-0.847985	5.44669
	107.382	6.71377	-0.86827	5.44669
	107.36	6.80955	-0.87666	5.44669
	107.35	6.94733	-0.857648	5.44669
	107.355	7.03696	-0.836407	5.44669
	107.36	7.08517	-0.840507	5.44669
	107.36	7.13213	-0.866504	5.44669
	107.359	7.09477	-0.886457	5.44669
	107.358	7.00691	-0.89511	5.44669
	107.358	6.92541	-0.901024	5.44669
	107.358	6.81494	-0.88617	5.44669
	107.359	6.73141	-0.851976	5.44669
	107.358	6.7252	-0.830965	5.44669
	107.358	6.75063	-0.832423	5.44669
	107.358	6.76323	-0.840202	5.44669
	107.358	6.75942	-0.842894	5.44669
	107.358	6.75334	-0.841249	5.44669
	107.381	6.75215	-0.839602	5.44669
	107.46	6.75381	-0.839497	5.44669
	107.542	6.75493	-0.840038	5.44669
	107.534	6.75481	-0.840302	5.44669
	107.5	6.75436	-0.840221	5.44669
	107.532	6.75421	-0.840092	5.44669
	107.587	6.75431	-0.840068	5.44669
	107.604	6.75441	-0.840103	5.44669
	107.592	6.75441	-0.840127	5.44669
	107.581	6.75438	-0.847995	5.44669
	107.581	6.75436	-0.86827	5.44669
	107.584	6.75437	-0.876656	5.44669
	107.586	6.75438	-0.857647	5.44669
	107.585	6.75438	-0.836407	5.44669
	107.585	6.75437	-0.832637	5.44669
	107.584	6.75437	-0.838349	5.44669
	107.585	6.75437	-0.842041	5.44669
	107.585	6.75437	-0.84155	5.44669
	107.585	6.75437	-0.840032	5.44669
	107.585	6.75437	-0.84744	5.44669
	107.585	6.70518	-0.868071	5.4507
	107.585	6.57841	-0.87677	5.46104
	107.585	6.52598	-0.857765	5.46531
	107.585	6.5956	-0.836416	5.45562
	107.585	6.60158	-0.832599	5.4448
	107.585	6.52353	-0.83833	5.44287
	107.585	6.47987	-0.842046	5.44579
	107.585	6.53711	-0.841559	5.44767
	107.585	6.63337	-0.840033	5.44742
	107.585	6.56395	-0.839567	5.44664
	107.607	6.33893	-0.839914	5.44641
	107.687	6.19455	-0.848096	5.44658
	107.79	6.20221	-0.876259	5.44674
	107.84	6.25486	-0.904825	5.44675
	107.829	6.27389	-0.894155	5.44669
	107.808	6.2631	-0.853921	5.44667
	107.803	6.301	-0.828933	5.44668
	107.809	6.42688	-0.83088	5.44669
	107.813	6.48295	-0.840277	5.44669
	107.813	6.36597	-0.843474	5.44669
	107.811	6.2327	-0.841466	5.44669
	107.81	6.25745	-0.839487	5.44669
	107.811	6.41975	-0.839372	5.44669
	107.811	6.49549	-0.840027	5.44669
	107.811	6.37377	-0.840342	5.44669
	107.811	6.23151	-0.840241	5.44669
	107.811	6.20499	-0.840087	5.44669
	107.811	6.24284	-0.847929	5.44669
	107.811	6.26786	-0.868256	5.44669
	107.811	6.26485	-0.876674	5.44669
	107.811	6.25469	-0.86553	5.44669
	107.811	6.2515	-0.864562	5.44669
	107.811	6.25378	-0.869177	5.44669
	107.811	6.25586	-0.855881	5.44669
	107.811	6.25593	-0.838334	5.44669
	107.811	6.25521	-0.834073	5.44669
	107.833	6.25489	-0.838266	5.44669
	107.913	6.25501	-0.841496	5.44669
	107.994	6.25517	-0.841352	5.44669
	107.986	6.20601	-0.840142	5.44669
	107.952	6.07919	-0.847557	5.44669
	107.985	5.97753	-0.868081	5.44669
	108.04	5.96958	-0.876733	5.44669
	108.056	6.04992	-0.857746	5.44669
	108.044	6.1923	-0.836422	5.44669
	108.033	6.28935	-0.832608	5.44669
	108.033	6.24065	-0.838332	5.44669
	108.037	6.08124	-0.842044	5.44669
	108.039	6.01522	-0.841558	5.44669
	108.038	6.0908	-0.840034	5.44669
	108.037	6.05492	-0.839568	5.44669
	108.037	5.90023	-0.839915	5.44669
	108.037	5.87952	-0.840225	5.44669
	108.037	5.93079	-0.840232	5.44669
	108.037	5.86203	-0.840125	5.44669
	108.06	5.75036	-0.840077	5.44669
	108.139	5.76698	-0.840095	5.44669
	108.243	5.91818	-0.84012	5.44669
	108.293	5.99216	-0.840124	5.44669
	108.282	5.87365	-0.840117	5.44669
	108.261	5.73336	-0.840112	5.44669
	108.256	5.70652	-0.840113	5.44669
	108.261	5.74354	-0.840115	5.44669
	108.265	5.76832	-0.840115	5.44669
	108.265	5.76551	-0.840115	5.44669
	108.264	5.75551	-0.847985	5.44669
	108.263	5.75232	-0.86827	5.44669
	108.263	5.75454	-0.87666	5.44669
	108.286	5.75661	-0.857648	5.44669
	108.366	5.75668	-0.836407	5.44669
	108.469	5.75598	-0.832636	5.44669
	108.519	5.75566	-0.838349	5.44669
	108.508	5.75577	-0.842041	5.44669
	108.487	5.75594	-0.84155	5.44669
	108.482	5.75596	-0.840032	5.44669
	108.488	5.75592	-0.83957	5.44669
	108.469	5.75589	-0.839916	5.44669
	108.412	5.75589	-0.840225	5.44669
	108.386	5.7559	-0.848102	5.44669
	108.44	5.75591	-0.86828	5.44669
	108.5	5.7559	-0.884493	5.44669
	108.511	5.7559	-0.885785	5.44669
	108.495	5.7559	-0.872957	5.44669
	108.484	5.7559	-0.850179	5.44669
	108.486	5.7559	-0.834643	5.44669
	108.49	5.70671	-0.83456	5.44669
	108.491	5.57994	-0.839783	5.44669
	108.49	5.5275	-0.841958	5.44669
	108.49	5.64632	-0.841006	5.44669
	108.49	5.77908	-0.839833	5.44669
	108.49	5.80264	-0.83968	5.44669
	108.49	5.76694	-0.840033	5.44669
	108.49	5.74386	-0.840235	5.44669
	108.49	5.74693	-0.840194	5.44669
	108.49	5.70723	-0.840105	5.44669
	108.49	5.58334	-0.840083	5.44669
	108.49	5.52875	-0.840105	5.44669
	108.49	5.64563	-0.847993	5.44669
	108.49	5.77835	-0.868277	5.44669
	108.49	5.80258	-0.87666	5.44669
	108.49	5.76717	-0.857646	5.44669
	108.49	5.74398	-0.836406	5.44669
	108.49	5.69771	-0.832637	5.44669
	108.49	5.5804	-0.83835	5.44669
	108.49	5.5309	-0.842041	5.44669
	108.512	5.64758	-0.84155	5.44669
	108.57	5.7784	-0.840032	5.44669
	108.616	5.75272	-0.83957	5.44669
	108.619	5.54172	-0.839916	5.44669
	108.605	5.29054	-0.840225	5.44669
	108.62	5.23311	-0.840232	5.44669
	108.68	5.44159	-0.840124	5.44669
	108.729	5.6704	-0.840077	5.44669
	108.734	5.61293	-0.840096	5.44669
	108.719	5.34741	-0.84012	5.44669
	108.711	5.18207	-0.840124	5.44669
	108.713	5.19539	-0.847987	5.44669
	108.717	5.25787	-0.868268	5.44669
	108.717	5.27901	-0.876658	5.44669
	108.717	5.26561	-0.857648	5.44669
	108.716	5.25247	-0.836407	5.44669
	108.716	5.25173	-0.832637	5.44669
	108.716	5.25609	-0.838349	5.44669
	108.716	5.30737	-0.842041	5.44669
	108.716	5.43347	-0.84155	5.44669
	108.716	5.48488	-0.847902	5.44669
	108.716	5.36587	-0.867725	5.44669
	108.716	5.2334	-0.884332	5.44669
	108.716	5.21002	-0.885914	5.44669
	108.716	5.2457	-0.873068	5.44669
	108.738	5.2687	-0.850179	5.44669
	108.818	5.26561	-0.834603	5.44268
	108.922	5.25614	-0.834543	5.43234
	108.971	5.25326	-0.83979	5.42806
	108.961	5.25543	-0.841967	5.43775
	108.94	5.25736	-0.841007	5.44858
	108.935	5.2574	-0.83983	5.4505
	108.94	5.25673	-0.847549	5.44759
	108.944	5.25643	-0.868189	5.44571
	108.944	5.25655	-0.876781	5.44595
	108.942	5.2567	-0.857728	5.44673
	108.942	5.25672	-0.836397	5.44696
	108.942	5.25668	-0.832604	5.44679
	108.943	5.25665	-0.838339	5.44663
	108.943	5.20747	-0.842048	5.44663
	108.942	5.0807	-0.841557	5.44668
	108.942	5.02827	-0.840032	5.44671
	108.942	5.14709	-0.847438	5.4467
	108.942	5.27984	-0.86807	5.44668
	108.965	5.3034	-0.876771	5.44668
	109.045	5.2677	-0.857766	5.44669
	109.148	5.24463	-0.836416	5.44669
	109.198	5.24769	-0.832599	5.44669
	109.187	5.25719	-0.83833	5.44669
	109.166	5.26007	-0.842046	5.44669
	109.161	5.20872	-0.84156	5.44669
	109.166	5.03082	-0.847904	5.44669
	109.171	4.80238	-0.867723	5.44669
	109.17	4.69347	-0.876459	5.44669
	109.169	4.71694	-0.86563	5.44669
	109.168	4.76357	-0.86468	5.44669
	109.169	4.77445	-0.869191	5.44669
	109.169	4.76239	-0.863715	5.44669
	109.191	4.75346	-0.866469	5.44669
	109.249	4.75401	-0.878493	5.44669
	109.272	4.75741	-0.883964	5.44669
	109.218	4.75864	-0.874335	5.44669
	109.181	4.80713	-0.851404	5.44669
	109.25	4.93318	-0.842537	5.44669
	109.347	4.98556	-0.86229	5.44669
	109.327	4.86697	-0.876141	5.44669
	109.234	4.73434	-0.859565	5.44669
	109.239	4.71074	-0.837395	5.44669
	109.347	4.74639	-0.832369	5.44669
	109.424	4.76945	-0.845757	5.44669
	109.423	4.7664	-0.870098	5.44669
	109.396	4.75692	-0.878218	5.44669
	109.386	4.75403	-0.857652	5.44669
	109.391	4.75619	-0.835854	5.44669
	109.397	4.75812	-0.832404	5.44669
	109.397	4.75816	-0.838448	5.44669
	109.395	4.75749	-0.842165	5.44669
	109.394	4.7572	-0.841567	5.44669
	109.395	4.75731	-0.839995	5.44669
	109.395	4.75746	-0.839548	5.44669
	109.395	4.75749	-0.83992	5.44669
	109.395	4.75744	-0.848105	5.44669
	109.395	4.75742	-0.86839	5.44669
	109.395	4.70823	-0.876667	5.44669
	109.395	4.58147	-0.857609	5.44669
	109.417	4.47985	-0.844258	5.44669
	109.475	4.47189	-0.860798	5.44669
[truncated: 462 more rows]
