# Supplementary material for: Design of a cosmetic glove stiffness compensation mechanism for toddler-sized hand prostheses
Source: PLoS One. 2017 Aug 11;12(8):e0183233. doi: 10.1371/journal.pone.0183233 (PMC5553851; doi:10.1371/journal.pone.0183233)
Supplement: S1 Dataset — (ZIP) [file pone.0183233.s001.zip › 02 Spring measurements/VST5_1.xlsx]

## Sheet: VST5_1
LabVIEW Measurement
Writer_Version	2
Reader_Version	2
Separator	Tab
Decimal_Separator	.
Multi_Headings	No
X_Columns	No
Time_Pref	Absolute
Operator	localadmin
Date	2013-10-09
Time	00:11:35.972000
***End_of_Header***
Channels	4
Samples	10	10	10	10
Date	2013-10-09	2013-10-09	2013-10-09	2013-10-09
Time	00:11:56.172000	00:11:56.172000	00:11:56.172000	00:11:56.172000
Y_Unit_Label	mm	N	N	Pa
X_Dimension	Time	Time	Time	Time
X0	0	0	0	0
Delta_X	0.01	0.01	0.01	0.01
***End_of_Header***
X_Value	Voltage LVDT (Filtered)	Voltage Load Cell (Filtered)	Voltage Pinch Load Cell (Filtered)	Voltage Pressure (Filtered)	Comment
	112.461	0.264307	-0.840226	5.44669
	112.508	0.264307	-0.840232	5.44669
	112.571	0.264307	-0.840124	5.44669
	112.585	0.264307	-0.840077	5.44669
	112.547	0.264307	-0.840096	5.44669
	112.456	0.264307	-0.84012	5.44669
	112.375	0.264307	-0.840124	5.44669
	112.388	0.264307	-0.840117	5.44669
	112.423	0.264307	-0.840112	5.44669
	112.412	0.264307	-0.840113	5.44669
	112.436	0.264307	-0.840115	5.44669
	112.523	0.264307	-0.840115	5.44669
	112.585	0.215117	-0.840115	5.44669
	112.586	0.088342	-0.840115	5.44669
	112.542	0.03591	-0.840115	5.44669
	112.476	0.154727	-0.840115	5.44669
	112.456	0.287482	-0.840115	5.44669
	112.515	0.311046	-0.840115	5.44669
	112.575	0.275343	-0.840115	5.44669
	112.585	0.252268	-0.840115	5.44669
	112.568	0.255334	-0.840115	5.44669
	112.557	0.264827	-0.840115	5.44669
	112.559	0.267714	-0.840115	5.44669
	112.563	0.265549	-0.840115	5.44669
	112.565	0.263617	-0.840115	5.44669
	112.541	0.263576	-0.840115	5.44669
	112.483	0.264247	-0.840115	5.44669
	112.437	0.264542	-0.840115	5.44669
	112.434	0.264427	-0.840115	5.44669
	112.47	0.264274	-0.847985	5.44669
	112.512	0.264251	-0.876141	5.44669
	112.499	0.264295	-0.904815	5.44669
	112.475	0.264322	-0.902064	5.44669
	112.514	0.264318	-0.882096	5.44669
	112.568	0.264306	-0.865473	5.44669
	112.582	0.264303	-0.856275	5.44669
	112.569	0.264306	-0.864723	5.44669
	112.559	0.264308	-0.872543	5.44669
	112.559	0.264308	-0.857235	5.44669
	112.563	0.264307	-0.837705	5.44669
	112.564	0.264307	-0.833328	5.44669
	112.564	0.264307	-0.838178	5.44669
	112.563	0.264307	-0.841723	5.44669
	112.563	0.264307	-0.841478	5.44669
	112.563	0.264307	-0.840114	5.44669
	112.541	0.264307	-0.83963	5.44669
	112.461	0.264307	-0.839912	5.44669
	112.38	0.264307	-0.840202	5.44669
	112.41	0.264307	-0.840223	5.44669
	112.502	0.264307	-0.840129	5.44669
	112.515	0.264307	-0.840082	5.44669
	112.486	0.264307	-0.840096	5.44669
	112.513	0.264307	-0.847989	5.44669
	112.542	0.264307	-0.868278	5.44669
	112.501	0.264307	-0.876662	5.44669
	112.466	0.264307	-0.857646	5.44669
	112.488	0.264307	-0.836405	5.44669
	112.49	0.264307	-0.832636	5.44669
	112.458	0.264307	-0.83835	5.44669
	112.44	0.215117	-0.842041	5.44669
	112.465	0.088342	-0.84155	5.44669
	112.53	0.03591	-0.840031	5.44669
	112.579	0.154727	-0.83957	5.44669
	112.58	0.287482	-0.839916	5.44669
	112.565	0.311046	-0.840225	5.44669
	112.535	0.275343	-0.840232	5.44669
	112.48	0.252268	-0.840124	5.44669
	112.438	0.255334	-0.840077	5.44669
	112.435	0.264827	-0.840096	5.44669
	112.448	0.267714	-0.84012	5.44669
	112.455	0.265549	-0.840124	5.44669
	112.475	0.263617	-0.847987	5.44669
	112.529	0.263576	-0.868268	5.44669
	112.552	0.264247	-0.876658	5.44669
	112.499	0.264542	-0.857648	5.44669
	112.462	0.264427	-0.836407	5.44669
	112.509	0.264274	-0.832637	5.44669
	112.571	0.264251	-0.838349	5.44669
	112.585	0.264295	-0.849912	5.44669
	112.569	0.264322	-0.877577	5.44669
	112.536	0.264318	-0.904732	5.44669
	112.479	0.264306	-0.893648	5.44669
	112.46	0.264303	-0.853741	5.44669
	112.515	0.264306	-0.829039	5.44669
	112.574	0.264308	-0.830987	5.44669
	112.584	0.264308	-0.840285	5.44669
	112.568	0.264307	-0.843439	5.44669
	112.558	0.264307	-0.841448	5.44669
	112.559	0.215117	-0.839492	5.44669
	112.541	0.088342	-0.847251	5.44669
	112.485	0.03591	-0.868184	5.44669
	112.46	0.105537	-0.884755	5.44669
	112.513	0.111516	-0.885929	5.44669
	112.573	0.082648	-0.872924	5.44669
	112.562	0.165763	-0.857984	5.44669
	112.488	0.275443	-0.862783	5.44669
	112.454	0.302073	-0.878992	5.44669
	112.509	0.275862	-0.885484	5.44669
	112.574	0.255675	-0.874794	5.44669
	112.586	0.256577	-0.851056	5.44669
	112.569	0.264136	-0.842228	5.44669
	112.557	0.266983	-0.862284	5.44669
	112.536	0.265489	-0.876249	5.44669
	112.484	0.263851	-0.859612	5.44669
	112.461	0.263696	-0.837376	5.44669
	112.514	0.264213	-0.832345	5.44669
	112.573	0.215295	-0.837882	5.44669
	112.584	0.088449	-0.841949	5.44669
	112.546	0.035892	-0.841678	5.44669
	112.478	0.154681	-0.840118	5.44669
	112.433	0.287469	-0.83956	5.44669
	112.412	0.311057	-0.839882	5.44669
	112.37	0.275352	-0.848085	5.44669
	112.352	0.252268	-0.868395	5.44669
	112.403	0.255331	-0.876676	5.44669
	112.46	0.264825	-0.857611	5.44669
	112.492	0.267715	-0.836385	5.44669
	112.535	0.26555	-0.83264	5.44669
	112.571	0.263617	-0.838358	5.44669
	112.576	0.263576	-0.842044	5.44669
	112.565	0.264246	-0.841548	5.44669
	112.56	0.264542	-0.84003	5.44669
	112.539	0.264427	-0.83957	5.44669
	112.484	0.264274	-0.839917	5.44669
	112.461	0.264251	-0.840226	5.44669
	112.514	0.264295	-0.840232	5.44669
	112.551	0.264322	-0.840124	5.44669
	112.482	0.264318	-0.840077	5.44669
	112.385	0.264306	-0.847966	5.44669
	112.382	0.264303	-0.868276	5.44669
	112.44	0.264306	-0.876669	5.44669
	112.491	0.264308	-0.85765	5.44669
	112.541	0.264308	-0.836404	5.44669
	112.574	0.264307	-0.840505	5.44669
	112.574	0.264307	-0.866505	5.44669
	112.564	0.264307	-0.878587	5.44669
	112.559	0.264307	-0.859084	5.44669
	112.561	0.264307	-0.836323	5.44669
	112.564	0.264307	-0.832091	5.44669
	112.564	0.264307	-0.83815	5.44669
	112.563	0.264307	-0.842152	5.44669
	112.563	0.264307	-0.841667	5.44669
	112.563	0.264307	-0.840041	5.44669
	112.541	0.264307	-0.839532	5.44669
	112.483	0.264307	-0.839897	5.44669
	112.46	0.264307	-0.840231	5.44669
	112.513	0.264307	-0.840241	5.44669
	112.574	0.264307	-0.840126	5.44669
	112.584	0.264307	-0.840075	5.44669
	112.568	0.264307	-0.840094	5.44669
	112.558	0.264307	-0.84012	5.44669
	112.559	0.264307	-0.840124	5.44669
	112.563	0.264307	-0.840117	5.44669
	112.565	0.264307	-0.840112	5.44669
	112.564	0.264307	-0.840113	5.44669
	112.563	0.264307	-0.840115	5.44669
	112.563	0.264307	-0.840115	5.44669
	112.563	0.264307	-0.840115	5.44669
	112.563	0.264307	-0.840115	5.44669
	112.541	0.264307	-0.840115	5.44669
	112.483	0.264307	-0.840115	5.44669
	112.46	0.264307	-0.840115	5.44669
	112.513	0.264307	-0.840115	5.44669
	112.551	0.264307	-0.847985	5.44669
	112.505	0.264307	-0.86827	5.44669
	112.465	0.264307	-0.87666	5.44669
	112.486	0.264307	-0.857648	5.44669
	112.467	0.264307	-0.844277	5.44669
	112.379	0.264307	-0.860792	5.44669
	112.314	0.264307	-0.874894	5.44669
	112.313	0.264307	-0.859574	5.44669
	112.335	0.264307	-0.845713	5.44669
	112.344	0.264307	-0.860709	5.44669
	112.341	0.264307	-0.874349	5.44669
	112.336	0.264307	-0.867246	5.44669
	112.335	0.264307	-0.873979	5.44669
	112.336	0.264307	-0.89737	5.44669
	112.337	0.264307	-0.891892	5.44669
	112.337	0.264307	-0.85563	5.44669
	112.337	0.313497	-0.830455	5.44669
	112.337	0.489463	-0.83091	5.44669
	112.337	0.71786	-0.839749	5.44669
	112.337	0.82744	-0.843242	5.44669
	112.315	0.804266	-0.841556	5.44669
	112.257	0.757527	-0.847478	5.44669
	112.233	0.795682	-0.867545	5.44669
	112.265	0.983686	-0.876536	5.44669
	112.245	1.22106	-0.857854	5.44669
	112.152	1.33012	-0.836537	5.44669
	112.087	1.30354	-0.832618	5.44669
	112.087	1.25555	-0.838295	5.44669
	112.109	1.2944	-0.842025	5.44669
	112.118	1.48314	-0.841563	5.44669
	112.114	1.72057	-0.840043	5.44669
	112.109	1.82939	-0.83957	5.44669
	112.109	1.80269	-0.847783	5.44669
	112.11	1.80393	-0.868379	5.44669
	112.111	1.96961	-0.876777	5.44669
	112.111	2.21079	-0.857659	5.44669
	112.11	2.2802	-0.836369	5.44669
	112.11	2.12948	-0.832617	5.44669
	112.11	2.02679	-0.846225	5.44669
	112.111	2.13336	-0.870206	5.44669
	112.088	2.2789	-0.878097	5.44669
	112.031	2.31218	-0.865433	5.44669
	111.985	2.27601	-0.864015	5.44669
	111.959	2.24928	-0.868983	5.44669
	111.915	2.30017	-0.855994	5.44669
	111.876	2.43717	-0.83845	5.44669
	111.871	2.54247	-0.834082	5.44669
	111.882	2.54833	-0.838228	5.44669
	111.888	2.51502	-0.849348	5.44669
	111.887	2.54843	-0.869513	5.44669
	111.884	2.68048	-0.884567	5.44669
	111.883	2.78993	-0.893248	5.44669
	111.884	2.7501	-0.900916	5.44669
	111.884	2.59	-0.886786	5.44669
	111.884	2.52054	-0.852272	5.44669
	111.862	2.64412	-0.838741	5.44669
	111.782	2.78492	-0.860433	5.44669
	111.679	2.81017	-0.87672	5.44669
	111.629	2.77231	-0.860468	5.44669
	111.64	2.74773	-0.837568	5.44669
	111.661	2.75094	-0.832121	5.44669
	111.666	2.76102	-0.83772	5.44669
	111.66	2.7641	-0.841961	5.44669
	111.656	2.76181	-0.84174	5.44669
	111.656	2.75976	-0.84014	5.44669
	111.658	2.75971	-0.847418	5.44669
	111.658	2.76042	-0.868024	5.44669
	111.658	2.76074	-0.876758	5.44669
	111.658	2.76062	-0.857777	5.44669
	111.658	2.76045	-0.836426	5.44669
	111.658	2.76043	-0.832598	5.44669
	111.636	2.76047	-0.838326	5.44669
	111.578	2.7605	-0.842045	5.44669
	111.554	2.7605	-0.84156	5.44669
	111.608	2.76049	-0.840034	5.44669
	111.668	2.76048	-0.847438	5.44669
	111.657	2.76049	-0.86807	5.44669
	111.583	2.76049	-0.87677	5.44669
	111.527	2.76049	-0.857766	5.44669
	111.502	2.76049	-0.836417	5.44669
	111.463	2.76049	-0.832599	5.44669
	111.425	2.76049	-0.83833	5.44669
	111.419	2.76049	-0.842046	5.44669
	111.429	2.80968	-0.84156	5.44669
	111.435	2.93645	-0.847904	5.44669
	111.434	3.03808	-0.867723	5.44669
	111.432	3.04603	-0.876459	5.44669
	111.431	3.0149	-0.86563	5.44669
	111.431	3.04848	-0.86468	5.44669
	111.41	3.13064	-0.869191	5.44669
	111.352	3.11295	-0.855845	5.44669
	111.328	3.0208	-0.838314	5.44669
	111.36	2.93049	-0.841948	5.44669
	111.362	2.86705	-0.86643	5.44669
	111.327	2.96171	-0.885913	5.44669
	111.285	3.13641	-0.887038	5.44669
	111.231	3.14456	-0.872977	5.44669
	111.194	3.08091	-0.849742	5.44669
	111.192	3.14895	-0.834453	5.44669
	111.204	3.26472	-0.834636	5.44669
	111.21	3.29926	-0.847753	5.44669
	111.208	3.2742	-0.870128	5.44669
	111.205	3.25169	-0.877522	5.44669
	111.204	3.2512	-0.857349	5.44669
	111.205	3.25901	-0.835975	5.44669
	111.206	3.26245	-0.832562	5.44669
	111.206	3.26112	-0.838471	5.44669
	111.205	3.25934	-0.842119	5.44669
	111.205	3.25907	-0.84154	5.44669
	111.205	3.25958	-0.839999	5.44669
	111.205	3.2599	-0.83956	5.44669
	111.205	3.25985	-0.839923	5.44669
	111.183	3.25971	-0.840232	5.44669
	111.103	3.25968	-0.840232	5.44669
	111	3.25971	-0.840122	5.44669
	110.95	3.25973	-0.840076	5.44669
	110.961	3.25973	-0.840096	5.44669
	110.982	3.25972	-0.840121	5.44669
	110.987	3.25972	-0.840124	5.44669
	110.981	3.25972	-0.840116	5.44669
	110.977	3.25972	-0.840112	5.44669
	110.978	3.25972	-0.840113	5.44669
	110.979	3.30891	-0.840115	5.44669
	110.98	3.48488	-0.840115	5.44669
	110.979	3.71328	-0.840115	5.44669
	110.979	3.82286	-0.840115	5.44669
	110.957	3.79968	-0.840115	5.44669
	110.899	3.75294	-0.840115	5.44669
	110.853	3.74191	-0.847986	5.44669
	110.827	3.75395	-0.86827	5.44669
	110.784	3.76292	-0.87666	5.44669
	110.745	3.7624	-0.857648	5.44669
	110.739	3.75899	-0.836407	5.44669
	110.75	3.75775	-0.832636	5.44669
	110.756	3.75844	-0.838349	5.44669
	110.755	3.75917	-0.842041	5.44669
	110.73	3.75923	-0.849421	5.44669
	110.65	3.759	-0.868187	5.44669
	110.569	3.75888	-0.876115	5.44669
	110.6	3.75891	-0.857449	5.44669
	110.692	3.75897	-0.844388	5.44669
	110.682	3.75898	-0.860909	5.44669
	110.573	3.75896	-0.874904	5.44669
	110.497	3.75895	-0.867408	5.44669
	110.499	3.75895	-0.865979	5.44669
	110.525	3.75896	-0.869103	5.44669
	110.536	3.75896	-0.863217	5.44669
	110.531	3.75896	-0.866292	5.44669
	110.525	3.75896	-0.878596	5.44669
	110.524	3.75896	-0.891941	5.44669
	110.526	3.75896	-0.902498	5.44669
	110.505	3.75896	-0.895785	5.44669
	110.447	3.75896	-0.880338	5.44669
	110.401	3.75896	-0.866976	5.44669
	110.375	3.75896	-0.849659	5.44669
	110.331	3.75896	-0.836559	5.44669
	110.292	3.80815	-0.835549	5.44669
	110.287	3.98412	-0.839516	5.44669
	110.297	4.16332	-0.841495	5.44669
	110.304	4.09694	-0.840907	5.44669
	110.303	3.84536	-0.839956	5.44669
	110.3	3.73824	-0.839767	5.44669
	110.299	3.92634	-0.840025	5.44669
	110.278	4.21352	-0.840201	5.44669
	110.221	4.3431	-0.840183	5.44669
	110.197	4.30737	-0.840113	5.44669
	110.228	4.24825	-0.84009	5.44669
	110.209	4.23649	-0.840105	5.44669
	110.116	4.25263	-0.84012	5.44669
	110.05	4.26358	-0.84012	5.44669
	110.05	4.26243	-0.840115	5.44669
	110.073	4.25805	-0.840113	5.44669
	110.082	4.25663	-0.840114	5.44669
	110.055	4.25759	-0.840115	5.44669
	109.971	4.2585	-0.840115	5.44669
	109.866	4.25854	-0.840115	5.44669
	109.818	4.25823	-0.840115	5.44669
	109.83	4.25809	-0.840115	5.44669
	109.851	4.25814	-0.840115	5.44669
	109.855	4.25821	-0.847986	5.44669
	109.85	4.25822	-0.86827	5.44669
	109.846	4.2582	-0.87666	5.44669
	109.846	4.30738	-0.865519	5.44669
	109.825	4.48335	-0.864562	5.44669
	109.746	4.66256	-0.869181	5.44669
	109.665	4.64536	-0.855882	5.44669
	109.672	4.56976	-0.838333	5.4507
	109.706	4.64183	-0.841943	5.46104
	109.674	4.76355	-0.874292	5.46531
	109.619	4.79916	-0.906196	5.45562
	109.602	4.77243	-0.89543	5.4448
	109.615	4.74883	-0.853967	5.44287
	109.625	4.74849	-0.8285	5.44579
	109.625	4.75674	-0.830681	5.44767
	109.622	4.76032	-0.840348	5.44742
	109.62	4.75889	-0.843575	5.44664
	109.621	4.75701	-0.841482	5.44641
	109.622	4.75674	-0.839458	5.44658
	109.622	4.75729	-0.839354	5.44674
	109.599	4.75762	-0.840029	5.44675
	109.541	4.75756	-0.84035	5.44669
	109.495	4.75742	-0.840243	5.44667
	109.492	4.75738	-0.847956	5.44668
	109.506	4.75741	-0.868212	5.44669
	109.491	4.75744	-0.876646	5.44669
	109.431	4.75744	-0.857663	5.44669
	109.382	4.75743	-0.836418	5.44669
	109.378	4.80662	-0.832636	5.44669
	109.393	4.98259	-0.838345	5.44669
	109.4	5.16179	-0.842039	5.44669
	109.398	5.09541	-0.841551	5.44669
	109.394	4.84384	-0.840033	5.44669
	109.394	4.68752	-0.84744	5.44669
	109.395	4.74885	-0.868071	5.44669
	109.395	4.9344	-0.87677	5.44669
	109.373	5.05603	-0.857765	5.44669
	109.315	5.10062	-0.836416	5.44669
	109.291	5.13469	-0.832599	5.44669
	109.345	5.09321	-0.83833	5.44669
	109.406	5.05741	-0.842046	5.44669
	109.416	5.15453	-0.841559	5.44669
	109.378	5.27255	-0.847904	5.44669
	109.288	5.2977	-0.867723	5.44669
	109.185	5.2679	-0.876459	5.44669
	109.14	5.24674	-0.857759	5.44669
	109.174	5.24851	-0.844395	5.44669
	109.252	5.25678	-0.860802	5.44669
	109.28	5.25961	-0.874856	5.44669
	109.22	5.25786	-0.859555	5.44669
	109.156	5.25612	-0.837848	5.44669
	109.146	5.25601	-0.832562	5.44669
	109.164	5.25659	-0.837806	5.44669
	109.175	5.25687	-0.84184	5.44669
	109.173	5.25678	-0.841659	5.44669
	109.168	5.25664	-0.848019	5.44669
	109.145	5.25662	-0.867736	5.44669
	109.088	5.25665	-0.876424	5.44669
	109.066	5.25668	-0.86561	5.44669
	109.097	5.25668	-0.872555	5.44669
	109.077	5.25667	-0.897355	5.44669
	108.984	5.25666	-0.892392	5.44669
	108.918	5.30586	-0.855845	5.44669
	108.919	5.43263	-0.830368	5.44669
	108.941	5.53425	-0.830797	5.44669
	108.95	5.54221	-0.839733	5.44669
	108.946	5.51108	-0.851147	5.44669
	108.941	5.49547	-0.869731	5.44669
	108.941	5.50004	-0.876148	5.44669
	108.942	5.50751	-0.856915	5.44669
	108.921	5.50902	-0.836281	5.44669
	108.841	5.55618	-0.840715	5.44669
	108.737	5.68158	-0.866636	5.44669
	108.709	5.78334	-0.878567	5.44669
	108.777	5.79185	-0.859029	5.44669
	108.822	5.76089	-0.836307	5.44669
	108.774	5.74517	-0.832104	5.44669
	108.708	5.74962	-0.838161	5.44669
	108.693	5.75709	-0.842152	5.44669
	108.71	5.75863	-0.841664	5.44669
	108.722	5.75662	-0.84004	5.44669
	108.721	5.75523	-0.839533	5.44669
	108.694	5.75537	-0.839898	5.44669
	108.612	5.75591	-0.840231	5.44669
	108.51	5.7561	-0.84024	5.44669
	108.461	5.75598	-0.840126	5.44669
	108.472	5.75587	-0.840075	5.44669
	108.493	5.75586	-0.847965	5.44669
	108.497	5.7559	-0.868276	5.44669
	108.492	5.75592	-0.876669	5.44669
	108.488	5.75591	-0.85765	5.44669
	108.488	5.7559	-0.836404	5.44669
	108.49	5.7559	-0.832634	5.44669
	108.49	5.7559	-0.84622	5.44669
	108.49	5.7559	-0.870197	5.44669
	108.49	5.7559	-0.878096	5.44669
	108.49	5.7559	-0.857565	5.44669
	108.49	5.7559	-0.835861	5.44669
	108.49	5.7559	-0.832438	5.44669
	108.49	5.7559	-0.83846	5.44669
	108.49	5.7559	-0.842158	5.44669
	108.49	5.7559	-0.84156	5.44669
	108.49	5.80509	-0.839994	5.44669
	108.49	5.93187	-0.83955	5.44669
	108.468	6.03349	-0.839921	5.44669
	108.388	6.04145	-0.840234	5.44669
	108.284	5.96113	-0.840234	5.44669
	108.235	5.81874	-0.840122	5.44669
	108.245	5.72169	-0.840076	5.44669
	108.266	5.7212	-0.840096	5.44669
	108.271	5.80303	-0.840121	5.44669
	108.266	5.99258	-0.840124	5.44669
	108.262	6.21502	-0.840117	5.44669
	108.262	6.31727	-0.840112	5.44669
	108.264	6.29314	-0.840113	5.44669
	108.264	6.24861	-0.840115	5.44669
	108.264	6.18965	-0.840115	5.44669
	108.263	6.07466	-0.847986	5.44669
	108.263	6.03064	-0.86827	5.44669
	108.241	6.1488	-0.87666	5.44669
	108.184	6.27828	-0.865519	5.44669
	108.138	6.30071	-0.864562	5.44669
	108.112	6.2657	-0.869181	5.44669
	108.068	6.24331	-0.855882	5.44669
	108.03	6.24643	-0.838333	5.44669
	108.024	6.25569	-0.834072	5.44669
	108.035	6.25847	-0.838266	5.44669
	108.041	6.25634	-0.841496	5.44669
	108.04	6.30365	-0.841352	5.44669
	108.037	6.43039	-0.840142	5.44669
	108.036	6.48348	-0.839687	5.44669
	108.037	6.36495	-0.847796	5.44669
	108.038	6.23208	-0.868343	5.44669
	108.037	6.20837	-0.876757	5.44669
	108.015	6.24405	-0.857663	5.44669
	107.935	6.31636	-0.836378	5.44669
	107.854	6.44009	-0.832619	5.44669
	107.884	6.53222	-0.838352	5.44669
	107.976	6.58647	-0.842048	5.44669
	107.967	6.68427	-0.841552	5.44669
	107.858	6.77222	-0.84003	5.44669
	107.782	6.78479	-0.839568	5.44669
	107.783	6.76046	-0.839916	5.44669
	107.81	6.74606	-0.840226	5.44669
	107.821	6.74872	-0.840232	5.44669
	107.815	6.75496	-0.840124	5.44669
	107.809	6.75663	-0.847948	5.44669
	107.809	6.75511	-0.868251	5.44669
	107.811	6.75388	-0.876665	5.44669
	107.812	6.75391	-0.865528	5.44669
	107.811	6.75435	-0.872435	5.44669
	107.811	6.75453	-0.897334	5.44669
	107.789	6.75445	-0.892426	5.44669
	107.709	6.75435	-0.855867	5.44669
	107.605	6.75434	-0.830365	5.44669
	107.556	6.75437	-0.838658	5.44669
	107.566	6.75439	-0.867886	5.44669
	107.587	6.75438	-0.879823	5.44669
	107.592	6.75437	-0.859111	5.44669
	107.587	6.75437	-0.835895	5.44669
	107.583	6.75437	-0.831902	5.44669
	107.583	6.75437	-0.838223	5.44669
	107.585	6.75437	-0.85012	5.44669
	107.585	6.75437	-0.869838	5.44669
	107.585	6.75437	-0.876558	5.44669
	107.585	6.75437	-0.857048	5.44669
	107.585	6.75437	-0.836192	5.44669
	107.585	6.75437	-0.832759	5.44669
	107.585	6.75437	-0.838477	5.44669
	107.585	6.75437	-0.842051	5.44669
	107.585	6.75437	-0.841509	5.44669
	107.585	6.75437	-0.840011	5.44669
	107.585	6.75437	-0.839576	5.44669
	107.585	6.80356	-0.839926	5.44669
	107.585	6.93034	-0.840227	5.44669
	107.585	7.03196	-0.840229	5.44669
	107.585	7.03992	-0.840123	5.44669
	107.585	7.00879	-0.840077	5.44669
	107.585	6.99318	-0.840096	5.44669
	107.585	6.94856	-0.847991	5.44669
	107.585	6.87845	-0.868279	5.44669
	107.585	6.95429	-0.876661	5.44669
	107.585	7.17271	-0.865516	5.44669
	107.585	7.31204	-0.864561	5.44669
	107.585	7.30461	-0.869181	5.44669
	107.562	7.25385	-0.855883	5.44669
	107.505	7.23553	-0.838333	5.44669
	107.459	7.24594	-0.841943	5.44669
	107.455	7.25683	-0.866421	5.44669
	107.492	7.25768	-0.878041	5.44669
	107.556	7.25417	-0.858885	5.44669
	107.578	7.2524	-0.844305	5.44669
	107.498	7.2529	-0.868234	5.44669
	107.38	7.25375	-0.90286	5.44669
	107.324	7.25392	-0.896192	5.44669
	107.337	7.25369	-0.855474	5.44669
	107.362	7.25354	-0.82886	5.44669
	107.367	7.25355	-0.830297	5.44669
	107.361	7.25361	-0.840059	5.44669
	107.356	7.25363	-0.84359	5.44669
	107.357	7.25362	-0.841592	5.44669
	107.358	7.25361	-0.839498	5.44669
	107.359	7.25361	-0.839332	5.44669
	107.359	7.25361	-0.847877	5.44669
	107.358	7.25361	-0.868503	5.44669
	107.336	7.25361	-0.876796	5.44669
	107.256	7.25361	-0.857622	5.44669
	107.153	7.25361	-0.836347	5.44669
	107.103	7.25361	-0.832621	5.44669
	107.114	7.25361	-0.838363	5.44669
	107.135	7.25361	-0.842053	5.44669
	107.14	7.25361	-0.84155	5.44669
	107.134	7.25361	-0.840027	5.44669
	107.13	7.3028	-0.839568	5.44669
	107.131	7.42958	-0.839917	5.44669
	107.132	7.5312	-0.840226	5.44669
	107.133	7.53916	-0.840232	5.44669
	107.11	7.50802	-0.840124	5.44669
	107.052	7.54161	-0.840077	5.44669
	107.006	7.67295	-0.840096	5.44669
	106.98	7.78204	-0.84012	5.44669
	106.937	7.74232	-0.840124	5.44669
	106.898	7.58238	-0.840117	5.44669
	106.892	7.51296	-0.847983	5.44669
	106.903	7.63649	-0.868269	5.44669
	106.909	7.77726	-0.87666	5.44669
	106.908	7.80251	-0.857649	5.44669
	106.906	7.76467	-0.836407	5.44669
	106.905	7.7401	-0.832636	5.44669
	106.906	7.7433	-0.838349	5.44669
	106.906	7.75338	-0.842041	5.44669
	106.884	7.75646	-0.84155	5.44669
	106.804	7.75417	-0.840032	5.44669
	106.7	7.75212	-0.83957	5.44669
	106.673	7.75207	-0.839916	5.44669
	106.763	7.75278	-0.848096	5.44669
	106.866	7.7531	-0.868387	5.44669
	106.84	7.75297	-0.876669	5.44669
	106.721	7.75281	-0.857611	5.44669
	106.646	7.75279	-0.836387	5.44669
	106.652	7.75283	-0.832642	5.44669
	106.68	7.75286	-0.846229	5.44669
	106.69	7.75286	-0.870198	5.44669
	106.684	7.75285	-0.878093	5.44669
	106.678	7.75284	-0.865434	5.44669
	106.677	7.75284	-0.864017	5.44669
	106.679	7.75285	-0.868983	5.44669
	106.68	7.75285	-0.855993	5.44669
	106.68	7.75285	-0.83845	5.44669
	106.679	7.75285	-0.834082	5.44669
	106.679	7.75285	-0.838228	5.44669
	106.68	7.75285	-0.841477	5.44669
	106.657	7.75285	-0.841357	5.44669
	106.578	7.75285	-0.840151	5.44669
	106.474	7.75285	-0.839688	5.44669
	106.424	7.75285	-0.839923	5.44669
	106.435	7.75285	-0.848057	5.44669
	106.456	7.75285	-0.868368	5.44669
	106.461	7.80204	-0.876675	5.44669
	106.456	7.92881	-0.85762	5.44669
	106.451	7.98124	-0.84426	5.44669
	106.452	7.91162	-0.868665	5.44669
	106.453	7.95483	-0.910927	5.44669
	106.432	8.15966	-0.924277	5.44669
	106.351	8.25575	-0.891919	5.44669
	106.248	8.12888	-0.846377	5.44669
	106.198	7.97745	-0.826617	5.44669
	106.208	7.89977	-0.840469	5.44669
	106.23	7.86247	-0.869977	5.44669
	106.235	7.91437	-0.880055	5.44669
	106.229	8.00488	-0.858465	5.44669
	106.225	8.08232	-0.843413	5.44669
	106.225	8.19016	-0.860139	5.44669
	106.227	8.27402	-0.874928	5.44669
	106.228	8.28131	-0.859821	5.44669
	106.227	8.25621	-0.837933	5.44669
	106.227	8.24338	-0.832504	5.44669
	106.227	8.24696	-0.837751	5.44669
	106.227	8.25303	-0.841838	5.44669
	106.205	8.2543	-0.841678	5.44669
	106.125	8.25267	-0.840157	5.44669
	106.021	8.25154	-0.839577	5.44669
	105.972	8.25165	-0.839874	5.44669
	105.982	8.25209	-0.848076	5.44669
	106.003	8.25224	-0.868394	5.44669
	106.008	8.25215	-0.876679	5.44669
	106.003	8.25205	-0.857612	5.44669
	105.999	8.25205	-0.836385	5.44669
	105.999	8.25208	-0.83264	5.44669
	106.001	8.25209	-0.838358	5.44669
	106.001	8.25209	-0.842044	5.44669
	106.001	8.25208	-0.841548	5.44669
	106.001	8.25208	-0.84003	5.44669
	106.001	8.25208	-0.83957	5.44669
	106.001	8.25208	-0.839917	5.44669
	106.001	8.30127	-0.840226	5.44669
	106.001	8.42805	-0.840232	5.44669
	105.978	8.52967	-0.840124	5.44669
	105.921	8.58682	-0.840077	5.44669
	105.897	8.63327	-0.840096	5.44669
	105.951	8.54332	-0.84012	5.44669
	106.011	8.37664	-0.840124	5.44669
	106	8.37017	-0.840117	5.44669
	105.926	8.48087	-0.840112	5.44669
	105.869	8.5873	-0.840113	5.44669
	105.845	8.70007	-0.847986	5.44669
	105.806	8.77569	-0.868271	5.44669
	105.768	8.77777	-0.87666	5.44669
	105.761	8.75342	-0.857648	5.44669
	105.771	8.74275	-0.836407	5.44669
	105.778	8.74697	-0.832636	5.44669
	105.777	8.75254	-0.838349	5.44669
	105.774	8.75338	-0.842041	5.44669
	105.773	8.75174	-0.84155	5.44669
	105.774	8.75077	-0.840032	5.44669
	105.775	8.75094	-0.83957	5.44669
	105.775	8.75135	-0.839916	5.44669
	105.774	8.75147	-0.840225	5.44669
	105.774	8.75137	-0.840232	5.44669
	105.774	8.75129	-0.840124	5.44669
	105.774	8.75129	-0.840077	5.44669
	105.774	8.75132	-0.847966	5.44669
	105.774	8.75133	-0.868276	5.44669
	105.774	8.75132	-0.876669	5.44669
	105.774	8.75132	-0.85765	5.44669
	105.774	8.75132	-0.836404	5.44669
	105.774	8.75132	-0.832635	5.44669
	105.752	8.75132	-0.84622	5.44669
	105.695	8.75132	-0.870197	5.44669
	105.649	8.75132	-0.878096	5.44669
	105.623	8.75132	-0.857565	5.44669
	105.579	8.75132	-0.835861	5.44669
	105.54	8.75132	-0.832438	5.44669
	105.535	8.80051	-0.83846	5.44669
	105.545	8.92728	-0.842158	5.44669
	105.552	8.97972	-0.84156	5.44669
	105.551	8.8609	-0.839994	5.44669
	105.548	8.72814	-0.83955	5.44669
	105.547	8.75377	-0.839921	5.44669
	105.525	8.96544	-0.840234	5.44669
	105.469	9.21691	-0.840234	5.44669
	105.422	9.32342	-0.840122	5.44669
	105.396	9.29076	-0.840076	5.44669
	105.375	9.24113	-0.840096	5.44669
	105.416	9.23226	-0.840121	5.44669
	105.492	9.24623	-0.847995	5.44669
	105.472	9.25525	-0.868272	5.44669
	105.365	9.25405	-0.876657	5.44669
	105.293	9.25035	-0.857646	5.44669
	105.295	9.24923	-0.844278	5.44669
	105.321	9.25007	-0.860792	5.44669
	105.331	9.25082	-0.882765	5.44669
	105.326	9.25084	-0.88773	5.44669
	105.298	9.25058	-0.874387	5.44669
	105.24	9.25046	-0.850087	5.44669
	105.196	9.25051	-0.834096	5.44669
	105.171	9.25057	-0.834364	5.44669
	105.127	9.25058	-0.847766	5.44669
	105.088	9.25056	-0.87023	5.44669
	105.082	9.25055	-0.87756	5.44669
	105.093	9.25055	-0.857329	5.44669
	105.099	9.25056	-0.835953	5.44669
	105.098	9.25056	-0.83256	5.44669
	105.095	9.25056	-0.838478	5.44669
	105.094	9.25055	-0.842122	5.44669
	105.095	9.25055	-0.841539	5.44669
	105.096	9.25055	-0.839998	5.44669
	105.096	9.25055	-0.83956	5.44669
	105.096	9.25055	-0.839924	5.44669
	105.073	9.25055	-0.840232	5.44669
	105.016	9.25055	-0.840232	5.44669
	104.97	9.29974	-0.840122	5.44669
	104.966	9.42652	-0.840076	5.44669
	105.002	9.47895	-0.840096	5.44669
	105.045	9.36013	-0.847991	5.44669
	105.009	9.22738	-0.868279	5.44669
	104.906	9.20382	-0.876661	5.44669
	104.841	9.23952	-0.857646	5.44669
	104.846	9.31178	-0.836405	5.44669
	104.869	9.48468	-0.832636	5.44669
	104.878	9.6544	-0.83835	5.44669
	104.873	9.63432	-0.842041	5.44669
	104.868	9.56087	-0.84155	5.44669
	104.867	9.63489	-0.840031	5.44669
	104.869	9.75664	-0.83957	5.44669
	104.87	9.74239	-0.839916	5.44669
	104.87	9.58859	-0.840225	5.44669
	104.869	9.51267	-0.840232	5.44669
	104.869	9.6313	-0.840124	5.44669
	104.869	9.77233	-0.840077	5.44669
	104.869	9.79943	-0.840096	5.44669
	104.869	9.76227	-0.84012	5.44669
	104.847	9.73732	-0.840124	5.44669
	104.789	9.74013	-0.840117	5.44669
	104.766	9.75017	-0.840112	5.44669
	104.797	9.75338	-0.840113	5.44669
	104.8	9.75116	-0.840115	5.44669
	104.765	9.74909	-0.840115	5.44669
	104.722	9.74901	-0.847986	5.44669
	104.669	9.74971	-0.86827	5.44669
	104.631	9.75004	-0.87666	5.44669
	104.63	9.74992	-0.857648	5.44669
	104.642	9.74976	-0.836407	5.44669
	104.647	9.74973	-0.832636	5.44669
	104.645	9.74978	-0.838349	5.44669
	104.642	9.74981	-0.842041	5.44669
	104.642	9.7498	-0.84155	5.44669
	104.643	9.79898	-0.840032	5.44669
	104.621	9.92575	-0.83957	5.44669
	104.541	9.97819	-0.839916	5.44669
	104.46	9.85937	-0.840225	5.44669
	104.467	9.72662	-0.840232	5.44669
	104.502	9.70305	-0.847995	5.44669
	104.469	9.78795	-0.868233	5.44669
	104.414	9.98699	-0.884511	5.44669
	104.398	10.2123	-0.885809	5.44669
	104.41	10.3124	-0.872961	5.44669
	104.421	10.2372	-0.850172	5.44669
	104.421	10.0166	-0.842509	5.44669
	104.417	9.8283	-0.870587	5.44669
	104.393	9.90677	-0.904485	5.44669
	104.314	10.1666	-0.896037	5.44669
	104.234	10.3221	-0.854831	5.44669
	104.241	10.3067	-0.828646	5.44669
	104.275	10.2468	-0.838307	5.44669
	104.243	10.2276	-0.868349	5.44669
	104.188	10.2408	-0.880142	5.44669
	104.171	10.2532	-0.866951	5.44669
	104.184	10.2537	-0.871795	5.44669
	104.194	10.2495	-0.896561	5.44669
	104.194	10.2476	-0.9002	5.44669
	104.191	10.2482	-0.884256	5.44669
	104.189	10.2492	-0.874913	5.44669
	104.19	10.2494	-0.876449	5.44669
	104.191	10.2491	-0.880379	5.44669
	104.191	10.2489	-0.881474	5.44669
	104.19	10.249	-0.872664	5.44669
	104.19	10.2982	-0.851596	5.44669
	104.19	10.425	-0.835342	5.44669
	104.168	10.5266	-0.84222	5.44669
	104.088	10.5346	-0.867602	5.44669
	103.985	10.5034	-0.886308	5.44669
	103.957	10.537	-0.886787	5.44669
	104.025	10.6192	-0.872732	5.44669
	104.093	10.5523	-0.849728	5.44669
	104.101	10.3826	-0.834534	5.44669
	104.059	10.3666	-0.834675	5.44669
	103.991	10.4252	-0.83987	5.44669
	103.947	10.407	-0.849824	5.44669
	103.948	10.4693	-0.869129	5.44669
	103.964	10.6638	-0.876366	5.44669
	103.97	10.7488	-0.85722	5.44669
	103.966	10.6209	-0.836332	5.44669
	103.963	10.5222	-0.832757	5.44669
	103.963	10.6223	-0.838426	5.44669
	103.964	10.7637	-0.84203	5.44669
	103.964	10.7976	-0.841519	5.44669
	103.964	10.7631	-0.840022	5.44669
	103.964	10.7369	-0.839577	5.44669
	103.964	10.7382	-0.839922	5.44669
	103.964	10.7481	-0.848096	5.44669
	103.964	10.7518	-0.868385	5.44669
	103.964	10.7498	-0.876668	5.44669
	103.964	10.7477	-0.857611	5.44669
	103.964	10.7475	-0.836388	5.44669
	103.964	10.7481	-0.832642	5.44669
	103.964	10.7485	-0.838358	5.44669
	103.964	10.7484	-0.842043	5.44669
	103.964	10.7482	-0.841548	5.44669
	103.964	10.7482	-0.847901	5.44669
	103.942	10.7482	-0.867725	5.44669
	103.884	10.7483	-0.876462	5.44669
	103.838	10.7483	-0.86563	5.44669
	103.835	10.7483	-0.864679	5.44669
	103.849	10.7483	-0.869191	5.44669
	103.834	10.7483	-0.855845	5.44669
	103.774	10.7483	-0.846185	5.44669
	103.725	10.7483	-0.862233	5.44669
	103.72	10.7483	-0.87482	5.44669
	103.735	10.7483	-0.859031	5.44669
	103.743	10.7483	-0.837641	5.44669
	103.741	10.7483	-0.832662	5.44669
	103.737	10.7483	-0.837921	5.44669
	103.736	10.7483	-0.841853	5.44669
	103.737	10.7483	-0.841624	5.44669
	103.738	10.7483	-0.840129	5.44669
	103.738	10.7483	-0.839585	5.44669
	103.738	10.7483	-0.839888	5.44669
	103.738	10.7975	-0.840208	5.44669
	103.738	10.9734	-0.840235	5.44669
	103.715	11.1526	-0.848003	5.44669
	103.636	11.0862	-0.876106	5.44669
	103.532	10.8839	-0.904794	5.44669
	103.482	10.9035	-0.902068	5.44669
	103.493	11.0949	-0.889975	5.44669
	103.514	11.0872	-0.893631	5.44669
	103.519	10.9049	-0.884947	5.44669
	103.514	10.912	-0.854099	5.44669
	103.51	11.1401	-0.83229	5.44669
	103.51	11.2586	-0.840094	5.44669
	103.511	11.1327	-0.867803	5.44669
	103.512	11.023	-0.879278	5.44669
	103.512	11.1177	-0.858912	5.44669
	103.489	11.2608	-0.836006	5.44669
	103.432	11.2973	-0.832019	5.44669
	103.408	11.2633	-0.838233	5.44669
	103.44	11.2364	-0.850083	5.44669
	103.42	11.2372	-0.869819	5.44669
	103.327	11.2471	-0.876563	5.44669
	103.261	11.251	-0.857057	5.4507
	103.261	11.2491	-0.836194	5.46104
	103.284	11.2469	-0.840628	5.46531
	103.293	11.2467	-0.866631	5.45562
	103.289	11.2474	-0.886467	5.4448
	103.284	11.2477	-0.887199	5.44287
	103.283	11.2476	-0.872848	5.44579
	103.285	11.2475	-0.84963	5.44767
	103.286	11.2474	-0.834452	5.44742
	103.286	11.2475	-0.834675	5.44664
	103.285	11.2475	-0.839899	5.44641
	103.285	11.2475	-0.841966	5.44658
	103.285	11.2475	-0.840968	5.44674
	103.285	11.2475	-0.839814	5.44675
	103.285	11.2475	-0.839686	5.44669
	103.263	11.2475	-0.840042	5.44667
	103.183	11.2475	-0.840237	5.44668
	103.102	11.2475	-0.848062	5.44669
	103.11	11.2475	-0.868259	5.44669
	103.144	11.2475	-0.876628	5.44669
	103.111	11.2475	-0.857639	5.44669
	103.056	11.2475	-0.836414	5.44669
	103.04	11.2475	-0.832643	5.44669
	103.052	11.2475	-0.838349	5.44669
	103.063	11.2475	-0.842039	5.44669
	103.063	11.2475	-0.841549	5.44669
	103.059	11.2475	-0.847903	5.44669
	103.058	11.2967	-0.875596	5.44669
	103.058	11.4235	-0.904616	5.44669
	103.059	11.5251	-0.894303	5.44669
	103.059	11.5822	-0.854057	5.44669
	103.059	11.6287	-0.828938	5.44669
	103.059	11.5879	-0.830833	5.44669
	103.059	11.548	-0.840256	5.44669
	103.059	11.594	-0.843482	5.44669
	103.059	11.5367	-0.841476	5.44669
	103.059	11.3836	-0.839488	5.44669
	103.037	11.4203	-0.839368	5.44669
	102.979	11.6505	-0.840025	5.44669
	102.933	11.8084	-0.848213	5.44669
	102.929	11.8046	-0.868398	5.44268
	102.944	11.7487	-0.876632	5.43234
	102.928	11.7269	-0.857591	5.42806
	102.869	11.7377	-0.836393	5.43775
	102.842	11.75	-0.832651	5.44858
	102.895	11.7513	-0.83836	5.4505
	102.934	11.7475	-0.842041	5.44759
	102.887	11.7454	-0.841546	5.44571
	102.825	11.7459	-0.84003	5.44595
	102.811	11.7469	-0.847441	5.44673
	102.826	11.7471	-0.868072	5.44696
	102.815	11.7468	-0.87677	5.44679
	102.757	11.7467	-0.857765	5.44663
	102.729	11.7467	-0.836416	5.44663
	102.781	11.7467	-0.832599	5.44668
	102.82	11.7468	-0.83833	5.44671
	102.752	11.7467	-0.842046	5.4467
	102.632	11.7467	-0.841559	5.44668
	102.572	11.7467	-0.840033	5.44668
	102.606	11.7467	-0.839567	5.44669
	102.689	11.7467	-0.847785	5.44669
	102.719	11.7467	-0.868381	5.44669
	102.659	11.7467	-0.876777	5.44669
	102.594	11.7467	-0.857658	5.44669
	102.583	11.7467	-0.836369	5.44669
	102.601	11.7959	-0.832617	5.44669
	102.612	11.9227	-0.838354	5.44669
	102.611	11.9751	-0.849921	5.44669
	102.606	11.8563	-0.869708	5.44669
	102.605	11.7236	-0.876574	5.44669
	102.606	11.7	-0.857101	5.44669
	102.607	11.7357	-0.844079	5.44669
	102.607	11.7588	-0.860903	5.44669
	102.606	11.7557	-0.875011	5.44669
	102.606	11.7462	-0.859584	5.44669
	102.606	11.7433	-0.837805	5.44669
	102.606	11.7455	-0.840405	5.44669
	102.606	11.7474	-0.865965	5.44669
	102.606	11.7967	-0.878396	5.44669
	102.606	11.9228	-0.859196	5.44669
	102.606	11.9749	-0.836438	5.44669
	102.606	11.8562	-0.832099	5.44669
	102.606	11.7728	-0.845984	5.44669
	102.606	11.876	-0.870289	5.44669
	102.584	11.9641	-0.878218	5.44669
	102.527	11.8683	-0.857584	5.44669
	102.503	11.7817	-0.835826	5.44669
	102.557	11.8754	-0.832416	5.44669
	102.617	11.9607	-0.846334	5.44669
	102.605	11.8671	-0.870323	5.44669
	102.532	11.7332	-0.878108	5.44669
	102.497	11.7494	-0.857525	5.44669
	102.553	11.9575	-0.835841	5.44669
	102.595	12.1617	-0.832443	5.44669
	102.527	12.0943	-0.838469	5.44669
	102.406	11.8826	-0.84216	5.44669
	102.345	11.8987	-0.841558	5.44669
	102.357	12.0919	-0.847863	5.44669
	102.383	12.1355	-0.867706	5.44669
	102.389	12.0309	-0.876467	5.44669
	102.383	11.963	-0.857768	5.44669
	102.378	12.0196	-0.836525	5.44669
	102.378	12.1733	-0.832643	5.44669
	102.38	12.2836	-0.83831	5.44669
	102.381	12.2856	-0.842022	5.44669
	102.38	12.2489	-0.841556	5.44669
	102.38	12.2331	-0.840041	5.44669
	102.38	12.1903	-0.839571	5.44669
	102.38	12.0719	-0.839913	5.44669
	102.38	11.9715	-0.848094	5.44669
	102.38	11.961	-0.868387	5.44669
	102.38	11.9907	-0.87667	5.44669
	102.38	12.0066	-0.857611	5.44669
	102.38	12.0518	-0.836387	5.44669
	102.38	12.1713	-0.840512	5.44669
	102.38	12.2713	-0.874384	5.44669
	102.38	12.2811	-0.906743	5.44669
	102.38	12.2514	-0.895626	5.44669
	102.38	12.2357	-0.853855	5.44669
	102.38	12.2397	-0.828383	5.44669
	102.38	12.247	-0.830672	5.44669
	102.38	12.2486	-0.840386	5.44669
	102.38	12.1975	-0.843594	5.44669
	102.38	12.0202	-0.841477	5.44669
	102.38	11.8411	-0.839449	5.44669
	102.38	11.908	-0.839352	5.44669
	102.38	12.1598	-0.840032	5.44669
	102.38	12.316	-0.840351	5.44669
	102.38	12.3037	-0.840243	5.44669
	102.358	12.2449	-0.840085	5.44669
	102.3	12.225	-0.840056	5.44669
	102.276	12.2375	-0.840101	5.44669
	102.33	12.2499	-0.84013	5.44669
	102.391	12.2506	-0.840126	5.44669
	102.401	12.1973	-0.847985	5.44669
	102.363	12.0686	-0.868266	5.44669
	102.272	12.0168	-0.876658	5.44669
	102.17	12.1366	-0.857649	5.44669
	102.125	12.2695	-0.836408	5.44669
	102.159	12.2928	-0.832636	5.44669
	102.237	12.2569	-0.838349	5.44669
	102.265	12.2339	-0.842041	5.44669
	102.228	12.237	-0.84155	5.44669
	102.221	12.2465	-0.847902	5.44669
	102.235	12.2494	-0.867725	5.44669
	102.198	12.2472	-0.876461	5.44669
	102.149	12.2453	-0.857759	5.44669
	102.137	12.2452	-0.836524	5.44669
	102.148	12.2459	-0.832646	5.44669
	102.158	12.2462	-0.838311	5.44669
	102.157	12.2461	-0.842022	5.44669
	102.154	12.2459	-0.841556	5.44669
	102.153	12.2459	-0.840041	5.44669
	102.153	12.246	-0.839572	5.44669
	102.154	12.246	-0.839914	5.44669
	102.154	12.246	-0.840224	5.44669
	102.154	12.246	-0.840232	5.44669
	102.154	12.246	-0.847996	5.44669
	102.154	12.246	-0.868233	5.44669
	102.154	12.246	-0.87664	5.44669
	102.154	12.246	-0.857653	5.44669
	102.154	12.246	-0.836416	5.44669
	102.154	12.246	-0.840509	5.44669
	102.154	12.246	-0.866502	5.44669
	102.154	12.246	-0.886455	5.44669
	102.154	12.246	-0.887239	5.44669
	102.154	12.246	-0.872869	5.44669
	102.154	12.246	-0.849625	5.44669
	102.154	12.246	-0.834442	5.44669
	102.154	12.246	-0.834673	5.44669
	102.154	12.246	-0.847772	5.44669
	102.154	12.246	-0.870123	5.44669
	102.154	12.246	-0.877513	5.44669
	102.176	12.246	-0.865218	5.44669
	102.233	12.246	-0.864133	5.44669
	102.257	12.246	-0.869108	5.44669
	102.203	12.246	-0.863875	5.44669
	102.143	12.246	-0.866565	5.44669
	102.133	12.246	-0.870606	5.44669
	102.149	12.246	-0.855767	5.44669
	102.159	12.246	-0.837778	5.44669
	102.158	12.246	-0.833881	5.44669
	102.153	12.246	-0.838383	5.44268
	102.152	12.246	-0.841613	5.43234
	102.153	12.246	-0.841359	5.42806
	102.154	12.246	-0.840104	5.43775
	102.176	12.246	-0.839668	5.44858
	102.234	12.246	-0.839932	5.4505
	102.257	12.246	-0.840197	5.44759
	102.203	12.246	-0.848085	5.44571
	102.143	12.246	-0.868283	5.44595
	102.133	12.246	-0.87663	5.44673
	102.149	12.246	-0.857631	5.44696
	102.181	12.246	-0.83641	5.44679
	102.238	12.246	-0.832644	5.44663
	102.257	12.246	-0.838351	5.44663
	102.202	12.246	-0.84991	5.44668
	102.143	12.246	-0.869704	5.44671
	102.133	12.246	-0.876577	5.4467
	102.149	12.246	-0.857104	5.44668
	102.159	12.246	-0.836208	5.44668
	102.158	12.246	-0.832747	5.44669
	102.153	12.246	-0.838466	5.44669
	102.152	12.246	-0.842051	5.44669
	102.153	12.246	-0.841513	5.44669
	102.154	12.246	-0.840012	5.44669
	102.154	12.246	-0.839575	5.44669
	102.176	12.246	-0.839925	5.44669
	102.256	12.246	-0.840227	5.44669
	102.337	12.246	-0.840229	5.44669
	102.307	12.246	-0.840123	5.44669
	102.193	12.246	-0.840077	5.44669
	102.122	12.246	-0.840096	5.44669
	102.128	12.246	-0.84012	5.44669
	102.154	12.246	-0.840124	5.44669
	102.186	12.246	-0.840117	5.44669
	102.237	12.246	-0.840112	5.44669
	102.255	12.246	-0.840113	5.44669
	102.201	12.246	-0.840115	5.44669
	102.143	12.246	-0.847986	5.44669
	102.155	12.246	-0.86827	5.44669
	102.229	12.246	-0.88453	5.44669
	102.263	12.246	-0.885804	5.44669
	102.207	12.246	-0.872952	5.44669
	102.165	12.246	-0.85017	5.44669
	102.211	12.246	-0.834641	5.44669
	102.252	12.246	-0.834563	5.44669
	102.209	12.246	-0.839785	5.44669
	102.148	12.246	-0.841958	5.44669
	102.155	12.246	-0.841005	5.44669
	102.227	12.246	-0.839833	5.44669
	102.284	12.246	-0.83968	5.44669
	102.288	12.246	-0.840033	5.44669
	102.269	12.246	-0.840235	5.44669
	102.283	12.246	-0.840194	5.44669
	102.343	12.246	-0.840105	5.44669
	102.394	12.246	-0.840083	5.44669
	102.376	12.246	-0.840105	5.44669
	102.303	12.246	-0.840122	5.44669
	102.271	12.246	-0.840121	5.44669
	102.327	12.246	-0.840115	5.44669
	102.391	12.246	-0.840112	5.44669
	102.403	12.246	-0.840114	5.44669
	102.385	12.246	-0.840115	5.44669
	102.374	12.246	-0.840115	5.44669
	102.376	12.1968	-0.840115	5.44669
	102.38	12.07	-0.840115	5.44669
	102.382	12.0176	-0.840115	5.44669
	102.381	12.0872	-0.840115	5.44669
	102.38	12.044	-0.840115	5.44669
	102.38	11.8883	-0.840115	5.44669
	102.38	11.919	-0.840115	5.44669
	102.38	12.0983	-0.840115	5.44669
	102.402	12.0818	-0.840115	5.44669
	102.46	11.8507	-0.847985	5.44669
	102.484	11.7344	-0.86827	5.44669
	102.43	11.9114	-0.87666	5.44669
	102.392	12.148	-0.857648	5.44669
	102.439	12.105	-0.836407	5.44669
	102.501	11.8427	-0.832636	5.44669
	102.515	11.6736	-0.838349	5.44669
	102.499	11.6842	-0.842041	5.44669
	102.51	11.7469	-0.84155	5.44669
	102.569	11.7691	-0.840032	5.44669
	102.619	11.756	-0.83957	5.44669
	102.624	11.7427	-0.839916	5.44669
	102.609	11.7417	-0.840225	5.44669
	102.601	11.7461	-0.840232	5.44669
	102.603	11.7482	-0.840124	5.44669
	102.607	11.7476	-0.840077	5.44669
	102.608	11.7466	-0.840096	5.44669
	102.607	11.7464	-0.84012	5.44669
	102.606	11.7466	-0.840124	5.44669
	102.606	11.7468	-0.840117	5.44669
	102.606	11.7468	-0.840112	5.44669
	102.606	11.7467	-0.840113	5.44669
	102.606	11.7467	-0.840115	5.44669
	102.606	11.7467	-0.840115	5.44669
	102.606	11.7467	-0.840115	5.44669
	102.606	11.7467	-0.847985	5.44669
	102.606	11.7467	-0.86827	5.44669
	102.606	11.7467	-0.87666	5.44669
	102.606	11.7467	-0.857648	5.44669
	102.629	11.7467	-0.836407	5.44669
	102.686	11.7467	-0.832636	5.44669
	102.732	11.7467	-0.838349	5.44669
	102.736	11.7467	-0.849912	5.44669
	102.722	11.7467	-0.869706	5.44669
	102.737	11.7467	-0.884447	5.44669
	102.774	11.7467	-0.885259	5.44669
	102.766	11.7467	-0.872753	5.44669
	102.747	11.7467	-0.85028	5.44669
	102.785	11.7467	-0.842629	5.44669
	102.838	11.7467	-0.862728	5.44669
	102.851	11.7467	-0.876292	5.44669
	102.838	11.7467	-0.867343	5.44669
	102.828	11.7467	-0.865458	5.44669
	102.829	11.7467	-0.868908	5.44669
	102.833	11.7467	-0.85545	5.44669
	102.834	11.7467	-0.838249	5.44669
	102.833	11.7467	-0.834191	5.44669
	102.832	11.7467	-0.838345	5.44669
	102.832	11.7467	-0.841487	5.44669
	102.833	11.7467	-0.84132	5.44669
	102.855	11.7467	-0.840132	5.44669
	102.935	11.7467	-0.839694	5.44669
	103.016	11.7467	-0.839932	5.44669
	103.008	11.6975	-0.840188	5.44669
	102.974	11.5708	-0.84021	5.44669
	103.006	11.4691	-0.840129	5.44669
	103.062	11.412	-0.840087	5.44669
	103.078	11.3164	-0.840098	5.44669
	103.066	11.2795	-0.840118	5.44669
	103.055	11.3938	-0.840122	5.44669
	103.055	11.4699	-0.847987	5.44669
	103.059	11.3652	-0.868269	5.44669
	103.06	11.2299	-0.876658	5.44669
	103.06	11.2002	-0.865519	5.44669
	103.059	11.2835	-0.864563	5.44669
	103.059	11.4348	-0.869181	5.44669
	103.059	11.4853	-0.855882	5.44669
	103.081	11.357	-0.838333	5.44669
	103.139	11.2209	-0.834072	5.44669
	103.162	11.1994	-0.838266	5.44669
	103.131	11.2371	-0.841496	5.44669
	103.128	11.2603	-0.841352	5.44669
	103.141	11.2566	-0.840142	5.44669
	103.126	11.2468	-0.839687	5.44669
	103.156	11.244	-0.839926	5.44669
	103.247	11.2463	-0.848058	5.44669
	103.309	11.2482	-0.868368	5.44669
	103.308	11.2482	-0.876675	5.44669
	103.286	11.2475	-0.86549	5.44669
	103.278	11.2473	-0.864545	5.44669
	103.282	11.2474	-0.869184	5.44669
	103.286	11.2475	-0.85589	5.44669
	103.287	11.2476	-0.838335	5.44669
	103.285	11.2475	-0.83407	5.44669
	103.285	11.2475	-0.838264	5.44669
	103.285	11.2475	-0.841496	5.44669
	103.285	11.2475	-0.841352	5.44669
	103.285	11.2475	-0.840142	5.44669
	103.285	11.2475	-0.839686	5.44669
	103.285	11.2475	-0.839926	5.44669
	103.285	11.2475	-0.840188	5.44669
	103.285	11.2475	-0.848083	5.44669
	103.285	11.2475	-0.868285	5.44669
	103.285	11.2475	-0.884502	5.44669
	103.285	11.2475	-0.885786	5.44669
	103.307	11.2475	-0.872954	5.44669
	103.387	11.2475	-0.850177	5.44669
	103.491	11.2475	-0.834643	5.44669
	103.54	11.2475	-0.834561	5.44669
	103.53	11.1983	-0.839783	5.44669
	103.509	11.0715	-0.841958	5.44669
	103.504	10.9699	-0.841006	5.44669
	103.509	10.962	-0.839833	5.44669
	103.513	11.0423	-0.83968	5.44669
	103.513	11.1847	-0.840033	5.44669
	103.511	11.2817	-0.840235	5.44669
	103.511	11.2822	-0.840194	5.44669
	103.511	11.2496	-0.840105	5.44669
	103.534	11.1868	-0.840083	5.44669
	103.591	11.066	-0.840105	5.44669
	103.615	10.9717	-0.840122	5.44669
	103.583	10.9155	-0.840121	5.44669
	103.603	10.8668	-0.840115	5.44669
	103.696	10.9063	-0.840112	5.44669
	103.762	10.9465	-0.840114	5.44669
	103.762	10.8519	-0.847986	5.44669
	103.739	10.7334	-0.876141	5.44669
	103.73	10.7071	-0.904815	5.44669
	103.734	10.7366	-0.894193	5.44669
	103.739	10.7581	-0.85394	5.44669
	103.74	10.7565	-0.828928	5.44669
	103.738	10.7482	-0.830871	5.44669
	103.737	10.7453	-0.840275	5.44669
	103.737	10.747	-0.843477	5.44669
	103.738	10.7488	-0.849338	5.44669
	103.76	10.7489	-0.867642	5.44669
	103.818	10.7483	-0.875916	5.44669
	103.864	10.7481	-0.85756	5.44669
	103.889	10.7481	-0.844505	5.44669
	103.933	10.7483	-0.860918	5.44669
	103.972	10.7483	-0.882737	5.44669
	103.978	10.7483	-0.895544	5.44669
	103.967	10.7483	-0.902529	5.44669
	103.96	10.7483	-0.886646	5.44669
	103.962	10.7483	-0.85164	5.44669
	103.964	10.7483	-0.830655	5.44669
	103.943	10.7483	-0.840283	5.44669
	103.885	10.7483	-0.876334	5.44669
	103.86	10.7483	-0.915513	5.44669
	103.914	10.7483	-0.923466	5.44669
	103.975	10.7483	-0.889948	5.44669
	103.985	10.7483	-0.84584	5.44669
	103.969	10.6991	-0.827093	5.44669
	103.959	10.5723	-0.840859	5.44669
	103.96	10.5199	-0.869972	5.44669
	103.964	10.6387	-0.879914	5.44669
	103.966	10.7714	-0.858408	5.44669
	103.965	10.795	-0.843439	5.44669
	103.964	10.7593	-0.868041	5.44669
	103.986	10.7362	-0.910958	5.44669
	104.066	10.6901	-0.924511	5.44669
	104.17	10.5236	-0.892006	5.44669
	104.219	10.3473	-0.854201	5.44669
	104.209	10.3623	-0.854722	5.44669
	104.188	10.436	-0.87701	5.44669
	104.183	10.3639	-0.887527	5.44669
	104.188	10.2428	-0.876356	5.44669
	104.192	10.2075	-0.850985	5.44669
	104.192	10.2342	-0.833772	5.44669
	104.19	10.2576	-0.833909	5.44669
	104.19	10.2579	-0.83982	5.44669
	104.19	10.2497	-0.842205	5.44669
	104.19	10.2462	-0.848967	5.44669
	104.19	10.2476	-0.867939	5.44669
	104.19	10.2494	-0.876172	5.44669
	104.19	10.2497	-0.865432	5.44669
	104.19	10.2	-0.864699	5.44669
	104.19	10.0729	-0.87714	5.44669
	104.213	10.0205	-0.884026	5.44669
	104.292	10.1395	-0.882712	5.44669
	104.396	10.2723	-0.87975	5.44669
	104.446	10.2466	-0.871111	5.44669
	104.435	10.0349	-0.851558	5.44669
	104.414	9.78342	-0.843749	5.44669
	104.409	9.67692	-0.862743	5.44669
	104.414	9.70959	-0.8759	5.44669
	104.418	9.75921	-0.859303	5.44669
	104.418	9.81727	-0.845242	5.44669
	104.417	9.93008	-0.860608	5.44669
	104.416	9.9735	-0.874474	5.44669
	104.416	9.85587	-0.859464	5.44669
	104.417	9.77601	-0.837945	5.44669
	104.439	9.88035	-0.832636	5.44669
	104.496	9.96764	-0.837802	5.44669
	104.542	9.87114	-0.849683	5.44669
	104.546	9.7353	-0.869805	5.44669
	104.532	9.70251	-0.876699	5.44669
	104.547	9.73544	-0.857119	5.44669
	104.607	9.76063	-0.836171	5.44669
	104.656	9.75944	-0.840596	5.44669
	104.66	9.74998	-0.866626	5.44669
	104.645	9.74644	-0.878605	5.44669
	104.638	9.74832	-0.866919	5.44669
	104.64	9.75037	-0.864458	5.44669
	104.643	9.75055	-0.86864	5.44669
	104.644	9.74991	-0.855693	5.44669
	104.643	9.74957	-0.838446	5.44669
	104.665	9.74966	-0.834187	5.44669
	104.722	9.74981	-0.846144	5.44669
	104.769	9.74985	-0.877485	5.44669
	104.795	9.74981	-0.906034	5.44669
	104.816	9.74978	-0.894226	5.44669
	104.797	9.74978	-0.853521	5.44669
	104.779	9.74979	-0.828741	5.44669
	104.822	9.74979	-0.830941	5.44669
	104.876	9.74979	-0.840371	5.44669
	104.888	9.74979	-0.843492	5.44669
	104.874	9.74979	-0.841439	5.44669
	104.865	9.74979	-0.84734	5.44669
	104.865	9.7006	-0.867529	5.44669
	104.869	9.52463	-0.876579	5.44669
	104.871	9.34543	-0.857878	5.44669
	104.87	9.41181	-0.836532	5.44669
	104.869	9.66338	-0.840478	5.44669
	104.869	9.77051	-0.866448	5.44669
	104.869	9.58241	-0.878573	5.44669
	104.892	9.29523	-0.859098	5.44669
	104.949	9.16564	-0.836334	5.44669
	104.995	9.20138	-0.832091	5.44669
	105.021	9.2605	-0.838146	5.44669
	105.064	9.27225	-0.84215	5.44669
	105.103	9.25612	-0.841668	5.44669
	105.109	9.24517	-0.840042	5.44669
	105.098	9.24632	-0.839532	5.44669
	105.092	9.2507	-0.839897	5.44669
	105.093	9.25212	-0.84023	5.44669
	105.096	9.25116	-0.840241	5.44669
	105.097	9.25025	-0.840126	5.44669
	105.118	9.25021	-0.840075	5.44669
	105.197	9.25052	-0.840094	5.44669
	105.279	9.25066	-0.84012	5.44669
	105.271	9.25061	-0.840124	5.44669
	105.237	9.25054	-0.840117	5.44669
	105.269	9.25053	-0.840112	5.44669
	105.325	9.25055	-0.840113	5.44669
	105.341	9.25056	-0.840115	5.44669
	105.329	9.25056	-0.847986	5.44669
	105.318	9.25055	-0.86827	5.44669
	105.318	9.25055	-0.87666	5.44669
	105.321	9.25055	-0.865519	5.44669
	105.323	9.25056	-0.864562	5.44669
	105.322	9.25056	-0.869181	5.44669
	105.322	9.25055	-0.855882	5.44669
	105.321	9.25055	-0.846204	5.44669
	105.322	9.25055	-0.862227	5.44669
	105.344	9.25055	-0.874811	5.44669
	105.424	9.25055	-0.859029	5.44669
	105.527	9.20136	-0.845514	5.44669
	105.577	9.07459	-0.860819	5.44669
	105.567	8.97297	-0.874466	5.44669
	105.545	8.91582	-0.867256	5.44669
	105.54	8.82018	-0.866071	5.44669
	105.546	8.73416	-0.869196	5.44669
	105.55	8.77082	-0.855352	5.44669
	105.55	8.92126	-0.838106	5.44669
	105.548	9.03698	-0.834165	5.44669
	105.548	9.0424	-0.838386	5.44669
	105.548	8.95599	-0.841513	5.44669
	105.548	8.81196	-0.841316	5.44669
	105.548	8.71638	-0.840121	5.44669
	105.548	8.7171	-0.83969	5.44669
	105.548	8.74971	-0.839935	5.44669
	105.548	8.76286	-0.848061	5.44669
	105.548	8.75673	-0.868366	5.44669
	105.57	8.74948	-0.876673	5.44669
	105.65	8.74863	-0.85762	5.44669
	105.731	8.75084	-0.83639	5.44669
	105.701	8.75208	-0.84051	5.44669
	105.587	8.7518	-0.866512	5.44669
	105.539	8.75125	-0.878588	5.44669
	105.624	8.75112	-0.866953	5.44669
	105.732	8.75126	-0.864478	5.44669
	105.733	8.75136	-0.868636	5.44669
	105.693	8.75136	-0.855684	5.44669
	105.72	8.75132	-0.838444	5.44669
	105.775	8.7513	-0.834189	5.44669
	105.793	8.75131	-0.838275	5.44669
	105.782	8.75132	-0.841458	5.44669
	105.771	8.75132	-0.849203	5.44669
	105.77	8.70213	-0.868303	5.44669
	105.774	8.57535	-0.884111	5.44669
	105.776	8.52292	-0.885616	5.44669
	105.775	8.64174	-0.880893	5.44669
	105.774	8.77449	-0.878421	5.44669
	105.774	8.74887	-0.871201	5.44669
	105.774	8.58639	-0.859939	5.44669
	105.774	8.46169	-0.864215	5.44669
	105.774	8.40761	-0.871027	5.44669
	105.797	8.37065	-0.85678	5.44669
	105.876	8.4143	-0.838053	5.44669
	105.98	8.50123	-0.841506	5.44669
	106.03	8.5801	-0.866338	5.44669
	106.019	8.64062	-0.878161	5.44669
	105.998	8.54879	-0.858965	5.44669
	105.993	8.32713	-0.836425	5.44669
	105.998	8.19213	-0.832176	5.44669
	106.002	8.20252	-0.84602	5.44669
	106.002	8.25299	-0.870277	5.44669
	106.001	8.27013	-0.8782	5.44669
	106	8.25933	-0.85758	5.44669
	106	8.2487	-0.835831	5.44669
	106.001	8.24809	-0.832419	5.44669
	106.001	8.25161	-0.838463	5.44669
	106.001	8.2533	-0.850037	5.44669
	106.001	8.25276	-0.877589	5.44669
	106.023	8.25193	-0.912563	5.44669
	106.103	8.25178	-0.929653	5.44669
	106.206	8.25201	-0.918447	5.44669
	106.256	8.25216	-0.890997	5.44669
	106.245	8.25214	-0.87297	5.44669
	106.224	8.25208	-0.865641	5.44669
	106.219	8.25206	-0.851727	5.44669
	106.225	8.25207	-0.837901	5.44669
	106.229	8.25209	-0.835376	5.44669
	106.229	8.2029	-0.838967	5.44669
	106.227	8.07612	-0.849197	5.44669
	106.226	8.02368	-0.869187	5.44669
	106.227	8.1425	-0.876613	5.44669
	106.227	8.22607	-0.857303	5.44669
	106.227	8.07367	-0.836279	5.44669
	106.227	7.85876	-0.832705	5.44669
	106.227	7.85288	-0.838423	5.44669
	106.249	7.93155	-0.842048	5.44669
	106.329	7.91815	-0.841527	5.44669
	106.433	7.9261	-0.840019	5.44669
	106.482	7.94076	-0.839573	5.44669
	106.472	7.84674	-0.839922	5.44669
	106.451	7.73754	-0.848097	5.44669
	106.446	7.71499	-0.868386	5.44669
	106.451	7.74273	-0.876668	5.44669
	106.455	7.76212	-0.857611	5.44669
	106.455	7.76033	-0.836388	5.44669
	106.453	7.75269	-0.832642	5.44669
	106.453	7.75012	-0.838358	5.44669
	106.475	7.75176	-0.849914	5.44669
	106.555	7.75336	-0.869704	5.44669
	106.637	7.75345	-0.876575	5.44669
	106.629	7.75292	-0.857103	5.44669
	106.594	7.75266	-0.836209	5.44669
	106.627	7.75274	-0.832747	5.44669
	106.682	7.75287	-0.838466	5.44669
	106.698	7.75289	-0.842051	5.44669
	106.686	7.75286	-0.841513	5.44669
	106.676	7.75284	-0.840012	5.44669
	106.675	7.75284	-0.839575	5.44669
	106.679	7.75285	-0.839925	5.44669
	106.681	7.75285	-0.840227	5.44669
	106.68	7.75285	-0.840229	5.44669
	106.679	7.75285	-0.840123	5.44669
	106.679	7.75285	-0.840077	5.44669
	106.679	7.75285	-0.840096	5.44669
	106.68	7.75285	-0.84012	5.44669
	106.702	7.75285	-0.840124	5.44669
	106.759	7.75285	-0.847987	5.44669
	106.783	7.75285	-0.868268	5.44669
	106.729	7.75285	-0.876658	5.44669
	106.691	7.75285	-0.865519	5.44669
	106.76	7.75285	-0.864563	5.44669
	106.88	7.75285	-0.877052	5.44669
	106.94	7.70366	-0.884038	5.44669
	106.928	7.57688	-0.874878	5.44669
	106.903	7.52445	-0.859476	5.44669
	106.897	7.64327	-0.862713	5.44669
	106.903	7.77602	-0.870562	5.44669
	106.908	7.79959	-0.857119	5.44669
	106.908	7.76388	-0.846231	5.44669
	106.906	7.69162	-0.861799	5.44669
	106.905	7.56791	-0.882492	5.44669
	106.906	7.47578	-0.887258	5.44669
	106.906	7.42152	-0.874286	5.44669
	106.906	7.32371	-0.858083	5.44669
	106.906	7.23576	-0.86234	5.44669
	106.928	7.22319	-0.870901	5.44669
	107.008	7.24753	-0.857394	5.44669
	107.111	7.26192	-0.838355	5.44669
	107.161	7.25926	-0.833544	5.44669
	107.151	7.25302	-0.838037	5.44669
	107.129	7.25136	-0.849458	5.44669
	107.124	7.25288	-0.877498	5.44669
	107.13	7.2541	-0.90486	5.44669
	107.134	7.25408	-0.89373	5.44669
	107.134	7.25363	-0.85373	5.44669
	107.132	7.25345	-0.829005	5.44669
	107.132	7.25354	-0.838848	5.44669
	107.154	7.25364	-0.868448	5.44669
	107.212	7.25365	-0.879991	5.44669
	107.236	7.25362	-0.866852	5.44669
	107.204	7.2536	-0.863937	5.44669
	107.224	7.2536	-0.868445	5.4507
	107.317	7.25361	-0.855796	5.46104
	107.382	7.25361	-0.838559	5.46531
	107.382	7.25361	-0.834197	5.45562
	107.36	7.25361	-0.838238	5.4448
	107.35	7.25361	-0.84144	5.44287
	107.355	7.25361	-0.841338	5.44579
	107.36	7.25361	-0.840156	5.44767
	107.36	7.25361	-0.839697	5.44742
	107.359	7.20442	-0.839925	5.44664
	107.358	7.02846	-0.848054	5.44641
	107.358	6.84925	-0.868367	5.44658
	107.358	6.86644	-0.876675	5.44674
	107.359	6.94205	-0.857621	5.44675
	107.358	6.91916	-0.836389	5.44669
	107.358	6.92422	-0.832639	5.44667
	107.381	6.94105	-0.838356	5.44668
	107.46	6.89815	-0.842043	5.44669
	107.564	6.91576	-0.841549	5.44669
	107.614	6.94497	-0.84003	5.44669
	107.603	6.85361	-0.83957	5.44669
	107.582	6.74035	-0.839917	5.44669
	107.577	6.71515	-0.840225	5.44669
	107.582	6.74324	-0.840232	5.44669
	107.587	6.7637	-0.840124	5.44669
	107.586	6.76225	-0.840077	5.44669
	107.585	6.75436	-0.840096	5.44669
	107.584	6.75157	-0.847991	5.44669
	107.584	6.75321	-0.87615	5.44669
	107.585	6.75488	-0.904817	5.44669
	107.585	6.755	-0.894191	5.44669
	107.585	6.75446	-0.853938	5.44669
	107.585	6.75419	-0.828928	5.44669
	107.585	6.75427	-0.830871	5.44669
	107.585	6.7544	-0.840276	5.44669
	107.585	6.75442	-0.843477	5.44669
	107.585	6.75439	-0.841467	5.44669
	107.585	6.75436	-0.839486	5.44669
	107.585	6.75436	-0.839371	5.44669
	107.585	6.75437	-0.840027	5.44669
	107.585	6.75438	-0.840342	5.44669
	107.585	6.75438	-0.840241	5.44669
	107.585	6.75437	-0.840087	5.44669
	107.585	6.75437	-0.840058	5.44669
	107.585	6.75437	-0.840101	5.44669
	107.585	6.70519	-0.840129	5.44669
	107.607	6.57841	-0.840126	5.44669
	107.687	6.52598	-0.840114	5.44669
	107.768	6.6448	-0.840111	5.44669
	107.76	6.72836	-0.840113	5.44669
	107.726	6.57596	-0.840116	5.44268
	107.759	6.36105	-0.840116	5.43234
	107.814	6.40436	-0.840115	5.42806
	107.83	6.659	-0.847985	5.43775
	107.818	6.77562	-0.86827	5.44858
	107.807	6.5904	-0.87666	5.4505
	107.807	6.30106	-0.857648	5.44759
	107.811	6.16954	-0.836407	5.44571
	107.812	6.25442	-0.832636	5.44595
	107.812	6.49018	-0.838349	5.44673
	107.811	6.73063	-0.842041	5.44696
	107.811	6.77477	-0.84155	5.44679
	107.811	6.56453	-0.840032	5.44663
	107.811	6.29052	-0.83957	5.44663
	107.811	6.17432	-0.839916	5.44668
	107.833	6.21098	-0.840225	5.44671
	107.913	6.26573	-0.840232	5.4467
	108.017	6.27533	-0.840124	5.44668
	108.066	6.25984	-0.840077	5.44668
	108.056	6.24993	-0.840096	5.44669
	108.035	6.25129	-0.84012	5.44669
	108.03	6.25538	-0.840124	5.44669
	108.035	6.25661	-0.840117	5.44669
	108.039	6.25567	-0.840112	5.44669
	108.039	6.25484	-0.840113	5.44669
	108.037	6.25483	-0.840115	5.44669
	108.037	6.25511	-0.840115	5.44669
	108.037	6.25524	-0.840115	5.44669
	108.037	6.25519	-0.840115	5.44669
	108.037	6.25512	-0.840115	5.44669
	108.037	6.25511	-0.840115	5.44669
	108.037	6.25513	-0.840115	5.44669
	108.037	6.20596	-0.840115	5.44669
	108.06	6.07918	-0.840115	5.44669
	108.117	6.02674	-0.847985	5.44669
	108.163	6.14556	-0.86827	5.44669
	108.189	6.22912	-0.87666	5.44669
	108.232	6.07672	-0.857648	5.44669
	108.271	5.86181	-0.836407	5.44669
	108.277	5.90512	-0.840507	5.44669
	108.266	6.15976	-0.866504	5.44669
	108.26	6.27638	-0.878586	5.44669
	108.261	6.14035	-0.859084	5.44669
	108.264	6.02698	-0.836323	5.44669
	108.265	6.12386	-0.832091	5.44268
	108.264	6.21994	-0.83815	5.43234
	108.286	6.08059	-0.842152	5.42806
	108.365	5.8175	-0.841667	5.43775
	108.469	5.68064	-0.840041	5.44858
	108.519	5.70475	-0.839532	5.4505
	108.508	5.76159	-0.839897	5.44759
	108.487	5.77652	-0.840231	5.44571
	108.482	5.76253	-0.848111	5.44595
	108.488	5.75135	-0.876153	5.44673
	108.492	5.75164	-0.912646	5.44696
	108.491	5.75574	-0.922328	5.44679
	108.49	5.75735	-0.89049	5.44663
	108.489	5.75657	-0.846471	5.44663
	108.49	5.75567	-0.827165	5.44668
	108.49	5.75557	-0.840665	5.44671
	108.49	5.75585	-0.877735	5.4467
	108.49	5.756	-0.908094	5.44668
	108.49	5.75596	-0.895001	5.44668
	108.49	5.75589	-0.853113	5.44669
	108.49	5.75588	-0.828295	5.44669
	108.49	5.75589	-0.830899	5.44669
	108.49	5.75591	-0.840512	5.44669
	108.49	5.75591	-0.843566	5.44669
	108.49	5.7559	-0.84142	5.44669
	108.49	5.7559	-0.839435	5.44669
	108.49	5.7559	-0.839366	5.44669
	108.512	5.7559	-0.840043	5.44669
	108.592	5.7559	-0.840351	5.44669
	108.695	5.7559	-0.840239	5.44669
	108.745	5.70671	-0.840083	5.44268
	108.735	5.57994	-0.840057	5.43234
	108.713	5.5275	-0.840102	5.42806
	108.708	5.64632	-0.84013	5.43775
	108.714	5.77908	-0.847996	5.44858
	108.718	5.75345	-0.868269	5.4505
	108.718	5.59097	-0.876655	5.44759
	108.716	5.51547	-0.857647	5.44571
	108.716	5.63735	-0.844278	5.44595
	108.716	5.7796	-0.860793	5.44673
	108.716	5.80605	-0.874894	5.44696
	108.716	5.76818	-0.867445	5.44679
	108.716	5.69398	-0.865998	5.44663
	108.738	5.52104	-0.869098	5.44663
	108.796	5.30281	-0.855337	5.44668
	108.82	5.2456	-0.838134	5.44671
	108.766	5.39327	-0.834182	5.4467
	108.728	5.49036	-0.838383	5.44668
	108.797	5.38251	-0.841506	5.44668
	108.917	5.23843	-0.841314	5.44669
	108.977	5.20622	-0.840123	5.44669
	108.965	5.24232	-0.839692	5.44669
	108.939	5.26864	-0.839935	5.44669
	108.933	5.26679	-0.84019	5.44669
	108.94	5.25665	-0.84021	5.44669
	108.945	5.25306	-0.840128	5.44669
	108.944	5.25516	-0.840086	5.44669
	108.942	5.25732	-0.840098	5.44669
	108.942	5.25747	-0.840118	5.44669
	108.942	5.25677	-0.840122	5.44669
	108.943	5.25643	-0.840117	5.44669
	108.943	5.25653	-0.840113	5.44669
	108.965	5.25669	-0.840113	5.44669
	109.044	5.25673	-0.840115	5.44669
	109.148	5.25668	-0.840115	5.44669
	109.175	5.25665	-0.840115	5.44669
	109.107	5.25666	-0.840115	5.44669
	109.04	5.25667	-0.840115	5.44669
	109.032	5.25667	-0.840115	5.44669
	109.073	5.25667	-0.840115	5.44669
	109.142	5.25667	-0.840115	5.44669
	109.186	5.25667	-0.847985	5.44669
	109.184	5.25667	-0.86827	5.44669
	109.169	5.25667	-0.87666	5.44669
	109.163	5.25667	-0.857648	5.44669
	109.166	5.25667	-0.836407	5.44669
	109.17	5.25667	-0.832636	5.44669
	109.17	5.25667	-0.84622	5.44669
	109.169	5.25667	-0.870197	5.44669
	109.168	5.25667	-0.878095	5.44669
	109.191	5.25667	-0.857565	5.44669
	109.271	5.25667	-0.835862	5.44669
	109.374	5.20748	-0.832438	5.44669
	109.424	5.0807	-0.83846	5.44669
	109.391	5.02827	-0.842158	5.44669
	109.313	5.14709	-0.849431	5.44669
	109.261	5.23065	-0.86815	5.44669
	109.263	5.07825	-0.876095	5.44669
	109.304	4.81415	-0.865325	5.44669
	109.368	4.73069	-0.864682	5.44669
	109.411	4.8837	-0.8693	5.44268
	109.41	4.99236	-0.85589	5.43234
	109.396	4.88747	-0.838294	5.42806
	109.39	4.74051	-0.834053	5.43775
	109.393	4.70604	-0.838272	5.44858
	109.396	4.74222	-0.849376	5.4505
	109.396	4.76938	-0.869509	5.44759
	109.395	4.76785	-0.876684	5.44571
	109.395	4.75755	-0.857218	5.44595
	109.395	4.75378	-0.836218	5.44673
	109.395	4.75586	-0.83271	5.44696
	109.395	4.75807	-0.838447	5.44679
	109.395	4.75826	-0.842056	5.44663
	109.395	4.75755	-0.841522	5.44663
	109.395	4.75719	-0.840014	5.44668
	109.417	4.75729	-0.839573	5.44671
	109.497	4.75746	-0.839923	5.4467
	109.601	4.75749	-0.840227	5.44668
	109.65	4.75745	-0.84023	5.44668
	109.64	4.75742	-0.840123	5.44669
	109.619	4.75742	-0.840077	5.44669
	109.614	4.70824	-0.840096	5.44669
	109.619	4.58147	-0.84012	5.44669
	109.623	4.52904	-0.840124	5.44669
	109.623	4.64785	-0.847987	5.44669
	109.621	4.78061	-0.876139	5.44669
	109.621	4.80417	-0.904814	5.44669
	109.643	4.76847	-0.894193	5.44669
	109.723	4.6962	-0.861811	5.44669
	109.805	4.57249	-0.857084	5.44669
	109.797	4.48036	-0.867415	5.44669
	109.763	4.4261	-0.857809	5.44669
	109.795	4.32829	-0.847639	5.44669
	109.85	4.24035	-0.862144	5.44669
	109.867	4.22778	-0.874266	5.44669
	109.854	4.3013	-0.866701	5.44669
	109.844	4.44247	-0.86591	5.44669
	109.844	4.49224	-0.877196	5.44669
	109.847	4.36719	-0.883619	5.44669
	109.849	4.23277	-0.874651	5.44669
	109.848	4.21072	-0.851659	5.44669
	109.847	4.24765	-0.834661	5.44669
	109.847	4.2707	-0.841912	5.44669
	109.848	4.26719	-0.867715	5.44669
	109.848	4.25752	-0.878594	5.44669
	109.848	4.25472	-0.858657	5.44669
	109.848	4.25698	-0.836142	5.44669
	109.848	4.25892	-0.832167	5.44669
	109.87	4.25893	-0.838246	5.44669
	109.927	4.25824	-0.842165	5.44669
	109.973	4.25795	-0.841639	5.44669
	109.999	4.25808	-0.840025	5.44669
	110.043	4.25823	-0.839535	5.44669
	110.082	4.25825	-0.839904	5.44669
	110.087	4.25821	-0.840232	5.44669
	110.077	4.25818	-0.840239	5.44669
	110.093	4.20899	-0.840125	5.44669
	110.151	4.03304	-0.847946	5.44669
	110.178	3.85384	-0.86825	5.44669
	110.125	3.87103	-0.876665	5.44669
	110.086	3.94663	-0.857658	5.44669
	110.155	3.87455	-0.836409	5.44669
	110.274	3.80203	-0.832634	5.44669
	110.335	3.94239	-0.846218	5.44669
	110.323	4.14833	-0.878067	5.44669
	110.297	4.15473	-0.906252	5.44669
	110.291	4.07946	-0.901981	5.44669
	110.297	4.14329	-0.88155	5.44669
	110.302	4.21224	-0.865274	5.44669
	110.302	4.07331	-0.848514	5.44669
	110.3	3.82005	-0.836684	5.44669
	110.3	3.68716	-0.843879	5.44669
	110.3	3.70944	-0.86782	5.44669
	110.3	3.7641	-0.885809	5.44669
	110.3	3.77877	-0.894372	5.44669
	110.3	3.76544	-0.900945	5.44669
	110.3	3.75463	-0.89427	5.44669
	110.3	3.75484	-0.880255	5.44669
	110.3	3.75877	-0.86748	5.44669
	110.323	3.76034	-0.857771	5.44669
	110.402	3.75961	-0.872507	5.44669
	110.506	3.75874	-0.900131	5.44669
	110.533	3.75864	-0.893573	5.44669
	110.465	3.7589	-0.855353	5.44669
	110.42	3.75905	-0.829742	5.44669
	110.469	3.75902	-0.830709	5.44669
	110.535	3.75895	-0.839919	5.44669
	110.549	3.75894	-0.843385	5.44669
	110.533	3.75895	-0.841556	5.44669
	110.521	3.75896	-0.847427	5.44669
	110.522	3.75896	-0.867524	5.44669
	110.526	3.75896	-0.876546	5.44669
	110.528	3.75896	-0.857866	5.44669
	110.527	3.75896	-0.836538	5.44669
	110.526	3.75896	-0.832614	5.44669
	110.526	3.75896	-0.838293	5.44669
	110.526	3.75896	-0.842025	5.44669
	110.527	3.75896	-0.841564	5.44669
	110.527	3.75896	-0.840043	5.44669
	110.549	3.70977	-0.83957	5.44669
	110.606	3.58299	-0.839912	5.44669
	110.652	3.48137	-0.840224	5.44669
	110.678	3.47341	-0.840232	5.44669
	110.722	3.55374	-0.840125	5.44669
	110.761	3.69612	-0.840077	5.44669
	110.766	3.79317	-0.840095	5.44669
	110.756	3.79366	-0.84012	5.44669
	110.749	3.71183	-0.840124	5.44669
	110.75	3.57147	-0.840117	5.44669
	110.753	3.525	-0.840112	5.44669
	110.754	3.65114	-0.840113	5.44669
	110.753	3.78485	-0.847986	5.44669
	110.753	3.75702	-0.868271	5.44669
	110.753	3.54409	-0.87666	5.44669
	110.753	3.29287	-0.857648	5.44669
	110.753	3.2361	-0.836407	5.44669
	110.775	3.39569	-0.832636	5.44669
	110.855	3.49761	-0.838349	5.44669
	110.936	3.38755	-0.842041	5.44669
	110.906	3.29002	-0.84155	5.44669
	110.792	3.38426	-0.840032	5.44669
	110.743	3.4736	-0.84744	5.44669
	110.829	3.38155	-0.868071	5.44669
	110.959	3.29604	-0.87677	5.44669
	111.018	3.38891	-0.857765	5.44669
	111.001	3.47341	-0.844287	5.44669
	110.975	3.37981	-0.860754	5.44669
	110.969	3.24619	-0.874875	5.44669
	110.977	3.21329	-0.85958	5.44669
	110.982	3.24539	-0.837851	5.44669
	110.981	3.27027	-0.832555	5.44669
	110.979	3.26925	-0.837801	5.44669
	110.978	3.25996	-0.841841	5.44669
	110.979	3.25644	-0.841661	5.44669
	110.979	3.25826	-0.840149	5.44669
	110.979	3.26028	-0.83958	5.44669
	110.979	3.26048	-0.839878	5.44669
	110.979	3.25984	-0.840206	5.44669
	110.979	3.2595	-0.840237	5.44669
	110.979	3.25959	-0.840134	5.44669
	110.979	3.25975	-0.840079	5.44669
	111.001	3.25978	-0.847964	5.44669
	111.081	3.25974	-0.876145	5.44669
	111.185	3.25971	-0.904824	5.44669
	111.212	3.25971	-0.894196	5.44669
	111.144	3.25972	-0.861809	5.44669
	111.099	3.25973	-0.857082	5.44669
	111.148	3.25972	-0.867415	5.44669
	111.214	3.25972	-0.857809	5.44669
	111.228	3.21053	-0.839769	5.44669
	111.212	3.08376	-0.833989	5.44669
	111.2	3.03133	-0.845591	5.44669
	111.201	3.15014	-0.869453	5.44669
	111.205	3.23371	-0.885878	5.44669
	111.207	3.1305	-0.885948	5.44669
	111.206	3.04236	-0.872533	5.44669
	111.205	3.1381	-0.849943	5.44669
	111.205	3.27393	-0.834695	5.44669
	111.205	3.30698	-0.834666	5.44669
	111.205	3.22498	-0.839809	5.44669
	111.205	3.02377	-0.841931	5.44669
	111.205	2.79651	-0.840986	5.44669
	111.205	2.69638	-0.839834	5.44669
	111.205	2.72311	-0.839688	5.44669
	111.205	2.76798	-0.847906	5.44669
	111.205	2.82616	-0.868389	5.44669
	111.205	2.9407	-0.876737	5.44669
	111.205	3.034	-0.865509	5.44669
	111.228	3.04282	-0.86453	5.44669
	111.285	2.96581	-0.869171	5.44669
	111.309	2.82451	-0.85589	5.44669
	111.277	2.72674	-0.84621	5.44669
	111.297	2.77475	-0.862228	5.44669
	111.367	2.93413	-0.882679	5.44669
	111.376	3.00038	-0.887184	5.44669
	111.352	2.87571	-0.874189	5.44669
	111.383	2.73559	-0.850198	5.44669
	111.434	2.71102	-0.834213	5.44669
	111.449	2.74892	-0.834373	5.44669
	111.438	2.77327	-0.839858	5.44669
	111.428	2.76996	-0.842056	5.44669
	111.428	2.75991	-0.84102	5.44669
	111.454	2.75688	-0.847675	5.44669
	111.513	2.75918	-0.875689	5.44669
	111.536	2.76122	-0.912607	5.44669
	111.481	2.76126	-0.922476	5.44669
	111.443	2.76055	-0.890566	5.44669
	111.49	2.76024	-0.84645	5.44669
	111.553	2.76036	-0.827129	5.44669
	111.567	2.76052	-0.832787	5.44669
	111.551	2.76055	-0.841719	5.44669
	111.562	2.7605	-0.8434	5.44669
	111.62	2.76047	-0.840922	5.44669
	111.671	2.76048	-0.839285	5.44669
	111.676	2.76049	-0.83948	5.44669
	111.661	2.76049	-0.840144	5.44669
	111.653	2.76049	-0.840352	5.44669
	111.655	2.76049	-0.840204	5.44669
	111.658	2.76049	-0.840068	5.44669
	111.659	2.76049	-0.840063	5.44669
	111.658	2.76049	-0.84011	5.44669
	111.658	2.76049	-0.840131	5.44669
	111.658	2.76049	-0.840123	5.44669
	111.658	2.7113	-0.840113	5.44669
	111.68	2.53533	-0.840111	5.44669
	111.738	2.35612	-0.847985	5.44669
	111.784	2.42251	-0.876142	5.44669
	111.81	2.62489	-0.904816	5.44669
	111.853	2.60525	-0.902064	5.44669
	111.892	2.36471	-0.889966	5.44669
	111.898	2.19635	-0.893629	5.44669
	111.887	2.19952	-0.89282	5.44669
	111.881	2.25881	-0.882256	5.44669
	111.882	2.28223	-0.868835	5.44669
	111.884	2.27091	-0.849756	5.44669
	111.885	2.25784	-0.835939	5.44669
	111.885	2.25639	-0.835254	5.44669
	111.884	2.26043	-0.839613	5.44669
	111.884	2.26263	-0.84164	5.44669
	111.884	2.26212	-0.840933	5.44669
	111.884	2.21193	-0.847786	5.44669
	111.884	2.08492	-0.867896	5.44669
	111.884	2.03275	-0.876574	5.44669
	111.907	2.15176	-0.857745	5.44669
	111.986	2.2845	-0.836478	5.44669
	112.09	2.2588	-0.832632	5.44669
	112.139	2.04711	-0.838322	5.44669
	112.129	1.79565	-0.849902	5.44669
	112.108	1.68915	-0.869712	5.44669
	112.103	1.72182	-0.876582	5.44669
	112.108	1.77144	-0.857103	5.44669
	112.112	1.78031	-0.836206	5.44268
	112.112	1.76634	-0.832746	5.43234
	112.111	1.75732	-0.846337	5.42806
	112.11	1.75852	-0.870207	5.43775
	112.11	1.76222	-0.878058	5.44858
	112.111	1.76334	-0.857546	5.4505
	112.111	1.7625	-0.835867	5.44759
	112.111	1.76175	-0.832447	5.44571
	112.11	1.71254	-0.838461	5.44595
	112.111	1.53683	-0.842156	5.44673
	112.111	1.30855	-0.841558	5.44696
	112.111	1.19893	-0.847865	5.44679
	112.111	1.22204	-0.867707	5.44663
	112.111	1.26877	-0.884337	5.44663
	112.111	1.27983	-0.885923	5.44668
	112.111	1.2678	-0.87307	5.44671
	112.111	1.25882	-0.850177	5.4467
	112.111	1.25934	-0.834602	5.44668
	112.111	1.26274	-0.834544	5.44668
	112.111	1.26399	-0.839791	5.44669
	112.111	1.2633	-0.841967	5.44669
	112.111	1.26257	-0.841007	5.44669
	112.111	1.26251	-0.83983	5.44669
	112.111	1.21355	-0.847549	5.44669
	112.111	1.0377	-0.868189	5.44669
	112.111	0.809273	-0.884651	5.44669
	112.111	0.748827	-0.885883	5.44669
	112.133	0.947956	-0.872942	5.44669
	112.19	1.17392	-0.858008	5.44669
	112.214	1.11858	-0.862786	5.44669
	112.16	0.854965	-0.871115	5.44669
	112.1	0.68967	-0.865195	5.44669
	112.089	0.702327	-0.866405	5.44669
	112.128	0.764512	-0.87007	5.44669
	112.218	0.785764	-0.855599	5.44669
	112.298	0.772515	-0.837899	5.44669
	112.286	0.759404	-0.833991	5.44669
	112.25	0.70943	-0.838386	5.44669
	112.284	0.586987	-0.841575	5.44669
	112.34	0.487458	-0.849213	5.44669
	112.356	0.429647	-0.868265	5.44669
	112.344	0.332982	-0.876221	5.44669
	112.333	0.246774	-0.865337	5.44669
	112.333	0.234528	-0.864642	5.44669
	112.337	0.258379	-0.869279	5.44669
	112.338	0.272459	-0.863766	5.44669
	112.337	0.269836	-0.87433	5.44669
	112.337	0.263727	-0.898756	5.44669
	112.337	0.262099	-0.900218	5.44669
	112.337	0.263588	-0.883484	5.44669
	112.337	0.264791	-0.866712	5.44669
	112.337	0.264765	-0.848429	5.44669
	112.337	0.264327	-0.836138	5.44669
	112.337	0.264153	-0.835809	5.44669
	112.337	0.264235	-0.839775	5.44669
	112.337	0.264332	-0.841511	5.44669
	112.359	0.264343	-0.840821	5.44669
	112.417	0.264313	-0.839915	5.44669
	112.463	0.215107	-0.83978	5.44669
	112.466	0.088335	-0.840046	5.44669
	112.452	0.035911	-0.848076	5.44669
	112.467	0.15473	-0.868333	5.44669
	112.527	0.287483	-0.876654	5.44669
	112.576	0.311045	-0.857624	5.44669
	112.581	0.275342	-0.836398	5.44669
	112.566	0.252268	-0.832642	5.44669
	112.558	0.255335	-0.838354	5.44669
	112.56	0.264827	-0.842041	5.44669
	112.564	0.267714	-0.849419	5.44669
	112.542	0.265549	-0.868186	5.44669
[truncated: 202 more rows]
