# Supplementary material for: Design of a cosmetic glove stiffness compensation mechanism for toddler-sized hand prostheses
Source: PLoS One. 2017 Aug 11;12(8):e0183233. doi: 10.1371/journal.pone.0183233 (PMC5553851; doi:10.1371/journal.pone.0183233)
Supplement: S1 Dataset — (ZIP) [file pone.0183233.s001.zip › 02 Spring measurements/VST5_2.xlsx]

## Sheet: VST5_2
LabVIEW Measurement
Writer_Version	2
Reader_Version	2
Separator	Tab
Decimal_Separator	.
Multi_Headings	No
X_Columns	No
Time_Pref	Absolute
Operator	localadmin
Date	2013-10-09
Time	00:11:35.972000
***End_of_Header***
Channels	4
Samples	10	10	10	10
Date	2013-10-09	2013-10-09	2013-10-09	2013-10-09
Time	00:11:56.572000	00:11:56.572000	00:11:56.572000	00:11:56.572000
Y_Unit_Label	mm	N	N	Pa
X_Dimension	Time	Time	Time	Time
X0	0	0	0	0
Delta_X	0.01	0.01	0.01	0.01
***End_of_Header***
X_Value	Voltage LVDT (Filtered)	Voltage Load Cell (Filtered)	Voltage Pinch Load Cell (Filtered)	Voltage Pressure (Filtered)	Comment
	112.574	0.264427	-0.877585	5.44669
	112.584	0.215084	-0.904309	5.44669
	112.568	0.088285	-0.893468	5.44669
	112.558	0.035898	-0.853816	5.44669
	112.537	0.154742	-0.829134	5.44669
	112.484	0.287492	-0.838872	5.44669
	112.461	0.311045	-0.868412	5.44669
	112.514	0.275339	-0.879968	5.44669
	112.573	0.252267	-0.866855	5.44669
	112.584	0.255335	-0.863946	5.44669
	112.546	0.264828	-0.868448	5.44669
	112.478	0.267714	-0.855794	5.44669
	112.433	0.265549	-0.838557	5.44669
	112.434	0.263616	-0.842068	5.44669
	112.449	0.263576	-0.866394	5.44669
	112.433	0.264247	-0.877985	5.44669
	112.373	0.264542	-0.858871	5.44669
	112.346	0.264427	-0.836448	5.44669
	112.421	0.264274	-0.832219	5.44669
	112.54	0.264251	-0.84603	5.44669
	112.597	0.264295	-0.878136	5.44669
	112.562	0.264322	-0.914218	5.44669
	112.48	0.264318	-0.922281	5.44669
	112.451	0.264306	-0.889912	5.44669
	112.511	0.264303	-0.846246	5.44669
	112.576	0.264306	-0.827276	5.44669
	112.586	0.215118	-0.832921	5.44669
	112.568	0.088342	-0.841723	5.44669
	112.557	-0.013281	-0.851225	5.44669
	112.559	-0.021239	-0.869057	5.44669
	112.563	0.059084	-0.875838	5.44669
	112.565	0.201466	-0.857024	5.44669
	112.564	0.298518	-0.836437	5.44669
	112.563	0.299007	-0.832871	5.44669
	112.563	0.26637	-0.846307	5.44669
	112.563	0.252788	-0.87015	5.44669
	112.563	0.258741	-0.878045	5.44669
	112.563	0.266069	-0.85756	5.44669
	112.541	0.267023	-0.835878	5.44669
	112.461	0.264819	-0.832446	5.44669
	112.358	0.263556	-0.838457	5.44669
	112.308	0.263811	-0.842154	5.44669
	112.318	0.264366	-0.841559	5.44669
	112.34	0.264508	-0.839995	5.44669
	112.367	0.26437	-0.839551	5.44669
	112.441	0.264262	-0.839921	5.44669
	112.541	0.264266	-0.848105	5.44669
	112.591	0.264306	-0.868389	5.44669
	112.559	0.264321	-0.876667	5.44669
	112.481	0.264314	-0.857609	5.44669
	112.452	0.264305	-0.836388	5.44669
	112.511	0.264304	-0.832642	5.44669
	112.575	0.264307	-0.846229	5.44669
	112.586	0.264308	-0.870198	5.44669
	112.568	0.264308	-0.878093	5.44669
	112.557	0.264307	-0.857563	5.44669
	112.559	0.264307	-0.835862	5.44669
	112.541	0.264307	-0.832438	5.44669
	112.485	0.264307	-0.83846	5.44669
	112.438	0.264307	-0.842158	5.44669
	112.433	0.264307	-0.84156	5.44669
	112.47	0.264307	-0.839994	5.44669
	112.535	0.264307	-0.839551	5.44669
	112.579	0.264307	-0.847792	5.44669
	112.557	0.264307	-0.876261	5.44669
	112.484	0.215117	-0.904934	5.44669
	112.454	0.088342	-0.8942	5.44669
	112.511	0.03591	-0.853901	5.44669
	112.574	0.154727	-0.828909	5.44669
	112.586	0.287482	-0.830877	5.44669
	112.568	0.311046	-0.840285	5.44669
	112.557	0.275343	-0.843478	5.44669
	112.559	0.252268	-0.841465	5.44669
	112.541	0.206144	-0.839485	5.44669
	112.485	0.088861	-0.847242	5.44669
	112.46	0.039316	-0.868183	5.44669
	112.513	0.155969	-0.876887	5.44669
	112.573	0.286791	-0.857775	5.44669
	112.584	0.310315	-0.836379	5.44669
	112.568	0.275282	-0.83258	5.44669
	112.558	0.252503	-0.838335	5.44669
	112.559	0.206264	-0.849926	5.44669
	112.563	0.088828	-0.869717	5.44669
	112.565	0.03926	-0.876576	5.44669
	112.564	0.155958	-0.86497	5.44669
	112.563	0.286806	-0.864362	5.44669
	112.54	0.310326	-0.869293	5.44669
	112.483	0.275281	-0.856	5.44669
	112.46	0.252498	-0.838343	5.44669
	112.513	0.255453	-0.834034	5.44669
	112.574	0.215604	-0.838247	5.44669
	112.584	0.091693	-0.841501	5.44669
	112.568	0.03714	-0.841361	5.44669
	112.558	0.154051	-0.840144	5.44669
	112.559	0.286762	-0.839684	5.44669
	112.563	0.310984	-0.839924	5.44669
	112.565	0.275573	-0.840188	5.44669
	112.564	0.252387	-0.840213	5.44669
	112.541	0.255302	-0.84013	5.44669
	112.461	0.264771	-0.840086	5.44669
	112.38	0.267702	-0.840097	5.44669
	112.41	0.265564	-0.840118	5.44669
	112.524	0.263627	-0.840122	5.44669
	112.595	0.263575	-0.847988	5.44669
	112.589	0.264242	-0.876139	5.44669
	112.563	0.26454	-0.904814	5.44669
	112.554	0.264428	-0.902064	5.44669
	112.559	0.264275	-0.882096	5.44669
	112.543	0.264251	-0.873344	5.44669
	112.463	0.264295	-0.876559	5.44669
	112.38	0.264322	-0.880983	5.44669
	112.387	0.264318	-0.881687	5.44669
	112.422	0.215116	-0.872538	5.44669
	112.389	0.088337	-0.859338	5.44669
	112.357	0.035908	-0.871359	5.44669
	112.42	0.154728	-0.899092	5.44669
	112.536	0.287483	-0.893545	5.44669
	112.596	0.261856	-0.863582	5.44669
	112.563	0.099377	-0.858057	5.44669
	112.481	0.023871	-0.867194	5.44669
	112.451	0.145755	-0.85737	5.44669
	112.488	0.288002	-0.839664	5.44669
	112.496	0.314453	-0.834101	5.44669
	112.483	0.276585	-0.837805	5.44669
	112.519	0.251578	-0.841293	5.44669
	112.568	0.254604	-0.84143	5.44669
	112.58	0.264766	-0.848118	5.44669
	112.546	0.267948	-0.867858	5.44669
	112.48	0.265669	-0.87644	5.44669
	112.456	0.263583	-0.865573	5.44669
	112.513	0.26352	-0.864663	5.44669
	112.575	0.264235	-0.869204	5.44669
	112.585	0.264557	-0.855856	5.44669
	112.568	0.264437	-0.838314	5.44669
	112.557	0.264273	-0.834073	5.44669
	112.537	0.264247	-0.838273	5.44669
	112.461	0.264294	-0.841499	5.44669
	112.381	0.264323	-0.84135	5.44669
	112.41	0.264319	-0.840141	5.44669
	112.524	0.264306	-0.847557	5.44669
	112.594	0.264303	-0.868082	5.44669
	112.567	0.264306	-0.876733	5.44669
	112.483	0.264308	-0.857746	5.44669
	112.45	0.264308	-0.836422	5.44669
	112.487	0.264307	-0.832608	5.44669
	112.496	0.264307	-0.838332	5.44669
	112.461	0.264307	-0.842044	5.44669
	112.417	0.264307	-0.841558	5.44669
	112.362	0.264307	-0.840034	5.44669
	112.325	0.264307	-0.839568	5.44669
	112.324	0.264307	-0.839915	5.44669
	112.336	0.264307	-0.840225	5.44669
	112.341	0.264307	-0.840232	5.44669
	112.339	0.264307	-0.840125	5.44669
	112.336	0.264307	-0.840077	5.44669
	112.336	0.264307	-0.847966	5.44669
	112.337	0.264307	-0.868276	5.44669
	112.337	0.264307	-0.876669	5.44669
	112.337	0.264307	-0.85765	5.44669
	112.337	0.264307	-0.836404	5.44669
	112.337	0.313497	-0.832635	5.44669
	112.337	0.489463	-0.838349	5.44669
	112.337	0.66867	-0.842042	5.44669
	112.337	0.651475	-0.841551	5.44669
	112.337	0.575868	-0.840031	5.44669
	112.337	0.647947	-0.84744	5.44669
	112.337	0.818856	-0.868071	5.4507
	112.315	0.981234	-0.87677	5.46104
	112.235	1.00694	-0.857765	5.46531
	112.154	0.913715	-0.836416	5.45562
	112.161	0.956585	-0.832599	5.4448
	112.196	1.16967	-0.83833	5.44287
	112.163	1.31853	-0.842046	5.44579
	112.108	1.31699	-0.841559	5.44767
	112.092	1.26532	-0.847904	5.44742
	112.104	1.29371	-0.875593	5.44664
	112.114	1.47937	-0.904615	5.44641
	112.115	1.71924	-0.894304	5.44658
	112.111	1.83017	-0.854058	5.44674
	112.109	1.80349	-0.836809	5.44675
	112.11	1.7548	-0.858988	5.44669
	112.111	1.74419	-0.876801	5.44667
	112.111	1.8063	-0.861015	5.44668
	112.111	1.94226	-0.837768	5.44669
	112.11	2.04314	-0.83201	5.44669
	112.11	2.09671	-0.837603	5.44669
	112.111	2.19112	-0.841951	5.44669
	112.111	2.27789	-0.841778	5.44669
	112.111	2.29117	-0.840159	5.44669
	112.088	2.26756	-0.839542	5.44669
	112.008	2.25321	-0.839859	5.44669
	111.905	2.25563	-0.840211	5.44669
	111.855	2.26176	-0.840246	5.44669
	111.866	2.26346	-0.840135	5.44669
	111.887	2.262	-0.840077	5.44669
	111.892	2.30997	-0.840091	5.44669
	111.887	2.43675	-0.840119	5.44669
	111.882	2.48962	-0.847995	5.44669
	111.883	2.37099	-0.868273	5.44669
	111.884	2.23815	-0.876657	5.44669
	111.885	2.26368	-0.857646	5.44669
	111.884	2.47533	-0.836407	5.44669
	111.862	2.72684	-0.832637	5.44669
	111.782	2.78418	-0.838349	5.44669
	111.679	2.62473	-0.842041	5.44669
	111.629	2.47348	-0.84155	5.44669
	111.64	2.45664	-0.840032	5.44669
	111.661	2.50175	-0.83957	5.44669
	111.666	2.47718	-0.839916	5.44669
	111.66	2.39384	-0.840225	5.44669
	111.656	2.45701	-0.840232	5.44669
	111.656	2.67482	-0.840124	5.44669
	111.658	2.8184	-0.840077	5.44669
	111.658	2.81296	-0.840096	5.44669
	111.658	2.76153	-0.84012	5.44669
	111.658	2.74221	-0.840124	5.44669
	111.658	2.75245	-0.840117	5.44669
	111.658	2.76362	-0.840112	5.44669
	111.658	2.76465	-0.840113	5.44669
	111.636	2.76112	-0.840115	5.44669
	111.578	2.75927	-0.840115	5.44669
	111.532	2.75975	-0.840115	5.44669
	111.506	2.76061	-0.840115	5.44669
	111.463	2.7608	-0.840115	5.44669
	111.424	2.76057	-0.840115	5.44669
	111.418	2.76041	-0.847986	5.44669
	111.429	2.76043	-0.86827	5.44669
	111.435	2.76049	-0.87666	5.44669
	111.434	2.76051	-0.857648	5.44669
	111.431	2.7605	-0.836407	5.44669
	111.431	2.76048	-0.840507	5.44669
	111.431	2.76048	-0.866504	5.44669
	111.432	2.76049	-0.878586	5.44669
	111.432	2.76049	-0.866955	5.44669
	111.432	2.76049	-0.864479	5.44669
	111.432	2.76049	-0.868636	5.44669
	111.432	2.76049	-0.855684	5.44669
	111.432	2.80968	-0.838443	5.44669
	111.432	2.98564	-0.834189	5.44669
	111.432	3.16485	-0.838276	5.44669
	111.409	3.09846	-0.841458	5.44669
	111.352	2.89608	-0.841333	5.44669
	111.306	2.86654	-0.840147	5.44669
	111.28	2.93111	-0.847566	5.44669
	111.237	2.92026	-0.875954	5.44669
	111.198	2.98348	-0.904886	5.44669
	111.192	3.17576	-0.894289	5.44669
	111.203	3.25947	-0.853955	5.44669
	111.209	3.13187	-0.8289	5.44669
	111.208	3.03373	-0.830854	5.44669
	111.205	3.13399	-0.840278	5.44669
	111.204	3.27527	-0.851355	5.44669
	111.205	3.309	-0.869625	5.44669
	111.206	3.27454	-0.87603	5.44268
	111.206	3.19917	-0.856903	5.43234
	111.205	3.07373	-0.836318	5.42806
	111.205	3.03116	-0.840735	5.43775
	111.205	3.15364	-0.866631	5.44858
	111.205	3.28442	-0.886429	5.4505
	111.205	3.30586	-0.887183	5.44759
	111.205	3.26996	-0.872855	5.44571
	111.205	3.24757	-0.849639	5.44595
	111.205	3.25098	-0.834453	5.44673
	111.205	3.26038	-0.842543	5.44696
	111.205	3.2631	-0.868053	5.44679
	111.205	3.26091	-0.878511	5.44663
	111.205	3.25902	-0.866373	5.44663
	111.205	3.25901	-0.864262	5.44668
	111.205	3.25967	-0.868752	5.44671
	111.205	3.25996	-0.855809	5.4467
	111.205	3.25984	-0.838455	5.44668
	111.183	3.25969	-0.84202	5.44668
	111.103	3.25967	-0.86641	5.44669
	111	3.25971	-0.88588	5.44669
	110.95	3.25974	-0.887031	5.44669
	110.961	3.25973	-0.872986	5.44669
	110.982	3.25972	-0.849748	5.44669
	110.987	3.25972	-0.834452	5.44669
	110.981	3.25972	-0.834633	5.44669
	110.977	3.30891	-0.839881	5.44669
	110.978	3.43569	-0.841973	5.44669
	110.979	3.48812	-0.840977	5.44669
	110.98	3.3693	-0.839816	5.44669
	110.979	3.23655	-0.839683	5.44669
	110.979	3.26218	-0.84004	5.44669
	110.979	3.42465	-0.840237	5.44669
	110.979	3.54935	-0.840192	5.44669
	110.979	3.55424	-0.840104	5.44669
	110.979	3.46443	-0.840083	5.44669
	110.979	3.31916	-0.840105	5.44669
	110.957	3.27346	-0.840122	5.44669
	110.877	3.45087	-0.840121	5.44669
	110.773	3.66275	-0.840115	5.44669
	110.724	3.65847	-0.840112	5.44669
	110.734	3.52743	-0.840114	5.44669
	110.756	3.46552	-0.840115	5.44669
	110.761	3.534	-0.840115	5.44669
	110.755	3.69065	-0.847986	5.44669
	110.751	3.79789	-0.86827	5.44669
	110.751	3.79758	-0.88453	5.44669
	110.753	3.76098	-0.885804	5.44669
	110.753	3.74603	-0.872952	5.44669
	110.753	3.75282	-0.85017	5.44669
	110.753	3.76098	-0.834641	5.44669
	110.753	3.76199	-0.834563	5.44669
	110.753	3.75951	-0.839785	5.44669
	110.731	3.75811	-0.841958	5.44669
	110.651	3.75841	-0.841005	5.44669
	110.547	3.75903	-0.839833	5.44669
	110.498	3.75918	-0.83968	5.44669
	110.508	3.75903	-0.840033	5.44669
	110.529	3.75891	-0.840235	5.44669
	110.534	3.75891	-0.848065	5.44669
	110.529	3.75896	-0.876132	5.44669
	110.525	3.75897	-0.904783	5.4507
	110.525	3.75897	-0.894183	5.46104
	110.526	3.75896	-0.853947	5.46531
	110.527	3.75895	-0.828935	5.45562
	110.527	3.75896	-0.830871	5.4448
	110.526	3.75896	-0.840273	5.44287
	110.526	3.75896	-0.843476	5.44579
	110.504	3.75896	-0.841468	5.44767
	110.447	3.75896	-0.839487	5.44742
	110.401	3.75896	-0.839371	5.44664
	110.375	3.75896	-0.847897	5.44641
	110.331	3.75896	-0.868498	5.44658
	110.292	3.75896	-0.876786	5.44674
	110.287	3.80815	-0.85762	5.44675
	110.297	3.93492	-0.83635	5.44669
	110.304	4.03655	-0.832622	5.44667
	110.303	4.0445	-0.838363	5.44668
	110.3	4.01337	-0.842052	5.44669
	110.299	3.99777	-0.84155	5.44669
	110.3	3.95315	-0.840027	5.44669
	110.3	3.88303	-0.839568	5.44669
	110.3	3.95888	-0.839917	5.44669
	110.3	4.17729	-0.840226	5.44669
	110.278	4.31662	-0.840232	5.44669
	110.22	4.30919	-0.840124	5.44669
	110.197	4.25844	-0.840077	5.44669
	110.228	4.24011	-0.840096	5.44669
	110.209	4.25053	-0.847991	5.44669
	110.116	4.26141	-0.868279	5.44669
	110.05	4.26227	-0.876662	5.44669
	110.05	4.25876	-0.857646	5.44669
	110.073	4.25698	-0.836405	5.44669
	110.082	4.25749	-0.832636	5.44669
	110.078	4.25833	-0.83835	5.44669
	110.073	4.2585	-0.842041	5.44669
	110.072	4.25828	-0.849421	5.44669
	110.074	4.25812	-0.868187	5.44669
	110.074	4.25813	-0.876115	5.44669
	110.074	4.2582	-0.86532	5.44669
	110.052	4.25822	-0.864673	5.44669
	109.972	4.2582	-0.869298	5.44669
	109.891	4.25819	-0.855892	5.44669
	109.898	4.25819	-0.838295	5.44669
	109.933	4.25819	-0.834053	5.44669
	109.9	4.2582	-0.838271	5.44669
	109.845	4.2582	-0.841505	5.44268
	109.829	4.25819	-0.849224	5.43234
	109.841	4.25819	-0.868295	5.42806
	109.852	4.25819	-0.87623	5.43775
	109.852	4.25819	-0.857459	5.44858
	109.848	4.25819	-0.83648	5.4505
	109.846	4.25819	-0.832734	5.44759
	109.847	4.25819	-0.838364	5.44571
	109.848	4.25819	-0.842012	5.44595
	109.848	4.25819	-0.841533	5.44673
	109.848	4.25819	-0.840035	5.44696
	109.848	4.25819	-0.847448	5.44679
	109.848	4.25819	-0.868074	5.44663
	109.848	4.25819	-0.876768	5.44663
	109.848	4.25819	-0.857764	5.44668
	109.848	4.30739	-0.836416	5.44671
	109.848	4.48335	-0.832599	5.4467
	109.848	4.71175	-0.846201	5.44668
	109.825	4.82133	-0.870202	5.44668
	109.768	4.79815	-0.878104	5.44669
	109.722	4.70222	-0.865438	5.44669
	109.718	4.56441	-0.864015	5.44669
	109.732	4.52402	-0.868981	5.44669
	109.717	4.65181	-0.855993	5.44669
	109.658	4.78405	-0.846321	5.44669
	109.608	4.8042	-0.870108	5.44669
	109.604	4.76726	-0.902929	5.44669
	109.619	4.74487	-0.895555	5.44669
	109.627	4.74867	-0.855182	5.44669
	109.624	4.75822	-0.828965	5.44669
	109.621	4.76088	-0.830444	5.44669
	109.62	4.75859	-0.840084	5.44669
	109.621	4.75669	-0.843548	5.44669
	109.622	4.75671	-0.849436	5.44669
	109.599	4.75739	-0.867658	5.44669
	109.542	4.75767	-0.875888	5.44669
	109.495	4.75755	-0.857543	5.44669
	109.47	4.75739	-0.836637	5.44669
	109.426	4.75737	-0.83277	5.44669
	109.387	4.75742	-0.838323	5.44669
	109.382	4.75745	-0.841983	5.44669
	109.392	4.75744	-0.841535	5.44669
	109.399	4.75743	-0.840046	5.44669
	109.398	4.75743	-0.839581	5.44669
	109.395	4.80662	-0.839916	5.44669
	109.394	4.9334	-0.840221	5.44669
	109.395	4.98583	-0.84023	5.44669
	109.395	4.86701	-0.840125	5.44669
	109.395	4.73426	-0.840078	5.44669
	109.395	4.71069	-0.847966	5.44669
	109.395	4.79559	-0.868275	5.44669
	109.395	4.94543	-0.876669	5.44669
	109.395	4.9948	-0.85765	5.44669
	109.395	4.91568	-0.836404	5.44669
	109.395	4.95601	-0.832635	5.44669
	109.395	5.163	-0.838349	5.44669
	109.373	5.31022	-0.849912	5.44669
	109.315	5.31016	-0.869706	5.44669
	109.292	5.25968	-0.876576	5.44669
	109.345	5.23886	-0.857103	5.44669
	109.406	5.24813	-0.836208	5.44669
	109.394	5.25942	-0.832747	5.44669
	109.298	5.26085	-0.838466	5.44669
	109.184	5.25744	-0.842051	5.44669
	109.136	5.2555	-0.841513	5.44669
	109.151	5.2559	-0.840012	5.44669
	109.195	5.25676	-0.839575	5.44669
	109.257	5.25698	-0.839925	5.44669
	109.274	5.25676	-0.840227	5.44669
	109.216	5.2566	-0.840229	5.44669
	109.157	5.2566	-0.840123	5.44669
	109.148	5.25666	-0.840077	5.44669
	109.164	5.25669	-0.840096	5.44669
	109.174	5.25668	-0.84012	5.44669
	109.173	5.25666	-0.840124	5.44669
	109.168	5.25666	-0.840117	5.44669
	109.167	5.25667	-0.840112	5.44669
	109.168	5.25667	-0.840113	5.44669
	109.169	5.25667	-0.840115	5.44669
	109.169	5.25667	-0.840115	5.44669
	109.169	5.25667	-0.840115	5.44669
	109.146	5.25667	-0.840115	5.44669
	109.067	5.25667	-0.840115	5.44669
	108.963	5.25667	-0.840115	5.44669
	108.914	5.25667	-0.840115	5.44669
	108.924	5.30586	-0.840115	5.44669
	108.945	5.43263	-0.840115	5.44669
	108.95	5.48506	-0.840115	5.44669
	108.945	5.41544	-0.840115	5.44669
	108.941	5.40946	-0.840115	5.44669
	108.941	5.48752	-0.840115	5.44669
	108.942	5.53118	-0.840115	5.44669
	108.921	5.52312	-0.840115	5.44669
	108.841	5.55364	-0.840115	5.44669
	108.759	5.6263	-0.840115	5.44669
	108.767	5.60573	-0.840115	5.44669
	108.801	5.56492	-0.840115	5.44669
	108.769	5.65252	-0.840115	5.44669
	108.713	5.76832	-0.840115	5.44669
	108.697	5.79593	-0.840115	5.44669
	108.709	5.76795	-0.840115	5.44669
	108.72	5.74667	-0.840115	5.44669
	108.72	5.74775	-0.847985	5.44669
	108.716	5.75577	-0.86827	5.44669
	108.715	5.75874	-0.87666	5.44669
	108.693	5.75714	-0.857648	5.44669
	108.614	5.75541	-0.836407	5.44669
	108.511	5.75526	-0.832636	5.44669
	108.483	5.75581	-0.838349	5.44669
	108.551	5.75609	-0.842041	5.44669
	108.596	5.75602	-0.84155	5.44669
	108.547	5.75588	-0.840032	5.44669
	108.482	5.75585	-0.84744	5.44669
	108.467	5.75589	-0.868071	5.44669
	108.483	5.75591	-0.87677	5.44669
	108.495	5.75591	-0.857765	5.44669
	108.494	5.7559	-0.844287	5.44669
	108.49	5.7559	-0.860754	5.44669
	108.488	5.7559	-0.874875	5.44669
	108.489	5.7559	-0.85958	5.44669
	108.49	5.7559	-0.837851	5.44669
	108.49	5.7559	-0.832555	5.44669
	108.49	5.7559	-0.837801	5.44669
	108.49	5.7559	-0.841841	5.44669
	108.49	5.7559	-0.841661	5.44669
	108.49	5.7559	-0.840149	5.44669
	108.49	5.7559	-0.83958	5.44669
	108.468	5.7559	-0.839878	5.44669
	108.41	5.7559	-0.840206	5.44669
	108.364	5.7559	-0.840237	5.44669
	108.338	5.7559	-0.840134	5.44669
	108.317	5.7559	-0.84795	5.44669
	108.358	5.80509	-0.868249	5.44669
	108.456	5.93187	-0.876663	5.44669
	108.516	5.9843	-0.857657	5.44669
	108.512	5.86548	-0.836409	5.44669
	108.467	5.78192	-0.832634	5.44669
	108.38	5.88513	-0.838347	5.44669
	108.281	6.02245	-0.842041	5.44669
	108.236	6.05349	-0.849422	5.44669
	108.247	5.9701	-0.868187	5.44669
	108.267	5.81822	-0.883985	5.44669
	108.271	5.71828	-0.885605	5.44669
	108.266	5.76915	-0.880933	5.44669
	108.262	5.97969	-0.878442	5.44669
	108.262	6.22171	-0.871196	5.44669
	108.264	6.32466	-0.852058	5.44669
	108.264	6.29387	-0.836057	5.44669
	108.264	6.1971	-0.834485	5.44669
	108.263	6.01245	-0.847119	5.44669
	108.263	5.84657	-0.869917	5.44669
	108.241	5.92163	-0.877658	5.44669
	108.162	6.1721	-0.865352	5.44669
	108.058	6.32487	-0.864137	5.44669
	108.008	6.31164	-0.869063	5.44669
	108.019	6.25367	-0.855984	5.44669
	108.04	6.23438	-0.838418	5.44669
	108.045	6.24696	-0.834071	5.44669
	108.062	6.25909	-0.838236	5.44669
	108.115	6.2597	-0.841483	5.44669
	108.139	6.25565	-0.841357	5.44669
	108.087	6.25373	-0.84802	5.44669
	108.027	6.25437	-0.867843	5.44669
	108.016	6.25532	-0.876469	5.44669
	108.032	6.25549	-0.85772	5.44669
	108.043	6.25522	-0.836505	5.44669
	108.041	6.25505	-0.832652	5.44669
	108.037	6.25507	-0.838321	5.44669
	108.036	6.25514	-0.842024	5.44669
	108.037	6.25516	-0.841553	5.44669
	108.038	6.25515	-0.840039	5.44669
	108.038	6.25513	-0.839572	5.44669
	108.037	6.25513	-0.839914	5.44669
	108.037	6.25514	-0.840224	5.44669
	108.037	6.25514	-0.840232	5.44669
	108.037	6.25514	-0.847996	5.44669
	108.037	6.25514	-0.868233	5.44669
	108.037	6.25514	-0.87664	5.44669
	108.037	6.25514	-0.857653	5.44669
	108.037	6.25514	-0.836416	5.44669
	108.037	6.25514	-0.832638	5.44669
	108.015	6.25514	-0.838347	5.44669
	107.935	6.30433	-0.842039	5.44669
	107.832	6.48029	-0.841551	5.44669
	107.782	6.70869	-0.847903	5.44669
	107.793	6.81827	-0.867725	5.44669
	107.814	6.7951	-0.884331	5.44669
	107.819	6.69917	-0.885914	5.44669
	107.813	6.56136	-0.873068	5.44669
	107.809	6.52096	-0.850179	5.44669
	107.809	6.64876	-0.834603	5.44669
	107.811	6.78099	-0.834543	5.44669
	107.812	6.75196	-0.847661	5.44669
	107.811	6.58824	-0.870122	5.44669
	107.811	6.51342	-0.877552	5.44669
	107.811	6.63603	-0.857364	5.44669
	107.811	6.77834	-0.843841	5.44669
	107.811	6.80456	-0.86071	5.44669
	107.811	6.76657	-0.875015	5.44669
	107.811	6.69241	-0.859654	5.44669
	107.811	6.56871	-0.837833	5.44669
	107.811	6.52646	-0.832521	5.44669
	107.811	6.64844	-0.837794	5.44669
	107.811	6.77891	-0.84185	5.44669
	107.811	6.80039	-0.841668	5.44669
	107.811	6.76462	-0.840149	5.44669
	107.811	6.74226	-0.839577	5.44669
	107.811	6.74565	-0.839877	5.44669
	107.789	6.75502	-0.840206	5.44669
	107.709	6.75775	-0.840238	5.44669
	107.628	6.75556	-0.840134	5.44669
	107.658	6.75367	-0.84795	5.44669
	107.75	6.75366	-0.868249	5.44669
	107.741	6.75432	-0.876663	5.44669
	107.632	6.75461	-0.857657	5.44669
	107.555	6.75449	-0.84428	5.44669
	107.557	6.75434	-0.86079	5.44669
	107.584	6.75432	-0.874892	5.44669
	107.594	6.75436	-0.859574	5.44669
	107.589	6.75439	-0.837843	5.44669
	107.583	6.75439	-0.832553	5.44669
	107.583	6.75437	-0.845674	5.44669
	107.584	6.75437	-0.869998	5.44669
	107.585	6.75437	-0.878206	5.44669
	107.585	6.75437	-0.857682	5.44669
	107.585	6.75437	-0.835871	5.44669
	107.585	6.75437	-0.8324	5.44669
	107.585	6.75437	-0.83844	5.44669
	107.585	6.75437	-0.842163	5.44669
	107.585	6.75437	-0.841569	5.44669
	107.585	6.80356	-0.839996	5.44669
	107.585	6.93034	-0.839548	5.44669
	107.585	6.98277	-0.84779	5.44669
	107.585	6.91315	-0.876261	5.44669
	107.585	6.95636	-0.904935	5.44669
	107.585	7.112	-0.894201	5.44669
	107.585	7.13051	-0.853901	5.44669
	107.585	7.02878	-0.828909	5.44669
	107.585	6.92183	-0.830877	5.44669
	107.585	6.80566	-0.840285	5.44669
	107.585	6.7288	-0.843479	5.44669
	107.585	6.7766	-0.841465	5.44669
	107.585	6.92845	-0.839485	5.44669
	107.585	7.04081	-0.839371	5.44669
	107.585	7.09349	-0.840027	5.44669
	107.585	7.18345	-0.840342	5.44669
	107.562	7.21947	-0.840241	5.44669
	107.483	7.10691	-0.847958	5.44669
	107.379	7.03181	-0.868214	5.44669
	107.329	7.13634	-0.876646	5.44669
	107.34	7.27121	-0.865533	5.44669
	107.361	7.30075	-0.872444	5.44669
	107.366	7.26679	-0.897336	5.44669
	107.361	7.24233	-0.892423	5.44669
	107.357	7.24419	-0.855865	5.44669
	107.357	7.25367	-0.830365	5.44669
	107.358	7.25699	-0.830788	5.44669
	107.359	7.255	-0.83973	5.44669
	107.359	7.25299	-0.843278	5.44669
	107.358	7.25286	-0.841578	5.44669
	107.336	7.25352	-0.839603	5.44669
	107.279	7.25384	-0.839381	5.44669
	107.233	7.25374	-0.839989	5.44669
	107.207	7.25358	-0.840323	5.44669
	107.163	7.25355	-0.840247	5.44669
	107.124	7.2536	-0.840096	5.44669
	107.119	7.25363	-0.84006	5.44669
	107.129	7.25362	-0.840098	5.44669
	107.136	7.25361	-0.847998	5.44669
	107.135	7.25361	-0.868281	5.44669
	107.132	7.25361	-0.87666	5.44669
	107.131	7.3028	-0.857644	5.44669
	107.132	7.42958	-0.844276	5.44669
	107.132	7.48201	-0.860792	5.44669
	107.132	7.36319	-0.874895	5.44669
	107.132	7.23044	-0.859575	5.44669
	107.132	7.20687	-0.837842	5.44669
	107.132	7.29176	-0.832553	5.44669
	107.11	7.44161	-0.837804	5.44669
	107.052	7.54017	-0.841842	5.44669
	107.006	7.53864	-0.841661	5.44669
	106.98	7.45543	-0.840149	5.44669
	106.937	7.31521	-0.839579	5.44669
	106.898	7.26928	-0.839878	5.44669
	106.892	7.4448	-0.840206	5.44669
	106.903	7.70516	-0.840237	5.44669
	106.909	7.82803	-0.840133	5.44669
	106.908	7.79901	-0.840079	5.44669
	106.906	7.7451	-0.840093	5.44669
	106.905	7.73313	-0.840118	5.44669
	106.906	7.74733	-0.847995	5.44669
	106.906	7.75754	-0.868273	5.44268
	106.906	7.75677	-0.876657	5.43234
	106.906	7.75282	-0.857646	5.42806
	106.906	7.75144	-0.836407	5.43775
	106.906	7.75227	-0.832637	5.44858
	106.906	7.7531	-0.838349	5.4505
	106.884	7.75316	-0.842041	5.44759
	106.826	7.75289	-0.849421	5.44571
	106.78	7.75275	-0.868187	5.44595
	106.754	7.75279	-0.876115	5.44673
	106.711	7.75286	-0.857449	5.44696
	106.672	7.75287	-0.836517	5.44679
	106.666	7.75285	-0.832753	5.44663
	106.677	7.75284	-0.838359	5.44663
	106.683	7.75284	-0.842004	5.44668
	106.682	7.75285	-0.841531	5.44671
	106.679	7.75285	-0.840037	5.4467
	106.679	7.75285	-0.839579	5.44668
	106.679	7.75285	-0.839918	5.44668
	106.68	7.75285	-0.840223	5.44669
	106.68	7.75285	-0.84023	5.44669
	106.68	7.75285	-0.847995	5.44669
	106.679	7.75285	-0.868233	5.44669
	106.68	7.75285	-0.876641	5.44669
	106.68	7.75285	-0.857653	5.44669
	106.68	7.75285	-0.836416	5.44669
	106.68	7.75285	-0.832638	5.44669
	106.657	7.75285	-0.838347	5.44669
	106.6	7.75285	-0.842039	5.44669
	106.554	7.75285	-0.841551	5.44669
	106.55	7.75285	-0.840032	5.44669
	106.587	7.75285	-0.83957	5.44669
	106.629	7.75285	-0.839916	5.44669
	106.593	7.75285	-0.840225	5.44669
	106.49	7.75285	-0.840232	5.44669
	106.425	7.75285	-0.840124	5.44669
	106.43	7.75285	-0.840077	5.44669
	106.453	7.75285	-0.840096	5.44669
	106.462	7.75285	-0.84012	5.44669
	106.457	7.75285	-0.840124	5.44669
	106.452	7.75285	-0.840117	5.44669
	106.451	7.80204	-0.840112	5.44669
	106.453	7.92881	-0.840113	5.44669
	106.454	7.98124	-0.840115	5.44669
	106.431	7.86243	-0.840115	5.44669
	106.373	7.72967	-0.847986	5.44669
	106.327	7.70611	-0.876141	5.44669
	106.301	7.74181	-0.904815	5.44669
	106.258	7.81408	-0.894193	5.44669
	106.219	7.93778	-0.85394	5.44669
	106.214	7.98072	-0.836799	5.44669
	106.247	7.90821	-0.859026	5.44669
	106.31	7.9044	-0.87682	5.44669
	106.333	7.9352	-0.86101	5.44669
	106.276	7.90131	-0.837759	5.44669
	106.215	7.96693	-0.832008	5.44669
	106.205	8.1684	-0.837605	5.44669
	106.222	8.3043	-0.841953	5.44669
	106.233	8.25228	-0.841778	5.44669
	106.231	8.07789	-0.840158	5.44669
	106.227	8.00682	-0.847413	5.44669
	106.225	8.1348	-0.868015	5.44669
	106.226	8.27802	-0.876756	5.44669
	106.227	8.25353	-0.857779	5.44669
	106.227	8.0878	-0.836427	5.44669
	106.227	8.01053	-0.832598	5.44669
	106.227	8.13283	-0.838326	5.44669
	106.227	8.27588	-0.842045	5.44669
	106.227	8.30252	-0.84156	5.44669
	106.205	8.26445	-0.840034	5.44669
	106.147	8.23929	-0.839567	5.44669
	106.101	8.24232	-0.839914	5.44669
	106.098	8.25254	-0.840225	5.44669
	106.112	8.25574	-0.840232	5.44669
	106.096	8.25345	-0.840125	5.44669
	106.037	8.25136	-0.840077	5.44669
	105.987	8.25129	-0.840095	5.44669
	105.983	8.25201	-0.84012	5.44669
	105.998	8.25233	-0.840124	5.44669
	106.006	8.25221	-0.840117	5.44669
	106.004	8.25205	-0.840112	5.44669
	106	8.25202	-0.840113	5.44669
	105.999	8.25207	-0.840115	5.44669
	106	8.2521	-0.840115	5.44669
	106.001	8.25209	-0.840115	5.44669
	106.001	8.30127	-0.840115	5.44669
	106.001	8.47723	-0.840115	5.44669
	106.001	8.70563	-0.840115	5.44669
	106.001	8.81522	-0.840115	5.44669
	106.001	8.79204	-0.840115	5.44669
	106.001	8.7453	-0.840115	5.44669
	105.978	8.68508	-0.840115	5.44669
	105.921	8.52115	-0.847985	5.44669
	105.875	8.35092	-0.86827	5.44669
	105.849	8.36759	-0.87666	5.44669
	105.806	8.48898	-0.857648	5.44669
	105.767	8.59163	-0.836407	5.44669
	105.761	8.699	-0.840507	5.44669
	105.772	8.7737	-0.866504	5.44669
	105.778	8.77732	-0.878586	5.44669
	105.777	8.75394	-0.859084	5.44669
	105.774	8.74312	-0.836323	5.44669
	105.773	8.74695	-0.832091	5.44669
	105.774	8.7524	-0.83815	5.44669
	105.775	8.75332	-0.842152	5.44669
	105.775	8.75178	-0.841667	5.44669
	105.774	8.7508	-0.840041	5.44669
	105.774	8.75094	-0.839532	5.44669
	105.774	8.75134	-0.839897	5.44669
	105.774	8.75146	-0.840231	5.44669
	105.774	8.75137	-0.840241	5.44669
	105.774	8.75129	-0.840126	5.44669
	105.774	8.75129	-0.840075	5.44669
	105.774	8.75132	-0.847965	5.44669
	105.774	8.75133	-0.868276	5.44669
	105.774	8.75132	-0.876669	5.44669
	105.774	8.75132	-0.85765	5.44669
	105.774	8.75132	-0.836404	5.44669
	105.752	8.75132	-0.840505	5.44669
	105.672	8.75132	-0.866505	5.44669
	105.569	8.75132	-0.886457	5.44669
	105.519	8.80051	-0.88724	5.44669
	105.53	8.97647	-0.872868	5.44669
	105.551	9.15568	-0.849624	5.44669
	105.556	9.0893	-0.834442	5.44669
	105.55	8.83772	-0.834673	5.44669
	105.546	8.73059	-0.839902	5.44669
	105.547	8.9187	-0.841968	5.44669
	105.548	9.20588	-0.840968	5.44669
	105.549	9.33546	-0.839814	5.44669
	105.548	9.25054	-0.839685	5.44669
	105.548	9.06465	-0.840042	5.44669
	105.548	9.00046	-0.840237	5.44669
	105.548	9.08622	-0.840192	5.44669
	105.548	9.05396	-0.840104	5.44669
	105.548	8.89716	-0.840083	5.44669
	105.548	8.87428	-0.847976	5.44669
	105.548	8.97458	-0.868278	5.44669
	105.548	9.08249	-0.876666	5.44669
	105.526	9.19957	-0.857648	5.44669
	105.468	9.27647	-0.836404	5.44669
	105.422	9.27756	-0.832635	5.44669
	105.396	9.25234	-0.838349	5.44669
	105.353	9.19246	-0.842042	5.44669
	105.314	9.07022	-0.841551	5.44669
	105.308	9.02349	-0.840031	5.44669
	105.319	9.14309	-0.83957	5.44669
	105.325	9.27414	-0.839916	5.44669
	105.324	9.29672	-0.840225	5.44669
	105.322	9.2612	-0.848102	5.44669
	105.321	9.18937	-0.86828	5.44669
	105.321	9.06577	-0.876622	5.44669
	105.3	9.02273	-0.857629	5.44669
	105.242	9.14435	-0.836412	5.44669
	105.218	9.27494	-0.832645	5.44669
	105.25	9.2966	-0.838351	5.44669
	105.23	9.26087	-0.842039	5.44669
	105.137	9.23846	-0.841549	5.44669
	105.072	9.24181	-0.840032	5.44669
	105.072	9.25119	-0.83957	5.44669
	105.094	9.25393	-0.847787	5.44669
	105.103	9.25174	-0.868381	5.44669
	105.099	9.24985	-0.876776	5.44669
	105.094	9.24984	-0.857658	5.44669
	105.094	9.2505	-0.836369	5.44669
	105.095	9.25079	-0.832617	5.44669
	105.096	9.25067	-0.838354	5.44669
	105.096	9.25052	-0.84205	5.44669
	105.095	9.2505	-0.841552	5.44669
	105.095	9.25054	-0.840029	5.44669
	105.095	9.25057	-0.839568	5.44669
	105.096	9.29975	-0.839916	5.44669
	105.073	9.42652	-0.840226	5.44669
	104.993	9.47895	-0.840232	5.44669
	104.89	9.36013	-0.847995	5.44669
	104.84	9.22738	-0.868233	5.44669
	104.851	9.20382	-0.87664	5.44669
	104.872	9.23952	-0.857654	5.44669
	104.877	9.31178	-0.836416	5.44669
	104.871	9.48468	-0.832638	5.44669
	104.867	9.70359	-0.838347	5.44669
	104.868	9.76109	-0.842039	5.44669
	104.869	9.61331	-0.841551	5.44669
	104.87	9.51607	-0.840032	5.44669
	104.869	9.62389	-0.83957	5.44669
	104.869	9.76801	-0.839916	5.44669
	104.869	9.80025	-0.840225	5.44669
	104.869	9.71496	-0.840232	5.44669
	104.869	9.56185	-0.840124	5.44669
	104.869	9.51127	-0.847948	5.44669
	104.869	9.64022	-0.868251	5.44669
	104.869	9.77657	-0.884536	5.44669
	104.869	9.79803	-0.885813	5.44669
	104.869	9.76018	-0.872953	5.44669
	104.869	9.73694	-0.850167	5.44669
	104.869	9.74071	-0.834639	5.44669
	104.869	9.75055	-0.842433	5.44669
	104.869	9.75334	-0.867941	5.44669
	104.847	9.751	-0.878503	5.44669
	104.789	9.74904	-0.858539	5.44669
	104.766	9.74904	-0.836125	5.44669
	104.82	9.74975	-0.832202	5.44669
	104.857	9.75004	-0.838267	5.44669
	104.788	9.74991	-0.842161	5.44669
	104.669	9.74975	-0.84163	5.44669
	104.609	9.74973	-0.847893	5.44669
	104.62	9.74978	-0.867693	5.44669
	104.646	9.74981	-0.876451	5.44669
	104.652	9.7498	-0.857766	5.44669
	104.646	9.74979	-0.83653	5.44669
	104.641	9.74979	-0.832646	5.44669
	104.641	9.74979	-0.838309	5.44669
	104.643	9.74979	-0.842021	5.44669
	104.644	9.74979	-0.841556	5.44669
	104.643	9.74979	-0.840041	5.44669
	104.643	9.74979	-0.839572	5.44669
	104.643	9.74979	-0.839913	5.44669
	104.643	9.74979	-0.840223	5.44669
	104.621	9.74979	-0.840232	5.44669
	104.541	9.74979	-0.840125	5.44669
	104.46	9.74979	-0.840077	5.44669
	104.467	9.74979	-0.840095	5.44669
	104.502	9.79898	-0.84012	5.44669
	104.491	9.92576	-0.840124	5.44669
	104.516	9.97819	-0.840117	5.44669
	104.581	9.85937	-0.840112	5.44669
	104.563	9.77581	-0.840113	5.44669
	104.46	9.87902	-0.840115	5.44669
	104.389	9.96715	-0.840115	5.44669
	104.391	9.87141	-0.840115	5.44669
	104.416	9.78478	-0.840115	5.44669
	104.425	9.92769	-0.847985	5.44669
	104.421	10.1397	-0.86827	5.44669
	104.415	10.0986	-0.87666	5.44669
	104.415	9.89505	-0.857648	5.44669
	104.416	9.90524	-0.836407	5.44669
	104.417	10.1422	-0.832636	5.44669
	104.417	10.3125	-0.838349	5.44669
	104.417	10.2621	-0.849912	5.44669
	104.416	10.0763	-0.869706	5.44669
	104.417	9.99977	-0.876577	5.44669
	104.417	10.1296	-0.864974	5.44669
	104.417	10.2755	-0.872234	5.44669
	104.417	10.3006	-0.897447	5.44669
	104.417	10.2609	-0.892544	5.44669
	104.417	10.2356	-0.855876	5.44669
	104.417	10.2392	-0.830326	5.44669
	104.394	10.2497	-0.838639	5.44669
	104.337	10.2528	-0.867891	5.44669
	104.291	10.2504	-0.879832	5.44669
	104.265	10.2483	-0.859113	5.44669
	104.222	10.2482	-0.843764	5.44669
	104.183	10.249	-0.860056	5.44669
	104.177	10.2493	-0.874768	5.44669
	104.188	10.2492	-0.867654	5.44669
	104.194	10.249	-0.86613	5.44669
	104.215	10.249	-0.869079	5.44669
	104.27	10.249	-0.855282	5.44669
	104.293	10.249	-0.845989	5.44669
	104.24	10.249	-0.862351	5.44669
	104.18	10.249	-0.88281	5.44669
	104.169	10.249	-0.887195	5.44669
	104.185	10.249	-0.874147	5.44669
	104.196	10.249	-0.850176	5.44669
	104.194	10.249	-0.834219	5.44669
	104.19	10.249	-0.834383	5.44669
	104.189	10.249	-0.83986	5.44669
	104.19	10.249	-0.842053	5.44669
	104.191	10.249	-0.841018	5.44669
	104.191	10.2982	-0.839805	5.44669
	104.19	10.425	-0.839664	5.44669
	104.19	10.4774	-0.840036	5.44669
	104.19	10.3586	-0.840242	5.44669
	104.19	10.2259	-0.848067	5.44669
	104.168	10.2023	-0.87613	5.44669
	104.088	10.2872	-0.904782	5.44669
	103.985	10.4862	-0.894183	5.44669
	103.957	10.7116	-0.853948	5.44669
	104.025	10.7624	-0.828935	5.44669
	104.07	10.6096	-0.830871	5.44669
	104.021	10.5126	-0.840273	5.44669
	103.956	10.6223	-0.843476	5.44669
	103.941	10.7672	-0.841468	5.44669
	103.957	10.799	-0.839487	5.44669
	103.969	10.7625	-0.847242	5.44669
	103.969	10.7361	-0.876053	5.44669
	103.964	10.7381	-0.912913	5.44669
	103.962	10.7483	-0.930346	5.44669
	103.963	10.7519	-0.918613	5.44669
	103.964	10.7498	-0.88295	5.44669
	103.964	10.7476	-0.844682	5.44669
	103.964	10.7475	-0.829103	5.44669
	103.964	10.7482	-0.834243	5.44669
	103.964	10.7485	-0.841627	5.44669
	103.964	10.7484	-0.842844	5.44669
	103.964	10.7482	-0.840722	5.44669
	103.964	10.7482	-0.839399	5.44669
	103.942	10.7482	-0.839599	5.44669
	103.884	10.7483	-0.840153	5.44669
	103.861	10.7483	-0.840314	5.44669
	103.914	10.7483	-0.840185	5.44669
	103.975	10.7483	-0.847944	5.44669
	103.963	10.7483	-0.868228	5.44669
	103.867	10.7483	-0.876657	5.44669
	103.753	10.7483	-0.865533	5.44669
	103.705	10.7483	-0.864569	5.44669
	103.72	10.7483	-0.869179	5.44669
	103.742	10.7483	-0.855879	5.44669
	103.746	10.7483	-0.838332	5.44669
	103.74	10.7483	-0.834073	5.44669
	103.736	10.7483	-0.838266	5.44669
	103.736	10.7483	-0.841496	5.44669
	103.738	10.7975	-0.841351	5.44669
	103.738	10.9242	-0.840142	5.44669
	103.738	10.9767	-0.839687	5.44669
	103.738	10.8578	-0.839926	5.44669
	103.738	10.7251	-0.840188	5.44669
	103.738	10.7015	-0.840213	5.44669
	103.738	10.7372	-0.848	5.44669
	103.738	10.7603	-0.868242	5.44669
	103.715	10.7572	-0.876642	5.44669
	103.636	10.7969	-0.857651	5.44669
	103.532	10.9208	-0.836414	5.44669
	103.483	11.0246	-0.832638	5.44669
	103.515	11.0837	-0.838347	5.44669
	103.594	11.1794	-0.84204	5.44669
	103.623	11.2647	-0.849421	5.44669
	103.563	11.2278	-0.868188	5.44669
	103.499	11.0774	-0.876115	5.44669
	103.489	10.9619	-0.857449	5.44669
	103.506	10.9565	-0.844388	5.44669
	103.517	10.9937	-0.860909	5.44669
	103.493	11.0109	-0.874904	5.44669
	103.409	11.054	-0.859537	5.44669
	103.327	11.1721	-0.837823	5.44669
	103.358	11.2723	-0.832558	5.44669
	103.45	11.2827	-0.837813	5.44669
	103.441	11.2531	-0.841844	5.44669
	103.332	11.2373	-0.841659	5.44669
	103.256	11.2412	-0.840147	5.44669
	103.257	11.2485	-0.839579	5.44669
	103.284	11.2501	-0.84775	5.44669
	103.295	11.2483	-0.868362	5.44669
	103.29	11.2469	-0.876782	5.44669
	103.284	11.247	-0.857667	5.44669
	103.283	11.2475	-0.844242	5.44669
	103.285	11.2477	-0.868641	5.44669
	103.286	11.2476	-0.910924	5.44669
	103.286	11.2475	-0.924284	5.44669
	103.285	11.2475	-0.899794	5.44669
	103.285	11.2475	-0.874532	5.44669
	103.285	11.2475	-0.86316	5.44669
	103.285	11.2475	-0.850132	5.44669
	103.285	11.2475	-0.845985	5.44669
	103.263	11.2475	-0.864188	5.44669
	103.183	11.2475	-0.875711	5.44669
	103.08	11.2475	-0.85871	5.44669
	103.03	11.2475	-0.83719	5.44669
	103.04	11.2475	-0.840458	5.44669
	103.062	11.2475	-0.866206	5.44669
	103.067	11.2475	-0.878478	5.44669
	103.061	11.2475	-0.859145	5.44669
	103.057	11.2475	-0.836387	5.44669
	103.057	11.2475	-0.839967	5.44669
	103.059	11.2475	-0.866285	5.44669
	103.059	11.2475	-0.878686	5.44669
	103.059	11.2967	-0.859204	5.44669
	103.059	11.4727	-0.836338	5.44669
	103.059	11.7011	-0.832055	5.44669
	103.059	11.8106	-0.83813	5.44669
	103.059	11.7875	-0.842156	5.44669
	103.059	11.7407	-0.841676	5.44669
	103.059	11.6805	-0.840044	5.44669
	103.037	11.5658	-0.83953	5.44669
	102.957	11.5223	-0.839895	5.44669
	102.853	11.6406	-0.840231	5.44669
	102.804	11.7699	-0.840241	5.44669
	102.814	11.7923	-0.840127	5.44669
	102.835	11.7573	-0.840075	5.44669
	102.84	11.7349	-0.840094	5.44669
	102.835	11.738	-0.84012	5.44669
	102.831	11.7473	-0.840124	5.44669
	102.831	11.7501	-0.840117	5.44669
	102.833	11.7479	-0.840112	5.44669
	102.811	11.7461	-0.840113	5.44669
	102.731	11.746	-0.840115	5.44669
	102.627	11.7467	-0.840115	5.44669
	102.577	11.747	-0.840115	5.44669
	102.588	11.7469	-0.847985	5.44669
	102.609	11.7467	-0.86827	5.44669
	102.614	11.7467	-0.87666	5.44669
	102.609	11.7467	-0.857648	5.44669
	102.605	11.7467	-0.836407	5.44669
	102.605	11.7467	-0.832636	5.44669
	102.606	11.7467	-0.84622	5.44669
	102.607	11.7467	-0.870197	5.44669
	102.607	11.7467	-0.878095	5.44669
	102.606	11.7467	-0.857565	5.44669
	102.606	11.7959	-0.835862	5.44669
	102.606	11.9227	-0.832438	5.44669
	102.606	11.9751	-0.83846	5.44669
	102.606	11.8563	-0.842158	5.44669
	102.606	11.7236	-0.84156	5.44669
	102.606	11.7	-0.839994	5.44669
	102.606	11.7357	-0.83955	5.44669
	102.606	11.7588	-0.839921	5.44669
	102.606	11.7557	-0.840234	5.44669
	102.606	11.7462	-0.840234	5.44669
	102.606	11.7433	-0.840122	5.44669
	102.606	11.7455	-0.840076	5.44669
	102.606	11.7474	-0.840096	5.44669
	102.606	11.7475	-0.840121	5.44669
	102.606	11.7468	-0.840124	5.44669
	102.606	11.7465	-0.840117	5.44669
	102.606	11.7466	-0.840112	5.44669
	102.606	11.7468	-0.840113	5.44669
	102.584	11.7468	-0.840115	5.44669
	102.527	11.7467	-0.840115	5.44669
	102.503	11.7467	-0.840115	5.44669
	102.534	11.7959	-0.840115	5.44669
	102.515	11.9227	-0.840115	5.44669
	102.422	11.9751	-0.847985	5.44669
	102.356	11.9055	-0.86827	5.44669
	102.356	11.9487	-0.87666	5.44669
	102.379	12.1044	-0.857648	5.44669
	102.388	12.0737	-0.836407	5.44669
	102.384	11.8452	-0.832636	5.44669
	102.379	11.735	-0.838349	5.44669
	102.378	11.9136	-0.842041	5.44669
	102.38	12.1979	-0.84155	5.44669
	102.381	12.3296	-0.840032	5.44669
	102.38	12.2958	-0.83957	5.44669
	102.38	12.2368	-0.839916	5.44669
	102.38	12.2243	-0.840225	5.44669
	102.38	12.2402	-0.840232	5.44669
	102.38	12.2512	-0.840124	5.44669
	102.38	12.2502	-0.840077	5.44669
	102.38	12.2459	-0.840096	5.44669
	102.358	12.2444	-0.847991	5.44669
	102.278	12.2454	-0.868279	5.44669
	102.197	12.2463	-0.876662	5.44669
	102.227	12.2463	-0.857646	5.44669
	102.319	12.246	-0.836405	5.44669
	102.31	12.2459	-0.832636	5.44669
	102.201	12.2459	-0.84622	5.44669
	102.124	12.246	-0.870197	5.44669
	102.126	12.246	-0.878095	5.44669
	102.175	12.246	-0.857565	5.44669
	102.265	12.246	-0.835862	5.44669
	102.341	12.246	-0.832438	5.44669
	102.305	12.246	-0.83846	5.44669
	102.191	12.246	-0.842158	5.44669
	102.122	12.246	-0.84156	5.44669
	102.128	12.246	-0.839994	5.44669
	102.155	12.246	-0.83955	5.44669
	102.163	12.246	-0.839921	5.44669
	102.157	12.246	-0.840234	5.44669
	102.152	12.246	-0.840234	5.44669
	102.152	12.246	-0.840122	5.44669
	102.154	12.246	-0.840076	5.44669
	102.154	12.246	-0.840096	5.44669
	102.154	12.246	-0.840121	5.44669
	102.154	12.246	-0.847995	5.44669
	102.154	12.246	-0.868272	5.44669
	102.154	12.246	-0.876657	5.44669
	102.154	12.246	-0.857646	5.44669
	102.154	12.246	-0.836407	5.44669
	102.154	12.246	-0.832637	5.44669
	102.154	12.246	-0.838349	5.44669
	102.154	12.246	-0.842041	5.44669
	102.154	12.246	-0.84155	5.44669
	102.154	12.246	-0.840032	5.44669
	102.154	12.246	-0.83957	5.44669
	102.154	12.246	-0.839916	5.44669
	102.154	12.246	-0.848096	5.44669
	102.154	12.246	-0.868387	5.44669
	102.154	12.246	-0.876669	5.44669
	102.154	12.246	-0.857611	5.44669
	102.154	12.246	-0.836387	5.44669
	102.154	12.246	-0.832642	5.44669
	102.154	12.246	-0.838358	5.44669
	102.154	12.246	-0.842043	5.44669
	102.154	12.246	-0.841548	5.44669
	102.154	12.246	-0.84003	5.44669
	102.154	12.246	-0.83957	5.44669
	102.154	12.246	-0.839917	5.44669
	102.154	12.246	-0.840225	5.44669
	102.154	12.246	-0.840232	5.44669
	102.154	12.246	-0.840124	5.44669
	102.154	12.246	-0.840077	5.44669
	102.154	12.246	-0.840096	5.44669
	102.154	12.246	-0.84012	5.44669
	102.154	12.2952	-0.840124	5.44669
	102.154	12.4219	-0.840117	5.44669
	102.154	12.4744	-0.847983	5.44669
	102.154	12.3555	-0.876139	5.44669
	102.154	12.2228	-0.904815	5.44669
	102.154	12.1992	-0.894194	5.44669
	102.154	12.2349	-0.85394	5.44669
	102.154	12.258	-0.828928	5.44669
	102.154	12.2549	-0.83087	5.44669
	102.154	12.2454	-0.848146	5.44669
	102.154	12.2426	-0.871632	5.44669
	102.154	12.2447	-0.885883	5.44669
	102.154	12.2467	-0.885175	5.44669
	102.154	12.2467	-0.872208	5.44669
	102.154	12.246	-0.850081	5.44669
	102.154	12.2457	-0.834868	5.44669
	102.154	12.2459	-0.834689	5.44669
	102.154	12.246	-0.839757	5.44669
	102.154	12.246	-0.841901	5.44669
	102.154	12.246	-0.840991	5.44669
	102.154	12.246	-0.839847	5.44669
	102.154	12.246	-0.839691	5.44669
	102.154	12.246	-0.840032	5.44669
	102.154	12.246	-0.840231	5.44669
	102.154	12.246	-0.848063	5.44669
	102.154	12.246	-0.868262	5.44669
	102.154	12.246	-0.876628	5.44669
	102.154	12.246	-0.857638	5.44669
	102.154	12.246	-0.836414	5.44669
	102.154	12.246	-0.832643	5.44669
	102.176	12.246	-0.838349	5.44669
	102.256	12.246	-0.842039	5.44669
	102.359	12.246	-0.841549	5.44669
	102.409	12.246	-0.847903	5.44669
	102.376	12.246	-0.867726	5.44669
	102.298	12.246	-0.884332	5.44669
	102.269	12.246	-0.885914	5.44669
	102.328	12.246	-0.873068	5.44669
	102.392	12.246	-0.850179	5.44669
	102.403	12.246	-0.834603	5.44669
	102.385	12.1968	-0.834543	5.44669
	102.374	12.07	-0.83979	5.44669
	102.376	12.0176	-0.841967	5.44669
	102.38	12.1364	-0.841007	5.44669
	102.382	12.2691	-0.83983	5.44669
	102.381	12.2927	-0.839678	5.44669
	102.38	12.257	-0.840033	5.44669
	102.38	12.1847	-0.840236	5.44669
	102.402	12.061	-0.840194	5.44669
	102.482	11.9689	-0.840105	5.44669
	102.563	11.9146	-0.840082	5.44669
	102.555	11.8168	-0.840105	5.44669
	102.521	11.7289	-0.847993	5.44669
	102.554	11.7163	-0.876148	5.44669
	102.587	11.7407	-0.912686	5.44669
	102.545	11.755	-0.930217	5.44669
	102.51	11.7524	-0.918639	5.44669
	102.553	11.7461	-0.883007	5.44669
	102.613	11.7445	-0.844696	5.44669
	102.627	11.746	-0.83696	5.44669
	102.613	11.7472	-0.870259	5.44669
	102.602	11.7472	-0.906328	5.44669
	102.602	11.7468	-0.896927	5.44669
	102.606	11.7466	-0.854549	5.44669
	102.608	11.7467	-0.828212	5.44669
	102.607	11.7468	-0.830354	5.44669
	102.606	11.7468	-0.840314	5.44669
	102.606	11.7467	-0.843676	5.44669
	102.606	11.7467	-0.841537	5.44669
	102.606	11.7467	-0.839445	5.44669
	102.606	11.7467	-0.839329	5.44669
	102.629	11.7467	-0.840024	5.44669
	102.708	11.7467	-0.840356	5.44669
	102.812	11.7467	-0.840248	5.44669
	102.862	11.7467	-0.840085	5.44669
	102.851	11.7467	-0.840055	5.44669
	102.808	11.7467	-0.8401	5.44669
	102.745	11.7467	-0.84013	5.44669
	102.727	11.7467	-0.840126	5.44669
	102.785	11.7467	-0.840114	5.44669
	102.845	11.7467	-0.84011	5.44669
	102.854	11.7467	-0.847984	5.44669
	102.837	11.7467	-0.876142	5.44669
	102.827	11.7467	-0.904816	5.44669
	102.829	11.7467	-0.902064	5.44669
	102.833	11.7467	-0.889966	5.44669
	102.834	11.7467	-0.893628	5.44669
	102.833	11.7467	-0.884949	5.44669
	102.832	11.7467	-0.854101	5.44669
	102.855	11.7467	-0.83229	5.44669
	102.912	11.7467	-0.832223	5.44669
	102.936	11.7467	-0.839647	5.44669
	102.882	11.7467	-0.842733	5.44669
	102.844	11.7467	-0.841379	5.44669
	102.913	11.7467	-0.847585	5.44669
	103.011	11.7467	-0.867653	5.44669
	103.014	11.7467	-0.876544	5.44669
	102.978	11.7467	-0.857819	5.44669
	103.006	11.6975	-0.836519	5.44669
	103.06	11.5708	-0.840494	5.44669
	103.077	11.4691	-0.866459	5.44669
	103.066	11.412	-0.878572	5.44669
	103.055	11.3164	-0.859094	5.44669
	103.055	11.2303	-0.844204	5.44669
	103.058	11.267	-0.860247	5.44669
	103.06	11.4174	-0.874692	5.44669
	103.06	11.484	-0.859684	5.44669
	103.059	11.3626	-0.83796	5.44669
	103.059	11.2238	-0.832564	5.44669
	103.059	11.1986	-0.845637	5.44669
	103.059	11.2357	-0.869978	5.44669
	103.059	11.26	-0.878211	5.44669
	103.059	11.2569	-0.857691	5.44669
	103.059	11.247	-0.835873	5.44669
	103.059	11.2439	-0.832398	5.44669
	103.059	11.2462	-0.838439	5.44669
	103.081	11.2482	-0.842163	5.44669
	103.161	11.2483	-0.84157	5.44669
	103.242	11.2476	-0.839996	5.44669
	103.234	11.2473	-0.839548	5.44669
	103.2	11.2474	-0.839919	5.44669
	103.233	11.2475	-0.848105	5.44669
	103.288	11.2476	-0.86839	5.44669
	103.304	11.2475	-0.876667	5.44669
	103.292	11.2475	-0.857609	5.44669
	103.281	11.2475	-0.836388	5.44669
	103.281	11.2475	-0.832642	5.44669
	103.285	11.2475	-0.838358	5.44669
	103.286	11.2475	-0.849914	5.44669
	103.286	11.2475	-0.869703	5.44669
	103.285	11.2475	-0.876575	5.44669
	103.285	11.2475	-0.857103	5.44669
	103.285	11.2475	-0.836209	5.44669
	103.308	11.2475	-0.832747	5.44669
	103.365	11.2475	-0.838466	5.44669
	103.389	11.2475	-0.842051	5.44669
	103.335	11.2475	-0.841513	5.44669
	103.275	11.2475	-0.840012	5.44669
	103.264	11.2475	-0.839575	5.44669
	103.302	11.2475	-0.839925	5.44669
	103.393	11.2475	-0.840227	5.44669
	103.495	11.2475	-0.840229	5.44669
	103.54	11.2475	-0.840123	5.44669
	103.528	11.2475	-0.840077	5.44669
	103.508	11.1983	-0.847967	5.44669
	103.504	11.0715	-0.868276	5.44669
	103.51	11.0191	-0.876669	5.44669
	103.513	11.1379	-0.85765	5.44669
	103.513	11.2707	-0.836404	5.44669
	103.511	11.2942	-0.832635	5.44669
	103.511	11.2093	-0.84622	5.44669
	103.511	11.0595	-0.878068	5.44669
	103.512	10.9609	-0.906251	5.44669
	103.512	10.9625	-0.89411	5.44669
	103.534	10.9965	-0.853395	5.44669
	103.591	11.0099	-0.828729	5.44669
	103.637	11.0034	-0.830981	5.44669
	103.663	10.9959	-0.840392	5.44669
	103.707	10.9951	-0.843486	5.44669
	103.746	10.9482	-0.84143	5.44669
	103.751	10.8227	-0.839467	5.44669
	103.74	10.7208	-0.847247	5.44669
	103.734	10.7123	-0.868191	5.44669
	103.735	10.7433	-0.876889	5.44669
	103.738	10.759	-0.857772	5.44669
	103.739	10.7546	-0.836377	5.44669
	103.738	10.7471	-0.83258	5.44669
	103.738	10.7455	-0.838336	5.44669
	103.738	10.7475	-0.842056	5.44669
	103.738	10.7489	-0.849432	5.44669
	103.738	10.7488	-0.868186	5.44669
	103.738	10.7483	-0.87611	5.44669
	103.738	10.7481	-0.865319	5.44669
	103.738	10.7482	-0.864673	5.44669
	103.76	10.7483	-0.869299	5.44669
	103.818	10.7483	-0.855892	5.44669
	103.841	10.7483	-0.838295	5.44669
	103.787	10.7482	-0.834053	5.44669
	103.75	10.7483	-0.838271	5.44669
	103.819	10.7483	-0.841505	5.44669
	103.916	10.7483	-0.841354	5.44669
	103.919	10.7483	-0.84014	5.44669
	103.883	10.7483	-0.839685	5.44669
	103.911	10.7483	-0.839926	5.44669
	103.965	10.7483	-0.840188	5.44669
	103.982	10.7483	-0.848083	5.44669
	103.971	10.7483	-0.868285	5.44669
	103.96	10.7483	-0.884502	5.44669
	103.96	10.7483	-0.885786	5.44669
	103.964	10.6991	-0.872955	5.44669
	103.965	10.5723	-0.850177	5.44669
	103.965	10.5199	-0.834643	5.44669
	103.964	10.6387	-0.834561	5.44669
	103.964	10.7714	-0.839783	5.44669
	103.964	10.795	-0.849829	5.44669
	103.964	10.7593	-0.869161	5.44669
	103.964	10.7362	-0.884249	5.44669
	103.964	10.6901	-0.885369	5.44669
	103.964	10.5728	-0.87287	5.44669
	103.964	10.4741	-0.85029	5.44669
	103.964	10.464	-0.83472	5.44268
	103.986	10.4932	-0.834553	5.43234
	104.044	10.5087	-0.847623	5.42806
	104.068	10.5048	-0.870103	5.43775
	104.036	10.4485	-0.885428	5.44858
	104.056	10.3201	-0.885528	5.4505
	104.148	10.2203	-0.880388	5.44759
	104.214	10.2137	-0.878241	5.44571
	104.214	10.2939	-0.871305	5.44595
	104.192	10.485	-0.852176	5.44673
	104.182	10.6594	-0.836068	5.44696
	104.187	10.5857	-0.834447	5.44679
	104.192	10.3819	-0.839229	5.44663
	104.192	10.3544	-0.841766	5.44663
	104.191	10.4203	-0.841122	5.44668
	104.19	10.3601	-0.83995	5.44671
	104.19	10.2468	-0.839688	5.4467
	104.19	10.2105	-0.839994	5.44668
	104.19	10.234	-0.840216	5.44668
	104.19	10.2565	-0.8402	5.44669
	104.19	10.2575	-0.840114	5.44669
	104.19	10.2499	-0.840084	5.44669
	104.19	10.2464	-0.840102	5.44669
	104.19	10.2476	-0.84012	5.44669
	104.19	10.2494	-0.847992	5.44669
	104.19	10.2497	-0.868271	5.44669
	104.19	10.2492	-0.876658	5.44669
	104.19	10.2489	-0.857647	5.44669
	104.213	10.2489	-0.836407	5.44669
	104.27	10.249	-0.832637	5.44669
	104.316	10.2491	-0.84622	5.44669
	104.342	10.1999	-0.870196	5.44669
	104.385	10.0731	-0.878095	5.44669
	104.424	10.0206	-0.857565	5.44669
	104.43	10.1394	-0.843732	5.44669
	104.419	10.2722	-0.860593	5.44669
	104.413	10.2466	-0.875004	5.44669
	104.414	10.0841	-0.859691	5.44669
	104.417	9.9594	-0.845723	5.44669
	104.418	9.90532	-0.868542	5.44669
	104.417	9.81917	-0.902485	5.44669
	104.416	9.73604	-0.895926	5.44669
	104.416	9.72135	-0.855495	5.44669
	104.417	9.74308	-0.828964	5.44669
	104.417	9.80633	-0.830333	5.44669
	104.417	9.93123	-0.847908	5.44669
	104.417	9.97787	-0.871724	5.44669
	104.417	9.85729	-0.878135	5.44669
	104.417	9.72586	-0.86491	5.44669
	104.417	9.70347	-0.863783	5.44669
	104.439	9.7392	-0.869071	5.44669
	104.496	9.76187	-0.856113	5.44669
	104.542	9.75862	-0.838469	5.44669
	104.568	9.7492	-0.834047	5.44669
	104.612	9.7464	-0.838207	5.44669
	104.651	9.74858	-0.84148	5.44669
	104.656	9.75049	-0.849237	5.44669
	104.646	9.75051	-0.87618	5.44669
	104.639	9.74985	-0.904387	5.44669
	104.64	9.74956	-0.894	5.44669
	104.643	9.74967	-0.854011	5.44669
	104.644	9.74982	-0.829027	5.44669
	104.643	9.74985	-0.830886	5.44669
	104.643	9.7498	-0.840247	5.44669
	104.643	9.74977	-0.843459	5.44669
	104.643	9.74978	-0.84147	5.44669
	104.643	9.74979	-0.839494	5.44669
	104.643	9.74979	-0.847244	5.44669
	104.665	9.74979	-0.86818	5.44669
	104.723	9.74979	-0.876886	5.44669
	104.769	9.74979	-0.865646	5.44669
	104.795	9.74979	-0.864535	5.44669
	104.838	9.74979	-0.869125	5.44669
	104.877	9.7006	-0.855868	5.44669
	104.883	9.57382	-0.838347	5.44669
	104.872	9.52139	-0.841954	5.44669
	104.866	9.64021	-0.866421	5.44669
	104.867	9.77296	-0.878037	5.44669
	104.869	9.79653	-0.858884	5.44669
	104.87	9.76083	-0.836435	5.44669
	104.87	9.68856	-0.832209	5.44669
	104.869	9.51566	-0.83816	5.44669
	104.869	9.29676	-0.842114	5.44669
	104.869	9.19006	-0.841648	5.44669
	104.869	9.26026	-0.840047	5.44669
	104.869	9.43184	-0.839541	5.44669
	104.869	9.49527	-0.839899	5.44669
	104.869	9.36509	-0.840228	5.44669
	104.869	9.27284	-0.84811	5.44669
	104.869	9.37646	-0.868282	5.44669
	104.869	9.46785	-0.87662	5.44669
	104.869	9.42252	-0.857628	5.44669
	104.869	9.41282	-0.844283	5.44669
	104.869	9.4315	-0.860801	5.44669
	104.869	9.34543	-0.874896	5.44669
	104.869	9.23814	-0.859572	5.44669
	104.892	9.21356	-0.837841	5.44669
	104.949	9.23978	-0.832553	5.44669
	104.973	9.30843	-0.837805	5.44669
	104.919	9.434	-0.849713	5.44669
	104.859	9.479	-0.869816	5.44669
	104.848	9.3575	-0.884564	5.44669
	104.864	9.22626	-0.885268	5.44669
	104.897	9.20428	-0.872715	5.44669
	104.975	9.24011	-0.850261	5.44669
	105.075	9.26268	-0.834763	5.44669
	105.123	9.25935	-0.834581	5.44669
	105.113	9.24993	-0.839749	5.44669
	105.093	9.24717	-0.849807	5.44669
	105.088	9.24936	-0.869164	5.44669
	105.093	9.25126	-0.876387	5.44669
	105.097	9.25127	-0.865087	5.44669
	105.097	9.25061	-0.872349	5.44669
	105.096	9.25032	-0.897455	5.44669
	105.095	9.25044	-0.892507	5.44669
	105.095	9.25059	-0.855858	5.44669
	105.096	9.25061	-0.838203	5.44669
	105.118	9.25057	-0.858933	5.44669
	105.198	9.25054	-0.884153	5.44669
	105.279	9.25054	-0.888973	5.44669
	105.271	9.25056	-0.874415	5.44669
	105.237	9.25056	-0.849656	5.44669
	105.269	9.25056	-0.833906	5.44669
	105.325	9.25055	-0.834437	5.44669
	105.341	9.25055	-0.839993	5.44669
	105.329	9.25055	-0.849961	5.44669
	105.318	9.25056	-0.877013	5.44669
	105.318	9.25056	-0.904478	5.44669
	105.321	9.25055	-0.901613	5.44669
	105.323	9.25055	-0.882026	5.44669
	105.322	9.25055	-0.865604	5.44669
	105.322	9.20136	-0.856354	5.44669
	105.321	9.0254	-0.87258	5.44669
	105.344	8.797	-0.900665	5.44669
	105.424	8.73661	-0.89377	5.44669
	105.505	8.88656	-0.855246	5.44669
	105.497	8.98573	-0.829627	5.44669
	105.463	8.87795	-0.830699	5.44669
	105.496	8.73316	-0.847826	5.44669
	105.551	8.70062	-0.87943	5.44669
	105.567	8.73684	-0.906251	5.44669
	105.555	8.76332	-0.893626	5.44669
	105.544	8.7615	-0.853192	5.44669
	105.544	8.75132	-0.828817	5.44669
	105.548	8.7477	-0.83109	5.44669
	105.549	8.7498	-0.840407	5.44669
	105.549	8.75197	-0.843454	5.44669
	105.548	8.75213	-0.841411	5.44669
	105.57	8.75143	-0.839471	5.44669
	105.65	8.75108	-0.839384	5.44669
	105.754	8.75118	-0.847908	5.44669
	105.803	8.75135	-0.868498	5.44669
	105.793	8.75138	-0.884653	5.44669
	105.772	8.75133	-0.885774	5.44669
	105.767	8.7513	-0.872896	5.44669
	105.772	8.75131	-0.850157	5.44669
	105.776	8.75132	-0.834655	5.44669
	105.776	8.75132	-0.834573	5.44669
	105.774	8.75132	-0.839784	5.44669
	105.774	8.75132	-0.841954	5.44669
	105.774	8.75132	-0.841004	5.44669
	105.774	8.75132	-0.839834	5.44669
	105.775	8.70213	-0.839681	5.44669
	105.774	8.57535	-0.847904	5.44669
	105.774	8.52292	-0.876261	5.44669
	105.797	8.59255	-0.904894	5.44669
	105.876	8.59853	-0.894184	5.44669
	105.958	8.52047	-0.853908	5.4507
	105.95	8.47681	-0.828918	5.46104
	105.916	8.48487	-0.830878	5.46531
	105.948	8.45435	-0.840282	5.45562
	106.003	8.33249	-0.843477	5.4448
	106.02	8.22629	-0.841465	5.44287
	106.007	8.21467	-0.839485	5.44579
	105.997	8.24589	-0.839371	5.44767
	105.997	8.26284	-0.840027	5.44742
	106	8.2588	-0.840342	5.44664
	106.002	8.25107	-0.840241	5.44641
	106.001	8.24927	-0.840087	5.44658
	106	8.25127	-0.840058	5.44674
	106.023	8.25274	-0.840101	5.44675
	106.103	8.25265	-0.840129	5.44669
	106.206	8.25209	-0.840126	5.44667
	106.256	8.25188	-0.840114	5.44668
	106.245	8.252	-0.847981	5.44669
	106.224	8.25212	-0.868269	5.44669
	106.219	8.25213	-0.884531	5.44669
	106.225	8.25209	-0.885805	5.44669
	106.229	8.20288	-0.872952	5.44669
	106.229	8.07611	-0.85804	5.44669
	106.227	8.02369	-0.862796	5.44669
	106.226	8.14251	-0.871108	5.44669
	106.227	8.27526	-0.865189	5.44669
	106.227	8.29882	-0.866405	5.44669
	106.227	8.26312	-0.870072	5.44669
	106.227	8.24004	-0.8556	5.44669
	106.227	8.24311	-0.837898	5.44669
	106.227	8.20341	-0.83399	5.44669
	106.227	8.03033	-0.838386	5.44669
	106.227	7.79977	-0.849446	5.44669
	106.249	7.68826	-0.877368	5.44669
	106.329	7.71139	-0.90481	5.44268
	106.433	7.7588	-0.893755	5.43234
	106.482	7.77013	-0.853758	5.42806
	106.472	7.75798	-0.829008	5.43775
	106.451	7.74885	-0.830969	5.44858
	106.446	7.74935	-0.848159	5.4505
	106.451	7.7528	-0.871603	5.44759
	106.455	7.75407	-0.877995	5.44571
	106.455	7.75338	-0.857023	5.44595
	106.453	7.75263	-0.83567	5.44673
	106.475	7.75257	-0.83255	5.44696
	106.555	7.75281	-0.838575	5.44679
	106.637	7.75293	-0.850037	5.44663
	106.607	7.75289	-0.877549	5.44663
	106.492	7.75284	-0.904676	5.44668
	106.444	7.75283	-0.893634	5.44671
	106.529	7.75284	-0.853756	5.4467
	106.659	7.75285	-0.82905	5.44668
	106.718	7.75285	-0.830987	5.44668
	106.702	7.75285	-0.840281	5.44669
	106.675	7.75284	-0.843438	5.44669
	106.67	7.75285	-0.841449	5.44669
	106.677	7.75285	-0.839493	5.44669
	106.682	7.75285	-0.83938	5.44669
	106.681	7.75285	-0.840028	5.44669
	106.679	7.75285	-0.84821	5.44669
	106.679	7.75285	-0.876266	5.44669
	106.679	7.75285	-0.904788	5.44669
	106.68	7.75285	-0.902008	5.44669
	106.68	7.75285	-0.882082	5.44669
	106.68	7.75285	-0.865487	5.44669
	106.679	7.75285	-0.848415	5.44669
	106.68	7.75285	-0.836567	5.44669
	106.68	7.75285	-0.835994	5.44669
	106.68	7.75285	-0.8397	5.44669
	106.702	7.75285	-0.841414	5.44669
	106.759	7.75285	-0.840807	5.44669
	106.805	7.75285	-0.847814	5.44669
	106.831	7.75285	-0.867952	5.44669
	106.875	7.75285	-0.876587	5.44669
	106.914	7.75285	-0.857731	5.44669
	106.919	7.75285	-0.836467	5.44669
	106.909	7.75285	-0.832632	5.44669
	106.902	7.75285	-0.838326	5.44669
	106.903	7.75285	-0.842033	5.44669
	106.906	7.75285	-0.841555	5.44669
	106.907	7.75285	-0.840037	5.44669
	106.906	7.75285	-0.83957	5.44669
	106.906	7.70366	-0.847785	5.44669
	106.906	7.57688	-0.86838	5.44669
	106.906	7.52445	-0.876777	5.44669
	106.906	7.59408	-0.857658	5.44669
	106.906	7.55086	-0.84424	5.44669
	106.906	7.34603	-0.860773	5.44268
	106.906	7.20075	-0.874899	5.43234
	106.906	7.20085	-0.859583	5.42806
	106.928	7.25065	-0.837844	5.43775
	106.986	7.27118	-0.832551	5.44858
	107.032	7.26203	-0.837802	5.4505
	107.058	7.25089	-0.841842	5.44759
	107.101	7.24948	-0.841662	5.44571
	107.14	7.25285	-0.840149	5.44595
	107.146	7.25476	-0.839579	5.44673
	107.135	7.25436	-0.839878	5.44696
	107.128	7.25352	-0.840206	5.44679
	107.13	7.2533	-0.840237	5.44663
	107.132	7.25352	-0.848004	5.44663
	107.133	7.25368	-0.868235	5.44668
	107.132	7.25367	-0.884509	5.44671
	107.132	7.25361	-0.885807	5.4467
	107.132	7.25359	-0.872961	5.44668
	107.132	7.2536	-0.858043	5.44668
	107.132	7.25361	-0.862794	5.44669
	107.132	7.25362	-0.871106	5.44669
	107.132	7.25361	-0.857318	5.44669
	107.132	7.25361	-0.83825	5.44669
	107.132	7.25361	-0.833527	5.44669
	107.154	7.25361	-0.845938	5.44669
	107.234	7.25361	-0.877633	5.44669
	107.315	7.25361	-0.906169	5.44669
	107.285	7.25361	-0.89423	5.44669
	107.194	7.25361	-0.853474	5.44669
	107.202	7.25361	-0.82872	5.44669
	107.312	7.25361	-0.830949	5.44669
	107.388	7.25361	-0.840382	5.44669
	107.386	7.25361	-0.843494	5.44669
	107.36	7.25361	-0.841436	5.44669
	107.349	7.25361	-0.847338	5.44669
	107.354	7.20442	-0.867529	5.44669
	107.36	7.07765	-0.876579	5.44669
	107.361	7.02521	-0.857878	5.44669
	107.359	7.14403	-0.836531	5.44669
	107.358	7.27679	-0.832607	5.44669
	107.358	7.30035	-0.846163	5.44669
	107.358	7.26465	-0.870183	5.44669
	107.359	7.19238	-0.87811	5.44669
	107.381	7.06867	-0.857576	5.44669
	107.438	7.02573	-0.835861	5.44669
	107.462	7.14744	-0.832433	5.44669
	107.43	7.22884	-0.838458	5.44669
	107.45	7.12369	-0.842159	5.44669
	107.543	6.98633	-0.841561	5.44669
	107.609	6.90677	-0.839994	5.44669
	107.586	6.81449	-0.83955	5.44669
	107.506	6.73785	-0.839921	5.44669
	107.473	6.72806	-0.840234	5.44669
	107.531	6.74954	-0.848104	5.44669
	107.596	6.76175	-0.876148	5.44669
	107.608	6.75919	-0.904776	5.44669
	107.59	6.75377	-0.894174	5.44669
	107.579	6.75241	-0.853946	5.44669
	107.58	6.75377	-0.828937	5.44669
	107.585	6.75482	-0.838743	5.44669
	107.586	6.75478	-0.868428	5.44669
	107.585	6.75439	-0.88002	5.44669
	107.584	6.75424	-0.859001	5.44669
	107.584	6.75431	-0.835779	5.44669
	107.585	6.7544	-0.831893	5.44669
	107.585	6.75441	-0.838261	5.44669
	107.585	6.75438	-0.842268	5.44669
	107.585	6.75436	-0.849548	5.44669
	107.585	6.75437	-0.868159	5.44669
	107.585	6.75437	-0.876058	5.44669
	107.585	6.75438	-0.857436	5.44669
	107.585	6.75437	-0.836531	5.44669
	107.585	6.75437	-0.832764	5.44669
	107.585	6.75437	-0.838358	5.44669
	107.585	6.75437	-0.841999	5.44669
	107.585	6.75437	-0.84153	5.44669
	107.585	6.75437	-0.840038	5.44669
	107.607	6.75437	-0.83958	5.44669
	107.664	6.75437	-0.839918	5.44669
	107.711	6.75437	-0.840223	5.44669
	107.736	6.75437	-0.84023	5.44669
	107.78	6.75437	-0.840125	5.44669
	107.796	6.75437	-0.840078	5.44669
	107.745	6.75437	-0.840096	5.44669
	107.71	6.75437	-0.84012	5.44669
	107.758	6.75437	-0.840124	5.44669
	107.819	6.75437	-0.840117	5.44669
	107.832	6.70518	-0.840112	5.44669
	107.817	6.52922	-0.840113	5.44669
	107.806	6.30082	-0.840115	5.44669
	107.807	6.24043	-0.840115	5.44669
	107.811	6.39038	-0.840115	5.44669
	107.813	6.53874	-0.840115	5.44669
	107.812	6.60693	-0.847985	5.44669
	107.811	6.64134	-0.86827	5.44669
	107.833	6.54242	-0.87666	5.44669
	107.891	6.32707	-0.857648	5.44669
	107.915	6.24642	-0.836407	5.44669
	107.883	6.38351	-0.840507	5.44669
	107.903	6.53373	-0.866504	5.44669
	107.995	6.55808	-0.878586	5.44669
	108.061	6.4673	-0.859084	5.44669
	108.061	6.31471	-0.836323	5.44669
	108.039	6.21709	-0.832091	5.44669
	108.029	6.22	-0.83815	5.44669
	108.033	6.25425	-0.842152	5.44669
	108.039	6.26731	-0.849538	5.44669
	108.039	6.26056	-0.868197	5.44669
	108.038	6.25308	-0.876077	5.44669
	108.037	6.25235	-0.85743	5.44669
	108.037	6.2547	-0.836522	5.44669
	108.037	6.25595	-0.840633	5.44669
	108.037	6.20644	-0.874387	5.44669
	108.06	6.07909	-0.906702	5.44669
	108.139	6.02653	-0.895608	5.44669
	108.221	6.1455	-0.853862	5.44669
	108.19	6.27836	-0.828393	5.44669
	108.076	6.30192	-0.830674	5.44669
	108.028	6.26617	-0.840383	5.44669
	108.113	6.24308	-0.843592	5.44669
	108.243	6.19697	-0.841477	5.44669
	108.28	6.0797	-0.83945	5.44669
	108.206	5.98096	-0.839352	5.44669
	108.156	5.97084	-0.840032	5.44669
	108.204	6.04922	-0.848222	5.44669
	108.272	6.19157	-0.868399	5.44669
	108.287	6.2401	-0.876629	5.44669
	108.271	6.06492	-0.85759	5.44669
	108.258	5.80377	-0.836393	5.44669
	108.259	5.68045	-0.832651	5.44669
	108.264	5.70956	-0.83836	5.44669
	108.288	5.76367	-0.84204	5.44669
	108.366	5.77569	-0.841546	5.44669
	108.447	5.76144	-0.84003	5.44669
	108.439	5.75119	-0.839571	5.44669
	108.382	5.75196	-0.839917	5.44669
	108.358	5.75593	-0.840225	5.44669
	108.389	5.75731	-0.848102	5.44669
	108.459	5.75648	-0.86828	5.44669
	108.507	5.75565	-0.876622	5.44669
	108.507	5.75559	-0.857629	5.44669
	108.491	5.75586	-0.836412	5.44669
	108.484	5.756	-0.832645	5.44669
	108.487	5.75596	-0.838351	5.44669
	108.491	5.75589	-0.849909	5.44669
	108.491	5.75588	-0.869704	5.44669
	108.49	5.7559	-0.876577	5.44669
	108.489	5.75591	-0.857104	5.44669
	108.49	5.75591	-0.836208	5.44669
	108.49	5.7559	-0.832747	5.44669
	108.49	5.7559	-0.838466	5.44669
	108.49	5.7559	-0.842051	5.44669
	108.49	5.7559	-0.841513	5.44669
	108.49	5.7559	-0.840012	5.44669
	108.49	5.7559	-0.839575	5.44669
	108.49	5.7559	-0.839925	5.44669
	108.49	5.7559	-0.840227	5.44669
	108.49	5.7559	-0.840229	5.44669
	108.512	5.7559	-0.840123	5.44669
	108.592	5.7559	-0.840077	5.44669
	108.695	5.7559	-0.840096	5.44669
	108.723	5.7559	-0.84012	5.44669
	108.655	5.7559	-0.840124	5.44669
	108.61	5.7559	-0.840117	5.44669
	108.659	5.7559	-0.840112	5.44669
	108.724	5.7559	-0.840113	5.44669
	108.739	5.7559	-0.840115	5.44669
	108.723	5.7559	-0.840115	5.44669
	108.711	5.7559	-0.840115	5.44669
	108.712	5.7559	-0.840115	5.44669
	108.716	5.70671	-0.840115	5.44669
	108.718	5.57994	-0.840115	5.44669
	108.717	5.5275	-0.847986	5.44669
	108.716	5.64632	-0.86827	5.44669
	108.716	5.77908	-0.87666	5.44669
	108.716	5.80264	-0.857648	5.44669
	108.716	5.76694	-0.836407	5.44669
	108.716	5.69467	-0.832636	5.44669
	108.716	5.57096	-0.838349	5.44669
	108.716	5.52803	-0.849912	5.44669
	108.716	5.64973	-0.869706	5.44669
	108.738	5.73113	-0.876577	5.44669
	108.818	5.57679	-0.857103	5.44669
	108.922	5.31265	-0.836208	5.44669
	108.971	5.18067	-0.840618	5.44669
	108.961	5.20721	-0.866621	5.44669
	108.94	5.26332	-0.878596	5.44669
	108.912	5.27709	-0.866917	5.44669
	108.86	5.26286	-0.872331	5.44669
	108.841	5.252	-0.904668	5.44669
	108.894	5.25251	-0.920393	5.44669
	108.953	5.25658	-0.892524	5.44669
	108.963	5.25811	-0.848012	5.44669
	108.947	5.2573	-0.827087	5.44669
	108.937	5.25642	-0.832214	5.44669
	108.939	5.25634	-0.841494	5.44669
	108.943	5.25662	-0.84351	5.44669
	108.944	5.25676	-0.841048	5.44669
	108.965	5.25673	-0.839299	5.44669
	109.044	5.25666	-0.839441	5.44669
	109.148	5.25664	-0.840123	5.44669
	109.198	5.25666	-0.840357	5.44669
	109.187	5.25667	-0.840214	5.44669
	109.166	5.25667	-0.84007	5.44669
	109.161	5.25667	-0.840061	5.44669
	109.166	5.25666	-0.840108	5.44669
	109.171	5.25667	-0.848002	5.44669
	109.17	5.25667	-0.868279	5.44669
	109.169	5.25667	-0.876658	5.44669
	109.168	5.25667	-0.865515	5.44669
	109.169	5.25667	-0.864561	5.44669
	109.169	5.20748	-0.869182	5.44669
	109.169	5.03151	-0.855883	5.44669
	109.169	4.80311	-0.838333	5.44669
	109.169	4.69353	-0.834072	5.44669
	109.169	4.71671	-0.838266	5.44669
	109.169	4.76345	-0.841496	5.44669
	109.169	4.82367	-0.849222	5.44669
	109.191	4.9876	-0.868298	5.44669
	109.271	5.15783	-0.876231	5.44669
	109.352	5.09197	-0.857459	5.44669
	109.344	4.8438	-0.83648	5.44669
	109.31	4.73792	-0.832734	5.44669
	109.343	4.87614	-0.838364	5.44669
	109.398	4.98662	-0.842013	5.44669
	109.414	4.88775	-0.841533	5.44669
	109.402	4.74267	-0.840034	5.44669
	109.391	4.70685	-0.839577	5.44669
	109.391	4.74179	-0.839918	5.44669
	109.395	4.76891	-0.840224	5.44669
	109.396	4.7678	-0.84023	5.44669
	109.396	4.7577	-0.840124	5.44669
	109.395	4.80305	-0.840078	5.44669
	109.395	4.9318	-0.840096	5.44669
	109.395	4.98643	-0.84012	5.44669
	109.417	4.86783	-0.847994	5.44669
	109.475	4.73438	-0.868272	5.44669
	109.499	4.71045	-0.876657	5.44669
	109.445	4.74625	-0.857646	5.44669
	109.407	4.76949	-0.836407	5.44669
	109.454	4.76647	-0.840508	5.44669
	109.516	4.75693	-0.866505	5.44669
	109.552	4.75401	-0.878586	5.44669
	109.594	4.75618	-0.859084	5.44669
	109.629	4.75812	-0.836323	5.44669
	109.633	4.75817	-0.832091	5.44669
	109.623	4.75749	-0.83815	5.44669
	109.618	4.7572	-0.842152	5.44669
	109.619	4.75731	-0.841667	5.44669
	109.622	4.75746	-0.840041	5.44669
	109.622	4.75749	-0.839532	5.44669
	109.622	4.75744	-0.839897	5.44669
	109.643	4.75742	-0.840231	5.44669
	109.701	4.75742	-0.840241	5.44669
	109.725	4.75743	-0.840126	5.44669
	109.671	4.75744	-0.840075	5.44669
	109.633	4.70824	-0.847965	5.44669
	109.68	4.53227	-0.868276	5.44669
	109.742	4.30388	-0.876669	5.44669
	109.756	4.1943	-0.85765	5.44669
	109.741	4.21747	-0.836404	5.44669
	109.752	4.26421	-0.832634	5.44669
	109.81	4.27525	-0.838349	5.44669
	109.86	4.26321	-0.842042	5.44669
	109.865	4.25424	-0.841551	5.44669
	109.85	4.25476	-0.840031	5.44669
	109.842	4.25816	-0.839569	5.44669
	109.844	4.2594	-0.839916	5.44669
	109.848	4.25871	-0.840225	5.44669
	109.849	4.25798	-0.840232	5.44669
	109.848	4.25792	-0.840124	5.44669
	109.847	4.25816	-0.840077	5.44669
	109.847	4.25828	-0.840096	5.44669
	109.848	4.25824	-0.84012	5.44669
	109.87	4.25819	-0.840124	5.44669
	109.927	4.25817	-0.840117	5.44669
	109.973	4.25819	-0.840112	5.44669
	109.977	4.2582	-0.840113	5.44669
	109.963	4.2582	-0.840115	5.44669
	109.978	4.25819	-0.840115	5.44669
	110.038	4.25819	-0.840115	5.44669
	110.087	4.25819	-0.840115	5.44669
	110.091	4.25819	-0.840115	5.44669
	110.076	4.25819	-0.840115	5.44669
	110.069	4.25819	-0.840115	5.44669
	110.071	4.25819	-0.840115	5.44669
	110.074	4.25819	-0.840115	5.44669
	110.075	4.25819	-0.847985	5.44669
	110.074	4.20901	-0.86827	5.44669
	110.074	4.08223	-0.87666	5.44669
	110.074	3.98061	-0.865519	5.44669
	110.074	3.97265	-0.864562	5.44669
	110.096	4.05297	-0.869181	5.44669
	110.176	4.19535	-0.855882	5.44669
	110.279	4.2924	-0.838333	5.44669
	110.329	4.29289	-0.834072	5.44669
	110.319	4.21107	-0.838266	5.44669
	110.297	4.02152	-0.841496	5.44669
	110.292	3.79908	-0.841352	5.44669
	110.298	3.69682	-0.840142	5.44669
	110.302	3.77014	-0.839687	5.44669
	110.302	3.99064	-0.839926	5.44669
	110.3	4.17962	-0.840188	5.44669
	110.3	4.10145	-0.840213	5.44669
	110.3	3.84146	-0.84013	5.44669
	110.3	3.68581	-0.840086	5.44669
	110.3	3.70121	-0.840097	5.44669
	110.3	3.76113	-0.840118	5.44669
	110.3	3.78045	-0.840122	5.44669
	110.3	3.7672	-0.840117	5.44669
	110.3	3.75477	-0.847984	5.44669
	110.3	3.75428	-0.868269	5.44669
	110.3	3.75849	-0.87666	5.44669
	110.322	3.80961	-0.865519	5.44669
	110.38	3.93571	-0.864562	5.44669
	110.404	3.98716	-0.877052	5.44669
	110.35	3.86818	-0.884038	5.44669
	110.29	3.7357	-0.874878	5.44669
	110.301	3.71231	-0.851605	5.44669
	110.397	3.74799	-0.834558	5.44669
	110.511	3.77099	-0.834017	5.44669
	110.56	3.7679	-0.839586	5.44669
	110.545	3.75843	-0.842068	5.44669
	110.522	3.75556	-0.841122	5.44669
	110.518	3.75772	-0.839843	5.44669
	110.525	3.75965	-0.839643	5.44669
	110.529	3.75969	-0.840014	5.44669
	110.528	3.75902	-0.84024	5.44669
	110.526	3.75873	-0.840203	5.44669
	110.526	3.75884	-0.840107	5.44669
	110.526	3.75899	-0.84008	5.44669
	110.527	3.75902	-0.840103	5.44669
	110.527	3.75897	-0.840122	5.44669
	110.527	3.75894	-0.840122	5.44669
	110.526	3.75895	-0.840115	5.44669
	110.526	3.75896	-0.840112	5.44669
	110.526	3.75896	-0.840114	5.44669
	110.527	3.75896	-0.840115	5.44669
	110.526	3.75896	-0.840115	5.44669
	110.526	3.75896	-0.840115	5.44669
	110.526	3.75896	-0.847985	5.44669
	110.549	3.75896	-0.86827	5.44669
	110.606	3.70977	-0.87666	5.44669
	110.652	3.58299	-0.857648	5.44669
	110.656	3.53056	-0.836407	5.44669
	110.642	3.64938	-0.832636	5.44669
	110.657	3.78213	-0.838349	5.44669
	110.717	3.8057	-0.842041	5.44669
	110.766	3.76999	-0.849421	5.44669
	110.748	3.74692	-0.868187	5.44669
	110.676	3.7008	-0.883985	5.44669
	110.644	3.58351	-0.885605	5.44669
	110.7	3.53397	-0.873062	5.44669
	110.764	3.60143	-0.850287	5.44669
	110.775	3.60548	-0.834651	5.44669
	110.758	3.52738	-0.834525	5.44669
	110.747	3.48439	-0.839766	5.44669
	110.748	3.49274	-0.841963	5.44669
	110.753	3.46211	-0.841014	5.44669
	110.754	3.3401	-0.839835	5.44669
	110.753	3.28307	-0.839678	5.44669
	110.752	3.39826	-0.840031	5.44669
	110.752	3.53113	-0.848106	5.44669
	110.775	3.55603	-0.86835	5.44669
	110.833	3.47166	-0.87665	5.44669
	110.879	3.32155	-0.857616	5.44669
	110.904	3.2227	-0.836396	5.44669
	110.926	3.22421	-0.832643	5.44669
	110.907	3.25832	-0.838356	5.44669
	110.889	3.321	-0.842041	5.44669
	110.932	3.44126	-0.841548	5.44669
	110.986	3.53535	-0.847901	5.44268
	110.975	3.54247	-0.867726	5.43234
	110.905	3.46447	-0.876461	5.42806
	110.871	3.32336	-0.857759	5.43775
	110.926	3.22601	-0.844394	5.44858
	110.99	3.22495	-0.860801	5.4505
	111.002	3.25745	-0.874856	5.44759
	110.985	3.27118	-0.859555	5.44571
	110.973	3.26534	-0.837848	5.44595
	110.975	3.258	-0.832562	5.44673
	110.979	3.25701	-0.837806	5.44696
[truncated: 342 more rows]
