# Supplementary material for: Design of a cosmetic glove stiffness compensation mechanism for toddler-sized hand prostheses
Source: PLoS One. 2017 Aug 11;12(8):e0183233. doi: 10.1371/journal.pone.0183233 (PMC5553851; doi:10.1371/journal.pone.0183233)
Supplement: S1 Dataset — (ZIP) [file pone.0183233.s001.zip › 02 Spring measurements/VST5_3.xlsx]

## Sheet: VST5_3
LabVIEW Measurement
Writer_Version	2
Reader_Version	2
Separator	Tab
Decimal_Separator	.
Multi_Headings	No
X_Columns	No
Time_Pref	Absolute
Operator	localadmin
Date	2013-10-09
Time	00:11:35.972000
***End_of_Header***
Channels	4
Samples	10	10	10	10
Date	2013-10-09	2013-10-09	2013-10-09	2013-10-09
Time	00:11:57.772000	00:11:57.772000	00:11:57.772000	00:11:57.772000
Y_Unit_Label	mm	N	N	Pa
X_Dimension	Time	Time	Time	Time
X0	0	0	0	0
Delta_X	0.01	0.01	0.01	0.01
***End_of_Header***
X_Value	Voltage LVDT (Filtered)	Voltage Load Cell (Filtered)	Voltage Pinch Load Cell (Filtered)	Voltage Pressure (Filtered)	Comment
	112.502	0.03591	-0.847902	5.44669
	112.515	0.105537	-0.867725	5.44669
	112.486	0.111516	-0.876461	5.44669
	112.513	0.082648	-0.865629	5.44669
	112.542	0.165763	-0.864679	5.44669
	112.501	0.275443	-0.869191	5.44669
	112.466	0.252883	-0.855845	5.44669
	112.51	0.099897	-0.838314	5.44669
	112.57	0.027278	-0.834077	5.44669
	112.584	0.146997	-0.838275	5.44669
	112.569	0.287311	-0.841498	5.44669
	112.536	0.313722	-0.841349	5.44669
	112.479	0.276524	-0.848011	5.44669
	112.46	0.251812	-0.867842	5.44669
	112.515	0.254723	-0.876471	5.44669
	112.574	0.264733	-0.857721	5.44669
	112.584	0.267892	-0.836504	5.44669
	112.568	0.265657	-0.832651	5.44669
	112.558	0.263598	-0.838321	5.44669
	112.537	0.26353	-0.842024	5.44669
	112.484	0.264234	-0.841553	5.44669
	112.439	0.264552	-0.840039	5.44669
	112.434	0.264436	-0.839572	5.44669
	112.447	0.264274	-0.839914	5.44669
	112.455	0.264247	-0.840224	5.44669
	112.475	0.264294	-0.840232	5.44669
	112.529	0.264323	-0.840125	5.44669
	112.575	0.215128	-0.840077	5.44669
	112.579	0.088341	-0.840095	5.44669
	112.566	0.035905	-0.84012	5.44669
	112.558	0.154726	-0.840124	5.44669
	112.56	0.287483	-0.840117	5.44669
	112.541	0.311047	-0.840112	5.44669
	112.485	0.275343	-0.840113	5.44669
	112.438	0.252268	-0.840115	5.44669
	112.433	0.255334	-0.840115	5.44669
	112.47	0.264827	-0.840115	5.44669
	112.535	0.267714	-0.840115	5.44669
	112.579	0.265549	-0.847985	5.44669
	112.579	0.263616	-0.876141	5.44669
	112.564	0.263576	-0.904815	5.44669
	112.558	0.264247	-0.894193	5.44669
	112.561	0.264542	-0.85394	5.44669
	112.564	0.264427	-0.828928	5.44669
	112.564	0.264274	-0.830871	5.44669
	112.541	0.21506	-0.840275	5.44669
	112.483	0.08833	-0.843477	5.44669
	112.459	0.035925	-0.841467	5.44669
	112.513	0.105547	-0.839486	5.44669
	112.551	0.111515	-0.839371	5.44669
	112.505	0.082644	-0.840026	5.44669
	112.442	0.165761	-0.840342	5.44669
	112.428	0.275444	-0.840241	5.44669
	112.466	0.302074	-0.840087	5.44669
	112.535	0.275862	-0.840058	5.44669
	112.58	0.255675	-0.840101	5.44669
	112.579	0.256576	-0.840129	5.44669
	112.564	0.264136	-0.840126	5.44669
	112.558	0.266983	-0.840114	5.44669
	112.538	0.265489	-0.840111	5.44669
	112.462	0.263851	-0.840113	5.44669
	112.359	0.263696	-0.840116	5.44669
	112.33	0.264213	-0.840116	5.44669
	112.398	0.264485	-0.840115	5.44669
	112.443	0.264415	-0.840114	5.44669
	112.394	0.264289	-0.840115	5.44669
	112.351	0.264261	-0.847986	5.44669
	112.416	0.264294	-0.86827	5.44669
	112.536	0.264318	-0.87666	5.44669
	112.597	0.264316	-0.865519	5.44669
	112.586	0.264307	-0.872433	5.44669
	112.56	0.264304	-0.897337	5.44669
	112.554	0.264306	-0.892427	5.44669
	112.56	0.264308	-0.855866	5.44669
	112.565	0.264308	-0.830364	5.44669
	112.565	0.264307	-0.830787	5.44669
	112.563	0.264307	-0.83973	5.44669
	112.562	0.264307	-0.843278	5.44669
	112.563	0.264307	-0.841578	5.44669
	112.541	0.264307	-0.839603	5.44669
	112.484	0.264307	-0.839381	5.44669
	112.46	0.264307	-0.839989	5.44669
	112.513	0.264307	-0.840323	5.44669
	112.574	0.264307	-0.840247	5.44669
	112.584	0.264307	-0.840096	5.44669
	112.546	0.264307	-0.84006	5.44669
	112.478	0.264307	-0.840098	5.44669
	112.433	0.264307	-0.840127	5.44669
	112.434	0.264307	-0.840126	5.44669
	112.472	0.264307	-0.840115	5.44669
	112.513	0.264307	-0.840111	5.44669
	112.499	0.264307	-0.840113	5.44669
	112.475	0.264307	-0.840115	5.44669
	112.514	0.264307	-0.840116	5.44669
	112.569	0.264307	-0.840115	5.44669
	112.582	0.264307	-0.840114	5.44669
	112.569	0.264307	-0.840115	5.44669
	112.559	0.215117	-0.840115	5.44669
	112.559	0.088342	-0.840115	5.44669
	112.563	0.03591	-0.840115	5.44669
	112.564	0.154727	-0.840115	5.44669
	112.564	0.287482	-0.840115	5.44669
	112.563	0.311046	-0.840115	5.44669
	112.563	0.275343	-0.840115	5.44669
	112.563	0.252268	-0.840115	5.44669
	112.563	0.255334	-0.840115	5.44669
	112.563	0.264827	-0.840115	5.44669
	112.541	0.267714	-0.840115	5.44669
	112.483	0.265549	-0.847985	5.44669
	112.46	0.263617	-0.86827	5.44669
	112.491	0.263576	-0.87666	5.44669
	112.494	0.264247	-0.857648	5.44669
	112.481	0.264542	-0.836407	5.44669
	112.518	0.264427	-0.832636	5.44669
	112.568	0.264274	-0.838349	5.44669
	112.58	0.264251	-0.842041	5.44669
	112.546	0.264295	-0.84155	5.44669
	112.479	0.264322	-0.840032	5.44669
	112.456	0.264318	-0.84744	5.44669
	112.513	0.264306	-0.868071	5.44669
	112.575	0.264303	-0.87677	5.44669
	112.585	0.264306	-0.857765	5.44669
	112.568	0.264308	-0.836416	5.44669
	112.557	0.264308	-0.832599	5.44669
	112.559	0.264307	-0.846201	5.44669
	112.563	0.264307	-0.870202	5.44669
	112.565	0.264307	-0.878104	5.44669
	112.541	0.264307	-0.857567	5.44669
	112.483	0.264307	-0.835859	5.44669
	112.459	0.264307	-0.840307	5.44669
	112.513	0.264307	-0.866615	5.44669
	112.574	0.264307	-0.878704	5.44669
	112.584	0.264307	-0.859094	5.44669
	112.546	0.264307	-0.836286	5.44669
	112.478	0.264307	-0.832072	5.44669
	112.456	0.264307	-0.838156	5.44669
	112.514	0.264307	-0.842161	5.44669
	112.575	0.264307	-0.841669	5.44669
	112.585	0.264307	-0.840039	5.44669
	112.568	0.264307	-0.83953	5.44669
	112.557	0.264307	-0.839897	5.44669
	112.559	0.264307	-0.840231	5.44669
	112.563	0.264307	-0.840241	5.44669
	112.565	0.264307	-0.840126	5.44669
	112.564	0.264307	-0.840075	5.44669
	112.54	0.264307	-0.840094	5.44669
	112.483	0.215117	-0.84012	5.44669
	112.437	0.088342	-0.840124	5.44669
	112.411	0.03591	-0.840117	5.44669
	112.368	0.154727	-0.840112	5.44669
	112.351	0.287482	-0.840113	5.44669
	112.403	0.311046	-0.840115	5.44669
	112.46	0.275343	-0.847986	5.44669
	112.492	0.252268	-0.86827	5.44669
	112.534	0.206144	-0.87666	5.44669
	112.571	0.088861	-0.857648	5.44669
	112.553	0.039316	-0.836407	5.44669
	112.486	0.155969	-0.832636	5.44669
	112.456	0.286791	-0.838349	5.44669
	112.489	0.310315	-0.842041	5.44669
	112.494	0.275282	-0.84155	5.44669
	112.482	0.252503	-0.840032	5.44669
	112.496	0.255454	-0.83957	5.44669
	112.466	0.264794	-0.839916	5.44669
	112.374	0.267658	-0.840225	5.44669
	112.313	0.265538	-0.840232	5.44669
	112.315	0.263632	-0.840124	5.44669
	112.358	0.263587	-0.840077	5.44669
	112.424	0.264246	-0.840096	5.44669
	112.444	0.264537	-0.84012	5.44669
	112.385	0.264425	-0.840124	5.44669
	112.347	0.264275	-0.847987	5.44669
	112.395	0.215061	-0.868268	5.44669
	112.436	0.08833	-0.876658	5.44669
	112.392	0.035924	-0.857648	5.44669
	112.33	0.154738	-0.836407	5.44669
	112.315	0.287481	-0.832637	5.44669
	112.33	0.311042	-0.838349	5.44669
	112.342	0.275341	-0.842041	5.44669
	112.341	0.301459	-0.84155	5.44669
	112.315	0.480491	-0.840032	5.44669
	112.256	0.66919	-0.83957	5.44669
	112.233	0.654881	-0.839916	5.44669
	112.287	0.57711	-0.840225	5.44669
	112.348	0.647256	-0.840232	5.44669
	112.336	0.768935	-0.840124	5.44669
	112.24	0.805208	-0.840077	5.44669
	112.126	0.778773	-0.840096	5.44669
	112.078	0.755064	-0.847991	5.44669
	112.092	0.803761	-0.868279	5.44669
	112.115	0.987953	-0.876662	5.44669
	112.119	1.21997	-0.857646	5.44669
	112.112	1.32815	-0.836405	5.44669
	112.108	1.30309	-0.832636	5.44669
	112.109	1.30526	-0.83835	5.44669
	112.111	1.47074	-0.842041	5.44669
	112.111	1.71151	-0.84155	5.44669
	112.111	1.83	-0.840031	5.44669
	112.11	1.80617	-0.83957	5.44669
	112.11	1.75598	-0.839916	5.44669
	112.111	1.74374	-0.840225	5.44669
	112.111	1.75649	-0.840232	5.44669
	112.111	1.81539	-0.840124	5.44669
	112.111	1.94169	-0.840077	5.44669
	112.111	1.99048	-0.840096	5.44669
	112.111	1.91949	-0.84012	5.44669
	112.111	1.96343	-0.840124	5.44669
	112.111	2.16905	-0.840117	5.44669
	112.111	2.31441	-0.840112	5.44669
	112.111	2.31406	-0.840113	5.44669
	112.111	2.26412	-0.840115	5.44669
	112.111	2.24363	-0.840115	5.44669
	112.088	2.25284	-0.840115	5.44669
	112.008	2.26399	-0.840115	5.44669
	111.905	2.26539	-0.840115	5.44669
	111.855	2.26201	-0.840115	5.44669
	111.866	2.30929	-0.840115	5.44669
	111.887	2.43646	-0.840115	5.44669
	111.892	2.48974	-0.840115	5.44669
	111.887	2.42033	-0.840115	5.44669
	111.882	2.46333	-0.840115	5.44669
	111.883	2.61881	-0.840115	5.44669
	111.884	2.58813	-0.840115	5.44669
	111.862	2.40888	-0.840115	5.44669
	111.782	2.42549	-0.840115	5.44669
	111.679	2.65652	-0.840115	5.44669
	111.651	2.82198	-0.840115	5.44669
	111.719	2.82097	-0.847985	5.44669
	111.764	2.71442	-0.86827	5.44669
	111.715	2.56427	-0.87666	5.44669
	111.65	2.52249	-0.865519	5.44669
	111.635	2.65408	-0.864562	5.44669
	111.651	2.7884	-0.869181	5.44669
	111.663	2.80808	-0.855882	5.44669
	111.663	2.7702	-0.838333	5.44669
	111.658	2.74759	-0.834072	5.44669
	111.656	2.75163	-0.838266	5.44669
	111.657	2.76136	-0.841496	5.44669
	111.658	2.764	-0.841352	5.44669
	111.658	2.76165	-0.840142	5.44669
	111.658	2.75972	-0.839687	5.44669
	111.658	2.75975	-0.839926	5.44669
	111.658	2.76045	-0.840188	5.44669
	111.636	2.76073	-0.840213	5.44669
	111.556	2.7606	-0.84013	5.44669
	111.452	2.76045	-0.840086	5.44669
	111.403	2.76043	-0.840097	5.44669
	111.413	2.76048	-0.847988	5.44669
	111.434	2.7605	-0.868278	5.44669
	111.439	2.7605	-0.876662	5.44669
	111.434	2.76049	-0.857646	5.44669
	111.43	2.76048	-0.836405	5.44669
	111.43	2.76049	-0.832636	5.44669
	111.432	2.76049	-0.83835	5.44669
	111.432	2.80968	-0.842041	5.44669
	111.41	2.93645	-0.84155	5.44669
	111.352	2.98888	-0.840031	5.44669
	111.328	2.91926	-0.83957	5.44669
	111.36	2.96247	-0.839916	5.44669
	111.362	3.11811	-0.840225	5.44669
	111.327	3.08743	-0.840232	5.44669
	111.285	2.90812	-0.840124	5.44669
	111.231	2.87551	-0.847948	5.44669
	111.194	2.97978	-0.868251	5.44669
	111.192	3.09282	-0.876665	5.44669
	111.204	3.21063	-0.857657	5.44669
	111.21	3.28602	-0.836409	5.44669
	111.208	3.23702	-0.832634	5.44669
	111.205	3.08519	-0.838347	5.44669
	111.204	3.02246	-0.842041	5.44669
	111.205	3.14591	-0.841551	5.44669
	111.206	3.28428	-0.840032	5.44669
	111.206	3.30854	-0.839569	5.44669
	111.205	3.27114	-0.839916	5.44669
	111.205	3.2471	-0.840225	5.44669
	111.205	3.25037	-0.840232	5.44669
	111.183	3.26029	-0.840124	5.44669
	111.126	3.21409	-0.840077	5.44669
	111.102	3.08505	-0.840096	5.44669
	111.156	3.0306	-0.84012	5.44669
	111.216	3.14938	-0.840124	5.44669
	111.227	3.28284	-0.840117	5.44669
	111.188	3.30671	-0.840112	5.44669
	111.098	3.27088	-0.840113	5.44669
	111.018	3.24765	-0.840115	5.44669
	111.052	3.25069	-0.840115	5.44669
	111.145	3.26023	-0.847986	5.44669
	111.136	3.26315	-0.876141	5.44669
	111.026	3.26098	-0.904815	5.44669
	110.949	3.25903	-0.894193	5.44669
	110.951	3.25899	-0.85394	5.44669
	110.978	3.25966	-0.828928	5.44669
	110.989	3.25996	-0.830871	5.44669
	110.983	3.25984	-0.840275	5.44669
	110.978	3.25969	-0.843477	5.44669
	110.977	3.25967	-0.841467	5.44669
	110.979	3.25971	-0.839486	5.44669
	110.98	3.25974	-0.839371	5.44669
	110.979	3.25973	-0.840026	5.44669
	110.979	3.25972	-0.840342	5.44669
	110.979	3.30891	-0.840241	5.44669
	110.979	3.48488	-0.840087	5.44669
	110.979	3.66409	-0.840058	5.44669
	110.979	3.5977	-0.840101	5.44669
	110.957	3.39532	-0.840129	5.44669
	110.877	3.41497	-0.840126	5.44669
	110.773	3.60631	-0.840114	5.44669
	110.724	3.64789	-0.840111	5.44669
	110.734	3.5923	-0.840113	5.44669
	110.778	3.60263	-0.840116	5.44669
	110.84	3.58519	-0.840116	5.44669
	110.859	3.56764	-0.840115	5.44669
	110.801	3.66382	-0.847985	5.44669
	110.741	3.77496	-0.86827	5.44669
	110.732	3.79755	-0.87666	5.44669
	110.748	3.76913	-0.865519	5.44669
	110.758	3.74945	-0.864562	5.44669
	110.757	3.75135	-0.869181	5.44669
	110.752	3.75915	-0.855882	5.44669
	110.729	3.76174	-0.838333	5.44669
	110.65	3.76006	-0.834072	5.44669
	110.548	3.75843	-0.838266	5.44669
	110.498	3.75835	-0.841496	5.44669
	110.508	3.75889	-0.849222	5.44669
	110.529	3.75915	-0.868298	5.44669
	110.534	3.75906	-0.884102	5.44669
	110.529	3.75894	-0.885615	5.44669
	110.525	3.75891	-0.880895	5.44669
	110.525	3.75895	-0.878423	5.44669
	110.526	3.75897	-0.871201	5.44669
	110.527	3.75897	-0.859938	5.44669
	110.527	3.75896	-0.872086	5.44669
	110.526	3.75895	-0.899183	5.44669
	110.526	3.75896	-0.893325	5.44669
	110.526	3.75896	-0.855586	5.44669
	110.504	3.75896	-0.829928	5.44669
	110.424	3.75896	-0.830704	5.44669
	110.321	3.75896	-0.83985	5.44669
	110.294	3.80815	-0.851229	5.44669
	110.362	3.93492	-0.869724	5.44669
	110.406	3.98736	-0.876116	5.44669
	110.358	3.91773	-0.856904	5.44669
	110.292	3.96094	-0.836288	5.44669
	110.277	4.11658	-0.832851	5.44669
	110.294	4.0859	-0.838481	5.44669
	110.306	3.8574	-0.84202	5.44669
	110.305	3.74721	-0.841495	5.44669
	110.3	3.87663	-0.840016	5.44669
	110.299	4.03414	-0.839583	5.44669
	110.3	4.06427	-0.847798	5.44669
	110.3	4.02252	-0.868381	5.44669
	110.301	4.04376	-0.876773	5.44669
	110.3	4.17371	-0.857656	5.44669
	110.278	4.28661	-0.83637	5.44669
	110.22	4.24897	-0.832618	5.44669
	110.174	4.08856	-0.838354	5.44669
	110.148	4.01819	-0.84205	5.44669
	110.105	4.1415	-0.841552	5.44669
	110.066	4.28251	-0.840029	5.44669
	110.06	4.30794	-0.839568	5.44669
	110.071	4.27008	-0.839916	5.44669
	110.078	4.24544	-0.840226	5.44669
	110.076	4.24862	-0.840232	5.44669
	110.074	4.25871	-0.840124	5.44669
	110.073	4.26182	-0.840077	5.44669
	110.074	4.25953	-0.840096	5.44669
	110.074	4.25746	-0.84012	5.44669
	110.074	4.25742	-0.840124	5.44669
	110.074	4.25813	-0.840117	5.44669
	110.074	4.25844	-0.840112	5.44669
	110.052	4.25832	-0.840113	5.44669
	109.972	4.25816	-0.840115	5.44669
	109.891	4.25814	-0.840115	5.44669
	109.898	4.25818	-0.840115	5.44669
	109.933	4.25821	-0.840115	5.44669
	109.9	4.25821	-0.840115	5.44669
	109.845	4.25819	-0.840115	5.44669
	109.829	4.30738	-0.847986	5.44669
	109.841	4.48335	-0.86827	5.44669
	109.852	4.66256	-0.87666	5.44669
	109.852	4.64536	-0.857648	5.44669
	109.848	4.56976	-0.836407	5.44669
	109.846	4.64183	-0.832636	5.44669
	109.847	4.76355	-0.838349	5.44669
	109.848	4.79916	-0.842041	5.44669
	109.848	4.77243	-0.84155	5.44669
	109.825	4.74883	-0.840032	5.44669
	109.745	4.74849	-0.83957	5.44669
	109.642	4.75674	-0.839916	5.44268
	109.592	4.76032	-0.840225	5.43234
	109.603	4.75889	-0.840232	5.42806
	109.624	4.75701	-0.840124	5.43775
	109.629	4.75674	-0.840077	5.44858
	109.624	4.75729	-0.840096	5.4505
	109.62	4.75762	-0.84012	5.44759
	109.62	4.75756	-0.840124	5.44571
	109.621	4.75742	-0.847987	5.44595
	109.622	4.75738	-0.868268	5.44673
	109.599	4.75741	-0.876658	5.44696
	109.541	4.75744	-0.857648	5.44679
	109.518	4.75744	-0.836407	5.44663
	109.549	4.75743	-0.832637	5.44663
	109.53	4.75743	-0.838349	5.44668
	109.437	4.75743	-0.842041	5.44671
	109.371	4.75743	-0.84155	5.4467
	109.371	4.75743	-0.840032	5.44668
	109.394	4.75743	-0.83957	5.44668
	109.403	4.75743	-0.839916	5.44669
	109.399	4.75743	-0.840225	5.44669
	109.394	4.75743	-0.840232	5.44669
	109.393	4.75743	-0.840124	5.44669
	109.395	4.75743	-0.840077	5.44669
	109.396	4.80662	-0.840096	5.44669
	109.395	4.98259	-0.84012	5.44669
	109.395	5.16179	-0.840124	5.44669
	109.395	5.09541	-0.840117	5.44669
	109.395	4.84384	-0.840112	5.44669
	109.395	4.73671	-0.840113	5.44669
	109.395	4.87562	-0.840115	5.44669
	109.395	4.98683	-0.847986	5.44669
	109.395	4.93721	-0.86827	5.44669
	109.395	4.91868	-0.87666	5.44669
	109.395	4.98435	-0.857648	5.44669
	109.395	5.07648	-0.836407	5.44669
	109.395	5.1993	-0.832636	5.44669
	109.395	5.28422	-0.838349	5.44669
	109.395	5.28662	-0.849912	5.44669
	109.395	5.25911	-0.869706	5.44669
	109.373	5.1978	-0.876577	5.44669
	109.293	5.07577	-0.857103	5.44669
	109.189	5.02964	-0.836208	5.44669
	109.162	5.10022	-0.832747	5.44669
	109.23	5.10436	-0.838466	5.44669
	109.275	5.07439	-0.842051	5.44669
	109.226	5.15769	-0.849384	5.44669
	109.161	5.26784	-0.868168	5.44669
	109.146	5.2946	-0.87612	5.44669
	109.162	5.26828	-0.857458	5.44669
	109.174	5.248	-0.84439	5.44669
	109.173	5.2489	-0.860906	5.44669
	109.169	5.25649	-0.874902	5.44669
	109.167	5.25936	-0.859537	5.44669
	109.168	5.25785	-0.845695	5.44669
	109.169	5.25621	-0.860714	5.44669
	109.169	5.25605	-0.874358	5.44669
	109.169	5.25657	-0.859377	5.44669
	109.169	5.25685	-0.83795	5.44669
	109.146	5.25678	-0.832668	5.44669
	109.089	5.25665	-0.837814	5.44669
	109.065	5.25662	-0.841805	5.44669
	109.119	5.25665	-0.841642	5.44669
	109.157	5.25668	-0.840154	5.44669
	109.088	5.25668	-0.839588	5.44669
	108.968	5.25667	-0.83988	5.44669
	108.908	5.25666	-0.840204	5.44669
	108.92	5.25666	-0.840235	5.44669
	108.945	5.25667	-0.840134	5.44669
	108.952	5.25667	-0.84008	5.44669
	108.945	5.30586	-0.840093	5.44669
	108.94	5.43263	-0.840118	5.44669
	108.941	5.48506	-0.840124	5.44669
	108.92	5.36625	-0.840117	5.44669
	108.863	5.23349	-0.840113	5.44669
	108.817	5.25912	-0.840113	5.44669
	108.813	5.47079	-0.840115	5.44669
	108.849	5.72226	-0.840115	5.44669
	108.892	5.82877	-0.840115	5.44669
	108.856	5.7961	-0.840115	5.44669
	108.753	5.74648	-0.840115	5.44669
	108.688	5.73761	-0.840115	5.44669
	108.692	5.70239	-0.840115	5.44669
	108.716	5.58463	-0.840115	5.44669
	108.725	5.53101	-0.840115	5.44669
	108.72	5.64612	-0.840115	5.44669
	108.715	5.77775	-0.840115	5.44669
	108.714	5.80216	-0.840115	5.44669
	108.716	5.76721	-0.840115	5.44669
	108.717	5.74415	-0.847985	5.44669
	108.694	5.74695	-0.86827	5.44669
	108.614	5.75633	-0.87666	5.44669
	108.51	5.75926	-0.857648	5.44669
	108.461	5.75716	-0.836407	5.44669
	108.471	5.75523	-0.832636	5.44669
	108.493	5.75518	-0.84622	5.44669
	108.498	5.75584	-0.870197	5.44669
	108.492	5.75613	-0.885966	5.44669
	108.488	5.75602	-0.893591	5.44669
	108.488	5.75587	-0.900562	5.44669
	108.49	5.75585	-0.886516	5.44669
	108.49	5.75589	-0.852285	5.44669
	108.49	5.75592	-0.830971	5.44669
	108.49	5.75591	-0.840187	5.44669
	108.49	5.7559	-0.86831	5.44669
	108.49	5.7559	-0.879457	5.44669
	108.49	5.7559	-0.858807	5.44669
	108.49	5.7559	-0.835898	5.44669
	108.49	5.7559	-0.832011	5.44268
	108.49	5.7559	-0.846139	5.43234
	108.49	5.80509	-0.870385	5.42806
	108.49	5.93187	-0.878203	5.43775
	108.468	5.9843	-0.857543	5.44858
	108.41	5.86548	-0.835814	5.4505
	108.364	5.78192	-0.832425	5.44759
	108.338	5.88513	-0.838471	5.44571
	108.295	6.02245	-0.850038	5.44595
	108.256	6.05349	-0.869715	5.44673
	108.25	5.9701	-0.876536	5.44696
	108.261	5.81822	-0.857083	5.44679
	108.267	5.71828	-0.836214	5.44663
	108.266	5.76915	-0.832757	5.44663
	108.263	5.97969	-0.838468	5.44668
	108.263	6.22171	-0.842048	5.44671
	108.263	6.32466	-0.841511	5.4467
	108.264	6.29387	-0.840013	5.44668
	108.264	6.24629	-0.839576	5.44668
	108.241	6.23761	-0.839925	5.44669
	108.161	6.25093	-0.840227	5.44669
	108.08	6.25961	-0.840229	5.44669
	108.088	6.25851	-0.840123	5.44669
	108.122	6.25496	-0.840077	5.44669
	108.09	6.25387	-0.840096	5.44669
	108.035	6.25467	-0.84012	5.44669
	108.018	6.25539	-0.840124	5.44669
	108.03	6.25541	-0.847987	5.44669
	108.041	6.25516	-0.868268	5.44669
	108.041	6.25505	-0.876658	5.44669
	108.038	6.25509	-0.857648	5.44669
	108.036	6.25515	-0.836407	5.44669
	108.037	6.25516	-0.832637	5.44669
	108.037	6.30433	-0.838349	5.44669
	108.015	6.4311	-0.842041	5.44669
	107.935	6.48353	-0.84155	5.44669
	107.854	6.36472	-0.840032	5.44669
	107.884	6.23196	-0.83957	5.44669
	107.998	6.25759	-0.839916	5.44669
	108.047	6.42007	-0.840225	5.44669
	107.984	6.49557	-0.840232	5.44669
	107.911	6.37369	-0.840124	5.44669
	107.876	6.28064	-0.847948	5.44669
	107.861	6.38096	-0.868251	5.44669
	107.885	6.47126	-0.876665	5.44669
	107.903	6.37745	-0.857657	5.44669
	107.858	6.29086	-0.836409	5.44669
	107.804	6.4331	-0.832634	5.44669
	107.792	6.69402	-0.838347	5.44669
	107.806	6.82895	-0.842041	5.44669
	107.816	6.80479	-0.849422	5.44669
	107.815	6.74863	-0.868187	5.44669
	107.811	6.73399	-0.876114	5.44669
	107.81	6.74787	-0.857449	5.44669
	107.788	6.75889	-0.836517	5.44669
	107.709	6.75858	-0.840624	5.44669
	107.606	6.75453	-0.866514	5.44669
	107.556	6.75295	-0.878548	5.44669
	107.566	6.75372	-0.859065	5.44669
	107.587	6.75461	-0.836329	5.44669
	107.592	6.75471	-0.8321	5.44669
	107.587	6.75443	-0.838152	5.44669
	107.583	6.75428	-0.842149	5.44669
	107.583	6.75432	-0.841666	5.44669
	107.585	6.75438	-0.840041	5.44669
	107.585	6.7544	-0.839533	5.44669
	107.585	6.75438	-0.839897	5.44669
	107.585	6.75437	-0.84023	5.44669
	107.585	6.75437	-0.840241	5.44669
	107.585	6.75437	-0.840126	5.44669
	107.585	6.75438	-0.840075	5.44669
	107.585	6.75437	-0.840094	5.44669
	107.585	6.80356	-0.84012	5.44669
	107.585	6.93034	-0.840124	5.44669
	107.585	6.98277	-0.840117	5.44268
	107.585	6.86395	-0.840112	5.43234
	107.585	6.7312	-0.840113	5.42806
	107.585	6.70764	-0.840115	5.43775
	107.585	6.74334	-0.840115	5.44858
	107.585	6.8156	-0.840115	5.4505
	107.585	6.93931	-0.847985	5.44759
	107.585	6.98225	-0.86827	5.44571
	107.585	6.86055	-0.87666	5.44595
	107.585	6.72996	-0.857648	5.44673
	107.585	6.70833	-0.836407	5.44696
	107.585	6.74407	-0.832636	5.44679
	107.585	6.76647	-0.838349	5.44663
	107.585	6.8123	-0.842041	5.44663
	107.585	6.97889	-0.84155	5.44668
	107.585	7.15536	-0.847902	5.44671
	107.585	7.09117	-0.875596	5.4467
	107.585	6.84148	-0.904616	5.44668
	107.585	6.68518	-0.894304	5.44668
	107.585	6.69665	-0.861928	5.44669
	107.585	6.80434	-0.857093	5.44669
	107.585	6.95124	-0.867378	5.44669
	107.562	6.99126	-0.85779	5.44669
	107.505	6.90927	-0.847645	5.44669
	107.459	6.95172	-0.862153	5.44669
	107.433	7.16062	-0.874268	5.44669
	107.412	7.30788	-0.858828	5.44669
	107.43	7.25797	-0.837752	5.44669
	107.448	7.08043	-0.832781	5.44669
	107.405	7.00729	-0.837931	5.44669
	107.374	7.13552	-0.841815	5.44669
	107.419	7.27959	-0.841604	5.44669
	107.457	7.30455	-0.840135	5.44669
	107.413	7.26541	-0.839594	5.44669
	107.352	7.2404	-0.839889	5.44669
	107.337	7.24388	-0.848076	5.44669
	107.352	7.25423	-0.868388	5.44669
	107.363	7.25733	-0.876677	5.44669
	107.363	7.25495	-0.857613	5.44669
	107.358	7.25285	-0.836386	5.44669
	107.357	7.25282	-0.83264	5.44669
	107.358	7.25355	-0.838358	5.44669
	107.359	7.25387	-0.842043	5.44669
	107.359	7.25374	-0.841548	5.44669
	107.336	7.25357	-0.84003	5.44669
	107.256	7.25355	-0.83957	5.44669
	107.153	7.2536	-0.839917	5.44669
	107.103	7.25363	-0.840226	5.44669
	107.114	7.25362	-0.840232	5.44669
	107.135	7.25361	-0.840124	5.44669
	107.14	7.25361	-0.840077	5.44669
	107.134	7.25361	-0.840096	5.44669
	107.13	7.25361	-0.84012	5.44669
	107.131	7.25361	-0.840124	5.44669
	107.132	7.25361	-0.840117	5.44669
	107.133	7.25361	-0.840112	5.44669
	107.132	7.25361	-0.840113	5.44669
	107.132	7.25361	-0.840115	5.44669
	107.132	7.25361	-0.847986	5.44669
	107.132	7.25361	-0.86827	5.44669
	107.132	7.25361	-0.87666	5.44669
	107.11	7.25361	-0.857648	5.44669
	107.052	7.3028	-0.836407	5.44669
	107.029	7.42958	-0.832636	5.44669
	107.06	7.48201	-0.84622	5.44669
	107.041	7.36319	-0.870197	5.44669
	106.948	7.27963	-0.878095	5.44669
	106.882	7.38284	-0.857565	5.44669
	106.882	7.47097	-0.835862	5.44669
	106.904	7.42442	-0.832438	5.44669
	106.914	7.46456	-0.83846	5.44669
	106.91	7.65991	-0.842158	5.44669
	106.905	7.8023	-0.84156	5.44669
	106.904	7.80437	-0.839994	5.44669
	106.905	7.75649	-0.83955	5.44669
	106.906	7.73601	-0.847792	5.44669
	106.906	7.74449	-0.86839	5.44669
	106.906	7.75533	-0.876778	5.44669
	106.883	7.75686	-0.857655	5.44669
	106.826	7.75364	-0.836367	5.44669
	106.78	7.75176	-0.832617	5.44669
	106.776	7.75211	-0.838355	5.44669
	106.791	7.75292	-0.84205	5.44669
	106.775	7.75314	-0.841552	5.44669
	106.716	7.75294	-0.840029	5.44669
	106.666	7.75278	-0.839568	5.44669
	106.662	7.75279	-0.839916	5.44669
	106.677	7.75284	-0.840226	5.44669
	106.685	7.75287	-0.848103	5.44669
	106.683	7.75286	-0.86828	5.44669
	106.679	7.75284	-0.876622	5.44669
	106.678	7.75284	-0.857629	5.44669
	106.679	7.75285	-0.836412	5.44669
	106.68	7.75285	-0.840516	5.44669
	106.68	7.75285	-0.866506	5.44669
	106.68	7.75285	-0.878584	5.44669
	106.679	7.75285	-0.859082	5.44669
	106.68	7.75285	-0.836324	5.44669
	106.68	7.75285	-0.839963	5.44669
	106.68	7.75285	-0.866306	5.44669
	106.68	7.75285	-0.878696	5.44669
	106.657	7.75285	-0.859201	5.44669
	106.6	7.75285	-0.836333	5.44669
	106.576	7.75285	-0.832054	5.44669
	106.608	7.75285	-0.838131	5.44669
	106.588	7.75285	-0.850028	5.44669
	106.517	7.75285	-0.869832	5.44669
	106.509	7.75285	-0.876588	5.44669
	106.533	7.75285	-0.864934	5.44669
	106.502	7.75285	-0.864343	5.44669
	106.451	7.75285	-0.869297	5.44669
	106.436	7.75285	-0.856009	5.44669
	106.447	7.75285	-0.838345	5.44669
	106.457	7.75285	-0.841903	5.44669
	106.457	7.75285	-0.874271	5.44669
	106.454	7.75285	-0.906202	5.44669
	106.452	7.75285	-0.89544	5.44669
	106.453	7.75285	-0.85397	5.44669
	106.453	7.75285	-0.828497	5.44669
	106.454	7.75285	-0.83068	5.44669
	106.453	7.75285	-0.840348	5.44669
	106.453	7.75285	-0.843575	5.44669
	106.453	7.75285	-0.849353	5.44669
	106.453	7.80204	-0.867613	5.44669
	106.453	7.92881	-0.875898	5.44669
	106.431	7.98124	-0.857563	5.44669
	106.351	7.86243	-0.836641	5.44669
	106.248	7.72967	-0.832765	5.44669
	106.198	7.70611	-0.838319	5.44669
	106.209	7.74181	-0.841983	5.44669
	106.23	7.76488	-0.841537	5.44669
	106.235	7.76182	-0.840046	5.44669
	106.229	7.80152	-0.839581	5.44669
	106.225	7.9254	-0.839915	5.44669
	106.225	8.02919	-0.840221	5.44669
	106.249	8.03908	-0.84023	5.44669
	106.307	8.00799	-0.840125	5.44669
	106.331	7.99171	-0.847949	5.44669
	106.277	7.99599	-0.868251	5.44669
	106.216	8.05276	-0.876665	5.44669
	106.206	8.1812	-0.857657	5.44669
	106.222	8.23163	-0.836409	5.44669
	106.232	8.11138	-0.832634	5.44669
	106.231	7.97874	-0.838347	5.44669
	106.227	7.95573	-0.842041	5.44669
	106.225	8.04082	-0.841551	5.44669
	106.226	8.19055	-0.840032	5.44669
	106.227	8.28899	-0.83957	5.44669
	106.227	8.28745	-0.839916	5.44669
	106.227	8.25347	-0.840225	5.44669
	106.227	8.24004	-0.840232	5.44669
	106.227	8.24654	-0.840124	5.4507
	106.205	8.25404	-0.840077	5.46104
	106.147	8.25487	-0.840096	5.46531
	106.123	8.25255	-0.84012	5.45562
	106.155	8.25129	-0.840124	5.4448
	106.135	8.25158	-0.840117	5.44287
	106.043	8.25216	-0.840112	5.44579
	105.977	8.25229	-0.840113	5.44767
	105.977	8.25214	-0.840115	5.44742
	105.999	8.25203	-0.840115	5.44664
	106.009	8.25204	-0.840115	5.44641
	106.004	8.25208	-0.840115	5.44658
	105.999	8.2521	-0.840115	5.44674
	105.999	8.25209	-0.840115	5.44675
	106	8.25208	-0.840115	5.44669
	106.001	8.25208	-0.840115	5.44667
	106.001	8.25208	-0.847985	5.44668
	106.001	8.25208	-0.86827	5.44669
	106.001	8.25208	-0.87666	5.44669
	106.001	8.25208	-0.857648	5.44669
	106.001	8.30127	-0.836407	5.44267
	106.001	8.42805	-0.832636	5.43234
	106.001	8.48048	-0.838349	5.42806
	106.001	8.36166	-0.842041	5.43775
	106.001	8.22891	-0.84155	5.44858
	106.001	8.20534	-0.840032	5.4505
	106.001	8.29024	-0.84744	5.44759
	106.001	8.44009	-0.868071	5.44571
	105.978	8.53864	-0.87677	5.44595
	105.921	8.5863	-0.857765	5.44673
	105.875	8.62986	-0.836416	5.44696
	105.849	8.54208	-0.832599	5.44679
	105.828	8.32814	-0.83833	5.45064
	105.869	8.24413	-0.849917	5.46098
	105.967	8.4285	-0.869715	5.46531
	106.005	8.65669	-0.876578	5.45564
	105.943	8.60755	-0.857101	5.44481
	105.875	8.39492	-0.836206	5.44287
	105.841	8.40414	-0.832747	5.44578
	105.802	8.64396	-0.838467	5.44767
	105.768	8.81571	-0.842051	5.44742
	105.763	8.81423	-0.841513	5.44665
	105.772	8.75443	-0.840012	5.44641
	105.778	8.68101	-0.839575	5.44257
	105.777	8.5654	-0.839925	5.43239
	105.774	8.52625	-0.840227	5.42812
	105.774	8.64667	-0.840229	5.43776
	105.774	8.77538	-0.840123	5.44856
	105.775	8.79667	-0.840077	5.45049
	105.775	8.76146	-0.840096	5.44759
	105.774	8.7394	-0.84012	5.44571
	105.774	8.74271	-0.840124	5.44596
	105.774	8.75195	-0.840117	5.44673
	105.774	8.75464	-0.847983	5.44696
	105.774	8.75249	-0.868269	5.44679
	105.774	8.75063	-0.87666	5.44663
	105.774	8.75061	-0.857649	5.44663
	105.774	8.75127	-0.836407	5.44668
	105.774	8.75155	-0.840507	5.44671
	105.774	8.75143	-0.866504	5.4467
	105.774	8.75128	-0.878586	5.44668
	105.752	8.75126	-0.859084	5.44668
	105.695	8.75131	-0.836324	5.44669
	105.671	8.75133	-0.839962	5.44669
	105.725	8.75133	-0.866306	5.44669
	105.785	8.75132	-0.878696	5.44669
	105.773	8.75131	-0.859201	5.44669
	105.677	8.75132	-0.836333	5.44669
	105.563	8.75132	-0.832054	5.44669
	105.515	8.75132	-0.838131	5.44669
	105.53	8.75132	-0.842157	5.44669
	105.552	8.80051	-0.841676	5.44669
	105.556	8.92728	-0.840043	5.44669
	105.55	8.97972	-0.83953	5.44669
	105.546	8.91009	-0.839895	5.44669
	105.547	8.9533	-0.840231	5.44669
	105.548	9.10894	-0.848112	5.44669
	105.549	9.07826	-0.876153	5.44669
	105.548	8.89895	-0.912646	5.44669
	105.548	8.86634	-0.922328	5.44669
	105.548	8.92142	-0.89049	5.44669
	105.548	8.90769	-0.846471	5.44669
	105.548	8.92388	-0.827165	5.44669
	105.548	8.99131	-0.832794	5.44669
	105.548	9.02263	-0.841709	5.44669
	105.548	9.01318	-0.843394	5.44669
	105.548	8.99831	-0.840923	5.44669
	105.548	8.99548	-0.839288	5.44669
	105.526	9.04877	-0.839481	5.44669
	105.446	9.17827	-0.840143	5.44669
	105.365	9.27958	-0.848223	5.44669
	105.395	9.28644	-0.868359	5.44669
	105.509	9.25496	-0.876613	5.44669
	105.557	9.23959	-0.857597	5.44669
	105.472	9.24439	-0.836402	5.44669
	105.342	9.25187	-0.832653	5.44669
	105.283	9.25329	-0.838358	5.44669
	105.3	9.25123	-0.842039	5.44669
	105.326	9.24987	-0.841546	5.44669
	105.332	9.25002	-0.840031	5.44669
	105.324	9.25058	-0.839571	5.44669
	105.319	9.25075	-0.839917	5.44669
	105.32	9.25063	-0.848096	5.44669
	105.322	9.25052	-0.868387	5.44669
	105.323	9.25051	-0.876669	5.44669
	105.3	9.25055	-0.857611	5.44669
	105.22	9.25057	-0.836388	5.44669
	105.116	9.25056	-0.840512	5.44669
	105.067	9.25055	-0.866514	5.44669
	105.077	9.25055	-0.878588	5.44669
	105.098	9.25055	-0.859081	5.44669
	105.103	9.25056	-0.836322	5.44669
	105.098	9.25056	-0.832091	5.44669
	105.094	9.25055	-0.846022	5.44669
	105.094	9.25055	-0.878178	5.44669
	105.095	9.25055	-0.906368	5.44669
	105.096	9.25055	-0.894119	5.44669
	105.096	9.25055	-0.853357	5.44669
	105.095	9.25055	-0.82871	5.44669
	105.095	9.25055	-0.830986	5.44669
	105.095	9.25055	-0.840401	5.44669
	105.073	9.25055	-0.843488	5.44669
	104.993	9.25055	-0.849298	5.44669
	104.89	9.25055	-0.867621	5.44669
	104.84	9.29974	-0.875921	5.44669
	104.851	9.42652	-0.85757	5.44669
	104.872	9.47895	-0.836636	5.44669
	104.877	9.40933	-0.83276	5.44669
	104.871	9.45253	-0.84619	5.44669
	104.867	9.65737	-0.87014	5.44669
	104.868	9.75346	-0.885953	5.44669
	104.869	9.5774	-0.885735	5.44669
	104.87	9.34838	-0.872417	5.44669
	104.869	9.39424	-0.857841	5.44669
	104.869	9.65497	-0.862903	5.44669
	104.869	9.82242	-0.879094	5.44669
	104.869	9.8117	-0.885484	5.44669
	104.869	9.74955	-0.874758	5.44669
	104.869	9.72763	-0.851041	5.44669
	104.869	9.69139	-0.834364	5.44669
	104.847	9.57784	-0.842008	5.44669
	104.767	9.52635	-0.86786	5.44669
	104.686	9.64086	-0.886491	5.44669
	104.694	9.77148	-0.886772	5.44669
	104.728	9.79567	-0.87266	5.44669
	104.695	9.761	-0.849704	5.44669
	104.64	9.73813	-0.834549	5.44669
	104.624	9.74091	-0.842561	5.44669
	104.636	9.75022	-0.868026	5.44669
	104.647	9.75312	-0.878494	5.44669
	104.647	9.75103	-0.858504	5.44669
	104.643	9.74913	-0.836114	5.44669
	104.642	9.74907	-0.832209	5.44669
	104.642	9.74972	-0.838274	5.44669
	104.643	9.75002	-0.850032	5.44669
	104.643	9.74991	-0.869783	5.44669
	104.643	9.74976	-0.884437	5.44669
	104.643	9.74973	-0.885227	5.44669
	104.643	9.74978	-0.872743	5.44669
	104.643	9.74981	-0.850288	5.44669
	104.643	9.7498	-0.834764	5.44669
	104.621	9.79898	-0.834572	5.44669
	104.563	9.92575	-0.839745	5.44669
	104.539	9.97819	-0.841938	5.44669
	104.593	9.85937	-0.841011	5.44669
	104.631	9.72662	-0.839842	5.44669
	104.562	9.70305	-0.839682	5.44669
	104.465	9.73875	-0.84003	5.44669
	104.484	9.76183	-0.840233	5.44669
	104.577	9.75876	-0.840194	5.44669
	104.573	9.74927	-0.840106	5.44669
	104.465	9.74638	-0.840083	5.44669
	104.388	9.74855	-0.840104	5.44669
	104.388	9.75048	-0.847993	5.44669
	104.415	9.79971	-0.868277	5.44669
	104.426	9.92582	-0.87666	5.44669
	104.421	9.97795	-0.857646	5.44669
	104.415	9.85925	-0.836406	5.44669
	104.414	9.72665	-0.832637	5.44669
	104.416	9.70311	-0.83835	5.44669
	104.417	9.78796	-0.842041	5.44669
	104.417	9.93778	-0.84155	5.44669
	104.417	9.98715	-0.840032	5.44669
	104.416	9.85885	-0.83957	5.44669
	104.417	9.7724	-0.839916	5.44669
	104.417	9.92697	-0.840225	5.44669
	104.417	10.193	-0.840232	5.44669
	104.394	10.3257	-0.840124	5.44669
	104.315	10.2988	-0.840077	5.44669
	104.211	10.2423	-0.840096	5.44669
	104.184	10.2284	-0.84012	5.44669
	104.274	10.1936	-0.840124	5.44669
	104.399	10.0778	-0.840117	5.44669
	104.453	9.97562	-0.840112	5.44669
	104.437	9.96356	-0.840113	5.44669
	104.412	10.0424	-0.840115	5.44669
	104.407	10.1855	-0.840115	5.44669
	104.392	10.2835	-0.840115	5.44669
	104.339	10.2841	-0.840115	5.44669
	104.293	10.2511	-0.840115	5.44669
	104.265	10.2374	-0.840115	5.44669
	104.221	10.2434	-0.840115	5.44669
	104.182	10.2508	-0.840115	5.44669
	104.177	10.2518	-0.840115	5.44669
	104.188	10.2495	-0.840115	5.44669
	104.194	10.2483	-0.840115	5.44669
	104.193	10.2485	-0.840115	5.44669
	104.19	10.2491	-0.840115	5.44669
	104.189	10.2492	-0.847985	5.44669
	104.19	10.2491	-0.86827	5.44669
	104.191	10.249	-0.87666	5.44669
	104.191	10.249	-0.857648	5.44669
	104.19	10.2982	-0.836407	5.44669
	104.19	10.4742	-0.832636	5.44669
	104.19	10.6534	-0.838349	5.44669
	104.19	10.587	-0.842041	5.44669
	104.19	10.3354	-0.84155	5.44669
	104.19	10.1791	-0.840032	5.44669
	104.168	10.1913	-0.83957	5.44669
	104.111	10.25	-0.839916	5.44669
	104.087	10.3192	-0.840225	5.44669
	104.118	10.4826	-0.840232	5.44669
	104.099	10.6495	-0.840124	5.44669
	104.006	10.5824	-0.840077	5.44669
	103.94	10.3349	-0.840096	5.44669
	103.94	10.1805	-0.84012	5.44669
	103.963	10.2412	-0.840124	5.44669
	103.972	10.4258	-0.840117	5.44669
	103.968	10.4981	-0.840112	5.44669
	103.963	10.367	-0.840113	5.44669
	103.962	10.2712	-0.840115	5.44669
	103.964	10.4229	-0.840115	5.44669
	103.965	10.691	-0.840115	5.44669
	103.964	10.7764	-0.840115	5.44669
	103.964	10.6228	-0.840115	5.44669
	103.964	10.5132	-0.840115	5.44669
	103.964	10.5687	-0.840115	5.44669
	103.964	10.5891	-0.840115	5.44669
	103.964	10.5713	-0.840115	5.44669
	103.964	10.654	-0.840115	5.44669
	103.964	10.7595	-0.840115	5.44669
	103.964	10.7846	-0.840115	5.44669
	103.964	10.7592	-0.840115	5.44669
	103.964	10.7399	-0.847985	5.44669
	103.964	10.7409	-0.876141	5.44669
	103.964	10.7481	-0.904815	5.44669
	103.964	10.7508	-0.902064	5.44669
	103.964	10.7494	-0.882096	5.44669
	103.964	10.7478	-0.865473	5.44669
	103.964	10.7477	-0.848404	5.44669
	103.964	10.7482	-0.836567	5.4507
	103.964	10.7484	-0.835998	5.46104
	103.942	10.7484	-0.847572	5.46531
	103.862	10.7482	-0.869568	5.45562
	103.758	10.7482	-0.877351	5.4448
	103.709	10.7483	-0.857477	5.44287
	103.719	10.7483	-0.84396	5.44579
	103.74	10.7483	-0.86072	5.44767
	103.745	10.7483	-0.874977	5.44742
	103.74	10.7483	-0.859635	5.44664
	103.736	10.7483	-0.837838	5.44641
	103.736	10.7483	-0.83253	5.44658
	103.738	10.7483	-0.837796	5.44674
	103.738	10.7483	-0.841847	5.44675
	103.738	10.7483	-0.841666	5.44669
	103.738	10.7483	-0.84802	5.44667
	103.738	10.7483	-0.867733	5.44668
	103.738	10.7483	-0.876423	5.44669
	103.715	10.7483	-0.85774	5.44669
	103.658	10.7975	-0.836529	5.44669
	103.612	10.9242	-0.832655	5.44669
	103.586	11.0259	-0.838313	5.44669
	103.565	11.0338	-0.842019	5.44669
	103.583	11.0027	-0.841554	5.44669
	103.602	11.0363	-0.840041	5.44669
	103.558	11.1676	-0.839572	5.44669
	103.505	11.2767	-0.839914	5.44669
	103.493	11.2862	-0.840223	5.44669
	103.506	11.2038	-0.840232	5.44669
	103.516	11.06	-0.840125	5.44669
	103.515	11.0123	-0.840078	5.44268
	103.511	11.1392	-0.840095	5.43234
	103.51	11.2736	-0.847991	5.42806
	103.511	11.2458	-0.868279	5.43775
	103.512	11.0819	-0.876662	5.44858
	103.489	11.0065	-0.857646	5.4505
	103.409	11.129	-0.836405	5.44759
	103.306	11.2714	-0.832636	5.44571
	103.256	11.2977	-0.83835	5.44595
	103.267	11.2597	-0.842041	5.44673
	103.288	11.2347	-0.84155	5.44696
	103.293	11.2378	-0.840031	5.44679
	103.287	11.248	-0.83957	5.44663
	103.283	11.2511	-0.839916	5.44663
	103.284	11.2489	-0.840225	5.44668
	103.285	11.2468	-0.840232	5.44671
	103.286	11.2467	-0.847995	5.4467
	103.285	11.2474	-0.868233	5.44668
	103.285	11.2477	-0.876641	5.44668
	103.285	11.2476	-0.857653	5.44669
	103.263	11.2475	-0.836416	5.44669
	103.183	11.2474	-0.832638	5.44669
	103.08	11.2475	-0.838347	5.44669
	103.03	11.2475	-0.842039	5.44669
	103.04	11.2475	-0.841551	5.44669
	103.062	11.2475	-0.840032	5.44669
	103.067	11.2475	-0.83957	5.44669
	103.061	11.2475	-0.847787	5.44669
	103.057	11.2475	-0.868381	5.44669
	103.057	11.2967	-0.876777	5.44669
	103.059	11.4727	-0.857658	5.44669
	103.059	11.6519	-0.836369	5.44669
	103.059	11.5855	-0.832617	5.44669
	103.059	11.3831	-0.838354	5.44669
	103.059	11.3536	-0.84205	5.44669
	103.059	11.4673	-0.841552	5.44669
	103.059	11.5832	-0.840029	5.44669
	103.059	11.6497	-0.839568	5.44669
	103.059	11.5964	-0.839916	5.44669
	103.059	11.5441	-0.840226	5.44669
	103.059	11.6385	-0.840232	5.44669
	103.059	11.7613	-0.840124	5.44669
	103.037	11.7894	-0.840077	5.44669
	102.979	11.7591	-0.840096	5.44669
	102.933	11.7367	-0.84012	5.44669
	102.907	11.7381	-0.840124	5.44669
	102.864	11.7467	-0.840117	5.44669
	102.847	11.7498	-0.840112	5.44669
	102.899	11.748	-0.840113	5.44669
	102.933	11.7462	-0.840115	5.44669
	102.886	11.7461	-0.840115	5.44669
	102.825	11.7466	-0.840115	5.44669
	102.811	11.7469	-0.840115	5.44669
	102.827	11.7469	-0.847985	5.44669
	102.838	11.7467	-0.86827	5.44669
	102.837	11.7467	-0.87666	5.44669
	102.833	11.7467	-0.857648	5.44669
	102.831	11.7467	-0.836407	5.44669
	102.832	11.7467	-0.832636	5.44669
	102.833	11.7467	-0.838349	5.44669
	102.833	11.7467	-0.842041	5.44669
	102.833	11.7467	-0.84155	5.44669
	102.832	11.7467	-0.840032	5.44669
	102.81	11.7467	-0.83957	5.44669
	102.731	11.7467	-0.839916	5.44669
	102.627	11.7467	-0.840225	5.44669
	102.577	11.7467	-0.840232	5.44669
	102.588	11.7467	-0.840124	5.44669
	102.609	11.7467	-0.840077	5.44669
	102.636	11.7467	-0.840096	5.44669
	102.688	11.7467	-0.84012	5.44669
	102.708	11.7467	-0.840124	5.44669
	102.654	11.7467	-0.840117	5.44669
	102.596	11.7467	-0.840112	5.44669
	102.586	11.7467	-0.840113	5.44669
	102.602	11.7467	-0.840115	5.44669
	102.612	11.7467	-0.847986	5.44669
	102.61	11.7467	-0.86827	5.4507
	102.606	11.7467	-0.87666	5.46104
	102.605	11.7467	-0.857648	5.46531
	102.606	11.7467	-0.836407	5.45562
	102.607	11.7467	-0.832636	5.4448
	102.607	11.7467	-0.838349	5.44287
	102.606	11.7467	-0.842041	5.44579
	102.606	11.7467	-0.84155	5.44767
	102.606	11.7467	-0.840032	5.44742
	102.606	11.7467	-0.83957	5.44664
	102.606	11.7467	-0.839916	5.44641
	102.606	11.7467	-0.840225	5.44658
	102.606	11.7467	-0.840232	5.44674
	102.606	11.7467	-0.840124	5.44675
	102.606	11.7467	-0.840077	5.44669
	102.606	11.7467	-0.840096	5.44667
	102.606	11.7467	-0.84012	5.44668
	102.606	11.7467	-0.840124	5.44669
	102.606	11.7467	-0.840117	5.44669
	102.606	11.7467	-0.840112	5.44669
	102.606	11.7467	-0.840113	5.44669
	102.606	11.7467	-0.840115	5.44669
	102.606	11.7467	-0.840115	5.44669
	102.606	11.7467	-0.840115	5.44669
	102.606	11.7467	-0.840115	5.44669
	102.584	11.7467	-0.840115	5.44669
	102.527	11.7467	-0.840115	5.44669
	102.48	11.7467	-0.840115	5.44669
	102.477	11.7959	-0.840115	5.44669
	102.513	11.9227	-0.847985	5.44669
	102.556	12.0243	-0.86827	5.44669
	102.52	12.0815	-0.87666	5.44669
	102.439	12.1771	-0.857648	5.44669
	102.454	12.2139	-0.836407	5.44669
	102.562	12.0997	-0.832636	5.44669
	102.613	12.0236	-0.838349	5.44669
	102.531	12.0791	-0.842041	5.44669
	102.401	12.0876	-0.84155	5.44669
	102.342	12.0649	-0.840032	5.44669
	102.38	12.1496	-0.83957	5.44669
	102.464	12.2578	-0.839916	5.44669
	102.516	12.2833	-0.840225	5.44669
	102.534	12.2079	-0.848102	5.44669
	102.55	12.0122	-0.86828	5.44669
	102.51	11.7848	-0.876622	5.44669
	102.414	11.7319	-0.857629	5.44669
	102.354	11.9338	-0.836412	5.44669
	102.358	12.1583	-0.832645	5.44669
	102.38	12.1505	-0.838351	5.44669
	102.388	12.0627	-0.842039	5.44669
	102.383	12.1263	-0.841549	5.44669
	102.401	12.1996	-0.840032	5.44669
	102.458	12.1118	-0.83957	5.44669
	102.483	11.9846	-0.839916	5.44669
	102.43	11.9523	-0.840225	5.44669
	102.37	12.0316	-0.840232	5.44669
	102.359	12.1822	-0.840124	5.44669
	102.375	12.2338	-0.840077	5.44669
	102.385	12.0571	-0.840096	5.44669
	102.384	11.8433	-0.84012	5.44669
	102.38	11.8958	-0.840124	5.44669
	102.378	12.1538	-0.840117	5.44669
	102.379	12.3178	-0.840112	5.44669
	102.38	12.3066	-0.840113	5.44669
	102.403	12.1963	-0.840115	5.44669
	102.46	11.999	-0.840115	5.44669
	102.483	11.8326	-0.840115	5.44669
	102.43	11.8628	-0.840115	5.44669
	102.37	11.9393	-0.840115	5.44669
	102.359	11.8629	-0.840115	5.44669
	102.375	11.7883	-0.840115	5.44669
	102.385	11.8801	-0.840115	5.44669
	102.384	12.0095	-0.840115	5.44669
	102.38	12.0904	-0.840115	5.44669
	102.378	12.1861	-0.840115	5.44669
	102.402	12.2637	-0.840115	5.44669
	102.46	12.2235	-0.840115	5.44669
	102.484	12.0254	-0.840115	5.44669
	102.43	11.7848	-0.840115	5.44669
	102.369	11.7272	-0.840115	5.44669
	102.359	11.9319	-0.840115	5.44669
	102.375	12.1591	-0.840115	5.44669
	102.385	12.1515	-0.840115	5.44669
	102.384	12.0137	-0.840115	5.44669
	102.38	11.95	-0.840115	5.44669
	102.378	12.0203	-0.840115	5.44669
	102.379	12.1782	-0.840115	5.44669
	102.38	12.2854	-0.840115	5.44669
	102.38	12.2846	-0.847985	5.44669
	102.38	12.2478	-0.86827	5.44669
	102.38	12.1838	-0.87666	5.44669
	102.38	12.0639	-0.857648	5.44669
	102.38	11.9704	-0.836407	5.44669
	102.402	11.9635	-0.832636	5.44669
	102.46	12.0413	-0.838349	5.44669
	102.484	12.1823	-0.842041	5.44669
	102.452	12.2796	-0.84155	5.44669
	102.449	12.2807	-0.840032	5.44669
	102.462	12.1991	-0.83957	5.44669
	102.425	12.0094	-0.839916	5.44669
	102.375	11.7868	-0.840225	5.44669
	102.363	11.6846	-0.848102	5.44669
	102.375	11.7579	-0.86828	5.44669
	102.384	11.9784	-0.884493	5.44669
	102.384	12.2166	-0.885785	5.44669
	102.38	12.3144	-0.872957	5.44669
	102.379	12.2828	-0.850179	5.44669
	102.402	12.1875	-0.834643	5.44669
	102.46	12.0038	-0.842431	5.44669
	102.484	11.8378	-0.867938	5.44669
	102.43	11.9124	-0.878503	5.44669
	102.392	12.1136	-0.858539	5.44669
	102.439	12.1397	-0.836125	5.44669
	102.479	12.0249	-0.832202	5.44669
	102.435	11.959	-0.838267	5.44669
	102.396	12.02	-0.842161	5.44669
	102.438	12.1749	-0.84163	5.44669
	102.477	12.2841	-0.840022	5.44669
	102.435	12.2852	-0.839537	5.44669
	102.374	12.2485	-0.839906	5.44669
	102.359	12.233	-0.840232	5.44669
	102.373	12.1904	-0.840238	5.44669
	102.385	12.0719	-0.847995	5.44669
	102.384	12.0206	-0.86823	5.44669
	102.38	12.137	-0.876639	5.44669
	102.379	12.2683	-0.857654	5.44669
	102.379	12.243	-0.836416	5.44669
	102.38	12.0811	-0.832638	5.44669
	102.38	12.0058	-0.838346	5.44669
	102.38	12.0783	-0.842039	5.44669
	102.38	12.0936	-0.841551	5.44669
	102.38	12.0677	-0.847903	5.44669
	102.38	12.1487	-0.867725	5.44669
	102.38	12.2564	-0.876461	5.44669
	102.38	12.2338	-0.857759	5.44669
	102.38	12.0815	-0.836524	5.44669
	102.38	11.96	-0.832646	5.44669
	102.38	11.9036	-0.838312	5.44669
	102.38	11.8646	-0.842022	5.44669
	102.402	11.9082	-0.841556	5.44669
	102.46	11.9958	-0.840041	5.44669
	102.484	12.075	-0.839572	5.44669
	102.43	12.1354	-0.847784	5.44669
	102.392	12.0926	-0.868379	5.44669
	102.439	12.0469	-0.876777	5.44669
	102.479	12.0911	-0.857659	5.44669
	102.435	12.0352	-0.836369	5.44669
	102.374	11.8341	-0.832617	5.44669
	102.359	11.7441	-0.838354	5.44669
	102.373	11.8722	-0.84205	5.44669
	102.407	11.9728	-0.841552	5.44669
	102.464	11.9225	-0.840029	5.44669
	102.484	11.9075	-0.839568	5.44669
	102.428	11.9257	-0.839916	5.44669
	102.369	11.8905	-0.840226	5.44669
	102.359	11.9601	-0.840232	5.44669
	102.375	12.1636	-0.840124	5.44669
	102.386	12.2498	-0.840077	5.44669
	102.384	12.1193	-0.840096	5.44669
	102.38	12.019	-0.84012	5.44669
	102.378	12.1194	-0.840124	5.44669
	102.379	12.2615	-0.840117	5.44669
	102.38	12.2464	-0.847983	5.44669
	102.38	12.0849	-0.868269	5.44669
	102.38	12.0062	-0.87666	5.44669
	102.402	12.0771	-0.857649	5.44669
	102.482	12.093	-0.836407	5.44669
	102.563	12.0678	-0.832636	5.44669
	102.533	12.0998	-0.838349	5.44669
	102.441	12.0805	-0.842041	5.44669
	102.428	12.0053	-0.84155	5.44669
	102.457	11.9227	-0.840032	5.44669
	102.43	11.8564	-0.83957	5.44669
	102.379	11.9471	-0.847787	5.44669
	102.385	12.1212	-0.868381	5.44669
	102.475	12.0813	-0.876777	5.44669
	102.589	11.8424	-0.857658	5.44669
	102.639	11.6819	-0.836369	5.44669
	102.625	11.6878	-0.832617	5.44669
	102.602	11.7454	-0.838354	5.44669
	102.598	11.7672	-0.84205	5.44669
	102.604	11.7558	-0.849423	5.44669
	102.608	11.7432	-0.868185	5.44669
	102.608	11.7421	-0.876113	5.44669
	102.606	11.746	-0.85745	5.44669
	102.606	11.7481	-0.836518	5.44669
	102.606	11.7476	-0.832753	5.44669
	102.606	11.7466	-0.838359	5.44669
	102.606	11.7464	-0.842003	5.44669
	102.606	11.7466	-0.841531	5.44669
	102.606	11.7468	-0.840037	5.44669
	102.606	11.7468	-0.847449	5.44669
	102.606	11.7467	-0.868073	5.44669
	102.606	11.7467	-0.876768	5.44669
	102.606	11.7467	-0.857763	5.44669
	102.606	11.7467	-0.836417	5.44669
	102.629	11.7467	-0.832599	5.44669
	102.686	11.7467	-0.83833	5.44669
	102.71	11.7467	-0.842046	5.44669
	102.678	11.7467	-0.841559	5.44669
	102.698	11.7467	-0.840033	5.44669
	102.791	11.7467	-0.839567	5.44669
	102.857	11.7467	-0.839914	5.44669
	102.857	11.7467	-0.840225	5.44669
	102.834	11.7467	-0.840232	5.44669
	102.825	11.7467	-0.840125	5.44669
	102.829	11.7467	-0.840077	5.44669
	102.834	11.7467	-0.847966	5.44669
	102.834	11.7467	-0.868276	5.44669
	102.833	11.7467	-0.876669	5.44669
	102.832	11.7467	-0.85765	5.44669
	102.832	11.7467	-0.836404	5.44669
	102.833	11.7467	-0.832635	5.44669
	102.833	11.7467	-0.838349	5.44669
	102.833	11.7467	-0.842042	5.44669
	102.855	11.7467	-0.841551	5.44669
	102.912	11.6975	-0.840031	5.44669
	102.958	11.5708	-0.83957	5.44669
	102.962	11.5183	-0.839916	5.44669
	102.926	11.6372	-0.840225	5.44669
	102.883	11.7699	-0.840232	5.44669
	102.897	11.7935	-0.840124	5.44669
	102.943	11.7578	-0.840077	5.44669
	102.983	11.6855	-0.840096	5.44669
	103.033	11.5618	-0.84012	5.44669
	103.069	11.4697	-0.840124	5.44669
	103.072	11.4646	-0.840117	5.44669
	103.06	11.4936	-0.840112	5.44669
	103.055	11.458	-0.847984	5.44669
	103.057	11.3759	-0.86827	5.44669
	103.059	11.3942	-0.87666	5.44669
	103.06	11.4867	-0.857648	5.44669
	103.059	11.5277	-0.844277	5.44669
	103.059	11.4642	-0.860792	5.44669
	103.059	11.3171	-0.874894	5.44669
	103.059	11.212	-0.859575	5.44669
	103.059	11.2099	-0.837842	5.44669
	103.059	11.2447	-0.832553	5.44669
	103.059	11.2597	-0.837804	5.44669
	103.059	11.2536	-0.841842	5.44669
	103.059	11.2457	-0.841661	5.44669
	103.081	11.2446	-0.840149	5.44669
	103.161	11.2469	-0.84745	5.44669
	103.264	11.2483	-0.868034	5.44669
	103.314	11.248	-0.876751	5.44669
	103.304	11.2474	-0.85777	5.44669
	103.282	11.2473	-0.836425	5.44669
	103.277	11.2474	-0.832601	5.44669
	103.283	11.2475	-0.838327	5.44669
	103.287	11.2475	-0.842045	5.44669
	103.287	11.2475	-0.84156	5.44669
	103.285	11.2475	-0.840034	5.44669
	103.285	11.2475	-0.839567	5.44669
	103.285	11.2475	-0.839914	5.44669
	103.285	11.2475	-0.848096	5.44669
	103.285	11.2475	-0.868388	5.44669
	103.285	11.2475	-0.87667	5.44669
	103.285	11.2475	-0.857611	5.44669
	103.285	11.2475	-0.836387	5.44669
	103.285	11.2475	-0.832642	5.44669
	103.285	11.2475	-0.838358	5.44669
	103.285	11.2475	-0.842043	5.44669
	103.285	11.2475	-0.841548	5.44669
	103.285	11.2475	-0.84003	5.44669
	103.285	11.2475	-0.83957	5.44669
	103.307	11.2475	-0.839917	5.44669
	103.365	11.2475	-0.840225	5.44669
	103.411	11.2475	-0.840232	5.44669
	103.437	11.2475	-0.840124	5.44669
	103.48	11.2475	-0.840077	5.44669
	103.519	11.2475	-0.840096	5.44669
	103.525	11.2475	-0.84012	5.44669
	103.514	11.2475	-0.840124	5.44669
	103.508	11.2475	-0.840117	5.44669
	103.509	11.2475	-0.840112	5.44669
	103.512	11.1983	-0.840113	5.44669
	103.512	11.0715	-0.847986	5.4507
	103.512	11.0191	-0.868271	5.46104
	103.511	11.0887	-0.87666	5.46531
	103.511	11.0455	-0.857648	5.45562
	103.511	10.8407	-0.836407	5.4448
	103.534	10.6954	-0.832636	5.44287
	103.614	10.6955	-0.838349	5.44579
	103.717	10.7945	-0.842041	5.44767
	103.744	10.9418	-0.84155	5.44742
	103.676	11.0343	-0.840032	5.44664
	103.632	11.0311	-0.83957	5.44641
	103.68	10.9494	-0.839916	5.44658
	103.746	10.8103	-0.840225	5.44674
	103.761	10.7152	-0.840232	5.44675
	103.744	10.7143	-0.840124	5.44669
	103.732	10.7461	-0.840077	5.44667
	103.733	10.7595	-0.840096	5.44668
	103.738	10.7537	-0.84012	5.44669
	103.739	10.7466	-0.840124	5.44669
	103.761	10.7456	-0.840117	5.44669
	103.817	10.7478	-0.840112	5.44669
	103.841	10.749	-0.840113	5.44669
	103.787	10.7487	-0.840115	5.44669
	103.75	10.7482	-0.840115	5.44669
	103.819	10.7481	-0.840115	5.44669
	103.938	10.7482	-0.840115	5.44669
	103.998	10.7483	-0.840115	5.44669
	103.987	10.7483	-0.840115	5.44669
	103.961	10.7483	-0.840115	5.44669
	103.955	10.7482	-0.840115	5.44669
	103.961	10.7483	-0.840115	5.44669
	103.966	10.7483	-0.840115	5.44669
	103.966	10.7483	-0.840115	5.44669
	103.964	10.7483	-0.840115	5.44669
	103.963	10.6991	-0.840115	5.44669
	103.964	10.5231	-0.840115	5.44669
	103.964	10.3439	-0.840115	5.44669
	103.986	10.4103	-0.840115	5.44669
	104.066	10.6619	-0.840115	5.44669
	104.147	10.769	-0.840115	5.44669
	104.117	10.5809	-0.840115	5.44669
	104.026	10.3429	-0.840115	5.44669
	104.012	10.3401	-0.840115	5.44669
	104.064	10.4282	-0.840115	5.44669
	104.116	10.3685	-0.840115	5.44669
	104.169	10.2476	-0.847985	5.44669
	104.202	10.2079	-0.86827	5.44669
	104.202	10.2326	-0.87666	5.44669
	104.191	10.2568	-0.857648	5.44669
	104.209	10.2581	-0.836407	5.44669
	104.268	10.2501	-0.832636	5.44669
	104.317	10.2462	-0.838349	5.44669
	104.343	10.2475	-0.842041	5.44669
	104.363	10.2494	-0.84155	5.44669
	104.344	10.2497	-0.840032	5.44669
	104.326	10.2492	-0.83957	5.44669
	104.37	10.2488	-0.839916	5.44669
	104.424	10.2489	-0.840225	5.44669
	104.435	10.1998	-0.840232	5.44669
	104.422	10.0239	-0.840124	5.44669
	104.412	9.79549	-0.840077	5.44669
	104.413	9.68588	-0.840096	5.44669
	104.417	9.70906	-0.84012	5.44669
	104.418	9.75581	-0.840124	5.44669
	104.417	9.76685	-0.840117	5.44669
	104.416	9.7548	-0.840112	5.44669
	104.416	9.74583	-0.840113	5.44669
	104.417	9.74635	-0.840115	5.44669
	104.417	9.74976	-0.840115	5.44669
	104.417	9.751	-0.840115	5.44669
	104.439	9.75031	-0.840115	5.44669
	104.519	9.74958	-0.840115	5.44669
	104.622	9.74952	-0.840115	5.44669
	104.672	9.74975	-0.847986	5.44669
	104.661	9.74987	-0.86827	5.44669
	104.64	9.74984	-0.87666	5.44669
	104.635	9.74978	-0.857648	5.44669
	104.641	9.74977	-0.836407	5.44669
	104.645	9.74978	-0.832636	5.44669
	104.644	9.7498	-0.838349	5.44669
	104.643	9.74979	-0.842041	5.44669
	104.642	9.74979	-0.84155	5.44669
	104.643	9.74979	-0.840032	5.44669
	104.643	9.74979	-0.83957	5.44669
	104.643	9.74979	-0.839916	5.44669
	104.665	9.74979	-0.840225	5.44669
	104.745	9.74979	-0.840232	5.44669
	104.848	9.74979	-0.840124	5.44669
	104.898	9.74979	-0.840077	5.44669
	104.888	9.7006	-0.840096	5.44669
	104.866	9.57382	-0.84012	5.44669
	104.861	9.52139	-0.840124	5.44669
	104.867	9.59102	-0.840117	5.44669
	104.871	9.54781	-0.840112	5.44669
	104.871	9.34298	-0.840113	5.44669
	104.869	9.24688	-0.840115	5.44669
	104.869	9.42295	-0.840115	5.44669
	104.869	9.70115	-0.840115	5.44669
	104.869	9.78207	-0.840115	5.44669
	104.869	9.62297	-0.847985	5.44669
	104.869	9.46347	-0.86827	5.44669
	104.869	9.44306	-0.87666	5.44669
	104.869	9.4896	-0.857648	5.44669
	104.869	9.4669	-0.836407	5.44669
	104.869	9.38383	-0.832636	5.44669
	104.869	9.39726	-0.838349	5.44669
	104.869	9.43878	-0.842041	5.44669
	104.869	9.35402	-0.84155	5.44669
	104.869	9.28834	-0.840032	5.44669
	104.869	9.43608	-0.83957	5.44669
	104.869	9.64268	-0.847787	5.44669
	104.869	9.64673	-0.868381	5.44669
	104.869	9.57025	-0.876777	5.44669
	104.869	9.58521	-0.857658	5.44669
	104.869	9.52795	-0.836369	5.44669
	104.869	9.33671	-0.832617	5.44669
	104.869	9.20213	-0.838354	5.44669
	104.892	9.20187	-0.84205	5.44669
	104.971	9.24773	-0.841552	5.44669
	105.075	9.26673	-0.840029	5.44669
	105.124	9.25834	-0.839568	5.44669
	105.114	9.24807	-0.839916	5.44669
	105.093	9.24675	-0.840226	5.44669
	105.088	9.24984	-0.848103	5.44669
	105.093	9.25161	-0.86828	5.44669
	105.097	9.25125	-0.876622	5.44669
	105.097	9.25047	-0.857629	5.44669
	105.096	9.25027	-0.836412	5.44669
	105.095	9.25047	-0.832645	5.44669
	105.095	9.25062	-0.838351	5.44669
	105.096	9.25061	-0.842039	5.44669
	105.096	9.25056	-0.841549	5.44669
	105.096	9.25053	-0.840032	5.44669
	105.095	9.25055	-0.83957	5.44669
	105.118	9.25056	-0.839916	5.44669
	105.175	9.25056	-0.840225	5.44669
	105.221	9.25056	-0.840232	5.44669
	105.247	9.25055	-0.840124	5.44669
	105.291	9.25055	-0.840077	5.44669
	105.33	9.25056	-0.840096	5.44669
	105.335	9.25056	-0.84012	5.44669
	105.325	9.25055	-0.840124	5.44669
	105.318	9.25055	-0.840117	5.44669
	105.319	9.25055	-0.840112	5.44669
	105.322	9.25055	-0.840113	5.44669
	105.323	9.25055	-0.840115	5.44669
	105.344	9.25055	-0.840115	5.44669
	105.401	9.25055	-0.840115	5.44669
	105.447	9.20136	-0.840115	5.44669
	105.474	9.07459	-0.840115	5.44669
	105.517	9.02216	-0.840115	5.44669
	105.556	9.14097	-0.840115	5.44669
	105.562	9.27373	-0.840115	5.44669
	105.551	9.2481	-0.840115	5.44669
	105.544	9.03643	-0.840115	5.44669
	105.546	8.78496	-0.840115	5.44669
	105.548	8.67845	-0.840115	5.44669
	105.549	8.71112	-0.840115	5.44669
	105.548	8.76074	-0.840115	5.44669
	105.548	8.76961	-0.840115	5.44669
	105.548	8.75564	-0.840115	5.44669
	105.57	8.74663	-0.840115	5.44669
	105.65	8.74782	-0.840115	5.44669
	105.754	8.75152	-0.840115	5.44669
	105.781	8.75265	-0.840115	5.44669
	105.713	8.7518	-0.840115	5.44669
	105.668	8.75105	-0.840115	5.44669
	105.717	8.75103	-0.840115	5.44669
	105.783	8.7513	-0.840115	5.44669
	105.797	8.75141	-0.840115	5.44669
	105.781	8.75136	-0.840115	5.44669
	105.769	8.75131	-0.840115	5.44669
	105.77	8.7513	-0.840115	5.44669
	105.774	8.75131	-0.840115	5.44669
	105.776	8.75132	-0.840115	5.44669
	105.775	8.75132	-0.847985	5.44669
	105.774	8.75132	-0.86827	5.44669
	105.774	8.75132	-0.87666	5.44669
	105.774	8.70213	-0.857648	5.44669
	105.774	8.57535	-0.844277	5.44669
	105.774	8.47373	-0.860792	5.44669
	105.774	8.46577	-0.874894	5.44669
	105.797	8.4969	-0.859574	5.44669
	105.854	8.46332	-0.837842	5.44669
	105.878	8.33197	-0.832553	5.44669
	105.846	8.22288	-0.837804	5.44669
	105.866	8.21342	-0.849713	5.44669
	105.959	8.24658	-0.869816	5.44669
	106.025	8.26357	-0.876693	5.44669
	106.025	8.30805	-0.857113	5.44669
	106.002	8.4268	-0.83617	5.44669
	105.993	8.47755	-0.832728	5.44669
	105.997	8.36088	-0.838471	5.44669
	106.002	8.22962	-0.84206	5.44669
	106.003	8.20592	-0.841515	5.44669
	106.001	8.24104	-0.84001	5.44669
	106	8.26391	-0.839573	5.44669
	106	8.26097	-0.839925	5.44669
	106.023	8.2516	-0.848099	5.44669
	106.081	8.24872	-0.868385	5.44669
	106.104	8.25085	-0.876668	5.44669
	106.073	8.25276	-0.857611	5.44669
	106.07	8.25281	-0.836388	5.44669
	106.105	8.25215	-0.832642	5.44669
	106.147	8.25185	-0.838358	5.44669
	106.201	8.25196	-0.842043	5.44669
	106.239	8.25211	-0.841548	5.44669
	106.24	8.25214	-0.84003	5.44669
	106.228	8.25209	-0.83957	5.44669
	106.223	8.25207	-0.839917	5.44669
	106.225	8.25207	-0.840225	5.44669
	106.228	8.25208	-0.840232	5.44669
	106.228	8.2029	-0.840124	5.44669
	106.227	8.07612	-0.840077	5.44669
	106.249	8.02368	-0.840096	5.44669
	106.307	8.09331	-0.84012	5.44669
	106.353	8.09929	-0.840124	5.44669
	106.356	8.02123	-0.840117	5.44669
	106.32	7.92838	-0.847983	5.44669
	106.278	7.80966	-0.868269	5.44669
	106.313	7.72672	-0.884531	5.4507
	106.417	7.72368	-0.885804	5.46104
	106.481	7.75023	-0.872952	5.46531
	106.477	7.76217	-0.85017	5.45562
	106.453	7.75769	-0.834641	5.4448
	106.445	7.75156	-0.834563	5.44287
	106.45	7.75059	-0.839785	5.44579
	106.455	7.75236	-0.841958	5.44767
	106.455	7.75344	-0.841005	5.44742
	106.453	7.75327	-0.839833	5.44664
	106.475	7.75281	-0.847551	5.44641
	106.555	7.75268	-0.868188	5.44658
	106.637	7.75279	-0.87678	5.44674
	106.629	7.75288	-0.865598	5.44675
	106.572	7.75288	-0.864553	5.44669
	106.547	7.75285	-0.869149	5.44667
	106.579	7.75284	-0.855872	5.44668
	106.649	7.75284	-0.83834	5.44669
	106.697	7.75285	-0.834079	5.44669
	106.697	7.75285	-0.838266	5.44669
	106.68	7.75285	-0.841494	5.44669
	106.674	7.75285	-0.841351	5.44669
	106.677	7.75285	-0.840142	5.44669
	106.68	7.75285	-0.839687	5.44669
	106.681	7.75285	-0.839926	5.44669
	106.68	7.75285	-0.840188	5.44669
	106.679	7.75285	-0.848083	5.44669
	106.679	7.75285	-0.868285	5.44669
	106.68	7.75285	-0.884502	5.44669
	106.68	7.75285	-0.885786	5.44669
	106.68	7.75285	-0.872954	5.44669
	106.68	7.75285	-0.850177	5.44669
	106.68	7.75285	-0.834643	5.44669
	106.702	7.75285	-0.834561	5.44669
	106.782	7.75285	-0.839783	5.44669
	106.885	7.75285	-0.849829	5.44669
	106.912	7.70366	-0.877032	5.44669
	106.845	7.57688	-0.904533	5.44669
	106.8	7.52445	-0.893758	5.44669
	106.848	7.64327	-0.853858	5.44669
	106.914	7.77602	-0.836919	5.44669
	106.929	7.79959	-0.859106	5.44669
	106.912	7.76388	-0.876811	5.44669
	106.9	7.74081	-0.860978	5.44669
	106.901	7.74387	-0.837749	5.44669
	106.906	7.75337	-0.832015	5.44669
	106.907	7.75625	-0.837612	5.44669
	106.907	7.75409	-0.841953	5.44669
	106.906	7.70297	-0.841776	5.44669
	106.905	7.57615	-0.840157	5.44669
	106.928	7.4752	-0.839542	5.44669
	106.986	7.41835	-0.83986	5.44669
	107.009	7.32259	-0.840211	5.44669
	106.955	7.23642	-0.840246	5.44669
	106.918	7.22387	-0.840135	5.44669
	106.964	7.24758	-0.840077	5.44669
	107.004	7.26171	-0.840092	5.44669
	106.961	7.25915	-0.840119	5.44669
	106.899	7.25306	-0.840125	5.44669
	106.907	7.25141	-0.840118	5.44669
	107.001	7.30208	-0.840112	5.44669
	107.116	7.47924	-0.840113	5.44669
	107.165	7.65843	-0.840115	5.44669
	107.128	7.59161	-0.840115	5.44669
	107.048	7.33986	-0.840115	5.44669
	107.02	7.18363	-0.840115	5.44669
	107.08	7.19586	-0.847985	5.44669
	107.145	7.25465	-0.86827	5.44669
	107.155	7.27463	-0.87666	5.44669
	107.137	7.26205	-0.857648	5.44669
	107.126	7.24968	-0.836407	5.44669
	107.128	7.24896	-0.832636	5.44669
	107.132	7.25306	-0.838349	5.44669
	107.134	7.25503	-0.849912	5.44669
	107.133	7.2544	-0.869706	5.44669
	107.154	7.25344	-0.876577	5.44669
	107.212	7.25326	-0.857103	5.44669
	107.236	7.25352	-0.836208	5.44669
	107.204	7.2537	-0.832747	5.44669
	107.224	7.25368	-0.846337	5.44669
	107.294	7.25361	-0.870206	5.44669
	107.303	7.25359	-0.878058	5.44669
	107.257	7.2536	-0.865417	5.44669
	107.23	7.25362	-0.864022	5.44669
	107.257	7.25362	-0.868991	5.44669
	107.326	7.25361	-0.855995	5.44669
	107.375	7.25361	-0.838447	5.44669
	107.376	7.25361	-0.83408	5.44669
	107.36	7.25361	-0.838228	5.44669
	107.353	7.25361	-0.841477	5.44669
	107.356	7.25361	-0.841357	5.44669
	107.359	7.20442	-0.840151	5.44669
	107.36	7.07765	-0.839688	5.44669
	107.359	7.02521	-0.839923	5.44669
	107.358	7.09484	-0.840186	5.44669
	107.358	7.10082	-0.840213	5.44669
	107.358	7.07195	-0.84013	5.44669
	107.359	7.15507	-0.840086	5.44669
	107.358	7.26475	-0.840097	5.44669
	107.358	7.24219	-0.840118	5.44669
	107.358	7.0892	-0.840122	5.44669
	107.381	6.96739	-0.840117	5.44669
	107.46	6.91114	-0.840113	5.44669
	107.564	6.82306	-0.840113	5.44669
	107.614	6.73989	-0.840115	5.44669
	107.603	6.72587	-0.840115	5.44669
	107.582	6.7479	-0.840115	5.44669
	107.577	6.76184	-0.840115	5.44669
	107.582	6.75981	-0.840115	5.44669
	107.587	6.754	-0.840115	5.44669
	107.586	6.75228	-0.840115	5.44669
	107.585	6.75363	-0.840115	5.44669
	107.584	6.75481	-0.840115	5.44669
	107.584	6.75482	-0.840115	5.44669
	107.585	6.75441	-0.840115	5.44669
	107.585	6.75423	-0.840115	5.44669
	107.585	6.7543	-0.840115	5.44669
	107.585	6.7544	-0.840115	5.44669
	107.585	6.75441	-0.840115	5.44669
	107.585	6.75438	-0.840115	5.44669
	107.585	6.75436	-0.840115	5.44669
	107.585	6.75437	-0.847985	5.44669
	107.585	6.75437	-0.86827	5.44669
	107.585	6.75438	-0.87666	5.44669
	107.585	6.75437	-0.857648	5.44669
	107.585	6.75437	-0.836407	5.44669
	107.585	6.75437	-0.832636	5.44669
	107.607	6.75437	-0.838349	5.44669
	107.664	6.75437	-0.842041	5.44669
	107.711	6.75437	-0.84155	5.44669
	107.736	6.75437	-0.840032	5.44669
	107.78	6.75437	-0.84744	5.44669
	107.819	6.75437	-0.868071	5.44669
	107.824	6.75437	-0.87677	5.44669
	107.814	6.75437	-0.857765	5.44669
	107.807	6.75437	-0.836416	5.44669
	107.808	6.70518	-0.832599	5.44669
	107.811	6.52922	-0.83833	5.44669
	107.812	6.30082	-0.849917	5.44669
	107.811	6.24043	-0.869715	5.44669
	107.811	6.39038	-0.876578	5.44669
	107.811	6.48955	-0.857101	5.44669
	107.833	6.38177	-0.836206	5.44669
	107.891	6.23698	-0.832747	5.44669
	107.937	6.20444	-0.846337	5.44669
	107.94	6.24066	-0.870206	5.44669
	107.926	6.26714	-0.878058	5.44669
	107.942	6.26532	-0.857546	5.44669
	108.001	6.25514	-0.835867	5.44669
	108.051	6.25152	-0.832447	5.44669
	108.055	6.25362	-0.838461	5.44669
	108.04	6.25579	-0.842156	5.44669
	108.032	6.25595	-0.841558	5.44669
	108.034	6.25525	-0.839994	5.44669
	108.038	6.2549	-0.839551	5.44669
	108.039	6.255	-0.839922	5.44669
	108.038	6.25517	-0.840234	5.44669
	108.037	6.2552	-0.840233	5.44669
	108.037	6.25516	-0.840122	5.44669
	108.037	6.20593	-0.840076	5.44669
	108.037	6.07916	-0.840096	5.44669
	108.06	6.02674	-0.840121	5.44669
	108.139	6.14556	-0.840124	5.44669
	108.243	6.22912	-0.840117	5.44669
	108.293	6.12591	-0.840112	5.44669
	108.282	6.03778	-0.840113	5.44669
	108.261	6.08433	-0.840115	5.44669
	108.256	6.04418	-0.847986	5.44669
	108.261	5.89803	-0.86827	5.44669
	108.288	5.88241	-0.87666	5.44669
	108.345	5.93278	-0.857648	5.44669
	108.367	5.91103	-0.836407	5.44669
	108.313	5.92553	-0.832636	5.44669
	108.275	5.94592	-0.84622	5.44669
	108.345	5.85196	-0.870197	5.44669
	108.464	5.74076	-0.878095	5.44669
	108.502	5.76653	-0.857565	5.44669
	108.41	5.92141	-0.835862	5.44669
	108.304	5.99367	-0.832438	5.44669
	108.327	5.87314	-0.83846	5.44669
	108.448	5.7326	-0.850029	5.44669
	108.524	5.70639	-0.869716	5.44669
	108.518	5.74375	-0.876539	5.44669
	108.489	5.76846	-0.857084	5.44669
	108.48	5.76549	-0.836213	5.44669
	108.486	5.75546	-0.832756	5.44669
	108.492	5.75231	-0.838468	5.44669
	108.492	5.75456	-0.849919	5.44669
	108.49	5.75662	-0.869667	5.44669
	108.489	5.75668	-0.876558	5.44669
	108.489	5.75598	-0.857109	5.44669
	108.49	5.75566	-0.836217	5.44669
	108.49	5.75577	-0.832749	5.44669
	108.49	5.75594	-0.838463	5.44669
	108.49	5.75596	-0.842049	5.44669
	108.49	5.75592	-0.841513	5.44669
	108.49	5.75589	-0.847884	5.44669
	108.49	5.75589	-0.875601	5.44669
	108.49	5.7559	-0.904625	5.44669
	108.49	5.75591	-0.894305	5.44669
	108.49	5.7559	-0.854055	5.44669
	108.49	5.7559	-0.828936	5.44669
	108.49	5.7559	-0.830833	5.44669
	108.512	5.7559	-0.840257	5.44669
	108.57	5.7559	-0.843482	5.44669
	108.593	5.7559	-0.841476	5.44669
	108.562	5.7559	-0.839488	5.44669
	108.581	5.70671	-0.839368	5.44669
	108.674	5.57994	-0.840025	5.44669
	108.74	5.5275	-0.840342	5.44669
	108.74	5.64632	-0.840242	5.44669
	108.718	5.77908	-0.840087	5.44669
	108.708	5.80264	-0.840058	5.44669
	108.712	5.76694	-0.840101	5.44669
	108.717	5.74386	-0.840129	5.44669
	108.718	5.69774	-0.840126	5.44669
	108.717	5.58046	-0.840114	5.44669
	108.716	5.53091	-0.840111	5.44669
	108.716	5.64757	-0.840113	5.44669
	108.716	5.7292	-0.840116	5.44669
	108.716	5.57676	-0.840116	5.44669
	108.716	5.36252	-0.840115	5.44669
	108.716	5.40612	-0.840114	5.44669
	108.716	5.61145	-0.840115	5.44669
	108.716	5.60115	-0.840115	5.44669
	108.716	5.36347	-0.840115	5.44669
	108.716	5.193	-0.847985	5.44669
	108.716	5.19426	-0.86827	5.44669
	108.716	5.25351	-0.87666	5.44669
	108.716	5.32677	-0.865519	5.44669
	108.738	5.49172	-0.864562	5.44669
	108.818	5.65774	-0.869181	5.44669
	108.899	5.63894	-0.855882	5.44669
	108.892	5.56735	-0.838333	5.44669
	108.857	5.59249	-0.834072	5.44669
	108.89	5.53776	-0.838266	5.44669
	108.945	5.34396	-0.849367	5.44669
	108.961	5.2074	-0.869507	5.44669
	108.949	5.20723	-0.876687	5.44669
	108.939	5.25383	-0.85722	5.44669
	108.938	5.2731	-0.844088	5.44669
	108.942	5.26457	-0.860865	5.44669
	108.944	5.25414	-0.874992	5.44669
	108.943	5.2528	-0.859589	5.44669
	108.965	5.25595	-0.837814	5.44669
	109.044	5.25774	-0.832536	5.44669
	109.148	5.25737	-0.837807	5.44669
	109.198	5.25658	-0.84185	5.44669
	109.187	5.25638	-0.841663	5.44669
	109.144	5.25658	-0.840147	5.44669
	109.081	5.25673	-0.839578	5.44669
	109.063	5.25673	-0.839878	5.44669
	109.121	5.25667	-0.840207	5.44669
	109.181	5.25665	-0.840237	5.44669
	109.19	5.25666	-0.840133	5.44669
	109.173	5.25667	-0.840079	5.44669
	109.163	5.25667	-0.840093	5.44669
	109.165	5.25667	-0.847989	5.44669
	109.169	5.25666	-0.868279	5.44669
	109.17	5.25667	-0.876662	5.44669
	109.169	5.25667	-0.857646	5.44669
	109.168	5.25667	-0.836405	5.44669
	109.168	5.25667	-0.832636	5.44669
	109.191	5.25667	-0.83835	5.44669
	109.271	5.20748	-0.842041	5.44669
	109.374	5.03151	-0.84155	5.44669
	109.424	4.80311	-0.840031	5.44669
	109.391	4.69353	-0.83957	5.44669
	109.313	4.71671	-0.839916	5.44669
	109.284	4.76345	-0.840225	5.44669
	109.343	4.77448	-0.840232	5.44669
	109.407	4.81163	-0.840124	5.44669
	109.418	4.92944	-0.840077	5.44669
	109.4	4.98239	-0.840096	5.44669
	109.389	4.86698	-0.84012	5.44669
	109.391	4.73546	-0.840124	5.44669
	109.395	4.7604	-0.840117	5.44669
	109.397	4.92215	-0.840112	5.44669
	109.396	4.99759	-0.840113	5.44669
	109.395	4.87594	-0.840115	5.44669
	109.395	4.73382	-0.840115	5.44669
	109.395	4.70733	-0.847986	5.44669
	109.417	4.74514	-0.86827	5.44669
	109.475	4.77014	-0.87666	5.44669
	109.499	4.76713	-0.857648	5.44669
	109.445	4.75698	-0.836407	5.44669
	109.385	4.75379	-0.832636	5.44669
	109.374	4.75607	-0.838349	5.44669
	109.412	4.75815	-0.842041	5.44669
	109.48	4.75822	-0.84155	5.44669
	109.525	4.7575	-0.840032	5.44669
	109.547	4.75718	-0.83957	5.44669
	109.589	4.7573	-0.839916	5.44669
	109.629	4.75746	-0.840225	5.44669
	109.635	4.75749	-0.840232	5.44669
	109.624	4.75744	-0.840124	5.44669
	109.618	4.70822	-0.840077	5.44669
	109.619	4.58145	-0.840096	5.44669
	109.622	4.52903	-0.84012	5.44669
	109.622	4.64785	-0.840124	5.44669
	109.622	4.73142	-0.840117	5.44669
	109.621	4.57901	-0.840112	5.44669
	109.621	4.3641	-0.840113	5.44669
	109.644	4.40741	-0.840115	5.44669
	109.701	4.61286	-0.840115	5.44669
	109.747	4.60271	-0.840115	5.44669
	109.773	4.41425	-0.840115	5.44669
	109.816	4.3705	-0.840115	5.44669
	109.855	4.42417	-0.840115	5.44669
	109.861	4.36461	-0.840115	5.44669
	109.85	4.25594	-0.847986	5.44669
	109.844	4.22135	-0.86827	5.44669
	109.845	4.24387	-0.87666	5.44669
	109.848	4.26534	-0.857648	5.44669
	109.849	4.26629	-0.836407	5.44669
	109.848	4.25905	-0.832636	5.44669
	109.847	4.25568	-0.838349	5.44669
	109.87	4.25684	-0.842041	5.44669
	109.95	4.25852	-0.84155	5.44669
	110.053	4.25881	-0.840032	5.44669
	110.103	4.25834	-0.83957	5.44669
	110.092	4.25803	-0.839916	5.44669
	110.071	4.25808	-0.840225	5.44669
	110.066	4.2582	-0.840232	5.44669
	110.072	4.25824	-0.840124	5.44669
	110.076	4.25821	-0.840077	5.44669
	110.075	4.25819	-0.840096	5.44669
	110.096	4.20899	-0.84012	5.44669
	110.153	4.08223	-0.840124	5.44669
	110.177	4.0298	-0.840117	5.44669
	110.124	4.09943	-0.840112	5.44669
	110.064	4.1054	-0.847984	5.44669
	110.053	4.07653	-0.876141	5.44669
	110.091	4.11046	-0.904816	5.44669
	110.181	4.04418	-0.894193	5.44669
	110.284	3.8916	-0.85394	5.44669
	110.329	3.93177	-0.828928	5.44669
	110.317	4.16316	-0.830871	5.44669
	110.297	4.27119	-0.840275	5.44669
	110.293	4.09064	-0.843477	5.44669
	110.298	3.80631	-0.841467	5.44669
	110.302	3.67523	-0.839486	5.44669
	110.302	3.70933	-0.839371	5.44669
	110.3	3.76829	-0.840026	5.44669
	110.3	3.78057	-0.840342	5.44669
	110.3	3.7647	-0.840241	5.44669
	110.3	3.75368	-0.840087	5.44669
	110.3	3.75471	-0.840058	5.44669
	110.3	3.75905	-0.840101	5.44669
	110.3	3.76051	-0.840129	5.44669
	110.3	3.75957	-0.840126	5.44669
	110.3	3.75867	-0.847985	5.44669
	110.3	3.75862	-0.868266	5.44669
	110.3	3.75892	-0.876658	5.44669
	110.322	3.75906	-0.857649	5.44669
	110.402	3.75902	-0.836408	5.44669
	110.483	3.75895	-0.832636	5.44669
	110.453	3.75893	-0.838349	5.44669
	110.362	3.75895	-0.842041	5.44669
	110.348	3.75896	-0.84155	5.44669
	110.4	3.75896	-0.840032	5.44669
	110.43	3.75896	-0.83957	5.44669
	110.425	3.75896	-0.839916	5.44669
	110.435	3.75896	-0.840225	5.44669
	110.488	3.75896	-0.848102	5.44669
	110.538	3.75896	-0.86828	5.44669
	110.544	3.75896	-0.876622	5.44669
	110.53	3.75896	-0.857629	5.44669
	110.522	3.75896	-0.836412	5.44669
	110.523	3.75896	-0.832645	5.44669
	110.527	3.75896	-0.838351	5.44669
	110.528	3.75896	-0.842039	5.44669
	110.527	3.75896	-0.841549	5.44669
	110.526	3.75896	-0.840032	5.44669
	110.526	3.75896	-0.83957	5.44669
	110.526	3.75896	-0.839916	5.44669
	110.527	3.75896	-0.840225	5.44669
	110.527	3.75896	-0.848102	5.44669
	110.549	3.75896	-0.86828	5.44669
	110.606	3.75896	-0.876622	5.44669
	110.63	3.75896	-0.857629	5.44669
	110.598	3.75896	-0.836412	5.44669
	110.596	3.75896	-0.840516	5.44669
	110.631	3.75896	-0.874377	5.44669
	110.673	3.75896	-0.91461	5.44669
	110.727	3.75896	-0.931653	5.44669
	110.765	3.75896	-0.918557	5.44669
	110.766	3.75896	-0.882462	5.44669
	110.754	3.75896	-0.844497	5.44669
	110.749	3.70977	-0.829199	5.44669
	110.751	3.5338	-0.834349	5.44669
	110.753	3.3546	-0.841638	5.44669
	110.754	3.37179	-0.842811	5.44669
	110.753	3.4474	-0.840704	5.44669
	110.775	3.42451	-0.839404	5.44669
	110.832	3.42957	-0.839607	5.44669
	110.856	3.49559	-0.840155	5.44669
	110.803	3.53027	-0.840312	5.44669
	110.742	3.52273	-0.840183	5.44669
	110.732	3.50747	-0.840073	5.44669
	110.748	3.4546	-0.840073	5.44669
	110.781	3.33171	-0.840112	5.44669
	110.859	3.23303	-0.840128	5.44669
	110.958	3.22492	-0.840121	5.44669
[truncated: 312 more rows]
