# Supplementary material for: Design of a cosmetic glove stiffness compensation mechanism for toddler-sized hand prostheses
Source: PLoS One. 2017 Aug 11;12(8):e0183233. doi: 10.1371/journal.pone.0183233 (PMC5553851; doi:10.1371/journal.pone.0183233)
Supplement: S1 Dataset — (ZIP) [file pone.0183233.s001.zip › 02 Spring measurements/VST5_4.xlsx]

## Sheet: VST5_4
LabVIEW Measurement
Writer_Version	2
Reader_Version	2
Separator	Tab
Decimal_Separator	.
Multi_Headings	No
X_Columns	No
Time_Pref	Absolute
Operator	localadmin
Date	2013-10-09
Time	00:11:35.972000
***End_of_Header***
Channels	4
Samples	10	10	10	10
Date	2013-10-09	2013-10-09	2013-10-09	2013-10-09
Time	00:11:57.072000	00:11:57.072000	00:11:57.072000	00:11:57.072000
Y_Unit_Label	mm	N	N	Pa
X_Dimension	Time	Time	Time	Time
X0	0	0	0	0
Delta_X	0.01	0.01	0.01	0.01
***End_of_Header***
X_Value	Voltage LVDT (Filtered)	Voltage Load Cell (Filtered)	Voltage Pinch Load Cell (Filtered)	Voltage Pressure (Filtered)	Comment
	112.364	0.267936	-0.840115	5.44664
	112.343	0.265684	-0.840115	5.44641
	112.423	0.263594	-0.840115	5.44658
	112.542	0.263519	-0.840115	5.44674
	112.575	0.264231	-0.840115	5.44675
	112.482	0.264555	-0.840115	5.44669
	112.354	0.264438	-0.840115	5.44667
	112.299	0.264274	-0.840115	5.44668
	112.316	0.264247	-0.840115	5.44669
	112.342	0.264294	-0.840115	5.44669
	112.369	0.264323	-0.840115	5.44669
	112.419	0.215128	-0.840115	5.44267
	112.438	0.088341	-0.847985	5.43234
	112.385	0.035905	-0.86827	5.42806
	112.349	0.154726	-0.88453	5.43775
	112.418	0.238293	-0.885804	5.44858
	112.515	0.135081	-0.872952	5.4505
	112.495	0.046945	-0.85017	5.44759
	112.402	0.093498	-0.834641	5.44571
	112.407	0.102543	-0.834563	5.44595
	112.492	0.083168	-0.847655	5.44673
	112.512	0.16917	-0.870113	5.44696
	112.488	0.276685	-0.87755	5.44679
	112.515	0.301382	-0.857366	5.44663
	112.564	0.275132	-0.835972	5.44663
	112.58	0.255614	-0.832554	5.44668
	112.57	0.256811	-0.838469	5.44671
	112.538	0.264256	-0.84212	5.4467
	112.457	0.26695	-0.841541	5.44668
	112.379	0.265432	-0.839999	5.44668
	112.411	0.263839	-0.84743	5.44669
	112.525	0.263711	-0.875949	5.4507
	112.572	0.264224	-0.904932	5.46104
	112.509	0.264484	-0.89431	5.46531
	112.459	0.264411	-0.853948	5.45562
	112.504	0.264288	-0.82889	5.4448
	112.548	0.264262	-0.830852	5.44287
	112.506	0.264295	-0.840281	5.44579
	112.444	0.264318	-0.843486	5.44767
	112.428	0.264316	-0.841469	5.44742
	112.443	0.264307	-0.839484	5.44664
	112.455	0.264304	-0.839369	5.44641
	112.477	0.264306	-0.840027	5.44658
	112.53	0.264308	-0.840343	5.44674
	112.574	0.215118	-0.840242	5.44675
	112.579	0.088342	-0.840087	5.44669
	112.566	0.035909	-0.847929	5.44667
	112.559	0.154727	-0.868256	5.44668
	112.538	0.287482	-0.876674	5.44669
	112.484	0.311046	-0.857659	5.44669
	112.438	0.275343	-0.836406	5.44669
	112.412	0.252268	-0.832632	5.44669
	112.39	0.255334	-0.838347	5.44669
	112.409	0.264827	-0.842042	5.44669
	112.427	0.267714	-0.841551	5.44669
	112.406	0.265549	-0.840032	5.44669
	112.41	0.263617	-0.839569	5.44669
	112.422	0.263576	-0.839916	5.44669
	112.381	0.264247	-0.840225	5.44669
	112.353	0.264542	-0.840232	5.44669
	112.399	0.264427	-0.840124	5.44669
	112.435	0.264274	-0.840077	5.44669
	112.413	0.264251	-0.840096	5.44669
	112.432	0.264295	-0.84012	5.44669
	112.499	0.264322	-0.840124	5.44669
	112.506	0.215127	-0.840117	5.44669
	112.483	0.088341	-0.840112	5.44669
	112.493	-0.013285	-0.840113	5.44669
	112.486	-0.02124	-0.840115	5.44669
	112.455	0.059085	-0.847986	5.44669
	112.44	0.201467	-0.86827	5.44669
	112.444	0.298518	-0.87666	5.44669
	112.451	0.299007	-0.857648	5.44669
	112.453	0.26637	-0.836407	5.44669
	112.428	0.252788	-0.832636	5.44669
	112.37	0.258741	-0.84622	5.44669
	112.346	0.266069	-0.870197	5.44669
	112.423	0.267023	-0.878095	5.44669
	112.54	0.264819	-0.857565	5.44669
	112.575	0.263556	-0.835862	5.44669
	112.505	0.263811	-0.832438	5.44669
	112.456	0.264366	-0.83846	5.44669
	112.482	0.264508	-0.842158	5.44669
	112.491	0.26437	-0.84156	5.44669
	112.483	0.264262	-0.839994	5.44669
	112.498	0.264266	-0.83955	5.44669
	112.466	0.264306	-0.839921	5.44669
	112.374	0.264321	-0.840234	5.44669
	112.335	0.264314	-0.848104	5.44669
	112.417	0.264305	-0.868278	5.44669
	112.542	0.264304	-0.87662	5.44669
	112.6	0.264307	-0.857629	5.44669
	112.563	0.264308	-0.836413	5.44669
	112.457	0.264308	-0.832646	5.44669
	112.37	0.264307	-0.838351	5.44669
	112.385	0.264307	-0.842038	5.44669
	112.424	0.264307	-0.841549	5.44669
	112.413	0.264307	-0.840032	5.44669
	112.414	0.264307	-0.847441	5.44669
	112.443	0.264307	-0.868072	5.44669
	112.459	0.264307	-0.87677	5.44669
	112.434	0.264307	-0.857765	5.44669
	112.37	0.264307	-0.836416	5.44669
	112.344	0.264307	-0.832599	5.44669
	112.422	0.264307	-0.846201	5.44669
	112.541	0.264307	-0.878073	5.44669
	112.575	0.264307	-0.90626	5.44669
	112.505	0.264307	-0.894112	5.44669
	112.456	0.264307	-0.853393	5.44669
	112.482	0.264307	-0.828728	5.44669
	112.469	0.264307	-0.830981	5.44669
	112.403	0.264307	-0.840393	5.44669
	112.394	0.264307	-0.843487	5.44669
	112.416	0.264307	-0.84143	5.44669
	112.407	0.264307	-0.839467	5.44669
	112.436	0.264307	-0.839376	5.44669
	112.525	0.264307	-0.840036	5.44669
	112.586	0.264307	-0.840344	5.44669
	112.563	0.264307	-0.840239	5.44669
	112.484	0.264307	-0.840085	5.44669
	112.452	0.264307	-0.840058	5.44669
	112.51	0.264307	-0.840102	5.44669
	112.575	0.264307	-0.840129	5.44669
	112.564	0.215117	-0.840126	5.44669
	112.489	0.088342	-0.840114	5.44669
	112.454	0.03591	-0.840111	5.44669
	112.509	0.154727	-0.840113	5.44669
	112.552	0.287482	-0.840116	5.44669
	112.506	0.311046	-0.840116	5.44669
	112.443	0.275343	-0.840115	5.44669
	112.428	0.252268	-0.840114	5.44669
	112.466	0.255334	-0.840115	5.44669
	112.535	0.264827	-0.840115	5.44669
	112.58	0.267714	-0.840115	5.44669
	112.579	0.265549	-0.840115	5.44669
	112.541	0.263617	-0.840115	5.44669
	112.455	0.263576	-0.840115	5.44669
	112.377	0.264247	-0.840115	5.44669
	112.411	0.264542	-0.840115	5.44669
	112.525	0.264427	-0.840115	5.44669
	112.573	0.264274	-0.840115	5.44669
	112.487	0.264251	-0.840115	5.44669
	112.379	0.264295	-0.840115	5.44669
	112.378	0.264322	-0.840115	5.44669
	112.44	0.264318	-0.840115	5.44669
	112.471	0.264306	-0.840115	5.44669
	112.44	0.264303	-0.840115	5.44669
	112.368	0.264306	-0.840115	5.44669
	112.319	0.264308	-0.840115	5.44669
	112.319	0.264308	-0.840115	5.44669
	112.358	0.264307	-0.847985	5.44669
	112.423	0.264307	-0.86827	5.44669
	112.443	0.264307	-0.87666	5.44669
	112.386	0.264307	-0.865519	5.44669
	112.325	0.264307	-0.872433	5.44669
	112.315	0.264307	-0.897337	5.44669
	112.332	0.264307	-0.892427	5.44669
	112.343	0.264307	-0.855866	5.44669
	112.341	0.264307	-0.830364	5.44669
	112.336	0.264307	-0.830787	5.44669
	112.335	0.264307	-0.83973	5.44669
	112.336	0.264307	-0.851149	5.44669
	112.315	0.313497	-0.869733	5.44669
	112.257	0.489463	-0.876148	5.44669
	112.211	0.71786	-0.856914	5.44669
	112.207	0.82744	-0.836281	5.44669
	112.221	0.804266	-0.832845	5.44669
	112.206	0.757527	-0.838481	5.44669
	112.147	0.746491	-0.842022	5.44669
	112.097	0.807721	-0.841496	5.44669
	112.093	0.943469	-0.847886	5.44669
	112.108	1.04457	-0.867738	5.44669
	112.116	1.09831	-0.876472	5.44669
	112.114	1.19271	-0.857759	5.44669
	112.132	1.27942	-0.83652	5.44669
	112.189	1.29268	-0.832644	5.44669
	112.214	1.26907	-0.838312	5.44669
	112.161	1.25474	-0.842023	5.44669
	112.1	1.25717	-0.841556	5.44669
	112.089	1.26328	-0.84004	5.44669
	112.105	1.26499	-0.839571	5.44669
	112.116	1.26352	-0.839914	5.44669
	112.115	1.26231	-0.840224	5.44669
	112.11	1.26232	-0.840232	5.44669
	112.109	1.26275	-0.847996	5.44669
	112.11	1.26293	-0.868233	5.44669
	112.111	1.26285	-0.87664	5.44669
	112.111	1.31195	-0.857653	5.44669
	112.111	1.4879	-0.836416	5.44669
	112.11	1.71633	-0.832638	5.44669
	112.11	1.82592	-0.838347	5.44669
	112.111	1.80274	-0.842039	5.44669
	112.111	1.756	-0.841551	5.44669
	112.111	1.74496	-0.840032	5.44669
	112.111	1.757	-0.83957	5.44669
	112.111	1.76598	-0.839916	5.44669
	112.111	1.76546	-0.840225	5.44669
	112.111	1.81124	-0.840232	5.44669
	112.111	1.93677	-0.840124	5.44669
	112.111	1.98989	-0.840077	5.44669
	112.111	1.87181	-0.840096	5.44669
	112.111	1.73911	-0.84012	5.44669
	112.111	1.76451	-0.840124	5.44669
	112.088	1.97605	-0.840117	5.44669
	112.031	2.22756	-0.840112	5.44669
	111.985	2.33413	-0.840113	5.44669
	111.959	2.30147	-0.840115	5.44669
	111.938	2.25183	-0.840115	5.44669
	111.956	2.24295	-0.840115	5.44669
	111.974	2.25692	-0.840115	5.44669
	111.953	2.26594	-0.840115	5.44669
	111.957	2.26475	-0.840115	5.44669
	111.969	2.26105	-0.840115	5.44669
	111.951	2.25992	-0.840115	5.44669
	111.958	2.26077	-0.840115	5.44669
	111.97	2.26152	-0.840115	5.44669
	111.929	2.26154	-0.840115	5.44669
	111.878	2.31047	-0.840115	5.44669
	111.867	2.43712	-0.840115	5.44669
	111.879	2.53879	-0.840115	5.44669
	111.888	2.54681	-0.840115	5.44669
	111.888	2.51569	-0.840115	5.44669
	111.884	2.50006	-0.840115	5.44669
	111.883	2.50462	-0.840115	5.44669
	111.884	2.51209	-0.840115	5.44669
	111.884	2.5136	-0.840115	5.44669
	111.862	2.51158	-0.840115	5.44669
	111.805	2.46101	-0.840115	5.44669
	111.781	2.38356	-0.840115	5.44669
	111.835	2.45845	-0.840115	5.44669
	111.872	2.67907	-0.840115	5.44669
	111.803	2.81967	-0.840115	5.44669
	111.684	2.76279	-0.840115	5.44669
	111.624	2.53551	-0.840115	5.44669
	111.635	2.33784	-0.840115	5.44669
	111.661	2.41478	-0.840115	5.44669
	111.667	2.67734	-0.840115	5.44669
	111.661	2.83451	-0.840115	5.44669
	111.678	2.81882	-0.840115	5.44669
	111.736	2.75826	-0.840115	5.44669
	111.761	2.68957	-0.840115	5.44669
	111.708	2.5762	-0.840115	5.44669
	111.648	2.53633	-0.840115	5.44669
	111.637	2.65564	-0.840115	5.44669
	111.653	2.78414	-0.840115	5.44669
	111.663	2.80574	-0.840115	5.44669
	111.662	2.77073	-0.840115	5.44669
	111.658	2.74864	-0.840115	5.44669
	111.656	2.75188	-0.840115	5.44669
	111.657	2.76109	-0.840115	5.44669
	111.658	2.7638	-0.840115	5.44669
	111.658	2.76166	-0.847985	5.44669
	111.658	2.7598	-0.86827	5.44669
	111.636	2.75978	-0.87666	5.44669
	111.578	2.76044	-0.857648	5.44669
	111.554	2.76072	-0.836407	5.44669
	111.586	2.7606	-0.832636	5.44669
	111.589	2.76045	-0.838349	5.44669
	111.553	2.76043	-0.842041	5.44669
	111.511	2.76048	-0.84155	5.44669
	111.48	2.7605	-0.840032	5.44669
	111.5	2.7605	-0.83957	5.44669
	111.544	2.76049	-0.839916	5.44669
	111.56	2.76048	-0.840225	5.44669
	111.529	2.76049	-0.848102	5.44669
	111.462	2.76049	-0.86828	5.44669
	111.416	2.76049	-0.876622	5.44669
	111.415	2.76049	-0.857629	5.44669
	111.43	2.76049	-0.836412	5.44669
	111.437	2.76049	-0.832645	5.44669
	111.434	2.76049	-0.838351	5.44669
	111.431	2.76049	-0.842039	5.44669
	111.43	2.76049	-0.849419	5.44669
	111.431	2.76049	-0.868187	5.44669
	111.432	2.76049	-0.876115	5.44669
	111.432	2.76049	-0.85745	5.44669
	111.432	2.76049	-0.836517	5.44669
	111.432	2.76049	-0.832753	5.44669
	111.432	2.76049	-0.838359	5.44669
	111.432	2.76049	-0.842004	5.44669
	111.432	2.76049	-0.841531	5.44669
	111.432	2.76049	-0.840037	5.44669
	111.432	2.76049	-0.839579	5.44669
	111.432	2.80968	-0.839918	5.44669
	111.432	2.93645	-0.840223	5.44669
	111.432	2.98888	-0.84023	5.44669
	111.409	2.91926	-0.840125	5.44669
	111.352	2.96247	-0.840078	5.44669
	111.306	3.1673	-0.840096	5.44669
	111.28	3.31258	-0.84012	5.44669
	111.237	3.26329	-0.840124	5.44669
	111.198	3.08671	-0.840117	5.44669
	111.192	3.01375	-0.840112	5.44669
	111.203	3.14172	-0.840113	5.44669
	111.209	3.28561	-0.840115	5.44669
	111.208	3.31059	-0.840115	5.44669
	111.205	3.27152	-0.840115	5.44669
	111.204	3.24654	-0.840115	5.44669
	111.205	3.25	-0.840115	5.44669
	111.206	3.26033	-0.840115	5.44669
	111.206	3.26344	-0.840115	5.44669
	111.205	3.21187	-0.840115	5.44669
	111.205	3.083	-0.840115	5.44669
	111.205	3.03053	-0.840115	5.44669
	111.205	3.15008	-0.840115	5.44669
	111.205	3.28315	-0.847985	5.44669
	111.205	3.30659	-0.86827	5.44669
	111.205	3.27072	-0.87666	5.44669
	111.205	3.24762	-0.857648	5.44669
	111.205	3.25074	-0.836407	5.44669
	111.205	3.26026	-0.832636	5.44669
	111.205	3.26314	-0.838349	5.44669
	111.205	3.26096	-0.842041	5.44669
	111.205	3.25903	-0.84155	5.44669
	111.205	3.25899	-0.847902	5.44669
	111.205	3.25966	-0.867725	5.44669
	111.183	3.25996	-0.876461	5.44669
	111.126	3.25984	-0.857759	5.44669
	111.08	3.25969	-0.836524	5.44669
	111.054	3.25967	-0.832646	5.44669
	111.033	3.25971	-0.838311	5.44669
	111.051	3.30893	-0.842022	5.44669
	111.069	3.48489	-0.841556	5.44669
	111.026	3.66409	-0.840041	5.44669
	110.972	3.5977	-0.847442	5.44669
	110.96	3.34613	-0.868069	5.44669
	110.974	3.239	-0.876768	5.44669
	110.984	3.37791	-0.857765	5.44669
	110.983	3.53831	-0.836417	5.44669
	110.979	3.61547	-0.832599	5.44669
	110.955	3.64936	-0.83833	5.44669
	110.899	3.59623	-0.842046	5.44669
	110.853	3.5556	-0.841559	5.44669
	110.85	3.65485	-0.840034	5.44669
	110.864	3.77548	-0.839567	5.44669
	110.848	3.75177	-0.839914	5.44669
	110.789	3.54522	-0.840225	5.44669
	110.74	3.29521	-0.840232	5.44669
	110.735	3.23668	-0.840125	5.44669
	110.75	3.44429	-0.840077	5.44669
	110.758	3.72231	-0.840095	5.44669
	110.756	3.84112	-0.84012	5.44669
	110.752	3.80413	-0.840124	5.44669
	110.729	3.74831	-0.840117	5.44669
	110.673	3.73839	-0.840112	5.44669
	110.65	3.75412	-0.847984	5.44669
	110.681	3.76424	-0.86827	5.44669
	110.661	3.76289	-0.87666	5.44669
	110.591	3.75873	-0.857648	5.44669
	110.605	3.75746	-0.836407	5.44669
	110.686	3.75841	-0.832636	5.44669
	110.678	3.75926	-0.838349	5.44669
	110.574	3.75928	-0.842041	5.44669
	110.499	3.75899	-0.84155	5.44669
	110.499	3.75886	-0.840032	5.44669
	110.525	3.75891	-0.84744	5.44669
	110.536	3.75897	-0.868071	5.44669
	110.531	3.75898	-0.87677	5.44669
	110.525	3.75896	-0.857765	5.44669
	110.524	3.75895	-0.836416	5.44669
	110.526	3.75895	-0.832599	5.44669
	110.527	3.75896	-0.83833	5.44669
	110.527	3.75896	-0.842046	5.44669
	110.526	3.75896	-0.841559	5.44669
	110.526	3.75896	-0.840033	5.44669
	110.526	3.75896	-0.839567	5.44669
	110.527	3.75896	-0.847785	5.44669
	110.504	3.75896	-0.876252	5.44669
	110.424	3.75896	-0.904933	5.44669
	110.321	3.75896	-0.894203	5.44669
	110.271	3.75896	-0.853902	5.44669
	110.282	3.75896	-0.828909	5.44669
	110.303	3.80815	-0.830876	5.44669
	110.308	3.93492	-0.840284	5.44669
	110.302	3.98736	-0.843479	5.44669
	110.298	3.86854	-0.841465	5.44669
	110.299	3.73578	-0.839485	5.44669
	110.3	3.71222	-0.839371	5.44669
	110.301	3.74792	-0.840027	5.44669
	110.3	3.771	-0.840342	5.44669
	110.3	3.76793	-0.840241	5.44669
	110.3	3.80763	-0.840087	5.44669
	110.3	3.98071	-0.840058	5.44669
	110.3	4.16208	-0.847972	5.44669
	110.3	4.14682	-0.876155	5.44669
	110.3	4.07125	-0.904826	5.44669
	110.278	4.14266	-0.894193	5.44669
	110.22	4.26408	-0.853936	5.44669
	110.197	4.2998	-0.828927	5.44669
	110.228	4.27322	-0.830871	5.44669
	110.209	4.24965	-0.840276	5.44669
	110.116	4.24927	-0.843477	5.44669
	110.072	4.2083	-0.841467	5.44669
	110.13	4.08511	-0.847357	5.44669
	110.176	4.03125	-0.867526	5.44669
	110.132	4.1482	-0.876571	5.44669
	110.067	4.28068	-0.857876	5.44669
	110.051	4.30479	-0.836533	5.44669
	110.067	4.26942	-0.832608	5.44669
	110.079	4.24628	-0.846163	5.44669
	110.078	4.20002	-0.870183	5.44669
	110.074	4.0827	-0.87811	5.44669
	110.072	4.03319	-0.857576	5.44669
	110.073	4.14987	-0.835861	5.44669
	110.074	4.28069	-0.832433	5.44669
	110.074	4.3042	-0.838458	5.44669
	110.074	4.26917	-0.842159	5.44669
	110.052	4.24639	-0.841561	5.44268
	109.994	4.24934	-0.839994	5.43234
	109.97	4.25868	-0.83955	5.42806
	110.024	4.26154	-0.839921	5.43775
	110.062	4.25943	-0.840234	5.44858
	109.993	4.25752	-0.848104	5.4505
	109.896	4.25748	-0.876148	5.44759
	109.915	4.25813	-0.904776	5.44571
	110.008	4.25842	-0.894174	5.44595
	110.004	4.25831	-0.853946	5.44673
	109.896	4.25816	-0.828937	5.44696
	109.819	4.25814	-0.830872	5.44679
	109.819	4.25818	-0.840273	5.44663
	109.846	4.25821	-0.843475	5.44663
	109.857	4.3074	-0.841467	5.44668
	109.874	4.43416	-0.839487	5.44671
	109.926	4.48659	-0.839371	5.4467
	109.949	4.36777	-0.840026	5.44668
	109.897	4.23502	-0.840342	5.44668
	109.838	4.21146	-0.848112	5.44669
	109.827	4.24716	-0.868242	5.44669
	109.843	4.27023	-0.876603	5.44669
	109.853	4.31636	-0.857634	5.44669
	109.852	4.43364	-0.836421	5.44669
	109.847	4.53238	-0.832647	5.44669
	109.846	4.5425	-0.838348	5.44669
	109.847	4.46411	-0.842037	5.44669
	109.848	4.32177	-0.84942	5.44669
	109.848	4.27323	-0.868188	5.44669
	109.848	4.39923	-0.876115	5.44669
	109.848	4.48441	-0.857449	5.44669
	109.848	4.37933	-0.836517	5.44669
	109.848	4.24064	-0.832753	5.44669
	109.848	4.20971	-0.846229	5.44669
	109.848	4.29362	-0.870159	5.44669
	109.848	4.44568	-0.878076	5.44669
	109.848	4.49632	-0.85757	5.44669
	109.848	4.41695	-0.835871	5.44669
	109.825	4.45671	-0.84031	5.44669
	109.746	4.66357	-0.866613	5.44669
	109.642	4.76173	-0.878701	5.44669
	109.592	4.635	-0.859094	5.44669
	109.603	4.53209	-0.844157	5.44669
	109.624	4.63005	-0.860228	5.44669
	109.629	4.77205	-0.8747	5.44669
	109.624	4.80691	-0.859694	5.44669
	109.62	4.77266	-0.837961	5.44669
	109.62	4.74617	-0.83256	5.44669
	109.621	4.7473	-0.837765	5.44669
	109.622	4.75719	-0.841823	5.44669
	109.622	4.76093	-0.849538	5.44669
	109.621	4.75898	-0.868313	5.44669
	109.599	4.75684	-0.876126	5.44669
	109.542	4.75663	-0.857409	5.44669
	109.518	4.75731	-0.836496	5.44669
	109.549	4.75766	-0.840629	5.44669
	109.53	4.75757	-0.866524	5.44669
	109.459	4.75741	-0.878551	5.44669
	109.473	4.75737	-0.859062	5.44669
	109.554	4.75741	-0.836327	5.44669
	109.547	4.75744	-0.8321	5.44669
	109.442	4.75744	-0.838153	5.44669
	109.367	4.75743	-0.842149	5.44669
	109.368	4.75743	-0.849536	5.44669
	109.394	4.75743	-0.868197	5.44669
	109.404	4.75743	-0.876078	5.44268
	109.399	4.75743	-0.857431	5.43234
	109.394	4.80662	-0.836522	5.42806
	109.393	4.98259	-0.832762	5.43775
	109.395	5.16179	-0.838361	5.44858
	109.396	5.09541	-0.842001	5.4505
	109.395	4.84384	-0.84153	5.44759
	109.395	4.68752	-0.840037	5.44571
	109.395	4.69966	-0.839579	5.44595
	109.395	4.80762	-0.839918	5.44673
	109.395	5.0036	-0.840223	5.44696
	109.395	5.17025	-0.84023	5.44679
	109.395	5.09148	-0.840125	5.44663
	109.395	4.88838	-0.840078	5.44663
	109.395	4.86293	-0.840096	5.44668
	109.395	4.97867	-0.84012	5.44671
	109.395	5.09396	-0.840124	5.4467
	109.395	5.20865	-0.840117	5.44668
	109.373	5.28192	-0.840112	5.44668
	109.293	5.28234	-0.840113	5.44669
	109.212	5.20894	-0.840115	5.44669
	109.22	5.07214	-0.847986	5.44669
	109.254	5.02416	-0.86827	5.44669
	109.221	5.14841	-0.87666	5.44669
	109.166	5.28186	-0.865519	5.44669
	109.15	5.30378	-0.864562	5.44669
	109.162	5.26714	-0.869181	5.44669
	109.173	5.24426	-0.855882	5.44669
	109.173	5.24774	-0.838333	5.44669
	109.169	5.25734	-0.834072	5.44669
	109.167	5.26012	-0.838266	5.44669
	109.168	5.25788	-0.841496	5.44669
	109.169	5.25594	-0.841352	5.44669
	109.169	5.25594	-0.840142	5.44669
	109.169	5.25662	-0.839687	5.44669
	109.169	5.25691	-0.839926	5.44669
	109.169	5.25678	-0.840188	5.44669
	109.146	5.25663	-0.840213	5.44669
	109.089	5.25661	-0.84013	5.44669
	109.065	5.25666	-0.840086	5.44669
	109.119	5.25668	-0.840097	5.44669
	109.157	5.25668	-0.840118	5.44669
	109.088	5.25667	-0.840122	5.44669
	108.968	5.25666	-0.840117	5.44669
	108.908	5.25666	-0.840113	5.44669
	108.92	5.25667	-0.840113	5.44669
	108.945	5.25667	-0.840115	5.44669
	108.952	5.25667	-0.840115	5.44669
	108.945	5.25667	-0.840115	5.44669
	108.94	5.25667	-0.847985	5.44669
	108.941	5.30586	-0.86827	5.44669
	108.92	5.48182	-0.87666	5.44669
	108.863	5.71022	-0.857648	5.44669
	108.839	5.77061	-0.836407	5.44669
	108.893	5.57147	-0.832636	5.44669
	108.931	5.34552	-0.838349	5.44669
	108.862	5.40087	-0.842041	5.44669
	108.742	5.66448	-0.84155	5.44669
	108.704	5.82978	-0.840032	5.44669
	108.773	5.76793	-0.83957	5.44669
	108.823	5.52978	-0.839916	5.44669
	108.797	5.32932	-0.840225	5.44669
	108.788	5.40895	-0.840232	5.44669
	108.796	5.67364	-0.840124	5.44669
	108.759	5.83074	-0.840077	5.44669
	108.711	5.81427	-0.847966	5.44669
	108.7	5.7534	-0.868276	5.44669
	108.711	5.73405	-0.876669	5.44669
	108.72	5.74763	-0.85765	5.44669
	108.72	5.7602	-0.836404	5.44669
	108.716	5.76064	-0.832635	5.44669
	108.715	5.75636	-0.838349	5.44669
	108.716	5.75441	-0.842042	5.44669
	108.716	5.75511	-0.841551	5.44669
	108.716	5.7561	-0.840031	5.44669
	108.716	5.75627	-0.84744	5.44669
	108.694	5.75598	-0.868071	5.44669
	108.636	5.75581	-0.87677	5.44669
	108.59	5.75583	-0.857765	5.44669
	108.587	5.75591	-0.836416	5.44669
	108.601	5.75593	-0.832599	5.44669
	108.586	5.75591	-0.846201	5.44669
	108.526	5.7559	-0.870202	5.44669
	108.477	5.7559	-0.878104	5.44669
	108.472	5.7559	-0.857567	5.44669
	108.487	5.75591	-0.84373	5.44669
	108.495	5.7559	-0.860591	5.44669
	108.493	5.7559	-0.875005	5.44669
	108.489	5.7559	-0.859692	5.44669
	108.489	5.7559	-0.837852	5.44669
	108.49	5.7559	-0.832516	5.44669
	108.49	5.7559	-0.837785	5.44669
	108.49	5.7559	-0.841848	5.44669
	108.49	5.7559	-0.84167	5.44669
	108.49	5.7559	-0.84015	5.44669
	108.49	5.7559	-0.839577	5.44669
	108.49	5.7559	-0.839877	5.44669
	108.49	5.7559	-0.840206	5.44669
	108.49	5.7559	-0.840238	5.44669
	108.49	5.7559	-0.840134	5.44669
	108.49	5.7559	-0.840079	5.44669
	108.49	5.7559	-0.840093	5.44669
	108.468	5.7559	-0.840118	5.44669
	108.41	5.7559	-0.840124	5.44669
	108.364	5.7559	-0.840117	5.44669
	108.338	5.7559	-0.847983	5.44669
	108.317	5.7559	-0.868268	5.44669
	108.336	5.7559	-0.87666	5.44669
	108.354	5.80509	-0.857649	5.44669
	108.333	5.93187	-0.836407	5.44669
	108.336	6.03349	-0.832636	5.44669
	108.348	6.09064	-0.838349	5.44669
	108.308	6.18628	-0.842041	5.44669
	108.258	6.2723	-0.849421	5.44669
	108.246	6.28483	-0.868187	5.44669
	108.259	6.26116	-0.876115	5.44669
	108.268	6.24706	-0.857449	5.44669
	108.267	6.24961	-0.844388	5.44669
	108.264	6.25569	-0.860909	5.44669
	108.262	6.25734	-0.874904	5.44669
	108.263	6.20667	-0.859537	5.44669
	108.242	6.07869	-0.837823	5.44669
	108.184	6.02628	-0.832558	5.44669
	108.16	6.14554	-0.837813	5.44669
	108.214	6.27847	-0.841844	5.44669
	108.252	6.30195	-0.841659	5.44669
	108.183	6.26615	-0.840147	5.44669
	108.085	6.24306	-0.839579	5.44669
	108.083	6.24616	-0.839879	5.44669
	108.118	6.25567	-0.840206	5.44669
	108.09	6.25855	-0.840237	5.44669
	108.036	6.25638	-0.840133	5.44669
	108.019	6.25444	-0.840079	5.44669
	108.03	6.25441	-0.840093	5.44669
	108.041	6.25508	-0.840118	5.44669
	108.041	6.25537	-0.840124	5.44669
	108.038	6.25526	-0.840117	5.44669
	108.036	6.3043	-0.840113	5.44669
	108.037	6.43105	-0.840113	5.44669
	108.037	6.48352	-0.840115	5.44669
	108.038	6.36473	-0.840115	5.44669
	108.015	6.28116	-0.840115	5.44669
	107.957	6.38436	-0.840115	5.44669
	107.934	6.4725	-0.840115	5.44669
	107.965	6.42595	-0.840115	5.44669
	107.946	6.46609	-0.840115	5.44669
	107.853	6.66143	-0.840115	5.44669
	107.787	6.75464	-0.840115	5.44669
	107.787	6.62993	-0.840115	5.44669
	107.832	6.52962	-0.840115	5.44669
	107.899	6.57876	-0.840115	5.44669
	107.918	6.59323	-0.840115	5.44669
	107.859	6.5752	-0.840115	5.44669
	107.799	6.65984	-0.840115	5.44669
	107.789	6.76631	-0.840115	5.44669
	107.807	6.79105	-0.847985	5.44669
	107.817	6.76519	-0.876141	5.44669
	107.815	6.74582	-0.904815	5.44669
	107.811	6.74694	-0.894193	5.44669
	107.809	6.7543	-0.85394	5.44669
	107.81	6.75699	-0.828928	5.44669
	107.811	6.75549	-0.838741	5.44669
	107.789	6.75392	-0.876302	5.44669
	107.731	6.75378	-0.908177	5.44669
	107.685	6.75429	-0.895546	5.44669
	107.682	6.75455	-0.853312	5.44669
	107.696	6.75448	-0.828184	5.44669
	107.68	6.75436	-0.830782	5.44669
	107.621	6.75433	-0.848373	5.44669
	107.571	6.75436	-0.871759	5.44669
	107.567	6.75439	-0.877984	5.44669
	107.582	6.75438	-0.856963	5.44669
	107.59	6.75437	-0.84352	5.44669
	107.588	6.75437	-0.860718	5.44669
	107.584	6.75437	-0.875132	5.44669
	107.583	6.75437	-0.859701	5.44669
	107.584	6.75437	-0.83781	5.44669
	107.585	6.75437	-0.832495	5.44669
	107.585	6.75437	-0.837791	5.44669
	107.585	6.75437	-0.841858	5.44669
	107.585	6.75437	-0.841672	5.44669
	107.585	6.75437	-0.840148	5.44669
	107.585	6.75437	-0.839575	5.44669
	107.585	6.75437	-0.839877	5.44669
	107.585	6.75437	-0.840207	5.44669
	107.585	6.75437	-0.848109	5.44669
	107.585	6.75437	-0.87616	5.44669
	107.585	6.75437	-0.904779	5.44669
	107.585	6.75437	-0.894171	5.44669
	107.585	6.75437	-0.853944	5.44669
	107.585	6.75437	-0.828937	5.44669
	107.585	6.75437	-0.830873	5.44669
	107.585	6.75437	-0.840273	5.44669
	107.585	6.75437	-0.843475	5.44669
	107.585	6.75437	-0.841467	5.44669
	107.585	6.80356	-0.839487	5.44669
	107.585	6.97953	-0.839371	5.44669
	107.585	7.20793	-0.840026	5.44669
	107.585	7.31751	-0.840342	5.44669
	107.585	7.29433	-0.848112	5.44669
	107.585	7.24759	-0.868242	5.44669
	107.585	7.23656	-0.876603	5.44669
	107.585	7.2486	-0.857634	5.44669
	107.585	7.25757	-0.836421	5.44669
	107.562	7.25705	-0.832647	5.44669
	107.505	7.25364	-0.838348	5.44669
	107.481	7.2524	-0.842037	5.44669
	107.513	7.25309	-0.841549	5.44669
	107.493	7.25382	-0.840032	5.44669
	107.4	7.25388	-0.839571	5.44669
	107.334	7.25365	-0.839916	5.44669
	107.335	7.25353	-0.840225	5.44669
	107.357	7.25356	-0.840232	5.44669
	107.389	7.25362	-0.847995	5.44669
	107.442	7.25363	-0.868233	5.44669
	107.461	7.25362	-0.884511	5.44669
	107.406	7.25361	-0.885809	5.44669
	107.348	7.25361	-0.872961	5.44669
	107.338	7.25361	-0.858042	5.44669
	107.354	7.25361	-0.862794	5.44669
	107.364	7.25361	-0.871106	5.44669
	107.362	7.25361	-0.857318	5.44669
	107.358	7.25361	-0.83825	5.44669
	107.357	7.25361	-0.833527	5.44669
	107.358	7.25361	-0.838067	5.44669
	107.359	7.25361	-0.841606	5.44669
	107.359	7.25361	-0.841469	5.44669
	107.358	7.25361	-0.840152	5.44669
	107.358	7.25361	-0.839649	5.44669
	107.336	7.25361	-0.839907	5.44669
	107.279	7.25361	-0.840193	5.44669
	107.255	7.25361	-0.840222	5.44669
	107.286	7.25361	-0.848002	5.44669
	107.289	7.25361	-0.868239	5.44669
	107.276	7.25361	-0.876641	5.44669
	107.291	7.25361	-0.857651	5.44669
	107.261	7.25361	-0.844285	5.44669
	107.192	7.25361	-0.860794	5.44669
	107.188	7.25361	-0.874892	5.44669
	107.236	7.25361	-0.859573	5.44669
	107.261	7.25361	-0.837842	5.44669
	107.233	7.25361	-0.832554	5.44669
	107.164	7.25361	-0.845675	5.44669
	107.115	7.25361	-0.869998	5.44669
	107.115	7.25361	-0.878206	5.44669
	107.131	7.25361	-0.857682	5.44669
	107.138	7.25361	-0.835871	5.44669
	107.135	7.25361	-0.8324	5.44669
	107.131	7.25361	-0.83844	5.44669
	107.131	7.25361	-0.842163	5.44669
	107.132	7.25361	-0.841569	5.44669
	107.132	7.25361	-0.839996	5.44669
	107.132	7.25361	-0.839548	5.44669
	107.132	7.25361	-0.83992	5.44669
	107.132	7.25361	-0.840234	5.44669
	107.132	7.25361	-0.848105	5.44669
	107.132	7.25361	-0.876148	5.44669
	107.132	7.25361	-0.904776	5.44669
	107.132	7.25361	-0.894174	5.44669
	107.132	7.25361	-0.853946	5.44669
	107.132	7.3028	-0.836808	5.44669
	107.132	7.42958	-0.859028	5.44669
	107.11	7.48201	-0.876818	5.44669
	107.052	7.36319	-0.861008	5.44669
	107.029	7.23044	-0.837759	5.44669
	107.082	7.20687	-0.832009	5.44669
	107.143	7.29176	-0.837605	5.44669
	107.131	7.44161	-0.841953	5.44669
	107.057	7.54017	-0.841778	5.44669
	107.023	7.58783	-0.840158	5.44669
	107.056	7.68058	-0.839542	5.44669
	107.063	7.76876	-0.839859	5.44669
	107.029	7.73403	-0.840211	5.44669
	106.986	7.58364	-0.840246	5.44669
	106.931	7.51643	-0.840135	5.44669
	106.894	7.58831	-0.840077	5.44669
	106.893	7.60049	-0.840091	5.44669
	106.905	7.57342	-0.840119	5.44669
	106.91	7.65508	-0.840125	5.44669
	106.908	7.71433	-0.840118	5.44669
	106.905	7.61417	-0.840112	5.44669
	106.905	7.53597	-0.840113	5.44669
	106.906	7.5856	-0.840115	5.44669
	106.906	7.5924	-0.840115	5.44669
	106.906	7.57099	-0.840115	5.44669
	106.906	7.65694	-0.840115	5.44669
	106.906	7.76516	-0.840115	5.44669
	106.906	7.79017	-0.840115	5.44669
	106.906	7.7638	-0.840115	5.44669
	106.906	7.74412	-0.840115	5.44669
	106.906	7.74529	-0.840115	5.44669
	106.906	7.75278	-0.847985	5.44669
	106.906	7.75551	-0.86827	5.44669
	106.906	7.75398	-0.87666	5.44669
	106.884	7.75238	-0.857648	5.44669
	106.826	7.75225	-0.836407	5.44669
	106.802	7.75276	-0.832636	5.44669
	106.834	7.75302	-0.838349	5.44669
	106.814	7.75295	-0.842041	5.44669
	106.744	7.75283	-0.84155	5.44669
	106.735	7.7528	-0.840032	5.44669
	106.759	7.75283	-0.83957	5.44669
	106.728	7.75286	-0.839916	5.44669
	106.677	7.75286	-0.840225	5.44669
	106.662	7.75285	-0.840232	5.44669
	106.673	7.75284	-0.840124	5.44669
	106.683	7.75284	-0.840077	5.44669
	106.683	7.75285	-0.840096	5.44669
	106.68	7.75285	-0.84012	5.44669
	106.678	7.75285	-0.840124	5.44669
	106.679	7.75285	-0.840117	5.44669
	106.68	7.75285	-0.840112	5.44669
	106.68	7.75285	-0.840113	5.44669
	106.68	7.75285	-0.840115	5.44669
	106.679	7.75285	-0.840115	5.44669
	106.679	7.75285	-0.840115	5.44669
	106.68	7.75285	-0.840115	5.44669
	106.68	7.75285	-0.840115	5.44669
	106.68	7.75285	-0.840115	5.44669
	106.68	7.75285	-0.840115	5.44669
	106.68	7.75285	-0.840115	5.44669
	106.68	7.75285	-0.840115	5.44669
	106.68	7.75285	-0.840115	5.44669
	106.68	7.75285	-0.840115	5.44669
	106.68	7.75285	-0.840115	5.44669
	106.657	7.75285	-0.840115	5.44669
	106.577	7.75285	-0.840115	5.44669
	106.474	7.75285	-0.840115	5.44669
	106.424	7.75285	-0.840115	5.44669
	106.435	7.75285	-0.840115	5.44669
	106.456	7.75285	-0.847985	5.44669
	106.461	7.80204	-0.876141	5.44669
	106.456	7.92881	-0.904815	5.44669
	106.451	7.98124	-0.894193	5.44669
	106.452	7.86243	-0.85394	5.44669
	106.453	7.77886	-0.828928	5.44669
	106.454	7.88207	-0.830871	5.44669
	106.431	7.97021	-0.840275	5.44669
	106.373	7.92366	-0.843477	5.44669
	106.35	7.91461	-0.841467	5.44669
	106.381	7.93399	-0.839486	5.44669
	106.362	7.89717	-0.839371	5.44669
	106.269	7.96562	-0.840026	5.44669
	106.203	8.12013	-0.840342	5.44669
	106.203	8.08	-0.840241	5.44669
	106.226	7.89713	-0.840087	5.44669
	106.235	7.91559	-0.840058	5.44669
	106.231	8.14868	-0.840101	5.44669
	106.226	8.31434	-0.840129	5.44669
	106.225	8.31269	-0.840126	5.44669
	106.227	8.25499	-0.840114	5.44669
	106.227	8.2317	-0.840111	5.44669
	106.227	8.2425	-0.840113	5.44669
	106.227	8.25531	-0.840116	5.44669
	106.227	8.25684	-0.840116	5.44669
	106.227	8.25293	-0.840115	5.44669
	106.205	8.25075	-0.840114	5.44669
	106.125	8.25122	-0.840115	5.44669
	106.044	8.2522	-0.840115	5.44669
	106.051	8.25244	-0.840115	5.44669
	106.086	8.25219	-0.840115	5.44669
	106.075	8.252	-0.840115	5.44669
	106.078	8.25201	-0.847985	5.44669
	106.085	8.25208	-0.86827	5.44669
	106.044	8.25211	-0.87666	5.44669
	105.994	8.25209	-0.857648	5.44669
	105.984	8.25208	-0.836407	5.44669
	105.996	8.25208	-0.840507	5.44669
	106.005	8.25208	-0.874375	5.44669
	106.004	8.25208	-0.914612	5.44669
	106.001	8.25208	-0.923784	5.44669
	105.999	8.25208	-0.890402	5.44669
	106	8.25208	-0.845917	5.44669
	106.001	8.25208	-0.834834	5.44669
	106.001	8.25208	-0.861063	5.44669
	106.001	8.25208	-0.878373	5.44669
	106.001	8.25208	-0.860937	5.44669
	106.001	8.25208	-0.837177	5.44669
	106.001	8.25208	-0.839661	5.44669
	106.001	8.25208	-0.865876	5.44669
	106.001	8.30127	-0.878624	5.44669
	106.001	8.42805	-0.859323	5.44669
	106.001	8.52967	-0.83641	5.44669
	106.001	8.58682	-0.832043	5.44669
	106.001	8.63327	-0.84597	5.44669
	106.001	8.54332	-0.870303	5.44669
	106.001	8.32745	-0.878229	5.44669
	106.001	8.2434	-0.857583	5.44669
	106.001	8.37925	-0.835822	5.44669
	106.001	8.53015	-0.832414	5.44669
	105.978	8.55523	-0.838464	5.44669
	105.899	8.51371	-0.842168	5.44669
	105.795	8.53684	-0.849434	5.44669
	105.745	8.61832	-0.868147	5.44669
	105.756	8.60406	-0.883964	5.44669
	105.777	8.51358	-0.88561	5.44669
	105.782	8.47195	-0.880943	5.44669
	105.777	8.48528	-0.878444	5.44669
	105.773	8.50544	-0.871193	5.44669
	105.773	8.5583	-0.852057	5.44669
	105.774	8.67944	-0.836058	5.4507
	105.775	8.7774	-0.842356	5.46104
	105.775	8.78582	-0.867404	5.46531
	105.774	8.75619	-0.878306	5.45562
	105.774	8.74104	-0.858647	5.4448
	105.774	8.74528	-0.83624	5.44287
	105.774	8.75244	-0.832212	5.44579
	105.774	8.75394	-0.83823	5.44767
	105.774	8.75202	-0.842142	5.44742
	105.774	8.75068	-0.841635	5.44664
	105.774	8.7508	-0.840031	5.44641
	105.774	8.75133	-0.839539	5.44658
	105.774	8.75151	-0.839903	5.44674
	105.752	8.75139	-0.840231	5.44675
	105.695	8.75128	-0.840238	5.44669
	105.649	8.75128	-0.840125	5.44667
	105.645	8.75131	-0.840075	5.44668
	105.681	8.75133	-0.840094	5.44669
	105.724	8.75132	-0.84012	5.44669
	105.688	8.75132	-0.847995	5.44669
	105.585	8.75131	-0.868272	5.44669
	105.52	8.75132	-0.876657	5.44669
	105.524	8.75132	-0.857646	5.44669
	105.548	8.75132	-0.844278	5.44669
	105.557	8.80051	-0.860792	5.44669
	105.552	8.92728	-0.874894	5.44669
	105.547	8.97972	-0.859574	5.44669
	105.546	8.8609	-0.837842	5.44669
	105.548	8.77733	-0.832553	5.44669
	105.549	8.92974	-0.837804	5.44669
	105.548	9.19384	-0.841842	5.44669
	105.548	9.32649	-0.841661	5.44669
	105.548	9.30025	-0.840149	5.44669
	105.548	9.24402	-0.84745	5.44669
	105.548	9.2301	-0.868034	5.44669
	105.526	9.2443	-0.876751	5.44669
	105.468	9.25521	-0.85777	5.44669
	105.445	9.25473	-0.836425	5.44669
	105.476	9.25065	-0.840471	5.44669
	105.457	9.24911	-0.866483	5.44669
	105.364	9.20073	-0.87859	5.44669
	105.298	9.07484	-0.859093	5.44669
	105.298	9.02249	-0.836326	5.44669
	105.32	9.14103	-0.832089	5.44669
	105.33	9.27363	-0.838148	5.44669
	105.326	9.29724	-0.842152	5.44669
	105.321	9.2616	-0.841668	5.44669
	105.32	9.23854	-0.840042	5.44669
	105.321	9.24159	-0.847403	5.44669
	105.322	9.25107	-0.868052	5.44669
	105.3	9.25396	-0.876775	5.44669
	105.242	9.2518	-0.865645	5.44669
	105.218	9.24987	-0.864574	5.44669
	105.272	9.24982	-0.869141	5.44669
	105.31	9.25049	-0.855862	5.44669
	105.263	9.25079	-0.838338	5.44669
	105.201	9.25067	-0.841952	5.44669
	105.165	9.25052	-0.874294	5.44669
	105.123	9.2505	-0.906194	5.44669
	105.088	9.25054	-0.895428	5.44669
	105.084	9.25057	-0.853968	5.44669
	105.093	9.25056	-0.828501	5.44669
	105.099	9.25055	-0.830682	5.44669
	105.098	9.25055	-0.840348	5.44669
	105.095	9.25055	-0.843574	5.44669
	105.095	9.25056	-0.849353	5.44669
	105.095	9.25056	-0.867614	5.44669
	105.096	9.25055	-0.875899	5.44669
	105.096	9.25055	-0.857563	5.44669
	105.073	9.25055	-0.836641	5.44669
	104.993	9.25055	-0.832765	5.44669
	104.89	9.25055	-0.838319	5.44669
	104.84	9.25055	-0.841983	5.44669
	104.851	9.25055	-0.841537	5.44669
	104.872	9.25055	-0.840046	5.44669
	104.877	9.29974	-0.839581	5.44669
	104.871	9.42652	-0.839915	5.44669
	104.867	9.52814	-0.840221	5.44669
	104.868	9.58529	-0.84023	5.44669
	104.869	9.68093	-0.840125	5.44669
	104.87	9.71776	-0.840078	5.44669
	104.869	9.60351	-0.840096	5.44669
	104.869	9.52742	-0.84012	5.44669
	104.869	9.63213	-0.840124	5.44669
	104.869	9.71824	-0.840117	5.44669
	104.869	9.62112	-0.840112	5.4507
	104.869	9.53463	-0.840113	5.46104
	104.869	9.57971	-0.840115	5.46531
	104.869	9.58755	-0.840115	5.45562
	104.869	9.519	-0.840115	5.4448
	104.869	9.47867	-0.840115	5.44287
	104.869	9.53392	-0.840115	5.44579
	104.869	9.67736	-0.840115	5.44767
	104.869	9.78377	-0.840115	5.44742
	104.869	9.7878	-0.840115	5.44664
	104.847	9.75332	-0.847985	5.44641
	104.789	9.73771	-0.86827	5.44658
	104.766	9.74347	-0.87666	5.44674
	104.797	9.75143	-0.857648	5.44675
	104.778	9.75273	-0.844277	5.44669
	104.685	9.75044	-0.860792	5.44667
	104.619	9.74902	-0.874894	5.44668
	104.619	9.74924	-0.859574	5.44669
	104.642	9.74983	-0.845713	5.44669
	104.651	9.75	-0.860709	5.44669
	104.647	9.74986	-0.88222	5.44669
	104.642	9.74975	-0.887531	5.44669
	104.641	9.74975	-0.874498	5.44669
	104.643	9.79898	-0.850203	5.44669
	104.643	9.92577	-0.834105	5.44669
	104.643	9.97819	-0.834326	5.44669
	104.643	9.85937	-0.839876	5.44669
	104.643	9.72661	-0.84208	5.44669
	104.643	9.70305	-0.841024	5.44669
	104.621	9.73876	-0.839797	5.44669
	104.563	9.76183	-0.839659	5.44669
	104.539	9.75876	-0.840037	5.44669
	104.593	9.74927	-0.840244	5.44669
	104.653	9.74638	-0.840197	5.44669
	104.642	9.74855	-0.840103	5.44669
	104.568	9.75048	-0.840081	5.44669
	104.512	9.75052	-0.840105	5.44669
	104.487	9.74985	-0.840123	5.44669
	104.448	9.74956	-0.840122	5.44669
	104.41	9.74967	-0.840115	5.44669
	104.404	9.79901	-0.840112	5.44669
	104.414	9.975	-0.840114	5.44669
	104.42	10.2034	-0.840115	5.44669
	104.419	10.2637	-0.840115	5.44669
	104.416	10.1138	-0.840115	5.44669
	104.416	9.96542	-0.840115	5.44669
	104.416	9.89724	-0.840115	5.44669
	104.417	9.81364	-0.840115	5.44669
	104.417	9.73659	-0.840115	5.44669
	104.417	9.72354	-0.840115	5.44669
	104.417	9.7438	-0.840115	5.44669
	104.417	9.80585	-0.840115	5.44669
	104.417	9.93077	-0.840115	5.44669
	104.417	9.97785	-0.847985	5.44669
	104.417	9.85745	-0.86827	5.44268
	104.417	9.72593	-0.87666	5.43234
	104.417	9.75264	-0.865519	5.42806
	104.417	9.91513	-0.864562	5.43775
	104.417	10.0394	-0.869181	5.44858
	104.394	10.0934	-0.855882	5.4505
	104.337	10.1796	-0.838333	5.44759
	104.313	10.2628	-0.834072	5.44571
	104.367	10.2775	-0.838266	5.44595
	104.405	10.2066	-0.841496	5.44673
	104.358	10.0657	-0.849222	5.44696
	104.296	10.0152	-0.868298	5.44679
	104.282	10.1398	-0.876231	5.44663
	104.32	10.2743	-0.857459	5.44663
	104.366	10.2965	-0.83648	5.44668
	104.332	10.2596	-0.832734	5.44671
	104.227	10.2365	-0.838364	5.45071
	104.162	10.24	-0.842013	5.46103
	104.166	10.2497	-0.841533	5.46531
	104.191	10.2525	-0.840034	5.45562
	104.199	10.2502	-0.839577	5.4448
	104.194	10.2483	-0.839918	5.44288
	104.189	10.2483	-0.840224	5.44579
	104.188	10.249	-0.848101	5.44767
	104.19	10.2493	-0.86828	5.44742
	104.191	10.2491	-0.876623	5.44664
	104.191	10.249	-0.857629	5.44641
	104.19	10.249	-0.836412	5.44658
	104.19	10.249	-0.832645	5.44674
	104.19	10.249	-0.838351	5.44675
	104.19	10.249	-0.842039	5.44669
	104.19	10.249	-0.841549	5.44667
	104.19	10.249	-0.840032	5.44668
	104.19	10.249	-0.83957	5.44669
	104.19	10.249	-0.839916	5.44669
	104.168	10.249	-0.840225	5.44669
	104.088	10.249	-0.840232	5.44669
	103.985	10.2982	-0.840124	5.44669
	103.935	10.425	-0.840077	5.44669
	103.946	10.5266	-0.840096	5.44669
	103.967	10.5346	-0.84012	5.44669
	103.994	10.4542	-0.840124	5.44669
	104.046	10.3611	-0.840117	5.44669
	104.066	10.44	-0.847983	5.44669
	104.012	10.6679	-0.876139	5.44669
	103.954	10.8101	-0.904815	5.44669
	103.943	10.8005	-0.894194	5.44669
	103.959	10.7478	-0.85394	5.44669
	103.969	10.7294	-0.828928	5.44669
	103.968	10.7405	-0.83087	5.44669
	103.964	10.7517	-0.840275	5.44669
	103.963	10.7525	-0.843477	5.44669
	103.964	10.7488	-0.841467	5.44669
	103.964	10.747	-0.839486	5.44669
	103.964	10.7475	-0.839371	5.44669
	103.964	10.7484	-0.840026	5.44669
	103.964	10.7486	-0.840342	5.44669
	103.964	10.7483	-0.840241	5.44669
	103.964	10.7482	-0.840087	5.44669
	103.964	10.7482	-0.840058	5.44669
	103.942	10.7483	-0.847972	5.44669
	103.884	10.7483	-0.868285	5.44669
	103.838	10.7483	-0.876671	5.44669
	103.835	10.7483	-0.857648	5.44669
	103.871	10.7483	-0.836403	5.44669
	103.913	10.7483	-0.840505	5.44669
	103.877	10.7483	-0.866505	5.44669
	103.774	10.7483	-0.878587	5.44669
	103.71	10.7483	-0.859084	5.44268
	103.714	10.7483	-0.844194	5.43234
	103.738	10.7483	-0.860247	5.42806
	103.746	10.7483	-0.874695	5.43775
	103.741	10.7483	-0.859685	5.44858
	103.736	10.7483	-0.837959	5.4505
	103.736	10.7483	-0.832563	5.44759
	103.738	10.7483	-0.837766	5.44571
	103.738	10.7483	-0.849694	5.44595
	103.738	10.7483	-0.869822	5.44673
	103.738	10.7483	-0.876702	5.44696
	103.738	10.7483	-0.857115	5.44679
	103.738	10.7483	-0.844039	5.44663
	103.738	10.7483	-0.860881	5.44663
	103.738	10.7483	-0.875016	5.44668
	103.715	10.7483	-0.867465	5.44671
	103.658	10.7483	-0.865962	5.4467
	103.612	10.7483	-0.869076	5.44668
	103.608	10.7975	-0.855341	5.44668
	103.622	10.9242	-0.838143	5.44669
	103.607	11.0259	-0.834185	5.44669
	103.548	11.0338	-0.838381	5.44669
	103.498	11.0027	-0.841504	5.44669
	103.494	11.0363	-0.841314	5.44669
	103.509	11.1676	-0.840124	5.44669
	103.517	11.2275	-0.839692	5.44669
	103.515	11.061	-0.839935	5.44669
	103.511	10.8486	-0.84019	5.44669
	103.51	10.898	-0.84021	5.44669
	103.511	11.1051	-0.847999	5.44669
	103.512	11.0935	-0.876113	5.44669
	103.512	10.9038	-0.904799	5.44669
	103.511	10.9093	-0.894196	5.44669
	103.511	11.0902	-0.853947	5.44669
	103.511	11.1324	-0.82893	5.44669
	103.511	11.0808	-0.830869	5.44669
	103.489	11.1418	-0.840274	5.44669
	103.432	11.2503	-0.843477	5.44669
	103.408	11.2843	-0.841468	5.44669
	103.439	11.2616	-0.839487	5.44669
	103.442	11.2403	-0.847242	5.44669
	103.407	11.2394	-0.868182	5.44669
	103.365	11.2467	-0.884758	5.44669
	103.311	11.25	-0.88593	5.44669
	103.273	11.2488	-0.872924	5.44669
	103.272	11.2472	-0.850113	5.44669
	103.284	11.2469	-0.834627	5.44669
	103.289	11.2474	-0.834577	5.44669
	103.287	11.2477	-0.839796	5.44669
	103.285	11.2476	-0.841957	5.44669
	103.284	11.2475	-0.841001	5.44669
	103.285	11.2475	-0.839831	5.44669
	103.285	11.2475	-0.847552	5.44669
	103.285	11.2475	-0.868189	5.44669
	103.285	11.2475	-0.87678	5.44669
	103.285	11.2475	-0.857727	5.44669
	103.285	11.2475	-0.836397	5.44669
	103.285	11.2475	-0.832604	5.44669
	103.285	11.2475	-0.838339	5.44669
	103.285	11.2475	-0.842048	5.44669
	103.285	11.2475	-0.841557	5.44669
	103.285	11.2475	-0.840032	5.44669
	103.285	11.2475	-0.839567	5.44669
	103.285	11.2475	-0.839915	5.44669
	103.285	11.2475	-0.840226	5.44669
	103.285	11.2475	-0.840232	5.44669
	103.285	11.2475	-0.840125	5.44669
	103.285	11.2475	-0.840077	5.44669
	103.263	11.2475	-0.840096	5.44669
	103.205	11.2475	-0.84012	5.44669
	103.159	11.2475	-0.847995	5.44669
	103.133	11.2475	-0.868272	5.44669
	103.09	11.2475	-0.876657	5.44669
	103.051	11.2475	-0.865517	5.44669
	103.045	11.2475	-0.864562	5.44669
	103.056	11.2475	-0.869182	5.44669
	103.063	11.2475	-0.855883	5.44669
	103.061	11.2475	-0.838333	5.44669
	103.059	11.2475	-0.834072	5.44669
	103.058	11.2475	-0.838266	5.44669
	103.059	11.2475	-0.841496	5.44669
	103.059	11.2967	-0.841352	5.44669
	103.059	11.4235	-0.840142	5.44669
	103.059	11.4759	-0.839687	5.44669
	103.059	11.3571	-0.839926	5.44669
	103.059	11.2243	-0.840188	5.44669
	103.059	11.25	-0.840213	5.44669
	103.059	11.4616	-0.84013	5.44669
	103.059	11.6639	-0.840086	5.44669
	103.059	11.5944	-0.847968	5.44669
	103.037	11.3826	-0.868273	5.44669
	102.979	11.3993	-0.884538	5.44669
	102.933	11.5928	-0.885806	5.44669
	102.907	11.6364	-0.87295	5.44669
	102.864	11.5808	-0.850168	5.44669
	102.847	11.6397	-0.834641	5.44669
	102.921	11.7487	-0.834563	5.44669
	103.013	11.7837	-0.839785	5.44669
	102.989	11.7612	-0.841958	5.44669
	102.874	11.7396	-0.841005	5.44669
	102.801	11.7386	-0.839833	5.44669
	102.805	11.7459	-0.83968	5.44669
	102.833	11.7493	-0.840033	5.44669
	102.842	11.7481	-0.840235	5.44669
	102.837	11.7464	-0.840194	5.44669
	102.831	11.7461	-0.840105	5.44669
	102.83	11.7466	-0.840083	5.44669
	102.832	11.7469	-0.840105	5.44669
	102.833	11.7469	-0.840122	5.44669
	102.833	11.7467	-0.840121	5.44268
	102.81	11.7467	-0.840115	5.43234
	102.753	11.7467	-0.840112	5.42806
	102.707	11.7467	-0.840114	5.43775
	102.703	11.7467	-0.840115	5.44858
	102.74	11.7467	-0.840115	5.4505
	102.804	11.7467	-0.840115	5.44759
	102.826	11.7467	-0.840115	5.44571
	102.769	11.7467	-0.840115	5.44595
	102.708	11.7467	-0.840115	5.44673
	102.676	11.7467	-0.840115	5.44696
	102.635	11.7467	-0.847985	5.44679
	102.599	11.7467	-0.86827	5.44663
	102.594	11.7467	-0.87666	5.44663
	102.604	11.7467	-0.857648	5.44668
	102.61	11.7467	-0.836407	5.44671
	102.609	11.7467	-0.832636	5.4467
	102.606	11.7467	-0.838349	5.44668
	102.605	11.7467	-0.842041	5.44668
	102.606	11.7467	-0.84155	5.44669
	102.606	11.7467	-0.840032	5.44669
	102.606	11.7467	-0.83957	5.44669
	102.606	11.7467	-0.839916	5.44669
	102.606	11.7467	-0.840225	5.44669
	102.606	11.7467	-0.840232	5.44669
	102.606	11.7467	-0.840124	5.44669
	102.606	11.7959	-0.840077	5.44669
	102.606	11.9227	-0.840096	5.44669
	102.606	11.9751	-0.847991	5.44669
	102.606	11.8563	-0.87615	5.44669
	102.606	11.7728	-0.904817	5.44669
	102.606	11.9252	-0.894191	5.44669
	102.606	12.1401	-0.853938	5.44669
	102.606	12.0968	-0.828928	5.44669
	102.606	11.8421	-0.830871	5.44669
	102.606	11.6763	-0.840276	5.44669
	102.606	11.6856	-0.851347	5.44669
	102.606	11.7465	-0.869623	5.44669
	102.606	11.7684	-0.876031	5.44669
	102.606	11.7559	-0.864775	5.44669
	102.606	11.7429	-0.872345	5.44669
	102.606	11.7419	-0.897564	5.44669
	102.606	11.7461	-0.892554	5.44669
	102.606	11.7482	-0.855839	5.44669
	102.606	11.7476	-0.830307	5.44669
	102.606	11.7466	-0.830774	5.44669
	102.606	11.7464	-0.839745	5.44669
	102.606	11.7466	-0.843289	5.44669
	102.606	11.7468	-0.841577	5.44669
	102.606	11.7468	-0.839599	5.44669
	102.606	11.7467	-0.839379	5.44669
	102.606	11.7467	-0.83999	5.44669
	102.606	11.7467	-0.840324	5.44669
	102.606	11.7467	-0.848118	5.44669
	102.606	11.7467	-0.868251	5.44669
	102.606	11.7467	-0.876605	5.44669
	102.606	11.7959	-0.857632	5.44669
	102.606	11.9719	-0.836419	5.44669
	102.606	12.1511	-0.832647	5.44669
	102.584	12.0847	-0.838349	5.44669
	102.527	11.8331	-0.842037	5.44669
	102.503	11.6768	-0.841549	5.44669
	102.534	11.689	-0.840032	5.44669
	102.537	11.7477	-0.839571	5.44669
	102.524	11.7677	-0.839916	5.44669
	102.539	11.8044	-0.840225	5.44669
	102.509	11.968	-0.840232	5.44669
	102.418	12.1464	-0.840124	5.44669
	102.356	12.1334	-0.840077	5.44669
	102.358	12.0105	-0.847966	5.44669
	102.379	11.9552	-0.868276	5.44669
	102.388	12.0235	-0.876669	5.44669
	102.383	12.1778	-0.85765	5.44669
	102.379	12.2841	-0.836404	5.44669
	102.378	12.235	-0.832635	5.44669
	102.38	12.023	-0.838349	5.44669
	102.381	11.8289	-0.849912	5.44669
	102.38	11.8527	-0.869706	5.44669
	102.38	11.9856	-0.876576	5.44669
	102.38	12.0905	-0.857103	5.44669
	102.38	12.1947	-0.836208	5.44669
	102.38	12.2673	-0.832747	5.44669
	102.38	12.2712	-0.838466	5.44669
	102.38	12.2486	-0.842051	5.44669
	102.38	12.1889	-0.841513	5.44669
	102.38	12.0657	-0.840012	5.44669
	102.38	12.0186	-0.839575	5.44669
	102.38	12.1383	-0.839925	5.44669
	102.38	12.2204	-0.840227	5.44669
	102.38	12.0671	-0.840229	5.44669
	102.38	11.8523	-0.847993	5.44669
	102.38	11.896	-0.868233	5.44669
	102.38	12.1507	-0.876641	5.44669
	102.38	12.3165	-0.857654	5.44669
	102.38	12.3071	-0.836416	5.44669
	102.38	12.2462	-0.832638	5.44669
	102.38	12.1751	-0.838347	5.44669
	102.38	12.0608	-0.842039	5.44669
	102.38	12.0214	-0.841551	5.44669
	102.38	12.1413	-0.840032	5.44669
	102.38	12.2698	-0.83957	5.44669
	102.38	12.2421	-0.839916	5.44669
	102.38	12.0802	-0.840225	5.44669
	102.38	11.9565	-0.848102	5.44669
	102.38	11.9518	-0.86828	5.44669
	102.38	11.9922	-0.876622	5.44669
	102.38	12.0105	-0.857629	5.44669
	102.38	12.053	-0.836412	5.44669
	102.38	12.1704	-0.832645	5.44669
	102.38	12.2705	-0.838351	5.44669
	102.38	12.2811	-0.842039	5.44669
	102.38	12.2517	-0.841549	5.44669
	102.38	12.1866	-0.847902	5.4507
	102.38	12.0637	-0.867726	5.46104
	102.38	12.0185	-0.876461	5.46531
	102.38	12.139	-0.857759	5.45562
	102.38	12.2699	-0.836523	5.4448
	102.38	12.2921	-0.832646	5.44287
	102.38	12.2565	-0.838312	5.44579
	102.38	12.1847	-0.842022	5.44767
	102.38	12.0612	-0.841556	5.44742
	102.38	12.0182	-0.840041	5.44664
	102.38	12.1398	-0.839572	5.44641
	102.38	12.2703	-0.839914	5.44658
	102.38	12.292	-0.840224	5.44674
	102.38	12.2563	-0.840232	5.44675
	102.38	12.1847	-0.840125	5.44669
	102.38	12.0613	-0.840077	5.44667
	102.38	12.0182	-0.840095	5.44668
	102.38	12.1398	-0.847991	5.44669
	102.38	12.2703	-0.868279	5.44669
	102.38	12.292	-0.876662	5.44669
	102.38	12.2563	-0.865516	5.44669
	102.38	12.1847	-0.86456	5.44669
	102.38	12.0121	-0.869181	5.44669
	102.38	11.7931	-0.855883	5.44669
	102.38	11.7354	-0.838333	5.44669
	102.38	11.9324	-0.834072	5.44669
	102.38	12.2056	-0.838266	5.44669
	102.38	12.3262	-0.841496	5.44669
	102.38	12.2425	-0.841352	5.44669
	102.38	12.0603	-0.848013	5.44669
	102.38	11.9972	-0.867842	5.44669
	102.38	12.0821	-0.876471	5.44669
	102.38	12.0983	-0.857721	5.44669
	102.38	12.0191	-0.836504	5.44669
	102.38	11.9713	-0.840522	5.44669
	102.38	12.0272	-0.866476	5.44669
	102.38	12.1736	-0.878569	5.44669
	102.38	12.281	-0.859087	5.44669
	102.38	12.2844	-0.844202	5.44669
	102.38	12.2493	-0.860249	5.44669
	102.38	12.2337	-0.882564	5.44669
	102.38	12.2396	-0.887839	5.44669
	102.38	12.2477	-0.874504	5.44669
	102.38	12.1998	-0.850097	5.44669
	102.38	12.0706	-0.834059	5.44669
	102.38	12.0168	-0.834345	5.44669
	102.38	12.1358	-0.8399	5.44669
	102.38	12.2692	-0.842084	5.44669
	102.38	12.2929	-0.841017	5.44669
	102.38	12.2571	-0.839793	5.44669
	102.38	12.2339	-0.84753	5.44669
	102.38	12.237	-0.868194	5.44669
	102.38	12.1973	-0.87679	5.44669
	102.38	12.0734	-0.85773	5.44669
	102.38	12.0188	-0.836395	5.44669
	102.38	12.1357	-0.832602	5.44669
	102.38	12.2192	-0.838339	5.44669
	102.38	12.1167	-0.842049	5.44669
	102.38	12.0288	-0.841557	5.44669
	102.38	12.1245	-0.840032	5.44669
	102.38	12.2601	-0.839567	5.44669
	102.38	12.2932	-0.839915	5.44669
	102.38	12.2604	-0.840226	5.44669
	102.38	12.2352	-0.840232	5.44669
	102.38	12.2363	-0.847995	5.44669
	102.38	12.1966	-0.868233	5.44669
	102.38	12.0733	-0.87664	5.44669
	102.38	11.9699	-0.865524	5.44669
	102.38	11.9599	-0.864571	5.44669
	102.38	12.04	-0.869183	5.44669
	102.38	12.183	-0.85588	5.44669
	102.38	12.2804	-0.838331	5.44669
	102.38	12.2808	-0.834072	5.44669
	102.38	12.248	-0.838267	5.44669
	102.38	12.2344	-0.841496	5.44669
	102.38	12.2404	-0.841352	5.44669
	102.38	12.2477	-0.840142	5.44669
	102.38	12.2487	-0.839687	5.44669
	102.38	12.2465	-0.847796	5.44669
	102.38	12.2452	-0.868343	5.44669
	102.38	12.2455	-0.876757	5.44669
	102.38	12.1968	-0.857663	5.44669
	102.402	12.0702	-0.836378	5.4507
	102.482	11.9684	-0.832619	5.46104
	102.563	11.9112	-0.838352	5.46531
	102.533	11.8647	-0.842048	5.45562
	102.441	11.9055	-0.841552	5.4448
	102.45	11.9455	-0.84003	5.44287
	102.559	11.8995	-0.839568	5.44579
	102.636	11.9076	-0.847787	5.44767
	102.634	11.9339	-0.868381	5.44742
	102.607	11.8447	-0.876777	5.44664
	102.597	11.7334	-0.857658	5.44641
	102.602	11.7082	-0.836369	5.44658
	102.608	11.7848	-0.832617	5.44674
	102.609	11.9318	-0.846225	5.44675
	102.607	11.9829	-0.870206	5.44669
	102.606	11.8563	-0.878097	5.44667
	102.606	11.7208	-0.857563	5.44668
	102.606	11.6988	-0.83586	5.44669
	102.606	11.7362	-0.832438	5.44669
	102.606	11.7594	-0.83846	5.44669
	102.606	11.7558	-0.850029	5.44669
	102.606	11.746	-0.869715	5.44669
	102.606	11.7432	-0.876539	5.44669
	102.629	11.7455	-0.857084	5.44669
	102.686	11.7475	-0.836213	5.44669
	102.732	11.7475	-0.832756	5.44669
	102.736	11.7468	-0.838468	5.44669
	102.699	11.7465	-0.842048	5.44669
	102.635	11.7466	-0.841511	5.44669
	102.613	11.7468	-0.840013	5.44669
	102.693	11.7468	-0.839576	5.44669
	102.811	11.7467	-0.839925	5.44669
	102.867	11.7467	-0.840227	5.44669
	102.854	11.7467	-0.8481	5.44669
	102.829	11.7467	-0.868278	5.44669
	102.824	11.7467	-0.876622	5.44669
	102.83	11.7467	-0.85763	5.44669
	102.835	11.7467	-0.836412	5.44669
	102.834	11.7467	-0.832645	5.44669
	102.833	11.7467	-0.838351	5.44669
	102.832	11.7467	-0.842039	5.44669
	102.832	11.7467	-0.841549	5.44669
	102.833	11.7467	-0.840032	5.44669
	102.833	11.7467	-0.83957	5.44669
	102.833	11.7467	-0.847787	5.44669
	102.833	11.7467	-0.868381	5.44669
	102.833	11.7467	-0.876776	5.44669
	102.855	11.7467	-0.857658	5.44669
	102.912	11.7467	-0.836369	5.44669
	102.936	11.7467	-0.832617	5.44669
	102.905	11.7467	-0.846225	5.44669
	102.902	11.7467	-0.870206	5.44669
	102.915	11.7467	-0.878097	5.44669
	102.9	11.7467	-0.857563	5.44669
	102.93	11.7467	-0.83586	5.44669
	103.021	11.7467	-0.832438	5.44669
	103.083	11.7467	-0.83846	5.44669
	103.081	11.7467	-0.842158	5.44669
	103.06	11.7467	-0.84156	5.44669
	103.051	11.7467	-0.839994	5.44669
	103.055	11.6975	-0.83955	5.44669
	103.06	11.5216	-0.839921	5.44669
	103.061	11.3424	-0.840234	5.44669
	103.059	11.3596	-0.840234	5.44669
	103.058	11.4352	-0.840122	5.44669
	103.059	11.3631	-0.840076	5.44669
	103.059	11.2414	-0.840096	5.44669
	103.059	11.2058	-0.840121	5.44669
	103.059	11.2325	-0.840124	5.44669
	103.059	11.2561	-0.840117	5.44669
	103.059	11.2564	-0.840112	5.44669
	103.059	11.2482	-0.840113	5.44669
	103.059	11.2446	-0.840115	5.44669
	103.059	11.246	-0.840115	5.44669
	103.059	11.2479	-0.840115	5.44669
	103.059	11.2482	-0.840115	5.44669
	103.059	11.2476	-0.840115	5.44669
	103.081	11.2965	-0.840115	5.44669
	103.139	11.4233	-0.840115	5.44669
	103.185	11.4759	-0.840115	5.44669
	103.211	11.3571	-0.840115	5.44669
	103.254	11.2243	-0.840115	5.44669
	103.293	11.2007	-0.840115	5.44669
	103.299	11.2365	-0.840115	5.44669
	103.288	11.2595	-0.840115	5.44669
	103.282	11.2565	-0.840115	5.44669
	103.283	11.247	-0.840115	5.44669
	103.285	11.2441	-0.840115	5.44669
	103.286	11.2463	-0.840115	5.44669
	103.286	11.2482	-0.840115	5.44669
	103.285	11.2482	-0.840115	5.44669
	103.285	11.2476	-0.840115	5.44669
	103.285	11.2473	-0.840115	5.44669
	103.285	11.2474	-0.840115	5.44669
	103.285	11.2475	-0.840115	5.44669
	103.285	11.2476	-0.840115	5.44669
	103.285	11.2475	-0.840115	5.44669
	103.285	11.2475	-0.840115	5.44669
	103.285	11.2475	-0.840115	5.44669
	103.307	11.2475	-0.840115	5.44669
	103.387	11.2475	-0.840115	5.44669
	103.491	11.2475	-0.840115	5.44669
	103.54	11.2475	-0.840115	5.44669
	103.53	11.2475	-0.840115	5.44669
	103.509	11.2475	-0.840115	5.44669
	103.504	11.2475	-0.840115	5.44669
	103.509	11.1983	-0.840115	5.44669
	103.513	11.0223	-0.840115	5.44669
	103.513	10.8431	-0.840115	5.44669
	103.511	10.9095	-0.840115	5.44669
	103.511	11.1611	-0.840115	5.44669
	103.511	11.3174	-0.847985	5.44669
	103.512	11.3053	-0.86827	5.44669
	103.512	11.2465	-0.87666	5.44669
	103.511	11.1773	-0.857648	5.44669
	103.511	11.0631	-0.836407	5.44669
	103.511	11.023	-0.832636	5.44669
	103.511	11.0934	-0.838349	5.44669
	103.511	11.0461	-0.849912	5.44669
	103.534	10.8393	-0.869706	5.44669
	103.614	10.6946	-0.876577	5.44669
	103.717	10.6957	-0.857103	5.44669
	103.767	10.7457	-0.836208	5.44669
	103.756	10.7659	-0.840618	5.44669
	103.713	10.7566	-0.866621	5.44669
	103.65	10.7455	-0.878596	5.44669
	103.632	10.7441	-0.859046	5.44669
	103.69	10.7475	-0.836304	5.44669
	103.75	10.7494	-0.832096	5.44669
	103.759	10.749	-0.838159	5.44669
	103.742	10.7482	-0.842153	5.44669
	103.732	10.748	-0.841665	5.44669
	103.734	10.7482	-0.84004	5.44669
	103.738	10.7483	-0.847403	5.44669
	103.739	10.7483	-0.868053	5.44669
	103.738	10.7483	-0.876776	5.44669
	103.737	10.7482	-0.857774	5.44669
	103.737	10.7483	-0.836418	5.44669
	103.738	10.7483	-0.832596	5.44669
	103.76	10.7483	-0.838328	5.44669
	103.84	10.7483	-0.842047	5.44669
	103.943	10.7483	-0.84156	5.44669
	103.993	10.7483	-0.847904	5.44669
	103.983	10.7483	-0.867723	5.44669
	103.961	10.7483	-0.876459	5.44669
	103.956	10.7483	-0.857759	5.44669
	103.962	10.7483	-0.836524	5.44669
	103.966	10.7483	-0.840517	5.44669
	103.966	10.7483	-0.866467	5.44669
	103.964	10.7483	-0.878567	5.44669
	103.964	10.7483	-0.859089	5.44669
	103.964	10.7483	-0.836333	5.44669
	103.964	10.7483	-0.839964	5.44669
	103.964	10.7483	-0.866303	5.44669
	103.964	10.7483	-0.878695	5.44669
	103.964	10.7483	-0.859201	5.44669
	103.964	10.7483	-0.836334	5.44669
	103.964	10.7483	-0.832054	5.44669
	103.964	10.7483	-0.838131	5.44669
	103.964	10.7483	-0.842157	5.44669
	103.964	10.7483	-0.841676	5.44669
	103.964	10.7483	-0.840043	5.44669
	103.964	10.7483	-0.83953	5.44669
	103.964	10.6991	-0.839895	5.44669
	103.964	10.5231	-0.840231	5.44669
	103.964	10.2947	-0.840241	5.44669
	103.964	10.2343	-0.840127	5.44669
	103.986	10.3843	-0.840075	5.44669
	104.044	10.5326	-0.840094	5.44669
	104.068	10.6008	-0.84012	5.44669
	104.014	10.6352	-0.840124	5.44669
	103.954	10.5363	-0.840117	5.44669
	103.965	10.321	-0.840112	5.44669
	104.061	10.1911	-0.840113	5.44669
	104.175	10.2014	-0.840115	5.44669
	104.201	10.25	-0.840115	5.44669
	104.107	10.2664	-0.840115	5.44669
	104.003	10.256	-0.847985	5.44669
	104.007	10.2458	-0.86827	5.44669
	104.069	10.2452	-0.88453	5.44669
	104.121	10.2486	-0.893674	5.44669
	104.168	10.2502	-0.901107	5.44669
	104.2	10.2989	-0.886715	5.44669
	104.201	10.4248	-0.852174	5.44669
	104.191	10.4771	-0.830854	5.44669
	104.187	10.4077	-0.832306	5.44669
	104.189	10.4019	-0.840192	5.44669
	104.191	10.4307	-0.842932	5.44669
	104.191	10.3476	-0.841269	5.44669
	104.191	10.2379	-0.839597	5.44669
	104.19	10.2113	-0.839488	5.44669
	104.19	10.2375	-0.847907	5.44669
	104.19	10.2577	-0.86846	5.44669
	104.19	10.2568	-0.876767	5.44669
	104.19	10.2492	-0.857626	5.44669
	104.19	10.2463	-0.836359	5.44669
	104.213	10.2478	-0.832624	5.44669
	104.292	10.2495	-0.838361	5.44669
	104.374	10.2496	-0.84205	5.44669
	104.366	10.2491	-0.84155	5.44669
	104.309	10.2488	-0.840028	5.44669
	104.284	10.2489	-0.839568	5.44669
	104.316	10.249	-0.839917	5.44669
	104.386	10.1999	-0.840226	5.44669
	104.434	10.0731	-0.840232	5.44669
	104.434	9.97143	-0.840124	5.44669
	104.418	9.91428	-0.840077	5.44669
	104.411	9.81865	-0.840096	5.44669
	104.414	9.78182	-0.84012	5.44669
	104.418	9.89607	-0.840124	5.44669
	104.418	9.97217	-0.840117	5.44669
	104.417	9.86745	-0.840112	5.44669
	104.416	9.73215	-0.840113	5.44669
	104.416	9.7025	-0.840115	5.44669
	104.417	9.73656	-0.840115	5.44669
	104.439	9.76111	-0.840115	5.44669
	104.519	9.80843	-0.840115	5.44669
	104.622	9.92569	-0.847985	5.44669
	104.672	9.9748	-0.86827	5.44669
	104.661	9.85797	-0.87666	5.44669
	104.64	9.72723	-0.857648	5.44669
	104.635	9.70381	-0.836407	5.44669
	104.641	9.73885	-0.832636	5.44669
	104.645	9.7616	-0.838349	5.44669
	104.644	9.75863	-0.842041	5.44669
	104.643	9.7493	-0.84155	5.44669
	104.642	9.74644	-0.840032	5.44669
	104.643	9.74856	-0.83957	5.44669
	104.643	9.75047	-0.839916	5.44669
	104.643	9.75051	-0.840225	5.44669
	104.643	9.74985	-0.840232	5.44669
	104.665	9.74956	-0.840124	5.44669
	104.745	9.74967	-0.840077	5.44669
	104.849	9.74982	-0.840096	5.44669
	104.898	9.74985	-0.84012	5.44669
	104.888	9.7498	-0.840124	5.44669
	104.866	9.74978	-0.840117	5.44669
	104.861	9.74978	-0.840112	5.44669
	104.867	9.74979	-0.840113	5.44669
	104.871	9.74979	-0.840115	5.44669
	104.871	9.74979	-0.840115	5.44669
	104.869	9.74979	-0.840115	5.44669
	104.869	9.74979	-0.840115	5.44669
	104.869	9.74979	-0.840115	5.44669
	104.869	9.74979	-0.840115	5.44669
	104.869	9.74979	-0.840115	5.44669
	104.869	9.7006	-0.840115	5.44669
	104.869	9.52463	-0.840115	5.44669
	104.869	9.34543	-0.840115	5.44669
	104.869	9.36262	-0.840115	5.44669
	104.869	9.48742	-0.847985	5.44669
	104.869	9.54212	-0.86827	5.44669
	104.869	9.47283	-0.87666	5.44669
	104.869	9.3676	-0.857648	5.44669
	104.869	9.38835	-0.836407	5.44669
	104.869	9.44081	-0.832636	5.44669
	104.869	9.35804	-0.838349	5.44669
	104.869	9.24011	-0.842041	5.44669
	104.869	9.25909	-0.84155	5.44669
	104.869	9.41351	-0.840032	5.44669
	104.869	9.488	-0.83957	5.44669
	104.869	9.36856	-0.839916	5.44669
	104.892	9.22769	-0.840225	5.44669
	104.949	9.20095	-0.840232	5.44669
	104.995	9.23821	-0.840124	5.44669
	105.021	9.26306	-0.840077	5.44669
	105.064	9.26019	-0.840096	5.44669
	105.103	9.25014	-0.84012	5.44669
	105.109	9.24696	-0.840124	5.44669
	105.098	9.24919	-0.847987	5.44669
	105.092	9.25126	-0.868268	5.44669
	105.093	9.25133	-0.884529	5.4507
	105.096	9.25063	-0.893675	5.46104
	105.097	9.25031	-0.901108	5.46531
	105.096	9.25042	-0.886715	5.45562
	105.095	9.25059	-0.860045	5.4448
	105.095	9.25061	-0.85901	5.44287
	105.095	9.25057	-0.868851	5.44579
	105.096	9.25054	-0.857726	5.44767
	105.096	9.25054	-0.839224	5.44742
	105.095	9.25056	-0.83379	5.44664
	105.095	9.25056	-0.837831	5.44641
	105.118	9.25056	-0.841414	5.44658
	105.175	9.25055	-0.841472	5.44674
	105.221	9.25055	-0.840222	5.44675
	105.225	9.25055	-0.839677	5.44669
	105.189	9.25056	-0.839893	5.44667
	105.146	9.25056	-0.840178	5.44668
	105.16	9.25055	-0.84022	5.44669
	105.206	9.25055	-0.840136	5.44669
	105.246	9.25055	-0.840086	5.44669
	105.296	9.25055	-0.847966	5.44669
	105.332	9.25055	-0.876143	5.44669
	105.334	9.25055	-0.912694	5.44669
	105.323	9.20136	-0.922351	5.44669
	105.318	9.07459	-0.890483	5.44669
	105.32	9.02216	-0.854331	5.44669
	105.322	9.14097	-0.855318	5.44669
	105.323	9.27373	-0.869342	5.44669
	105.322	9.29729	-0.859245	5.44669
	105.322	9.26159	-0.839685	5.44669
	105.322	9.18933	-0.833444	5.44669
	105.322	9.06562	-0.845393	5.44669
	105.322	9.02268	-0.869563	5.44669
	105.344	9.14438	-0.878124	5.44669
	105.424	9.22578	-0.857802	5.44669
	105.527	9.07145	-0.835951	5.44669
	105.577	8.80731	-0.832391	5.44669
	105.544	8.72451	-0.838408	5.44669
	105.466	8.87782	-0.842153	5.44669
	105.437	8.98637	-0.841576	5.44669
	105.496	8.93051	-0.840003	5.44669
	105.56	8.91031	-0.839548	5.44669
	105.571	8.92831	-0.839917	5.44669
	105.553	8.84571	-0.840233	5.44669
	105.542	8.7401	-0.840235	5.44669
	105.544	8.76418	-0.840123	5.44669
	105.548	8.91636	-0.840076	5.44669
	105.55	8.9881	-0.840095	5.44669
	105.549	8.8683	-0.840121	5.44669
	105.548	8.72827	-0.840124	5.44669
	105.548	8.702	-0.840117	5.44669
	105.548	8.73916	-0.840112	5.44669
	105.548	8.7638	-0.840113	5.44669
	105.57	8.76088	-0.840115	5.44669
	105.628	8.75089	-0.840115	5.44669
	105.674	8.74774	-0.840115	5.44669
	105.7	8.74997	-0.840115	5.44669
	105.721	8.75203	-0.840115	5.44669
	105.68	8.75209	-0.840115	5.44669
	105.582	8.7022	-0.840115	5.44669
	105.522	8.57511	-0.847986	5.44669
	105.548	8.52279	-0.86827	5.44669
	105.65	8.64177	-0.87666	5.44669
	105.762	8.77455	-0.865519	5.44669
	105.807	8.79807	-0.864562	5.44669
	105.791	8.76234	-0.869181	5.44669
	105.77	8.73927	-0.855882	5.44669
	105.766	8.74235	-0.838333	5.44669
	105.773	8.75184	-0.834072	5.44669
	105.776	8.75473	-0.838266	5.44669
	105.776	8.75256	-0.841496	5.44669
	105.774	8.70144	-0.841352	5.44669
	105.774	8.57462	-0.840142	5.44669
	105.774	8.52286	-0.839687	5.44669
	105.775	8.64197	-0.839926	5.44669
	105.775	8.77461	-0.848058	5.44669
	105.774	8.79802	-0.876239	5.44669
	105.774	8.7623	-0.90483	5.44669
	105.774	8.73927	-0.894165	5.44669
	105.774	8.69317	-0.853923	5.44669
	105.774	8.52669	-0.828931	5.44669
	105.774	8.30117	-0.830878	5.44669
	105.797	8.23861	-0.840277	5.44669
	105.854	8.38663	-0.843475	5.44669
	105.9	8.48577	-0.841466	5.44669
	105.926	8.37865	-0.839486	5.44669
	105.947	8.23415	-0.839371	5.44669
	105.929	8.2015	-0.840027	5.44669
	105.911	8.23757	-0.840342	5.44669
	105.954	8.26403	-0.840241	5.44669
	106.008	8.26225	-0.847958	5.44669
	106.019	8.2521	-0.868214	5.44669
	106.006	8.24847	-0.876646	5.44669
	105.996	8.25057	-0.857662	5.44669
	105.997	8.25273	-0.844288	5.44669
	106.001	8.25289	-0.860791	5.44669
	106.002	8.25219	-0.87489	5.44669
	106.001	8.25184	-0.859573	5.44669
	106	8.25194	-0.837843	5.44669
	106	8.25211	-0.832554	5.44669
	106.001	8.25214	-0.837804	5.44669
	106.001	8.2521	-0.841842	5.44669
	106.001	8.25207	-0.841661	5.44669
	106.001	8.25207	-0.840149	5.44669
	106.023	8.25208	-0.839579	5.44669
	106.08	8.25209	-0.839879	5.44669
	106.104	8.25208	-0.840206	5.44669
	106.05	8.25208	-0.840237	5.44669
	105.99	8.25208	-0.840133	5.44669
	106.002	8.25208	-0.840079	5.44669
	106.075	8.25208	-0.840093	5.44669
	106.132	8.25208	-0.840118	5.44669
	106.134	8.20289	-0.847995	5.44669
	106.116	8.02693	-0.868273	5.44669
	106.13	7.84772	-0.876657	5.44669
	106.19	7.91411	-0.857646	5.44669
	106.241	8.16568	-0.836407	5.44669
	106.245	8.322	-0.832637	5.44669
	106.229	8.30986	-0.838349	5.44669
	106.222	8.25108	-0.842041	5.44669
	106.224	8.23107	-0.84155	5.44669
	106.228	8.19444	-0.840032	5.44669
	106.228	8.08004	-0.83957	5.44669
	106.227	7.97914	-0.839916	5.44669
	106.227	7.96709	-0.848096	5.44669
	106.227	7.99625	-0.876258	5.44669
	106.227	7.96329	-0.904825	5.44669
	106.227	7.8821	-0.894156	5.44669
	106.249	7.89997	-0.853921	5.44669
	106.307	7.94267	-0.828934	5.44669
	106.353	7.85683	-0.83088	5.44669
	106.379	7.74109	-0.840277	5.44669
	106.4	7.71289	-0.843474	5.44669
	106.381	7.74059	-0.841466	5.44669
	106.363	7.76197	-0.839487	5.44669
	106.406	7.76103	-0.839372	5.44669
	106.46	7.75303	-0.840027	5.44669
	106.472	7.75002	-0.840342	5.44669
	106.459	7.7516	-0.840241	5.44669
	106.449	7.75333	-0.840087	5.44669
	106.45	7.75349	-0.840058	5.44669
	106.453	7.75295	-0.840101	5.44669
	106.455	7.75266	-0.840129	5.44669
	106.454	7.75273	-0.840126	5.44669
	106.453	7.75287	-0.840114	5.44669
	106.475	7.75289	-0.840111	5.44669
	106.533	7.75286	-0.840113	5.44669
	106.557	7.75284	-0.840116	5.44669
	106.525	7.75284	-0.840116	5.44669
	106.522	7.75285	-0.840115	5.44669
	106.558	7.75285	-0.840114	5.44669
	106.6	7.75285	-0.840115	5.44669
	106.654	7.75285	-0.840115	5.44669
	106.691	7.75285	-0.840115	5.44669
	106.693	7.75285	-0.840115	5.44669
	106.681	7.75285	-0.840115	5.44669
	106.675	7.75285	-0.840115	5.44669
	106.677	7.75285	-0.840115	5.44669
	106.68	7.75285	-0.840115	5.44669
	106.681	7.75285	-0.840115	5.44669
	106.68	7.75285	-0.840115	5.44669
	106.679	7.75285	-0.847985	5.44669
	106.679	7.75285	-0.86827	5.44669
	106.68	7.75285	-0.87666	5.44669
	106.68	7.75285	-0.857648	5.44669
	106.68	7.75285	-0.836407	5.44669
	106.68	7.70366	-0.832636	5.44669
	106.68	7.57688	-0.838349	5.44669
	106.68	7.52445	-0.842041	5.44669
	106.68	7.64327	-0.849421	5.44669
	106.68	7.77602	-0.868187	5.44669
	106.68	7.79959	-0.876115	5.44669
	106.68	7.76388	-0.857449	5.44669
	106.68	7.74081	-0.836517	5.44669
	106.702	7.74387	-0.832753	5.44669
	106.782	7.75337	-0.838359	5.44669
	106.885	7.75625	-0.842004	5.44669
	106.935	7.75409	-0.841531	5.44669
	106.924	7.70297	-0.840037	5.44669
	106.903	7.57615	-0.839579	5.44669
	106.898	7.52439	-0.839918	5.44669
	106.904	7.6435	-0.840223	5.44669
	106.908	7.72695	-0.84023	5.44669
	106.907	7.62359	-0.840125	5.44669
	106.906	7.53543	-0.840078	5.44669
	106.905	7.63122	-0.840096	5.44669
	106.906	7.76706	-0.84012	5.44669
	106.906	7.80011	-0.840124	5.44669
	106.906	7.76729	-0.840117	5.44669
	106.906	7.74205	-0.840112	5.44669
	106.906	7.74318	-0.840113	5.44669
	106.906	7.75264	-0.840115	5.44669
	106.906	7.75619	-0.840115	5.44669
	106.906	7.70513	-0.840115	5.44669
	106.906	7.57631	-0.840115	5.44669
	106.906	7.4745	-0.840115	5.44669
	106.906	7.46718	-0.840115	5.44669
	106.906	7.49866	-0.840115	5.44669
	106.906	7.46498	-0.840115	5.44669
	106.928	7.33348	-0.840115	5.44669
	106.986	7.22436	-0.840115	5.44669
	107.032	7.21493	-0.840115	5.44669
	107.058	7.24812	-0.840115	5.44669
	107.101	7.26511	-0.840115	5.44669
	107.14	7.26039	-0.847985	5.44669
	107.146	7.25236	-0.86827	5.44669
	107.135	7.25068	-0.87666	5.44669
	107.128	7.25283	-0.857648	5.44669
	107.13	7.25432	-0.836407	5.44669
	107.132	7.25419	-0.840507	5.44669
	107.133	7.2536	-0.866504	5.44669
	107.132	7.2534	-0.878586	5.44669
	107.132	7.25353	-0.859084	5.44669
	107.132	7.25365	-0.836323	5.44669
	107.132	7.25366	-0.832091	5.4507
	107.132	7.25362	-0.83815	5.46104
	107.132	7.2536	-0.842152	5.46531
	107.132	7.2536	-0.841667	5.45562
	107.132	7.25361	-0.840041	5.4448
	107.132	7.25361	-0.839532	5.44287
	107.132	7.25361	-0.839897	5.44579
	107.154	7.25361	-0.840231	5.44767
	107.234	7.25361	-0.840241	5.44742
	107.338	7.25361	-0.840126	5.44664
	107.387	7.25361	-0.840075	5.44641
	107.377	7.25361	-0.840094	5.44658
	107.356	7.25361	-0.84012	5.44674
	107.351	7.25361	-0.840124	5.44675
	107.356	7.20442	-0.840117	5.44669
	107.36	7.07765	-0.840112	5.44667
	107.36	7.02521	-0.840113	5.44668
	107.358	7.14403	-0.840115	5.44669
	107.358	7.27679	-0.840115	5.44669
	107.358	7.30035	-0.840115	5.44669
	107.359	7.26465	-0.840115	5.44669
	107.359	7.24157	-0.840115	5.44669
	107.358	7.24464	-0.840115	5.44669
	107.358	7.25413	-0.840115	5.44669
	107.381	7.25702	-0.840115	5.44669
	107.46	7.25485	-0.840115	5.44669
	107.542	7.25292	-0.840115	5.44669
	107.512	7.25288	-0.840115	5.44669
	107.398	7.20436	-0.840115	5.44669
	107.349	7.02869	-0.840115	5.44669
	107.434	6.80018	-0.840115	5.44669
	107.564	6.69044	-0.840115	5.44669
	107.623	6.7136	-0.840115	5.44669
	107.607	6.76038	-0.840115	5.44669
	107.58	6.77144	-0.840115	5.44669
	107.575	6.7594	-0.840115	5.44669
	107.582	6.75041	-0.840115	5.44669
	107.587	6.75093	-0.840115	5.44669
	107.587	6.80353	-0.840115	5.44669
	107.585	6.98074	-0.840115	5.44669
	107.584	7.15926	-0.840115	5.44669
	107.584	7.09214	-0.840115	5.44669
	107.585	6.84051	-0.840115	5.44669
	107.585	6.68442	-0.840115	5.44669
	107.585	6.69668	-0.840115	5.44669
	107.585	6.75543	-0.840115	5.44669
	107.585	6.77538	-0.840115	5.44669
	107.585	6.76281	-0.847985	5.44669
	107.585	6.75044	-0.86827	5.44669
	107.585	6.74973	-0.87666	5.44669
	107.585	6.75383	-0.857648	5.44669
	107.585	6.7558	-0.836407	5.44669
	107.585	6.75516	-0.832636	5.44669
	107.585	6.7542	-0.838349	5.44669
	107.585	6.75402	-0.849912	5.44669
	107.585	6.75429	-0.869706	5.44669
	107.585	6.75446	-0.876577	5.44669
	107.585	6.75444	-0.857103	5.44669
	107.585	6.75437	-0.836208	5.44669
	107.585	6.70516	-0.832747	5.44669
	107.585	6.5784	-0.838466	5.44669
	107.585	6.52598	-0.842051	5.44669
	107.585	6.6448	-0.841513	5.44669
	107.585	6.77755	-0.840012	5.44669
	107.607	6.80111	-0.847446	5.44669
	107.687	6.76541	-0.868081	5.44669
	107.79	6.74234	-0.876772	5.44669
	107.84	6.7454	-0.865633	5.44669
	107.829	6.75489	-0.86457	5.44669
	107.808	6.75778	-0.869144	5.44669
	107.803	6.75562	-0.855864	5.44669
	107.809	6.75368	-0.838338	5.44669
	107.813	6.75364	-0.834081	5.44669
	107.813	6.75431	-0.838268	5.44669
	107.811	6.70542	-0.841494	5.44669
	107.81	6.57853	-0.84135	5.44669
	107.811	6.52594	-0.840142	5.44669
	107.811	6.64474	-0.839687	5.44669
	107.811	6.72835	-0.839926	5.44669
	107.811	6.62516	-0.840188	5.44669
	107.811	6.48783	-0.840212	5.44669
	107.811	6.4076	-0.84013	5.44669
	107.811	6.31502	-0.840086	5.44669
	107.811	6.2385	-0.840098	5.44669
	107.811	6.22886	-0.840118	5.44669
	107.833	6.25036	-0.840122	5.44669
	107.891	6.31172	-0.840117	5.44669
	107.915	6.43591	-0.840113	5.44669
	107.861	6.48292	-0.840113	5.44669
	107.8	6.41195	-0.840115	5.44669
	107.79	6.40733	-0.840115	5.44669
	107.828	6.43724	-0.840115	5.44669
	107.919	6.35408	-0.840115	5.44669
	108.021	6.24401	-0.840115	5.44669
	108.066	6.21723	-0.840115	5.44669
	108.054	6.24352	-0.840115	5.44669
	108.034	6.26379	-0.840115	5.44669
	108.03	6.2629	-0.840115	5.44669
	108.035	6.25532	-0.840115	5.44669
	108.039	6.25245	-0.840115	5.44669
	108.039	6.25395	-0.847985	5.44669
	108.037	6.2556	-0.86827	5.44669
	108.037	6.30494	-0.87666	5.44669
	108.037	6.4312	-0.857648	5.44669
	108.037	6.48336	-0.836407	5.44669
	108.037	6.36461	-0.832636	5.44669
	108.037	6.23198	-0.838349	5.44669
	108.037	6.15926	-0.842041	5.44669
	108.037	6.06815	-0.84155	5.44669
	108.037	6.03877	-0.840032	5.44669
	108.06	6.15452	-0.83957	5.44669
[truncated: 682 more rows]
