# Supplementary material for: Design of a cosmetic glove stiffness compensation mechanism for toddler-sized hand prostheses
Source: PLoS One. 2017 Aug 11;12(8):e0183233. doi: 10.1371/journal.pone.0183233 (PMC5553851; doi:10.1371/journal.pone.0183233)
Supplement: S1 Dataset — (ZIP) [file pone.0183233.s001.zip › 02 Spring measurements/VST5_5.xlsx]

## Sheet: VST5_5
LabVIEW Measurement
Writer_Version	2
Reader_Version	2
Separator	Tab
Decimal_Separator	.
Multi_Headings	No
X_Columns	No
Time_Pref	Absolute
Operator	localadmin
Date	2013-10-09
Time	00:11:35.972000
***End_of_Header***
Channels	4
Samples	10	10	10	10
Date	2013-10-09	2013-10-09	2013-10-09	2013-10-09
Time	00:11:58.972000	00:11:58.972000	00:11:58.972000	00:11:58.972000
Y_Unit_Label	mm	N	N	Pa
X_Dimension	Time	Time	Time	Time
X0	0	0	0	0
Delta_X	0.01	0.01	0.01	0.01
***End_of_Header***
X_Value	Voltage LVDT (Filtered)	Voltage Load Cell (Filtered)	Voltage Pinch Load Cell (Filtered)	Voltage Pressure (Filtered)	Comment
	112.535	0.264285	-0.874349	5.44669
	112.479	0.26425	-0.859376	5.44669
	112.46	0.264291	-0.845824	5.44669
	112.515	0.215131	-0.860826	5.44669
	112.552	0.088353	-0.874358	5.44669
	112.504	0.03591	-0.859338	5.44669
	112.464	0.154723	-0.837934	5.44669
	112.508	0.28748	-0.840546	5.44669
	112.57	0.261856	-0.865978	5.44669
	112.585	0.099378	-0.878352	5.44669
	112.57	0.023871	-0.859173	5.44669
	112.558	0.145754	-0.836444	5.44669
	112.559	0.288001	-0.83211	5.44669
	112.563	0.314453	-0.845986	5.44669
	112.565	0.276585	-0.870286	5.44669
	112.564	0.251578	-0.878216	5.44669
	112.563	0.254604	-0.857584	5.44669
	112.563	0.264766	-0.835827	5.44669
	112.563	0.267948	-0.832416	5.44669
	112.563	0.265669	-0.838463	5.44669
	112.563	0.263583	-0.842167	5.44669
	112.563	0.26352	-0.841563	5.44669
	112.563	0.264235	-0.839992	5.44669
	112.563	0.264557	-0.839549	5.44669
	112.563	0.264437	-0.839921	5.44669
	112.563	0.264273	-0.840235	5.44669
	112.563	0.264247	-0.848105	5.44669
	112.541	0.264294	-0.868277	5.44669
	112.461	0.264323	-0.87662	5.44669
	112.38	0.264319	-0.857629	5.44669
	112.41	0.264306	-0.836413	5.44669
	112.524	0.215112	-0.832646	5.44669
	112.595	0.08834	-0.838351	5.44669
	112.589	0.035911	-0.842038	5.44669
	112.563	0.154728	-0.841549	5.44669
	112.554	0.287482	-0.840032	5.44669
	112.559	0.311045	-0.83957	5.44669
	112.565	0.275343	-0.839916	5.44669
	112.565	0.252268	-0.840225	5.44669
	112.563	0.255334	-0.840232	5.44669
	112.562	0.264827	-0.840124	5.44669
	112.563	0.267714	-0.840077	5.44669
	112.563	0.265549	-0.840096	5.44669
	112.563	0.263617	-0.84012	5.44669
	112.563	0.263576	-0.840124	5.44669
	112.563	0.264247	-0.840117	5.44669
	112.563	0.264542	-0.840112	5.44669
	112.563	0.215237	-0.840113	5.44669
	112.563	0.088308	-0.840115	5.44669
	112.563	0.035853	-0.840115	5.44669
	112.563	0.154715	-0.840115	5.44669
	112.563	0.238307	-0.840115	5.44669
	112.563	0.135091	-0.840115	5.44669
	112.563	0.046944	-0.847985	5.44669
	112.563	0.142684	-0.86827	5.44669
	112.563	0.278508	-0.87666	5.44669
	112.563	0.311566	-0.857648	5.44669
	112.563	0.27875	-0.844277	5.44669
	112.563	0.253511	-0.860792	5.44669
	112.563	0.254643	-0.874894	5.44669
	112.541	0.264096	-0.859574	5.44669
	112.483	0.267653	-0.837842	5.4507
	112.46	0.265784	-0.832553	5.46104
	112.513	0.214546	-0.837804	5.46531
	112.574	0.087578	-0.841842	5.45562
	112.584	0.035793	-0.841661	5.4448
	112.568	0.105759	-0.840149	5.44287
	112.558	0.111651	-0.839579	5.44579
	112.559	0.082626	-0.847749	5.44767
	112.563	0.165705	-0.868362	5.44742
	112.565	0.275427	-0.876782	5.44664
	112.564	0.302087	-0.857667	5.44641
	112.563	0.275874	-0.836371	5.44658
	112.563	0.255675	-0.840485	5.44674
	112.541	0.207382	-0.866508	5.44675
	112.483	0.088169	-0.878595	5.44669
	112.46	0.038586	-0.859086	5.44667
	112.513	0.15591	-0.836321	5.44668
	112.574	0.287026	-0.832089	5.44669
	112.584	0.310434	-0.83815	5.44669
	112.568	0.275249	-0.842152	5.44669
	112.558	0.252446	-0.841668	5.44669
	112.559	0.255442	-0.840041	5.44669
	112.541	0.264809	-0.839532	5.44669
	112.485	0.267668	-0.839897	5.44669
	112.46	0.265537	-0.840231	5.44669
	112.513	0.263627	-0.840241	5.44669
	112.573	0.214395	-0.840126	5.44669
	112.584	0.088281	-0.840075	5.44669
	112.546	0.036141	-0.840094	5.44669
	112.478	0.154846	-0.84012	5.44669
	112.456	0.287449	-0.840124	5.44669
	112.514	0.31099	-0.840117	5.44669
	112.575	0.275331	-0.840112	5.44669
	112.585	0.252283	-0.840113	5.44669
	112.568	0.255345	-0.840115	5.44669
	112.557	0.264826	-0.840115	5.44669
	112.559	0.26771	-0.840115	5.44669
	112.563	0.265548	-0.840115	5.44669
	112.565	0.263617	-0.840115	5.44669
	112.564	0.263577	-0.840115	5.44669
	112.563	0.264247	-0.840115	5.44669
	112.563	0.264541	-0.840115	5.44669
	112.563	0.264427	-0.840115	5.44669
	112.563	0.264274	-0.840115	5.44669
	112.563	0.264251	-0.840115	5.44669
	112.563	0.264295	-0.847985	5.44669
	112.563	0.264322	-0.86827	5.44669
	112.563	0.264318	-0.87666	5.44669
	112.563	0.264306	-0.857648	5.44669
	112.563	0.215113	-0.836407	5.44669
	112.563	0.08834	-0.832636	5.44669
	112.563	0.035911	-0.838349	5.44669
	112.563	0.154728	-0.842041	5.44669
	112.563	0.287482	-0.84155	5.44669
	112.563	0.311046	-0.840032	5.44669
	112.563	0.275343	-0.83957	5.44669
	112.541	0.252268	-0.839916	5.44669
	112.461	0.255334	-0.840225	5.44669
	112.38	0.264827	-0.840232	5.44669
	112.388	0.267714	-0.840124	5.44669
	112.444	0.265549	-0.840077	5.44669
	112.491	0.214426	-0.840096	5.44669
	112.517	0.087611	-0.84012	5.44669
	112.493	0.035849	-0.840124	5.44669
	112.471	0.154962	-0.840117	5.44669
	112.492	0.287602	-0.840112	5.44669
	112.49	0.311013	-0.840113	5.44669
	112.479	0.275286	-0.840115	5.44669
	112.519	0.252256	-0.840115	5.44669
	112.569	0.255349	-0.840115	5.44669
	112.58	0.264837	-0.840115	5.44669
	112.568	0.267713	-0.840115	5.44669
	112.559	0.265545	-0.840115	5.44669
	112.56	0.263615	-0.840115	5.44669
	112.563	0.263577	-0.840115	5.44669
	112.564	0.264247	-0.840115	5.44669
	112.564	0.215351	-0.840115	5.44669
	112.563	0.088461	-0.840115	5.44669
	112.563	0.035876	-0.840115	5.44669
	112.563	0.154671	-0.840115	5.44669
	112.563	0.28747	-0.840115	5.44669
	112.563	0.311061	-0.840115	5.44669
	112.563	0.275353	-0.840115	5.44669
	112.563	0.252267	-0.840115	5.44669
	112.541	0.20614	-0.840115	5.44669
	112.483	0.08886	-0.840115	5.44669
	112.46	0.039317	-0.840115	5.44669
	112.513	0.15597	-0.840115	5.44669
	112.574	0.286791	-0.840115	5.44669
	112.584	0.310315	-0.840115	5.44669
	112.568	0.275282	-0.840115	5.44669
	112.558	0.252503	-0.840115	5.44669
	112.559	0.255454	-0.840115	5.44669
	112.563	0.264794	-0.840115	5.44669
	112.565	0.267658	-0.840115	5.44669
	112.564	0.265537	-0.840115	5.44669
	112.563	0.263632	-0.840115	5.44669
	112.563	0.263587	-0.840115	5.44669
	112.563	0.264246	-0.840115	5.44669
	112.563	0.264537	-0.840115	5.44669
	112.563	0.264425	-0.847985	5.44669
	112.563	0.264275	-0.86827	5.44669
	112.563	0.264252	-0.87666	5.44669
	112.563	0.264295	-0.857648	5.44669
	112.563	0.264322	-0.836407	5.44669
	112.563	0.264318	-0.832636	5.44669
	112.563	0.264306	-0.838349	5.44669
	112.563	0.264303	-0.842041	5.44669
	112.563	0.264306	-0.84155	5.44669
	112.563	0.264308	-0.840032	5.44669
	112.563	0.264308	-0.83957	5.44669
	112.563	0.264307	-0.839916	5.44669
	112.563	0.264307	-0.840225	5.44669
	112.563	0.264307	-0.840232	5.44669
	112.563	0.264307	-0.840124	5.44669
	112.563	0.264307	-0.840077	5.44669
	112.563	0.264307	-0.840096	5.44669
	112.563	0.264307	-0.84012	5.44669
	112.563	0.264307	-0.840124	5.44669
	112.563	0.264307	-0.840117	5.44669
	112.563	0.264307	-0.840112	5.44669
	112.563	0.264307	-0.840113	5.44669
	112.563	0.264307	-0.847986	5.44669
	112.563	0.264307	-0.876142	5.44669
	112.563	0.264307	-0.904815	5.44669
	112.563	0.264307	-0.902064	5.44669
	112.563	0.264307	-0.882095	5.44669
	112.563	0.215117	-0.865473	5.44669
	112.563	0.039151	-0.848404	5.44669
	112.563	-0.140056	-0.836567	5.44669
	112.541	-0.07367	-0.835998	5.44669
	112.483	0.177902	-0.847572	5.44669
	112.46	0.334221	-0.869568	5.44669
	112.513	0.322081	-0.877351	5.44669
	112.574	0.263304	-0.857477	5.44669
	112.584	0.243295	-0.836089	5.44669
	112.568	0.255854	-0.832564	5.44669
	112.558	0.268234	-0.846302	5.44669
	112.559	0.268956	-0.870257	5.44669
	112.563	0.264859	-0.878091	5.44669
	112.565	0.262886	-0.857542	5.44669
	112.564	0.263516	-0.835853	5.44669
	112.563	0.264481	-0.832442	5.44669
	112.563	0.264661	-0.838464	5.44669
	112.563	0.264394	-0.842158	5.44669
	112.563	0.264218	-0.841559	5.44669
	112.563	0.264239	-0.839993	5.44669
	112.563	0.26431	-0.839551	5.44669
	112.563	0.264333	-0.839922	5.44268
	112.563	0.264317	-0.840234	5.43234
	112.563	0.264302	-0.840233	5.42806
	112.563	0.264302	-0.840122	5.43775
	112.563	0.264307	-0.840076	5.44858
	112.563	0.264309	-0.840096	5.4505
	112.563	0.264308	-0.840121	5.44759
	112.541	0.264307	-0.840124	5.44571
	112.483	0.264307	-0.840117	5.44595
	112.46	0.264307	-0.840112	5.44673
	112.513	0.264307	-0.840113	5.44696
	112.574	0.264307	-0.840115	5.44679
	112.584	0.264307	-0.840115	5.44663
	112.568	0.264307	-0.840115	5.44663
	112.535	0.264307	-0.840115	5.44668
	112.457	0.264307	-0.840115	5.44671
	112.358	0.264307	-0.840115	5.4467
	112.309	0.264307	-0.840115	5.44668
	112.341	0.264307	-0.840115	5.44668
	112.419	0.264307	-0.840115	5.44669
	112.448	0.264307	-0.840115	5.44669
	112.389	0.264307	-0.840115	5.44669
	112.325	0.264307	-0.840115	5.44669
	112.314	0.264307	-0.840115	5.44669
	112.332	0.264307	-0.840115	5.44669
	112.343	0.264307	-0.840115	5.44669
	112.341	0.264307	-0.847985	5.44669
	112.336	0.264307	-0.86827	5.44669
	112.335	0.264307	-0.87666	5.44669
	112.336	0.264307	-0.857648	5.44669
	112.337	0.264307	-0.836407	5.44669
	112.337	0.264307	-0.832636	5.44669
	112.337	0.264307	-0.838349	5.44669
	112.337	0.264307	-0.849912	5.44669
	112.337	0.264307	-0.869706	5.4507
	112.337	0.264307	-0.876577	5.46104
	112.337	0.264307	-0.857103	5.46531
	112.315	0.264307	-0.836208	5.45562
	112.235	0.264307	-0.832747	5.4448
	112.154	0.264307	-0.838466	5.44287
	112.184	0.313497	-0.842051	5.44579
	112.298	0.440273	-0.841513	5.44767
	112.369	0.492705	-0.840012	5.44742
	112.363	0.423077	-0.839575	5.44664
	112.336	0.466288	-0.839925	5.44641
	112.327	0.671122	-0.840227	5.44658
	112.333	0.816405	-0.840229	5.44674
	112.339	0.816304	-0.840123	5.44675
	112.339	0.7665	-0.847948	5.44669
	112.337	0.745972	-0.868252	5.44667
	112.336	0.755123	-0.876665	5.44668
	112.336	0.766261	-0.857657	5.44669
	112.315	0.767674	-0.836408	5.44669
	112.235	0.764307	-0.832634	5.44669
	112.154	0.762395	-0.838347	5.44669
	112.161	0.762791	-0.842041	5.44669
	112.196	0.763636	-0.841551	5.44669
	112.185	0.76385	-0.840032	5.44669
	112.188	0.763638	-0.839569	5.44669
	112.195	0.763474	-0.839916	5.44669
	112.153	0.812671	-0.840225	5.44669
	112.104	0.988697	-0.840232	5.44669
	112.093	1.21712	-0.840124	5.44669
	112.106	1.32669	-0.840077	5.44669
	112.115	1.3035	-0.840096	5.44669
	112.114	1.25676	-0.84012	5.44669
	112.11	1.24573	-0.840124	5.44669
	112.109	1.25777	-0.840117	5.44669
	112.11	1.26674	-0.840112	5.44669
	112.111	1.26622	-0.840113	5.44669
	112.111	1.26281	-0.840115	5.44669
	112.111	1.26157	-0.840115	5.44669
	112.11	1.26226	-0.840115	5.44669
	112.11	1.31218	-0.840115	5.44669
	112.111	1.48821	-0.840115	5.44669
	112.111	1.71637	-0.840115	5.44669
	112.111	1.82583	-0.840115	5.44669
	112.111	1.80269	-0.840115	5.44669
	112.111	1.75601	-0.840115	5.44669
	112.111	1.74498	-0.840115	5.44669
	112.111	1.75701	-0.840115	5.44669
	112.111	1.81516	-0.840115	5.44669
	112.111	1.94142	-0.840115	5.44669
	112.111	1.99045	-0.840115	5.44669
	112.111	1.87039	-0.840115	5.44669
	112.111	1.78751	-0.840115	5.44669
	112.111	1.94064	-0.840115	5.44669
	112.111	2.20481	-0.840115	5.44669
	112.111	2.28804	-0.840115	5.44669
	112.111	2.1349	-0.840115	5.44669
	112.111	2.02627	-0.840115	5.44669
	112.111	2.13122	-0.840115	5.44669
	112.088	2.27819	-0.840115	5.44669
	112.031	2.31265	-0.840115	5.44669
	111.985	2.27645	-0.840115	5.44669
	111.981	2.2493	-0.840115	5.44669
	111.995	2.25083	-0.840115	5.44669
	111.98	2.26113	-0.840115	5.44669
	111.943	2.2649	-0.840115	5.44669
	111.951	2.26282	-0.847985	5.44669
	111.97	2.26061	-0.86827	5.44669
	111.931	2.26042	-0.87666	5.44669
	111.879	2.31032	-0.857648	5.44669
	111.866	2.43746	-0.836407	5.44669
	111.879	2.48979	-0.832636	5.44669
	111.888	2.3708	-0.838349	5.44669
	111.888	2.23801	-0.842041	5.44669
	111.884	2.2145	-0.84155	5.44669
	111.883	2.25023	-0.840032	5.44669
	111.884	2.2733	-0.83957	5.44669
	111.884	2.27022	-0.839916	5.44669
	111.885	2.26073	-0.840225	5.44669
	111.884	2.30703	-0.840232	5.44669
	111.884	2.48516	-0.840124	5.44669
	111.884	2.7155	-0.840077	5.44669
	111.884	2.82511	-0.840096	5.44669
	111.884	2.80127	-0.84012	5.44669
	111.884	2.75424	-0.840124	5.44669
	111.884	2.74331	-0.840117	5.44669
	111.862	2.75551	-0.840112	5.44669
	111.782	2.7645	-0.840113	5.44669
	111.679	2.76394	-0.840115	5.44669
	111.651	2.76051	-0.840115	5.44669
	111.719	2.75927	-0.840115	5.44669
	111.764	2.71078	-0.840115	5.44669
	111.715	2.58474	-0.840115	5.44669
	111.672	2.53236	-0.840115	5.44669
	111.715	2.65095	-0.840115	5.44268
	111.755	2.78358	-0.840115	5.43234
	111.713	2.80718	-0.840115	5.42806
	111.652	2.77153	-0.840115	5.43775
	111.637	2.74847	-0.840115	5.44858
	111.651	2.75152	-0.840115	5.4505
	111.663	2.761	-0.840115	5.44759
	111.662	2.76389	-0.840115	5.44571
	111.658	2.76173	-0.840115	5.44595
	111.656	2.7598	-0.840115	5.44673
	111.657	2.75976	-0.840115	5.44696
	111.658	2.76043	-0.840115	5.44679
	111.658	2.76072	-0.840115	5.44663
	111.658	2.76061	-0.840115	5.44663
	111.658	2.76045	-0.840115	5.44668
	111.658	2.76043	-0.840115	5.44671
	111.658	2.76048	-0.840115	5.4467
	111.658	2.7605	-0.840115	5.44668
	111.658	2.7605	-0.840115	5.44668
	111.658	2.76049	-0.840115	5.44669
	111.658	2.76048	-0.840115	5.44669
	111.658	2.76049	-0.840115	5.44669
	111.658	2.76049	-0.840115	5.44669
	111.658	2.76049	-0.847985	5.44669
	111.658	2.76049	-0.86827	5.44669
	111.658	2.76049	-0.87666	5.44669
	111.658	2.76049	-0.857648	5.44669
	111.658	2.76049	-0.836407	5.44669
	111.658	2.76049	-0.832636	5.44669
	111.658	2.76049	-0.838349	5.44669
	111.636	2.76049	-0.842041	5.44669
	111.578	2.76049	-0.84155	5.44669
	111.532	2.76049	-0.847902	5.44669
	111.506	2.76049	-0.875596	5.44669
	111.485	2.76049	-0.904616	5.44669
	111.504	2.76049	-0.894304	5.44669
	111.522	2.76049	-0.854057	5.44669
	111.479	2.76049	-0.828938	5.44669
	111.425	2.76049	-0.830833	5.44669
	111.413	2.76049	-0.840256	5.44669
	111.426	2.76049	-0.843482	5.44669
	111.436	2.76049	-0.841476	5.44669
	111.435	2.76049	-0.839488	5.44669
	111.432	2.76049	-0.839368	5.44669
	111.43	2.76049	-0.840025	5.44669
	111.431	2.76049	-0.840342	5.44669
	111.432	2.76049	-0.840242	5.44669
	111.432	2.80968	-0.840087	5.44669
	111.432	2.93645	-0.840058	5.44669
	111.432	2.98888	-0.840101	5.44669
	111.432	2.87007	-0.840129	5.44669
	111.432	2.73731	-0.840126	5.44669
	111.432	2.71375	-0.840114	5.44669
	111.432	2.79864	-0.840111	5.44669
	111.432	2.94849	-0.840113	5.44669
	111.432	2.99786	-0.840116	5.44669
	111.432	2.86955	-0.840116	5.44669
	111.432	2.73391	-0.840115	5.44669
	111.432	2.71251	-0.840114	5.44669
	111.432	2.79933	-0.840115	5.44669
	111.432	2.99841	-0.840115	5.44669
	111.432	3.22307	-0.840115	5.44669
	111.409	3.32287	-0.840115	5.44669
	111.33	3.24773	-0.840115	5.44669
	111.226	3.02734	-0.840115	5.44669
	111.176	2.83906	-0.840115	5.44669
	111.187	2.91748	-0.840115	5.44669
	111.208	3.12813	-0.840115	5.44669
	111.213	3.15687	-0.840115	5.44669
	111.208	3.08901	-0.840115	5.44669
	111.204	3.14797	-0.840115	5.44669
	111.204	3.26143	-0.840115	5.44669
	111.205	3.29823	-0.840115	5.44669
	111.206	3.27494	-0.840115	5.44669
	111.206	3.20317	-0.840115	5.44669
	111.205	3.07526	-0.847985	5.44669
	111.205	3.03038	-0.86827	5.44669
	111.205	3.15277	-0.87666	5.44669
	111.205	3.28433	-0.865519	5.44669
	111.205	3.30613	-0.864562	5.44669
	111.205	3.27011	-0.869181	5.44669
	111.205	3.24753	-0.863753	5.44669
	111.205	3.25092	-0.866488	5.44669
	111.205	3.26037	-0.870617	5.44669
	111.205	3.26312	-0.855799	5.44669
	111.205	3.26092	-0.845659	5.44669
	111.205	3.25902	-0.862029	5.44669
	111.205	3.259	-0.882792	5.44669
	111.205	3.21048	-0.887302	5.44669
	111.205	3.08399	-0.874198	5.44669
	111.205	3.03144	-0.85016	5.44669
	111.205	3.15011	-0.834194	5.44669
	111.205	3.28284	-0.84225	5.44669
	111.205	3.30645	-0.868022	5.44669
	111.205	3.27077	-0.878602	5.44669
	111.205	3.24769	-0.866422	5.44669
	111.183	3.25075	-0.86425	5.44669
	111.103	3.26024	-0.868729	5.44669
	111	3.26313	-0.855804	5.44669
	110.972	3.26097	-0.838461	5.44669
	111.063	3.25903	-0.834153	5.44669
	111.165	3.25899	-0.838254	5.44669
	111.14	3.25966	-0.841462	5.44669
	111.021	3.25996	-0.841342	5.44669
	110.946	3.25984	-0.84015	5.44669
	110.951	3.25969	-0.839693	5.44669
	110.98	3.25967	-0.839926	5.44669
	110.989	3.25971	-0.840185	5.44669
	110.983	3.25974	-0.840211	5.44669
	110.977	3.25973	-0.84013	5.44669
	110.977	3.30891	-0.840087	5.44669
	110.979	3.48488	-0.840098	5.44669
	110.98	3.66409	-0.840117	5.44669
	110.979	3.64689	-0.840122	5.44669
	110.979	3.52209	-0.840117	5.44669
	110.979	3.41821	-0.840113	5.44669
	110.979	3.36072	-0.840113	5.44669
	110.979	3.41352	-0.840115	5.44669
	110.979	3.51158	-0.840115	5.4507
	110.957	3.54269	-0.840115	5.46104
	110.899	3.52225	-0.840115	5.46531
	110.876	3.55204	-0.840115	5.45562
	110.907	3.678	-0.840115	5.4448
	110.91	3.73698	-0.840115	5.44287
	110.874	3.6212	-0.840115	5.44579
	110.832	3.53658	-0.840115	5.44767
	110.779	3.58908	-0.840115	5.44742
	110.741	3.59937	-0.840115	5.44664
	110.74	3.52921	-0.840115	5.44641
	110.752	3.43814	-0.840115	5.44658
	110.757	3.36655	-0.840115	5.44674
	110.755	3.45807	-0.840115	5.44675
	110.752	3.68353	-0.840115	5.44669
	110.752	3.82024	-0.840115	5.44667
	110.753	3.80921	-0.840115	5.44668
	110.753	3.75787	-0.840115	5.44669
	110.753	3.74059	-0.840115	5.44669
	110.753	3.75164	-0.840115	5.44669
	110.73	3.76242	-0.840115	5.44669
	110.673	3.76301	-0.840115	5.44669
	110.627	3.75942	-0.840115	5.44669
	110.601	3.75771	-0.840115	5.44669
	110.558	3.75827	-0.840115	5.44669
	110.519	3.75911	-0.840115	5.44669
	110.513	3.75927	-0.840115	5.44669
	110.524	3.75903	-0.840115	5.44669
	110.53	3.75888	-0.840115	5.44669
	110.529	3.7589	-0.840115	5.44669
	110.526	3.75896	-0.840115	5.44669
	110.525	3.75898	-0.840115	5.44669
	110.526	3.75897	-0.840115	5.44669
	110.527	3.75895	-0.840115	5.44669
	110.527	3.75895	-0.840115	5.44669
	110.527	3.75896	-0.840115	5.44669
	110.526	3.75896	-0.840115	5.44669
	110.526	3.75896	-0.840115	5.44669
	110.527	3.75896	-0.847985	5.44669
	110.527	3.75896	-0.86827	5.44669
	110.504	3.75896	-0.87666	5.44669
	110.424	3.75896	-0.857648	5.44669
	110.321	3.75896	-0.836407	5.44669
	110.271	3.75896	-0.832636	5.44669
	110.282	3.75896	-0.838349	5.44669
	110.303	3.75896	-0.849912	5.44669
	110.308	3.75896	-0.877577	5.44669
	110.302	3.75896	-0.904732	5.44669
	110.298	3.80815	-0.901519	5.44669
	110.299	3.98412	-0.881897	5.44669
	110.3	4.16332	-0.865584	5.44669
	110.301	4.09694	-0.848521	5.44669
	110.3	3.84536	-0.836577	5.44669
	110.3	3.68905	-0.835961	5.44669
	110.3	3.75038	-0.839682	5.44669
	110.3	3.98512	-0.841418	5.44669
	110.3	4.18433	-0.840816	5.44669
	110.3	4.10539	-0.839945	5.44669
	110.3	3.84144	-0.839795	5.44669
	110.3	3.73359	-0.840041	5.44669
	110.278	3.92579	-0.840198	5.44669
	110.22	4.21494	-0.840176	5.44669
	110.174	4.34389	-0.840111	5.44669
	110.171	4.3072	-0.840091	5.44669
	110.185	4.2479	-0.840106	5.44669
	110.17	4.23641	-0.84012	5.44669
	110.11	4.25272	-0.84012	5.44669
	110.061	4.26364	-0.840115	5.44669
	110.056	4.26242	-0.840113	5.44669
	110.071	4.25803	-0.840114	5.44669
	110.079	4.25662	-0.840115	5.44268
	110.077	4.2576	-0.840115	5.43234
	110.073	4.2585	-0.847986	5.42806
	110.073	4.25854	-0.86827	5.43775
	110.074	4.25823	-0.88453	5.44858
	110.074	4.25809	-0.885804	5.4505
	110.074	4.25814	-0.872952	5.44759
	110.074	4.25821	-0.85017	5.44571
	110.074	4.30741	-0.834641	5.44595
	110.052	4.43417	-0.834563	5.44673
	109.972	4.48658	-0.839785	5.44696
	109.868	4.36777	-0.841958	5.44679
	109.841	4.23502	-0.841005	5.44663
	109.909	4.21146	-0.839833	5.44663
	109.976	4.24716	-0.83968	5.44668
	109.985	4.27023	-0.840033	5.44671
	109.943	4.26717	-0.840235	5.4467
	109.874	4.25767	-0.840194	5.44668
	109.831	4.25479	-0.840105	5.44668
	109.832	4.25695	-0.840083	5.4507
	109.847	4.25889	-0.840105	5.46104
	109.853	4.25893	-0.840122	5.46531
	109.85	4.30745	-0.840121	5.45562
	109.847	4.48312	-0.840115	5.4448
	109.846	4.66244	-0.840112	5.44287
	109.847	4.59621	-0.840114	5.44579
	109.848	4.39385	-0.840115	5.44767
	109.848	4.36426	-0.840115	5.44742
	109.825	4.47799	-0.840115	5.44664
	109.768	4.54473	-0.840115	5.44641
	109.744	4.48443	-0.840115	5.44658
	109.776	4.37868	-0.840115	5.44674
	109.756	4.39602	-0.840115	5.44675
	109.663	4.49643	-0.840115	5.44669
	109.597	4.59032	-0.840115	5.44667
	109.597	4.70151	-0.840115	5.44668
	109.62	4.78095	-0.840115	5.44669
	109.629	4.78518	-0.840115	5.44669
	109.625	4.71119	-0.840115	5.44669
	109.62	4.57279	-0.840115	5.44669
	109.619	4.52434	-0.840115	5.44669
	109.621	4.64897	-0.840115	5.44669
	109.622	4.78274	-0.840115	5.44669
	109.622	4.80467	-0.840115	5.44669
	109.621	4.76792	-0.840115	5.44669
	109.621	4.74498	-0.847985	5.44669
	109.599	4.74848	-0.86827	5.44669
	109.542	4.75811	-0.87666	5.44669
	109.496	4.76089	-0.857648	5.44669
	109.47	4.75864	-0.836407	5.44669
	109.426	4.75671	-0.832636	5.44669
	109.41	4.7567	-0.838349	5.44669
	109.461	4.75738	-0.842041	5.44669
	109.496	4.75767	-0.849421	5.44669
	109.471	4.75755	-0.868187	5.44669
	109.467	4.75739	-0.876115	5.44669
	109.477	4.75737	-0.857449	5.44669
	109.439	4.75742	-0.836517	5.44669
	109.39	4.75745	-0.832753	5.44669
	109.378	4.75744	-0.838359	5.44669
	109.39	4.75743	-0.842004	5.44669
	109.399	4.75743	-0.841531	5.44669
	109.398	4.75743	-0.840037	5.44669
	109.395	4.75743	-0.847449	5.44669
	109.394	4.75743	-0.868073	5.44669
	109.395	4.75743	-0.876768	5.44669
	109.395	4.80662	-0.857763	5.44669
	109.395	4.98259	-0.836417	5.44669
	109.395	5.16179	-0.832599	5.44669
	109.395	5.09541	-0.83833	5.44669
	109.395	4.84384	-0.842046	5.44669
	109.395	4.73671	-0.841559	5.44669
	109.395	4.92481	-0.840033	5.44669
	109.395	5.21199	-0.839567	5.44669
	109.395	5.34158	-0.839914	5.44669
	109.373	5.30584	-0.840225	5.44669
	109.315	5.24672	-0.840232	5.44669
	109.292	5.23497	-0.840125	5.44669
	109.345	5.2511	-0.840077	5.44669
	109.406	5.26205	-0.840095	5.44669
	109.416	5.2609	-0.84012	5.44669
	109.378	5.25653	-0.840124	5.44669
	109.288	5.2551	-0.840117	5.44669
	109.185	5.25606	-0.840112	5.44669
	109.14	5.25697	-0.840113	5.44669
	109.152	5.25701	-0.840115	5.44669
	109.172	5.2567	-0.840115	5.44669
	109.176	5.25656	-0.840115	5.44669
	109.171	5.25661	-0.840115	5.44669
	109.167	5.25668	-0.840115	5.44669
	109.167	5.25669	-0.840115	5.44669
	109.169	5.25667	-0.840115	5.44669
	109.169	5.25666	-0.840115	5.44669
	109.169	5.25666	-0.840115	5.44669
	109.169	5.25667	-0.840115	5.44669
	109.169	5.25667	-0.840115	5.44669
	109.169	5.25667	-0.840115	5.44669
	109.169	5.25667	-0.840115	5.44669
	109.169	5.25667	-0.840115	5.44669
	109.169	5.25667	-0.840115	5.44669
	109.169	5.25667	-0.840115	5.44669
	109.169	5.25667	-0.840115	5.44669
	109.146	5.25667	-0.840115	5.44669
	109.067	5.25667	-0.840115	5.44669
	108.985	5.25667	-0.840115	5.44669
	108.993	5.25667	-0.840115	5.44669
	109.028	5.25667	-0.840115	5.44669
	108.995	5.25667	-0.840115	5.44669
	108.94	5.25667	-0.840115	5.44669
	108.924	5.25667	-0.847985	5.44669
	108.936	5.30586	-0.86827	5.44669
	108.946	5.43263	-0.87666	5.44669
	108.947	5.53425	-0.857648	5.44669
	108.943	5.54221	-0.836407	5.44669
	108.941	5.46189	-0.832636	5.44669
	108.942	5.31951	-0.838349	5.44669
	108.943	5.27165	-0.842041	5.44669
	108.943	5.44712	-0.84155	5.44669
	108.943	5.65897	-0.840032	5.44669
	108.942	5.60616	-0.83957	5.44669
	108.942	5.39783	-0.839916	5.44669
	108.942	5.41015	-0.840225	5.44669
	108.92	5.64973	-0.848102	5.44669
	108.84	5.82029	-0.86828	5.44669
	108.737	5.81839	-0.876622	5.44669
	108.687	5.75884	-0.8655	5.44669
	108.698	5.73487	-0.864567	5.44669
	108.719	5.74604	-0.86919	5.44669
	108.724	5.71006	-0.855884	5.44669
	108.718	5.58484	-0.838331	5.44669
	108.714	5.52837	-0.83407	5.44669
	108.715	5.59575	-0.838266	5.44669
	108.716	5.60222	-0.841497	5.44669
	108.717	5.57436	-0.841352	5.44669
	108.716	5.65772	-0.840142	5.44669
	108.716	5.76715	-0.839686	5.44669
	108.716	5.79359	-0.839926	5.44669
	108.716	5.76738	-0.840188	5.44669
	108.716	5.74727	-0.840213	5.44669
	108.716	5.7482	-0.848	5.44669
	108.694	5.75574	-0.868242	5.44669
	108.614	5.75857	-0.876642	5.44669
	108.533	5.75708	-0.857651	5.44669
	108.563	5.75545	-0.836414	5.44669
	108.655	5.75529	-0.832638	5.44669
	108.668	5.75581	-0.838347	5.44669
	108.617	5.75608	-0.84204	5.44669
	108.564	5.75601	-0.84155	5.44669
	108.512	5.75588	-0.840032	5.44669
	108.478	5.75586	-0.83957	5.44669
	108.478	5.75589	-0.839916	5.44669
	108.489	5.75591	-0.840225	5.44669
	108.494	5.75591	-0.840232	5.44669
	108.492	5.7559	-0.840124	5.44669
	108.489	5.7559	-0.840077	5.44669
	108.489	5.7559	-0.840096	5.44669
	108.49	5.7559	-0.84012	5.44669
	108.49	5.7559	-0.840124	5.44669
	108.49	5.7559	-0.840117	5.44669
	108.49	5.80509	-0.840112	5.44669
	108.49	5.93187	-0.840113	5.44669
	108.49	5.9843	-0.840115	5.44669
	108.49	5.86548	-0.840115	5.44669
	108.49	5.73273	-0.840115	5.44669
	108.468	5.70916	-0.840115	5.44669
	108.41	5.74487	-0.847985	5.44669
	108.386	5.81713	-0.86827	5.44669
	108.418	5.94084	-0.87666	5.44669
	108.398	5.98378	-0.857648	5.44669
	108.305	5.86208	-0.836407	5.44669
	108.262	5.73149	-0.832636	5.44669
	108.319	5.70986	-0.838349	5.44669
	108.366	5.79479	-0.842041	5.44669
	108.321	5.99316	-0.84155	5.44669
	108.257	6.21819	-0.840032	5.44669
	108.241	6.3184	-0.83957	5.44669
	108.257	6.2433	-0.839916	5.44669
	108.269	6.02278	-0.848096	5.44669
	108.268	5.83443	-0.868387	5.44669
	108.241	5.86367	-0.876669	5.44669
	108.182	5.99678	-0.857611	5.44669
	108.159	6.09986	-0.836387	5.44669
	108.214	6.20325	-0.832642	5.44669
	108.252	6.27614	-0.838358	5.44669
	108.205	6.2804	-0.842043	5.44669
	108.143	6.25795	-0.841548	5.44669
	108.129	6.24728	-0.84003	5.44669
	108.144	6.25084	-0.83957	5.44669
	108.133	6.25613	-0.839917	5.44669
	108.075	6.25708	-0.840225	5.44669
	108.025	6.2556	-0.840232	5.44669
	108.019	6.25464	-0.840124	5.44669
	108.057	6.25477	-0.840077	5.44669
	108.122	6.25516	-0.840096	5.44669
	108.144	6.25528	-0.84012	5.44669
	108.086	6.25519	-0.840124	5.44669
	108.025	6.25511	-0.840117	5.44669
	108.016	6.25511	-0.840112	5.44669
	108.033	6.25514	-0.840113	5.44669
	108.043	6.25515	-0.840115	5.44669
	108.041	6.25514	-0.840115	5.44669
	108.037	6.25514	-0.840115	5.44669
	108.036	6.30433	-0.840115	5.44669
	108.037	6.4311	-0.840115	5.44669
	108.038	6.48354	-0.840115	5.44669
	108.015	6.41391	-0.840115	5.44669
	107.958	6.40793	-0.840115	5.44669
	107.911	6.4368	-0.840115	5.44669
	107.886	6.40287	-0.840115	5.44669
	107.842	6.46916	-0.840115	5.44669
	107.803	6.62174	-0.840115	5.44669
	107.798	6.63075	-0.840115	5.44669
	107.808	6.52614	-0.840115	5.44669
	107.815	6.47054	-0.840115	5.44669
	107.814	6.53227	-0.840115	5.44669
	107.811	6.63465	-0.847985	5.44669
	107.81	6.6154	-0.86827	5.44669
	107.811	6.56457	-0.87666	5.44669
	107.811	6.6475	-0.857648	5.44669
	107.811	6.76492	-0.836407	5.44669
	107.811	6.79485	-0.832636	5.44669
	107.811	6.76728	-0.838349	5.44669
	107.811	6.74534	-0.842041	5.44669
	107.811	6.746	-0.84155	5.44669
	107.789	6.75408	-0.840032	5.44669
	107.709	6.75723	-0.83957	5.44669
	107.605	6.75568	-0.847787	5.44669
	107.556	6.75391	-0.868381	5.44669
	107.566	6.75372	-0.876777	5.44669
	107.587	6.75427	-0.857658	5.44669
	107.592	6.75456	-0.84424	5.44669
	107.587	6.75449	-0.860773	5.44669
	107.583	6.75436	-0.874899	5.44669
	107.583	6.75432	-0.859583	5.44669
	107.585	6.75436	-0.837844	5.44669
	107.585	6.75439	-0.832551	5.44669
	107.585	6.75439	-0.837802	5.44669
	107.585	6.75437	-0.841842	5.44669
	107.585	6.75437	-0.841662	5.44669
	107.585	6.75437	-0.840149	5.44669
	107.585	6.75437	-0.839579	5.44669
	107.585	6.75437	-0.839878	5.44669
	107.585	6.75437	-0.840206	5.44669
	107.585	6.75437	-0.840237	5.44669
	107.585	6.75437	-0.840134	5.44669
	107.585	6.75437	-0.840079	5.44669
	107.585	6.75437	-0.840093	5.44669
	107.585	6.75437	-0.840118	5.44669
	107.585	6.80356	-0.840124	5.44669
	107.585	6.93034	-0.840117	5.44669
	107.585	6.98277	-0.840113	5.44669
	107.585	6.86395	-0.840113	5.44669
	107.585	6.7312	-0.840115	5.44669
	107.585	6.70764	-0.840115	5.44669
	107.585	6.79253	-0.840115	5.44669
	107.585	6.99157	-0.840115	5.44669
	107.585	7.2169	-0.840115	5.44669
	107.585	7.2678	-0.840115	5.44669
	107.562	7.11496	-0.840115	5.44669
	107.483	6.96876	-0.840115	5.44669
	107.379	6.9517	-0.840115	5.44669
	107.329	7.04411	-0.840115	5.44669
	107.34	7.19479	-0.840115	5.44669
	107.361	7.29103	-0.840115	5.44669
	107.366	7.28822	-0.840115	5.44669
	107.361	7.2545	-0.840115	5.44669
	107.357	7.24163	-0.840115	5.44669
	107.357	7.24827	-0.840115	5.44669
	107.358	7.25563	-0.840115	5.44669
	107.359	7.25636	-0.840115	5.44669
	107.359	7.25404	-0.840115	5.44669
	107.358	7.25282	-0.840115	5.44669
	107.358	7.25312	-0.840115	5.44669
	107.358	7.25369	-0.840115	5.44669
	107.336	7.25382	-0.840115	5.44669
	107.256	7.25367	-0.847985	5.44669
	107.175	7.25356	-0.86827	5.44669
	107.183	7.25357	-0.87666	5.44669
	107.217	7.25361	-0.857648	5.44669
	107.185	7.25363	-0.836407	5.44669
	107.129	7.25362	-0.840507	5.44669
	107.113	7.25361	-0.866504	5.44669
	107.125	7.25361	-0.878586	5.44669
	107.136	7.25361	-0.859084	5.44669
	107.136	7.25361	-0.836323	5.44669
	107.132	7.25361	-0.832091	5.44669
	107.131	7.25361	-0.83815	5.44669
	107.131	7.25361	-0.842152	5.44669
	107.132	7.25361	-0.841667	5.44669
	107.132	7.25361	-0.840041	5.44669
	107.132	7.25361	-0.839532	5.44669
	107.132	7.3028	-0.839897	5.44669
	107.132	7.42958	-0.840231	5.44669
	107.132	7.48201	-0.840241	5.44669
	107.132	7.36319	-0.840126	5.44669
	107.132	7.23044	-0.840075	5.44669
	107.132	7.20687	-0.840094	5.44669
	107.132	7.29176	-0.84012	5.44669
	107.132	7.44161	-0.840124	5.44669
	107.132	7.49098	-0.840117	5.44669
	107.132	7.36267	-0.840112	5.44669
	107.132	7.22703	-0.840113	5.44669
	107.132	7.20563	-0.847986	5.44669
	107.132	7.24327	-0.868271	5.44669
	107.132	7.26638	-0.87666	5.44669
	107.132	7.26264	-0.857648	5.44669
	107.132	7.25286	-0.836407	5.44669
	107.11	7.29927	-0.832636	5.44669
	107.052	7.42837	-0.838349	5.44669
	107.029	7.48276	-0.842041	5.44669
	107.082	7.36393	-0.84155	5.44669
	107.143	7.27967	-0.840032	5.44669
	107.131	7.38259	-0.83957	5.44669
	107.057	7.47085	-0.839916	5.44669
	107.023	7.37527	-0.840225	5.44669
	107.078	7.23947	-0.840232	5.44669
	107.143	7.20636	-0.840124	5.44669
	107.133	7.23915	-0.840077	5.44669
	107.058	7.2644	-0.840096	5.44669
	107.023	7.26328	-0.84012	5.44669
	107.056	7.25383	-0.840124	5.44669
	107.041	7.25027	-0.840117	5.44669
	106.949	7.30132	-0.840112	5.44669
	106.882	7.43015	-0.840113	5.44669
	106.882	7.48277	-0.840115	5.44669
	106.926	7.4125	-0.840115	5.44669
	106.994	7.45537	-0.840115	5.44669
	107.013	7.6111	-0.840115	5.44669
	106.954	7.58057	-0.840115	5.44669
	106.893	7.4013	-0.840115	5.44669
	106.884	7.41784	-0.840115	5.44669
	106.901	7.64886	-0.840115	5.44669
	106.912	7.81433	-0.840115	5.44669
	106.91	7.81334	-0.840115	5.44669
	106.905	7.75598	-0.840115	5.44669
	106.904	7.7326	-0.840115	5.44669
	106.905	7.74324	-0.840115	5.44669
	106.906	7.75602	-0.840115	5.44669
	106.884	7.75759	-0.840115	5.44669
	106.826	7.75371	-0.840115	5.44669
	106.802	7.75152	-0.840115	5.44669
	106.856	7.75199	-0.840115	5.44669
	106.916	7.75296	-0.840115	5.44669
	106.905	7.7532	-0.840115	5.44669
	106.831	7.75296	-0.840115	5.44669
	106.775	7.75277	-0.840115	5.44669
	106.75	7.75277	-0.847985	5.44669
	106.711	7.75284	-0.86827	5.44669
	106.673	7.75287	-0.87666	5.44669
	106.667	7.75286	-0.857648	5.44669
	106.677	7.75284	-0.836407	5.44669
	106.683	7.75284	-0.832636	5.44669
	106.682	7.75285	-0.838349	5.44669
	106.679	7.75285	-0.842041	5.44669
	106.679	7.75285	-0.84155	5.44669
	106.679	7.75285	-0.840032	5.44669
	106.68	7.75285	-0.83957	5.44669
	106.68	7.75285	-0.847787	5.44669
	106.68	7.75285	-0.868381	5.44669
	106.679	7.75285	-0.876777	5.44669
	106.68	7.75285	-0.857658	5.44669
	106.68	7.75285	-0.836369	5.44669
	106.68	7.75285	-0.832617	5.44669
	106.68	7.75285	-0.838354	5.44669
	106.68	7.75285	-0.849921	5.44669
	106.68	7.75285	-0.869708	5.44669
	106.68	7.75285	-0.876574	5.44669
	106.68	7.75285	-0.857101	5.44669
	106.68	7.75285	-0.836208	5.44669
	106.68	7.75285	-0.832747	5.44669
	106.68	7.75285	-0.838466	5.44669
	106.68	7.80204	-0.842051	5.44669
	106.68	7.92881	-0.841513	5.44669
	106.68	7.98124	-0.840012	5.44669
	106.68	7.86243	-0.839575	5.44669
	106.68	7.72967	-0.839925	5.44669
	106.657	7.70611	-0.840227	5.44669
	106.6	7.74181	-0.840229	5.44669
	106.554	7.76488	-0.840123	5.44669
	106.528	7.76182	-0.840077	5.44669
	106.507	7.75233	-0.840096	5.44669
	106.525	7.74944	-0.84012	5.44669
	106.566	7.7516	-0.840124	5.44669
	106.58	7.75354	-0.840117	5.44669
	106.55	7.75358	-0.840112	5.44669
	106.484	7.75291	-0.840113	5.44669
	106.437	7.75261	-0.840115	5.44669
	106.437	7.75273	-0.840115	5.44669
	106.452	7.75288	-0.840115	5.44669
	106.459	7.7529	-0.840115	5.44669
	106.456	7.80205	-0.840115	5.44669
	106.452	7.9288	-0.840115	5.44669
	106.452	7.98123	-0.840115	5.44669
	106.453	7.86243	-0.840115	5.44669
	106.454	7.72968	-0.840115	5.44669
	106.453	7.70611	-0.840115	5.44669
	106.453	7.74181	-0.840115	5.44669
	106.453	7.76488	-0.847985	5.44669
	106.453	7.76182	-0.86827	5.44669
	106.431	7.75233	-0.87666	5.44669
	106.374	7.74944	-0.857648	5.44669
	106.327	7.7516	-0.836407	5.44669
	106.324	7.80273	-0.832636	5.44669
	106.36	7.92954	-0.838349	5.44669
	106.425	8.0305	-0.842041	5.44669
	106.446	8.03816	-0.84155	5.44669
	106.367	8.00714	-0.840032	5.44669
	106.249	8.04088	-0.83957	5.44669
	106.193	8.17225	-0.839916	5.44669
	106.206	8.28129	-0.840225	5.44669
	106.23	8.29073	-0.840232	5.44669
	106.236	8.25757	-0.840124	5.44669
	106.229	8.2406	-0.840077	5.44669
	106.225	8.24531	-0.840096	5.44669
	106.225	8.25333	-0.84012	5.44669
	106.227	8.25501	-0.840124	5.44669
	106.228	8.25287	-0.840117	5.44669
	106.227	8.25137	-0.840112	5.44669
	106.227	8.2515	-0.840113	5.44669
	106.227	8.25209	-0.840115	5.44669
	106.227	8.25229	-0.840115	5.44669
	106.227	8.25217	-0.847986	5.44669
	106.227	8.25204	-0.86827	5.44669
	106.227	8.25204	-0.87666	5.44669
	106.227	8.25208	-0.865519	5.44669
	106.227	8.2521	-0.864562	5.44669
	106.227	8.25209	-0.869181	5.44669
	106.227	8.25208	-0.855882	5.44669
	106.227	8.20289	-0.838333	5.44669
	106.227	8.07612	-0.834072	5.44669
	106.227	8.02369	-0.838266	5.44669
	106.227	8.1425	-0.841496	5.44669
	106.227	8.27526	-0.841352	5.44669
	106.227	8.29882	-0.840142	5.44669
	106.227	8.26312	-0.839687	5.44669
	106.227	8.24004	-0.839926	5.44669
	106.227	8.24311	-0.840188	5.44669
	106.227	8.2526	-0.840213	5.44669
	106.227	8.25549	-0.848	5.44669
	106.227	8.25333	-0.868242	5.44669
	106.227	8.25139	-0.876642	5.44669
	106.227	8.25135	-0.857651	5.44669
	106.227	8.25202	-0.836414	5.44669
	106.227	8.25232	-0.832638	5.44669
	106.227	8.2522	-0.838347	5.44669
	106.227	8.25205	-0.84991	5.44669
	106.227	8.25203	-0.877577	5.44669
	106.227	8.25207	-0.904733	5.44669
	106.227	8.2521	-0.893648	5.44669
	106.227	8.25209	-0.853741	5.44669
	106.227	8.25208	-0.829039	5.44669
	106.227	8.25208	-0.830987	5.44669
	106.227	8.25208	-0.840285	5.44669
	106.227	8.25208	-0.843439	5.44669
	106.227	8.25208	-0.849319	5.44669
	106.227	8.25208	-0.867647	5.44669
	106.227	8.25208	-0.875925	5.44669
	106.227	8.25208	-0.857562	5.44669
	106.227	8.25208	-0.836632	5.44669
	106.227	8.25208	-0.832761	5.44669
	106.227	8.25208	-0.838321	5.44669
	106.227	8.25208	-0.841985	5.44669
	106.227	8.25208	-0.841537	5.44669
	106.227	8.25208	-0.840046	5.44669
	106.227	8.25208	-0.83958	5.44669
	106.227	8.25208	-0.839915	5.44669
	106.227	8.25208	-0.840221	5.44669
	106.227	8.25208	-0.84023	5.44669
	106.227	8.25208	-0.840125	5.44669
	106.227	8.25208	-0.840078	5.44669
	106.227	8.25208	-0.840096	5.44669
	106.205	8.25208	-0.84012	5.44669
	106.147	8.25208	-0.840124	5.44669
	106.101	8.25208	-0.840117	5.44669
	106.075	8.25208	-0.840112	5.44669
	106.032	8.25208	-0.840113	5.44669
	105.993	8.25208	-0.840115	5.44669
	105.987	8.25208	-0.840115	5.44669
	105.998	8.25208	-0.840115	5.44669
	106.004	8.25208	-0.840115	5.44669
	106.003	8.25208	-0.840115	5.44669
	106	8.25208	-0.840115	5.44669
	106	8.25208	-0.840115	5.44669
	106	8.25208	-0.840115	5.44669
	106.001	8.25208	-0.840115	5.44669
	106.001	8.25208	-0.840115	5.44669
	106.001	8.25208	-0.840115	5.44669
	106.001	8.25208	-0.840115	5.44669
	106.001	8.25208	-0.840115	5.44669
	106.001	8.25208	-0.840115	5.44669
	106.001	8.25208	-0.840115	5.44669
	106.001	8.25208	-0.840115	5.44669
	106.001	8.25208	-0.840115	5.44669
	106.001	8.25208	-0.840115	5.44669
	106.001	8.30127	-0.840115	5.44669
	106.001	8.42805	-0.840115	5.44669
	106.001	8.48048	-0.840115	5.44669
	106.001	8.36166	-0.840115	5.44669
	106.001	8.22891	-0.840115	5.44669
	106.001	8.20534	-0.840115	5.44669
	106.001	8.29024	-0.840115	5.44669
	106.001	8.44009	-0.840115	5.44669
	106.001	8.48945	-0.840115	5.44669
	106.001	8.36114	-0.847985	5.44669
	106.001	8.2255	-0.86827	5.44669
	106.001	8.2041	-0.87666	5.44669
	105.978	8.24174	-0.857648	5.44669
	105.921	8.26485	-0.836407	5.44669
	105.897	8.31031	-0.832636	5.44669
	105.929	8.47648	-0.838349	5.44669
	105.909	8.65292	-0.842041	5.44669
	105.839	8.63804	-0.849421	5.44669
	105.83	8.56439	-0.868187	5.44669
	105.854	8.58727	-0.876115	5.44669
	105.823	8.58152	-0.857449	5.44669
	105.772	8.51521	-0.836517	5.44669
	105.757	8.43146	-0.832753	5.44669
	105.768	8.36157	-0.838359	5.44669
	105.778	8.4512	-0.842004	5.44669
	105.778	8.67527	-0.841531	5.44669
	105.775	8.81207	-0.840037	5.44669
	105.773	8.80156	-0.839579	5.44669
	105.774	8.75042	-0.839918	5.44669
	105.775	8.73303	-0.840223	5.44669
	105.775	8.69478	-0.84023	5.44669
	105.774	8.57878	-0.840125	5.44669
	105.774	8.52697	-0.840078	5.44669
	105.774	8.64222	-0.840096	5.44669
	105.774	8.77326	-0.84012	5.44669
	105.774	8.79737	-0.840124	5.44669
	105.774	8.76251	-0.840117	5.44669
	105.774	8.73959	-0.840112	5.44669
	105.774	8.74242	-0.840113	5.44669
	105.774	8.75176	-0.840115	5.44669
	105.774	8.75467	-0.840115	5.44669
	105.774	8.75256	-0.840115	5.44669
	105.752	8.75065	-0.840115	5.44669
	105.672	8.7506	-0.847985	5.44669
	105.591	8.75125	-0.876141	5.44669
	105.599	8.75155	-0.904815	5.44669
	105.633	8.75144	-0.894193	5.44669
	105.6	8.80048	-0.85394	5.44669
	105.545	8.97642	-0.828928	5.44669
	105.529	9.15567	-0.830871	5.44669
	105.541	9.08931	-0.840275	5.44669
	105.552	8.83773	-0.843477	5.44669
	105.552	8.6814	-0.841467	5.44669
	105.548	8.74273	-0.839486	5.44669
	105.547	8.92829	-0.839371	5.44669
	105.547	9.00073	-0.840026	5.44669
	105.526	8.91854	-0.840342	5.44669
	105.469	8.90018	-0.848112	5.44669
	105.422	8.97752	-0.868242	5.44669
	105.419	9.07447	-0.876603	5.44669
	105.433	9.14597	-0.865505	5.44669
	105.418	9.10151	-0.864576	5.44669
	105.358	9.05115	-0.869192	5.44669
	105.309	9.14324	-0.855882	5.44669
	105.304	9.26432	-0.838329	5.44669
	105.319	9.29254	-0.83407	5.44669
	105.327	9.26294	-0.838267	5.44669
	105.325	9.24077	-0.841497	5.44669
	105.321	9.24205	-0.841352	5.44669
	105.32	9.25047	-0.840142	5.44669
	105.321	9.25354	-0.839686	5.44669
	105.322	9.25184	-0.839926	5.44669
	105.322	9.25003	-0.840188	5.44669
	105.322	9.24988	-0.840213	5.44669
	105.322	9.25046	-0.84013	5.44669
	105.322	9.25075	-0.840086	5.44669
	105.3	9.25067	-0.840097	5.44669
	105.242	9.25053	-0.840118	5.44669
	105.196	9.2505	-0.840122	5.44669
	105.17	9.25054	-0.840117	5.44669
	105.127	9.25057	-0.840113	5.44669
	105.088	9.25056	-0.847984	5.44669
	105.082	9.25055	-0.86827	5.44669
	105.093	9.25055	-0.87666	5.44669
	105.099	9.25055	-0.857648	5.44669
	105.098	9.25056	-0.836407	5.44669
	105.095	9.25056	-0.832636	5.44669
	105.095	9.25055	-0.838349	5.44669
	105.095	9.25055	-0.842041	5.44669
	105.096	9.25055	-0.84155	5.44669
	105.096	9.25055	-0.840032	5.44669
	105.096	9.25055	-0.83957	5.44669
	105.095	9.25055	-0.839916	5.44669
	105.073	9.25055	-0.840225	5.44669
	105.016	9.25055	-0.840232	5.44669
	104.992	9.25055	-0.840124	5.44669
	105.024	9.25055	-0.840077	5.44669
	105.004	9.25055	-0.840096	5.44669
	104.911	9.29974	-0.84012	5.44669
	104.845	9.42652	-0.840124	5.44669
	104.845	9.47895	-0.840117	5.44669
	104.868	9.36013	-0.840112	5.44669
	104.877	9.27657	-0.840113	5.44669
	104.873	9.42897	-0.840115	5.44669
	104.868	9.69307	-0.840115	5.44669
	104.867	9.82573	-0.840115	5.44669
	104.869	9.75029	-0.840115	5.44669
	104.87	9.5181	-0.840115	5.44669
	104.87	9.32497	-0.840115	5.44669
	104.869	9.40556	-0.840115	5.44669
	104.869	9.66804	-0.840115	5.44669
	104.869	9.82387	-0.840115	5.44669
	104.869	9.80766	-0.840115	5.44669
	104.869	9.74734	-0.840115	5.44669
	104.869	9.72814	-0.840115	5.44669
	104.869	9.74158	-0.840115	5.44669
	104.869	9.75405	-0.840115	5.44669
	104.869	9.75449	-0.840115	5.44669
	104.869	9.75025	-0.840115	5.44669
	104.869	9.74831	-0.840115	5.44669
	104.869	9.74901	-0.840115	5.44669
	104.847	9.74999	-0.840115	5.44669
	104.789	9.75015	-0.840115	5.44669
	104.766	9.74987	-0.840115	5.44669
	104.82	9.7497	-0.840115	5.44669
	104.88	9.74972	-0.840115	5.44669
	104.89	9.7498	-0.840115	5.44669
	104.874	9.74982	-0.840115	5.44669
	104.864	9.7498	-0.840115	5.44669
	104.865	9.74978	-0.847985	5.44669
	104.847	9.74978	-0.86827	5.44669
	104.769	9.74979	-0.87666	5.44669
	104.664	9.74979	-0.857648	5.44669
	104.614	9.74979	-0.836407	5.44669
	104.646	9.74979	-0.832636	5.44669
	104.725	9.74979	-0.838349	5.44669
	104.754	9.74979	-0.842041	5.44669
	104.695	9.74979	-0.84155	5.44669
	104.631	9.74979	-0.840032	5.44669
	104.62	9.74979	-0.83957	5.44669
	104.638	9.74979	-0.839916	5.44669
	104.649	9.74979	-0.840225	5.44669
	104.647	9.74979	-0.848102	5.44669
	104.643	9.74979	-0.876151	5.44669
	104.641	9.74979	-0.904778	5.44669
	104.642	9.74979	-0.894174	5.44669
	104.643	9.74979	-0.853945	5.44669
	104.643	9.74979	-0.836808	5.44669
	104.643	9.74979	-0.866899	5.44669
	104.643	9.74979	-0.904973	5.44669
	104.621	9.74979	-0.897553	5.44669
	104.541	9.74979	-0.855293	5.44669
	104.46	9.74979	-0.828301	5.44669
	104.467	9.74979	-0.830127	5.44669
	104.524	9.79898	-0.840187	5.44669
	104.549	9.92576	-0.843704	5.44669
	104.517	9.97819	-0.841594	5.44669
	104.447	9.85937	-0.839459	5.44669
	104.399	9.72662	-0.847185	5.44669
	104.399	9.70305	-0.868168	5.44669
	104.416	9.78795	-0.876901	5.44669
	104.422	9.93779	-0.857786	5.44669
	104.419	10.0364	-0.836378	5.44669
	104.416	10.084	-0.832576	5.44669
	104.415	10.1276	-0.838334	5.44669
	104.416	10.0398	-0.842056	5.44669
	104.417	9.87504	-0.841562	5.44669
	104.417	9.9178	-0.840031	5.44669
	104.417	10.1054	-0.839565	5.44669
	104.417	10.1372	-0.839914	5.44669
	104.417	10.0296	-0.840226	5.44669
	104.417	9.96471	-0.840233	5.44669
	104.417	10.0236	-0.840125	5.44669
	104.417	10.1773	-0.840077	5.44669
	104.417	10.2867	-0.840095	5.44669
	104.417	10.2883	-0.84012	5.44669
	104.417	10.2518	-0.840124	5.44669
	104.417	10.2362	-0.840117	5.44669
	104.417	10.1935	-0.840112	5.44669
	104.417	10.075	-0.847984	5.44669
	104.394	10.0237	-0.86827	5.44669
	104.337	10.1401	-0.884531	5.44669
	104.291	10.2714	-0.885804	5.44669
	104.265	10.2952	-0.872951	5.44669
	104.222	10.2601	-0.85017	5.44669
	104.205	10.2372	-0.834641	5.44669
	104.279	10.2401	-0.834563	5.44669
	104.393	10.2495	-0.839785	5.44669
	104.427	10.2524	-0.841958	5.44669
	104.358	10.2503	-0.841005	5.44669
	104.31	10.2484	-0.839833	5.44669
	104.358	10.2483	-0.83968	5.44669
	104.425	10.249	-0.840033	5.44669
	104.44	10.2493	-0.840235	5.44669
	104.423	10.2491	-0.840194	5.44669
	104.389	10.249	-0.840105	5.44669
	104.31	10.249	-0.840083	5.44669
	104.211	10.249	-0.840105	5.44669
	104.185	10.249	-0.840122	5.44669
	104.252	10.249	-0.840121	5.44669
	104.296	10.249	-0.840115	5.44669
	104.247	10.249	-0.840112	5.44669
	104.182	10.249	-0.840114	5.44268
	104.167	10.249	-0.840115	5.43234
	104.184	10.249	-0.840115	5.42806
	104.196	10.249	-0.840115	5.43775
	104.195	10.249	-0.840115	5.44858
	104.213	10.249	-0.840115	5.4505
	104.268	10.249	-0.840115	5.44759
	104.293	10.249	-0.840115	5.44571
	104.24	10.249	-0.840115	5.44595
	104.18	10.249	-0.840115	5.44673
	104.169	10.249	-0.840115	5.44696
	104.185	10.249	-0.840115	5.44679
	104.196	10.249	-0.840115	5.44663
	104.194	10.249	-0.840115	5.44663
	104.19	10.249	-0.840115	5.44668
	104.189	10.249	-0.840115	5.44671
	104.19	10.249	-0.840115	5.4467
	104.191	10.249	-0.840115	5.44668
	104.191	10.249	-0.840115	5.44668
	104.19	10.249	-0.840115	5.44669
	104.19	10.249	-0.840115	5.44669
	104.19	10.249	-0.840115	5.44669
	104.19	10.249	-0.840115	5.44669
	104.19	10.2982	-0.840115	5.44669
	104.19	10.425	-0.840115	5.44669
	104.19	10.4774	-0.840115	5.44669
	104.19	10.3586	-0.840115	5.44669
	104.19	10.2259	-0.840115	5.44669
	104.19	10.2023	-0.840115	5.44669
	104.168	10.2872	-0.840115	5.44669
	104.088	10.4862	-0.840115	5.44669
	103.985	10.6624	-0.840115	5.44669
	103.935	10.6357	-0.840115	5.44669
	103.946	10.5572	-0.840115	5.44669
	103.967	10.5822	-0.840115	5.44669
	103.972	10.5791	-0.847985	5.44669
	103.966	10.5623	-0.86827	5.44669
	103.962	10.6537	-0.87666	5.44669
	103.962	10.7626	-0.857648	5.44669
	103.964	10.7859	-0.836407	5.44669
	103.965	10.7586	-0.832636	5.44669
	103.964	10.7392	-0.838349	5.44669
	103.964	10.6916	-0.849912	5.44669
	103.964	10.5232	-0.869706	5.44669
	103.964	10.3466	-0.876577	5.44669
	103.964	10.4114	-0.857103	5.44669
	103.964	10.6614	-0.844079	5.44669
	103.964	10.8176	-0.860902	5.44669
	103.964	10.806	-0.875011	5.44669
	103.964	10.7474	-0.859584	5.44669
	103.964	10.7274	-0.837805	5.44669
	103.964	10.7398	-0.832534	5.44669
	103.964	10.7521	-0.837809	5.44669
	103.964	10.7529	-0.841851	5.44669
	103.964	10.7488	-0.841663	5.44669
	103.964	10.7469	-0.840146	5.44669
	103.964	10.7475	-0.839578	5.44669
	103.964	10.7484	-0.839879	5.44669
	103.964	10.7486	-0.848077	5.44669
	103.964	10.7483	-0.876263	5.44669
	103.964	10.7482	-0.904834	5.44669
	103.964	10.7482	-0.894157	5.44669
	103.942	10.7483	-0.853918	5.44669
	103.862	10.7483	-0.828932	5.44669
	103.758	10.7483	-0.83088	5.44669
	103.709	10.7483	-0.840278	5.44669
	103.719	10.7483	-0.843475	5.44669
	103.74	10.7483	-0.841465	5.44669
	103.745	10.7483	-0.839487	5.44669
	103.74	10.7483	-0.839372	5.44669
	103.736	10.7483	-0.840027	5.44669
	103.736	10.7483	-0.840342	5.44669
	103.738	10.7483	-0.840241	5.44669
	103.738	10.7483	-0.840087	5.44669
	103.738	10.7483	-0.840058	5.44669
	103.738	10.7483	-0.840101	5.44669
	103.738	10.7975	-0.840129	5.44669
	103.738	10.9242	-0.840126	5.44669
	103.738	10.9767	-0.840114	5.44669
	103.715	10.8578	-0.840111	5.44669
	103.636	10.7251	-0.847984	5.44669
	103.532	10.7507	-0.868271	5.44669
	103.483	10.9132	-0.876661	5.44669
	103.493	10.9887	-0.857648	5.44669
	103.514	10.8668	-0.836406	5.44669
	103.519	10.7246	-0.832636	5.44669
	103.514	10.6981	-0.838349	5.44669
	103.51	10.7852	-0.842041	5.44669
	103.51	10.937	-0.84155	5.44669
	103.511	11.0356	-0.840032	5.44669
	103.49	11.0825	-0.83957	5.44669
	103.41	11.175	-0.839916	5.44669
	103.306	11.2633	-0.840225	5.44669
	103.256	11.2779	-0.840232	5.44669
	103.267	11.2543	-0.840124	5.44669
	103.288	11.2395	-0.840077	5.44669
	103.293	11.2417	-0.840096	5.44669
	103.287	11.2479	-0.84012	5.44669
	103.283	11.2497	-0.840124	5.44669
	103.284	11.2483	-0.840117	5.44669
	103.285	11.247	-0.840112	5.44669
	103.286	11.247	-0.840113	5.44669
	103.285	11.2475	-0.840115	5.44669
	103.285	11.2477	-0.840115	5.44669
	103.285	11.2476	-0.840115	5.44669
	103.285	11.2475	-0.840115	5.44669
	103.285	11.2475	-0.840115	5.44669
	103.285	11.2475	-0.847985	5.44669
	103.285	11.2475	-0.86827	5.44669
	103.263	11.2475	-0.87666	5.44669
	103.205	11.2475	-0.857648	5.44669
	103.159	11.2475	-0.836407	5.44669
	103.156	11.2475	-0.832636	5.44669
	103.192	11.2475	-0.838349	5.44669
	103.257	11.2475	-0.842041	5.44669
	103.278	11.2475	-0.84155	5.44669
	103.221	11.2475	-0.840032	5.44669
	103.16	11.2475	-0.83957	5.44669
	103.151	11.2475	-0.839916	5.44669
	103.167	11.2475	-0.840225	5.44669
	103.155	11.2475	-0.840232	5.44669
	103.096	11.2475	-0.840124	5.44669
	103.046	11.2475	-0.840077	5.44669
	103.041	11.2475	-0.840096	5.44669
	103.056	11.2475	-0.84012	5.44669
	103.064	11.2475	-0.847995	5.44669
	103.062	11.2475	-0.868272	5.44669
	103.058	11.2475	-0.876657	5.44669
	103.058	11.2475	-0.857646	5.44669
	103.059	11.2475	-0.836407	5.44669
	103.059	11.2475	-0.832637	5.44669
	103.059	11.2475	-0.838349	5.44669
	103.059	11.2475	-0.842041	5.44669
	103.059	11.2475	-0.84155	5.44669
	103.059	11.2475	-0.840032	5.44669
	103.059	11.2475	-0.83957	5.44669
	103.059	11.2967	-0.839916	5.44669
	103.059	11.4235	-0.840225	5.44669
	103.059	11.4759	-0.840232	5.44669
	103.059	11.4063	-0.840124	5.44669
	103.059	11.4003	-0.847948	5.44669
	103.059	11.4783	-0.868251	5.44669
	103.059	11.5712	-0.876665	5.44669
	103.059	11.6407	-0.857657	5.44669
	103.059	11.5477	-0.836409	5.44669
	103.037	11.3715	-0.832634	5.44669
	102.979	11.4114	-0.838347	5.44669
	102.933	11.6018	-0.842041	5.44669
	102.929	11.6358	-0.841551	5.44669
	102.966	11.5282	-0.840032	5.44669
	103.008	11.4624	-0.84744	5.44669
	102.972	11.521	-0.875942	5.44669
	102.869	11.6748	-0.904926	5.44669
	102.805	11.7844	-0.902181	5.44669
	102.809	11.7861	-0.882105	5.44669
	102.855	11.7495	-0.865436	5.44669
	102.921	11.7339	-0.848385	5.44669
	102.962	11.7403	-0.836572	5.44669
	102.96	11.7486	-0.836007	5.44669
	102.924	11.7498	-0.839703	5.44669
	102.861	11.7473	-0.84141	5.44669
	102.818	11.7459	-0.840805	5.44669
	102.817	11.7462	-0.839943	5.44669
	102.832	11.7468	-0.839798	5.44669
	102.838	11.747	-0.847914	5.44669
	102.835	11.7468	-0.868353	5.44669
	102.832	11.7467	-0.87672	5.44669
	102.831	11.7467	-0.857644	5.44669
	102.832	11.7467	-0.836384	5.44669
	102.833	11.7468	-0.832628	5.44669
	102.833	11.7467	-0.838354	5.44669
	102.833	11.7467	-0.842046	5.44669
	102.81	11.7467	-0.849422	5.44669
	102.753	11.7467	-0.868185	5.44669
	102.707	11.7467	-0.876114	5.44669
	102.681	11.7467	-0.85745	5.44669
	102.66	11.7467	-0.836518	5.44669
	102.678	11.7467	-0.832753	5.44669
	102.696	11.7467	-0.838359	5.44669
	102.653	11.7467	-0.842003	5.44669
	102.599	11.7467	-0.841531	5.44669
	102.588	11.7467	-0.840037	5.44669
	102.601	11.7467	-0.847449	5.44669
	102.611	11.7467	-0.875944	5.44669
	102.61	11.7467	-0.904923	5.44669
	102.606	11.7467	-0.894308	5.44669
	102.605	11.7467	-0.85395	5.44669
	102.606	11.7467	-0.828891	5.44669
	102.607	11.7467	-0.830852	5.44669
	102.607	11.7467	-0.84028	5.44669
	102.606	11.7467	-0.843486	5.44669
	102.606	11.7467	-0.841469	5.44669
	102.606	11.7467	-0.839484	5.44669
	102.606	11.7467	-0.839369	5.44669
	102.606	11.7467	-0.840027	5.44669
	102.606	11.7467	-0.840343	5.44669
	102.606	11.7467	-0.840242	5.44669
	102.606	11.7467	-0.840087	5.44669
	102.606	11.7467	-0.840058	5.44669
	102.606	11.7467	-0.840101	5.44669
	102.606	11.7467	-0.840129	5.44669
	102.606	11.7467	-0.840126	5.44669
	102.606	11.7467	-0.840114	5.44669
	102.606	11.7467	-0.840111	5.44669
	102.606	11.7467	-0.840113	5.44669
	102.606	11.7959	-0.840116	5.44669
	102.606	11.9227	-0.840116	5.44669
	102.606	11.9751	-0.840115	5.44669
	102.606	11.8563	-0.840114	5.44669
	102.606	11.7236	-0.840115	5.44669
	102.606	11.7	-0.840115	5.44669
	102.606	11.7357	-0.840115	5.44669
	102.606	11.808	-0.840115	5.44669
	102.606	11.9317	-0.840115	5.44669
	102.606	11.9746	-0.840115	5.44669
	102.606	11.8529	-0.840115	5.44669
	102.606	11.7223	-0.840115	5.44669
	102.584	11.7007	-0.840115	5.44669
	102.527	11.7364	-0.840115	5.44669
	102.503	11.7588	-0.840115	5.44669
	102.557	11.7555	-0.840115	5.44669
	102.617	11.7461	-0.840115	5.44669
	102.627	11.7434	-0.840115	5.44669
	102.611	11.7455	-0.847985	5.44669
	102.601	11.7474	-0.86827	5.44669
	102.602	11.7475	-0.87666	5.44669
	102.607	11.7468	-0.857648	5.44669
	102.608	11.7957	-0.836407	5.44669
	102.607	11.9226	-0.832636	5.44669
	102.606	11.9752	-0.838349	5.44669
	102.606	11.8564	-0.842041	5.44669
	102.606	11.7236	-0.84155	5.44669
	102.606	11.7	-0.840032	5.44669
	102.606	11.7357	-0.83957	5.44669
	102.606	11.7588	-0.839916	5.44669
	102.606	11.7557	-0.840225	5.44669
	102.606	11.7462	-0.840232	5.44669
	102.606	11.7433	-0.840124	5.44669
	102.606	11.7455	-0.840077	5.44669
	102.606	11.7474	-0.840096	5.44669
	102.606	11.7475	-0.84012	5.44669
	102.606	11.7468	-0.840124	5.44669
	102.606	11.7465	-0.840117	5.44669
	102.606	11.7958	-0.840112	5.44669
	102.606	11.9227	-0.840113	5.44669
	102.606	11.9752	-0.840115	5.44669
	102.606	11.9055	-0.840115	5.44669
	102.606	11.8995	-0.840115	5.44669
	102.606	11.9284	-0.840115	5.44669
	102.606	11.8945	-0.840115	5.44669
	102.606	11.9116	-0.840115	5.44669
	102.606	11.9866	-0.847986	5.44669
	102.606	12.0699	-0.86827	5.44669
	102.606	12.1366	-0.87666	5.44669
	102.606	12.0457	-0.857648	5.44669
	102.606	11.8223	-0.836407	5.44669
	102.606	11.7354	-0.832636	5.44669
	102.606	11.8727	-0.838349	5.44669
	102.584	12.0253	-0.842041	5.44669
	102.527	12.0997	-0.84155	5.44669
	102.48	12.1352	-0.840032	5.44669
	102.477	12.0346	-0.83957	5.44669
	102.491	11.8673	-0.839916	5.44669
	102.498	11.8644	-0.840225	5.44669
	102.496	11.9768	-0.840232	5.44669
	102.493	12.0334	-0.840124	5.44669
	102.514	11.9694	-0.840077	5.44669
	102.573	11.8165	-0.840096	5.44669
	102.619	11.7092	-0.84012	5.44669
	102.623	11.7082	-0.840124	5.44669
	102.608	11.7442	-0.840117	5.44669
	102.601	11.8086	-0.840112	5.44669
	102.603	11.9289	-0.840113	5.44669
	102.585	11.9732	-0.840115	5.44669
	102.528	11.9025	-0.840115	5.44669
	102.481	11.9481	-0.840115	5.44669
	102.454	12.1052	-0.840115	5.44669
	102.411	12.1234	-0.840115	5.44669
	102.395	12.0211	-0.840115	5.44669
	102.469	11.914	-0.840115	5.44669
	102.583	11.8471	-0.840115	5.44669
	102.639	11.8972	-0.840115	5.44669
	102.605	11.9482	-0.840115	5.44669
	102.524	11.8544	-0.840115	5.4507
	102.494	11.7816	-0.840115	5.46104
	102.554	11.8803	-0.840115	5.46531
	102.597	11.9628	-0.840115	5.45562
	102.549	11.8663	-0.840115	5.4448
	102.486	11.7321	-0.840115	5.44287
	102.471	11.7492	-0.840115	5.44579
	102.487	11.9086	-0.840115	5.44767
	102.476	12.0351	-0.847985	5.44742
	102.418	12.0418	-0.86827	5.44664
	102.367	11.9521	-0.87666	5.44641
	102.362	11.8063	-0.857648	5.44658
	102.399	11.7111	-0.844277	5.44674
	102.487	11.7126	-0.860792	5.44675
	102.566	11.7946	-0.882765	5.44669
	102.555	11.9343	-0.88773	5.44667
	102.498	11.9805	-0.874387	5.44668
	102.451	11.8544	-0.857957	5.44669
	102.404	11.7209	-0.862251	5.44669
	102.37	11.6995	-0.870909	5.44669
	102.391	11.7365	-0.857429	5.44669
	102.459	11.8084	-0.838367	5.44669
	102.487	11.9808	-0.833537	5.44669
	102.432	12.1504	-0.83803	5.44268
	102.369	12.1304	-0.841587	5.43234
	102.358	12.0079	-0.841474	5.42806
	102.375	11.9551	-0.840161	5.43775
	102.386	11.9752	-0.839651	5.44858
	102.384	12.0022	-0.839904	5.4505
	102.38	12.0555	-0.840191	5.44759
	102.378	12.1744	-0.840222	5.44571
	102.379	12.2221	-0.840132	5.44595
	102.38	12.0549	-0.840084	5.44673
	102.403	11.8466	-0.840096	5.44696
	102.46	11.8487	-0.840118	5.44679
	102.483	11.9776	-0.840123	5.44663
	102.43	12.0886	-0.840117	5.44663
	102.37	12.1476	-0.840113	5.44668
	102.359	12.0929	-0.840113	5.44671
	102.375	12.0427	-0.847985	5.4467
	102.385	12.0893	-0.868271	5.44668
	102.384	12.0851	-0.87666	5.44668
	102.38	12.0602	-0.857648	5.44669
	102.378	12.0994	-0.836407	5.44669
	102.379	12.0831	-0.832636	5.44669
	102.38	12.0557	-0.838349	5.44669
	102.38	12.0982	-0.842041	5.44669
	102.38	12.0842	-0.84155	5.44669
	102.38	12.0566	-0.840032	5.44669
	102.38	12.0982	-0.83957	5.44669
	102.38	12.0839	-0.839916	5.44669
	102.38	12.0073	-0.840225	5.44669
	102.38	11.9715	-0.840232	5.44669
	102.38	12.0315	-0.840124	5.44669
	102.38	12.1261	-0.840077	5.44669
	102.38	12.1042	-0.840096	5.44669
	102.38	12.0551	-0.84012	5.44669
	102.38	12.0904	-0.840124	5.44669
	102.38	12.0812	-0.840117	5.44669
	102.38	12.0581	-0.840112	5.44669
	102.38	12.1491	-0.840113	5.44669
	102.38	12.2108	-0.840115	5.44669
	102.38	12.1084	-0.840115	5.44669
	102.38	11.9792	-0.840115	5.44669
	102.38	11.9021	-0.840115	5.44669
	102.38	11.8079	-0.840115	5.44669
	102.38	11.7788	-0.840115	5.44669
	102.38	11.945	-0.840115	5.44669
	102.38	12.1954	-0.840115	5.44669
	102.38	12.3174	-0.840115	5.44669
	102.38	12.2424	-0.840115	5.44669
	102.38	12.0634	-0.840115	5.44669
	102.38	11.9985	-0.840115	5.44669
	102.38	12.1308	-0.840115	5.44669
	102.38	12.2736	-0.840115	5.44669
	102.38	12.2474	-0.840115	5.44669
	102.38	12.0811	-0.840115	5.44669
	102.38	11.955	-0.840115	5.44669
	102.38	11.9509	-0.840115	5.44669
	102.38	12.0415	-0.840115	5.44669
	102.38	12.1868	-0.840115	5.44669
	102.38	12.2815	-0.840115	5.44669
	102.38	12.2799	-0.840115	5.44669
	102.38	12.1981	-0.840115	5.44669
	102.38	12.0584	-0.840115	5.44669
	102.38	11.9631	-0.840115	5.44669
	102.402	11.9623	-0.847985	5.44669
	102.46	12.0434	-0.86827	5.44669
	102.484	12.1836	-0.87666	5.44669
	102.43	12.2794	-0.865519	5.44669
	102.37	12.2802	-0.864562	5.44669
	102.359	12.2481	-0.869181	5.44669
	102.375	12.2347	-0.855882	5.44669
	102.385	12.1913	-0.838333	5.44669
	102.384	12.0225	-0.834072	5.44669
	102.38	11.7951	-0.838266	5.44669
	102.378	11.7325	-0.841496	5.44669
	102.379	11.9304	-0.841352	5.44669
	102.38	12.2058	-0.840142	5.44669
	102.38	12.327	-0.839687	5.44669
	102.38	12.2919	-0.839926	5.44669
	102.38	12.2361	-0.840188	5.44669
	102.38	12.2254	-0.840213	5.44669
	102.38	12.2409	-0.84013	5.44669
	102.38	12.2511	-0.840086	5.44669
	102.38	12.2499	-0.840097	5.44669
	102.38	12.2458	-0.840118	5.44669
	102.38	12.1953	-0.840122	5.44669
	102.38	12.0203	-0.840117	5.44669
	102.38	11.8419	-0.840113	5.44669
	102.38	11.9083	-0.840113	5.44669
	102.38	12.1104	-0.840115	5.44669
	102.38	12.1398	-0.840115	5.44669
	102.38	12.0753	-0.840115	5.44669
	102.38	12.1354	-0.840115	5.44669
	102.38	12.199	-0.840115	5.44669
	102.38	12.0591	-0.840115	5.44669
	102.38	11.8566	-0.840115	5.44669
	102.38	11.9006	-0.840115	5.44669
	102.38	12.1511	-0.847985	5.44669
	102.38	12.2658	-0.86827	5.44669
	102.38	12.1304	-0.87666	5.44669
	102.38	11.9688	-0.857648	5.44669
	102.38	11.9391	-0.836407	5.44669
	102.38	12.0317	-0.832636	5.44669
	102.38	12.1869	-0.838349	5.44669
	102.38	12.285	-0.842041	5.44669
	102.38	12.2813	-0.84155	5.44669
	102.38	12.2466	-0.847902	5.44669
	102.38	12.2336	-0.875596	5.44669
	102.38	12.2406	-0.904616	5.44669
	102.38	12.2481	-0.894304	5.44669
	102.38	12.2488	-0.854057	5.44669
	102.38	12.2464	-0.828938	5.44669
	102.38	12.2451	-0.838704	5.44669
	102.38	12.2455	-0.868412	5.44669
	102.38	12.2461	-0.887898	5.44669
	102.38	12.2462	-0.887165	5.44669
	102.38	12.246	-0.872325	5.44669
	102.38	12.1967	-0.849423	5.44669
	102.38	12.07	-0.834551	5.44669
	102.38	12.0176	-0.83479	5.44669
	102.38	12.0872	-0.839912	5.44669
	102.38	12.0932	-0.849801	5.44669
	102.38	12.0643	-0.869104	5.44669
	102.38	12.1474	-0.876364	5.44669
	102.38	12.2571	-0.857228	5.44669
	102.38	12.2345	-0.836336	5.44669
	102.38	12.0324	-0.832756	5.44669
	102.38	11.7838	-0.838424	5.44669
	102.38	11.7243	-0.84203	5.44669
	102.38	11.8818	-0.841519	5.44669
	102.38	12.033	-0.840022	5.44669
	102.38	12.0997	-0.839577	5.44669
	102.38	12.1325	-0.839922	5.44669
	102.38	12.0826	-0.840225	5.44669
	102.38	12.0437	-0.840229	5.44669
	102.38	12.1426	-0.840123	5.44669
	102.38	12.2624	-0.840078	5.44669
	102.38	12.2385	-0.840096	5.44669
	102.38	12.0813	-0.84012	5.44669
	102.38	12.0074	-0.840124	5.44669
	102.38	12.0789	-0.840117	5.44669
	102.38	12.0441	-0.840112	5.44669
	102.38	11.8913	-0.840113	5.44669
	102.38	11.9202	-0.840115	5.44669
	102.402	12.147	-0.840115	5.44669
	102.46	12.2571	-0.840115	5.44669
	102.484	12.079	-0.840115	5.44669
	102.43	11.8442	-0.840115	5.44669
	102.37	11.8883	-0.840115	5.44669
	102.359	12.1504	-0.840115	5.44669
	102.375	12.2698	-0.847986	5.44669
	102.385	12.1324	-0.86827	5.44669
	102.406	12.0174	-0.87666	5.44669
	102.46	12.1141	-0.857648	5.44669
	102.482	12.2599	-0.836407	5.44669
	102.429	12.2967	-0.832636	5.44669
	102.37	12.262	-0.838349	5.44669
	102.359	12.1854	-0.842041	5.44669
	102.375	12.0595	-0.84155	5.44669
	102.408	11.968	-0.840032	5.44669
	102.464	11.9148	-0.83957	5.44669
	102.506	11.8172	-0.839916	5.44669
	102.53	11.7782	-0.840225	5.44669
	102.575	11.8922	-0.840232	5.44669
	102.592	11.969	-0.840124	5.44669
	102.518	11.8646	-0.840077	5.44669
	102.403	11.7292	-0.840096	5.44669
	102.37	11.7486	-0.84012	5.44669
	102.461	11.9094	-0.840124	5.44669
	102.589	12.0356	-0.840117	5.44669
	102.644	12.0909	-0.840112	5.44669
	102.627	12.1771	-0.840113	5.44669
	102.602	12.2106	-0.847986	5.44669
	102.597	12.0491	-0.868271	5.44669
	102.604	11.7991	-0.87666	5.44669
	102.609	11.6755	-0.857648	5.44669
	102.608	11.7498	-0.836407	5.44669
	102.606	11.929	-0.832636	5.44669
	102.606	11.9943	-0.838349	5.44669
	102.606	11.9113	-0.842041	5.44669
	102.606	11.8951	-0.84155	5.44669
	102.606	11.9245	-0.840032	5.44669
	102.606	11.8944	-0.83957	5.44669
	102.606	11.9621	-0.839916	5.44669
	102.606	12.1139	-0.840225	5.44669
	102.606	12.0729	-0.840232	5.44669
	102.606	11.8415	-0.840124	5.44669
	102.606	11.6845	-0.840077	5.44669
	102.606	11.6892	-0.840096	5.44669
	102.606	11.7451	-0.84012	5.44669
	102.606	11.7666	-0.847995	5.44669
	102.606	11.7556	-0.868272	5.44669
	102.606	11.7434	-0.876657	5.44669
	102.606	11.7422	-0.857646	5.44669
	102.606	11.746	-0.836407	5.44669
	102.606	11.748	-0.832637	5.44669
	102.606	11.7475	-0.838349	5.44669
	102.606	11.7466	-0.842041	5.44669
	102.606	11.7464	-0.84155	5.44669
	102.606	11.7466	-0.840032	5.44669
	102.606	11.7468	-0.83957	5.44669
	102.606	11.7468	-0.839916	5.44669
	102.606	11.7467	-0.840225	5.44669
	102.629	11.7467	-0.840232	5.44669
	102.686	11.7467	-0.847995	5.44669
	102.732	11.7467	-0.868233	5.44669
	102.736	11.7467	-0.876641	5.44669
	102.699	11.7467	-0.857653	5.44669
	102.635	11.7467	-0.836416	5.44669
	102.613	11.7467	-0.832638	5.44669
	102.693	11.7467	-0.838347	5.44669
	102.811	11.7467	-0.842039	5.44669
	102.867	11.7467	-0.841551	5.44669
	102.854	11.7467	-0.840032	5.44669
	102.829	11.7467	-0.83957	5.44669
	102.824	11.7467	-0.839916	5.44669
	102.83	11.7467	-0.840225	5.44669
	102.835	11.7467	-0.840232	5.44669
	102.834	11.7467	-0.840124	5.44669
	102.833	11.7467	-0.847948	5.44669
	102.832	11.7467	-0.868251	5.44669
	102.832	11.7467	-0.884536	5.44669
	102.833	11.7467	-0.885813	5.44669
	102.833	11.7467	-0.872953	5.44669
	102.833	11.7467	-0.850167	5.44669
	102.833	11.7467	-0.834639	5.44669
	102.833	11.7467	-0.834563	5.44669
	102.833	11.7467	-0.839785	5.44669
	102.833	11.7467	-0.841958	5.44669
	102.855	11.7467	-0.848876	5.44669
	102.912	11.7467	-0.867988	5.44669
	102.958	11.6975	-0.876225	5.44669
	102.984	11.5216	-0.857566	5.44669
	103.028	11.2932	-0.836527	5.44268
	103.067	11.1836	-0.832716	5.43234
	103.072	11.256	-0.83834	5.42806
	103.062	11.4787	-0.842009	5.43775
	103.055	11.7181	-0.84154	5.44858
	103.056	11.7665	-0.840039	5.4505
	103.059	11.5583	-0.839576	5.44759
	103.06	11.2837	-0.839916	5.44571
	103.059	11.1665	-0.840223	5.44595
	103.059	11.203	-0.840231	5.44673
	103.059	11.3072	-0.840125	5.44696
	103.059	11.4929	-0.840078	5.44679
	103.059	11.6566	-0.840096	5.44663
	103.059	11.5803	-0.84012	5.44663
	103.059	11.33	-0.840124	5.44668
	103.059	11.1778	-0.840117	5.44671
	103.059	11.1912	-0.840112	5.4467
	103.059	11.249	-0.840113	5.44668
	103.059	11.2682	-0.840115	5.44668
	103.059	11.2556	-0.840115	5.44669
	103.059	11.2435	-0.840115	5.44669
	103.059	11.243	-0.847985	5.44669
	103.059	11.2962	-0.86827	5.44669
	103.059	11.4249	-0.87666	5.44669
	103.059	11.4767	-0.857648	5.44669
	103.059	11.3569	-0.836407	5.44669
	103.059	11.224	-0.832636	5.44669
	103.059	11.2007	-0.838349	5.44669
	103.059	11.2366	-0.842041	5.44669
	103.059	11.2596	-0.84155	5.44669
	103.081	11.2565	-0.840032	5.44669
	103.139	11.247	-0.83957	5.44669
	103.162	11.2441	-0.839916	5.44669
	103.131	11.2463	-0.840225	5.44669
	103.15	11.2482	-0.848102	5.44669
	103.221	11.2482	-0.86828	5.44669
	103.229	11.2476	-0.876622	5.44669
	103.206	11.2473	-0.8655	5.44669
	103.237	11.2474	-0.864567	5.44669
	103.265	11.2475	-0.86919	5.44669
	103.223	11.2476	-0.855884	5.44669
	103.188	11.2475	-0.838331	5.44669
	103.232	11.2475	-0.83407	5.44669
	103.292	11.2475	-0.838266	5.44669
	103.306	11.2475	-0.841497	5.44669
	103.291	11.2475	-0.841352	5.44669
	103.28	11.2475	-0.840142	5.44669
	103.281	11.2475	-0.839686	5.44669
	103.285	11.2475	-0.839926	5.44268
	103.287	11.2475	-0.840188	5.43234
	103.286	11.2475	-0.840213	5.42806
	103.285	11.2475	-0.848	5.43775
	103.285	11.2475	-0.868242	5.44858
	103.285	11.2475	-0.876642	5.4505
	103.285	11.2475	-0.857651	5.44759
	103.285	11.2475	-0.836414	5.44571
	103.285	11.2475	-0.832638	5.44595
	103.285	11.2475	-0.838347	5.44673
	103.285	11.2475	-0.84204	5.44696
	103.285	11.2475	-0.84155	5.44679
	103.285	11.2475	-0.840032	5.44663
	103.285	11.2475	-0.83957	5.44663
	103.285	11.2475	-0.839916	5.44668
	103.307	11.2475	-0.840225	5.44671
	103.365	11.2475	-0.840232	5.4467
	103.389	11.2475	-0.840124	5.44668
	103.335	11.2475	-0.840077	5.44668
	103.297	11.2475	-0.840096	5.44669
	103.366	11.2475	-0.847991	5.44669
	103.486	11.2475	-0.868279	5.44669
	103.546	11.2475	-0.876662	5.44669
	103.534	11.2475	-0.857646	5.44669
	103.509	11.2475	-0.836405	5.44669
	103.502	11.2475	-0.832636	5.44669
	103.509	11.2475	-0.83835	5.44669
	103.514	11.2475	-0.849912	5.44669
	103.513	11.2475	-0.869706	5.44669
	103.512	11.2475	-0.876576	5.44669
	103.511	11.2475	-0.857103	5.44669
	103.533	11.2475	-0.836208	5.44669
	103.591	11.1983	-0.832747	5.44669
	103.615	11.0715	-0.838466	5.44669
	103.561	11.0191	-0.842051	5.44669
	103.501	11.0887	-0.841513	5.44669
	103.49	11.0455	-0.840012	5.44669
	103.529	10.8407	-0.847446	5.44669
	103.619	10.7446	-0.868081	5.44669
	103.721	10.8715	-0.876772	5.44669
	103.744	10.9737	-0.857763	5.44669
	103.675	10.8754	-0.836415	5.44669
	103.631	10.7335	-0.832599	5.44669
	103.681	10.6988	-0.838331	5.44669
	103.746	10.7331	-0.849917	5.44669
	103.761	10.7595	-0.869715	5.44669
	103.744	10.7584	-0.876578	5.44669
	103.732	10.7485	-0.857101	5.44669
	103.733	10.7448	-0.836206	5.44669
	103.738	10.7467	-0.832747	5.44669
	103.739	10.7489	-0.838467	5.44669
	103.738	10.7491	-0.842051	5.44669
	103.737	10.7484	-0.849384	5.44669
	103.737	10.748	-0.868168	5.44669
	103.738	10.7481	-0.87612	5.44669
	103.738	10.7483	-0.857458	5.44669
	103.738	10.7483	-0.836519	5.44669
	103.76	10.7483	-0.832751	5.44669
	103.817	10.7482	-0.838357	5.44669
	103.841	10.7483	-0.849874	5.44669
	103.787	10.7483	-0.877558	5.44669
	103.727	10.7483	-0.904738	5.44669
	103.739	10.7483	-0.893657	5.44669
	103.835	10.7483	-0.853743	5.44669
	103.949	10.7483	-0.829036	5.44669
	103.997	10.7483	-0.830986	5.44669
	103.982	10.7483	-0.840285	5.44669
	103.96	10.7483	-0.84344	5.44669
	103.956	10.7483	-0.841448	5.44669
	103.962	10.7483	-0.839492	5.44669
	103.966	10.7483	-0.83938	5.44669
	103.966	10.7483	-0.840028	5.44669
	103.964	10.7483	-0.84034	5.44669
	103.963	10.7483	-0.84811	5.44669
	103.964	10.7483	-0.868243	5.44669
	103.964	10.7483	-0.876604	5.44669
	103.964	10.7483	-0.857635	5.44669
	103.964	10.7483	-0.836421	5.44669
	103.964	10.6991	-0.832647	5.44669
	103.964	10.5723	-0.838348	5.44669
	103.964	10.5199	-0.842037	5.44669
	103.964	10.6387	-0.841549	5.44669
	103.964	10.7714	-0.840032	5.44669
	103.964	10.7458	-0.839571	5.44669
	103.964	10.5833	-0.847787	5.44669
	103.964	10.5078	-0.86838	5.44669
	103.964	10.6297	-0.876776	5.44669
	103.964	10.7228	-0.857658	5.44669
	103.964	10.6224	-0.836369	5.44669
	103.964	10.5321	-0.832617	5.44669
	103.964	10.5768	-0.838354	5.44669
	103.964	10.5366	-0.84205	5.44669
	103.964	10.3911	-0.841552	5.44669
	103.964	10.3758	-0.840029	5.44669
	103.964	10.426	-0.839568	5.44669
	103.986	10.3549	-0.839916	5.44669
	104.066	10.2426	-0.840226	5.44669
	104.147	10.2598	-0.840232	5.44669
	104.14	10.4115	-0.840124	5.44669
	104.105	10.5347	-0.840077	5.44669
	104.138	10.5919	-0.840096	5.44669
	104.193	10.6308	-0.84012	5.44669
	104.209	10.5376	-0.840124	5.44669
	104.197	10.3231	-0.840117	5.44669
	104.186	10.1915	-0.847983	5.44669
	104.186	10.2009	-0.868269	5.44669
	104.19	10.2496	-0.87666	5.44669
	104.192	10.2665	-0.857649	5.44669
	104.191	10.2561	-0.836407	5.44669
	104.19	10.2458	-0.840507	5.44669
	104.19	10.2452	-0.866504	5.44669
	104.19	10.2486	-0.878586	5.44669
	104.19	10.2502	-0.859084	5.44669
	104.213	10.2497	-0.844194	5.44669
	104.27	10.2489	-0.860247	5.44669
	104.294	10.2487	-0.874695	5.44669
	104.262	10.249	-0.859685	5.44669
	104.282	10.2491	-0.837959	5.44669
	104.375	10.2491	-0.832563	5.44669
	104.441	10.249	-0.837766	5.44669
	104.441	10.249	-0.841823	5.4507
	104.418	10.249	-0.841666	5.46104
	104.409	10.249	-0.840158	5.46531
	104.413	10.249	-0.839581	5.45562
	104.418	10.1998	-0.839876	5.4448
	104.419	10.0731	-0.840204	5.44287
	104.417	9.97144	-0.840237	5.44579
	104.416	9.96348	-0.840134	5.44767
	104.416	9.99461	-0.840079	5.44742
	104.417	10.0102	-0.840093	5.44664
	104.417	10.0056	-0.840118	5.44641
	104.417	9.94899	-0.840124	5.44658
	104.417	9.8699	-0.840117	5.44674
	104.417	9.89708	-0.840113	5.44675
	104.417	9.94294	-0.840113	5.44669
	104.417	9.85511	-0.840115	5.44667
	104.417	9.73741	-0.840115	5.44668
	104.439	9.7091	-0.840115	5.44669
	104.519	9.73745	-0.840115	5.44669
	104.6	9.75914	-0.840115	5.44669
	104.57	9.7581	-0.840115	5.44669
	104.478	9.74995	-0.840115	5.44669
	104.487	9.7469	-0.840115	5.44669
	104.596	9.74853	-0.840115	5.44669
	104.672	9.75029	-0.840115	5.44669
	104.671	9.75045	-0.840115	5.44669
	104.644	9.74989	-0.840115	5.44669
	104.633	9.7496	-0.840115	5.44669
	104.639	9.74967	-0.840115	5.44669
	104.644	9.74981	-0.840115	5.44669
	104.645	9.74984	-0.847985	5.44669
	104.643	9.7498	-0.86827	5.44669
	104.642	9.74978	-0.88453	5.44669
	104.643	9.74978	-0.885804	5.44669
	104.643	9.74979	-0.872952	5.44669
	104.643	9.74979	-0.85804	5.44669
	104.643	9.74979	-0.862796	5.44669
	104.665	9.74979	-0.871108	5.44669
	104.723	9.74979	-0.865189	5.44669
	104.769	9.74979	-0.866405	5.44669
	104.795	9.74979	-0.870072	5.44669
	104.838	9.74979	-0.8556	5.44669
	104.877	9.74979	-0.837898	5.44669
	104.883	9.74979	-0.83399	5.44669
	104.872	9.74979	-0.838386	5.44669
	104.866	9.74979	-0.841575	5.44669
	104.867	9.74979	-0.841342	5.44669
	104.869	9.74979	-0.84011	5.44669
	104.87	9.7006	-0.839676	5.44669
	104.87	9.57382	-0.839933	5.44669
	104.869	9.52139	-0.840194	5.44669
	104.869	9.59102	-0.840213	5.44669
[truncated: 1,862 more rows]
