# Supplementary material for: Design of a cosmetic glove stiffness compensation mechanism for toddler-sized hand prostheses
Source: PLoS One. 2017 Aug 11;12(8):e0183233. doi: 10.1371/journal.pone.0183233 (PMC5553851; doi:10.1371/journal.pone.0183233)
Supplement: S1 Dataset — (ZIP) [file pone.0183233.s001.zip › 02 Spring measurements/VST6_1.xlsx]

## Sheet: VST6_1
LabVIEW Measurement
Writer_Version	2
Reader_Version	2
Separator	Tab
Decimal_Separator	.
Multi_Headings	No
X_Columns	No
Time_Pref	Absolute
Operator	localadmin
Date	2013-10-09
Time	00:11:35.972000
***End_of_Header***
Channels	4
Samples	10	10	10	10
Date	2013-10-09	2013-10-09	2013-10-09	2013-10-09
Time	00:12:03.172000	00:12:03.172000	00:12:03.172000	00:12:03.172000
Y_Unit_Label	mm	N	N	Pa
X_Dimension	Time	Time	Time	Time
X0	0	0	0	0
Delta_X	0.01	0.01	0.01	0.01
***End_of_Header***
X_Value	Voltage LVDT (Filtered)	Voltage Load Cell (Filtered)	Voltage Pinch Load Cell (Filtered)	Voltage Pressure (Filtered)	Comment
	112.785	0.264307	-0.885433	5.44669
	112.79	0.264307	-0.893402	5.44669
	112.791	0.264307	-0.900672	5.44669
	112.79	0.264307	-0.886629	5.44669
	112.789	0.264307	-0.860164	5.44669
	112.789	0.215117	-0.85909	5.44669
	112.789	0.088342	-0.876713	5.44669
	112.79	-0.013281	-0.885849	5.44669
	112.789	-0.021238	-0.875758	5.44669
	112.767	0.059084	-0.851331	5.44669
	112.71	0.201466	-0.83413	5.44669
	112.686	0.298518	-0.833936	5.44669
	112.74	0.299007	-0.839704	5.44669
	112.778	0.26637	-0.842147	5.44669
	112.731	0.252788	-0.841113	5.44669
	112.691	0.258741	-0.839811	5.44669
	112.734	0.266069	-0.839633	5.44268
	112.796	0.267023	-0.840021	5.43234
	112.811	0.264819	-0.848118	5.42806
	112.796	0.263556	-0.868359	5.43775
	112.785	0.263811	-0.87665	5.44858
	112.785	0.264366	-0.857613	5.4505
	112.767	0.264508	-0.844266	5.44759
	112.711	0.21518	-0.8608	5.44571
	112.687	0.088297	-0.882772	5.44595
	112.717	0.035868	-0.88773	5.44673
	112.72	0.154726	-0.874385	5.44696
	112.707	0.287496	-0.850085	5.44679
	112.745	0.311052	-0.834096	5.44663
	112.795	0.27534	-0.834364	5.44663
	112.784	0.252265	-0.847766	5.45069
	112.715	0.255334	-0.87023	5.46105
	112.66	0.215637	-0.87756	5.46532
	112.656	0.091749	-0.857329	5.45562
	112.696	0.037152	-0.835953	5.44479
	112.762	0.154036	-0.83256	5.44287
	112.805	0.286751	-0.838478	5.44579
	112.783	0.310985	-0.842122	5.44767
	112.71	0.275577	-0.849409	5.44742
	112.681	0.252388	-0.868153	5.44664
	112.737	0.255301	-0.876105	5.44641
	112.801	0.26477	-0.857457	5.44658
	112.79	0.267702	-0.836524	5.44674
	112.693	0.265564	-0.832753	5.44675
	112.6	0.263627	-0.838356	5.44669
	112.632	0.263575	-0.842003	5.44667
	112.751	0.264242	-0.841532	5.44668
	112.8	0.26454	-0.840037	5.44669
	112.714	0.264428	-0.839579	5.44669
	112.605	0.264275	-0.839918	5.44669
	112.626	0.264251	-0.840223	5.44669
	112.746	0.215105	-0.84023	5.44669
	112.823	0.088357	-0.840125	5.44669
	112.818	0.03592	-0.840078	5.44669
	112.789	0.154726	-0.840096	5.44669
	112.779	0.287478	-0.847991	5.44669
	112.785	0.261854	-0.868279	5.4507
	112.791	0.099378	-0.876662	5.46104
	112.792	0.023872	-0.865517	5.46531
	112.79	0.145755	-0.872431	5.45562
	112.789	0.288001	-0.897337	5.4448
	112.789	0.314452	-0.892428	5.44287
	112.789	0.276585	-0.855867	5.44579
	112.79	0.251578	-0.830364	5.44767
	112.789	0.254604	-0.830787	5.44742
	112.789	0.264766	-0.83973	5.44664
	112.789	0.267948	-0.843278	5.44641
	112.789	0.265669	-0.841578	5.44658
	112.789	0.263583	-0.839603	5.44674
	112.789	0.26352	-0.839381	5.44675
	112.789	0.264235	-0.839989	5.44669
	112.789	0.264557	-0.840323	5.44667
	112.767	0.264437	-0.840247	5.44668
	112.71	0.264273	-0.840096	5.44669
	112.686	0.264247	-0.84006	5.44669
	112.717	0.264294	-0.840098	5.44669
	112.698	0.264323	-0.840127	5.44669
	112.627	0.264319	-0.840126	5.44669
	112.641	0.264306	-0.840115	5.44669
	112.745	0.264303	-0.840111	5.44669
	112.795	0.264306	-0.847984	5.44669
	112.736	0.264308	-0.868271	5.44669
	112.687	0.264308	-0.876661	5.44669
	112.731	0.264307	-0.857648	5.44669
	112.796	0.264307	-0.836406	5.44669
	112.812	0.264307	-0.832636	5.44669
	112.796	0.264307	-0.838349	5.44669
	112.784	0.264307	-0.842041	5.44669
	112.785	0.264307	-0.84155	5.44669
	112.767	0.215117	-0.840032	5.44669
	112.711	0.088342	-0.83957	5.44669
	112.687	0.03591	-0.839916	5.44669
	112.739	0.154727	-0.840225	5.44669
	112.777	0.287482	-0.840232	5.44669
	112.731	0.311046	-0.840124	5.44669
	112.691	0.275343	-0.840077	5.44669
	112.734	0.252268	-0.840096	5.44669
	112.796	0.255334	-0.84012	5.44669
	112.811	0.264827	-0.840124	5.44669
	112.796	0.267714	-0.847987	5.44669
	112.785	0.265549	-0.876139	5.44669
	112.785	0.263617	-0.904813	5.44669
	112.789	0.263576	-0.894193	5.44669
	112.791	0.264247	-0.853941	5.44669
	112.768	0.264542	-0.828928	5.44669
	112.709	0.264427	-0.83087	5.44669
	112.686	0.264274	-0.840275	5.44669
	112.74	0.264251	-0.843477	5.44669
	112.778	0.264295	-0.841467	5.44669
	112.709	0.264322	-0.839487	5.44669
	112.611	0.264318	-0.839371	5.44669
	112.631	0.264306	-0.840026	5.44669
	112.746	0.264303	-0.848213	5.44669
	112.821	0.264306	-0.868397	5.44669
	112.817	0.264308	-0.876632	5.44669
	112.79	0.264308	-0.857592	5.44669
	112.78	0.264307	-0.836393	5.44669
	112.785	0.264307	-0.832651	5.44669
	112.791	0.215117	-0.83836	5.44669
	112.792	0.088342	-0.842041	5.44669
	112.79	0.03591	-0.841546	5.44669
	112.789	0.154727	-0.84003	5.44669
	112.789	0.287482	-0.83957	5.44669
	112.789	0.311046	-0.839917	5.44669
	112.79	0.275343	-0.848096	5.44669
	112.789	0.252268	-0.868387	5.44669
	112.789	0.255334	-0.88454	5.44669
	112.789	0.264827	-0.885766	5.44669
	112.767	0.267714	-0.872932	5.44669
	112.687	0.265549	-0.850175	5.44669
	112.606	0.263617	-0.83465	5.44669
	112.636	0.263576	-0.834564	5.44669
	112.728	0.264247	-0.839782	5.44669
	112.741	0.264542	-0.841956	5.44669
	112.712	0.264427	-0.841005	5.44669
	112.739	0.264274	-0.839833	5.44669
	112.79	0.264251	-0.83968	5.44669
	112.807	0.264295	-0.840033	5.44669
	112.796	0.264322	-0.840235	5.44669
	112.786	0.264318	-0.840194	5.44669
	112.786	0.264306	-0.840105	5.44669
	112.789	0.264303	-0.840083	5.44669
	112.768	0.264306	-0.847975	5.44669
	112.71	0.264308	-0.868277	5.44669
	112.686	0.264308	-0.876666	5.44669
	112.739	0.264307	-0.865519	5.44669
	112.778	0.264307	-0.86456	5.44669
	112.709	0.264307	-0.86918	5.44669
	112.611	0.264307	-0.855883	5.44669
	112.608	0.264307	-0.838333	5.44669
	112.666	0.264307	-0.841943	5.44669
	112.718	0.264307	-0.866421	5.44669
	112.767	0.264307	-0.878041	5.44669
	112.8	0.264307	-0.858885	5.44669
	112.801	0.264307	-0.844305	5.44669
	112.79	0.264307	-0.860364	5.44669
	112.786	0.264307	-0.874705	5.44669
	112.788	0.264307	-0.867518	5.44669
	112.79	0.264307	-0.866096	5.44669
	112.768	0.264307	-0.876984	5.44669
	112.71	0.264307	-0.883464	5.44669
	112.686	0.264307	-0.874662	5.44669
	112.717	0.264307	-0.851719	5.44669
	112.72	0.264307	-0.834682	5.44669
	112.707	0.264307	-0.834029	5.44669
	112.745	0.264307	-0.839547	5.44669
	112.794	0.264307	-0.842048	5.44669
	112.807	0.264307	-0.841128	5.44669
	112.772	0.264307	-0.847723	5.44669
	112.706	0.264307	-0.8678	5.44669
	112.682	0.264307	-0.876556	5.44669
	112.74	0.264307	-0.857772	5.44669
	112.801	0.264307	-0.836495	5.44669
	112.811	0.264307	-0.832629	5.44669
	112.772	0.264307	-0.838315	5.44669
	112.704	0.264307	-0.842029	5.44669
	112.659	0.264307	-0.841558	5.44669
	112.66	0.264307	-0.840039	5.44669
	112.676	0.264307	-0.847441	5.44669
	112.659	0.264307	-0.868069	5.44669
	112.621	0.264307	-0.876769	5.44669
	112.629	0.264307	-0.865636	5.44669
	112.649	0.264307	-0.864572	5.44669
	112.61	0.264307	-0.869144	5.44669
	112.558	0.264307	-0.855863	5.44669
	112.545	0.264307	-0.838338	5.44669
	112.558	0.264307	-0.834081	5.44669
	112.567	0.264307	-0.838268	5.44669
	112.545	0.313497	-0.849364	5.44669
	112.483	0.440273	-0.869505	5.44669
	112.436	0.492705	-0.876687	5.44669
	112.411	0.423077	-0.857221	5.44669
	112.391	0.466288	-0.836218	5.44669
	112.409	0.671122	-0.832709	5.44669
	112.449	0.816405	-0.838447	5.44669
	112.463	0.816304	-0.842056	5.44669
	112.433	0.7665	-0.841522	5.44669
	112.368	0.795162	-0.840014	5.44669
	112.321	0.980279	-0.847443	5.44669
	112.32	1.21981	-0.868079	5.44669
	112.336	1.33081	-0.876772	5.44669
	112.342	1.30427	-0.857763	5.44669
	112.34	1.25561	-0.836415	5.44669
	112.336	1.24497	-0.832599	5.44669
	112.336	1.30705	-0.83833	5.44669
	112.337	1.4922	-0.842047	5.44669
	112.337	1.71987	-0.841559	5.44669
	112.337	1.82588	-0.840033	5.44669
	112.314	1.80147	-0.847438	5.44669
	112.257	1.75548	-0.86807	5.44669
	112.211	1.7452	-0.87677	5.44669
	112.185	1.75728	-0.857766	5.44669
	112.142	1.76601	-0.836417	5.44669
	112.103	1.76537	-0.832599	5.44669
	112.097	1.762	-0.83833	5.44669
	112.108	1.81001	-0.849917	5.44669
	112.114	1.93748	-0.869715	5.44669
	112.113	2.03982	-0.876578	5.44669
	112.11	2.09702	-0.857101	5.44669
	112.11	2.14324	-0.836206	5.44669
	112.11	2.10236	-0.840618	5.44669
	112.111	2.06249	-0.866622	5.44669
	112.111	2.1577	-0.886467	5.44669
	112.111	2.27637	-0.887202	5.44669
	112.11	2.30246	-0.872849	5.44669
	112.11	2.27284	-0.84963	5.44669
	112.088	2.25141	-0.834451	5.44669
	112.031	2.30219	-0.834675	5.44669
	112.007	2.43726	-0.84777	5.44669
	112.061	2.4926	-0.870121	5.44669
	112.099	2.42124	-0.877513	5.44669
	112.03	2.4135	-0.857348	5.44669
	111.91	2.44225	-0.835978	5.44669
	111.85	2.35971	-0.840434	5.44669
	111.862	2.25031	-0.874497	5.44669
	111.887	2.2236	-0.906818	5.44669
	111.894	2.29886	-0.903488	5.44669
	111.887	2.4458	-0.88198	5.44669
	111.882	2.54656	-0.864919	5.44669
	111.882	2.59617	-0.848213	5.44669
	111.884	2.68896	-0.836684	5.44669
	111.885	2.77646	-0.836115	5.44268
	111.885	2.79063	-0.839709	5.43234
	111.884	2.76712	-0.841374	5.42806
	111.884	2.7525	-0.840788	5.43775
	111.862	2.75478	-0.839949	5.44858
	111.782	2.76093	-0.839806	5.4505
	111.701	2.7627	-0.840044	5.44759
	111.709	2.76126	-0.840195	5.44571
	111.743	2.76002	-0.840173	5.44595
	111.71	2.76002	-0.840111	5.44673
	111.655	2.76046	-0.840092	5.44696
	111.639	2.76064	-0.847977	5.44679
	111.651	2.76056	-0.868275	5.44663
	111.662	2.76046	-0.876664	5.44663
	111.662	2.76045	-0.857649	5.44668
	111.658	2.76048	-0.836405	5.44671
	111.657	2.7605	-0.832636	5.4467
	111.657	2.76049	-0.838349	5.44668
	111.658	2.76049	-0.842041	5.44668
	111.658	2.76048	-0.849421	5.44669
	111.636	2.76049	-0.876058	5.44669
	111.578	2.76049	-0.90427	5.44669
	111.554	2.76049	-0.893994	5.44669
	111.586	2.76049	-0.854051	5.44669
	111.566	2.76049	-0.836916	5.44669
	111.474	2.76049	-0.859036	5.44669
	111.43	2.76049	-0.876783	5.44669
	111.487	2.76049	-0.860991	5.44669
	111.534	2.76049	-0.837764	5.44669
	111.489	2.76049	-0.832017	5.44669
	111.425	2.76049	-0.837607	5.44669
	111.409	2.76049	-0.84195	5.44669
	111.425	2.76049	-0.849647	5.44669
	111.437	2.80968	-0.876185	5.44669
	111.436	2.98564	-0.904243	5.44669
	111.432	3.21404	-0.893938	5.44669
	111.43	3.32362	-0.854037	5.44669
	111.431	3.25126	-0.829059	5.44669
	111.432	3.07774	-0.830891	5.44669
	111.432	2.96508	-0.840237	5.44669
	111.432	2.96916	-0.843454	5.44669
	111.432	3.00927	-0.849342	5.44669
	111.409	3.02436	-0.875523	5.44669
	111.33	3.06557	-0.911945	5.44669
	111.226	3.18363	-0.922258	5.44669
	111.176	3.28444	-0.89071	5.44669
	111.187	3.29515	-0.846588	5.44669
	111.208	3.26547	-0.835006	5.44669
	111.213	3.24948	-0.868767	5.44669
	111.208	3.25339	-0.906397	5.44669
	111.204	3.26071	-0.897486	5.44669
	111.204	3.26239	-0.854758	5.44669
	111.205	3.26049	-0.828101	5.44669
	111.206	3.2591	-0.830233	5.44669
	111.206	3.25919	-0.840302	5.44669
	111.205	3.25972	-0.843715	5.44669
	111.205	3.25991	-0.841557	5.44669
	111.205	3.2598	-0.83944	5.44669
	111.205	3.25969	-0.839319	5.44669
	111.205	3.25968	-0.840022	5.44669
	111.205	3.25972	-0.840358	5.44669
	111.205	3.25974	-0.848121	5.44669
	111.205	3.25973	-0.86824	5.44669
	111.205	3.25972	-0.88447	5.44669
	111.205	3.25972	-0.885789	5.44669
	111.205	3.25972	-0.872967	5.44669
	111.205	3.25972	-0.850181	5.44669
	111.205	3.25972	-0.83464	5.44669
	111.205	3.25972	-0.834558	5.44669
	111.205	3.25972	-0.839783	5.44669
	111.183	3.25972	-0.841959	5.44669
	111.126	3.25972	-0.841006	5.44669
	111.102	3.25972	-0.839833	5.44669
	111.133	3.25972	-0.83968	5.44669
	111.114	3.25972	-0.840033	5.44669
	111.021	3.25972	-0.840235	5.44669
	110.955	3.25972	-0.840194	5.44669
	110.955	3.25972	-0.847976	5.44669
	110.978	3.25972	-0.868238	5.44669
	110.987	3.25972	-0.88452	5.44669
	110.983	3.25972	-0.885811	5.44669
	110.978	3.25972	-0.872958	5.44669
	110.977	3.25972	-0.85017	5.44669
	110.979	3.25972	-0.834639	5.44669
	110.98	3.25972	-0.834562	5.44669
	110.979	3.25972	-0.839785	5.44669
	110.979	3.30891	-0.841958	5.44669
	110.979	3.48488	-0.848876	5.44669
	110.979	3.71328	-0.867988	5.44669
	110.979	3.82286	-0.876225	5.44669
	110.979	3.79968	-0.857566	5.44669
	110.957	3.75294	-0.836527	5.44669
	110.877	3.74191	-0.832716	5.44669
	110.773	3.70476	-0.83834	5.44669
	110.724	3.53776	-0.842009	5.44669
	110.734	3.35804	-0.84154	5.44669
	110.756	3.37182	-0.840039	5.44669
	110.761	3.49538	-0.839576	5.44669
	110.755	3.59996	-0.839916	5.44669
	110.729	3.70737	-0.840223	5.44669
	110.671	3.7814	-0.840231	5.44669
	110.649	3.78472	-0.840125	5.44669
	110.681	3.76146	-0.840078	5.44669
	110.661	3.7508	-0.847966	5.44669
	110.591	3.75464	-0.868275	5.44669
	110.604	3.76005	-0.876669	5.44669
	110.686	3.76095	-0.85765	5.44669
	110.678	3.75941	-0.836404	5.44669
	110.574	3.75844	-0.832635	5.44669
	110.499	3.75858	-0.84622	5.44669
	110.499	3.75899	-0.870197	5.44669
	110.525	3.7591	-0.878096	5.44669
	110.536	3.75901	-0.857565	5.44669
	110.531	3.75893	-0.843732	5.44669
	110.525	3.75893	-0.860593	5.44669
	110.524	3.75896	-0.875004	5.44669
	110.526	3.75897	-0.859691	5.44669
	110.527	3.75896	-0.837852	5.44669
	110.527	3.75896	-0.832516	5.44669
	110.526	3.75896	-0.845655	5.44669
	110.526	3.75896	-0.877874	5.44669
	110.504	3.75896	-0.90637	5.44669
	110.447	3.75896	-0.894229	5.44669
	110.401	3.75896	-0.853402	5.44669
	110.375	3.75896	-0.82869	5.44669
	110.331	3.75896	-0.830962	5.44669
	110.292	3.80815	-0.840398	5.44669
	110.287	3.93492	-0.843496	5.44669
	110.297	3.98736	-0.841432	5.44669
	110.304	3.91773	-0.839465	5.44669
	110.303	3.96094	-0.847245	5.44669
	110.3	4.11658	-0.868191	5.44669
	110.299	4.13509	-0.87689	5.44669
	110.3	4.08256	-0.857773	5.44669
	110.3	4.15157	-0.836377	5.44669
	110.3	4.2638	-0.83258	5.44669
	110.3	4.24732	-0.846207	5.44669
	110.3	4.09598	-0.870211	5.44669
	110.278	4.02189	-0.878106	5.44669
	110.22	4.14041	-0.857564	5.44669
	110.174	4.28074	-0.835857	5.44669
	110.171	4.30759	-0.840307	5.44669
	110.185	4.27057	-0.866616	5.44669
	110.17	4.24577	-0.878704	5.44669
	110.11	4.24859	-0.859094	5.44669
	110.061	4.25859	-0.836286	5.44669
	110.056	4.26177	-0.832072	5.44669
	110.071	4.25955	-0.838156	5.44669
	110.079	4.25749	-0.850031	5.44669
	110.077	4.25742	-0.869825	5.44669
	110.073	4.25812	-0.876584	5.44669
	110.073	4.25844	-0.864935	5.44669
	110.074	4.25832	-0.864344	5.44669
	110.074	4.25816	-0.877168	5.44669
	110.074	4.25814	-0.884164	5.44669
	110.052	4.25818	-0.874889	5.44669
	109.994	4.25821	-0.851565	5.44669
	109.948	4.25821	-0.834537	5.44669
	109.922	4.25819	-0.834023	5.44669
	109.879	4.25819	-0.839596	5.44669
	109.84	4.25819	-0.842071	5.44669
	109.834	4.2582	-0.84112	5.44669
	109.845	4.2582	-0.839841	5.44669
	109.851	4.25819	-0.839643	5.44669
	109.85	4.25819	-0.840014	5.44669
	109.847	4.25819	-0.840241	5.44669
	109.847	4.30739	-0.840203	5.44669
	109.847	4.43416	-0.840107	5.44669
	109.848	4.48659	-0.84008	5.44669
	109.848	4.41697	-0.840103	5.44669
	109.848	4.46018	-0.840122	5.44669
	109.848	4.66501	-0.840122	5.44669
	109.825	4.81029	-0.840115	5.44669
	109.768	4.761	-0.840112	5.44268
	109.722	4.58442	-0.840114	5.43234
	109.718	4.51146	-0.840115	5.42806
	109.755	4.63943	-0.840115	5.43775
	109.797	4.78332	-0.847986	5.44858
	109.783	4.8083	-0.86827	5.4505
	109.738	4.76923	-0.87666	5.44759
	109.697	4.74424	-0.857648	5.44571
	109.647	4.7477	-0.836407	5.44595
	109.611	4.75804	-0.832636	5.44673
	109.609	4.76114	-0.838349	5.44696
	109.62	4.75877	-0.842041	5.44679
	109.625	4.75667	-0.849421	5.44663
	109.623	4.75664	-0.868187	5.44663
	109.621	4.75737	-0.876115	5.44668
	109.62	4.75769	-0.857449	5.44671
	109.621	4.75756	-0.836517	5.4467
	109.622	4.75739	-0.832753	5.44668
	109.622	4.75737	-0.838359	5.44668
	109.621	4.75742	-0.842004	5.44669
	109.599	4.75745	-0.841531	5.44669
	109.519	4.75744	-0.840037	5.44669
	109.416	4.75743	-0.839579	5.44669
	109.366	4.75743	-0.839918	5.44669
	109.377	4.75743	-0.840223	5.44669
	109.398	4.75743	-0.84023	5.44669
	109.403	4.75743	-0.847995	5.44669
	109.397	4.75743	-0.876104	5.44669
	109.393	4.75743	-0.904796	5.44669
	109.393	4.75743	-0.894198	5.44669
	109.395	4.75743	-0.853949	5.44669
	109.396	4.75743	-0.82893	5.44669
	109.395	4.75743	-0.830868	5.44669
	109.395	4.80662	-0.840274	5.44669
	109.395	4.9334	-0.843477	5.44669
	109.395	4.98583	-0.841468	5.44669
	109.395	4.86701	-0.847357	5.44669
	109.395	4.78345	-0.867526	5.44669
	109.395	4.88666	-0.876571	5.44669
	109.395	4.97479	-0.857876	5.44669
	109.395	4.87905	-0.836533	5.44669
	109.395	4.79242	-0.832609	5.44669
	109.395	4.93533	-0.838292	5.44669
	109.395	5.14735	-0.849898	5.44669
	109.395	5.1554	-0.86972	5.44669
	109.395	5.07866	-0.876587	5.44669
	109.395	5.14128	-0.857103	5.44669
	109.395	5.25944	-0.844075	5.44669
	109.395	5.29692	-0.860901	5.44669
	109.373	5.27223	-0.875012	5.44669
	109.315	5.24883	-0.859585	5.44669
	109.269	5.24784	-0.837805	5.44669
	109.243	5.25575	-0.840404	5.44669
	109.2	5.25942	-0.865965	5.44669
	109.161	5.25814	-0.878396	5.44669
	109.155	5.25631	-0.859196	5.44669
	109.166	5.25599	-0.844309	5.44669
	109.172	5.25651	-0.860255	5.44669
	109.171	5.25684	-0.874658	5.44669
	109.168	5.2568	-0.859666	5.44669
	109.168	5.25666	-0.837965	5.44669
	109.168	5.25662	-0.832572	5.44669
	109.169	5.25665	-0.837768	5.44669
	109.169	5.25668	-0.841821	5.44669
	109.169	5.25668	-0.841665	5.44669
	109.169	5.25667	-0.848028	5.44669
	109.169	5.25666	-0.875608	5.44669
	109.169	5.25666	-0.904577	5.44669
	109.169	5.25667	-0.894283	5.44669
	109.169	5.25667	-0.854062	5.44669
	109.169	5.25667	-0.836818	5.44669
	109.169	5.25667	-0.858991	5.44669
	109.169	5.25667	-0.876799	5.44669
	109.169	5.25667	-0.861014	5.44669
	109.146	5.25667	-0.845639	5.44669
	109.067	5.25667	-0.860166	5.44669
	108.963	5.25667	-0.874148	5.44669
	108.913	5.25667	-0.867355	5.44669
	108.924	5.25667	-0.866225	5.44669
	108.967	5.25667	-0.869225	5.44669
	109.03	5.25667	-0.85531	5.44669
	109.048	5.25667	-0.838077	5.44669
	108.99	5.30586	-0.834169	5.44669
	108.93	5.48182	-0.838397	5.44669
	108.921	5.66103	-0.841517	5.44669
	108.938	5.59464	-0.841314	5.44669
	108.948	5.34307	-0.84799	5.44669
	108.946	5.23594	-0.867846	5.44669
	108.92	5.42405	-0.87648	5.44669
	108.861	5.71122	-0.857724	5.44669
	108.816	5.79162	-0.836502	5.44669
	108.791	5.62911	-0.832649	5.44669
	108.748	5.51756	-0.838321	5.44669
	108.708	5.62462	-0.842024	5.44669
	108.703	5.77351	-0.841554	5.44669
	108.713	5.80802	-0.84791	5.44669
	108.72	5.77117	-0.867727	5.44669
	108.719	5.74372	-0.876459	5.44669
	108.716	5.74537	-0.857757	5.44669
	108.715	5.75582	-0.836524	5.44669
	108.716	5.75961	-0.832647	5.44669
	108.716	5.75749	-0.838312	5.44669
	108.716	5.75525	-0.842022	5.44669
	108.694	5.75507	-0.841556	5.44669
	108.636	5.75579	-0.840041	5.44669
	108.59	5.75615	-0.839572	5.44669
	108.587	5.75605	-0.839914	5.44669
	108.601	5.75588	-0.848094	5.44669
	108.586	5.75584	-0.876258	5.44669
	108.526	5.75589	-0.904826	5.44669
	108.477	5.75592	-0.894156	5.44669
	108.472	5.75591	-0.853921	5.44669
	108.487	5.7559	-0.828933	5.44669
	108.495	5.7559	-0.83088	5.44669
	108.493	5.7559	-0.840277	5.44669
	108.489	5.7559	-0.843474	5.44669
	108.489	5.7559	-0.841466	5.44669
	108.49	5.7559	-0.839487	5.44669
	108.49	5.7559	-0.839372	5.44669
	108.49	5.7559	-0.840027	5.44669
	108.49	5.7559	-0.840342	5.44669
	108.49	5.7559	-0.840241	5.44669
	108.49	5.7559	-0.840087	5.44669
	108.49	5.7559	-0.840058	5.44669
	108.49	5.7559	-0.840101	5.44669
	108.49	5.7559	-0.840129	5.44669
	108.49	5.7559	-0.840126	5.44669
	108.49	5.7559	-0.840114	5.44669
	108.49	5.7559	-0.840111	5.44669
	108.468	5.7559	-0.847984	5.44669
	108.41	5.80509	-0.876142	5.44669
	108.386	5.93187	-0.904816	5.44669
	108.418	5.9843	-0.894193	5.44669
	108.398	5.91467	-0.85394	5.44669
	108.328	5.90869	-0.836799	5.44669
	108.319	5.98675	-0.859026	5.44669
	108.343	6.03041	-0.87682	5.44669
	108.312	6.02236	-0.86101	5.44669
	108.261	6.00368	-0.837759	5.44669
	108.246	5.94957	-0.832008	5.44669
	108.257	5.87657	-0.837605	5.44669
	108.267	5.95458	-0.841953	5.44669
	108.267	6.17493	-0.841778	5.44669
	108.242	6.26511	-0.840158	5.44669
	108.183	6.08104	-0.839542	5.44669
	108.159	5.80159	-0.839859	5.44669
	108.214	5.72299	-0.840211	5.44669
	108.274	5.9327	-0.840246	5.44669
	108.263	6.21874	-0.840135	5.44268
	108.166	6.34017	-0.840077	5.43234
	108.052	6.25223	-0.840091	5.42806
	108.027	6.06797	-0.840119	5.43775
	108.099	6.00554	-0.840125	5.44858
	108.145	6.14065	-0.840118	5.4505
	108.095	6.28379	-0.847983	5.44759
	108.029	6.30592	-0.868268	5.44571
	108.014	6.26592	-0.87666	5.44595
	108.031	6.24156	-0.857649	5.44673
	108.043	6.24561	-0.836407	5.44696
	108.042	6.25597	-0.832636	5.44679
	108.037	6.25887	-0.838349	5.44663
	108.036	6.25641	-0.842041	5.44663
	108.037	6.25434	-0.84155	5.44668
	108.038	6.25435	-0.840032	5.44671
	108.038	6.25509	-0.84744	5.4467
	108.037	6.2554	-0.868071	5.44668
	108.037	6.25526	-0.87677	5.44668
	108.037	6.2551	-0.857765	5.44669
	108.037	6.25508	-0.844287	5.44669
	108.037	6.25513	-0.860754	5.44669
	108.015	6.25516	-0.882745	5.44669
	107.958	6.25515	-0.887735	5.44669
	107.911	6.30433	-0.874396	5.44669
	107.908	6.4311	-0.857959	5.44669
	107.922	6.48353	-0.862249	5.44669
	107.907	6.36472	-0.870907	5.44669
	107.847	6.23196	-0.857429	5.44669
	107.798	6.25759	-0.838367	5.44669
	107.793	6.46926	-0.833537	5.44669
	107.809	6.72073	-0.838029	5.44669
	107.816	6.82724	-0.841587	5.44669
	107.814	6.79458	-0.849345	5.44669
	107.81	6.69576	-0.868316	5.44669
	107.81	6.56011	-0.876196	5.44669
	107.811	6.52165	-0.857438	5.44669
	107.811	6.64949	-0.836483	5.44669
	107.811	6.78105	-0.832743	5.44669
	107.811	6.80091	-0.838367	5.44669
	107.811	6.76408	-0.84201	5.44669
	107.811	6.74185	-0.841531	5.44669
	107.811	6.74567	-0.840035	5.44669
	107.811	6.75518	-0.839578	5.44669
	107.789	6.75781	-0.839918	5.44669
	107.731	6.75552	-0.840223	5.44669
	107.707	6.75364	-0.848101	5.44669
	107.761	6.75366	-0.86828	5.44669
	107.799	6.75434	-0.884493	5.44669
	107.73	6.75461	-0.893655	5.44669
	107.61	6.75449	-0.901112	5.44669
	107.55	6.75434	-0.886724	5.44669
	107.584	6.75432	-0.860047	5.44669
	107.667	6.75436	-0.866878	5.44669
	107.698	6.75439	-0.904876	5.44669
	107.637	6.75439	-0.922426	5.44669
	107.572	6.75437	-0.893303	5.44669
	107.562	6.75437	-0.847616	5.44669
	107.58	6.75437	-0.826645	5.44669
	107.591	6.75438	-0.83217	5.44669
	107.589	6.75437	-0.841632	5.44669
	107.584	6.75437	-0.843584	5.44669
	107.583	6.75437	-0.84103	5.44669
	107.584	6.75437	-0.839265	5.44669
	107.585	6.75437	-0.847304	5.44669
	107.585	6.75437	-0.868287	5.44669
	107.585	6.75437	-0.876909	5.44669
	107.585	6.75437	-0.857747	5.44669
	107.585	6.75437	-0.836359	5.44669
	107.585	6.75437	-0.840452	5.44669
	107.585	6.75437	-0.866498	5.44669
	107.585	6.75437	-0.886474	5.44669
	107.585	6.75437	-0.887249	5.44669
	107.585	6.75437	-0.872866	5.44669
	107.585	6.75437	-0.857491	5.44669
	107.585	6.80356	-0.862597	5.44669
	107.585	6.93034	-0.87909	5.44669
	107.585	6.98277	-0.885591	5.44669
	107.585	6.86395	-0.874804	5.44669
	107.585	6.78039	-0.858893	5.44669
	107.585	6.8836	-0.862495	5.44669
	107.585	6.97174	-0.870678	5.44669
	107.585	6.87599	-0.865116	5.44669
	107.585	6.74017	-0.874398	5.44669
	107.562	6.75631	-0.898304	5.44669
	107.505	6.9159	-0.892134	5.44669
	107.459	6.99357	-0.8554	5.44669
	107.433	6.87362	-0.830273	5.44669
	107.412	6.7806	-0.830915	5.44669
	107.453	6.92945	-0.847687	5.44669
	107.528	7.14623	-0.871424	5.44669
	107.531	7.10496	-0.878088	5.44669
	107.503	6.89971	-0.857126	5.44669
	107.513	6.90921	-0.83568	5.44669
	107.485	7.09733	-0.832518	5.44669
	107.397	7.09198	-0.838558	5.44669
	107.336	6.91169	-0.842171	5.44669
	107.336	6.91886	-0.841531	5.44669
	107.357	7.1463	-0.839977	5.44669
	107.366	7.31361	-0.839554	5.44669
	107.362	7.31466	-0.839929	5.44669
	107.357	7.2575	-0.848107	5.44669
	107.357	7.23348	-0.868387	5.44669
	107.358	7.24379	-0.876665	5.44669
	107.359	7.25665	-0.857609	5.44669
	107.359	7.25837	-0.836388	5.44669
	107.358	7.25453	-0.832642	5.44669
	107.358	7.2523	-0.838358	5.44669
	107.358	7.25274	-0.842043	5.44669
	107.358	7.25371	-0.841548	5.44669
	107.358	7.25396	-0.84003	5.44669
	107.358	7.25372	-0.847441	5.44669
	107.358	7.25353	-0.875943	5.44669
	107.358	7.25354	-0.904926	5.44669
	107.358	7.25361	-0.89431	5.44669
	107.336	7.25364	-0.86182	5.44669
	107.256	7.25362	-0.857046	5.44669
	107.153	7.25361	-0.867396	5.44669
	107.103	7.25361	-0.857814	5.44669
	107.114	7.25361	-0.839778	5.44669
	107.135	7.25361	-0.833991	5.44669
	107.14	7.25361	-0.837718	5.44669
	107.134	7.25361	-0.841295	5.44669
	107.13	7.25361	-0.841462	5.44669
	107.131	7.25361	-0.84813	5.44669
	107.11	7.25361	-0.867852	5.44268
	107.053	7.25361	-0.876433	5.43234
	107.007	7.25361	-0.857702	5.42806
	107.003	7.25361	-0.83651	5.43775
	107.017	7.25361	-0.83266	5.44858
	107.002	7.25361	-0.846193	5.4505
	106.964	7.25361	-0.878048	5.44759
	106.972	7.25361	-0.914123	5.44571
	106.992	7.25361	-0.922273	5.44595
	106.953	7.25361	-0.889943	5.44673
	106.901	7.25361	-0.846261	5.44696
	106.888	7.25361	-0.827271	5.44679
	106.9	7.25361	-0.832914	5.44663
	106.91	7.3028	-0.841721	5.44663
	106.91	7.47877	-0.851227	5.44668
	106.906	7.70716	-0.869058	5.44671
	106.905	7.81674	-0.883709	5.4467
	106.905	7.79357	-0.885179	5.44668
	106.906	7.74683	-0.872982	5.44668
	106.906	7.7358	-0.850404	5.44669
	106.884	7.74783	-0.834728	5.44669
	106.804	7.75681	-0.842387	5.44669
	106.7	7.75629	-0.867889	5.44669
	106.651	7.75288	-0.886369	5.44669
	106.661	7.75164	-0.88671	5.44669
	106.682	7.75233	-0.872678	5.44669
	106.687	7.75306	-0.849733	5.44669
	106.682	7.75312	-0.834555	5.44669
	106.678	7.75289	-0.834682	5.44669
	106.678	7.75277	-0.839865	5.44669
	106.68	7.7528	-0.841949	5.44669
	106.68	7.75286	-0.840973	5.44669
	106.68	7.75287	-0.839822	5.44669
	106.679	7.75285	-0.839687	5.44669
	106.679	7.75284	-0.84004	5.44669
	106.68	7.75284	-0.840235	5.44669
	106.68	7.75285	-0.840192	5.44669
	106.68	7.75285	-0.840104	5.44669
	106.68	7.75285	-0.840083	5.44669
	106.68	7.75285	-0.840105	5.44669
	106.68	7.75285	-0.840122	5.44669
	106.68	7.75285	-0.847992	5.44669
	106.68	7.75285	-0.876141	5.44669
	106.68	7.75285	-0.904813	5.44669
	106.657	7.75285	-0.894192	5.44669
	106.6	7.75285	-0.85394	5.44669
	106.554	7.75285	-0.828929	5.44669
	106.528	7.75285	-0.830871	5.44669
	106.484	7.75285	-0.840275	5.44669
	106.445	7.75285	-0.843477	5.44669
	106.44	7.75285	-0.841467	5.44669
	106.451	7.75285	-0.839487	5.44669
	106.457	7.75285	-0.847242	5.44669
	106.456	7.75285	-0.868182	5.44669
	106.453	7.75285	-0.876887	5.44669
	106.452	7.75285	-0.857775	5.44669
	106.453	7.75285	-0.836379	5.44669
	106.431	7.75285	-0.84045	5.44669
	106.351	7.75285	-0.874361	5.44669
	106.248	7.75285	-0.906756	5.44669
	106.22	7.75285	-0.90351	5.44669
	106.288	7.75285	-0.882012	5.44669
	106.333	7.75285	-0.864924	5.44669
	106.284	7.75285	-0.856074	5.44669
	106.219	7.75285	-0.864834	5.44669
	106.204	7.75285	-0.880532	5.44669
	106.22	7.75285	-0.8854	5.44669
	106.255	7.80204	-0.874212	5.44669
	106.311	7.92881	-0.850842	5.44669
	106.33	7.98124	-0.834475	5.44669
	106.275	7.86243	-0.834254	5.44669
	106.216	7.72967	-0.839714	5.44669
	106.206	7.7553	-0.842038	5.44669
	106.222	7.91778	-0.848935	5.44669
	106.232	8.04247	-0.867984	5.44669
	106.231	8.04736	-0.884073	5.44669
	106.227	8.00674	-0.885714	5.44669
	106.225	8.03744	-0.873076	5.44669
	106.226	8.17095	-0.850254	5.44669
	106.227	8.28197	-0.834632	5.44669
	106.227	8.29147	-0.834529	5.44669
	106.227	8.25765	-0.839774	5.44669
	106.227	8.24036	-0.841965	5.44669
	106.227	8.24519	-0.841012	5.44669
	106.227	8.25336	-0.839833	5.44669
	106.227	8.25507	-0.847549	5.44669
	106.205	8.25288	-0.868187	5.44669
	106.125	8.25136	-0.87678	5.44669
	106.021	8.2515	-0.865599	5.44669
	105.972	8.2521	-0.872424	5.44669
	106.005	8.2523	-0.897304	5.44669
	106.083	8.25217	-0.892417	5.44669
	106.134	8.25204	-0.855874	5.44669
	106.132	8.25203	-0.830371	5.44669
	106.114	8.25208	-0.830788	5.44669
	106.107	8.2521	-0.839728	5.44669
	106.089	8.25209	-0.851148	5.44669
	106.057	8.25208	-0.869734	5.44669
	106.069	8.25208	-0.876149	5.44669
	106.088	8.25208	-0.864785	5.44669
	106.048	8.25208	-0.864436	5.44669
	105.995	8.25208	-0.869389	5.44669
	105.982	8.25208	-0.856014	5.44669
	105.995	8.25208	-0.838314	5.44669
	106.005	8.25208	-0.834017	5.44669
	106.004	8.25208	-0.84612	5.44669
	106.001	8.25208	-0.869664	5.44669
	105.999	8.25208	-0.877908	5.44669
	106	8.25208	-0.857676	5.44669
	106.001	8.25208	-0.835975	5.44669
	106.001	8.25208	-0.832446	5.44669
	106.001	8.25208	-0.838423	5.44669
	106.001	8.25208	-0.84214	5.44669
	106.001	8.25208	-0.841566	5.44669
	106.001	8.25208	-0.840003	5.44669
	106.001	8.25208	-0.839552	5.44669
	106.001	8.25208	-0.839919	5.44669
	106.001	8.25208	-0.840233	5.44669
	106.001	8.25208	-0.840234	5.44669
	105.978	8.25208	-0.840123	5.44669
	105.921	8.25208	-0.840076	5.44669
	105.897	8.25208	-0.840096	5.44669
	105.929	8.25208	-0.840121	5.44669
	105.931	8.25208	-0.847995	5.44669
	105.896	8.30127	-0.868272	5.44669
	105.854	8.42805	-0.876657	5.44669
	105.8	8.48048	-0.857646	5.44669
	105.763	8.41085	-0.844278	5.44669
	105.761	8.40487	-0.860792	5.44669
	105.773	8.43374	-0.874894	5.44669
	105.779	8.39982	-0.859574	5.44669
	105.777	8.41691	-0.837842	5.44669
	105.774	8.4919	-0.840424	5.44669
	105.773	8.52607	-0.865959	5.44669
	105.774	8.51513	-0.878387	5.44669
	105.775	8.49862	-0.859194	5.44669
	105.775	8.49563	-0.83644	5.44669
	105.774	8.50025	-0.832101	5.44669
	105.774	8.50325	-0.838113	5.44669
	105.774	8.55205	-0.850003	5.44669
	105.774	8.6776	-0.869828	5.44669
	105.774	8.77885	-0.876595	5.44669
	105.774	8.78708	-0.857067	5.44669
	105.774	8.7562	-0.836186	5.44669
	105.774	8.7406	-0.840621	5.44669
	105.774	8.74509	-0.866631	5.44669
	105.774	8.75252	-0.878598	5.44669
	105.774	8.75404	-0.859044	5.44669
	105.752	8.75203	-0.836303	5.44669
	105.695	8.75065	-0.832097	5.44669
	105.649	8.75079	-0.83816	5.44669
	105.645	8.75133	-0.850024	5.44669
	105.681	8.75151	-0.86982	5.44669
	105.746	8.7514	-0.876584	5.44669
	105.768	8.75128	-0.864936	5.44669
	105.688	8.75128	-0.872216	5.44669
	105.57	8.75131	-0.897453	5.44669
	105.514	8.75133	-0.892553	5.44669
	105.527	8.75133	-0.863749	5.44669
	105.552	8.75132	-0.858479	5.44669
	105.557	8.75131	-0.867312	5.44669
	105.551	8.75132	-0.857269	5.44669
	105.546	8.75132	-0.83958	5.44669
	105.546	8.75132	-0.841972	5.44669
	105.548	8.75132	-0.865991	5.44669
	105.549	8.75132	-0.885721	5.44669
	105.548	8.75132	-0.887114	5.44669
	105.548	8.75132	-0.873077	5.44669
	105.548	8.80051	-0.857628	5.44669
	105.526	8.92728	-0.862579	5.44669
	105.468	8.97972	-0.871163	5.44669
	105.422	8.8609	-0.857419	5.44669
	105.396	8.77733	-0.846143	5.44669
	105.375	8.88054	-0.861656	5.44669
	105.394	9.01787	-0.874593	5.44669
	105.412	9.09809	-0.859141	5.44669
	105.369	9.19067	-0.837768	5.44669
	105.315	9.218	-0.832676	5.44669
	105.303	9.05168	-0.845753	5.44669
	105.317	8.85097	-0.869987	5.44669
	105.326	8.90519	-0.878174	5.44669
	105.326	9.15935	-0.857672	5.44669
	105.322	9.32108	-0.835879	5.44669
	105.32	9.31029	-0.832407	5.44669
	105.321	9.25015	-0.846311	5.44669
	105.322	9.2291	-0.870316	5.44669
	105.322	9.2417	-0.878113	5.44669
	105.322	9.25447	-0.85753	5.44669
	105.322	9.25534	-0.83584	5.44669
	105.322	9.25117	-0.840312	5.44669
	105.322	9.24911	-0.874495	5.44669
	105.322	9.24973	-0.906861	5.44669
	105.3	9.25072	-0.895636	5.44669
	105.242	9.25092	-0.853818	5.44669
	105.218	9.25065	-0.828364	5.44669
	105.25	9.25046	-0.830678	5.44669
	105.23	9.25048	-0.840395	5.44669
	105.137	9.25056	-0.843595	5.44669
	105.072	9.25058	-0.841474	5.44669
	105.072	9.25056	-0.839447	5.44669
	105.094	9.25055	-0.839352	5.44669
	105.103	9.25055	-0.847903	5.44669
	105.099	9.25055	-0.868507	5.44669
	105.094	9.25056	-0.876788	5.44669
	105.094	9.25056	-0.857618	5.44669
	105.095	9.25055	-0.836348	5.44669
	105.096	9.25055	-0.832623	5.44669
	105.096	9.25055	-0.838364	5.44669
	105.095	9.25055	-0.842052	5.44669
	105.095	9.25055	-0.84155	5.44669
	105.095	9.25055	-0.840027	5.44669
	105.096	9.25055	-0.839568	5.44669
	105.096	9.25055	-0.839917	5.44669
	105.096	9.25055	-0.840226	5.44669
	105.073	9.25055	-0.848102	5.44669
	104.993	9.25055	-0.86828	5.44669
	104.912	9.25055	-0.876622	5.44669
	104.942	9.25055	-0.857629	5.44669
	105.034	9.25055	-0.836412	5.44669
	105.025	9.25055	-0.832645	5.44669
	104.938	9.25055	-0.838351	5.44669
	104.92	9.25055	-0.842039	5.44669
	104.945	9.25055	-0.841549	5.44669
	104.94	9.25055	-0.840032	5.44669
	104.948	9.25055	-0.83957	5.44669
	104.956	9.25055	-0.839916	5.44669
	104.912	9.25055	-0.840225	5.44669
	104.862	9.25055	-0.848102	5.44669
	104.852	9.25055	-0.86828	5.44669
	104.865	9.25055	-0.876622	5.44669
	104.874	9.25055	-0.857629	5.44669
	104.873	9.29974	-0.836412	5.44669
	104.869	9.42652	-0.840516	5.44669
	104.868	9.47895	-0.866506	5.44669
	104.869	9.36013	-0.886454	5.44669
	104.869	9.27657	-0.887238	5.44669
	104.869	9.37978	-0.872869	5.44669
	104.869	9.46792	-0.849625	5.44669
	104.869	9.37217	-0.834442	5.44669
	104.869	9.28554	-0.842544	5.44669
	104.869	9.37926	-0.868057	5.44669
	104.869	9.46451	-0.886383	5.44669
	104.869	9.37093	-0.886657	5.44669
	104.869	9.23704	-0.872651	5.44669
	104.869	9.25322	-0.84974	5.44669
	104.869	9.41214	-0.834568	5.44669
	104.869	9.48951	-0.834685	5.44669
	104.869	9.41887	-0.847732	5.44669
	104.847	9.45278	-0.870102	5.44669
	104.767	9.65408	-0.885389	5.44669
	104.686	9.80119	-0.885512	5.44669
	104.694	9.75392	-0.872524	5.44669
	104.728	9.57753	-0.850094	5.44669
	104.695	9.50394	-0.834761	5.44669
	104.662	9.58238	-0.83464	5.44669
	104.704	9.59958	-0.839774	5.44669
	104.74	9.57228	-0.841926	5.44669
	104.696	9.65207	-0.840996	5.44669
	104.636	9.75979	-0.847711	5.44669
	104.622	9.78679	-0.867842	5.44669
	104.637	9.76143	-0.876578	5.44669
	104.648	9.74146	-0.857766	5.44669
	104.647	9.74216	-0.836485	5.44669
	104.643	9.74955	-0.832627	5.44669
	104.641	9.7524	-0.838317	5.44669
	104.642	9.75097	-0.842031	5.44669
	104.643	9.74936	-0.841557	5.44669
	104.621	9.7	-0.840038	5.44669
	104.563	9.57373	-0.83957	5.44669
	104.539	9.52157	-0.839914	5.44669
	104.593	9.64032	-0.848095	5.44669
	104.653	9.77295	-0.868388	5.44669
	104.664	9.79648	-0.87667	5.44669
	104.648	9.76081	-0.857611	5.44669
	104.615	9.73776	-0.836387	5.44669
	104.537	9.74083	-0.832642	5.44669
	104.438	9.75031	-0.838358	5.44669
	104.389	9.75319	-0.842043	5.44669
	104.399	9.75103	-0.841548	5.44669
	104.419	9.7491	-0.847901	5.44669
	104.424	9.74906	-0.867725	5.44669
	104.419	9.74973	-0.876462	5.44669
	104.415	9.75002	-0.86563	5.44669
	104.437	9.74991	-0.864679	5.44669
	104.496	9.74976	-0.869191	5.44669
	104.521	9.74973	-0.855845	5.44669
	104.467	9.74978	-0.838314	5.44669
	104.406	9.74981	-0.834077	5.44669
	104.395	9.7498	-0.846146	5.44669
	104.412	9.74979	-0.869653	5.44669
	104.422	9.74979	-0.877894	5.44669
	104.421	9.74979	-0.857674	5.44669
	104.416	9.74979	-0.835979	5.44669
	104.415	9.74979	-0.832448	5.44669
	104.416	9.74979	-0.838422	5.44669
	104.417	9.74979	-0.842139	5.44669
	104.417	9.74979	-0.841565	5.44669
	104.417	9.74979	-0.840003	5.44669
	104.417	9.74979	-0.847423	5.44669
	104.417	9.74979	-0.875945	5.44669
	104.417	9.74979	-0.912804	5.44669
	104.417	9.74979	-0.922468	5.44669
	104.417	9.74979	-0.890493	5.44669
	104.417	9.74979	-0.854293	5.44669
	104.417	9.74979	-0.855299	5.44669
	104.417	9.74979	-0.869348	5.44669
	104.417	9.74979	-0.859254	5.44669
	104.417	9.74979	-0.839687	5.44669
	104.417	9.74979	-0.833441	5.44669
	104.417	9.74979	-0.83752	5.44669
	104.417	9.74979	-0.841408	5.44669
	104.417	9.74979	-0.84158	5.44669
	104.394	9.79898	-0.840269	5.44669
	104.315	9.97495	-0.839659	5.44669
	104.211	10.1542	-0.839869	5.44669
	104.161	10.0878	-0.840174	5.44669
	104.172	9.8362	-0.840227	5.44669
	104.193	9.72907	-0.840141	5.44669
	104.198	9.91717	-0.840086	5.44669
	104.193	10.1552	-0.847964	5.44669
	104.189	10.158	-0.868272	5.44669
	104.189	10.0698	-0.876668	5.44669
	104.19	10.1295	-0.857651	5.44669
	104.191	10.2505	-0.836405	5.44669
	104.191	10.2902	-0.832635	5.44669
	104.19	10.2654	-0.838349	5.44669
	104.19	10.2412	-0.842042	5.44669
	104.19	10.2399	-0.841551	5.44669
	104.19	10.248	-0.840032	5.44669
	104.19	10.2518	-0.83957	5.44669
	104.19	10.2506	-0.839916	5.44669
	104.19	10.2487	-0.840225	5.44669
	104.19	10.2483	-0.840232	5.44669
	104.19	10.2489	-0.847995	5.44669
	104.19	10.2492	-0.868233	5.44669
	104.19	10.2492	-0.876641	5.44669
	104.19	10.249	-0.857653	5.44669
	104.168	10.249	-0.836416	5.44669
	104.111	10.249	-0.832638	5.44669
	104.087	10.249	-0.838347	5.44669
	104.141	10.249	-0.842039	5.44669
	104.179	10.249	-0.841551	5.44669
	104.109	10.249	-0.840032	5.44669
	103.99	10.249	-0.83957	5.44669
	103.93	10.249	-0.839916	5.44669
	103.942	10.249	-0.840225	5.44669
	103.967	10.249	-0.840232	5.44669
	103.973	10.249	-0.840124	5.44669
	103.967	10.249	-0.840077	5.44669
	103.962	10.249	-0.840096	5.44669
	103.962	10.249	-0.847991	5.44669
	103.964	10.249	-0.868279	5.44669
	103.965	10.249	-0.876662	5.44669
	103.964	10.249	-0.857646	5.44669
	103.964	10.249	-0.844276	5.44669
	103.964	10.249	-0.860792	5.44669
	103.964	10.249	-0.874895	5.44669
	103.964	10.2982	-0.859575	5.44669
	103.964	10.425	-0.837842	5.44669
	103.964	10.4774	-0.832553	5.44669
	103.964	10.4078	-0.845675	5.44669
	103.964	10.4018	-0.869998	5.44669
	103.964	10.4307	-0.886077	5.44669
	103.964	10.3476	-0.885837	5.44669
	103.964	10.2871	-0.872416	5.44669
	103.964	10.4364	-0.849933	5.44669
	103.964	10.691	-0.842603	5.44669
	103.964	10.8208	-0.86284	5.44669
	103.964	10.7475	-0.876348	5.44669
	103.964	10.5665	-0.859456	5.44669
	103.942	10.5001	-0.837276	5.44669
	103.862	10.6325	-0.832358	5.44669
	103.781	10.7759	-0.837924	5.44669
	103.789	10.7991	-0.841962	5.44669
	103.823	10.7594	-0.841668	5.44669
	103.79	10.7348	-0.840109	5.44669
	103.735	10.7387	-0.83956	5.44669
	103.719	10.749	-0.839884	5.44669
	103.731	10.752	-0.840215	5.44669
	103.742	10.7496	-0.840239	5.44669
	103.742	10.7475	-0.840131	5.44669
	103.738	10.7475	-0.847948	5.44669
	103.736	10.7482	-0.87612	5.44669
	103.737	10.7485	-0.904819	5.44669
	103.738	10.7484	-0.894202	5.44669
	103.738	10.7482	-0.853942	5.44669
	103.738	10.7482	-0.828926	5.44669
	103.738	10.7483	-0.830869	5.44669
	103.738	10.7483	-0.848146	5.44669
	103.738	10.7483	-0.871633	5.44669
	103.738	10.7483	-0.878012	5.44669
	103.738	10.7483	-0.86489	5.44669
	103.738	10.7483	-0.863818	5.44669
	103.715	10.7483	-0.869093	5.44669
	103.658	10.7483	-0.85611	5.44669
	103.612	10.7483	-0.83846	5.44669
	103.586	10.7483	-0.834044	5.44669
	103.543	10.7483	-0.838209	5.44669
	103.504	10.7483	-0.841482	5.44669
	103.498	10.7483	-0.841366	5.44669
	103.509	10.7483	-0.848024	5.44669
	103.515	10.7483	-0.867842	5.44669
	103.514	10.7483	-0.876466	5.44669
	103.511	10.7483	-0.85772	5.44669
	103.51	10.7483	-0.844376	5.44669
	103.511	10.7483	-0.860808	5.44669
	103.512	10.7483	-0.874866	5.44669
	103.489	10.7483	-0.859557	5.44669
	103.432	10.7483	-0.837845	5.44669
	103.408	10.7483	-0.832561	5.44669
	103.462	10.7483	-0.837806	5.44669
	103.5	10.7975	-0.841841	5.44669
	103.431	10.9242	-0.841659	5.44669
	103.333	10.9767	-0.848019	5.44669
	103.331	10.907	-0.875606	5.44669
	103.366	10.9011	-0.904579	5.44669
	103.338	10.9299	-0.894284	5.44669
	103.284	10.8468	-0.854062	5.44669
	103.267	10.7863	-0.828947	5.44669
	103.278	10.8865	-0.830835	5.44669
	103.289	11.0143	-0.840254	5.44669
	103.289	11.0424	-0.84348	5.44669
	103.286	11.0104	-0.841476	5.44669
	103.284	11.0364	-0.839489	5.44669
	103.285	11.1649	-0.847239	5.44669
	103.285	11.2755	-0.876051	5.44669
	103.285	11.2866	-0.905043	5.44669
	103.285	11.2536	-0.89432	5.44669
	103.285	11.2361	-0.853913	5.44669
	103.285	11.2405	-0.828871	5.44669
	103.285	11.2486	-0.830857	5.44669
	103.285	11.2504	-0.84029	5.44669
	103.285	11.2483	-0.843488	5.44669
	103.263	11.2468	-0.841467	5.44669
	103.205	11.2469	-0.839482	5.44669
	103.182	11.2475	-0.839369	5.44669
	103.236	11.2477	-0.840027	5.44669
	103.273	11.2476	-0.840343	5.44669
	103.227	11.2475	-0.840241	5.44669
	103.164	11.2475	-0.840087	5.44669
	103.128	11.2475	-0.847929	5.44669
	103.086	11.2475	-0.876127	5.44669
	103.051	11.2475	-0.90483	5.44669
	103.047	11.2475	-0.894204	5.44669
	103.057	11.2475	-0.86181	5.44669
	103.062	11.2475	-0.85708	5.44669
	103.061	11.2475	-0.867414	5.44669
	103.059	11.2475	-0.86568	5.44669
	103.058	11.2475	-0.867925	5.44669
	103.059	11.2475	-0.870534	5.44669
	103.059	11.2475	-0.855254	5.44669
	103.059	11.2475	-0.837589	5.44669
	103.059	11.2475	-0.833984	5.44669
	103.059	11.2475	-0.838493	5.44669
	103.059	11.2475	-0.841623	5.44669
	103.059	11.2475	-0.849195	5.44669
	103.059	11.2475	-0.868241	5.44669
	103.059	11.2475	-0.876218	5.44669
	103.059	11.2475	-0.857473	5.44669
	103.059	11.2475	-0.844361	5.44669
	103.059	11.2475	-0.860889	5.44669
	103.059	11.2475	-0.882776	5.44669
	103.059	11.2475	-0.8877	5.44669
	103.059	11.2475	-0.882242	5.44669
	103.037	11.2475	-0.878246	5.44669
	102.957	11.2475	-0.870648	5.44669
	102.853	11.2475	-0.851899	5.44669
	102.826	11.2475	-0.836185	5.44669
	102.894	11.2475	-0.842466	5.44669
	102.939	11.2967	-0.867405	5.44669
	102.89	11.4235	-0.878267	5.44669
	102.824	11.5251	-0.85863	5.44669
	102.81	11.533	-0.836247	5.44669
	102.826	11.4527	-0.840091	5.44669
	102.838	11.3103	-0.866387	5.44669
	102.837	11.2133	-0.878685	5.44669
	102.833	11.2128	-0.859167	5.44669
	102.831	11.2454	-0.836323	5.44669
	102.832	11.259	-0.832062	5.44669
	102.833	11.3023	-0.838138	5.44669
	102.833	11.4217	-0.842157	5.44669
	102.81	11.5224	-0.841674	5.44669
	102.753	11.5817	-0.840042	5.44669
	102.729	11.6294	-0.847401	5.44669
	102.761	11.5884	-0.868051	5.44669
	102.741	11.548	-0.884646	5.4507
	102.648	11.643	-0.88593	5.46104
	102.605	11.7618	-0.872963	5.46531
	102.662	11.7388	-0.858	5.45562
	102.731	11.5332	-0.862775	5.4448
	102.744	11.2833	-0.871113	5.44287
	102.703	11.2245	-0.865199	5.44579
	102.634	11.3828	-0.874278	5.44767
	102.589	11.5341	-0.898225	5.44742
	102.59	11.6005	-0.892144	5.44664
	102.606	11.6824	-0.863303	5.44641
	102.612	11.7101	-0.858438	5.44658
	102.609	11.5969	-0.867453	5.44674
	102.605	11.5245	-0.857343	5.44675
	102.605	11.6304	-0.83956	5.44669
	102.606	11.7649	-0.834067	5.44667
	102.607	11.7938	-0.837828	5.44668
	102.607	11.7597	-0.841314	5.44669
	102.606	11.7354	-0.841431	5.44669
	102.606	11.7374	-0.84024	5.44669
	102.606	11.7468	-0.839699	5.44669
	102.606	11.7501	-0.839896	5.44669
	102.606	11.7481	-0.840171	5.44669
	102.606	11.7461	-0.840216	5.44669
	102.606	11.746	-0.848008	5.44669
	102.606	11.7466	-0.868244	5.44669
	102.606	11.747	-0.876641	5.44669
	102.606	11.7469	-0.86552	5.44669
	102.606	11.7467	-0.86457	5.44669
	102.606	11.7467	-0.869184	5.44669
	102.606	11.7467	-0.855881	5.44669
	102.606	11.7467	-0.838331	5.44669
	102.606	11.7467	-0.834072	5.44669
	102.606	11.7467	-0.846137	5.44669
	102.606	11.7467	-0.869652	5.44669
	102.606	11.7467	-0.877897	5.44669
	102.606	11.7467	-0.865546	5.44669
	102.606	11.7467	-0.864134	5.44268
	102.606	11.7467	-0.868992	5.43234
	102.606	11.7467	-0.855955	5.42806
	102.606	11.7467	-0.846301	5.43775
	102.606	11.7467	-0.862242	5.44858
	102.606	11.7467	-0.874782	5.4505
	102.606	11.7467	-0.859012	5.44759
	102.606	11.7467	-0.837646	5.44571
	102.606	11.7467	-0.832671	5.44595
	102.606	11.7467	-0.845794	5.44673
	102.606	11.7467	-0.870006	5.44696
	102.606	11.7467	-0.878167	5.44679
	102.606	11.7467	-0.857663	5.44663
	102.606	11.7467	-0.843748	5.44663
	102.606	11.7467	-0.860565	5.44668
	102.606	11.7467	-0.874987	5.44671
	102.606	11.7467	-0.867565	5.4467
	102.606	11.7467	-0.866015	5.44668
	102.606	11.7467	-0.869063	5.44668
	102.606	11.7467	-0.855316	5.44669
	102.606	11.7467	-0.838138	5.44669
	102.606	11.7467	-0.842062	5.44669
	102.606	11.7467	-0.866541	5.44669
	102.606	11.7467	-0.878048	5.44669
	102.606	11.7467	-0.858846	5.44669
	102.606	11.7467	-0.836415	5.44669
	102.606	11.7467	-0.840085	5.44669
	102.606	11.7467	-0.866325	5.44669
	102.606	11.7467	-0.878661	5.44669
	102.606	11.7467	-0.859179	5.44669
	102.606	11.7467	-0.836337	5.44669
	102.606	11.7467	-0.832063	5.44669
	102.606	11.7467	-0.838134	5.44669
	102.606	11.7467	-0.842155	5.44669
	102.606	11.6975	-0.841675	5.44669
	102.606	11.5708	-0.840043	5.44669
	102.606	11.5183	-0.83953	5.44268
	102.606	11.6372	-0.847766	5.43234
	102.606	11.7699	-0.868386	5.42806
	102.606	11.7935	-0.884657	5.43775
	102.606	11.7578	-0.885815	5.44858
	102.606	11.7347	-0.880782	5.4505
	102.606	11.7378	-0.878304	5.44759
	102.606	11.7473	-0.871191	5.44571
	102.606	11.7501	-0.852106	5.44595
	102.606	11.748	-0.836079	5.44673
	102.606	11.746	-0.834477	5.44696
	102.606	11.746	-0.847108	5.44679
	102.606	11.7467	-0.869915	5.44663
	102.606	11.747	-0.877661	5.44663
	102.606	11.7469	-0.857483	5.44668
	102.606	11.7467	-0.835982	5.44671
	102.606	11.7467	-0.840388	5.4467
	102.606	11.7467	-0.874476	5.44668
	102.606	11.7467	-0.914697	5.44668
	102.606	11.6976	-0.923784	5.44669
	102.606	11.5708	-0.898242	5.44669
	102.606	11.5183	-0.874059	5.44669
	102.606	11.6372	-0.871385	5.44669
	102.606	11.7699	-0.878603	5.44669
	102.606	11.7935	-0.882536	5.44669
	102.606	11.7578	-0.881612	5.44669
	102.606	11.7347	-0.879825	5.44669
	102.606	11.7378	-0.879406	5.44669
	102.606	11.7473	-0.871994	5.44669
	102.606	11.7501	-0.852051	5.44669
	102.606	11.748	-0.83577	5.44669
	102.606	11.746	-0.842238	5.44669
	102.606	11.746	-0.867457	5.44669
	102.606	11.7467	-0.886241	5.44669
	102.606	11.747	-0.88681	5.44669
	102.606	11.7469	-0.880636	5.44669
	102.606	11.7467	-0.87789	5.44669
	102.606	11.7467	-0.871069	5.44669
	102.606	11.7467	-0.852202	5.44669
	102.606	11.6976	-0.836162	5.44669
	102.606	11.5708	-0.834478	5.44669
	102.606	11.5183	-0.847079	5.44669
	102.606	11.6372	-0.869902	5.44669
	102.606	11.7699	-0.877667	5.44669
	102.606	11.7935	-0.85749	5.44669
	102.606	11.7086	-0.835983	5.44669
	102.606	11.5587	-0.832515	5.44669
	102.606	11.5094	-0.84632	5.44669
	102.606	11.6377	-0.870282	5.44669
	102.606	11.7733	-0.878095	5.44669
	102.606	11.7947	-0.865406	5.44669
	102.606	11.7571	-0.871875	5.44669
	102.606	11.734	-0.897143	5.44669
	102.606	11.7377	-0.892545	5.44669
	102.606	11.7475	-0.863855	5.44669
	102.606	11.7503	-0.858527	5.44669
	102.606	11.7479	-0.867294	5.44669
	102.606	11.746	-0.857245	5.44669
	102.606	11.746	-0.839576	5.44669
	102.606	11.7467	-0.834109	5.44669
	102.606	11.747	-0.837839	5.44669
	102.606	11.7469	-0.841304	5.44669
	102.606	11.7467	-0.841423	5.44669
	102.606	11.7467	-0.84024	5.44669
	102.606	11.7467	-0.839702	5.44669
	102.606	11.6976	-0.839897	5.44669
	102.606	11.5708	-0.84017	5.44669
	102.606	11.4691	-0.848086	5.44669
	102.606	11.4612	-0.876163	5.44669
	102.606	11.5415	-0.904789	5.44669
	102.629	11.6347	-0.894174	5.44669
	102.686	11.5558	-0.861812	5.44669
	102.71	11.3279	-0.864962	5.44669
	102.656	11.2349	-0.895574	5.44669
	102.596	11.4204	-0.902223	5.44669
	102.585	11.7015	-0.885456	5.44669
	102.601	11.7803	-0.866826	5.44669
	102.634	11.6192	-0.847776	5.44669
	102.712	11.5089	-0.835824	5.44669
	102.789	11.6159	-0.843781	5.44669
	102.78	11.7644	-0.868084	5.44669
	102.725	11.7987	-0.885955	5.44669
	102.701	11.7127	-0.894338	5.44669
	102.732	11.5586	-0.90875	5.44669
	102.802	11.4586	-0.914539	5.44669
	102.85	11.4611	-0.888661	5.44669
	102.85	11.5452	-0.848482	5.44669
	102.834	11.6363	-0.828658	5.44669
	102.827	11.6043	-0.832705	5.44669
	102.83	11.503	-0.841141	5.44669
	102.833	11.4139	-0.843187	5.44669
	102.834	11.3051	-0.841038	5.44669
	102.833	11.2249	-0.83941	5.44669
	102.832	11.2195	-0.839491	5.44669
	102.832	11.2441	-0.840104	5.44669
	102.833	11.2561	-0.840332	5.44669
	102.833	11.2523	-0.840209	5.44669
	102.833	11.2465	-0.840077	5.44669
	102.833	11.2454	-0.847936	5.44669
	102.833	11.247	-0.868263	5.44669
	102.855	11.248	-0.876674	5.44669
	102.912	11.2479	-0.857657	5.44669
	102.958	11.2475	-0.836405	5.44669
	102.962	11.2473	-0.832633	5.44669
	102.948	11.2474	-0.838348	5.44669
	102.963	11.2475	-0.842042	5.44669
	103.023	11.2475	-0.841551	5.44669
	103.072	11.2475	-0.840032	5.44669
	103.076	11.2475	-0.839569	5.44669
	103.061	11.2475	-0.839916	5.44669
	103.054	11.2475	-0.840225	5.44669
	103.056	11.2475	-0.840232	5.44669
	103.059	11.2475	-0.840124	5.44669
	103.06	11.2475	-0.847948	5.44669
	103.059	11.2475	-0.868251	5.44669
	103.059	11.2475	-0.884536	5.44669
	103.059	11.2475	-0.885813	5.44669
	103.059	11.2475	-0.872953	5.44669
	103.059	11.2475	-0.858038	5.44669
	103.059	11.2475	-0.862795	5.44669
	103.059	11.2475	-0.871108	5.44669
	103.059	11.2475	-0.857319	5.44669
	103.059	11.2475	-0.846121	5.44669
	103.059	11.2475	-0.861682	5.44669
	103.059	11.2475	-0.874612	5.44669
	103.059	11.2475	-0.85914	5.44669
	103.059	11.2475	-0.837761	5.44669
	103.059	11.2475	-0.832673	5.44669
	103.059	11.2475	-0.837883	5.44669
	103.059	11.2475	-0.841833	5.44669
	103.059	11.2475	-0.841629	5.44669
	103.081	11.2475	-0.840138	5.44669
	103.161	11.2475	-0.839587	5.44669
	103.264	11.2475	-0.839885	5.44669
	103.314	11.2475	-0.840206	5.44669
	103.281	11.2475	-0.848105	5.44669
	103.203	11.2475	-0.868288	5.44669
	103.174	11.2475	-0.876624	5.44669
	103.233	11.2475	-0.857627	5.44669
	103.297	11.2475	-0.844281	5.44669
	103.308	11.2475	-0.860801	5.44669
	103.29	11.2475	-0.874896	5.44669
	103.279	11.2475	-0.859572	5.44669
	103.281	11.2475	-0.845711	5.44669
	103.286	11.2475	-0.860709	5.44669
	103.287	11.2475	-0.874349	5.44669
	103.286	11.2475	-0.859376	5.44669
	103.285	11.2475	-0.837953	5.44669
	103.285	11.2475	-0.83267	5.44669
	103.285	11.2475	-0.837814	5.44669
	103.285	11.2475	-0.849676	5.44669
	103.285	11.2475	-0.869797	5.44669
	103.285	11.2475	-0.876699	5.44669
	103.285	11.2475	-0.857122	5.44669
	103.285	11.1983	-0.836172	5.44669
	103.285	11.0715	-0.832725	5.44669
	103.285	11.0191	-0.84634	5.44669
	103.285	11.0887	-0.870215	5.44669
	103.285	11.0455	-0.87806	5.44669
	103.285	10.8407	-0.857544	5.44669
	103.285	10.6954	-0.835865	5.44669
	103.307	10.7447	-0.832447	5.44669
	103.387	10.9213	-0.838462	5.44669
	103.468	11.0434	-0.842156	5.44669
	103.438	11.0422	-0.841558	5.44669
	103.324	10.9508	-0.839994	5.44669
	103.276	10.807	-0.847422	5.44669
	103.339	10.7133	-0.868077	5.44669
	103.411	10.7147	-0.876779	5.44669
	103.424	10.747	-0.857767	5.44669
	103.404	10.7597	-0.836414	5.44669
	103.414	10.7535	-0.832597	5.44669
	103.473	10.7464	-0.83833	5.44669
	103.524	10.7948	-0.842047	5.44669
	103.53	10.9238	-0.84156	5.44669
	103.514	11.0266	-0.847904	5.44669
	103.506	11.0343	-0.867723	5.44669
	103.508	10.9534	-0.876459	5.44669
	103.512	10.8109	-0.857759	5.44669
	103.513	10.714	-0.836524	5.44669
	103.512	10.7136	-0.832646	5.44669
	103.511	10.7462	-0.838311	5.44669
	103.511	10.7598	-0.849892	5.44669
	103.511	10.7538	-0.877582	5.44669
	103.512	10.7465	-0.904741	5.44669
	103.512	10.7455	-0.901521	5.44669
	103.511	10.7478	-0.881894	5.44669
	103.511	10.749	-0.865582	5.44669
	103.534	10.7488	-0.848521	5.44669
	103.591	10.7482	-0.836578	5.44669
	103.637	10.7481	-0.835961	5.44669
	103.663	10.7482	-0.839682	5.44669
	103.707	10.7483	-0.841418	5.44669
	103.746	10.7483	-0.848686	5.44669
	103.751	10.7483	-0.868101	5.44669
	103.74	10.7482	-0.87634	5.44669
	103.734	10.7483	-0.857574	5.44669
	103.735	10.7483	-0.836489	5.44669
	103.738	10.7483	-0.832697	5.44669
	103.739	10.7483	-0.838345	5.44669
	103.738	10.7483	-0.842018	5.44669
	103.738	10.7483	-0.841542	5.44669
	103.738	10.7483	-0.840036	5.44669
	103.738	10.7483	-0.839575	5.44669
	103.738	10.7483	-0.839916	5.44669
	103.738	10.7483	-0.848094	5.44669
	103.738	10.7483	-0.868386	5.44669
	103.738	10.7483	-0.87667	5.44669
	103.738	10.7483	-0.857611	5.44669
	103.738	10.7483	-0.836388	5.44669
	103.738	10.7483	-0.832642	5.44669
	103.76	10.7483	-0.838358	5.44669
	103.818	10.7483	-0.842043	5.44669
	103.841	10.6991	-0.841548	5.44669
	103.787	10.5723	-0.84003	5.44669
	103.727	10.5199	-0.83957	5.44669
	103.717	10.6387	-0.839917	5.44669
	103.755	10.7222	-0.848096	5.44669
	103.845	10.5698	-0.868387	5.44669
	103.947	10.3057	-0.876669	5.44669
	103.993	10.2223	-0.857611	5.44669
	103.981	10.4245	-0.836388	5.44669
	103.961	10.7091	-0.832642	5.44669
	103.957	10.7834	-0.838358	5.44669
	103.962	10.5701	-0.842043	5.44669
	103.966	10.284	-0.849419	5.44669
	103.966	10.2131	-0.868185	5.44669
	103.964	10.3792	-0.876115	5.44669
	103.964	10.4888	-0.85745	5.44669
	103.964	10.3797	-0.836517	5.44669
	103.964	10.2307	-0.832753	5.44669
	103.964	10.1968	-0.838359	5.44669
	103.964	10.234	-0.842004	5.44669
	103.964	10.2613	-0.841531	5.44669
	103.964	10.3087	-0.840037	5.44669
	103.964	10.425	-0.839579	5.44669
	103.964	10.4737	-0.839918	5.44669
	103.964	10.357	-0.840223	5.44669
	103.964	10.2265	-0.84023	5.44669
	103.964	10.2031	-0.840125	5.44669
	103.964	10.2381	-0.847949	5.44669
	103.964	10.2608	-0.868251	5.44669
	103.964	10.2579	-0.876665	5.44669
	103.986	10.2485	-0.857657	5.44669
	104.066	10.2457	-0.836409	5.44669
	104.17	10.2478	-0.832634	5.44669
	104.197	10.2497	-0.846218	5.44669
	104.107	10.2497	-0.878067	5.44669
	103.982	10.2491	-0.906252	5.44669
	103.927	10.2488	-0.89411	5.44669
	103.943	10.2489	-0.853395	5.44669
	103.991	10.2491	-0.828729	5.44669
	104.075	10.2491	-0.830981	5.44669
	104.172	10.1998	-0.840392	5.44669
	104.217	10.073	-0.843486	5.44669
	104.207	10.0206	-0.849301	5.44669
	104.188	10.1394	-0.875494	5.44669
	104.183	10.2722	-0.911947	5.44669
	104.188	10.2958	-0.93014	5.44669
	104.192	10.2109	-0.926741	5.44669
	104.192	10.061	-0.911286	5.44669
	104.19	9.96247	-0.881211	5.44669
	104.19	9.91481	-0.846566	5.44669
	104.19	9.82206	-0.838382	5.44669
	104.19	9.73387	-0.87019	5.44669
	104.19	9.71941	-0.905794	5.44669
	104.19	9.74304	-0.896727	5.44669
	104.19	9.75781	-0.854655	5.44669
	104.213	9.75556	-0.828327	5.44669
	104.292	9.74936	-0.830365	5.44669
	104.374	9.79675	-0.840277	5.44669
	104.366	9.92497	-0.851528	5.44669
	104.332	9.97865	-0.877569	5.44669
	104.342	9.85984	-0.904154	5.44669
	104.34	9.72665	-0.893409	5.44669
	104.332	9.7029	-0.853847	5.44669
	104.374	9.73868	-0.829168	5.44669
	104.423	9.76185	-0.831004	5.44669
	104.434	9.7588	-0.848117	5.44669
	104.421	9.74928	-0.871573	5.44669
	104.412	9.74637	-0.885868	5.44669
	104.413	9.74854	-0.88519	5.44669
	104.417	9.75048	-0.88009	5.44669
	104.418	9.75052	-0.878236	5.44669
	104.417	9.74985	-0.87928	5.44669
	104.416	9.74956	-0.880377	5.44669
	104.439	9.74967	-0.872595	5.44669
	104.496	9.74982	-0.851957	5.44669
	104.52	9.74985	-0.835518	5.44669
	104.489	9.7498	-0.842165	5.44669
	104.486	9.74977	-0.875387	5.44669
	104.521	9.74978	-0.906576	5.44669
	104.563	9.74979	-0.8952	5.44669
	104.617	9.74979	-0.853736	5.44669
	104.655	9.74979	-0.836356	5.44669
	104.656	9.74979	-0.858913	5.44669
	104.644	9.74979	-0.884801	5.44669
	104.639	9.74979	-0.889252	5.44669
	104.641	9.74979	-0.874301	5.44669
	104.644	9.74979	-0.849509	5.44669
	104.644	9.74979	-0.833885	5.44669
	104.643	9.74979	-0.834481	5.44669
	104.643	9.74979	-0.840019	5.44669
	104.643	9.74979	-0.842085	5.44669
	104.643	9.74979	-0.840975	5.44669
	104.665	9.74979	-0.847646	5.44669
	104.723	9.7006	-0.875693	5.44669
	104.769	9.57382	-0.904748	5.44669
	104.795	9.4722	-0.894324	5.44669
	104.838	9.46425	-0.854019	5.44669
	104.877	9.54457	-0.828915	5.44669
	104.883	9.63776	-0.830837	5.44669
	104.872	9.55884	-0.840266	5.44669
	104.866	9.33094	-0.843485	5.44669
	104.867	9.18872	-0.841474	5.44669
	104.869	9.19831	-0.839486	5.44669
	104.87	9.251	-0.847239	5.44669
	104.87	9.26937	-0.868181	5.44669
	104.869	9.25828	-0.876888	5.44669
	104.869	9.24711	-0.857775	5.44669
	104.869	9.24636	-0.836379	5.44669
	104.869	9.25003	-0.832579	5.44669
	104.869	9.25182	-0.838335	5.44669
	104.869	9.25127	-0.849926	5.44669
	104.869	9.25041	-0.869717	5.44669
	104.869	9.25024	-0.884447	5.44669
	104.869	9.25047	-0.885254	5.44669
	104.869	9.25063	-0.872751	5.44669
	104.869	9.25062	-0.850281	5.44669
	104.869	9.25055	-0.834759	5.44669
	104.869	9.25053	-0.842443	5.44669
	104.869	9.25055	-0.875773	5.44669
	104.869	9.25056	-0.906639	5.44669
	104.869	9.25056	-0.895089	5.44669
	104.869	9.25056	-0.853667	5.44669
	104.869	9.25055	-0.828496	5.44669
	104.892	9.25055	-0.838657	5.44669
	104.971	9.25056	-0.868549	5.44669
	105.075	9.25056	-0.880101	5.44669
	105.124	9.25055	-0.858992	5.44669
	105.114	9.25055	-0.835746	5.44669
	105.093	9.25055	-0.831882	5.44669
	105.088	9.25055	-0.838268	5.44669
	105.093	9.25055	-0.850146	5.44669
	105.097	9.25055	-0.869833	5.44669
	105.097	9.25055	-0.876546	5.44669
	105.096	9.25055	-0.864916	5.44669
	105.095	9.25055	-0.872221	5.44669
	105.095	9.25055	-0.897462	5.44669
	105.096	9.25055	-0.892555	5.44669
	105.096	9.25055	-0.855875	5.44669
	105.096	9.25055	-0.830322	5.44669
	105.095	9.25055	-0.838637	5.44669
	105.095	9.25055	-0.867892	5.44669
	105.096	9.25055	-0.879833	5.44669
	105.096	9.25055	-0.859113	5.44669
	105.118	9.25055	-0.835893	5.44669
	105.198	9.20136	-0.8319	5.44669
	105.279	9.07459	-0.838223	5.44669
	105.271	8.97297	-0.850121	5.44669
	105.214	8.96501	-0.869838	5.44669
	105.19	8.99614	-0.876558	5.44669
	105.221	9.01175	-0.857048	5.44669
	105.291	9.05637	-0.836192	5.44669
	105.317	9.12648	-0.83276	5.44669
	105.259	9.05064	-0.838477	5.44669
	105.219	8.88141	-0.842051	5.44669
	105.266	8.86886	-0.841509	5.44669
	105.33	8.97791	-0.840011	5.44669
	105.344	9.08581	-0.839576	5.44669
	105.328	9.19978	-0.839926	5.44669
	105.317	9.27538	-0.840227	5.44669
	105.317	9.22784	-0.840229	5.44669
	105.322	9.07654	-0.840123	5.44669
	105.323	9.01351	-0.840077	5.44669
	105.322	9.13665	-0.847967	5.44669
	105.322	9.2258	-0.868276	5.44669
	105.321	9.0742	-0.884539	5.44669
	105.322	8.85764	-0.885805	5.44669
	105.322	8.85079	-0.872949	5.44669
	105.322	8.97883	-0.850168	5.44669
	105.322	9.09263	-0.842512	5.44669
	105.322	9.20231	-0.870589	5.44669
	105.322	9.22483	-0.904485	5.44669
	105.322	9.09959	-0.896036	5.44669
	105.322	9.02398	-0.854831	5.44669
	105.322	9.08361	-0.828646	5.44669
	105.322	9.09369	-0.830436	5.44669
	105.322	9.0209	-0.840193	5.44669
	105.322	8.92881	-0.843597	5.44669
	105.322	8.80853	-0.841547	5.44669
	105.322	8.77385	-0.839477	5.44669
	105.322	8.89776	-0.839339	5.44669
	105.344	8.97714	-0.840016	5.44669
	105.424	8.87036	-0.84822	5.44669
	105.527	8.73303	-0.868403	5.44669
	105.577	8.70327	-0.876632	5.44669
	105.567	8.78718	-0.857589	5.44669
	105.545	8.93883	-0.836392	5.44669
	105.54	8.9893	-0.832651	5.44669
	105.546	8.86081	-0.83836	5.44669
	105.55	8.77389	-0.849911	5.44669
	105.55	8.87913	-0.869702	5.44669
	105.548	8.96931	-0.876575	5.44669
	105.548	8.8737	-0.857104	5.44669
	105.548	8.73721	-0.836209	5.44669
	105.548	8.70383	-0.832747	5.44669
	105.548	8.73675	-0.838466	5.44669
	105.548	8.76214	-0.842051	5.44669
	105.548	8.76104	-0.841513	5.44669
	105.548	8.75154	-0.840013	5.44669
	105.548	8.74796	-0.839575	5.44669
	105.548	8.74983	-0.847796	5.44669
	105.548	8.75189	-0.868383	5.44669
	105.548	8.75209	-0.876774	5.44669
	105.548	8.75144	-0.857656	5.44669
	105.57	8.75109	-0.836369	5.44669
	105.628	8.75118	-0.840489	5.44669
	105.652	8.75134	-0.874381	5.44669
	105.598	8.75138	-0.914621	5.44669
	105.56	8.75133	-0.923786	5.44669
	105.607	8.75131	-0.890399	5.44669
	105.647	8.75131	-0.845915	5.44669
	105.626	8.75132	-0.834835	5.44669
	105.644	8.75132	-0.861063	5.44669
	105.732	8.75132	-0.886244	5.44669
	105.797	8.75132	-0.889092	5.44669
	105.798	8.75132	-0.873721	5.44669
	105.776	8.75132	-0.857194	5.44669
	105.767	8.75132	-0.870039	5.44669
	105.771	8.70213	-0.899301	5.44669
	105.776	8.57535	-0.894102	5.44669
	105.776	8.52292	-0.863741	5.44669
	105.775	8.64174	-0.857926	5.44669
	105.774	8.7253	-0.867082	5.44669
	105.774	8.62209	-0.85737	5.44669
	105.774	8.48477	-0.839703	5.44669
	105.775	8.40454	-0.834117	5.44669
	105.774	8.31197	-0.837798	5.44669
	105.774	8.23544	-0.849154	5.44669
	105.774	8.2258	-0.869585	5.44669
	105.774	8.2473	-0.884666	5.44669
	105.774	8.25947	-0.885393	5.44669
	105.774	8.25688	-0.872732	5.44669
	105.774	8.25147	-0.850223	5.44669
	105.774	8.25012	-0.842612	5.44669
	105.774	8.25148	-0.862741	5.44669
	105.774	8.30172	-0.876303	5.44669
	105.774	8.42845	-0.859472	5.44669
	105.774	8.48049	-0.837299	5.44669
	105.774	8.36152	-0.832362	5.44669
	105.797	8.22885	-0.837917	5.44669
	105.854	8.20537	-0.841958	5.44669
	105.9	8.24108	-0.841669	5.44669
	105.904	8.26413	-0.840111	5.44669
	105.89	8.26105	-0.847431	5.44669
	105.883	8.25156	-0.87591	5.44669
	105.862	8.24868	-0.904915	5.44669
	105.808	8.25084	-0.894317	5.44669
	105.785	8.25277	-0.853956	5.44669
	105.86	8.25281	-0.828891	5.44669
	105.977	8.25214	-0.830849	5.44669
	106.034	8.25185	-0.84028	5.44669
	106.022	8.25196	-0.843486	5.44669
	105.997	8.25212	-0.84147	5.44669
	105.992	8.25214	-0.839484	5.44669
	105.998	8.25209	-0.84724	5.44669
	106.003	8.25207	-0.876053	5.44669
	106.002	8.25207	-0.905043	5.44669
	106.001	8.25208	-0.89432	5.44669
	106	8.25209	-0.853912	5.44669
	106	8.25208	-0.836742	5.44669
	106.001	8.25208	-0.859012	5.44669
	106.001	8.25208	-0.876835	5.44669
	106.001	8.25208	-0.861021	5.44669
	106.001	8.25208	-0.837759	5.44669
	106.001	8.25208	-0.832004	5.44669
	106.001	8.25208	-0.837604	5.44669
	106.001	8.25208	-0.849824	5.44669
	106.001	8.20289	-0.869934	5.44669
	106.001	8.07612	-0.876703	5.44669
	106.023	8.02369	-0.857075	5.44669
	106.08	8.1425	-0.836151	5.44669
	106.104	8.27526	-0.832733	5.44669
	106.073	8.24963	-0.846351	5.44669
	106.092	8.08715	-0.870217	5.44669
	106.185	8.01165	-0.878057	5.44669
	106.251	8.08434	-0.857542	5.44669
	106.251	8.09981	-0.835865	5.44669
	106.228	8.02464	-0.832447	5.44669
	106.219	7.97881	-0.846333	5.44669
	106.223	8.03413	-0.870311	5.44669
	106.228	8.17954	-0.878103	5.44669
	106.229	8.23756	-0.857528	5.44669
	106.227	8.06527	-0.843714	5.44669
	106.226	7.80195	-0.860599	5.44669
	106.227	7.67671	-0.875013	5.44669
	106.227	7.70577	-0.859693	5.44669
	106.227	7.76055	-0.83785	5.44669
	106.227	7.77286	-0.840385	5.44669
	106.227	7.7585	-0.86594	5.44669
	106.227	7.7481	-0.878393	5.44669
	106.227	7.74885	-0.859204	5.44669
	106.227	7.75286	-0.836442	5.44669
	106.227	7.75427	-0.832098	5.44669
	106.227	7.75344	-0.838111	5.44669
	106.227	7.75259	-0.850003	5.44669
	106.227	7.75253	-0.869829	5.44669
	106.227	7.75281	-0.884466	5.44669
	106.227	7.75294	-0.885223	5.44669
	106.227	7.7529	-0.872731	5.44669
	106.227	7.75284	-0.850284	5.44669
	106.227	7.75282	-0.834767	5.44669
	106.249	7.75284	-0.842446	5.44669
	106.307	7.75285	-0.8679	5.44669
	106.33	7.75285	-0.886353	5.44669
	106.277	7.75285	-0.89457	5.44669
	106.239	7.75284	-0.900835	5.44669
	106.308	7.75285	-0.886282	5.44669
	106.405	7.75285	-0.85209	5.44669
	106.408	7.75285	-0.830973	5.44669
	106.372	7.75285	-0.840257	5.44669
	106.401	7.75285	-0.868339	5.44669
	106.454	7.75285	-0.887315	5.44669
	106.472	7.75285	-0.886947	5.44669
	106.46	7.75285	-0.872441	5.44669
	106.45	7.75285	-0.849549	5.44669
	106.427	7.75285	-0.834563	5.44669
	106.373	7.75285	-0.83475	5.44669
	106.351	7.75285	-0.839891	5.44669
	106.404	7.75285	-0.841936	5.44669
	106.464	7.75285	-0.840958	5.44669
	106.474	7.75285	-0.847692	5.44669
	106.458	7.75285	-0.867847	5.44669
	106.47	7.75285	-0.884458	5.44669
	106.529	7.75285	-0.885924	5.44669
	106.557	7.75285	-0.873028	5.44669
	106.504	7.75285	-0.850159	5.44669
	106.443	7.75285	-0.834609	5.44669
	106.432	7.75285	-0.834553	5.44669
	106.47	7.75285	-0.847663	5.44669
	106.561	7.75285	-0.87012	5.44669
	106.663	7.75285	-0.87755	5.44669
	106.708	7.75285	-0.857364	5.44669
	106.696	7.75285	-0.835971	5.44669
	106.676	7.75285	-0.832555	5.44669
	106.672	7.75285	-0.83847	5.44669
	106.678	7.75285	-0.842121	5.44669
	106.681	7.75285	-0.841541	5.44669
	106.681	7.75285	-0.84787	5.44669
	106.68	7.75285	-0.875586	5.44669
	106.679	7.75285	-0.904624	5.44669
	106.679	7.75285	-0.89431	5.44669
	106.68	7.75285	-0.854057	5.44669
	106.68	7.75285	-0.836806	5.44669
	106.68	7.75285	-0.858988	5.44669
	106.68	7.75285	-0.876801	5.44669
	106.68	7.75285	-0.861016	5.44669
	106.68	7.75285	-0.837768	5.44669
	106.68	7.75285	-0.83201	5.44669
	106.68	7.75285	-0.837603	5.44669
	106.68	7.75285	-0.841951	5.44669
	106.68	7.75285	-0.841778	5.44669
	106.68	7.75285	-0.840159	5.44669
	106.68	7.75285	-0.839542	5.44669
	106.68	7.75285	-0.839859	5.44669
	106.68	7.75285	-0.840211	5.44669
	106.702	7.75285	-0.840246	5.44669
	106.782	7.75285	-0.848006	5.44669
	106.885	7.75285	-0.868232	5.44669
	106.935	7.75285	-0.884507	5.44669
	106.902	7.75285	-0.885807	5.44669
	106.801	7.75285	-0.872961	5.44669
	106.715	7.75285	-0.850172	5.44669
	106.75	7.70366	-0.834639	5.44669
	106.868	7.57688	-0.834561	5.44669
	106.939	7.52445	-0.839785	5.44669
	106.932	7.64327	-0.841959	5.44669
	106.905	7.77602	-0.841006	5.44669
	106.896	7.79959	-0.839833	5.44669
	106.902	7.71469	-0.83968	5.44669
	106.908	7.51565	-0.840033	5.44669
	106.908	7.29032	-0.840235	5.44669
	106.906	7.19023	-0.840194	5.44669
	106.905	7.26548	-0.840105	5.44669
	106.905	7.48602	-0.840083	5.44669
	106.906	7.72353	-0.847975	5.44669
	106.906	7.77184	-0.868277	5.44669
	106.906	7.56439	-0.876666	5.44669
	106.906	7.29007	-0.857648	5.44669
	106.906	7.17275	-0.836404	5.44669
	106.906	7.20905	-0.840506	5.44669
	106.906	7.26405	-0.866505	5.44669
	106.906	7.27388	-0.878586	5.44669
	106.906	7.2584	-0.859084	5.44669
	106.906	7.24841	-0.844194	5.44669
	106.906	7.24973	-0.860247	5.44669
	106.906	7.25383	-0.874695	5.44669
	106.906	7.25508	-0.859685	5.44669
	106.906	7.25415	-0.84583	5.44669
	106.906	7.25331	-0.860718	5.44669
	106.906	7.25329	-0.874311	5.44669
	106.928	7.25358	-0.859357	5.44669
	106.986	7.25371	-0.837958	5.44669
	107.009	7.25366	-0.832679	5.44669
	106.956	7.2536	-0.837815	5.44669
	106.895	7.25359	-0.841802	5.44669
	106.885	7.25361	-0.84164	5.44669
	106.901	7.25362	-0.840154	5.44669
	106.911	7.25361	-0.839589	5.44669
	106.91	7.25361	-0.839881	5.44669
	106.906	7.25361	-0.840204	5.44669
	106.927	7.25361	-0.840235	5.44669
	107.007	7.25361	-0.840134	5.44669
	107.112	7.25361	-0.84008	5.44669
	107.161	7.25361	-0.840093	5.44669
	107.151	7.25361	-0.840118	5.44669
	107.129	7.25361	-0.847995	5.44669
	107.124	7.25361	-0.876144	5.44669
	107.13	7.25361	-0.904813	5.44669
	107.134	7.25361	-0.894191	5.44669
	107.134	7.25361	-0.85394	5.44669
	107.132	7.25361	-0.828929	5.44669
	107.132	7.25361	-0.830871	5.44669
	107.132	7.25361	-0.840275	5.44669
	107.132	7.25361	-0.843477	5.44669
	107.132	7.25361	-0.841467	5.44669
	107.132	7.25361	-0.839487	5.44669
	107.132	7.25361	-0.847242	5.44669
	107.132	7.25361	-0.868182	5.44669
	107.132	7.25361	-0.876887	5.44669
	107.132	7.25361	-0.857775	5.44669
	107.154	7.25361	-0.836379	5.44669
	107.234	7.20442	-0.83258	5.44669
	107.338	7.07765	-0.838335	5.44669
	107.387	7.02521	-0.842055	5.44669
	107.377	7.14403	-0.841561	5.44669
	107.356	7.27679	-0.840031	5.44669
	107.351	7.30035	-0.839566	5.44669
	107.356	7.26465	-0.847785	5.44669
	107.36	7.24157	-0.868382	5.44669
	107.36	7.24464	-0.876777	5.44669
	107.358	7.25413	-0.857658	5.44669
	107.358	7.25702	-0.836369	5.44669
	107.358	7.25485	-0.832617	5.44669
	107.359	7.20373	-0.838354	5.44669
	107.359	7.02772	-0.84205	5.44669
	107.381	6.84919	-0.841552	5.44669
	107.46	6.86668	-0.840029	5.44669
	107.542	6.94217	-0.839568	5.44669
	107.512	6.86994	-0.847787	5.44669
	107.42	6.74819	-0.868381	5.44669
	107.429	6.71264	-0.884648	5.44669
	107.538	6.73939	-0.885813	5.44669
	107.614	6.76298	-0.872914	5.44669
	107.613	6.76331	-0.850151	5.44669
	107.586	6.75506	-0.842517	5.44669
	107.575	6.75148	-0.862727	5.44669
	107.58	6.75292	-0.876331	5.44669
	107.586	6.75479	-0.86736	5.44669
	107.587	6.75507	-0.873322	5.44669
	107.585	6.75452	-0.897055	5.44669
	107.584	6.75419	-0.899864	5.44669
	107.584	6.75425	-0.88394	5.44669
	107.585	6.75439	-0.867029	5.44669
	107.585	6.75443	-0.8484	5.44669
	107.585	6.75439	-0.836013	5.44669
	107.585	6.75436	-0.835767	5.44669
	107.585	6.75436	-0.839802	5.44669
	107.585	6.75437	-0.841537	5.44669
	107.585	6.75438	-0.840823	5.44669
	107.585	6.75438	-0.839906	5.44669
	107.585	6.75437	-0.839776	5.44669
	107.585	6.75437	-0.840047	5.44669
	107.585	6.75437	-0.840207	5.44669
	107.585	6.75437	-0.848048	5.44669
	107.585	6.75437	-0.868264	5.44669
	107.585	6.75437	-0.876635	5.44669
	107.585	6.75437	-0.85764	5.44669
	107.585	6.75437	-0.836412	5.44669
	107.585	6.75437	-0.832641	5.44669
	107.585	6.70518	-0.838349	5.44669
	107.585	6.57841	-0.842039	5.44669
	107.607	6.52598	-0.84155	5.44669
	107.687	6.6448	-0.840032	5.44669
	107.768	6.77755	-0.83957	5.44669
	107.738	6.80111	-0.839916	5.44669
	107.646	6.76541	-0.840225	5.44669
	107.633	6.74234	-0.840232	5.44669
	107.662	6.69621	-0.847995	5.44669
	107.657	6.57893	-0.868233	5.44669
	107.686	6.48019	-0.876641	5.44669
	107.773	6.47007	-0.865524	5.44669
	107.811	6.54846	-0.864571	5.44669
	107.753	6.6908	-0.877054	5.44669
	107.709	6.78852	-0.884035	5.44669
	107.754	6.74012	-0.882747	5.44669
	107.818	6.5314	-0.879761	5.44669
	107.833	6.28927	-0.871103	5.44669
	107.818	6.18562	-0.859422	5.44669
	107.806	6.26536	-0.864033	5.44669
	107.806	6.48904	-0.871135	5.44669
	107.833	6.67708	-0.85689	5.44669
	107.892	6.59738	-0.838061	5.44669
	107.938	6.33708	-0.8336	5.44669
	107.94	6.18184	-0.838165	5.44669
	107.904	6.19753	-0.841621	5.44669
	107.862	6.25741	-0.84144	5.44669
	107.875	6.27662	-0.848005	5.44669
	107.921	6.26334	-0.875678	5.44669
	107.962	6.25094	-0.904614	5.44669
	108.011	6.25047	-0.894273	5.44669
	108.048	6.25467	-0.854045	5.44669
	108.05	6.25661	-0.828944	5.44669
	108.039	6.25592	-0.83084	5.44669
	108.033	6.25494	-0.840257	5.44669
	108.035	6.25478	-0.84348	5.44669
	108.038	6.25506	-0.841475	5.44669
	108.038	6.25523	-0.839489	5.44669
	108.038	6.20602	-0.839369	5.44669
	108.037	6.07917	-0.840025	5.44669
	108.037	6.02672	-0.840342	5.44669
	108.037	6.14555	-0.840242	5.44669
	108.037	6.22913	-0.847958	5.44669
	108.037	6.12592	-0.868213	5.44669
	108.037	6.03778	-0.876646	5.44669
	108.06	6.08433	-0.857662	5.44669
	108.139	6.09337	-0.836418	5.44669
	108.221	6.02481	-0.840507	5.44669
	108.213	5.98404	-0.8665	5.44669
	108.179	5.98993	-0.878584	5.44669
	108.211	5.95748	-0.859085	5.44669
	108.266	5.88478	-0.836324	5.44669
[truncated: 742 more rows]
