# Supplementary material for: Design of a cosmetic glove stiffness compensation mechanism for toddler-sized hand prostheses
Source: PLoS One. 2017 Aug 11;12(8):e0183233. doi: 10.1371/journal.pone.0183233 (PMC5553851; doi:10.1371/journal.pone.0183233)
Supplement: S1 Dataset — (ZIP) [file pone.0183233.s001.zip › 02 Spring measurements/VST6_2.xlsx]

## Sheet: VST6_2
LabVIEW Measurement
Writer_Version	2
Reader_Version	2
Separator	Tab
Decimal_Separator	.
Multi_Headings	No
X_Columns	No
Time_Pref	Absolute
Operator	localadmin
Date	2013-10-09
Time	00:11:35.972000
***End_of_Header***
Channels	4
Samples	10	10	10	10
Date	2013-10-09	2013-10-09	2013-10-09	2013-10-09
Time	00:12:04.872000	00:12:04.872000	00:12:04.872000	00:12:04.872000
Y_Unit_Label	mm	N	N	Pa
X_Dimension	Time	Time	Time	Time
X0	0	0	0	0
Delta_X	0.01	0.01	0.01	0.01
***End_of_Header***
X_Value	Voltage LVDT (Filtered)	Voltage Load Cell (Filtered)	Voltage Pinch Load Cell (Filtered)	Voltage Pressure (Filtered)	Comment
	112.767	0.264427	-0.844397	5.44669
	112.71	0.264274	-0.860809	5.44669
	112.686	0.264251	-0.874858	5.44669
	112.74	0.264295	-0.859554	5.44669
	112.8	0.264322	-0.845717	5.44669
	112.811	0.264318	-0.860718	5.44669
	112.794	0.264306	-0.874351	5.44669
	112.784	0.264303	-0.859373	5.44669
	112.785	0.264306	-0.837951	5.44669
	112.79	0.264308	-0.83267	5.44669
	112.791	0.264308	-0.837814	5.44669
	112.79	0.264307	-0.841805	5.44669
	112.767	0.264307	-0.841642	5.44669
	112.709	0.264307	-0.840154	5.44669
	112.686	0.264307	-0.839588	5.44669
	112.74	0.264307	-0.83988	5.44669
	112.8	0.264307	-0.840204	5.44669
	112.811	0.264307	-0.840235	5.44669
	112.794	0.264307	-0.840134	5.44669
	112.784	0.264307	-0.84008	5.44669
	112.785	0.264307	-0.840093	5.44669
	112.79	0.264307	-0.840118	5.44669
	112.791	0.264307	-0.840124	5.44669
	112.79	0.264307	-0.840117	5.44669
	112.789	0.264307	-0.840113	5.44669
	112.789	0.264307	-0.847984	5.44669
	112.789	0.264307	-0.86827	5.44669
	112.79	0.264307	-0.87666	5.44669
	112.789	0.264307	-0.857648	5.44669
	112.789	0.264307	-0.844277	5.44669
	112.789	0.264307	-0.860792	5.44669
	112.767	0.264307	-0.874894	5.44669
	112.71	0.264307	-0.859574	5.44669
	112.686	0.264307	-0.837842	5.44669
	112.74	0.264307	-0.832553	5.44669
	112.8	0.264307	-0.837804	5.44669
	112.811	0.264307	-0.841842	5.44669
	112.794	0.264307	-0.841661	5.44669
	112.784	0.264307	-0.840149	5.44669
	112.785	0.264307	-0.839579	5.44669
	112.79	0.264307	-0.839878	5.44669
	112.791	0.264307	-0.840206	5.44669
	112.79	0.264307	-0.840237	5.44669
	112.789	0.215117	-0.840133	5.44669
	112.789	0.088342	-0.840079	5.44669
	112.789	0.03591	-0.840093	5.44669
	112.767	0.154727	-0.840118	5.44669
	112.71	0.287482	-0.840124	5.44669
	112.686	0.311046	-0.840117	5.44669
	112.74	0.275343	-0.840113	5.44669
	112.778	0.252268	-0.840113	5.44669
	112.731	0.255334	-0.840115	5.44669
	112.691	0.264827	-0.840115	5.44669
	112.734	0.267714	-0.840115	5.44669
	112.796	0.265549	-0.840115	5.44669
	112.811	0.263617	-0.840115	5.44669
	112.796	0.214386	-0.847985	5.44669
	112.785	0.088281	-0.86827	5.44669
	112.785	0.036144	-0.87666	5.44669
	112.789	0.154847	-0.857648	5.44669
	112.791	0.287449	-0.836407	5.44669
	112.79	0.310989	-0.832636	5.44669
	112.789	0.275331	-0.838349	5.44669
	112.789	0.252283	-0.842041	5.44669
	112.789	0.255345	-0.84155	5.44669
	112.79	0.264826	-0.840032	5.44669
	112.789	0.26771	-0.83957	5.44669
	112.789	0.265548	-0.839916	5.44669
	112.789	0.263617	-0.840225	5.44669
	112.789	0.263577	-0.840232	5.44669
	112.789	0.264247	-0.840124	5.44669
	112.789	0.264541	-0.840077	5.44669
	112.789	0.264427	-0.847966	5.44669
	112.789	0.264274	-0.868276	5.44669
	112.789	0.264251	-0.884539	5.44669
	112.789	0.264295	-0.885806	5.44669
	112.789	0.264322	-0.872949	5.44669
	112.789	0.264318	-0.850168	5.44669
	112.789	0.264306	-0.842512	5.44669
	112.789	0.264303	-0.862719	5.44669
	112.789	0.264306	-0.87633	5.44669
	112.789	0.264308	-0.859491	5.44669
	112.789	0.264308	-0.837297	5.44669
	112.789	0.264307	-0.832354	5.44669
	112.789	0.264307	-0.837914	5.44669
	112.789	0.264307	-0.841959	5.44669
	112.789	0.215117	-0.841671	5.44669
	112.789	0.088342	-0.840111	5.44669
	112.789	0.03591	-0.83956	5.44669
	112.789	0.154727	-0.839884	5.44669
	112.789	0.287482	-0.848086	5.44669
	112.789	0.311046	-0.868394	5.44669
	112.789	0.275343	-0.876676	5.44669
	112.789	0.252268	-0.857611	5.44669
	112.789	0.255334	-0.836385	5.44669
	112.789	0.264827	-0.832641	5.44669
	112.789	0.267714	-0.838358	5.44669
	112.789	0.265549	-0.842043	5.44669
	112.789	0.263617	-0.841548	5.44669
	112.789	0.263576	-0.84003	5.44669
	112.789	0.264247	-0.83957	5.44669
	112.789	0.264542	-0.839917	5.44669
	112.789	0.264427	-0.840226	5.44669
	112.789	0.264274	-0.840232	5.44669
	112.789	0.264251	-0.840124	5.44669
	112.789	0.264295	-0.840077	5.44669
	112.789	0.264322	-0.840096	5.44669
	112.789	0.264318	-0.847991	5.44669
	112.789	0.264306	-0.868279	5.44669
	112.789	0.264303	-0.876662	5.44669
	112.789	0.264306	-0.857646	5.44669
	112.789	0.264308	-0.836405	5.44669
	112.789	0.264308	-0.832636	5.44669
	112.789	0.264307	-0.83835	5.44669
	112.789	0.264307	-0.842041	5.44669
	112.789	0.264307	-0.84155	5.44669
	112.789	0.215117	-0.840031	5.44669
	112.789	0.088342	-0.83957	5.44669
	112.789	0.03591	-0.847787	5.44669
	112.789	0.154727	-0.868381	5.44669
	112.789	0.287482	-0.876777	5.44669
	112.789	0.311046	-0.857658	5.44669
	112.789	0.275343	-0.836369	5.44669
	112.789	0.252268	-0.832617	5.44669
	112.789	0.255334	-0.838354	5.44669
	112.789	0.264827	-0.84205	5.44669
	112.789	0.267714	-0.841552	5.44669
	112.789	0.265549	-0.840029	5.44669
	112.789	0.263617	-0.839568	5.44669
	112.789	0.263576	-0.839916	5.44669
	112.789	0.264247	-0.840226	5.44669
	112.789	0.264542	-0.840232	5.44669
	112.789	0.264427	-0.840124	5.44669
	112.789	0.264274	-0.840077	5.44669
	112.789	0.264251	-0.840096	5.44669
	112.789	0.264295	-0.84012	5.44669
	112.789	0.264322	-0.847995	5.44669
	112.789	0.264318	-0.868272	5.44669
	112.789	0.264306	-0.876657	5.44669
	112.789	0.264303	-0.857646	5.44669
	112.789	0.264306	-0.836407	5.44669
	112.789	0.264308	-0.832637	5.44669
	112.789	0.264308	-0.838349	5.44669
	112.789	0.264307	-0.842041	5.44669
	112.789	0.264307	-0.84155	5.44669
	112.789	0.264307	-0.840032	5.44669
	112.789	0.264307	-0.83957	5.44669
	112.789	0.264307	-0.839916	5.44669
	112.789	0.264307	-0.840225	5.44669
	112.789	0.264307	-0.840232	5.44669
	112.789	0.264307	-0.840124	5.44669
	112.789	0.264307	-0.840077	5.44669
	112.789	0.264307	-0.847966	5.44669
	112.789	0.264307	-0.868276	5.44669
	112.789	0.264307	-0.884539	5.44669
	112.789	0.264307	-0.885806	5.44669
	112.789	0.264307	-0.872949	5.44669
	112.789	0.264307	-0.850168	5.44669
	112.789	0.264307	-0.834641	5.44669
	112.789	0.264307	-0.834563	5.44669
	112.789	0.264307	-0.839785	5.44669
	112.789	0.264307	-0.841958	5.44669
	112.789	0.264307	-0.841005	5.44669
	112.789	0.215117	-0.839833	5.44669
	112.789	0.088342	-0.83968	5.44669
	112.789	0.03591	-0.840033	5.44669
	112.789	0.154727	-0.840235	5.44669
	112.789	0.287482	-0.840194	5.44669
	112.789	0.311046	-0.840105	5.44669
	112.789	0.275343	-0.840083	5.44669
	112.789	0.252268	-0.840105	5.44669
	112.789	0.255334	-0.840122	5.44669
	112.767	0.264827	-0.840121	5.44669
	112.71	0.267714	-0.840115	5.44669
	112.664	0.265549	-0.840112	5.44669
	112.638	0.263617	-0.840114	5.44669
	112.594	0.263576	-0.840115	5.44669
	112.555	0.264247	-0.840115	5.44669
	112.55	0.264542	-0.840115	5.44669
	112.56	0.264427	-0.840115	5.44669
	112.567	0.264274	-0.840115	5.44669
	112.566	0.21506	-0.840115	5.44669
	112.563	0.08833	-0.840115	5.44669
	112.562	0.035925	-0.847985	5.44669
	112.563	0.154738	-0.86827	5.44669
	112.563	0.287481	-0.87666	5.44669
	112.563	0.311042	-0.857648	5.44669
	112.563	0.275341	-0.836407	5.44669
	112.563	0.252269	-0.832636	5.44669
	112.563	0.255335	-0.838349	5.44669
	112.563	0.264827	-0.842041	5.44669
	112.563	0.267714	-0.84155	5.44669
	112.563	0.265549	-0.840032	5.44669
	112.563	0.263617	-0.83957	5.44669
	112.563	0.263576	-0.839916	5.44669
	112.541	0.264247	-0.840225	5.44669
	112.483	0.313732	-0.848102	5.44669
	112.437	0.489583	-0.86828	5.44669
	112.411	0.668637	-0.876622	5.44669
	112.368	0.651418	-0.857629	5.44669
	112.329	0.575856	-0.836412	5.44669
	112.323	0.647962	-0.832645	5.44669
	112.334	0.769677	-0.838351	5.44669
	112.34	0.805268	-0.842039	5.44669
	112.339	0.778534	-0.849419	5.44669
	112.337	0.804133	-0.868187	5.44669
	112.336	0.97976	-0.876115	5.44669
	112.336	1.21641	-0.86532	5.44669
	112.337	1.32957	-0.864673	5.44669
	112.337	1.30496	-0.869298	5.44669
	112.337	1.25635	-0.855892	5.44669
	112.314	1.24503	-0.838295	5.44669
	112.235	1.25762	-0.841924	5.44669
	112.154	1.31612	-0.866427	5.44669
	112.161	1.4915	-0.87805	5.44669
	112.196	1.71635	-0.858887	5.44669
	112.163	1.82465	-0.836432	5.44669
	112.13	1.8022	-0.832206	5.44669
	112.171	1.75622	-0.83816	5.44669
	112.207	1.74525	-0.842115	5.44669
	112.164	1.75704	-0.841648	5.44669
	112.104	1.76589	-0.840046	5.44669
	112.09	1.76541	-0.839541	5.44669
	112.104	1.76206	-0.839899	5.44669
	112.115	1.76083	-0.840228	5.44669
	112.115	1.7615	-0.840239	5.44669
	112.111	1.76222	-0.840126	5.44669
	112.109	1.76228	-0.840075	5.44669
	112.11	1.76205	-0.840094	5.44669
	112.111	1.76194	-0.84012	5.44669
	112.111	1.81116	-0.840124	5.44669
	112.111	1.98718	-0.840117	5.44669
	112.11	2.21559	-0.840112	5.44669
	112.11	2.32515	-0.840113	5.44669
	112.111	2.30197	-0.840115	5.44268
	112.111	2.25523	-0.840115	5.43234
	112.111	2.2442	-0.840115	5.42806
	112.111	2.25624	-0.840115	5.43775
	112.111	2.26521	-0.840115	5.44858
	112.111	2.26469	-0.840115	5.4505
	112.111	2.26128	-0.840115	5.44759
	112.111	2.26004	-0.840115	5.44571
	112.088	2.26073	-0.840115	5.44595
	112.008	2.26146	-0.840115	5.44673
	111.905	2.26152	-0.840115	5.44696
	111.878	2.26129	-0.840115	5.44679
	111.968	2.26117	-0.840115	5.44663
	112.07	2.2612	-0.840115	5.44663
	112.045	2.26126	-0.840115	5.44668
	111.948	2.26127	-0.840115	5.44671
	111.931	2.26126	-0.840115	5.4467
	111.96	2.26125	-0.840115	5.44668
	111.934	2.26125	-0.840115	5.44668
	111.884	2.26125	-0.847985	5.44669
	111.867	2.31044	-0.86827	5.44669
	111.877	2.43722	-0.87666	5.44669
	111.887	2.48965	-0.857648	5.44669
	111.888	2.42002	-0.844277	5.44669
	111.885	2.46323	-0.860792	5.44669
	111.883	2.61888	-0.874894	5.44669
	111.884	2.58819	-0.859574	5.44669
	111.884	2.40889	-0.837842	5.44669
	111.885	2.42547	-0.832553	5.44669
	111.884	2.65651	-0.837804	5.44669
	111.884	2.77279	-0.841842	5.44669
	111.884	2.59582	-0.841661	5.44669
	111.884	2.35925	-0.840149	5.44669
	111.884	2.35307	-0.839579	5.44669
	111.884	2.48852	-0.839878	5.44669
	111.884	2.60518	-0.840206	5.44669
	111.884	2.66423	-0.840237	5.44669
	111.884	2.60755	-0.840133	5.44669
	111.862	2.55649	-0.840079	5.44669
	111.804	2.65263	-0.840093	5.44669
	111.758	2.77566	-0.840118	5.44669
	111.733	2.80325	-0.840124	5.44669
	111.689	2.7727	-0.840117	5.44669
	111.65	2.75035	-0.840113	5.44669
	111.644	2.75189	-0.840113	5.44669
	111.655	2.76049	-0.840115	5.44669
	111.662	2.76354	-0.840115	5.44669
	111.66	2.76177	-0.847986	5.44669
	111.658	2.75994	-0.86827	5.44669
	111.657	2.7598	-0.88453	5.44669
	111.658	2.7604	-0.885804	5.44669
	111.658	2.76069	-0.872952	5.44669
	111.658	2.7606	-0.85017	5.44669
	111.658	2.76046	-0.834641	5.44669
	111.658	2.76044	-0.834563	5.44669
	111.658	2.76047	-0.839785	5.44669
	111.658	2.7605	-0.841958	5.44669
	111.658	2.7605	-0.841005	5.44669
	111.658	2.76049	-0.839833	5.44669
	111.658	2.76048	-0.83968	5.44669
	111.658	2.76049	-0.840033	5.44669
	111.636	2.76049	-0.840235	5.44669
	111.556	2.76049	-0.840194	5.44669
	111.452	2.76049	-0.840105	5.44669
	111.425	2.76049	-0.847953	5.44669
	111.515	2.76049	-0.86826	5.44669
	111.618	2.76049	-0.876667	5.44268
	111.593	2.76049	-0.857655	5.43234
	111.473	2.76049	-0.836407	5.42806
	111.398	2.76049	-0.832634	5.43775
	111.404	2.76049	-0.838348	5.44858
	111.432	2.76049	-0.842041	5.4505
	111.442	2.76049	-0.841551	5.44759
	111.436	2.76049	-0.840032	5.44571
	111.43	2.76049	-0.839569	5.44595
	111.429	2.76049	-0.839916	5.44673
	111.431	2.76049	-0.848096	5.44696
	111.432	2.76049	-0.868387	5.44679
	111.432	2.76049	-0.876669	5.44663
	111.432	2.76049	-0.857611	5.44663
	111.409	2.76049	-0.836387	5.44668
	111.352	2.80968	-0.832642	5.44671
	111.328	2.98564	-0.838358	5.4467
	111.36	3.16485	-0.842043	5.44668
	111.34	3.14765	-0.841548	5.44668
	111.247	3.02286	-0.84003	5.44669
	111.181	2.96816	-0.83957	5.44669
	111.181	3.03745	-0.839917	5.44669
	111.204	3.14268	-0.840225	5.44669
	111.213	3.12193	-0.840232	5.44669
	111.209	3.06947	-0.840124	5.44669
	111.204	3.10305	-0.847948	5.44669
	111.203	3.0942	-0.868251	5.44669
	111.205	3.02279	-0.876665	5.44669
	111.206	2.98719	-0.857657	5.44669
	111.206	3.04545	-0.836409	5.44669
	111.205	3.13927	-0.832634	5.44669
	111.205	3.11766	-0.838347	5.44669
	111.205	3.06889	-0.842041	5.44669
	111.205	3.15352	-0.841551	5.44669
	111.205	3.27091	-0.840032	5.44669
	111.205	3.30023	-0.839569	5.44669
	111.205	3.27241	-0.839916	5.44669
	111.205	3.25059	-0.840225	5.44669
	111.205	3.25138	-0.840232	5.44669
	111.205	3.25947	-0.840124	5.44669
	111.205	3.26258	-0.840077	5.44669
	111.205	3.26101	-0.840096	5.44669
	111.205	3.25924	-0.84012	5.44669
	111.205	3.25907	-0.840124	5.44669
	111.205	3.25962	-0.840117	5.44669
	111.205	3.25991	-0.840112	5.44669
	111.183	3.25984	-0.840113	5.44669
	111.126	3.2597	-0.840115	5.44669
	111.102	3.25967	-0.840115	5.44669
	111.156	3.25971	-0.840115	5.44669
	111.194	3.25973	-0.840115	5.44669
	111.124	3.25973	-0.840115	5.44669
	111.027	3.25972	-0.840115	5.44669
	111.047	3.25972	-0.840115	5.44669
	111.14	3.25972	-0.847986	5.44669
	111.135	3.25972	-0.86827	5.44669
	111.028	3.25972	-0.87666	5.44669
	110.95	3.25972	-0.865519	5.44669
	110.951	3.25972	-0.864562	5.44669
	110.978	3.25972	-0.869181	5.44669
	110.989	3.25972	-0.863753	5.44669
	110.984	3.25972	-0.866488	5.44669
	110.978	3.25972	-0.870617	5.44669
	110.977	3.25972	-0.855799	5.44669
	110.979	3.25972	-0.837788	5.44669
	110.98	3.25972	-0.833873	5.44669
	110.979	3.30891	-0.838376	5.44669
	110.979	3.48488	-0.841613	5.44669
	110.979	3.71328	-0.841361	5.44669
	110.957	3.77367	-0.840105	5.44669
	110.899	3.62372	-0.839667	5.44669
	110.853	3.47535	-0.839931	5.44669
	110.827	3.45636	-0.840197	5.44669
	110.784	3.54872	-0.840214	5.44669
	110.745	3.65089	-0.840127	5.44669
	110.739	3.62064	-0.840085	5.44669
	110.75	3.56529	-0.840098	5.44669
	110.734	3.65023	-0.847989	5.44669
	110.653	3.7701	-0.868278	5.44669
	110.547	3.80034	-0.876662	5.44669
	110.497	3.77203	-0.857646	5.44669
	110.508	3.74967	-0.836405	5.44669
	110.529	3.75042	-0.832636	5.44669
	110.534	3.75868	-0.83835	5.44669
	110.529	3.76188	-0.842041	5.44669
	110.525	3.76028	-0.84155	5.44669
	110.525	3.75847	-0.840031	5.44669
	110.526	3.75829	-0.83957	5.44669
	110.527	3.75885	-0.839916	5.44669
	110.527	3.75915	-0.840225	5.44669
	110.526	3.75908	-0.840232	5.44669
	110.526	3.75894	-0.840124	5.44669
	110.504	3.75891	-0.840077	5.44669
	110.447	3.75894	-0.840096	5.44669
	110.401	3.75897	-0.84012	5.44669
	110.397	3.75897	-0.840124	5.44669
	110.411	3.75896	-0.840117	5.44669
	110.396	3.75895	-0.840112	5.44669
	110.336	3.75896	-0.840113	5.44669
	110.287	3.75896	-0.840115	5.44669
	110.283	3.75896	-0.847986	5.44669
	110.298	3.75896	-0.86827	5.44669
	110.305	3.75896	-0.87666	5.44669
	110.303	3.80815	-0.857648	5.44669
	110.3	3.98412	-0.836407	5.44669
	110.299	4.16332	-0.832636	5.44669
	110.3	4.14613	-0.838349	5.44669
	110.301	4.07052	-0.842041	5.44669
	110.3	4.09341	-0.84155	5.44669
	110.278	4.03916	-0.840032	5.44669
	110.22	3.89556	-0.83957	5.44669
	110.174	3.93521	-0.839916	5.44669
	110.148	4.114	-0.840225	5.44669
	110.127	4.1432	-0.840232	5.44669
	110.146	4.08688	-0.840124	5.44669
	110.164	4.1505	-0.840077	5.44669
	110.121	4.26181	-0.840096	5.44669
	110.067	4.29606	-0.84012	5.44669
	110.055	4.27247	-0.840124	5.44669
	110.069	4.25066	-0.840117	5.44669
	110.078	4.24996	-0.840112	5.44669
	110.078	4.25742	-0.840113	5.44669
	110.074	4.2608	-0.840115	5.44669
	110.073	4.25956	-0.840115	5.44669
	110.073	4.25784	-0.840115	5.44669
	110.074	4.25756	-0.840115	5.44669
	110.074	4.25805	-0.840115	5.44669
	110.074	4.25836	-0.840115	5.44268
	110.074	4.25831	-0.840115	5.43234
	110.052	4.25819	-0.840115	5.42806
	109.972	4.25815	-0.840115	5.43775
	109.868	4.25818	-0.840115	5.44858
	109.819	4.25821	-0.840115	5.4505
	109.829	4.25821	-0.840115	5.44759
	109.85	4.25819	-0.840115	5.44571
	109.855	4.25819	-0.847985	5.44595
	109.85	4.25819	-0.86827	5.44673
	109.846	4.25819	-0.87666	5.44696
	109.846	4.2582	-0.857648	5.44679
	109.848	4.25819	-0.836407	5.44663
	109.848	4.25819	-0.832636	5.44663
	109.848	4.25819	-0.838349	5.44668
	109.848	4.25819	-0.842041	5.44671
	109.847	4.25819	-0.849421	5.4467
	109.848	4.25819	-0.868187	5.44668
	109.848	4.25819	-0.876115	5.44668
	109.848	4.25819	-0.857449	5.44669
	109.848	4.25819	-0.836517	5.44669
	109.848	4.25819	-0.832753	5.44669
	109.848	4.25819	-0.838359	5.44669
	109.848	4.25819	-0.842004	5.44669
	109.848	4.25819	-0.841531	5.44669
	109.848	4.25819	-0.840037	5.44669
	109.848	4.25819	-0.839579	5.44669
	109.848	4.25819	-0.839918	5.44669
	109.848	4.25819	-0.840223	5.44669
	109.848	4.30739	-0.84023	5.44669
	109.825	4.43416	-0.840125	5.44669
	109.768	4.53578	-0.840078	5.44669
	109.744	4.59293	-0.840096	5.44669
	109.798	4.68857	-0.84012	5.44669
	109.858	4.7254	-0.840124	5.44669
	109.847	4.61115	-0.840117	5.44669
	109.751	4.48587	-0.847983	5.44669
	109.659	4.41462	-0.868269	5.44669
	109.668	4.37071	-0.87666	5.44669
	109.707	4.46675	-0.857649	5.44669
	109.675	4.68426	-0.836407	5.44669
	109.619	4.81603	-0.832636	5.44669
	109.602	4.80575	-0.838349	5.44669
	109.614	4.75649	-0.842041	5.44669
	109.625	4.69061	-0.84155	5.44669
	109.625	4.57441	-0.840032	5.44669
	109.622	4.53234	-0.83957	5.44669
	109.62	4.65175	-0.839916	5.44669
	109.621	4.78106	-0.840225	5.44669
	109.622	4.80298	-0.840232	5.44669
	109.622	4.76781	-0.840124	5.44669
	109.599	4.74554	-0.840077	5.44669
	109.541	4.74876	-0.840096	5.44669
	109.518	4.75802	-0.84012	5.44669
	109.572	4.76076	-0.840124	5.44669
	109.61	4.75862	-0.847987	5.44669
	109.54	4.75674	-0.868268	5.44669
	109.421	4.75672	-0.876658	5.44669
	109.361	4.75738	-0.857648	5.44669
	109.373	4.75766	-0.836407	5.44669
	109.398	4.75755	-0.832637	5.44669
	109.404	4.7574	-0.838349	5.44669
	109.398	4.75738	-0.842041	5.44669
	109.393	4.75742	-0.84155	5.44669
	109.393	4.75745	-0.840032	5.44669
	109.395	4.75744	-0.83957	5.44669
	109.396	4.75743	-0.839916	5.44669
	109.395	4.75743	-0.840225	5.44669
	109.395	4.75743	-0.840232	5.44669
	109.395	4.80662	-0.847995	5.44669
	109.395	4.9334	-0.876103	5.44669
	109.395	4.98583	-0.904796	5.44669
	109.395	4.86701	-0.894198	5.44669
	109.395	4.73426	-0.853949	5.44669
	109.395	4.71069	-0.82893	5.44669
	109.395	4.74639	-0.830868	5.44669
	109.395	4.76947	-0.840274	5.44669
	109.395	4.81559	-0.843477	5.44669
	109.395	4.98207	-0.841468	5.44669
	109.395	5.15839	-0.839487	5.44669
	109.395	5.09417	-0.839371	5.44669
	109.373	4.89372	-0.840026	5.44669
	109.315	4.9134	-0.840342	5.44669
	109.269	5.15327	-0.840241	5.44669
	109.243	5.32133	-0.840087	5.44669
	109.2	5.31828	-0.847929	5.44669
	109.161	5.25914	-0.868256	5.44669
	109.155	5.23574	-0.876674	5.44669
	109.166	5.24702	-0.857659	5.44669
	109.172	5.26006	-0.836406	5.44669
	109.171	5.26152	-0.832632	5.44669
	109.168	5.25749	-0.838347	5.44669
	109.168	5.25529	-0.842042	5.44669
	109.168	5.2558	-0.841551	5.44669
	109.169	5.25679	-0.840032	5.44669
	109.169	5.25703	-0.839569	5.44669
	109.169	5.25677	-0.839916	5.44669
	109.169	5.25658	-0.840225	5.44669
	109.169	5.25659	-0.840232	5.44669
	109.169	5.25667	-0.840124	5.44669
	109.169	5.25669	-0.840077	5.44669
	109.146	5.25668	-0.840096	5.44669
	109.089	5.25666	-0.84012	5.44669
	109.043	5.25666	-0.840124	5.44669
	109.017	5.25667	-0.840117	5.44669
	108.974	5.25667	-0.840112	5.44669
	108.935	5.25667	-0.840113	5.44669
	108.929	5.25667	-0.840115	5.44669
	108.94	5.25667	-0.840115	5.44669
	108.946	5.25667	-0.840115	5.44669
	108.945	5.25667	-0.840115	5.44669
	108.942	5.25667	-0.840115	5.44669
	108.941	5.25667	-0.847985	5.44669
	108.942	5.25667	-0.86827	5.44669
	108.943	5.25667	-0.87666	5.44669
	108.943	5.25667	-0.857648	5.44669
	108.92	5.30586	-0.836407	5.44669
	108.84	5.43263	-0.832636	5.44669
	108.759	5.48506	-0.838349	5.44669
	108.789	5.36625	-0.842041	5.44669
	108.881	5.28268	-0.84155	5.44669
	108.872	5.43508	-0.840032	5.44669
	108.763	5.69918	-0.83957	5.44669
	108.687	5.83184	-0.839916	5.44669
	108.688	5.8056	-0.848096	5.44669
	108.715	5.70018	-0.868387	5.44669
	108.726	5.55948	-0.876669	5.44669
	108.721	5.52125	-0.857611	5.44669
	108.715	5.65097	-0.836387	5.44669
	108.714	5.78325	-0.832642	5.44669
	108.716	5.80274	-0.838358	5.44669
	108.717	5.76549	-0.842043	5.44669
	108.717	5.74323	-0.841548	5.44669
	108.716	5.74718	-0.84003	5.44669
	108.694	5.75675	-0.83957	5.44669
	108.614	5.75936	-0.839917	5.44669
	108.511	5.75705	-0.840225	5.44669
	108.461	5.75515	-0.840232	5.44669
	108.471	5.75518	-0.840124	5.44669
	108.493	5.75587	-0.840077	5.44669
	108.498	5.75614	-0.840096	5.44669
	108.492	5.75602	-0.84012	5.44669
	108.488	5.75587	-0.840124	5.44669
	108.488	5.75585	-0.840117	5.44669
	108.49	5.75589	-0.840112	5.44669
	108.49	5.75592	-0.840113	5.44669
	108.49	5.75591	-0.840115	5.44669
	108.49	5.7559	-0.840115	5.44669
	108.49	5.7559	-0.840115	5.44669
	108.49	5.7559	-0.840115	5.44669
	108.49	5.7559	-0.840115	5.44669
	108.49	5.7559	-0.840115	5.44669
	108.468	5.7559	-0.840115	5.44669
	108.388	5.7559	-0.840115	5.44669
	108.284	5.7559	-0.840115	5.44669
	108.235	5.7559	-0.840115	5.44669
	108.245	5.7559	-0.840115	5.44669
	108.266	5.7559	-0.840115	5.44669
	108.271	5.7559	-0.840115	5.44669
	108.266	5.80509	-0.847985	5.44669
	108.262	5.98106	-0.86827	5.44669
	108.262	6.20946	-0.87666	5.44669
	108.264	6.26985	-0.857648	5.44669
	108.264	6.07071	-0.836407	5.44669
	108.264	5.84476	-0.832636	5.44669
	108.241	5.85092	-0.84622	5.44669
	108.184	5.98775	-0.870197	5.44669
	108.16	6.10061	-0.878095	5.44669
	108.214	6.20677	-0.857565	5.44669
	108.252	6.27734	-0.835862	5.44669
	108.183	6.27966	-0.832438	5.44669
	108.063	6.2572	-0.83846	5.44669
	108.003	6.24724	-0.842158	5.44669
	108.015	6.25109	-0.84156	5.44669
	108.04	6.25625	-0.839994	5.44669
	108.047	6.25704	-0.83955	5.44669
	108.04	6.25554	-0.839921	5.44669
	108.035	6.25463	-0.848105	5.44669
	108.035	6.25478	-0.868389	5.44669
	108.037	6.25517	-0.884538	5.44669
	108.038	6.25528	-0.893635	5.44669
	108.038	6.25519	-0.901088	5.44669
	108.037	6.25511	-0.886721	5.44669
	108.037	6.25511	-0.852184	5.44669
	108.037	6.25514	-0.830856	5.44669
	108.037	6.25515	-0.832304	5.44669
	108.037	6.25514	-0.84019	5.44669
	108.037	6.25514	-0.842932	5.44669
	108.037	6.25514	-0.841269	5.44669
	108.037	6.25514	-0.839597	5.44669
	108.037	6.25514	-0.839488	5.44669
	108.037	6.25514	-0.840036	5.44669
	108.037	6.25514	-0.848175	5.44669
	108.037	6.25514	-0.868378	5.44669
	108.037	6.25514	-0.884508	5.44669
	108.037	6.25514	-0.893627	5.44669
	108.015	6.30433	-0.901095	5.44669
	107.958	6.4311	-0.886727	5.44669
	107.911	6.48354	-0.852184	5.44669
	107.886	6.36472	-0.830854	5.44669
	107.842	6.23196	-0.832303	5.44669
	107.803	6.2084	-0.840191	5.44669
	107.798	6.2441	-0.850803	5.44669
	107.808	6.26718	-0.869425	5.44669
	107.815	6.26411	-0.876142	5.44669
	107.814	6.25462	-0.857021	5.44669
	107.811	6.25173	-0.836328	5.44669
	107.81	6.2539	-0.832826	5.44669
	107.811	6.30502	-0.838457	5.44669
	107.811	6.43184	-0.842019	5.44669
	107.811	6.53279	-0.841503	5.44669
	107.811	6.54045	-0.84002	5.44669
	107.811	6.50943	-0.839582	5.44669
	107.811	6.49398	-0.839925	5.44669
	107.811	6.49857	-0.840225	5.44669
	107.811	6.506	-0.840228	5.44669
	107.811	6.50747	-0.840123	5.44669
	107.811	6.55464	-0.840078	5.44669
	107.811	6.63086	-0.840096	5.44669
	107.811	6.60585	-0.84012	5.44669
	107.811	6.56192	-0.840124	5.44669
	107.789	6.64978	-0.840117	5.44669
	107.731	6.76681	-0.840112	5.44669
	107.685	6.79483	-0.847984	5.44669
	107.659	6.76659	-0.86827	5.44669
	107.616	6.74506	-0.87666	5.44669
	107.599	6.74612	-0.857648	5.44669
	107.651	6.75423	-0.836407	5.44669
	107.686	6.75725	-0.832636	5.44669
	107.638	6.75563	-0.838349	5.44669
	107.577	6.75388	-0.842041	5.44669
	107.563	6.75372	-0.84155	5.44669
	107.579	6.75428	-0.840032	5.44669
	107.59	6.75457	-0.84744	5.44669
	107.589	6.75449	-0.868071	5.44669
	107.585	6.75436	-0.87677	5.44669
	107.583	6.70514	-0.857765	5.44669
	107.584	6.5784	-0.836416	5.44669
	107.585	6.52599	-0.832599	5.44669
	107.585	6.6448	-0.83833	5.44669
	107.585	6.77755	-0.842046	5.44669
	107.585	6.80111	-0.841559	5.44669
	107.585	6.76541	-0.840033	5.44669
	107.585	6.74234	-0.847438	5.44669
	107.585	6.7454	-0.86807	5.44669
	107.585	6.75489	-0.87677	5.44669
	107.585	6.75778	-0.857766	5.44669
	107.585	6.75562	-0.836417	5.44669
	107.585	6.75368	-0.832599	5.44669
	107.585	6.75364	-0.83833	5.44669
	107.585	6.75431	-0.842046	5.44669
	107.585	6.75461	-0.84156	5.44669
	107.585	6.75449	-0.840034	5.44669
	107.585	6.75434	-0.839567	5.44669
	107.585	6.75432	-0.839914	5.44669
	107.585	6.75436	-0.840225	5.44669
	107.585	6.75439	-0.840232	5.44669
	107.585	6.75439	-0.840125	5.44669
	107.585	6.75437	-0.840077	5.44669
	107.585	6.75437	-0.840095	5.44669
	107.585	6.75437	-0.84012	5.44669
	107.585	6.75437	-0.840124	5.44669
	107.585	6.75437	-0.840117	5.44669
	107.585	6.75437	-0.840112	5.44669
	107.585	6.75437	-0.840113	5.44669
	107.585	6.75437	-0.840115	5.44669
	107.585	6.75437	-0.840115	5.44669
	107.585	6.80356	-0.840115	5.44669
	107.585	6.93034	-0.840115	5.44669
	107.585	6.98277	-0.840115	5.44669
	107.585	6.86395	-0.840115	5.44669
	107.585	6.78039	-0.840115	5.44669
	107.562	6.93279	-0.840115	5.44669
	107.505	7.1477	-0.840115	5.44669
	107.481	7.10439	-0.840115	5.44669
	107.535	6.84975	-0.840115	5.44669
	107.573	6.73313	-0.840115	5.44669
	107.504	6.86916	-0.840115	5.44669
	107.384	6.98253	-0.840115	5.44669
	107.324	6.88566	-0.840115	5.44669
	107.336	6.74038	-0.840115	5.44669
	107.361	6.75296	-0.840115	5.44669
	107.368	6.91442	-0.840115	5.44669
	107.361	6.99414	-0.840115	5.44669
	107.356	6.92357	-0.840115	5.44669
	107.357	6.95668	-0.840115	5.44669
	107.358	7.10843	-0.840115	5.44669
	107.359	7.12889	-0.840115	5.44669
	107.359	7.07857	-0.840115	5.44669
	107.358	7.14781	-0.840115	5.44669
	107.358	7.25935	-0.840115	5.44669
	107.358	7.29169	-0.840115	5.44669
	107.358	7.26722	-0.840115	5.44669
	107.358	7.24573	-0.840115	5.44669
	107.358	7.24546	-0.840115	5.44669
	107.358	7.253	-0.840115	5.44669
	107.358	7.25625	-0.840115	5.44669
	107.336	7.25493	-0.840115	5.44669
	107.256	7.25323	-0.840115	5.44669
	107.175	7.25298	-0.840115	5.44669
	107.183	7.25348	-0.840115	5.44669
	107.217	7.25378	-0.840115	5.44669
	107.185	7.25373	-0.840115	5.44669
	107.129	7.2536	-0.840115	5.44669
	107.113	7.25356	-0.840115	5.44669
	107.125	7.25359	-0.840115	5.44669
	107.136	7.25362	-0.840115	5.44669
	107.136	7.25362	-0.840115	5.44669
	107.132	7.25361	-0.840115	5.44669
	107.131	7.25361	-0.840115	5.44669
	107.131	7.25361	-0.840115	5.44669
	107.132	7.25361	-0.840115	5.44669
	107.132	7.25361	-0.840115	5.44669
	107.132	7.25361	-0.840115	5.44669
	107.132	7.25361	-0.840115	5.44669
	107.132	7.25361	-0.840115	5.44669
	107.132	7.25361	-0.847985	5.44669
	107.132	7.25361	-0.86827	5.44669
	107.11	7.25361	-0.87666	5.44669
	107.03	7.25361	-0.857648	5.44669
	106.949	7.25361	-0.836407	5.44669
	106.957	7.25361	-0.832636	5.44669
	107.013	7.25361	-0.838349	5.44669
	107.038	7.25361	-0.842041	5.44669
	107.007	7.25361	-0.84155	5.44669
	106.937	7.3028	-0.840032	5.44669
	106.889	7.42958	-0.83957	5.44669
	106.889	7.48201	-0.839916	5.44669
	106.905	7.36319	-0.840225	5.44669
	106.912	7.23044	-0.840232	5.44669
	106.909	7.20687	-0.840124	5.44669
	106.905	7.24258	-0.840077	5.44669
	106.904	7.26565	-0.840096	5.44669
	106.906	7.31177	-0.84012	5.44669
	106.906	7.42906	-0.840124	5.44669
	106.906	7.4786	-0.840117	5.44669
	106.906	7.41114	-0.840112	5.44669
	106.906	7.45628	-0.840113	5.44669
	106.906	7.66116	-0.840115	5.44669
	106.906	7.80577	-0.840115	5.44669
	106.906	7.80537	-0.840115	5.44669
	106.906	7.75568	-0.840115	5.44669
	106.906	7.73531	-0.840115	5.44669
	106.906	7.74448	-0.840115	5.44669
	106.884	7.75558	-0.840115	5.44669
	106.804	7.75696	-0.840115	5.44669
	106.7	7.7536	-0.840115	5.44669
	106.651	7.7517	-0.840115	5.44669
	106.683	7.7521	-0.840115	5.44669
	106.762	7.75294	-0.840115	5.44669
	106.791	7.75315	-0.840115	5.44669
	106.731	7.75294	-0.840115	5.44669
	106.667	7.75278	-0.840115	5.44669
	106.657	7.75278	-0.840115	5.44669
	106.675	7.75284	-0.840115	5.44669
	106.686	7.75287	-0.847985	5.44669
	106.684	7.75286	-0.86827	5.44669
	106.679	7.75284	-0.87666	5.44669
	106.678	7.75284	-0.857648	5.44669
	106.679	7.75285	-0.836407	5.44669
	106.68	7.75285	-0.840507	5.44669
	106.68	7.75285	-0.866504	5.44669
	106.68	7.75285	-0.878586	5.44669
	106.657	7.75285	-0.859084	5.44669
	106.6	7.75285	-0.836323	5.44669
	106.576	7.75285	-0.832091	5.44669
	106.63	7.75285	-0.83815	5.44669
	106.69	7.75285	-0.842152	5.44669
	106.678	7.75285	-0.841667	5.44669
	106.582	7.75285	-0.840041	5.44669
	106.491	7.75285	-0.839532	5.44669
	106.5	7.75285	-0.839897	5.44669
	106.539	7.75285	-0.840231	5.44669
	106.507	7.75285	-0.848111	5.44669
	106.451	7.75285	-0.868282	5.44669
	106.434	7.75285	-0.87662	5.44669
	106.446	7.75285	-0.857627	5.44669
	106.457	7.75285	-0.836412	5.44669
	106.457	7.75285	-0.832646	5.44669
	106.454	7.75285	-0.846222	5.44669
	106.452	7.75285	-0.870194	5.44669
	106.453	7.75285	-0.878094	5.44669
	106.453	7.75285	-0.857565	5.44669
	106.454	7.75285	-0.835862	5.44669
	106.453	7.75285	-0.832438	5.44669
	106.431	7.75285	-0.838459	5.44669
	106.373	7.75285	-0.842158	5.44669
	106.35	7.75285	-0.84156	5.44669
	106.404	7.75285	-0.839994	5.44669
	106.464	7.75285	-0.839551	5.44669
	106.452	7.75285	-0.839921	5.44669
	106.356	7.75285	-0.840234	5.44669
	106.242	7.75285	-0.840234	5.44669
	106.194	7.75285	-0.847993	5.44669
	106.209	7.75285	-0.868231	5.44669
	106.231	7.75285	-0.876641	5.44669
	106.235	7.75285	-0.857654	5.44669
	106.229	7.75285	-0.836416	5.44669
	106.225	7.75285	-0.832638	5.44669
	106.225	7.75285	-0.838346	5.44669
	106.227	7.75285	-0.84991	5.44669
	106.228	7.75285	-0.869706	5.44669
	106.227	7.75285	-0.876577	5.44669
	106.227	7.75285	-0.857103	5.44669
	106.227	7.80204	-0.836208	5.44669
	106.227	7.92881	-0.832747	5.44669
	106.227	7.98124	-0.846337	5.44669
	106.227	7.86243	-0.870206	5.44669
	106.227	7.77886	-0.878058	5.44268
	106.205	7.88207	-0.857546	5.43234
	106.147	8.0194	-0.835867	5.42806
	106.101	8.09962	-0.832447	5.43775
	106.075	8.1922	-0.838461	5.44858
	106.032	8.26872	-0.842156	5.4505
	105.993	8.27836	-0.849429	5.44759
	105.987	8.25686	-0.86815	5.44571
	105.998	8.24469	-0.876096	5.44595
	106.004	8.24728	-0.857455	5.44673
	106.003	8.2527	-0.836526	5.44696
	106	8.25405	-0.832755	5.44679
	106	8.25269	-0.838356	5.44663
	106	8.25164	-0.842002	5.44663
	106.001	8.25168	-0.841531	5.44668
	106.001	8.25207	-0.840038	5.44671
	106.001	8.25222	-0.839579	5.4467
	106.001	8.25214	-0.839918	5.44668
	106.001	8.25206	-0.840223	5.44668
	106.001	8.25205	-0.84023	5.44669
	106.001	8.25208	-0.840125	5.44669
	106.001	8.25209	-0.840078	5.44669
	106.001	8.25209	-0.840096	5.44669
	106.001	8.25208	-0.84012	5.44669
	106.001	8.25208	-0.840124	5.44669
	106.001	8.25208	-0.840117	5.44669
	106.001	8.25208	-0.840112	5.44669
	106.001	8.25208	-0.840113	5.44669
	106.001	8.25208	-0.840115	5.44669
	106.001	8.25208	-0.840115	5.44669
	106.001	8.25208	-0.840115	5.44669
	106.001	8.25208	-0.840115	5.44669
	105.978	8.25208	-0.840115	5.44669
	105.921	8.25208	-0.840115	5.44669
	105.897	8.25208	-0.847986	5.44669
	105.929	8.25208	-0.86827	5.44669
	105.909	8.25208	-0.87666	5.44669
	105.816	8.30127	-0.857648	5.44669
	105.75	8.47724	-0.836407	5.44669
	105.75	8.65644	-0.832636	5.44669
	105.773	8.59006	-0.838349	5.44669
	105.782	8.33849	-0.842041	5.44669
	105.778	8.23136	-0.849421	5.44669
	105.773	8.37027	-0.868187	5.44669
	105.773	8.48148	-0.876115	5.44669
	105.774	8.43186	-0.857449	5.44669
	105.775	8.41333	-0.836517	5.44669
	105.775	8.47901	-0.832753	5.44669
	105.774	8.52194	-0.838359	5.44669
	105.774	8.46879	-0.842004	5.44669
	105.774	8.32532	-0.841531	5.44669
	105.774	8.21814	-0.840037	5.44669
	105.774	8.26299	-0.839579	5.44669
	105.774	8.47358	-0.839918	5.44669
	105.774	8.66857	-0.840223	5.44669
	105.774	8.59645	-0.84023	5.44669
	105.774	8.33685	-0.847995	5.44669
	105.774	8.22841	-0.868233	5.44669
	105.774	8.41881	-0.876641	5.44669
	105.774	8.65822	-0.857653	5.44669
	105.774	8.66082	-0.836416	5.44669
	105.774	8.57206	-0.832638	5.44669
	105.774	8.63158	-0.838347	5.44669
	105.774	8.70353	-0.842039	5.44669
	105.774	8.56738	-0.841551	5.44669
	105.752	8.36342	-0.840032	5.44669
	105.695	8.40554	-0.83957	5.44669
	105.671	8.65578	-0.839916	5.44669
	105.702	8.82018	-0.840225	5.44669
	105.683	8.8119	-0.840232	5.44669
	105.59	8.75186	-0.840124	5.44669
	105.524	8.72996	-0.840077	5.44669
	105.524	8.74217	-0.840096	5.44669
	105.547	8.75508	-0.84012	5.44669
	105.556	8.75615	-0.840124	5.44669
	105.552	8.752	-0.847987	5.44669
	105.547	8.74989	-0.868268	5.44669
	105.546	8.75048	-0.876658	5.44669
	105.548	8.75147	-0.857648	5.44669
	105.549	8.75168	-0.836407	5.44669
	105.548	8.75142	-0.840507	5.44669
	105.548	8.75123	-0.866504	5.44669
	105.548	8.75125	-0.878586	5.44669
	105.548	8.75132	-0.866955	5.44669
	105.548	8.75135	-0.864479	5.44669
	105.548	8.75133	-0.868636	5.44669
	105.548	8.75131	-0.855684	5.44669
	105.548	8.75131	-0.838443	5.44669
	105.548	8.75132	-0.834189	5.44669
	105.526	8.75132	-0.846146	5.44669
	105.468	8.75132	-0.869614	5.44669
	105.445	8.75132	-0.885748	5.44669
	105.498	8.75132	-0.893707	5.44669
	105.559	8.75132	-0.900688	5.44669
	105.569	8.75132	-0.894398	5.44669
	105.531	8.75132	-0.8804	5.44669
	105.441	8.75132	-0.867495	5.44669
	105.338	8.75132	-0.849855	5.44669
	105.293	8.75132	-0.836456	5.44669
	105.305	8.75132	-0.835436	5.44669
	105.325	8.75132	-0.839506	5.44669
	105.329	8.80051	-0.849401	5.44669
	105.324	8.92728	-0.869081	5.44669
	105.32	8.97972	-0.876496	5.44669
	105.32	8.8609	-0.857292	5.44669
	105.322	8.77733	-0.844186	5.44669
	105.322	8.88054	-0.86088	5.44669
	105.322	9.01787	-0.874963	5.44669
	105.322	9.09809	-0.859572	5.44669
	105.322	9.19067	-0.837817	5.44669
	105.322	9.26719	-0.832543	5.44669
	105.322	9.27683	-0.837809	5.44669
	105.322	9.25534	-0.841848	5.44669
	105.299	9.24317	-0.841662	5.44669
	105.242	9.24575	-0.840147	5.44669
	105.218	9.25117	-0.839578	5.44669
	105.25	9.25252	-0.839879	5.44669
	105.253	9.25116	-0.840207	5.44669
	105.217	9.25011	-0.840237	5.44669
	105.175	9.25015	-0.840133	5.44669
	105.121	9.25054	-0.840079	5.44669
	105.106	9.25069	-0.840093	5.44669
	105.162	9.25062	-0.840118	5.44669
	105.198	9.25053	-0.840124	5.44669
	105.149	9.25052	-0.840117	5.44669
	105.087	9.25055	-0.840113	5.44669
	105.074	9.25056	-0.840113	5.44669
	105.089	9.25056	-0.840115	5.44669
	105.101	9.25055	-0.840115	5.44669
	105.1	9.25055	-0.840115	5.44669
	105.095	9.25055	-0.840115	5.44669
	105.094	9.25056	-0.840115	5.44669
	105.095	9.25056	-0.840115	5.44669
	105.096	9.25055	-0.840115	5.44669
	105.096	9.25055	-0.840115	5.44669
	105.073	9.25055	-0.840115	5.44669
	105.016	9.25055	-0.840115	5.44669
	104.992	9.25055	-0.840115	5.44669
	105.046	9.25055	-0.840115	5.44669
	105.106	9.25055	-0.840115	5.44669
	105.094	9.25055	-0.840115	5.44669
	104.998	9.25055	-0.840115	5.44669
	104.884	9.25055	-0.840115	5.44669
	104.836	9.25055	-0.840115	5.44669
	104.851	9.25055	-0.840115	5.44669
	104.873	9.25055	-0.840115	5.44669
	104.878	9.25055	-0.840115	5.44669
	104.871	9.25055	-0.847985	5.44669
	104.867	9.25055	-0.86827	5.44669
	104.868	9.25055	-0.87666	5.44669
	104.869	9.25055	-0.857648	5.44669
	104.87	9.25055	-0.836407	5.44669
	104.869	9.25055	-0.832636	5.44268
	104.869	9.25055	-0.838349	5.43234
	104.869	9.25055	-0.842041	5.42806
	104.869	9.25055	-0.84155	5.43775
	104.869	9.25055	-0.840032	5.44858
	104.869	9.25055	-0.83957	5.4505
	104.869	9.25055	-0.839916	5.44759
	104.869	9.25055	-0.840225	5.44571
	104.869	9.25055	-0.840232	5.44595
	104.869	9.25055	-0.840124	5.44673
	104.869	9.25055	-0.840077	5.44696
	104.869	9.25055	-0.840096	5.44679
	104.869	9.25055	-0.847991	5.44663
	104.869	9.29974	-0.868279	5.44663
	104.869	9.42652	-0.876662	5.44668
	104.869	9.47895	-0.857646	5.44671
	104.869	9.36013	-0.836405	5.4467
	104.869	9.27657	-0.832636	5.44668
	104.869	9.42897	-0.83835	5.44668
	104.869	9.69307	-0.842041	5.44669
	104.869	9.77654	-0.84155	5.44669
	104.869	9.57433	-0.847902	5.44669
	104.869	9.2897	-0.867725	5.44669
	104.869	9.21539	-0.876461	5.44669
	104.869	9.42873	-0.857759	5.44669
	104.869	9.66558	-0.836524	5.44669
	104.869	9.60975	-0.832646	5.44669
	104.847	9.34207	-0.838311	5.44669
	104.789	9.17524	-0.842022	5.44669
	104.743	9.23789	-0.841556	5.44669
	104.74	9.47693	-0.840041	5.44669
	104.776	9.67747	-0.839572	5.44669
	104.818	9.64674	-0.847784	5.44669
	104.783	9.50869	-0.868379	5.44669
	104.679	9.40406	-0.876777	5.44669
	104.615	9.35097	-0.865529	5.44669
	104.619	9.45507	-0.864525	5.44669
	104.643	9.67923	-0.869162	5.44669
	104.651	9.81092	-0.863758	5.44669
	104.646	9.79825	-0.866497	5.44669
	104.641	9.74801	-0.870619	5.44669
	104.641	9.73176	-0.855797	5.44669
	104.643	9.74287	-0.837786	5.44669
	104.643	9.7533	-0.833873	5.44669
	104.643	9.75372	-0.846248	5.44669
	104.643	9.75019	-0.877639	5.44669
	104.62	9.74856	-0.906062	5.44669
	104.563	9.74913	-0.902054	5.44669
	104.539	9.74995	-0.889519	5.44669
	104.571	9.75009	-0.893445	5.44669
	104.551	9.74986	-0.885031	5.44669
	104.481	9.74971	-0.862071	5.44669
	104.495	9.74973	-0.868329	5.44669
	104.598	9.74979	-0.896893	5.44669
	104.648	9.74981	-0.893708	5.44669
	104.567	9.7498	-0.856562	5.44669
	104.438	9.74979	-0.8302	5.44669
	104.379	9.74979	-0.830472	5.44669
	104.394	9.74979	-0.839656	5.44669
	104.421	9.74979	-0.843359	5.44669
	104.426	9.74979	-0.841638	5.44669
	104.419	9.74979	-0.8396	5.44669
	104.414	9.74979	-0.839358	5.44669
	104.415	9.74979	-0.839981	5.44669
	104.417	9.74979	-0.840328	5.44669
	104.417	9.74979	-0.840252	5.44669
	104.417	9.74979	-0.840096	5.44669
	104.416	9.74979	-0.840058	5.44669
	104.416	9.74979	-0.840098	5.44669
	104.417	9.74979	-0.840128	5.44669
	104.417	9.74979	-0.840126	5.44669
	104.417	9.74979	-0.840115	5.44669
	104.417	9.74979	-0.840111	5.44669
	104.417	9.74979	-0.840113	5.44669
	104.417	9.74979	-0.840115	5.44669
	104.417	9.74979	-0.840116	5.44669
	104.417	9.74979	-0.847986	5.44669
	104.417	9.74979	-0.876141	5.44669
	104.417	9.74979	-0.904815	5.44669
	104.394	9.74979	-0.894193	5.44669
	104.337	9.79898	-0.85394	5.44669
	104.291	9.97495	-0.828928	5.44669
	104.287	10.2033	-0.830871	5.44669
	104.301	10.2637	-0.840275	5.44669
	104.286	10.1138	-0.843477	5.44669
	104.227	9.96542	-0.841467	5.44669
	104.177	9.94643	-0.839486	5.44669
	104.173	10.0388	-0.839371	5.44669
	104.188	10.141	-0.847897	5.44669
	104.196	10.0615	-0.868498	5.44669
	104.193	9.8794	-0.876786	5.44669
	104.19	9.86271	-0.85762	5.44669
	104.189	9.92543	-0.83635	5.44669
	104.19	9.86003	-0.832622	5.44669
	104.191	9.79489	-0.838363	5.44669
	104.191	9.88678	-0.842052	5.44669
	104.19	9.96362	-0.84155	5.44669
	104.19	9.91636	-0.840027	5.44669
	104.19	9.96022	-0.839568	5.44669
	104.19	10.1574	-0.839917	5.44669
	104.19	10.2992	-0.840226	5.44669
	104.19	10.3004	-0.840232	5.44669
	104.19	10.2524	-0.847995	5.44669
	104.19	10.2321	-0.868233	5.44669
	104.19	10.2407	-0.884511	5.44669
	104.19	10.2516	-0.885809	5.44669
	104.19	10.253	-0.872961	5.44669
	104.168	10.2498	-0.850172	5.44669
	104.111	10.2479	-0.834638	5.44669
	104.065	10.2483	-0.834561	5.44669
	104.039	10.2491	-0.839785	5.44669
	103.995	10.2493	-0.841959	5.44669
	103.956	10.2491	-0.848876	5.44669
	103.951	10.249	-0.867988	5.44669
	103.961	10.249	-0.884096	5.44669
	103.968	10.249	-0.885722	5.44669
	103.967	10.2982	-0.873072	5.44669
	103.964	10.425	-0.850249	5.44669
	103.963	10.4774	-0.834631	5.44669
	103.964	10.3586	-0.83453	5.44669
	103.964	10.2259	-0.839775	5.44669
	103.964	10.2023	-0.849836	5.44669
	103.964	10.238	-0.869167	5.44669
	103.964	10.2611	-0.876378	5.44669
	103.964	10.3072	-0.857211	5.44669
	103.964	10.4737	-0.836324	5.44669
	103.964	10.65	-0.832757	5.44669
	103.964	10.5858	-0.838429	5.44669
	103.964	10.3853	-0.849902	5.44669
	103.964	10.3558	-0.869674	5.44669
	103.964	10.4197	-0.876566	5.44669
	103.964	10.4086	-0.85711	5.44669
	103.964	10.4719	-0.836215	5.44669
	103.964	10.6643	-0.840618	5.44669
	103.964	10.7973	-0.87449	5.44669
	103.964	10.7472	-0.90675	5.44669
	103.964	10.5747	-0.895592	5.44669
	103.964	10.4545	-0.853838	5.44669
	103.964	10.4059	-0.828388	5.44669
	103.964	10.3204	-0.830681	5.44669
	103.964	10.2356	-0.840388	5.44669
	103.964	10.2692	-0.843591	5.44669
	103.964	10.4671	-0.841475	5.44669
	103.964	10.71	-0.839449	5.44669
	103.964	10.8178	-0.847223	5.44669
	103.942	10.7887	-0.868188	5.44268
	103.862	10.7401	-0.876896	5.43234
	103.781	10.6812	-0.857777	5.42806
	103.789	10.5677	-0.844247	5.43775
	103.823	10.5243	-0.860733	5.44858
	103.79	10.6422	-0.87488	5.4505
	103.735	10.7713	-0.859589	5.44759
	103.719	10.7937	-0.837853	5.44571
	103.731	10.7588	-0.832552	5.44595
	103.742	10.7365	-0.8378	5.44673
	103.742	10.7396	-0.841841	5.44696
	103.738	10.7488	-0.841662	5.44679
	103.736	10.7516	-0.84802	5.44663
	103.737	10.7003	-0.867735	5.44663
	103.738	10.5716	-0.876423	5.44668
	103.738	10.5192	-0.857739	5.44671
	103.738	10.6386	-0.836529	5.4467
	103.738	10.7717	-0.832655	5.44668
	103.738	10.7951	-0.838313	5.44668
	103.738	10.8085	-0.842019	5.44669
	103.738	10.9121	-0.841554	5.44669
	103.738	10.9677	-0.840041	5.44669
	103.738	10.8584	-0.839572	5.44669
	103.738	10.7285	-0.839914	5.44669
	103.715	10.7028	-0.840223	5.44669
	103.658	10.7365	-0.840232	5.44669
	103.612	10.7596	-0.840125	5.44669
	103.586	10.7572	-0.840078	5.44669
	103.543	10.748	-0.847966	5.44669
	103.504	10.745	-0.868275	5.44669
	103.498	10.747	-0.876669	5.44669
	103.509	10.7489	-0.85765	5.44669
	103.515	10.749	-0.836404	5.44669
	103.514	10.7975	-0.832635	5.44669
	103.511	10.924	-0.838349	5.44669
	103.51	10.9765	-0.849912	5.44669
	103.511	10.8579	-0.869706	5.44669
	103.512	10.7251	-0.876576	5.44669
	103.512	10.7015	-0.857103	5.44669
	103.511	10.7372	-0.836208	5.44669
	103.511	10.7603	-0.832747	5.44669
	103.489	10.7572	-0.838466	5.44669
	103.409	10.7477	-0.842051	5.44669
	103.306	10.7449	-0.841513	5.44669
	103.279	10.7962	-0.840012	5.44669
	103.346	10.9249	-0.839575	5.44669
	103.391	11.0266	-0.847796	5.44669
	103.343	11.0339	-0.876253	5.44669
	103.299	10.9533	-0.9128	5.44669
	103.342	10.811	-0.922357	5.44669
	103.382	10.7141	-0.890448	5.44669
	103.34	10.7628	-0.846443	5.44669
	103.279	10.9714	-0.827168	5.44669
	103.264	11.1641	-0.832806	5.44669
	103.279	11.0918	-0.849583	5.44669
	103.29	10.8329	-0.871547	5.44669
	103.29	10.7248	-0.877465	5.44669
	103.285	10.9151	-0.856821	5.44669
	103.284	11.2036	-0.835774	5.44669
	103.285	11.3329	-0.832665	5.44669
	103.285	11.2966	-0.838586	5.44669
	103.286	11.1882	-0.84213	5.44268
	103.285	11.0498	-0.849374	5.43234
	103.285	10.9644	-0.868136	5.42806
	103.285	10.9674	-0.87611	5.43775
	103.285	10.9973	-0.857466	5.44858
	103.285	11.0085	-0.836526	5.4505
	103.285	11.0517	-0.832751	5.44759
	103.285	11.172	-0.838355	5.44571
	103.285	11.273	-0.842003	5.44595
	103.285	11.2831	-0.849403	5.44673
	103.285	11.253	-0.868193	5.44696
	103.285	11.2371	-0.876124	5.44679
	103.285	11.2412	-0.857451	5.44663
	103.285	11.2485	-0.836515	5.44663
	103.285	11.2502	-0.832752	5.44668
	103.285	11.2483	-0.838359	5.44671
	103.285	11.2469	-0.842004	5.4467
	103.285	11.247	-0.841531	5.44668
	103.285	11.2475	-0.840037	5.44668
	103.285	11.2477	-0.839579	5.44669
	103.263	11.2476	-0.839918	5.44669
	103.183	11.2475	-0.840223	5.44669
	103.08	11.2475	-0.84023	5.44669
	103.052	11.2475	-0.840125	5.44669
	103.142	11.2475	-0.840078	5.44669
	103.245	11.2475	-0.847967	5.44669
	103.22	11.2475	-0.868275	5.44669
	103.1	11.2475	-0.876669	5.44669
	103.025	11.2475	-0.85765	5.44669
	103.031	11.2475	-0.836404	5.44669
	103.059	11.2475	-0.832635	5.44669
	103.069	11.2475	-0.838349	5.44669
	103.063	11.2475	-0.849912	5.44669
	103.057	11.2475	-0.869706	5.44669
	103.057	11.2475	-0.876576	5.44669
	103.059	11.2475	-0.857103	5.44669
	103.06	11.2475	-0.836208	5.44669
	103.059	11.2475	-0.832747	5.44669
	103.059	11.2475	-0.838466	5.44669
	103.059	11.2475	-0.842051	5.44669
	103.059	11.2475	-0.841513	5.44669
	103.059	11.2475	-0.840012	5.44669
	103.059	11.2475	-0.839575	5.44669
	103.059	11.2475	-0.839925	5.44669
	103.059	11.2475	-0.840227	5.44669
	103.059	11.2475	-0.8481	5.44669
	103.059	11.2475	-0.868278	5.44669
	103.059	11.2475	-0.876622	5.44669
	103.059	11.2475	-0.85763	5.44669
	103.059	11.2475	-0.836412	5.44669
	103.059	11.2475	-0.832645	5.44669
	103.059	11.2475	-0.838351	5.44669
	103.059	11.2475	-0.842039	5.44669
	103.059	11.2475	-0.841549	5.44669
	103.059	11.2475	-0.840032	5.44669
	103.059	11.2475	-0.83957	5.44669
	103.059	11.2475	-0.839916	5.44669
	103.059	11.2475	-0.840225	5.44669
	103.059	11.2475	-0.840232	5.44669
	103.059	11.2475	-0.840124	5.44669
	103.059	11.2475	-0.840077	5.44669
	103.037	11.2475	-0.840096	5.44669
	102.979	11.2475	-0.84012	5.44669
	102.955	11.2475	-0.840124	5.44669
	103.009	11.2475	-0.840117	5.44669
	103.069	11.2475	-0.840112	5.44669
	103.08	11.2475	-0.840113	5.44669
	103.042	11.2475	-0.840115	5.44669
	102.974	11.2475	-0.840115	5.44669
	102.951	11.2475	-0.840115	5.44669
	102.987	11.2475	-0.840115	5.44669
	102.969	11.2475	-0.847985	5.44669
	102.875	11.2475	-0.86827	5.44669
	102.808	11.2475	-0.87666	5.44669
	102.808	11.2967	-0.857648	5.44669
	102.831	11.4235	-0.836407	5.44669
	102.841	11.4759	-0.832636	5.44669
	102.836	11.3571	-0.84622	5.44669
	102.831	11.2243	-0.870197	5.44669
	102.831	11.2008	-0.878095	5.44669
	102.832	11.2365	-0.857565	5.44669
	102.833	11.2595	-0.843732	5.44669
	102.833	11.3057	-0.868464	5.44669
	102.833	11.4229	-0.90316	5.44669
	102.832	11.5217	-0.896236	5.44669
	102.833	11.5318	-0.855385	5.44669
	102.833	11.4534	-0.828808	5.44669
	102.833	11.3111	-0.830306	5.44669
	102.833	11.2133	-0.840082	5.44669
	102.833	11.2126	-0.851467	5.44669
	102.833	11.2453	-0.869742	5.44669
	102.833	11.2591	-0.876039	5.44669
	102.833	11.2531	-0.856865	5.44669
	102.833	11.2457	-0.836299	5.44669
	102.833	11.2448	-0.84074	5.44669
	102.833	11.247	-0.86664	5.44669
	102.833	11.2483	-0.87856	5.44669
	102.833	11.2972	-0.859025	5.44669
	102.833	11.4234	-0.836308	5.44669
	102.833	11.4757	-0.832106	5.44669
	102.833	11.357	-0.838162	5.44669
	102.833	11.2244	-0.842151	5.44669
	102.833	11.2008	-0.841663	5.44669
	102.833	11.2365	-0.84004	5.44669
	102.833	11.2595	-0.839533	5.44669
	102.833	11.2565	-0.839898	5.44669
	102.833	11.247	-0.840231	5.44669
	102.81	11.2441	-0.84024	5.44669
	102.753	11.2954	-0.847997	5.44669
	102.729	11.4733	-0.876101	5.44669
	102.783	11.6526	-0.904794	5.44669
	102.843	11.5855	-0.894199	5.44669
	102.831	11.3337	-0.85395	5.44669
	102.758	11.1775	-0.836801	5.44669
	102.724	11.2389	-0.859023	5.44669
	102.779	11.4245	-0.876818	5.44669
	102.843	11.5461	-0.868881	5.44669
	102.833	11.5415	-0.865915	5.44669
	102.758	11.4488	-0.868553	5.44669
	102.723	11.3057	-0.855138	5.44669
	102.779	11.2619	-0.838245	5.44669
	102.821	11.3902	-0.834299	5.44669
	102.776	11.5238	-0.838393	5.44669
	102.735	11.5936	-0.841468	5.44669
	102.777	11.6831	-0.841295	5.44669
	102.816	11.762	-0.840128	5.44669
	102.774	11.7246	-0.839701	5.44669
	102.713	11.5272	-0.847807	5.44669
	102.676	11.2858	-0.868343	5.44669
	102.655	11.2277	-0.884624	5.44669
	102.678	11.3832	-0.885817	5.44669
	102.72	11.5331	-0.872924	5.44669
	102.756	11.6	-0.850153	5.44669
	102.805	11.6333	-0.834644	5.44669
	102.843	11.5344	-0.83457	5.44669
	102.823	11.3194	-0.847657	5.44669
	102.755	11.2389	-0.870112	5.44669
	102.725	11.4251	-0.877549	5.44669
	102.781	11.702	-0.857366	5.44669
	102.844	11.7788	-0.835973	5.44669
	102.855	11.5692	-0.832555	5.44669
	102.838	11.2839	-0.838469	5.44669
	102.827	11.2119	-0.84212	5.44669
	102.806	11.3773	-0.841541	5.44669
	102.731	11.5362	-0.839999	5.44669
	102.629	11.6034	-0.83956	5.44669
	102.6	11.6336	-0.839923	5.44669
	102.667	11.5825	-0.848103	5.44669
	102.735	11.4948	-0.868387	5.44669
	102.766	11.4183	-0.876667	5.44669
	102.781	11.359	-0.86548	5.44669
	102.759	11.4013	-0.864543	5.44669
	102.741	11.4956	-0.877058	5.44669
	102.786	11.5781	-0.884047	5.44669
	102.84	11.6867	-0.87488	5.44669
	102.852	11.7199	-0.851603	5.44669
	102.838	11.5995	-0.834556	5.44669
	102.828	11.4729	-0.834018	5.44669
	102.807	11.4033	-0.839587	5.44669
	102.753	11.3114	-0.842069	5.44669
	102.73	11.2313	-0.841122	5.44669
	102.783	11.22	-0.839842	5.44669
	102.821	11.2912	-0.839643	5.44669
	102.751	11.4802	-0.840014	5.44669
	102.654	11.7062	-0.84024	5.44669
	102.674	11.7609	-0.840203	5.44669
	102.789	11.6095	-0.840107	5.44669
	102.865	11.4625	-0.84008	5.44669
	102.838	11.3954	-0.840103	5.44669
	102.753	11.361	-0.840122	5.44669
	102.697	11.4595	-0.847993	5.44669
	102.699	11.6255	-0.868271	5.44669
	102.719	11.5794	-0.876657	5.44669
	102.704	11.3408	-0.857647	5.44669
	102.665	11.1826	-0.836407	5.44669
	102.694	11.2386	-0.832637	5.44669
	102.794	11.4717	-0.838349	5.44268
	102.859	11.6722	-0.842041	5.43234
	102.856	11.6435	-0.849421	5.42806
	102.811	11.5555	-0.868187	5.43775
	102.745	11.6265	-0.876115	5.44858
	102.725	11.703	-0.857449	5.4505
	102.784	11.6138	-0.836517	5.44759
	102.823	11.5341	-0.832753	5.44571
	102.774	11.5792	-0.838359	5.44595
	102.734	11.5355	-0.842004	5.44673
	102.755	11.3391	-0.841531	5.44696
	102.759	11.2468	-0.840037	5.44679
	102.728	11.4214	-0.839579	5.44663
	102.71	11.6977	-0.839918	5.44663
	102.735	11.8275	-0.840223	5.44668
	102.777	11.7957	-0.84023	5.44671
	102.768	11.7382	-0.840125	5.4467
	102.746	11.6765	-0.840078	5.44668
	102.785	11.565	-0.840096	5.44668
	102.838	11.5234	-0.84012	5.44669
	102.829	11.5921	-0.840124	5.44669
	102.736	11.5447	-0.840117	5.44669
	102.645	11.3384	-0.840112	5.44669
	102.676	11.2432	-0.840113	5.44669
	102.771	11.371	-0.840115	5.44669
	102.786	11.5225	-0.840115	5.44669
	102.756	11.5998	-0.847986	5.44669
	102.782	11.637	-0.86827	5.44669
	102.833	11.5852	-0.88453	5.44669
	102.85	11.4947	-0.885804	5.44669
	102.839	11.4173	-0.872952	5.44669
	102.807	11.3094	-0.85017	5.44669
	102.749	11.2747	-0.834641	5.44669
	102.729	11.3942	-0.834563	5.44669
	102.784	11.521	-0.847655	5.44669
	102.821	11.5418	-0.870113	5.44669
	102.774	11.4578	-0.87755	5.44669
	102.734	11.3586	-0.857366	5.44669
	102.755	11.387	-0.835972	5.44669
	102.737	11.4406	-0.832554	5.44669
	102.671	11.4047	-0.838469	5.44669
	102.686	11.4614	-0.84212	5.44669
	102.789	11.6107	-0.841541	5.44669
	102.838	11.6217	-0.839999	5.44669
	102.757	11.5191	-0.83956	5.44669
	102.65	11.4637	-0.839923	5.44669
	102.671	11.5247	-0.840232	5.44669
	102.789	11.676	-0.840232	5.44669
	102.843	11.7836	-0.840122	5.44669
	102.759	11.7362	-0.840076	5.44669
	102.649	11.5243	-0.840096	5.44669
	102.669	11.2806	-0.840121	5.44669
	102.767	11.2265	-0.840124	5.44669
	102.786	11.3846	-0.840116	5.44669
	102.758	11.5341	-0.840112	5.4507
	102.76	11.5999	-0.840113	5.46104
	102.731	11.6329	-0.840115	5.46531
	102.644	11.5342	-0.840115	5.45562
	102.584	11.3195	-0.840115	5.4448
	102.607	11.1898	-0.840115	5.44287
	102.707	11.2492	-0.840115	5.44579
	102.819	11.4736	-0.840115	5.44767
	102.843	11.7184	-0.840115	5.44742
	102.77	11.7684	-0.840115	5.44664
	102.725	11.559	-0.840115	5.44641
	102.775	11.3325	-0.840115	5.44658
	102.841	11.3421	-0.840115	5.44674
	102.856	11.4313	-0.840115	5.44675
	102.839	11.3677	-0.840115	5.44669
	102.805	11.2447	-0.840115	5.44667
	102.748	11.2055	-0.840115	5.44668
	102.729	11.2804	-0.847985	5.44669
	102.785	11.4316	-0.86827	5.44669
	102.821	11.5343	-0.87666	5.44669
	102.774	11.5832	-0.865519	5.44669
	102.734	11.675	-0.872433	5.44669
	102.755	11.7132	-0.897337	5.44669
	102.759	11.5516	-0.892427	5.44669
	102.728	11.2999	-0.855866	5.44669
	102.687	11.1757	-0.830364	5.44669
	102.655	11.2503	-0.830787	5.44669
	102.696	11.4791	-0.83973	5.44669
	102.798	11.6711	-0.851149	5.44669
	102.838	11.6405	-0.869733	5.44669
	102.776	11.5546	-0.884019	5.44669
	102.706	11.6272	-0.885069	5.44669
	102.673	11.7036	-0.872826	5.44669
	102.656	11.6139	-0.850378	5.44669
	102.702	11.5339	-0.842644	5.44669
	102.778	11.5791	-0.862699	5.44669
	102.757	11.5847	-0.876275	5.44669
	102.649	11.5152	-0.859475	5.44669
	102.577	11.4752	-0.845181	5.44669
	102.58	11.531	-0.860521	5.44669
	102.606	11.6745	-0.874459	5.44669
	102.616	11.7316	-0.859489	5.44669
	102.61	11.6087	-0.837961	5.44669
	102.605	11.4726	-0.832633	5.44669
	102.604	11.4491	-0.845666	5.44669
	102.606	11.486	-0.877836	5.44669
	102.607	11.5096	-0.906351	5.44669
	102.607	11.5555	-0.894234	5.44669
	102.606	11.6725	-0.853411	5.44669
	102.606	11.7712	-0.828692	5.44669
	102.606	11.7814	-0.83883	5.44669
	102.606	11.7522	-0.868552	5.44669
	102.606	11.7367	-0.880041	5.44669
	102.629	11.6914	-0.858966	5.44669
	102.686	11.5718	-0.835757	5.44669
	102.71	11.5209	-0.831896	5.44669
	102.656	11.5887	-0.83827	5.44669
	102.618	11.5933	-0.842271	5.44669
	102.665	11.5646	-0.841675	5.44669
	102.705	11.6482	-0.840002	5.44669
	102.684	11.7089	-0.839513	5.44669
	102.68	11.5594	-0.839903	5.44669
	102.688	11.3539	-0.84024	5.44669
	102.649	11.4001	-0.840242	5.44669
	102.601	11.6034	-0.840124	5.44669
	102.589	11.6405	-0.840073	5.44669
	102.601	11.5296	-0.840094	5.44669
	102.61	11.4122	-0.840121	5.44669
	102.61	11.3441	-0.840125	5.44669
	102.606	11.4464	-0.847987	5.44669
	102.605	11.6752	-0.868268	5.44669
	102.606	11.7602	-0.876658	5.44669
	102.607	11.6202	-0.857648	5.44669
	102.607	11.5164	-0.836407	5.44669
	102.629	11.6187	-0.832637	5.44669
	102.686	11.7629	-0.84622	5.44669
	102.71	11.7479	-0.870196	5.44669
	102.656	11.5366	-0.878095	5.44669
	102.596	11.3307	-0.865436	5.44669
	102.585	11.3493	-0.864017	5.44669
	102.601	11.435	-0.868982	5.44669
	102.634	11.3667	-0.855993	5.44669
	102.712	11.2921	-0.83845	5.44669
	102.789	11.4303	-0.841952	5.44669
	102.758	11.6852	-0.866384	5.44669
	102.645	11.8191	-0.878022	5.44669
	102.575	11.7966	-0.85889	5.44669
	102.58	11.6924	-0.836443	5.44669
	102.607	11.5508	-0.840081	5.44669
	102.616	11.5118	-0.866313	5.44669
	102.61	11.6415	-0.878657	5.44669
	102.605	11.7741	-0.859182	5.44669
	102.604	11.7445	-0.836339	5.44669
	102.606	11.5312	-0.832063	5.44669
	102.607	11.2805	-0.838133	5.44669
	102.607	11.224	-0.842154	5.44669
	102.606	11.3836	-0.841675	5.44669
	102.606	11.4854	-0.840043	5.44669
	102.606	11.3753	-0.83953	5.44669
	102.606	11.2778	-0.839895	5.44669
	102.606	11.4212	-0.840231	5.44669
	102.606	11.6373	-0.840241	5.44669
	102.606	11.5977	-0.840127	5.44669
	102.606	11.3934	-0.840075	5.44669
	102.606	11.4027	-0.840094	5.44669
	102.629	11.5904	-0.84012	5.44669
	102.708	11.585	-0.840124	5.44669
	102.812	11.4048	-0.847988	5.44669
	102.862	11.3628	-0.868268	5.44669
	102.851	11.4143	-0.876658	5.44669
	102.83	11.3532	-0.857648	5.44669
	102.825	11.2446	-0.836407	5.44669
	102.83	11.2107	-0.832637	5.44669
	102.834	11.2826	-0.838349	5.44669
	102.834	11.4799	-0.842041	5.44669
	102.833	11.6599	-0.84155	5.44669
	102.832	11.5863	-0.840032	5.44669
	102.855	11.3314	-0.83957	5.44669
	102.912	11.1762	-0.839916	5.44669
	102.959	11.1901	-0.840225	5.44669
	102.984	11.2491	-0.840232	5.44669
	103.028	11.2686	-0.840124	5.44669
	103.067	11.2558	-0.840077	5.44669
	103.072	11.2435	-0.840096	5.44669
	103.062	11.2429	-0.84012	5.44669
	103.055	11.247	-0.840124	5.44669
	103.056	11.2489	-0.840117	5.44669
	103.059	11.2483	-0.840112	5.44669
	103.06	11.2473	-0.840113	5.44669
	103.059	11.2471	-0.840115	5.44669
	103.059	11.2474	-0.840115	5.44669
	103.059	11.2476	-0.847986	5.44669
	103.059	11.2476	-0.86827	5.44669
	103.059	11.2475	-0.87666	5.44669
	103.059	11.2475	-0.857648	5.44669
	103.059	11.2475	-0.844277	5.44669
	103.059	11.2475	-0.860792	5.44669
	103.059	11.2475	-0.874894	5.44669
	103.059	11.2475	-0.867445	5.44669
	103.059	11.2475	-0.865998	5.44669
	103.059	11.2475	-0.869098	5.44669
	103.059	11.2475	-0.855337	5.44669
	103.059	11.2475	-0.846005	5.44669
	103.081	11.2475	-0.862338	5.44669
	103.139	11.2475	-0.874928	5.44669
	103.162	11.2475	-0.859039	5.44669
	103.109	11.2475	-0.837606	5.44669
	103.071	11.2475	-0.832644	5.44669
	103.14	11.2475	-0.837926	5.44669
	103.259	11.2475	-0.841861	5.44669
	103.32	11.2475	-0.841625	5.44669
	103.285	11.2475	-0.840127	5.44669
	103.202	11.2475	-0.839583	5.44669
	103.172	11.2475	-0.839888	5.44669
	103.233	11.2475	-0.840209	5.44669
	103.298	11.2475	-0.840235	5.44669
	103.308	11.2475	-0.848002	5.44669
	103.29	11.2475	-0.868235	5.44669
	103.279	11.2475	-0.876639	5.44669
	103.281	11.2475	-0.857652	5.44669
	103.286	11.1983	-0.836416	5.44669
	103.287	11.0715	-0.832639	5.44669
	103.286	11.0191	-0.838347	5.44669
	103.285	11.1379	-0.842039	5.44669
	103.285	11.2215	-0.84155	5.44669
	103.285	11.0691	-0.840032	5.44669
	103.285	10.8542	-0.83957	5.44669
	103.285	10.8975	-0.839916	5.44669
	103.285	11.1029	-0.840225	5.44669
	103.285	11.0928	-0.848102	5.44669
	103.285	10.8551	-0.86828	5.44669
	103.307	10.7338	-0.876622	5.44669
	103.365	10.8618	-0.857629	5.44669
	103.411	10.9735	-0.836412	5.44669
	103.437	10.8788	-0.832645	5.44669
	103.48	10.735	-0.838351	5.44669
	103.519	10.6982	-0.842039	5.44669
	103.525	10.7323	-0.849419	5.44669
	103.514	10.7594	-0.868187	5.44669
	103.508	10.7586	-0.876115	5.44669
	103.509	10.7486	-0.86532	5.44669
	103.512	10.7447	-0.864673	5.44669
	103.512	10.7467	-0.869298	5.44669
	103.512	10.7488	-0.855892	5.44669
	103.511	10.7491	-0.838295	5.44669
	103.511	10.7484	-0.834053	5.44669
	103.511	10.748	-0.838271	5.44669
	103.534	10.7481	-0.841505	5.44669
	103.614	10.7483	-0.841354	5.44669
	103.717	10.7483	-0.84014	5.44669
	103.767	10.7483	-0.839685	5.44669
	103.756	10.7482	-0.839926	5.44669
	103.735	10.7483	-0.840188	5.44669
	103.73	10.7483	-0.840213	5.44669
	103.735	10.7483	-0.84013	5.44669
	103.74	10.7483	-0.840086	5.44669
	103.739	10.7483	-0.840097	5.44669
	103.738	10.6991	-0.840118	5.44669
	103.737	10.5723	-0.840122	5.44669
	103.738	10.5199	-0.840117	5.44669
	103.738	10.6387	-0.840113	5.44669
	103.738	10.7714	-0.840113	5.44669
	103.738	10.795	-0.840115	5.44669
	103.76	10.7101	-0.847986	5.44669
	103.817	10.5603	-0.86827	5.44669
	103.864	10.4617	-0.87666	5.44669
	103.889	10.414	-0.857648	5.44669
	103.911	10.3705	-0.836407	5.44669
	103.892	10.4091	-0.832636	5.44669
	103.874	10.4962	-0.838349	5.44669
	103.917	10.5278	-0.842041	5.44669
	103.971	10.4623	-0.84155	5.44669
	103.983	10.3176	-0.840032	5.44669
	103.969	10.2144	-0.83957	5.44669
	103.96	10.2121	-0.839916	5.44669
	103.96	10.2462	-0.840225	5.44669
	103.964	10.261	-0.840232	5.44669
	103.965	10.2551	-0.840124	5.44669
	103.965	10.2473	-0.840077	5.44669
	103.964	10.2462	-0.840096	5.44669
	103.964	10.2484	-0.84012	5.44669
	103.964	10.2498	-0.840124	5.44669
	103.964	10.2496	-0.840117	5.44669
	103.964	10.249	-0.847983	5.44669
	103.964	10.2488	-0.868269	5.44669
	103.964	10.249	-0.87666	5.44669
	103.964	10.2491	-0.857649	5.44669
	103.964	10.2491	-0.844278	5.44669
	103.964	10.249	-0.860792	5.44669
	103.964	10.249	-0.874894	5.44669
	103.964	10.249	-0.859574	5.44669
	103.964	10.249	-0.837842	5.44669
	103.964	10.249	-0.832553	5.44669
	103.964	10.249	-0.837804	5.44669
	103.964	10.249	-0.841842	5.44669
	103.986	10.249	-0.841661	5.44669
	104.044	10.249	-0.840149	5.44669
	104.068	10.249	-0.839579	5.44669
	104.036	10.249	-0.839878	5.44669
	104.056	10.249	-0.840206	5.44669
	104.148	10.249	-0.840237	5.44669
	104.214	10.249	-0.840133	5.44669
	104.214	10.249	-0.840079	5.44669
	104.192	10.249	-0.840093	5.44669
	104.182	10.249	-0.840118	5.44669
	104.187	10.249	-0.840124	5.44669
	104.192	10.249	-0.847988	5.44669
	104.192	10.249	-0.868268	5.44669
	104.191	10.1998	-0.876658	5.44669
	104.19	10.0239	-0.857648	5.44669
	104.19	9.79547	-0.836407	5.44669
	104.19	9.73508	-0.832637	5.44669
	104.19	9.88503	-0.838349	5.44669
	104.19	9.9842	-0.849912	5.44669
	104.19	9.87642	-0.869706	5.44669
	104.19	9.73163	-0.876577	5.44669
	104.213	9.69909	-0.857103	5.44669
	104.292	9.73531	-0.836208	5.44669
	104.396	9.7618	-0.832747	5.44669
	104.423	9.75997	-0.846337	5.44669
	104.355	9.74979	-0.870206	5.44669
	104.31	9.74617	-0.878058	5.44669
	104.359	9.74827	-0.857546	5.44669
	104.425	9.75044	-0.835867	5.44669
	104.417	9.7506	-0.840317	5.44669
	104.343	9.7499	-0.866617	5.44669
	104.308	9.74955	-0.8787	5.44669
	104.362	9.74965	-0.859092	5.44669
	104.427	9.74982	-0.836286	5.44669
	104.439	9.74985	-0.832073	5.44669
	104.422	9.74981	-0.846026	5.44669
	104.411	9.74977	-0.870316	5.44669
	104.412	9.74978	-0.878214	5.44669
	104.417	9.74979	-0.857572	5.44669
	104.418	9.7498	-0.843693	5.44669
	104.417	9.74979	-0.860574	5.44669
	104.416	9.74979	-0.87501	5.44669
	104.416	9.74979	-0.859701	5.44669
	104.439	9.74979	-0.837854	5.44669
	104.519	9.74979	-0.832513	5.44669
	104.6	9.74979	-0.837783	5.44669
	104.57	9.74979	-0.841848	5.44669
	104.478	9.74979	-0.841671	5.44669
	104.487	9.74979	-0.848021	5.44669
	104.596	9.74979	-0.867732	5.44669
	104.672	9.74979	-0.876422	5.44669
	104.671	9.74979	-0.85774	5.44669
	104.644	9.74979	-0.83653	5.44669
	104.633	9.7006	-0.832655	5.44669
	104.639	9.57382	-0.838313	5.44669
	104.644	9.52139	-0.84989	5.44669
	104.645	9.64021	-0.86971	5.44669
	104.643	9.77296	-0.884456	5.44669
	104.642	9.79653	-0.885261	5.44669
	104.643	9.71164	-0.872751	5.44669
	104.643	9.56179	-0.850278	5.44669
	104.643	9.46323	-0.834758	5.44669
	104.643	9.46476	-0.834573	5.44669
	104.665	9.54797	-0.839747	5.44669
	104.723	9.639	-0.841939	5.44669
	104.769	9.55815	-0.84101	5.44669
	104.772	9.3794	-0.839842	5.44669
	104.736	9.36463	-0.847553	5.44669
	104.671	9.47613	-0.868186	5.44669
	104.65	9.58586	-0.876778	5.44669
	104.729	9.65052	-0.865598	5.44669
	104.848	9.54947	-0.864553	5.44669
	104.903	9.32246	-0.869149	5.44669
	104.89	9.1885	-0.855872	5.44669
	104.866	9.20123	-0.83834	5.44669
	104.86	9.2523	-0.834079	5.44669
	104.867	9.26887	-0.838266	5.44669
	104.871	9.25761	-0.841494	5.44669
	104.871	9.247	-0.849221	5.44669
	104.869	9.24656	-0.868298	5.44669
	104.869	9.29933	-0.884103	5.44669
	104.869	9.42777	-0.885615	5.44669
	104.869	9.47962	-0.873024	5.44669
	104.869	9.35997	-0.850267	5.44669
	104.869	9.22707	-0.842527	5.44669
	104.869	9.20375	-0.86269	5.44669
	104.869	9.2396	-0.876312	5.44669
	104.869	9.26265	-0.867365	5.44669
	104.869	9.25952	-0.86546	5.44669
	104.869	9.25001	-0.868901	5.44669
	104.869	9.24714	-0.855446	5.44669
	104.869	9.24932	-0.83825	5.44669
	104.869	9.25125	-0.834192	5.44669
	104.869	9.25129	-0.838346	5.44669
	104.869	9.25061	-0.849357	5.44669
	104.869	9.25032	-0.869475	5.44669
	104.869	9.25043	-0.876677	5.44669
	104.869	9.25059	-0.865098	5.44669
	104.869	9.25061	-0.86438	5.44669
	104.892	9.25057	-0.869254	5.44669
	104.971	9.25054	-0.855978	5.44669
	105.053	9.25054	-0.846218	5.44669
	105.045	9.25056	-0.862199	5.44669
	105.01	9.25056	-0.874794	5.44669
	105.021	9.25056	-0.859032	5.44669
	105.019	9.25055	-0.837651	5.44669
	105.011	9.25055	-0.832666	5.44669
	105.053	9.25055	-0.84579	5.44669
	105.102	9.25056	-0.870006	5.44669
	105.113	9.25056	-0.878168	5.44669
	105.1	9.25055	-0.857663	5.44669
	105.091	9.25055	-0.835877	5.44669
	105.092	9.20136	-0.832409	5.44669
	105.096	9.07459	-0.838442	5.44669
	105.097	9.02216	-0.842161	5.44669
	105.118	9.14097	-0.841568	5.44669
	105.175	9.27373	-0.839996	5.44669
	105.199	9.29729	-0.839549	5.44669
	105.145	9.26159	-0.847791	5.44669
	105.085	9.23851	-0.86839	5.44669
	105.097	9.24158	-0.876779	5.44669
	105.17	9.25107	-0.857656	5.44669
	105.227	9.25396	-0.836367	5.44669
	105.251	9.2518	-0.832617	5.44669
	105.29	9.24986	-0.838355	5.44669
	105.328	9.24982	-0.84205	5.44669
	105.312	9.25049	-0.841552	5.44669
	105.245	9.25079	-0.840029	5.44669
	105.215	9.25067	-0.839568	5.44669
	105.27	9.25052	-0.839916	5.44669
	105.332	9.2505	-0.840226	5.44669
	105.344	9.20135	-0.840232	5.44669
	105.327	9.0746	-0.840124	5.44669
	105.316	8.97298	-0.847948	5.44669
	105.318	8.96501	-0.868251	5.44669
	105.322	8.99614	-0.884536	5.44669
	105.323	8.96256	-0.885813	5.44669
	105.322	8.83121	-0.872953	5.44669
	105.321	8.77131	-0.850167	5.44669
	105.321	8.88862	-0.834639	5.44669
	105.322	8.97421	-0.842433	5.44669
	105.322	8.87238	-0.875812	5.44669
	105.322	8.78411	-0.906659	5.44669
	105.322	8.8793	-0.895084	5.44669
	105.344	8.96575	-0.853658	5.44669
	105.424	8.87215	-0.828494	5.44669
	105.527	8.73783	-0.830789	5.44669
	105.577	8.70464	-0.840396	5.44669
	105.567	8.73686	-0.843556	5.44669
	105.545	8.76191	-0.849329	5.44669
	105.54	8.7609	-0.86761	5.44669
	105.546	8.75157	-0.875906	5.44669
	105.55	8.74802	-0.857567	5.44669
	105.55	8.74985	-0.836641	5.44669
	105.548	8.75188	-0.832763	5.44669
	105.548	8.75207	-0.838319	5.44669
	105.548	8.75144	-0.841983	5.44669
	105.548	8.7511	-0.841537	5.44669
	105.548	8.75118	-0.840046	5.44669
	105.548	8.75134	-0.839581	5.44669
	105.548	8.75137	-0.839915	5.44669
	105.548	8.75133	-0.840221	5.44669
	105.548	8.75131	-0.84023	5.44669
	105.548	8.70212	-0.847996	5.44669
	105.548	8.57535	-0.868234	5.44669
	105.548	8.52293	-0.876641	5.44669
	105.57	8.64174	-0.857653	5.44669
	105.628	8.77449	-0.844286	5.44669
	105.652	8.79806	-0.860794	5.44669
	105.598	8.76235	-0.874892	5.44669
	105.56	8.73928	-0.859573	5.44669
	105.629	8.74235	-0.837842	5.44669
	105.749	8.75184	-0.840425	5.44669
	105.809	8.70553	-0.86596	5.44669
	105.797	8.57659	-0.878387	5.44669
	105.771	8.52223	-0.859194	5.44669
	105.765	8.64101	-0.83644	5.44669
	105.772	8.72524	-0.832101	5.44669
	105.776	8.57314	-0.838113	5.44669
	105.776	8.30892	-0.842132	5.44669
	105.774	8.2253	-0.841673	5.44669
	105.774	8.3783	-0.847921	5.44669
	105.774	8.487	-0.86769	5.44669
	105.774	8.38214	-0.876439	5.44669
	105.775	8.23517	-0.857762	5.44669
	105.774	8.20069	-0.836533	5.44669
	105.774	8.23687	-0.840519	5.44669
	105.774	8.26403	-0.866465	5.44669
	105.774	8.31169	-0.878565	5.44669
	105.774	8.42817	-0.859089	5.44669
	105.774	8.47683	-0.836333	5.44669
	105.774	8.36009	-0.832093	5.44669
	105.774	8.22955	-0.838148	5.44669
	105.774	8.20617	-0.85002	5.44669
	105.774	8.24117	-0.869823	5.44669
	105.774	8.26388	-0.876587	5.44669
	105.774	8.26091	-0.857066	5.44669
	105.774	8.25159	-0.836189	5.44669
	105.797	8.24874	-0.832752	5.44669
	105.854	8.25086	-0.838475	5.44669
	105.878	8.25276	-0.842053	5.44669
	105.846	8.2528	-0.841511	5.44669
	105.844	8.25214	-0.840011	5.44669
	105.857	8.25185	-0.839575	5.44669
	105.841	8.25197	-0.839926	5.44669
	105.871	8.25211	-0.840227	5.44669
	105.963	8.25214	-0.840229	5.44669
	106.024	8.25209	-0.840123	5.44669
	106.023	8.25207	-0.840077	5.44669
	106.001	8.25207	-0.847967	5.44669
	105.993	8.25208	-0.876147	5.44669
	105.997	8.25209	-0.904824	5.44669
	106.002	8.25208	-0.894195	5.44669
	106.002	8.25208	-0.853938	5.44669
	106.001	8.25208	-0.828927	5.44669
	106	8.25208	-0.830871	5.44669
	106	8.25208	-0.840276	5.44669
	106.001	8.25208	-0.851348	5.44669
	106.001	8.25208	-0.869623	5.44669
	106.001	8.25208	-0.876031	5.44669
	106.001	8.25208	-0.856904	5.44669
	106.001	8.25208	-0.836318	5.44669
	106.001	8.25208	-0.832864	5.44669
	106.001	8.20289	-0.838476	5.44669
	106.023	8.07612	-0.842013	5.44669
	106.08	8.02369	-0.841494	5.44669
	106.104	8.1425	-0.840018	5.44669
	106.073	8.27526	-0.847455	5.44669
	106.092	8.29882	-0.868082	5.44669
	106.163	8.26312	-0.87677	5.44669
	106.149	8.19085	-0.865632	5.44669
	106.045	8.06714	-0.86457	5.44669
	105.995	7.97501	-0.869145	5.44669
	106.076	7.96994	-0.855864	5.44669
	106.205	7.99891	-0.838338	5.44669
	106.265	7.9634	-0.841951	5.44669
	106.25	7.83201	-0.866423	5.44669
	106.223	7.77278	-0.885909	5.44669
	106.217	7.93958	-0.887039	5.44669
	106.224	8.15183	-0.872979	5.44669
	106.229	8.15147	-0.849742	5.44669
	106.229	8.02193	-0.834452	5.44669
	106.227	7.91007	-0.834635	5.44669
	106.226	7.80174	-0.839882	5.44669
	106.227	7.7299	-0.849844	5.44669
	106.227	7.72783	-0.869132	5.44669
	106.227	7.75084	-0.876361	5.44669
	106.227	7.76095	-0.857216	5.44669
	106.227	7.75696	-0.836332	5.44669
	106.227	7.75169	-0.832759	5.44669
	106.249	7.7509	-0.838427	5.44669
	106.307	7.75244	-0.84203	5.44669
	106.353	7.75337	-0.849389	5.44669
	106.379	7.75321	-0.868177	5.44669
	106.422	7.75281	-0.876122	5.44669
	106.461	7.7527	-0.865327	5.44669
	106.467	7.7528	-0.864673	5.44669
	106.456	7.75288	-0.877167	5.44669
	106.45	7.75288	-0.884047	5.44669
	106.451	7.75285	-0.882711	5.44669
	106.454	7.75284	-0.879742	5.44669
	106.454	7.75284	-0.871108	5.44669
	106.454	7.75285	-0.85156	5.44669
	106.453	7.75285	-0.83588	5.44669
	106.453	7.75285	-0.842458	5.44669
	106.453	7.75285	-0.86751	5.44669
	106.453	7.75285	-0.878314	5.44669
	106.476	7.75285	-0.866483	5.44669
	106.533	7.75285	-0.864378	5.44669
	106.579	7.75285	-0.868761	5.44669
	106.583	7.75285	-0.855772	5.44669
	106.546	7.75285	-0.838436	5.44669
	106.482	7.75285	-0.834154	5.44669
	106.438	7.75285	-0.838264	5.44669
	106.46	7.75285	-0.841466	5.44669
	106.554	7.75285	-0.84134	5.44669
	106.664	7.75285	-0.840148	5.44669
	106.711	7.75285	-0.839693	5.44669
	106.697	7.75285	-0.839926	5.44669
	106.676	7.75285	-0.840186	5.44669
	106.672	7.75285	-0.840211	5.44669
	106.678	7.75285	-0.84013	5.44669
	106.682	7.75285	-0.840087	5.44669
	106.681	7.75285	-0.840098	5.44669
	106.679	7.75285	-0.847988	5.44669
	106.679	7.75285	-0.876148	5.44669
	106.679	7.75285	-0.904817	5.44669
	106.68	7.75285	-0.894191	5.44669
	106.68	7.75285	-0.853939	5.44669
	106.68	7.75285	-0.836799	5.44669
	106.68	7.75285	-0.859027	5.44669
	106.68	7.75285	-0.87682	5.44669
	106.68	7.75285	-0.86101	5.44669
	106.68	7.75285	-0.837759	5.44669
	106.68	7.70366	-0.832008	5.44669
	106.68	7.57688	-0.837605	5.44669
	106.68	7.52445	-0.841953	5.44669
	106.68	7.64327	-0.841778	5.44669
	106.68	7.72683	-0.840158	5.44669
	106.702	7.57443	-0.839542	5.44669
	106.759	7.31033	-0.839859	5.44669
	106.805	7.17767	-0.840211	5.44669
	106.809	7.25311	-0.840246	5.44669
	106.795	7.4853	-0.840135	5.44669
	106.81	7.72762	-0.840077	5.44669
	106.87	7.77381	-0.840091	5.44669
	106.919	7.56376	-0.847989	5.44669
	106.923	7.28911	-0.86828	5.44669
	106.908	7.22176	-0.876662	5.44669
	106.901	7.38528	-0.857646	5.44669
	106.903	7.49262	-0.836405	5.44669
	106.906	7.43263	-0.832636	5.44669
	106.907	7.41112	-0.83835	5.44669
	106.906	7.47924	-0.842041	5.44669
	106.906	7.52426	-0.84155	5.44669
	106.906	7.47111	-0.840031	5.44669
	106.906	7.3269	-0.83957	5.44669
	106.906	7.21941	-0.839916	5.44669
	106.906	7.2152	-0.840225	5.44669
	106.906	7.24999	-0.840232	5.44669
[truncated: 872 more rows]
