# Supplementary material for: Design of a cosmetic glove stiffness compensation mechanism for toddler-sized hand prostheses
Source: PLoS One. 2017 Aug 11;12(8):e0183233. doi: 10.1371/journal.pone.0183233 (PMC5553851; doi:10.1371/journal.pone.0183233)
Supplement: S1 Dataset — (ZIP) [file pone.0183233.s001.zip › 02 Spring measurements/VST6_3.xlsx]

## Sheet: VST6_3
LabVIEW Measurement
Writer_Version	2
Reader_Version	2
Separator	Tab
Decimal_Separator	.
Multi_Headings	No
X_Columns	No
Time_Pref	Absolute
Operator	localadmin
Date	2013-10-09
Time	00:11:35.972000
***End_of_Header***
Channels	4
Samples	10	10	10	10
Date	2013-10-09	2013-10-09	2013-10-09	2013-10-09
Time	00:12:04.872000	00:12:04.872000	00:12:04.872000	00:12:04.872000
Y_Unit_Label	mm	N	N	Pa
X_Dimension	Time	Time	Time	Time
X0	0	0	0	0
Delta_X	0.01	0.01	0.01	0.01
***End_of_Header***
X_Value	Voltage LVDT (Filtered)	Voltage Load Cell (Filtered)	Voltage Pinch Load Cell (Filtered)	Voltage Pressure (Filtered)	Comment
	112.8	0.264542	-0.840113	5.44669
	112.812	0.264427	-0.840115	5.44669
	112.773	0.264274	-0.840115	5.44669
	112.682	0.264251	-0.840115	5.44669
	112.602	0.264295	-0.840115	5.44669
	112.636	0.264322	-0.840115	5.44669
	112.752	0.264318	-0.840115	5.44669
	112.822	0.264306	-0.840115	5.44669
	112.815	0.264303	-0.847986	5.4507
	112.789	0.264306	-0.876141	5.46104
	112.78	0.264308	-0.904815	5.46531
	112.786	0.264308	-0.894193	5.45562
	112.791	0.264307	-0.85394	5.4448
	112.791	0.264307	-0.828928	5.44287
	112.767	0.264307	-0.830871	5.44579
	112.709	0.264307	-0.840275	5.44767
	112.663	0.264307	-0.843477	5.44742
	112.66	0.264307	-0.841467	5.44664
	112.697	0.264307	-0.839486	5.44641
	112.739	0.264307	-0.839371	5.44658
	112.725	0.264307	-0.840026	5.44674
	112.702	0.264307	-0.840342	5.44675
	112.741	0.215117	-0.840241	5.44669
	112.795	0.088342	-0.840087	5.44667
	112.808	0.03591	-0.840058	5.44668
	112.795	0.154727	-0.840101	5.44669
	112.785	0.287482	-0.840129	5.44669
	112.786	0.311046	-0.847996	5.44669
	112.767	0.275343	-0.86827	5.44669
	112.711	0.203078	-0.876656	5.44669
	112.686	0.079369	-0.857647	5.44669
	112.74	0.036429	-0.844278	5.44669
	112.8	0.158134	-0.868663	5.44669
	112.811	0.288724	-0.903049	5.44669
	112.794	0.310355	-0.896119	5.44669
	112.762	0.274612	-0.855376	5.44669
	112.706	0.252208	-0.828845	5.44669
	112.664	0.255569	-0.830326	5.44669
	112.662	0.264947	-0.840077	5.44669
	112.697	0.267681	-0.851458	5.44669
	112.761	0.265493	-0.86974	5.44669
	112.782	0.263605	-0.876041	5.44669
	112.725	0.263591	-0.856867	5.44669
	112.687	0.264257	-0.836299	5.44669
	112.712	0.264541	-0.832869	5.44669
	112.718	0.264423	-0.838485	5.44669
	112.708	0.264273	-0.849886	5.44669
	112.746	0.264252	-0.869647	5.44669
	112.795	0.264296	-0.876561	5.44669
	112.806	0.264322	-0.857118	5.44669
	112.794	0.264317	-0.836219	5.44669
	112.786	0.264306	-0.832747	5.44669
	112.786	0.264303	-0.838462	5.44669
	112.789	0.264306	-0.842049	5.44669
	112.791	0.264308	-0.849384	5.44669
	112.768	0.264308	-0.868169	5.44669
	112.709	0.264307	-0.87612	5.44669
	112.686	0.264307	-0.857458	5.44669
	112.74	0.264307	-0.836519	5.44669
	112.8	0.264307	-0.832751	5.44669
	112.811	0.264307	-0.838357	5.44669
	112.794	0.264307	-0.842004	5.44669
	112.784	0.264307	-0.841532	5.44669
	112.785	0.264307	-0.840037	5.44669
	112.79	0.264307	-0.839579	5.44669
	112.791	0.264307	-0.839918	5.44669
	112.79	0.264307	-0.840223	5.44669
	112.789	0.264307	-0.84023	5.44669
	112.789	0.264307	-0.840125	5.44669
	112.789	0.264307	-0.840078	5.44669
	112.79	0.264307	-0.840096	5.44669
	112.789	0.215117	-0.84012	5.44669
	112.789	0.088342	-0.840124	5.44669
	112.789	0.03591	-0.840117	5.44669
	112.789	0.154727	-0.840112	5.44669
	112.789	0.287482	-0.840113	5.44669
	112.789	0.311046	-0.840115	5.44669
	112.789	0.275343	-0.840115	5.44669
	112.789	0.252268	-0.840115	5.44669
	112.789	0.255334	-0.840115	5.44669
	112.789	0.264827	-0.840115	5.44669
	112.789	0.267714	-0.840115	5.44669
	112.789	0.265549	-0.840115	5.44669
	112.789	0.263617	-0.840115	5.44669
	112.789	0.263576	-0.840115	5.44669
	112.767	0.264247	-0.847985	5.44669
	112.71	0.264542	-0.86827	5.44669
	112.686	0.264427	-0.87666	5.44669
	112.74	0.264274	-0.857648	5.44669
	112.8	0.264251	-0.836407	5.44669
	112.811	0.264295	-0.832636	5.44669
	112.794	0.264322	-0.838349	5.44669
	112.784	0.264318	-0.842041	5.44669
	112.785	0.264306	-0.84155	5.4507
	112.79	0.264303	-0.840032	5.46104
	112.769	0.264306	-0.83957	5.46531
	112.688	0.264308	-0.847787	5.45562
	112.584	0.264308	-0.868381	5.4448
	112.556	0.264307	-0.876777	5.44287
	112.647	0.264307	-0.857658	5.44177
	112.772	0.264307	-0.836369	5.43332
	112.826	0.264307	-0.832617	5.42879
	112.81	0.264307	-0.838354	5.43771
	112.763	0.264307	-0.84205	5.4483
	112.7	0.215117	-0.841552	5.4504
	112.684	0.088342	-0.8479	5.44764
	112.742	0.03591	-0.867723	5.44576
	112.802	0.154727	-0.876461	5.44596
	112.811	0.238292	-0.857759	5.44671
	112.794	0.13508	-0.836524	5.44695
	112.784	0.046945	-0.832646	5.44679
	112.785	0.142688	-0.838311	5.44663
	112.79	0.278509	-0.842022	5.44663
	112.791	0.311565	-0.841556	5.44668
	112.768	0.27875	-0.840041	5.4467
	112.709	0.25351	-0.839572	5.4467
	112.686	0.254644	-0.839914	5.44668
	112.74	0.264096	-0.840224	5.44668
	112.8	0.267653	-0.840232	5.44669
	112.811	0.265784	-0.840125	5.44669
	112.794	0.263736	-0.840077	5.44669
	112.784	0.263543	-0.840095	5.44669
	112.785	0.26419	-0.84012	5.44669
	112.79	0.26453	-0.840124	5.44669
	112.791	0.264442	-0.840117	5.44669
	112.79	0.264285	-0.840112	5.44669
	112.767	0.26425	-0.840113	5.44669
	112.709	0.264291	-0.840115	5.44669
	112.686	0.264321	-0.840115	5.44669
	112.74	0.264319	-0.840115	5.44669
	112.778	0.264307	-0.840115	5.44669
	112.709	0.264303	-0.840115	5.44669
	112.611	0.215115	-0.847985	5.44669
	112.608	0.088342	-0.86827	5.44669
	112.644	0.035911	-0.87666	5.44669
	112.638	0.154727	-0.857648	5.44669
	112.664	0.287482	-0.844277	5.44669
	112.75	0.311046	-0.868663	5.44669
	112.811	0.275343	-0.903049	5.44669
	112.811	0.252268	-0.896119	5.44669
	112.791	0.255334	-0.855376	5.44669
	112.782	0.264827	-0.828845	5.44669
	112.786	0.267714	-0.830325	5.44669
	112.791	0.265549	-0.840077	5.44669
	112.791	0.263617	-0.843587	5.44669
	112.79	0.263576	-0.841584	5.44669
	112.789	0.264247	-0.847367	5.44669
	112.789	0.264542	-0.867489	5.44669
	112.789	0.264427	-0.876552	5.44669
	112.79	0.264274	-0.857881	5.44669
	112.789	0.264251	-0.836542	5.44669
	112.789	0.264295	-0.83261	5.44669
	112.767	0.264322	-0.83829	5.44669
	112.71	0.264318	-0.842026	5.44669
	112.686	0.264306	-0.841565	5.44669
	112.74	0.264303	-0.847914	5.44669
	112.8	0.264306	-0.867725	5.44669
	112.811	0.264308	-0.876457	5.44669
	112.794	0.264308	-0.857757	5.44669
	112.784	0.264307	-0.836524	5.44669
	112.785	0.264307	-0.832647	5.44669
	112.767	0.264307	-0.846182	5.44669
	112.689	0.264307	-0.870177	5.44669
	112.584	0.264307	-0.878101	5.44669
	112.556	0.264307	-0.857574	5.44669
	112.624	0.264307	-0.835864	5.44669
	112.692	0.264307	-0.832435	5.44669
	112.723	0.264307	-0.846329	5.44669
	112.761	0.264307	-0.870314	5.44669
	112.795	0.264307	-0.878106	5.44669
	112.801	0.264307	-0.857528	5.44669
	112.792	0.264307	-0.835842	5.44669
	112.786	0.264307	-0.832443	5.44669
	112.787	0.264307	-0.838469	5.44669
	112.79	0.264307	-0.850031	5.44669
	112.79	0.264307	-0.869713	5.44669
	112.79	0.264307	-0.876537	5.44669
	112.789	0.264307	-0.857084	5.44669
	112.789	0.264307	-0.836214	5.44669
	112.789	0.264307	-0.832756	5.44669
	112.789	0.264307	-0.838468	5.44669
	112.789	0.215117	-0.842048	5.44669
	112.767	0.088342	-0.841511	5.44669
	112.71	0.03591	-0.840013	5.44669
	112.664	0.154727	-0.847446	5.44669
	112.66	0.287482	-0.868081	5.44669
	112.696	0.311046	-0.876772	5.44669
	112.761	0.275343	-0.857763	5.44669
	112.783	0.252268	-0.836415	5.44669
	112.703	0.255334	-0.832599	5.44669
	112.585	0.264827	-0.838331	5.44669
	112.529	0.267714	-0.842047	5.44669
	112.564	0.265549	-0.841559	5.44669
	112.646	0.263617	-0.840033	5.44669
	112.676	0.263576	-0.839567	5.44669
	112.615	0.264247	-0.839914	5.44669
	112.55	0.264542	-0.840225	5.44669
	112.54	0.264427	-0.840232	5.44669
	112.558	0.264274	-0.840125	5.44669
	112.569	0.264251	-0.840077	5.44669
	112.567	0.264295	-0.840095	5.44669
	112.563	0.264322	-0.84012	5.44669
	112.561	0.264318	-0.840124	5.44669
	112.563	0.264306	-0.847987	5.44669
	112.541	0.264303	-0.868268	5.44669
	112.484	0.264306	-0.876658	5.44669
	112.437	0.313498	-0.857648	5.44669
	112.411	0.440274	-0.836407	5.44669
	112.368	0.492705	-0.832637	5.44669
	112.329	0.423077	-0.84622	5.44669
	112.323	0.466288	-0.870196	5.44669
	112.334	0.671122	-0.878095	5.44669
	112.34	0.816405	-0.857565	5.44669
	112.339	0.816304	-0.835862	5.44669
	112.337	0.81569	-0.832438	5.44669
	112.336	0.921937	-0.838459	5.44669
	112.336	1.03271	-0.842158	5.44669
	112.337	1.101	-0.84156	5.44669
	112.337	1.19805	-0.839994	5.44669
	112.315	1.32989	-0.83955	5.44669
	112.235	1.51647	-0.839921	5.44669
	112.131	1.7216	-0.840234	5.44669
	112.082	1.81793	-0.848104	5.44669
	112.092	1.79751	-0.868278	5.44669
	112.113	1.75665	-0.87662	5.44669
	112.118	1.74709	-0.857629	5.44669
	112.113	1.75766	-0.836413	5.44669
	112.109	1.7655	-0.832646	5.44669
	112.109	1.76502	-0.838351	5.44669
	112.111	1.76204	-0.842038	5.44669
	112.111	1.76096	-0.849419	5.44669
	112.111	1.76156	-0.868187	5.44669
	112.11	1.7622	-0.876115	5.44669
	112.11	1.81144	-0.85745	5.44669
	112.111	1.93801	-0.844388	5.44669
	112.111	1.99034	-0.860909	5.44669
	112.111	1.92074	-0.874904	5.44669
	112.111	1.964	-0.859537	5.44669
	112.111	2.16885	-0.837823	5.44669
	112.111	2.26493	-0.832558	5.44669
	112.111	2.13804	-0.837813	5.44669
	112.111	2.03581	-0.849715	5.44669
	112.111	2.1341	-0.869814	5.44669
	112.111	2.27601	-0.884562	5.44669
	112.088	2.31071	-0.885268	5.44669
	112.031	2.27642	-0.872716	5.44669
	112.007	2.24998	-0.850261	5.44669
	112.061	2.25113	-0.834763	5.44669
	112.121	2.26102	-0.842452	5.44669
	112.132	2.26475	-0.867905	5.44669
	112.116	2.2628	-0.886352	5.44669
	112.105	2.26066	-0.886698	5.44669
	112.084	2.26045	-0.872679	5.44669
	112.031	2.26113	-0.849738	5.44669
	112.009	2.26148	-0.842428	5.44669
	112.039	2.26139	-0.870707	5.44669
	112.019	2.26123	-0.904565	5.44669
	111.948	2.26119	-0.896027	5.44669
	111.94	2.26123	-0.854799	5.44669
	111.986	2.26126	-0.828636	5.44669
	112.012	2.26126	-0.830443	5.44669
	111.985	2.31044	-0.8402	5.44669
	111.917	2.43721	-0.843597	5.44669
	111.867	2.48965	-0.841544	5.44669
	111.867	2.42002	-0.839476	5.44669
	111.883	2.41404	-0.839339	5.44669
	111.89	2.44291	-0.840017	5.44669
	111.887	2.3598	-0.84822	5.44669
	111.883	2.2993	-0.868403	5.44669
	111.861	2.39945	-0.876632	5.44669
	111.782	2.47809	-0.857589	5.44669
	111.679	2.42865	-0.836392	5.44669
	111.652	2.47096	-0.832651	5.44669
	111.742	2.61905	-0.83836	5.44669
	111.844	2.58552	-0.842041	5.44669
	111.819	2.35851	-0.841546	5.44669
	111.699	2.24996	-0.84003	5.44669
	111.624	2.42872	-0.83957	5.44669
	111.63	2.7125	-0.839917	5.44669
	111.658	2.84398	-0.840225	5.44669
	111.668	2.81025	-0.848102	5.44669
	111.662	2.75129	-0.86828	5.44669
	111.656	2.73889	-0.884493	5.44669
	111.656	2.7547	-0.885785	5.44669
	111.658	2.76574	-0.872957	5.44669
	111.659	2.76474	-0.850179	5.44669
	111.658	2.7604	-0.834643	5.44669
	111.658	2.75894	-0.83456	5.44669
	111.658	2.75987	-0.839783	5.44669
	111.658	2.76078	-0.841958	5.44669
	111.636	2.76083	-0.841006	5.44669
	111.578	2.76053	-0.847704	5.44669
	111.532	2.76038	-0.867835	5.44669
	111.506	2.76043	-0.876578	5.44669
	111.463	2.7605	-0.857768	5.44669
	111.424	2.76051	-0.836486	5.44669
	111.418	2.76049	-0.832627	5.44669
	111.429	2.76048	-0.838317	5.44669
	111.435	2.76048	-0.842031	5.44669
	111.434	2.76049	-0.841558	5.44669
	111.431	2.80968	-0.840038	5.44669
	111.431	2.93645	-0.83957	5.44669
	111.431	2.98888	-0.839914	5.44669
	111.432	2.91926	-0.840224	5.44669
	111.432	2.91328	-0.840232	5.44669
	111.432	2.94215	-0.840125	5.44669
	111.432	2.85903	-0.840077	5.44669
	111.432	2.74935	-0.840095	5.44669
	111.432	2.72272	-0.84012	5.44669
	111.432	2.74893	-0.840124	5.44669
	111.432	2.76912	-0.840117	5.44669
	111.432	2.76822	-0.840112	5.44669
	111.432	2.76066	-0.840113	5.44669
	111.409	2.75781	-0.840115	5.44669
	111.352	2.8085	-0.840115	5.44669
	111.306	2.93691	-0.840115	5.44669
	111.302	2.9895	-0.840115	5.44669
	111.316	2.87016	-0.847985	5.44669
	111.301	2.78633	-0.86827	5.44669
	111.242	2.88961	-0.87666	5.44669
	111.192	3.02706	-0.857648	5.44669
	111.188	3.10731	-0.836407	5.44669
	111.203	3.19985	-0.832636	5.44669
	111.211	3.27635	-0.838349	5.44669
	111.208	3.2368	-0.842041	5.44669
	111.205	3.03935	-0.84155	5.44669
	111.204	2.84797	-0.840032	5.44669
	111.205	2.91695	-0.83957	5.44669
	111.206	3.17393	-0.839916	5.44669
	111.206	3.3316	-0.840225	5.44669
	111.205	3.26891	-0.848102	5.44669
	111.205	3.08231	-0.86828	5.44669
	111.205	3.00991	-0.884493	5.44669
	111.205	3.14168	-0.885785	5.44669
	111.205	3.23777	-0.872957	5.44669
	111.205	3.13521	-0.850179	5.44669
	111.205	3.04289	-0.834643	5.44669
	111.205	3.13665	-0.83456	5.44669
	111.205	3.27313	-0.847654	5.44669
	111.205	3.30716	-0.870114	5.44669
	111.205	3.27453	-0.877551	5.44669
	111.205	3.24901	-0.857366	5.44669
	111.205	3.24997	-0.835972	5.44669
	111.205	3.25944	-0.832554	5.44669
	111.205	3.26307	-0.838469	5.44669
	111.205	3.26123	-0.842121	5.44669
	111.183	3.25916	-0.841541	5.44669
	111.126	3.25895	-0.839999	5.44669
	111.08	3.2596	-0.83956	5.44669
	111.076	3.25995	-0.839923	5.44669
	111.09	3.25986	-0.840232	5.44669
	111.075	3.2597	-0.840232	5.44669
	111.015	3.25967	-0.840122	5.44669
	110.966	3.25971	-0.847947	5.44669
	110.962	3.25974	-0.876122	5.44669
	110.977	3.25973	-0.904821	5.44669
	110.984	3.25972	-0.894202	5.44669
	110.982	3.25972	-0.853942	5.44669
	110.979	3.25972	-0.828926	5.44669
	110.978	3.25972	-0.83874	5.44669
	110.979	3.25972	-0.868431	5.44669
	110.979	3.25972	-0.880022	5.44669
	110.979	3.25972	-0.859001	5.44669
	110.979	3.25972	-0.835778	5.44669
	110.979	3.25972	-0.839763	5.44669
	110.957	3.30891	-0.866416	5.44669
	110.899	3.43569	-0.878813	5.44669
	110.876	3.48812	-0.859211	5.44669
	110.929	3.3693	-0.836296	5.44669
	110.99	3.28574	-0.832035	5.44669
	111	3.38895	-0.838136	5.44669
	110.984	3.52628	-0.842166	5.44669
	110.951	3.55731	-0.841678	5.44669
	110.873	3.47392	-0.840041	5.44669
	110.796	3.37123	-0.839528	5.44669
	110.827	3.44726	-0.839895	5.44669
	110.918	3.62814	-0.840231	5.44669
	110.908	3.59633	-0.840242	5.44669
	110.799	3.40757	-0.840126	5.44669
	110.723	3.42059	-0.840075	5.44669
	110.725	3.65351	-0.847964	5.44669
	110.752	3.82102	-0.868276	5.44669
	110.762	3.77102	-0.876669	5.44669
	110.757	3.58624	-0.865521	5.44669
	110.751	3.4609	-0.86456	5.44669
	110.751	3.46368	-0.869179	5.44669
	110.752	3.55693	-0.855883	5.44669
	110.753	3.70092	-0.838334	5.44669
	110.753	3.79404	-0.834072	5.44669
	110.73	3.79232	-0.838266	5.44669
	110.673	3.76015	-0.841496	5.44669
	110.649	3.74755	-0.841352	5.44669
	110.703	3.75375	-0.840142	5.44669
	110.741	3.76083	-0.839687	5.44669
	110.694	3.76159	-0.839926	5.44669
	110.632	3.7594	-0.840188	5.44669
	110.618	3.75821	-0.840213	5.44669
	110.633	3.75849	-0.84013	5.44669
	110.622	3.75903	-0.840086	5.44669
	110.564	3.75916	-0.840097	5.44669
	110.514	3.75902	-0.840118	5.44669
	110.509	3.75891	-0.840122	5.44669
	110.524	3.75892	-0.840117	5.44669
	110.532	3.75896	-0.847984	5.4507
	110.53	3.75897	-0.868269	5.46104
	110.526	3.75896	-0.87666	5.46531
	110.525	3.75896	-0.857649	5.45562
	110.526	3.75896	-0.836407	5.4448
	110.527	3.75896	-0.832636	5.44287
	110.527	3.75896	-0.838349	5.44579
	110.526	3.75896	-0.842041	5.44767
	110.526	3.75896	-0.84155	5.44742
	110.526	3.75896	-0.840032	5.44664
	110.527	3.75896	-0.83957	5.44641
	110.527	3.75896	-0.839916	5.44658
	110.526	3.75896	-0.840225	5.44674
	110.526	3.75896	-0.840232	5.44675
	110.504	3.75896	-0.840124	5.44669
	110.424	3.75896	-0.840077	5.44667
	110.343	3.75896	-0.840096	5.44668
	110.373	3.75896	-0.84012	5.44669
	110.465	3.75896	-0.847995	5.44669
	110.456	3.75896	-0.868272	5.44669
	110.347	3.75896	-0.884528	5.44669
	110.271	3.75896	-0.885802	5.44669
	110.272	3.75896	-0.872952	5.44669
	110.299	3.75896	-0.85017	5.44669
	110.31	3.75896	-0.834641	5.44669
	110.305	3.75896	-0.834562	5.44669
	110.299	3.75896	-0.839785	5.44669
	110.298	3.75896	-0.841958	5.44669
	110.3	3.75896	-0.841005	5.44669
	110.301	3.75896	-0.839833	5.44669
	110.301	3.75896	-0.83968	5.44669
	110.3	3.75896	-0.840033	5.44669
	110.3	3.75896	-0.840235	5.44669
	110.3	3.75896	-0.840194	5.44669
	110.3	3.80815	-0.840105	5.44669
	110.3	3.93492	-0.840083	5.44669
	110.3	4.03655	-0.840105	5.44669
	110.3	4.0445	-0.847993	5.44669
	110.3	3.96418	-0.868277	5.44669
	110.3	3.8218	-0.87666	5.44669
	110.3	3.72475	-0.857646	5.44669
	110.278	3.72426	-0.836406	5.44669
	110.22	3.7569	-0.840507	5.44669
	110.197	3.77048	-0.874376	5.44669
	110.251	3.76452	-0.906742	5.44669
	110.311	3.7572	-0.903499	5.44669
	110.321	3.75624	-0.882012	5.44669
	110.283	3.80764	-0.864928	5.44669
	110.215	3.93568	-0.848205	5.44669
	110.17	4.03704	-0.836678	5.44669
	110.149	4.09363	-0.843986	5.44669
	110.129	4.18914	-0.867867	5.44669
	110.146	4.27529	-0.87792	5.44669
	110.164	4.23874	-0.858321	5.44669
	110.143	4.08829	-0.836241	5.44669
	110.147	3.97253	-0.832328	5.44669
	110.159	3.9671	-0.838279	5.44669
	110.118	4.05352	-0.842121	5.44669
	110.068	4.19755	-0.841609	5.44669
	110.056	4.29313	-0.840028	5.44669
	110.069	4.29242	-0.839547	5.44669
	110.078	4.2598	-0.839908	5.44669
	110.077	4.24665	-0.84023	5.44669
	110.074	4.25278	-0.840236	5.44669
	110.073	4.26003	-0.840125	5.44669
	110.073	4.26089	-0.840076	5.44669
	110.074	4.25867	-0.840095	5.44669
	110.074	4.25744	-0.84012	5.44669
	110.074	4.25771	-0.840124	5.44669
	110.074	4.25826	-0.840117	5.44669
	110.074	4.2584	-0.840112	5.44669
	110.074	4.25826	-0.840113	5.44669
	110.074	4.25815	-0.840115	5.44669
	110.052	4.25815	-0.840115	5.44669
	109.972	4.25819	-0.840115	5.44669
	109.891	4.25821	-0.840115	5.44669
	109.898	4.2582	-0.840115	5.44669
	109.955	4.25819	-0.840115	5.44669
	109.98	4.25819	-0.840115	5.44669
	109.948	4.25819	-0.847986	5.44669
	109.878	4.2582	-0.86827	5.44669
	109.83	4.25819	-0.87666	5.44669
	109.83	4.25819	-0.857648	5.44669
	109.847	4.25819	-0.836407	5.44669
	109.853	4.25819	-0.832636	5.44669
	109.85	4.25819	-0.838349	5.44669
	109.847	4.25819	-0.842041	5.44669
	109.846	4.25819	-0.84155	5.44669
	109.847	4.25819	-0.840032	5.44669
	109.848	4.25819	-0.83957	5.44669
	109.848	4.25819	-0.839916	5.44669
	109.848	4.30739	-0.840225	5.44669
	109.848	4.43416	-0.840232	5.44669
	109.848	4.48659	-0.840124	5.44669
	109.848	4.41697	-0.840077	5.44669
	109.825	4.41099	-0.847966	5.44669
	109.746	4.48904	-0.868276	5.44669
	109.664	4.5327	-0.884539	5.44669
	109.672	4.47546	-0.885806	5.44669
	109.706	4.3792	-0.872949	5.44669
	109.696	4.44862	-0.858039	5.44669
	109.721	4.67364	-0.862797	5.44669
	109.808	4.76883	-0.871108	5.44669
	109.847	4.58521	-0.857318	5.44669
	109.768	4.35335	-0.83825	5.44669
	109.643	4.4007	-0.841397	5.44669
	109.585	4.66306	-0.866223	5.44669
	109.599	4.83067	-0.878151	5.44669
	109.625	4.81943	-0.859002	5.44669
	109.631	4.75701	-0.836444	5.44669
	109.624	4.73516	-0.832171	5.44669
	109.619	4.74824	-0.838141	5.44669
	109.619	4.7615	-0.842119	5.44669
	109.621	4.7624	-0.841657	5.44669
	109.622	4.75807	-0.840049	5.44669
	109.622	4.75593	-0.839539	5.44669
	109.599	4.75658	-0.839897	5.44669
	109.541	4.75761	-0.840228	5.44669
	109.518	4.75781	-0.84024	5.44669
	109.572	4.75753	-0.840127	5.44669
	109.61	4.75734	-0.840075	5.44669
	109.54	4.75736	-0.840094	5.44669
	109.421	4.75743	-0.84012	5.44669
	109.383	4.75746	-0.840124	5.44669
	109.452	4.75744	-0.840117	5.44669
	109.502	4.75742	-0.840112	5.44669
	109.454	4.75742	-0.840113	5.44669
	109.387	4.75743	-0.840115	5.44669
	109.372	4.75743	-0.840115	5.44669
	109.388	4.75743	-0.840115	5.44669
	109.4	4.75743	-0.840115	5.44669
	109.4	4.75743	-0.840115	5.44669
	109.395	4.75743	-0.840115	5.44268
	109.393	4.75743	-0.840115	5.43234
	109.394	4.75743	-0.840115	5.42806
	109.395	4.75743	-0.847985	5.43775
	109.395	4.75743	-0.86827	5.44858
	109.395	4.75743	-0.87666	5.4505
	109.395	4.75743	-0.857648	5.44759
	109.395	4.75743	-0.836407	5.44571
	109.395	4.75743	-0.832636	5.44595
	109.395	4.75743	-0.84622	5.44673
	109.395	4.75743	-0.870197	5.44696
	109.395	4.75743	-0.885966	5.44679
	109.395	4.80662	-0.885721	5.44663
	109.395	4.9334	-0.872406	5.44663
	109.395	5.03502	-0.849971	5.44668
	109.395	5.09217	-0.834751	5.44671
	109.395	5.13862	-0.84255	5.4467
	109.395	5.04867	-0.86795	5.44668
	109.373	4.8328	-0.878465	5.44668
	109.315	4.74875	-0.85852	5.44669
	109.269	4.93379	-0.83613	5.44669
	109.243	5.16228	-0.840081	5.44669
	109.2	5.11301	-0.866425	5.44669
	109.161	4.90024	-0.878704	5.44669
	109.155	4.90944	-0.859162	5.44669
	109.166	5.14929	-0.836314	5.44669
	109.172	5.32108	-0.83206	5.44669
	109.171	5.31959	-0.83814	5.44669
	109.168	5.25978	-0.842159	5.44669
	109.168	5.23555	-0.841674	5.44669
	109.168	5.24671	-0.847912	5.44669
	109.169	5.26	-0.867685	5.44669
	109.169	5.2616	-0.876441	5.44669
	109.169	5.25755	-0.857764	5.44669
	109.169	5.25528	-0.836533	5.44669
	109.169	5.25577	-0.832648	5.44669
	109.169	5.25678	-0.838309	5.44669
	109.169	5.25703	-0.84202	5.44669
	109.169	5.25678	-0.841556	5.44669
	109.169	5.25658	-0.840041	5.44669
	109.146	5.25659	-0.839572	5.44669
	109.067	5.25666	-0.839913	5.44669
	108.963	5.25669	-0.840223	5.44669
	108.936	5.25668	-0.840232	5.44669
	109.004	5.25666	-0.840125	5.44669
	109.071	5.25666	-0.847948	5.44669
	109.08	5.25667	-0.868251	5.44669
	109.038	5.25667	-0.876665	5.44669
	108.969	5.25667	-0.857657	5.44669
	108.925	5.25667	-0.844279	5.44669
	108.927	5.25667	-0.860789	5.44669
	108.942	5.25667	-0.874892	5.44669
	108.948	5.25667	-0.859575	5.44669
	108.945	5.30586	-0.837843	5.44669
	108.942	5.43263	-0.832553	5.44669
	108.941	5.48506	-0.837804	5.44669
	108.942	5.36625	-0.841842	5.44669
	108.943	5.23349	-0.841661	5.44669
	108.92	5.20993	-0.840149	5.44669
	108.863	5.24563	-0.839579	5.44669
	108.839	5.26871	-0.839878	5.44669
	108.87	5.26564	-0.840206	5.44669
	108.851	5.30534	-0.840237	5.44669
	108.78	5.42922	-0.840133	5.44669
	108.772	5.48382	-0.840079	5.44669
	108.796	5.41613	-0.840093	5.44669
	108.764	5.45938	-0.840118	5.44669
	108.714	5.66354	-0.840124	5.44669
	108.699	5.75934	-0.840117	5.44669
	108.71	5.63258	-0.840113	5.44669
	108.72	5.5305	-0.840113	5.44669
	108.72	5.62881	-0.840115	5.44669
	108.716	5.72148	-0.840115	5.44669
	108.715	5.62938	-0.840115	5.44669
	108.693	5.54266	-0.840115	5.44669
	108.637	5.63505	-0.840115	5.44669
	108.613	5.76896	-0.847985	5.44669
	108.644	5.80241	-0.86827	5.44669
	108.647	5.77044	-0.87666	5.44669
	108.611	5.74541	-0.857648	5.44669
	108.569	5.74634	-0.836407	5.44669
	108.516	5.75562	-0.832636	5.44669
	108.478	5.75919	-0.838349	5.44669
	108.477	5.75738	-0.842041	5.44669
	108.489	5.75535	-0.84155	5.44669
	108.494	5.75515	-0.840032	5.44669
	108.492	5.75578	-0.84744	5.44669
	108.489	5.75612	-0.868071	5.44669
	108.489	5.75604	-0.87677	5.44669
	108.49	5.75588	-0.857765	5.44669
	108.49	5.75585	-0.836416	5.44669
	108.49	5.75589	-0.832599	5.44669
	108.49	5.75592	-0.83833	5.44669
	108.49	5.75591	-0.842046	5.44669
	108.49	5.7559	-0.84943	5.44669
	108.49	5.7559	-0.868189	5.44669
	108.49	5.7559	-0.883983	5.44669
	108.49	5.7559	-0.885603	5.44669
	108.49	5.7559	-0.873062	5.44669
	108.49	5.7559	-0.850287	5.44669
	108.49	5.7559	-0.834651	5.44669
	108.49	5.7559	-0.834525	5.44669
	108.49	5.7559	-0.839765	5.44669
	108.49	5.7559	-0.841963	5.44669
	108.49	5.7559	-0.841014	5.44669
	108.49	5.7559	-0.839835	5.44669
	108.49	5.7559	-0.839678	5.44669
	108.49	5.7559	-0.840031	5.44669
	108.49	5.7559	-0.840235	5.44669
	108.49	5.7559	-0.840195	5.44669
	108.49	5.7559	-0.840106	5.44669
	108.49	5.7559	-0.840082	5.44669
	108.468	5.7559	-0.840104	5.44669
	108.41	5.7559	-0.840122	5.44669
	108.386	5.7559	-0.840121	5.44669
	108.418	5.7559	-0.840115	5.44669
	108.398	5.7559	-0.840112	5.44669
	108.328	5.7559	-0.840114	5.44669
	108.342	5.7559	-0.840115	5.44669
	108.423	5.7559	-0.840115	5.44669
	108.415	5.7559	-0.840115	5.44669
	108.311	5.7559	-0.847985	5.44669
	108.236	5.7559	-0.86827	5.44669
	108.258	5.7559	-0.87666	5.44669
	108.342	5.7559	-0.857648	5.44669
	108.376	5.7559	-0.836407	5.44669
	108.318	5.7559	-0.832636	5.44268
	108.252	5.7559	-0.84622	5.43234
	108.24	5.7559	-0.870197	5.42806
	108.258	5.80509	-0.885966	5.43775
	108.27	5.93187	-0.885721	5.44858
	108.268	6.03349	-0.872406	5.4505
	108.263	6.09064	-0.849971	5.44759
	108.262	6.18628	-0.834751	5.44571
	108.263	6.22311	-0.83468	5.44595
	108.264	6.05967	-0.847665	5.44673
	108.264	5.80761	-0.870076	5.44696
	108.264	5.73312	-0.877531	5.44679
	108.263	5.9348	-0.857372	5.44663
	108.264	6.21603	-0.835981	5.44663
	108.264	6.33829	-0.832556	5.44668
	108.264	6.3016	-0.838467	5.44671
	108.264	6.24468	-0.842119	5.4467
	108.241	6.23419	-0.841541	5.44668
	108.184	6.25007	-0.84	5.44668
	108.138	6.26046	-0.83956	5.44669
	108.112	6.20998	-0.839923	5.44669
	108.069	6.07897	-0.840232	5.44669
	108.03	5.97603	-0.840232	5.44669
	108.046	5.96903	-0.840122	5.44669
	108.114	6.00103	-0.840076	5.44669
	108.144	6.01666	-0.840096	5.44669
	108.089	6.06098	-0.840121	5.44669
	108.027	6.18015	-0.840124	5.44669
	108.015	6.28032	-0.840117	5.44669
	108.032	6.29037	-0.840112	5.44669
	108.043	6.21144	-0.840113	5.44669
	108.042	6.0689	-0.840115	5.44669
	108.037	6.02048	-0.840115	5.44669
	108.036	6.14658	-0.840115	5.44669
	108.037	6.28097	-0.840115	5.44669
	108.038	6.30262	-0.840115	5.44669
	108.038	6.21635	-0.840115	5.44669
	108.037	6.0666	-0.840115	5.44669
	108.037	6.01777	-0.840115	5.44669
	108.037	6.14627	-0.840115	5.44669
	108.037	6.2818	-0.840115	5.44669
	108.037	6.30309	-0.840115	5.44669
	108.037	6.26544	-0.840115	5.44669
	108.037	6.24236	-0.840115	5.44669
	108.037	6.24612	-0.840115	5.44669
	108.037	6.2559	-0.840115	5.44669
	108.037	6.25866	-0.840115	5.44669
	108.037	6.25634	-0.840115	5.44669
	108.037	6.25439	-0.840115	5.44669
	108.037	6.2544	-0.840115	5.44669
	108.037	6.25509	-0.840115	5.44669
	108.037	6.25538	-0.840115	5.44669
	108.037	6.25526	-0.840115	5.44669
	108.037	6.2551	-0.840115	5.44669
	108.037	6.25508	-0.840115	5.44669
	108.037	6.25513	-0.840115	5.44669
	108.037	6.25516	-0.840115	5.44669
	108.037	6.25515	-0.840115	5.44669
	108.037	6.25514	-0.840115	5.44669
	108.037	6.25513	-0.840115	5.44669
	108.037	6.25514	-0.840115	5.44669
	108.015	6.25514	-0.840115	5.44669
	107.958	6.25514	-0.840115	5.44669
	107.911	6.25514	-0.840115	5.44669
	107.886	6.25514	-0.840115	5.44669
	107.842	6.25514	-0.840115	5.44669
	107.803	6.30433	-0.847985	5.44669
	107.798	6.4311	-0.86827	5.44669
	107.808	6.48354	-0.87666	5.44669
	107.815	6.36472	-0.857648	5.44669
	107.814	6.28115	-0.836407	5.44669
	107.811	6.38437	-0.832636	5.44268
	107.81	6.4725	-0.84622	5.43234
	107.811	6.37676	-0.870197	5.42806
	107.811	6.29013	-0.878095	5.43775
	107.811	6.38385	-0.857565	5.44858
	107.811	6.51828	-0.835862	5.4505
	107.789	6.55148	-0.832438	5.44759
	107.731	6.51921	-0.83846	5.44571
	107.707	6.54335	-0.842158	5.44595
	107.761	6.67113	-0.84156	5.44673
	107.822	6.7821	-0.839994	5.44696
	107.832	6.79361	-0.83955	5.44679
	107.794	6.71145	-0.839921	5.44663
	107.703	6.56704	-0.840234	5.44663
	107.601	6.51898	-0.840234	5.44668
	107.556	6.6459	-0.840122	5.44671
	107.568	6.7805	-0.847946	5.4467
	107.588	6.80196	-0.868251	5.44668
	107.592	6.76471	-0.876666	5.44668
	107.587	6.74174	-0.857657	5.44669
	107.583	6.7454	-0.844279	5.44669
	107.583	6.7551	-0.860789	5.44669
	107.585	6.75787	-0.874892	5.44669
	107.585	6.75558	-0.867445	5.44669
	107.585	6.75364	-0.865999	5.44669
	107.585	6.75364	-0.869098	5.44669
	107.585	6.75433	-0.863208	5.44669
	107.585	6.75462	-0.86629	5.44669
	107.585	6.75449	-0.870727	5.44669
	107.585	6.75434	-0.855916	5.44669
	107.585	6.75432	-0.845668	5.44669
	107.585	6.75436	-0.861991	5.44669
	107.585	6.75439	-0.882773	5.44669
	107.585	6.75439	-0.887307	5.44669
	107.585	6.75437	-0.874207	5.44669
	107.585	6.75437	-0.850161	5.44669
	107.585	6.75437	-0.834191	5.44669
	107.585	6.75438	-0.834377	5.44669
	107.585	6.75437	-0.839867	5.44669
	107.585	6.75437	-0.842058	5.44669
	107.585	6.75437	-0.841018	5.44669
	107.585	6.75437	-0.847673	5.44669
	107.585	6.75437	-0.867818	5.44669
	107.585	6.75437	-0.876581	5.44669
	107.585	6.75437	-0.857776	5.44669
	107.585	6.75437	-0.836488	5.44669
	107.585	6.75437	-0.832625	5.44669
	107.585	6.75437	-0.846186	5.44669
	107.585	6.75437	-0.870186	5.44669
	107.585	6.75437	-0.878103	5.44669
	107.585	6.75437	-0.857572	5.44669
	107.585	6.75437	-0.835862	5.44669
	107.585	6.75437	-0.832435	5.44669
	107.585	6.80356	-0.846329	5.44669
	107.562	6.93034	-0.870314	5.44669
	107.483	6.98277	-0.878106	5.44669
	107.379	6.86395	-0.857528	5.44669
	107.352	6.7312	-0.835842	5.44669
	107.442	6.70764	-0.832443	5.44669
	107.544	6.79253	-0.838469	5.44669
	107.519	6.94238	-0.84216	5.44669
	107.4	7.04094	-0.841558	5.44669
	107.325	7.0394	-0.839992	5.44669
	107.331	6.95619	-0.839551	5.44669
	107.359	6.86516	-0.839922	5.44669
	107.368	6.89682	-0.840235	5.44669
	107.362	6.99799	-0.848104	5.44669
	107.357	7.08711	-0.868277	5.44669
	107.356	7.19604	-0.87662	5.44669
	107.358	7.27621	-0.857629	5.44669
	107.359	7.28157	-0.836413	5.44669
	107.359	7.25697	-0.832646	5.44669
	107.358	7.24503	-0.838351	5.44669
	107.358	7.24881	-0.842038	5.44669
	107.358	7.25465	-0.841549	5.44669
	107.358	7.25575	-0.840032	5.44669
	107.358	7.25414	-0.83957	5.44669
	107.358	7.25307	-0.839916	5.44669
	107.358	7.2532	-0.840225	5.44669
	107.358	7.25363	-0.840232	5.4507
	107.358	7.25376	-0.840124	5.46104
	107.358	7.25367	-0.840077	5.46531
	107.358	7.25358	-0.840096	5.45562
	107.336	7.20439	-0.84012	5.4448
	107.279	7.07764	-0.840124	5.44287
	107.255	7.02522	-0.840117	5.44579
	107.286	7.14404	-0.840112	5.44767
	107.267	7.27678	-0.840113	5.44742
	107.174	7.30035	-0.840115	5.44664
	107.108	7.26465	-0.840115	5.44641
	107.108	7.24157	-0.840115	5.44658
	107.131	7.24464	-0.840115	5.44674
	107.14	7.25413	-0.840115	5.44675
	107.136	7.25702	-0.840115	5.44669
	107.131	7.25485	-0.840115	5.44667
	107.13	7.25292	-0.840115	5.44668
	107.132	7.25288	-0.847985	5.44669
	107.133	7.25355	-0.86827	5.44669
	107.132	7.25385	-0.87666	5.44669
	107.132	7.25373	-0.865519	5.44669
	107.132	7.25358	-0.864562	5.44669
	107.132	7.25355	-0.869181	5.44669
	107.11	7.2536	-0.855882	5.44669
	107.03	7.25363	-0.838333	5.44669
	106.927	7.25362	-0.834072	5.44669
	106.899	7.25361	-0.838266	5.44669
	106.967	7.25361	-0.841496	5.44669
	107.012	7.25361	-0.841352	5.44669
	106.963	7.25361	-0.840142	5.44669
	106.898	7.25361	-0.839687	5.44669
	106.883	7.25361	-0.839926	5.44669
	106.899	7.25361	-0.840188	5.44669
	106.911	7.25361	-0.840213	5.44669
	106.91	7.25361	-0.84013	5.44669
	106.906	7.25361	-0.840086	5.44669
	106.904	7.25361	-0.840097	5.44669
	106.905	7.3028	-0.840118	5.44669
	106.906	7.42958	-0.840122	5.44669
	106.906	7.48201	-0.840117	5.44669
	106.906	7.41238	-0.840113	5.44669
	106.906	7.45559	-0.840113	5.44669
	106.906	7.66043	-0.840115	5.44669
	106.906	7.80571	-0.840115	5.44669
	106.906	7.75642	-0.840115	5.44669
	106.884	7.57984	-0.847985	5.44669
	106.804	7.50688	-0.86827	5.44669
	106.723	7.58566	-0.87666	5.44669
	106.73	7.60277	-0.865519	5.44669
	106.765	7.57532	-0.864562	5.44669
	106.732	7.65507	-0.869181	5.44669
	106.677	7.76283	-0.855882	5.44669
	106.661	7.78986	-0.838333	5.44669
	106.673	7.7645	-0.841943	5.44669
	106.683	7.74452	-0.866421	5.44669
	106.684	7.69602	-0.885912	5.44669
	106.68	7.57664	-0.887041	5.44669
	106.678	7.52706	-0.88085	5.44669
	106.679	7.64445	-0.877897	5.44669
	106.68	7.77559	-0.870997	5.44669
	106.68	7.79898	-0.852169	5.44669
	106.68	7.76379	-0.836174	5.44669
	106.679	7.74098	-0.834494	5.44669
	106.679	7.74398	-0.839211	5.44669
	106.68	7.75335	-0.849613	5.44669
	106.68	7.75621	-0.869274	5.44669
	106.68	7.75408	-0.876502	5.44669
	106.68	7.75217	-0.857225	5.44669
	106.68	7.75213	-0.836286	5.44669
	106.68	7.75279	-0.832736	5.44669
	106.68	7.75308	-0.838434	5.44669
	106.68	7.75296	-0.842041	5.44669
	106.68	7.75281	-0.84152	5.44669
	106.657	7.75279	-0.840019	5.44669
	106.577	7.75284	-0.839575	5.44669
	106.474	7.75286	-0.847793	5.44669
	106.424	7.75286	-0.876252	5.44669
	106.435	7.75285	-0.90493	5.44669
	106.456	7.75284	-0.902072	5.44669
	106.461	7.75284	-0.882058	5.44669
	106.456	7.75285	-0.865454	5.44669
	106.451	7.75285	-0.848409	5.44669
	106.452	7.75285	-0.836576	5.44669
	106.453	7.75285	-0.836	5.44669
	106.454	7.75285	-0.839699	5.44669
	106.453	7.75285	-0.841411	5.44669
	106.453	7.75285	-0.840807	5.44669
	106.453	7.75285	-0.839944	5.44669
	106.453	7.75285	-0.839797	5.44669
	106.453	7.75285	-0.840042	5.44669
	106.453	7.75285	-0.840197	5.44669
	106.453	7.75285	-0.848046	5.44669
	106.431	7.75285	-0.868266	5.44669
	106.351	7.75285	-0.876637	5.44669
	106.248	7.75285	-0.85764	5.44669
	106.198	7.75285	-0.836411	5.44669
	106.231	7.75285	-0.832641	5.44669
	106.332	7.75285	-0.84622	5.44669
	106.44	7.75285	-0.870195	5.44669
	106.484	7.75285	-0.878095	5.44669
	106.47	7.75285	-0.857565	5.44669
	106.449	7.75285	-0.835862	5.44669
	106.423	7.75285	-0.832438	5.44268
	106.349	7.75285	-0.838459	5.43234
	106.25	7.75285	-0.842158	5.42806
	106.199	7.75285	-0.84156	5.43775
	106.231	7.75285	-0.839994	5.44858
	106.309	7.75285	-0.83955	5.4505
	106.338	7.75285	-0.839921	5.44759
	106.301	7.75285	-0.840234	5.44571
	106.295	7.75285	-0.840234	5.44595
	106.308	7.75285	-0.840122	5.44673
	106.272	7.75285	-0.840076	5.44696
	106.222	7.75285	-0.847966	5.44679
	106.21	7.75285	-0.868276	5.44663
	106.222	7.80204	-0.876669	5.44663
	106.231	7.92881	-0.85765	5.44668
	106.23	7.98124	-0.836404	5.44671
	106.227	7.86243	-0.832635	5.4467
	106.226	7.77886	-0.838349	5.44668
	106.226	7.88207	-0.849912	5.44668
	106.227	7.97021	-0.869706	5.44669
	106.227	7.92366	-0.876576	5.44669
	106.227	7.9638	-0.864974	5.44669
	106.227	8.15914	-0.864363	5.44669
	106.227	8.25235	-0.869292	5.44669
	106.227	8.07845	-0.86387	5.44669
	106.227	7.85137	-0.866498	5.44669
	106.205	7.84807	-0.87845	5.44669
	106.125	7.98135	-0.883936	5.44669
	106.021	8.09608	-0.874338	5.44669
	105.994	8.1551	-0.851416	5.44669
	106.084	8.09909	-0.83467	5.44669
	106.209	7.99913	-0.842003	5.44669
	106.241	7.96838	-0.87562	5.44669
	106.146	8.03882	-0.914602	5.44669
	106.017	8.18521	-0.923338	5.44669
	105.962	8.28746	-0.890218	5.44669
	106.002	8.2887	-0.853869	5.44669
	106.085	8.20534	-0.863089	5.44669
	106.114	8.06408	-0.89762	5.44669
	106.053	7.96857	-0.895876	5.44669
	105.988	7.96833	-0.857212	5.44669
	105.978	8.04972	-0.837572	5.44669
	105.996	8.1898	-0.858187	5.44669
	106.007	8.28551	-0.876194	5.44669
	106.005	8.28626	-0.861046	5.44669
	106	8.2542	-0.837997	5.44669
	105.999	8.24077	-0.839966	5.44669
	106	8.24658	-0.865713	5.44669
	106.001	8.2538	-0.878447	5.44669
	106.001	8.25475	-0.859307	5.44669
	106.001	8.25259	-0.844337	5.44669
	106.001	8.20216	-0.868098	5.44669
	106.001	8.07563	-0.902792	5.44669
	106.001	8.02374	-0.896212	5.44669
	106.001	8.1427	-0.855506	5.44669
	106.001	8.27532	-0.828867	5.44669
	106.001	8.29878	-0.830288	5.44669
	106.001	8.26308	-0.840053	5.44669
	106.001	8.24004	-0.843591	5.44669
	106.001	8.24312	-0.841594	5.44669
	106.001	8.25261	-0.84737	5.44669
	106.001	8.25549	-0.867487	5.44669
	106.001	8.25332	-0.87655	5.44669
	106.001	8.25139	-0.857881	5.44669
	106.001	8.25135	-0.836543	5.44669
	106.001	8.25202	-0.832611	5.44669
	106.001	8.25232	-0.83829	5.44669
	106.001	8.2522	-0.842025	5.44669
	105.978	8.25205	-0.841565	5.44669
	105.899	8.25203	-0.840043	5.44669
	105.795	8.25207	-0.839569	5.44669
	105.745	8.2521	-0.839912	5.44669
	105.756	8.25209	-0.840224	5.44669
	105.777	8.25208	-0.840232	5.44268
	105.804	8.25208	-0.840125	5.43234
	105.856	8.25208	-0.847948	5.42806
	105.876	8.25208	-0.868251	5.43775
	105.822	8.30127	-0.876665	5.44858
	105.764	8.47724	-0.857657	5.4505
	105.754	8.65644	-0.836409	5.44759
	105.77	8.59006	-0.832634	5.44571
	105.78	8.33849	-0.838347	5.44595
	105.778	8.18217	-0.842041	5.44673
	105.774	8.19431	-0.841551	5.44696
	105.773	8.25309	-0.840032	5.44679
	105.774	8.27309	-0.83957	5.44663
	105.775	8.26054	-0.847787	5.44663
	105.775	8.24816	-0.868381	5.44668
	105.774	8.24743	-0.876777	5.44671
	105.774	8.25153	-0.857658	5.4467
	105.774	8.2535	-0.836369	5.44668
	105.774	8.25287	-0.832617	5.44668
	105.774	8.25191	-0.838354	5.44669
	105.774	8.25173	-0.84205	5.44669
	105.774	8.252	-0.841552	5.44669
	105.774	8.30136	-0.840029	5.44268
	105.774	8.42812	-0.839568	5.43234
	105.774	8.48048	-0.839916	5.42806
	105.774	8.36164	-0.840226	5.43775
	105.774	8.27809	-0.840232	5.44858
	105.774	8.38131	-0.840124	5.4505
	105.774	8.46945	-0.840077	5.44759
	105.774	8.42289	-0.840096	5.44571
	105.752	8.46303	-0.84012	5.44595
	105.672	8.65838	-0.840124	5.44673
	105.591	8.75158	-0.840117	5.44696
	105.621	8.62687	-0.840112	5.44679
	105.735	8.47738	-0.840113	5.44663
	105.784	8.39974	-0.840115	5.44663
	105.721	8.36177	-0.847986	5.44668
	105.648	8.46256	-0.86827	5.44671
	105.613	8.67996	-0.87666	5.4467
	105.575	8.80999	-0.857648	5.44668
	105.542	8.79903	-0.844277	5.44668
	105.537	8.75009	-0.860792	5.44669
	105.568	8.6846	-0.874894	5.44669
	105.631	8.56844	-0.859574	5.44669
	105.654	8.52625	-0.837842	5.44669
	105.598	8.64559	-0.832553	5.44669
	105.537	8.77492	-0.837804	5.44669
	105.527	8.79687	-0.841842	5.44669
	105.543	8.71251	-0.841661	5.44669
	105.554	8.56346	-0.840149	5.44669
	105.552	8.51424	-0.84745	5.44669
	105.548	8.64233	-0.868034	5.44669
	105.547	8.72863	-0.876751	5.44669
	105.548	8.62328	-0.85777	5.44669
	105.548	8.53327	-0.836425	5.44669
	105.548	8.62899	-0.832601	5.44669
	105.548	8.76547	-0.838327	5.44669
	105.548	8.79881	-0.842045	5.44669
	105.548	8.76588	-0.84156	5.44669
	105.548	8.74049	-0.840034	5.44669
	105.526	8.7416	-0.839567	5.44669
	105.468	8.7511	-0.839914	5.44669
	105.445	8.80387	-0.840225	5.44669
	105.498	8.92877	-0.840232	5.44669
	105.559	8.97914	-0.840125	5.44669
	105.547	8.86013	-0.847948	5.44669
	105.451	8.72803	-0.868251	5.44669
	105.337	8.7048	-0.876665	5.44669
	105.311	8.74042	-0.857657	5.44669
	105.383	8.76333	-0.836409	5.44669
	105.43	8.76023	-0.832634	5.44669
	105.38	8.75078	-0.838347	5.44669
	105.336	8.79712	-0.842041	5.44669
	105.378	8.92605	-0.841551	5.44669
	105.419	8.98041	-0.840032	5.44669
	105.377	8.91081	-0.839569	5.44669
	105.316	8.95336	-0.847787	5.44669
	105.301	9.10871	-0.876251	5.44669
	105.315	9.12733	-0.904932	5.44669
	105.327	9.02576	-0.894203	5.44669
	105.326	8.96802	-0.853903	5.44669
	105.322	8.97858	-0.828909	5.44669
	105.32	8.95412	-0.830876	5.44669
	105.321	8.83392	-0.840284	5.44669
	105.322	8.72625	-0.843479	5.44669
	105.322	8.76262	-0.849336	5.44669
	105.322	8.96982	-0.86764	5.44669
	105.322	9.2156	-0.875916	5.44669
	105.322	9.32132	-0.865431	5.44669
	105.322	9.29034	-0.86479	5.44669
	105.322	9.2417	-0.869308	5.44669
	105.3	9.23265	-0.855854	5.44669
	105.22	9.24619	-0.838276	5.44669
	105.139	9.25509	-0.834058	5.44669
	105.146	9.254	-0.83828	5.44669
	105.181	9.25039	-0.841507	5.44669
	105.148	9.24926	-0.841351	5.44669
	105.093	9.25007	-0.840138	5.44669
	105.077	9.25081	-0.839685	5.44669
	105.089	9.25083	-0.839927	5.44669
	105.099	9.25058	-0.840189	5.44669
	105.1	9.25047	-0.848083	5.44669
	105.096	9.25051	-0.868285	5.44669
	105.094	9.25057	-0.876631	5.44669
	105.095	9.25058	-0.857631	5.44669
	105.096	9.25056	-0.83641	5.44669
	105.096	9.25055	-0.832644	5.44669
	105.096	9.25055	-0.846222	5.44669
	105.095	9.25056	-0.870195	5.44669
	105.095	9.25056	-0.878094	5.44669
	105.096	9.25056	-0.857565	5.44669
	105.096	9.25055	-0.835862	5.44669
	105.096	9.25055	-0.832438	5.44669
	105.096	9.25055	-0.838459	5.44669
	105.073	9.25055	-0.842158	5.44669
	105.016	9.25055	-0.84156	5.44669
	104.992	9.25055	-0.839994	5.44669
	105.024	9.25055	-0.839551	5.44669
	105.004	9.25055	-0.847792	5.44669
	104.911	9.25055	-0.86839	5.44669
	104.845	9.25055	-0.876778	5.44669
	104.845	9.25055	-0.865526	5.44669
	104.868	9.25055	-0.864523	5.44669
	104.877	9.25055	-0.869162	5.44669
	104.873	9.25055	-0.863759	5.44669
	104.868	9.25055	-0.866498	5.44669
	104.867	9.25055	-0.870619	5.44669
	104.869	9.25055	-0.855797	5.44669
	104.87	9.25055	-0.837786	5.44669
	104.87	9.25055	-0.833873	5.44669
	104.869	9.25055	-0.838377	5.44669
	104.869	9.25055	-0.841613	5.44669
	104.869	9.25055	-0.849232	5.44669
	104.869	9.25055	-0.86826	5.44669
	104.869	9.25055	-0.876212	5.44669
	104.869	9.25055	-0.865335	5.44669
	104.869	9.29974	-0.864644	5.44669
	104.869	9.42652	-0.869281	5.44669
	104.869	9.47895	-0.855895	5.44669
	104.869	9.36013	-0.838303	5.44669
	104.869	9.22738	-0.841926	5.44669
	104.869	9.20382	-0.866425	5.44669
	104.869	9.28871	-0.878048	5.44669
	104.869	9.43856	-0.858887	5.44669
	104.869	9.53712	-0.836432	5.44669
	104.869	9.58477	-0.832207	5.44669
	104.869	9.62834	-0.83816	5.44669
	104.869	9.54055	-0.842115	5.44669
	104.869	9.3758	-0.841648	5.44669
	104.869	9.36938	-0.840046	5.44669
	104.847	9.43021	-0.847412	5.44669
	104.789	9.36038	-0.868054	5.44669
	104.766	9.29406	-0.884644	5.44669
	104.797	9.38702	-0.893799	5.44669
	104.778	9.46474	-0.901119	5.44669
	104.707	9.36827	-0.886675	5.44669
	104.699	9.28504	-0.852154	5.44669
	104.723	9.38044	-0.83086	5.44669
	104.691	9.46518	-0.832316	5.44669
	104.64	9.41999	-0.840194	5.44669
	104.626	9.41271	-0.842929	5.44669
	104.637	9.48154	-0.841267	5.44669
	104.647	9.57098	-0.839597	5.44669
	104.647	9.69155	-0.839489	5.44669
	104.643	9.77649	-0.840036	5.44669
	104.642	9.7797	-0.840305	5.44669
	104.642	9.75252	-0.840222	5.44669
	104.643	9.74025	-0.847963	5.44669
	104.643	9.74482	-0.868223	5.44669
	104.643	9.7511	-0.876648	5.44669
	104.643	9.75211	-0.85766	5.44669
	104.643	9.75029	-0.836416	5.44669
	104.621	9.74918	-0.832636	5.44669
	104.563	9.70017	-0.838346	5.44669
	104.517	9.57386	-0.84204	5.44669
	104.491	9.52156	-0.841551	5.44669
	104.47	9.64027	-0.840032	5.44669
	104.489	9.77293	-0.83957	5.44669
	104.529	9.79649	-0.839916	5.44669
	104.543	9.76082	-0.848096	5.44669
	104.513	9.73776	-0.868387	5.44669
	104.448	9.74082	-0.88454	5.44669
	104.423	9.75031	-0.885766	5.44669
	104.48	9.75319	-0.872932	5.44669
	104.519	9.75103	-0.850175	5.44669
	104.472	9.7491	-0.842521	5.44669
	104.431	9.74906	-0.86272	5.44669
	104.474	9.74973	-0.876327	5.44669
	104.514	9.75003	-0.85949	5.44669
	104.471	9.74991	-0.837297	5.44669
	104.411	9.74976	-0.832355	5.44669
	104.395	9.74973	-0.837915	5.44669
	104.41	9.74978	-0.841959	5.44669
	104.421	9.74981	-0.841671	5.44669
	104.421	9.7498	-0.840111	5.44669
	104.417	9.74979	-0.83956	5.44669
	104.415	9.74979	-0.839884	5.44669
	104.416	9.74979	-0.848086	5.44669
	104.417	9.74979	-0.868394	5.44669
	104.417	9.74979	-0.876676	5.44669
	104.417	9.74979	-0.857611	5.44669
	104.417	9.74979	-0.836385	5.44669
	104.417	9.74979	-0.832641	5.44669
	104.417	9.74979	-0.838358	5.44669
	104.417	9.74979	-0.842043	5.44669
	104.417	9.74979	-0.841548	5.44669
	104.417	9.74979	-0.8479	5.44669
	104.417	9.74979	-0.867725	5.44669
	104.417	9.74979	-0.876462	5.44669
	104.417	9.74979	-0.857759	5.44669
	104.417	9.74979	-0.844394	5.44669
	104.417	9.74979	-0.860801	5.44669
	104.417	9.74979	-0.874856	5.44669
	104.417	9.74979	-0.859555	5.44669
	104.417	9.74979	-0.845718	5.44669
	104.417	9.74979	-0.860718	5.44669
	104.417	9.74979	-0.882221	5.44669
	104.394	9.74979	-0.887529	5.44669
	104.337	9.74979	-0.874496	5.44669
	104.313	9.74979	-0.850204	5.44669
	104.367	9.74979	-0.834106	5.44669
	104.427	9.74979	-0.834327	5.44669
	104.416	9.74979	-0.839876	5.44669
	104.32	9.74979	-0.84208	5.44669
	104.206	9.74979	-0.841024	5.44669
	104.157	9.74979	-0.839797	5.44669
	104.172	9.74979	-0.847529	5.44669
	104.195	9.74979	-0.868192	5.44669
	104.199	9.74979	-0.88466	5.44669
	104.192	9.74979	-0.885886	5.44669
	104.188	9.74979	-0.87294	5.44669
	104.189	9.74979	-0.850136	5.44669
	104.19	9.74979	-0.834631	5.44669
	104.191	9.79898	-0.83457	5.44669
	104.191	9.92576	-0.839792	5.44669
	104.19	9.97819	-0.841958	5.44669
	104.19	9.90856	-0.841003	5.44669
	104.19	9.95177	-0.839832	5.44669
	104.19	10.1566	-0.839681	5.44669
	104.19	10.3019	-0.847904	5.44669
	104.19	10.3018	-0.868391	5.44669
	104.19	10.2028	-0.876739	5.44669
	104.19	10.0063	-0.857639	5.44669
	104.19	9.83624	-0.836374	5.44669
	104.19	9.96296	-0.840497	5.44669
	104.19	10.3427	-0.874382	5.44669
	104.168	10.5481	-0.906748	5.44669
	104.111	10.4152	-0.895629	5.44669
	104.065	10.2241	-0.853855	5.44669
	104.061	10.1814	-0.828382	5.44669
	104.097	10.2298	-0.830672	5.44669
	104.162	10.2651	-0.840386	5.44669
	104.206	10.2626	-0.843594	5.44669
	104.184	10.249	-0.841477	5.44669
	104.089	10.2442	-0.839449	5.44669
	103.98	10.247	-0.839352	5.44669
	103.933	10.2499	-0.840032	5.44669
	103.946	10.2501	-0.840351	5.44669
	103.968	10.2492	-0.840243	5.44669
	103.972	10.2487	-0.840085	5.44669
	103.966	10.2488	-0.840056	5.44669
	103.962	10.2491	-0.840101	5.44669
	103.963	10.2491	-0.84013	5.44669
	103.964	10.249	-0.840126	5.44669
	103.965	10.249	-0.840114	5.44669
	103.964	10.249	-0.840111	5.44669
	103.964	10.249	-0.840113	5.44669
	103.964	10.249	-0.847986	5.44669
	103.964	10.249	-0.868271	5.44669
	103.964	10.249	-0.87666	5.44669
	103.964	10.249	-0.857648	5.4507
	103.964	10.2982	-0.836407	5.46104
	103.964	10.425	-0.832636	5.46531
	103.964	10.5266	-0.838349	5.45562
	103.964	10.5838	-0.842041	5.4448
	103.964	10.6302	-0.84155	5.44287
	103.964	10.5403	-0.840032	5.44579
	103.964	10.3244	-0.83957	5.44767
	103.964	10.1912	-0.839916	5.44742
	103.964	10.2494	-0.840225	5.44664
	103.964	10.4255	-0.840232	5.44641
	103.942	10.495	-0.840124	5.44658
	103.884	10.415	-0.840077	5.44674
	103.861	10.3986	-0.840096	5.44675
	103.892	10.476	-0.847991	5.44669
	103.895	10.5722	-0.868279	5.44667
	103.859	10.6926	-0.876662	5.44668
	103.817	10.7751	-0.857646	5.44669
	103.764	10.7773	-0.836405	5.44669
	103.726	10.7506	-0.832636	5.44669
	103.725	10.7389	-0.84622	5.44669
	103.737	10.7435	-0.870197	5.44669
	103.742	10.7496	-0.878095	5.44669
	103.74	10.7505	-0.857565	5.44669
	103.737	10.6995	-0.835862	5.44669
	103.737	10.5717	-0.832438	5.44669
	103.738	10.4703	-0.83846	5.44669
	103.738	10.4628	-0.842158	5.44669
	103.738	10.5432	-0.84156	5.44669
	103.738	10.6855	-0.839994	5.44669
	103.738	10.7824	-0.83955	5.44669
	103.738	10.7829	-0.847792	5.44669
	103.738	10.7503	-0.86839	5.44669
	103.738	10.7368	-0.876778	5.44669
	103.738	10.7427	-0.857655	5.44669
	103.738	10.75	-0.836367	5.44669
	103.738	10.751	-0.832617	5.44669
	103.738	10.7488	-0.846226	5.44669
	103.738	10.7475	-0.878077	5.44669
	103.738	10.7478	-0.906253	5.44669
	103.715	10.7483	-0.894107	5.44669
	103.636	10.7485	-0.853393	5.44669
	103.532	10.7483	-0.82873	5.44669
	103.483	10.7482	-0.830982	5.44669
	103.515	10.7482	-0.840392	5.44669
	103.594	10.7483	-0.843486	5.44669
	103.623	10.7483	-0.84143	5.44669
	103.563	10.7483	-0.839467	5.44669
	103.499	10.7483	-0.839376	5.44669
	103.489	10.7483	-0.840036	5.44669
	103.506	10.7483	-0.840344	5.44669
	103.517	10.7483	-0.840239	5.44669
	103.516	10.7483	-0.840085	5.44669
	103.511	10.7483	-0.840058	5.44669
	103.51	10.7483	-0.840102	5.44669
	103.511	10.7483	-0.840129	5.44669
	103.512	10.7483	-0.840126	5.44669
	103.512	10.7483	-0.840114	5.44669
	103.489	10.7483	-0.840111	5.44669
	103.432	10.7483	-0.847984	5.44669
	103.408	10.7483	-0.876142	5.44669
	103.44	10.7483	-0.904816	5.44669
	103.442	10.7483	-0.894193	5.44669
	103.429	10.7483	-0.861811	5.44669
	103.467	10.7483	-0.857084	5.44669
	103.517	10.7483	-0.867415	5.44669
	103.506	10.7975	-0.857809	5.44669
	103.437	10.9242	-0.839769	5.44669
	103.382	10.9767	-0.833989	5.44669
	103.356	10.8578	-0.837721	5.44669
	103.316	10.7743	-0.841297	5.44669
	103.279	10.8775	-0.841462	5.44669
	103.272	10.9656	-0.840259	5.44669
	103.282	10.8699	-0.847567	5.44669
	103.289	10.7341	-0.868044	5.44669
	103.288	10.701	-0.876714	5.44669
	103.285	10.7338	-0.857751	5.44669
	103.284	10.7591	-0.844301	5.44669
	103.285	10.7579	-0.860765	5.44669
	103.285	10.7485	-0.874874	5.44669
	103.285	10.7941	-0.859576	5.44669
	103.285	10.9719	-0.83785	5.44669
	103.285	11.2024	-0.832556	5.44669
	103.285	11.3122	-0.837802	5.44669
	103.285	11.2883	-0.841841	5.44669
	103.285	11.2413	-0.849532	5.44669
	103.285	11.2303	-0.868305	5.44669
	103.285	11.1933	-0.876125	5.44669
	103.285	11.0755	-0.857412	5.44669
	103.263	11.0226	-0.836498	5.44669
	103.183	11.1379	-0.832759	5.44669
	103.102	11.2695	-0.838368	5.44669
	103.11	11.2937	-0.842005	5.44669
	103.166	11.2588	-0.8494	5.44669
	103.191	11.2357	-0.868191	5.44669
	103.182	11.2386	-0.876124	5.44669
	103.169	11.2479	-0.857452	5.44669
	103.145	11.2509	-0.836515	5.44669
	103.091	11.2487	-0.832751	5.44669
	103.07	11.2468	-0.838359	5.44669
	103.123	11.2468	-0.849875	5.44669
	103.16	11.2474	-0.869687	5.44669
	103.113	11.2477	-0.876582	5.44669
	103.051	11.2476	-0.857112	5.44669
	103.037	11.2475	-0.83621	5.44669
	103.053	11.2474	-0.832744	5.44669
	103.064	11.2475	-0.838464	5.44669
	103.063	11.2475	-0.842051	5.44669
	103.059	11.2475	-0.841514	5.44669
	103.057	11.2475	-0.840013	5.44669
	103.058	11.2475	-0.839575	5.44669
	103.059	11.2475	-0.839925	5.44669
	103.059	11.2475	-0.840227	5.44669
	103.059	11.2475	-0.840229	5.44669
	103.059	11.2475	-0.840123	5.44669
	103.059	11.2475	-0.840077	5.44669
	103.059	11.2475	-0.840096	5.44669
	103.059	11.2475	-0.84012	5.44669
	103.059	11.2475	-0.840124	5.44669
	103.059	11.2475	-0.840117	5.44669
	103.059	11.2475	-0.840112	5.44669
	103.059	11.2475	-0.840113	5.44669
	103.059	11.2475	-0.840115	5.44669
	103.059	11.2475	-0.840115	5.44669
	103.059	11.2475	-0.847986	5.44669
	103.059	11.2475	-0.86827	5.44669
	103.059	11.2475	-0.87666	5.44669
	103.059	11.2475	-0.865519	5.44669
	103.059	11.2475	-0.864562	5.44669
	103.059	11.2475	-0.869181	5.44669
	103.059	11.2475	-0.855882	5.44669
	103.059	11.2475	-0.846204	5.44669
	103.059	11.2475	-0.862227	5.44669
	103.059	11.2475	-0.874811	5.44669
	103.059	11.2475	-0.8669	5.44669
	103.037	11.2475	-0.87367	5.44669
	102.979	11.2475	-0.897364	5.44669
	102.955	11.2475	-0.891999	5.44669
	102.987	11.2475	-0.855677	5.44669
	102.99	11.2475	-0.830437	5.44669
	102.954	11.2475	-0.838756	5.44669
	102.934	11.2475	-0.867901	5.44669
	102.938	11.2475	-0.879794	5.44669
	102.924	11.2475	-0.859094	5.44669
	102.869	11.2475	-0.835898	5.44669
	102.843	11.2475	-0.831909	5.44669
	102.918	11.2475	-0.838225	5.44669
	103.013	11.2475	-0.842248	5.44669
	102.991	11.2475	-0.841681	5.44669
	102.875	11.2475	-0.840013	5.44669
	102.8	11.2475	-0.839515	5.44669
	102.805	11.2475	-0.8399	5.44669
	102.833	11.2475	-0.840238	5.44669
	102.842	11.2475	-0.840243	5.44669
	102.837	11.2475	-0.840125	5.44669
	102.831	11.2475	-0.840073	5.44669
	102.83	11.2475	-0.840094	5.44669
	102.832	11.2475	-0.840121	5.44669
	102.833	11.2475	-0.840125	5.44669
	102.833	11.2475	-0.840117	5.44669
	102.833	11.2475	-0.840112	5.44669
	102.832	11.2475	-0.840113	5.44669
	102.833	11.2475	-0.840115	5.44669
	102.833	11.2475	-0.840115	5.44669
	102.833	11.2475	-0.840115	5.44669
	102.833	11.2967	-0.840115	5.44669
	102.833	11.4235	-0.840115	5.44669
	102.833	11.4759	-0.840115	5.44669
	102.833	11.3571	-0.840115	5.44669
	102.833	11.2735	-0.840115	5.44669
	102.833	11.4259	-0.840115	5.44669
	102.833	11.69	-0.840115	5.44669
	102.833	11.8227	-0.840115	5.44669
	102.81	11.7472	-0.840115	5.44669
	102.753	11.5642	-0.840115	5.44669
	102.707	11.4487	-0.840115	5.44669
	102.703	11.4057	-0.840115	5.44669
	102.717	11.321	-0.840115	5.44669
	102.724	11.2345	-0.840115	5.44669
	102.745	11.2671	-0.840115	5.44669
	102.799	11.416	-0.840115	5.44669
	102.844	11.4833	-0.840115	5.44669
	102.826	11.3629	-0.840115	5.44669
	102.733	11.2241	-0.847985	5.44669
	102.645	11.2478	-0.86827	5.44669
	102.677	11.4608	-0.87666	5.44669
	102.794	11.7135	-0.857648	5.44669
	102.865	11.8201	-0.836407	5.44669
	102.859	11.787	-0.840507	5.44669
	102.832	11.7372	-0.866504	5.44669
	102.823	11.6792	-0.878586	5.44669
	102.829	11.5665	-0.859084	5.44669
	102.834	11.4739	-0.836323	5.44669
	102.835	11.4647	-0.832091	5.44669
	102.833	11.5413	-0.83815	5.44669
	102.81	11.6334	-0.842152	5.44669
	102.752	11.6045	-0.841667	5.44669
	102.729	11.5533	-0.840041	5.44669
	102.783	11.6395	-0.839532	5.44669
	102.843	11.7584	-0.839897	5.44669
	102.854	11.7386	-0.840231	5.44669
	102.815	11.5835	-0.840241	5.44669
	102.747	11.4598	-0.840126	5.44669
	102.725	11.4527	-0.840075	5.44669
	102.783	11.4921	-0.840094	5.44669
	102.822	11.4616	-0.84012	5.44669
	102.775	11.3779	-0.840124	5.44669
	102.711	11.3938	-0.847988	5.44669
	102.697	11.4366	-0.868268	5.44669
	102.735	11.3515	-0.876658	5.44669
	102.804	11.236	-0.857648	5.44669
	102.827	11.2568	-0.836407	5.44669
	102.747	11.4604	-0.832637	5.44669
	102.628	11.6609	-0.838349	5.44669
	102.572	11.5937	-0.842041	5.44669
	102.585	11.3341	-0.84155	5.44669
	102.61	11.1748	-0.840032	5.44669
	102.615	11.1885	-0.83957	5.44669
	102.609	11.2982	-0.839916	5.44669
	102.604	11.4943	-0.840225	5.44669
	102.605	11.6604	-0.840232	5.44669
	102.606	11.6306	-0.840124	5.44669
	102.607	11.5543	-0.847948	5.44669
	102.607	11.5814	-0.876122	5.44669
	102.606	11.5292	-0.90482	5.44669
	102.606	11.3357	-0.894202	5.44669
	102.606	11.1984	-0.861813	5.44669
	102.629	11.247	-0.857081	5.44669
	102.686	11.4205	-0.867414	5.44669
	102.71	11.5415	-0.857809	5.44669
	102.678	11.5902	-0.839769	5.44669
	102.676	11.6262	-0.833989	5.44669
	102.689	11.584	-0.837721	5.44669
	102.673	11.5473	-0.841297	5.44669
	102.681	11.6442	-0.841462	5.44669
	102.693	11.7134	-0.840259	5.44669
	102.673	11.6119	-0.839696	5.44669
	102.679	11.5296	-0.839888	5.44669
	102.692	11.6272	-0.840169	5.44669
	102.651	11.7125	-0.840218	5.44669
	102.6	11.5684	-0.840139	5.44669
	102.589	11.3072	-0.840088	5.44669
	102.601	11.222	-0.840095	5.44669
	102.61	11.4224	-0.840116	5.44669
	102.61	11.7069	-0.840122	5.44669
	102.606	11.7818	-0.840117	5.44669
	102.605	11.6179	-0.840113	5.44669
	102.606	11.5078	-0.840113	5.44669
	102.607	11.5667	-0.847985	5.44669
	102.607	11.5888	-0.868271	5.44669
	102.606	11.5705	-0.87666	5.44669
	102.606	11.6031	-0.857648	5.44669
	102.606	11.5325	-0.836407	5.44669
	102.606	11.3786	-0.832636	5.44669
	102.606	11.4197	-0.838349	5.44669
	102.606	11.652	-0.842041	5.44669
	102.606	11.8092	-0.84155	5.44669
	102.606	11.8044	-0.840032	5.44669
	102.606	11.7483	-0.83957	5.44669
	102.606	11.7268	-0.839916	5.44669
	102.606	11.7378	-0.840225	5.44669
	102.606	11.7501	-0.840232	5.44669
	102.606	11.7513	-0.840124	5.44669
	102.606	11.7475	-0.840077	5.44669
	102.606	11.7454	-0.840096	5.44669
	102.606	11.7459	-0.84012	5.44669
	102.606	11.7469	-0.840124	5.44669
	102.606	11.7471	-0.840117	5.44669
	102.606	11.7468	-0.840112	5.44669
	102.606	11.7467	-0.840113	5.44669
	102.606	11.7467	-0.840115	5.44669
	102.606	11.7467	-0.840115	5.44669
	102.606	11.7468	-0.840115	5.44669
	102.606	11.7467	-0.840115	5.44669
	102.606	11.6975	-0.840115	5.44669
	102.606	11.5216	-0.840115	5.44669
	102.606	11.3424	-0.840115	5.44669
	102.606	11.3596	-0.840115	5.44669
	102.606	11.4844	-0.847985	5.44669
	102.606	11.5883	-0.86827	5.44669
	102.606	11.6949	-0.87666	5.44669
	102.606	11.7689	-0.857648	5.44669
	102.606	11.7725	-0.836407	5.44669
	102.606	11.7493	-0.832636	5.44669
	102.606	11.6894	-0.838349	5.44669
	102.606	11.5664	-0.842041	5.44669
	102.606	11.5194	-0.84155	5.44669
	102.606	11.6391	-0.840032	5.44669
	102.606	11.7704	-0.84744	5.44669
	102.606	11.793	-0.868071	5.44669
	102.606	11.7574	-0.87677	5.44669
	102.606	11.7347	-0.857765	5.44669
	102.606	11.7379	-0.836416	5.44669
	102.606	11.7473	-0.832599	5.44669
	102.606	11.7501	-0.83833	5.44669
	102.606	11.7479	-0.842046	5.44669
	102.606	11.6969	-0.841559	5.44669
	102.606	11.57	-0.840033	5.44669
	102.606	11.5183	-0.839567	5.44669
	102.606	11.6374	-0.839914	5.44669
	102.606	11.77	-0.840225	5.44669
	102.606	11.7934	-0.840232	5.44669
	102.606	11.7577	-0.840125	5.44669
	102.606	11.6855	-0.840077	5.44669
	102.606	11.5618	-0.840095	5.44669
	102.606	11.5189	-0.84012	5.44669
	102.606	11.6406	-0.840124	5.44669
	102.606	11.7711	-0.840117	5.44669
	102.606	11.7928	-0.840112	5.44669
	102.606	11.757	-0.840113	5.44669
	102.606	11.7346	-0.840115	5.44669
	102.606	11.738	-0.840115	5.44669
	102.606	11.7474	-0.840115	5.44669
	102.606	11.7501	-0.847985	5.44669
	102.606	11.7479	-0.86827	5.44669
	102.606	11.746	-0.87666	5.44669
	102.606	11.746	-0.865519	5.44669
	102.606	11.6975	-0.872433	5.44669
	102.606	11.571	-0.897337	5.44669
	102.606	11.5185	-0.892427	5.44669
	102.606	11.6371	-0.855866	5.44669
	102.606	11.7699	-0.830364	5.44669
	102.606	11.7935	-0.830787	5.44669
	102.606	11.7086	-0.83973	5.44669
	102.606	11.5587	-0.843278	5.44669
	102.606	11.5094	-0.841578	5.44669
	102.606	11.6377	-0.839603	5.44669
	102.606	11.7733	-0.839381	5.44669
	102.606	11.7947	-0.839989	5.44669
	102.606	11.7079	-0.840323	5.44669
	102.606	11.558	-0.840247	5.44669
	102.606	11.5093	-0.840096	5.44669
	102.606	11.5887	-0.84006	5.44669
	102.606	11.5975	-0.840098	5.44669
	102.606	11.5663	-0.847998	5.44669
	102.606	11.6474	-0.868281	5.44669
	102.606	11.7571	-0.87666	5.44669
	102.606	11.7845	-0.857644	5.44669
	102.606	11.7093	-0.836405	5.44669
	102.606	11.5623	-0.840508	5.44669
	102.606	11.5106	-0.866505	5.44669
	102.606	11.6369	-0.878586	5.44669
	102.606	11.7234	-0.859084	5.44669
	102.606	11.6187	-0.844194	5.44669
	102.606	11.5289	-0.860247	5.44669
	102.606	11.6245	-0.874695	5.44669
	102.629	11.7608	-0.859685	5.44669
	102.686	11.745	-0.837959	5.44669
	102.71	11.5853	-0.832563	5.44669
	102.656	11.4583	-0.837766	5.44669
	102.596	11.4023	-0.849694	5.44669
	102.607	11.3653	-0.869822	5.44669
	102.703	11.4097	-0.876702	5.44669
	102.795	11.4477	-0.857115	5.44669
	102.764	11.3997	-0.836168	5.44669
	102.668	11.4076	-0.832726	5.44669
	102.653	11.4346	-0.838471	5.44669
	102.705	11.3457	-0.84206	5.44669
	102.759	11.2343	-0.849386	5.44669
	102.811	11.2582	-0.868165	5.44669
	102.844	11.4123	-0.876118	5.44669
	102.844	11.485	-0.865329	5.44669
	102.833	11.414	-0.864675	5.44669
	102.829	11.4003	-0.869296	5.44669
	102.831	11.4264	-0.85589	5.44669
	102.833	11.3449	-0.846166	5.44669
	102.834	11.286	-0.87008	5.44669
	102.833	11.3863	-0.902972	5.44669
	102.832	11.4644	-0.895583	5.44669
	102.832	11.3655	-0.855179	5.44669
	102.833	11.2319	-0.828953	5.44669
	102.855	11.201	-0.830441	5.44669
	102.912	11.2338	-0.840086	5.44669
	102.958	11.2584	-0.84355	5.44669
	102.962	11.2569	-0.849436	5.44669
	102.926	11.2476	-0.867657	5.44669
	102.883	11.2442	-0.875887	5.44669
	102.919	11.2461	-0.857543	5.44669
	103	11.2481	-0.836637	5.44669
	103.007	11.2482	-0.83277	5.44669
	102.979	11.2476	-0.838323	5.44669
	102.987	11.2473	-0.841983	5.44669
	102.959	11.2474	-0.841535	5.44669
	102.893	11.2475	-0.840046	5.44669
	102.912	11.2476	-0.839581	5.44669
	103.016	11.2475	-0.839916	5.44669
	103.087	11.2475	-0.840221	5.44669
	103.085	11.2475	-0.84023	5.44669
	103.06	11.2475	-0.847996	5.44669
	103.05	11.2475	-0.868234	5.44669
	103.055	11.2475	-0.876641	5.44669
	103.06	11.2475	-0.857653	5.44669
	103.061	11.2475	-0.836416	5.44669
	103.059	11.2475	-0.832638	5.44669
	103.058	11.2475	-0.838347	5.44669
	103.059	11.2475	-0.842039	5.44669
	103.059	11.2475	-0.841551	5.44669
	103.059	11.2475	-0.840032	5.44669
	103.059	11.2475	-0.83957	5.44669
	103.059	11.2475	-0.839916	5.44669
	103.059	11.2475	-0.840225	5.44669
	103.059	11.2475	-0.840232	5.44669
	103.059	11.2475	-0.840124	5.4507
	103.059	11.2475	-0.840077	5.46104
	103.059	11.2475	-0.840096	5.46531
	103.059	11.2475	-0.84012	5.45562
	103.059	11.2475	-0.840124	5.4448
	103.059	11.2475	-0.847987	5.44287
	103.081	11.2475	-0.868268	5.44579
	103.161	11.2475	-0.876658	5.44767
	103.264	11.2475	-0.857648	5.44742
	103.314	11.2475	-0.836407	5.44664
	103.304	11.2475	-0.832637	5.44641
	103.282	11.2475	-0.838349	5.44658
	103.277	11.2475	-0.842041	5.44674
	103.283	11.2475	-0.84155	5.44675
	103.287	11.2475	-0.840032	5.44669
	103.287	11.2475	-0.83957	5.44667
	103.285	11.2475	-0.839916	5.44668
	103.285	11.1983	-0.840225	5.44669
	103.285	11.0715	-0.840232	5.44669
	103.285	11.0191	-0.840124	5.44669
	103.285	11.1379	-0.840077	5.44669
	103.285	11.2215	-0.840096	5.44669
	103.285	11.0691	-0.84012	5.44669
	103.285	10.805	-0.840124	5.44669
	103.285	10.7215	-0.840117	5.44669
	103.285	10.8745	-0.840112	5.44669
	103.285	10.9832	-0.840113	5.44669
	103.285	10.9275	-0.840115	5.44669
	103.285	10.9073	-0.840115	5.4507
	103.307	10.9253	-0.840115	5.46104
	103.365	10.8426	-0.840115	5.46531
	103.389	10.737	-0.840115	5.45562
	103.335	10.7119	-0.840115	5.4448
	103.275	10.7373	-0.840115	5.44287
	103.264	10.7566	-0.840115	5.44579
	103.28	10.7557	-0.840115	5.44767
	103.313	10.7484	-0.840115	5.44742
	103.391	10.7457	-0.840115	5.44664
	103.491	10.7471	-0.840115	5.44641
	103.539	10.7487	-0.840115	5.44658
	103.529	10.7488	-0.840115	5.44674
	103.509	10.7483	-0.840115	5.44675
	103.504	10.7481	-0.847985	5.44669
	103.509	10.7482	-0.86827	5.44667
	103.513	10.7483	-0.87666	5.44668
	103.513	10.7483	-0.857648	5.44669
	103.511	10.7483	-0.836407	5.44669
	103.511	10.7483	-0.832636	5.44669
	103.511	10.7483	-0.838349	5.44669
	103.512	10.7483	-0.842041	5.44669
	103.534	10.7483	-0.84155	5.44669
	103.591	10.7483	-0.840032	5.44669
	103.615	10.7483	-0.83957	5.44669
	103.583	10.7483	-0.839916	5.44669
	103.603	10.7483	-0.848096	5.44669
	103.696	10.7483	-0.868387	5.44669
	103.762	10.7483	-0.876669	5.44669
	103.762	10.7483	-0.857611	5.44669
	103.739	10.7483	-0.836387	5.44669
	103.73	10.7483	-0.832642	5.44669
	103.734	10.7483	-0.838358	5.44669
	103.739	10.7483	-0.842043	5.44669
	103.74	10.7483	-0.841548	5.44669
	103.738	10.7483	-0.84003	5.44669
	103.737	10.7483	-0.83957	5.44669
	103.737	10.7483	-0.839917	5.44669
	103.738	10.7483	-0.840225	5.44669
	103.738	10.7483	-0.848102	5.44669
	103.738	10.7483	-0.86828	5.44669
	103.738	10.7483	-0.876622	5.44669
	103.738	10.7483	-0.857629	5.44669
	103.738	10.7483	-0.836412	5.44669
	103.76	10.7483	-0.832645	5.44669
	103.84	10.7483	-0.838351	5.44669
	103.943	10.7483	-0.842039	5.44669
	103.993	10.7483	-0.841549	5.44669
	103.983	10.7483	-0.840032	5.44669
	103.961	10.7483	-0.83957	5.44669
	103.956	10.7483	-0.839916	5.44669
	103.962	10.6991	-0.840225	5.44669
	103.966	10.5723	-0.848102	5.44669
	103.966	10.4707	-0.876151	5.44669
	103.964	10.4135	-0.904778	5.44669
	103.964	10.3179	-0.894174	5.44669
	103.964	10.2319	-0.853945	5.44669
	103.964	10.2193	-0.828937	5.44669
	103.964	10.243	-0.830872	5.44669
	103.964	10.3063	-0.840273	5.44669
	103.964	10.4305	-0.843475	5.44669
	103.964	10.4769	-0.841467	5.44669
	103.964	10.3564	-0.839487	5.44669
	103.964	10.2251	-0.839371	5.44669
	103.964	10.2028	-0.840026	5.44669
	103.964	10.2384	-0.840342	5.44669
	103.964	10.2611	-0.840241	5.44669
	103.964	10.2578	-0.840087	5.44669
	103.964	10.2484	-0.840058	5.44669
	103.964	10.2456	-0.840101	5.44669
	103.964	10.2478	-0.848	5.44669
	103.964	10.2497	-0.868281	5.44669
	103.964	10.2497	-0.876659	5.44669
	103.964	10.2491	-0.857644	5.44669
	103.964	10.2488	-0.836405	5.44669
	103.964	10.2489	-0.832637	5.44669
	103.964	10.2491	-0.83835	5.44669
	103.964	10.2491	-0.842041	5.44669
	103.964	10.249	-0.84155	5.44669
	103.964	10.249	-0.840031	5.44669
	103.986	10.249	-0.83957	5.44669
	104.066	10.249	-0.839916	5.44669
	104.17	10.249	-0.840225	5.44669
	104.219	10.249	-0.840232	5.44669
	104.209	10.249	-0.840124	5.44669
	104.188	10.249	-0.840077	5.44669
	104.183	10.249	-0.840096	5.44669
	104.188	10.1998	-0.84012	5.44669
	104.192	10.0239	-0.840124	5.44669
	104.192	9.79547	-0.840117	5.44669
	104.19	9.68589	-0.840112	5.44669
	104.19	9.70907	-0.840113	5.44669
	104.19	9.75581	-0.840115	5.44669
	104.19	9.81603	-0.840115	5.44669
	104.19	9.93077	-0.840115	5.44669
	104.19	9.97423	-0.840115	5.44669
	104.19	9.85593	-0.840115	5.44669
	104.19	9.72658	-0.840115	5.44669
	104.19	9.70426	-0.840115	5.44669
	104.19	9.78846	-0.840115	5.44669
	104.19	9.93758	-0.840115	5.44669
	104.19	9.98689	-0.840115	5.44669
	104.213	9.85881	-0.840115	5.44669
	104.292	9.72329	-0.840115	5.44669
	104.374	9.70186	-0.840115	5.44669
	104.366	9.73944	-0.840115	5.44669
	104.332	9.76254	-0.840115	5.44669
	104.364	9.75882	-0.840115	5.44669
	104.419	9.74904	-0.840115	5.44669
	104.436	9.74627	-0.840115	5.44669
	104.423	9.74858	-0.840115	5.44669
	104.413	9.75054	-0.840115	5.44669
	104.413	9.75053	-0.840115	5.44669
	104.416	9.74984	-0.840115	5.44669
	104.418	9.74955	-0.840115	5.44669
	104.417	9.74967	-0.840115	5.44669
	104.416	9.74983	-0.840115	5.44669
	104.416	9.74985	-0.840115	5.44669
	104.417	9.7498	-0.840115	5.44669
	104.417	9.74977	-0.847985	5.44669
	104.417	9.74978	-0.86827	5.44669
	104.417	9.74979	-0.87666	5.44669
	104.417	9.7498	-0.857648	5.44669
	104.417	9.74979	-0.836407	5.44669
	104.417	9.74979	-0.832636	5.44669
	104.417	9.74979	-0.838349	5.44669
	104.417	9.74979	-0.842041	5.44669
	104.439	9.74979	-0.84155	5.44669
	104.519	9.74979	-0.840032	5.44669
	104.622	9.74979	-0.83957	5.44669
	104.672	9.74979	-0.839916	5.44669
	104.661	9.74979	-0.840225	5.44669
	104.64	9.74979	-0.840232	5.44669
	104.635	9.74979	-0.840124	5.44669
	104.641	9.74979	-0.840077	5.44669
	104.645	9.74979	-0.840096	5.44669
	104.644	9.74979	-0.84012	5.44669
	104.643	9.74979	-0.840124	5.44669
	104.642	9.7006	-0.840117	5.44669
	104.643	9.57382	-0.840112	5.44669
	104.643	9.52139	-0.847984	5.44669
	104.643	9.64021	-0.86827	5.44669
	104.643	9.77296	-0.884531	5.44669
	104.665	9.79653	-0.885804	5.44669
	104.723	9.76083	-0.872951	5.44669
	104.769	9.68856	-0.85017	5.44669
	104.795	9.51566	-0.834641	5.44669
	104.816	9.34595	-0.834563	5.44669
	104.775	9.36603	-0.839785	5.44669
	104.699	9.48866	-0.841958	5.44669
	104.719	9.54143	-0.841005	5.44669
	104.826	9.52129	-0.839833	5.44669
	104.898	9.49431	-0.847551	5.44669
	104.896	9.44102	-0.868188	5.44669
	104.87	9.3713	-0.884651	5.44669
	104.86	9.40122	-0.885883	5.44669
	104.865	9.49408	-0.872942	5.44669
	104.871	9.53114	-0.850138	5.44669
	104.871	9.46586	-0.834631	5.44669
	104.87	9.31939	-0.83457	5.44669
	104.869	9.21527	-0.839791	5.44669
	104.869	9.21328	-0.841958	5.44669
	104.869	9.24779	-0.848874	5.44669
	104.869	9.2627	-0.875858	5.44669
	104.869	9.25663	-0.904381	5.44669
	104.869	9.24878	-0.894112	5.44669
	104.869	9.24765	-0.85406	5.44669
	104.869	9.24997	-0.836878	5.44669
	104.869	9.25134	-0.859016	5.44669
	104.869	9.25109	-0.884659	5.44669
	104.869	9.2505	-0.889156	5.44669
	104.869	9.25034	-0.874311	5.44669
	104.869	9.25048	-0.849548	5.44669
	104.869	9.2506	-0.833897	5.44669
	104.869	9.2506	-0.842343	5.44669
	104.892	9.25056	-0.868167	5.44669
	104.949	9.25054	-0.87863	5.44669
	104.973	9.25055	-0.858511	5.44669
	104.919	9.25056	-0.836068	5.44669
	104.859	9.25056	-0.832188	5.44669
	104.848	9.25056	-0.838281	5.44669
	104.864	9.25055	-0.842172	5.44669
	104.875	9.25055	-0.841629	5.44669
	104.873	9.25055	-0.847889	5.44669
	104.869	9.25056	-0.867691	5.44669
	104.89	9.25055	-0.876452	5.44669
	104.971	9.25055	-0.857767	5.44669
	105.075	9.25055	-0.83653	5.44669
	105.125	9.25055	-0.832646	5.44669
	105.114	9.25055	-0.838309	5.44669
	105.093	9.25055	-0.842021	5.44669
	105.088	9.25055	-0.841556	5.44669
	105.071	9.25055	-0.840041	5.44669
	105.018	9.25055	-0.839572	5.44669
	104.994	9.25055	-0.839913	5.44669
	105.046	9.25055	-0.840223	5.44669
	105.105	9.25055	-0.840232	5.44669
	105.116	9.25055	-0.840125	5.44669
	105.101	9.25055	-0.840077	5.44669
	105.09	9.25055	-0.840095	5.44669
	105.091	9.20136	-0.84012	5.44669
	105.096	9.07459	-0.840124	5.44669
	105.097	9.02216	-0.840117	5.44669
	105.096	9.14097	-0.840112	5.44669
	105.095	9.27373	-0.840113	5.44669
	105.095	9.29729	-0.840115	5.44669
	105.118	9.26159	-0.840115	5.44669
	105.175	9.23851	-0.840115	5.44669
	105.221	9.19239	-0.840115	5.44669
	105.247	9.07511	-0.840115	5.44669
	105.291	9.02556	-0.840115	5.44669
	105.33	9.14222	-0.840115	5.44669
	105.335	9.27304	-0.840115	5.44669
	105.302	9.29656	-0.840115	5.44669
	105.238	9.26153	-0.840115	5.44669
	105.216	9.18956	-0.840115	5.44669
	105.272	9.01655	-0.840115	5.44669
	105.333	8.79749	-0.840115	5.44669
	105.343	8.69077	-0.840115	5.44669
	105.327	8.76102	-0.840115	5.44669
	105.316	8.93262	-0.840115	5.44669
	105.318	8.99605	-0.840115	5.44669
	105.322	8.86585	-0.840115	5.44669
	105.323	8.72441	-0.840115	5.44669
	105.322	8.70126	-0.840115	5.44669
	105.344	8.74022	-0.840115	5.44669
	105.401	8.76451	-0.840115	5.44669
	105.425	8.7608	-0.840115	5.44669
	105.372	8.7506	-0.840115	5.44669
	105.334	8.74765	-0.840115	5.44669
	105.403	8.75004	-0.840115	5.44669
	105.522	8.75209	-0.840115	5.44669
	105.583	8.7521	-0.840115	5.44669
	105.571	8.75137	-0.847985	5.44669
	105.545	8.75106	-0.86827	5.44669
	105.539	8.75119	-0.87666	5.44669
	105.545	8.75136	-0.857648	5.44669
	105.55	8.75138	-0.836407	5.44669
	105.55	8.75133	-0.832636	5.44669
	105.548	8.7513	-0.838349	5.44669
	105.547	8.75131	-0.842041	5.44669
	105.548	8.75132	-0.84155	5.44669
	105.548	8.75132	-0.840032	5.44669
	105.548	8.75132	-0.83957	5.44669
	105.548	8.75132	-0.839916	5.44669
	105.548	8.75132	-0.840225	5.44669
	105.548	8.75132	-0.840232	5.44669
	105.548	8.75132	-0.840124	5.44669
	105.548	8.75132	-0.840077	5.44669
	105.548	8.75132	-0.847966	5.44669
	105.57	8.75132	-0.868276	5.44669
	105.65	8.75132	-0.876669	5.44669
	105.754	8.75132	-0.85765	5.44669
	105.803	8.75132	-0.836404	5.44669
	105.793	8.75132	-0.832635	5.44669
	105.772	8.70213	-0.838349	5.44669
	105.767	8.57535	-0.842042	5.44669
	105.772	8.47373	-0.841551	5.44669
	105.776	8.41658	-0.840031	5.44669
	105.776	8.37013	-0.83957	5.44669
	105.774	8.46008	-0.839916	5.44669
	105.774	8.67595	-0.840225	5.44669
	105.774	8.76	-0.840232	5.44669
	105.774	8.57496	-0.840124	5.44669
	105.775	8.29728	-0.847948	5.44669
	105.774	8.17058	-0.876122	5.44669
	105.774	8.20415	-0.90482	5.44669
	105.774	8.26134	-0.894202	5.44669
	105.774	8.27305	-0.853942	5.44669
	105.774	8.25759	-0.828926	5.44669
	105.774	8.24694	-0.830869	5.44669
	105.774	8.24797	-0.840275	5.44669
	105.797	8.25219	-0.851348	5.44669
	105.876	8.25359	-0.877494	5.44669
	105.958	8.25267	-0.904187	5.44669
	105.928	8.25179	-0.893449	5.44669
	105.836	8.25175	-0.853852	5.44669
	105.845	8.25205	-0.829156	5.44669
	105.931	8.25219	-0.830997	5.44669
	105.95	8.25214	-0.840247	5.44669
	105.925	8.25207	-0.84342	5.44669
	105.952	8.25206	-0.841453	5.44669
	106.002	8.25208	-0.839501	5.44669
	106.017	8.25209	-0.839382	5.44669
	106.007	8.25209	-0.840026	5.44669
	105.997	8.25208	-0.840338	5.44669
	105.997	8.25208	-0.84024	5.44669
	106	8.25208	-0.840088	5.44669
	106.002	8.25208	-0.840059	5.44669
	106.001	8.25208	-0.840101	5.44669
	106.001	8.25208	-0.840129	5.44669
	106	8.25208	-0.840126	5.44669
[truncated: 932 more rows]
