# Supplementary material for: Design of a cosmetic glove stiffness compensation mechanism for toddler-sized hand prostheses
Source: PLoS One. 2017 Aug 11;12(8):e0183233. doi: 10.1371/journal.pone.0183233 (PMC5553851; doi:10.1371/journal.pone.0183233)
Supplement: S1 Dataset — (ZIP) [file pone.0183233.s001.zip › 02 Spring measurements/VST6_4.xlsx]

## Sheet: VST6_4
LabVIEW Measurement
Writer_Version	2
Reader_Version	2
Separator	Tab
Decimal_Separator	.
Multi_Headings	No
X_Columns	No
Time_Pref	Absolute
Operator	localadmin
Date	2013-10-09
Time	00:11:35.972000
***End_of_Header***
Channels	4
Samples	10	10	10	10
Date	2013-10-09	2013-10-09	2013-10-09	2013-10-09
Time	00:12:05.172000	00:12:05.172000	00:12:05.172000	00:12:05.172000
Y_Unit_Label	mm	N	N	Pa
X_Dimension	Time	Time	Time	Time
X0	0	0	0	0
Delta_X	0.01	0.01	0.01	0.01
***End_of_Header***
X_Value	Voltage LVDT (Filtered)	Voltage Load Cell (Filtered)	Voltage Pinch Load Cell (Filtered)	Voltage Pressure (Filtered)	Comment
	112.656	0.264427	-0.840115	5.44669
	112.592	0.264274	-0.840115	5.44669
	112.548	0.264251	-0.840115	5.44669
	112.547	0.264295	-0.840115	5.44669
	112.562	0.264322	-0.840115	5.44669
	112.568	0.264318	-0.840115	5.44669
	112.566	0.264306	-0.840115	5.44669
	112.562	0.264303	-0.840115	5.44669
	112.562	0.264306	-0.840115	5.44669
	112.563	0.264308	-0.847985	5.44669
	112.563	0.264308	-0.86827	5.44669
	112.563	0.264307	-0.87666	5.44669
	112.563	0.264307	-0.857648	5.44669
	112.563	0.264307	-0.836407	5.44669
	112.563	0.264307	-0.832636	5.44669
	112.563	0.264307	-0.838349	5.44669
	112.585	0.264307	-0.842041	5.44669
	112.665	0.264307	-0.84155	5.44669
	112.746	0.264307	-0.840032	5.44669
	112.716	0.264307	-0.83957	5.44669
	112.602	0.264307	-0.839916	5.44669
	112.531	0.264307	-0.840225	5.44669
	112.537	0.264307	-0.848102	5.44669
	112.564	0.264307	-0.86828	5.44669
	112.573	0.264307	-0.876622	5.44669
	112.567	0.264307	-0.857629	5.44669
	112.561	0.264307	-0.844283	5.44669
	112.561	0.264307	-0.860801	5.44669
	112.563	0.264307	-0.874896	5.44669
	112.564	0.264307	-0.859572	5.44669
	112.563	0.264307	-0.845711	5.44669
	112.563	0.264307	-0.860709	5.44669
	112.563	0.264307	-0.88222	5.44669
	112.563	0.264307	-0.895402	5.44669
	112.563	0.264307	-0.902653	5.44669
	112.563	0.264307	-0.886748	5.44669
	112.563	0.264307	-0.851639	5.44669
	112.563	0.264307	-0.830618	5.44669
	112.563	0.264307	-0.832398	5.44669
	112.563	0.264307	-0.840314	5.44669
	112.563	0.264307	-0.84295	5.44669
	112.563	0.264307	-0.841233	5.44669
	112.563	0.264307	-0.839575	5.44669
	112.563	0.264307	-0.847362	5.44669
	112.563	0.264307	-0.868201	5.44669
	112.563	0.264307	-0.876852	5.44669
	112.563	0.264307	-0.857753	5.44669
	112.563	0.264307	-0.836382	5.44669
	112.563	0.264307	-0.832589	5.44669
	112.563	0.264307	-0.838338	5.44669
	112.563	0.264307	-0.842053	5.44669
	112.563	0.264307	-0.84156	5.44669
	112.563	0.264307	-0.840031	5.44669
	112.563	0.264307	-0.839566	5.44669
	112.563	0.264307	-0.839915	5.44669
	112.563	0.264307	-0.840226	5.44669
	112.563	0.264307	-0.840232	5.44669
	112.563	0.264307	-0.840125	5.44669
	112.563	0.264307	-0.840077	5.44669
	112.585	0.264307	-0.840095	5.44669
	112.643	0.264307	-0.84012	5.44669
	112.667	0.264307	-0.840124	5.44669
	112.613	0.264307	-0.847987	5.44669
	112.553	0.264307	-0.868268	5.44669
	112.542	0.264307	-0.876658	5.44669
	112.558	0.264307	-0.857648	5.44669
	112.591	0.264307	-0.836407	5.44669
	112.647	0.215117	-0.832637	5.44669
	112.666	0.088342	-0.838349	5.44669
	112.611	-0.013281	-0.842041	5.44669
	112.552	-0.021238	-0.84155	5.44669
	112.542	0.009894	-0.840032	5.44669
	112.558	0.0255	-0.83957	5.44669
	112.569	0.07012	-0.839916	5.44669
	112.567	0.189427	-0.840225	5.44669
	112.563	0.289545	-0.840232	5.44669
	112.562	0.299527	-0.840124	5.44669
	112.585	0.269777	-0.840077	5.44669
	112.643	0.25403	-0.840096	5.44669
	112.667	0.258051	-0.84012	5.44669
	112.613	0.265338	-0.840124	5.44669
	112.552	0.266963	-0.847987	5.44669
	112.542	0.265053	-0.868268	5.44669
	112.558	0.263676	-0.876658	5.44669
	112.569	0.214587	-0.857648	5.44669
	112.567	0.088344	-0.836407	5.44669
	112.563	0.036099	-0.832637	5.44669
	112.562	0.154806	-0.838349	5.44669
	112.563	0.287447	-0.842041	5.44669
	112.563	0.311003	-0.84155	5.44669
	112.563	0.275337	-0.840032	5.44669
	112.563	0.252281	-0.83957	5.44669
	112.563	0.255342	-0.847787	5.44669
	112.563	0.264825	-0.868381	5.44669
	112.563	0.267711	-0.876777	5.44669
	112.563	0.265549	-0.865529	5.44669
	112.563	0.263617	-0.864525	5.44669
	112.563	0.263577	-0.869162	5.44669
	112.563	0.264246	-0.855888	5.44669
	112.563	0.264541	-0.838342	5.44669
	112.563	0.264427	-0.834074	5.44669
	112.563	0.264274	-0.838263	5.44669
	112.563	0.264251	-0.841494	5.44669
	112.563	0.264295	-0.849223	5.44669
	112.563	0.264322	-0.868298	5.44669
	112.563	0.264318	-0.884102	5.44669
	112.563	0.264306	-0.885614	5.44669
	112.563	0.264303	-0.873024	5.44669
	112.563	0.215115	-0.850267	5.44669
	112.563	0.088343	-0.834656	5.44669
	112.563	0.035911	-0.834534	5.44669
	112.563	0.154727	-0.847638	5.44669
	112.563	0.287482	-0.870116	5.44669
	112.563	0.311046	-0.877558	5.44669
	112.563	0.275343	-0.857368	5.44669
	112.563	0.252268	-0.83597	5.44669
	112.563	0.255334	-0.832553	5.44669
	112.563	0.264827	-0.838469	5.44669
	112.563	0.267714	-0.842121	5.44669
	112.563	0.265549	-0.841541	5.44669
	112.563	0.263617	-0.84787	5.44669
	112.563	0.263576	-0.867715	5.44669
	112.563	0.264247	-0.876468	5.44669
	112.563	0.264542	-0.857765	5.44669
	112.585	0.264427	-0.836524	5.44669
	112.643	0.215084	-0.832644	5.44669
	112.667	0.088285	-0.83831	5.44669
	112.613	0.035898	-0.842022	5.44669
	112.553	0.154742	-0.849427	5.44669
	112.542	0.287492	-0.868196	5.44669
	112.558	0.311045	-0.883987	5.44669
	112.569	0.275339	-0.885602	5.44669
	112.567	0.252267	-0.87306	5.44669
	112.563	0.255335	-0.850287	5.44669
	112.562	0.264828	-0.834651	5.44669
	112.563	0.267714	-0.834525	5.44669
	112.563	0.265549	-0.839765	5.44669
	112.563	0.263616	-0.841963	5.44669
	112.563	0.263576	-0.841014	5.44669
	112.563	0.215056	-0.839835	5.44669
	112.563	0.088576	-0.839678	5.44669
	112.563	0.036029	-0.840031	5.44669
	112.563	0.154694	-0.840235	5.44669
	112.563	0.287425	-0.840195	5.44669
	112.563	0.311034	-0.840106	5.44669
	112.585	0.275358	-0.847953	5.44669
	112.643	0.252279	-0.876131	5.44669
	112.667	0.255333	-0.904822	5.44669
	112.613	0.264823	-0.8942	5.44669
	112.553	0.267713	-0.85394	5.44669
	112.542	0.26555	-0.828926	5.44669
	112.558	0.263617	-0.83087	5.44669
	112.569	0.263576	-0.840276	5.44669
	112.567	0.264246	-0.851348	5.44669
	112.563	0.264541	-0.869623	5.44669
	112.562	0.264427	-0.876031	5.44669
	112.563	0.264274	-0.856904	5.44669
	112.563	0.264251	-0.836318	5.44669
	112.563	0.264295	-0.832864	5.44669
	112.563	0.264322	-0.838476	5.44669
	112.563	0.264318	-0.842013	5.44669
	112.563	0.264306	-0.841494	5.44669
	112.563	0.264303	-0.847888	5.44669
	112.563	0.264306	-0.867739	5.44669
	112.563	0.264308	-0.876472	5.44669
	112.563	0.264308	-0.857758	5.44669
	112.563	0.264307	-0.836519	5.44669
	112.563	0.264307	-0.832644	5.44669
	112.563	0.264307	-0.838312	5.44669
	112.585	0.264307	-0.842023	5.44669
	112.643	0.264307	-0.841556	5.44669
	112.689	0.264307	-0.84004	5.44669
	112.693	0.264307	-0.839571	5.44669
	112.656	0.264307	-0.839914	5.44669
	112.592	0.215117	-0.840224	5.44669
	112.548	0.088342	-0.840232	5.44669
	112.547	0.03591	-0.840125	5.44669
	112.562	0.154727	-0.840077	5.44669
	112.568	0.287482	-0.840095	5.44669
	112.566	0.311046	-0.84012	5.44669
	112.562	0.275343	-0.840124	5.44669
	112.562	0.252268	-0.847987	5.44669
	112.563	0.255334	-0.868268	5.44669
	112.563	0.264827	-0.876658	5.44669
	112.541	0.267714	-0.857648	5.44669
	112.483	0.265549	-0.836407	5.44669
	112.437	0.263617	-0.832637	5.44669
	112.411	0.263576	-0.838349	5.44669
	112.368	0.264247	-0.842041	5.44669
	112.329	0.264542	-0.84155	5.44669
	112.323	0.264427	-0.840032	5.44669
	112.334	0.313464	-0.83957	5.44669
	112.34	0.489407	-0.839916	5.44669
	112.339	0.717849	-0.840225	5.44669
	112.337	0.827455	-0.840232	5.44669
	112.336	0.853466	-0.840124	5.44669
	112.336	0.982682	-0.840077	5.44669
	112.337	1.20004	-0.840096	5.44669
	112.315	1.32166	-0.84012	5.44669
	112.235	1.30746	-0.840124	5.44669
	112.153	1.2602	-0.840117	5.44669
	112.161	1.24576	-0.840112	5.44669
	112.218	1.30575	-0.840113	5.44669
	112.243	1.49138	-0.847986	5.44669
	112.211	1.71999	-0.876142	5.44669
	112.141	1.82622	-0.904815	5.44669
	112.093	1.80157	-0.894193	5.44669
	112.093	1.7554	-0.85394	5.44669
	112.11	1.74513	-0.828928	5.44669
	112.116	1.75728	-0.830871	5.44669
	112.113	1.76603	-0.840275	5.44669
	112.11	1.76538	-0.843477	5.44669
	112.109	1.762	-0.841467	5.44669
	112.11	1.76081	-0.839486	5.44669
	112.111	1.76152	-0.839371	5.44669
	112.111	1.76223	-0.840026	5.44669
	112.11	1.76228	-0.840342	5.44669
	112.11	1.76205	-0.840241	5.44669
	112.11	1.76193	-0.840087	5.44669
	112.111	1.76197	-0.840058	5.44669
	112.111	1.76202	-0.840101	5.44669
	112.111	1.76204	-0.840129	5.44669
	112.111	1.76202	-0.840126	5.44669
	112.111	1.8112	-0.840114	5.44669
	112.111	1.93798	-0.840111	5.44669
	112.111	2.0396	-0.847984	5.44669
	112.111	2.04756	-0.876142	5.44669
	112.111	2.01643	-0.904816	5.44669
	112.111	2.05001	-0.894193	5.44669
	112.111	2.18136	-0.85394	5.44669
	112.111	2.29045	-0.828928	5.44669
	112.111	2.29991	-0.830871	5.44669
	112.111	2.26675	-0.840275	5.44669
	112.111	2.24977	-0.843477	5.44669
	112.111	2.25448	-0.841467	5.44669
	112.111	2.26249	-0.847357	5.44669
	112.088	2.26418	-0.867526	5.44669
	112.008	2.26204	-0.876571	5.44669
	111.905	2.26054	-0.857876	5.44669
	111.855	2.26067	-0.836533	5.44669
	111.866	2.26126	-0.832608	5.44669
	111.887	2.26146	-0.838292	5.44669
	111.892	2.31053	-0.842027	5.44669
	111.887	2.43718	-0.849436	5.44669
	111.882	2.4896	-0.868198	5.44669
	111.883	2.37082	-0.876114	5.44669
	111.862	2.28728	-0.857445	5.44669
	111.783	2.39049	-0.836516	5.44669
	111.679	2.47861	-0.832754	5.44669
	111.629	2.43206	-0.83836	5.44669
	111.639	2.4722	-0.842004	5.44669
	111.661	2.66755	-0.841531	5.44669
	111.666	2.76075	-0.847907	5.44669
	111.66	2.63604	-0.867734	5.44669
	111.656	2.48655	-0.876463	5.44669
	111.656	2.4581	-0.857756	5.44669
	111.658	2.54691	-0.836522	5.44669
	111.658	2.70013	-0.832646	5.44669
	111.658	2.79871	-0.838312	5.44669
	111.658	2.79598	-0.842022	5.44669
	111.658	2.76146	-0.841556	5.44669
	111.658	2.74823	-0.84004	5.44669
	111.658	2.755	-0.839572	5.44669
	111.636	2.76254	-0.839914	5.44669
	111.578	2.7633	-0.840224	5.44669
	111.532	2.76093	-0.840232	5.44669
	111.529	2.75967	-0.840125	5.44669
	111.543	2.75999	-0.840077	5.44669
	111.527	2.76057	-0.840095	5.44669
	111.468	2.7607	-0.84012	5.44669
	111.418	2.76055	-0.840124	5.44669
	111.414	2.76044	-0.840117	5.44669
	111.429	2.76044	-0.840112	5.44669
	111.437	2.76049	-0.840113	5.44669
	111.435	2.7605	-0.840115	5.44669
	111.431	2.76049	-0.840115	5.44669
	111.43	2.76048	-0.840115	5.44669
	111.431	2.76048	-0.840115	5.44669
	111.432	2.76049	-0.847985	5.44669
	111.432	2.76049	-0.86827	5.44669
	111.432	2.76049	-0.88453	5.44669
	111.432	2.76049	-0.885804	5.44669
	111.432	2.80968	-0.880822	5.44669
	111.432	2.98564	-0.878325	5.44669
	111.432	3.16485	-0.879057	5.44669
	111.432	3.09846	-0.880252	5.44669
	111.432	2.89608	-0.872622	5.44669
	111.432	2.86654	-0.852013	5.44669
	111.432	2.93111	-0.843402	5.44669
	111.409	2.92026	-0.862436	5.44669
	111.33	2.98348	-0.875895	5.44669
	111.248	3.17576	-0.859409	5.44669
	111.256	3.30866	-0.837417	5.44669
	111.29	3.30783	-0.832434	5.44669
	111.258	3.26213	-0.837905	5.44669
	111.203	3.19438	-0.841927	5.44669
	111.186	3.07613	-0.841661	5.44669
	111.199	3.03387	-0.847989	5.44669
	111.209	3.15392	-0.867722	5.44669
	111.209	3.28357	-0.8843	5.44669
	111.206	3.3054	-0.885902	5.44669
	111.204	3.22088	-0.873075	5.44669
	111.205	3.07181	-0.850186	5.44669
	111.206	3.02263	-0.834604	5.44669
	111.206	3.15075	-0.834541	5.44669
	111.205	3.28624	-0.839789	5.44669
	111.205	3.30765	-0.841967	5.44669
	111.205	3.27007	-0.841008	5.44669
	111.205	3.24697	-0.839831	5.44669
	111.205	3.2507	-0.839678	5.44669
	111.205	3.26047	-0.840033	5.44669
	111.205	3.26324	-0.840236	5.44669
	111.183	3.26093	-0.840194	5.44669
	111.126	3.25898	-0.840105	5.44669
	111.102	3.25898	-0.840082	5.44669
	111.156	3.25968	-0.840105	5.44669
	111.194	3.25997	-0.840122	5.44669
	111.147	3.25984	-0.840121	5.44669
	111.107	3.25969	-0.847986	5.44669
	111.128	3.25967	-0.868268	5.44669
	111.11	3.25971	-0.876659	5.44669
	111.021	3.25974	-0.857649	5.44669
	110.957	3.25973	-0.836407	5.44669
	110.956	3.25972	-0.832636	5.44669
	110.977	3.25972	-0.838349	5.44669
	110.987	3.25972	-0.842041	5.44669
	110.983	3.30891	-0.84155	5.44669
	110.978	3.43569	-0.840032	5.44669
	110.977	3.48812	-0.83957	5.44669
	110.979	3.3693	-0.839916	5.44669
	110.98	3.23655	-0.840225	5.44669
	110.979	3.21298	-0.848102	5.44669
	110.979	3.24869	-0.86828	5.44669
	110.979	3.32095	-0.876622	5.44669
	110.957	3.49385	-0.8655	5.44669
	110.899	3.71276	-0.864567	5.44669
	110.876	3.81945	-0.86919	5.44669
	110.907	3.74925	-0.855884	5.44669
	110.888	3.57767	-0.838331	5.44669
	110.795	3.46505	-0.83407	5.44669
	110.729	3.46846	-0.838266	5.44669
	110.729	3.55746	-0.841497	5.44669
	110.751	3.69944	-0.841352	5.44669
	110.761	3.74404	-0.840142	5.44669
	110.757	3.56735	-0.839686	5.44669
	110.752	3.35615	-0.839926	5.44669
	110.751	3.40966	-0.840188	5.44669
	110.752	3.66725	-0.840213	5.44669
	110.753	3.83067	-0.84013	5.44669
	110.731	3.81937	-0.840086	5.44669
	110.673	3.75842	-0.847968	5.44669
	110.627	3.7372	-0.876144	5.44669
	110.601	3.75003	-0.912693	5.44669
	110.558	3.76295	-0.922351	5.44669
	110.519	3.7638	-0.890483	5.44669
	110.513	3.75957	-0.84646	5.44669
	110.524	3.75749	-0.827162	5.44669
	110.53	3.75813	-0.832797	5.44669
	110.529	3.75913	-0.841711	5.44669
	110.526	3.75933	-0.843393	5.44669
	110.525	3.75905	-0.840922	5.44669
	110.526	3.75887	-0.839288	5.44669
	110.527	3.75889	-0.839481	5.44669
	110.527	3.75896	-0.848014	5.44669
	110.527	3.75899	-0.868507	5.44669
	110.526	3.75897	-0.876749	5.44669
	110.526	3.75895	-0.857601	5.44669
	110.527	3.75895	-0.844226	5.44669
	110.527	3.75896	-0.860787	5.44669
	110.526	3.75896	-0.87491	5.44669
	110.504	3.75896	-0.859583	5.44669
	110.447	3.75896	-0.83784	5.44669
	110.423	3.75896	-0.84042	5.44669
	110.477	3.75896	-0.865959	5.44669
	110.515	3.75896	-0.878388	5.44669
	110.446	3.75896	-0.859195	5.44669
	110.326	3.75896	-0.844311	5.44669
	110.266	3.75896	-0.860256	5.44669
	110.278	3.75896	-0.874658	5.44669
	110.303	3.75896	-0.859666	5.44669
	110.309	3.80815	-0.837965	5.44669
	110.303	3.98412	-0.832572	5.44669
	110.298	4.16332	-0.837768	5.44669
	110.298	4.09694	-0.841821	5.44669
	110.3	3.84536	-0.841665	5.44669
	110.301	3.68905	-0.840158	5.44669
	110.3	3.70119	-0.839582	5.44669
	110.3	3.75996	-0.839876	5.44669
	110.3	3.77997	-0.840204	5.44669
	110.3	3.76741	-0.848108	5.44669
	110.278	3.80422	-0.86829	5.44669
	110.22	3.93027	-0.884495	5.44669
	110.197	3.9868	-0.885782	5.44669
	110.228	3.91915	-0.880826	5.44669
	110.231	3.91254	-0.878334	5.44669
	110.218	3.94044	-0.879059	5.44669
	110.233	3.90634	-0.88812	5.44669
	110.203	3.9237	-0.900775	5.44669
	110.112	3.99887	-0.888558	5.44669
	110.05	4.08221	-0.853066	5.44669
	110.052	4.19797	-0.830573	5.44669
	110.073	4.28306	-0.831872	5.44669
	110.082	4.28804	-0.84011	5.44669
	110.077	4.26155	-0.843052	5.44669
	110.073	4.24894	-0.841348	5.44669
	110.072	4.25312	-0.839588	5.44669
	110.051	4.25936	-0.839456	5.44669
	109.972	4.26049	-0.840026	5.44669
	109.869	4.25874	-0.840312	5.44669
	109.819	4.25761	-0.840229	5.44669
	109.829	4.25776	-0.840092	5.44669
	109.85	4.25822	-0.840065	5.44669
	109.855	4.25836	-0.840102	5.44669
	109.85	4.25826	-0.840127	5.44669
	109.846	4.25816	-0.840125	5.44669
	109.846	4.25816	-0.847985	5.44669
	109.848	4.25819	-0.868267	5.44669
	109.848	4.25821	-0.884529	5.44669
	109.848	4.2582	-0.885804	5.44669
	109.848	4.25819	-0.872952	5.44669
	109.847	4.30738	-0.85017	5.44669
	109.848	4.43416	-0.834641	5.44669
	109.848	4.48659	-0.834562	5.4507
	109.848	4.36777	-0.839785	5.46104
	109.848	4.23502	-0.841958	5.46531
	109.848	4.21146	-0.841005	5.45562
	109.825	4.29635	-0.839833	5.4448
	109.746	4.49539	-0.83968	5.44287
	109.642	4.67153	-0.840033	5.44579
	109.592	4.64484	-0.840235	5.44767
	109.625	4.51716	-0.840194	5.44742
	109.704	4.46463	-0.840105	5.44664
	109.733	4.53585	-0.840083	5.44641
	109.673	4.69031	-0.840105	5.44658
	109.609	4.79566	-0.840122	5.44674
	109.599	4.79534	-0.840121	5.44675
	109.616	4.75941	-0.840115	5.44669
	109.627	4.74474	-0.840112	5.44667
	109.626	4.7514	-0.840114	5.44668
	109.621	4.75942	-0.840115	5.44669
	109.62	4.71122	-0.840115	5.44669
	109.621	4.582	-0.840115	5.44669
	109.622	4.5282	-0.840115	5.44669
	109.599	4.64731	-0.840115	5.44669
	109.542	4.78067	-0.840115	5.44669
	109.495	4.80439	-0.840115	5.44669
	109.47	4.76853	-0.840115	5.44669
	109.426	4.74534	-0.840115	5.44669
	109.387	4.74841	-0.840115	5.44669
	109.382	4.75795	-0.840115	5.44669
	109.392	4.76085	-0.840115	5.44669
	109.399	4.75868	-0.840115	5.44669
	109.398	4.75674	-0.840115	5.44669
	109.395	4.7567	-0.840115	5.44669
	109.394	4.75737	-0.840115	5.44669
	109.395	4.75767	-0.840115	5.44669
	109.395	4.80674	-0.840115	5.44669
	109.395	4.93336	-0.840115	5.44669
	109.395	4.98577	-0.840115	5.44669
	109.395	4.867	-0.840115	5.44669
	109.395	4.73427	-0.840115	5.44669
	109.395	4.7107	-0.840115	5.44669
	109.373	4.79558	-0.840115	5.44669
	109.315	4.94543	-0.840115	5.44669
	109.292	5.04399	-0.840115	5.44669
	109.345	5.04246	-0.840115	5.44669
	109.406	4.95925	-0.840115	5.44669
	109.416	4.86822	-0.840115	5.44669
	109.4	4.94907	-0.840115	5.44669
	109.367	5.12782	-0.840115	5.44669
	109.311	5.09341	-0.840115	5.44669
	109.292	4.90431	-0.840115	5.44669
	109.325	4.91812	-0.840115	5.44669
	109.326	5.10229	-0.840115	5.44669
	109.29	5.09375	-0.840115	5.44669
	109.248	4.86435	-0.840115	5.44669
	109.194	4.7459	-0.840115	5.44669
	109.157	4.87218	-0.840115	5.44669
	109.156	5.03132	-0.840115	5.44669
	109.168	5.11243	-0.840115	5.44669
	109.173	5.19762	-0.840115	5.44669
	109.171	5.27073	-0.840115	5.44669
	109.168	5.28157	-0.840115	5.44669
	109.168	5.26178	-0.840115	5.44669
	109.169	5.24991	-0.840115	5.44669
	109.169	5.25201	-0.847985	5.44669
	109.169	5.25712	-0.86827	5.44669
	109.169	5.25851	-0.87666	5.44669
	109.169	5.25728	-0.857648	5.44669
	109.169	5.25627	-0.836407	5.44669
	109.169	5.25628	-0.840507	5.44669
	109.169	5.25665	-0.866504	5.44669
	109.169	5.2568	-0.878586	5.44669
	109.146	5.25673	-0.859084	5.44669
	109.067	5.25665	-0.836323	5.44669
	108.963	5.25664	-0.832091	5.44669
	108.913	5.25666	-0.83815	5.44669
	108.924	5.25668	-0.842152	5.44669
	108.945	5.25667	-0.841667	5.44669
	108.95	5.25667	-0.840041	5.44669
	108.945	5.25666	-0.847403	5.44669
	108.941	5.25667	-0.868052	5.44669
	108.941	5.25667	-0.876775	5.44669
	108.92	5.30586	-0.857774	5.44669
	108.863	5.43263	-0.836418	5.44669
	108.839	5.48506	-0.832596	5.44669
	108.87	5.36625	-0.838328	5.44669
	108.873	5.23349	-0.842047	5.44669
	108.838	5.20993	-0.84156	5.44669
	108.796	5.24563	-0.840034	5.44669
	108.742	5.26871	-0.839567	5.44669
	108.704	5.26564	-0.839914	5.44669
	108.703	5.30534	-0.840225	5.44669
	108.715	5.42922	-0.840232	5.44669
	108.72	5.48382	-0.847995	5.44669
	108.718	5.41613	-0.868233	5.44669
	108.716	5.45938	-0.87664	5.44669
	108.715	5.66354	-0.857653	5.44669
	108.716	5.75934	-0.836416	5.44268
	108.694	5.63258	-0.832638	5.43234
	108.637	5.5305	-0.838347	5.42806
	108.59	5.62881	-0.842039	5.43775
	108.587	5.77067	-0.841551	5.44858
	108.601	5.80534	-0.840032	5.4505
	108.586	5.77106	-0.83957	5.44759
	108.526	5.74463	-0.839916	5.44571
	108.477	5.74579	-0.848096	5.44595
	108.472	5.75567	-0.868387	5.44673
	108.487	5.7594	-0.876669	5.44696
	108.495	5.75745	-0.865481	5.44679
	108.493	5.75531	-0.864543	5.44663
	108.489	5.7551	-0.869187	5.44663
	108.489	5.75578	-0.855891	5.44668
	108.49	5.75613	-0.846206	5.44671
	108.49	5.75604	-0.862225	5.4467
	108.49	5.75588	-0.874809	5.44668
	108.49	5.75584	-0.859029	5.44668
	108.49	5.75589	-0.837644	5.44669
	108.49	5.75592	-0.832664	5.44669
	108.49	5.75591	-0.837921	5.44669
	108.49	5.7559	-0.841852	5.44669
	108.49	5.7559	-0.841623	5.44669
	108.49	5.7559	-0.840129	5.44669
	108.49	5.7559	-0.839585	5.44669
	108.49	5.7559	-0.847758	5.44669
	108.49	5.7559	-0.868363	5.44669
	108.49	5.7559	-0.88465	5.44669
	108.49	5.7559	-0.885821	5.44669
	108.49	5.7559	-0.872916	5.44669
	108.49	5.7559	-0.850149	5.44268
	108.468	5.7559	-0.834645	5.43234
	108.41	5.7559	-0.834572	5.42806
	108.386	5.7559	-0.839787	5.43775
	108.44	5.7559	-0.841956	5.44858
	108.5	5.7559	-0.841004	5.4505
	108.511	5.7559	-0.839833	5.44759
	108.495	5.7559	-0.839681	5.44571
	108.484	5.7559	-0.840033	5.44595
	108.464	5.7559	-0.840235	5.44673
	108.388	5.7559	-0.840194	5.44696
	108.286	5.80509	-0.840105	5.44679
	108.257	5.93187	-0.840083	5.44663
	108.325	5.9843	-0.840105	5.44663
	108.37	5.86548	-0.840122	5.44668
	108.321	5.73273	-0.840121	5.44671
	108.255	5.70916	-0.840115	5.4467
	108.241	5.74487	-0.840112	5.44668
	108.257	5.76794	-0.847984	5.44668
	108.269	5.76487	-0.868271	5.44669
	108.268	5.75538	-0.87666	5.44669
	108.264	5.7525	-0.857648	5.44669
	108.262	5.75466	-0.836407	5.44669
	108.263	5.75659	-0.832636	5.44669
	108.264	5.80582	-0.838349	5.44669
	108.264	5.93193	-0.842041	5.44669
	108.264	5.98407	-0.84155	5.44669
	108.263	5.86536	-0.840032	5.44669
	108.264	5.73276	-0.84744	5.44669
	108.241	5.75841	-0.868071	5.44669
	108.184	5.92084	-0.87677	5.44669
	108.16	6.04551	-0.857765	5.44669
	108.192	6.0996	-0.836416	5.44669
	108.194	6.18576	-0.832599	5.44669
	108.181	6.26889	-0.83833	5.44669
	108.197	6.28359	-0.842046	5.44669
	108.167	6.26185	-0.841559	5.44669
	108.075	6.24779	-0.847904	5.44669
	108.014	6.20048	-0.867723	5.44669
	108.015	6.07949	-0.876459	5.44669
	108.037	6.02882	-0.857759	5.44669
	108.045	6.14632	-0.836524	5.44669
	108.041	6.27789	-0.832646	5.44669
	108.036	6.30143	-0.838311	5.44669
	108.036	6.26614	-0.842022	5.44669
	108.037	6.24324	-0.841556	5.44669
	108.038	6.24624	-0.847911	5.44669
	108.038	6.25564	-0.867727	5.44669
	108.037	6.25851	-0.876458	5.44669
	108.037	6.25637	-0.857757	5.44669
	108.037	6.25446	-0.836524	5.44669
	108.037	6.25441	-0.832647	5.44669
	108.037	6.25508	-0.838312	5.44669
	108.037	6.25537	-0.842022	5.44669
	108.037	6.25526	-0.841556	5.44669
	108.037	6.25511	-0.840041	5.44669
	108.015	6.25508	-0.839572	5.44669
	107.958	6.30432	-0.839914	5.44669
	107.911	6.43112	-0.840224	5.44669
	107.908	6.48355	-0.840232	5.44669
	107.922	6.36472	-0.840125	5.44669
	107.907	6.23196	-0.840077	5.44669
	107.847	6.2084	-0.840095	5.44669
	107.798	6.2441	-0.84012	5.44669
	107.793	6.26718	-0.840124	5.44669
	107.809	6.26411	-0.840117	5.44669
	107.816	6.25462	-0.840112	5.44669
	107.814	6.25173	-0.847984	5.44669
	107.81	6.30309	-0.86827	5.44669
	107.81	6.48099	-0.87666	5.44669
	107.788	6.66023	-0.865519	5.44669
	107.709	6.64237	-0.864562	5.44669
	107.606	6.56646	-0.877052	5.44669
	107.556	6.63866	-0.884038	5.44669
	107.566	6.76053	-0.874878	5.44669
	107.587	6.74697	-0.851605	5.44669
	107.592	6.59342	-0.834558	5.44669
	107.587	6.51736	-0.834017	5.44669
	107.583	6.63584	-0.839586	5.44669
	107.583	6.77686	-0.849939	5.44669
	107.585	6.80401	-0.869278	5.44669
	107.585	6.76687	-0.876387	5.44669
	107.585	6.74192	-0.857176	5.44669
	107.585	6.74471	-0.844176	5.44669
	107.585	6.75475	-0.860917	5.44669
	107.585	6.75797	-0.874982	5.44669
	107.585	6.75575	-0.859567	5.44669
	107.585	6.75367	-0.837808	5.44669
	107.585	6.75359	-0.832541	5.44669
	107.585	6.7543	-0.837811	5.44669
	107.585	6.75462	-0.84185	5.44669
	107.585	6.7545	-0.841661	5.44669
	107.585	6.75434	-0.840146	5.44669
	107.585	6.75432	-0.839578	5.44669
	107.585	6.75436	-0.84775	5.44669
	107.585	6.75439	-0.868362	5.44669
	107.585	6.75439	-0.876782	5.44669
	107.585	6.75437	-0.857667	5.44669
	107.585	6.75437	-0.836371	5.44669
	107.585	6.75437	-0.832615	5.44669
	107.585	6.75438	-0.838353	5.44669
	107.585	6.75438	-0.84205	5.44669
	107.585	6.75437	-0.849424	5.44669
	107.585	6.75437	-0.868185	5.44669
	107.585	6.75437	-0.876113	5.44669
	107.585	6.75437	-0.857449	5.44669
	107.585	6.75437	-0.836518	5.44669
	107.585	6.75437	-0.832754	5.44669
	107.585	6.75437	-0.838359	5.44669
	107.585	6.75437	-0.842003	5.44669
	107.585	6.75437	-0.841531	5.44669
	107.562	6.75437	-0.847908	5.44669
	107.505	6.75437	-0.867734	5.44669
	107.481	6.75437	-0.876463	5.44669
	107.513	6.75437	-0.857756	5.44669
	107.515	6.75437	-0.836522	5.44669
	107.48	6.75437	-0.832646	5.44669
	107.438	6.75437	-0.838312	5.44669
	107.406	6.75437	-0.842022	5.44669
	107.426	6.75437	-0.841556	5.44669
	107.449	6.75437	-0.84004	5.44669
	107.407	6.80356	-0.839572	5.44669
	107.352	6.93034	-0.839914	5.44669
	107.339	7.03196	-0.840224	5.44669
	107.353	7.08911	-0.840232	5.44669
	107.363	7.13556	-0.840125	5.44669
	107.362	7.0948	-0.840077	5.44669
	107.358	7.0549	-0.840095	5.44669
	107.357	7.15005	-0.84012	5.44669
	107.358	7.26871	-0.847995	5.44669
	107.359	7.29482	-0.868272	5.44669
	107.359	7.2652	-0.876657	5.44669
	107.358	7.24377	-0.857646	5.44669
	107.358	7.24536	-0.844278	5.44669
	107.358	7.25365	-0.860792	5.44669
	107.358	7.25656	-0.874894	5.44669
	107.358	7.25483	-0.859574	5.44669
	107.358	7.25307	-0.837842	5.44669
	107.336	7.25295	-0.832553	5.44669
	107.256	7.25353	-0.837804	5.44669
	107.153	7.25381	-0.841842	5.44669
	107.103	7.25372	-0.841661	5.44669
	107.114	7.25359	-0.840149	5.44669
	107.135	7.25356	-0.839579	5.44669
	107.14	7.2536	-0.839878	5.44669
	107.134	7.25362	-0.840206	5.44669
	107.13	7.25362	-0.848108	5.44669
	107.131	7.25361	-0.868289	5.44669
	107.132	7.25361	-0.876624	5.44669
	107.133	7.25361	-0.857627	5.44669
	107.132	7.25361	-0.83641	5.44669
	107.132	7.25361	-0.832645	5.44669
	107.132	7.25361	-0.846222	5.44669
	107.132	7.25361	-0.870194	5.44669
	107.11	7.25361	-0.878094	5.44669
	107.03	7.25361	-0.857565	5.44669
	106.927	7.25361	-0.835862	5.44669
	106.877	7.25361	-0.832438	5.44669
	106.887	7.25361	-0.838459	5.44669
	106.909	7.25361	-0.842158	5.44669
	106.914	7.25361	-0.84156	5.44669
	106.908	7.25361	-0.839994	5.44669
	106.904	7.3028	-0.847421	5.44669
	106.904	7.42958	-0.868077	5.44669
	106.906	7.48201	-0.876779	5.44669
	106.906	7.41238	-0.857767	5.44669
	106.906	7.4064	-0.836414	5.44669
	106.906	7.43527	-0.832597	5.44669
	106.906	7.35215	-0.83833	5.44669
	106.906	7.29167	-0.842047	5.44669
	106.906	7.39181	-0.84156	5.44669
	106.906	7.51964	-0.840033	5.44669
	106.906	7.54779	-0.839567	5.44669
	106.906	7.51575	-0.839914	5.44669
	106.884	7.49259	-0.848096	5.44669
	106.804	7.49431	-0.868388	5.44669
	106.7	7.50328	-0.87667	5.44669
	106.651	7.45723	-0.857611	5.44669
	106.661	7.37777	-0.836387	5.44669
	106.682	7.45022	-0.832642	5.44669
	106.687	7.67052	-0.838358	5.44669
	106.682	7.81186	-0.842043	5.44669
	106.678	7.80459	-0.841548	5.44669
	106.678	7.75319	-0.84003	5.44669
	106.68	7.73454	-0.83957	5.44669
	106.68	7.74505	-0.839917	5.44669
	106.68	7.75608	-0.840225	5.44669
	106.679	7.70778	-0.840232	5.44669
	106.679	7.57746	-0.840124	5.44669
	106.68	7.52322	-0.840077	5.44669
	106.68	7.64255	-0.840096	5.44268
	106.68	7.77616	-0.84012	5.43234
	106.68	7.7999	-0.840124	5.42806
	106.68	7.76396	-0.840117	5.43775
	106.68	7.74073	-0.847983	5.44858
	106.68	7.74381	-0.868269	5.4505
	106.68	7.75337	-0.87666	5.44759
	106.68	7.75628	-0.857649	5.44571
	106.68	7.7541	-0.836407	5.44595
	106.68	7.75215	-0.832636	5.44673
	106.657	7.75211	-0.838349	5.44696
	106.577	7.75279	-0.849912	5.44679
	106.474	7.75308	-0.869706	5.44663
	106.424	7.75297	-0.876577	5.44663
	106.435	7.75281	-0.857103	5.44668
	106.456	7.75279	-0.836208	5.44671
	106.461	7.75284	-0.832747	5.4467
	106.456	7.75286	-0.846337	5.44668
	106.451	7.75286	-0.870206	5.44668
	106.452	7.75285	-0.878058	5.44669
	106.453	7.75284	-0.865417	5.44669
	106.454	7.75284	-0.864022	5.44669
	106.453	7.75285	-0.868991	5.44669
	106.453	7.75285	-0.863866	5.44669
	106.453	7.75285	-0.866603	5.44669
	106.453	7.75285	-0.870625	5.44669
	106.431	7.75285	-0.855762	5.44669
	106.374	7.75285	-0.837769	5.44669
	106.35	7.75285	-0.841749	5.44669
	106.404	7.75285	-0.866541	5.44669
	106.441	7.75285	-0.87816	5.44669
	106.372	7.75285	-0.858892	5.44669
	106.253	7.75285	-0.836395	5.44669
	106.193	7.75285	-0.832189	5.44669
	106.204	7.75285	-0.838166	5.44669
	106.23	7.75285	-0.842123	5.44669
	106.236	7.75285	-0.84165	5.44669
	106.23	7.75285	-0.847915	5.44669
	106.225	7.75285	-0.867695	5.44669
	106.225	7.75285	-0.884315	5.44669
	106.227	7.80204	-0.885918	5.44669
	106.228	7.92881	-0.873076	5.44669
	106.227	7.98124	-0.858052	5.44669
	106.227	7.86243	-0.862757	5.44669
	106.227	7.77886	-0.871087	5.44669
	106.227	7.93126	-0.857323	5.44669
	106.227	8.19536	-0.838259	5.44669
	106.205	8.27883	-0.833529	5.44669
	106.125	8.12581	-0.838065	5.44669
	106.021	7.96796	-0.841605	5.44669
	105.972	7.89689	-0.841469	5.44669
	105.982	7.86464	-0.840153	5.44669
	106.026	7.96549	-0.839649	5.44669
	106.088	8.18088	-0.839906	5.44669
	106.106	8.31005	-0.840193	5.44669
	106.049	8.29944	-0.840222	5.44669
	105.989	8.25096	-0.840132	5.44669
	105.979	8.23472	-0.840084	5.44669
	105.996	8.2452	-0.840096	5.44669
	106.006	8.25537	-0.840118	5.44669
	106.005	8.25591	-0.840123	5.44669
	106	8.25252	-0.840117	5.44669
	105.999	8.2509	-0.840113	5.44669
	106	8.25144	-0.840113	5.44669
	106.001	8.25223	-0.840115	5.44669
	106.001	8.25237	-0.847986	5.44669
	106.001	8.25215	-0.86827	5.44669
	106.001	8.25201	-0.87666	5.44669
	106.001	8.25203	-0.857648	5.44669
	106.001	8.25208	-0.836407	5.44669
	106.001	8.2521	-0.832636	5.44669
	106.001	8.25209	-0.838349	5.44669
	106.001	8.25208	-0.842041	5.44669
	106.001	8.25208	-0.84155	5.44669
	106.001	8.25208	-0.840032	5.44669
	106.001	8.25208	-0.83957	5.44669
	106.001	8.25208	-0.839916	5.44669
	106.001	8.25208	-0.840225	5.44669
	106.001	8.25208	-0.840232	5.44669
	106.001	8.25208	-0.840124	5.44669
	106.001	8.25208	-0.840077	5.44669
	106.001	8.25208	-0.840096	5.44669
	106.001	8.25208	-0.847991	5.44669
	105.978	8.25208	-0.868279	5.44669
	105.899	8.25208	-0.876662	5.44669
	105.817	8.25208	-0.857646	5.44669
	105.825	8.25208	-0.836405	5.44669
	105.882	8.25208	-0.832636	5.44669
	105.907	8.25208	-0.83835	5.44669
	105.897	8.25208	-0.842041	5.44669
	105.907	8.25208	-0.84155	5.44669
	105.94	8.25208	-0.847902	5.44669
	105.91	8.25208	-0.867725	5.44669
	105.813	8.25208	-0.876461	5.44669
	105.748	8.25208	-0.857759	5.44669
	105.751	8.25208	-0.836524	5.44669
	105.774	8.25208	-0.832646	5.44669
	105.783	8.25208	-0.838311	5.44669
	105.778	8.30127	-0.842022	5.44669
	105.795	8.42805	-0.841556	5.44669
	105.852	8.48048	-0.840041	5.44669
	105.878	8.41085	-0.839572	5.44669
	105.825	8.40487	-0.839914	5.44669
	105.764	8.43374	-0.840224	5.44669
	105.753	8.35063	-0.840232	5.44669
	105.769	8.24095	-0.840125	5.44669
	105.78	8.21432	-0.840077	5.44669
	105.778	8.24053	-0.840095	5.44669
	105.774	8.30991	-0.84012	5.44669
	105.773	8.43578	-0.840124	5.44669
	105.774	8.48065	-0.840117	5.44669
	105.775	8.35899	-0.840112	5.44669
	105.775	8.22773	-0.840113	5.44669
	105.774	8.2058	-0.840115	5.44669
	105.774	8.24166	-0.840115	5.44669
	105.774	8.26422	-0.840115	5.44669
	105.774	8.26088	-0.847985	5.44669
	105.774	8.25145	-0.86827	5.44669
	105.774	8.24869	-0.87666	5.44669
	105.774	8.25089	-0.857648	5.44669
	105.774	8.25279	-0.836407	5.44669
	105.774	8.30199	-0.832636	5.44669
	105.774	8.4281	-0.84622	5.44669
	105.774	8.52944	-0.870197	5.44669
	105.774	8.53751	-0.878095	5.44669
	105.774	8.50653	-0.857565	5.44669
	105.774	8.49094	-0.835862	5.44669
	105.774	8.49547	-0.832438	5.44669
	105.774	8.5521	-0.84633	5.44669
	105.774	8.6312	-0.870313	5.44669
	105.774	8.60403	-0.878105	5.44669
	105.774	8.55818	-0.865398	5.44669
	105.774	8.59681	-0.863998	5.44669
	105.774	8.53854	-0.868988	5.44669
	105.774	8.33846	-0.856002	5.44669
	105.774	8.24972	-0.838452	5.44669
	105.774	8.37798	-0.834079	5.44669
	105.774	8.47819	-0.838227	5.44669
	105.752	8.37856	-0.841477	5.44669
	105.695	8.286	-0.841358	5.44669
	105.671	8.4278	-0.840151	5.44669
	105.725	8.69066	-0.839688	5.44669
	105.785	8.82656	-0.839923	5.44669
	105.796	8.80212	-0.840186	5.44669
	105.779	8.74549	-0.840213	5.44669
	105.769	8.73076	-0.84013	5.44669
	105.77	8.74477	-0.840086	5.44669
	105.775	8.75588	-0.840097	5.44669
	105.754	8.75556	-0.840118	5.44669
	105.695	8.70228	-0.840122	5.44669
	105.648	8.57391	-0.840117	5.44669
	105.645	8.52226	-0.840113	5.44669
	105.659	8.64198	-0.840113	5.44669
	105.666	8.77483	-0.840115	5.44669
	105.686	8.79811	-0.840115	5.44669
	105.74	8.76226	-0.840115	5.44669
	105.786	8.73922	-0.840115	5.44669
	105.768	8.74235	-0.840115	5.44669
	105.697	8.70267	-0.840115	5.44669
	105.644	8.57877	-0.840115	5.44669
	105.62	8.47497	-0.840115	5.44669
	105.58	8.46508	-0.840115	5.44669
	105.542	8.54537	-0.847985	5.44669
	105.535	8.63923	-0.86827	5.44669
	105.545	8.6098	-0.87666	5.44669
	105.574	8.55774	-0.857648	5.44669
	105.63	8.64377	-0.836407	5.44669
	105.651	8.76292	-0.832636	5.44669
	105.597	8.79248	-0.838349	5.44669
	105.537	8.76413	-0.849912	5.44669
	105.527	8.74201	-0.869706	5.44669
	105.543	8.74286	-0.876577	5.44669
	105.554	8.75108	-0.857103	5.44669
	105.552	8.75423	-0.836208	5.44669
	105.548	8.75262	-0.832747	5.44669
	105.547	8.75083	-0.838466	5.44669
	105.548	8.75065	-0.842051	5.44669
	105.548	8.75121	-0.841513	5.44669
	105.548	8.8007	-0.840012	5.44669
	105.548	8.9274	-0.839575	5.44669
	105.548	8.9797	-0.839925	5.44669
	105.548	8.91004	-0.840227	5.44669
	105.548	8.90409	-0.840229	5.44669
	105.548	8.93299	-0.840123	5.44669
	105.526	8.84987	-0.840077	5.44669
	105.446	8.74018	-0.840096	5.44669
	105.342	8.71355	-0.84012	5.44669
	105.293	8.73976	-0.840124	5.44669
	105.303	8.75995	-0.840117	5.44669
	105.325	8.75905	-0.840112	5.44669
	105.33	8.75149	-0.840113	5.44669
	105.324	8.74864	-0.840115	5.44669
	105.32	8.75014	-0.840115	5.44268
	105.32	8.75178	-0.847986	5.43234
	105.322	8.75193	-0.86827	5.42806
	105.322	8.8006	-0.87666	5.43775
	105.322	8.9763	-0.857648	5.44858
	105.322	9.20476	-0.836407	5.4505
	105.299	9.26528	-0.832636	5.44759
	105.22	9.11536	-0.838349	5.44571
	105.116	9.01615	-0.842041	5.44595
	105.067	9.12391	-0.84155	5.44673
	105.077	9.26871	-0.840032	5.44696
	105.098	9.30125	-0.83957	5.44679
	105.103	9.26503	-0.839916	5.44663
	105.098	9.23855	-0.840225	5.44663
	105.094	9.24037	-0.848102	5.44668
	105.094	9.25056	-0.86828	5.44671
	105.095	9.25417	-0.876622	5.4467
	105.096	9.25207	-0.857629	5.44668
	105.096	9.2499	-0.836412	5.44668
	105.095	9.24974	-0.840516	5.44669
	105.095	9.25045	-0.866506	5.44669
	105.073	9.2508	-0.878584	5.44669
	104.993	9.2507	-0.859082	5.44669
	104.89	9.25053	-0.836324	5.44669
	104.84	9.25049	-0.832092	5.44669
	104.851	9.25054	-0.83815	5.44669
	104.872	9.25057	-0.842151	5.44669
	104.877	9.25057	-0.841667	5.44669
	104.871	9.25055	-0.840041	5.44669
	104.867	9.25055	-0.839532	5.44669
	104.868	9.25055	-0.839897	5.44669
	104.869	9.25056	-0.840231	5.44669
	104.87	9.25056	-0.840241	5.44669
	104.869	9.25055	-0.840126	5.44669
	104.869	9.25055	-0.840075	5.44669
	104.869	9.25055	-0.840094	5.44669
	104.869	9.25055	-0.84012	5.44669
	104.869	9.25055	-0.840124	5.44669
	104.869	9.25055	-0.840117	5.44669
	104.869	9.25055	-0.840112	5.44669
	104.869	9.25055	-0.840113	5.44669
	104.869	9.25055	-0.840115	5.44669
	104.869	9.25055	-0.840115	5.44669
	104.869	9.25055	-0.840115	5.44669
	104.869	9.25055	-0.840115	5.44669
	104.869	9.25055	-0.847985	5.44669
	104.869	9.25055	-0.86827	5.44669
	104.869	9.25055	-0.87666	5.44669
	104.869	9.25055	-0.865519	5.44669
	104.869	9.25055	-0.864562	5.44669
	104.869	9.25055	-0.869181	5.44669
	104.869	9.25055	-0.863753	5.44669
	104.869	9.25055	-0.866488	5.44669
	104.847	9.29974	-0.870617	5.44669
	104.767	9.47571	-0.86367	5.44669
	104.664	9.70411	-0.865943	5.44669
	104.614	9.81369	-0.870418	5.44669
	104.647	9.74132	-0.85591	5.44669
	104.725	9.56781	-0.845776	5.44669
	104.754	9.50434	-0.862038	5.44669
	104.695	9.6352	-0.874884	5.44669
	104.631	9.72773	-0.859127	5.44669
	104.62	9.624	-0.837659	5.44669
	104.638	9.53246	-0.832635	5.44669
	104.649	9.62696	-0.837904	5.44669
	104.647	9.76347	-0.841855	5.44669
	104.643	9.79726	-0.841631	5.44669
	104.619	9.76451	-0.840131	5.44669
	104.54	9.73903	-0.839583	5.44669
	104.438	9.74005	-0.839886	5.44669
	104.388	9.74953	-0.848079	5.44669
	104.398	9.75314	-0.868391	5.44669
	104.419	9.75129	-0.876677	5.44669
	104.424	9.74922	-0.857613	5.44669
	104.419	9.74902	-0.836386	5.44669
	104.415	9.74967	-0.83264	5.44669
	104.415	9.75001	-0.838358	5.44669
	104.417	9.74993	-0.842043	5.44669
	104.417	9.74977	-0.841548	5.44669
	104.417	9.74973	-0.84003	5.44669
	104.417	9.74977	-0.83957	5.44669
	104.417	9.7498	-0.839917	5.44669
	104.417	9.7498	-0.840226	5.44669
	104.417	9.74979	-0.840232	5.44669
	104.417	9.74979	-0.840124	5.44669
	104.417	9.74979	-0.840077	5.44669
	104.417	9.74979	-0.840096	5.44669
	104.417	9.74979	-0.84012	5.44669
	104.417	9.74979	-0.840124	5.44669
	104.417	9.74979	-0.840117	5.44669
	104.417	9.74979	-0.840112	5.44669
	104.417	9.74979	-0.840113	5.44669
	104.417	9.74979	-0.840115	5.44669
	104.417	9.74979	-0.847986	5.44669
	104.394	9.74979	-0.86827	5.44669
	104.337	9.74979	-0.88453	5.44669
	104.313	9.74979	-0.885804	5.44669
	104.367	9.74979	-0.872952	5.44669
	104.405	9.74979	-0.85017	5.44669
	104.336	9.74979	-0.842512	5.44669
	104.216	9.74979	-0.870589	5.44669
	104.156	9.74979	-0.904485	5.44669
	104.168	9.79898	-0.896036	5.44669
	104.193	9.92576	-0.854831	5.44669
	104.2	9.97819	-0.828646	5.44669
	104.193	9.85937	-0.830436	5.44669
	104.188	9.72662	-0.840193	5.44669
	104.188	9.70305	-0.843597	5.44669
	104.19	9.78795	-0.841547	5.44669
	104.191	9.93779	-0.839477	5.44669
	104.191	9.98716	-0.839339	5.44669
	104.19	9.90804	-0.840016	5.44669
	104.19	9.89917	-0.840349	5.44669
	104.19	9.93021	-0.840248	5.44669
	104.19	9.84902	-0.840087	5.44669
	104.19	9.73939	-0.840056	5.44669
	104.19	9.76127	-0.8401	5.44669
	104.19	9.96316	-0.840129	5.44669
	104.19	10.2119	-0.840126	5.44669
	104.19	10.2715	-0.840114	5.44669
	104.19	10.114	-0.840111	5.44669
	104.19	10.0119	-0.840113	5.44669
	104.168	10.072	-0.840116	5.44669
	104.111	10.0917	-0.840116	5.44669
	104.065	10.0719	-0.840115	5.44669
	104.061	10.154	-0.840114	5.44669
	104.075	10.26	-0.840115	5.44669
	104.06	10.2855	-0.840115	5.44669
	104.023	10.2601	-0.840115	5.44669
	104.031	10.2407	-0.840115	5.44268
	104.05	10.2416	-0.840115	5.43234
	104.011	10.2489	-0.840115	5.42806
	103.959	10.2516	-0.840115	5.43775
	103.946	10.2502	-0.840115	5.44858
	103.958	10.2486	-0.840115	5.4505
	103.968	10.2484	-0.840115	5.44759
	103.968	10.2489	-0.840115	5.44571
	103.964	10.2492	-0.840115	5.44595
	103.963	10.2491	-0.840115	5.44673
	103.963	10.2982	-0.840115	5.44696
	103.964	10.4249	-0.840115	5.44679
	103.964	10.4774	-0.840115	5.44663
	103.964	10.3586	-0.840115	5.44663
	103.964	10.2259	-0.840115	5.44668
	103.964	10.2023	-0.840115	5.44671
	103.964	10.2872	-0.840115	5.4467
	103.964	10.437	-0.840115	5.44668
	103.964	10.5356	-0.840115	5.44668
	103.964	10.5341	-0.847985	5.44669
	103.964	10.4508	-0.86827	5.44669
	103.964	10.3106	-0.87666	5.44669
	103.964	10.2155	-0.857648	5.44669
	103.964	10.2151	-0.836407	5.44669
	103.964	10.2962	-0.832636	5.44669
	103.964	10.4855	-0.838349	5.44669
	103.942	10.6588	-0.842041	5.44669
	103.862	10.6345	-0.84155	5.44669
	103.781	10.5087	-0.840032	5.44669
	103.789	10.4562	-0.83957	5.44669
	103.823	10.4775	-0.839916	5.44669
	103.79	10.5049	-0.840225	5.44669
	103.735	10.558	-0.848102	5.44669
	103.719	10.6766	-0.86828	5.44669
	103.731	10.7735	-0.876622	5.44669
	103.742	10.7823	-0.857629	5.44669
	103.742	10.7533	-0.844283	5.44669
	103.738	10.7382	-0.860801	5.44669
	103.736	10.7423	-0.874896	5.44669
	103.737	10.7001	-0.859572	5.44669
	103.738	10.5749	-0.837841	5.44669
	103.738	10.5206	-0.832553	5.44669
	103.738	10.6381	-0.837805	5.44669
	103.738	10.7709	-0.841843	5.44669
	103.738	10.795	-0.841661	5.44669
	103.738	10.7595	-0.840148	5.44669
	103.738	10.7363	-0.839579	5.44669
	103.738	10.7393	-0.839879	5.44669
	103.715	10.7487	-0.840206	5.44669
	103.636	10.7517	-0.840237	5.44669
	103.532	10.7495	-0.840133	5.44669
	103.483	10.7476	-0.840079	5.44669
	103.493	10.7475	-0.840093	5.44669
	103.514	10.7482	-0.840118	5.44669
	103.519	10.7485	-0.840124	5.44669
	103.514	10.7484	-0.840117	5.44669
	103.51	10.7482	-0.840113	5.44669
	103.51	10.7482	-0.840113	5.44669
	103.511	10.7483	-0.840115	5.44669
	103.512	10.7483	-0.840115	5.44669
	103.512	10.7483	-0.840115	5.44669
	103.511	10.7483	-0.840115	5.44669
	103.511	10.7483	-0.840115	5.44669
	103.511	10.7483	-0.840115	5.44669
	103.489	10.7483	-0.847986	5.44669
	103.432	10.7483	-0.86827	5.44669
	103.408	10.7483	-0.87666	5.44669
	103.462	10.7483	-0.857648	5.44669
	103.5	10.7483	-0.836407	5.44669
	103.431	10.7483	-0.832636	5.44669
	103.333	10.7483	-0.838349	5.44669
	103.331	10.7483	-0.842041	5.44669
	103.366	10.7483	-0.84155	5.44669
	103.338	10.7975	-0.840032	5.44669
	103.284	10.9242	-0.83957	5.44669
	103.267	10.9767	-0.847787	5.44669
	103.278	10.907	-0.868381	5.44669
	103.289	10.9502	-0.884647	5.44669
	103.289	11.1059	-0.885813	5.44669
	103.286	11.0752	-0.880785	5.44669
	103.284	10.8467	-0.878306	5.44669
	103.285	10.6873	-0.871191	5.44669
	103.285	10.69	-0.852105	5.44669
	103.285	10.7459	-0.836078	5.44669
	103.285	10.8172	-0.842348	5.44669
	103.285	10.9334	-0.867393	5.44669
	103.285	11.0227	-0.878304	5.44669
	103.285	11.0784	-0.85865	5.44669
	103.285	11.1779	-0.836242	5.44669
	103.263	11.266	-0.832211	5.44669
	103.183	11.278	-0.83823	5.44669
	103.102	11.2534	-0.842142	5.44669
	103.132	11.2391	-0.841635	5.44669
	103.224	11.2419	-0.847902	5.44669
	103.215	11.2481	-0.867695	5.44669
	103.106	11.2498	-0.876448	5.44669
	103.029	11.2482	-0.857764	5.44669
	103.031	11.247	-0.844401	5.44669
	103.058	11.247	-0.860802	5.44669
	103.068	11.2475	-0.874854	5.44669
	103.063	11.2477	-0.859554	5.44669
	103.057	11.2476	-0.837848	5.44669
	103.057	11.2475	-0.832563	5.44669
	103.059	11.2475	-0.837806	5.44669
	103.06	11.2475	-0.84184	5.44669
	103.059	11.2475	-0.841659	5.44669
	103.059	11.2475	-0.840149	5.44669
	103.059	11.2475	-0.83958	5.44669
	103.059	11.2475	-0.839879	5.44669
	103.059	11.2475	-0.840206	5.44669
	103.059	11.2475	-0.840237	5.44669
	103.037	11.2475	-0.840133	5.44669
	102.979	11.2475	-0.840079	5.44669
	102.933	11.2475	-0.840093	5.44669
	102.907	11.2475	-0.840118	5.44669
	102.864	11.2475	-0.840124	5.44669
	102.825	11.2475	-0.840117	5.44669
	102.819	11.2475	-0.840113	5.44669
	102.83	11.2475	-0.840113	5.44669
	102.836	11.2475	-0.840115	5.44669
	102.835	11.2475	-0.840115	5.44669
	102.832	11.2475	-0.840115	5.44669
	102.832	11.2475	-0.840115	5.44669
	102.832	11.2475	-0.840115	5.44669
	102.833	11.2475	-0.840115	5.44669
	102.833	11.2475	-0.840115	5.44669
	102.833	11.2475	-0.840115	5.44669
	102.833	11.2475	-0.840115	5.44669
	102.81	11.2475	-0.840115	5.44669
	102.731	11.2475	-0.840115	5.44669
	102.649	11.2967	-0.840115	5.44669
	102.679	11.4727	-0.840115	5.44669
	102.771	11.6519	-0.840115	5.44669
	102.785	11.5855	-0.840115	5.44669
	102.733	11.3831	-0.840115	5.44669
	102.703	11.3536	-0.840115	5.44669
	102.708	11.4181	-0.840115	5.44669
	102.698	11.4073	-0.840115	5.44669
	102.644	11.4213	-0.840115	5.44669
	102.595	11.4868	-0.847985	5.44669
	102.589	11.5673	-0.86827	5.44669
	102.603	11.6853	-0.87666	5.44669
	102.611	11.7723	-0.857648	5.44669
	102.609	11.7281	-0.836407	5.44669
	102.606	11.525	-0.832636	5.44669
	102.605	11.2837	-0.838349	5.44669
	102.606	11.2276	-0.842041	5.44669
	102.607	11.4331	-0.84155	5.44669
	102.607	11.7094	-0.847902	5.44669
	102.606	11.7791	-0.867725	5.44669
	102.606	11.6159	-0.876461	5.44669
	102.606	11.5079	-0.857759	5.44669
	102.606	11.6167	-0.844394	5.44669
	102.606	11.765	-0.860801	5.44669
	102.606	11.7987	-0.874856	5.44669
	102.606	11.7617	-0.859555	5.44669
	102.606	11.7345	-0.845718	5.44669
	102.606	11.6871	-0.860718	5.44669
	102.606	11.5707	-0.874351	5.44669
	102.606	11.522	-0.859373	5.44669
	102.606	11.6387	-0.837951	5.44669
	102.606	11.7692	-0.83267	5.44669
	102.606	11.7926	-0.837814	5.44669
	102.606	11.7577	-0.841805	5.44669
	102.606	11.7349	-0.841642	5.44669
	102.606	11.7379	-0.840154	5.44669
	102.606	11.7472	-0.839588	5.44669
	102.606	11.7501	-0.83988	5.44669
	102.606	11.748	-0.840204	5.44669
	102.606	11.7461	-0.840235	5.44669
	102.606	11.746	-0.840134	5.44669
	102.606	11.7467	-0.84008	5.44669
	102.606	11.747	-0.847964	5.44669
	102.606	11.7469	-0.868274	5.44669
	102.606	11.7467	-0.876669	5.44669
	102.606	11.7467	-0.857651	5.44669
	102.606	11.7467	-0.836405	5.44669
	102.606	11.7467	-0.832634	5.44669
	102.606	11.7467	-0.84622	5.44669
	102.606	11.6975	-0.870197	5.44669
	102.606	11.5708	-0.878096	5.44669
	102.606	11.5183	-0.857565	5.44669
	102.606	11.6372	-0.835861	5.44669
	102.606	11.7699	-0.832438	5.44669
	102.606	11.7935	-0.83846	5.44669
	102.606	11.7578	-0.842158	5.44669
	102.606	11.7347	-0.84156	5.44669
	102.584	11.7378	-0.839994	5.44669
	102.527	11.7473	-0.83955	5.44669
	102.48	11.7501	-0.839921	5.44669
	102.477	11.748	-0.840234	5.44669
	102.513	11.746	-0.840234	5.44669
	102.578	11.746	-0.840122	5.44669
	102.622	11.7467	-0.840076	5.44669
	102.622	11.747	-0.840096	5.44669
	102.607	11.7469	-0.840121	5.44669
	102.579	11.7467	-0.840124	5.44669
	102.524	11.7467	-0.840117	5.44669
	102.504	11.7467	-0.840112	5.44669
	102.536	11.7467	-0.840113	5.44669
	102.537	11.7467	-0.840115	5.44669
	102.501	11.7467	-0.840115	5.44669
	102.482	11.7467	-0.840115	5.44669
	102.486	11.7467	-0.840115	5.44669
	102.472	11.7467	-0.840115	5.44669
	102.416	11.7467	-0.840115	5.44669
	102.368	11.7467	-0.840115	5.44669
	102.385	11.7467	-0.840115	5.44669
	102.479	11.7467	-0.840115	5.44669
	102.568	11.7467	-0.840115	5.44669
	102.536	11.7467	-0.847985	5.44669
	102.419	11.7467	-0.876141	5.44669
	102.347	11.7467	-0.904815	5.44669
	102.353	11.7467	-0.894193	5.44669
	102.381	11.7467	-0.85394	5.44669
	102.39	11.7467	-0.828928	5.44669
	102.384	11.7467	-0.830871	5.44669
	102.378	11.7467	-0.840275	5.44669
	102.378	11.7467	-0.851347	5.44669
	102.402	11.7467	-0.869623	5.44669
	102.46	11.7467	-0.876031	5.44669
	102.484	11.7467	-0.864775	5.44669
	102.43	11.7467	-0.864474	5.44669
	102.369	11.7467	-0.869409	5.44669
	102.359	11.7467	-0.856009	5.44669
	102.375	11.7467	-0.838305	5.44669
	102.386	11.7467	-0.834015	5.44669
	102.384	11.7467	-0.838252	5.44669
	102.38	11.7467	-0.84151	5.44669
	102.378	11.7467	-0.849233	5.44669
	102.379	11.7467	-0.868297	5.44669
	102.38	11.7467	-0.876227	5.44669
	102.38	11.7467	-0.857458	5.44669
	102.38	11.7467	-0.83648	5.44669
	102.38	11.7467	-0.832735	5.44669
	102.38	11.7467	-0.838364	5.44669
	102.38	11.7467	-0.842012	5.44669
	102.38	11.7467	-0.841533	5.44669
	102.38	11.7467	-0.840035	5.44669
	102.402	11.7467	-0.839577	5.44669
	102.46	11.7467	-0.839918	5.44669
	102.484	11.7467	-0.840223	5.44669
	102.43	11.7467	-0.848101	5.44669
	102.37	11.7467	-0.86828	5.44669
	102.359	11.7467	-0.876623	5.44669
	102.375	11.7467	-0.857629	5.44669
	102.385	11.7467	-0.836412	5.44669
	102.384	11.7467	-0.832645	5.44669
	102.38	11.7467	-0.838351	5.44669
	102.378	11.7467	-0.842039	5.44669
	102.379	11.7467	-0.841549	5.44669
	102.38	11.7467	-0.840032	5.44669
	102.38	11.7467	-0.83957	5.44669
	102.38	11.7467	-0.839916	5.44669
	102.38	11.7467	-0.848096	5.44669
	102.38	11.7467	-0.868387	5.44669
	102.38	11.7467	-0.876669	5.44669
	102.38	11.7467	-0.857611	5.44669
	102.38	11.7467	-0.836388	5.44669
	102.38	11.7467	-0.832642	5.44669
	102.38	11.7467	-0.838358	5.44669
	102.38	11.7467	-0.842043	5.44669
	102.38	11.7467	-0.841548	5.44669
	102.402	11.7467	-0.84003	5.44669
	102.46	11.7467	-0.83957	5.44669
	102.484	11.7467	-0.839917	5.44669
	102.43	11.7467	-0.840225	5.44669
	102.392	11.7467	-0.840232	5.44669
	102.439	11.7467	-0.840124	5.44669
	102.501	11.7467	-0.840077	5.44268
	102.515	11.7467	-0.840096	5.43234
	102.477	11.7467	-0.84012	5.42806
	102.431	11.7467	-0.840124	5.43775
	102.443	11.7467	-0.840117	5.44858
	102.467	11.7467	-0.840112	5.4505
	102.451	11.7467	-0.840113	5.44759
	102.477	11.7467	-0.840115	5.44571
	102.545	11.7467	-0.840115	5.44595
	102.527	11.7467	-0.840115	5.44673
	102.423	11.7467	-0.840115	5.44696
	102.352	11.7467	-0.840115	5.44679
	102.354	11.7467	-0.847985	5.44663
	102.379	11.7467	-0.86827	5.44663
	102.389	11.7467	-0.87666	5.44668
	102.384	11.7467	-0.857648	5.44671
	102.379	11.7467	-0.836407	5.4467
	102.378	11.7467	-0.832636	5.44668
	102.402	11.7467	-0.838349	5.44668
	102.483	11.7467	-0.842041	5.44669
	102.586	11.7467	-0.84155	5.44669
	102.635	11.7467	-0.840032	5.44669
	102.602	11.7467	-0.83957	5.44669
	102.524	11.7467	-0.839916	5.44669
	102.495	11.7467	-0.840225	5.44669
	102.554	11.7467	-0.840232	5.44669
	102.619	11.7467	-0.840124	5.44669
	102.629	11.7467	-0.847948	5.44669
	102.611	11.7467	-0.868251	5.44669
	102.6	11.7467	-0.876665	5.44669
	102.602	11.7467	-0.857657	5.44669
	102.607	11.7467	-0.836409	5.44669
	102.608	11.7467	-0.840505	5.44669
	102.607	11.6975	-0.866503	5.44669
	102.606	11.5708	-0.886457	5.44669
	102.606	11.5183	-0.88724	5.44669
	102.606	11.6372	-0.872869	5.44669
	102.606	11.7207	-0.849624	5.44669
	102.606	11.6175	-0.834442	5.44669
	102.606	11.5294	-0.834673	5.44669
	102.606	11.6251	-0.839902	5.44669
	102.606	11.7609	-0.841968	5.44669
	102.606	11.794	-0.840968	5.44669
	102.606	11.712	-0.839814	5.44669
	102.606	11.5108	-0.839685	5.44669
	102.629	11.2835	-0.840042	5.44669
	102.708	11.1834	-0.840237	5.44669
	102.812	11.2101	-0.840192	5.44669
	102.862	11.255	-0.840104	5.44669
	102.851	11.264	-0.840083	5.44669
	102.83	11.3009	-0.847976	5.44669
	102.825	11.4194	-0.876148	5.44669
	102.83	11.4727	-0.904822	5.44669
	102.834	11.3572	-0.894193	5.44669
	102.834	11.2255	-0.853938	5.44669
	102.833	11.2012	-0.828927	5.44669
	102.832	11.2362	-0.830871	5.44669
	102.832	11.2593	-0.840276	5.44669
	102.833	11.2564	-0.843477	5.44669
	102.833	11.2471	-0.841467	5.44669
	102.833	11.2441	-0.839486	5.44669
	102.833	11.2462	-0.839371	5.44669
	102.855	11.2482	-0.840027	5.44669
	102.935	11.2482	-0.840342	5.44669
	103.016	11.2476	-0.840241	5.44669
	103.008	11.2473	-0.847958	5.44669
	102.974	11.2474	-0.868214	5.44669
	103.006	11.2475	-0.876646	5.44669
	103.062	11.2476	-0.857663	5.44669
	103.078	11.2475	-0.836418	5.44669
	103.066	11.2475	-0.832636	5.44669
	103.055	11.2475	-0.838345	5.44669
	103.055	11.2475	-0.84204	5.44669
	103.059	11.2475	-0.841551	5.44669
	103.06	11.2475	-0.840032	5.44669
	103.06	11.2475	-0.83957	5.44669
	103.059	11.2475	-0.839916	5.44669
	103.059	11.2475	-0.840225	5.44669
	103.059	11.2475	-0.840232	5.44669
	103.059	11.2475	-0.840125	5.44669
	103.059	11.2475	-0.840077	5.44669
	103.059	11.2475	-0.840096	5.44669
	103.059	11.2475	-0.84012	5.44669
	103.059	11.2475	-0.840124	5.44669
	103.059	11.2475	-0.840117	5.44669
	103.059	11.2475	-0.840112	5.44669
	103.059	11.2475	-0.840113	5.44669
	103.081	11.2475	-0.840115	5.44669
	103.139	11.2475	-0.840115	5.44669
	103.185	11.2475	-0.840115	5.44669
	103.211	11.1983	-0.840115	5.44669
	103.254	11.0715	-0.840115	5.44669
	103.293	11.0191	-0.840115	5.44669
	103.299	11.1379	-0.840115	5.44669
	103.288	11.2707	-0.840115	5.44669
	103.282	11.245	-0.840115	5.44669
	103.283	11.0826	-0.840115	5.44669
	103.285	11.0071	-0.840115	5.44669
	103.286	11.0798	-0.840115	5.44669
	103.286	11.0952	-0.840115	5.44669
	103.285	11.0692	-0.840115	5.44669
	103.285	11.1502	-0.847985	5.44669
	103.285	11.2579	-0.86827	5.44669
	103.285	11.2353	-0.87666	5.44669
	103.285	11.083	-0.857648	5.44669
	103.285	10.9615	-0.836407	5.44669
	103.285	10.9543	-0.832636	5.44669
	103.285	11.0421	-0.84622	5.44669
	103.285	11.1381	-0.870197	5.44669
	103.307	11.1069	-0.878095	5.44669
	103.387	11.0042	-0.857565	5.44669
	103.491	10.9142	-0.835862	5.44669
	103.54	10.8055	-0.832438	5.44669
	103.53	10.7257	-0.83846	5.44669
	103.509	10.7204	-0.842158	5.44669
	103.504	10.7449	-0.84156	5.44669
	103.509	10.7568	-0.839994	5.44669
	103.513	10.753	-0.83955	5.44669
	103.535	10.7472	-0.839921	5.44669
	103.591	10.7461	-0.840234	5.44669
	103.614	10.7477	-0.840234	5.44669
	103.561	10.7488	-0.840122	5.44669
	103.501	10.7487	-0.840076	5.44669
	103.49	10.7482	-0.840096	5.44669
	103.529	10.7481	-0.840121	5.44669
	103.597	10.7482	-0.847995	5.44669
	103.619	10.7483	-0.868272	5.44268
	103.561	10.7483	-0.876657	5.43234
	103.499	10.7483	-0.857646	5.42806
	103.512	10.7483	-0.836407	5.43775
	103.609	10.7483	-0.832637	5.44858
	103.723	10.7483	-0.838349	5.4505
	103.771	10.7483	-0.842041	5.44759
	103.756	10.7483	-0.84155	5.44571
	103.733	10.7483	-0.840032	5.44595
	103.729	10.7483	-0.83957	5.44673
	103.736	10.7483	-0.839916	5.44696
	103.74	10.7483	-0.840225	5.44679
	103.739	10.7483	-0.840232	5.44663
	103.738	10.7483	-0.840124	5.44663
	103.737	10.7483	-0.840077	5.44668
	103.738	10.7483	-0.840096	5.44671
	103.738	10.7483	-0.84012	5.4467
	103.738	10.7483	-0.840124	5.44668
	103.738	10.7483	-0.840117	5.44668
	103.738	10.7483	-0.840112	5.44669
	103.76	10.6991	-0.840113	5.44669
	103.84	10.5723	-0.840115	5.44669
	103.943	10.4707	-0.840115	5.44669
	103.993	10.4627	-0.840115	5.44669
	103.983	10.543	-0.840115	5.44669
	103.961	10.6362	-0.847985	5.44669
	103.956	10.5573	-0.86827	5.44669
	103.962	10.3786	-0.87666	5.44669
	103.966	10.3632	-0.857648	5.44669
	103.966	10.4744	-0.836407	5.44669
	103.964	10.535	-0.832636	5.44669
	103.964	10.4731	-0.838349	5.44669
	103.964	10.3196	-0.842041	5.44669
	103.964	10.2114	-0.84155	5.44669
	103.964	10.2101	-0.840032	5.44669
	103.964	10.2464	-0.83957	5.44669
	103.964	10.2126	-0.839916	5.4507
	103.964	10.0793	-0.840225	5.46104
	103.964	10.0187	-0.840232	5.46531
	103.964	10.1364	-0.847995	5.45562
	103.964	10.2716	-0.868233	5.4448
	103.964	10.2966	-0.876641	5.44287
	103.964	10.2606	-0.857653	5.44579
	103.964	10.2369	-0.836416	5.44767
	103.964	10.2398	-0.832638	5.44742
	103.964	10.2495	-0.838347	5.44664
	103.986	10.2525	-0.842039	5.44641
	104.066	10.2503	-0.841551	5.44658
	104.147	10.2483	-0.840032	5.44674
	104.117	10.2483	-0.83957	5.44675
	104.026	10.249	-0.839916	5.44669
	104.034	10.2493	-0.840225	5.44667
	104.143	10.2492	-0.840232	5.44668
	104.22	10.249	-0.840124	5.44669
	104.218	10.1998	-0.840077	5.44669
	104.191	10.0239	-0.840096	5.44669
	104.181	9.84468	-0.84012	5.44669
	104.186	9.86187	-0.840124	5.44669
	104.192	9.93746	-0.840117	5.44669
	104.193	9.86538	-0.840112	5.44669
	104.191	9.74367	-0.840113	5.44669
	104.19	9.70806	-0.840115	5.44669
	104.19	9.78399	-0.840115	5.44669
	104.19	9.93436	-0.840115	5.44669
	104.213	9.98713	-0.840115	5.44669
	104.27	9.86006	-0.840115	5.44669
	104.316	9.72373	-0.840115	5.44669
	104.342	9.7016	-0.847986	5.44669
	104.385	9.73917	-0.86827	5.44669
	104.424	9.76252	-0.87666	5.44669
	104.43	9.75891	-0.857648	5.44669
	104.419	9.74908	-0.836407	5.44669
	104.413	9.74625	-0.840507	5.44669
	104.414	9.74856	-0.866504	5.44669
	104.417	9.75053	-0.878586	5.44669
	104.418	9.75054	-0.859084	5.44669
	104.417	9.74984	-0.836323	5.44669
	104.416	9.74954	-0.832091	5.44669
	104.416	9.74967	-0.83815	5.44669
	104.417	9.74983	-0.842152	5.44669
	104.417	9.74985	-0.841667	5.44669
	104.439	9.7498	-0.840041	5.44669
	104.496	9.74977	-0.839532	5.44669
	104.52	9.74978	-0.839897	5.44669
	104.466	9.74979	-0.840231	5.44669
	104.406	9.7498	-0.848111	5.44669
	104.418	9.74979	-0.868282	5.44669
	104.491	9.74979	-0.87662	5.44669
	104.548	9.74979	-0.857627	5.44669
	104.572	9.74979	-0.836412	5.44669
	104.611	9.74979	-0.840517	5.44669
	104.649	9.74979	-0.866507	5.44669
	104.656	9.74979	-0.878583	5.44669
	104.646	9.74979	-0.859082	5.44669
	104.64	9.74979	-0.836324	5.44669
	104.64	9.74979	-0.832092	5.44669
	104.643	9.74979	-0.83815	5.44669
	104.644	9.7006	-0.842151	5.44669
	104.643	9.57382	-0.841667	5.44669
	104.643	9.52139	-0.840041	5.44669
	104.643	9.64021	-0.839532	5.44669
	104.643	9.77296	-0.839897	5.44669
	104.643	9.79653	-0.840231	5.44669
	104.665	9.76083	-0.840241	5.44669
	104.723	9.68856	-0.840126	5.44669
	104.769	9.51566	-0.840075	5.44669
	104.772	9.29676	-0.847965	5.44669
	104.736	9.19006	-0.868276	5.44669
	104.694	9.21107	-0.876669	5.44669
	104.729	9.25588	-0.865521	5.44669
	104.833	9.26688	-0.86456	5.44669
	104.897	9.25551	-0.869179	5.44669
	104.893	9.24683	-0.855883	5.44669
	104.869	9.24723	-0.838334	5.44669
	104.861	9.25049	-0.834072	5.44669
	104.866	9.25171	-0.838266	5.44669
	104.871	9.25106	-0.841496	5.44669
	104.871	9.25036	-0.841352	5.44669
	104.869	9.25029	-0.840142	5.44669
	104.869	9.25052	-0.839687	5.44669
	104.869	9.25063	-0.839926	5.44669
	104.869	9.2506	-0.840188	5.44669
	104.869	9.25055	-0.840213	5.44669
	104.869	9.25053	-0.84013	5.44669
	104.869	9.25055	-0.840086	5.44669
	104.869	9.25056	-0.840097	5.44669
	104.869	9.25056	-0.840118	5.44669
	104.869	9.25055	-0.840122	5.44669
	104.869	9.25055	-0.840117	5.44669
	104.869	9.25055	-0.840113	5.44669
	104.869	9.25056	-0.840113	5.44669
	104.869	9.25056	-0.840115	5.44669
	104.869	9.25055	-0.840115	5.44669
	104.892	9.25055	-0.840115	5.44669
	104.949	9.25055	-0.840115	5.44669
	104.995	9.25055	-0.840115	5.44669
	105.021	9.25055	-0.840115	5.44669
	105.064	9.25055	-0.840115	5.44669
	105.103	9.25055	-0.840115	5.44669
	105.109	9.25055	-0.840115	5.44669
	105.098	9.25055	-0.840115	5.44669
	105.092	9.25055	-0.840115	5.44669
	105.093	9.25055	-0.840115	5.44669
	105.096	9.25055	-0.840115	5.44669
	105.097	9.25055	-0.840115	5.44669
	105.096	9.25055	-0.840115	5.44669
	105.095	9.25055	-0.840115	5.44669
	105.095	9.25055	-0.840115	5.44669
	105.095	9.25055	-0.840115	5.44669
	105.096	9.25055	-0.840115	5.44669
	105.096	9.25055	-0.847985	5.44669
	105.095	9.25055	-0.86827	5.44669
	105.095	9.25055	-0.87666	5.44669
	105.096	9.25055	-0.857648	5.44669
	105.118	9.25055	-0.836407	5.44669
	105.198	9.25055	-0.840507	5.44669
	105.279	9.25055	-0.866504	5.44669
	105.271	9.25055	-0.878586	5.44669
	105.214	9.25055	-0.859084	5.44669
	105.19	9.25055	-0.836323	5.44669
	105.221	9.20136	-0.832091	5.44669
	105.291	9.0254	-0.83815	5.44669
	105.339	8.797	-0.842152	5.44669
	105.339	8.73661	-0.841667	5.44669
	105.323	8.93575	-0.840041	5.44669
	105.316	9.21089	-0.839532	5.44669
	105.319	9.3315	-0.839897	5.44669
	105.323	9.2471	-0.840231	5.44669
	105.323	9.06461	-0.840241	5.44669
	105.322	9.00166	-0.840126	5.44669
	105.321	9.13593	-0.840075	5.44669
	105.322	9.22971	-0.840094	5.44669
	105.322	9.12529	-0.84012	5.44669
	105.322	8.98382	-0.840124	5.44669
	105.322	8.9023	-0.840117	5.44669
	105.344	8.81065	-0.840112	5.44669
	105.424	8.73497	-0.840113	5.44669
	105.527	8.72536	-0.840115	5.44669
	105.577	8.74657	-0.840115	5.44669
	105.567	8.7586	-0.840115	5.44669
	105.545	8.75607	-0.840115	5.44669
	105.54	8.75072	-0.840115	5.44669
	105.546	8.74938	-0.840115	5.44669
	105.55	8.75072	-0.840115	5.44669
	105.55	8.75176	-0.840115	5.44669
	105.548	8.75172	-0.840115	5.44669
	105.548	8.75133	-0.840115	5.44669
	105.548	8.75118	-0.840115	5.44669
	105.548	8.75126	-0.840115	5.44669
	105.548	8.75134	-0.840115	5.44669
	105.548	8.75135	-0.840115	5.44669
	105.548	8.75132	-0.840115	5.44669
	105.548	8.75131	-0.840115	5.44669
	105.548	8.75131	-0.840115	5.44669
	105.548	8.75132	-0.840115	5.44669
	105.548	8.70213	-0.840115	5.44669
	105.548	8.57535	-0.840115	5.44669
	105.57	8.52292	-0.840115	5.44669
	105.65	8.59255	-0.840115	5.44669
	105.754	8.59853	-0.840115	5.44669
	105.803	8.52047	-0.840115	5.44669
	105.793	8.42762	-0.840115	5.44669
	105.772	8.3089	-0.840115	5.44669
	105.767	8.22595	-0.840115	5.44669
	105.772	8.22292	-0.840115	5.44669
	105.776	8.24947	-0.840115	5.44669
	105.776	8.31059	-0.840115	5.44669
	105.774	8.48208	-0.840115	5.44669
	105.774	8.65516	-0.840115	5.44669
	105.774	8.5878	-0.840115	5.44669
	105.774	8.338	-0.840115	5.44669
	105.775	8.18277	-0.840115	5.44669
	105.774	8.19473	-0.840115	5.44669
	105.774	8.25305	-0.840115	5.44669
	105.774	8.27293	-0.840115	5.44669
	105.774	8.26048	-0.847985	5.44669
	105.774	8.24819	-0.86827	5.44669
	105.774	8.24747	-0.87666	5.44669
	105.797	8.25153	-0.857648	5.44669
	105.876	8.25349	-0.836407	5.44669
	105.98	8.25287	-0.832636	5.44669
	106.03	8.25191	-0.838349	5.44669
	106.019	8.25173	-0.842041	5.44669
	105.998	8.252	-0.849421	5.44669
	105.993	8.25217	-0.868187	5.44669
	105.998	8.25215	-0.876115	5.44669
	106.002	8.25208	-0.857449	5.44669
	106.002	8.25206	-0.836517	5.44669
	106.001	8.25207	-0.832753	5.44669
	106	8.2029	-0.838359	5.44669
	106	8.07612	-0.842004	5.44669
	106.001	8.02369	-0.841531	5.44669
	106.001	8.1425	-0.840037	5.44669
	106.001	8.22607	-0.839579	5.44669
	106.001	8.12286	-0.839918	5.44669
	106.001	8.03472	-0.840223	5.44669
	106.001	8.13046	-0.848101	5.44669
	106.023	8.26628	-0.876151	5.44669
	106.103	8.25015	-0.904778	5.44669
	106.206	8.04137	-0.894174	5.44669
	106.256	7.78773	-0.853945	5.44669
	106.245	7.67929	-0.828937	5.44669
	106.224	7.71191	-0.830872	5.44669
	106.219	7.76221	-0.840273	5.44669
	106.225	7.77137	-0.851346	5.44669
	106.229	7.75729	-0.869623	5.44669
	106.229	7.74812	-0.876032	5.44669
	106.249	7.74929	-0.856905	5.44669
	106.306	7.75304	-0.836318	5.44669
	106.33	7.75419	-0.832864	5.44669
	106.277	7.75334	-0.838476	5.44669
	106.217	7.75258	-0.842013	5.44669
	106.228	7.75256	-0.849365	5.44669
	106.302	7.75282	-0.868173	5.44669
	106.358	7.75294	-0.876129	5.44669
	106.383	7.75289	-0.85746	5.44669
	106.422	7.75283	-0.836517	5.44669
	106.459	7.75282	-0.832749	5.44669
	106.466	7.75284	-0.846228	5.44669
	106.456	7.75285	-0.87016	5.44669
	106.45	7.75285	-0.878077	5.44669
	106.451	7.75285	-0.865441	5.44669
	106.453	7.75284	-0.864026	5.44669
	106.454	7.75285	-0.868984	5.44669
	106.454	7.75285	-0.855991	5.44669
	106.453	7.75285	-0.838448	5.44669
	106.453	7.75285	-0.834082	5.44669
	106.453	7.75285	-0.838229	5.44669
	106.453	7.75285	-0.849348	5.44669
	106.476	7.75285	-0.877383	5.44669
	106.555	7.75285	-0.904851	5.44669
	106.659	7.75285	-0.893767	5.44669
	106.709	7.75285	-0.853749	5.44669
	106.698	7.75285	-0.83687	5.44669
	106.677	7.75285	-0.859124	5.44669
	106.672	7.75285	-0.876836	5.44669
	106.677	7.75285	-0.860982	5.44669
	106.681	7.75285	-0.837742	5.44669
	106.681	7.75285	-0.832011	5.44669
	106.68	7.75285	-0.837612	5.44669
	106.679	7.75285	-0.841955	5.44669
	106.679	7.75285	-0.841776	5.44669
	106.68	7.75285	-0.840157	5.44669
	106.68	7.75285	-0.839542	5.44669
	106.68	7.75285	-0.83986	5.44669
	106.68	7.75285	-0.840212	5.44669
	106.68	7.75285	-0.840246	5.44669
	106.68	7.75285	-0.840135	5.44669
	106.68	7.75285	-0.840077	5.44669
	106.68	7.75285	-0.840092	5.44669
	106.68	7.75285	-0.840119	5.44669
	106.68	7.75285	-0.840125	5.44669
	106.68	7.75285	-0.840118	5.44669
	106.702	7.75285	-0.840112	5.44669
	106.782	7.70366	-0.840113	5.44669
	106.863	7.52769	-0.840115	5.44669
	106.833	7.34848	-0.840115	5.44669
	106.719	7.36568	-0.840115	5.44669
	106.67	7.44129	-0.840115	5.44669
	106.755	7.36921	-0.840115	5.44669
	106.886	7.29668	-0.840115	5.44669
	106.944	7.43704	-0.840115	5.44669
	106.906	7.69217	-0.840115	5.44669
	106.799	7.77615	-0.840115	5.44669
	106.713	7.62654	-0.840115	5.44669
	106.75	7.46993	-0.840115	5.44669
	106.869	7.39817	-0.840115	5.44669
	106.939	7.316	-0.840115	5.44669
	106.932	7.29002	-0.840115	5.44669
	106.905	7.40402	-0.840115	5.44669
	106.896	7.47616	-0.847985	5.44669
	106.902	7.36987	-0.86827	5.44669
	106.908	7.23532	-0.87666	5.44669
	106.908	7.20654	-0.857648	5.44669
	106.906	7.2407	-0.844277	5.44669
	106.905	7.26498	-0.860792	5.44669
	106.905	7.26297	-0.874894	5.44669
	106.906	7.25349	-0.859574	5.44669
	106.928	7.25023	-0.837842	5.44669
	107.008	7.25224	-0.832553	5.44669
	107.089	7.25424	-0.837804	5.44669
	107.081	7.25436	-0.841842	5.44669
	107.047	7.2537	-0.841661	5.44669
	107.08	7.25338	-0.840149	5.44669
	107.135	7.25348	-0.839579	5.44669
	107.151	7.25364	-0.839878	5.44669
	107.139	7.25367	-0.840206	5.44669
	107.128	7.25363	-0.840237	5.44669
	107.128	7.2536	-0.840133	5.44669
	107.132	7.2536	-0.840079	5.44669
	107.156	7.25361	-0.840093	5.44669
	107.213	7.25361	-0.840118	5.44669
	107.235	7.25361	-0.840124	5.44669
	107.204	7.25361	-0.840117	5.44669
	107.224	7.25361	-0.840113	5.44669
	107.294	7.25361	-0.840113	5.44669
	107.303	7.25361	-0.840115	5.44669
	107.279	7.25361	-0.840115	5.44669
	107.31	7.25361	-0.840115	5.44669
	107.361	7.25361	-0.840115	5.44669
	107.376	7.20442	-0.840115	5.44669
	107.365	7.07765	-0.840115	5.44669
	107.355	7.02521	-0.847986	5.44669
	107.355	7.14403	-0.86827	5.44669
	107.358	7.27679	-0.87666	5.44669
	107.36	7.25116	-0.857648	5.44669
	107.359	7.03949	-0.836407	5.44669
	107.358	6.78802	-0.832636	5.44669
	107.358	6.6815	-0.838349	5.44669
	107.358	6.71417	-0.842041	5.44669
	107.381	6.7638	-0.84155	5.44669
	107.438	6.77267	-0.840032	5.44669
	107.484	6.7587	-0.83957	5.44669
	107.488	6.74968	-0.839916	5.44669
	107.474	6.75087	-0.840225	5.44669
	107.489	6.75458	-0.840232	5.44669
	107.548	6.7557	-0.840124	5.44669
	107.598	6.75486	-0.840077	5.44669
	107.602	6.75411	-0.847966	5.44669
	107.587	6.75409	-0.876146	5.44669
	107.58	6.75435	-0.904824	5.44669
	107.582	6.75447	-0.894195	5.44669
	107.585	6.75442	-0.853938	5.44669
	107.586	6.75436	-0.828927	5.44669
	107.585	6.75435	-0.830871	5.44669
	107.584	6.75437	-0.840276	5.44669
	107.584	6.75438	-0.843477	5.44669
	107.585	6.75438	-0.841467	5.44669
	107.585	6.75437	-0.839486	5.44669
	107.585	6.75437	-0.847242	5.44669
	107.585	6.75437	-0.868182	5.44669
	107.585	6.75437	-0.876887	5.44669
	107.585	6.75437	-0.857775	5.44669
	107.585	6.75437	-0.836379	5.44669
	107.585	6.75437	-0.84045	5.44669
	107.585	6.75437	-0.866491	5.44669
	107.585	6.75437	-0.8786	5.44669
	107.585	6.75437	-0.859095	5.44669
	107.585	6.75437	-0.836323	5.44669
	107.585	6.75437	-0.832087	5.44669
	107.585	6.75437	-0.838149	5.44669
	107.585	6.75437	-0.842152	5.44669
	107.585	6.75437	-0.841668	5.44669
	107.585	6.75437	-0.840041	5.44669
	107.585	6.75437	-0.839532	5.44669
	107.585	6.75437	-0.839897	5.44669
	107.585	6.75437	-0.840231	5.44669
	107.585	6.75437	-0.840241	5.44669
	107.607	6.75437	-0.840126	5.44669
	107.664	6.75437	-0.847946	5.44669
	107.711	6.75437	-0.868249	5.44669
	107.736	6.70518	-0.876665	5.44669
	107.78	6.52922	-0.857658	5.44669
	107.819	6.35001	-0.836409	5.44669
	107.824	6.36721	-0.832634	5.44669
	107.814	6.44281	-0.838347	5.44669
	107.807	6.41993	-0.842041	5.44669
	107.808	6.42498	-0.841551	5.44669
	107.811	6.44181	-0.840032	5.44669
	107.812	6.34972	-0.839569	5.44669
	107.811	6.24056	-0.839916	5.44669
	107.811	6.21734	-0.840225	5.44669
	107.811	6.24479	-0.840232	5.44669
	107.811	6.26429	-0.840124	5.44669
	107.811	6.26266	-0.840077	5.44669
	107.811	6.25504	-0.840096	5.44669
	107.811	6.25242	-0.84012	5.44669
	107.833	6.25404	-0.840124	5.44669
	107.913	6.25564	-0.840117	5.44669
	107.994	6.25574	-0.840112	5.44669
	107.964	6.25521	-0.840113	5.44669
	107.872	6.25495	-0.847986	5.44669
	107.881	6.25504	-0.868271	5.44669
	107.99	6.25516	-0.884531	5.44669
	108.067	6.25518	-0.885804	5.44669
	108.065	6.20596	-0.872951	5.44669
	108.038	6.07916	-0.85017	5.44669
	108.028	6.02673	-0.834641	5.44669
	108.033	6.09637	-0.834563	5.44669
	108.039	6.05316	-0.839785	5.44669
	108.039	5.89752	-0.841958	5.44669
	108.038	5.87901	-0.841005	5.44669
	108.037	5.93154	-0.847704	5.44669
	108.037	5.91172	-0.867836	5.44669
	108.037	5.97546	-0.876578	5.44669
	108.037	6.17114	-0.857768	5.44669
	108.06	6.25609	-0.836486	5.44669
	108.117	6.07861	-0.832627	5.44669
	108.141	5.80378	-0.838317	5.44669
	108.109	5.67558	-0.842031	5.44669
	108.129	5.7567	-0.841558	5.44669
	108.222	5.94051	-0.840038	5.44669
	108.288	6.05437	-0.83957	5.44669
	108.287	6.04713	-0.839914	5.44669
	108.265	5.95609	-0.840224	5.44669
	108.256	5.81461	-0.848103	5.44669
	108.26	5.72175	-0.86828	5.44669
	108.265	5.7227	-0.876622	5.44669
	108.265	5.75444	-0.857629	5.44669
	108.264	5.76714	-0.836412	5.44669
	108.263	5.76114	-0.840516	5.44669
	108.286	5.7541	-0.866506	5.44669
	108.343	5.75329	-0.878584	5.44669
	108.39	5.75545	-0.859082	5.44669
	108.415	5.75664	-0.836324	5.44669
	108.459	5.75637	-0.832092	5.44669
	108.498	5.75584	-0.83815	5.44669
	108.503	5.75571	-0.842151	5.44669
	108.493	5.75584	-0.841667	5.44669
	108.486	5.75595	-0.840041	5.44669
	108.487	5.75594	-0.839532	5.44669
	108.49	5.7559	-0.839897	5.44669
	108.491	5.75589	-0.840231	5.44669
	108.49	5.7559	-0.840241	5.44669
	108.49	5.75591	-0.840126	5.44669
	108.49	5.75591	-0.840075	5.44669
	108.49	5.7559	-0.840094	5.44669
	108.49	5.7559	-0.84012	5.44669
	108.49	5.7559	-0.840124	5.44669
	108.49	5.7559	-0.840117	5.44669
	108.49	5.7559	-0.840112	5.44669
	108.49	5.7559	-0.840113	5.44669
	108.49	5.7559	-0.840115	5.44669
	108.49	5.7559	-0.840115	5.44669
	108.49	5.7559	-0.840115	5.44669
	108.49	5.7559	-0.840115	5.44669
	108.49	5.7559	-0.840115	5.44669
	108.49	5.7559	-0.840115	5.44669
	108.512	5.7559	-0.840115	5.44669
	108.592	5.70671	-0.847986	5.44669
	108.695	5.57994	-0.86827	5.44669
	108.745	5.5275	-0.87666	5.44669
	108.735	5.64632	-0.857648	5.44669
	108.713	5.77908	-0.836407	5.44669
	108.708	5.75345	-0.832636	5.44669
	108.714	5.54178	-0.838349	5.44669
	108.718	5.29031	-0.842041	5.44669
	108.718	5.23299	-0.84155	5.44669
	108.716	5.44162	-0.840032	5.44669
	108.716	5.67045	-0.83957	5.44669
	108.716	5.66213	-0.839916	5.44669
	108.716	5.57255	-0.840225	5.44669
	108.716	5.58643	-0.840232	5.44669
	108.716	5.53337	-0.840124	5.44669
	108.716	5.34428	-0.840077	5.44669
	108.716	5.20909	-0.840096	5.44669
	108.738	5.20783	-0.84012	5.44669
	108.796	5.25347	-0.840124	5.44669
	108.82	5.32193	-0.847987	5.44669
	108.766	5.44051	-0.868268	5.44669
	108.728	5.48265	-0.876658	5.44669
	108.797	5.36244	-0.865519	5.44669
	108.917	5.23275	-0.864563	5.44669
	108.977	5.21097	-0.869181	5.44669
	108.965	5.24633	-0.855882	5.44669
	108.939	5.26863	-0.838333	5.44669
	108.933	5.26536	-0.834072	5.44669
	108.94	5.25606	-0.838266	5.44669
	108.945	5.25332	-0.841496	5.44669
	108.944	5.25548	-0.841352	5.44669
	108.942	5.25736	-0.840142	5.44669
	108.942	5.25738	-0.839687	5.44669
	108.942	5.25672	-0.839926	5.44669
	108.943	5.25644	-0.840188	5.44669
	108.965	5.25655	-0.840213	5.44669
	109.022	5.2567	-0.84013	5.44669
	109.046	5.25672	-0.840086	5.44669
	108.992	5.25668	-0.840097	5.44669
	108.932	5.25665	-0.840118	5.44669
	108.921	5.25666	-0.840122	5.44669
	108.937	5.25667	-0.840117	5.44669
	108.97	5.25667	-0.840113	5.44669
	109.026	5.25667	-0.840113	5.44669
	109.068	5.25667	-0.840115	5.44669
	109.093	5.25667	-0.840115	5.44669
	109.137	5.25667	-0.840115	5.44669
	109.155	5.25667	-0.840115	5.44669
	109.103	5.25667	-0.840115	5.44669
	109.046	5.25667	-0.840115	5.44669
	109.036	5.25667	-0.840115	5.44669
	109.073	5.25667	-0.840115	5.44669
	109.141	5.25667	-0.847985	5.44669
	109.185	5.25667	-0.86827	5.44669
[truncated: 642 more rows]
