# Supplementary material for: Design of a cosmetic glove stiffness compensation mechanism for toddler-sized hand prostheses
Source: PLoS One. 2017 Aug 11;12(8):e0183233. doi: 10.1371/journal.pone.0183233 (PMC5553851; doi:10.1371/journal.pone.0183233)
Supplement: S1 Dataset — (ZIP) [file pone.0183233.s001.zip › 02 Spring measurements/VST6_5.xlsx]

## Sheet: VST6_5
LabVIEW Measurement
Writer_Version	2
Reader_Version	2
Separator	Tab
Decimal_Separator	.
Multi_Headings	No
X_Columns	No
Time_Pref	Absolute
Operator	localadmin
Date	2013-10-09
Time	00:11:35.972000
***End_of_Header***
Channels	4
Samples	10	10	10	10
Date	2013-10-09	2013-10-09	2013-10-09	2013-10-09
Time	00:12:06.272000	00:12:06.272000	00:12:06.272000	00:12:06.272000
Y_Unit_Label	mm	N	N	Pa
X_Dimension	Time	Time	Time	Time
X0	0	0	0	0
Delta_X	0.01	0.01	0.01	0.01
***End_of_Header***
X_Value	Voltage LVDT (Filtered)	Voltage Load Cell (Filtered)	Voltage Pinch Load Cell (Filtered)	Voltage Pressure (Filtered)	Comment
	112.548	0.088342	-0.886175	5.44669
	112.643	0.03591	-0.886805	5.44669
	112.75	0.154727	-0.872787	5.44669
	112.748	0.287482	-0.849745	5.44669
	112.707	0.311046	-0.834522	5.44669
	112.712	0.275343	-0.834664	5.44669
	112.711	0.252268	-0.839869	5.44669
	112.683	0.255334	-0.841957	5.44669
	112.645	0.264827	-0.840975	5.44669
	112.591	0.267714	-0.83982	5.44669
	112.573	0.265549	-0.839686	5.44669
	112.651	0.263617	-0.84004	5.44669
	112.745	0.263576	-0.840236	5.44669
	112.721	0.215056	-0.840192	5.44669
	112.605	0.088576	-0.840104	5.44669
	112.553	0.036029	-0.840083	5.44669
	112.616	0.154694	-0.840105	5.44669
	112.667	0.287425	-0.840122	5.44669
	112.623	0.311034	-0.840121	5.44669
	112.579	0.275358	-0.847986	5.44669
	112.62	0.252279	-0.868268	5.44669
	112.659	0.255333	-0.876659	5.44669
	112.64	0.264823	-0.857649	5.44669
	112.659	0.267713	-0.836407	5.44669
	112.725	0.26555	-0.832636	5.44669
	112.732	0.263617	-0.838349	5.44669
	112.687	0.263576	-0.842041	5.44669
	112.662	0.264246	-0.84155	5.44669
	112.666	0.264541	-0.840032	5.44669
	112.655	0.264427	-0.83957	5.44669
	112.6	0.264274	-0.839916	5.44669
	112.574	0.264251	-0.840225	5.44669
	112.648	0.264295	-0.848102	5.44669
	112.743	0.264322	-0.86828	5.44669
	112.721	0.264318	-0.876622	5.44669
	112.605	0.264306	-0.857629	5.44669
	112.531	0.264303	-0.836412	5.44669
	112.536	0.215115	-0.832645	5.44669
	112.585	0.088343	-0.838351	5.44669
	112.675	0.035911	-0.842039	5.44669
	112.75	0.154727	-0.841549	5.44669
	112.737	0.287482	-0.840032	5.44669
	112.702	0.311046	-0.83957	5.44669
	112.714	0.275343	-0.839916	5.44669
	112.691	0.252268	-0.840225	5.44669
	112.603	0.255334	-0.840232	5.44669
	112.563	0.264827	-0.840124	5.44669
	112.643	0.267714	-0.840077	5.44669
	112.745	0.265549	-0.840096	5.44669
	112.724	0.263617	-0.84012	5.44669
	112.606	0.214386	-0.840124	5.44669
	112.553	0.088281	-0.840117	5.44669
	112.615	0.036144	-0.840112	5.44669
	112.689	0.154847	-0.840113	5.44669
	112.725	0.287449	-0.840115	5.44669
	112.74	0.310989	-0.847986	5.44669
	112.693	0.275331	-0.86827	5.44669
	112.595	0.252283	-0.87666	5.44669
	112.559	0.255345	-0.857648	5.44669
	112.644	0.264826	-0.836407	5.44669
	112.769	0.26771	-0.832636	5.44669
	112.826	0.265548	-0.84622	5.44669
	112.789	0.263617	-0.870197	5.44669
	112.705	0.263577	-0.878095	5.44669
	112.654	0.264247	-0.857565	5.44669
	112.635	0.264541	-0.835862	5.44669
	112.619	0.264427	-0.832438	5.44669
	112.659	0.264274	-0.83846	5.44669
	112.755	0.264251	-0.842158	5.44669
	112.793	0.264295	-0.84156	5.44669
	112.731	0.264322	-0.839994	5.44669
	112.686	0.264318	-0.83955	5.44669
	112.71	0.264306	-0.839921	5.44669
	112.717	0.264303	-0.840234	5.44669
	112.708	0.264306	-0.840234	5.44669
	112.724	0.264308	-0.840122	5.44669
	112.693	0.215118	-0.847946	5.44669
	112.6	0.088342	-0.868251	5.44669
	112.539	0.035909	-0.876666	5.44669
	112.541	0.154727	-0.857657	5.44669
	112.585	0.287482	-0.836408	5.44669
	112.673	0.311046	-0.832634	5.44669
	112.772	0.275343	-0.838347	5.44669
	112.817	0.252268	-0.842041	5.44669
	112.784	0.255334	-0.841551	5.44669
	112.684	0.264827	-0.840032	5.44669
	112.577	0.267714	-0.839569	5.44669
	112.554	0.265549	-0.839916	5.44669
	112.648	0.263617	-0.840225	5.44669
	112.773	0.263576	-0.840232	5.44669
	112.804	0.264247	-0.840124	5.44669
	112.708	0.264542	-0.840077	5.44669
	112.579	0.264427	-0.840096	5.44669
	112.525	0.264274	-0.84012	5.44669
	112.565	0.264251	-0.840124	5.44669
	112.67	0.264295	-0.840117	5.44669
	112.778	0.264322	-0.840112	5.44669
	112.821	0.264318	-0.840113	5.44669
	112.783	0.264306	-0.840115	5.44669
	112.683	0.264303	-0.840115	5.44669
	112.599	0.264306	-0.840115	5.44669
	112.635	0.264308	-0.840115	5.44669
	112.752	0.264308	-0.840115	5.44669
	112.8	0.264307	-0.840115	5.44669
	112.713	0.264307	-0.840115	5.44669
	112.605	0.264307	-0.840115	5.44669
	112.626	0.264307	-0.840115	5.44669
	112.747	0.264307	-0.840115	5.44669
	112.801	0.264307	-0.840115	5.44669
	112.738	0.264307	-0.840115	5.44669
	112.663	0.264307	-0.840115	5.44669
	112.627	0.215117	-0.840115	5.44669
	112.612	0.088342	-0.840115	5.44669
	112.637	0.03591	-0.840115	5.44669
	112.655	0.154727	-0.840115	5.44669
	112.633	0.238292	-0.840115	5.44669
	112.635	0.13508	-0.840115	5.44669
	112.648	0.046945	-0.840115	5.44669
	112.63	0.142688	-0.840115	5.44669
	112.637	0.278509	-0.840115	5.44669
	112.672	0.311565	-0.840115	5.44669
	112.71	0.27875	-0.840115	5.44669
	112.762	0.25351	-0.840115	5.44669
	112.778	0.254644	-0.840115	5.44669
	112.701	0.214906	-0.840115	5.44669
	112.585	0.091688	-0.840115	5.44669
	112.53	0.037386	-0.840115	5.44669
	112.542	0.154156	-0.840115	5.44669
	112.566	0.286718	-0.847985	5.44669
	112.594	0.310929	-0.86827	5.44669
	112.645	0.275565	-0.87666	5.44669
	112.665	0.252403	-0.857648	5.44669
	112.633	0.255312	-0.836407	5.44669
	112.632	0.264769	-0.832636	5.44669
	112.646	0.267698	-0.838349	5.44669
	112.608	0.265563	-0.849912	5.44669
	112.558	0.263628	-0.869706	5.44669
	112.546	0.263576	-0.876577	5.44669
	112.558	0.264242	-0.857103	5.44669
	112.567	0.26454	-0.836208	5.44669
	112.567	0.264428	-0.832747	5.44669
	112.563	0.264275	-0.846337	5.44669
	112.584	0.264251	-0.870206	5.44669
	112.665	0.264295	-0.878058	5.44669
	112.747	0.264322	-0.857546	5.44669
	112.717	0.264318	-0.835867	5.44669
	112.602	0.264306	-0.832447	5.44669
	112.554	0.264303	-0.838461	5.44669
	112.617	0.215115	-0.842156	5.44669
	112.689	0.088342	-0.841558	5.44669
	112.724	0.035911	-0.839994	5.44669
	112.762	0.105537	-0.839551	5.44669
	112.795	0.111516	-0.839922	5.44669
	112.801	0.082648	-0.840234	5.44669
	112.792	0.165763	-0.840233	5.44669
	112.786	0.275443	-0.840122	5.44669
	112.765	0.302073	-0.840076	5.44669
	112.71	0.275862	-0.840096	5.44669
	112.687	0.255675	-0.847991	5.44669
	112.74	0.256577	-0.868279	5.44669
	112.777	0.264136	-0.876661	5.44669
	112.708	0.266983	-0.857646	5.44669
	112.589	0.265489	-0.836405	5.44669
	112.529	0.263851	-0.832636	5.44669
	112.541	0.263696	-0.83835	5.44669
	112.566	0.264213	-0.842041	5.44669
	112.572	0.264485	-0.84155	5.44669
	112.566	0.215225	-0.840031	5.44669
	112.561	0.088324	-0.83957	5.44669
	112.561	0.035864	-0.839916	5.44669
	112.563	0.154714	-0.840225	5.44669
	112.564	0.287493	-0.840232	5.44669
	112.563	0.311055	-0.840124	5.44669
	112.541	0.275343	-0.840077	5.44669
	112.483	0.252265	-0.847966	5.44669
	112.46	0.255333	-0.868276	5.44669
	112.491	0.264827	-0.876669	5.44669
	112.472	0.267715	-0.85765	5.44669
	112.379	0.31474	-0.836404	5.44669
	112.313	0.488772	-0.832635	5.44669
	112.313	0.71713	-0.838349	5.44669
	112.335	0.82738	-0.842042	5.44669
	112.345	0.8045	-0.841551	5.44669
	112.341	0.757647	-0.840031	5.44669
	112.336	0.746458	-0.83957	5.44669
	112.335	0.807664	-0.839916	5.44669
	112.336	0.992647	-0.840225	5.44669
	112.337	1.22055	-0.848102	5.44669
	112.315	1.32672	-0.876151	5.44669
	112.235	1.30229	-0.904778	5.44669
	112.153	1.25624	-0.894174	5.44669
	112.184	1.29513	-0.853945	5.44669
	112.298	1.43401	-0.828937	5.44669
	112.369	1.54437	-0.830872	5.44669
	112.341	1.60087	-0.840273	5.44669
	112.234	1.69314	-0.843475	5.44669
	112.122	1.77797	-0.841467	5.44268
	112.078	1.7912	-0.839487	5.43234
	112.094	1.76826	-0.839371	5.42806
	112.115	1.7542	-0.840026	5.43775
	112.119	1.75652	-0.840342	5.44858
	112.112	1.76249	-0.840241	5.4505
	112.108	1.76417	-0.840087	5.44759
	112.109	1.76275	-0.840058	5.44571
	112.111	1.81075	-0.840101	5.44595
	112.111	1.98672	-0.840129	5.44673
	112.111	2.21554	-0.840126	5.44696
	112.11	2.3253	-0.840114	5.44679
	112.11	2.30205	-0.840111	5.44663
	112.111	2.25521	-0.847984	5.44663
	112.111	2.24416	-0.868271	5.44668
	112.111	2.25623	-0.876661	5.44671
	112.111	2.26522	-0.865519	5.4467
	112.088	2.2647	-0.864562	5.44668
	112.031	2.26128	-0.869181	5.44668
	112.007	2.26004	-0.855882	5.44669
	112.039	2.26073	-0.838333	5.44669
	112.019	2.26146	-0.834072	5.44669
	111.926	2.26152	-0.838266	5.44669
	111.86	2.26129	-0.841496	5.44669
	111.838	2.26117	-0.841352	5.44669
	111.803	2.31039	-0.840142	5.44669
	111.789	2.48642	-0.839687	5.44669
	111.816	2.66563	-0.839926	5.44669
	111.814	2.64842	-0.840188	5.44669
	111.778	2.57281	-0.840213	5.44669
	111.737	2.5957	-0.848	5.44669
	111.684	2.59064	-0.868242	5.44669
	111.646	2.57382	-0.876642	5.44669
	111.645	2.6659	-0.857651	5.44669
	111.657	2.77506	-0.836414	5.44669
	111.662	2.79829	-0.832638	5.44669
	111.66	2.77083	-0.846218	5.44669
	111.657	2.75134	-0.870195	5.44669
	111.657	2.75297	-0.878095	5.44669
	111.658	2.76059	-0.857566	5.44669
	111.636	2.7632	-0.835862	5.44669
	111.556	2.76159	-0.832437	5.44669
	111.475	2.75998	-0.838459	5.44669
	111.482	2.75989	-0.842158	5.44669
	111.517	2.76041	-0.84156	5.44669
	111.484	2.76067	-0.839994	5.44669
	111.429	2.76059	-0.83955	5.44669
	111.413	2.80965	-0.839921	5.44669
	111.425	2.93641	-0.840234	5.44669
	111.436	2.98887	-0.840234	5.44669
	111.436	2.87008	-0.840122	5.44669
	111.432	2.73732	-0.840076	5.44669
	111.43	2.71375	-0.840096	5.44669
	111.431	2.79864	-0.840121	5.44669
	111.432	2.94849	-0.840124	5.44669
	111.432	3.04705	-0.840117	5.44669
	111.432	3.04551	-0.840112	5.44669
	111.432	2.9623	-0.840113	5.44669
	111.432	2.82209	-0.840115	5.44669
	111.409	2.72697	-0.840115	5.44669
	111.33	2.72652	-0.840115	5.44669
	111.226	2.75848	-0.840115	5.44669
	111.176	2.82096	-0.840115	5.44669
	111.187	2.9419	-0.840115	5.44669
	111.208	3.03635	-0.840115	5.44669
	111.213	3.09256	-0.840115	5.44669
	111.208	3.19037	-0.840115	5.44669
	111.204	3.27762	-0.840115	5.44669
	111.204	3.2899	-0.840115	5.44669
	111.205	3.26569	-0.840115	5.44669
	111.206	3.20226	-0.840115	5.44669
	111.206	3.07816	-0.840115	5.44669
	111.205	3.03192	-0.840115	5.44669
	111.205	3.15238	-0.840115	5.44669
	111.205	3.23443	-0.840115	5.44669
	111.205	3.13	-0.840115	5.44669
	111.205	3.0419	-0.840115	5.44669
	111.205	3.13808	-0.840115	5.44669
	111.205	3.27408	-0.840115	5.44669
	111.205	3.30705	-0.840115	5.44669
	111.205	3.27414	-0.840115	5.44669
	111.205	3.24889	-0.840115	5.44669
	111.205	3.25005	-0.840115	5.44669
	111.205	3.25952	-0.840115	5.44669
	111.205	3.26308	-0.840115	5.44669
	111.205	3.2612	-0.840115	5.44669
	111.205	3.25915	-0.840115	5.44669
	111.205	3.25896	-0.840115	5.44669
	111.205	3.25961	-0.840115	5.44669
	111.183	3.25995	-0.840115	5.44669
	111.126	3.25986	-0.840115	5.44669
	111.08	3.2597	-0.840115	5.44669
	111.054	3.25967	-0.840115	5.44669
	111.01	3.25971	-0.840115	5.44669
	110.971	3.25974	-0.840115	5.44669
	110.966	3.25973	-0.840115	5.44669
	110.976	3.25972	-0.840115	5.44669
	110.983	3.25972	-0.840115	5.44669
	110.982	3.25972	-0.840115	5.44669
	110.979	3.25972	-0.840115	5.44669
	110.978	3.25972	-0.847985	5.44669
	110.979	3.25972	-0.86827	5.44669
	110.979	3.25972	-0.87666	5.44669
	110.979	3.25972	-0.857648	5.44669
	110.957	3.30891	-0.836407	5.44669
	110.899	3.43569	-0.832636	5.44669
	110.853	3.53731	-0.84622	5.44669
	110.827	3.59446	-0.870197	5.44669
	110.784	3.64091	-0.878095	5.44669
	110.745	3.60015	-0.857565	5.44669
	110.739	3.51106	-0.835862	5.44669
	110.75	3.47944	-0.832438	5.44669
	110.756	3.54566	-0.83846	5.44669
	110.755	3.69059	-0.842158	5.44669
	110.753	3.74453	-0.84156	5.44669
	110.752	3.5707	-0.839994	5.44669
	110.73	3.35738	-0.83955	5.44669
	110.651	3.40898	-0.839921	5.44669
	110.547	3.66653	-0.840234	5.44669
	110.498	3.83061	-0.840234	5.44669
	110.508	3.8196	-0.840122	5.44669
	110.529	3.75854	-0.840076	5.44669
	110.534	3.73717	-0.840096	5.44669
	110.529	3.74997	-0.840121	5.44669
	110.525	3.76294	-0.840124	5.44669
	110.525	3.76382	-0.840117	5.44669
	110.526	3.75958	-0.840112	5.44669
	110.505	3.75749	-0.840113	5.44669
	110.447	3.75812	-0.840115	5.44669
	110.423	3.75913	-0.840115	5.44669
	110.454	3.75933	-0.840115	5.44669
	110.457	3.75905	-0.840115	5.44669
	110.422	3.75887	-0.840115	5.44669
	110.38	3.75889	-0.840115	5.44669
	110.326	3.75896	-0.840115	5.44669
	110.288	3.75899	-0.840115	5.44669
	110.287	3.75897	-0.840115	5.44669
	110.299	3.75895	-0.840115	5.44669
	110.304	3.75895	-0.840115	5.44669
	110.302	3.75896	-0.840115	5.44669
	110.3	3.80815	-0.847985	5.44669
	110.299	3.93492	-0.86827	5.44669
	110.3	3.98736	-0.87666	5.44669
	110.3	3.86854	-0.857648	5.44669
	110.3	3.78497	-0.836407	5.44669
	110.3	3.93738	-0.832636	5.44669
	110.3	4.15229	-0.838349	5.44669
	110.278	4.15817	-0.842041	5.44669
	110.198	4.07949	-0.84155	5.44669
	110.095	4.14208	-0.840032	5.44669
	110.045	4.26091	-0.83957	5.44669
	110.055	4.24949	-0.839916	5.44669
	110.077	4.09792	-0.840225	5.44669
	110.082	4.02193	-0.840232	5.44669
	110.076	4.13974	-0.840124	5.44669
	110.072	4.28045	-0.847948	5.44669
	110.072	4.3077	-0.868251	5.44669
	110.074	4.27072	-0.876665	5.44669
	110.074	4.2458	-0.857657	5.44669
	110.074	4.24854	-0.836409	5.44669
	110.074	4.25856	-0.832634	5.44669
	110.051	4.26178	-0.838347	5.44669
	109.972	4.25957	-0.842041	5.44669
	109.868	4.2575	-0.841551	5.44669
	109.819	4.25741	-0.840032	5.44669
	109.829	4.25812	-0.84744	5.44669
	109.85	4.25844	-0.868071	5.44669
	109.855	4.25833	-0.87677	5.44669
	109.85	4.25816	-0.857765	5.44669
	109.846	4.25814	-0.836416	5.44669
	109.846	4.25818	-0.832599	5.44669
	109.848	4.25821	-0.846201	5.44669
	109.848	4.25821	-0.870202	5.44669
	109.848	4.25819	-0.878104	5.44669
	109.825	4.25819	-0.865438	5.44669
	109.768	4.25819	-0.864015	5.44669
	109.744	4.2582	-0.876851	5.44669
	109.776	4.30739	-0.884149	5.44669
	109.756	4.48335	-0.874995	5.44669
	109.663	4.71175	-0.851615	5.44669
	109.597	4.77214	-0.83452	5.44669
	109.597	4.573	-0.833998	5.44669
	109.62	4.34705	-0.839591	5.44669
	109.629	4.4024	-0.842077	5.44669
	109.625	4.66601	-0.841124	5.44669
	109.62	4.8313	-0.83984	5.44669
	109.619	4.81865	-0.847512	5.44669
	109.621	4.75646	-0.87604	5.44669
	109.622	4.73521	-0.904941	5.44669
	109.622	4.74846	-0.894282	5.44669
	109.621	4.76157	-0.861803	5.44669
	109.599	4.76235	-0.857049	5.44669
	109.542	4.75802	-0.875274	5.44669
	109.518	4.75593	-0.885972	5.44669
	109.572	4.75659	-0.876321	5.44669
	109.61	4.75761	-0.859393	5.44669
	109.54	4.75781	-0.862166	5.44669
	109.421	4.75752	-0.870362	5.44669
	109.361	4.75734	-0.85723	5.44669
	109.373	4.75736	-0.838478	5.44669
	109.398	4.75743	-0.833654	5.44669
	109.404	4.75746	-0.838039	5.44669
	109.398	4.75744	-0.84155	5.44669
	109.393	4.75742	-0.841455	5.44669
	109.393	4.75742	-0.840166	5.44669
	109.395	4.70824	-0.83966	5.44669
	109.396	4.58147	-0.839906	5.44669
	109.395	4.52903	-0.84806	5.44669
	109.395	4.64785	-0.868376	5.44669
	109.395	4.78061	-0.876677	5.44669
	109.395	4.80417	-0.865489	5.44669
	109.395	4.76847	-0.872414	5.44669
	109.395	4.74539	-0.897339	5.44669
	109.395	4.74846	-0.900306	5.44669
	109.395	4.75795	-0.884024	5.44669
	109.395	4.76084	-0.866907	5.44669
	109.395	4.75867	-0.848319	5.44669
	109.395	4.75674	-0.836022	5.44669
	109.373	4.80589	-0.8358	5.44669
	109.293	4.93334	-0.839812	5.44669
	109.212	4.98606	-0.84153	5.44669
	109.22	4.91632	-0.840816	5.44669
	109.254	4.95938	-0.839906	5.44669
	109.221	5.16419	-0.839778	5.44669
	109.166	5.30952	-0.840048	5.44669
	109.15	5.30944	-0.848077	5.44669
	109.162	5.25963	-0.868332	5.44669
	109.173	5.23909	-0.876653	5.44669
	109.173	5.24824	-0.857623	5.44669
	109.169	5.25938	-0.836399	5.44669
	109.167	5.2608	-0.840512	5.44669
	109.168	5.25743	-0.86651	5.44669
	109.169	5.25552	-0.878586	5.44669
	109.169	5.25591	-0.859082	5.44669
	109.147	5.25676	-0.836323	5.44669
	109.067	5.25697	-0.839962	5.44669
	108.963	5.25676	-0.866306	5.44669
	108.913	5.2566	-0.878697	5.44669
	108.924	5.2566	-0.859201	5.44669
	108.945	5.25666	-0.836333	5.44669
	108.95	5.25669	-0.832054	5.44669
	108.945	5.25668	-0.838131	5.44669
	108.941	5.25666	-0.842157	5.44669
	108.963	5.25666	-0.841676	5.44669
	109.022	5.25667	-0.840043	5.44669
	109.047	5.25667	-0.83953	5.44669
	108.992	5.25667	-0.839895	5.44669
	108.932	5.25667	-0.840231	5.44669
	108.921	5.30586	-0.840241	5.44669
	108.937	5.43263	-0.840127	5.44669
	108.926	5.53425	-0.840075	5.44669
	108.844	5.5914	-0.840094	5.44669
	108.737	5.68705	-0.84012	5.44669
	108.686	5.72387	-0.840124	5.44669
	108.697	5.56043	-0.840117	5.44669
	108.719	5.35756	-0.840112	5.44669
	108.724	5.40985	-0.840113	5.44669
	108.718	5.66397	-0.840115	5.44669
	108.714	5.82637	-0.840115	5.44669
	108.715	5.76668	-0.840115	5.44669
	108.716	5.57966	-0.840115	5.44669
	108.717	5.50602	-0.840115	5.44669
	108.716	5.63741	-0.840115	5.44669
	108.716	5.73379	-0.840115	5.44669
	108.694	5.58229	-0.840115	5.44669
	108.614	5.3632	-0.840115	5.44669
	108.511	5.40444	-0.840115	5.44669
	108.461	5.6597	-0.840115	5.44669
	108.471	5.8265	-0.840115	5.44669
	108.493	5.81745	-0.847985	5.44669
	108.498	5.75624	-0.86827	5.44669
	108.492	5.73411	-0.87666	5.44669
	108.488	5.74665	-0.857648	5.44669
	108.488	5.75977	-0.836407	5.44669
	108.49	5.76081	-0.832636	5.44669
	108.49	5.75658	-0.838349	5.44669
	108.49	5.75444	-0.842041	5.44669
	108.49	5.75505	-0.84155	5.44669
	108.49	5.75606	-0.840032	5.44669
	108.49	5.75627	-0.83957	5.44669
	108.49	5.756	-0.839916	5.44669
	108.49	5.75581	-0.840225	5.44669
	108.49	5.75583	-0.840232	5.44669
	108.49	5.7559	-0.840124	5.44669
	108.49	5.75593	-0.840077	5.44669
	108.49	5.75591	-0.840096	5.44669
	108.49	5.7559	-0.84012	5.44669
	108.49	5.7559	-0.840124	5.44669
	108.49	5.7559	-0.840117	5.44669
	108.468	5.7559	-0.847983	5.44669
	108.388	5.7559	-0.868269	5.44669
	108.284	5.7559	-0.87666	5.44669
	108.235	5.7559	-0.857649	5.44669
	108.245	5.80509	-0.836407	5.44669
	108.266	5.93187	-0.832636	5.44669
	108.271	5.9843	-0.838349	5.44669
	108.266	5.86548	-0.842041	5.44669
	108.262	5.73273	-0.84155	5.44669
	108.262	5.70916	-0.840032	5.44669
	108.264	5.79406	-0.83957	5.44669
	108.264	5.94391	-0.847787	5.44669
	108.264	5.99327	-0.868381	5.44669
	108.241	5.86496	-0.876777	5.44669
	108.161	5.77851	-0.857658	5.44669
	108.058	5.93308	-0.836369	5.44669
	108.008	6.19911	-0.832617	5.44669
	108.019	6.28261	-0.838354	5.44669
	108.04	6.07974	-0.84205	5.44669
	108.045	5.84401	-0.841552	5.44669
	108.04	5.89658	-0.840029	5.44669
	108.035	6.16251	-0.839568	5.44669
	108.036	6.32976	-0.839916	5.44669
	108.037	6.3171	-0.840226	5.44669
	108.038	6.25421	-0.840232	5.44669
	108.038	6.23267	-0.840124	5.44669
	108.037	6.24605	-0.840077	5.44669
	108.037	6.25931	-0.840096	5.44669
	108.037	6.26012	-0.847991	5.44669
	108.037	6.25574	-0.868279	5.44669
	108.037	6.25362	-0.876662	5.44669
	108.037	6.25429	-0.857646	5.44669
	108.015	6.30451	-0.836405	5.44669
	107.958	6.43148	-0.832636	5.44669
	107.934	6.48363	-0.84622	5.44669
	107.965	6.36462	-0.870197	5.44669
	107.968	6.23189	-0.878095	5.44669
	107.955	6.2084	-0.857565	5.44669
	107.97	6.29332	-0.835862	5.44669
	107.94	6.44315	-0.832438	5.44669
	107.849	6.4925	-0.83846	5.44669
	107.787	6.36419	-0.842158	5.44669
	107.789	6.22856	-0.84156	5.44669
	107.81	6.20716	-0.847865	5.44669
	107.819	6.24479	-0.867706	5.44669
	107.814	6.3171	-0.876466	5.44669
	107.81	6.48933	-0.857768	5.44669
	107.809	6.70794	-0.844396	5.44669
	107.811	6.76555	-0.860799	5.44669
	107.812	6.56873	-0.874855	5.44669
	107.811	6.34474	-0.859555	5.44669
	107.811	6.40009	-0.837848	5.44669
	107.811	6.663	-0.832562	5.44669
	107.811	6.828	-0.837806	5.44669
	107.789	6.81547	-0.84184	5.44669
	107.731	6.75344	-0.841659	5.44669
	107.685	6.73221	-0.840149	5.44669
	107.682	6.74541	-0.83958	5.44669
	107.696	6.7585	-0.839879	5.44669
	107.68	6.75929	-0.840206	5.44669
	107.621	6.75497	-0.840237	5.44669
	107.571	6.75288	-0.840133	5.44669
	107.567	6.75354	-0.840079	5.44669
	107.582	6.75456	-0.840093	5.44669
	107.59	6.75475	-0.847989	5.44669
	107.588	6.75447	-0.868279	5.44669
	107.584	6.75428	-0.876662	5.44669
	107.583	6.7543	-0.857646	5.44669
	107.584	6.75438	-0.836405	5.44669
	107.585	6.7544	-0.840507	5.44669
	107.585	6.75439	-0.866505	5.44669
	107.585	6.75437	-0.878586	5.44669
	107.585	6.75437	-0.859084	5.44669
	107.585	6.75437	-0.836323	5.44669
	107.585	6.75438	-0.832091	5.44669
	107.585	6.75438	-0.83815	5.44669
	107.585	6.75437	-0.842152	5.44669
	107.585	6.75437	-0.841667	5.44669
	107.585	6.75437	-0.840041	5.44669
	107.585	6.75437	-0.839532	5.44669
	107.585	6.75437	-0.839897	5.44669
	107.585	6.75437	-0.840231	5.44669
	107.585	6.75437	-0.840241	5.44669
	107.585	6.75437	-0.840126	5.44669
	107.585	6.75437	-0.840075	5.44669
	107.585	6.75437	-0.840094	5.44669
	107.585	6.75437	-0.84012	5.44669
	107.585	6.75437	-0.840124	5.44669
	107.562	6.75437	-0.847988	5.44669
	107.505	6.75437	-0.876138	5.44669
	107.481	6.75437	-0.904813	5.44669
	107.513	6.75437	-0.894193	5.44669
	107.493	6.75437	-0.853941	5.44669
	107.4	6.75437	-0.836799	5.44669
	107.334	6.80356	-0.859026	5.44669
	107.335	6.93034	-0.87682	5.44669
	107.357	7.03196	-0.86101	5.44669
	107.366	7.08911	-0.837759	5.44669
	107.362	7.18475	-0.832008	5.44669
	107.357	7.27077	-0.837605	5.44669
	107.357	7.2833	-0.841953	5.44669
	107.358	7.25963	-0.841778	5.44669
	107.359	7.19634	-0.840158	5.44669
	107.359	7.07211	-0.839542	5.44669
	107.358	7.02577	-0.839859	5.44669
	107.358	7.14623	-0.840211	5.44669
	107.358	7.27751	-0.840246	5.44669
	107.336	7.29987	-0.840135	5.44669
	107.256	7.26419	-0.840077	5.44669
	107.153	7.24155	-0.840091	5.44669
	107.103	7.24479	-0.840119	5.44669
	107.114	7.2542	-0.840125	5.44669
	107.135	7.25699	-0.840118	5.44669
	107.14	7.25482	-0.847983	5.44669
	107.134	7.25291	-0.868268	5.44669
	107.13	7.25289	-0.87666	5.44669
	107.131	7.25356	-0.857649	5.44669
	107.132	7.25384	-0.836407	5.44669
	107.11	7.25373	-0.832636	5.44669
	107.053	7.25358	-0.838349	5.44669
	107.006	7.25356	-0.842041	5.44669
	107.003	7.2536	-0.84155	5.44669
	107.039	7.25363	-0.847902	5.44669
	107.081	7.25362	-0.875596	5.44669
	107.046	7.25361	-0.904616	5.44669
	106.942	7.25361	-0.902174	5.44669
	106.878	7.3028	-0.882212	5.44669
	106.882	7.42958	-0.873354	5.44669
	106.906	7.48201	-0.876522	5.44669
	106.914	7.36319	-0.873093	5.44669
	106.909	7.23043	-0.853537	5.44669
	106.904	7.25606	-0.836002	5.44669
	106.904	7.41854	-0.841807	5.44669
	106.906	7.49405	-0.867194	5.44669
	106.906	7.37216	-0.878413	5.44669
	106.906	7.27911	-0.866637	5.44669
	106.906	7.42862	-0.864408	5.44669
	106.906	7.69489	-0.868719	5.44669
	106.884	7.78028	-0.855744	5.44669
	106.804	7.62731	-0.838439	5.44669
	106.723	7.51797	-0.834166	5.44669
	106.753	7.62257	-0.838267	5.44669
	106.844	7.76965	-0.841463	5.44669
	106.835	7.80427	-0.841337	5.44669
	106.726	7.76811	-0.848018	5.44669
	106.65	7.74091	-0.86785	5.44669
	106.652	7.74242	-0.876472	5.44669
	106.678	7.75272	-0.86559	5.44669
	106.689	7.7565	-0.864659	5.44669
	106.684	7.75442	-0.869196	5.44669
	106.678	7.75221	-0.855854	5.44669
	106.677	7.75202	-0.838316	5.44669
	106.679	7.75273	-0.834075	5.44669
	106.68	7.75309	-0.838273	5.44669
	106.68	7.75299	-0.841498	5.44669
	106.679	7.75282	-0.84135	5.44669
	106.679	7.75278	-0.840141	5.44669
	106.679	7.75283	-0.839687	5.44669
	106.68	7.75286	-0.839926	5.44669
	106.68	7.75286	-0.840188	5.44669
	106.657	7.75285	-0.840212	5.44669
	106.577	7.75284	-0.84013	5.44669
	106.474	7.75284	-0.840086	5.44669
	106.424	7.75285	-0.847968	5.44669
	106.457	7.75285	-0.868273	5.44669
	106.536	7.75285	-0.876667	5.44669
	106.565	7.75285	-0.85765	5.44669
	106.505	7.75285	-0.836405	5.44669
	106.441	7.75285	-0.832635	5.44669
	106.431	7.75285	-0.838349	5.44669
	106.448	7.75285	-0.842042	5.44669
	106.459	7.75285	-0.841551	5.44669
	106.458	7.75285	-0.847902	5.44669
	106.453	7.75285	-0.867725	5.44669
	106.452	7.75285	-0.876461	5.44669
	106.453	7.75285	-0.857759	5.44669
	106.454	7.75285	-0.836524	5.44669
	106.454	7.75285	-0.832646	5.44669
	106.453	7.75285	-0.838311	5.44669
	106.453	7.75285	-0.842022	5.44669
	106.453	7.75285	-0.841556	5.44669
	106.453	7.75285	-0.840041	5.44669
	106.431	7.75285	-0.839572	5.44669
	106.373	7.75285	-0.839914	5.44669
	106.35	7.75285	-0.840224	5.44669
	106.404	7.75285	-0.840232	5.44669
	106.441	7.75285	-0.840125	5.44669
	106.395	7.75285	-0.840077	5.44669
	106.332	7.75285	-0.840095	5.44669
	106.296	7.75285	-0.84012	5.44669
	106.276	7.75285	-0.840124	5.44669
	106.299	7.75285	-0.840117	5.44669
	106.319	7.75285	-0.840112	5.44669
	106.274	7.75285	-0.840113	5.44669
	106.22	7.75285	-0.840115	5.44669
	106.208	7.75285	-0.840115	5.44669
	106.222	7.75285	-0.840115	5.44669
	106.232	7.75285	-0.840115	5.44669
	106.231	7.75285	-0.840115	5.44669
	106.227	7.75285	-0.840115	5.44669
	106.226	7.75285	-0.840115	5.44669
	106.226	7.75285	-0.840115	5.44669
	106.227	7.75285	-0.840115	5.44669
	106.227	7.75285	-0.840115	5.44669
	106.227	7.75285	-0.840115	5.44669
	106.227	7.75285	-0.840115	5.44669
	106.227	7.75285	-0.840115	5.44669
	106.227	7.80204	-0.847985	5.44669
	106.227	7.92881	-0.86827	5.44669
	106.227	7.98124	-0.87666	5.44669
	106.227	7.91162	-0.857648	5.44669
	106.227	7.95483	-0.836407	5.44669
	106.205	8.15966	-0.832636	5.44669
	106.147	8.30494	-0.838349	5.44669
	106.101	8.30484	-0.842041	5.44669
	106.098	8.25504	-0.84155	5.44669
	106.112	8.18532	-0.840032	5.44669
	106.096	8.0677	-0.83957	5.44669
	106.059	8.0264	-0.839916	5.44669
	106.067	8.14663	-0.840225	5.44669
	106.109	8.22683	-0.840232	5.44669
	106.128	8.12171	-0.840124	5.44669
	106.099	8.03397	-0.840077	5.44669
	106.032	8.08137	-0.840096	5.44669
	105.985	8.09062	-0.847991	5.44669
	105.984	8.07104	-0.87615	5.44669
	105.999	8.15688	-0.904817	5.44669
	106.006	8.2644	-0.894191	5.44669
	106.003	8.28916	-0.853938	5.44669
	106	8.26293	-0.828928	5.44669
	105.999	8.2434	-0.830871	5.44669
	106	8.24458	-0.840276	5.44669
	106.001	8.25203	-0.843477	5.44669
	106.001	8.20553	-0.841467	5.44669
	106.001	8.07724	-0.839486	5.44669
	106.001	8.02322	-0.839371	5.44669
	106.001	8.14191	-0.840027	5.44669
	106.001	8.27517	-0.840342	5.44669
	106.001	8.299	-0.840241	5.44669
	106.001	8.26322	-0.840087	5.44669
	106.001	8.24002	-0.840058	5.44669
	106.001	8.24306	-0.840101	5.44669
	106.001	8.25259	-0.840129	5.44669
	106.001	8.2555	-0.840126	5.44669
	106.001	8.25333	-0.840114	5.44669
	106.001	8.25139	-0.847981	5.44669
	106.001	8.25135	-0.868269	5.44669
	105.978	8.25202	-0.87666	5.44669
	105.899	8.25232	-0.857649	5.44669
	105.795	8.2522	-0.836407	5.44669
	105.745	8.25205	-0.832636	5.44669
	105.756	8.25203	-0.838349	5.44669
	105.777	8.25207	-0.842041	5.44669
	105.782	8.30129	-0.841551	5.44669
	105.777	8.42806	-0.840032	5.44669
	105.773	8.52967	-0.84744	5.44669
	105.773	8.53762	-0.868071	5.44669
	105.774	8.4573	-0.87677	5.44669
	105.775	8.31493	-0.857765	5.44669
	105.775	8.21787	-0.836416	5.44669
	105.774	8.21738	-0.832599	5.44669
	105.774	8.25002	-0.83833	5.44669
	105.774	8.2636	-0.842046	5.44669
	105.774	8.30684	-0.841559	5.44669
	105.774	8.47548	-0.840033	5.44669
	105.774	8.70292	-0.839567	5.44669
	105.774	8.8147	-0.839914	5.44669
	105.774	8.7436	-0.840225	5.44669
	105.774	8.52064	-0.840232	5.44669
	105.774	8.28065	-0.840125	5.44669
	105.774	8.18297	-0.840077	5.44669
	105.774	8.26445	-0.840095	5.44669
	105.774	8.48674	-0.84012	5.44669
	105.752	8.72276	-0.840124	5.44669
	105.672	8.81902	-0.840117	5.44669
	105.569	8.78755	-0.840112	5.44669
	105.519	8.74207	-0.840113	5.44669
	105.53	8.73451	-0.840115	5.44669
	105.551	8.74756	-0.840115	5.44669
	105.556	8.75572	-0.840115	5.44669
	105.55	8.7545	-0.840115	5.44669
	105.546	8.75109	-0.840115	5.44669
	105.547	8.75009	-0.840115	5.44669
	105.548	8.75089	-0.840115	5.44669
	105.549	8.75157	-0.840115	5.44669
	105.548	8.75158	-0.840115	5.44268
	105.548	8.75134	-0.840115	5.43234
	105.548	8.75123	-0.840115	5.42806
	105.548	8.75128	-0.840115	5.43775
	105.548	8.75133	-0.840115	5.44858
	105.548	8.75134	-0.840115	5.4505
	105.548	8.75132	-0.840115	5.44759
	105.548	8.75131	-0.840115	5.44571
	105.526	8.75131	-0.840115	5.44595
	105.446	8.75132	-0.840115	5.44673
	105.365	8.75132	-0.840115	5.44696
	105.373	8.75132	-0.840115	5.44679
	105.407	8.75132	-0.840115	5.44663
	105.374	8.75132	-0.840115	5.44663
	105.341	8.75132	-0.840115	5.44668
	105.383	8.75132	-0.840115	5.44671
	105.419	8.75132	-0.840115	5.4467
	105.375	8.80051	-0.840115	5.44668
	105.315	8.92728	-0.840115	5.44668
	105.301	8.97972	-0.840115	5.44669
	105.315	8.8609	-0.840115	5.44669
	105.327	8.72814	-0.840115	5.44669
	105.304	8.75377	-0.840115	5.44669
	105.22	8.91625	-0.840115	5.44669
	105.115	9.04095	-0.840115	5.44669
	105.066	9.09503	-0.840115	5.44669
	105.077	9.18118	-0.840115	5.44669
	105.099	9.26431	-0.840115	5.44669
	105.103	9.279	-0.840115	5.44669
	105.098	9.25727	-0.840115	5.44669
	105.094	9.24321	-0.840115	5.44669
	105.094	9.24508	-0.840115	5.44669
	105.096	9.25087	-0.840115	5.44669
	105.096	9.25263	-0.840115	5.44669
	105.096	9.25131	-0.847985	5.44669
	105.095	9.25013	-0.86827	5.44669
	105.095	9.25011	-0.87666	5.44268
	105.095	9.25052	-0.857648	5.43234
	105.096	9.2507	-0.836407	5.42806
	105.096	9.25063	-0.832636	5.43775
	105.073	9.25053	-0.838349	5.44858
	104.993	9.25052	-0.842041	5.4505
	104.912	9.25055	-0.84155	5.44759
	104.92	9.25056	-0.847902	5.44571
	104.954	9.25056	-0.867725	5.44595
	104.922	9.25055	-0.876461	5.44673
	104.866	9.25055	-0.857759	5.44696
	104.85	9.25055	-0.836524	5.44679
	104.862	9.25056	-0.832646	5.44663
	104.873	9.25056	-0.838311	5.44663
	104.873	9.25055	-0.842022	5.44668
	104.87	9.25055	-0.841556	5.44671
	104.868	9.25055	-0.840041	5.4467
	104.869	9.25055	-0.839572	5.44668
	104.869	9.25055	-0.839914	5.44668
	104.87	9.25055	-0.840224	5.44669
	104.869	9.25055	-0.840232	5.44669
	104.869	9.25055	-0.840125	5.44669
	104.869	9.25055	-0.847948	5.44669
	104.869	9.25055	-0.868251	5.44669
	104.869	9.25055	-0.876665	5.44669
	104.869	9.29974	-0.857657	5.44669
	104.869	9.42652	-0.836409	5.44669
	104.869	9.47895	-0.832634	5.44669
	104.847	9.36013	-0.838347	5.44669
	104.767	9.22738	-0.842041	5.44669
	104.664	9.25301	-0.841551	5.44669
	104.614	9.41548	-0.840032	5.44669
	104.624	9.54018	-0.83957	5.44669
	104.646	9.59426	-0.839916	5.44669
	104.651	9.63122	-0.840225	5.44669
	104.645	9.58758	-0.840232	5.44669
	104.641	9.54984	-0.840124	5.44669
	104.641	9.59773	-0.840077	5.44669
	104.643	9.54046	-0.840096	5.44669
	104.621	9.38669	-0.84012	5.44669
	104.563	9.42317	-0.840124	5.44669
	104.539	9.65343	-0.840117	5.44669
	104.593	9.81149	-0.840112	5.44669
	104.653	9.80766	-0.840113	5.44669
	104.664	9.75175	-0.840115	5.44669
	104.626	9.72998	-0.840115	5.44669
	104.558	9.74079	-0.840115	5.44669
	104.513	9.75306	-0.840115	5.44669
	104.514	9.75436	-0.840115	5.44669
	104.529	9.75054	-0.840115	5.44669
	104.513	9.74848	-0.840115	5.44669
	104.453	9.74897	-0.840115	5.44669
	104.403	9.74991	-0.840115	5.44669
	104.399	9.75013	-0.840115	5.44669
	104.414	9.74989	-0.840115	5.44669
	104.422	9.74971	-0.840115	5.44669
	104.42	9.74972	-0.840115	5.44669
	104.416	9.74979	-0.840115	5.44669
	104.415	9.74981	-0.840115	5.44669
	104.416	9.7498	-0.840115	5.44669
	104.417	9.74979	-0.840115	5.44669
	104.417	9.74978	-0.840115	5.44669
	104.417	9.74979	-0.840115	5.44669
	104.417	9.74979	-0.840115	5.44669
	104.417	9.74979	-0.840115	5.44669
	104.417	9.74979	-0.840115	5.44669
	104.417	9.74979	-0.840115	5.44669
	104.417	9.74979	-0.840115	5.44669
	104.417	9.74979	-0.840115	5.44669
	104.417	9.74979	-0.840115	5.44669
	104.417	9.74979	-0.840115	5.44669
	104.417	9.74979	-0.840115	5.44669
	104.417	9.74979	-0.840115	5.44669
	104.417	9.74979	-0.840115	5.44669
	104.417	9.74979	-0.847985	5.44669
	104.417	9.74979	-0.86827	5.44669
	104.417	9.74979	-0.87666	5.44669
	104.417	9.74979	-0.857648	5.44669
	104.417	9.74979	-0.836407	5.44669
	104.417	9.74979	-0.832636	5.44669
	104.394	9.74979	-0.838349	5.44669
	104.337	9.74979	-0.842041	5.44669
	104.291	9.74979	-0.84155	5.44669
	104.265	9.74979	-0.840032	5.44669
	104.222	9.74979	-0.83957	5.44669
	104.205	9.74979	-0.847787	5.44669
	104.257	9.74979	-0.868381	5.44669
	104.291	9.74979	-0.876777	5.44669
	104.266	9.74979	-0.857658	5.44669
	104.284	9.74979	-0.836369	5.44669
	104.352	9.74979	-0.832617	5.44669
	104.338	9.74979	-0.838354	5.44669
	104.235	9.74979	-0.84205	5.44669
	104.163	9.74979	-0.841552	5.44669
	104.164	9.79898	-0.840029	5.44669
	104.189	9.97495	-0.839568	5.44669
	104.199	10.2033	-0.839916	5.44669
	104.194	10.2637	-0.840226	5.44669
	104.189	10.1138	-0.840232	5.44669
	104.188	9.96542	-0.840124	5.44669
	104.19	9.89724	-0.840077	5.44669
	104.191	9.81363	-0.840096	5.44669
	104.191	9.78578	-0.84012	5.44669
	104.19	9.9487	-0.840124	5.44669
	104.19	10.1482	-0.840117	5.44669
	104.19	10.0946	-0.840112	5.44669
	104.19	9.84121	-0.840113	5.44669
	104.168	9.72873	-0.840115	5.44669
	104.088	9.91525	-0.840115	5.44669
	104.007	10.1545	-0.840115	5.44669
	104.037	10.1584	-0.840115	5.44669
	104.129	10.0702	-0.847985	5.44669
	104.142	10.1295	-0.86827	5.44669
	104.091	10.2504	-0.87666	5.44669
	104.038	10.2901	-0.857648	5.44669
	103.986	10.2655	-0.836407	5.44669
	103.952	10.2413	-0.832636	5.44669
	103.952	10.2399	-0.838349	5.44669
	103.963	10.248	-0.842041	5.44669
	103.968	10.2026	-0.84155	5.44669
	103.966	10.0746	-0.840032	5.44669
	103.963	10.0695	-0.83957	5.44669
	103.963	10.3147	-0.839916	5.44669
	103.964	10.5004	-0.840225	5.44669
	103.964	10.4055	-0.840232	5.44669
	103.964	10.237	-0.847995	5.44669
	103.964	10.1902	-0.868233	5.44669
	103.964	10.229	-0.876641	5.44669
	103.964	10.2616	-0.857653	5.44669
	103.964	10.2614	-0.836416	5.44669
	103.964	10.2498	-0.832638	5.44669
	103.964	10.2449	-0.838347	5.44669
	103.964	10.247	-0.842039	5.44669
	103.964	10.2497	-0.841551	5.44669
	103.942	10.25	-0.840032	5.44669
	103.884	10.2492	-0.847441	5.44669
	103.861	10.2488	-0.868071	5.44669
	103.914	10.298	-0.87677	5.44669
	103.952	10.425	-0.857765	5.44669
	103.883	10.4775	-0.836416	5.44669
	103.763	10.4078	-0.832599	5.44669
	103.703	10.4018	-0.83833	5.44669
	103.715	10.4799	-0.842046	5.44669
	103.741	10.5727	-0.84943	5.44669
	103.747	10.6914	-0.868189	5.44669
	103.741	10.7252	-0.876112	5.44669
	103.736	10.6015	-0.865318	5.44669
	103.736	10.5225	-0.864673	5.44669
	103.738	10.6294	-0.869299	5.44669
	103.738	10.7666	-0.855892	5.44669
	103.738	10.7963	-0.838295	5.44669
	103.738	10.7616	-0.834053	5.44669
	103.738	10.7367	-0.838271	5.44669
	103.738	10.7387	-0.841505	5.44669
	103.738	10.7484	-0.841354	5.44669
	103.738	10.7517	-0.84014	5.44669
	103.738	10.7497	-0.839685	5.44669
	103.738	10.7476	-0.839926	5.44669
	103.738	10.7475	-0.840188	5.44669
	103.715	10.7482	-0.840213	5.44669
	103.636	10.7485	-0.84013	5.44669
	103.554	10.7484	-0.840086	5.44669
	103.585	10.7482	-0.847968	5.44669
	103.676	10.7482	-0.868273	5.44669
	103.667	10.7482	-0.876667	5.44669
	103.558	10.7483	-0.865521	5.44669
	103.482	10.7483	-0.86456	5.44669
	103.483	10.7483	-0.86918	5.44669
	103.51	10.7483	-0.855882	5.44669
	103.521	10.7483	-0.838333	5.44669
	103.516	10.7483	-0.834072	5.44669
	103.51	10.7483	-0.846136	5.44669
	103.509	10.7483	-0.869651	5.44669
	103.511	10.7483	-0.877897	5.44669
	103.512	10.7483	-0.857676	5.44669
	103.512	10.7483	-0.835978	5.44669
	103.489	10.7483	-0.832447	5.44669
	103.432	10.7483	-0.838422	5.44669
	103.408	10.7975	-0.842139	5.44669
	103.462	10.9242	-0.841565	5.44669
	103.5	10.9767	-0.840003	5.44669
	103.431	10.8578	-0.839552	5.44669
	103.311	10.7251	-0.839919	5.44669
	103.251	10.7507	-0.840233	5.44669
	103.263	10.9132	-0.848104	5.44669
	103.288	11.0379	-0.868278	5.44669
	103.294	11.0428	-0.876621	5.44669
	103.288	11.0022	-0.857629	5.44669
	103.283	10.9837	-0.836412	5.44669
	103.283	10.9412	-0.832646	5.44669
	103.285	10.8238	-0.838351	5.44669
	103.286	10.7238	-0.842039	5.44669
	103.285	10.7623	-0.841549	5.44669
	103.285	10.9677	-0.840032	5.44669
	103.285	11.212	-0.83957	5.44669
	103.285	11.2685	-0.839916	5.44669
	103.285	11.0621	-0.840225	5.44669
	103.285	10.8345	-0.840232	5.44669
	103.285	10.8425	-0.840124	5.44669
	103.263	10.9807	-0.840077	5.44669
	103.183	11.0935	-0.840096	5.44669
	103.08	11.1991	-0.847991	5.44669
	103.03	11.2695	-0.868279	5.44669
	103.04	11.2719	-0.876662	5.44669
	103.062	11.2496	-0.857646	5.44669
	103.067	11.2396	-0.836405	5.44669
	103.061	11.2435	-0.832636	5.44669
	103.057	11.2486	-0.83835	5.44669
	103.057	11.2494	-0.842041	5.44669
	103.059	11.2479	-0.84155	5.44669
	103.059	11.247	-0.840031	5.44669
	103.059	11.2471	-0.83957	5.44669
	103.059	11.2475	-0.839916	5.44669
	103.059	11.2476	-0.840225	5.44669
	103.059	11.2475	-0.840232	5.44669
	103.059	11.2475	-0.847995	5.44669
	103.059	11.2475	-0.868233	5.44669
	103.059	11.2475	-0.876641	5.44669
	103.059	11.2475	-0.857653	5.44669
	103.059	11.2475	-0.836416	5.44669
	103.059	11.2475	-0.832638	5.44669
	103.059	11.2475	-0.838347	5.44669
	103.059	11.2475	-0.842039	5.44669
	103.037	11.2475	-0.841551	5.44669
	102.979	11.2475	-0.840032	5.44669
	102.933	11.2475	-0.83957	5.44669
	102.907	11.2475	-0.839916	5.44669
	102.864	11.2475	-0.840225	5.44669
	102.825	11.2475	-0.840232	5.44669
	102.819	11.2475	-0.840124	5.44669
	102.83	11.2475	-0.840077	5.44669
	102.836	11.2475	-0.840096	5.44669
	102.835	11.2475	-0.84012	5.44669
	102.832	11.2475	-0.840124	5.44669
	102.832	11.2475	-0.840117	5.44669
	102.832	11.2475	-0.840112	5.44669
	102.833	11.2475	-0.840113	5.44669
	102.833	11.2967	-0.840115	5.44669
	102.833	11.4235	-0.840115	5.44669
	102.833	11.5251	-0.840115	5.44669
	102.833	11.533	-0.840115	5.44669
	102.81	11.4527	-0.840115	5.44669
	102.753	11.3103	-0.840115	5.44669
	102.729	11.2133	-0.840115	5.44669
	102.761	11.2128	-0.840115	5.44669
	102.763	11.2454	-0.840115	5.44669
	102.728	11.259	-0.840115	5.44669
	102.686	11.2531	-0.840115	5.44669
	102.632	11.2457	-0.840115	5.44669
	102.617	11.2448	-0.840115	5.44669
	102.695	11.2962	-0.840115	5.44669
	102.788	11.4242	-0.840115	5.44669
	102.786	11.4764	-0.840115	5.44669
	102.75	11.357	-0.840115	5.44669
	102.757	11.2241	-0.840115	5.44669
	102.732	11.2499	-0.840115	5.44669
	102.646	11.4617	-0.840115	5.44669
	102.584	11.7131	-0.840115	5.44669
	102.584	11.7704	-0.840115	5.44669
	102.605	11.5618	-0.840115	5.44669
	102.614	11.2838	-0.840115	5.44669
	102.61	11.2145	-0.840115	5.44669
	102.605	11.4276	-0.840115	5.44669
	102.605	11.6626	-0.840115	5.44669
	102.606	11.6552	-0.840115	5.44669
	102.607	11.5639	-0.840115	5.44669
	102.607	11.6258	-0.840115	5.44669
	102.606	11.7489	-0.840115	5.44669
	102.606	11.7887	-0.840115	5.44669
	102.606	11.7632	-0.840115	5.44669
	102.606	11.7387	-0.847985	5.44669
	102.606	11.7375	-0.86827	5.44669
	102.606	11.7457	-0.87666	5.44268
	102.606	11.7496	-0.857648	5.43234
	102.606	11.7483	-0.836407	5.42806
	102.606	11.7464	-0.832636	5.43775
	102.606	11.746	-0.84622	5.44858
	102.606	11.7466	-0.878067	5.4505
	102.606	11.7469	-0.906251	5.44759
	102.606	11.7469	-0.89411	5.44571
	102.606	11.7467	-0.853395	5.44595
	102.606	11.7467	-0.828729	5.44673
	102.606	11.7467	-0.830981	5.44696
	102.606	11.7467	-0.840392	5.44679
	102.606	11.7467	-0.851357	5.44663
	102.606	11.7467	-0.869585	5.44663
	102.606	11.7467	-0.876012	5.44668
	102.584	11.7467	-0.85691	5.44671
	102.504	11.7467	-0.836327	5.4467
	102.401	11.7467	-0.840736	5.44668
	102.351	11.7467	-0.866629	5.44668
	102.362	11.7467	-0.878556	5.44669
	102.383	11.7467	-0.859027	5.44669
	102.388	11.7467	-0.83631	5.44669
	102.382	11.7467	-0.832106	5.44669
	102.378	11.7467	-0.838161	5.44669
	102.378	11.7467	-0.842151	5.44669
	102.38	11.7467	-0.841663	5.44669
	102.381	11.7467	-0.84004	5.44669
	102.38	11.7467	-0.839533	5.44669
	102.38	11.7467	-0.839898	5.44669
	102.38	11.7467	-0.840231	5.44669
	102.38	11.7467	-0.84024	5.44669
	102.38	11.7467	-0.840126	5.44669
	102.38	11.7467	-0.840075	5.44669
	102.38	11.7467	-0.840094	5.44669
	102.38	11.7467	-0.84012	5.44669
	102.38	11.7467	-0.840124	5.44669
	102.38	11.7467	-0.847988	5.44669
	102.38	11.7467	-0.868268	5.44669
	102.38	11.7467	-0.876658	5.44669
	102.38	11.7467	-0.857648	5.44669
	102.38	11.7467	-0.844278	5.44669
	102.38	11.7467	-0.860792	5.44669
	102.38	11.7467	-0.874894	5.44669
	102.38	11.7467	-0.859574	5.44669
	102.38	11.7467	-0.837842	5.44669
	102.38	11.7467	-0.832553	5.44669
	102.38	11.7467	-0.837804	5.44669
	102.38	11.7467	-0.841842	5.44669
	102.38	11.7467	-0.841661	5.44669
	102.38	11.7467	-0.848019	5.44669
	102.38	11.7467	-0.867735	5.44669
	102.38	11.7467	-0.876423	5.44669
	102.38	11.7959	-0.85774	5.44669
	102.38	11.9227	-0.836529	5.44669
	102.38	11.9751	-0.832655	5.44669
	102.38	11.8563	-0.838313	5.44268
	102.38	11.7236	-0.842019	5.43234
	102.38	11.7	-0.841554	5.42806
	102.38	11.7357	-0.840041	5.43775
	102.38	11.7588	-0.839572	5.44858
	102.38	11.7557	-0.839914	5.4505
	102.38	11.7462	-0.840223	5.44759
	102.38	11.7433	-0.840232	5.44571
	102.38	11.7455	-0.840125	5.44595
	102.38	11.7966	-0.840078	5.44673
	102.38	11.9234	-0.840095	5.44696
	102.358	11.9752	-0.84012	5.44679
	102.3	11.8561	-0.840124	5.44663
	102.276	11.7234	-0.840117	5.44663
	102.33	11.7492	-0.840112	5.44668
	102.391	11.9117	-0.847984	5.44671
	102.379	11.9872	-0.86827	5.4467
	102.305	11.8653	-0.87666	5.44668
	102.271	11.723	-0.857648	5.44668
	102.326	11.6966	-0.836407	5.44669
	102.391	11.7345	-0.832636	5.44669
	102.403	11.7595	-0.838349	5.44669
	102.386	11.7564	-0.842041	5.44669
	102.374	11.7463	-0.84155	5.44669
	102.376	11.7431	-0.840032	5.44669
	102.38	11.7454	-0.83957	5.44669
	102.382	11.7475	-0.839916	5.44669
	102.381	11.7475	-0.840225	5.44669
	102.357	11.7468	-0.848102	5.44669
	102.3	11.7465	-0.86828	5.44669
	102.276	11.7466	-0.876622	5.44669
	102.33	11.7468	-0.857629	5.44669
	102.391	11.7468	-0.836412	5.44669
	102.401	11.7467	-0.832645	5.44268
	102.385	11.7467	-0.838351	5.43234
	102.375	11.7467	-0.842039	5.42806
	102.376	11.7467	-0.841549	5.43775
	102.38	11.7467	-0.840032	5.44858
	102.359	11.7467	-0.83957	5.4505
	102.301	11.7467	-0.847787	5.44759
	102.276	11.7467	-0.868381	5.44571
	102.33	11.7467	-0.884647	5.44595
	102.39	11.7467	-0.885813	5.44673
	102.401	11.7467	-0.872914	5.44696
	102.385	11.7467	-0.850151	5.44679
	102.375	11.7467	-0.834646	5.44663
	102.376	11.7467	-0.834572	5.44663
	102.38	11.7959	-0.839787	5.44668
	102.382	11.9227	-0.841955	5.44671
	102.381	12.0243	-0.841004	5.4467
	102.357	12.0323	-0.839833	5.44668
	102.278	11.952	-0.839681	5.44668
	102.174	11.8096	-0.847904	5.44669
	102.125	11.7125	-0.86839	5.44669
	102.135	11.712	-0.876739	5.44669
	102.179	11.7447	-0.865509	5.44669
	102.263	11.7583	-0.872401	5.44669
	102.362	11.7523	-0.897327	5.44669
	102.407	11.745	-0.892435	5.44669
	102.375	11.744	-0.863744	5.44669
	102.298	11.7462	-0.85852	5.44669
	102.247	11.7475	-0.86733	5.44669
	102.226	11.7472	-0.857263	5.44669
	102.187	11.7467	-0.83957	5.44669
	102.17	11.7957	-0.8341	5.44669
	102.242	11.9226	-0.837838	5.44669
	102.356	11.9752	-0.841307	5.44669
	102.412	11.8564	-0.841425	5.44669
	102.401	11.7236	-0.84024	5.44669
	102.377	11.7	-0.839702	5.44669
	102.371	11.7357	-0.839897	5.44669
	102.355	11.7588	-0.84017	5.44669
	102.302	11.7557	-0.840215	5.44669
	102.278	11.7462	-0.848008	5.44669
	102.33	11.7433	-0.868244	5.44669
	102.39	11.7455	-0.876641	5.44669
	102.401	11.7474	-0.86552	5.44669
	102.385	11.7475	-0.86457	5.44669
	102.375	11.7468	-0.869184	5.44669
	102.376	11.7465	-0.863752	5.44669
	102.38	11.7466	-0.866487	5.44669
	102.382	11.7468	-0.870617	5.44669
	102.381	11.7468	-0.8558	5.44669
	102.38	11.7467	-0.837788	5.44669
	102.38	11.7467	-0.833873	5.44669
	102.38	11.7467	-0.838376	5.44669
	102.38	11.7467	-0.841613	5.44669
	102.38	11.7467	-0.841361	5.44669
	102.38	11.7467	-0.847975	5.44669
	102.38	11.7467	-0.875694	5.44669
	102.38	11.7467	-0.904631	5.44669
	102.402	11.7467	-0.894275	5.44669
	102.482	11.6975	-0.85404	5.44669
	102.586	11.5708	-0.828941	5.44669
	102.635	11.5183	-0.83084	5.44669
	102.602	11.6372	-0.840258	5.44669
	102.524	11.7699	-0.84348	5.44669
	102.495	11.7935	-0.841475	5.44669
	102.554	11.7578	-0.847359	5.44669
	102.619	11.7347	-0.867524	5.44669
	102.629	11.7378	-0.87657	5.44669
	102.611	11.7473	-0.857876	5.44669
	102.578	11.7501	-0.836534	5.44669
	102.522	11.748	-0.832609	5.44669
	102.503	11.746	-0.838292	5.44669
	102.558	11.6968	-0.842027	5.44669
	102.617	11.5707	-0.841565	5.44669
	102.627	11.5186	-0.840043	5.44669
	102.611	11.6373	-0.839569	5.44669
	102.601	11.7207	-0.839912	5.44669
	102.602	11.5683	-0.840224	5.44669
	102.607	11.3534	-0.840233	5.44669
	102.608	11.3967	-0.840125	5.44669
	102.607	11.6514	-0.840077	5.44669
	102.606	11.8172	-0.840095	5.44669
	102.606	11.8079	-0.84012	5.44669
	102.606	11.747	-0.840124	5.44669
	102.606	11.725	-0.840117	5.44669
	102.606	11.6884	-0.840112	5.44669
	102.606	11.5254	-0.840113	5.44669
	102.629	11.3473	-0.840115	5.44669
	102.686	11.4094	-0.840115	5.44669
	102.71	11.6097	-0.840115	5.44669
	102.678	11.6398	-0.840115	5.44669
	102.698	11.5763	-0.847985	5.44669
	102.791	11.5873	-0.86827	5.44669
	102.857	11.5238	-0.87666	5.44669
	102.857	11.3314	-0.857648	5.44669
	102.834	11.1985	-0.836407	5.44669
	102.825	11.1994	-0.832636	5.44669
	102.829	11.2451	-0.838349	5.44669
	102.834	11.2637	-0.842041	5.44669
	102.834	11.2551	-0.84155	5.44669
	102.833	11.2449	-0.840032	5.44669
	102.832	11.2437	-0.83957	5.44669
	102.832	11.2468	-0.839916	5.44669
	102.833	11.2486	-0.848096	5.44669
	102.833	11.2482	-0.868387	5.44669
	102.855	11.2474	-0.876669	5.44669
	102.935	11.2472	-0.857611	5.44669
	103.038	11.2474	-0.836387	5.44669
	103.088	11.2476	-0.832642	5.44669
	103.077	11.2476	-0.838358	5.44669
	103.056	11.2475	-0.842043	5.44669
	103.051	11.2475	-0.841548	5.44669
	103.057	11.2475	-0.84003	5.44669
	103.061	11.2475	-0.83957	5.44669
	103.06	11.2475	-0.839917	5.44669
	103.059	11.2475	-0.840225	5.44669
	103.058	11.2475	-0.840232	5.44669
	103.059	11.2475	-0.840124	5.44669
	103.059	11.2475	-0.840077	5.44669
	103.059	11.2475	-0.840096	5.44669
	103.059	11.2475	-0.84012	5.44669
	103.059	11.2475	-0.840124	5.44669
	103.059	11.2475	-0.840117	5.44669
	103.059	11.2475	-0.840112	5.44669
	103.059	11.2475	-0.840113	5.44669
	103.059	11.2475	-0.840115	5.44669
	103.081	11.2475	-0.840115	5.44669
	103.161	11.2475	-0.840115	5.44669
	103.264	11.2475	-0.840115	5.44669
	103.314	11.2475	-0.840115	5.44669
	103.304	11.2475	-0.840115	5.44669
	103.282	11.2475	-0.840115	5.44669
	103.277	11.2475	-0.840115	5.44669
	103.283	11.1983	-0.840115	5.44669
	103.287	11.0715	-0.847985	5.44669
	103.287	11.0191	-0.86827	5.44669
	103.285	11.1379	-0.87666	5.44669
	103.285	11.2707	-0.857648	5.44669
	103.285	11.2942	-0.836407	5.44669
	103.285	11.2585	-0.840507	5.44669
	103.285	11.2355	-0.866504	5.44669
	103.285	11.2385	-0.878586	5.44669
	103.285	11.1988	-0.859084	5.44669
	103.285	11.0257	-0.836323	5.44268
	103.285	10.7952	-0.832091	5.43234
	103.285	10.7329	-0.83815	5.42806
	103.285	10.8828	-0.850022	5.43775
	103.285	10.9826	-0.869823	5.44858
	103.285	10.8751	-0.876586	5.4505
	103.307	10.7302	-0.857066	5.44759
	103.387	10.6975	-0.836189	5.44571
	103.491	10.7337	-0.840623	5.44595
	103.54	10.7603	-0.86663	5.44673
	103.53	10.7585	-0.878598	5.44696
	103.509	10.7483	-0.859044	5.44679
	103.504	10.7446	-0.836303	5.44663
	103.509	10.7467	-0.839967	5.44663
	103.513	10.7489	-0.866315	5.44668
	103.513	10.7491	-0.886569	5.44671
	103.511	10.7484	-0.887354	5.4467
	103.511	10.748	-0.872876	5.44668
	103.534	10.7481	-0.849587	5.44668
	103.591	10.7483	-0.834424	5.44669
	103.637	10.7483	-0.834679	5.44669
	103.663	10.7483	-0.839911	5.44669
	103.707	10.7482	-0.841969	5.44669
	103.746	10.7483	-0.840965	5.44669
	103.751	10.7483	-0.839812	5.44669
	103.74	10.7483	-0.839686	5.44669
	103.734	10.7483	-0.840043	5.44669
	103.735	10.6991	-0.840237	5.44669
	103.738	10.5231	-0.840192	5.44669
	103.739	10.3439	-0.840103	5.44669
	103.738	10.3611	-0.840083	5.44669
	103.738	10.4859	-0.840105	5.44669
	103.76	10.5406	-0.840122	5.44669
	103.84	10.4713	-0.840121	5.44669
	103.943	10.3169	-0.840115	5.44669
	103.993	10.2109	-0.840112	5.44669
	103.982	10.2109	-0.840114	5.44669
	103.961	10.2469	-0.840115	5.44268
	103.956	10.2618	-0.840115	5.43234
	103.962	10.2551	-0.840115	5.42806
	103.966	10.2471	-0.840115	5.43775
	103.966	10.246	-0.840115	5.44858
	103.964	10.2485	-0.840115	5.4505
	103.964	10.2499	-0.847986	5.44759
	103.964	10.2496	-0.86827	5.44571
	103.964	10.249	-0.87666	5.44595
	103.964	10.2488	-0.857648	5.44673
	103.986	10.249	-0.836407	5.44696
	104.044	10.2491	-0.840507	5.44679
	104.068	10.2491	-0.866504	5.44663
	104.014	10.249	-0.878586	5.44663
	103.976	10.249	-0.859084	5.44668
	104.045	10.1998	-0.836323	5.44671
	104.165	10.0731	-0.832091	5.4467
	104.225	9.97144	-0.83815	5.44668
	104.213	9.96348	-0.842152	5.44668
	104.187	9.99461	-0.841667	5.44669
	104.181	9.96103	-0.840041	5.44669
	104.188	9.87887	-0.839532	5.44669
	104.192	9.94575	-0.839897	5.44669
	104.192	10.1155	-0.840231	5.44669
	104.19	10.1315	-0.840241	5.44669
	104.19	10.0728	-0.840126	5.44669
	104.19	10.091	-0.840075	5.44669
	104.19	10.0288	-0.840094	5.44669
	104.213	9.83427	-0.84012	5.44669
	104.292	9.7001	-0.840124	5.44669
	104.396	9.70118	-0.840117	5.44669
	104.446	9.74744	-0.840112	5.44669
	104.435	9.76614	-0.840113	5.44669
	104.414	9.75748	-0.847986	5.44669
	104.409	9.7472	-0.868271	5.44669
	104.414	9.74597	-0.87666	5.44669
	104.418	9.74911	-0.857648	5.44669
	104.418	9.75086	-0.836407	5.44669
	104.417	9.75048	-0.832636	5.44669
	104.416	9.7497	-0.838349	5.44669
	104.416	9.74951	-0.842041	5.44669
	104.417	9.7497	-0.84155	5.44669
	104.417	9.74986	-0.840032	5.44669
	104.439	9.74985	-0.83957	5.44669
	104.496	9.74979	-0.839916	5.44669
	104.542	9.74977	-0.840225	5.44669
	104.546	9.74978	-0.840232	5.44669
	104.51	9.74979	-0.840124	5.44669
	104.467	9.7498	-0.840077	5.44669
	104.503	9.74979	-0.840096	5.44669
	104.606	9.74979	-0.847991	5.44669
	104.671	9.74979	-0.868279	5.44669
	104.667	9.74979	-0.876662	5.44669
	104.643	9.74979	-0.857646	5.44669
	104.634	9.74979	-0.836405	5.44669
	104.639	9.74979	-0.832636	5.44669
	104.644	9.74979	-0.83835	5.44669
	104.645	9.74979	-0.842041	5.44669
	104.643	9.7006	-0.84155	5.44669
	104.642	9.57382	-0.840031	5.44669
	104.643	9.52139	-0.83957	5.44669
	104.643	9.64021	-0.839916	5.44669
	104.643	9.72377	-0.840225	5.44669
	104.643	9.62056	-0.840232	5.44669
	104.643	9.48324	-0.840124	5.44669
	104.665	9.45221	-0.840077	5.44669
	104.745	9.5356	-0.840096	5.44669
	104.849	9.63828	-0.84012	5.44669
	104.898	9.56225	-0.840124	5.44669
	104.888	9.33218	-0.840117	5.44669
	104.866	9.23722	-0.840112	5.44669
	104.861	9.37355	-0.840113	5.44669
	104.867	9.47934	-0.840115	5.44669
	104.871	9.37918	-0.840115	5.44669
	104.871	9.23523	-0.840115	5.44669
	104.869	9.20033	-0.840115	5.44669
	104.869	9.23527	-0.840115	5.44669
	104.869	9.26205	-0.840115	5.44669
	104.869	9.26081	-0.840115	5.44669
	104.869	9.25076	-0.840115	5.44669
	104.869	9.247	-0.840115	5.44669
	104.869	9.24899	-0.840115	5.44669
	104.869	9.25116	-0.840115	5.44669
	104.869	9.25137	-0.840115	5.44669
	104.869	9.25068	-0.840115	5.44669
	104.869	9.25032	-0.840115	5.44669
	104.869	9.25041	-0.840115	5.44669
	104.869	9.25058	-0.840115	5.44669
	104.869	9.25061	-0.840115	5.44669
	104.892	9.25057	-0.847985	5.44669
	104.971	9.25054	-0.86827	5.44669
	105.075	9.25054	-0.87666	5.44669
	105.124	9.25055	-0.857648	5.44669
	105.114	9.25056	-0.836407	5.44669
	105.093	9.25056	-0.832636	5.44669
	105.088	9.25055	-0.838349	5.44669
	105.093	9.25055	-0.842041	5.44669
	105.097	9.25055	-0.84155	5.44669
	105.097	9.25056	-0.840032	5.44669
	105.096	9.25056	-0.83957	5.44669
	105.095	9.25055	-0.839916	5.44669
	105.095	9.20136	-0.840225	5.44669
	105.096	9.07459	-0.848102	5.44669
	105.096	9.02216	-0.86828	5.44669
	105.096	9.14097	-0.876622	5.44669
	105.095	9.27373	-0.857629	5.44669
	105.118	9.29729	-0.836412	5.44669
	105.175	9.2124	-0.832645	5.44669
	105.221	9.06255	-0.838351	5.44669
	105.247	9.01318	-0.842039	5.44669
	105.291	9.0923	-0.841549	5.44669
	105.33	9.10117	-0.840032	5.44669
	105.335	9.02095	-0.83957	5.44669
	105.325	8.97535	-0.839916	5.44669
	105.318	9.03256	-0.840225	5.44669
	105.319	9.12949	-0.840232	5.44669
	105.322	9.06036	-0.840124	5.44669
	105.323	8.83523	-0.840077	5.44669
	105.322	8.69069	-0.847966	5.44669
	105.322	8.69833	-0.868276	5.44669
	105.322	8.75103	-0.876669	5.44669
	105.322	8.77009	-0.85765	5.44669
	105.322	8.75929	-0.836404	5.44669
	105.322	8.74799	-0.832635	5.44669
	105.322	8.74709	-0.838349	5.44669
	105.322	8.75073	-0.842042	5.44669
	105.344	8.75258	-0.841551	5.44669
	105.402	8.75205	-0.840031	5.44268
	105.425	8.75118	-0.83957	5.43234
	105.394	8.751	-0.847787	5.42806
	105.413	8.75123	-0.876252	5.43775
	105.506	8.7514	-0.904932	5.44858
	105.572	8.75138	-0.894203	5.4505
	105.572	8.75132	-0.853903	5.44759
	105.549	8.7513	-0.828909	5.44571
	105.54	8.75131	-0.830876	5.44595
	105.544	8.75132	-0.840284	5.44673
	105.549	8.75132	-0.851349	5.44696
	105.55	8.75132	-0.86962	5.44679
	105.548	8.75132	-0.87603	5.44663
	105.548	8.75132	-0.856904	5.44663
	105.57	8.70213	-0.836319	5.44668
	105.628	8.57535	-0.832864	5.44671
	105.674	8.52292	-0.838475	5.4467
	105.678	8.59255	-0.842013	5.44668
	105.663	8.59853	-0.841494	5.44668
	105.679	8.56966	-0.840018	5.44669
	105.738	8.60358	-0.847455	5.44669
	105.788	8.58649	-0.868082	5.44669
	105.792	8.56069	-0.87677	5.44669
	105.777	8.6041	-0.857761	5.44669
	105.769	8.54071	-0.836415	5.44669
	105.771	8.38596	-0.8326	5.44669
	105.775	8.37501	-0.838331	5.44669
	105.776	8.4304	-0.842046	5.44669
	105.775	8.35989	-0.84943	5.44669
	105.774	8.29521	-0.868189	5.44669
	105.774	8.38912	-0.876112	5.44669
	105.774	8.46663	-0.857448	5.44669
	105.774	8.36975	-0.836517	5.44669
	105.774	8.23722	-0.832754	5.44669
	105.774	8.20595	-0.84623	5.44669
	105.774	8.23835	-0.870159	5.44669
	105.774	8.26277	-0.878076	5.44669
	105.774	8.26145	-0.85757	5.44669
	105.774	8.25221	-0.835871	5.44669
	105.774	8.24881	-0.832439	5.44669
	105.774	8.25066	-0.838457	5.44669
	105.797	8.25265	-0.842156	5.44669
	105.854	8.25282	-0.84156	5.44669
	105.9	8.25219	-0.839995	5.44669
	105.904	8.25186	-0.839551	5.44669
	105.89	8.25195	-0.839921	5.44669
	105.905	8.25211	-0.840234	5.44669
	105.964	8.25214	-0.840234	5.44669
	106.014	8.2521	-0.840122	5.44669
	106.018	8.25207	-0.840076	5.44669
	106.003	8.25207	-0.840096	5.44669
	105.995	8.25208	-0.840121	5.44669
	105.998	8.25209	-0.840124	5.44669
	106.001	8.25208	-0.840117	5.44669
	106.002	8.25208	-0.840112	5.44669
	106.001	8.25208	-0.840113	5.44669
	106	8.25208	-0.840115	5.44669
	106	8.25208	-0.840115	5.44669
	106.001	8.25208	-0.840115	5.44669
	106.001	8.20289	-0.840115	5.44669
	106.001	8.02693	-0.840115	5.44669
	106.001	7.84772	-0.840115	5.44669
	106.001	7.86491	-0.840115	5.44669
	106.001	7.94052	-0.840115	5.44669
	106.001	7.91763	-0.840115	5.44669
	106.001	7.97188	-0.847985	5.44669
	106.001	8.16467	-0.86827	5.44669
	106.023	8.25179	-0.87666	5.44669
	106.103	8.07625	-0.857648	5.44669
	106.206	7.80145	-0.836407	5.44669
	106.256	7.67259	-0.832636	5.44669
	106.245	7.70422	-0.838349	5.44669
	106.224	7.76137	-0.842041	5.44669
	106.219	7.77376	-0.84155	5.44669
	106.225	7.75859	-0.840032	5.44669
	106.229	7.74782	-0.83957	5.44669
	106.229	7.7487	-0.839916	5.44669
	106.227	7.7529	-0.840225	5.44669
	106.226	7.75434	-0.840232	5.44669
	106.227	7.75345	-0.847995	5.44669
	106.227	7.75257	-0.868233	5.44669
	106.227	7.75251	-0.876641	5.44669
	106.227	7.75281	-0.857653	5.44669
	106.227	7.75295	-0.836416	5.44669
	106.227	7.7529	-0.832638	5.44669
	106.227	7.75283	-0.838347	5.44669
	106.227	7.75282	-0.842039	5.44669
	106.227	7.75284	-0.841551	5.44669
	106.227	7.75285	-0.840032	5.44669
	106.227	7.75285	-0.83957	5.44669
	106.227	7.75285	-0.839916	5.44669
	106.249	7.75284	-0.840225	5.44669
	106.307	7.75285	-0.840232	5.44669
	106.353	7.75285	-0.840124	5.44669
	106.356	7.75285	-0.840077	5.44669
	106.342	7.75285	-0.840096	5.44669
	106.358	7.75285	-0.84012	5.44669
	106.417	7.75285	-0.840124	5.44669
	106.466	7.75285	-0.840117	5.44669
	106.471	7.75285	-0.840112	5.44669
	106.456	7.75285	-0.840113	5.44669
	106.448	7.75285	-0.840115	5.44669
	106.45	7.75285	-0.840115	5.44669
	106.476	7.75285	-0.840115	5.44669
	106.534	7.75285	-0.840115	5.44669
	106.557	7.75285	-0.840115	5.44669
	106.525	7.75285	-0.840115	5.44669
	106.522	7.75285	-0.840115	5.44669
	106.558	7.75285	-0.840115	5.44669
	106.578	7.75285	-0.840115	5.44669
	106.574	7.75285	-0.840115	5.44669
	106.588	7.75285	-0.847985	5.44669
	106.643	7.75285	-0.86827	5.44669
	106.691	7.75285	-0.88453	5.44669
	106.697	7.75285	-0.885804	5.44669
	106.682	7.75285	-0.872952	5.44669
	106.675	7.75285	-0.85017	5.44669
	106.676	7.75285	-0.834641	5.44669
	106.68	7.75285	-0.834563	5.44669
	106.681	7.75285	-0.839785	5.44669
	106.68	7.75285	-0.841958	5.44669
	106.679	7.75285	-0.841005	5.44669
	106.679	7.75285	-0.839833	5.44669
	106.68	7.75285	-0.83968	5.44669
	106.68	7.75285	-0.840033	5.44669
	106.68	7.75285	-0.848106	5.44669
	106.68	7.75285	-0.86835	5.44669
	106.68	7.70366	-0.87665	5.44669
	106.68	7.57688	-0.857616	5.44669
	106.68	7.52445	-0.836397	5.44669
	106.68	7.64327	-0.832644	5.44669
	106.68	7.77602	-0.838356	5.44669
	106.68	7.79959	-0.842041	5.44669
	106.702	7.76388	-0.841548	5.44669
	106.782	7.69162	-0.840031	5.44669
	106.885	7.56791	-0.83957	5.44669
	106.935	7.52497	-0.839917	5.44669
	106.924	7.64667	-0.840225	5.44669
	106.903	7.72807	-0.840232	5.44669
	106.898	7.57374	-0.840124	5.44669
	106.881	7.35879	-0.840077	5.44669
	106.828	7.35358	-0.847966	5.44669
	106.804	7.48174	-0.868276	5.44669
	106.856	7.54581	-0.876669	5.44669
	106.893	7.47926	-0.85765	5.44669
	106.847	7.32265	-0.836404	5.44669
	106.807	7.21474	-0.840505	5.44669
	106.851	7.21476	-0.866505	5.44669
	106.912	7.25146	-0.878587	5.44669
	106.927	7.26657	-0.859084	5.44669
	106.912	7.25981	-0.836323	5.44669
	106.901	7.2516	-0.832091	5.44669
	106.901	7.25057	-0.83815	5.44669
	106.906	7.25305	-0.842152	5.44669
	106.907	7.25446	-0.841667	5.44669
	106.907	7.25417	-0.840041	5.44669
	106.928	7.25354	-0.839532	5.44669
	107.008	7.25338	-0.839897	5.44669
	107.111	7.25354	-0.840231	5.44669
	107.161	7.25366	-0.840241	5.44669
	107.151	7.25366	-0.840126	5.44669
	107.129	7.25361	-0.840075	5.44669
	107.124	7.25359	-0.840094	5.44669
	107.13	7.2536	-0.84012	5.44669
	107.134	7.25361	-0.840124	5.44669
	107.134	7.25361	-0.840117	5.44669
	107.132	7.25361	-0.840112	5.44669
	107.132	7.25361	-0.847984	5.44669
	107.132	7.20442	-0.86827	5.44669
	107.132	7.07765	-0.87666	5.44669
	107.132	7.02521	-0.857648	5.44669
	107.132	7.14403	-0.836407	5.44669
	107.132	7.27679	-0.832636	5.44669
	107.132	7.30035	-0.838349	5.44669
	107.132	7.26465	-0.842041	5.44669
	107.132	7.24157	-0.84155	5.44669
	107.132	7.24464	-0.840032	5.44669
	107.132	7.25413	-0.83957	5.44669
	107.132	7.20783	-0.839916	5.44669
	107.132	7.07889	-0.840225	5.44669
	107.154	7.02452	-0.840232	5.44669
	107.234	7.1433	-0.840124	5.44669
	107.338	7.27672	-0.840077	5.44669
	107.387	7.30058	-0.840096	5.44669
	107.377	7.21558	-0.84012	5.44669
	107.356	7.06557	-0.840124	5.44669
	107.351	6.96699	-0.840117	5.44669
	107.356	6.91938	-0.840112	5.44669
	107.36	6.82665	-0.840113	5.44669
	107.36	6.78766	-0.840115	5.44669
	107.358	6.89996	-0.840115	5.44669
	107.358	7.0252	-0.840115	5.44669
	107.358	7.04794	-0.840115	5.44669
	107.359	6.96537	-0.840115	5.44669
	107.359	6.81678	-0.840115	5.44669
	107.358	6.71793	-0.840115	5.44669
	107.358	6.76808	-0.840115	5.44669
	107.381	6.92874	-0.840115	5.44669
	107.46	6.99476	-0.840115	5.44669
	107.564	6.86955	-0.840115	5.44669
	107.614	6.72928	-0.840115	5.44669
	107.603	6.70484	-0.840115	5.44669
	107.582	6.74285	-0.840115	5.44669
	107.577	6.7672	-0.840115	5.44669
	107.582	6.76385	-0.840115	5.44669
	107.587	6.75379	-0.847985	5.44669
	107.586	6.75076	-0.86827	5.44669
	107.585	6.75307	-0.87666	5.44669
	107.584	6.75511	-0.857648	5.44669
	107.584	6.75515	-0.836407	5.44669
	107.585	6.75444	-0.832636	5.44669
	107.585	6.75413	-0.838349	5.44669
	107.585	6.75425	-0.842041	5.44669
	107.585	6.75441	-0.84155	5.44669
	107.585	6.75443	-0.847902	5.44669
	107.585	6.7052	-0.867725	5.44669
	107.585	6.57839	-0.884332	5.44669
	107.585	6.52597	-0.885914	5.44669
	107.585	6.6448	-0.873068	5.44669
	107.585	6.77755	-0.850179	5.44669
	107.585	6.80112	-0.842474	5.44669
	107.585	6.76541	-0.862699	5.44669
	107.585	6.74233	-0.876335	5.44669
	107.585	6.69621	-0.8595	5.44669
	107.585	6.57893	-0.837299	5.44669
	107.607	6.52938	-0.832352	5.44669
	107.687	6.64604	-0.837913	5.44669
	107.768	6.77686	-0.841959	5.44669
	107.738	6.80038	-0.841671	5.44669
	107.624	6.71616	-0.840111	5.44669
	107.575	6.56661	-0.83956	5.44669
	107.661	6.51712	-0.839884	5.44669
	107.791	6.64528	-0.848086	5.44669
	107.849	6.7809	-0.868394	5.44669
	107.833	6.80234	-0.876676	5.44669
	107.806	6.71554	-0.857611	5.44669
	107.801	6.51646	-0.836385	5.44669
	107.808	6.34098	-0.832641	5.44669
	107.813	6.36796	-0.846229	5.44669
	107.813	6.44634	-0.870199	5.44669
	107.811	6.37195	-0.878093	5.44669
	107.81	6.24827	-0.857563	5.44669
	107.811	6.21267	-0.835862	5.44669
	107.811	6.2401	-0.832438	5.44669
	107.833	6.26398	-0.84633	5.44669
	107.891	6.2642	-0.870313	5.44669
	107.914	6.25579	-0.878105	5.44669
	107.861	6.25219	-0.857527	5.44669
	107.823	6.25367	-0.835842	5.44669
	107.892	6.25557	-0.832443	5.44669
	108.012	6.25584	-0.838469	5.44669
	108.072	6.25528	-0.84216	5.44669
	108.038	6.25495	-0.841558	5.44669
	107.955	6.25501	-0.839992	5.44669
	107.924	6.20596	-0.839551	5.44669
	107.985	6.07923	-0.839922	5.44669
	108.05	6.02676	-0.840235	5.44669
	108.06	6.14555	-0.840233	5.44669
	108.042	6.2783	-0.840122	5.44669
	108.031	6.30188	-0.840076	5.44669
	108.033	6.26618	-0.840096	5.44669
	108.038	6.2431	-0.840121	5.44669
	108.039	6.24617	-0.840124	5.44669
	108.038	6.25566	-0.840116	5.44669
	108.037	6.25854	-0.840112	5.44669
	108.037	6.20719	-0.840113	5.44669
	108.037	6.07848	-0.840115	5.44669
	108.037	5.97682	-0.840115	5.44669
	108.037	5.92034	-0.840115	5.44669
	108.037	5.82499	-0.840115	5.44669
	108.037	5.73886	-0.840115	5.44669
	108.037	5.72618	-0.840115	5.44669
	108.06	5.74982	-0.840115	5.44669
	108.117	5.76397	-0.847986	5.44669
	108.163	5.76145	-0.86827	5.44669
	108.189	5.75536	-0.87666	5.44669
	108.232	5.7537	-0.857648	5.44669
	108.271	5.75518	-0.836407	5.44669
	108.277	5.75638	-0.840507	5.44669
	108.244	5.75636	-0.874375	5.44669
	108.18	5.75593	-0.914612	5.44669
	108.158	5.75575	-0.923784	5.44669
	108.214	5.75583	-0.890402	5.44669
	108.275	5.75593	-0.845917	5.44669
	108.285	5.75594	-0.826964	5.44669
	108.268	5.8051	-0.832907	5.44669
	108.258	5.93186	-0.849699	5.44669
	108.26	5.98429	-0.871559	5.44669
	108.286	5.86548	-0.87743	5.44669
	108.367	5.73273	-0.856802	5.44669
	108.47	5.70916	-0.835779	5.44669
	108.519	5.74487	-0.832674	5.44669
	108.508	5.76794	-0.838588	5.44669
	108.487	5.76487	-0.849998	5.44669
	108.482	5.75538	-0.869657	5.44669
	108.488	5.7525	-0.876525	5.44669
	108.492	5.75466	-0.857099	5.44669
	108.491	5.75659	-0.844095	5.44669
	108.49	5.75663	-0.860911	5.44669
	108.489	5.75596	-0.875008	5.44669
	108.49	5.75567	-0.85958	5.44669
	108.49	5.75578	-0.845675	5.44669
	108.49	5.75594	-0.868561	5.44669
	108.49	5.75596	-0.90251	5.44669
	108.49	5.75591	-0.89593	5.44669
	108.49	5.75589	-0.855488	5.44669
	108.49	5.75589	-0.828959	5.44669
	108.49	5.7559	-0.830334	5.44669
	108.49	5.75591	-0.840039	5.44669
	108.49	5.7559	-0.843569	5.44669
	108.49	5.7559	-0.84159	5.44669
	108.49	5.7559	-0.839505	5.44669
	108.49	5.7559	-0.839335	5.44669
	108.49	5.7559	-0.840005	5.44669
	108.49	5.7559	-0.840346	5.44669
	108.49	5.7559	-0.840251	5.44669
	108.512	5.7559	-0.84009	5.44669
	108.57	5.7559	-0.840056	5.44669
	108.616	5.7559	-0.840099	5.44669
	108.619	5.7559	-0.840129	5.44669
	108.583	5.7559	-0.840126	5.44669
	108.518	5.7559	-0.840115	5.44669
	108.474	5.70671	-0.840111	5.44669
	108.496	5.53075	-0.840113	5.44669
	108.569	5.35154	-0.840116	5.44669
	108.599	5.36874	-0.840116	5.44669
	108.542	5.49353	-0.840115	5.44669
	108.501	5.54823	-0.840114	5.44669
	108.57	5.52813	-0.840115	5.44669
	108.69	5.54968	-0.840115	5.44669
	108.751	5.62286	-0.840115	5.44669
	108.739	5.60569	-0.840115	5.44669
	108.713	5.56613	-0.840115	5.44669
	108.707	5.65304	-0.840115	5.44669
	108.713	5.71892	-0.840115	5.44669
	108.718	5.5705	-0.840115	5.44669
	108.718	5.31435	-0.840115	5.44669
	108.716	5.23281	-0.840115	5.44669
	108.716	5.3838	-0.840115	5.44669
	108.716	5.49094	-0.847985	5.44669
	108.716	5.43531	-0.86827	5.44669
	108.716	5.4157	-0.87666	5.44669
	108.716	5.48307	-0.857648	5.44669
	108.716	5.57629	-0.836407	5.44669
	108.716	5.64976	-0.832636	5.44669
	108.716	5.55828	-0.838349	5.44669
	108.716	5.33215	-0.842041	5.44669
	108.716	5.19515	-0.84155	5.44669
	108.716	5.2063	-0.840032	5.44669
	108.738	5.25779	-0.83957	5.44669
	108.796	5.2751	-0.839916	5.44669
	108.82	5.264	-0.840225	5.44669
	108.788	5.25319	-0.840232	5.44669
	108.808	5.3018	-0.840124	5.44669
	108.901	5.43217	-0.840077	5.44669
	108.944	5.48631	-0.840096	5.44669
	108.887	5.36693	-0.84012	5.44669
	108.84	5.23334	-0.840124	5.44669
	108.885	5.20962	-0.840117	5.44669
	108.949	5.24556	-0.840112	5.44669
	108.965	5.26879	-0.840113	5.44669
	108.949	5.2657	-0.840115	5.44669
	108.937	5.25614	-0.840115	5.44669
	108.938	5.25324	-0.840115	5.44669
	108.942	5.25542	-0.840115	5.44669
	108.944	5.25736	-0.840115	5.44669
	108.943	5.2574	-0.840115	5.44669
	108.942	5.25673	-0.840115	5.44669
	108.942	5.25643	-0.840115	5.44669
	108.942	5.25655	-0.840115	5.44669
	108.943	5.2567	-0.840115	5.44669
	108.965	5.25672	-0.840115	5.44669
	109.022	5.25668	-0.840115	5.44669
	109.068	5.25665	-0.840115	5.44669
	109.094	5.25666	-0.840115	5.44669
	109.138	5.25667	-0.840115	5.44669
	109.177	5.25667	-0.840115	5.44669
	109.182	5.25667	-0.840115	5.44669
	109.171	5.20748	-0.840115	5.44669
	109.165	5.0807	-0.840115	5.44669
	109.166	4.97908	-0.840115	5.44669
	109.169	4.97112	-0.840115	5.44669
	109.17	5.00225	-0.840115	5.44669
	109.169	5.01786	-0.840115	5.44669
	109.169	5.06248	-0.840115	5.44669
	109.169	5.18179	-0.840115	5.44669
	109.169	5.2819	-0.840115	5.44669
	109.169	5.29189	-0.840115	5.44669
	109.169	5.21295	-0.840115	5.44669
	109.169	5.02123	-0.840115	5.44669
	109.191	4.79686	-0.840115	5.44669
	109.271	4.69456	-0.840115	5.44669
	109.374	4.71936	-0.847985	5.44669
	109.424	4.76419	-0.86827	5.44669
	109.391	4.77385	-0.87666	5.44669
	109.313	4.76191	-0.857648	5.44669
	109.284	4.75347	-0.844277	5.44669
	109.343	4.75418	-0.860792	5.44669
	109.407	4.75748	-0.874894	5.44669
	109.418	4.75861	-0.859574	5.44669
	109.4	4.75791	-0.837842	5.44669
	109.389	4.75721	-0.832553	5.44669
	109.391	4.75717	-0.837804	5.44669
	109.395	4.7574	-0.841842	5.44669
	109.397	4.75751	-0.841661	5.44669
	109.396	4.75748	-0.840149	5.44669
	109.395	4.75742	-0.84745	5.44669
	109.395	4.75741	-0.868034	5.44669
	109.395	4.75743	-0.876751	5.44669
	109.395	4.75744	-0.85777	5.44669
	109.395	4.75744	-0.836425	5.44669
	109.395	4.75743	-0.832601	5.44669
	109.395	4.75743	-0.846198	5.44669
	109.395	4.75743	-0.8702	5.44669
	109.395	4.75743	-0.878105	5.44669
	109.395	4.75743	-0.857568	5.44669
	109.395	4.75743	-0.835859	5.44669
	109.395	4.75743	-0.832436	5.44669
	109.417	4.75743	-0.83846	5.44669
	109.497	4.75743	-0.842159	5.44669
	109.601	4.75743	-0.84156	5.44669
	109.65	4.75743	-0.839994	5.44669
	109.617	4.75743	-0.83955	5.44669
	109.539	4.75743	-0.839921	5.44669
	109.51	4.75743	-0.840234	5.44669
	109.569	4.70824	-0.840234	5.44669
	109.634	4.58146	-0.840122	5.44669
	109.644	4.52903	-0.840076	5.44669
	109.626	4.64785	-0.840096	5.44669
	109.615	4.73142	-0.840121	5.44669
	109.617	4.6282	-0.840124	5.44669
	109.622	4.49088	-0.840117	5.44669
	109.623	4.41066	-0.840112	5.44669
	109.622	4.36727	-0.840113	5.44669
	109.621	4.41752	-0.840115	5.44669
	109.621	4.46031	-0.840115	5.44669
	109.644	4.36299	-0.840115	5.44669
	109.701	4.24241	-0.840115	5.44669
	109.725	4.21626	-0.840115	5.44669
	109.693	4.24655	-0.840115	5.44669
	109.691	4.26827	-0.840115	5.44669
	109.726	4.26656	-0.840115	5.44669
	109.768	4.25812	-0.840115	5.44669
	109.822	4.25519	-0.840115	5.44669
	109.859	4.25696	-0.840115	5.44669
	109.861	4.30794	-0.840115	5.44669
	109.849	4.43483	-0.840115	5.44669
	109.843	4.48668	-0.840115	5.44669
	109.845	4.36757	-0.840115	5.44669
	109.848	4.23491	-0.840115	5.44669
	109.849	4.21148	-0.840115	5.44669
	109.848	4.24721	-0.840115	5.44669
	109.847	4.27025	-0.847985	5.44669
	109.847	4.26715	-0.876141	5.44669
	109.848	4.25767	-0.904815	5.44669
	109.848	4.25479	-0.894193	5.44669
	109.848	4.25696	-0.85394	5.44669
	109.848	4.25889	-0.836799	5.44669
	109.87	4.25892	-0.859026	5.44669
	109.927	4.25826	-0.87682	5.44669
	109.951	4.25796	-0.86101	5.44669
	109.92	4.25807	-0.837759	5.44669
	109.939	4.25823	-0.832008	5.44669
	110.032	4.25825	-0.837605	5.44669
	110.098	4.25821	-0.841953	5.44669
	110.098	4.25818	-0.841778	5.44669
	110.075	4.25818	-0.840158	5.44669
	110.066	4.2582	-0.839542	5.44669
	110.07	4.2582	-0.839859	5.44669
	110.075	4.2582	-0.840211	5.44669
	110.076	4.25819	-0.840246	5.44669
	110.074	4.25819	-0.840135	5.44669
	110.073	4.25819	-0.840077	5.44669
	110.074	4.20901	-0.840091	5.44669
	110.074	4.03304	-0.847989	5.44669
	110.074	3.85383	-0.86828	5.44669
	110.096	3.92022	-0.876662	5.44669
	110.176	4.17179	-0.857646	5.44669
	110.279	4.32811	-0.836405	5.44669
	110.329	4.26678	-0.832636	5.44669
	110.296	4.03204	-0.83835	5.44669
	110.218	3.78363	-0.842041	5.44669
	110.189	3.68661	-0.84155	5.44669
	110.248	3.72216	-0.840031	5.44669
	110.312	3.76962	-0.83957	5.44669
	110.323	3.77656	-0.839916	5.44669
	110.305	3.76255	-0.848096	5.44669
	110.294	3.8034	-0.876258	5.44669
	110.296	3.93166	-0.904825	5.44669
	110.301	3.98768	-0.894156	5.44669
	110.302	3.86983	-0.853921	5.44669
	110.301	3.73621	-0.828934	5.44669
	110.3	3.71194	-0.83088	5.44669
	110.3	3.74765	-0.840277	5.44669
	110.3	3.77099	-0.843474	5.44669
	110.3	3.76802	-0.841466	5.44669
	110.3	3.75848	-0.839487	5.44669
	110.3	3.75554	-0.839372	5.44669
	110.3	3.7577	-0.840027	5.44669
	110.3	3.75965	-0.840342	5.44669
	110.323	3.7597	-0.840241	5.44669
	110.38	3.75902	-0.840087	5.44669
	110.404	3.75872	-0.840058	5.44669
	110.372	3.75884	-0.840101	5.44669
	110.392	3.75899	-0.840129	5.44669
[truncated: 452 more rows]
