# Supplementary material for: Design of a cosmetic glove stiffness compensation mechanism for toddler-sized hand prostheses
Source: PLoS One. 2017 Aug 11;12(8):e0183233. doi: 10.1371/journal.pone.0183233 (PMC5553851; doi:10.1371/journal.pone.0183233)
Supplement: S1 Dataset — (ZIP) [file pone.0183233.s001.zip › 02 Spring measurements/VST7_1.xlsx]

## Sheet: VST7_1
LabVIEW Measurement
Writer_Version	2
Reader_Version	2
Separator	Tab
Decimal_Separator	.
Multi_Headings	No
X_Columns	No
Time_Pref	Absolute
Operator	localadmin
Date	2013-10-09
Time	00:11:35.972000
***End_of_Header***
Channels	4
Samples	10	10	10	10
Date	2013-10-09	2013-10-09	2013-10-09	2013-10-09
Time	00:12:08.272000	00:12:08.272000	00:12:08.272000	00:12:08.272000
Y_Unit_Label	mm	N	N	Pa
X_Dimension	Time	Time	Time	Time
X0	0	0	0	0
Delta_X	0.01	0.01	0.01	0.01
***End_of_Header***
X_Value	Voltage LVDT (Filtered)	Voltage Load Cell (Filtered)	Voltage Pinch Load Cell (Filtered)	Voltage Pressure (Filtered)	Comment
	112.337	0.264308	-0.883984	5.44669
	112.337	0.264307	-0.885606	5.44669
	112.337	0.264307	-0.873063	5.44669
	112.337	0.264307	-0.850287	5.44669
	112.337	0.264307	-0.83465	5.44669
	112.337	0.264307	-0.834525	5.44669
	112.337	0.264307	-0.839766	5.44669
	112.337	0.264307	-0.841963	5.44669
	112.337	0.264307	-0.841014	5.44669
	112.337	0.264307	-0.839835	5.44669
	112.337	0.264307	-0.839678	5.44669
	112.337	0.264307	-0.840031	5.44669
	112.337	0.264307	-0.840235	5.44669
	112.337	0.264307	-0.840195	5.44669
	112.337	0.264307	-0.840106	5.44669
	112.337	0.264307	-0.840082	5.44669
	112.337	0.264307	-0.840104	5.44669
	112.337	0.264307	-0.840122	5.44669
	112.337	0.264307	-0.840121	5.44669
	112.337	0.264307	-0.840115	5.44669
	112.337	0.215117	-0.840112	5.44669
	112.337	0.088342	-0.840114	5.44669
	112.337	0.03591	-0.840115	5.44669
	112.337	0.154727	-0.840115	5.44669
	112.337	0.287482	-0.840115	5.44669
	112.337	0.311046	-0.840115	5.44669
	112.337	0.275343	-0.840115	5.44669
	112.337	0.252268	-0.840115	5.44669
	112.337	0.255334	-0.840115	5.44669
	112.337	0.264827	-0.840115	5.44669
	112.337	0.267714	-0.840115	5.44669
	112.337	0.265549	-0.840115	5.44669
	112.337	0.263617	-0.840115	5.44669
	112.337	0.263576	-0.840115	5.44669
	112.337	0.264247	-0.840115	5.44669
	112.337	0.264542	-0.840115	5.44669
	112.337	0.264427	-0.840115	5.44669
	112.337	0.264274	-0.840115	5.44669
	112.337	0.264251	-0.840115	5.44669
	112.337	0.264295	-0.840115	5.44669
	112.337	0.264322	-0.840115	5.44669
	112.337	0.264318	-0.840115	5.44669
	112.337	0.264306	-0.840115	5.44669
	112.337	0.264303	-0.847985	5.44669
	112.337	0.264306	-0.86827	5.44669
	112.337	0.264308	-0.87666	5.44669
	112.337	0.264308	-0.857648	5.44669
	112.337	0.264307	-0.836407	5.44669
	112.337	0.264307	-0.832636	5.44669
	112.337	0.264307	-0.838349	5.44669
	112.337	0.264307	-0.842041	5.44669
	112.337	0.264307	-0.84155	5.44669
	112.337	0.264307	-0.840032	5.44669
	112.337	0.264307	-0.83957	5.44669
	112.337	0.264307	-0.839916	5.44669
	112.337	0.264307	-0.840225	5.44669
	112.337	0.264307	-0.840232	5.44669
	112.337	0.264307	-0.840124	5.44669
	112.337	0.264307	-0.840077	5.44669
	112.337	0.264307	-0.840096	5.44669
	112.337	0.264307	-0.84012	5.44669
	112.337	0.264307	-0.840124	5.44669
	112.337	0.264307	-0.840117	5.44669
	112.337	0.264307	-0.840112	5.44669
	112.337	0.264307	-0.840113	5.44669
	112.337	0.264307	-0.840115	5.44669
	112.337	0.264307	-0.840115	5.44669
	112.337	0.264307	-0.840115	5.44669
	112.337	0.264307	-0.840115	5.44669
	112.337	0.264307	-0.840115	5.44669
	112.337	0.264307	-0.840115	5.44669
	112.337	0.264307	-0.840115	5.44669
	112.337	0.264307	-0.840115	5.44669
	112.337	0.264307	-0.840115	5.44669
	112.337	0.264307	-0.840115	5.44669
	112.337	0.215117	-0.840115	5.44669
	112.337	0.088342	-0.840115	5.44669
	112.337	0.03591	-0.840115	5.44669
	112.337	0.154727	-0.840115	5.44669
	112.337	0.287482	-0.840115	5.44669
	112.337	0.311046	-0.840115	5.44669
	112.337	0.275343	-0.840115	5.44669
	112.337	0.252268	-0.840115	5.44669
	112.337	0.255334	-0.840115	5.44669
	112.337	0.264827	-0.840115	5.44669
	112.337	0.267714	-0.840115	5.44669
	112.337	0.265549	-0.840115	5.44669
	112.337	0.263617	-0.840115	5.44669
	112.337	0.263576	-0.840115	5.44669
	112.337	0.264247	-0.840115	5.44669
	112.337	0.215351	-0.840115	5.44669
	112.337	0.088461	-0.840115	5.44669
	112.337	0.035876	-0.840115	5.44669
	112.337	0.154671	-0.840115	5.44669
	112.337	0.28747	-0.840115	5.44669
	112.337	0.311061	-0.840115	5.44669
	112.337	0.275353	-0.840115	5.44669
	112.337	0.252267	-0.840115	5.44669
	112.337	0.25533	-0.840115	5.44669
	112.337	0.264825	-0.840115	5.44669
	112.337	0.267715	-0.840115	5.44669
	112.337	0.26555	-0.840115	5.44669
	112.337	0.263617	-0.840115	5.44669
	112.337	0.263576	-0.840115	5.44669
	112.337	0.264246	-0.840115	5.44669
	112.337	0.264542	-0.840115	5.44669
	112.337	0.264427	-0.840115	5.44669
	112.337	0.264274	-0.840115	5.44669
	112.337	0.264251	-0.840115	5.44669
	112.337	0.264295	-0.840115	5.44669
	112.337	0.264322	-0.840115	5.44669
	112.337	0.264318	-0.840115	5.44669
	112.337	0.264306	-0.840115	5.44669
	112.337	0.264303	-0.840115	5.44669
	112.337	0.264306	-0.840115	5.44669
	112.337	0.215118	-0.840115	5.44669
	112.337	0.088342	-0.840115	5.44669
	112.337	0.03591	-0.840115	5.44669
	112.337	0.105537	-0.840115	5.44669
	112.337	0.111516	-0.840115	5.44669
	112.337	0.082648	-0.840115	5.44669
	112.337	0.165763	-0.840115	5.44669
	112.337	0.275443	-0.840115	5.44669
	112.337	0.302073	-0.840115	5.44669
	112.337	0.275862	-0.840115	5.44669
	112.337	0.255675	-0.840115	5.44669
	112.337	0.256577	-0.840115	5.44669
	112.337	0.264136	-0.840115	5.44669
	112.337	0.266983	-0.840115	5.44669
	112.337	0.265489	-0.840115	5.44669
	112.337	0.214661	-0.840115	5.44669
	112.337	0.087731	-0.840115	5.44669
	112.337	0.035816	-0.840115	5.44669
	112.337	0.154905	-0.840115	5.44669
	112.337	0.28759	-0.840115	5.44669
	112.337	0.311028	-0.840115	5.44669
	112.337	0.275297	-0.840115	5.44669
	112.337	0.252255	-0.840115	5.44669
	112.337	0.255345	-0.840115	5.44669
	112.337	0.264836	-0.840115	5.44669
	112.337	0.267714	-0.840115	5.44669
	112.337	0.265546	-0.840115	5.44669
	112.337	0.263615	-0.840115	5.44669
	112.337	0.263577	-0.840115	5.44669
	112.337	0.264247	-0.840115	5.44669
	112.337	0.264542	-0.840115	5.44669
	112.337	0.264427	-0.840115	5.44669
	112.337	0.264274	-0.840115	5.44669
	112.337	0.264251	-0.840115	5.44669
	112.337	0.264295	-0.847985	5.44669
	112.315	0.264322	-0.86827	5.44669
	112.235	0.264318	-0.87666	5.44669
	112.131	0.264306	-0.865519	5.44669
	112.082	0.264303	-0.864562	5.44669
	112.092	0.264306	-0.869181	5.44669
	112.113	0.264308	-0.855882	5.44669
	112.118	0.264308	-0.846204	5.44669
	112.113	0.264307	-0.862227	5.44669
	112.109	0.264307	-0.882681	5.44669
	112.109	0.264307	-0.887185	5.44669
	112.111	0.313497	-0.874188	5.44669
	112.111	0.440273	-0.858068	5.44669
	112.111	0.541895	-0.862368	5.44669
	112.11	0.599043	-0.870918	5.44669
	112.11	0.694686	-0.857391	5.44669
	112.111	0.829892	-0.838348	5.44669
	112.111	0.969196	-0.833542	5.44669
	112.111	1.04715	-0.838039	5.44669
	112.111	1.0902	-0.841589	5.44669
	112.111	1.18839	-0.841472	5.44669
	112.088	1.28049	-0.840159	5.44669
	112.008	1.29466	-0.847522	5.44669
	111.905	1.31872	-0.86806	5.44669
	111.878	1.43019	-0.876737	5.44669
	111.946	1.53438	-0.857755	5.44669
	111.99	1.59805	-0.836424	5.44669
	111.942	1.69551	-0.832606	5.44669
	111.876	1.77997	-0.846201	5.44669
	111.861	1.7912	-0.870199	5.44669
	111.878	1.76754	-0.878103	5.44669
	111.89	1.75391	-0.857567	5.44669
	111.889	1.75665	-0.83586	5.44669
	111.862	1.76265	-0.832436	5.44669
	111.781	1.76419	-0.838459	5.44669
	111.7	1.7627	-0.842159	5.44669
	111.709	1.76153	-0.84156	5.44669
	111.743	1.76157	-0.839994	5.44669
	111.71	1.762	-0.83955	5.44669
	111.655	1.76217	-0.839921	5.44669
	111.639	1.76208	-0.840234	5.44669
	111.651	1.76199	-0.840234	5.44669
	111.662	1.76198	-0.840122	5.44669
	111.662	1.76201	-0.840076	5.44669
	111.658	1.81122	-0.840096	5.44669
	111.657	1.93799	-0.840121	5.44669
	111.657	1.99041	-0.840124	5.44669
	111.658	1.92078	-0.840117	5.44669
	111.658	1.96399	-0.840112	5.44669
	111.658	2.16883	-0.840113	5.44669
	111.658	2.26492	-0.847986	5.44669
	111.636	2.13805	-0.868271	5.44669
	111.578	2.03581	-0.87666	5.44669
	111.532	2.1341	-0.857648	5.44669
	111.506	2.22682	-0.836407	5.44669
	111.463	2.13474	-0.840507	5.44669
	111.424	2.04802	-0.866505	5.44669
	111.418	2.1404	-0.878586	5.44669
	111.429	2.27431	-0.859084	5.44669
	111.435	2.30776	-0.836323	5.44669
	111.434	2.27579	-0.832091	5.44669
	111.431	2.29995	-0.83815	5.44669
	111.431	2.42765	-0.842152	5.44669
	111.431	2.44018	-0.841667	5.44669
	111.432	2.19815	-0.840041	5.44669
	111.432	2.01115	-0.839532	5.44669
	111.432	2.10438	-0.839897	5.44669
	111.432	2.27264	-0.840231	5.44669
	111.432	2.31991	-0.840241	5.44669
	111.409	2.28148	-0.840126	5.44669
	111.352	2.24883	-0.840075	5.44669
	111.328	2.24885	-0.840094	5.44669
	111.36	2.26047	-0.84012	5.44669
	111.34	2.26533	-0.840124	5.44669
	111.247	2.26324	-0.840117	5.44669
	111.181	2.26063	-0.840112	5.44669
	111.181	2.26029	-0.840113	5.44669
	111.204	2.26107	-0.840115	5.44669
	111.213	2.26152	-0.840115	5.44669
	111.209	2.26143	-0.840115	5.44669
	111.204	2.31042	-0.840115	5.44669
	111.203	2.43715	-0.840115	5.44669
	111.205	2.53882	-0.840115	5.44669
	111.206	2.54681	-0.840115	5.44669
	111.206	2.46649	-0.840115	5.44669
	111.205	2.37328	-0.840115	5.44669
	111.205	2.403	-0.840115	5.44669
	111.205	2.50414	-0.840115	5.44669
	111.205	2.59393	-0.847985	5.44669
	111.205	2.70315	-0.86827	5.44669
	111.205	2.73402	-0.87666	5.44669
	111.205	2.61245	-0.857648	5.44669
	111.183	2.5354	-0.836407	5.44669
	111.126	2.64232	-0.832636	5.44669
	111.08	2.77888	-0.838349	5.44669
	111.076	2.80828	-0.842041	5.44669
	111.112	2.77366	-0.84155	5.44669
	111.155	2.74897	-0.840032	5.44669
	111.141	2.75097	-0.83957	5.44669
	111.095	2.76059	-0.839916	5.44669
	111.055	2.76391	-0.840225	5.44669
	111.005	2.76188	-0.848102	5.44669
	110.969	2.75985	-0.86828	5.44669
	110.966	2.75972	-0.876622	5.44669
	110.978	2.76039	-0.8655	5.44669
	110.983	2.76072	-0.864567	5.44669
	110.981	2.76062	-0.877061	5.44669
	110.956	2.76046	-0.88404	5.44669
	110.898	2.76043	-0.882746	5.44669
	110.875	2.76047	-0.879759	5.44669
	110.907	2.7605	-0.871103	5.44669
	110.91	2.7605	-0.851552	5.44669
	110.874	2.76049	-0.835878	5.44669
	110.832	2.76048	-0.83459	5.44669
	110.779	2.76049	-0.847227	5.44669
	110.741	2.76049	-0.869924	5.44669
	110.74	2.80968	-0.877623	5.44669
	110.752	2.98564	-0.857464	5.44669
	110.757	3.16485	-0.835987	5.44669
	110.755	3.14765	-0.832526	5.44669
	110.73	3.02286	-0.838452	5.44669
	110.65	2.96816	-0.849994	5.44669
	110.547	3.03745	-0.869704	5.44669
	110.498	3.19187	-0.876546	5.44669
	110.508	3.29789	-0.864962	5.44669
	110.529	3.29786	-0.864369	5.44669
	110.534	3.26182	-0.869298	5.44669
	110.529	3.247	-0.856	5.44669
	110.525	3.25364	-0.838341	5.44669
	110.525	3.2617	-0.834033	5.44669
	110.526	3.26271	-0.838247	5.44669
	110.527	3.26027	-0.841502	5.44669
	110.527	3.25889	-0.841361	5.44669
	110.526	3.25918	-0.840144	5.44669
	110.504	3.25979	-0.839684	5.44669
	110.424	3.25995	-0.839924	5.44669
	110.321	3.25979	-0.840188	5.44669
	110.271	3.25967	-0.840213	5.44669
	110.282	3.30887	-0.84013	5.44669
	110.303	3.43569	-0.840086	5.44669
	110.308	3.48814	-0.840097	5.44669
	110.302	3.36931	-0.840118	5.44669
	110.298	3.28574	-0.840122	5.44669
	110.299	3.43814	-0.840117	5.44669
	110.3	3.70224	-0.840113	5.44669
	110.278	3.8349	-0.840113	5.44669
	110.221	3.80865	-0.840115	5.44669
	110.174	3.70323	-0.840115	5.44669
	110.171	3.56253	-0.840115	5.44669
	110.207	3.52431	-0.840115	5.44669
	110.272	3.65403	-0.840115	5.44669
	110.293	3.78631	-0.840115	5.44669
	110.214	3.80579	-0.840115	5.44669
	110.096	3.76855	-0.840115	5.44669
	110.04	3.74628	-0.840115	5.44669
	110.053	3.75023	-0.840115	5.44669
	110.077	3.75981	-0.840115	5.44669
	110.083	3.76242	-0.840115	5.4507
	110.054	3.7601	-0.840115	5.46104
	109.992	3.75821	-0.840115	5.46531
	109.946	3.75824	-0.840115	5.45562
	109.922	3.75892	-0.840115	5.4448
	109.902	3.7592	-0.840115	5.44287
	109.92	3.75907	-0.840115	5.44579
	109.938	3.75892	-0.840115	5.44767
	109.894	3.7589	-0.840115	5.44742
	109.841	3.75895	-0.840115	5.44664
	109.829	3.75897	-0.840115	5.44641
	109.842	3.75897	-0.840115	5.44658
	109.852	3.75896	-0.840115	5.44674
	109.851	3.75895	-0.847985	5.44675
	109.825	3.75896	-0.86827	5.44669
	109.767	3.75896	-0.87666	5.44667
	109.721	3.75896	-0.857648	5.44668
	109.696	3.75896	-0.844277	5.44669
	109.653	3.80815	-0.860792	5.44669
	109.614	3.93492	-0.874894	5.44669
	109.608	3.98736	-0.859574	5.44669
	109.619	3.86854	-0.837842	5.44669
	109.625	3.73578	-0.832553	5.44669
	109.624	3.71222	-0.837804	5.44669
	109.621	3.79711	-0.841842	5.44669
	109.62	3.94696	-0.841661	5.44669
	109.621	3.99633	-0.840149	5.44669
	109.622	3.86802	-0.839579	5.44669
	109.622	3.78157	-0.839878	5.44669
	109.621	3.88694	-0.840206	5.44669
	109.621	3.97701	-0.840237	5.44669
	109.621	3.9305	-0.840133	5.44669
	109.621	3.96997	-0.840079	5.44669
	109.621	4.16502	-0.847964	5.44669
	109.599	4.30753	-0.868274	5.44669
	109.519	4.30975	-0.876669	5.44669
	109.416	4.2619	-0.857651	5.44669
	109.388	4.19218	-0.836404	5.44669
	109.456	4.07386	-0.832634	5.44669
	109.524	4.03227	-0.838349	5.44669
	109.532	4.15263	-0.849912	5.44669
	109.49	4.28217	-0.869706	5.44669
	109.422	4.30384	-0.876576	5.44669
	109.378	4.26849	-0.857103	5.44669
	109.379	4.24623	-0.836208	5.44669
	109.395	4.24952	-0.832747	5.44669
	109.4	4.25881	-0.838466	5.44669
	109.397	4.26154	-0.842051	5.44669
	109.394	4.25938	-0.841513	5.44669
	109.394	4.2575	-0.840012	5.44669
	109.395	4.25748	-0.839575	5.44669
	109.395	4.25814	-0.839925	5.44669
	109.395	4.25843	-0.840227	5.44669
	109.395	4.25831	-0.840229	5.44669
	109.395	4.25816	-0.840123	5.44669
	109.395	4.25814	-0.840077	5.44669
	109.395	4.25818	-0.840096	5.44669
	109.395	4.3074	-0.84012	5.44669
	109.395	4.43417	-0.840124	5.44669
	109.395	4.48659	-0.840117	5.44669
	109.373	4.41696	-0.840112	5.44669
	109.293	4.46017	-0.840113	5.44669
	109.189	4.66501	-0.840115	5.44669
	109.14	4.81029	-0.840115	5.44669
	109.15	4.761	-0.840115	5.44669
	109.171	4.58442	-0.840115	5.44669
	109.176	4.51146	-0.840115	5.44669
	109.171	4.63943	-0.840115	5.44669
	109.167	4.73413	-0.840115	5.44669
	109.167	4.63234	-0.840115	5.44669
	109.169	4.54083	-0.840115	5.44669
	109.169	4.58547	-0.840115	5.44669
	109.169	4.59492	-0.840115	5.44669
	109.169	4.57639	-0.840115	5.44669
	109.146	4.6626	-0.840115	5.44669
	109.089	4.7699	-0.840115	5.44669
	109.043	4.79444	-0.840115	5.44669
	109.039	4.76819	-0.840115	5.44669
	109.053	4.74874	-0.840115	5.44669
	109.038	4.74996	-0.840115	5.44669
	108.979	4.75739	-0.840115	5.44268
	108.929	4.76007	-0.840115	5.43234
	108.925	4.75855	-0.840115	5.42806
	108.94	4.75696	-0.840115	5.43775
	108.948	4.75684	-0.840115	5.44858
	108.946	4.75735	-0.847985	5.4505
	108.942	4.75761	-0.86827	5.44759
	108.941	4.75753	-0.87666	5.44571
	108.942	4.75741	-0.857648	5.44595
	108.943	4.75739	-0.836407	5.44673
	108.943	4.75742	-0.832636	5.44696
	108.92	4.75744	-0.838349	5.44679
	108.84	4.75744	-0.849912	5.44663
	108.737	4.75743	-0.877577	5.44663
	108.687	4.75743	-0.912603	5.44668
	108.698	4.80662	-0.929674	5.44671
	108.719	4.9334	-0.918442	5.4467
	108.724	5.03502	-0.883117	5.44668
	108.718	5.04298	-0.844813	5.44668
	108.714	5.01184	-0.829098	5.44669
	108.715	5.04543	-0.834195	5.44669
	108.716	5.17677	-0.841609	5.44669
	108.717	5.28586	-0.842854	5.44669
	108.716	5.24614	-0.840732	5.44669
	108.716	5.03701	-0.8394	5.44669
	108.716	4.84082	-0.839596	5.44669
	108.716	4.91191	-0.840151	5.44669
	108.694	5.1715	-0.840315	5.44669
	108.614	5.32951	-0.840185	5.44669
	108.511	5.31523	-0.840073	5.44669
	108.483	5.25495	-0.840072	5.44669
	108.551	5.23508	-0.840112	5.44669
	108.596	5.24822	-0.840129	5.44669
	108.547	5.2608	-0.840122	5.44669
	108.482	5.2614	-0.840113	5.44669
	108.467	5.25718	-0.840111	5.44669
	108.483	5.2552	-0.840114	5.44669
	108.495	5.25587	-0.847986	5.44669
	108.494	5.25685	-0.868271	5.44669
	108.49	5.25703	-0.87666	5.44669
	108.488	5.25675	-0.857648	5.44669
	108.489	5.25657	-0.836407	5.44669
	108.49	5.30579	-0.832636	5.44669
	108.49	5.48183	-0.838349	5.44669
	108.49	5.66106	-0.842041	5.44669
	108.49	5.59465	-0.84155	5.44669
	108.49	5.34307	-0.840032	5.44669
	108.468	5.18675	-0.84744	5.44669
	108.388	5.24808	-0.868071	5.44669
	108.284	5.48283	-0.87677	5.44669
	108.235	5.73123	-0.857765	5.44669
	108.245	5.82825	-0.836416	5.44669
	108.266	5.74351	-0.832599	5.44669
	108.271	5.56927	-0.83833	5.44669
	108.244	5.5099	-0.842046	5.44669
	108.182	5.64273	-0.841559	5.44669
	108.158	5.78383	-0.840033	5.44669
	108.192	5.80591	-0.839567	5.44669
	108.173	5.76662	-0.847785	5.44669
	108.079	5.74257	-0.868381	5.44669
	108.013	5.7465	-0.876777	5.44669
	108.013	5.7567	-0.857658	5.44669
	108.036	5.75958	-0.836369	5.44669
	108.045	5.75716	-0.832617	5.44669
	108.041	5.75512	-0.838354	5.44669
	108.036	5.75513	-0.84205	5.44669
	108.035	5.75586	-0.841552	5.44669
	108.037	5.75616	-0.840029	5.44669
	108.038	5.75603	-0.839568	5.44669
	108.038	5.75586	-0.839916	5.44669
	108.015	5.75584	-0.840226	5.44669
	107.935	5.75589	-0.840232	5.44669
	107.832	5.75592	-0.840124	5.44669
	107.782	5.75591	-0.840077	5.44669
	107.793	5.7559	-0.840096	5.44669
	107.814	5.7559	-0.84012	5.44669
	107.819	5.80509	-0.840124	5.44669
	107.813	5.93187	-0.840117	5.44669
	107.809	5.9843	-0.840112	5.44669
	107.809	5.86548	-0.840113	5.44669
	107.811	5.73273	-0.840115	5.44669
	107.812	5.75835	-0.840115	5.44669
	107.811	5.92083	-0.840115	5.44669
	107.811	6.04553	-0.840115	5.44669
	107.811	6.05042	-0.840115	5.44669
	107.789	5.96061	-0.840115	5.44669
	107.731	5.81534	-0.840115	5.44669
	107.685	5.76964	-0.840115	5.44669
	107.659	5.94705	-0.840115	5.44669
	107.616	6.20812	-0.840115	5.44669
	107.577	6.33062	-0.840115	5.44669
	107.571	6.30119	-0.840115	5.44669
	107.582	6.24724	-0.840115	5.44669
	107.588	6.2354	-0.840115	5.44669
	107.587	6.24967	-0.840115	5.44669
	107.584	6.25986	-0.840115	5.44669
	107.584	6.25906	-0.847985	5.44669
	107.584	6.2551	-0.86827	5.44669
	107.585	6.25373	-0.87666	5.44669
	107.585	6.25456	-0.857648	5.44669
	107.585	6.2554	-0.836407	5.44669
	107.585	6.25545	-0.832636	5.44669
	107.585	6.25518	-0.838349	5.44669
	107.585	6.25504	-0.842041	5.44669
	107.585	6.25509	-0.84155	5.44669
	107.585	6.25515	-0.840032	5.44669
	107.585	6.25516	-0.83957	5.44669
	107.585	6.25514	-0.839916	5.44669
	107.585	6.25513	-0.840225	5.44669
	107.585	6.25513	-0.840232	5.44669
	107.585	6.30433	-0.840124	5.44669
	107.585	6.43111	-0.840077	5.44669
	107.585	6.48354	-0.840096	5.44669
	107.585	6.36472	-0.84012	5.44669
	107.585	6.23196	-0.840124	5.44669
	107.585	6.2084	-0.840117	5.44669
	107.585	6.2441	-0.840112	5.44669
	107.585	6.26718	-0.840113	5.44669
	107.585	6.3133	-0.840115	5.44669
	107.562	6.47978	-0.840115	5.44669
	107.483	6.70528	-0.840115	5.44669
	107.401	6.81703	-0.847985	5.44669
	107.432	6.79579	-0.86827	5.44669
	107.523	6.6999	-0.87666	5.44669
	107.514	6.51223	-0.857648	5.44669
	107.405	6.34476	-0.836407	5.44669
	107.329	6.42024	-0.832636	5.44669
	107.33	6.67144	-0.838349	5.44669
	107.357	6.82438	-0.842041	5.44669
	107.368	6.81095	-0.84155	5.44669
	107.363	6.75284	-0.840032	5.44669
	107.357	6.73356	-0.83957	5.44669
	107.356	6.7462	-0.839916	5.44669
	107.358	6.75834	-0.840225	5.44669
	107.359	6.75894	-0.840232	5.44669
	107.359	6.75488	-0.847995	5.44669
	107.358	6.75296	-0.868233	5.44669
	107.358	6.7536	-0.876641	5.44669
	107.358	6.75455	-0.857653	5.44669
	107.358	6.75472	-0.836416	5.44669
	107.358	6.75446	-0.832638	5.44669
	107.336	6.75429	-0.838347	5.44669
	107.279	6.75431	-0.842039	5.44669
	107.255	6.75438	-0.841551	5.44669
	107.309	6.7544	-0.840032	5.44669
	107.347	6.75438	-0.83957	5.44669
	107.3	6.75437	-0.839916	5.44669
	107.238	6.75437	-0.848096	5.44669
	107.201	6.75437	-0.868387	5.44669
	107.159	6.75438	-0.876669	5.44669
	107.125	6.75437	-0.857611	5.44669
	107.12	6.75437	-0.836387	5.44669
	107.152	6.75437	-0.832642	5.44669
	107.215	6.75437	-0.838358	5.44669
	107.238	6.75437	-0.842043	5.44669
	107.182	6.75437	-0.841548	5.44669
	107.121	6.75437	-0.84003	5.44669
	107.111	6.75437	-0.83957	5.44669
	107.127	6.75437	-0.839917	5.44669
	107.138	6.75437	-0.840225	5.44669
	107.114	6.75437	-0.840232	5.44669
	107.052	6.75437	-0.840124	5.44669
	107.005	6.75437	-0.840077	5.44669
	107.002	6.75437	-0.840096	5.44669
	107.017	6.80356	-0.847991	5.44669
	107.002	6.93034	-0.868279	5.44669
	106.942	6.98277	-0.876662	5.44669
	106.892	6.91315	-0.857646	5.44669
	106.888	6.95636	-0.836405	5.44669
	106.903	7.112	-0.832636	5.44669
	106.911	7.13051	-0.83835	5.44669
	106.909	7.07797	-0.842041	5.44669
	106.905	7.14699	-0.84155	5.44669
	106.905	7.25921	-0.840031	5.44669
	106.905	7.24274	-0.83957	5.44669
	106.906	7.0914	-0.839916	5.44669
	106.906	6.96812	-0.840225	5.44669
	106.906	6.95986	-0.840232	5.44669
	106.906	7.04776	-0.840124	5.44669
	106.906	7.19342	-0.840077	5.44669
	106.906	7.28916	-0.840096	5.44669
	106.906	7.28793	-0.84012	5.44669
	106.906	7.25504	-0.840124	5.44669
	106.906	7.24196	-0.847987	5.44669
	106.906	7.24822	-0.868268	5.44669
	106.906	7.25549	-0.876658	5.44669
	106.906	7.25631	-0.857648	5.44669
	106.884	7.25408	-0.836407	5.44669
	106.826	7.25284	-0.832637	5.44669
	106.78	7.25312	-0.838349	5.44669
	106.754	7.25368	-0.842041	5.44669
	106.711	7.25381	-0.84155	5.44669
	106.672	7.25367	-0.840032	5.44669
	106.666	7.25356	-0.83957	5.44669
	106.677	7.25357	-0.839916	5.44669
	106.683	7.25361	-0.840225	5.44669
	106.682	7.25363	-0.840232	5.44669
	106.679	7.25362	-0.840124	5.44669
	106.679	7.25361	-0.840077	5.44669
	106.679	7.25361	-0.840096	5.44669
	106.68	7.25361	-0.84012	5.44669
	106.68	7.25361	-0.840124	5.44669
	106.68	7.25361	-0.840117	5.44669
	106.679	7.25361	-0.840112	5.44669
	106.68	7.25361	-0.840113	5.44669
	106.68	7.25361	-0.840115	5.44669
	106.68	7.25361	-0.840115	5.44669
	106.68	7.3028	-0.840115	5.44669
	106.68	7.42958	-0.840115	5.44669
	106.68	7.48201	-0.840115	5.44669
	106.68	7.36319	-0.840115	5.44669
	106.68	7.23044	-0.840115	5.44669
	106.68	7.20687	-0.840115	5.44669
	106.68	7.24258	-0.840115	5.44669
	106.657	7.26565	-0.840115	5.44669
	106.6	7.31177	-0.840115	5.44669
	106.554	7.47825	-0.840115	5.44669
	106.55	7.70376	-0.840115	5.44669
	106.564	7.76631	-0.840115	5.44669
	106.549	7.61829	-0.840115	5.44669
	106.489	7.51916	-0.840115	5.44669
	106.44	7.62627	-0.840115	5.44669
	106.436	7.77077	-0.840115	5.44669
	106.451	7.80342	-0.840115	5.44669
	106.458	7.76736	-0.840115	5.44669
	106.456	7.7409	-0.840115	5.44669
	106.43	7.74268	-0.840115	5.44669
	106.372	7.75283	-0.840115	5.44669
	106.327	7.75645	-0.840115	5.44669
	106.302	7.75436	-0.847985	5.44669
	106.258	7.7522	-0.86827	5.44669
	106.219	7.75204	-0.87666	5.44669
	106.213	7.75274	-0.857648	5.44669
	106.224	7.75309	-0.836407	5.44669
	106.231	7.75299	-0.840507	5.44669
	106.229	7.75282	-0.866504	5.44669
	106.227	7.75279	-0.878586	5.44669
	106.226	7.75283	-0.859084	5.44669
	106.227	7.75286	-0.836323	5.44669
	106.227	7.75286	-0.832091	5.44669
	106.227	7.75285	-0.83815	5.44669
	106.227	7.75284	-0.842152	5.44669
	106.227	7.75284	-0.841667	5.44669
	106.227	7.75285	-0.840041	5.44669
	106.227	7.75285	-0.839532	5.44669
	106.227	7.75285	-0.839897	5.44669
	106.227	7.75285	-0.840231	5.44669
	106.227	7.75285	-0.840241	5.44669
	106.227	7.75285	-0.840126	5.44669
	106.205	7.75285	-0.840075	5.44669
	106.147	7.75285	-0.840094	5.44669
	106.123	7.75285	-0.84012	5.44669
	106.155	7.75285	-0.840124	5.44669
	106.135	7.75285	-0.840117	5.44669
	106.043	7.75285	-0.840112	5.44669
	105.977	7.75285	-0.840113	5.44669
	105.977	7.75285	-0.840115	5.44669
	105.999	7.75285	-0.847986	5.44669
	106.009	7.75285	-0.86827	5.44669
	106.004	7.80204	-0.87666	5.44669
	105.999	7.92881	-0.857648	5.44669
	105.999	7.98124	-0.844277	5.44669
	106	7.86243	-0.860792	5.44669
	106.001	7.72967	-0.874894	5.44669
	106.001	7.70611	-0.859574	5.44669
	105.978	7.791	-0.837842	5.44669
	105.921	7.99004	-0.832553	5.44669
	105.897	8.21537	-0.837804	5.44669
	105.951	8.31546	-0.841842	5.44669
	105.989	8.2894	-0.841661	5.44669
	105.942	8.19563	-0.840149	5.44669
	105.88	8.01057	-0.839579	5.44669
	105.866	7.79425	-0.839878	5.44669
	105.904	7.69297	-0.840206	5.44669
	105.95	7.76452	-0.840237	5.44669
	105.916	7.93474	-0.840133	5.44669
	105.811	7.99712	-0.840079	5.44669
	105.746	7.86698	-0.840093	5.44669
	105.75	7.77513	-0.840118	5.44669
	105.775	7.92808	-0.840124	5.44669
	105.783	8.19536	-0.840117	5.44669
	105.778	8.32915	-0.840113	5.44669
	105.773	8.25306	-0.840113	5.44669
	105.772	8.06938	-0.840115	5.44669
	105.774	8.00297	-0.847986	5.44669
	105.775	8.13621	-0.868271	5.44669
	105.775	8.27998	-0.87666	5.44669
	105.774	8.30304	-0.857648	5.44669
	105.774	8.2632	-0.836407	5.44669
	105.774	8.23858	-0.832636	5.44669
	105.774	8.24247	-0.838349	5.44669
	105.774	8.25285	-0.842041	5.44669
	105.774	8.25582	-0.84155	5.44669
	105.774	8.25338	-0.840032	5.44669
	105.774	8.2513	-0.83957	5.44669
	105.774	8.25129	-0.839916	5.44669
	105.774	8.25203	-0.840225	5.44669
	105.752	8.25234	-0.840232	5.44669
	105.672	8.25221	-0.840124	5.44669
	105.569	8.25204	-0.840077	5.44669
	105.541	8.25202	-0.840096	5.44669
	105.609	8.25207	-0.84012	5.44669
	105.654	8.2521	-0.840124	5.44669
	105.605	8.25209	-0.840117	5.44669
	105.54	8.25208	-0.840112	5.44669
	105.525	8.25208	-0.840113	5.44669
	105.542	8.25208	-0.840115	5.44669
	105.554	8.25208	-0.840115	5.44669
	105.553	8.25208	-0.840115	5.44669
	105.548	8.25208	-0.840115	5.44669
	105.546	8.25208	-0.840115	5.44669
	105.547	8.25208	-0.840115	5.44669
	105.548	8.25208	-0.840115	5.44669
	105.548	8.30127	-0.840115	5.44669
	105.548	8.47724	-0.840115	5.44669
	105.548	8.65644	-0.840115	5.44669
	105.548	8.59006	-0.840115	5.44669
	105.548	8.38768	-0.840115	5.44669
	105.548	8.35814	-0.840115	5.44669
	105.526	8.42271	-0.840115	5.44669
	105.446	8.36267	-0.840115	5.44669
	105.365	8.29911	-0.840115	5.44669
	105.395	8.38976	-0.840115	5.44669
	105.487	8.51471	-0.840115	5.44669
	105.478	8.54502	-0.840115	5.44669
	105.369	8.46573	-0.840115	5.44669
	105.292	8.31583	-0.840115	5.44669
	105.294	8.21526	-0.840115	5.44669
	105.321	8.26516	-0.840115	5.44669
	105.331	8.47551	-0.840115	5.44669
	105.326	8.7178	-0.840115	5.44669
	105.32	8.82093	-0.840115	5.44669
	105.32	8.79011	-0.840115	5.44669
	105.321	8.74246	-0.840115	5.44669
	105.322	8.73376	-0.840115	5.44669
	105.322	8.7471	-0.840115	5.44268
	105.322	8.75579	-0.840115	5.43234
	105.299	8.75469	-0.840115	5.42806
	105.22	8.75114	-0.840115	5.43775
	105.116	8.75005	-0.847985	5.44858
	105.067	8.75085	-0.86827	5.4505
	105.077	8.75157	-0.87666	5.44759
	105.098	8.75159	-0.857648	5.44571
	105.103	8.80053	-0.836407	5.44595
	105.098	8.9272	-0.832636	5.44673
	105.094	8.97967	-0.838349	5.44696
	105.094	8.9101	-0.842041	5.44679
	105.095	8.95332	-0.84155	5.44663
	105.096	9.10895	-0.840032	5.44663
	105.096	9.07826	-0.83957	5.44668
	105.073	8.84976	-0.839916	5.44671
	104.993	8.69038	-0.840225	5.4467
	104.89	8.74222	-0.840232	5.44668
	104.84	8.97407	-0.840124	5.44668
	104.851	9.22464	-0.847948	5.44669
	104.872	9.32359	-0.868251	5.44669
	104.877	9.28808	-0.876665	5.44669
	104.871	9.23995	-0.857657	5.44669
	104.867	9.23272	-0.836409	5.44669
	104.868	9.24684	-0.832634	5.44669
	104.869	9.25534	-0.838347	5.44669
	104.87	9.25388	-0.842041	5.44669
	104.869	9.25025	-0.841551	5.44669
	104.869	9.24924	-0.840032	5.44669
	104.869	9.25011	-0.839569	5.44669
	104.869	9.25084	-0.839916	5.44669
	104.869	9.25083	-0.840225	5.44669
	104.869	9.25057	-0.840232	5.44669
	104.869	9.25046	-0.840124	5.44669
	104.869	9.25051	-0.840077	5.44669
	104.869	9.25057	-0.840096	5.44669
	104.869	9.25058	-0.84012	5.44669
	104.869	9.25056	-0.840124	5.44669
	104.869	9.25055	-0.840117	5.44669
	104.869	9.25055	-0.840112	5.44669
	104.869	9.25056	-0.840113	5.44669
	104.847	9.25056	-0.840115	5.44669
	104.767	9.25056	-0.840115	5.44669
	104.664	9.25055	-0.840115	5.44669
	104.614	9.25055	-0.840115	5.44669
	104.624	9.25055	-0.840115	5.44669
	104.646	9.25055	-0.840115	5.44669
	104.651	9.25055	-0.840115	5.44669
	104.645	9.25055	-0.840115	5.44669
	104.641	9.25055	-0.840115	5.44669
	104.641	9.25055	-0.840115	5.44669
	104.643	9.25055	-0.840115	5.44669
	104.643	9.25055	-0.840115	5.44669
	104.643	9.29974	-0.840115	5.44669
	104.643	9.42652	-0.840115	5.44669
	104.643	9.47895	-0.840115	5.44669
	104.643	9.40933	-0.840115	5.44669
	104.643	9.45253	-0.840115	5.44669
	104.643	9.60818	-0.840115	5.44669
	104.621	9.62669	-0.840115	5.44669
	104.563	9.57415	-0.840115	5.44669
	104.517	9.59398	-0.840115	5.44669
	104.491	9.53024	-0.840115	5.44669
	104.47	9.33456	-0.840115	5.44669
	104.511	9.20041	-0.840115	5.44669
	104.586	9.20192	-0.840115	5.44669
	104.589	9.24836	-0.840115	5.44669
	104.562	9.31617	-0.840115	5.44669
	104.593	9.43419	-0.840115	5.44669
	104.645	9.47633	-0.840115	5.44669
	104.639	9.35631	-0.840115	5.44669
	104.547	9.2759	-0.840115	5.44669
	104.434	9.38086	-0.840115	5.44669
	104.384	9.46861	-0.840115	5.44669
	104.398	9.42127	-0.840115	5.44669
	104.421	9.41203	-0.840115	5.44669
	104.425	9.43161	-0.840115	5.44669
	104.419	9.39495	-0.840115	5.44669
	104.415	9.46339	-0.840115	5.44669
	104.415	9.66703	-0.840115	5.44669
	104.417	9.80284	-0.840115	5.44669
	104.417	9.7992	-0.847985	5.44669
	104.417	9.75127	-0.876141	5.44669
	104.417	9.6836	-0.904815	5.44669
	104.417	9.56617	-0.894193	5.44669
	104.417	9.52423	-0.85394	5.44669
	104.417	9.64412	-0.828928	5.44669
	104.417	9.7736	-0.830871	5.44669
	104.417	9.7954	-0.840275	5.44669
	104.417	9.76013	-0.843477	5.44669
	104.394	9.73786	-0.841467	5.44669
	104.337	9.74111	-0.839486	5.44669
	104.291	9.75039	-0.839371	5.44669
	104.265	9.75313	-0.840026	5.44669
	104.222	9.75097	-0.840342	5.44669
	104.183	9.7491	-0.840241	5.44669
	104.177	9.74908	-0.840087	5.44669
	104.188	9.74974	-0.840058	5.44669
	104.194	9.75002	-0.847972	5.44669
	104.193	9.74991	-0.868285	5.44669
	104.19	9.74976	-0.876671	5.44669
	104.189	9.74973	-0.857648	5.44669
	104.19	9.74978	-0.836403	5.44669
	104.191	9.74981	-0.832635	5.44669
	104.191	9.7498	-0.83835	5.44669
	104.19	9.74979	-0.842042	5.44669
	104.19	9.74979	-0.841551	5.44669
	104.19	9.74979	-0.840031	5.44669
	104.19	9.74979	-0.839569	5.44669
	104.19	9.74979	-0.839916	5.44669
	104.19	9.74979	-0.840225	5.44669
	104.19	9.74979	-0.840232	5.44669
	104.19	9.74979	-0.840124	5.44669
	104.19	9.74979	-0.840077	5.44669
	104.19	9.74979	-0.840096	5.44669
	104.19	9.74979	-0.847991	5.44669
	104.19	9.79898	-0.868279	5.44669
	104.168	9.97495	-0.876662	5.44669
	104.088	10.1542	-0.857646	5.44669
	103.985	10.0878	-0.836405	5.44669
	103.935	9.8362	-0.832636	5.44669
	103.946	9.67988	-0.83835	5.44669
	103.967	9.69202	-0.842041	5.44669
	103.972	9.75079	-0.84155	5.44669
	103.966	9.7708	-0.840031	5.44669
	103.962	9.80743	-0.83957	5.44669
	103.962	9.97102	-0.839916	5.44669
	103.964	10.1987	-0.840225	5.44669
	103.965	10.3124	-0.840232	5.44669
	103.964	10.2912	-0.840124	5.44669
	103.964	10.1946	-0.840077	5.44669
	103.964	10.0558	-0.840096	5.44669
	103.964	10.0153	-0.84012	5.44669
	103.964	10.1433	-0.840124	5.44669
	103.964	10.2757	-0.840117	5.44669
	103.964	10.2959	-0.840112	5.44669
	103.964	10.2589	-0.840113	5.44669
	103.964	10.2364	-0.840115	5.44669
	103.964	10.2403	-0.840115	5.44669
	103.964	10.2498	-0.840115	5.44669
	103.942	10.2525	-0.840115	5.44669
	103.884	10.2502	-0.840115	5.44669
	103.838	10.2483	-0.840115	5.44669
	103.835	10.2483	-0.840115	5.44669
	103.871	10.249	-0.840115	5.44669
	103.913	10.2493	-0.840115	5.44669
	103.877	10.2491	-0.840115	5.44669
	103.796	10.249	-0.840115	5.44669
	103.789	10.249	-0.840115	5.44669
	103.818	10.249	-0.840115	5.44669
	103.788	10.249	-0.840115	5.44669
	103.736	10.249	-0.840115	5.44669
	103.72	10.249	-0.840115	5.44669
	103.731	10.249	-0.840115	5.44669
	103.741	10.249	-0.840115	5.44669
	103.742	10.249	-0.840115	5.44669
	103.738	10.2982	-0.847985	5.44669
	103.737	10.4742	-0.86827	5.44669
	103.715	10.6534	-0.87666	5.44669
	103.658	10.587	-0.857648	5.44669
	103.635	10.3354	-0.836407	5.44669
	103.688	10.1791	-0.832636	5.44669
	103.748	10.2404	-0.838349	5.44669
	103.759	10.426	-0.842041	5.44669
	103.743	10.5476	-0.84155	5.44669
	103.71	10.543	-0.840032	5.44669
	103.632	10.4503	-0.84744	5.44669
	103.532	10.3072	-0.868071	5.44669
	103.484	10.2635	-0.87677	5.44669
	103.494	10.4409	-0.857765	5.44669
	103.514	10.7013	-0.844287	5.44669
	103.519	10.8235	-0.860754	5.44669
	103.514	10.7942	-0.874875	5.44669
	103.51	10.7404	-0.86745	5.44669
	103.51	10.7286	-0.866007	5.44669
	103.511	10.7428	-0.8691	5.44669
	103.512	10.753	-0.855335	5.44669
	103.512	10.7522	-0.838132	5.44669
	103.511	10.7482	-0.834183	5.44669
	103.489	10.7469	-0.838383	5.44669
	103.432	10.7477	-0.841506	5.44669
	103.386	10.7485	-0.841314	5.44669
	103.36	10.7486	-0.840123	5.44669
	103.316	10.7483	-0.839692	5.44669
	103.277	10.7482	-0.839935	5.44669
	103.272	10.7482	-0.84019	5.44669
	103.282	10.7483	-0.84021	5.44669
	103.289	10.7483	-0.840128	5.44669
	103.288	10.7483	-0.840086	5.44669
	103.285	10.7483	-0.840098	5.44669
	103.284	10.7483	-0.840118	5.44669
	103.285	10.7483	-0.840122	5.44669
	103.285	10.7975	-0.840117	5.44669
	103.285	10.9242	-0.840113	5.44669
	103.285	10.9767	-0.840113	5.44669
	103.263	10.8578	-0.840115	5.44669
	103.205	10.7251	-0.840115	5.44669
	103.159	10.7507	-0.840115	5.44669
	103.156	10.9132	-0.840115	5.44669
	103.17	11.0379	-0.840115	5.44669
	103.155	11.092	-0.847985	5.44669
	103.095	11.1781	-0.86827	5.44669
	103.046	11.2121	-0.87666	5.44669
	103.041	11.0508	-0.857648	5.44669
	103.056	10.8498	-0.836407	5.44669
	103.064	10.9022	-0.832636	5.44669
	103.062	11.1556	-0.838349	5.44669
	103.058	11.2685	-0.842041	5.44669
	103.058	11.0822	-0.84155	5.44669
	103.059	10.8429	-0.847902	5.44669
	103.059	10.8881	-0.867725	5.44669
	103.059	11.103	-0.876461	5.44669
	103.059	11.0961	-0.857759	5.44669
	103.059	10.9057	-0.836524	5.44669
	103.059	10.9091	-0.832646	5.44669
	103.059	11.0894	-0.838311	5.44669
	103.059	11.1322	-0.849893	5.44669
	103.059	11.0318	-0.869711	5.44669
	103.059	10.966	-0.876586	5.44669
	103.059	11.0219	-0.857105	5.44669
	103.059	11.1747	-0.836205	5.44669
	103.059	11.2848	-0.832745	5.44669
	103.059	11.287	-0.838466	5.44669
	103.059	11.2505	-0.842051	5.44669
	103.059	11.2347	-0.841513	5.44669
	103.059	11.241	-0.840012	5.44669
	103.059	11.2494	-0.839575	5.44669
	103.059	11.2506	-0.839925	5.44669
	103.059	11.2481	-0.840227	5.44669
	103.059	11.2467	-0.840229	5.44669
	103.059	11.2469	-0.840123	5.44669
	103.037	11.2476	-0.840077	5.44669
	102.957	11.2477	-0.840096	5.44669
	102.876	11.2476	-0.84012	5.44669
	102.883	11.2474	-0.840124	5.44669
	102.94	11.2475	-0.840117	5.44669
	102.987	11.2475	-0.840112	5.44669
	103.013	11.2475	-0.840113	5.44669
	102.967	11.2475	-0.840115	5.44669
	102.865	11.2475	-0.840115	5.44669
	102.805	11.2475	-0.840115	5.44669
	102.81	11.2475	-0.840115	5.44669
	102.833	11.2475	-0.840115	5.44669
	102.841	11.2475	-0.840115	5.44669
	102.836	11.2475	-0.840115	5.44669
	102.831	11.2475	-0.840115	5.44669
	102.831	11.2475	-0.840115	5.44669
	102.832	11.2475	-0.847985	5.44669
	102.833	11.2475	-0.86827	5.44669
	102.833	11.2475	-0.87666	5.44669
	102.833	11.2475	-0.857648	5.44669
	102.832	11.2475	-0.836407	5.44669
	102.833	11.2475	-0.832636	5.44669
	102.833	11.2475	-0.838349	5.44669
	102.833	11.2475	-0.842041	5.44669
	102.833	11.2475	-0.84155	5.44669
	102.81	11.2475	-0.840032	5.44669
	102.753	11.2967	-0.83957	5.44669
	102.707	11.4235	-0.839916	5.44669
	102.681	11.4759	-0.840225	5.44669
	102.638	11.3571	-0.840232	5.44669
	102.599	11.2243	-0.847995	5.44669
	102.593	11.2008	-0.868233	5.44669
	102.604	11.2365	-0.876641	5.44669
	102.632	11.3087	-0.857653	5.44669
	102.689	11.4324	-0.836416	5.44669
	102.71	11.4754	-0.840509	5.44669
	102.655	11.3537	-0.866502	5.44669
	102.595	11.2723	-0.878584	5.44669
	102.585	11.3774	-0.859084	5.44669
	102.602	11.4656	-0.836324	5.44669
	102.612	11.3692	-0.832091	5.44669
	102.61	11.2331	-0.83815	5.44669
	102.606	11.2001	-0.842151	5.44669
	102.605	11.2331	-0.841667	5.44669
	102.606	11.2584	-0.847912	5.44669
	102.607	11.2572	-0.867688	5.44669
	102.607	11.2477	-0.876442	5.44669
	102.606	11.2933	-0.857764	5.44669
	102.606	11.422	-0.836533	5.44669
	102.606	11.4765	-0.832648	5.44669
	102.606	11.407	-0.838309	5.44669
	102.606	11.4496	-0.84202	5.44669
	102.606	11.6541	-0.841556	5.44669
	102.606	11.7503	-0.840041	5.44669
	102.606	11.5744	-0.839572	5.44669
	102.606	11.2962	-0.839913	5.44669
	102.606	11.2152	-0.840223	5.44669
	102.606	11.3743	-0.840232	5.44669
	102.584	11.5338	-0.840125	5.44669
	102.527	11.5542	-0.840077	5.44669
	102.48	11.5077	-0.840095	5.44669
	102.477	11.4812	-0.84012	5.44669
	102.491	11.4867	-0.847995	5.44669
	102.476	11.5476	-0.868272	5.44669
	102.416	11.6773	-0.876657	5.44669
	102.367	11.776	-0.857646	5.44669
	102.362	11.7817	-0.836407	5.44669
	102.378	11.7015	-0.832637	5.44669
	102.385	11.5599	-0.84622	5.44669
	102.383	11.5124	-0.870196	5.44669
	102.379	11.6385	-0.878095	5.44669
	102.379	11.7726	-0.857565	5.44669
	102.38	11.7941	-0.835862	5.44669
	102.38	11.7571	-0.832438	5.44669
	102.38	11.7342	-0.838459	5.44669
	102.38	11.7378	-0.842158	5.44669
	102.38	11.7474	-0.84156	5.44669
	102.38	11.7502	-0.839994	5.44669
	102.38	11.7479	-0.83955	5.44669
	102.38	11.746	-0.839921	5.44669
	102.38	11.746	-0.840234	5.44669
	102.38	11.7467	-0.840234	5.44669
	102.38	11.747	-0.840122	5.44669
	102.38	11.7469	-0.840076	5.44669
	102.38	11.7467	-0.847966	5.44669
	102.38	11.7467	-0.868276	5.44669
	102.38	11.7467	-0.876669	5.44669
	102.38	11.7468	-0.85765	5.44669
	102.38	11.7467	-0.836404	5.44669
	102.38	11.7467	-0.832635	5.44669
	102.38	11.7467	-0.838349	5.44669
	102.38	11.7467	-0.842042	5.44669
	102.38	11.7467	-0.841551	5.44669
	102.38	11.7467	-0.840031	5.44669
	102.38	11.7467	-0.83957	5.44669
	102.358	11.7467	-0.839916	5.44669
	102.278	11.7467	-0.840225	5.44669
	102.174	11.7467	-0.840232	5.4507
	102.147	11.7467	-0.840124	5.46104
	102.215	11.7467	-0.840077	5.46531
	102.282	11.7467	-0.840096	5.45562
	102.291	11.7467	-0.84012	5.4448
	102.249	11.7467	-0.840124	5.44287
	102.18	11.7467	-0.840117	5.44579
	102.137	11.7467	-0.840112	5.44767
	102.138	11.7467	-0.840113	5.44742
	102.153	11.7467	-0.840115	5.44664
	102.159	11.7467	-0.840115	5.44641
	102.156	11.7467	-0.840115	5.44658
	102.153	11.7467	-0.840115	5.44674
	102.152	11.7467	-0.840115	5.44675
	102.154	11.7467	-0.840115	5.44669
	102.154	11.7467	-0.840115	5.44667
	102.154	11.7467	-0.840115	5.44668
	102.154	11.7467	-0.840115	5.44669
	102.176	11.7467	-0.840115	5.44669
	102.233	11.7467	-0.840115	5.44669
	102.257	11.7467	-0.840115	5.44669
	102.203	11.7467	-0.840115	5.44669
	102.166	11.7467	-0.840115	5.44669
	102.212	11.7467	-0.840115	5.44669
	102.252	11.7467	-0.847985	5.44669
	102.209	11.7467	-0.86827	5.44669
	102.17	11.7467	-0.87666	5.44669
	102.212	11.7467	-0.857648	5.44669
	102.251	11.7467	-0.836407	5.44669
	102.231	11.7467	-0.832636	5.44268
	102.25	11.7467	-0.838349	5.43234
	102.316	11.7467	-0.842041	5.42806
	102.323	11.7467	-0.84155	5.43775
	102.277	11.7467	-0.840032	5.44858
	102.23	11.7467	-0.83957	5.4505
	102.177	11.7467	-0.847787	5.44759
	102.142	11.7467	-0.868381	5.44571
	102.141	11.7467	-0.876777	5.44595
	102.153	11.7467	-0.865529	5.44673
	102.158	11.7467	-0.864525	5.44696
	102.156	11.7467	-0.869162	5.44679
	102.153	11.7467	-0.863758	5.44663
	102.153	11.7467	-0.866497	5.44663
	102.154	11.7467	-0.870619	5.44668
	102.154	11.7467	-0.855797	5.44671
	102.154	11.7467	-0.837786	5.4467
	102.154	11.7467	-0.833873	5.44668
	102.154	11.7467	-0.838377	5.44668
	102.154	11.7467	-0.849484	5.44669
	102.154	11.7467	-0.869517	5.44669
	102.154	11.7467	-0.876649	5.44669
	102.176	11.7467	-0.857201	5.44669
	102.256	11.7467	-0.836223	5.44669
	102.359	11.7467	-0.832718	5.44669
	102.409	11.7467	-0.838449	5.44669
	102.376	11.7467	-0.842054	5.44669
	102.275	11.7467	-0.84152	5.44669
	102.189	11.7467	-0.840014	5.44669
	102.202	11.7467	-0.839573	5.44669
	102.241	11.7467	-0.839924	5.44669
	102.23	11.7467	-0.840227	5.44669
	102.231	11.7467	-0.84023	5.44669
	102.238	11.7467	-0.840123	5.44669
	102.196	11.7467	-0.840077	5.44669
	102.147	11.7467	-0.840096	5.44669
	102.159	11.7467	-0.84012	5.44669
	102.229	11.7467	-0.840124	5.44669
	102.261	11.7467	-0.840117	5.44669
	102.229	11.7467	-0.840112	5.44669
	102.245	11.7467	-0.847984	5.44669
	102.315	11.7467	-0.86827	5.44669
	102.301	11.7467	-0.87666	5.44669
	102.199	11.7467	-0.857648	5.44669
	102.126	11.7467	-0.836407	5.44669
	102.15	11.7467	-0.832636	5.44669
	102.232	11.7467	-0.838349	5.44669
	102.288	11.7467	-0.842041	5.44669
	102.287	11.7467	-0.849421	5.44669
	102.245	11.7467	-0.868187	5.44669
	102.202	11.7467	-0.883985	5.44669
	102.24	11.7467	-0.885605	5.44669
	102.322	11.7467	-0.873062	5.44669
	102.329	11.7467	-0.850287	5.44669
	102.278	11.7467	-0.834651	5.44669
	102.25	11.7467	-0.834525	5.44669
	102.278	11.7467	-0.839766	5.44669
	102.326	11.7467	-0.841963	5.44669
	102.295	11.7467	-0.841014	5.44669
	102.192	11.7467	-0.839835	5.44669
	102.126	11.7467	-0.839678	5.44669
	102.129	11.7467	-0.840031	5.44669
	102.176	11.7467	-0.840235	5.44669
	102.242	11.7467	-0.840195	5.44669
	102.283	11.7467	-0.840106	5.44669
	102.282	11.7467	-0.840082	5.44669
	102.245	11.7467	-0.840104	5.44669
	102.204	11.7467	-0.840122	5.44669
	102.219	11.7467	-0.840121	5.44669
	102.242	11.7467	-0.840115	5.44669
	102.202	11.7467	-0.840112	5.44669
	102.148	11.7467	-0.840114	5.44669
	102.135	11.7467	-0.840115	5.44669
	102.148	11.7467	-0.840115	5.44669
	102.158	11.7467	-0.840115	5.44669
	102.158	11.7467	-0.840115	5.44669
	102.176	11.7467	-0.840115	5.44669
	102.232	11.7467	-0.840115	5.44669
	102.279	11.7467	-0.840115	5.44669
	102.306	11.7467	-0.840115	5.44669
	102.327	11.7467	-0.847985	5.44669
	102.286	11.7467	-0.86827	5.44669
	102.188	11.7467	-0.87666	5.44669
	102.127	11.7467	-0.857648	5.44669
	102.154	11.7467	-0.836407	5.44669
	102.256	11.7467	-0.832636	5.44669
	102.367	11.7467	-0.838349	5.44669
	102.39	11.7467	-0.842041	5.44669
	102.295	11.7467	-0.84155	5.44669
	102.192	11.7467	-0.840032	5.44669
	102.219	11.7467	-0.83957	5.44669
	102.339	11.7467	-0.839916	5.44669
	102.414	11.7467	-0.840225	5.44669
	102.385	11.7467	-0.840232	5.44669
	102.277	11.7467	-0.840124	5.44669
	102.187	11.7467	-0.840077	5.44669
	102.223	11.7467	-0.840096	5.44669
	102.343	11.7467	-0.84012	5.44669
	102.414	11.7467	-0.840124	5.44669
	102.406	11.7467	-0.840117	5.44669
	102.379	11.7467	-0.840112	5.44669
	102.37	11.7467	-0.840113	5.44669
	102.376	11.7467	-0.840115	5.44669
	102.382	11.7467	-0.840115	5.44669
	102.382	11.7467	-0.840115	5.44669
	102.38	11.7467	-0.840115	5.44669
	102.379	11.7467	-0.840115	5.44669
	102.38	11.7467	-0.840115	5.44669
	102.38	11.7467	-0.840115	5.44669
	102.38	11.7467	-0.840115	5.44669
	102.38	11.7467	-0.840115	5.44669
	102.38	11.7467	-0.840115	5.44669
	102.38	11.7467	-0.840115	5.44669
	102.402	11.7467	-0.840115	5.44669
	102.482	11.6975	-0.840115	5.44669
	102.586	11.5708	-0.840115	5.44669
	102.613	11.4691	-0.840115	5.44669
	102.545	11.412	-0.840115	5.44669
	102.5	11.3655	-0.840115	5.44669
	102.527	11.4063	-0.840115	5.44669
	102.535	11.4462	-0.840115	5.44669
	102.526	11.3511	-0.840115	5.44669
	102.563	11.2816	-0.840115	5.44669
	102.611	11.4314	-0.840115	5.44669
	102.623	11.6403	-0.840115	5.44669
	102.611	11.6445	-0.840115	5.44669
	102.602	11.5181	-0.840115	5.44669
	102.603	11.4059	-0.840115	5.44669
	102.606	11.3455	-0.840115	5.44669
	102.607	11.4493	-0.840115	5.44669
	102.607	11.6267	-0.840115	5.44669
	102.606	11.6327	-0.840115	5.44669
	102.606	11.5181	-0.840115	5.44669
	102.606	11.4101	-0.840115	5.44669
	102.606	11.2981	-0.840115	5.44669
	102.606	11.2726	-0.840115	5.44669
	102.606	11.3973	-0.840115	5.44669
	102.606	11.4738	-0.840115	5.44669
	102.606	11.4147	-0.847985	5.44669
	102.606	11.4046	-0.86827	5.44669
	102.606	11.4279	-0.87666	5.44669
	102.606	11.3932	-0.857648	5.44669
	102.606	11.4119	-0.836407	5.44669
	102.606	11.4387	-0.832636	5.44669
	102.606	11.3459	-0.838349	5.44669
	102.606	11.2821	-0.842041	5.44669
	102.629	11.3843	-0.84155	5.44669
	102.686	11.465	-0.847902	5.44669
	102.71	11.3665	-0.867725	5.44669
	102.656	11.2321	-0.884332	5.44669
	102.618	11.2499	-0.885914	5.44669
	102.665	11.4096	-0.873068	5.44669
	102.727	11.4868	-0.850179	5.44669
	102.763	11.3666	-0.842474	5.44669
	102.805	11.2244	-0.862699	5.44669
	102.84	11.1974	-0.876335	5.44669
	102.845	11.235	-0.8595	5.44669
	102.835	11.2601	-0.837299	5.44669
	102.829	11.2572	-0.832352	5.44669
	102.83	11.2471	-0.837913	5.44669
	102.833	11.2439	-0.841959	5.44669
	102.833	11.2461	-0.841671	5.44669
	102.833	11.2482	-0.840111	5.44669
	102.832	11.2483	-0.83956	5.44669
	102.832	11.2476	-0.839884	5.44669
	102.833	11.2472	-0.840215	5.44669
	102.855	11.2474	-0.840239	5.44669
	102.912	11.2475	-0.840131	5.44669
	102.936	11.2476	-0.840077	5.44669
	102.905	11.2475	-0.840093	5.44669
	102.924	11.2475	-0.840119	5.44669
	103.017	11.2475	-0.840124	5.44669
	103.083	11.2475	-0.840117	5.44669
	103.083	11.2475	-0.847983	5.44669
	103.06	11.2475	-0.868268	5.44669
	103.051	11.2475	-0.87666	5.44669
	103.055	11.2475	-0.857649	5.44669
	103.06	11.2475	-0.836407	5.44669
	103.061	11.1983	-0.832636	5.44669
	103.059	11.0223	-0.838349	5.44669
	103.058	10.8431	-0.842041	5.44669
	103.059	10.8603	-0.84155	5.44669
	103.059	10.9851	-0.840032	5.44669
	103.059	11.089	-0.83957	5.44669
	103.059	11.1465	-0.847787	5.44669
	103.059	11.0445	-0.868381	5.44669
	103.059	10.8689	-0.876777	5.44669
	103.059	10.8629	-0.857658	5.44669
	103.059	10.9278	-0.84424	5.44669
	103.081	10.8595	-0.860773	5.44669
	103.161	10.7432	-0.874899	5.44669
	103.242	10.7577	-0.859583	5.44669
	103.234	10.9589	-0.837844	5.44669
	103.2	11.1607	-0.832551	5.44669
	103.233	11.0948	-0.837802	5.44669
	103.288	10.8354	-0.841842	5.44669
	103.304	10.6756	-0.841662	5.44669
	103.292	10.6891	-0.848019	5.44669
	103.281	10.7497	-0.867735	5.44669
	103.281	10.7699	-0.876423	5.44669
	103.285	10.7569	-0.85774	5.4507
	103.286	10.7442	-0.836529	5.46104
	103.286	10.7435	-0.832655	5.46531
	103.285	10.7477	-0.838313	5.45562
	103.285	10.7497	-0.842019	5.4448
	103.285	10.7491	-0.849425	5.44287
	103.308	10.7481	-0.868196	5.44579
	103.365	10.7479	-0.883988	5.44767
	103.411	10.7482	-0.885603	5.44742
	103.437	10.7484	-0.87306	5.44664
	103.48	10.7483	-0.858157	5.44641
	103.519	10.7483	-0.862807	5.44658
	103.525	10.7482	-0.87107	5.44674
	103.514	10.7483	-0.857299	5.44675
	103.508	10.7483	-0.838255	5.44669
	103.509	10.7483	-0.833536	5.44667
	103.512	10.6991	-0.838069	5.44668
	103.535	10.5723	-0.841604	5.44669
	103.614	10.5199	-0.841467	5.44669
	103.695	10.5895	-0.840152	5.44669
	103.687	10.5463	-0.83965	5.44669
	103.653	10.3414	-0.839907	5.44669
	103.685	10.2454	-0.840193	5.44669
	103.741	10.3722	-0.840221	5.44669
	103.757	10.5237	-0.840132	5.44669
	103.745	10.5521	-0.840084	5.44669
	103.734	10.4627	-0.840096	5.44669
	103.734	10.3583	-0.847989	5.44669
	103.737	10.3867	-0.868278	5.44669
	103.739	10.442	-0.876662	5.44669
	103.738	10.3577	-0.857646	5.44669
	103.738	10.1889	-0.836405	5.44669
	103.737	10.0318	-0.832636	5.44669
	103.738	10.0075	-0.83835	5.44669
	103.738	10.1487	-0.842041	5.44669
	103.76	10.2807	-0.84155	5.44669
	103.818	10.2961	-0.840031	5.44669
	103.864	10.2572	-0.83957	5.44669
	103.889	10.2357	-0.839916	5.44669
	103.933	10.2405	-0.840225	5.44669
	103.972	10.2502	-0.840232	5.44669
	103.978	10.2525	-0.840124	5.44669
	103.967	10.2501	-0.840077	5.44669
	103.96	10.2482	-0.840096	5.44669
	103.962	10.2483	-0.84012	5.44669
	103.964	10.1998	-0.840124	5.44669
	103.965	10.0733	-0.840117	5.44669
	103.964	10.0207	-0.840112	5.44669
	103.964	10.1394	-0.840113	5.44669
	103.964	10.2721	-0.840115	5.44669
	103.964	10.2466	-0.840115	5.44669
	103.964	10.0349	-0.840115	5.44669
	103.964	9.78344	-0.840115	5.44669
	103.964	9.67692	-0.840115	5.44669
	103.964	9.70958	-0.840115	5.44669
	103.964	9.75921	-0.840115	5.44669
	103.964	9.76808	-0.840115	5.44669
	103.964	9.75411	-0.840115	5.44669
	103.964	9.7451	-0.840115	5.44669
	103.964	9.74629	-0.840115	5.44669
	103.964	9.74999	-0.840115	5.44669
	103.986	9.75112	-0.840115	5.44669
	104.044	9.75028	-0.840115	5.44268
	104.068	9.74952	-0.840115	5.43234
	104.014	9.7495	-0.840115	5.42806
	103.976	9.74977	-0.847985	5.43775
	104.045	9.74988	-0.86827	5.44858
	104.142	9.74984	-0.87666	5.4505
	104.145	9.74978	-0.857648	5.44358
	104.109	9.74977	-0.836407	5.43135
	104.138	9.74979	-0.840507	5.42733
	104.192	9.7498	-0.866504	5.43779
	104.209	9.74979	-0.878586	5.44885
	104.197	9.74979	-0.859084	5.4506
	104.187	9.74979	-0.836323	5.44753
	104.186	9.74979	-0.832091	5.44564
	104.19	9.74979	-0.83815	5.44595
	104.192	9.74979	-0.842152	5.44675
	104.191	9.74979	-0.841667	5.44697
	104.19	9.74979	-0.840041	5.44679
	104.19	9.74979	-0.839532	5.44663
	104.19	9.74979	-0.839897	5.44663
	104.19	9.74979	-0.840231	5.44668
	104.213	9.74979	-0.840241	5.44671
	104.27	9.74979	-0.840126	5.4467
	104.294	9.74979	-0.840075	5.44668
	104.262	9.7006	-0.840094	5.44668
	104.282	9.57382	-0.84012	5.44669
	104.375	9.52139	-0.847995	5.44669
	104.441	9.64021	-0.868272	5.44669
	104.441	9.72377	-0.876657	5.44669
	104.418	9.62056	-0.857646	5.44669
	104.409	9.53243	-0.836407	5.44669
	104.413	9.57898	-0.832637	5.44669
	104.418	9.53884	-0.838349	5.44669
	104.419	9.3435	-0.842041	5.44669
	104.417	9.2011	-0.84155	5.44669
	104.416	9.19904	-0.840032	5.44669
	104.416	9.24691	-0.83957	5.44669
	104.417	9.2674	-0.839916	5.44669
	104.417	9.3081	-0.840225	5.44669
	104.417	9.42404	-0.840232	5.44669
	104.417	9.47494	-0.840124	5.44669
	104.439	9.35934	-0.840077	5.44669
	104.496	9.22847	-0.840096	5.44669
	104.542	9.20456	-0.84012	5.44669
	104.546	9.23944	-0.840124	5.4507
	104.532	9.2623	-0.840117	5.46104
	104.547	9.25943	-0.840112	5.46531
	104.607	9.2501	-0.840113	5.45562
	104.656	9.24721	-0.840115	5.4448
	104.66	9.24931	-0.840115	5.44287
	104.645	9.25122	-0.840115	5.44579
	104.638	9.25128	-0.840115	5.44767
	104.64	9.25062	-0.840115	5.44742
	104.666	9.25033	-0.840115	5.44664
	104.746	9.25043	-0.840115	5.44641
	104.827	9.25059	-0.840115	5.44658
	104.818	9.25061	-0.847985	5.44674
	104.784	9.25057	-0.86827	5.44675
	104.817	9.25054	-0.87666	5.44669
	104.872	9.25054	-0.857648	5.44667
	104.888	9.25056	-0.836407	5.44668
	104.876	9.25056	-0.832636	5.44669
	104.865	9.25056	-0.838349	5.44669
	104.865	9.25055	-0.842041	5.44669
	104.869	9.25055	-0.84155	5.44669
	104.871	9.25055	-0.840032	5.44669
	104.87	9.25056	-0.83957	5.44669
	104.869	9.25056	-0.839916	5.44669
	104.869	9.25055	-0.840225	5.44669
	104.869	9.25055	-0.840232	5.44669
	104.869	9.20136	-0.840124	5.44669
	104.869	9.0254	-0.847948	5.44669
	104.869	8.84619	-0.868251	5.44669
	104.891	8.91258	-0.876665	5.44669
	104.949	9.16415	-0.857657	5.44669
	104.995	9.27128	-0.836409	5.44669
	105.021	9.13236	-0.832634	5.44669
	105.064	8.97196	-0.838347	5.44669
	105.103	8.89481	-0.842041	5.44669
	105.109	8.81172	-0.841551	5.44669
	105.098	8.73809	-0.840032	5.44669
	105.092	8.72628	-0.839569	5.44669
	105.093	8.74585	-0.839916	5.44669
	105.096	8.75798	-0.840225	5.44669
	105.097	8.75606	-0.840232	5.44669
	105.118	8.75094	-0.840124	5.44669
	105.175	8.74948	-0.840077	5.44669
	105.199	8.75068	-0.840096	5.44669
	105.167	8.75171	-0.84012	5.44669
	105.187	8.75171	-0.840124	5.44669
	105.28	8.75134	-0.840117	5.44669
	105.346	8.702	-0.840112	5.44669
	105.346	8.5261	-0.840113	5.44669
	105.323	8.34698	-0.840115	5.44669
	105.314	8.36418	-0.840115	5.44669
	105.318	8.43976	-0.840115	5.44669
	105.345	8.41686	-0.847985	5.44669
	105.426	8.47111	-0.86827	5.44669
	105.528	8.61472	-0.87666	5.44669
	105.577	8.57507	-0.857648	5.44669
	105.566	8.34709	-0.836407	5.44669
	105.545	8.19111	-0.832636	5.44669
	105.54	8.195	-0.838349	5.44669
	105.546	8.2502	-0.842041	5.44669
	105.55	8.27164	-0.84155	5.44669
	105.55	8.26095	-0.840032	5.44669
	105.548	8.24885	-0.83957	5.44669
	105.548	8.24757	-0.839916	5.44669
	105.548	8.25134	-0.840225	5.44669
	105.548	8.25338	-0.848102	5.44669
	105.571	8.25289	-0.86828	5.44669
	105.628	8.25196	-0.876622	5.44669
	105.652	8.25174	-0.857629	5.44669
	105.62	8.25198	-0.836412	5.44669
	105.64	8.25216	-0.832645	5.44669
	105.732	8.25215	-0.838351	5.44669
	105.798	8.25208	-0.842039	5.44669
	105.798	8.25206	-0.841549	5.44669
	105.776	8.25207	-0.840032	5.44669
	105.766	8.25209	-0.83957	5.44669
	105.771	8.25209	-0.839916	5.44669
	105.776	8.25208	-0.840225	5.44669
	105.776	8.25208	-0.840232	5.44669
	105.775	8.20289	-0.847995	5.44669
	105.774	8.07612	-0.868233	5.44669
	105.774	7.9745	-0.876641	5.44669
	105.774	7.91735	-0.857653	5.44669
	105.775	7.87089	-0.836416	5.44669
	105.774	7.91165	-0.832638	5.44669
	105.774	7.95156	-0.838347	5.44669
	105.797	7.90559	-0.842039	5.44669
	105.854	7.91372	-0.841551	5.44669
	105.878	7.98923	-0.840032	5.44669
	105.824	8.0268	-0.83957	5.44669
	105.764	7.96791	-0.839916	5.44669
	105.775	7.82394	-0.840225	5.44669
	105.871	7.71859	-0.848102	5.44669
	105.985	7.7152	-0.86828	5.44669
	106.034	7.74956	-0.876622	5.44669
	106.019	7.7649	-0.857629	5.44669
	105.996	7.75907	-0.836412	5.44669
	105.992	7.75117	-0.840516	5.44669
	105.999	7.74993	-0.866506	5.44669
	106.003	7.75222	-0.886454	5.44669
	106.002	7.75362	-0.887238	5.44669
	106.001	7.75339	-0.872869	5.44669
	106	7.7528	-0.849625	5.44669
	106	7.75263	-0.834442	5.44669
	106.001	7.75277	-0.834673	5.44669
	106.001	7.75289	-0.839901	5.44669
	106.001	7.75289	-0.841968	5.44669
	106.001	7.75285	-0.840968	5.44669
	106.023	7.75283	-0.839814	5.44669
	106.08	7.75284	-0.839685	5.44669
	106.127	7.75285	-0.840042	5.44669
	106.152	7.75285	-0.840237	5.44669
	106.196	7.75285	-0.840192	5.44669
	106.235	7.75285	-0.840104	5.44669
	106.24	7.75285	-0.840083	5.44669
	106.23	7.75285	-0.840105	5.44669
	106.223	7.75285	-0.840122	5.44669
	106.224	7.75285	-0.840121	5.44669
	106.227	7.75285	-0.840115	5.44669
	106.228	7.75285	-0.840112	5.44669
	106.227	7.75285	-0.847985	5.44669
	106.227	7.75285	-0.868271	5.44669
	106.227	7.75285	-0.87666	5.44669
	106.227	7.75285	-0.857648	5.44669
	106.227	7.75285	-0.836407	5.44669
	106.227	7.75285	-0.832636	5.44669
	106.227	7.75285	-0.84622	5.44669
	106.227	7.75285	-0.870197	5.44669
	106.227	7.75285	-0.878095	5.44669
	106.227	7.75285	-0.857565	5.44669
	106.249	7.75285	-0.835862	5.44669
	106.307	7.75285	-0.832438	5.44669
	106.33	7.75285	-0.83846	5.44669
	106.277	7.75285	-0.842158	5.44669
	106.216	7.75285	-0.84156	5.44669
	106.206	7.75285	-0.839994	5.44669
	106.222	7.75285	-0.83955	5.44669
	106.255	7.75285	-0.839921	5.44669
	106.333	7.75285	-0.840234	5.44669
	106.41	7.75285	-0.840234	5.44669
	106.401	7.75285	-0.840122	5.44669
	106.345	7.75285	-0.840076	5.44669
	106.321	7.75285	-0.840096	5.44669
	106.353	7.75285	-0.840121	5.44669
	106.423	7.75285	-0.840124	5.44669
	106.47	7.75285	-0.840117	5.44669
	106.47	7.75285	-0.840112	5.44669
	106.454	7.75285	-0.840113	5.44669
	106.448	7.75285	-0.840115	5.44669
	106.451	7.75285	-0.840115	5.44669
	106.454	7.70366	-0.840115	5.44669
	106.455	7.52769	-0.840115	5.44669
	106.454	7.34848	-0.840115	5.44669
	106.453	7.41487	-0.840115	5.44669
	106.453	7.61725	-0.840115	5.44669
	106.453	7.5976	-0.840115	5.44669
	106.453	7.35707	-0.840115	5.44669
	106.453	7.18871	-0.840115	5.44268
	106.453	7.19188	-0.840115	5.43234
	106.453	7.25117	-0.840115	5.42806
	106.476	7.27459	-0.840115	5.43775
	106.555	7.26327	-0.840115	5.44858
	106.659	7.2502	-0.840115	5.4505
	106.686	7.24875	-0.840115	5.44759
	106.618	7.25279	-0.840115	5.44571
	106.573	7.25499	-0.840115	5.44595
	106.622	7.25448	-0.840115	5.44673
	106.688	7.25348	-0.840115	5.44696
	106.703	7.25325	-0.840115	5.44679
	106.686	7.2535	-0.840115	5.44663
	106.674	7.25369	-0.840115	5.44663
	106.675	7.25368	-0.840115	5.44668
	106.68	7.25361	-0.840115	5.44671
	106.681	7.25359	-0.840115	5.4467
	106.68	7.2536	-0.840115	5.44668
	106.679	7.25361	-0.840115	5.44668
	106.679	7.25362	-0.840115	5.44669
	106.679	7.25361	-0.840115	5.44669
	106.68	7.25361	-0.840115	5.44669
	106.68	7.25361	-0.847985	5.44669
	106.68	7.25361	-0.86827	5.44669
	106.702	7.25361	-0.87666	5.44669
	106.759	7.25361	-0.857648	5.44669
	106.783	7.25361	-0.836407	5.44669
	106.729	7.25361	-0.832636	5.44669
	106.691	7.25361	-0.838349	5.44669
	106.76	7.25361	-0.842041	5.44669
	106.88	7.25361	-0.84155	5.44669
	106.94	7.25361	-0.840032	5.44669
	106.928	7.25361	-0.83957	5.44669
	106.903	7.25361	-0.847787	5.44669
	106.897	7.20442	-0.868381	5.44669
	106.903	7.07765	-0.876777	5.44669
	106.908	7.02521	-0.857658	5.44669
	106.908	7.09484	-0.836369	5.44669
	106.906	7.10082	-0.832617	5.44669
	106.905	7.07195	-0.838354	5.44669
	106.906	7.15507	-0.84205	5.44669
	106.906	7.26475	-0.841552	5.44669
	106.906	7.29138	-0.840029	5.44669
	106.906	7.21598	-0.839568	5.44669
	106.906	7.06901	-0.839916	5.44669
	106.906	6.96829	-0.840226	5.44669
	106.906	6.96789	-0.840232	5.44669
	106.906	7.05106	-0.840124	5.44669
	106.906	7.19195	-0.840077	5.44669
	106.906	7.23817	-0.840096	5.44669
	106.906	7.06254	-0.84012	5.44669
	106.906	6.80203	-0.840124	5.44669
	106.928	6.67914	-0.840117	5.44669
	107.008	6.70819	-0.840112	5.44669
	107.089	6.76213	-0.840113	5.44669
	107.081	6.7741	-0.840115	5.44669
	107.047	6.75989	-0.847986	5.44669
	107.08	6.74967	-0.86827	5.44669
	107.135	6.75045	-0.87666	5.44669
	107.151	6.7544	-0.857648	5.44669
	107.139	6.75578	-0.836407	5.44669
	107.128	6.75495	-0.832636	5.44669
	107.128	6.75412	-0.838349	5.44669
	107.132	6.75406	-0.842041	5.44669
	107.133	6.75433	-0.84155	5.44669
	107.133	6.75447	-0.840032	5.44669
	107.154	6.75443	-0.84744	5.44669
	107.234	6.70517	-0.868071	5.44669
	107.338	6.57838	-0.87677	5.44669
	107.387	6.52597	-0.857765	5.44669
	107.377	6.6448	-0.836416	5.44669
	107.356	6.77755	-0.84047	5.44669
	107.351	6.80111	-0.866485	5.44669
	107.356	6.71622	-0.878591	5.44669
	107.36	6.56637	-0.859093	5.44669
	107.36	6.51701	-0.844196	5.44669
	107.358	6.59612	-0.860244	5.44669
	107.358	6.5558	-0.874693	5.44669
	107.358	6.3488	-0.859685	5.44669
	107.381	6.25078	-0.83796	5.44669
	107.461	6.37761	-0.832563	5.44669
	107.564	6.48052	-0.837766	5.44669
	107.614	6.38252	-0.841823	5.44669
	107.603	6.2405	-0.841666	5.44669
	107.582	6.20565	-0.840158	5.44669
	107.577	6.23992	-0.839581	5.44669
	107.582	6.2664	-0.839876	5.44669
	107.587	6.26527	-0.840204	5.44669
	107.586	6.25538	-0.840237	5.44669
	107.585	6.25164	-0.840134	5.44669
	107.584	6.25359	-0.840079	5.44669
	107.584	6.25573	-0.840093	5.44669
	107.585	6.25594	-0.847989	5.44669
	107.585	6.25526	-0.868279	5.44669
	107.585	6.20572	-0.876662	5.44669
	107.585	6.07903	-0.857646	5.44669
	107.585	6.02676	-0.836405	5.44669
	107.585	6.14562	-0.832636	5.44669
	107.585	6.27833	-0.83835	5.44669
	107.585	6.30186	-0.842041	5.44669
	107.585	6.26616	-0.84155	5.44669
	107.585	6.2431	-0.840031	5.44669
	107.585	6.24617	-0.83957	5.44669
	107.585	6.25566	-0.839916	5.44669
	107.585	6.20935	-0.840225	5.44669
	107.607	6.08041	-0.840232	5.44669
	107.664	6.02605	-0.840124	5.44669
	107.711	6.14483	-0.840077	5.44669
	107.736	6.27825	-0.840096	5.44669
	107.757	6.25292	-0.84012	5.44669
	107.717	6.04114	-0.840124	5.44669
	107.619	5.78951	-0.840117	5.44669
	107.581	5.68298	-0.840112	5.44669
	107.665	5.76488	-0.840113	5.44669
	107.768	5.94131	-0.840115	5.44669
	107.768	6.0026	-0.840115	5.44669
	107.729	5.8698	-0.840115	5.44669
	107.757	5.72803	-0.840115	5.44669
	107.812	5.70566	-0.840115	5.44669
	107.83	5.74507	-0.840115	5.44669
	107.818	5.76927	-0.840115	5.44669
	107.807	5.76536	-0.847986	5.44669
	107.807	5.75511	-0.86827	5.44669
	107.833	5.75221	-0.87666	5.44669
	107.914	5.75464	-0.857648	5.44669
	108.017	5.75669	-0.836407	5.44669
	108.066	5.75668	-0.832636	5.44669
	108.055	5.75595	-0.838349	5.44669
	108.034	5.75565	-0.849912	5.44669
	108.03	5.75578	-0.869706	5.44669
	108.035	5.75594	-0.876577	5.44669
	108.039	5.75596	-0.857103	5.44669
	108.039	5.75591	-0.836208	5.44669
	108.037	5.75589	-0.832747	5.44669
	108.037	5.75589	-0.846337	5.44669
	108.037	5.7559	-0.870206	5.44669
	108.06	5.75591	-0.878058	5.44669
	108.139	5.7559	-0.857546	5.44669
	108.243	5.7559	-0.835867	5.44669
	108.293	5.70671	-0.832447	5.44669
	108.26	5.57994	-0.838461	5.44669
	108.181	5.5275	-0.842156	5.44669
	108.152	5.59713	-0.841558	5.44669
	108.212	5.60311	-0.847865	5.44669
	108.276	5.52505	-0.867707	5.44669
	108.286	5.4322	-0.876466	5.44669
	108.269	5.31349	-0.857768	5.44669
	108.258	5.23053	-0.836525	5.44669
	108.282	5.27669	-0.832644	5.44669
	108.366	5.43002	-0.83831	5.44669
	108.471	5.49439	-0.842022	5.44669
	108.519	5.37109	-0.841556	5.44669
	108.508	5.23221	-0.847912	5.44669
	108.487	5.20767	-0.875598	5.44669
	108.482	5.24514	-0.904614	5.44669
	108.488	5.2693	-0.894302	5.44669
	108.492	5.26606	-0.854057	5.44669
	108.491	5.25611	-0.836809	5.44669
	108.49	5.2531	-0.858989	5.44669
	108.489	5.25537	-0.876801	5.44669
	108.49	5.25739	-0.861015	5.44669
	108.49	5.25743	-0.837768	5.44669
	108.49	5.25673	-0.839881	5.44669
	108.49	5.25642	-0.865758	5.44669
	108.49	5.25654	-0.878496	5.44669
	108.512	5.2567	-0.859311	5.44669
	108.592	5.25673	-0.836451	5.44669
	108.695	5.25668	-0.832064	5.44669
	108.745	5.25665	-0.838093	5.44669
	108.735	5.25666	-0.842138	5.44669
	108.713	5.20748	-0.841682	5.44669
	108.708	5.03151	-0.840052	5.44669
	108.714	4.80312	-0.839532	5.44669
	108.718	4.69353	-0.839893	5.44669
	108.718	4.7659	-0.840229	5.44669
	108.716	4.93941	-0.840242	5.44669
	108.716	5.00288	-0.840127	5.44669
	108.716	4.87202	-0.840075	5.44669
	108.739	4.7303	-0.840094	5.44669
	108.796	4.70725	-0.84012	5.44669
	108.842	4.74636	-0.847995	5.44669
	108.868	4.77068	-0.876143	5.44669
	108.911	4.76692	-0.904813	5.44669
	108.95	4.7567	-0.894191	5.44669
	108.956	4.75375	-0.85394	5.44669
	108.945	4.75615	-0.828929	5.44669
	108.939	4.7582	-0.830871	5.44669
	108.94	4.75821	-0.840275	5.44669
	108.943	4.75748	-0.843477	5.44669
	108.943	4.75718	-0.841467	5.44669
	108.943	4.75731	-0.839487	5.44669
	108.942	4.75747	-0.839371	5.44669
	108.942	4.75749	-0.840026	5.44669
	108.965	4.75744	-0.840342	5.44669
	109.045	4.75741	-0.840241	5.44669
	109.148	4.75742	-0.840087	5.44669
	109.198	4.75743	-0.840058	5.44669
	109.187	4.75744	-0.840101	5.44669
	109.166	4.75743	-0.840129	5.44669
	109.161	4.75743	-0.840126	5.44669
	109.166	4.75743	-0.840114	5.44669
	109.171	4.70824	-0.840111	5.44669
	109.17	4.58147	-0.840113	5.44669
	109.169	4.47984	-0.840116	5.44669
	109.168	4.4227	-0.840116	5.44669
	109.169	4.32705	-0.840115	5.44669
	109.191	4.24104	-0.840114	5.44669
	109.249	4.22851	-0.840115	5.44669
	109.272	4.30136	-0.840115	5.44669
	109.218	4.44224	-0.840115	5.44669
	109.181	4.49212	-0.840115	5.44669
	109.227	4.36722	-0.840115	5.44669
	109.267	4.23282	-0.840115	5.44669
	109.246	4.21073	-0.840115	5.44669
	109.264	4.24764	-0.840115	5.44669
	109.353	4.27069	-0.840115	5.44669
	109.417	4.26719	-0.840115	5.44669
	109.418	4.25752	-0.840115	5.44669
	109.397	4.25472	-0.840115	5.44669
	109.387	4.25698	-0.840115	5.44669
	109.391	4.25892	-0.840115	5.44669
	109.396	4.25893	-0.840115	5.44669
	109.397	4.25824	-0.840115	5.44669
	109.395	4.25795	-0.840115	5.44669
	109.395	4.25808	-0.840115	5.44669
	109.395	4.25823	-0.840115	5.44669
	109.395	4.25825	-0.840115	5.44669
	109.395	4.25821	-0.840115	5.44669
	109.395	4.25818	-0.840115	5.44669
	109.395	4.25818	-0.840115	5.44669
	109.395	4.2582	-0.840115	5.44669
	109.395	4.2582	-0.840115	5.44669
	109.395	4.2582	-0.840115	5.44669
	109.395	4.25819	-0.840115	5.44669
	109.395	4.25819	-0.847985	5.44669
	109.417	4.209	-0.876141	5.44669
	109.497	4.03304	-0.904815	5.44669
	109.601	3.80464	-0.894193	5.44669
	109.65	3.74425	-0.85394	5.44669
	109.64	3.94339	-0.828928	5.44669
	109.619	4.16934	-0.830871	5.44669
	109.614	4.16318	-0.840275	5.44669
	109.619	4.02634	-0.843477	5.44669
	109.623	3.91348	-0.841467	5.44669
	109.623	3.85651	-0.839486	5.44669
	109.621	3.96191	-0.839371	5.44669
	109.621	4.1388	-0.840026	5.44669
	109.621	4.09487	-0.840342	5.44669
	109.621	3.85326	-0.840241	5.44669
	109.621	3.6931	-0.840087	5.44669
	109.621	3.70007	-0.840058	5.44669
	109.644	3.75806	-0.840101	5.44669
	109.723	3.77957	-0.840129	5.44669
	109.827	3.76792	-0.840126	5.44669
	109.877	3.75539	-0.840114	5.44669
	109.866	3.75428	-0.840111	5.44669
	109.845	3.75827	-0.840113	5.44669
	109.84	3.76033	-0.840116	5.44669
	109.845	3.75978	-0.840116	5.44669
	109.849	3.75881	-0.840115	5.44669
	109.849	3.75861	-0.840114	5.44669
	109.848	3.75886	-0.840115	5.44669
	109.847	3.75904	-0.840115	5.44669
	109.847	3.75903	-0.847986	5.44669
	109.848	3.75896	-0.86827	5.44669
	109.848	3.75893	-0.87666	5.44669
	109.87	3.75895	-0.857648	5.44669
	109.95	3.75896	-0.836407	5.44669
	110.053	3.75896	-0.832636	5.44669
	110.103	3.75896	-0.838349	5.44669
	110.092	3.75896	-0.842041	5.44669
	110.071	3.75896	-0.849421	5.44669
	110.066	3.75896	-0.868187	5.44669
	110.049	3.75896	-0.876115	5.44669
	109.996	3.75896	-0.857449	5.44669
	109.972	3.75896	-0.836517	5.44669
	110.024	3.75896	-0.832753	5.44669
	110.084	3.75896	-0.838359	5.44669
	110.095	3.70977	-0.842004	5.44669
	110.079	3.58299	-0.849402	5.44669
	110.069	3.48137	-0.868192	5.44669
	110.07	3.47341	-0.876124	5.44669
	110.074	3.55374	-0.857451	5.44669
	110.075	3.64693	-0.836515	5.44669
	110.097	3.6172	-0.832752	5.44669
	110.153	3.51607	-0.838359	5.44669
	110.199	3.47548	-0.842004	5.44669
	110.226	3.49303	-0.841532	5.44669
	110.269	3.4654	-0.840037	5.44669
	110.308	3.34138	-0.839579	5.44669
	110.314	3.23324	-0.839918	5.44669
	110.303	3.27076	-0.840223	5.44669
	110.297	3.42943	-0.84023	5.44669
	110.298	3.49911	-0.840125	5.44669
	110.3	3.37614	-0.840078	5.44669
	110.301	3.23551	-0.840096	5.44669
	110.301	3.21012	-0.84012	5.44669
	110.3	3.24786	-0.840124	5.44669
	110.3	3.27243	-0.840117	5.44669
	110.3	3.26927	-0.840112	5.44669
	110.3	3.25921	-0.840113	5.44669
	110.3	3.25611	-0.840115	5.44669
	110.3	3.25839	-0.840115	5.44669
	110.3	3.26045	-0.840115	5.44669
	110.322	3.2605	-0.840115	5.44669
	110.402	3.25979	-0.847985	5.44669
	110.483	3.25948	-0.86827	5.44669
	110.476	3.2596	-0.87666	5.44669
	110.441	3.25976	-0.857648	5.44669
	110.474	3.25978	-0.836407	5.44669
	110.529	3.25974	-0.832636	5.44669
	110.545	3.25971	-0.838349	5.44669
	110.533	3.25971	-0.842041	5.44669
	110.523	3.25972	-0.84155	5.44669
	110.522	3.25973	-0.840032	5.44669
	110.526	3.25972	-0.83957	5.44669
	110.528	3.25972	-0.839916	5.44669
	110.527	3.25972	-0.840225	5.44669
	110.526	3.25972	-0.840232	5.44669
	110.526	3.21053	-0.840124	5.44669
	110.526	3.08376	-0.840077	5.44669
	110.527	2.98213	-0.840096	5.44669
	110.527	2.92499	-0.84012	5.44669
	110.549	2.87853	-0.840124	5.44669
	110.629	2.91929	-0.840117	5.44669
	110.732	2.9592	-0.840112	5.44669
	110.782	2.86404	-0.840113	5.44669
	110.771	2.74539	-0.840115	5.44669
	110.75	2.71928	-0.840115	5.44669
	110.745	2.7489	-0.840115	5.44669
	110.751	2.77033	-0.840115	5.44669
	110.755	2.76874	-0.840115	5.44669
	110.754	2.76044	-0.840115	5.44669
	110.753	2.75754	-0.840115	5.44669
	110.752	2.75927	-0.840115	5.44669
	110.753	2.76102	-0.840115	5.44669
	110.753	2.76115	-0.840115	5.44669
	110.753	2.76057	-0.847985	5.44669
	110.775	2.76029	-0.86827	5.44669
	110.833	2.76037	-0.87666	5.44669
	110.879	2.76051	-0.865519	5.44669
	110.905	2.76054	-0.864562	5.44669
	110.948	2.7605	-0.869181	5.44669
	110.987	2.76048	-0.855882	5.44669
	110.993	2.76048	-0.838333	5.44669
	110.982	2.76049	-0.834072	5.44669
	110.975	2.76049	-0.838266	5.44669
	110.977	2.76049	-0.841496	5.44669
	110.979	2.76049	-0.841352	5.44669
	110.98	2.76049	-0.840142	5.44669
	110.979	2.76049	-0.847557	5.44669
	110.979	2.76049	-0.868081	5.44669
	110.979	2.76049	-0.876733	5.44669
	110.979	2.76049	-0.857746	5.44669
	110.979	2.76049	-0.836422	5.44669
	111.001	2.76049	-0.832608	5.44669
	111.081	2.76049	-0.838332	5.44669
	111.162	2.76049	-0.842044	5.44669
	111.155	2.76049	-0.841558	5.44669
	111.12	2.76049	-0.840034	5.44669
	111.153	2.76049	-0.839568	5.44669
	111.208	2.76049	-0.839915	5.44669
	111.202	2.76049	-0.840225	5.44669
	111.132	2.76049	-0.840232	5.44669
	111.098	2.76049	-0.840125	5.44669
	111.152	2.76049	-0.840077	5.44669
	111.193	2.7113	-0.840095	5.44669
	111.148	2.58452	-0.84012	5.44669
	111.107	2.53209	-0.840124	5.44669
	111.15	2.65091	-0.840117	5.44669
	111.211	2.78366	-0.840112	5.44669
	111.227	2.80723	-0.840113	5.44669
	111.212	2.77152	-0.840115	5.44669
	111.201	2.74845	-0.840115	5.44669
	111.201	2.70232	-0.847986	5.44669
	111.205	2.58504	-0.86827	5.44669
	111.207	2.48631	-0.87666	5.44669
	111.206	2.42699	-0.857648	5.44669
	111.205	2.32942	-0.836407	5.44669
	111.205	2.29255	-0.832636	5.44669
	111.205	2.45666	-0.838349	5.44669
	111.205	2.65983	-0.842041	5.44669
	111.205	2.60743	-0.84155	5.44669
	111.205	2.35316	-0.840032	5.44669
	111.205	2.19073	-0.83957	5.44669
	111.205	2.20127	-0.839916	5.44669
	111.205	2.26154	-0.840225	5.44669
	111.205	2.33194	-0.840232	5.44669
	111.205	2.44613	-0.840124	5.44669
	111.205	2.48574	-0.840077	5.44669
	111.205	2.36603	-0.840096	5.44669
	111.205	2.23745	-0.84012	5.44669
	111.205	2.21596	-0.840124	5.44669
	111.205	2.25104	-0.840117	5.44669
	111.228	2.27312	-0.840112	5.44669
	111.307	2.26986	-0.840113	5.44669
	111.411	2.26064	-0.840115	5.44669
	111.438	2.25793	-0.847986	5.44669
	111.37	2.26008	-0.86827	5.44669
	111.325	2.26194	-0.88453	5.44669
	111.374	2.26196	-0.885804	5.44669
	111.44	2.2613	-0.872952	5.44669
	111.455	2.26102	-0.85017	5.44669
	111.438	2.26114	-0.834641	5.44669
	111.426	2.26128	-0.834563	5.44669
	111.427	2.26131	-0.839785	5.44669
	111.432	2.26126	-0.841958	5.44669
	111.433	2.26124	-0.841005	5.44669
	111.432	2.26124	-0.839833	5.44669
	111.431	2.21206	-0.83968	5.44669
	111.431	2.08529	-0.840033	5.44669
	111.432	1.98366	-0.840235	5.44669
	111.432	1.97571	-0.840194	5.44669
	111.432	2.05603	-0.840105	5.44669
	111.432	2.14922	-0.840083	5.44669
	111.432	2.07031	-0.840105	5.44669
	111.432	1.8424	-0.840122	5.44669
	111.432	1.70018	-0.840121	5.44669
	111.454	1.70977	-0.840115	5.44669
	111.511	1.76246	-0.847983	5.44669
	111.557	1.78083	-0.868269	5.44669
	111.583	1.76974	-0.87666	5.44669
	111.627	1.80776	-0.857649	5.44669
	111.666	1.93379	-0.836407	5.44669
	111.671	2.03907	-0.832636	5.44669
	111.661	2.04883	-0.838349	5.44669
	111.654	1.96796	-0.849912	5.44669
	111.655	1.82471	-0.869706	5.44669
	111.658	1.72749	-0.876577	5.44669
	111.659	1.77642	-0.857103	5.44669
	111.658	1.936	-0.836208	5.44669
	111.658	2.00199	-0.832747	5.44669
	111.658	1.87716	-0.838466	5.44669
	111.658	1.73706	-0.842051	5.44669
	111.658	1.71255	-0.841513	5.44669
	111.658	1.75047	-0.840012	5.44669
	111.68	1.77481	-0.839575	5.44669
[truncated: 302 more rows]
