# Supplementary material for: Design of a cosmetic glove stiffness compensation mechanism for toddler-sized hand prostheses
Source: PLoS One. 2017 Aug 11;12(8):e0183233. doi: 10.1371/journal.pone.0183233 (PMC5553851; doi:10.1371/journal.pone.0183233)
Supplement: S1 Dataset — (ZIP) [file pone.0183233.s001.zip › 02 Spring measurements/VST7_2.xlsx]

## Sheet: VST7_2
LabVIEW Measurement
Writer_Version	2
Reader_Version	2
Separator	Tab
Decimal_Separator	.
Multi_Headings	No
X_Columns	No
Time_Pref	Absolute
Operator	localadmin
Date	2013-10-09
Time	00:11:35.972000
***End_of_Header***
Channels	4
Samples	10	10	10	10
Date	2013-10-09	2013-10-09	2013-10-09	2013-10-09
Time	00:12:08.172000	00:12:08.172000	00:12:08.172000	00:12:08.172000
Y_Unit_Label	mm	N	N	Pa
X_Dimension	Time	Time	Time	Time
X0	0	0	0	0
Delta_X	0.01	0.01	0.01	0.01
***End_of_Header***
X_Value	Voltage LVDT (Filtered)	Voltage Load Cell (Filtered)	Voltage Pinch Load Cell (Filtered)	Voltage Pressure (Filtered)	Comment
	112.332	0.215132	-0.836407	5.44669
	112.337	0.088352	-0.832637	5.44669
	112.338	0.035909	-0.838349	5.44669
	112.337	0.154723	-0.842041	5.44669
	112.337	0.287481	-0.84155	5.44669
	112.336	0.311047	-0.840032	5.44669
	112.337	0.275344	-0.83957	5.44669
	112.337	0.252268	-0.839916	5.44669
	112.337	0.255334	-0.840225	5.44268
	112.337	0.264827	-0.840232	5.43234
	112.337	0.267714	-0.840124	5.42806
	112.337	0.265549	-0.840077	5.43775
	112.337	0.263617	-0.840096	5.44858
	112.337	0.263576	-0.84012	5.4505
	112.337	0.264247	-0.840124	5.44759
	112.337	0.264542	-0.840117	5.44571
	112.337	0.264427	-0.840112	5.44595
	112.337	0.264274	-0.840113	5.44673
	112.337	0.264251	-0.840115	5.44696
	112.337	0.264295	-0.840115	5.44679
	112.337	0.264322	-0.840115	5.44663
	112.337	0.264318	-0.840115	5.44663
	112.337	0.264306	-0.840115	5.44668
	112.337	0.264303	-0.840115	5.44671
	112.337	0.264306	-0.840115	5.4467
	112.337	0.264308	-0.840115	5.44668
	112.337	0.264308	-0.840115	5.44668
	112.337	0.264307	-0.840115	5.44669
	112.337	0.264307	-0.840115	5.44669
	112.337	0.264307	-0.840115	5.44669
	112.337	0.264307	-0.840115	5.44669
	112.337	0.264307	-0.847985	5.44669
	112.337	0.264307	-0.86827	5.44669
	112.337	0.264307	-0.87666	5.44669
	112.337	0.264307	-0.857648	5.44669
	112.337	0.264307	-0.836407	5.44669
	112.337	0.264307	-0.832636	5.44669
	112.337	0.264307	-0.838349	5.44669
	112.337	0.264307	-0.842041	5.44669
	112.337	0.264307	-0.84155	5.44669
	112.337	0.264307	-0.840032	5.44669
	112.337	0.264307	-0.83957	5.44669
	112.337	0.264307	-0.839916	5.44669
	112.337	0.264307	-0.840225	5.44669
	112.337	0.264307	-0.840232	5.44669
	112.337	0.264307	-0.840124	5.44669
	112.337	0.264307	-0.840077	5.44669
	112.337	0.264307	-0.840096	5.44669
	112.337	0.264307	-0.84012	5.44669
	112.337	0.264307	-0.840124	5.44669
	112.337	0.264307	-0.840117	5.44669
	112.337	0.264307	-0.840112	5.44669
	112.337	0.264307	-0.840113	5.44669
	112.337	0.264307	-0.840115	5.44669
	112.337	0.264307	-0.840115	5.44669
	112.337	0.264307	-0.840115	5.44669
	112.337	0.264307	-0.840115	5.44669
	112.337	0.264307	-0.840115	5.44669
	112.337	0.215117	-0.847985	5.44669
	112.337	0.088342	-0.86827	5.44669
	112.337	0.03591	-0.87666	5.44669
	112.337	0.154727	-0.857648	5.44669
	112.337	0.287482	-0.836407	5.44669
	112.337	0.311046	-0.832636	5.44669
	112.337	0.275343	-0.838349	5.44669
	112.337	0.252268	-0.842041	5.4507
	112.337	0.255334	-0.84155	5.46104
	112.337	0.264827	-0.840032	5.46531
	112.337	0.267714	-0.83957	5.45562
	112.337	0.265549	-0.839916	5.4448
	112.337	0.263617	-0.840225	5.44287
	112.337	0.263576	-0.840232	5.44579
	112.337	0.264247	-0.847995	5.44767
	112.315	0.264542	-0.868233	5.44742
	112.257	0.264427	-0.876641	5.44664
	112.233	0.264274	-0.857653	5.44641
	112.287	0.264251	-0.836416	5.44658
	112.347	0.264295	-0.832638	5.44674
	112.358	0.215132	-0.838347	5.44675
	112.342	0.088352	-0.842039	5.44669
	112.331	0.035909	-0.849421	5.44667
	112.333	0.154723	-0.868188	5.44668
	112.337	0.287481	-0.883986	5.44669
	112.338	0.311047	-0.885605	5.44669
	112.337	0.275344	-0.873062	5.44669
	112.337	0.252268	-0.850287	5.44669
	112.336	0.255334	-0.834651	5.44669
	112.337	0.264827	-0.834525	5.44669
	112.337	0.267714	-0.839766	5.44669
	112.337	0.265549	-0.841963	5.44669
	112.337	0.263617	-0.841014	5.44669
	112.337	0.263576	-0.839835	5.44669
	112.337	0.264247	-0.839678	5.44669
	112.337	0.264542	-0.840031	5.44669
	112.337	0.264427	-0.840235	5.44669
	112.337	0.264274	-0.840195	5.44669
	112.337	0.264251	-0.840106	5.44669
	112.315	0.264295	-0.840082	5.44669
	112.257	0.264322	-0.840104	5.44669
	112.233	0.264318	-0.847993	5.44669
	112.287	0.264306	-0.868277	5.44669
	112.347	0.264303	-0.87666	5.44669
	112.358	0.264306	-0.857646	5.44669
	112.342	0.264308	-0.836406	5.44669
	112.331	0.264308	-0.840507	5.44669
	112.333	0.264307	-0.866505	5.44669
	112.337	0.264307	-0.878586	5.44669
	112.338	0.264307	-0.859084	5.44669
	112.337	0.264307	-0.836323	5.44669
	112.337	0.264307	-0.832091	5.44669
	112.336	0.264307	-0.83815	5.44268
	112.337	0.264307	-0.842152	5.43234
	112.337	0.264307	-0.841667	5.42806
	112.337	0.264307	-0.840041	5.43775
	112.337	0.264307	-0.839532	5.44858
	112.337	0.264307	-0.839897	5.4505
	112.337	0.264307	-0.840231	5.44759
	112.337	0.264307	-0.840241	5.44571
	112.337	0.264307	-0.840126	5.44595
	112.337	0.264307	-0.840075	5.44673
	112.337	0.264307	-0.840094	5.44696
	112.337	0.264307	-0.84012	5.44679
	112.337	0.264307	-0.840124	5.44663
	112.337	0.264307	-0.840117	5.44663
	112.337	0.264307	-0.847983	5.44668
	112.337	0.264307	-0.868268	5.44671
	112.337	0.264307	-0.87666	5.4467
	112.337	0.264307	-0.857649	5.44668
	112.337	0.264307	-0.836407	5.44668
	112.337	0.264307	-0.832636	5.44669
	112.337	0.264307	-0.838349	5.44669
	112.337	0.264307	-0.842041	5.44669
	112.337	0.264307	-0.84155	5.44669
	112.337	0.264307	-0.840032	5.44669
	112.337	0.264307	-0.83957	5.44669
	112.337	0.264307	-0.839916	5.44669
	112.337	0.264307	-0.840225	5.44669
	112.337	0.215117	-0.840232	5.44669
	112.337	0.088342	-0.840124	5.44669
	112.337	0.03591	-0.840077	5.44669
	112.337	0.154727	-0.840096	5.44669
	112.337	0.287482	-0.84012	5.44669
	112.337	0.311046	-0.840124	5.44669
	112.337	0.275343	-0.840117	5.44669
	112.337	0.252268	-0.840112	5.44669
	112.337	0.255334	-0.840113	5.44669
	112.337	0.264827	-0.840115	5.44669
	112.337	0.267714	-0.840115	5.44669
	112.337	0.265549	-0.840115	5.44669
	112.337	0.263617	-0.847985	5.44669
	112.337	0.263576	-0.86827	5.44669
	112.337	0.264247	-0.87666	5.44669
	112.337	0.264542	-0.857648	5.44669
	112.337	0.264427	-0.836407	5.44669
	112.337	0.264274	-0.832636	5.44669
	112.337	0.264251	-0.84622	5.44669
	112.337	0.264295	-0.870197	5.44669
	112.337	0.264322	-0.878095	5.44669
	112.337	0.264318	-0.857565	5.44669
	112.337	0.264306	-0.835862	5.44669
	112.337	0.264303	-0.832438	5.44669
	112.337	0.264306	-0.83846	5.44669
	112.337	0.264308	-0.842158	5.44669
	112.337	0.264308	-0.84156	5.44669
	112.315	0.264307	-0.839994	5.44669
	112.257	0.264307	-0.83955	5.44669
	112.211	0.264307	-0.839921	5.44669
	112.185	0.264307	-0.840234	5.44669
	112.142	0.264307	-0.840234	5.44669
	112.103	0.264307	-0.840122	5.44669
	112.097	0.264307	-0.840076	5.44669
	112.108	0.264307	-0.840096	5.44669
	112.114	0.264307	-0.840121	5.44669
	112.113	0.264307	-0.840124	5.44669
	112.11	0.264307	-0.840117	5.44669
	112.11	0.264307	-0.840112	5.44669
	112.11	0.264307	-0.840113	5.44669
	112.111	0.264307	-0.840115	5.44669
	112.111	0.264307	-0.840115	5.44669
	112.111	0.264307	-0.840115	5.44669
	112.11	0.313497	-0.840115	5.44669
	112.11	0.440273	-0.840115	5.44669
	112.111	0.541895	-0.840115	5.44669
	112.111	0.599043	-0.840115	5.44669
	112.111	0.694686	-0.840115	5.44669
	112.111	0.780702	-0.840115	5.44669
	112.111	0.79323	-0.840115	5.44669
	112.111	0.769566	-0.840115	5.44669
	112.111	0.755464	-0.840115	5.44669
	112.111	0.758011	-0.840115	5.44669
	112.111	0.764096	-0.840115	5.44669
	112.111	0.765741	-0.840115	5.44669
	112.111	0.764267	-0.840115	5.44669
	112.111	0.812255	-0.840115	5.44669
	112.111	0.988241	-0.840115	5.44669
	112.111	1.21707	-0.840115	5.44669
	112.111	1.32683	-0.840115	5.44669
	112.111	1.30357	-0.840115	5.44669
	112.111	1.25674	-0.840115	5.44669
	112.088	1.29488	-0.840115	5.44669
	112.008	1.43372	-0.840115	5.44669
	111.905	1.54434	-0.840115	5.44669
	111.855	1.60096	-0.840115	5.44669
	111.866	1.69319	-0.840115	5.44669
	111.887	1.77796	-0.840115	5.44669
	111.892	1.79118	-0.840115	5.44669
	111.887	1.76825	-0.840115	5.44669
	111.882	1.75421	-0.840115	5.44669
	111.86	1.75652	-0.840115	5.44669
	111.804	1.76249	-0.840115	5.44669
	111.781	1.76416	-0.840115	5.44669
	111.835	1.76275	-0.840115	5.44669
	111.872	1.76156	-0.840115	5.44669
	111.803	1.76156	-0.840115	5.44669
	111.684	1.76199	-0.840115	5.44669
	111.624	1.76216	-0.840115	5.44669
	111.635	1.76209	-0.840115	5.44669
	111.661	1.76199	-0.840115	5.44669
	111.667	1.76198	-0.840115	5.44669
	111.661	1.76201	-0.840115	5.44669
	111.656	1.76202	-0.840115	5.44669
	111.656	1.76202	-0.840115	5.44669
	111.658	1.76201	-0.840115	5.44669
	111.659	1.76201	-0.840115	5.44669
	111.658	1.76201	-0.840115	5.44669
	111.658	1.76202	-0.840115	5.44669
	111.658	1.76202	-0.840115	5.44669
	111.658	1.76202	-0.840115	5.44669
	111.658	1.8112	-0.840115	5.44669
	111.658	1.93798	-0.840115	5.44669
	111.658	1.99041	-0.840115	5.44669
	111.658	1.87159	-0.840115	5.44669
	111.636	1.78803	-0.840115	5.44669
	111.578	1.94043	-0.840115	5.44669
	111.554	2.20453	-0.840115	5.44669
	111.608	2.33719	-0.840115	5.44669
	111.668	2.31095	-0.840115	5.44669
	111.679	2.25472	-0.840115	5.44669
	111.641	2.1916	-0.840115	5.44669
	111.55	2.07903	-0.840115	5.44669
	111.448	2.0375	-0.840115	5.44669
	111.403	2.15584	-0.840115	5.44669
	111.415	2.28452	-0.840115	5.44669
	111.435	2.30655	-0.840115	5.44669
	111.439	2.27165	-0.840115	5.44669
	111.434	2.24946	-0.840115	5.44669
	111.43	2.25261	-0.840115	5.44669
	111.43	2.26182	-0.840115	5.44669
	111.409	2.26456	-0.840115	5.44669
	111.352	2.26243	-0.840115	5.44669
	111.306	2.26057	-0.840115	5.44669
	111.302	2.26055	-0.840115	5.44669
	111.316	2.2612	-0.840115	5.44669
	111.301	2.26148	-0.840115	5.44669
	111.242	2.26137	-0.840115	5.44669
	111.192	2.26122	-0.840115	5.44669
	111.188	2.2612	-0.840115	5.44669
	111.203	2.26124	-0.840115	5.44669
	111.211	2.26127	-0.840115	5.44669
	111.208	2.26126	-0.840115	5.44669
	111.205	2.31044	-0.840115	5.44669
	111.204	2.4864	-0.840115	5.44669
	111.205	2.7148	-0.840115	5.44669
	111.206	2.82438	-0.840115	5.44669
	111.206	2.80121	-0.840115	5.44669
	111.205	2.75447	-0.840115	5.44669
	111.205	2.74343	-0.840115	5.44669
	111.205	2.70628	-0.840115	5.44669
	111.205	2.53929	-0.840115	5.44669
	111.205	2.35956	-0.840115	5.44669
	111.205	2.42254	-0.840115	5.44669
	111.205	2.67287	-0.847985	5.44669
	111.205	2.82988	-0.86827	5.44669
	111.205	2.81847	-0.87666	5.44669
	111.205	2.75976	-0.857648	5.44669
	111.205	2.73951	-0.836407	5.44669
	111.183	2.75195	-0.832636	5.44669
	111.126	2.76437	-0.838349	5.44669
	111.08	2.76514	-0.849912	5.44669
	111.076	2.76106	-0.869706	5.44669
	111.09	2.75907	-0.876577	5.44669
	111.075	2.75969	-0.857103	5.44669
	111.015	2.76066	-0.836208	5.44669
	110.966	2.76084	-0.832747	5.44669
	110.962	2.76057	-0.838466	5.44669
	110.977	2.7604	-0.842051	5.44669
	110.984	2.76042	-0.841513	5.44268
	110.982	2.76049	-0.840012	5.43234
	110.979	2.76051	-0.839575	5.42806
	110.978	2.7605	-0.839925	5.43775
	110.979	2.76048	-0.840227	5.44858
	110.979	2.76048	-0.840229	5.4505
	110.979	2.76049	-0.840123	5.44759
	110.979	2.76049	-0.840077	5.44571
	110.979	2.76049	-0.840096	5.44595
	110.979	2.76049	-0.84012	5.44673
	110.979	2.76049	-0.840124	5.44696
	110.979	2.76049	-0.847987	5.44679
	110.979	2.76049	-0.868268	5.44663
	110.979	2.76049	-0.876658	5.44663
	110.957	2.76049	-0.857648	5.44668
	110.877	2.76049	-0.836407	5.44671
	110.796	2.76049	-0.832637	5.4467
	110.826	2.76049	-0.838349	5.44668
	110.918	2.76049	-0.842041	5.44668
	110.909	2.76049	-0.84155	5.44669
	110.8	2.76049	-0.840032	5.44669
	110.723	2.76049	-0.83957	5.44669
	110.725	2.76049	-0.839916	5.44669
	110.752	2.80968	-0.840225	5.44669
	110.762	2.93645	-0.840232	5.44669
	110.757	2.98888	-0.840124	5.44669
	110.751	2.87007	-0.840077	5.44669
	110.751	2.7865	-0.840096	5.44669
	110.73	2.9389	-0.84012	5.44669
	110.674	3.15381	-0.840124	5.44669
	110.627	3.15969	-0.840117	5.44669
	110.601	3.08102	-0.840112	5.44669
	110.558	3.14361	-0.840113	5.44669
	110.519	3.26244	-0.840115	5.44669
	110.513	3.30021	-0.840115	5.44669
	110.524	3.27541	-0.840115	5.44669
	110.53	3.25185	-0.840115	5.44669
	110.529	3.25084	-0.840115	5.44669
	110.526	3.2588	-0.840115	5.44669
	110.503	3.26249	-0.840115	5.44669
	110.446	3.26121	-0.840115	5.44669
	110.401	3.25936	-0.840115	5.44669
	110.397	3.25904	-0.840115	5.44669
	110.433	3.25957	-0.840115	5.44669
	110.498	3.2599	-0.840115	5.44669
	110.52	3.25985	-0.840115	5.44669
	110.44	3.25971	-0.840115	5.44669
	110.344	3.25967	-0.840115	5.44669
	110.368	3.2597	-0.840115	5.44669
	110.463	3.30892	-0.840115	5.44669
	110.457	3.48489	-0.840115	5.4507
	110.348	3.66409	-0.840115	5.46104
	110.271	3.64689	-0.840115	5.46531
	110.272	3.52209	-0.840115	5.45562
	110.299	3.41821	-0.847985	5.4448
	110.31	3.31153	-0.86827	5.44287
	110.305	3.23755	-0.87666	5.44579
	110.299	3.234	-0.857648	5.44767
	110.298	3.25714	-0.836407	5.44742
	110.3	3.26783	-0.832636	5.44664
	110.301	3.31324	-0.838349	5.44641
	110.301	3.43462	-0.842041	5.44658
	110.3	3.48613	-0.849421	5.44674
	110.3	3.41804	-0.868187	5.44675
	110.278	3.46222	-0.876115	5.44669
	110.22	3.66691	-0.857449	5.44667
	110.174	3.7626	-0.836517	5.44668
	110.171	3.63561	-0.832753	5.44669
	110.185	3.53347	-0.846229	5.44669
	110.17	3.63184	-0.870159	5.44669
	110.11	3.77374	-0.878076	5.44669
	110.061	3.75923	-0.85757	5.44669
	110.056	3.59815	-0.835871	5.44669
	110.071	3.51928	-0.832439	5.44669
	110.079	3.63926	-0.838457	5.44669
	110.077	3.7819	-0.842156	5.44669
	110.073	3.8092	-0.849431	5.44669
	110.05	3.77154	-0.86815	5.44669
	109.994	3.74632	-0.876096	5.44669
	109.971	3.74919	-0.857455	5.44669
	110.025	3.75935	-0.836526	5.44669
	110.084	3.7626	-0.832755	5.44669
	110.073	3.76034	-0.838356	5.44669
	109.999	3.75825	-0.842002	5.44669
	109.943	3.75817	-0.841531	5.44669
	109.918	3.75888	-0.840038	5.44669
	109.879	3.75921	-0.839579	5.44669
	109.841	3.75909	-0.839918	5.44669
	109.835	3.75893	-0.840223	5.44669
	109.845	3.7589	-0.84023	5.44669
	109.851	3.75895	-0.840125	5.44669
	109.85	3.75897	-0.840078	5.44669
	109.847	3.75897	-0.840096	5.44669
	109.847	3.75896	-0.84012	5.44669
	109.847	3.75895	-0.847994	5.44669
	109.826	3.75896	-0.868272	5.44669
	109.768	3.80815	-0.876657	5.44669
	109.722	3.93492	-0.857646	5.44669
	109.718	3.98736	-0.836407	5.44669
	109.732	3.86854	-0.832637	5.44669
	109.717	3.73578	-0.838349	5.44669
	109.658	3.71222	-0.842041	5.44669
	109.608	3.79711	-0.84155	5.44669
	109.604	3.94696	-0.840032	5.44669
	109.619	3.99633	-0.83957	5.44669
	109.627	3.91721	-0.839916	5.44669
	109.624	3.90834	-0.840225	5.44669
	109.621	3.98857	-0.840232	5.44669
	109.598	4.08335	-0.840124	5.44669
	109.519	4.20211	-0.840077	5.44669
	109.416	4.28439	-0.840096	5.44669
	109.366	4.28713	-0.84012	5.44669
	109.377	4.26069	-0.840124	5.44669
	109.398	4.24891	-0.840117	5.44669
	109.403	4.25341	-0.840112	5.44669
	109.397	4.25949	-0.840113	5.44669
	109.393	4.26044	-0.840115	5.44669
	109.393	4.25867	-0.840115	5.44669
	109.395	4.2576	-0.840115	5.44669
	109.396	4.25777	-0.840115	5.44669
	109.395	4.25823	-0.840115	5.44669
	109.395	4.25836	-0.840115	5.44669
	109.395	4.25825	-0.840115	5.44669
	109.395	4.25816	-0.840115	5.44669
	109.395	4.25816	-0.840115	5.44669
	109.395	4.25819	-0.847985	5.44669
	109.395	4.25821	-0.86827	5.44669
	109.395	4.2582	-0.87666	5.44669
	109.373	4.25819	-0.857648	5.44669
	109.315	4.30738	-0.836407	5.44669
	109.269	4.48335	-0.832636	5.44669
	109.243	4.71175	-0.838349	5.44669
	109.2	4.77214	-0.849912	5.44669
	109.161	4.62219	-0.869706	5.44669
	109.155	4.52302	-0.876577	5.44669
	109.166	4.6308	-0.857103	5.44669
	109.172	4.77559	-0.836208	5.44669
	109.171	4.80813	-0.832747	5.44669
	109.168	4.77191	-0.838466	5.44669
	109.168	4.69623	-0.842051	5.44669
	109.168	4.57128	-0.841513	5.44669
	109.169	4.52904	-0.840012	5.44669
	109.169	4.65147	-0.839575	5.44669
	109.169	4.78212	-0.839925	5.44669
	109.169	4.80352	-0.840227	5.44669
	109.169	4.76766	-0.840229	5.44669
	109.146	4.74528	-0.840123	5.44669
	109.067	4.7487	-0.840077	5.44669
	108.963	4.75809	-0.840096	5.44669
	108.913	4.76081	-0.84012	5.44669
	108.924	4.75861	-0.840124	5.44669
	108.945	4.75672	-0.840117	5.44669
	108.95	4.75671	-0.840112	5.44669
	108.945	4.75738	-0.840113	5.44669
	108.941	4.75767	-0.840115	5.44669
	108.941	4.75755	-0.840115	5.44669
	108.942	4.7574	-0.840115	5.44669
	108.943	4.75737	-0.840115	5.44669
	108.943	4.75742	-0.840115	5.44669
	108.92	4.75745	-0.840115	5.44669
	108.863	4.75744	-0.847986	5.44669
	108.839	4.75743	-0.86827	5.44669
	108.871	4.80662	-0.87666	5.44669
	108.873	4.93339	-0.857648	5.44669
	108.838	4.98583	-0.836407	5.44669
	108.796	4.9162	-0.832636	5.44669
	108.742	4.91022	-0.838349	5.44669
	108.704	4.93909	-0.842041	5.44669
	108.703	4.85597	-0.84155	5.44669
	108.715	4.79549	-0.840032	5.44669
	108.72	4.94482	-0.83957	5.44669
	108.718	5.19943	-0.839916	5.44669
	108.716	5.3292	-0.840225	5.44669
	108.693	5.30512	-0.840232	5.44669
	108.636	5.25082	-0.840124	5.44669
	108.591	5.23694	-0.840077	5.44669
	108.565	5.25047	-0.840096	5.44669
	108.521	5.26108	-0.84012	5.44669
	108.482	5.26072	-0.840124	5.44669
	108.476	5.25679	-0.840117	5.44669
	108.487	5.25528	-0.847983	5.44669
	108.494	5.25604	-0.868269	5.44669
	108.492	5.2569	-0.87666	5.44669
	108.49	5.25699	-0.857649	5.44669
	108.489	5.25672	-0.836407	5.44669
	108.49	5.25657	-0.832636	5.44669
	108.49	5.25661	-0.838349	5.44669
	108.49	5.25668	-0.842041	5.44669
	108.49	5.25669	-0.84155	5.44669
	108.49	5.25667	-0.840032	5.44669
	108.49	5.25666	-0.83957	5.44669
	108.49	5.25666	-0.839916	5.44669
	108.49	5.25667	-0.840225	5.44669
	108.49	5.25667	-0.840232	5.44669
	108.49	5.30586	-0.840124	5.44669
	108.49	5.43263	-0.840077	5.44669
	108.49	5.48506	-0.840096	5.44669
	108.49	5.36625	-0.84012	5.44669
	108.49	5.23349	-0.840124	5.44669
	108.468	5.25912	-0.840117	5.44669
	108.41	5.4216	-0.840112	5.44669
	108.386	5.4971	-0.840113	5.44669
	108.44	5.37522	-0.847986	5.44669
	108.478	5.23297	-0.868271	5.44669
	108.431	5.20652	-0.87666	5.44669
	108.369	5.24439	-0.857648	5.44669
	108.333	5.31859	-0.836407	5.44669
	108.291	5.49153	-0.832636	5.44669
	108.256	5.70976	-0.838349	5.44669
	108.252	5.81616	-0.842041	5.44669
	108.261	5.74607	-0.84155	5.44669
	108.267	5.52545	-0.840032	5.44669
	108.266	5.33528	-0.83957	5.44669
	108.263	5.41298	-0.839916	5.44669
	108.263	5.67321	-0.840225	5.44669
	108.263	5.82913	-0.840232	5.44669
	108.241	5.81374	-0.840124	5.44669
	108.184	5.75375	-0.840077	5.44669
	108.138	5.73439	-0.840096	5.44669
	108.134	5.74765	-0.84012	5.44669
	108.171	5.76009	-0.840124	5.44669
	108.213	5.76059	-0.840117	5.44669
	108.199	5.75638	-0.840112	5.44669
	108.153	5.75443	-0.840113	5.44669
	108.113	5.75512	-0.840115	5.44669
	108.063	5.7561	-0.840115	5.44669
	108.027	5.75626	-0.840115	5.44669
	108.025	5.75598	-0.840115	5.44669
	108.036	5.75581	-0.840115	5.44669
	108.041	5.75583	-0.840115	5.44669
	108.039	5.75591	-0.847986	5.44669
	108.037	5.75593	-0.86827	5.44669
	108.036	5.75591	-0.87666	5.44669
	108.037	5.7559	-0.857648	5.44669
	108.038	5.7559	-0.836407	5.44669
	108.037	5.7559	-0.832636	5.44669
	108.037	5.7559	-0.838349	5.44669
	108.037	5.7559	-0.849912	5.44669
	108.037	5.7559	-0.869706	5.44669
	108.037	5.7559	-0.876577	5.44669
	108.037	5.7559	-0.857103	5.44669
	108.015	5.7559	-0.836208	5.44669
	107.958	5.7559	-0.832747	5.44669
	107.911	5.7559	-0.838466	5.44669
	107.886	5.7559	-0.842051	5.44669
	107.865	5.7559	-0.841513	5.44669
	107.883	5.7559	-0.840012	5.44669
	107.923	5.7559	-0.839575	5.44669
	107.938	5.7559	-0.839925	5.44669
	107.908	5.7559	-0.840227	5.44669
	107.842	5.7559	-0.840229	5.44669
	107.795	5.7559	-0.840123	5.44669
	107.794	5.7559	-0.840077	5.44669
	107.81	5.7559	-0.840096	5.44669
	107.816	5.80509	-0.84012	5.44669
	107.814	5.93187	-0.840124	5.44669
	107.81	5.9843	-0.840117	5.44669
	107.81	5.86548	-0.840112	5.44669
	107.811	5.73273	-0.840113	5.44669
	107.811	5.70916	-0.840115	5.44669
	107.811	5.79406	-0.840115	5.44669
	107.811	5.94391	-0.840115	5.44669
	107.811	5.99327	-0.840115	5.44669
	107.811	5.86496	-0.840115	5.44669
	107.811	5.77851	-0.840115	5.44669
	107.789	5.88389	-0.840115	5.44669
	107.709	5.97396	-0.840115	5.44669
	107.605	5.92744	-0.840115	5.44669
	107.556	5.96692	-0.847985	5.44669
	107.566	6.16196	-0.86827	5.44669
	107.587	6.30447	-0.87666	5.44669
	107.592	6.30669	-0.857648	5.44669
	107.587	6.25884	-0.836407	5.44669
	107.583	6.23831	-0.832636	5.44669
	107.583	6.24676	-0.838349	5.44669
	107.585	6.25761	-0.842041	5.44669
	107.585	6.25915	-0.84155	5.44669
	107.585	6.25594	-0.840032	5.44669
	107.585	6.25405	-0.83957	5.44669
	107.585	6.2544	-0.839916	5.44669
	107.585	6.25522	-0.840225	5.44669
	107.585	6.25543	-0.840232	5.44669
	107.585	6.25523	-0.840124	5.44669
	107.585	6.25507	-0.840077	5.44669
	107.585	6.25508	-0.840096	5.44669
	107.585	6.25514	-0.84012	5.44669
	107.585	6.25516	-0.840124	5.44669
	107.585	6.25515	-0.840117	5.44669
	107.585	6.25514	-0.840112	5.44669
	107.585	6.25513	-0.847984	5.44669
	107.585	6.30433	-0.86827	5.44669
	107.585	6.43111	-0.87666	5.44669
	107.585	6.53273	-0.865519	5.44669
	107.562	6.54068	-0.864562	5.44669
	107.505	6.46036	-0.869181	5.44669
	107.481	6.31798	-0.855882	5.44669
	107.535	6.27012	-0.838333	5.44669
	107.573	6.44559	-0.834072	5.44669
	107.504	6.70663	-0.838266	5.44669
	107.384	6.82979	-0.841496	5.44669
	107.324	6.75147	-0.841352	5.44669
	107.336	6.57063	-0.840142	5.44669
	107.361	6.50621	-0.839687	5.44669
	107.368	6.63927	-0.839926	5.44669
	107.361	6.78226	-0.840188	5.44669
	107.356	6.75586	-0.840213	5.44669
	107.357	6.58942	-0.84013	5.44669
	107.358	6.51253	-0.847957	5.44669
	107.359	6.63524	-0.868253	5.44669
	107.359	6.77833	-0.876663	5.44669
	107.358	6.80483	-0.857656	5.44669
	107.358	6.76669	-0.836409	5.44669
	107.358	6.74155	-0.832635	5.44669
	107.336	6.74462	-0.838348	5.44669
	107.256	6.75485	-0.842041	5.44669
	107.153	6.75804	-0.841551	5.44669
	107.103	6.75574	-0.847903	5.44669
	107.114	6.75364	-0.867725	5.44669
	107.135	6.75358	-0.876461	5.44669
	107.14	6.7543	-0.857759	5.44669
	107.134	6.75463	-0.836524	5.44669
	107.13	6.75451	-0.832646	5.44669
	107.131	6.75434	-0.838311	5.44669
	107.132	6.75431	-0.842022	5.44669
	107.133	6.75436	-0.841556	5.44669
	107.11	6.75439	-0.840041	5.44669
	107.052	6.75439	-0.839572	5.44669
	107.028	6.75437	-0.839914	5.44669
	107.082	6.75437	-0.840224	5.44669
	107.143	6.80356	-0.840232	5.44669
	107.131	6.97953	-0.840125	5.44669
	107.035	7.20793	-0.840077	5.44669
	106.921	7.26832	-0.847966	5.44669
	106.873	7.11837	-0.868275	5.44669
	106.888	7.0192	-0.876669	5.44669
	106.91	7.12698	-0.85765	5.44669
	106.914	7.27177	-0.836404	5.44669
	106.908	7.30431	-0.832635	5.44669
	106.904	7.26809	-0.838349	5.44669
	106.904	7.2416	-0.842042	5.44669
	106.906	7.24343	-0.841551	5.44669
	106.884	7.25361	-0.840031	5.44669
	106.826	7.25723	-0.83957	5.44669
	106.802	7.25513	-0.839916	5.44669
	106.856	7.25296	-0.848096	5.44669
	106.894	7.2528	-0.868387	5.44669
	106.825	7.2535	-0.876669	5.44669
	106.728	7.25385	-0.857611	5.44669
	106.725	7.25375	-0.836387	5.44669
	106.761	7.25358	-0.832642	5.44669
	106.732	7.25355	-0.838358	5.44669
	106.678	7.25359	-0.842043	5.44669
	106.661	7.25363	-0.841548	5.44669
	106.672	7.25362	-0.84003	5.44669
	106.683	7.25361	-0.83957	5.44669
	106.684	7.25361	-0.839917	5.44669
	106.68	7.25361	-0.840225	5.44669
	106.678	7.25361	-0.840232	5.44669
	106.679	7.25361	-0.840124	5.44669
	106.68	7.25361	-0.840077	5.44669
	106.68	7.25361	-0.840096	5.44669
	106.68	7.25361	-0.84012	5.44669
	106.679	7.25361	-0.840124	5.44669
	106.679	7.25361	-0.840117	5.44669
	106.68	7.25361	-0.840112	5.44669
	106.68	7.25361	-0.840113	5.44669
	106.68	7.25361	-0.840115	5.44669
	106.68	7.25361	-0.840115	5.44669
	106.657	7.25361	-0.840115	5.44669
	106.6	7.25361	-0.840115	5.44669
	106.554	7.3028	-0.847985	5.44669
	106.528	7.42958	-0.86827	5.44669
	106.507	7.48201	-0.87666	5.44669
	106.525	7.41238	-0.857648	5.44669
	106.543	7.4064	-0.836407	5.44669
	106.5	7.43527	-0.832636	5.44669
	106.446	7.35215	-0.838349	5.44669
	106.435	7.24247	-0.842041	5.44669
	106.448	7.21584	-0.84155	5.44669
	106.458	7.24205	-0.840032	5.44669
	106.457	7.26224	-0.83957	5.44669
	106.431	7.31053	-0.839916	5.44669
	106.372	7.47894	-0.840225	5.44669
	106.349	7.70449	-0.840232	5.44669
	106.404	7.81556	-0.840124	5.44669
	106.442	7.79403	-0.840077	5.44669
	106.395	7.74744	-0.840096	5.44669
	106.332	7.73589	-0.84012	5.44669
	106.318	7.74766	-0.840124	5.44669
	106.334	7.7567	-0.840117	5.44669
	106.323	7.75631	-0.840112	5.44669
	106.265	7.75293	-0.840113	5.44669
	106.214	7.75165	-0.840115	5.44669
	106.209	7.75232	-0.840115	5.44669
	106.224	7.75305	-0.840115	5.44669
	106.232	7.75312	-0.840115	5.44669
	106.23	7.75289	-0.840115	5.44669
	106.226	7.75277	-0.840115	5.44669
	106.226	7.7528	-0.840115	5.44669
	106.227	7.75286	-0.840115	5.44669
	106.227	7.75287	-0.840115	5.44669
	106.227	7.75285	-0.840115	5.44669
	106.227	7.75284	-0.840115	5.44669
	106.227	7.75284	-0.840115	5.44669
	106.227	7.75285	-0.840115	5.44669
	106.205	7.75285	-0.840115	5.44669
	106.125	7.75285	-0.840115	5.44669
	106.021	7.75285	-0.840115	5.44669
	105.994	7.75285	-0.840115	5.44669
	106.062	7.75285	-0.840115	5.44669
	106.107	7.75285	-0.840115	5.44669
	106.058	7.75285	-0.840115	5.44669
	105.992	7.75285	-0.840115	5.44669
	105.978	7.75285	-0.840115	5.44669
	105.994	7.75285	-0.840115	5.44669
	106.006	7.75285	-0.840115	5.44669
	106.005	7.80204	-0.840115	5.44669
	106.001	7.92881	-0.840115	5.44669
	105.999	7.98124	-0.840115	5.44669
	106	7.86243	-0.840115	5.44669
	106.001	7.77886	-0.840115	5.44669
	106.001	7.88207	-0.840115	5.44669
	105.978	7.97021	-0.840115	5.44669
	105.899	7.87446	-0.840115	5.44669
	105.795	7.73864	-0.840115	5.44669
	105.768	7.75478	-0.840115	5.44669
	105.836	7.91437	-0.840115	5.44669
	105.881	8.04123	-0.840115	5.44669
	105.832	8.09725	-0.847985	5.44669
	105.766	8.18344	-0.86827	5.44669
	105.751	8.2167	-0.87666	5.44669
	105.768	8.05514	-0.857648	5.44669
	105.78	7.85431	-0.836407	5.44669
	105.779	7.90679	-0.832636	5.44669
	105.774	8.16026	-0.838349	5.44669
	105.773	8.32233	-0.842041	5.44669
	105.774	8.26273	-0.84155	5.44669
	105.775	8.07586	-0.840032	5.44669
	105.775	8.00225	-0.83957	5.44669
	105.774	8.13361	-0.839916	5.44669
	105.774	8.27915	-0.840225	5.44669
	105.774	8.30361	-0.840232	5.44669
	105.774	8.26374	-0.840124	5.44669
	105.774	8.2386	-0.840077	5.44669
	105.774	8.24228	-0.840096	5.44669
	105.774	8.25277	-0.84012	5.44669
	105.774	8.25585	-0.840124	5.44669
	105.774	8.25342	-0.840117	5.44669
	105.774	8.2513	-0.840112	5.44669
	105.774	8.25128	-0.840113	5.44669
	105.752	8.25202	-0.847986	5.44669
	105.672	8.25234	-0.868271	5.44669
	105.569	8.25221	-0.87666	5.44669
	105.519	8.25204	-0.857648	5.44669
	105.53	8.25202	-0.836407	5.44669
	105.551	8.25207	-0.832636	5.44669
	105.556	8.2521	-0.838349	5.44669
	105.55	8.25209	-0.842041	5.44669
	105.546	8.25208	-0.84155	5.44669
	105.547	8.25208	-0.840032	5.44669
	105.548	8.25208	-0.83957	5.44669
	105.549	8.25208	-0.839916	5.44669
	105.548	8.25208	-0.840225	5.44669
	105.548	8.30127	-0.840232	5.44669
	105.548	8.42805	-0.840124	5.44669
	105.548	8.52967	-0.840077	5.44669
	105.548	8.53763	-0.840096	5.44669
	105.548	8.4573	-0.84012	5.44669
	105.526	8.31492	-0.840124	5.44669
	105.446	8.21787	-0.840117	5.44669
	105.343	8.26657	-0.840112	5.44669
	105.293	8.47518	-0.840113	5.44669
	105.303	8.66797	-0.840115	5.44669
	105.325	8.64482	-0.840115	5.44669
	105.33	8.51269	-0.840115	5.44669
	105.324	8.45704	-0.840115	5.44669
	105.32	8.52853	-0.840115	5.44669
	105.32	8.68422	-0.840115	5.44669
	105.322	8.78998	-0.840115	5.44669
	105.322	8.7894	-0.840115	5.44669
	105.3	8.75321	-0.840115	5.44669
	105.242	8.73853	-0.840115	5.44669
	105.196	8.74528	-0.840115	5.44669
	105.17	8.75333	-0.840115	5.44669
	105.127	8.75431	-0.840115	5.44669
	105.088	8.75186	-0.840115	5.44669
	105.082	8.75048	-0.840115	5.44669
	105.093	8.75078	-0.840115	5.44669
	105.099	8.75139	-0.840115	5.44669
	105.098	8.75154	-0.840115	5.44669
	105.095	8.80058	-0.840115	5.44669
	105.095	8.97642	-0.840115	5.44669
	105.073	9.15564	-0.847985	5.44669
	104.994	9.13848	-0.86827	5.44669
	104.89	9.06289	-0.87666	5.44669
	104.84	9.13496	-0.857648	5.44669
	104.851	9.20748	-0.836407	5.44669
	104.872	9.11631	-0.832636	5.44669
	104.877	9.03715	-0.838349	5.44669
	104.872	9.13238	-0.842041	5.44669
	104.867	9.26479	-0.84155	5.44669
	104.868	9.2966	-0.840032	5.44669
	104.869	9.26448	-0.83957	5.44669
	104.87	9.23997	-0.839916	5.44669
	104.869	9.24116	-0.840225	5.44669
	104.869	9.25038	-0.840232	5.44669
	104.869	9.25382	-0.840124	5.44669
	104.869	9.25198	-0.840077	5.44669
	104.869	9.24999	-0.840096	5.44669
	104.869	9.24981	-0.84012	5.44669
	104.869	9.25044	-0.840124	5.44669
	104.869	9.25077	-0.840117	5.44669
	104.869	9.25069	-0.840112	5.44669
	104.869	9.25053	-0.840113	5.44669
	104.847	9.2505	-0.840115	5.44669
	104.789	9.25054	-0.840115	5.44669
	104.766	9.25057	-0.840115	5.44669
	104.797	9.25056	-0.840115	5.44669
	104.778	9.25055	-0.840115	5.44669
	104.685	9.25055	-0.847985	5.44669
	104.619	9.25055	-0.86827	5.44669
	104.619	9.25056	-0.87666	5.44669
	104.642	9.25056	-0.865519	5.44669
	104.651	9.25055	-0.864562	5.44669
	104.647	9.25055	-0.869181	5.44669
	104.642	9.25055	-0.855882	5.44669
	104.641	9.25055	-0.838333	5.44669
	104.643	9.29974	-0.834072	5.44669
	104.643	9.42652	-0.838266	5.44669
	104.621	9.47895	-0.841496	5.44669
	104.563	9.36013	-0.841352	5.44669
	104.539	9.22738	-0.840142	5.44669
	104.571	9.20382	-0.839687	5.44669
	104.551	9.23952	-0.839926	5.44669
	104.459	9.26259	-0.840188	5.44669
	104.393	9.25953	-0.840213	5.44669
	104.393	9.29922	-0.848	5.44669
	104.415	9.42311	-0.868242	5.44669
	104.425	9.47771	-0.876642	5.44669
	104.42	9.41001	-0.857651	5.44669
	104.415	9.45327	-0.836414	5.44669
	104.415	9.65743	-0.832638	5.44669
	104.416	9.80242	-0.838347	5.44669
	104.417	9.75324	-0.84204	5.44669
	104.417	9.57681	-0.84155	5.44669
	104.417	9.50388	-0.840032	5.44669
	104.416	9.58261	-0.83957	5.44669
	104.417	9.55051	-0.839916	5.44669
	104.417	9.39629	-0.840225	5.44669
	104.417	9.42361	-0.840232	5.44669
	104.394	9.6502	-0.840124	5.44669
	104.337	9.80998	-0.840077	5.44669
	104.313	9.80818	-0.840096	5.44669
	104.367	9.7525	-0.84012	5.44669
	104.427	9.73012	-0.840124	5.44669
	104.438	9.74058	-0.847987	5.44669
	104.399	9.75292	-0.868268	5.44669
	104.309	9.75438	-0.876658	5.44669
	104.207	9.7506	-0.857648	5.44669
	104.162	9.69931	-0.836407	5.44669
	104.173	9.573	-0.832637	5.44669
	104.194	9.5215	-0.838349	5.44669
	104.198	9.64055	-0.842041	5.44669
	104.192	9.77307	-0.84155	5.44669
	104.189	9.79645	-0.840032	5.44669
	104.189	9.76076	-0.83957	5.44669
	104.19	9.73775	-0.839916	5.44669
	104.191	9.74084	-0.840225	5.44669
	104.191	9.75032	-0.840232	5.44669
	104.19	9.75319	-0.840124	5.44669
	104.19	9.75103	-0.840077	5.44669
	104.19	9.7491	-0.840096	5.44669
	104.19	9.74906	-0.84012	5.44669
	104.19	9.74973	-0.840124	5.44669
	104.168	9.75003	-0.840117	5.44669
	104.088	9.74991	-0.840112	5.44669
	104.007	9.74976	-0.847984	5.44669
	104.037	9.74973	-0.86827	5.44669
	104.151	9.74978	-0.87666	5.44669
	104.222	9.74981	-0.857648	5.44669
	104.194	9.7498	-0.836407	5.44669
	104.088	9.74979	-0.840507	5.44669
	103.975	9.74979	-0.866504	5.44669
	103.931	9.79898	-0.878586	5.44669
	103.947	9.92576	-0.859084	5.44669
	103.969	9.97819	-0.836323	5.44669
	103.972	9.85937	-0.832091	5.44669
	103.966	9.72662	-0.83815	5.44669
	103.962	9.75224	-0.842152	5.44669
	103.963	9.91472	-0.841667	5.44669
	103.964	10.0394	-0.840041	5.44669
	103.965	10.0935	-0.839532	5.44669
	103.964	10.1796	-0.839897	5.44669
	103.964	10.2136	-0.840231	5.44669
	103.964	10.1015	-0.840241	5.44669
	103.964	10.0273	-0.840126	5.44669
	103.964	10.1321	-0.840075	5.44669
	103.942	10.2667	-0.840094	5.44669
	103.884	10.2961	-0.84012	5.44669
	103.861	10.2621	-0.840124	5.44669
	103.914	10.2377	-0.840117	5.44669
	103.952	10.2396	-0.847983	5.44669
	103.905	10.2491	-0.868268	5.44669
	103.843	10.2524	-0.87666	5.44669
	103.829	10.2504	-0.86552	5.44669
	103.845	10.2484	-0.864562	5.44669
	103.834	10.2483	-0.869181	5.44669
	103.776	10.2489	-0.855882	5.44669
	103.747	10.2493	-0.846204	5.44669
	103.8	10.2492	-0.862228	5.44669
	103.838	10.249	-0.874811	5.44669
	103.793	10.249	-0.859029	5.44669
	103.73	10.249	-0.837644	5.44669
	103.716	10.249	-0.832664	5.44669
	103.731	10.249	-0.837921	5.44669
	103.743	10.249	-0.841852	5.44669
	103.742	10.249	-0.841623	5.44669
	103.738	10.249	-0.840129	5.44669
	103.736	10.249	-0.839585	5.44669
	103.737	10.249	-0.839888	5.44669
	103.738	10.2982	-0.840208	5.44669
	103.738	10.425	-0.840235	5.44669
	103.738	10.4774	-0.840132	5.44669
	103.738	10.4078	-0.840079	5.44669
	103.715	10.4018	-0.840094	5.44669
	103.658	10.4307	-0.840119	5.44669
	103.612	10.3476	-0.847995	5.44669
	103.608	10.2871	-0.876143	5.44669
	103.645	10.4364	-0.904813	5.44669
	103.687	10.6418	-0.894191	5.44669
	103.651	10.5956	-0.85394	5.44669
	103.548	10.3924	-0.828929	5.44669
	103.483	10.4044	-0.838742	5.44669
	103.488	10.6421	-0.868431	5.44669
	103.512	10.812	-0.880022	5.44669
	103.52	10.8105	-0.859001	5.44669
	103.515	10.7513	-0.835778	5.44669
	103.51	10.7274	-0.831892	5.44669
	103.51	10.7384	-0.838261	5.44669
	103.511	10.7516	-0.842268	5.44669
	103.512	10.7531	-0.841677	5.44669
	103.512	10.7491	-0.840004	5.44669
	103.489	10.7469	-0.839513	5.44669
	103.409	10.7474	-0.839902	5.44669
	103.306	10.7484	-0.84024	5.44669
	103.256	10.7486	-0.840243	5.44669
	103.267	10.7484	-0.840124	5.44669
	103.31	10.7482	-0.840073	5.44669
	103.373	10.7482	-0.840094	5.44669
	103.391	10.7483	-0.840121	5.44669
	103.333	10.7483	-0.840125	5.44669
	103.273	10.7483	-0.840117	5.44669
	103.264	10.7483	-0.840112	5.44669
	103.281	10.7483	-0.840113	5.44669
	103.291	10.7483	-0.840115	5.44669
	103.289	10.7483	-0.840115	5.44669
	103.285	10.7483	-0.840115	5.44669
	103.284	10.7483	-0.840115	5.44669
	103.285	10.7483	-0.840115	5.44669
	103.286	10.7483	-0.840115	5.44669
	103.286	10.7975	-0.840115	5.44669
	103.285	10.9242	-0.840115	5.44669
	103.285	10.9767	-0.840115	5.44669
	103.285	10.907	-0.840115	5.44669
	103.263	10.9011	-0.840115	5.44669
	103.183	10.9299	-0.840115	5.44669
	103.08	10.8468	-0.840115	5.44669
	103.03	10.7371	-0.840115	5.44669
	103.04	10.7597	-0.840115	5.44669
	103.062	10.9619	-0.840115	5.44669
	103.067	11.2104	-0.840115	5.44669
	103.061	11.3191	-0.840115	5.44669
	103.057	11.2884	-0.847985	5.44669
	103.057	11.2388	-0.86827	5.44669
	103.059	11.2293	-0.87666	5.44669
	103.059	11.2429	-0.857648	5.44669
	103.059	11.2029	-0.836407	5.44669
	103.059	11.0751	-0.832636	5.44669
	103.059	10.9698	-0.838349	5.44669
	103.059	10.9606	-0.842041	5.44669
	103.059	11.0418	-0.84155	5.44669
	103.059	11.1849	-0.840032	5.44669
	103.059	11.282	-0.83957	5.44669
	103.037	11.2822	-0.839916	5.44669
	102.979	11.2495	-0.840225	5.44669
	102.955	11.2359	-0.840232	5.44669
	103.009	11.2419	-0.840124	5.44669
	103.069	11.2493	-0.847948	5.44669
	103.08	11.2502	-0.868251	5.44669
	103.042	11.248	-0.876665	5.44669
	102.951	11.2467	-0.857657	5.44669
	102.849	11.247	-0.836409	5.44669
	102.804	11.2476	-0.832634	5.44669
	102.838	11.2477	-0.838347	5.44669
	102.916	11.2476	-0.842041	5.44669
	102.944	11.2475	-0.841551	5.44669
	102.884	11.2475	-0.840032	5.44669
	102.82	11.2475	-0.839569	5.44669
	102.81	11.2475	-0.839916	5.44669
	102.828	11.2475	-0.840225	5.44669
	102.839	11.2475	-0.840232	5.44669
	102.837	11.2475	-0.840124	5.44669
	102.81	11.2475	-0.840077	5.44669
	102.751	11.2475	-0.840096	5.44669
	102.706	11.2475	-0.84012	5.44669
	102.681	11.2475	-0.840124	5.44669
	102.66	11.2475	-0.840117	5.44669
	102.701	11.2475	-0.840112	5.44669
	102.776	11.2475	-0.847984	5.44669
	102.757	11.2475	-0.86827	5.44669
	102.649	11.2475	-0.87666	5.44669
	102.577	11.2475	-0.857648	5.44268
	102.58	11.2475	-0.836407	5.43234
	102.606	11.2475	-0.832636	5.42806
	102.615	11.2475	-0.838349	5.43775
	102.61	11.2475	-0.842041	5.44858
	102.605	11.2475	-0.84155	5.4505
	102.604	11.2475	-0.840032	5.44759
	102.606	11.2475	-0.83957	5.44571
	102.607	11.2475	-0.839916	5.44595
	102.607	11.2475	-0.840225	5.44673
	102.606	11.2475	-0.840232	5.44696
	102.606	11.2475	-0.847995	5.44679
	102.606	11.2967	-0.868233	5.44663
	102.606	11.4235	-0.876641	5.44663
	102.606	11.4759	-0.857653	5.44668
	102.606	11.3571	-0.836416	5.44671
	102.606	11.2243	-0.832638	5.4467
	102.606	11.2008	-0.838347	5.44668
	102.606	11.2857	-0.842039	5.44668
	102.606	11.4847	-0.841551	5.44669
	102.606	11.71	-0.840032	5.44669
	102.606	11.8101	-0.83957	5.44669
	102.606	11.7841	-0.839916	5.44669
	102.584	11.7395	-0.840225	5.44669
	102.504	11.7304	-0.840232	5.44669
	102.401	11.7425	-0.847995	5.44669
	102.351	11.7508	-0.868233	5.44669
	102.362	11.7499	-0.884511	5.44669
	102.383	11.7466	-0.885809	5.44669
	102.388	11.7456	-0.872961	5.44669
	102.382	11.7463	-0.850172	5.44268
	102.378	11.747	-0.834638	5.43234
	102.378	11.747	-0.834561	5.42806
	102.38	11.7468	-0.839785	5.43775
	102.381	11.7467	-0.841959	5.44858
	102.38	11.7467	-0.848876	5.4505
	102.38	11.7467	-0.867988	5.44759
	102.38	11.7468	-0.876225	5.44571
	102.38	11.7467	-0.857566	5.44595
	102.38	11.7467	-0.836527	5.44673
	102.38	11.7467	-0.832716	5.44696
	102.38	11.7467	-0.83834	5.44679
	102.38	11.7467	-0.842009	5.44663
	102.38	11.7467	-0.84154	5.44663
	102.38	11.7467	-0.840039	5.44668
	102.38	11.7467	-0.839576	5.44671
	102.38	11.7467	-0.839916	5.4467
	102.38	11.7467	-0.840223	5.44668
	102.38	11.7467	-0.840231	5.44668
	102.38	11.7467	-0.840125	5.44669
	102.38	11.7467	-0.840078	5.44669
	102.358	11.7467	-0.840096	5.44669
	102.278	11.7467	-0.84012	5.44669
	102.174	11.7467	-0.840124	5.44669
	102.147	11.7467	-0.840117	5.44669
	102.215	11.7467	-0.840112	5.44669
	102.26	11.7467	-0.840113	5.44669
	102.211	11.7467	-0.840115	5.44669
	102.145	11.7467	-0.840115	5.44669
	102.131	11.7467	-0.840115	5.44669
	102.147	11.7467	-0.840115	5.44669
	102.181	11.7467	-0.847985	5.44669
	102.238	11.7467	-0.86827	5.44669
	102.257	11.7467	-0.87666	5.44669
	102.202	11.7467	-0.857648	5.44669
	102.143	11.7467	-0.836407	5.44669
	102.133	11.7467	-0.832636	5.44669
	102.149	11.7467	-0.838349	5.44669
	102.159	11.7467	-0.842041	5.44669
	102.158	11.7467	-0.84155	5.44669
	102.153	11.7467	-0.840032	5.44669
	102.152	11.7467	-0.83957	5.44669
	102.153	11.7467	-0.839916	5.44669
	102.154	11.7467	-0.848096	5.44669
	102.154	11.7467	-0.868387	5.44669
	102.154	11.7467	-0.876669	5.44669
	102.154	11.7467	-0.857611	5.44669
	102.154	11.7467	-0.836387	5.44669
	102.154	11.7467	-0.832642	5.44669
	102.154	11.7467	-0.838358	5.44669
	102.154	11.7467	-0.842043	5.44669
	102.154	11.7467	-0.849419	5.44669
	102.154	11.7467	-0.868185	5.44669
	102.154	11.7467	-0.876115	5.44669
	102.154	11.7467	-0.85745	5.44669
	102.154	11.7467	-0.836517	5.44669
	102.154	11.7959	-0.832753	5.44669
	102.154	11.9227	-0.838359	5.44669
	102.154	11.9751	-0.842004	5.44669
	102.154	11.8563	-0.841531	5.44669
	102.154	11.7236	-0.840037	5.44669
	102.154	11.7	-0.839579	5.44669
	102.154	11.7357	-0.839918	5.44669
	102.154	11.7588	-0.840223	5.44669
	102.154	11.7557	-0.84023	5.44669
	102.154	11.7462	-0.840125	5.44669
	102.154	11.7433	-0.840078	5.44669
	102.154	11.7455	-0.840096	5.44669
	102.154	11.7474	-0.84012	5.44669
	102.154	11.7967	-0.840124	5.44669
	102.154	11.9228	-0.840117	5.44669
	102.154	11.9749	-0.840112	5.44669
	102.154	11.8562	-0.840113	5.44669
	102.154	11.7236	-0.840115	5.44669
	102.154	11.7492	-0.840115	5.44669
	102.154	11.9609	-0.847986	5.44669
	102.154	12.1631	-0.86827	5.44669
	102.154	12.1429	-0.87666	5.44669
	102.154	12.0086	-0.857648	5.44669
	102.154	11.9018	-0.836407	5.44669
	102.154	11.7973	-0.832636	5.44669
	102.154	11.7253	-0.838349	5.44669
	102.154	11.7217	-0.842041	5.44669
	102.154	11.7442	-0.84155	5.44669
	102.154	11.7546	-0.840032	5.44669
	102.154	11.7509	-0.83957	5.44669
	102.154	11.7457	-0.847787	5.44669
	102.154	11.7448	-0.868381	5.44669
	102.154	11.7463	-0.876777	5.44669
	102.154	11.7472	-0.857658	5.44669
	102.154	11.7471	-0.836369	5.44669
	102.154	11.7959	-0.832617	5.44669
	102.154	11.9717	-0.838354	5.44669
	102.154	12.151	-0.84205	5.44669
	102.154	12.0847	-0.841552	5.44669
	102.154	11.8332	-0.840029	5.44669
	102.154	11.6768	-0.839568	5.44669
	102.154	11.689	-0.839916	5.44669
	102.154	11.7477	-0.840226	5.44669
	102.154	11.7677	-0.840232	5.44669
	102.154	11.7552	-0.840124	5.44669
	102.154	11.7428	-0.840077	5.44669
	102.154	11.7421	-0.840096	5.44669
	102.154	11.7462	-0.84012	5.44669
	102.154	11.7482	-0.840124	5.44669
	102.154	11.7475	-0.847987	5.44669
	102.154	11.7466	-0.868268	5.44669
	102.154	11.7956	-0.876658	5.44669
	102.154	11.9226	-0.857648	5.44669
	102.154	11.9752	-0.836407	5.44669
	102.154	11.8564	-0.832637	5.44669
	102.154	11.7727	-0.838349	5.44669
	102.154	11.8759	-0.842041	5.44669
	102.154	11.9641	-0.84155	5.44669
	102.154	11.8684	-0.840032	5.44669
	102.154	11.7325	-0.83957	5.44669
	102.154	11.6995	-0.847787	5.44669
	102.154	11.7323	-0.868381	5.44669
	102.154	11.7575	-0.876777	5.44669
	102.154	11.8056	-0.857658	5.44669
	102.154	11.9229	-0.836369	5.44669
	102.154	11.9718	-0.832617	5.44669
	102.154	11.8548	-0.838354	5.44669
	102.154	11.7241	-0.84205	5.44669
	102.154	11.7008	-0.841552	5.44669
	102.154	11.7358	-0.840029	5.44669
	102.154	11.7586	-0.839568	5.44669
	102.154	11.7556	-0.839916	5.44669
	102.154	11.7462	-0.840226	5.44669
	102.154	11.7434	-0.840232	5.44669
	102.154	11.7455	-0.840124	5.44669
	102.154	11.7474	-0.840077	5.44669
	102.154	11.7475	-0.840096	5.44669
	102.154	11.7468	-0.847991	5.44669
	102.154	11.7465	-0.868279	5.44669
	102.154	11.7466	-0.876662	5.44669
	102.154	11.7468	-0.857646	5.44669
	102.154	11.7468	-0.836405	5.44669
	102.154	11.7467	-0.832636	5.44669
	102.154	11.7467	-0.83835	5.44669
	102.154	11.7467	-0.842041	5.44669
	102.154	11.7467	-0.84155	5.44669
	102.154	11.7467	-0.847902	5.44669
	102.154	11.7467	-0.867725	5.44669
	102.154	11.7467	-0.876461	5.44669
	102.154	11.7467	-0.865629	5.44669
	102.154	11.7467	-0.864679	5.44669
	102.154	11.7467	-0.869191	5.44669
	102.154	11.7467	-0.855845	5.44669
	102.154	11.7467	-0.838314	5.44669
	102.154	11.7467	-0.834077	5.44669
	102.154	11.7467	-0.838275	5.44669
	102.154	11.7467	-0.841498	5.44669
	102.154	11.7467	-0.841349	5.44669
	102.154	11.7467	-0.84014	5.44669
	102.154	11.7467	-0.839687	5.44669
	102.154	11.7467	-0.839926	5.44669
	102.154	11.7467	-0.840188	5.44669
	102.154	11.7467	-0.840212	5.44669
	102.176	11.7467	-0.84013	5.44669
	102.233	11.7467	-0.840086	5.44669
	102.28	11.7467	-0.840098	5.44669
	102.305	11.7467	-0.847988	5.44669
	102.327	11.7467	-0.868278	5.44669
	102.308	11.7467	-0.876662	5.44669
	102.29	11.7467	-0.865517	5.44669
	102.333	11.7467	-0.864561	5.44669
	102.387	11.7467	-0.869181	5.44669
	102.399	11.7467	-0.855883	5.44669
	102.385	11.7467	-0.838333	5.44669
	102.376	11.7467	-0.834072	5.44669
	102.376	11.7467	-0.838266	5.44669
	102.38	11.7467	-0.841496	5.44669
	102.381	11.6975	-0.841352	5.44669
	102.403	11.5216	-0.848013	5.44669
	102.46	11.3424	-0.867842	5.44669
	102.483	11.4088	-0.876471	5.44669
	102.43	11.6603	-0.857721	5.44669
	102.392	11.8166	-0.836504	5.44669
	102.461	11.8045	-0.832651	5.44669
	102.558	11.7457	-0.838321	5.44669
	102.561	11.7257	-0.842024	5.44669
	102.525	11.6891	-0.849424	5.44669
	102.554	11.5255	-0.868194	5.44669
	102.608	11.347	-0.876117	5.44669
	102.625	11.3601	-0.857448	5.44669
	102.613	11.4829	-0.836516	5.44669
	102.603	11.5383	-0.832753	5.44669
	102.602	11.4699	-0.838359	5.44669
	102.606	11.3157	-0.842004	5.44669
	102.608	11.2094	-0.841531	5.44669
	102.607	11.2093	-0.840037	5.44669
	102.606	11.2945	-0.839579	5.44669
	102.606	11.4362	-0.847789	5.44669
	102.606	11.482	-0.868378	5.44669
	102.629	11.3551	-0.876775	5.44669
	102.708	11.2213	-0.857658	5.44669
	102.812	11.2002	-0.83637	5.44669
	102.839	11.2373	-0.832617	5.44669
	102.771	11.2601	-0.838354	5.44669
	102.726	11.2564	-0.84205	5.44669
	102.775	11.2468	-0.841552	5.44669
	102.841	11.244	-0.840029	5.44669
	102.856	11.2463	-0.839568	5.44669
	102.839	11.2482	-0.839916	5.44669
	102.827	11.2482	-0.840226	5.44669
	102.828	11.2475	-0.840232	5.44669
	102.833	11.2473	-0.840124	5.44669
	102.834	11.2474	-0.840077	5.44669
	102.833	11.2475	-0.840096	5.44669
	102.832	11.2476	-0.84012	5.44669
	102.832	11.2475	-0.840124	5.44669
	102.855	11.2475	-0.840117	5.44669
	102.935	11.2475	-0.840112	5.44669
	103.038	11.2475	-0.847984	5.44669
	103.088	11.2475	-0.86827	5.44669
	103.077	11.2475	-0.87666	5.44669
	103.056	11.2475	-0.857648	5.44669
	103.051	11.2475	-0.836407	5.44669
	103.057	11.2475	-0.840507	5.44669
	103.061	11.2475	-0.866504	5.44669
	103.06	11.2475	-0.878586	5.44669
	103.059	11.2475	-0.859084	5.44669
	103.058	11.1983	-0.836323	5.44669
	103.059	11.0223	-0.832091	5.44669
	103.059	10.7939	-0.83815	5.44669
	103.059	10.7336	-0.842152	5.44669
	103.059	10.8835	-0.841667	5.44669
	103.059	10.9827	-0.847912	5.44669
	103.059	10.8749	-0.867688	5.44669
	103.059	10.7793	-0.876442	5.44669
	103.081	10.8735	-0.857764	5.44669
	103.161	10.9622	-0.836533	5.44669
	103.264	10.8698	-0.832648	5.44669
	103.314	10.7353	-0.838309	5.44669
	103.304	10.7015	-0.84202	5.44669
	103.282	10.7336	-0.841556	5.44669
	103.277	10.7588	-0.840041	5.44669
	103.283	10.7579	-0.839572	5.44669
	103.287	10.7486	-0.839913	5.44669
	103.287	10.745	-0.840223	5.44669
	103.285	10.7468	-0.840232	5.44669
	103.285	10.7488	-0.840125	5.44669
	103.285	10.749	-0.840077	5.44669
	103.285	10.7484	-0.840095	5.44669
	103.308	10.748	-0.84012	5.44669
	103.387	10.7481	-0.840124	5.44669
	103.491	10.7483	-0.840117	5.44669
	103.54	10.7483	-0.840112	5.44669
	103.53	10.7483	-0.847984	5.44669
	103.509	10.7482	-0.86827	5.44669
	103.504	10.6991	-0.87666	5.44669
	103.509	10.5723	-0.857648	5.44669
	103.513	10.5199	-0.836407	5.44669
	103.513	10.6387	-0.832636	5.44669
	103.511	10.7714	-0.838349	5.44669
	103.511	10.7458	-0.842041	5.44669
	103.534	10.5833	-0.84155	5.44669
	103.614	10.5078	-0.847902	5.44669
	103.695	10.5805	-0.867725	5.44669
	103.687	10.596	-0.876461	5.44669
	103.653	10.5208	-0.857759	5.44669
	103.685	10.4258	-0.836524	5.44669
	103.741	10.3052	-0.832646	5.44669
	103.757	10.2222	-0.838311	5.44669
	103.745	10.2198	-0.842022	5.44669
	103.734	10.2466	-0.841556	5.44669
	103.734	10.2585	-0.840041	5.44669
	103.737	10.2538	-0.839572	5.44669
	103.739	10.2477	-0.839914	5.44669
	103.738	10.2468	-0.840224	5.44669
	103.738	10.2486	-0.840232	5.44669
	103.737	10.2496	-0.840125	5.44669
	103.738	10.2494	-0.840077	5.44669
	103.76	10.249	-0.840095	5.44669
	103.818	10.2489	-0.84012	5.44669
	103.841	10.249	-0.840124	5.44669
	103.81	10.2491	-0.840117	5.44669
	103.807	10.1999	-0.840112	5.44669
	103.82	10.0731	-0.840113	5.44669
	103.782	10.0206	-0.840115	5.44669
	103.755	10.1394	-0.840115	5.44669
	103.823	10.2722	-0.840115	5.44669
	103.938	10.2958	-0.840115	5.44669
	103.997	10.2601	-0.840115	5.44669
	103.986	10.237	-0.840115	5.44669
	103.961	10.2401	-0.840115	5.44669
	103.955	10.2004	-0.840115	5.44669
	103.961	10.0273	-0.840115	5.44669
	103.966	9.79672	-0.840115	5.44669
	103.966	9.73439	-0.840115	5.44669
	103.964	9.93349	-0.840115	5.44669
	103.963	10.2093	-0.840115	5.44669
	103.964	10.281	-0.840115	5.44669
	103.964	10.0697	-0.840115	5.44669
	103.964	9.78546	-0.840115	5.44669
	103.964	9.66535	-0.840115	5.44669
	103.964	9.70401	-0.840115	5.44669
	103.964	9.76099	-0.847985	5.44669
	103.964	9.77081	-0.86827	5.44669
	103.964	9.75462	-0.87666	5.44669
	103.964	9.74434	-0.857648	5.44669
	103.986	9.74579	-0.836407	5.44669
	104.044	9.75005	-0.832636	5.44669
	104.09	9.75132	-0.838349	5.44669
	104.093	9.75034	-0.842041	5.44669
	104.057	9.74948	-0.84155	5.44669
	104.015	9.74946	-0.840032	5.44669
	104.051	9.74977	-0.83957	5.44669
	104.154	9.7499	-0.839916	5.44669
	104.218	9.74984	-0.840225	5.44669
	104.214	9.74977	-0.840232	5.44669
	104.19	9.74977	-0.840124	5.44669
	104.182	9.74978	-0.840077	5.44669
	104.187	9.7498	-0.847966	5.44669
	104.192	9.7498	-0.868276	5.44669
	104.192	9.74979	-0.876669	5.44669
	104.191	9.74979	-0.85765	5.44669
	104.19	9.74979	-0.836404	5.44669
	104.19	9.74979	-0.832635	5.44669
	104.19	9.74979	-0.838349	5.44669
	104.19	9.74979	-0.842042	5.44669
	104.213	9.74979	-0.841551	5.44669
	104.292	9.74979	-0.840031	5.44268
	104.374	9.74979	-0.83957	5.43234
	104.366	9.74979	-0.847787	5.42806
	104.332	9.7006	-0.868381	5.43775
	104.364	9.57382	-0.876777	5.44858
	104.419	9.4722	-0.857658	5.4505
	104.436	9.41506	-0.836369	5.44759
	104.423	9.3686	-0.832617	5.44571
	104.413	9.40936	-0.838354	5.44595
	104.413	9.49845	-0.84205	5.44673
	104.416	9.57927	-0.841552	5.44696
	104.418	9.63982	-0.840029	5.44679
	104.417	9.54733	-0.839568	5.44663
	104.416	9.32537	-0.839916	5.44663
	104.416	9.19048	-0.840226	5.44668
	104.417	9.25022	-0.840232	5.44671
	104.417	9.42748	-0.847995	5.4467
	104.417	9.49701	-0.868233	5.44668
	104.439	9.36737	-0.884511	5.44668
	104.519	9.22399	-0.885809	5.44669
	104.622	9.19983	-0.872961	5.44669
	104.672	9.23905	-0.850172	5.44669
	104.661	9.26382	-0.842509	5.44669
	104.64	9.2602	-0.862716	5.44669
	104.635	9.24988	-0.87633	5.44669
	104.641	9.24684	-0.859492	5.44669
	104.645	9.24924	-0.837297	5.44669
	104.644	9.25132	-0.832354	5.44669
	104.665	9.25134	-0.837914	5.44669
	104.722	9.25061	-0.841959	5.44669
	104.769	9.2503	-0.841671	5.44669
	104.795	9.25043	-0.840111	5.44669
	104.816	9.25059	-0.83956	5.44669
	104.775	9.25062	-0.847755	5.44669
	104.677	9.25057	-0.868371	5.44669
	104.639	9.25054	-0.876784	5.44669
	104.723	9.25054	-0.857664	5.44669
	104.826	9.25056	-0.836369	5.44669
	104.826	9.25056	-0.832615	5.44669
	104.787	9.25056	-0.838353	5.44669
	104.815	9.25055	-0.84205	5.44669
	104.87	9.25055	-0.841553	5.44669
	104.888	9.25055	-0.840029	5.44669
	104.877	9.25056	-0.839568	5.44669
	104.866	9.25056	-0.839916	5.44669
	104.865	9.25055	-0.840226	5.44669
	104.869	9.25055	-0.840232	5.44669
	104.87	9.25055	-0.840124	5.44669
	104.87	9.20136	-0.847948	5.44669
	104.869	9.07459	-0.868251	5.44669
	104.869	9.02216	-0.876665	5.44669
	104.869	9.14097	-0.857657	5.44669
	104.869	9.22454	-0.836409	5.44669
	104.869	9.12133	-0.832634	5.44669
	104.869	8.984	-0.838347	5.44669
	104.869	8.90378	-0.842041	5.44669
	104.892	8.8112	-0.841551	5.44669
	104.971	8.73468	-0.840032	5.44669
	105.075	8.72504	-0.839569	5.44669
	105.124	8.79573	-0.839916	5.44669
	105.114	8.93467	-0.840225	5.44669
	105.093	9.03371	-0.840232	5.44669
	105.088	9.03625	-0.840124	5.44669
	105.093	8.95458	-0.840077	5.44669
	105.097	8.81355	-0.840096	5.44669
	105.097	8.71755	-0.84012	5.44669
	105.096	8.71702	-0.840124	5.44669
	105.095	8.74926	-0.840117	5.44669
	105.095	8.7627	-0.840112	5.44669
	105.096	8.75682	-0.840113	5.44669
	105.096	8.74958	-0.840115	5.44669
	105.096	8.69944	-0.840115	5.44669
	105.118	8.57485	-0.840115	5.44669
	105.175	8.52366	-0.840115	5.44669
	105.221	8.64223	-0.840115	5.44669
	105.247	8.77444	-0.840115	5.44669
	105.291	8.79786	-0.840115	5.44669
	105.33	8.7131	-0.840115	5.44669
	105.335	8.56336	-0.840115	5.44669
	105.325	8.4648	-0.840115	5.44669
	105.34	8.46629	-0.840115	5.44669
	105.399	8.5003	-0.840115	5.44669
	105.426	8.46456	-0.840115	5.44669
	105.372	8.33129	-0.840115	5.44669
	105.312	8.27135	-0.840115	5.44669
	105.323	8.43852	-0.840115	5.44669
	105.396	8.65118	-0.840115	5.44669
	105.431	8.60167	-0.840115	5.44669
	105.398	8.34523	-0.840115	5.44669
	105.413	8.18087	-0.840115	5.44669
	105.505	8.24056	-0.840115	5.44669
	105.571	8.42828	-0.840115	5.44669
	105.572	8.50221	-0.840115	5.44669
	105.55	8.37069	-0.840115	5.44669
	105.54	8.22497	-0.840115	5.44669
	105.544	8.20048	-0.840115	5.44669
	105.549	8.24041	-0.840115	5.44669
	105.55	8.26558	-0.840115	5.44669
	105.548	8.26189	-0.840115	5.44669
	105.548	8.25139	-0.840115	5.44669
	105.548	8.24831	-0.847985	5.44669
	105.548	8.25075	-0.86827	5.44669
	105.571	8.25286	-0.87666	5.44669
	105.628	8.25288	-0.865519	5.44669
	105.652	8.25214	-0.864562	5.44669
	105.62	8.25182	-0.869181	5.44669
	105.64	8.25195	-0.855882	5.44669
	105.732	8.25212	-0.838333	5.44669
	105.798	8.25215	-0.834072	5.44669
	105.776	8.2521	-0.838266	5.44669
	105.696	8.25207	-0.841496	5.44669
	105.663	8.25207	-0.841352	5.44669
	105.721	8.25208	-0.840142	5.44669
	105.786	8.25209	-0.839687	5.44669
	105.797	8.25208	-0.839926	5.44669
	105.78	8.25208	-0.840188	5.44669
	105.768	8.25208	-0.840213	5.44669
	105.77	8.25208	-0.84013	5.44669
	105.775	8.20289	-0.840086	5.44669
	105.776	8.02693	-0.840097	5.44669
	105.775	7.79853	-0.840118	5.44669
	105.774	7.73814	-0.840122	5.44669
	105.774	7.93728	-0.840117	5.44669
	105.774	8.16323	-0.840113	5.44669
	105.774	8.10788	-0.847984	5.44669
	105.774	7.89346	-0.86827	5.44669
	105.774	7.85494	-0.87666	5.44669
	105.797	7.92003	-0.857648	5.44669
	105.854	7.8634	-0.836407	5.44669
	105.878	7.75189	-0.832636	5.44669
	105.846	7.71508	-0.838349	5.44669
	105.866	7.73767	-0.842041	5.44669
	105.959	7.75996	-0.84155	5.44268
	106.025	7.76123	-0.840032	5.43234
	106.025	7.75383	-0.84744	5.42806
	106.002	7.75028	-0.868071	5.43775
	105.993	7.75142	-0.87677	5.44858
	105.997	7.75316	-0.857765	5.4505
	106.002	7.75349	-0.836416	5.44759
	106.003	7.753	-0.832599	5.44571
	106.001	7.75268	-0.83833	5.44595
	106	7.75272	-0.842046	5.44673
	106	7.75285	-0.841559	5.44696
	106.001	7.75289	-0.840033	5.44679
	106.001	7.75286	-0.839567	5.44663
	106.001	7.75284	-0.839914	5.44663
	106.001	7.75284	-0.840225	5.44668
	106.001	7.75285	-0.840232	5.44671
	106.001	7.75285	-0.840125	5.4467
	106.001	7.75285	-0.840077	5.44668
	106.001	7.75285	-0.840095	5.44668
	106.023	7.75285	-0.84012	5.44669
	106.103	7.75285	-0.840124	5.44669
	106.184	7.75285	-0.840117	5.44669
	106.176	7.75285	-0.840112	5.44669
	106.142	7.75285	-0.840113	5.44669
	106.175	7.75285	-0.840115	5.44669
	106.23	7.75285	-0.840115	5.44669
	106.246	7.75285	-0.840115	5.44669
	106.234	7.75285	-0.840115	5.44669
	106.223	7.75285	-0.840115	5.44669
	106.223	7.75285	-0.840115	5.44669
	106.227	7.75285	-0.840115	5.44669
	106.228	7.75285	-0.840115	5.44669
	106.228	7.75285	-0.840115	5.44669
	106.227	7.75285	-0.840115	5.44669
	106.227	7.75285	-0.840115	5.44669
	106.227	7.75285	-0.840115	5.44669
	106.227	7.75285	-0.840115	5.44669
	106.227	7.75285	-0.840115	5.44669
	106.227	7.75285	-0.840115	5.44669
	106.249	7.75285	-0.840115	5.44669
	106.329	7.75285	-0.840115	5.44669
	106.433	7.75285	-0.840115	5.44669
	106.482	7.75285	-0.840115	5.44669
	106.472	7.75285	-0.840115	5.44669
	106.451	7.75285	-0.840115	5.44669
	106.446	7.70366	-0.840115	5.44669
	106.451	7.57688	-0.847985	5.44669
	106.455	7.47526	-0.86827	5.44669
	106.455	7.41811	-0.87666	5.44669
	106.453	7.32247	-0.857648	5.44669
	106.475	7.23645	-0.836407	5.44669
	106.533	7.27311	-0.832636	5.44669
	106.557	7.42355	-0.84622	5.44669
	106.503	7.49009	-0.870197	5.44669
	106.443	7.36872	-0.878095	5.44669
	106.454	7.22988	-0.857565	5.44669
	106.55	7.20467	-0.835862	5.44669
	106.664	7.24185	-0.832438	5.44669
	106.713	7.26613	-0.83846	5.44669
	106.698	7.26304	-0.842158	5.44669
	106.675	7.25311	-0.84156	5.44669
	106.671	7.25005	-0.839994	5.44669
	106.678	7.2523	-0.83955	5.44669
	106.682	7.25433	-0.839921	5.44669
	106.681	7.25438	-0.840234	5.44669
	106.679	7.25368	-0.840234	5.44669
	106.679	7.25337	-0.840122	5.44669
	106.679	7.25348	-0.840076	5.44669
	106.702	7.25364	-0.840096	5.44669
	106.759	7.25367	-0.840121	5.44669
	106.783	7.25362	-0.840124	5.44669
	106.751	7.25359	-0.840117	5.44669
	106.771	7.2536	-0.840112	5.44669
	106.864	7.25361	-0.840113	5.44669
	106.93	7.25361	-0.840115	5.44669
	106.93	7.25361	-0.840115	5.44669
	106.907	7.25361	-0.840115	5.44669
	106.898	7.25361	-0.840115	5.44669
	106.902	7.25361	-0.840115	5.44669
	106.907	7.20442	-0.847985	5.44669
	106.908	7.07765	-0.86827	5.44669
	106.906	7.02521	-0.88453	5.44669
	106.905	7.09484	-0.885804	5.44669
	106.905	7.10082	-0.872952	5.44669
	106.906	7.02276	-0.85017	5.44669
	106.906	6.9791	-0.834641	5.44669
	106.906	7.03635	-0.834563	5.44669
	106.906	7.13261	-0.839785	5.44669
	106.906	7.06318	-0.841958	5.44669
	106.906	6.88735	-0.841005	5.44669
	106.906	6.86975	-0.839833	5.44669
	106.906	6.92984	-0.847551	5.44669
	106.906	6.86367	-0.868188	5.44669
	106.928	6.79914	-0.87678	5.44669
	107.008	6.89156	-0.857728	5.44669
	107.111	6.96841	-0.836397	5.44669
	107.161	6.87177	-0.832604	5.44669
	107.128	6.73959	-0.838339	5.44669
	107.05	6.70837	-0.842048	5.44669
	107.021	6.74067	-0.841557	5.44669
	107.08	6.76503	-0.840032	5.44669
	107.144	6.76372	-0.847438	5.44669
	107.155	6.7545	-0.86807	5.44669
	107.137	6.75111	-0.876771	5.44669
	107.126	6.75296	-0.857766	5.44669
	107.128	6.75494	-0.836416	5.44669
	107.132	6.75512	-0.832599	5.44669
	107.134	6.75448	-0.83833	5.44669
	107.133	6.75416	-0.842046	5.44669
	107.132	6.75425	-0.84156	5.44669
	107.154	6.7544	-0.840034	5.44669
	107.234	6.75443	-0.839567	5.44669
	107.316	6.75439	-0.839914	5.44669
	107.308	6.75436	-0.840225	5.44669
	107.273	6.75436	-0.840232	5.44669
	107.306	6.75437	-0.840125	5.44669
	107.361	6.70519	-0.840077	5.44669
	107.377	6.57841	-0.840095	5.44669
	107.365	6.52598	-0.84012	5.44669
	107.355	6.64479	-0.840124	5.44669
	107.354	6.77755	-0.840117	5.44669
	107.358	6.75192	-0.840112	5.4507
	107.36	6.58945	-0.840113	5.46104
	107.359	6.51394	-0.840115	5.46531
	107.358	6.63582	-0.840115	5.45562
	107.358	6.77807	-0.840115	5.4448
	107.381	6.75533	-0.840115	5.44287
	107.438	6.59069	-0.847985	5.44579
	107.484	6.46406	-0.86827	5.44767
	107.488	6.45913	-0.87666	5.44742
	107.451	6.54961	-0.857648	5.44664
	107.409	6.69517	-0.836407	5.44641
	107.445	6.74076	-0.832636	5.44658
	107.548	6.5632	-0.838349	5.44674
	107.613	6.3021	-0.842041	5.44675
	107.608	6.17965	-0.84155	5.44669
	107.585	6.2091	-0.840032	5.44667
	107.576	6.26305	-0.83957	5.44668
	107.581	6.27487	-0.839916	5.44669
	107.586	6.2606	-0.840225	5.44669
	107.587	6.25041	-0.840232	5.44669
	107.585	6.25122	-0.840124	5.44669
	107.584	6.25518	-0.840077	5.44669
	107.584	6.25655	-0.840096	5.44669
	107.585	6.25572	-0.84012	5.44669
	107.585	6.25488	-0.840124	5.44669
	107.585	6.25483	-0.840117	5.44669
	107.585	6.2551	-0.840112	5.44669
	107.585	6.25523	-0.840113	5.44669
	107.585	6.25519	-0.840115	5.44669
	107.585	6.25513	-0.840115	5.44669
	107.585	6.25511	-0.840115	5.44669
	107.585	6.20594	-0.840115	5.44669
	107.585	6.07918	-0.840115	5.44669
	107.585	6.02675	-0.840115	5.44669
	107.585	6.09637	-0.840115	5.44669
	107.585	6.10235	-0.840115	5.44669
	107.585	6.02429	-0.840115	5.44669
	107.607	5.98063	-0.840115	5.44669
	107.664	6.03788	-0.840115	5.44669
	107.711	6.13413	-0.847985	5.44669
	107.736	6.06471	-0.86827	5.44669
	107.78	5.83969	-0.87666	5.44669
	107.796	5.69531	-0.857648	5.44669
	107.745	5.70297	-0.836407	5.44669
	107.71	5.75562	-0.832636	5.44669
	107.758	5.77466	-0.838349	5.44669
	107.819	5.76387	-0.849912	5.44669
	107.832	5.75257	-0.869706	5.44669
	107.817	5.75168	-0.876577	5.44669
	107.806	5.75532	-0.857103	5.44669
	107.807	5.75716	-0.836208	5.44669
	107.833	5.75664	-0.832747	5.44669
	107.915	5.75576	-0.838466	5.44669
	107.995	5.75558	-0.842051	5.44669
	107.964	5.75582	-0.841513	5.44669
	107.872	5.75598	-0.847883	5.44669
	107.859	5.75596	-0.86773	5.44669
	107.911	5.7559	-0.87647	5.44669
	107.963	5.75588	-0.857761	5.44669
	108.016	5.75589	-0.836521	5.44669
	108.049	5.75591	-0.832644	5.44669
	108.049	5.75591	-0.838312	5.44669
	108.038	5.7559	-0.849893	5.44669
	108.033	5.7559	-0.869711	5.44669
	108.035	5.7559	-0.876585	5.44669
	108.038	5.7559	-0.857105	5.44669
	108.038	5.7559	-0.836205	5.44669
	108.037	5.7559	-0.832745	5.44669
	108.037	5.7559	-0.838466	5.44669
	108.037	5.7559	-0.849922	5.44669
	108.06	5.7559	-0.869669	5.44669
	108.117	5.7559	-0.876557	5.44669
	108.163	5.7559	-0.857108	5.44669
	108.189	5.70671	-0.836217	5.44669
	108.232	5.57994	-0.832749	5.44669
	108.271	5.47832	-0.838464	5.44669
	108.277	5.47036	-0.842049	5.44669
	108.266	5.50149	-0.841513	5.44669
	108.26	5.46791	-0.840013	5.44669
	108.261	5.33656	-0.839575	5.44669
	108.264	5.22747	-0.839925	5.44669
	108.265	5.21801	-0.840227	5.44669
	108.264	5.25116	-0.840229	5.44669
	108.286	5.26815	-0.840123	5.44669
	108.365	5.26344	-0.840077	5.44669
	108.447	5.25542	-0.847967	5.44669
	108.439	5.25374	-0.868276	5.44669
	108.405	5.25588	-0.876669	5.44669
	108.437	5.25738	-0.85765	5.44669
	108.493	5.25724	-0.836404	5.44669
	108.509	5.25666	-0.832635	5.44669
	108.497	5.25646	-0.838349	5.44669
	108.486	5.25658	-0.842042	5.4507
	108.486	5.25671	-0.849421	5.46104
	108.49	5.25671	-0.868187	5.46531
	108.491	5.25667	-0.876114	5.45562
	108.491	5.25665	-0.857449	5.4448
	108.49	5.25666	-0.836517	5.44287
	108.49	5.25667	-0.832753	5.44579
	108.49	5.25667	-0.838359	5.44767
	108.49	5.25667	-0.842004	5.44742
	108.49	5.25667	-0.841531	5.44664
	108.512	5.25667	-0.840037	5.44641
	108.592	5.25667	-0.839579	5.44658
	108.673	5.25667	-0.839918	5.44674
	108.665	5.25667	-0.840223	5.44675
	108.631	5.25667	-0.84023	5.44669
	108.664	5.25667	-0.840125	5.44667
	108.719	5.25667	-0.840078	5.44668
	108.735	5.25667	-0.840096	5.44669
	108.723	5.25667	-0.84012	5.44669
	108.712	5.25667	-0.840124	5.44669
	108.712	5.25667	-0.840117	5.44669
	108.716	5.25667	-0.840112	5.44669
	108.717	5.20748	-0.840113	5.44669
	108.717	5.0807	-0.840115	5.44669
	108.716	4.97908	-0.840115	5.44669
	108.738	4.92193	-0.840115	5.44669
	108.796	4.82629	-0.840115	5.44669
	108.82	4.78946	-0.840115	5.44669
	108.788	4.90371	-0.847985	5.44669
	108.785	4.97981	-0.86827	5.44669
	108.821	4.87509	-0.87666	5.44669
	108.863	4.73979	-0.865519	5.44669
	108.917	4.71014	-0.864562	5.44669
	108.954	4.7442	-0.869181	5.44669
	108.956	4.76875	-0.855882	5.44669
	108.944	4.76688	-0.838333	5.44669
	108.938	4.75737	-0.834072	5.44669
	108.94	4.75405	-0.838266	5.44669
	108.943	4.75603	-0.841496	5.44669
	108.943	4.75805	-0.841352	5.44669
	108.943	4.75819	-0.840142	5.44669
	108.942	4.75753	-0.839687	5.44669
	108.942	4.70801	-0.839926	5.44669
	108.942	4.58134	-0.840188	5.44669
	108.965	4.47987	-0.840213	5.44669
	109.045	4.47194	-0.84013	5.44669
	109.126	4.55222	-0.840086	5.44669
	109.118	4.64539	-0.840097	5.44268
	109.084	4.61566	-0.840118	5.43234
	109.116	4.51454	-0.840122	5.42806
	109.172	4.47395	-0.840117	5.43775
	109.188	4.54069	-0.847984	5.44858
	109.176	4.68902	-0.868269	5.4505
	109.165	4.7934	-0.87666	5.44759
	109.165	4.79485	-0.857649	5.44571
	109.168	4.76	-0.836407	5.44595
	109.17	4.74516	-0.832636	5.44673
	109.169	4.70218	-0.838349	5.44696
	109.169	4.5341	-0.842041	5.44679
	109.168	4.35599	-0.84155	5.44663
	109.169	4.37084	-0.840032	5.44663
	109.191	4.44507	-0.83957	5.44668
	109.271	4.37325	-0.839916	5.44671
	109.374	4.25213	-0.840225	5.4467
	109.424	4.21668	-0.840232	5.44668
	109.413	4.24327	-0.840124	5.44668
	109.392	4.26675	-0.840077	5.44669
	109.387	4.26709	-0.840096	5.44669
	109.393	4.25888	-0.84012	5.44669
	109.397	4.25532	-0.840124	5.44669
	109.397	4.25675	-0.840117	5.44669
	109.395	4.25861	-0.840112	5.44669
	109.394	4.25888	-0.840113	5.44669
	109.395	4.25834	-0.840115	5.44669
	109.395	4.25801	-0.840115	5.44669
	109.395	4.25807	-0.840115	5.44669
	109.395	4.25821	-0.840115	5.44669
	109.395	4.25824	-0.840115	5.44669
	109.395	4.25821	-0.840115	5.44669
	109.395	4.25818	-0.840115	5.44669
	109.395	4.25818	-0.840115	5.44669
	109.395	4.209	-0.840115	5.44669
	109.395	4.08223	-0.840115	5.44669
	109.395	3.98061	-0.840115	5.44669
	109.395	3.97265	-0.840115	5.44669
	109.395	4.05297	-0.840115	5.44669
	109.395	4.19535	-0.847985	5.44669
	109.395	4.2924	-0.86827	5.44669
	109.395	4.29289	-0.87666	5.44669
	109.417	4.26026	-0.857648	5.44669
	109.497	4.24668	-0.836407	5.44669
	109.601	4.20344	-0.832636	5.44669
	109.65	4.0348	-0.838349	5.44669
	109.64	3.85655	-0.842041	5.44669
	109.619	3.92073	-0.84155	5.44669
	109.614	4.12185	-0.840032	5.44669
	109.619	4.15165	-0.83957	5.44669
	109.623	4.03844	-0.839916	5.44669
	109.623	3.97185	-0.840225	5.44669
	109.621	4.03202	-0.840232	5.44669
	109.621	4.13767	-0.840124	5.44669
	109.621	4.07113	-0.847948	5.44669
	109.644	3.84399	-0.868251	5.44669
	109.701	3.69769	-0.876665	5.44669
	109.725	3.7053	-0.865528	5.44669
	109.693	3.75861	-0.864564	5.44669
	109.713	3.77794	-0.869179	5.44669
	109.806	3.76704	-0.855881	5.44669
	109.872	3.7556	-0.838333	5.44669
	109.872	3.75468	-0.834073	5.44669
	109.849	3.75836	-0.838266	5.44669
	109.84	3.76023	-0.841496	5.44669
	109.844	3.7597	-0.841352	5.44669
	109.849	3.75882	-0.840142	5.44669
	109.849	3.75864	-0.839687	5.44669
	109.848	3.75887	-0.839926	5.44669
	109.847	3.75904	-0.840188	5.44669
	109.847	3.75902	-0.840213	5.44669
	109.848	3.75896	-0.84013	5.44669
	109.87	3.75894	-0.840086	5.44669
	109.95	3.75895	-0.840097	5.44669
	110.031	3.75896	-0.840118	5.44669
	110.023	3.75896	-0.840122	5.44669
	109.989	3.75896	-0.840117	5.44669
	110.022	3.75896	-0.840113	5.44669
	110.077	3.75896	-0.847984	5.44669
	110.093	3.75896	-0.86827	5.44669
	110.081	3.75896	-0.87666	5.44669
	110.07	3.75896	-0.857648	5.44669
	110.07	3.75896	-0.836407	5.44669
	110.074	3.75896	-0.832636	5.44669
	110.075	3.75896	-0.838349	5.44669
	110.097	3.75896	-0.842041	5.44669
	110.176	3.70977	-0.84155	5.44669
	110.279	3.58299	-0.840032	5.44669
	110.307	3.53056	-0.83957	5.44669
	110.239	3.64938	-0.839916	5.44669
	110.194	3.73294	-0.840225	5.44669
	110.243	3.58054	-0.840232	5.44669
	110.308	3.31644	-0.840124	5.44669
	110.323	3.23298	-0.840077	5.44669
	110.307	3.38599	-0.840096	5.44669
	110.295	3.49466	-0.847991	5.44669
	110.296	3.43895	-0.868279	5.44669
	110.3	3.41877	-0.876662	5.44669
	110.302	3.43673	-0.857646	5.44669
	110.301	3.3541	-0.836405	5.44669
	110.3	3.24849	-0.832636	5.44669
	110.3	3.2234	-0.83835	5.44669
	110.3	3.24881	-0.842041	5.44669
	110.3	3.26811	-0.84155	5.44669
	110.3	3.26712	-0.840031	5.44669
	110.322	3.25984	-0.83957	5.44669
	110.402	3.25714	-0.839916	5.44669
	110.506	3.2586	-0.840225	5.44669
	110.555	3.26017	-0.848102	5.44669
	110.545	3.26031	-0.86828	5.44669
	110.524	3.25981	-0.876622	5.44669
	110.519	3.25955	-0.857629	5.44669
	110.524	3.25962	-0.836412	5.44669
	110.528	3.25974	-0.832645	5.44669
	110.528	3.25977	-0.838351	5.44669
	110.527	3.25974	-0.842039	5.44669
	110.526	3.25971	-0.849419	5.44669
	110.526	3.25971	-0.876058	5.44669
	110.527	3.25972	-0.904271	5.44669
	110.549	3.25973	-0.893995	5.44669
	110.606	3.25972	-0.85405	5.44669
	110.63	3.25972	-0.829045	5.44669
	110.598	3.21053	-0.83088	5.44669
	110.618	3.08376	-0.840238	5.44669
	110.711	2.98213	-0.843458	5.44669
	110.777	2.92499	-0.841473	5.44669
	110.777	2.82934	-0.839496	5.44669
	110.754	2.74333	-0.839373	5.44669
	110.745	2.7308	-0.840024	5.44669
	110.749	2.75446	-0.840341	5.44669
	110.754	2.76857	-0.840242	5.44669
	110.755	2.76602	-0.840088	5.44669
	110.753	2.80912	-0.840058	5.44669
	110.752	2.93425	-0.840101	5.44669
	110.775	2.98816	-0.848	5.44669
	110.833	2.87054	-0.868281	5.44669
	110.856	2.73777	-0.876659	5.44669
	110.802	2.71377	-0.857644	5.44669
	110.765	2.7493	-0.836405	5.44669
	110.834	2.77245	-0.832637	5.44669
	110.953	2.76948	-0.83835	5.44669
	111.014	2.76	-0.842041	5.44669
	110.979	2.75709	-0.84155	5.44669
	110.896	2.75923	-0.840031	5.44669
	110.866	2.76117	-0.83957	5.44669
	110.927	2.76122	-0.839916	5.44669
	110.992	2.76055	-0.840225	5.44669
	111.002	2.76025	-0.840232	5.44669
	110.984	2.76037	-0.840124	5.44669
	110.973	2.76052	-0.840077	5.44669
	110.975	2.76054	-0.840096	5.44669
	110.979	2.7605	-0.84012	5.44669
	110.981	2.76047	-0.840124	5.44669
	110.98	2.76048	-0.847987	5.44669
	110.979	2.76049	-0.868268	5.44669
	111.001	2.76049	-0.876658	5.44669
	111.081	2.76049	-0.857648	5.44669
	111.162	2.76049	-0.836407	5.44669
	111.155	2.76049	-0.832637	5.44669
	111.12	2.76049	-0.838349	5.44669
	111.153	2.76049	-0.849912	5.44669
	111.208	2.76049	-0.869706	5.44669
	111.224	2.76049	-0.876577	5.44669
	111.212	2.7113	-0.857103	5.44669
	111.201	2.53533	-0.844079	5.44669
	111.201	2.35612	-0.860902	5.44669
	111.205	2.37332	-0.875011	5.44669
	111.207	2.44893	-0.859584	5.44669
	111.206	2.42604	-0.837805	5.44669
	111.205	2.43109	-0.832534	5.44669
	111.205	2.49711	-0.837809	5.44669
	111.205	2.5318	-0.841851	5.44669
	111.205	2.47507	-0.841663	5.44669
	111.205	2.33303	-0.840146	5.44669
	111.205	2.22773	-0.839578	5.44669
	111.205	2.22366	-0.839879	5.44669
	111.205	2.25773	-0.840207	5.44669
	111.205	2.27319	-0.840237	5.44669
	111.205	2.26751	-0.840133	5.44669
	111.205	2.25963	-0.840079	5.44669
	111.205	2.25835	-0.847964	5.44669
	111.228	2.26061	-0.868274	5.44669
	111.307	2.26201	-0.876669	5.44669
	111.411	2.2618	-0.857651	5.44669
	111.461	2.26121	-0.836404	5.44669
	111.45	2.26104	-0.832634	5.44669
	111.429	2.26118	-0.838349	5.44669
	111.424	2.2613	-0.842042	5.44669
	111.429	2.2613	-0.841551	5.44669
	111.433	2.26125	-0.840031	5.44669
	111.433	2.26124	-0.839569	5.44669
	111.432	2.26124	-0.839916	5.44669
	111.431	2.26125	-0.840225	5.44669
	111.431	2.26125	-0.840232	5.44669
	111.432	2.26125	-0.840124	5.44669
	111.432	2.26125	-0.840077	5.44669
	111.432	2.26125	-0.840096	5.44669
	111.432	2.26125	-0.84012	5.44669
	111.432	2.21206	-0.840124	5.44669
	111.454	2.03609	-0.840117	5.44669
	111.534	1.85689	-0.840112	5.44669
	111.637	1.87408	-0.840113	5.44669
	111.687	1.94969	-0.840115	5.44669
	111.676	1.87761	-0.840115	5.44669
	111.655	1.75589	-0.840115	5.44669
	111.65	1.72029	-0.840115	5.44669
	111.656	1.74702	-0.840115	5.44669
	111.66	1.77061	-0.840115	5.44669
	111.66	1.77095	-0.840115	5.44669
	111.658	1.7627	-0.840115	5.44669
	111.657	1.75913	-0.847985	5.44669
	111.658	1.76056	-0.86827	5.44669
	111.658	1.76243	-0.88453	5.44669
	111.658	1.76271	-0.885804	5.44669
	111.658	1.76216	-0.872952	5.44669
	111.68	1.76183	-0.85017	5.44669
	111.738	1.76189	-0.842512	5.44669
	111.784	1.76203	-0.862718	5.44669
	111.787	1.76207	-0.87633	5.44669
	111.773	1.76203	-0.867362	5.44669
	111.788	1.762	-0.865453	5.44669
	111.848	1.762	-0.868899	5.44669
	111.897	1.76201	-0.855448	5.44669
	111.902	1.76202	-0.838251	5.44669
	111.887	1.76202	-0.834192	5.44669
	111.879	1.76201	-0.838345	5.44669
	111.881	1.76201	-0.841486	5.44669
	111.885	1.76202	-0.841319	5.44669
	111.886	1.76202	-0.840132	5.44669
	111.885	1.71283	-0.839694	5.44669
	111.884	1.53686	-0.839932	5.44669
	111.884	1.30846	-0.840188	5.44669
	111.884	1.19888	-0.84021	5.44669
	111.884	1.22206	-0.840129	5.44669
	111.884	1.26879	-0.840087	5.44669
	111.884	1.27983	-0.840098	5.44669
[truncated: 252 more rows]
