# Supplementary material for: Design of a cosmetic glove stiffness compensation mechanism for toddler-sized hand prostheses
Source: PLoS One. 2017 Aug 11;12(8):e0183233. doi: 10.1371/journal.pone.0183233 (PMC5553851; doi:10.1371/journal.pone.0183233)
Supplement: S1 Dataset — (ZIP) [file pone.0183233.s001.zip › 02 Spring measurements/VST7_3.xlsx]

## Sheet: VST7_3
LabVIEW Measurement
Writer_Version	2
Reader_Version	2
Separator	Tab
Decimal_Separator	.
Multi_Headings	No
X_Columns	No
Time_Pref	Absolute
Operator	localadmin
Date	2013-10-09
Time	00:11:35.972000
***End_of_Header***
Channels	4
Samples	10	10	10	10
Date	2013-10-09	2013-10-09	2013-10-09	2013-10-09
Time	00:12:09.372000	00:12:09.372000	00:12:09.372000	00:12:09.372000
Y_Unit_Label	mm	N	N	Pa
X_Dimension	Time	Time	Time	Time
X0	0	0	0	0
Delta_X	0.01	0.01	0.01	0.01
***End_of_Header***
X_Value	Voltage LVDT (Filtered)	Voltage Load Cell (Filtered)	Voltage Pinch Load Cell (Filtered)	Voltage Pressure (Filtered)	Comment
	112.337	0.264307	-0.840115	5.44669
	112.337	0.264307	-0.840115	5.44669
	112.337	0.264307	-0.840115	5.44669
	112.337	0.264307	-0.840115	5.44669
	112.337	0.264307	-0.840115	5.44669
	112.337	0.264307	-0.840115	5.44669
	112.337	0.264307	-0.840115	5.44669
	112.337	0.264307	-0.840115	5.44669
	112.337	0.264307	-0.840115	5.44669
	112.337	0.264307	-0.840115	5.44669
	112.337	0.264307	-0.840115	5.44669
	112.337	0.264307	-0.840115	5.44669
	112.337	0.264307	-0.840115	5.44669
	112.337	0.264307	-0.840115	5.44669
	112.337	0.264307	-0.840115	5.44669
	112.337	0.264307	-0.840115	5.44669
	112.337	0.264307	-0.840115	5.44669
	112.337	0.264307	-0.840115	5.44669
	112.337	0.264307	-0.840115	5.44669
	112.337	0.264307	-0.840115	5.44669
	112.337	0.264307	-0.840115	5.44669
	112.337	0.264307	-0.840115	5.44669
	112.337	0.264307	-0.840115	5.44669
	112.337	0.264307	-0.840115	5.44669
	112.337	0.264307	-0.840115	5.44669
	112.337	0.264307	-0.840115	5.44669
	112.337	0.264307	-0.840115	5.44669
	112.337	0.264307	-0.840115	5.4507
	112.337	0.264307	-0.840115	5.46104
	112.337	0.264307	-0.840115	5.46531
	112.337	0.264307	-0.840115	5.45562
	112.337	0.264307	-0.840115	5.4448
	112.337	0.264307	-0.840115	5.44287
	112.337	0.264307	-0.840115	5.44579
	112.337	0.264307	-0.840115	5.44767
	112.337	0.264307	-0.840115	5.44742
	112.337	0.215117	-0.847985	5.44664
	112.337	0.088342	-0.86827	5.44641
	112.337	0.03591	-0.87666	5.44658
	112.337	0.154727	-0.857648	5.44674
	112.337	0.287482	-0.836407	5.44675
	112.337	0.311046	-0.832636	5.44669
	112.337	0.275343	-0.838349	5.44667
	112.337	0.252268	-0.842041	5.44668
	112.337	0.255334	-0.84155	5.44669
	112.337	0.264827	-0.840032	5.44669
	112.337	0.267714	-0.83957	5.44669
	112.337	0.265549	-0.839916	5.44669
	112.337	0.263617	-0.848096	5.44669
	112.337	0.263576	-0.876258	5.44669
	112.337	0.264247	-0.904825	5.44669
	112.337	0.264542	-0.894156	5.44669
	112.337	0.264427	-0.853921	5.44669
	112.337	0.264274	-0.828934	5.44669
	112.337	0.264251	-0.83088	5.44669
	112.337	0.264295	-0.840277	5.44669
	112.337	0.264322	-0.843474	5.44669
	112.337	0.264318	-0.841466	5.44669
	112.337	0.264306	-0.847357	5.44669
	112.337	0.264303	-0.867527	5.44669
	112.337	0.264306	-0.876572	5.44669
	112.337	0.264308	-0.865746	5.44669
	112.337	0.264308	-0.864689	5.44669
	112.337	0.264307	-0.869153	5.44669
	112.337	0.264307	-0.855826	5.44669
	112.337	0.264307	-0.838319	5.44669
	112.337	0.264307	-0.834086	5.44669
	112.337	0.264307	-0.838277	5.44669
	112.337	0.264307	-0.841495	5.44669
	112.337	0.264307	-0.841348	5.44669
	112.337	0.264307	-0.840141	5.44669
	112.337	0.264307	-0.839687	5.44669
	112.337	0.264307	-0.839927	5.44669
	112.337	0.264307	-0.840188	5.44669
	112.337	0.264307	-0.840212	5.44669
	112.337	0.264307	-0.84013	5.44669
	112.337	0.264307	-0.840086	5.44669
	112.337	0.264307	-0.840098	5.44669
	112.337	0.264307	-0.840118	5.44669
	112.337	0.264307	-0.840122	5.44669
	112.337	0.264307	-0.840117	5.44669
	112.337	0.264307	-0.840113	5.44669
	112.337	0.264307	-0.840113	5.44669
	112.337	0.264307	-0.840115	5.44669
	112.337	0.264307	-0.840115	5.44669
	112.337	0.264307	-0.840115	5.44669
	112.337	0.264307	-0.840115	5.44669
	112.337	0.264307	-0.840115	5.44669
	112.337	0.264307	-0.847985	5.44669
	112.337	0.264307	-0.86827	5.44669
	112.337	0.264307	-0.87666	5.44669
	112.337	0.264307	-0.857648	5.44669
	112.337	0.264307	-0.836407	5.44669
	112.337	0.215117	-0.832636	5.44669
	112.337	0.088342	-0.838349	5.44669
	112.337	0.03591	-0.842041	5.44669
	112.337	0.154727	-0.84155	5.44669
	112.337	0.287482	-0.840032	5.44669
	112.337	0.311046	-0.83957	5.44669
	112.337	0.275343	-0.839916	5.44669
	112.337	0.203078	-0.840225	5.44669
	112.337	0.079369	-0.840232	5.44669
	112.337	0.036429	-0.840124	5.44669
	112.337	0.158134	-0.840077	5.44669
	112.337	0.288724	-0.840096	5.44669
	112.337	0.261165	-0.84012	5.44669
	112.337	0.098646	-0.840124	5.44669
	112.337	0.02381	-0.840117	5.44669
	112.337	0.145989	-0.840112	5.44669
	112.337	0.238931	-0.840113	5.44669
	112.337	0.138454	-0.840115	5.44669
	112.337	0.048131	-0.840115	5.44669
	112.337	0.141986	-0.840115	5.44669
	112.337	0.277793	-0.840115	5.44669
	112.337	0.311515	-0.840115	5.44669
	112.337	0.278983	-0.840115	5.44669
	112.337	0.253626	-0.840115	5.44669
	112.337	0.254609	-0.840115	5.44669
	112.337	0.26404	-0.840115	5.44669
	112.337	0.267642	-0.840115	5.44669
	112.337	0.265799	-0.847985	5.44669
	112.337	0.263746	-0.86827	5.44669
	112.337	0.263542	-0.87666	5.44669
	112.337	0.264186	-0.857648	5.44669
	112.337	0.264528	-0.836407	5.44669
	112.337	0.264443	-0.832636	5.44669
	112.337	0.264285	-0.838349	5.44669
	112.337	0.26425	-0.842041	5.44669
	112.337	0.264291	-0.84155	5.44669
	112.337	0.264321	-0.840032	5.44669
	112.337	0.264319	-0.83957	5.44669
	112.337	0.264307	-0.839916	5.44669
	112.337	0.264303	-0.840225	5.44669
	112.337	0.264305	-0.840232	5.44669
	112.337	0.264308	-0.840124	5.44669
	112.337	0.264308	-0.840077	5.44669
	112.337	0.264307	-0.840096	5.44669
	112.337	0.264307	-0.84012	5.44669
	112.337	0.264307	-0.840124	5.44669
	112.337	0.264307	-0.840117	5.44669
	112.337	0.264307	-0.847983	5.44669
	112.337	0.264307	-0.868269	5.44669
	112.337	0.264307	-0.87666	5.44669
	112.337	0.264307	-0.857649	5.44669
	112.337	0.264307	-0.836407	5.44669
	112.337	0.264307	-0.832636	5.44669
	112.337	0.264307	-0.838349	5.44669
	112.337	0.264307	-0.842041	5.44669
	112.337	0.264307	-0.84155	5.44669
	112.337	0.264307	-0.840032	5.44669
	112.337	0.264307	-0.83957	5.44669
	112.337	0.264307	-0.839916	5.44669
	112.337	0.264307	-0.840225	5.44669
	112.337	0.264307	-0.840232	5.44669
	112.337	0.264307	-0.840124	5.44669
	112.337	0.264307	-0.840077	5.44669
	112.337	0.264307	-0.840096	5.44669
	112.337	0.264307	-0.84012	5.44669
	112.337	0.264307	-0.840124	5.44669
	112.337	0.264307	-0.847987	5.44669
	112.337	0.264307	-0.868268	5.44669
	112.337	0.264307	-0.876658	5.44669
	112.337	0.264307	-0.857648	5.44669
	112.337	0.264307	-0.836407	5.44669
	112.337	0.264307	-0.832637	5.44669
	112.337	0.264307	-0.838349	5.44669
	112.337	0.264307	-0.842041	5.44669
	112.337	0.264307	-0.84155	5.44669
	112.337	0.264307	-0.840032	5.44669
	112.337	0.264307	-0.83957	5.44669
	112.337	0.264307	-0.839916	5.44669
	112.337	0.264307	-0.840225	5.44669
	112.337	0.264307	-0.840232	5.44669
	112.337	0.264307	-0.840124	5.44669
	112.337	0.264307	-0.840077	5.44669
	112.315	0.264307	-0.840096	5.44669
	112.235	0.264307	-0.84012	5.44669
	112.131	0.264307	-0.840124	5.44669
	112.082	0.264307	-0.840117	5.44669
	112.092	0.264307	-0.840112	5.44268
	112.113	0.264307	-0.840113	5.43234
	112.118	0.264307	-0.840115	5.42806
	112.113	0.264307	-0.840115	5.43775
	112.109	0.264307	-0.847986	5.44858
	112.109	0.264307	-0.86827	5.4505
	112.111	0.264307	-0.87666	5.44759
	112.111	0.264307	-0.857648	5.44571
	112.111	0.264307	-0.836407	5.44595
	112.11	0.264307	-0.832636	5.44673
	112.11	0.313497	-0.838349	5.44696
	112.111	0.489463	-0.842041	5.44679
	112.111	0.71786	-0.84155	5.44663
	112.111	0.82744	-0.840032	5.44663
	112.111	0.804266	-0.83957	5.44668
	112.111	0.757527	-0.839916	5.44671
	112.111	0.746491	-0.840225	5.4467
	112.111	0.75853	-0.840232	5.44668
	112.111	0.767503	-0.840124	5.44668
	112.111	0.766983	-0.840077	5.44669
	112.088	0.812767	-0.840096	5.44669
	112.031	0.98749	-0.84012	5.44669
	112.007	1.21658	-0.840124	5.44669
	112.039	1.32689	-0.840117	5.44669
	112.041	1.30377	-0.840112	5.44669
	112.028	1.30599	-0.840113	5.44669
	112.044	1.42161	-0.840115	5.44669
	112.014	1.53531	-0.840115	5.44669
	111.922	1.60148	-0.840115	5.44669
	111.861	1.69662	-0.840115	5.44669
	111.862	1.77921	-0.840115	5.44669
	111.883	1.79049	-0.840115	5.44669
	111.892	1.76751	-0.840115	5.44669
	111.888	1.75415	-0.840115	5.44669
	111.883	1.75676	-0.840115	5.44669
	111.882	1.76261	-0.840115	5.44669
	111.884	1.76413	-0.840115	5.44669
	111.885	1.76269	-0.840115	5.44669
	111.885	1.76155	-0.840115	5.44669
	111.862	1.76158	-0.840115	5.44669
	111.782	1.762	-0.840115	5.44669
	111.679	1.76216	-0.840115	5.44669
	111.629	1.76208	-0.840115	5.44669
	111.662	1.76199	-0.840115	5.44669
	111.74	1.76198	-0.840115	5.44669
	111.769	1.76201	-0.840115	5.44669
	111.71	1.76202	-0.840115	5.44669
	111.646	1.76202	-0.840115	5.44669
	111.635	1.8112	-0.840115	5.44669
	111.653	1.93798	-0.840115	5.44669
	111.664	1.99041	-0.840115	5.44669
	111.662	1.8716	-0.840115	5.44669
	111.658	1.73884	-0.840115	5.44669
	111.656	1.76447	-0.840115	5.44669
	111.657	1.92694	-0.840115	5.44669
	111.658	2.00245	-0.840115	5.44669
	111.658	1.88057	-0.840115	5.44669
	111.658	1.73832	-0.840115	5.44669
	111.658	1.71187	-0.840115	5.44669
	111.636	1.74974	-0.840115	5.44669
	111.556	1.82394	-0.840115	5.44669
	111.452	1.99687	-0.840115	5.44669
	111.403	2.21511	-0.840115	5.44669
	111.413	2.32151	-0.840115	5.44669
	111.434	2.25142	-0.840115	5.44669
	111.439	2.07999	-0.840115	5.44669
	111.434	2.01659	-0.840115	5.44669
	111.43	2.14673	-0.840115	5.44669
	111.43	2.28814	-0.840115	5.44669
	111.432	2.3113	-0.840115	5.44669
	111.432	2.27235	-0.840115	5.44669
	111.432	2.24806	-0.847985	5.44669
	111.432	2.25177	-0.86827	5.44669
	111.432	2.26197	-0.87666	5.44669
	111.409	2.26492	-0.857648	5.44669
	111.33	2.26253	-0.836407	5.44669
	111.248	2.26048	-0.832636	5.44669
	111.278	2.26047	-0.838349	5.44669
	111.392	2.2612	-0.842041	5.44669
	111.441	2.26151	-0.84155	5.44669
	111.356	2.26138	-0.840032	5.44669
	111.248	2.26121	-0.83957	5.44669
	111.247	2.26119	-0.839916	5.44669
	111.287	2.26124	-0.840225	5.44669
	111.26	2.26127	-0.840232	5.44669
	111.205	2.26126	-0.840124	5.44669
	111.187	2.31044	-0.840077	5.44669
	111.198	2.43721	-0.840096	5.44669
	111.209	2.48965	-0.84012	5.44669
	111.209	2.37083	-0.840124	5.44669
	111.206	2.28727	-0.840117	5.44669
	111.204	2.43967	-0.840112	5.44669
	111.205	2.70377	-0.840113	5.44669
	111.206	2.83642	-0.840115	5.44669
	111.206	2.76099	-0.840115	5.44669
	111.205	2.57799	-0.840115	5.44669
	111.205	2.51163	-0.847985	5.44669
	111.205	2.64465	-0.86827	5.44669
	111.205	2.78831	-0.87666	5.44669
	111.205	2.8114	-0.857648	5.44669
	111.183	2.77162	-0.836407	5.44669
	111.126	2.74701	-0.832636	5.44669
	111.102	2.75088	-0.838349	5.44669
	111.133	2.76125	-0.842041	5.44669
	111.114	2.76422	-0.84155	5.44669
	111.021	2.76178	-0.840032	5.44669
	110.955	2.7597	-0.83957	5.44669
	110.955	2.7597	-0.839916	5.44669
	110.978	2.76044	-0.840225	5.44669
	110.987	2.76075	-0.840232	5.44669
	110.983	2.76061	-0.840124	5.44669
	110.978	2.76045	-0.840077	5.44669
	110.977	2.76043	-0.840096	5.44669
	110.979	2.76048	-0.84012	5.44669
	110.98	2.7605	-0.840124	5.44669
	110.979	2.7605	-0.840117	5.44669
	110.979	2.76049	-0.840112	5.44669
	110.979	2.76048	-0.840113	5.44669
	110.979	2.76049	-0.840115	5.44669
	110.979	2.76049	-0.847986	5.44669
	110.957	2.76049	-0.86827	5.44669
	110.877	2.76049	-0.87666	5.44669
	110.773	2.76049	-0.857648	5.44669
	110.724	2.76049	-0.836407	5.44669
	110.734	2.76049	-0.832636	5.44669
	110.756	2.76049	-0.838349	5.44669
	110.761	2.80968	-0.842041	5.44669
	110.755	2.93645	-0.84155	5.44669
	110.729	2.98888	-0.840032	5.44669
	110.671	2.87007	-0.83957	5.44669
	110.649	2.73731	-0.839916	5.44669
	110.704	2.71375	-0.840225	5.44669
	110.764	2.74945	-0.840232	5.44669
	110.752	2.77253	-0.840124	5.44669
	110.678	2.81865	-0.840077	5.44669
	110.621	2.98512	-0.840096	5.44669
	110.597	3.21063	-0.84012	5.44669
	110.558	3.32238	-0.847995	5.44669
	110.52	3.30114	-0.868272	5.44669
	110.514	3.25444	-0.876657	5.44669
	110.523	3.19354	-0.865517	5.44669
	110.53	3.07851	-0.864562	5.44669
	110.529	3.03517	-0.869182	5.44669
	110.526	3.15362	-0.855883	5.44669
	110.526	3.28299	-0.838333	5.44669
	110.504	3.30526	-0.834072	5.44669
	110.447	3.27022	-0.838266	5.44669
	110.401	3.24789	-0.841496	5.44669
	110.397	3.25102	-0.849222	5.44669
	110.411	3.26029	-0.868298	5.44669
	110.396	3.26305	-0.876231	5.44669
	110.336	3.26092	-0.857459	5.44669
	110.287	3.25904	-0.83648	5.44669
	110.283	3.25901	-0.832734	5.44669
	110.298	3.25967	-0.838364	5.44669
	110.305	3.25995	-0.842013	5.44669
	110.303	3.25984	-0.841533	5.44669
	110.3	3.30888	-0.840034	5.44669
	110.299	3.48482	-0.839577	5.44669
	110.3	3.71326	-0.839918	5.44669
	110.301	3.82287	-0.840224	5.44669
	110.3	3.79969	-0.84023	5.44669
	110.3	3.75294	-0.840124	5.44669
	110.278	3.7419	-0.840078	5.44669
	110.198	3.75394	-0.840096	5.44669
	110.117	3.76292	-0.84012	5.44669
	110.125	3.7624	-0.840124	5.44669
	110.159	3.75899	-0.840117	5.44669
	110.126	3.75775	-0.840112	5.44669
	110.071	3.75844	-0.847984	5.44669
	110.055	3.75917	-0.86827	5.44669
	110.067	3.75923	-0.884531	5.44669
	110.078	3.759	-0.885804	5.44669
	110.056	3.75888	-0.872951	5.44669
	109.972	3.75891	-0.85017	5.44669
	109.867	3.75897	-0.834641	5.44669
	109.818	3.75898	-0.842433	5.44669
	109.829	3.75896	-0.86794	5.44669
	109.851	3.75895	-0.878503	5.44669
	109.855	3.75895	-0.858539	5.44669
	109.85	3.75896	-0.836125	5.44669
	109.846	3.75896	-0.832202	5.44669
	109.846	3.75896	-0.838267	5.44669
	109.848	3.75896	-0.842161	5.44669
	109.848	3.75896	-0.84163	5.44669
	109.848	3.75896	-0.840022	5.44669
	109.848	3.75896	-0.839537	5.44669
	109.847	3.75896	-0.847777	5.44669
	109.825	3.75896	-0.868388	5.44669
	109.746	3.75896	-0.876783	5.44669
	109.642	3.80815	-0.857658	5.44669
	109.592	3.93492	-0.836367	5.44669
	109.603	3.98736	-0.832616	5.44669
	109.624	3.91773	-0.838355	5.44669
	109.629	3.91175	-0.849921	5.44669
	109.624	3.98981	-0.869708	5.44669
	109.62	4.08266	-0.876574	5.44669
	109.62	4.20138	-0.857101	5.44669
	109.621	4.28433	-0.836208	5.44669
	109.622	4.28736	-0.832748	5.44669
	109.622	4.26081	-0.838466	5.44669
	109.621	4.24887	-0.842051	5.44669
	109.621	4.25335	-0.841513	5.44669
	109.621	4.25948	-0.840012	5.44669
	109.599	4.26045	-0.839575	5.44669
	109.519	4.25868	-0.839925	5.44669
	109.416	4.2576	-0.840227	5.44669
	109.366	4.25777	-0.840229	5.44669
	109.377	4.25823	-0.840123	5.44669
	109.398	4.25836	-0.847948	5.44669
	109.403	4.25825	-0.868252	5.44669
	109.397	4.25816	-0.876665	5.44669
	109.393	4.25816	-0.857657	5.44669
	109.393	4.25819	-0.836408	5.44669
	109.395	4.25821	-0.832634	5.44669
	109.396	4.2582	-0.838347	5.44669
	109.395	4.25819	-0.842041	5.44669
	109.395	4.25819	-0.841551	5.44669
	109.395	4.25819	-0.840032	5.44669
	109.395	4.2582	-0.839569	5.44669
	109.395	4.25819	-0.839916	5.44669
	109.395	4.25819	-0.840225	5.44669
	109.395	4.25819	-0.840232	5.44669
	109.395	4.25819	-0.840124	5.44669
	109.395	4.25819	-0.840077	5.44669
	109.395	4.25819	-0.840096	5.44669
	109.395	4.25819	-0.84012	5.44669
	109.395	4.25819	-0.840124	5.44669
	109.395	4.30739	-0.840117	5.44669
	109.395	4.43416	-0.840112	5.44669
	109.395	4.48659	-0.840113	5.44669
	109.395	4.36777	-0.840115	5.44669
	109.395	4.23502	-0.840115	5.44669
	109.373	4.21146	-0.840115	5.44669
	109.293	4.24716	-0.840115	5.44669
	109.189	4.27023	-0.840115	5.44669
	109.14	4.26717	-0.840115	5.44669
	109.15	4.25767	-0.840115	5.44669
	109.171	4.25479	-0.840115	5.44669
	109.176	4.25695	-0.840115	5.44669
	109.171	4.30808	-0.840115	5.44669
	109.167	4.48408	-0.840115	5.44669
	109.167	4.71181	-0.840115	5.44669
	109.169	4.7719	-0.847985	5.44669
	109.169	4.62207	-0.86827	5.44669
	109.169	4.47386	-0.87666	5.44669
	109.169	4.45489	-0.857648	5.44669
	109.169	4.54721	-0.836407	5.44669
	109.169	4.64934	-0.832636	5.44669
	109.169	4.61911	-0.838349	5.44669
	109.169	4.56377	-0.842041	5.44669
	109.169	4.64871	-0.84155	5.44669
	109.146	4.76857	-0.847902	5.44669
	109.089	4.79882	-0.867725	5.44669
	109.043	4.7705	-0.876461	5.44669
	109.017	4.74815	-0.857759	5.44669
	108.974	4.74889	-0.836524	5.44669
	108.935	4.75715	-0.832646	5.44669
	108.929	4.76035	-0.838311	5.44669
	108.94	4.75875	-0.842022	5.44669
	108.946	4.75695	-0.841556	5.44669
	108.945	4.75676	-0.840041	5.44669
	108.942	4.75732	-0.839572	5.44669
	108.941	4.75762	-0.839914	5.44669
	108.942	4.75755	-0.840224	5.44669
	108.943	4.75741	-0.840232	5.44669
	108.943	4.75738	-0.840125	5.44669
	108.942	4.75742	-0.840077	5.44669
	108.942	4.75744	-0.840095	5.44669
	108.942	4.75744	-0.84012	5.44669
	108.92	4.75743	-0.840124	5.44669
	108.863	4.75743	-0.847987	5.44669
	108.817	4.75743	-0.868268	5.44669
	108.791	4.75743	-0.876658	5.44669
	108.77	4.75743	-0.857648	5.44669
	108.788	4.80662	-0.836407	5.44669
	108.806	4.98259	-0.832637	5.44669
	108.763	5.21098	-0.838349	5.44669
	108.709	5.32056	-0.842041	5.44669
	108.697	5.29739	-0.84155	5.44669
	108.711	5.25065	-0.840032	5.44669
	108.698	5.23961	-0.83957	5.44669
	108.618	5.25165	-0.839916	5.44669
	108.511	5.26063	-0.840225	5.44669
	108.46	5.26011	-0.840232	5.44669
	108.471	5.2567	-0.840124	5.44669
	108.493	5.25546	-0.840077	5.44669
	108.498	5.25615	-0.840096	5.44669
	108.492	5.25688	-0.84012	5.44669
	108.488	5.25694	-0.840124	5.44669
	108.488	5.25671	-0.840117	5.44669
	108.49	5.25659	-0.840112	5.44669
	108.49	5.25662	-0.840113	5.44669
	108.49	5.25668	-0.840115	5.44669
	108.49	5.25669	-0.840115	5.44669
	108.49	5.25667	-0.847986	5.44669
	108.49	5.25666	-0.86827	5.44669
	108.49	5.25666	-0.87666	5.44669
	108.49	5.25667	-0.857648	5.44669
	108.49	5.25667	-0.836407	5.44669
	108.49	5.25667	-0.832636	5.44669
	108.468	5.25667	-0.838349	5.44669
	108.388	5.25667	-0.842041	5.44669
	108.284	5.25667	-0.84155	5.44669
	108.235	5.30586	-0.840032	5.44669
	108.245	5.43263	-0.83957	5.44669
	108.266	5.48506	-0.839916	5.44669
	108.271	5.41544	-0.840225	5.44669
	108.266	5.45865	-0.848102	5.44669
	108.262	5.66348	-0.86828	5.44669
	108.262	5.80876	-0.876622	5.44669
	108.264	5.80866	-0.857629	5.44669
	108.264	5.75886	-0.836412	5.44669
	108.264	5.68914	-0.840516	5.44669
	108.263	5.57152	-0.866506	5.44669
	108.263	5.53022	-0.878584	5.44669
	108.264	5.65045	-0.859082	5.44669
	108.264	5.77984	-0.836324	5.44669
	108.241	5.80149	-0.832092	5.44669
	108.162	5.76619	-0.83815	5.44669
	108.058	5.74396	-0.842151	5.44669
	108.008	5.74724	-0.841667	5.44669
	108.019	5.75652	-0.840041	5.44669
	108.04	5.75924	-0.839532	5.44669
	108.045	5.75708	-0.839897	5.44669
	108.04	5.75521	-0.840231	5.44669
	108.035	5.75519	-0.848111	5.44669
	108.036	5.75585	-0.868282	5.44669
	108.037	5.75613	-0.87662	5.44669
	108.038	5.75602	-0.857627	5.44669
	108.038	5.75587	-0.836412	5.44669
	108.037	5.75585	-0.832646	5.44669
	108.037	5.75589	-0.838351	5.44669
	108.037	5.75592	-0.849909	5.44669
	108.037	5.75591	-0.869704	5.44669
	108.037	5.7559	-0.876577	5.44669
	108.037	5.7559	-0.864974	5.44669
	108.015	5.7559	-0.864364	5.44669
	107.958	5.7559	-0.877162	5.44669
	107.911	5.7559	-0.884155	5.44669
	107.908	5.7559	-0.874888	5.44669
	107.922	5.7559	-0.851568	5.44669
	107.907	5.7559	-0.834539	5.44669
	107.87	5.7559	-0.841894	5.44669
	107.9	5.7559	-0.86775	5.44669
	107.977	5.7559	-0.886486	5.44669
	107.962	5.7559	-0.886809	5.44669
	107.855	5.7559	-0.872678	5.44669
	107.782	5.7559	-0.849698	5.44669
	107.784	5.7559	-0.842411	5.44669
	107.81	5.7559	-0.862844	5.44669
	107.82	5.7559	-0.876418	5.44669
	107.815	5.7559	-0.859484	5.44669
	107.809	5.80509	-0.837263	5.44669
	107.809	5.93187	-0.832343	5.44669
	107.811	6.03349	-0.837922	5.44669
	107.812	6.04145	-0.841966	5.44669
	107.811	6.01032	-0.841671	5.44669
	107.811	5.99471	-0.840109	5.44669
	107.789	5.95009	-0.839559	5.44669
	107.731	5.87997	-0.839884	5.44669
	107.685	5.95582	-0.840216	5.44669
	107.659	6.17424	-0.840239	5.44669
	107.616	6.26438	-0.840131	5.44669
	107.577	6.08098	-0.840077	5.44669
	107.571	5.85102	-0.840093	5.44669
	107.582	5.89908	-0.840119	5.44669
	107.588	6.16106	-0.840124	5.44669
	107.587	6.27908	-0.840117	5.44669
	107.584	6.14102	-0.840112	5.44669
	107.584	6.0263	-0.840113	5.44669
	107.584	6.12334	-0.847986	5.44669
	107.585	6.26915	-0.868271	5.44669
	107.585	6.30594	-0.884531	5.44669
	107.585	6.27113	-0.885804	5.44669
	107.585	6.24373	-0.872951	5.44669
	107.585	6.24467	-0.85017	5.44669
	107.585	6.25481	-0.834641	5.44669
	107.585	6.25872	-0.834563	5.44669
	107.585	6.25676	-0.839785	5.44669
	107.585	6.25454	-0.841958	5.44669
	107.585	6.25431	-0.841005	5.44669
	107.585	6.255	-0.839833	5.44669
	107.585	6.25538	-0.83968	5.44669
	107.585	6.25528	-0.840033	5.44669
	107.585	6.30431	-0.840235	5.44669
	107.562	6.48023	-0.840194	5.44669
	107.483	6.65948	-0.840105	5.44669
	107.379	6.64232	-0.840083	5.44669
	107.329	6.56671	-0.840105	5.44669
	107.362	6.58959	-0.840122	5.44669
	107.441	6.58453	-0.840121	5.44669
	107.47	6.51851	-0.840115	5.44669
	107.41	6.43464	-0.840112	5.44669
	107.346	6.36459	-0.840114	5.44669
	107.336	6.4542	-0.847986	5.44669
	107.353	6.67832	-0.868271	5.44669
	107.364	6.81514	-0.87666	5.44669
	107.363	6.80463	-0.857648	5.44669
	107.358	6.75347	-0.836407	5.44669
	107.357	6.73608	-0.832636	5.44669
	107.358	6.74702	-0.838349	5.44669
	107.359	6.7578	-0.842041	5.44669
	107.359	6.75842	-0.84155	5.44669
	107.336	6.75485	-0.847902	5.44669
	107.256	6.75314	-0.867725	5.44669
	107.153	6.75369	-0.876461	5.44669
	107.103	6.75453	-0.857759	5.44669
	107.114	6.75468	-0.836524	5.44669
	107.135	6.75445	-0.832646	5.44669
	107.14	6.7543	-0.838311	5.44669
	107.134	6.75432	-0.842022	5.44669
	107.13	6.75438	-0.841556	5.44669
	107.131	6.7544	-0.840041	5.44669
	107.132	6.75438	-0.839572	5.44669
	107.133	6.80356	-0.839914	5.44669
	107.132	6.93034	-0.840224	5.44669
	107.132	6.98277	-0.848103	5.44669
	107.132	6.86396	-0.868281	5.44669
	107.132	6.7312	-0.876622	5.44669
	107.11	6.70764	-0.857629	5.44669
	107.052	6.74334	-0.836412	5.44669
	107.029	6.8156	-0.832645	5.44669
	107.06	6.93931	-0.838351	5.44669
	107.041	6.98225	-0.842039	5.44669
	106.948	6.90974	-0.841549	5.44669
	106.882	6.90592	-0.840032	5.44669
	106.882	6.98591	-0.83957	5.44669
	106.904	7.07881	-0.839916	5.44669
	106.914	7.19685	-0.840225	5.4507
	106.91	7.27951	-0.840232	5.46104
	106.905	7.28266	-0.840124	5.46531
	106.904	7.25626	-0.840077	5.45562
	106.905	7.24435	-0.840096	5.4448
	106.906	7.24878	-0.84012	5.44287
	106.906	7.25488	-0.840124	5.44579
	106.906	7.25586	-0.840117	5.44767
	106.883	7.2541	-0.840112	5.44742
	106.804	7.25302	-0.840113	5.44664
	106.7	7.25319	-0.840115	5.44641
	106.651	7.25364	-0.840115	5.44658
	106.661	7.25378	-0.840115	5.44674
	106.682	7.25367	-0.840115	5.44675
	106.687	7.25358	-0.840115	5.44669
	106.682	7.25358	-0.840115	5.44667
	106.678	7.25361	-0.840115	5.44668
	106.678	7.25362	-0.840115	5.44669
	106.68	7.25362	-0.840115	5.44669
	106.68	7.25361	-0.840115	5.44669
	106.68	7.25361	-0.847985	5.44669
	106.679	7.25361	-0.86827	5.44669
	106.679	7.25361	-0.87666	5.44669
	106.68	7.25361	-0.857648	5.44669
	106.68	7.25361	-0.836407	5.44669
	106.68	7.25361	-0.832636	5.44669
	106.68	7.3028	-0.838349	5.44669
	106.68	7.42958	-0.842041	5.4507
	106.657	7.48201	-0.84155	5.46104
	106.6	7.36319	-0.840032	5.46531
	106.554	7.23044	-0.83957	5.45562
	106.528	7.25606	-0.839916	5.4448
	106.484	7.46773	-0.840225	5.44287
	106.445	7.67001	-0.840232	5.44579
	106.44	7.64975	-0.840124	5.44767
	106.451	7.56465	-0.840077	5.44742
	106.457	7.63384	-0.847966	5.44664
	106.456	7.75773	-0.868276	5.44641
	106.453	7.79526	-0.876669	5.44658
	106.452	7.76857	-0.85765	5.44674
	106.453	7.74431	-0.836404	5.44675
	106.431	7.74367	-0.832635	5.44669
	106.351	7.75204	-0.838349	5.44266
	106.248	7.75577	-0.842042	5.43233
	106.198	7.75436	-0.841551	5.42806
	106.208	7.75244	-0.840031	5.43776
	106.23	7.75214	-0.83957	5.44858
	106.235	7.7527	-0.839916	5.4505
	106.229	7.75303	-0.840225	5.44759
	106.225	7.75298	-0.840232	5.44571
	106.225	7.75284	-0.840124	5.44595
	106.227	7.75279	-0.840077	5.44673
	106.228	7.75283	-0.840096	5.44696
	106.227	7.75286	-0.84012	5.44679
	106.227	7.75286	-0.840124	5.44663
	106.227	7.75285	-0.840117	5.44663
	106.227	7.75284	-0.840112	5.44668
	106.227	7.75284	-0.840113	5.44671
	106.205	7.75285	-0.847986	5.4467
	106.125	7.75285	-0.868271	5.44668
	106.044	7.75285	-0.87666	5.44668
	106.074	7.75285	-0.865519	5.44669
	106.188	7.75285	-0.864562	5.44669
	106.236	7.75285	-0.869181	5.44669
	106.151	7.75285	-0.855882	5.44669
	106.043	7.75285	-0.838333	5.44669
	106.042	7.75285	-0.834072	5.44669
	106.082	7.75285	-0.838266	5.44669
	106.055	7.75285	-0.841496	5.44669
	106	7.75285	-0.841352	5.44669
	105.982	7.75285	-0.840142	5.44669
	105.993	7.75285	-0.839687	5.44669
	106.004	7.75285	-0.839926	5.44669
	106.005	7.75285	-0.840188	5.44669
	106.001	7.75285	-0.840213	5.44669
	105.999	7.75285	-0.84013	5.44669
	106	7.75285	-0.840086	5.44669
	106.001	7.75285	-0.847968	5.44669
	106.001	7.75285	-0.868273	5.44669
	106.001	7.75285	-0.876667	5.44669
	106.001	7.75285	-0.85765	5.44669
	106.001	7.75285	-0.836405	5.44669
	106.001	7.75285	-0.832635	5.44669
	106.001	7.75285	-0.838349	5.44669
	106.001	7.75285	-0.849912	5.44669
	106.001	7.75285	-0.869706	5.44669
	106.001	7.75285	-0.876576	5.44669
	106.001	7.75285	-0.857103	5.44669
	106.001	7.75285	-0.836208	5.44669
	106.001	7.75285	-0.832747	5.44669
	106.001	7.80204	-0.838466	5.44669
	105.978	7.92881	-0.842051	5.44669
	105.899	7.98124	-0.841513	5.44669
	105.817	7.86243	-0.847883	5.44669
	105.825	7.77886	-0.86773	5.44669
	105.859	7.93126	-0.87647	5.44669
	105.849	8.14617	-0.857761	5.44669
	105.851	8.10286	-0.836521	5.44669
	105.859	7.89741	-0.832644	5.44669
	105.817	7.90757	-0.838312	5.44669
	105.768	8.09603	-0.842023	5.44669
	105.757	8.09059	-0.841556	5.44669
	105.77	7.86095	-0.84004	5.44669
	105.779	7.74131	-0.839571	5.44669
	105.778	7.91636	-0.839914	5.44669
	105.774	8.20252	-0.840224	5.44669
	105.773	8.33632	-0.840232	5.44669
	105.774	8.30271	-0.840125	5.44669
	105.775	8.1938	-0.847948	5.44669
	105.775	8.05425	-0.868251	5.44669
	105.774	8.01775	-0.876665	5.44669
	105.774	8.14779	-0.857657	5.44669
	105.774	8.27958	-0.836409	5.44669
	105.752	8.29875	-0.832634	5.44669
	105.695	8.26155	-0.838347	5.44669
	105.671	8.23941	-0.842041	5.44669
	105.725	8.2434	-0.841551	5.44669
	105.785	8.25295	-0.840032	5.44669
	105.796	8.25553	-0.83957	5.44669
	105.757	8.25322	-0.839916	5.44669
	105.689	8.25133	-0.840225	5.44669
	105.667	8.25136	-0.848102	5.44669
	105.703	8.25205	-0.86828	5.44669
	105.684	8.25232	-0.876622	5.44669
	105.591	8.2522	-0.857629	5.44669
	105.524	8.25204	-0.836412	5.44669
	105.524	8.25203	-0.832645	5.44669
	105.547	8.25207	-0.838351	5.44669
	105.556	8.2521	-0.842039	5.4507
	105.552	8.25209	-0.841549	5.46104
	105.547	8.25208	-0.840032	5.46531
	105.546	8.25208	-0.83957	5.45562
	105.548	8.25208	-0.839916	5.4448
	105.549	8.25208	-0.840225	5.44287
	105.548	8.25208	-0.840232	5.44579
	105.548	8.25208	-0.840124	5.44767
	105.548	8.25208	-0.840077	5.44742
	105.548	8.25208	-0.840096	5.44664
	105.548	8.30127	-0.84012	5.44641
	105.548	8.42805	-0.840124	5.44658
	105.548	8.52967	-0.840117	5.44674
	105.548	8.53763	-0.840112	5.44675
	105.548	8.4573	-0.840113	5.44669
	105.548	8.31492	-0.840115	5.44667
	105.548	8.21787	-0.840115	5.44668
	105.548	8.26657	-0.840115	5.44669
	105.548	8.42599	-0.840115	5.44669
	105.548	8.492	-0.840115	5.44669
	105.548	8.41642	-0.840115	5.44669
	105.526	8.4523	-0.840115	5.44669
	105.468	8.65618	-0.840115	5.44669
	105.445	8.75448	-0.840115	5.44669
	105.476	8.57967	-0.847985	5.44669
	105.457	8.30122	-0.876141	5.44669
	105.364	8.21974	-0.904815	5.44669
	105.32	8.42789	-0.894193	5.44669
	105.378	8.71431	-0.85394	5.44669
	105.424	8.78725	-0.828928	5.44669
	105.379	8.5727	-0.830871	5.44669
	105.315	8.28664	-0.840275	5.44669
	105.299	8.21612	-0.843477	5.44669
	105.337	8.38237	-0.841467	5.44669
	105.407	8.54116	-0.839486	5.44268
	105.452	8.60793	-0.839371	5.43234
	105.451	8.63804	-0.840026	5.42806
	105.413	8.53782	-0.840342	5.43775
	105.35	8.37264	-0.840241	5.44858
	105.307	8.41965	-0.840087	5.4505
	105.306	8.65837	-0.840058	5.44759
	105.321	8.81624	-0.840101	5.44571
	105.327	8.80933	-0.840129	5.44595
	105.324	8.75219	-0.840126	5.44673
	105.321	8.73101	-0.840114	5.44696
	105.321	8.74249	-0.840111	5.44679
	105.322	8.75484	-0.840113	5.44663
	105.322	8.75593	-0.840116	5.44663
	105.3	8.752	-0.840116	5.44668
	105.22	8.74996	-0.840115	5.44671
	105.138	8.75051	-0.840114	5.4467
	105.169	8.75146	-0.847985	5.44668
	105.283	8.75167	-0.86827	5.44668
	105.354	8.75141	-0.87666	5.44669
	105.348	8.75123	-0.857648	5.44669
	105.299	8.75125	-0.836407	5.44669
	105.21	8.75132	-0.832636	5.44669
	105.135	8.75134	-0.838349	5.44669
	105.148	8.75133	-0.842041	5.44669
	105.183	8.75131	-0.84155	5.44669
	105.148	8.75131	-0.840032	5.44669
	105.092	8.75132	-0.83957	5.44669
	105.076	8.80051	-0.839916	5.44669
	105.089	8.92728	-0.840225	5.44669
	105.1	8.97972	-0.840232	5.44669
	105.1	8.8609	-0.840124	5.44669
	105.096	8.72814	-0.840077	5.44669
	105.094	8.70458	-0.840096	5.44669
	105.095	8.74028	-0.84012	5.44669
	105.096	8.76336	-0.840124	5.44669
	105.096	8.80948	-0.840117	5.44669
	105.096	8.92676	-0.840112	5.44669
	105.095	8.97631	-0.840113	5.44669
	105.095	8.90885	-0.840115	5.44669
	105.096	8.95399	-0.840115	5.44669
	105.096	9.10967	-0.840115	5.44669
	105.096	9.07832	-0.840115	5.44669
	105.096	8.89872	-0.840115	5.44669
	105.073	8.91541	-0.840115	5.44669
	104.993	9.09742	-0.840115	5.44669
	104.89	9.08695	-0.840115	5.44669
	104.863	8.90669	-0.840115	5.44669
	104.931	8.91569	-0.840115	5.44669
	104.975	9.14389	-0.840115	5.44669
	104.927	9.31087	-0.840115	5.44669
	104.861	9.26232	-0.840115	5.44669
	104.846	9.07833	-0.840115	5.44669
	104.863	9.002	-0.847985	5.44669
	104.875	9.13119	-0.86827	5.44669
	104.874	9.27679	-0.87666	5.44669
	104.869	9.30205	-0.857648	5.44669
	104.868	9.26249	-0.844277	5.44669
	104.869	9.2372	-0.860792	5.44669
	104.87	9.24071	-0.874894	5.44669
	104.87	9.25118	-0.859574	5.44669
	104.869	9.25431	-0.837842	5.44669
	104.869	9.25191	-0.832553	5.44669
	104.869	9.24978	-0.837804	5.44669
	104.869	9.24975	-0.841842	5.44669
	104.847	9.25049	-0.841661	5.44669
	104.789	9.25081	-0.840149	5.44669
	104.766	9.25069	-0.839579	5.44669
	104.82	9.25052	-0.839878	5.44669
	104.857	9.25049	-0.840206	5.44669
	104.811	9.25054	-0.840237	5.44669
	104.748	9.25057	-0.840133	5.44669
	104.712	9.25057	-0.840079	5.44669
	104.67	9.25055	-0.840093	5.44669
	104.635	9.25055	-0.840118	5.44669
	104.631	9.25055	-0.840124	5.44669
	104.641	9.25056	-0.847988	5.44669
	104.646	9.25056	-0.868268	5.44669
	104.645	9.25055	-0.876658	5.44669
	104.643	9.29974	-0.857648	5.44669
	104.642	9.42652	-0.836407	5.44669
	104.643	9.47895	-0.832637	5.44669
	104.643	9.40933	-0.838349	5.44669
	104.643	9.40334	-0.842041	5.44669
	104.621	9.43221	-0.84155	5.44669
	104.541	9.3491	-0.840032	5.44669
	104.437	9.23942	-0.83957	5.44669
	104.41	9.26198	-0.839916	5.44669
	104.478	9.41497	-0.840225	5.44669
	104.523	9.48758	-0.840232	5.44669
	104.474	9.41705	-0.840124	5.44669
	104.408	9.40352	-0.840077	5.44669
	104.416	9.47873	-0.840096	5.44669
	104.49	9.52388	-0.84012	5.44669
	104.526	9.46827	-0.840124	5.44669
	104.471	9.37217	-0.840117	5.44669
	104.406	9.44107	-0.840112	5.44669
	104.394	9.61663	-0.847984	5.44669
	104.411	9.58512	-0.86827	5.44669
	104.422	9.34919	-0.87666	5.44669
	104.421	9.23617	-0.857648	5.44669
	104.416	9.41625	-0.836407	5.44669
	104.415	9.70215	-0.832636	5.44669
	104.416	9.83406	-0.838349	5.44669
	104.417	9.79975	-0.842041	5.44669
	104.417	9.69121	-0.84155	5.44669
	104.417	9.55208	-0.840032	5.44669
	104.417	9.51561	-0.83957	5.44669
	104.417	9.59633	-0.839916	5.44669
	104.417	9.60128	-0.840225	5.44669
	104.417	9.51885	-0.840232	5.44669
	104.417	9.47372	-0.840124	5.44669
	104.417	9.53191	-0.840077	5.44669
	104.417	9.67827	-0.840096	5.44669
	104.417	9.78486	-0.84012	5.44669
	104.417	9.78794	-0.840124	5.44669
	104.417	9.75299	-0.840117	5.44669
	104.417	9.73752	-0.840112	5.44669
	104.417	9.74351	-0.840113	5.44669
	104.417	9.75152	-0.840115	5.44669
	104.394	9.75275	-0.840115	5.44669
	104.337	9.75042	-0.840115	5.44669
	104.313	9.749	-0.847985	5.44669
	104.367	9.74924	-0.86827	5.44669
	104.405	9.74984	-0.87666	5.44669
	104.336	9.75001	-0.857648	5.44669
	104.216	9.74986	-0.836407	5.44669
	104.178	9.74974	-0.832636	5.44669
	104.248	9.74975	-0.838349	5.44669
	104.319	9.74979	-0.842041	5.44669
	104.329	9.74981	-0.84155	5.44669
	104.286	9.7498	-0.840032	5.44669
	104.217	9.74979	-0.83957	5.44669
	104.173	9.74979	-0.839916	5.44669
	104.175	9.74979	-0.840225	5.44669
	104.19	9.74979	-0.840232	5.44669
	104.196	9.74979	-0.840124	5.44669
	104.193	9.74979	-0.840077	5.44669
	104.189	9.74979	-0.840096	5.44669
	104.189	9.74979	-0.84012	5.44669
	104.19	9.74979	-0.840124	5.44669
	104.191	9.74979	-0.847987	5.44669
	104.191	9.74979	-0.868268	5.44669
	104.19	9.74979	-0.876658	5.44669
	104.19	9.74979	-0.857648	5.44669
	104.19	9.74979	-0.836407	5.44669
	104.168	9.74979	-0.840507	5.44669
	104.111	9.74979	-0.866504	5.44669
	104.087	9.74979	-0.878586	5.44268
	104.141	9.74979	-0.859084	5.43234
	104.201	9.74979	-0.836324	5.42806
	104.212	9.74979	-0.832091	5.43775
	104.195	9.74979	-0.83815	5.44858
	104.185	9.74979	-0.842152	5.4505
	104.186	9.74979	-0.841667	5.44759
	104.191	9.74979	-0.840041	5.44571
	104.17	9.74979	-0.847403	5.44595
	104.111	9.74979	-0.868052	5.44673
	104.064	9.74979	-0.876775	5.44696
	104.038	9.74979	-0.857774	5.44679
	103.995	9.79898	-0.836418	5.44663
	103.956	9.92576	-0.832596	5.44663
	103.951	10.0274	-0.838328	5.44668
	103.961	10.0845	-0.842047	5.44671
	103.968	10.131	-0.84156	5.4467
	103.967	10.0902	-0.840034	5.44668
	103.964	10.0011	-0.839567	5.44668
	103.963	9.92031	-0.839914	5.44669
	103.964	9.81057	-0.840225	5.44669
	103.964	9.7271	-0.840232	5.44669
	103.964	9.76985	-0.840125	5.44669
	103.964	9.97112	-0.840077	5.44669
	103.964	10.2121	-0.840095	5.44669
	103.964	10.318	-0.84012	5.44669
	103.964	10.2395	-0.840124	5.44669
	103.964	10.0156	-0.840117	5.44669
	103.964	9.82704	-0.840112	5.44669
	103.964	9.90659	-0.840113	5.44669
	103.964	10.167	-0.840115	5.44669
	103.964	10.3224	-0.840115	5.44669
	103.964	10.2575	-0.840115	5.44669
	103.964	10.0708	-0.840115	5.44669
	103.964	9.99913	-0.840115	5.44669
	103.964	10.1312	-0.840115	5.44669
	103.964	10.2764	-0.840115	5.44669
	103.964	10.3004	-0.840115	5.44669
	103.964	10.2605	-0.840115	5.44669
	103.964	10.2355	-0.840115	5.44669
	103.964	10.2393	-0.840115	5.44669
	103.964	10.2497	-0.840115	5.44669
	103.964	10.2528	-0.840115	5.44669
	103.964	10.2503	-0.840115	5.44669
	103.964	10.2482	-0.840115	5.44669
	103.964	10.2482	-0.840115	5.44669
	103.942	10.249	-0.840115	5.44669
	103.862	10.2493	-0.840115	5.44669
	103.758	10.2492	-0.840115	5.44669
	103.731	10.249	-0.840115	5.44669
	103.799	10.249	-0.840115	5.44669
	103.844	10.249	-0.840115	5.44669
	103.795	10.249	-0.840115	5.44669
	103.73	10.249	-0.840115	5.44669
	103.715	10.249	-0.840115	5.44669
	103.731	10.249	-0.840115	5.44669
	103.743	10.249	-0.840115	5.44669
	103.742	10.249	-0.840115	5.44669
	103.738	10.249	-0.840115	5.44669
	103.736	10.2982	-0.847985	5.4507
	103.737	10.425	-0.86827	5.46104
	103.738	10.4774	-0.87666	5.46531
	103.738	10.4078	-0.857648	5.45562
	103.738	10.451	-0.836407	5.4448
	103.738	10.6067	-0.832636	5.44287
	103.738	10.576	-0.838349	5.44579
	103.738	10.3967	-0.842041	5.44767
	103.738	10.3641	-0.84155	5.44742
	103.738	10.4191	-0.840032	5.44664
	103.738	10.4054	-0.83957	5.44641
	103.715	10.4708	-0.839916	5.44658
	103.636	10.6158	-0.840225	5.44674
	103.532	10.622	-0.840232	5.44675
	103.483	10.568	-0.840124	5.44669
	103.493	10.6409	-0.840077	5.44667
	103.514	10.706	-0.840096	5.44668
	103.519	10.6114	-0.84012	5.44669
	103.514	10.5335	-0.840124	5.44669
	103.51	10.6304	-0.840117	5.44669
	103.51	10.7631	-0.840112	5.44669
	103.511	10.7945	-0.840113	5.44669
	103.512	10.762	-0.840115	5.44669
	103.512	10.7376	-0.840115	5.44669
	103.511	10.7389	-0.840115	5.44669
	103.511	10.7481	-0.840115	5.44669
	103.511	10.7515	-0.840115	5.44669
	103.489	10.7497	-0.840115	5.44669
	103.432	10.7477	-0.840115	5.44669
	103.386	10.7475	-0.840115	5.44669
	103.382	10.7482	-0.840115	5.44669
	103.418	10.7485	-0.840115	5.44669
	103.461	10.7484	-0.840115	5.44669
	103.425	10.7482	-0.840115	5.44669
	103.322	10.7482	-0.840115	5.44669
	103.257	10.7482	-0.840115	5.44669
	103.261	10.7483	-0.840115	5.44669
	103.285	10.7483	-0.840115	5.44669
	103.294	10.7483	-0.840115	5.44669
	103.289	10.7483	-0.840115	5.44669
	103.284	10.7483	-0.840115	5.44669
	103.283	10.7483	-0.840115	5.44669
	103.285	10.7483	-0.840115	5.44669
	103.286	10.7483	-0.840115	5.44669
	103.286	10.7483	-0.840115	5.44669
	103.285	10.7483	-0.840115	5.44669
	103.285	10.7483	-0.840115	5.44669
	103.285	10.7483	-0.840115	5.44669
	103.285	10.7483	-0.840115	5.44669
	103.285	10.7483	-0.840115	5.44669
	103.285	10.7483	-0.840115	5.44669
	103.285	10.7483	-0.840115	5.44669
	103.285	10.7483	-0.840115	5.44669
	103.285	10.7483	-0.840115	5.44669
	103.285	10.7483	-0.840115	5.44669
	103.285	10.7483	-0.847985	5.44669
	103.285	10.7483	-0.86827	5.44669
	103.285	10.7483	-0.87666	5.44669
	103.285	10.7483	-0.857648	5.44669
	103.285	10.7483	-0.836407	5.44669
	103.285	10.7975	-0.832636	5.44669
	103.263	10.9242	-0.838349	5.44669
	103.205	10.9767	-0.842041	5.44669
	103.182	10.8578	-0.84155	5.44669
	103.236	10.7251	-0.840032	5.44669
	103.273	10.7015	-0.83957	5.44669
	103.227	10.7864	-0.839916	5.44669
	103.187	10.9855	-0.840225	5.44669
	103.23	11.2108	-0.840232	5.44669
	103.292	11.2617	-0.840124	5.44669
	103.284	11.0597	-0.840077	5.44669
	103.19	10.7867	-0.840096	5.44669
	103.075	10.7172	-0.84012	5.44669
	103.048	10.8792	-0.840124	5.44669
	103.12	11.0359	-0.840117	5.44669
	103.167	11.1033	-0.840112	5.44669
	103.139	11.1344	-0.840113	5.44669
	103.13	11.0344	-0.847986	5.44669
	103.139	10.8689	-0.868271	5.44669
	103.102	10.9157	-0.87666	5.44669
	103.054	11.1053	-0.857648	5.44669
	103.042	11.1365	-0.836407	5.44669
	103.054	11.0771	-0.832636	5.44669
	103.063	11.1388	-0.838349	5.44669
	103.062	11.2504	-0.842041	5.44669
	103.059	11.2854	-0.84155	5.44669
	103.058	11.2621	-0.847902	5.44669
	103.058	11.2401	-0.867725	5.44669
	103.059	11.2392	-0.876461	5.44669
	103.059	11.2467	-0.857759	5.44669
	103.059	11.2501	-0.836524	5.44669
	103.059	11.2489	-0.832646	5.44669
	103.059	11.2472	-0.838311	5.44669
	103.059	11.2469	-0.842022	5.44669
	103.059	11.2474	-0.841556	5.44669
	103.059	11.2477	-0.840041	5.44669
	103.059	11.2476	-0.839572	5.44669
	103.037	11.2475	-0.847784	5.44669
	102.957	11.2475	-0.868379	5.44669
	102.853	11.2475	-0.876777	5.44669
	102.804	11.2475	-0.857659	5.44669
	102.814	11.2475	-0.836369	5.44669
	102.858	11.2475	-0.832617	5.44669
	102.92	11.2475	-0.838354	5.44669
	102.938	11.2475	-0.84205	5.44669
	102.903	11.2475	-0.841552	5.44669
	102.9	11.2475	-0.840029	5.44669
	102.915	11.2475	-0.839568	5.44669
	102.878	11.2475	-0.839916	5.44669
	102.828	11.2475	-0.840226	5.44669
	102.815	11.2475	-0.840232	5.44669
	102.827	11.2475	-0.840124	5.44669
	102.836	11.2475	-0.847948	5.44669
	102.836	11.2475	-0.868251	5.44669
	102.833	11.2475	-0.876665	5.44669
	102.831	11.2475	-0.857657	5.44669
	102.832	11.2475	-0.836409	5.44669
	102.833	11.2475	-0.832634	5.44669
	102.833	11.2475	-0.838347	5.44669
	102.833	11.2475	-0.842041	5.44669
	102.833	11.2475	-0.841551	5.44669
	102.833	11.2475	-0.847903	5.44669
	102.833	11.2475	-0.867725	5.44669
	102.833	11.2475	-0.876461	5.44669
	102.833	11.2475	-0.857759	5.44669
	102.833	11.2475	-0.836524	5.44669
	102.833	11.2475	-0.832646	5.44669
	102.833	11.2475	-0.838311	5.44669
	102.833	11.2475	-0.842022	5.44669
	102.833	11.2475	-0.841556	5.44669
	102.833	11.2475	-0.847911	5.44669
	102.833	11.2475	-0.867727	5.44669
	102.833	11.2475	-0.876458	5.44669
	102.833	11.2475	-0.857757	5.44669
	102.833	11.2475	-0.836524	5.44669
	102.833	11.2475	-0.832647	5.44669
	102.833	11.2475	-0.838312	5.44669
	102.833	11.2475	-0.842022	5.44669
	102.81	11.2475	-0.841556	5.44669
	102.731	11.2475	-0.840041	5.44669
	102.649	11.2475	-0.839572	5.44669
	102.679	11.2475	-0.839914	5.44669
	102.771	11.2475	-0.840224	5.44669
	102.762	11.2475	-0.840232	5.44669
	102.675	11.2475	-0.840125	5.44669
	102.657	11.2475	-0.840077	5.44669
	102.682	11.2475	-0.840095	5.44669
	102.655	11.2475	-0.84012	5.44669
	102.605	11.2475	-0.840124	5.44669
	102.589	11.2475	-0.840117	5.44669
	102.6	11.2475	-0.840112	5.44669
	102.61	11.2475	-0.840113	5.44669
	102.61	11.2475	-0.840115	5.44669
	102.607	11.2475	-0.840115	5.44669
	102.605	11.2475	-0.840115	5.44669
	102.606	11.2475	-0.847985	5.44669
	102.606	11.2475	-0.86827	5.44669
	102.607	11.2475	-0.87666	5.44669
	102.606	11.2475	-0.857648	5.44669
	102.606	11.2475	-0.836407	5.44669
	102.606	11.2475	-0.832636	5.44669
	102.606	11.2475	-0.838349	5.44669
	102.606	11.2475	-0.842041	5.44669
	102.606	11.2475	-0.84155	5.44669
	102.606	11.2475	-0.840032	5.44669
	102.606	11.2967	-0.84744	5.44669
	102.606	11.4235	-0.868071	5.44669
	102.606	11.5251	-0.87677	5.44669
	102.606	11.5822	-0.857765	5.44669
	102.606	11.6287	-0.836416	5.44669
	102.606	11.5879	-0.832599	5.44669
	102.606	11.4988	-0.83833	5.44669
	102.584	11.4672	-0.842046	5.44669
	102.504	11.5334	-0.841559	5.44669
	102.423	11.6784	-0.840033	5.44669
	102.431	11.7815	-0.839567	5.44669
	102.465	11.7836	-0.839914	5.44669
	102.432	11.7495	-0.840225	5.44669
	102.377	11.7347	-0.840232	5.44669
	102.361	11.7407	-0.840125	5.44669
	102.373	11.7485	-0.840077	5.44669
	102.384	11.7496	-0.840095	5.44669
	102.384	11.7473	-0.84012	5.44669
	102.38	11.746	-0.840124	5.44669
	102.379	11.7462	-0.840117	5.44669
	102.379	11.7468	-0.840112	5.44669
	102.38	11.7469	-0.840113	5.44669
	102.38	11.7468	-0.840115	5.44669
	102.38	11.7467	-0.840115	5.44669
	102.38	11.7467	-0.840115	5.44669
	102.38	11.7467	-0.847985	5.44669
	102.38	11.7467	-0.86827	5.44669
	102.38	11.7467	-0.87666	5.44669
	102.38	11.7467	-0.857648	5.44669
	102.38	11.7467	-0.836407	5.44669
	102.38	11.7467	-0.832636	5.44669
	102.38	11.7467	-0.838349	5.44669
	102.38	11.7467	-0.842041	5.44669
	102.38	11.7467	-0.84155	5.44669
	102.38	11.7467	-0.840032	5.44669
	102.38	11.7467	-0.83957	5.44669
	102.38	11.7467	-0.839916	5.44669
	102.38	11.7467	-0.840225	5.44669
	102.38	11.7467	-0.840232	5.44669
	102.38	11.7467	-0.840124	5.44669
	102.38	11.7467	-0.840077	5.44669
	102.38	11.7467	-0.840096	5.44669
	102.38	11.7467	-0.84012	5.44669
	102.38	11.7467	-0.840124	5.44669
	102.38	11.7467	-0.840117	5.44669
	102.358	11.7467	-0.840112	5.44669
	102.278	11.7467	-0.840113	5.44669
	102.197	11.7467	-0.840115	5.44669
	102.205	11.7467	-0.840115	5.44669
	102.239	11.7467	-0.840115	5.44669
	102.206	11.7467	-0.840115	5.44669
	102.151	11.7467	-0.840115	5.44669
	102.157	11.7467	-0.840115	5.44669
	102.227	11.7467	-0.840115	5.44669
	102.261	11.7467	-0.840115	5.44669
	102.207	11.7467	-0.840115	5.44669
	102.144	11.7467	-0.847985	5.44669
	102.131	11.7467	-0.86827	5.44669
	102.148	11.7467	-0.87666	5.44669
	102.159	11.7467	-0.857648	5.44669
	102.158	11.7467	-0.836407	5.44669
	102.154	11.7467	-0.832636	5.44669
	102.152	11.7467	-0.838349	5.44669
	102.153	11.7467	-0.842041	5.44669
	102.154	11.7467	-0.84155	5.44669
	102.154	11.7959	-0.840032	5.44669
	102.154	11.9227	-0.83957	5.44669
	102.154	11.9751	-0.839916	5.44669
	102.154	11.8563	-0.840225	5.44268
	102.154	11.7236	-0.840232	5.43234
	102.154	11.7	-0.847995	5.42806
	102.154	11.7357	-0.868233	5.43775
	102.154	11.7588	-0.876641	5.44858
	102.154	11.7557	-0.857653	5.4505
	102.154	11.7462	-0.836416	5.44759
	102.154	11.7433	-0.840509	5.44571
	102.154	11.7455	-0.866502	5.44595
	102.154	11.7474	-0.878584	5.44673
	102.154	11.7475	-0.859084	5.44696
	102.154	11.7468	-0.836324	5.44679
	102.154	11.7465	-0.832091	5.44663
	102.154	11.7466	-0.83815	5.44663
	102.154	11.7468	-0.842151	5.44668
	102.154	11.7468	-0.841667	5.44671
	102.154	11.7467	-0.840041	5.4467
	102.154	11.7467	-0.839532	5.44668
	102.154	11.7467	-0.839897	5.44668
	102.154	11.7467	-0.840231	5.44669
	102.154	11.7467	-0.848111	5.44669
	102.154	11.7467	-0.868282	5.44669
	102.154	11.7467	-0.87662	5.44669
	102.154	11.7467	-0.857627	5.44669
	102.154	11.7467	-0.836412	5.44669
	102.154	11.7467	-0.832646	5.44669
	102.154	11.7467	-0.838351	5.44669
	102.154	11.7467	-0.842038	5.44669
	102.154	11.7467	-0.841549	5.44669
	102.154	11.7467	-0.840032	5.44669
	102.154	11.7467	-0.83957	5.44669
	102.154	11.7467	-0.839916	5.44669
	102.154	11.7467	-0.840225	5.44669
	102.154	11.7467	-0.840232	5.44669
	102.154	11.7467	-0.840124	5.44669
	102.154	11.7467	-0.840077	5.44669
	102.154	11.7467	-0.840096	5.44669
	102.154	11.7467	-0.84012	5.44669
	102.154	11.7467	-0.840124	5.44669
	102.154	11.7959	-0.840117	5.44669
	102.176	11.9227	-0.840112	5.44669
	102.233	11.9751	-0.840113	5.44669
	102.257	11.8563	-0.840115	5.44669
	102.203	11.7236	-0.847986	5.44669
	102.143	11.7	-0.86827	5.44669
	102.133	11.7357	-0.87666	5.44669
	102.149	11.7588	-0.865519	5.44669
	102.159	11.7557	-0.864562	5.44669
	102.158	11.7462	-0.869181	5.44669
	102.153	11.7433	-0.855882	5.44669
	102.152	11.7455	-0.838333	5.44669
	102.153	11.7474	-0.834072	5.44669
	102.154	11.7475	-0.846137	5.44669
	102.154	11.7468	-0.869651	5.44669
	102.154	11.7465	-0.877897	5.44669
	102.154	11.7466	-0.857676	5.44669
	102.154	11.7468	-0.835978	5.44669
	102.154	11.7468	-0.832447	5.44669
	102.154	11.7467	-0.838422	5.44669
	102.154	11.7467	-0.842139	5.44669
	102.154	11.7467	-0.841565	5.44669
	102.154	11.7467	-0.847874	5.44669
	102.154	11.7467	-0.867708	5.44669
	102.154	11.7467	-0.876464	5.44669
	102.154	11.7467	-0.857766	5.44669
	102.154	11.7467	-0.836526	5.44669
	102.154	11.7467	-0.832644	5.44669
	102.154	11.7467	-0.83831	5.44669
	102.154	11.7467	-0.842022	5.44669
	102.154	11.7467	-0.841556	5.44669
	102.154	11.7467	-0.840041	5.44669
	102.154	11.7467	-0.839571	5.44669
	102.154	11.7467	-0.839913	5.44669
	102.154	11.7467	-0.840224	5.44669
	102.154	11.7467	-0.840232	5.44669
	102.154	11.7467	-0.840125	5.44669
	102.154	11.7467	-0.840077	5.44669
	102.154	11.7467	-0.840095	5.44669
	102.154	11.7467	-0.84012	5.44669
	102.154	11.7467	-0.840124	5.44669
	102.154	11.7467	-0.840117	5.44669
	102.154	11.7467	-0.840112	5.44669
	102.154	11.7467	-0.840113	5.44669
	102.154	11.7467	-0.840115	5.44669
	102.176	11.7467	-0.840115	5.44669
	102.233	11.7467	-0.840115	5.44669
	102.257	11.7467	-0.840115	5.44669
	102.203	11.7467	-0.840115	5.44669
	102.166	11.7467	-0.840115	5.44669
	102.212	11.7467	-0.847986	5.44669
	102.252	11.7467	-0.86827	5.44669
	102.231	11.7467	-0.87666	5.44669
	102.249	11.7467	-0.857648	5.44669
	102.338	11.7467	-0.836407	5.44669
	102.402	11.7467	-0.832636	5.44669
	102.403	11.7467	-0.838349	5.44669
	102.359	11.7467	-0.842041	5.44669
	102.27	11.7467	-0.84155	5.44669
	102.193	11.7467	-0.840032	5.44669
	102.228	11.7467	-0.83957	5.44669
	102.343	11.7467	-0.839916	5.44669
	102.412	11.7467	-0.840225	5.44669
	102.406	11.7467	-0.840232	5.44669
	102.379	11.7467	-0.840124	5.44669
	102.371	11.7467	-0.840077	5.44669
	102.376	11.7467	-0.840096	5.44669
	102.382	11.7467	-0.84012	5.44669
	102.382	11.7467	-0.840124	5.44669
	102.38	11.7467	-0.840117	5.44669
	102.379	11.7467	-0.840112	5.44669
	102.38	11.7467	-0.840113	5.44669
	102.38	11.7467	-0.840115	5.44669
	102.38	11.7467	-0.840115	5.44669
	102.38	11.7467	-0.840115	5.44669
	102.38	11.7467	-0.840115	5.44669
	102.38	11.7467	-0.840115	5.44669
	102.402	11.7467	-0.840115	5.44669
	102.46	11.7467	-0.840115	5.44669
	102.484	11.7467	-0.840115	5.44669
	102.452	11.7467	-0.840115	5.44669
	102.449	11.6975	-0.840115	5.44669
	102.485	11.5708	-0.840115	5.44669
	102.504	11.4691	-0.840115	5.44669
	102.501	11.4612	-0.840115	5.44669
	102.515	11.4923	-0.840115	5.44669
	102.57	11.5079	-0.847985	5.44669
	102.618	11.5034	-0.86827	5.44669
	102.623	11.4467	-0.87666	5.44669
	102.609	11.3676	-0.857648	5.44669
	102.601	11.3948	-0.836407	5.44669
	102.603	11.4898	-0.832636	5.44669
	102.607	11.5288	-0.838349	5.44669
	102.608	11.4635	-0.842041	5.44669
	102.607	11.3164	-0.84155	5.44669
	102.606	11.212	-0.840032	5.44669
	102.606	11.2101	-0.83957	5.44669
	102.606	11.2448	-0.839916	5.44669
	102.606	11.2597	-0.840225	5.44669
	102.606	11.2536	-0.840232	5.44669
	102.606	11.2457	-0.840124	5.44669
	102.606	11.2446	-0.840077	5.44669
	102.606	11.2469	-0.840096	5.44669
	102.629	11.2483	-0.84012	5.44669
	102.686	11.248	-0.840124	5.44669
	102.732	11.2474	-0.840117	5.44669
	102.736	11.2473	-0.840112	5.44669
	102.722	11.2474	-0.840113	5.44669
	102.715	11.2475	-0.840115	5.44669
	102.717	11.2475	-0.840115	5.44669
	102.742	11.2475	-0.840115	5.44669
	102.8	11.2475	-0.840115	5.44669
	102.846	11.2475	-0.840115	5.44669
	102.849	11.2475	-0.847985	5.44669
	102.835	11.2475	-0.86827	5.44669
	102.828	11.2475	-0.87666	5.44669
	102.83	11.2475	-0.857648	5.44669
	102.833	11.2475	-0.836407	5.44669
	102.834	11.2475	-0.832636	5.44669
	102.833	11.2475	-0.838349	5.44669
	102.832	11.2475	-0.842041	5.44669
	102.855	11.2475	-0.84155	5.44669
	102.935	11.2475	-0.840032	5.44669
	103.016	11.2475	-0.83957	5.44669
	102.986	11.2475	-0.839916	5.44669
	102.894	11.2475	-0.840225	5.44669
	102.903	11.2475	-0.840232	5.44669
	103.012	11.2475	-0.840124	5.44669
	103.088	11.2475	-0.840077	5.44669
	103.087	11.2475	-0.840096	5.44669
	103.06	11.2475	-0.84012	5.44669
	103.049	11.2475	-0.840124	5.44669
	103.055	11.2475	-0.840117	5.44669
	103.06	11.2475	-0.840112	5.44669
	103.061	11.2475	-0.840113	5.44669
	103.059	11.1983	-0.840115	5.44669
	103.058	11.0715	-0.840115	5.44669
	103.058	10.9699	-0.840115	5.44669
	103.059	10.962	-0.840115	5.44669
	103.059	10.9931	-0.840115	5.44669
	103.059	11.0087	-0.840115	5.44669
	103.059	11.0041	-0.840115	5.44669
	103.059	10.9475	-0.840115	5.44669
	103.059	10.8684	-0.840115	5.44669
	103.059	10.8956	-0.847985	5.44669
	103.059	10.9906	-0.86827	5.44669
	103.081	11.0295	-0.87666	5.4507
	103.139	10.9643	-0.857648	5.46104
	103.185	10.8171	-0.836407	5.46531
	103.188	10.7127	-0.832636	5.45562
	103.174	10.7109	-0.838349	5.4448
	103.189	10.7455	-0.842041	5.44287
	103.249	10.7605	-0.84155	5.44579
	103.298	10.7543	-0.840032	5.44767
	103.303	10.7465	-0.83957	5.44742
	103.288	10.7454	-0.839916	5.44664
	103.28	10.7477	-0.840225	5.44641
	103.282	10.7491	-0.840232	5.44658
	103.286	10.7488	-0.840124	5.44674
	103.287	10.7482	-0.840077	5.44675
	103.286	10.748	-0.840096	5.44669
	103.285	10.7482	-0.84012	5.44667
	103.285	10.7483	-0.840124	5.44668
	103.307	10.7483	-0.840117	5.44669
	103.365	10.7483	-0.840112	5.44669
	103.389	10.7482	-0.840113	5.44669
	103.335	10.7483	-0.840115	5.44669
	103.297	10.7483	-0.840115	5.44669
	103.366	10.7483	-0.840115	5.44669
	103.463	10.7483	-0.840115	5.44669
	103.466	10.7483	-0.840115	5.44669
	103.43	10.7483	-0.840115	5.44669
	103.459	10.7483	-0.847986	5.44669
	103.513	10.7483	-0.86827	5.44669
	103.53	10.7483	-0.87666	5.44669
	103.519	10.7483	-0.857648	5.44669
	103.508	10.7483	-0.836407	5.44669
	103.507	10.6991	-0.832636	5.44669
	103.511	10.5723	-0.838349	5.44669
	103.513	10.5199	-0.842041	5.44669
	103.512	10.6387	-0.849421	5.44669
	103.511	10.7714	-0.868187	5.44669
	103.511	10.7458	-0.876115	5.44669
	103.511	10.5833	-0.857449	5.44669
	103.512	10.5078	-0.836517	5.44669
	103.512	10.6297	-0.832753	5.44669
	103.511	10.7228	-0.838359	5.44669
	103.511	10.6224	-0.842004	5.44669
	103.511	10.483	-0.841531	5.44669
	103.534	10.45	-0.840037	5.44669
	103.614	10.4841	-0.839579	5.44669
	103.717	10.4607	-0.839918	5.44669
	103.767	10.3818	-0.840223	5.44669
	103.756	10.3972	-0.84023	5.44669
	103.735	10.4872	-0.840125	5.44669
	103.73	10.5775	-0.840078	5.44669
	103.735	10.6416	-0.840096	5.44669
	103.74	10.5965	-0.847991	5.44669
	103.739	10.4992	-0.868279	5.44669
	103.738	10.4166	-0.876662	5.44669
	103.737	10.309	-0.857646	5.44669
	103.738	10.2762	-0.836405	5.44268
	103.738	10.3965	-0.832636	5.43234
	103.738	10.4736	-0.83835	5.42806
	103.738	10.3672	-0.842041	5.43775
	103.738	10.2308	-0.84155	5.44858
	103.738	10.2013	-0.840031	5.4505
	103.738	10.2358	-0.83957	5.44759
	103.738	10.2605	-0.839916	5.44571
	103.738	10.2585	-0.840225	5.44595
	103.738	10.2489	-0.840232	5.44673
	103.738	10.2456	-0.840124	5.44696
	103.76	10.2476	-0.840077	5.44679
	103.84	10.2497	-0.840096	5.44663
	103.943	10.2498	-0.84012	5.44663
	103.993	10.2491	-0.840124	5.44668
	103.983	10.2488	-0.840117	5.44671
	103.961	10.1997	-0.840112	5.4467
	103.956	10.0731	-0.840113	5.44668
	103.962	9.9715	-0.840115	5.44668
	103.966	9.91431	-0.840115	5.44669
	103.966	9.81863	-0.847986	5.44669
	103.964	9.78181	-0.86827	5.44669
	103.964	9.89607	-0.87666	5.44669
	103.964	10.0214	-0.857648	5.44669
	103.964	10.0926	-0.836407	5.44669
	103.964	10.1365	-0.832636	5.44669
	103.964	10.0405	-0.838349	5.44669
	103.964	9.82296	-0.842041	5.44669
	103.964	9.69119	-0.84155	5.44669
	103.964	9.75066	-0.840032	5.44669
	103.964	9.9267	-0.84744	5.44669
	103.964	9.99581	-0.875942	5.44669
	103.964	9.86643	-0.904926	5.44669
	103.986	9.72331	-0.89431	5.44669
	104.044	9.69916	-0.85395	5.44669
	104.068	9.7383	-0.828891	5.44669
	104.014	9.76302	-0.830851	5.44669
	103.954	9.75943	-0.840281	5.44669
	103.965	9.74912	-0.843486	5.44669
	104.061	9.74609	-0.841469	5.44669
	104.175	9.74848	-0.839484	5.44669
	104.201	9.75056	-0.84724	5.44669
	104.129	9.75058	-0.868182	5.44669
	104.083	9.74985	-0.876888	5.44669
	104.132	9.74953	-0.865646	5.44669
	104.199	9.74966	-0.864534	5.44669
	104.214	9.74983	-0.869124	5.44669
	104.197	9.74985	-0.855869	5.44669
	104.185	9.7498	-0.838347	5.44669
	104.186	9.74977	-0.834083	5.44669
	104.19	9.74978	-0.838265	5.44669
	104.192	9.74979	-0.841492	5.44669
	104.191	9.7498	-0.84135	5.44669
	104.19	9.74979	-0.840143	5.44669
	104.19	9.74979	-0.839687	5.44669
	104.213	9.74979	-0.839926	5.44669
	104.293	9.74979	-0.840187	5.44669
	104.396	9.74979	-0.840212	5.44669
	104.446	9.74979	-0.84013	5.44669
	104.435	9.74979	-0.840086	5.44669
	104.414	9.74979	-0.840098	5.44669
	104.409	9.74979	-0.840118	5.44669
	104.414	9.74979	-0.840122	5.44669
	104.418	9.74979	-0.840117	5.44669
	104.418	9.74979	-0.840113	5.44669
	104.417	9.74979	-0.840113	5.44669
	104.416	9.7006	-0.840115	5.44669
	104.416	9.52463	-0.840115	5.44669
	104.417	9.34543	-0.840115	5.44669
	104.417	9.36262	-0.840115	5.44669
	104.417	9.48742	-0.840115	5.44669
	104.417	9.54212	-0.840115	5.44669
	104.417	9.47283	-0.840115	5.44669
	104.417	9.3676	-0.840115	5.44669
	104.417	9.43754	-0.840115	5.44669
	104.417	9.66597	-0.840115	5.44669
	104.417	9.81159	-0.840115	5.44669
	104.417	9.75405	-0.840115	5.44669
	104.417	9.5247	-0.840115	5.44669
	104.417	9.27721	-0.840115	5.44669
	104.417	9.17865	-0.840115	5.44669
	104.417	9.21324	-0.840115	5.44669
	104.417	9.26084	-0.840115	5.44669
	104.417	9.26818	-0.840115	5.44669
	104.417	9.25429	-0.840115	5.44669
	104.417	9.24585	-0.840115	5.44669
	104.417	9.24726	-0.840115	5.44669
	104.417	9.25084	-0.840115	5.44669
	104.417	9.25185	-0.840115	5.44268
	104.439	9.25099	-0.840115	5.43234
	104.519	9.25028	-0.840115	5.42806
	104.6	9.29947	-0.840115	5.43775
	104.592	9.4265	-0.840115	5.44858
	104.558	9.47904	-0.847985	5.4505
	104.591	9.36018	-0.86827	5.44759
	104.646	9.22737	-0.87666	5.44571
	104.662	9.20379	-0.857648	5.44595
	104.65	9.23952	-0.836407	5.44673
	104.639	9.2626	-0.832636	5.44696
	104.639	9.25953	-0.838349	5.44679
	104.643	9.25003	-0.849912	5.44663
	104.644	9.24715	-0.869706	5.44663
	104.644	9.24931	-0.876577	5.44668
	104.643	9.25125	-0.857103	5.44671
	104.643	9.25129	-0.836208	5.4467
	104.643	9.25061	-0.832747	5.44668
	104.643	9.25032	-0.846337	5.44668
	104.665	9.25043	-0.870206	5.44669
	104.745	9.25059	-0.878058	5.44669
	104.826	9.25061	-0.857546	5.44669
	104.796	9.25057	-0.835867	5.44669
	104.704	9.25054	-0.832447	5.44669
	104.713	9.25054	-0.838461	5.44669
	104.8	9.25056	-0.842156	5.44669
	104.819	9.25056	-0.841558	5.44669
	104.794	9.25056	-0.847865	5.44669
	104.821	9.25055	-0.867707	5.44669
	104.87	9.25055	-0.876466	5.44669
	104.886	9.25055	-0.857768	5.44669
	104.876	9.25056	-0.836525	5.44669
	104.866	9.25056	-0.832644	5.44669
	104.866	9.25055	-0.83831	5.44669
	104.869	9.25055	-0.842022	5.44669
	104.87	9.25055	-0.841556	5.44669
	104.87	9.25055	-0.840041	5.44669
	104.869	9.25055	-0.839571	5.44669
	104.869	9.25055	-0.839913	5.44669
	104.869	9.25055	-0.840224	5.44669
	104.869	9.25055	-0.840232	5.44669
	104.869	9.25055	-0.840125	5.44669
	104.869	9.25055	-0.840077	5.44669
	104.869	9.20136	-0.840095	5.44669
	104.869	9.07459	-0.84012	5.44669
	104.869	9.02216	-0.840124	5.44669
	104.869	9.09178	-0.840117	5.44669
	104.869	9.09776	-0.840112	5.44669
	104.869	9.0689	-0.840113	5.44669
	104.869	9.15201	-0.840115	5.44669
	104.869	9.26169	-0.847986	5.44669
	104.869	9.28832	-0.86827	5.4507
	104.869	9.26211	-0.87666	5.46104
	104.869	9.24192	-0.857648	5.46531
	104.869	9.24282	-0.836407	5.45562
	104.869	9.25038	-0.832636	5.4448
	104.869	9.25323	-0.838349	5.44287
	104.869	9.20255	-0.842041	5.44579
	104.892	9.02494	-0.84155	5.44767
	104.949	8.79639	-0.840032	5.44742
	104.973	8.73652	-0.83957	5.44664
	104.919	8.88674	-0.839916	5.44641
	104.881	9.03503	-0.840225	5.44658
	104.95	9.0539	-0.840232	5.44674
	105.047	8.96151	-0.840124	5.44675
	105.05	8.81019	-0.840077	5.44669
	105.015	8.71368	-0.840096	5.44667
	105.043	8.71659	-0.84012	5.44668
	105.097	8.75046	-0.840124	5.44669
	105.114	8.76335	-0.840117	5.44669
	105.103	8.80586	-0.847983	5.44669
	105.092	8.92525	-0.868269	5.44669
	105.091	8.97696	-0.87666	5.44669
	105.095	8.86047	-0.857649	5.44669
	105.097	8.72894	-0.836407	5.44669
	105.118	8.70507	-0.832636	5.44669
	105.175	8.7402	-0.838349	5.44669
	105.199	8.76315	-0.842041	5.44669
	105.145	8.76023	-0.84155	5.44669
	105.085	8.75085	-0.840032	5.44669
	105.074	8.74795	-0.83957	5.44669
	105.113	8.75008	-0.839916	5.44669
	105.181	8.75199	-0.848096	5.44669
	105.225	8.70285	-0.868387	5.44669
	105.247	8.57542	-0.876669	5.44669
	105.289	8.52269	-0.857611	5.44669
	105.329	8.59243	-0.836387	5.44669
	105.336	8.59856	-0.832642	5.44669
	105.325	8.56972	-0.846229	5.44669
	105.318	8.6036	-0.870198	5.44669
	105.319	8.53728	-0.878093	5.44669
	105.322	8.38471	-0.857563	5.44669
	105.323	8.37571	-0.835862	5.44669
	105.322	8.43113	-0.832438	5.44669
	105.344	8.35995	-0.83846	5.44669
	105.424	8.24579	-0.842158	5.44669
	105.527	8.21303	-0.84156	5.44669
	105.577	8.23827	-0.839994	5.44669
	105.567	8.26023	-0.839551	5.44669
	105.545	8.26041	-0.839921	5.44669
	105.54	8.25268	-0.840234	5.44669
	105.546	8.24937	-0.840234	5.44669
	105.55	8.25074	-0.840122	5.44669
	105.55	8.25248	-0.840076	5.44669
	105.548	8.25273	-0.840096	5.44669
	105.548	8.25221	-0.840121	5.44669
	105.548	8.25191	-0.840124	5.44669
	105.548	8.25196	-0.840117	5.44669
	105.548	8.2521	-0.840112	5.44669
	105.548	8.25213	-0.840113	5.44669
	105.548	8.2521	-0.840115	5.44669
	105.548	8.25207	-0.840115	5.44669
	105.548	8.25207	-0.840115	5.44669
	105.548	8.25208	-0.840115	5.44669
	105.548	8.25209	-0.840115	5.44669
	105.57	8.25208	-0.840115	5.44669
	105.65	8.25208	-0.840115	5.44669
	105.754	8.25208	-0.840115	5.44669
	105.781	8.25208	-0.840115	5.44669
	105.713	8.25208	-0.840115	5.44669
	105.668	8.25208	-0.847985	5.44669
	105.695	8.25208	-0.86827	5.44669
	105.703	8.25208	-0.87666	5.44669
	105.672	8.25208	-0.857648	5.44669
	105.652	8.25208	-0.836407	5.44669
	105.676	8.25208	-0.832636	5.44669
	105.741	8.25208	-0.838349	5.44669
	105.79	8.25208	-0.849912	5.44669
	105.792	8.25208	-0.869706	5.44268
	105.776	8.25208	-0.884447	5.43234
	105.769	8.25208	-0.885259	5.42806
	105.771	8.25208	-0.872753	5.43775
	105.775	8.20289	-0.85028	5.44858
	105.776	8.07612	-0.834758	5.4505
	105.775	8.02369	-0.834572	5.44759
	105.774	8.1425	-0.839747	5.44571
	105.774	8.27526	-0.841939	5.44595
	105.774	8.29882	-0.841011	5.44673
	105.774	8.21393	-0.839842	5.44696
	105.774	8.06408	-0.839682	5.44679
	105.774	8.01471	-0.847901	5.44663
	105.774	8.14302	-0.868389	5.44663
	105.797	8.22947	-0.876739	5.44668
	105.854	8.07491	-0.857639	5.44671
	105.878	7.80887	-0.836375	5.4467
	105.824	7.67618	-0.832626	5.44668
	105.786	7.75228	-0.838356	5.44668
	105.855	7.98477	-0.842048	5.44669
	105.975	8.22698	-0.849421	5.44669
	106.035	8.3222	-0.868185	5.44669
	106.001	8.23891	-0.876114	5.44669
	105.896	8.01673	-0.85745	5.44669
	105.808	7.7814	-0.836518	5.44669
	105.845	7.68539	-0.832753	5.44669
	105.964	7.71672	-0.838359	5.44669
	106.034	7.76205	-0.842003	5.44669
	106.027	7.7696	-0.841531	5.44669
	106	7.7566	-0.840037	5.44669
	105.991	7.74847	-0.839579	5.44669
	105.997	7.74968	-0.847789	5.44669
	106.003	7.75308	-0.876249	5.44669
	106.003	7.75407	-0.90493	5.44669
	106.001	7.75328	-0.894203	5.44669
	106	7.75259	-0.853903	5.44669
	106	7.75259	-0.828909	5.44669
	106.001	7.75283	-0.830876	5.44669
	106.001	7.75293	-0.848155	5.44669
	106.001	7.75289	-0.871634	5.44669
	106.001	7.75283	-0.87801	5.44669
	106.001	7.75283	-0.857018	5.44669
	106.001	7.75284	-0.835663	5.44669
	106.023	7.75285	-0.832549	5.44669
	106.103	7.75285	-0.838577	5.44669
	106.206	7.75285	-0.842168	5.44669
	106.256	7.75284	-0.841523	5.44669
	106.245	7.75285	-0.839975	5.44669
	106.224	7.75285	-0.847427	5.44669
	106.219	7.75285	-0.868086	5.44669
	106.225	7.75285	-0.876781	5.44669
	106.229	7.75285	-0.857765	5.44669
	106.229	7.75285	-0.836412	5.44669
	106.227	7.75285	-0.832597	5.44669
	106.226	7.75285	-0.838331	5.44669
	106.227	7.75285	-0.842047	5.44669
	106.227	7.75285	-0.84156	5.44669
	106.227	7.75285	-0.840033	5.44669
	106.227	7.75285	-0.839567	5.44669
	106.227	7.75285	-0.847785	5.44669
	106.227	7.75285	-0.868381	5.44669
	106.227	7.75285	-0.876777	5.44669
	106.227	7.75285	-0.857658	5.44669
	106.227	7.75285	-0.836369	5.44669
	106.249	7.75285	-0.832617	5.44669
	106.307	7.75285	-0.838354	5.44669
	106.33	7.70366	-0.84205	5.44669
	106.277	7.57688	-0.841552	5.44669
	106.216	7.52445	-0.840029	5.44669
	106.228	7.64327	-0.839568	5.44669
	106.302	7.77602	-0.839916	5.44669
	106.358	7.79959	-0.840226	5.44669
	106.383	7.71469	-0.840232	5.44669
	106.422	7.56484	-0.840124	5.44669
	106.459	7.51548	-0.840077	5.44669
	106.466	7.5946	-0.847966	5.44669
	106.456	7.60346	-0.868276	5.44669
	106.45	7.52324	-0.876669	5.44669
	106.451	7.47765	-0.85765	5.44669
	106.453	7.48566	-0.836404	5.44669
	106.454	7.45582	-0.832635	5.44669
	106.454	7.33426	-0.838349	5.44669
	106.453	7.22794	-0.842042	5.44669
	106.453	7.21616	-0.841551	5.44669
	106.453	7.24736	-0.840031	5.44669
	106.453	7.26435	-0.83957	5.44669
	106.453	7.26034	-0.839916	5.44669
	106.453	7.25261	-0.840225	5.44669
	106.453	7.2508	-0.840232	5.44669
	106.476	7.25279	-0.840124	5.44669
	106.555	7.25427	-0.840077	5.44669
	106.659	7.25418	-0.840096	5.44669
	106.709	7.25361	-0.84012	5.44669
	106.698	7.25341	-0.840124	5.44669
	106.677	7.30272	-0.840117	5.44669
	106.672	7.42961	-0.840112	5.44669
	106.677	7.48205	-0.840113	5.44669
	106.681	7.3632	-0.840115	5.44669
	106.681	7.23042	-0.840115	5.44669
	106.68	7.20686	-0.840115	5.44669
	106.679	7.24258	-0.847985	5.44669
	106.679	7.26565	-0.876141	5.44669
	106.68	7.26258	-0.904815	5.44669
	106.68	7.25309	-0.894193	5.44669
	106.68	7.2502	-0.85394	5.44669
	106.68	7.25237	-0.828928	5.44669
	106.68	7.2543	-0.830871	5.44669
	106.68	7.25434	-0.840275	5.44669
	106.68	7.25367	-0.851347	5.44669
	106.68	7.25338	-0.869623	5.44669
	106.68	7.25349	-0.883902	5.44669
	106.68	7.25364	-0.88506	5.44669
	106.702	7.25367	-0.872863	5.44669
	106.759	7.25362	-0.850397	5.44669
	106.783	7.25359	-0.834768	5.44669
	106.752	7.2536	-0.834535	5.44669
	106.771	7.25361	-0.839728	5.44669
	106.864	7.25361	-0.841944	5.44669
	106.93	7.25361	-0.84102	5.44669
	106.93	7.25361	-0.839844	5.44669
	106.907	7.25361	-0.83968	5.44669
	106.898	7.20442	-0.840029	5.44669
	106.902	7.07765	-0.840233	5.44669
	106.907	7.02521	-0.840195	5.44669
	106.908	7.14403	-0.840106	5.44669
	106.906	7.22759	-0.840083	5.44669
	106.905	7.12438	-0.840104	5.44669
	106.905	6.98706	-0.840122	5.44669
	106.906	6.90684	-0.840121	5.44669
	106.906	6.81426	-0.840115	5.44669
	106.906	6.73774	-0.840113	5.44669
	106.906	6.72809	-0.840114	5.44669
	106.906	6.74959	-0.840115	5.44669
	106.906	6.76176	-0.840115	5.44669
	106.906	6.75918	-0.840115	5.44669
	106.906	6.75376	-0.840115	5.44669
	106.928	6.75241	-0.840115	5.44669
	106.986	6.75377	-0.840115	5.44669
	107.009	6.75482	-0.840115	5.44669
	106.978	6.75478	-0.840115	5.44669
	106.997	6.75438	-0.847985	5.44669
	107.09	6.75424	-0.86827	5.44669
	107.156	6.75431	-0.87666	5.44669
	107.156	6.7544	-0.857648	5.44669
	107.133	6.75441	-0.844277	5.44669
	107.124	6.75438	-0.860792	5.44669
	107.128	6.75436	-0.874894	5.44669
	107.133	6.75437	-0.859574	5.44669
	107.134	6.75438	-0.837842	5.44669
	107.132	6.75438	-0.832553	5.44669
	107.132	6.75437	-0.837804	5.44669
	107.132	6.75437	-0.841842	5.44669
	107.132	6.75437	-0.841661	5.44669
	107.132	6.75437	-0.840149	5.44669
	107.132	6.75437	-0.839579	5.44669
	107.132	6.75437	-0.839878	5.44669
	107.132	6.75437	-0.840206	5.44669
	107.132	6.75437	-0.840237	5.44669
	107.132	6.75437	-0.840133	5.44669
	107.154	6.75437	-0.840079	5.44669
	107.234	6.75437	-0.840093	5.44669
	107.338	6.75437	-0.847989	5.44669
	107.387	6.75437	-0.868279	5.44669
	107.377	6.75437	-0.876662	5.44669
	107.356	6.75437	-0.857646	5.44669
	107.351	6.75437	-0.844276	5.44669
	107.356	6.75437	-0.860792	5.44669
	107.36	6.75437	-0.874895	5.44669
	107.36	6.75437	-0.859575	5.44669
	107.358	6.75437	-0.837842	5.44669
	107.358	6.75437	-0.832553	5.44669
	107.358	6.70518	-0.837804	5.44669
	107.359	6.57841	-0.841842	5.44669
	107.359	6.52598	-0.841661	5.44669
	107.358	6.6448	-0.840149	5.44669
	107.358	6.77755	-0.839579	5.44669
	107.358	6.80111	-0.839878	5.44669
	107.358	6.76541	-0.840206	5.44669
	107.358	6.74234	-0.840237	5.44669
	107.358	6.69621	-0.840133	5.44669
	107.358	6.52974	-0.840079	5.44669
	107.358	6.35342	-0.840093	5.44669
	107.358	6.41764	-0.840118	5.44669
	107.358	6.61809	-0.840124	5.44669
	107.358	6.5984	-0.840117	5.44669
	107.381	6.35853	-0.840113	5.44669
	107.438	6.19047	-0.840113	5.44669
	107.484	6.19352	-0.847985	5.44669
	107.488	6.25267	-0.868271	5.44669
	107.451	6.27606	-0.87666	5.44669
	107.409	6.26479	-0.857648	5.44669
	107.445	6.25174	-0.836407	5.44669
	107.526	6.25029	-0.832636	5.44669
	107.533	6.25431	-0.838349	5.44669
	107.505	6.25652	-0.842041	5.44669
	107.535	6.25601	-0.84155	5.44669
	107.587	6.25501	-0.840032	5.44669
	107.602	6.25478	-0.83957	5.44669
	107.591	6.25503	-0.839916	5.44669
	107.581	6.25522	-0.840225	5.44669
	107.581	6.25521	-0.840232	5.44669
	107.584	6.25514	-0.840124	5.44669
	107.586	6.25511	-0.840077	5.44669
	107.585	6.25513	-0.840096	5.44669
	107.585	6.25514	-0.84012	5.44669
	107.584	6.25514	-0.840124	5.44669
	107.585	6.25514	-0.840117	5.44669
	107.585	6.25514	-0.847983	5.44669
	107.585	6.25514	-0.868269	5.44669
	107.585	6.25514	-0.87666	5.44669
	107.585	6.25514	-0.857649	5.44669
	107.585	6.25514	-0.836407	5.44669
	107.585	6.25514	-0.832636	5.44669
	107.585	6.25514	-0.838349	5.44669
	107.585	6.25514	-0.849912	5.44669
	107.585	6.25514	-0.869706	5.44669
	107.585	6.25514	-0.876577	5.44669
	107.585	6.25514	-0.857103	5.44669
	107.585	6.25514	-0.836208	5.44669
	107.585	6.25514	-0.832747	5.44669
	107.585	6.25514	-0.838466	5.44669
	107.585	6.25514	-0.842051	5.44669
	107.585	6.25514	-0.849384	5.44669
	107.585	6.25514	-0.868168	5.44669
	107.585	6.20595	-0.87612	5.44669
	107.585	6.07917	-0.857458	5.44669
	107.607	5.97755	-0.836519	5.44669
	107.664	5.9204	-0.832751	5.44669
	107.688	5.87395	-0.838357	5.44669
	107.634	5.91471	-0.842004	5.44669
	107.574	5.95461	-0.841532	5.44669
	107.564	5.85946	-0.840037	5.44669
	107.602	5.74081	-0.847449	5.44669
	107.692	5.7147	-0.868073	5.44669
	107.794	5.74431	-0.876768	5.44669
	107.84	5.76574	-0.857763	5.44669
	107.828	5.76415	-0.836417	5.44669
	107.808	5.75586	-0.832599	5.44669
	107.804	5.75295	-0.83833	5.44669
	107.809	5.75468	-0.842046	5.44669
	107.813	5.75644	-0.841559	5.44669
	107.812	5.75656	-0.840033	5.44669
	107.811	5.75599	-0.839567	5.44669
	107.81	5.7557	-0.839914	5.44669
	107.811	5.75579	-0.840225	5.44669
	107.811	5.75593	-0.840232	5.44669
	107.811	5.75595	-0.840125	5.44669
	107.811	5.75591	-0.840077	5.44669
	107.811	5.75589	-0.840095	5.44669
	107.811	5.75589	-0.84012	5.44669
	107.811	5.7559	-0.840124	5.44669
	107.811	5.75591	-0.840117	5.44669
	107.811	5.7559	-0.840112	5.44669
	107.833	5.7559	-0.840113	5.44669
	107.913	5.7559	-0.847986	5.44669
	108.017	5.7559	-0.868271	5.44669
	108.044	5.7559	-0.87666	5.44669
	107.976	5.7559	-0.857648	5.44669
	107.931	5.7559	-0.836407	5.44669
	107.98	5.7559	-0.832636	5.44669
	108.023	5.7559	-0.838349	5.44669
	107.981	5.7559	-0.842041	5.44669
	107.94	5.7559	-0.84155	5.44669
	107.982	5.7559	-0.840032	5.44669
	108.043	5.7559	-0.83957	5.44669
	108.058	5.7559	-0.839916	5.44669
	108.044	5.7559	-0.840225	5.44669
	108.033	5.7559	-0.840232	5.44669
	108.033	5.7559	-0.840124	5.44669
	108.037	5.7559	-0.840077	5.44669
	108.039	5.7559	-0.847966	5.44669
	108.038	5.7559	-0.868276	5.44669
	108.037	5.7559	-0.876669	5.44669
	108.037	5.7559	-0.865521	5.44669
	108.037	5.70671	-0.86456	5.44669
	108.037	5.57994	-0.86918	5.44669
	108.037	5.5275	-0.855883	5.44669
	108.037	5.64632	-0.838334	5.44669
	108.037	5.77908	-0.834072	5.44669
	108.037	5.80264	-0.838266	5.44669
	108.06	5.76694	-0.841496	5.44669
	108.117	5.74386	-0.841352	5.44669
	108.141	5.74693	-0.848013	5.44669
	108.109	5.75642	-0.867842	5.44669
	108.129	5.75931	-0.876471	5.44669
	108.199	5.75715	-0.857721	5.44669
	108.185	5.75521	-0.836504	5.44669
	108.082	5.75517	-0.832651	5.44669
	108.01	5.70665	-0.838321	5.44669
	108.033	5.53098	-0.849895	5.44669
	108.138	5.35166	-0.869709	5.44669
	108.252	5.41789	-0.876584	5.44669
	108.297	5.66944	-0.864976	5.44669
	108.281	5.77661	-0.864362	5.44268
	108.259	5.63773	-0.86929	5.43234
	108.255	5.47732	-0.855999	5.42806
	108.262	5.44935	-0.838343	5.43775
	108.266	5.49303	-0.834035	5.44858
	108.265	5.47183	-0.838247	5.4505
	108.263	5.34121	-0.841501	5.44759
	108.263	5.22802	-0.841361	5.44571
	108.263	5.21659	-0.840144	5.44595
	108.264	5.25037	-0.839684	5.44673
	108.264	5.26833	-0.839924	5.44696
	108.264	5.31299	-0.840188	5.44679
	108.286	5.43147	-0.840213	5.44663
	108.366	5.48205	-0.848001	5.44663
	108.469	5.41458	-0.868242	5.44668
	108.519	5.41017	-0.876642	5.44671
	108.486	5.43893	-0.857651	5.4467
	108.407	5.35521	-0.836414	5.44668
	108.379	5.24532	-0.832638	5.44668
[truncated: 592 more rows]
